# Supplementary material for: Genetic dissection of main and epistatic effects of QTL based on augmented triple test cross design
Source: PLoS One. 2017 Dec 14;12(12):e0189054. doi: 10.1371/journal.pone.0189054 (PMC5730204; doi:10.1371/journal.pone.0189054)
Supplement: S9 Supporting Information — (ZIP) [file pone.0189054.s009.zip › z5_1550_0.8_10.csv]

319.24	318.01	318.49	318	319.07	317.76	317.67	319.85	317.57	318.06	317.12	317.72	317.19	319.47	318.15	318.34	317.86	318.65	318.36	317.27	317.84	317.54	318.2	318.49	317.5	319.11	317.77	317.45	317.99	316.18	317.41	317.85	317.79	317.76	319.19	319.71	318.36	318.82	318.62	317.9	317.86	318.23	317.17	318.64	319.12	319.48	318.27	317.38	317.87	318.06
295.04	295.38	295.91	294.38	294.36	295.98	294.42	295.24	293.59	296	294.47	295.87	296.02	295.67	295.27	295.81	295.69	295.22	295.62	294.6	297.31	294.75	294.68	294.55	294.78	296.11	294.35	295.38	295.89	295	294.51	294	294.91	295.46	295.81	295.75	294.49	294.63	295.71	294.43	295.71	295.73	295.15	293.88	294.45	293.89	296.21	295.39	295.28	294.83
304.9	304.56	304.28	304.48	304.72	303.66	304.78	305.02	304.83	304.33	303.53	304.06	304.64	305.65	305.09	305.64	304.07	304.27	304.67	304.75	305	305.55	304.22	304.37	304.41	305.06	304.04	304.77	304.47	305.66	304.84	303.17	303.23	303.69	304.03	302.16	304.82	304.52	303.87	304.54	304.46	305.01	304	304.73	303.57	303.04	303.97	304.26	305.15	304.59
312.81	313.6	313.29	313.44	313.46	313.2	313.46	312.98	313.09	312.75	313.05	313.18	313.49	312.88	313.05	313.45	312.01	313.2	314.96	312.45	312.46	313.45	313.78	313.67	312.82	312.81	312.42	312.52	312.88	313.93	312.44	313.92	313.18	312.28	313.94	314.2	314.35	312.37	312.82	313.19	311.64	312.51	312.67	311.82	312.31	314.01	313.49	312.92	312.85	315.79
301.62	301.51	301.3	301.25	301.04	300.62	301.08	302.26	302.27	301.41	300.91	301.77	301.38	300.05	300.72	301.13	302.34	301.11	301.14	300.93	303.03	302.36	301.04	300.27	299.68	302.53	300.55	301.29	299.63	301.72	300.21	301.25	300.75	301.3	299.96	301.27	300.62	300.18	301.55	300.7	301.17	300.71	302.65	301.22	302.22	301.58	301.38	301.87	301.1	301.29
305.74	305.97	306.06	306.07	306.49	304.79	307.72	305.87	306.11	305.14	306.61	306.61	306.52	305.53	306.51	306.01	306.11	306.94	305.04	306.23	306.42	305.92	306.13	305.97	306	305.84	305.45	305.79	305.26	306.41	305.6	305.47	306.17	306.6	305.51	306.71	306.26	305.33	306.27	305.2	307.29	306.23	305.03	305.85	306.67	306.34	306.01	307.17	306.49	305.95
319.3	319.28	319.07	319.14	319.07	320.93	319.38	318.83	319.51	319.33	319.74	319.68	319.76	319.31	318.91	320.02	320.98	319.32	318.48	320.62	319.84	319.12	319.88	319.74	319.14	318.93	319.74	320.25	319.15	319.05	319.48	319.11	317.88	317.97	318.3	318.98	319.88	320	321.57	319.48	318.76	318.34	319.23	318.5	319.65	317.91	319.56	318.45	320.81	321.02
303.94	305.67	307.08	305.89	306.42	305.24	305.1	305.97	306.09	305.73	303.99	306.57	305.58	304.69	306.62	303.72	304.63	306.91	306	305.02	306.07	304.22	305.39	305.64	306.84	305.79	304.74	305.23	304.59	304.87	305.83	305.61	305.7	304.8	305.51	304	303.12	306.37	305.67	304.9	306.91	304.97	305	304.55	306.09	306.49	306.75	305.21	304.55	304.76
306.82	306.3	305.62	306.21	308.16	306.12	305.49	307	306.6	306.2	307.25	304.7	305.61	307.05	305.69	306.06	306.39	307.04	305.37	306.65	306.05	305.4	305.78	307.28	304.91	305.11	305.76	306.11	305.92	305.14	305.18	306.65	307.07	306.72	305.47	307.44	305.38	306.98	306.24	306.6	306.68	305.06	306.68	305.22	306.31	306.67	306.44	305.68	304.93	305.46
316.28	317.94	316.45	316.9	318.15	316.61	316.53	315.82	315.91	316.7	314.63	316.23	316.69	315.43	316.1	316.19	315.42	317.07	317.19	317.08	316.51	316.8	316.48	315.37	317.04	317.21	316.26	316.46	316.61	317.7	316.84	315.98	316.64	316.48	317.68	316.17	316.34	317.41	315.39	317.67	314.93	317.13	316.41	315.83	316.76	316.09	317.3	317.01	315.81	316.34
312.78	313.83	314.09	313.27	313.43	313.74	311.95	313.19	313.65	313.55	313.5	313.32	313.36	312.61	313.78	313.45	313.52	313.07	313.6	313.52	313.62	313.32	311.82	313.07	312.82	312.65	312.65	312.87	313.81	313.58	313.9	313.15	313.29	313.66	312.37	312.59	313.17	314.16	313.49	314	313.69	313.52	312.4	314.64	313.78	313.36	314.84	312.04	313.54	313.7
304.58	305.59	304.34	304.24	306.85	304.61	304.38	305.46	304.51	304.46	303.19	304.12	305.46	305.08	303.82	304.14	305.48	304.77	304.92	305.7	305.66	304.59	304.72	305.69	306.25	304.76	303.63	305.17	305.45	304.72	304.39	304.31	305.2	304.7	305.59	305.68	305.03	305.03	304.95	305.91	304.8	303.73	304.99	305.27	305.27	303.9	303.71	304.88	303.99	304.85
327.11	328.52	328.23	327.09	327.75	327.62	327.93	327.83	326.54	328.58	327.15	328.7	329.58	326.94	327.79	328.47	327.03	327.16	327.85	328.28	326.03	328.09	326.75	327.69	326.59	328.05	327.98	327.84	328.81	327.87	328.49	326.57	327.23	327.33	327.14	326.84	327.92	328.01	327.24	328.86	328.86	326.31	327.06	327.5	327.46	325.94	328.19	327.36	326.95	326.39
303.69	303.34	302.94	303.46	303.07	301.52	302.67	302.14	303.67	302.84	301.46	302.45	302.03	302.48	302.41	303.31	302.94	303.63	302.79	300.37	303.25	302.61	302.2	302.88	303.64	302.9	303.55	302.75	303.72	303.39	301.27	302.72	302.29	302.29	303.87	302.23	302.18	303.53	303.58	303.93	302.82	303.16	303.37	302.83	302.17	303.38	303.76	302.34	302.54	302.9
304.47	305.6	306.06	305.72	306.01	305.99	305.18	304.87	305.69	305.57	307.44	306.51	304.51	304.95	305.64	305.45	305.13	304.23	305.32	305.73	306.05	304.67	305.79	305.55	305.27	305.32	304.56	304.76	304.99	306.35	304.35	304.87	304.77	305.59	306	304.18	304.37	305.32	305.32	305.37	305	306.05	305.56	306.26	304.33	305.34	306.64	306.15	306.49	304.77
301.41	301.11	301.5	300.24	301.06	300.89	301.05	301.51	300.61	300.52	301.3	301.81	301.66	300.39	302.2	300.9	302.37	300.88	301.6	301.8	300.41	301.34	301.3	300.24	300.54	300.73	300.88	302.28	299.77	300.7	300.05	302.39	301.74	299.67	299.64	301.71	300.23	301.19	300.94	301.04	300.95	301.45	301.27	300.88	299.32	300.95	300.75	301.57	300.85	300.96
303.53	303.36	302.3	302.48	302.38	303	303.65	302.8	303.53	302.53	303.28	303.89	303.37	303.43	302.66	304.57	302.47	302.87	303.33	302.54	302.33	302.62	302.47	303.72	303.22	302.7	302.44	303.34	303.5	303.95	302.34	302.36	303.45	301.97	302.32	302.41	302.53	301.97	302.39	303.75	303.35	302.28	302.41	301.64	303.05	302.52	302.88	300.72	303.01	302.8
305.48	305.24	305.61	304.82	304.67	304.77	306.28	304.89	303.99	304.1	305.33	304.98	305.32	304.72	304.47	305.11	304.57	302.64	304.51	305.39	303.55	304.84	304.1	304.52	306.28	305.93	305.4	304.46	305.7	305.12	304.77	305.12	303.12	303.27	305.04	305.07	304.73	305.67	303.58	304.85	304.34	305.52	304.66	304.51	303.2	305.55	304.11	305.39	304.23	304.78
326.44	324.38	324.78	325.55	325.39	324.93	324.3	325.24	326.52	325.25	325.76	326.49	325.05	325.08	325.5	325.64	325.47	325.45	325.64	325.96	325.83	325.12	326.14	325.07	324.7	325.34	324.91	325.23	324.42	324.88	325.72	324.78	324.18	326.18	324.65	326.28	325	325.34	324.58	324.41	325.97	325.94	325.66	325.49	325.04	326	324.7	326.76	323.7	324.86
313.71	316.09	315.14	315.1	315.23	314.97	314.52	315.86	315.37	314.42	313.88	314.99	314.37	315.12	315.99	314.36	315.46	315.71	314.47	315.07	315.4	315.44	314.72	317.03	315.21	315.1	314.31	314.27	314.88	313.87	315.4	314.85	314.8	315.3	315.12	313.79	314.13	313.58	315.07	314.28	315.99	314.37	314.96	315.15	315.25	314.92	314.77	315.87	314.97	314.88
310.62	310.37	310.32	308.82	310.16	309.47	309.67	309.63	311.1	310.63	310.21	309.24	310.36	308.1	310.46	309.33	309.75	309.03	309.9	309.54	309.04	309.19	309.48	309.13	308.67	310.58	309.75	309.06	309.91	309.4	310.23	309.9	311.13	309.95	310.02	310.74	309.83	309.67	309.1	309.16	310.37	311.43	311.18	311.12	310.17	310.65	309.73	310.16	309.76	309.36
303.79	302.25	301.02	302.28	302.33	302.99	302.67	302.05	302.43	303.02	302.55	303.41	301.33	302	301.29	304.29	302.03	302.59	302.7	302.42	302.05	303.02	301.57	302.79	303.68	301.61	303.72	302.72	302.78	301.27	302.49	302.06	301.21	301.51	303.72	301.6	302.01	302.52	303.51	301.88	301.95	302.37	301.54	302.32	302.16	302.27	304.27	302.93	301.92	302.67
327.82	328.52	328.18	327.82	327.95	328.14	329.22	328.69	328.84	327.86	328.82	328.67	328.55	328.84	329.53	329.35	329.57	329.14	327.83	328.82	328.79	327.03	328.33	329.26	328.72	328.09	329	328.48	328.96	327.82	328.5	329.17	328.24	328.44	329.19	327.69	329.89	329.1	329.54	327.64	328.69	328.92	327.07	328.81	328.84	328.81	328.63	328.83	327.57	327.44
295.07	295.49	294.54	295.46	294.31	295.91	294.93	294.33	295.86	294.9	294.99	295.29	296.17	294.44	295.22	295.17	294.67	294.47	295.17	295.05	295.26	294.23	294.95	295.78	296.24	294.93	294	295.43	293.69	295.62	294.97	295.31	295.47	294.44	295.34	294.61	295.73	293.7	294.97	295.82	293.29	295.15	293.83	295.58	295.45	295.19	294.55	294.36	295.22	295.68
311.69	313.07	311.9	310.86	313.36	313.24	312.03	312.86	313.23	311.55	310.34	313.77	312.46	311.98	312.44	311.68	312.6	311.81	312.19	312.41	311.93	311.84	312.74	313.02	312.59	312.61	312.89	312.14	311.59	312.39	311.92	311.84	312.82	311.54	311.81	313.87	313	311.45	312.31	311.31	312.5	311.97	312.88	313.28	310.68	311.12	311.44	311.85	312.85	313.33
304.72	304.52	305.33	305.19	304.86	305.97	305.59	304.53	305.78	304.38	304.82	305.76	305.39	306.14	305.73	305.12	305.39	306.32	305.09	305.83	304.85	306.31	305.65	305.41	305.73	305.2	305.86	304.3	305.8	306	305.24	304.18	305.49	306.14	305.81	305.51	304.24	304.58	305.29	305.13	306.18	305.84	306.36	306.75	305.31	306.63	304.21	305.51	305.27	306.59
304.55	305.13	303.94	304.64	304.77	305.08	305.4	305.13	305.66	304.62	306.08	305.28	305.4	306.02	305.74	306.03	306.18	305.53	304.77	305.09	305.03	305.35	305.24	305.84	304.31	306.07	304.63	305.74	305.35	306.47	303.57	304.39	304.57	304.93	305.09	305.37	305.63	305.25	304.67	304.64	305.55	305.52	305.17	305.71	305.4	305.11	304.46	305.91	305.17	305.43
294.43	294.58	295.33	295.34	294.8	295.38	294.39	295.06	294.35	295.49	296.17	297.33	295.11	295.45	294.73	295.78	294.46	294.86	295.2	294.87	294.81	294.3	295.39	296.29	293.98	294.28	294.33	295.63	296.25	294.83	295.55	295.19	295.47	296.26	295.23	294.6	294.35	296.59	295.12	295.3	294.75	293.4	294.72	295.48	295.7	295.04	295.92	294.88	294.88	294.88
305.48	304.94	305.23	303.99	305.45	303.65	303.79	304.62	303.7	304.59	303.56	304.72	306.16	305.38	304.69	304.39	303.63	304.51	303.74	304.44	304.23	304.89	305.41	304.41	305.29	305.75	304.77	304.46	304.57	305.09	305.54	303.74	305.44	305.54	304.88	304.88	305.43	304.45	304.84	305.67	303.98	305.4	304.83	305.68	304.63	304.92	304.73	304.23	304.41	304.59
317.77	317.23	317.73	318.38	317.41	319.81	318.05	318.82	320.14	318.11	319.11	319.42	319.08	317.03	317.51	316.84	317.46	318.62	317.67	317.59	318.03	317.51	318.33	319.7	317.3	318.55	319.34	317.45	318	318.05	317.91	317.58	317.96	317.7	317.47	318.41	319.74	318.92	318.81	317.81	318.46	318.03	317.4	318.25	318.94	317.38	317.55	318.76	317.37	318.92
313.44	313.25	314.15	314.51	313.9	314.82	314.36	314.52	312.92	315.53	315.22	313.81	314.5	313.85	314.38	314.04	314.05	314.76	313.25	313.62	312.98	314.51	313.29	313.91	313.83	314.49	313.9	313.87	313.28	313.99	315.05	314.41	315.2	312.64	313.86	314.69	313.25	313.2	313.86	313.12	314.14	312.66	315.22	314.49	315.28	313.88	313.8	314.49	314.5	314.96
309.27	309.29	308.83	309.12	309.21	309.51	308.52	308.48	309.27	307.66	308.86	308.58	309.4	308.82	309.21	308.34	308.99	309.58	309.35	308.35	307.79	309.08	310.08	308.51	309.09	309.02	308.95	309.92	309.05	310.46	308.3	308.42	309.24	308.07	309.95	310.8	308.89	309.26	309.79	309.14	309.32	307.68	309	309.38	310.25	308.38	307.81	309.08	308.71	309.17
303.82	304.68	304.39	304.23	304.65	304.57	305.45	305.44	305.77	303.73	304.66	304.4	304.07	305.26	304.45	304.82	303.66	304.52	304.54	305.1	303.76	303.49	304.19	303.75	303.89	304.21	303.61	304.89	303.51	304.32	304.24	304.59	304.18	304.35	304.51	303.49	303.77	303.59	305.22	304.48	305.06	302.46	305.44	304	304.5	304.8	304.4	304.51	305.14	305.14
313.26	313.94	313.52	313.96	312.4	313.23	313.63	313.93	313.64	313.61	311.79	313	312.75	313.42	312.52	312.85	313.33	314.25	313.71	314.42	312.96	313.42	313.52	314.42	312.77	311.81	314.15	312.19	312.62	312.49	313.31	313.52	314.21	312.86	313.37	313.99	313.14	314.03	312.65	313.09	313.33	313.89	313.3	312.76	313.14	313.03	313.57	313.05	312.92	313.84
311.06	311.89	311.61	313.17	311.99	312.2	312.72	311.63	311.6	312.52	312.8	313.23	312.5	310.9	312.23	313.13	311.79	312.43	311.8	311.74	312.33	311.16	312.61	312.9	312.37	311.91	311.53	313.67	312.4	313.77	312.5	313.19	312.89	312.47	310.8	312.82	312.39	313.33	312.47	312.75	311.54	312.54	312.35	311.76	314	311.48	312.1	313.57	313.69	312.31
315.13	315.39	315.05	315.14	314.77	314.68	314.89	314.93	314.85	314.23	314.86	315.05	315.93	313.95	314.01	315.05	314.01	315.34	314.9	315.02	314.06	315.84	315.62	313.26	315.51	313.65	314.76	314.64	315.34	315.29	314.76	314.32	315.21	315.88	315.37	315.82	313.49	315.35	315.28	313.43	315.01	313.6	314.89	314.19	315.3	314.34	315.21	315.9	315.05	314.73
303.88	304.23	304.87	304.77	303.57	303.82	304.49	303.65	304.04	304.6	304.82	303.45	303.45	303.15	303.83	303.56	304.4	303.18	303.92	304.08	304.7	302.88	304.18	304.39	303.09	304	303.13	304.62	304.34	304.02	303.02	304.37	303.13	304.1	303.47	304.83	303.73	304.17	302.98	303.1	304.82	303.71	304.49	304.48	302.1	303.37	303.96	303.6	303.46	302.7
315.38	315.33	316.46	315.74	315.47	316.02	314.32	314.4	314.34	314.72	314.38	314.78	315.74	316.27	316.9	315.46	314.37	316.25	315.11	316.52	315.77	315.96	316.11	315.67	315.02	314.8	315.9	316.16	316.21	315.03	315.64	315.25	315.13	316.8	316.77	316.6	315.12	314.97	316.04	315.25	316.5	316.71	314.79	314.86	315.44	316.44	316.49	316.59	314.79	316.05
305.98	306.13	306.21	307.24	305.07	308.6	304.58	307.11	305.6	306.94	307.22	306.36	306.34	306.27	306.09	304.38	305.53	305.99	306.14	305.85	306.99	304.91	306.67	306.3	306.67	306.81	306.97	305.59	305.17	306.7	305.85	305.99	305.38	306.02	307.41	306.87	306.99	306.74	306.17	306.8	307.59	306.05	304.99	306.18	306.29	305.93	306.42	305.91	306.83	306.51
300.28	299.92	300.26	299.39	300.43	299.31	299.24	299.61	300.58	300.25	299.21	299.77	300.28	299.23	300.59	299.48	299.58	300.31	298.86	301.24	298.97	299.17	298.72	299.19	300.05	300.46	300.17	299.62	299.28	300.4	300.79	299.54	301.22	300.47	299.24	300.77	301.39	298.34	299.69	300.21	299.91	301.64	300.16	299.93	300.3	299.99	299.91	299.44	301.36	301.22
315.09	315.05	315.43	315.49	316.08	316.1	315.87	316.27	314.69	315.23	315.39	316.35	315.69	316	315.61	315.92	315.73	315.41	316.13	315.01	315.84	315.99	315.55	315.78	314.3	315.7	314.09	316.49	315.47	314.77	316.58	316.22	316.15	315.7	316.62	314.84	315.56	314.69	314.35	315.2	316.22	315.68	316.95	315.88	317.09	314.38	315.69	314.77	315.58	317.11
304.77	304.09	305.23	304.74	303.72	302.69	304.33	304.42	305.63	304.58	304.19	304.62	305.91	304.26	305.04	303.71	304.91	303.9	304.31	303.42	303.1	304.37	305.4	303.46	303.59	303.87	304.52	303.74	304.99	304.69	304.09	304.44	302.93	304.77	304.8	304.97	303.56	302.86	304.01	305.03	303.93	304.82	303.81	303.69	304.54	304.12	303.13	305.53	303.72	304.09
314.22	316.03	314.43	313.87	313.23	313.35	313.79	313.47	312.76	313.76	314.15	314.1	313.25	315.5	314.78	314.03	314.22	313.87	314.28	313.9	312.15	313	313.62	314.9	313.61	314.01	313.67	315.56	313.6	314.67	315.09	313.41	313.38	314.11	314.17	314.06	313.82	314.9	315.52	313.91	314.6	313.55	313.79	314.22	313.98	314.4	314.71	314.45	313.99	314.77
314.36	315.4	313.94	315.1	314.69	315.07	314.88	314.51	314.22	315	314.71	314.01	314.12	315.63	313.33	313.91	314.42	314.37	313.79	315.51	314.06	314.19	314.5	315.58	314.62	314.37	315.24	313.58	313.96	314.95	314.81	315.13	314.94	314.66	314.62	315.19	315.92	315.64	314.61	315.56	314.32	315.47	314.98	315.6	315.25	313.9	314.78	315.4	314.73	314.78
318.98	318.1	319.22	318.41	319.32	319.13	318.18	318.69	318.99	320.18	318.01	319.38	318.28	317.11	319.07	318.23	319.62	319	318.04	318.26	317.47	317.14	318.97	319.9	318.75	318.55	319.72	319.76	319	317.88	318.9	318.97	318.72	318.33	318.11	318.84	318.12	318.7	317.77	318.14	317.9	316.74	318.48	317.77	317.99	319.05	319.63	319.68	318.62	319.03
302.19	302.45	301.34	301.66	301.65	302.33	301.54	302.21	302.4	302.85	303.44	302.81	300.79	303.96	302	302.22	302.31	302.58	302.03	301.99	302.82	303.21	303.75	302.24	302.82	302.09	302.28	302.14	302.57	302.97	302.36	302.14	302.85	302.66	302.34	301.39	301.71	302.43	302.37	303.07	302.49	302.11	302.28	301.58	302.86	302.09	301.84	302.82	302.74	302.49
328.82	328.16	327.03	329.08	329	327.41	326.95	327.35	327.33	326.59	327.32	327.37	327.02	328.53	328.59	328.59	328.42	327.56	327.45	328.55	328.37	327.26	328.61	327.32	328.74	327.45	328.18	329.41	328.71	328.49	328.58	328.03	327.55	327.88	327.1	327.56	328.84	328.4	327.59	327.6	327.6	327.81	328	327.87	327.86	326.52	327.94	327.97	328.87	328.48
303.27	304.5	301.86	304.23	304.93	305.16	302.44	303.56	304.14	303.27	304.17	303.12	303.94	303.57	303.34	303.06	302.89	303.74	303.32	302.75	303.85	303.1	303.81	304.29	301.74	301.6	302.48	303.8	303.41	301.89	303.31	303.62	303.76	302.99	302.55	302.64	303.11	302.98	304.76	302.7	302.86	303.85	302.47	303.05	304.59	303.04	302.15	303.06	302.8	303.33
310.52	309.39	310.71	310.39	311.23	310.71	310.48	310.07	309.44	310.69	311.16	311.11	310.23	310.97	311.6	309.93	310.5	309.93	311.68	310.11	310.85	310.8	310.13	309.97	310.28	310.91	311.58	310.18	310.83	310.95	309.64	311.99	310.56	310.77	310.98	310.49	310.02	309.6	309.82	310.1	308.87	310.5	311.18	311.53	309.43	311.43	310.89	310.43	309.35	311.22
306.75	306	306.57	306.49	305.75	304.71	306.28	306.63	306.6	306.37	306.54	306.52	306.47	305.58	306.83	305.47	306.61	306.23	307.64	306.02	306.85	305.82	306.32	305.37	307.36	305.97	306.83	306.25	306.13	306.15	306.27	306.67	305.87	306.14	307.23	307.52	306.57	306.39	306.76	307.85	306.72	306.9	306.88	305.44	306.99	305.47	306.8	305.86	306.66	306.78
327.91	327.75	328.37	327.15	326.94	327.31	328.22	328.62	327.48	327.89	327.26	327.49	327.75	326.71	328.18	327.12	328.14	329.33	327.45	327.89	326.23	327.69	327.2	328.61	328.16	328.77	328.7	328.11	328.45	328.23	328.7	327.28	329.13	327.86	328.06	327.54	328.34	327.79	327.75	327.2	329.01	327.67	326.88	327.76	327.88	327.48	326.91	327.37	327.88	327.74
323.4	325.05	323.71	324.3	323.81	324.41	325.04	324.19	324.05	324.88	324.45	325.55	326.61	323.3	324.97	325.03	324.15	325.17	325.15	325.07	324.33	324.54	323.8	325.67	325.29	324.45	324.2	325.08	325.52	324.28	326.03	324.02	325.27	323.57	324.83	324.21	323.3	324.52	325.26	323.48	325.57	324.3	324.61	325.65	324.66	324.74	324.38	324.93	324.12	324.59
300.28	300.45	300.35	300.06	300.78	299.69	299.61	299.9	300.25	300.73	300.98	299.12	299.36	300.11	300.19	299.78	299.27	299.61	299.22	300.15	300.72	300.86	300.61	298.78	300.5	300.22	300.46	301.39	299.68	300.8	300.71	300.91	299.63	299.82	299.2	301.26	299.86	301.02	299.71	300.5	299.03	300.44	300.24	299.83	300.54	300.24	301.46	299.49	300.3	299.83
305.01	305.7	307.17	305.83	305.37	305.67	305.89	305.83	305.41	306.32	305.91	305.27	306.44	307.82	305.59	305.3	306.88	306.05	305.97	305.75	305.71	305.62	305.7	305.29	306.88	306.27	306.7	306.34	306.64	306.11	305	305.91	305	306.96	306.18	306.07	305.95	306.18	306.83	306.41	306.24	306.71	307.15	306.58	304.92	305.96	305.87	307.34	305.49	305.64
313.19	312.72	313.81	313.49	312.33	313.64	312.84	313.65	313.48	313.67	312.33	314.68	312.58	314.8	311.77	313.28	313.99	313.61	313.94	313.52	313.43	312.65	314.17	313.52	313.83	313.38	313.02	313.48	312.69	313.54	314.28	312.04	312.81	313.66	313.68	314.3	311.87	313.17	313.88	312.46	314.34	314.21	314.69	313.47	312.18	313.33	312.75	312.56	313.37	312.8
294.33	293.59	293.32	293.59	295.4	293.06	292.74	294.42	294.03	293.98	294.36	293.65	293.45	293.78	294.62	293.89	294.75	294.15	293.71	294.67	294.82	293.03	294	294.01	294.11	293.64	293.05	293.32	293.11	293.24	293.7	293.86	294.2	295.11	293.83	293.86	294.77	294.07	294.34	294.2	294.36	293.94	294.7	293.79	293.61	294.5	292.82	293.65	294.05	293.83
313.83	313.41	314.9	312.7	313.13	313.06	313.42	312.87	312.83	313.86	313.19	314.72	313.66	314.02	313.92	313.53	314.04	313.6	314.29	313.76	314.18	314.56	314.42	314.37	312.58	313.25	313.67	313.67	314.77	314.76	314.17	313.83	314.06	314.98	313.27	313.95	313.64	314.38	313.06	314.22	314.26	313.04	313.8	312.9	314.68	313.38	313.74	313.47	314.08	313.08
313.99	313.88	312.99	312.75	312.73	313.38	313.9	313.4	313.25	311.88	311.96	312.51	313.5	313.86	311	313.81	313	313.79	312.94	312.79	313.62	313.08	313.08	314.04	313.19	313.36	312.45	313.14	313.37	311.45	313.82	312.92	313.72	313.89	313.5	313.51	312.7	313.44	314.28	314.58	312.75	314	314.08	313.86	312.64	312.64	313.34	312.78	313.14	312.95
303.18	304.48	301.7	303.62	303.27	304	302.29	302.09	303.51	303.85	303.56	304.45	303.8	303.88	304.72	304.14	304.95	304.76	301.94	304.03	303.9	303.43	303.59	302.88	303.07	302.69	303.31	304.24	303.98	303.16	304.15	303.19	304.75	303.08	303.8	304.54	304.42	302.48	304.63	303.98	303.32	304.81	303.2	305.01	305.2	305.54	304.09	305.46	303.03	302.76
305.16	305.13	305.81	305.36	306.38	305.98	305.4	306.56	307.18	307.18	306.1	306.08	307.42	305.65	306.9	305.4	306.43	306.73	304.99	305.61	306.21	305.96	305.49	305.31	305.82	306.62	306.28	306.1	306.06	304.36	305.5	307.13	306.35	306.88	306.01	307.51	306.37	306.45	306.28	306.49	305.75	306.02	305.36	305.92	306.17	307.14	306.91	305.48	305.71	304.68
318.2	318.34	318.59	319.19	318.61	318.87	318.82	319.27	318.82	318.06	318.85	319.41	318.37	318.1	318.43	319.08	318.4	318.56	319.08	319.19	318.69	319.57	317.85	317.86	318.42	317.81	318.96	318.59	317.86	318.31	318.74	318.37	318.52	318.55	318.91	318.13	317.98	319.48	318.53	319.72	319.55	318.83	318.04	317.33	318.06	319.12	318.29	318.1	318.12	320.52
299.67	299.77	299.88	300.88	300.49	298.64	300.82	298.41	300.12	299.07	300.87	297.69	299.87	298.6	298.92	300.84	299.76	299.57	300.02	300.66	299.98	301.46	300.96	300.02	300.25	301.15	300.04	299.94	300	299.95	300.09	300.05	299.54	301.15	299.99	299.96	300.09	299.3	300.06	299.42	300.81	300.26	299.31	299.55	299.7	301.18	300.41	300.52	300.92	300.43
326.33	326.65	327.3	326.35	328.48	326.93	327.19	326.13	326.42	327.54	328.52	326.97	326.83	327.39	326.75	327.39	326.96	327.16	326.2	327.13	325.71	327.24	326.37	327.06	327.72	328.35	327.53	326.71	327.6	326.81	326.7	326.94	326.11	326.86	326.01	328.41	326.64	327.23	327.2	327	327.37	326.79	326.25	326.52	327.65	326.71	327.89	327.2	327.72	327.12
313	311.99	312.25	311.29	311.74	312.46	310.46	311.61	311.59	312.39	311.11	312.18	312.4	311.83	312.74	312.11	311.43	312.34	312.57	312.14	312.05	311.2	311.7	311.94	312.89	311.73	312.52	311.47	311.71	312.77	312.4	312.31	312.49	311.89	312.28	311.14	311.16	312.28	311.93	312.71	311.92	312.89	311.82	312.61	311.96	312.21	312.67	312.09	311.78	311.55
311.21	311.37	311.8	312.12	312.27	311.95	310.35	312.19	312.15	312.05	312.97	311.82	312.8	312.04	311.35	312.05	312.08	311.18	311.48	311.9	310.24	313.18	311.95	311.21	312.91	312.68	312.74	312.48	310.6	312.33	311.21	311.46	312.74	313.54	312.06	311.66	313.44	310.66	312.02	312.37	312.83	312.68	312.19	312.99	312.41	312.11	310.6	313.11	313.22	312.99
294.06	293.6	293.56	293.33	292.79	294.36	294.34	294.28	295.1	294.96	294.08	294.41	293.76	294.39	294.13	293.44	293.46	294.35	293.72	294.7	293.79	293.79	294.82	293.23	294.81	294.29	294.38	294.23	293.08	294.28	292.93	294.47	294.55	294.99	294.48	294.23	294.23	292.98	295	294.84	293.91	294.42	294.96	293.85	294.17	295.16	293	294.3	294.52	294.07
305.8	305.72	305.28	304.93	304.58	303.83	304.86	305.76	305.89	304.43	304.07	304.26	305.63	306.22	305.87	305.49	305.44	305.47	304.72	306.19	304.35	305.12	306.45	306.1	306.17	306.61	305.15	305.49	305.63	306.82	305.58	305.48	304.71	304.95	304.97	304.71	306.06	304.51	305.06	305.32	306.75	305.63	304.27	306.69	304.96	305.1	305.1	306.23	305.54	304.87
304.97	306.23	306.32	306.16	306.4	306.24	305.39	307.12	306.94	306.73	305.99	305.27	306.23	306.83	304.89	305.21	305.22	306.27	305.79	305.03	306.62	306.29	305.93	306.84	306.7	306.22	305.64	306.79	304.98	305.95	306.5	305.86	306.18	306.79	304.42	306.87	306.83	306.11	305.49	305.17	305.14	305.99	305.95	306.14	305.97	305.81	305.84	305.97	306.05	306.29
314.62	313.78	314.64	315.23	315.77	314.84	314.88	314.41	314.23	316.15	316.54	314.01	315.27	314.96	315.56	315.73	314.48	315.47	314.3	314.2	314.26	314.65	315.12	315.08	314.84	314.75	315.56	314.83	315.63	315.87	314.93	314.48	314.04	315.74	315.56	314.56	313.83	314.98	315.18	315.64	315.33	315.52	314.59	315.37	313.67	314.94	315.49	314.99	316.09	314.58
298.06	296.6	296.93	296.01	295.84	296.33	296.28	298.38	298.03	296.14	296.08	297.12	297.29	296.11	296.56	296.99	296.65	298.02	296.4	297.4	295.39	296.58	295.55	297.6	296.8	296.12	296.84	298.09	296.49	296.76	296.8	297.29	296.41	295.9	296.73	296.95	296.56	295.7	295.23	296.17	295.95	297.23	297.91	297.48	295.24	297.12	296.47	296.63	294.69	296.22
307.08	305.64	305.35	306.51	304.43	306.95	306.75	306.21	306.21	306.24	305.16	306.76	305.04	305.85	305.48	305.73	307.62	306.68	306.76	305.82	305.65	306.12	304.38	305.73	306.72	306.2	306.1	305.81	305.66	305.74	306.1	308.47	305.03	307.28	307.1	305.28	306.48	306.13	306.44	306.67	305.85	306.9	305.63	306.74	307.18	305.68	305.37	306.08	306.08	305.33
302.6	303.25	303.89	302.91	303.74	303.73	303.41	304.57	303.41	301.62	304.24	303.92	303.7	303.21	303.97	302.61	303.13	302.27	304.31	302.96	303.59	303.17	304.02	305.16	303.37	303.49	303.51	304.01	303.09	302.9	303.01	303.29	302.51	304.26	302.73	303.59	303.58	303.08	302.53	303.55	303.52	303.21	303.33	303.57	302.19	302.97	304.53	303.75	304.44	303.83
319.27	317.73	317.99	318.13	317.52	318.36	318.86	319.29	319.11	318.08	317.9	319.29	318.01	318.85	318.55	319.54	318.15	317.95	319.28	319.44	318.16	318.47	319	318.28	318.28	318.87	319.65	318.57	318	317.63	318.18	318.78	318.79	318.15	318.65	318.55	317.82	318.03	317.05	318.16	318.19	318.55	318.84	318.94	318.82	318.9	319.1	318.39	316.74	318.7
326.94	327.24	327.61	327.14	327.29	327.35	326.86	327.94	327.39	326.89	326.73	328.14	326.57	327.26	327.4	327.86	326.3	327.12	326.66	327.44	327.64	326.96	328.3	327.05	326.79	326.4	327.4	326.18	327.84	327.43	326.84	327.83	326.34	327.35	327.91	326.57	325.61	326.37	327.49	327.02	327.92	326.72	327.74	326.23	326.68	328.28	327.74	325.62	326.04	327.42
307.73	306.73	307.33	306.9	306.54	305.97	306.38	307.07	306.64	307.61	308.01	306.91	307.42	306.41	307.58	306.88	307.36	306.79	308.59	308.31	308.47	305.48	306.88	307.71	307.06	307.24	307.14	307.05	307.45	306.6	307.27	307.65	309.12	306.44	307.32	307.22	307.28	307.39	309.14	308.36	306.93	308.57	306.03	307.96	306.78	306.98	307.51	307.07	307.07	307.44
315.78	316.54	315.73	316.47	314.57	316.4	316.27	316.94	314.53	314.9	314.89	315.42	315.83	315.88	314.57	315.74	315.97	314.92	315.59	315.85	316.46	314.5	315.46	314.24	315.54	314.88	315.36	314.82	314.99	314.82	315.05	315.85	315.9	315.71	316.67	316.93	315.53	315.48	315.85	315.11	315.05	316.61	316.26	316.58	315.69	315.07	315.48	315.2	315.48	315.1
302.43	301.03	301.3	301.4	301.18	299.41	300.73	299.63	301.24	300.15	301.51	300.96	301.28	301.29	301.14	300.51	300.24	300.48	300.73	300.61	300.62	300.6	300.06	301.81	301.06	301.42	301.18	300.59	301.59	301.86	302.75	300.71	301.75	301.3	302.88	301.43	300.32	302.29	300.14	301.58	301.83	301.79	300.2	300.22	301.44	300.08	301.4	301.22	301.16	301.43
319.09	317.21	317.7	317.3	318.17	317.44	318.58	318	318.33	317.97	317.14	317.75	317.73	317.79	319.13	318.18	317.96	317.71	318.07	318.77	319.09	318.39	319.09	318.89	318.34	318.75	317.83	318.25	317.99	318.09	318.33	317.92	318.36	317.85	315.85	317.79	318.72	320.21	316.81	319.16	318.18	319.08	318.32	318.05	318.18	318.16	318.24	318.42	318.18	318.65
313.57	312.39	313.14	313.36	312.19	313.61	312.91	312.85	311.86	313.82	312.47	313.2	312.76	312.02	314.15	313.02	313.64	312.58	312.34	312.57	312.94	313.19	311.86	311.95	313.24	313.95	312.83	312.66	312.48	312.3	311.84	311.93	313.9	312.78	312.18	313.7	312.92	313.69	312.95	312.11	313.38	312.11	311.83	313.03	312.57	312.96	312.23	313.27	312.92	313.87
304.74	304.65	305.59	303.66	304.96	304.5	303.99	303.86	303.61	303.25	305.49	304.54	305.6	303.61	305.22	304.35	304.08	303.53	304.49	304.95	302.94	305.06	304.27	304.29	304.77	303.21	305.02	304	305.18	305.03	303.87	303.67	303.77	304.66	303.82	304.99	304.74	303.74	303.93	305.77	304.49	305.53	303.49	304.41	302.82	304.47	305	305.28	303.76	303.54
328.41	328.71	327.8	329.26	328.58	328.12	328.82	329.06	329.28	328.63	328.52	328.33	328.49	330.38	327.67	327.33	328.22	327.45	327.4	328.4	328.25	328.3	327.85	328.81	328.67	327.54	329	328.97	327.76	328.05	328.35	327.96	329.75	328.51	327.88	328.59	328.41	329.68	329.23	328.28	328.04	327.83	328.53	327.83	329.09	327.99	328.47	329.62	328.99	329.36
302.94	302.8	303.94	303.83	303.28	303.29	303.12	303.11	303.6	303.78	303.5	302.55	302.81	303.72	304.02	302.98	303.6	303.62	304.09	303.8	302.97	302.94	303.36	303.93	302.3	303.15	303.59	302.63	303.48	302.13	302.71	302.84	303.86	303.15	303.01	304.16	303.24	303.29	302.95	304.25	302.56	303.15	303.26	302.01	302.3	302.27	303.39	301.71	302.65	301.57
304.58	304.37	303.34	304.55	304.57	305.41	305.34	303.74	305.07	305.4	305.17	304.48	304.89	304.28	305.46	304.47	305.19	304.99	304.73	304.25	304.67	304.45	305.11	304.59	305.19	304.94	306.02	305.04	303.54	305.05	304.92	304.3	305.46	304.17	305.98	303.43	304.76	304.56	305.91	305.73	303.9	304.82	305.04	305.06	305.05	305.12	305.37	304.6	305.08	304.84
306.24	306.57	308.52	305.22	306.25	306.03	306.78	306.42	306.7	305.48	305.45	306.77	305.68	306.45	307.27	306.04	307.82	306.44	306.07	306.17	305.85	306.28	307.83	306.33	307.66	306.56	306.59	306.41	306.1	307.42	306.59	306.75	307.31	306.7	306.67	306.88	306.98	306.46	307.65	306.09	305.59	306.22	306.51	306.61	305.85	307.4	306.45	306.62	307.09	307.04
315.97	315.83	316.09	315.09	315.68	316.13	315.72	315.17	315.98	315.78	314.86	316.08	315.65	314.93	315.97	315.93	315.29	314.62	316.92	315.83	315.16	314.83	316.18	317.05	315.2	315.04	315.22	315.23	316.26	315.08	315.65	315.2	315.71	315.33	315.81	314.65	315.93	316.25	315.89	316.37	315.12	316.96	315.72	314.88	315.52	314.79	316.15	316.06	315.88	315.99
300.1	300.85	300.31	299.77	299.87	300.84	299.52	299.78	300.99	300.37	300.56	300.95	299.51	299.16	298.96	301.35	300.43	300.1	300.38	301.75	299.7	299.72	299.71	299.27	300.72	300.6	300.35	300.59	298.97	299.63	299.49	300.66	299.53	300.4	301.04	300.03	300.41	299.88	300.21	300.99	299.39	299.09	300.1	301.16	300.33	300.94	300.54	300.04	300.74	299.1
295.03	294.71	293.82	296.08	295.46	295.09	295.06	295.35	297.26	294.55	294.21	295.66	295.37	294.36	294.59	294.36	295.99	295.99	294.62	295.37	294.32	295.4	295.31	296.02	295.56	294.68	293.63	295.52	295.87	295.74	294.65	294.63	295	294.11	295.18	294.75	296.27	294.61	294.26	295.31	294.76	294.21	295.67	295.15	294.84	296.9	295.69	294.68	295.2	294.75
317.82	317.75	317.34	316.94	318.42	316.87	316.96	316.9	316.66	317.21	317	318.1	317	318.03	317.55	317.71	316.77	317.32	317.49	317.41	318.17	317.69	316.99	316.54	317.14	316.59	317.87	317.64	316.99	317.58	316.01	317.83	316.83	317.55	318.16	317.29	318.95	317.78	316.88	316.69	316.61	316.72	316.37	318.03	317.56	317.07	316.01	317.33	317.61	317.32
307.47	307.57	307.8	307.82	306.33	306	308.35	305.14	307.54	308.01	307.55	307.3	306.49	308	308.4	307.32	307.5	308.47	307.33	307.42	307.78	308.13	307.14	306.85	306.84	308.27	307.21	306.8	307.29	307.14	306.85	306.83	306.58	307.64	306.95	308.04	307.98	307.7	307.03	306.88	308.76	306.22	306.49	308.28	307.68	307.91	307.08	306.45	307.02	307.33
308.81	310.29	310.74	309.23	309.89	311.12	310.26	309.48	308.32	309.1	309.61	309.29	309.84	309.29	309.84	309.18	308.57	310.04	310.29	310.83	310.48	309.39	308.19	309.34	309.7	310	309.94	309.97	309.23	310.94	309.21	310.4	310.59	309.93	310.77	309.7	310.88	311.41	308.82	309.63	309.56	308.35	309.35	310.43	309.54	309.65	310.29	309.25	310.76	310.62
294.72	294.12	294.44	294.39	296.48	294.81	294.86	295.62	294.77	295.44	295.14	294.93	294.39	295.17	295.8	295.08	294.4	296.12	295.97	295.76	294.77	293.84	295.5	294.77	296.53	295.44	296.05	295.75	295.03	294.91	295.1	295.01	295.11	293.66	296.04	294.96	295.68	294.3	294.62	295.48	294.44	295.91	294.91	295.89	296.39	295.7	293.63	294.52	294.95	294.12
303.34	304.19	303.24	302.96	303.95	302.4	302.52	303.78	303.49	302.95	302.49	303.31	303.03	304.09	304.42	302.56	302.44	304.46	303.48	304.03	302.75	304.16	303.92	304	303.14	304.27	302.38	303.85	302.34	303.3	302.62	303.28	303.53	303.53	302.45	304.64	303.64	302.66	302.86	303.21	302.32	303.27	303.77	303.53	303.27	303.4	302.52	303.99	302.9	303.62
313.79	314.5	314.26	313.66	313.68	313.54	311.71	313.08	314.05	313.35	313.43	312.91	314.27	313.94	313.79	314.29	314.26	315.46	313.45	314.5	313.89	313.79	314.05	313.59	314.3	314.98	313.77	314.05	314.53	313.69	313.71	312.28	314.16	314.93	313.41	314.09	313.38	314.04	313.65	313.74	313.72	313.86	314.33	313.76	313.63	314.83	313.54	314.7	313.86	313.84
306.66	306.33	306.46	306.19	304.88	307.4	307.1	305.92	307.51	306.18	307.02	305.65	305.73	305.45	306.47	306.38	306.45	307.59	305.74	307.62	306.91	308.02	307.7	305.86	305.9	306.48	306.01	305.2	305.63	306.56	306.06	305.59	306.89	307.34	306.64	306.82	306.34	305.59	306.77	307.12	307.28	305.83	307.73	306.37	306.83	307.18	306.44	306.17	306.88	307.09
304.92	305.11	304.22	304.41	303.68	302.64	302.74	302.12	303.54	304.12	302.98	303.19	303.61	304.36	302.99	302.87	304.77	302.24	302.96	303.07	304.46	303.97	304.12	303.73	302.75	303.98	302.91	303.08	303.07	304.28	304.19	303.69	304.62	303.44	303.26	302.6	302.93	303.11	304.21	303.76	302.38	304.23	303.65	303.55	302.82	304.59	303.35	303.95	304.2	303.44
305.37	306.1	306.82	305.83	306.01	305.2	305.76	308.01	307.37	307.31	305.95	306.76	306.65	306.49	307.86	306.33	306.88	307.02	306.42	306.85	307.3	305.85	308.1	307.22	305.46	307.15	306.87	305.79	306.77	307.52	306.41	306.26	306.91	306.34	305.63	305.6	307.15	307.16	305.81	306.46	307.29	306.97	307.34	306.82	306	307.4	305.49	307.9	307.1	307.06
309.19	310.06	308.95	309.48	309.58	309.1	307.02	309.3	309.34	309.9	309.67	309.77	310.73	308.63	309.93	308.86	307.7	308.33	308.51	308.48	309.59	309.84	308.53	309.66	307.9	308.14	308.33	308.69	308.75	309.67	309.14	308.09	308.59	309.14	309.02	309.18	309.17	307.74	309.22	307.52	309.2	310.25	309.56	307.82	308.89	309.34	309.28	310.26	308.73	308.7
304.73	304.4	303.97	304.81	304.19	304.92	303.5	302.77	304.56	305.39	305.41	304.3	304.17	305.21	303.9	303.23	304.33	305.43	304.62	305.76	303.46	304.87	304.41	304.81	304.84	304.03	304.47	304.29	304.98	304.48	303.87	304.7	304.67	304.84	304.58	304.96	305.51	304.44	303.24	304.2	303.94	302.95	306.29	303.71	305.23	304.67	305.15	304.65	303.61	305.34
311.86	312.46	313.28	312.9	313.4	311.6	312.17	312.44	311.59	311.37	313.03	312.52	312.05	310.08	311.47	312.89	312.11	310.93	312.24	313.3	314.26	312.59	313.71	311.11	312.56	311.79	312.04	311.9	311.25	311.93	312.52	311.36	312.75	311.72	312.27	311.94	311.68	312.32	312.69	311.17	310.94	313.08	311.88	312.34	312.98	312.32	313.14	312.45	312.4	312.91
327.95	327.43	327.38	327.21	328.75	327.47	327.05	328.88	328.23	328.22	328	327.29	327.8	327.43	328	326.81	328.02	328.42	328.26	327.9	328.04	327.41	327.18	327.13	328.56	327.44	325.74	327.31	326.9	326.74	328.85	327.76	329.12	327.66	327.37	327.6	328.97	327.9	327.3	327.97	327.24	327.03	325.7	327.01	327.78	327.14	329.31	327.62	328.12	328.45
300.57	300.13	300.2	299.12	299.83	300.31	300.81	300.54	300.11	299.13	300.06	301.04	300.35	301.27	299.56	300.54	301.24	300.91	299.8	300.18	300.09	300.18	299.65	299.24	300.92	300.36	300.41	301.25	300.51	299.59	300.68	298.56	299.46	300.2	299.21	300.25	300.28	300.6	298.76	299.18	299.85	300.77	300.72	300.63	298.97	300.42	299.06	300.1	300.3	299.1
299.83	299.45	299.81	299.62	299.11	300.33	301.83	299.95	299.79	300.51	300.15	300.38	300.25	298.88	301.39	299.52	299.48	299.7	299.72	298.84	299.94	301.06	299.21	300.38	300.07	300.95	299.02	300.24	300.1	299.11	301.34	299.68	301.37	300.96	298.34	301.04	299.92	299.72	300.32	298.01	301.09	298.98	300.28	300.34	300.92	299.72	298.95	301.66	301.2	300.13
309.59	308.71	309.02	307.66	310.37	308.44	308.15	310.03	308.94	309.03	309.47	309.02	307.62	308.31	307.92	307.35	309.35	306.93	309.6	309.12	309.06	309.45	307.7	308.83	307.85	308.95	310.06	309.94	308.96	309.84	308.9	308.31	308.76	308.43	309.76	308.88	309.09	309.42	310.19	311.06	310.05	309.07	307.83	307.77	310.38	309.49	308.85	307.7	308.3	308.33
328.74	328.14	327.83	328.45	328.61	327.86	328.47	328.31	327.05	328.97	327.41	328.1	327.43	328.38	328.37	328.6	326.73	328.73	328.4	326.39	328.03	328.86	327.64	327.63	327.92	327.72	327.78	326.95	327.43	328.88	328.26	329.09	329.39	327.94	327.25	328.02	329.3	327.07	326.77	328.71	327.19	326.52	328.76	328.13	327.07	329.96	328.91	328.3	328.95	326.82
303.1	302.82	303.09	303.05	302.03	302.44	303.22	302.75	301.89	303.75	303.7	301.63	302.66	302.42	301.49	302.09	303.04	302.59	303.47	302.47	301.49	303.38	302.23	302.8	302.92	302.84	303.31	302.03	301.94	302.69	301.53	304.28	300.61	302.34	302.27	302.24	301.64	302.65	302.12	302.38	301.85	303.49	303.04	302.21	302.06	303.1	303.01	301.93	303.76	303.56
300.66	301.35	301.37	301.63	301.32	300.6	302.28	300.49	300.81	299.72	300.84	301.68	301.23	301.9	301.48	301.38	300.86	301.2	300.03	301.13	301.1	300.28	301.91	301.12	301.79	301.5	301.22	300.56	300.98	300.83	302.11	301.52	301.86	299.76	302.65	300.52	301.55	301.03	300.16	301.34	300.98	300.93	300.16	300.8	301.74	299.76	301.86	300.69	300.46	300.19
305.86	306.14	306.75	305.28	305.39	304.99	305.94	305.93	306.17	305.47	306.53	304.73	306.48	305.53	305.31	305.86	305.7	303.81	305.67	305.9	305.53	306.14	306.68	303.58	305.95	304.79	305.47	305.9	304.84	306.09	305.68	306.21	304.58	305.52	304.17	305.29	304.85	306.73	305.5	306.44	305.06	305.17	305.03	304.63	305.65	305.91	306.24	306.93	305.47	303.89
304.6	304.64	303.42	304.57	304.26	304.66	305.06	304.16	304.31	304.97	304.79	305.3	303.42	303.8	303.67	305.23	303.65	303.61	306.01	305.08	303.66	303.63	304.43	304.77	304.78	304.37	304.78	305.2	303.64	303.84	306.32	304.42	305.7	304.34	305.19	304.49	304.75	305.71	304.01	303.11	305.32	305.11	303.74	304.31	304.13	303.86	304.53	304.77	305.55	304.11
303.58	304.77	306.52	304.6	304.08	304.61	305.43	304.27	304.87	304.26	304.88	304.48	303.86	304.24	304.47	304.37	303.4	305.56	304.79	304.62	304.64	305.18	303.61	304.98	305.84	305.58	305.28	305.38	305.27	305.72	304.76	304.31	305.71	305.71	305.1	304.71	304.91	305.57	306.66	305.11	305.58	304.84	305.22	303.97	305.02	305.06	305.55	304.01	306.34	305.23
303.01	302.75	303.22	302.58	303.79	302.52	302.58	302.77	304.35	303.61	304.08	303.51	303.75	303.11	304.35	302.82	304.24	304.24	303.19	304.18	303.71	302.3	302.55	302.67	303.4	302.87	303.64	304.1	303.04	302.47	303.43	304.36	302.04	303.44	304.28	303.57	303.11	304.36	303.73	304.51	304.06	304.64	303.57	302.96	303	302.64	301.37	302.21	302.46	303.54
320.4	319.33	318.84	319.44	318.32	319.05	320.62	319.57	320.3	319.1	317.17	318.98	318.41	319.82	319.87	318.26	320.35	319.73	318.45	319.03	318.12	319.29	319.49	318.28	319.13	319.06	319.66	319.57	320.74	320.22	319.3	318.87	317.73	319.93	319.32	318.98	318.94	320.44	318.05	318.21	318.54	318.23	319.16	319.35	320.43	320.27	318.49	319.92	318.16	318.19
309.56	308.24	308.72	307.64	308.45	308.66	307.94	308.22	308.86	309.27	308.75	307.84	308.93	308.95	308.17	308.4	309.89	308.97	308.56	308.58	308.93	308.92	308.62	308.54	309.68	309.26	309.36	308.31	307.41	309.28	308.57	309.01	308.99	307.81	307.47	308.62	308.55	308	308.8	308.4	308.78	307.15	309.62	309.89	309.53	309.91	308.34	310.1	307.53	309.36
304.6	304.81	304.52	303.97	304.73	305.1	305.96	305.1	304.04	304.42	304.23	306.13	305.23	303.81	304.47	304.2	304.55	305.32	303.99	304.9	303.43	306.1	304.45	304.14	304.74	305.44	305.07	304.68	304.46	304.42	303.94	304.09	303.84	306.23	304.11	304.38	304.18	304.49	305.2	305.28	305.1	304.47	306.04	305.18	303.82	304.03	304.74	304.27	306.2	304.09
312.52	312.77	312.24	312.38	312.25	313.36	313.75	312.56	311.85	312.9	311.05	311.87	313.04	312.37	312.65	312.27	312.01	312.29	313.74	312.2	312.03	311.56	312.4	312.16	313.76	313.4	313.44	312.23	311.89	312.76	312.1	313.08	312.69	313.03	313.42	313.58	312.83	312.18	313.07	311.77	312.35	312.34	312.07	313.38	313.09	311.96	313.32	313.64	312.86	312.66
314.18	313.55	313.73	314.37	313.17	313	313.57	314.43	315.25	313	313.23	313.53	314.35	314.03	312.94	313.69	313.69	313.67	314.08	313.19	313.26	314.68	313.67	313.23	313.5	312.41	313.77	313.6	312.73	313.25	312.5	313.91	312.95	313.21	313.02	314.2	312.14	313.26	314.08	313.81	313.36	313.5	314.49	314.26	312.23	313.84	314.1	313.6	311.89	314.3
302.61	303.31	304.05	303.21	303.65	302.76	302.07	304.97	303.05	302.49	303.9	304.08	303.2	303.55	303.91	302.47	303.6	303.58	303.44	303.17	302.97	303.56	303.55	302.6	303.28	303.04	303.56	302.89	303.19	304.73	302.65	303.08	302.97	302.79	304.52	304.28	303.5	302.94	303.1	303.09	304.06	303.12	303.27	303.65	303.1	304.47	303.01	304.53	304.04	304.43
316.21	316.73	317.7	317.4	316.53	317.4	316.53	315.74	316.83	316.53	316.85	316.11	317.32	317.9	316.5	318.09	316.97	315.73	315.09	316.04	316.29	315.67	316.56	317.16	316.74	316.71	316.28	316.34	317.58	317.22	316.8	317.14	316.43	315.93	316.19	316.17	316.88	316.48	316.78	316.48	317.44	316.81	316.13	315.72	317.28	316.34	316.02	315.66	316.88	317.7
319.75	318.24	318.01	319.37	318.57	320.18	318.55	319.71	319.41	320	319.84	319.16	318.43	320.5	319.24	319.77	318.01	318.79	319.08	318.78	318.38	320.13	318.9	319.64	318.06	319.19	319.73	319.63	321.15	319.3	320.07	318.7	319.19	319.84	320.18	318.45	320.14	319.34	320.6	320.24	320.15	319.2	318.26	318.85	319.97	318.67	319.85	319.55	319.65	317.78
294.04	294.44	295.12	294.52	294.62	295.12	295.74	295.74	294.94	295.29	294.9	295.07	295.64	295.36	296.48	294.63	295.16	295.82	293.9	294.3	295.73	295.13	294.88	294.31	295.07	295.09	294.77	295.96	295.52	296.75	294.71	294.8	294.31	294.81	294.61	296.47	293.87	294.99	293.98	295.6	295.79	295.34	294.92	295.47	296.21	295.91	295.19	295.12	294.73	294.57
315.97	316.55	315.51	315.94	315.46	316.37	316.46	316.24	314.98	316.6	315.05	316.88	317.15	315.57	316.15	316.55	315.78	315.66	315.27	316.24	316.22	316.43	314.99	316.17	316.24	315.78	316.26	317.35	316.48	316.15	315.04	315.73	316.61	316.4	315.67	315.29	314.25	315.32	317.17	315.62	315.04	315.97	316.05	315.69	316.71	316.03	316.64	315.01	315.67	316.03
294.74	294.54	295.05	295.55	294.06	294.31	294.2	295.02	295.26	295.43	295.23	294.3	295.76	296.2	295.64	295.3	295.05	297.6	296.05	295.24	295.72	294.4	295.05	295.68	295.58	295.06	295.25	294.42	294.24	293.03	294.74	295.05	295.33	295.68	295.94	296.37	294.87	294.11	294.97	295.12	293.78	296.03	294.51	295.98	295.36	294.69	295.03	294.01	294.71	295.28
300.64	302.07	299.92	301.14	300.12	300.81	300.83	300.82	301.63	300.84	302.26	300.62	302.65	301.4	300.85	301.2	300.86	301.11	300.62	301.32	301.47	301.72	301.51	300.82	301.35	300.85	299.59	302.05	300.68	301.12	301.4	300.92	299.8	300.4	301.14	301.67	301.54	302.41	300.96	301.51	301	300.74	302.01	301.24	301.59	301.6	300.61	301.91	301.31	299.91
304.69	302.39	304.06	303.85	304.15	304.8	302.75	303.47	302.85	303.54	304.05	304.05	303.33	303.78	303.03	303.29	303.09	303.79	304.49	303.54	303.44	303.78	303.13	304.02	303.93	303.59	302.8	303.33	303.38	303.1	303.68	304.9	303.83	303.61	302.43	303.06	303.45	303.03	303.75	303.27	303.39	304.26	303.04	303.35	303.83	303.22	303.32	302.22	303.59	302.33
316.96	318.7	317.3	318.45	316.88	317.67	318.36	317.81	318.36	317.54	317.05	317.2	318.61	317.59	317.32	318.01	317.23	316.74	318.09	317.95	316.65	317.51	317.89	317.75	317.39	317.56	318.75	318.29	317.76	316.96	319.09	316.83	319.44	316.82	318.43	317.35	317.9	318.65	318.4	317.94	317.99	317.55	317.77	318	318.51	317.57	317.08	318.49	318.24	317.67
305.99	306.18	304.53	306.43	304.61	306.09	305.06	304.22	305.91	305.44	305.09	306.18	306.22	304.99	305.48	305.47	306.03	305.65	305.46	304.12	305.44	305.25	304.96	304.8	305.19	305.29	305.2	305.67	305.66	304.66	306.74	305.09	305.62	304.89	305.09	304.83	305.78	305.41	305.24	305.91	306.19	304.8	304.75	304.05	307.42	306.04	305.77	305.7	305.63	304.48
306.39	306.22	305.6	304.57	306.76	306.08	306.69	305.88	306.05	305.99	306.89	306.34	305.13	306.35	306.1	307.2	305.82	304.39	306.42	306.18	306.37	305.7	305.56	306.08	306.41	305.92	307.13	306.85	306.08	306.64	305.73	306.91	305.78	305.65	307.32	305.71	306.39	306.31	305.92	307.01	305.7	305.85	305.88	307	305.25	306.29	306.17	306.67	306.01	305.89
324.41	325.5	325.82	324.71	326.33	325.46	326.56	325.02	324.85	324.22	325.4	326.4	323.61	324.59	325.67	325.64	325.16	324.53	324.64	324.94	324.32	324.57	325.92	325.93	324.7	325.83	324.8	325.27	324.28	325.89	324.32	325.08	324.95	325.83	325.63	325.56	326.2	327.44	324.28	323.85	324.66	324.33	324.55	325.53	325.06	325.21	326.26	324.98	324.87	326.48
314.68	314.1	314.84	314.79	314.4	315.6	314.18	316.64	315.32	314.79	314.66	314.75	313.7	313.27	314.27	313.81	315.04	315.75	315.24	313.94	313.63	316.03	314.96	315.51	314.26	314.41	314.74	314.27	314.89	315.98	315.18	314.79	314.27	316.47	315.62	315.1	315.17	314.92	313.86	314.76	315.19	314.19	315.18	314.1	314.89	315.51	315.78	315.88	314.55	315.54
306.04	305.05	305.6	303.01	305.07	304.72	304.38	305.16	306.39	305.2	306.52	305.88	305.22	305.52	306.85	305.25	305.72	304.69	305.9	304.16	304.05	305.56	306.21	305.43	305.46	305.48	306.17	304.92	305.9	305.72	304.61	305.44	306.51	304.74	306.72	304.95	306.08	305.15	305.38	305.79	306.11	305.44	305.73	305.23	306.16	304.73	304.51	305.81	303.96	304.66
315.73	314.31	315.07	315.55	314.95	316.45	313.89	313.37	315.5	313.06	316.1	315.12	314.98	314.08	314.91	316.91	315.19	315.02	313.7	316.27	314.46	315.28	315.64	316.93	314.18	314.68	314.66	315.96	316.25	315.59	314.43	315.12	315.93	315.52	313.95	315.72	314.27	314.8	315.87	315.21	315.62	314.68	315.72	314.91	315.38	314.92	314.35	315.34	314.31	315.1
327.22	327.81	326.13	326.87	327.63	327.63	327.39	327.06	327.23	327.92	327.98	326.97	327.26	325.81	326.52	326.76	326.86	326.45	327.41	326.8	327.62	327.65	326.13	326.44	327.21	326.01	327.08	327.18	328.4	326.41	327	327.39	326.98	327.21	326.29	328.86	326.98	326.9	326.24	325.56	328.12	328.01	325.37	328.3	327.18	327.76	326.88	327.19	328.41	327.8
327.18	327.82	328.02	328.12	326.82	326.93	328.03	329.03	327.92	327.89	328.17	327.79	327.54	328.3	328.26	328.27	326.89	327.94	329.39	328.31	327.08	327.28	327.06	326.99	327.71	326.48	328.39	328.01	326.8	328.81	327.78	326.72	328.33	327.68	328.19	328.5	328.12	327.68	327.52	327.25	328.42	328.36	327.66	327.3	327.98	327.97	327.7	327.11	327.75	328
293.03	294.45	294.4	294.18	293.35	295.3	293.92	295.58	293.89	293.52	293.9	294.38	293.76	295.02	294.67	294.18	294.81	293.35	294.51	293.12	294.32	294.65	293.82	293.41	293.34	294.06	294.22	293.94	294.15	293.58	293.8	294.63	294.3	293.83	293.64	293.43	293.19	294.65	293.8	294.56	293.62	294.06	293.87	293.58	293.61	295.33	294.47	294.27	293.69	294.36
312.69	312.94	312.71	311.89	313.79	313.17	313.21	312.45	313.37	312.47	313.45	314.06	312.39	312.8	314.27	313.89	312.71	312.89	312.12	314.12	313.27	312.58	313.99	313.11	312.95	312.8	312.95	313.38	313.72	313.43	313.2	312.58	313.95	313.15	312.12	312.78	312.29	314.35	313.04	313.08	313.94	312.27	314.47	314.27	313.67	312.46	311.94	312.29	313.16	312.64
304.6	303.67	304.08	304.23	304.54	303.6	306.2	303.41	304.99	303.89	304.81	304.7	304.88	304.38	305.07	303.63	303.86	303.24	303.5	304.28	303.39	304.75	304	305.06	303.52	304.3	305.32	303.98	305.15	304.54	303.74	305.34	303.74	304.01	304.63	304.04	305.7	304.39	304.27	303.15	304.76	303.79	304.1	304.5	304.72	303.92	304.31	303.98	303.96	305.47
307.68	306.7	307.08	308.57	306.76	305.99	306.28	306.1	307.22	306.67	308.12	306.6	309.02	306.57	306.78	306.6	306.81	306.24	307.13	307.59	307.93	307.37	307.38	306.41	307.26	307.16	307.69	306.49	306.26	306.87	307.32	308.05	307.04	308.62	308.37	307.43	307.62	306.7	308.06	307.31	306.77	306.89	305.86	307.64	307.18	307.03	306.77	306.45	306.6	307.13
303.67	304.31	302.85	303.32	303.78	303.36	303.63	303.47	302.58	303.55	303.57	303.15	303.18	302.48	304.08	304.05	303.47	302.77	302.96	304.22	303.19	302.61	303.26	302.62	303.26	302.91	302.2	304.36	301.47	304.46	304.11	302.84	303.06	303.69	303.99	302.22	302.71	302.44	303.02	302.82	303.3	303.71	303.84	303.16	303.9	304.91	303.44	303.4	302.96	303.17
304.43	305.95	304.42	304.88	305.04	306.57	304.7	305.44	303.95	305.86	305.1	305.53	305.72	304.7	304.79	305.46	305.73	305.26	305.12	306.11	305.03	304.56	304.51	305.16	304.99	306.1	305.55	304.21	306	305.14	304.77	304.09	306.12	305.31	304.27	305.63	304.76	304.89	304.91	305.46	304.85	304.91	305.38	305.13	305.19	306.66	305.3	304.71	304.6	304.81
327.43	327.59	327.12	325.5	326.08	327.96	326.86	326.86	328.02	327.42	327.64	327.05	326.67	327.02	327.71	325.92	326.55	326.71	326.96	328.27	326.96	326.82	327.98	326.71	327.24	328.32	327.95	327.26	327.68	326.82	326.3	327.04	327.21	325.97	327.8	327.29	327.15	326.59	326.29	327.19	327.07	326.82	326.17	327.67	327.63	327.83	325.17	327.74	327.28	326.89
310.51	309.1	310.13	310.25	310.04	309.43	310.47	310.42	310.25	310.38	310.28	310.32	310.15	310.48	310.38	309.98	310.64	309.95	310.19	310.41	310.53	310.57	311.12	310.75	310.71	309.87	309.49	310.39	309.37	308.93	310.16	310.37	310.04	310.45	310.19	310.5	310.08	311.21	309.72	310.52	309.82	311.14	310.86	310.11	311.09	310.36	310.33	310.46	310.44	311.1
317.89	316.82	317.21	318.28	317.11	317.14	317.21	317.66	318.28	316.89	317.31	317.77	316.12	318.3	317.55	317.39	316.62	316.78	317.72	318.38	318.18	317.19	318.3	317.69	317.2	316.99	317.54	316.51	317.26	317.45	317.91	316.74	316.2	317	318.03	317.16	317.95	317.65	317.25	317.77	316.46	317.52	316.9	316.68	316.38	317.67	317.42	317.28	317.01	318.72
303.51	303.62	302.82	302.46	301.98	303.03	302.46	303.29	302.71	302.19	303.14	302.95	302.31	303.38	304.03	301.84	303.03	302.23	303.26	303.13	303.36	302.51	302.38	302.77	302.76	303.37	301.73	302.71	302.73	301.35	303.05	303.5	303.18	301.67	302.34	302.74	303.66	303.13	302.29	303.82	303.5	303.91	302.16	302	304.89	302.45	303.13	303.67	302.87	303.5
305.38	303.36	303.91	304.26	304.43	302.98	304.98	303.93	302.5	303.57	303.18	304.96	303.25	304.65	303.53	304.73	304.54	304.26	304.08	303.8	303.03	303.67	304.42	302.93	303.59	303.44	303.59	303.57	303.84	303.15	303.99	304.4	302.88	303.76	303.35	302.24	303.83	303.87	304.52	305.06	303.19	304.78	304.93	303.82	305.19	303.08	304.76	304.78	303.84	304.51
303.07	304.33	303.18	302.36	303.19	303.89	302.46	302.71	304.14	303.13	303.11	302.83	302.8	302.75	302.63	302.61	301.49	302.35	302.79	302.24	303.94	302.13	303.29	303.53	301.44	301.82	303.04	302.06	303.19	303.67	304.25	304.53	304.19	302.46	302.95	302.94	302.58	301.45	304.22	302.65	303.02	301.97	302.64	301.81	302.16	302.47	302.03	301.77	302.22	303.51
303.65	302.92	303.96	303.85	305.41	304.17	302.17	304.31	304.16	304.73	303.9	302.87	303.11	304.42	304.04	303.97	303.72	303.48	303.13	303.52	304.71	304.95	302.77	304.07	304.06	304.16	303.04	303.68	304.1	304.84	302.5	303.24	304.85	304.58	304.74	303.41	304.15	303.86	304.34	303.76	303.59	304.25	304.07	304.05	302.73	304.52	302.88	303.36	303.46	303.8
309.43	308.61	309.35	308.47	308.59	309.54	308.67	308.91	308.55	309.81	308.66	308.26	307.97	308.44	308.25	309.66	309.35	309.28	309.5	309.06	309.49	308.87	308.42	309.21	309.04	308.11	308.14	308.11	308.21	309.22	309.76	309.81	309.37	308.38	308.34	308.75	309.5	308.54	308.95	308.43	308.35	309.29	308.92	309.53	308.64	308.37	307.89	309.96	307.8	310.35
309.6	310.55	310.75	309.78	311.53	311.76	309.75	309.5	308.82	311.54	310.19	309.46	310.2	310.88	309.38	311.59	310.06	310.25	309.5	309.76	310.82	310.57	310.93	309.15	310.94	309.55	310.07	310.3	310.88	310.91	309.98	310.11	310.51	310.65	310.2	309.7	309.64	310.05	310.04	310.71	311.37	311	310.27	310.5	310.37	310.93	311.88	310.86	308.73	311.73
308.04	307.33	308.24	307.95	307.18	307.72	307.14	307.39	306.55	307.38	307.18	307.23	307.57	306.72	308.93	307.33	306.77	307.62	307.34	307.52	307.88	307.56	307.6	306.57	307.67	307.13	306.14	307.26	308.9	306.74	308.92	307.62	307.98	307.9	307.31	305.8	306.95	305.87	307.48	307.81	308.19	306.66	307.13	308.74	308.19	307.14	306.95	307.98	308.67	308.11
315.08	314.62	314.93	315.25	314.88	314.31	314.58	315.57	314.6	314.94	315.36	314.65	314.31	314.16	314.37	315.78	315.17	315.06	313.54	314.76	315.04	314.69	315.41	316.14	314.65	313.53	314.18	315.85	315.08	313.04	314.71	313.66	315.37	314.57	315.44	315.74	315.13	314.16	315.65	313.05	314.55	315.7	313.94	314.29	314.86	314.93	314.64	314.67	314.75	315.48
313.39	313.99	313.19	314.2	313.01	311.28	314.12	313.27	312.69	312.85	312.93	313.8	313.62	313.15	312.65	312.91	314.68	313.69	313.55	313.13	313.15	313.26	313.18	313.43	313.54	314.89	313.12	311.66	313.78	312.78	313.86	314.71	312.7	313.29	312.4	312.78	313.56	313.13	312.81	312.6	311.6	313.32	312.71	311.71	313.75	313.3	313.48	313.71	312.73	313.1
295.03	294.57	293.37	294.22	294.12	293.62	294.05	294.83	294.04	293.97	295.21	294.54	295.03	293.95	294.75	292.79	294.19	295.15	294.52	294.04	294.78	294.09	292.94	295.18	293.89	295.45	293.65	293.57	294.6	293.94	294.02	293.94	293.41	293.83	294.33	294.23	294.96	294.44	293.79	294.28	294.52	294.41	295.82	294.48	293.89	294.77	293.83	294.03	294.2	295.43
300.81	300.65	300.8	300.47	301.37	300.63	300.31	300.9	299.79	301.45	301.08	302.83	301.6	301.5	301.63	302.34	300.55	300.31	300.8	301.6	299.8	301.17	301.7	301.04	300.38	302.15	302.11	300.01	301.19	300.55	300.88	301.22	300.5	301.84	301.1	302.05	301.1	300.44	299.94	301.79	301.41	301.26	300.7	300.79	301.08	300.77	301.42	300.67	300.67	300.4
303.26	302.78	302.84	303.21	303.25	303.21	301.35	302.87	304.02	302.41	303.96	303.51	303.31	301.69	304.02	303.47	303.19	303.77	302.8	302.55	302.18	302.95	303.57	303.61	302.8	303.22	302.6	303.41	303.01	302.64	303.11	303.39	302.23	302.5	302.81	303.44	302.14	302.14	301.99	303.07	302.28	303.51	303.36	304.12	302.81	303.65	301.61	303.3	303.15	302.72
311.23	310.89	308.59	309.96	311.27	308.49	310.47	310.3	309.69	310.86	310.22	310.44	310.23	310.98	311.01	310.21	309.15	310.58	309.99	310.12	310	311.37	311.35	311.07	310.71	310.57	311.55	310.43	310.03	310.44	312.12	309.98	311.62	311.25	311.8	310.12	311.16	310.17	310.22	311.12	311.37	309.59	310.73	312.95	310.47	310.76	311.04	310.41	312.35	311.76
324.76	325.49	324.27	324.8	326.45	325.14	325.8	324.63	323.13	326.06	325.66	325.08	324.81	325.13	325.5	326.38	324.52	326.56	324.97	325.51	325.35	325.65	325.2	325.43	325.7	324.66	325.74	324.85	325.99	324.28	325.11	324.52	325.56	324.98	325.38	326.5	325.3	324.29	325.53	325.14	326.04	325.98	325.96	326.03	325.03	324.48	325.08	325.59	324.79	324.99
310.28	311.84	310.38	311.58	310.75	311.21	311.19	309.57	309.57	310.57	310.74	310.91	312.24	310.76	310.47	310.25	310.11	310.59	310.43	310.74	309.78	309.42	310.58	310.71	311.21	311.05	311.6	310.84	309.3	310.64	310.79	311.37	310.3	310.37	311.02	310.59	310.8	310.46	310.24	309.61	310.19	310.89	311.02	310.57	311.33	309.5	310.94	310.78	311.36	311.23
313.6	312.47	312.59	314.01	313.18	312.85	313.06	314.27	314.1	313.1	312.71	311.66	312.85	313.87	313.44	315.02	312.53	313.72	313.32	313.42	313.35	313.17	313.4	313.44	313.79	313.08	314.73	313.37	313.26	312.47	313.26	313.93	313.89	314.5	313.77	313.26	313.28	315.03	312.11	312.26	313.98	313.76	312.34	311.45	313.25	312.92	312.9	314.33	314.54	312.4
324.21	324.82	325.69	325.67	324.46	324.94	324.66	325.34	325.1	324.85	325.59	326.34	325.82	325.23	325.7	325.06	325.94	325.12	324.46	325.37	325.74	326.02	325.07	323.52	326.72	325.76	325.51	325.83	325.64	325.03	325.14	325.09	324.6	325.22	325.29	324.83	325.4	326.2	325.31	325.83	324.98	324.56	326.02	325.73	324.88	324.93	324.59	324.74	326.18	323.88
326.12	326.82	326.46	326.08	327	327.08	326.98	326.91	327.59	327.06	326.72	325.98	326.28	326.59	326.45	327.94	326.63	327.88	326.66	326.71	327.69	327.12	326.62	326.9	328.35	326.58	326.93	325.96	327.44	326.88	326.54	327	325.19	326.39	326.57	327.64	326.77	327.97	328.21	327.01	326.89	326.46	325.8	328.56	327.74	328.37	328.09	328.08	326.04	327.87
313.98	313.88	313.73	314.49	314.08	314.12	315.09	314.84	315.69	314.48	313.48	314.35	314.28	314.24	314.01	313.2	314.98	313.74	313.01	314.08	315.07	313.56	314.55	314.19	312.98	314.9	314.75	315.65	313.22	314.35	314.45	311.83	315.28	314.29	313.63	313.14	313.74	313.73	314.88	315.07	312.7	314.6	314.71	313.35	315.15	315.18	313.79	314.87	313.21	313.44
302.86	302.5	302.45	303.74	304.22	303.29	303.49	302.96	303.65	303.24	303.67	302.27	302.47	302.16	302.7	302.4	302.76	303.45	302.96	303.15	303.39	303.55	302.31	302.66	304	302.69	303.26	303.62	304.71	303.52	302.89	303.37	302.77	304.17	301.54	303.18	304.33	304.09	303.36	303.55	302.55	304.36	303.43	303.94	302.76	304.24	304.27	302.89	303.67	303.43
319.15	317.45	318.96	318.22	318.36	318.2	317.93	318.19	318.68	318.84	319.13	318.21	319.16	317.92	316.85	318.92	319.16	318.15	319.61	318.9	318.29	318.67	318.97	318.09	317.71	319.28	318.68	318.38	317.87	319.16	317.67	318.43	319.33	318.16	318.32	318.96	318.91	318.61	319.36	318.04	318.54	318.42	319.32	318.92	319.92	318.72	319.03	319.19	319.02	318.98
303.26	303.78	303.59	303.03	304.08	303.63	302.98	302.46	303.71	303.67	303.97	302.49	302.03	302.16	302.55	303.91	303.9	303.58	303.02	304.39	303.78	301.82	303.41	303.8	300.1	303.13	302.72	302.62	303.09	302.82	303.06	303.33	302.78	302.76	302	303.06	303.07	302.88	302.17	303.44	303.5	303.34	302.89	303.72	302.09	303.45	303.41	301.81	303.84	304.1
305.56	305.86	305.91	306.29	306.36	305.73	305.74	306.59	304.84	306.21	303.76	305.45	305.08	304.93	306.5	303.37	305.87	305.09	305.18	305.4	304.21	305.41	305.21	305.88	305.6	306.25	305.96	304.43	304.34	306.07	305.86	305.57	305.63	304.23	305.61	305.1	304.47	306.03	305.48	305.94	305.4	304.13	304.97	305.07	304.7	305.76	305.82	305.84	304.58	305.08
326.02	327	328.13	327.84	327.32	328.19	327.3	328.46	327.65	327.42	325.93	326.57	327.37	329.81	328.19	328.78	329.37	326.41	328.12	325.86	328.14	327.16	326.52	327.81	327.65	327.02	327.82	325.11	328.89	327.87	327.69	327.49	328.62	327.68	326.87	326.37	327.33	327.62	328.1	327.51	327.65	328.08	327.47	327.33	327.85	328.1	327.44	328.42	328.03	327.15
313.9	312.91	312.9	313.65	313.22	313.38	312.15	314.33	313.35	313.26	312.43	313.11	314.84	313.43	314.07	312.58	313.49	313.03	314.05	312.33	312.85	313.61	313.68	312.18	311.74	313.56	315.2	312.76	313.33	313.54	314.2	314.59	312.6	312.19	312.09	313.81	312.74	313.78	311.69	312.97	313.24	312.56	313.38	312.37	311.77	313.23	312.48	313.2	313.14	313.58
304	303.63	303.53	303.11	302.44	304.59	303.56	303.77	303.97	304.6	303.14	302.88	303.08	303.97	303.84	303.91	303.33	304.45	303.52	303.46	304.42	303.64	303.98	304.59	303.63	304.73	303.24	302.62	303.65	302.77	302.63	305.66	304.16	304.14	303.18	304.16	304.06	304.7	302.93	303.36	304.25	304	302.6	304.71	302.19	304.92	304.27	303.84	303.61	304.58
319.26	318.07	319.94	316.77	319.59	319.27	319.77	319.12	317.29	320.68	316.97	317.78	317.99	319.16	318.53	318.6	317.99	319.57	318.7	318.66	319.21	318.28	319.55	317.83	319.08	318.85	318.2	318.87	318.82	319.27	318.56	318.64	317.38	319.67	318.77	317.56	318.41	317.47	319.19	317.9	318.29	319.14	319.58	318.91	318.25	318.36	318.68	319.75	316.71	318.96
318.57	318.15	317.33	317.07	317.78	317.91	317	317.56	317.36	317.03	317.36	316.66	317.07	318.15	317.06	315.88	317.91	317.54	316.03	316.42	316.87	317.21	316.8	317.69	316.43	317.35	317.23	317.61	317.43	316.87	317.4	317.2	317.81	316.92	316.48	318.23	319.03	317.58	317.41	317.22	317.1	317.13	316.8	316.74	316.79	318.18	317.54	316.74	316.19	315.77
327.63	326.22	327.27	326.31	326.72	328.15	327.8	326.66	326.65	327.24	327.21	327.77	328.51	327.45	327.01	326.69	327.37	327.83	327.47	328.29	327.29	326.93	327.28	327.53	328.59	327.22	327.61	326.79	328.26	327.94	326.62	327.07	327.48	326.96	326.82	326.79	328.25	326.37	327.48	327.34	327.17	328	326.55	328.54	328.7	328.39	327.46	327.69	325.81	328.1
304.17	304.33	304.28	304.81	303.35	305.01	303.54	304.17	305.49	304.59	304.63	304.24	303.52	304.03	305.34	304.18	303.97	304.73	303.45	305	304.75	305.04	305.27	304.57	304.6	303.62	304.56	304.09	304.3	303.58	304.91	304.84	303.7	303.72	304.44	302.86	305.47	304.11	304.35	302.24	305.08	304.27	303.03	303.93	303.92	304.16	306.02	304.37	303.55	304.64
303.55	302.76	302.96	303.48	303.29	302.24	303.39	303.37	303.23	303.4	303.51	303.91	302.78	304.38	303.49	303.94	302.49	302.9	303.31	303.71	301.98	303.58	302.25	303.86	303.7	303.64	303.74	303.74	303.93	302.94	302.75	303.21	303.18	301.97	303.56	304.34	302.74	302.2	303.82	302.39	304.05	304.26	303.52	303.41	303.08	302.97	303.37	303.05	302.73	302.86
303.79	303.61	304.34	302.51	304.89	303.78	303.44	302.48	303.38	304.31	304.58	303.79	303.49	303.92	303.12	302.54	304.26	304.15	304.06	303.46	303.09	302.14	302.51	304.27	303.31	303.69	303.77	304.12	302.92	303.24	303.38	303.1	302.81	303.88	302.73	303.78	303.96	305.04	303.11	304.19	303.38	303.35	304.05	303.89	304.1	303.81	302.98	304.96	303.17	302.67
317.06	317.51	317.36	317.03	314.96	318.23	317.43	316.71	316.23	316.54	316.92	316.68	317.46	316.95	317.44	317.69	317.14	317.34	317.97	318.25	316.83	317.26	317.87	316.62	316.97	317.21	317.54	316.74	316.24	318	316.44	317.16	318.27	316.89	316.94	317.23	317.59	317.24	317.28	317.26	317.37	317.26	316.63	316.61	317.4	317.52	317.34	316.41	316.91	317.16
305.7	306.23	306.2	306.6	307.01	305.71	306.58	306.42	307.02	305.01	305.81	305.75	306.57	306.53	305.56	304.34	306.91	306.24	305.33	305.82	307.29	305.63	307.56	305.32	305.94	305.97	306.06	306.38	304.89	306.35	306.25	305.6	305.33	305.95	305.92	307.09	306.68	306.19	307.67	304.69	306.77	306.63	305.93	306.52	305.4	306.49	305.8	307.43	306.69	305.51
304.11	304.76	304.27	304.73	305.09	304.77	305.18	304.44	303.42	305.25	303.66	304.51	305.28	305.73	303.93	304.8	302.99	305.26	304.68	304.46	304.71	304.77	303.55	304.64	303.61	305.41	304.24	303.56	304.03	304.24	303.92	302.83	302.95	305.58	305.22	304.96	303.92	304.65	305.3	303.72	303.36	304.62	305.75	303.82	303.54	304.11	304.74	304.25	303.95	304.63
304.76	304.17	304.39	304.7	304.44	304.57	304.52	302.61	305.07	304.24	304.67	304.23	305.38	303.31	303.51	302.63	304.2	305.35	304.66	305.14	303.75	305.18	303.89	304.37	305.28	303.89	305.64	303.63	304.28	303.13	304.83	304.08	304.84	305.31	304.35	304.7	304.67	305.64	305.58	303.64	304.07	304.02	304.36	304.22	303.35	303.39	303.96	304.89	304.57	305.08
317.67	319.23	317.5	317.92	317.96	317.39	317.62	317.03	318.36	317.45	315.99	317.12	317.72	317.57	317.92	316.52	316.58	317.53	316.98	316.81	316.99	316.95	315.92	317.78	316.32	317.27	317.35	317.09	318.03	315.78	317.15	318.14	317.95	317.02	317.8	316.9	317.7	317.77	316.58	316.67	316.85	317.57	317.28	317.29	317.69	316.57	317.48	316.62	317.86	316.65
316.39	318.18	316.69	316.35	317.02	317.15	316.41	318.34	318.45	316.73	316.18	316.58	317.05	318.84	317.57	317.24	317.53	316.24	317.34	316.52	317.65	318.2	316.12	316.44	316.79	318.39	317.26	318.67	316.19	316.04	316.71	316.8	317.43	316.48	317.73	317.88	317.13	315.85	316.36	316.52	317.13	317.16	316.94	316.16	315.97	317.33	317.39	316.77	317.29	317.23
311.83	311.21	311.1	311.48	310.44	310.51	311.67	310.08	309.69	310.94	311.18	310.87	310.34	311.35	311.6	312.55	310.84	309.77	309.95	311.53	310.81	311.61	310.82	311.37	310.26	310.74	310.61	310.13	310.27	310.98	310.79	310.55	311.03	311.31	310.85	309.93	310.96	310.42	310.57	310.6	310.85	311.6	310.25	310.08	311.11	310.93	310.17	311.16	311.33	311.79
319.07	320.39	318.54	318.96	319.21	319.56	319.14	320.87	318.87	317.86	320.59	318.05	319.93	318.44	319.71	319.34	318.81	318.63	319.06	319	319.05	318.31	317.93	319.15	319.73	319.41	320.51	319.46	319.46	319.52	319.08	318.8	320.16	318.84	319.63	320.06	318.9	318.82	320.73	318.99	319.89	318.59	319.06	318.47	317.68	319.08	319.8	319.5	319.22	320.19
299.72	300.37	300.11	302.02	299.19	299.15	298.91	300.74	299.26	299.4	300.69	299.76	299.82	299.83	300.02	299.9	301.07	299.37	301.85	300.37	299.08	300.09	299.92	299.93	299.44	299.29	299.89	300.59	300.42	298.24	301.18	299.19	300.86	300.05	301.03	299.18	300.3	298.35	300.76	299.36	300.62	299.42	300.22	300.79	300.1	300.22	299.64	300.12	300.73	300.3
318.71	318.84	319.27	318.63	318.66	318.92	319.34	317.03	317.75	318.02	318.72	318.79	317.56	318.23	319.32	317.85	319.96	318.22	317.39	318.29	317.97	317.02	318.14	317.49	319.2	318.14	318.82	319.42	318.25	319.46	319.63	319.18	318.47	318.12	318.92	318.4	318.63	318.94	318.61	319.04	319.73	318.89	318.28	318.56	318	318.73	319.53	318.16	319.11	318.61
313.48	313.82	312.49	312.89	313.29	313.29	314.38	314.26	313.16	313.58	312.74	313.86	313.69	313.09	314.44	313.03	313.09	314.28	312.74	313.09	311.94	313.74	313.39	312.62	313.33	314.49	313.23	313.99	312.77	313.2	313.03	313.62	313.52	314.2	313.54	314.47	313.5	314.27	313.17	313.08	313.63	313.07	314.11	313.9	313.34	314.55	314.22	312.83	312.95	313.87
316.32	316.01	316.39	315.43	315.52	316.17	316.5	316.67	315.24	315.95	316.2	314.92	314.87	315.94	315.47	316.52	314.8	316.42	315.51	315.26	315.29	316.4	315.75	316.65	316.05	316.99	315.52	315.46	315.82	315.71	315.96	316.01	315.74	314.93	316.66	315.38	316.24	315.97	315.97	316.05	316.73	316.8	317.09	317.47	317.68	315.58	315.84	315.78	315.52	315.41
328.08	327.37	328.51	327.57	327.73	326.97	327.8	327.5	328.15	326.72	328.13	327.06	327.63	326.88	328.1	327.89	327.93	326.26	327.88	326.69	327.46	326.49	328.31	327.42	328.62	327.97	327.65	328.46	327.74	328.07	328.16	327.22	328.54	327.59	327.19	327.18	328.08	327.06	327.21	328.52	326.97	326.56	327.51	328.05	327.93	327.88	327.4	327.23	328.97	328.69
316.58	315.71	315.76	317.55	315.18	316.18	315.94	315.41	314.09	314.94	316.15	315.88	315.98	315.73	316.98	316.79	316.1	315.62	316.83	316.22	315.59	315.61	316.16	316.07	315.3	315.51	316.03	316.06	316.32	316.78	315.68	315.95	315.06	314.28	316.29	316.22	315.77	315.93	316.23	315.97	316.27	314.65	316.99	315.82	315.59	315.8	314.92	316.74	316.32	314.97
293.67	294.67	295.17	296.55	295.69	295.4	295.8	294.51	294.92	295.68	295.75	294.2	295.23	294.1	294.98	296.45	295.68	294.5	295.12	293.89	295.49	295	293.95	295.57	295.29	295.49	294.7	295.14	294.37	296.08	295.62	296.56	295.7	294.65	296.45	293.73	295.09	294.58	293.81	295.41	295.49	294.89	294.67	294.13	294.02	294.35	294.92	294.68	294.05	295.05
316.68	316.19	316.64	316.78	316.35	317.12	317.45	315.95	315.45	316.04	316.85	317.31	316.95	316.98	316.26	317.09	315.71	317.28	316.19	315.75	315.95	317.04	316.53	316.14	316.18	317.23	317.17	316.59	316.83	315.49	316.38	317.53	315.23	317.12	316.74	315.51	315.44	316.65	317.15	317.81	316.23	316.57	316.27	318.36	316.7	317.43	315.97	317	316.2	317.29
312.16	312.76	312.02	313.54	312.36	313.84	313.05	313.36	312.47	312.24	312.63	313.86	312.14	313.78	310.78	312.02	313.05	312.44	312.36	313.14	313.09	312.3	312.32	312.36	312.57	311.63	312.42	312.13	312.26	312.88	311.53	312.95	311.76	313.1	312.17	312.21	312.68	312.27	313.45	313.48	312.51	312.52	312.17	313.31	312.72	312.62	312.69	312.4	312.18	313.2
326.46	326.85	328.39	326.45	326.66	326.11	326.6	326.34	327.21	325.72	326.96	326.44	327.08	326.52	326.52	327.01	326.65	327.13	325.74	325.79	328.25	327.72	327.35	326.22	327.68	326.95	327.88	325.52	327.03	326.37	326.02	327.29	327.07	327.02	327.59	326.59	328.16	325	327.09	326.58	326.31	327.41	327.56	327.52	326.15	326.58	326.15	327.49	326.34	327.04
326.41	327.46	326.61	326.63	326.51	326.5	326.63	328.46	327.55	327.17	327.8	326.94	326.97	326.69	326.78	325.29	325.54	326.71	326.5	326.68	326.96	327.01	325.03	327.48	326.53	325.98	328.45	327.24	326.82	327.22	326.24	326.97	327.85	326.65	326.95	327.25	327.39	327.28	326.55	326.42	326.45	326.45	327.53	327.61	327.48	327.29	327.6	327.59	328.37	327.7
308.12	308.31	309.94	307.97	309.95	309.43	309.35	308.36	307.85	308.12	307.67	309.36	308.49	309.8	308.37	309.25	308.47	308.57	308.34	309	308.68	308.03	308.99	308.38	309.09	307.24	308.66	309.06	308.95	309.35	308.64	308.28	308.05	308.4	309.11	309.09	308.15	309.29	307.91	310.59	308.52	308.82	310	308.5	308.91	309.95	310.54	309.41	310	308.53
314	313.36	312.44	313.56	313.73	312.77	312.6	312.55	313.4	313.62	313.31	314.07	313.29	312.61	313.44	312.67	313.45	313.33	312.76	312.59	313.09	313.39	313.16	312.76	312.65	313.56	314.47	314.03	313.09	313.89	312.74	313.37	313.43	312.36	312.7	312.31	313.53	313.15	313.1	313.1	313.65	314.38	314.27	314.29	314	313.37	313.8	313.84	312.93	314.63
307.54	305.19	306.3	305.58	306.06	307.12	306.04	305.47	305.41	305.54	306.67	304.74	306.68	306.06	305.68	306.71	306.13	306.63	305.41	305.34	307.06	306.5	306.89	306.73	306.24	305.38	306.27	307.12	305.78	305.92	306.6	305.87	307.09	306.26	305.61	305.59	305.26	307.3	305.51	305.81	306.1	306.09	306.68	307.04	306.19	306.37	307.67	306.51	305.79	305.93
295.79	294.41	295.48	294.21	296	295.81	294.5	295.15	294.16	296.05	295.41	294.14	294.42	296.09	295.02	294.92	295.14	294.85	295.7	294.1	295.23	295.22	295.31	295.07	295.34	294.5	294.56	295.66	294.98	295.05	294.26	295.25	295.56	295.25	294.67	295.11	294.7	294.71	294.71	296.18	296.16	295.02	295.46	294.59	294.88	294.34	294.9	295.24	294.3	295.62
301.99	301.51	301.96	300.01	301.21	301.04	302.16	301.1	301.1	302.18	301.5	300.61	300.94	300.32	301.37	300.91	300.84	301.81	300.7	301.89	300.48	300.99	301.2	301.15	300.69	301.47	301.85	300.4	302.54	300.81	300.95	300.53	300.87	300.76	300.5	300.81	301.64	302.66	299.68	301.52	299.87	299.6	302.43	301.8	302.1	301.2	300.24	301.82	301.53	301.68
293.77	293.97	294.79	292.79	293.79	292.2	293.4	295.15	294.47	293.37	294.36	293.58	293.98	294.51	293.02	295.08	293.75	293.7	294.37	293.34	293.74	293.91	295.03	294.42	293.6	293.03	293.73	291.78	293.92	293.04	292.3	293.38	293.52	293.95	293.15	294.07	295.08	294.8	292.75	293.91	294.63	293.37	293.49	294.74	293.88	294.88	293.85	293.9	294.12	293.54
304.17	304.46	304.68	304.57	304.76	303.71	304.13	304.56	304.39	305.25	304.37	304.5	304.86	304.2	305.18	304.14	304.99	304.5	305.28	304.8	303.51	304.32	303.34	304.53	305.34	305.77	303.74	304.54	304.75	303.59	302.61	303.98	304.39	304.24	304.6	304.21	304.2	304.51	304.6	304.39	304.54	304.05	305.3	304.52	304.62	303.41	304.13	303.36	303.8	303.42
294.49	295.46	293.95	293.91	294.8	295.64	295.06	294.27	294.39	295.02	294.72	294.83	293.99	296.4	295.68	294.21	295.73	293.61	294.96	293.66	294.51	294.88	296.02	295.62	295.45	293.91	295.52	295.73	295.19	294.37	294.77	295.51	295.32	296.46	295.32	296.39	294.96	295.7	295.31	295.87	295.54	295.58	294.32	294.77	294.89	295.19	294.6	294.97	295.32	294.38
315.28	314.54	314.51	316.07	315.07	314.42	314.75	316.03	313.96	315.56	315.72	313.92	315.92	313.83	314.79	315.28	314.27	315.08	314.95	315.89	315.55	314.58	313.61	314.74	314.62	315.7	315.98	314.72	314.77	316.26	315.14	316.36	314.65	315.34	314.19	313.96	315.07	315.23	314.76	314.62	315.54	315.25	315.92	315.55	315.09	314.93	314.93	314.54	314.71	315.18
303.87	305.21	305.16	304.96	303.25	305.4	303.07	303.94	305.31	305.24	304.81	304.66	304.84	305.7	304.39	303.5	304.92	305.21	304.51	305.83	305.49	304.8	304.6	305.72	305.63	305.76	305.09	305.77	303.27	305.5	304.64	304.73	305.93	304.67	305.45	305.2	305.11	303.93	304.27	304.21	305.37	303.95	304.54	304.75	304.89	305.45	304.49	304.74	304.18	305.26
304.12	304.59	305.01	305.33	304.83	303.85	304.6	305.46	305.12	304.67	306.89	304.77	305.08	305.27	304.82	305.56	305.91	305.81	305.43	305	303.81	305.36	305.82	305.47	304.91	304.68	304.25	306.95	304.96	304.71	303.95	305.31	306.51	305.32	305.03	306.24	304.3	305.87	304.77	305.52	303.74	305.66	304.52	306.13	304.48	304.89	305.12	305.75	305.15	306.3
306.29	305.07	304.87	305.42	305.28	304.44	303.56	305	305.37	304.45	305.33	304.77	304.85	303.91	305.22	305.42	305.03	304.12	303.82	304.76	304.42	305.7	305.04	305.69	305.56	305.05	305.33	303.89	303.13	303.72	304.6	304.88	304.55	304.36	305.07	303.71	304.19	304.66	305.38	304.52	304.26	305.7	305.63	307.18	304.08	305.63	303.52	304.86	304.89	304.76
308.17	308.97	309.59	310.53	310.08	310	308.32	309.26	309.59	310.47	310.53	311.31	309.56	309.26	308.99	309.86	310.52	309.44	310.32	309.44	309.74	308.73	310.46	309.64	309.62	309.13	310.48	309.36	308.71	308.65	310.67	310.14	309.32	309.85	309.74	310.46	310.59	309.12	308.98	309.65	309.54	310.49	309.91	308.99	309.01	309.99	310.19	309.35	310.59	309.26
312.31	311.4	311.26	310.67	310.93	311.79	312.55	310.75	310.61	311.44	310.85	312.12	310.96	311.37	311.84	312.22	310.96	312.26	312.24	311.61	311.46	310.7	312.09	310	311.15	312.38	311.76	311.81	311.72	311.43	311.72	312.45	309.77	311.37	311.87	311.31	312.47	310.94	312.98	311.95	311.58	309.95	312.07	310.91	310.32	310.45	310.77	310.96	311.54	312.64
310.19	308.71	308.69	308.33	309.75	308.79	308.62	308.88	308.87	308.28	309.34	309	309.74	308.31	309.17	308.75	309.9	309.41	309.35	309.41	310.19	308.28	309.74	309.35	308.86	309.08	309.07	308.32	309.12	309.33	309.38	308.98	309.85	309.49	308.53	308.69	308.46	309.13	309.18	309.39	309.59	309.06	309.16	309.54	308.51	307.86	308.49	309.15	308.11	308.44
293.59	295.94	293.88	295.15	294.05	293.9	294.76	295.88	294.59	295.23	293.99	294.9	295.56	294.53	294.94	294.46	295.47	295.38	294.56	296.77	294.67	295.2	292.95	294.55	294.19	295.11	294.91	294.78	295.9	295.25	295.21	295.06	295.22	295.76	293.95	295.38	294.25	296.03	294.82	294.94	294.67	294.36	294.52	295.45	295.88	296.27	294.62	295.59	295.52	295.02
304.61	304.78	305.24	303.48	304.81	304.78	305.72	305.36	304.14	304.32	305.85	304.81	304.39	303.83	303.18	304.15	304.23	304.69	305.23	304.14	304.06	305.27	305.8	304.91	304.87	303.2	304.19	306.16	304.14	304.42	304.7	302.93	304.87	304.71	303.91	303.63	304.5	306.05	304.29	305.21	304.21	304.93	305.06	304.34	303.83	303.42	303.45	303.83	304.53	304.9
302.58	305.52	305.69	304.97	304.22	305.37	304.7	303.99	304.12	304.61	304.74	304.51	305.85	304.44	304.26	303.48	304.96	302.81	304.66	304.17	304.74	304.37	304.08	304.74	304.76	304.61	304.96	304.83	304.8	304.65	304.24	304.43	304.11	303.9	303.97	304.39	303.5	303.59	304.36	304.63	305.38	304.51	303.9	304.11	305.17	305.09	304.77	304.7	305.28	305.87
314.61	312.43	315.07	314.45	313.95	314.1	313.61	314.17	315.27	314.28	314.02	313.94	314.11	314.66	314.05	313.72	313.23	313.89	313.35	313.71	313.61	314.3	313.48	313.53	312.98	313.88	313.53	313.54	313.23	314.79	313.69	314.57	312.99	314.58	313.37	313.87	314.33	313.58	314.08	314.08	313.28	313.96	314.2	314.97	314.18	313.43	313.57	313.03	312.98	314.65
311.3	310.63	310.88	311.43	311.08	309.86	310.12	309.82	310.41	310.22	309.62	310.79	310.6	310.27	310.6	311.34	309.77	310.86	311.06	308.46	309.7	311.63	310.77	310.43	310.21	308.66	311.08	310.74	310.54	311.91	309.18	311.19	310.62	310.67	311.15	308.51	310.42	311.83	310.28	311.57	310.74	309.68	310.48	310.14	310.43	310.12	309.94	310.67	310.54	310.2
311.01	310.85	309.35	311.38	309.59	311.18	310.84	310.68	310.3	311.12	311.01	312.42	310.92	310.99	311.45	311.81	310.6	310.32	310.97	310.57	310.78	311.36	308.89	309.63	310.92	311.7	311.03	310.63	309.3	309.72	310.25	310.52	310.9	310.78	309.44	309.25	310.63	309.98	311.1	311.94	309.24	310.25	310.43	311.38	311.01	310.92	310.28	310.46	310.88	310.25
328	327.48	325.88	326.89	324.93	327.53	327.27	328.28	327.14	327.19	327.49	329.34	327.31	327.53	328.36	327.58	327.11	327.65	328.65	328.22	327.66	327.57	327.18	326.12	328.44	327.55	327.21	326.07	326.44	327.02	327.88	326.91	327.83	327.52	327.98	326.86	327.21	328.78	326.81	326.83	327	325.81	327.67	328.58	329.1	327.37	327.85	328.37	328.65	326.45
304.39	304.43	303.7	304.03	302.18	303.21	304.11	304.29	303.45	302.58	303.09	303.63	304.34	303.2	303.82	302.98	303.74	303.67	303.54	304.58	302.21	302.81	304.04	302.1	304.2	303.3	304.67	302.95	303.06	303.25	302.8	303.85	304.68	303.57	303.99	304.13	304.48	303.57	302.96	302.51	303.98	302.34	303.71	303.22	304.58	303.32	303.43	303.69	303.85	303.63
311.99	312.29	312.58	314.2	313.29	312.23	312.67	313.09	313.47	313.25	315.07	313.21	313.58	313.66	313.1	314.25	313.7	313.76	313.81	312.97	314.39	314.14	313.06	312.92	313.26	313.98	313.79	314.08	314.03	312.55	313.21	314.28	313.87	313.97	313.95	313.51	313.6	313.46	314.71	313.1	314.4	311.85	314.73	313.42	314.38	313.13	313.15	313.61	315.27	314.11
313.09	312.96	311.13	313.26	312.38	312.99	312.77	313.11	313.03	312.91	313.46	313.52	313.28	313.46	313.42	313.14	312.65	313.38	313.32	312.92	312.69	311.65	313.54	312.91	312.64	312.15	312.73	313	311.68	312.81	312.71	313.22	313.93	312.33	313.62	312.71	311.54	312.11	313.25	311.6	313.36	314.06	313.19	312.85	312	312.62	313.26	311.75	312.55	313.2
313.46	314.87	312.69	312.28	314.34	313.27	314.54	314.12	314.1	312.47	311.74	312.46	313.05	313.41	313.2	312.47	313.86	313.21	311.08	314.48	312.62	312.14	312.01	313.01	312.68	314.43	312.33	313.61	312.6	313.07	313.24	312.99	312.86	312.73	311.95	313.37	312.21	314.44	312.32	313.2	314.16	312.75	312.95	313.04	314.5	313.73	314.23	313.48	312.94	313.35
309.23	310.66	310.41	309.16	311.71	311.64	309.7	310.29	310.37	310.34	310.07	310.2	309.9	311.54	310.27	309.49	308.58	310.97	310.55	310.13	311.04	311.38	309.97	310.1	310.01	310.4	311.07	309.93	310.37	310.87	311.18	311.83	311.08	310.25	310.68	311.25	310.3	310.74	310.94	309.73	310.81	309.93	310.09	311.28	309.34	310.6	310.85	310.32	310.67	310.78
314.36	316.41	314.69	316.25	314.98	315.07	315.15	315.11	316.25	315.12	315.54	313.79	314.66	313.88	314.43	314.47	314.76	314.41	314.5	315.36	314.63	313.96	316.98	316.14	314.76	315.58	315.24	315.08	313.54	316.15	315.93	315.33	314.88	314.12	315.17	314.54	316	314.49	314.39	313.96	314.4	313.99	315.19	317.08	314.57	313.7	315.25	315.31	315.48	315.46
304.11	303.58	303.75	305.16	304.55	303.12	303.93	304.72	304.07	303.07	303.53	304.36	303.98	303.86	303.2	305.03	304.47	304.32	304.51	304.11	303.06	304.81	303.3	302.51	304.4	304.66	303.82	303.54	303.35	303.57	303.23	303.66	304.54	305.73	304.72	304.12	304.03	302.59	303.19	302.73	302.88	303.59	304.03	304.91	305.25	304.5	304.36	303.58	303.5	303.95
313.8	313.8	314.5	313.56	313.29	314.78	315.58	312.43	313.11	313.7	314.94	314.33	313.87	312.42	313.65	313.92	313.7	312.27	314.55	312.49	313.38	313.6	314.23	314.41	313.05	314.69	313.16	313.26	314.21	313.23	313.86	314.99	313.23	314.33	313.86	312.99	313.13	314.23	314.04	313.64	314.03	314.61	314.82	312.03	312.99	313.88	314.04	314.47	313.17	314.62
301.18	300.28	300.5	301.7	301.42	300.79	300.66	301.53	303.36	301.47	302.4	301.54	301.63	301.47	301.56	301.9	300.64	299.94	300.95	302.36	301.91	300.8	300.81	300.47	301.24	301.23	300.37	302.55	300.7	301.62	300.95	301.55	301.33	300.35	300.87	301.19	301.03	302.08	302.05	301.71	301.43	301.34	301.12	301.45	301.76	299.63	301.79	300.21	302.24	301.66
293.14	294.72	293.19	294.51	293.2	294.41	293.81	293.86	294.31	294.37	293.88	293.27	294.78	293.05	293.92	295.45	294.41	293.52	296.07	294.27	294.94	295.17	294.59	295	294.51	295.52	294.63	293.91	294.08	294.81	294.49	294.68	294.32	294.96	293.96	294.14	295.19	292.78	292.52	294.12	293.39	292.82	293.85	294.37	292.49	293.56	294.38	292.92	293.36	294.81
303.28	303.07	303.79	302.62	303.27	302.64	302.46	303.5	303.51	303.65	302.98	302.71	303.84	302.63	302.36	303.13	303.65	302.21	303.6	303.27	303.51	303.05	304.73	304.72	302.81	302.3	303.41	303.18	302.09	302.88	302.98	303.78	303.65	304	302.74	302.77	303.79	303.7	301.84	302.51	303.69	304.1	303.56	303.12	302.59	303.27	303.13	303.35	302.64	302.53
318.17	318.7	317.83	315.64	317.82	319.32	319.07	317.18	317.95	318.13	319.09	318.76	319.54	318.4	317.52	317.59	317.79	318.3	316.84	317.43	319.06	318.53	317.68	318.98	318.87	318.77	317.21	318.12	318.09	317.18	318.89	317.73	318.1	318.06	317.03	318.4	319.09	318.09	318.59	318.46	318.2	319.04	317.94	318.91	318.75	318.56	317.29	317.65	319.32	317.83
317.64	317.87	318.48	319.49	318.37	317.96	318.19	317.2	318.19	318.07	318.66	318.37	317.68	317.4	318.27	317.78	318.18	317.95	318.81	319.7	318.11	318.71	317.69	317.36	317.62	317.01	318.71	318.1	316.22	320.11	316.95	318.15	317.5	317.82	317.38	317.34	317.91	317.68	318.32	318.72	317.93	317.03	319.04	318.45	317.62	319.25	317.75	318.61	318.32	317.8
302.79	303.86	303.14	303.43	304.33	303.08	303.37	303.54	302.5	302.43	303.46	302.33	304.61	304.03	303.23	302.33	302.58	304.23	303.86	303.97	303.54	303.32	301.93	303.31	302.88	305.27	303.55	303.86	302.37	304.07	304.36	304.24	303.6	303.76	304.4	303.81	304.84	301.62	303.67	302.69	303.33	303.91	302.42	303.22	302.75	303.82	303.11	303.92	303.46	302.77
317.25	317.13	316.18	316.04	316.67	317.93	316.33	316.67	317.53	315.84	316.59	317.2	315.77	316.06	317.27	316.37	317.3	316.01	317.4	316.05	316.36	317.54	317.17	317.36	316.61	317.57	316.52	316.56	316.63	317.06	316.28	317.25	316.23	317.38	316.73	316.43	316.88	317.33	318.02	316.9	316.87	318.29	317.07	316.03	316.43	317.21	317.4	316.39	317.66	316.76
327.57	327.48	326.7	325.7	326.79	326.98	327.29	326.37	326.54	327.8	326.9	326.19	327.09	327.07	327.16	326.53	327.63	326.59	327.43	327.28	326.32	325.95	327.13	326.48	326.28	326.2	327.39	327.83	327.41	328.33	326.41	326.12	326.82	326.19	327.45	327.09	327.61	327.39	327.74	327.8	327.07	327.35	327.76	328.23	327.7	327.05	325.61	326.81	327.24	326.55
308.5	307.61	309.07	309.47	307.67	308.2	310.29	308.08	309.45	310.4	307.9	310.46	309.51	308	307.65	308.55	308.48	308.92	308.87	309.33	309.94	309.05	307.9	309.25	307.82	309.1	309.07	308.62	308.41	308.34	308.69	309.32	309.15	309.39	307.99	308.28	308.42	308.14	308.61	309.27	309.63	308.93	309.73	309.36	308.9	308.98	308.87	309.47	310.25	308.4
327.34	328.75	327.49	328.24	328.45	327.98	327.62	326.07	327.76	327.23	326.97	327.2	328.57	327.45	328.06	327.72	327.08	329.37	327	327.64	327.83	328.59	327.38	327.85	327.03	327.46	327.57	328.58	326.61	327.79	326.42	327.73	327.44	326.86	329.51	328.7	327.35	329.19	327.26	328.67	326.92	326.92	327.87	328.18	328.36	326.89	326.2	328.03	327.32	326.78
307.18	307.31	307.52	307.62	307.1	306.87	307.02	306.77	308.05	307.52	307.38	306.32	307.92	306.68	306.04	307.51	307.5	307.42	308.25	306.32	306.88	307.24	306.79	307.14	307.46	307.98	306.74	308.71	306.68	305.86	307.49	306.93	306.54	308.28	306.76	307.74	307.17	306.92	307.9	308.33	307.85	307.99	306.69	306.44	307.47	308.72	307.85	308.19	307.04	307.39
309.1	307.42	307.22	307.44	307.62	308.06	306.99	307.67	307.45	306.27	305.86	306.97	308.64	307.3	306.32	307.01	307.4	306.16	307.8	307.33	306.91	306.79	308.68	306.62	309.41	306.63	306.09	306.71	307.59	307.79	307.58	306.85	307.26	307.99	307.74	306.64	306.19	307.6	307.69	307.36	307.07	307.2	307.6	307.19	307.49	307.4	306.57	306.83	307.6	306.95
303.41	305.42	304.24	303.79	304.94	303.39	304.41	303.84	303.27	303.95	305.61	303.47	303.33	302.88	303.86	304.76	304.88	304.3	304.29	302.62	304.1	303.62	304.12	303.98	303.28	304.04	302.05	303.63	304.12	304.42	304.26	303.67	303.6	304.31	303.22	304.24	304.78	304.54	304.25	304.59	304.78	303.69	305.45	303.99	304.01	304.16	303.16	305.14	304.35	302.97
318.33	319.25	318.29	318.59	317.54	319.28	319.3	318.15	317.43	317.62	318.22	318.92	319.33	318.53	319.08	317.76	318.37	318.2	318.44	319.23	319.02	319.14	317.66	317.81	317.47	319.14	317.58	318.81	318.76	318.98	319.01	319.34	318.73	318.56	318.19	317.08	318.34	318.87	317.65	318.8	318.99	319.25	318.34	318.8	317.94	318.9	318.49	317.93	319.46	317.73
314.83	314.99	315.75	313.63	315.11	315.63	314.67	314.77	315.38	314.96	314.37	315.23	314.89	314.98	313.55	314.39	314.38	313.95	315.2	313.81	314.58	313.86	315.12	316.36	314.84	314.67	314.22	315.24	314.16	315.97	314.82	315.62	315.2	314.37	314.77	314.62	315.63	315	316.09	316.07	314.7	314.25	314.4	315.34	316.42	314.05	314.44	315.22	313.65	314.09
314.87	314.54	313.78	314.13	314.52	313.72	314.42	313.81	313.29	313.99	313.72	314.83	313.78	315.03	314.43	315.75	314.33	315.11	314.84	313	313.22	313.93	314.96	314.77	314.84	314.54	313.72	314.41	313.84	314.27	314.39	313.64	313.29	315	314.11	314.51	312.97	315	314.11	314.36	313.85	314.2	313.33	314.12	314.36	314.34	314.23	314.58	313.8	313.25
295.95	295.49	295.47	294.84	296.06	295.15	294.82	296.36	295.73	294.64	295.83	295.31	294.27	295.51	295.61	295.77	295.35	294.36	296.22	295.4	294.37	295.69	294.58	295.67	293.98	295.6	295.99	295.42	293.79	295.57	296.55	294.63	295.41	294.87	293.09	296.05	295.74	294.97	293.94	294.69	295.36	294.68	294.72	296	295.89	294.46	294.22	296.09	295.34	295.73
304.62	304.53	305.39	304.19	305.91	304.15	304.2	305.15	305.75	304.52	303.9	304.68	303.54	307.2	305.21	305.38	304.63	304.22	306.23	305.09	303.53	305.04	303.22	305.39	304.57	305.06	304.99	305.14	305.17	304.86	304.89	305.27	304.31	304.47	305.51	304.61	306.5	304.78	304.78	303.73	304.32	304.45	304.41	304.75	305.6	305.12	305.79	304.55	304.16	305.17
305.68	305.98	306.4	307.03	305.52	305.17	304.54	305.4	306	305.83	303.8	306.84	306.95	306.38	306.9	305.87	306.58	307.54	305.55	305.42	306.26	306.77	306.43	305.63	304.4	306.04	306	305.29	306.02	305.99	304.58	306.57	306.27	305.99	305.62	306.13	305.3	307.3	306.25	305.9	306.16	306.21	305.72	306.39	307.29	304.71	305.53	306.64	306.28	305.41
295.1	294.61	295.94	296.11	295.08	295.32	295.66	294.61	293.96	294.51	296.28	295.33	294.34	294.45	294.83	295.52	294.01	294.93	293.94	293.88	295.14	294.93	293.26	295.04	294.78	296.43	293.85	296.51	295.41	294.77	294.56	295.93	294.56	294.32	295.22	295.27	295.65	295.58	294.69	295.39	294.8	295.52	295.31	295.34	294.66	294.38	294.36	293.99	295.1	294.79
308.7	308.54	307.7	309.03	308.17	307.28	307.42	308.96	309.77	309.26	309.05	308.41	309.07	309.05	307.8	309.15	308.7	307.68	308.46	309.33	309.8	309.4	309.72	309.62	309.55	308.99	308.79	309.05	309.39	309.55	309.06	309.13	309.19	307.87	309.23	308.61	308.83	308.77	308.37	309.77	309.48	308.42	309.24	307.21	308.98	308.78	307.58	309.49	308.85	308.73
303.82	302.59	303.12	302.97	303.28	303.54	305.29	303.29	304.01	302.14	302.09	302.49	303.23	303.08	302.2	301.97	302.86	303.28	303.89	303.24	302.58	303.93	303.24	304.82	304.53	302.59	304.1	303.13	303.58	303.34	302.13	303.79	303.53	302.57	303.21	303.77	302.7	303.08	304.04	304.1	304.02	303.46	303.58	302.73	302.4	303.12	304.19	302.93	303.54	303.54
306.95	307.81	307.78	307.61	307.62	308.05	308.68	306.71	307.4	308.78	307.58	307.83	308.31	307.76	307.64	307.14	306.59	308.15	307.65	307.27	308.48	306.58	307.49	306.87	306.71	306.23	307.19	307.74	305.93	307.82	306.93	306.69	306.41	308.43	307.13	306.86	307.09	307.85	308.11	306.64	305.76	306.31	307.65	307.36	307.28	307.97	307.72	307.02	306.57	306.53
316.43	316.59	316.3	316.34	315.2	315.86	314.46	315.87	315.77	316.17	315.88	316.1	316.65	316.55	315.33	316.53	315.17	316.1	316.41	315.3	315.27	316.75	314.83	316.93	315.76	314.84	315.86	315.95	315.58	316.82	314.18	315.55	315.49	314.96	316.34	316.56	316.28	315.97	315.15	314.91	314.82	316.11	315.47	316.06	315.84	315.09	316.29	316.96	315.97	315.49
302.77	303.66	302.29	303.85	303.53	302.23	303.51	302.43	302.56	301.26	302.06	303.26	303.08	301.93	302.55	301.17	303.01	301.68	304.8	302.44	302.18	303.11	301.62	304.11	302.38	302.1	302.71	302.96	302.4	304.09	303.92	302.02	302.04	302.95	304.22	302.9	302.78	302.83	302.64	302.54	302.26	303.55	302.05	303.05	303.09	302.45	302.87	303.2	302.64	302.63
308.76	309.55	308.53	308.84	307.96	308.74	308.25	307.52	310.1	309.15	309.24	307.82	309.09	308.85	308.79	308.94	308.15	308.6	309.35	309.14	308.81	309.49	308.64	308.6	308.96	309.59	309.35	309.48	308.79	308.98	310.12	309.1	309.17	308.87	308.26	308.8	307.95	308.77	309.52	309.2	308.31	308.86	309.07	309.25	309.2	308.14	309.7	308.79	308.71	309.44
305.64	304.3	304.73	304.56	304.5	305.21	304.53	304.88	304.66	305.98	306.35	306.05	305.08	305.2	305.38	303.77	306.01	307.07	305.22	306.18	304.8	306	306.33	306.36	304.42	306.13	305.52	304.49	305.06	304.76	304.67	304.6	304.57	304.6	305.57	305.33	305.52	304.63	304.45	304.84	304.96	304.99	304.42	305.68	306.2	304.11	304.73	304.08	305.9	305
300.84	299.98	300.41	301.14	300.55	300.06	300.95	300.68	300.58	300.61	300.46	299.91	300.1	299.47	299.37	300.21	299.77	300.38	299.87	299.04	299.56	299.48	300.62	299.76	299.22	299.14	299.83	299.77	300.18	300.61	300.17	300.27	300.87	300.59	301.61	299.46	298.82	300	299.71	299.75	299.88	300.19	300.63	298.98	300.82	299.27	299.3	299.33	300.34	300.32
306.28	304.79	306.7	304.94	305.26	303.22	305.82	305.82	304.43	305.07	305.28	305.05	305.72	304.82	304.39	304.61	305.45	306.74	305.29	304.93	305.59	304.68	304.9	304.98	306.3	305.39	304.28	304.31	304.83	306.1	305.56	305.37	305.48	305.52	306.03	305.07	305.13	305.88	304.85	305.04	304.42	306.32	305.3	305.18	305.47	306.88	305.89	304.99	306.01	305.13
316.77	316.6	317.94	317.11	317.08	318.74	318.39	317.38	316.86	317.37	317.03	316.99	317.64	316.72	318.12	318	316.66	317.76	316.45	317.4	317.82	316.84	317.36	317.75	316.95	316.81	318.37	315.7	317.83	317.34	317.59	316	317.31	316.29	317.99	317.06	317.46	317.28	316.76	318.71	316.09	317.46	317.02	317.48	316.57	316.54	317.19	318.83	318.18	318.65
310.82	311.31	310.88	310.63	312.94	310.31	310.69	312.08	310.32	310.86	311.14	309.6	311.75	310.89	310.23	310.43	310.98	310.07	309.64	310.56	309.77	310.3	309.43	311.57	310.9	311.79	310.65	309.99	308.46	310.51	310.7	310.76	309.79	311.16	309.47	310.57	311.56	310.46	310.12	311.36	310.76	309.87	310.2	311.71	310.57	310.55	310.75	309.44	310.2	310.12
296.37	296.18	297.23	297.8	295.92	295.98	297.32	297.72	297.69	296.91	296.87	297.51	296.63	297.29	298.75	297	297.09	296.67	296.67	296.86	295.97	296.79	297.43	296.36	297.54	296.05	295.88	297.03	296.89	296.26	298.68	296.92	297.14	296.21	296.58	297.05	297.39	297.55	295.96	296.1	297.11	297.16	297.31	296.43	296.19	296.63	295.85	297.89	299.18	296.93
311.44	310.5	310.91	310.88	310.1	311.03	310.55	311.21	310.62	310.9	310.37	310.98	312.15	310.36	311	310.89	311.14	310.09	311.55	311.26	310.91	309.62	310.38	310.41	310.42	310.34	310.83	311.24	310.67	309.53	310.92	311.23	309.8	310.79	310.53	311	310.77	311.23	310.55	309.9	310.95	311.06	309.58	310.54	308.74	310.91	310.74	310.94	310.22	309.73
310.62	311.93	310.26	311.76	313.18	311.24	311.09	311.72	311.89	311.32	313.35	312.89	312.07	310.23	310.62	311.24	311.48	310.63	311.21	312.1	311.95	311.72	309.61	312	312.73	311.96	311.56	311.64	310.53	310.34	311.67	310.92	312.3	310.98	309.62	311.69	311.6	311.59	311.33	312.39	310.65	311.16	311.78	311.55	312.39	310.55	312.68	311.78	312.51	312.62
305.31	304.71	305.3	306.03	304.43	305.04	304.55	306	304.72	304.97	305.26	305.02	305.24	306.93	304.73	305.51	304.4	304.67	304.83	304.43	305.44	303.69	305.4	303.59	305.08	304.92	304.5	304.45	305.92	305.39	303.98	305.06	304.81	305.01	303.71	303.79	305.45	305.03	304.78	304.75	304.17	305.73	304.36	303.63	305.2	305.54	304.62	303.71	303.48	304.12
314.46	313.77	314.3	314.13	314.08	313.77	313.57	314.73	315.18	313.64	314.02	313.41	314.86	314.27	313.68	313.12	313.05	313.46	314.05	312.76	313.78	313.47	312.88	313.4	314.24	313.77	313.34	313.17	313.83	312.92	313.75	313.66	313.78	314.48	313.57	313.67	312.81	314.55	314.16	315.16	312.94	312.91	313.75	314.32	313.59	313.38	313.16	313.44	314.07	312.57
315.47	313.17	314.88	315.43	315.36	315.76	314.63	315.25	316.28	315.5	315.18	316.77	314.84	314.44	314.94	314.87	314.75	313.95	315.31	314.43	316.29	315.3	315.39	313.3	313.95	315.74	313.84	315	315.29	315.24	314.26	315.52	315.33	314.33	315.77	314.66	315.18	313.82	314.67	315.04	314.51	315.52	316.38	314.43	315.94	316.05	314.96	314.78	313.34	315
303.19	303.17	300.71	301.52	301.69	302.49	302.63	302.2	302.99	302.32	302.53	302.92	302.28	303.82	302.24	302.22	303.02	302.42	302.27	302.08	302.57	301.83	302.61	302.74	302.4	301.95	303.11	302.68	301.52	302.56	302.07	302.54	303.02	304.74	303.29	302.43	302.73	303.03	301.89	302.46	302.7	301.17	300.85	302.31	302.67	301.51	303.48	303.1	302.67	302.65
313.76	315.71	314.95	315.39	313.91	314.38	315.06	313.76	316.2	315.57	314.39	315.44	315.31	315.49	316.2	315.9	313.73	314.24	314.54	315.1	315.19	314.85	315.28	315.49	313.92	314.01	314.68	315.03	314.82	314.32	314.88	314.87	315.05	315.2	314.59	314.57	316.34	314.62	315.53	314.32	313.75	315.42	314.57	314.44	315.21	315.28	314.99	314.22	315.18	314.39
313	314.07	312.04	313.33	312.62	313.87	314.01	313.93	312.64	312.88	312.6	313.12	312.19	312.77	313.74	314	312.69	312.9	312.47	312.95	313.11	312.01	312.44	310.87	311.92	313.39	312.61	313.96	313.08	313.86	313.6	313.37	312.62	311.96	312.88	313.07	313.94	312.71	313.21	313.13	312.92	312.68	312.92	313.59	312.18	312.27	312.1	312.62	312.22	313.13
309.17	309.84	309.69	308.82	311.42	308.94	309.26	310.75	309.11	309.44	309.03	309.04	309.84	309.56	310.14	309.81	309.35	310.35	310.27	310.26	309.96	310.2	308.78	309.49	309.59	308.84	310.12	309.38	310.62	308.96	310.84	309.41	309.38	310.51	310.13	309.91	309.41	308.68	310.85	310.9	308.98	309.28	310.49	309.78	310.1	309.75	310.71	311.55	309.93	310.08
327.2	325.48	327.33	327.27	327	328.08	327.78	326.81	327.25	327.27	327.7	326.8	326.64	325.97	328.53	327.15	326.61	326.05	325.8	327.41	327.13	326.25	326.61	326.64	326.6	326.64	326.7	326.37	328.65	327.36	325.43	326.75	327.48	327.3	327.49	327.15	326.98	327.61	326.43	327.08	325.67	328.07	326.47	326.12	326.49	327.78	326.13	326.56	326.26	327.74
303.42	301.97	303.88	304.52	301.88	302.82	303.67	302.51	303.51	302.29	303.83	302.26	305.3	303.69	303	304.1	302.66	301.78	304.03	302.43	303.87	303.3	303.78	303.72	303.45	303.17	302.87	303.12	303.14	302.85	303.51	302.95	304.11	303.37	302.55	301.9	302.88	302.95	303.75	304.41	302.55	302.89	303.74	302.95	302.99	302.77	303.66	303.69	303.84	303.91
328.11	328.12	328.48	328.06	328.81	327.44	327.36	327.4	327.46	328.37	327.96	327.7	327.16	328.11	327.88	328.48	327.01	327.8	328	328.28	327.61	327.45	329.03	326.77	327.47	328.06	327.66	327.48	326.92	327.17	328.81	327.73	328.94	326.99	328.94	328.17	327.5	328.97	327.88	327.25	327.64	327.73	328.65	328.77	328.65	328.12	328.22	327.33	328.46	328.26
315.8	315.63	315.24	315.18	314.53	315.93	316.07	316.26	316.2	315.32	315.67	315.24	316.86	316.25	315.47	316.34	314.82	314.86	315.68	316.88	315.43	316.89	314.98	315.27	315.36	315.39	314.21	315.47	315.67	316.19	315.43	315.25	314.53	315.13	315.85	317.11	316.55	315.52	316.63	315.96	315.76	316.47	317.17	315.54	315.25	315.76	315.58	315.96	315.56	314.67
316.94	317.15	317.53	317.68	316.5	319.45	317.79	318.01	316.59	317.78	317.43	316.83	317.25	315.77	316.61	318.01	316.89	317.66	318.88	317.57	317.08	317.05	317.06	316.77	317.42	316.07	318.35	316.69	316.24	317.83	315.41	316.76	316.68	317.38	316.49	317.17	318.31	318.12	317.89	316.6	316.91	317.43	318.3	318.01	317.87	316.82	318.12	317.55	317.37	317.55
304.27	304.42	304.7	302.68	305.04	304.04	305.27	303.39	304.29	305.04	305.01	303.81	304.34	304.11	304.71	303.74	305.13	304.29	305.37	305.65	303.79	305.06	303.48	302.87	305.35	303.87	304.42	305.64	304.25	305.02	303.99	304.12	304.5	303.89	304.91	304.31	304.15	303.41	303.67	302.69	303.57	305.92	304.32	304.91	305.5	304.21	303.78	304.64	303.54	304.94
313.82	315.24	314.17	314.23	315.12	313.77	314	314.65	314.28	313.58	314.72	313.02	315.28	314.77	314.41	313.55	313.99	315.36	313.9	314.67	315.79	313.73	313.68	314.34	314.35	314.35	313.59	312.91	314.36	314.09	313.87	313.88	315.18	314.58	315.15	314.82	313.62	313.64	313.3	314.48	315.6	315.72	313.66	313.38	313.81	314.11	313.66	313.85	314.26	314.62
298.2	296.96	296.27	296.31	297.01	297.1	296.54	296.86	296.89	295.59	296.28	297.74	298.09	297.71	296.33	296.34	296.52	297.58	295.77	295.49	296.67	297.52	297.43	295.53	297.9	297.31	296.05	295.99	297.05	295.56	297.2	296.65	296.78	297.1	296.39	296.87	296.2	297.06	297.24	295.76	297.1	296.72	296.84	296.05	297.38	296.61	297.03	297.48	297.15	297.29
307.5	306.32	306.77	308.8	306.87	308.07	309	307.32	307.25	306.94	307.22	308.61	307.02	306.95	307.43	306.88	307.34	307.07	307.88	308.24	306.8	306.27	306.31	307.63	307.66	307.32	307.9	307.7	307.7	307.14	306.79	305.78	306.07	308.69	307.96	307.46	307.02	306.02	306.5	307.61	306.68	308.01	306.9	306.15	305.72	308.05	307	307.2	306.83	307.15
316.98	318.59	318.74	319.3	317.54	318.86	318.23	318.24	318.4	317.61	318.53	317.97	318.16	317.23	318.86	318.03	316.93	319.19	318.24	318.96	317.94	318.2	318.31	317.15	318.33	320.93	318.68	318.87	318.86	318.94	317.46	317.85	317.85	318.16	319.05	318.16	317.83	318.97	318.14	318.63	318.14	318.35	318.22	316.86	318.77	318.16	318.8	319.67	318.03	318.34
313.3	313.26	312.94	313.55	313.89	313.46	313.41	312.96	311.73	312.46	312.73	312.48	313.46	313.52	314.8	313.94	314.52	313.9	313.28	313	312.56	312.2	313.45	313.46	312.56	312.64	313.72	313.56	313.4	313.58	312.63	313.96	313.39	313.12	313.47	313.86	314.46	314.95	313.14	313.62	314.26	313.35	312.34	313.82	313.31	312.94	314.25	313.17	312.75	312.78
315.43	315.37	314.56	314.75	314.27	314.86	315.5	316.21	315.04	314.34	314.89	314.63	314.81	314.86	313.56	314.45	314.75	315.01	315.71	314.03	314.53	314.8	314.15	315.31	315.38	315.29	314.38	314.7	315.12	313.87	314.71	313.83	315.09	313.66	315.7	314.62	314.64	314.45	314.08	313.86	315.34	315.28	315.54	313.89	316.82	315.89	315.03	315.76	314.95	313.98
313.94	314.06	313.32	313.27	313.02	313.24	313.49	313.14	313.65	313.88	313.59	314.11	313.37	313.34	312.92	314.43	312.91	314.42	313.26	313.15	313.42	313.48	313.25	313.79	312.66	312.33	312.96	314.66	313.93	313.31	313.39	313.16	313.07	312.96	313.7	313.26	314.96	312.01	312.98	313.23	313.3	312.71	313.5	314.44	313.04	312.64	313.23	313.83	312.52	313.08
313.69	313.75	314.11	313.1	314.41	313.4	316.23	314.4	313.49	312.94	313.43	313.82	313.71	313.27	314.8	313.26	314.67	313.89	314.65	314.28	313.14	313.43	313.88	314.61	314.16	315.03	315.3	313.93	313.21	314.82	312.85	314.65	314.37	313.88	314.84	315.1	314.08	313.49	314.27	313.27	313.91	312.87	312.31	313.75	314.33	313.06	314.96	314.27	314.99	314.16
300.99	300.5	301.13	299.67	300.95	300.42	300.17	301.34	300.19	300.84	300.87	302.08	300.94	301.45	301.52	301.93	299.5	300.24	300	301.01	300.43	301.62	301.95	300.78	300.62	300.8	301.04	301.25	301.09	300.59	302.25	300.65	302.1	301.68	300.59	301.51	302.05	301.97	301.18	300.24	299.49	301.05	301.52	300.58	300.8	300.64	299.4	301.56	301.56	301.01
304.81	305.17	305.52	305.66	305.84	305.57	305.87	303.75	304.5	305.64	303.6	305.17	304.79	306.08	305.16	304.81	305.6	306.14	305.31	305.4	304.07	303.67	305.62	305.33	304.21	305.59	305.1	305.58	305.36	304.97	305.23	305.88	305.6	305.05	305.7	305.54	304.52	304.41	306.14	304.48	304.94	303.97	305.49	305.3	305.24	306.89	305.88	304.78	305.12	306.4
327.57	327.09	328.27	327.62	326.91	327.81	326.92	328	327.55	328.29	327.89	327.37	328.04	327.54	328.02	328.52	328.72	328.69	327.22	327.52	327.76	327.97	328.03	327.1	327.87	328.43	328.29	328.02	327.2	330.2	328.27	328.4	327.16	328.18	326.52	327.89	327.16	327.39	328.14	327.21	328.68	326.64	328.85	328.2	327.85	327.31	326.69	327.81	327.09	328.07
302.42	303.87	303.19	303.29	303.61	302.04	302.49	302.35	303.19	303.76	303.14	303.59	303.29	303.35	303.34	302.6	303.11	303.61	304.24	304.29	303.36	303.4	303.35	302.55	302.85	302.45	302.7	302.05	302.31	304.22	303.03	302.37	304.06	303.67	301.37	303.81	300.78	303.42	301.67	302.64	303.36	302.49	301.83	304.21	302.56	302.25	304.11	303.78	302.23	302.84
308.68	308.83	308.76	309.15	307.8	308.53	308.49	308.66	309.09	308.08	309.02	308.14	309.82	309.06	309.7	309.28	309.64	308.86	309.16	308.73	307.8	308.44	308.77	309.61	307.3	309.72	308.92	309.35	308.37	310.19	309.46	308.88	308.44	309.87	307.89	309.23	309.58	309.62	308.14	308.93	308.81	308.69	308.04	308.49	308.76	309.35	309.87	309.59	307.52	308.96
325.35	325.16	325.11	326.34	325.14	324.94	325.12	324.15	325.18	325.57	326.48	326.01	324.9	324.92	325.62	324.91	325.38	324.91	325.37	325.59	325.8	324.66	325.18	325.24	325.55	324.94	326.24	325.91	324.48	325.24	325.32	325.11	325.06	325.4	326.05	324.55	326.62	325.72	325.47	324.84	324.47	325.68	324.99	326.68	324.41	324.51	324.83	324.73	324.18	325.35
319.98	319.67	318.63	319.82	320.06	320.31	318.62	318.14	320.29	318.61	319.67	320.38	318.71	318.11	318.85	318.7	319.3	319.68	319.83	319.1	320.13	318.79	319.87	320.62	319.05	320.01	319.03	318.96	319.87	319.41	318.78	319.34	317.74	318.15	319.7	318.72	318.77	318.85	319.29	319.59	319.59	319.75	319.74	318.61	318.61	319.02	318.73	318.63	320.66	319.09
302.51	303.01	303.95	302.54	302.18	303.29	303.42	301.41	301.56	302.22	302.64	301.75	302.32	302.99	303.04	302.36	301.14	302.3	301.2	301.51	302.59	302.77	302.09	303.35	302.23	301.07	302.14	301.53	303.27	302.89	303.04	302.16	301.86	302.75	302.25	302.04	302.92	302.5	302.2	302.37	303.15	302.1	303.68	301.87	302.4	303.22	302.35	302.3	302.36	303.14
315.54	313.76	315.03	314.81	315.69	314.26	316.03	315.06	313.95	315.31	315.25	315.33	313.62	315.44	314.4	314.82	314.64	314.74	313.83	315.68	314.68	314.64	314.83	314.84	315.4	313.74	315.5	315.14	314.02	314.75	313.97	314.66	315.88	315.19	315.25	314.36	314.67	314.88	314.92	313.8	315.96	316.6	315.01	314.98	314.38	313.89	314.35	313.61	313.65	314.16
314.58	313.17	313.78	314	314.11	313.11	314.33	313.78	314.54	314.32	313.68	314.58	314.92	313.01	313.31	314.27	313.72	313.86	314.24	313.34	313.55	313.61	313.86	313.66	312.68	314.98	313.94	314.01	311.8	314	313.14	313.62	312.96	314.5	314.45	313.9	314.3	312.88	314.18	314.74	314.16	313.84	314.07	313.3	313.75	313.95	313.44	313.53	313.01	314.6
300.13	299.13	299.21	301.01	300.9	299.66	300.7	299.74	300.28	299.94	299.76	299.13	299.85	299.32	299.4	300.45	299.17	299.66	298.95	301.01	300.13	300.42	299.8	300.63	300.26	300.57	300.47	298.98	300.44	300.09	299.4	298.76	300.47	300	301.12	300.44	300.08	300.52	298.49	300.11	301.15	300.5	299.99	301.86	300.17	299.56	300.47	299.92	300.02	299.78
312.46	313.27	313.52	313.23	312.8	313.29	313	313.91	313.12	313.4	313.55	313.69	314.61	311.95	313.17	313.35	313.51	313.01	311.45	312.62	312.49	313.14	313.18	313.26	313.91	314.75	313.87	313.11	313.61	313.6	313.13	313.66	313.36	312.42	314.18	312.6	313.09	312.21	313.6	312.02	313.26	312.28	314.19	312.55	313.42	313.12	313.14	313.85	313.45	313.91
304.29	303.87	303.47	304.72	304.91	304.62	303.92	304.32	304.05	304.29	303.39	305	305.13	303.9	305.36	303.93	303.86	305.07	304.68	304.2	304.97	303.93	304.78	303.56	303.36	302.35	304.72	304.64	304.63	304.46	304.14	304.23	305	304.55	303.43	305.58	304.69	304.34	303.5	305.57	305.29	303.68	303.5	305.41	305.82	304.77	304.75	304.44	304.14	305.02
304.32	303.77	304.12	304.65	305.65	305.2	304.06	304.28	304.46	304.49	304.39	304.62	304.33	305.01	303.12	304.61	304.11	303.52	305.26	303.65	304.44	304.04	304.23	303.99	306.03	304.33	303.45	304.26	305.64	303.46	304.49	304.42	304.26	304.53	303.98	304.28	303.35	303.96	305.85	304.53	303.43	304	304.64	303.97	305.51	304.08	304.21	304.35	302.32	304.79
313.37	311.71	312.32	311.8	312.14	311.14	312.31	312.26	311.94	312.28	312.63	313.57	311.39	310.93	313.31	313.37	311.32	311.35	312.39	312.34	311.3	311.93	312.62	312.17	312.6	312	312.36	312.36	311.07	311.36	311.96	312.4	311.17	311.7	311.96	313.16	312.61	311.74	313.66	313.15	312.08	312.83	312.97	311.14	312.58	312.06	311.82	313.53	311.78	311.69
303.66	303.52	304.34	304.07	305.01	304.88	306.41	305.42	305.71	304.9	303.92	304.48	303.52	303.15	302.38	304.14	304.56	304.02	305.37	303.27	305.35	304.36	304.04	305.42	303.67	303.51	304.76	305.23	304.05	304.69	303.9	304.76	305.26	304.17	304.7	304.02	303.89	305.02	303.7	304.83	304.25	304.64	304.42	304.12	303.84	304.19	303.53	304.21	303.72	305.41
312.94	311.66	312.66	312.35	311.21	312.84	312.25	311.62	312.84	311.98	312.54	312.52	311.86	311.29	311.86	312.09	313.69	313.09	311.67	312.41	311.94	311.98	312.48	313.53	311.75	312.2	311.78	312.46	312.71	310.42	312.31	312.38	312.51	312.07	312.45	313.86	311.57	312.15	312.58	313.89	312.07	311.79	312.06	312.9	312.45	312.68	312.33	313.23	311.79	312.84
302.25	302.42	302.84	304.36	303.2	303.53	302.62	302.49	304.06	304.51	304.04	302.79	302.28	304.48	304.11	303.18	302.79	304.1	302.67	303.29	303.96	304.08	302.8	304.21	302.44	302.53	303.1	303.54	303.81	302.76	302.77	303.72	302.82	303.15	302.93	303.11	302.47	303.71	304.32	304.34	303.11	303.87	303.29	302.25	303.61	303.42	303.66	303.05	302.62	303.85
293.94	295.44	294.87	295.2	293.92	292.83	294.62	293.37	293.73	293.32	293.22	293.93	295.11	293.02	293.79	292.83	293.67	293.33	294.96	295.22	293.38	294.09	293.2	293.45	293.68	293.84	294.38	293.39	293.39	292.77	294.16	293.46	294.4	294.1	294.71	293.76	294.81	293.67	293.87	294.21	295.6	294.21	294.05	292.7	294.5	295.59	294.16	294.16	294.55	293.86
299.7	300.15	300.39	300.12	300.79	299.15	299.86	299.18	299.82	300.11	299.7	299.47	300.36	301.58	299.92	300.36	299.11	299.24	299.91	302.06	300.53	298.71	299.41	301.41	300.59	301.1	300.36	300.09	299.27	299.03	299.29	299.93	300.46	300.26	299.67	301.55	299.31	299.36	299.5	300.31	299.89	299.38	299.25	300.36	299.98	298.38	299.42	299.35	299.4	300.4
294.14	294.36	293.38	295.12	295.59	294.94	295.78	294.16	295.6	294.9	294.61	294.12	294.34	293.7	294.25	296.66	295.27	295.07	295.15	295.31	293.81	295.31	293.83	295.42	294.84	294.26	294.34	294.77	295.6	294.78	293.97	294.59	295.07	294.9	294.37	295.48	295.18	295.52	295.28	296.38	294.09	294.54	294.97	295.62	294.79	294.99	294.4	294.24	295.25	294.56
315.21	315.18	313.65	314.78	315.58	314.14	315.38	314.3	315.28	315.65	314.99	315.25	315.42	314.64	314.98	316	314.82	316.18	315.25	315.27	314.04	315.84	314.03	314.47	314.09	315.09	313.87	314.59	315.86	315.31	314.32	315.09	316.76	315.26	314.04	314.81	315.22	314.36	314.5	314.25	315.94	314.89	316.01	314.81	315.23	315.41	314.44	314.75	314.69	315.96
304.68	304.57	303.75	304.5	303.94	303.85	304.03	305.14	304.04	304.82	304.82	304.64	304.33	304.59	304.02	304.49	303.78	305.04	304.29	303.54	304.02	304.16	304.88	304.43	304.64	305.1	304.33	305.27	303.39	305.37	305.03	304.46	303.88	304.93	304.9	305.16	305.03	303.83	304.57	304.09	304.2	302.7	304.46	304.97	304.72	304.2	303.13	305.04	304.69	304.57
311.45	310.87	310.61	311.2	310.08	310.08	311.83	310.28	309.34	310.25	310.62	311.24	310.49	310.17	310.87	309.84	311.74	311.62	310.58	310.5	310.73	309.92	310.29	310.31	311.07	310.23	310.71	311.45	310.58	309.53	310.12	309.76	310.74	310.29	310.3	310.43	310.72	309.96	310.09	310.53	309.6	310.79	309.95	311.11	309.9	311.83	312.79	310.72	309.7	311.13
303.34	302.65	303.49	302.65	302.72	303.32	303.06	303.83	302.85	303.1	303.18	303.13	303.01	302.08	303.1	304.02	302.44	302.76	302.42	302.49	302.99	302.57	302.48	302.3	302.9	302.7	302.82	303.73	303.45	303.35	301.78	303.21	302.84	302.89	303.98	303.42	302.39	303.12	303.1	302.24	301.63	303.31	303.76	302.99	302.48	301.76	303.45	302.75	302.28	304.01
299.34	300.17	299.8	299.6	300.16	299.7	300.96	300.94	300.12	298.62	300.84	298.7	299.85	300.47	300.12	299.15	299.92	300.44	300.23	298.54	300.05	299.65	299.82	300.76	298.91	301.95	299.13	299.45	298.46	300.5	300.87	300.33	299.79	299.82	299.61	300.72	300.98	300.52	299.1	299.31	298.92	300.11	300.21	299.98	299.78	300.9	300.14	299.38	300.54	300.14
300.9	300.75	301.48	301.08	302.02	302.15	300.25	301.4	300.36	301.56	301.03	301.01	300.26	300.12	301.78	301.18	300.24	301.67	299.68	301.11	301.36	302.27	300.5	299.63	301.04	302.14	299.38	301.85	301.87	300.49	299.3	300.98	301.95	300.85	300.61	302.36	301.3	301.22	299.56	299.48	301.01	302.3	300.49	301.41	301.12	299.74	302.24	300.92	301.46	300.4
299.7	299.51	299.65	300.21	301.04	301.48	300.19	299.81	300.25	300.35	300.15	300.37	299.71	299.86	298.54	300.34	299.99	299.32	300.78	300.27	299.91	299.75	301.29	302.48	300.18	300.72	299.49	299.61	300.06	299.33	300.21	299.71	300.91	301.85	299.48	300.4	299.73	299.6	298.91	299.48	301.8	300.1	300.07	299.49	298.44	300.85	300.24	300.68	299.73	301.29
307.11	307.52	306.37	307.86	307.27	306.48	307.91	309.01	308.12	308.15	307.99	307.8	307.32	308.31	307.37	306.78	307.26	307.04	308.56	306.76	308.16	309.07	307.88	308.19	308.1	307.25	306.86	307.29	307.26	306.7	307.1	307.24	308.34	308.39	306.17	307.5	307.03	308.4	307.77	306.92	306.56	306.04	307.99	307.24	306.48	308.19	306.07	307.98	307.71	308.16
313	313.38	313.27	313.43	313.12	313.45	313.87	314.11	314.33	313.34	314.28	313.39	313.67	312.93	313.55	314.15	312.88	312.98	313.23	313.48	315.54	313.06	313.11	313.4	312.67	312.38	312.64	313.05	313.89	312.75	312.15	313.82	313.86	314.25	313.49	314.23	312.66	313.34	313.62	312.47	313.47	314.38	314.11	313.26	313.38	312.87	312.89	313.53	314.02	312.71
318.61	318.37	319.45	318.82	318.99	319.24	318.01	318.84	318.9	320.3	319.47	317.8	318.2	317.92	318.16	318.63	318.94	319.54	318.56	319.49	319.22	318.8	318.82	318.15	318.96	318.1	318.33	318.41	318.62	319.32	317.12	319.03	318.79	318.36	319.06	320.05	318.27	319.4	320.47	319.16	317.79	318.21	318.76	318.51	318.73	318.9	318.33	317.8	319.52	318.09
312.98	315.06	315.49	314.4	316.33	315.11	314.68	314.87	315.03	315.07	314.72	314.67	314.64	316.18	315.22	315.37	315.53	314.23	315.68	314.88	314.93	314.94	314.2	315.57	315.33	314.7	315.78	315.21	315.88	313.62	314.88	316.16	315.9	315.45	315.35	313.59	315.21	314.32	315.37	314.91	316.26	314.22	315.29	314.79	314.57	314.98	314.58	315.04	315.18	314.82
301.75	303.02	302.95	302.69	302.6	302.37	302.42	303.83	303.1	302.53	302.31	303.36	303.33	301.53	302.35	302.48	303.88	303.02	302.17	302.06	302.93	302.79	303.02	303.51	303.5	302.58	303.78	302.94	302.95	303.63	302.31	302.12	302.83	302.8	302.14	302.39	302.64	303.13	302.53	302.56	302.13	303.26	302.21	302.51	304.15	302.96	302.79	302.81	301.33	302.32
328.09	327.96	328.17	327.59	326.87	327.71	328.29	329.33	327.84	328.26	327.52	329.04	328.12	328.22	327.95	327.62	327.81	327.27	328.44	328.46	327.53	328.24	327.72	328.87	328.14	328.3	327.08	327.95	327.87	328.71	328.71	328.21	327.6	327.81	328.3	328.56	329.21	327.22	328.53	327.78	328.16	327.79	327.48	327.98	327.35	328.31	328.38	327.42	327.45	327.69
317.03	316.94	315.73	316.34	318.47	317.95	316.28	318.43	317.61	317.87	317.85	316.83	317.74	316.85	318.75	317.24	317.5	316.75	317.32	317.55	317.5	317.58	316.38	317.43	316.22	317.92	316.74	317.07	317.31	317.67	318.02	318.23	316.35	317.75	317.15	317.5	316.78	317.66	318.6	316.63	317.19	317.21	315.54	317.26	317.94	317.45	316.61	316.29	318.11	316.17
305.24	305.27	304.2	305.23	304.21	304.82	305.05	304.59	304.06	304.52	304.98	304.27	304.9	303.2	303.95	305.27	303.74	303.94	304.15	304.06	303.35	304.58	305.01	304.61	303.41	304.41	303.51	305.47	304.15	304.56	304.92	304	304.3	303.9	303.85	304.73	304.78	303.17	304.05	304.74	304.67	303.74	302.34	303.21	305.18	305.79	304.35	304.65	304.71	305.61
303.17	301.6	303.99	303.77	303.82	303.14	303.03	304.54	304.08	304.55	302.23	303.07	302.86	303.21	302.87	303.72	303.24	302.35	303.02	303.86	302.98	304.14	303.76	302.05	305	302.88	302.86	302.96	302.9	304.91	304.51	302.56	302.6	304.93	302.77	303.49	302.99	303.09	303.01	303.85	303.97	304.4	304.06	304.22	303.5	302.09	302.94	303.4	302.99	303.53
294.41	294.67	295.48	293.05	293.19	293.87	293.27	294.19	293.61	293.72	294.28	293.34	293.81	294.08	293.71	294.59	294.75	293.55	294.45	293.7	293.4	293.3	294.07	293.34	293.69	294.97	294.43	294.07	293.23	293.82	293.32	294.41	294.22	293.55	294.99	293.14	293.96	294.42	293.62	293.33	293.73	292.68	293.4	295.19	294	293.72	293.84	294.12	292.88	293.27
306.06	304.29	304.87	303.22	304.31	305.43	303.73	305.59	304.08	304.05	304.32	303.83	303.3	304.55	304.64	304.74	303.97	305.54	304.65	304.13	305.39	304.13	304.8	304.74	305.07	304.65	304.82	304.84	304.12	305.9	305.01	306.24	303.96	305.22	304.01	304.31	304.98	305.5	304.63	303.88	306.22	304.35	303.08	304.13	304.24	304.42	305.1	304.23	304.38	304.76
317.37	318.37	317.71	318.29	318.96	317.6	317.29	316.3	317.93	317.23	316.24	317.3	317.41	317.37	317.42	316.91	317.26	317.08	317.13	316.22	317.36	317.35	317.21	316.53	316.65	317.75	318.15	316.67	317.06	317.72	318.07	316.84	317.3	315.92	316.72	316.63	315.99	317.13	315.95	316.49	318.53	318.15	317.49	317.5	316.43	317.35	316.9	317.11	317.4	316.6
293.64	293.79	293.58	293.03	295.78	293.82	292.59	295.9	293.71	294.19	292.8	292.82	294.51	294.01	293.5	294.94	293.79	292.88	293.91	294.02	293.14	293.5	295.84	293.7	294.09	293.3	294.14	293.86	295.79	294.2	294.48	294.31	294.16	294.67	294.54	293.84	295.02	295.16	293.34	293.25	294.15	295.08	293.5	293.14	294.63	293.69	294.62	294.12	294.07	294.46
305.54	306.37	306.64	306.56	305.93	306.06	306.14	305.13	305.77	307.29	306.62	306.77	305.41	306.91	306.58	305.47	306	306.29	306.8	305.6	306.03	306.16	305.79	306.79	306.85	305.9	306.01	305.91	306.13	307.2	306.66	306.13	307.63	306.37	306.67	304.72	305.97	305.28	306.25	306.79	305.89	306.98	306.25	305.46	306.08	307.29	306.47	306.41	305.83	305.73
316.54	317.19	317.32	317.37	317.29	317.3	315.86	317.51	318.04	316.66	316.63	317.75	317.66	317.6	317.21	317.47	316.06	316.7	318.24	316.29	316.61	316.9	316.32	317.79	316.27	316.81	317.58	317.49	317.28	317.74	317.56	317.15	317.3	316.59	316.19	318.25	316.45	317.22	318.22	317.66	317.95	316.84	316.47	317.1	317.75	317.74	316.41	316.84	317.7	317.28
318.98	318.55	319.07	318.5	318.25	318.22	319.23	317.27	318.3	319.01	319.27	316.9	317.78	317.57	318.26	319.45	318.35	318.3	318.49	318.9	318.65	317.68	318.78	319.21	318.73	319.98	318.97	318.81	317.29	320.06	318.42	318.74	318.12	318.91	318.71	318.86	319.27	319.42	318.53	318.54	319.17	317.68	318.55	318.53	317.93	317.7	318.73	318.59	318.66	317.66
327.73	327.41	327.62	328.37	329.06	327.59	328.63	328	327.8	327.89	327.5	329.01	327.28	328.79	328.24	328.94	327.83	328.42	327.81	329.08	327.52	327.38	326.93	327.54	328.06	327.9	327.38	327.73	327.55	327.21	327.52	328.05	328.16	328.01	327.94	326.24	328.58	328.63	327.11	327.47	327.75	327.75	327.34	327.09	326.84	327.33	328.17	328.43	327.93	327.93
306.33	306.35	306.45	306.76	305.94	304.99	306.84	306.65	306.01	307.35	306.27	306.09	306.61	305.97	305.66	306.81	305.66	304.96	305.45	306.18	305.61	306.45	305.21	307.35	306	307.28	306.63	305.76	307.18	305.99	306.19	305.49	306.46	307.11	307.24	307.32	306.74	305.98	306.42	305.79	306.26	306.76	306.58	305.97	305.45	306.14	305.1	305.04	305.84	305.32
317.03	316.94	317.21	317.22	317.65	316.59	317.56	317.21	316.69	317.34	317.39	317.24	317.11	316.41	318.17	315.85	317.26	317.55	317.68	317.1	315.69	318.81	317.15	317.83	316.55	317.27	316.95	318.54	317.31	317.89	317.6	318.08	318.45	316.72	315.97	317.77	318.12	317.2	317.52	317.09	316.47	317.62	316.9	317.69	316.94	317.39	316.85	317.27	317.79	316.23
317.01	318.64	317.33	318.11	317.36	316.9	317.71	316.48	319.12	316.91	316.39	316.01	317.09	318.47	316.74	317.61	317.44	317.98	317.95	317.21	315.96	317	317.42	316.87	317.55	318.24	317.74	317.27	317.49	316.59	317.89	316.52	318.16	317.59	316.28	318.05	316.71	317.81	317.96	318.06	317.18	316.13	317.48	318.14	316.56	316.84	315.99	316.66	316.99	317.9
317.46	319.05	319.31	318.73	319.01	318.1	318.9	318.7	318.73	318.85	319.57	319.35	319.46	318.4	318.18	319.19	319.35	318.57	317.3	319.04	319.19	319.19	317.91	319.77	319.3	318.22	319.38	317.96	318.69	317.87	318.54	317.76	319.66	317.82	319.78	318.15	318.91	320.15	318.46	318.27	319.25	317.88	318.11	317.57	318.38	318	318.42	318.69	318.6	319.26
314.67	313.69	314.33	313.38	314.06	314.31	314.03	314.52	313.5	314.54	312.76	315.4	312.72	314.07	313.42	314.38	315.21	314.17	314.5	314.59	313.33	314.13	313.7	314.64	313.43	314.69	314.17	314.52	314.03	313.54	315.61	314.12	314.69	315.14	315.01	312.81	312.87	314.74	313.65	313.03	314.22	313.96	315.83	314.04	314.66	314.75	314.03	314.57	314.35	313.83
311.65	309.94	310.34	310.86	309.95	310.88	311.21	309.38	310.75	309.98	311.72	309.53	310.93	311.21	310.13	309.49	310.7	310.33	309.7	309.42	309.68	311.05	310.51	310.58	309.3	310.73	311.19	310.93	311.58	309.09	310.29	311.12	311.5	310.43	309.89	310.14	309.85	310.48	310.62	310.79	309.94	311.15	311.58	310.54	310.32	310.03	310.16	310.84	309.08	311.61
305.54	305.31	306.42	305.59	305.38	305.88	305.81	305.05	305.92	305.07	306.6	304.86	305.44	304.78	304.77	304.34	305.84	304.04	305.79	304.98	305.9	305.86	305.14	305.19	303.74	305.27	305.4	305.04	305.21	305.8	304.78	305.33	305.26	305.46	305.84	305.77	305.03	305.37	305.22	304.52	305.47	305.88	306.17	305.8	306.16	305.55	305.24	306.46	304.98	305.64
302.49	303.23	302.38	302.91	302.84	301.97	301.82	302.85	302.17	302.8	302.44	302.65	301.57	302.18	302.07	302.92	302.21	303.34	303.3	303.97	301.89	302.46	303.5	303.92	302.06	303.59	303.62	302.88	303.79	303.36	304.72	303.23	303.15	302.21	302.25	302.06	302.46	303.32	303.25	303.74	302.29	301.94	303.11	303.56	302.65	303.19	303.39	302.89	302.21	302.53
305.82	306.27	305.97	306.5	305.12	305.73	307.2	306.05	306.71	306.02	306.1	307.13	306.12	306.58	305.59	305.83	307.25	307.1	306.02	306.37	305.35	305.59	305.94	307.18	306.48	305.9	305.56	305.39	306.58	306.37	306.57	305.73	307.35	306.75	307.37	306.81	306.15	304.87	307.07	306.47	306.84	305.6	305.17	304.26	306.09	305.45	306.85	304.71	306.67	305.99
304.1	303.73	302.79	303.16	303.39	303.36	303.79	302.54	304.39	302.9	303.3	303.72	303.88	302.98	302.69	303.75	303.35	303.26	303.7	303.18	303.54	302.93	303.37	302.14	303.37	302.57	302.57	303.26	303.25	303.43	303.33	304.32	303.86	303.2	303.75	304.58	302.53	303.55	303.65	304.64	303.04	302.93	303.98	302.57	303.54	303.32	303.17	303.82	304.55	302.9
306.22	306.03	304.77	305.51	305.86	306	305.46	306.21	305.58	304.5	305.43	306.22	304.41	305.71	305.38	304.46	305.27	304.11	305.93	305	305.49	306.97	305.74	305.55	307	306.02	304.62	305.83	306.49	306.88	305.68	304.74	305.72	305.79	304.64	304.89	305.76	305.86	305.77	305.3	305.66	304.67	305.23	306.41	305.61	305.81	305.38	305.32	305.17	305.94
316.36	315.71	314.74	315.28	315.72	316.47	316	315.94	315.21	316.06	315.17	315.84	316.24	315.35	315.47	315.56	315.66	316.6	315.14	315.66	316.74	314.63	316.26	315.58	315.18	316.15	314.98	316.79	314.76	316.41	315.5	314.42	315.72	315.55	315.23	315.4	316.31	315.45	315.64	315.08	316.76	315.47	315.04	315.24	315.77	316.72	315.64	316	315.95	317.34
314.11	315.07	315.91	314.88	314.66	315.54	315.3	314.79	316.32	316.21	315.23	316.02	315.23	315.82	316.3	314.94	315.33	316.15	314.39	315.75	314.95	316.09	315.63	314.71	316.08	315.42	315.96	315.02	315.33	315.79	315.2	316.41	317.5	316.5	316.45	315.72	316.61	315.69	316.09	315.49	315.22	316.37	315.15	315.74	316.1	315.84	317.64	315	315.54	315.75
309.98	310.49	310.9	310.09	309.12	310.43	310.25	308.89	310.52	310.3	309.27	309.96	308.95	310.79	309.38	309.89	309.06	309.55	309.77	309.83	309.55	309.87	309.68	310.56	310.18	308.69	310.13	309.76	308.85	309.3	309.86	310.23	311.03	309.5	309.48	309.44	311.29	309.99	310.32	309.93	309.49	310.1	310.97	310.42	309.6	310.98	309.29	309.79	309.56	309.74
330.53	328.15	328.84	328.47	329.23	327.85	327.68	327.9	329.18	328.15	328.34	329.18	327.01	326.34	327.73	327.81	329.34	328.41	328.91	329.16	328.35	329.11	327.59	328.99	328.93	328.73	329.26	328.9	328.87	330.75	328.05	328.28	328.75	328.79	328.92	327.73	327.84	329.27	329.02	329.34	327.81	328.13	330.11	329.96	327.91	328.51	328.71	329.59	328	328.89
304.79	306.86	305.21	305.52	304.85	306.39	306.13	304.91	304.33	305.45	305.07	304.85	304.68	304.82	304.64	305.85	305.91	304.2	304.65	304.29	305.44	306.28	305.02	303.98	305.06	305.45	305.66	304.92	305.33	306.16	305.47	303.98	304.2	303.14	304.53	305.77	304.55	303.93	305.65	305.38	305.72	305.45	306.76	306.43	305.67	306.96	306.72	305.56	306.08	305.9
303.83	302.92	303.19	302.39	304.23	303.04	303.67	303.07	303.31	302.72	303.2	304.19	302.96	303.87	303.55	303.55	302.86	304.01	304.4	303.96	303.98	302.17	303.32	304.42	303.58	303.13	304.41	304.5	303.66	303.94	303.41	303.88	304.16	303.05	302.9	302.5	301.89	303.53	304.38	304.44	303.83	303.65	303.98	303.07	304.59	303.86	303.63	302.12	302.54	302.84
326.01	324.24	325.26	325.34	324.57	325.79	325.49	325.04	325.99	325.11	325.75	325.46	325.99	325.28	326.07	325.42	325.63	325.17	325.44	325.05	326.64	326.42	325.58	324.55	325.75	325.26	324.05	324.64	326.8	324.81	325.99	323.65	326.51	325.2	324.52	324.95	326	325.01	325.13	325.31	325.25	325.47	325.98	325.87	324.76	325.52	323.96	323.49	325.09	325.34
305.5	304.76	306.12	305.84	305.54	305.11	304.87	304.86	304.83	305.96	305.62	305.34	305.22	306.19	305.25	304.69	305.08	306	305.56	304.51	305.73	305.89	306.17	305.85	306.7	306.65	305.77	306.26	306.64	304.92	305.36	305.44	305.7	305.63	304.38	305.7	306.5	304.34	306	305.55	305.18	304.09	304.87	303.26	305.19	306.13	305.03	306.53	306.45	305.24
317.56	317.61	317.49	317.91	317.81	317.37	317.91	318.26	318.86	317.87	318.46	319.06	318.3	317.8	317.89	318.79	317.94	318.12	317.62	318.58	318.53	317.48	318.07	318.46	319.97	318.53	318.32	317.58	318.35	319.14	317.29	319.24	318.48	318.71	318.82	319.14	319.11	318.55	317.72	317.94	317.72	319.13	317.62	318.69	317.72	318.01	318	318.28	319.2	318.13
299.83	300.77	300.35	301.59	301.27	302.27	301.14	300.96	301.47	300.9	302.14	301.19	301.46	301.69	299.97	301.13	299.52	301.15	301.62	301.43	300.94	301.03	301.71	300.92	301.49	301.12	300.73	301.47	302.14	301.32	299.6	300.72	301.41	300.84	302.4	301.43	301.51	301.41	301.92	300.72	301.76	300.82	301.09	302.59	301.44	301.14	301.05	301.09	301.33	300.17
312.31	311.85	313.46	311.54	312.28	311.84	314.12	312.8	312.51	312.57	311.88	311.66	313.11	311.72	312.24	312.16	312.19	312.18	312.37	312.15	310.31	310.22	312.69	311.82	311.98	312.29	311.53	312.68	312.12	312.59	312.35	312.07	311.75	312.24	312.32	311.73	312.29	312.84	312.42	313.6	312.1	312.88	312.14	311.35	312.24	311.51	311.68	311.74	312.96	311.53
293.46	294.51	293.46	294.06	294.07	295.08	293.93	295.17	294.97	294.53	292.77	293.42	293.84	295.52	293.64	294.21	294.75	294.66	293.9	293.03	294.46	294.6	294.1	295.01	293.4	293.96	294.18	293.97	292.58	293.95	292.97	294.75	293.6	294.67	294.22	294.4	293.3	294	293.96	294.58	293.67	294.03	291.93	293.09	295.01	293.91	294.33	294.73	293.52	293.67
296.61	295.22	295.57	296.07	293.87	294.69	295.05	295	293.75	295.68	295.09	297.07	294.71	295.83	295.98	294.72	295.58	295.83	295.05	296	295.09	294.63	295.02	294.25	294.28	294.55	294.63	293.58	295.39	294.62	294.51	295.45	295.6	295.8	295.09	295.91	294	294.03	293.74	295.05	294.08	295.58	294.97	295.77	295.21	294.71	296.04	295.8	294.79	294.52
296.81	296.02	297.8	296.49	296.23	296.97	296.09	298.51	295.72	295.99	297.31	296.74	296.36	297.37	297.01	296.49	297.76	296.6	296.25	297.35	296.22	298.04	296.73	296.15	296.47	297.04	297.92	297.6	297.18	298.17	296.81	297.58	296.5	296.71	297.03	297.41	297.54	296.69	296.08	298.93	297.23	297.83	297.29	298	297.39	297.3	297.34	296.56	297.18	296.79
316.52	315.24	318.07	317.21	317.02	317.13	317.51	316.49	316.81	316.39	316.19	314.92	316.27	315.9	315.97	317.86	316.51	316.25	316.83	316.61	316.48	316.37	316.52	316.23	316.59	316.32	315.88	315.9	316.68	315.92	316.36	316.32	317.45	318.03	316.72	317.38	317.2	315.73	317.38	316.78	316.01	316.43	316.4	316.63	315.96	316.2	317.1	317.27	317.56	317.69
316.66	316.72	317.14	317.23	317.07	317.91	316.9	316.89	317.56	316.98	317.94	318.07	316.83	317.35	317.38	317.71	316.22	316.49	317.24	317.42	317.05	317.11	316.63	316.32	317.8	317.72	317.05	317.83	316.97	318.37	318.26	317.08	316.23	318.08	316.44	317.7	317.39	317.6	316.99	317.54	317.48	316.72	315.53	316.74	318.32	317.15	318.42	317.23	317.85	317.98
311.82	313.77	312.79	311.46	313.05	312.68	311.97	311.77	313.21	312.44	312.11	313.85	313.62	312.83	311.94	312.91	311.43	312.77	313.17	312.48	311.63	312.99	312.78	312.27	311.47	312.06	311.78	312.07	312.64	312.03	312.53	312.02	312.48	313.23	312.71	312.63	313.14	312.64	312.45	315.09	312.65	311.96	312.75	313.48	313.41	312.1	312.01	313.03	312.46	312.41
310.58	310.98	310.63	310.26	309.64	310.33	310.77	310.35	311.58	311.18	310.28	310.39	311.87	311.33	311.26	311.67	311.38	311.43	310.23	311.81	308.83	309.66	311.87	311.38	310.39	311.66	310.64	309.98	312.06	311.61	309.2	310.7	309.74	310.74	309.02	310.94	310.22	310.9	311.62	310.71	311.36	310.51	310.84	310.78	311.64	309.55	310.19	310.98	309.84	311.48
314.39	314.99	313	314.49	312.92	313.75	315.78	314.01	313.21	315.19	312.29	314.56	313.65	314.15	314.61	313.54	314.49	315.2	313.55	314.36	312.84	314.51	313.16	314.43	313.83	313.33	314.46	313.33	313.59	313.18	313.49	313.9	313.17	313.94	313.31	313.72	314.47	313.03	314.13	313.31	314.23	314.61	313.38	313.53	313.32	314.78	314.23	313.4	313.05	313.63
301.25	304.19	303.16	303.35	302.87	302.89	302.14	302.05	302.89	302.31	302.74	302.56	302.61	302.75	302.48	302.39	302.74	303.51	302.51	302.76	302.74	302.47	302.63	302.98	303.91	301.71	303.06	303.24	302.15	303.03	303.36	303.1	302.78	303.45	303.24	303.42	303.59	302.24	303.15	302.8	302.79	302.73	303.75	303.76	304.17	302.53	302.44	302.7	302.5	302.68
324.58	323.05	324.34	324.66	325.07	325.18	325.26	325.2	323.81	323.17	325.69	323.42	324.18	325.06	322.9	321.75	324.32	325.62	325.26	325.75	323.09	323.97	325.14	325.74	323.35	323.46	325.55	324.55	325.01	323.51	324.29	324.83	325.1	324.52	324.52	325.3	323.81	324.21	323.91	324.56	326.13	325.1	324.13	324.18	324.2	323.18	324.07	325.11	325.82	324.41
313.85	313.91	311.72	313.45	312.8	312.88	312.97	312.85	313.54	312.63	313.37	314	313.04	313.34	313.46	312.78	312.9	313.3	312.75	312.89	313.76	314.71	313.93	313.09	313.79	313.26	313.41	312.75	313.2	313.23	313.7	312.47	312.8	312.04	314.14	313.42	312.25	313.15	312.54	312.81	312.17	312.06	313.56	313.14	314.35	313.97	312.38	312.97	311.69	311.58
303.81	303.46	303.36	303.01	302.98	303.21	302.72	302.52	303.82	304.36	303.79	303.4	302.92	303.48	304.09	302.64	304.41	302.6	302.83	303.83	303.77	303.64	302.97	302	303.35	303.93	303.87	303.24	303.78	303.33	303.65	302.81	303.77	303.33	304.6	303.62	303.19	303.97	302.33	302.14	304.16	303.68	303.85	303.72	302.46	303.54	304.26	302.53	302.48	304.06
303.6	304.14	303.65	303.29	303.88	304.07	303.05	303.8	303.86	302.75	302.98	303.45	302.92	303.15	303.12	303.31	303.92	302.86	303.94	303.13	304.05	303.23	303.92	303.48	303.15	303.85	304.3	303.67	302.92	304.17	301.5	303.37	303.36	302.05	303.49	303.7	303.79	304.53	304.2	303	302.89	304.58	302.84	302.61	303.12	302.98	302.84	304.14	302.35	304.46
312.07	313.38	313.15	313.93	313.12	314.25	313.93	313.79	313.29	312.09	311.14	313.17	313.52	313.8	313.18	312.8	312.57	313.89	314.37	312.09	312.58	314.02	312.23	312.96	312.63	312.51	313.38	314.27	313.12	313.36	313.12	312.94	312.61	314.74	312.05	313.7	312.97	313.27	313.59	313.11	312.96	311.37	313.16	313.5	313.72	312.71	313.55	312.62	311.82	313.79
306.37	306.05	306.07	306.16	304.98	306.01	306.74	306.25	306.04	307.11	305.31	305.91	305.46	307.52	306.73	307.65	305.43	305.94	306.32	306.08	307.1	306.93	306.77	306.6	305.55	306.59	304.77	306.18	306.48	306.64	307.39	306.7	306.35	306.16	306.74	307.05	306.6	306.13	306.97	306.58	304.9	305.64	305.09	306.85	306.7	306.19	306.35	305.62	305.56	306.3
314.11	313.19	314	313.38	313.64	313.28	314.38	313.28	314.2	314.54	314.02	314.44	313.69	313.68	314.39	314.87	313.15	314.09	313.38	313.96	313.83	314.63	313.78	314.68	314.85	314.1	314.6	313.99	313.76	314.92	314.01	313.82	313.63	315.23	313.98	313.81	315.41	315.33	314.59	312.69	312.7	313.51	313.12	313.8	314.56	313.85	313.77	314.39	313.02	314.7
303.46	303.64	302.78	304.55	303.4	303.21	303.63	304.61	304.27	303.25	303.87	303.37	304.67	303.63	303.24	304.67	303.52	304.32	303.89	302.33	302.98	301.82	304.19	303.97	303.45	304.48	303.85	302.32	304.58	303.17	302.76	304.37	304.39	304.27	303.07	302.79	302.43	303.96	303.38	302.66	303.18	303.57	304.23	302.18	304.34	303.24	303.46	304.91	304.08	304.8
317.73	318.59	318.67	318.58	316.71	319.28	318.32	319.29	317.95	317.62	319.53	319.55	318.47	318.65	318.61	317.56	318.83	318.46	318.37	318.35	318.32	318.68	319.58	318.95	319.8	317.88	317.73	318.01	318.21	319.42	318.54	318.41	318.19	318.19	317.16	318.8	319.41	317.71	319.34	318.35	318.56	319.49	318.27	318.17	319.73	318.29	318.92	318.63	318.31	319.78
317.72	316.22	317.16	316.64	317.38	317.52	316.77	317.64	316.5	316.84	317.06	317.11	316.36	317.11	317.3	316.56	317.51	317.62	315.88	317.64	316.27	316.1	316.41	317.41	317.94	316.42	317.67	316.61	315.45	317.06	317.56	316.47	316.56	316.13	316.51	316.2	316	316.95	317.02	316.75	315.64	316.51	317.8	316.92	315.64	316.47	316.01	317.9	316.59	316.53
304	304.56	304.38	304.37	302.63	303.68	304.67	303.23	304.45	303.39	303.97	303.3	304.6	303.81	304.55	304.64	304.72	304	303.65	302.68	303.55	303.89	303.43	303.26	304.28	304.58	304.16	302.93	303.86	304.26	305.02	303.72	302.97	304.13	304.44	304.1	302.2	304.53	302.59	303.74	304.3	303.76	303.25	303.29	303.49	304.16	303.69	304.01	303.72	304.35
303.88	303.54	305.02	304.68	304.42	305.9	303.59	303.5	303.6	304.12	305.14	304.78	304.25	304.93	304.54	305.45	305.29	304.23	304.89	303.52	303.97	304.97	305.01	303.97	304.08	304.51	304.47	304.31	304.39	304.54	304.5	303.84	304.26	303.55	304.48	305.28	304.41	304.72	305.85	304.59	303.38	304.1	306	303.94	304.84	304.77	304.79	304.87	304.47	303.8
318.3	318.78	318.74	318.76	319.77	318.74	320.55	318.28	320.02	319.58	320.54	319.42	318.87	318.53	319.15	319.03	317.89	318.8	319.03	318.38	318.93	318.74	319.28	319.25	320.33	318.76	319.32	319.62	318.25	319.23	320	317.55	318.55	319.57	318.32	320.06	318.88	319.74	318.97	318.77	319.71	319.72	320.32	319.25	318.68	318.78	319.69	319.89	318.72	320.18
314.42	315.73	314.78	316.02	314.46	315.17	313.84	314.7	315.46	314.81	315.47	314.84	316.23	314.95	315.07	314.88	314.57	314.5	313.67	315.72	314.04	314.16	314.29	314.42	314.57	315.37	314.96	315.1	315.46	315.38	314.55	314.98	314.46	314.95	315.15	314.81	313.87	315.49	314.58	314.93	315.08	315	315.4	314.22	315.22	314.39	315.52	314.93	314.36	314.82
308.41	308.2	307.6	309.37	308.52	308.7	307.79	307.82	308.8	309.55	307.61	308.14	308.62	308.14	308.15	309.11	308.86	308.7	308.28	307.61	308.97	308.58	309.12	308.57	309.5	309.45	309.02	308.03	309.4	310.06	309.2	309.32	309.85	309.24	309.06	309.74	308.47	307.85	308.96	309.23	309.96	308.38	310.31	308.12	309.88	307.44	309.6	309.39	309.54	308.85
301.68	301.25	300.89	300.22	300.41	301.36	300.66	301.27	300.02	300.66	301.2	299.73	301.19	301.64	300.92	300.9	301.91	299.07	300.19	300.33	301.11	300.29	301.25	300.84	300.07	301.4	300.08	301.5	301.25	300.58	301.25	300.41	299.85	301.01	301.93	301.35	300.7	301.14	300.33	300.62	300.69	300.64	300.21	301.25	300.87	300.88	299.85	300.95	301.76	301.78
300.89	301.87	299.55	300.72	300.83	301.08	301.27	301.58	301.64	301.68	300.63	301.19	301.63	301.15	301.19	301.16	301.15	301.78	301.08	300.75	301.41	300.91	301.06	301.61	301.07	302.02	299.83	301.23	301.48	301.45	300.66	300.87	302.01	301.48	301.91	300.88	300.96	301.66	302.99	301.29	301.18	302.17	300.36	300.41	301.57	300.7	301.11	301.17	300.4	301.21
306.06	305.25	305.38	304.97	305.48	304.59	304.93	305.5	305.35	306.81	305.6	305.57	305.35	305.95	303.87	305.97	305.27	305.05	304.18	305.54	303.91	305.68	306.63	305.71	305.95	304.81	305.44	304.88	305.48	305.2	305.03	305.69	305.85	304.7	305.17	305.98	306.26	305.62	304.87	305.49	306	304.38	304.7	304.53	305.04	306.07	305.83	306.04	305.9	305.08
310.34	310.46	311.71	310.58	309.9	311.52	311.49	310.11	310.68	310.02	312.08	310.68	310.71	310.53	310.25	311.38	310.8	311.28	309.49	310.22	310.01	310.61	309.48	310.57	310.64	311.04	311.08	309.29	309.43	309.79	309.61	310.13	310.81	311.34	310.76	309.91	310.95	309.54	311.14	310.79	310.24	311.44	309.99	310.51	310.76	309.81	310.11	310.88	311.69	310.35
305.53	303.96	303.67	302.73	303.78	303.93	303.64	305.06	304.61	303.61	302.35	303.62	303.38	304.72	304.13	304.28	304.68	305.18	305.72	305.32	304.79	305.52	305.04	303.65	304.89	304.21	303.77	303.91	304.25	305.15	304.8	303.17	305.01	304.7	304.23	303.75	303.33	304.24	304.77	305.41	304.37	304.33	304.35	304.96	304.3	303.74	304.71	304.35	305.98	304.46
328.88	327.32	327.61	327.95	329.34	328.17	329.79	329.86	328.96	327.15	328.6	328.43	329	329.43	328.2	329.95	329.58	328.06	328.93	328.17	328.16	329.14	328.19	328.61	329.54	329.1	327.87	329.66	328.29	328.24	328.34	328.63	328.78	327.65	329.28	327.54	329.04	328	326.99	328.94	328.1	328.87	329.77	329.28	328.87	328.57	329.21	328.62	328.19	327.65
304.59	304.43	305.48	305.82	304.99	304.37	305.3	304.92	305.9	304.04	304.58	304.96	304.2	304.66	305.02	306.19	305.23	306.11	304.56	306.51	306.76	306.9	304.77	304.99	304.09	304.61	305.11	304.02	304	305.04	306.15	304.66	303.68	304.91	305.44	305.67	304.26	306.18	306.21	305.23	304.67	306.56	304.57	304.91	304.16	305.65	305.66	304.88	304.72	304.76
305.01	303.62	302.95	303.05	304.07	304.01	303.66	302.47	302.13	302.96	303.93	303.83	304.62	301.19	302.68	303.37	303.67	303.17	304.34	303.4	302.49	303.48	303.4	302.94	303.79	303.71	303.69	304.01	304.31	304.53	302.01	303.23	304.07	303.19	304.73	303.42	303.11	303.17	304.17	303.44	303.86	304.85	304.22	303.52	303.3	303.41	303.49	303.69	302.7	301.72
302.3	303.16	302.78	303.15	303.35	303.12	303.77	303.42	301.81	303.06	301.38	302.45	301.74	301.92	302.8	303.2	302.49	302.65	302.91	302.71	302.14	303.26	302.58	302.97	302.91	302.74	302.59	302.72	301.28	301.91	303.36	303.5	301.68	302.73	302.27	302.26	302.54	302.27	302.47	301.76	301.58	303.1	302.62	302.88	303.29	302.48	302.49	303	301.97	302.83
311.87	313.1	312.22	312.4	313.34	312.36	312.25	312.43	312.49	312.56	314.14	312.36	313.19	312.56	312.43	312.77	312.39	311.99	312.49	312.37	312.7	312.95	312.36	313.5	313.26	313.38	312.52	312.02	313.09	311.35	311.28	313.39	312.97	310.88	312.43	312.41	312.74	310.92	313.17	312.4	311.99	312.75	311.71	313.39	313.36	312.13	312.52	312.77	313.05	312.96
306	305.11	305.81	304.64	306.32	305.26	305.52	305.14	304.73	304.27	305.71	305.62	303.97	305.15	304.85	304.24	303.97	305.14	304.39	305.16	305.1	306.47	305.1	305.88	306.67	303.94	305.67	305.05	305.96	305.52	305.13	304.81	304.72	304.94	303.51	304.84	305.3	304.67	304.41	305.38	306.14	304.17	304.09	304.98	305.19	306.92	304.99	304.94	305.49	305.54
313.21	312.83	312.71	311.89	313.05	312.18	312.55	314.21	314	312.34	312.14	312.2	313.33	313.87	313.87	312.46	313.96	313.61	314.15	313.5	313.07	313.47	313.74	312.7	312.86	312.92	312.6	313.72	312.6	313.78	313.01	313.1	314.07	313.76	313.09	313.16	313.73	312.87	313.2	311.15	312.37	314.66	313.25	313.72	313.24	312	312.72	314.19	313.03	313.31
316.14	313.74	315.53	314.26	314.73	314.9	314.64	314.16	313.85	314.67	314.97	314.84	315.21	314.58	314.61	315.64	313.9	314.89	315.49	314.39	314.43	314.06	314.47	313.72	314.09	315.42	315.78	314.88	314.94	313.86	315.11	314.94	313.85	315.06	315.13	313.71	315.01	315.01	314.46	314.92	314.92	315.53	314.68	313.89	315.05	314.18	315.99	315.7	315.14	315.13
305.32	305.39	306.8	304.4	306.45	304.77	305.43	305.78	305.23	306.83	305.85	306.42	305.48	305.64	305.5	305.56	306.35	306.22	304.1	306.11	304.29	306.18	306.03	303.99	304.08	306.66	305.79	305.26	305.43	305.17	305.21	304.71	305.61	304.71	306.25	305	306.87	305.97	304.84	305.79	305.93	305.65	305.22	304.23	304.91	304.88	306.06	305.24	305.73	305.58
305.74	305.39	306.39	305.01	305.2	304.45	305.35	305.12	305.4	304.42	303.98	305.12	304.35	305.81	305.92	305.67	305.52	307.04	307.16	305.04	304.98	305.49	303.69	305.9	306.31	305.12	305.86	306.33	305.08	305.76	304.72	304.9	305.8	306.06	306.09	305.54	306.21	305.19	304.24	305.81	305.97	305.3	306.04	304.9	304.64	305.3	304.65	305.85	305.13	305.9
299.47	298.68	300.34	299.29	299.78	299.62	299.31	300.96	299.96	299.6	299.71	300.03	299.63	300.84	298.86	299.66	299.57	299.51	300.11	300.63	300.08	299.99	299.94	300.68	300.31	299.32	299.4	299.62	299.72	300.31	300.42	300.9	299.07	300.08	300	299.67	300.39	298.99	298.7	299.13	299.74	299.71	299.46	300.24	300.63	299.79	300.22	301.38	300.64	300.54
305.09	306.22	304.53	304.46	305.95	306.02	305.17	305.9	304.88	305.12	305.36	303.44	305.56	304.47	305.76	304.84	304.8	306.02	306.23	304.67	306.34	305.39	305.73	305.15	304.99	304.85	304.74	304.82	305.86	305.62	305.79	305.58	304.22	305.35	305.64	304.8	306.41	304.92	306.36	305.02	306.14	304.29	306.44	305.86	304.85	304.94	304.77	305.37	305.35	305.56
325.16	323.76	322.84	325.67	324.44	325.28	324.64	325.04	323.6	325.09	323.42	325.05	324.37	324.37	324.9	323.59	325.19	324.37	324.71	323.66	323.62	324.31	322	325.62	325.52	325.35	324.43	324.3	324.76	325.65	325.76	325.15	325.66	324.03	325.79	323.64	324.24	325.22	324.06	323.87	324.19	324.64	324.15	325.49	325.75	324.84	325.06	324.22	325.06	324.97
318.47	318.23	318.18	317.7	317.64	317.02	318.07	318.26	317.7	318.78	317.5	317.51	319.11	317.37	319.47	318.18	318.61	318.37	318.05	318.4	318.05	318.11	318.33	318.11	316.74	316.13	318.99	318.68	317.34	318.12	318.73	317.28	317.32	318.72	318.96	318.4	318.13	318.28	317.66	317.5	317.82	318.69	318.92	317.39	319.72	318.52	317.77	318.77	317.52	318.59
312.3	313.07	312.43	311.81	313.31	313.3	312.33	311.96	312.8	312.12	313.85	312.89	313.15	312.23	312.44	311.81	312.16	312.67	312.97	314.01	312.79	314.01	312.94	314	312.74	312.86	312.84	311.74	312.82	312.48	312.74	312.51	312.68	311.9	312.09	312.81	312.75	313.16	312.69	314.06	312.99	312.88	312.77	312.67	313.38	313.9	312.5	313.49	314.34	313.48
314.12	310.64	314.26	312.51	313.89	311.48	313.59	313.82	310.92	313.36	314.13	312.58	312.02	314.1	313.43	313.48	311.87	313.37	313.8	313.56	312.77	312.52	313.47	313.35	313.9	311.86	311.9	313.42	314.45	312.38	312.73	312.83	314.06	313.11	311.72	314.26	313.53	312.64	311.96	313.85	312.59	312.96	312.9	312.94	314.01	312.49	313.75	313.31	313.28	312.14
302.65	303.43	302.04	302.93	303.59	302.86	302.12	302.92	303.33	303.05	302.93	301.75	302.56	304.69	302.15	303.65	302.31	303.25	302.71	302.48	303.06	303.58	303.02	302.77	302.98	302.84	302.85	302.28	303.82	302.36	303.28	302.31	302.76	302.81	302.09	303.62	302.48	303.09	303.4	303.11	302.5	301.79	302.79	303.21	303.71	302.54	303.21	303.25	302.73	302.24
294.25	294.2	293.64	294.49	293.42	296.46	294.46	294.52	293.51	295.6	294.61	292.77	293.76	294.12	294.15	293.82	294.36	293.39	293.33	293.46	294.01	294.08	293.96	293.77	294.66	293.99	295.34	294.47	294.82	294.87	293.84	293.94	293.37	295.01	294.72	294.76	294.03	293.48	294.11	294.05	293.16	293.06	294.09	293.66	292.36	295.05	293.84	293.81	294.44	295.8
302.11	303.21	304.49	302.84	302.11	301.16	302.23	302.9	301.95	303.14	302.41	303.24	303.27	302.89	303.19	302.05	302.44	302.8	302.47	303.42	301.8	302.72	301.57	301.83	301.93	303.36	302.16	301.29	301.52	302.97	301.59	302.38	302.31	301.99	302.62	302.97	302.31	302.57	302.33	302.9	302.37	303.08	302.06	302.71	302.84	303.3	300.86	301.47	301.78	302.86
324.93	326.04	324.48	324.86	325.66	324.68	324.9	325.87	324.77	324.62	326.13	324.11	324.62	326.45	326.34	325.96	325.46	324.35	324.26	325.36	326.7	326.33	326.67	324.48	325.21	325.9	325.22	326.12	325.25	325.26	325.5	324.89	325.5	324.92	325.88	325.18	325.65	324.61	326.41	324.52	325.41	325.23	324.6	325.3	324.98	324.56	326.16	326.43	326.24	325.82
313.47	312.83	312.66	313.44	312.79	312.69	313.39	313.95	313.05	314.22	313.64	313.82	312.39	312.62	312.58	313.54	313.54	312.49	314.56	314.08	312.76	313.56	313.61	312.89	313.76	313.63	313.4	313.65	313.09	312.1	313.55	313.2	313.43	314.02	313.55	314.01	313.36	314.12	314.41	313.12	312.59	313.96	314.87	314.93	313.49	313.62	312.78	313.21	312.92	314.45
305.81	305.71	305.61	306.81	305.68	306.15	306.48	306.7	307.41	307.47	306.64	306.03	306.34	306.77	306.99	307.61	305.87	306.56	306.28	307.68	304.52	305.62	305.33	306.29	305.74	308.16	306.25	305.89	307.19	305.98	308.12	305.95	306.23	305.97	306.65	305.77	306.23	305.83	307.3	306.58	305.94	307.22	305.31	306.24	305.63	306.62	307.04	306.4	307.7	305.3
314.38	315.88	314.67	315.36	314.74	315.42	313.91	314.64	314.24	314.35	315.91	315.06	314.9	315.39	314.78	314.75	315.24	315.66	314.43	314.66	312.68	313.92	314.86	315.06	314.88	316.04	316.78	314.71	314.85	313.69	314.65	314.61	314.26	316.02	315.08	316.05	315.55	315.99	314.67	315.26	313.71	314.83	314.97	314.52	314.87	315.15	314.31	314.27	314.67	314.12
293.28	293.65	294.02	294.81	294.04	294.6	294.63	293.96	294.62	293.95	293.91	294.2	293.74	293.76	293.67	294.31	294.41	294.83	294.18	294.74	293.44	293.77	294.74	294.16	293.48	293.52	294.7	293.98	293.91	294.5	294.05	294.36	293.89	293.71	294.52	293.85	294.35	293.67	292.7	295.68	293.99	293.8	294.62	294.59	294.07	294.05	294.1	294.61	295.83	293.96
303.37	302.06	303	303.73	304.36	303.15	304.05	301.85	302.91	303.41	304.01	303.67	302.78	303.13	303.68	302.45	302.85	303.42	302.83	302.64	303.94	304.29	302.94	303.77	303.32	303.11	303.19	303.69	302.75	302.92	303.33	302.56	302.81	302.95	304.2	303.59	302.55	303.84	302.98	302.21	303.97	304.02	302.74	303.07	303.28	304.1	303.66	302.99	304.24	303.85
300.05	299.63	300.94	300.07	300.74	301.6	301.11	300.43	298.97	299.74	299.86	300.34	300.32	298.93	301.89	299.9	300.71	300.52	301.02	299.73	300.29	298.73	300.68	299.62	301.82	299.56	300.46	299.26	299.15	299.16	299.6	301.31	298.61	300.44	300.56	300.42	299.44	300.88	301.46	299.8	300.86	298.66	300.04	300.19	300.84	300.21	300.14	299.25	301.21	299.51
313.63	314.92	313.95	314.49	314.73	313.67	316.16	314.29	315.28	313.93	315.84	315.31	314.46	315.75	315.09	313.88	316.24	313.85	314.51	315.18	313.25	314.75	314.87	315.64	316.09	314.81	314.6	313.73	315.73	313.94	313.96	315.23	314.47	314.54	315.98	313.6	314.69	314.94	314.54	314.38	313.94	314.52	313.92	315.12	314.21	314.15	315.16	315.23	314.76	314.27
310.71	310.44	311.59	309.5	310.27	310.86	310.31	309.34	310.53	311.79	310.12	311.59	309.35	312.04	309.35	310.5	311.25	310.75	309.11	310.13	310.68	311.24	310.36	311.23	310.14	311.2	311.59	310.04	311.73	310.35	310.83	310.83	311.18	309.89	309.74	310.31	308.6	310.93	310.46	311.59	310.67	309.83	310.52	311.31	311.55	310.32	311.54	310.53	310.34	311.21
306.06	304.64	305.04	305.31	305.33	305.78	304.88	305.34	306.76	304.24	305	305	305.15	305.61	304.44	306.18	304.83	304.68	304.75	306.17	304.45	306.03	304.36	305.49	305.15	305.45	304.91	305.12	305.76	304.24	305.17	305.36	305.68	303.47	306.61	305.33	305.36	305.1	304.88	306.29	305.91	306	305.21	304	304.58	304.81	303.94	304.87	305.59	303.23
303.33	304.46	304.32	302.88	303.99	304.13	303.35	302.39	303.22	304.32	304.21	303.24	303.73	302.91	304.01	303.14	303.73	302.79	302.28	302.44	303.55	303.05	303.45	302.62	303.89	303.87	303.83	303.3	303.91	303.07	304.5	303.46	303.03	303.22	303.24	303.55	303.02	304.67	303.56	303.51	303.4	302.99	303.01	303.09	301.91	303.52	304.05	303.93	304.24	303.19
318.96	319.44	318.32	318.95	319.63	318.71	320.16	319.23	318.06	319.11	318.1	319.55	319.69	318.59	317.89	319.55	319.4	319.65	318.82	319.14	319.33	318.74	318.4	318.9	318.73	318.69	319.26	318.24	318.51	319.46	318.07	320.79	318.8	319.64	319.81	319.88	319.01	318.21	318.41	319.62	319.39	319.17	320	320.27	319.25	319.76	320.13	319.27	319.7	319.26
318.1	318.15	318.52	319.15	318.37	318.67	318.36	317.7	319.17	317.95	318.15	318.26	318.82	317.14	318.47	318.24	317.46	318.23	318.23	318	317.85	318.28	318.2	318.05	319.52	318.29	318.91	318.53	319.19	319.34	318.12	318.24	317.09	317.63	318.19	317.43	317.53	317.15	318.16	318.4	317.01	318.32	318.38	317.32	317.15	317.94	316.2	319.65	318.62	317.77
300.6	300.33	300.68	300.1	299.19	300.14	299.41	299.59	299.64	300.1	299.73	299.96	299.43	300.76	299.87	299.81	299.75	301.08	301.14	300.17	301.12	299.65	299.92	300.32	300.31	300.26	299.24	298.07	299.99	299.09	301.25	300.72	299.3	300.99	300.67	299.75	300.19	301.48	300.28	300.61	299.89	301.2	300.73	299.58	299.78	301.08	299.92	299.07	298.36	300.33
303.11	302.05	302.32	303.57	302.54	302.1	302.86	302.89	302.12	303.23	303.13	302.52	300.86	303.15	300.55	301.36	302.55	303.5	302.97	303.38	301.54	301.63	303.38	302.94	302.19	303.28	303.26	303.57	303.16	303.81	302.82	303.1	302.85	302.96	302.81	302.61	301.96	302.69	302.66	302.72	301.97	303.46	302.79	302.26	301.91	301.71	302.68	302.23	301.89	303.11
306.47	305.99	304.6	305.36	303.92	305.83	304.4	306.86	306.9	305.2	304.38	304.43	305.91	306.44	305.98	305.49	304.54	304.87	304.82	304.84	306.01	305.88	304.25	305.42	305.63	305.66	304.68	304.94	304.48	304.47	304.27	305.68	304.79	305.14	305.5	304.74	305.64	304.38	305.75	305.85	305.41	304.8	306.36	305.83	304.82	304.64	305.86	305.91	303.41	304.28
314.36	312.81	312.78	313.9	313.95	312.94	313.29	313.19	313.25	312.77	313.54	313.39	313.08	312.42	313.14	314.92	312.92	313.86	314.47	312.46	312.76	312.37	313.58	312.96	313.96	313.71	313.83	312.35	313.32	314.04	313.26	312.11	314.59	312.53	313.63	314.76	311.78	311.75	313.44	312.81	313.6	313.16	314.01	311.96	311.99	312.67	311.17	313.37	312.93	313.44
304.71	306.41	304.5	306.19	304.68	305.27	304.72	306.34	304.86	305.05	305.12	306.18	305.2	305.8	305.26	304.91	305	305.69	306.63	305.01	304.27	306.47	303.94	304.47	305.94	305.18	305	304.42	305.53	305.57	305.67	306.06	303.78	306.02	305.63	303.95	304.38	304.54	305.29	305.15	305.08	305.69	304.62	305.78	305.2	303.95	305.38	305.78	304.55	304.32
302.52	302.17	303.01	301.72	302.53	301.81	302.24	300.65	302.38	301.53	302.45	302.19	301.87	302.57	301.47	303.21	302.88	302.27	301.4	302.27	302.55	302.56	300.88	301.57	302.15	302.58	301.33	302.93	302.2	303.38	302.48	302.87	302.68	302.25	301.76	302.57	301.81	301.79	301.45	303.56	302.29	302.89	302.08	301.7	302.78	302.47	302.82	301.89	302.29	302.64
314.8	314.78	314.8	313.78	315.45	315.42	314.16	315.03	316.07	315.39	313.93	314.3	314.41	315.3	316.22	313.75	313.61	314.53	314.4	316.07	314.61	315.03	314.83	316.01	316.16	315.02	315.14	314.46	314.22	315.77	314.28	315.49	313.54	315.68	315.27	313.93	314.68	315.2	315.26	314.66	313.44	314.9	313.95	314.57	315.48	314.91	313.13	314.1	313.75	314.75
303.25	304.21	303.6	304.95	303.87	304.02	303.48	303.22	303.04	304.61	304.81	304.48	303.26	304.6	304.96	303.42	302.23	304.14	303.22	303.13	302.27	303.93	303.55	304.95	303.71	304.74	303.22	304.87	303.35	304	304.42	304.14	303.77	304.97	304.53	304.47	302.74	303.06	303.3	303.73	303.92	304.16	303.28	302.5	302.74	303.36	303.48	303.99	304.37	303.08
325.14	327.03	325.1	325.23	325.54	326.37	326.38	324.15	325.64	325.5	325.47	325.62	324.88	326.81	326.67	325.97	325.15	325.13	325.58	326.38	325.22	325.4	325.65	324.58	324.99	325.8	325.14	324.25	327.57	325.54	325.28	325.07	325.46	325.52	324.75	325.99	325.38	324.71	324.44	325.29	324.3	325.84	325.72	325.26	325.41	325.01	324.8	326.4	325.03	324.96
303.08	303.85	301.95	303.8	304.57	303	303.76	303.57	302.6	304.55	303.32	303.56	303.97	303.38	303.75	303.16	302.38	303.58	303.23	303.47	304.42	303.1	303.03	302.79	303.92	304.07	304.31	303.59	303.71	303.42	304.19	304.37	303.9	303.86	304.37	303.91	303.67	303.24	304.43	302.29	303.39	303.9	303.78	303.32	302.86	303.59	302.41	303.93	303.91	303.43
306.44	307.25	305.59	305.65	305.62	306.8	305.47	306.45	305.73	306.04	307.61	306.23	306.53	304.44	306.1	305.08	306.97	306.65	305.85	305.72	307.08	305.79	306.48	305.15	305.66	306.06	306.62	306.17	305.9	306.2	305.46	306	304.83	305.31	305.24	305.28	306.4	306.39	306.52	306.48	306.15	305.71	306.73	307.02	306.84	305.13	307.32	306.1	306.24	306.04
300.59	301.97	300.36	301.1	300.53	300.9	301.05	301.89	301.44	302.86	300.92	301.47	301.35	301.06	302.07	300.37	302.44	300.74	299.71	300.5	300.24	302.7	301.96	301.52	300.68	301.5	301.87	300.03	301.22	301.75	300.94	300.17	302.18	300.74	301.82	302.32	301.27	300.8	302.02	300.44	302.31	300.76	301.06	301.07	300.7	301.06	300.81	301.27	301.2	301.53
325.34	326.71	324.47	326.75	325.8	324.03	325.91	325.31	326	324.68	325.7	325.5	324.65	326.07	325.44	326.2	325.89	325.72	325.94	325.68	325.4	324.71	324.79	325.96	325.62	323.9	325.05	325.53	324.69	325.39	325.77	324.43	325.61	325.64	325.75	325.89	324.58	325.01	325.07	324.92	323.5	326.17	325.91	325.76	325.68	325.61	325.74	326.35	325.65	324.93
305	306.57	306.48	305.21	304.01	305.46	304.76	304.64	305.4	305.54	305.48	305.93	304.99	305.66	306.24	304.43	305.24	304.17	305.47	304.36	304.62	303.85	304.84	305.08	306.24	305.04	305.41	305.47	306.16	305.89	304.63	305.97	306.75	305.51	305.66	306.39	304.87	304.91	305.84	304.45	305.28	305.15	304.19	306.71	305.5	303.75	304.98	305.4	304.19	306.28
303.91	303.44	304.97	302.91	303.37	303.84	303.71	303.16	302.2	304.29	302.8	303.43	303.54	303.62	303.33	302.81	302.71	302.6	304.42	303.39	302.1	303.74	304.01	303.27	303.35	303.72	303.46	303.72	304.1	303.48	303.64	302.89	302.67	302.99	304	303.43	304.01	303.57	303.8	303.66	302.32	303.34	302.79	303.02	303.56	303.56	304.91	302.51	303.14	304.21
293.1	294.41	294.23	293.18	293.16	294.01	294.26	293.35	294.02	294.35	293.67	293.64	294.76	295.06	294.14	294.73	294.64	294.79	295.26	294.9	295.19	293.96	294.99	293.65	295.37	294.42	294.6	294.36	294.1	294.42	293.89	293.49	295.02	295.44	293.44	291.92	292.78	293.63	293.67	293.3	294.4	293.24	293.99	294.48	294.98	293.51	293.42	293.8	293.5	293.52
311.28	312.28	312.68	312.18	312.59	311.89	312.9	312.74	312.06	311.83	313.48	312.18	312.77	311.25	311.44	312	310.42	312.12	313.52	312.31	311.82	312.59	311.81	312.64	311.74	311.28	312.77	312.62	311.11	312.15	311.82	311.67	313.79	311.92	311.64	311.22	312.8	313.03	312.15	312.29	311.35	313.6	312.76	311.75	313.35	311.91	310.88	311.02	313.22	312.79
312.07	311.83	313.17	312.21	313.32	313.34	313.35	313.75	312.83	313.7	313.11	312.93	312.38	312.72	313.38	312.19	311.88	312.79	312.06	313.07	313.15	312.55	312.81	313.54	313.05	312.86	311.87	313	312.61	312.21	311.78	312.31	313.5	313.09	313.39	312.54	312.43	311.76	313.79	313.8	312.14	312.83	312.42	312.03	313.17	312.81	312.33	313.04	311.77	313.23
313.35	313.81	313.24	312.72	313.65	313.96	314.11	312.49	312.41	313.62	313.73	313.44	312.64	313.75	313.83	314.38	312.7	312.11	313.2	313.5	313.52	313.23	313.4	313.24	311.78	313.61	314.34	313.85	312.93	313.4	312.75	313.55	313.53	313.52	312.5	313.21	313.44	313.62	313.87	312.4	313.93	312.87	313.41	312.78	312.71	313	312.86	313.15	312.61	313.87
303.84	303.33	303.75	303.53	302.48	302.81	303.86	303.51	304.56	304.64	303.89	302.63	303.81	303.74	303.19	305.03	303.63	303.27	303.8	303.73	302.01	302.37	303.14	303.77	303.24	304.91	302.82	303.16	305.33	302.99	303.95	303.9	303.11	303.96	304.34	303.69	303.55	303.06	305.23	303.72	303.13	302.7	302.95	302.63	302.98	303.86	303.82	302.7	303.6	304.12
314.3	315.1	312.64	313.87	314.48	314.48	315.32	313.45	314.56	314.37	315.5	314.74	313.97	314.98	315.83	315.92	315.54	315.23	314.6	314	314.39	314.77	315.19	313.77	315.6	316.06	315.33	314.35	314.82	314.45	314.89	314.31	314.99	315.4	315.08	315.36	314.3	314.44	314.96	314.86	314.65	314.31	315.03	315.76	314.84	314.11	315.16	314.45	315.79	312.64
300.95	300.51	300.94	301.56	300.44	301.51	300.3	300.84	302	300.37	301.6	301.38	301.55	300.26	300.93	300.38	301.21	301.24	300.72	301.99	301.73	300.22	299.38	300.82	302.7	301.14	301.01	301.36	301.39	300.94	299.91	301.05	300.38	299.91	301.77	301.1	300.46	300.31	301.05	300.76	300.46	301.2	300.86	300.25	302.51	301.51	301.71	300.84	300.1	300.61
315.79	313.2	315.39	313.81	313.91	314.03	314.72	314.36	314.24	315.09	315.35	315.17	314.55	315.27	314.38	315.07	315.19	315.64	315.1	314.93	315.1	316.31	314.42	313.99	314.44	314.27	315.8	315.11	314.21	315.23	314.92	315.34	315.25	315.59	315.85	316.58	313.83	315.13	314.54	315.15	314.1	315.13	313.8	315.66	313.87	314.22	315.51	314.59	314.07	315.97
297.69	298.19	296.57	297.64	297.44	297.32	296.53	296.86	297.21	296.37	297.83	296.1	297.58	297.98	296.68	297.3	295.74	297.59	296.93	295.5	297.39	297.57	297.74	296.91	297.01	297.78	296.43	297.33	297.5	297.38	297.39	297.83	296.92	298	297.82	296.82	296.96	296.76	297.08	296.88	296.43	296.76	296.65	297.38	296.93	296.31	295.49	296.72	297.26	296.13
304.1	302.97	302.86	303.94	304.7	303.81	302.93	303.73	303.19	304.49	303.79	303.57	302.72	302.48	303.6	303.24	305.02	302.8	303.01	304.47	304.3	304.2	304.36	302.83	304.19	303.84	302.76	303.81	303.52	301.99	302.53	303.56	303.81	303.02	302.86	304.26	303.41	304.77	303.06	303.58	303.16	305.29	303.41	303.49	303.9	303.63	303.28	303.32	302.33	303.75
307.2	306.4	306.65	306.99	306.22	305.33	306.57	305.13	306.72	305.19	307.68	306.17	305.91	305.48	306.12	304.95	306.13	305.89	307.67	305.5	308.01	306.16	306.84	305.62	305.72	307.29	306.73	305.82	305.34	304.88	307.08	306.56	306.18	306.84	306.13	305.29	306.85	304.83	306.37	306.85	306.3	305.88	306.53	304.55	306.42	306.3	305.78	306.47	306.26	305.86
315.1	313.34	314.49	312.87	314.55	314.32	313.55	314.79	314.67	314.31	315.02	313.98	314.54	313.8	312.91	313.3	314.75	314.69	314.91	315.06	312.85	314.13	314.65	314.45	313.68	314.18	315.07	313.74	314.11	315.3	312.76	313.77	314.75	313.19	313.32	312.82	313.48	314.81	313.51	312.47	313.41	312.53	314.57	313.23	313.48	312.9	314.39	313.41	314.09	314.61
295.07	293.88	295.9	294.57	295.46	296.41	294.44	294.92	293.14	294.2	295.05	295.43	294.55	294.94	293.79	295.24	295.28	295.27	294.9	295.44	295.43	295.45	295.28	295.46	295.3	296.04	295.11	294.47	294.32	296.43	296.3	295.75	296.32	294.49	294.44	294.1	294.73	295.29	295.31	295.71	295.05	295.41	296.01	294.4	296.57	294.36	294.41	295.34	295.74	295.74
309.53	311.21	310.3	311.22	310.24	309.57	310.15	309.32	311.18	310.63	310.29	311.15	310.74	309.18	312.23	309.71	311.48	310.74	310.07	309.48	309.59	309.98	310.59	310.26	310.03	310.61	310.13	310.38	309.32	309.36	310.48	310.87	310.49	310.02	310.49	310.87	309.7	311.08	309.82	310.58	311.42	311.73	309.84	309.96	311.35	310.96	311.24	311.65	310.3	311.9
300.4	299.75	299.17	299.45	300.39	299.39	300.47	298.81	300.85	300.13	300.69	300.64	299.17	300.37	299.72	300.14	300.01	301.25	300.06	300.5	299.79	300.04	299.96	300.6	300.43	300	300.22	298.88	299.51	301.27	300.06	300.06	300.21	300.51	300.33	298.78	300.06	299.59	299.95	301.05	299	301.11	299.35	299.7	299.24	299.32	299.81	299.8	300.08	300.17
327.13	327.95	327.64	327.66	326.89	326.77	327.33	327.52	327.63	326.96	327.51	327.25	326.72	326.89	325.5	327.65	327.28	326.21	326.75	326.35	328.4	327.58	326.35	327.39	326.84	327.45	327.22	326.03	325.98	326.97	327.61	327.41	326.25	326.63	328.06	327.16	326.82	326.78	327.34	326.01	327.29	327.32	326.15	327.17	326.65	327.28	327.67	327.17	327.33	328.21
309.41	309.36	309.17	308.57	308.64	308.87	308.77	308.64	308.64	308.86	308.18	308.36	308.9	308.16	308	308.1	308.85	308.84	308.66	308.28	309	309.55	308.98	308.69	308.7	308.99	308.19	308.49	307.8	308.81	309.1	309.15	308.36	308.76	308.81	308.68	308.2	309.45	309.71	309.01	308.68	307.83	308.89	308.81	310.56	308.17	309.83	309.25	308.97	309.14
303.17	301.8	301.4	302.89	302.34	303.5	304.08	302.26	302.66	302.02	303.27	303.24	302.38	303.24	303.8	302.53	305.4	301.48	302.33	303.08	302.18	302.4	303.2	303.08	303	303.09	303.72	301.97	302.01	303.13	303.7	301.87	303.86	302.45	303.3	304.4	302.78	302.76	302.23	302.24	303.6	302.88	302.91	301.51	301.6	302.4	302.82	303.72	302.98	303.75
317.75	317.86	318.05	317.87	316.72	317.35	317.06	317.2	316.78	316.15	317.11	317.59	316.52	316.7	317.55	317.23	317.33	317.79	317.09	317.35	316.36	316.51	317.95	316.87	316.81	317.69	316.88	318.72	315.12	316.63	317.31	317.83	317.59	317.27	316.43	316.66	316.13	316.98	318.23	316.12	318.18	316.68	317.62	317.32	317.67	317.66	318.2	317.13	316.37	318.16
319.24	318.87	319.9	319.46	320.51	319.85	319.18	318.78	318.82	319.71	319.95	319.25	319.55	320.52	319.61	319.5	319.13	317.99	320.1	318.25	320.82	320.25	318.74	318.49	318.38	320.07	319.71	318.8	319.55	317.73	321.27	318.83	319.58	319.71	319.96	320.25	318.91	319.91	318.91	318.95	319.47	319.36	319.2	318.09	319.81	319.95	318.68	319.48	319.57	318.94
312.58	311.63	313.73	312.47	313	313.21	312.82	312.26	312.75	313.41	313.61	312.39	313.4	314.38	312.26	313.1	312.49	313.36	313.23	312.66	313.16	313.13	312.67	313.02	313.52	312.08	312.56	312.89	311.6	312.72	313.82	312.57	312.77	312.99	313.81	314.01	313.99	313.02	312.95	312.21	312.29	313.88	313.41	313.9	314.97	312.99	313.23	312.58	313.05	313.47
296.69	297.77	297.22	297.53	297.17	296.7	296.53	297.66	297.42	296.93	296.68	296.06	296.31	296.35	295.76	296.33	297.79	296.64	296.48	296.66	297	295.58	297.74	297.05	297.92	296.59	297.11	296.38	296.29	297.06	296.5	298.17	297.12	296.02	297.14	296.98	297.25	297.67	295.45	297.05	296.37	297.58	297.88	298.08	298.19	296.07	296.63	296.32	297.83	295.81
314.81	313.94	313.3	315.52	314.6	314.25	313.24	316	315.35	315.38	314.47	314.82	315.06	315.1	314.93	315.45	313.93	315.73	314.07	314.72	314.97	314.16	313.42	312.99	314.67	313.46	314.91	314.5	315.52	315.11	314.94	314.44	315.68	315.09	314.16	314.57	314.26	314.4	315.42	316.07	314.16	313.88	314.45	315.96	315.57	314.49	314.37	314.56	314.72	315.35
317.16	317.76	317.69	318.37	318.21	318.98	318.53	317.1	318.23	318.26	318.11	317.51	317.71	320.15	319.82	317.9	317.47	318.08	319.38	316.87	317.43	317.71	319.03	318.02	318.85	317.08	319.02	317.5	316.7	318.74	318.92	317.53	319.24	318.08	317.47	319.01	316.86	318.74	316.67	319.59	319.07	317.59	318.18	317.38	318.72	318.84	317.65	317.81	316.89	316.89
305.03	305.1	306.34	306.05	306.34	304.88	305.56	305.22	304.89	304.88	306.52	305.29	306	305.88	305.79	304.69	305.83	305.02	305.11	305.33	304.24	305.71	304.03	305.33	305.24	305.95	303.75	304.11	304.91	305.28	306.03	304.1	305.88	304.73	306.14	305.09	305.08	305.92	305.14	304.95	305.82	304.8	305.48	304.9	305.26	305.73	304.77	305.74	304.83	305.38
305.2	304.15	303.98	304.64	304.21	304.99	304.19	305	304.37	304.55	304.24	303.96	304.63	303.57	303.61	304.74	303.96	303.62	305.02	304.21	303.55	302.94	304.52	305.18	305.93	303.76	304.73	305.54	304.79	302.53	304.5	303.45	304.98	304.48	303.68	303.21	304.42	304.79	304.74	304.63	305.86	303	305.55	305.19	304.81	304.99	303.55	304.39	303.52	304.92
311.84	311.82	313.23	312.11	313.07	312.29	312.09	311.45	312.11	312.04	313.22	311.54	311.28	312.66	313.44	310.77	312.55	312.88	312.83	312.26	311.64	311.22	312.64	312.31	312.22	313.09	311.89	313.01	310.89	312.67	311.89	310.91	311.12	311.58	312.37	311.16	312.37	311.28	311.81	312.62	312.71	311.69	313.29	311.79	312.91	311.18	311.7	311.22	312.22	311.88
304.91	305.81	305.08	304.31	304.79	305.37	304.07	305.65	304.65	304.45	305.77	305.26	304.1	306.09	305.72	304.47	305.63	304.06	304.82	304.74	304.84	303.78	304.97	304.21	303.67	305.14	304.51	305.09	305.07	305.26	303.96	304.2	306.07	305.48	303.95	304.23	305.28	305.16	304.61	305.07	305.86	304.22	305.28	305.03	304.88	304.88	304.12	305.22	304.31	303.41
314.44	313.59	315.44	314.95	314.66	314.88	316.09	314.75	314.53	314.87	315.59	315.3	315.46	314.34	316.09	314.25	315.2	314.66	314.47	314.11	315.74	314.58	315.52	315.56	316.82	314.92	315.11	313.96	315.14	314.92	315.48	314.75	314.73	314.24	316.15	316.38	314.74	314.33	314.07	314.89	314.13	315.97	313.54	314.67	314.59	316.02	314.53	315.83	314.45	313.97
302.83	302.77	303.05	303.15	303.08	302.18	301.93	302.52	302.1	303.6	302.02	302.49	302.87	303.19	302.7	303.62	303.56	303.59	302.76	301.86	304.61	301.59	303.67	302.56	303.03	304.04	303.26	303.93	302.7	303.19	302.88	302.45	303.17	302.7	302.99	303.19	302.31	301.49	302.23	303.18	302.78	304.6	302.89	302.84	304.15	303.58	302.24	302.14	303.51	301.68
324.8	326.31	324.53	325.94	325.64	325.63	326.08	324.77	324.93	324.91	324.92	325.24	325.82	326.43	325.78	324.69	325.68	325.88	325.24	324.23	325.02	324.32	324.17	325.1	325.92	325.74	326.59	325.3	324.63	324.54	324.92	325.5	324.31	325.1	324.71	325.55	325.69	324.61	325.5	325.79	324.59	324.21	325.53	326.09	325.27	324.22	324.21	325.79	325.29	325.99
312.63	312.31	312.39	311.48	312.39	312.33	312.56	314.05	312.61	312.4	313	312.85	312.94	311.93	312.23	312.8	313.18	312.09	313.32	312.69	313.47	312.23	311.28	312.82	312.29	313.12	312.62	310.54	313.41	312.55	313.94	312.61	312.54	312.2	311.49	312.03	313.33	313.63	312.85	313.16	311.84	312.83	311.79	311.28	312.82	312.28	312.54	313.8	313.66	312.47
306.44	305.08	305.71	306.44	305.97	306.66	307.02	306.36	306.6	304.03	307	307.23	305.95	306	306.74	306.56	305.62	306.06	307.03	304.8	306.33	306.58	304.59	307.1	306.06	306.13	307.37	305.11	305.61	305.72	307.07	306.63	305.6	306.88	305.91	306.04	304.64	306.36	305.2	306.53	306.97	306.33	305.26	305.31	304.91	305.71	306.82	305.57	305.62	306.22
303.67	303.39	304.07	304.42	303.25	302.91	303.68	302.66	303.12	303.6	303.7	304.33	303.92	302.85	304.15	303.56	303.26	304.01	303	304.87	303.24	303.09	304.17	302.37	303.77	303.11	303.19	303.84	304.87	304.22	303.29	304.35	302.27	303.26	303.74	303.92	303.58	303.31	303.14	303.68	304.84	302.87	302.86	304.76	303.05	304.03	303.7	304.14	303.6	304.48
327.98	328.05	326.21	327.04	326.73	325.94	327.31	328.24	327.32	325.8	326.9	327.06	326.75	327.97	326.93	327.77	326.9	326.75	327.18	327.37	327.65	327.43	327.42	327.3	326.58	326.64	325.84	326.91	325.65	325.52	326.38	327.18	326.37	328.04	326.58	327.78	327.77	327.57	324.71	325.67	327.36	327.9	328.19	328.41	326.54	327.42	327.33	327.38	327.14	327.45
294.89	294.5	294.93	294.83	295.48	296.86	295.52	295.96	295.07	294.55	295.46	295.66	295.09	294.84	295.08	295.02	295.49	294.79	295	296.36	294.07	295.95	295.41	295.09	294.69	297.25	294.2	295.82	295.44	295.58	294.49	294.35	295.64	294.1	294.42	296.59	295.61	294.98	295.58	295.74	295.43	294.98	295.13	295.16	295.25	294.03	294.82	294.19	294.47	294.93
303.11	301.81	301.7	303.23	302.21	302.22	301.24	302.96	301.54	301.54	303.22	303.46	302.83	303.2	301.01	303.26	302.83	303.89	302.62	302.63	303.01	302.71	302.49	302.71	302.57	302.17	302.77	303.03	301.83	300.59	303.11	301.62	303.21	301.94	303.38	304.21	302.36	302.59	300.57	301.93	301.73	302.81	302.38	303.31	303.24	303.17	302.64	303.03	302.37	301.99
299.86	300.13	300.42	300.26	299.89	299.87	300.36	300.25	299.74	299.81	299.3	299.64	300.77	300.67	300.16	300.65	299.52	300.12	300.9	299.74	299.94	300.64	299.29	300.32	300.43	299.38	300	301.34	300.86	300.43	299.87	299.62	298.52	299.99	301.2	299.59	299.57	299.8	299.76	299.12	300.36	299.56	298.36	300.69	300.81	300.07	300.61	300.06	299.91	300.32
307.5	307.52	308.58	306.79	306.43	308.29	307.32	306.17	306.09	308.14	306.76	308.52	307.57	306.12	308.12	306.33	307.24	307.32	306.3	307.35	307.37	306.33	306.53	305.08	307.45	305.82	306.29	306.58	307.41	306.47	306.6	305.04	306.26	306.33	306.03	307.38	306.79	305.88	307.03	306.24	305.54	305.73	306.84	305.94	305.97	306.78	306.02	306.22	305.71	306.71
303.65	306.5	304.69	304.83	305.06	305.91	306.14	304.51	304.87	306.82	304.78	305.51	306.84	304.19	305.83	304.88	305.32	304.35	305.18	305.79	305.67	305.72	305.65	305.37	306.12	305.7	304.73	304.77	305.22	305.6	305.87	305.4	305.51	305.58	305.79	306.2	304.98	305.84	305.49	305.93	304.51	305.11	305.23	304.98	305.69	304.16	304.39	304.2	304.98	305.44
316.65	317.82	316.94	316.74	318.58	317.65	318.7	316.8	318.33	318.37	317.07	317	317.55	317.64	318.15	317.98	317.13	317.51	317.42	319.04	318.86	318.29	317.58	318.66	317.94	318.33	318.67	317.33	317.79	318.34	318.53	317.1	318.55	316.9	320.88	318.41	318.72	316.33	318.14	318.49	317.59	319.24	318.25	318.81	317.74	318.51	318.68	316.47	318.32	317.96
328.21	327.88	327.38	327.14	329	327.98	328.35	328.01	327.6	327.42	327.35	328.28	328.27	327.34	327.19	328.99	328.81	329.05	326.8	328.54	327.79	328.37	327.68	328.45	328.72	326.41	327.68	326.41	328.09	327.53	328.4	329.82	328.56	327.55	328.05	327.18	327.64	327.95	327.17	328.18	327.27	327.6	327.69	327.6	327.71	327.37	326.47	327.62	327.26	326.94
293.68	294.56	295.4	294.26	294.74	294.87	295.17	294.83	295.96	295.34	294.66	295.06	295.85	295.28	294.41	296.57	294.74	294.87	296.06	294.83	294.94	294.67	293.78	295.14	295.66	294.75	295.66	294.04	295.2	294.52	294.38	295.25	295.98	295.47	295.75	295.48	295.4	295.59	294.53	295.2	294.72	295.32	294.44	295.22	295.88	295.35	294.97	294.47	294.48	295.89
302.13	302.3	303.45	303.98	303.78	303.19	304.01	303.86	303.62	303.27	302.99	303.28	303.18	303.83	302.38	302.99	303.47	303.74	303.63	302.91	303.43	304.1	303.13	302.73	303.94	302.8	302.9	302.84	303.78	302.92	302.73	303.82	303.35	303.81	303.27	304.41	304.1	302.28	302.99	303.06	302.44	303.59	303.03	304.24	302.96	302.11	303.36	304	303.3	303.53
328.18	328.68	327.16	328.13	328.96	328.79	328.6	327.09	328.1	327.56	328.36	326.95	327.24	326.67	327.97	326.87	327.69	327.81	327.01	327.88	327.3	326.86	327.72	327.78	327.2	327.15	327.06	327.98	326.1	328.24	329.3	327.61	328.81	327.95	327.85	327.87	328.16	328.03	328.55	328.52	328.58	328.28	328.69	327.52	326.9	328.13	328.35	328.82	327.27	326.77
313.84	312.64	313.68	314.31	313.35	313.21	313.44	314.94	314.34	313.57	314.45	313.64	313.83	313.57	313.83	313.17	314.17	314.96	315	315.16	315.19	313.45	314.94	314.92	314.52	314.32	313.99	314.11	313.68	314.03	315.73	313.66	314.29	314.52	313.18	314.1	314.32	313.74	313.6	314.7	313.54	315.7	314.16	312.33	312.71	314.28	314.09	314.44	313.31	313.64
312.73	312.45	312.01	311.52	313.32	312.38	313.43	311.72	313.64	312.61	312.11	312.72	313.53	311.27	312.28	311.65	313.45	313.05	312.98	313.34	312.12	310.51	313.35	313.05	312.58	312.67	311.84	312.15	312.43	311.3	311.38	313.73	312.86	312.76	312.02	313.83	311.49	313.39	312.85	312.92	312.62	312.55	313.91	311.71	313.5	313.21	313.86	311.89	312.94	310.84
311.53	311.84	311.84	311.68	312.32	312.33	312.94	312.23	312.23	312.01	311.99	312.02	311.97	313.51	311.52	313.22	314.11	313.68	311.88	311.87	311.27	312.11	313.2	311.73	310.84	311.85	311.93	311.97	313.27	311.83	312.62	311.77	312.33	312.95	312.73	312.04	312.03	311.88	313.42	312.86	312.73	312.45	312.02	313.15	312.04	313.61	311.8	311.54	312.86	312.49
312.41	311.93	313.15	313.79	312.8	312.49	313.43	313.57	312.7	314.1	313.46	314.68	312.4	312.7	312.81	312.86	313.41	313.44	313.84	313.54	314.08	312.93	313.2	313.95	312.98	314.16	314.79	313.37	314.02	313.09	314.2	314.08	314.16	313.65	312.84	313.35	314.13	313.9	313.29	313.64	312.78	314.23	313.11	312.43	314.36	313.47	313.46	312.54	313.38	314.54
310.32	310.74	310.57	311.55	311	310.31	310.42	310.26	311.41	310.99	309.66	310.79	310.37	309.97	310.54	310.79	310.7	309.9	310.3	309.88	310.45	311.48	311.37	310.74	309.82	310.12	309.82	309.34	310.6	310.53	310.86	310.75	311.36	309.02	311.38	311.32	310.6	310.26	311.62	311.24	310.09	310.34	309.73	311.29	310.76	311.24	309.59	310.17	310.7	311.75
301.45	303.12	303.76	301.07	300.89	301.7	302.86	302.94	302.49	303.06	301.86	301.32	301.69	302.43	303.47	301.99	303.51	301.61	301.83	301.87	302.05	301.78	302.46	304.67	302.28	302.75	302.05	302.79	301.99	301.88	301.87	301.76	302.7	301.72	302.09	301.34	302.41	302.66	302.94	303.37	301.87	302.77	302.07	302.04	302.19	302.07	301.82	303.31	301.7	302.56
324.43	324.54	325.24	323.11	325.54	324.85	324.36	325.03	324.33	324.66	325.81	324.44	325.44	326.07	325.46	323.86	324.45	324.65	324.14	324.57	324.16	324.87	324.83	325.22	325.06	324.46	325.81	324.57	325.17	324.68	324.47	324.68	324.61	324.86	324.88	324.14	323.94	324.54	326.33	325.05	323.56	324.98	325.2	324.07	324.2	322.39	324.36	324.61	325.01	325.39
317.18	317.19	317.68	315.77	316.82	318.4	316.71	317.54	316.32	316.63	317.64	317.14	316.19	317.89	316.52	316.91	317	316.04	316.68	318.53	317.67	316.89	317.53	316.62	316.71	317.19	317.48	317.47	317.62	316.86	317.49	316.48	316.94	316.02	316.51	317.23	317.64	317.73	318.06	316.87	316.94	317.84	317.92	317.74	318.12	316.09	317.57	318.02	317.29	316.69
315.9	313.97	314.85	315.34	315.57	315.47	314.53	314.93	314.15	317.68	315.13	316.33	315.24	316.23	317.26	315.46	316.13	314.65	315.14	315.81	315.66	315.8	316.39	314.65	316.12	316.64	314.16	315.33	315.44	314.68	316.35	315.07	316.48	317.02	315.53	316.09	315.53	314.73	315.61	314.89	315.39	316.03	316.8	314.2	315.59	315.45	316.74	315.51	316.14	316.5
313.46	310.57	312.61	313.22	312.5	311.94	312.25	312.26	311.8	313.35	311.39	313.63	311.38	312.8	312.78	312.39	312.16	311.99	313.56	313.07	312.88	312.67	312.87	313.87	312.64	312.9	311.34	313.41	312.63	312.96	311.42	311.28	312.92	313.42	312.62	311.97	312.82	311.35	313.01	311.91	312.62	312.19	313.1	313.2	311.98	312.42	312.58	312.13	313.08	312.8
302.96	303.82	301.94	303.68	303.58	303.73	302.53	304.02	304.88	302.43	303.82	303.96	304.02	302.89	303.46	303.32	302.56	303.74	304.1	302.3	303	304.5	303.9	303.35	302.91	303.02	301.88	303.36	302.82	303.48	303.18	304.92	304.17	302.18	302.84	303.08	303.39	303.32	302.7	303.64	303.28	303.3	302.38	302.74	303.21	303.45	303.92	303.88	303.96	302.68
314.19	315.25	315.4	315.18	316.32	316.25	315.28	315.72	315.68	314.81	315.48	315.13	316.87	314.6	315.86	315.48	315.43	315.96	314.7	315.97	316.19	316.11	316.54	315.89	315.17	316.46	315.66	316.17	315.06	315.25	315.5	316.14	314.16	315.84	313.98	315.35	315.78	315.46	315.17	315.8	316.08	316.29	316.94	316.59	315.25	316	316.21	317.21	316.26	315.59
314.41	313.2	314.12	314.11	313.99	312.95	314.48	314.12	315.46	314.91	313.56	313.35	313.68	314.42	313.69	313.24	313.82	313.48	314.91	313.32	314.53	314.92	315.12	313.3	314.57	313.21	313.67	314.11	314.01	313.77	313.94	314.32	314.82	313.94	313.4	314.07	314.54	314.16	313.83	314.21	313.75	314.03	315.14	314.39	314.58	314.78	313.97	313.62	313.13	314.38
293.34	293.12	292.84	293.8	294.99	294.9	294.01	294.16	294.36	294.14	294.23	294.73	293.31	294.53	293.24	294.17	295.27	294.05	294.94	294.36	294.22	293.28	294.79	293.91	293.77	293.83	293.99	293.44	293.01	293.84	293.6	292.89	293.04	294.97	292.87	293.28	295.28	293.37	294.57	294.12	294.78	292.77	293.37	294.98	294.13	294.1	293.93	294.15	294.94	293.32
312.53	313.44	312.79	312.79	311.21	312.38	314.05	312.76	313.32	313.04	313.9	313.99	313.66	311.79	312.29	312.67	314.05	312.9	313	312.77	313	312.64	313.02	312.66	312.17	313.8	312.62	313.13	312.62	312.08	313.17	312.29	313.25	312.99	312.29	313.12	311.96	312.99	311.81	312.2	312.69	312.04	313.65	312.02	312.36	311.99	314.61	314.22	313.58	312.86
327.66	327.94	326.76	328.04	327.58	328.66	327.64	327.54	328.08	327.16	328.06	327.09	329.06	329.63	328.54	325.9	329.09	327.94	327.93	328.02	328.96	328.92	328.09	326.93	326.69	328.66	327.07	326.67	327.13	327.8	327.14	328.76	328.17	328.13	328.47	328.19	327.11	327.96	328.2	327.88	328.04	326.77	327.48	329.69	328.42	327.3	325.93	327.21	327.82	328.27
302.2	302.49	302.85	302.23	302.1	303.42	301.88	303.56	303.59	302.49	302.45	302.63	301.07	302.51	302.98	302.46	302.42	302.55	302	301.84	302.82	301.67	303.64	301.94	300.11	302.48	300.64	302.77	301.26	302.22	303.11	302.55	302.75	303.3	302.93	302.18	303.71	302.71	302.43	303.24	302.61	301.37	303.6	302.63	303.34	302.97	303.44	303.3	303.54	302.89
307.51	307.13	307.04	306.95	307.24	307.69	307.14	307.32	307.77	307.29	307.28	307.4	307.47	307.98	306.33	305.86	308.06	307.75	307.02	307.2	306.74	307.35	306.36	308.99	306.89	308.74	307.83	306.51	306.76	307.37	307.25	308.6	307.48	308.52	307.5	307.68	307.11	306.7	307.32	307.24	308.08	306.25	307.96	307.93	307	307.26	307.51	307.04	307.61	306.42
301.23	302.67	302.68	303.25	302.31	303.13	300.71	302.45	302.59	302.47	302.6	302.77	302.14	301.77	303.14	301.59	302.79	302.57	301.86	303.08	303.62	303.11	302.01	303.19	302.09	302.54	302.92	302.76	303.13	300.69	302.01	302.44	302.3	302.06	303.21	302.49	303.45	301.98	302.68	303.27	301.94	303.41	303.18	303.33	302.96	302.19	302.11	303.21	302.08	301.24
313.71	313.85	315.55	314.87	314.98	314.82	316.79	315.1	316.07	314.77	314.82	315.88	315.86	314.36	314.65	315.66	315.8	314.87	314.43	316.26	313.49	314.85	315.32	314.19	314.24	314.22	314.85	314.37	314.34	314.99	314.56	315.11	314.84	314.46	315.23	314.94	314.35	315.31	315.58	315.08	315.28	313.53	314.04	315.51	315.2	313.77	314.58	315.3	314.78	314.37
304.63	305.17	304.43	304.08	304.13	304.25	304.94	304.88	304.65	303.83	304.71	303.36	304.79	304.08	304.73	304.19	302.85	304.27	304.85	304.33	304.34	303.31	304.58	303.86	304.39	304.31	304.88	304.32	305.02	304.6	304.26	303.19	305.06	303.38	305.16	303.65	306.07	303.41	302.87	302.86	303.27	304.61	305.09	303.72	304.94	304.11	303.98	305.11	304.92	304.78
313.95	314.08	313.62	313.99	314	314.05	314.11	313.82	313.43	313.4	313.81	314.11	312.92	313.35	313.5	314.08	314.1	313.88	314.4	314.04	314.88	315.06	313.56	312.64	314.97	313.53	313.78	313.3	315.17	313.72	314.37	313.16	313.64	314.28	314.56	315.45	315.53	314.08	313.43	314.13	313.98	314.53	314.89	314.75	315.04	314.44	315.25	315.9	313.09	313.52
304.54	306.38	305.64	304.03	306.95	305.47	306.12	305.62	305.7	305.44	304.91	304.83	304.04	305.59	305.86	305.81	305.11	305.84	304.08	304.85	305.26	305.58	305.19	305.23	305.9	304.71	305.6	305.29	303.85	304.94	305.9	305.5	305.3	304.2	305.32	304.73	304.75	306.35	305.88	305.26	305.75	305.18	306.14	306.67	305.03	303.96	305.86	305.59	303.68	305.86
302.5	302.98	303.7	302.98	302.44	302.09	303.91	302.9	301.78	302.04	302.69	302.71	301.51	302.12	302.33	300.47	302.74	302.34	303.01	302.27	303.87	303.49	301.91	302.46	303.23	301.69	301.72	302.35	303.17	302.72	302.02	303.37	302.22	302.1	301.75	302.97	303.05	302.25	303.15	301.23	301.99	302.1	302.86	303.46	302.84	302.45	302.64	301.18	303.42	304.54
299.18	300.44	300.52	301.13	300.97	300.41	300.31	300.21	299.28	300.08	300.36	299.94	300.83	300.38	300.08	299.51	300.01	301.03	300.25	299.35	300.29	299.27	299.91	298.22	299.42	299.01	299.63	300.53	300.16	300.59	300.67	301.02	299.18	299.85	300.08	299.55	300.81	300.28	300.07	299.15	300.01	300.19	298.86	299.94	300.47	299.44	299.03	301.06	298.88	301.12
328.92	328.02	326.39	327.76	327.64	328.26	329.09	328.56	327.89	327.87	328.76	328.33	327.73	328.02	327.59	326.89	328.71	328.75	327.02	328.52	327.39	327.39	328.11	329.04	328.19	329.01	328.22	328.33	328.39	328.85	327.42	327.63	326.82	326.13	327.46	327.64	327.44	327.96	326.52	327.52	328.35	328.88	327.7	327.8	328.85	328.18	328.27	327.63	328.31	327.17
315.56	313.57	315.22	315	313.99	313.25	315.37	314.96	316.19	314.41	315.2	313.82	314.67	314.76	314.71	316.23	314.52	314.96	315.79	315.48	315.09	314.81	313.59	316.13	313.11	315.66	314.71	315.7	315.01	314.08	316.17	314.93	313.82	315.48	315.79	313.86	314.52	314.27	313.44	314.5	314.53	314.1	315.11	315.11	315.18	314.74	313.43	313.95	315.23	314.48
295.91	295.38	294.59	295.13	296.52	295.21	295.16	295.74	294.88	294.48	295.1	295.5	294.91	293.91	295.62	295.19	294.58	294.74	295.2	295.11	294.37	295.81	295.01	296.55	294.72	294.57	295.59	295.72	294.72	295.96	294.06	295.51	294.99	294.27	295.37	295.08	295.88	295.3	294.56	294.46	295.61	295.86	293.56	294.98	294.6	293.94	293.89	295.18	295.53	295.23
297.29	296.43	296.87	296.9	297.79	297.5	298.53	296.99	297.45	297.27	296.95	295.74	297.42	296.88	297.06	297.69	296.45	297.94	297.25	297.03	297.04	295.79	296.25	297.39	296.65	296.96	297.25	296.52	297.48	296.26	296.52	296.68	296.72	298.21	296.27	297.47	297.89	295.44	298.35	296.88	296.55	295.92	296.62	296.78	296.87	296.41	297.86	297.06	296.4	297.22
311.81	312.03	311.82	311.36	311.78	312.03	311.68	311.75	312.07	311.18	312.12	314.9	311.85	311.57	311.88	312.19	312.52	310.62	311.94	312.27	310.62	312.46	310.79	312.4	312.84	311.49	312.28	311.8	311.73	312.31	313.3	312.33	312.3	312.79	311.25	312.58	311.55	313.05	312.03	312.24	311.69	309.73	312.67	313.55	313.32	311.12	309.71	310.96	313.2	312.34
300.62	299.89	301.26	299.86	300.28	299.38	300.29	299.91	300.35	300.01	299.11	300.27	300.26	299.1	299.49	300.61	300.03	299.05	300.53	300.08	299.6	300.03	299.65	300.07	298.65	299.04	299.1	298.33	299.46	301.12	300.16	300.13	301.02	301.02	301.22	299.54	300.16	298.55	299.87	299.75	299.21	299.5	299.56	300.71	300.03	300.22	298.65	300.56	300.39	300.26
303.08	302.26	301.69	302.58	301.87	301.1	301.53	301.99	303.03	302.5	302.42	301.04	301.51	302.34	303.13	303.38	302.76	302.77	302.38	303.44	302.33	302.34	303.58	302.51	302.51	302.21	301.79	302.16	301.65	303.79	302.59	302.45	303.37	301.52	304.24	302.37	302.99	303.18	303.88	301.17	302.57	303.16	301.42	302.59	301.65	302.54	301.64	303.22	303.2	302.66
294.63	292.88	293.67	293.4	294.47	294.17	293.75	294.1	293.62	294.79	293.25	293.86	294.24	293.47	293.19	294.73	293.56	293.29	294.08	294.31	295.22	292.88	293.85	293.59	292.3	295.21	293.32	293.45	294.71	295.05	294.45	293.31	294.94	295.01	293.79	294.05	295.13	294.88	293.67	294.48	296.02	294.27	294.66	294.43	292.66	293.83	294.35	295.05	294.73	295.29
311.59	312.36	312.04	312.77	311.6	310.25	311.51	312.09	311.66	310.75	310.16	310.97	311.07	311.21	311.58	311.62	311.38	311.19	311.13	311.55	310.05	311.28	311.95	311.52	311.53	312.72	311.23	311.59	310.56	311.35	311.26	312.27	311.91	310.9	311.02	310.59	311.68	309.86	311.09	312.21	312.05	311.91	310.12	311.29	310.94	311.93	310.49	311.23	311.38	312.54
314.82	314.09	314.73	314.82	315	315.22	314.7	315.05	314.76	316.32	314.04	315.26	314.26	314.76	314.84	314.59	315.27	313.63	315.37	314.52	315.17	315.76	315.15	314.91	314.19	315.68	315.55	315.14	313.18	314.15	314.29	313.75	314.43	315.3	313.47	315.71	315.41	315.27	315.11	314.96	315.87	314.83	315.4	314.21	315.01	314.47	315.32	313.17	314.76	315.67
303.54	302.77	302.95	302.97	302.38	302.82	303.42	304.13	302.19	301.83	302.43	303.92	303.08	302.76	300.92	304.35	302.76	303.32	303.41	301.63	302.01	303.31	303.4	304.37	302.74	301.95	303.5	302.29	302.88	303.58	302.05	303.66	304.56	302.18	303.72	302.95	302.72	303.43	304.34	303.95	301.98	302.91	302.62	303.6	301.94	302.9	303.89	303.48	304.66	302.36
318.86	319.32	318.67	318.68	319.28	320.17	319.11	320.55	318.12	319.46	319.61	317.59	319.67	317.67	318.98	319.28	319.49	318.79	319.55	319.46	318.69	318.32	318.37	319.46	318.96	318.04	318.23	318.89	318.71	319.57	319.42	320.06	319.91	319.52	318.84	320.46	320.27	319.59	318.96	320	318.06	320.17	319.7	319.62	319.85	320.4	320.37	320.12	319.56	320.53
315.4	314.74	315.47	316.17	314.17	315.53	314.83	315.02	316.1	315.17	313.81	315.39	315.05	316.22	314.11	315.27	315.91	315.45	315.32	314.68	315.1	314.5	316.07	315	315.5	315.97	314.84	314.57	315.11	315.47	316.44	313.78	314.45	315	315.77	315.04	313.44	315.77	314.44	314.09	316.02	313.58	314.88	315.37	314.28	315.24	314.27	315.51	315.25	313.87
314.26	315.58	315.81	314.83	313.55	315	314.84	314.51	314.64	314.03	314.15	315.12	316.15	315.91	315.24	314.35	315.48	315.82	314.13	315.03	315.15	315.75	315.25	314.92	315.28	314.83	315.77	314.65	315.64	314.12	315.59	314.09	314.73	315.38	315.07	315.04	314.11	314.88	313.4	316.58	314.28	315	314.1	313.95	314.57	315.47	314.74	315.08	314.24	313.96
304.09	304.84	304.91	304.5	301.9	304.67	304.28	304.17	305.18	304.98	303.57	304.78	305.45	304.27	303.77	304.82	304.36	304.23	304.61	305.03	303.61	303.45	303.86	304.7	306.16	305	303.79	304.71	303.65	305.01	305.21	304.36	304.57	303.99	305.31	304.92	305.18	304.11	303.3	304.69	305.27	303.85	305.19	304.35	304.14	304.86	305.7	305.09	304.08	304.73
314.56	315.54	314.33	314.39	314.75	315.63	313.83	315.76	314.48	314.91	314.8	314.71	314.72	315.18	314.95	314.68	315.64	314.64	313.84	316.66	315.04	314.3	314.31	314.44	314.8	315.35	315.39	315.22	313.79	316.08	314.24	315.22	315.06	314.39	314.38	315.05	315.74	315.42	315.23	314.38	313.97	315.15	315.31	315.1	314.64	315.19	315.2	315.56	315.48	314.16
305.19	305.54	306.2	304.48	304.28	305.93	305.2	305.75	305.39	305.66	305.06	305.47	305.25	305.04	305.29	305.61	304.98	305.97	305.85	304.93	305.39	304.64	305.95	305.78	305.32	305.33	305.02	305.8	304.82	305.91	304.75	304.9	304.28	306.72	305.39	305.63	305.34	304.96	306.03	304.77	304.93	305.54	305.78	305.26	305.01	305.51	305.04	304.18	304.27	304.8
326.5	325.47	324.78	323.07	326.13	324.39	322.97	325.82	323.58	325.85	325.3	325.99	324.93	325.51	324.83	325.92	324.78	325.71	324.9	325.15	326.79	325.97	324.35	324.89	325.04	325.96	325.02	325.43	325.54	326.28	324.94	325.29	324.66	324.73	325.7	325.28	326.03	325.69	325.98	324.62	326.37	324.77	325.03	325.26	325.86	325.74	326.08	325.3	325.19	324.47
302.89	303.17	302.76	302.07	304.07	303.09	303.39	302.3	302.75	303.39	303.53	303.06	303.07	302.31	302.74	302.61	302.46	302.78	302.44	302.27	302.41	302.8	303.01	302.24	302.82	302.76	303.49	302.39	303.7	302.19	304.2	302.78	303.6	301.78	301.53	302.85	303.51	302.62	303.47	303.87	303.42	302.19	303.24	301.91	303.69	302.28	302.81	303.83	302.83	303.98
327.51	327.86	328	328.85	328.21	327.42	328.55	328.28	327.14	328.5	328.59	327.44	328.3	327.87	328.69	327.76	326.7	327.92	328.8	328.42	328.32	328.52	328.07	327.86	328.61	328.16	328.85	328.37	328.03	327.91	328.27	329.42	327.68	327.9	329	327.51	328.14	328.25	327.25	327.16	327.82	328.62	327.94	327.71	328.17	328.85	328.46	329.09	328.8	327.4
294.73	293.92	296.17	295.03	294.07	294.06	294.65	294.06	293.76	294.39	295.23	295.66	293.3	293.9	293.9	295.17	293.79	295.11	294.07	292.78	294.71	294.43	295.22	294.39	293.27	294.26	293.32	293.5	292.93	294.2	294.01	294.21	293.18	293.57	293.57	293.85	293.22	293.37	293.65	293.84	294.36	294.19	294.17	293.91	294.21	293.51	294.68	294.32	294.85	294.73
304.16	304.65	304.86	305.82	304.29	303.45	305.02	305.76	304.05	304.33	303.98	304.82	304.84	305.43	306.91	304.6	304.77	304.6	305.5	305.2	303.77	305.46	303.89	304.61	303.86	306.23	305.75	304.25	304.85	304.8	304.84	305.24	303.61	304.24	304.75	304.38	305.81	305.35	304.14	306.25	304.44	304.31	304.96	304.3	303.09	303.72	305.02	303.69	304.32	303.08
305.69	307.18	306.41	307.63	307.01	306.82	306.16	306.04	307.14	305.88	307.45	306.88	306.29	306.66	306.8	306.72	306.94	305.34	306.42	308.14	307.6	308.01	306.7	306.1	306.82	306.48	307.3	305.74	307.26	306.25	306.38	306.83	306.82	306.62	306.03	306.6	306.08	306.19	307.58	306.73	305.88	306.46	307.28	307.86	305.26	306.47	306.63	306.74	305.4	308.51
302.85	303.47	303.4	303.16	302.83	303.14	302.43	302.78	301.72	302.14	303.51	303.74	304.22	302.95	302.81	302.78	303.37	303.41	303.27	301.93	303.15	303.18	303.72	302.61	304.64	303.49	303.54	302.77	300.99	303.7	303.82	303.66	301.87	303.02	303.24	302.93	301.67	302.74	302.75	303.14	303.89	303.24	302.83	302.93	304.22	302.05	303.03	302.99	301.85	302.31
312.49	311.35	310.86	310.18	311.15	311.09	310.83	312.2	311.41	310.88	311.4	311	312	311.52	311.56	311.83	310.17	312.45	310.42	311.78	311.21	309.92	312.03	310.5	310.98	310.63	311.51	311.11	310.95	311.31	311.38	312.8	310.96	313.33	311.54	313.41	312.84	312.01	311.42	311.1	311.66	310.95	311.02	310.48	311.95	311.44	311.56	311.93	311.31	311.09
314.54	314.59	314.84	314.11	313.85	314.48	314.55	314.23	314.48	315.2	313.35	314.66	314.75	313.16	314.37	314.06	314.01	314.18	313.87	314.25	314.05	313.54	315.53	314.61	313.98	314.51	314.05	313.69	314.12	314.64	314.13	315.54	315.01	313.1	315	313.13	313.29	313.67	315.13	312.89	314.18	315.35	315.19	313.37	314.2	313.05	313.23	313.82	314.93	313.27
318.91	318.09	318.35	319.9	319	318.01	319.35	317.79	319.43	318.82	317.73	319.33	318.91	319.51	319.19	318.6	317.68	318.32	317.59	318.39	318.16	318.63	318.28	319.94	319.17	318.64	319.27	318.2	318.73	318.17	318.46	318.43	320.06	318.1	319.59	319.06	318.67	317.7	319.06	318.52	318.99	318.71	319.89	318.05	318.47	320.12	317.94	318.56	319.55	319.06
311.89	312.01	311.56	313.69	311.64	312.35	310.09	311.7	311.32	312.01	313.87	312.76	312.42	310.46	313.41	311.34	312.13	313.96	310.69	313.49	312.92	312.37	312.82	312.67	311	311.45	312.24	311.04	311.14	312.86	313.59	312.21	313.03	311.86	311.66	313.76	311.84	311.47	311.37	312.47	312.04	311.46	310.94	312.79	312.74	311.74	312.27	313.18	312.75	313.55
306.67	303.29	304.89	305.19	304.05	306.03	304.68	303.97	303.47	304.85	304.39	304.85	304.32	303.73	304.62	306.13	303.94	304.97	304.84	304.25	303.13	304.59	303.68	304.85	304.26	303.89	305.56	304.28	303.86	303.91	303.89	304.44	303.65	304.01	303.33	305.2	304.97	303.9	305.28	304.98	303.97	304.08	305.29	302.26	304.89	303.54	304.21	304.48	303.38	304.49
300.82	301.08	300.2	301.22	300.57	300.3	301.65	299.72	301.64	303.15	300.97	300.9	300.91	299.42	301.71	300.76	302.12	300.94	300.57	301.31	300.76	303.13	301.26	301.94	301.21	301.64	300.9	301.08	300.85	299.19	301.81	301.31	301.72	300.74	301.17	301.55	301.38	300.23	300.68	300.86	300.94	300.07	300.85	301.13	301.49	301.17	302.02	302.03	301.07	301.19
317.74	317.92	316.74	316.55	316.52	317.33	317.12	317.66	316.67	318.42	317.03	318.4	317.41	315.62	317.41	318.45	317.05	318.33	317.66	318.99	317.96	318.23	317.23	317.51	317.39	317.3	316.81	317.43	316.51	317.14	317.4	317.98	317.06	317.11	317.2	317.3	315.7	318.12	317.58	318.54	317.49	317.21	317.29	317.61	316.56	317.46	316.38	317.72	316.66	316.19
309.54	310.04	311.72	311.52	309.96	310.63	312.35	311.43	311.51	312.11	311.17	311.55	310.46	311.32	309.75	311.09	311.03	310.4	310.68	312.35	310.84	310.04	310.9	311.32	311.6	310.07	310.41	310.99	310.46	310.7	311.33	310.74	310.04	310.13	311.51	310.43	311.31	311.83	310.61	311.75	309.59	309.78	310.14	311.35	309.88	310.18	309.69	309.7	310.91	310.52
327.35	328.06	328.17	328.64	327.09	329.01	328.16	330.4	328.5	327.43	328.63	327.59	329.38	327.67	327.64	327.93	328.62	329.28	329.47	328.86	329.26	327.58	328.2	328.54	328.18	329.11	328.36	328.63	327.98	329.07	328.74	328.27	328.99	328.04	329.86	328.51	328.39	329.05	327.87	327.4	328.02	328.14	328.68	328.21	329.77	329.49	327.28	329.17	329.44	328.41
311	311.25	310.81	311.48	313.22	311.96	310.89	310.86	311.6	310.88	310.32	310.91	310.73	310.96	311.17	311.25	311.69	311.52	310.38	310.38	310.85	310.39	310.52	309.58	311.37	310.41	310.85	311.86	310.85	311.29	311.42	309.89	311.89	310.88	310.61	311.99	310.53	310.35	311.29	310.29	310.93	308.78	311.15	311.5	310.49	310.41	310.35	310.16	310.94	311.75
318.58	317.83	319.56	319.19	318.21	318.92	318.1	318.92	317.71	318.38	318.66	319.61	319.39	317.35	317.51	318.75	318.64	318.46	319.36	319.25	318.35	318.3	321.06	318.44	318.64	317.75	318.91	318.76	318.2	318.86	319.35	318.33	319.33	319.5	318.86	318.52	319.29	318.6	318.35	317.64	318.51	319.23	317.59	319.06	318.74	318.86	318.91	317.68	319.58	319.39
328.49	327.71	327.47	328.3	328.18	327.49	327.8	327.08	326.14	328.43	329.55	328.43	328.03	328.66	327.79	326.46	328.21	327.74	328.57	329.29	329.49	327.5	327.51	327.05	328.08	329.17	326.77	328.85	327.11	327.22	327.95	327.46	328.34	327.4	327.7	327.97	328.07	326.75	327.52	327.33	328.69	326.99	327.4	328.44	328.85	328.18	328.19	327.89	327.02	327.79
314.46	314.51	314.23	314.26	314.85	313.91	316.34	315.22	314.98	315.67	314.52	314.19	315.33	314.21	313.34	313.17	314.86	313.85	315.31	315.76	314.89	312.97	316	315.84	313.93	314.53	313.97	315.13	314.86	313.97	316.7	315.36	314.74	315.29	314.51	315.53	313.19	315.71	315.44	316.09	314.37	314.74	315.46	315.24	315.26	315	314.2	314.97	315.35	316.33
310.79	312.24	311.23	310.81	310.98	309.27	310.64	311.28	310.92	310.51	310.61	310.36	311.06	311.06	310.18	310.91	310.54	310.48	310.82	310.83	309.32	310.59	310.75	312.14	311.27	309.99	310.21	310.77	310.71	309.72	309.79	310.86	310.88	311.49	311.33	312.36	311.4	310.5	309.62	311.21	311.19	310.25	309.82	311.6	310.65	310.68	310.1	311.86	308.56	310.56
325.99	325.02	324.79	325.77	325.74	325.17	325.64	326.5	325.21	326.9	326.72	326.53	325.55	325.43	326.19	326.02	326.26	324.75	325.19	324.58	324.63	325.35	325.61	325.11	324.18	325.34	324.71	325.91	325.23	324.89	326.2	325.7	325.7	325.67	326.87	324.27	324.61	325.9	324.98	326	325.35	324.66	326.06	325.28	325.03	325.45	324.62	326.68	324.53	326.19
306.57	306	305.88	306.52	306.66	306.77	306.07	307.01	306.2	307.49	306.62	307.15	307.79	307.63	305.65	306.22	306.26	306.11	306.99	306.21	305.41	306.48	306.75	306.97	306.77	306.34	306.52	307.03	306.45	305.59	306.47	306	307.08	305.85	305.75	307.25	306.03	305.8	306.44	306.59	306.87	306.73	307.44	305.3	305.39	305.6	306.87	307.04	306.99	307.42
303.89	303.54	303.98	303.52	303.06	303.5	302.18	305.03	304.26	302.45	302.62	303.49	302.93	304.15	302.28	302.83	303.35	303.68	303.15	302.91	303.44	303.23	303.57	302.91	302.89	302.27	304.06	302.41	303.01	303.36	303.53	303.61	303.44	303.22	303.48	303.26	302.47	303.37	303.13	304.49	302.45	303.51	302.71	303.07	303.88	303.6	301.65	303.83	303.82	302.59
309.41	310.11	311.16	311.59	311.1	310.13	310.52	310	310.55	311.29	309.92	310.48	310.81	310.29	310.76	311.18	309.95	310.15	310.31	310.9	309.86	310.09	310.33	311.31	311.01	310.61	311.25	310.84	309.55	310.93	309.38	310.87	310.35	310.48	309.77	311.09	309.71	312.28	309.93	310.07	311.1	310.38	310.72	309.95	309.88	310.74	310.15	309.92	310.84	309.68
317.02	316.79	317.31	316.13	317.58	316.85	317.84	317.25	317.88	318	315.59	318.19	317.32	316.76	316.66	317.33	316.65	316.8	316.77	318.03	316.58	317.53	316.56	315.62	316.8	316.63	317.07	317.79	318.3	317.19	317.63	317.06	317.92	317.31	316.89	318.47	317.16	318.17	316.51	318.85	317.86	316.23	316.47	316.45	317.47	317.25	316.03	317.42	316.57	316.43
315.83	316.21	315.4	315.74	315.8	315.82	316.27	315.6	315.46	314.95	316.68	315.46	316.86	315.73	316.61	314.5	316.25	316.74	316.55	314.64	315.66	315.59	315.42	316.81	315.24	316.68	317.14	316.12	316.82	315.62	314.53	316.12	314.59	316.71	316.89	316.96	316.24	316.9	315.42	316.57	315.7	314.33	314.58	317.15	314.59	315.75	316.22	315.49	315.25	315.68
296.32	297.75	296.77	296.2	296.88	297.47	296.2	296.27	297.63	295.63	296.46	296.21	296.91	296.44	297.04	298.2	296.91	298.75	296.65	296.92	297.55	297.37	295.84	298.1	296.72	297.32	297.65	296.71	297.91	297.33	295.54	295.56	295.66	296.46	295.79	294.93	296.44	297.78	296.84	297.17	297.18	295.81	296.52	296.39	295.99	296.24	295.62	297.83	297.86	297.09
299.83	299.85	301.51	301.12	300.86	301.75	300.61	299.66	302.07	301.34	300.56	301.66	301.13	300.83	301.19	300.9	300.05	302.14	301.33	300.94	301.42	301.18	300.27	300.06	300.72	300.62	300.89	300.82	301.55	301.64	301.44	302.29	301.7	300.64	299.66	301.94	302.29	300.33	301.78	300.92	301.6	300.88	301.58	299.89	299.44	300.46	299.79	301.11	301.03	300.59
316.46	317.49	318.21	317.81	318.14	317.44	317.72	317.09	315.62	316.19	317.55	316.98	317.45	317.24	316	315.56	316.5	317.17	316.11	316.77	316.24	317.27	317.52	318.11	317.75	317.13	318.19	316.99	318.26	317.6	318.27	317.31	317.95	316.19	318.5	317.29	316.45	317	317.51	317.51	317.82	317.41	315.75	317.28	318.48	317.37	317.31	317.04	317.74	315.72
313.45	312.45	313.78	314.48	313.95	312.41	313.22	312.24	313.29	312.92	313.83	313.84	312.95	313.21	313.51	311.7	312.7	313.68	313.55	312.04	312.97	312.86	313.52	313.41	312.55	313.66	312.98	312.7	311.99	312.33	313.78	312.81	313.24	313.93	312.79	313.84	314.11	313.45	314.28	312.48	311.04	313.63	314.65	313.58	312.38	312.99	312.8	312.67	313.13	314.05
306.06	306.57	304.8	304.81	305.64	304.38	305.44	304.86	305.48	304.49	304.26	304.41	305.23	305.21	305.1	305.32	304.73	305.65	304.51	303.92	305.6	303.62	304.46	304.82	305.04	304.57	304.99	304.8	304.28	304.46	305.55	304.34	303.77	305.55	304.47	304.06	304.96	305.56	305.98	305.5	306.16	304.86	304.31	305.67	305.69	305.17	304.56	304.16	304.85	305.04
328	328.3	326.33	328.15	327.19	327.01	327.59	328.46	328.14	330.14	327.46	327.8	326.64	327.8	326.7	327.34	327.08	327.48	326.68	328.51	326.38	327.27	327.41	327.79	327.95	328.25	326.79	327.95	327.44	327.59	326.9	328.33	327.48	327.81	327.01	327.12	326.76	326.15	327.2	327.24	326.96	327.41	327.48	328.15	326.92	328.08	327.63	328.73	327.69	327.39
312.79	313.6	313.6	313.52	313.42	311.68	313.44	314.49	312.8	312.66	312.31	312.97	312.84	312.46	313.47	313.14	312.49	312.25	313.06	312.39	313.29	312.93	312.69	313.52	313.51	313.18	311.48	313.54	312.68	313.78	315.16	312.94	313.97	311.79	312.95	311.76	312.94	313.59	312.68	313.3	311.31	313.37	312.8	314.06	312.7	312.53	313.41	311.63	312.8	312.86
303.96	305.56	303.98	304.97	305.92	305.83	306.41	304.84	304.5	305.52	304.67	304.97	305.18	305.09	304.27	306.3	304.52	305.73	304.52	305.53	306.1	304.15	304.99	304.69	304.67	305.24	304.48	306.11	305.75	305.24	305.06	306.28	305.88	304.69	305.3	305.36	305.23	304.69	305.01	305.61	305.53	305.78	305.52	305.5	304.54	304.99	305.88	305.23	306.03	306.71
305.88	306.09	306.36	307.55	305.62	306.14	305.57	305.35	306.07	305.89	304.39	306.31	305.79	306.24	305.82	305.73	306.76	306.64	305.92	305.43	305.49	307.75	306.27	305.49	305.78	306.41	306.65	306.05	306.58	305.43	304.58	306.88	305.97	305.96	306.63	305.78	306.81	306.15	305.74	306.48	306.31	306.62	308.19	306.3	305.74	306.51	305.61	306.69	306.65	307.21
316.65	317.03	316.17	316.91	316.91	317.17	316.17	316.02	316.87	315.99	315.08	316.47	317.1	316.08	317.01	316.94	315.66	317.51	317.39	316.68	315.73	317.64	316.35	317.37	317.6	316.67	316.41	315.86	316.44	315.91	315.99	316.77	317.17	316.78	316.85	317.07	315.41	315.62	317.22	316.65	316.9	315.98	316.88	316.26	317.04	316.54	316.45	317.21	315.85	316.56
310.86	310.48	309.79	310.82	309.28	308.76	310.45	310.23	310.6	310.27	310.16	309.27	309.88	310.46	309.27	309.08	309.52	309.9	309.62	309.29	310.32	310	308.85	309.08	309.87	309.85	310	309.67	309.3	309.61	310.09	309.73	309.94	309.53	309.45	308.32	310.84	310.52	311.13	310.48	308.85	310.45	308.99	309.79	309.59	309.93	308.59	310.44	310.22	309.2
317.08	316.38	315.82	315.11	316.35	313.6	315.89	316.11	316.73	316.51	316.25	316.3	315.5	316.13	315.69	316.69	316.12	315.73	315.26	315.31	315.05	315.97	315.89	314.43	315.37	315.97	315.09	315.06	314.66	315.42	316.05	316.51	316.12	315.2	315.79	317.11	315.53	316.37	314.99	315.46	315.92	313.76	315.52	316.36	316.05	315.53	316.15	315.68	315.62	315.58
301.33	300.94	301.76	300.94	301.58	301.94	300.59	300.59	301.26	301.31	300.63	300.76	299.89	301.31	301.75	300.86	301.54	300.91	300	301.27	302.2	301.17	303.47	301.76	301.55	299.7	301.46	300.66	300.8	299.85	300.94	300.66	300.46	300.8	300.83	300.65	301.11	301.71	300.62	301.7	300.4	300.86	301.38	301.33	301.26	301.2	300.39	301.52	300.66	299.84
295.8	295.34	295	295.26	295.82	294.58	295.82	293.92	294.78	293.86	294.02	295.37	295.16	294.8	296.13	295.46	295.18	295.4	295.87	294.52	294.56	295.85	296.23	295.91	295.83	294.73	295.35	294.55	295.81	295.07	294.91	294.66	295.41	295.93	296.71	294.48	294.87	294.47	295.42	295.37	295.02	295.4	295.62	295.79	294.63	294.21	295.44	294.97	294.52	295.05
309.31	309.19	307.58	309.25	308.83	308.79	309.49	308.74	308.76	309.67	308.61	308.92	308.77	308.51	307.69	309.72	308.23	308.89	309.11	308.06	308.74	309.33	308.79	307.63	309.27	307.91	309.56	309.79	310.01	308.32	309.04	307.53	309.43	308.33	310.01	309.03	309.06	307.74	309.18	309.49	309.48	308.92	308.96	308.96	309.47	308.32	308.1	307.91	308.84	309.04
300.8	301.94	301.62	301.29	300.69	299.62	302.53	300	301.4	301.13	301.1	301.15	301.1	300.94	302.06	300.03	301.53	301.55	301.99	302.36	301.83	299.92	302.1	300.98	299.99	300.68	301.15	299.23	300.35	300.57	300.88	300.8	300.82	302	301.64	301.36	301.49	301.25	301.56	301.08	300.46	300.12	299.37	301.4	299.88	301.74	300.49	300.52	300.35	300.36
311.09	310.83	309.68	309.88	310.64	310.43	310.84	310.89	311.72	310.77	310.16	311.16	310.15	310.36	309.73	311.06	310.46	311.8	310.92	311.48	308.64	310.95	310.67	308.84	312.15	310.13	310.87	310.33	310.95	310.9	311.02	310.48	310.17	311.2	310.14	310.05	311.1	310.91	310.74	310.56	310.71	309.97	310.59	311.87	310.9	309.81	309.89	309.92	310.27	309.75
303.84	304.22	303.77	303.98	302.72	304.43	301.46	303.48	303.26	303.17	303.34	304.64	302.83	302.51	304.37	303.88	303.74	304.34	303.25	302.84	304.46	303.19	302.99	304.49	303.3	303.61	303.61	303.94	304.33	303.38	303.32	302.43	303.47	303.87	303.76	304.77	302.71	302.75	303.04	303.1	302.95	304.16	303.98	304.03	304	302.68	302.43	304.78	303.47	302.96
316.17	316.69	315.97	316.74	316.4	317.47	317.81	316.94	315.84	316.29	316.5	318.75	317.51	318.3	316.83	317.06	317.47	317.22	315.91	317.45	317.33	315.67	316.62	316.07	317.32	317.96	317.61	316.94	316.17	316.62	317.5	318	316.64	316.8	316.12	317.89	317.35	316.85	317.02	316.88	316.23	317.78	317.99	316.23	316.27	317.8	317.03	317.48	315.96	318.19
306.05	304.94	305.04	304.74	305.08	306.4	306.25	305.35	305.47	305.8	305.09	305.44	305.66	305.29	306.27	304.69	306.59	305.57	306.98	305.79	305.08	305.85	305.97	305.49	304.59	305.61	305.28	306.29	305.22	303.6	305.78	305.3	304.64	305.29	305.12	306.58	305.95	305.81	305.59	307.05	305.7	305.02	307.08	305.09	303.99	306.56	305.06	305.63	305.83	305.5
304.14	302.7	306.06	303.64	304.04	303.64	304.69	304.03	302.59	302.7	302.87	303	302.42	301.57	302.93	302.74	302.41	303.55	303.02	303.77	303.51	303.17	303.22	304.05	303.88	303.82	303.7	302.56	302.86	301.9	303.29	302.89	301.88	303.84	303.66	304.02	303.17	304.06	303.16	301.94	304.27	302.64	303.87	302.64	303.31	303.78	304.42	304.22	303.28	302.33
296.43	295.21	296.5	295.25	294.87	295.57	294.88	294.15	294.04	295.13	295.29	294.41	293.65	294.68	295.57	295.53	295.49	294.46	295.29	295.17	294.29	294.97	293.78	295.43	296.37	293.96	296.43	295.76	295.32	295.93	294.05	295.47	295.34	294.84	294.86	295.62	294.42	294.99	294.56	294.62	295.74	295.8	295.3	296.03	296.03	294.24	294.11	294.68	296.39	296.16
299.94	301.32	299.01	299.27	300.14	299.28	300.37	300.68	300.84	300.83	298.53	299.61	299.58	300.56	300.02	299.55	299.98	300.09	300.76	300.48	299.42	300.47	300.44	300.44	301.78	299.13	299.86	298.62	301.76	299.65	299.62	298.57	300.25	300.77	300.88	300.58	299.88	299.74	300.16	300.77	298.77	300.57	298.53	300.72	299.79	299.96	299.22	300.59	299.82	299.63
304.98	304.07	305.25	305.5	304.11	304.58	304.07	303.45	304.09	303.69	305.42	303.83	306.29	304.82	305.62	304.15	306.06	305.32	304.59	304.75	304.98	305.05	305.36	303.25	304	304.18	304.16	304.42	304.32	304.45	304.05	304.75	305.07	303.71	305.64	305.11	304.74	304.11	305.8	304.72	304.78	304.32	305.6	303.46	304.03	304.5	304.34	304.3	305.43	305.12
302.81	304.06	304.19	302.98	304.12	303.79	302.33	303	304.64	303.03	304.05	303.22	304.9	303.76	305.41	302.4	302.76	302.92	303.7	303.15	302.13	303.5	303.04	303.36	302.51	304.05	303.4	303.23	303.03	303.8	303.51	302.95	302.49	303.43	304.06	303.12	302.5	303.88	302.93	302.62	302.74	303.75	302.5	302.88	303.53	302.82	304.4	305.34	303.14	303.73
310.37	308.34	309.31	308.02	308.11	308.36	309.08	308.76	308.79	308.02	308.91	308.96	309.27	309.15	308.72	308.59	308.45	309.14	309.57	309.51	308.59	308.42	308.84	308.87	308.45	309.77	309.71	309.02	308.16	308.48	308.74	309.03	309.84	308.11	310.05	309.42	308.87	308.26	308.36	308.2	309.59	308.82	308.27	308.78	309.01	307.86	309.48	309.27	310.07	309.06
300.56	301.64	301.17	301.12	299.93	300.84	300.52	300.8	300.38	300.43	300.58	301.19	301.8	301.88	302	299.94	301.94	300.89	300.82	301.11	301.66	301.16	300	300.29	301.92	300.3	301.57	300.41	301.16	301.06	301.95	303.08	300.3	300.39	300.92	301.39	301.65	300.2	301.87	301.31	300.82	300.8	300.92	301.6	301.41	301.3	301.15	301.56	300.41	300.52
304.41	303.87	305.13	303.57	304.46	304.51	305.14	305.29	303.96	304.44	304.42	304.86	305	304.36	305.48	303.68	304.4	303.73	304.43	303.16	304.66	304.37	305.56	305.21	303.77	303.26	304.8	304.23	304.1	304.28	304.47	304.94	304.89	303.62	304.64	304.78	304.87	305.15	304.64	305.78	304.74	304.17	304.6	304.43	304.73	304.24	305.3	303.74	304.17	304.43
311.7	313.8	312.33	312.09	311.45	311.39	312.46	312.45	312.07	312.02	312.66	311.53	312.96	312.65	312.61	312.55	312.11	312.64	313.5	313.17	311.76	312.11	312.56	312.96	311.08	312.23	312.41	311.88	313.65	311.98	311.97	311.87	311.88	313.46	312.28	313.2	311.04	313.11	312.15	312.22	312.06	312.46	311.17	312.76	311.91	310.24	312.49	312.19	311.25	310.65
328.74	328.1	328.9	328.78	327.81	326.92	327.65	328.95	328.56	328.22	329.4	328.06	329.24	328.73	327.6	328.86	328.67	329.05	328.48	329.16	327.29	330.26	327.89	329	328.06	328.39	328.94	329.04	328.97	330.04	328.23	327.62	329.34	329.58	328.27	329.15	328.53	328.43	328.35	327.22	327.83	328.34	328.77	329.55	329.63	329.82	328.47	330.09	329.4	328.2
309.02	309.27	309.4	308.48	308.55	309.34	307.02	309.85	308.29	308.73	309.84	308.43	309.67	308.71	308.19	309.07	308.45	308.25	309.68	309.33	307.05	308.4	307.88	309.2	308.48	307.91	308.22	308.92	307.69	308.36	307.63	308.76	309.17	310.5	307.56	308.94	308.77	308.52	309.38	308.7	307.62	309.1	308.38	308.68	308.24	307.46	307.78	308.28	307.44	310.22
316.09	315.67	316.43	315.57	315.01	316.86	315.54	314.8	316.61	314.67	315.8	316.83	316.27	315.96	316.74	315.43	315.73	316.42	315.81	315.19	316.95	314.59	315.78	315.41	315.11	316.94	315.49	315.96	316.2	315.93	315.64	314	316.64	316.35	316.73	315.09	315.88	316.07	314.74	314.73	316.98	316.1	315.01	315.56	316.3	314.9	315.91	316.89	316.55	317.11
313.14	313.68	313.62	312.52	313.94	313.75	313.75	313.06	313.75	313.93	313.32	314.41	313.95	313.6	313.62	313.52	313.79	314.25	314.13	312.84	314.64	314.4	313.74	314.72	312.94	314.4	314.64	315.12	314.09	313.35	314.29	312.65	313.52	315.22	312.96	314.56	312.68	314.33	314.39	313.54	313.99	314.49	312.77	313.18	312.63	314.43	315.34	314.17	313.11	314.01
309.83	309.93	310.68	310.83	310.78	310.65	310.89	310.42	309.71	310.22	309.39	310.37	310.84	310.36	311.06	309.33	311.66	309.57	309.38	310.14	310.28	309.52	310.21	310.66	311	310.77	310.79	311.28	310.62	312.35	310.88	311.57	309.8	310.61	310.53	310.46	309.91	310.67	310.21	311.05	310.8	311.08	310.49	310.74	310.8	311.53	309.81	311.16	310.34	311.61
313.25	313.06	313.59	312.25	313.94	313.72	311.76	313.48	313.29	313.51	312.18	314.18	313.16	312.89	313.92	313.02	312.86	313.52	313.49	312.74	313.88	313.07	313.57	313.02	313.08	312.31	312.55	312.16	312.25	313.65	312.78	313.54	313.72	313.8	311.8	313.75	312.22	312.96	311.91	313.28	312.98	314.14	312.86	314.92	313.43	313.36	312.55	313.76	312.2	313.56
305.48	307.14	306.73	305.65	305.78	306.31	306.42	306.51	306.83	307.19	305.76	305.61	306.17	307.26	306.08	308.29	306.23	305.7	307.29	306.14	305.38	305.86	306.8	306.82	306.21	306.3	306.64	305.85	305.84	306.86	307.08	307.56	306.23	305.74	306.25	306.09	306.62	306.17	306.22	306.58	306.67	308.11	308.24	307.92	306.58	306.62	307.46	305.88	306.34	306.4
316.71	318.86	318.78	318.49	317.56	318.02	317.99	317.12	318.34	318.98	318.26	318.09	317.44	317.83	318.58	316.58	318.14	318.17	318.41	317.54	317.92	318.84	317.92	317.75	318.92	318.68	318.04	317.79	317.48	317.58	317.42	317.66	317.89	317.84	317.4	318.07	318.35	317.55	317.66	318.27	319.43	319.87	319.74	318.81	318.52	318.27	317.31	318.19	318.22	317.38
305.34	305.67	304.92	304.11	305.11	304.89	305.23	304.23	304.51	304.87	304.16	303.88	305.07	305.3	303.96	304.36	304.86	305.74	303.82	303.67	303.91	304.49	303.8	306.02	305.31	304.39	304.65	303.99	303.94	304.76	304.73	305.64	304.32	303.82	304.78	304.23	304.74	304.18	304.7	304.9	304.47	304.85	304.68	303.59	303.57	304.92	305.52	304.58	304.18	304.45
325.44	323.16	323.58	323.75	324.94	324.33	324.97	324.8	324.85	324.9	323.77	325.06	325.51	324.81	326.21	324.77	326.04	323	326.13	325.13	324.57	325.47	325	323.6	323.56	325.23	325.51	325.3	325.21	324	325.2	325.19	324.46	325.08	323.81	324.04	324.17	323.63	324.18	324.85	324.72	325.37	324.52	323.94	324.98	324.24	325.18	325.26	324.7	325.52
314.67	314.36	315.08	314.72	314.97	314.43	315.79	315.55	314.47	314	314.92	316.48	314.38	315.95	314.49	314.21	316.35	314.7	314.66	314.69	314.33	315.6	315.39	315.17	314.76	314.72	314.19	315.15	316.01	313.87	315.05	316.06	314.79	314.9	314.53	315.1	314.51	313.93	313.99	315.33	314.94	313.25	315.14	315.16	315.1	314.93	314.69	314.33	315.21	315.17
310.1	308.97	310.84	308.76	310.13	310.36	308.65	309.92	310.3	308.96	309.31	309.24	308.88	309.75	309.77	309.83	310.05	310.43	308.57	309.63	308.48	309.95	308.63	309.02	309.5	310.77	309.45	310	309.75	310.46	308.8	308.86	309.59	309.29	310.66	308.86	310.07	310.63	311.26	309.14	309.46	308.56	308.37	310.16	310.55	311.71	310.51	310.07	309.55	309.01
307.87	308.85	308.57	308.86	308.88	309.43	309.31	308.76	308.9	309.13	309.03	308.71	308.98	308.03	308.73	309.44	308.99	308.25	310.07	310.12	308.59	309.83	309.6	309.05	308.05	309.4	308.89	309.21	309.11	308.36	308.57	308.75	309.57	308.39	309.71	309.04	309.5	308.39	308.74	308.71	309.13	308.67	309.31	308.96	307.84	309	310.28	308.06	309.14	308.64
296.59	297.27	296.85	297.51	296.32	296.94	296.34	296.81	296.57	299.26	297.7	296.17	296.5	297.37	296.96	297.36	297.5	295.97	296.6	298.15	296.91	295.33	296.7	297.44	296.22	298	296.36	296.03	296.8	296.11	298.04	297.59	296.27	297.12	296.2	297.29	295.91	297.54	296.45	297.13	295.84	296.36	296.67	296.63	296.06	297.08	295.6	297.56	296.61	297.3
303.25	303.72	302.48	303.19	303.14	303.84	302.46	303.61	303.57	303.24	303.58	303.43	303.28	303.54	303.29	303.93	302.89	303.81	302.92	303.51	303.78	303.46	303.18	305.18	304.35	304	305.06	303.21	304.45	303.12	303.92	302.46	303.21	303.69	302.63	303.32	303.57	304.57	302.23	304.67	304.85	303.99	304.8	303.56	303.51	303.8	303.85	303.26	303.74	304.62
305.29	304.97	304.86	305.53	304.71	303.62	305.38	304.47	304.24	305.89	303.95	304.55	303.61	305.16	303.38	304.53	304.02	304.71	305.32	304.05	303.22	304.1	305.15	304.8	304.21	305.22	304.85	305.24	305.03	303.64	304.83	304.52	304.53	305.2	304.44	305.84	305.75	303.83	304.87	303.95	304.62	304.52	303.95	304.59	303.93	304.87	305.75	303.76	305.08	305.01
300.2	300.94	299.39	299.41	300.85	300.86	300.22	300.13	298.74	301.08	298.5	300.56	300.94	300.78	299.39	301.08	300.04	299.48	299.41	299.91	299.09	301.21	299.39	299.54	300.12	300.21	301.52	299.46	301.17	300.29	300.41	299.85	300.56	300.17	299.63	300.05	300.39	299.38	300.79	300.57	300.33	300.85	299.94	299.49	299.43	299.79	300.58	300.28	300.31	299.62
328.73	328.73	327.52	328.78	327.53	328.3	328.96	328.08	328.91	328.75	328.28	328.37	329.05	328.61	328.36	326.77	329.38	330.13	327.88	328.86	328.85	328.2	328.91	327.7	329.27	329.68	330.21	327.54	328.49	328.99	328.11	328.21	328.17	328.73	329.09	328.87	328.6	327.74	328.6	327.59	328.89	328.97	329.57	329.34	328.67	328.24	328.45	328.15	329.53	329.08
304.22	303.69	303.74	303.62	305.72	304.33	305.43	303.75	304.97	303.21	303.18	305.03	304.05	303.58	303.41	303.47	304.76	304.33	302.55	303.02	302.79	304.08	304.76	304.36	303.56	303.49	303.74	305.06	303.19	302.38	304.1	303.76	304.01	304.31	304.14	303.05	305.04	303.33	303.43	304.87	303.44	303.45	304.17	303.38	304.19	302.96	304.11	303.32	304.55	303.84
303.54	304.15	304.29	303.18	304.23	305.04	303.15	304.88	303.78	305.06	305.04	304	303.24	304.56	305.14	304.16	304.74	305.58	304.08	304.32	304.37	303.58	305.09	305.42	304.34	304.41	304.79	304.03	304.45	303.36	304.04	303.99	305.06	304.51	303.92	305.37	303.11	303.89	305.98	304.83	304.4	305.29	304.84	304.61	304.7	304.77	303.49	303.1	304.89	302.6
325.08	325.43	324.47	325.66	325.15	325.66	324.81	325.38	325.42	325.59	326.66	325.06	324.66	324.66	324.99	324.46	325.82	324.46	324.78	324.82	323.75	325.59	324.53	325.34	325.22	325.22	325.9	324.77	324.41	325.57	324.19	325.84	325.55	324.99	325.63	325.25	324.77	325.16	325.46	325.86	324.9	324.98	325.21	324.96	326.24	325.57	325.66	325.13	325.48	326.27
303.83	304.22	302.93	303.48	303.42	303.62	303.97	303.66	303.45	305.05	303.65	303.98	303.63	302.82	302.15	304.52	303.94	302.71	303.59	304.28	302.44	303.15	303.22	304.45	303.32	303.41	304.09	303.91	303.33	303	302.12	304.18	302.66	303	303.26	303.7	304.08	303.29	303.22	303.84	302.83	302.93	302.09	303.11	303.63	302.78	303.07	304.27	303.46	302.87
296.94	296.79	296.34	296.25	297.65	296.47	297.48	295.36	296.72	297.59	296.99	297.91	297.81	297.98	295.38	296.37	296.48	296.22	296.24	297.9	296.49	295.67	296.66	297.19	296.89	296.31	298.02	295.68	296.42	297.01	298.27	296.26	296.53	296.21	297.15	296.48	295.95	296.64	296.16	297.1	296.9	296.32	296.27	296.85	296.32	296.61	296.17	297.2	296.34	297.52
313.63	312.99	313.98	313.45	313.72	313.68	313.25	313.5	314.06	314.18	314.6	313.42	313.25	313.45	313.77	313.46	313.66	313.47	313.81	314.6	313.64	314.78	314.12	313.52	312.73	313.49	314.88	314.4	312.62	314.54	314.19	314.77	313.11	313.17	313.59	313.57	313.96	314.52	312.91	313.2	312.75	313.53	312.42	315.22	313.03	314.34	314.62	313.77	314.01	312.33
304.96	305.26	306.85	305.34	305.94	305.02	305	304.95	305.46	305.07	305.68	305.03	305.36	304.62	304.6	305.03	304.36	304.84	306.21	306.15	304.09	305	305.81	304.06	304.4	305.41	304.96	305.57	304.81	305.15	304.73	304.67	304.67	304.58	305.61	304.68	305.52	305.37	305.11	305.81	304.91	304.23	306.1	306.17	305.17	305.37	305.77	305.79	304.72	304.58
306.79	306.4	305.88	307.35	306.39	307.64	306.12	307.01	306.62	306.65	306.63	306.45	307.61	304.51	306.49	307.21	307.25	305.22	304.92	306.72	306.85	307.12	305.83	306.31	306.78	306.24	306.13	306.27	306.42	306.41	307.15	306.29	306.9	308.05	308.38	307.13	306.72	305.79	308.11	307.21	308.42	306.66	306.5	306.42	307	306.95	306.44	306.8	307.14	306.7
327.95	327.61	328.81	328.68	329.11	327.99	328.4	327.92	327.11	328.8	329.92	328.64	329.42	329.7	328.71	328.23	329.2	329.26	328.7	329.29	328.52	328.56	327.98	328.96	327.78	328.93	329.42	328.33	329.13	327.93	328.4	328.34	327.01	329.91	328.88	328.22	328.38	329.54	329.46	328.31	327.72	328.18	328.62	329.59	327.91	328.46	327.27	328.71	328.44	329.28
316.71	318.14	317.56	316.05	318.66	318.08	317.01	318.52	317.12	315.76	316.76	316.89	317.11	317.13	316.36	317.86	318.04	315.26	318.28	316.53	317.94	317.58	317.77	317.23	318.48	318.23	318.41	316.88	316.34	317.82	317.96	318.57	317.42	317.4	316.82	317.13	318.15	316.9	317.04	317.64	317.07	317.91	318.79	317.17	317.18	317.59	317.28	317.11	317.81	317.76
315.27	315.44	315.57	314.81	315.56	314.3	315.18	315.32	314.98	315.07	314.73	314.18	315.95	316.25	315.27	314.48	315.72	314.23	314.07	315.67	313.88	315.65	315.41	315.13	314.44	315.15	314.33	314.4	313.72	314.01	315.33	315.04	314.57	314.36	314.72	313.82	316.26	313.7	312.96	315.32	315.22	315.88	315.42	314.34	313.83	314.41	314.53	314.81	314.13	315.23
315.04	314.94	314.76	315.76	315.8	313.92	315.05	314.64	315.43	314.26	315.08	316.02	314.52	314.23	315.51	314.44	315.36	314.95	313.98	315.56	314.27	315.02	315.5	314.87	314.78	315.24	315.33	314.83	315.75	316.27	315.47	315.19	315.7	314.15	313.6	314.45	314.9	315.7	316.16	314.35	316.5	315.11	314.38	314.08	315.74	314.23	314.4	315.35	314.88	314.1
300.19	300.28	301.19	301.4	301	301.79	302.46	300.98	300.78	300.9	299.41	301.22	300.3	300.83	301.23	301.06	301.13	301.32	301.04	301.77	300.41	300.15	301.71	300.08	301.43	299.25	300.11	301.64	301.01	300.74	301.7	300.72	301.53	300.25	301.71	301.05	299.44	301.24	299.79	300.69	300.98	301.17	300.58	301.15	302.23	300.93	302.63	300.72	302.08	300.73
310.52	310.52	309.76	310.21	310.14	311.05	311.28	311.03	310.19	310.77	308.56	310.13	309.64	310.55	311.95	310.42	311.82	312.5	311.67	310.22	310.52	310.92	310.69	311.41	311.54	310.85	310.63	311.21	310.84	310.27	310.08	310.27	311.49	310.96	310.9	310.54	310.54	311.39	310.77	309.94	310.79	310.82	311.8	310.43	311.77	310.95	310.31	310.39	311.5	311.53
326.71	328.59	326.8	325.97	326.26	327.73	327.77	327.22	327.2	327.39	326.67	325.74	326.15	326.6	327.52	327.01	327	326.36	325.97	327	327.11	327.1	326.44	325.7	328.25	326.5	327.31	326.99	328.07	327.38	327.31	327.69	326.93	328.13	327.55	326.99	326.34	326.5	327.81	327.7	328.1	327.29	326.55	327.04	326.97	327.26	326.34	326.34	327.85	326.78
306.36	306.21	306.5	305.54	305.69	306.25	305.02	305.94	306.74	306.62	306.44	305.81	306.1	306.03	306.57	306.3	307.53	305.89	308.42	306.11	306.27	305.93	305.31	306.67	305.92	305.47	306.62	305.75	306.55	305.34	307.04	305.84	308.6	306.23	305.17	306.5	305.41	306.15	305.02	306.32	304.95	306.37	306.23	305.08	306.08	304.67	305.89	304.56	306.54	305.89
305.27	305.94	306.62	305.16	305.42	306.46	305.05	304.89	305.18	304.84	306.43	305.88	306.05	305.22	306.96	304.64	304.29	305.74	305.13	305.36	304.46	305.36	304.35	305.24	305.18	304.35	305.77	305.59	305.83	304.67	305.18	303.79	305.83	305.36	305.15	305.21	305.51	305.72	304.77	304.51	305.62	305.34	305.99	304.91	304.8	305.5	304.79	304.79	304.98	305.45
313.88	314.62	314.19	312.33	314.49	315.66	315.97	314.48	314.5	313.59	315.61	314.66	313.86	313.63	315.5	315.04	314.13	313.54	314.11	314.13	315.08	313.66	313.39	315.13	314.2	313.09	313.42	313.97	315.03	313.36	314.09	313.97	312.55	312.29	314.53	312.96	316.07	314.02	314.37	313.57	314.55	312.87	313.76	314.15	313.73	314.78	314.18	313.39	313.39	313.57
329.01	326.83	328.74	328.76	329.43	328.89	329.16	329.71	326.9	329.72	329.09	328.42	329.07	329.59	329.02	328.74	330.03	328.76	329.05	328.13	328.1	330.25	328.73	330.48	328.18	328.82	328.59	329.51	328.84	328.36	328.85	327.11	328.01	327.85	328.52	328.18	328.22	328.3	326.95	327.83	328.41	328.12	328.45	328.39	327.9	328.65	328.76	328.07	328.91	329.72
319.02	319.6	318.34	317.91	319.9	318.55	317.95	317.82	318.73	318.09	318.52	319.03	317.55	317.75	318.4	318.72	318.35	318.1	318.53	317.58	319.9	319.68	319.4	317.39	318.09	318.77	319.6	318.1	318.56	318.95	318.31	318.67	318.16	319.01	319.15	318.99	318.76	319.15	318.03	317.89	317.87	319.11	318.63	317.9	317.85	318.75	318.94	318.56	318.59	317.44
309.29	309.9	308.98	308.99	308.54	308.69	308.95	309.46	309.02	308.31	308.91	308.76	307.86	309.51	309.4	308.71	307.45	309.29	309.18	309.18	308.25	309.57	309.47	308.5	307.68	308.33	308.62	308.43	309.68	309.12	308.95	308.19	308.45	308.2	308.8	308.28	310.21	308.01	308.77	308.99	308.42	309.1	309.03	309.43	309.58	309.05	309.28	308.86	308.92	309.22
318.49	318.11	319.23	318.22	318.44	318.57	318.02	318.12	318.11	317.54	318.3	318.23	317.85	317.74	317.59	317.15	318.06	318.03	318.03	317.72	319.18	319.03	318.31	318.66	318.01	317.67	318.05	319.52	318.63	318.02	316.59	318.25	317.25	317	319.77	319.23	318.51	318.68	319.17	317.94	318.44	317.8	317.61	318.28	317.54	318.39	318.71	318.28	316.82	318.25
318.22	318.35	319.05	316.67	317.87	318.67	317.41	317.2	318.37	318.52	319.04	319.6	317.26	317.36	319.6	318.75	319.42	320.43	317.57	317.46	318.1	319.34	316.58	317.61	317.35	318.33	318.79	317.69	318.95	318.05	318.16	318.89	319.04	317.13	318.64	318.77	319.39	318.03	318.86	317.8	318.88	318.53	317.75	317.95	318.18	316.69	318.25	318.94	318.34	317.76
313.3	312.58	313.65	313.82	314.01	312.81	314.24	313.43	314.33	314.36	312.64	313.89	312.83	313.32	314.92	313.17	312.69	312.84	313.83	315.65	312.81	313.38	313.7	314.51	314.47	314.45	314.41	313.72	313.24	314.02	313.34	313.52	313.26	313.69	312.11	314.38	313.26	314.89	314.51	314.44	313.98	313.07	314.54	314.84	313.59	314	312.74	312.88	314.06	314.09
325.74	325.2	325.26	325.4	325.89	322.65	324.05	324.64	325.17	323.29	323.74	325.12	324.56	322.95	324.15	324.66	324.18	325.92	324.56	324.91	324.92	323.88	325.68	324.6	324.62	325.26	324.54	324.63	324.4	324.83	324.78	324.89	324.34	324.45	325.18	324.35	324.21	323.82	323.4	324.75	323.9	324.53	325.34	324.62	323.55	324.74	323.87	325.11	324.61	326.09
307.04	307.11	306.82	308.11	308.08	306.84	306.21	306.46	309.19	307.12	306.38	307.99	307.81	306.42	308.77	307.19	307.29	307.32	307.17	307.24	307.75	306.79	306.89	306.54	308.05	305.53	307.87	309.01	306.63	306.91	307.24	308.31	308.54	307.19	307.51	307.49	308.17	308.18	306.61	307.39	306.45	307.73	307.4	307.91	306.45	307.1	307.01	307.7	306.31	307.64
312.07	312	311.53	312.33	313.09	312.79	311.45	313.64	311.04	311.98	312.24	312.81	311.97	313.13	311.72	312.01	312.08	312.22	312.07	312.45	311.42	312.74	311.68	314.19	313.95	312.43	312.04	311.62	311.07	312.13	311.33	311.97	312.21	312.74	311.64	311.64	311.56	311.42	312.8	310.89	311.57	312.15	311.85	312.36	312.26	312.26	312.72	312.13	312.11	312.49
310.87	310.49	310.21	310.08	310.04	309.72	310.92	308.67	309.11	310.02	310.34	310.4	309.86	309.92	310.41	310.58	309.92	307.74	309.46	311.73	310.49	310.18	310.83	309.51	310.84	309.57	310.27	309.83	309.02	310.52	309.89	309.52	308.13	309.96	310.42	309.13	309.96	310.47	310.25	310.61	310.63	310.63	310.73	308.52	309.56	308.59	310.32	309.4	309.97	308.9
316.78	316.75	316.06	316.55	317.8	317.92	315.53	315.8	317.66	315.35	315.88	316.38	317.34	314.96	315.48	315.47	317.08	317.68	315.44	316.43	315.53	315.4	315.35	316.55	316.45	316.43	317.73	314.66	316.34	315.97	315.94	317.15	316.84	317.29	317.24	316.45	316.96	317.63	316.7	316.82	315.67	316.52	317.43	317.19	315.87	316.77	316.84	315.47	316.91	316.54
296.09	295.15	295.34	294.02	294.64	295.66	294.43	295.91	295.35	294.58	295.17	295.94	295.65	294.32	294.47	295.65	295.68	295.16	294.47	295.18	295.1	295.15	294.3	295.95	296.21	296.1	295.42	295.09	294.93	295.37	295.18	296.05	295.42	295.72	295.22	295.08	296.65	294.81	295.26	295.25	296.25	295.48	296.49	294.31	295.17	294.87	295.99	296.17	294.97	296.2
306.34	305.3	306.21	305.5	306.64	306.8	306.26	305.06	305.83	305.51	306.14	305.49	306.78	306.04	305.56	305.55	305.41	305.61	306.28	306.53	306.88	305.66	306.34	305.85	307.55	305.5	305.7	306.16	304.86	305.26	307.05	304.77	306.94	306.5	305.93	305.94	306.63	306.07	306.34	306.33	304.88	306.14	306.69	304.97	306.87	305.79	305.84	306.58	307.09	305.86
305.08	304.14	304.67	306.21	305.25	306.36	304.59	306.98	305.58	305.47	304.95	305	305.42	306.08	306.34	305.61	305.48	305.21	304.93	305.05	305.49	304.5	305.58	304.66	306.77	304.75	303.96	305.09	304.39	305.3	304.76	304.76	305.6	306.14	305.02	306.08	305.6	305.24	306	305.14	305.49	305.9	304.73	305.39	305.37	305.85	305.2	304.54	305.05	306.5
313.83	314.6	313.61	313.39	313.07	312.46	313.31	313.54	313.25	311.94	313.28	311.89	312.13	313.13	313.26	313.47	312.16	312.57	312.24	311.54	312.23	311.27	312.5	312.56	312.45	314.19	311.65	311.85	310.47	312.22	313.54	312.78	312.83	313.36	313.87	313.08	312.45	312.6	312.32	311.38	312.82	313.74	313.98	313.11	312.9	312.26	312.76	312.44	311.49	312.34
314.9	314.13	315.02	314.47	315.61	314.12	314.83	315.46	315.08	314.13	314.95	315.4	315.17	316.3	315.3	315.11	315.21	314.95	315.08	315.84	315.26	315.22	314.71	313.87	315.15	314.96	315.12	314.79	315.05	314.65	314.52	314.24	315.01	314.67	314.7	315.79	314.51	315.4	315.27	313.8	315.65	315.7	315.19	315.76	315.26	314.69	314.56	316.34	314.18	314.72
313.31	312.99	313.98	314.37	314.19	313.64	314.49	313.99	313.02	313.72	312.81	313.87	313.76	312.7	312.69	313.75	313.41	315.03	313.58	313.34	313.39	313.13	312.24	312.07	314.11	313.27	313.49	313.67	312.59	311.58	313	314.21	312.48	312.03	313.46	312.79	314.21	313.18	313.08	313.11	313.85	314.81	313.71	312.86	312.95	312.13	314.06	312.89	314.04	312.78
312.49	314.55	313.23	313.32	312.11	314.42	313.8	312.92	313.1	313.82	312.87	313.23	312.75	313.95	313.03	313.38	313.63	312.17	312.49	312.11	313.56	313.87	312.99	313.8	312.95	313.02	314.01	312.85	312.71	313.51	312.28	312.91	313.03	312.69	313.67	312.64	313.59	311.18	313.64	313.84	313.12	313.4	312.59	313.77	312.31	313.76	312.58	312.44	313.8	313.56
310.44	310.19	309.6	310.69	309.46	310.59	309.41	309.8	310.55	310.76	310.37	310.58	309.82	311.21	311.4	309.36	309.62	309.75	310.34	309.62	310.61	311.11	312.23	310.37	310.81	309.99	311.15	310.24	311.42	310.96	310.84	310.59	309.17	310.04	310.36	309.87	309.78	310.47	311.03	309.35	311.55	310.12	309.66	311.26	309.83	310.73	310.25	310.06	311.2	310.51
315.07	314.94	314.89	315.3	314.96	314.71	314.54	315.4	315.09	315.21	313.81	315.9	314.87	315.75	314.83	314.56	315.18	316.58	314.98	314.74	315.04	314.76	315.63	314.89	314	315	315.16	315.28	313.51	314.63	314.77	314.25	314.02	314.54	314.94	314.33	314.74	315.64	315.1	313.85	314.9	315.43	313.85	315.53	314.49	314.62	314.17	315.59	314.98	314.12
306.75	305.16	305.7	305.25	306.34	305.9	305.38	305.69	305.66	306.64	305.17	306.64	306.46	306.02	306.52	305.81	305.47	305.92	305.87	306.61	306.88	305.68	307.01	305.66	304.99	305.66	306.46	305.89	306.25	306.08	307.57	305.67	304.56	304.99	306.03	306.24	305.07	305.47	306.06	305.72	305.18	306.33	306.08	304.68	305.69	305.25	307.82	305.68	305.73	305.53
312.9	311.06	311.92	312.7	313	312.34	312.15	312.89	313.04	311.96	312.12	312.03	313.98	312.21	314.03	313.17	313.16	313.11	312.78	313.15	312.3	314.33	313.31	312.34	312.09	313.13	313.13	312.25	313.24	312.51	312.74	312.43	311.69	312.06	311.85	312.42	312.79	312.88	311.87	313.25	311.33	313.33	312.87	312.86	312.5	313.65	312.4	312.16	312.1	313.26
302.95	303.72	304.68	303.91	304.97	304.48	304.16	305.6	304.96	303.88	304.56	303.84	304.72	304.73	304.15	304.09	302.6	305.04	304.6	306.89	305.74	304.8	304.52	306.68	304.62	303.76	303.76	304.48	304.51	306.21	304.67	303.45	304.23	304.18	306.51	304.66	304.16	304.79	306.18	305.61	303.82	304.53	303.81	302.97	303.77	303.88	305.88	304.92	303.77	304.57
303.17	303.01	303.59	303.54	304.4	303.87	303.55	303.23	303.5	302.86	304.13	302.4	303.77	303.47	304.09	302.37	303.56	303.84	303.22	303.85	304.15	304.17	302.35	303.17	303.1	304.61	303.64	304.04	304.15	303.93	303.1	302.91	302.61	303.46	302.92	302.49	303.22	304.26	302.56	304.21	304.02	304.99	302.71	304.24	302.39	303.09	304.64	303.72	304.25	302.94
302.81	303.5	301.78	303.62	303.07	304.44	301.73	303.65	302.37	303.11	302.86	302.65	302.83	303.9	302.87	301.65	303.04	302.93	302.88	301.32	304.39	302	301.52	302.98	302.4	302.3	303.5	302.14	302.77	303.18	303.08	302.26	303.99	303.48	302.74	303.65	303.42	303.43	302.05	302.02	302.67	303.82	302.08	303.39	301.88	302.33	302.93	304.46	302.05	303.46
315.73	315.35	315.05	315.39	316.46	315.85	315.86	316.81	316.56	316.91	315.26	316.48	316.61	316.08	316.19	317.17	315.96	315.22	316.17	316.68	316	315.27	315.95	315.71	316.26	315.41	315.8	314.81	314.88	316.4	316.62	316.88	315.68	317.25	315.83	316.14	315.56	315.76	316.03	316.68	317.54	315.8	315.49	315.64	314.61	316.46	316.33	315.49	314.96	316.38
306.45	307.79	304.96	304.95	306.59	306.17	305.22	306.31	306.04	306.09	307.41	306.85	306.78	308.27	305.5	306.09	306.22	306.21	306.26	306.52	305.67	306.6	306.89	306.1	306.68	306.48	306.06	305.46	306.17	306.62	305.87	306.97	305.82	307.61	307.09	304.91	305.12	305.95	306.57	306.22	306.89	306.14	305.92	305.47	306.92	306.11	305.6	308.27	306.71	306.38
314.57	315.15	313.93	314.41	315.01	314.75	315.8	315.01	314.68	314.52	314.6	313.76	315.83	314.98	314.29	314.09	314.53	314.9	315.03	313.93	314.75	315.48	313.95	314.93	314.37	315.17	315	314.75	314.66	314.39	315.71	315.58	314.12	314.27	314.83	315.27	315.28	316.29	316.16	315.4	314.41	315.28	314.74	315.67	314.88	314.32	314.07	314.24	315.11	314.84
312.05	313.76	312.98	313.53	311.83	310.83	312.42	312.43	310.32	312.62	312.22	311.8	312.32	312.76	312.3	311.71	312.67	312.11	312.03	313.19	311.77	312.61	311.05	313.2	311.5	311.89	311.6	312.24	311.92	312.44	311.88	312.92	312.46	311.85	313.36	312.18	312.53	313.15	312.33	312.15	311.89	312.05	311.76	311.59	311.27	312.35	310.99	311.85	312.49	312.34
303.25	304.15	303.91	304.09	303.34	304.16	304.04	305.7	304.51	304.79	304.47	304.14	304.19	304.3	303.96	304.98	303.4	304.91	303.66	304.03	304.47	303.27	303.97	305.21	304.75	304.85	303.7	304.92	304.66	304.25	304.45	304.85	305.16	304.51	303.59	303.35	304.45	303.78	303.36	304.52	304.17	304.33	304.94	305.1	303.85	303.33	305.53	304.05	305.28	305.44
311.48	311.75	312.38	310.38	311.75	310.67	311.27	311.37	311.03	311.13	311.16	310.89	310.7	311.33	311.72	312.11	311.69	312.09	311.38	312.09	311.1	311.6	312.21	311.38	311.71	312.7	311.46	311.52	311.81	310.59	311.66	311.27	310.81	310.69	311.35	312.52	311.53	311.23	311.68	311.17	311.54	311.29	312.53	311.13	311.88	311.91	310.69	310.94	311.49	310.9
304.89	303.7	304.24	304.58	303.35	304.32	304.58	304.2	302.4	303.7	305.02	302.8	304.15	305.32	304.74	304.83	303.2	305.07	304.5	303.91	304.92	304.13	304.29	304.93	304.65	303.25	304.15	305.02	303.34	305.15	303.44	303.79	305.16	304.79	304.15	304.43	303.64	305.15	304.23	304.86	304.18	303.74	304.1	304.65	304.88	305.39	305.38	302.9	303.98	303.83
305.93	304.71	303.71	304.89	304.08	304.07	305.2	304.93	304.74	305.39	304.68	305.01	304.79	304.15	304.3	304.37	303.82	304.48	304.69	302.94	304.56	304.45	304.15	305.03	304.06	303.98	304.7	304.9	305.46	303.86	303.72	303.96	304.12	304	305.37	304.41	305.24	304.26	304.75	303.35	305.05	304.78	302.86	304.73	303.51	304.44	304.21	304.74	303.75	303.9
325.4	325.14	326.5	324.43	325.78	325.06	324.41	325.32	324.52	324.64	325.17	324.46	324.62	324.15	324.87	325.48	325.91	325.07	325.3	324.13	325.22	323.82	324.25	324.53	325.81	325.3	325.11	326.04	326.33	325.42	325.54	325.33	324.38	325.97	325.11	325.58	324.81	324.8	324.18	325.63	324.46	324.85	325.95	324.78	324.94	326.23	324.77	325.07	324.22	325.34
301.19	301.02	299.6	299.27	299.88	299.89	298.54	298.82	299.94	299.86	300.28	299.77	300.38	298.93	299.32	300.6	299.84	299.56	300.11	299.63	301.16	299.91	300.41	298.93	300.37	300.03	299.92	301.27	300.12	299.33	300.28	300.41	300.14	298.79	299.94	298.98	298.39	298.53	298.55	300.62	299.17	300.71	300.16	300.48	299.77	300.26	300.46	299.65	300.65	299.83
293.48	294.73	293.16	294.08	294.53	293.26	294.25	293.41	294.65	293.24	293.94	293.81	294.66	293.49	294.69	293.84	294.96	294.19	293.78	294.74	294.3	296.02	293.88	294.53	294.07	294.9	294.27	294.48	291.7	293.87	293.19	294.13	293.88	294.93	293.61	294.08	294.37	293.33	293.69	294.21	293.46	293.14	294.42	294.06	294.17	294.4	293.06	294.44	293.23	294.92
293.49	294.18	293.97	294.32	294.14	293.75	294.12	293.53	294.92	294.06	294.14	293.44	294.49	293.82	294.97	295.05	294.29	293.93	294.71	293.8	293.23	294.8	294.17	294.75	294.3	292.69	293.96	294.5	295.02	294.47	294.99	293.82	294.1	293.22	292.14	293.89	292.99	295.33	293.54	294.19	293.05	294.74	293.71	294.29	294.96	293.44	293.97	293.16	293.5	294.21
297.82	296.38	296.86	296.22	295.66	298.01	296.09	295.77	296.06	296.87	296.68	297.39	296.51	297.82	296.98	297.45	297.01	296.79	295.83	297.2	296.77	296.82	295.87	296.51	297.12	297.27	297.78	296.83	297.22	296.31	297	296.78	298.43	296.45	297.14	295.23	296.45	297.61	296.97	296.45	297.31	296.02	297.89	296.8	296.69	296.69	296.6	296.65	297.08	297.1
305.52	302.3	303.59	303.57	303.58	303.6	302.79	304.34	302.91	302.65	302.4	301.96	303.9	304.71	302.26	303.56	303.52	303.06	303.78	302.3	303.2	303.09	303.63	303.16	303.22	303.03	302.57	303.19	303.38	302.25	303.93	305.1	303.13	304.02	303.19	302.8	303.42	302.61	302.55	302.87	303.43	302.5	304.54	302.34	302.93	302.82	303.59	303.06	304.08	303.29
314.5	314.88	314.87	315.38	315.04	315.43	314.57	314.86	314.42	314.88	314.67	315.32	313.86	314.8	315.26	315.18	314.91	313.99	314.19	314.74	315.02	314.68	315.1	314.6	315.88	314.45	314.8	315.8	314.33	315.76	315.09	314.13	315.46	316.04	314.18	314.7	314.11	313.68	314.06	313.42	315.45	314.78	314.74	315.38	316.21	315.38	314.76	314.69	314.99	316.2
328.63	327.04	326.62	327.28	327.25	327.7	327.64	328.78	327.4	327.51	327.87	328.22	328.77	327.1	326.68	327.67	327.3	327.24	327.05	328.46	327.77	327.63	328.12	326.61	328.99	326.96	328.06	327.73	327.67	328.34	328.64	326.87	327.98	327.02	327.12	328.24	327.8	328.73	326.48	327.16	327.45	327.96	327.38	326.77	327.67	328.22	327.81	328.12	328.2	327.32
317.6	317.01	317.3	317.66	318.14	317.51	318.09	317.45	317.19	317.37	317.26	317.37	316.89	316.91	315.97	316.94	316.7	318.34	316.92	316.82	316.84	317.32	317.59	316.07	316.73	318.28	316.54	317.67	316.32	318.76	316.79	316.75	317.77	317.66	317.4	316.5	317.62	318.21	317.13	316.76	317.26	317.45	317.43	317.57	316.53	318.25	316.85	317.38	316.58	318.01
325.11	324.32	323.67	323.83	325.72	325.23	324.43	323.65	325.39	325.01	324.68	324.14	324.78	323.93	324.96	324.12	326.1	324.24	325.97	324.83	324.53	325.47	324.47	324.08	326.05	324.74	325.44	324.56	324.22	323.33	324.73	325.05	324.22	323.05	325.65	323.9	325.78	325.61	323.94	324.6	324.8	324.07	324.88	325.19	323.99	325.57	323.36	324.47	325.6	324.41
309.8	308.94	308.89	308.85	309.13	308.38	308.75	308.78	308.58	308.61	309.39	310.11	308.16	308.45	308.7	308.86	309.65	307.88	310.36	309.31	309.41	306.75	309.59	309.39	308.81	309.07	308.36	309.34	309.83	310.05	309.36	308.83	308.82	308.6	307.86	308.9	307.62	309.01	309	308.89	308.49	308.89	308.73	309.44	308.26	308.55	309.44	308.88	309.81	308.8
301.63	303.39	302.6	302.94	302.86	304.27	302.49	302.49	302.57	303.95	302.36	302.75	301.45	303.03	302.77	302.36	302.04	302.58	301.31	303.15	304.56	303.12	302.71	302.99	302.22	303.02	303.16	302.1	302.75	302.23	303.65	302.99	301.89	303.04	302.38	302.27	302.96	303.23	302.27	301.49	302.47	302.14	302.19	301.38	301.93	301.63	302.49	302.04	302.29	301.88
314.97	315.06	315.32	314.9	315.07	315.79	314.16	314.96	313.5	314.82	314.16	314.73	316.1	315.68	314.65	316.25	314.89	315.53	315.33	315.52	314.22	313.61	315.26	314.76	314.89	314.84	314.4	314.88	315.1	315.11	315.46	314.02	314.52	314.81	314.09	313.96	314.65	315.11	315.29	314.12	313.94	315.27	314.68	314.83	314.15	314.92	314.95	314.65	314.51	315.74
303.68	303.87	304.24	301.85	302.61	301.85	303.72	303.69	303.5	302.37	304.13	302.35	302.77	303.28	303.38	302.64	302.36	302.18	303.44	303.42	304.16	302.81	303.92	303.05	303.34	302.62	302.66	302.25	303.67	303	302.96	302.4	303.73	303.5	303.1	303.22	304.4	304.51	303.44	303.96	303.42	304.02	303.06	304	303.99	302.06	301.76	303.46	303.91	303.11
307.53	307.12	307.35	307.16	307.59	305.9	307.39	306.77	306.09	306.71	306.7	306.49	307.04	306.39	307.08	306.81	307.04	307.48	306.87	305.7	306.47	306.54	307.47	306.78	306.78	306.7	305.76	307.12	306.55	305.94	306.64	307.1	306.71	305.69	306.36	306.26	307.33	305.26	306.02	306.11	305.96	306.91	306.61	307.84	306.81	306.42	307.03	307.38	305.92	306.15
314.64	314.68	315	315.27	314.25	315.48	314.54	314.46	316.15	314.86	315.44	315.03	314.71	314.53	314.96	315.03	315.39	315.24	313.93	315.09	314.61	313.68	314.53	314.96	315.38	314.83	314.55	316.61	314.83	314.13	315.81	315.2	316.12	315.45	314.19	315.28	315.32	314.35	314.49	315.47	314.93	313.72	314.3	314.6	314.17	316.64	313.98	314.64	314.94	315.21
304.05	303.4	303.39	304.64	304.38	304.25	305.44	304.22	305.2	305.67	303.41	304.34	303.75	305.15	303.83	304.67	304.88	304.86	304.95	304.39	305.16	304.89	304.53	305.26	304.74	305.21	305.5	303.84	303.91	304.78	304.36	304.44	305.33	304.11	303.02	304.23	304.62	304.32	304.9	304.67	303.83	304.6	303.81	304.42	304.4	304.21	304.13	304.95	304.22	305.32
324.19	325.28	324.58	324.7	324.97	324.12	324.19	324.6	323.89	323.86	324.03	324.83	323.72	323.75	324.42	324.38	325.79	323.51	324.58	324.43	324.8	324.24	324.82	324.81	324.45	325.12	323.42	324.82	324.63	325.09	324.93	325.02	323.78	325.23	324.46	323.95	324.62	326.21	323.94	325.22	324.39	323.67	324.54	325.27	324.78	323.1	325.23	324.79	324.48	325.15
326.87	326.47	326.51	325.67	326.91	326.99	327.19	326.58	327.53	326.49	326.67	326.7	326.95	327.45	326.59	326.45	327.75	326.87	327.67	326.88	326.47	326.96	327.9	327.81	326.36	327.63	325.2	326.69	327.38	327.89	327.16	326.8	327.23	326.64	326.5	327.32	326.34	327.93	327.37	327.42	327.04	326.05	327.31	327.64	327.22	326.66	327.77	327.16	326.31	326.2
312.99	313.56	313.51	312.75	314.33	312.46	312.57	312.67	313.59	313.23	313.77	313.16	314.2	313.71	313.4	312.31	312.72	314.14	313.9	313.24	314.28	311.4	312.16	313.59	312.88	313.41	314.34	313.52	313.09	314.51	314.54	313.75	312.67	312.86	313.82	312.32	314.05	313.32	313.97	312.65	313.69	313.61	313.07	312.95	313.08	313.39	313.82	313.99	313.74	312.27
318.04	318.57	318.52	317.31	316.9	318.77	318.79	318.18	317.95	318.04	319.6	318.27	317.43	318.58	319.01	318.57	317.62	318.92	318.25	318.35	319.92	317.38	318.86	316.23	316.76	318.23	317.25	318.43	317.69	317.15	317.84	317.8	318.17	318.11	317.93	318.41	318.67	318.67	318.83	318.58	319.09	317.55	318.93	317.8	318.11	318.15	319.16	318	318.28	318.5
317.85	318.4	316.66	316.93	317.84	317.15	317.23	317.76	317.5	316.91	317.33	317.2	317.13	316.48	317.21	316.88	316.84	317.49	316.88	316.85	316.81	317.31	317.37	316.62	318.09	317.25	317.44	317.31	316.63	315.85	316.83	318.31	317.02	317.02	317.27	317.2	317.51	317.57	316.89	316.55	317.33	316.34	316.39	318.66	318.15	318.29	316.53	317.21	318.63	316.83
305.53	305.09	305.54	305.49	304.41	305.93	305.6	305.3	305.65	305.03	305.08	305.34	303.18	305.17	304.45	305.09	305.37	304.35	304.74	304.36	304.38	305.59	305.11	304.05	304.57	304.67	305.48	304.55	304.7	305.31	304.87	303.19	304.96	304.32	304.26	305.21	305.03	305.81	305.14	303.98	304.77	305.46	304.79	303.99	305.28	304.97	304.59	304.93	305.08	305.59
328.64	327.7	327.49	327.73	328.59	327.86	328.42	328.27	327.2	328.65	327.42	326.75	328.39	327.41	326.79	327.26	328.37	328.65	327	328.12	327.3	327.09	328.02	326.89	327.65	327.83	327.84	326.82	327.17	328.36	328.22	327.99	328.14	328.09	328.23	329.59	327.4	327.4	329	328.51	327.73	327.34	327.59	327.13	327.38	327.85	328.15	327.81	327.31	327.71
303.94	303.35	302.73	303.79	303.03	303.61	303.39	304.88	302.97	303.63	302.84	303.53	304.02	302.96	302.66	302.62	303.23	303.23	303.46	303.79	304.11	303.87	302.86	304.11	304.2	303.54	302.77	303.1	303.07	304.44	303.16	303.04	304.6	302.72	303.67	303.49	304.01	302.22	302.07	303.86	302.76	302.34	303.18	303.73	303.21	303.58	303.59	302.85	301.46	303.92
295.11	294.99	296.41	295.26	295.32	295.37	294.54	296.66	295.33	294.58	294.95	295.59	294.22	294.1	294.33	294.23	294.4	295.58	295.01	294.55	295.71	295.15	294.13	294.18	295.58	295.2	294.56	295.94	295.12	294.71	294.68	294.26	296.28	295.06	294.21	293.85	294.76	296.16	293.52	296.03	294.65	294.32	295.74	296.24	295.1	295.71	295.43	294.65	295.44	295.13
313.91	314.01	313.93	314.71	313.91	313.85	311.95	313.58	312.83	313.56	313.52	314.02	313.82	313.38	313.85	312.89	314.64	314.24	313.87	312.67	312.51	312.9	314.4	313.4	313.52	313.14	313.04	312.97	312.55	314	313.57	314.55	312.93	314.06	314.02	312.86	313.67	313.81	313.16	311.53	313.21	313.35	312.43	312.94	313.47	313.06	312.85	312.16	313.34	313.53
301.69	302.89	303.21	302.25	301.74	302.34	301.92	301.94	302.39	302.61	302.95	301.7	301.3	303.03	303.56	304.25	304.7	301.96	302.97	302.48	302.79	300.78	302.67	302.92	301.98	302.07	301.85	302.91	302.01	302.43	301.96	302.86	301.67	302.95	301.75	303.03	301.77	301.69	303.02	301.73	301.74	302.56	300.69	302.49	302.82	303.39	301.62	303.47	302.74	301.46
314.84	314.34	315.57	314.15	314	314.59	314.14	314.93	315.28	314.54	315.24	315.56	314.46	314.71	314.86	313.65	314.46	314.63	313.89	314.67	316.34	315.49	315.64	315.6	315.6	314.62	314.53	315.29	313.71	316	314.7	313.49	314.35	313.88	314.07	314.55	314.28	315.17	314.12	314.82	316.61	313.24	315.87	314.69	314.47	314.35	314.77	315.48	314.24	313.45
317.09	318.26	316.86	319.04	317.86	317.54	317.87	319.69	316.95	319.04	318.88	318.32	318.64	320.06	317.72	319.23	317.09	318.69	317.82	318.44	317.57	318.23	318	317.78	319.39	317.88	318.98	318.21	317.69	317.54	318.06	318.55	318.91	318.94	318.58	316.84	317.93	317.35	316.3	319.41	318.13	317.89	318	318.09	316.15	317.82	317.62	319.06	318.2	317.99
295.64	294.71	294.93	294.41	295.86	294.79	294.45	294.79	295.81	293.09	295.6	296.07	294.71	296.08	295.37	296.06	294.06	295.9	295.26	294.69	295.85	295.9	294.06	295.02	295.94	294.62	295.22	295.12	294.76	296.01	294.09	295.42	293.55	294.88	294.63	295.08	294.33	294.47	294.4	294.26	294.88	295.87	295.56	295.81	294.94	293.82	295.97	294.59	295.34	295.78
314.83	314.49	313.94	314.31	314.23	314.22	313.87	314.56	314.72	314.12	315.14	314.69	314.39	315.61	315.85	314.32	315.39	314.72	314.56	313.99	315.17	314.76	315.7	315.37	316.46	314.25	314.99	314.36	315.75	314.97	315.54	313.31	314.29	314.71	313.81	313.44	314.5	314.07	313.44	313.82	315.71	314.73	313.61	314.48	314.73	315.1	314.35	314.3	314.29	316.05
312.02	313.69	310.94	313.15	313.65	310.77	313.06	313.19	313.55	312.62	313.23	312.79	312.92	311.77	312.56	311.39	313.34	311.93	313.92	312.91	313.43	311.72	311.19	312.72	312.59	312.66	313.7	314.48	311.9	313.16	312.09	311.81	311.67	312.88	312.43	313.2	312.63	311.73	313.8	313.76	312.11	312.73	311.56	312.55	312.64	312.66	311.52	312.76	312.78	312.6
324.64	325.19	325.53	325.92	324.66	326.93	324.23	325.52	325.19	325.15	324.61	324.92	324.83	324.48	325.15	323.58	325.78	325.38	326.75	324.36	325.79	325.61	324.18	326.34	325.02	325.21	325.96	326.21	325.78	326.01	324.57	324.77	325.14	325.42	325.92	325.66	325.41	326.4	325.22	326.06	324.9	324.27	324.21	325.12	324.47	325.49	324.85	324.59	325.3	324.83
307.66	306.54	306.04	306.19	307.5	306.02	305.95	305.95	308.19	306.65	306.48	306.73	307.05	306.72	306.97	305.98	308.74	304.39	307.02	307.96	306.09	305.89	305.85	308.12	308.24	306.62	306.88	306.46	307.23	307.27	305.73	307.2	307.43	307.53	306.19	306.25	306.56	307.45	306.64	306.83	306.78	307.28	307.43	307.85	307.87	307.14	306.83	307.27	306.26	306.59
310.47	310.93	311.21	311	310.3	311.85	311.98	310.91	312.05	311.23	312.22	311.39	311.44	311.67	311.85	311.54	310.32	311.77	311.07	310.68	311.41	311.35	309.81	311.24	311.14	312.6	311.83	310.88	312.97	311.01	310.42	312.68	309.79	310.15	311.58	312.79	310.65	311.62	312.73	311.36	309.45	311.64	311.15	311.44	310.99	312.07	311.88	311.26	311.82	310.36
316.3	315.85	317.62	317.41	316.54	315.09	316.43	316.27	316.08	316.96	317.8	316.19	315.94	316.74	316.85	315.42	317.57	315.3	317.8	317.1	317.22	317.24	316.34	315.97	315.1	316.49	316.48	317.32	315.1	317.95	317.1	316.12	316.31	317.58	316.45	316.31	316.14	316.47	316.09	316.01	315.95	315.99	316.85	315.84	317.34	316.59	316.59	316.69	316.38	316.55
294.43	294.77	293	293.13	294.24	293.36	294.73	294.86	294.65	292.6	294.33	293.89	293.31	294.49	294	292.86	294.37	293.93	294.8	292.72	294.09	294.01	295.23	293.91	293.11	293.12	293.76	294.15	294.94	294.6	292.69	293.87	293.76	293.97	293.95	294.15	293.18	295.15	294.06	293.84	294.63	293.97	294.59	295.16	293.89	295.08	295.24	292.41	295.39	294.23
312.91	313.58	313.54	313.49	312.78	313.99	313.44	311.76	312.68	314.08	311.65	313.36	311.49	312.83	312.87	313.01	313.36	311.93	313.56	312.13	312.81	312.52	313.05	312.15	313.6	313.12	313.61	313.69	314.17	313.55	312.08	311.91	314.67	312.52	312.06	314.24	312.79	313.44	314.08	313.87	313.52	312.32	311.94	312.99	312.41	312.52	312.72	314.13	314	312.88
329.05	328.01	329.11	329.17	327.47	327.71	327.62	328.25	328.19	327.22	327.15	327.81	327.34	327.72	329.07	328.37	328.3	327.39	326.86	327.37	328.85	328.25	327.22	327.71	327.76	328.33	327.61	327.94	327.6	327.48	328.15	327.38	329.13	328.55	327.27	328.44	327.36	329.1	327.34	327.41	328.12	329.21	327.45	327.51	328.25	327.71	328.21	327.6	326.94	328.19
306.3	306.12	305.77	305.92	305.98	306.83	306.44	305.96	307.18	306.99	306.03	306.47	305.26	306.28	305.37	306.14	306.23	306.76	305.62	304.93	306.83	307.48	306.61	305.65	305.32	307.26	306.57	306.56	305.82	305.96	305.88	305.67	305.7	306.79	306.25	306.62	305.82	306.54	305.87	305.96	307.46	306.11	307.28	306.88	306.62	305.52	306.03	306.43	305.9	304.77
304.95	304.55	305.11	305.57	304.59	305.68	305.09	304.77	305.05	304.87	306.19	305.19	305.07	304.58	305.41	304.68	304.04	305.23	304.45	305.15	304.77	303.83	303.82	305.83	304.85	305.72	304.5	304.82	304.38	304.7	305.03	305.32	304.71	304.84	305.13	305.31	305.87	304.57	304.92	303.92	304.58	304.75	304.58	305.79	304.32	305.75	304.74	304.71	304.69	305.18
326.23	325.21	326.82	325.38	324.42	325.37	324.88	325.6	324.98	325.27	326.05	324.53	325.11	325.27	325.87	324.76	324.76	324.91	325.37	325.75	325.24	326.06	324.49	324.92	324.89	325.74	324.82	324.36	326.34	325.21	325.72	325.39	324.5	325.93	324.53	325.63	326.71	324.61	325.62	325.38	325.66	325.03	325.02	325.57	325.19	325.67	325.33	324.2	325.59	325.99
307.66	307.79	307.69	307.52	308.26	307.36	307.75	306.2	307.28	307.51	306.41	306.5	307.91	307.54	306.56	306.88	306.63	306.97	306.4	307.43	307.79	307	309	305.96	307.34	307.76	307.8	306.78	306.21	307.53	307.09	307.39	307.35	307.38	307.69	307.05	307.26	307.81	306.3	307.1	307.23	306.63	307.04	306.76	308.14	306.05	307.42	308.49	305.51	306.88
313.2	314.4	314.56	314.35	314.35	312.63	313.41	313.59	313.61	314.02	314.24	312.27	314.67	313.46	312.91	314.25	314.18	313.83	313.08	313.64	315.4	313.21	314.02	313.05	314.86	313.95	313.58	313.75	313.78	313.46	314.66	314.03	314.48	313.32	313.3	314.58	312.65	313.93	314.35	313.85	312.48	314.61	312.9	313.68	313.84	313.65	313.39	313.18	313.86	313.41
300.99	299.37	297.82	300.68	300.23	299.37	301.58	299.96	300.84	300.25	299.71	300.11	299.28	300	300.39	299.71	299.45	299.58	300.13	300.46	301.43	300.43	300.57	299.67	299.93	301.3	300.81	300.22	299.42	300	300.74	301.73	300.68	300.11	300.78	300.92	300.54	299.47	301.39	300.66	299.41	299.6	300.02	300.24	300.59	299.49	300.14	300.52	300.79	300.04
302.81	304.48	303.21	304.12	303.8	305.05	303.86	304.71	303.75	304.22	302.66	304.65	303.92	303.36	304.35	304.28	304.12	303.49	304.18	303.34	303.11	303.78	303.15	303.02	303.43	302.57	304.56	303.7	305.47	304.58	302.7	303.61	303.47	302.24	303.73	303.19	303.82	303.65	303.33	304.4	304.9	303.16	303.83	304.73	304.12	303.25	304.3	303.44	304.33	304.29
318.29	319.17	319.04	318.26	320.03	319.3	318.44	319.53	317.8	319.09	319.88	317.85	318.76	318.34	318.85	318.63	319.13	318.89	318.04	318.71	318.18	318.22	319.61	319.07	317.86	318.6	319.03	318.3	318.01	319.77	318.12	317.24	317.78	317.87	318.65	318.33	320.23	318.74	318.72	318.09	319.57	319.39	319	317.79	318.19	319.52	318.34	319.55	319.11	319.31
294.2	295.17	295.12	297.21	296.06	294.83	294.66	295.15	295.76	295.24	295.25	295.46	294.23	295.21	295.55	295.87	295.73	295.05	296.49	294.27	296.31	294.14	296.22	295.06	294.36	294.54	293.85	295.01	295.89	294.78	295.41	294.78	295.35	294.94	295.89	294.97	295.47	296.09	295.17	296.24	295.12	295.46	295.71	295.59	296.05	295.43	296.48	296.37	294.64	294.68
303.43	302.2	302.27	303.49	301.5	302.21	302.75	301.75	302.47	302.35	303.28	302.26	301.76	302.18	300.78	303	302.28	303.08	302.79	302.52	303.3	302.61	302.64	301.71	302.35	302.19	301.1	303.95	301.65	302.7	302.27	302	301.67	303.29	302.7	301.78	302.88	302.31	301.26	302.17	302.33	302.33	303.02	302.06	302.56	302.32	302.36	302.13	302.07	302.73
325.15	325.43	325.09	324.81	326.09	325.02	323.44	323.93	324.34	324.08	325.41	323.4	324.58	324	324.76	325.6	323.54	325.38	324.99	324.18	325.12	323.91	323.63	324.62	323.85	324.99	324.47	323.41	325.81	324.97	325.26	324.27	324.79	325.6	325.12	324.7	323.81	324.41	323.46	325.35	324.33	324.42	323.59	324.13	323.74	324.67	324.62	324.83	325.78	323.94
300.14	300.84	301.21	300.82	300.72	301.33	300.08	303.23	302.22	302.7	301.4	301.13	300.84	301.06	301.02	300.28	300.36	300.14	301.37	301.49	300.67	300.96	301.09	302.45	301.41	300.75	302.04	300.11	300.67	301.28	300.74	300.25	300.48	300.67	301.3	302.9	302.05	301.52	301.54	300.53	301.2	300.2	300.93	301.35	299.73	302.58	301.15	299.53	303.21	301.19
316.75	315.54	314.68	314.7	315.66	314.81	316.07	315.2	315.43	314.49	316.13	315.34	315.44	315.51	317.05	314.59	315.3	316.18	315.58	316.6	316.54	313.93	316.82	315.67	314.77	315.5	315.56	315.37	315.81	315.44	315.67	316.2	315.13	314.5	316.48	316.31	316.19	315.86	316.25	315.72	316.21	316.01	314.33	315.44	316.43	315.92	315.56	316.18	316.11	316.08
327.19	328.04	327.82	327.97	327.85	327.25	328.62	327.43	327.19	328.44	328.4	328.02	327.87	328.56	326.31	329.66	327.6	327.9	327.91	327.14	328.76	328.9	326.86	327.9	329.96	327.47	328.68	327.28	328.06	327.69	326.96	327.94	328.35	327.25	327.86	327.42	328.58	328.08	327.61	327.3	327.14	327.66	328.09	327.65	327.83	326.61	327.24	327.45	327.47	326.95
327.86	327.57	328.74	327.66	326.99	328.68	327.02	326.62	327.6	327.47	327.94	326.63	329.48	325.94	327.64	327.35	326.93	327.37	328.65	327.91	328.01	327.56	328.02	326.92	328.64	328.53	327.71	328.62	327.43	327.99	327.12	327.25	326.89	328.2	327.17	327.33	327.33	327.68	328.19	327.9	326.59	328.52	328.45	327.35	328.17	327.26	327.98	327.98	327.41	327.91
303.35	303.29	303.75	304.64	304.38	304.5	305	303.77	304.98	304.1	304.37	304.02	304.76	305.02	305.9	304.34	305.11	304.7	304.86	304.9	304.89	304.44	304.24	304.69	304.04	305.09	304.73	303.93	304.41	304.86	304.94	305.2	304.44	302.84	304.31	305.28	304.32	305.19	303.77	303.41	303.96	305.2	304.54	304.58	304.53	303.63	304.93	305.35	304.92	303
314.88	315.13	315.5	315.22	314.54	314.59	315.37	314.44	315.27	314.42	315.75	314.02	314.38	316.18	313.52	314.24	314.18	315.59	314.08	314.52	314.49	314.11	315.1	313.96	314.84	315.33	315.77	316.59	313.69	314.59	314.15	314.27	313.99	314.08	314.22	314	315.23	314.9	314.67	313.91	315.66	314.04	315.61	313.59	314.61	315.48	315.19	314.88	314.39	314.86
316.07	316.37	315.28	315.65	315.45	316.84	315.43	315.92	314.92	316.52	315.11	315.79	316.41	315.63	315.87	315.68	314.94	315.95	316.34	316.5	314.91	316.64	315.27	314.78	315.75	317.4	316.2	317.37	315.99	316.07	317	315.39	316.43	317.06	315.47	316.42	315.58	315.6	315.94	316.02	315.64	316.32	315.78	315.64	315.2	315.44	315.62	316.92	315.62	315.28
309.43	309.02	309.55	309.48	307.73	310.08	307.75	308.66	307.7	308.61	309.33	309.87	308.11	309.23	309.11	309.02	308.55	308.74	308.64	309.65	309.51	308.38	307.31	309.1	308.32	308.92	308.38	309.24	308.3	309.23	309.05	309.9	309.98	308.43	309.2	309.34	309.52	309.07	310.07	309.05	309.49	309.19	308.26	309.03	309.27	309.66	311.19	310.15	309.25	307.68
306.6	306.3	305.36	307.18	305.95	305.22	304.99	306.46	306.75	305.98	306.86	305.46	306.16	305.99	305.55	307.04	306.72	307.93	305.28	307.29	306.44	304.87	305.86	305.59	306.72	305.27	306.88	306.13	307.18	305.52	305.83	305.58	306.76	307.13	305.18	305.55	305.94	307.08	304.85	307.32	305.34	305.59	306.35	307.77	306.45	305.49	306.28	305.71	307.25	305.72
301.97	303.55	302.11	302.74	304.24	303.17	303.23	303.6	303.68	303.12	303.08	302.83	302.81	303.42	302.74	303.89	303.64	303.51	302.5	303.8	304.61	302.21	303.04	303.34	303.57	304.21	303.29	302.81	303.6	303.54	304.09	303.54	303.09	303.76	304.41	302.38	302.86	303.21	302.82	303.06	304.84	304.03	304.19	303.51	302.27	303.65	303.32	301.77	303.52	302.23
302.85	303.5	304.06	304.64	303.18	303.46	302.77	304.55	303.66	302.73	302.26	303.99	303.76	302.96	303.35	303.22	303.37	302.06	303.8	304.45	305.12	302.78	303.73	304.46	304.69	304.36	305.14	304.84	303.58	305.31	303.51	303.93	304.33	303.42	304.07	303.64	304.37	303.12	304.26	303.88	303.79	304.97	304.26	304.33	303.95	303.77	304.36	303.75	304.13	302.78
304.94	304.59	304.67	305.29	305.94	304.89	305.16	303.44	305.62	306.6	304.65	304.35	305.61	305.42	305.15	304.93	305.18	305.21	304.55	304.81	306.06	305.12	305.55	306.02	305.37	305.68	304.65	305.59	305.63	305.63	305.71	305.23	305.15	305.66	305.16	304.68	306.73	305.42	305.82	305.16	305.23	305.68	304.67	304.44	305.45	305.99	305.67	305.82	305.77	307.22
302.57	301.84	303.04	302.99	302.47	302.49	301.58	302.39	302.36	301.63	303.67	302.46	301.57	301.84	302.13	302.98	303.21	302.5	303.4	302.57	303.65	301.92	301.88	302.92	302.77	302.88	301.47	301.59	302.14	302.27	303.25	303.21	302.18	302.62	303.41	302.23	301.22	302.46	302.52	302.83	302.82	302.38	302.54	301.28	301.93	300.65	302.35	302.79	302.5	301.53
319.68	317.33	318.31	318.05	317.84	318.17	318.21	318.16	318.3	319.41	317.86	319.19	316.98	317.92	317.95	317.78	317.99	317.64	317.8	318.11	318.26	318.66	319.04	317.22	318	319.11	318.08	316.93	318.26	316.65	316.48	318.39	318.68	317.76	318.91	318.12	317.6	318.41	318.16	316.93	318.65	318.26	317.74	318.84	318.32	318.48	317.39	318.68	319.49	317.39
319.62	318.67	318.95	319.3	319.41	320.29	319.24	318.55	320.26	318.83	319.37	319.61	319.36	318.56	318.29	317.65	318.4	319.45	318.66	318.98	319.5	319.86	319.65	319.85	319.59	318.79	320.05	318.6	318.57	319.77	319.25	319.11	318.77	319.71	318.77	319.11	318.78	319.65	320	319.19	320.64	318.51	318.1	319.14	319.39	320.47	319.07	319.31	319.7	317.73
303.18	302.38	303.04	303	301.67	301.85	301.76	302.43	301.68	302.34	302.04	302.13	303.45	302.23	303.28	301.94	301.67	303.12	301.88	302.05	301.24	302.09	302.02	302.03	301.11	301.85	303.6	302.56	302.11	303.33	302.95	302.25	303.19	302.07	302.36	303.56	301.96	302.3	302.53	302.55	302.46	300.59	301.72	301.66	302.4	303.34	303.3	302.7	302.63	303.02
301.11	300.62	300.61	302.31	301.62	300.83	301.85	301.7	300.04	300.38	301.44	302.29	301.04	301.38	301.03	301.4	299.98	301.02	301.38	300.76	301	300.03	300.6	300.08	301.97	301.73	300	301.61	300.02	300.45	301.19	300.17	301.39	301.47	300.88	301.5	302.22	301.18	300.67	300.22	302.02	300.59	301.41	300.47	300.06	300.82	301.18	300.97	300.49	300.87
307.91	310.26	309.37	309.29	310.25	310.54	309.34	310.71	309.15	309.33	310.26	309.14	309.93	310.05	308.47	309.83	309.2	309.39	310.21	310.34	309.39	310.51	308.53	309.32	310.63	311.12	308.5	308.62	310.65	310.1	309.54	309.86	312.1	309.97	308.48	310.13	310.59	309.25	310.62	310.51	308.6	308.99	309.94	310.12	308.71	309.55	310.25	310.26	309.36	310.8
310.28	310.24	311.28	311.07	310.14	311.68	309.95	311.41	309.69	310.19	310.77	311.83	310.07	311.49	310.41	311.47	311.92	311.02	310.17	311.15	310.65	309.82	310.21	311.25	311.58	310.11	311.33	310.73	311.3	309.35	310.11	310.83	309.82	310.53	310.14	310.34	310.11	310.78	310.47	310.92	309.78	310.7	311.42	309.81	311.44	310.13	310.27	310.77	310.27	310.63
315.61	313.57	314.26	313.91	312.98	314.79	315.19	314.38	314.13	314.14	314.59	312.87	313.21	314.18	313.35	313.81	315.36	314.65	313.44	314.22	313.98	313.24	314.02	313.37	313.53	314.31	315.01	313.26	313.06	313.84	314.3	313.78	313.29	313.68	313.75	312.54	313.62	314.54	314.47	312.93	314.81	313.55	313.66	313.55	314.6	314.82	313.33	315.15	313.45	313.89
306.74	305.25	305.07	305.28	304.98	303.87	305.4	305.81	305.43	306.22	304.58	306.44	305.22	304.89	305.52	304.44	305.44	305.92	305.06	306.38	306.06	304.83	305.31	304.92	305.86	306.07	305.9	305.62	305.42	305.01	304.59	304.81	304.36	305.11	304.24	305.18	303.94	306.78	304.71	305.95	305.95	305.75	306.4	304.94	304.42	306.25	304.94	304.56	305.66	305.66
302.84	302.57	302.63	302.57	302.96	302.18	303.11	302.5	302.7	303.45	303.67	303.68	302.53	303.36	302.68	302.48	302.78	303.74	302.71	302.74	303.2	302.5	303.15	302.24	302.88	302.15	302.97	303.41	303.86	301.79	303.35	302.75	302.28	301.71	303.79	303.03	301.77	303.33	302.87	301.49	302.49	303.48	302.33	304.24	302.88	302.72	302.73	303.08	302.78	303.22
292.85	293.21	294.28	293.22	293.17	294.26	294.12	294.02	294.12	295.15	294.25	294.1	293.44	293.93	293.79	293.69	293.62	294.59	294.77	293.41	292.6	292.82	293.48	293.08	294.46	295.65	292.59	293.43	292.79	294.26	294.83	293.8	294.41	293.23	292.76	294.64	294.06	293.09	292.86	293.75	294.07	294.02	293.61	293.92	293.3	293.57	294.24	293.65	292.48	294.34
324.86	325.67	324.23	324.89	325.7	325.35	324.37	324.04	324.72	325.59	325.09	324.32	324.75	324.97	325.29	324.61	325.42	323.4	324.16	325.85	325.79	324.7	324.55	324.54	324.01	325.38	325.11	324.76	324.94	323.77	324.66	324.55	325.06	323.65	324.21	325.2	324.55	323.53	324.1	325.38	324.23	326.12	325.56	324.28	324.17	324.16	325.52	323.86	324.88	324.6
299.8	299.32	300.05	300.94	300.61	300.01	300.71	299.22	300.73	300.42	299.69	300.93	300.42	300.53	300.69	299.12	299.88	299.16	299.5	299.9	299.1	300.05	299.65	299.98	300.46	300.47	297.89	301.7	300.21	299.38	300.12	301.49	300.09	299.87	299.8	299.94	299.6	300.57	299.59	300.93	300.13	299.56	299.16	300.58	300.72	300.55	301.17	300.63	299.16	300.37
303.18	303.37	303.24	303.08	304.12	303.9	303.12	303.03	301.98	303.96	302.65	302.89	304.24	302.48	303.19	302.91	303.85	302.69	303.7	302.41	302.72	305.04	304.24	303.86	303.91	304.47	304.05	303.89	303.31	303.63	304.14	303.08	303.62	302.98	303.86	304.51	303.54	304.47	303.7	303.75	304.32	302.27	304.02	303.37	303.52	303.6	303.27	303.11	303.57	302.51
310.87	310.2	311.05	311.69	310.84	310.68	309.3	310.84	310.34	309.71	310.73	310.66	311.59	310.26	309.87	309.93	309.11	309.91	311.15	309.66	311.04	311.25	310.63	310.74	310.75	309.78	309.41	311.16	310.27	309.73	309.97	310.17	311.17	312.09	310.37	310.1	309.67	310.67	310.25	310.54	308.98	311.31	309.44	310.34	310.2	311.25	310.69	310.63	310.52	310.56
318.92	319.66	318.94	318.4	317.85	319.79	318.83	318.09	318.66	319.51	318.14	318.32	318.94	318.38	318.18	317.04	318.02	318.85	318.36	318.9	320.05	319.02	317.55	318.25	319.16	318.63	318.44	318.63	317.43	318.94	318.54	319.48	317.79	318.07	319.67	317.08	318.74	318.97	318.47	318.59	318.43	318.54	318.7	317.46	318.51	319.07	319.38	318.58	318.5	318.54
314.39	315.34	314.73	315.12	315.74	315.64	314.32	315.18	316.06	314.98	314.1	315.97	314.08	313.97	315.44	315.3	313.86	315.71	315.28	315.21	313.81	315.48	315.21	315.24	315.38	314.58	315.33	314.94	315.2	314.9	315.7	314.5	314.85	315.83	312.96	314.81	314.05	314.28	314.85	313.61	313.5	316	315.78	314.27	315.92	314.66	315.58	315.06	313.2	316.25
311.32	310.94	311.61	311.02	311.7	311.15	312.81	310.25	312.42	311.27	309.88	310.55	310.89	311.87	311.18	311.19	311.78	311.16	311.47	311.15	312.27	310.9	311.63	311.71	311.11	310.64	310.96	310.6	311.14	311.23	311.88	311.83	312.07	311.25	313.45	310.82	311.61	311.74	311.28	311.59	310.79	310.46	311.41	310.19	311.88	311.47	311.34	312.11	311.72	312.26
313.49	313.88	313.55	314.45	313.06	313.16	313.7	314.17	315.04	314.33	313.97	314.79	314.52	313.91	314.07	312.76	314.84	313.28	314.67	312.77	314.76	314.08	314.22	313.96	313.74	313.62	312.07	313.9	314.02	313.88	314.67	313.79	313.62	313.09	314.58	314.53	314.16	313.77	313.43	313.08	314.29	315.05	314.47	313.41	313.14	314.25	314.67	313.63	314.1	312.73
312.38	313.18	312.89	312.31	314	313.46	312.63	312.08	313.19	312.84	313.47	312.21	311.97	312.37	313.09	312.66	312.71	311.93	312.78	312.47	313.44	313.59	311.58	311.3	312.27	312.23	313.12	313.51	311.85	312.21	313.6	312.98	313.45	312.06	313.83	312.66	311.73	311.45	311.92	312.24	313.56	313.16	313.23	312.34	312.11	312.06	313.09	313.67	312.87	312.95
312.89	313.03	312.9	313.3	313.23	313.47	312.68	313	312.86	312.59	313.16	312.9	313.38	313.21	313.46	312.55	312.96	313.03	313.97	312.88	313.83	312.64	313.24	312.93	312.37	313.43	313.18	313.53	313.07	312.67	312.25	312.26	312.88	313.36	313.43	312.37	313.43	312.82	313.72	314.63	312.75	313.71	313.57	314.11	312.29	313.25	313.03	313.41	313.24	314.11
313.03	312.96	312.41	313.52	313.46	313.82	313.05	314.07	313.25	313.7	313.11	312.22	313.62	313.7	312.5	311.82	313.37	313.54	313.72	313.15	313.81	312.38	312.62	312.68	313.85	313.85	313.04	312.35	312.68	313.26	312.81	312.23	312.56	314.58	311.93	314.18	313.71	313.43	312.66	312.75	312.42	314.54	313.54	311.2	314.02	313.92	312.93	313.5	312.64	313.63
305.16	303.25	305.39	305.85	305.93	305.08	305.05	305.34	306.4	305.75	305.81	305.16	304.85	305.83	305.39	305.53	305.99	304.93	304.6	306.17	305.33	304.25	304.51	304.47	305.79	305.1	304.92	305.69	304.94	305.18	305.06	304.36	304.7	305.92	305.86	305.19	304.5	305.17	306.61	304.08	305.39	305.19	305.09	304.17	305.04	305.61	305.31	305.98	304.33	304.65
316.82	317.95	317.44	317.66	317.39	316.36	316.4	317.52	316.73	317.55	318.07	317.67	317.31	317.02	317.21	317.13	316.63	317.03	317.36	316.84	317.4	318.48	316.63	317.2	316.22	317.66	316.82	316.3	317.78	316.48	318.62	317.7	316.74	316.53	317.03	315.6	316.12	317.1	316.97	316.55	316.28	316.14	316.72	317.2	317.06	315.26	317.96	317.47	317.04	316.78
315.51	314.49	315.64	316.35	315.68	316.86	316.82	316.37	316.68	315.57	314.82	316.44	316.14	315.48	315.14	317.2	315.53	315.42	315.68	316.07	314.69	314.72	315.94	316.25	316.22	316.44	315.76	315.42	314.69	314.42	316.8	316.07	316.25	317.26	316.48	316.02	315.27	315.6	316.36	315.24	316.69	316.54	317.54	315.74	316.37	315.42	315.86	315.95	315.57	315.34
303.04	303.28	302.88	302.89	303.36	304.73	303.5	302.41	302.36	302.83	304	303.77	304.63	303.33	302.94	302.56	304.43	303.89	303.3	303.41	303.46	302.61	304.79	303.38	303.35	304.45	303.13	304.16	303.99	302.54	303.09	303.78	303.01	302.98	303.64	304.8	303.64	303.52	302.92	303.28	303.15	304.06	304.09	302.98	303.58	304.28	301.89	304.25	302.16	302.42
317.55	317.92	316.91	317.73	318.48	318.88	319.12	317.98	317.82	318.53	318.25	317.86	316.61	316.68	317.96	317.11	318.68	318.71	317.69	317.64	318.44	317.41	318.22	318.87	318.75	319.18	318.13	319.13	319.41	317.94	318.58	317.77	317.37	317.97	316.74	318.5	317.43	318.91	319.27	317.68	318.7	319.24	317.57	317.91	316.9	318.05	317.5	319.05	317.3	318.16
303.99	304.24	303.63	303.37	304.24	303.13	303.57	302.89	303.35	304.69	302.16	304.07	302.97	303.61	303.45	303.69	303.46	303.88	304.21	303.33	304.25	304.42	302.27	304.02	303.55	304.99	304.68	303.22	302.91	302.79	303.85	304.02	302.86	303.16	303.44	304.25	304.13	302.84	302.99	303.38	303.8	302.47	304.04	304.61	303.34	302.6	303.64	303.59	303.19	302.19
325.21	325.69	326.69	325.23	325.83	326.56	324.68	325.04	324.71	325.67	324.4	325.38	324.46	325.41	324.89	326.12	324.86	325.01	325.03	324.57	325.78	324.32	325.37	325.23	325	326.72	325.32	326.21	324.84	326.92	324.73	324.21	324.82	324.51	324.59	325.43	324.83	325.06	325.59	324.97	325.87	325.97	325.2	324.64	325.34	325.71	325.16	325.25	324.78	326.06
303.05	301.43	302.55	303.49	302.18	302.45	303.08	303.44	302.38	302.81	303.85	302.33	303.09	302.75	301.61	303.21	302.41	301.04	302.76	303.05	302.96	303.38	301.02	303.8	302.72	301.11	303.32	303.05	302.14	301.41	302.81	302.53	301.66	302.26	303.28	303.36	300.79	301.7	301.95	302.91	301.29	301.85	303.25	303.18	302.89	301.36	302.97	301.74	301.38	301.39
310.68	310.47	311.69	309.83	311.94	312.07	310.7	310.58	311.16	310.35	310.71	310.11	311.07	310.72	310.43	310.76	310.55	310.05	311.59	310	311.01	311.7	311.02	309.89	311.72	310.78	309.92	310.09	310.65	311.53	310.01	310.09	310.97	310.11	311.07	311.9	310.92	311.41	311.37	309.96	312.08	311.52	310.96	310.7	311.06	310.06	310.76	309.93	310.45	311.18
327.51	328.57	327.04	327.89	328.43	326.82	329	328.48	327.29	326.7	327.93	327.24	327.61	329.2	328.21	327.87	326.61	327.83	329.3	327.78	328.39	327.98	327.12	327.95	328.73	327.89	327.42	327.44	329.2	327.83	327.22	328.27	328.58	328.96	326.6	327.59	326.56	328.45	327.74	327.11	329.1	328.02	328.36	328.63	327.73	328.09	326.98	327.73	326.79	327.38
293.9	292.54	294.74	294.97	293.57	292.81	293.09	294.45	293.2	293.25	294.55	294.52	293.23	294.61	294.51	292.86	294.44	294.17	294.79	294.25	293.71	294.77	294.52	293.73	294.2	294.7	293	293.92	294.87	294.09	293.85	292.91	294.31	295.15	294.16	292.59	293.25	293.93	293.1	293.35	293.16	293.76	292.24	294.52	293.99	293.3	293.27	295.2	293.04	293.92
313.21	314.13	312.03	312.64	312.85	312.05	312.91	311.82	312.79	312.99	311.96	312.97	311.9	312.43	312.82	312.52	314	312.72	313.46	313.03	313.37	312.89	312.11	311.5	312.29	311.55	312.7	312.84	311.95	312.33	312.47	313.65	312.87	312.79	312.5	313.1	313.33	313.73	312.63	312.71	313.07	313.71	312.03	312.29	311.6	313.72	312.36	314.11	312.49	313.29
328.27	328.16	327.8	328.97	328.21	327.94	328.11	327.85	328.02	327.6	327.73	326.52	328.47	328.21	328.28	327.32	328.45	327.24	328.22	327.5	329.83	327.31	329.04	327.41	327.77	327.47	327.56	328.46	327.54	328.43	328.06	328.82	328.63	328.1	327.53	327.76	328.34	328.06	328.02	328.07	327.71	326.86	328.28	327.58	327.12	328.32	328.69	328.02	327.25	327.29
303.33	304.03	303.79	303.56	304.69	303.96	303.75	304.16	304.59	304.09	303.73	303.13	304.87	303.1	304.42	302.76	303.34	303.53	303.57	304.13	304.36	303.07	303.87	303.31	303.56	303.85	304.54	304.85	304.64	303.21	303.68	304.59	302.79	303.7	304.56	302.96	304.91	303.73	304.2	302.5	303.51	303.13	302.3	303.52	303.03	303.59	304.24	304.04	303.89	303.65
312.57	314.07	313.35	314.03	313.99	314.46	312.83	312.72	313.01	312.42	313.13	312.62	313.97	313.17	313.1	313.17	312.93	312.49	312.82	313.15	313	314.88	313.41	314.24	313.91	312.68	313.41	312.65	313.52	314.37	313.73	313.36	313.46	314.41	313.04	312.66	313.65	312.94	313.22	314.01	313.19	313.02	313.43	311.93	313.37	313.18	312.79	313.08	313.55	314.41
325.78	325.96	324.49	324.44	324.6	326.23	325.23	324.89	324.67	326.05	326.88	326.23	326.23	325.3	326.85	324.46	324.7	325.69	325.33	325.73	324.69	325.75	324.98	324.2	325.02	324.9	326.32	325.41	326.37	325.81	325.48	325.15	324.41	324.75	323.98	324.77	325.44	324.8	324.62	325.89	325.61	325.02	324.65	324.43	326.04	325.67	324.4	325.75	325.71	324.88
314.27	313.12	313.89	312.59	313.86	313.05	313.59	314.95	312.94	313.23	314.77	313.67	314.42	314.25	314.19	313.74	314.41	313.42	313.12	313.78	313.5	313.87	314.5	313.5	313.14	313.46	314.22	314.16	314.86	312.59	314.24	313.04	314.48	313.7	314.81	314.17	314.11	312.61	314.47	313.97	313.65	312.8	313.26	313.32	313.73	313.53	314.84	314.72	314.3	313.69
307.92	309.33	307.9	309.43	307.66	309.05	308.06	308.54	307.66	309	308.61	307.9	309.44	308.6	308.83	308.62	309.71	308.33	308.13	308.57	309.05	308.8	309.52	307.54	308.67	308.44	308.7	308.05	307.67	309.36	308.35	307.85	308.38	309.03	309.03	308.1	309.15	309.2	309.16	310.01	309.76	308.72	308.23	310	308.09	308.47	308.9	308.22	309.15	309.39
327.89	327.55	327.95	328.38	327.57	328.91	327.84	327.34	326.81	328.15	328.45	328.48	328.71	326.25	328.08	327.8	328.55	326.17	327.21	327.95	328.23	327.63	328.14	328.27	327	327.62	328.37	327.31	328.32	327.43	327.65	328.04	327.58	328.13	328.45	329.18	329.09	328.51	327.61	328.92	328.71	328.49	327.16	327.43	328.47	327.3	329.11	328.55	326.91	327.86
315.65	315.64	317.1	316.42	317.59	316.58	317.97	317.94	317.84	317.23	316.95	318.05	319.35	316.87	317.82	316.52	318.43	317.92	318.19	318.55	317.2	317.07	317.52	317.87	316.35	317.52	316.69	317.95	317.16	317.28	317.64	318.41	317.32	317.33	317.22	318.03	317.6	316.75	317.13	317.86	317.08	317.87	317.16	317.78	318.74	317.77	316.77	317.75	317.7	317.58
302.89	302.84	302.98	302.77	302.6	304.08	303.14	303.65	304.22	302.04	301.73	303.02	302.83	305.1	302.31	304.81	303.96	302.98	303.18	303.92	304.08	304.61	303.11	303.55	303.88	303.54	302.93	305.56	302.5	303.89	305.04	303.21	303.61	301.75	302.94	302.72	303.69	303.1	303.34	303.53	305.16	304.32	303.65	301.75	302.69	301.75	302.53	303.58	302.85	303.89
318.51	318.31	318.28	318.23	318.41	319.13	318.67	319.55	317.24	319.09	317.8	318.54	318.7	319.18	318.91	318.98	319.81	318.98	319.56	319.33	320.24	318.51	319.9	320.25	319.08	317.42	319.27	317.93	318.82	319.28	318.46	319.49	318.8	319.24	318.78	318.41	320.13	317.83	318.52	319.62	318.72	318.38	318.71	319.25	318.01	318.46	318.64	319.86	318.64	317.23
303.9	304.18	304.38	303.6	305.33	304.55	304.88	303.13	304.77	303.94	304.15	304.56	304.38	303.64	304.39	304.78	305.36	302.78	304.87	305.09	305.26	304.5	305	305.93	304.7	303.44	304.05	304.82	304.69	304.83	304.43	302.64	304.36	304.14	304.78	304.88	304.1	304.82	305.49	303.16	304.58	304.51	304.53	303.18	304.05	303.11	304.82	304.76	303.8	304.54
299.29	299.65	299.48	300.21	298.5	301	300.3	301.04	300.81	300.23	299.75	300.39	299.44	300.78	299.13	300.8	300.34	300.07	300.64	299.63	299.57	299.75	299.37	300.16	300.77	300.25	299.18	301.38	300.22	300.23	299.74	300.33	300.01	299.89	300.56	299.91	299.55	301.91	300.55	300.3	300.73	300.87	301.33	300.25	300.57	299.18	299.96	300.19	301.1	298.82
327.75	328.36	328.43	329.1	328.42	327.71	327.93	330.22	328.24	328.65	328.51	327.25	328.35	329.29	328.82	327.48	329.55	328.14	327.89	328.82	328.84	328.61	327.45	327.14	328.19	329.64	327.44	328.47	328.48	329.41	328.08	328.4	327.7	327.59	328.93	328.38	329.07	328.8	328.2	329.11	328.4	329.47	328.34	328.26	329.07	329.11	328.28	329.06	328.54	328.12
302.04	301.25	301.84	304.32	302.44	303.17	302.96	302.62	302.63	302.79	302.81	302.75	303.38	303.26	302.83	302.11	303.07	303.17	302.8	302.21	301.94	302.62	302.28	303.56	301.79	302.98	303.56	302.78	301.93	302.19	302.61	302.6	303.4	302.63	302.38	302.81	302.81	301.97	303.31	304.11	303.08	302.64	301.57	302.64	301.33	302.8	302.24	302.73	302.96	303.02
317.08	317.06	317.37	317.46	318	319.29	316.87	318.13	317.32	317.75	318.07	316.16	317.92	318.48	317.9	315.61	317.77	316.43	316.97	316.6	316	316.65	316.62	317.7	316.84	316.94	316.81	317.36	316.92	317.39	316.24	316.6	317.94	316.13	318.24	316.98	317.89	316.6	316.1	317.78	317.93	317.21	315.93	317.86	316.28	316.47	317.01	315.72	317.1	315.62
317.5	318.62	315.88	318.13	318.02	317.67	319.7	317.91	318.24	317.6	318.85	318.94	317.32	319.12	317.48	317.93	319.27	317.94	319.13	318.21	317.16	318.18	318.82	317.25	317.59	318.35	318.11	318.52	318.11	318.79	318.7	318.04	317.25	318.37	318.1	319.22	318.4	317.61	317.28	319.1	318.06	318.05	317.53	317.93	320.1	318.42	317.61	318.22	316.72	317.94
330.01	328	327.52	328.94	328.2	329.32	328.07	329.51	329.4	328.43	326.3	328.47	328.86	328.05	328.93	329.89	328.08	329.01	328	327.92	328	327.19	327.26	328.75	329.44	327.83	328.97	327.82	329.81	328.91	328.15	328.55	326.58	329.46	327.3	327.74	328.47	327.95	329.42	328.41	327.95	329.37	329.69	328.76	328.47	327.03	328.88	327.99	328.42	328.05
330.02	330.62	328.57	329.02	328.39	327.47	328.88	328.04	329.4	329.07	328.85	330.15	329.98	329.38	328.34	328.68	328.56	329.74	328.42	327.9	328.44	329.39	329.91	328.56	328.76	327.37	328.28	327.55	329.34	327.72	329.29	329.39	328.09	328.52	328.76	329.89	328.72	328.95	328.81	328.42	327.72	328.37	328.82	328.17	329.24	328.72	328.38	328.14	327.25	327.67
302.88	301.8	303.46	303.39	302.43	302.63	302.68	303.24	302.59	302.86	301.93	303.11	302.51	302.34	302.94	302.3	301.87	302.24	302.72	302.59	302.81	302.05	302.57	303.24	301.93	302.34	302.51	301.41	302.08	302.24	302.88	302.22	302.21	302.97	302.55	301.72	301.53	302.72	303.6	302.47	302.74	302.77	302.35	304.09	303.02	302.06	302.41	301.84	302.53	303
319.64	319.08	318.18	318.58	318.13	318.32	317.32	317.98	318.68	317.51	318.45	319.27	316.94	318.85	317.57	318.5	319.08	319.37	318.13	318.57	317.58	318.85	317.92	317.11	317.36	318.24	316.76	319.23	317.76	317.7	318.58	318.37	317.71	319.4	319.54	318.07	319.09	317.92	317.95	319.4	318.5	317.55	318.68	319.15	317.4	317.17	318.46	318.54	317.55	318.8
304.83	305.1	307.1	305.27	306.05	306.09	304.52	305.12	306.23	306.43	304.57	304.91	304.8	303.32	305.62	304.88	304.66	305.42	305.6	306.22	305.92	305.29	304.38	305.48	305.24	305.09	303.65	304.88	305.43	306.18	304.78	304.82	304.65	306.14	305.79	303.81	303.7	305.24	305.48	306.13	304.52	305.46	305.39	305.77	305.44	305.26	305.73	304.94	305.69	306.09
296.71	297.54	296.76	296.62	298.06	297.77	296.09	296.04	297.09	296.89	296.43	296.33	297.56	297	296.28	297.69	296.19	296	297.38	297.56	297.02	296.83	296.14	297.14	296.15	297.15	295.69	296.81	296.52	295.89	297.26	296.74	295.51	295.64	296.69	296.63	296.95	296.96	296.46	297.55	296.9	297.71	297.04	297.39	297.44	297.06	296.34	296.39	295.88	297.63
295.43	296.12	295	295.47	295.75	295.49	296.12	294.68	293.3	294.24	295.81	294.88	296.33	295.16	294.68	295.15	295.21	295.02	295.71	293.81	295.65	294.15	295.74	294.05	294.76	296.42	295.33	295.07	295.39	295.62	295.97	294.48	294.9	295.52	293.56	296.11	294.27	295.87	295.04	295.26	294.66	293.84	294.08	296.27	295.03	294.99	294.25	295.83	295.98	294.43
308.19	309.21	308.63	307.97	309.07	309.1	309.86	307.7	309.57	308.33	308.43	307.5	310.38	308.58	308.59	308.61	308.94	309.27	308.84	309.15	307.96	310.36	308.2	309.18	307.68	308.96	308.31	308.01	308.36	309.12	307.53	308.64	308.47	307.76	309.35	308.59	309.71	309.15	307.35	308.69	308.5	309.19	310.61	309.27	308.46	310.5	308.63	309.14	309.35	309.12
310.81	311.09	311.32	311.34	310.81	310.85	312.34	311	311.17	310.57	311.79	311.02	312.87	311.53	311.46	311.23	312.31	310.92	311.53	311.3	310.41	310.72	311.59	310.69	310.94	311.85	311.04	310.65	311.62	311.81	311.24	311.47	311.11	311.09	311.66	311.47	311.4	313.47	312.56	310.64	311.8	311.24	311.34	312.07	310.97	311.75	310.39	312.18	311.47	311.78
300.36	300.34	299.23	298.94	299.04	299.26	300.47	300.17	301	300.39	300.6	299.88	298.81	300.44	299.19	299.19	299.22	301.1	300.45	299.18	298.85	300.49	300.36	299.08	299.8	300.38	300.1	300.25	299.93	300.46	301.13	300.09	299.52	300.21	299.23	300.11	301.5	299.79	300.33	300.85	300.12	299.93	299.11	299.41	300.36	300.4	300.45	300.18	300.48	300.84
303.41	302.77	304.29	304.71	304.1	304.46	304.29	303.78	304.28	304.03	304.93	303.9	305.05	303.78	303.33	304.19	304.48	304.37	305.55	304.95	303.75	303.78	306.01	303.75	304.25	303.7	306.35	304.56	303.5	304.14	304.18	304.87	304.17	303.73	302.97	304.37	303.85	305.21	304.47	303.92	305.41	303.86	304.95	305.17	303.96	304.93	304.61	303.56	304.15	305.5
294.54	294.51	295.23	295.41	294.14	295.35	294.53	294.85	293.92	295.35	295.38	293.85	294.01	295.36	295.03	295.35	294.09	295.12	294.03	294.63	295.48	294.86	294.47	294.44	295.92	294.43	294.34	293.26	294.11	294.83	295.81	293.75	296.27	295.34	295.91	295.83	295.83	295.07	294.95	295.4	296.74	295.27	296.44	295.48	293.93	294.11	295.72	295.92	296.28	295.01
305.15	304.94	305.89	305.21	305.92	305.04	304.8	305.24	305.14	304.99	304.88	304.82	306.18	306.06	305.33	306.12	306.3	305.26	304.16	305.17	305.46	305.4	304.76	305.84	306.01	305.14	304.86	304.47	304.79	305.33	304.52	305.92	305.32	305.4	304.89	305.18	305.99	305.08	305.12	306.28	304.96	305.84	305.44	304.77	304.07	305.53	304.44	304.98	304.78	304.13
311.33	312.48	311.81	310.19	312.57	310.76	309.94	312.05	312.25	311.4	311.52	311.53	312.88	310.98	311.08	310.23	311.18	311.66	311.53	311.22	311.45	311.4	311.84	311.04	312.76	311.56	311.05	312.56	311.39	311.91	311.83	311.37	311.24	311.92	311.3	312.32	311.7	311.92	312.44	310.97	311.26	312.06	311.95	313.31	312.07	311.73	311.9	310.81	311.99	310.86
305.89	305.71	305.65	305.24	306.07	305.1	304.69	305.96	306.31	306.29	305.65	305.43	305.28	304.49	307.01	305.1	305.57	305.64	305.58	305.4	305.64	305.12	305.18	306.19	306.02	305.99	306.31	305.67	306.02	305.94	304.13	305.92	304.14	306.2	304.81	304.1	305.05	305.96	307.03	304.93	305.16	305.04	305.28	306.16	306.47	306.28	305.33	307.51	304.14	305.55
302.1	302.5	301.36	301.22	301.5	300.3	302.62	299.81	299.97	301.3	300.9	302.28	301.49	300.2	301.17	301.72	301.24	301.48	302.36	300.34	300.81	302.56	301.91	302.65	302.14	300.03	301.8	300.45	302.32	301.39	299.83	301.02	301.01	301.16	299.81	300.82	301.18	300.52	301.1	301.18	301.29	301.53	301.14	300.71	300.17	301.22	301.49	302.58	302.21	302.09
295.05	295.53	294.86	295.66	295.9	296.6	294.52	296.61	294.65	294.74	296.18	295.33	294.9	295.01	294.98	295.24	295.42	295.05	294.73	294.14	295.02	295.9	295.51	294.77	295.53	294.43	295.85	295.28	295.34	295.38	293.93	294.18	294.95	294.35	294.83	296	295.72	295	293.8	295.15	295.44	294.73	295.43	295.19	295	295.21	293.96	296.08	295.04	294.64
324.22	325.25	323.95	324.85	325.68	326.06	324.28	324.27	324.43	324.85	324.29	326.67	324.54	325.39	323.47	324.6	324.94	324.75	325.2	325.02	324.06	324.02	324.78	324.74	325.61	324.22	325.6	325.86	325.72	326.01	324.45	324.27	325.27	323.36	324.27	325.47	324.02	326.73	324.15	324.27	325.11	325.09	325.14	324.27	324.87	323.69	324.35	324.61	324.19	325.71
307.21	308.08	307.11	306.71	307.41	307.61	308.27	306.18	306.63	306.16	306.77	307.62	307.2	306.84	308.02	307.48	307.02	308.5	306.92	308.46	305.98	307.61	307.66	306.69	307.45	307.06	307.32	306.22	307.68	307.29	306.98	307.62	306.54	307.36	306.1	307.53	308.1	307.49	308.48	306.74	307.21	307.74	307.77	307.76	306.99	308.28	307.21	306.8	307.07	306.35
292.85	294.55	293.3	293.88	292.94	293.92	293.74	292.8	294.51	295.51	293.38	294.22	294	294.85	293.1	294.2	293.5	293.47	293.44	294.1	292.89	294.57	294.01	294.1	294.1	293.64	295.03	294.03	295.46	293.6	294.82	294.47	295.16	293.78	294.49	294.53	294.75	294.19	293.01	294.81	294.3	294.66	295.11	293.4	293.46	294.93	293.53	293.59	293.92	293.63
309.41	308.07	308.35	308.41	308.86	309.34	309.33	309.69	308.96	308.21	309.6	308.8	308.35	308.37	308.86	308.68	309.16	308.34	308.62	309.23	309.2	308.24	309.21	308.62	307.74	308.95	308.27	308.83	308.15	307.99	307.92	309.26	308.88	309.85	308.96	309.43	308.22	308.51	309.75	309.59	309.63	308.76	308.68	308.52	308.75	309.07	308.17	308.7	308.76	308.6
293.86	293.24	293.76	293.48	293.58	294.17	294.21	292.93	294.29	292.81	294.26	294.99	293.94	295.04	294.09	293.55	293.57	293.71	294.24	293.69	293	293.49	294.73	294.48	293.95	293.68	294.42	293.51	294.18	294.55	294.03	293.87	293.16	293.52	294	294.57	294.21	294.09	294.62	293.99	295.22	292.83	293.53	294.32	292.83	293.78	294.09	295.04	293.18	295.63
315.59	315.78	315.83	315.35	315.08	316.26	314.91	314.62	316.57	316.21	315.39	316.18	314.79	316.14	316.57	316.91	316.15	314.57	315.52	316.21	315.69	316.8	315.01	315.46	315.65	315.21	315.18	315.6	315.27	316.41	314.55	315.42	315.63	315.71	315.51	316.05	314.95	315.73	315.15	315.71	315.98	314.93	316.33	316.11	315.48	315.41	316.2	314.2	315.81	316.17
295.66	293.06	293.86	294.16	294.55	294.21	296.46	293.5	294.66	293.2	294.24	294.04	294.29	293.88	294.71	295.01	294.06	293.87	293.71	293.83	294.36	294.49	293.92	294.08	293.65	293.58	296.55	294.39	293.61	294.09	292.82	294.99	294.6	293.28	294.82	293.82	292.84	295.64	293.53	293.4	294.93	295.77	293	294.77	294.56	294.09	293.36	293.71	293.84	294.64
314.38	314.28	313.15	315.12	313.26	313.3	312.61	314.75	313.32	315.44	315.27	314.48	313.13	314.42	313.74	314.43	312.17	313.45	313.63	313.47	313.72	313.46	314.38	313.59	313.06	314.2	314.62	314.64	314.46	313.63	313.63	313.41	313.07	313.19	315.14	313.37	314.47	313.99	315.01	314.82	315.21	313.46	315.66	313.79	313.6	314.24	314.07	313.13	314.46	313.96
326.63	327.7	328.19	328.56	328.47	327.97	326.82	326.88	328.39	327.45	327.84	327.27	329.38	328.43	327.91	327.3	328.77	328.12	328.73	328.2	327.57	327.57	327.73	328.81	327.33	327.39	328.78	326.12	328.62	327.25	327.19	327.2	326.91	328.66	327.86	327.1	328.06	328.34	327.96	327.01	329.12	327.55	328.45	327.71	328.4	328.97	327.82	326.45	327.71	328.12
325.3	325.81	324.36	325.24	325.33	325.26	324.81	325.16	325.74	325.08	324.84	323.72	326.26	323.95	324.97	324.9	326.74	325.77	325.18	325.8	324.23	325.01	324.36	324.21	325.44	325.12	325.76	324.67	324.19	325.95	325.53	325.57	324.64	324.91	325.94	324.46	324.68	324.39	324.68	324.55	325.3	325.76	326.14	324.07	325.02	326.26	325.49	325.25	325.53	323.96
292.68	294.65	294.19	294.17	292.96	295.14	293.78	294.23	293.72	293.35	294.19	294.01	294.68	295.35	293.08	293.71	293.19	293.62	292.76	295.31	293.87	293.19	293.92	294.21	294.5	295.19	293.75	295.4	294.21	293.87	292.32	294.82	293.05	294.26	294.06	293.24	294.41	293.69	293.81	294.06	294.72	294.09	294.13	294.14	295.27	293.08	294.63	294.81	294.88	293.51
304.03	305.34	304.55	305.02	304.58	304.54	305.16	304.85	305.15	305.51	304.72	304.33	304.66	305.21	305.54	304.09	305.09	304.75	305.79	304.07	305.38	302.59	305.91	305.02	304.93	305.55	304.78	304.46	304.2	304.51	304.52	306.05	304.54	306.14	305.3	303.92	305.41	305.93	305.64	305.71	304.41	305.07	304.27	304.65	304.35	305.52	305.47	305.12	306.39	303.64
297	297.33	296.6	297.21	295.85	296.45	295.51	295.47	296.47	296.81	296.64	297.72	298.6	297.2	296.88	297.44	295.48	297.39	295.77	297.19	297.11	296.21	295.95	296.73	296.83	297.22	298.47	296.74	297.66	296.1	296.63	297.65	295.34	297.54	296.45	296.22	296.35	296.85	296.96	296.89	297.48	295.62	297.43	296.62	296.15	297.32	296.35	296.17	297.09	296.61
319.18	317.53	317.65	317.76	318.15	316.65	318.06	317.94	318.29	316.76	318.86	317.5	318.19	317.52	317.94	317.77	318.02	317.41	317.51	317.85	316.73	318.29	317.5	317.68	316.73	316.64	317.41	319.25	317.47	316.79	318.63	316.65	317.45	317.61	316.83	316.69	317.05	316.8	316.53	316.54	317.65	318.08	317.73	317.11	317.29	317.93	316.2	317.45	318.79	317.42
327.62	327.3	327.51	327.71	327.91	326.85	327.71	327.93	327	327.36	327.8	327.45	326.79	326.95	328.32	327.4	327.82	327.23	328.4	328.04	328.44	329.01	327.5	327.98	327.72	327.96	328.01	328.46	327.51	326.9	328.24	326.97	326.7	327.67	327.64	327.99	328.12	327.45	325.68	328.05	327.62	327.58	328.5	326.98	327.59	327.18	327.61	327.45	328.42	327.97
313.81	315.32	314.31	313.75	314.94	313.03	314.73	313.83	314.39	314.57	313.55	313.59	313.93	314.21	314.23	314.14	314.7	314.04	314.02	313.14	314.27	313.16	314.85	314.8	314.7	313.52	314.96	312.82	313.33	314.42	313.42	312.98	315.35	313.9	313.82	313.28	315.33	314.62	312.1	313.09	315.35	315.02	313.96	314.31	313.68	314.46	313.83	314.06	315	313.22
301.35	301.26	301.99	300.69	299.95	300.93	300.22	303.1	301.24	299.52	300.88	300.71	299.95	301.29	301.19	300.98	300.95	300.38	301.04	301.73	300.73	301.28	300.68	301.33	300.83	301.53	300.89	301.36	299.95	301.22	302.33	300.5	301.33	300.85	299.77	300.68	300.65	300.29	301.39	302.22	300.68	301.64	301.29	301.36	299.78	300.31	300.29	300.97	301.3	301.92
314.75	314.95	315.43	314.68	314.97	314.88	313.84	315.17	314.41	315.95	315.7	314.53	316.03	314.67	315.57	314.42	314.54	314.36	314.07	315.14	314.37	316.29	315.11	314.57	314.39	315.03	315.1	315	315.31	313.45	314.18	314.35	315.46	314.41	314.75	314.84	315.35	315.2	314.3	315.73	315.63	314.7	314.35	314.67	315.06	315.31	315.14	314.2	314.87	315.52
303.57	303.41	303.26	303.35	304.47	303.8	303.11	303.64	302.63	303.24	303.74	303.24	302.93	304.23	304.27	304.48	303.14	302.29	303.82	303.57	305.02	304.66	303.85	304.78	303.62	303.33	304.06	303.61	303.68	303.39	303.59	303.2	304.74	304.39	303.25	304.39	303.83	303.97	303.86	302.98	304.71	303.01	303.26	304.37	303.3	303.38	302.88	302.74	304.04	304.38
327.07	327.27	327.06	326.08	325.76	325.84	326.63	326.96	325.81	326.95	327.53	326.95	326.76	328.4	326.25	326.42	327.32	326.49	327.21	327.14	326.95	326.12	327.52	326.59	326.49	326.85	327.88	326.28	326.95	326.37	325.88	326.95	326.69	326.03	326.83	327.1	327.81	327.68	326.82	327.03	326.01	326.72	327.38	327.05	327.74	326.89	327.81	327.16	327.29	325.94
310.21	310.25	310.85	310.51	309.78	310.36	310.97	308.92	310.89	310.16	309.61	310.4	310.89	311.8	309.73	310.46	311.49	309.91	310.51	309.68	310.21	310.12	310.54	310.42	310.95	309.11	309.96	310.02	309.22	310.91	311.5	310.89	309.64	310.17	309.82	311.46	310.57	310.98	310.63	310.68	309.93	310.89	309.77	310.7	310.28	310.35	310.21	310.37	311.27	311.15
314.91	315.22	314.18	313.34	312.96	315.13	313.74	314.9	313.78	313.38	313.53	313.68	313.66	315.04	314.15	314.01	315.07	313.83	314.08	314.98	313.97	313.87	313.58	314.36	314.57	315.16	314.72	314.17	313.52	313.45	313.15	314.14	315.41	313.34	314.86	314.01	313.92	314.44	315.31	315.26	313.56	312.97	313.92	314.02	315.22	314.55	312.84	314.08	314.71	314.06
314.1	314.96	315.41	315.77	315.75	315.35	315.46	315.53	314.98	313.81	315.09	316.33	314.15	315.84	315.16	316.16	314.65	314.76	315.18	316.3	314.14	314.36	314.45	314.6	315.49	314.77	314.05	314.76	314.5	313.84	314.42	315.02	314.64	314.82	314.77	315.39	315.14	313.56	313.62	315.5	314.35	314.74	314.04	315.03	314.73	315.01	315.26	315.33	315.7	314.58
324.97	325.34	324.27	325.73	326.12	325.51	325.67	325.99	325.89	324.23	325.21	324.79	324.6	325.6	325.21	326.25	323.22	325.71	325.33	326.23	325.77	325.87	325.21	325.56	326.02	325.74	325.48	326.08	326.26	326.61	325.46	326.19	324.69	325.61	325.08	326.45	324.79	325.57	326.2	324.83	324.69	324.54	324.76	324.93	324.69	326.13	326.19	325.05	324.71	324.37
328.62	329.77	329.11	328.07	328.34	328.68	328.48	328.03	329.92	328.99	327.18	327.96	327.36	328.55	329.14	328.61	328.7	328.94	328.52	328.56	328.67	328.63	328.68	328.78	329.54	327.83	328.15	330.21	329.74	328.18	329.1	328.68	329.1	329.82	330.15	327.44	327.85	328.74	328.81	327.93	328.77	328.99	328.19	328.2	328.34	328.39	329.86	329.28	328.12	328.43
305.12	304.36	304	303.61	305.17	304.82	304.08	303.9	304.84	305.13	302.71	305.2	304.96	303.48	304.98	302.97	304.05	304.48	304.58	304.63	303.96	305.9	303.91	304.85	304.43	304.23	304.29	304.62	303.36	304.3	303.38	304.75	303.63	303.99	304.58	304.36	304.17	303.62	303.54	303.82	304.9	304.7	304.51	303.51	304.24	303.75	304.68	304.5	304.28	304.01
312.97	314.18	311.57	313.27	313.44	312.33	311.96	312.55	313.17	311.77	312.66	313.51	313.06	312.77	312.59	312.41	312.08	313.2	312.56	312.06	313.03	312.72	311.34	313.93	312.21	312.58	312.42	313.35	311.64	312.99	313.58	313.34	313.94	313.05	312.25	312.06	312.93	313.34	313.04	310.65	312.54	312.12	311.1	311.71	314.45	311.41	314.06	312.8	314.61	313.31
304.79	304.15	304.96	304.23	306.03	305.5	305.48	305.4	305.6	304.98	304.76	305.85	304.28	305.9	305.63	305.76	304.99	306.1	305.54	305.89	306.09	305.66	305.46	306.65	304.87	304.22	306	305.98	304.9	305.88	304.6	305.81	304.46	304.05	305.74	305.83	303.84	305.7	305.69	306.36	306.04	305.79	306.38	305.92	303.46	304.75	305.8	306.09	305.37	305.1
318.23	317.87	317.83	317.64	317.97	318.24	317.41	317.91	317.46	318.45	317.76	318.34	317.53	318.69	318.51	317.32	318.8	318.2	318.07	318.02	318.85	318.13	317.46	319.18	316.71	319.23	317.54	318.67	317.75	318.37	318.62	318.49	318.83	318.08	318.4	318.14	316.93	318.67	319.39	318.09	319.25	317.11	318.11	318.01	318.57	318.72	317.9	317.66	319.01	318.36
304.6	303.16	303.19	303.43	303.68	302.82	302.63	302.79	301.6	302.65	303.5	302.03	302.87	302.97	302.7	302.71	303.31	302.58	302.88	301.71	302.21	301.96	302	304.45	304.89	303.13	302.52	301.3	302.33	302.84	302.68	302.26	303.33	302.59	301.85	303.03	303.69	303.2	302.46	302.37	303.31	301.96	303.16	302.56	302.07	303.32	303.5	301.88	303.07	303.82
326.33	326.96	327.83	327.34	327.86	327.07	328	327.32	327.46	326.14	327.3	327.34	328.32	327.57	327.38	326.67	327.72	327.91	327.55	327.11	327.47	327.04	327.2	328.4	326.68	327.83	327.8	326.39	326.77	328.02	327.09	325.48	327.87	327.98	328.13	326.69	325.48	327.48	327.42	325.92	327.37	326.87	326.5	327.15	326.72	326.7	327.17	328.46	327.6	326.6
325.19	327.04	327.57	326.52	327.17	327.79	326.79	326.46	326.45	327.2	326.3	326.31	326.97	326.41	327.91	327.3	327.02	327.38	326.58	327.47	326.38	327.51	327.11	327.66	327.57	327.82	327.44	328.21	326.79	327.33	327.42	326.39	327.26	327.76	325.72	327.46	325.31	325.47	327.24	326.53	327.67	326.91	327.14	327.39	326.07	326.71	328	327.01	327.21	326.04
317.86	315.57	315.89	317.5	316.88	317.68	316.92	317.46	318.28	317.37	316.91	316.84	317.99	318.16	316.36	317.59	316.19	318.05	317.51	317.55	316.67	318.85	317.36	317.02	317.53	317.31	319.04	316.12	318.47	318.35	316.56	316.9	316.88	317.87	318.39	316.9	315.66	317.23	316.55	317.96	316.21	318.1	316.95	315.43	317.76	316.43	318.88	317.76	317.05	316.92
304.36	305.97	304.84	305.81	304.44	305.13	306.68	305.78	305.93	306.03	306.18	304.97	304.58	305.41	305.06	306.44	305.85	305.49	305.49	306.9	305.41	306.96	306.86	305.2	305.92	305.08	304.82	306.71	304.48	303.64	304.66	305.7	305.95	304.81	304.9	304.09	305.77	305.93	305.92	304.99	306.19	305.93	306.02	304.16	304.53	305.5	305.28	305.46	305.19	305.57
301.32	301.23	301.57	302.27	302.31	301.76	301.91	300.98	300.76	301.69	300.52	301.22	300.12	301.2	301.73	300.43	301.24	301.77	301.02	301.12	301.23	301.36	302.11	301.82	299.95	300.16	301.13	300.65	301.65	301.14	301.81	300.98	300.4	300.62	300.91	302.2	301.32	302.18	301.35	303.03	301.86	301.16	300.89	302.14	300.61	301.95	300.35	301.28	300.9	301.68
311.47	312.6	311.53	312.04	311.59	312.32	312.64	311.52	311.26	312.27	311.11	312.8	312.22	312.92	313.18	311.3	312.55	312.59	311.79	312.71	312.4	311.77	311.88	312.03	312.32	312.83	311.66	312.88	311.46	311.64	310.89	312.42	312.54	312.14	312.63	310.8	312.16	311.7	312.7	311.91	311.79	311.01	313.64	311.49	312.41	312.58	313.37	311.48	312.67	313.05
310.71	313.54	312.42	312.36	312.62	311.3	311.96	311.93	312.68	312.71	312.79	311.71	313.23	312.7	312.32	313.27	312.09	312.82	312.07	312.64	313.31	312.72	312.38	312.94	312.87	312.45	312	311.27	312.1	312.61	312.7	313.15	314.39	313.48	312.67	313.53	312.45	312.48	312.13	311	313.16	313.25	312.45	311.54	312.39	310.8	313.23	311.94	311.92	312.72
302.69	302.2	303.74	303.14	303.89	303.61	302.49	302.33	303.01	302.55	302.53	302.63	303.76	303.11	302.48	303.38	302.26	303.28	302.93	302.6	302.97	302.8	303.26	304.35	303.08	303.28	303.09	302.8	302.95	304.45	303.6	301.64	304.04	301.79	302.43	303.55	302.14	301.92	304.55	302.63	302.55	303.36	302.51	303.05	303.4	302.74	302.41	302.46	304.26	302.9
318.16	318.64	318.44	317.94	316.75	317.85	319.23	318	318.15	318.27	317.13	318.5	317.79	318.94	317.62	318.43	318.1	317.17	318.39	318.01	319.7	317.84	318.08	317.63	318.45	318.44	318.19	317.66	318.63	318.12	317.86	318.36	319.48	318.42	317.42	318.37	318.2	317.05	317.97	317.74	319.48	318.51	318.25	319.34	316.76	318.54	317.69	319.64	319.18	317.62
311.41	311.19	312.19	311.96	310.99	311.62	312.92	313.11	312.18	312.23	313.47	311.56	311.74	312.55	313.44	312	312.7	311.74	312.97	313.51	311.44	312.1	312.44	311.44	312.81	311.57	312.59	312.62	312.45	312.22	311.59	311.7	311.76	312.97	313.18	310.99	312.23	312.75	311.34	312.55	312.61	311.87	312.67	312.95	313.05	312.18	311.93	312.14	312.17	312.17
306.32	307.4	306.77	307.25	306.99	306.98	307.42	306.96	307.09	307.09	306.58	307.44	307.1	308.14	307.76	306.71	308.06	306.34	306.88	306.62	307.15	308.86	306.47	308.65	306.22	306.88	306.39	308.92	307.37	306.45	306.64	307.19	307.04	306.31	306.94	308.71	308.1	305.4	306.99	307.01	307.75	306.85	308.32	307.72	307.21	308.55	306.86	307.46	308.35	306.3
305.41	304.04	304.48	303.78	305.03	304.49	303.51	305.55	304.75	304.74	304.84	304.45	304.06	304.45	306.15	303.78	303.62	304.63	304.35	304.5	304.26	305.43	303.66	304.65	305.76	305.03	304.55	304.91	305.82	304.01	304.49	304.95	304.69	304.43	305.23	305.24	303.86	304.88	303.08	304.07	304.85	304.1	304.29	303.72	305.04	304.56	304.97	304.66	304.39	305.44
299.34	300.82	300.38	299.32	299.66	300.1	300.05	300.31	298.97	300.01	300.06	299.18	299.94	298.94	300.89	300.15	299.98	300.29	299.56	300.22	299.6	298.47	300.66	300.55	299.23	299.41	299.05	300.72	300.42	299.57	298.9	299.87	299.56	299.47	300.07	299.76	300.37	300.79	299.83	300.24	299.78	299.85	301.22	298.81	300.1	299.32	300.58	300.38	299.42	300.27
302.64	303.88	303.44	303.08	303.07	303.74	303.41	304.01	303.7	303.73	303.39	302.59	303.75	304.21	301.88	303.57	302.91	303.01	302.72	302.78	303.41	304.28	301.98	302.73	303.74	303.68	302.74	304.72	303.95	302.83	302.93	303.46	303.65	303.16	304.84	303.06	303.54	303.75	303.88	303.64	304.64	303.36	302.69	303.89	301.54	303.65	302.45	302.73	304.05	304.52
300.84	301.55	301.29	300.24	300.35	300.66	301.62	301.13	301.24	300.56	301.31	302.09	301.51	300.01	301.99	300.71	300.93	301.37	301.39	301.51	300.98	301.17	301.79	300.96	299.99	300.02	301.28	300.92	301.71	302.02	301.79	301.48	299.7	300.46	300.84	301.26	301.66	300.68	299.96	301.36	301.57	302.31	300.86	301.37	301.59	301.47	301.41	299.91	300.74	300.77
320.2	319.22	318.73	319.75	320.01	317.76	319.77	318.26	320.54	319.01	318.95	320.87	320.11	319.81	319.36	318.98	318.35	319.5	319.34	319.6	319.33	318.64	319.09	318.86	319.84	319.36	320.36	319.66	319.98	318.53	321.03	319.65	320.36	319.99	321.33	318.44	319.94	319.1	319.38	319.76	319.02	318.04	319.41	319.39	319.12	320.44	318.56	318.01	319.98	318.22
317.91	318.11	319.25	318.38	317.58	317.17	318.26	318.15	317.54	317.23	317.43	318.37	317.83	318.21	319.14	318.62	317.88	318.3	318.46	318.15	318	317.86	318.1	319.25	319.15	318.27	317.17	318.17	318.37	318.39	318	318.02	318.07	318.02	318.06	318.54	318.42	317.59	318.61	319.06	317.96	319.42	317.18	317.27	318.78	317.96	318.78	318.2	318.01	317.49
305.37	303.32	304.64	304.07	303.75	304.88	305.32	306.37	303.93	304.71	305.39	303.9	304.42	304.8	305.61	304.64	305.04	304.31	302.94	304.94	304.73	304.1	303.94	304.28	304.43	303.47	304.42	304.03	303.19	304.07	304.44	304.77	306.04	304.06	304.2	305.79	304.69	304.88	304.91	304.58	305.12	303.8	304.58	304.77	304.45	304.86	303.99	306.32	306.61	305.41
295.57	296.34	297.92	297.36	295.88	297.2	297.73	297.44	296.63	295.84	295.63	296.29	297.35	295.41	296.49	295	297.57	296.31	297.7	296.57	296.21	297.04	296.74	296.27	297.55	297.42	296.46	296.83	297.36	296.6	296.19	296.66	296.53	297.1	296.17	296.7	296.32	296.72	296.14	296.83	296.12	297.53	296.89	297.01	296.2	296.53	296.4	296.92	296.17	296.93
319.13	319.22	317.87	318.51	319.72	316.35	319.67	317.69	318.28	319.04	318.52	318.09	318.98	317.33	319.25	318.85	319.14	318.8	318.03	318.56	319.12	318.34	318.47	319.21	318.67	319.06	319.04	319.83	318.46	317.56	317.05	318.34	318.72	317.94	319.74	317.77	317.56	318.13	319.03	318.17	318.05	318.63	319.97	317.27	318.24	317.58	317.82	317.12	319.53	318.84
317.4	316.35	316.53	316.73	316.75	315.79	316	316.81	316.15	315.24	315.86	316.24	315.67	315.51	316.37	316.09	315.04	315.81	316.69	316.53	315.01	315.34	315.26	316.28	316.65	316.66	315.04	315.61	316.62	315.42	315.03	316.86	315.51	316.38	314.77	315.12	315.49	315.53	315.34	314.7	316.26	316.58	316.09	315.51	315.53	316.16	316	316.17	315.68	316.17
302.41	303.82	303.22	303.41	303.97	302.9	303.89	302.48	302.65	303	303.91	302.13	303.25	303.94	302.53	302.26	302.3	302.55	304.92	303.53	303.07	303.22	303.5	304.84	303.31	303.98	302.97	303.64	302.69	303.12	303.29	303.52	304.19	303.3	303.74	304.45	302.93	303.96	302.87	303.89	304.18	303.99	303.19	303.38	303.28	303.7	303.98	304.03	302.75	303.76
307.29	307.82	307.08	306.89	308.59	306.73	306.71	306.75	306.62	307.25	306.95	306.91	307.75	308.69	306.15	306.73	307.63	306.35	307.57	308.49	306.66	307.17	307.29	307.41	307.89	308.43	307.86	307	307.28	307.26	308.25	307.39	306.74	306.43	306.22	306.81	307.45	306.76	307.24	307.39	308.12	306.98	308.05	306.98	308.34	308.2	307.26	308.23	306.19	306.99
312.53	313.56	311.15	313.23	311.68	312.4	312.09	311.13	312.42	312.79	311.91	312.8	312	313.18	312.4	311.57	312.6	312.46	313.79	312.16	312.5	311.47	313.1	313.62	310.53	310.48	312.29	313.13	312.3	310.6	312.21	313.16	311.29	313.8	312.28	312.03	312.06	311.21	311.85	310.66	312.23	311.13	312.74	311.6	312.56	312.44	312.18	312.54	312.6	312.4
312.6	313.52	312.39	313.73	312.88	313.3	313.79	311.87	312.92	313.61	313.54	312.28	312.54	312.6	312.34	312.15	313.36	313.92	313.56	314.32	312.97	312.74	312.08	314.13	312.86	313.45	311.9	313.62	313.39	313.86	312.84	311.18	312.45	312.09	314.1	312.79	313.81	312.32	314.72	313.4	312.6	313.3	312.6	311.93	312.18	312.66	312.38	312.52	313.4	311.22
301.91	303.83	302.57	304.08	302.96	303.04	304.27	302.42	303.3	302.5	302.31	304.53	302.34	305.27	304.4	302.42	303.42	303.94	303.38	304.51	303.27	303.92	303.38	302.82	302.89	303.08	302.97	303.11	302.27	303.14	303.51	303.8	302.06	303.73	302.75	302.85	303.48	303.36	303.69	303.5	303.94	303.8	302.45	304.56	305.06	304.18	304.19	302.28	303.19	303.65
298.83	296.67	297.18	297.26	296.5	296.72	297.42	296.51	296.83	296.01	296.71	295.11	298.1	295.28	296.94	297.16	296.69	297.25	297.02	297.59	295.98	296.67	297.11	296.57	297.17	296.55	297.32	297.4	297.1	297.06	297.08	296.34	296.44	296.03	295.71	296.6	297.56	296.01	297.36	297.06	296.5	296.67	297.41	296.03	297.72	296.74	296.51	297.05	296.89	297.73
312.88	313.14	314.3	312.08	312.02	313.97	314.16	313.01	312.16	313.3	311.5	313.05	312.8	312.63	312.43	313.01	313.75	313.2	312.85	313.34	313.37	313.44	313.39	312.73	312.45	313.11	313.55	313.66	313.17	313.09	311.82	313.44	314.54	313.55	312.8	311.73	313.12	313.89	313.62	313.55	314.9	313.88	312.31	313.02	313.71	313.72	313.72	313.22	314.04	312.33
305.24	303.48	303.92	306.51	305.8	305.56	306.6	303.93	305.66	305.81	304.81	305.26	305.03	304.8	305.09	304.59	304.52	304.72	305.38	306.09	305.68	305.29	304.53	304.88	305.08	305.5	306.19	306.65	305.1	305.94	304.33	304.47	304.37	304.84	305.21	303.31	304.93	305.33	305.55	305.85	304.98	304.59	306.15	305.48	305.47	306.59	305.16	304.91	305	305.2
303.55	304.31	303.4	303.55	302.5	303.39	301.96	302.53	302.07	302.55	301.88	302.94	303.16	302.36	303.37	303.4	300.98	303.19	302.27	302.5	302.02	302.73	301.27	302.09	302.28	302.87	301.8	302.67	301.54	304.08	302.81	302.45	301.95	302.33	302.24	301.61	302.2	302.32	301.89	302.64	302.75	302.9	302.44	302.87	302.98	301.79	302.35	302.74	301.85	302.43
313.01	313.31	311.15	313.25	312.67	313.71	313.38	314.2	314.09	313.94	312.92	312.6	313.61	312.11	312.09	313.3	313.35	314.66	312.31	312.8	313.77	311.61	312.01	313.56	313.01	312.82	312.52	312.26	313.23	313.3	314.01	312.8	312.41	313.96	313.9	312.95	313.29	313.09	312.65	313.12	313.33	312.57	312.78	311.27	313.14	312.61	312.48	312.06	312.91	313.16
296.8	296.55	297.74	297.18	297.73	297.1	298.2	296.66	296.84	296.21	296.91	296.32	296.99	296.31	296.43	297.98	296.62	295.94	295.96	296.9	297.46	296.04	296.51	297.51	296.7	297.25	296.29	296.56	297.23	296.54	297.53	296.62	296.55	296.86	297.21	297.09	296.47	297.54	298.22	297.19	295.58	296.31	294.87	297.16	296.66	297.51	296.78	294.91	297.42	297.79
324.66	324.42	325.38	325.37	324.84	324.03	324.05	324.97	325.46	325.46	324.4	324.13	323.67	324.94	324.19	323.25	323.83	324	325.17	323.44	323.89	324.64	324.82	324.88	322.92	325.35	324.25	324.21	324.19	325.52	324.87	325.83	323.23	326.3	325.09	324.28	323.49	324.66	324.39	323.75	323.25	324.1	325.17	324.87	324.16	325.51	324.86	324.36	325.72	325.73
311.47	310.27	310.11	311.31	310.07	310.46	310.82	310.16	310.28	310.83	309.53	311.17	310.67	309.83	310.24	309.75	311.41	310.23	310.02	310.95	309.9	310.89	310.47	310.93	309.97	309.66	310.27	311.41	310.77	310.81	310.16	309.83	308.92	311.22	310.41	310.27	309.66	309.94	311.32	311.23	309.32	310.5	311.29	310.3	310.89	310.19	310.27	310.97	310.83	310.71
302.14	302.18	302.56	303.71	303.16	303.08	302.55	302.22	301.28	302.83	302.12	301.79	302.1	303.07	302.12	302.61	303.03	302.47	303.26	301.62	301.8	302.55	302.92	303.43	302.6	302.26	302.37	302.64	303.77	302.94	301.78	303.02	302.98	302.67	303.09	303.17	302.7	303.62	302.81	303.47	302.1	301.32	302.31	302.48	302.4	302.58	302.34	303.41	302.28	304.01
313.97	314.83	315.49	314.46	315.29	314.97	316.8	315.45	314.3	313.56	314.41	314.24	316.31	314.59	313.88	314.78	315.46	315.42	315.25	314.85	314.6	314.38	314.03	314.83	315	314.25	314.02	314.92	315.19	315.95	315.32	314.18	313.17	314.12	314.48	314.05	313.7	314.78	314.63	315.42	315.17	314.54	314.25	313.48	315.77	315.28	314.93	314.69	313.62	314.32
306.63	303.14	304.93	305.45	305.67	305.8	303.17	304.56	304.93	305.75	304.95	305.26	304.69	304.91	304.34	304.3	305.28	306.1	305.01	304.48	306.07	305.17	305.55	304.84	304.18	305.68	305.05	305.11	304.31	306.5	305.6	304.81	306.03	304	305.79	305.42	306.63	305.58	305.92	304.67	305.19	306.19	304.62	304.93	304.86	304.27	305.54	304.82	305.23	305.07
317.77	317.55	315.71	317.15	317.57	316.35	315.75	316.59	318.56	317.41	317.11	316.87	317.77	317.72	316.76	316.87	316.91	317.21	317.43	316.52	316.93	316.87	316.77	316.94	318.25	317.74	317.65	316.28	316.16	317.85	318.36	316.67	317.14	317.72	319.25	316.75	317.46	316.8	317.38	318.44	317.08	316.28	315.94	317.57	317.45	317.77	317.81	317.65	316.25	316.79
317.31	316.82	317.37	316.46	317.2	316.04	315.78	316.46	317.12	316.96	318.56	317.48	318.17	317.73	317.37	316.57	317.34	317.47	317.91	315.74	317.49	318.7	316.44	317.95	316.69	317.2	317.6	316.7	316.48	317.25	316.47	317.39	317.42	316.33	317.78	316.42	315.78	316.74	316.27	317.53	315.96	317.03	317.93	316.65	317.35	318.07	317.34	316.03	318.18	316.68
303.77	304.9	303.69	304.04	304.82	302.83	304.7	304.52	304.47	304.21	305.19	304.33	305.42	304.39	305.57	303.75	304.32	304.4	305.53	305.94	304.62	305	304.88	305	303.67	303.7	303.56	304.1	303.94	304.15	304.97	305.13	304.19	304.27	305.55	304.09	305.84	305.03	303.82	304.61	304.49	304.56	304.8	304.32	305.79	303.59	304.46	305.21	303.52	303.77
302.3	302.85	302.39	301.91	303.15	302.77	304.16	301.46	301.72	302.89	301.97	302.86	303.13	301.75	301.76	302.6	302.56	304.58	303.82	302.6	301.15	301.85	301.97	303.2	301.84	302.62	302.11	302.75	304.48	302.69	302.84	302.04	302.43	302.74	302.72	303.36	302.4	302.19	303.44	302.34	304.04	302.8	302.96	303.89	303.29	302.06	301.84	302.89	303.09	302.46
314.18	315.87	315.32	316.55	316.97	315.08	316.67	315.94	316.27	315.25	316.48	315.02	315.22	316.62	316.24	315.83	314.13	316.81	315.69	314.94	316.86	316.29	316.15	316.43	315.92	315.62	316.53	313.71	315.67	316.56	315.99	315.87	315.8	315.04	315.14	316.53	315.37	315.18	316.11	315.92	315.79	316.42	315.76	315.24	315.54	316.04	315.97	316.08	316.63	315.02
300.88	299.63	300.19	299.58	300.71	299.1	299.92	299.5	301.28	300.32	301.31	300.2	300.26	299.62	300.75	300.08	300.19	300.21	300.23	298.63	300.97	299.33	300.35	301.07	300.06	300.42	300.32	300.61	300.28	299.03	300.43	300.48	299.09	299.97	302.67	300.38	299.66	299.7	300.23	301.04	299.61	300.76	300.08	300.87	300.38	299.21	301.31	299.32	299.81	299.6
304.69	303.55	303.73	303.19	302.5	303.3	302.56	304.28	302.82	303.83	302.91	304.12	303.19	303.79	304.32	303.07	303.23	302.97	302.47	304.16	304.01	302.45	302.7	303.84	304.79	303.69	303.5	304.19	303.89	304.22	302.65	303.17	302.71	302.76	305.08	303.06	303.62	303.39	303.39	303.15	304.2	302.47	303.08	304.24	303.9	303.01	302.98	303.84	304.35	303.93
304.12	305.01	303.82	305.42	304.17	305.31	303.41	305.34	304.83	304.34	303.92	304	305.21	304.95	303.76	303.65	305.03	304.42	303.5	305.56	304.57	304.64	304.99	303.64	303.96	304.66	304.07	304.52	304.41	303.41	305.23	304.06	304.52	305.54	304.9	303.28	304.67	302.81	303.69	304.1	305.56	303.7	304.11	305.14	303.33	304.77	304.99	303.9	303.13	305.39
302.29	301.9	302.71	303.32	302.7	301.64	303.16	303.4	303.39	303.64	302.3	302.76	302.79	302.78	302.68	302.78	302.86	303.28	303.19	301.97	303.74	303.06	302.65	303.29	302.54	303.58	303.24	301.77	302.81	304.13	302.38	301.59	302.07	303.44	302.65	302.22	302.9	300.85	304.25	303.63	303.32	303.25	302.75	303.95	302.5	301.64	303.7	302.11	303.27	303.27
303.14	302.63	304.21	302.5	301.88	301.91	302.88	301.6	304.2	303.8	303.78	300.78	302.46	303.41	303.08	302.79	302.19	301.78	302.54	302.99	303.14	302.41	303.21	303.31	304.29	302.5	301.22	303.22	301.87	302.51	301.77	303.93	303.66	300.86	301.82	304.56	303.12	302.7	302.42	302.58	303.5	301.83	300.49	302.1	302.61	303.64	302.44	301.2	303.46	302.64
311.84	311.33	312.77	311.78	312	311.13	310.8	312.05	311.8	311.7	311.17	311.35	311.44	312.07	312.2	311.6	312.99	310.59	311.29	310.53	311.09	311.63	311.29	311.53	311.72	311.43	311.14	311.25	310.75	312.27	310.74	312.58	310.25	310.75	311.49	311	310.27	311.02	312.13	312.42	311.51	312.2	311.55	312.26	310.75	312.01	312.29	311.54	310.76	312.95
312.8	314.59	312.78	314.97	313.86	316.07	314.42	314.92	314.48	313.41	314.03	313.82	313.61	313.46	313.97	314.15	314.62	314.7	314.35	314.3	313.86	314.26	313.91	314.52	313.25	313.56	315.38	313.05	313.56	313.3	314.65	314.14	314.94	315.43	313.98	313.11	314.27	313.35	314.48	313.74	314.47	314.8	315.6	313.85	314.53	315.01	313.88	313.05	313.36	313.97
312.88	313.09	311.37	310.63	312.66	312.26	312.25	312.82	312.38	311.97	313.99	312.72	312.82	311.57	312.56	312.79	312.47	311.79	311.91	312.9	314.4	311.57	311.57	312.47	312.61	312.66	312.53	312.84	311.12	311.39	312.85	313.18	312.64	312.84	312.32	312.43	312.63	312.03	313.75	311.88	312.6	313.15	312.79	313.02	312.29	312.65	313.95	312.37	312.34	312.29
307.01	306.85	306.85	305.37	305.98	307.61	305.66	305.39	306.81	306.45	305.33	305.11	306.92	305.72	306.49	307.18	306.76	306.3	307.42	304.91	306.65	306.51	305.76	306.71	306.26	306.27	308.29	304.53	306.74	307.09	306.4	306.08	306.25	305.72	306.19	306.23	306.33	306.25	305.25	306.72	306.53	307.12	307.42	308.02	306.24	305.93	306.72	305.11	306.2	306.78
317.77	318.09	317.12	315.95	317.46	317.09	315.98	316.02	316.78	315.65	316.91	317.33	316.09	315.9	317.31	316.25	316.05	316.77	316.54	318.17	316.31	317.67	316.43	316.11	316.95	315.46	315.23	316.2	316.68	316.12	316.74	316.91	314.63	316.57	317.12	315.8	316.24	315.97	317.01	317.62	317.26	316.54	315.99	315.76	316.31	316.07	316.22	316.47	316.43	315.71
300.66	300.62	300.52	300.61	300.34	300.77	301.92	299.97	301.75	301.18	300.9	299.6	302.36	301.64	300.36	301.01	302.33	301.16	300.49	300.59	301.45	300.72	299.84	301.48	300.66	302.26	300.17	300.96	303.13	300.63	301.47	302.21	300.31	301.3	299.63	302.21	301.32	300.55	299.89	301.78	300.56	302.29	301.74	301.46	301.39	300.83	301.38	301.04	300.7	301.07
296.77	296.52	296.59	296.08	296.92	295.88	296.38	297.02	296.21	297.12	295.89	296.02	298.36	296.96	298.03	296.57	295.88	297.8	295.39	296.3	297.45	296.74	296.83	297.58	296.6	296.1	296.03	297.34	297.21	297.87	296.55	296.72	296.29	296.27	296.31	296.98	295.95	297.09	298.22	296.65	296.63	296.55	297.48	295.25	296.18	297.26	295.46	298.17	297.25	297.75
313.33	313.91	313.93	314.28	314.22	313.09	313.92	314.04	314.64	312.64	314.63	313.82	314.63	313.97	314.08	313.19	313.83	312.49	312.89	314.23	313.13	314.8	314.43	314.49	313.49	314.56	315.14	314.24	314.65	312.8	314.63	313.59	314.25	313.29	313.91	313.79	313.77	313.41	314.96	313.09	314.98	313.66	314.13	314.37	312.23	312.86	312.32	313.7	313.27	313.58
304.65	304.14	304.59	303.32	303.99	304.23	304.02	303.36	304.82	305.62	303.15	304.1	305.35	304.45	305.03	305.96	303.29	305.08	303.74	303.36	305.7	305.04	304.28	304.32	303.7	303.07	303.54	306.15	304.42	304.46	304.8	304.29	304.9	304.28	303.9	304.98	303.78	304.73	303.76	304.79	304.16	304.26	304.14	304.77	304.55	305.07	303.38	304.32	304.61	304.47
317.15	317.91	318.64	317.61	318.93	317.01	318.4	319.74	318.25	318.28	316.86	317.23	317.66	318.47	317.04	319.38	317.57	317.57	317.48	318.35	318.21	317.67	319.17	316.79	318.39	318.04	317.72	317.23	317.13	319.05	316.56	318.92	317.46	317.6	317.68	318.15	318.42	318.62	317.83	318.52	318.39	318.09	317.78	318.19	318.18	317.51	318.07	318.57	318.98	318.1
327.83	326.03	327.36	328.22	327.12	327.18	328.62	326.63	327.55	327.85	327.39	327.48	327.13	327.85	327.87	327.39	328.19	327.33	327.45	327.31	327.68	327.81	328.23	328.74	327.57	327.34	328.84	327.37	327.32	328.68	327.46	328.06	328.76	326.79	326.74	328.17	326.98	327.95	327.4	327.45	327.44	328.25	327.59	327.49	328.75	328.46	329.04	326.5	328.51	327.61
302.47	301.57	302.15	303.56	302.33	302.29	303.38	304.24	302.59	301.85	302.56	302.36	302.02	303.1	302.63	302.58	303.68	302.52	302.6	304.41	302.68	301.8	302.56	303.03	303.53	301.71	302.9	302.03	302.07	303.52	302.18	302.96	303.25	301.53	302.79	303.5	301.93	302.46	302.75	302.33	303.84	303.08	302.4	301.93	302.97	303.05	301.8	302.25	302.64	303.54
297.16	293.67	295.3	295.04	295.95	295.32	294.46	294.87	294.47	294.24	295.92	295.6	295.41	294.71	294.37	296.49	295.33	294.09	294.64	293.88	295.22	295.75	294.1	295.43	293.48	295.28	294.88	294.9	295.56	294.2	294.62	294.09	294.85	293.72	294.92	293.08	294.95	294.87	296.09	295.32	295.01	294.94	295.08	295.12	294.19	295.32	295.98	295.49	296.76	294.32
313.56	313.51	313.08	313.29	313.79	313.75	313.56	312.31	313.17	314.99	314.06	312.73	312.58	313.22	313.85	314.44	311.92	313.14	314.23	313.95	313.67	313.46	313.59	314.29	312.91	313.34	313.58	314.17	314.26	314.4	314.83	313.31	314.25	314.51	313.39	313.97	312.41	314.56	312.86	314.71	313.77	314.08	314.02	313.77	314.04	314.09	313.4	314.1	313.61	313.2
312.34	312.71	312.77	312.91	311.74	310.96	312.52	313.27	312.51	311.84	312.65	313.21	311.58	312.7	312.44	313.14	311.76	311.16	312.54	311.9	311.77	312.12	312.53	313.3	311.89	310.66	311.84	313.1	312.51	312.37	312.18	312.33	310.92	311.16	312.35	312.57	311.56	312.1	313.53	311.57	312.92	314.06	312.71	311.96	312.07	312.32	312.7	313.24	312.41	310.76
311.95	311.29	311.04	312.86	312.52	313.21	313.14	313.19	311.4	312.81	312.41	313	313.38	311.43	313.12	313.68	311.75	311.5	313.72	312.24	311.67	313.08	312.77	311.74	311.66	313.05	313.14	313.66	313.17	313.99	311.89	313.2	312.5	312.72	312.33	312.62	312.82	312.97	312.22	313.34	311.71	312.33	313.91	312.91	312.39	312.36	313.21	313.01	312.58	313.8
317.92	317.56	318.62	319.35	317.1	318.52	317.85	319.13	317.68	318.89	316.39	319.46	317.41	318.96	318.17	317.87	318.91	318.65	318.32	318.46	317.51	317.22	317.68	318.47	318.06	318.2	318.43	319.74	317.92	317.51	318.31	316.87	317.97	318.54	318.27	318.51	316.43	318.77	319.6	316.92	319.64	317.01	317.2	319.5	318.26	317.92	318.11	317.82	317.8	317.27
302.91	301.35	302.94	303.49	303.39	302.98	303.81	303.14	302.68	302.98	303.17	303.74	302.62	302.75	302.5	303.29	302.93	303.74	303.29	304.2	303.49	303.55	302.73	303.3	302.5	302.86	302.97	304.54	303.55	302.78	301.35	301.57	304.09	302.5	303.48	304.36	302.29	302.61	302.04	302.51	302.58	302.66	302.46	302.95	301.75	302.07	303.02	302.77	301.77	304.2
319.85	317.84	318.81	317.2	318.38	318.87	318.16	318.81	318.44	319.06	318.71	318.18	318.66	320.08	320.57	317.01	317.22	319.57	317.87	319.96	317.97	318.6	318.21	318.52	317.66	320.6	316.57	318.8	318	318.5	319.55	318.77	319.77	318.38	318.02	317.94	318.96	319.42	318.45	319.13	317.34	319.21	319.67	318.7	318.51	319.1	319.12	319.57	317.7	319.32
305.1	303.71	305.07	304.62	305.18	305.11	304.81	305.41	305.18	305.14	304.47	304.5	304.32	305.35	304.99	304.06	305.86	303.73	305.55	305.19	305.48	305.01	304.56	303.59	306.48	305.75	304.38	304.35	304.4	305.9	305.07	305.2	303.27	305.28	305.3	305.36	304.97	305.75	304.93	304.9	304.88	303.6	304.59	304.65	304.54	306.79	304.05	304.78	304.75	304.82
327.64	328.02	328.45	327.48	326.76	327.53	327.23	328.71	326.57	327.51	327.96	328.99	328.49	327.31	329.05	328.15	327.75	326.85	327.25	327.95	326.77	328.64	328.67	327.5	328.43	328.05	327.8	328.24	328.27	328.59	327.35	326.72	327.43	328.96	328.45	327.93	327.72	328.6	327.86	327.94	327.25	327.57	328.4	326.92	326.96	327.74	326.86	327.67	329.55	328.01
317.42	315.64	317.25	316.73	315.52	316.36	317.23	317.13	316.66	316.81	315.78	317.11	316.46	317.12	315.91	315.91	317.52	316.03	316.72	314.97	315.98	316.73	315.97	317.63	316.66	316.05	316.38	316.22	315.55	315.89	317.96	316.91	316.68	316.82	317.3	316.01	316.86	316.95	316.78	317.88	315.55	316.64	316.38	316.25	316.84	318.01	316.81	316.61	316.33	316.92
297.6	296.29	298.07	297.28	297.99	297.48	297.61	296.88	296.15	295.77	298.35	297.13	297.87	296.88	296.58	297.39	298.06	297.48	296.51	296.29	296.8	297.44	297	297.04	298.5	297.45	297.53	297.3	297.37	296.42	297.17	296.91	296.53	295.68	297.39	296.99	295.6	297.03	296.08	296.32	296.99	297.67	296.23	296.8	297.41	296.63	296.38	297.24	297.06	296.97
311.04	311.49	310.42	311.18	310.7	312.09	310.93	311.09	310.02	310.89	311.04	309.36	311.11	310.57	309.73	311.46	310.75	310.56	311.31	310.69	312.25	310.84	310.77	310.25	311.64	311.89	310.42	311	311.86	311.04	310.52	311.36	310.51	311.96	312.25	311.2	309.97	311.6	309.4	310.49	310.11	311.24	311.38	310.53	310.75	310.94	311.31	311	310.11	311.36
296.73	297.03	296.76	297.38	297.74	296.7	296.94	297.27	296.1	297.44	295.6	296.95	297.83	297.04	296.31	296.84	297.44	297.25	296.63	295.74	296.99	296.46	297.22	297.88	296.71	298.43	296.48	298.76	297.68	295.75	296	295.42	295.82	296.89	297.21	297.06	297.02	296.93	297.08	297.22	296.56	296.93	297.07	297.11	296.99	296.56	297.58	297.07	296.77	297.22
325.15	325.66	324.81	324.29	323.4	323.28	323.18	324.68	324.09	325.15	323.75	324.91	324.07	323.63	322.46	322.72	324.99	325.35	323.94	324.98	324.97	324.8	324.49	324.8	325	325.25	324.03	325.09	323.38	324.93	325.02	325.27	325.4	325.46	323.69	324.8	324.19	325.32	324.8	325.64	325.83	325.58	324.31	324.6	325	325	323.44	324.79	324.3	324.88
310.44	309.47	311.05	310.97	310.89	310.79	310.93	309.81	310.38	310	311.19	310.56	310.82	309	310.24	309.55	309.57	310.52	310.39	310.01	309.72	311.53	310.85	310.78	311.44	309.42	309.8	311.84	309.65	310.75	309.91	310.77	310.57	310.48	311.68	312.5	310.82	310.56	310.81	310.78	311.39	309.48	309.99	310.26	309.86	309	309.78	310.9	310.54	311.26
305.54	305.56	304.28	306.82	306.62	306.18	306.19	305.92	306.54	305.79	305.2	306.46	306.99	307.92	306.66	306.12	306.3	306.19	305.58	306.12	306.42	306.12	305.74	305.5	306.65	306.83	306.05	306.5	307.11	306.3	306.19	306.3	305.65	306.45	307.36	306.72	306.74	305.35	305.76	307.08	306.01	305.33	305.24	305.92	307.03	305.64	305.81	306.95	304.74	305.79
314.5	316.12	314.74	314.25	314.29	314.59	316.27	314.32	313.2	316.09	314.65	313.39	315.42	314.75	316.03	315.19	315.58	316.75	314.79	314.13	315.27	314.27	314.75	314.04	315.46	314.88	314.88	314.41	313.77	316.03	314.38	314.14	314.25	314.11	315.76	314.81	314.36	313.82	315.22	314.87	315.94	315.03	316.14	314.73	314.95	316.61	315.23	314.18	314.46	315.75
304.92	305.48	305.64	306.05	304.66	305.61	304.93	305.5	305.59	305.22	306.07	305.52	306.19	304.49	304.36	305.2	304.2	305.78	304.59	306.69	305.42	306.02	305.45	305.54	304.63	304.52	304.21	306.17	305.69	304.89	303.71	306.39	304.43	305.79	305.28	304.71	305.5	305.31	305.01	304.33	306.12	304.56	307.08	306.43	306.07	305.95	304.86	304.94	305.81	305.47
306.54	306.33	304.99	305.89	306.28	305.24	305.65	305.01	305.78	306.51	305.69	305.91	305.98	306.19	304.82	306.07	305.17	306.72	306.32	306.8	304.68	305.89	305.34	304.64	305.56	305.99	304.12	304.85	304.85	304.42	305.73	305.78	306.11	305.72	306.21	306.67	306.64	305.05	306.19	305.04	305.19	305.24	305.64	305.8	305.01	304.4	306.05	306.37	304.76	304.69
312.2	310.07	312.56	312.59	311.62	311.27	311.96	310.37	311.57	312.07	310.88	312.16	311.6	311.57	311.73	312.24	311.91	312.26	310.89	311.89	310.86	311.81	312.56	311.4	311.87	311.82	311.54	311.7	310.61	310.85	310.54	312.57	312.09	312.13	310.51	309.79	312.4	310.48	312.24	311.9	312.24	311.73	311.83	311.47	311.94	311.59	311.14	311.67	311.13	310.32
314.13	315.47	315.68	314.87	313.72	314.66	315.67	314.87	315.09	314.04	315.04	315.42	314.02	314.62	313.67	314.62	315.21	315.01	314.93	313.33	314.48	314.65	315.63	314.83	315.84	314.99	316.97	314.04	314.99	315.35	315.36	315.5	315.91	314.34	315.31	316.15	315.45	313.96	313.46	314.85	314.88	315.27	313.79	315.47	314.03	315.64	314.48	314.52	315.55	315.11
314.22	314.78	313.85	316.77	315.94	315.74	314.59	315.86	314.6	316.02	315.36	316.4	314.09	314.47	315.02	314.63	315.33	313.61	314.37	314.97	316.05	313.98	314.66	314.92	314.93	315.38	315.31	314.24	315.41	314.88	314.19	314.3	314.03	314.1	315.31	315.22	316.14	316.36	314.98	315.71	314.77	314.99	314.64	315.43	313.38	314.82	315.11	316.02	314.36	315
299.53	300.96	299.89	301.5	301.23	300.66	300.67	298.43	299.17	298.13	299.73	300.07	300.74	300.13	299.38	300.34	300.76	299.47	299.88	299.29	300.06	301.07	299.86	301.92	299.67	299.83	299.55	298.83	301.19	299.72	299.15	300.73	299.87	299.92	300.13	299.58	299.88	299.8	299.33	299.74	301.43	298.18	300.21	300.15	301.06	298.66	299.04	300.33	300.3	300.57
302.68	303.82	302.82	303.42	301.82	302.92	303.57	304.29	303.5	303.07	303.15	303.17	302.53	302.85	303.88	303.72	302.63	303.33	304.13	303.66	303.08	303.45	304.17	303.02	302.44	304.09	302.98	303.71	303.02	304.52	302.48	303.06	302.61	302.34	302.93	303.82	303.17	303.99	303.63	302.88	303.2	304.66	302.83	302.86	302.98	304.48	303.73	303.22	303.97	303.25
327.84	327.73	327.74	327.73	328.44	328.66	327.87	327.42	328.51	328.95	327.01	328.56	327.31	328.78	328.35	328.65	327.43	327.26	327.49	328.02	326.79	328.33	327.28	328.58	327.92	327.82	328.01	326.4	328.03	327.53	328	327.84	328	327.59	328.16	327.86	326.25	327.55	328.12	327.42	327.74	328.64	326.88	326.42	327.66	326.88	328.01	326.37	328.4	327.39
305.11	304.47	305.28	305.72	306.74	305.77	304.89	305.88	305.4	305.38	305.29	305.04	305.54	304.98	305.87	305.64	304.37	305.19	303.99	304.61	305.03	305.07	305.13	304.93	305.88	304.52	306.46	305.07	305.29	304.19	305.01	305.44	305.11	303.59	305.28	304.61	305.78	304.04	305.96	304.61	304.71	305.51	305.74	306.03	305.6	306	304.71	304.68	306.2	304.92
294.83	293.88	294.57	293.82	294.34	294.19	293.97	294.56	293.96	293.97	295.27	295.2	293.97	294.95	294.56	295.08	293.88	294.01	293.97	292.63	294.68	294.15	294.11	293.74	294.58	293.82	293.59	293.78	293.17	295.06	293.84	294.54	295.44	293.69	292.33	292.89	294.07	293.41	294.17	293.81	295.13	293.06	293.53	293.11	294.47	293.73	293.95	294.15	292.86	294.37
307.55	306.11	307.26	308.8	306.87	307.13	307.73	306.66	306.26	307.12	308.41	306.02	307.04	307.68	307.92	308.09	306.42	307.55	308.22	308.26	307.27	307.71	306.55	307.51	305.93	305.55	307.08	306.99	307.09	306.99	306.08	307.71	307.68	307.81	306.7	306.8	306	307.07	306.81	307.35	307.37	306.75	306.99	308.05	307.51	305.24	307.89	306.54	306.03	307.09
317.89	318.8	318.47	318.25	318.85	318.37	317.11	318.44	316.91	318.76	318.12	319.41	317.91	318.74	318.26	318.24	319.21	318.89	318.56	318.48	319.33	318.24	319.15	318.01	317.01	317.05	317.62	317.66	317.77	318.45	317.73	318.43	317.22	317.08	318.34	318.59	317.29	319.21	319.12	318.61	318.62	318.75	317.99	319.58	316.78	319.35	317.51	318.89	317.56	317.79
324.92	325.81	324.63	325.11	324.71	325.58	324.7	325.77	325.12	325.89	324.13	325.55	326.38	325.87	325.11	324.85	325.37	326.29	325.4	324.98	325.46	326.61	325.57	325.12	325.45	323.85	325.94	325.82	325.08	324.89	325.46	324.98	324.76	326.17	324.69	326.36	325.33	325.19	325.61	325.85	326.15	326.16	326.18	325.68	324.86	325.92	324.29	325.52	324.39	326.49
293.77	293.23	294.8	293.52	293.23	293.59	293.21	293.93	294.22	294.04	293.64	293.92	292.74	293.84	293.58	295.16	293.76	292.98	293.18	294.04	294.13	292.8	294.9	295.04	293.9	292.94	294.31	294.24	294.67	295.48	293.86	294.33	293.99	293.63	294.18	293.81	293.78	293.77	294.42	293.39	293.9	292.77	293.08	293.87	293.93	293.69	294.43	294.61	293.15	293.73
300.2	301.12	301.53	301.05	302.69	300.62	301.65	301.06	302.39	300.66	300.91	299.75	301.6	299.7	301.38	300.48	301.25	301.62	300.55	301.25	300.58	300.57	300.84	302.32	301.68	301.37	300.12	301.4	300.61	300.48	301.58	301.33	299.93	300.02	300.13	300.79	300.44	301.86	300.81	299.38	301.52	300.64	301.37	301.08	301.4	301.49	300.64	300.92	301.19	301.79
304.51	304.95	304.02	303.84	304.76	304.36	303.83	303.79	303.68	303.91	303.5	304.54	304.36	303.95	304.12	304.62	305.72	303.89	304.77	304.34	305.43	304.7	305.04	304.65	305.67	305.19	304.22	304.94	303.1	303.82	304.31	305.14	304.03	305.52	304.56	303.26	304.64	303.1	304.18	303.35	304.27	304.27	303.76	302.74	303.27	305.49	302.96	304.16	305.15	305.45
312.83	312.73	313.47	311.6	313.01	313.59	313.42	313.06	313.08	312.29	313.43	314.54	312.44	312.76	313.67	312.93	313.54	313	312.68	312.95	314.08	313.71	313.03	313.38	313.58	313.36	312.36	313.95	313.01	312.88	312.81	313.34	314.16	313.76	313.76	314.08	313.95	313.18	313.2	312.55	312.84	314.09	313.76	313	313.05	312.65	313.21	313.46	313.59	312.02
326.55	326.55	327.44	327.69	326.5	328.19	325.34	326.97	327.17	327.64	326.66	327.09	327.32	327.16	327.28	327.2	327.94	327.97	327.01	328.1	327.63	326.76	326.94	327.82	326.72	326.83	326.27	327.06	326.28	326.29	326.38	327.91	326.96	327.65	327.61	326.86	326.98	327.86	327.59	326.1	327.69	327.77	326.83	325.99	325.69	328.72	326.33	327.23	326.37	328.02
302.22	300.99	302.12	302.78	303.18	302.3	303.47	303.19	302.14	302.88	303.42	303.89	301.33	302.88	303.26	302.34	302.67	302.83	302.19	302.57	301.67	301.58	303.13	303.38	302.42	302.18	302.76	302.07	302.74	301.06	302.28	302.72	302.05	301.81	303.29	303.15	302.48	300.72	302.61	303.28	302.41	303.25	301.94	302.73	302.51	302.35	302.76	300.91	302.77	303.39
309.18	309.31	308.28	308.68	308.43	307.97	309.86	308.89	308.69	308.22	308.25	309.6	309.66	308.68	308.99	309.01	308.13	307.93	308.43	307.98	307.75	308.49	308.65	308.3	309.54	309.27	308.94	308.33	307.83	308.98	308.39	308.54	307.98	309.11	309.18	309.77	309.07	307.04	308.76	307.14	309.3	309.65	308.34	308.97	307.76	308.55	307.61	309.36	309.56	310.68
327.9	327.74	327.15	328.23	328.24	327.88	328.62	327.63	328.41	328.92	328.17	328.56	327.43	327.07	327.26	327.96	327.96	328.88	328.37	327.92	327.69	326.85	327.5	327.09	328.25	327.14	328.12	326.66	328.16	328.08	327.24	328.55	328.97	328.88	329.19	327.99	328.68	327.79	326.94	327.38	329.87	326.29	327.95	329.78	328.09	327.6	326.9	327.35	328.29	328.57
325.41	323.91	324.38	324.46	324.81	323.95	323.64	323.38	323.52	324.33	324.99	325.95	324.35	324.29	324.87	323.86	326.09	324.88	324.62	323.82	323.51	323.7	325.21	324.49	324.04	325.16	324.28	323.89	323.76	326.31	324.87	325.48	325.01	324.26	326.09	324.51	325.25	323.23	324.35	323.79	324.6	324.25	324.84	325.17	324.22	323.81	324.76	323.85	326.09	324.62
299.79	299.24	300.26	299.59	300.88	299.94	299.86	299.65	300.63	299.8	299.07	298.86	300.89	299.88	301.59	300.98	300.53	299.15	299.55	299.64	300.83	299.86	299.49	300.23	300.11	300.04	299.78	299.77	300.12	300.33	300.94	301.15	300.23	301.38	299.27	301.47	300.01	299.9	301.36	300.83	298.7	299.73	300.39	300.22	299.67	299.38	299.99	299.7	300.41	300.08
315.47	314.64	315.21	314.34	313.48	315.63	314.54	315.05	315.26	314.55	314.85	314.09	315.38	314.66	314.8	313.36	316.02	316.19	315.56	314.3	314.28	313.37	313.58	315.07	315.04	313.94	315.45	314.69	314.63	312.96	314.02	314.87	315.81	314.69	315.3	315.28	314.77	315.27	314.21	316.26	315.26	314.21	314.35	315.9	313.4	315.5	313.72	314.38	314.65	314.83
327.4	326.72	326.94	325.99	326.24	326.86	326.44	327.48	327.97	326.64	326.98	327.09	326.74	326.73	326.79	326.59	325.56	327.08	327.53	327.53	327.12	327.77	327.46	327.66	327.42	325.42	326.37	325.94	327.6	326.68	326.8	327.16	327.46	326.33	326.7	326.04	327.14	327.07	326.13	327.21	327.32	327.37	327.34	327.95	327.26	325.59	325.68	327.54	326.96	326.85
312.95	312.72	313.05	314.14	314.18	314.21	311.69	313.25	312.52	314.87	312.78	314.44	312.95	313.67	312.55	311.99	313.17	312.01	313.05	313.7	312.38	313.67	312.97	312.13	313.79	312.95	314.53	312.34	313.69	312.17	313.76	311.93	314.14	313.36	313.85	313.08	313.23	313.52	314	312.02	312.51	313.62	314.17	313.18	313.34	314.14	313.3	313.3	313.07	314.44
313.1	313.41	313.44	314.36	312.9	314	313.72	313.34	314.65	313.58	313.53	314.58	314.3	313.6	314.1	313.45	313.56	313.82	313.37	313.82	312.83	314.63	313.72	313.55	313.78	313.98	313.87	313.67	313.84	314.46	314.68	312.31	314.59	314.05	313.94	313.46	314	313.66	313.72	313.26	313.59	313.32	314.2	313.11	313.62	313.94	313.76	313.92	314.6	314.39
315.1	316.67	316.48	316.43	315.73	314.44	316.81	314.96	315.56	315.03	316.29	314.59	315.82	315.05	315.34	316.77	316.66	315.93	315.93	315.49	315.02	314.83	315.74	315.72	316.74	315.14	315.44	315.75	316.4	315.53	316.6	315.48	315.71	316.71	315.7	315.75	315.47	316.89	316.47	315.31	315.35	315.73	316.1	315.3	317.21	316.05	316.27	315.76	314.59	316.89
295.61	295.36	295.29	295.3	295.8	294.44	295.23	294.7	295.49	295.68	294.49	295.2	294.14	295.21	294.82	295.77	295.38	294.17	294.65	294.49	296.54	293.75	294.19	294.94	295.84	295.55	295.96	294.6	294.4	294.81	296.17	295.87	295.13	295.7	294.38	295.7	296.18	296.08	294.58	295.38	294.51	295.41	294.72	295.1	293.64	296.23	294.6	294.96	295.6	295.33
315.08	313.24	314.16	316.32	315.78	315.35	315.53	313.8	314.51	316.23	315.04	314.36	317.04	315.13	315.11	315.6	315.67	314.29	314.11	314.48	315.04	314.94	315.35	315.68	314.62	314.2	313.98	315.02	315.03	314.3	314	314.94	314.91	313.76	315.77	315.44	314.56	313.81	315.04	314.58	315.55	314.8	315.13	315.61	313.35	314.71	314.33	314.39	315.27	315.18
302.89	304.06	302.59	301.72	303.2	302.29	303.77	302.69	302.24	302.78	303.78	302.53	302.19	303.21	302.75	303.86	303.2	302.37	303.47	303.21	302.83	303.15	303.39	302.87	303.12	303	302.4	302.89	302.24	302.77	301.98	303.48	302.84	303.49	302.09	302.31	302.96	302.87	301.86	303.1	302.83	302.52	303.45	303.3	304.22	302.63	304.36	302.85	302.41	302.42
303.81	303.39	303.91	303.5	304	302.64	303.67	303.72	302.58	302.51	303.02	304.81	303.35	302.7	304.03	303.1	304.77	303.37	303.44	304.2	302.82	304.55	302.07	303.71	302.75	304.11	304.2	304.8	304.49	303.86	304.8	302.38	303.77	303.88	303.49	303.44	302.94	303.83	303.65	303.9	304.67	303.68	303.29	302.96	303.96	302.25	302.99	303.75	303.38	304.4
300.46	300.39	300.39	301.93	300.64	299.96	302.64	301.45	300.99	300	300.95	301.78	301.11	300.37	301.46	300.29	300.39	301.47	298.68	300.68	301.26	301.05	300.26	300.57	302.11	301.24	302	300.78	300.72	301.43	301.58	300.68	301.75	300.6	301.22	301.42	300.42	301.36	301.24	302.46	299.38	300.95	301.76	301.26	300.11	301.04	300.01	300.8	301.39	301.05
294.53	294.85	295.89	295.82	295.27	295.44	294.55	294.8	294.88	295.01	295.46	295.25	293.82	294.89	294.48	295.88	295.62	294.99	295.67	294.83	294.89	294.53	294.3	294.27	295.35	295.44	294.63	295.01	295.8	294.74	295.6	294.85	295.56	293.94	294.71	294.69	295.79	296.22	294.51	297.12	294.68	294.23	294.89	296.23	295.46	295.61	294.75	295.98	294.93	294.69
295.39	295.35	295.55	296.25	296.04	298.08	297.11	296.71	297.6	296.46	296.67	297.79	296.36	296.74	297.67	296.95	298.69	297.08	295.19	297.13	295.56	297.54	296.62	297.37	296.13	296.45	297.17	295.61	295.8	297.16	297.03	296.62	298.31	298.38	296.19	297.15	297.13	296.5	296.53	297.16	296.41	295.5	296.39	297.56	296.77	296.57	297.43	296.78	297.78	297.87
300.6	301.35	300.36	300.72	300.33	300.59	299.61	301.46	300.83	299.34	300.03	301.51	300.37	299.77	299.05	300.41	301	300.55	300.67	299.63	301.67	299.44	299.7	299.42	299.84	300.05	300.59	300.41	300.09	299.97	300.31	298.71	299.87	299.49	300.46	300.27	299.78	300.59	301.05	298.97	301.1	300.1	300.07	300.5	300.66	300.25	300.87	299.77	299.66	299.01
306.49	305.99	307.5	306.03	307.57	305.62	305.23	305.72	306.95	306.33	306.45	305.35	306.38	306.41	306.46	306.34	306.11	306.2	305.76	306.19	305.9	305.67	305.44	306.12	306.97	306.35	305.93	306.34	305.06	307.33	306.02	306.53	305.98	306.02	305.33	306.2	305.51	306.81	306.72	307.13	305.99	307.42	307.05	306.48	306.8	305.69	306.09	306.28	304.22	306.5
315.83	314.61	314.94	314.58	314.77	315.2	315.18	314.42	315.58	315.81	314.26	315.78	315.82	315.21	314.35	314.08	315.54	315.41	313.44	314.95	314.32	314.67	315.43	315	315.14	315.22	314.43	316.81	315	315.56	315.24	314.07	314.23	314.44	314.7	314.71	315.11	314.35	314.73	314.01	314.84	315.59	316.18	315.29	314.35	314.04	315.47	315.13	315.24	315.22
312.64	312.5	312.26	312.9	312.07	311.71	312.8	311.5	310.9	312.77	312.8	311.67	311.67	313.11	312.1	311.23	312.24	312.95	312.39	312.19	313.01	313.1	312.42	312.65	312.85	311.98	312.29	311.72	311.34	312.42	312.09	312.63	311.91	311.25	311.38	312.03	312.45	312.43	312.4	311.77	311.53	311.43	312.6	312.02	312.52	311.12	310.9	310.15	311.63	311.1
308.71	309.04	308.89	310.29	310.2	310.79	309.44	309.83	309.51	310.14	309.72	311.07	309.62	309.48	309.57	309.59	309.47	308.25	309.12	310.84	310.27	310.44	309.89	309.61	310.7	310.11	309.85	309.74	308.41	310.95	310.14	310.18	310.7	311.75	310.09	309.31	310.56	310.55	309.99	310.36	310.23	310.95	309.75	309.71	309.89	311.83	310.28	309.57	309.14	309.13
306.5	306.51	308.56	307.5	306.7	306.44	307.45	306.61	307.32	306.31	306.65	306.94	306.22	306.79	307.45	306.71	307.09	307.11	306.02	306.92	306.47	306.51	307.09	307.02	306.29	306.91	306.53	306.34	306.66	306.84	306.74	306.54	306.59	306.83	306.37	305.77	305.95	307.07	307.85	305.95	307.34	306.13	306.59	306.44	306.17	306.69	307.87	307.09	305.69	306.88
303.35	305.24	304.73	305.64	304.31	304.77	306.08	305.2	305.81	305.67	304.97	305.2	307.15	305.53	305.41	303.88	305.9	306.15	303.67	304.45	305.17	306.6	305.99	304.88	306.16	305.11	306.42	305.18	304.3	303.55	305.16	306.02	304.36	304.04	305.41	304.82	305.73	304.5	305.52	304.84	305.29	305	303.79	305.01	304.73	305.62	304.17	306.01	304.6	305.33
300.84	300.45	301.16	300.75	301.56	300.36	301.11	302.19	301.33	300.55	300.6	301.36	302.11	300.98	301.34	301.14	300.79	299.98	300.26	300.45	300.16	300.91	300.58	301.21	301.36	299.68	300.27	301.29	300.18	301.39	300.47	301.78	300.21	301	300.68	300.24	302.56	301.22	301.06	301.07	301.18	300.05	302.55	299.72	301.69	300.18	300.56	300.42	301.8	301.41
326.55	327.15	327.17	325.94	326.47	325.97	325.84	325.92	326.74	325.94	326.18	328.95	326.44	326.49	327.76	326.74	326.44	326.45	328.21	327.62	327.2	327.84	327.72	327.31	327.35	326.52	326.84	326.79	326.97	326.95	327.7	326.67	327.56	326.32	326.87	327.88	326.2	327.28	326.18	326.04	327.77	328.02	327.04	326.9	326.48	326.64	327.59	326.82	326.41	328.19
294.18	293.34	294.1	294.16	293.79	294.04	294.73	294.69	294.88	293.22	294.69	293.49	292.77	293.87	294.54	294.17	294.21	294.2	294.13	293.85	293.96	293.36	293.79	293.52	293.81	294.01	293.46	294.52	294.29	294.7	294.31	293.58	293.56	293.48	294.9	293.93	293.6	294.3	294.11	294.93	294.3	294.64	292.94	294.14	293.53	293.79	293.68	294	294.32	294.03
298.01	299.19	300.28	299.41	299.53	299.48	300.18	300.52	301.3	299.9	300.68	299.18	300.53	298.61	299.11	299.3	299.88	300.77	300.26	299.64	300.55	299.67	299.45	299.02	299.35	300.55	300.78	299.69	300.91	300.41	299.69	299.4	299.97	298.76	299.06	299.94	300.13	300.74	301.25	300.1	300.1	299.75	300.02	299.86	300.19	300.43	299.9	300.74	300.66	300.56
316.38	314.82	315.3	315.35	314.76	315.67	316.21	317.4	315.8	316.84	316.13	315.4	314.61	315.62	315.11	315.43	316.26	315.54	316.31	316.49	315.18	316.15	317.2	315.62	316.37	314.79	317.25	316.3	314.93	314.94	315.88	316.38	316.31	316.55	315.17	314.99	315.11	317.02	315.7	315.8	315.64	315.25	315.95	315.31	315.91	313.73	316.03	315.45	315.61	315.94
315.06	314.58	314	314.95	315.5	315.01	314.76	315.57	315.11	315.7	315.9	315.53	315.83	313.71	315.02	314.89	315	315.07	315.23	314.73	314.7	314.8	314.29	316.07	314.39	313.32	314.56	315.04	313.78	315.01	314.62	314.62	314.38	314.49	314.13	315.96	315.13	315.1	315.86	315.73	315.91	315.44	314.65	315.35	314.39	314.78	315.57	315.38	314.62	315.63
318.28	319.01	317.44	318.13	318.46	318.23	318.97	318.81	319.83	319.48	317.95	319.21	319.47	319.14	318.82	316.69	317.96	317.81	319.56	318.41	319.57	318.43	319.36	318.96	318.47	318.14	317.64	318.78	318.64	318.36	318.68	319.03	318.2	318.93	318.96	317.4	319.01	318.11	319.58	318.43	319.56	319.17	318.72	317.79	318.35	318.53	319.46	319.59	318.25	317.89
315.58	316.08	315.79	315.38	316.71	316.27	316.09	315.14	315.58	315.19	316.22	314.97	316.07	316.06	315.7	315.13	316.01	316.11	316.28	315.45	316.35	316.03	316.29	316.63	314.86	315.85	316.56	316.84	315.44	315.33	315.13	316.33	315.53	316.79	316.23	317	315.55	316.25	314.64	315.19	315.5	316.43	315.41	316.15	315.89	316.16	316.1	316.08	315.66	316.48
295.51	294.58	294.73	294.74	293.68	294.87	293.7	294.73	295.35	294.8	294.71	295.19	295.91	293.23	294.98	295.63	294.2	294.62	294.54	294.64	295.76	293.93	294.55	294.65	293.65	294.73	296.08	294.13	295.66	294.76	293.76	295.72	294.85	294.55	294.45	295.92	294.1	295.77	295.31	296.1	295.4	296.67	293.81	295.08	295.35	296.21	295.15	295.31	295.28	296.02
306.47	305.08	307.46	306.52	306	306.35	307.08	306.56	308.38	305.86	307	306.89	306.89	308.29	306.49	306.69	306	306.83	306.78	307.75	306.14	306.18	306.37	306.66	306.46	307.36	306.79	306.19	307.58	306.4	307.31	307.56	304.85	306.48	306.51	307.66	306.78	306.97	308.04	306.63	305.74	306.98	305.53	306.89	306.78	305.91	306.76	306.62	306.93	305.47
313.32	311.72	313.01	313.26	313.96	313.22	313.06	312.45	312.92	313.63	313.89	313.2	313.56	312.8	313.54	312.69	313.58	313.23	312.9	311.4	312.98	313.15	312.58	313.06	312.13	312.47	312.78	312.55	312.29	312.64	313.96	313.43	312.7	312.91	312.58	314.13	313.03	312.98	313.79	313.45	312.59	313.76	312.56	313.97	312.89	313.08	313.04	311.59	314	312.27
305.01	305	304.12	304.88	305.14	305.03	303.62	304.12	304.23	304.67	305.42	303.28	305.19	304.7	304.3	305.2	305.54	304.7	302.94	304.12	304.67	303.95	305.18	304.81	305.34	304.17	304.11	304.75	304.63	304.37	304.3	304.12	304.47	305.2	304.3	304.05	305.48	304.51	303.54	304.04	304.74	303.09	303.24	304.98	304.32	304.66	304.28	303.73	304.18	304.84
304.8	304.47	305.2	304.47	303.9	304.83	304.17	304.74	304.24	304.39	304.39	304.08	303.97	304.29	304.64	304.57	304.23	303.5	303.95	304.24	305.04	303.32	304.68	303.83	303.43	303.66	305.35	305.44	304.51	303.72	303.64	305.29	304.86	304.03	302.88	304.26	304.38	305.35	304.23	304.48	304.73	302.78	305.27	305.13	304.56	304.59	304.67	304.59	303.54	304.11
305.38	305.09	304.84	304.38	304.63	304.64	304.38	304.19	304.85	304.57	304.92	303.56	303.96	305.21	303.92	303.63	305.08	303.18	304.03	303.31	304.47	303.76	304.59	303.26	304.46	302.25	303.67	303.48	304.53	303.15	304.39	305.57	304.31	304.26	303.27	305.63	304.23	304.82	304.36	304.86	303.58	304.17	303.7	304.99	305.8	305.43	304.04	304.91	304.5	305.57
313.73	312.57	312.93	312.33	313.99	313.43	313.27	315.16	313.89	312.28	313.19	312.88	312.69	312.53	313.4	313.89	312.83	313.04	311.86	313.6	312.4	312.67	313.77	312.93	314.42	313.71	313.81	312.4	313.35	312.45	312.48	313.93	312.71	312.74	312.94	314	312.18	313.72	312.22	313.16	312.72	314.18	313.66	313.26	312.46	312.47	312.62	314.24	311.98	313.37
311.12	308.29	309.37	308.96	309.02	308.69	308.72	308.21	308.89	308.6	308.76	308.55	309.33	309.35	308.67	308.72	309.17	309.26	309.21	308.18	309.03	308.79	308.15	309.93	309.61	310.36	308.21	309.16	309.38	309.53	308.84	308.59	308.69	308.88	308.46	309.19	309.85	307.43	309.77	307.47	307.99	309.49	308.44	308.04	308.53	309.23	308.61	309.87	309.67	307.57
305.58	304.77	304.83	306.74	305.72	305.92	306.83	304.93	306.05	305.28	305.57	304.54	306.44	306.61	306.38	305.64	304.52	305.74	306.01	305.11	306.17	306.56	307.35	305.51	306.3	306.06	305.47	306.01	306.27	306.3	307.41	305.46	306.56	305.63	305.93	306.46	306.35	307.07	306.77	306.6	305.76	305.78	306.03	305.82	305.94	306.27	305.17	306.72	306.7	307.32
319.07	319.09	320.6	318.67	319.33	319.68	320.17	320.15	319.24	319.6	319.41	318.86	318.33	318.13	319.56	318.94	318.09	319.35	320.17	318.14	318.95	319.95	318.07	319.53	319.48	319.99	319.62	318.33	320.56	319.43	318.76	318.81	319.96	317.74	319.81	319.12	319.39	319.19	318.99	319.05	319.17	319.06	318.62	317.38	318.71	319.64	318.66	318.82	318.93	320.21
318.65	318.86	317.01	319.29	318.71	316.58	317.69	318.6	317.23	318.65	318.31	318.13	318.84	318.05	316.45	317.18	317.74	317.61	318.16	318.2	316.98	317.59	318.19	318.23	317.56	318.32	317.57	318.87	318.62	318.8	317.74	317.53	318.79	317.3	318.51	318.76	317.47	317.38	317.7	318.1	318.37	317.96	319.19	317.43	318.82	318.69	318.47	317.6	318.59	318.06
319	318.7	319.65	319.88	320.02	318.58	318.94	319.33	319.32	320.25	319.07	318.3	318.79	318.86	319.34	318.79	319.59	318.98	319.65	320.13	319.6	319.62	319.94	318.89	318.57	320.36	320.04	318.7	319.57	319.87	318.52	318.81	319.54	319.94	319.05	320.02	318.96	319.6	319.66	318.21	319.51	318.7	319.85	319.31	319.42	318.05	317.9	319.38	320.88	318.88
314.71	314.83	315.68	314.1	315.16	315.77	315.73	315.19	314.02	314.43	315.25	313.5	315.31	314.84	314.85	315.32	314.9	314.48	314.24	314.95	313.97	315.54	316.67	314.24	314.63	314.3	314.78	315.82	315.59	314.12	313.85	313.68	314.35	315.83	315.54	314.89	315.16	314.69	314.82	314.61	315.32	314.39	314.76	314.54	314.77	315.56	314.38	315.36	315.1	314.68
303.32	303.79	303.83	305.03	304.32	303.12	302.59	304.72	305.4	304.8	304.02	305.81	305.33	303.59	304.52	305.01	303.65	302.81	303.86	305.1	304.09	304.51	305.45	304.52	303.67	304.22	304.47	302.56	304.02	303.58	303.89	303.9	305.37	303.63	303.98	304.48	304.23	304.47	303.95	304.02	304.86	304.92	303.81	305.84	304.77	304.46	303.87	304.08	304.7	304.94
305.7	306.06	307.13	305.37	305.84	305.51	305.99	306	305.94	305.99	306.83	305.92	306.07	305.73	306.16	304.96	305.42	306.74	306.44	306.44	305.6	305.62	306.7	306.98	306.44	307.09	305.7	305.8	305.76	306.3	307.16	306.08	306.48	307.3	306.24	305.74	306.25	304.68	307.5	306.25	304.78	305.18	305.92	307.56	307.25	307.21	306.15	306.01	305.65	306.6
304.98	305.1	304.6	304.95	305.12	304.54	303.9	304.87	305.36	304.85	304.85	305.73	304.92	304.49	304.05	305.11	303.93	304.53	304.27	303.61	303.78	303.88	303.75	305.45	303.66	303.95	304.06	304.05	303.39	303.56	305.14	305.05	304.69	305.41	303.77	305.18	304.46	304.67	303.18	304.21	305.51	304.69	304.41	304.1	304.45	304.56	305.31	304.91	303.01	303.75
311.58	310.6	310.79	312.37	310.93	310.18	309.78	311.02	310.34	311.26	312.45	311.98	311.22	309.71	311.29	310.77	311.06	310.76	310.2	310.8	310.79	310.81	310.44	311.9	311.63	311.06	310.32	310.32	309.34	310.67	311.25	310.51	309.79	311.2	310.37	310.55	312.3	310.86	310.65	311.67	308.85	310.74	311.71	311.6	311.12	310.11	311.59	310.04	310.99	310.97
312.04	313.03	313.31	314	313.25	312.98	312.76	313.86	313.26	313.19	313.03	311.81	313.4	312.68	312.93	312.47	313.75	314.51	312.89	313.84	314.08	313.84	311.96	312.93	313.85	312.7	313.45	315.01	312.79	312.08	313.13	313.19	313.4	313.3	313.3	312.99	313.5	313.5	313.96	313.61	313.6	313.31	312.93	313.01	314.46	312.16	313.89	313.73	313.86	313.35
311.4	313.42	313.36	313.06	312.33	314.55	311.87	312.95	313.4	312.84	312.8	313.03	312.57	312.23	313.02	312.51	313.29	313.58	313.22	313	313.62	314.39	311.68	314.1	313.44	312.11	313.19	313.06	312.98	312.7	313.2	313.25	312.58	312.07	314.29	313.53	312.82	313.38	312.25	313.19	312.55	311.84	312.65	312.45	314.14	312.99	313.52	312.76	313.89	313.17
308.67	309.65	309.37	308.32	307.7	308.31	308.91	309.04	309.73	309.53	309.22	308.5	309.35	307.59	307.32	307.59	308.35	309.89	308.7	308.55	307.91	307.83	310.16	308.23	308.38	309.41	310.12	308.31	308.67	310	308.49	308.83	309.65	308.51	309.21	309.48	309.86	308.68	308.75	309.12	309.48	309.25	309.13	309.4	308.97	310.01	309.29	309.3	309.28	310.04
318.63	318.57	318.54	317.61	318.91	319.18	318.38	318.49	317.44	317.94	318.34	318.09	317.94	317.97	318.69	317.3	317.82	318.23	318.4	317.49	319.38	317.03	318.28	318.77	318.83	318.11	318.95	317.94	318.32	318.7	317.59	318.16	318.35	318.08	317.46	318.4	318.86	317.94	318.47	318.38	318.63	317.82	319.99	318.16	320.35	317.75	317.15	318.33	317.97	317.85
327.73	328.18	328.67	328.83	329.09	328.89	329.37	328.46	328.38	328.38	328.59	329.35	329.82	329.3	329.1	327.98	329.96	329.32	329.85	329.76	327.89	328.36	328.16	327.49	328.69	329.26	329.15	328.47	328.76	329	329.46	328.99	327.84	328.43	329	329.93	328.16	328.69	329.27	327.2	329.94	327.94	329.87	328.6	328.75	330.19	328.71	328.51	328.47	330.17
328.98	328.57	328.25	330.25	327.45	329.28	328.97	329.45	328.29	328.55	329.86	329.37	328.33	328.31	328.69	328.21	328.3	329.01	329.65	328.37	328.57	327.59	328.29	328.49	327.98	328.31	328.15	327.82	328.58	327.67	328.03	329.13	327.73	328.12	328.32	329.54	328.85	328.27	328.29	328.31	329.46	329.3	328.66	328.1	328.41	326.99	328.94	328.75	328.09	328.99
314.31	312.44	313	313.74	312.99	314.12	312.91	313.92	314.07	312.76	312.27	313.02	313.48	314.17	313.87	314.44	314.4	313.81	313.72	313.76	313.39	313.25	313.78	313.37	313.44	314.53	312.84	314.7	313.27	315.68	314.05	314.35	314.55	313.48	313.32	314.94	314.38	313.34	312.69	313.94	314.35	314.87	313.29	313.81	312.98	313.5	313.19	313.92	314.05	314.18
318.78	317.62	318.52	318.03	316.38	316.1	317.58	316.93	317.35	317.48	317.22	316.39	317.49	317.15	318.11	318.09	317.44	316.8	316.63	317.09	317.91	317.53	317.74	317.11	318.08	317.75	317.21	315.59	316.32	318.23	315.94	317.95	317.1	317.74	316.8	318.57	316.89	317.15	317.36	317.55	317.58	318	316.43	317.63	317.6	316.94	317.38	317.15	316.51	317.63
324.42	325.1	324.79	324.58	325	325.38	325.62	325.22	325.51	325.82	326.03	325.19	325.09	326.68	326.42	325.03	326.01	325.35	325.42	325.45	324.92	325.93	324.34	324.67	325.42	325.48	326.44	324.73	325.4	325.58	325.18	324.67	324.74	324.45	324.69	326.24	325.66	324.78	324.41	324.45	325.71	326.28	325.01	324.18	326.14	325.21	325.8	325.92	324.81	324.7
317.81	317.18	316.64	317.09	316.8	316.82	317.18	316.77	316.91	319.07	318.14	317.7	316.5	317.72	315.73	316.64	318.87	317.8	317.94	317.52	316.77	316.41	317.28	316.98	315.66	316.68	318.96	317.66	318.36	317.65	316.54	317.41	317.61	317.79	316.94	317.1	316.51	316.61	319.3	316.74	316.62	316.12	317.75	316.9	316.83	316.74	317.46	317.14	316.18	317.16
324.21	325.03	324.41	324.29	323.5	324.24	324.54	325.09	325.07	323.18	325.04	323.93	324.65	324.88	324.52	324.32	324.85	323.18	324.58	325.69	323.68	324.16	325.1	325.06	324.3	324.49	323.82	325.3	324.39	323.83	325.11	325.14	324.75	324.88	325.41	325.02	323.94	323.97	324.9	324.26	324.67	325.09	324.54	324.72	324.39	324.49	324.56	323.78	324.17	325.71
314.47	312.84	313.28	311.8	314.2	312.77	313.21	314.26	312.96	313.16	313.98	313.23	313.58	313.34	312.99	313.24	314.62	313.72	312.45	313.89	313	313.83	313.19	314.79	313.1	313.31	313.63	312.86	312.19	313.69	312.51	312.23	313.86	313.01	313.07	313.02	312.99	312.82	313.53	312.78	313.25	311.87	314.47	313.87	313.21	313.13	312.51	313.63	312.46	311.75
327.8	326.84	327.63	327.02	326.37	327.34	327.71	326.54	327.55	327.38	326.54	327.64	326.24	326.13	326.04	325.91	326.96	325.82	326.87	326.13	326.84	325.61	327.75	327.71	326.91	328	327.72	327.35	327.82	326.77	327.52	326.73	327.62	328.41	326.54	325.88	327.16	326.15	325.57	326.6	327.2	327.18	326.63	327.29	326.92	326.2	326.67	326.88	327.43	327.21
305.64	305.3	304.73	305.3	305.52	307.1	305.34	305.2	303.96	304.84	305.93	304.8	305.84	304.54	303.83	304.91	304.98	305.7	305.31	306.55	304.07	306.05	304.95	304.87	304.85	305.2	305.85	305.04	305.55	304.8	305.46	305.23	304.88	306.77	305.38	304.94	303.94	305.67	305.11	304.38	304.88	305.96	304.97	304.93	305.56	304.9	304.77	304.96	305.74	305.83
316.51	315.76	315.95	315.74	315.85	317.4	317.33	315.68	317.2	316.33	317.01	316.41	316.12	316.89	316.67	316.24	316.33	316.74	316.54	317.91	315.83	317.42	316.6	317.8	316.15	317.23	316.15	315.74	316.33	315.63	316.44	316.62	316.18	316.23	317.33	316.52	317.18	318.06	316.91	317.19	316.77	316.27	317.17	316.33	316.86	316.62	316.41	316.99	316.64	316.5
301.58	302	301.18	299.46	301.79	301.52	300.22	300.58	300.76	302.22	302.39	301.31	301.63	301.16	301.6	301.89	300.72	300.8	300.62	301.42	301	300.66	300.11	302.14	301.19	302.22	301.83	301.61	300.74	301.91	301.37	301.77	300.6	300.27	300.8	301.82	301.61	301.59	299.86	301	300.77	301.02	301.97	300.93	301.02	302.6	301.2	300.25	301.75	300.74
327.4	328.63	328.29	327.09	326.93	327.69	326.02	327.73	327.58	327.34	326.69	326.38	328.16	326.94	327.17	328.96	327.57	327.74	327.5	328.02	326.59	328.42	327.92	325.53	326.41	326.85	327.17	327.16	327.31	326.03	327.23	328.13	326.73	326.72	328.32	327.04	329.05	327.86	327.33	328.55	327.65	327.05	327.96	327.57	327.09	329.1	329.01	328.14	329.65	328.23
316.07	316.56	316.55	316.2	316.29	315.03	315.37	315.42	315.33	316.04	315.07	314.79	316.3	315.72	316.15	314.43	315.27	316.56	316.49	315.59	314.98	316.08	317.31	315.9	314.61	316.25	315.47	315.93	315.84	316.47	315.58	316.08	315.02	316.24	316.39	314.79	315.05	316.18	315.98	316.1	315.65	315.38	316.25	316.94	315.52	315.12	316.24	314.47	315.96	315.37
303.59	302.62	303.58	303.81	303.33	303.96	303.36	303.71	303.24	304.24	302.71	304.68	303.08	303.15	303.36	303.77	303.86	304.88	304.83	302.03	304.16	304.2	302.81	303.9	304.54	304.86	302.7	303.45	302.64	303	303.04	303.54	304.04	302.84	302.6	304.46	303.15	302.94	303.78	303.87	303.09	302.68	303.14	302.58	301.97	303.93	303.09	303.41	303.97	303.21
314.23	314.27	314.14	313.41	314.95	314.74	315.26	315.06	313.96	314.76	315.38	314.16	315.34	315.24	314.66	315.29	315.62	314.36	315.12	315.89	315.28	314.89	314.65	314.41	314.91	315.02	314.27	314.47	314.36	315.09	313.56	315.52	315.81	314.85	314.83	314.64	313.05	314.66	314.37	314.83	314.62	314.93	314.63	314.28	314.8	314.75	314.4	314.4	314.72	314.45
313.99	313.98	314.38	314.71	314.15	314.65	314.75	314.9	314.21	315.62	314.91	314.66	314.92	312.82	315.37	315.29	316.43	315.14	314.65	315.28	313.65	314.79	315.87	314.49	315.83	314.6	315.19	314.03	315.19	314.54	315	314.4	314.41	314.77	314.59	315.4	314.93	315.29	314.99	315.44	315.23	314.41	314.87	314.97	315.48	313.22	314.72	315.22	314.05	314.73
313.38	313.27	313.57	313.67	313.88	314.58	312.76	313.34	314.07	312.87	313.06	312.83	311.58	313.42	312.97	313.58	312.33	311.91	313.01	313.74	313.16	313.71	312.2	312.34	313.28	313.12	314.13	313	312.88	313.85	312.56	311.5	313.19	312.97	312.68	312.34	312.09	312.45	312.44	312.95	313.63	314.24	312.4	312.6	312.29	311.77	312.85	312.69	313.04	314.46
305.14	304.3	303.53	305.07	304.96	306.54	303.89	303.5	303.92	304.34	304.67	303.5	304.09	304.83	304.98	303.83	304.51	303.11	305.88	304.43	304.3	305.23	304.26	304.06	305.03	304.33	303.77	303.89	304.11	304.92	304.51	304.17	305.97	304.72	304.36	304.48	304.58	304.31	303.96	302.48	303.33	303.81	303.67	303.73	303.24	305.5	304.41	304.39	303.65	304.12
315.96	317.17	316.56	316.06	317.19	317.68	316.9	317.25	317.56	318.78	316.87	317.83	317.76	317.59	316.29	317.11	316.72	316.94	317.13	317.43	318.07	317.4	316.85	316.37	317.01	315.33	317.57	317.4	316.68	316.84	317.68	316.61	317.4	317.71	317.24	316.05	317.56	316.95	316.88	317.42	316	318.19	317.34	317.17	315.96	317.62	316	317.39	317.04	316.92
307.19	306.86	305.65	306.74	307.17	307.66	306.11	306.76	306.17	307.01	307.52	306.56	305.69	306.05	307.22	307.11	306.55	306.61	306.5	307.81	306.4	306.85	305.95	306.47	306.38	307.03	305.21	307.47	305.9	306.68	307.46	305.57	306.21	305.98	305.74	306.53	305.69	306.54	306.47	305.9	307.32	307.17	304.95	306.93	307.12	306.24	305.64	306	306.28	306.05
304.68	304.95	306.87	305.71	305.28	306.61	305.61	304.23	306.09	304.59	305.78	305.41	305.8	305.13	305.51	305.41	304.95	304.41	306.39	305.4	303.85	305.2	304.66	305.58	305.28	306.55	306.75	304.7	305.65	305.24	305.78	306.33	304.91	304.9	305.55	305.52	305.56	305.26	305.5	306.01	306.91	304.42	305.12	306.35	305.67	306.48	306.47	306.09	305.06	306.36
327.11	327.08	327.34	326.65	326.85	328.33	327.57	327.33	327.34	326.12	326.75	327.66	326.94	326.79	327.26	326.73	326.55	325.97	328.09	328.5	327.83	326.11	326.39	326.8	326.89	326.62	326.79	326.98	326.25	326.01	327.61	326.65	327.01	327.62	326.81	327.1	326.7	325.92	327.47	327.09	326.87	327.52	327.9	327.53	327.26	327.39	327.19	326.51	327.29	327.27
304.98	305.61	305.19	305.5	305.41	305.38	305.52	305.94	305.82	305.92	307.01	305.5	306.26	305.53	305.85	304.85	305.9	306.11	305.85	305.82	305.14	305.84	306.24	304.66	306.35	304.83	305.29	305.92	305	304.99	306.24	304.51	306.27	304.11	306.04	305.67	305.8	305.68	305	305.79	304.78	306.26	306.21	306.58	304.9	306.18	304.04	304.88	305.02	306.06
325.76	325.03	325.49	324.33	325.28	325.96	325.38	325.67	326.96	324.89	324.75	326.78	324.9	325.38	326.27	325.63	325.32	326.23	325.75	325.25	325.76	325.02	324.44	324.49	324.25	324.21	325.12	323.41	324.86	324.22	323.89	324.69	325.45	324.47	325.58	325.11	325.89	326.15	325.98	324.46	325.34	324.69	325.72	325.23	325.9	327.01	324.3	323.38	324.47	324.32
304.58	304.96	303.67	303.19	304.35	305.96	303.31	304.15	304.12	306.69	304.79	304.3	305.35	304.46	305.03	304.55	304.84	304.91	303.66	305.05	303.99	304.6	303.93	302.68	303.94	303.53	304.36	303.8	305.16	304.42	305.26	303.33	304.81	305.52	303.75	304.11	304.91	305.02	304.7	304.09	304.83	305.01	305.09	303.86	304.76	303.71	304.04	304.67	304.04	304.21
308.46	307.78	307.92	309.19	309.94	308.22	308.15	308.76	308.85	309.27	308.93	309.76	308.5	309.34	308.46	308.22	308.44	309.22	308.59	308.63	307.78	309.36	309.14	309.54	308.17	309.21	309.06	310.07	308.66	308.74	307.25	308.83	309.07	309.23	309.34	308.79	308.85	309	308	308.26	309.9	308.7	309.47	310.08	308.47	309.2	309.35	308.18	309.23	307.71
305.14	305.98	306.71	305.78	306.39	305.32	306.53	306.07	305.77	306.34	305.54	305.46	306.32	306.48	306.31	306.4	305.64	306.75	304.79	307.22	306.53	306.44	306.17	305.52	306.93	305.99	306.56	306.45	307.31	305.97	305.23	306.52	305.48	306.81	306.99	306.43	305.79	306.59	306.82	306.63	305.23	306.1	306.29	305.14	305.56	305.81	306.53	305.87	306.25	305.91
310.25	310.46	311.68	310.47	311.35	310.9	311	309.56	310.69	310.84	310.41	310.6	310.96	311.52	310.61	310.16	310.01	311.96	310.61	310.35	311.04	310.74	310.56	309.97	309.82	309.75	311.03	310.81	311.81	310.62	310.91	311.59	310.38	310.55	311.36	310.27	310.96	310.93	310.62	309.91	311.23	311.33	310.67	310.35	310.8	310.06	310.67	310.35	311	310.02
314.92	314.55	314.44	313.97	313.4	314.92	315.82	314.12	315.1	314.84	314.14	314.73	315.08	314.32	315	314.79	314.33	315.86	313.53	314.09	315.47	315.35	314.53	314.92	314.15	313.72	314.39	316.4	314.68	314.35	314.66	314.53	315.57	315.28	314.75	312.96	315.01	315.76	315.75	314.1	315.32	313.87	314.53	314.39	314.23	313.95	313.28	314.35	313.68	314.7
311.74	311.71	313.14	313.12	310.33	311.8	311.44	311.66	312	311.36	311.49	311.14	312.66	311.74	311.84	312.43	313.32	312.13	312.63	312.37	311.66	311.45	313.41	311.62	311.09	313.47	311.5	312.51	312.5	312.63	313.04	312.36	311.91	312.63	311.77	310.86	311.67	312.44	310.97	312.35	310.82	311.09	311.49	311.61	310.2	312.95	311.47	312.65	311.61	312.49
311.22	311.75	311.03	310.02	310.6	311.94	310.68	311.43	310	310.42	310	310.99	310.97	310.96	311.17	310.99	310.1	310.95	311.94	312.04	311.4	309.54	310.3	310.88	310.48	310.4	310.87	311.45	309.9	310.78	311.49	311.84	311.57	310.57	312.09	311.37	310.54	310.67	310.65	310.75	310.21	310.51	311.16	311.68	310.66	309.8	311.34	311.07	310.72	311.03
327.27	329.25	330.57	329.4	329.48	328.67	328.75	329.29	328.57	328.49	327.8	328.99	327.81	327.39	328.38	328.58	329.98	328.57	328.58	328.96	329.58	329.83	328.54	328.99	328.35	328.73	326.81	328.04	328.35	328.15	328.09	329.07	329.67	328.02	328.15	328.74	329.12	328.3	327.67	326.53	328.93	328.92	328	328.3	327.04	328.32	328.09	328.13	329.46	329.93
304.03	304.15	304.76	304.26	305.52	304.38	304.37	304.03	304.99	305.17	305.96	304.73	303.29	304.73	304.62	304.11	304.05	305.19	305.15	306.27	303.93	304.7	303.37	305.04	304.02	304.94	303.88	304.34	304.88	305.32	303.1	304.13	304.09	304.38	305.19	304.52	305.21	305.12	304.38	305.55	304.16	304.52	304.79	305.37	303.92	304.55	304.96	303.89	304.33	304.57
306.62	307.07	308.31	305.39	307.39	307.97	306.86	309.22	307.22	307.27	307.14	307.49	307.82	306.3	306.36	306.32	306.29	307.78	308.24	307.75	306.61	307.95	307.62	307.05	305.69	307.52	306.85	306.29	308.21	306.85	307.66	306.97	308.42	307.22	307.93	308.16	307.38	306.47	306.64	307.08	307.64	307.49	308.3	306.78	306.94	307.54	308.11	308.4	307.59	307.31
303.48	303.41	303.14	303.15	305.07	303.95	304.7	304.6	302.96	303.72	304.92	303.72	303.59	303.41	302.99	304.36	302.99	303.17	303.07	304.04	303.47	303.46	303.33	302.99	304.69	304.78	303.67	303.62	304.52	304.35	304.01	303.3	301.65	305.14	304.58	304.61	304.88	304.8	303.99	303.97	303.69	304.32	304.89	303.97	304.5	303.44	304.18	303.77	303.03	303.07
317.68	318.67	318.71	318.7	317.66	317.57	319.09	318.65	317.33	318.64	317.98	319.54	319.07	318.68	318.14	318.98	318.06	319.21	318.54	318.7	317.3	317.15	317.57	318.44	317.65	318.51	318.57	317.79	318.46	318.95	318.59	317.85	318.23	317.89	319.33	318.45	318.69	318.08	318.83	318.19	317.67	317.97	318.58	317.3	318.09	318.27	319.01	317.31	318.31	317.02
314.16	315.72	314.59	315.17	314.25	315.9	315.48	315.43	315.58	314.86	315.1	315.03	314.41	316.16	314.93	315.12	315.68	313.87	315.28	314.15	314.56	313.87	314.78	314.83	314.7	315.04	316.03	315.4	315.93	314.15	315.4	315.09	313.74	314.92	315.27	313.92	316.34	315.26	315.79	316.46	315.66	315.06	314.46	314.44	315.07	315.42	315.43	315.48	314.78	315.23
316.62	314.55	315.33	315.52	316.72	316	315.04	316.21	316.04	316.07	315.4	316.14	315.35	316.5	316.68	315.23	315.98	315.73	316.67	316.14	315.74	315.94	316.67	316.79	315.67	315.76	316.85	315.99	314.83	316.89	316.45	316.48	316.13	315.39	315.88	315.65	316.02	316.42	316.37	316.01	315.64	316.67	315.48	315.57	315.99	315.82	315.53	316.14	315.37	315.54
316.67	319.36	316.08	316.8	317.49	316.12	317.45	316.8	317.07	316.78	316.55	317.03	317.21	316.45	317.09	317.45	315.91	316.69	316.67	316.29	317.26	317.1	315.98	318.02	318.34	316.17	316.97	317.66	316.95	317.52	318.04	316.81	317.04	317.89	318.3	318.37	318.12	316.56	316.8	316.48	317.64	316.79	316.75	318.08	316.91	317.18	317.24	317.88	317.88	316.52
304.94	305.84	304.08	305.16	303.94	303.81	303.72	303.8	305.03	304.37	304.57	304.75	304.58	303.46	305.54	305.38	303.33	303.98	304.74	304.08	304.13	304.85	303.95	304.96	304.73	304.4	303.8	304.63	304.53	303.76	304.9	305.34	305.05	304.36	303.96	304.45	304.99	305.38	303.84	304.49	304.38	304.17	304.29	304.31	303.63	305.03	303.89	304.98	303.05	303.85
303.46	303.06	303.63	303.04	303.81	303.14	304.02	302.91	302.56	302.81	302.78	304.33	302.88	303.44	303.22	304.36	304.76	304.59	303.98	303.02	302.94	303.42	302.78	303.28	303.44	302.96	303.56	303.92	303.89	304.61	303.99	303.27	303.86	303.86	304.1	303.28	303.74	303.09	303.49	303.5	303.66	302.8	303.11	303.61	303.86	303.92	302.92	303.49	302.82	303.05
304.31	304.54	304.71	305.11	304.2	306.04	305.12	303.96	305.49	304.28	305.24	304.61	303.77	304.73	303.24	303.94	305.08	303.91	304.49	304.45	304.64	304.81	304.82	303.64	304.36	304.18	303.48	305.1	304.46	303.69	304.97	304.31	304.05	304.26	303.24	304.06	303.79	304.28	304.58	304.83	304.62	303.86	304.23	304.28	304.69	305.81	303.77	304.05	303.84	304.08
295.18	293.65	292.89	294.66	293.43	295.21	293.93	293.93	294.35	295.04	293.71	294.8	294.26	293.72	293.56	293.14	296.01	292.99	292.85	294.12	294.61	294.66	294.96	293.61	295.27	293.66	292.89	293.78	293.76	294.37	295.39	295.03	293.28	294.78	293.9	292.93	293.37	292.91	293.75	295.77	294.34	293.74	293.95	293.58	293.72	292.9	293.95	293.3	294.1	293.96
327.08	328.78	328	327.33	327.03	327.33	327.03	327.44	327.5	327.5	329.08	328.6	328.32	328.26	328.14	328.8	328.28	326.83	327.95	327.69	328.78	328.3	327.71	327.97	326.87	326.72	327.5	327.36	327.5	327.43	327.45	327.92	329.08	327.98	328.32	327.04	328.7	328.82	328.41	328.22	327.76	328.84	327.51	328.54	327.62	328.78	327.83	326.45	327.93	329.36
303.58	303.47	305.18	303.71	303.13	303.7	302.78	304.33	304.78	303.33	304.59	304.19	303.87	302.8	303.87	303.12	302.8	303.31	303.94	304.87	302.92	305.5	302.23	303.97	304.86	304.33	303.04	304.71	303.81	304.11	302.4	304.14	303.38	304.98	305.13	303.75	304.54	303.16	303.24	303.84	303.43	302.32	302.91	304.91	304.15	303.51	304.47	303.92	305.3	302.81
306.72	307.41	305.87	306.15	307.72	308.26	306.16	307.7	306.97	306.9	305.67	306.5	306	306.62	306.71	306.29	304.92	306.05	304.91	306.72	306.7	306.91	306.83	305.73	306.42	306.62	305.83	306.84	306.7	307.39	306.77	307.18	306.83	307.21	306.1	307.04	306.46	307.56	307.42	307.51	305.86	307.68	307.45	305.98	305.92	305.99	305.76	307.2	308.01	307
316.92	316.67	316.64	317.52	316.86	317.23	317.09	318.01	318.86	317.05	316.38	316.68	316.79	316.88	317.74	317.04	317.47	317.71	316.8	319.43	317.06	317.42	318.2	318.72	316.82	318.06	317.37	317.94	318.03	317.81	317.57	317.87	316.13	317.23	316.57	317.65	317.06	316.92	317.61	316.82	316.71	316.79	317.81	317.34	317.36	318.94	315.99	316.41	317.64	316.28
312.2	313.29	314.33	313.19	311.71	312.73	312.79	312.25	313.04	313.8	313.6	312.81	313.12	313.33	313.78	312.39	312.35	312.47	312.69	312.76	312.42	311.89	313.68	313.27	313.86	313.08	311.51	312.08	314.39	312.31	312.9	312.64	312.36	313.6	311.39	312.58	312.75	313.66	313.6	313.29	313.25	313.21	312.98	311.95	313.22	311.98	313.15	312.69	313.9	313.03
303.24	304.77	304.26	303.06	303.7	304.5	303.21	304.01	304.87	301.98	303.83	304.04	303.68	303.87	303.08	303.66	304.72	303.83	303.5	304.36	304.03	305.14	304.46	303.78	304.49	304.4	303.82	302.82	305.44	303.7	303.39	303.6	304.89	302.66	305.02	303.49	304.53	303.84	304.31	304.32	302.89	305.35	302.71	305.33	304.77	301.69	303.18	304.74	303.84	302.75
314.11	312.29	313.05	312.94	312.86	314.17	313.74	313.67	313.07	313.38	312.8	314.03	312.37	313.48	312.49	313.06	313.17	313.32	312.88	313.13	312.32	313.31	312.99	314.9	312.89	312.77	312.62	312.37	313.16	312.11	312.97	315.16	312.64	312.91	313.53	312.98	313.36	313.02	313.37	313.42	314.39	313.02	313.74	313.26	313.22	313.32	313.4	311.67	312.93	313.45
297.13	297.14	296.47	297.87	296.98	295.98	296.78	295.52	295.65	297.76	297.77	296.41	297.38	296.14	297.8	296.61	295.33	297.25	295.98	295.13	296.81	296.92	296.77	294.97	297.21	297.17	295.06	296.87	296.23	296.88	297.48	295.9	297.33	296.12	296.74	296.54	297.13	297.4	297.33	296.63	297.47	296.74	296.96	295.83	296.4	296	295.67	295.91	296.87	296.21
328.55	327.68	327.93	328.76	327.86	327.59	327.48	328.17	327.65	327.4	328.39	328.48	327.91	327.71	329.29	328.03	328.08	328.34	328.26	327.17	327.08	328.37	327.94	326.78	328.67	327.02	327.31	328.17	327.84	327.19	327.55	329.13	327.77	327.38	328.66	328.72	328	328.34	328.17	326.68	327.1	329.06	327.83	327.25	327	328.04	328.2	328.03	328.76	328.29
304.99	304.97	305.41	306.54	304.44	305.07	306.49	305.71	305.56	305.17	305.34	304.98	304.55	304.65	304.99	304.54	305.11	304.88	305.29	306.55	306.24	304.69	304.04	305.54	304.93	305.37	305.85	305.31	304.36	304.5	305.44	305.85	304.92	305.46	304.79	305.81	304.23	304.13	306.42	304.75	305.86	307.09	303.59	305.86	305.83	304.44	303.71	305.33	304.4	304.38
315.3	315.66	316.45	314.95	315.4	314.57	315.61	316.68	316.38	315.79	315.69	316.69	315.27	316.33	316.43	315.52	315.7	316.17	316.85	315.78	315.6	315.75	315.56	315.28	315.42	316.74	315.73	316	316.87	316.65	315.02	315.45	316.03	315.08	316.37	317.67	316.26	315.94	316.62	315.82	315.45	316.26	315.4	315.83	315.37	316.01	316.02	316.25	315.25	315.79
328.97	328.07	328.11	328.45	328.02	327.34	329.03	327.6	327.82	327.32	327.68	327.36	327.76	327.58	328.38	327.57	328.52	327.95	325.6	327.54	327.92	328.23	329.31	327.39	327.47	327.72	326.89	327.97	327.34	328.98	328.65	327.64	328.54	327.05	328.2	328.24	326.98	326.93	327.52	326.85	328.84	328.42	327.49	328.25	327.18	326.96	328.98	328.26	327.21	328.27
327.45	327.93	328.86	328.64	327.11	327.92	327.51	327.04	326.83	327.84	329.16	328.11	328.15	328.22	326.93	327.99	328.05	326.7	326.95	327.37	327.62	327.36	327.96	327.99	327.73	326.84	327.68	328.5	328.21	329	327.33	328.29	327.08	327.55	327.92	327.85	327.54	327.9	327.61	326.9	327.45	328.31	327.44	327.53	328.88	327.83	327.11	328.52	326.6	326.58
319.48	318.39	318.55	317.38	318.39	318.02	318.79	317.6	318.67	316.81	318.25	318.21	319	318.04	319.13	318.66	319.59	318.61	318.37	319.03	318.45	319.45	318.89	318.79	319.4	318.42	317.25	317.63	319.13	318.18	318.4	317.44	318.54	318.57	317.5	318.42	317.14	317.4	318.18	317.45	318.96	319.36	318.72	320.28	319.54	318.91	319.27	316.98	318.85	317.47
301.48	302.88	304.2	303.22	302.48	303.52	302.6	302.77	302.58	302.89	302.53	302.96	303.35	303.31	303.02	302.59	302.87	302.56	303.56	303.59	303.58	303.37	302.9	303.6	302.58	302.66	303.29	301.82	302.96	302.7	303.81	302.75	301.95	301.68	302.85	303.29	302.16	302.96	302.45	301.71	302.99	302.57	301.98	303.89	301.78	302.53	302.76	303.36	302.45	302.65
305.25	305.87	306.48	304.45	304.57	305.73	305.04	303.95	305.68	305.8	306.75	305.88	304.9	306.53	304.9	305.61	304.64	305.94	304.01	304.92	305.23	305.87	305.21	304.62	305	305.63	305.44	305.01	306.37	305.13	305.34	306.39	307.02	304.91	305.07	306.08	305.87	303.99	304.87	303.73	305.87	305.48	305.52	305.73	304.68	305.6	304.78	305.55	305.69	304.49
317.89	318.9	319.13	316.87	318.64	318.31	317.84	318.34	317.77	317.55	318.8	319.23	318.73	317.76	317.08	317.54	319.15	317.13	317.49	316.83	318.54	318.2	318.59	317.76	317.62	318.9	318.67	317.07	316.66	316.96	319.38	317.49	318.46	316.25	318.09	317.45	317.7	318.5	317.71	318.33	317.65	317.84	318.65	319.14	318.1	319.14	317.27	317.33	318.04	318.03
302.7	303.01	302.9	304.42	302.04	304.62	303.17	303.54	302.86	302.73	303.93	304.71	303.67	303.68	304.54	303.1	303.73	302.54	303.03	303.82	303.67	303.43	303.31	303.46	303.51	303.8	303.49	302.95	303.04	304.28	304.12	303.75	303.44	303.22	304.45	304.38	303.78	303.41	302.73	303.44	302.58	303.88	304.4	303.2	303.21	303.94	303.23	304.76	304.19	302.87
315.28	313.47	314.27	315.01	314.6	316.36	316.02	314.31	316.71	315.18	315.34	314.57	314.88	314.46	315.37	314.73	315.11	315.94	314.82	316.58	314.42	315.37	314.87	314.4	314.47	314.42	315.86	314.58	314.86	314.8	314.56	315.32	314.25	316.05	315.37	314.15	315	314.29	314.01	314.66	314.08	314.86	313.48	316.15	315.77	314.75	315.32	314.61	314.72	315.19
315.3	316.49	315.59	314.13	314.57	313.69	315.43	314.61	314.83	314.32	314.79	314.42	313.78	314.88	314.88	315.01	314.47	314.81	314.52	314.45	314.77	315.79	314.68	315.14	315.55	315.25	315.27	314.29	316.14	314.4	315.03	314.09	314.99	314.63	314.77	315.42	314.66	314.79	314.31	315.18	313.25	315.18	314.36	315.19	314.64	314.89	314.19	315.59	315.23	314.85
302.28	303.15	302.55	301.62	303.37	302.39	301.87	303.38	303	302.87	302.41	302.2	303.24	301.82	301.95	302.92	302.07	302.04	302.58	303.08	301.5	301.89	303.23	303.38	302.55	302.91	303.36	302.61	302.41	302.69	302.74	304.39	302.71	301.85	303.55	302.7	303.83	300.53	302.77	301.48	302.07	301.7	302.83	302.05	304.23	303.02	302.09	302.42	302.32	302.1
299.34	299.67	300.8	300.67	300.36	300.83	299.26	299.83	299.97	300.75	300.44	302.75	301.34	300.16	299.87	300.36	299.3	300.5	300.41	299.16	301.55	300.59	300	300.77	300.47	299.91	299.36	299.75	301.32	300.15	301.14	300.44	299.82	300.42	299.95	300.03	299.32	300.73	300.65	299.78	298.91	299.41	299.52	301.18	299.35	298.78	299.8	299.97	298.95	300.14
310.62	309.27	310.28	310.89	310.4	309.4	310.53	309.59	309.99	309.38	310.04	308.42	308.12	310.06	309.87	309.95	310.13	310.79	310.13	309.82	311.06	311.1	310.16	310.17	309.24	308.29	309.95	310.85	308.99	308.48	309.94	309.48	308.7	309.45	309.2	309.76	310.29	310.19	309.4	308.3	309.82	309.53	311.15	309.14	308.75	309.16	310.03	310.55	309.75	309.97
295.08	295.95	295.55	295.01	294.95	296.59	294.46	295.17	295.45	294.23	295.38	296.1	296.44	295.77	295.74	294.04	294.38	294.99	296.14	295	295.01	294.3	293.95	294.91	295.46	294.77	293.7	294.97	294.18	295.15	294.55	294.43	295.78	295.21	295.66	294.89	294.22	294.32	294.71	295.12	295.42	293.71	295.94	296.24	294.68	295.4	294.38	295.43	294.75	295.14
304.43	306.81	307.29	305.4	306.63	306.92	305.41	307.32	305.61	306.8	306.26	305.17	306.08	306.36	306.66	306.6	306.16	305.28	306.23	305.92	305.72	305.06	306.03	306.7	307.45	305.73	306.48	305.82	304.92	305.66	304.38	306.76	305.94	306	304.86	305.81	306.43	306.11	306.4	306.63	306.58	304.67	306.69	305.9	306.55	306.62	306.18	307.83	306.44	306.43
301.97	301.58	301.07	302.36	300.64	300.37	300.26	302.14	300.48	300.82	301.46	301.51	301.48	301.09	300.97	302.06	300.55	302.13	301.24	302.06	300.81	301.17	299.93	301.45	300.89	300.27	300.35	300.92	300.82	300.9	302.42	300.61	301.47	301.56	301.51	301.31	300.45	301.33	301.53	301.44	302.3	300.82	301.4	300.97	301.65	300.38	301.75	300.12	299.89	300.62
319.03	318.84	317.61	318.12	317.77	319.7	318.44	318.99	319.75	317.89	318.7	318.46	318.42	319.32	318.56	317.62	316.74	318.48	318.34	318.63	318.37	318.94	318.53	319.14	318.57	319.29	318.19	318.65	318.96	320.12	318.81	318.87	319.01	317.78	320.07	318.15	318.63	318.38	318.44	318.99	318.08	317.72	318.22	318.59	317.01	318.49	319.92	317.85	318.41	318.96
305.43	305.51	304.85	304.01	304.37	304.84	304.7	303.81	303.99	303.66	304.11	304.86	303.93	304.52	304.32	304.61	304.4	305.22	304.26	305.42	304.41	303.82	304.57	304.66	304.13	304.85	303.96	302.95	303.87	304.8	303.21	304.44	303.08	304.62	303.6	305.39	305.64	303.9	303.67	305.66	303.37	303.43	304.28	304.9	304.44	304.25	304.94	304.14	304	303.66
304.43	303.87	305.01	303.83	303.76	304.72	304.05	304.96	304.4	304.98	303.1	304.49	304.72	304.61	305.08	303.57	304.63	304.03	303.84	304.57	304.32	305.96	304.09	305.1	304.3	303.6	303.93	304.45	304.43	305.31	305.5	304.04	303.72	304.55	304.24	303.98	304.56	304.4	304.64	305.06	304.83	303.71	303.82	304.3	304.42	305.06	303.2	305.04	304.58	304.21
301.56	301.19	300.71	300.34	301.64	301.38	299.6	301.1	301.43	300.86	302.03	300.49	301.46	299.51	301.69	301.5	301.22	300.16	300.22	301.11	301.32	300.58	301.6	300.73	300.91	301.23	301.23	300.26	301.44	302.01	301.11	301.38	301.77	301	301.23	300.76	301.59	301.68	300.27	301.48	301.84	301.26	300.75	300.66	303.04	302.21	302.59	301.66	301.56	300.4
300.22	300.4	300.49	299.69	301.7	300.44	300.85	298.62	300.59	301.7	299.23	299.33	298.82	299.66	300.47	300.26	300.34	300.08	300.91	300.53	298.66	299.86	299.96	300.26	299.22	301.54	300.1	301.23	299.26	299.55	299.63	299.84	299.91	301.48	300.71	298.97	300.28	300.83	301	300.2	299.9	299.59	300.24	300.53	300.02	299.68	300.52	300.67	300.64	299.78
309.12	308.65	309.35	307.61	308.28	307.8	308.42	308.66	308.46	308.82	308.53	307.98	309.04	308.67	307.97	309	307.92	309.6	309.74	309.06	308.33	309.61	309.2	307.93	309.28	308.96	309.5	308.77	309.3	309.4	309.26	308.45	308.01	310.39	308.02	309.92	308.69	309.27	308.47	308.85	309.48	308.84	309.22	308.85	308.21	308.9	310.15	309.48	310.06	310.05
294.68	294.13	294.17	294.02	293.83	293.64	293.51	292.03	295.55	295.08	293.56	294.09	294.24	294.46	294.32	293.04	292.47	294.5	293.07	292.05	294.15	293.2	293.81	294.05	293.47	294.74	293.77	294.33	293.02	294.4	293.19	293.09	294.95	293.48	294.3	294.8	294.69	294.21	293.44	294.7	294.27	294.65	293.43	293.23	293.69	293.5	294.54	293.62	293.37	292.9
313.65	313.56	312.78	312.64	313.18	314.1	313.48	313.64	312.82	313.09	312.66	313.15	313.08	312.83	313.12	313.86	312.76	313.23	312.12	312.81	312.2	313.51	313.34	312.92	313.03	313.89	313.34	314.61	312.06	311.83	312.58	312.93	314.41	313.77	313.14	313.98	312.42	314.45	314.67	314.02	312.8	312.1	312.45	313.01	312.88	312.87	311.9	313.23	312.39	313.92
324.43	323.61	324.71	324.99	325.59	325.29	324.67	326	324.12	325.26	325.36	324.58	324.73	324.87	325.53	325.74	323.34	324.74	323.6	323.22	323.57	324.67	324.88	324.39	324.52	323.85	324.18	324.39	325.08	323.68	325.79	325.67	324.48	322.98	325.55	324.65	324.51	324.21	324.46	324.88	324.82	325.41	323.82	324.6	324.6	324.23	324.4	325.76	325.05	324.95
319.57	318.3	319.33	318.89	319.25	318.86	318.7	318.4	318.89	317.15	317.93	318.2	319.14	317.94	318.25	318.56	318.91	317.29	318.92	318.58	319.48	318.24	317.42	319	318.96	319.01	318.85	318.6	319.3	318.68	319.25	319.32	319.15	318.85	318.41	318.63	318.75	318.62	319.59	319.04	317.86	319.19	318.02	317.75	317.91	318.63	319.42	318.53	318.55	318.08
311.79	312.55	310.84	311.3	310.28	311.6	311.84	311.79	310.85	310.52	311.91	310.17	310.48	311.65	311.98	311.63	312.64	312.13	311.3	312.54	311.96	310.56	311.57	312.35	311.02	311.91	311.05	311.51	310.85	311.84	311.56	311.38	311.2	310.7	311	311.93	310.6	312.11	311.75	311.01	311.4	311.17	310.75	310.97	313.19	311.62	312.12	312.35	310.05	311.86
303.87	302.5	304.27	303.44	304.09	303.89	303.57	304.41	303.93	304	303.97	303.74	303.14	303.98	304.36	303.75	304.36	303.28	303.05	303.44	303.28	303.33	303.1	302.96	304.52	304.88	302.07	302.5	302.92	304.01	302.29	302.46	304.63	303.79	304.17	303.74	303.32	303.92	303.73	302.7	303.27	304.27	303.18	303.6	301.67	304.28	303.55	303.98	303.58	303.62
309.65	310.24	309.17	309.63	310.96	309.47	309.85	308.53	308.79	310.42	310.41	309.06	309.32	309.89	310.39	309.78	308.46	309.05	309.79	310.01	310.73	309.47	310.01	310.14	309.67	310.63	309.12	310.28	311.06	308.84	310.27	308.77	309.78	309.9	309.05	309.63	310.41	310.43	309.71	309.84	309.56	310.51	308.95	308.59	310.87	310.58	309.14	309.04	310.18	310.93
301.06	299.94	301.36	301.14	300.2	300.54	300.96	302.08	301.41	300.56	302.28	301.25	301.3	301.01	299.96	300.27	301.03	301.71	301.36	300.39	300.27	301.95	300.58	301.67	300.73	300.84	300.86	300.16	301.42	299.92	300.49	300.89	301.98	301.56	300.76	301.42	300.49	300.93	300.91	300.79	300.99	302.09	301.68	301.35	300.56	301.45	301.41	301.06	300.65	300.31
325.24	326.8	325.07	323.52	325.86	324.64	325.47	325.1	324.95	325.84	324.3	325.4	326.17	325.11	324.85	325.92	326.56	324.91	324.84	324.96	325.55	325.24	326.43	325.22	325.06	324.77	324.77	325.5	324.35	324.79	325.77	326.6	325.15	325.53	325.85	324.63	325.91	325.37	325.49	324.24	325.58	323.95	324.1	325.48	324.38	325.77	324.22	325.57	325.87	325.67
304.38	304.64	305.3	302.97	303.26	304.12	304.53	303.38	303.81	304.15	303.47	303.39	302.58	302.74	304.44	304.23	304.31	303.7	304.71	302.88	304.5	303.71	302.72	303.56	302.94	303.93	304.53	304.18	303.12	302.31	304.27	303.63	304.39	304.41	303.81	303.83	303	304.91	303.02	303.89	304.45	304.38	304.9	303.91	302.24	304.14	304.22	303.45	303.92	303.41
328.57	327.88	328.73	329.25	328.88	330.2	329.01	329.82	329.94	328.83	327.83	329.15	328.08	326.79	328.55	329.73	327.98	330.06	327.62	328.41	327.6	328.8	329.01	329.36	326.92	329.53	327.81	329.89	327.75	327.94	328.21	327.69	327.76	328.97	329.08	328.71	328.16	327.78	328.48	328.23	329.55	329.15	327.35	329.7	329.04	328.48	327.88	329.54	329.44	328.91
302.21	301.89	302.27	302.35	302.93	301.78	302.16	302.96	301.56	302.97	303.21	304.29	302.14	301.42	302.92	303.03	301.62	303.29	303.1	302.81	303.45	301.99	304.06	301.87	302.61	302.06	302.18	303.15	302.37	302.2	303.22	302.8	303.45	302.37	302.06	302.47	303	302.65	302.03	301.65	303.14	304.16	303.51	302.66	302.63	302.76	301.39	302.78	301.87	302.23
313.51	311.6	313.14	312.1	312.03	311.38	311.86	311.56	311.96	312.52	313.57	312.22	312.55	312.97	312.61	312.01	312.04	312.52	312.62	312.31	312.16	312.71	312.19	311.68	311.09	312.35	313.1	311.88	312.2	311.89	311.27	312.04	313.6	312.83	311.34	312.88	312.15	312.3	312.24	312.8	312.86	313.57	312.23	310.95	311.19	311.63	312.03	312.33	311.81	312.42
293.92	294.44	293.35	293.37	293.93	293.8	294.19	293.16	294.76	294.52	294.65	293	294.1	294.16	293.57	294.67	294.32	293.92	293.77	294.45	293.41	294.21	294.51	294.38	292.89	294.48	292.71	294.19	293.93	293.74	294.19	293.81	294.28	293.41	294.26	294.51	294.87	291.83	294.33	293.55	293.61	293.91	293.88	294.46	292.84	294.17	295.94	295.25	294.62	293.59
316.79	318.46	318.39	318.22	316.71	318.6	318.32	317.27	319.33	318.86	316.13	317.92	316.38	317.73	317.55	318.73	316.85	318.06	318.26	318.56	319.11	319.52	318.3	317.21	318.06	318.04	318.91	318.52	317.85	317.45	318.97	316.86	318.45	317.89	318.85	318.17	318.44	317.69	318.71	318.72	318.16	318.44	318.77	318.61	318.41	317.65	318.91	319.35	319.75	319.42
317.7	319.59	319.55	318.31	318.79	319.31	320.36	318.49	318.6	319.44	318.76	318.47	318.78	317.85	318.5	319.24	319.43	319.36	319.21	319.02	320.11	320.41	318.95	318.21	318.74	319.32	319.83	318.87	319.53	319.01	318.69	319.3	318.68	320.21	318.92	318.31	319.95	319.92	319.61	320.13	318.57	319.22	319.32	317.87	319.26	318.46	320.13	318.34	319	318.12
309.4	309.03	309.35	308.68	307.41	309.39	309.78	308.23	307.33	307.95	308.35	307.69	308.38	308.83	308.81	309.67	308.09	308.54	308.29	309.53	308.77	308.2	309.24	309.37	308.75	309.12	309.41	308.53	308.3	307.79	307.33	308.78	308.77	308.32	310.04	308.9	308.38	309.34	308.24	307.91	309.81	307.83	307.63	308.55	308.75	309.82	309.6	309.16	307.62	309.2
312.38	312.24	313.61	312.65	311.98	313.17	312.3	312.32	313.13	312.74	313.11	312.84	312.55	313.9	312.77	312.55	311.93	313.09	313.12	313.22	312.1	313.36	311.96	313.49	312.78	312.97	313.06	312.06	313.13	313.35	311.65	312.95	313.17	313.31	313.74	312.07	311.41	312.73	313.38	312.44	312.59	312.86	311.14	311.46	313	313.51	312.98	312.88	312.99	313.21
294.93	294.66	294.88	295.04	294.16	295.34	294.09	294.25	295.74	294.9	294.8	295.04	295.73	294.53	295.83	296.24	295.63	295.48	294.78	295.23	296.23	294.53	294.46	295.08	294.57	294.3	295.13	294.51	296.32	295.3	295.13	295.92	296	294.9	295.06	294.81	294.54	294.62	296.21	295.74	294.57	294.2	294.64	295.81	296.11	295.27	294.94	295.74	296.66	295.5
304.73	304.45	304.16	302.59	303.75	303.06	302.92	303.36	303.22	302.96	302.95	302.54	303.53	304.37	302.84	302.9	304.15	304.21	304	303.17	303.12	303.16	303.48	304.07	302.85	302.86	303.82	303.06	302.5	303.97	303.14	304.08	302.17	302.78	302.35	303.33	303.87	303.19	303.45	303.41	304.54	302.94	303.95	303.69	304.28	303.49	303.53	303.26	303.74	303.75
312.57	312.47	312.24	313.68	313.41	314.1	312.78	313.51	313	313.88	312.64	313.45	313.72	313.42	313.64	314.97	312.76	312.26	313.26	313.52	313.45	315	312.55	313.25	312.74	313.77	314.01	313.56	313.22	312.79	314.76	311.68	313.33	312.48	313.82	311.69	313.07	311.97	313.91	312.95	313.16	313.06	312.95	312.7	313.42	314.18	313.03	312.22	312.77	313.41
310.71	311.48	310.88	310.98	311.09	311.43	311.7	311.52	311.27	312.4	311.98	311.46	312.52	310.69	311.41	312.9	310.42	311.64	312.9	310.59	311.15	310.61	311.37	312.27	311.65	311.27	311.52	310.72	310.85	311.8	310.68	311.22	312.15	310.84	311.83	312.24	312.16	311.27	311.32	312.79	311.9	311.94	311.81	313.18	311.67	311.15	312.92	311.76	311.49	310.72
318	317.39	316.19	317.74	318.51	316.88	317.19	318.03	315.72	317.28	317.27	317.03	316.52	317.11	317.12	317.99	318.09	316.47	317.81	317.9	316.93	317.38	317.02	316.68	317.38	317.08	316.88	317.49	317.53	317.01	317.1	317.4	317.87	316.98	316.84	317.57	316.91	316.54	317.71	318.97	317.72	316.72	316.42	315.92	317.07	317.46	317.2	317.41	317.7	317.71
312.57	314.01	313.55	312.95	312.08	312.44	312.35	312.83	313.13	312.37	311.73	313.01	312.75	313.64	312.47	311.97	312.54	312.38	313.42	313.69	311.88	311.54	311.65	312.1	312.24	312.11	313.16	312.82	312.57	313.35	313.25	312.73	314.21	313.38	311.98	311.78	313.26	314.51	311.41	312.66	312.57	312.04	311.8	313.45	313.28	311.61	312.49	313.1	313.45	312.63
294.38	294.72	295.27	294.79	296.36	293.57	295.37	294.91	295.16	295.69	295.24	294.6	295.61	296.08	295.85	294.56	294.57	294.46	294.42	294.5	295.83	294.62	295.05	296.87	295.22	296.18	295.97	295.1	294.67	295.25	295.44	294.82	294.51	294.89	296.2	295.07	293.17	294.6	295.13	295.21	294.51	295.41	295.32	294.27	294.88	294.55	294.58	295.46	295.24	294.67
303.63	305.08	305.64	305.11	304.55	306.24	305.1	306.01	305.36	304.86	305.1	304.11	305.13	305.99	306.25	305.15	304.59	305.51	303.89	306.01	303.5	304.65	305.56	304.43	305.09	304.93	303.86	305.39	305.81	304.64	304.7	305.25	305.75	304.45	305.56	305.89	305.25	305.82	305.34	306.05	304.91	304.81	306.07	304.49	304.81	306.3	305.23	305.03	304.77	306.04
309.77	310.83	310.72	308.8	310.66	312.03	311.22	310.95	310.97	311.85	310.57	310.24	311.2	310.33	310.16	311.4	309.89	312.21	309.02	309.61	310.5	310.5	310.18	310.54	311.29	309.63	310.89	310.07	310.42	310.27	311.02	310.74	310.94	311.21	309.86	310.96	310.39	310.71	310.18	311.5	311.17	310.49	310.25	310.35	310.01	310.84	312.42	310.22	311.24	310.98
305.19	305.74	305.92	304.06	306.21	305.59	304.63	304.42	306.96	305.23	305.61	304.38	305.57	304.26	305.23	304.51	304.64	305.66	305.42	304.77	305.7	305.16	304.53	305.96	305.97	307.36	305.03	306.28	306.1	305.16	306.07	305.91	304.94	304.69	306.37	305.26	304.58	304.71	305.72	304.72	305.22	305.86	306.64	306.69	304.56	305.06	304.93	305.42	304.6	304.69
300.52	299.6	301.25	301.33	300.83	300.85	300.82	301.59	301.2	301.26	300.82	302.16	300.85	300.12	302.87	300.86	301.97	300.48	301.3	302.04	300.54	300.82	300.83	299.97	301.11	300.21	301.64	300.69	299.4	300.77	300.07	300.98	300.95	301.96	301.64	300.65	300.37	300.28	301.64	300.91	302.18	300.43	301.25	301.23	300.78	301.16	299.3	301.26	302.11	300.25
327.26	329.67	326.92	327.6	328.06	326.75	328.44	328.5	327.92	328.07	328.02	328.34	327.33	327.35	328.16	327.48	327.83	329.06	327.81	327.82	327.56	328.35	329.15	327.71	327.92	327.3	327.73	328.38	328.51	326	329.52	328.05	329.28	328.26	328.42	328.42	327.68	327.89	328.04	328.1	328.74	327.83	328.08	327.66	326.74	327.78	327.59	327.94	328.81	327.07
307.62	306.35	307.22	308.16	307.67	306.06	307.76	307.12	307.26	307.98	307.44	306.61	306.18	307.4	307.12	307.8	307.36	309.05	308.03	305.59	307.6	306.49	307.69	307.96	307.6	307.85	306.92	307.18	306.12	307.8	308.84	307	307.42	307.12	307.71	306.61	307.21	307.26	308.69	307.85	306.43	306.38	307.63	305.93	305.69	306.48	309.04	306.75	306.57	307.54
312.28	311.62	311.52	312.88	312.35	313.51	311.35	312.28	312.14	312.1	313.07	312.72	312.63	312.2	312	313.14	312.88	311.88	312.28	312.67	311.33	311.87	312.19	312.78	311.49	312.89	311.18	311.49	312.02	312.03	311.86	312.47	313.28	311.85	312.5	312.58	313.16	311.43	312.83	312.01	312.26	312.48	312.02	312.45	311.54	311.7	310.83	313.17	311.43	312.24
305.8	306.22	305.76	307.06	305.2	305.92	305.28	305.75	306.09	306.41	305.32	306.04	305.58	306.91	307.48	307.17	306.14	307.08	306.88	306.38	307.36	305.85	305.38	305.84	306.4	305.52	306.36	305.97	306.6	307.18	304.54	304.66	306.87	307.14	307.29	306.17	306.78	304.39	306.62	306.6	305.41	306.05	306.13	306.27	305.05	306.66	305.64	308.01	306.03	305.85
304.25	303.3	302.88	303.49	302.37	303.74	303.87	303.33	304.2	303.42	303.62	303.48	304.8	303.72	303.08	303.6	304.35	302.51	303.49	303.69	303.95	304.67	302.6	303.78	303.89	301.49	304.56	302.43	302.76	303.37	303.12	304.29	303.04	303.47	304.31	302.38	304.83	302.9	304.33	305.04	302.92	303.34	303.77	304.17	303.4	304.4	303.63	303.28	304.04	304.85
303.25	304.07	303.03	301.9	303.26	302.8	302.92	302.97	303.71	302.59	304.35	303.28	303.05	302.45	303.72	303.03	303.81	303.84	303.86	303.92	304.35	304.28	303.73	303.09	303.93	302.71	303.26	303.28	303.03	303.15	302.18	302.77	303.57	303.66	302.62	302.88	302.64	303.82	302.6	303.62	304.56	303.61	302.7	302.44	303.51	304.33	303.7	302.91	304.12	304.58
303.86	304.06	304.22	302.27	303.35	302.91	305.34	303.82	303.98	304.61	301.92	303.54	303.29	303.38	302.62	303.2	304.04	304.02	303.52	303.77	303.96	303.87	303.92	303.42	304.37	303.17	304.85	304.3	302.59	304.99	303.75	303.9	303.78	304.08	303.81	303.81	302.91	303.18	303.49	304.39	304.65	304.36	303.85	304.41	304.23	304.86	304.9	303.11	303.57	303.71
314.76	315.14	316.29	316.5	315.82	316.1	316.65	314.96	315.89	315.11	314.84	315.24	315	316.89	316.51	315.24	316.17	316.69	315.34	315.96	316.65	316.27	315.33	315.25	315.03	314.75	316.09	316.82	316.78	315.38	315.5	315.89	315.9	316.48	315.23	315.22	315.37	316.02	315.41	315.61	316.19	315.26	315.79	315.63	315.71	315.28	315.09	315.25	315.91	314.81
313.1	313.35	314.46	314.12	313.61	313.88	314.37	313.22	314.54	314.68	313.28	313.22	314.05	314.79	314.7	313.81	314.57	314.72	314.27	314.1	314.1	314.07	314.4	313.73	313.76	314.74	313.85	315.05	313.76	313.18	313.84	314.59	314.97	314.13	314.64	313.21	315.32	315.33	314.7	314.05	314.53	313.92	314.53	313.17	314.7	314.87	314.35	314.32	315.31	313.93
302.56	303.24	303.53	302.28	303.02	304.04	302.91	304.03	303.73	302.31	303.98	304.48	303.43	303.42	302.77	304.09	303.23	303.51	302.77	303.01	303.15	304.32	303.08	302.65	302.78	303.05	303.87	302.81	303.91	304.54	304.33	302.16	304.14	303.46	303.39	303.28	304.65	303.09	302.93	303.46	303.16	302.99	302.46	302.99	304.05	302.62	303.42	302.6	302.81	302.29
318.9	319.43	319.18	319.03	318.43	318.52	318.46	318.84	319.14	319.73	320.62	318.52	320.91	319.39	319.84	318.88	319.4	320.18	320.37	319.7	318.91	319.35	318.96	318.09	319.66	318.94	318.24	318.85	319.39	319.4	319.3	319.57	318.45	319.95	319.52	319.43	319.85	319.7	319.53	319.75	318.85	319.37	319.34	318.77	318.81	320.39	320.08	318.98	318.77	318.67
305.96	307.22	307.08	305.97	305.62	306.16	307.09	306.05	307.29	306.47	306.66	306.23	306.58	306.89	305.98	306.53	305.54	307.06	306.47	305.41	305.47	306.08	307.14	306.53	305.97	306.19	307.93	306.49	305.92	306.47	305.16	306.15	306.65	305.14	306.55	307.02	307.1	306.63	305.69	305.86	305.4	306.34	306.19	306.14	307.17	305.87	305.14	305.62	306.37	307.14
300.91	301.54	301.04	300.53	301.42	301.8	299.83	301.19	302.53	300.88	300.35	300.37	299.75	300.74	299.96	301.15	301.74	301.76	300.84	301.44	302.29	301.1	301.02	301.56	302.34	300.06	300	300.28	301.66	301.15	301.07	301.38	300.66	301.87	300.84	301.07	300.78	301.06	299.98	301.15	301.06	301.54	301.93	301.28	300.56	300.57	299.93	300.82	301.6	301.16
305.04	304.82	305.25	304.99	305.73	304.76	305.41	305.63	305.43	304.08	305.68	306.59	305.22	305.7	304.03	306	305.66	304.55	303.11	305.13	305.54	304.19	305.41	304.8	306.36	305.61	304.9	305.57	306	304.38	304.68	305.63	304.81	305.65	305.12	305.23	305.14	305.34	304.95	304.75	305.78	305.84	304.41	305.08	305.2	304.19	304.68	305.28	305.82	305.07
302.67	304.17	302.86	303.73	303.51	304.09	303.38	303.23	302.5	304.46	303.12	303.05	303.38	302.88	304.79	303.87	303.45	304.8	302.26	303.4	302.75	303.05	303.54	302.75	303.95	304.12	303.63	301.91	303.39	303.19	303.58	303.01	304.03	302.92	303.88	302.56	302.23	304.24	304.28	303.82	303.94	303.11	303.79	303.83	303.49	303.27	301.72	303.64	303.21	303.69
304.45	305.66	305.23	304.94	304.83	304.51	305.41	305.3	304.3	305.85	304.81	305.84	304.85	305.26	305.19	304.65	303.81	304.69	305.44	303.88	305.11	304.47	305.7	304.69	304.63	303.73	304.13	304.26	305.09	304.43	304.87	305.4	304.61	304.44	305.03	304.7	306.35	304.45	302.85	305.59	305.17	303.79	304.38	304.22	303.53	305.77	305.47	304.52	305.12	305.88
303.76	304.08	303.47	303.38	303.16	303.06	303.7	303.93	302.79	304.32	303.84	304.32	302.99	304.42	304.15	303.42	303.39	302.66	304.21	304.83	302.25	303.26	303.55	303.43	304.21	302.06	304.19	303.58	303.94	303.53	302.48	304.4	304.07	303.57	304.49	303.12	302.79	304.9	304.17	304.93	304.62	304.34	303.28	302.51	304.3	302.75	303.25	304.47	304.29	303.2
301.32	301.18	302.36	303.19	301.56	301.06	302.85	302.33	302.1	301.87	302.1	302.66	301.72	302.21	301.33	302.1	302.15	301.81	302.89	302.68	301.69	302.94	303.7	302.65	302.52	302.57	303.36	302.85	301.61	301.32	303.13	301.8	301.89	302.39	303.11	301.18	303.5	302.4	302.63	301	301.39	302.02	302.31	301.59	301.98	301.01	302.76	302	302.49	302.72
315.55	315.57	315.03	313.61	314.3	315.37	314.74	315.02	314.71	314.73	314.24	315.15	314.63	315.99	314.8	315.47	315.4	314.9	314.75	315.7	314.82	315.89	315.27	315.03	315.82	316.43	315.34	315.08	314.01	314.82	314.39	314.51	314.99	314.43	315.35	313.76	314.93	314.61	315.12	314.73	314.83	315.18	316.93	315.67	315.67	315.05	315.89	314.89	314.2	314.46
314.46	315.35	315.19	314.44	314.94	314.17	315.14	314.27	314.07	315.27	314.63	314.68	314.85	315.87	314.94	315.19	314.81	314.62	313.69	314.76	316.12	314.7	316.1	313.22	314.94	315.61	314.15	313.43	313.84	315.12	314.5	314.87	315.48	314.43	314.3	314.19	315.93	314.58	315.08	313.81	313.07	315.63	315.75	314.82	314.55	314.14	314.18	316.5	312.77	316.58
313.61	312.86	312.85	313.31	313.15	313.23	313.37	312.43	312.94	313.46	313.01	312.84	313.66	312.51	313.86	312.07	313.26	313.8	312.99	312.24	311.75	312.78	312.67	313.32	312.4	312.65	312.56	313.56	313.03	314.17	313.04	312.96	313.32	314.25	313.69	312.87	313.42	313.82	312.27	313.04	312.84	313.01	311.52	312.94	313.08	313.4	313.57	313.75	313.87	313.46
301.44	301.39	299.88	299.89	300.94	301.27	300.92	300.97	300.71	300.67	302.61	300.91	301.98	300.44	301.03	300.64	300.78	301.27	301.71	300.63	301.92	301.37	300.73	301.58	300.4	300.64	300.75	301.38	302.15	300.71	300.64	301.29	300.55	298.58	301.47	300.31	301.94	300.99	301.17	302.08	300.85	301.25	301.46	301.45	301.61	303.19	300.07	301.73	301.87	300.91
301.36	302.15	301.97	302.03	300.7	302.15	301.39	301.08	300.4	300.71	300.74	301.04	302.14	301.41	300.48	301.2	301.88	300.49	301.85	301.63	301.02	301.22	301.16	301.22	302.7	300.96	300.47	302.18	301.01	300.91	300.21	300.72	299.57	301.35	300.51	300.13	301.09	301.56	300.44	301.14	301.53	300.58	302.07	299.85	301.21	300.68	301.66	301.38	300.74	300.58
308.83	308.82	309.04	306.39	309.32	308.56	308.14	309.37	307.73	308.39	308.37	308.75	309.29	308.75	310.98	308.31	308.83	307.66	308.17	309.01	309.41	308.02	308.82	309.28	308.55	309.17	309.36	309.46	309.29	309.59	307.79	309.62	309.55	309.18	309.18	309.71	308.61	308.99	309.35	309.09	309.82	308.97	309.34	309.65	308.38	307.81	308.55	308.47	309.54	309.74
296.87	299.29	297.79	296.57	297.04	296.51	296.16	296.75	295.78	296.74	297.85	297.47	297.62	297.5	298.44	296.77	297.64	296.99	296.5	297.24	295.91	296.2	296.74	296.17	297.12	297.74	296.78	295.51	297.7	296.51	297.23	297.55	296.6	297.75	298.42	295.68	296.64	297.03	297.68	296.26	296.57	297.09	296.23	296.91	294.66	296.82	297.74	295.51	296.91	296.33
314.27	314.26	314.9	314.04	312.56	314.61	313.97	313.91	314.32	314	315.28	315.11	315.21	313.08	314.1	313.89	314.01	313.17	314.4	313.83	313.21	313.35	314.62	313.95	313.83	313.79	314.56	313.58	314.14	313.73	313.16	313.04	312.8	313.26	313.95	312.67	313.99	313.85	312.77	313.48	313.58	314.42	314.29	313.87	313.55	313.44	313.18	314.34	314.87	314.28
313.95	314.03	314.73	316.01	315.65	314.44	315.36	314.83	316.75	313.73	316.37	316.05	314.37	314.79	316.14	314.07	315.08	314.43	314.24	315.65	315.52	314.55	315.43	314.69	316.17	313.98	315.66	315.46	314.68	313.88	314.76	315.02	315.22	315.72	316.01	314.08	315.36	315.15	315.45	313.89	315.32	314.61	314.91	314.84	314.79	315.79	315.58	314.47	315.9	314.23
326.44	326.68	326.54	327.07	327.65	327.29	326.85	327.82	326.84	327.14	327.79	327.51	326.24	327.21	327.25	327.32	326.72	325.9	328.11	327.88	327.4	327.05	326.7	326.1	327.1	327.39	326.68	325.19	327.45	327.19	326.43	327.02	327.22	328.29	327.33	326.68	326.87	327.93	325.88	326.83	327.52	327.17	326.21	327.19	326.94	327.51	327.34	327.03	327.23	326.93
302.92	304.44	303.77	304.8	304.48	304.54	304.32	304.25	303.41	304.53	303.94	304.66	304.35	304.81	303.15	303.11	303.96	303.65	303.95	304.61	303.99	304.47	303.66	304.51	304.22	303.69	303.91	303.19	303.76	303.98	303.08	302.61	303.52	303.22	303.55	303.1	303.24	305.15	304.94	302.85	304.33	303.75	303.31	304.05	304.77	304.74	303.08	304.71	302.89	303.28
293.26	294.53	293.75	293.79	293.59	294.62	293.17	293.65	293.54	294.63	294.22	294.54	293.53	292.59	294.04	293.04	295.2	295.89	294.28	293.61	294.48	294.04	294.55	294.35	294.43	294.38	293.81	294.25	294.84	293.31	294.27	294.01	295.35	295.21	294.06	293.5	294.11	294.35	293.51	294.47	294.05	294.73	292.98	294.31	293.23	293.52	293.29	294.14	293.94	296.35
304.29	304.17	304.67	303.28	303.94	304.26	304.12	303.99	305.24	304.52	305.08	303.88	303.87	304.37	304.49	304.85	303.5	303.73	303.97	304.72	304.08	304.67	304.45	305.21	304.88	305.07	304.16	305.16	303.08	305.35	304.32	304.01	304.2	303.94	303.94	304.84	303.69	305.22	304.45	305.14	303.59	304.53	304.5	305.27	303.51	303.37	303.9	304.51	304.45	304.71
327.86	327.62	326.42	327.12	325.34	326.26	326.05	326.99	326.82	327.27	325.97	327	327.99	327.29	327.13	327.52	326.73	327.6	326.53	327.13	325.88	327.5	327.15	326.28	327.1	327.75	327.89	327.79	326.91	327.09	326.74	326.71	326.22	326.62	326.51	326.51	326.73	327.13	326.39	327.8	326.35	326.7	327.49	326.77	326.79	327.69	326.46	327.31	326.7	326.14
304.59	304	304.02	305.75	304.89	304.49	304.58	304.21	304.6	305.32	304.28	304.44	305.31	304.26	304.43	303.44	301.75	304.58	304.67	304.15	303.43	303.72	305.72	303.8	304.49	303.23	305.05	303.18	304.21	304.03	304.68	304.27	304.7	304.09	304.35	304.02	303.45	302.91	304.21	305.14	303.63	304.65	304.9	303.52	303.22	303.5	303	303.79	304.6	305.41
325.7	325.6	325.73	325.3	327.06	323.8	324.45	325.4	324.73	325.1	325.65	325.02	324.39	326.25	325.45	326.12	324.83	325.04	324.83	326.46	326.46	324.84	326.18	324.58	325.92	325.3	324.62	324.34	325.28	326.71	326.55	325.49	325.35	325.61	325.5	325.07	327.79	324.38	326.16	325.45	325.46	323.51	324.63	325.07	324.23	325.16	324.87	325.02	325.57	324.8
304.46	306.14	305.28	304.53	304.07	304.56	305.01	305.47	305.6	305.92	305.64	304.35	304.91	306.21	304.75	306.23	304.01	302.95	305.48	304.82	305.48	304.28	305.57	305.73	304.73	303.62	303.81	304.75	303.99	304.2	304.47	305.08	306.19	305.93	303.97	305.36	306.05	304.75	305.78	304.11	305.49	306.34	304.26	305.62	304.6	305.65	306.01	305.93	304.81	304.93
315.43	314.68	314.64	314.47	315.36	315.84	315.85	314.8	314.77	314.47	313.94	313.51	315.3	314.35	315.65	314.97	315.68	314.99	314.42	314.82	314.44	315.87	314.84	315.78	316.11	315.42	314.65	314.62	314.41	315.73	313.45	314.63	314.29	315.72	315.17	314.9	314.9	316.49	316.14	315.09	314.68	314.96	315.88	314.92	314.33	313.7	314.95	315.11	314.68	314.35
318.16	315.71	317.51	318.04	317.32	316.51	317.06	317.11	317.8	316.22	316.04	317.54	317.86	317.27	318.54	317.19	317.51	316.96	318.08	317.76	316.1	317.14	318.77	317.37	318.08	317.01	317.62	318.44	316.97	317.67	316.45	318.74	316.37	318.21	316.85	317.72	316.92	316.94	316.93	316.95	316.35	316.64	316.35	316.64	317.32	317.18	316.22	316.97	318.11	316.85
308.9	308.06	308.41	308.49	308.78	309.78	309.4	308.39	309.12	308.78	308.21	309.34	307.96	308.93	308.29	308.62	308.27	309.31	308.6	309.36	308.73	309.97	310.26	308.6	308.08	308.72	309.29	308.77	309.16	308.41	308.44	309.41	309.11	309.85	307.68	307.96	309.47	308.91	307.94	308.29	308.28	309.06	308.12	308.68	308.63	309.14	309.48	308.86	308.07	307.86
305.31	305.26	303.32	304.75	305.11	305.02	305.29	304.84	304.68	304.37	304.57	303.88	304.51	305.76	303.59	304.87	305.09	304.22	305.06	304.77	305.97	304.42	304.69	304.28	304.91	304.93	304.62	304.55	305.06	305.7	305.14	304.45	304.33	305.13	306.4	305.42	305.7	304.14	304.43	304.2	304.55	305.72	304.88	304.81	305.65	305.3	304.27	303.65	304.83	305.32
304.98	305.94	307.57	306.24	306.65	305.82	305.68	305.48	305.68	305.07	306.7	305.76	305.89	305.74	305.36	305.61	306.43	306.74	306.02	306.3	306.19	305.78	306.54	305.43	305.52	304.97	305.55	307.02	306.35	306.75	305.82	305.47	307.59	306.25	305.7	306.13	306.18	305.55	306.19	305.7	305.73	304.75	306.18	307.16	306.04	306.37	306.68	305.89	305.98	305.62
302.7	302.73	301.86	301.35	302.76	302.23	302.22	302.53	302.45	301.75	303.43	302.77	301.17	302.29	301.74	302.3	302.76	302.37	301.87	301.96	302.14	302.65	303.43	302.78	302.56	302.42	302.68	302.88	301.94	301.44	302.18	302.84	301.99	303.05	302.53	302.44	301.82	301.73	302.21	302.38	300.99	303.41	302.76	302.75	301.5	301.61	302.47	302	302.39	303.12
301.07	301.73	301.86	302.88	302	303.25	301.87	302.21	303.43	302.48	303.53	302.49	303.24	302.7	302.26	303.68	302.78	301.77	301.95	301.95	303.02	302.05	302.86	303.39	303.36	303.25	301.98	303.49	301.75	300.77	302.04	302.84	301.75	303.08	302.96	302.23	302.85	302.69	303.43	303	302.82	302.14	303.45	302.84	301.99	302.23	302.92	302.5	303.32	302.17
309.85	309.73	310.65	311.65	310.83	311.35	310.38	310.59	309.75	309.23	309.89	311.63	309.11	309.48	311.01	310.14	311.52	310.13	310.26	309.51	310.66	310.24	311.12	311.37	310.43	310.66	310.71	311.05	311.49	310.73	311.57	309.85	310.63	310.57	310.21	310.23	310.97	309.5	310.8	310.21	311.34	310.87	310.17	309.82	309.18	311.17	309.99	309.75	310.01	310.41
298	297.39	296.2	296.34	296.16	297.75	296.49	295.97	295.91	297.65	296.92	295.97	295.75	296.89	297.61	295.69	296.59	297.49	297.21	297.58	296.53	296.67	297.34	295.94	295.79	297.01	297.51	297.43	297.27	297.78	297.51	297.89	296.17	296.72	296.48	296.73	295.72	295.66	296.82	297.35	297.43	298.5	297.23	295.95	296.33	295.85	296.82	296.46	295.89	296.35
305.03	306.18	304.34	305.13	304.21	305.53	305.12	304.91	304.6	305.01	303.57	305.13	304.51	305.52	304.03	304.44	303.14	305.01	304.55	304.83	305.01	304.41	304.36	306.23	305.35	304.67	304.39	303.99	304.84	304.08	304.07	304.59	303.74	305.57	304.38	306.23	304.5	304.64	303.97	304.39	304.59	305.16	304.61	304.81	306.12	304.88	303.49	304.06	305.59	304.31
306.18	306.21	306.23	306.78	305.83	306.83	305.48	305.46	306.05	306.72	306.26	306.04	305.92	306.44	306.16	306.76	305.33	306.4	305.5	305.91	305.18	305.78	306.95	305.32	306.4	305.63	305.41	305.9	306.06	306.19	306.61	306.31	306.37	306.73	305.92	306.79	306.65	306.5	306.19	306.82	305.73	307.26	306.21	306.13	306.15	307.03	306.36	306.94	306.65	304.76
327.88	328.8	327.1	327.27	326.51	327.5	327.82	326.88	327.08	327.82	327.38	327.62	329.02	328.65	327.98	328.31	327.66	327.26	328.69	327.55	327.97	328.63	327.59	327.91	328.13	327.76	328.5	326.44	328.29	328.72	329.08	327.47	328.68	328.98	327.06	327.95	327.61	328.12	328.27	327.32	327.26	327.97	327.83	327.82	328.3	327.3	329.04	328.24	327.38	327.57
319.67	319.59	319.47	318.41	319.81	319.94	317.73	319.62	320.28	318.58	319.5	320.2	318.66	319.56	318.69	320.39	319.9	319.59	319.29	318.61	318.09	319	318.64	319.49	319.31	319.74	319.1	319.2	320.21	319.11	318.75	319.49	319.84	319.47	319.45	319.93	319.39	319.26	319.19	319.42	319.1	319.51	320.52	319.23	319.12	318.96	318.8	320.12	319.75	319.39
301.7	301.26	300.69	300.67	300.16	301.48	300.35	301.76	301.22	301.38	300.99	301.69	301.29	301.88	300.5	301.69	300.47	301.68	300.77	300.98	301.89	301.36	300.43	301.65	301.29	301.18	301.79	300.62	300.97	300.51	301.47	301.45	301.85	300.09	301.29	300.14	300.85	300.46	300.73	300.1	300.76	301.77	301.42	301.43	300.78	302.41	299.68	300.86	302.47	299.9
328.07	327.79	328	328.14	328.07	329.04	327.83	328.56	327.27	327.95	327.22	327.12	329.1	328.08	327.88	327.3	328.44	328.68	328.17	328.46	328.73	326.94	328.48	327.93	328.4	328.41	328.54	326.78	328.2	328.4	328.39	327.74	328.83	328.07	327.78	327.99	328.02	328.96	327.83	326.47	326.53	328.17	327.11	327.35	326.88	328.77	328.2	328.31	327.4	327.28
303.44	303.69	302.91	303.49	303.46	304.33	301.79	303.7	303.44	303.56	303.41	304.25	303.63	303.53	303.04	303.35	303.41	303.74	302.96	304.03	303.99	302.52	303.46	302.76	303.25	304.13	304.47	302.18	303.14	302.24	304.76	302.74	304.01	303.66	302.88	303.62	304.27	303.92	303.14	302.21	303.38	304.39	302.82	304.32	303.82	303.78	302.98	302.97	302.93	304.39
303.11	302.39	304.13	304.42	303.56	303.57	302.93	302.69	303.55	302.88	303.73	302.93	303.84	302.85	303.46	304.01	303.07	302.73	303.89	303.65	303.05	304.56	304.62	303.85	302.96	303.79	303.2	303.14	304.09	302.68	303.28	303.53	303.75	302.12	304.02	303.37	302.75	303.4	302.85	303.77	303.47	303.48	302.74	302.8	303.1	304.22	302.86	303.51	304.47	303.47
313.64	313.74	312.48	313.33	312.76	313.5	313.98	314.22	313.7	312.14	313.05	312.74	312.51	313.62	312.45	312.34	313.26	313.37	312.81	312.88	312.84	312.56	312.93	312.43	313.06	311	312.92	312.39	312.77	313.07	312.82	312.24	312.21	315.06	312.96	311.98	312.6	312.69	311.7	313.55	314.14	313.11	313.49	313.64	312.65	312.29	312.67	313.23	312.83	312.77
304.78	305.04	304.65	303.77	304.23	304.07	303.38	305.56	305.09	304.09	304.44	304.36	304.58	305.02	304.03	303.83	303.97	304.34	303.7	304.16	304.69	305.18	304.44	304.28	304.71	304.09	304.82	304.27	304.26	304.85	304.25	305.13	304.94	305.49	304.21	303.65	304.16	304.78	303.12	304.79	305.12	304.15	304.1	304.16	303.81	302.96	303.17	303.93	303.59	303.61
315.54	314.2	314.63	314.03	314.34	315.34	313.63	313.17	314.4	314.13	314.44	314.55	314.74	314.91	314.45	313.97	313.65	314.4	313.63	312.89	313.47	313.53	314.48	312.35	314.44	315.41	313.7	313.9	314.2	315.16	314.15	313.5	314.29	313.49	314.83	314.51	313.71	314.23	314.41	312.95	314.96	315.48	314.4	313.18	313.86	314.35	314.33	313.83	314.51	312.91
305.49	305.02	304.59	306.43	305.6	304.54	304.27	304.82	303.59	304.44	305.25	305.13	304.83	304.55	304.81	305.58	304.63	305.69	303.87	304.24	305.34	305.04	305.58	305.84	304.66	304.09	304.97	304.41	304.49	304.16	304.76	306.15	304.69	303.99	304.76	303.99	304.94	305.5	304.2	304.06	304.85	304.06	305.12	304.51	304.73	305.13	305.14	305.08	305.99	304.13
307.1	307.32	306.71	307.2	306.34	306.87	306.89	307.9	306.69	306.61	306.59	307.91	307.09	307	307.79	306.88	307.48	306.59	307.33	308.18	305.94	306.74	306.11	307.7	308.14	307.42	307.79	307.84	307.51	307.67	308.03	307.37	308.98	308.19	307.32	305.95	308.5	307.08	307.33	308.58	307.76	306.74	306.99	307.53	307.23	305.87	307.31	308.19	307.54	307.43
307.97	306.12	307.31	307.06	307.91	306.08	307.52	305.9	306.66	306.58	306.75	307.48	305.3	306.18	304.88	307.19	306.04	307.04	305.94	307.14	306.95	305.69	306.87	305.31	305.67	307.19	307.06	306.59	305.77	307.04	305.73	307.4	305.77	305.43	305.95	306.53	306.82	306.15	306.65	306.54	305.81	306.98	306.41	306.69	307.37	307.87	305.19	307.35	306.71	307.15
303.96	304.29	302.78	302.35	303.04	303.91	303.63	303.48	303.89	303.35	304.23	303.57	303.96	303.58	303.64	303.99	303.15	301.99	303.59	303.15	303.88	302.74	303.21	303.78	303.79	303.78	303.56	304.13	303.82	302.28	303.96	302.69	304.11	304.86	302.86	303.73	305.09	304.35	303.33	303.41	304.54	303.28	304.77	303.87	303.17	302.89	303.91	303.06	303.68	303.27
314.05	313.23	313.55	313.38	312.89	313.81	313.21	311.78	312.92	312.32	314.21	313.14	312.35	312.47	313.4	314.12	313.54	313.52	312.53	312.1	312.28	313.09	312.59	313.82	312.78	312.68	312.5	312.08	313.1	314.43	314.6	313.11	313.01	313.77	313.81	312.97	311.97	312.12	312.92	312.34	313.57	312.48	313.13	312.63	312.29	311.98	312.72	313.43	312.42	313.47
306.38	305.75	304.04	306.6	305.24	304.59	306.73	305.77	305.44	305.81	305.63	304.23	304.8	305.5	306.38	306.04	306.37	305.02	305.02	304.31	305.61	305.08	304.76	305.17	306	305.5	306.52	304.32	305.57	305.23	305.34	305.41	306.16	305.79	305.8	305.01	305.79	305.34	305.69	306.09	305.41	305.13	306.26	305.46	304.76	306.42	305.62	305.78	305.81	304.69
313.19	312.5	312	312.46	312.84	313.92	313.1	314.39	313.28	313.21	312.48	312.58	313.52	313.48	313.48	313.94	313.55	313.19	312.48	313.62	314.38	312.93	313.1	311.24	312.94	314.24	313.8	313.38	311.77	311.73	312.91	312.25	313.27	312.43	313.01	312.75	313.06	313.17	312.88	313.96	312.98	313.19	313.43	312.67	312.9	312.51	313.25	313.33	312.44	311.92
315.64	314.74	314.24	315.46	314.3	314.14	315.71	314.44	316.71	314.96	314.88	315.78	315.76	315.69	314.97	314.73	315.63	314.42	315.09	315.75	314.66	315.23	315.03	313.58	314.44	315.91	314.66	315.14	316.46	315.08	314.01	316.01	314.1	315.8	315.54	316.41	314.01	314.53	315.98	315.85	314.75	314.07	314.57	314.97	316.04	314.95	314.83	314.19	314.84	316.21
318.9	319.76	318.37	318.6	319.33	319.31	319.56	318.85	318.82	319.35	319.19	318.9	319.69	319.18	318.19	320.2	319.45	318.94	319.94	320.73	318.78	319.14	317.66	318.14	320.46	319.3	319.89	318.68	318.85	319.65	318.69	318.89	319.07	318.8	319.43	321.21	319.22	320.15	319.61	318.96	321	319.28	320.28	318.67	318.54	319.88	319.67	318.97	318.87	320.54
300.27	299.05	299.93	300.26	299.06	300.76	299.35	300.21	300.7	299.92	299.53	301.33	299.8	300.06	299.64	299.05	300.81	300.2	300.49	299.69	299.35	299.16	300.05	300.68	300.31	299.72	299.72	300.78	301.05	299.26	300.76	300.39	300.11	300.03	299.04	299.28	299.57	300.55	298.87	299.58	299.87	300.57	300.11	299.19	300.52	300.4	300.91	298.54	300.19	299.87
295.14	294.75	294.79	295.38	295.25	294.64	295.09	296.04	295.62	295.61	295.24	295.07	293.97	295.22	296.13	294.98	296.8	294.49	295.33	294.3	296.22	293.84	295.43	294.41	294.93	295.75	295.55	295.74	293.5	294.68	294.1	295.6	296.16	294.82	294.94	296.34	294.95	293.96	294.57	294.67	296.05	293.99	294.35	294.73	294.63	294.4	295.4	294.93	294.49	295.46
300.76	301.43	301.12	301.33	301.68	300.81	301.15	302.29	300.21	300.74	299.74	300.8	300.39	301.91	300.83	301.05	301.45	301.48	300.14	300.8	301.22	301.13	300.52	300.84	301.81	299.68	301.85	301.34	301.14	301.55	300.83	299.36	300.64	302.09	300.29	300.94	300.73	300.7	300.25	301.87	301.61	300.87	300.26	300.84	299.28	300.52	301.64	300.86	299.99	300.31
303.54	302.82	302.66	303.92	304.35	304.22	303.79	302.81	304.89	302.85	303.25	302.75	302.7	303.85	301.27	304.15	302.93	304.19	302.96	303.82	303.76	304.43	302.27	304.4	303.81	303.13	303.77	304.22	302.37	303.48	302.58	303.13	304.1	304.06	302.03	303.28	302.92	303.67	303.98	303.82	302.25	303.81	303.61	303.11	302.39	304.58	302.72	302.84	303.38	302.8
302.53	304.35	305.12	303.32	304.6	303.05	303.81	303.57	302.7	303.99	303.8	304.9	302.67	302.56	303.72	302.67	303.96	302.92	303.37	303.42	303.45	303.17	304.77	302.58	303.24	302.05	301.86	303.34	302.87	303.25	303.85	303.12	303.31	303.96	303.03	303.38	303.36	303.81	303.5	302.35	303.57	303.96	305.16	304.03	304.34	304.44	303.13	303.89	303.66	304.3
309.86	308.44	308.85	310.17	309.23	309.95	311.07	309.56	309.35	308.62	309.41	308.41	309.34	310.31	309.94	310.17	311.07	308.91	309.78	308.46	310.01	309.21	309.8	310.68	310.35	308.55	309.46	308.35	310.52	310.18	310.25	309.84	309.79	309.37	310.48	311.37	308.83	309.64	310.85	310.11	310.25	308.37	309.11	310.04	310.74	310.3	309.84	309	310.65	311.55
301.27	299.67	301.71	301.99	300.95	302.47	301.51	300.28	300.08	300.16	301.42	300.75	300.97	301.1	301.11	301.67	299.74	301.2	301.35	302.09	301.11	300.54	301.21	301.86	300.41	302.28	300.96	302	300.5	299.84	300.85	300.36	301.77	301.76	300.78	302.17	299.25	301.45	300.71	300.48	300.5	300.49	300.79	300.22	300.26	302.18	300.43	300.99	302.17	301.58
318.23	317.67	318.69	316.95	318.06	317.79	318.03	319.23	317.34	318.93	318.54	318.37	317.29	317.85	317.34	318.59	318.99	318.29	317.75	318.31	317.93	316.93	318.73	317.47	317.18	317.1	319.47	318.81	317.11	318.16	318.91	317.11	317.53	319.01	317.62	317.64	319.08	318.28	317.33	319.17	318.98	318.45	318.11	317.84	319.04	318.16	318.99	318.5	318.34	318.64
304.16	305.79	305.21	305.12	304.66	304.48	305.2	304.59	305.15	303.88	304.71	304.27	305.55	305.31	305.35	304.46	304.87	305.55	304.95	305.64	306.26	304.97	304.54	306.04	305.48	304.37	305.57	303.75	305.35	305.76	304.68	303.64	305.25	305.56	305.08	303.67	305.81	304.28	303.66	304.52	304.74	305.55	305.09	304.88	306.1	303.63	304.49	305.27	304.25	303.74
318.43	317.66	317.96	318.2	318.8	318.02	316.96	317.64	317.68	318.02	319.01	318.23	317.98	318.84	318.57	318.61	318.71	317.55	317.54	318.21	318.26	317.56	318.86	318.61	316.11	317.78	317.79	318.95	318.38	318.75	318.48	318.64	318.15	316.87	318.49	317.63	318.26	317.97	317.61	316.41	317.67	318.59	318.61	319.04	317.91	318.19	317.8	318.15	319.05	317.87
297.38	297.46	297.33	297.63	296.76	297.19	296.83	297.2	297.17	296.7	297.17	297.19	296.63	297.46	297.12	295.91	296.24	295.9	296.8	296.77	296.07	296.13	298.23	296.08	297.3	296.92	296.61	297.54	297.73	297.58	297.08	296.27	297.12	296.58	296.27	297.68	297.01	296.87	296.31	297.2	297.15	296.67	298.5	297.31	296.65	296.8	297.18	295.93	297.02	298.38
296.88	296.88	296.36	296.43	296.02	296.98	295.93	297.11	297.77	297.68	296.8	296.32	297.78	298.1	297.89	298.23	296.7	297.31	297.31	296.67	296.26	296.88	297.61	297.42	297.45	296.63	296.65	297.09	297.02	295.95	296.61	297.24	296.6	296.67	295.91	297.38	297.33	296.39	295.94	296.04	295.87	297.74	297.08	295.2	296.71	296.36	296.5	295.93	296.92	296.49
309.77	311.17	311.87	309.41	310.6	310.85	311.59	310.21	311.37	310.64	310.74	310.65	310.71	310.49	310.96	311.18	310.92	310.64	310.88	310.17	311.91	310.92	311.88	311.34	309.67	310.5	310.58	310.51	311.78	311.2	309.95	310.4	310.63	310.66	311.11	310.65	309.88	310.47	310.85	310.84	310.3	311.73	310.77	310.78	311.94	311.11	310.47	309.79	309.59	310.92
313.18	314.46	313.93	313.58	314.13	312.76	313.43	313.83	312.81	312.45	314.11	312.72	313.19	314.64	314.38	313.47	314.25	314.04	314.81	313.98	314.86	313.13	314.12	315.27	312.9	314.21	314.28	313.18	313.85	313.73	313.64	314.01	314.4	314.32	313.92	314.67	314.25	313.71	313.04	313.78	315.09	315.04	313.75	314.66	313.15	314.16	313.65	314.49	313.42	313.47
326.47	325.25	324.99	325.52	325.55	325.01	325.7	326.02	325.64	324.71	325.6	324.75	325.23	326.06	324.8	324.45	326.55	325.71	325.75	324.4	325.49	324.8	324.66	323.89	324.56	325.67	325.03	325.19	324.39	325.16	325.24	325.33	325.33	325.23	325.82	325.26	325.29	324.68	325.68	325.9	324.78	324.43	325.6	325.93	326.79	325.35	325.2	325.36	325.58	325.29
303.75	305.1	306.4	305.56	305.7	304.2	304.13	305.67	305.96	304.97	305.91	306.78	306.03	304.74	305.46	305.77	305.23	304.95	305.07	306.3	307.02	306.93	305.67	305.37	305.27	306.32	305.22	305.4	305.47	305.87	305.8	305.98	304.41	305.02	303.59	304.85	304.87	304.59	305.46	305.42	305.56	306.88	304.15	306.12	305.17	305.87	305.5	305.9	304.95	305.13
309.16	308.01	309.28	308.79	308.2	308.52	309.52	308.46	308.48	309.18	307.62	309.18	309.52	308.46	308.4	308.51	309.47	309.36	308.69	310.49	309.32	309.69	309.08	307	309.13	308.54	308.15	308.89	308.76	310.03	308.22	308.58	308.97	307.87	310.07	308.82	309.79	309.23	307.68	309.49	309.17	308.57	307.67	309.47	309.39	308.13	307.12	308.41	309.3	309.14
311.3	310.24	311.69	310.29	311.64	309.79	311.45	311.24	310.18	310.88	311.62	310.91	311.37	310.26	311.61	310.09	311.86	310.7	310.51	310.38	310.13	310.74	310.08	311.5	310.74	310.28	311.81	310.54	310.49	311.65	311.61	311.01	309.93	311.64	311.85	309.89	311.03	310.44	310.39	312.22	312.01	311.18	311.04	311.03	310.56	309.9	310.66	310.5	310.77	311.28
313.55	314.43	314.33	314.2	313.04	313.24	312.87	314.54	314.24	313.27	314.04	314.8	314.48	313.57	313.76	313.69	314.45	314.34	314.48	313.76	315.16	313.39	314.56	314.03	315.15	315.67	313.62	314.38	314.12	313.97	314.34	312.85	314.5	313.75	312.95	314	313.7	314.56	314.09	314.88	314.05	314.1	313.08	314.56	315.23	314.94	313.61	312.12	314.52	313.53
304.93	304.4	303.91	304.14	305.09	303.73	305.69	305.77	305.9	305.74	304.72	304.3	303.11	304.97	305.24	303.78	304.64	304.38	306.36	304.75	305.15	305.58	304.31	303.7	305.05	304.02	304.24	304.26	304.12	304.93	305.36	304.55	304.05	303.93	305.12	303.05	304.6	303.58	304.01	304.71	304.38	304.4	304.2	303.98	304.63	304.64	304.91	304.24	304.94	305.48
293.22	294.01	294.22	294.49	294.39	294.35	293.48	294.49	293.25	294.53	293.01	293.18	293.55	293.07	295.03	294.95	294.3	292.89	294.03	294.48	292.67	294.14	294.22	294.37	293.82	294.38	294.31	293.51	293.9	292.99	294.59	294.17	294.66	295.47	294.18	293.67	294.07	294.56	294.98	293.1	293.96	294.46	293.88	293.65	293.87	294.45	293.03	293.58	293.86	293.37
315.99	315.6	315.68	315.65	315.72	314.96	314.38	314.53	316.49	314.56	314.24	315.35	315.45	314.53	315.02	315.67	315.96	314.95	315.1	315.25	314.44	315.97	313.93	314.56	314.21	314.83	314.73	315.42	314.28	314.28	315.62	314.03	314.54	314.68	314.79	316.65	315.3	314.13	314.81	315.44	314.08	315.19	314.32	316.41	313.77	314.68	315.09	313.86	315.11	315.13
304.34	304.42	303.77	304.43	304.8	303.38	305.13	305.5	304.33	303.92	304.5	304.59	303.57	304.25	303.43	304.87	304.53	304.75	304.83	304.56	303.71	303.35	304.76	303.64	304.03	304.16	304.34	305.08	302.94	305.03	303.94	303.86	304.09	305.13	304.44	304.11	303.61	305.4	304.88	304.5	303.43	304.4	304.63	304.74	305.24	304.43	305.45	303.91	304.19	303.03
307.24	306.85	308.21	307.85	307.35	306.61	306.5	306.82	307.99	306.44	306.05	306.52	304.51	306.61	306.26	307.64	306.28	306.26	306.26	306.14	306.44	305.21	306.36	307.07	306.47	306.47	307.6	306.05	306.44	307.59	307.72	307.28	305.78	306.89	306.11	306.2	306.51	305.34	306.08	306.34	307.27	306.41	307.35	306.16	307.01	306.63	305.79	306.62	307.31	307.49
319.21	320.03	318.81	318.62	319.08	319.35	319.22	319.85	319.71	318.67	320.49	319.5	318.99	318.84	318.83	318.88	319.73	320.77	318.53	319.25	319.19	320.72	319.2	318.55	319.63	319.11	319.74	320.44	318.88	319.62	319.33	319.24	319.7	319.01	318.57	321.11	320.94	319.51	319.51	318.53	319.29	319.02	318.08	319.65	318.69	318.13	319.61	320.03	319.45	319.75
323.81	324.48	325.48	324.96	324.66	324.48	323.85	325.4	325.28	324.58	324.25	324.58	323.64	324.31	323.55	324.83	324.87	324.57	324.04	325.92	325.7	325.39	323.67	324.71	324.13	324.57	325.64	324.13	323.16	325.32	324.35	324.17	324.38	324.47	324.17	325.02	324.36	325.16	325.31	324.95	323.84	324.59	324.53	324.98	323.9	323.85	325.04	323.97	324.79	322.63
311.81	312.26	312.78	312.59	313.17	311.74	313.27	313.95	313.91	312.72	312.07	313.16	313.79	313.79	312.92	312.74	313.52	311.22	312.28	312.03	312.26	312.42	313.58	313.3	312.23	312.29	313.44	312.9	314.11	314.18	312.1	313.52	312.4	312.91	311.95	312.89	313.02	313.14	312.92	313.36	313.34	313.1	314.23	312.25	312.8	312.37	311.83	314	312.3	313.66
302.43	302.34	302.47	302.39	302.54	303.06	302.42	302.77	302.73	303.06	302.11	302.04	302.66	303.17	301.66	301.87	301.88	302.12	302.17	301.17	303.17	302.48	303.29	303.39	302.97	302.06	303.4	302.58	302.76	302.26	302.86	302.35	302.76	301.93	302.13	302.8	302.66	303.11	302.8	301.88	301.16	302.77	302.76	302.68	302.16	302.15	303	301.39	302.58	301.46
304.25	302.43	303.18	302.33	303.73	303.29	303.6	303.91	302.01	303.34	301.58	303.37	304.31	303.51	303.13	304.86	303.33	303.65	304.93	303.34	304.81	303.04	304.79	302.44	304.4	303.95	304.68	303.29	303.94	302.69	304.29	303.11	303.92	303.39	304.03	302.6	303.07	303.64	304.73	304.4	302.84	303.83	303.76	303.29	302.95	303.26	303.08	304.28	304.02	303.78
304.15	304.3	305.45	303.9	304.6	305.43	304.59	302.9	304.26	305.24	303.58	304.81	303.57	303.92	304.1	306.25	303.87	304.51	304.53	304.23	303.75	304.66	303.36	304.29	303.48	303.71	304.44	303.58	305.4	303.84	303.74	303.75	303.91	305.13	304.5	304.58	304.11	304.11	303.87	304.25	303.83	304.79	303.26	305.55	304.57	305.45	303.46	303.5	303.73	304.11
300.47	301.07	302.22	301.19	301.01	299.89	301.83	301.86	301.16	301.6	299.85	301.46	301.42	299.95	301.51	300.83	302.1	301.52	300.23	300.02	301.02	301.4	301.28	303.04	301.41	300.73	300.33	301.26	301.66	300.52	301.66	301.41	301.79	301.53	302.12	301.02	300.74	301.46	300.4	299.67	302.14	301.44	300.64	301.4	300.6	301.51	301.91	301.5	299.81	300.93
315.29	315.17	316.27	315.81	315.38	315.29	315.18	315.11	316.8	316.56	315.76	316.09	317.26	315.89	315.44	315.9	314.92	316.61	317.06	316.06	315.03	316.08	315.41	316.19	316.32	315.83	316.24	316.19	316.1	316.79	317.66	316.79	315.56	316.04	315.68	314.67	316.91	316.5	315.75	316.28	315.88	315.17	316.35	316.58	316.19	316.79	315.24	315.63	315.79	317.19
313.39	313.43	313.42	312.52	312.96	313.75	312.6	313.82	314.29	312.79	312.7	311.49	313.08	313.84	313.71	312.91	312.85	313.21	312.39	312.76	311.39	312.46	313.43	313.48	314.05	314.06	313.36	313.86	313.43	310.85	313.63	313.06	312.89	312.46	313.74	312.21	313.07	314.51	314.3	313.46	312.05	312.74	313.33	312.49	313.81	313.37	312.64	313.06	312.46	312.46
302.7	303.38	302.42	302.1	302.9	302.99	302.42	303.05	303.65	302.33	302.2	302.63	302.3	302.15	302.36	301.98	301.35	302.2	303.1	302.44	302.33	302	302.93	304.23	302.43	303.58	302.54	302.87	302.16	302.07	302.47	302.08	304.07	302.33	303.02	302.05	303.11	303.07	302.48	302.8	303.25	302.45	303.19	303.4	303.43	302.07	302.56	301.48	302.48	301.95
325.22	324.19	325.15	325.46	325.56	325.73	324.6	325.87	325.79	325.69	324.82	325.53	325.27	324.72	325.37	325.05	326.01	325.41	325.55	324.19	325.48	325.66	326.16	324.9	325.02	325.2	326.09	326.14	325.12	326.02	326.03	326.5	325.49	326	324.61	326.08	323.75	324.97	325.37	324.48	325.68	325.49	325.48	325.71	324.17	325.62	325.74	325.4	324.66	326.99
311.9	312.22	313.48	311	312.04	311.57	312.14	312.75	310.82	312.65	311.81	312.7	312.97	310.5	311.07	311.95	313.96	312.31	312.18	311.04	313.84	312.42	312.67	312.35	311.08	312.13	311.84	311.41	312	312.19	311.32	313.03	312.87	311.87	311.31	312.73	311.96	311.68	311.73	312.09	312.54	311.49	311.23	312.15	313.17	312.42	311.15	312.3	312.92	312.23
312.18	313.97	312.57	312.37	313.47	313.76	312.92	313.06	312.98	313.19	314.15	313.28	313.76	313.59	313.43	311.92	313.74	313.15	312.83	313.07	313.08	312.46	312.69	313.26	313.24	312.71	314.97	313.8	312.85	312.23	313.24	314.36	313.33	312.57	312.64	313.59	312.81	313.28	311.72	314.3	314.13	312.98	314.33	313.49	312.63	313.46	313.48	313.85	312.96	312.68
314.03	315.66	314.41	315.66	315.3	315.68	314.91	314.55	314.94	313.28	314.38	315.3	314.76	314.73	314.72	315.73	315.61	314.69	314.79	314.9	314.88	315.35	316.14	315.76	315	316.24	315.09	315.06	315.35	314.9	315.42	314.56	315.25	314.93	313.94	314.71	314.9	315.74	315.07	315.35	314.73	315.34	316.08	315.51	315.68	315.1	315	314.33	314.69	316.66
306.79	306.09	305.88	306.13	306.86	306.23	307.3	305.78	306.5	306.87	306.85	305.64	306.47	306.13	305.68	306.16	306.63	306.58	306.59	306.29	306.15	305.57	306.01	306.46	305.12	306.08	305.89	305.95	306.29	306.64	304.99	307.25	305.88	305.86	305.74	305.26	306.95	307	305.6	306.46	306.43	306.63	305.81	307.23	306.2	303.89	305.89	305.95	306.55	307.91
300.65	302.31	302.78	302.24	302.04	302.76	302.59	303.17	302.63	302.54	303.53	302.2	303.43	302.47	303.81	302.25	301.64	302.32	301.35	301.98	301.88	302.56	302.37	302.16	301.81	302.84	303.23	303.22	302.53	302.95	302.63	301.56	302.38	301.4	302.38	302.89	302.4	301.43	302.04	303.28	301.89	303.27	303.04	302.32	302.52	303.18	300.55	301.17	302.51	302.67
314.06	314.25	313.28	313.46	314.95	314.37	313.52	313.25	313.84	313.97	314.23	313.34	313.85	312.69	314.53	312.92	312.99	312.66	313.51	313.15	313.65	314.26	313.7	312.98	312.63	313.03	314.79	314.25	312.95	313.07	314.69	312.73	313.55	313.18	313.93	315.18	313.79	313.77	314.4	312.93	313.53	313.84	314.4	314.14	313.45	314.25	314.07	313.96	313.48	312.95
312.53	311.26	311.14	312.32	312.4	310.24	311.27	312.2	311.93	312.88	312.16	312.33	311.88	311.46	311.49	311.68	312.35	312.73	312.6	312.89	312.35	312.26	311.48	310.75	312.06	311.8	311.42	312.3	312.29	312.76	312.47	312.59	312.46	311.49	311.47	312.34	312.95	311.91	311.11	312.58	311.67	312.53	312.11	311.53	311.24	311.77	312.01	311.83	311.45	311.69
[truncated: 400 more rows]
[truncated: 150 more columns]
