# Supplementary material for: Genetic dissection of main and epistatic effects of QTL based on augmented triple test cross design
Source: PLoS One. 2017 Dec 14;12(12):e0189054. doi: 10.1371/journal.pone.0189054 (PMC5730204; doi:10.1371/journal.pone.0189054)
Supplement: S9 Supporting Information — (ZIP) [file pone.0189054.s009.zip › z5_1550_0.8_5.csv]

303.46	304.31	305.06	302.91	306.49	304.6	304.2	303.46	304.37	303.82	305.76	304.66	304.8	304.98	306.21	304.49	303.57	304.28	304.53	305.84	305.25	302.83	304.82	304.37	305.44	305.56	305.03	304.55	304.51	303.67	304.4	305.59	304.57	304.24	303.91	303.43	305.16	304.68	304.57	304.93	306.24	304.8	304.13	304.65	303.52	304.55	302.57	304.43	304.34	306.17
313.84	314.53	314.47	316.31	315.06	314.48	313.25	315.82	315.74	315.26	314.3	314.59	313.6	315.95	315.17	313.27	315.47	315.13	315.01	314.25	315.2	315.14	314.62	314.54	312.47	313.45	315.25	313.41	315.42	313.53	313.19	315.27	313.31	312.44	314.72	313.59	314.79	315.9	315.21	316.33	315.41	314.93	314.62	314.55	314.85	314.42	313.65	314.29	315.41	314.17
319.85	317.44	318.81	315.75	317.83	318.78	317.05	317.97	315.68	317.18	319.26	316.91	319.2	317.46	318.76	317.64	318.23	318.58	317.18	317.93	317.61	318.42	318.68	319.08	318.85	319.65	317.74	317.38	316.67	316.02	317.04	317.92	319.02	319.21	318.68	318.34	318.33	317.66	318.12	319.14	317.44	316.81	318.61	319.18	317.43	317.84	317.31	316.35	317.62	318.37
302.63	303.89	304.35	303.66	304.39	303.26	304.27	301.54	303.99	303.1	302.49	302.9	302.89	302.71	304.33	303.17	304.6	303.94	302.02	303.35	303.2	302.41	304.41	303.45	303.56	305.48	304.11	303.44	303.21	303.27	304.15	304.3	303.6	304.81	302.17	302.76	302.47	304.46	301.99	303.43	303.04	303.73	305.45	302.91	303.22	302.72	302.38	301.98	303.85	303.26
313.23	315.42	317.13	315.32	313.95	316.24	313.83	316.3	313.44	315.5	317.17	316.36	314.27	316.88	315.08	315.66	314.66	314.78	315.7	314.01	316.63	314.16	314.63	315.99	315.16	316.56	313.97	315.91	313.47	315.84	316.25	314.18	316.08	314.52	316.47	314.78	314.98	315.75	314.97	312.78	314.21	314.68	315.56	315.08	315.16	315.41	315.79	315.33	317.54	314.12
302.67	305.91	305	301.81	302.88	303.85	305.64	304.83	303.43	304.94	303.49	305.12	303.54	303.93	304.14	306.79	305.08	304.96	305.33	302.58	303.65	303.63	304.96	303.07	305.83	304.61	305.05	303.22	304.66	303.54	304.34	304.36	303.29	303.56	303.16	304.65	304.56	305.11	302.9	306.3	304.35	302.91	304.8	304.85	304.35	303.66	305.9	303.39	303.66	304.33
316.44	317.9	318.23	318.57	318.56	319.13	318.11	318.31	320.59	317	317.38	319.4	316.87	318.68	317.77	317.14	319.07	319.39	316.71	316.9	316.88	318.13	319.02	317.72	318.54	316.1	318.73	317.81	319.34	317.37	317.4	317.59	318.12	319.49	319.9	316.76	319.06	319.07	318.18	318.4	317.57	320.33	318.98	318.9	319.58	316.4	319.5	319.26	317.36	319.75
311.81	312.77	312.92	314.28	313.9	313.5	312.49	313.77	312.02	312.82	314.24	312.95	313.39	312.64	313.29	312.42	312.55	314.03	311.46	313.15	313.39	312.61	313.54	312.79	315.23	313.58	313.85	314.01	313.11	313.23	311.21	314.28	312.44	315.06	313.09	313.85	313.7	312.47	313.26	314.86	312.36	313.12	311.34	312.01	312.53	312.93	311.89	313.31	312.48	314.28
315.3	317.68	315.54	313.92	316.28	315.95	315.22	315.65	316.19	314.28	315.23	316.71	315.46	316.11	314.84	317.23	314.46	315.17	315.89	315.82	316.21	316.03	315.33	316.09	314.23	316.99	317.04	316.22	316.47	315.57	316.13	316.04	316.73	315.22	316.6	315.06	315.99	315.17	316.29	315.09	315.15	317.46	316.41	314.63	313.82	317.03	315.84	316.05	316.88	315.69
303.72	302.55	303.62	303.83	303.03	303.2	304.41	303.56	303.75	302.66	302.45	303.58	304.28	304.35	302.34	304.73	304.29	303.07	302.42	303.99	304.07	302.5	303.49	302.92	302.01	303.75	302.55	303.56	303.44	304.09	304.88	302.41	303.09	303.3	303.06	303.56	302.98	304.13	303.37	303.86	304.55	303.2	303.07	303.11	302.51	304.58	303.4	303.51	303.68	302.58
294.97	291.69	294.82	292.34	294.12	295.17	295.73	293.59	294.54	294.41	294.89	292.92	293.26	293	294.34	293.48	294.33	294.4	292.85	294.07	292.66	294.85	294.52	293.85	294.62	294.78	294.98	294.78	294.87	294.82	292.92	293.18	295.3	295.66	293.83	295.75	294.64	296.35	293.4	295.02	292.76	296.86	293.59	294.03	295.21	292.63	293.15	293.4	293.94	293.46
323.6	324.45	322.89	324.96	327.43	325.89	324.43	323.74	323.42	325.41	324.91	323.86	325.1	323.83	325.33	323.68	325.7	324.11	324.93	323.84	324.31	326.4	324.44	322.9	324.87	324.05	324.59	325.28	324.16	326	324.04	323.77	324.98	324.66	325.79	324.19	326.01	325.42	324.72	323.33	325	322.18	324.13	325.19	325.01	324.41	325.56	324.28	325.07	323.44
300	301.99	300.28	302.51	301.14	300.61	302.23	300.09	299.63	301.34	300	300.82	300.49	300.93	303.72	302.8	299.93	300.98	300.65	301.7	300.33	300.53	300.73	301.71	302.21	300.97	300.54	299.91	301.34	302.71	300.99	302.98	301.07	302.4	298.83	301.5	299.61	300.77	299.75	301.36	301.37	302.23	301.68	300.7	301.81	301.54	302.63	299.44	300.78	300.01
299.44	299.16	299.18	300.25	300.59	298.96	301.61	300.73	300.17	299.08	300.64	302.25	299.53	299.34	298.89	301.51	298.55	299.01	300.41	299.61	300.41	299.89	298.19	299.26	301.5	299.32	299.66	299.73	300.17	300.81	300.02	300.87	298.45	301.72	299.6	300.28	299.22	300.58	299.74	300.67	301.96	300.15	299.35	299.21	297.93	300.93	298.92	299.67	300	300.71
312.09	312.7	313.25	313.06	313.97	312.12	312.13	311.65	313.25	313.25	312.75	313.16	313.47	312.09	313.87	312.03	313.25	313.88	311.6	313.49	312.52	313.67	314.06	311.99	311.99	314.19	312.32	311.4	312.51	312.59	312.64	313.36	312.66	313.92	312.22	311.58	312.99	313.51	313.62	313.82	310.83	313.03	311.25	311.5	313.06	310.92	313.3	312.87	312.46	312.25
329.17	326.32	328.24	327.2	326.09	326.6	327.3	325.9	325.52	326.45	327.62	325.73	327.82	327.26	326.84	326.01	327.61	326.92	327.19	327.54	326.49	328.35	326.63	327.33	326.73	327.91	328.2	326.86	328.44	327.34	328.42	328.52	326.49	325.56	326.43	327.65	328.11	328.46	328.51	328.42	327.66	327.61	326.52	327.51	327.07	326.65	326.92	326.96	326.92	327.22
301.97	302.22	302.44	302.34	302.75	301.45	302.21	301.11	303.9	302.3	303.63	302.94	302.03	302.42	303.55	301.61	302.72	302.83	302.04	301.06	303.17	303.91	302.4	302.24	300.86	302.47	302.51	303.42	301.17	303.04	303.23	303.55	302.85	302.58	302.61	303.46	302.08	302.2	301.26	303.57	302.09	303.06	301.73	301.76	300.34	303.44	302.01	303.46	302.45	302.47
296.4	293.3	295.08	293.58	296.05	295.23	294.86	294.87	295.73	293.38	295.2	295.1	294.43	293.43	295	294.34	294.64	295.36	295.59	294.4	295.63	297.87	293.53	294.71	295.57	294.69	294.95	297.79	295.51	295.12	293.31	295.41	294.19	294.78	294.92	295.39	295.42	292.73	295.95	294.82	293.46	295.32	295.11	295.29	292.78	295.46	295.95	293.66	296.18	297.8
310.67	308.76	309.88	309.62	310.64	310.23	310.31	309.59	311.73	309.03	309.48	310.78	310.03	308.76	310.98	309.82	307.22	310.32	309.37	310.18	310.01	311.62	309.69	308.98	311.31	309.93	311.31	310.27	310.36	309.7	309.73	309.35	308.75	308.89	310.2	308.66	309.85	310.8	309.54	307.67	308.97	308.34	310.5	310.13	309.11	308.74	310.8	310.3	309.51	310.06
293.41	296.44	292.85	295.44	295.22	293.31	296.01	295	294.58	293.35	293.57	295.23	294.88	294.3	296.1	295.26	294.76	294.46	295.67	296.51	294.91	295.11	293.2	296.05	293.8	295.37	295.85	295.26	295.24	295.31	295.33	293.6	294.57	295.62	295.49	294.84	294.27	295.26	296.94	295.56	294.89	294.41	294.08	295.09	293.96	295.91	294.58	296.19	294.55	295.5
326.34	328.89	326.65	329.27	327.84	327.93	327.36	326.45	328.87	329.55	329.3	328.29	327.94	329.16	329.75	329.1	329.23	328.86	329.29	328.73	329.97	327.59	329.6	328.99	328.33	328.37	328.82	328.4	326.64	327.93	328.69	328.81	328.38	328.02	327.73	328.71	327.66	329.36	328.61	327.97	329.88	328.61	329.63	330.38	328.44	328.99	328.12	328.11	329.01	329.76
312.23	310.64	309.44	310.09	312.5	310.81	310.73	311.32	309.74	311.26	309.79	312.84	310.34	311.79	311.67	311.84	311.57	310.62	310.92	312.83	310.7	310.26	311.33	308.39	310.23	310.65	309.94	311.04	311.09	312.01	310.6	310.79	310.43	309.45	312.05	311.58	310.56	311.52	310.49	309.23	311.29	311.41	311.01	310.02	309.89	311.01	312.39	311.56	310.44	311.07
313.33	311.16	312.98	312.54	313.11	312.26	312.69	311.41	311.72	313.07	311.74	312.51	311.56	313.48	313.3	312.4	313.4	312.82	312.11	312.09	312.04	312.11	311.03	313.8	313.65	314.4	312.17	313.29	312.49	311.49	312.95	313.69	313.72	312.89	312.57	314.85	311.22	312.29	311.08	313.47	311.97	311.56	312.06	312.79	311.89	313.91	312.31	314.05	312.38	313.39
317.68	316.96	317.97	315.72	318.24	317.58	316.9	317.97	317.12	317.21	318.03	319.27	317.66	316.32	318.35	318.41	318.94	317.39	316.98	316.61	319.12	317.6	316.85	318.61	317.13	319.25	316.56	317.8	317.14	318.45	317.35	318.47	319.4	317.49	318.48	315.65	317.63	319.1	319.74	318.28	316.03	317.21	318.04	318.23	319.37	317.43	319.02	318.4	318.87	319.16
301.43	301.74	301.63	301.17	300.65	301.59	303.01	301.58	303.14	301.71	302.47	302.5	302.91	303.56	302.51	302.69	303.98	302.76	301.25	301.09	303.64	302.43	301.55	302.4	302.76	301.28	303.62	301.98	304	302.49	301.94	301.04	302.87	303.18	302.57	302.57	304.33	302.51	301.5	303.92	303.46	304.14	302.66	302.06	303.28	301.86	301.72	302.16	301.73	301.88
315.43	314.7	315.68	314.67	315.55	317.16	314	313.88	313.94	314.28	316.92	313.86	315.01	315.54	313.49	314.94	313.23	314.41	313.76	314.05	314.8	315.55	316.59	314.1	313.64	315.4	313.7	315.03	314.49	316.28	314.58	316.65	314.2	314.27	313.86	313.34	313.98	315.82	314.82	313.6	316.28	314.68	315.41	313.89	314.85	314.51	313.64	316.16	315.65	313.57
313.23	316.29	314.77	314.7	314.94	315.08	314.64	314.58	313.72	314.35	315.38	315.01	314.99	314.64	315.21	315.34	314.31	313.84	315.6	315.34	314.93	314.14	313.71	315.82	312.86	317.06	314.19	315.31	316.3	314.92	315.51	315.84	314.06	313.68	315.79	315.78	315.05	314.81	315.41	314.65	315.09	315	316.38	315.47	314.9	315.63	314.21	315.04	316.38	314.15
294.67	293.64	294.15	294.23	292.89	295.2	294.63	294.46	294.46	294.87	293.72	295.43	292.52	293.93	293.74	293.53	294.51	292.98	292.63	293.58	294.81	294.33	295.5	294.93	294.52	294.2	295.21	293.34	295.66	293.49	293.92	294.86	293.34	294.03	294	293.32	295.73	293.86	294.59	292.9	292.25	294.77	292.6	295.16	294.25	294.99	294.23	292.69	295	295.81
327.03	328.32	327.18	327.92	329.52	326.93	327.54	328.2	330.3	326.03	327.32	327.55	327.79	327.58	327.71	329.36	329.17	328.69	327.43	327	328.77	327.45	328.11	329.4	327.34	327.63	327.37	326.05	326.77	325.27	329.5	327.21	327.19	328.23	328.71	327.76	327.97	327.77	327.56	328.4	327.46	328.05	328.19	327.76	327.12	329.03	329.25	327.86	328.06	326.67
308.91	310.19	309.97	309.89	309.44	308.96	309.01	308.76	311.28	309.84	312.23	310.11	309.22	310.45	310.25	308.22	309.08	308.07	310.02	310.5	311.16	308.39	309.41	310.98	309.35	311	309.3	310.71	309.98	311.54	310.46	308.58	310.62	310.85	310.05	309.73	309.92	309.34	309.77	309.53	307.81	310.84	309.23	310.54	308.93	309.46	310.04	309.94	310.1	310.68
316.51	315.21	313.99	314.72	314.85	312.08	314.26	313.82	314.21	311.45	314.07	314.96	315.25	315.12	314.24	313.3	314.81	314.79	314.03	314.52	314.39	314.29	312.26	315.01	312.78	314.73	313.35	313.01	312.96	314.59	313.99	313.79	313.99	314.12	313.62	312.47	315.08	314.21	312.7	313.73	314.32	313.41	313.85	314.94	315.85	315.25	314.28	311.35	314.96	313.95
312.61	310.76	313.66	312.66	314.98	310.9	311.29	313.44	314.09	311.5	313.17	314.33	310.6	313.18	314.69	313.32	314.47	310.8	311.65	312.35	310.9	314.34	311.5	313.93	311.27	314.75	314.07	312.87	311.82	311.19	312.91	311.62	312.67	311.85	311.95	311.6	312.7	311.53	310.72	313.98	312.27	311.44	313.38	312.67	312.61	312.93	313.4	311.83	310.28	311.82
304.03	303.93	304.45	302.45	301.46	303.12	302.9	303.9	303.54	303.93	304.07	302.34	303.04	303.66	303.8	303.83	303.41	303.93	302.18	304.19	303.62	303.81	302.59	302.31	303.83	304	301.94	303.17	304.91	304.09	302.61	304.8	303.88	303	301.63	302.92	304.52	302.69	304.47	301.93	302.83	303.34	301.63	303.46	303.55	302.69	302.05	304.11	303.09	303.58
294.12	296.56	292.18	293.78	296.58	295.85	295.78	294.92	293.25	295.23	295.87	294.26	295.99	293.16	295.74	294.57	293.53	295.48	294.96	293.48	296.09	295.63	295	294.94	293.95	294.17	296.16	295.03	295.21	296.39	294.58	295.2	296.15	295.79	295	296.15	295.04	295.86	293.99	293.73	293.65	294.6	295.01	295.09	295.31	297.15	296.3	295.08	294.7	296.23
303.09	305	301.53	303.34	304	303.22	303.83	302.88	303.02	305.89	302.62	304.87	304.26	302.02	301.8	302.55	304.11	302.72	301.86	304.29	302.27	303.14	302.71	302.3	303.62	300.84	302.66	302.03	301.72	303.51	303.29	302.84	303.58	302.23	303.11	303.38	301.89	303.19	303.09	303.55	303.7	302.65	302.9	302.57	304.16	302.8	302.53	303.23	303.35	302.28
306.08	305.48	306.02	305.29	305.51	302.65	304.25	305.49	306.09	305.23	305.79	304.59	306.53	304.86	303.89	305.1	305.26	304.64	304.63	304.8	304.94	304.37	304.18	304.83	305.69	305.61	304.84	304.32	305.25	305.38	307.51	304.68	305.92	305.82	306.48	305.14	303.45	304.44	304.37	305.35	304.99	304.5	304.66	306.29	305.01	305.95	303.73	305.76	305.77	307.12
306.64	308.28	307.48	308.23	307.41	307.1	306.27	306.85	306.6	306.61	306.21	307.13	307.12	306.45	306.53	307.4	304.79	305.88	307.07	306.83	307.79	307.2	307.31	307.03	307.07	306.56	307.36	305.57	306.79	307.15	307.66	306.6	306.5	307.26	306.4	304.74	305.45	307.05	305.99	307.86	308.15	307.88	306.66	305.89	307.16	305.8	305.72	307.96	307.75	305.27
315.7	316.74	316.23	317.07	316.37	316.46	315.47	318.14	316.17	317.67	316.02	319.16	316.08	316.45	316.24	316.2	316.37	315	316.37	316.13	315.89	316.69	318.5	314.57	316.49	316.72	316.98	317.85	314.69	314.97	315.24	315.3	315.22	317.43	317.73	315.72	316.47	316.92	318.04	317.41	315.67	317.7	316.34	316.35	314.8	316.68	316.73	317.37	315.3	316.8
293.86	294.39	293.37	294.48	293.98	296.38	295.17	294.23	292.91	294.1	294.29	293.94	293.09	293.13	293.14	294.08	293.4	294.1	293.85	295	293.26	292.21	292.07	293.4	294.23	293.12	291.91	294.1	294.82	293.38	293.09	294.36	292.58	294.04	295.14	293.77	292.79	294.68	295.75	294.02	293.77	292.32	293.47	294.44	293.97	293.31	296.29	294.14	294.66	295.58
313.54	313.71	315.05	315.36	315.02	315.24	312.82	315.05	313.97	315.82	316.33	314.19	315.39	317.21	316.7	316.47	317.19	315.78	314.43	315.32	315.23	316.16	313.56	314.37	314.59	317.34	316.68	315.18	316.32	315.76	315.19	315.01	314.04	313.2	314.26	315.44	314.56	315.42	312.67	313.5	315.39	313.88	315.3	314.05	315.45	314.88	314.5	314.47	315.87	316.12
293.8	295.93	294.05	294.99	294.41	296.33	295.44	297.1	295.91	297.14	294.42	295.45	295.94	292.89	295.86	295.36	293.57	294.45	292.91	295.24	295.1	293.59	295.89	295.08	293.52	293.81	292.89	293.9	294.23	293.99	296.7	294.41	295.35	294.48	295.67	295.44	294.08	295.24	294.97	294.47	294.67	292.73	293.95	294.12	293.73	295.89	294.27	296.21	294.88	294.78
310.74	311.03	310.7	311.36	310.02	309.16	308.83	312.05	310.24	309.22	309.79	309.97	311.89	310.88	310.6	309.04	311.09	310.41	311.44	311.48	310.81	312.01	312.54	310.84	310.12	311.37	310.21	309.93	312.14	310.67	310.53	309.43	311.21	311.33	310.27	311.03	310.12	312.64	311.01	311.05	310.69	311.03	311.86	309.65	310.79	312.07	310.26	310.87	311.51	310.92
314.72	314.57	314.75	314.7	316.28	314.27	313.28	313.35	314.73	314.18	315.87	315.21	313.85	314.49	313.45	314.13	314.51	316.94	315.38	312.88	314.61	315.68	314.9	313.04	315.26	314.54	313.87	313.88	315.67	314.2	312.96	315.47	313.88	314.09	314.05	314.02	313.79	313.67	315.53	314.29	314.06	313.34	313.77	313.99	312.82	314.52	315.84	315.59	315.1	314.11
314.86	314.45	313.76	313.36	314.62	315.65	315.32	315.1	314.73	315.39	315.16	315.61	314.47	314.93	314.79	314.76	313.91	315.16	315.15	315.63	313.95	314.69	315.06	314.5	316.73	315.11	314.91	314.42	314.17	313.02	315.28	313.72	314.38	315.11	314.76	314.58	313.96	314.33	317.48	315.5	315.74	314.32	316.29	316.26	316	313.59	314.79	312.68	313.99	315.77
303.65	300.57	301.61	303.91	301.94	302.34	300.58	302.91	303.65	302.83	303.85	302.77	301.94	302.2	302.43	301.7	303.5	301.96	302.67	302.07	302	301.44	302.44	302.48	301.37	302.84	301.52	303.65	302.49	303.33	302.43	303.07	301.59	302.21	302.73	301.82	301.7	302.75	302.71	302.54	303.18	301.09	304.91	303.39	302.64	300.93	302.95	303.77	302	303.91
303.34	302.3	304.84	304.29	304.43	305.31	304.33	302.04	303.11	303.65	302.94	304.45	302.39	303.05	303.5	304.31	304.74	303.47	302.63	303.5	303.98	305.68	302.7	302.4	304	303.66	304.3	303.33	302.71	302.14	304.36	302.72	302.7	305.65	302.28	302.65	303.53	304.32	303.07	303.89	303.82	302.28	302.83	301.85	303.83	304.34	301.42	302.6	302.62	303.59
304.59	305.85	304.84	304.55	306.3	306.98	306.93	305.46	304.68	305.7	305.1	306	307.31	305.23	304.47	303.36	304.37	304.76	304.49	305.46	304.81	305.6	304.59	304.1	304.16	304.95	306.55	305.01	306.08	306.07	305.67	303.89	306.19	304.5	305.51	306.2	303.67	305.74	305.37	305.06	305.26	305.73	305.49	305.92	304.85	305.23	306.65	304.22	305.53	306.12
315.77	315.98	314.75	314.88	313.84	317.46	315.67	316.25	314.26	315.66	314.79	316.39	314.09	315.92	314.07	315.97	316.87	315.54	316.45	315.97	315.69	315.74	314.84	316.55	316.94	315.79	316.36	314.17	314.73	313.4	314.53	313.32	315.41	314.83	316.07	315.03	315.5	314.63	314.91	315	315.34	316.62	313.51	316.48	314.99	315.7	315.38	314.38	316.28	316.52
306.82	304.78	305.56	307.47	308.58	305.44	304.77	306.24	305.81	306.41	305.15	305.8	307.41	304.74	306.64	306.86	308.05	306.44	306.94	306.55	305.89	306.06	304.69	307.14	307.1	307.11	305.35	306.42	307.53	307.32	307.49	306.47	305.91	305.49	307.6	303.63	304.96	305.37	306.55	306.53	304.73	306.4	304.72	306.61	305.6	305.3	303.74	306.59	306.17	307.79
313.01	315.55	315.46	314.69	313.39	315.06	314.53	314.75	314.45	316.27	315.36	316.03	314.42	314.62	314.88	314.83	314.72	313.22	314.01	314.97	312.45	313.99	314.87	314.5	314.21	314.9	315.04	316.47	314.64	314.64	312.91	315.69	316.36	314.6	315.02	313.42	315.28	314.69	316.17	314.26	314.9	314.84	316.1	316.62	314.39	316.99	314.92	314.91	314.52	313.98
313.72	315.29	312.59	312.94	315.02	313.34	315.1	314.02	315.18	313.81	312.94	312.76	313.19	314.67	314.02	314.48	315.37	314.22	315.37	312.39	314.95	313.78	313.82	314.01	313.81	314.97	314.22	314.55	311.83	313.24	312.88	314.9	312.67	314.45	313.65	314.09	314.31	314.59	311.9	313.28	314.02	315.88	313.97	312.71	313.6	315	313.17	314.98	314.83	314.31
317.86	316.92	319.1	318.65	318.19	317.74	316.87	318	317.05	316.62	319.53	318.18	318.2	320.75	319.14	317.18	317.85	318.82	317.77	318.53	318.42	318.04	318.74	318.36	317.53	317.41	317.02	319.58	320.19	317.04	318.13	316.54	320.13	318.42	318.33	319.12	319.33	319.77	319.25	318.21	319.07	316.18	316.73	318.53	318.22	319.87	319.15	317.45	318.49	319.15
305.67	306.52	307.65	306.62	306.03	304.99	305.71	305.16	307.39	305.22	306.57	305.65	304.94	305.76	304.27	305.91	305.22	305.46	305.46	306.88	306.92	305.37	306.98	307.66	305.8	305.71	307.35	305.51	307.64	305.41	304.75	306.19	303.37	306.23	305.79	305.87	304.94	304.06	304.79	307.3	305.46	305.2	304.94	304.5	306.26	306.64	307.67	304.91	305.44	307.63
326.92	327.98	327.01	328.23	330.25	328.77	330.69	329.39	327.26	327.15	329.05	329.1	327.9	326.02	327.67	328	327.24	327.64	327.09	327.84	326.21	326.9	327.43	327.39	328.45	328.22	328.16	326.36	328.74	326.59	327.88	326.92	327.93	327.57	328.63	327.18	328.9	326.76	327.96	327.83	327.1	327.54	327.63	326.57	328.69	330.12	327.7	328.15	327.98	326.46
314.98	316.03	314.36	314.29	313.6	315.26	314.32	314.29	314.98	315.04	316.37	314.27	315.4	314.34	314.37	315.28	314.18	315.33	315.41	314.86	314.83	313.18	315.68	314.64	315.2	314.48	315	314.12	314.95	314.38	315.65	314.2	314.59	314.52	313.89	314.35	314.79	316.68	314.15	318.53	314.43	314.39	314.13	316.22	314.31	313.67	314.48	314.5	315.48	315.68
300.82	298.82	298.77	301.79	300.78	299.64	301.61	302.34	300.24	299.41	299.97	300.24	301.52	301.29	301.84	300.54	300.44	301.44	302.78	300.62	301.5	300.64	299.34	300.44	300.54	298.52	301.79	300.36	300.18	301.05	301.66	300.61	300.44	301.43	301.74	300.92	299.65	300.52	300.79	300.83	301.43	302.13	300.64	301.67	299.46	300.92	301.86	302.86	300.95	300.02
328.28	326.94	329.43	328.75	328.41	328.57	330.48	327.76	331.09	328.15	328.76	327.94	329.58	328.67	328.59	326.2	329.27	328.65	328.58	329.33	328	331.29	329.54	328.39	329.23	327.58	329.19	327.43	329.12	329.87	328.02	327.36	330.63	327.62	328.61	329.48	328.18	328.29	329.31	329.14	330.05	329.2	329.09	329.64	329.29	328.93	328.4	329.52	327.49	328.93
308.65	311.31	309.08	309.03	311.26	309.8	309.78	308.91	309.3	308.73	309.29	308.86	306.6	306.77	309.15	309.87	307.92	309.24	309.54	307.74	310.39	310.22	307.5	307.98	310.31	309.33	308.9	310.91	308.19	307.87	308.39	310.91	309.21	309.57	311.34	308.75	307.57	307.35	309.9	307.84	307.94	309.14	309.39	308.95	309.25	309.58	308.65	309.43	308.91	308.21
303.96	305.3	303.03	304.08	304	303.58	304.46	304	305.75	304.08	305.45	303.6	302.17	303.53	305.35	304.4	302.99	305.9	306.28	304.54	304.67	305.14	302.77	304.69	304.36	305.08	303.76	303.97	303.43	303.77	304.22	304.88	304.45	304.35	303.88	304.05	304.26	304.76	302.31	304.1	304.64	305.37	304.14	302.87	304.71	305.58	304.15	305.58	304.74	304.13
304.28	303.15	302.06	302.28	302.79	302.58	303.47	304.53	302.89	303.9	304.78	302.32	301.96	303.25	303.43	303.87	302.17	302.22	302.95	303.72	302.24	302.88	303.85	303.04	302.86	303.98	304.51	303.57	303.48	302.71	303.95	304.03	301.46	302.93	302.83	304.73	303.23	303.98	301.92	303.4	304.3	302.65	304.45	304.22	303	303.46	304.07	303.33	302.41	302.94
318.13	318.74	318.63	317.37	318.04	317.18	318.04	318.01	317.69	316.96	319.46	318.71	320.46	317.6	317.34	318.57	319.23	320.02	318.61	319.6	320	319.14	319.57	318.07	318.01	319.89	317.62	317.98	318.1	317.32	319.6	319.34	318.89	318.99	320.05	319.12	317.61	319.72	318.29	317.29	319.09	318.38	319.05	320.87	319.92	317.49	317.77	318.79	318.03	317.8
294	293.66	294.19	293.39	292.13	293.46	294.61	295.01	293.42	293.25	295.49	293.76	296	293.47	294.77	293.13	294.23	294.38	294.66	296.3	293.92	294.92	296.1	294.41	294.12	294.49	295.15	294.02	293.27	293.77	294.51	293.67	293.06	293.31	293.7	294.09	293.98	293.57	294.5	293.95	296.31	293.4	293.76	294.72	293.18	293.55	293.11	292.7	294.27	293.34
313.8	313.02	313.7	312.62	312.54	313.53	313.89	313.75	314.05	315.15	313.22	314.62	315.29	312.21	313.6	312.65	314.66	312.9	313.31	314.24	313.84	315.45	314.85	312.21	312.81	313.72	313.9	314.26	314.41	313.92	313.22	311.75	312.16	313.96	314.48	311.85	312.59	312.68	313.83	313.11	314.86	314.13	314.66	315.68	314.02	315.26	313.68	314.16	315.58	315.29
308.17	308.81	305.89	309.05	306.97	305.98	309.38	307.85	305.7	308.05	308.36	307.72	307.7	308.09	304.61	309.49	305.63	308.4	305.93	306.56	305.92	307.01	306.57	307.56	306.66	305.14	305.09	308.23	309.22	306.76	308.99	307.48	306.88	308.62	307.63	309.04	308.22	306.2	308.81	306.43	306.59	306.47	308.6	308.02	307.33	307.49	307.09	307.42	307.1	306.55
312.05	310.9	310.73	311.19	309.98	311.91	310.2	313.15	310.48	309.62	310.35	310.68	310.77	310.12	310.15	310.67	311.37	311.47	310.97	310.9	309.34	310.44	310.52	309.89	312.08	313.05	309.15	310.74	311.9	310.18	311.63	311.19	311.45	310.07	310.77	310.87	310.24	311.68	311.09	309.56	308.95	311.04	310.19	311.07	309.84	309.65	309.93	311.6	310	310.09
306.86	305.5	307.33	307.87	307.78	306.88	305.89	305.9	305.95	307.99	306.71	309.25	305.93	309.22	306.94	306.17	306.89	307.04	306.04	305.11	306.31	307.76	306	306.81	306.43	305.5	307.67	306.92	305.22	308.8	307.24	306.84	307.2	304.64	306.62	306.25	307.11	306.38	306.81	306.89	306.1	308.66	305.47	307.1	306.11	305.03	305.93	307.21	307.89	308.17
306.74	306.14	303.43	305.25	303.57	303.73	303.72	302.36	305.43	304.44	303.33	306.08	302.32	304.79	305.36	304.67	305.09	305.5	303.79	304.07	304.74	306.04	303.92	303.85	304	304.87	305.57	305.51	305.02	304.35	307.25	306.69	305.76	303.2	303.54	304.03	304.57	303.83	305.03	304.84	304.27	304.13	303.68	302.61	304.22	304.07	302.81	302.9	302.5	304.3
304.15	304.55	305.15	304.58	304.7	303.34	304.09	304.7	304.47	304.26	304.21	303.6	303.38	303.52	303.22	305.21	305.41	305.52	304.49	304.64	306.98	304.52	304.62	304.92	305.05	305.81	304.98	303.81	304.64	304.05	303.9	303.49	305.75	305.81	306.42	304.38	304.68	302.9	304.43	304.65	304.69	302.88	302.87	305.5	304.35	302.88	303.13	303.94	304.39	305.34
312.36	311.27	312.48	310.02	309.75	309.92	310.68	310.91	310.42	312.15	312.71	313.45	310.44	311.99	311.27	313.65	309.57	311.25	311.06	309.9	311.29	309.1	310.86	312.16	311.73	311.52	311.16	311.41	311.16	310.1	310.45	308.1	311	309.9	310.24	310.45	310.72	309.97	312.27	311.29	310.86	311.01	310.73	310.35	312.98	311.67	310.75	311.69	310.12	309.77
312.35	313.16	311.37	312.4	313.71	312.03	312.9	312.87	311.63	312.49	313.74	313.39	311.88	312.3	312.32	312.72	311.97	312.43	313.13	311.85	311.78	312.45	312.09	312.43	312.02	313.78	312.67	312.15	313.74	311.24	312.25	311.44	313.42	311.97	312.66	314.1	313.66	312.57	312.45	312.34	314.51	311.93	313.49	312.99	312.23	311.21	312.57	312.49	314.08	311.69
300.64	300.7	299.77	301.32	300.8	299.41	302.16	301.18	301.7	301.65	298.65	301.22	300.43	300.78	301.3	299.79	299.84	300.95	301.96	300.53	300.99	300.79	301.31	301.87	300.18	301.67	302.26	298.98	300.63	301.08	302.92	301.08	302.82	302.76	300.54	301.57	301.48	302.21	300.73	300.79	299.62	301.85	302.33	301.38	300.94	301.17	300.37	301.05	302.11	301.84
314.71	314.02	315.92	314.74	312.97	316.08	315.22	315.42	315.8	316.2	316.57	316.48	313.85	315.59	315.21	317.57	315.6	313.57	314.61	315.17	314.92	314.99	316.88	315.25	312.58	316.03	316.29	315.51	313.35	315.55	313.53	314.5	313.4	314.72	315.71	316.57	315.25	315.14	315.7	314.13	315.33	315.1	315.41	314.31	316.86	314.52	316	316.8	316.15	314.02
305.84	304.71	306	305.73	305.46	305.5	304.78	304.98	305.57	307.66	305.01	305.1	304.47	303.78	305.61	303.74	306.72	305.17	304.24	304.2	304.17	303.46	303.84	305.46	306.04	305.99	304.6	305.01	305.21	305.49	304.6	303.76	306.2	304.28	303.94	304.68	306.35	303.32	304.55	304.39	306.86	304.82	305.51	304.57	303.49	305.18	305.07	304.12	306.13	303.31
304.74	303.7	306.09	305.13	303.14	304.8	304.2	306.01	303.63	303	304.85	306.73	304.37	304.11	305.66	303.94	305.01	304.77	303.95	305.03	306.85	303.36	304	305.21	303.61	303.72	304.41	305.68	303.79	303.96	303.58	304.97	304.66	304.82	304.85	303.57	304.2	304.77	303.6	303.17	303.74	305.5	302.79	305.55	304.61	304.22	304.6	303.69	307.04	301.84
307.22	309.35	307.76	308.81	307.02	307.71	307.73	308.2	308.43	308.42	308.52	308.33	309.21	308.24	308.23	309.27	308.05	309.34	309.83	308.31	309.45	308.19	311.02	309.25	308.51	308.89	309.54	306.58	309.27	310.41	307.56	307.3	307.5	309.08	308.61	308.66	308.51	308.83	309.34	310.54	309.54	310.33	308.98	309.13	306.43	308.48	308.31	309.74	308.61	311.61
314.63	314.98	313.98	313.21	314.36	316.2	316.13	314.53	315.64	313.81	315.56	315.1	315.69	313.13	317	314.42	313.7	315.33	314.98	314.45	313.04	313.29	314.12	313.03	315.83	315.36	315.24	314.61	316.62	313.79	313.98	314.86	314.43	316.24	314.12	315.29	314.26	313.23	313.86	317.05	314.34	314.52	314.28	313.58	314.88	315.03	316.4	315.08	315.24	314.22
301.52	302.64	300.69	303.32	304.07	302.72	302.22	302.8	303.47	302.74	301	302.32	303.01	302.06	300.47	302.1	303.5	302.24	302.69	301.98	302.93	302.81	302.82	303.59	303.54	302.8	303.73	302.06	302.2	303.03	301.75	303.51	302.03	304.54	302.8	302.08	301.51	302.67	302.07	302.5	302	301.23	302.99	301.12	302.57	300.5	303.77	302.8	300.8	303.18
305.51	306.63	306.25	305.95	307.1	304.94	306.52	308.79	306.31	307.25	305.29	307.39	305.39	305.73	306.46	307.12	307.3	307.11	306.03	305.99	307.12	306.33	307.16	306.6	306.87	306.49	305.76	304.93	305.48	305.95	305.87	304.94	306.36	305.9	307.17	307.04	306.34	307.03	306.18	307.52	305.79	306.87	306.4	307.65	307.21	306.33	308.11	305.68	306.41	303.77
317.89	318.85	318.01	319.33	315.79	319.06	319.4	318.47	317.03	318.46	319.34	318.85	318.91	316.84	317.31	315.88	317.62	319.6	317.03	318.34	318.74	319.11	318.17	318.65	317.56	317.3	319.06	318.45	317.62	318.79	318.46	317.71	318.51	317.46	318.92	318.16	318.9	318.78	318.97	318.7	318.31	318.37	318.32	316.11	318.46	317.95	318.72	317.26	317.35	318.78
313.82	313.43	314.21	312.17	313.38	314.19	315.18	315.07	313.46	316.23	311.97	313.1	313.11	315.37	314.37	312.4	315.2	311.66	315.52	312.06	313.09	312.8	313	313.3	312.34	312.76	313.06	312.22	312.22	314.53	312.78	314.07	313.98	310.9	313.71	312.96	311.31	312.96	313.75	313.07	313.11	315.17	311.1	314.05	312.06	314.88	314.45	313.09	312.8	312.39
292.96	296.02	295.37	293.65	295.37	293.64	293.07	293.39	295.08	295.38	294.94	293.27	296.68	296.46	296.93	293.77	294.76	295.04	295.08	295.95	295.42	295.28	294.47	293.76	293.34	295.1	295.85	293.69	294.84	293.78	294.9	294.57	296.93	295.21	294.8	294.62	294.78	296.29	295.76	293.85	294.69	294.67	293.37	293.91	293.95	294.49	294.17	295.02	295.09	295.19
325.98	326.27	328.57	326.8	326.61	327.67	325.69	327.53	326.62	326.5	328.32	327.63	324.52	325.76	326.74	327.37	328.8	327.03	327.14	325.42	326	325.88	326.58	328	326.93	328.81	327.78	328.4	326.02	326.77	327.14	327.35	327.56	327.36	326.55	327.86	327.56	326.77	325.58	328.02	326.68	326.42	326.29	327.65	326.14	326.49	328.12	328.22	326.95	328.74
329.86	328	330.15	329.81	328.53	328.12	328.58	327.99	328.99	328.75	327.61	329.55	328.03	329.28	328.81	327.29	329	329.39	327.65	329.71	328.24	328.65	327.98	327.17	327.95	330.27	328.23	329.69	329.67	328.83	329.41	329.04	329.46	328.55	329.4	328.97	325.91	327.8	328.67	328.55	327	327.44	329.17	327.33	328.28	329.06	329.54	328	328.19	330.59
319.34	320.51	319.32	318.01	321.24	318.75	318.96	320.78	319.96	316.88	320.09	317.77	319.48	318.51	319.22	319.42	319.03	320.88	319.54	319.82	318.93	317.35	318.83	321.15	318.01	320.73	319.46	319.02	319.74	318.77	319.23	320.67	319.05	320.88	318.73	320.82	319.14	318.73	318.96	318.25	318.62	319.48	320.35	320.06	318.41	319.38	318.81	320.16	318	319.31
305.06	302.68	302.97	301.82	302.84	301.22	302.47	303.16	302.5	302.65	304.08	301.32	304.15	302.89	303.48	305.18	303.27	304.88	303.36	302.98	304.34	306	304.37	303.16	301.72	304.23	302.91	303.18	304.74	303.41	303.34	302.98	302.22	303.34	304.19	302.31	305.82	302.66	304.2	303.03	303.37	303.89	303.35	301.99	301.6	303.08	302.7	303.57	302.87	303.76
304.7	304.14	302.07	303.69	305.92	302.18	305.51	303.86	302.83	302.74	303.58	303.65	302.5	303.42	302.87	302.24	303.81	303.26	304.22	304.45	305.52	306.14	304.12	301.98	304.27	304.55	303.38	303.1	303.67	304.18	302.64	304.27	303.19	304.04	301.5	304.78	304.17	305.42	302.88	304.12	303.61	304.08	302.56	304.8	304.43	303.49	304.73	304.03	303.81	304.31
310.2	309.31	311.06	311.43	311.61	310.05	310.27	310.04	310.08	309.74	310.01	311.05	310.84	310.76	312.16	312.83	311.84	310.53	312.1	309.76	310.8	310.34	309.81	310.46	308.99	310.57	310.41	309.59	309.59	311.23	311.25	310.18	308.85	310.28	309.17	308.85	312.61	310.9	311.24	311.95	308.82	311.48	309.87	312.01	310.54	310.09	311.54	310.48	308.06	310.03
326.23	328.19	327.45	325.05	328.15	328.59	325.42	326.23	326.79	326.26	326.12	330.69	327.38	327.99	325.43	326.46	325.75	327.85	326.5	324.17	325.93	326.95	328.09	326.65	326.75	327.55	327.8	327.03	327.51	327.86	326.82	325.39	326.9	327.67	325.62	326.11	326.49	325.3	329.02	326.93	326.49	326.7	326.39	329.42	328	327.02	327.04	326.79	326.73	325.01
301.64	300.59	301.62	299.9	299.08	300.7	301.39	299.88	301.88	300.56	301.08	302.15	300.82	299.84	302.52	301.02	300.7	300.84	303.21	301.53	302.28	301.42	300.24	299.25	301.69	301.17	302.12	300.44	301.79	300.09	300.23	301.6	301.68	302.83	302.5	301.46	299.19	300.62	301.09	300.88	300.13	300.52	300.39	301.13	302.11	300.19	300.46	301.23	301.22	302.71
311.35	314.03	314.32	312.34	313.28	313.82	311.14	312.61	314.46	313.34	312.02	312.07	314.32	310.79	312.52	314.14	312.11	313.77	314.35	313.33	312.42	314.37	311.84	314.17	312.15	314.11	313.66	313.22	314.74	312.85	312.82	313.2	314.13	314.24	312.98	312.38	312.83	314.85	312.54	311.88	312.31	313.03	312.68	313.65	312.95	313.03	314.09	312.61	312.42	312.55
314.31	315.18	314.33	316.9	316.29	314.2	315.69	317.12	317.04	315.77	317.33	317.15	314.54	314.56	313.73	316.55	316.77	316.46	315.92	314.68	315.24	316.08	315.48	314.29	314.22	315.08	315.99	316.01	314.04	317.47	317.35	315.56	316.49	316.73	317.24	316.34	314.67	316.3	315.9	316.81	315.8	316.48	316.39	317.26	316.35	314.25	314.53	314.98	316.82	316.35
305.12	303.5	305.6	306.26	306.19	306.35	305.9	306.02	305.37	306.53	306.79	308.06	305.3	306.41	307.57	306.81	305.99	304.54	305.22	307.11	306.45	304.65	304.34	305.32	306.2	304.25	304.65	305.55	306.3	306.86	307.16	305.32	305.92	305.88	307.27	306.28	306.82	305.96	306.86	304.84	305.82	304.56	305.25	308.12	305.16	306.92	304.39	308.45	305.82	306.11
314.22	315.41	314.32	313.08	312.23	313.05	313.04	313.7	313.29	312.62	312.69	314.21	315.55	314.39	314.34	313.04	313.2	313.88	312.38	314.33	314.81	314.4	315.15	311.49	313.7	314.42	313.86	312.23	315.12	314.96	312.66	314.09	315.25	314.43	312.96	313.26	312.65	313.07	315.46	312.63	314.28	314.91	313.13	313.87	315.3	314.35	313.02	315.27	313.53	313.55
309.23	310.14	308.86	309.01	309.74	310.55	309.23	309.93	309.07	310.93	309.27	310.62	310.58	309.66	309.22	308.9	309.97	311.45	310.5	310.74	311.3	310.65	309.47	310.7	309.9	308.39	309.01	310.08	310.12	309.13	309.79	308.8	310.61	309.99	310.95	310.39	307.83	310.3	309.68	310.79	309.34	310.57	309.47	309.8	310.57	310.02	308.36	309.09	309.97	309.52
317.51	316.7	315.56	314.62	316.83	316.59	317.52	317.82	316.02	316.73	317.16	315.66	315.93	315.99	315.49	318.72	317.76	315.87	315.1	317.39	316.46	316.57	316.19	317.17	316.04	317.16	315.69	316.72	316.7	316.71	316.32	314.82	314.39	315.84	316.21	316.41	315.75	316.98	315.92	317.39	316.52	317.49	316.87	316.72	316.69	315.45	316.68	316.5	316	316.99
315.87	315.49	315.01	314.71	315.03	315.89	315.85	314.28	313.6	314.06	314.26	312.99	313.36	314.65	314.98	314.6	316.32	313.49	315.85	315.76	314.8	315.75	314.92	314.21	314.69	316.66	316.18	317.1	313.47	314.93	315.01	314.2	314.66	314.41	313.81	313.65	314.39	314.68	313.34	315.71	314.68	313.81	314.47	314.91	317.11	313.55	316.4	316.51	315.47	316.14
306.11	305.86	303.19	306.88	307.43	307.2	306.66	304.76	304.46	305.98	305.94	306.01	306.15	306.66	307.85	305.69	306.71	306.54	307.8	308.22	306.57	304.4	305.35	307.72	306.37	306.07	306.38	307.27	306.94	306.23	306.21	304.95	307.09	307.25	307.15	306.25	306.9	306.21	307.45	305.55	304.97	306.4	307.01	306.49	306.52	306.04	306.85	305.74	306.57	306.74
303.93	303.38	304.52	302.52	304.22	305.21	303.58	302.99	303.17	302.22	303.48	304.58	302.24	303.46	303.15	302.8	303.93	302.59	304.75	303.51	304.42	305.14	302.15	304.13	304.25	304.18	305.42	304.41	305.76	304.69	305.19	303.3	304.73	303.22	302.51	303.8	304.75	303.48	302.58	304.92	304.96	304.4	303.64	304.46	302.08	306.17	304.92	303.15	304.06	303.02
315.85	316.99	314.92	317.02	313.83	314.42	315.28	314.03	315.14	313.38	315.05	315.78	314.69	314.75	314.69	314.51	315.43	314.79	315.32	314.24	315.69	314.2	314.74	314.52	313.86	314.1	315.73	316.62	315.69	313.71	314.2	315.39	314.55	313.52	315.75	314.08	315.27	314.64	315.33	315.68	313.27	315.7	313.6	315.47	315.98	315.35	316.23	314.58	314.82	314.89
307.72	309.54	308.62	310.46	307.59	308.42	309.68	307.97	308.94	308.75	309.95	310.6	309.45	308.71	309.48	310.42	309.66	308.95	309.87	310.13	308.45	306.85	308.96	308.33	308.75	308.16	308.62	308.49	310.87	309.02	309.69	309.4	309.46	308.98	308.69	309.69	309.48	310.04	307.27	309.28	311.34	306.54	307.9	309.94	309.5	308.43	308.62	309.38	310.21	309.1
311.74	310.81	310.07	311.66	310.04	311.1	308.57	310.19	310.76	310.11	310.08	309.3	309.98	310	310.59	309.69	309.03	311.32	310.79	309.59	310.27	312.26	311.09	311.03	310.93	311.98	310.15	311.43	309.41	311.18	310.93	310.22	309.66	311.93	308.97	310.18	309.38	309.52	310.16	309.79	309.92	311.41	310.47	312.17	308.64	311.03	311.66	311.25	311.07	310.67
311.94	312.55	312.97	312.85	313.93	313.66	312.9	314.31	312.65	312.56	312.83	314.43	312.76	313.86	314.91	312.55	312.38	312.25	313.92	312.47	312.46	312.2	314.39	313.33	313.42	313.05	311.73	312.8	315	311.63	311.76	312.53	311.53	313.92	311.81	311.89	313.41	312.92	313.26	312.34	313	311.77	312.93	314.25	314.1	313.36	313.34	311.56	312.51	312.15
326.15	329.57	327.56	329.48	327.77	327.72	328.15	329.07	329.38	330.15	328.18	328.3	328.14	328.74	328.16	327.7	329.27	327.45	330.5	328.22	328.06	327.9	328.41	327.87	328.64	329.02	329.09	330.01	328.92	329.46	328.95	327.12	326.82	326.54	328.47	327.49	327.85	328.93	328.99	330.18	329.05	327.13	328.73	329.58	328.16	328.43	329.44	327.89	328.8	329.51
302.98	301.49	301.54	301.03	300.25	300.83	303.48	301.92	300.66	302.2	301.33	300.2	300.64	300.29	301.13	301.07	299.26	299.58	301.56	300.12	301.55	299.8	299.91	301.28	303.68	300.11	300.27	301.78	301.89	302.99	299.96	300.95	300.25	298.82	301.25	302.82	301.41	300.77	300.2	301.79	300.74	301.69	300.39	301.48	301.08	301.39	300.35	302.29	302.76	299.51
306.5	306.55	305.94	306.85	305.92	307.12	304.26	303.89	307.86	306.02	307.11	306.32	304.15	305.82	306.69	306.6	304.36	302.73	306.38	306.47	306.66	304.43	305.2	305.48	305.11	302.99	306.62	304.98	306.25	303.85	306.65	305.87	305.96	303.75	303.98	306.82	305.08	305.25	305.3	306.63	305.35	305.95	304.11	304.59	305.24	306.35	304.85	305.92	305.08	304.82
313.67	316.06	317.09	315.45	315.66	315.11	315.76	314.39	314.02	316.45	315.92	316.36	314.97	315.58	314.28	315.59	315.17	314.02	314.43	313.62	314.62	315.26	313.11	314.81	316.87	315.7	314.65	317.2	313.42	314.43	314.6	313.14	314.41	313.31	315.15	314.7	316.55	314.3	315.23	317.68	314.03	314.89	314.79	315.3	314.64	314.28	314.34	314.78	315.49	315.68
315.23	315.59	315.65	315.77	315.75	316.63	315.59	315.53	316.8	315.82	314.63	315.96	315.42	315.98	318.78	315.82	315.38	316.08	315.92	315.32	317.02	316.72	315.83	316.07	315.87	316.49	315.08	315.88	317.11	314.67	316.71	315.29	316.17	314.39	316.48	315.8	316	315.06	316.83	315.5	315.44	314.85	316.95	315.06	316.6	317.56	315.57	316.14	315.88	315.45
317.94	317.86	317.57	317.21	317.47	316.29	318.14	316.07	315.53	318.89	317.17	315.52	316.52	317.42	317.32	316.91	318.16	316.44	319.14	316.64	318.2	316.19	316.8	317.1	317.76	315.36	316.7	318.59	317.13	318.21	317.47	316.94	319.28	319.63	316.35	317.34	319.79	316.33	318	317.59	317.95	318.11	316.83	318.53	318.14	316.32	317.81	316.07	317.77	314.51
326.89	326.48	326.27	328.83	325.69	324.89	328.37	326.67	328.97	326.24	326.89	326.3	326.22	327.54	329.37	328.26	326.61	326.83	326.15	327.44	327.66	327.42	329.29	326.5	326.59	326.98	328.15	326.6	327.43	326.99	326.3	326.59	327.43	327.91	328.85	327.59	328.67	326.28	327.07	327.29	327.52	327.25	327.45	324.59	325.45	327.09	327.9	328.01	329.41	327.6
306.45	306.76	305.59	307.44	306.88	305.17	306.76	305.05	307.88	306.57	305.89	303.83	305.12	305.38	307.2	306.11	305.88	306.38	303.92	305.32	304.75	306.04	305.56	305.82	306.54	307	305.96	305.49	306.67	304.21	307.55	305.63	306.21	306.12	305.05	306.79	306.12	305.82	304.37	306.37	306.2	305.56	306.99	305.79	305.43	305.46	305.14	307.48	306.49	305.46
302.27	303.44	303.96	304.47	304.17	304.15	304.39	303.49	303.6	303.98	304.05	303.81	303.31	305.15	301.78	303.01	303.24	302.86	301.98	303.61	302.36	301.96	304.87	304.45	302.57	303.38	304.73	304.72	303.04	302.39	302.72	303.42	304.17	302.21	302.93	303.15	303.82	302.06	303.59	304.14	304.18	303.29	302.57	305.09	304.22	302.28	304.79	303.96	303.17	303.52
305.9	305.68	305.64	304.92	303.66	303.64	305.02	306.36	304.15	305.33	305.7	303.8	305.85	304.2	304.49	304.3	305.64	304.92	303.95	303.25	305.13	303.7	304.93	304.71	304.18	305.49	306.78	303.98	305.99	305.52	305.3	303.85	304.26	305.97	304.44	304.93	303.94	304.29	303.51	305.66	303.18	303.48	301.56	304.26	305.66	305.61	305.21	303.87	306.1	304.63
313.71	314.31	313.38	312.26	313.53	312.16	313.6	314.46	313.01	314.63	311.23	314.89	312.11	314.43	313.48	313.97	312.44	313.47	311.13	313.39	311.86	314.13	313.95	313.57	311.56	311.89	316.15	312.87	312.99	314.38	314.06	313.38	313.34	311.42	313.66	312.1	313.85	312.82	312.26	313.88	315.74	315.19	313.82	312.5	311.95	313.6	312.56	312.94	311.91	315.12
329.01	328.51	328.9	329.33	328.35	329.57	326.71	327.53	327.87	329.42	328.36	329.69	328.86	329.39	330.35	329.94	328.14	326.02	330.78	327.09	329.37	328.28	327.86	327.94	330.09	328.27	329	327.43	328.28	327.25	329.42	328.38	328.02	329.86	327.47	328.95	328.89	327.39	327.1	328.37	328.99	327.57	327.47	327.66	328.68	326.87	329.67	329.46	329.12	328.8
316.9	320.8	317.08	318.54	316.96	316.94	317.94	317.18	317.72	317.79	316.62	316.22	317.07	315.98	317.5	317.82	320.19	317.09	316.47	318.16	315.91	316.7	317.74	316.37	316.72	317.08	316.88	317.43	316.58	318.37	316.63	316.7	317.91	316.44	317.91	317.83	315.88	316.95	315.46	319.79	317.09	316.7	318.75	317.15	316.54	317.44	315.79	315.44	318.8	316.48
312.24	312.96	313.97	312.26	313.61	312.81	313.13	312.29	314.87	312.51	313.81	311.07	312.71	312.53	313.08	312.79	312.72	312.51	312.91	312.44	313.18	312.62	312.29	312.22	312.52	312.76	313.68	313.16	314.06	313.01	311.36	312.06	312.66	312.21	314.09	313.68	313.77	313.2	311	310.74	312.86	311.54	312.46	312.05	313.74	312.68	312.34	312.63	312.13	312.96
305.08	306.12	306.38	305.03	306.03	304.35	307.44	306.11	305.99	307.33	306.7	306.05	305.93	307.26	307.94	306.13	305.5	306.68	305.37	305.88	305.36	306.02	305.43	306.46	304.54	306.5	307.12	304.03	306.02	306.33	306.18	306.68	306.72	305.82	307.3	306.95	306.47	306.36	305.95	306.86	303.7	307.91	304.5	305.89	305.91	307.79	307.89	305.89	306.44	306.43
299.77	297.99	301.97	298.78	299.62	300.51	299.98	300.47	300.93	299.32	299.78	298.44	300.13	300.39	301.14	299.38	300.75	300.79	299.16	298.96	300.17	300.25	300.53	299.86	298.37	300.75	301.44	299.83	298.64	299.97	300.31	298.61	299.05	299.62	299.66	300	298.86	299.09	300.01	297.88	300.04	297.95	300.18	299	300.91	299.79	299.64	299.44	301.52	300.82
293.85	295.24	293.97	292.85	294.49	294.83	294.93	294.29	292.53	292.84	293.76	293.62	294.55	294.74	293.62	294.21	293.81	293.25	294.16	294.3	293.93	294.58	294.77	292.83	294.28	295.51	292.13	293.97	293.79	295.5	293.43	293.57	291.81	293.94	294.3	293.2	294.9	293.63	294.29	294.73	294.14	294.81	294	293.27	294.61	294.96	294.2	294.17	293.03	294.61
316.21	318.41	316.73	317.55	317.83	318.56	317.19	317.4	319.08	318.07	319.22	318.01	318.85	319.59	318.28	320.09	317	317.14	316.73	316.62	320.44	317.78	318.48	318.54	318.62	318.23	319.38	319.93	319.47	318.39	318.32	316.97	318.98	317.81	319.34	317.76	317.41	318.08	317.8	317.54	319.47	317.35	318.41	318.08	317.82	318.09	317.83	318.85	318.37	318.75
295.03	297.6	295.29	293.49	295.56	295.07	295.25	296.05	295.18	294.51	294.5	294.42	295.49	295.21	294.7	296.99	295.5	295.43	294.45	295.89	295.12	295.18	293.51	294.71	296.1	293.44	295.14	296.58	294.83	294.84	296.46	295.72	294.97	294.76	293.44	295.42	293.5	295.41	294.55	294.27	295.18	294.22	294.09	293.99	294.61	293.42	294.45	296.78	295.94	295.18
301.14	300.95	300.78	302.75	301.8	300.08	301.77	299.64	300.02	299.99	302.99	301.42	301.05	300.33	298.97	300.99	300.79	300.63	299.9	301.03	299.38	300.71	302.31	302.12	299.87	301.02	300.38	302.53	302.48	300.37	300.92	300.96	301.28	302.38	301.4	302.36	298.81	301.5	302.9	301.13	300.54	300.59	300.2	301.99	300.74	300.51	301.81	299.91	299.24	302.76
322.59	326.57	325.36	325.35	325.89	324.13	325.73	323.7	323.74	323.89	325.26	323.54	325.38	324.63	324.02	322.23	323.37	322.25	322.1	324.79	323.77	325.5	325.44	324.52	324.1	323.94	324.71	324.66	324.83	322.48	323.23	325.08	325.67	324.16	325.84	323.36	324.89	324.49	323.19	323.03	323.97	322.9	324.18	324.83	326.03	324.16	324.44	324.41	324.86	325.93
304.57	303.18	303.96	303.87	305.21	303.62	303.63	304.21	303.71	303.85	305.39	303.7	303.83	302.85	303.49	302.73	304.14	304.93	305.59	304.99	305.55	304.93	303.59	302.5	302.78	305.66	303.09	305.72	305.52	303.84	303.59	304.75	304.84	303.36	303.8	304.73	304.07	305.51	305.95	303.33	303.74	304.11	303.95	305.29	306.55	304.31	303.39	302.33	303.62	305.89
301.97	302.71	304.65	303.07	302.66	302.79	303.19	302.46	301.39	302.7	302.68	304.35	302.95	302.39	303.95	301.71	301.25	302.68	302.1	303.92	302.9	303.78	303.14	304.62	302.85	301.9	304.93	305.35	303.82	303.57	303.63	302.42	302.25	303.66	302.24	302.04	301.39	304.11	303.04	302.44	302.26	303.45	304.13	302.52	301.95	304.55	303.41	301.61	302.76	302.85
304.24	304.98	303.6	306.64	304.48	305.25	304.67	304.53	304.25	305.09	304.48	303.05	303.54	304.65	303.26	304.18	304.27	305.59	306.05	301.57	303.85	303.72	303.9	305.11	304.57	303.49	303.14	303.22	304.87	305.41	302.8	305.09	304.77	304.2	304.12	306.73	303.42	303.63	304.51	305.01	304.45	305.68	305.65	305.47	302.2	304.14	303.59	305.09	305.22	305.32
327.89	327.94	328.35	329.9	327.99	327.24	328.41	327.14	328.74	328.91	328.61	327.47	328.78	328.93	327.37	328.36	328.36	331.56	329.55	328.63	328.09	328.41	328.49	327.67	327.95	329.23	328.2	326.71	330.7	327.41	327.74	327.97	326.58	328.68	328.29	329.31	327.47	328.39	327.33	329.42	328.5	328.24	328.85	327.8	329.35	329.87	326.73	327.4	329.29	329.03
302.13	304.94	302.32	301.85	302.83	305.23	302.88	302.77	302.34	303.26	303.1	306.64	303.24	303.67	302.79	302.13	302.52	303.65	303.93	303.91	305.53	304.15	303.98	304.6	304.4	302.32	302.04	303.18	301.34	303.08	305.36	304.14	302.96	303.32	303.03	305.5	304.55	303.83	302.46	303.63	303.41	302.74	303.14	305.15	302.96	304.31	304.73	303.05	302.14	304.87
313.95	312.05	315.1	313.51	310.05	312.39	313.18	314.58	312.94	311.51	312.19	313.95	313.53	313.72	311.92	312.6	313.84	312.65	313.57	313.48	313.7	311.44	312.39	311.67	313.17	314.68	311.99	311.32	312.26	313.57	314.36	312.66	313.43	313.53	313.78	313.41	312.24	313.56	314.53	312.44	312.3	312.94	313.14	314.41	313.93	312.92	314.16	313.16	312.94	312.52
312.76	314.09	312.81	314.27	312.33	312.87	314.54	313.56	313.24	312.3	313.85	313.22	313.13	313.72	313.86	313.09	313.25	312.73	313.51	311.37	313.07	312.98	312.35	314.21	312.73	314.11	313.08	314.47	312.12	313.85	311.51	313.55	313.26	312.83	313.55	312.25	314.25	313.63	312.73	310.63	312.03	311.15	312.79	314.34	313.31	314.76	312.36	313.25	311.98	311.77
309.54	309.28	310.22	310.06	308.59	309.66	309.77	308.81	310.19	309.78	308.81	308.65	308.25	309.07	310.31	309.15	307.5	309.1	310.72	309.55	306.23	309.46	308.34	310.02	308.69	308.25	309.72	309.43	308.18	310.19	310.14	308.26	309.59	309.07	307.2	308.7	308.7	308.56	308.26	309.71	309.72	309.02	308.81	307.3	308.42	309.58	308.73	308.79	308.73	309.41
309.44	308.49	309.26	309.38	309.44	307.1	308.52	308.18	309.7	307.15	309.23	308.42	309.58	308.54	307.81	310.16	309.01	310.07	309.24	310.76	307.64	309.22	308.31	308.33	310.38	310.05	308.82	308.83	308.92	309.81	310.42	307.87	307.05	309.06	309.65	306.97	309.12	310.69	308.18	311.22	309.57	308.78	308.67	308.59	308.38	309.48	307.17	308.67	309.03	309.93
295.45	295.48	294.16	295.86	293.56	295.42	294.66	295.9	294.72	295.8	295.35	293.77	296.1	296.76	296.94	294.85	296.23	292.96	295.66	295.29	294.79	295.76	293.35	294.86	295.13	295.14	294.27	293.56	293.93	293.7	293.35	294.08	295.16	295.69	295.43	295.39	294.18	294.12	296.19	297.3	293.62	295.34	294.6	293.75	296.15	294.87	296.53	294.16	295.3	295.98
305.62	303.25	304.41	305	305.61	306.8	306.56	306.59	304.26	306.26	305.94	306.75	305.66	304.07	306.45	304.94	305.44	306.04	304.76	307.33	306.04	304.86	306.91	305.33	306.54	306.28	305.94	304.75	307.01	305.01	305.7	306.53	304.08	305.67	305.18	306.07	307.76	305.84	306.74	306.96	305.3	305.61	305.17	303.65	304.64	306.15	306.38	305.02	305.18	307.01
315.92	316.39	316.09	316.72	316.48	316.91	316.04	315.61	315.19	315.9	317.6	316.65	315.41	315.36	315.94	316.94	316.01	318.6	315.58	314.94	315.6	316.99	316.69	317.93	314.79	316.3	318.64	315.55	316.44	316.15	315.79	316.63	315.34	317.41	315.88	315.34	316.57	315.51	316.7	315.43	315.11	314.07	314.82	315.22	313.99	316.53	315.83	315.31	315.8	316.55
311.23	311.79	308.38	309.71	309.67	311.47	308.71	310.22	309.86	311.65	311.2	310.74	310.42	308.88	309.47	309.2	310.31	311.24	309.46	309.79	307.13	311.17	311.07	310.6	311.66	311.57	310.69	310.75	310.39	310.43	310.26	309.39	311.03	310.46	310.66	311.26	310.39	309.66	311.11	310.61	312.12	310.3	311.12	310.43	312.03	308.84	308.47	311.76	311.53	309.96
309.4	307.6	307.99	306.75	306.87	307.57	308.27	306	307.15	308.38	307.66	308.51	308.36	308.81	306.94	306.8	307.22	307.96	307.55	307.17	305.16	307.02	305.23	305.57	305.27	306.02	308.81	306.39	307.84	305.65	308.19	307.52	308.43	308.05	308.16	307.17	307.61	309.51	307.24	307.24	309.03	308.8	306.86	305.87	307	306.78	308.09	307.89	307.93	308.15
328.29	329.75	328.2	329.19	329.02	326.02	325.68	326.37	328.33	326.91	326.39	328.98	328.18	325.77	326.37	328.73	327.13	327.83	328.07	328.01	328.61	329.11	327.76	326.95	328.62	328.28	326.57	328.55	326.76	327.54	326.7	328.58	325.76	328.49	328.1	328.73	328.07	327.98	326.92	328.9	328.51	328.01	328.91	329.62	327.24	326.54	328.97	327.33	328.52	328.34
313.66	314.43	313.87	312.64	313.38	314.36	313.36	314.82	313.77	314.08	313.04	312.51	316.22	313.63	312.38	315.23	313.8	314.29	314.42	315.38	314.88	312.39	313.67	314.44	314.45	313.07	315.67	315.54	315.43	312.09	314.57	313.69	313.59	314.54	313.59	314.85	314.92	314.41	311.64	315.12	312.8	313.05	314.41	315.35	313.93	314.76	313.25	313.85	314.07	314.26
328.39	328.41	325.68	327.7	327.69	328.81	326.9	326.38	328.81	328.75	328.02	326.83	327.19	326.92	325.38	327.2	328.29	326.89	328.1	330.55	327.59	327.8	328.78	328.4	327.68	326.47	326.86	327.91	329.43	327.79	325.78	326.54	327.4	327.34	327.2	329.04	326.22	327.31	328.83	326.79	326.32	327.89	328.68	327.63	328.61	327.69	327.75	326.92	326.29	326.74
313.4	311.49	312.25	313.2	314.3	313.34	312.89	313.27	313.96	315.11	311.35	312.01	311.86	313.76	312.85	313.84	312.99	313.71	312.21	312.69	313.07	312.71	313.12	311.63	312.2	313.42	312.9	315.19	313.23	312.7	313.53	313.61	313.48	311.46	313.64	314.23	314.64	309.69	314.59	313.25	313.93	312.67	313.16	314.77	311.21	312.87	312.22	312.26	313.66	314.53
296.55	294.26	294.52	293.92	294.36	295.74	295.31	295.54	296.09	295.26	295.58	294.73	295.11	295.37	294.78	292.99	295.05	294.4	293.41	296.81	295.2	296.01	294.73	297.88	294.63	294.54	294.16	294.3	294.96	293.45	294.39	293.69	295.17	294.62	293.66	294.53	295.5	295.45	295.04	295.46	295.55	294.61	293.17	294.45	293.89	295.73	295.89	294.45	295.86	295.74
316.14	316.15	317.11	317.78	317.45	316.87	317.5	317.39	317.92	316.54	315.8	316.22	318.23	315.79	317.27	316.44	317.58	317.79	319.12	315.54	317.87	317.56	315.86	318.2	318.19	316.84	318.33	317.37	317.29	317.65	316.45	318.06	316.3	317.76	316.9	316.83	316.11	317.18	316.64	315.8	315.62	316.5	318.08	317.59	317.12	315.97	318.58	317.28	317.59	316.77
316.92	318.4	318.08	317.91	318.93	317.68	318.53	317.59	319.1	316.89	319.37	317.76	319.25	318.97	318.35	317.67	318.8	317.58	318.68	318.63	317.28	318.04	317.92	318.55	319.75	319.09	317.19	318.61	318.27	318.31	316.82	318.12	319.84	317.41	320.23	319.73	319.15	318.95	318.47	318.49	318.26	319.32	320.11	318.23	320.51	317.51	318.79	317.99	318.57	319.58
317.75	319.96	319.48	315.7	318.5	318.35	318.74	317.28	318.33	318.64	319.76	318.43	318.45	319.68	317.4	317.42	318.31	318.4	319.94	316.96	318.86	319.6	319.34	316.72	318.43	318.56	318.85	318.21	318.99	319.93	317.3	316.79	320.52	318.53	318.13	319.15	320.06	319.26	318.54	318.28	318.37	317.88	318.38	319.6	319.61	321.06	319.78	317.47	317.76	318.53
294.85	291.64	293.55	294.11	295.42	294.5	292.81	293.17	293.81	295.3	296.19	294.43	294.53	292.02	295.89	294.85	292.58	293.13	293.66	293.65	293.1	294.59	292.85	294.15	294.24	295.06	294.19	294.26	294.15	294.83	294.23	294.06	294.45	293.84	294.78	293.76	295.66	294.98	292.6	293.7	293.9	293.83	292.51	293.54	291.6	294.52	293.81	294.1	293.43	295.14
311.51	311.63	312.48	312.82	311.99	311.1	311.97	312.78	313.41	312.25	311.65	311.77	311.91	313.67	311.89	313.29	312.63	311.91	312.96	312.78	313.2	311.83	311.59	312.16	312.08	311.81	313.49	312.57	311.91	311.81	312.22	312.92	314.53	313.54	311.39	314.83	313.37	312.69	312.51	312.26	313.82	312.43	312.5	313	312.93	312.42	313.6	314.69	311.52	312.06
303.65	302.5	302.82	302.09	302.96	303.3	302.08	301.68	301.9	301.8	303.27	301.8	303.84	302.46	304.06	302.31	303.73	302.34	304.26	303.16	302	301.62	303.31	303.42	302.36	301.81	301.38	302.49	302.45	303.45	302.37	301.79	301.52	302.78	303.74	300.64	303.75	301.91	302.84	302.45	304.64	304.66	302.62	302.8	303.22	301.12	303.28	303.31	301.55	302.33
303.02	303.22	302.57	303.03	303.89	303.51	302.92	301.9	302.3	303.17	303.06	303.31	302.18	302.01	302.51	302.31	304.35	303.96	303.94	302.3	303.4	303.98	302.84	303.82	303.43	302.93	304.28	303.04	303.73	303.15	302.73	302.93	303.06	303.37	303.07	305.12	304.81	303.23	301.3	302.69	305.15	304.2	303.72	302.14	302.74	303.68	304.58	303.39	306.3	304.21
318.44	319.44	318.91	317.2	315.93	317.06	317.93	318.97	317.98	316.41	317.83	318.3	317.89	319.41	317.32	317.02	319.57	317.47	315.96	316.15	317.7	317.22	317.49	319.9	316.21	317.51	316.26	317.78	315.21	319.13	316.72	316.99	317.49	317.3	316.56	318.57	317.64	317.36	316.81	316.42	319.15	318.24	315.54	318.27	317.41	318.11	316.42	318.58	316.72	317.6
299.61	303.06	301.32	302.21	301.59	301.4	301.53	301.1	299.95	302.16	301.14	303.57	300.94	301.55	300.26	300.71	300.92	301.2	299.69	302.52	301.03	299.14	300.96	300.84	300.83	299.61	302.34	298.41	301.9	301.77	301.23	300.62	301.58	302.56	301.35	301.27	300.39	302.15	299.85	299.7	301.42	302.33	302.04	301.46	300.57	300.72	301.46	301.46	300.18	300.51
304.01	304.85	302.39	302.98	302.52	306.18	305.48	302.43	302.4	304.38	303.72	302.86	303.65	300.87	303.66	303.66	304.48	303.72	303.84	303.23	303.49	303.43	305.56	303.44	304.61	305.78	304.1	303.78	304.34	304.84	304	304.74	302.59	305.24	304.59	305.8	303.87	304.95	304.37	304.11	305.72	305.13	303.79	305.16	304.93	303.06	304.38	304.08	302.71	302.74
301.08	298.8	299.21	299.93	300.38	301.42	300.49	300.74	299.34	299.73	299.79	300	298.94	299.19	299.43	300.86	301.45	298.25	300.51	300.07	300.83	301.58	301.8	299.98	300.08	300.02	300.52	300.29	300.52	301.28	300.29	300.76	299.08	301.52	298.5	298.26	301.19	299.84	299.91	300.44	298.1	299.79	299.81	299.93	299.35	300.25	300.73	301.32	299.03	299.2
313.25	312.37	312.85	311.23	312.42	312.37	311.59	313.96	313.15	311.24	312.13	311.65	313.06	312.71	312.8	312.79	312.47	314.04	309.82	311.48	312.31	311.52	312.57	312.9	312.43	311.36	312.5	313.66	311.28	313.14	311.33	310.87	313.02	311.53	311.83	311.04	312.78	312.47	312.26	312.77	312.62	313.08	313.5	312.58	311.68	312.13	312.36	311.56	312.23	311.07
304.84	303.91	304.66	304.95	304.8	305.28	304.95	304.13	305.34	303.88	304	304.78	302.36	303.94	304.36	304.68	305.16	304.51	304.5	305.23	303.23	303.95	305.34	305.08	305.16	303.92	304.74	301.98	304.84	305.19	304.45	304.11	305.53	304.91	304.64	304.03	304.27	304.91	304.88	305.15	302.76	303.67	304.49	304.5	304.8	304.96	303.22	305.95	303.95	305.03
308.24	306.04	304.6	305.33	307.05	306.63	306.79	305.57	307.12	306.66	307.6	307.38	307.23	306.87	306.98	306.27	305.38	307.47	305	307.09	306.8	307.96	305.78	306.78	305.13	305.32	304.13	306.57	305.7	307.35	305.96	305.51	306.56	306.75	305.96	304.66	306.28	305.76	307.52	306.49	307.55	307.13	305.41	306.14	305.92	308.39	305.64	305.6	307.15	306.55
309.18	311.43	310.92	309.76	311.3	309.69	310.45	310.78	310.9	311.21	309.96	311.78	309.61	312.09	310.6	313.22	311.01	311.13	310.6	309.97	309.71	312.67	310.42	308.33	309.78	312.18	311.13	309.89	310.25	309.73	309.77	310.32	311.73	308.6	311.93	309.94	310.41	309.52	311.03	311.45	310.19	308.88	309.66	309.48	309.64	311.13	309.24	312.9	309.84	309.47
328.24	328.25	328.09	328.28	328.38	327.41	326.8	325.92	327.45	326.11	326.88	330.44	328.26	326.52	327.9	328.54	328.04	328.16	329.62	326.22	327.74	328.21	328.66	327.63	326.47	328.02	328.13	327.19	327.67	329.48	328.6	327.79	327.14	327.96	328.36	326.45	328.24	326.05	327.15	327.25	326.8	326.95	328.08	327.01	328.26	326.66	327.69	326.52	328.04	329.96
314.48	314.8	314.87	313.6	314.21	313.49	313.9	311.67	315.16	314.82	314.96	314.35	313.71	313.35	312.89	313.67	313.68	314.38	313.17	312.09	313.43	313.3	314.78	313.81	313.65	312.46	313.48	313.84	313.71	315.32	312.17	315.68	312.82	314.71	312.98	314.24	313.97	314.85	315.14	314.13	312.61	311.64	313.9	312.53	314.25	312.77	314.86	315.1	314.63	314.71
317.65	317.17	318.89	317.9	319.51	318.73	318.7	317.44	317.92	319.64	318.4	316.77	318.97	318.34	316.95	314.8	319.33	317.73	317.17	319.29	319.02	317.7	320.11	317.73	318.59	319.47	318.58	317.21	320.13	320.35	319.1	317.93	319.68	318.64	317.94	317.12	318.32	319.48	317.67	318.63	315.58	318.73	318.71	317.12	317.37	318.8	317.39	318.22	319.21	318.64
313.38	313.14	310.79	315.06	312.72	311.69	312.68	314.3	311.65	313.74	313.43	313.36	313.8	312.31	314.92	313.67	313.34	313.56	312.81	312.25	314.84	314.01	312.56	313.18	312.54	313.87	313.17	314.44	311.91	314.95	311.91	312.79	309.97	311.63	315.19	313.38	314.22	312.82	312.99	312.62	313.02	313.71	312.52	312.21	314.78	314.03	312.68	312.62	312.04	312.51
303.93	304.5	302.02	304.44	303.44	303.86	304	303.65	303.09	303.99	302.69	304.64	302.14	303.74	303.11	303.38	302.15	302.97	301.91	303.69	305.3	304.53	303.77	303.73	301.81	302.8	302.81	304.51	302.56	302.23	302.88	302.34	304.54	303.64	304.43	302.86	303.08	303.96	304.44	301.97	301.92	301.79	302.1	303.33	304.18	303.64	302.65	303.53	302.34	302.81
316.02	315.71	315.5	315.35	315.65	315.54	315.95	315.67	316.36	315	315.7	315.72	316.33	315.87	314.53	316.69	316.66	313.8	317.03	314.86	313.77	315.45	316.8	315.75	314.16	315.8	315.96	316.41	316.14	316.17	315.85	314.16	316.89	316.16	314.87	314.57	317.53	316.82	316.17	316.37	315.41	316.41	315.85	315.56	316.64	314.96	314.71	313.71	314.99	316.35
299.46	299.35	300.22	300.1	299.43	299.27	300.02	299.42	300.42	299.88	300.04	299.99	301.62	299.48	300.86	300.73	298.61	299.77	299.84	299.62	299.59	300.36	299.01	299.59	300.84	300.78	300.42	298.89	300.63	299.85	300.22	299.38	297.69	297.16	299.41	299.15	299.06	298.74	300.17	300.5	299.98	299.2	299.55	299.63	299.2	299.72	301.02	299.74	299.82	300.03
296.06	295.16	293.57	295.42	293.52	295.01	294.6	296.38	295.82	296.3	293.69	294.99	296.03	294.82	294.98	295.68	294.77	295.77	294.51	293.96	294.8	295.05	295.37	294.48	295.09	295.8	295.18	293.59	296.19	295.81	295.22	294.44	297.1	294.87	295.81	296.7	296.57	295.95	297.02	296.6	293.91	294.68	295.91	295.73	296.32	294.95	294.79	294.78	294.64	295.74
304.23	301.9	303.18	301.11	303.89	303.52	303.35	304.6	302.67	304.17	302.87	304.47	302.7	304.33	302.21	303.55	300.74	301.71	304.11	302.48	302.27	304.56	303.39	302.7	303.32	304.62	304.3	301.64	305.01	302.24	304.49	304.75	302.89	303.88	305.09	303.01	303.09	303.42	305.39	303	303.13	303.41	302.19	303.6	302.58	303.33	302.88	303.2	302.53	302.77
300.67	298.38	297.92	299.66	300.81	298.49	299.18	300.38	299.11	300.6	299.29	300.1	300.21	300.75	299.99	299.88	300.19	299.24	299.82	300.72	300.34	299.95	301.77	300.6	299.33	301.18	299.46	297.61	298.8	299.52	298.64	301.75	298.69	300.67	299.95	299.82	299.47	300.43	299.05	300.53	299.99	300.78	298.82	300.29	299.97	300.22	298.4	300.41	299.65	300.7
313.88	312.92	314.4	314.37	313.79	314.12	312.67	315.55	314.1	314.19	313.46	314.37	313.59	316.28	314.87	312.67	313.51	313.43	313.17	314.33	314.7	312.35	312.33	313.38	314.41	313.58	313.6	313.07	313.7	314.36	314.59	316.43	313.51	313.76	312.33	313.48	314.72	314.48	314.83	314.59	313.43	313.63	314.63	314.58	315.05	314.4	312.05	313.76	313.87	313.92
328.46	327.81	327.43	326.3	328.45	327.07	326.28	327.27	326.02	327.41	326.43	327.67	326.76	328.04	328.57	326.21	326.74	327.39	326.3	327.48	328.73	326.53	325.81	327.03	326.78	327.64	328.53	327.5	327.85	326.22	327.9	327.55	327.33	325.48	328.11	326.94	327.24	325.65	328.04	326.08	326.34	327.9	327.14	328.35	328	326.39	326.99	328.51	328.99	327.61
316.69	315.11	316.54	319.04	317.12	317.26	317.63	317.51	319.18	316.41	317.22	317.2	317.28	318.14	316.24	317.74	317.86	316.92	316.72	317.55	318.02	317.09	316.19	317.04	315.58	317	316.27	316.52	318.19	314.94	318.11	316.99	317.23	318.19	317.88	316.11	317.83	318.82	318.42	317.75	318.52	315.75	317.33	318.42	316.6	317.52	316.22	317.58	318.2	317.36
313.8	314.39	314.37	315.56	314.2	316.66	314.3	314.89	314.34	312.37	314.65	313.71	314.43	312.5	312.47	315.37	315.1	313.14	314.77	315.54	314.54	314.79	315.69	313.68	314.32	313.85	313.84	313.29	315.64	315.45	313.06	314.28	314.34	314.44	315.72	312.77	312.89	313.42	312.96	312.6	312.8	314.1	314.08	314.62	314.25	315.62	315.39	312.46	313.13	313.65
317.86	318.62	317.18	317.09	318.61	317.37	318.61	317.3	317.76	317.79	317.96	318.54	318.28	317.25	317.09	316.59	316.81	317.96	316.69	318.36	317.9	316.49	318.4	317.1	315.82	317.86	315.18	317.67	317	317.01	318.02	317.32	318.37	317.28	317.59	317.99	317.12	317.53	318.05	315.35	318.97	317.23	316.71	318.78	318.2	317.39	315.46	317.74	317.58	317.09
314.22	314.02	313.65	314.88	313.13	313.27	317.07	312.44	314.66	314.34	312.03	312.85	314.92	313.46	313.95	313.2	314.01	313.59	314.46	313.22	313.31	314.56	314.62	314.22	315.2	313.21	312.89	313.47	314.35	313.4	314.68	313.14	314.69	312.81	314.93	314.08	313.87	314.35	314.78	315.04	314.88	313.12	314.64	314.43	311.87	315.19	314.66	314.02	313.09	313.13
302.49	302.62	303	304.02	302.53	302.43	303.14	304.02	303.2	304.12	302.46	302.91	302.63	303	303.26	301.16	302.05	303.29	303.2	301.2	304.93	301.57	303.52	302.49	302.92	302.39	302.89	303.28	301.25	303.03	303.74	303.49	300.79	302.58	302.23	302.76	302.04	302.56	301.53	301.01	302.61	301.79	303.07	303.61	302.43	302.85	303.17	301.14	303.24	303.45
294.17	292.72	293.77	294.03	294.05	293.97	294.02	292.91	294.25	293.76	293.61	291.82	293.19	293.26	293.47	294.82	294.76	295.11	294.38	293.13	294.46	293.74	295.15	294.54	294.39	294.27	294.4	294.86	292.69	294.02	294.31	294.26	292.73	294.75	293.98	294.19	293.23	294.69	294.17	294.58	293.64	293.34	292.08	292.06	293.42	294.35	295.54	293.29	295.81	296.1
317.01	316.5	317.08	318.04	317.73	317.06	316.92	316.34	317.04	316.23	319.15	316.7	317.17	316.88	318.2	316.99	316.86	319.32	315.88	318.01	316.84	317.12	317.57	318.36	317.44	317.33	318.99	319.13	317.43	317.84	317.05	317.04	317.97	320.53	317.17	319.09	317.53	315.75	317.64	316.26	316.59	317.33	316.69	318.54	317.19	317.82	319.1	318.2	317.87	317.74
311.1	312.67	311.61	310.18	311.15	310.84	311.12	310.42	311.61	309.54	311.04	308.48	309.51	309.74	311.04	309.06	311.25	310.55	311.97	310.63	310.74	310.32	309.85	310.44	311.2	310.83	310.48	311.85	313.02	310.82	312.02	311.78	310.54	311.57	309.62	309.78	310.93	312.81	312.16	310.8	310.52	311.18	311.54	311.84	311.06	310.29	311.89	310.11	311.16	309.71
315.17	315.37	315.03	314.87	313.23	316.17	314.29	315.61	315.38	316.86	315.06	313.86	315.86	315.64	315.91	313.89	315.71	315.12	315.51	314.75	314.58	315.72	315.27	315.92	314.54	314.66	316.86	313.84	314.73	314.51	315.38	313.36	314.76	316.15	314.89	316.62	316.8	316.27	315.69	316.28	313.96	315.2	315.69	315.51	314.7	313.9	313.64	314.46	313.17	316.08
306.49	308.25	306.66	306.76	307.74	306.9	308.39	304.25	306.09	306.37	307.98	306.95	307.92	307.39	308.32	308.25	308.12	308.27	308.92	308.17	308.07	307.92	306.21	309.33	307.45	308.01	306.64	307.26	308.93	308.33	308.46	307.38	307.72	306.31	308.37	307.71	307.17	308.98	307.17	306.02	307.9	308.51	306.39	306.6	305.21	307.15	307.19	306.77	306.53	309.2
302.56	301.42	300.15	300.96	299.24	300.66	300.35	300.59	301.97	302.87	300.2	300.61	303.08	301.37	300.86	299.39	301.55	300.78	301.45	301.87	301.25	301.73	301.39	299.45	300.14	301.96	301.18	301.75	301.66	301.51	299.94	299.52	300.44	299.82	301.86	300.61	297.97	299.66	299.07	301.51	301.04	300.94	301.59	300.3	299.55	300.81	302.75	301.34	300.64	299.9
301.72	302.91	300.7	302.42	302.88	304.32	303.64	303.67	303.1	303.25	301.78	301.6	303.87	303.26	302.49	302.82	302.65	302.6	302.29	304.56	303.9	303.14	302.47	303.63	305.34	303.08	303.39	301.84	303.42	302.99	302.53	301.76	301.9	304.26	303.46	302.26	301.86	301.2	303.5	304.8	303.33	302.27	302.98	301.58	301.71	301.3	302.53	304.12	302	302.31
295.4	294.07	297.62	293.16	295.19	296.88	296.08	294.61	295.02	294.19	295.01	295.96	295.14	293.19	295.69	295.07	294.67	295.39	295.82	293.33	295.47	294.9	295.45	295.32	294.83	294.67	296.05	295.33	295.37	295.29	295.17	296.39	294.89	294.49	295.24	295.36	294.79	296.29	296.45	294.42	293.13	293.95	294.81	295.74	295.27	294.73	293.09	294.94	295.55	294.09
316.06	319	318.51	317.05	317.73	317.62	316.74	317.61	317.59	317.65	315.88	318	315.85	317.32	317.36	318.12	318.25	317.53	317.38	316.14	318.39	315.72	318.1	318.01	318.89	316.77	317.14	317.08	317.03	318.06	318.29	316.91	316.63	317.78	317.19	316.73	314.88	317.35	317.86	318.26	318.25	317.39	317.49	317.3	317.51	317.09	316.19	318.58	317.53	316.9
324.78	324.76	326.1	326.65	324.17	324.81	325.51	324.27	323.62	325.54	324.53	322.71	324.6	324.54	325.07	325.24	325.65	323	325.24	324.42	324.22	325.16	325.84	324.19	324.52	322.77	325.09	324	324	324.49	325.36	324.43	327.07	324.38	323.5	325.47	324.92	324.56	326.24	325.02	324.65	324.41	325.66	325.43	324.65	324.2	323.87	324.26	325.38	325.69
314.39	316.05	313.87	315.76	315.19	313.38	314.34	311.6	314.7	314.68	314.2	315.26	313.8	314.48	314.1	314.29	314.47	315.02	315.53	315.97	316.12	315.42	313.55	314.35	313.61	315.17	313.51	313.23	313.87	314.53	313	314.57	314.72	314.51	316.21	314.58	314.13	312.62	316.11	313.1	312.99	315.32	314.28	314.11	314.98	312.87	314.81	314.42	313.66	313.1
315.85	316.03	313.36	316.24	316	316.64	316.86	313.5	314.07	315.06	316.27	317.37	316.76	314	315.7	316.13	315.79	315.21	317.62	315.5	315.98	316.36	314.88	315.2	315.28	316.22	316.72	315.59	316.19	314.55	314.53	315.18	315.51	315.77	315.78	315.86	315.89	317.04	315.15	316.06	315.6	314.17	313.88	315.78	315.37	317.98	315.1	316.05	315.09	316.28
303.74	303.3	303.93	304.31	303.24	303.74	303.28	303.53	303.39	304.09	301.68	302.65	304.62	302.48	303.63	302.28	303.06	303.92	304.07	303.98	302.19	304.47	304.97	304.6	302.39	301.42	302.23	304.21	301.67	303.27	302.08	301.9	303.18	303.51	304.11	302.8	306.79	305.29	303.23	305.6	302.48	302.94	303.86	304.56	304.67	301.72	302.78	303.97	303.5	303.87
323.79	324.87	325.27	324.11	324.35	325.91	323.55	326.7	325.61	325.18	327.61	325.78	325.91	326.31	324.2	325.1	324.41	324.71	323.06	325.51	325.44	323.32	324.54	327	325.26	325.16	324	323.19	325.16	325.17	325.32	325.51	325.03	326.23	324.1	325.48	325.27	327.09	324.97	327.18	324.02	327.21	324.45	326.32	326.7	322.89	324.56	325.53	323.81	325.04
305.26	302.72	302.56	304.09	303.99	303.59	302.7	301.96	302.84	303.59	303.3	303.48	302.83	303.31	304.59	305.62	302.99	304.43	303.22	304.27	305.85	301.52	304.26	302.05	302.9	302.99	302.54	304.83	304.45	303.22	302.29	302.72	304.32	304.95	303	303.36	303.69	303.21	304.08	304.64	303.88	303.52	302.47	305	304.04	304.88	302.17	304.23	304.64	302.43
299.39	299.75	300.63	300.48	301.76	302.76	301.22	301.6	301.17	300.76	300.4	299.96	301	300.89	300.37	300.64	302.03	300.05	302.08	301.64	300.67	299.2	300.7	300.59	300.75	300.63	301.34	301.93	301.06	302.28	299.81	300.21	301.24	300.94	299.79	301.44	301.23	300.28	301.05	301.47	302.26	301.58	300.29	300.56	300.84	301.65	299.81	301.34	301.26	300.67
295.95	297.18	295.99	296.3	295.54	297.05	295.28	296.81	295.97	296.38	297.84	297.73	295.93	296.69	296.98	296.9	296.37	297.47	298.21	296.83	295.9	295.9	295.99	295.47	297.51	296.88	296.96	297.61	294.2	297.03	295.46	298.04	297.17	298.43	297.3	296.42	295.96	296.48	297.49	297.42	296.35	297.39	297.61	297.99	297.48	296.97	296.86	296.84	297.03	296.2
307.55	309.61	307.95	310.1	308.29	309.7	309.02	308.19	307.81	310.06	309.53	308.1	308.48	309.59	310.03	309.8	310.76	308.67	308.39	307.75	308.86	307.24	309.39	309.49	309.61	308.79	309.16	310.04	309.6	310.63	309.25	308.81	308.77	308.04	308.43	307.84	309.79	306.99	309.76	309.38	308.76	308.92	308.87	308.2	310.34	308.22	308.2	309.02	308.68	308.69
327.36	326.22	324.67	326.06	325.84	326.68	325.91	324.69	326.07	326.23	326.17	325.99	326.86	324.53	324.82	325.61	325.2	324.8	326.72	324.16	323.61	326.32	326.4	324.84	324.72	324.51	324.53	324.27	326.26	325.73	326.38	325.54	324.75	324.54	324.95	326.9	323.47	325.44	324.71	326.29	325.74	323.17	325.97	326.22	325.5	326.66	325.94	325.53	325.75	325.25
317.57	319.36	318.09	319.31	318.24	319.42	318.68	318.31	316.69	319.16	317.76	317.19	318.51	318.97	319.56	318.08	316.98	318.13	318.48	319.73	319.71	319.78	319.6	318.25	319.37	318.48	319.1	318.55	318.26	319.27	317.97	318.77	317.57	318.81	318.76	317.97	318.69	319.3	318.17	320.44	318.65	317.31	319.59	317.46	318.49	319.72	318.13	317.94	320	319.18
314.62	315.9	313.94	313.64	313.68	314.8	317.15	315.12	316.49	315.58	316.52	315.13	316.49	315.38	314.09	315.98	314.62	315.37	314.18	314.34	315.74	312.53	314.25	313.55	314.65	314.7	314.87	315.59	316.37	316.26	313.85	315.86	314.32	313.72	315.23	314.24	314.21	315.35	314.22	313.94	313.97	314.91	313.58	315.42	313.31	315.49	316.07	317.63	315.22	315.01
303.55	302.19	302.88	303.48	302.84	302.9	302.97	303.95	302.99	303.85	303.43	303.84	301.91	303.89	302.27	303.63	301.82	304.69	302.97	303.57	303.14	303.32	302.25	303.21	304.81	304.16	302.88	303.68	302.99	304.73	302.42	303.12	302.99	303.63	303.54	303.2	303.59	304.38	302.95	303.07	303.88	304.13	302.54	304.24	304.3	302.59	305.63	302.65	303.4	304.35
310.99	309.82	312.14	309.86	309.5	312.03	309.92	310.05	311.3	309.13	311.02	309.59	310.7	309.85	311.83	311.18	312.5	310.95	310.95	312.42	312.88	309.02	311.14	309.88	311.99	310.73	308.96	308.13	310.97	311.01	311.36	311.26	310.84	310.84	310.92	311.61	312.28	310.76	311.67	310.98	311.61	308.62	311.56	309.7	309.88	310.62	309.41	310.96	310.53	312.24
304.35	305.01	303.19	303.62	303.49	301.66	304.26	303.88	304.69	302.31	303.8	302.84	303.78	303.34	303.33	302.14	301.25	303.22	303.3	303.42	302.53	302.82	302.39	302.34	302.58	303.36	302.63	302.87	303.26	302.62	303.54	304.26	303.76	302.77	302.08	302.94	303.59	304.35	303.28	304.06	303.27	304.83	303.05	303.9	304.04	301.37	302.49	303.12	304.09	302.59
301.31	304.75	303.38	303.09	302.67	301.01	301.39	302.76	303.78	302.55	303.47	303.75	302.55	302.34	301.17	303.57	303.69	301.31	303.39	302.61	303.53	303.92	302.08	302.91	303.09	302.2	302.2	302.56	303.95	302.73	302.2	304.16	303.29	302.15	303.94	303.01	302.97	303.57	301.75	303.57	305.09	302.93	302.54	302.86	303.05	301.44	302.53	303.11	303.16	301.95
310.07	311.08	310.86	310.35	308.63	310.49	308.93	310.61	310.2	311.18	310.87	310.97	308.61	310.36	309.65	310.17	309.75	311.97	312.22	309.89	310.78	310.04	307.8	311.06	309.02	310.94	308.94	308.03	310.46	308.77	308.84	312.39	307.67	311.58	309.94	309.19	310.7	310.85	309.71	309.55	310.98	312.34	310.03	309.62	310.62	312.4	309.71	308.96	310.94	310.61
310.79	312.57	312.02	310.29	310.36	311.45	313.7	312.46	309.81	310.24	312.45	310.72	311.07	311.55	309.88	311.58	312.64	312.39	310.64	310.11	311.17	310.59	312.07	311.31	309.95	311.63	311.42	311.39	310.89	311.8	311.23	312.36	312.98	311.94	311.41	313.34	312.41	310.69	311.5	310.96	312.59	309.91	312.89	310.57	309.6	311.02	310.87	311.74	309.42	311.78
301.93	302.72	304.22	303.81	305.37	304.78	304.88	304.22	303.44	304.95	303.66	303.75	304.93	305.86	304.47	303.99	304.23	304.66	305.73	303.81	304.89	305.15	305.84	302.22	303.86	304.31	306.21	305.95	305.94	304.27	301.83	304.73	306.96	304.9	305.85	304.46	305.57	302.97	304.65	305.14	305.9	302.97	303.57	303.62	303.54	303.52	303.97	304.03	305.33	305.51
306.45	304.75	306.93	306.9	306.31	306.53	307.28	305.97	305.05	304.76	306.69	306.07	306.63	306.64	306.27	306.63	307.08	304.76	305.96	306.19	306.41	306.06	306.77	307.38	305.06	306.93	307.02	304.49	306.37	303.65	306.89	305.08	305.38	307.22	305.66	306.87	306.44	306.47	304.72	304.72	306.04	305.79	306.16	306.89	307.4	306.47	307.31	305.48	305.63	305.71
314.9	314.57	314.19	312.32	313.81	314.49	315.66	315.05	312.96	316.3	314.9	313.57	314.66	314.55	313.56	313.25	313.95	314.34	315.37	313.63	313.92	315.22	313.56	313.47	312.8	315.03	311.75	313.1	314.17	315.26	313.87	316.21	313.63	312.93	312.63	313.7	314.95	315.31	314.25	314.12	314.06	315.04	313.44	315.73	313.66	314.31	313.47	313.41	312.25	313.34
306.48	306.21	306.66	307	306.34	306.05	306.74	306.51	305.59	305.75	306	306.95	305.44	306.2	306.76	308.23	307.47	306.76	307.65	305.14	307.62	306.19	307.96	305.7	304.99	305.14	306.16	308.26	307.91	307.72	305.58	306.88	305.31	305.58	307.24	307.39	304.55	306.9	307.48	307.84	307.61	305.59	306.23	307.16	308.03	306.54	307.54	308.55	304.54	307.15
303.5	303.19	303.54	303.37	303.39	304.67	304.94	304.14	301.27	304.16	304.64	304.34	305	304.32	303.35	302.24	303.32	303.46	302.93	304.65	303.15	303.76	303.93	302.48	301.33	302.54	303.16	304.29	302.5	302.5	303.92	303.41	303.35	301.36	303.37	303.49	303.71	303.63	302.89	303.44	303.25	303.2	303.9	302.6	304.43	303.33	303.82	302.95	305.16	302.18
314.52	314.47	316.25	315.36	315.9	316.19	316.4	317.58	313.73	314.94	316.17	315.74	314.16	315.91	315.98	315.87	317.08	314.66	315.86	315.85	315.8	314.98	314.48	316.69	316.78	317.3	316.67	315.46	315.41	314.38	315.86	314.14	313.9	316.43	314.03	317.3	314.54	314.47	315.64	314.65	313.72	314.86	316.41	315.43	316.13	316.32	314.4	315.06	316.92	315.3
305.65	308.2	305.48	309.94	306.11	309.42	306.6	306.65	306.02	307.02	308.36	308.54	305.91	306.41	307.33	307.6	307.74	307.07	307.75	306.82	308.35	306.63	308.06	306.74	308.07	306.81	307.04	308.45	306.39	307.24	306.89	309.4	310.07	307.55	309.39	307.61	305.14	306.29	308.39	305.66	306.18	307	306.45	308.25	306.65	307.99	307.58	306.02	307.59	305.92
302.87	303.49	302.75	303.3	303.55	302.79	302.61	301.76	300.88	303.4	303.27	299.17	303.29	303.48	302.69	303.01	303.93	301.87	302.91	302.75	303.54	301.68	302.72	301.99	302.68	302.89	301.43	302.73	302.96	302.25	302.63	302.11	300.76	304.35	302.64	301.34	300.43	302.42	301.74	302.86	303.17	303.63	302.28	303.08	302.45	300.67	300.95	303.64	303.46	303.49
315.03	315.14	316.19	316.12	315.9	316.66	315.29	315.78	315.44	316.63	316.32	314.51	317.37	315.44	317.15	315.96	315.97	317.6	314.86	317.08	317.18	317.3	315.94	316.05	316.58	314.67	315.67	316.68	316.75	315.01	316.67	315.31	316.47	316.66	314.77	317.92	315.84	314.21	314.61	316.37	315.16	315.47	315.02	316.15	315.38	314.87	315.62	314.44	315.66	315.56
309.69	311.61	310.43	310.88	311.05	310	308.9	308.76	310.7	311.2	311.12	310.56	310.34	309.77	309.48	311.16	309.47	312.06	311.18	311.6	311.25	310.93	311.09	310.1	310.8	310.56	311.07	310.91	310.45	311.26	310.08	309.82	311.12	311.03	309.4	310.61	310.59	307.88	310	309.99	310.91	310.85	311.3	310.08	310.73	308.63	312.43	310.74	311.25	309.63
326.88	327.91	328.79	326.42	329.31	328.9	328.53	327.93	328.59	328.35	326.64	328.81	327.89	330	327.27	329.15	330.01	329.39	327.03	327.19	327.8	326.66	328.63	326.59	328.12	328.01	326.51	328.56	326.48	325.71	329.05	328.09	328.54	327.29	327.88	328.03	326.86	328.7	327.17	327.34	328.09	326.73	329.05	328.76	329.37	329.92	326.57	326.39	327.7	329.35
315.27	315.52	316.01	316.68	316.78	315.5	315.19	315.88	316.85	315.29	315.66	315.7	316.1	316.22	315.71	315.63	315.98	315.18	316.87	314.37	315.77	316.87	315.45	314.76	314.6	317.96	316.43	315.06	317.21	316.18	316.66	315.74	316.09	315.96	316.19	316.52	315.6	316.04	314.54	315.86	314.89	314.76	316.33	314.74	315.17	316.48	316.62	317.2	317.5	315.18
294.08	294.28	294.8	295.23	294.89	294.89	296.11	294.79	295.69	295.7	294.57	296.16	294.57	294.55	292.16	294.18	295.66	295.63	293.98	295.97	294.33	294.51	295.47	294.95	297.36	294.12	292.2	296.4	294.77	294.6	295.56	296.47	295.15	294.79	295.44	295.68	295.35	292.24	297.18	295.12	295.37	295.77	293.71	294.9	295.19	295.09	294.48	295.97	295.1	297.14
302.03	301.39	302.43	303.52	302.33	303.68	301.37	301.4	304.87	302.63	304.04	302.49	302.53	302.26	301.44	302.57	302.68	303.09	303.22	302.53	302.58	301.42	303.37	303.72	302.59	301.99	302.95	303.82	303.17	302.05	302.74	302.26	303.26	302.28	302.24	304.48	305.39	303.62	301.58	301.54	301.5	302.36	302.29	303.39	303.55	302.6	301.83	302.47	302.31	301.11
301.89	301.21	301.51	301.51	300.21	299.05	302.16	301.39	304.26	300.29	299.7	300.58	302.49	301.71	300.55	301.8	300.65	302.5	301.55	301.88	300.88	301.31	302.35	299.9	300.22	299.59	299.94	301.62	299.55	301.85	301.35	302.34	301.24	302.57	300.36	300.91	299.65	301.62	301.22	299.82	300.24	303.61	300.98	300.53	301.55	301.67	302.18	301.11	300.71	303.02
325.24	324.99	325.93	325.91	324.95	326.76	326.06	325.4	325.91	324.99	325.25	324.79	324.01	324.83	325.5	323.89	325.25	323.73	326.15	325.46	326.16	325.46	323.77	325.44	325.52	325.44	324.7	326.37	325.82	325.79	326.17	322.92	325.55	323.71	325.51	326.31	325.14	325.46	325.26	325.83	323.26	325.27	324.73	323.31	324.32	326.09	326.7	324.87	323.4	324.19
314.15	314.77	313.92	314.88	313.86	313.89	314.07	315.72	315.34	316.05	315.71	315.04	314.62	314.63	316.17	315.73	314.51	314.75	315.65	314.83	314.32	315.7	315.67	315.52	316.36	314.56	314.8	315.48	315.09	314.99	315.34	314.89	314.72	315.6	315.08	314.96	316.24	314.16	315.45	315.98	314.79	315.53	314.04	314.17	314.04	315.79	315.09	315.42	314.21	313.69
317.81	317.65	315.63	316.4	315.85	318.94	316.8	317.52	316.51	316.97	318.02	317.29	317.17	318.44	316.44	316.87	317.2	316.36	316.44	317.43	317.24	317.71	317.38	317.6	316.78	315.8	315.81	317.01	317.02	316.55	316.4	315.8	317.97	316.13	314.85	316.33	315	318.61	316.45	316.68	318.49	317.35	318.25	317.01	317.19	317.97	316.74	318.63	316.19	316.66
304.37	304.31	303.08	301.83	303.38	303.52	302.19	304.26	304.03	301.58	302.64	302.69	303.12	302.11	304.3	302.35	302.76	303.3	302.49	301.99	301.53	302.81	304.36	302.94	301.87	301.91	302.54	303.45	302.01	301.88	303.07	303.08	304.56	303.23	304.54	302.63	303.44	303.6	300.62	302.94	301.98	304.4	303.31	303.83	301.75	300.47	301.75	302.4	301.02	302.31
300.63	300.58	300.18	302.24	299.65	301.92	301.26	301.05	301.43	300.76	302.41	298.81	300.98	302.51	300.8	301.05	300.41	300.01	301.27	300.67	301.36	301.12	300.92	299.87	301.24	301.53	301.9	300.47	300.5	302.17	300.98	300.69	301.24	302.49	300.66	303.17	300.08	301.07	301.09	301.31	299.41	300.53	301.79	302.02	301.32	299.83	303.27	301.6	301.6	301.04
319.34	318.32	317.94	318.16	319.42	318.19	319.25	320.62	317.77	315.46	317.19	318.29	316.77	319.07	318.09	318	317.58	319.13	318.94	318.26	319.44	319.24	318.59	317.83	319.86	318.02	317.67	317.5	317.91	317.74	318.51	318.48	319.33	318.19	317.98	320.1	318.28	318.45	318.47	319.23	317.24	316.62	319.67	317.73	316.81	317.35	318.91	316.96	317.24	317.88
311.33	312.24	312.35	312.96	311.81	313.29	311.37	311.94	312.32	313.95	312.25	312.77	312.64	312.27	312.87	313.22	314.48	312.2	313.04	312.55	312.64	312.21	311.41	314.73	311.12	312.64	313.11	311.35	311.44	313.11	313.7	311.95	312.33	311.28	311.93	311.55	313.46	313.99	311.99	313.14	312.31	312.66	312.84	312.05	312.46	312.48	312.53	311.89	310.21	313.41
316.31	316.08	316.07	315.25	316.14	316.92	314.94	316.36	316.18	317.53	315.52	314.44	316.83	315.39	315.43	315.21	316.43	315.59	314.09	315.31	317.45	315.71	317.19	314.61	316.37	315.52	314.51	315.12	316.59	315.7	316.72	315.03	317.73	316.72	314.18	316.5	314.98	316.08	314.57	315.87	314.63	313.35	317.59	317.01	316.57	315.92	317.2	314.87	315.79	315.29
302.21	301.53	299.69	302.1	302.6	300.42	301.08	302.74	303.78	300.43	301.75	301.92	300.29	300.36	302.29	302.89	300.05	302.96	300.32	300.71	301.52	300.39	301.41	301.43	300.66	302.58	301.84	300.37	301.63	299.98	301.53	300.4	301.83	300.83	301.82	299.92	300.61	302.46	300.96	303.78	301.03	301.35	303.81	300	301.35	302.19	300.78	300.21	300.53	299.43
312.08	315.76	314.18	313.87	314.25	313.43	316.16	313.9	314.55	314.32	315.21	314.6	314.51	312.84	313.68	314.89	314.11	314.5	312.26	313.02	314.69	313.27	313.11	312.88	313.77	313.85	315.2	313.85	314.73	313.99	314.23	313.85	314.56	313.92	313.54	312.8	314.28	312.71	313.67	314.31	313.31	313.23	313.11	314.46	313.88	313.41	314.98	314.34	313.89	313.4
318.11	318.76	317.27	318.47	317.64	318.45	316.1	317.18	319.22	319.76	317.68	318.65	319.15	316.62	319.71	318.19	318.11	317.26	316.96	317.39	317.52	318.68	317.79	317.64	317.34	316.72	316.94	316.72	316.46	319.05	319.89	317.54	317.67	317.51	318.98	317.21	318.17	320.04	317.14	318.31	319.15	318.69	317.99	316.19	317.26	319.05	318.23	319.03	319.72	317.89
314.75	313	312.4	313.23	313.64	314.3	313.86	313.73	313.03	312.47	314.59	313.17	315.37	315.86	313.29	313.45	314.49	315.37	313.41	313.97	314.6	315.95	313.61	310.67	316.28	313.76	313.15	312.82	313.72	315.08	314.65	312.88	314.92	311.87	315.02	314.64	313.81	312.25	315.28	314.16	314.51	311.97	314.05	315.39	312.9	313.76	315.28	312.52	314.91	314
312.69	313.89	311.95	314.47	312.26	314.54	312.5	310.67	312.94	314	311.29	313.9	314.08	311.41	313.74	314.26	312.7	312.53	312.8	312.53	312.01	312.42	312.98	313.28	312.93	315.42	313.63	314.81	314.01	313.77	312.92	314.17	314.18	313.9	313.85	314.56	312.71	313.43	314.16	313.85	311.35	311.47	313.44	313.84	312.71	313.89	313.59	313	313.35	312.11
301.94	303.61	304.15	301.5	302.93	303.6	303.77	303.25	303.66	302.26	303.39	302.16	303.12	303.14	302.81	305.54	304.58	304.28	303.09	303.51	301.96	304.16	303.5	302.2	302.1	300.83	301.95	303.14	304.09	302.82	303.95	302.43	302.69	304.43	302.99	304.6	303.94	304.68	303.18	302.08	303.02	302.59	304.18	305.07	303.24	303.55	300.52	303.82	302.49	303.2
302.74	304.85	305.25	302.58	303.57	302.26	301.96	303.53	301.5	301.42	301.31	304.3	302.95	302.98	302.76	302.05	301.57	302.56	303.53	302.82	302.36	302.12	302.85	304.25	301.93	303.01	301.94	303.38	301.61	303.24	304.4	303.59	301.97	303.2	302.67	304.13	302.66	302.99	305.06	303.27	302.57	303.29	302.49	304.5	302.63	304.13	303.38	300.45	305.57	303.57
314.37	312.69	313.58	310.56	312.57	314.59	313.96	313.39	312.78	312.04	313.45	314.3	312.55	313.72	313.61	312.53	311.29	314.56	309.24	314.15	312.71	313.96	311.27	314.42	313.77	312.63	313.22	311.73	312.1	315.63	313.38	311.3	312.68	313.5	315	314.53	314.44	312.44	312.32	312.12	313.96	314.52	313.73	313.61	313.46	313.36	313.39	313.55	312.47	315.69
328.2	328.08	328.35	328.32	328.34	330.2	330.16	328.02	328.36	328.29	329.05	329	329.85	328.37	328.16	327.55	328.66	327.69	327.9	328.09	329.24	330.14	327.3	328.2	327.72	327.42	329.17	328.24	329.54	328.6	328.1	328.59	329.32	327.95	329.98	328.49	328.84	329.29	328.71	329.96	327.44	327.48	328.02	328.41	327.35	328.11	326.94	329.42	328.39	327.62
315.64	314.54	314.47	317.1	315.2	316	316.25	314.36	316.47	315.46	315.03	315.19	314.01	315.9	318.09	317.06	316.54	314.84	315.05	315.87	315.2	315.14	316.22	317.39	315.09	316.84	315.36	316.9	313.93	315.59	317.25	313.44	315.01	316.16	316.04	314.19	315.46	315.82	314.95	315.2	315.34	316.05	315.43	315.42	315.68	315.73	315.18	316.55	315.36	315.58
314.05	313.87	315.95	313.17	315.5	314.96	316.18	314.29	312.39	314.47	315.54	312.48	315.41	315.6	315.68	313.88	314.73	314.61	314.04	315.98	312.35	314.76	315.29	316.78	315.37	315.09	313.93	313.2	312.82	315.78	315.24	314.05	314.14	313.92	314.7	316.7	315.21	314.99	315.69	312.92	313.94	313.31	315.39	316.04	313.76	314.65	314.32	314.96	314.32	312.98
328.89	328.42	327.49	327.03	327.28	326.12	327.26	327.41	328.79	327.56	327.7	327.23	327.84	327.06	325.62	328.45	327.56	327.5	327.86	325.87	327.88	327.76	328.22	327.87	327.27	329.53	326.44	326.33	328.3	326.28	328.48	327.86	328.2	328.34	328.22	325.34	327.6	327.31	328.21	327.66	326.3	329.37	327.02	326.73	326.64	328.21	328.18	327.65	328.01	327.62
319.31	319.27	318.43	318.28	319.46	317.26	319.87	319.71	319.12	319.06	320.38	318.58	319.25	320.5	318.04	318.94	320.2	317.49	319.13	319.73	320.8	319.74	319.75	316.26	319.03	320.15	319.15	319	320.46	319.65	320.51	319.47	319.05	319.38	319.32	319.49	318.25	319.52	319.61	318.72	320.25	319.45	318.48	318.77	317.2	318.48	318.22	319.89	318.96	319.14
320.17	319.88	319.04	318.77	319.88	320.25	318.43	318.52	319.53	319.37	319.96	317.82	320.55	319.79	321.3	320.68	319.87	318.07	318.65	318.54	319.4	319.5	320.12	318.93	315.95	319.85	319.46	318.69	318.4	317.19	319.6	319.47	317.33	320.11	320.62	320.87	319.5	317.44	319.06	318.51	318.03	318.22	319.23	319.56	318.51	320.73	319.85	319.17	319.14	319.01
305.4	303.24	304.03	304.14	304.92	303.42	303.44	305	304.21	303.67	304.58	305.51	303.44	302.81	303.8	303.98	301.81	303.41	303.09	304.26	305.58	304.67	304.02	301.76	302.75	304.19	305.18	304.48	305.04	304.67	301.7	303	303.87	305.77	300.77	304.4	303.19	302.14	302.81	303.86	304.44	304.46	303.45	303.52	303.34	304.48	304.79	304.15	304.18	303.09
303.27	304.83	304.5	304.57	303.53	305.61	304.69	304.73	303.9	302.67	302.97	302.5	303.76	302.33	303.31	303.98	303	304.44	302.62	303.32	304.08	305.57	302.57	305.38	304.12	304.39	302.59	302.23	304.29	303.28	302.92	303.41	306.28	303.42	303.27	303.8	303.45	302.93	303.85	303.72	303.9	304.09	303.11	303.26	302.84	304.31	301.36	306.06	305.71	303.48
303.09	303.9	301.19	304.54	302.82	306.75	304.32	302.64	304.44	304.27	302.72	301.36	303.96	305.22	302.53	303.45	303.83	304.06	302.97	304.53	303.08	302.66	304.4	303.19	303.66	304.36	303.92	304	304.67	305.01	304.15	303.22	304.85	304.02	304.4	301.7	304.22	304.37	304.73	303.82	304.27	303.77	301.87	304.5	304.33	303.28	303.57	302.7	302.23	302.63
317.76	316.3	315.36	315.74	317.11	317.09	318.89	318.89	316.5	316.42	317.05	316.31	316.91	315.9	317.54	316.81	315.06	314.99	317.97	316.38	315.33	315.54	317.84	315.88	318.34	316.79	318.22	316.86	317.23	316.67	316.42	318.26	317.5	317.02	315.66	314.36	316.81	315.22	316.91	315.19	315.65	316.71	316.01	315.78	317.61	318.12	317.61	316.03	316.22	317.16
308.94	307.77	309.4	308.36	309.82	309.2	307.87	309.26	308.57	306.66	309.1	308.22	310.07	306.95	308.72	309.08	309.2	309.46	308.33	309.05	308.84	308.62	309.25	309.05	309.93	310.42	308.9	308.22	308.8	309.78	308.74	308.36	310.8	309.25	308.45	309.28	309.14	308.7	309.26	309.37	309.36	309.59	308.12	309.91	308.81	309.27	310.47	309.78	309.68	308.09
317.42	318.98	318.33	318.13	317.82	318.28	318.33	315.69	317.55	317.8	318	317.73	318.02	317.3	319.43	317.5	317.05	317.46	316.9	320.38	319.25	317.53	318.08	318.72	318.05	318.29	316.69	318.2	318.4	318.78	317.63	318.08	318.17	317.16	316.3	319.07	317.52	317.73	317.6	318.16	317.74	317.29	319.48	318.22	319.34	317.64	318.61	317.44	316.8	319.48
297.12	296.76	296.34	296.96	296.1	295.84	297.56	296.55	294.8	298.82	296.84	297.16	297.26	296.15	298.39	296.27	297.23	296.99	296.6	294.86	297.71	295.8	296.3	295.47	296.5	298.33	296.59	296.89	297.1	296.77	297.46	295.82	295.58	295.54	295.81	297.24	296.45	295.93	295.61	296.73	297.35	296.41	297.66	297.44	297.98	296.05	295.92	298.43	295.2	297.95
298.15	298.24	297.37	297.55	297.91	296.38	298.06	295.8	295.77	297.08	295.77	296.92	295.74	294.32	296.62	297.71	296.73	297.09	298.04	296.63	293.69	295.59	297.39	297.43	296.59	297.05	298.16	296.14	294.41	296.44	294.74	298.32	298.72	296.91	295.89	296.69	296.31	296.48	295.76	297.51	297.2	297.86	297.66	296.93	296.15	296.51	298.52	296.44	297.47	295.81
305.15	303.71	305.07	304.55	305.07	304.72	305.71	303.4	304.08	303.84	305.77	304.54	304.93	303.96	304.95	304.93	305.11	304.69	303.91	305.56	303.48	304.48	303.88	303.62	304.71	304.93	304.44	304.62	304.82	304.23	304.5	304.79	303.8	302.86	303.53	303.67	303.12	305.04	303.41	304.29	303.96	303.71	303.89	303.63	306.04	303.38	302.63	305.55	302.38	304.44
317.19	317.86	316.87	316.95	319.26	318.47	317.36	317.04	317.4	320.34	318.09	318.67	318.78	319.13	318.27	317.31	319.11	318.27	317.48	316.85	317.79	317.82	318.05	318.27	318	317.95	316.97	318.9	318.16	317.09	319.7	317.44	318.19	318.86	317.57	318.68	317.88	316.58	317.07	316.16	318.45	320.2	318.44	318.53	317.79	318.36	318.05	318.23	318.04	319.5
327.38	326.43	327.13	326.4	328.39	329.63	327.58	326.09	327.07	328.23	325.85	325.89	326.29	327.9	326.12	327.36	327.07	327.28	328.37	327.1	328.87	327.21	328.44	328.45	328.91	329.44	329.07	326.8	328.48	328.3	328.34	328.96	328.19	326.88	328.42	327.29	327.95	328.76	327.32	326.21	328.01	327.4	326.76	328.67	329.32	327.02	327.76	326.82	328.06	327.13
317.26	318.05	318.11	316.63	315.63	316.82	318.02	317.09	317.88	318.71	318.75	316.6	317.78	316.4	316.66	318.07	315.5	316.58	318.05	317.45	317.4	318.26	315.72	316.12	316.94	317.95	318.32	315.56	317.98	315.47	317.42	317.83	318.12	317.4	317.16	317.47	318.56	317.19	318	317.55	318.38	316.03	318.54	319.11	316.06	316.21	314.11	317.55	318.01	318.38
314.81	313.19	313.76	314.46	312.23	312.78	315.56	314.85	316.2	314.46	314.07	312.36	314.9	313.86	313.62	314.82	315.08	313.27	311.51	315.12	315.3	313.17	313.84	315.58	314.87	311.97	313.06	313.23	314.91	313.06	314.6	313.19	312.48	314.21	314.2	315.06	313.54	313.79	314.32	313.27	312.38	313.96	312.74	314.63	314.38	313.47	314.18	314.15	314.53	315.01
306.3	306.31	306.08	304.91	305.21	305.61	306.08	305.67	305.36	304.13	305.01	306.84	304.96	304.39	302.49	304.66	306.47	306.95	306.46	306.33	305.02	305.95	304.09	305.02	305.49	303.87	307.4	304.31	306.76	303.38	305.51	306.24	303.99	304.61	306.42	307.09	304.67	306.33	305.23	305.49	304.95	304.64	304.83	306.23	303.76	305.16	305.08	304.95	305.04	306.08
303.98	302.28	303.58	303.03	303.39	304.5	303.04	303.03	303.5	302.72	303.71	304.32	304.02	303.35	304.61	303.23	302.72	304.81	303.05	302.58	301.22	303.18	302.03	303.65	303.84	302.96	303.53	301.84	303.02	302.9	303.05	303.54	303.84	303.01	304.03	303.31	303.38	302.38	301.92	302.64	304.65	302.5	302.46	303	303.2	302.83	302.68	304.64	302.85	303.84
314.54	315.64	316.59	316.14	315.54	317.83	316.4	315.59	314.35	317.23	317.09	317.15	315.23	315.07	315.72	313.93	316.22	314.99	315.96	316.35	314.53	316.57	316.71	317.31	315.46	315.53	316.29	316.99	315.45	315.4	315.61	316.64	314.58	315.37	316.37	317.42	315.89	315	316.34	314.71	315.77	315.94	317.21	317.42	315.96	316.42	315.85	316.62	315.32	314.7
313.27	313.66	316.51	313.13	316.14	315.57	314.66	313.98	314.87	314.89	314.05	314.13	315.14	314.97	315.47	315.69	314.69	314.38	315.17	313.64	315.23	313.52	314.44	314.06	315.84	315.7	315.92	313.58	314.56	314.15	314.8	314.81	314.7	316.41	314.78	314.74	314.65	314.43	314.33	314.49	316.66	315.1	314.44	315.28	313.76	312.98	317.06	314.1	313.83	315.98
326.39	324.75	324.08	323.15	325.43	322.26	323.08	324.33	326.1	323.83	325.34	321.29	324.35	326.02	326.31	325.23	323.99	323.31	323.84	326.19	325.58	323.27	324.34	322.74	322.54	323.06	324.62	325.97	323.04	323.94	324.96	325.88	325.42	324.85	324.85	324.44	326.78	325.5	324.31	325.76	323.89	325.09	325.3	324.54	325.58	324.3	324.47	322.6	326.21	324.3
323.29	324.85	324.71	324.46	325.41	324.45	323.47	325.83	324.14	325.45	324.62	324.27	324.85	324.21	325.37	325.27	324.42	321.9	324.73	325.35	323.89	325.08	322.8	324.09	324.7	325.14	325.74	323.97	325.04	325.18	325.95	325.94	323.51	325.33	324.74	325.27	325.54	324.75	324.45	325.56	324.75	325.24	324.73	322.98	324.79	324.37	324.52	326.9	325.12	324.46
324.35	324.06	324.29	322.91	324.34	323.47	326.22	324.78	324.2	322.96	324.95	324.37	323.31	324.44	323.68	324.71	323.81	324.69	323.88	324.09	324.24	326.45	323.1	324.98	324.63	323.29	324.11	325.47	324.28	325.07	323.85	325.78	323.69	324.47	324.11	324.18	322.79	324.8	324.78	324.77	322.89	325.53	323.83	325.09	325.62	323.73	326.02	325.56	325.36	325.49
304.11	304.55	306.75	305.41	304.49	305.43	305.96	306.3	305.53	304.38	304.38	303.79	304.84	304.42	304.3	306.07	306.13	303.5	305.02	304.16	303.66	304	305.81	305.15	304.52	305.34	305.24	304.89	307.72	305.42	307.65	304.34	305.41	302.53	304.12	305.32	304.4	303.88	305.42	304.28	303.67	305.56	304.57	304.08	305.97	306.37	304.95	305.52	304.33	305.52
314.49	311.81	313.23	312.9	312.26	313.07	311.53	314.05	313.74	313	312.82	314.05	312.04	316.2	310.71	313.24	313.47	314.65	312.77	312.61	314.21	311.1	311.38	311.8	312.57	314.27	312.34	313.58	311.2	311.84	314.03	313.49	312.88	310.95	313.14	312.1	313.17	311.27	313.2	312.46	312.57	311.96	313.03	312.78	313.47	313.23	313.58	311.69	315.17	311.38
297.4	297.22	296.76	297.58	297.58	297.39	296.83	297.7	296.71	295.5	295.94	297.08	297.47	296.54	296.66	298.59	296.86	297.58	296.37	297.35	294.79	297.49	298.31	297.57	297.36	296.41	299.15	297.56	296.07	297.38	296.15	296.66	298.06	298.6	297.59	296.77	298.19	297.62	298.73	296.25	297.53	298.59	297.21	297.41	297.94	298	297.25	297.51	296.59	295.16
302.36	303.1	302.53	302.78	304.75	302.6	305.27	302.99	302.89	303.85	303.02	300.2	302.16	304.19	304.32	302.75	304.1	304.19	302.28	302.83	301.66	301.76	302.33	302.96	303.01	303.76	304.07	302.02	303.29	302.51	303.93	303.65	303.74	304.1	305.44	303.7	303.4	302.08	305.67	304.41	303.44	302.42	302.9	303.72	304.34	305.09	303.16	304.15	303.27	302.88
315.41	316.36	315.63	315.58	315.65	315.84	315.7	314.18	315.17	315.27	315.37	315.09	315.04	314.52	314.01	316.31	315.33	314.12	315.08	315.46	314.2	314.94	315.07	314.85	315.93	314.78	315	315.37	315.23	314.49	315.86	315.89	314.68	316.22	315.42	316.37	315.3	316.07	315.23	313.29	313.64	314.38	314.75	315.18	316.34	315.45	314.74	316.57	315.77	315.81
328.17	325.71	326.8	327.06	328.42	327.08	327.3	327.76	327.55	325.67	327.43	326.78	326.33	327.6	327.61	327.28	327.81	327.51	325.13	326.47	325.72	327.13	325.68	326.31	327.06	328.74	326.88	326.35	327.19	328.26	328.94	326.73	325.71	326.41	325.97	326.41	327.18	326.69	326.13	327.68	327.01	328.71	326.13	327.07	327.46	327.71	327.49	326.44	327.22	326.01
305.29	306.25	304.65	305.3	305.49	304.27	307.18	304.85	303.64	305.27	306.2	304.13	304.85	303.58	305.61	304.84	302.04	304.87	306.3	304.23	304.12	303.43	304.14	303.78	305.63	305.3	304.2	307.82	305.26	304.38	303.04	303.37	304.8	306.13	305.04	305.81	304.75	307.04	303.95	307.16	305.41	304.7	304.52	304.02	304.78	304.44	305.79	307.34	305.02	303.08
327.63	326.77	327.27	328.01	327.87	328.12	327.77	327.32	326.53	327.61	328.04	326.34	326.47	326.04	327.38	329.06	325.12	326.86	327.64	325.82	326.62	326.47	326.82	327.91	327.4	325.78	327.17	325.25	326.81	327.92	328.14	330.06	327.56	326.46	327.43	327.49	326.27	327.39	326	327.37	326.79	324.29	324.27	328.05	325.93	327.41	325.9	326.76	326.87	330.16
304.35	304.51	304.76	303.56	302.1	303.71	305.56	304.77	303.55	302.29	304.19	306.13	304.71	305.05	305.2	304.4	305.51	303.55	304.18	303.95	303.07	303.64	303.26	305.69	303.38	302.58	304.23	302.25	305.22	305.05	305.33	304.09	304.95	305.17	303.88	303.7	305.42	302.38	304.35	303.85	306.46	305.1	304.68	304.46	303.36	303.97	304.76	305.06	303.5	305.47
316.63	317.88	317.68	316.03	315.93	318.32	315.23	318.44	317.58	318.53	317.33	316.77	317.54	318.16	317.82	319.12	318.01	318.58	316.24	317.59	318.52	318.24	316.7	317.77	318.2	316.89	315.84	316.64	316.06	316.15	315.99	317.16	317.57	316.91	317.17	318.08	319.07	318.1	316.08	317.74	317.62	316.41	317.51	319.03	317.63	318.5	317.75	317.72	317.24	315.89
293.13	295.56	295.8	293.08	294.3	292.52	295.01	293.81	294.24	294.5	293.24	293.91	294.6	294.63	295.11	293.46	294.28	294.78	293.94	293.7	295.76	294.46	293.57	292.75	294.16	293.76	292.69	294.25	293.29	295.35	294.94	294.41	293.45	293.41	292.34	294.62	293.45	294.18	294.7	292.88	291.27	296.03	293.19	292.98	293.82	294.86	294.19	294.02	295.36	294.13
314.52	314.29	313.28	314.55	313.66	313.98	315.23	314.91	313.19	313.87	315.54	313.36	315.53	314.3	313.76	315.32	313.67	312.97	312.55	314.9	316.05	314.44	313.39	314.13	312.56	314.58	314.41	313.87	314.84	314.71	314.73	313.56	313.64	313.94	313.75	313.62	314.41	313.84	314.88	315.12	313.39	314.42	315.69	315.15	312.47	313.9	313.8	315.49	312.03	315.14
303.61	302.79	304.72	304.22	304.5	304	302.84	304.03	304.1	303.47	302.43	304.66	303.02	303.96	303.44	301.84	302.28	303.19	301.39	302.05	303.24	303.32	304.26	304.23	303.11	304.65	303.06	305.78	304.73	303.63	303.42	305.44	302.71	305.1	303.81	303.67	304.15	302.72	304.26	304.17	304.06	304.92	301.44	305.36	302.17	304.17	303.34	303.85	304.85	303.82
307.52	307.44	306.71	307	305.75	307.19	306.37	304.65	307.32	304.71	307.21	306.41	305.52	305.37	305.5	306.36	305.79	306.95	304.61	305.91	306.48	305.73	305.88	306.81	304.62	306.67	305.86	306.31	306.76	305.85	306	306.14	305.97	307.8	304.83	304.47	305.51	306.71	305.04	304.41	306.41	304.74	307.43	307.95	308.32	305.28	306.51	305.92	306.21	306.61
301.08	301.24	298.28	299.3	299.19	300.27	299.52	300.2	299.67	300.13	302.44	298.14	300.59	299.65	298.46	299.58	300.71	299.7	298.28	300.8	301.16	298.89	300.04	300.04	300.25	299.82	299.31	301.5	301.55	298.9	298.65	301.31	299.33	297.9	300.49	300.51	301.11	299.14	300.46	300.16	299.66	299.78	298.21	298.95	300	300.63	299.92	299.1	299.72	300.65
311	312.24	310.28	311.62	312.12	312.43	312.62	311.17	310.15	312.41	312.02	312.33	311.54	311.79	311.57	313.35	312.03	308.62	311.44	311.02	310.55	311.53	311.49	310.6	311.7	310.85	312.91	312.12	311.98	311.31	310.68	310.21	310.34	311.81	312.21	311.2	312.73	312.87	312.38	310.94	310.3	311.74	311.16	311.88	311.37	312.64	311.73	311.49	312.13	311.59
313.64	314.47	315.05	315.19	315.05	315.25	314.22	315.41	317.23	314.74	312.82	314.79	312.94	316.74	315.5	313.66	315.47	315.02	314.54	314.59	316.24	315.62	313.47	314.71	315.36	315.34	314.89	315.37	314.57	315.61	315.65	315.53	314.49	315.15	315.3	314.34	313.54	314.75	314.91	314.86	314.49	313.89	315.12	314.72	314.55	315.73	315.46	312.3	313.67	314.77
303.78	302.81	302.56	303.23	302.21	305.32	303.61	304.63	303.67	303.08	303.45	303.68	303.32	304.11	302.4	302.52	304.71	302.32	303.92	303.36	302.08	303.2	304.17	302.35	301.89	303.29	304.43	303	302.36	303.6	302.04	301.05	302.22	303.73	302.8	304.01	302.73	303.07	303.45	304.1	303.99	301.4	304.74	303.74	302.92	301.72	303.68	302.71	303.7	303.9
305.13	303.45	303.89	301.91	304.06	305.04	304.15	304.24	302.92	303.56	303.54	302.46	303.75	303.33	303.12	303.37	302.23	304.19	304.15	303.46	304.33	303.53	303.44	302.16	303	303.22	304.3	301.44	303.59	304.14	304.68	303.56	304.63	302.33	302.57	303.59	303.07	303.3	303.21	302.52	303.96	306.15	305	303.2	303.27	303.95	302.22	304.66	303.44	303.08
313.81	313.44	313.86	314.57	314.99	313.85	314.16	313.96	314.15	314.1	313.03	315.79	313.94	313.71	314.89	315.08	315.41	314.93	313.67	314.8	312.9	313.98	315.13	315.85	314.26	313.72	315.18	312.3	313.33	315.03	314.23	314.7	313.78	313.25	314.52	314.97	314	313.62	315.47	314.26	314.71	315.37	314.02	313.65	315.36	314.05	312.64	314.52	315.1	313.71
319.49	317.3	316.98	318.38	318.21	318.52	317.93	317.98	317.3	319.78	318.56	319.33	317.58	319.04	319.8	316.53	318.34	318.86	317.94	318.31	318.42	319.3	317.89	317.85	318.07	316.12	316.08	319.22	316.67	318.24	320.43	316.97	316.24	317.91	318.35	319.32	319.16	316.95	318.52	317.98	318.11	318.84	318.22	317.15	317.19	317.89	317.24	317.52	317.65	317.04
300.07	301.12	300.61	300.01	302.96	299.22	299.93	301.14	300.94	301.12	298.99	300.51	300.02	299.45	300.08	300.58	300.73	300.54	299.05	301.29	301.99	302.02	301.41	299.75	300.41	301.02	302.58	299.99	299.05	300.7	299.63	301.9	302.65	299.37	300.72	303.43	299.73	300.95	301.69	301.29	302.18	301.63	301.43	301.44	301.21	302.1	301.13	301.62	300.6	302.04
326.74	326.33	328.03	330	328.44	329.14	328.94	328.73	328.02	327.94	327.82	329.14	328.13	330.28	327.88	329.44	328.7	327.98	327.88	327.7	327.48	328.17	327.9	328.18	329.05	327.35	327.34	327.96	328.67	327.78	329.09	328.11	326.58	325.38	328.58	328.82	328.5	328.4	328.33	327.98	328.4	326.44	327.61	328.9	327.67	328.06	329.01	328.01	325.7	327.18
306.58	304.69	304.51	305.64	304.53	305.53	304.91	304.56	305.85	307.32	305.2	305.43	305.16	304.49	305.88	304.27	306.61	305.8	305.89	304.39	306.43	304.42	306.33	304.79	306.59	305.02	305.97	305.44	305.06	306.73	305.59	305.85	306.49	306.89	305.02	305.7	305.99	305.26	305.9	304.68	304.04	306.16	304.8	306.52	303.84	307.3	305.35	305.63	305.16	304.86
300.73	301.76	300.72	300.58	300.35	303.31	300.07	302.57	301.19	300.85	300.83	301.16	299.75	302.63	300.38	301.31	301.01	299.58	301.02	302.54	301.37	301.03	302.27	300.9	301.17	300.65	299.96	299.58	299.38	301.66	301.5	299.71	300.35	300.57	302.37	301.17	302.26	302.63	299.92	300.35	300.93	300.42	301.85	300.97	300.19	300.15	301.22	299.37	301.64	299.62
303.76	304.95	304.74	302.52	304.09	304.37	304.35	303.72	304.74	303.35	303.78	303.66	303.4	304.1	303.98	303.39	303.29	303.96	304.73	303.28	304.26	304.73	304.37	304.08	304.26	305.41	304.25	304.43	302.9	302.45	304.01	302.25	303.27	304.41	305.4	304.59	304.44	304.02	304.18	302.01	304.98	304.41	304.2	303.32	302.85	304.72	303	304.53	302.79	302.18
317.18	316.52	319.57	317.76	316.17	317.03	317.27	316.19	318.54	315.87	317.52	317.06	319.57	318.55	316.53	318.19	317.8	318.44	317.76	315.97	318.24	317.69	317.49	316.42	318	317.68	316.54	316.99	317.15	318.52	317.69	316.46	318.14	316.61	317.85	316.67	316.4	316.27	317.11	317.37	316.71	316.89	318.38	318.15	316.87	317.55	317.19	317.44	317.66	318.31
307.15	308	307.6	308.42	307.57	306.51	306.38	307.06	307.02	307.35	306.27	307.85	305.39	308.16	308.16	307.33	307.29	307.6	306.27	307.09	306.42	305.98	309.03	307.86	305.06	307.99	307.14	307.67	307.18	306.67	306.68	308.75	307.2	307.75	307.37	307.23	308.99	309.69	307.46	307.77	306.19	307.07	305.82	307.01	308.11	307.36	307.02	308.85	308.08	305.83
314.37	312.99	314.38	313.19	312.76	312.84	312.66	313.78	313.67	311.94	313.27	313.2	311.86	312.72	313.01	312.27	314.71	312.84	313.29	312.89	312.65	314.06	313.34	313.33	311.92	313.05	314.51	314.47	314.44	312.38	313.64	315.68	313.98	314.03	313.62	311.51	313.97	314.61	311.27	312.96	312.58	313.43	312.58	312.89	312.74	312.84	315.74	313.04	310.24	313.83
316.68	318.07	316.05	315.23	317.21	317.49	317.17	317.36	315.17	318	319.01	316.44	316.62	316.66	315.79	317.61	315.88	317.74	316.75	317.21	316.77	318.1	316.64	317.76	319.25	316.53	317.49	316.84	318.21	318.95	316.08	315.96	316.51	316.48	317.16	316.63	317.5	317.8	315.53	319.44	315.41	318.27	317.23	316.9	318.4	316.2	316.41	316.71	317.65	317.6
295.36	296.05	297.79	297.79	297.51	296.78	296.48	296.52	294.38	296.43	295.65	295.8	296.75	296.12	297.15	297.62	297.02	295.9	296.09	296.39	298.31	295.7	297.37	295.67	296.93	296.26	297.6	295.88	295.05	296.26	294.01	296.14	297.94	297.93	297.17	296.45	296.57	296.05	298.39	295.74	297.31	295.74	296.48	295.76	297.07	297.01	294.48	296.94	298.25	297.79
316.82	316.79	316.13	317.48	315.89	316.46	317.67	318.1	316.55	316.55	319.14	315.73	316.35	318.28	317.68	316.42	317.47	316.87	318.79	317.68	317.51	319.44	318.18	317.8	316.78	319.42	318.24	319.73	318.89	317.69	317.23	316.87	317.27	316.67	315.81	317.14	318.33	316.74	316.29	316.06	316.89	316.56	317.16	318.32	314.75	318.5	315.7	317.26	316.97	315.9
329.08	328.34	325.56	329.1	326.95	330.07	328.34	327.05	327.08	328.26	327.73	326.66	327.63	328.14	328.3	326.39	327.69	328.55	326.03	328.73	327.49	327.44	327.13	328.96	327.82	327.47	327.91	327.69	328.27	328.94	326.96	328.06	326.97	328.39	329.24	328.33	327.92	325.65	329.71	327.01	327.95	328.25	328.5	328.56	326.92	329.63	328.02	327.73	328.43	327.16
315.01	314.7	314.3	313.8	312.84	313.27	312.5	315.08	313.6	312.06	314.56	312.11	313.26	313.96	313.99	313.18	313.58	312.61	314.61	313.18	312.14	315.39	314.13	312.54	312.19	313.87	312.74	315.21	313.13	313.67	312.13	310.63	312.97	314.3	311.65	314.01	314.09	313.01	312.83	315.56	313.78	313.76	314.14	312.24	314.43	313.49	312.12	311.54	313.77	313.08
317.74	317.25	318.85	316.08	318.66	318.07	316.89	317.71	317.22	316.12	317.65	317.68	317.4	318.95	317.92	317.07	317.64	315.89	316.89	316.66	317.32	315.69	318.6	317.19	316.32	317.74	317.58	318.7	317.4	316.71	316.88	319.22	316.5	315.7	316.96	316.06	315.29	316.53	317.65	317.72	317.99	317.23	316.81	316.75	315.87	317.4	316.82	317.71	318.58	316.66
315.08	314.33	314.59	315.04	317.39	314.45	315.31	315.77	316.14	316.87	315.34	315.26	316.14	316.01	316.3	316.18	316.94	316.66	316.02	314.97	313.9	315.63	315.21	316.41	316.19	315.98	314.62	317.84	315.78	317.55	315.9	315.94	317.47	314.88	315.36	315.46	316.47	314.99	316.36	316.01	316.35	314.98	315.57	315.94	315.32	316.36	315.85	314.43	316.85	316.01
304.91	303.57	303.8	302.65	302.72	303.84	303.17	305.43	305.29	304.32	304.28	304.06	303.23	304.63	304.01	304.7	304.27	303.6	304.8	303.13	302.37	303.71	303.44	302.79	304.83	305.26	303.96	305.29	303.66	303.48	301.69	304.78	304	302.94	304.37	303.31	303.77	304.71	302.78	302.17	303.58	304.34	303.18	304.3	303.92	302.96	303.84	303.2	304.74	301.9
309.25	308.26	308.23	308.97	308.92	309.56	309.8	307.62	309.55	308.47	308.21	309.01	311.65	308.97	307.08	310.53	308.8	308.05	310.62	308.39	308.6	309.83	308.14	308.69	309.53	308.15	309.06	308.03	307.77	307.29	307.14	307.76	309.2	308.38	308.14	310.01	307.54	308.26	307.95	309.77	308.34	307.34	308.28	308.31	309.04	308.85	310.08	309.96	307.87	308.15
303.13	303.57	302.75	304.49	302.97	304.34	299.87	300.65	302.03	302.56	302.75	303.83	303.46	301.57	302.42	303.97	303.99	303.57	303.29	301.14	303.18	304.39	303.35	304.03	303.11	302.47	304.46	303.11	303.15	302.72	302.39	302.27	303.89	303.38	303.38	302.3	301.58	304.71	303.39	302.07	303.85	304.51	302.32	303.08	300.87	302.15	302.89	303.24	302.43	304.46
305.25	306.55	305.73	306.05	306.8	306.46	307.83	307.5	308.39	306.42	305.98	306.82	307.2	305.38	307.26	306.69	306.32	306.74	305.27	306.79	307.18	307.63	305.77	307.49	304.67	305.62	306.2	306.92	307.08	305.65	307.09	305.37	305.31	306.06	306.62	305.92	307.54	307.33	305.73	307.19	307.09	307.93	306.92	308.29	305.49	306.01	306.98	305.82	306.04	307.65
304.61	305.63	305.58	305.98	305.12	305.44	306.93	304.16	305.48	306.65	305.75	304.83	306.76	307.11	305.03	307.37	305.34	307.6	308.28	306.67	306.44	306.18	305.18	306.91	305.14	305.96	305.77	306	306.87	306.03	305.36	306.8	305.47	305.92	303.39	306.17	305.83	306.24	306.91	305.89	306.1	304.96	308.35	306.09	307.5	304.82	304.63	307.47	306.67	305.37
317.05	318.84	315.96	319.23	319.3	319.52	318.16	317.48	317.77	320.31	318.97	318.44	317.78	317.29	317.65	319.05	317.93	316.73	319.45	319.93	320.74	318.01	318.01	318.3	318.15	318.47	319.86	318.75	315.99	317.9	318.42	318.23	317.67	318.62	318.36	318.28	317.6	318.05	318.92	319.02	318.52	318.66	318.62	317.22	317.43	318.98	319.9	317.87	317.56	318.72
292.89	293.53	294.66	293.14	294.35	293.68	292.88	291.84	293.28	295.54	293.51	295.94	294.69	293.95	293.68	293.3	295.13	292.05	292.06	293.83	293.75	294.51	294.39	294.89	293.51	293.93	294.55	293.4	293.65	294.04	294.37	296.23	292.5	296.02	293.32	293.51	294.79	295.16	294.88	293.35	293.07	294.92	295.08	294.33	293.93	294.4	293.89	293.06	294.03	295.91
319.12	318.54	318.4	319.38	317.82	317.78	318.62	319.97	318.63	318.64	318.6	317.88	318.98	318.95	319.47	318.93	318.68	319.14	317.75	319.4	318.67	319.05	317.98	317.81	318.18	318.52	318.59	317.48	317.83	319.4	319.6	318.93	318.71	317.71	319.77	317.95	320.31	319.24	317.34	319.55	318.46	316.71	318.85	318.48	318.34	319.65	318.51	317.65	317.11	318.81
314.48	313.61	314.27	313.65	314.71	314.31	313.38	313.62	314.11	315.49	314.8	313.6	313.69	313.86	313.13	312.64	316.16	315.06	314.2	314.12	314.34	313.89	314.14	313.92	315.52	313.97	312.72	313.23	316.02	312.92	313.74	314.31	313.94	313.7	315.4	314.77	313.16	313.31	313.27	314.99	314.37	313.16	314.36	315.23	313.34	314.3	314.8	314.7	316.29	313.8
311.44	309.19	311.83	309.03	311.32	310.37	311.76	311.51	311.81	312.35	310.56	310.43	311.55	309.94	310.85	311.4	310.17	311.17	309.63	311.09	311.71	310.35	311.66	311.21	311.92	312.08	312.28	309.47	313.47	310.4	312.16	309.75	308.92	311.66	310.93	310.87	309.46	311.11	311.39	309.25	312.46	309.13	310.76	311.39	310.87	312.26	313.9	312.33	311.38	309.82
301.7	299.81	299.15	301.42	301.33	300.86	300.12	300.81	301.83	301.34	300.45	301.9	301.8	302.54	298.73	300.46	301.02	300.98	301.12	299.32	300.74	302.06	300.14	302.52	302.2	301.03	300.37	299.16	300.17	301.83	302.24	302.82	302.62	300.79	300.52	299.87	300.5	301.35	301.45	300.94	300.51	302.47	300.54	301.1	301.37	301.97	301.52	301.12	300.28	300.37
302.9	301.42	303.72	301.91	303.95	303.08	302.85	303.78	303.73	304.32	303.86	303.4	305.83	303.51	301.55	301.84	303.06	302	302.59	303.21	304.78	304.14	305.04	302.81	305.01	302.79	304.08	304.46	302.92	303.37	303.19	302.48	303.61	304.19	303.61	303.65	302.59	303.51	304.12	302.9	304.45	303.09	304.2	303.99	303.56	303.86	303.68	302.37	303.08	303.22
301.24	303.37	301.35	301.89	303.56	302.85	303.21	302.28	303.29	303.49	300.4	303.58	302.97	302.89	302.46	300.92	300.05	303.19	303.25	300.59	303.8	302.24	303.55	301.3	300.8	302.54	301.82	302.26	302.69	301.39	303.08	302.63	300.49	301.63	302.87	299.94	302.04	303.64	304.08	301.56	302.2	302.98	302.6	303.3	301.9	301.29	302.11	302.24	302.66	303.31
294.43	297.5	296.27	295.36	295.47	295.24	296.01	294.88	293.6	296.65	295.13	295.12	295.84	294.01	294.41	294.67	296.56	295.2	295.66	296.98	297.56	296.16	295.18	295.88	296.09	295.72	294.65	295.03	293.57	296.26	293.99	294.76	295.44	294.35	295.85	295.12	294.81	297.07	294.69	294.9	295.35	295.54	295.14	293.25	292.21	294.68	294.22	293.74	294.26	293.53
296.95	297.65	297.12	296.91	296.56	298.07	298.05	296.73	295.71	294.54	295.77	295.08	296.95	297.8	297.38	296.64	296.36	295.72	296.61	296.63	295.28	296.74	298.23	297.26	296.35	296.66	298.48	296.88	296.3	297.37	298.46	297.39	296.57	295.48	298.17	296.92	297.37	298.26	297.62	296.22	296.53	295.84	296.97	295.3	296.95	295.95	296.74	295.19	297.87	297.9
324.6	324.36	324.7	325.28	325.58	324.33	325.65	323.87	326.05	326.95	325.09	322.79	327.37	325.8	322.98	324.88	325.43	325.43	323.74	324.6	325.11	325.69	325.44	325.08	325.68	324.13	325.62	324.4	325.67	325.95	323.8	326.65	324.65	324.45	327.2	324.43	323.39	325.29	324.74	325.19	326.4	324.4	326.02	324.96	323.84	325.57	323.69	326.5	326.69	325.73
317.86	317.87	316.64	316.69	318.62	317.4	316.9	316.43	317.78	316.45	315.41	318.4	317.4	317.41	315.84	317.91	315.88	317.37	317.85	316.4	316.36	315.92	316.05	317.35	318.85	317.31	316.33	318.17	318.23	316.92	317.71	315.48	319.32	318.08	316.69	316.57	317.27	317.03	316.3	317.45	317.69	316.56	316.1	318.15	318.03	317.49	316.95	316.87	315.6	315.91
303.3	306.85	306.77	306.33	305.46	306.33	306.14	303.56	305.41	306.19	305.95	305.3	305.68	305.28	305.05	305.63	304.18	305.06	305.88	305.32	304.6	305.43	304.68	306.27	305.47	305.65	305.99	306	305.9	305.47	306.4	305.72	303.27	304.5	305.12	306.28	304.76	305.11	305.32	307.06	306.58	306.52	306.14	303.92	305.01	303.49	307.41	305.33	306.48	305.27
303.23	303.47	302.6	301.49	302.93	304.45	302.29	303.33	301.66	304.42	302.67	304.09	303.53	303.53	301.64	304.18	301.21	301.82	302.45	302.46	303.27	302.88	302.7	304.27	301.6	304.32	302.56	303.84	303.64	303.01	303.78	303.3	304.71	301.34	302.29	303.24	302.54	302.78	302.39	303.49	302.04	303.41	302.24	302.71	304.26	303.59	302.39	303.66	302.86	302.51
317.09	316.32	314.42	317.27	318.36	316.46	316.12	316.23	314.84	315.59	315.08	315.47	317.56	317.44	317.28	317.3	317.39	318.78	317.24	318.12	317.47	315.44	314.8	316.37	316.5	317.31	317.74	315.63	317.6	316.7	314.61	315.34	316.46	316.24	316.59	317.08	316.78	317.78	317.47	316.22	317.32	316.62	318.02	316.22	318.51	316.85	317.91	313.71	314.4	317.22
305.6	305.6	306.37	307.57	306.71	306.72	304.91	304.65	306.15	307.1	307.62	306.69	304.78	305.99	307.78	304.74	305.21	307.12	307.41	305.74	305.81	306.38	306.95	306.03	305.7	305.28	306.68	306.66	305.88	307.35	307.69	306.34	306.26	305.9	306.43	305.01	306.7	307.55	307.07	306.46	308.29	306.67	307.04	306.68	307.5	307.17	306.32	307.22	306.33	306.43
305.08	306.51	306.56	305.35	308.04	306.66	305.6	306.09	306.67	305.97	305.84	306.63	303.9	304.71	307.35	306.76	305.03	306.37	305.97	308.8	306.18	305.68	305.93	307.82	308.48	305.45	307.71	307.54	306.68	306.58	305.52	303.55	306.42	304.61	306.29	307.98	307.52	306.75	306.23	306.09	306.63	305.12	303.97	305.8	305.54	304.63	306.22	305.62	306.12	306.33
307.06	306.71	308.33	307.95	306.76	307.95	306.96	306.68	307.38	307.65	306.05	305.43	306.31	304.74	305.74	304.67	303.59	306.68	306.02	306.25	307.89	307.25	308.3	306.47	306.19	305.89	307.46	308.28	304.63	305.47	306.82	307.04	306.85	306.27	306.04	306.08	307.06	308.09	307.82	304.94	306.84	307.35	306.55	307	306.73	305.61	307.43	306.97	307.65	306.22
294.42	294.64	296.57	293.7	294.53	292.81	293.41	295.13	294.96	293.48	293.31	296.34	293.25	294.89	294.18	292.22	294.85	293.53	293.87	294.84	294.15	295.94	294.61	293.13	294.7	296.44	292.68	293.26	294.79	294.88	294.39	293.95	293.97	295.84	293.46	293.44	294.06	295.88	293.36	292.68	294.1	295.46	294.62	294.86	293.74	294.49	292.99	293.45	293.37	294.67
301.71	304.16	303	304.52	302.78	301.86	303.11	302.7	302.69	302.31	303.84	302.08	303.23	302.44	303.22	303.18	302.19	302.35	302.59	303.64	302.13	303.11	302.55	304.07	300.65	301.66	303.73	301.77	304.25	303.78	305.38	304.54	300.87	303.49	303.26	301.89	303.53	304.27	304.46	301.15	304.4	302.13	302.15	304.7	304.53	303.92	303.16	301.17	304.46	303.45
316.67	317.73	317.92	317.45	317.37	315.06	316.19	317.9	318.11	316.94	316.88	317.78	317.57	316.38	319.41	319.46	316.83	318.08	316.74	316.39	319.2	317.74	316.28	319.15	317.46	317.55	317.6	316.71	317.68	315.03	317.45	317.97	317.66	316.22	316.62	317.81	318.46	317.01	317.88	317.2	318.46	316.86	317.99	317.72	318.23	317.45	317.67	317.79	316.52	317.86
304.98	304.47	303.2	305.75	305.41	305.52	304.32	304.57	305.05	304.72	305.07	302.59	304.04	304.5	303.51	306.26	304.93	304.98	304.03	303.98	303.68	303.81	303.63	303.63	304.59	304.39	303.46	304.06	303.36	303.95	303.12	304.61	306.06	304.63	303.83	305.37	304.42	303.77	305.42	303.67	304.4	305.14	302.56	305.73	304.88	303.48	304.69	305.07	303.62	304.87
309.18	309.23	309.09	309.94	309.13	308.61	310.13	309.33	309.63	308.92	309.87	308.38	306.67	309.52	310.87	308.87	309.01	308.5	308.62	308.68	309.89	308.4	308.6	308.16	309.93	309.42	307.99	307.36	309.64	307.98	308.8	308.86	308.72	308.45	310.79	310.8	308.32	309.61	309.68	308.35	308.67	307.02	308.68	308.21	309.15	308.95	308.88	306.19	308.46	309.36
314.5	314.2	314.6	314.57	316.58	313.51	313.96	314.18	315.01	313.82	314.84	314.81	314.48	312.17	314.58	313.85	313.61	316.95	314.6	315.87	315.82	314.27	315.93	315.43	315.02	314.09	312.99	315.47	316.68	315.48	313.53	314.7	313.85	313.62	314.94	314.51	315.14	314.19	313.66	314.45	315.23	314.08	314.06	315.24	315.17	316.49	315.74	317.17	315.23	313.82
303.5	302.77	303.08	303.81	302.32	303.37	303.67	301.63	302.29	303.26	302.84	301.71	300.98	302.19	302.59	301.91	301.14	303.08	303.47	303.09	302.35	300.95	303.34	303.06	301.42	303.07	301.64	302.65	302.82	303.24	302.39	301.19	302.06	301.3	302.54	302.53	302.44	301.96	301.01	302.56	300.45	301.82	303.41	302.7	302.15	302.2	302.93	302.18	301.38	301.84
311.55	313.68	312.65	314.15	312.45	313.89	313.73	311.71	312.14	312.03	312.71	312.34	310.73	311.6	313.29	313.19	312.04	313.4	311.64	311.36	313.59	311.36	310.85	312.82	312.59	312.09	312.38	314.15	314.13	312.26	313.31	312.58	313.51	311.36	311.56	313.35	312.73	311.46	313.92	311.82	312.63	311.93	313.24	313.48	312.91	313.76	313.47	313.07	313.07	311.76
326.14	324.33	325.56	325.1	322.14	324.44	324.78	325.22	325.6	324.58	324.26	324.8	324.26	326.27	322.63	322.86	324.32	323.78	324.92	324.66	325.51	324.39	323.68	323.51	323.66	325.02	323.4	324.16	324.57	322.85	324.75	324.62	325.12	325.46	325.59	323.55	325.6	325.65	326	322.91	325.04	325.59	325.37	322.86	326.42	326.1	322.22	324.41	325.51	323.77
306.82	304.71	304.84	306.71	306.29	304.97	307.35	306.55	306.63	304.93	305.2	304.74	305.93	306.54	306.03	305.45	305.76	305.42	305.13	305.44	305.42	306.8	306.06	306.9	306.38	306.17	306.11	305.58	305.8	305.85	306.1	304.31	305.68	305.79	306.44	307.21	305.93	306.23	306.28	309.86	305.63	305.62	305.81	306.56	307.58	306.55	305.81	305.64	306.25	305.21
325.38	324.52	326.8	323.56	327.18	326.21	325.62	326.48	326.8	323.98	324.08	326.8	325.66	325.32	325.96	323.86	326.96	323.75	326.78	324.07	325.9	324.79	322.96	326.94	325.2	325.03	325.29	325.47	325.52	325.48	325.83	325.76	325.44	324.91	325.3	324.96	325.03	325.16	324.38	323.96	325.27	325.9	326.33	327.02	324.9	324.59	327.16	324.91	326.74	325.89
312.96	312.4	313.52	312.57	312.06	314.14	312.28	313.17	314.67	315.1	312.5	313.53	314.18	313.46	312.09	312.15	313.61	312.67	312.32	312.07	312.76	311.27	312.38	312.37	313.37	312.43	313.71	314.26	314	312.86	312.06	313.31	311.98	312.44	313.42	312.93	312.32	313.87	312.71	313.13	313.71	314.41	313.12	314.26	311.69	313.56	312.23	312.46	313.14	312.35
304.96	305.1	304.81	306.9	304.44	304.2	304.05	305.79	305.8	305.19	305.77	304.62	305.87	305.67	305.15	304.48	307.14	304.39	305.79	305.4	304.47	305.77	306.02	305.74	304.01	304.58	305.87	305.67	304.8	303.05	302.71	305.07	304.53	305.45	304.11	304.02	305.93	305.82	304.47	306.27	304.98	304.14	304.32	304.89	306.37	305.19	304.83	305.86	304.8	306.05
315.42	317.62	316.2	316.24	314.67	315.23	316.04	314.81	316.8	315.84	316.69	317.05	316.08	315.77	315.15	316	315.67	315.38	315.33	315.91	316.91	315.81	315.55	315.19	316.5	314.88	318.28	315.78	317.78	316.3	316.27	315.76	317.45	315.3	316.99	315.55	314.7	317.58	318.56	315.75	316.57	314.11	316.38	314.96	316.41	314.67	314.79	316.64	317.73	315.4
305.45	304.55	305.12	304.01	305.19	305.41	303.85	305.47	304.34	303.96	306.66	304.17	304.53	304.12	303.27	303.92	305.48	305.08	306.66	305.33	303.9	304.22	304.14	304.14	305	303.45	304.76	304.08	307.12	303.44	304.61	303.31	304.3	304.61	303.16	303.84	304.55	304.93	305.54	304.16	303.8	303.26	303.9	304.78	304.75	304.93	305.62	304.68	306.49	304.67
302.13	302.92	302.73	303.96	303.45	303.11	303.09	305.26	305.34	304.72	302.21	304.21	304.45	302.38	303.59	302.88	304.29	303.12	304.31	302.93	301.8	304.7	303.06	301.61	304.26	302.61	302.16	303.47	302.87	303.47	302.31	304.6	302.61	304.92	302.5	301.93	304.22	303.73	304.83	303.8	301.71	303.76	304.5	301.96	303.5	302.14	303.77	305.25	304.05	305.95
302.6	301.73	303.2	300.85	302.36	300.69	302.46	300.41	300.92	300.22	302.34	302.79	300.44	300.25	300.89	301.07	301.85	299.26	299.36	302.03	302.41	302.66	301.09	300.77	300.83	302.98	300.48	301.83	300.73	302.05	302.59	301.15	300.01	302.68	299.9	302.38	300.78	301.97	300.85	301.95	300.21	302.25	301.46	299.73	301.32	300.96	302.07	301.59	301.81	299.8
305.63	306.31	305.3	306.74	305.34	307.95	305.9	306.28	306.09	305.57	306.77	306.47	305.93	307.07	306.02	304.94	306.09	307.43	306.46	305.16	306.77	306.13	305.99	307.08	306.5	308.91	306.63	306.72	306.06	306.54	305.6	306.59	306.46	306.29	307.01	305.96	304.31	304.82	305.72	305.02	306.35	306.82	306.57	307.23	305.53	307.38	306.13	307.06	304.65	308.2
303.49	304.41	303.94	304.32	303.66	303.9	303.96	304.34	303.67	303.66	305.47	305.14	305.79	306.24	304.09	304.13	302.57	303.89	303.93	304.77	303.67	303.24	303.68	302.38	303.73	303.56	304.66	306.19	304.72	304.33	305.24	302.28	303.54	304.67	304.75	302.95	305.54	303.59	304.26	304.36	304.99	305.6	303.66	304.56	304.4	304.5	305.11	304.77	305.29	305.14
302.98	303.82	302.64	301.94	301.73	300.63	302.88	302.14	304.15	301.13	304.31	303.65	302.49	302.31	303.86	303.01	304.54	304.13	303.38	302.64	305.1	302.28	303.14	303.31	302.6	304.35	302.41	302.94	302.27	304.65	301.73	301.63	302.83	301.57	301.73	302.85	302.39	302.99	302.91	301.1	304.07	301.95	303.05	303.95	303.34	303.28	302.25	303.45	302.68	302.7
305.87	305.17	305.47	306.51	305.27	306.06	305.49	305.14	306.9	306.85	306.31	306.39	304.48	305.61	305.43	305.96	305.07	305.03	306.5	305.34	306.1	303.98	306.7	304.67	306.32	306.9	304.98	304.02	304.45	305.52	305.3	303.83	306.44	304.66	306.15	305.15	303.78	304.47	304.61	306.39	304.84	304.15	304.13	303.48	304.95	305.17	305.56	306.13	304.06	305.46
302.98	305.33	303.27	302.56	304.56	304.07	303.41	305.6	305.32	306.12	304.02	304.88	304.98	304.5	304.29	303.04	304.34	306.89	305.56	304.46	305.18	304.35	302.67	304.36	304.6	304.88	303.92	303.13	305.24	303.74	304.67	303.81	305.35	304.31	305.11	305.37	301.99	304.1	303.47	302.92	302.95	305.31	303.89	305.05	304.38	303.94	303.4	305.03	304.88	304.43
302.71	303.6	304.62	306.24	306.5	304.89	303.41	303.63	304.81	304.59	303.37	304.89	303.19	303.23	303.71	305.2	304.26	304.06	304.1	304.24	305.21	305.06	303.56	302.63	305.75	304.16	303.12	305.35	304.89	303.37	303.3	303.49	303.5	305.86	302.96	305.13	303.9	303.69	303.63	303.86	303.02	303.16	303.85	302.79	302.5	302.96	304.65	304.69	302.52	304.19
300.98	301.37	301.61	300.5	299.62	298.25	301.07	301.14	300.46	299.27	299.15	299.7	298.52	301.53	301.6	299.13	300.48	300.63	300.41	298.06	301.9	300.63	298.52	300.18	299.28	302.08	299.63	298.49	299.92	299.66	300.19	297.99	299.66	299.19	299.39	300.32	298.77	298.59	300.69	298.69	300.51	299.69	299.54	300.98	298.68	301.17	298.36	300.21	299.13	299.81
310.46	312.01	311.64	312.9	310.67	310.32	311.2	310.39	310.86	311.65	310.8	311.46	312.26	312.32	312.79	311.86	312.5	311.44	310.93	313.37	310.74	311.5	311.63	311.81	310.01	311.02	309.73	311.62	313.32	311.47	311.3	312.17	313.66	311.3	311.28	312.04	311.28	312.59	310.26	312.81	310.68	311.22	310.18	310.56	310.6	309.43	312	310.6	312.26	310.23
305.02	304.47	305.62	302.65	304.24	303.99	305.51	306.32	303.74	303.42	306.1	305.46	305.66	305.62	305.64	305.14	305.61	304.97	305.23	305.63	304.93	304.37	306.06	304.84	306.82	304.77	304.25	303.85	305.44	304.64	304.94	305.14	306.32	307.35	306.26	304.21	305.43	304.32	307.01	305.13	305.24	306.82	305.13	304.59	305.42	304.04	304.67	304.7	304.74	305.78
294.82	294.92	295.93	295.28	294.89	294.51	294.13	293.64	297.01	295.83	296.14	293.7	295.09	294.54	294.16	295.76	294.03	294.66	295.19	295.97	295.71	293.64	295.02	295.48	293.24	293.12	294.69	296	294.31	296.03	293.58	294.61	293.83	293.27	295.48	294.24	292.95	296.68	295.4	294.33	295.65	294.96	294.23	294.79	293.42	294.55	295.71	293.16	295.03	293.47
305.9	304.37	303.61	306.65	306.08	306.08	305.49	306.68	305.68	305.34	304.69	306.11	305.76	304.82	305.59	305.81	304.34	305.82	305.77	305.58	305.28	306.17	305.39	305.62	303.81	304.23	305.07	305.47	305.47	305.46	304.33	306.84	305.4	304.43	306.48	305.53	304.29	305.7	305.89	305.15	304.64	305.81	307.45	304.36	306.02	307.07	303.64	305.78	304.85	305.06
303.6	305.45	305.88	303.55	304.96	305.48	306.49	304.61	304.36	305.91	304.58	303.63	305.36	304.82	305.12	305.46	305.43	304.03	305.01	303.82	304.48	303.45	304.13	307.24	305.24	305.13	304.7	304.94	305	305.62	304.97	304.19	303.98	303.23	305.21	305.47	304.56	304.27	304.75	304.82	302.79	305.86	305.23	304.66	304.82	304.25	305.33	302.18	302.92	304.27
307.88	307.9	308.81	309.2	307.08	308.53	309.3	307.42	310.07	309.65	309.79	308.99	308.68	309.69	308.15	309.41	309.34	308.78	309.76	308.68	306.05	309.33	311.82	309.02	307.88	308.56	308.44	308.77	306.81	308.25	310.39	309.08	308.09	307.6	308.11	309.97	309.62	309.32	309.4	308.02	310.37	308.85	308.17	308.74	308.26	308.23	309.83	309.34	307.87	309.82
295.8	297.84	297.76	296.71	296.75	297.08	297.24	296.11	297.22	298.11	296.34	295.93	297.03	298.08	296.79	296.52	297.14	295.71	296.8	296.1	297.48	298.16	296.47	296.97	293.99	297.3	295.94	295.9	296.46	296.62	294.66	297.72	296.5	296.45	296.41	295.86	296.7	297.16	295.57	295.41	296.92	296.6	296.5	296.23	295.92	296.68	299.13	295.65	296.6	298.42
305.37	305.75	306.28	307.29	304.39	305.55	303.05	305.65	304.99	304.3	306.46	304.07	305.6	304.04	305.45	302.93	308.1	305.18	306.23	306.29	304.11	306.01	306.68	303.92	305.15	304.45	305.18	303.57	304.43	304.3	305.56	305	304.46	304.46	304.5	305.68	305.77	304.11	305.58	305.63	306.85	305.35	305.29	305.84	307.56	305.39	304.6	305.37	307.51	305.95
299.77	301.17	299.67	300.06	300.01	301.01	299.68	300.04	300.25	299.9	298.26	298.96	301.62	300.41	299.8	300.6	300.26	299.53	298.81	300.17	298.42	300.94	297.98	298.61	301.5	298.41	300.11	301.36	301.69	299.8	298.54	300.16	298.94	299.7	300.09	299.58	299.52	300.69	300.06	299.66	300.44	300.46	300.9	300.55	299.11	301.39	300.27	299.5	299.98	300.12
312.62	314	314.88	314.47	314.21	312.95	313.33	313.18	312	314.48	314.64	314.54	313.54	313.69	313.81	313.83	313.76	314.26	315.66	313.08	315.07	314.12	314.37	314.87	314.55	314.19	312.51	311.77	315.53	312.76	314.25	315.08	313.46	313.87	315.52	315.08	315.19	314.61	313.9	313.03	314.27	313.38	313.81	313.1	312.8	313.32	314.02	314.34	314.73	315.02
297.01	297.47	294.8	296.66	296.63	297.72	296.59	297.91	296.76	295.51	295.37	296.93	296.55	298.72	296.38	295.69	296.61	295.66	296.49	295.15	295.23	296.53	296.13	296.73	297.49	296.69	295.55	297.45	297.37	297.83	296.16	296.62	297.01	296.34	294.8	297.39	296.52	298	296.71	296.86	298.93	297.21	296.88	298.38	297.46	296.85	296.71	297.37	296.78	296.02
300.67	301.13	300.52	302.3	300.69	301.94	301.19	300.65	301.55	299.99	302.11	301.39	300.78	299.63	301.51	301.31	300.12	300.48	300.54	299.71	302.35	302.4	301.05	300.93	301.35	301.22	302.23	300.09	301.09	302.28	300.54	300.95	302.86	300.63	299.67	300.75	300.34	299.7	300.29	301.45	300.93	301.21	299.96	301.06	301.48	300.79	298.69	302.97	301.92	301.47
301.54	303.22	303.46	302.72	302.12	302.66	302.66	302.96	300.99	302.99	302.97	302.62	301.26	303.09	302.94	302.26	303.18	301.78	301.62	303.45	304.95	302.46	301.86	302.16	302.89	302.39	301.81	303.58	304.27	302.11	302.02	303.29	302.75	304	302.97	303.41	302.11	302.08	303.72	303.53	300.85	302.42	302.67	303.46	303.21	300.53	303.28	302.87	301.31	302.43
303.51	302.4	303.73	303.76	303.76	302.62	304.64	304.56	304.27	303.55	302.1	305.87	304.16	302.99	303.95	301.73	304.85	302.8	303.1	303.34	301.98	303.33	304.1	304.06	303.78	302.64	302.96	302.73	304.08	303.62	303.19	305.17	303.29	305.12	302.21	304.62	302.34	304.26	303.65	304.39	303.06	305.25	302.49	303.28	302.34	303.3	302.72	305.3	304.47	302.83
312.86	312.14	313.88	312.35	312.76	312.24	313.41	313.01	313.01	313.26	312.22	312.52	311.83	311.58	312.51	312.32	313.19	313.79	312.59	312.52	312.45	312.34	312.98	311.88	313.24	311.65	311.65	312.43	312.14	312.09	313.11	311.34	314.72	310.62	312.39	313.14	312.8	312.79	311.37	311.9	313.76	311.37	312.56	311.97	311.85	311.44	313.81	314.55	313.19	313.61
304.97	301.47	301.58	302.43	301.79	301.43	302.97	302.81	302.45	302.19	300.63	303.59	302.97	302.72	301.57	301.19	303.55	304.04	303.09	303.05	303.78	301.16	302.95	302.34	302.37	302.03	302.56	302.9	304.81	302.24	302.19	300.73	303.18	303.23	303.17	300.59	303.87	303.89	301.8	302.63	302.39	301.05	303.44	302.87	303.01	304.86	303.71	303.73	302.85	302.19
319.11	319.28	318.63	318.23	318.2	318.58	317.41	317.73	318.37	318.57	317.83	318.32	317.96	319.4	317.81	320.09	318.19	317.39	318.19	319.39	316.97	318.15	317.15	318.81	318.77	317.69	319.39	317.67	318.4	318.62	317.34	319.55	318.28	317.57	316.74	320.24	317.35	319.17	317.64	317.75	317.3	317.18	317.19	317.51	318.57	318	318.57	319.33	318.71	319.69
302.53	302.28	300.97	303.7	303.61	302.69	301.92	303.69	302.9	302.42	302.93	303.37	302.37	303.27	301.08	303.31	302.89	303.07	303.33	303.81	302.25	301.66	302.43	304.32	301.79	302.22	303.37	302.7	300.72	303.92	302.85	302.24	303.24	300.61	301.72	302.98	303.03	302.45	303.12	301.99	301.79	302.83	301.88	301.23	302.47	302.49	302.04	302.24	303.01	302.78
317.95	317.82	316.5	320.12	317.39	320.6	316.87	319.06	318.75	319.57	317.84	318.66	318.53	316.87	317.91	318.01	316.56	317.48	320.08	318.87	319.21	318.88	319.54	317.81	318.72	317.31	317.12	318.6	319.12	317.36	317.41	317.75	317.96	317.44	317.75	318.37	318.76	316.89	317.46	316.64	318.96	319	319.4	319.21	319.57	317.81	318.41	318.67	318.62	319.27
306.25	305.67	305.14	305.61	305.7	307.73	305.54	306.16	306.78	305.96	305.11	306.04	307.12	306.55	306.6	306.38	306.66	306.64	307	306.11	305.54	304.3	307.78	304.8	304.58	305.1	306.12	305.54	308.21	305.5	305.38	305.07	305.43	307.29	307.14	306.93	306.17	305.26	307.1	305.99	307.66	306.68	304.02	305.84	306.5	305.81	306.28	306.5	306.79	305.14
310.16	310.55	311.12	309.33	309.93	310.94	310.47	312.68	309.1	311.03	309.71	311.55	310.01	310.9	311.2	309.01	310.43	310.77	311.18	310.26	311.65	310.84	310.87	310.3	311.55	308.61	310.89	310.28	310.87	312.7	310.43	310.87	309.79	309.34	309.54	311.08	312.36	310.34	309.62	311.1	311.76	310.58	309.93	310.17	309.86	310.61	310.19	311.5	309.5	310.94
315.95	315.65	318.7	314.97	315.18	317.37	317.96	317.25	316.39	316.78	317.64	317.23	317.28	317.59	316.37	316.69	316.98	315.96	316.19	315.88	316.25	317.67	315.87	318.76	317.1	318.13	315.72	315.95	316.82	315.45	316.38	316.45	317.5	315.73	318.52	316.16	315.67	316.34	314.44	314.55	316.11	318.24	317.86	315.13	318.76	316.85	315.96	316.23	316.85	315.83
317.85	314.89	318.5	315.98	315.74	318.11	315.56	316.35	317.57	318.36	315.21	318.08	317.15	317.6	316.39	316.54	316.52	317.13	317.76	316.79	316.5	317.21	316.97	318.2	318.59	317.23	318.26	316.05	318.23	316.52	316.83	317.32	318.67	316.38	315.7	317.02	317.41	317.89	317.12	317.87	317.32	316.95	317.33	317.43	315.7	317.14	315.95	317.26	316.64	317.64
307.83	305.55	306.05	308.39	306.35	308.37	306.93	306.96	307.52	306.32	304.77	308.3	307	306.76	308.02	307.2	309.96	307.37	306.4	307.13	307.86	305.77	305.23	308.03	307.45	306.75	308.53	310.12	307.98	307.59	307.92	308.37	306.49	307.75	306.55	306.95	307.09	307.31	307.37	307.36	306.23	307.38	306.81	306.13	305.83	309.34	308.53	306.7	307.12	308.69
326.21	326.22	326.95	325.64	324.36	326.86	327.92	326.99	325.37	328.29	328.05	329.24	327.6	330.52	328.86	327.79	326.97	328.64	329.62	328.76	327.99	327.42	328.47	329.08	328.45	327.69	326.85	326.02	327.35	329.32	327.05	328.18	326.45	327.36	326.38	326.59	328.82	327.27	328.07	326.85	326.87	327.37	328.78	327.04	327.63	326.24	325.46	329.35	327.24	328.04
314.75	313.25	314.7	313.37	316.13	315.44	314.53	313.64	315	314.15	314.62	313.45	312.06	314	314.63	314.88	313.93	313.72	314.38	313.59	313.81	312.36	313.45	313.21	314.05	313.18	313.4	313.69	315.74	314.58	312.5	314.23	311.73	314.78	316.39	314.3	315.66	315.17	313.87	315.28	313.67	315.04	312.35	312.34	314.44	313.86	313.12	315.73	313.65	313.19
326.47	330.45	328.96	328.39	328.68	328.49	328.89	328.35	328.16	328.22	327.31	329.1	329.82	330.07	328.71	327.95	329.62	328.01	329.14	329.07	329.02	328.81	329.11	328.38	327.2	326.96	330.19	329.39	326.94	328.36	327.44	329.49	328.93	327.35	329	328.57	329.18	326.73	328.09	329.11	330.06	327.77	328.1	328.04	328.51	328.38	328.2	327.93	328.64	329.27
307.41	307.91	307.02	306.06	307.06	305.99	306.93	307.19	307.01	306	306.14	305.54	305.58	306.29	306.14	305.54	306.66	305.02	306.4	307.42	307.6	307.02	307.53	306.68	307.42	306.42	307.49	306.71	307.39	306.41	306.72	307.18	307.5	307.43	306.89	306.58	306.86	307.56	306.03	306.84	305.54	307.14	306.57	306.99	307.26	307.22	305.91	306.61	306.13	304.81
313.28	314.32	312.78	312.93	312.09	311.86	313.9	312.93	313.85	311.83	311.17	314.18	312.14	314.52	312.25	313.33	315.15	312.15	314.92	314.32	313.74	311.88	312.41	311.72	314.22	312.48	313.31	313.25	314.97	312.37	313.76	311.29	314.07	312.83	312.87	314.87	313.89	312.82	312.29	313.41	312.92	312.79	313.63	313.29	312.43	313.02	312.79	313.66	314.04	312.48
310.48	310.48	309.14	310.1	311.18	309.14	310.77	308.96	309.28	309.5	310.33	307.96	307.86	309.3	309.06	309	309.07	309.49	309.7	309.81	308.93	309.56	309.24	308.05	309.29	309.35	309.9	309.7	311.03	310.91	308.91	308.46	308.5	310.04	309.5	308.95	308.13	309.26	309.12	309.32	309.08	309.34	309.64	310.85	309.92	310.41	311.47	309.34	311.69	310.77
302.1	302.77	301.91	304.48	302.28	302.57	300.9	305.13	304.75	300.88	302.04	304.85	302.62	304.84	304.22	303.63	302.73	303.21	304.45	303.06	304.4	303.01	303.81	305.08	302.03	303.31	303.74	304.05	303.93	302.68	303.81	302.67	302.83	303.18	303.93	301.58	305.14	303.42	304.18	303.84	305.16	302.43	303.69	303.85	303.91	303.43	303.82	304.49	305.13	303.82
312.18	313.41	312.8	311.83	311.83	314.48	314.84	312.97	314.22	314.52	312.89	314.27	312.83	313.2	311.88	312.24	312.07	311.83	313.83	314.23	309.92	313.04	312.25	312	311.88	312.16	313.37	313.3	314.42	312.17	313.34	313.87	312.61	313.38	314.02	311.74	313.82	313.73	313.45	311.07	311.17	313.74	313.02	313.65	313.11	313.62	313.25	310.53	311.57	311.47
314.42	313.4	315.33	314.03	315.05	314.99	316.18	314.68	315.76	315.63	315.09	316.78	315.24	314.61	313.37	315.41	315.6	315.86	317.23	314.72	317.25	314.95	314.28	316.68	314.1	314.59	314.75	315.2	315.29	314.11	314.44	314.73	314.45	313.27	316.69	313.69	314.41	316.78	314.78	315.92	316.06	312.67	315.42	316.79	315.87	315.38	314.43	315.97	313.92	316.64
295.89	293.26	295.31	295.09	295.87	293.92	297.15	296.13	295.06	295.43	296	295.41	295.27	293.65	295.53	294.21	294.43	294.33	297.61	294.31	294.58	296.56	295.11	295.55	294.1	295.83	296.47	296.29	294.08	296.23	292.27	293.05	296.49	294.69	294.42	295.13	294.97	295.76	296.83	294.72	293.89	294.66	294.75	296.43	294.11	294.55	294.66	295.15	295.26	295.28
315.42	315.68	317.17	316.13	316.34	315.39	316.81	315.92	315.82	316.01	316.82	316.45	315.84	315.6	316.68	316.63	315.98	316.26	317.26	317.23	316.56	314.45	316.39	314.74	315.16	315.43	316.42	315.51	317.26	314.45	315.74	316.9	315.74	316.76	314.5	315.77	315.02	315.66	315.93	316.01	315.56	316.91	316.42	316.03	315.54	315.98	316.75	316.06	315.26	315.19
310.14	311.7	310.43	310.79	310.95	310.35	308.65	310.82	310.35	311.81	311.16	311.13	310.03	311.01	311.26	309.9	308.86	310.46	310.1	310.05	308.26	310.04	309.06	307.69	309.36	310.01	312.21	310.82	312.37	309.15	312.52	310.87	311.28	311.65	309.91	310.75	310.13	311.39	309.01	309.64	310.99	310.8	312.2	310.41	309.69	309.56	311.23	311.93	310.37	312
294.96	295.65	296.03	295.48	295.03	296.03	294.84	295.91	295.42	295.13	295.55	295.26	294.15	294.81	293.64	293.92	294.86	295.29	295.43	294.46	296	295.52	294.43	294.85	294.89	295.65	295.71	293.73	295.02	294.67	295.73	296.28	293.64	297	294.27	294.94	294.23	295.5	295.96	295.09	298.03	295.82	294.32	295.03	295.36	295.86	294.75	295.08	293.68	296.81
313.58	312.52	313.35	312.03	311.89	312.3	313	311.86	313.27	312.16	313.47	312.1	312.84	314.45	313.34	312.92	313.23	311.86	313.53	312.66	312.32	312.06	311.77	313.09	313.43	310.44	312.61	312.99	311.45	314.04	312.9	313.26	313	315.41	311.86	312.13	313.17	312.1	311.19	314.98	313.86	312.58	312.41	314.46	313.62	311.26	313.08	312.58	312.57	312.83
315.38	316	316	315.57	316.2	315.5	317.57	316.94	315.5	316.03	316.81	314.69	315.8	316.19	315.44	315.7	316.19	316.17	318.27	314.87	316.83	316.82	316.9	315.44	316.98	317.11	315.15	314.84	316.5	316.4	315.56	316.4	317.1	316.25	316.2	316.28	314.49	315.74	314.32	315.93	317.42	316.92	315.85	315.73	316.05	316.3	316.29	317.06	314.85	316.83
304.32	305.14	304.68	306.14	305.14	304.75	305.93	306.05	304.33	305.73	304.77	303.52	304.32	303.57	306.1	305.81	307.2	304.15	304.2	304.37	301.96	303.79	304.25	303.14	302.69	304.29	304.93	304.4	304.63	304.99	304.76	306.32	306.01	304.89	304.21	303.98	305.89	306.3	304.61	303.67	304.59	303.91	304.61	304.75	303.79	305.6	303.76	303.3	305.33	304.52
306.37	303.98	305.25	306	302.83	305.23	304.64	303.81	303.68	305.98	303.59	304.68	305.77	305.48	303.95	304.6	304.77	303.65	304.29	304.94	306.52	304.96	304.58	304.59	305.25	303.65	304.97	303.2	304.43	305.8	305.1	305.38	303.51	304.25	304.92	305.24	304.46	303.98	305.24	303.25	305.48	303.87	303.2	304.74	303.7	303.67	304.33	303.4	304.33	304.14
306.5	306.78	306.51	307.79	306.55	306.45	306.08	307.23	307.19	304.89	306.19	306.18	306.48	306.11	305.18	307.74	306.68	306.14	306.09	307.63	305.92	304.72	304.47	305.29	305.11	306.67	305.41	305.04	306.46	307.76	307.19	305.37	306.82	306.06	306.87	305.72	307.5	306.04	304.7	306.78	307.04	305.06	305.28	306.63	304.9	305.41	307.87	305.72	306.88	306.35
327.56	327.42	327.12	328.02	326.34	327.2	329.93	327.53	327.88	329.73	328.1	328.88	327.21	329.25	327.74	328.57	328.14	328.3	329.43	327.67	328.62	327.76	327.18	329.53	327.8	328.84	328.71	327.39	325.92	327.21	328.61	327.78	330.57	327.66	329.22	327.06	326.28	328.19	328.21	326.17	326.7	326.89	327.42	328.04	327.09	327.58	328.16	327.99	328.2	326.98
326.26	324.82	325.75	327.17	325.43	325.92	324.14	324.43	324.1	324.87	326.01	324.66	326.27	327.92	325.24	325.5	325.05	326.02	326.31	325.77	325.33	324.54	325.98	325.97	326.52	323.53	324.14	326.01	324.21	325.95	322.96	324.04	324.91	326.58	325.84	324.93	324.9	326.06	323.69	324.7	324.32	328.92	326	325.03	326.18	325.33	325.08	324.42	325.54	325.78
312.3	312.1	311.58	313.29	312.68	313.18	312.94	312.2	313.38	313.06	312.52	314.1	313.14	313.04	311.86	313.89	312.47	311.46	312.97	312.3	312.44	311.43	313.07	314.27	311.64	312.28	312.42	314.61	312.69	313.02	311.5	313.21	311.81	312.86	310.41	313.17	313.23	313.02	313.46	312.3	312.78	311.41	312.06	314.51	311.52	313.23	314.03	312.97	312.91	312.83
317.08	317.1	316.74	315.95	316.03	315.69	316.47	316.39	317.21	317.45	316.91	316.85	314.91	317.6	315.6	317.07	317.18	315.74	317.64	315.89	316.81	315.89	318.17	314.78	316.33	317.2	319.12	317.94	317.59	316.38	316.45	317	317.02	318.29	317.03	316.27	316.69	318.35	315.95	316.74	316.49	314.86	316.1	317.83	314.84	316.14	315.76	316.62	315.47	316.54
304.61	305.76	306.08	305.03	304.65	306.3	305.13	304.59	306.54	306.58	306.07	305.08	306.91	306.64	306.91	307.28	305.89	304.87	305.86	304.26	305.07	305.64	304.54	305.79	305.66	306.02	305.75	306.93	305.91	304.76	304.3	305.74	307.21	305.95	304.58	304.76	306.62	304.69	305.76	305.87	306.71	304.84	304.64	305.53	306.4	305.64	305.26	306.03	305.41	305.06
305.25	306.35	303.92	306.06	303.78	305.12	307.33	307.15	305.38	303.91	305.72	305.23	303.29	304.12	304.12	304.56	305.15	306.61	304.75	305.75	306.25	305.62	305.64	306.01	304.02	304.86	306.32	303.39	305.78	303.09	305.53	303.38	306.09	306.16	305.31	304.07	306.39	304.76	307.32	304.57	303.89	305.4	307.05	305.59	303.77	304.47	305.13	305.25	305.01	306.66
327.08	329.93	326.31	329.72	327.64	327.51	327.62	328.47	327.53	329.65	328.35	327.84	326.99	327.71	327.28	327.84	328.6	328.99	328.48	328.76	328.02	328.99	328.49	326.51	327.7	328.2	328.24	328.33	326.63	326.18	327.8	328.57	328.95	327.7	327.74	327.51	328.4	326.15	328.9	327.28	326.66	327.54	327.66	328.21	329.29	329.21	327.11	327.76	327.08	327.28
306.67	305.29	303.3	304.9	303.53	305.01	303.84	303.75	301.9	303.57	305.01	304.28	303.81	301.53	305.02	304.19	304.44	302.75	303.42	302.19	304.06	304.06	304.17	304.87	305.15	303.2	303.48	303.45	301.56	304.27	304.06	304.09	304.12	305.36	301.93	305.35	303.96	303.9	302.22	303.02	303.41	304	303.29	305.32	301.03	304.43	302.24	302.87	305.27	305.07
316.49	315.87	315.7	316.07	316.15	315.84	314.44	316.25	317.27	315.68	316.6	317.55	316.4	317.05	315.83	315.49	316.97	316.28	316.42	317.82	316.41	316.29	316.45	317.78	317.11	315.54	317.2	318.19	317.38	314.38	316.72	316.43	315.28	316.95	316.35	317.65	316.41	315.35	315.42	315.41	315.62	316.36	317.19	316.38	316.13	317.45	315.83	315.77	316.36	316.71
300.52	299.75	300.21	301.35	299.22	300.44	300.85	300.47	301.05	298.84	299.89	301.24	300.76	300.43	300.35	301.02	301.18	300.14	300.34	299.07	299.97	298.75	302.76	300.47	301.16	299.08	298.83	300.56	300.24	301.07	300.66	300.52	302.23	299.07	298.76	302.46	301.52	299.47	300.42	300.44	300.79	301.15	300.09	301.61	299.72	296.93	299.74	296.77	300.52	301.03
314.92	315.91	314.55	314.68	313.53	315.06	315.49	315.46	314.97	313.54	316.13	315.42	315.8	314.37	315.68	313.02	314.76	314.13	315.07	313.46	313.5	315.24	315.6	315.35	315.63	316.25	313.33	314.2	317.73	313.91	313.36	312.79	314.75	313.4	314.24	314.38	315.28	313.7	313.76	315.36	315.67	315.55	313.97	316.29	314.41	315.19	314.64	315.53	314.11	314.17
293.88	293.25	294.25	294.05	294.53	295.07	294.83	292.4	294.68	295.48	294.82	294.72	295.35	292.93	292.16	294.98	293.26	292.97	295.55	291.94	293.15	293.24	294.07	294.07	293.52	295.56	293.99	294.64	294.28	294.1	294.6	294.66	294.23	292.11	295.5	293.14	294.84	294.42	294.47	293.48	294.15	292.72	293.86	294.85	292.53	294.46	296.46	294.96	294.6	293.4
317.02	319.02	319.1	317.74	320.56	317.36	319.19	318.06	319.45	317.95	319.66	318.58	317.7	319.25	318.91	316.74	316.32	318.52	317.48	318.55	318.44	317.36	317.75	319.68	320.14	319.65	321.23	318.32	317.53	318.61	318.28	318.98	319.7	316.6	319.23	318.95	318.35	319.22	317.69	320.78	319.3	317.31	317.28	318	319.01	317.77	317.42	318.56	318.31	319.85
308.77	308.55	310	308.79	309.27	308.68	310.98	308.92	308.39	308.64	308.92	307.93	309.34	310.67	310.33	308.92	309.43	309.71	308.9	309.52	309.42	307.51	309.69	310.3	307.2	308.74	308.37	307.65	308.81	308.13	310.23	309.66	310.38	309.25	307.61	308.27	309.44	309.16	309.22	309.17	309.21	309.9	308.56	310.19	307.96	306.91	309.81	309.19	310.12	309.78
313.05	313.27	314.54	312.28	312.76	313.6	311.77	313.71	312.45	312.99	314.6	311.84	313	314.01	313.73	312.77	312.44	312.08	312.37	314.3	313.81	315.2	314.09	312.98	314.82	312.4	313.51	311.83	313.88	313.51	313.07	312.27	313.69	312.32	315.29	312.15	312.92	312.84	312.96	310.97	314.94	313.02	313.58	314.32	313.73	313.92	313.86	313.64	311.64	312.07
318.55	319.86	318.17	318.29	319.08	317.5	319.3	319.22	319.13	319.69	319.06	318.66	320.42	317.54	318.44	320.97	319.12	317.06	320.45	319.24	319.16	319.87	318.48	320.09	317.95	318.3	319.99	319.82	317.04	317.78	319.22	318.99	317.76	318.45	318.78	318.59	319.09	317.99	317.04	318.12	319.08	317.65	318.8	318.77	317.26	317.1	318.15	318.15	318.22	316.93
300.68	298.93	300.68	299.6	299.66	301.86	299.16	300.61	302.07	300.8	298.46	298.64	299.73	298.84	301.3	299.01	301.63	299.21	299.43	298.4	299.41	299.99	300.19	299.74	300.73	300.65	298.52	300.29	299.12	298.65	300.03	299.57	299.72	300.36	299.43	301	300.09	300.08	299.56	298.53	300.01	299.26	299.36	298.54	298.1	301.1	302.35	299.48	301.83	297.85
303.63	303.13	301.26	300.23	303.06	304.88	303.28	302.8	303.05	302.51	305.2	304.07	303.54	301.77	300.26	303.39	302.36	302.24	301.6	301.75	304.21	303.87	300.61	304.27	302	302.56	301.68	301.32	304.22	303.36	303.77	302.88	302.47	301.47	304.68	304.65	302.19	302.73	302.52	302.92	301.96	302.67	302.05	302.53	302.61	301.54	303.12	302.97	301.72	303.11
307.99	304.96	304.47	304.32	302.61	305.52	303.37	304.75	306.63	306.07	305.19	305.9	306.16	305.17	306.71	304.31	304.2	305.92	302.88	305.22	304.95	304.45	305.86	304.76	304.45	304.49	305.77	305.76	305.44	304.49	305.16	303.65	304.92	305.14	303.35	304.96	306.27	305.19	303.79	304.19	304.57	304.14	306.22	305.53	306.85	305.45	306.74	306.59	305.67	306.33
325.89	324.92	323.91	324.2	324.63	323.95	325.44	325.53	325.63	324.33	323.72	323.73	323.25	324.25	325.48	324.92	324.72	322.65	323.67	326.31	323.18	324.98	325.43	325	324.77	322.51	323.02	325.36	324.57	324.12	323.56	323.83	324.21	324.14	324.56	325.63	325.94	324.47	325.62	325.66	324.36	325.08	323.75	323.74	322.08	324.87	326.09	323.16	324.03	323.25
307.08	308.25	307.57	306.57	307.95	307.78	308.27	308.65	307.4	307.13	305.87	307.63	307.28	308.42	307.4	306.85	307.28	306.71	308.16	307.68	308.61	306.24	306.94	306.51	309.78	305.94	308.55	307.05	306.73	306.12	307.9	308.61	306.63	306.6	308.26	306.44	306.56	306.29	310	307.27	306.93	305.93	307.38	307.96	307.05	308.41	307.44	307.86	306.69	309.01
309.84	309.55	309.12	310.05	309.77	307.34	308.58	307.37	309.96	308.55	308.6	307.82	308.05	308.07	307.6	310.46	308.4	308.69	309.47	307.91	307.76	309.77	308.72	306.58	309.46	308.19	310.02	308.62	308.62	308.88	306.63	309.81	307.44	309.35	307.85	309.53	308.06	307.96	311.16	307.65	310.18	308.98	309.44	309.36	308.93	309.92	307.95	308.85	309.85	309.28
294.88	293.05	294.91	292.75	294.74	294.58	294.54	293.35	292.63	294.43	294.76	294.44	294.02	294.09	294.39	293.15	292.85	293.35	293.91	293.98	295.87	292.46	294.28	292.52	294.9	293.99	293.58	294.09	293.97	293.51	294.11	293.88	294.6	293.75	293.66	292.76	294.4	294.8	294.92	294.3	293.52	293.66	294.09	294.24	292.87	293.18	293.37	294.75	293.3	293.17
313.89	314.87	315.71	313.4	314.47	315.53	314.29	313.48	316.27	315.51	313.25	313.57	316.14	313.69	313.96	315.93	315.11	314.84	315.68	314.03	314.18	313.93	315.46	315.44	315.48	313.39	315.19	316.54	313.73	316.36	312.96	314.75	315.31	315.8	315.14	314.32	313.33	314.81	314.54	316.73	313.72	315.29	315.11	314.58	315.99	316.08	315.26	317.17	315.69	314.25
318.16	318.29	316.4	318.23	318.37	319.66	317.91	318.77	318.67	317.65	317.97	317.45	318.44	318.73	317.78	318.93	319.46	316.85	319.24	317.92	320.15	319.2	317.05	319.58	318.88	317.98	318.77	320.13	318.96	319.44	319.04	318.38	319.34	317.38	318.61	319	318.94	318.49	316.97	319.82	318.2	318.43	318.82	317.93	319.15	318.12	318.61	319.14	318.83	317.34
307.11	307.14	302.87	305.23	306.1	304.74	304.14	304.89	303.86	305.64	306.57	307.12	306.04	305.77	304.52	304.88	304.77	305.08	304.9	305.21	305.73	306.19	304.98	306.42	304.99	306.2	305.49	305.64	305.77	306.67	306.46	304.21	304.59	305.28	304.32	306.29	306.13	306.36	306.69	306.08	305.21	306.27	306.42	306.58	305.32	305.03	305.17	304.46	306.28	306.25
306.24	306.58	305.28	306.61	304.97	307.72	305.03	305.39	305.23	306.8	305.14	305.91	307.02	307.19	305.6	304.85	307.31	305.3	308.24	305.38	305.93	306.44	306.02	307.55	307.06	306.21	306.94	306.69	305.65	305.6	305.96	305.5	306.26	306.16	306.83	305.14	306.75	304.76	307.5	305.4	305.54	306.2	306.14	307.07	306.22	304.8	306.3	305.46	307.7	305.82
302.86	304.01	302.96	301.19	303.63	303.33	303.98	304.82	303.93	303.01	304.09	302.5	304.86	302.19	302.36	304.54	301.47	303.52	303.19	303.04	302.55	303.01	302.46	303.62	301.75	303.19	303.9	304.5	304.8	303.39	304.73	303.93	302.82	303.47	302.9	303.22	302.69	303.42	303.52	302.53	302.54	301.33	302	303.18	303.54	303.7	303.63	304.35	302.64	303.47
316.08	318.62	317.77	316.58	316.52	317.19	316.14	315.4	316.39	314.76	318.12	316.32	316.87	316.82	314.47	315.66	316.7	316.81	316.15	315.83	315.74	317.24	316.95	316.3	316.56	315.78	315.82	315.49	314.88	316.78	317.43	316.47	314.05	316.75	317.08	316.9	317.04	315.33	315.76	315.49	315.35	317.66	314.75	317.78	316.56	315.22	316.87	315.25	316.77	316.41
319.17	319.02	318.07	320.7	320.33	319.31	319.86	320.44	319.4	319.7	320.63	318.51	319.48	319.12	318.86	319.37	320.24	320.07	319.61	319.65	319.11	318.16	318.98	318.42	318.63	320.54	319.03	319.76	320.53	318.61	317.67	317	319.79	318.8	318.56	320.96	320.08	319.59	320.05	319	318.76	319.83	317.85	318.02	317.1	320.39	319.81	319.06	320.42	318.99
303.37	303.17	303.04	302.32	304.38	304.01	301.73	305.51	303.79	302.24	303.89	304.64	302.4	305.06	302.31	304.59	304.52	304.59	302.51	304.07	304.3	304.9	303.76	304.96	304.02	303.53	302.24	302.76	304.97	304.46	304.59	304.51	301.76	303.7	303.79	304.36	302.99	304.37	302.17	303.49	304.31	302.76	304	303.19	302.53	303.06	303.35	302.6	305.37	304.14
309.65	312.47	311.1	310.21	311.63	308.75	312.78	309.9	311.24	310.51	310.63	310.67	309.53	310.83	311.32	311.59	311.93	310.07	310.57	311.28	310.02	311.84	310.59	310.25	311.9	311.44	311.86	311.16	311.8	313.06	310.76	308.37	309.41	310.66	310.47	310.9	309.93	309.08	309.63	310.97	310.76	311.75	311.88	312.09	309.47	311.54	310.6	309.42	311.03	309.83
309.87	311.83	309.83	313.48	310.63	310.38	309.49	310.69	310.43	309.81	311.22	309.93	309.29	310.12	309.68	309.88	309.46	309.78	311.35	309.01	309.85	310.39	308.71	309.21	308.77	310	310.27	309.62	311.31	309.6	310.26	310.29	311.66	309.98	307.53	309.05	309.1	309.76	309.16	311.2	310.67	311.05	310.33	309.9	310.21	309.31	310.2	309.67	310.67	309.69
294.41	294.81	294.67	294.51	294.86	295.03	295.05	293.71	294.86	292.52	292.29	291.49	292.43	295.53	294.65	294.24	295.35	295.23	294.06	294.67	293.85	294.31	293.15	293.17	295.07	294.46	294.18	293.31	292.92	293.75	293.72	294.7	294.36	294.75	293.85	293.75	296.05	294.05	294.74	294.45	294.07	293.83	295.18	294.49	292.62	292.19	294.32	293.2	295.26	294.99
305.58	303.63	304.2	306.72	305.78	305.51	303.5	304.48	305.96	303.13	303.4	302.76	304.19	303.66	304.66	304.76	304.34	305.55	303.81	303.74	304.77	303.46	306.03	305.52	303.79	305.49	302.19	305.82	305.35	305.84	304.21	305.24	304.94	304.98	303.43	307.2	305.47	302.42	304.51	305.19	304.26	306.38	303.93	305.9	303.59	306.63	303.27	302.85	303.99	304.69
307.5	305.68	307.47	307.29	307.07	306.27	307.15	306.55	306.24	304.51	304.64	306.97	304.95	306.13	304.47	306.56	307.05	304.11	308.41	306.49	306.69	305.8	306.32	305.17	307.65	307.59	306.69	306.33	306.96	305.68	306.19	307.99	307.12	307.4	308.06	308.77	306.43	305.23	304.58	306.27	307.63	305.81	306.35	307.06	306.27	307.6	305.07	306.06	307.67	306.52
309.07	306.19	306.99	305.84	308.62	307.15	307.52	307.72	307.26	305.53	306.78	306.8	305.96	305.98	307.09	307.16	307.93	307.24	306.33	306.55	307.99	306.18	305.13	304.67	307.12	307.36	305.72	307.34	305.26	306.42	306.15	303.21	305.93	306.17	307.89	307.01	306.69	306.95	304.64	307.65	307.83	307.38	306.86	307.43	305.05	307.88	305.7	306.77	306.25	305.42
318.44	320.06	319.73	318.41	319.72	319.67	317.3	317.83	319.31	317.54	318.53	317.09	318.48	318.46	319.06	315.69	318.25	317.68	316.83	316.68	317.55	317.13	318.95	317.94	318.67	318.86	317.31	317.91	318.72	317.11	317.48	319.45	318.07	317.89	317.77	316.16	317.74	317.98	319.21	318.76	316.8	317.62	317.75	318.88	318.5	317	318.91	319	317.4	318.51
317.75	316.42	317.6	317.84	316.84	318.41	316.44	317.14	318.41	316.25	316.84	314.94	316.43	317.68	318.14	316.59	317.04	317.2	319.61	316.33	318.38	317.46	316.46	316.85	315.92	316.25	316.12	318.02	317.03	317.47	317.78	317.74	317.58	316.92	317.28	318.06	315.5	317.76	318.17	317.3	315.65	317.77	318.23	318.09	317.55	317.41	318.3	316.22	315.45	318.48
305.26	304.81	305.87	304.68	303.64	305.58	304.13	303.83	305.55	305.02	305.37	303.79	303.89	305.11	305.88	306.49	305.02	306.89	305.37	304	304.68	304.79	305.38	307.46	305.55	307.61	302.83	304.62	306.26	306.22	303.49	303.79	306.42	304.18	305.64	305.9	306.04	305.51	305.15	303.29	304.49	304.81	306.27	306.65	306.25	305.38	307.42	305.34	305.43	305.7
296.15	293.99	296.79	295.27	295.27	295.69	295.83	295.91	296.29	295.28	295.56	295.28	297.82	294.49	295.22	295.35	295.33	295.38	296.84	294.11	295.16	294.71	294.8	295.13	296.55	295.75	293.97	295.38	294.84	294.47	294.61	296.78	296.28	295.46	295.04	294.36	295.01	295.71	295.85	296.09	295.15	295.1	295.53	296.72	297.1	296.07	295.83	295.85	295.41	296.76
301.14	300.92	302.76	300.34	300.14	301.81	300.71	299.95	301.29	301.91	302.38	300.53	301.85	300.04	300.54	301.06	300.97	300.58	300.34	301.47	300.3	302.16	301.02	302.51	300.84	300.37	300.49	299.44	301.2	302.21	303.69	301.02	301.34	299.52	300.33	301.43	301.62	299.12	302.76	302.2	302.25	299.84	300.08	300.85	299.89	302.97	301.26	300.61	302.37	299.75
315.17	315.04	312.76	313.66	313.34	312.33	314.13	312.83	313.37	314.5	314.82	313.47	313.91	314.19	313.14	313.27	313.17	315.24	313.32	313.25	314.07	314.23	313.61	314.5	313.36	312.49	314.4	313.92	313.98	313.25	313.18	315.23	315.46	313.3	313.48	314.38	315.19	314.39	314.39	312.95	313.95	313.2	313.77	313.82	312.97	315.62	313.27	314.37	312.41	315.06
315.93	317.93	319.48	317.49	316.19	320.02	319	317.74	317.67	317.21	319.46	318.32	317.09	318.65	319.72	320.46	319.22	318.47	318.2	319.59	318.13	318.43	319.79	319.41	319.04	318.67	318.13	317.9	318.29	319.09	318.26	318.88	318.61	318.38	318.51	318.54	318.29	319.07	317.75	318.78	318.14	317.46	318.35	319.26	317.94	317.63	316.68	317.33	319.11	319.74
313.11	312.46	316.4	313.5	313.35	313.39	314.52	315.3	313.07	315.07	314.43	315.31	314.86	312.98	315.56	313.28	313.13	314.91	312.93	311.81	313.81	315.22	312.12	314.32	314.21	314.53	312.58	314.89	313.72	314.5	313.99	314.62	313.11	314.9	313.12	315.52	314.45	312.73	314.66	314.51	315.52	313.08	314.07	314.42	314.53	313.86	314.64	313.38	314.19	315.57
295.76	295.31	296.18	295.65	294.1	294.36	293.74	293.6	296.43	294.21	295.46	295.27	293.53	294.15	294.66	294.95	295.94	294.39	297.47	295.42	295.41	295.29	296.24	294.77	294.81	295.2	296.82	294.99	293.46	295.07	295.05	294.4	294.5	295.78	295.37	294.95	297.01	294.86	294.92	293.65	293.93	292.25	296.12	294.45	294.62	293.09	295.16	295.1	293.34	294.17
325.4	325.47	323.4	326.56	326.14	324.76	326.61	325.68	325	325.69	325.18	324.68	324.46	324.79	325.83	324.55	324.57	325.97	324.18	323.43	324.42	326.16	325.31	325.56	324.91	325	325.4	323.16	326.21	325.23	323.04	326.82	325.38	326.13	324.42	325.97	325.86	323.71	323.7	325.86	325.27	325.19	325.27	323.35	326.04	324.12	324.81	326.48	325.59	324.15
311.58	311.53	310.26	312.02	309.7	312.26	311.37	312.21	310.52	310.55	310.2	310.83	311.41	311.49	310.56	312.61	312.45	311.77	310.33	312.14	310.48	312.64	312.65	310.3	311.92	311.86	310.85	309.84	311.95	311.56	311.13	313.95	312.62	311.12	312.01	312.48	311.85	311.43	310.28	310.83	310.89	312.62	311.43	311.9	311.9	311.8	311.38	312.87	310.9	311.98
307.27	306.19	305.57	306.46	307.74	305	307.26	308.49	308.01	306.14	307.31	307.23	308.36	308.01	306.36	307.23	305.96	308.17	307.11	305.99	307.93	308.61	308.34	306.48	306.82	306.34	308.84	306.01	308.98	306.54	309.17	306.11	306.35	307.54	306.72	306.27	307.8	306.41	307.85	310.17	309.01	306.79	306.02	308.94	306.73	307.3	307.23	306.08	307.34	305.55
318.23	319.45	320.29	318.44	319.61	318.19	317.5	318.56	318.98	318.34	318.84	318.03	318.92	318.89	318.04	318.36	317.26	318.93	319.62	317.41	316.73	318.91	318.15	318.25	316.64	318.46	319.81	318.6	318.35	316.27	317.42	318.31	317.53	319.14	316.51	319.92	317.45	319.26	318.15	318.8	318.53	318.14	317.86	319	317.42	317.79	318.96	317.67	319.6	318.22
305.86	307.73	305.29	306.43	307.97	306.02	307.2	305.54	306.11	307.11	307.09	305.98	305.42	307.17	308.02	306.95	308.28	305.39	307.25	304.98	307.1	304.84	306.97	306.67	306.4	306.63	305.67	305.44	307.15	306.11	305.19	306.65	306.61	307.14	306.1	306.77	307.13	307.01	307.12	305.46	306.67	305.84	307.29	306.35	306.64	306.09	306.4	306.3	308.29	306.06
325.09	324.49	325.47	324.76	323.26	324.95	325.38	324.03	324.98	325.16	324.71	325.22	324.7	326.43	325.71	325.54	324.35	326.68	323.29	325.84	325.91	324.17	324.89	323.4	324.1	324.74	323.03	324.43	325.41	324.81	323.96	324.68	324.78	325.17	323.71	323.97	325.52	325.91	326.59	323.47	324.47	323.14	324.32	324.07	324.98	323.93	324.76	325.87	326.05	325.29
297.64	296.47	297.81	297.85	296.38	297.53	297.49	296.71	297.54	295.68	295.61	296.67	295.81	297.34	295.82	296.15	295.95	295.49	296.67	296.2	297.22	296.48	295.57	297.75	297.86	295.45	297.15	299.48	296.85	296.66	295.91	297.98	297.4	298.23	297.36	297.52	296.8	296.31	297.34	296.17	295.64	296.91	297.64	296.52	295.97	297.05	296.01	296.59	296.13	298.5
312.25	314.54	313.07	312.58	314.39	313.92	314.2	314.12	313.7	312.61	313.03	312.61	313.78	312.13	312.61	313.42	313.75	313.49	312.1	313.52	313.04	313.79	312.61	313.6	313.28	313.33	311.93	315.18	314.15	313.76	314	313.32	312.76	314.42	313.99	312.83	312.66	313.95	313.31	312.65	314.26	313.31	313.1	312.52	312.54	312.89	314.02	311.81	314.39	314.79
307.23	306.2	307.85	308.13	307.44	307.03	305.12	306.72	307.76	306.38	306.36	306.52	307.08	306.65	307.56	307.73	307.55	307.41	306.72	308.26	306.72	307.67	307.45	307.77	305.1	307.81	307.56	307.3	307.69	306.51	307.65	306.61	307.78	308.07	307.84	307.09	308.11	306.99	306.55	308.24	306.82	308.19	305.82	307.53	307.37	307.17	306.56	305.19	307.48	308.05
314.68	315.37	314.19	315.21	317.92	313.34	316.04	314.85	314.4	315.81	315.13	315.37	315.03	317.34	316.2	314.32	316.07	314.25	314.17	315.65	316.21	313.94	313.33	315.13	316.25	314.87	314.92	315.2	314.67	316.29	316.38	315.8	313.75	313.8	315.69	315.6	315.62	314.95	314.64	315.08	316.36	313.85	314.71	315.87	314.88	314.38	314.71	315.43	315.71	315.87
308.1	306.91	306.83	307.61	306.35	303.96	304.7	306.89	305.73	306.32	306.02	305.74	305.02	306.94	304.89	308.08	306.61	307.01	305.98	307.53	306.53	304.39	306.89	305.32	304.76	307.68	307.57	306.32	306.94	304.57	306.07	304.94	305.74	305.74	306.76	303.27	307.29	304.72	305.31	304.93	307.45	306.65	305.29	306.75	307.73	306.67	305.36	306.51	307.25	307.09
325.42	325.81	326.85	328.74	325.8	327	328.65	329.08	328.83	327.9	325.31	328.74	327.33	327.6	326.61	327.98	327.47	326.2	326.58	327.95	327.14	327.32	325.38	328.81	327.53	325.74	327.48	328.66	327	326.43	327.3	325.26	327.75	326.7	327.39	327.15	328.54	328.17	326.17	327.56	327.82	325.03	327.26	326.55	326.48	327.46	326.76	325.86	327.11	325.87
305.11	305.96	305.56	305.84	304.97	305.75	305.07	306.59	305.6	303.51	307.44	304.06	305.08	304.75	304.08	305.97	306.03	304.37	304.77	304.9	304.92	307.06	305.38	305.37	304.3	305.45	305.48	306	305.61	304.9	304.97	305.78	305.13	304.21	306.96	304.54	304.58	306.88	304.81	306.08	305.74	303.81	305.25	305.65	305.34	307.51	305.02	306.23	304.96	305.18
316.56	312.9	314.76	313.33	315.56	315.86	313.61	315.64	316.15	315.38	315.24	313.44	315.72	317.23	315.17	316.48	315.92	315.21	315.35	317.32	315.53	313.27	315.04	314.16	316.65	316.07	315.91	315.93	313.58	313.93	315.55	314.02	313.84	316.24	316.64	314.08	314.3	314.61	315.66	314.74	318.07	314.1	315.33	314.43	313.2	314.44	315.25	315.65	316.17	315.2
326.43	326.81	326.08	325.99	327.91	326.75	327.64	328.19	327.89	328.33	327.73	326.83	327.28	328.33	327.19	327.38	326.08	327.86	326.96	329.74	327.24	327.32	329.41	327.66	328.06	325.69	329.66	327.2	327.54	326.9	327.32	329.63	329.2	327.34	329.26	328.63	328.89	327.27	328.63	327.81	329.73	327.73	329.35	327.17	328.59	327.99	328.44	329.9	327.68	326.81
329	328.42	330.39	328.64	327.29	328.72	329.1	329.27	328.53	327.53	327.87	329.54	327.83	328.6	327.54	331.18	327.33	327.82	327.28	328.89	328.45	328.17	327.89	327.78	330.12	329.8	330.41	328.47	329.39	328.94	328.54	328.62	327.87	328.72	328.96	329.33	330.62	330.3	328.64	328.04	329.12	329.1	329.64	327.41	328.56	327.27	328.1	328.58	327.59	329.47
295.67	293.61	295.51	294.78	294.71	293.22	294.16	295.87	294.94	295.73	296.1	294.71	294.93	293.94	295.51	294.63	294.69	295.69	295.78	295.48	294.56	293.93	294.34	293.9	295.88	294.71	296.68	293.57	295.31	296.02	292.76	293.15	294.79	294.51	294.98	295.13	294.4	295.47	294.91	295.76	294.5	295.76	295.13	297.02	297.18	295.6	295.4	296.39	294.27	294.84
304.8	305.89	304.32	303.87	305.66	304.14	306.18	305.65	305.18	305.69	304.36	305.83	304.81	306.85	303.94	304.28	305.21	304.96	305.73	305.56	302	305.42	303.91	304.88	304.67	305.94	305.64	306.19	305.48	304.78	306.65	305.96	303.62	305.17	305.55	305.44	305.07	305.8	306.02	304.18	305.83	303.63	306.32	303.87	305.59	305.54	305.7	305.72	306.35	305.11
314.49	313.74	314.64	315.44	314.93	314.46	314.98	314.32	314.57	314.38	312.43	314.57	313.65	314.67	314.98	313.86	312.49	314.65	312.23	310.86	314.44	314.85	313.42	312.79	314.18	312.64	313.92	315.42	314.58	314.55	313.97	315.29	312.49	312.07	313.55	314.52	313.65	315.04	316.41	314.56	311.94	313.88	313.79	316.2	314.87	313.97	312.06	313.99	314.19	314.83
292.29	291.44	293.3	294.61	294.51	293.34	293.12	295.09	294.86	293.49	296.99	293.12	293.75	296.65	294.9	294.53	295.67	293.48	295.08	292.58	294.15	293.75	292.86	294.74	294.44	294.56	293.94	294.7	293.51	295.62	294.84	293.58	292.75	292.29	294.66	294.91	291.99	292.8	293.18	293.12	293.52	292.99	294.75	293.38	294.19	295.94	293.99	295.05	294.28	294.38
325.58	323.73	326.88	324.42	324.12	324.54	324.19	324.37	326.01	324.52	326.44	326.59	324.32	324.27	325.11	326.22	323.88	326.01	326.62	324.87	323.14	324.03	323.55	325.63	325.85	324.34	323.82	326.9	323.67	325.21	326.25	325.67	324.45	325.32	326.57	326.92	325.67	325.06	324.67	325.73	324.64	326.17	325.26	322.94	325.86	326	325.69	327.8	326.54	324.53
310.79	308.72	310.07	312.43	310.61	309.36	310.28	309.9	309.74	310.81	311.32	310.95	309.12	309.63	309.66	310.23	311.02	311.1	309.3	310.68	309.9	309.93	310.17	311.21	309.78	309.29	309.74	310.08	309.08	308.9	310.73	311.66	310.19	310.76	310.38	307.97	310.14	310.41	308.77	308.78	308.8	309.57	310.8	310.53	309.47	309.6	309.44	310.19	310.34	309.82
314.06	313.14	312.87	316.94	313.91	315.5	316.44	315.5	314.57	313.73	316.22	312.43	314.97	316.67	315.7	314.26	314.59	315.75	316.41	314.96	313.87	314.85	313.67	314.29	314.46	314.7	316.15	316.94	315.05	315.21	315.61	314.71	314.48	315.75	315.05	315.29	315.57	313.94	314.62	315.29	315.45	314.54	315.14	316.32	315.66	315.89	314.59	314.94	314.69	314.18
310.18	310.64	311.05	310.55	309.76	311.03	311.13	311.82	310.72	309.45	310.11	309.52	309.1	309.88	309.79	311.25	309.09	311.01	310.98	310.01	309.2	311.1	312.06	311.28	309.83	310.7	310.6	311.94	310.45	312.18	309.21	308.46	310.54	310.34	310.42	309.71	310.36	311.93	310.07	311.54	311.52	311.26	310.72	311.33	310.69	311.95	310.43	311.87	310.33	311.25
307.26	306.19	305.43	306.07	307.31	306.49	307.7	307.74	307.64	306.73	306.69	305.47	308.01	306.19	305.13	305.82	306.76	306.49	307.44	304.85	306.99	306.39	305.13	307.14	307.5	306.04	307.63	305.48	306.59	307.79	306.35	305.48	306.22	306.3	306.61	305.75	307.85	306.63	307.37	306.3	305.37	306.03	305.06	307.1	305.8	305.11	308.03	305.97	306.22	306.25
304.16	304.24	304.73	304.69	304.57	304.24	304.12	303.37	302.91	304.49	303.83	303.88	303.55	303.76	306.3	302.63	305.7	305.58	303.6	304.26	301.6	304.29	302.96	303.73	304.57	303.21	303.96	304.39	305.3	303.75	304.76	303.94	302.96	304.35	304.09	305.03	304.91	305.46	304.42	303.24	303.73	303.38	303.87	302.51	304.76	304.54	305.13	302.92	305.72	304.24
303.05	304.19	303.89	304.71	305.33	304.61	302.09	302.81	303.16	303.66	303.97	302.49	304.31	303.41	303.55	301.02	302.75	301.54	303.22	303.99	302.78	303.62	302.92	302.22	303.73	304.12	303.78	303.84	304.75	303.57	302.64	303.76	302.76	302.56	301.98	303.5	303.15	302.05	304.18	302.87	303.21	304.47	302.82	303.82	304.12	303.95	302.95	304.41	303.26	302.55
305.49	306.01	306.69	305.08	305.1	308.12	305.78	304.77	307.34	306.37	305.53	305.91	304.38	307.12	306.83	305.35	306.73	306.18	306.81	306.61	306.51	307.08	307.22	308.23	305.84	306.37	306.33	308.76	307.04	306.43	306.18	305.49	308.1	304.53	305.57	306.74	307.31	306.57	306.62	306.85	305.46	306.71	307.98	305.47	309.02	306.87	305.57	305.77	307.24	305.76
324.73	324.55	326.65	326.38	322.64	322.82	323.65	324.45	325.77	324.83	324.88	324.72	324.55	325.62	324.03	326.03	324.32	324.08	325.01	324.54	326.31	323.6	326.43	324.99	326	324.09	325.11	324.83	323.29	323	324.83	326.09	324.93	324.74	323.31	326.54	324.39	324.64	323.07	323.11	324.27	324.48	324.74	325.05	325.05	326.05	323.41	324.31	324.12	325.06
295.09	294.2	295.98	294.26	295.28	294.08	293.78	293.16	294.43	293.19	294.36	293.35	292.87	294.86	294.18	294.84	294.39	294.04	294.77	296.49	294.17	292.72	295.56	295.48	294.73	293.42	292.28	294.09	294.9	293.93	292.61	295.82	293.25	292.56	294.69	294.54	294.32	294.25	292.5	293.06	294.22	294.23	293.25	294.51	294.19	294.62	294.37	293.83	293.73	295.49
314.21	314.26	312.31	313.61	312.93	314.54	314.48	313.08	313.3	314.57	312.92	313.61	314.24	313.55	312.78	313.55	315.04	315.47	312.1	313.8	314.31	315.07	314.26	316.27	312.33	314.44	314.36	312.25	314.54	313.1	314.17	315.06	313.25	313.7	314.79	315.5	312.81	313.67	315.21	314.39	313.3	313.83	314.73	313.44	312.52	315.18	314.77	315.21	314.77	315.23
319.68	315.96	317.54	318.79	318.28	317.86	318.16	318.17	317.9	319.12	317.55	317.35	316.53	318.71	319.25	318.77	317.78	320.16	319.67	317.33	317.55	319.53	319.91	318.48	318.11	318.57	317.01	317.7	317.32	319.66	317.78	318.47	317.2	319.44	317.79	319.14	316.32	317.18	318.12	317.79	318.97	317.06	319.25	319.92	317.57	316.97	317.97	317.17	317.34	318.09
327.95	326.61	325.86	328.76	329.31	327.01	327.02	326.6	328.42	328.41	327.21	327.74	326.97	328.91	325.52	326.62	328.06	326.83	328.08	328.89	327.56	329.09	328.26	327.21	326.81	327.05	328.99	328.66	327.73	328.52	328.34	327.85	326.49	327.54	326.85	328.38	327.43	328.62	327.32	328.34	326.96	328.21	327.14	328.62	327.41	326.81	327.6	328.75	327.57	328.64
305.72	305.84	304.64	304.62	306.42	305.27	306.09	306.93	306.18	307.23	309.1	305.77	306.9	305.97	306.62	305.34	305.84	306.84	304.49	304.95	307.2	307.35	305.55	305.07	305.52	306.78	306.89	305.1	307.15	306.76	305.09	306.79	306.06	304.89	304.87	307.01	305.6	304.77	304.29	306.62	306.07	307.51	304.95	306.36	303.44	306.89	306.18	306.35	306.29	307.24
313.72	312.26	310.96	312.53	311	311.7	312.44	312.04	314.4	313.33	312.84	312.87	311.02	313.89	313.24	312.65	311.65	312.91	313.47	311.95	312.69	312.41	312.94	313.22	313.49	313.13	312.37	312	311.63	312.76	312.9	314.21	313.68	312.09	312.63	314	312.59	313.26	313.31	311.87	312.6	312.79	312.03	313.21	311.36	311.99	311.56	310.39	313.21	311.53
303.76	302.65	302.51	301.82	304.56	302.94	305.26	302.34	304.48	303.22	304.19	302.81	302.79	303.4	303.43	300.75	303.75	302.16	305.29	303.76	305.11	303.22	304.3	303.82	301.81	303.76	302.74	304.02	303.13	303.97	303.39	304.33	303.05	302.68	302.71	303.43	304.07	303.69	304.14	302.84	303.39	301.43	303.14	303.33	304.12	304.17	303.86	303.97	304.42	301.68
312.06	310.73	310.53	311.71	310.75	311.03	313.06	311.86	311.96	311.83	313.13	311.47	312.7	311.65	309.68	311.65	311.69	313.2	311.32	310.81	314.14	311.3	309.9	311.27	311.07	309.38	309.68	311.28	310.11	312.3	311.59	312.36	309.16	311.82	311.6	311.47	312.38	312.1	311.58	310.67	312.7	312.03	311.06	311.36	311.87	311.23	312.11	311.21	313.09	311.14
315.56	314.73	313.18	314.02	313.93	315.22	315.13	315.11	317.43	313.6	315.12	315.07	315.85	313.55	313.62	314.08	314.26	314.89	315.63	314.64	315.95	314.78	314.22	316.48	315.12	314.64	313.91	314.66	315.53	314.31	315.05	311.41	314.14	316.18	314.61	315.25	315.2	314.79	316.35	314.54	314.92	315.12	315.65	313.1	315.17	314.89	314.73	314.27	314.56	315.17
303.77	303.27	303.49	302.66	304.43	303.52	303.93	303.5	304.34	303.14	304.02	302.62	303.37	302.71	303.85	301.8	305.01	304.26	303.86	302.07	303.49	303.36	304.44	303.81	303.95	304.83	304.36	302.05	304.26	302.54	304.75	303.82	303.75	302.41	304.73	304.22	303.78	303.37	304.4	303.25	302.93	304.26	304.23	302.09	304.51	302.97	303.3	304.02	304.21	304.27
316.75	318.98	317.57	314.17	317.99	314.95	316.37	315.93	317.67	317.64	315.76	317.1	317.33	317.74	317.76	316.51	316.5	316.55	318.37	316.23	316.27	319.11	317.6	319.17	317.31	317.33	316.46	317.3	315.37	315.4	317.4	318.23	319.18	316.95	317.06	318.24	317.19	316.74	317.79	316.26	316.6	316.38	316.31	315.78	314.88	318.43	317.35	318.63	317.51	317.76
313.8	313.9	314.42	314.35	313.23	313.35	314.27	313.39	314.15	315.13	314.05	312.94	315.39	313.96	313.29	313.72	311.4	313.43	311.67	313.47	313.81	314.34	312.5	313.23	313.69	313.09	314.28	313.16	313.84	312.95	313.53	314.6	313.44	313.51	314.07	313.03	312.4	314.17	313.71	313.42	311.7	312.83	311.36	312.58	313.45	313.42	315.76	313.6	314.31	313.19
312.16	314.22	311.97	311.87	311.68	312.68	313.68	313.16	313.31	312.55	313.16	313.97	312.42	313.27	314.86	313.02	312.73	312.65	314.16	314.65	314.94	314.24	312.23	314.57	312.09	313.97	312.84	313.86	314.11	313.64	314.25	315.08	313.55	314.31	313.2	313.6	313.48	314.91	313.69	313.57	311.37	314.43	313.25	312.88	313.35	313	314.32	313.97	312.52	313.12
298.21	298.14	297.24	298.05	296.74	295.48	297.62	297.92	296.87	298.22	298.26	296.69	296.76	295.65	295.87	297.08	296.25	295.31	295.85	297.93	296.92	296.75	296.78	297.41	297.62	297.02	297.2	298.77	296.04	295.67	296.81	296.64	295.48	296.87	298.42	297.31	297.35	296.33	297.5	297.41	296.39	297.46	295.33	296.11	297.61	297.44	296.55	297.46	297.65	297.39
316.4	316.21	317.09	315.58	316.55	315.21	315.5	315.57	316.47	316.1	315.81	315.36	316.39	315.71	317.07	317.81	315.38	316.96	315.2	316.69	315.42	314	316.46	314.35	317.02	315.49	315.64	316.42	316.83	317.43	314.18	314.74	316.32	315.32	317.34	317.05	315.49	314.72	314.95	315.21	314.81	315.97	315.83	316.21	316.19	314.29	316.17	313.36	316.73	314.77
294.33	295.78	295.27	293.83	292.34	291.62	295.02	293.26	293.78	293.74	293.62	294.1	293.06	295.31	293.97	295.23	293.98	294.96	292.53	294.12	293.2	294.07	294.9	293.81	293.19	293.5	294.4	293.04	294.1	294.63	295.2	293.63	293.08	293.81	295.33	293.29	293.65	294.39	294.94	294.88	294.36	292.46	294.11	295.34	294.71	294.42	293.88	293.94	293.29	292.47
296.31	297.77	297.87	296.47	297.64	296.09	294.97	297.53	298.66	297.04	297.52	296.13	297.15	296.13	296.89	296.66	297.02	298.69	297.88	295.91	298.37	298.02	297.58	296.71	296.9	296.77	296.95	296.76	297	296.24	295.9	296.21	297.94	296.48	299	296.72	296.05	295.32	296.34	297.34	297.14	296.71	298.34	295.93	295.5	297.97	295.38	296.87	297.75	295.8
305.99	303.88	304.05	303.94	303.1	304.89	303.6	302.74	303.51	304.11	302.06	303.41	302.85	303.71	302.27	303.14	302.04	303.18	301.28	302.65	304.66	304.23	302.69	304.46	301.99	304.38	304.95	301.56	304.06	303.45	305.52	302.05	302.61	304.15	302.92	302.41	304.52	303.15	303.55	303.34	302.66	303.18	303.83	301.91	304.17	303.72	303.21	303.34	303.97	304.57
303.23	306.79	304.17	306.11	305.5	302.78	304.68	303.86	303.16	305.17	305.91	303.68	304.94	305.76	303.9	306.52	304.53	303.98	305.48	306.65	305.65	306.28	304.71	305.26	305.65	305.71	305.8	304.49	304.34	305.58	304.8	305.45	304.53	304.03	305.8	303.5	303.76	302.93	306.15	307.36	305.83	304.93	303.68	304.67	304.77	304.96	305.22	304.91	305.36	303.83
304.85	305.23	304.65	303.17	303.08	303.6	303.94	303.22	303.67	304.45	303.3	304.81	304.85	304.18	305.41	305.72	305.26	302.8	306.15	306.15	303.35	304.68	303.76	304.09	303.94	304.39	304.17	303.81	304.09	304.17	305.41	304.57	303.59	304.76	305.56	304.42	304.56	303.74	305.4	304.38	303.6	304.55	303.9	304.9	304.21	304.43	305.13	304.8	303.88	303.27
302.77	304.05	303.04	304.64	303.56	304.78	302.17	303.04	304.36	304.17	303.57	303.02	304.24	303.49	302.34	302.18	303.77	303.56	304.76	303.4	301.66	304.11	303.31	301.25	303.12	304.52	302.52	304.46	303.98	301.99	302.55	302.71	304.25	305.42	303.59	303.41	304.77	302.78	302.61	304.81	305.49	303.87	302.98	302.26	302.91	305.38	304.85	303.79	302.15	304.83
316.56	317.1	315.4	316.72	314.58	317.59	314.59	314.51	316.24	314.89	316.86	313.73	315.41	315.72	315.74	316.28	316.35	316.2	316.52	316.1	316.59	313.2	316.43	314.12	316.34	315.77	316	314.24	314.5	313.02	315.78	315.55	316.93	314.73	315.82	315	317.19	315.18	316.34	317.36	315.86	316.13	315.29	315.28	316.23	315.2	315.99	316.41	315.84	315.12
314.13	312.83	314.14	314.75	314.7	313.27	314.48	314.61	314.44	313.53	313.19	313.74	313.53	315.52	313.98	313.6	313.33	314.88	315.24	314.36	315.02	314.39	313.46	314.63	313.46	315	314.71	313.33	314.13	314.2	315.95	314.56	313.91	314.57	312.88	314.59	314.37	315.54	314.39	314.78	313.33	314.34	314.61	312.56	312.78	313.27	313.8	314.12	313.39	313.19
326.01	327.08	327.69	327.53	327.22	328.34	328.96	327.41	326.72	327.44	326.95	328.08	328.43	327.83	329.8	328.67	328.07	328.79	327.46	327.2	328.37	326.87	326.85	329.35	327.02	327.68	328.07	327.72	327.56	326.26	327.36	327.05	326.4	326.82	328.15	327.5	327.98	328.25	328.57	326.73	326.29	328.32	326.66	328.04	327.34	328.28	327.19	327.91	326.31	328.28
311.75	311	311.03	311.99	311.27	311.79	312.98	311.84	310.99	311.93	310.28	310.94	312.92	312.29	312.77	310.89	311.61	313.01	311.88	311.22	310.77	312.41	312.34	310.89	311.61	310.83	312.2	312.08	311.65	312.96	312.3	311.07	310.72	311.22	310.24	311.45	308.59	311.65	311.42	310.81	310.86	311.57	311.87	311.86	311.72	311.83	311.37	311.35	310.47	312.13
315.11	315.13	315.62	316.06	316.09	315.34	314.83	315.96	316.41	316.43	316.44	316.11	315.39	315.31	316.74	314.93	315.12	315.35	314.77	314.45	315.5	317.54	314.54	314.44	316.32	316.61	316.56	316.6	313.81	316.05	314.07	313.25	315.25	316.74	314.92	316.02	315.53	314.32	316.24	315.44	317.46	316.04	314.65	315.38	315.64	314.97	316.33	316.37	317.19	315.51
304.22	304.86	304.5	304.6	304.89	303.14	304.99	305.42	304.76	303.6	304.37	304.9	306.46	303.63	305.5	303.59	303.5	304.93	305.8	303.96	303.71	301.42	305.59	304.15	305.4	303.84	303.85	303.75	304.05	304.02	302.71	302.86	303.49	304.16	304.46	305.8	304.31	305.02	304.9	305.19	302.8	303.27	304.28	306.25	305.65	305.89	305.95	304.1	305.01	305.07
304.55	303.15	304.27	301.96	302.4	304.07	304.48	303.78	304	303.86	303.77	304.58	302.91	302.65	305.33	303.44	304.51	303.5	304.59	304.29	304.26	302.89	303.77	303.02	304.25	302.95	302.81	303.75	304.19	305.27	304.16	303.71	304.14	302.33	305.3	303.06	303.44	302.37	303.37	303.96	303.72	303.74	302.98	305.73	302.86	303.58	303.62	303.72	305.9	302.47
304.07	303.58	303.57	302.67	302.79	302.87	302.72	303.75	302.89	303.61	304.22	304.18	303.33	302.34	302.21	302.85	304.26	301.9	304.39	303.19	305.45	303.51	302.44	303.16	303.46	305.44	301.82	303.55	302.42	303.86	302.46	302.21	304.09	302.94	303.91	304.15	302.57	302.92	302.1	303.88	303.27	304.01	303.7	303.35	302.74	302.71	303.99	301.82	302.82	302.72
318.71	317.41	316.42	317.84	318.17	316.31	319.27	315.39	316.54	318.79	316.09	317.35	316.1	317.77	317.17	317.13	318.71	317.66	317.74	316.27	317.03	317.69	315.74	316.95	315.71	319.58	316.92	318.51	318.06	317.55	317.34	315.89	316.53	314.98	316.75	317.35	316.42	316.29	317.4	318.23	317.96	317.26	317.15	317.22	316.74	315.68	317.71	317.18	318.15	317.15
319.57	315.53	316.79	320.09	318.95	316.36	318.81	318.83	318.48	318.46	317.99	317.59	318.17	318.8	317.4	317.72	317.06	317.77	318.35	317.96	317.19	319.23	318.69	318.23	320.75	317.65	317.19	316.45	317.29	317.64	316.82	318.73	318.36	318.36	316.43	317.61	318.38	317.74	316.81	318.49	317.91	317.79	320.25	317.41	316.98	315.32	317.41	316.32	319.32	320.6
314.7	315.46	315.74	313.74	312.88	315.49	314.34	314.31	314.65	315.14	314.74	313.11	313.71	313.73	314.32	315.72	315.72	313.97	314.97	315.67	315.24	315.37	315.11	316.6	315.3	315.99	314.35	315.2	314.56	314.75	315.36	313.8	314.74	313.83	314.34	316.28	314.82	314.2	314.18	317.22	314.59	312.98	314.24	314.68	315.06	315.44	314.96	316.6	315.56	313.08
315.29	313.49	313.52	314.63	313.47	315.59	314.77	313.47	315.53	315.55	313.75	312.11	312.99	313.24	314.5	312.9	315.66	315.5	314.49	313.31	313.21	313.32	314.12	314.05	314.02	314.87	313.07	312.89	313.24	315.15	314.45	313.8	313.68	315.25	314.08	313.91	314.39	314.47	315.39	314.33	314.4	314.66	313.19	313.09	313.4	313.87	313.97	312.66	312.98	313.26
315.22	315.07	315.29	316.19	315.33	315.71	315	314.84	315.51	315.95	315.29	313.97	315.2	314.05	314.72	314.86	312.72	315.36	315.09	314.33	314.07	314.06	316.77	315.08	316.98	315.14	315.22	316.2	314.15	314.23	313.41	312.71	313.22	314.31	316.09	313.54	314.79	313.79	317.5	315.44	316.4	315.7	314.91	314.31	314.13	314.16	313.93	312.52	315.84	315.22
303.02	303.09	304.43	302.32	303.87	303.51	302.55	302.97	304.12	302.88	305.8	303.28	301.96	304.48	302.8	301	302.89	302.78	303.64	303.43	303.51	303.85	303.35	302.82	302.42	302.84	303.09	303.13	305.18	303.08	302.61	303.83	303.9	304.93	305.72	304	302.9	304.82	303.96	302.44	303.47	303.63	304.44	302.41	305.16	302.02	302.62	303.64	302.71	304.14
309	308.47	307.86	307.62	309.24	309.89	310.55	309.57	308.47	309.75	309.43	308.33	310.22	307.91	310.18	309.89	311.5	308.18	308.7	309.02	310.36	309.34	309.9	309.83	309.48	309.08	306.81	308.85	311.11	309.56	308.36	307.95	308.77	308.9	310.47	309.31	308.08	309.46	309.97	308.46	308.11	309.16	311.28	308.04	308.87	310.29	309.37	308.83	309.2	309.2
319.02	318.7	319.37	319.65	318.53	319.34	319.48	319.16	319.25	321.73	318.34	318.17	318.84	321.47	318.37	320.81	317.56	319.15	318.05	320.47	319.45	319.11	320.05	319.92	319.45	318.4	319.36	319.57	318.71	320.87	317.49	319.31	319.8	319.1	319.83	321.83	320.61	317.73	319.95	320.02	318.47	319.62	319.89	319.95	317.68	320.02	319.57	318.7	319.16	319.82
312.26	312.24	311.19	311.37	310.5	312.7	313.17	313.32	312.63	309.15	312.58	312.25	313.15	312.98	314.14	311.22	312.4	311.41	310.06	312.57	311.53	312.59	312.84	311.98	312.01	312.17	314.67	313.07	312.42	311.33	312.52	312.16	312.73	310.19	312.36	311.9	311.8	311.72	313.71	310.98	313.34	312.68	313.4	312.6	311.28	313.8	309.69	310.11	313.91	312.99
304.39	301.56	301.86	302.28	302.1	301.7	302.83	302.09	302.33	301.95	303.02	303.2	300.41	302.81	302.32	304.16	301.03	301.74	301.32	300.84	302.85	302.63	301.07	300.13	303.62	302.18	304.16	302.58	302.21	302.06	301.13	303.4	302.32	302.02	301.97	304.14	302.56	303.59	302.6	302.82	301.29	303.11	301.6	302.46	302.06	302.94	302.74	302.65	300.42	301.92
325.31	325.46	324.44	324.87	325.66	325.58	325.1	324.32	327.5	326.05	325.88	323.52	325.07	325.41	326.36	324.35	323.59	323.94	326.39	323.51	322.43	327.19	324.16	325.92	324.97	324.49	323.97	323.98	324.48	326.71	324.39	325.54	325.04	326.43	326.54	325.51	324.97	326.09	325.58	325.56	324.15	324.71	324.47	325.4	325.88	325.64	322.94	325.22	325.59	323.05
307.2	307.38	306.25	304.86	307.09	307.94	307.73	307.86	306.15	306.66	306.55	306.27	305.35	306.38	305.33	306.19	306.13	306.85	305.9	307.73	307.01	305.91	306.16	306.87	307.83	305.74	306.64	306.89	307.03	305.88	307.21	305.13	306.06	306.28	304.64	305.4	306.7	304.75	306.95	307.41	306.14	306.69	305.38	307.3	306.79	305.79	306.87	307.35	306.05	306.95
315.25	314.07	314.5	315.07	312.35	316.09	316.09	315.34	312.66	313.36	314.96	314.35	313.65	313.97	314.57	315.12	313.21	312.73	313.89	316.84	312.81	313.91	312.68	312.65	312.77	315.7	314.24	314.24	314.3	314.55	314.67	315.85	312.52	314.16	315.9	313.56	313.76	313.28	315.64	314.54	312.5	312.97	314.47	313.03	314.99	313.83	313.59	314.83	313.77	312.61
304.97	302.97	302.5	305.05	305.65	303.96	304.16	303.29	303.7	303.59	302.7	303.99	303.07	303.34	303.79	304.81	303.33	303.07	304.53	302.58	303.46	302.57	304.14	301.95	305.78	303.77	304.09	303.53	302.59	302.65	302.5	303.26	302.06	304.92	304.33	303.99	302.2	305.28	302.79	304.14	303.01	302.14	302.22	302.16	302.74	303.19	305.23	303.54	304.56	303.62
304.15	304.04	306.23	305.64	304.03	305.1	305.97	304.75	305.75	305.1	304.04	305.79	304.03	305.14	304.55	303.94	303.32	305.43	304.65	304.63	305.32	303.36	303.65	304.4	303.91	303.99	303.56	305.1	305.98	306.43	304.57	304.53	302.38	306.95	306.75	303.88	305.09	303.84	303.34	302.85	304.39	303.97	303.66	303.81	305.89	303.59	304.36	304.59	306.18	305.75
324.51	325.16	324.7	325.55	326.19	325.86	324.78	325.41	325.43	324.22	324	322.55	324.66	325.58	324.24	325.21	322.66	325.13	325.28	323.04	324.84	324.24	324.57	323.5	324.84	324.88	324.4	326.43	324.64	326.43	323.15	324.01	324.11	324.05	324.72	323.91	325.16	325.23	325.08	325.26	323.04	325	325.41	323.16	325.33	324.53	325.15	324.91	323.87	322.87
313.77	311.42	311.74	314.11	314.8	313.84	313.46	313.76	312.88	311.17	312.23	315.16	314.05	314.09	313.62	314.07	313.47	313.43	313.42	314.16	311.4	312.66	313.09	312.58	313.64	313.17	313.94	313.23	312.98	312.73	316.07	313.82	314.44	312.26	314.12	314.37	313.97	313.98	312.58	313.51	312.86	313.68	313.44	312.98	313.27	312.96	313.25	312.29	315.83	313.56
306.96	307.99	307.83	307.81	306.08	309.45	306.48	306.39	308.17	307.63	307.28	307.07	306.02	308.3	308.93	307.4	305.65	306.16	308.5	307.71	307.75	306.45	308.26	308.98	306.51	307.62	304.97	307.16	308.51	307.58	309.48	309.27	306.03	307	307.39	305.34	306.89	307.85	306.98	306.36	307.24	308.43	306.82	307	305.99	307	305.82	307.9	305.7	307.6
300.7	300.07	301.09	299.69	298.42	302.62	301.17	299.81	299.85	300.76	297.51	301.49	299.76	299.25	299.86	300.83	301.59	300.36	298.25	299.06	300.49	300.28	298.56	300.21	299.66	300.04	300.33	299.52	299.88	299.92	299.57	300.55	301.14	297.67	300.16	299.34	300.27	301.22	301.96	301.32	302.48	300.4	301.18	301	300.35	299.19	299.17	299.95	300.8	301.28
306.18	306.65	306.18	305.42	306.76	307.89	306.91	306.06	305.42	306.12	308.01	306.23	305.14	306.29	306.49	306.16	305.16	307.18	305.1	305.33	304.56	303.7	305.15	305.87	306.28	306.68	306.47	305.56	305.7	305.82	306.42	305.68	305.85	306.34	305.43	307.33	306.09	305.59	306.75	305.82	305.84	305.25	308.03	305.32	309.12	307.79	305.86	305.08	305.23	305.89
295.98	296.91	296.44	296.86	297.5	297.01	295.44	297.64	298.02	296.03	296.63	297.02	296.3	296.17	297.54	297.6	297.67	295.33	294.82	296	297.4	297.73	296.81	297.12	298.18	295.23	297.28	296.2	296.55	298.75	296.78	298.05	295.74	297.99	296.47	296.35	297.51	295.68	295.04	297.43	296.75	296.94	296.05	297.43	297.33	295.73	295.35	297.73	297.27	296.82
328.27	326.33	328.52	327.16	325.19	328.3	326.12	328.61	326.13	327.43	328.66	327.54	329.4	326.15	327.49	326.95	327.37	326.58	329.45	326.3	326.71	327.55	328.34	328.87	329.83	330.63	327.62	328.16	326.33	328.27	327.19	327.89	325.51	328.52	326.89	328.66	326.63	326.51	326.74	328.03	325.26	328.5	327.83	326.6	327.49	328.24	326.04	327.13	328.33	326.25
314.77	316.43	316.09	317.22	315.46	315.22	315.25	315.29	315.55	315.26	315.81	316.79	315.65	317.95	314.7	317.46	314.63	316.28	316.5	315.43	316.63	314.62	315.38	315.3	316.55	314.86	317.13	315.61	314.89	317.53	316.71	316.13	318.15	316.16	317.36	315.11	315.11	315.56	316.84	315.75	314.23	315.14	315.52	315.63	317.56	314.07	316.66	315.74	315.24	316.58
311.63	309.35	309.36	310.88	310.67	312.21	310.69	310.54	309.83	309.57	310.19	311.08	311.09	310.67	311.42	311.39	310.01	310.81	310.85	310.14	310.88	309.43	312.33	311.12	308.32	310.13	311.85	312.26	310.16	309.79	312.31	311.4	311.35	310.07	309.39	310.81	310.5	310.2	312.15	311.03	310.79	309.22	311.69	310.5	310.19	310.56	311.94	311.1	310.7	310.8
306.59	306.13	307.27	307.98	307.68	304.21	305.76	306.06	305.77	304.95	305.75	307.08	305.84	304.8	304.38	306.66	306.23	306.15	306.38	306.93	306.01	304.02	305.66	307.98	306.58	308.01	304.56	307.3	306.2	306.47	308.38	304.29	307.01	305.29	305.88	305.66	305.52	307.09	304.51	305.86	307.46	306.82	307.61	304.87	306.97	306.02	305.86	307.37	305.47	306.46
314.55	311.87	312.04	311.68	313.32	313.58	312.59	312.31	312.3	312.85	313.3	313.45	312.31	310.86	313.92	313.29	312.19	312.65	312.7	313.78	313.71	312.86	310.14	312.71	312.44	313.27	310.96	314.99	314.51	313.84	312.16	313.43	311.22	311.98	311.5	312.01	314.26	314.33	312.6	312.14	313.54	313.76	311.82	312.24	311.78	315.04	313.23	312.57	311.76	313.03
318.61	316.67	318.88	316.89	315.68	316.15	317	317.17	317.64	316.67	315.94	316.56	317.69	315.69	317.84	318.7	316.9	315.6	315.33	316.02	316.38	315.6	316.32	316.4	315.89	318.17	318.04	316.28	317.59	314.94	316.84	316.45	316.9	317.51	315.76	317.1	317.48	316.18	316.4	316.15	317.74	318.62	315.5	316.96	317.34	317.11	317.73	316.33	316.45	316.64
304.38	305.67	302.18	304.35	304.38	302.8	306.14	305.5	306.13	303.68	305.51	305.96	303.62	303.73	306.87	304.79	303.73	304.64	305.42	306.43	305.1	303.89	303.72	304.03	303.6	304.23	303.35	305.26	305.06	305.5	304.59	304.88	304.3	304.42	303.52	304.3	304.97	303.36	305.71	306.34	304.84	302.88	305.43	304.72	304.3	304.68	302.83	304.75	303.44	304.13
314.7	314.92	314.23	315.45	312.57	314.38	315.81	314.69	314.64	316.37	314.78	311.87	314.95	316.25	315.33	314.64	314.89	314.26	314.09	314.84	315.74	314.61	314.5	315.27	315.29	314.35	314.07	314.03	314.91	313.99	314.98	313.77	314.74	314.48	313.55	314.22	315.49	315.58	315.71	315.35	314.22	315.72	315.95	315.92	314.74	314.2	316.3	315.19	314.06	313.98
313.5	309.65	311.34	310.78	312.11	311.13	310.4	312.13	311.37	310.45	311.04	311.91	311.99	311.65	309.86	310.35	310.77	310.79	309.05	312.49	310	311.28	311.68	311.71	310.07	310.08	311.22	310.84	310.99	310.77	311.03	310.63	309.94	311.03	311.4	311.64	310.81	310.19	309.98	310.6	309.91	311.2	309.02	310.84	311.87	309.46	310.04	309.69	312.06	311.66
303.39	304.7	304.59	303.93	303.37	302.83	304.12	305.76	304.58	304.65	304.57	303.06	303.96	303.54	304.13	305.58	303.57	302.36	304.13	302.61	303.73	303.51	302.33	304.68	304.38	305.36	303.82	304.14	303.81	303.16	304.24	305.14	302.01	303.4	304.56	304.88	304.96	303.68	305.36	303.95	304.88	306.07	302.82	302.55	305.21	305.08	303.71	305.69	301.84	303.51
313.49	312.8	314.06	311.9	313.05	312.66	312.76	311.79	311.73	312.05	310.94	314.11	313.48	312.19	313.59	313.35	313.52	311.24	312.01	312.7	312.44	312.95	312.38	313.28	313.49	314.48	313.59	313.67	312.35	312.53	311.36	313.22	312.04	313.04	313.31	313.47	311.78	313.08	312.54	315.07	313.48	311.31	312.02	313.53	314.25	312.48	314.02	312.92	312.99	313.2
319	319.65	319.89	318.67	319.41	320.4	319.5	318.72	318.35	318.86	318.36	319.79	319.84	318.11	320.39	319.68	320.07	318.81	320.19	319.37	319.07	318.54	318.05	319.88	319.67	317.19	318.86	319.29	320.65	321.2	320.34	321.03	320.41	319.05	319.15	320.47	320.15	319.75	318.54	319.6	321.09	319.78	318.75	318.56	320.53	319.99	321.93	316.57	318.59	319.26
302.93	304.52	302.95	303.18	301.49	302.22	302.77	303.12	304.25	303.06	304.01	302.72	301.58	302.68	302.36	302.63	304.63	304.54	302.05	302.23	303.56	303.89	303.71	304	302.32	303.46	303.44	304.12	303.58	304.52	305.06	304.11	302.89	303.22	302.53	302.54	303.86	302.22	304.19	302.94	305.26	305.83	303.33	303.75	301.66	303.09	303.29	304.34	302.51	302.83
304.73	304.21	303.68	302.83	304.16	301.72	303.25	304.84	305.01	302.64	302.58	304.67	302.87	302.76	302.99	304.99	303.76	302.01	303.96	303.33	306.04	304.65	300.74	304.53	302.21	303.41	304.12	303.86	303.69	302.92	304.1	304.01	302.5	302.26	302.56	303.15	302.02	303.9	303.28	303.63	302.94	302.39	302.15	303.79	303.64	304.72	301.86	303.87	303.32	303.6
309.35	309.79	309.86	310.23	311.17	309.22	309.86	310.34	308.09	311.13	309.71	309.95	309.37	309.78	308.76	309.87	309.13	308.77	309.05	308.54	308.11	310.06	308.99	309.37	311.12	309.12	309.71	310.41	311.8	309.92	309.51	310.05	308.94	308.43	311.75	310.48	311.59	309.24	309.51	308.57	311.02	308.72	310.64	308.7	309.61	310.06	309.11	308.35	310.5	309.68
308.78	308.11	310.47	308.14	307.99	309.87	308.83	306.77	308.52	309.36	309.21	309.01	308.2	309.65	307.86	308.38	307.5	309.36	309.11	308.24	309.81	310.19	308.54	308.5	310.08	309.3	307.94	308.75	309.7	308.54	307.77	308.34	307.6	309.63	309.18	309.25	308.69	308.2	308.74	309.25	308.16	308.06	307.62	308.88	308.41	309.69	310.39	308.47	309.75	309.27
295.04	294.6	294.17	294.99	294.47	294.98	293.05	294.58	293.68	294.93	294.51	294.24	295.04	293.44	294.6	294.13	294.54	293.33	294.47	293.42	293.8	294.85	294.17	291.47	295.29	294.16	293.53	294.66	294.74	295.09	294.84	295.26	293.82	293.84	293.34	294.42	294.46	293.9	295.21	294.38	294.85	293.79	295.63	293.07	293.28	294.3	294.16	293.94	292.38	294.03
303.26	303.77	302.63	305.06	302.95	303.7	302.14	304.97	303.88	306.1	304.74	302.73	303.25	302.91	304.12	303.65	304.41	304.77	304.4	302.57	303.76	304.2	303.55	305.07	303.7	303.62	302.85	304.51	303.03	303.57	304.27	305.32	304.72	303.18	302.1	302.93	303.12	302.77	302.22	303.71	304.01	303.25	303.7	303.55	305.2	303.52	304.05	303.25	302.28	302.64
301.56	299.24	301.34	301.57	301.33	298.89	301.27	300.25	299.84	300.2	299.95	300.35	299.59	299.87	300.36	298.71	300.82	298.5	301.57	300.4	300.19	298.79	301.17	300.35	301.02	298.91	298.79	299.27	300.7	301.31	299.71	300.22	298.93	300.2	299.37	299.72	299.67	300.05	301.18	299.05	300.09	300.1	301	300.65	301.46	298.91	300.62	300.68	301.15	300.43
314.39	315.29	314.81	315.73	313.61	314.24	315.21	313.9	315.86	312.66	313.63	314.42	314.52	313.92	314.3	314.79	315.4	314.07	315.43	314.99	314.04	314.42	314.69	316.41	314.93	315.65	315.13	313.56	314.85	313.38	313.46	314.41	315.88	313.84	314.57	315.1	315.14	314.38	315.27	315.39	314.88	314.42	314.49	314.9	314.38	316.83	313.9	313.65	314.63	315.47
303.52	301.49	300.89	301.21	302.3	301.18	301.1	300.73	301.83	302.59	300.11	301.58	299.37	298.55	301.13	301.47	298.65	300.68	301.51	300.8	301.07	299.53	301.11	299.14	303.19	300.07	301.4	300.54	301.63	300.73	301.96	300.55	300.82	302.26	300.67	300.64	300.02	300.56	300.36	302.09	300.47	299.91	300.45	300.53	300.68	301.29	301.78	300.58	301.16	300.84
327.11	326.27	324.98	327.67	327.73	327.11	327.45	326.99	325.94	326.63	325.39	327.1	327.68	328.09	326.83	327.41	327.79	327	328.37	327.06	328.17	326.7	327.3	327	326.18	328.44	326.22	329.77	328.02	327.04	328.26	327.04	327.35	326.89	326.48	326.97	327.26	326.28	326.53	329.11	328.43	327.55	326.3	327.1	328.46	328.23	325.83	326.08	326.63	325.89
313.44	314.02	315.85	313.58	313.12	313.97	312.28	314.72	314.26	313.41	314.1	313.82	313.69	312.29	313.22	315.06	315.95	314.38	313.53	315.31	314.38	314.64	311.71	315.47	312.91	314.54	314.09	314.73	314.79	314.21	314.63	314.93	315.63	312.34	314.47	314.68	313.99	315.13	315.02	315.51	314.46	313.57	315.93	313.43	314.31	313.28	311.59	314.75	313.78	313.91
313.03	313.42	313.84	312.36	311.61	313.76	310.75	312.82	311.8	313.22	313.46	315.3	313.42	313.24	313.23	313.01	313.26	313.07	311.64	314.12	313.38	312.42	313.49	313.75	313.17	310.89	312.56	312.88	313.17	311.64	313.16	313.06	312.61	313.26	312.33	314.64	312.83	311.49	312.86	312.27	311.64	312.24	310.8	312.18	313.11	314.13	311.38	313.36	313.37	312.35
300.15	299.73	300.34	300.94	303.16	300.11	301.53	299.35	299.03	300.02	300.3	302.05	299.58	302.26	300.44	300.74	300.73	298.74	300.35	301.99	302.21	301.3	298.98	300.21	301.19	300.18	301.26	302.16	299.63	302.11	301.37	301.35	300.34	301.96	300.51	299.57	300.27	300.92	301.74	299.73	302.3	301.14	301.94	300.65	300.25	301.31	299.55	301.13	300.74	299.93
316.85	317.56	318.44	316.39	317.4	315.58	316.43	316.96	316.78	315.41	316.91	316.08	315.24	316.93	316.99	315.44	316.83	315.79	316.53	316.25	316.51	316.93	317.3	317.23	315.96	318	318.03	316.4	316.07	317.64	316.58	316.73	317.24	317.05	317.87	316.93	316.23	318.08	317.18	318.34	317.54	318.32	315.89	315.83	317.26	316.4	316.55	318.18	316.01	316.38
316.43	317.35	318.81	317.36	316.97	317.29	317.21	319.82	315.76	317.07	316.45	316.2	317.7	316.81	316.33	317.79	316.65	318.6	318.44	317.77	316.93	316.75	315.42	318.09	316.25	316.09	317.93	318.85	318	317.98	318.72	315.81	316.09	317.44	318.28	315.01	317.94	316.2	318.18	317.07	316.1	315.52	318.59	315.88	316.81	315.76	315.96	318.52	317.3	317.19
317.83	316.73	318.67	317.91	317.04	316.24	317.53	317.31	316.87	315.77	316.27	316.26	316.53	316.7	315.59	315.81	316.94	317.11	316.17	316.24	315.76	317.32	315.99	318.07	314.97	317.01	318.64	317.14	314.77	314.15	313.85	316.15	316.02	317.11	318.31	318.13	317.03	315.43	317.58	315.51	316.35	317.2	316.4	317.14	315.51	315.83	315.95	316.27	316.67	316.78
295.06	293.45	294.67	296.85	295.11	293.72	296.01	294.61	294.08	296.06	293.79	294.7	295.14	294.2	295.02	293.91	295.75	294.88	295.82	295.32	294.05	294.7	295.73	295.64	296.03	296.89	295.02	293.91	294.97	295.91	295.12	294.71	296.6	295.12	294.65	294.8	296.21	296.27	294.71	295.82	294.3	296.45	294.47	295.62	293.27	297.53	296.18	294.97	293.89	294.49
313.61	311.91	313.51	315.53	313.4	313.56	314.57	316.54	313.63	313.04	313.56	315.36	314.27	313.19	312.28	311.53	314.38	315.29	313.92	314.88	312.79	315.33	312.22	313.76	315.39	312.62	313.15	313.86	314.44	314.82	313.68	314.91	313.02	312.03	313.84	315.34	315.84	313.22	313.64	314.07	314.22	314.2	315.11	312.99	313.74	315.52	312.17	313.94	314.27	314.22
297.71	295.68	297.08	296.67	296.36	295.73	296.13	295.23	296.28	298.32	297.27	296.32	297.2	293.63	297.26	297.37	296.6	297.4	297.41	297.8	295.64	297.27	297.11	296.78	296.21	296.81	296.34	296.79	296.83	296.41	297.6	296.16	297.62	296.53	296.9	296.01	296.44	296.12	296.77	298.95	298.7	296.82	296.44	296.56	297.15	297.89	295.9	295.64	296.31	297.48
311.7	311.09	313.59	312.94	312.6	310.73	312.3	312.43	313.77	313.29	312.2	312.41	311.85	313.41	312.23	312.17	312.65	311.09	313.73	312.91	313.01	313.31	311.61	311.71	312.22	311.32	313.26	313.11	312.7	311.4	314.72	312.66	313.6	315	312.97	312.21	313.77	312.7	312.71	313.06	311.15	312.25	312.32	311.15	311.07	312.84	312.42	313.15	312.82	313.89
319.07	318.71	318.22	317.89	317.81	317.14	319.02	317.05	317.94	319.78	318.68	318.4	317.36	318.16	317.16	317.54	318.78	319.07	318.67	318.45	319.64	318.47	318.33	318.54	318.23	317.46	318.6	319.26	318.94	319	318.76	319.61	319.02	318.96	318.91	318.83	319.11	318.32	319.75	318.39	318.05	319.57	317.4	317.86	317.64	319.22	318.14	318.7	317.42	317.26
305.84	305.15	304.38	304.21	305.19	303.97	305.37	303.95	303.91	304.85	306.22	305.79	304.39	305.71	304.07	305.35	304.97	304.26	304.68	303.75	305.22	304.38	301.9	306.27	304.79	304.6	305.32	305.97	306.13	305.56	304.38	303.45	303.04	305.14	305.11	304.51	304.79	305.97	304.89	304.06	306.56	303.63	305.64	304.07	303.39	306.08	305.09	303.15	306.07	306.13
313.45	311.82	313.75	313.86	313.12	314.94	311.93	310.74	313.06	313.51	316.18	313.32	313.75	314.26	314.21	312.95	312.96	314.32	313.64	312.81	312.13	315.52	314.77	312.61	313.75	313.28	312.16	313.31	314.66	312.76	312.98	313.27	312.19	312.28	311.68	312.02	313.26	312.1	313.96	311.67	314.25	312.21	313.17	314.25	311.26	313.65	312.71	314.98	313.52	313.07
316.37	316.23	315.94	317.17	315.43	315	315.62	317.34	317	317.12	316.47	316.67	317.05	317.02	316.61	316.5	316.92	317.27	317.41	316.87	315.39	317.33	316.7	316.44	318.43	315.69	316.74	315.72	316.79	316.31	315.7	318.16	317.23	316	318.05	317.91	317.1	318.64	315.77	317.99	317.09	316.23	316.66	316.88	315.53	317.82	316.74	315.45	316.16	316.19
304.11	302.92	302.79	304.17	304.34	304	304.84	302.8	303.08	305.49	302.45	304.72	303.29	303.42	300.28	303.56	302.61	302.89	301.38	303.85	303.46	305.02	304.69	304.04	303.13	304.48	302.41	302.13	304.65	303.06	304.74	304	303.71	301.27	304.01	303.35	303.52	303.5	301.98	303.85	305.63	303.27	303.96	303.72	303.82	304.05	304.15	302.49	301.85	302.81
304.87	305.85	304.93	302.41	303.88	304.51	304.63	304.14	304.1	304.3	303.87	304.54	304.01	304.78	303.35	304.65	303.85	303.81	303.61	303.73	304.68	304.6	305.65	304.47	304.11	304.16	306.03	305.99	304.55	305.6	303.1	302.55	304.39	305.78	304.96	302.19	304.4	307.19	303.71	305.26	306.28	303.3	303.38	303.32	303.94	304.77	304.39	304.72	304.61	303.72
302.5	301.43	301.93	302.41	303.28	300.73	304.45	302.63	302.43	301.65	301.83	301.18	302.75	304.57	301.11	303.62	302.62	303.1	301.93	303.41	302.5	302.7	302.87	302.94	302.27	302.87	303.43	300.99	302.98	303.21	302.51	301.86	301.94	303.34	302.93	301.18	305.61	301.91	301.95	304.57	301.53	302.15	302.31	303.01	302.99	301.87	300.79	302.8	300.13	303.22
309.13	309.92	310.87	310.49	309.89	309.52	308.47	312.7	311.51	309.86	310.71	311.32	309.26	310.26	312.3	310.38	310.85	309.89	309.63	309.31	310.08	310.2	308.82	309.53	309.37	311.47	310.53	311.32	310.85	311.38	308.45	309.3	309.04	308.9	310.6	311.98	310.89	310.44	311	310.67	312.6	311.48	310.97	309.56	311.54	311.6	310.56	311.67	309.35	311.96
299.9	301.75	301.23	300.65	300.9	300.39	301.46	301.63	299.41	302.14	300.08	301.08	300.71	301.99	300.21	301.28	300.86	299.98	301.24	301.52	301.61	301.18	301.44	301.38	301.44	300.88	301.45	300.68	302.68	301.82	300.25	299.58	301.53	301.23	301.26	301.97	302.39	302.83	299.16	302.55	299.91	300.71	298.63	300.11	299.94	300.13	303.3	299.96	300.43	301.36
313.64	312.34	310.79	313.83	312.33	312.64	311.14	311.8	313.01	311.7	312.43	313.27	311.67	313.21	312.23	313.96	312.47	311.7	311.7	314.03	311.73	311.05	312.96	311.67	314.42	312.29	312.36	312.43	314.02	312.28	313.09	311.67	311.09	312.98	309.84	312.32	313.37	311.84	312.58	312.16	312.82	312.9	314.39	313.21	312.95	311.86	312.3	311.46	312.92	312.58
313.61	316.39	314.14	315.77	315.4	314.72	316.09	315.65	316.1	315.43	315.37	315.11	314.32	315.39	315.18	314.64	315.19	314.39	314.9	315.1	314.59	315.62	313.92	314.64	315.77	315.14	316.94	314.68	314.43	313.42	315.48	314.57	315.47	315.61	315.63	315.39	314.98	316.72	313.2	314.72	314.1	314.88	314.96	315.09	313.95	313.6	313.45	315.36	315.68	314.91
301.62	300.86	300.2	300.62	300.29	299.73	301.51	300.25	300.86	300.13	301.23	299.64	301.09	300.18	300.08	302.08	300.4	299.7	300.96	302.11	301.43	300.35	300.57	301.57	301.87	301.67	300.48	302.84	303.6	303.11	298.69	301.7	299.71	301.24	300.91	300.56	302.66	302.45	300.45	300.91	300.89	302.2	300.97	302.34	301.2	301.94	299.63	300.69	300.12	301.23
313	310.98	313.29	311.26	310.78	310.86	313.12	312.5	311.34	311.59	311.69	309.27	312.23	310.8	309.21	311.98	310.59	310.88	312.98	311.54	310.45	311.11	310.5	311.03	309.58	311.63	313.96	312.97	310.65	311.21	311.43	311.41	311.11	311.51	309.85	311.06	311.58	310.16	312.06	311.72	311.01	310.4	312.29	313	311.05	313	310.79	311.71	312.96	312.47
311.9	312.28	312.59	312.47	310.73	310.71	313.32	312.35	311.81	312.48	311.61	313.73	312.66	312.1	313.54	312.04	313.73	312.36	311.88	312.2	312.28	311.76	312.88	311.8	311.43	312.23	312.94	312.46	311.47	312.68	311.79	313.72	312.78	313.81	314.41	313.19	312.26	311.58	312.43	311.94	312.21	312.55	313.55	310.74	310.61	313.33	311.14	311.93	313.83	313.59
324.24	324.84	326.42	324.15	323.74	325.3	325.54	324.71	323.1	324.55	324.74	326.76	325	325.08	324.38	324.93	323.88	325.27	323.61	325.56	323.08	324.81	324.68	324.71	323.47	324.16	324.26	324.44	324.32	323.62	325.69	323.62	325.06	324.76	324.77	325.35	325.16	323.96	324.39	324.37	326.09	325.02	325.11	322.41	323.68	324.35	325.68	324.94	323.61	324.61
330.1	327.7	329.08	330.05	329.28	327.99	329.37	329.47	327.95	327.94	326.69	327.62	328.43	329.6	327.35	328.91	330.25	329.17	330.02	329	329.94	329.26	329.11	328.08	327.58	328.86	329.74	330.08	329.85	328.28	328.16	327.74	329.02	328.54	329.6	325.56	328.4	326.28	328.54	328.62	328.3	328.38	328.89	328.06	328.94	330.42	327.96	327.36	328.78	328.14
307.77	306.23	305.86	307.91	305.82	306.3	305.23	306.02	306.44	306.76	304.65	307.73	306.09	305.51	307.43	306.69	306.04	307.01	306.39	306.73	306.98	307.01	308.21	307.1	306.54	306.8	307.13	307.95	305.6	306.57	305.8	306.5	306.67	306.25	306.25	306.4	306.64	306.68	306.72	306.11	304.88	305.96	306.83	306.55	306.86	307.91	307.4	305.73	307.09	305.48
302.39	303.27	303.94	303.29	303.7	302.79	304.55	304.43	302.82	304.59	303.06	304.36	303.32	303.76	303.09	302.78	304.3	303.25	303.34	303.19	304.07	301.99	303.63	302.99	304.62	302.79	303	303	304.42	303.76	304.6	302.02	304.15	303.5	302.84	302.85	304.46	303.25	303.49	303.08	303.13	303.41	304.81	304.53	303.8	301.27	301.82	303.99	304	303.92
304.63	305.77	306.5	306.29	306.04	305.97	307.34	306.32	306.77	306.75	305.88	306.04	306.94	305.57	305.33	307.69	306.25	305.66	304.54	306.19	305.35	308.12	305.46	307.71	306.32	305.59	307.66	307.86	305.27	307.52	306	306.37	307.77	305.36	306.32	306.93	307.49	305.85	306.64	306.69	307.13	308.16	307.55	307.85	305.22	305.46	305.45	306.64	307.58	308.31
313.12	314.37	313.18	312.69	313.23	310.79	312.16	313.12	312.43	313.61	312.42	312.87	313.33	314.14	313.64	313.87	313.67	314.91	315.42	314.88	313.4	312.83	314.96	311.31	313.04	314.01	313.63	313.06	312.92	313.36	314.32	314.06	311.78	314.28	313.61	311.62	312.9	315.49	313.81	311.48	312.88	314.17	314.31	313.93	313.73	314.02	313.89	312.82	313.3	314.53
302.95	306.55	305.18	306.74	306.78	304.64	305.8	305.58	306.29	306.53	305.79	306.23	305.21	304.69	304.4	306.39	306.11	305.18	306.34	305.22	306.15	305.48	305.99	304.56	306.34	306	305.63	306.47	306.69	304.69	306.71	305.76	304.55	305.22	305.3	305.7	305.37	304.99	307.44	305.2	305.63	306.97	303.96	306	305.94	305.94	306.4	304.28	307.58	304.76
303.21	303.19	303.48	302.79	304.34	303.14	302.87	301.18	303.8	301.92	303.56	304.64	303.05	301.96	302.2	305.29	303.11	302.84	302.42	304.09	300.64	303.52	303.71	303.84	303.05	304.93	302.49	301.45	303.29	303.6	303.59	302.88	304.2	304.24	302.47	302.49	303	302.9	303.23	303.23	302.31	304.14	301.59	303.18	304.08	304.23	303.42	305.39	304.11	304.23
301.12	304.34	302.05	302.69	301.38	302.55	303.68	301.55	305.06	302.55	302.32	303.73	302.67	301.73	301.94	303.51	302.88	303.53	303.18	302.65	305.76	302.7	303.62	304.17	303.48	303.64	302.09	302.96	304.93	304.43	302.29	303.1	302.1	303.65	304.56	302.91	302.47	303.28	301.72	303.68	301.35	303.91	303.02	303.38	303.63	304.09	301.26	302.84	303.07	303.07
303.11	304.65	303.71	302.01	301.71	302.97	304.18	303.79	302.93	304.56	302.65	303.62	303.05	303.47	305.09	301.17	305.15	302.66	301.42	302.96	302.24	303.12	304.33	302.62	303.25	303.75	302.7	304.17	302.07	304.08	304.18	304.33	302.72	303.02	303.43	304.8	303.58	304.3	302.84	305.7	303.23	303.46	301.87	304.13	303.73	301.89	304.63	303.18	304.77	304.26
301.88	302.16	302.01	303.96	301.39	302.61	301.35	303.34	302.06	302.26	303.31	302.47	304.79	301.88	302.9	303.14	301.48	303.12	302.4	302.54	301.17	302.26	302.28	302.6	302.65	302.06	303.27	301.86	301.76	302.09	304.48	304.43	302.08	303.21	304.93	302.76	303.21	301.64	304.46	303.54	301.61	304.16	302.7	302.28	302.05	302.69	302.37	302.54	303.81	301.61
303.02	301.75	300.75	301.28	301.89	299.72	301.9	300.93	300.65	300.9	301.45	302.35	301.47	301.01	301.86	300.95	301.46	300.38	300.98	301.81	301.96	299.2	302.37	300.66	302.01	301.99	301.36	301.92	301.65	300.7	300.67	302.23	299.83	300.7	301.25	302.25	300.9	301.41	301.54	301.2	300.97	301.75	299.03	302.26	301.31	299.84	300.67	301.07	301.53	300.31
293.91	294.97	294.46	297.47	294.5	294.67	293.63	295.63	296.49	295.07	293.9	296.36	294.82	297	294.62	293.57	296.69	296.38	295.4	293.86	295.26	295.32	295.72	293.29	294.94	294.91	294.34	295.49	296.99	294.59	294.82	295.7	295.32	295.45	295.77	294.18	294.23	296.35	295.93	294.17	295.66	293.55	297.19	294.42	295.2	294.94	295.72	296.38	295.3	295.98
313.5	308.76	312.76	310.76	313.06	313.79	312.56	311.58	314.52	314.69	312.73	312.84	315.31	314.36	314.41	314.09	312.61	311.56	311.48	311.66	312.17	312.65	314.55	311.63	310.39	311.65	313.73	310.17	313	312.89	313.06	314.07	312.62	313.98	313.03	313.81	312.46	313.58	311.67	312.8	313.02	315.37	311.87	311.95	312.82	312.61	313.81	311.42	312.34	312.29
304.76	306.12	305.91	306.99	305.98	303.6	304.86	305.94	303.64	303.91	304.03	305.46	306.2	304.86	303.97	305.16	305.11	306.75	304.59	305.34	306.83	305.26	304.1	304.86	304.6	305.95	304.93	304.68	304.48	306.24	305.23	302.51	305.83	306.5	304.54	305.52	305	303.69	303.2	302.54	303.87	305.65	305.93	304.98	305.58	304.05	304.81	304.33	305.01	302.34
328.74	329.37	328.72	329.8	327.98	326.74	329.21	330.15	328.57	328.74	328.64	330.39	327.7	327.23	328.33	330.48	328.23	326.81	327.3	328.27	329.51	328.15	329.17	328.59	328.73	329.09	327.37	327.51	327.47	327.7	330.49	326.81	327.87	329.53	327.07	329.72	328.41	327.61	327.14	329.24	328.2	327.96	329.54	329.61	329.53	327.62	327.54	329	328.91	329.82
313.81	312.85	313.39	313.42	314.34	313.08	312.88	314.12	313.93	313.37	313.79	313.45	315.13	314.12	313.58	313.84	312.55	313.56	315.61	314.11	313.8	314.67	314.64	313.5	312.93	314.77	313.58	313.42	312.22	313.32	313.98	312.66	312.64	311.73	313.23	313.55	313.51	313.7	314.22	312.46	315.66	313.64	313.35	312.79	315.4	315.47	313.74	313.16	314.4	312.6
303.96	302.35	304.49	303.08	303.2	303.29	303.97	303.81	302.87	302.37	303.8	303.11	302.79	302.45	302.81	303.92	302.61	305.31	303.61	302.74	302.09	303.3	303.31	302.71	303.2	303.88	303.38	303.68	303.17	303.38	302.84	302.51	303.74	302.57	303.43	302.79	302.24	303.15	302.14	304.24	303.98	302.93	302.04	304	303.81	303.28	302.84	304.71	302.75	303.19
312.34	312.11	312.75	313.53	313.31	312.94	311.33	312.52	312.24	313.53	313.21	311.86	312.78	311.27	313.03	312.27	311.64	312.96	313.76	313.73	313.39	313.48	313.33	314.76	312.56	313.92	314.68	313.12	311.95	313.47	312.91	312.37	311.23	311.8	313.4	315.12	311.4	312.94	312.97	312.44	313.94	310.72	312.76	312.81	311.79	312.8	311.3	311.91	313.91	312.7
315.14	317.03	316.71	316.78	315.12	316.73	315.94	316.04	317.51	316.82	316.72	315.83	316.33	315.84	316.94	316.46	316.13	317.49	317.15	314.9	317.04	317.03	313.98	317.86	314.35	316.48	315.24	315.72	315.53	315.21	317.15	315.45	315.58	315.54	315.33	315.55	314.16	318.02	316.15	315.18	315.41	315.53	315.74	316.66	316.72	315.56	314.11	316.5	315.38	316.59
303.72	302.63	304.32	302.22	303.04	304.34	302.78	303.52	301.9	304.05	302.17	301.51	303.94	301.76	302.72	302.91	304.28	303	302.9	303.5	303.45	301.91	301.65	301.74	301.98	301.86	303.73	303.09	302.75	302.36	303.48	303.56	302.46	302.26	301.61	302.27	303.72	301.72	300.96	303.9	304.34	301.37	302.83	301.94	302.53	301.3	302.14	302.07	302.75	302.28
297.14	295.39	296.6	295.3	296.58	296.3	297.31	294.73	297.52	296.86	296.72	296.32	296.71	297.7	297.13	294	297.54	295.17	296.86	296.28	296.75	296.84	298.81	299.2	297.56	297.46	296.47	297.05	296.84	295.99	298.31	298.51	297.34	296.19	298.32	298.8	294.81	296.96	297.29	296.97	296.88	297.01	296.24	296.44	295.61	294.9	296.59	296.27	296.03	296.82
303.93	302.99	305.3	305.44	306.08	303.02	303.77	303.39	303.21	305.3	304.92	304.8	304.48	304.5	303.06	303.47	303.09	305.2	304.98	303.68	304.03	304.7	304.24	305.57	302.99	303.64	305.59	304.64	305.56	304.57	304.63	305.25	302.34	304.82	305.79	305.03	305.3	305.42	305.99	304.5	305.77	303.77	304.26	306.36	302.7	303.78	304.56	305.64	304.8	303.79
314.23	315.06	314.7	314.86	314.42	313.96	315.11	315.95	315.61	314.41	316.16	314.84	314.84	313.63	314.48	314.76	315.12	312.55	315.06	313.93	316.5	315.56	315.03	314.01	316.2	314.41	314.96	315.43	315.22	313.86	314.25	314.92	315.49	313.49	313.99	315.24	311.25	315.05	315.99	314.95	314.69	314.26	314.89	314.03	314.77	316.25	315.53	316.32	315.13	314.24
300.76	302.68	301.16	301.28	300.09	300.44	302.09	299.16	298.94	300.01	298.92	299.63	298.97	298.18	299.87	299.77	300.48	298.89	298.49	301.9	298.62	300.24	301.61	301.09	300.17	299.41	300.63	300.32	300.37	300.63	299.82	300.29	300	301.63	299.68	300.84	300.62	299.98	298.81	300.37	300.48	299.11	299.95	298.6	299.47	300.34	302.3	299.02	299.14	300.38
326.13	326.46	328.02	329.85	328.19	327.38	328.48	327.36	328.42	328.99	326.92	327.43	326	329.45	327.5	328.45	327.54	329.21	329.01	327.32	327.99	327.19	328.28	327.2	329.85	328.38	327.35	327.25	327.93	327.88	327.32	329.68	328.67	327.47	326.49	329.01	328.49	325.71	328.91	327.42	327.7	329.33	327.26	329.9	325.42	326.64	329.76	328.97	328.82	329.01
317.94	319.97	319.56	318.47	318.38	317.9	318.67	318.39	318.82	318.86	319.25	318.15	320.48	318.16	318.5	317.06	317.66	317.62	318.8	319	317.08	316.47	318.29	319.12	316.83	319.83	319.06	319.72	319.84	318.39	319.19	319.91	319.66	317.14	318.76	318.84	318.04	318.12	316.74	317.4	318.88	319.93	318.54	318.09	317.94	319.35	318.15	318.46	319.25	317.85
295.06	293.63	294.6	294.36	294.94	294.81	293.74	293	294.15	295.78	292.66	292.93	293.01	293.45	293.24	293.7	293.44	293.99	292.68	296.11	295.48	294.84	294.72	293.29	293.67	294.67	294.32	293.83	293.87	292.46	294.55	293.48	294.26	294.98	295.37	295.9	293.84	293.59	294.24	296.13	293.24	294.82	295.05	292.06	293.73	291.44	294.21	296.56	293.49	294.98
303.32	303.76	303.8	303.06	304.48	302.81	302.04	302.95	302.34	301.89	304.4	304.17	302.32	302.93	303.45	304.63	303.1	303.71	302.52	305.33	302.99	303.16	303.09	302.2	301.44	303.75	303.72	302.56	303.76	303.77	303.7	301.98	303.23	302.36	302.33	303.42	302.53	302.43	303.52	303.83	304.66	303.73	305.56	303.99	301.4	302.01	303.42	303.49	303.21	301.97
312.19	315.48	314.72	314.12	315.05	313.58	312.86	313.44	312.31	314.45	313.43	312.87	313.85	313.17	313.56	311.41	313.44	314.51	313.72	313.56	314.91	314.74	313.19	314.01	311.77	312.16	313.5	312.61	313.74	313.79	312.57	312.97	313.71	312.61	313.92	314.19	313.63	314.44	312.96	313.86	313.74	314.35	313.64	313.34	313.76	312.77	314.91	313.63	313.38	312.14
309.35	309.66	310.91	309.78	310.62	311.19	311.77	310.44	309.98	311	309.33	308.77	310.22	309.77	309.25	309.39	310.43	309.69	309.24	309.19	310.57	310.64	309.94	311.33	310.65	309.79	310.37	310.25	310.02	309.4	310.92	310.09	309.91	310.88	310.11	309.94	309.04	308.47	307.96	310.74	311.66	310.31	309.15	309.59	308.99	310.47	308.04	310.15	309.27	309.7
303.03	304.1	300.82	304.93	303.87	302.89	303.21	302.29	304.49	302.52	302.42	304.36	302.95	303.32	303.67	300.95	303.87	301.48	302.64	303.76	301.57	301.92	303.72	304.33	302.44	303.76	303.73	301.72	303.7	303.28	301.58	303.38	301.66	301.8	302.38	304.43	301.96	303	303.01	303.59	304.47	303.65	303.67	302.22	303.46	301.8	303.59	303.95	303.24	301.88
319.4	319.08	320.23	318.16	319.35	320.7	320.92	319.43	320	317.24	317.93	320.84	317.78	318.46	319.76	318.5	319.38	319.71	318.95	319.08	319.39	320.1	318.2	319.05	320.1	319.35	317.2	318.91	319.7	319.96	318.98	319.17	319.05	319.15	317.85	319.71	320.16	318.56	320.22	319.79	318.63	319.21	317.65	318.33	318.24	320.91	319.7	318.06	320.24	319.58
306.08	304.64	303.9	305.17	305.68	306.64	304.58	305.29	306.43	305.6	303.98	305.85	307.2	304.77	305.45	305.67	304.33	306.67	305.13	306.16	305.99	306.68	304.85	304.46	304.96	307.94	303.46	304.46	305.76	303.59	307.23	304	303.46	306.85	303.5	305.27	304.34	305.96	304.83	305.86	305.25	304.84	306.3	304.03	306.25	304.84	307.26	306.22	304.52	305.58
315.58	313.13	314.85	314.89	315.24	314.15	314.69	312.5	315.14	315.06	313.59	313.96	314.86	315.02	314.91	316.48	314.65	313.4	314.59	316.21	316.65	314.3	315.72	315.2	314.36	315.3	314.5	314.94	313.67	312.72	314.46	314.9	315.95	316.55	315.88	314.65	315.26	314.01	316.18	315.27	316.1	315.44	312.38	314.53	315	314.99	314.98	315.67	315.94	314.33
300.31	300.44	299.62	300.67	299.39	299.41	298.22	301.13	300.66	299.82	301.56	300.38	299.58	298.75	299.03	298.96	301.1	300.5	302.67	300.84	300.4	299.63	299.39	301.31	301.24	299.6	300.08	301.33	299.78	300.59	299.88	299.59	298.37	300.28	300.09	300.37	301.28	298.81	299.91	300.45	299.13	299.05	299.44	299.65	298.93	299.09	298.45	300.54	301.84	300.64
319.02	315.87	318.7	316.68	317.73	317.84	317.53	318.21	316	317.85	316.04	317.26	317.71	318.12	318.02	316.73	316.11	317.72	315.92	317	318.11	316.49	316.26	315.99	317.06	317.23	318.6	316.51	316.39	316.47	317.16	317.79	317.82	317.2	317.98	316.13	316.66	317.11	316.19	315.64	317.47	320.15	317.16	317.56	318.28	315.87	317.84	316.52	318.11	316.23
305.84	303.92	304.96	305.72	305.86	305.93	303.83	302.55	303.5	305.36	303.79	303.7	304.28	303.43	304.82	304.37	302.9	305.8	304.28	304.7	304.28	303.69	304.41	303.35	303.83	304.24	302.87	303.71	303.27	304.02	304.42	304.71	306.1	304.58	303.42	303.46	304.29	303.67	304.33	304.02	304.07	306.57	302.15	306.59	305.66	304.69	305.63	303.65	304.1	304.12
305.05	305.43	304.85	305.3	305.48	303.95	304.46	304.73	304.56	305.77	307.1	305.11	305.87	303.92	303.37	306.65	306.11	305.14	306.19	304.99	305.12	305.88	305.6	305.15	305.67	306.89	305.59	305.83	304.84	306.85	303.9	305	305.25	304.85	307.61	306.81	305.19	305.68	303.31	305.19	307.65	305.71	305.07	303.94	306.8	304.55	302.05	306.6	304.87	304.06
295.01	294.62	295.36	294.55	294.43	293.74	296.01	294.24	295.98	294.21	296.2	297.07	295.59	296.13	294.92	295.08	296.45	295.06	293.85	295.31	295.69	294.4	294.47	294.98	294.69	295.78	294.87	294.73	294.41	294.87	295.44	295.41	295.23	295.34	297.19	294.86	294.94	295.58	294.39	293.57	294.31	293.92	294.17	296.12	294.91	296.89	295.09	293.48	293.82	296.21
320.14	318.58	318.3	318.08	320.14	318.85	318.77	319.04	319.51	320.34	318.92	318.72	318.89	321.04	318.19	319.83	320.93	318.81	319.46	320.36	319.99	318.01	320.27	318.34	319.09	319.5	317.21	318.4	318.2	316.96	319.21	319.63	319.51	318.51	319.45	319.25	318.98	318.78	318.13	320.44	319.22	320.28	320.03	318.96	320.38	320.32	319.5	320.06	316.99	318.36
302.77	303.87	304.07	304.3	302.21	303.16	302.23	303.24	303.1	304.91	303.75	302.3	304.71	304.42	302.68	301.97	302.99	304.18	303.3	305.05	302.13	300.25	303.28	301.81	302.95	301.57	304.47	304.18	303.47	303.6	302.59	302.95	303.1	302.63	304.43	301.46	304.22	303.02	302.76	303.69	303.32	304.57	304.09	303.95	303.32	303.37	302.81	303.38	303.62	304.68
328.51	327.09	327.49	327.34	328.2	327.97	326.83	327.57	328.73	327.66	328.63	327.14	329.56	328.58	326.21	326.68	328.85	328	328.24	328.74	328.72	328.99	328.96	328.08	329.97	326.34	327.24	329.69	327.23	326.73	326.07	326.77	328.78	327.34	328.12	329.07	328.6	327.49	328.07	327.51	328.89	327.82	329.51	328.96	329.68	328.05	327.64	327.51	327.67	327.66
319.36	319.09	318.7	319.6	319.53	319.43	316.96	318.82	318.27	317.42	318.04	318.5	318.25	319.68	317.06	316.76	317.81	318.82	316.68	319.99	319.51	319.03	318.84	317.58	317.39	319.88	317.34	318.9	317.71	316.75	317.5	318.48	318.42	317.72	316.48	319	318.68	317.2	317.61	317.69	320.19	316.5	318.67	320.26	316.62	317.92	316.55	318.37	316.39	318.12
305.51	305.63	307.35	306.63	305.55	305.96	305.57	305.74	306.14	306.71	304.1	306.88	306.66	306.03	304.9	305.2	305.68	306.68	304.96	306.1	305.17	306.35	304.46	304.31	305	305.41	304.7	304.4	305.52	305.57	304.92	304.46	305.3	306.47	305.77	305.1	305.29	304.18	304.88	305.87	305.2	304.67	305.91	304.82	305.61	306.29	303.53	305.48	304.3	306.23
315.18	314.32	314.84	315.51	315.43	313.94	318.07	314.95	314.49	317.07	316.94	315.27	314.76	314.67	316.07	315.65	314.65	314.99	314.74	313.37	313.8	315.19	315.37	316.28	316.62	316.91	314.94	315.72	314.91	316.65	315.6	316.09	312.77	314.45	315.39	314.99	314.31	313.01	315.1	314.74	315.84	314.94	314.43	312.17	316.09	313.97	314.2	315.81	315.58	315.94
293.62	295.05	293.18	295.64	292.8	293.45	292.3	294.56	294.96	294.01	294.49	293.65	294.34	292.9	291.98	293.91	294.06	294.12	295.16	294.11	294.64	294.67	293.68	294.82	294.57	293.42	293.77	292.39	295.96	294.44	294.68	293	294.26	294.71	293.66	295.68	292.05	294.07	293.11	294.31	294.93	293.99	293.85	293.72	292.44	294.32	293.48	294.25	293.23	293.52
318.75	317.74	316.65	317.42	318.01	316.64	316.69	317.9	317.74	316.8	317.21	319.03	315.72	316.03	316.59	316.67	316.15	318.48	316.9	318.59	315.84	317.64	318.7	319.88	317.1	317.06	314.76	315.28	315.67	315.32	318.58	316.76	316.93	316.38	317.22	316.31	317.61	317.95	317.52	316.96	318.71	316.07	316.52	318.56	317.69	317.31	316.98	317.41	316.63	317.99
307.74	307.83	308.67	305.31	305.85	306.82	307.84	305.72	306.58	307.35	306.37	304.54	306.8	305.75	306.66	306.94	305.22	305.04	307.62	307.18	305.81	305.52	305.59	306.58	306.44	308.55	305.47	306.14	305.96	304.36	304.75	306.55	305.42	306.23	306.95	306.95	306.56	307.02	307.76	306.72	305.98	306.53	305.79	306.01	306.2	305.21	306.68	306.99	304.27	306.51
293.38	293.32	293.27	296.32	292.99	294.71	295.58	294.9	294.14	294.42	296	292.27	295.15	294.32	295.6	294.48	294.37	294.7	293.38	294.21	294.16	293.13	293.42	293.36	293.74	295.03	291.39	292.07	294.48	293.39	294.31	293.75	293.85	294	294.02	295.88	293.86	293.87	292.36	295.31	295.55	294.06	294.1	293.96	293.72	295.45	294.36	295.11	294.96	294.41
296.87	293.57	295.53	295.06	295.27	293.59	295.32	294.38	293.86	294.86	295.86	293.98	295.4	295.19	295.67	295.9	295.56	293.34	296.23	296.04	296.07	295.78	295.57	294.02	293.79	294.87	296.39	293.56	296.13	297.62	294.81	294.39	296.62	294.17	295.45	293.68	296.52	295.74	294.82	296.2	294.51	295.95	297.31	295.19	294.7	296.1	297.83	295.43	294.51	295.01
292.39	295.86	292.94	295	296.25	295.14	294.5	294.83	293.97	294.38	294.29	291.79	295.28	295.32	293.05	294.76	292.41	293.56	293.84	296.08	294.84	294.9	293.64	293.86	294.79	291.82	293.9	294.7	293.64	294.61	296.02	295.11	293.06	293.13	292.77	295.13	295.01	294.37	292.47	293.79	292.97	294.47	293.36	293.9	294.04	293.9	294.19	293.76	293.82	292.77
315.91	316.25	317.67	317.8	317.27	316.78	317.96	318.35	316.55	316.29	316.59	318.02	318	316.71	317.39	316.96	316.67	319.28	317.97	315.91	316.93	318.17	318.21	317.6	318.18	317.31	317.61	317.13	316.61	317.43	317.64	316.58	318.21	315.15	317.91	317.47	317.84	317.87	316.73	318.66	318.49	316.98	318.17	317.36	318.91	317.83	317.24	317.83	316.44	317.98
303.28	305.24	305.01	306.21	302.98	303.01	303.97	305.25	303.44	305.32	304.8	305.71	304.19	304.44	305.02	304.49	303.75	304.79	303.88	304.83	305.47	302.92	305.49	306.19	303.23	306.3	304.19	303.29	304.77	305.45	304.65	304.32	303.44	303.44	305.98	305.36	304.41	304.48	303.88	302.66	305.26	303.85	305.25	303.34	304.24	304	305.75	304.98	306.54	304.57
304.73	305.42	305.22	304.73	305.23	305.53	304.7	305.87	303.72	306.49	305.22	304.56	305.22	305.32	304.99	303.92	305.9	304.67	303.66	305.82	303.26	302.89	305.37	304.52	304.75	303.33	304.98	304.41	304.74	304.83	304.39	304.72	304.24	304.02	305.72	303.07	303.72	304.54	304.49	305.76	304.85	303.65	305.98	305.33	306.2	304.43	305.07	304.66	306.06	303.94
310.6	310.26	308.91	307.8	309.96	309.49	309.86	309.6	308.57	308.99	309.45	310.11	307.2	308.81	308.65	308.56	307.39	307.51	309.32	309.87	310.09	309.18	310.06	309.31	308.32	307.71	308.27	308.65	311.09	310.72	309.37	309.09	307.22	309.11	308.22	307.88	310.22	307.2	307.95	308.27	310.37	308.25	309.32	307.96	308.97	309.29	308.98	308.29	309.99	308.89
302.59	301.95	304.15	303.67	303.69	301.58	303.06	304.11	301.31	303.37	304.86	303.86	303.23	304.15	305.01	303.24	305.13	305.33	304.45	302.97	302.54	302.74	302.68	304.06	303.44	303.16	302.65	303.48	303.44	303.78	303.56	304.38	303.5	303.5	303.82	302.52	303.79	303.25	304.05	302.82	303.75	303.02	305.08	304.74	304.27	302.74	302.13	302.09	303.62	304
314.53	313.45	313.67	313.65	313.81	313.85	311.56	313.85	313.38	312.86	314.03	313.78	313.23	313.35	311.19	314.58	314.27	313.84	314.34	314.15	315.5	312.9	315.07	312.33	313.62	312.85	313.36	313.66	313.18	313.5	312.44	315.38	313.38	314.39	314.88	313.75	313.71	314.85	313.93	313.07	314.98	312.92	313.33	314.44	313.6	315.18	314.93	313.15	313.95	313.99
314.22	314.53	314.24	315.31	314.36	314.04	314.37	313.49	313.59	313.79	313.27	313.22	311.8	314.89	315.63	315.05	314.69	312.39	312.82	313.21	313.74	313.82	312.1	313.27	313.32	314.94	313.78	314.03	313.22	313.15	313.36	312.39	313.63	314.65	313.56	313.5	311.62	314.05	313.32	313.02	314.14	312.73	313.12	313.77	313.5	313.66	313	314.61	315.29	313.24
310.48	309.48	311.9	311.38	309.7	310.16	311.84	311.59	311.1	312.87	311.5	309.28	308.85	310.04	309.8	309.87	308.57	309	310.62	311.31	309.34	311.99	310.46	310.41	310.06	310.4	311	307.8	309.91	309.12	308.89	310.48	310.47	311.82	312.75	312.43	310.8	310.27	310.47	310.34	312.15	311.17	309.91	311.05	311.75	310.08	310.88	312.19	311.29	309.31
317.51	316.9	317.46	315.49	318.58	318.2	318.53	318.04	318.02	316.04	317.41	316.75	317.08	316.69	317.07	315.7	317.55	318.13	316.97	317.85	317.69	317.83	318.73	316.18	319.21	318.42	317.61	318.37	316.55	318.15	318.66	316.95	317.91	317.04	317.97	315.85	317.03	318.4	317.34	318.94	316.62	316.67	317.1	316.25	315.74	319.63	319.54	316.48	317.37	316.55
292.81	293.09	294.46	294.26	293.74	294.73	294.43	293.55	295.03	293.73	292.43	293.72	293.96	293.32	293.07	293.6	293.39	294.03	292.81	294.39	294.3	292.99	294.92	295.36	295.01	294.4	293.79	293.7	295.79	295.74	294.53	294.01	295.2	292.63	294.43	293.74	295.35	295.87	292.9	293.47	293.7	294.36	292.85	294.22	294.32	294.7	294.77	294.38	296.15	294.65
300.3	299.45	300.59	302.38	300.97	300.39	300.49	302.12	299.3	301.7	301.09	300.86	299.59	302.18	301.23	301.14	300.94	300.93	300.02	301.66	300.84	300.83	301.23	300.96	299.29	301.04	300.89	302.29	300.87	301.52	300.49	302.59	301.3	301.09	300.76	302.3	299.39	302.06	300.69	301.04	301.01	300.78	301.57	302.17	299.94	298.88	298.62	301.86	300.51	301.65
313.71	315.3	314.43	314.77	314.68	314.05	313.25	312.69	313.89	313.91	312.26	313.49	313.6	314.21	312.77	312.98	313.75	314.95	314.65	313.37	313.74	315.7	314.81	309.15	313.96	314.01	313.52	314.44	313.94	314.2	312.46	314.12	313.92	313.82	315.1	313.11	314.03	314.26	313.81	315.69	315.34	315.75	314.05	314.76	313.66	313.95	313.65	313.92	314.55	313.71
301.99	302.99	301.6	302.97	302.91	302.21	303.75	303	303.13	303.07	302.26	303.48	304.29	304.01	302.11	302.47	300.65	303.37	303.94	303.52	302.27	303.19	304.8	304.1	302.67	301.89	303.49	302.5	304.36	303.23	302.37	302.45	302.26	302.24	301.49	301.43	302.44	302.85	300.75	302.94	303.96	304.3	301.86	302.85	301.72	304.01	302.77	302.32	301.88	303.51
303.3	304.36	305.19	304.99	303.07	303.27	304.19	303.92	304.04	305.31	305.15	304.25	305.68	303.98	305.57	303.51	303.39	304.32	304.11	303.93	304.51	303.86	306.5	303.82	302.79	303.02	305.03	304.64	303.25	303.12	304.6	302.46	304.54	304.93	302.84	304.07	304.26	304.71	303.58	305.82	304.06	304.55	303.57	303.83	304.68	304.58	305.32	304.97	303.13	303.52
326.6	325.55	326.1	325.15	326.96	325.84	325.96	325.98	325.01	323.9	326.05	324.88	324.41	326.8	325.18	326.59	324.92	324.3	325.16	325.34	323.8	326.18	325.16	324.79	325.62	323.72	325.94	324.75	324.28	324.4	324.71	324.71	324.5	325.72	324.35	324.16	325.81	325.68	324.46	324.86	324.32	323.71	326.59	325	326.44	325	324	324.16	324.08	325.33
312.67	314.89	311.93	313.14	311.98	312.6	312.91	311.77	315.09	314.3	313.84	312.63	314.2	313.51	313.92	312.37	313.39	313.16	313.49	311.24	314.58	314.46	313.74	314.35	312.09	313.41	312.65	311.87	312.63	315.47	313.88	314.9	312.95	312.15	313.03	314.58	311.2	313.75	312.94	314.32	312.81	314.29	312.78	314.58	313.12	313.66	312.8	313.62	314.39	312.48
302.03	302.9	302.63	303.38	302.75	304.96	303.97	302.78	303.48	303.16	304.03	302.62	303.19	301.02	303.02	302.43	304.17	303.53	304.63	304.22	303.89	304.14	304.21	304.06	304.59	304.44	302.65	303	303.97	302.36	303.58	301.65	303.7	304.44	303.32	304.03	302.74	303.36	303.46	304.79	302.85	303.52	302.04	300.45	303.43	303.95	302.81	303.63	303.41	301.61
313.53	312.93	313.52	312.96	313.46	312.66	314.41	313.34	313.02	313.22	313.35	313.09	311.6	312.28	313.52	313.63	313.76	312.54	313.43	312.44	313.12	313.57	314.12	311.48	314.19	313.98	313.45	311.59	314.7	311.79	313.43	314.06	313.35	311.96	313.62	314.4	313.44	310.57	313.17	312.51	313.22	311.92	312.91	313.57	313.33	312.88	312.29	313.37	312.86	313.44
315.38	314.93	317.54	315.76	315.29	313.4	313.99	314.48	312.73	314.51	316	314.83	315.3	314.7	313.98	315.01	314.69	315.83	314.99	315.3	312.7	315.98	314.41	314.3	313.99	314.29	315.19	314.93	314.84	315.9	316.05	315.82	315.79	315.64	313.8	314.34	314.37	314.64	316.29	316.25	317.58	316.64	315.46	316.74	316.86	316.93	316.44	314.59	314.13	314.49
312.59	315.15	314.43	312.92	312	314.14	313.45	312.81	312.97	313.01	313.41	313.66	314.18	312.73	313.91	313.61	312.28	312.12	311.07	312.82	313.33	311.22	314.19	312.09	311.61	313.56	313.39	312.69	313.15	312.96	314.49	313.93	313.43	312.83	313.53	313.14	312.57	313.12	314.21	313.19	313.54	311.81	313.05	313.23	312.67	312.65	311.47	312.63	312.06	312.94
302.46	302.03	303.33	301.81	302.58	302.52	303.14	301.95	301.69	302.84	303.56	302.69	302.17	303.81	303.51	303.13	302.74	300.56	301.76	301.51	301.32	302.98	302.35	302.34	302.24	303.14	303.1	301.69	303.59	302.89	303.38	303.14	302.31	300.94	301.47	300.78	302.49	302.73	303.02	303.54	304.51	302.48	302.14	303.15	302.16	303.04	300.89	302.65	303.53	304.2
299.7	302.13	300.94	300.38	300.75	300.83	301.03	300.78	301.47	299.93	301.17	300.66	300.92	300.4	301.67	301.01	301.35	301.34	298.93	300.13	299.01	302.16	300.72	299.9	300.55	301.15	301.5	298.51	300.32	299.85	300.46	301.67	301.09	299.83	301.29	302.61	300.53	301.52	301.17	300.85	300.59	300.54	301.29	301.53	299.72	300.96	301.35	302.74	299.2	300.44
300.16	300.5	300.93	300.43	300.4	302.23	302.44	301.53	301.67	301.32	299.13	299.71	301.85	300.25	302.24	302.1	302.51	301.13	299.49	300.27	301.53	300.96	301.07	299.86	301.66	301.93	299	301.48	299.73	300.42	300.26	300.57	300.04	301.57	302.21	299.24	301.01	300.97	299.71	301.15	301.16	299.98	300.98	301.11	299.78	300.55	300.82	300.62	302.16	302.05
309.46	310.84	311.68	309.89	310.81	309.91	310.5	310.27	310.59	310.65	310.5	309.45	310.22	309.31	310.06	309.5	310.61	310.02	309.72	310.47	309.1	309.35	312.18	308.91	308.69	310.99	309.42	309.1	309.87	309.26	309.66	309.88	310.13	312.51	309.84	312.51	309.09	311.39	311.54	309.87	311.43	309.92	311.22	310.38	310.13	310.47	310.98	309.56	311.46	309.66
304.96	303.42	303.64	303.96	304.93	303.52	303.84	304.01	305.64	305.23	303.98	304.33	305.77	305.04	304.95	304.7	303.01	304.56	304.44	304.74	305.81	305.34	304.18	304.88	304.61	304.9	305	304.46	303.42	304.84	304.63	304.19	303.65	302.91	305.31	303.14	303.83	305.55	305.55	304.27	302.93	304.04	301.98	304.8	303.77	302.7	304.72	303.32	304.98	303.99
306.96	305.26	305.44	306.47	308.86	308.01	306.84	307.04	306.88	307.31	306.89	308.36	307.56	306.13	306.23	306.9	307.84	306.27	306.73	308.55	306.69	307.8	306.75	307.68	307.81	309.73	306.38	307.05	306.83	306.23	307.77	306.37	306.49	306.8	307.98	307.34	305.93	306.42	306.6	308.46	307.16	307.56	307.02	308.5	307.15	307.26	306.91	305.57	306.01	306.09
305.93	304.3	306.15	304.32	304.33	305.8	305.39	307.25	304.86	306.28	305.85	303.71	306.07	304.57	305.44	304.12	305.03	304.6	303.59	303.25	306.37	305.77	303.94	304.51	306.05	305.37	303.77	305.77	306.39	306.29	305.07	304.69	305.54	305.49	305.17	306.41	305.1	306.61	305.92	305.52	305.82	305.53	305.67	305.04	305.16	303.51	305.58	303.85	304.16	305.59
316.28	315.39	313.68	315.42	315.6	313.8	315.75	313.91	315.16	313.63	316.03	313.6	313.91	315.44	315.32	314.23	313.75	315.98	315.43	315.12	314.79	314.41	312.75	315.37	314.89	315.29	313.91	315.45	316.68	314.76	317.46	316.91	312.99	314.35	314.94	317.18	313.95	313.42	316.59	314.4	316.32	315.41	315.16	314.45	315.52	315.14	314.39	315.91	315.45	313.87
320.33	316.02	317.48	319.88	316.84	316.7	318.31	318.81	317.89	319.26	318.01	318.07	318.01	319.62	319.24	317.15	318.9	319.34	318.4	318.47	318.45	319.16	319.07	317.53	317.38	317.22	317.85	319.13	319.25	319.11	316.83	318.4	317.65	318.06	318.92	317.99	318.59	317.11	319.62	318.61	318.37	316.57	316.36	318.37	317.98	318.94	317.79	319.88	317.38	318.71
303.26	304.21	303.83	304.36	303.21	304.59	303.61	304.63	306.21	305.92	304.01	304.3	304.11	305.83	304.71	303.15	306.19	305.76	305.84	303.75	304.01	303.93	305.46	304.76	304.52	304.09	302.96	304.65	307.64	303.41	303.16	303.85	304.75	305.05	304.83	306.27	305.79	305.98	304.22	305.95	303.68	305.17	304.06	304.75	305.31	304.86	305.16	303.46	304.5	305.47
305.35	306.18	305.35	307.47	307.61	306.12	306.35	304.42	306.7	306.74	307.67	306.53	305.48	306.02	307.43	307.68	307.3	306.5	306.54	306.48	307.52	306.44	304.95	305.18	306.39	305.74	306.84	306.15	305.63	307.2	306.02	306.54	305.33	305.25	306.23	306.99	305.94	305.36	305.96	307.7	305.51	306.54	308.56	306.93	307.78	303.23	305.58	308.02	305.57	305.18
295.78	295.33	295.06	295.76	295.13	295.69	297.08	297.52	294.81	292.89	295.43	297.61	295.07	293.89	295.76	294.57	295.08	295.48	295.53	296.06	295.61	294.75	297.71	296.4	295.29	294.08	295.22	295.7	295.63	294.59	293.96	294.86	294.48	294.77	295.99	296.06	293.12	293.53	296.69	294.07	294.49	294.82	294.93	296.1	296.43	294.06	295.2	294.49	295.11	297.19
305.27	303.45	304.92	306.11	304.77	305.69	304.56	305.49	303.58	304.84	304.66	303.32	303.99	305.7	304.2	305	305.03	303.84	304.16	304.76	305.12	303.71	303.18	303.19	304.77	304.74	304.55	306.22	302.73	305.49	306.17	305.18	304.98	304.3	304.12	303.76	304.59	305.38	303.24	302.71	305.07	303.64	304.65	304.04	304.67	304.01	303.49	305.01	304.52	303.47
302.03	302.23	303.11	304.43	300	302.16	301.72	301.58	302.43	302.51	300.68	302.28	304.11	302.44	303.65	301.33	304.04	302.41	302.5	303.13	301.01	301.47	304.16	300.46	303.28	303.1	300.54	302.03	302.73	301.88	301.88	300.86	302.73	301.91	301.51	302.79	302.09	304.16	302.81	302.68	302.67	303.1	302.41	303.19	303.51	301.92	302.73	304.57	301.89	302.07
312.6	314.3	313.57	313.65	313.72	314.11	313.73	313.97	312.45	312.18	313.19	312.05	312.4	314.96	313.9	315.74	313.46	314.12	312.62	311.79	314.52	312.76	315.81	312.36	312.36	314.28	312.29	312.29	311.86	315.12	313.57	314.27	312.34	314.28	313.6	314.41	314.3	312.33	312.31	313.06	314.08	313.76	313	310.87	313.74	313.05	311.99	315.06	315.09	312.63
309.55	309.59	308.91	309.37	311.09	310.83	309.16	309.82	309.84	308.73	311.35	309.67	309.56	310.36	311.79	309.48	309.8	308.71	309.91	307.81	310.82	310.5	310.54	308.96	309.57	309.62	309.4	308.95	309.68	310.15	308.99	309.67	310.36	308.88	309.49	310.43	312.38	310.3	308.84	310.85	310.73	310.3	309.36	309.63	309.11	311.67	310.43	309.79	309.01	309.28
314.12	313.56	313.54	313.77	314.19	313.35	314	315.67	314.89	312.59	313.68	312.09	313.64	314.77	311.78	313.87	313.75	313.27	313.14	313.01	312.66	314.37	313.72	313.81	313.67	313.3	313.68	315.22	313.73	316.2	312.78	312.98	312.44	313.83	314.58	314.49	314.64	315.15	313.64	314.71	314.75	314.26	311.94	311.8	314.48	312.67	312.95	313.28	314.15	313.52
312.29	313.77	315.64	312.97	313.94	313.33	313.68	313.63	312.89	313.25	314.73	315.44	314.37	314.62	310.49	312.49	313.43	313.54	314.52	312.81	312.23	312.86	314.74	313.67	311.73	313.38	312.35	313.88	312.72	314.56	312.74	314.03	314.18	313.22	314.2	313.2	312.54	312.78	311.62	311.21	313.75	311.05	313.46	312.28	313.17	313.6	314.42	315.25	313.21	313.63
310.68	309.92	310.82	308.92	310.69	309.93	309	310.2	309.83	311.25	310.79	309.8	310.34	309.16	309.08	307.65	310.92	308.55	310.64	309.17	309.74	308.63	309.58	306.39	310.11	310.95	310.22	310.13	309.24	309.58	309.49	310.17	309.87	310.6	311.05	310.93	311.07	307.74	310.15	310.85	309.1	309.56	309.52	310.54	309.08	309.8	309.77	310.32	308.68	310.94
309.9	306.15	307.64	308.7	309.83	309.89	310.1	308.03	306.93	309.13	308.76	308	308.21	307.73	308.85	310.19	307.93	309.77	310.65	308.64	308.76	309.45	307.82	308.36	309.13	309.29	309.57	308.03	308.4	309.53	310.61	308.53	309.97	308.72	308.84	309.55	308.77	310.11	307.98	307.6	306.26	308.72	308.03	306.37	307.89	308.97	309.75	309.24	309.12	307.33
313.6	315.29	313.94	316.37	315.06	315.13	314.54	313.45	315.25	315.39	315.86	313.99	316.23	314.52	316.19	317.47	314.27	313.44	314.37	314.24	313.49	316.12	315.97	313.93	316.1	314.8	315.93	316.13	314.95	316.46	313.58	315.15	315.66	314.54	316.33	312.98	314.01	315.07	316.71	314.55	313.97	316.28	316.37	315.47	315.79	313.63	314.28	314.94	313.04	312.52
303.72	305.51	304.27	303.45	300	302.62	302.81	303.27	304.31	304.24	304.28	303.25	304.49	302.28	303.68	303.64	301.81	303.62	303.62	301.61	302.94	302.3	302.55	303.01	303.26	303.7	304.93	303.88	303.37	304.89	305.14	302.22	303.58	303.64	303.42	303.51	303.7	304.4	303.73	301.82	304.23	301.33	304.17	302.95	304.23	303.9	303.89	304.25	302.67	302.41
314.09	311.58	314.01	313.32	313.29	315.57	314.16	313.52	313.76	314.63	312.71	314.76	314.79	315.33	313.1	314.45	313.59	315.07	316.4	314.15	313.92	314.2	315.37	315.41	313.39	313.21	314.97	315.27	315.59	313.48	314.54	312.91	313.74	312.91	313.9	313.69	315.38	315.25	315.94	313.59	313.95	313.87	314.75	315.21	314.57	316.2	316.19	315.32	312.96	313.98
295.13	294.43	295.75	294.1	295.34	295.87	295	294.91	296.08	294.7	295.06	294.83	294.68	293.95	294.61	295.1	295.4	294.86	293.86	294.55	295.01	296.04	294.48	295.74	296.52	293.63	295.39	295.75	293.52	295.85	295.9	294.87	294.91	294.59	295.71	294.49	294.88	295.96	295.18	294.71	294.37	295	292.75	295.25	295.84	294.96	294.74	294	294.95	295.42
298.42	300.64	299.62	301.24	300.33	298.46	299.66	299.11	300.46	299.55	300.73	299.08	299.44	299.03	299.37	300.76	299.05	299.45	299.39	301.52	300.2	300.72	297.96	298.95	302.28	301	300.53	300.12	301.19	301.94	298.55	300.15	300.76	299.28	300.23	301.53	300.44	299.42	302.11	300.31	299.62	299.89	299.44	300.5	297.98	300.42	300.12	301.69	299.96	300.37
307.01	304.35	305.76	306.18	307.44	306.44	304.89	308.17	306.05	304.55	306.19	304.44	306.13	306.8	304.32	303.51	306.03	305.02	306.47	306.22	305.39	305.35	304.48	305.08	304.48	307.04	304.33	304.55	306.34	306.36	306.09	304.92	306.94	303.9	304.1	303.83	304.85	306.26	305.78	304.5	304.78	305.37	305.08	304.85	304.18	306.96	304.79	304.71	304.21	306.96
314.67	313.5	314.9	313.15	312.37	312.67	314.39	313.77	315.12	313.69	315.17	316.07	312.02	313.26	315.37	312.64	315.07	314.54	314.19	312.59	313.87	312.54	313.66	313.77	313.97	314.88	313.22	314.62	314.02	313.73	313.19	314.61	314.29	314.63	313.23	313.88	313.93	314.35	314.73	313.8	313.92	313.47	316.45	314.3	314.87	313.64	312.29	311.87	314.17	312.87
301.4	301.63	304.81	302.41	303.01	303.67	302.64	302.13	303.32	305.02	303.3	303.24	303.31	302.5	303.62	305.5	303.88	304.1	303.8	303.17	301.96	303.09	303.72	301.96	302.35	303.97	305.35	304.19	302.63	304.29	302.83	304.11	303.52	302.97	303.28	305.18	302.65	304.23	302.17	303.52	303.08	302.88	301.43	303.25	304.08	302.88	302.33	304.06	304.45	301.82
313.46	311.59	310.13	312.04	311.81	310.21	310.77	313.58	314.48	312.07	309.8	313.54	314.39	311.48	310.94	312.15	311.24	311.01	311.51	311.72	312.89	312.22	312.17	311.63	311.02	312.03	313.24	313.39	312.75	313.35	310.97	311.76	311.76	312.15	311.08	312.61	312.14	310.61	313.32	313.33	311.06	311.64	312.3	312.96	309.98	310.8	311.49	311.7	312.43	311.91
298.16	299.77	300.53	300.01	299.56	298.46	298.96	300.69	301.56	298.73	300.18	298.34	300.25	299.71	301	300.82	301.44	300.81	301.12	299.67	299.44	301.77	299.58	299.91	301.88	301.09	299.14	299.59	300.4	300.5	300.32	300.12	300.51	299.37	300.86	300.83	300.31	298.69	299.5	299.95	298.56	300.64	301.52	301.57	300.44	300.94	300.69	300.78	299.36	299.54
305.52	305.94	305.47	304.47	303.56	304.56	306.7	306.55	304.75	305.6	305.29	305.24	306.21	305.8	307.52	306.1	305.55	305.88	307.81	305.65	304.94	304.33	306.1	305.38	306.3	305.03	304.83	305.68	304.36	306.07	305.42	303.37	307.2	307.34	305.1	305.14	306.04	304.84	304.46	304.5	303.88	304.02	304.59	302.33	304.75	305.03	304.79	307.21	303.82	305.69
299.52	300.7	301.04	299.88	299.73	299.15	299.14	300.63	301.33	297.83	301.04	302.15	298.62	299.88	299.18	299.27	300.45	301.07	299.28	299.34	298.95	300.72	301.47	300.12	300.52	300.45	300.89	301.42	298.86	300.21	300.37	298.94	299.96	300.23	301.24	299.65	300.18	300.74	299.86	300.78	298.98	300.44	300.43	299.29	300.36	298.68	299.49	299.74	300.52	301.83
323.67	326.11	323.42	323.29	323.75	325.29	325.34	322.96	325.69	323.24	324.22	323.26	322.56	324.78	323.84	324.73	322.81	323.31	325.07	324.28	323.92	323.69	324.76	326.25	325.7	325.48	325.71	324.15	326.13	325.02	322.49	324.77	324.41	324.53	325.56	323.59	325.02	323.83	324.45	324	323.53	322.7	324.13	323.53	324.45	323.94	324	325.11	325.05	324.78
305.54	303.93	305.06	304.21	304.38	305.54	303.7	303.73	304.54	304.12	303.95	306.65	305.31	304.66	305.74	305.32	304.7	306.38	305.51	306.84	304.69	303.47	304.87	302.99	305.21	303.58	305.1	304.61	305.47	305.36	304.06	304.77	306.56	305.67	305.18	303.88	305.73	303.33	303.65	304.42	305.53	303.73	303.81	304.04	304.83	302.62	302.66	304.84	303.9	306.23
314.51	315.56	314.51	314.31	316.59	314.81	315.28	315.56	315.11	315.15	317.94	316.49	316.11	317.33	316.42	316.02	316.59	316.75	314.9	316.55	315.74	315.79	316.3	317.59	316.3	314.55	314.87	317.17	314.76	315.17	316.06	317.13	314.15	315.96	316.62	316.67	316.14	316.78	317.01	316.97	315.48	316.01	316.54	316.63	314.45	314.91	315.46	318.5	317.15	315.68
328.14	328.4	327.22	326.85	327.26	327.84	330.72	328.78	328.07	328.43	326.45	327.28	326.33	328.57	327.87	328.86	328.19	326.51	330.04	327.09	329.39	327.18	329.15	327.89	327.87	327.74	326.67	327.63	327.36	327.67	329.35	328.46	329.05	326.59	325.49	327.99	330.43	327.11	328.18	328.84	328.14	328.96	327.61	326.66	327.56	327.86	328.17	329.43	328.49	328.62
306.64	307.69	307.71	306.39	307.67	307.03	306.97	305.59	306.4	307.19	305.54	307.35	305.88	308.19	305.85	306.57	307.18	305.89	307.17	307.33	305.57	306.49	308.21	306.43	306.15	308.35	305.66	308.55	305.09	308.1	306.16	307.18	306.55	307.87	305.44	306.75	305.61	307.11	306.09	305.86	306.78	306.87	309.14	306.63	308.56	307.19	306.21	307.95	306.16	306.39
319.52	316.34	319.28	318.91	319.41	318.37	318.75	319.28	317.22	319.01	317.32	317.33	318.62	316.97	319.75	319.57	317.35	318.16	319.53	315.95	318.93	319.47	318.65	319.08	321.12	318.67	318.87	320.67	317.37	318.01	317.28	316.49	319.8	318.64	319.53	318.49	318.54	322.34	320.03	318.91	318.67	316.65	317.79	318.23	318.01	317.59	317.77	318.63	317.32	318.29
317.39	319.4	319.27	316.42	318.21	315.85	318.71	317.92	316.83	318.91	319.14	318.16	319.54	317.9	318.6	318.6	317.14	319.02	317.46	317.05	320.78	319.52	317.62	317.33	318.86	318.2	318.51	318.2	318.55	318.85	319.03	318.13	318.94	319.98	319.04	319.78	318.03	316.99	319.27	318.04	316.39	317.99	317.67	317.96	318.42	317.75	318.53	319.77	318.67	317.21
316.34	316.64	318.13	316.63	315.79	317.14	317.64	317.59	316.68	315.63	316.73	316.04	317.53	317.75	316.93	316.27	314.79	314.78	317.83	316.3	319.41	317.81	318.2	316.28	316.34	316.18	316.95	316.73	317.27	314.14	314.65	316.41	314.58	317.36	316.13	317.75	317.73	317.63	317.61	317.4	317.34	316.2	317.5	315.91	317.34	315.97	315.93	316.49	315.83	316.13
316.8	314.89	315.86	315.78	315.47	315.45	313.77	313.93	315.2	316.05	314.96	316.42	315.01	315.19	317.42	314.76	316.22	315.9	316.38	314.91	315.72	316.71	315.63	316.93	315.55	315.65	316.11	315.59	314.69	314.81	317.52	317.6	314.91	317.43	314.5	316.27	315.33	316.59	315.51	315.18	316.62	314.68	314.77	316.41	314.78	315.18	313.73	316.84	317.39	315.49
301.59	299.87	303.09	299.41	300.74	301.6	303.32	300.92	302.01	302.74	302.89	300.31	302.39	300.12	301.1	301.24	300.77	301.12	301.06	301.87	301.63	302.37	299.93	300.92	301.62	301.82	301.52	300.18	300.54	299.95	302.43	301.22	299.32	299.57	302.12	300.55	300.81	300.91	299.5	300.76	301.24	300.76	300.75	300.32	301	301.1	301.52	299.33	300.78	300.95
319.14	318.59	319.75	318.41	318.4	321.23	318.65	318.3	319.01	320.82	320.35	320.49	318.79	319.62	318.68	318.91	317.6	319.54	320.75	319.12	320.68	318.27	319.34	318.04	319.41	318.14	319.43	319.79	319.83	320.27	320.04	318.92	318.72	318.98	318.17	319.57	319.63	317.87	317.6	318.99	318.18	319.6	318.67	318.17	319.44	319.9	319.53	321.22	317.98	320.73
313.91	313.29	312.1	314.71	313.26	313	314.02	314.62	314.17	312.84	313.33	313.18	312.75	313.86	313.89	311.5	313.01	311.77	314.7	313.4	312.32	312.34	313.95	312.72	313.57	312.58	313.21	312.69	313.25	312.77	312.96	311.61	313.86	314.78	312.38	311.46	312.03	313.99	314.59	313.49	313.84	312.73	312.28	314.92	313.77	313.35	313.02	313.94	311.89	312.45
312.01	312.26	311.63	312.48	312.65	312.62	314.81	313.01	312.98	312.46	313.23	312.65	312.96	312.37	312.39	313.88	311.72	312.04	312.72	313.28	312.2	311.36	313.06	312.73	311.56	312.47	313.07	313.82	313.23	312.28	312.48	310.95	313.06	312.47	312.45	312.59	313.72	313.29	313.12	312.97	312.5	312.56	312.66	311.71	313.14	311.79	312.2	313.11	312.44	313.96
317.05	316.61	317.68	319.14	317.57	320.5	318.59	318.06	317.91	318.47	317.73	317.51	319.99	319.15	318.11	317.67	317.62	318.43	317.53	318.22	318.68	316.64	318.02	317.84	318.09	318.36	317.9	317.97	319.77	318.32	317.32	318.52	319.48	318.19	318.03	316.7	319.4	316.42	319.45	318.31	318.38	318.77	317.7	318.55	316.88	317	319.24	318.12	315.83	317.44
314.28	315.91	312.7	314.73	313.44	312.53	313.81	313.26	314.96	313.15	314.94	312.63	312.5	313.47	314.76	313.05	313.36	313.28	315.55	312.56	313.66	312.42	313.48	311.25	313.84	314.9	314.43	313.34	313.54	313.52	313.84	312.53	312.19	312.65	313.96	313.25	311.99	313.08	314.14	312.25	313.6	312.55	314.47	313.14	310.31	314.15	313.31	311.69	311.52	314.11
298.4	301.42	300.03	301.09	299.17	300.61	299.31	299.83	300.16	301.17	299.42	299.38	299.79	300.42	298.11	301.07	299.16	302.12	299.3	300.03	298.8	299.29	301.65	301.3	299.17	299.58	299.78	298.99	300.29	300.16	300.51	301.64	299.78	299.05	298.13	299.98	299.45	301.38	299.12	300.19	299.76	300.35	301.74	298.11	298.69	298.94	299.13	299	300.78	301.06
295.16	295.22	295.49	294.9	295.29	294.58	295.94	294.37	294.98	296.26	296.03	295.06	294.44	294.72	296	295.72	296.71	296.15	294.82	295.5	295.92	292.71	295.96	293.99	294.81	294.18	295.63	295.26	295.34	295.55	295.8	297.32	294.43	294.71	293.12	294.05	292.64	294.89	296.32	295.62	294.59	295.11	295.99	295.42	295.74	296.7	295.56	295.46	295.27	294.98
294.56	296.14	294.52	292.99	294.74	293.65	292.45	294.21	295.3	293	294.76	293.47	291.18	294.04	297.08	293.39	293.08	293.92	295.12	293.74	295.19	292.86	294.63	293.67	294.81	293.97	294.08	293.93	293.12	294.76	295.43	295.16	294.24	292.84	294.05	294.51	294.66	294.06	293.38	295	295.74	292.72	295.55	294.32	292.7	292.97	293.51	294.32	295.09	295.34
307.15	308.69	308.01	306.46	306.26	305.72	306.04	305.87	307.52	306.39	307.72	306.9	306.21	307.29	306.74	306.36	308.18	304.13	306.14	307.45	306.64	305.67	308.19	308.05	307.75	306.82	305.61	306.94	307.42	304.05	307.22	306.39	306.97	305.65	308.54	304.53	306.37	305.73	307	306.55	308.52	306.8	305.82	306.01	305.72	306.75	305.86	303.41	307.03	305.93
305.25	306.71	305.18	305.09	304.21	303.64	304.62	306.25	305.75	304.95	305.74	303.13	302.83	306.68	304.97	305.6	305.64	303.53	303.9	304.61	304.74	304.41	303.65	307.04	304.04	303.64	304.44	304.24	304.27	304.97	305.76	305.62	304.83	305.23	304.92	304.62	304.1	304.99	305.04	305.14	304.76	305.49	302.56	304.17	302	305.51	304.14	304.36	305.58	305.68
301.71	300.49	298.87	301.13	299.68	300.98	299.97	302.39	301.57	300.55	299.9	301.79	300.59	301.44	300.99	300.79	300.32	300.78	301.25	299.72	301.03	301.39	302.31	301.46	301.38	301.97	300.52	303.32	301.67	298.57	302.09	301.78	301.03	301.92	300.53	303.04	301.08	301	300.2	300.96	300.37	301.64	300.21	300.59	301.49	301.36	300.63	302	302.33	301.04
303.86	302.74	304.1	303.59	303.93	303.38	304.52	304.96	303.72	303.21	303.08	303.59	302.48	302.96	304	303.45	303.73	304.33	301.75	302.73	302.69	303.94	303.93	303.65	305.07	302.5	301.99	303.09	303.57	302.09	303.02	300.4	302.22	303.39	303.37	303.23	302.16	302.36	303.13	303.42	303.48	303.49	304.53	304.19	302.64	301.05	303.46	303.44	303.64	302.1
329.42	328.11	327.83	328.17	327.15	329.54	327.74	328.54	328.99	327.91	327.51	327.56	327.5	328.9	328.1	326.66	328.66	327.49	326.69	327.5	329.08	327.13	327.51	327.07	327.75	327.84	326.6	327.62	329.02	327.65	327.04	327.3	329.42	328.39	328.26	327.28	326.35	329.27	327.59	327.19	331.01	327.65	327.26	328.45	327.52	328.67	326.98	327.77	327.57	326.15
303.66	305.26	303.72	303.52	304.18	303.4	303.26	299.94	303.72	302.96	303.75	303.16	303.39	303.34	302.62	303.96	303.4	302.61	305.27	302.54	304.26	303.95	303.44	302.63	303.95	304.57	304.37	303.9	302.87	304.87	303.15	302.38	302.84	300.53	302.47	304.39	306.11	303.35	304.29	303.33	302.18	304.42	303.13	303.41	304.93	304.53	303.26	304.53	302.71	302.35
294.42	295.18	292.67	295.3	293.07	295.36	293.39	293.96	293.87	292.9	294.39	295.02	294.47	293.57	295.67	292.25	293.57	294.34	295.02	293.65	294.08	293.87	294.48	296.72	295.12	294.43	292.23	294.8	293.22	293.99	293.98	292.74	292.69	292.74	294.33	294.23	294.7	294.97	294.8	294.86	292.41	293.07	292.91	292.65	294.33	293.39	293.73	293.11	294.25	293.84
302.34	302.53	300.4	301.8	301.31	302.61	302.27	301.65	301.58	304.01	303.06	301.9	302.37	302.63	303.09	303.46	302.42	302.54	300.97	301.47	303.15	301.02	302.05	304.48	302.97	300.44	303.15	302.27	302.97	300.78	304.56	302.26	303.51	301.77	303.18	301.04	300.14	301.72	304.02	302.28	300.12	303.49	301.44	302.7	302.73	301.52	301.55	302.78	303.74	302.41
310.32	311.6	312.73	312.64	310.12	314.41	311.77	311.62	311.38	313.41	313.3	312.29	312.63	314.02	314.02	311.79	312.31	311.61	312.66	313.18	313.18	310.66	311.86	314.54	312.07	313.11	312.9	312.34	314.43	312.3	311.65	311.96	313.66	312.49	312.36	311.75	311.93	313.11	311.38	311.44	310.49	312.24	313.08	312.21	313.9	312.75	311.87	312.38	313.77	313.79
305.76	306.82	306.33	305.63	307.09	306.66	305.83	306.72	306.62	305.93	306.48	305.66	305.41	305.67	305.11	305.97	305.45	305.71	306.93	304.62	306.32	306.24	306.43	305.05	306.35	304.39	307.46	304.18	306.68	306.03	305.59	306.77	305.68	304.83	305.64	304.97	306.96	307.07	303.21	306.56	305.26	305.93	306.05	304.61	305.23	308.77	306.02	305.58	307.03	305.67
305.35	305.12	304.89	306.26	306.1	305.75	306	305.25	305.84	304.76	305.35	307.14	305.79	303.03	305.01	306.42	306.74	305.29	305.28	306.26	303.7	305.43	304.47	305.08	305.38	304.7	305.98	305.04	306.05	304.82	304.37	304.5	305.28	305.55	306.95	304.79	306.51	305.48	304.6	306.37	305.5	304.08	307.7	305.06	307.38	305.59	304.83	304.84	304.28	304.48
293.89	293.88	293.15	295.14	294.55	293.09	294.59	294.37	294.77	293.74	295.21	291.86	293.68	293.15	293.54	295.19	293.65	294.51	295.29	296.08	293.3	293.34	294.25	295.23	292.38	294.39	291.55	295.48	294.24	294.83	293.42	293.82	294.22	295.27	292.24	293.08	292.66	295.35	294.38	294.45	293.4	295.06	294.99	294.37	294.6	295.38	294.33	293.94	293.93	293.77
305.28	305.99	303.4	303.75	304.83	302.63	303.6	304.33	306.44	305.35	301.87	302.83	303.69	303.23	305.48	304.14	304.07	305.66	303.57	303.83	303.54	305.88	304.55	303.79	304.53	305.56	304.33	304.54	303.03	303.23	303.83	306.27	303.34	306.59	304.35	304.81	303.57	303.56	303.75	303.99	303.16	305.06	304.31	305.23	303.38	303.85	304.16	306.04	305	303.27
304.13	301.63	304.67	302.22	303.56	304.44	303.12	303.94	301.97	303.47	301.19	304.46	302.63	302.71	303.16	302.58	303.86	302.21	303.47	303.54	301.64	303.6	301.61	302.94	302.63	304.27	304.47	303.62	304.87	303.99	302.17	302.22	304.31	303.35	303.37	303.17	302.02	301.58	303.86	302.5	304.28	301.25	303.55	302.3	303.47	304.9	302.42	303.94	304.07	302.85
306.39	302.49	304.64	303.24	304.14	303.24	303.26	303.39	303.35	304.7	305.05	302.81	303.71	305.41	304.82	304.38	302.2	301.7	303.89	305.36	302.74	302.19	304.55	303.88	304.31	305.87	304.04	304.37	304.77	304.88	301.6	304.29	304.56	302.95	304.82	302.44	304.23	303.92	304.12	305.29	301.1	304.24	301.81	303.24	304.43	303.64	303.61	305.76	305.28	304.04
312.2	312.46	313.33	313.5	313.11	313.62	312.88	312.41	314.31	313.28	312.05	313.35	311.46	312.35	312.69	314.14	312.46	312.5	315.13	313.11	311.29	312.78	312.93	311.62	312.37	314.66	311.45	314.19	312.93	312.29	311.85	313.04	314.5	313.24	313.46	313.26	312.06	312.17	312.69	313.2	313.43	312.78	311.37	313.6	311.82	314.11	313.22	313.56	312.11	315.07
304.22	304.68	303.92	302.67	303.54	304.82	305.95	303.44	305.07	305.13	305.73	306.81	303.1	303.59	304.89	303.47	303.76	305.35	305.06	304.54	306.03	305.42	303.94	305.03	304.9	305	305.35	303.46	304.86	303.46	303.81	303.76	305.58	301.55	305.07	303.02	303.67	303.59	306.5	302.77	305.12	304.86	304.85	305.31	303.92	304.66	303.5	303.6	305.22	303.49
305.12	308.02	307.48	305.76	306.95	308.48	307	306.39	307.73	305.58	306.46	304.74	305.6	306.54	303.12	305.83	306.42	306.1	308.17	306.08	307.43	307.75	307.89	305.29	305.02	306.11	306.86	306.03	306.34	305.39	306.77	306.78	306.75	306.62	306.06	305.64	306.94	306.5	307.66	307.97	306.19	305.78	305.59	306.45	306.83	306.94	305.26	306.93	306.7	305.94
317.34	317.5	316.92	316.41	318.23	317.51	317.2	317.31	317.57	318.17	319.45	317.81	317.24	317.17	316.54	318.12	318.24	315.56	317.69	318.34	317.49	317.18	317.55	317.48	315.24	316.68	317.13	316.25	318.42	317.62	318.5	317.67	316.97	319.34	316.3	315.81	316.1	317.12	317.81	318.17	316.48	317.82	316.65	316.07	317.15	318.48	316.79	317.71	316.37	319.78
306.16	303.33	305.32	307.49	306.81	308.5	306.02	305.42	308.77	305.22	305.64	306.42	305.84	305.88	306.47	305.12	304.74	307.12	307.13	306.09	306.01	305.24	307.71	305.05	306.81	305.16	305.69	304.57	306.88	305.92	307.64	305.78	305.51	304.8	305.05	305.83	307.01	305.62	306.64	306.47	307.22	305.08	305.21	305.24	307.62	307.85	303.3	307.44	306.22	306.55
301.95	300.75	301.44	301.24	299.62	300.73	301.62	301.46	299.58	301.47	302.48	301.56	300.12	300.48	300.39	298.7	299.47	299.09	299.15	299.1	298.54	298.41	300.15	301.77	300.62	300.98	299.26	299.91	300.92	300.11	298.81	301.3	300.78	300.52	300.4	299.63	299.71	301.67	300.79	299.16	300.26	299.72	300.02	299.94	300.53	301.92	299.39	299.2	300.09	299.07
304.01	304.7	305.9	303.25	304.26	304.67	302.55	305.16	302.95	303.77	304.33	302.12	302.53	303.84	304.2	304.09	305.01	303.16	302.42	304.32	302.75	303.03	302.47	303.43	304.39	303.65	301.82	303.92	304.01	304.17	302.9	303.17	302.77	303.53	304.22	303.76	303.19	302.68	304.27	305.41	303.76	302.83	304.73	302.89	303.32	303.68	304.35	304.23	303.36	302.69
309.72	309.54	311.03	309.88	309.65	310.93	309.09	309.42	309.82	307.68	310.53	311.42	309.07	310.11	308.01	309.86	309.31	308.85	307.98	309.16	310.61	311.42	308.72	310.07	308.27	309.52	310.25	309.47	311.55	310.98	311.14	309.81	308.35	309.88	309.3	308.91	309.72	310.65	309.36	311.58	308.83	308.8	310	309.41	307.44	307.89	309.14	311.75	310.34	310.57
304.03	303.96	305.43	304.18	303.73	306.64	303.51	306.3	304.08	304.57	304.79	305.82	305.86	304.84	304.73	304.36	304.46	304.08	304.12	304.39	306.51	306.62	308.22	305.18	306.39	306.1	303.29	304.48	305.19	305.71	305.68	304.36	305.31	305.05	306.59	306.97	303.58	305.09	304.68	306.59	305.14	305.27	304.33	305.76	306.14	307.36	305.17	304.39	304.64	304.6
314.8	314.52	312.63	314.59	313.51	311.1	314.93	313.07	311.36	315.02	312.03	313.99	314.45	313.88	314.52	314	315.15	314.82	314.17	313.57	312.78	314.64	312.38	312.91	313.46	311.21	312.84	313.85	313.3	314.21	314.58	314.34	312.77	313.58	311.79	314.16	312.15	314.26	314.42	313.61	314.55	314.19	312.56	312.69	313.31	314.4	314.62	314.16	315.71	314.65
301.11	299.41	299.05	299.94	300.13	300.11	301.18	298.2	301.8	301.69	299.36	299.44	300.36	300	301.28	300.69	300.42	300.69	298.63	299.31	298.85	299.35	299.87	300.23	300.62	300.5	297.95	299.07	300.57	300.36	300.34	299.32	301.58	301.02	300.09	300.84	298.86	301.27	298.72	301.18	299.56	300.99	300.15	299.45	300.05	299.49	299.16	299.21	299.03	300.89
316.7	318.74	315.22	317.53	315.68	318.08	315.56	316.72	317.16	317.44	317.65	315.35	316.42	316.04	317.58	318.3	317.78	315.74	317.84	315.87	319.05	318.28	317.76	317.6	318.88	318.12	317.76	317.77	317.23	317.46	316.07	317.74	317.65	317.3	318.27	316.6	317.83	318.81	317.21	317.69	318.17	317.53	317.16	315.73	315.11	316.38	318.14	316.28	316.61	317.03
303.73	303.88	303.88	303.09	305.87	305.81	305.89	304.09	304.08	304.33	302.96	303.96	303.85	304.55	303.91	304.77	304.82	304.45	304.45	305.46	305.33	304.29	303.93	305.6	304.48	304.9	305.19	304.92	305.27	305.81	305.98	304.09	305.39	305.92	305.02	304.36	304.76	304.46	304.3	305.44	304.86	306.15	303.39	303.69	303.26	301.96	303.79	304.91	304.6	305.49
315.06	314.64	316.04	315.95	316.75	313.2	314.33	314.16	316.48	316.87	315.79	314.3	316.48	316.85	313.98	315.58	316.04	314.14	316.48	314.82	315.96	317.69	315.35	314.42	314.85	314.7	315.22	316.34	316.04	314.55	315.9	315.52	318.26	314.03	315.08	312.69	313.62	316.16	314.1	314.16	313.38	314.2	316.29	315.56	318.27	316.41	315.17	314.2	314.13	314
312.75	312.59	314.88	314.53	315.03	314.46	312.34	313.26	313.96	314.18	313.53	313.59	313.3	313.36	314.66	313.59	314.36	315.27	314.78	313.47	314.67	311.88	313.15	313.44	314.92	314.24	315.77	315.79	314.97	314.01	315.47	314.6	312.14	314.78	313.31	314.92	313.6	314.09	313.03	314.29	313.23	314.67	314.19	314.02	313.2	313.76	314.1	312.27	312.66	313.35
306.57	304.05	306.01	303.56	305.49	303.33	304.41	304.13	302.68	305.45	303.61	303.94	304.37	305.68	304.43	303.44	305.98	303.5	302.46	303.3	303.31	305	303.87	304.39	303.71	305.3	305.42	304.9	304.39	304.56	306.05	306.34	305.43	305.38	304.45	302.76	303.76	303.93	303.48	303.59	304.69	304.3	304.04	303.54	304.7	304.24	304.08	303.91	305.45	305.79
328.66	327.01	328.81	325.77	327.1	328.24	329.01	328.84	326.83	326.72	327.57	328.7	327.48	326.73	329.44	326.7	327.99	325.69	327.82	327.55	328	326.45	330.58	327.34	327.95	328.1	328.06	326.68	327.08	327.4	326.94	327.4	327.1	329.27	327.58	326.04	328.13	328.43	328.46	327.03	327.92	326.91	326.88	326.93	327.72	328.79	327.64	327.28	327.2	327.82
301.97	302.63	301.03	302.69	303.88	303.76	303.88	302.6	303.75	303.53	304.51	303.14	303.65	303.98	304.17	303.68	304.13	303.94	303.9	304.02	303.94	304.6	304.72	303.63	301.99	303.81	305.25	302.69	302.25	303.77	303.93	303.37	301.41	302.42	302.14	303.21	302.12	304.61	301.79	303.72	303.93	302.64	303.31	303.48	303.35	304.7	301.26	303.33	303.47	303.35
303.15	301.47	305.01	302.25	301.92	303.17	301.62	301.24	304.46	300.83	302.73	302.67	301.32	302.85	302.39	303.94	302.88	301.78	302.9	301.94	301.42	303.48	304.05	302.68	304.21	301.98	301.01	303.49	301.6	302.93	302.46	304.12	302	303.69	303.7	302.13	301.98	303.33	303.05	301.58	302.66	302.99	303.11	303.69	303.44	301.3	302.65	302.93	303.63	302.6
300.5	299.94	301.53	300.67	298.25	300.65	300.89	300.14	299.58	299.38	300.81	300.78	299.68	297.85	300.93	298.53	300.48	300.28	299.66	299.34	300.51	301	299.61	299.13	298.76	299.64	300.31	300.19	300.05	300.96	301.27	299.81	300.01	300.99	300	299.82	299.35	300.7	299.83	300.05	298.98	300.22	299.93	299.52	300.23	300.8	300.8	300.96	299.73	300.58
304.01	305.89	304.92	303.99	304.28	304.02	305.02	306.08	306.17	305.38	305.07	305.6	306.45	304.72	304.92	303.49	303.97	303.84	304.48	304.07	304.54	304.66	303.06	305.82	306.6	305.23	304.29	305.1	304.52	304.74	302.93	304.75	302.14	304.83	303.36	305.41	305.35	304.46	303.34	306.2	305.48	307.5	304.87	304.37	303.97	304.37	306.88	303.92	304.7	304.17
307.78	306.48	307.07	308.94	306.96	306.51	306.54	305.65	307.78	306.76	308.04	307.71	309.26	305.43	307.61	309.33	307.34	307.96	306.8	307.62	307.33	306.02	308.43	309.07	307.47	307	307.82	307.4	307.19	307.83	307.19	305.67	307.06	307.08	307.38	306.85	308.98	307.47	307.09	306.56	307.09	307.33	306.07	307.32	307.57	308.23	307.82	305.64	306.77	307.4
294.8	296.43	293.88	293.06	295.45	295.99	294.45	294.96	294.89	295.24	295.55	295.45	294.98	294.76	295.73	295.8	293.81	293.47	294.26	296.55	295.01	295.55	294.88	293.68	295.24	294.1	294.86	296.35	294.8	294.46	296.13	295.51	293.51	294.19	295.3	295.86	295.14	295.35	294.34	295.57	295.38	294.36	293.34	293.07	295.31	295.75	294.93	295.24	296.08	295.24
304.54	304.15	305.13	304.3	303.69	303.36	304.83	305.09	306.26	304.2	305.23	303.22	304.1	302.96	304.1	303.67	305.03	303.5	304.62	304.95	304.68	304.2	305.55	304.49	305.17	304.66	304.57	305.07	303.64	305.53	302.74	303.43	305.02	305.15	305.38	305.6	305.49	304.33	304.01	305.14	304.66	305.03	305.72	305.37	304.39	306.16	305.74	305.48	305.85	306.46
315.72	317.01	315.61	316.39	315.03	314.48	316.25	315.91	316.93	317.63	315.23	315.57	316.13	315.65	315.19	317.03	317.52	315.04	314.43	316.18	316.54	315.03	314.21	316.8	315.38	315.6	316.76	315.32	315.24	313.1	316.08	315.37	316.43	317.2	315.23	313.81	316.61	316.75	314.33	315.43	316.5	315.27	315.94	314.68	315.93	316.33	316.59	315.77	316.29	314.97
327.95	329.14	327.56	327.38	328	326.76	327.46	327.23	326.73	328.28	327.52	327.01	327.3	328.2	327.33	327.5	327.86	328.94	328.69	329.29	327.94	327.28	325.92	326.95	327.79	328.06	326.8	326.97	328.43	328.24	329.37	327.85	327.42	328.04	326.76	328.56	329.58	328.49	327.59	328.08	328.92	327.7	328.7	327.97	326.58	328.25	328.25	327.08	328.23	327.59
324.4	323.66	326.03	324.36	325.48	323.75	324.61	325.1	325.1	324.98	325.05	324.94	322.56	324.54	324.6	322.99	323.79	323.74	323.68	324.86	323.18	325.49	324.41	325.8	325.37	324.99	324.22	326.37	323.95	325.98	324.22	326.42	323.93	324.48	324.35	322.67	325.07	323.92	323.68	323.84	324.77	324.65	324.35	324.11	322.74	325.03	325.31	324.26	324.05	326.71
305.69	305.6	305.88	304.59	305.4	304.3	305.99	306.11	307.2	304.15	306.64	303.84	304.98	306.82	306.2	305.05	306.62	304.2	305.48	306.93	306.5	304.02	306.54	305.32	304.59	303.59	306.04	304.64	305.44	305.05	303.63	304.12	305.83	305.83	304.95	304.02	305.66	306.65	307.29	305.06	306.22	305.47	304.74	305.28	305.49	305.87	305.29	304.77	304.42	306.25
303.22	305.68	305.33	302.59	303.77	304.26	305.01	304.1	303.13	304.1	302.82	301.23	305.49	303.56	304.16	303.88	303.27	301.83	302.28	303.27	304.03	302.81	302.26	303.33	303.73	304.02	304.6	303.94	303.44	304.72	302.37	303.53	302.04	302.94	304.59	302.92	304.7	304.05	302.18	304.09	303.7	303.83	303.89	302.73	302.69	303.25	301.85	304.54	302.55	303.28
312.33	312.13	311.98	312.25	314.1	313.17	312.44	311.03	313.69	314.15	312.58	311.57	314.38	311.75	312.15	312.9	312.29	314.48	312.01	312.08	315.71	313.91	313.73	313.74	312.94	314.3	313.51	313.54	313.68	313.31	314.54	312.59	311.41	312.71	312.67	312.53	314.33	312.16	312.32	313.94	314.65	312.44	312.92	313.67	311.58	314.41	313.95	311.48	313.23	312.42
311.7	315.45	312.3	313.87	313.67	313.33	314.01	312.48	314.47	312.98	312.12	313.01	314.07	313.67	313.57	314.53	313.27	312.02	313.3	314.76	312.54	312.95	312.06	313.36	314.39	313.36	315.9	312.91	312.23	313.68	314.86	313.46	314.02	313.5	314.32	314.34	314.54	314.37	314.13	312.82	313.83	313.79	313.29	314.46	313.11	311.03	313.21	313.84	314.6	313.4
317.43	315.72	317	317.5	316.76	315.82	319.43	318.03	316.09	317.67	316.88	316.62	316.61	317.78	317.43	316.16	316.67	315.95	316.28	316.53	316.23	317.03	316.15	317.72	316.9	318.02	317.3	316.98	315.12	318.26	317.25	316.97	316.8	315.07	317.93	317.89	316.33	317.76	316.9	317.49	317.08	317.34	318.23	315.45	317.8	318.4	316.38	317.3	319.46	315.8
304.02	302.41	304.54	303.81	303.46	303.47	304.29	303.68	304.5	304.1	303.66	304.43	303.62	303.39	305.5	302.2	304.56	303.54	304.36	303.43	303.82	303.05	304.04	303.87	301.53	305.92	305.04	301.85	304.51	303.06	303.37	304.59	302.65	303.79	300.63	304.99	306.1	305.3	304.14	303.42	302.78	302.49	302.98	304.5	302.82	302.59	302.55	304.3	303.02	305.75
301.17	303.79	303.7	302.83	301.49	301.91	302.29	302.46	302.18	302.93	303.34	304.01	302.39	302.57	302.88	302.64	303	301.52	302.69	302.34	301.96	302.42	303.75	303.77	300.48	303.28	301.84	303.13	304.44	303.67	302.69	301.63	302.2	300.34	303.01	304.4	303.16	303.41	302.87	303.76	303.75	303.36	303.05	302.23	303.7	301.61	301.77	304.04	303.83	301.71
302.75	303.4	303.54	302.75	303.5	302.22	302.13	302.46	304.9	303.21	302.78	304.24	302.29	304.04	303.72	302.32	303.97	303.3	304.22	302.75	303.01	301.92	303.11	302.6	303.66	303.3	304.15	304.23	302.82	304.59	302.42	303.92	303.61	304.41	301.5	304.54	303.83	303.54	303.08	302.92	303.71	304.09	303.1	302.1	301.52	303.97	304.35	304.38	303.55	303.21
316.32	313.67	314.83	314.24	311.77	315.04	315.6	313.34	312.88	315.27	312.53	312.3	314.67	313.43	315.16	313.61	313.84	312.73	313.53	312.97	313.22	316.66	313.42	314.77	311.9	314.45	312.78	314.92	313.18	313.54	313.91	312.76	313.1	313.46	314.16	313.79	314.66	313.62	312.59	313.83	313.06	314.06	312.95	314.04	313.18	314.12	313.34	314.04	313.96	314.95
304.16	304.86	303.95	306.24	305.09	302.81	304.12	305.41	302.62	303.55	305.4	305	303.76	304.62	304.82	304.29	304.14	305.36	303.56	304.61	303.01	304.01	305.52	303.52	303.73	304.64	304.63	304.12	304.6	303.76	304.8	302.86	303.99	305.03	305.58	303.17	304.33	304.54	305.96	303.6	306.72	303.77	305.63	303.18	304.61	304.63	303.35	304.21	304.39	303.54
303.71	303.78	304.5	304.1	305.09	302.62	302.45	304.11	303.26	302.6	305.31	303.22	304.28	303.87	303.76	302.03	304.42	304	303.59	304.39	304.63	304.8	304.19	304.31	303.53	302.51	302.2	303.35	302.01	304.32	304.21	301.76	302.18	304.22	303.16	301.44	303.58	301.26	304.51	301.82	303.45	303.44	303.12	304.79	302.87	303.77	302.89	302.68	303.08	304.6
293.04	293.89	294.42	294.43	293.27	294.71	294.59	295.08	294.19	295.32	293.63	293.87	294.94	295.28	295.7	295.16	294.51	295.2	295.8	295.28	296.58	294.62	295.36	294.75	293.03	295.13	294.2	294.91	295.44	295.41	293.43	295.55	294.66	295.76	292.5	295.05	294.32	294.41	295.53	294.84	294.7	294.37	293.81	294.09	296.04	294.49	294.99	295.56	295.47	296.16
293.09	294.75	294.44	293.75	293.78	294.57	292.96	295.03	294	293.31	295.03	293.76	293.66	295.44	293.76	294.29	293.92	292.58	294.72	292.19	292.62	294.45	294.57	295.03	292.31	290.82	292.87	295.75	293.73	294.4	294.05	292.98	293.48	295.56	294.13	291.92	296.13	293.62	294.62	295.12	295.93	293.3	295.41	294.89	293.89	293.24	293.22	296.27	292.47	294.39
316.14	314.5	315.88	315.03	314.05	314.11	314.18	314.96	315.48	315.17	314.57	314.75	313.4	314.34	315.41	315.85	313.81	313.45	314.59	314.15	314.76	314.77	315.21	313.24	313.62	314.32	314.35	313.01	315.42	313.97	313.83	316.07	313.98	315.29	313.8	315.55	314.32	314.08	314.93	314.2	314	314.32	315.51	316.07	316.13	315.26	313.47	315.2	313.64	314.19
302.11	302.95	302.99	305.11	303.08	305.43	303.4	303.62	304.1	302.27	303.98	304.89	303.61	303.89	304.01	303.97	302.39	304.7	302.85	304.39	305.76	303.41	302.55	304.16	301.94	304.46	303.36	306.13	303.69	303.06	305.4	303.16	303.79	305.3	305.04	304.2	303.65	303.98	304.86	302.43	303.23	303.44	302.84	303.7	304.25	304.42	303.89	305.66	304.44	302.89
311.43	310.95	310.7	310.89	311.56	309.93	312.01	310.44	311.65	311.36	310.77	310.03	311.24	311.39	310.31	309.48	311.91	313.3	310.77	308.65	312.58	310.8	311.57	310.74	310.98	311.69	310.93	310.97	310.8	309.77	313.19	309.15	311.22	311.89	311.36	310.71	309.57	311.37	309.11	310.81	311.36	311.71	311.5	311.15	312.57	309.32	310.43	312.9	311.54	311.47
326.36	326.46	325.25	328.68	326.15	325.91	326.01	326.73	324.95	328.02	327.21	327	326.83	325.56	328.88	327.36	328.35	326.8	326.16	327.29	327.53	326.4	326.3	325.63	326.22	328.15	326.96	327.12	326.69	325.6	327.76	327.7	328.73	326.22	326.13	328.3	325.35	326.67	328.75	327.26	326.33	326.06	327.89	329.58	327.14	325.06	326.15	325.99	328.09	326.22
304.08	305.15	304.02	303.49	305.66	303.82	305.19	304.3	305.24	304.05	303.68	303.55	305.97	305.28	303.3	305.68	306.23	305.3	304.75	304.88	305.62	306.75	302.87	303.82	304.65	304.28	303.89	305.67	305.09	305.05	303.84	304.73	303.51	307.42	305.34	303.89	305.13	304.29	304.69	305.61	302.87	304.38	303.91	305.51	305.25	304	304.64	303.48	303.38	302.9
326.65	325.5	327.49	328.03	326.15	324.53	327.47	328.17	327.29	326.64	327.01	328.61	326.29	327.84	326.53	325.69	327.47	327.47	327.1	324.22	326.52	327.73	326.6	327.07	328.7	325.15	328.11	327.12	326.76	327.67	327.37	326.4	326.8	328.1	326.09	327.57	325.7	326.74	326.5	325.76	327.04	324.84	328.95	325.82	326.53	328.86	326.36	327.53	328.53	326.8
312.01	312.57	314.16	315.02	312.78	313.5	313.03	312.68	313.32	315.07	314.65	312.5	313.45	313.97	314.64	313.77	312.69	313.95	314.7	312.42	314.9	314.45	314.44	314.92	315.59	314.07	314.57	315.73	314.44	312.34	313.88	315.73	313.17	313.49	314.43	312.5	315.78	313.53	313.76	313.66	314.96	312.46	313.57	314.63	314.08	313.49	313.8	314.26	313.26	312.54
315.36	317.4	317.12	319.08	316.64	318.52	318.36	318.02	318.24	318.82	317.6	317.15	316.95	317.74	317.13	317.69	316.97	319.02	318.1	317.31	318.03	318.13	316.34	316.95	318.06	317.59	317.37	317.52	316.57	316.01	317.14	317.86	319.44	318.37	316.81	316.94	317.18	318.1	317.6	316.77	317.56	317.41	317.77	317.73	318.78	318.27	318.22	318.57	317.37	316.64
321.26	319.76	320.09	318.69	318.38	318.29	320.01	318.87	318.69	319.32	318.43	317.53	319.05	319.33	317.75	321.35	319.76	318.73	318.28	318.87	319.13	320.09	319.57	319.8	318.24	320.6	320.01	318.78	319.02	320.04	320.12	319.34	320.18	317.57	318.97	319.34	320.84	319.71	319.33	320.14	318.95	320.79	318.83	319.51	319.92	321.25	319.01	319.27	320.99	318.3
300.79	302.09	300.41	301.36	298.88	299.74	301.04	301.34	300.08	299.78	300.83	300.55	300.69	298.31	299.83	298.98	301.12	298.99	299.18	301.12	299.36	299.91	300.97	300.7	302.37	299.81	300.16	300.26	300.52	299.98	299.65	300.46	298.97	302.19	300.57	299.5	301.11	299.33	300.36	301.17	299.18	299.91	300.68	299.38	299.38	301.86	300.19	300.13	299.29	299.8
313.33	312.13	311.84	315.26	311.3	313.5	313.03	313.06	310.58	311.83	311.38	312.08	313.34	312.06	311.14	310.25	310.78	310.8	311.98	314.45	313.6	311.49	312.26	312.3	312.57	312.81	312.69	313.21	312.93	313.05	313	312.38	311.49	312.56	313.05	311.8	311.48	312.62	311.38	313.32	312.72	313.29	313.48	311.74	311.93	311.51	310.94	312.35	313.96	311.61
304.93	303.67	303.4	304.79	303.87	303.02	304.52	304.86	304.26	303.65	304.98	303.86	303.12	304.21	303.08	304.44	303.71	303.83	304.06	303.62	305.14	303.12	303.13	303.78	303.66	302.99	301.73	303.25	304.39	303.11	304.86	302.78	303.77	304.12	304.21	302.94	303.43	302.85	304.16	305.73	305.27	303.47	304.4	303.63	303.56	303.89	304.35	302.94	304.62	304.47
319.31	317.57	317.66	318.34	320.02	318	317.92	318.37	317.48	319.36	317.8	317.18	316.86	318.76	319.09	318.74	318.15	317.45	315.88	320.24	317.31	317.39	316.93	319	318.29	319.02	318.92	318.99	318.69	319.66	318.61	318.37	318.02	318.94	318.17	317.62	316.58	319.39	316.55	318.42	318.09	318.82	319.69	319.29	316.87	317.84	319.81	319.3	318.49	318.89
295.13	293.96	294.86	293.87	293.04	295.91	295.48	294.3	296.34	294.97	295.8	296.55	295.5	295.11	295.4	296.16	295.55	295.96	294.17	295.44	295.45	297.21	294.23	294.89	295.48	295.76	294.22	295.85	296.62	295.95	293.27	294.73	295.77	294.82	297.1	294.9	296.12	295.57	295.34	296.25	295.65	295.28	296.05	294.37	294.82	294.79	293.91	296.58	293.27	293.98
305.78	308.12	306.24	306.32	305.43	305.45	305.65	307.76	303.75	305.43	305.68	305.6	305.46	306.93	305.65	307.2	305.78	308.44	304.44	306.31	304.79	305.03	305.3	306.16	305.5	305.62	304.6	304.79	304.22	306.43	306.51	305.09	307.29	305.64	307.48	306.35	307	304.92	307.93	305.97	306.95	305.1	306.93	304.29	306.23	306.19	305.43	306.94	305.57	306.84
317.28	315.1	317.16	316.73	315.85	316.55	317.24	315.97	316.99	318.19	318.47	316.02	317.19	317.62	317.51	317.35	317.27	317.71	316.87	317.29	316.99	317.83	317.59	317.34	316.84	316.62	317.57	316.31	318.51	318.4	316.62	317.49	317.27	316.02	318.19	316.36	316.54	317.58	316.84	315.55	316.48	316.36	317.66	317.4	318.02	316.57	316.69	317.07	316.34	318.16
310.77	308.21	309.22	310.87	309.63	310.07	308.15	310.6	309.62	312.25	309.43	310.56	308.61	310.85	311.05	310.4	310.45	308.66	309.69	309.98	310.45	308.59	309.28	310.6	310.34	308.74	308.85	310.78	310.09	308.91	310.07	311	310.44	308.74	310.18	308.12	309.01	309.99	309.11	308.26	309.07	310.01	311.09	308.96	310.08	310.87	309	308.86	308.14	310.33
317.03	316.86	315.77	316.83	317.91	315.79	317.23	315.92	315.96	318	316.91	318.11	317.02	316.04	315.52	317.98	315.52	316.26	317.26	315.68	315.72	315.68	316.92	317.38	315.84	318.87	317.45	316.45	316.85	314.89	314.6	317.06	315.35	316.79	316.39	317.93	315.91	315.18	316.2	317.78	316.41	317.92	315.93	316.02	317.08	314.63	318.91	316.36	315.57	317.5
307.45	307.06	306.41	305.84	307.03	306.67	307.51	306.6	308.34	307.29	307.66	307.31	308.23	307.28	307.24	306.67	306.08	306.11	308.06	306.56	306.43	307.53	306.22	308.55	305.61	307.21	307.21	307.18	308.88	307.89	307.81	306.87	305.5	308	305.24	308.01	306.22	306.59	307.69	306.44	305.88	307.07	306.58	307.98	306.37	307.02	306.17	305.85	304.34	308.54
313.84	315.55	315.16	315.37	312.9	314.55	314.52	314.99	314.3	315.25	315.53	315.2	314.97	314.82	316.27	314.04	315.92	313.75	315.99	314.74	314.44	315.38	314.93	313.73	315.03	314.68	315.82	314.26	316.5	315.57	314	313.66	315.37	315.49	315.95	315.66	315.75	315.07	314.73	314.38	314.46	313.45	313.56	313.57	315.64	313.67	315.41	314.16	315.33	314
304.52	304.05	304.23	303.17	303.81	305.6	304.59	304.11	304.25	304.34	303.01	303.93	305.67	306.07	303.75	303.89	304.11	303.62	305.81	303.8	305.05	305.67	303.64	304.25	303.59	303.51	303.98	304.29	304.49	303.87	304.39	305.51	305	302.66	305.71	304.91	303.68	304.08	305.15	305.36	303.01	305.19	303.18	304.42	303.68	304.58	302.55	303.7	303.71	304.78
294.39	293.85	293.35	293.84	294.31	292.51	294.37	293.84	295.43	292.7	295.69	294.59	294.62	294.39	293.73	292.88	293.72	292.84	293.89	293.79	293.51	294.55	296.15	293.77	293.48	291.94	293.36	292.01	294.36	294.12	293.83	293.65	294.77	292.61	294.13	293.33	294.65	294.18	295.85	294.71	294.8	294.76	292.96	295.33	293.77	294.23	293.29	293.71	294.34	293.46
302.24	303.43	302.18	304.12	304.49	303.2	303.73	303.7	301.07	303.3	303.1	301.68	303.71	303.24	302	303.57	304.53	302.02	305.49	303.36	303.34	303.88	303	302.24	301.26	302.89	304.17	305.11	303.46	302.95	303.03	302.25	302.76	302.9	305.33	302.61	303.28	301.71	302.45	303.26	302.86	303.56	302.35	306.09	301.74	303.3	301.55	303.24	302.32	304.23
319.52	319.81	318.21	318.83	317.82	318.92	317.75	318.08	319.26	318.62	319.09	318	319.43	318.74	317.34	318.58	320.24	319.19	319.41	318.81	319.49	318.37	317.89	320.95	320.31	318.43	318.78	319.79	319.19	318.09	319.74	315.56	319.07	318.42	318.53	317.9	318.51	320.55	319.61	317.38	319.26	317.9	319.6	318.35	318.57	317.09	317.8	319.44	319.41	317.57
301.73	302.85	305.03	303.67	303.64	302.53	303.06	303.86	302.93	303.59	304.38	304.07	302.68	303.1	304.33	303.44	305.15	304.45	304.27	302.6	300.91	303.05	303.35	302.77	303.03	304.78	302.45	303.17	302.31	304.34	304.74	302.92	302.87	302.46	301.07	302.15	301.9	303.39	304.09	302.51	302.11	304.5	303.76	303.59	302.01	302.34	302.69	303.34	304.9	303.62
304.47	303.36	302.44	304.08	303.23	302.67	302.44	303.15	302.48	303.58	303.62	303.28	302.94	302.55	302.18	303.46	303.04	302.98	304.26	301.82	302.97	303.03	300.94	303.25	303.12	302.38	303.12	303.13	304.56	304.35	304.44	304.64	302.97	304.01	303.64	302.63	303.2	304.03	304.19	303.47	303.65	302.94	302.91	304.23	303.42	302.54	303.17	304.55	302.31	303.26
318.83	316.76	317.27	317.22	319.3	319.19	319.11	319.41	318.86	318.71	319.85	320.18	318.73	317.02	319.79	318.85	317.66	318.36	319.15	318.89	319.67	318.27	318.85	317.81	319.03	318.57	319.59	319.12	318.11	319.47	318.76	318.05	316.18	317.61	318.97	319.33	318.09	318.72	316.67	317.78	317.45	316.54	317.87	319.04	318.26	317.41	319.56	317.92	319.47	318.99
325.03	323.31	324.17	326.3	324.26	323.96	325.07	324.73	326.45	324.73	324.41	325.08	323.21	326.65	324.45	322.91	323.91	325.68	325.14	324.53	324.06	324.12	323.78	325.57	326.41	323.23	325.6	326.45	323.61	324.03	322.91	322.72	324.87	323.92	324.36	325.01	324.17	323.68	322.83	322.96	324.96	323.23	324.54	323.18	326.29	324.27	325.5	325.28	321.77	325.45
297.95	296.97	297.03	295.3	297.11	297.13	296.64	296.45	295.4	297	298.08	297.2	297.67	297.21	297.03	295.96	295.64	298.39	294.89	297.33	299.42	296.58	298	297.57	296.77	297.66	296.02	297.21	297.24	297.77	297.43	295.75	297.52	296.76	297.65	296.97	297.94	296.83	296.18	296.83	296.26	295.22	297.46	297.31	296.98	296.66	296.9	296.46	298.58	296.12
306.12	306.9	305.69	306.47	305.66	305.58	305.58	305.2	306.9	305.71	304.58	304.44	307.09	304.75	307.7	305.44	306.63	306.86	305.16	306.94	305.74	306.31	306	306.86	306.62	304.37	305.91	304.51	307.81	306.53	306.75	307.19	306.95	306.51	306.33	306.96	306.84	306.12	303.51	306.72	306.17	307.11	306.28	305.2	305.97	305.69	306.7	307.94	304.23	305.69
294.92	295.25	295.6	294.42	294.93	296.5	294.61	294.75	295.15	294.41	294.82	295.13	295.18	296.23	297.48	295.95	295.38	294.9	295.27	294.77	294.92	294.27	294.79	294.89	294.34	295.85	296.25	295.51	295.79	294.26	294.17	295.44	296.59	293.8	294.48	294.08	294.67	295.97	294.32	295.2	295.69	293.73	294.4	292.78	294.59	294.76	296.07	295.19	294.61	295.43
316.37	316.31	314.74	316.87	316.83	316.15	315.18	315.81	315.75	316.82	315.51	315.67	316.38	317.21	314.32	316.52	318.1	317.97	316.05	317.22	315.55	314.27	315.93	314.26	315.42	316.5	317.14	314.62	314.91	316.77	319.18	317.11	315.1	315.29	314.05	317.63	315.47	316.71	314.63	316.97	316.19	316.65	315.05	313.82	314.72	316.12	316.14	316.93	315.94	315.96
296.31	293.86	294.46	294.32	293.47	295.09	296.51	295.87	293.47	294.23	295.32	294.38	294.44	295.16	294.88	295.62	295.07	294.86	295.71	294.32	292.56	295.44	294.97	295.44	296.19	295.93	292.99	294.4	293.95	294.01	294.24	296.35	294.01	295.75	294.5	294.71	294.34	294.1	294.81	297.35	295.45	295.69	294.86	295.48	294.76	293.49	293.57	294.03	295.88	295.98
319.65	318.63	317.72	319.58	319.6	317.2	316.88	318.43	318.03	318.96	318.74	318.65	320.27	319.03	318.66	319.66	319.86	317.44	318.2	317.87	317.81	318.38	318.6	318	319.67	318.26	317.42	318.9	319.88	319.56	319.09	319.39	319.61	318.62	317.38	317.26	318.77	320.02	317.15	317.91	316.91	317.89	317.32	318.11	319.93	318.01	318.71	319.59	317.3	319.47
294.47	294.93	294.73	293.86	293.66	292.33	294.92	293.99	295	292.02	293.21	294.26	294.27	293.49	293.97	292	295.82	294.41	293.66	293.54	292.6	293.43	294.93	294.28	294.78	292.07	295.85	294.16	292.63	294.29	294.12	295.74	294.2	294.31	294.45	293.85	294.43	291.52	294.97	293.24	292.04	294.29	295	293.13	293.75	292.6	292.94	294.73	293.71	295.27
318.18	317.33	317.74	319.15	317.46	318.76	318.88	318.49	319.93	319.97	319.14	318.06	317.2	318.73	316.81	318.57	317.35	318.21	317.04	317.66	318.73	318.88	318.27	317.32	319.12	316.94	317.14	318.07	317.7	317.22	318.79	318.16	317.54	318.33	318.08	319.56	318.73	318.34	319.25	318.09	317.99	316.26	320.3	318.21	317.9	318.35	317.48	318.63	319.83	318.77
307.24	306.79	307.54	306.37	306.96	307.03	305.62	305.16	308.79	307.54	305.76	307.69	306.86	308.14	307.79	305.8	306.07	305.8	306.54	306.17	307.15	308.31	307.71	306.9	306.65	308.55	307.31	307.39	307.57	309.73	308.82	307.8	308.91	307.91	306.97	306.28	307.61	305.93	305.54	307.44	306.86	305.98	308.06	307.12	309.58	306.8	307.74	307.62	306.92	307.69
297.65	294.58	297.31	297.66	297.23	296.28	296.4	296.45	296.6	295.95	295.87	295.61	296.72	296.1	296.12	295.98	298.1	298.43	296.97	298.22	297.12	296.99	297.21	298.05	297.89	296.19	297.5	296.43	296.15	297.36	298.23	297.79	297.39	296.96	297.48	295.53	296.05	295.24	296.75	295.61	295.96	297.97	296.16	297.91	296.42	297.04	295.27	295.83	296.35	296.99
313.41	313.63	313.71	314.95	313.58	315.21	313.66	312.52	311.52	313.25	312.99	313.7	312.69	313.45	313.84	315.92	314.52	314.29	313.55	313.43	313.93	315.05	313.12	313.7	312.24	312.3	314.69	315.06	312.86	314.03	313.56	313.98	312.94	314.84	313.86	314.98	313.75	313.23	314.15	312.28	313.21	313.66	315.28	313.03	313.66	314.69	313.1	313.49	314.1	313.16
329.69	330.11	328.21	328.48	329.6	328.86	329.32	327.9	328.5	328.47	327.92	328.57	327.76	327.13	328.61	329.24	327.51	327.87	327.95	329.59	327.59	328.37	328.55	326.34	328.89	327.39	326.85	327.61	328.43	328.01	327.63	329.44	330.1	327.56	330.61	327.72	328.26	327.78	330.06	329.44	330.26	328.01	329.46	328.24	328.75	329.99	328.87	328.51	329.7	330.4
295.55	294.43	294.78	295.22	294.3	294.5	294.54	293.42	293.61	293.84	295.14	296.58	294.14	293.75	294.31	295.84	295.05	295.28	293.85	296.04	294.59	295.42	295.9	294.24	296.22	294.94	295.89	294.9	295.71	294.51	296.58	295.79	293.97	294.32	293.82	295.39	295.1	296.46	293.32	292.85	296.89	294.52	293.64	294.15	295.41	294.19	294.8	295.91	294.44	295.62
306.69	306.51	305.38	307.67	305.71	305.44	307.47	307.9	307.55	307.25	307.25	306.49	306.29	306.58	306.85	306.74	307.11	307.01	305.99	305.84	308.02	306.57	306.95	307.04	305.89	305.39	307.37	305.99	306.73	307.5	308.81	304.5	307.42	305.7	305.34	307.9	305.83	305.8	305.32	305.98	306.72	306.61	305.19	307.96	306.73	307.54	307.88	307.5	306.17	306.07
293.81	293.64	294.28	295.44	294.17	293.6	294.71	293.79	292.8	294.52	293.67	292.89	294.45	294.69	292.42	293.56	294.36	291.63	294.11	293.47	294.24	294.92	293.73	293.9	294.34	294.2	295.71	293.5	294.64	296.69	294.13	293.44	293.02	294.2	293.63	293.94	293.33	292.8	293.82	296.17	293.5	291.49	294.6	292.83	294.21	293.28	293.98	292.75	294.04	295.32
315.41	315.1	314.18	313.19	314.65	314.13	312.14	314.48	313.68	315.8	312.56	315.19	313.52	312.85	314.97	313.82	313.23	314.12	313.93	313.17	314.21	313.83	313.9	314.87	314.55	314.73	314.34	315.15	313.72	315.23	313.07	312.35	313.43	313.61	314.17	313.98	314.18	313.77	313.83	313.61	315.26	313.09	314.18	314.06	313.03	313.75	315.64	315.41	313.9	314.19
310.81	309.09	310.82	311.4	311.75	310.3	310.03	311.25	310.96	311.18	310.26	311.17	310.86	309.12	310.89	311.42	311.28	312.04	311.64	310.3	310.83	310.37	309.31	311.05	310.33	312.42	312.18	311.12	310.27	309.51	309.38	310.4	310.18	312.01	310.99	310.66	310.74	310.52	310.31	311.16	311.81	310.55	310.23	309.92	311.13	311.79	312.35	309.15	311.37	311.02
316.88	316.35	318.36	316.09	317.61	316.76	316.66	317.17	317.98	316.13	317.7	316.86	317.76	317.99	317.42	316.11	317.58	315.53	316.54	317.42	318.05	316.35	316.88	317.47	316.14	315.89	315.98	315.11	316.48	318.15	317.99	317.38	316.27	316.47	319.18	317.88	317.63	316.33	315.95	316.73	317.86	320.79	316.94	318.55	316.61	316.21	316.45	319.57	318.94	317.97
302.62	302.3	303.29	303.94	302.89	303.5	302.68	302.78	302.64	301.35	300.08	302.26	302.16	303.43	302.01	301.17	303.29	303.43	300.31	302.8	302.67	301.63	301.83	302.97	301.43	303.2	301.88	301.88	303.45	301.98	302	301.29	304.54	301.91	301.76	302.77	303.17	302.44	303.92	301.6	303.3	303.15	301.32	303.44	302.57	302.23	300.8	301.43	303.26	302.18
326.92	327.55	327.61	329.68	328.1	327.66	326.77	326.98	329.35	327.96	326.62	327.15	327.15	324.36	328.72	329.15	327.45	327.94	326.23	326.41	328.16	328.81	327.81	326.52	328.52	328.19	329.22	327.99	328.72	326.98	329.1	327.42	327.75	325.63	327.03	326.52	328.09	328.91	327.96	329.31	328.6	327.78	328.3	329	328.41	328.13	327.93	326.64	327.2	326.89
311.94	312.31	311.56	311.66	311.35	313.2	308.77	312.63	312.19	312.82	311.27	311.95	312.58	313.22	313.62	313.28	311.91	311.81	312.84	313.88	313.51	311.37	314.96	313.83	312.56	310.99	312	310.15	314.6	312.97	311.86	312.07	312.12	311.92	310.69	312.59	312.99	311.11	312.71	311.1	310.31	311.37	311.68	313.16	311.37	311.38	312.22	312.96	312.81	310.79
310.43	311.36	308.81	309.88	310.48	311.04	310.83	310.12	310.51	308.3	310.23	309.81	311.06	310.45	310.22	311.76	311.24	310.95	310.15	309.36	311.46	311.5	310.79	309.92	310.32	309.32	311.87	309.65	311.1	310.44	309.57	311.8	311.22	310.44	311.29	310.19	308.97	308.79	310.01	309.75	310.09	310.16	310.8	310.06	309.86	310.88	311.42	310.63	310.54	309.62
312.28	312.84	312.07	313.06	313.78	311.73	313.25	313.54	313.11	312.1	310.48	312.84	311.99	311.41	311.8	311.55	313.16	311.03	313.29	313.66	310.03	312.09	314.54	312.88	311.51	312.53	312.35	312.7	312.3	312.32	312.88	312.69	313.3	312.69	311.82	311.94	311.2	310.99	313.45	312.42	311.86	313.1	312.43	312.68	313.56	312.99	312.78	312.59	311.17	311.84
318.68	317.66	318.06	317.98	319.63	317.91	318.02	317.69	317.33	319.01	318.35	319.56	316.9	318.47	317.61	317.77	317.15	319.03	317.28	318.11	318.9	318.69	317.75	318.25	318.04	316.94	317.86	316.35	316.55	318.98	317.64	318.38	318.49	317.34	318.67	316.63	317	316.97	319.41	319.92	318.52	317.07	319.64	317.77	317.95	318.46	316.92	317.41	319.24	319.19
309.8	311.55	310.14	312.35	310.52	308.95	310.96	310.8	310.73	311.67	311.56	311.82	311.2	309.42	308.7	310.11	310.7	310.83	312.36	312.65	308.45	310.98	309.01	309.05	310.52	309.59	309.19	310.68	310.75	309.02	311.08	309.1	310.14	310.8	310.06	311.08	310.87	309.21	310.65	310.83	312.78	311.43	308.3	310.81	310.4	311.12	311.29	312.31	308.84	310.65
312.78	313.46	314.55	316.08	311.3	313.55	312.02	313.84	312.39	313.91	313.81	315.35	314.1	311.38	312.91	311.81	313.09	312.84	315.92	312.27	312.98	313.11	312.12	313.87	312.57	314.82	312.34	313.75	313.27	314	312.97	313.68	312.3	313.68	312.54	313.79	312.69	315.08	314.91	313.42	312.44	313.39	314.59	313.8	312.07	310.81	314.93	313.34	313.22	313.7
311.84	312.12	313.16	312.66	312.82	313.69	312.93	313.84	312.99	313.45	312.25	313.32	311.4	313.28	312.01	310.74	312.03	312.62	313.16	311.71	313.46	312.76	313	311.86	314.19	311.79	312.92	313.81	313.09	313.19	312.9	310.85	312.53	314.46	313.37	312.95	312.6	312.61	313.17	311.88	313.64	312.5	313.14	311.77	312.18	313.34	312.7	312.93	312.54	313.98
318.88	318.42	316.36	318.57	316.73	316.93	316.46	317.65	317.71	316.81	317.64	317.54	316.64	316.83	317.38	315.85	316.87	316.81	317.39	317.63	318.46	317.18	317.78	317.92	317.34	316.09	316.93	318.7	316.02	316.99	317.34	316.49	317.6	316.79	316.66	317.46	317.53	317	318.22	316.98	316.75	315.99	318.49	316.56	317.23	317.02	317.3	317.46	318.97	316.56
295.41	292.8	294.61	292.38	296.2	293.87	294.49	293.54	293.04	294.04	293.5	294.06	294.73	292.5	294.6	294.78	293.57	293.47	293.92	295.94	293.44	294.59	295.1	293.82	291.99	294.79	292.9	293.46	295.76	293.12	293.21	294.73	294.13	294.35	293.85	294.43	294.48	293.14	295.37	294.18	295.1	293.36	293.95	293.55	294.49	292.49	292.66	293.84	294.51	294.67
313.75	314.33	313.15	311.99	314.06	312.64	313.07	313.74	313.66	315.19	315.17	313.67	313.57	312.12	312.35	316.32	314.06	313.95	313.84	313.43	314.39	313.82	314.39	315.53	313.33	313	313.51	312.61	312.87	314.68	313.34	312.38	312.79	313.31	315.92	312.12	314.22	313.07	312.7	314.2	314.86	314.46	312.75	316.8	313.52	312.69	314.74	313.49	313.95	310.9
314.81	312.82	312.93	314.68	313.36	314.29	313.87	316.29	314.88	315.02	315.42	314.63	316.02	314.91	314.27	315.63	312.95	315.37	315.78	315.01	315.15	314.73	314.17	312.71	314.87	313.2	315.88	315.5	315	314.55	313.89	314.19	315.21	314.39	316.23	314.98	316.41	314.4	316.03	315.31	316.17	314.22	314.94	314.63	314.6	316.08	315.06	314.27	313.46	314.76
328.01	328.7	327.94	327.54	326.06	329.12	327.81	329.47	327.89	326.07	328.74	327.04	327.05	325.78	328.85	328.24	329.33	329.25	328.19	327.21	327.01	329.53	327.29	326.88	327.75	330.52	328.27	328.23	326.91	328.69	328.7	329.18	326.69	326.95	327.84	328.75	326.08	327.71	328.16	327.44	324.29	326.9	325.52	327.55	327.8	326.8	328.79	327.74	327.94	327.64
297.57	298.59	296.74	297.41	295.33	297.28	297.04	300.13	296.73	296.22	296.58	296.96	295.68	296.27	296.71	294.48	295.77	296.53	295.92	296.58	295.53	297.84	298.16	297.89	297.02	296.78	295.7	295.91	298.2	295.43	296.7	295.81	296.55	297.83	297.06	295.86	295.32	295.96	296.89	296.4	297	295.59	298.04	297.57	296.03	295.37	296.17	297.1	296.18	296.75
324.68	325.91	323.43	324.41	324.55	325.27	324.48	326.29	324.24	326.7	323.86	325.35	325.76	324.71	323.57	325.24	324.04	324.86	324.36	325.29	324.97	324.01	323.56	322.56	324.19	323.81	323.35	325.25	324.33	324.86	324.17	324.87	324.29	324.82	324.58	323.62	323.7	323.74	324.57	324.48	323.66	325.43	323.64	323.53	324.98	325.45	325.43	322.9	324.42	324.84
315.9	313.42	311.84	313.61	314.61	315.03	313.4	316.07	313.72	314.31	311.91	313.2	313.92	312.45	311.43	314.29	315.17	314.8	313.35	313.85	313.74	314.44	315.33	313.82	314.02	313.3	314.26	315.4	314.36	315.67	315.26	313.8	311.8	313.68	313.91	315.6	314.19	314.75	313.95	314.39	313.38	313.05	313.68	313.22	314.09	314.89	314.09	315.14	314.39	313.49
308.99	309.32	308.28	307.31	309.6	309.81	308.22	308.82	310.16	306.25	308.48	311.05	310.01	308.82	307.89	309.16	308.98	309.05	307.92	307.82	308.04	308.67	308.73	310.74	309.59	309.04	308.47	307.96	310.07	308.42	308.37	307.91	309.32	308.62	309.2	310.66	308.35	310.23	308.75	307.66	309.68	309.1	309.73	308.67	307.01	310.12	309.25	307.79	308.84	309.2
303.35	301.56	303.5	303.06	302.97	303.3	304.33	301.57	304.5	302.7	303.99	301.94	304.59	303.36	303.59	302.87	303.42	303.49	302.89	302.76	304.17	302.7	302.72	303.65	303.14	302.75	302.75	303.99	303.99	303.51	304.28	302.13	303.31	303.75	304.1	303.76	303.9	303.03	304.19	303.87	303.43	302.37	304.23	303.46	303.45	303.54	305.45	302.52	302.38	304.38
312.91	312.01	311.41	312.33	310	312.01	310.51	313.82	311.76	311.26	312.05	313.21	312.6	311.84	311.19	310.92	312.19	312.04	311.15	312.96	311.79	312.7	312.86	312.42	310.85	312.24	312.5	311.34	311.12	311.55	313.2	310.6	312.19	312.94	311.69	311.13	311.57	314.14	312.77	312.31	311.84	312.72	313.97	313.39	313.2	310.95	311.89	310.86	314.06	312.45
306.41	303.37	305.47	305.2	305.64	305.64	305.8	307.32	305.59	306.55	304.92	305.54	304.67	305.56	305.42	305.82	304.52	304.27	303.98	301.18	305.4	304.86	305.3	306.78	304.36	303.75	304.68	304.42	305.62	304.9	305.69	305.34	305.83	303.54	305.6	306.78	304.23	304.19	303.51	305.23	305.81	306.23	306.7	305.39	305.94	305.6	305.64	304.91	304.87	303.17
294.62	295	294.57	294.61	296.98	295.64	294.02	293.78	295.38	295.71	295.13	296.65	294.92	295.9	296.54	294.24	295.91	296.61	294.64	294	296.1	295.03	295.88	294.96	295	294.4	293.19	296.98	295.14	295.27	294.96	293.06	295.01	294.48	294.63	297.42	294.63	296.12	294.72	297.62	293.55	295.3	295.81	294.42	296.46	295.17	294.41	296.91	295.47	295.58
306.51	305.96	306.68	307.89	306.38	306.52	307.73	307.1	306.79	306.96	306.66	304.72	305.81	305.36	306.07	306.79	306.41	306.72	307.99	306.57	306.21	307.49	306.24	305.64	306.6	305.74	305.61	306.03	306.22	306.92	306.84	306.17	306.06	307.62	307	307.43	305.23	306.21	306.63	307.06	307.1	306.58	307.73	307.05	305.92	305.59	306.19	307.72	306.8	306.24
316.58	313.24	314.81	316.12	315.64	315.26	314.97	313.51	315.43	315.98	314.51	314.24	316.11	313.39	314.61	316.31	314.68	313.96	316.87	315.45	315.26	316.9	315.97	314.15	315.55	314.31	313.48	315.2	314.83	314.61	315.07	312.91	314.17	316.86	315.93	314.92	314.92	316.92	315.32	315.8	315.48	315.49	314.56	315.95	315.23	316.41	315.41	313.8	316.14	313.62
304.66	304.01	305.01	305.09	303.52	304.83	304.2	305.83	304.86	301.94	305.33	302.76	304.96	304.05	306.14	304.11	305.89	302.51	302.34	304.54	307.25	304.9	304.31	305.29	306.39	305.45	303.45	304.09	305.48	305.64	304.67	304.94	304.12	302.5	304.77	306.03	304.84	302.57	307.04	303.7	303.82	304.13	304.26	304.55	303.98	304.52	305.14	304.78	304.49	303.17
294.32	295.83	294.83	296.11	294.93	295.14	294.85	296.68	295.28	295.94	295.93	295.22	295.15	294.16	295.35	295.66	295.82	294.86	294.98	295.42	297.49	295.58	295.14	294.2	295.64	294.44	295.21	296.28	294.81	295.6	294.47	293.8	294.04	296	295.12	296.01	295.2	295.23	295.99	294.54	294.67	293.95	295.46	295.59	296.19	297.41	295.38	295.76	295.1	295.86
316.75	314.45	314.7	315.02	315.7	316.21	316.25	314.52	315.34	316.07	315.01	315.58	314.95	314.87	314.86	314.47	316.04	315.83	314.69	314.02	314.11	315.82	314.74	314.31	314	317.08	317.34	315.8	314.75	315.16	315.8	314.91	316.12	315.52	315.19	313.82	316.51	315.77	314.28	316.22	316.07	316.06	315.66	315.89	316.32	315.93	315.97	315.66	316.53	316.92
326.1	323.66	325.83	324.13	324.85	324.51	323.97	323.8	324.97	326.04	324.35	323.16	326.07	325.28	325.23	325.96	323.64	326.33	325.21	325.06	327.98	325.31	326.97	325.77	325.22	325.46	325.83	325.24	325.03	326.49	327.94	325.54	323.94	324.43	325.63	323.95	326.04	324.74	324.38	324.95	325.09	325.67	325.02	325.83	325.13	326.64	325.41	324.17	324.16	325.74
315.75	318.2	316.82	316.32	317.29	316.38	315.98	316.8	318.17	317.65	318.21	315.73	317.56	317.11	317.31	317.43	319.81	317.42	316.91	315.99	318.24	316.53	315.88	315.49	316.56	315.46	317.01	318.44	318.18	318.4	317.85	318.6	316.36	316.7	315.95	316.62	317.79	317.17	315.96	317.7	315.42	317.05	317.06	316.1	317.34	318.51	316.74	317.17	317.36	315.42
315.74	315.48	314.58	313.69	314.89	314.66	314.59	315.42	315.01	316.34	313.65	315.34	314.95	314.63	316.05	313.95	314.67	316.03	315.19	314.28	314.45	315.76	314.41	315.42	316.24	313.39	314.39	315.42	314.54	314.38	315.62	314.42	316.82	315.7	315.08	313.43	314.51	314.58	315.77	315.39	315.29	316.13	314.2	316.05	315.43	315.82	314.31	314.28	315.02	315.66
312.05	310.6	311.89	311.31	311.28	311.16	311.85	309.6	312.23	310.55	310.7	310.99	311.09	312.13	310.87	310.33	309.56	311.84	312.17	310.37	310.8	312.53	308.93	311.28	311.36	311.05	310.64	310.41	311.8	311.95	310.04	310.04	311.56	311.69	312.5	312.85	310.55	313.19	312.1	311.04	308.63	310.12	309.72	311.83	313.28	311.49	311.55	310.04	311.86	309.76
313.97	314.28	314.09	314.22	314.84	312.67	315.66	315.48	313.48	315.35	317.53	314.23	313.65	313.9	315.22	316.34	313.91	315.45	313.65	314.93	313.91	314.93	315.89	315.24	316.89	317.7	315.84	315.95	315.74	313.29	313.09	316.7	316.31	314.83	315.21	314.8	315.06	314.8	314.23	316.14	314.87	314.94	315.57	313.79	315.25	315.02	315.97	314.71	314.85	312.45
297.98	294.96	296.78	296.84	299.8	296.89	295.42	296.62	296.12	297.32	295.76	295.62	296.95	298.36	298.75	297.02	295.64	294.2	295.9	297.66	297.53	297.61	296.2	296.82	296.07	295.22	297.66	295.97	296.75	297.86	297.22	297.42	297.04	297.6	296.67	297.02	296.56	297.51	295.34	296.19	297.18	296.02	295.92	299.91	296.83	296.07	297.09	296.95	297.74	297.78
317.81	318.47	319.33	318.31	318.68	320.25	317.75	319.1	318.44	319.47	317.69	318.28	318.52	318.56	319.28	317.43	316.64	319.1	318.25	318.15	316.8	318.44	317.8	316.76	317.44	317.68	318.27	317.17	320.05	317.44	316.06	318.6	318.32	319.72	317.78	316.25	318.14	319.88	318.44	317.93	317.85	318.44	318.41	317.67	317.52	318.98	319.07	318.22	317.22	317.17
300.47	300.16	300.71	301.98	301.64	300.61	301.48	300.67	301.4	300.98	301.2	300.03	300.28	302.1	300.78	299.46	301.8	303.62	300.38	300.2	301.48	300.56	300.95	300.61	301.89	302.22	301.57	302.52	301.54	300.14	300.6	303.08	301.38	300.65	300.84	300.02	301.96	301.21	301.26	300.44	300.95	298.89	300.36	300.05	301.74	300.08	301.15	301.11	303.1	301.25
310.58	309.18	310.32	309.52	309.95	309.47	310.96	311.39	310.95	310.18	311.42	309.5	309.82	310.37	310.4	309.27	311.62	310.45	310.77	308.93	308.56	309.38	310.84	309.66	311.64	310.42	310.42	310.55	310.52	311.97	311.56	310.7	311.58	310	311.42	309.58	310.28	311.22	312.48	310.36	310.06	311.15	310.31	312.14	309.59	310.98	310.79	309.69	309.95	310.22
317.53	315.5	316.49	315.64	316.58	316.86	316.68	315.46	315.19	317.84	316.82	318.37	315.85	317.33	318.28	315.83	317.18	316.68	316.89	316.71	317.88	316.32	317.29	315.18	317.04	315.64	317.05	317.14	316.96	317.9	316.61	315.52	316.4	315.93	315.8	316.17	316.57	316.09	315.38	315.29	317.18	315.36	316.29	316.8	315.88	318.71	318.03	317.76	316.9	317.92
302.6	305.38	303.9	303.36	301.7	303.91	304.97	304.31	304.88	302.31	302.77	304.27	302.36	302.62	303.9	304.35	303.16	302.03	303.07	304.11	304.38	303.6	302.18	303.65	302.7	302.81	303.58	304.31	303.04	304.23	302.65	302.39	302.41	303.7	304.31	300.67	303.83	304.08	302.48	301.68	302.15	304.25	302.6	303.26	303.42	303.27	302	301.33	305.7	303.17
306.04	303.8	306.43	306.73	306.51	307.02	305.53	306.83	306.02	306.06	305.17	306.87	307.16	306.23	306.54	306.06	305.49	305.54	306.63	307.36	307.92	306.25	306.46	306.41	303.95	306.94	307.51	305.85	306.31	305.94	306.86	306.68	305.14	307.98	305.46	306.3	307.59	306.45	306.89	305.72	306.35	307.22	307.13	305.51	304.71	307.01	306.93	307.44	306.21	306.64
313	313.26	314.4	312.8	312.74	312.44	312.03	314.29	313.93	314.58	313.45	314.13	312.26	312.1	314.49	312.21	311.47	314.6	313.11	313.97	313.62	314.13	312.5	313.97	312.02	312.08	311.16	314.26	312.71	312.65	312.06	312.86	314.65	312.54	311.99	313.39	312.66	312.32	312.22	314.06	313.29	313.87	313.09	314.14	313.06	312.26	313.08	314.03	313.29	311.94
305.12	306.9	304.38	306.55	307.93	307.55	305.16	307.95	306.33	308.25	307.38	305.67	304.94	306.99	305.99	305.81	307.76	305.8	305.67	307.66	307.58	305.78	306.14	305.9	305.93	308.56	307.51	306.89	306.07	306.88	307.5	307.58	306.3	307.23	307.97	306.53	306.29	306.68	307.79	306.35	307.6	307.25	308.96	308.01	307.9	305.18	306.65	306.49	307.57	305.95
317.33	315.38	315.01	316.1	314.48	316.9	314.21	314.99	315.4	318.19	312.76	317.26	314.81	316.44	314.5	315.69	316.11	314.25	314.24	315.76	317.59	315.9	316.13	315.71	317.61	314.47	315.25	313.26	315.81	317.91	315.56	316.38	316.31	317.08	315.5	315.58	315.17	314.9	316.61	315.65	313.83	315.94	314.97	315.72	314.46	314.12	315.49	317.29	314.18	315.44
326.74	326.69	326.88	327.19	327.13	327.5	326.91	327.17	323.83	328.18	325.85	327.03	329.23	325.23	327.83	325.56	328.06	324.36	327.03	325.87	326.28	327.67	327.29	327.15	326.01	326.69	328.56	327.53	328.21	326.77	327.22	328.27	326.13	326.49	328	327.37	326.33	326.45	326.95	326.73	328	327.39	327.45	326.87	326.93	327.96	326.85	326.88	326.82	327.2
329.76	328.36	328.14	328.97	328.55	330.96	328.34	328.62	328.66	328.84	328.62	329.54	327.82	327.59	328.73	328.37	327.25	330.47	329.83	328.04	328.06	328.15	329.03	329.42	327.01	326.59	328.53	328.44	328.91	327.44	329.14	328.1	328.38	329.73	328.21	329.59	329.87	329.3	328.27	326.49	328.89	331.43	327.7	328.28	329.96	329.16	326.92	329.23	326.68	329.56
297.28	292.4	295.72	295.44	295.15	294.3	296.18	294.57	295.66	295.14	294.74	294.87	294.59	294.25	292.56	295.48	294.87	295.09	294.48	294.79	295.35	294.28	294.12	295.64	294.38	293.63	297.57	295.28	294.15	295.67	295.7	297.14	294.25	294.6	294.54	294	294.42	294.44	294.9	294.15	292.51	295.33	295.14	293.82	294.72	296.42	294.38	295.23	294.27	295.73
304.7	304.93	306.91	306.89	305.26	306.27	305.96	305.94	305.21	304.64	303.68	305.82	305.76	306.53	305.38	305.16	305.35	304.05	305.27	305.98	305.78	306.56	305.95	306.11	305.6	303.35	306.42	305.95	305.9	305.37	306.93	305.29	304.59	306.09	306.74	303.98	307.33	305.69	305.84	307.24	306.56	306.28	307.04	306.48	303.39	304.81	307.09	305.02	306.06	305.67
318.94	319.39	318.68	317.39	316.84	319.45	319.12	319.92	317.53	319.48	318.39	318.7	318.27	318.07	318.78	318.68	318.54	319.12	318.62	318.88	318.16	318.4	315.92	317.83	319.51	317.23	317.9	319.45	317.54	318.93	318.04	318.98	316.87	317.79	316.79	318.04	317.01	318.32	319.06	319.65	318.06	318.72	317.06	316.08	317.17	317.5	318.78	317.63	316.7	316.99
300.77	299.24	300.28	302.43	301.52	299.8	300.76	300.2	299.35	302.19	300.23	301.86	301.51	300.55	302.74	302.01	299.66	301.8	302.76	300.6	300.48	301.71	302.12	301.96	300.84	302.67	300.66	299.28	299.49	301.22	300.06	302.64	301.23	300.51	299.97	301.68	299.5	300.72	302.46	300.2	301.56	302.18	299.88	300.09	301.04	303.03	300.71	301.41	302.65	301.41
314.48	314.03	314.87	313.95	315.9	314.17	315.04	314.77	314.51	316.19	315.08	316.91	315.25	318.24	314.19	313.09	316.16	315.76	314.55	313.38	313.64	313.77	316.2	315	314.45	315.82	315.08	313.4	314.98	315.2	315.17	315.71	315.38	314.08	314.7	315.85	316.62	313.88	314.67	313.43	313.74	313.92	315.27	314.99	314.8	314	312.97	313.64	316.5	314.68
303.46	302.2	302.28	302.41	303.85	302.65	303.43	301.31	302.51	303.25	301.87	302.29	303.88	302.43	302.34	303.87	303.55	303.07	302.32	301.89	303.81	302.59	302.47	303.54	303.65	301.72	302.71	301.86	303.85	303.34	303.29	302.64	303.33	304.37	303.46	302.73	301.84	301.47	303.76	303.02	303.18	302.19	303.92	302.73	303.35	303.25	300.74	303.49	301.86	303.47
313.78	312.18	311.93	313.29	310.84	312	311.98	312.06	313.25	312.9	313.85	312.95	313.06	314.27	311.38	312.51	312.25	313.29	311.27	312.91	312.18	312.43	310.62	312.8	312.47	312.01	311.5	313.45	312.27	310.37	311.97	311.12	311.93	311.51	312.13	311.87	312.92	314.81	312.51	314.42	312.26	313.09	313.16	315.25	312.49	312.22	312.25	312.87	312.73	312.45
303.12	304.6	302.96	302.15	304.38	304.5	302.86	302.18	302.81	304.89	304.9	304.29	305.06	303.69	304.91	304.52	303.4	303.93	303.4	305.13	303.61	304.73	302.88	302.93	303.84	305.25	302.69	303.79	305.19	304.19	303.47	304.11	302.8	304.28	305.09	304.74	303.78	304.16	303.21	307.03	304.25	304.97	304.36	304.68	304.04	304.58	304.4	304.8	304.58	304.3
301.26	299.88	299.89	300.16	299.22	300.07	296.8	298.42	299.82	300.79	299.52	300.47	300.68	301.66	297.84	298.42	298.19	299.53	299.82	300.36	299.57	299.98	300.12	298.75	300.53	299.17	300.3	299.54	300.82	300.01	300.2	300.24	300.11	300.36	301.9	299.84	299.88	300.23	299.92	298.3	300.11	300.78	299.28	299.12	300.01	301.45	299.95	300.77	299.33	301.19
318.36	318.54	317.96	319.12	318.03	318.93	317.84	317.44	318.9	319.66	318.6	319.37	317.18	318.72	316.05	319.55	315.49	318.06	318.97	319.21	318.4	318.17	317.86	318.88	318.7	317.69	318.43	318.88	319.95	317.99	318.41	319.27	319.2	318.1	317.64	318.39	319.32	318.15	318.32	318.74	317.42	317.45	318.95	318.98	317.51	318.76	317.53	318.79	318.07	318.97
307.65	309.41	309.08	309.29	307.61	307.48	308.89	307.54	308.42	306.39	309.6	308.85	308.06	309.25	308.29	308.22	310.4	306.86	308.86	308.64	306.73	308.89	308.73	309.89	309.84	308.92	310.21	307.09	308.72	309.52	308.59	308.41	308.69	309.22	308.12	311	308.83	307.49	309.07	308.37	307.93	308.55	309.43	308.2	309.39	309.05	309.18	310.16	308.75	310.11
312.38	313.89	314.05	311.92	312.49	314.52	313.72	313.24	311.76	312.75	315.13	313.51	313.92	313.21	311.69	311.82	313.56	312.93	314.02	314.45	314.76	313	313.35	313.67	313.41	313.22	313.64	313.05	313.6	312.36	312.74	312.05	313.69	311.78	314.12	312.85	314.23	311.83	313.47	313.04	312.6	312.34	313.69	313.81	313.38	313.58	313.34	312.35	313.28	312.74
313.88	314.01	312.5	313.84	313.49	314.14	312.04	314	313.4	314.77	312.86	315.3	312.67	313.6	314.23	312.11	312.35	312.98	313.54	313.87	314.03	313.5	313.35	313.51	313.44	311.72	314.48	313.35	314.07	312.21	315.35	315.47	314.74	315.38	314.05	312.22	312.25	313.64	313.58	314.32	311.79	313.99	312.42	314.94	314.35	316.7	314.11	313.21	315.76	315.21
306.01	306.52	307.42	308.03	308.11	307.7	306.41	305.54	307.74	307.88	306.43	307.26	306.18	306.86	306.52	307.84	307.6	306.89	308.17	308.54	307.59	305.4	307.1	308.73	305.66	305.73	306.52	307.05	306.78	307.78	306.14	307.33	308.45	306.81	306.06	307.73	308.35	306.27	309.04	306.02	306.51	306.36	308.46	307.41	308.64	307.75	306.35	306.49	309.52	307.43
315.98	317.52	315.52	317.59	317.01	314.16	315.81	317.26	317.65	317.68	318.03	317.32	316.01	315.76	316.51	318.17	317.64	317.23	317.12	317.61	316.93	315.76	317.41	317.57	316.87	317.77	318.3	317.03	317.58	317.4	317.41	317.37	317.41	317.47	316.89	314.61	318.72	318.79	317.29	318.18	319.3	317.9	317.63	315.63	315.44	317.13	317.94	319.85	316.95	315.81
314.92	314.9	314.33	314.29	314.7	314.16	316.23	315.12	315.97	315.65	315.58	314.67	313.9	314.95	315.99	313.37	314.54	315.42	316.13	313.91	313.56	315.8	315.28	314.89	313.63	314.75	315.57	313.73	313.09	315.58	315.22	316.55	316.14	314.44	316.1	314.41	314.85	316.16	316.02	314.96	315.16	314.77	316.79	315.01	314.33	314.35	312.54	315.09	314.3	313.27
300.24	301.34	300.05	300.28	299.91	302.58	300.45	300.13	301.66	301.19	299.87	300.3	301.39	299.58	300.27	300.46	299.86	302.64	302.39	302.37	301.09	300	301.28	300.72	300.49	300.82	300.25	300.25	300.82	302.38	301.89	301.49	298.36	299.18	301.55	300.72	301.37	300.97	301.5	298.97	301.79	300.15	301.23	302.06	301.92	302.32	301.25	300.81	301.56	299.91
326.94	325.39	327.87	328.02	328.72	327.19	327.06	327.5	328.12	326.65	328.12	326.65	328.08	326.48	328.31	328.15	328.51	327.79	327.03	327.02	326.99	326.36	327.33	329.15	328.3	327.09	326.45	328.18	327.37	328.59	328.15	327.97	327.54	327.79	329.52	327.45	326.27	326.77	326.75	328.43	327.41	327.43	327.22	327.68	325.71	328.08	328.84	326.55	326.6	325.76
304.42	302.91	302.84	302.26	302.7	305.89	304.34	302.35	302.86	302.9	304.31	303.3	305.08	302.63	303.88	303.13	301.75	302.2	300.46	302.69	303.99	303.24	302.58	303.03	303.28	302.17	301.91	303.69	303.54	304.03	305.89	304.73	304.14	305.76	304.2	303.62	303.66	303.22	303.62	303.22	304.07	303.98	303.09	304.65	303.72	305.19	305.47	303.65	301.86	304.95
304.02	304.87	303.61	304.39	302.99	304.37	303.97	304.99	303.69	303.62	304.76	304.75	303.42	303.27	304.87	303.6	304.56	304.94	301.58	302.77	303.67	304.83	305.01	303.61	303.66	304.04	303.42	304.43	303.77	305.48	304.18	302.52	303.05	303.82	303.78	306.18	304.89	303.53	304.2	304.18	303.96	304.9	303.65	305.56	304.26	303.9	303.97	307.11	304.61	305.6
293.87	296.44	296.37	293.7	295.57	294.27	296.21	295.47	294.46	294.95	295.21	296.42	295.68	295.95	296.53	294.79	296.77	294.16	293.33	295.59	295.32	295.42	295.35	294.71	293.82	295.1	294.71	294.47	292.81	296.36	295.74	294.76	295.83	295.31	294.18	293.46	294.43	296.44	294.95	296.05	294.55	297.48	295.27	294.61	295.24	296.09	294.86	293.57	297.21	294.85
327.52	328.04	325.74	327.65	327.49	328.04	329.24	326.94	328.45	328.68	326.85	326.45	328.29	328.12	329.33	326.13	328.19	327.23	327.49	329.05	328.01	329.15	326.8	327.94	326.14	326.5	326.88	330.17	327.82	328.01	328.27	326.22	327.91	326.8	329.4	326.25	326.4	327.27	326.11	328.82	327.46	327	326.82	326.21	327.51	330.23	328.28	327.5	327.92	327.6
300.86	301.92	299.68	300.98	299.25	301.91	301.32	300.21	301.79	302.71	300.07	300.41	298.69	300.57	299.91	302.3	300.62	300.23	301.93	300.56	302.14	299.82	297.89	301.08	299.35	301.35	300.28	300.23	299.3	300.4	301.71	299.25	300.56	300.03	299.67	302.2	300.66	301.54	299.08	298.89	297.28	300.33	300.29	299.39	299.37	298.8	299.72	297.49	299.53	300.09
314.26	313.97	313.42	313.44	313.28	314.04	312.66	313.79	314.89	314.02	314.49	314.55	314.67	311.96	313.07	315.13	314.18	313.14	313.42	313.37	313.94	314.57	313.05	312.96	313.99	311.41	313.07	314.96	312.8	314.59	314.56	315.11	314.46	315.33	313.19	315.3	313.38	315.11	313.12	314.59	314.45	314.01	314.25	314.49	315.1	312.69	316.4	315.42	314.82	311.56
304.19	303.98	304.42	304.14	304.31	304.31	302.93	302.98	306.53	304	303.1	303.9	303.08	305.44	304.9	303.95	304.02	305.99	304.24	302.72	304.57	304.25	303.64	305.04	305.87	302.46	303.79	304.78	302.6	304.69	307.11	305.23	305.38	303.77	303.89	304.03	305.17	304.7	305.23	304.37	303.88	304	306.11	304.44	305.22	304.36	303.7	303.78	303.86	302.78
313.45	317.64	313.95	314.43	314.21	315.91	316.97	314.93	315.05	316.96	315.41	315.28	317.53	315.24	313.95	313.92	314.42	315.28	314.9	316.11	313.39	313.43	314.37	315.56	314.65	314.44	314.66	313.48	315.7	316.81	315.08	315.28	312.66	316.73	316.23	315.48	314.44	314.83	314.14	314.86	316.56	314.35	315.11	314.34	313.12	314.45	315.62	313.67	314.7	313.27
313.81	313.97	315.37	314.54	313.33	315.82	315.18	313.38	315.94	315.38	315.85	316.16	314.8	315.01	315.87	315.27	314.83	312.87	314.99	313.5	315.31	315.02	315.73	315.75	314.31	316.01	313.36	313.89	315.33	315.87	314.69	313.71	315.38	315.35	313.74	313.38	314.47	315.82	314.93	314.78	316.55	315.13	313.54	314.19	313.61	314.06	316.54	315.15	315.15	313.85
317.79	317.63	317.33	317.92	316.29	317.02	316.25	317.25	316.59	315.91	317.21	318.37	316.77	316.37	316.47	315.18	314.53	314.73	315.67	317.17	317.89	316.93	316.77	316.84	315.31	317.07	316.42	319.23	316.36	316.96	316.29	316.67	318.94	316.86	316.8	317.76	317.2	315.85	317.83	314.43	316.27	316.08	317.28	315.83	315.94	316.92	316.73	317.69	317.71	316.28
294.66	294.07	291.86	295.44	292.68	294.46	292.8	294	293.13	293.2	295.24	294.38	293.35	295.08	294.63	294.6	293.88	293.44	293.33	294.86	294.04	293.36	293.62	293.73	294.17	293.82	295.01	294.8	294.87	294.32	294.35	294.55	296.45	293.52	293.27	296.1	295.48	294.86	296.72	296.62	294.2	294.28	293.81	293.38	294.31	294.43	294.13	293.55	293.99	293.65
302.04	302.41	302.29	305.22	303.12	303.65	303.42	301.31	302.43	304.16	303.49	303.94	304.04	304.36	302.38	302.95	304.79	304.88	304.28	300.72	302.67	302.37	304.41	302.98	303.62	303.82	304.32	302.49	301.99	302.66	304.38	303.53	303.87	304.05	304.15	302.05	304.6	303.75	302.32	302.56	304.5	303.03	304.17	303.67	303.09	303.82	305.28	304.62	303.34	303.26
308.32	308.44	309.55	311.09	308.13	307.62	306.53	310.77	310.07	309.49	308.3	309.01	309.52	307.81	309.96	309.35	310.06	308.65	309.77	308.89	307.71	309.17	308.19	309.38	309.17	307.73	307.94	309.79	307.47	308.32	308.4	307.39	308.83	309.62	307.97	310.3	308.05	309.2	309.37	308.51	309.09	308.63	307.5	309.6	309.93	309.45	309.56	309.89	309.47	307.75
313.59	313.01	312.19	313.88	314.59	314.13	313.84	314.32	312.99	311.78	312.87	312.75	313.65	313.71	313.49	314.3	313.15	313.47	311.92	313.19	314.1	311.91	314.71	315.84	312.96	315.42	312.92	312.8	313.78	313.53	313.02	311.64	311.96	312.46	313.33	313.42	312.31	313.38	313.98	313.03	313.32	314.24	312.16	313.7	314.11	313.49	313.6	314.15	312.96	314.43
317.24	317.06	317.14	317.53	315.63	316.76	317.17	315.57	315.57	316.49	316.45	317.07	318.37	316.79	317.01	315.16	317.25	315.64	316.01	316.99	314.73	315.51	316.59	316.99	316.42	317.32	315.02	316.98	317.49	315.58	316.8	317.44	316.99	315.67	316.14	315.06	317.73	317.58	315.29	317.06	316.33	317.56	316.59	315.87	317.33	314.28	315.4	317.91	317.61	316.46
302.1	301.63	301.91	301.52	302.96	303.18	304.64	303.89	301.25	302.79	301.75	303.63	303.27	302.28	301.58	300.66	302.17	303.48	302.05	303.26	301.42	301.74	302.18	302.28	303.59	302.63	301.96	301.36	301.77	300.99	302.41	302.32	303.48	301.53	301.19	303.44	302.25	301.31	304.05	302.98	303.17	303.28	302.3	301.75	301.75	302.62	301.21	301.59	302.18	303.16
293.38	294.41	295.66	294.84	291.9	293.81	293.66	294.46	294.88	295.63	293.63	293.5	294.07	293.52	293.71	294.42	293.47	293.5	295.1	293.09	293.93	295.13	294.4	293.42	295.17	293.52	294.01	294.13	292.85	294.45	294.59	293.28	294.46	293.67	294.34	294.65	292.81	293.06	293.73	293.58	294.03	293.79	293.62	293.53	295.56	295.75	293.24	294.05	293.27	293.69
304.98	304.69	306.24	303.45	304.25	304.48	304.39	302.63	305.64	306.12	304.7	305.06	303.4	303.65	306.09	304.22	305.33	305.33	307.6	304.05	305.85	305.94	304.19	305.39	305.36	304.12	303.67	303.04	304.54	303.41	306.24	305.2	304.5	306.23	304.82	304.38	306.71	303.27	304.26	304.33	305.45	304.35	305.52	305.5	304.34	304.62	303.49	303.95	305.6	303.77
314.18	315.46	314.44	316.56	315.07	315.44	315.99	314.71	315.5	314.41	315.85	316.87	316.2	313.31	316.26	316.5	313.96	314.66	314.85	314.72	314.44	313.88	313.86	314.64	314.74	316	314.55	314.33	315.28	315.78	315.85	314.79	316.07	315.67	314.61	315.52	315.65	315.54	313.88	314.4	314.56	315.03	315.61	315.27	312.52	316.7	315.99	313.87	315.43	314.43
304.43	303.4	304.68	304.32	305.82	304.2	304.32	303.57	303.13	304.2	305.11	303.59	303.1	306.93	303.11	304.15	304.81	304.29	304.18	303.05	303.69	302.52	303.56	304.62	304.21	304.33	304.36	303.6	304.47	304.65	304.29	304.08	303.33	302.66	303.53	302.76	305.15	299.87	303.15	304.58	305.35	306.39	304.46	304.86	305.21	304.03	302.92	305.72	303.59	306
312.87	312.57	313.42	313.99	312.14	312.83	315.3	313.28	313.35	313.53	314.65	312.54	313.27	313.36	315.57	313.34	315.21	313.55	313.76	312.56	314.1	314.55	310.56	313.84	313.27	312.4	313.46	312.31	314.12	314.59	314.91	313.53	312.36	311.52	312.96	311.42	314.46	313.25	313.43	313.08	312.16	313.44	312.98	312.9	315.16	313.92	314.33	313.23	313.18	314.33
295.24	292.94	294.9	294.09	294.69	292.8	294.38	293.15	294.25	293.61	295.05	294.05	294.96	293.6	292.88	293.08	296.28	293.8	294.01	295.04	293.34	294.43	293.68	293.3	294.42	295.66	294.02	292.68	293.2	293.77	294.13	294.51	294.42	293.85	294.44	294.39	292.58	293.27	295.07	295.94	295.35	294.61	293.05	294.9	294.06	292.9	294.19	294.01	294.26	294.51
305.02	304.47	303.83	303.03	304.81	304.17	305.13	303.81	303.93	303.03	304.44	307.24	304.42	304.03	305.44	303.59	304.66	304.06	303.98	306.39	303.09	306.15	304.69	304.6	303.72	305.19	303.45	304.14	304.38	302.49	303.91	304.95	304.3	305.21	302.67	305.15	304.29	303.73	305.39	305.08	303.99	301.74	306.66	306.17	304.81	303.11	302.98	304.63	303.99	305.21
307.96	308.02	309.05	306.97	305.45	307.16	306.67	307.64	306.85	308.17	309.27	307.5	308.92	307.92	307.46	306.48	307.94	307.21	307.06	304.59	307.91	306.18	310.35	308.01	308.77	306.77	308.57	308.71	307.71	308.01	307.03	306.74	307.57	307.29	310.03	307.5	307.2	308.95	309.55	306.93	307.61	306.73	307.02	306.01	307.61	307.91	308.15	307.54	306.55	307.26
326.69	326.95	330.09	328.99	330.26	327.54	328.99	327.18	326.16	327.94	328.72	327.91	328.68	328	326.71	329.96	327.69	327.83	329.97	328.16	328.8	329.59	328.09	330.64	327.67	328.61	328.61	327.92	328.17	328.85	327.95	328.53	328.37	327.68	328.95	328.38	328.88	328.99	329.63	328.39	329.39	328.49	327.47	330.54	328.64	327.72	328.07	329.91	326.44	329.59
313.18	310.77	311.9	312.35	312.91	313.06	311.56	312.53	310.57	310.85	310.72	311.97	312.1	312.54	313.26	313.01	312.68	313.92	311.77	311.76	312.56	311.99	311.11	310.68	312.84	311.77	313.44	312.76	312.44	310.74	312.77	311.65	310.75	312.59	312.33	313.66	311.83	312.05	313.75	313.61	313.22	311.58	312.62	312.4	312.41	312.77	311.43	310.94	311.66	311.68
303.31	302.03	303.12	302.74	302.32	302.89	302.46	301.94	303.19	303.66	304.39	301.32	301.84	302.76	302.46	304.78	303.75	304.74	301.64	303.58	301.49	301.54	300.79	302.24	302.12	303.53	302.9	303.24	302.72	302.74	302.33	302.32	303.9	301.21	303.72	301.87	303.2	301.95	302.97	301.59	301.59	302.41	304.49	302.43	303.55	301.7	303.2	302.7	302.11	301.58
304.01	304.77	304.62	304.44	305.86	302.3	305.9	305.25	306.1	305.28	304.77	304.1	304.56	305.83	304.8	305.19	307.14	303.34	303.98	305.73	305.03	304.65	305.08	305.85	303.67	303.48	305.48	306.59	305.36	305.84	305.67	306.85	304.76	303.7	305.64	303.73	304.42	303.27	305.66	306.59	304.48	304.59	305.69	304.41	307.19	306.5	304.48	304.98	305.98	305.95
299.96	300.03	299.65	300.34	302.18	300.11	300.88	300.71	298.3	299.58	299.72	301.84	299.71	301.23	302.33	300.87	301.11	302.22	299.83	299.67	300.97	302.43	300.41	301.12	300.16	301.7	302.94	303.02	300.66	301.35	302.84	299.12	301.62	302.16	300.51	300.5	300.3	301.14	299.54	300.37	301.45	301.45	300.5	301.23	301.29	301.8	299.44	299.58	299.01	300.33
318.47	318.93	318.81	317.52	317.69	317.86	316.94	317.25	317.58	318.23	317.62	318.01	315.81	317.04	317.6	318.4	316.72	316.09	317.91	316.74	318.88	318.76	316.75	316.74	316.85	317.32	316.08	317.77	317.88	317.22	318.35	317.35	317.48	319.17	318.47	316.3	318.04	318.26	317.56	317.72	317.72	317.16	317.57	316.83	316.24	318.24	317.74	318.24	316.5	319.46
314.4	314.57	315.17	314.17	313.13	314.08	314.66	312.3	315.38	312.33	315.17	314.96	312.81	311.99	313.95	312.49	312.84	315.2	315.99	313.23	314.52	313.76	315.53	314.23	315.22	314.76	314.71	313.94	312.98	315.31	313.93	315	315.37	314.32	314.74	314.64	314.93	314.62	314.52	314.81	315.22	314.05	316.51	315.26	315.21	313.27	314.41	315.26	313.84	315.05
312.27	314.61	314.94	314.65	313.9	313.21	313.66	314.36	313.74	314.88	314.21	314.76	312.95	314.05	311.82	315.25	312.81	313.16	313.9	315.25	314.08	314.08	312.39	314.58	313.15	313.7	312.75	313.94	313.77	313.23	314.18	315.72	313.48	313.49	312.99	314.58	312.55	313.97	315.34	313.86	314.4	312.3	313.3	311.72	313.4	312.56	312.61	314.03	313.66	313.01
312.97	313.69	315.17	314.73	312.26	313.66	312.38	313.4	313.24	313.89	314.08	314.03	313.85	314.82	313.19	314.33	311.99	312.46	313.16	315.76	313.65	312.15	314.33	313.91	312.67	313.71	314.23	313.54	314.31	314.09	313.93	312.9	314.63	313.07	314.21	311.24	313.78	314.79	313.71	312.37	314.99	314.55	315.48	312.95	315.31	314.3	316.09	315.05	315.42	314.41
313.73	313.45	313.12	315.15	313.66	313.56	312.55	315.71	315.72	313.88	313.47	313.74	313.98	312.68	314.11	314.13	313.53	313.6	313.95	312.73	312.84	316.69	312.68	316.57	313.76	314.65	314.08	314.23	313.12	313.05	312.52	313.65	314.98	313.65	314.62	315.33	313.38	314.52	313.98	313.02	313.42	315.17	311.51	312.74	315.11	314.35	312.65	314.78	313.62	313.77
303.54	305.4	303.91	305.37	305.73	304.3	304.87	305.01	305.07	306.29	305.87	304.9	305.35	304.18	305.57	305.43	307.35	305.6	306.24	304.47	307.82	306.12	304.97	304.19	305.66	306.19	305.25	304.83	306.25	307.67	306.26	305.36	306.46	304.04	304.94	306.73	304.59	305.04	306.58	306.09	307.72	305.79	306.39	306.08	304.64	304.77	305.28	306.1	305.08	305.75
311.49	314.71	312.17	311.79	311.56	312.08	312.99	312.61	312.17	311.89	314.28	311.48	313.9	312.55	313.22	313.91	313.6	313.47	311.35	312.58	312.7	311.57	313.75	313.05	313.65	312.79	314.42	314.01	315.36	312.87	312.51	313.52	311.69	313.59	313.36	312.57	314.58	313.16	313.15	313.12	314.44	310.6	312.27	315.02	312.34	312.31	311.74	313.01	314.44	311.03
318.75	318.06	319.95	316.96	318	319.57	318.97	317.57	317.54	318.54	319.37	319.3	319.74	319.42	318.27	319.38	319.44	319.2	318.01	319.01	317.15	319.78	319.37	319.31	318.32	319.2	319.61	319.09	318.68	318.48	319.28	319.37	319.14	317.71	320.27	319.12	320.6	320.19	319.66	320.14	318.13	318.04	319.9	317.64	318.01	316.53	317.81	319.35	317.2	318.22
306.01	307	309.09	307.06	306.77	307.6	306.27	305.52	307.05	307.59	305.81	307.6	306.74	307.33	306.1	306.25	306.12	308.87	304.49	307.26	306.16	305.8	306.25	307.31	305.98	306	307.52	306.67	304.83	307.15	308.14	306.4	305.61	305.25	306.63	306.43	306.65	305.68	304.83	305.24	306.68	305.47	306.93	306.79	307.15	306.08	306.67	306.8	306.4	306.86
314.72	314.66	313.62	314.42	315.6	313.72	314.41	315.86	313.23	316.52	314.16	314.73	313.85	315.69	315.7	314.37	315.3	314.99	314.83	316.62	315.1	315.64	314.29	315.09	315.3	312.61	315.23	315.09	314.62	315.93	315.18	314.5	314.61	317.02	314.76	314.03	315.19	314.6	314.83	314.36	313.27	313.88	315.1	315.35	313.06	313.98	314.7	316.19	315.87	315.98
307.92	305.84	305.42	307.03	306.87	304.62	306.55	305.36	306.39	305.84	306.17	306.35	306.39	304.63	307.5	306.25	306.34	307.23	307.57	304.7	305.76	306.55	306.78	304.34	305.52	306.76	304.59	305.85	305.77	306.27	305.35	306.8	306.41	306.93	308.05	305.4	305	305.71	305.53	305.82	305.54	306.46	306.36	304.52	305.57	305.02	306.75	306.74	307.13	305.83
301.73	302.46	303.91	304.12	303.63	303.7	303.36	303.29	302.47	303.26	302.68	303.3	301.87	304	304.44	304.55	302.74	302.05	303.61	303.89	302.84	302.82	301.57	302.34	304.29	303.08	303.18	301.58	302.43	303.22	305.84	303.81	305.08	302.13	304.39	304.98	303.46	302.3	303.13	302.98	303.29	301.2	304.6	302.73	303.83	302.85	303.89	304.75	303.74	303.19
292.94	293.92	293.63	292.65	293.82	294.1	294.67	293.95	294	294.22	292.93	296.65	294.95	294.1	293.35	296.63	294.25	292.71	293.22	296.13	294.74	295.73	295.22	295.16	294.25	292.11	293.9	294.14	292.76	294.69	295.2	294.82	294.84	294.28	293.99	294.75	294.05	292.57	293.65	295.27	294.87	293.05	294.44	292.73	294.52	293.28	293.66	294.38	294.71	294.9
303.69	301.09	303.46	303.96	302.89	302.27	300.9	302.7	304.58	303.39	302.24	303.36	303.08	302.69	303.03	303.3	300.64	300.48	302.2	301.48	302.2	303.55	301.6	301.78	303.1	301.85	303.2	302.04	302.75	301.68	301.46	303.16	301.11	301.41	303.68	302.33	303.87	301.99	303	303.21	301.63	301	302.58	303.06	302.35	302.42	302.84	303.28	302.28	302.76
325.02	325.38	325.19	325.62	324.55	325.39	325.46	326.29	324.19	323.46	324.74	323.73	326.39	324.06	323.18	324.85	324.81	324.03	325.36	326.01	323.82	324.04	323.84	323.55	324.34	323.6	324.28	323.24	325.15	325.95	325.34	324.3	326.13	325.44	325	322.64	324.66	322.63	325.33	323.84	325.76	326.15	325.39	323.59	324.3	325.36	325.92	323.08	324.75	326.27
301.4	302.77	301.76	302.08	301.14	303.15	303.83	301.19	303.16	302.37	301.63	302.38	302.13	304.55	301.76	302.48	300.98	302.84	301.26	301.74	303.5	300.2	303.62	302.67	303.78	302.7	301.59	301.28	300.8	302.97	303.82	302.56	301.98	301.81	303.61	302.88	301.44	302.63	303.21	300.51	301.66	301.55	302.8	302.97	303.01	301.5	300.39	302.69	300.95	304.35
301.76	301.83	302.96	302.95	302.55	304.69	304.12	301.76	303.71	301.79	303.61	301.85	303.2	302.78	302.6	302.01	302.19	301.29	301.46	302.73	304.06	302.03	302.4	303.26	302.11	303.67	302.45	303.51	303.25	301.38	302.85	302.72	302.91	303.7	301.77	302.84	300.66	302.04	302.69	303.29	302.01	301.21	303.04	300.13	301.72	302.71	301.35	300.68	302.39	300.87
319.74	321.16	320.86	320.01	319.42	318.87	320.1	320.04	320.18	320.71	320.42	319.26	320.55	320.08	319.61	320.18	319.86	319.71	317.05	319.57	319.59	318.15	319.5	319.89	319.16	317.91	319.88	319.16	319.25	317.92	319.07	319.98	318.75	321.02	319.31	320.31	318.22	319.59	319.19	318.85	320.32	319.83	318.98	317.72	319.83	320.16	319.42	317.24	319.5	320.04
317.64	316.65	315.07	314.86	315.26	315.2	314.33	315.12	315.69	315.8	316.94	314.13	316.25	315.72	316.93	315.59	315.28	314.31	316.74	314.03	317.08	313.98	315.32	314.78	315.95	314.62	314.8	315.19	316.5	315.76	316.65	316.55	315.55	316.56	317.27	314.79	314.37	317.22	315.04	316.04	317.06	315.74	317.15	315.64	315.47	314.83	316.49	315.77	314.78	315.57
295.04	294.2	295.83	294.93	295.95	293.67	294.05	295.24	294.84	295.8	293.63	295.41	295.66	293.71	294.97	294.85	293.9	296.79	294.6	294.76	295.44	295.73	296.74	293.34	294.54	294.7	295.49	294.17	293.94	294.54	294.54	293.52	294.97	295.21	296.2	294.82	294.95	296.05	296.8	295.02	293.76	293.65	296.03	293.09	294.34	294.65	295.72	297.48	294.7	294.77
304.5	303.87	303.72	303.42	304.03	303.01	302.75	303.3	301.99	303.17	303.76	305.93	303.24	303.89	302.68	303.99	301.8	303.13	302.27	302.07	303.36	302.76	305.37	305.44	302.26	302.62	303.34	302.51	302.55	301.47	302.88	303.43	303.8	303.35	302.27	302.96	302.58	303.92	303.55	303.76	302.64	302.33	302.08	301.34	302.41	303.66	301.95	302.76	303.97	304.65
310.66	312.15	313.48	312.85	311.35	312.98	312.54	311.91	313.25	312.64	313.71	314.82	313.88	312.57	313.07	313.47	312.65	312.88	314.98	311.28	313.56	312.91	312.98	313.07	312.5	313.33	312.26	312.36	312.64	312.3	312.24	312.77	313.62	315.08	312.32	313.4	313.64	312.05	315.36	311.8	312.41	314.26	314.06	312.83	311.23	312.63	314.18	313.28	312.2	313.38
305.91	305.59	305.1	306.46	307.63	306.88	305.8	306.06	305.94	306.96	304.74	304.86	305.22	304.14	306.46	306.84	307.37	305.85	306.2	305.1	307.04	307.92	303.64	306.64	305.55	305.6	305.68	305.72	307.28	305.32	306.3	304.89	304.35	305.6	305.95	304.01	306.39	305.17	306.56	306.25	305.73	305.8	306.54	306.09	306.13	306.17	305.92	307.48	305.1	306.17
314.06	315.62	314.99	315.2	314.11	314.07	313.83	314.81	312.48	313.24	313.02	313.44	312.88	313.82	314.63	313.22	313.38	315.26	314.31	313.26	313.3	314.43	312.17	313.94	314.19	312.9	314.53	314.35	313.78	314.01	313.79	313.59	314.54	313.64	313.37	311.81	314.25	314.67	314.79	314.27	311.77	312.7	313.91	313.86	314.39	313.45	314.37	313.27	313.88	313.08
314.02	314.51	312.63	313.31	312.21	312.22	311.4	312.06	314.14	312.82	313.41	312.15	312.55	313.84	314.58	314.81	312.63	313.09	312.68	313.33	313.41	315.52	315.5	315.72	313.25	312.87	313.81	313.26	313.29	313.36	313.69	312.16	312.76	314.2	314	314.61	314.03	313.29	312.91	311.66	312.31	313.77	314.44	313	311.35	314.34	314.38	312.89	312.24	313.02
300.88	302.12	301.33	301.86	301.23	302.54	300.96	301.29	300.3	302.02	302.65	301.23	301.14	302.58	300.95	301.06	301.58	301.38	302.14	301.32	302.02	299.93	301.03	301.17	300.69	300.3	299	301.39	301.3	300.67	300.53	300.04	301.09	301.99	300.99	301.5	301.49	302.24	300.63	300.94	298.17	302.04	303.15	301.65	302.19	300.55	301.11	300.46	299.76	301.52
303.31	305.51	304.96	305.78	303.91	302.96	303.63	305.04	303.14	304.76	305.14	304.54	305.3	304.46	303.11	304.63	304.95	304.41	304.99	303.08	303.85	303.99	304.49	302.63	302.56	304.1	304.06	303.88	302.03	304.74	303.66	304.19	306.07	303.28	305.89	304.82	304.04	305.85	303.73	304.6	304.08	304.48	303.26	304.86	304.9	303.87	305.62	302.78	303.42	304.87
302.26	302	300.66	301.59	301.67	302.49	302.61	301.58	302.63	301.42	301.78	301.22	302.87	303.51	301.43	301.38	302.01	302.72	302.18	302.64	302.43	302.8	301.59	302.94	302.73	301.67	301.95	302.66	302.57	303.17	304.73	301.19	301.91	301.16	302.4	302.28	301.2	302.87	302.64	302.19	303.61	303.21	302.36	301.09	302.99	302.11	301.5	302.01	302.18	302.6
323.85	325.79	323.74	323.15	323.11	326.17	323.71	325.11	322.43	323.88	324.79	322.78	326.15	325.58	323.61	324.55	325.38	325.21	327.15	326.5	324.22	324.85	326.11	323.41	322.3	324.18	324.04	324.9	325.26	324.82	324.51	323.93	322.99	324.81	325.68	323.06	326.26	325.47	325.28	324.29	325.43	324.22	324.16	323.9	324.03	324.55	325.21	325.5	324.74	325.12
300.7	302.39	303.5	301.28	302.25	304.46	301.79	303.04	301.58	303.94	302.83	302.26	301.18	303.43	302.16	304.17	300.16	300.49	301.56	303.96	302.06	301.15	302.95	301.92	302.84	301.86	302.55	303.08	301.61	302.45	302.6	301.98	302.18	301.83	302.4	302.92	301.89	302.33	300.57	302.69	303.29	302.92	303.37	303.61	302.2	302.44	303.47	303.08	301.12	302.7
311.73	309.91	311.89	312.6	311.24	310.3	310.61	311.25	311.21	312.7	311.43	311.02	310.8	311.74	312.22	311.35	312.95	310.77	310.73	310.91	309.97	309.88	311.27	312.2	311.18	311.78	311.56	312.13	312.07	312.69	310.39	312.72	313.85	312.61	311.05	311.82	312.09	313.43	311.05	310.41	310.64	311.78	309.06	312.75	312.88	311.75	309.98	310.75	313.18	312.59
327.02	328.2	326.68	328.76	328.82	328.5	328.27	328.02	326.75	328.8	326.79	327.01	327.59	328.03	327.62	325.78	327.24	326.73	327.36	327.82	329.14	326.93	327.5	328.54	327.87	327.32	329	328.42	326.56	327.8	329.62	326.82	328.03	327.86	327.78	328.86	328.52	328.26	329.63	328.27	328.99	326.98	328.51	326.99	325.87	326.11	328.3	328.68	327.41	326.72
314.07	314.8	312.33	313.06	313.02	312.78	311.43	313.24	312.17	311.96	312.45	312.96	311.86	312.47	313.43	312.56	312.23	312.28	312.38	311.33	312.59	312.38	312.27	312.15	313.48	312.59	311.62	311.91	312.99	315.23	313.32	313.09	311.13	311.78	312.11	312.77	313.39	312.83	313.89	315.7	312.46	312.45	311.74	314.23	313.89	312.8	311.98	312.96	312.88	312.51
314.65	315.95	314.43	314.09	315.05	313.71	316.26	316.54	314.52	314.74	314.32	314.09	316.5	314.15	316.51	315.4	314.67	315.4	315.17	312.54	315.21	315.79	316.78	315.28	315.72	316.27	314.28	315.5	316.75	314.9	314.32	316.37	314.34	315.51	313.78	314.21	313.59	315.81	313.44	315.79	315.86	314.6	316.97	315.31	314.06	315.45	313.92	314.18	314.88	314.46
311.27	315.11	313.95	313.73	311.57	314.51	314.78	313.29	313.24	312.84	311.77	314.81	313.24	314.21	313.43	313.64	312.15	312.74	312.73	313.08	313.17	312.19	314.52	313.07	312.61	312.55	315.11	312.28	313.84	312.97	312.1	314.03	312.1	316.13	313.7	312.7	312.39	311.61	313.17	313.34	311.72	314.33	312.43	312.64	312.44	313.38	312.84	311.65	312.37	311.92
308.57	310.35	309.27	309	309.05	308.74	309.66	307.66	309.12	309.31	309.1	308.71	308.43	308.69	306.53	308.16	308.29	307.63	308.49	308.7	308.83	309.66	309.23	308.04	308.79	310.14	308.46	307.75	309.81	308.65	308.66	308.72	309.32	309.53	309.57	309.66	306.98	308.27	308.73	307.23	309.83	308.82	308.26	308.7	309.79	308.99	309.82	310.18	308.87	307.31
306.9	304.89	305.28	305.29	305.42	305.1	305.13	304.47	305.15	305.08	305.57	303.27	305.95	305.84	305.13	304.36	304.59	303.5	305.56	304.62	306.76	305.16	305.92	304.96	304.38	306.46	306.05	302.27	305.42	304.74	306.89	306.07	305.32	305.81	305.46	306.24	305.74	305.49	305.98	306.01	306.22	305.01	305.13	307.12	305.28	306.39	303.97	304.28	304.25	306.36
310.64	313.14	311.53	312.07	313.88	311.02	313.01	312.91	312.9	311.87	313.12	312.83	312.67	312.15	313.26	312.74	310.84	314.01	312.53	312.31	314.59	313.49	311.79	312.13	314.15	310.49	311.8	313.7	314.08	313.68	313.99	311.39	313.37	312.92	312.47	313.02	314.05	312.55	312.08	313.28	312.82	313.12	312.42	311.29	313.45	313.23	312.57	312.59	311.07	312.51
294.34	294.16	293.93	292.41	295.04	295.33	296.05	296.06	295.96	294.67	295.07	294.51	294.69	294.49	294.52	292.85	296.03	294.06	294.37	294.79	296.12	293.94	295.32	296.04	295.27	294.66	295.21	295.86	295.99	294.33	294.39	293.34	295.38	295.08	294.29	294.23	294.39	293.96	294.67	294.06	294.03	294.36	294.72	293.16	297.07	295.89	296.39	293.32	294.12	293.98
306.26	306.46	305.44	305.25	305.51	304.5	305.64	304.54	304.65	304.91	305.44	304.63	306.44	305.74	307.79	305.33	306.58	305.24	306.89	304.85	307.47	305.35	306.26	304.85	305.89	304.41	304.88	304.11	305.44	304.95	305.76	306.5	304.84	304.98	303.17	305.76	306.28	306.75	305.33	306.39	306.8	305.72	306.09	306.23	304.73	306.11	307.34	305.41	305.98	304.38
318.8	318.08	318.19	317.96	319.22	319.26	318.98	317.86	320.68	319.83	318.78	317.57	319.08	317.01	318.17	319.05	316.47	318.16	320.49	318.21	318.58	320.2	318.05	319.56	318.99	318.5	319.36	319.48	317.84	319.18	318.8	318.3	319.16	318.09	320.02	318.4	319.37	317.59	317.98	318.27	319.22	317.74	318.01	319.22	319.75	319.24	318.7	319.58	318.8	316.45
312.18	310.78	312.3	309.18	310.08	308.64	309.64	309.73	311.54	311.09	310.51	309.04	310.8	309.94	309	310.47	309.88	309.97	312.16	312.13	307.89	309.69	310.77	311.46	311.06	307.64	309.78	309.16	309.62	308.44	311.29	310.95	310.91	311.54	311.64	310.9	311.46	310.57	309.87	309.41	311.25	310.64	311.34	312.05	311.95	310.19	311.09	309.38	310.08	308.23
310.65	310.76	310.09	312.01	312.77	309.88	308.86	311.76	310.31	311.17	310.14	310.65	309.36	311.82	310.73	310	311.18	310.64	310.6	310.16	309.53	309.14	312.42	309.13	310.41	311.43	311.86	311.66	311.22	308.85	309.23	311.81	310.75	309.66	311.33	309.52	309.13	310.46	310.55	309.59	311.52	309.59	310.85	310	310.16	309.5	311.37	310.55	309.41	310.33
311.22	311.02	310.95	311.49	311.91	311.91	311.94	311.11	311.61	312.38	312.39	310.13	312.5	311.02	311.92	312	309.91	310.37	311.94	312.79	311.75	310.72	312.79	311.52	310.29	310.3	311.24	312.64	311.65	310.2	313.05	312.26	312.96	310.91	311.04	312.01	312.72	311.32	312.51	310.83	310.22	311.86	312.33	311.58	311.11	312.84	310.08	311.58	311.76	312.78
315.1	313.07	313.32	313.13	314.28	315.01	313.66	314.48	315.8	313.74	312.26	314.4	312.87	315.6	314.6	314.23	314.23	314.07	315.32	313.55	315.03	315.32	315.79	312.79	314.83	312.95	313.34	315.43	316.04	313.85	314.07	314.76	313.79	315.44	313.88	315.3	314.17	313.11	314.81	314.22	313.72	315.98	312.53	313.18	315.07	314.78	315.66	315.53	315.61	312.41
313.73	313.93	315.27	314.94	313.7	312.58	313.12	314.06	312.78	314.03	314.14	314.67	314.03	313.66	315.34	312.78	314.07	313.11	313.69	315.76	314.69	314.4	313.58	313.9	312.78	314.14	313.55	313.63	313.32	312.66	314.23	314.56	314.21	313.29	313.01	314.65	313.41	313.52	315.73	315.61	313.12	311.74	312	313.75	313.22	313.16	313.18	313.95	313.8	313.03
292.92	293.85	292.31	294.81	293.36	294.8	293.62	293.84	291.94	292.9	295.25	291.78	293.74	293.69	295.25	295.68	295.31	294.4	294.54	293.34	294.12	294.32	295.01	293.18	293.87	294.55	295.61	295.17	292.37	294.83	293.73	293.96	294.83	293.44	292.29	293.53	293.15	294.24	294.47	292.42	294.08	294.67	293.08	292.31	293.4	295.04	292.91	293.93	294.19	295.23
302.3	304.05	303.17	301.67	301.71	302.79	303.82	303.38	303.23	303.28	303.49	302.93	302.82	302.93	302.68	303.53	302.46	303.54	304.82	301.94	302.77	303.08	304.7	301.9	303.53	301.48	303.17	304.64	304.46	302.9	302.63	300.71	304.07	302.85	302.23	302.79	303.13	303.47	301.51	301.64	303.3	301.79	303.67	302.56	303.33	303.61	302.57	302.81	303.34	303.36
294.07	294.99	294.34	293.43	293.82	293.49	293.46	294.04	292.9	294.83	293.63	293.96	293.43	295.97	293.63	294.32	293.11	295.18	293.24	295.5	295.4	295.42	294.71	294.37	293.75	295.29	293.56	295.81	292.87	293.84	294.74	292.8	294.33	295.44	293.75	294.87	294.17	294.06	294.69	293.99	295.28	294.42	294.42	293.69	294.26	291.9	297.47	293.11	293.99	293.64
302.71	303.92	303.9	305.33	304.93	302.76	303.58	303.39	303.44	303.47	302.39	301.44	302.66	303.45	304.2	303.7	304.43	303.17	303.12	303.28	304.25	303.03	302.66	302.73	302.72	303.48	303.27	303.17	303.95	303.46	303.68	302.17	303.17	305.7	302.84	303.38	302.1	302.53	301.59	304.78	302.34	303.06	302.3	301.4	302.41	304.8	305.02	303.23	302.25	303.84
309.52	311.26	310.91	310.45	313.22	310.66	311.11	310.05	310.15	310.68	310.34	310.78	310.85	310.39	309.82	310.19	310.63	311.07	310.68	311.54	311.44	311.89	312.17	311.19	311.09	311.18	311.61	310.4	311.33	310.42	309.35	309.91	309.58	309.26	310.71	309.35	310.8	310.69	309	310.99	311.9	309.56	311.57	311.21	311.3	309.93	310.57	312.03	312.08	310.1
295.29	296.18	294.41	295.75	293.24	294.25	293.13	295.7	295.62	295.28	296.08	294.21	297.22	294.63	295.07	293.56	294.6	293.61	293.23	295.51	295.56	294.28	296.65	294.75	295.61	294	296.46	295.05	295.08	296.52	295.79	295.14	295.28	297.2	293.57	295.44	295.55	295.03	296.53	295	295.1	293.9	294.46	294.34	295.01	294.2	293.17	295.94	296.09	294.75
304.24	301.91	303	302.84	303.77	303.32	303.12	301.32	303	303.01	304.13	301.85	301.45	304.15	303.23	302.73	301.16	301.87	303.4	302.15	302.54	302.12	302.51	303.11	303.83	302.13	302.42	302.68	302.93	303.57	302.8	303.19	303.35	302.7	302.56	302.38	303.03	302.19	302.86	302.3	302.74	303.14	302	304.19	301.7	302.49	302.43	304.01	300.97	301.56
317.84	317.41	317.31	317.33	318.06	317.91	318.54	317.51	318.97	317.38	317.86	319.7	316.78	317.56	319.57	317.79	317.45	318.84	317.85	318.19	319.04	319.09	317.19	318.52	318.07	317.67	318.36	319.71	318.02	316.26	319.79	318.81	318.19	317.82	318.09	319.48	318.64	319.58	317.67	317.96	319.15	317.85	318.57	316.98	318.35	316.75	317.79	317.38	317.85	321.27
314.85	313.87	312.84	314.6	315.22	313.9	314.3	314.38	313.27	313.4	314.29	313.47	314	313.78	313.84	311.86	313.17	315.23	313.14	311.93	314.98	314.1	313.12	314.72	314.36	313.87	313.35	312	313.58	315.34	313	315.13	313.99	314.12	315.82	314.68	313.89	314.87	313.17	314.72	313.83	312.46	316.84	314.17	314.63	314.78	313.52	314.33	313.88	314.08
327.64	326.51	325.81	327.9	326.93	326.71	326.81	327.14	328.7	327.26	325.54	327.36	326	325.96	327.73	326.8	327.83	326.65	327.25	327.46	326.66	326.35	326.9	326.84	327.72	326.79	326.44	327.49	324.6	325.79	325.73	326.14	325.85	329.12	327.65	326.42	326.04	327.27	326.22	325.99	328.18	326.91	327.06	328.63	326.85	329.03	326.99	327.3	326.73	327.11
298.82	300.74	299.82	299.21	299.26	298.98	300.86	302.83	299.19	300.66	299.43	298.93	299.08	299.49	301.35	300.34	300.13	299.64	299.63	299.57	300.63	298.12	300.72	299.95	300.48	300.27	300.87	301.85	301.49	300.36	300.76	299.62	299.6	298.71	299.15	301.71	300.16	300.72	299.22	297.96	301.09	301.27	299.73	299.97	300	299.73	301.23	300.19	302.42	300.3
311.31	310.01	311.31	311.81	308.97	310.34	309.66	309.5	310.85	309.13	309.76	308.33	309.57	309.11	311.85	310.73	308.9	309.05	310.03	310.32	309.08	312.71	308.63	310.87	310.5	307.33	309.13	310.73	310.29	309.63	312.61	310.11	310.8	308.94	310.71	309.12	308.3	311.49	309.99	310.12	309.48	310.65	310.14	308.85	309.27	310.16	309.84	309.75	307.83	310.89
292.39	294.04	292.01	295.25	294.27	294.31	292.81	294.58	293.19	293.33	294.28	296.1	295.01	294.2	293.13	293.06	295.67	293.07	294.13	294.38	295.38	294.51	296.06	294.05	293.12	295.52	292.83	294.02	294.37	293.67	294.31	295.25	292.57	294.79	293.14	293.72	294.91	294.21	293.3	293.41	295.69	294.2	293.25	294.22	292.2	293.6	293.1	293.27	294.36	292.6
301.4	299.77	299.97	301.29	301.69	301.26	301.56	299.72	301.72	301.82	301.48	302.15	300.43	300.9	299.53	300.18	300.9	301.59	299.49	300.23	299.46	300.89	300.6	300.98	301.17	301.61	300.63	302.64	302.42	302.11	300.8	297.48	299.86	300.12	299.96	303.19	301.33	302.12	300.09	300.36	299.79	301.23	299.88	299.4	300.56	301.06	302.52	299.73	302.32	299.67
314.13	313.37	313.93	314.14	312.84	314.55	313.81	313.71	313.31	312.21	314.73	312.53	313.9	313.9	314.54	313.02	312.91	313.43	312.61	311.4	315.49	314.62	313.35	313.21	314.88	315.22	313.65	312.68	312.91	313.17	315.84	313.76	311.43	314.55	313.35	313.07	312.17	313.12	314.4	314.65	313.81	313.55	314.38	313.25	313.84	313.53	314.14	314.51	313.9	314.31
319.44	317.71	319.13	317.12	317.62	318.21	317.57	320.16	319.35	318.89	318.35	318.56	319.71	319.42	320.61	320.19	319.03	318.56	319.46	319.85	317.56	318.76	318.51	320.01	318.11	321.52	318.6	319.37	320.29	321.27	319.77	318.66	318.32	317.42	317.7	320.3	318.68	317.34	320.44	320.79	319.45	319.2	320.4	318.84	319.81	320.06	319.85	318.39	318.5	320.36
309.08	309.02	309.63	310.65	308.42	311.34	312.86	310.16	308.4	309.87	310.64	311.12	309.05	310.43	310.21	307.62	310.17	308.86	308.84	310.94	307.97	308.82	308.25	310.03	309.59	309	310.9	310	310.16	309.59	308.84	308.12	309.31	307.72	308.52	310.54	310.72	309.2	309.53	309.32	309.65	310.54	310.74	311.55	310.61	309.57	312.08	308.93	310.6	309.03
307.86	306.05	305.38	306.88	305.13	307.07	306.25	306.8	304.37	305.57	306.27	306.51	305.34	305.05	307.19	305.6	305.61	306.3	304.04	306.21	304.75	304.7	305.96	303.65	305.29	302.74	305.43	305.5	304.28	305.31	305.42	306.69	306.75	305.42	305.86	305.92	304.7	306.92	303.61	306.38	305.84	304.92	304.74	306.61	304.95	304.54	306.19	305.09	306.09	307.18
312.3	310.58	310.31	310.99	310.46	308.85	309.6	310.99	310.63	311.47	310.9	310.82	311.59	311.21	311.23	311.34	311.95	312.52	311.35	311.91	310.68	311.7	311.19	309.2	310.27	310.12	311.61	311.56	311.62	309.92	311.82	309.76	310.97	308.46	310.51	312.31	310.79	308.77	310.52	310.56	310.64	310.82	311.39	310.27	311.67	309.89	311.56	311.05	310.01	310.77
313.11	310.84	312.9	313.31	313.06	313.8	313.11	312.91	312.05	312.89	312.71	312.94	312.23	312.9	312.35	314.3	312.13	312.76	314.81	313.36	311.02	312.68	312.89	312.21	310.88	314.13	312.65	313.39	314.42	313.02	312.92	313.71	313.33	312.72	313.4	314.04	312.5	311.72	313.28	311.92	313.39	312.19	313.45	311.92	313.97	312.6	314.91	312.76	314.44	314.11
299.79	301.88	299.96	301.29	300.37	298.93	299.43	300.77	300	299.01	300.85	299.44	299.87	299.73	302.07	301.28	299.61	300.89	300.51	299.9	299.91	299.78	300.3	301.19	301.17	299.2	300.46	300.14	300.49	299.38	299.87	299.99	299.72	300.09	298.19	300.08	300.23	300.88	300.01	300.52	301.06	299.66	298.78	298.98	300.9	300.08	299.06	300.75	299.39	299.79
294.05	294.05	293.99	292.55	295.08	293.18	295.17	296.27	293.42	292.84	293.79	294.61	293.87	294.54	293.72	294.33	295.04	294.61	293.98	294.45	293.81	291.94	294.49	295.4	294.19	294.33	295.24	293.41	293.81	295.02	294.17	294.42	295.32	292.71	294.4	294.56	295.18	296.12	295.52	294.75	293.53	294.7	294.05	292.69	293.9	293.97	293.66	294.32	292.16	294.69
303.46	302.81	303.2	303.66	303.97	302.18	304.48	304.54	303.39	303.03	302.58	302.52	305.24	302.29	302.08	301.84	303.94	301.46	300.99	302.85	302.02	302.72	303.12	301.76	304	304.1	303.75	304.06	303.07	303.39	303.83	303.45	305.6	302.41	304.02	304.55	302.18	302.22	302.76	302.84	302.45	302.85	302.97	303.74	304.49	302.3	304.06	304.78	303.63	303.62
316.59	315.75	313.88	314.6	314.84	317.09	316.52	314.25	315.57	317.55	315.62	314.96	316.8	317.09	315.82	314.08	315.7	313.94	315.87	315.53	316.75	315.94	314.53	315.41	316.25	316.35	314.05	314.88	315.91	314.59	315.49	315.23	316.48	314.6	315.38	314.64	315.58	313.85	316.65	316.49	315.13	316.79	316.08	314.73	314.47	316.26	317.46	316.61	314.17	316.7
302.46	303.84	304.8	303.84	304.47	303.9	304.2	304.03	302.49	302.77	303.9	303.88	303.74	304.45	304.89	303.74	304.14	303.58	304.57	304.95	303.8	303.35	302.36	302.35	302.62	304.17	306.64	303.44	303.91	302.65	303.63	303.95	304.41	304.98	303.22	303.05	304.01	301.97	306.18	303.55	305	301.97	302.07	303.87	303.87	303.38	303.77	302.92	304.04	303.44
314.43	311.67	312.32	313.04	311.14	313.45	311.91	312.49	314.29	313.62	312.72	314.32	313.89	314.42	312.6	311.97	312.44	313.36	313.24	311.25	312.77	311.74	313.62	311.92	311.5	312.54	312.17	313.28	314.29	313.01	314.69	313.01	312.22	313.09	312.67	311.52	313.91	312.7	312.28	312.73	315.57	313.18	312.7	314.27	313.08	311.95	312.8	312.88	312.01	312.98
324.86	323.92	325.17	322.93	324.66	325.56	326.68	323.96	323.76	323.99	324.2	326.71	325.66	323.12	324.04	323.33	326.27	325.55	323.48	325.17	324.31	324.63	324.01	324.68	323.96	324.77	325.7	325.84	324.23	323.46	323.12	326.88	323.45	323.74	325.16	324	323.77	323.4	322.95	323.31	324.32	324.82	324.03	323.22	323.76	323.21	325.16	324.28	325.7	326.96
302.54	302.68	305.04	303.7	302.71	304.04	302.9	305.51	302.97	303.3	302.37	303.52	302.72	302.41	302.23	302.38	304.92	302.72	304.97	302.35	301.8	303.05	302.94	303.15	303.94	302.49	302.35	302.83	302.1	301.67	302.86	300.89	304.19	302.71	304.78	304.67	305.5	302.28	303.1	301.92	304.71	303.95	304.01	303.11	301.16	302.15	304.7	302.45	302.95	302.23
326.61	327.51	328.21	328.06	325.42	327.04	326.85	327.49	329.41	329.51	328.36	327.27	328.01	327.94	326.1	326.24	327.87	328.66	326.89	326.37	326.67	328.06	327.2	326.61	327.78	327.22	325.57	324.5	326.59	326.84	329.42	327.94	325.44	327.06	327.59	327.99	325.33	327.27	326.84	327.54	327.26	325.29	325.65	327.43	325.56	326.03	327.97	327.22	327.63	326.1
310.73	311.63	312.13	311.11	311.94	310.94	312.06	311.88	312.69	312	312.53	312.97	310.96	311	313.18	313.98	311.13	311.84	312.65	312.39	312.35	312.09	310.53	312.28	310.76	311.74	312.33	311.77	313.62	310.99	311.37	314.09	311.98	313.32	311.22	311.72	312.25	311.38	313.72	312.6	313.6	311.83	311.65	313.45	313	311.83	314	311.11	312.41	312.02
327.42	329.11	328.86	328.11	330.16	327.8	328.54	328.22	328.39	329.66	327.33	328.87	328.92	329.27	327.75	327.5	328.46	328.94	329.08	327.99	329.25	328.55	328.46	326.96	328.13	328.04	329.9	329.98	328.4	328.95	329.5	329.48	328.86	327.76	329.29	327.29	326.48	328.58	327.23	327.52	328.45	327.49	328.47	329.65	327.73	327.84	330.23	328.99	329.98	329.3
303.73	301.56	303.27	303.97	302.71	303.66	304.24	303.18	303.09	301.28	303.55	302.71	303.38	301.48	302.73	302.04	302.87	303.72	303.32	304.5	303.28	304.57	302.72	302.13	301.56	302.5	302.97	303.61	302.39	302.8	304.08	304.45	302.27	301.64	304.29	302.59	302.87	302.95	303.22	303.35	301.26	301.84	302.29	304.05	302.27	303.57	302.05	304.1	300.65	304.32
313.23	312.51	313.69	314.75	312.84	311.62	311.65	312.57	313.87	312.31	312.39	311.84	315.26	312.73	313.34	314.93	312.84	314.44	314.57	314.36	313.05	314.58	311.33	311.97	314.18	314.18	314.69	312.65	312.35	312.64	312.76	313.44	312.98	312.56	313.77	313.81	312.58	314.02	312.05	313.59	314.58	312.62	313.81	312.8	313.14	311.74	314.67	313.34	313	313.39
306.35	305.88	306.91	307.59	303.48	306.33	306.03	305.81	306.76	306.18	305.45	305.3	307.69	306.51	308.04	307.39	307.25	306.63	307.47	306.38	305.19	306.32	307.63	307.35	306.94	305.05	304.78	305.89	304.5	306.73	305.36	305.86	306.05	306.24	306.24	306.55	308.17	306.99	306.55	308.4	308.46	305.57	307.08	306.19	305.95	306.51	308.3	307.34	305.43	306.64
311.83	314.27	311.9	313.54	314.38	312.78	313.37	311.99	313.52	312.4	312.87	311.34	311.26	314.32	314.48	312.58	313.19	314.09	312.25	312.98	313.98	314.27	314.09	313.63	312.76	314.25	315.1	314.08	311.96	312.86	313.7	313.6	312.65	312.24	312.97	312.43	312.75	313.96	313.82	313.42	312.78	312.85	313.64	313.19	313.47	313.15	312.68	313.9	313.04	314.45
317.94	317.7	318	318.7	318.18	316.42	319.18	317.81	317.53	319.03	317.97	318.1	318.22	319.57	319.16	318.92	318.79	318.25	317.32	317.28	318.3	318.68	318.87	318.51	318.37	317.06	318.65	315.55	320.12	318.71	317.16	319.09	318.41	316.69	317.82	317.75	318.46	318.38	317.76	318.41	318.06	317.84	319.41	318.61	318.6	318.98	318.41	318.89	319.22	319.71
329.18	327.02	326.75	327.21	327.48	327.37	326.66	327.65	328.38	328.64	326.74	328.79	327.91	328.27	326.9	327.5	326.99	327.37	326.71	326.81	327.32	327.89	327.66	326.1	326.94	328.17	328.07	328.17	328.87	326.26	327.29	328.5	326.75	328.54	327.12	328.64	325.94	327.9	327.1	328.44	329.17	327.23	328.32	327.36	327.89	328.56	329.11	327.59	327.76	327.65
304.06	304.14	305.18	303.84	305.19	304.68	304.1	303.03	305.09	303.49	303.01	303.92	303.48	304.53	304.2	304.89	303.62	303.71	304.17	304.4	304.87	303.73	304.61	304.1	306.02	304.03	304.22	305.01	305.12	303.8	304.48	306.57	302.37	305.48	304.67	304.65	304.94	304.09	305.27	303.99	305.39	304.83	305	304.33	305.42	304	305.4	304.44	305.13	303.68
304.09	303.68	304.83	304.16	304.45	302.57	305.56	303.83	305.23	305.48	304.97	303.48	305.87	305.53	303.98	306.17	303.59	305.46	304.85	305.63	307.1	304.61	305.6	305.25	306.32	304.96	303.51	305.95	306.42	304.45	304.53	304.4	304.69	303.96	305.18	304.68	304.96	305.17	305.44	302.38	305.23	304.06	305.11	304.08	304.89	304.46	304.84	305.59	306.07	303.07
326.53	326.09	325.72	326.84	325.34	326.72	323.56	324.39	325.81	325.63	324.46	325.17	324.68	324.21	324.26	324.93	327.61	325.57	326.55	323.79	324.15	322.78	326.03	326.84	325.9	325.5	325.01	325.2	325.05	325.85	327.54	325.81	323.77	324.2	324.85	324.11	325.41	326.64	326.05	325.08	325.28	324.45	326.45	324.4	325.67	326.16	325.3	325.8	325.3	325.12
312.97	312.74	310.99	311.33	313.22	311.92	311.61	314.08	311.12	310.78	312.77	311.74	310.58	310.07	310.62	313.62	312.05	311.54	311.85	310.66	310.33	312.67	311.24	312.6	311.38	313.39	309.55	311.31	310.84	310.82	312.39	310.19	312.79	311.97	312.11	310.94	310.34	311.36	311.29	310.34	312.77	310.82	312.22	310.8	311.67	311.5	313.09	311.94	311.35	311.21
303.37	304.1	302.88	303.16	303.68	303.12	305.14	304.21	303.34	303.87	302.1	302.17	301.81	303.06	303.51	302.1	302.95	303.89	303.57	303.83	301.97	304.12	304.01	302.98	302.73	302.74	302.23	302.94	303.36	303.35	303.56	304.14	304.19	304.12	304.61	305.31	304.35	305.28	301.86	304.28	301.89	303.24	305.39	303.47	305.01	304.2	303.32	303.1	304.86	302.85
315.87	317.15	316.73	315.52	316.62	316.43	315.48	314.85	315.17	317.38	314.19	315.82	315.9	315.29	316.4	316.39	315.12	315.59	315.41	317.36	316.44	315.42	314.38	315.66	314.54	315.57	315.09	315.76	316.21	316.3	314.66	315.45	315.69	316.69	316.95	316.98	315.9	314.91	316.91	317.12	314.52	317.14	315.68	315.6	318.36	316.71	313.78	315.45	315.56	315.94
315.99	314.99	314.77	314.33	314.55	316.69	315.3	313.88	317.1	315.07	316.28	314.19	315.08	313.71	314.79	314.34	316.36	314.89	312.49	313.87	315.37	315.74	313.82	316	314.52	314.83	315.5	314.66	313.52	316.02	315.03	314.2	315.79	313.96	315.61	315.81	315.27	314.91	314.86	315.04	314.61	315.06	316.08	315.85	314.87	316.6	315.76	316.39	313.93	314.73
303.67	301.83	301.44	304.36	304.03	302.72	303.78	303.58	304.85	305.62	303.45	305.53	301.64	303.24	303.94	304.84	304.09	303.3	305.19	303.96	302.08	302.48	304.09	301.84	305.08	303.49	302.64	305.83	304.59	304.62	304.63	303.87	302.55	303.3	303.04	306.74	304.81	302.31	302.28	303.22	303.79	302.01	303.95	302.95	303.31	304.38	304.81	304.42	303.09	303.6
317.43	316.85	318.01	316.56	316.56	315.55	316.34	318.99	315.82	317.86	317.03	315.98	317.95	317.57	316.34	314.92	319.37	317.07	318.21	317.01	317.44	316.67	316.9	317.61	317.73	316.27	316.08	318.74	317.19	317.6	315.71	316.02	319.6	318.8	317.44	317.72	318.88	316.42	317.02	315.93	317.6	318.03	316.94	315.97	316.81	318.95	317.78	315.43	316.28	316.58
317.81	318.1	317.6	317.13	316.75	319.04	318.99	317.78	319.03	317.9	318.55	318.08	317.54	316.41	316.84	316.86	318.69	316.99	317.93	317.58	317.72	316.4	318.05	318.18	317.21	317.18	317.86	318.13	317.08	319.14	318.6	318.11	316.87	318.54	317.17	318.48	317.49	316.88	315.9	319.95	317.77	318.27	315.88	318.64	317.81	316.59	318.62	319.83	317.05	318.92
314.97	315.58	316.63	315.17	314.52	314.98	314.26	314.74	315.9	314.15	315.34	316.73	313.76	313.83	315.58	314.34	315.23	314.06	313.83	315.01	316.25	313.25	314.11	314.61	314.49	312.5	315.79	312.78	315.27	314.11	315.56	314.67	315.44	314.88	316.42	313.52	315.24	313.6	316.32	316.19	314.17	313.9	315.57	314.35	315.72	313.83	315.57	317.03	315.68	314.04
312.48	312.87	315.3	313.07	312.9	313.58	313.1	313.48	313.59	314.82	313.79	313.46	313.7	312.62	313.11	313.31	311.75	312.57	312.32	314.08	312.84	313.12	315.61	312.74	312.38	313.12	312.77	314.37	311.26	315.42	312.52	314.29	313.71	313.04	312.87	314.1	313.03	311.6	312.5	313.02	313	312.11	312.08	314.06	313.13	312.53	313.54	314.08	311.28	311.96
295	294.26	294.02	295.48	294.72	294.81	294.63	295.43	294.94	291.32	296.89	294.7	294	295.03	295.1	295.13	294	294.64	294.23	293.99	293.64	294.73	296.86	294.37	294.27	294.58	295.04	295.68	295.07	295.11	293.91	297.13	296.14	292.91	295.52	293.61	294.28	294.89	294.11	294.57	294.76	292.45	294.39	293.77	295.2	296.64	295.34	295.67	295.32	295.52
305.49	304.16	306.04	305.71	304.76	304.72	304.78	301.98	305.65	305.72	305.73	302.86	305.06	305.07	305.87	306.49	305.04	304.97	305.27	305.87	304.12	305.21	303.99	303.65	304.56	304.94	304.67	304.9	302.7	304.4	305.7	303.38	305.8	303.12	305.6	305.68	303.72	305.08	303.29	303.39	301.22	305.5	303.57	304.96	305.12	303.75	304.13	304.82	304.05	304.57
306.1	305.67	305.97	304.74	305.48	306.65	305.96	307.83	307.57	307.53	306.66	306.31	306.78	304.39	306.71	306.53	305.54	306.52	306.13	307.94	309.11	307.83	306.71	307.26	305.34	306.79	305.92	307.45	306.37	307.21	305.9	307.8	307.77	306.98	305.68	306.88	305.97	306.56	305.98	306.44	306.36	304.28	307.75	306.69	304.88	307.18	306.12	306.78	305.83	307.16
329.94	327.54	327.61	329.27	328.59	328.2	326.94	329.88	327.68	329.27	328.01	328.72	329.41	328.94	329.9	328.05	329.81	328.81	328.45	327.83	328.55	329.37	328.68	329.54	328.37	328.98	327.57	328.74	328.09	329.38	328.08	328.77	328.03	329.57	328.5	328.99	328.09	327.71	329.52	328.2	327.21	329.15	329.36	328.66	330.15	328.71	328.9	328.65	328.15	329.32
293.71	293.93	292.77	293.72	294.05	293.16	293.79	293.54	291.92	294.04	295.51	293.84	294.33	293.01	294.53	294.51	295.47	293.41	292.03	294.97	293.72	294.58	294.39	292.93	294.41	291.76	293.35	295.33	295.91	296.09	293.56	294.31	294.68	293.16	293.33	295.16	294.62	293.94	293.87	295.17	294.89	293	294.2	294.29	293.3	294.47	294.38	295.35	293.96	294.51
306.32	305.77	305.28	306.88	304.33	303.74	307.3	305.88	304.14	304.08	306.1	305.21	305.76	306.16	304.12	305.44	306.63	305.82	304.5	304.51	304.43	306.58	305.09	305.97	304.7	305.32	306.39	305.6	303.56	304.55	306.68	303.99	307.06	306.37	305.52	307.27	305.67	304.77	304.46	303.26	305.84	303.54	306.55	304.37	305.05	304.54	307.61	305.88	304.91	305.82
314.57	314.85	314.64	315.25	314.87	314.51	314.49	317.49	313.67	316.25	313.71	315.67	314.3	312.65	315.32	315.52	314.61	315.12	315.83	317.21	314.49	314.29	313.63	314.79	314.7	315.52	315.84	316.45	314.27	315.35	315.59	313.74	313.79	315.15	314.29	314.28	316.67	317.42	315.29	314.72	313.1	313.95	314.02	315.2	314.4	316.89	316.01	316.7	315.28	314.29
323.17	325.28	325.62	325.24	322.61	325.29	323.71	325.61	325.71	324.91	323.16	325.79	324.69	324.33	324.07	324.8	324.29	327.08	322.63	326.23	325.14	324.06	325.09	324.96	323.6	323.5	324.67	323.38	323.9	322.31	324.75	324.89	325.04	324.46	324.83	323.6	325.85	324.21	325.33	323.69	323.97	323.67	324.3	321.87	322.71	323.23	326.26	322.59	325.57	326.33
295.53	294.78	293.77	294.53	295.56	296.15	294.65	295.14	295.55	295.31	295	294.39	294.48	295.57	295.49	294.97	294.98	294.46	293.34	294.09	294.83	294.54	296	295.5	294.89	296.13	294.26	295.12	294.95	295.4	295.45	293.97	295.51	294.33	296.23	294.85	296.38	296	294.11	293.06	293.44	295.48	294.16	294.61	296.44	296.15	294.56	295.28	295.21	297.13
315.81	313.92	315.46	315.5	317.47	316.24	316.17	315.79	314.56	314.96	315.2	314.45	316.7	315.42	315.12	315.04	314.63	317.38	314.94	315.13	316	314.85	316.82	315.62	315.31	315.74	318.01	316.8	316.73	315.84	314.86	313.81	315.2	314.87	316.03	315.31	315.11	313.31	315.1	317.22	315.02	316.8	313.91	316	313.92	317.12	317.63	316.49	315.67	316.29
315.25	314.93	315.4	313.77	315.89	315.46	314.83	315.91	315.69	314.58	313.65	315.68	314.4	315.48	315.55	314.86	314.99	314.24	315.91	314.3	316.07	314.03	315.53	315.85	314.6	314.55	314.16	313.92	314.14	315.05	315.17	315.44	316.04	315.58	315.69	314.27	313.95	315.46	316.75	316.01	314.92	315	314.63	315.88	314.74	314.9	315.23	314.73	315.81	314.53
313.33	314.02	314.5	314.6	315.96	314.52	314.55	313.5	316.07	313.49	314.01	316.69	313.93	314.15	315.41	314.66	312.42	317.66	314.14	316.86	314.79	314.04	315.04	313.99	314.26	315.42	314.26	315.83	314.81	314.73	316.21	315.57	314.77	315.58	315.1	314.95	314.23	315.02	314.42	314.63	314.98	314.98	314.33	313.97	313.84	314.21	315.37	315.06	316.52	315.44
314.31	314.07	314.15	314.77	314.79	315.36	315.52	316.28	314.18	315.33	316.98	314.96	316.53	315.46	313.59	314.05	315.58	315.26	314.6	315.1	313.55	314.51	316.13	314.78	313.65	313.21	315.02	315.39	314.24	314.53	314.09	315.15	314.48	314.55	315.05	315.21	314.41	315.84	315.14	316.07	315.74	314.35	315.03	315.17	313.29	314.59	314.4	314.62	314.56	315.61
311.99	313.91	314.52	314.06	311.56	313.93	312.65	312.69	313.45	313.93	313.11	312.77	311.78	312.95	312.66	311.99	312.84	312.11	313.69	311.74	312.23	312.53	313.45	311.66	313.42	313.46	311.68	313.5	311.97	313.32	313.57	313.01	316.28	311.61	312.53	312.87	313.31	312.42	313.87	312.54	312.9	312.92	313.75	312.84	312.52	312.86	311.23	311.77	312.44	312.57
302.26	302.14	303.69	303.03	303.27	302.63	303.71	303.24	303.62	301.67	301.94	304.17	305.3	302.24	302.16	302.83	302.73	302.94	303.39	303.87	301.52	303.32	301.68	305.08	303.92	303.17	303.87	303.5	302.51	302.45	302.45	303.6	300.66	303.44	302.56	304.44	303.07	302.86	302.51	304.08	305.02	303.48	304.1	302.81	305.01	303.23	305.08	302.22	303.33	302.99
324.89	325.64	325.35	326.17	325.59	325.14	324.52	325.01	324.13	326.28	324.31	326.13	324	325.71	326.36	324.48	324.5	325.44	323.95	326.16	325.58	326.06	324.45	324.79	324.6	325.12	326	323.85	323.67	328.61	325.05	326.92	325.09	325	325.99	324.27	323.47	324.56	327.32	326.49	324.62	324.08	326.2	326.68	328.37	325	325.53	325.47	325.37	323.32
297.19	296.56	298.02	296.51	296.94	297.03	297.96	296.76	295	299.48	295.93	298.09	297.45	297.34	297.43	297.61	297.18	296.67	298.6	297.92	296.49	297.63	297.72	296.97	298.13	298.26	296.51	296.02	297.61	296.87	295.91	295.26	297.33	297.64	297.09	296.89	297.42	295.46	296.77	296.33	298.04	297.85	295.29	296.28	296.14	297.85	296.24	295.89	298.17	296.74
294.4	293.99	293.24	295.66	292.81	293.5	295.73	292.74	293.13	293.84	294.36	294.11	295.64	295.34	295.87	295.68	293.06	294.48	293.06	293.68	294.52	295.13	294.44	293.88	295.22	293.14	292.59	292.52	293.63	291.2	294.49	294.84	294.27	293.36	292.66	293.56	293.2	294.57	294.55	294.11	292.3	295.14	293.8	293.1	294.28	295	292.18	293.36	293.98	294
318.15	317.56	318.76	316.81	316.36	318.05	318.74	318.63	317.99	316.22	315.81	318.43	318.19	318.64	319.37	316.62	318.19	316.57	317.83	316.31	315.53	317.05	316.99	317.69	314.74	317.81	317.92	316.76	316.83	316.98	316.59	316.96	315.93	317.6	317.59	316.22	317.85	318.42	316.89	316.71	317.93	316.94	316.72	319.29	317.56	316.93	316.5	316.42	316.39	317.28
302.04	303.55	302.32	303	301.27	303.99	302.41	303.02	303.22	302.59	302.63	303.37	301.91	303.18	303.05	302.11	303.18	304.02	304.17	300.85	302.34	301.96	302.68	303.3	302.33	300.5	301.88	301.53	300.09	302.62	303.41	302.3	301.85	304.08	301.69	302.31	301.18	302.49	304	303.43	300.57	302.41	302.69	304.14	305.48	301.47	300.22	302.81	304.16	303.53
308.16	309.48	308.9	310.21	309.71	308.5	307.87	308.59	307.84	308.93	307.98	308.01	309.1	306.77	308.38	309.01	307.31	310.23	307.48	309.3	309.31	309.17	311.7	309.57	309.93	310.9	308.78	309.84	308.85	308.51	308.47	308.3	309.74	308.92	308.35	310.7	308.29	308.79	309.71	309.72	308.95	307.98	309.53	310.45	308.89	308.02	309.98	309.11	308.3	307.16
304.85	305.4	303.48	305.44	303.41	304.93	304.3	305.57	304.57	304.87	304.8	304.91	304.55	303.79	304.84	304.25	302.86	303.67	304.55	303.44	306.08	305.14	303.32	303.84	302.81	304.53	304.37	305.03	303	304.9	305.02	306.25	304.41	304.63	303.4	302.87	305.38	305.56	304.21	304.53	305.86	303.41	304.74	305.22	305.37	304.23	304.14	304.32	303.59	305.04
306.31	306.59	306.63	306.7	305.42	307.34	305.7	307.51	305.02	304.87	307	306.18	305.03	304.74	305.57	306.35	307.36	305.13	307.1	306.74	306.68	305.29	306.62	307.85	304.02	306.78	306.16	307.31	305.45	307.2	306	305.67	306.58	306.71	306.99	305.61	306.74	306.89	305.93	306.11	306.69	306.38	306.57	306.11	307.91	306.12	305.57	306.18	306.81	306.62
328.42	328.23	330.6	327.99	326.35	327.77	327.83	328.86	327.83	326.34	328.33	328.45	326.79	328.79	327.37	326.28	328.21	326.82	330.75	326.33	328.46	328.11	327.79	329.79	327.19	327.44	328.44	328.42	326.65	327.35	327.32	327.16	327.51	328.95	328.01	327.73	327.5	327.33	328.56	327.81	328.28	329.64	327.47	326.56	328.64	328.47	328.21	327.09	328.77	326.8
299.49	302.51	303.54	299.76	302.55	299.96	300.06	301.11	300.34	301.39	302.72	300.86	300.84	302.39	303.11	299.96	301.51	300.29	300.82	301.38	300.8	302.91	300.31	300.4	300.87	300.96	299.75	300.67	302.18	302.34	300.27	301.55	302.27	301.51	300.09	301.28	300.53	300.08	301.16	303.82	303.13	300.12	301.02	300.86	299.79	301.01	301.06	300.42	301.52	300.65
324.18	326.69	326.05	324.28	325.65	323.44	325.8	324.75	325.4	326.71	324.97	325.14	324.49	326.02	325.73	326.31	325.26	327.26	323.32	326.09	325.08	325.19	324.61	326.68	325.06	325.15	325.89	325.18	325.95	324.4	324.29	324.81	325.12	323.41	323.89	324.52	326.92	327.01	326.36	326.13	325.79	324.45	323.01	324.2	324.55	323.99	324.07	324.57	324.74	324.8
300.17	300.35	301.95	302.19	301.29	299.97	300.77	301.02	300.42	301.18	300.51	301.7	301.95	300.88	300.85	303.01	300.87	298.98	300.84	301.94	299.96	300.03	300.97	299.57	300.78	300	300.74	300.52	299.35	300.85	302.22	301.46	299.82	302.34	301.36	301.24	303.09	301.3	300.23	301.26	302.15	301.87	300.56	302.23	300.74	300.81	300.1	304.63	302.54	301.07
305.67	303.29	303.54	302.76	303.64	304.84	304.32	302.32	302.35	303.44	303.33	303.61	303.19	304.33	304.78	304.56	304.05	303.01	301.45	304.2	302.69	304.17	302.44	302.24	302.23	303.96	305.53	303.06	303.92	303.75	302.63	304.19	302.66	304.42	304.75	304.55	303.26	303.09	302.79	303.02	301.61	303.66	303.52	303.42	303.05	302.58	302.23	302.28	303.22	303.71
314.6	314.21	313.99	313.31	313.94	312.42	313.15	313.84	311.79	313.26	312.49	312.37	314.66	313.22	314.76	313.58	313.1	313.7	314	314.39	311.03	313.03	313.13	313.46	313.31	312.77	312.63	315.16	314.74	314.88	313.44	313.87	313.05	313.07	314.9	314.46	314.62	313.69	313.85	313.2	314.45	312.9	313.11	310.77	313.19	313.24	312.26	315.7	312.29	312.03
309.91	311.28	311.56	310.5	310.85	310.7	311.47	312.65	311.73	312.48	310.6	311.34	310.22	311.56	311.23	312.18	310.37	310.54	309.98	312.35	311.07	312.29	310.11	311.17	311.05	311.01	311.52	310.15	310.86	310.63	310.57	312.77	310.47	310.8	308.46	309.7	311.43	310.48	311.37	310.69	310.86	310.37	310.15	310.43	310.74	310.88	309.06	310.04	311.03	310.99
309.26	308.03	309.25	309.56	308.56	307.69	308.63	308.87	309.48	307.67	308.24	308.5	309.7	307.83	308.02	309.86	309.08	308.1	311.02	308.64	309.06	308.83	309.12	310.03	308.93	308.01	306.67	308.89	310.59	309.9	308.93	310.41	308.35	308.81	309.18	308.52	308.26	309.43	308.08	308.09	309.83	309.43	307.77	309.67	308.47	307.38	309.09	309.1	308.33	308.7
303.36	304.14	303.61	303.37	303.7	302.92	302.86	303.66	302.61	304.35	305.49	301.7	302.33	301.94	302.52	303.27	302.69	303.79	302.91	303.65	303.13	301.98	302.28	301.74	303.52	304.49	302.96	304.31	303.11	303.59	302.94	304.79	302.37	302.46	302.24	303.24	302.64	303.38	302.87	302.44	302.28	303.2	303.43	305.3	303.74	304.82	303.51	302.12	304.76	304.29
292.14	293.42	293.19	293.85	294.07	293.79	292.73	295.42	294.1	293.7	295.38	293.23	293.15	293.75	294.34	293.89	294.6	293.14	294.46	295.19	293.18	293.83	292.27	293.99	293.4	294.42	292.36	294.04	293.83	292.68	294.71	293.13	295.53	294.15	294.27	293.2	293.83	294.57	295.83	294.63	294.37	292.89	295	295.28	293.44	293.46	294.18	293.68	295.47	295.46
324.55	324.61	324.17	326.11	326.95	325.52	324.46	326.79	328.07	326.73	327.42	326.53	324.68	324.51	324.71	326.91	326.37	322.64	326.68	326.77	326.51	325.78	325.08	327.1	326.73	325.31	325.37	324.74	325.87	326.83	325.81	324.77	325.37	326.63	325.19	327.27	325.39	325.33	322.93	325.24	325.35	324.47	325.65	327.08	325.59	325.72	325.45	325.77	324.65	326.59
297.21	296.62	295.98	297.7	296.55	295.55	297.03	297.3	297.34	294.77	296.45	298.59	295.43	299.06	296.88	297.67	296.61	296.81	298.14	297.75	296.73	297.02	296.67	295.37	297.71	299.01	297.69	296.27	296.42	296.8	294.96	297.7	296.7	296.69	295.83	297.11	296	294.78	297.28	296.89	297.58	296.35	297.13	297.11	296.35	297.06	298.16	296.22	298.04	296.04
318.77	319.03	321.32	318.77	318.81	319.12	318.84	318.68	319.03	320.06	319.9	319.42	319.86	317.83	319.33	319.25	319.72	319.39	318.97	318.11	319.25	318.03	321.36	317.08	319.28	320.46	320.17	320.09	319.22	318.23	318.15	319.4	318.58	319.96	318.87	318.13	316.91	319.46	321.07	317.89	318.64	320.36	318.73	320.65	319.66	320.92	318.95	318.9	317.9	320.94
293.57	293.09	294.26	297.24	293.35	293.13	294.44	293.96	293.86	292.24	293.66	295.28	295.18	293.82	297.77	293.19	294.53	295.11	294.36	296.26	294.3	293.09	292.25	293.74	294.26	295.59	293.8	294.02	294.37	293.03	292.94	293.78	295.05	292.71	295.1	292.14	294.07	293.24	294.58	294.6	294.22	294.85	293.69	292.69	294.63	294.15	294.12	294.43	295.2	292.45
297.4	298.31	298	297.28	296.45	297.26	296.7	298.38	296.99	298.2	295.47	293.88	295.79	296.47	295.7	298.07	294.82	296.92	296.18	297.62	297.28	297.81	297.45	296.13	296.68	296.86	297.49	297.48	297.07	296.59	297.39	298.63	299.04	295.93	297.04	295.17	296.07	297.33	297.22	296.88	299.06	296.79	296.73	297.69	297.22	297.06	297.66	298.03	297.84	295.79
302.11	301.87	302.3	302.43	303.63	304.05	302.99	302.7	303.81	302.46	302.1	303.56	300.92	305.44	302.61	303.1	302.29	303.6	301.2	301.55	301.39	302.34	302.98	303.6	302.8	303.29	302.58	302.64	302.78	301.31	302.03	302.38	302.38	302.12	300.58	301.97	302.33	303.82	302.29	303.32	302.31	302.25	302.29	302.75	302.63	302.27	304.59	302.27	304	304.69
326.52	327.46	326.94	327.23	326.13	328.24	326.73	327.81	328.54	326.95	327.76	328.71	326.97	327.68	329.16	326.87	326.68	327.65	326.68	327.29	328.14	327.43	328.97	329.4	328.16	327.38	327.67	327.17	327.61	328.31	328.39	328.01	325.98	328.85	326.58	327.78	326.83	327.31	326.69	326	327.26	328.25	324.74	327.49	325.7	327.23	326.36	328.93	328.37	327.26
302.77	304.19	302.99	303.64	304.35	304.49	302.5	304.28	305.2	303.06	302.95	303.26	305.72	304.81	303.19	303.08	305.82	304.95	302.6	302.79	302.86	304.51	303.64	303.72	303.63	302.71	303.69	304.63	305.08	304.89	303.37	304.08	303.51	301.98	303.25	303.48	305.6	303.7	302.38	304.91	303.71	302.71	305.32	304.26	303.24	303.21	305.29	303.15	303.94	304.9
310.95	313.23	313.91	315.91	314.88	314.37	313.7	314.91	313.82	313.02	313.88	314.68	313.99	313.08	313.75	314.12	314.96	313.95	315.23	314.3	314.08	316.06	313.73	313.7	314	316.68	311.58	316.29	314.77	312.92	313.74	314.31	315.23	315.5	313.85	314.42	314.1	312.93	314.67	316.09	315.08	314.99	314.78	313.6	314.13	316.43	314.86	313.63	313.16	314.96
305.76	305.4	305.93	305.64	306.22	307.66	306.18	304.51	307.64	304.76	307	307.11	306.14	306.29	305.73	304	305.13	305.84	306.4	305.13	304.09	306.93	306.64	306.31	306.4	306.81	304.72	305.5	306.41	306.36	306.14	306.05	303.8	307.65	305.73	307.32	307.34	306.31	307.49	307.1	305.55	306.6	306.35	305.96	306.45	306.76	305.91	305.96	305.33	305.8
301.8	303.47	301.58	303.13	302.32	301.53	303.21	304.02	304	303.49	302.37	304.24	302.91	302.42	303.6	303.4	303.49	303.96	302.77	302.57	300.99	302.96	302.25	302.62	303.21	301.93	302.13	301.87	301.95	302.63	302.58	301.55	302.14	303.46	302.39	302.03	301.92	301.7	302.32	301.29	301.61	302.95	302.07	302.96	301.39	301.01	302.33	303.56	303.62	302.27
311.4	311.53	313.59	310.49	310.53	311.71	311.24	311.11	312.74	312.07	308.64	313.19	312.56	312.85	311.49	311.58	311.99	311.39	310.41	311.07	310.7	313.28	310.88	311.57	311.84	311.51	312.22	310.99	309.33	310.04	310.63	313.09	312.95	311.03	311.02	310.9	312.32	310.41	310.92	313.25	313.46	310.36	312.49	311.25	311.62	311.1	311.21	311.8	311.51	310.88
313.67	313.59	314	312.99	313.73	312.55	314	313.59	314.17	314.68	313.53	315.39	315.21	313.04	313.29	314.6	314.21	312.71	313.65	313.27	313.06	313.12	312.99	314	313.93	314.59	314.56	314.63	313.6	314.21	313.47	313.48	314.63	314.55	313.52	315.29	313.1	314.19	313.75	313.42	313.32	312.1	314.07	313.08	313.52	314.59	312.99	314.16	313.96	313.33
303.71	304.23	301.8	303.22	304.87	303.48	303.3	303.87	303.72	304.11	303.97	304.6	304.73	303.25	304.19	303.86	302.59	303.68	302.63	302.93	305.37	303.92	304.47	303.77	302.93	303.21	303.97	303.08	304.05	304.06	302.48	307.08	303.79	306.23	303.74	303.65	303.72	304.59	303.64	303.01	303.22	303.42	303.03	302.37	304.21	302.54	303.83	302.61	304.23	303.94
305.44	304.11	304.98	305.72	304.28	304.91	304.06	304.25	305.31	301.89	303.61	303.69	306.09	304.4	304.68	306.37	304.48	303.66	304.98	303.89	302.89	304.98	303.79	304.99	305.07	304.59	305.35	304.56	303.61	304.75	304.76	305.36	305.73	303.34	305.46	306.34	303.73	305.37	305.05	303.12	305.57	305.32	306.29	305.9	304.56	304.12	303.65	305.54	304.62	303.8
305.01	306.03	305.89	304.53	304.6	302.91	304.57	304.92	304.59	303.42	305.49	305.84	303.62	303.11	306.29	304.91	303.93	304.56	305.42	304.07	305.5	302.84	304.29	305.05	304.7	302.44	303.9	302.86	302.86	302.86	303.11	306.35	306.13	304.35	304.73	303.18	306.2	304.74	302.29	303.93	303.15	304.52	306.49	302.15	304.52	304.26	305.1	304.47	304.06	303.71
314.06	313.13	312	312.82	313.55	311.71	313.35	311.97	313.12	312.95	312.27	312.52	312.39	314.16	311.88	315.11	313.9	311.36	312.9	313.01	313.94	312.76	312.14	312.76	312.78	312.52	313.06	312.45	312.14	313.87	311.99	314.39	312.28	311.32	313.83	312.18	311.74	312	313.29	312.23	312.55	312.05	312.17	312.98	311.9	313.83	311.7	313.58	310.94	310.54
302.68	304.08	303.56	304.73	303.58	302.69	303.81	302.85	303.67	302.66	303.17	303.34	304.36	304.59	303.88	305.39	302.67	302.78	303.13	301.39	303.94	302.17	303.57	304.62	304.72	301.93	303.54	301.43	302.97	303.51	304.4	301.91	303.59	302.49	304.97	304.75	302.87	304.2	303.42	303.11	303.81	304.24	305.02	303.44	303.99	304.76	302.71	304.37	301.92	303.04
303.73	302.73	302.76	302.48	303.76	303.59	303.81	301.3	301.37	302.71	301.56	304.24	300.63	302.99	303.31	303.17	300.62	301.54	302.11	302.18	302.08	301.63	302.63	302.59	302.47	301.84	301.68	301.84	302.17	302.27	302.25	303.86	303.42	303.32	302.16	304.13	303.19	302.55	300.71	302.94	302.73	300.69	303.69	300.8	303.83	303.52	302.12	301.55	302.5	302.5
316.42	316.23	315.24	314.09	314.13	316.07	313.11	314.93	315.1	315.64	313.94	314.66	313.87	316.03	316.62	313.6	314.38	315.03	314.32	314.19	313.62	312.38	315.78	315.84	315.13	315.82	317.01	314.68	313.74	316.23	316.87	314.77	314.94	312.73	314.55	314.51	315.17	316.14	315.17	313.25	316.7	314.09	315.73	316.99	312.81	315.28	314.72	314.16	315.56	314.84
328.46	326.57	327.93	328.37	327.45	328.33	328.5	328.87	327.19	327.39	328.12	328.57	328.25	329.13	328.39	327.72	327.32	327.6	328.08	329.1	328.21	327.86	328.39	326.79	328.54	325.93	325.79	327.68	328.84	327.77	329.1	328.41	327.25	327.55	328.36	327.73	327.47	328.77	326.77	327.08	327.47	326.45	330.06	328.49	327.77	329.46	327.19	326.68	329.1	326.4
320.25	320.4	318.63	319.99	319.62	320.27	319.66	319.72	317.77	318.82	321.03	319.33	318.35	318.57	319.32	318.85	320.35	319.99	319.58	319.43	320.23	318.7	320.79	318.28	319.73	319.06	320.98	319.92	319.92	318.38	318.36	317.97	320.14	318.72	318.75	319.3	319.54	320.02	317.48	319	318.15	318.13	318.68	320.72	319.54	319.4	319.65	318.5	319.54	320.12
328.99	329.57	328.11	327.8	328.46	328.88	328.08	327.73	328.07	327.55	328.61	328.37	328.13	329.63	329.21	329.17	327.99	329.3	328.71	330.11	327.99	330	329.54	329.36	327.38	329.73	329.08	329.28	328.88	329.15	328.43	327.45	328.84	328.06	329.2	327.41	328.74	329.4	327.97	330.05	328.99	326.94	328.9	328.81	327.68	325.58	329.84	327.64	328.05	326.39
315.74	311.41	314.76	313.9	314.2	314.32	313.62	314.45	313.76	314.61	313.19	313.62	312.4	315.28	314.02	313.1	312.73	314.1	314.33	313.82	313.74	313.44	314.35	312.36	314.25	313.01	314.51	316.8	315.95	314.64	314.21	313.16	312.53	312.71	313.62	314.69	313.03	314.21	314.16	312.29	313.05	314.21	314.86	313.45	313.89	313.37	313.77	312.69	313.09	313.09
301.49	300.29	299.88	300.67	300.35	299.41	300.14	300.03	299.83	300.26	298.37	299.64	299.18	300.76	298.86	299.63	298.91	298.53	300.71	301.16	300.12	300.41	300.89	299.45	298.3	298.32	299.08	300.63	299.54	300.15	298.7	301.51	300.42	301.44	300.44	299.51	299.82	298.93	301.76	300.19	299.66	299.87	299.6	302.33	300.76	301.58	300.56	299.81	299.15	300.05
328.51	328.29	327.66	328.66	328.35	329.77	327.72	327.24	327.58	328.22	330.21	329.04	327.54	328.37	328.39	329.16	329.61	327.01	328.13	331.36	326.56	326.99	329.37	328.54	328.86	328.66	328.24	328.5	329.31	331.36	327.14	329.42	329.97	327.63	329.26	326.99	329.3	326.51	330.64	328.45	329.81	329.79	330.61	329.57	328.31	327.88	329.2	328.02	327.27	328.28
304.78	305.33	305.38	306.19	306.59	304.06	304.36	304.2	305.5	306.28	306.17	305.49	304.63	303.85	305.85	306.8	304.9	306	303.6	303.82	306.48	304.17	305.19	306.38	303.22	307.01	304.24	305.5	307.27	304.71	302.68	305.06	303.84	306.8	305.47	306.66	304.56	304.88	303.96	305.37	305.3	305.99	304.37	304.86	305.61	304.1	306.03	302.6	305.65	306.86
317.68	317.79	318.55	319.03	319.07	318	318.52	316.98	317.49	318.54	319.66	318.34	317.09	318.94	317.43	319.24	318.61	316.4	320.41	316.87	318.26	318.01	317.59	319.3	318.41	318.33	316.08	318.28	316.57	317.81	317.49	318.23	318.29	318.54	319.25	316.37	318.23	316.79	318.32	319.48	319.41	319.26	318.16	319.21	317.25	317	316.68	317.84	319.54	318.67
303.72	304.92	304.39	304.45	304.85	304.52	305.63	304.12	303.82	305.44	304.89	305.11	306.75	305.64	305.14	305.84	303.13	303.96	303.18	304.13	304.46	304.87	305.46	303.56	304.05	303.85	304.22	306.18	305.34	303.32	303.6	303.91	305.17	304.46	304.89	306.45	304.6	305.57	303.32	303.05	306.64	305.49	305.2	305.1	303.95	304.5	305.56	305.25	304.26	303.89
296.63	296.67	296.65	296.45	296.96	297.24	296.42	296.38	298.24	296.29	298.07	299.03	294.99	297.27	297.39	294.75	298.71	296.64	296.5	297	296.46	294.94	296.97	298.51	296.44	297.39	297.54	296.07	296.84	295.85	298.38	296.47	297.21	296.75	295.01	296.11	297.38	297.13	297.59	295.85	297.74	295.98	297.68	296.6	297.24	296.23	296.58	296.6	295.35	296.63
302.64	304.22	303.74	302.84	303.56	303.78	303.4	303.06	303.94	301.82	303.11	303.49	304.3	301.63	306.64	304.28	302.86	304.78	303.15	303.21	302.46	303.19	301.92	304.47	303.72	303.12	302.97	305.1	301.94	303.95	303.02	303.46	304.16	302.14	305.49	303.55	303.51	304.89	303.25	303.72	303.56	303.63	304.29	304.05	303.63	303.45	300.75	304.8	302.03	303.37
307.97	304.66	308.05	306.39	308.11	308.19	307.89	307.87	307.03	308.36	306.22	306.96	307.77	307.51	307.76	307.07	305.63	307.43	307.07	306.12	305.12	307.17	306.57	308.21	307.33	308.98	307.87	309.05	307.04	306.29	309.17	306.48	305.1	306.12	306.4	307.37	305.15	306.63	306.12	306.47	307.78	306.69	307.16	308.24	306.41	306.28	308.21	305.97	306.4	306.4
315.94	316.22	314.93	316.66	316.92	315.88	316.69	316.36	316.51	316.28	314.99	317.83	315.44	315.75	315.68	314.29	315.55	314.25	315.48	315.97	315.47	317.47	317.02	315.36	315.94	314.48	316.88	315.59	316.54	317.67	313.82	317.06	316.72	317.13	314.46	316.34	314.64	315.36	315.06	316.29	314.77	317.25	317.27	316.23	316.66	315.83	317.18	316.98	316.99	316.78
295.41	297.41	297.99	296.73	299.12	296.67	295.63	296.71	296.23	298.65	298.51	298.72	295.36	296.62	296.3	297.43	296.81	296.87	297.2	297.64	296.77	296.59	293.79	295.54	297.06	294.81	296.9	297.39	296.4	296.57	297.2	296.37	295.49	296.76	297.96	296.08	296.7	298.07	297.45	296.81	297.02	296.43	296.82	295.97	296.22	296.94	297.75	295.81	296.22	295.95
314.08	314.13	312.09	315.05	313.04	312.88	312.9	313.14	314.67	311.24	311.51	312.51	312.81	312.31	313.4	311.05	311.62	312.13	313.58	311.15	315.17	312.55	312.84	315.28	311.29	312.43	312.4	311.68	312.2	313.81	313.15	314.03	314.65	314.26	312.65	312.45	311.73	312.25	312.56	313.01	313.16	312.79	313.19	312.83	312.57	314.43	312.51	312.63	313.76	312.59
302.38	303.03	302.94	302.81	303.71	303.15	302.09	302.79	303.88	302.49	302.45	302.46	303.52	303.05	303.59	303.41	302.38	302.22	302.85	301.95	303.85	301.68	302.09	301.98	304.43	302.5	303.35	303.13	303.57	301.87	303.41	304.12	302.66	303.9	303.11	302.48	304.18	302.88	301.07	301.5	301.97	303.47	302.61	303.25	302.08	302.9	303.07	301.61	302.08	303.39
325.72	324.48	325.16	325.33	325.32	324.43	322.72	324.74	324.2	325.35	326.01	324.24	324.11	325	325.94	324	325.06	326.32	326.32	325.06	324.27	324.79	322.71	323.75	323.68	324.06	324.16	323.98	324.72	325.82	324.65	326.21	325.45	323.35	325.73	324.04	325.21	325.61	325.15	324.4	325.17	323.6	322.99	324.25	324.6	323.68	325.05	323.49	324.17	325.04
305.51	305.04	303.49	303.12	306.01	304.18	303.84	305.73	305.59	304.25	303.9	303.56	303.68	304.62	304.13	304.82	304.02	303.62	305.59	303.84	303.16	304.25	304.28	304.5	303.76	306.34	305.16	304.27	304.89	303.07	303.99	303.6	304.89	304.95	305.47	304.3	304.03	305.08	304.74	304.72	305.07	304.72	302.88	306.16	304.93	302.89	302.77	305.81	304.34	305.05
302.13	303.73	302.76	303.85	304.05	304.06	303.9	303.05	304.5	303.26	302.61	303	301.47	303.64	302.97	302.7	303.46	304.81	302.55	302.84	303.92	303.43	302.68	303.04	303.75	302.88	301.17	302.85	304.24	302.73	304.23	302.46	303.71	303.76	302.79	303.91	303.13	303.43	304.26	304.15	303.72	303.17	302.92	302.3	301.72	303.66	303.4	302.89	303.75	303.56
295.78	296.17	294.3	295.33	294.56	295.23	292.5	295.65	295.17	293.22	292.84	295.35	294.87	294.39	295.32	295.06	296.42	295.25	293.78	295.68	295.34	294.83	295.11	295.43	295.43	295.21	295.43	294.35	294.38	292.64	295.08	294.55	295.34	295.68	295.38	294.38	294.27	293.84	295	295.62	294.3	293.74	295.23	294.5	295.54	294.46	294.64	295.17	295.66	294.08
306.35	306.72	306.25	307.28	307.64	305.31	306.92	307.68	304.77	307.46	306.14	307.82	308.94	306.17	306.66	306.65	306.95	306.13	305	308.29	305.72	306.59	307.7	307.43	307.04	306.54	306.25	305.89	307.12	305.91	306.47	306.7	305.96	306.81	306.46	306.47	306.67	307.8	306.03	307.88	306.61	306.24	306.36	306.96	305.04	308.3	307.13	305.22	307.3	307.07
303.9	305.48	301.46	304.07	303.04	304.6	304.7	305.46	303.93	304.04	304.23	302.58	304.33	304.48	303.31	304.66	304.73	303.75	301.57	303.82	302.35	302.55	304.27	304.52	304.2	305.23	305.51	303.47	304.36	303.05	303.52	302.62	304.05	302.36	305.39	305.53	305.02	304.02	303.5	304.76	303.87	304.37	303.18	303.56	304.95	304.76	304.24	304.91	304.03	303.5
317.58	316.48	318.26	316.82	319.22	317.45	315.85	315.99	318.34	318.88	315.9	317.09	317.11	317.57	317	316.36	318.42	318.29	316.53	318.28	316.4	318.07	315.23	318.06	317.85	316.75	318.76	317.42	318.16	316.8	317.17	316.81	316.89	316.66	315.34	315.91	315.56	317.83	316.41	318.26	318.16	317.87	319.3	316.73	316.05	316.49	316.54	317.15	316.22	319.94
300.89	302.73	304.35	303.21	302.55	302.39	304.17	305.7	303.42	305.5	302.48	302.97	304.69	304.27	303.99	302.13	302.39	304.76	303.08	303.25	304.06	303.8	304.17	303.58	302.29	303.12	305	305.87	304.15	301.72	303.59	302.45	302.96	302.41	302.86	305.59	303.06	302.35	302.92	303.5	303.42	304.06	304.65	300.99	302.83	304.56	302.25	302.92	303.12	303.46
326.87	326.99	326.21	330.28	328.58	327.7	326.95	327.21	327.54	327.77	326.46	327.67	326.37	328.87	328.07	327.58	327.17	327.08	327.67	327.85	327.24	326.69	328.37	327.91	328.25	327.82	327.5	328.09	326.53	327.18	328.9	328.39	327.71	326.77	327.65	328.9	328.68	327.49	329.32	326.64	328.41	327.63	330.07	327.67	329.67	329.04	327.55	326.92	328.14	327.18
316.78	314.47	316.62	315.53	315.02	316.89	315.16	315.72	316.73	316.6	314.93	315.21	316.29	315.9	317.19	316.76	315.93	316.62	315.86	314.94	315.67	315.61	315.06	314.08	315.29	315.84	315.72	314.98	316.43	317.4	316.29	316.6	316.22	315.68	316.17	316.1	317.37	315.52	315.84	315.66	314.85	317.64	315.18	315.43	315.83	316.61	316.62	315.45	316.66	314.82
316.7	318.44	317.94	316.21	316.14	316.1	315.97	318.23	317.2	317.81	318.84	316.74	318.14	316.12	315.85	317.52	315.57	316.33	316.96	318.16	316.74	318.25	316.6	319.01	318.54	317.99	317.37	316.92	317.28	316.69	316.71	316.39	317.04	315.98	318.11	317.45	317.38	316.39	316.33	315.43	317.28	318.37	316.81	317.96	316.98	316.55	318.12	317	317.24	315.45
314.43	313.41	314.13	313.39	312.19	312.12	314.31	313.96	314.25	312.79	313.03	314.03	312.81	314.98	313.54	314.7	314.22	315.19	314.78	313.05	314.23	314	314.21	313.42	314.02	313.27	315.28	314.71	313.65	314.38	315.42	314.51	316	314.18	313.7	314.18	315.7	314.14	315.53	314.48	314.64	316.04	313.25	313.33	314.42	313.6	313.35	313.44	314.01	312.53
312.74	314.15	309.12	312.12	314.7	312.58	310.5	311.8	313.45	310.73	314.35	310.92	314.88	313.9	313.11	312.92	311.51	313.86	312.7	312.65	313.06	309.83	312.1	312.84	314.91	310.76	313.75	312.07	312.07	312.19	313.38	311.55	312.62	312.63	311.97	313.17	309.32	310.55	312.41	311.11	314.28	312.85	312.31	313.03	313.15	312.5	313.67	314.2	313.54	314.46
292.68	293.54	293.16	293.9	294.13	294.3	294.22	292.76	293.67	292.99	293.21	293.89	295.06	292.67	295.55	293.2	293.57	294.23	295.35	293.04	294.4	293.12	293.38	294.6	293.26	294.01	294.86	294.23	292.85	292.63	293.44	294.6	291.66	294.2	292.67	294.25	294.14	294.83	295.48	296.79	293.33	294.12	296.16	294.61	293.78	293.75	294.58	292.05	293.43	294.41
295.04	293.16	294.96	294.35	292.98	293.93	293.72	292.72	295.05	294.02	294.59	292.59	293.45	293.29	294.22	293.81	292.99	292.71	294.5	294.58	295.87	294.8	292.96	295.02	291.97	293.09	293.75	294.05	294.1	294.45	294.39	295.03	293.21	292.86	293.49	295.93	292.97	293.99	293.61	293.81	292.11	294.09	293.7	294.44	292.7	292.2	293.97	294.02	292.9	294.23
316.09	316.19	315.57	316.1	314.78	315.01	315.54	315.5	315.47	315.42	315.2	314.79	315.89	315.41	314.84	314.71	314.89	314.6	314.63	316.43	315.16	316.49	317.08	314.97	318.21	315.41	315.88	314.63	314.9	315.38	313.72	318.36	316.7	315.42	316.31	314.37	315.89	315.29	315.05	315.45	314.99	317.67	316.47	316.01	316.66	315.02	315.84	316.66	316.35	315.66
313.57	312.49	313.34	312.71	313.11	311.65	312.34	316.08	315.33	314.87	315.17	314.68	313.54	312.12	314.81	313.12	314.62	312.89	314.42	315.84	313.88	314.85	314.18	313.83	313.76	314.24	313.7	314.06	313.42	315.04	316.28	312.58	312.82	314.28	314.39	313.47	312.37	314.3	312.42	314.05	313.64	312.95	313.5	313.64	313.28	315.3	313.85	312.1	313.82	313.7
328.13	327.11	327.91	329.08	327.83	326.55	329.01	329.99	329.81	328.76	326.32	328.06	327.74	328.97	328.32	327.75	329.12	329.98	329.19	327.84	328.58	328.47	328.41	326.13	329.68	329.76	330.54	326.81	328.22	327.25	329.48	329.54	328.88	327.78	326.53	327.66	327.85	327.74	328.79	329.27	329.48	329.57	327.97	327.15	328.55	330.12	329.18	328.08	328.39	328.27
302.44	302.95	302.78	301.97	303.11	302.41	302.61	302.78	303.28	299.9	302.59	304.31	301.09	302.02	302.78	301.99	301.74	304.31	303.38	303.01	301.64	301.14	301.01	302.72	302.25	302.8	302.01	302.31	302.46	301.79	301.88	303.9	302.74	300.4	301.58	301.74	303.18	301.99	302.26	302	300.88	301.38	302.52	301.88	301.95	302.71	302.41	304.16	302.83	302.43
303.66	304.71	304.64	304.42	304.27	303.7	303.59	303.72	304.64	303.9	302.39	302.79	304.79	302.83	303.65	303.17	305.13	304.38	304.17	303.12	305.01	302.77	303.99	306.11	305.04	304.34	304.06	302.4	305.34	304.24	304.12	304.75	305.28	302.56	304.38	302.41	305.4	304.54	303.35	304.7	304.39	306	306	303.02	303.29	304.92	302.86	303.76	303.25	304.63
304.42	301.26	302.54	303.29	303.5	302.55	303.18	301.52	302.08	302.97	302.05	302.7	303.75	303.2	302.75	303.77	302.99	300.72	301.66	301.24	303.84	301.77	302.51	301.89	302.59	301.95	304.32	302.44	305.23	301.8	303.68	301.82	303.56	303.43	303.16	301.57	301.57	301.88	301.28	303.75	302.6	302.92	302.9	302.95	303.25	302.79	302.5	302.16	302.72	300.89
313.89	312.38	313.76	311.84	316.06	313.6	313.31	313.75	313.33	314.37	314	313.64	312.08	314.5	314.67	313.64	312.58	312.59	313.3	313.4	313.06	312.64	313.2	313.48	314.99	313.57	313.93	312.78	314.92	311.09	313.48	310.94	315.22	313.57	312.15	311.69	314.36	313.1	311.21	312.09	311.14	312.63	314.17	314.43	313.07	313.6	312.7	313.68	313.88	313.59
297.97	296.39	296.21	297.09	296.64	297.01	295.76	296.13	296.87	295.79	296.25	297.85	296.29	295.73	296.2	298.25	297.03	296.64	297.71	296.76	296.66	296.14	297.59	295.7	296.56	296.56	298.95	296.14	295.7	295.54	296.62	296.39	298.05	295.41	296.08	297.51	297.47	295.79	297.49	298.3	294.68	296.31	297.15	295.61	297.72	296.5	298.2	298.09	296.62	297.25
312.21	314.11	311.4	312.64	312.23	311.67	311.41	312.72	314.18	313.37	313.11	312.51	312.84	313.5	311.24	310.58	314.6	313.05	312.23	312.04	311.9	313.66	312.01	314	313.17	314.09	313.3	311.79	312.56	312.24	311.87	313.33	311.88	313.86	313.21	313.3	312.58	310.54	312.1	313.57	313.59	313.83	311.3	311.58	311.21	313.24	311.06	311.8	312.71	311.98
304.02	303.65	304	305.06	304.12	305.17	302.84	303.14	303.2	303.03	304.31	304.96	302.69	302.95	305.14	304.37	305.11	303.52	303.46	303.51	305.33	303.7	304.07	303.26	304.48	303.86	303.33	303.69	303.38	304.44	302.79	303.86	302.78	302.41	304.5	303.32	303.84	302.97	303.54	304.18	302.85	301.78	303.04	303.01	302.41	303.08	304.28	303.31	302.88	302.49
310.06	309.47	309.49	308.32	310.68	310.39	309.69	308.72	308.66	311.07	308.82	309.28	308.63	307.47	308.01	308.26	309.11	308.51	308.65	307.02	307.92	308.98	308.11	308.95	310.18	310.08	308.49	307.51	307.25	308.51	309	309.31	309.42	309.45	309.9	309.64	309.37	308.9	309.42	309.2	309.2	308.25	309.43	306.49	310.55	308.6	309.02	309.49	309.74	310.68
303.73	303.54	304.01	301.95	303.5	301.82	303.91	303.13	303.66	303.11	305.42	301.9	302.51	303.09	301.95	302.45	304.26	302.97	304.35	302.76	305.21	302.33	303.9	303.97	304.54	303.82	301.86	303.06	304.03	304.09	304.93	304.66	304.21	303.6	302.62	303	303.25	302.39	305.04	303.87	304.79	303.74	302.41	303.52	303	303.23	303.47	303.49	303.78	303.66
300.26	299.36	299.74	300.83	299.15	299.99	301.4	299.62	300.26	299.16	298.78	300.54	299.87	301.81	301.5	301.21	300.07	301.77	298.41	300.04	299.92	298.3	299.28	301.23	299.49	300.07	300.22	300.9	301.72	300.29	302.09	300.4	298.81	301.11	299.6	299.34	300.2	299.57	301.18	298.95	299.72	299.78	301.74	301.08	298.96	298.11	298.94	300.68	301.11	299.37
305.09	305.54	304.22	305.03	306.39	305.37	305.85	304.45	304.2	306.24	304.64	305.7	305.51	304.15	307.07	307.03	304.69	305.3	305.22	303.58	303.94	305.31	307.22	306.49	305.56	304.73	306.67	306.05	305.04	305.19	304	307.36	305.95	305.64	303.92	305.1	306.08	304.62	305.9	305.97	305.76	305.02	304.1	305.88	305.6	305.19	304.9	306.21	303.75	306.28
292.66	295.1	293.61	295.15	294.14	292.94	295.03	293.05	293	294.21	294.79	293.28	294.86	293.41	293.16	293.69	294.46	294.81	293.2	293.67	293.54	294.3	294	293.91	293.69	292.71	294.27	293.29	293.64	292.47	294.75	293.01	294.03	293.91	295.33	292.31	294.16	295.24	292.91	294.22	295.57	293.79	293.73	293.13	293.22	292.3	294.52	292.71	293.89	294.59
313.31	312.97	312.3	312.19	314.14	313.43	315.51	315.97	315.36	315.15	315.44	315.12	314.36	315.06	315.51	315.11	315.27	314.37	313.96	313.26	314.35	314.98	313.58	313.73	314.28	315.19	312.68	314.02	316.83	314.51	313.22	312.56	314.4	315.32	313.62	314.33	314.79	314.49	313.34	314.96	314.14	315.36	314.73	313.87	314.07	313.11	314.33	314.07	314.63	314.74
312.37	313.33	313.33	311.57	314.58	311.97	312.29	314.38	311.26	313.4	311.8	313.11	313.25	312.91	313.67	314	310.78	311.63	312.32	312.44	313.55	313.25	311.78	312.84	312.82	311.47	313.42	312.74	315.8	313.91	313.14	313.53	314.19	313.54	313.99	313.58	313.08	313.84	313.99	311.97	313.29	313.41	313.1	313.36	314.39	311.81	313.99	314.08	313.47	312.26
315.04	314.89	314.73	314.61	315.25	313.91	312.94	316.7	314.49	315.06	314.96	314.96	315.59	314.52	314.63	314.2	314.27	314.7	312.83	315.09	314.87	313.41	315.36	313.99	314.56	314.72	314.34	315.21	315.42	312.94	312.99	314.35	314.98	313.68	314.11	315.17	313.73	314.91	315.01	314.31	314.12	315.14	314.64	315.81	315.27	316.31	316.62	315.43	313.98	313.27
295.56	297.48	296.71	296.64	296.72	296	296.19	295.42	296.66	296.19	295.38	294.99	294.15	297.86	296.58	296.41	297.73	297.24	296.04	297.59	296.37	297.83	296.37	298.04	298.04	296.16	297.43	297.72	297.34	296.18	296.03	296.77	295.41	299.62	297.22	297.21	296.42	296.56	296.53	297.74	297.94	297.88	296.24	297.5	296.93	298.11	297.26	296.29	297.95	296.35
300.52	300.01	301.03	298.79	301.79	300.12	299.98	298.55	301.12	299.16	300.58	298.53	300.04	299.75	298.85	300.16	300.43	300.44	298.97	299.43	298.54	298.8	299.63	300.99	301.41	299	300.59	300.82	299.05	300.26	300.51	300.53	300	299.78	300.43	299.81	298.78	299	299.4	299.63	299.26	300.63	300.41	298.61	300.48	300.63	299.94	299.42	298.63	301.2
313.55	314.2	312.16	313.25	310.91	314.02	313.39	311.42	314.22	314.6	312.8	311.79	312.61	313.36	313.99	312.92	314.17	315.66	312.99	314.21	313.2	312.62	312.62	312.62	312.69	312.6	312.83	313.62	313.97	312.93	314.39	313.47	314.38	311.74	313.18	313.7	313.8	313.22	312.28	312.72	314.02	311.63	313.4	313.18	314.01	312.8	314.63	314.34	312.16	312.78
306.04	306.4	303.66	305.42	304.38	302.88	305.28	303.85	304.68	304.04	303.15	304.57	303.82	303.7	303.7	303.86	304.03	305.97	303.48	303.82	304.11	304.07	304.1	304.56	303.53	304.37	302.96	304.21	305	304.72	304.64	304.93	305.7	305.94	303.82	305.04	303.2	303.84	305.26	305.41	303.83	306.48	304.83	305.81	304.24	305.2	304.4	303.41	303.64	302.31
303	302.06	300.3	304.81	302.34	302.98	301.03	302.52	302.31	301.95	301.91	302.91	302.32	303.47	303.51	304.01	302.55	301.73	302.64	303.19	301.57	302.35	301.78	301.45	301.27	304.11	303.14	301.46	304.3	302.92	301.54	302.03	302.07	300.56	302.89	302.31	301.78	302.23	301.18	301.33	303.02	303.65	301.43	300.96	300.14	303.71	301.51	301.16	302.63	300.66
302.27	303.01	302.09	302.27	302.74	302.41	301.35	302.8	302.04	304.05	303.68	302.25	303.58	302.55	301.06	303.75	302.18	301.95	303.29	301.9	301.93	303.72	302.48	301.86	301.86	303.74	302.04	302.3	303.71	301.17	301.27	303.74	302.23	302.23	305.41	302.62	301.72	302.77	301.92	304.38	302.89	300.67	303.41	301.14	302.5	303.85	302.21	304.13	301.15	302.33
313.96	313.69	312.96	315.33	314.22	315.48	313.87	315.92	315.44	314.89	314.35	314.78	313.85	315.85	313.69	313.09	314.9	313.75	316.22	316.27	315.06	315.38	317.98	314.31	315.58	316.79	314.43	317.16	314.99	315.4	313.81	314.55	315.66	313.33	313.67	314.73	313.44	314.32	314.51	314.72	316.88	314.89	315.15	313.73	313.36	314.12	315.09	316.14	314.98	315.46
303.62	303.04	303.47	302.71	304.39	304.61	304.52	303.24	303.92	304.06	302.8	302.81	302.94	302.44	303.94	302.41	303.16	304.61	302.28	303.27	303.51	303.05	303.46	304.66	304.1	302.9	304.53	302.42	303.88	304.62	302.74	304.14	303.61	305.73	303.45	302.72	302.82	303.32	304.28	303.35	304.09	303.72	303.24	303.69	302.5	303.72	303.19	302.66	303.18	302.96
319.09	318.54	316.56	317.43	319.52	315.96	316.79	317.02	317.69	318.36	317.82	318.06	316.95	317.43	318.11	317.55	317.04	315.72	316	318.36	316.49	318.7	316.68	316.84	318.15	316.73	318.18	318.02	317.35	317.35	315.38	315.7	317.9	316.32	317.35	318.1	319.83	317.35	317.84	317.11	316.86	316.62	318.34	316.35	317.04	317.32	318.66	316.83	316.01	316.02
312.65	313.61	311.81	313.64	311.37	311.22	310.52	312.46	311	311.67	312.82	311.99	313.37	314.17	312.66	311.61	311.51	312.28	313.66	311.75	312.34	310.95	312.9	312.12	312	311.07	313.38	311.02	313.24	312.75	312.46	312.02	312.37	312.49	312.62	311.32	313.57	312.51	311.62	311.12	311.82	314.01	312.34	312.26	311.78	313.33	310.94	312.54	312.55	311.17
303.2	303.47	302.35	302.79	301.59	302.78	302.68	303.07	302.97	302.21	303.05	301.88	302.54	303.17	302.94	303.41	301.06	302.24	302.28	302.86	303.38	304.42	301.53	303.81	302.94	303.37	301.94	303.01	304.36	304.71	301.74	303.88	302.24	301.73	304.01	303.46	301.75	302.98	303.39	301.31	303.13	302.97	302.18	300.78	302.93	302.35	304.39	303.02	305.33	301.13
315.03	317.22	317.18	317.73	316.71	316.38	316.52	315.86	314.68	316.88	318.4	316.88	317.59	317.23	317.02	316.16	315.97	315.31	316.71	317.03	317.25	317.87	316.93	318	316.91	314.75	317.19	315.62	317.32	315.74	316.55	316	315.82	316.93	316.45	318.05	316.46	316.69	316.53	316.16	315.98	316.56	317.19	318.29	317.05	316	316.78	316.51	317.11	316.91
314.06	312.86	313.6	313.69	314.17	313.52	313.62	312.6	312.06	313.5	312.52	314.33	312.73	312.54	313.19	314.17	314.07	311.64	314.5	315.86	312.5	313.24	314.7	311.72	312.61	312.35	312.25	314.81	316	313.76	312.43	312.48	312.28	311.61	313.05	314.77	313.99	312.37	313.59	312.72	314	314.02	311.49	314	312.04	314.43	311.42	314.9	313.44	313.86
328.42	329.78	328.28	329.37	326.51	328.11	326.33	328.04	327.79	327.89	327.36	328.27	328.26	328.38	326.32	327.27	329.14	328.67	326.97	327.76	327.02	327.26	326.93	326.66	325.95	327.78	325.5	327.56	327.17	326.73	329.33	327.83	327.71	329.24	327.83	329.31	327.84	327.06	328.49	327.12	328.45	327.69	327.57	327.55	328.38	326.95	328.67	326.85	329.66	329.8
304.61	305.74	306.16	306.73	305.57	305.1	305.53	307.34	306.06	304.38	304.45	306.37	305.28	305.12	305.34	304.43	305.61	304.63	307.45	305.64	306.75	305.82	306.16	306.49	307	306.2	306.53	304.94	306.09	305.05	304.11	303.69	305.89	305.92	304.82	303.48	304.65	305.37	303.05	305.29	305.88	305.58	306.99	305.96	307.56	305.31	304.53	305.44	305.89	302.92
303.45	305.43	305.02	305.24	304.7	303.38	304.41	304.96	304.69	305.34	303.8	305.78	303.6	303.99	304.18	303.34	304.51	303.57	304.2	304.93	305.6	303.31	307.33	303.89	305.29	304.82	304.71	303.73	305.04	304.71	306.33	304.54	306	304.58	304.73	306.06	305.27	305.32	306.56	305.86	305.68	304.97	303.4	305.23	306.19	305.25	307	303.42	304.85	306.23
299.61	299.62	299.89	299.75	301.07	301.3	300.95	300.1	299.88	299.39	302.12	300.5	298.57	300.42	300.15	298.35	299.62	300.2	300.83	302.04	300.44	299.68	297.91	299.95	301.46	300.56	300.79	299.23	299.74	299.76	301.98	300.81	299.4	299.6	299.31	302.27	299.99	299.33	300.68	300.24	299.85	299.82	302.12	299.21	300.22	300.29	299.18	299.56	302.16	301.43
318.34	319.52	319.09	319.87	317.25	317.22	317.02	318.44	317.83	319.66	318.13	319.17	318.22	318.93	318.09	319.07	318.41	320.88	317.36	319.28	319.04	319.52	317.45	317.12	318.9	316.91	319.93	317.71	318.17	319.34	317.6	318.75	318.05	319.21	316.68	317.45	319.7	316.65	319.61	318.83	317.74	318.29	319.33	319.58	319.64	318.23	318.15	320.29	317.65	317.17
318.42	317.99	318.63	319.46	319.1	318.01	320.45	318.94	320.03	319.29	318.81	320.37	319.36	317.44	318.98	316.12	319.13	319.86	318.55	320.43	319.04	319.7	319.83	317.88	318.02	319.77	317.57	318.47	319.16	318.63	319.26	317.29	318.25	318.63	320.12	318.51	318.63	318.64	319.24	316.83	316.63	318.63	317.95	318.77	319.46	317.06	319.47	318	317.65	319.88
306.2	305.83	305.22	306.03	303.51	305.44	305.2	306.52	305.92	304.84	305.35	304.39	304.52	304.01	305.46	306.06	304.55	305.79	306.13	306.48	306.21	305.13	305.18	305.21	303.59	304.74	304.02	303.91	305.3	305.72	306.41	306.53	303.91	304.78	305.98	304.63	305.48	304.24	306.58	306.08	305.06	303.88	306.82	306.32	305.22	307.09	304.93	304.5	304.04	305.62
304.27	303.89	305.59	304.34	303.4	303.83	305.73	303.76	304.09	303.91	304.52	303.55	304.69	304.57	303.27	304.1	305.56	305.09	305.05	303	302.95	303.22	303.84	303.86	303.5	303.45	303.94	303.88	304.32	303.89	303.97	304.73	304.34	304.5	303.7	304.75	304.85	304.99	304.13	304.93	305.67	305.8	303.25	304.78	303.64	306.7	305.2	305.59	304.31	304.86
301.32	302.96	302.12	300.79	301.33	301.49	301.29	303.24	301.82	300.49	301.43	303.24	299.84	299.16	301.7	302.57	301.46	302.9	300.92	300.38	299.67	301.29	300.83	301.51	300.98	301.11	300.75	302.89	299.6	301.25	301.68	300.49	301.25	301.56	301.34	299.79	302.01	301.96	301.71	300.83	301.91	300.6	302.14	301.25	300.73	299.85	301.5	301.3	302.23	301.91
309.42	308.15	307.59	311.59	308	310.97	310.2	309.22	310.18	307.59	309.09	309.9	308.23	308.89	307.88	310.21	307.63	310.37	310.79	307.98	309.58	309.52	308.43	309.05	308.49	310.46	309.77	310.78	308.12	308.06	308.17	309.27	310.21	309.09	308.08	311.33	308.92	308.06	307.81	308.86	310.44	307.78	307.56	309.84	308.82	308.69	308.23	310.11	308.89	309.3
295.39	294.26	295.14	294.61	295.89	294.77	294.05	296.77	296.95	295.31	294.49	294.5	294.31	293.93	295.35	295.07	295.04	295.11	295.56	293.22	296.16	295.51	295.46	293.29	297.12	294.72	293.21	294.76	294.51	294.11	295.09	294.76	297.07	295.74	294.97	293.66	294.09	295.47	293.18	295.06	295.39	294.9	295.74	295.71	294.88	297.22	293.07	295.37	295.79	294.01
310.74	310.03	311.75	311.13	310.45	310.19	308.43	311.81	310.43	311.84	309.43	310.75	311.53	308.54	312.44	309.5	309.12	311.2	308.82	311.4	311.41	311.8	310.15	310.56	310.45	309.63	311.06	309.43	309.38	310.35	310.62	310.46	309.78	309.59	312.27	309.51	311.63	311.07	310.71	311.47	312.84	309.22	309.92	309.99	310.14	309.54	310.36	311.32	310.61	310.83
313.79	313.76	314.24	313.96	312.52	314.28	313.65	314.76	313.51	314.9	313.55	313.45	314.98	312.43	312.2	312.88	313.27	313.54	314.25	312.04	312.73	315.03	313.24	314.23	314.13	313.2	315.5	315.02	314.24	312.08	314.09	313.91	314.02	313.77	313.12	313.53	313.31	313.5	314.8	311.46	313.28	313.44	313.76	311.83	313.49	313.28	313.15	315.24	314.15	314.07
314.45	314.66	312.06	314.1	312.61	312.72	315.3	312.29	311.01	312.91	311.42	311.51	312.68	315.1	313.19	312.62	314.31	313.39	311.12	314.21	314.09	314.88	314.31	313.99	311.76	312.55	314.83	313.37	313.27	311.9	312.36	312.87	314.81	313.35	313.24	312.02	312.85	312	312.82	312.62	313.57	311.64	313.68	311.17	312.8	313.14	313.82	314.39	311.48	312.3
307.76	306.62	307.29	307.29	306.89	308.14	308.77	309.36	306.07	306.09	305.87	308.24	306.16	307.67	307.68	306.19	308.27	308.6	304.28	307.95	307.76	307.17	306.87	308.12	308.03	307.48	306.98	307.38	307.61	307.88	308.4	307.21	306.62	306.88	307.34	308.59	306.35	307.78	308.33	308.12	306.89	305.78	307.24	306.71	307.2	309.44	307.91	306.69	306.37	306.98
314.31	313.5	315.26	312.29	314.45	314.45	313.94	314.82	313.29	313.83	315.42	314.39	313.74	314.58	315.41	314.83	313.61	317.42	315.33	314.55	316.29	314.69	314.34	313.26	315.07	315.3	316.27	314.57	314.48	314.33	313.9	314.22	315.73	315.55	314.5	314.98	315.33	315.5	313.19	313.65	313.98	314.67	317.06	315.65	314.24	316.56	315.45	315.74	314.5	315.37
304.65	302.32	304.9	303.76	305.69	303.13	305.33	304.51	303.56	304.69	304.2	304.28	304.43	304.07	304.5	305.49	303.77	304.05	304.83	305.17	302.93	305.51	303.64	304.69	306.07	305.02	305.02	304.41	304.57	303.66	305.35	304.01	304.69	304.43	305.97	305.96	305.19	302.62	304.11	305.25	305	302.77	304.44	305.88	305.32	304.26	304.32	305.3	304.22	302.68
314.18	312.39	310.51	312.34	310.96	313.27	311.54	313.26	311.96	312.21	312.66	312.7	313.36	310.93	311.98	312.07	313.65	314.2	311.67	311.82	313	313.73	311.92	311.95	312.68	311.98	312.84	311.2	312.07	312.65	313.25	312.32	312.84	312.53	312.58	311.28	312.82	311.45	313.45	312.77	313.2	311.72	311.58	313.7	311.48	313.31	311.48	311.05	313.03	313.78
305.4	305.01	305.08	306.14	305.78	304.4	304.83	305.56	304.8	304.31	304.76	304.32	304.43	304.57	306.49	304.59	303.87	306.29	305.05	305.03	303.96	304.76	304.53	304.64	306.35	304.52	303.56	303.38	304.76	305.69	303.91	306.69	303.88	304.29	305.73	305.38	304.4	304.73	304.6	303.83	305.6	305.29	303.29	304.6	305.62	305.66	305.03	304.29	304.18	304.65
304.46	304.29	303.75	303.92	302.77	303.19	304.33	304.35	303.38	302.57	303.72	303.62	304.08	302.91	302.61	302.32	303.52	304.23	304.01	304.06	303.7	303.07	303.46	303.43	302.59	303.76	301.74	303.05	303.58	303.97	302.9	303.2	303.51	304.51	303.75	303.65	302.93	301.84	303.46	305.47	304.4	302.82	302.2	303.64	302.51	304	303.78	304.22	302.76	304.5
320.69	317.21	319.85	318.25	317.64	320.39	318.32	317.61	316.8	316.96	316.52	319.07	318.86	318.3	319.49	318.19	317.93	318.19	317.44	319.49	317.55	317.7	317.84	317.93	316.61	317.93	318.02	318.26	317.9	317.39	319.28	318.43	317.96	317.3	316.51	316.65	317.05	318.69	319.2	319.18	318.38	318.85	317.01	317.64	316.38	317.49	318.81	318.35	316.75	317.08
299.89	300.08	297.81	301.87	300.47	301.33	300.02	300.37	302.12	299.6	302.53	299.88	299.54	302.9	300.57	300.32	299.87	298.55	301.27	299.17	300.77	301.8	298.52	298.26	300.68	301.88	300.65	301.82	301.1	299.13	301.3	300.45	300.39	300.7	300.94	302.32	300.63	299.98	299.86	301.1	300.19	300.31	300.05	298.28	300.6	299.54	300.2	300.03	298.66	299.12
309.46	310.41	308.78	309.25	308.15	308.31	309.44	307.95	308.99	308.97	309.11	308.28	308.67	309.48	308.81	308.95	308.52	307.5	308.58	309.66	307.64	307.53	308.21	308.17	309.26	308.91	308.87	308.8	310.44	311.51	308.08	308.25	309.1	308.92	307.21	308.95	309.62	308.95	309.34	307.7	309.48	308.47	308.72	309.7	310.47	308.14	307.68	307.45	306.7	308.01
311.11	311.29	311.03	310.38	310.01	311.04	310.61	309.82	310.28	310.97	309.94	310.47	311.26	309.81	310.18	310.89	310.13	311.19	311.44	311	310.06	310.7	310.53	310.95	310.82	310.88	309.08	311.18	309.79	310.04	310.12	311.01	312.01	311.86	310.44	308.73	309.01	310.49	311.12	310.5	309.76	311.06	309.4	310.72	311.53	311.38	309.85	310.8	308.86	308.56
307.66	310.13	310.59	310.6	310.56	310.33	312.14	310.03	310.51	311.46	310.69	309.66	309.8	310.98	311.65	309.66	311.14	307.83	310.71	309.48	309.35	310.32	311.57	311.58	310.44	309.44	310.52	310.36	310.12	311.4	311.29	308.12	310.04	311.08	311.34	309.84	309.96	308.83	309.2	310.25	311.7	312.34	309.54	311.68	310.62	309.4	313.06	309.67	309.92	312.38
318.31	318.79	317.94	318.82	319.4	319.13	317.34	317.57	319.8	319.59	318.31	317.55	319.61	316.91	318.72	317.58	320.32	319.47	318.39	319.8	319.78	318.06	319.88	319.29	316.36	318.16	318.89	318.42	320.15	319.81	319.58	319.82	318.82	318.94	318.01	318.72	319.75	320.74	317.77	318.68	319.19	317.1	317.78	317.55	318.42	319.07	318.84	317.75	319.63	318.23
299.52	299.77	300.68	298.65	300.37	298.23	301.49	302.02	298.98	301.07	300.38	300.92	298.59	300.25	299.29	298.48	300.68	300.13	300.17	299.01	298.88	300.86	301.06	299.4	299.36	301	298.95	301.21	297.65	300.3	300.16	298.61	298.98	300.14	301.43	301.25	299.94	299.27	300.43	301.53	301.71	298.97	299.91	300.83	298.63	301.04	300.69	298.51	300.91	300.08
324.31	324.63	323.95	323.94	324.41	323.6	325.38	325.08	324.18	322.96	323.24	323.65	324.52	323.61	324.12	324.22	323.79	324.02	324.38	325.63	323.12	324.91	323.99	324.46	325.87	324.94	324.18	324.71	324.58	324.51	323.72	324.74	322.9	325.15	324.62	325.66	324.29	323.92	324.51	323.95	325.21	323.94	323.66	324.51	323.46	323.51	324.51	325	323.38	325.03
306.42	305	303	305.88	305.33	306.01	304.83	305.06	303.9	303.75	304.45	303.57	305.67	304.54	303.93	304.13	305.81	302.66	305.23	305.28	304.49	305.26	305.19	304.1	305.11	303.39	304.53	305.09	303.26	305.27	304.74	304.25	304.51	304.18	306.77	305.88	304.76	304.19	304.39	303.73	303.45	303.36	305.63	303.48	304.66	305.29	304.7	304	304.34	305.69
302.86	305.71	305.18	305.68	304.82	303.25	306.33	303.52	305.27	304.79	304.43	304.45	305.32	304.96	304.72	306.02	306.73	304.61	304.64	305.78	305.65	304.82	303.87	304.51	304.74	304.76	304.01	304.84	304.72	305.2	306.06	303.76	304.29	306.74	303.97	304.96	306.06	303.92	305.34	305.82	304.39	305.64	305.93	303.7	303.97	305.49	304.66	305.88	304.72	305.23
298.52	297.16	298.43	296.42	295.7	296.8	298.3	296.34	298.23	296.87	298.57	296.14	296.29	296.51	296.12	297.69	296.17	296.76	297.99	295.26	295.32	297.51	297.06	296.65	295.38	297.8	299.48	295.6	296.77	295.03	297.24	297.36	295.55	297.11	298.6	297.45	296.65	296.99	296.32	296.2	298.58	297.36	295.98	297.2	297.14	297.61	297.55	297.46	295.89	296.91
303.2	303.46	303.85	305.32	304.06	304.09	303.23	306	304.47	305.26	303	304.19	302.95	301.52	303.81	302.07	304.07	302.41	303.84	304.05	304.06	302.83	305.01	303.34	303.49	304.9	304.16	304.6	303.31	303.98	303.17	303.9	302.5	303.01	302.9	302.03	303.13	304.56	303.21	302.75	302.55	303.15	305.15	303.59	303.35	303.11	302.06	304.09	303.86	303.58
301.35	302.1	302.37	301.93	301.18	301.81	301.91	301.7	300.7	301.91	300.31	300.27	300.22	300.66	301.86	300.75	300.46	301.63	302.28	300.97	300.47	298.86	301.82	301.27	300.65	302.1	300.18	300.88	300.94	301.75	300.35	299.47	300.5	300.38	300.28	302.05	301.44	300.9	301.6	300.07	300.2	302.96	301.59	302.82	302.83	301.71	300.48	300.22	301.54	300.49
301.24	301.63	303	303.03	302.49	302.19	303.81	303.45	302.56	302.17	301.78	301.31	301.74	302.24	301.81	302.71	302.01	302.32	303.9	301.76	302	303.83	302.15	301.43	301.86	300.84	301.94	302.31	302.12	302.3	301.5	302.08	301.09	302.74	303	300.96	302.5	301.81	300.48	302.12	303.06	301.92	303.32	302.05	304.15	301.91	302	302.43	303.19	302.18
310.83	312	310.35	309.05	311.57	310	311.02	310.5	311.82	310.91	311.27	309.84	312.18	312.08	310.57	310.93	311.81	311.46	311.57	312.23	311.46	312.68	312.65	310.39	311.04	311.23	308.59	311.26	310.66	311.95	311.79	311.52	312.87	310.22	311.64	311.13	311.37	310.02	310.96	311.45	312.8	311.53	312.33	310.97	313.15	312.48	309.27	311.33	312.63	311.95
300.61	301.73	299.52	300.76	300.75	301.03	301.3	301.62	301.63	302.08	299.46	300.96	300.22	300.77	301.66	301.46	301.13	301.5	302.71	301.32	300.32	298.23	302.65	301.62	301.6	301.39	299.45	300.81	301.51	301.43	299.25	301.32	300.3	299.57	301.43	300.29	301.5	301.45	301.78	301.37	301.16	300.75	300.49	302.16	301.53	300.54	301.05	300.91	301.1	302.05
318.91	319.07	320.06	320.35	319.44	320.26	320.46	320.41	318.54	319.55	320.05	318.19	318.83	318.2	320.36	318.6	319.65	318.52	319.64	319.47	318.87	320.48	319.34	318.91	319.51	320.24	319.8	320.14	317.84	320.69	319.24	319.94	318.88	320.54	320.6	319.62	320.24	320.17	318.22	318.85	320.17	319.84	320.25	320.42	320.6	319.24	319.86	317.73	319.32	320.62
300.29	300.13	301.67	301.06	298.31	300.31	301.17	300.1	300.79	299.36	299.86	299.63	300.47	298.27	298.82	299.97	300.54	300.02	300.11	301.14	300.84	299.55	300.35	302.19	299.39	299.4	302.51	301.62	301.41	300.22	299.85	301.17	299.47	299.87	300.24	299.58	300.81	299.76	300.76	299.71	301.53	301.34	301.16	299.47	299.57	302.06	300.21	300.7	300.91	300.23
303.39	301.15	302.65	303.19	303.1	303.29	303.69	303.26	301.33	303.65	302.58	304.57	303.12	304.05	304.43	302.85	302.82	304.19	304.2	305.16	305.4	303.4	303.45	301.88	301.24	303.14	303.25	303.94	305.21	304.88	304.6	304.43	303.52	303.59	303.03	303.12	302.82	300.33	303.27	302.1	302.79	302.2	302.39	304.69	305.73	303.61	301.83	304.04	301.78	302.73
317.72	317.33	317	317.69	318.7	319.14	317.39	317.43	318.4	316.1	317.7	318.3	316.46	317.14	316.41	315.93	317.97	316.4	316.62	318.05	316.02	316.63	317.67	316.67	317.03	316.07	317.41	317.95	316.68	318.12	318.16	317.3	317.16	317.88	316.57	317.92	315.38	318.28	316.9	317.53	315.61	316.53	316.63	315.24	316.42	318.1	319.33	318.19	316.77	316.81
327.97	329.13	329.55	328.36	328.05	327.08	328.1	329.91	329.96	329.34	329	328.16	328.66	329.99	330.29	328.17	327.02	329.54	329.03	329.43	329.04	327.98	328.76	327.63	329.38	330.2	328.65	329.62	329.76	328.47	329.66	327.21	328.71	328.66	328.34	330.31	328.56	328.09	327.38	330.78	328.7	329.25	328.67	328.53	328.53	329.56	328.98	328.18	327.07	327.31
305.01	303.9	306.65	305.92	305.29	303.16	304.7	305.36	307.66	305.88	304.28	304.24	304.7	303.96	305.74	304.35	304.68	306.38	305.43	304.68	303.64	304.28	304.68	303.33	304.05	305.73	305.5	305.06	305.17	305.57	304.98	305.44	305.11	304.31	304.99	305.51	303.45	304.58	303.61	304.88	306.05	304.81	306.85	306.24	304.77	303.56	305.28	303.58	303.77	304.62
311.6	311.15	310.43	310.03	311.79	309.28	310.63	311.33	309.46	310.1	309.49	310.94	311.39	310.92	312.16	310.2	307.45	310.24	311.3	309.28	309.8	311.15	311.3	309.27	310.1	311.41	310.72	310.87	310.18	311.13	312.25	311.5	309.62	309.68	309.92	307.7	308.59	311.64	311.23	311.16	311.85	311.61	309.1	310.39	310.36	311.02	312.62	311.38	309.49	309.45
301.58	302.04	301.25	301.19	301.81	302.03	301.61	298.98	301.48	300.69	301.74	301.38	300.06	302.2	300.56	300.49	301.27	301.82	300.75	299.93	301.04	302.62	302.85	300.49	301.67	300.44	301.39	300.4	299.6	301.67	300.58	301.6	301.41	300.36	299.44	301.07	300.73	300.45	300.59	302.85	300.16	300.65	299.41	301.63	300.07	299.64	301.04	302.87	300.21	299.93
302.44	302.18	301.15	300.09	300.37	302.92	303.12	299.29	300.69	300.14	302.07	301.86	299.73	300.24	300.29	300.45	300.06	300.82	300.39	301.5	301.05	300.14	301.55	300.9	301.43	300.81	300.05	299.72	300.6	301.49	301.29	300.57	301.11	300.38	300.48	300.6	301.73	303.17	299.63	300.5	302.27	300.88	301.38	300.53	302.81	301.59	302.57	302.47	303.17	300.11
327.3	328.42	327.23	327.72	327.52	326.13	329.3	328.33	327.92	326.76	328.98	329.16	327.7	325.22	328.02	326.22	328.36	329.41	328.34	327.24	328.84	326.9	328.17	328.6	328.57	328.93	328.08	330.29	328.17	327.97	328.23	328.23	327.06	327.02	326.51	325.68	326.23	328.26	326.59	328.45	326.44	326.99	328.18	329.2	327.28	327.35	328.84	326.51	327.15	327.32
315.05	314.12	314.08	312.88	313.81	313.4	312.09	312.98	312.92	312.66	312.12	313.49	312.92	316.42	311.81	313.72	314.61	313.65	313.13	313.52	314.8	313.77	312.96	313.31	316.14	314.39	313.58	312.36	313.54	314.68	313.65	313.37	315.28	315.7	315.17	313.37	314.52	313.23	314.25	313.8	313.51	313.26	315.07	314.39	314.32	313.44	314.23	313.39	314.99	314.07
305.77	306.77	306.29	306.4	308.12	305.79	304.68	305.32	306.09	306.54	306.12	307.02	305.73	307.26	305.26	303.81	305.9	306.86	305.96	304.69	306.45	307.81	304.81	306.07	304.66	305.23	304.06	305.02	305.03	306.78	308.49	306.14	306.45	305.47	306.55	305.84	305.55	304.63	306.3	308.73	306.48	307.91	304	307.27	308.04	306.44	306.49	306.72	305.45	307.06
302.52	301.73	302.73	301.62	304.36	302.4	301.48	302.42	300.69	300.69	301.81	302.44	303.23	301	303.33	301.65	302.42	302.54	301.72	302.55	302.11	302.86	300.77	301.97	305.08	303.62	302.06	302.81	303.11	301.72	302.42	301.3	303.73	303.8	302.79	301.54	302.71	304.52	302.45	301.64	302.33	301.23	302.51	301.43	302.89	303.73	302.97	303.08	301.09	301.41
304.26	302.08	303.79	302.5	303.09	301.89	303.81	305.68	302.63	303.86	301.83	302.93	302.43	303.03	302.68	303.23	302.35	301.93	302.08	303.99	303	303.6	303.97	303.88	303.38	303.69	302.79	303.69	302.72	304.24	302.25	302.28	303.66	303.91	302.28	302.52	302.82	303.8	302.81	304.24	303.17	303.51	302.02	303.72	303.93	303.11	303.04	304.67	301.39	303.59
318.58	317.41	321.28	317.91	319.06	318.31	318.31	317.97	318.2	318.64	317.63	317.71	316.77	317.87	317.95	318.19	318.43	317.21	318.2	319.01	317.51	316.46	318.23	318.69	319.25	317.09	317.93	318.57	316.88	318.92	317.32	318.38	318.29	317.73	318.02	318.21	318.56	318.86	317.53	318.9	318.28	316.94	317.97	318.88	318.03	318.46	319.08	319.36	319.89	318.34
301.32	302.06	301.42	300.49	300.37	299.72	298.36	301.37	301.46	300.59	299.84	301.02	303.24	300.62	301.28	302.87	302.79	300.83	300.24	301.38	301.23	301.17	302.05	299.5	301.2	303.61	300.88	301.71	300.44	301.11	301.22	300.25	300.04	300.9	302.31	302.42	299.8	300.73	300.17	299.62	300.93	301.99	301.93	301.2	299.59	299.33	300.36	301.79	300.04	302.23
315.58	313.61	313.01	314.58	314.92	312.83	313.83	313.67	315.72	313.89	315.88	313.66	316.17	314.84	315.17	316.81	314.19	316.77	314.33	314.35	314.13	314.26	314.94	313.42	314.81	315.77	314.18	314.11	314.02	314.78	314.51	313.31	315.39	315.14	314.94	315.98	312.98	316.28	316	315.8	315.39	316.13	317.4	313.49	315.6	314.65	314.94	316.31	314.42	314.98
302.34	302.13	302.84	303.71	303.68	302.91	301.63	303.66	303.07	302.54	302.51	300.57	302.21	302.06	301.9	302.41	302.88	303.28	303.04	303.11	301.77	302.46	304.15	302.81	302.89	301.94	302.5	301.88	302.82	302.07	303.1	301.55	301.01	301.7	303.79	304.5	302.24	302.86	303.72	301.83	304.29	303.41	303.2	302.21	301.28	301.19	302.47	302.96	302.91	300.93
312.52	312.98	311.11	312.8	313.68	313.42	312.29	312.25	311.28	313.29	311.76	314.28	312.21	312.51	312.71	314.82	312.94	312.13	313.05	312.67	312.98	311.85	315.06	313.02	313.54	313.05	313.23	312.37	312.53	312.93	313.86	313.35	312.73	313.19	312.89	313.68	312.46	313.23	315.07	312.51	314.41	313.84	311.44	313.77	314.07	313.43	312.36	312.66	312.07	310.9
317.22	318.61	318.06	319.14	318.51	319.44	318.07	319.95	318.07	318.18	317.73	317.84	321.54	317.7	319.02	318.4	320.3	319.8	317.58	317.93	317.28	318.11	320.72	318.87	317.78	319.15	319.55	318.62	317.8	319.13	316.92	318.52	317.57	317.63	318.46	318.91	319.06	317.53	319.66	318.04	316.86	317.25	317.66	316.95	319.94	318.64	317.23	319.23	318.4	318.51
325.14	328.62	328.01	328.35	328.58	328.57	327.5	327.1	328.76	326.55	327.69	327.93	329.06	329.02	327.58	329.36	328.5	328.59	328.9	327.37	327.57	327.26	328	329.86	327.71	328.02	326.21	328.3	327.88	328.46	326.73	328.25	327.31	328.15	327.64	327.69	327.83	326.22	326.71	326.88	328.24	327.83	329	329.05	327.85	329.89	327.71	326.45	327.67	328.35
312.51	313.65	314.1	313.73	312.72	314.68	313.75	313.13	313.46	313.39	315.46	313.82	313.64	315.11	312.16	313.95	313.9	314.72	312.78	313.32	314.44	313.79	314.79	311.64	313.39	311.61	312.5	314.68	312.96	313.99	311.94	311.46	313.35	311.41	313.21	312.99	313.05	312.03	311.22	311.48	312.28	314.27	312	313	312.51	314.14	313.29	312.29	314.16	313.89
318.73	317	318.66	317.95	318.7	318.96	318.91	319.35	318.25	319.63	317.21	316.15	316.73	318.99	318.74	318.31	318.82	320.4	316.85	318.52	316.16	318.25	318.78	316.82	319	317.42	318.9	317.86	319.13	320.3	318.88	318.12	318.58	320.91	317.61	317.45	319.6	318.65	318.61	318.29	318.31	317.28	316.44	318.45	318.68	317.43	318.54	318.25	318.34	317.34
312.99	312.85	313.32	310.85	312.65	313.78	313.83	310.9	312.41	314.25	314.19	312.49	313.29	312.49	313	314.07	313.92	313.14	314.97	312.75	313.16	311.6	312.37	313.28	313.55	313.61	312.3	313.34	313.45	313.21	313.73	313.68	314.03	314.82	313.68	312.74	312.65	314.55	313.59	313.71	313.74	313.58	312.52	314.43	313.32	312.99	312.26	313.28	314.76	312.53
310.99	311.53	309.95	309.22	309.55	310.62	309.49	310	310.61	310.15	311.15	310.17	311.86	309.33	310.84	310.2	310.88	310.85	311.14	311.21	312	309.22	311.88	310.78	310.74	309.72	310.01	310.02	310.13	308.65	309.62	310.78	309.81	310.11	308.84	309.08	310.9	310.4	309.95	309.4	312.05	310.55	310.26	311.24	309.75	311.3	311.74	310.7	310.74	310.24
304.72	303.05	303.09	304.35	303.88	304.61	304.64	302.76	306.7	304.41	304.67	304.31	304.95	304.75	303.01	304.39	303.37	303.63	304.21	305.18	303.52	304.85	305.37	303.38	304.95	304.16	304.36	304.55	305.04	304.74	303.3	304.15	303.52	305.06	305.08	304.64	305.38	304.82	304.36	306.15	303.83	304.54	305.81	304.56	305.3	303.89	303.72	304.26	305.16	304.41
308.32	310.47	308.92	308.55	307.7	307.57	307.2	308.17	309.32	308.76	308.19	312.22	307.52	310.47	308.95	307.38	309.15	309.27	308.58	309.04	307.95	308.01	307.87	309.51	309.48	307.58	308.88	308.97	307.97	309.91	308.96	307.97	308.34	309.02	309.44	308.34	307.92	309.16	307.77	309.06	307.9	309.38	308.35	308.27	309.42	309.51	309.63	308.52	308.71	307.28
297.33	296.62	296.17	296.1	297.24	297.18	297.23	293.87	298.3	297.3	295.97	295.3	298.72	295.78	295.99	295.4	297.54	297.94	298.41	295.61	296.5	298	298.38	297.66	296.44	297.31	295.77	294.82	296.06	296.05	298.9	297.6	296.99	296.1	296.84	296.84	295.29	296.54	297.54	295.42	296.64	297.48	295.91	295.31	295.84	297.95	298.84	298.93	297.52	298.1
303.08	301.67	303.29	302.66	305.07	301.9	303.09	303.2	303.36	303.82	302.71	303.96	303.95	303.11	301.74	304.19	304.04	304.54	304.63	302.45	302.84	303.67	304.07	303.46	305.06	302.47	303.48	303.08	303.43	302.27	302.15	303.72	302.44	301.3	303.2	304.67	301.71	303.4	303.5	304.52	303.52	303.72	305.36	303.13	301.54	304.03	302.39	303.3	303.84	303.91
304.04	305.44	305.33	304.98	304.42	303.5	305.91	302.93	305.58	303.75	303.27	304.94	305.74	306.33	304.88	304.82	304.44	303.94	305.8	303.62	304.28	304.51	306.82	304.25	304.63	306.43	304.8	305.26	304.81	304.24	305.18	304.96	305.42	305.23	303.86	305.51	305.57	305.12	305.27	303.9	305.63	304.58	304.08	304.61	306.32	305.68	303.22	304.02	304.28	304.63
305.25	304.78	306.42	304.07	305.74	303.92	303.95	305.01	304.03	303.79	305.56	304.64	304.57	304.89	304.05	302.41	304.28	303.41	304.23	303.26	305.48	304.87	304.16	303.07	303.52	304.65	304.1	304.32	304.56	304.86	306.5	304.26	302.87	303.96	304.05	304.47	304.99	304.76	305.82	304.83	304.22	303.63	303.57	304.43	305.4	305.03	304.36	304.58	305.04	303.79
301.32	303.2	301.95	303.72	303.73	305.16	304.65	304.77	302.28	302.98	303.61	304.04	304.49	302.52	305.26	302.97	303.58	302.58	303.23	304	302.85	303.06	303.1	302.91	304.37	302.98	304.65	302.09	303.22	303.87	302.86	304.87	303.61	305.32	302.09	303.44	305.56	303.39	302.26	303.07	303.85	304.25	304.41	303.45	302.27	302.73	300.86	303.72	303.85	301.77
324.18	322.38	323.97	326.26	325.43	326.25	324.25	325.56	325.12	323.84	324.79	326.2	323.8	324.12	324.42	324.3	325.1	323.17	324.07	324.29	322.47	323.91	325.42	324.26	322.78	323.91	324.13	323.28	325.75	324.85	324.86	323.53	324.54	325.04	325.71	322.82	324.64	326.05	325.03	325.61	323.77	325.74	325.22	326.36	324.36	325.56	324.67	324.63	324.18	325.07
304.72	303.37	303.86	304.1	302.67	303.8	304.1	304.47	302.09	302.74	303.22	305.3	302.1	304.19	303.36	301.08	303.97	300.84	305.27	303.93	303.15	304.28	303.86	302.49	302.43	305.05	303.76	304	304.4	302.11	303.47	303.39	303.68	302.03	304.2	303.14	302.39	305.51	303.84	304.09	302.74	304.16	303.31	302.74	303.57	301.84	302.91	302.3	303.22	304.84
297.5	296.45	298.13	295.79	296.97	297.48	295.58	296.92	297.38	297.11	296.81	298.22	296.08	295.27	294.81	296.14	297.26	297.19	296.45	296.42	296.35	296.95	297.25	295.11	299	297.07	297.47	295.88	295.81	296.9	297.72	295.96	296.94	297.83	297.69	296.88	296.65	297.42	295.93	297.64	296.31	297.4	298.92	297.27	296.17	294.63	296.2	295.44	298.08	298.12
305.4	305.7	305.8	307.17	304.69	306.75	305.43	306.43	307.52	305.77	306.82	307.48	306.37	305.63	304.3	305.93	307.32	308.03	305.91	305.2	305.97	306.74	305.13	306.77	307.28	303.9	305.89	305.92	306.38	305.8	305.98	306.32	304.28	306.84	306.45	305.89	306.23	306.37	306.38	305.17	304.51	307.88	305.86	305.26	305.87	306.41	306.01	307.53	304.57	306.33
303.26	302.51	304.45	301.89	304.81	303.49	302.74	305.07	306.02	304.67	304.23	305.09	304.22	302.01	304.88	306.23	305.26	304.27	305.22	302.25	303.37	305.01	304.18	303.44	303.83	303.81	303.66	303.98	304.45	303.58	304.37	304.19	304.71	304.11	304.81	304.2	304.64	305.04	305.45	303.85	304.39	305.6	303.91	303.56	303.91	305.19	304.48	304.83	305.06	302.16
[truncated: 399 more rows]
[truncated: 150 more columns]
