# Supplementary material for: Genetic dissection of main and epistatic effects of QTL based on augmented triple test cross design
Source: PLoS One. 2017 Dec 14;12(12):e0189054. doi: 10.1371/journal.pone.0189054 (PMC5730204; doi:10.1371/journal.pone.0189054)
Supplement: S9 Supporting Information — (ZIP) [file pone.0189054.s009.zip › z5_1600_0.2_10.csv]

307.45	305	304.38	303.37	305.02	305.86	301.4	297.41	302.21	303.4	304.09	296.78	304.15	306.35	302.37	305.23	302.63	303.49	304.24	308.66	303.44	297.69	307.57	306.41	301.81	305.04	306.98	304.35	303.63	301.98	307.37	304.31	304.44	305.13	303	310.52	306.62	304.76	303.28	303.71	303.2	306.39	304.57	302.36	306.29	305.11	303.69	301.47	301.56	302.77
308.81	310.07	309.61	313.02	312.61	308.54	305.38	314.03	310.83	313.14	314.75	313.65	313.34	311.56	311.2	314.69	312.11	309.66	310.76	311.6	310.77	308.87	313.75	310.4	310.56	310.63	309.32	312.13	312.43	314.84	306.29	307.47	315.29	314.93	313.51	311.52	312.37	311.09	313.84	311.42	315.08	313.04	307.91	315.44	312.82	312.81	310.12	309.6	311.29	311.74
324.45	328.59	326.98	329.32	315.62	327.16	324.54	325.33	323.91	325.48	330.87	323.78	321.72	324.17	323.69	323.98	322.67	319.8	326.78	324.99	322.17	328.9	324.33	321.35	325.22	324.67	326.4	323.27	327.93	328.63	321.95	328.7	329.5	324.07	324.25	322.84	326.96	323.08	321.31	322.04	322.7	323.9	322.03	324.02	324.62	325.58	324.55	326.3	326.33	318.74
311.5	308.99	307.25	312.75	315.1	316.72	314.61	315.82	313.18	314.15	313.34	313.87	312.89	312.11	313.39	316.59	321.22	316.56	315.48	314.48	315.78	312.42	313.25	311.77	311.88	315.66	313.85	310.3	308.7	309.14	314.4	312.69	314.45	313.92	313.01	314.47	315.22	315.21	313.8	311.34	313.71	317.53	313.03	317.21	315.59	312.6	310.28	312.74	316.51	310.53
297.52	299.54	302.81	302.58	299.88	306.01	297.46	302.57	301.77	303.6	298.32	299.88	302.04	304.59	300.36	304.82	300.8	300.29	306.25	306.4	303.24	305.36	305.6	302.74	303.75	303.66	299.47	296.81	300.14	302.34	306.05	302.36	297.56	298.92	303.59	303.64	303.64	299.67	297.55	301.23	303.3	300.38	301.57	302.34	302.26	307.16	297.97	304.12	299.89	303.8
305.1	300.37	304.57	307.66	301.24	304.02	304.11	301.6	300.43	301.87	303.93	304.83	306.21	306.11	299.75	301.27	302.32	303.62	305.17	308.41	304.17	306.2	304.3	302.5	300.12	302.52	305.16	304.35	307.12	300.57	300.59	305.92	301.26	302.27	307.56	302.94	306.32	304.13	302.66	303.41	300.54	308.57	302.15	305.86	303.13	301.83	299.74	299.16	304.48	301.14
300.78	300.07	302.73	304.12	299.17	302.34	301.36	299.82	304.36	304.62	297.67	294.98	300.85	300.15	301.03	305.24	300.17	299.53	303.56	304.04	303.57	302.49	304.32	299.65	302.82	300.77	299.38	304.41	301.9	298.64	305.66	300.45	298.94	297.34	297.55	305.18	303.84	296.98	301.12	301.87	297.89	303.94	301.93	300.56	302.58	299.7	301.06	301.89	298.09	304.71
316.95	318.91	319.43	318	315.52	318.16	315.61	318.79	318.03	319.26	314.55	320.85	323.66	321.56	311.39	318.8	316.63	320.79	315.68	322.44	314.75	322.43	319.55	319.76	320.34	318.25	313.98	315.66	318.91	322.64	319.7	315.97	317.99	318.18	320.27	316.93	317.85	322.55	318.7	317.88	317.17	320.78	317.91	318.8	320.22	317.93	316.91	323.11	315.66	319.56
309.91	311.75	312.41	313.02	312.39	314.29	315.72	314.2	318.54	311.12	316.39	310.86	313.18	315.19	318.29	315.61	314.27	310.5	309.11	312.19	309.5	313.74	318.02	320.2	315.99	311.87	317.32	317.82	307.32	309.9	313.05	317.22	312.61	305.89	314.56	306.28	314.97	310.57	308.08	320.3	309.91	320.21	307.15	310.15	313.37	311.29	313.84	311.21	314.17	312.18
317.72	317.58	320.19	319.09	315.26	319.11	316.83	310.06	317.03	324.53	319.37	314.63	317.69	315.97	317.3	319.48	313.38	319.18	315.59	313.75	318.18	317.85	316.91	318.43	316.72	313.63	317.89	319.9	312.78	317.4	315.77	320.33	315.47	316.7	316.34	321.47	315.95	315.58	314.58	313.19	317.85	315.26	314.18	319.6	319.78	316.16	323.64	314.17	319.17	316.91
302.97	299.6	304.87	300.33	301.16	299.06	301.42	297.78	303.23	296.73	303.62	292.73	296.8	299.33	301.18	299.13	301.06	296.88	298.9	304.49	301.87	299.31	299.2	299.8	295.38	298.24	298.6	299.21	298.94	302.08	297.56	301.61	299.92	304.46	302.23	300.71	299.83	305.73	299.53	300.26	304.02	295.53	301.81	299.18	298.45	299.72	298.53	302.4	297.62	297.92
325.27	323.73	327.03	325.76	324.48	322.04	324.32	325.83	324.83	324.62	325.7	326.52	329.11	327.14	329.58	325.91	322.72	324.93	326.62	321.98	323.84	322.94	329.42	324.15	328.6	326.17	328.4	320.56	325.6	320.71	327.72	328.47	322.56	324.35	323.86	329.25	326.6	323.17	323.93	324.17	328.53	324.26	326.49	326.72	325.55	322.91	329.66	323.14	323.96	326.46
295.54	300.39	296.31	293.4	295.75	293.31	297.68	298.05	297.64	302.45	298.7	298.82	298.23	296.08	298.62	294.87	295.95	298.35	302	299.38	299.16	297.1	292.85	294.62	300.56	296.71	301.45	297.64	299.43	292.65	298.47	301.6	295.17	298.75	294.02	299.9	296.05	296.53	293.71	295.27	299.96	296.92	297.62	297.69	298.47	297.68	301.68	299.66	289.72	297.95
322.78	323.76	324.37	324.79	327.04	323.21	326.58	325.65	321.83	327.52	319.09	325.86	324.74	322.92	328.23	318.97	325.67	325.96	322.44	330.23	322.89	320.71	326.56	325.27	319.58	327.01	323.92	324.83	324.98	324.45	325.86	324.83	329.68	330.32	327.88	319.76	325.45	326.48	324.73	325.75	327.07	324.89	326.41	325.23	325.65	329.74	327.15	321.4	326.37	324.3
296.24	300.38	299.73	299.7	297.24	297.24	295	300.43	295.77	293.09	294.94	302.12	300.71	298.22	287.45	299.62	293.37	298.42	292.9	298.68	296.85	298.61	298.55	292.34	297.96	300.03	299.7	296.26	297.81	295.49	296.22	297.61	288.36	293.69	297.76	297.18	296.83	293.09	301.67	296.76	296.88	298.49	298.3	296.6	299.99	294.83	297.75	292.68	293.82	298.59
303.79	304.88	305.1	305.17	306.18	302.14	304.04	305.64	300.78	308.47	302.03	302.6	301.63	302.09	303.87	301.7	301.88	296.44	306.25	298.06	303.71	306.11	301.83	305.05	306.28	308.52	302.73	303.63	302.79	302.93	302.45	306.07	301.91	296.87	302.72	306.17	299.98	306.89	304.7	301.02	305.25	303.65	302.29	298.97	307.58	301.65	303.72	301.73	308.36	305.37
296.85	308.48	307.21	302.62	305.95	303.35	301.35	310.88	301.01	303.27	304.28	303.78	305.93	306.71	309.49	303.68	301.2	304	310.99	309.66	307.19	307.67	309.22	304.48	303.47	306.62	301.8	306.24	305.32	302.44	305.98	304.32	303.62	304	304.66	303.31	306.1	306.48	303.34	306.1	299.79	306.71	295.08	299.96	306.54	303.38	302.34	305.78	305.15	301.74
313.22	314.53	313.66	313.44	315.89	316.74	311.38	312.41	314.47	317.16	318.38	319.38	310.65	312.5	315.09	314.02	315.29	316.98	313.27	315.14	316.44	316.58	313.56	316.81	314.64	314.64	319.02	312.24	313.9	314.38	315.41	312.89	320.37	318.03	312.26	312.2	314.6	317.93	314.36	313.61	309.58	314.53	313.2	319.08	314.4	313.12	315.24	316.02	312.29	313.12
302.32	306.15	299.1	307.65	298.7	297.53	298.52	304.81	305.31	300.57	305.71	304.05	301.88	297.25	298.47	302.57	297.89	298.28	298.83	304.12	300.93	299.55	302.17	303.58	303.54	308.11	298.58	301.95	297.91	306.33	302.24	298.39	295.8	304.15	305.36	303.17	299.42	299.57	299.27	308.17	300.45	302.41	306.51	303.35	302.38	299.11	304.32	302.86	304.04	300.75
292.86	293.07	298.13	287.22	300.47	298.62	297.11	300.27	292.94	295.01	294.8	295.36	299.95	296.42	293.04	296.85	290.77	295.14	291.87	292.77	293.98	299.5	295.13	294.79	299	292.84	295.62	295.16	290.69	295.19	298.87	295.83	297.28	292.32	295.76	296.04	293.65	296.82	292.88	297.94	295.51	295.84	298.16	295.9	293.66	294.96	289.74	296.53	295.91	297.29
306.51	307.42	306.74	303.08	302.35	305.84	303.81	305.46	303.46	307.37	304.32	304.02	304.59	305.61	304.19	306.6	303.08	306.4	305.35	301.93	304.48	307.9	304.42	301.85	301.55	304.97	308.39	305.15	307.18	301.6	304.37	300.76	305.76	305.78	304.8	302.51	310.71	304.6	307.29	306.05	300.34	303.59	303.2	308.07	301.85	302.64	304.97	306.68	305.31	303.19
302.53	301.89	292.72	298.95	294.65	297.13	297.8	299.41	296.92	297.67	299.15	300.5	296.58	298.26	301.9	298.92	296.62	300.13	299.97	301.36	302.53	298.96	300.06	302.23	298.75	297.8	297.95	298.99	298.7	292.64	297.38	298.9	305.54	301.17	304.11	303.01	296.35	304.75	297.71	296.74	304.39	302.56	300.49	300.44	300.18	299.01	299.54	303.32	294.89	303.7
305.63	301.89	304.14	304.24	306.16	302.62	299.6	304.91	303.73	301.5	302.24	306.87	301.64	303.98	302.08	298.34	300.36	304.13	303.98	302.05	307.94	300.14	308.61	302.91	295.92	308.52	303.43	304.05	301.31	304.7	304.3	300.88	305.42	308.67	304.03	298.74	302.74	302.16	302.76	298.84	303.87	307.31	303.8	305.68	297	299.25	306.2	308.16	299.75	303.1
307.46	306.44	303.4	304.27	303.12	303.44	301.54	305.48	304.91	304.87	306.74	306.56	305.98	306.39	303.98	301.99	301.42	304.8	309.1	302.02	306.39	308.29	303.76	304.3	301.58	307.1	298.55	303.52	308.01	306.81	304.96	306.9	307.53	305.75	299.25	304.65	302.54	307.19	307.13	308.46	302.45	301.83	306.42	304.83	306.24	304.25	305.59	305.52	308.36	302.45
297.02	288.64	297.28	297.32	291.31	290.19	294.1	297.23	292.09	295.34	294.39	292.3	297.7	300.96	297.51	290.52	290.89	299.26	297.72	296.44	300.42	297.76	296.57	295.6	294.78	294.93	296.3	291.7	298.71	292.18	287.68	291.56	291.12	294.87	294.16	293.59	293.89	299.05	296.98	293.87	302.13	292.75	293.9	293.56	295.44	295.91	296.49	296.32	293.95	291.82
323.13	320.36	320.67	315.1	311.79	320.86	317.76	318.61	324.82	324.72	317.36	321.3	321.46	318.81	317.55	316.25	318.3	318.98	319.14	325.07	319.85	325.23	316.15	319.41	316.14	321.81	322.48	317.55	315.21	320.91	317.27	315.98	319.6	319.26	322.49	320.49	322.1	319.93	320.92	321.19	317.83	317.94	316.71	317.07	316.54	320.83	318.18	319.55	312.8	324.85
296.32	293.68	285.58	295.31	290.91	292.7	296.47	290.27	293.78	297.58	295.39	297.3	294.17	291.81	298.35	296	295.51	300.41	290.8	296.52	294.36	291.96	296.24	288.94	296.65	287.23	299.01	294.12	298.35	299.17	296.7	293.94	295.19	294.04	296.83	297.65	293.47	295.17	293.79	289.38	298.64	291.42	299.03	297.82	293.98	294.96	294.06	295.47	292.43	295.86
305.99	306.29	303.61	303.51	310.67	304.33	299.17	307	307.85	304.87	308.78	304.51	308.1	308.15	304.73	299.55	304.41	309.55	308.9	305.86	307.44	301.11	299.84	308.05	298.88	300.54	307.77	308.85	305.14	305.3	303.28	302.99	308.08	305.12	304.62	303.7	306.58	301.19	301.2	302.61	302.99	306.15	309.91	301.32	307.7	303.79	306.97	301.62	304.61	307.43
305.88	306.71	310.37	309.36	307.58	304.86	308.47	310.6	310.29	309.36	313.69	309.64	309.15	311.12	307.18	309.01	304.3	307.18	304.69	307.97	305.63	307.34	306.22	311.8	304.43	306.21	311.3	309.6	306.42	311.01	309.58	311.28	308.38	308.23	310.4	311.19	305.29	311.09	308.73	308.15	309.2	310.72	310.67	308.74	313.03	309.09	306.51	311.49	305.44	303.95
305.19	301.94	303.3	300.62	304.97	304.79	301.55	306.22	306.01	306.35	303.44	307.38	302.94	306.58	304.17	301.11	302.99	303.16	309.04	307.12	307.52	306.72	306.89	306.41	302.97	309.31	303.66	300.99	310.08	307.48	308.93	305.6	306.11	307.45	302.14	306.19	306.63	308.54	298.94	307.75	304.66	310.81	301.54	301.14	300.1	303.69	301.77	304.09	306.37	297.16
311.56	317.38	320.59	317.55	314.3	313.34	316.89	322.16	310.24	317.79	319.29	313.32	315.92	322.27	317.49	317.34	315.77	318.93	319.85	323.28	320.08	320.72	316.13	309.8	315.54	316.91	317.95	315.52	315.35	319.13	313.88	314.17	315.3	316.59	310.86	315.18	314.62	319.84	315.35	313.66	319.94	318.66	317.42	320.66	317.76	318.81	315.04	316.53	315	315.85
301.99	303.69	301.78	302.63	304.47	306	303.12	305.13	302.19	306.09	299.89	300.66	303.98	301.63	300.17	301.4	303.96	301.01	306.32	301.8	306.09	294.33	305.55	302.82	298.93	304.63	304.33	305.82	298.8	302.14	297.75	303.07	298.58	303.82	304.82	301.83	304.33	298.11	305.81	308.13	299.11	309.92	301.68	305.12	302.5	298.93	299.18	301.1	302.06	302.97
300.84	299.13	307.08	308.73	309.62	308.36	303.23	306.09	302.85	307.47	306.62	308.27	310.35	306.13	311.18	303.62	308.54	304.81	308.36	307.54	302.62	306.14	306.98	302.98	307.66	305.17	307.88	298.12	304.63	304.95	299.32	307.56	307.72	310.07	308.09	306.94	307.41	306.4	304.84	306.71	302.83	307.96	308.76	306.62	311.06	304.26	306.29	308.01	299.7	306.81
298.5	299.02	296.36	304.87	304.47	307.13	305.5	301.51	306.11	304.51	306.72	307.49	303.44	301.91	304.64	302.57	301.24	302.44	298.13	301.6	301.36	303.93	301.12	305.75	304.61	305.87	300.42	305.64	300.94	303.38	300.56	304.51	300.39	303.22	303.98	305.48	304.08	307.26	302.68	304.74	301.15	302.54	301.61	301.54	302.22	297.41	300.71	300.58	302.34	299.88
303.29	299.41	304.15	305.97	303.11	306.08	302.71	299.43	300.76	299.45	302.7	307.91	305.06	301.67	303.39	305.07	306.62	301.62	302.66	301.4	302.52	304.93	301.46	303.35	300.4	300.22	302.65	305.82	302.38	298.37	298.26	303.86	304.25	303.76	302.36	303.56	300.87	300.33	300.47	300.54	304.83	304.08	305.84	309.21	299.44	309.86	303.91	299.2	303.15	302.19
305.26	299.26	299.51	304.95	307.55	307.94	303.75	305.38	304.39	302.58	307.5	305.44	304.46	307.01	306.28	306.27	309.98	306.75	307.07	305.08	303.1	305.38	306.65	305.64	305.27	305.75	306.11	306.86	302.69	304.26	308.2	301.74	307.91	310.78	307.89	305.85	306.74	304.35	304.65	303.3	305.5	302.76	305.22	304.03	303.74	302.59	309.03	303.99	308.44	307.15
305.63	305.85	305.73	302.74	304.73	303.55	300.16	307.9	303.23	304.07	302.66	304.22	299.28	302.18	298.97	308.31	306.86	301.96	305.42	302.66	304.56	304.25	306	298.37	304.19	305.03	309.76	308.75	304.37	306.07	305.57	311.47	311.08	308.86	304.35	302.72	303.34	305.71	304.28	305.24	303.46	301.3	302.77	300.59	301.84	306.89	310.93	308.77	304.24	304.15
303.78	305.39	305.99	302.23	305.81	302.48	300.86	301.07	298.86	307.01	309.98	304.53	302.92	302.97	297.58	309.33	302.51	304.61	298.8	301.95	307.26	300.94	304.99	303.27	306.25	299.81	310.17	301.94	302.53	304.77	299.55	300.36	306.37	304.55	302.13	306.63	298.57	300.32	303.52	300.37	302.13	302.03	300.16	302.73	306.13	307.63	305.41	303.03	307.03	299.7
315.23	314.42	313.53	312.58	316.52	310.45	315.91	315.89	308.38	314.39	319.46	315.34	315.44	306.68	311.88	312.16	314.54	313.93	312.65	312.04	313.38	316.24	313.02	313.06	318.22	317.77	316.02	314.04	308.69	313.51	317.58	308.35	313.92	311.76	311.81	313.48	314.06	309.92	314.29	306.92	313.98	316.78	312.29	314.47	311.42	313.77	315.28	316.62	317.49	312.75
305.09	305.79	309.48	304.91	301.44	305.45	301.09	306.48	308.46	303.27	303.08	299.8	300.2	300.74	301.72	297.03	303.39	306.47	303.79	301.89	303.93	300.58	300.07	303.54	304.14	305.41	302.49	302.08	297.14	304.4	304.49	301.1	300.27	297.54	302.11	300.05	308.83	299.48	306.04	303.01	304.18	300.36	311.85	303.07	298.85	299.8	303.98	298.56	305.3	302.62
312.05	320.81	314.55	313.32	312.57	318.09	314.8	321.17	321.7	315.93	315.67	318.07	313.82	312.05	318.42	316.94	310.85	320.99	321.56	314.25	318.08	316.68	317.5	313.71	315.24	321.3	316.79	316.72	317	318.23	317.69	317.39	313.97	318.41	314.32	313.33	320.48	315.33	318.27	319.42	315.96	316.1	314.59	320.18	317.29	319.96	316.49	314.1	319.34	314.85
326.84	330.48	324.3	323.83	328.23	330.37	332.35	327.62	327.19	324.88	323.68	323.33	323.94	326.54	327.44	328.45	332.5	328.78	327.65	327.28	325.53	325.98	325.59	330.44	326.17	329.78	324.6	319.53	325.27	326.85	323.36	328.59	326.59	329.54	323.96	329.92	331.73	327.11	329.1	328.24	329.62	332.36	325.95	328.07	324.85	329.25	326.11	327.51	330.82	323.64
312.12	311.38	305.93	302	306.77	303.22	305.32	307.38	306.26	309.31	309.6	304.34	305.89	308.08	307.72	304.61	307.8	305.32	304.57	305.86	307.33	302.04	303.88	301.54	301.91	303.97	302.1	307.96	304.68	301.47	301.47	306.76	306.35	304.91	307.62	310.17	306.6	309.19	307.22	307.13	308.72	307.53	302.09	308.03	304.3	306.67	304.29	308.33	303.74	307.62
298.89	307.26	303.07	300.99	302.18	306.41	300.01	299.81	303.58	301.25	304.11	306.61	306.21	304.49	308.16	302.32	304.56	302.31	305.41	303.13	299.73	303.09	307.75	301.83	302.94	303.3	301.84	307.38	306.27	305.57	306.46	304.66	294.42	303.21	303.46	299.46	302.29	309.81	300.35	302.24	304.09	300.46	299.58	299.19	300.17	295.47	306.74	302.34	301.36	303.05
298.87	299.35	304.19	298.91	301.97	301.15	300.7	297.41	301.24	303.64	300.26	299.11	299.19	302.04	300.81	302.95	297.86	297.96	300.13	299.46	303.65	306.28	304.13	296.42	300.33	302.08	307.13	302.32	302.74	297.76	301.64	299.1	302.62	299.04	301.5	299.99	301.56	304.56	301.26	301.26	302.43	299.04	303.39	300.94	300.44	301.56	298.29	298.23	301.58	300.46
292.36	296.09	297.78	288.62	298.05	297.37	300.89	291.01	297.11	287.46	303.47	298.16	299.21	296.57	288.33	298.77	294.65	292.88	301.65	295.51	293.1	294.45	292.01	297.63	291.99	300.06	295.91	293.95	295.78	297.94	292.75	297.36	295.83	294.66	297.24	293.72	294.73	294.99	297.46	293.33	292.88	292.5	290.79	297.09	298.08	292.26	295.08	292.53	295.38	293.22
320.72	316.03	316.85	313.56	312.7	316.86	314.88	322.15	323.39	317.66	319.69	322.43	316.42	319.84	320.11	316.03	321.57	320.54	313.8	315.39	317.58	317.66	326.92	318.71	318.9	320.44	317.47	317.22	316.79	318.33	312.17	320.61	324.88	317.36	315.98	314.91	323.18	315.44	317.91	317.51	311.74	318.1	314.68	317.77	320.87	311.36	312.59	316.38	319.75	314.94
309.34	306.18	315.82	312.4	311.29	315.2	313.15	311	309.02	317.68	314.25	318.41	315.98	311.78	316.59	315.74	313.18	314.84	314.11	316.98	317.86	316.83	316.99	311.5	312.04	309.53	312.19	312.03	306.43	311.17	316.35	312.21	315.65	310.68	316.64	314.52	316.91	312.89	313.18	314.89	313.62	314.28	315.8	317.61	314.61	315.66	314.27	314.28	315.41	311.31
298.9	302.51	303.47	301.51	304.5	302.67	302.52	303.87	303.93	296.88	304.55	300.81	307.59	302.15	303.93	302.39	304.53	302.75	302.07	294.57	304.64	299.49	301.29	303.62	296.91	297.24	297.84	303.68	299.83	302.8	298.39	303.15	295.87	306.74	300.01	302.59	302.89	304.79	303.23	302.64	299.68	298.42	305.84	305.39	298.37	297.48	303.6	300.49	300.3	302.27
328.79	326.68	330.34	330.01	327.52	325.85	326.03	330.07	326.92	325.8	321.48	328.19	326.66	330.85	328.42	326.81	325.94	328.59	324.94	330.88	325.92	322.81	327.48	327.51	324.18	328.57	329.71	323.47	331.82	329.88	325.89	327.29	328.22	326.21	322.96	326.23	327.4	328.15	326.83	334.04	329.83	326.54	332.32	328.9	329.72	326.42	326.14	326.72	331.06	332.57
329.93	327.6	329.91	329.04	326.3	331.46	324.29	324.2	326.74	332.17	324.2	327.78	325.24	326.05	334.25	330.22	328.93	325.27	331.7	326.89	332.45	326.99	326.23	327.06	323.39	325.04	328.45	326.83	324.58	328.38	328.82	326.8	329.45	330.58	328.49	326.44	326.04	326.1	332.92	328.46	328.23	330.99	327.29	327.19	327.67	327.69	329.14	328.67	328.28	325.01
319.15	315.86	316.55	314.49	313.42	315.67	315.58	314.37	314.71	317.61	315.32	317.02	318.38	317.15	315.45	317.66	314.48	319.42	313.26	315.77	313.58	316.53	322.75	317.48	317.5	320.63	318.18	317.73	314.3	319.91	317.55	316.37	314.08	316.6	314.09	313.74	313.58	319.82	319.79	315.02	313.73	317.86	317.36	311.09	314.99	323.49	311.85	312.96	318	316.81
316.2	311.85	315.52	309.04	311.35	307.52	309	317.82	310.69	315.25	313.29	315.34	311.5	315.44	310.47	310.1	315.64	314.95	309.98	315.16	317.44	313.88	314.47	308.61	313.67	315.52	316.5	312.75	313.77	317.48	306.31	310.75	311.43	313.53	315.65	307.3	310.75	308.49	309.65	314.85	316.24	312.28	311.09	311.97	310.63	313.27	310.65	311.59	316.43	311.17
295.8	299.01	300.04	300.67	298.57	293.07	294.76	292.03	293.99	297.58	293.19	297.01	302.66	300.14	291.54	293.31	296.82	297.85	294.82	296.96	297.67	296.84	295.97	291.07	299.14	293.36	298.47	293.64	297.98	294.49	291.12	295.05	298.26	298.17	305.54	291.6	301.18	298.19	296.04	297.03	298.99	296.42	294.28	298.3	296.2	295.97	292.47	290.88	300.03	293.93
320.54	316.68	320.37	320.38	322.92	320.23	314.81	314.72	317.35	316.65	322.7	317.1	313.31	320.16	318.97	318.65	313.38	320.62	314.12	314.44	316.32	320.91	313.2	321	316.94	320.22	314.57	319.78	314.41	316.4	315.15	317.88	323.52	315.42	317.86	318.79	318.78	319.18	323.13	320.93	317.56	318.43	314	318.02	316.74	316.89	316.28	320.61	316.78	319.8
313.63	315.92	320.59	319.69	314.28	314.96	311.32	318.21	316.85	317.32	314.52	319.84	317.41	318.02	313.87	311.59	315.95	320.23	313.63	314.32	315.71	320.09	317.35	312.12	312.78	313.24	315.74	316.7	316.93	315.22	310.49	317.83	313.75	318.71	310.84	319	320.32	313.04	313.21	317.49	319.17	314.74	310.62	317.94	315.47	317.11	309.65	319.65	315.84	322.49
312.69	311.03	318.24	313.83	311.34	314.37	317.25	316.17	318.15	316.62	313.83	314.03	316.06	315.51	316.41	315.57	315.39	314.4	316.48	312.76	311.51	313.76	309.7	312.78	319.1	316.72	313.71	312.01	312.79	311.67	319.62	317.36	313.93	314.88	309.73	308.93	314.28	316.96	315.59	314.19	312.16	312.82	314.01	312.07	313.14	313.52	313.29	313.31	320.82	314.23
305.3	310.41	309.13	306.88	305.39	309.2	303.26	310.3	308.21	304.48	303.94	299.33	306.71	308.95	309.12	302.68	301.23	305.52	301.79	309.39	304.96	300.54	303.63	306	303.47	304.44	308.89	303.42	302.06	311.31	304.98	303.79	305.47	300.45	308.07	308.03	302.92	303.25	303.6	307.88	304.47	305.82	309.83	310.99	303.63	301.82	306.95	306.88	309.4	302.75
312.79	311.57	310.54	313.28	311.64	313.42	316.59	313.13	312.48	307.05	311.06	312.53	316.07	315.58	314.35	310.4	306.89	312.07	310.39	316.61	314.18	315.13	311.01	312.34	312	313.24	316.18	306.15	313.85	319.72	311.91	313.5	314.28	312.76	314.72	310.9	317.11	316.4	314.89	309.15	313.03	311.59	309.01	316.04	316.98	313.04	314.74	311.59	318.23	311.08
304.85	304.2	304.54	306.75	304.9	297.85	304.26	303.73	303.87	300.98	307.4	301.03	305.61	306.34	303.53	303.65	299.65	302.21	303.95	306.53	304.03	301.74	306.04	308.35	302.97	305.99	306.9	303.88	305.95	305.76	307.19	307.25	301.12	304.49	305.86	303.68	309.28	303.99	302.17	307.41	306.34	309.36	306.95	307.39	306.84	302.58	306.09	302.77	303.67	304.41
298.66	301.47	297.2	298.91	303.85	305.06	310.34	306.9	304.45	306.01	301.72	304.72	303.02	304.95	303.78	300.81	304.37	299.85	302.23	303.51	300.05	304.32	297.92	301.23	305.58	301.49	299.44	301.85	307.66	305.36	296.12	301.48	298.79	302.14	304.19	303.96	302.26	301.15	304.08	302.33	301.37	300.9	299.3	300.79	299.55	299.35	300.4	301.46	307.15	302.43
312.38	316.04	317.79	314.76	317.42	314.34	319.61	319.74	315.85	315.61	314.56	319.25	315.97	311.76	316.05	315.61	311.49	316.25	318.34	315.46	320.09	317.18	317.46	321.11	312.9	317.29	314.91	314.22	319.13	316.81	315.69	316.89	317.96	314.22	317.48	314.25	317.01	315.14	316.18	315.61	313.61	312.59	317.69	315.52	313.31	318.67	315.55	317.36	317.16	319.53
300.52	303.24	296.42	301.53	303.47	305.76	302.4	296.81	303.78	299.63	297.93	296.97	295.92	300.14	305.01	296.49	301.19	293.16	299.35	300.92	301.33	299.39	294.5	298.76	297	302.66	300.75	299.72	298.83	298.48	306.7	301.04	300.82	305.21	298.4	296.77	295.78	298.69	304.31	296.09	302.3	301.05	296.36	304.43	304.48	296.79	303.81	301.17	296.54	301.28
333.89	329.06	324.26	323.55	318.92	325.12	326.62	324.75	324.49	328.33	330.54	327.48	326.47	327.73	329.23	322.04	328.15	323.84	332.23	328.18	326.98	328.02	328.76	329.74	326.96	331.42	326.79	328.41	330.66	328.67	328.53	324.21	324.29	329.64	328.34	329.46	326.98	322.95	326.95	329.86	330.34	331.76	325.61	327.93	326.42	323.6	328.42	328.05	325.74	324.62
297.76	302.14	303.76	304.52	299.76	298.99	302.13	306.09	303.73	299.03	301.26	302.41	305.23	302.28	302.14	302.99	302.03	302.87	301.58	301.46	302.12	306.52	301.13	306.05	305.93	302.94	302.94	312.55	301.18	305.5	306.64	301.87	302.21	296.04	306.85	302.69	299.74	300.78	299.34	303.67	294.43	300.87	301.73	304.27	301.7	300.29	301.26	302.94	299.16	301
306.41	303.35	305.07	306.85	301.61	303.05	304.27	305.14	303.24	299.85	304.57	304.38	304.43	301.52	301.16	304.89	299.76	304	303.18	302.73	305.69	306.72	305.67	305.71	305.64	304.99	302.88	304.96	309.16	306.69	301.27	305.87	299.05	303.51	305.11	303.99	308.16	302.83	307.2	303.61	303.52	298.23	303.47	301.17	304.93	301.96	301.91	303.13	303.62	304.91
311.64	311.75	306.17	313.88	312.38	316.02	311.92	311.02	312.54	320.59	313.76	308.21	316.04	315.33	307.41	316.82	313.54	311.34	310.32	312.04	316.58	311.78	311.7	314.1	313.56	317.73	315.1	310.59	310.31	313.46	313.9	312.1	314.14	309.15	312.24	316.56	312.82	313.96	312.58	316	310.1	312.1	313.49	311.82	307.71	312.34	314.55	313.57	315.84	313.12
307.16	307.36	310.96	308.26	309.3	309.86	303.95	308.45	306.64	305.95	307.81	309.42	308.69	307.74	307.62	304.95	310.33	307.91	303.94	307.24	308.92	307.92	309.3	307.22	305.27	303.99	305.34	309.48	307.35	309.67	306.56	307.63	313.94	312.45	307.46	309.21	311.83	307.08	311.43	307.04	308.9	307.88	308.95	301.1	309.03	306.57	314.95	306.74	305.04	308.32
293.97	296.93	295.24	300.2	300.73	295.43	294.94	296.61	295.62	302.83	297.55	296.21	300.04	292.86	290.99	293.99	297.99	296	296.5	294.23	292.33	295.57	290.06	294.36	293.67	295.11	296.33	291.78	299.53	292.72	299.59	294.98	296.46	297.91	297.99	295.62	299.58	293.45	294.84	297.67	293.4	297.59	302.03	298.9	294.51	295.5	294.64	300.81	292.38	295.27
306.98	313.39	306.9	312.67	306.09	305.39	304.99	305.47	306.34	306.83	306.66	308.68	306.06	307.36	308.56	307.45	304.96	306.92	310.06	306.53	307.97	308.67	306.4	305.9	307.9	306.09	307.21	311.56	308.87	311.24	311.52	306.62	310.91	306.99	308.22	307.66	308.71	303.63	309.39	305.55	310.4	307.2	312.19	311.17	307.8	312.06	308.92	309.2	307.76	307.3
310.77	309.89	308.75	305.69	310.75	308.13	301.19	306.89	305.37	310.14	316.38	308.17	304.33	309.54	305.32	312.96	309.41	307.8	306.75	308.29	306.22	310.07	303.06	300.47	310.25	306.02	311.31	307.97	309.11	311.5	306.85	308.11	304.73	306.84	303.96	308.52	308.91	309.59	306.36	309.94	310.31	311.3	306	307.03	307.43	312.37	309.55	306.33	306.2	306.87
305.87	304.37	303.22	305.19	298.73	303.72	307.07	306.45	302.32	310.39	299.34	304.21	303.86	304.64	307.77	309.62	305.59	305.61	310.3	301.43	302.46	300.95	302.66	303.9	304.17	307.76	307.16	306.8	304.99	304.23	301.94	306.57	300.87	310.31	304.34	302.24	305.96	296.26	301.86	303.34	306.59	303.76	304.42	303.88	307.09	298.64	306.27	298.98	301.75	309.82
319.44	322.89	321.77	319.84	318.88	318.55	314.85	322.17	314.88	318.43	318.81	316.43	322.44	316.98	315.62	321.67	313.55	317.62	318.08	313.8	319.07	315.23	317.13	313.36	320.54	317.89	317.58	320.41	322.66	313.24	322.46	321.2	318.51	318.2	319.89	323.12	316.8	318.91	320.65	317.96	317.66	320.1	315.24	319.58	319.24	313.89	317.93	318.66	314.41	316.59
302.53	305.26	297.83	305.45	300.71	302.63	297.29	298.91	304.21	302.46	302.7	295.86	306.44	303.8	298.6	300.46	303.08	297.33	302.95	301.18	303.25	303.67	302.74	301.07	301.33	300.95	301.44	307.5	299.88	305.33	299.76	303.15	296.26	300.35	297.98	301.23	303.16	304.7	300.14	300.6	299.25	304.42	296.64	298.46	300.67	305.28	297.99	301.63	300.4	304.53
303.08	308.08	304.75	307.38	304.15	305.12	303.73	306.96	305.36	306.97	305.56	305.87	298.28	303.51	302.96	306.97	303.46	305.23	307.31	303.92	307.72	302.71	301.17	302.68	306.96	301.7	305.39	307.04	304.95	310.04	312.62	303.79	307.52	301.37	300.73	306.93	303.51	305.77	302.47	303.36	301.52	302.8	308.2	301.65	306.56	305.38	307.43	306.41	307.96	306.01
303.01	304.58	305.34	304.85	306.35	309.83	303.73	303	301.9	303.32	308.41	305.18	305.23	305.57	303.19	298.94	310.04	302.7	305.47	306.05	306.76	304.72	300.99	305.05	304.68	305.1	302.92	308.09	310.22	302.4	302.77	302.71	304.88	307.25	306.13	305.3	308.35	306	304.08	304.43	302.5	304.52	303.53	303.38	307.45	302.88	309.59	308.27	305.57	297.4
317.3	310.94	313.38	314.62	305.35	312.77	309.62	311.3	314.41	315.25	314.64	312.13	313.04	305.88	309.63	310.63	308.24	310.96	314.1	312.55	315.92	310.06	311.55	310.63	312.61	308.26	312.63	312.46	309.62	315.62	317.25	310.09	306.47	309.29	308.15	311.48	310.53	309.3	316.62	307.79	310.46	311.35	305.51	307.23	314.61	309.04	308.54	311.58	312.91	313.86
305.61	307.6	300.03	305.88	299.42	302.18	306.02	301.55	305.57	302.55	300.88	302.13	299.68	303.97	300.97	302.31	304.32	305.58	301.63	305.67	304.81	302.24	305.13	301.81	303.86	309.98	303.88	300.14	302.17	304.32	301.98	303.87	303.62	304.26	299.87	303.22	305.41	304.35	302.84	306.3	303.57	303.57	302.45	302.22	302.83	301.24	303.61	302.79	304.7	305.18
298.8	296.15	299.22	295.68	298.87	299.39	292.96	290.94	298.02	299.58	295.84	294	299.6	293.65	299.42	295.9	296.64	295.07	292.76	296.05	294.97	298.9	296.44	295.05	298.6	298.77	295.88	299.32	298.33	301.64	295.05	293.51	297.15	297.08	296.35	294.51	296.54	297.42	302.01	298.73	293.11	293.77	298.26	294.77	298.85	292.33	296.62	297.27	297.82	294.9
307.91	312.41	308.66	308.86	315.79	309.67	314.22	319.13	315.03	312.91	312.52	314.72	313.07	315.76	315.74	309.95	313.81	311.8	311.3	313.14	313.37	314.94	316.39	315.51	309.36	310.06	315.38	309.63	316.08	315.85	315.51	317.02	309.63	318.67	316.36	315.78	316.8	311.65	312.03	312.07	315.49	313.44	314.61	311.58	313.98	312.4	314.96	311.46	311.44	313.49
300.78	300.57	296.64	305.95	297.99	295.07	305.22	301.14	302.65	301.01	302.75	305.2	299.42	299.62	299.48	300.9	300.74	301.14	305.45	300.01	304.65	308.57	301.26	294.41	301.63	301.1	304.38	299.05	304.49	299.14	295.22	300.76	301.74	300.38	300.44	297.75	299.8	298.49	297.77	298.57	306.32	298.65	301.19	300.43	297.96	305.82	298.65	302.65	299.9	301.65
303.64	304.04	300.5	306.6	309.88	306.64	301.85	303.38	311.06	305.6	301.93	304.91	305.34	303.76	302.49	306.53	309.11	303.93	307.25	309.08	308.74	304.86	300.5	303.39	306.42	304.56	303.72	311.26	306.9	306.36	304.42	309.14	305.72	310.03	302.96	303.01	305.69	306.21	305.26	307.96	301.07	301.64	300.8	307.05	305.37	299.98	309.45	308.07	308.77	306.04
304.89	304.46	303.56	305.44	306.79	308.29	305.43	304.76	300.1	305.62	303.12	306.77	306.79	302.21	301.77	300.9	304.07	302.88	303.53	312.19	304.94	302.2	305.72	308.34	306.5	302.18	305.36	311.05	307.87	303.4	305.83	309.54	307.8	300.58	301.75	299.54	298.28	306.74	307.74	308.93	304.42	305.15	300.86	307.5	303.42	305.33	305.21	307.06	305.41	302.08
307.42	297.83	300.6	304.46	303.99	302.3	302.3	302.79	301.38	301.85	304.13	307.88	302.08	296.56	304.96	306.75	304.99	302.28	304.48	303.36	301.62	303.38	306.89	304.68	306.34	300.91	305.94	304.36	306.94	301.9	298.76	299.67	302.28	295.48	304.86	301.18	301.61	305.46	303.86	307.26	299.33	299.52	301.56	305.01	302.98	308.82	303.72	302.13	297.36	300.8
315.58	314.35	316.42	316.97	314.93	313.48	313.87	314.62	309.89	315.42	315.56	316.85	315.67	315.1	312.24	317.01	313.18	310.52	309.02	322.51	315.04	312.48	306.46	310.79	313.8	315.47	316.02	310.62	312.91	316.33	319.28	313.04	314.95	315.64	313.14	309.43	318.23	319.93	313.08	316.37	309.11	313.67	314.47	317.19	317.9	311.1	314	317.42	312.54	309.63
311.59	310.25	308.36	311.32	312.42	309.61	308.89	310.63	308.35	309.21	311.98	311.71	311.15	307.36	310.79	313.24	307.93	310.47	311.85	313.31	311.16	312.67	314.91	314.08	309.57	305.75	312.85	312.51	315.02	314.15	313.47	312.09	311.34	312.31	311.95	317.94	311.24	311.18	308.62	314.05	310.35	314.53	316.08	311.35	312.59	305.98	307.75	313.37	316.54	312.2
300.1	303.62	301.86	303.43	303.64	304.92	304.1	307.75	302.95	303.25	303.52	305.12	306.74	304.99	307.1	305.37	303.07	301.16	303.02	301.68	302.31	303.97	303.47	304.18	304.66	304.27	301.31	302.13	304.3	309.69	306.52	309.54	303.18	308.35	302.06	302.93	303.6	305.12	300.44	304.3	304.91	305.48	306.63	300.4	306.26	303.71	300.21	305.21	303.2	303.13
320.95	317.2	319.08	323.6	317.45	317.16	319.72	317.32	323.52	316.12	319.39	321.14	319.74	320.49	318.13	320.67	313.51	315.32	322.92	314.04	318.67	320.96	318.86	322.18	320.15	322.15	318.79	321.35	317.29	322.24	322.21	322.76	319.14	319.39	315.13	324.36	322.03	320.8	318.38	318.52	323.09	324.85	318.94	311.91	321.05	316.61	316.33	319.5	318.77	317.3
303.82	302.68	301.94	304.56	304.7	307.37	305.85	301.4	308.17	298.03	304.93	299.85	301.3	301.64	306.01	300.14	300.25	305.03	303.34	301.22	302.67	303.88	302.74	304.09	294.81	303.1	306.85	304.51	304.77	301.73	305.21	306	305.13	304.97	304.11	301.8	307.1	301.98	305.76	299.5	301.68	303.56	300.13	302	303.01	303.09	302.09	303.52	303.11	300.02
312.38	309.91	306.58	311.41	309.74	311.22	315.37	314.42	308.34	308.43	306.18	306.21	312.83	306.8	313.78	312.26	313.22	314.46	313.93	317.81	316.82	306.62	309.35	309.06	311.92	310.63	309.44	308.22	312.03	309.82	307.39	308.81	306.82	308.1	315.87	309.84	309.8	306.79	313.01	311	310.02	309.51	314.09	310.37	310.35	309.67	311.23	310.62	308.58	303.32
293.08	301.95	300.06	296.94	292.22	300.89	298.04	301.8	291.99	299.19	293.7	294.47	295.31	299.97	304.4	299.87	300.19	292.56	294.78	296.7	297.7	289.05	295.81	295.8	294.79	291.67	297.87	290.73	299.38	292.69	302.15	297.83	297.72	297.57	301.9	300.64	295.37	297.26	294.01	296.38	296.01	298.51	294.44	295.68	301.64	293.75	300.71	293.12	299.63	296.42
305.99	304.61	301.96	297.04	296.68	302.09	301.81	301.44	297.5	304.24	304.22	303.87	298.14	301.26	297.51	299.22	297.86	297.95	301.1	301.37	298.9	298.96	302.62	302.08	302.61	299.87	297.59	298.27	302.76	306.77	305.75	300.52	304.83	301.85	301.1	300.4	302.69	299.65	296.33	303.65	296.88	296.45	302.78	301.48	297.94	301.67	298.94	300.89	304.18	301.27
306.35	305.5	303.62	309.37	304.12	308.98	308.25	312.82	303.47	303.44	299.5	309.27	303.43	300.71	303.23	305.33	307.01	309.68	302.45	303.96	305.17	306.68	307.18	304.35	309.3	305.75	311.31	305.63	306.11	301.01	311.48	301.87	301.21	309.04	303.37	304.79	307.41	303.71	305.24	304.54	307.07	305.46	308.18	306.52	305.51	305.07	303.39	305.95	309.58	304.16
318.08	316.16	314.78	311.27	313.75	314.67	316.25	314.48	314.66	316.22	312.32	316.68	312.19	310.32	311.54	319.97	315.26	312.83	313.47	315.56	309.78	316.27	311.77	314.69	316.5	319.9	311.5	316.02	314.66	318.01	314.76	319.6	312.49	313.85	312.47	312.75	316.89	313.18	314.34	313.57	315.67	312.8	313.92	313.42	316.56	312.76	317.94	314.21	312.72	316.34
296.53	295.01	302.79	304.06	303.42	298.52	303.16	301.27	306.28	298.36	299.66	304.06	296.11	302.87	300.09	298.51	299.78	303.5	305.96	298.06	300.36	301.59	302.48	297.8	300.45	303.05	299.06	303.14	300.2	297.08	305.84	301.63	302.77	308.11	304.06	301.56	299.84	302.47	302.98	301.81	301.98	299.78	304.52	298.46	298.81	304.37	300.11	298.71	298.3	305.76
310.49	305.87	317.97	309.38	313.67	315.43	306.43	310.22	316.79	317.32	312.1	314.85	313.31	317.78	317.53	317.6	316.36	319.78	313.98	314.43	323.9	320.63	313	314.61	315.03	314.43	317.83	310.63	313.43	312.34	308.89	311.34	313.93	314.81	316.83	318.99	315.97	314.92	314.47	312.2	315.7	313.96	319.43	316.64	316.52	319.1	313.96	314.51	320.85	312.89
321.89	319.55	313.68	319.4	321.62	319.46	316.23	313.9	323.12	319.61	313.44	316.33	317.93	318.03	320.78	314.45	316.71	320.16	319.91	319.2	319.33	320.41	316.09	319.54	314.2	315.88	313.23	315.9	316.13	314.63	312.27	321.02	319.66	314.93	316.38	313.38	313.22	314.48	314.71	318.78	316.98	315.61	314.1	321.3	320.6	317.76	314.78	316.03	321.48	316.76
304.69	309.9	301.77	306.02	298.64	307.03	300.31	297.91	300.62	304.25	298.95	305.8	308.53	306.22	307.15	302.2	301.59	303.86	308.18	302.51	293.36	304.96	301.08	297.54	302.85	301	307.07	298.71	303.31	302.47	307.8	299.13	306.72	303.08	308.41	303.6	306.74	307.6	301.84	307.72	302.41	304.96	303.23	304.6	307.06	300.23	301.51	299.29	299.34	300
304.18	306.74	302.7	297.54	304.76	307.35	300.29	305.36	302.07	301.75	306.08	300.74	308.74	301.37	304.15	301.55	310.05	304.73	299.76	306.29	303.97	304.34	308.86	303.61	305.35	310.77	300.49	296.51	304.05	307.13	304.45	301.18	305.71	302.43	303.17	307.03	305.22	305.1	300.14	301.73	301.65	301.43	305.53	303.2	298.76	305.98	308.18	304.11	302.96	300.17
298.86	305.86	307.38	308.13	301.49	300.67	301.59	300.68	297.5	301.76	302.13	299.74	300.88	303.08	303.34	302.15	301.11	304.35	301.8	307.39	302.83	300.07	302.89	297.45	302.61	303.24	303.1	306.95	303.52	305.85	307.6	304.89	304.35	299.89	302.04	303.15	302.88	299.61	297.81	299.1	297.64	299.69	305.33	306.62	307.41	299.79	305.01	303.62	301.73	305.54
302.04	309.15	301.56	307.83	304.74	308.97	307.62	300.9	309.88	307.61	303.98	307.46	311.65	303.22	306.04	310.86	305.85	308.39	310.62	306.55	304.96	309.63	307	307.16	303.14	305.95	307.29	306.49	309.38	308.86	308.96	312.79	306.97	310.56	313.64	308.33	307.01	305.23	308.42	308.65	313.48	308	307.98	307.98	305.88	306.81	303.51	305.77	312.22	307.28
311.83	314.46	312.12	317.63	319.66	311.87	316.77	311.97	315.26	315.37	320.17	318.76	311.85	314.05	316.46	313.21	315.83	313.23	311.27	312.11	315.83	313.75	310.68	312.69	312.66	312.61	312.82	314.93	313.88	313.46	317.93	317.86	311.17	313.67	316.19	321.32	315.74	314.03	318.19	317.3	311.94	315.37	319.61	312.19	314.69	309.73	317.82	315.88	312.85	313.73
301.14	306.12	308.62	306.4	304.46	297.7	301.43	305.72	303.1	299.17	302.36	295.01	308.68	301.69	300.06	302.81	301.85	305.84	296.65	301.51	303.53	301.96	301.71	308.41	298.96	300.85	299.44	305.63	297.2	303.11	306.26	300.66	302.51	301.29	302.57	301.1	302.77	307.87	300.38	306.02	300.4	305.73	307.04	308.1	299.41	299.84	307.83	301.97	303.74	304.95
318.8	311.09	318.22	315.99	311.18	316.21	314.15	312.4	319.78	317.84	314.35	313.76	320.69	315.3	315.85	317.11	317.08	314.21	311.14	314.45	313.65	316.37	316.04	316.8	314.45	311.04	314.4	311.62	315.88	313.97	314.29	315.94	314.29	310.43	319.49	314.63	315.14	318.58	316.36	316.92	313.25	316.94	313.14	312.69	319.48	313.93	315.12	315.48	315.71	314.85
303.91	304.67	304.26	305.26	303.72	303.15	301.7	302.84	299.56	303.19	302.43	303.45	307.87	300.06	303.98	302.29	306.61	301.77	299.96	305.99	300.46	300.37	307.61	305.56	306.94	304.94	303.79	304.76	298.23	305.32	308.12	307.68	305.46	306.98	306.48	310.21	304.23	300.08	303.69	301.38	304.41	307.82	299.54	310.45	306.79	309.11	307.91	306.16	305.96	303.06
302.66	303.86	304.67	298.17	293.21	303.47	304.47	300.2	301.96	298.65	295.58	305.67	301.31	301.01	296.34	305.46	299.29	308.06	303.57	302.56	299.7	298.21	300.27	298.59	297.95	304.64	300.12	301.02	300.85	299.66	304.66	296.66	301.59	300.16	302.56	306.56	302.22	300.51	301	294.57	298.41	304.82	300.98	300.88	298.78	299.3	305.84	301.97	304.66	299.45
315.28	317.31	313.66	317.68	312.16	311.09	311.97	316.74	314.5	316.54	314.25	316.19	319.05	313.09	313.18	309.5	313.43	310.15	314.06	314.06	316.85	309.78	314.94	311.99	318.6	318.53	316.05	314.71	318.89	316.55	315.61	315.05	316.29	312.26	311.64	318.91	313.97	312.85	311.34	316.46	311.13	315.15	315	314.88	314.15	317.37	317.96	316.5	318.56	313.95
305.97	298.21	306.34	303.15	304.47	305.08	306.93	306.27	303.23	304.43	307.58	310.35	304.97	306.73	306.88	304.14	305.67	309.69	305.97	304.32	307.61	310.66	303.27	308.77	302.69	301.81	303.08	299.38	307.11	306.69	306.14	308.09	304.85	303.18	302.96	311.15	307.21	307.34	307.59	304.84	310.94	307.14	307.98	305.14	308.11	299.93	307.14	305.84	300.94	303.35
302.9	307.36	301.25	306.63	305.22	305.57	308.95	301.5	307.86	306.46	300.69	304.33	307.03	307.24	306.98	305.34	304.29	310.45	307.58	299.34	305.89	303.78	303.78	303.74	306.79	308.32	310.68	309.68	310.16	310.58	308.92	299.68	308.27	304.67	304.85	304.76	312.64	309.38	308.71	308.63	305.48	313.27	304.55	306.09	306.3	309.56	305.85	300.05	299.66	304.58
312.18	305.76	305.81	306.3	307.29	311.34	310.53	308.77	309.63	305.88	303.79	307.6	310.3	303.81	304.01	308.31	309.36	306.86	314.05	308.17	302.01	307.16	303.51	305.71	307.68	310.83	307.05	310.37	299.87	307.54	313.96	305.09	310.02	307.93	307.98	308.56	302.92	304.16	306.66	310.32	309.84	310.1	308.53	308.89	309.78	311.29	312.32	309.03	308.21	307.71
313.05	319.87	318.43	313.89	315.71	314.65	311.67	316.74	315.6	312.62	313.63	317.21	313.76	315.09	312.83	316.56	316.48	314.11	313.2	312.24	314.34	311.18	315.97	311.39	308.15	311.99	313.41	315.96	312.44	313.45	317.62	319.25	312.15	313.46	317	312.86	316.1	315.95	310.09	309.98	319.15	314.69	312.45	317.3	314.41	307.91	310.22	313.65	318.16	311.96
299.11	301.32	302.03	298.51	303.89	306.01	297.59	301.93	301.34	300.86	299.46	301.39	301.78	301.89	300.23	303.53	303.9	301.08	303.26	306.16	302.2	303.36	300.85	298.73	301.42	300.69	302.26	309.33	298.41	307.52	307.83	299.22	299.35	300.38	304.78	302.26	300.44	302.13	307.65	303.31	301.81	303.09	301.03	305.95	300.14	302.91	303.34	301.88	302.31	305.07
319.84	318.71	320.41	315.48	314.62	319.14	322.59	321.44	315.7	318.66	322.64	318.64	320.1	315.87	320.32	321.08	315.5	318.51	319.74	321.48	319.41	321.93	319.23	315.14	320.03	315.43	323.16	316.87	316.68	318.84	316.2	319.48	313.35	322.51	320.96	317.42	321.24	321.39	321.54	312.36	321.16	311.43	318.12	315.55	319.69	317.32	318.76	316.98	319.2	318.64
313.03	312.38	316.24	315.84	316.57	315.25	319.81	315.73	317.57	314.56	319.78	318.72	317.27	314.96	312.24	311.08	314.9	318.24	322.21	316.17	317.18	313.62	311.93	316.79	316.25	315.11	315.48	309.21	314.08	313.25	317.76	312.14	318.6	309.89	314.44	317.34	309.89	311.76	316.37	319.91	317.87	317.22	321.7	317.45	313.36	318.85	315.62	319.87	318.79	318.27
318.91	318.94	321.19	319.12	318.2	321.04	315.12	318.16	316.01	319.67	317.96	319.71	317.13	317.21	319.7	317.02	315.76	314.83	316.84	316.49	315.95	311.36	319.32	312.43	319.13	326.49	319	316.49	312.91	318.19	315.35	315.26	315.94	317.5	312.89	309.97	317.46	315.34	316.45	317.24	316.3	317.41	315.25	318.12	319.29	312.25	319.24	314.83	317.28	321.38
303	307.24	304.29	307.5	307.53	301.25	304.8	303.64	304.59	303.6	308.13	297.29	304.89	303.68	303.21	301.49	303.72	302.77	303	304.5	303.97	305.59	301.39	302.76	300.54	299.95	301.47	299.49	303.37	306.83	299.44	296.46	305.75	304.37	306.45	300.54	301.43	302.75	305	307.85	304.73	301.66	303.65	307.39	305.76	305.22	303.39	301.52	300.67	306.32
305.55	305.01	296.82	305.99	303.38	304.98	298.88	305.87	306.31	303.14	304.58	300.9	300.73	303.39	304.57	303.48	301.99	300.34	305.15	303.44	307.32	303.89	299.78	305.14	300.69	305.97	304.81	302.99	303.73	301.08	303.12	302.39	298.06	302.63	300.87	303.21	301.46	304.35	304.34	301.34	298.8	301.02	301.32	300.6	302.49	300.72	305.01	304.24	302.64	303.71
306.49	304.56	305.49	305.12	306.81	303.72	301.34	306.26	303.65	307.01	309.02	305.85	301.87	305.18	305	304.33	303.04	306.12	304.99	300.84	304.13	308.65	308.78	306.94	308.06	305.68	306.31	304.37	310.95	306.56	312.23	302.75	303.72	303.51	302.71	306.28	304.48	305.82	314.02	307.33	304.84	301.8	307.15	307.68	310.35	308.08	304	307.55	307.62	309.37
307.19	304.56	307.94	306.08	309.35	309.79	311.39	315.03	309.09	313.31	308.09	313.97	306.44	309.79	309.37	311.06	307.23	312.65	305.46	306.79	312.11	309.98	307.87	310.87	301.88	310.99	306.33	305.09	307.09	306.42	309.55	309.61	304.74	307.03	306.95	310.02	303.35	309.43	309.4	310.34	313.23	310.48	312.49	306.91	312.9	306.16	311.69	312.85	309.16	307.39
303.71	305.02	304.09	301.79	302.37	311.26	306.9	304.75	305.15	308.36	306.52	307.13	301.28	304.59	308.06	306.9	301.11	306.05	301.34	305.77	300.51	307	307.25	296.85	308.43	303.93	304.24	302.84	299.23	305.84	306.68	302.47	303.45	301.49	300.13	302.8	303.95	304.64	305.25	307.37	303.37	304.89	302.83	299.99	307.23	303.98	304.28	305.79	304.02	304.05
317.25	314.54	316.8	319.32	317.72	317.29	316.8	316.98	315.86	317.74	312.34	317.22	318.27	311.55	319.11	317.42	315.31	314.85	314.3	318.55	313.02	318.65	315.92	318.2	319.13	315.7	318.98	316.8	312.03	317.28	318.97	315.84	314.39	320.16	319.65	317.15	312.58	315.22	322.95	327.16	317.8	317.23	315.42	319.28	318.22	313.9	315.87	317.55	317.36	315.26
315.65	317.02	317.65	314.76	313.09	314.99	320.5	314.21	315.18	313.38	307.71	317.13	311.78	316.31	306.76	309.11	312.73	312	311.69	313.5	312.97	310.87	313.89	314.47	315.97	310.85	315.67	312.48	307.9	315.59	313.3	310.63	317.06	313.71	316.31	310.38	312.09	315.41	311.82	314.54	312.74	311.84	311.93	312.4	304.57	309.28	314.07	312.78	312.42	311.53
293.01	293.72	294.12	299.04	291.55	293.15	294.02	298.38	297.03	299.58	292.49	300.04	292.84	292.59	295.41	294.91	298.58	291.54	292.47	297.68	295.53	294.45	291.5	287.75	301.25	297.13	294.96	292.67	292.98	297.03	296.61	290.02	291.58	296.9	298.44	295.12	294.16	292.79	292.17	290.8	298.3	297.63	295.67	293.45	295.24	293.79	299.33	296.05	297.08	296.49
320.88	317.29	320.49	320.48	310.62	318.42	314.79	313.75	320.5	317.79	313.52	313.21	318.1	318.38	315.04	313.01	307.8	314.8	316.81	314.29	315.75	317.31	314.72	319.57	319.77	319.42	316.74	316.57	319.39	316.01	318.43	317.16	315.26	314.07	319.72	316.08	316.33	313.87	319.11	314.29	309.23	313.33	309.8	316.74	316.29	312.8	320.78	313.64	315.2	315.23
329.06	328.53	328.76	327.11	332.28	332.6	330.96	326.31	324.31	331.84	328.31	334.16	327.46	327.55	327.47	329.55	330.26	330.62	330.42	326.72	326.97	329.36	336.35	326.46	325.71	325.79	337.79	331.99	331.51	327.57	329.87	329.09	325.19	328.71	327.53	329.19	328.86	332.89	326.66	326.01	324.27	330.75	325.89	334.45	334.67	326.88	330.41	329.66	329.59	327.66
313.9	314.58	316.61	313.01	313.85	307.32	316.75	310.62	314.19	314.01	315.69	311.21	315.63	308.28	311.3	309.5	311.07	313.53	311.05	308.61	313.54	312.58	308.02	312.54	317.52	311.49	307.85	311.11	313.42	313.03	314.3	314.57	303.17	306.02	313.31	313.38	311.63	309.15	313.85	307.56	312.22	316.9	314.68	314.57	314.36	312.89	312.09	316.34	313.29	310.63
310.51	309.5	312.39	314.02	315.12	314.74	313.18	313.45	315.34	314.04	318.51	314.23	317.75	310	312.62	314.99	313.07	314.99	319.27	313.24	315.77	315.38	307.44	313.12	314.33	313.21	311.59	316.4	315.8	319.23	316.03	310.98	313.22	318.11	318.03	316.06	315.87	312.63	316.19	315.29	310.35	317.03	311.89	312.11	312.85	313.43	319.76	316.64	312.98	314.25
315.51	316.56	318.61	311.84	313.35	308.67	313.38	306.88	316.48	315.08	310.36	313.11	314.06	315.38	313.12	309.94	313.2	314.51	308	310.7	309.21	316.04	308.72	308.35	316.2	311.24	313.94	312.6	308.7	317.25	308.26	312.87	317.62	313.34	318.54	313.24	314.51	304.12	311.93	311.88	310.86	312.62	314.99	312.46	315.02	310.65	318.77	312.49	307.68	309.85
290.32	296.7	295.81	290.57	293.13	294.56	292.59	291.32	297.02	297.47	291.36	294.03	289.99	293.96	297.54	294.61	293.48	289.63	293.07	296.43	296.17	291.14	298.29	298.26	297.37	296.72	297.85	297.2	290.84	288.98	293.97	298.01	296.55	296.5	295.65	290.68	294.44	292.53	296.8	293.17	290.82	292.76	297.21	296.69	292.92	293.77	295.18	292.78	295.77	297.41
309.61	306.99	310.41	310.4	311.8	309.22	305.44	312.05	311.53	310.23	306.89	310.47	313.35	311.16	306.87	309.09	306.91	309.75	310.94	310.88	310.76	303.76	311.6	312.88	313.01	309.69	310.03	308.93	313.75	310.07	309.64	306.03	309.09	306.29	309.86	313.01	311.9	311.04	306.01	312.25	309.36	307.15	312.72	308.3	307.33	311.08	307.43	306.28	311.6	306.86
320.02	318.99	318.41	314.43	320.02	319.3	317.11	316.66	315.69	318.32	319.94	319.36	322.54	319.49	324.9	319.6	320.38	315.4	314.09	319.17	315.18	316.25	319.8	319.57	320.34	316.97	319.56	313.93	317.05	317.42	319.27	318.92	321.93	322.31	320.68	316.15	313.23	317.57	322.33	319.75	322.51	318.92	316.54	325.97	319.75	317.19	320.82	322.31	317.27	320.13
307.24	299.73	300.43	305.25	307.23	310.05	308.37	303.23	301.06	304.38	305.01	307.34	309.01	304.28	304.22	306.86	304.86	306.71	306.85	302.86	301.23	307.02	306.54	308.61	308.09	303.01	302.18	307.56	305.38	309.53	300.94	305.61	299.19	301.57	306.79	306.91	304.12	300.17	311.76	302.27	307.13	305.27	303.32	306.12	309.02	299.19	302.33	306.77	303.44	302.21
319.89	319.26	318.48	316.52	320.95	318.74	319.42	316.8	317.07	315.38	315.58	321.01	315.82	321.69	319.19	318.94	319.29	319.58	318.44	313.76	318.1	320.25	318.51	316.94	316.82	315.46	317.18	317.03	317.25	314.97	320.77	317.09	314.35	321.62	320.16	316.87	326.07	322.63	315.79	313.88	314.9	313.32	320.04	316.6	321.51	319.62	321.33	319.61	317.04	317.95
304.97	301.64	306.56	307.77	302.78	313.6	302.68	306.36	312.81	307.11	303.87	307.67	305.71	304.63	307.76	301.99	308.44	306.45	308.55	303.76	307.55	309.05	306.35	307.62	308.26	306.17	298.68	305.64	301.23	305.08	312	303.09	307.23	300.4	309.21	302.62	304.95	309.79	308.2	303.23	305.84	303.24	308.75	304.77	307.28	307.33	309.68	305.42	310.12	308.55
306.74	313.87	313.18	309.36	308.55	315.79	310.56	305.61	311.64	307.2	311.72	315.4	311.6	310.84	310.69	313.02	311.48	313.44	308.77	312.01	309.05	308.65	313.47	307.27	308.88	309.39	308.14	308.97	311.26	311.28	306.12	310.37	309.21	309.33	312.53	312.9	317.37	311.42	309.48	311.38	313.35	308.92	309.65	311.99	309.28	312.35	307.81	311.63	311.17	306.5
315.34	310.34	317.07	317.84	317.16	313.83	315.38	316.21	317.82	318.63	319.35	318.56	315.43	314.96	317.88	317.47	314.87	316.28	313.59	313.9	315.33	318.81	313.59	312.56	317.28	317.2	315.71	314.85	316.49	318.97	318.76	313.82	314.44	318.54	316.44	316.32	316.65	318.25	315.49	318.33	315.96	314.88	318.52	316.94	312.9	316.61	312.65	317.14	323.51	318.79
302.23	305.19	302.42	310.7	305.29	302.38	304.61	308.78	306.96	305.43	306.72	309.11	306.55	309.17	306.68	299.51	306.07	306.06	302.61	303.5	309.74	301.3	307.47	304.53	310.04	302.95	308.33	313.21	304.69	308.02	302.52	302.65	300.53	301.01	307.11	298.55	306.29	305.75	308.99	306.86	304.87	304.33	303.44	302.22	305.91	302.42	305.47	303	306.77	306.07
318.96	318.62	311.98	323.1	315.79	321.13	312.35	315.69	314.97	317.39	311.01	314.41	315.17	319.52	315.23	318.48	316.61	318.62	319.91	319.99	319.96	319.09	315.49	315.25	315.87	316.39	318.23	315.45	315.36	322.87	321.7	319.12	315.56	317.55	315.56	318.11	314.24	314.5	317.41	315.69	313.24	325.18	317.45	314.53	319.82	319.66	315.51	316.14	321.95	324.53
313.36	312.13	314.93	312.61	309.25	316.83	321.05	309.58	315.34	313.35	309.5	313.83	316.09	317.08	310.31	310.01	308.19	310.86	313.12	314.9	311.33	317.18	309.87	314.09	315.49	312.88	314.21	309.16	314.2	314.24	314.05	310.64	310.19	311.52	308.32	316.12	312.47	313.68	310.88	313.99	319.92	315.25	316.08	314.77	313.81	318.3	310.77	312.35	313.6	312.6
314.78	320.06	321.38	316.69	315.88	314.31	316.89	318.7	318.05	315	316.95	318.52	319.28	320.64	317.83	317.25	320.73	323.08	320.68	319.26	321.99	323.82	320.72	315.75	316.56	319.33	324.63	317.9	318.93	318.01	320.62	317.39	318.67	310.81	320.14	320.22	317.97	322.33	319.09	319.45	315.6	316.95	319.79	318.93	317.9	316.17	319.27	322.21	319.85	314.6
321.3	330.21	327.58	325.28	328.8	326.41	328.01	321.56	330.93	331.29	333.14	325.29	324.25	323.53	327.42	322.83	327.55	325.76	329.72	327.08	325.14	330.11	327.1	327.11	332	329.22	324.39	326.46	322.99	324.71	328.59	324.87	324	327.15	327.69	328.33	330.4	329.68	322.68	327.21	328.94	325.99	329.85	321.69	328.89	331.45	324.65	328.99	326.08	324.9
306.76	298.54	303.7	304.47	304.56	309.93	304.98	302.35	302.73	305.24	300.29	306.22	306.28	299.96	301.36	307.18	298.52	303.56	300.08	305.32	300.35	304.04	306	305.22	301.52	304.54	306.39	302.49	301.81	302.96	300.33	305.16	298.56	304.82	308.57	305.68	300.59	297.76	306.65	307.09	305.63	303.87	302.42	302.6	307.47	306.25	309.09	303.1	300.6	301.11
296.98	300.58	302.04	305.16	301.28	305.25	298.95	302.47	307.17	300.31	303.41	303.43	303.42	301.25	303.81	305.28	305.87	304.15	303.55	304.02	302.43	306.21	300.43	306.55	303.57	307.52	303.03	301.23	304.45	305.91	302.83	300.27	303.88	307.67	302.27	300.13	303.88	300.84	302.36	306.32	300.56	304.15	302.77	301.03	301	300.32	302.29	298.12	299.63	299.57
315.43	311.57	312.24	316.5	310.04	311.51	310.03	313.38	314.89	320.12	311.55	311.63	313.87	315	309.87	314.95	315.71	312.44	313.36	315.05	317.48	314.09	310.01	308.75	309.05	314.57	310.88	313.31	314.49	314.31	312.02	318.23	312.73	314.14	313.85	313.12	315.17	314.71	308.61	310.58	311.96	310.28	314.74	312.91	307.06	319.23	315.08	314.89	317.48	308.71
323.21	320.08	321.19	315.73	322.2	314.6	320.84	319.44	318.37	320.21	319.41	320.74	316.39	319.21	314	319.1	319.53	320.73	320.15	315.57	316.93	316.57	312.4	315.62	317.19	321.01	313.48	322.45	321.81	317.34	316.12	318.9	318.2	314.02	316.62	315.71	318.37	318.24	316.74	320.09	309.81	316.23	319.1	318	322.91	323.35	312.97	320.61	315.02	326.08
317.86	315.36	321.77	316.52	314.95	317.32	314.3	315.91	318.66	316.38	321.42	320.45	320.35	318.05	318.12	318.71	317.91	314.93	317.63	311.32	316.68	319.11	321.17	318.9	318.85	318.58	321.31	322.7	319.91	321.28	321.11	315.54	320.1	322.74	319.82	324.12	324.17	316.45	315.89	316.83	311.74	318.63	316.61	315.41	324.05	315.67	318.13	319.17	317.74	317.39
302.27	302.94	297.84	296.48	298.7	302.3	300.36	299.54	303.48	302.66	302.91	299.02	306.5	305.24	302.76	297.04	301.2	302.6	304.6	299.83	299.95	302.12	306.56	301.22	304.63	304.16	302.08	304.04	306.51	304.85	304.45	302.76	303.63	298.51	301.08	301.16	302.73	300.39	298.49	300.9	305.87	304.97	299.66	306.49	304.76	306.06	306.37	299.4	302.97	294.92
327.74	322.78	324.17	316.75	326.88	326.31	324.66	326.2	326.06	325.3	324.95	321.1	326.49	328.65	325.19	321.74	324.19	323.56	322.67	324.61	323.85	322.01	328.5	324	321.85	330.56	319.95	326.55	325.88	324.51	323.32	324.61	326.44	326.47	322.88	329.67	322.93	325.42	330.15	326.31	323.14	325.43	323.94	320.91	328.19	326.27	325.39	323.34	323.15	321.54
307.34	311.95	313.46	311.29	308.5	312.71	310.26	317.53	312.85	315.16	316.22	313.47	314.21	316.96	309.33	310.34	316.43	311.81	309.84	310.66	313.93	314.57	313.72	317.8	310.35	311.35	315.22	314.86	312.5	312.72	307.65	310.39	311.46	309.04	309.33	314.56	309.98	315.03	316.62	313.15	316.87	306.59	313.26	312.49	307.07	312.92	309.61	315.11	306.94	316.17
306.33	313.63	307.08	307.4	314.21	311.73	307.95	312.19	309.15	305.33	307.34	307.25	308.42	306.91	307.5	312.34	310.14	307.7	309.05	312.8	309.41	307.47	309.59	309.67	304.99	306.41	312.71	305.47	310.11	306.05	309.51	311.47	311.71	305.93	312.84	307.52	308.1	305.18	307.04	306.87	303.65	312.51	313.15	306.98	304.6	306.69	309.58	305.64	308.38	308.51
330.38	329.62	326.76	331.39	331.86	333.14	322.37	329.42	331.32	322.88	327.55	320.96	326.68	329.84	328.09	326.81	324.8	331.98	330.29	331.46	329.83	326.73	326.49	324.79	327.69	333.22	329.99	333.67	327.75	326.63	327.17	325.29	327.97	330.38	330.14	329.29	325.37	324.85	328.42	327.43	324.89	330.53	326.7	330.66	327.73	325.63	332.78	324.93	331.72	326.82
328.82	326.93	329.79	323.7	326.37	325.73	327.3	328.43	328.13	328.33	325.49	326.94	328.33	328.99	326.08	328.14	326.25	327.6	331.12	323.43	328.1	329.52	330.04	323.88	326.29	331.82	328.61	326.84	326.67	330.84	329.82	328.19	328.52	332.6	326.13	325.57	331.93	325.3	329.77	321.97	331.58	328.77	323.14	327.12	328.92	324.39	327.52	329.23	324.13	325.62
313.3	315.54	309.24	312.16	311.94	310.11	315.27	310.91	312.39	314.18	310.85	313.42	311.05	318.2	315.44	315.68	310.39	314.28	314.47	317.12	306.82	314.07	308.55	314.83	310.29	312.84	312.9	313.77	314.23	317.08	317.33	316.37	314.47	313.46	313.21	314.18	314.64	317.09	316.68	307.78	317.2	313.47	312.8	314.55	313.64	309.17	313.93	315.14	305.21	306.96
312.99	315.34	319.66	314.41	315.2	316.31	316.06	312.36	317.58	311.47	318.09	310.93	313.68	313.82	314.96	314.11	312.66	312.74	313.94	316.48	315.54	310.34	314.14	313.17	312.59	316.86	315.95	315.25	314.9	315.6	318.27	313.26	311.57	318.01	313.4	317.28	310.6	317.2	315.09	316.88	316.75	314.04	316.56	312.31	317.25	314.61	317.91	314.86	313.85	315.54
333.16	327.01	330.98	322.15	329.93	330.08	325.5	331.65	329.2	333.59	325.29	331.44	326.3	326.19	325.73	327.23	330.31	330.21	326.16	329.25	329.91	321.5	330.2	320.18	324.54	326.26	327.56	332.46	327.44	330.63	330.74	323.12	332.86	327.5	324.89	329.43	330.39	330.64	329.07	331.23	328.99	329.28	325.14	329.47	322.93	326.15	324.02	330	327.89	331.89
327.39	329.45	334.12	329.88	326.24	326.82	330.92	323.75	327.33	331.24	330.58	334.23	326.07	331.1	329.88	327.93	332.84	331.33	324.79	329.95	327.88	327.84	326.04	326.03	322.01	325.33	325.59	326.15	324.68	326.64	333.68	330.51	333.03	328.2	322.76	333.25	326.21	327.96	329.84	327.33	327.31	329.17	326.68	332.19	331.32	331.78	326.47	326.21	325.88	323.52
313.22	314.8	307.75	311.59	314.16	311.36	311.06	309.3	309.22	314.41	314.18	309.1	309.16	307.36	306.18	309.17	310.96	310.47	308.55	306.62	308.23	308.7	313.37	312.51	310.22	312.87	309.02	313.79	310.26	312.32	306.53	312.84	312.35	313.28	312.18	308.54	316.01	310.83	309.49	306.05	315.14	312.24	308.82	309.4	311.61	307.03	308.83	312.06	307.79	306.93
312.93	311.13	313.07	316.71	312.4	316.65	316.11	314.15	314.18	312.83	319.04	318.87	311.7	310.15	318.69	310.2	309.82	316.73	313.2	311.96	318.43	311.12	318.8	311.34	316.53	316.91	314.05	313.71	315.46	314.62	313.63	309.86	320.36	316.08	313.76	311.67	316.44	314.41	317.74	317.9	308.86	315.68	313.53	310.4	314.25	314.43	317.49	311.05	315.62	312.49
315.17	313.48	314.16	311.89	316.48	318.86	320.03	312.55	316.39	314.56	311.71	319	311.97	313.39	311.79	315.71	319.27	318.22	322.94	309.65	310.6	321.25	318.28	311.98	318.08	313.61	314.47	319.7	320.86	317.08	314.86	318.91	318.25	316.34	315.81	313.54	312.98	319.68	314.45	317.18	316.26	316.31	317.6	318.5	315.58	316.1	315.94	318.35	314.79	309.93
303.07	292.89	296.93	300.34	301.04	303.69	304.36	300.75	303.91	301.31	297.65	297.09	297.14	296.42	304.18	301.06	308.53	297.85	300.47	295.59	293.31	304.75	297.26	300.56	298.06	302.73	297.83	297.31	306.45	302.15	297.69	300.51	294.47	298.32	298.59	300.01	296.79	302.48	298.84	303.8	302.39	302.44	296.83	298.87	298.31	301.66	298.57	299.24	303.22	293.81
316.66	314.72	320.86	314.49	319.09	316.84	313.22	316.32	317.27	318.24	318.05	324.12	315.09	317.11	316.65	312.17	313.94	314.84	317.15	318.64	319.97	319.05	317.79	319.38	318.84	320.38	317.27	316.41	316.63	316.55	321.18	315.15	318.97	314.87	319.66	314.98	316.64	318.2	312.04	317.86	316.97	321.98	318.73	317.47	316.02	317.28	314.18	318.27	319.42	319
304.1	305.45	307.05	304.45	308.48	307.7	305.88	305.71	299.69	304.03	304.17	303.98	304.76	307.44	304.35	304.36	309.94	308.99	302.69	304.06	307.14	306.75	301.93	303.78	308.48	312.08	300.89	307.07	305.38	308.89	300.48	296.96	304.82	308.78	303.24	308.27	304.31	303.56	299.53	306.1	305.67	302.7	306.2	306.32	302.51	306.63	302.43	301.51	304.94	306.14
304.29	303.35	302.32	302.04	304.64	296.27	305.48	300.34	304.78	297.58	300.14	298.52	301.73	300.14	302.33	299.32	303.77	302.29	299.47	300.52	301.42	305.01	307.34	299.46	302.05	299.32	301.2	304.07	295.7	302.11	305.23	300.51	302.17	303.48	299.75	304.43	301.85	307.1	297.87	301.86	303.53	301.36	302.28	297.75	301.81	296.08	304.35	300.55	299.68	299.72
300.16	303.53	307.85	301.08	301.21	304.45	303.82	306.09	309.17	300.17	303.57	304.14	301.74	301.01	301.98	305.25	305.48	307.9	307.13	301.02	302.21	304.39	302.5	299.59	301.91	304.14	302.09	303.71	302.27	300.9	305.66	308.83	301.28	299.4	306.25	299.59	305.54	304.15	307.47	301.97	307.78	303.77	304.09	304.71	303.09	303.78	302.64	303.36	296.75	298.29
320.63	319.84	325.03	325.53	322.11	323.45	326.61	323.2	325.11	330.07	319.36	326.35	324.54	322.28	327.85	321.21	323.73	323.21	320.62	324.94	327.01	321.19	325.62	322.47	325.29	324.66	320.79	324.84	325.96	325.35	326.46	317.46	321.06	325.46	320.21	324.83	320.26	326.85	320.28	329.49	324.28	324.97	326.96	328.31	320.38	322	328.1	324.71	324.4	328.3
304.78	305.38	308.22	311.71	305.82	310.5	307.24	309	307.96	303.71	308.1	307.53	307.58	309.14	312.09	311.87	311.04	303.4	307.07	307.37	309.59	315.28	308.04	304.56	311.66	304.57	309.83	311.04	306.19	317.17	313.06	312.2	310.41	307.55	315.4	309.97	306.91	313.23	306.65	306.74	309.84	304.96	309.85	307.17	305.34	312.44	304.07	307.15	312.94	309.08
309.69	308.96	312.92	315.22	318.68	316.04	321.99	319.74	315.5	314.42	315.55	312.22	312.96	315.01	313.54	314.82	314.2	315.58	310.49	314.89	316.92	314.09	319.31	312.75	312.06	314.81	315.61	313.2	317.25	314.36	318.25	315.7	312.47	318.55	320.22	311.79	315.25	314.75	319.18	321.02	311.12	311.87	314.48	315.76	319.33	319.49	317.48	313.77	314.34	312.55
317.33	320.83	327.25	319.73	317.32	315.07	321.13	324.99	319.79	320.5	325	322.01	320.95	315.09	324.06	316.7	321.02	321.55	320.05	317.33	318.3	317.66	322.01	320.51	318.09	323.43	323.17	317.7	322.7	320.67	319.87	322.71	319.48	315.85	318.81	312.47	317.56	321.05	321.02	321.15	322.27	321.2	320.6	322.53	321.29	316.62	320.2	315.66	317.8	322.19
323.87	325.33	324.09	331.68	327.55	334.04	327.74	321.95	330.99	325.27	325.94	324.6	327.65	329.66	329.01	326.67	327.34	326.82	323.05	325.11	323.48	326.81	328.74	329.45	329.44	322.94	323.18	323.48	327.54	321.63	325.59	328.67	326.37	330.06	324.67	328.35	327.21	322.33	325.89	327.49	325.41	326.57	325.45	328	327.48	330.41	328.67	328.14	327.23	330.11
314.57	316.62	313.34	310.21	312.33	311.81	315.29	311.99	313.49	315.25	314.82	312.81	310.82	308.09	311.99	316.19	312.76	313.42	317.6	311.62	310.24	314.55	313.61	312.94	315.53	312.25	312.8	314.37	317.44	314.57	311.31	313.79	315.27	310.6	314.45	310.94	313.7	314.11	315.39	311.19	311.96	310.57	313.64	314.81	321.31	316.01	315.35	313.18	314.97	314.24
306.99	304.93	309.66	304.58	305.66	303.86	307.2	302.91	304.37	306.43	296.32	303.4	304.23	298.89	303.73	300.49	299.98	302.8	305.66	303.76	302.79	301.76	306.83	302.22	302.89	307.33	305.54	301.04	307.12	300.92	300.19	307.49	299.05	305.12	301.96	305.7	301.84	301.95	308.72	294.28	302.64	304.02	303.34	302.79	305.9	304.32	303.19	299.03	305.05	302.75
303.19	302.93	303.49	305.03	303.48	303.4	307.47	308.53	302.95	307.93	310.1	306.53	302.48	311.23	304.51	306.4	304.65	301.43	301.52	301.08	310.05	305.13	301.14	307.63	305.39	303.82	306.65	297.52	303.09	301.08	302.08	310.06	304.77	299.16	299.89	305.08	302.12	301.65	301.04	304.67	304.98	303.18	302.11	303.92	301.78	302.14	305.27	303.76	302.59	306.47
309.11	302.29	301.07	304.86	300.92	307.08	303.99	302.03	310.37	301.08	304.2	300.5	303.29	304.97	309.41	306.99	306.49	302.64	304.23	304.57	304.77	305.13	309.2	307.31	304.61	302.48	309.55	302.48	303.68	308.09	301.71	303.02	303.86	308.5	300.88	306.33	305.95	305.07	306.08	305.27	309.13	305.69	312.06	306.18	310.49	305.43	304.31	301.73	303.26	306.62
327.85	325.57	327.69	330.7	332.55	328.71	326.49	329.34	324.54	331.09	323.32	328.04	327.39	330.04	324.78	328.02	331.67	325.36	330.56	325.13	327.25	327.5	328.97	330.17	325.81	324.83	328.69	330.88	328.89	331.31	323.37	327.71	327.36	324.31	323.24	327.3	328.39	330.72	330.83	325.13	329.87	325.72	325.2	327.05	329.68	328.31	328.45	326.47	328.94	325.61
314.05	310.36	313.39	313.51	313.68	311.39	312.88	313.67	309.05	308.3	306.83	311.06	309.74	308.44	310.8	315.88	310.54	309.12	307.52	308.46	317.26	309.97	312.19	311.05	308.44	309.79	311.88	309.18	306.27	313.89	313.11	311.26	310.93	314.93	307.46	311.91	309.72	311.83	307.89	310.99	310.76	310.83	311.36	312.14	309.61	313.09	306.35	306.82	310.44	309.41
313.74	311.38	316.86	312.42	314.91	311.93	306.93	312.92	310.94	309.72	312.82	312	313.36	310.37	313.52	317.08	316.97	311.69	312.64	313.64	313.84	313.19	311.89	313.72	315.96	309.98	314.02	313.02	312.6	307.94	312.61	307.86	314.09	313.6	314.09	311.32	313.67	311.72	313.72	312.85	316.98	309.8	314.22	316.96	310.48	310.8	310.46	319.76	312.58	315.49
316.98	312.76	316.84	308.77	316.45	314.87	318.8	314.86	315.03	317.29	316.69	317.5	314.07	314.32	315.96	313.28	318.81	309.18	313.53	313.51	317.41	318.43	312.6	314.04	314.44	312.42	319.23	311.5	313.92	320.35	318.64	312.68	315.95	314.03	315	314.44	311.8	317.62	312.85	311.74	316.95	311.72	313.82	311.39	315.81	314.78	316.01	310.96	310.27	313.65
328.77	327.82	331.02	328.02	323.64	327.57	328.79	325.52	328.36	331.64	324.56	328.99	326.54	330.37	324.88	326.9	327.77	329.98	326.9	325.81	327.63	324.9	332.23	326.54	331.85	323.89	326.48	328.3	324.55	326.63	333.25	330.17	326.03	324.22	330.87	327.36	328.53	324.73	330.27	328.43	328.68	329.53	325.3	327.13	325.3	324.8	329.65	330.6	326.05	331.2
314.05	311.35	314.81	312.35	311.34	315.46	314.32	315.37	317.55	314.76	308.21	314.58	312.75	314.03	316.34	314.83	315.99	311.06	309.49	314.13	315.99	313.58	314.2	312.23	310.04	312.42	316.4	318.73	311.32	314.47	311.19	316.67	314.35	314.14	312.9	316.03	318.5	314.36	317.16	314.51	311.85	315.58	310.31	319.07	314.44	310.21	314.94	311.55	311.56	311.3
317.23	317.24	313.35	312.51	311.34	318.74	310.24	317.75	314.44	310.96	310.86	310.85	315.55	311.65	317.78	317.7	320.08	317.06	311.71	318.46	311.16	316.65	316.32	320.12	315.73	318.3	313.03	310.15	316.5	314.8	318.84	314.26	316.49	316.81	313.56	315.95	316.45	315.33	310.53	315	317.82	316.09	313.23	316.06	310.81	315.35	317.2	315.15	313.31	314.24
295.18	299.83	287.54	295.54	298.18	300.4	290.27	292.43	295.47	295.05	298.68	292.79	289.62	295.3	294.44	293.85	295.7	297.27	295.55	299.54	291.91	296.71	292.99	293.83	295.83	295.85	292.11	297.09	293.65	293.79	291.38	296.7	294.01	297.85	292.58	297.53	295.09	297.49	293.26	301.03	292.99	295.87	294.37	292.98	295.95	292.15	292.72	294.14	292.67	293.49
316.15	315.71	322.14	314.12	322.96	317.38	316.5	320.41	318.7	320.23	316.43	320.16	317.31	318.15	316.46	326.29	319.64	313.04	314.32	316.62	322.77	319.85	319.55	319.54	319.68	317.05	314.85	313.47	321.28	311.9	314.62	316.31	312.34	321.62	320.56	314.64	320.78	316.41	318.66	319.13	318.27	318.81	315.67	317.68	327.59	312.94	319.14	321.23	321.75	316.04
316.2	316.63	319.6	314.17	317.06	316.63	317.65	314.19	312.6	317.12	315.8	309.4	314.13	314.91	316.86	312.1	317.17	313.8	316.38	314.82	312.81	312.84	314.19	310.9	315.89	316.02	318.29	317.41	311.45	315.32	314.53	310.91	317.86	319.15	316.29	319.06	315.66	317.08	312.34	313.73	318.18	316.18	314.07	313.82	320.35	312.19	316.33	314.33	316.28	319.06
290.76	291.15	287.38	297.55	295.62	295.6	292.47	293.22	289.41	292.11	289.75	295.5	296.13	296.86	296.85	291.05	296.87	295.49	294.31	295.55	291.58	297.33	297.89	289.82	290.8	293.68	302.23	294.62	296.77	294.22	298.07	295.24	298.53	295.92	294.91	294.18	297.42	295.7	293.61	295.6	293.12	286.67	296.22	299.94	292.25	293.01	291.75	295.9	291.57	298.95
308.13	304.68	304.05	305.67	312.95	304.74	300.08	306.97	305.47	304.19	304.05	307.3	300.87	309.57	302.18	302.86	307.33	298.42	305.55	303.99	308.2	305.86	307.99	301.07	304.12	304.83	312.51	304.55	304.65	306.12	309.12	305.03	305.99	306.48	309.81	304.39	309.59	306.67	300.37	306.04	302	309.17	301.87	306.19	299.19	302.14	306.66	308.46	304.34	302.77
301.98	307.68	302.24	305.54	299.88	304.23	307.78	310.51	302.79	308.11	307.04	305.16	304.32	303.97	304.03	307.66	309.85	309.08	311.07	307.53	304.62	306.25	308.43	308.37	305.45	307.33	303.27	307.51	305.39	300.83	308.42	311.97	314.12	303.57	309.78	307.29	298.89	304.69	307.01	308.87	304.68	310.73	300.44	303.11	307.36	306.32	306.96	304.21	305.53	307.26
335.94	328.37	327.7	326.87	327.65	325.57	327.03	325.68	324.63	324.32	331.19	323.49	329.13	325.82	326.19	325.27	328.99	331.26	329.6	325.55	326.73	329.13	331.62	329.28	329.89	325.87	327.69	326.16	330.04	329.82	334.05	326.09	326.04	326.32	331.5	331.78	328.34	330.53	332.73	331.73	329.92	328.27	328.17	325.87	322.51	325.84	329.79	328.38	327.23	330.57
309.77	303.71	302.74	309.55	307.14	305.91	310.05	305.97	307.34	305.6	306.2	306.51	306.89	301.22	310.68	304.95	303.5	307.75	304.96	303.32	306.24	305.93	306.44	305.03	306.63	308.53	304.95	305.18	310.98	314.31	310.17	307.77	310.37	313.2	305.76	308.97	311.4	309.84	305.38	306.96	313.46	309.79	315.08	307.11	311.4	309.86	310.11	308.8	311.11	314.45
306.23	306.71	309.78	310.74	303.14	304.65	307.42	304.16	306.32	311.33	311.94	305.4	304.96	308.6	311.33	304.8	310.31	308.17	309.35	308.1	310.21	306.72	308.04	307.44	311.23	307.11	309.31	309.67	303.13	305.21	304.09	310.26	304.34	304.01	307.89	307.72	309.54	308.12	307.18	307.79	304.91	309.76	308.3	306.75	307.48	306.65	303.57	301.72	306.83	308.95
305.38	303.6	302.91	297.45	301.88	302.08	299.71	301.84	308	298.88	299.64	301.51	303.36	303.57	305.41	301.13	303.74	298.44	304.18	303.13	300.64	304.03	299.36	301.11	303.12	304.44	296.18	307.2	305.55	309.08	304.96	304.61	306.3	307.47	301.15	307.13	303.98	302.28	307.64	302.33	300.84	303.43	306.13	304.84	298.81	298.98	301.61	303.64	304.16	302.96
316.24	316.44	313.5	313.73	315.11	318.25	313.93	309.05	315.05	311.41	310.94	315.82	314.78	316.81	315.97	315.6	315.71	311	312.14	318.14	314.19	314.24	315.12	317.1	316.57	314.71	314.29	309.63	311.06	317.36	315.16	317.38	317.06	314.14	314.32	313.12	317.28	313.61	318.14	310.25	310.9	310.67	316.17	313.65	320.44	311.85	312.84	312.81	307.52	312.91
298.62	300.93	300.31	298.8	301.13	299.73	300.2	304.07	302.45	302.34	298.11	295.93	302.96	302.65	296.01	299.59	299.66	308.89	302.88	304.16	303.83	301.47	301.87	303.05	300.22	300.71	301.16	298.88	299.55	306.26	294.37	303.34	300.11	300.93	301.1	294.83	300.91	301.73	299.31	302.3	304.25	305.51	299.29	297.19	294.46	300.96	308.46	302.02	305.12	295.47
294.78	289.61	296.7	290.92	294.56	296.96	290.83	293.67	294.89	294.42	292.8	290.92	291.84	293.47	293.35	293.44	289.69	291.95	297.06	296.91	297.77	294.26	295.37	293.1	289.14	295.2	297.53	284.9	293.4	292.73	297.99	290.66	297.33	292.32	294.54	294.98	293.43	288.83	294.35	295.33	293.5	297.78	295.33	294.89	289.67	298.31	293.45	289.01	292.42	297.94
320.21	323.69	314.08	318.82	316.37	317.2	323.2	315.64	318.2	320.22	321.66	310.2	320.7	316.7	313.48	317.18	318.31	318.71	316.97	323.3	320.41	318.59	318.73	312.97	315.74	318.35	318.35	321.22	321.62	316.89	318.36	315.03	323.75	317.54	321.26	316.03	318.27	319.29	316.85	319.52	321.65	319.1	319.06	315.48	316.15	323.03	316.49	320.29	318.72	319.63
314.88	316.62	311.41	313.36	316.17	316.27	318.31	312.71	313.5	311.14	311.18	312.76	319.09	314.35	316.08	316.35	308.29	310.14	311.34	315.23	312.26	313.51	313.16	313.56	316.12	311.82	307.59	314.45	315.85	312.51	318.86	312.2	315.81	311.01	318.45	315.51	315.45	314.25	316.14	314.49	316.75	322.78	311.37	313.34	314.82	316.78	315.57	316.39	314.13	313.45
313.75	305.93	313.16	320.67	317.97	312.97	316.3	316.44	310.38	311.05	317.58	316.34	318.66	312.32	313.39	313.07	317.43	312.12	318.86	313.25	318.05	313.21	314.08	314.86	316.56	311.09	311.64	312.51	311.94	310.98	311.26	311.27	315.52	313.62	313.43	311.5	310.17	313.49	315.38	316.4	313.78	319.97	315.57	315.62	315.41	308.06	318.89	311.99	312.45	310.4
303.32	297.65	298.6	297.62	296.34	296.58	297.36	298	296.17	294.46	303.18	294.45	298.1	295.32	292.63	293.48	294.85	295.69	300.78	291.07	300.29	294.2	293.84	297.72	296.59	302.42	299.14	301.28	297.73	297.97	296.92	297.25	298.31	291.14	298.69	298.81	300.88	299.58	294.07	298.82	297.07	297.57	296.24	293.58	298.61	293.16	293.24	299.15	295.89	298.84
301.17	301.56	304.05	301.34	302.61	304.63	305.45	304.66	302.17	305.82	301.08	307.95	305.89	300.51	299.6	300.84	305.55	305.05	299.16	306.56	305.46	301.65	301.69	305.67	303.13	303.26	302.45	306.72	303.76	302.88	302.82	296.85	302.69	302.53	303.6	304	304.78	307.9	302.15	303.44	304.74	304.71	302.5	308.51	304.89	300.79	303.81	299.67	301.37	303.41
301.03	295.91	303.65	296.43	301.71	294.4	298.23	304.46	301.98	300.43	301.22	300.9	300.19	302.68	299.73	299.9	299.7	299.08	295.42	300.22	298.36	300.84	305.76	294.91	293.98	303.44	304.74	296.35	293.93	295.05	300.27	298.96	305.89	299.67	301.95	300.65	301.09	299.98	297.53	296.46	301.71	298.09	303.48	299.11	297.57	302.3	298.2	298.19	298.07	299.75
308.52	302.99	308.38	307.62	303.75	303.94	311.15	301.51	304.34	302.56	304.82	303.79	305.76	299.8	304.98	308.32	302.26	311.53	306.58	308.57	304.39	306.51	306.83	304.46	299.44	303.09	301.51	303.78	308.42	308.33	303.39	306.47	306.57	308.55	310.45	306.19	306.24	302.36	308.95	303.66	303.85	313.95	305.91	301.32	308.8	308.26	301.34	308.09	305.16	309.35
313.04	314.44	313.99	319.68	315.6	314.21	311.82	312.98	308.3	319.98	316.82	316.66	318.34	315.73	317.91	311.91	315.67	316.88	319.68	310.48	314.61	309.28	313.67	314.22	316.9	313.11	314.71	314.43	318.51	316.54	312.83	310.86	318.54	311.34	317.44	317.43	318.68	310.6	314.45	314.77	313.68	312.46	315.01	312.05	316.45	314.16	316.67	315.45	313.01	314.68
312.3	310.96	318.42	315.62	315.92	319.54	313.7	315.88	312.06	314.59	313.73	317.14	319.52	319.85	312.43	314.02	314.49	313.46	317.19	315.98	318.67	309.1	312.21	315.23	315.72	309.5	314.76	312.55	309.2	311.42	308.06	317.84	317.68	313.95	314.63	315.8	312.34	312.08	311.8	316.76	312.88	311.83	309.53	315.56	313.5	311.75	315.89	319.86	308.91	313.88
301.43	304.99	307.52	303.99	307.72	314.25	311.74	303.11	303.61	305.53	308.15	308.99	301.09	304.8	309.86	311.3	302.54	305.82	306.5	309.03	306.68	306.44	312.3	308.92	309.69	308.55	301.34	309.3	304.14	307.41	310.42	305.32	311.87	308.25	303.01	309.74	304.73	306.94	311.47	304.5	307.8	303.53	307.27	304.12	306.56	306.64	308.47	315.8	302.97	307.71
290.5	293.74	293.21	298.21	294.97	289.79	296.28	296.21	293.04	293.31	293.47	293.32	293.72	295.56	290.39	291.02	292.38	296.41	294.37	292.18	293.47	290.29	292.01	293.18	291.88	294.75	298.51	297.48	295.44	293.79	290.24	292.58	293.54	297.98	295.82	293.54	289.08	293.94	296.85	296.95	294.91	290.44	294.39	290.44	297.63	290.44	292.85	293.86	298.7	293.64
316.64	310.54	316.32	317.64	314.98	315.24	319.22	320.53	314.37	316.54	319.92	316.59	310.41	316.08	317.9	318.21	310.9	323.71	315.55	315.5	315.86	317.88	312.53	309.92	314.45	316.54	318.05	316.84	313.92	313.04	316.03	319.47	319.84	316.67	318.96	314.27	309.18	317.12	312.16	314.69	321.17	317.72	316.62	315.04	315.1	313.12	315.77	314.48	319.43	313.15
305.78	304.63	304.45	304.82	299.16	305.43	305.32	302.35	302.97	303.13	307.08	306.38	306.72	304.8	302.9	310.06	298.48	301.18	304.88	300.21	303.71	308.37	301.94	300.42	303.33	302.06	305.73	300.77	305.03	305.52	302.98	302.92	303.39	299.48	310.89	305.37	303.6	308.1	309.7	303.35	303.74	306.06	307.09	306.11	303.74	299.78	299.95	307.85	308.82	306.17
323.75	324.3	327.67	328.6	324.16	328.06	322.72	329.4	328.35	325.04	330.06	322.74	326.12	325.81	322.31	329.29	324.95	325.53	332.62	329.63	330.25	328.44	331.41	328.01	324.53	331.46	325.08	327.34	327.8	329.1	329.91	332.57	326.06	323.59	329.41	323.74	330.59	326.65	330.09	325.7	331.55	327.38	325.86	327.13	325.96	325.04	324.43	328.41	325.55	325.39
308.63	313.52	314.34	311.69	315.46	312.8	311.75	311.42	314.19	312.66	311.12	312.93	314.24	311.24	309.05	314.71	311.29	315.26	309.21	311.7	312.57	311.47	312.55	315.92	311.5	308.13	317.32	311.99	309.43	311.98	316.08	318	313.27	311.08	310.33	309.46	310.75	308.51	311.16	314.74	313.73	311.81	312.04	305.6	308.29	317.09	314.82	312.25	311.14	313.37
304.59	305.48	303.19	300.09	300.6	301.03	299.12	304.48	304.35	304.61	302.39	301.69	307.24	302.68	305.88	305.99	302.15	299.86	306.47	305.24	301.31	302.35	303.74	307.46	303.95	308.03	302.2	311.55	304.23	310.3	303.9	302.89	309.69	307.1	304.65	307.37	304.97	305.89	300.93	308.44	303.37	307.61	307.5	303.51	301.73	304.38	299.8	310.48	304.15	305.21
296.94	297.88	298.29	301.74	297.2	293.49	297.18	298.12	290.97	296.71	296.85	295.31	298.84	288.7	297.52	301.33	300.03	300	296.43	300	300.2	295.89	296.31	295.48	301.08	299.25	297.31	299.18	297.51	290.55	296.03	296.7	297.63	297.4	298.33	296.92	294.93	296.66	294.81	296.9	294.84	296.85	298.45	299.08	298.46	296.33	297.3	303.19	298.66	300.07
315.75	319.54	320.7	316.25	323.6	318	322.32	323.02	320.86	321.51	318.23	319.15	323.18	317.96	325.25	318.2	320.14	318.37	320.1	322.45	317.13	319.93	318.16	315.58	319.99	318.89	316.21	320.96	319.57	320.03	318.23	320.25	315.13	320.87	313.99	319.5	323.53	313.68	318.2	320.84	318.78	317.36	319.68	320.44	319.24	319.44	326.12	320.01	319.42	319.37
314.82	309	314.19	318.55	313.79	312.46	308.23	313.65	317.01	316.2	310.97	313.67	311.46	313.15	316	314.99	311.97	308.53	314.91	306.41	312.07	315.32	314.51	318.98	310.83	313.32	310.18	314.8	310.48	318.64	313.18	316.65	316.73	312.27	314.04	312.75	315.93	318.29	308.97	310.89	318.49	313.82	312.16	313.58	310.01	311.46	305.37	313.3	315.39	312.56
315.1	317.92	317.28	311.52	313.34	318.46	310.18	315.79	310.44	315.09	316.19	319.33	312.76	316.21	312.47	315.12	313.48	316.38	313.52	313.62	316.39	310.56	312.25	316.43	311.86	316.99	309.49	308.69	308.97	316.95	318.52	314.63	313.02	307.11	311.03	316.29	305.05	316.95	314.96	313.08	312.86	312.38	314.05	324.47	313.95	316.37	314.35	310.7	311.28	315.42
312.3	312.83	312.88	315.72	316.19	309.95	314.06	315.74	313.63	312.18	311.3	316.46	306.46	315.97	314.1	313.89	312.91	309.06	318.14	313.77	310.17	314.27	310.5	315.37	315.38	315.5	314.45	317.01	316.73	316.93	315.55	314.12	311.42	314.45	312.43	313.21	309.64	313.32	316.99	313.36	309.91	315.61	318.48	309.99	313.85	310.67	313.34	317.01	313.75	311.46
300.41	301.55	300.73	304.35	305.11	309.06	302.47	302.66	302.4	300.49	298.37	304.01	303.5	304.16	304.32	306.37	297.24	301.53	305.67	306.51	302.13	300.39	305.84	304.81	302.29	299.49	307.63	303.4	300.16	305.98	300.54	305.41	306.96	304.37	298.95	303.64	302.62	301.08	306.05	303.19	303.34	299.24	302.1	305.51	299.64	297.53	303.89	302.45	303.62	303.08
293.1	296.86	298.73	298.12	296.7	301.19	298.01	296.63	295.52	296.43	297.85	296.78	295.53	294.61	293.67	297.12	294.41	297.79	292.14	297.7	296.36	300.77	290.65	297.46	294.68	298.13	297.24	298.28	298.76	298.33	300.22	295.85	297.48	295.02	297.23	292.99	299.66	297.64	297.39	300.7	299.35	292.99	300.85	298.86	299.05	299.55	293.42	296.44	295.38	297.74
309.75	304.7	308.96	308.61	306.34	308.31	308.86	305.69	301.98	307.07	308.03	306.9	307.08	303.73	305.3	301.76	302.99	307.59	305.03	304.97	311.07	309.23	301.08	304.52	302.02	302.7	307.96	306.35	306.28	307.69	304.77	303.74	310.82	310.88	304.84	310.02	303.01	305.48	305.15	305.29	308.66	310.72	306.96	301.43	306.99	309.75	304.47	303.33	306.08	306.92
307.15	312.12	309.45	310.95	309.93	313.25	308	307.94	312.37	307.27	311.47	302.97	308.33	306.9	312.29	310.62	313.35	307.06	313.08	305.66	308.18	305.39	309.07	307.65	304.43	304.32	310.09	307.05	307.93	306.16	309.61	309.56	307.67	307.59	309.59	310.28	310.32	312.28	306.78	310.22	309.43	309.14	312.16	305.98	309.09	313.14	312.47	308.1	311.34	310.23
305.12	307.9	304.38	308.82	302.33	307.61	305.07	311.69	307.83	304.98	309.6	308.97	309.23	305.22	302.84	305.08	305.37	304.85	307.83	305.52	306.15	306.66	308.02	303.16	305.31	308.32	308.17	305.82	306.59	307.76	304.31	303.14	308.98	301.9	307.08	305.19	306.92	305.07	306.3	309.36	310.22	302.68	303.5	304.7	306.73	301.65	306.76	309.36	306.31	304.76
302.06	302.34	298.93	304.25	299.82	303.86	304.41	301.36	303.8	298.13	302.73	306.11	302.97	298.37	303.15	301.77	306.74	298.68	298.24	302.64	308.25	298.69	298.59	301.1	302.2	296.52	300.89	297.91	302.96	303.78	299.21	301.72	303.08	302.66	304.29	301.26	297.53	305.41	303.91	302.72	300.65	304.35	302.15	304.99	299	298.83	300.53	300.44	305.49	303.65
323.08	319.4	321.11	318.59	319.43	321.19	320.11	319.95	316.78	319.09	319.4	318.05	313.68	320.75	320.36	317.95	317.15	319.76	317.55	324.03	319.98	317.52	317.68	319.29	316.72	319.73	316.72	318.94	317.02	310.57	320.15	317.38	319.52	317.72	320.62	323.09	320.6	318.69	315.77	314.65	319.99	316.91	319.94	315.34	321.35	322.64	316.21	319.12	321.26	320.5
299.98	310.55	303.97	295.33	300.17	295.19	305.76	305.91	295.87	300.25	305.29	299.22	299.19	303.32	301.29	304.22	299.01	297.46	302.03	300.25	305.68	300.65	300.65	297.81	304.58	299.47	301.97	302.39	300.73	299.2	301.09	306.53	302.82	300.35	299.91	302.8	301.08	299.56	298.63	300.94	304.53	298.07	303	302.01	303.84	301.43	301.73	301.29	299.31	301.3
315.74	310.56	311.02	315.54	313.99	315.41	314.03	313.78	313.16	314.69	315.59	309.79	315.29	314.06	310.97	312.43	317.68	314.57	316.28	312.2	313.93	318.66	313.67	310.56	314.21	320.5	310	313.58	316.82	314.75	314.2	316.51	317.49	316.02	315.3	312.62	316.12	315.26	313.45	314.81	313.87	312.3	314.89	311.54	310.78	314.88	317.66	312.8	319.51	314.03
303.18	302.55	305.43	303.83	305.95	299.37	301.96	301.46	302.73	304.13	308.02	306.47	304.34	303.88	307.37	301.42	304.59	302.98	299.87	307.21	303.27	298.68	303.8	304.24	300.93	298.82	302.26	306.17	302.63	302.81	311.14	302.59	306.13	302.04	303.25	299.21	305.42	304.86	302.14	303.41	305.98	306.17	303.61	302.58	304.86	306.62	306.77	301.28	306.97	299.88
319.37	315.61	318.53	321.56	320.39	317.34	315.19	318.88	321.32	317.74	313.67	314.72	314.88	318.03	318.81	317.45	318.32	319.21	314.83	316.8	321.19	314.14	317.32	318.01	319.4	322.43	322.61	324.59	318.37	322.63	322.28	314.07	320.42	319.17	321.4	317.65	317.63	316.85	313.1	314.68	323.98	318.9	319.07	320.21	320.31	319.49	316.77	317.41	316.64	319.59
312.04	314.96	314.49	312.05	310.06	313.59	313.74	315.55	311.14	316.39	315.02	315.95	311.11	315.38	313.22	315.67	315.29	312.16	314.83	315.76	314.44	318.12	310.63	312.34	314.06	318.44	317.36	316.5	316.25	314.08	317.16	316.38	308.98	309.73	313.1	313.38	315.05	313.64	314.27	312.8	313.42	317.25	315.56	311.76	311.29	313.08	316.2	314.26	314.81	317.56
297.54	303.29	303.65	304.88	305.08	301.39	302.84	297.47	302.89	301.04	302.81	299.53	297.96	298.55	306.25	299.61	302.65	304.78	300.51	304.73	297.21	302.62	308.18	301.21	301.22	300.6	300.54	301.6	304.48	301.17	300.25	305.77	304.83	303.66	296.85	307.09	299.21	305.83	299.52	302.89	298.92	299.88	301.13	302.81	299.16	295.33	297.05	296.09	302.42	299.67
306.38	307.26	317.3	308.95	314.15	314.31	312.71	308.31	311.71	311.84	312.57	319.86	309.38	309.89	311.47	315.26	319.35	307.98	317.35	310.86	320.16	310.33	317.16	316.2	311.98	313.64	319.15	316.22	311.54	311.59	308.18	314.09	315.75	310.33	317.22	311.37	314.11	310.73	312.96	308.61	311.74	308.2	306.96	313.03	312.34	315.32	309.93	309.64	309.2	313.33
313.91	315.56	318.46	315.08	312.04	307.27	316.3	311.18	311.25	312.15	317.09	313.6	312.64	312.55	314.88	306.78	316.44	314.67	313.93	308.02	316.6	315	314.46	314.55	315.7	319.22	315.75	309.76	315.6	312.36	314.42	310.74	317.76	313.93	314.31	316.79	313.62	313.68	312.42	318.83	317.59	313.62	312.76	318.12	315.81	310.41	313.15	315.26	317.93	313.24
304.79	303.11	302.34	309.16	307.08	307.72	306.02	304.82	305.29	303.93	304.11	306.78	312.28	308.55	311.75	308.76	304.72	309.9	306.47	301.84	299.85	296.71	301.05	305.18	309.7	304.22	300.17	306.84	306.74	304.34	305.49	301.23	305.4	303.66	306.83	299.7	302.05	304.77	298.55	304.34	306.25	305.46	303.99	305.62	297.99	309.73	305.7	304.44	308.16	302.71
300.49	300.88	302.24	306.89	302	303.34	303.57	306.48	303.57	296.2	304.92	301.03	304.26	301.75	307.08	303.28	305.46	304.28	308.53	299.65	303.38	304.26	302.13	301.28	306.62	300.89	307.16	301.48	305.28	304.09	305.77	306.55	302.19	305.44	301.54	309.76	305.66	300.83	306.18	299.89	301.03	307.86	308.53	304.12	306.49	308.4	302.61	303.47	298.12	301.46
297.72	294.16	300.83	296.22	291.3	298.26	300.31	298.41	293.67	295.07	296.63	294.69	294.38	296.67	293.77	295.43	297.03	295.6	296.66	299.72	293.69	295.43	295.24	296.05	297.94	298.8	289.19	296.42	293.99	291.65	297.02	299.46	296.05	297.85	294.85	298.9	294.67	295.48	296.85	296.1	295.36	296.89	296.65	303.46	295.44	290.63	296.27	294.19	300.16	299.05
305.43	302.65	300.02	304.4	302.44	306.31	304.28	301.16	302.59	300.73	297.3	303.86	305.32	304.7	306.55	303.29	301.09	305.51	306.39	303.66	306.51	310.25	305.36	305.86	307.63	298.19	305.12	306.94	303.54	304.99	305.08	303.36	303.21	301.71	301.47	304.47	298.71	300.17	299.87	301.93	306.84	304.16	307.64	309.32	305.07	302.35	299.21	305.28	302.6	306.99
307.12	308.58	312.12	305.72	301.76	304.02	303.99	307.14	306.03	308.09	304.43	307.21	307.64	308.29	306.72	302.02	309.15	311.58	308.16	304.55	306.77	303.77	303.48	305.02	303.9	307.24	310.68	305.62	304.31	305.41	306.33	306.64	308.44	306.63	310.4	309.5	308.59	311.04	303.03	307.44	308.26	304.28	308.08	308.89	310.84	306.41	310.97	302.44	307.28	311.71
305.84	307.33	306.66	306.19	302.71	304.89	312.05	308.93	312.42	309.57	304.79	308.95	307.98	305.4	305.89	303.81	307.44	306.12	302.98	304.73	308.01	309.25	311.76	309.86	310.21	306.17	304.73	305.38	308.49	308.02	312.68	309.31	303.84	307.83	301.13	306.47	300.17	309.2	302.46	304.02	306.58	305.49	308.34	311.34	306.62	305.97	308.39	306.56	307.45	303.99
330.54	328.42	326.99	326.13	328.95	329.79	330.64	327.58	328.5	327.75	330.25	332.05	322.92	329.02	327.62	327.16	331.25	327.11	325.59	325.91	326.61	329.03	327.47	327.23	332.41	332.25	327.66	332.79	322.39	330.48	327.06	331.36	326.69	324.8	324.36	329.12	332.58	326.98	325.54	327.03	328.46	326.02	334.32	329.04	325.06	327.65	326.76	329.87	331.76	325.81
327.31	326.01	324.01	327.5	323.82	325.95	325.64	326.94	326.37	325.6	328.37	325.26	329.08	327.13	333.59	325	329.13	327.55	327.33	326.42	330.71	323.87	326.84	326.22	328.46	326.18	322.22	327.01	328	331.46	330.79	323.75	324.77	330.73	326.13	324.26	328.67	327.41	326.7	327.32	329.96	322.8	324.97	328.16	326.28	324.23	325.7	326.03	332.61	324.85
326.26	321.24	329.69	326.77	326	320.61	323.57	325.43	320.76	327.88	323.03	326.88	324.36	320.31	329.45	323.31	327.72	324.74	320.83	327.14	324.03	326.34	321.82	328.5	327.24	320.78	322.57	326.89	316.91	327.59	324.97	326.74	325.68	327.11	322.3	327.99	323.91	326.03	324.75	322.34	325.32	325.44	325.69	323.08	320.7	324.94	325.99	324.67	326.46	327.41
293.33	299.1	296.24	297.3	297.56	296.54	297.49	297.11	301.63	294.26	298.33	290.21	299.24	295.47	294.81	294.75	293.68	297.02	290.14	294.73	294.07	295.59	291.44	294.28	293.53	297.56	293	293.65	297.15	299.4	292.71	291.01	289.07	295.48	292.94	293.12	296.63	293.62	297.34	298.73	297.31	297.44	288.64	295.91	292.83	297.29	290.92	293.67	293.4	290.86
312.63	313.89	317.79	313.74	314.65	316.9	314.23	313.5	316.72	314.77	312.25	315.83	319.16	312.12	311.43	318.1	313.71	312.26	311.2	315.56	312.01	323.19	319.65	321.36	318.88	314.62	316.86	314.01	315.65	316.84	314.21	314.8	319.82	315.17	310.94	319.2	319.19	311.64	316.74	312.98	313.65	312.94	319.24	315.46	314.95	315.5	317.52	320.71	310.72	313.88
305.03	305.15	312.92	309.91	307.05	305.67	302.18	306.79	307.56	301.17	303.69	307.27	304.45	305.47	305.39	303.92	300.31	301.69	305.36	303.26	305.78	305.1	303.86	307.11	300.37	302.27	305.87	301.35	305.3	303.17	301.88	300.63	301.54	299.86	302.89	304.71	304.07	305.48	302.97	307.67	305.53	307.57	300.23	302.95	301.88	300.75	300.8	305.74	305.23	300.59
308.76	313.66	313.4	312.83	313.44	311.18	311.68	311.56	307.88	312.56	309.62	310.19	310.83	315.7	314.47	312.33	314.95	311.61	313.18	319.32	313.24	311.9	313.4	311.43	307.84	316.17	312.27	308.85	314.51	312.65	306.9	318.91	307	315.05	307.05	311.94	312	310.54	312.19	309.85	317.61	312.59	314.58	313.13	311.86	310.08	317.19	309.06	315.11	316.74
307.23	314.07	307.2	310.42	310.53	311.25	310.53	309.84	311.83	311.26	306.85	309.79	312.48	310.29	307.9	310.18	308.32	312.79	310.31	310.51	313.73	313.59	307.3	310.85	307.87	303.36	306.58	311.11	311.28	311.3	310.29	309.85	309.71	304.58	309.17	307.88	312.2	307.44	313.5	311.5	306.38	309.94	308.06	308.47	309.31	313.33	304.64	311.19	312.77	309.4
311.72	315.58	314.97	314.08	319.11	312.23	318.07	317.89	315.57	315.8	314.43	318.24	314.22	312.51	318.75	317.09	316.69	316.04	314.54	319.23	315.31	313.92	318.59	315.13	315.99	316.05	317.46	319.3	314.53	316.12	317.98	307.47	314.1	316.47	318.25	313.18	316.56	310.52	323.04	313.66	314.12	310.74	314.32	316.24	315.23	312.36	319.98	316.11	314.15	315.6
299.99	304.42	297.21	299.27	306.84	298.11	304.13	303.04	308.17	309.01	302.23	304.92	305.09	297.69	303.16	307.42	305.03	302.08	305.76	301.14	303.94	305.47	308.56	302.57	309.44	308.73	305.83	300.07	307.1	307.6	307.2	302.45	301.49	301.78	302.31	308.19	305.19	307.71	307.1	300.94	304.4	305.35	304.97	310.44	306.79	303.18	306.55	302.14	304.35	304.19
318.84	317.45	316.74	317.15	315.48	320.84	318.41	314.22	319.17	322.34	320.82	318.04	317	313.63	324.79	320.72	317.11	316.3	316.02	319.73	314.76	316	316.18	309.77	320.14	317.4	318.76	312.69	321.89	314.93	315.92	315.67	319.58	316.35	316.07	320.58	316.51	319.28	320.76	320.6	320.19	317.54	319.91	318	321.79	320.34	312.49	319.67	320.45	320.32
301.67	303.01	306.9	306.63	305.49	307.74	301.24	306.25	301.29	302.01	309.05	309.19	306.12	301.73	305.04	304.43	308.31	302.57	308.2	309.85	303.33	305.22	305.26	305.06	304.4	304.09	308.19	301.6	302.05	307.07	304.67	302.33	304.25	304.59	303.37	307.95	313.14	309.51	305.48	309.89	300.57	308.98	307.75	301.73	309.54	305.5	297.89	302.88	306.77	305.86
303.22	300.99	305.22	300.39	301.78	301.17	310.09	306.56	305.99	304.94	304.34	303.33	302.15	301.8	307.09	301.1	299.89	301.68	304.05	307.75	303.05	303.01	306.4	301.45	307.17	303.34	301.87	307.18	300.4	305.98	303.57	301.1	307.88	300.79	307.9	305.09	300.85	305.54	299.46	302.54	301.4	299.51	306.18	305.86	303.91	299.37	304.6	304.47	299	306.72
293.62	297.75	292.41	299.87	300.65	295.2	302.42	291.91	300.28	293.3	298.26	300.96	294.49	298.87	293.26	295.34	305.43	293.77	296.67	296.41	302.47	300.52	298.44	298.41	296.48	296.11	291.8	295.34	300.88	299.2	296.57	293.05	296.32	298.06	298.34	297.85	297.54	301.66	293.5	297.22	295.57	294.69	290.13	300.51	293.48	295.8	294.86	300.17	295.4	293.09
313.65	315.01	323.67	313.63	311.95	312.62	315.9	315.4	312.72	318.09	311.37	311.16	319.75	319.55	316.49	313.53	314.96	309.28	314.31	318.34	310.14	311.13	316.74	309.1	314.81	314.61	315.64	314.35	315.6	311.88	316	321.85	317.09	310.37	316.62	314.85	321.6	313.78	314.42	316.91	311.26	317.7	315.35	315.54	312.92	315.22	312.61	315.72	313.97	312.7
313.09	313.9	313.78	313.7	317.27	314.86	315.9	314.91	318.79	312.51	315.4	321.73	313.24	315.37	320.1	314.36	316.4	321.26	316.57	320.09	310.06	316.08	312.16	319.8	313.67	314.26	311.43	315.19	319.16	315.75	314.54	313.98	313.9	314.76	317.41	315.1	306.52	315.93	316.27	319.89	316.88	320.41	313.88	315.72	312.46	315.92	316.42	317.81	312.96	315.11
309.95	309.21	313.19	304.16	309.08	312.2	313.36	310.07	310.79	310.61	310.73	312.23	312.94	306.79	308.75	314.87	305.01	313.14	311.66	312.47	311.23	305.19	306.63	311.5	308.98	312.03	307.08	316.25	310.85	309.5	312.36	309.68	307.18	316.53	310.19	311.04	309.47	308.27	309.08	306.6	308.92	310.65	308.67	308.07	313.55	310.44	311.46	307.19	311.85	308.01
313.25	311.51	306.14	307.57	305.81	310.31	308.12	309.57	309.75	309.5	300.6	305.07	307.74	306.06	309.18	307.72	311	305.34	307.34	311.58	314.02	306.71	310.23	307.07	308.94	310.19	309.23	307.03	312.66	310.61	306.49	315.78	305.76	307.56	308.39	309.65	303.8	314.54	311.29	309.75	309.16	308.68	308.39	305.71	305.3	313.02	304.84	306.6	311.23	313.21
319.86	312.8	321.4	322.29	316.72	315.08	318.64	317.97	319.19	320.4	317.3	315.5	318.48	317.86	313.9	316.65	319.03	320.94	318.48	316.23	319.05	321.69	321.03	315.97	314.2	317.27	316.03	318.16	320.81	320.5	318.16	317.51	314.53	319.18	313.43	316.89	316.81	322.04	322.97	314.77	319.97	315.96	315.86	314.51	317.55	313.55	318.55	314.13	323.49	319.97
314.68	315.3	310.19	317.18	312.31	313.32	312.78	317.74	309.6	313.55	317.61	315.55	312.62	308.64	314.72	312.69	314.13	315.84	314.17	312.72	310.34	313.25	312.38	314.24	308.93	312.79	315.45	311.92	314.98	316.7	314.18	320.07	304.39	313.13	314.65	311.4	315.93	310.95	314.83	312.52	309.19	313.54	317.2	310.68	311.99	315.18	310.26	317.03	314.89	311.45
322.4	320.53	315.99	316.4	314.91	318.16	314.28	318.72	318.91	313.85	316.09	317.89	319.66	316.84	319.35	315.63	315.79	314.31	318.53	319.29	316.87	321.99	318.04	318.79	315.26	314.36	317.18	322.56	316.42	317.97	316.47	317.86	315.85	318.19	322.06	316.16	314.35	312.03	317.68	314.76	316.71	314.24	314.17	319.85	319.56	311.39	313.86	320.56	317.29	318.43
306.03	301.94	305.06	308.53	301.4	306.29	309.12	306.67	308.31	310.08	305.58	304.46	306.84	304.92	305.61	302.94	305.45	304.95	309.03	306.07	304.44	311.18	308.51	305.08	314.8	309.71	301.35	301.81	305.41	302.58	307.35	303.83	302.55	308.04	303.07	308.99	312	306.52	305.43	308.77	300.09	310.03	300.79	299.21	305.64	304.73	305.96	302.65	303	301.39
316.21	316.32	314.31	310.67	317.68	314.07	316.37	317.06	308.3	308.72	313.19	310.61	315.76	312.33	314.03	308.81	313.12	309.69	313.25	310.93	310.82	310.78	317.36	317.18	313.62	313.32	316.09	315.52	317.27	309.98	313.21	312.96	308.12	313.9	315.32	309.68	311.69	314	306.31	309.14	315.74	313.66	314.88	319.38	315.52	311.91	311.28	313.41	314.12	311.36
327.75	323.89	325.66	322.21	326.7	326.22	325.61	326.47	326.39	328.07	324.43	333.13	322.78	326.98	322.57	324.38	333.37	323.15	328.43	327.34	328.25	330.95	324.86	326.47	326.57	327.67	327.01	327.39	327.9	328.43	328.54	321.08	329.52	324.41	328.63	330.7	328.74	329.67	324.63	323.58	327.94	335.76	328.85	328.56	328.72	329.11	326.56	326.18	325.54	321.16
329.25	327.58	329.83	329.66	326.47	332.54	333.72	328.39	327.32	326.89	330.51	330.3	326.89	327.33	334.91	325.09	326.69	325.97	331.93	330.99	326.18	328.33	327.83	323.24	330.39	330.04	327.14	325.17	328.06	328.45	328.56	329.93	326.12	331.02	328.65	333.57	326.27	326.62	332.58	327.13	326.87	322.89	331.15	327.83	325.23	329.28	327.61	325.21	331.06	326.11
293.04	298.19	301.08	296.44	298.95	299.05	293.3	299.19	299.5	295.83	295.57	297.88	295.57	296.16	301.14	293.89	293.95	294.48	296.97	301.1	297.22	298.01	294.31	295.57	299.07	291.61	298.85	293.86	301.06	295.77	295.51	300.36	293.33	296.77	294.59	293.06	298.1	293.65	299.74	301.83	292.75	298.81	292.16	295.93	303.5	302.22	296.18	298.48	296.56	297.25
293.8	294.46	294.35	297.89	287.25	295.03	294.26	297.34	295.04	291.96	292.54	296.35	293.96	293.33	294.22	296.65	292.18	295.1	293.44	297.14	292.23	298.06	289.48	291.29	297.07	298.29	293.55	300.35	301.02	292.55	293.26	293.72	294.43	291.59	299.47	297.24	293.23	296.92	293.52	291.63	294.3	294.94	294.14	291.22	296.6	295.42	298.54	292.49	299.59	294.38
307.53	309.97	305.91	306.42	308.3	300.7	300.69	307.29	302.54	307.83	305.84	303.34	305	301.39	311.08	304.68	306.77	306.73	301.1	306.73	305.42	302.17	306.47	303.31	305.47	303.76	303.18	308.97	302.54	303.99	303.94	303.36	304.3	300.87	307.81	307.44	304.66	306.9	307.05	307.75	304.99	307.99	307.27	305.21	308.7	307.05	304.01	302.9	306.18	307.06
305.91	302.24	305.09	308.05	305.35	302.88	301.94	307.71	303.99	303.46	304.24	304.44	302.02	300.34	305.34	300.18	305.74	310.01	306.71	303.66	303.74	299.9	306.28	301.78	306.39	298.17	301.88	298.64	306.27	305.56	306.95	305.31	303.98	300.72	305.01	306.17	294.36	302.15	301.07	303.48	297.44	302.4	307.13	304.77	301.09	302.7	301.37	298.79	302.58	304.69
296.86	297.15	299.2	303.05	297.05	292.16	296.29	298.01	296.97	292.69	295.02	295.47	294.84	298.59	291.8	296.92	295.54	300.09	299.15	296.57	293.94	299.24	295.18	294.95	301.89	296.5	296.37	294.99	299.21	296.31	293.09	298.75	293.88	298.7	295.85	295.48	295.25	300.75	294.99	294.73	293.06	295.39	293.86	297.56	293.41	293.88	296.24	295.62	299.6	297.26
297.18	292.61	293.57	298.21	295.45	300.38	291.98	298.88	291.87	296.84	298.2	294.56	295.35	294.15	289.73	293.72	296.38	295.38	295.23	292.54	292.63	292.07	295.58	292.99	299.27	294.78	298.14	294.23	296.36	293.81	295.89	293.26	298.63	296.95	297.52	295.03	296.75	294.59	294.56	291.61	293.05	295.56	298.91	290.46	295.08	293.03	291.61	293.95	295.7	295.02
309.66	305.75	305.91	311.4	306.25	309.14	307.53	309.6	312.93	310.09	309.56	312.72	310.59	309.96	305.12	313.58	306.5	298.7	305.99	310.33	310.23	308.39	308.36	308.71	311.51	308.02	310.96	309.01	310.2	299.47	305.93	306.62	304.78	312.32	308.27	308.02	309.71	310.57	301.99	309.65	302.89	310.53	311.94	312.25	307.01	306.82	308.46	307.88	304.57	310.2
301.85	297.29	300.14	306.93	307.44	302.73	310.19	302.43	298.87	302.91	300.45	305.23	300.61	305.84	303.02	304.15	306.26	307.02	302.21	301.66	305.49	303.63	300.32	304.37	304.69	300.64	304.08	308.15	302.67	306.45	305.02	298.02	301.2	309.95	305.74	305.32	296.5	302.95	303.7	303.18	306.51	301.72	302.53	301.3	302.58	305.21	306.96	303.69	310.52	298.56
300.49	308.16	305.54	301.42	302.88	299.81	303.42	294.29	303.92	301.9	298.81	301.62	301.61	307.09	303.97	306.17	305.67	301.43	304.19	305.59	297.31	301.45	305.76	306.37	304.4	304.64	302.87	307.04	302.75	306.79	301.64	303.63	298.56	305.99	301.86	299.77	298.28	305.72	302.79	303.38	306.31	300.5	299.84	299.87	301.17	300.18	305	306.59	303.5	306.8
298.22	308.8	301.59	300.24	304.29	304.28	301.94	303.83	308.74	307.47	299.84	306.39	305.31	302.8	302.92	302.47	302.84	304.23	305.21	300.49	306.38	310.23	302.65	304.92	308.08	304.96	308.33	306.23	306	307.06	303.28	300.31	303.04	304.33	301.04	304.29	308.2	305.06	299.75	302.14	305.39	302.41	304.38	301.38	304.19	306.46	301.08	304.49	310.19	304.02
312.94	312.3	315.3	311.29	310.85	311.64	314.49	312.99	315.75	312.58	312.95	316.48	315.84	311.45	312.4	315.58	307.54	314.73	313.25	313.25	312.35	314.05	308.11	312.21	311.78	312.75	316.31	314.16	316.68	317.29	309.41	315.5	311.13	312.03	313.62	315.25	311.7	310.6	312.84	314.87	315.11	312.97	310.67	312.63	314.07	311.34	314.38	314.54	318.14	313.54
312.15	312.05	310.9	320.04	314.83	310.58	316.59	314.5	315.17	311.75	318.15	309.27	319.46	317.51	316.45	312.42	314.22	310.29	316	317	316.21	316.41	314.13	313.51	313.4	311.14	320.42	316.92	313.39	317.52	313.95	310.29	312.54	316.96	311.59	315.76	317.78	321.1	315.79	312.79	312.8	319.89	314.56	316.61	309.04	313.33	318.35	309.99	314	314.48
312.13	310.43	310.84	317.63	312.75	319.65	316.6	314.98	313.83	316.06	308.6	315.36	311.77	316.4	312.12	316.36	305.83	313.26	313.09	311.97	311.56	310.23	311.69	309.52	315.79	313.77	318.66	312.44	318.33	314.1	316.65	316.16	311.72	311.73	310.77	312.41	308.76	315.62	317.75	316.82	312.56	311.64	314.98	313.47	313.99	315.85	312.67	314.08	313.41	314.65
291	291.78	293.79	293.68	296.37	292.25	288.58	292.75	292.77	292.32	294.64	299.18	296.83	293.38	296.41	298.89	290.35	293.05	295.14	294.43	297.57	296.75	289.62	290.59	292.46	292.27	293.19	293.34	294.3	300.29	295.98	285.98	294.38	290.47	294.12	291.56	291.14	295.67	295.91	292.04	295.87	298.72	294.51	291.58	290.2	291.19	292.69	294.71	291.06	296.64
315.69	317.7	321.34	320.77	325.59	319.01	313.31	318.82	318.93	313.62	318.7	318.52	318.7	316.93	318.76	320.34	313.52	317.39	314.66	315.34	322.6	322.54	322.63	318.75	319.66	315.35	318.99	321.34	317.63	317.95	318.76	321.29	318.71	320.3	317.01	321.71	320.06	320.36	317.31	319.58	317.55	318.7	315.95	317.31	320.44	319.31	316.92	315.21	318.4	318.72
298.74	303.22	302.59	306.91	300.7	304.57	299.09	305.84	302.11	299.09	306.81	302.14	301.73	303.51	299.54	296.87	301.77	303.62	301.43	308.3	301.06	304.62	304.29	302.93	304.57	301.15	304.67	302.77	304.59	300.77	300.23	302.55	300	305.46	304.78	300.88	303.99	304.6	299.59	301.91	300.22	302.29	300.49	305.1	303.46	301.65	306.47	301.19	300.09	299.05
314.79	317.83	312.66	312.34	316.11	312.51	314.47	319.14	315.37	316.42	311.61	316.18	317.6	318.7	316.87	319.56	317.16	316.25	319.24	314.68	316.93	311.63	317.14	315.41	315.55	313.31	312.02	314.49	312.75	316.53	313.85	310.7	317.32	312.96	312.29	314.44	318.29	314.16	316.94	314.76	313.64	319.2	312.6	318.73	315.38	312.06	316.47	316.27	315.53	320.62
304.56	306.15	307.2	304.11	300.54	302.17	301.23	306.16	301.29	302.86	305.93	304.58	303.9	300.37	301.41	303.34	302.75	309.94	306.19	304.47	307.46	303.23	303.58	296.93	303.67	305.15	301.95	305.53	308.15	304.79	300.45	304.12	301.44	309.51	304.57	306.62	302.87	304.46	300.73	303.98	305.81	307.75	304.99	302.29	302.71	300.9	299.62	301.8	304.17	303.15
302.39	301.35	301.8	301.71	306.64	306.34	305.93	302.91	303.5	303.76	307.59	308.43	310.22	304.96	304.14	306.81	304.26	304.92	310.17	306.82	304.45	306.02	304.26	301.44	307.83	302.24	305.9	313.38	303.14	306.38	303.63	311.51	302.91	302.81	303.62	303.32	307.62	304.5	304.6	305.21	307.26	308.37	304.09	308.32	299.66	308.02	304.62	305.09	310.19	309.86
310.41	316.69	313.36	313.18	316.08	313.78	313.74	312.79	312.35	315.85	317.22	315.44	312.54	314.68	311.65	319.38	312.54	307.54	312.01	320.16	315.37	306.38	313.8	318.37	314.32	312.82	313.8	310.89	310.09	313.5	312.88	308.63	314.72	311.58	314.2	314.63	309.8	315.31	314.73	311.78	319	313.55	311.71	312.81	315.01	312.95	313.03	309.94	314.25	309.46
301.72	303.36	307.03	303.63	303.94	307.76	301.34	302.34	302.46	302.59	308.57	303.99	301.34	297.95	303.32	303.17	302.65	299.82	301.8	303.93	306.23	303.83	301.58	300.52	307.75	303.3	300.51	301.19	301.33	302.9	302.59	304.07	301.03	302.48	303.16	300.56	303.08	304.64	300.29	298.74	297.98	299.82	299.74	305.43	300.21	304.59	303.62	305.23	303.59	301.84
297.23	299.51	304.16	305.38	301.42	301.81	303.67	305.28	302.97	302.01	304.48	303.31	299.98	304.06	301.11	302.65	298.65	305	298.35	298.8	301.1	302.28	303.93	302.47	304.61	299.1	301.4	304.07	301.21	300.9	301.47	301.27	309	303.62	304.2	303.98	303.12	298.08	306.28	300.06	303.78	299.07	303.22	299.35	295.84	301.59	305.57	306.32	306.77	302.52
298.15	294.29	297.88	295.38	292.2	293.14	294.07	296.3	295.73	294.71	296.31	293.62	297.93	294.63	291.87	295.79	293.86	292.86	296.77	292.96	292.24	294.42	298.37	295.57	296.31	296.61	295.23	293.14	298.67	294.93	296.1	293.65	295.99	297.05	296.09	297.78	295.06	298.4	292.96	299.01	294.31	297.83	295.32	297.74	292	300.27	289.41	289.89	296.96	293.75
308.45	312.85	304.82	311.71	308.95	310.98	316.36	311.74	309.79	313.86	307.86	315.7	313.38	313.68	307.36	311.94	306.46	313.46	311.33	310.65	308.76	308.88	307.34	313.85	313.6	309.36	310.48	314.37	309.5	312.15	310.22	309.23	307.7	314.78	311.02	311.81	316.99	314.29	312.35	307.72	310.47	303.69	314.4	308.73	312.19	309.24	308.53	313.93	310.11	316.69
302.24	296.88	306.07	299.34	301.29	297.48	300.93	299.35	298.35	301.07	297.11	298.74	299.43	299.13	305.43	301.61	305.51	302.69	300.85	299.51	301.97	301.45	295.11	300.2	294.13	298.09	302.73	303.39	303.07	305.38	305.18	298.09	302.97	301.21	298.83	302.91	297.86	305.81	299.31	299.89	298.19	300.46	301.49	299.18	297.15	301.1	294.58	297.99	299.21	298.35
302.8	307.9	307.92	302.82	303.77	303.69	308.52	310.12	306.59	300.95	305.92	307.5	304.13	304.84	305.65	306.24	307.92	313.4	311.09	312.28	307.88	308.27	304.25	309.99	303.54	306.52	308.99	306.99	306.96	309.78	304.14	306.98	303.47	307.98	309.13	311.08	305.07	305.15	309.21	306.14	307.04	309.18	309.55	304.89	302.51	308.01	304.08	305.91	307.35	303.3
319.61	319.24	318.71	317.39	320.08	318.12	313.69	319.11	316.56	316.86	316.54	317.48	316.61	313.25	318.72	313.98	316.95	318.54	319.84	320.56	319.16	319.1	316.46	319.66	323.88	318.4	320.35	318.06	317.37	317.23	322.49	320.52	325.83	318.16	319.48	320.81	320.07	322.32	323.71	320.2	320.08	322.28	318.08	317.95	318.07	318.31	321.19	317.64	318.69	316.71
312.51	317.42	315.27	317.49	314.69	313.82	314.16	314.04	318.71	313.97	313.66	310.48	313.31	311.56	316.7	309.45	311.28	318.93	311.1	315.7	313.12	314.34	313.34	310.54	313.13	312.2	310.45	313.81	308.38	316.23	316.11	311.55	307.04	310.64	315.76	308.62	313.36	316.44	308.86	313.12	311.37	305.59	314.08	309.89	310.71	313.47	314.23	314.28	313.63	312.47
313.42	317.7	316.1	314.11	309.91	317.48	315.46	310.8	316.67	307.96	316.7	314.94	315.77	310.69	314.59	314.88	317.51	314.6	309.74	315.97	311.73	313.89	313.99	310.41	312.11	316.53	316.96	314.88	316.25	316.1	311.96	310.59	316.72	315.15	315.97	314.31	311.13	313.34	315.9	315.9	311.44	315.29	318.56	319.72	313.85	315.09	312.34	304.67	313.53	316.31
301.81	300.71	296.36	294.59	301.3	303.42	298.61	299.47	298.85	302.16	301.27	307.12	297.19	296.21	301.83	297.66	304.23	305.01	302.88	301.11	302.71	296.79	302.23	298.24	299.51	301.96	300.82	298.19	301	299.29	299.17	299.77	305.47	298.27	300.98	304.02	300.99	303.02	300.75	296.85	298.97	301.72	305.91	304.13	300.32	298.85	296.5	299.06	301.77	300.14
304.57	303.92	303.15	300.12	304.58	298.72	299.9	307.27	302.48	297.1	302.62	301.08	302.37	301.55	299.54	298.48	300.9	302.27	303.12	304.79	307.1	301.67	303.68	299.55	301.64	298.65	298.67	302.65	301.51	303.79	303.1	301.6	301.7	303.18	305.41	302.81	300.81	296.33	305.8	296.98	298.05	298.07	303.97	297.37	304.65	300.61	301.33	291.06	302.03	302.84
327.03	329.91	327.79	329.18	327.44	327.21	329.67	327.9	328.5	327.46	330.95	330.74	333.41	327.73	327.33	329.13	324.59	327.2	321.62	326.36	326.41	332.29	325.36	331.51	328.23	324.92	330.37	329.05	329.46	331.61	321.98	326	329.18	327.06	329.71	329.38	329.26	331.03	332.94	331.62	328.16	328.26	329.78	327.25	331.63	326.16	332.13	325.1	328	332.38
312.11	313.59	315.05	312.28	314.45	311.52	312.61	309.68	308.55	313.8	307.05	315.82	316.9	311.81	318.17	312.34	313.07	308.88	310.65	310.57	317.07	305.55	315.86	309.08	315.77	310.01	314.72	311.57	312.48	309.9	310.39	314.68	313.35	308.44	315.93	316.4	312.66	314.71	313.99	315.4	311.6	316.4	315.66	314.27	309.36	307.16	317.47	314.59	311.2	311.54
299.82	293.57	300.86	298.97	298.55	293.57	294.52	299.59	298.58	294.92	297.41	299.85	297.92	300.52	301.96	295.09	298.46	298.77	294.47	296.02	295.27	296.08	294.77	297.58	298.96	292.47	296.62	291.57	296.04	290.09	292.62	298.76	294.96	293.84	296.61	297.43	297	300.06	302.12	293.64	298.02	294.74	294.89	298.83	300.43	294.4	293.89	300.58	293.2	300.55
307.03	307.8	304.86	301.08	301.3	304.12	305.91	304.34	305.64	302.93	305.36	305.73	304.62	305.9	306.55	307.14	303.76	304.42	304.06	305.74	301.95	309.83	303.38	305.16	301.71	302.46	302.91	301.86	301.93	300.98	306.27	307.75	303.34	302.06	303.78	303.77	303.75	299.84	305.67	305.89	303.98	304.09	305.42	303.55	299.75	301.57	300.3	303.82	304.96	298.42
301.8	305.15	302.36	307.12	302.75	299.93	302.64	306.47	299.23	302.36	304.93	302.88	305.38	303.5	302.73	302.76	304.86	299.9	303.7	301.41	304.64	304.91	302.75	302.23	305.61	307.82	303.56	303.58	302.25	305.58	302.5	306.53	304.84	301.31	301.48	303.39	302.07	299.05	307.01	306.19	301.38	300.84	303.59	302.17	304.39	305.22	303.64	306.8	296.71	299.55
329.09	325.92	331.7	325.02	330.06	326.03	331.65	322.82	329.95	325.64	327.67	325.26	329.69	326.92	333.24	324.59	324.66	329.84	328.69	329.98	327.54	336.61	327.03	327.43	330.62	328.33	329	327.54	327.73	329.62	330.34	326.07	328.57	328.56	333.72	326.23	329.62	329.18	330.73	329.19	327.42	325.68	331.14	331.68	322.43	323.45	326.52	327.87	330.61	329.05
303.36	301.47	302.8	307.12	307.4	303.06	300.79	304.05	305.88	298.93	304	296.22	300.77	307.31	304.56	306.29	304.29	302.63	297.6	301.57	300.36	304.01	305	306.97	301.87	301.71	301.16	300.45	302.75	297.6	306.44	301.49	307.42	307.57	300.42	302.81	303.85	300.29	298.19	302.51	301.04	302.91	299.72	304.43	304.41	305.8	296.06	303.05	301.15	304.54
299.77	300.88	298.83	295.02	303.23	293.71	296.77	300.26	298.08	293.44	298.14	296.45	299.62	294.58	297.34	291.4	296.51	295.03	294.16	296.75	297.29	302.85	299.51	299.47	296.09	295.08	292.93	298.31	298.73	298.41	294.3	296.19	297.39	297.06	294.98	295.91	300	304.54	298.24	295.76	298.74	299.43	297.93	296.96	299.69	297.36	294.98	300.53	293.7	297.6
306.43	303.54	297	300.71	303.2	302.73	300.36	303.48	300.21	299.81	300.35	303.81	301.66	302.53	305.25	296.51	299.88	299.14	300.1	302.11	301.02	304.45	302.12	306.08	297.47	308.89	304.66	301.02	305.25	299.84	307.14	300.88	301.14	300.48	307.68	303.38	301.64	299.85	302.28	300.78	302.27	304.56	300.17	297.89	304.17	302.21	302.69	304.28	299.1	307.9
303.07	302.08	302.22	301.08	306.43	303.99	302.28	307.81	299.78	302.7	301.03	301.07	300.25	305.23	301.87	305	304.81	302.98	303.81	298.63	301.42	298.25	310.17	299.69	298.75	298.85	306.61	299.95	304.33	297.27	300.59	302.54	301	302.11	298.4	300.11	304.07	302.8	298.46	299.31	305.06	298.89	302.88	304.18	301.24	306.53	301.58	301.63	302.03	301.47
300.33	295.27	298.4	295.15	292.86	296.13	298.21	296.12	294.79	295.27	298.6	297.23	295.83	291.31	293.85	296.32	296.65	293.41	293.23	295.44	287.16	293.2	303.33	294.18	292.7	296.27	293.29	293.81	293.62	294.69	293.86	300.48	298.34	294.49	294.86	288.48	296.58	295.44	299.37	294.43	292.92	295.59	292.4	293	294.25	292.78	302.33	295.39	295.14	293.52
308.83	310.14	311.38	308.81	310.17	307.08	307.21	308.04	311.3	307.76	304.79	311.27	307.75	308.02	310.95	301.82	309.23	304.79	309.17	308.86	312.82	313.12	310.22	306.56	309.36	307.87	312.47	311.83	309.57	311.2	307.59	314.69	309.65	308.39	309.66	314.83	309.36	309.46	309.45	308.69	313.86	305.75	311.34	305.21	309.43	312.35	308.59	306.73	304.54	315.85
316.04	316.01	318.93	320.04	319.34	317.74	317.86	314.27	317.35	320.98	322.43	316.88	315.73	319.87	317.11	320.03	320.92	317.05	321.01	312.38	315.49	319.05	318.18	318.18	316.99	315.74	324.29	319.18	313.92	315.92	317.57	322.36	317.54	316.75	321.02	315.3	320.18	318.08	321.67	317.29	317.57	319.58	313.55	319.02	318.34	316.04	314.13	314.66	321.69	322.91
318.61	313.46	313.2	322.16	315.75	316.76	312.87	310.67	311.07	313.51	315.32	313.38	312.84	315.19	309.78	311.95	310.33	318.29	313.95	315.12	318.07	310.77	318.96	315.37	314.98	317.67	319.88	319.9	312.78	316.02	316	315.13	311.3	313.82	317.22	308.68	313.43	317.23	319.05	314.38	316.07	310.26	318.27	315.61	315.72	315.87	312.88	310.09	320.71	310.55
305.45	306.4	303.46	302.6	301.05	300.62	304.35	302.24	298.99	297.58	308.57	306.84	302.02	301.59	302.55	294.48	299.67	302.28	302.39	304.34	303.71	302.77	298.86	304.05	304.24	299.95	304.58	302.43	302.79	305.07	303.87	303.24	302.07	304.37	305.96	302.71	302.13	302.05	308.34	301.41	305.31	303.54	304.2	300.91	297.09	299.61	301.94	302.83	301.52	307.06
299.01	299.49	293.57	296.05	292.36	297.34	295.87	294.05	301.48	297.5	294.26	297.49	289.31	293.06	300.29	299.72	295.12	292.92	299.97	296.9	296.09	296.13	295.8	300.92	293.7	292.21	301.2	303.73	295.14	300.54	296.09	303.2	296.94	293.93	299.8	301.36	303.05	293.35	291.91	298.34	299	295.91	299.79	296.65	298.4	299.1	296.26	293.53	293.58	303.63
304.28	308.44	308.64	309.11	297.94	304.99	307.21	304.63	304.72	306.41	307.3	305.45	304.97	303.52	301.52	302.2	302.89	303.98	311.11	301.32	309.03	310.45	303.16	306.42	303.87	304.23	306.41	300.91	306.16	308.69	295.95	310.4	306.62	307.56	308.31	304.01	304.83	307.74	308.34	303.82	302.98	297.34	307.11	303.77	306.62	304.83	308.1	305.86	302.06	301.25
313.67	316.52	317.39	312.87	311.34	317.45	314.1	313.08	313.5	313.73	308.43	315.91	316.04	312.09	318.76	312.16	316.52	311.92	312.54	313.74	312.12	309.37	312.46	313.67	317.46	315.66	313.91	315.67	315.61	317.32	310.84	312.81	318.44	315.84	315.67	313.43	310.88	317.23	312.18	311.9	316.62	317.24	315.4	318.81	309.67	314.59	312.45	313.54	309.67	318.29
311.53	308.85	311.23	310.05	308.83	307.74	313.51	311.22	309.61	303.34	310.27	305.17	310.28	312.03	305.99	314.29	306.15	312.28	307.13	308.37	315.24	309.78	310.97	308.2	307.81	312.48	309.38	309.32	310.42	314.15	308.25	311.76	312.06	308.3	310.47	314.37	309.64	313.5	310.47	305.89	314.68	312.39	308	309.76	309.01	311.36	310.58	308.14	313.11	306.23
302.61	304.18	300.91	300.79	304.87	300.4	308.8	303.21	301.71	302.04	301.16	307.99	301.19	304.63	302	298.05	307.35	300.92	309.12	298.65	299	302.43	301	303	302.48	306	309.09	303.25	302.6	305.47	306.6	304	299.28	300.6	302.89	305.03	305.79	299.12	304.64	307.13	300.21	307.09	297.58	303.78	295.66	303.16	303.18	304.68	306.09	306.06
317.09	318.97	317.65	313.08	319.92	321.2	319.49	315.9	317.05	312.26	315.62	319.11	318.84	317.83	319.8	319.7	320.26	317.03	322.46	318.98	321.78	322.69	320.74	317.08	318.09	314.94	318.96	320.85	315.5	317.61	321.24	320.89	321.07	312.64	318.76	319.43	320.85	322.07	314.52	317.52	314.83	319.3	319.21	318.89	316.62	316.14	319.07	321.38	319.39	319.85
293.41	295.61	303.12	301.92	297.3	294.82	301.04	297.74	300.53	299.96	300.92	300.7	302.59	298.72	297.99	297.22	294.94	300.83	299.61	302.82	299.81	301.68	305.51	303.26	301.36	298.43	301.72	298.5	302.18	303.71	300.73	300.29	302.83	303.04	302.34	300.67	297.52	297.94	304.83	300.54	300.59	295.97	304.35	296.75	299.08	302.11	302.04	301.01	300.82	301
307.74	304.86	304.34	307.43	310.66	302.24	305.85	305.94	306.48	306.42	306.57	306.77	305.69	308.53	305.79	304.97	306.44	305.52	309.2	303.08	306.28	306.74	308.05	310.06	305.14	304.77	307.05	305.21	305.12	309.58	310.48	309.45	305.9	307.19	307.46	304.73	309.82	304.9	304.98	306.72	305.85	306.06	304.1	304.36	307.41	309.11	306.06	304.11	306.59	307.89
309.3	305.22	309.13	314.82	309.89	308.95	307.83	314.19	311.39	308.63	307.62	311	310.69	306.5	310.35	308.65	315.27	307.51	304.81	309.16	303.45	309.59	306.57	310.05	307.8	308.91	308.68	312.29	309.72	310.06	307.09	305.83	302.93	309.59	306.75	308.11	308.25	306.93	307.22	307.25	308.62	307.62	306.11	310.49	315.09	308.2	306.02	310.93	312.58	305.56
304.58	301.56	300.37	301.18	304.63	303	299.65	301.39	306.7	300.85	299.27	303.33	305.34	306.92	298.35	304.58	306.5	305.43	303.33	299.52	301.95	297.67	299.95	301.57	305.4	304.7	301.31	304.47	303.52	301.93	308.09	303.46	304.55	302.81	305.26	300.99	303.75	304.54	304.73	304.75	301.49	305.42	300.16	301.51	307.24	301.16	299.21	301.87	303.22	298.34
303.59	303.78	303.55	302.69	306.09	302.19	303.64	305.66	303.39	303.4	306.67	300.26	305.03	308.02	305.63	302	299.77	301.58	304.62	305.84	303.06	303.96	304.31	301.63	306.29	302.48	303.56	306.56	306.47	302.5	305.52	303.13	307.21	306.91	302.04	307.67	303.96	306.46	301.87	302.61	304.58	303.12	305.84	303.95	309.14	302.31	301.85	303.9	299.8	306.71
326.81	328.28	325.67	328.32	323.27	326.65	332.21	327.94	328.32	327.87	329.11	324.36	331.42	330.53	325.26	320.51	331.99	327.73	326.3	326.74	327.82	327.09	327.61	330.38	326.31	326.31	321.34	331.3	325.1	327.21	328.27	327.48	326.53	326.46	324.59	328.62	329.47	329.49	325.26	331.55	329.94	328.05	326.95	326.12	326.57	327.1	330.81	326.33	324.37	323.62
310.18	311.53	309.71	309.39	314.28	311.27	315.08	316.33	316.73	310.26	313	314.3	313.98	315.42	316.74	311.74	309.64	309.65	310.52	313.49	313.61	312.5	313.48	315.37	313.1	312.01	312.37	310.87	308.96	309.79	310.12	315.64	312.95	314.23	312.98	310.85	311.48	313.11	316.43	314.44	315.4	311.8	314.05	310.7	310.31	311.67	312.27	309.06	309.03	308.5
315.48	316.38	314.22	314.66	313.65	317.43	309.33	317.86	323.25	315.09	317.86	313.84	313.95	317.97	315.4	315.37	314	318.28	312.62	307.79	318	320.62	317.55	318.99	316.58	310.48	322.71	314.56	306.73	315.32	314.46	313.3	314.83	315	315.06	315.09	314.14	313.61	314.53	317.46	316.37	316.03	312.71	319.5	316.22	315.78	315.39	316.9	314.38	313.87
309.28	312.89	314.9	310.14	312.01	314.52	313.46	315.75	313.91	315.07	315.03	319.22	315.41	316.18	312.8	312.72	320.94	314.32	313.31	315.67	312.47	313.47	311.72	313.68	308.76	316.85	312.2	315.4	311.88	315.26	316.38	318	311.55	314.76	321.17	314.7	315.16	316.55	313.13	316.13	313.32	312.32	317.51	311.25	323.12	311.83	315.02	310.5	317.98	313.78
320.87	323.15	318.94	320.47	317.77	318.41	317.92	317.33	315.86	314.43	316.59	321.72	316.72	321.11	319.15	317.55	316.93	317.42	318.27	317.42	320.04	315.36	313.06	320.43	320.19	319.29	322.29	319.68	316.29	320.02	326.51	315.5	319.02	318.24	318.24	316.95	322.45	321.39	319.39	317.22	314.08	316.63	319.42	322.56	319.6	320.38	321.58	321	318.08	320.69
302.97	305.3	304.64	305.09	305.9	301.17	304.48	303.23	301.24	304.65	304.45	304.27	307.38	302.63	298.96	308.86	309.22	306.03	300.63	305.12	302.49	300.7	306.52	303.93	303.31	300.05	307.8	301.88	302.59	302.29	303.29	307.39	307.3	305.21	299.34	308.42	305.95	302.09	298.37	299.48	303.83	304.86	300.4	301.64	299.91	303.85	301.56	302.24	304.72	303.85
312.54	316.04	319.37	314.81	315.71	314.41	317.23	315.57	316.71	314.13	318.14	314.07	311.42	316.01	317.94	310.54	315.17	316.51	315.7	316.76	316.25	313.44	311.75	314.31	312.9	311.86	313.77	318.21	314.67	316.46	316.4	311.99	315.14	317.08	312.87	317.68	318.16	316.57	316.57	319.21	321.45	314.76	318.59	312.2	313.96	314.07	310.39	310.32	313.06	308.51
311.75	315.26	314.13	313.16	313.61	318.1	311.26	313.66	313.54	315.89	319.85	309.75	314.08	317.32	318.13	308.61	309.32	317.43	320.79	317.45	320.76	313.2	316.51	320.31	315.49	315.42	315.59	315.17	315.87	320.6	320.02	309.62	311.31	315.01	317.39	315.67	311.36	312.69	314.23	315.03	313.78	314.04	315.81	317.59	312.1	314.47	317.46	316.8	318.24	316.46
318.82	315.85	316.4	318.58	312.48	318.45	317.39	316.19	313.79	315.08	321.28	321.91	314.98	313.51	311.27	313.04	321.09	317.64	315.72	325.09	318.53	320.56	320.69	319.71	316.22	314.71	320.91	314.41	318.35	318.69	316.35	315.05	318.67	317.4	317.07	317.49	319.93	319	314.57	317.54	314.09	315.35	318.35	316.03	316.01	314.61	314.14	319.35	321.46	312.47
320.85	317.37	316.53	314.18	315.39	318.08	321	313.51	314.96	315.24	313.21	314.89	313.77	321.61	311.16	309.28	313.79	310.47	314.13	312.54	318.53	315.94	320.46	315.54	310.33	313.01	316.24	315.73	315.76	314.15	319.59	320.13	313.46	311.47	315.02	315.69	314.25	316.03	315.38	316.62	316.81	318.48	316.42	311.62	321.19	317.94	310.79	313.19	315.91	315.39
321.36	315.19	313.79	315.64	315.94	320.54	317.3	314.55	316.74	318.37	319.51	312.08	317.06	315.02	315.1	310.92	315.12	322.34	317.18	316.22	318.84	312.72	313.19	314.99	316.09	320.43	315.79	317.02	317.03	314.36	312.45	312.93	316.07	319.06	314.78	318.56	316.22	317.97	318.73	320.41	320.21	311.86	315.95	314.58	314.65	317.43	312.21	314.21	315.75	315.81
304.24	300.97	302.52	301.02	307.04	298.48	295.86	300.25	301.38	300.21	299.81	300.23	300.79	297.13	298.39	300.04	301.19	297.39	293.38	296.02	299.65	299.49	302.35	297.97	300.31	302.04	297.6	298.8	305.67	299.56	302.45	296.48	300.43	305.52	297.56	301.17	301.99	298.73	298.47	294.97	296.91	300.43	294.34	300.12	301.66	299.87	302.09	304.13	300.96	299.42
314.16	321.94	318.24	319.19	320.57	319.85	320.16	317.89	320.04	323.82	318.84	324.19	313.58	319.73	322.41	320.96	317.21	320.57	319.06	316.62	315.98	316.75	317.72	322.21	320.02	327.72	317.72	317.93	317.79	323.15	320.71	318.15	320.65	315.32	315.27	318.92	315.4	322.52	316.95	316.31	320.72	316.73	322.02	318.67	320.43	319.94	316.12	318.11	319.65	319.87
309.34	313.15	312.18	313.31	310.78	318.85	312.88	309.81	313.79	317.02	303.11	312.12	312.26	305.77	310.49	311.93	307.07	309.57	309.94	307.71	306.67	312.99	305.36	311.83	312.68	314.91	310.31	313.55	311.62	312.18	317.31	307.68	311.89	308.9	310.36	309.15	307.46	306.94	306.67	308.76	312.19	314.48	312.16	312.39	312.07	307.89	310.19	312.12	309.88	309.94
309.85	296.55	310.23	308.32	307.58	306.78	307.04	306.81	308.67	307.76	302.45	308.12	303.23	302.99	300.26	303.56	306.55	305.56	308.93	309.21	302.62	307.61	305.4	305.28	304.49	312.06	303.07	306.95	304.83	311.39	306.91	309.25	303.68	304.96	308.72	307.94	306.74	305.7	300.37	301.47	305.41	309.17	303.85	300.96	307.15	308.47	303.12	304.65	307.88	308.68
306.32	309.27	307.25	309.36	305.5	305.29	303.32	309.68	306.44	308.03	302.93	306.07	307.22	306.19	310.38	310.46	307.95	304.6	305.62	306.06	310.95	308.81	304.91	309.75	305.97	306.36	308.15	311.28	301.73	302.76	305.74	304.78	304.21	307.39	309.05	308.21	309.41	307.48	305.83	309.34	306.71	305.74	306.11	305.26	304.45	299.24	303.12	307.94	307.05	308.59
311.35	317.86	313.27	311.62	310.97	312.68	311.37	313.03	309.29	310.32	313.01	307.2	308.99	309.39	309.3	308.86	315.67	310.01	310.7	310.58	312.1	310.15	311.69	313.53	312.2	306.82	313.54	303.22	315.04	306	312.23	310.64	310.79	313.29	311.43	309.92	308.76	310.04	312.13	304.54	307.58	304.17	316.21	312.75	310.75	305.89	313.07	310.59	307.29	302.95
321.8	321.97	317.64	318.99	319.01	318.56	325.94	317.54	315.98	316	318.05	315.68	317.53	318.25	319.02	318.38	317.97	318.31	319.26	321.22	320.52	318.9	319.84	321.45	318.93	320.2	317.81	315.99	318.51	319.7	318.74	316.38	313.56	319.88	320.23	319.17	321.72	318.82	322.68	316.6	318.37	312.68	319.42	320.84	320.78	318.86	318.55	318.1	318.9	319.45
307.33	312.07	318.81	312	310.2	314.64	308.92	312.05	316.88	308.67	313.99	311.97	313.64	315.82	310.57	313.87	315.92	311.52	311.83	305.66	315.57	315.3	313.74	313.72	307.62	311.8	312.45	312.4	311.15	313.07	313.04	313.95	313.86	311.8	311.55	314.66	318.72	312.64	313.66	310.05	316.49	313.19	311.26	315.38	314.54	314.43	308.32	313.96	314.38	313.87
304.93	302.07	305.67	303.01	302.84	305.56	303.51	309.03	304.68	301.29	304.39	303.64	307.68	302.94	304.73	304.68	300.66	298.78	297.61	302.24	305.02	304.25	302.56	301.08	300.07	300.61	305.68	298.25	297.6	302.71	300.75	302.17	298.78	303.7	300.91	303.89	302.71	299.68	301.48	304.2	301.37	301.16	303.39	301.24	298.89	303.28	304.75	303.59	304	302.11
313.28	317.43	312.8	311.23	311.88	313.82	314.61	309.47	316.55	315.13	315.24	308.36	310.4	315.31	312.52	316.59	316.69	313.54	317.08	310.56	314.35	310.93	309.64	317.31	314.3	314.22	312.06	315.85	313.3	318.63	309.59	313.63	312.02	317.05	314.78	313.92	311.56	311.18	312.25	310.3	316.8	312.05	310.94	312.28	311.68	314.33	309.82	314.74	312.13	312.87
313.54	316.28	309.54	317.06	311.33	314.27	312.84	312.45	309.3	312.73	314.54	314.44	315.59	312.96	316.44	312.23	311.76	310.9	314.93	313.03	314.58	308.04	314.65	313.69	314.44	311.97	313.47	311.86	310.15	313.77	314.66	313.11	319.24	319.15	314.2	313.36	312.54	316.35	314.63	316.04	309.75	313.22	314.65	314.37	316.45	314.93	315.97	313.42	311.93	315
300.54	303.81	304.14	301.09	308.79	302.02	301.28	301.11	301.48	303.23	297.52	303.42	312.4	303.08	302.9	307.22	299.96	299.53	305.16	305.85	304.59	302.18	303.39	303.77	309.5	303.62	303.87	303.08	304.22	295.74	304.65	296.46	300.93	306.75	309.29	304.54	307.28	304.89	304.68	303.19	306.03	305.71	305.52	304.74	304.9	306.26	303.94	304.54	305.47	300.63
311.65	311.05	308.09	306.98	314.52	312.47	301.96	307.27	301.88	306.44	302.89	305.53	308.79	302.46	306.32	308.08	307.89	308.32	308.88	302.17	305.74	303.48	305.61	310.15	310.29	307.8	309.53	303.69	304.64	308.32	310.92	307.27	304.86	307.14	309.26	303.41	305.83	304.15	304.81	306.69	312.25	306.76	309.18	304.19	308.75	306.82	301.15	306.02	305.46	307.51
315.46	318.75	313.94	315.47	316.73	318.98	314.68	317.23	321.33	316.95	316.31	327.1	318.55	316.67	323.44	316.18	323.59	322.33	317.74	317.22	322.25	321.5	313.78	319.16	320.91	319.92	319.16	314.54	318.02	317.51	318.67	321.29	315.28	314.15	316.59	315.59	318.86	319.79	314.12	316.79	317.5	315.69	325.1	318.78	315.22	315.74	316.46	317.15	313.82	317.12
329.7	325.28	329.47	328.2	327.42	329.05	332.4	328.36	325.43	327.4	334.33	324.66	332.63	332.48	322.6	328.37	328.88	323.92	328.45	327.53	329.09	329.15	330.32	329.97	331.22	330.17	331.42	327.21	328.25	333.56	323.06	325.11	329.04	330.47	324.41	334.84	335.29	326.97	328.78	324.2	328.08	328.66	329.4	332.89	327.82	330.04	329.37	329.31	329.03	327.59
303.72	308.59	303.65	309.77	303.78	305.59	307.56	303.2	304.18	304.06	309.34	301.05	303.49	303.83	302.71	304.55	305.93	303.15	312.07	305.1	302.78	301	309.89	304.56	308.14	303.26	303.92	304.53	306.08	303.23	311.21	304.55	309.52	302.16	302.25	308.11	306.53	303.09	307.81	303.05	308.77	306.23	304.5	304.81	300.08	300.74	303.51	309.12	303.24	303.76
312.26	316.97	314	307.86	315.37	310.29	316.45	311.8	308.98	313.45	317.28	315.89	315.6	312.81	315.12	316.23	313.01	311.47	311.66	318.96	314.09	316.42	318.67	317.78	310.91	313.47	316.9	315.02	316.59	309.3	313.43	310.56	312.37	311.35	313.68	311.02	311.06	312.22	312.05	313.52	311.06	307.41	311.04	313.89	313.32	312.63	309.59	312.37	315.66	315.81
312.38	307.05	316.56	309.26	314.04	316.03	313.29	314.62	313.79	317.15	311.25	312.71	314.85	310.87	312.17	314.45	312.47	311.58	317.84	313.74	311.2	312.03	309.73	316.31	314.33	316.26	310.41	314.04	316.22	314.01	314.75	311.36	306.05	314.66	316.49	312.28	312.94	313.48	312.45	314.01	309.81	311.78	313.62	314.49	317.02	311.54	313.24	314.79	317.96	316.1
319.03	315.51	315.49	319.58	316.66	319	313.79	319.39	321.34	315.86	315.38	320.39	317.74	315.65	316.72	312.72	316.66	319.83	317.78	315.82	314.66	321.54	312.99	315.12	317.74	315.1	316.21	316.7	318.19	321.36	318.67	316.31	315.21	317.13	319.81	316.84	310.01	318.6	318.56	320.46	319.85	317.47	314.19	315.65	316.09	316.39	317.79	321.39	314.37	316.46
306.4	308.42	298.67	311.39	305.46	307.82	310.59	302.22	310.43	301.47	307.37	307.63	308.31	305.08	304.69	301.79	306.6	307.63	310.11	304.33	307.7	303.06	304.31	306.75	297.47	310.45	310.61	306.32	304.29	305.74	305.73	309.31	301.53	311.1	309.49	308	305.33	307.54	305.77	301.68	309.33	303.43	306.27	303.6	301.59	312.32	307.12	310.42	306.48	302.05
303.94	304.64	307.82	302.71	306.01	309.31	307	299.77	302.78	303.67	305.59	304.8	302.45	302.4	305.72	311.24	308.08	302.86	302.9	303.92	305.19	305.09	305.09	308.89	302.5	302.07	302.43	303.46	302.29	303.44	307.49	301.25	304.03	300.04	302.03	304.45	306.11	299.61	305.92	301.52	303.05	303.48	304.85	306.25	305.8	306.31	302.81	305.77	302.75	304.71
315.28	315.68	313.43	319.15	316.39	320.64	315.84	325.39	318.4	316.17	316.6	316.9	317.53	322.48	319.18	321.64	326.15	320.26	320.12	316.21	316.33	317.87	317.48	321.11	320.67	316.97	319.44	325.13	322.9	315.74	320.49	318.11	325.74	318.98	319.13	319.1	316.75	316.2	318.05	318.57	320.23	318.32	321.9	316.77	323.06	321.59	318.35	320.28	322.31	321.81
310.84	308.4	311.79	314.97	304.64	309.68	306.65	310.49	313.84	309.24	307.74	310.94	306.88	311.9	312.81	308.78	313.16	310.99	308.88	316.21	310.02	314.46	309.41	313.83	317.55	314.24	315.76	314.97	307.91	311.81	308.28	316.3	307.31	310.3	310.18	313.36	313.8	315.16	312.08	312.54	310.38	319.34	315.43	311.64	311.61	316.24	313.4	309.63	307.89	306.54
315.89	316.13	313.66	315.14	312.96	318.19	313.27	317.12	308.44	317.16	310.25	311.44	314.93	312.55	316.59	314.04	310.33	316.96	310.89	317.9	315.57	312.92	312.94	314.8	313.63	314.19	315.56	312.9	315.98	311.67	310.95	314.38	313.6	316.01	321.16	313.48	317.52	321.96	315.81	316.66	312.05	312.79	312.63	315.31	315.12	311.52	308.57	309.2	318.98	316.61
300.66	305.15	302.09	300.01	301.4	299.83	302.49	301.68	302.79	302.59	304.2	304.87	302.48	301.04	302.51	305.94	301.36	303.75	303.13	306.54	300.83	299.76	306.39	299.15	300.44	303.63	302.97	303.12	301.43	302.37	302.26	304.6	308.69	302.9	303.96	298.59	303.5	307.59	302.03	302.78	303.27	307.2	302.4	304.36	304.87	301.04	302.2	306.04	306.82	300.35
318.42	322.58	320.88	316.93	321.89	316.97	313.59	320.5	320.08	317.29	320.67	319.01	317.98	317.64	321.51	319.3	321.14	321.27	318.81	319.94	318.41	322.13	319.13	315.73	317.15	315.09	315.09	321.73	322.8	311.9	315.09	323.75	319.84	316.69	316.58	320.45	318.64	322.13	322.54	321.62	317.56	318.56	317.26	316.46	316.98	326.36	313.79	320.7	322.01	317.64
314.01	316.62	317.2	309.46	313.93	313.03	316.73	310.58	313.72	316	314	317.32	315.34	314.8	312.16	311.27	309.6	310.63	313.29	310.19	310.85	310.3	312.72	311.01	314.75	310.66	310.33	310.24	313.85	312.66	311.18	313.98	315.84	314.97	319.19	311.84	307.86	312.01	317.19	312.14	311.52	314.71	308.44	312.85	315.06	312.98	316.62	312.65	310.83	315.09
315.79	312.55	312.6	319.27	312.2	316.62	314.61	315.4	318.99	317.9	321.5	318.92	317.48	315.04	311.07	318.32	317.3	314.21	318.61	318.86	317.25	316.35	315.51	315.7	316.6	313.43	315.57	316.46	316.7	315.75	316.22	315.06	313.47	312.88	314.7	319.16	316.45	319.83	322.51	310.84	317.12	314.48	316.7	314.3	312.83	312.36	314.09	320.1	309.95	312.46
325.38	326.04	317.87	326.84	325.38	326.8	328.41	326.42	325.39	326.47	323.03	325.37	324.36	328.64	326.84	326.66	327.32	325.37	326.17	323.04	321.95	323.1	324.73	326.72	329.07	320.55	323.08	327.91	325.44	324.34	323.18	321.76	324.38	323.65	323.8	322.45	323.85	319.48	324.33	326.87	330.59	327.48	323.16	327.12	323	324.12	327.89	326.45	325.07	324.05
325.46	326.18	329.77	322.33	329.72	324.68	326.95	321.12	324.37	323.39	318.68	322.91	325.89	321.02	324.49	324.74	325.91	322.97	326.38	325.75	324.32	325.86	327.38	324.14	323.39	321.94	324.55	325.26	327.36	325.26	324.93	330	329.96	323.41	324.25	328.67	323.15	320.94	327.43	324.82	323.55	323.57	323.44	322.5	325.68	324.12	320.51	330.56	320.55	323.49
294.32	292.18	292.84	297.61	296.95	292.39	292.54	296.44	294.66	299.37	296.87	298.7	292.6	297.68	298.65	295.21	295.69	295.63	297.16	294.74	296.95	293.87	291.39	297.77	293.63	295.13	292.29	292.23	295.19	296.37	289.53	295.89	296.1	295.65	300.25	296.14	295.98	298.75	292.77	292.64	295.57	293.5	291.85	289.66	293.56	294.37	292.22	290.65	293.99	295.08
309.72	313.41	310.14	315.77	316.3	314	313.94	306.71	312.87	311.52	312.78	316.49	312.06	312.81	318.72	318.36	315.66	314.77	315.34	313.54	311.3	317.08	313.68	316.89	310.58	319.14	311.26	313.09	310.65	316.28	313.34	313.14	314.12	317.35	317.16	314.16	314.18	315.52	311.04	311.76	312.55	315.22	314.43	312.91	307.82	315.23	314.15	313.48	312.49	316.26
308.88	307.37	306.64	308.02	305.11	308.4	309.05	305.56	303	307.13	304.57	306.11	298.6	302.19	302.36	304.18	302.67	310.61	306.23	308.64	305.32	305.88	306.39	307.75	312.66	308.71	300.19	308.76	308.05	303.35	305.48	302.12	306.72	306.16	306.73	300.76	308.14	300.68	308.47	305.12	301.97	298.99	299.83	310.18	305.84	307.09	305.88	307.74	305.96	298.4
304	301.3	302.06	307.31	302.43	304.69	295.73	304.54	299.5	300.4	300.59	302.32	302.35	303.22	302.01	301.15	302.36	303.48	300.67	307.16	308.69	304	305.32	301.72	299.13	300.28	299.39	301.92	302.54	303.79	301.21	305.55	303.87	303.91	303.93	306.61	302.69	303.53	298.76	308.93	302.64	302.88	304.17	298.32	302.18	305.29	300.32	311.37	304.87	299.25
303.21	307.44	310.34	305.55	303.52	308.69	305.22	313.58	300.41	306.14	305.73	306.78	307.39	302.15	308.7	305.08	306.17	311.03	305.91	304.81	306.63	309.51	305.91	310.98	308.43	309	304.6	306.57	311.14	308.57	307.53	305.16	306.24	309.59	304.94	310.62	308.87	300.51	303.51	304.22	303.45	307.91	305.08	307.01	308.62	303.63	306.7	303.44	307.07	298.44
310.11	314.45	314	312.15	308.98	309.05	310.77	312.98	305.56	312.09	317.63	313.87	312	310.44	312.79	317	311.95	313.38	313.26	315.54	308.04	307.34	313.6	309.6	311.32	311.66	308.45	311.57	302.52	316.17	312.75	311.58	315.81	307.86	313.14	313.45	308.83	311.42	310.36	309.63	312.86	311.91	309	316.08	311.15	315.52	309.19	309.54	316.04	308.95
311.57	311.26	311.21	316.01	308.87	311.32	311.32	312.23	307.19	311.71	320.33	310.39	307.86	315.58	308.75	312.11	311.01	316.23	313.4	315.56	307.79	311.67	310.18	313.08	311.73	311.44	310.79	316.4	307.22	318.17	313.22	314.4	309.32	308.26	310.85	317.66	311.37	312.15	314.98	307.2	313.07	312.89	308.58	315.28	310.17	312.04	315.31	319.8	306.39	307.81
301.57	306.32	306.53	305.17	306.31	304.89	305.71	304.52	304.55	305.35	307.99	305.1	307.27	304.93	302.03	302.42	310.78	307.3	305.37	305.51	302.2	308.51	302.47	300.79	306.91	307.65	304.54	302.69	303.45	307.35	303.63	302.9	306.21	302.95	303.66	304.78	303.09	308.25	305.83	304.19	301.22	311.14	304.83	301.52	307.57	302.14	301.91	305.24	304.25	306.09
301.07	299.07	297.33	297.74	301.12	301.36	299.44	297.61	300.12	302.31	300.86	303.46	304.15	301.13	300.54	300.38	303	300.38	299.8	302.11	297.55	297.91	301.61	299.18	301.55	300.34	295.73	304.62	302.02	299.6	299.63	300.8	299.55	300.99	307.03	295.67	297.71	303.86	301.68	292.37	300.67	301.64	299.9	298.07	302.41	298.26	302.51	300.61	298.03	300.19
313.05	314.85	312.62	316.73	318.01	314.84	313.35	315.82	319.89	311.47	313.18	315.35	310.03	316.22	316.92	312.74	316.42	317.61	311.68	313.28	319.05	312.67	315.79	314.6	315.26	317.65	315.33	314.99	313.73	314.74	315.17	317.53	313.01	313.55	317.84	315.13	315.35	315.3	311.03	315.02	312.93	311.51	312.31	311.67	321.4	308.49	315.27	311.64	318.74	312.67
305.33	303.94	309.96	303.71	300.46	306.31	303.57	307.95	306.37	301.92	304.49	306.73	308.83	308.85	307.25	305.39	307.03	304.64	304.69	302.35	307.33	308.08	306.83	302.51	303.11	304.27	306.47	306	304.65	310.56	300.1	302.25	302.72	307.94	307.51	305.46	307.84	304.79	309.16	303.28	307.8	305.32	308.37	303.22	304.24	302.22	306.3	303.44	301.4	303.52
326.98	324.12	324.64	324.44	322.87	327.09	327	325.17	326.53	325.16	323.94	329.92	325.72	320.88	330.55	328.36	322.23	324.06	328.01	329.7	325.6	326.77	325.45	319.16	329.35	321.74	323.64	326.04	325.93	324.29	325	328.81	326.39	321.13	327.72	324.25	324.72	321.5	325.95	325.15	322.34	323.37	329.4	328.9	327.35	325.6	329.23	323.5	325.82	322.29
303.65	304.23	304.8	307.3	308.57	306.36	304.79	305.24	304.59	308.04	306.4	305.66	305.05	308.94	310.66	303.4	301.45	304.91	301.81	308.33	308.48	300.9	303.02	306.36	304.72	307.03	308.43	304.57	303	302.49	304.6	308.93	302.2	306.73	303.46	311.9	306.72	301.97	304.77	307.84	305.19	305.66	300.94	301.8	300.2	310.2	305.88	305.77	308.86	302.48
307.33	297.87	304.14	307.55	301.44	302.48	303.79	307.33	306.52	305.68	303.27	300.15	301.32	305.53	304.46	306.88	303.68	301.33	302.22	300.87	307.37	302.61	305.95	303.67	304.39	303.32	306.25	307.2	304	305.33	304.72	306.38	309.18	308.44	308.38	302.66	308.57	302.88	305.67	302.94	304.86	305.3	303.15	303.4	304.02	303.87	299.83	304.5	303.18	300.41
307.9	304.99	300.71	304.91	301.73	301.53	302.19	301.67	306.6	304.59	307.49	304.66	306.19	307.3	311.1	306.7	307.45	306.61	303.58	306.17	300.53	306.04	306.79	303.51	305.59	304.1	300.8	303.16	305.21	304.35	302.47	303.37	307	307.89	305.81	308.59	304.06	306.29	310.66	305.39	304.77	298.63	307.54	303.04	306.19	302.31	306.96	307.51	301.82	302.51
324.12	327.71	328.64	333.58	328.13	328.39	326.65	322.08	326.83	330.51	327.19	329.8	329.69	324.11	330.82	330.9	331.19	321.84	329.73	328.06	327.16	326.34	327.41	324.58	330.27	324.95	331.46	327.96	327.16	321.53	331.47	330.87	329.24	326.07	325.59	325.6	327.18	330.93	334.35	330.1	332.32	329.16	329.41	328.32	330.37	326.57	324.18	324.16	326.55	328.19
305.53	299.98	302.23	303.65	305.66	307.58	301.73	304.18	309.19	303.84	299.64	301.5	302.1	307.93	305.31	304.42	309.15	299.77	299.03	304.38	306.52	305.78	304.12	301.68	305.21	303.96	305.16	304.49	305.99	305.73	299.61	300.89	298.6	305.61	303.52	299.56	300.05	306.52	308.03	302.39	302.48	298.79	303.46	300.94	301.39	303.32	307.48	303.47	303.61	307.78
321.1	325.29	323.15	323.29	325.72	325.07	323.71	318.52	324.78	326.92	327.86	326.01	327.93	322.6	322.69	326.41	323.73	325.47	320.96	323	325.44	323.31	324.63	327.12	332.57	329.21	327.32	328.07	323.83	328.61	329.73	323.95	329.07	320.82	322.79	322.06	326.56	322.9	319.31	326.76	324.3	324.94	322.44	326.03	326.83	320.5	324.99	322.85	326.62	321.81
315.2	309.31	315.38	308.23	309.13	317.23	313.07	311.28	314.94	309.8	315.84	312.8	314.46	312.31	311.81	311.65	312.56	311.02	312.23	308.87	311.48	313.92	316.6	312.29	317.09	310.88	314.69	311.89	313.25	313.96	312.75	311.71	312.8	314.48	313.2	314.09	311.27	315.55	309.55	311.53	315.1	309.23	312.65	309.76	311.5	312.15	315.26	312.65	314.95	310.77
291.54	298.21	292.29	289.84	289.8	296.81	294.04	289.64	295.05	300.09	292.12	289.86	287.84	292.09	294.02	294.44	296.02	292.59	295.43	294.95	295.54	294.31	296.93	298.06	296.2	292.29	292.06	288.72	296.04	295.32	292.04	290.03	295.31	294.52	292.72	292.52	297.49	294.38	292.75	294.56	298.11	292.63	292.32	294.37	292.3	298.74	295.03	287.81	294.57	294.24
314.41	312.26	308.25	308.51	310.19	309.67	312.23	311.03	308.7	309.7	317.22	306.73	311.51	307.21	307.92	305.6	310.64	310.89	311.14	309.45	309.15	312.71	312.36	314.63	308.62	308.79	312.84	308.68	309.36	312.03	312.82	314.74	313.46	310.68	312.45	307.79	311.12	310.22	308.56	309.33	306.47	300.81	310.92	314.28	309.92	316.21	311.24	310.01	314.57	312.02
312.85	313.66	306.74	309.85	302.53	307.03	312.79	305.54	314.58	306.16	308.43	304.58	312.61	309.69	303.65	312.78	306.87	308.92	307.6	316.06	313.28	311.37	308	304.5	308.46	310.91	309.41	310.43	311.07	309.82	312.67	307.11	306.7	308.37	303.35	310.23	311.69	312.13	309.55	308.49	309.81	305.26	307.82	308.52	308.63	310.33	312.04	311.54	308.1	314.63
312.32	312.06	313.54	312.18	314.52	314.09	315.6	312.08	313.26	315.18	311.59	312.13	313.52	316.59	317.56	314.79	313.88	314.88	317.66	315.05	314.58	313.81	316.65	315.87	315.11	314.06	314.77	312.66	311.4	312.97	315.91	317.32	311.93	312.59	310.06	316.29	317.44	315.79	314.1	313.41	315.36	314.09	317.79	315.28	314.21	311.31	313.65	314.38	316.09	313.47
308.85	310.72	311.17	310.82	309.68	307.92	312.11	307.93	311.92	311.85	313.56	311.02	308.79	304.76	304.23	310.08	313.93	309.47	310.46	309.96	309.32	313.35	310.55	312.69	308.11	310.66	309.16	313.94	313.24	310.81	311.28	310.94	308.38	306.43	312.07	315.4	314.25	311.05	315.59	313.9	311.56	313.68	312.9	308.11	309.45	309.92	308.98	310.45	309.8	302.29
303.21	300.81	307.71	305.3	309.16	306.43	304.16	308.25	304.57	305.74	309.27	307.17	305.18	305.57	299.11	303.1	307.71	301.38	304.64	305.38	303.45	305.82	307.48	306.97	309.2	308.49	303.77	306.2	305.48	304.51	307.31	300.37	310.05	308.89	303.67	304.48	312.18	310.35	305.37	303.59	304.38	307.16	307.71	301.16	305.52	304.24	303.5	306	309.15	304.26
315.02	314.14	313.38	314.1	311.82	317.37	315.88	316.67	316.56	317.2	314.02	317.7	316.9	320.98	312.66	312.82	309.94	312.8	322.19	319.62	317.64	312.22	319.73	315.64	316.47	318.96	318.58	317.51	324.42	322.59	314.06	314.28	315.02	318.25	315.79	313.18	315.88	314.72	316.85	313.21	318.48	316.83	315.21	317.38	317.55	315.82	312.95	321.45	310.57	314.64
313.18	313.37	311.6	309.78	316.16	312.95	314.34	312.05	314.51	312	312.74	308.97	312.93	312.51	313.59	311.84	309	309.95	310.86	317.3	310.38	309.76	311.07	311.85	317.22	313.24	311.94	318.1	312.02	308.65	316.52	314.65	312.83	313.6	311.22	312.67	313.62	311.7	314.56	317.84	310.88	312.74	314.88	312.3	313.38	313.74	311.51	311.07	311.88	310.85
298.57	303.93	306.33	301.8	305.97	301.3	303.31	306.68	304.82	304.12	308.4	304.6	305.56	305.68	305.4	301.72	305.26	301.54	306.02	301.19	303.83	307.86	309.02	303.68	303.54	305.44	306.24	304.88	303.11	305.16	306.71	308.1	302.41	305.47	301.06	305.51	306.3	305.59	304.52	305.87	306.39	303.17	306.52	304.6	304.32	304.84	300.11	305.92	306.42	300.67
299.77	298.44	298.94	299.24	294.81	299.11	299.18	299.33	301.87	296.52	301.4	300.69	302.92	298.77	301.92	305.31	299.89	302.23	300.41	298.82	297.25	303.83	302.56	297.18	299.68	298.64	296.3	300.53	299.42	299.04	299.1	297.83	300.25	301.23	300.8	295.83	296.69	299.42	303.54	300.42	303.61	304.54	303.36	295.85	297.75	298.18	300.99	295.12	301.59	298.18
317.07	314.15	316.97	314.75	315.08	319.04	315.36	318.62	315.74	313.38	316.95	318.72	317.11	317.23	313.86	312.82	310.39	312.57	311.86	318.19	312.63	315.83	315.54	314.59	310.33	312.06	317.24	316.84	315.78	313.55	317.76	311.83	316.12	317.94	316.05	320.78	314.05	313.71	314.19	316.17	315.86	316.39	309.55	316.84	315.07	316.28	316.09	310.38	311.82	314.62
307.72	312.83	311.21	308.19	310.26	314.47	307.12	310.26	315.11	309.18	310.28	309.03	310.93	307.68	314.51	312.86	309.35	309.56	307.85	312.08	307.45	314.78	310.27	312.5	307.64	308.66	307.32	309.94	308.08	312.34	307.33	310.44	306.13	317.68	309.33	308.62	308.24	305.18	311.69	311.25	308.48	312.61	306.72	311.27	316.4	310.16	311.44	307.93	310.25	311.75
317.6	319.51	319.05	315.97	321.36	320.69	319.84	316.72	319.17	321.85	322.94	318.27	318.08	319.14	316.15	316.23	319.26	319.61	317.39	318.2	313.02	319.6	317.74	314.92	317.52	319.97	321.98	318.74	325.61	318.99	320.99	317.87	318.44	316.88	322.09	322.45	324.35	317.6	317.1	314.15	317.67	318.38	314.2	311.98	319.66	319.34	317.88	314.01	321.78	319.25
317.16	316.77	319.06	314.74	313.01	317.24	315.36	313.59	313.43	313.85	316.49	319.87	313.95	313.23	317.2	314.08	317.31	314.59	317.18	311.97	316.11	314.87	318.29	316.14	309.39	312.29	317.25	311.98	312.66	311.33	317.65	317.98	318.53	315.67	316.02	314.52	312.8	310.5	320.72	313.69	311.73	313.11	315.55	313.07	314.22	314.97	316.44	315.16	312.52	309.89
312.56	316.48	317.45	311.77	315.05	318.62	310.02	315.25	316.07	317.52	318.65	311.03	312.89	312.64	314.61	309.64	316.1	310.7	311.36	313.62	313.14	314.83	313.81	316.96	314.85	318.96	319.61	321.1	318.4	311.4	315.35	311.43	310.55	313.7	308.92	311.03	315.73	315.3	314.57	315.75	315.16	314.39	314.92	312.3	318.17	315	313	313.74	313.63	318.26
314.93	313.31	315.45	316.02	319.58	317.02	319.17	312.38	320.85	317.12	319.49	312.74	318.03	314.68	320	314.03	317.13	312.18	315.37	313.83	322.35	313.13	316.51	315.03	318.55	316.44	315.77	316.78	314.81	313.61	312.91	315.82	313.31	316.3	318.39	315.94	313.97	315.65	310.48	313.17	316.25	310.9	313.55	315.82	317.25	314.34	319.11	312.87	317.81	313.33
301.46	300.03	304.76	308.39	299.24	301.48	304.13	305.13	302.86	298.54	303.22	303.76	306.75	303.43	304.1	296.89	306.68	302.14	301.6	304.15	300.36	300.93	304.41	302.99	301.19	306.99	304.94	303.99	301.59	303.87	307.64	301.53	303.09	299.62	302.13	299.39	305.94	302.85	306.86	304.23	303.14	301.48	300.46	306.13	299.61	304.98	302.01	303.44	301.37	303.03
304.19	303.9	304.59	307.46	303	303.17	307.51	306.35	310.39	309.56	305.42	303.2	307.22	303.24	301.44	301.59	303.64	307.88	307.82	303.23	304.58	307.29	302.79	306.29	303.6	306.49	310.37	307.19	305.01	303.75	309.34	306.24	308.34	301.41	309.62	305.16	301.91	303.27	304.88	303.33	313.38	308.1	299.59	306.33	301.68	306.41	307.94	300.19	310.05	299.11
309.53	309.14	317	319.35	311.05	309.02	310.76	315.52	312.32	310.1	307.5	314.81	311.53	318.96	312.65	312.21	312.99	309.47	310.36	313.96	311.27	318.01	311.36	311.6	316.91	314.71	312.14	314.67	317.44	313.29	309.73	309.32	309.71	308.74	315.14	310.96	311.83	313.86	309.13	316.47	317.22	309.96	311.77	317.12	309.84	309.17	314.06	314.03	314.85	315.88
334.34	327.14	329.09	323.81	330.6	326.34	333.92	326.56	329.3	326.12	328.14	330.17	328.99	326.65	327.05	335.41	330.77	329.8	323.24	323.89	326.46	332.07	327.2	325.88	329.46	327.75	330.7	328.14	334.52	325.19	329.35	331.3	326	325.97	323.84	327.19	326.71	324.97	321.21	326.48	328.75	325.25	327.58	322.56	332.52	327.74	324.72	324.7	330.89	331.12
325.98	324.72	329.73	326.96	333.18	330.24	328.36	329.94	328.24	327.44	322.74	329.95	328.01	332.99	326.42	327.87	328.08	329.51	322.67	326.55	330.58	325.09	324.09	326.53	323.55	327.22	327.08	330.78	333.58	328.39	333.12	328.65	330.25	327.71	332.15	325.14	330	323.5	331.03	326.47	329.71	329.46	326.12	337.12	329.35	329.12	331.28	323.89	327.76	330.81
320.24	316.97	318.92	321.66	322.32	321.71	320.22	319.08	323.61	316.04	320.1	315.63	319.94	321.73	319.25	319	322.44	322.34	317.77	320.42	319.01	320.29	320.17	324.04	322.55	321.32	314.83	322.1	317.27	319.22	315.42	323.48	315.14	317.88	316.51	317.85	322.76	319.93	319.9	320.93	319.59	324.44	319.09	321.82	316.35	321.77	319.91	315.88	320.17	313.85
312.26	315.62	314.11	311.7	318.91	316.16	320.92	316.53	318.26	316.31	316.1	319.07	320.6	315.09	317.65	315.2	320.75	314.17	321.32	320.53	312.36	318.86	313.9	318.08	319.49	322.59	314.55	322.3	322.17	319.56	318.44	319.7	321.71	311.9	323.97	320.77	313.34	317.46	315.38	318.4	316.33	316.79	320.16	316.64	319.21	318.58	320.92	316.25	319.38	318.5
317.88	317.29	318.65	317.5	322.27	316.1	318.64	319.89	315.58	317.48	315.77	320.85	315.96	324.56	324.05	315.66	318.12	320.32	322.86	317.36	320.35	315.14	317.56	324.75	321.95	321.35	320.75	317.43	316.45	321.96	319.27	313.76	319.08	319.08	319.33	320.83	315.01	320.7	325.38	325.19	319.85	320.97	318.06	322.56	314.84	319.43	319.36	318.59	317.36	320.19
309.11	307.6	305.42	306.31	309.18	304	305.13	305.22	303.01	303.05	307.22	304.26	304.4	299.86	303.8	304.17	303.13	302.81	310.43	301.93	309.19	303.24	304.87	300.56	300.85	304.81	304.83	301.78	303.47	308.9	307.29	302.02	302.57	304.33	304.93	301.79	304.21	306.25	312.7	305.93	304.17	299.19	305.1	304.32	307.59	298.76	304.21	307.96	302.3	307.09
315.68	323.74	320.75	322.15	319.04	317.28	315.1	319.63	315.75	318.9	319.22	314.67	320.39	321.03	315.78	323.49	320.3	318.01	315.68	319.95	318.94	314.78	317.54	320.91	314.34	316.2	319.88	316.74	318.14	318.76	317.44	314.86	316.03	318.86	318.34	316.37	320.13	313.59	318.56	319.87	320.08	317.2	318.32	316.32	318.91	316.21	315.2	314.84	315.08	315.57
322.14	320.9	319.06	319.45	323.18	320.97	317.72	321.5	317.15	313.84	316.33	315.39	315.94	316.67	313.81	319.14	319.31	317.34	324.83	319.74	317.11	318.05	316.87	317.37	318.98	323.07	318.02	318.34	319.09	315.72	322.83	322.17	316.39	319.05	316.87	318.08	314.69	323.38	317.63	316.74	317.08	317.29	313.66	317.8	317.13	319.93	323.33	318.93	321.25	320.67
314.68	316.67	321.57	318.51	321.98	316.93	316.53	318.28	323.14	320.06	320.28	318.86	317.74	316.79	320.52	323.93	321.59	319.1	323.58	318.69	316.16	322.01	319.96	318.13	325.63	320.96	321.33	320.44	321.32	317.06	315.25	319.08	319.1	323.7	316.75	320.48	317.82	320.84	314.39	320.24	323.89	314.55	321.37	321.55	316.69	321.08	321.97	322.12	318.38	318.52
305.24	303.23	299.99	303.57	298.09	296.16	300	300.77	302.79	296.85	299.69	297.18	297.08	295.85	304.36	303.01	298.63	300.91	304.6	308.8	296.46	301.51	301.73	295.42	299.81	299.29	301.57	303.39	302.01	300.05	294.68	299.93	299.33	303.03	301.53	301.61	301.67	306.24	300.68	298.74	298.03	299.43	306.15	297.63	296.74	302.19	297.41	302.83	298.68	299.61
315.1	317.84	311.7	307.91	310.15	305.93	310.62	311.58	312.41	311.32	310.08	311.5	310.95	312.33	312.81	310.66	310.99	309.51	309.68	312.89	309.38	318.37	308.76	308.41	316.91	312.34	306.35	312.34	310.69	312.43	307.67	318.01	310.3	313.81	316.62	314.37	308.35	313.53	309.82	310.5	311.54	311.59	308.93	313.78	312.99	310.97	310.28	314.71	312.9	318.2
292.52	292.59	291.77	290.01	295.79	292.9	291.07	295.28	292.47	294.3	297.44	294.06	289.91	292.91	297.66	294.3	295.64	297.12	293.07	295.8	294.8	300.34	286.54	292.22	294.65	294.56	293.57	292.61	294.86	296.65	301.62	290.28	291.76	294.19	292.49	297.55	295.58	296.81	293.93	295.4	294.76	296.64	297.62	297.84	293.73	296.3	301.08	295.38	296.24	293.16
310.3	305.84	304.76	303.27	304.97	313.57	303.36	306.12	302.8	303.57	304.43	304.56	309.29	306.38	304.38	298.98	303.76	301.97	307.97	306.21	299.97	301.2	304.09	304.53	307.46	300.83	299.87	306.59	304.19	309.87	302.85	304.72	306.37	310.53	307.52	304.8	306.35	307.79	303.4	301.82	303.72	306.33	304.43	306.63	307.37	305.73	305.2	307.38	304.85	301.4
308.38	309.89	309.53	307.27	309.5	308.14	311.01	305.4	309.42	308.07	308.96	314.31	305.27	307.93	308.45	310.6	309.55	303.65	311.88	310.04	305	314.21	312.52	307.63	309.16	306.58	310.54	309.36	307.94	305.32	303.99	314.34	304.93	305.18	310.28	308.48	308.59	309.43	313.1	304.28	312.98	307.93	309.36	308.39	309.41	308.33	309.11	311.92	315.33	310.26
312.79	311.24	315.49	316.25	316.96	314.59	317.15	315.54	323.77	318.02	312.64	315.64	315.32	314.81	315.53	313.19	311.81	317.24	311.38	316.17	310.94	316.58	313.47	317.46	313.05	312.62	311.61	318.35	314.55	313.75	320.86	317.18	309.65	315.7	315.43	312.96	314.85	318.87	313.58	313.13	309.95	320.81	317.33	312.29	312.62	316.61	323.13	312.8	318.18	319.29
302.47	303.72	300.08	309.76	304.3	301.45	300	304.52	303.64	304.51	297.41	300.07	294.04	301.32	305.06	305.72	303.92	301.67	304.59	305.35	308.45	301.39	302.11	301.47	301.33	298.98	300.37	303.59	306.5	302.55	302.5	302.24	300.54	306.86	303.87	300.75	303.83	301.8	301.98	299.53	302.83	306.64	297.74	309.82	304.25	301.51	302.41	302.35	300.14	304.6
328.7	323.43	329.82	323.59	324.5	331.45	326.26	325.39	331.5	331.41	326.97	326.51	326.52	323.96	326.44	327.91	328.5	326.66	326.75	327.11	324.72	329.95	331.19	327.3	333.47	325.87	330.84	329.38	328.53	330.39	328.73	328.23	327.79	329.97	328.32	323.76	326.62	328.28	327.32	329.19	323.9	330.08	325.54	327.6	325.58	327.42	327.59	331.1	331.15	329.46
316.93	319.99	313.58	319.8	315.21	317.91	316.05	315.36	319.05	311.56	313.03	319.7	314.62	316	311.62	315.65	312.66	318.15	311.37	313.55	314.38	317.79	314.94	313.89	313.04	311.36	319.58	316.09	315.73	314.75	313.06	314.24	315.6	316.69	316.21	314.93	313.03	315.56	317.93	314.09	312.56	321.22	312.22	316.89	317.55	311.95	311.38	313.46	309.93	310.78
311.63	310.94	305.82	310.85	311.38	307.59	315.22	315.24	313.06	307.56	310.63	309.67	315.93	308.4	313.34	313.92	318.13	312.3	308.88	311.14	310.46	314.67	314.95	308.32	313.01	313.36	312.39	310.42	313.91	313.35	314.35	310.88	303.99	316.07	307.29	308	311.49	312.3	309.48	313.56	306.81	305.16	314.38	310.46	316.51	313.56	310.72	308.73	308.41	310.26
326.03	324.52	320.92	324.71	325.63	323.91	319.53	319.89	329.02	322.44	325.1	330.16	331.39	323.72	329.67	322.54	324.66	322.22	326.98	327.99	326.7	326.21	330.65	323.91	325.21	327.15	325.58	325.01	323.92	322.8	323.53	319.38	325.22	327.87	324.35	324.35	322.09	323.85	325.34	328.28	320.65	327.03	327.91	328.56	328.24	326.8	327.22	325.99	324.54	327.82
299.29	307.34	301.97	301.52	299.02	305.34	298.67	302.55	302.96	296.88	302.4	305.5	301.78	300.34	301.21	300.02	299.9	301.58	300.57	300.61	298.19	301.95	301.05	299.64	301.18	299.59	300.86	304.29	303.49	303.95	302.73	298.89	298.81	302.7	304.22	299.11	299.09	302.35	305.23	300.17	302.55	305.98	304.29	303.38	299.84	299.41	297.95	300.31	305.11	305.78
301.57	303.17	303.56	308.43	305.34	304.67	302.14	302.92	304.95	304.95	301.01	304.72	309.21	301.09	310.84	300.91	300.23	305.32	304.4	300.48	302.73	301	303.4	301.47	300	301.82	298.88	307.04	302.73	304.85	307.64	299.04	299.73	305.65	302.74	300.89	302.41	304.44	302.77	307.08	300.21	300.41	301.48	302.36	298.85	305.78	303.41	301.65	299.94	307.26
325.5	317.64	319.84	316.85	322.06	316.99	318.6	321.04	324.16	318.81	325.22	316.36	320.74	322.28	323.71	319.35	315.6	321.99	316.66	321.34	320.18	315.92	319.3	318.64	319.06	318.59	320.38	323.08	315.84	313.77	321.2	321.63	322.13	323.33	320.38	319.52	319.04	318.99	320.78	314.39	324.42	317.29	325.54	320.29	319.94	318.99	320.02	311.46	322.07	317.75
315.68	317.06	318.97	319.27	318.28	313.8	317.69	317.63	323	318.96	316.19	313.79	316.32	317.52	321.77	316.72	315.98	317.98	317.44	316.48	323.59	317.56	316.66	315.48	317.97	319.22	315.81	319.88	318.46	320.25	316.68	316.82	321.96	316.39	320.84	316.09	318.08	319.91	318.14	319.42	312.13	317.27	316.45	315.4	320.46	317.62	316.55	310.4	318.33	323.18
297.96	298.25	301.33	302.67	297.73	302.24	302.13	300.53	294.71	303.21	302.74	298.83	296.92	300.49	303.74	299.66	300.67	298.57	296.67	301.49	304.4	302.54	303.67	298.73	300.1	303.89	296.74	296.21	297.32	297.18	301.86	291.65	302.72	301.6	303.3	302.71	301.68	291.91	302.62	299.99	301.33	302.21	301.69	304.29	298.65	297.37	298.08	300.43	306.22	295.18
316.49	318.86	314.21	315.57	313.51	313.6	316.62	313.68	312.3	314.41	312.71	315.9	320.09	314.7	314.19	317.14	318.91	320.98	313.92	311.16	317.55	316.59	313.48	313.1	314.55	315.16	316.62	316.94	317.2	311.25	314.78	319.16	313.71	323.6	310.23	312.83	318.9	315.04	314.19	312.26	313.78	311.06	309.33	313.1	314.6	313.38	312.98	309.63	320.26	311.64
332.1	324.77	320.41	329.13	327.52	328.54	328.15	329.19	328.79	326.14	323.02	327.38	328.56	330.17	328.25	328.38	324.88	329.63	327.66	332.21	328.92	326.9	326.99	324.88	324.32	327.97	329.22	328.1	325.46	329.14	326.88	328.01	327.07	333.26	330.42	333.92	329.23	321.71	327.24	325.94	327.53	329.14	326.06	328.79	333.5	327.6	327.89	333.14	328.41	330.72
305.86	301.78	304.98	303.28	301.9	306.32	304.76	301.92	307.53	305.39	305.97	302.56	303.86	305.06	305.35	302.83	305.8	304.4	304.92	306.67	304.52	304.65	301.42	306.63	301.68	303.5	307.85	301.4	303.99	303.31	310.15	303.24	305.41	300.91	304.81	305.71	306.62	306.61	307.45	301.83	307.92	299.39	306.61	300.7	305.37	304.83	299.89	309.72	298.93	307.55
312.94	316.16	312.66	312.81	310.57	315.88	316.8	312.13	310.43	314.01	312.62	315.94	317.8	313.18	312.63	309.92	317.98	313.68	312.54	316.98	311.66	314.32	309.9	316.01	313.51	317.62	310.69	313.42	315.4	311.65	312.82	312.67	310.02	311.89	314.34	315.82	316.06	316.74	314.43	316.86	314.35	307.75	313.3	320.01	314	313.27	315.06	311.53	313.24	310.02
331.09	327.43	328.15	328.1	325.31	323.76	331.02	329.15	327.98	322.98	327.02	331.43	324.21	329.68	323.12	329.56	323.45	325.06	328.36	320.14	335.46	325.35	329.19	331.85	324.94	328.06	326.01	325.71	324.11	328.25	323.96	329.55	327.62	327.19	324.77	325.74	325.48	326.87	323.21	330.09	324.23	327.5	330.38	324.51	329.18	320.55	327.48	326.82	329.91	329.65
306.63	308.88	301.5	301.91	309.19	308.95	306.11	308.48	303.23	310.29	309.19	302.36	305.97	304.19	307.17	305	302.71	308.5	307.95	303.56	306.47	299.13	305.02	301.34	305.38	300.35	304.04	299.64	305.74	306.69	303.7	304.59	306.7	306.31	306.44	307.05	301.46	306.73	299.2	309.42	301.67	307.26	300.52	308.25	300.67	308.13	299.85	307.85	301.17	309.16
314.31	318.24	314.61	314.91	317.35	316.37	314.22	316.02	312.7	313.79	311.19	314.93	317.56	316.07	315.16	314.65	310.58	313.72	313.28	310.67	311.71	317.26	314.78	320.5	311.08	314.3	321.93	316.04	317.51	313.92	316.82	318.43	314.87	309.88	318.36	315.5	311.91	316.99	319.37	315.91	318.88	314.14	314.62	312.48	316.37	307.84	316.2	313.6	321.82	311.83
302.44	300.4	299.06	301.41	305.11	301.32	301.65	304.69	302.73	298.98	300.12	299.61	301.76	295.87	304.35	299.99	299.7	305.57	298.4	297.54	300.24	302.75	300.71	306.39	304.04	304.68	298.11	296.94	301.87	298.61	296.72	300.73	299.58	299.43	300.33	299.51	300.84	297.28	302.48	299.08	300.24	298.94	302.37	307.02	300.89	299.2	300.02	301.91	301.92	297.29
308.99	305.87	305.63	303.02	308.38	305.28	308.39	304.44	304.73	305.16	306.86	304.22	300	306.06	306.28	308.11	306.47	307.53	307.42	307.18	307.75	311.03	310.68	303.7	308.62	310.63	306.11	307.57	307.48	306.61	306.12	307.62	310.04	303.83	307.88	307.24	314.75	304.29	311.98	308.2	301.23	302.48	306.11	308.79	310.86	307.87	308.36	304.98	302.23	307.09
293.41	295.18	296.87	298.87	299.12	296.93	296.92	299.87	294.14	297.21	295.5	298.14	291.44	294.94	301.22	297.63	299.17	298.78	293.63	293.49	298.3	301.31	296.94	297.08	294.39	291.61	294.18	300.3	296.44	296.55	296.88	294.41	300.64	297.24	295.21	301.32	297.12	295.3	291.45	295.17	295.14	294.55	290.72	290.85	299.59	294.98	299.35	296.72	294.9	297.28
299.69	300.31	304.56	307.1	303.57	301.62	307.43	303.12	304.01	305.98	306.93	306.63	305.58	310.42	311.15	306.31	308.2	306.9	307.05	303.42	300.98	300.81	303.55	305.03	304.23	300.77	304.72	309.91	304.81	304.75	307.13	303.26	305.51	307.94	303.51	307.65	306.65	303.7	304.38	304.7	309.65	305.28	300.22	303.5	304.07	310.16	302.19	306.94	299.37	308.05
310.86	309.82	303.8	311.91	308.1	307.22	314.23	312.17	308.93	306.13	307.42	309.34	304.54	310.99	308.36	308.15	310.74	305.99	308.21	309.13	314.24	307.9	307.41	306.7	307.84	307.65	308.57	308	309.85	308.1	309.66	310.11	310.92	309.54	313.74	313.65	310.33	312.59	307.22	312.2	308.9	309.29	314.53	307.12	307.66	308.37	309.35	310.03	314.13	308.87
307.66	298.44	307.95	309.41	299.69	307.37	300.2	299.45	302.89	306.06	303.77	305.78	303.4	302.68	302.49	299.84	308.15	300.09	303.47	296.2	302.84	297.14	297.42	299.05	302.25	303.22	303.11	296.39	305.2	303.95	306.3	307.69	305.06	300.83	296.06	307.94	303.9	299.84	302.02	301.16	301.03	298.59	300.92	300.35	304.26	300.58	304	299.86	306.07	304.61
315.35	313.45	315.02	313.42	317.92	320.33	316.65	316.87	314.79	315.88	312.55	318.49	316.33	317.66	315.57	317.51	315.16	310.3	319.23	316.47	316.45	316.21	323.24	315.02	316.74	313.14	314.18	316.81	315.1	312.85	315.43	314.74	316.3	315.73	313.17	316.55	316.85	314.56	312.43	310.19	317.69	313.05	313.31	317.81	309.87	307.34	313.06	313.82	316.33	311.42
299.96	298.17	294.22	298.82	293.88	301.8	293.12	300.16	301.95	294.51	296.27	299.66	298.44	295.64	300.97	297.95	295.97	296.64	295.49	289.97	292.97	292.93	295.71	293.2	298.72	295.49	294.72	296.14	297.37	295.56	293.4	298.04	295.92	298.05	291.76	298.58	296.88	290.98	296.95	296.21	298	296.82	296.27	298.24	298.49	299.29	301.41	292.11	296.38	298.37
314.38	314.01	316.12	315.18	315.58	307.38	316.22	315.65	312.78	314.69	311.74	313.56	312.63	313.35	306.39	311.67	319.92	310.68	314.72	309.11	314.56	318.53	310.84	310.42	316.5	314.12	307.37	312.64	310.67	317.88	318.97	315.93	313.24	314.05	312.91	312.28	308.59	315.3	315.21	309.55	314.78	315.4	308.84	315.77	310.63	317.6	316.57	313.73	313.61	316.16
292.17	293.62	294.8	294.43	297.94	294.24	295.83	297.9	293.59	295.34	289.93	290.94	295.64	297.58	296.88	299.84	290.11	296.67	291.68	295.59	292.19	295.31	289.26	294.37	293.74	296.15	291.8	291.25	292.89	295.99	293.53	296.23	298.55	299.27	293.03	293.12	291.44	299.88	291.47	298.66	299.4	297.23	294.84	297.35	294.45	294.67	292.22	293.77	298.34	298.45
304.35	304.56	299.68	300.79	299.82	299.91	296.67	301.17	301.5	308.86	301.52	301.45	303.33	298.03	300.14	302.06	302.13	300.73	300.12	302.61	300.48	301.5	302.18	299.94	300.4	298.01	305.7	301.36	299.9	303.26	301.46	304.12	304.69	305.1	301.23	303.42	300.5	299.49	300.89	303.71	300.87	302.42	297.55	306.63	298.62	299.07	304.71	303.63	299.57	303.1
314.59	316.61	315.23	317.75	316.57	317.33	315.13	318.66	317.67	317.26	317.48	321.45	318.93	317.35	319.21	318.56	316.21	315.14	317.07	314.89	318.29	317.12	317.77	309.94	323.09	319.35	313.82	318.96	316.57	328.48	316.03	318.94	315.67	321.26	318.74	317.71	315.47	318.28	316.21	318.96	315.84	314.17	317.01	316.01	319.54	317.88	320.18	315.01	318.83	321.69
303.22	314.31	307.66	309.58	308.07	301.94	307.89	308.57	303.09	303.25	300.91	308.66	301.92	302.28	306.6	306.66	305.79	301.5	302.8	307.19	306.83	306.28	310.38	309.87	307.28	306.5	305.96	307.05	302.18	306.73	311.37	305.25	302.19	304.43	308.76	310.92	302.07	309.05	305.87	303.12	304.31	305.58	309.8	307.28	306.83	302.35	303.09	306.6	300.62	302.41
315.08	310.1	314.71	313.97	316.85	315.15	317.85	314.84	311.22	311.06	312.55	313.98	315.16	311.48	316.67	315.97	320.8	312.2	311.66	313.75	315.96	315.88	313.02	315.99	317.59	310.47	313.82	317.76	314.74	317.29	311.67	316.67	319.64	313.05	315.9	313.92	315.88	311.86	314.03	312.59	316.48	319.52	314.84	317.82	314.07	314.63	320.83	316.61	315.44	320.21
331.31	326.37	326.04	329.83	327.11	329.59	325.94	329.35	326.42	322.48	320.51	327.52	332.01	326.18	325.27	328.92	330.25	323.37	326.66	326.36	329.49	328.6	329.99	331.2	327.73	330.52	325.78	332.15	333.28	331.4	330	326.77	324.75	329.93	328.2	331.98	324.77	330.64	327.09	334.33	327.99	328.78	327.03	330.14	328.4	328.43	330.31	325.12	328.87	330.98
304.27	299.67	307.5	297.89	304.28	304.41	301.97	305.17	302.75	302.95	304.96	303.96	304.41	307.63	305.68	298.01	303.92	303.4	302.09	301.37	302.04	304.57	303.36	300.34	304.49	303.82	304.59	306.18	307.7	297.21	304.08	304.65	306.92	301.28	304.02	303.94	306.34	302.9	299.6	304.65	306.91	302.04	307.68	303.77	304.6	299.4	302.48	304.53	304.48	302.06
316.41	315.39	320.18	316.78	318.02	317.44	314.66	312.83	313.43	317.99	322.26	317.6	313.73	318.53	315.29	318.37	311.54	317.22	314.06	318.02	316.5	317.26	313.65	313.74	319.46	315.98	315.55	313.62	316.31	319.25	320.65	311.82	317.99	316.38	316.43	319.35	316.66	322.63	315.14	315.54	317.79	319.42	314.06	317.27	314.1	321.21	319.13	317.07	312.65	312.97
313.14	315.36	306.26	305.93	311.9	312.84	323.09	313.04	312.48	315.63	315.2	315.06	312.86	309.09	316.03	315.95	314.17	310.19	312.39	314.03	316.03	313.77	309.65	313.21	314.58	315	312.25	313.58	315.86	312.98	311.94	310.24	312.76	315.55	315.59	315.85	311.82	318.53	316.07	312.88	315.31	313.34	313.94	311.75	313.26	313.2	316.67	314.18	316.04	313.93
300.91	301.14	300.27	295.26	298.63	301.05	308.09	300.93	302.18	299.21	295.02	301.25	301.56	300.39	300.42	306.42	299.82	300.73	296.48	296.58	302.91	294.84	301.59	300.05	306.24	301.19	299.59	300.78	300.32	298.92	302.79	301.47	305.03	306.29	302.5	299.65	303.21	300.28	302.79	301.5	305.39	303.03	301.34	301.4	300.61	299.99	301.43	301.46	297.5	304.69
302.55	306.14	306.55	305.92	302.72	301.37	301.06	304.82	302.35	298.81	301.99	298.82	302.82	305.44	305.74	306.59	305.65	303.09	305.92	309.58	307.2	303.46	303.31	301.46	307.72	305.36	306.84	304.76	301.18	304.09	304.02	306.4	303.3	308.59	308.54	302.94	304.98	304.3	307.87	303.87	305.54	310.24	305.97	306.99	300.14	302.94	306.24	305.22	303.07	304.54
328.71	330.33	331.66	328.99	317.72	328.35	329.83	328.94	326.15	326.11	330.74	327.33	328.05	328.74	331.64	326.73	325.17	330.18	323.1	325.25	333	329.44	327.44	328.15	328.76	328.3	325.43	331.06	325.26	334.81	327.99	331.09	323.56	330.27	330.48	331.01	328.98	328.66	333.02	328.3	332.43	333.17	323.47	330.04	330.43	332.55	331.33	328.26	330.45	331.95
319.8	316.24	319.45	319.84	320.62	320.63	320.8	314.91	315.42	316.54	316.25	321.08	313.05	316.63	314.32	322.77	322.26	314.78	319.49	323.72	321.82	316.58	318.99	317.75	319.18	318.51	319.44	324.05	315.19	318.36	314.34	317.39	319.85	314.28	320.63	315.97	316.44	317.42	315.35	318.16	320.05	322.56	316.95	318.59	313.99	321.72	317.37	322.86	322.33	316.14
326.21	326.89	328.71	326.43	324	327.21	324.64	325.76	326.76	326.37	324.33	326.13	328.79	325.81	323.1	319.2	323.65	322.42	320.89	325.07	321.66	327.3	322.86	330.05	318.69	325.14	327.11	320.55	329.3	325.49	323.73	321.92	325.37	328.8	324.2	323.7	321.99	323.69	322.96	333.12	323.59	326.77	328.86	326.62	324.79	320.73	321.93	325.92	317.84	329.06
298.3	301.87	303.48	304.41	308.92	305.18	307.34	303.34	302.03	303.43	302.93	305.09	305.44	303.16	303.67	302.36	305.29	305.81	306.14	304.61	301.45	304.28	305.42	306.11	304.41	304.47	300.65	304	307.01	304.89	301.72	304.33	303.19	302.75	309.46	302.69	305.66	302.42	306.68	303.29	308.7	305.99	303.86	304.55	305.45	304.47	305.65	308.07	301.22	305.42
319.4	311.42	309.5	308.82	314.2	315.04	312.74	319.86	318.71	316.76	315.61	313.88	312.62	313.73	316.09	317.99	313.49	313.05	318.49	314.27	316.39	314.55	314.69	316.66	312.18	312.44	313.16	318.17	314.72	316.65	311.75	321	315.24	315.85	312.49	313.1	313.02	317.23	318.91	312.26	314.17	314.58	318.53	314.65	313.2	317.84	308.72	315.47	312.07	315.95
316.09	319.59	317.05	316.34	316.45	318.7	317.76	318.25	317.13	314.26	315.08	320.61	313.38	315.93	318.7	313.67	316.96	313.88	320.76	315.48	317.48	312.28	317.9	317.73	311.94	319.08	312.27	311.68	315.79	315.37	316.1	318.51	319.97	316.78	315.08	321.63	316.3	320.53	319.31	319.01	319.65	319.95	311.7	315.45	320.54	314.99	318.96	313.91	316.03	318.47
332.37	329.09	331.62	334.93	327.96	327.56	332.89	331.92	329.95	323.38	326.39	328.63	327.79	328.09	332.83	334.22	328.36	326.66	326.26	328.72	324.5	325.64	327.65	327.66	328.65	328.12	322.29	329.29	328.29	330.06	321.71	327.17	327.97	331.9	330.34	326.06	327.31	328.33	326.56	330.86	323.44	330.94	324.13	329.41	328.5	327.05	326.44	326.74	329.54	332.78
307.99	303.9	304.34	308.13	304.32	306.09	312.75	304.67	304.25	303.73	309.58	304.43	305.09	305.78	307.77	307.83	303.83	304.04	308.66	303.93	304.92	304.46	306.25	310.31	304.15	311.47	307.01	307.29	305.19	302.12	302.78	307.54	303.18	314.2	307.11	303.12	305.56	306.43	302.91	310.09	309.57	307.64	308.31	306.47	308.54	306.01	306.49	312.65	304.03	307.93
312.22	305.12	308.54	311.97	308.72	310.59	312.38	307.49	309.91	309.08	313.08	310.92	311.5	307.14	309.47	310.72	311.73	311.28	309.17	313.21	306.9	311.57	306.88	309.47	310.94	309.69	311.16	310.09	304.97	307.85	304.67	310.32	313.13	306.56	314.77	303.19	310.3	309.47	311.66	308.66	309.92	310.8	308.98	310.67	312.78	310.07	309.66	314.07	311.37	307.3
312.59	310.48	313.77	316.1	317.01	312.4	312.57	309.87	313.69	311.32	311.71	310.28	310.84	312.43	317.34	310.71	318.46	310.82	318.17	313.79	308.66	314.56	313.27	309.92	313.83	317.18	312.18	320.53	308	317.01	316.8	314.35	316.23	312.95	312.7	315.02	315.79	313	312.5	310.65	320.77	314.88	315.04	314	312.72	310.11	314.35	315.46	315.31	318.15
309.36	315.17	307.98	313.56	314.54	314.67	308.76	312.66	311.64	314.81	310.54	310.65	312.28	316.54	310.92	306.77	313.26	309.25	310.87	314.46	310.84	313.3	309.43	317.82	311.28	316.63	315.63	312.04	310.88	313.26	309.09	310.47	313.83	309.1	311.24	309.8	306.55	311.86	308.84	311	313.88	308.81	311.86	313.27	315.81	310.81	317.74	309.17	308.21	314.18
303.24	304.21	304.6	300.46	304.61	302.42	302.22	301.17	305.08	298.98	303.47	305.07	304.9	300.68	302.52	302.8	301.93	305.14	300.48	304.71	299.68	301.53	302.12	304.05	300.74	302.73	303.03	301.89	304.92	300.97	300.5	305.87	299.78	305.19	303.19	299.32	306.07	301.6	302.58	299.97	304.1	299.99	296.65	301	300.45	302.29	304.5	307.19	304.16	303.8
310.75	315.79	311.79	311.39	311.43	309.38	310.68	317.05	310.41	315.44	312.93	309.66	313.17	315.68	315.69	314.32	311.09	316.03	311	315.64	316.75	310.6	312.66	312.29	318.59	312.59	313.93	316.32	312.68	308.29	309.46	312.08	308.91	307.54	309.06	313.86	311.98	311.97	310.38	313.29	316.05	308.57	311.32	315.07	315.04	311.02	312.92	313	312.89	308.55
313.34	316.1	313.17	308.08	312.68	310.71	311.22	310.86	309.6	310.25	311.26	309.74	307.55	314.71	314.33	311.16	310.92	306.66	315.32	312.5	311.6	305.88	307.92	309.69	306.18	312.82	307.11	309.73	314.43	308.95	307.31	312.82	307.58	310.21	310.58	311.94	313.57	314.27	313.43	311.84	312.07	310.97	311.7	310.9	310.78	308.05	314.5	312.77	312.1	311.9
302.07	305.3	298.44	299.85	301.22	300.79	300.96	296.91	302.98	300.57	298.36	301.99	297.65	299.48	301.32	300.62	296.18	298.41	297.71	302.59	300.62	301.7	302.71	300.21	296.47	299.72	304.73	298.45	304.03	293.62	297.22	299.83	298.41	299.75	300.89	302.98	302.88	305.82	299.75	301.75	302.05	299.72	305.59	300.55	302.56	304.26	300.59	305.55	306.11	303.95
312.66	317.48	315.72	315.66	310.33	315.53	314.68	318.93	316.57	316.68	314.15	314.6	311.12	313.34	319.55	317.62	315.22	315.87	316.31	318.58	311.73	316.51	316.13	316.66	320.39	318.02	315.23	318.97	315.66	314.8	313.47	312.87	315.62	319.22	314.78	312.67	318.77	313.49	309.68	311.05	318.62	313.89	307.26	317.64	319.98	315.21	314.01	312.28	315.91	314.94
302.22	305.6	299.13	301.54	307.52	302.92	298.43	300.44	304.01	309.18	306.31	307.3	305.37	301.82	306.69	299.61	301.07	301.59	296.67	301.43	301.56	303.23	305.31	308.12	295.35	308.83	301.37	301.69	304.34	306.2	302.88	304.89	305.47	303.37	302.24	300.57	300.13	301.99	302.41	299.54	300.98	303.33	301.17	301.82	299.83	303.22	305.06	302.46	302.98	305.53
305.45	304.15	303.18	306.58	304.97	307.91	307.71	306.39	304.48	305.3	301.75	305.34	301.67	300.43	301.03	308.87	305.05	309.98	303.17	308.63	306.18	302.44	305.04	308.17	303.78	306.34	301.9	304.74	301.19	303.29	300.42	298.53	303.3	303.1	305.82	305.64	301.87	311.05	306.51	310.18	302.86	300.3	305.64	307.77	302.89	301.61	302.29	301.85	304.7	303.95
315.42	320.12	321.64	313.64	317.48	312.06	310.07	313.36	312.5	308.42	315.04	316.31	309.23	312.92	310.01	316.07	310.94	315.94	312.93	313.05	309.32	312.55	311.54	319.76	317.26	310.87	316.61	311.85	314.99	313.69	309.22	312.17	315.39	317.62	314.76	318.2	314.98	314.81	316.98	315.08	309.84	311.47	308.83	316.26	313.94	313.08	311.01	318.95	315.53	313.16
308.3	302.27	303.71	308.99	304.11	306.36	305.34	301.25	305	302.21	301.74	296.92	297.94	306.37	300.34	307.16	300.95	302.1	308.3	309.61	302.39	301.8	308.13	308.14	301.41	304.14	305.63	308.33	302.32	305.75	304.05	305.44	301.63	308.83	308.05	306.51	301.2	306.33	300.8	305.54	302.67	307.03	302.82	298.77	304.83	302.22	300.87	305.29	304.14	300.17
320.48	313.39	312.88	313.61	312.29	312.3	316.95	316.93	313.59	311.41	307.01	315.67	310.8	313.11	314.65	308.8	314.5	316.22	317.86	312.94	311.4	314.16	318.39	313.36	311.41	317.76	318.82	308.73	313.71	308.7	313.08	311.85	311.35	313.85	314.04	315.01	312.81	314.51	313.55	315.27	313.84	311.18	312.9	315.17	314.51	316.76	313.39	312.67	313.05	313.11
317.97	310.58	318.58	317.75	316.51	309.33	316.17	315.48	318.38	320.62	316.98	314.75	320.82	314.46	316.48	317.98	316.2	314.88	310.96	318.55	314.79	313.67	317.46	314.39	313.6	315.77	318.8	322.14	311.99	316.73	316.58	312.97	315.85	312.37	320.23	318.95	317.41	316.41	319.28	317.41	318.75	316.94	316.68	316.55	311.45	324.37	321.58	316.24	318.28	320.1
296.16	294.97	295.08	298	296.39	294.37	289.85	297.51	298.36	295.42	300.87	298.12	294.67	293.54	295.02	293.87	295.71	299.19	293.23	296.18	291.64	296.81	297.53	296.1	295.96	297.09	296.56	298.52	290.37	301.94	295.18	295.52	295.19	295.7	298.35	296.69	300.19	293.17	295.3	299.86	295.16	297	296.34	296.78	297.94	297.63	298.65	291.09	295.58	295.55
287.64	298.62	294.87	294.58	294.08	287.97	300.33	293.98	294.08	294.97	297.11	297.76	295.4	291.08	297.35	290.29	294.47	292	293.43	294.54	294.32	291.09	290.47	299.62	295.25	290.69	289.01	295.36	293.98	295.83	293.91	292.21	295.85	296.97	294.54	290.43	295.89	289.79	293.81	291.93	296.84	292.95	287.86	294.15	293.57	294.85	293.44	295.79	296.03	295.56
302.15	298.73	296.33	301.68	301.48	298.21	296.62	300.78	296.77	301.64	305.27	304.56	303.55	300.88	302.75	303.66	303.63	298.26	297.24	299.55	298.68	298.52	298.67	298.5	306.24	300.85	301.1	302.77	304.1	308.9	300.71	302.05	297.11	304.24	301.62	308.57	300.65	301.08	298.33	303.52	300.68	305.03	303.51	298.43	301.7	298.79	301.72	301.76	300.4	302.65
310.98	305.6	310.5	311.68	307.02	311.82	313.86	307.52	309.46	309.61	306.29	314.24	309.01	313.58	313.03	313.91	302.08	308.64	307.51	311.73	312.6	310.58	312.65	306.47	312.52	315.08	309.52	309.56	310.8	308.38	308.88	312.65	309.54	304.87	317.81	317.24	304.62	311.23	310.12	307.36	306.53	311.03	303.72	312	310.16	306.58	311.02	310.64	313.27	304.06
308.78	304.25	300.31	307.66	300.86	307.87	302.78	302.47	301.81	307.27	302.08	304.76	306.62	307.75	301.63	300.06	301.93	305.94	303.27	304.9	309.72	302.28	300.5	301.16	302.81	303.91	304.67	303.18	307.7	298.62	305.88	301.85	301.56	296.46	300.21	307.14	303.56	305.51	301.17	298.11	302.71	306.63	301.77	304.71	307.74	303.91	304.95	309.3	302.15	305.72
310.69	300.92	295.94	299.84	302.45	301	304.71	303.33	306.34	306.09	306.31	299.11	300.85	303.86	302.6	301.98	303.19	302.18	303.6	303.17	306.07	307.17	301.32	303.21	299.38	301.1	303.48	301.57	302.81	302.25	304.69	300.01	303.64	301.78	300.74	303	303.37	302.33	304.52	306.81	301.53	299.78	304.03	303.07	302.99	301.1	310.02	305.86	296.99	303.98
318.05	316.34	319.46	319.8	313.65	317.75	313.88	314.85	318.71	312.89	311.02	312.97	317.51	314.46	314.12	314.32	317.33	316.88	312.01	316.94	316.02	317.65	311.53	315.95	316.24	314.33	312.49	315.24	315.2	311.81	319.56	318.11	317.96	317.68	314.53	315.97	314.5	315.22	317.36	312.95	309.85	316.49	315.96	317.96	311.5	314.17	313.83	316.95	314.49	316.5
307.31	308.22	303.48	299.44	305.84	302.72	303.68	302.76	303.19	302	302.1	308.96	306.13	300.17	300.39	304.55	305.39	308.7	303.15	302.57	301.52	303.85	311.34	306.74	305.13	299.33	302.08	302.48	301.23	301.17	303.52	305.74	306.39	302.71	305.19	300.78	306.16	308.76	303.74	304.46	306.35	305.15	297.14	308.42	306.02	299.99	300.75	303.18	303.98	304.99
306.74	305.89	313.76	311.08	311.34	309.52	317.39	318.79	312.1	308.8	315.35	308.85	315.01	315.6	308.47	314.46	309.17	312.76	312.52	313.94	311.23	308.46	316.59	317.43	310.39	309.01	314.5	312.48	314.96	315.02	315.08	309.42	313.73	310.29	320.35	311.01	310.45	314.34	314.16	315.56	312.04	312.06	316.33	312.01	312.98	313.08	310.6	309.29	310.05	311.98
305.56	300.38	301.32	304.62	307.58	307.7	306.84	305.55	306.15	304.53	309.1	312.19	309.81	303.8	308.53	300.76	308.29	307.3	306.56	307.32	302.51	306.84	311.32	307.94	305.78	307.39	307.02	302.61	312.43	306.89	306.5	303.96	305.15	310.12	305.96	305.42	302.76	302.52	303.52	308.42	310.6	308.62	309.76	309.92	307.33	311.01	305.18	308	304.66	301.96
295.22	299.33	299.97	296.69	302.56	299.3	300.18	299.46	302.07	301.81	304.5	296.9	299.04	295.58	301.67	298.57	296.64	298.09	304.39	301.18	301.82	298.05	304.2	302.43	301.59	297.37	299.79	300.63	306.13	306.84	302.32	299.97	294.08	301.34	302.52	304.74	298.77	299.81	297.73	297.01	297.03	299.52	302.75	299.96	300.63	299.21	303.34	300.83	302.82	303.79
322.79	314.52	321.72	318.06	316.43	315.85	316.52	315.4	314.88	313.86	318.38	314.64	319.49	321.7	320.33	311.86	319.97	320.37	319.83	316.06	317.87	313.95	320.13	318.46	317.89	317.65	314.37	317.3	317.67	312.83	316.36	319.26	317.29	319.66	316.11	316.57	318	315.75	315.29	318.93	317.67	317.09	318.74	317.29	316.21	316.27	315.76	317.08	315.77	316.06
318.66	316.78	314.23	315.74	315.92	313.48	311.36	315.84	312.8	316.85	312.98	318.02	317.64	314.97	318.68	313.73	319.11	315.36	319.39	318.43	313.77	316.38	312.65	308.7	315.28	318.69	316.25	316.98	314.27	317.16	314.3	311.95	313.31	315.92	314.85	313.65	317.6	312.34	317.66	317.2	315.39	315.88	311.7	318.29	318	315.06	319.78	316.02	316.78	315.57
301.57	303.75	297.79	296.77	298.92	302.92	297.63	299	302.64	301.53	300.1	299.71	299.17	299.81	300.31	300.07	298.24	304.22	297.42	296.43	299.74	296.95	301.17	299.84	299.66	297.27	300.2	299.48	306.47	295.78	303.42	296.61	297.99	301.48	299.21	299.13	297.61	301.22	299.13	303.46	300.4	300.62	297.48	301.91	296.16	301.43	300.32	297.95	300.49	300.07
301.85	309.96	307.3	303.51	307.09	305.82	307.16	301.1	309.85	308.32	301.91	307.85	307.05	301.59	300.17	307.96	302.24	303.38	305.77	302.18	299.43	303.37	302.66	306.11	308.16	305.18	300.08	303.49	305.14	299.12	307.33	300.49	306.94	302.97	311.18	302.32	305.83	303.64	308.16	303.81	304.21	306.26	301.65	308.86	303.34	299.77	306.87	307.2	301.06	305.93
309.04	312.69	313.07	311.67	311.5	314.31	317.08	312.3	310.84	313	312.59	312.62	306.49	306.47	308.57	311.05	305.63	309.61	309.38	311.54	313.12	312.07	312.42	315.48	311.08	314.86	310.5	306.12	311.16	311.71	314.77	312.91	311.99	314.41	314.24	313.54	316.03	310.06	312.89	309.77	314.53	313.23	312.35	314.4	315.85	310.86	311.13	310.26	320.05	312.5
308.42	314.91	312.9	317.24	311.81	309.12	308.84	312.75	314.18	309.7	306.99	315.91	309.34	312.94	308.35	312.76	312.57	309.6	315.98	310.03	310.3	310.7	312.64	315.47	310.12	313.91	306.13	314.09	310.58	310.88	317.56	311.21	314.56	309.57	308.58	312.85	311.06	316.17	309.58	311.59	310.52	313.83	311.19	311.59	311.93	309.91	315.75	310.43	303.49	308.45
315.61	313.15	314.05	313.53	312	319.57	318.51	314.5	317.98	310.87	316.45	320.66	324.48	315.67	319.17	319.55	313.31	318.59	316.99	314.2	318.62	314.35	315.96	318.3	319.01	312	320.28	315.92	314.34	313.85	318.31	317.03	315.03	319.73	313.53	318.49	314.16	318.22	315.72	320.31	318.13	313.36	317.75	315.5	317.23	309.93	318.7	317.66	317.95	314.14
316.44	310.9	314.22	314.99	313	312.55	319	310.45	315.4	314.53	316.64	311.82	310.97	314.2	313.24	316.83	313.16	312.59	314.77	317.66	313.58	313.87	314.42	313.31	317.41	318.48	312.73	311.74	316.96	312.43	314.09	312.83	311.09	317.08	316.06	315.81	309.14	314.38	317.16	312.33	316.69	314.11	314.12	315.59	317.72	318.9	314.91	317.07	314.47	311.15
324.1	324.17	322.1	323.5	324.71	327.9	327.48	325.41	324.42	324.39	332.31	326.83	329.37	327.51	328.33	322.92	328.28	323.34	326.69	327.24	331.91	324.79	325.92	328.83	324.06	327.73	323.85	326.39	332.8	330.29	329.87	324.85	325	329.48	325.92	328.81	323.96	324.86	331.37	328.2	326.32	326.48	319.11	331.2	328.91	327.58	324.17	326.84	326.23	327.43
314.95	317.49	319.93	314.94	321.48	312.59	313.74	318.95	313.34	312.74	314.05	311.62	315.75	313.85	312.73	315.53	317.17	315.51	318.46	310.91	316.45	321.19	315.6	316.19	317.79	316.16	314.01	317.56	314.6	317.33	314.94	315.77	317.24	317.88	311.54	318.63	312.14	318.02	314.89	321.22	313.43	318.13	315.89	316.37	311.59	318.67	314.71	315.43	315.81	317.81
329.63	325.31	329.73	330.2	326.16	328.91	330.12	326.91	326.27	328.68	326.25	329.88	328.46	325.33	328.12	329.23	325.15	331.98	326.91	324.39	328.83	328.23	333.03	328.75	328.87	329.12	328.48	330.32	333.44	329.85	327.79	326.72	333.18	321.99	332.01	326.38	332.83	324.84	324.16	331.56	330.24	326.65	323.88	329.83	330.25	332.66	329.78	331.45	325.78	326.85
301.14	302.95	301.58	301.07	304.92	300.1	300.91	300.12	303.84	303.79	302.18	297.08	304.75	306.87	302.13	300.9	300.11	298.29	296.86	305.91	301.12	298.5	302.34	305.98	299.33	300.69	298.24	300.27	301.89	302.93	302.44	300.25	306.36	303.05	305.08	302.59	302.19	302.16	299.19	305.05	301.07	302.02	301.55	302.22	300.86	305.67	300.75	298.56	304.3	297.57
327.62	326.97	331.38	332.13	331.14	331.62	329.59	327.46	322.38	322.49	328.75	325.41	329.54	331.27	330.73	326.04	329.61	330.58	325.27	328.56	327.46	330.81	325.14	325.82	327.65	330.18	328.09	324.76	327.32	328.45	326.27	332.03	330.39	328.3	327.63	330.01	326.79	329.54	327.09	332.98	326.07	327.89	328.55	328.78	326.19	326.54	331.77	326.53	328.34	330.11
299.55	300.53	300.07	304.33	301.58	301.83	303.19	302.73	295.39	302.24	301.69	301.9	302.08	301.54	301.55	306.8	306.72	302.06	302.85	304.77	301.51	305.13	306.7	307.02	303.03	302.36	303.2	305.68	304.52	304.04	303.33	305.42	299.13	308.16	304.31	304.59	306.53	305.3	309.36	305.76	296.93	307.05	307.13	307.49	304.49	302.66	302.77	303.48	304.25	305.78
302.69	303.44	303.41	302.89	304.41	302.32	307.12	300.92	304.82	308.03	306.86	307.6	308.06	304.96	303.07	307.08	304.81	306.17	300.73	306.97	303.99	300.15	299.32	303.43	304.83	300.28	306.6	304.09	302.41	301.97	306.93	304.26	302.05	305.54	300.09	301.33	305.36	303.58	302.05	302.42	300.66	308.01	300.52	299.79	299.96	306.62	302.41	309.5	306.95	303.83
301.13	298.31	305.42	302.55	303.31	302.4	301.48	301.82	303.07	297.43	304.34	302.7	302.32	303.24	299.01	306.68	303.54	297.48	302.73	301.85	301.14	300.66	304.41	305.65	305.37	305.31	305.54	303.99	301.71	298.44	304.4	303.58	300.22	301.3	303.07	303.11	304.82	302.32	301.16	299.27	298.33	297.46	303.72	300	305.49	302.96	301.24	301.56	303.14	302.97
325.14	324.27	329.41	323.57	324.93	325.25	325.36	325.87	322.35	329.29	326.46	328.29	322.97	326.57	326.76	323.7	322.13	323.29	324.44	322.13	321.76	322.61	325.88	329.4	323.67	322.96	327.27	324.37	330.83	326.94	320.72	334.17	324.27	325.83	325.18	322.98	323.78	327.61	321.26	324.22	325.22	328.96	322.95	324.81	319.76	322.37	325.7	324.39	327.37	325.52
302.47	303.79	302.46	307.17	306.34	303.25	305.61	305.08	301.28	304.85	300.4	306.22	304.52	302.44	303.88	302.1	306.21	302.88	306.55	303.75	303.11	308.44	306.68	306.63	303.87	309.31	304.54	309.65	309.8	299.59	308.89	310.13	300.66	306.28	305.4	306.55	301.32	309.18	306.75	302.37	306.15	302.86	306.01	300.76	310.48	303.98	309.35	304.01	303.06	305.63
304.02	302.18	305.09	307.61	300.98	301.34	297.75	299.12	304.18	299.96	306.74	301.16	299.14	303.45	297.56	309.36	307.74	302.66	304.69	295.59	299.48	299.46	303.81	299.86	299.05	302.04	302.3	301.46	299.83	299.07	297.47	303.57	304.74	301.14	306.59	304.45	301.84	304.13	297.83	302.05	300.58	300.98	301.09	301.57	299.88	303.3	303.57	304.6	307.3	304.76
315.08	318.18	311.85	311.02	312.01	317.28	317.9	315.74	307.81	317.25	320.02	311.6	313.83	314.2	312.17	310.44	314.12	317.5	314.14	314.08	315.23	320.34	320.08	308.96	311.29	317.33	311.7	316.79	312.84	318.34	311.83	317.47	313.82	313.99	312.97	317.14	310.28	315.56	312.84	315.44	316.87	316	318.98	314.74	316.18	311.27	314.11	312.79	312.72	311.73
322.75	318.81	318.58	315.19	319.88	314.52	321.54	318.09	320.43	322.73	320.29	315.73	316.56	322.25	322.18	321.79	317.43	321.15	317.41	318.53	317.93	319.82	314.43	320.35	318.74	311.91	319.06	319.98	319.86	315.79	318.2	321.91	318.63	317.02	322.24	316.93	315.07	319.38	315.26	317.32	323.14	313.62	315.69	316.98	318.74	321.63	315.89	321.81	317.08	321.93
304.12	304.21	296.34	302.54	305.09	305.02	307.12	301.32	304.14	306.84	305.48	300.16	304.46	301.34	307.04	306.56	306.26	300.49	303.08	302.09	306.97	308.29	298.24	303.19	300.64	302.27	301.73	295.01	307.75	303.45	302.4	304.93	302.45	305.62	306.85	304.33	303.51	307.58	300.86	304.03	300.29	301.48	302.83	305.76	305.76	309.49	306.45	299.28	305.86	306.96
304.91	304.92	301.89	300	300.32	303.36	303.75	299.65	300.14	301.02	304.07	303.28	303.3	302.79	309.25	300.96	302.19	302.16	303.11	300.54	301.95	303.58	305.23	304.18	298.91	305.46	303.77	301.39	297.53	306.63	300.95	301.6	297.7	297.52	299.87	301.74	305.53	305.34	303.35	303.08	300.8	307.87	305.07	301.75	305.08	303.52	305.9	300.09	307.73	305.79
304.39	298.96	304.97	302.45	304.11	299.32	307.83	303.22	301.89	305.15	306.05	308.2	307.08	307.26	308.5	296.94	304.77	306.33	305.87	299.4	303.06	302.8	303.91	304.84	302.51	303.68	303.62	299.47	300.41	302.73	304.38	303.23	305.16	302.84	304.79	302.93	299.3	299.34	302.73	302.16	301.74	305.86	300.76	307.72	305.34	304.31	304.45	299.56	301.22	299.18
298.52	302.29	301.36	305.54	307.43	304.74	309.63	307.37	305.3	307.51	309.88	309	301.68	305.12	302.39	307.97	307.34	306.8	305.09	303.12	307.15	309.66	308.33	302.3	307.8	307.63	305.37	302.18	301.77	305.33	307.28	300.89	303.56	304.99	305.11	302.14	306.62	308.56	306.04	304.46	307.27	305.18	306.57	302.25	305.16	305.34	297	303.67	308.43	305.22
315.76	312.51	317.02	323.11	320.96	317.15	318.94	317.77	313.48	315.21	320.89	315.26	318.38	315.07	315.67	316.96	317.55	312.44	315.33	320.87	321.46	319.5	317.41	314.68	317.36	316.03	314.54	320.07	318.96	314.25	316.47	315.1	315.79	316.26	313.59	316.32	316.14	319.44	316.97	316.09	315.81	314.57	312.35	316.9	319.25	318.33	319.79	311.48	323.16	312.87
300.87	304.11	307.62	304.73	307.37	308.56	308.93	306.24	304.58	313.07	307.86	306.46	306.98	308.96	306.23	308.85	311.78	308.52	306.4	306.21	302.18	307.85	304.38	306.54	306.44	307.07	308.07	309.94	302.92	305.96	304.33	307.26	306.34	303.93	306.87	308.67	310.18	306.16	303.28	307.29	309.48	306.76	312.97	303.91	307.14	305.3	303.28	309.51	306.06	305.1
314.98	314.88	314.61	318.26	314.48	320.64	318.33	312.96	318.79	317.75	312.16	315.35	315.2	314.68	315.96	311.46	316.63	320.1	318.39	314.43	314.26	317.42	311.11	310.62	314.68	315.64	314.28	315.9	317.13	318.15	316.29	314.2	314.78	316.73	313.63	318.92	314.26	312.02	312.32	316.83	314.46	315.06	316.91	309.82	315.51	310.67	314	313.09	313.44	313.65
307.13	310.28	309.76	306.1	304.12	306.7	313.89	311.86	304.01	305.76	308.66	309.01	307.57	313.05	307.22	309.5	309.27	309.38	309.77	308.42	309.12	308.62	307.26	310.52	310.7	310.63	308.9	308.01	307.64	305.04	301.2	306.21	313.91	307.61	306.23	308.9	307.41	312.4	305.73	313.35	309.61	314.38	310.35	303.63	305.62	309.68	312.2	305.97	308.34	307.81
309.45	310.96	316.58	314.04	308.78	308.92	314.16	313	315.97	312.16	312.1	309.21	310.51	313.09	312.63	308.15	313.97	314.84	310.81	305.38	312.43	311.42	312.87	313.53	315.29	316.97	312.35	310.95	308	312.39	308.83	310.02	312.75	319.76	314.01	315.69	312.06	309.06	312.87	315.54	315.44	313.77	310.39	313.92	313.66	311.34	311.1	317.09	311.59	308.02
307.88	309.45	311.08	304.49	306.83	307.47	309.11	303.11	307.21	310.31	309.14	305.93	309.2	303.88	309.17	306.9	309.04	303.31	305.24	306.25	304.75	308.32	302.98	310.84	311.37	310.64	306.3	303.81	299.57	306.26	308.18	307.69	303.02	300.65	305.04	303.44	306.07	311.04	305.52	305.15	305.03	303.13	307.37	303.93	308.44	310.72	305.94	304.08	299.98	308.56
305.7	302.65	305.47	300.39	307.16	302.15	307.69	302.08	300.74	306.68	304.11	307.53	304.28	307.7	305.31	304.99	302.99	305.37	303.65	306.7	305.61	300.18	303.58	297.15	305.43	304.22	300.26	302.66	303.9	301.12	298.98	307.25	307.99	306.28	302.94	302.91	303.94	303.92	299.17	304.6	302.06	299.69	306.19	302.38	304.93	306.61	301.86	301.2	308.54	300.92
311.29	310.61	307.79	311	303.33	310.42	309.94	312.82	301.98	309.54	306.31	312.21	312.74	306.99	310.02	309.9	307.57	316.21	312.72	318.36	309.57	318.13	314.02	305.59	308.17	313.7	306.56	314.54	302.75	313.64	309.65	308.17	310.29	312.67	314.07	306.06	311.08	314.34	312.27	308.73	310.85	310.55	313.26	313.38	315.3	309.77	306.82	305.84	312.83	310.26
303.83	303.53	303.87	303.62	300.65	301.88	302.24	303.9	306.65	305.24	304.02	303.85	299.52	300.07	303.79	301.16	302.78	306.16	300.08	303.59	301.73	302.44	306.35	303.69	299.58	301.06	304.86	302.7	300.85	303.59	299.47	303.55	303.05	301.1	297.57	307.5	301.5	298.16	301.44	302.23	300.03	305.34	300.62	298.77	307	304.15	308.43	311.26	299.98	307.18
306.12	309.04	306.52	305.48	303.2	304.68	307.34	307.88	304.85	306.2	304.29	309.4	305.07	306.03	306.26	307.28	304.09	307.39	307.43	309.69	307.75	305.69	303.57	306.56	303.97	308.25	304.61	305.41	306.62	307.36	301.35	305.4	304.68	304.94	306.21	306.88	306.32	310.47	303.84	307.07	307.19	301.41	301.96	306.71	304.29	307.04	306.72	303.85	310.65	305.25
312.77	318.6	312.57	317.95	315.69	313.37	313.73	314.49	316.23	315.73	320.23	318.62	309.42	318.25	311.55	313.96	315.02	318.56	317.71	315.19	314.94	321.62	311.77	311.29	309.06	309.93	314.2	315.07	312.3	316.91	312.25	310.54	314.64	314.15	310.39	312.13	310.35	315.1	317.11	320.93	321.8	315.39	316.47	311.45	313.81	319.13	319.03	311.04	309.8	312.98
326.97	325.99	331.14	325.39	326.92	333.08	331.08	333.41	326.96	323.9	327.4	328.78	332.27	327.05	323.92	327.73	323.21	329.62	329.94	323.76	324.95	329.37	329.92	332.45	325.07	327.24	328.01	330.03	328.7	322.47	325.95	329.21	322.84	327.66	329.73	326.37	326.81	327.21	328.87	328.07	323.64	326.1	324.21	328.07	325.34	326.38	325.68	327.5	329.96	333.97
317.12	313.32	314.08	314.99	312.8	311.7	313.7	314.36	318.96	316.71	307.01	316.71	313.48	315.24	311.08	317.79	316	313.75	311.13	308.74	317.58	312.92	314.58	307.58	312.29	309.34	312.93	316.66	316.56	315.31	317.96	317.86	316.32	314.39	306.3	312.25	314.46	311.94	312.59	316.43	311.43	324.64	315.16	315.61	317.93	310.01	313.61	318.3	323.09	317.74
318.29	315.56	315.58	320.53	312.99	313.99	313.5	318.27	319.64	318.82	319.38	318.24	313.73	319.08	316.22	317.39	316.9	316.28	316.3	318.29	321.74	321.93	317.37	319.2	317.03	314.41	315.98	318.35	317.32	316.46	316	319.16	315.41	320.44	320.18	316.12	317.91	316.2	315.35	316.73	319.1	316.67	318.61	316.03	322.39	317.68	318.72	318.04	314.45	313.15
295.42	303.48	291.44	298.73	298.55	293.66	295.89	297.79	298.05	290.83	298.47	296	298.72	293.3	290.8	297.68	290.55	293.78	292.27	299.99	294.86	298.73	295.43	296.8	297.38	294.97	295.58	292.1	291.73	296.37	299.27	295.94	302.69	291.58	297.35	294.75	294.42	297.07	298.03	293.76	299.01	301.32	294.36	292.24	296.48	296.57	291.06	295.77	291.42	294.89
315.81	315.9	307.39	310.92	313.22	318.29	312.31	311.2	314.26	308.83	318.66	311.43	307.96	312.98	314.42	316.34	314.73	306.05	310.56	308.86	311.66	309.2	311.98	311.4	309.47	316.4	311.06	314.59	312.81	314.32	316.11	311.47	315.01	310.08	310.82	309.48	312.77	311.5	308.84	309.3	307.02	314.48	313.13	311.23	314.32	315.15	309.95	313.49	314.46	314.29
297.19	296.59	292.74	291.83	295.3	298.49	296.12	298.57	301.34	298.7	296.52	295.51	296.77	299.18	299.32	297.38	297.19	292.94	298.09	301.8	297.69	292.84	304.43	299.96	299.12	296.45	296.51	299.59	297.34	301.56	296.16	296.54	297.01	298.45	300.41	296.6	295.9	293.15	302.2	296.39	292.82	294.89	297.2	300.02	296.03	296.89	296.37	295.43	299.54	298.65
315.98	316.39	319.06	317.04	322.06	315.71	317.45	317.52	319.78	319.9	320.61	321.02	320.83	321.65	322.24	323.16	317.37	319.94	314.75	318	317.67	315.61	319.91	320.69	320.15	320.61	319.41	318.37	317.74	317.69	317.36	320.34	311.61	317.81	318.67	317.2	320.23	317.45	311.15	319.18	324	315.58	315.98	320.01	315.58	316.21	317.92	318.93	315.99	317.61
327.71	325.85	327.17	328.5	329.05	331.98	324.01	327.12	326	327.9	328.23	325.27	325.44	321.86	323.02	331.98	327.92	331.39	326.3	331.37	327.63	332.82	330.71	329.7	324.82	328.13	324.02	326.8	327.9	329.82	326.55	330.65	325.98	325.67	325.83	327.07	329.44	326.92	327.47	324.86	329.15	328.88	325.55	330.68	330.04	325.97	329.19	331.21	327.59	327.96
299.88	306.38	300.92	295.76	298.49	303.06	305.46	303.2	296.32	297.77	300.06	303.08	298.69	302.61	305.87	303.95	303.04	299.94	300.88	299.42	299.42	302.41	304.42	301.5	297.49	301.19	303.99	302.62	302.06	302.07	301.37	299.61	297.5	293.19	301.66	302.88	303.24	300.22	300.98	307.11	304.24	301.69	301.6	300.98	303.19	303.01	307.29	300.89	303.77	301.56
305.84	301.54	305.55	309.82	303.43	303.55	304.63	306.9	308.06	301.55	304.36	306.93	301.78	304.69	302.81	306.86	304.5	299.86	299.59	303.84	303.98	302.29	300	305.87	302.36	301.51	308.54	300.24	312.47	305.53	301.32	307.97	309.03	307.75	303.01	304.37	307.53	307.71	304.97	306.29	300.79	300.96	304.3	306.43	307.56	300.15	304.77	304.4	305.59	303.09
327	324.77	327.31	324.1	328.04	328.77	323.73	326.15	326.57	326.71	326.67	328.69	326.97	325.86	326.19	327.93	325.11	326.12	327.6	329.41	328.48	322.85	325	328.04	330.67	324.87	327.56	329.76	325.61	324.38	324.72	324.16	327.52	320.14	330.42	333.63	329.82	328.34	325.37	326.6	327.21	325.44	330.86	321.73	328.28	325.49	325.39	332.45	335.62	325.74
309.01	310.59	310.33	306.38	304.34	304.82	303.11	305.41	303.92	303.01	302.93	303.95	304.88	305.85	305.64	305.61	301	302.16	311.98	310.45	308.91	308.81	309.59	303.42	304.59	305.67	308.82	307.29	303.43	309	306.87	301.28	305.79	308.25	300.62	308.87	302.11	304.48	304.7	305.06	307.25	303.67	307.18	305.54	307.97	303.89	309.82	303.32	302.96	303.48
302.99	302.09	304.43	304.11	299.23	307.59	304.55	308.03	302.75	308.58	308.71	310.2	301.9	304.2	303.63	300.46	300.93	306.76	298.04	303.73	302.6	303.47	305.84	303.45	303.74	303.49	305.2	303.48	305.19	304.95	302.16	305.85	305.19	301.91	303.86	299.63	297.63	305.1	309.69	302.3	303.03	303.38	307.12	305.81	305.06	305	303.17	305.79	305.53	301.25
312.91	319.76	317.98	315.9	319.87	319.75	317.38	320.4	320.14	319.58	315.72	318.05	324.47	318.68	320.6	311.63	314.89	317.69	321.28	320.52	321.86	313.05	317.09	314.22	320.26	319.46	320.77	323.07	309.68	316.29	312.46	317.13	326.05	316.53	321.22	320.88	317.62	312.03	315.65	314.69	319.69	319.53	317.26	323.29	318.6	318.01	321.51	314.4	317.7	319.24
308.09	312.42	311.55	307.27	310.8	314.72	306.99	304.15	307.33	315.75	310.18	308.66	309.4	312.94	312.4	311.91	303.49	312.26	302.31	310.39	309.33	304.25	308.26	311.3	307.23	311.05	308.98	311	310	313.3	307.19	310.48	299.14	306.7	308.85	310.89	313.08	305.84	309.31	305.41	308.63	308.52	311.8	310.2	314.37	310.02	312.6	309.85	313.95	308.98
299.97	300.04	298.84	301.95	301.22	299.89	299.29	302.43	300.27	294.86	300.18	300.31	298.83	301.68	297.16	297.61	299.52	304.86	298.4	301.26	303.98	297.88	300.29	295.29	302.59	299.86	301.06	297.97	301.42	305.77	298.78	295.59	298.26	296.37	297.48	298.93	301.13	299.32	304.32	296.97	302.47	301.48	298.14	301.46	297.87	306.41	301.45	298.68	300.66	308.03
319.03	316.29	312.46	319.55	316.46	316	313.82	317.93	319.51	319.27	324.06	315.58	321.38	320.28	318.73	316.5	315.07	315.42	314.9	320.13	313.66	314.13	318.74	323.41	314.13	318.32	318.29	316.62	315.57	317.02	317.73	320.77	318.99	316.29	317.53	314.22	319.57	320.69	316.59	315.78	315.17	316.97	317.27	320.68	317.36	317.3	321.65	316.53	314.67	313.86
310.77	313.34	315.37	315.34	312.51	316.21	316.01	309.41	308.41	317.66	310.78	319.58	305.18	317.79	308.29	318.08	315.28	315.88	311.66	311.92	312.34	313.08	313.42	311.61	317.23	311.17	314.59	316.97	306.51	317.22	313.01	312.71	313.16	307.88	312.08	317.57	317.19	311.99	315.26	313.63	308.5	313.57	310.19	314.08	313.77	309.76	314.15	319.35	313.49	314.52
327.7	325.16	331.18	328.85	328.18	328.24	327.53	330.42	328.28	327.3	333.63	327.37	327.46	328.69	327.67	332.58	328.62	325.08	329.24	331.48	326.72	334.43	328.72	331.88	325.48	328.52	325.22	329.07	330.57	326.09	329.22	328.3	329.07	330.95	321.74	329.95	332.89	329.12	326.08	328.21	326.97	328.23	323.76	329.27	327.31	331.82	328.02	327.2	330.25	330.39
309.67	315.62	313.18	307.18	311.42	311.29	308.94	309.69	311.17	312.15	313.99	308.71	312.45	310.92	311.08	308.65	315.6	305.33	309.75	312.72	312.65	313.87	313.54	314.38	310.77	310.53	314.39	308.53	308.28	312.99	309.78	305.76	312.61	311.72	309.27	314.05	312.22	305.37	309.6	313.37	311.82	308.55	313.9	313.44	312	308.79	308.44	310.12	307.19	310.55
316.2	311.9	312.89	312.88	312.57	311.92	313.56	316.06	309.78	313.11	312.69	313.18	302.09	311.74	321.56	314.7	315.36	316.94	312.78	309.83	313.89	314.27	313.07	310.79	307.39	311.41	306.87	316.93	311.28	318.2	312.94	313.51	314.09	318.03	319.21	313.49	312.11	312.52	315.4	314.69	317.85	316.88	315.63	315.79	321.69	309.87	309	311.98	313.54	312.74
322.58	325.88	325.04	325.39	331.19	330.41	331.88	328.67	327.16	326.61	322.43	328.53	324.55	327.59	327.49	328	327.45	328.9	323.18	324.87	328.72	326.98	328.26	321.1	333.16	326.78	329.02	325.88	322.28	324.92	322.21	325.88	325.96	326.2	321.74	334.67	328.57	330.34	332.52	326.53	328.4	324.82	334.23	323.93	326.55	326.48	327.53	328.71	326.95	325.3
317.54	314.08	312.19	317.55	315.05	318.02	316.83	315.86	315.75	313.81	316.83	315.99	314.1	315.97	313.47	311.13	315.32	317.83	316.32	321.54	314.9	319.17	314.84	314.6	319.17	316.08	315.07	316	314.24	321.5	320.04	315.05	313	313.16	312.52	315.65	309.36	319.58	315.69	321.54	314.92	315.83	317.84	320.62	318.71	312.75	318.8	317.5	315.24	312.18
311.75	312.79	311.64	306.37	316.6	317.3	315.73	311.12	310.69	318.5	314.06	313.18	314.7	315	313.87	315.66	306	316.72	311.59	317.95	310.12	312.81	311.49	315.6	307.13	314.42	311.8	315.07	316.57	314.86	313.29	312.62	312.79	315.14	314.32	314.12	312.41	322.65	319.04	319.32	314.06	306.13	312.09	317.82	307.38	311.37	318.71	318.24	314.74	316.63
309.04	319.43	309.47	312.55	313.28	311.13	310.9	313.72	309.73	309.91	315.02	312.22	317.2	305.44	311.68	319.65	312.52	318.28	313.68	306.02	317.56	310.93	311.39	311.89	311.18	315.08	315.74	309.85	306.71	314.36	309.85	310.03	310.05	312.27	314.21	303.4	312.65	320.28	314.97	312.3	314.32	316.3	318.56	314.85	314.56	313.98	316.29	313.99	317.67	314.93
299.93	305.82	302.12	301.06	295.93	300.33	302.01	298.53	300.29	299.18	297.34	298.94	300.78	290.83	300.21	298.52	301.62	301.41	301.11	299.89	303.82	298.33	297.74	306.54	305.06	299.51	299.91	302.57	298.49	298.87	298.05	299.85	294.73	298.78	297.4	296.27	300.29	299.72	302.42	302.17	304.38	302.67	301.17	299.31	307.89	298.27	299.01	303.97	294.61	303.94
300.44	299.06	304.03	302.91	302.09	303.29	304.59	307.71	303.8	303.43	299.47	295.85	302.95	298.96	302.2	302.36	301.16	304.98	297.68	301.61	296.32	301.44	303.7	304.68	303.98	301.48	306.22	306.09	302.61	305.02	304.4	304.46	300.85	303.01	311.1	303.57	303.23	299.99	307.35	305.68	305.31	307.32	305.33	301.49	303.79	303.66	299.74	301.56	302.5	308.59
306.75	304.15	297.1	302.24	301.79	303.7	302.47	306.45	303.13	304	304.32	302.33	302.59	299.18	298.96	305.46	302.03	298.28	306	297.37	301.73	297.5	301.12	303.34	303.66	306.36	301.51	299.93	302.26	301.04	307.83	303.41	305.17	306.28	305.16	307.15	303.26	303.11	300.45	304.99	301.82	306.42	304.64	302.82	302.72	306.49	308.04	300.68	303.09	307.01
305.72	302.93	307.65	304.75	301.6	305.84	309.42	302.16	302.65	306.47	309.13	301.94	304.46	304.66	307.47	299.08	297.01	308.76	302.15	300.7	299.24	310.45	306.69	302.04	307.9	304.75	301.5	300.9	307.51	305.49	308.27	305.45	308.98	301.25	298.22	308.09	302.33	303.46	304.13	307.79	313.77	305.29	312.12	307.75	306.81	307.97	307.48	303.42	302.38	307.65
291.15	296.46	295.45	291.67	293.79	297.73	292.28	296.32	298.27	294.67	285.45	292.96	293.17	292.96	290.52	293.5	298.14	299.8	291.87	294.64	295.64	297.51	288.8	298.2	297.04	292.75	292.68	293.44	302.8	298.78	297.87	297.75	294.27	291.18	292.78	297.42	290.41	298.2	299.07	293.28	290.02	294.1	295.55	298.53	296.08	297.69	296.2	292.22	295.25	289.23
325.55	328.38	325.25	325.4	324	326.37	329.39	331.59	330.33	328.07	325.65	328.99	327.37	324.17	327.41	327.34	330.41	325.11	329.54	328.3	330.18	326.63	328.17	328.92	329.56	332.2	334.36	331.5	328.07	333.17	326.78	325.93	327.55	327	329.46	333.71	330.66	325.71	329.17	323.63	326	330	331.03	328.91	329.1	325.59	329.79	324.75	329.59	324.86
316.74	316.86	316.98	321.98	322.44	326.01	317.47	317.61	317.31	322.55	321.84	314.43	320.06	310.94	320.59	315.39	317.2	319.27	322.86	318.33	316.38	316.53	317.25	320.11	315.68	316.04	317.42	320.46	313.47	315.36	318.7	317.05	319.51	322.08	319.34	317.07	316.23	316.43	316.02	319.33	322.54	317.6	316.97	317.25	322.49	321.55	319.79	320.21	317.63	319.68
316.9	306	309.6	311.04	315.11	314.6	314.67	309.89	309.83	304.33	314.7	313.29	310.77	312.64	305.87	312.72	310.04	313.46	310.22	314.44	309.32	304.28	311.47	310.71	314.12	313.77	314.01	309.21	313.47	310.08	304.43	308.63	310.02	314.26	313.13	311.31	317.41	309.04	310.38	306.12	308.48	314.84	311.91	312.55	309.6	313.2	311.21	310.61	314.04	308.03
307.26	309.51	309.4	305.56	309.1	310.02	304.07	305.69	306.31	307.89	308.93	309.98	308.5	302.74	305.77	308.99	307.52	308.7	304.92	308.17	311.5	305.34	301.76	307.46	308.51	310.11	310.71	310.86	309.8	306.75	306.67	309.52	307.23	304.91	308.71	304.87	305.16	309.56	306.13	301.93	307.74	309.58	308.51	307.24	308.48	305.32	301.25	303.66	311.73	305.63
321.53	320.25	319.43	325.52	321.01	321.45	317.87	316.78	316.58	321.48	320.17	316.29	316.14	315.63	319.76	319.4	316.39	319.5	320.15	316.15	314.84	316.94	318.57	322.84	318.82	320.52	315.49	319.61	324.39	318.73	320.4	317.97	322.86	320.39	318.17	318.84	318.71	320.96	319.89	318.82	319.43	321.41	318.27	319.86	316.65	319.69	314.39	316.32	318.95	316.05
317.76	313.69	317.48	310.09	314.99	314.61	314.1	317.83	318.6	316	313.8	319.49	312.36	310.92	315.9	308.35	313.58	314.5	308.95	310.6	314.87	312.06	312.89	312.9	310.13	306.66	313.48	315.33	313.15	306.99	315.74	310.61	317.36	317.73	315.43	309.73	316.11	315.71	314.46	314.1	314.2	315.75	308.35	317.7	316.64	315.88	314.83	312.56	307.68	308.09
308.59	313.99	309.3	311.72	314.3	313.12	310.15	316	312.97	316.27	309.45	310.26	308.84	309.17	315.83	316.46	314.54	314.21	320.39	313.79	307.25	313.25	307.71	312.32	313.64	313.38	318.19	310.8	312.42	311.48	310.68	311.29	313.41	314.43	314.22	317.07	315.36	314.36	315.34	310.48	313.12	314.29	314.38	311.83	318.32	312.79	316.86	315.35	319.87	311.98
328.85	325.24	329.79	325.09	321.05	328.26	329.91	327.28	324.21	328.5	326.66	327.39	329.03	330.3	329.99	327.77	326.25	322.83	323.96	328.35	330.7	325.42	326.19	328.61	329.35	326.44	325.75	330.95	328.32	327.51	324.38	323.04	325.57	326.01	328.3	328.08	329.76	331.91	325.71	324.22	325	325.13	330.91	325.68	328.93	322.47	331.45	326.14	327.97	321.52
326.25	327.67	330.9	329.07	326.76	328.76	329.08	329.89	324.66	325.32	324.3	327.3	325.39	336.98	326.03	328.19	328.41	325.98	326.82	333.56	330.19	327.65	323.42	332.07	327.7	333.98	328.28	330.57	333.45	327.18	328.4	325.16	331.08	329.56	325.93	326.12	329.11	329.88	330.87	329.64	328.59	325.99	329.79	329.41	331.76	327.12	325.53	329.51	328.09	321.71
294.75	297.62	300.36	293.35	296.17	293.96	293.57	291.58	292.27	300.97	298.85	294.65	295.55	297.61	293.16	293.92	294.1	295.41	296.71	293.97	294	299.57	294.43	292.85	293.42	293.75	293.9	293.59	296.35	294.13	298.31	294.15	291.75	292.7	296	294.29	296.83	298.46	292.12	290.26	298.07	288.35	291.48	295.22	292.97	290.42	289.09	297.8	294.34	291.29
316.43	318.57	313.9	317.11	316.71	312	319.84	317.83	318.72	316.08	311.07	314.11	311.94	319.84	314.32	314.39	316.9	312.36	316.41	315.36	317.81	309.33	310.72	312.08	318.11	313.5	310.86	312.05	316.19	313.52	317.53	314.89	314.41	314.19	317.34	312.77	311.85	312.22	316.95	315.28	312.83	316.11	311.13	315.53	310.93	311.16	315.59	316.23	315.57	315.52
305.91	302.87	304.31	305.12	305.19	299.71	308.2	299.92	303.97	300.02	311.29	303.98	303.66	301.48	301.61	306.82	302.95	302.92	298.29	303.9	301.88	307.04	309.7	306.74	305.88	307.54	302.94	303.4	301.44	306.17	302.26	302.22	310.56	299.58	302.53	300.6	309.74	299.38	303.97	308.99	304.52	298.4	299.22	298.66	298.84	298.2	301.82	302.95	301.48	306.27
321.27	317.83	323.4	313.28	315.85	316.13	311.9	315.56	312.15	316.31	314.29	318.75	318.17	320.43	315.8	312.68	317.26	316.18	316.14	313.62	317.77	320.96	321.96	316.65	318.47	321.2	318.16	318.19	315.87	316.62	319.85	320.04	317.51	318.43	317.42	315.74	317.21	311.89	318.49	319.38	313.15	309.8	317.62	316.71	315.12	320.83	316.61	318.74	317.22	317.47
326.11	327.14	322.12	329.32	328.75	328.29	329.23	330.13	326.29	322.75	323.81	323.67	327.26	328.22	324.19	322.15	330.25	326.57	329.94	322.35	322.37	328.47	325.84	323.32	328.87	329.05	330.35	331.93	330.57	333.36	332.59	323.91	320.23	326.61	323.71	321.66	327.67	325.15	321.16	324.27	327.18	329.47	325.61	327.72	329.76	328.11	325.42	327.62	324.55	329.98
326.87	323.34	329.9	322.14	326.14	322.77	327.57	325.68	324.27	324.23	330.39	322.03	322.77	323.47	324.97	327.26	322.63	326.57	322.02	325.9	324.68	322.52	323.48	325.47	324.48	324.31	327.91	324.6	329.21	325.69	329.56	328	323.82	328.93	323.95	325.76	320.35	325.51	325.54	323.72	331.6	323.94	331.5	327.99	323.62	324.57	332.83	323.88	327.18	321.77
298.24	299.23	296.92	295.32	300.06	298.47	294.87	299.29	297.31	295.14	295.63	300.19	302.76	298.65	298.65	298.74	299.21	295.5	300.94	297.06	299.77	295.35	294.07	297.4	298.81	298.74	295.82	294.55	298.93	292.69	296.61	298.45	294.71	299.3	295.66	295.81	298.68	298.77	299.37	292.91	293.7	295.44	294.4	294.02	295.14	295.77	293.69	296.76	294.88	294.34
312.47	311.7	315.35	305.86	312.17	308.7	315.2	309.47	313.08	315.74	316.35	313.13	308.82	309.93	316.94	316.06	311.87	313.71	315.03	308.08	317.05	311.89	312.91	315.29	309.72	316.12	311.6	313.16	310.23	313.08	314.07	312.12	312.93	321.03	311.11	311.65	314.69	311.84	315.63	310.93	312.97	310.93	320.66	311.25	310.77	312.01	316.84	314.39	313.98	313.01
305.68	305.79	306.5	306.85	304.27	310.82	302.46	300.53	299.1	303.08	307.29	305.48	302.38	305.66	305.34	307.32	299.3	298.35	303.11	303.86	305.23	307.22	304.29	301.1	308.6	300.3	301.94	300.25	310.36	306.66	303.52	303.38	306.38	302.11	301.9	307.13	303.96	304.06	303.65	299.49	301.99	306.37	305.01	306.29	302.46	297.11	299.97	301.8	301.49	303.23
307.82	309.9	315.16	315.25	310.45	313.42	314.37	318.96	311.51	307.84	314.4	321.04	312.78	316.92	317.04	318.42	320.39	318.1	316.79	313.14	317.58	317	316.4	304.42	313.85	321.53	312.5	314.97	317.56	316.31	320.33	314.15	315.3	314.48	314.61	315.8	310.01	313.24	310.12	315.42	315.93	315.3	315.18	314.63	318.78	316.26	312.14	322.2	312.98	309.02
304.23	306.98	307.4	302.07	299.9	303.47	300.31	304.26	299.75	304.02	302.11	305.48	306.41	300.45	301.1	300.54	302.24	304.89	300.39	303.13	304.33	300.69	304.86	298.78	306.02	301.29	305.73	298.1	308.94	303.88	303.19	306.59	305.23	307.83	304.49	306.06	300.2	302.56	307.4	299.1	305.75	308.26	301.29	304.41	303.32	297.97	306.49	302.25	306.85	305.34
318.8	318.91	310.22	323.72	310.36	315.26	315.64	317.58	313.39	315.76	320.92	314.88	314.35	315.6	315	314.39	316.05	314.88	316.22	315.84	316.73	316.19	318.37	320.82	314.73	321.27	320.19	318.87	315.16	312.8	319.92	322.94	313.94	310.48	320.44	311.68	315.14	318.44	316.74	320.08	318.43	319.29	320.57	315.3	317.57	314.15	311.44	316.71	321.14	317.34
309.7	303.56	308.11	306.58	315.71	312.5	310.66	305.44	307.97	308.72	311.18	308.73	313.56	306.64	306.19	308.05	312.65	307.21	309.62	306.73	309.3	313.21	311.45	311.86	310.43	306.45	310.69	310.7	310.41	309.44	309.85	310.2	308.69	308.48	311.14	311.08	306.43	310.4	310.25	310.5	307.8	307.86	312.05	314.87	308.29	303.88	308.42	308.04	310.17	307.73
292.65	289.42	293.45	295.39	294.82	293.4	291.85	290.51	290.16	292.29	298.95	298.71	297.27	289.82	295.64	289.36	295.75	293.74	297.94	287.91	299.7	295.53	291.01	294.96	295.29	293.67	296.63	296.7	293.61	292.71	295.4	294.5	295.6	290.72	293.57	295.37	295.99	296.25	295.91	292.63	300.45	296.58	292.83	298.59	294.05	291.02	297.72	294.67	293.5	298.29
314.98	318.6	316.65	313.68	310.29	308.26	314.04	311.37	315.89	311.21	312	313.49	306.13	310.18	315.35	314.69	310.34	311.9	315.23	316.06	309.43	316.18	311.39	310.01	311.43	312.4	316.43	311.66	315.54	314.06	308.77	311.03	313.09	312.4	317	308.26	314.69	308.96	314.49	309.48	314.25	313.95	315.03	319.23	308.65	315.33	311.46	311.03	318.16	313.4
310.34	306.53	305.24	304.75	305	302.24	308.51	304.54	305.91	301.7	304.22	303.48	307.59	302.84	300.27	307.55	299.17	304.27	309.15	304.18	307.18	309.81	305.18	307.88	310.32	304.32	308.42	301.37	307.46	310.93	302.52	301.78	303.79	306.19	304.1	306.74	304.94	307.96	302.26	299.64	302.05	307.14	302	302.95	303.82	307.39	304.26	304.67	308.29	308.5
310.45	312.19	314.18	313.53	313.68	310.99	311.98	313.25	311.35	312.17	308.77	315.63	315.15	319.32	311.83	310.5	313.53	313.91	315.55	316.43	315.22	312.28	316.05	310.4	313.55	318.61	313.94	310.87	310.43	311.5	314.63	314.5	308.83	314.02	309.23	311.75	315.99	312.44	313.07	313.04	310.69	320.23	309.44	312.35	307.76	312.19	311.31	310.27	311.81	311.14
308.05	309.73	307.19	311.9	309.1	313.13	311.96	307.76	311.97	306.79	307.31	308.32	309.51	305.11	306.86	308.65	309.18	302.58	308.98	307.51	307.74	308.99	307.94	305.44	308.36	308.99	312.18	309.72	309.06	312.55	307.71	313.92	311.53	309.2	304.37	310.25	313.96	307.24	307.45	311.92	306.32	304.3	311.48	308.28	309.69	305.93	308.5	308.93	310.71	311.16
314.16	318.97	309.43	310.69	314.02	314.84	310.7	315.62	308.27	315.07	316.43	309.23	315.23	311.45	314.09	314.24	312.99	311.04	313.12	313.18	312.26	317.58	312.6	310.43	309.43	313.47	319.12	312.45	314.97	315.19	317.45	306.81	315.7	311.89	315.25	312.9	313.07	314.04	312.21	315.72	311.99	315.26	315.66	311.47	314.59	313.79	313.8	312.23	314.69	314.44
298.52	301.14	305.18	300.44	302.87	295.81	307.36	301.67	302.36	300.54	303.64	302.85	304.47	296.68	300.03	301.82	305.22	302.52	301.88	300.16	296.22	294.49	301.18	298.73	302.71	301.76	300.59	300.92	306.31	304.55	302.12	302.49	303.41	302.76	300.98	300.93	297.98	303.95	302.15	301.72	302.88	301.37	303.42	302.06	297.99	296.94	302.92	298.37	298.66	301.78
314.04	315.4	321.09	318.76	315.73	314.39	315.8	314.84	312.48	307.3	316.14	310.81	313.72	316.09	317.38	313.38	315.8	313.49	311.09	314.19	310.5	312.96	314.38	318.06	314.31	313.81	316.08	314.48	312.27	309.33	316.83	311.77	309.4	313.52	316.17	313.19	312.81	306.95	316.33	315.09	312.98	318.94	311.49	314.07	316.12	318.31	313.17	308.53	315.26	314.35
314.07	308.57	313.48	317.46	312.73	312.49	312.79	310.71	311.68	311.77	312.64	312.67	316.5	312.15	314.36	315.31	312.99	309.3	313.58	315.22	311.53	310.91	308.99	309.11	310.47	312.99	312.22	314.58	318.08	308.52	318.52	313.09	315.12	311.03	317.68	317.56	308.77	314.13	313.52	312.39	312.37	313.27	315.41	313.64	308.64	312.01	310.97	308.17	315.21	312.8
304.51	299.12	305.66	304.6	305.15	300.34	300.82	307.54	301.86	304.01	305.31	299.14	304.98	302.65	309.43	300.6	303.8	301.67	302.93	301.55	307.52	302.64	305.23	303.05	300.53	304.9	304.81	303.76	299.41	300.68	301.13	306.03	301.78	302.2	307.62	304.45	305.03	299.01	307.47	308.91	307.1	300.85	296.82	297.1	307.49	302.81	300.17	298.71	299.93	305.04
312.85	312.52	315.69	313.16	312.52	314.8	316.19	311.17	316.1	312.34	319.67	315.99	315.21	313.81	310.04	314.84	311.07	319.89	313.87	311.59	312.43	313.53	315.66	316.45	314.77	309.31	308.83	313.64	317.09	313.94	316.65	317.58	315.61	317.38	317.71	314.11	313.76	318.21	317.15	315.22	314.36	314.21	311.68	309.54	321.2	312.66	314.44	311.99	315.66	313.14
302.32	303.47	309.29	304.25	303.41	308.39	306.29	303.89	306.98	312.04	305.07	310.38	306.18	307.51	307.69	304.88	309.63	306.26	310.97	308.8	308.21	308.43	304.22	304.85	312.14	305.03	304.79	304.93	306.64	307.24	308.59	305.7	306.86	311.71	308.43	306.44	306.04	308.61	305.12	303.87	306.66	305.78	308.81	306.87	307.7	305.55	306.16	311.1	305.98	305.62
294.91	292.11	291.76	290.16	293.63	293.66	296.16	288.32	294.8	295.73	294.97	291.29	291.87	291.37	291.81	293.97	294.85	293.59	295.82	291.88	291.02	293.25	292.15	292.91	293.34	296.64	289.33	291.17	292.04	287.74	295.91	293.51	293.37	291.13	290.39	296.73	294.88	290.2	297.39	295.16	289.8	294.11	289.63	295.55	295.6	291.16	295.97	294.28	292.42	295.88
315.21	319.11	316.8	316.8	309.49	315.23	316.34	313.77	323.94	312.76	319.33	314.14	313.78	315.27	310.81	315.62	316.93	317.53	316.71	316.92	315.79	317.39	318.15	313.85	312.06	317.19	312.53	320.54	315.89	321.07	320.53	315.13	316.99	317.54	319.86	320.5	315.67	311.61	319.7	318.46	314.91	316.83	313.99	315.72	317.35	314.02	315.99	314.77	317.25	318.09
315.35	319.27	325.49	320.49	317.44	316.9	319.01	319.89	316.28	317.58	317.07	318.34	320.02	315.39	317.06	316.9	316.18	320.42	315.81	322.75	321.99	317.18	323.68	313.26	317.97	320.69	318.91	317.12	319.11	317.15	319.65	314.67	317.74	316.28	316.05	316.51	315.74	322.27	313.06	315.01	317.48	314.56	321.15	317.49	312.18	315.7	314.94	319.92	313.45	315.88
295.86	297.48	300.83	296.97	299.47	296.85	295.29	294.89	298.73	300.32	293.84	295.74	292.87	302.3	293.66	296.64	296.41	293.15	296.47	297.3	299.04	294.25	298.92	297.17	294.1	296.5	295.96	295.18	297.09	290.94	292.32	294.92	295.68	301.92	299.05	295.92	295.33	299.31	297.11	297.35	296.27	295.72	297.94	303.13	295.36	297.14	295.49	298.98	295.48	299.36
298.08	306.68	299.39	300.4	305.12	300.81	298.29	301.59	302.24	301.24	296.56	299.67	301.15	295.86	295.83	301.59	303.56	300.82	299.23	302.43	303.58	301.62	301.73	299.88	303.23	300.82	301.26	299.78	298.15	302.85	301.91	294.09	303.68	301.17	302.35	298.94	301.64	300.85	306.12	301.22	305.04	304.23	295.92	300.64	303.56	299.4	299.97	299.68	296.6	298.55
301.7	305.72	302.2	304.67	305.95	301.02	307.16	301.94	308.03	308.23	307.64	298.88	307.27	299.51	306.23	301.17	308.55	301.48	301.99	305.03	305.05	304.72	302.5	310.14	303.63	304.04	304.8	302.94	304.95	304.84	300.81	310.79	304.67	303.48	296.09	296.15	297.69	302.43	303.18	301.79	305.7	301.81	301.14	299.45	307.34	304.41	303.01	306.94	303.53	302.68
312.91	312.44	310.99	316.19	319.32	312.99	317.8	312.74	314.68	312.64	320.55	314.27	314.42	313.01	313.63	315.21	311.73	319.26	317.4	315	316.77	313.4	312.44	313.05	308.34	312.71	315.31	316.09	314.29	315.71	314.23	306.21	312.86	315.19	316.49	315.8	314.68	312.54	313.91	308.64	308.94	315.06	323.31	313.39	312.63	317.39	314.67	313.02	314.6	320.04
303.63	311.07	311.92	308.67	309.68	305.89	305.52	311.1	301.64	307.8	304.78	308.01	310.37	300.1	306.05	311.16	302.46	305.82	304.61	309.08	306.75	304.05	309.28	308.76	306.84	305.67	303.13	304.55	305.52	307.41	312.52	302.86	305.36	306.96	311.68	301.16	303.54	309.77	307.48	309.91	305.59	305.62	306.35	305.6	305.16	308.43	304.94	303.43	302.5	308.48
305.84	301.99	302.52	303.92	302.27	301.74	306.1	302.49	301.31	301.15	303.7	302.6	302.64	308.61	306.6	302.56	304.14	308.05	304.42	299.13	303.27	301.73	301.95	305.18	300.89	303.63	308.03	305.47	303.09	304.04	304.62	303.92	303.38	305.77	303.13	305.17	304.55	306.69	305.59	303.46	300.97	303.72	302.93	302.53	305.46	305.4	298.65	303.67	301.25	305.87
294.42	300.71	303.35	303.68	299.38	293.04	305.16	300.57	302.05	303.14	302.22	300.92	303.26	299.97	298.7	302.95	300.3	298.4	299.05	298.92	298.8	301.02	301.09	298.69	302.51	300.96	302.19	299.13	302.06	296.29	299.22	292.42	298.87	295.16	299.51	298.03	304.36	298.31	300.3	299.7	300.42	300.21	301.77	301.85	300.26	297.57	296.16	304.88	301.4	297.62
327.48	330.05	325.61	327.99	323.37	326.62	323.73	325.98	327.45	330.11	331.69	328.36	327.25	330.36	326.96	328.74	324.66	328.64	321.93	330.2	327.24	325.31	321.31	326.27	323.58	333.49	329.62	329.42	325.92	326.65	328.81	325.35	325.96	326.25	331.62	324.96	331.96	330.23	327.04	324.82	328.07	326.12	326.12	324.5	328.02	328.32	328.76	324.19	328.16	332.43
299.96	305.02	300.43	303.62	304.35	302.8	302.49	297.19	303.03	306.34	301.36	306.55	308.19	305.04	303.69	306.87	300.65	304.78	305.72	301.21	306.71	304.68	304.67	305.86	302.61	307.1	301.77	306.65	306.82	300.04	300.21	305.46	304.39	305.4	302.91	306.86	297.47	304.16	297.76	304.98	300.71	302.6	302.09	309.3	303.59	307.55	304.01	298.62	304.51	304.35
316.34	317.84	316.28	316.56	319.29	315.37	319.12	318.68	319.22	316.4	318.54	315.48	322.78	321.95	318.07	319.78	320.22	319.71	314.58	317.64	313.51	320.5	314.74	318.28	316.76	321.15	317.51	319.85	320.89	316.36	315.85	315.93	316.55	315.9	317.76	321.41	316.11	315.06	316.12	318.34	313.99	315.01	320.31	319.31	319.33	316.59	323.52	314.64	319.88	317.62
307.9	301.24	308.34	305.25	303.43	307.16	306.11	305.8	303.28	303.72	309.77	304.16	302.61	301.28	306.61	302.6	306.7	302.23	305.73	304.76	304.53	305.88	303.88	303.16	300.97	310.71	307.81	309.26	305.78	306.83	310.52	305.81	304.5	302.34	308.45	305.8	304.65	303.81	303.94	299.93	304.71	307.27	305.59	307.25	301.17	306.81	299.82	303.35	310.5	304.07
300.07	297.09	304.84	302.73	298.64	305.37	302.63	298.29	295.33	299.2	301.12	296.28	301.26	297.86	297.86	299.11	302.03	298.19	303.28	301.48	301.13	298.81	303.03	301.59	296.57	297.71	300.26	294.54	301.77	301.55	296.2	303.03	296.57	297.06	299.55	299.04	303.54	297.02	300.83	300.66	300.3	299.97	299.66	298.63	301.33	300.23	300.33	300.4	300.38	296.11
316.88	313.31	316.07	313.02	314.33	317.4	312.11	314.09	313.6	318.38	313.51	312.34	314.54	311.91	312.02	318.53	317.01	317.58	314.04	306.11	307.23	314.6	309.22	313.33	311.58	313.42	307.28	314.01	307.58	316.92	315.42	310.17	311.5	310.81	313.69	311.68	313.83	317.87	314.57	314.5	310.77	311.75	313.39	307.78	313.88	310.59	314.89	315.82	312.87	311.73
326.65	327.39	327.8	330.63	335.2	322.24	333.08	328.12	322.66	322.38	331.64	331.95	328.06	326.79	327.66	326.64	323.55	321.64	323.92	331.87	324.92	322.23	327.65	328.03	330.59	325.77	323.7	322.64	326.07	325.73	326.47	327.51	329.24	323.3	330.97	322.54	325.85	328.62	324.33	330.11	326.47	324.64	325.6	324.32	324.39	326.35	322.88	329.45	332.13	326.34
315.34	320.36	312.51	311.33	309.66	314.89	308.65	318.45	317.62	314.48	317.21	316.83	312.02	316.07	313.47	318.32	316.21	307.54	311.98	318.73	315.86	309.23	319.74	316.1	309.06	313.97	318.12	316.5	315.97	319.09	314.65	310.44	318.03	310.3	316.01	314.65	313.28	319.98	312.11	315.09	314.22	312.3	317.93	314.38	313.35	313.18	318	311.76	313.87	310.35
319.85	319.75	315.07	307.66	315.48	317.87	316.66	312.29	315.27	316.9	309.58	311.75	320.84	315.35	317.54	316	316.27	318.83	309.49	314.05	313.67	310.85	320.31	316.61	315.29	318.12	314.4	312.06	316.25	317.42	313.3	318.99	319.76	316.37	316.58	316.71	316.93	308.81	317.73	314.78	319.67	316.27	312.03	315.99	316.89	314.18	317.84	310.36	317.94	316.37
301.96	305.48	304.82	305.58	307.41	303.63	304.02	305.91	308.77	304.43	307.79	306.57	303.37	302.29	308.05	304.71	302.47	303.16	308.51	302.24	302.07	305.99	308.83	308.7	301.6	301.85	301.1	309.79	307.72	304.88	310.66	304.45	306.29	305.75	312.88	310.67	305.6	307.52	306.77	303	307.86	305.96	307.24	307.87	308.54	306.46	307.83	303.25	310.96	308.29
301.5	299.35	297.63	291.07	296.14	292.61	291.74	297.5	295.39	293.63	296.6	291.18	298.03	295.29	293.5	293.52	299.08	298.8	295.47	293.25	296.3	295.76	286.82	291.93	294.41	293.84	295.39	303.76	295.02	295.33	296.06	296.44	296.47	296.27	296.04	299.72	296.12	294.7	288.53	291.7	290.27	295.08	299.38	297.97	299.25	297.86	292.89	292.49	290.96	295.26
330.31	323.21	322.51	320.2	327.48	326.69	324.94	329.44	325.12	323.65	329.52	327.48	327.69	322.82	326.26	330.6	327.15	326.14	326.35	322.61	334.62	323.21	325.14	326.9	326.4	329.65	326.94	331.37	325.18	324.03	320.87	327.85	325.81	322.3	326.06	330.75	329.82	327.12	324.96	325.59	328.07	326.34	323.32	324.94	329.88	327.01	328.13	321.41	325.48	323.26
316.69	313.47	318.43	315.01	316.76	320.4	313.28	319.56	319.25	313.81	319.22	320.46	316.47	318.54	310.98	316.99	317.35	314.57	315.35	312.61	310.42	310.13	319.89	315.76	319.33	313.26	316.57	315.73	317.56	320.66	316.01	315.51	316.54	316.32	316.65	317.64	319.98	315.48	316.18	321.59	315.52	321.04	314.59	317.18	310.55	314.25	317.87	316.23	315.39	319.46
313.13	311.16	307.58	306.02	303.87	309.87	311.22	313.06	310.53	308.08	312.1	309.43	311.34	311.45	309.14	301.8	313.03	307.11	312.84	314.62	311.56	312.74	307.14	304.45	308.93	307.67	307.69	312.89	307.58	312.25	311.08	312.21	306.56	309.42	312.32	310.09	313.56	309.93	308.38	308.21	308.09	308.54	311.07	312.37	311.92	301.53	306.89	311.6	305.71	306.71
312.5	301.09	302.71	305.46	307.89	310	304.52	306.28	307.28	305.99	307.8	304.41	304.63	304.17	303.3	308.33	307.29	303.55	305.28	301.77	306.49	306.08	303.65	304.64	308.67	308.23	303.04	307.58	307.2	302.1	304.59	301.95	301.22	304.69	307.84	300.56	304.55	302.28	301.76	306.38	304.52	302.06	304.01	308.04	302.62	303.2	311.82	302.25	304.39	303.83
317.21	312.23	319.25	321.44	324.45	316.52	318.19	313.96	316.51	320.41	319.6	320.28	317.83	315.08	317.63	319.34	316.82	319.69	319.98	316.46	317.15	323.43	325.18	323.28	322.81	315.95	319.8	320.6	320.99	320.67	312.93	320.47	324.97	320.58	322.29	319.91	316.59	319.53	323.47	320.93	322.44	318.43	318.77	320	318.05	314.74	317.25	320.96	323.81	314.91
315.71	315.44	315.74	316.76	317.55	314.98	317.1	315.4	320.52	315.27	315.99	309.68	319.79	317.94	319.41	312.13	323.28	317.02	317.98	320.98	320.61	319.06	316.44	313.56	320.91	315.54	319.31	319.27	318.2	314.19	315.41	321.35	322.38	320.91	318.3	314.28	318.88	316.87	316.99	313.53	319.08	317.68	320.31	319.92	319.46	311.67	320.7	323.45	317.65	314.97
309.61	319.17	314.34	315.31	316.65	311.59	315.69	314.84	314.56	313.42	313.15	312.07	317.12	310.38	316.95	308.27	309.72	317.74	314.39	310.28	312.13	312.27	311.26	313.01	312.68	310.55	312.51	310.83	311.05	321.3	310.78	313.91	314.48	310.28	313.28	316.79	313.39	315.84	312.93	310.83	312.62	316.61	310.28	316.17	312.58	310.58	316.03	311.97	318.54	310.15
320.47	319.43	319.63	313.13	319.89	323.06	315.5	320.67	316.19	321.64	317.18	319.44	318.89	319.48	314.58	321.97	317.82	314.55	320.25	321.08	312.8	317.47	317.52	319.06	318.92	315.71	314.04	321.08	317.7	317.99	315.49	316.88	315.21	316.21	316.05	319.57	315.45	316.17	320.79	321.32	318.06	319.15	321.62	318.08	322.24	321.2	321.44	317.05	321.98	312.16
318.12	312.12	315.77	315.52	308.61	313.69	315.07	314.24	315.48	313.69	309.26	319.36	314.61	314.06	312.49	317.97	315.24	313.75	317.65	314.8	315.9	313.18	311.76	316.65	308.88	317.64	316.55	310.77	316.51	312.7	310.63	310.26	316.39	316.62	314.2	313.43	311.74	319.31	311.19	312.55	312.32	316.53	314.99	312.62	312.48	316.16	309.88	311.3	308.49	315.65
319.8	314.75	317.85	316.05	317	315.57	321.78	313.82	322.95	322.83	318.77	321.88	317.44	320.35	316.31	319.23	320.29	317.94	315.4	317.45	314.86	319.23	315.12	318.81	317.46	313.59	319.2	321.26	319.14	315.74	320.5	316.88	319.1	315.64	317.54	312.39	314.66	321.34	315.14	312.26	315.58	313.78	317.12	315.9	314.69	317.87	319.82	317.7	316.61	316.57
296.38	296.23	294.65	292.55	301.84	293.36	294.61	295.72	292.6	293.81	297.17	296.34	290.27	299.28	294.07	284.73	294.8	290.68	295.75	291.11	293.98	289.67	300.34	299.91	294.57	294.33	295.15	296.24	291.9	288.87	297.85	291.62	297.02	293.29	295.28	296.81	293.75	294.98	298.85	294.43	298.01	291.63	295.54	294.58	288.8	294.13	297.75	292.92	294.34	293.08
311.29	310.25	311.71	309.42	307.05	316.22	307.56	313.31	312.15	311.61	313.83	306	310.52	311.79	310.93	308.55	309.08	308.49	309.97	308.15	311.96	315.58	306.87	316.59	310.36	318.22	313.66	312.03	312	312.27	311.84	311.61	315.54	312.28	317.61	312.17	313.47	309.13	310.33	311.07	307.71	310.25	307.24	313.05	313.63	310.22	312.36	308.54	309.04	312.91
292.4	292.09	288.92	294.62	294.24	297.48	294.88	293.29	294.8	293.41	293.52	293.55	294.24	292	294.35	292.04	293.96	288.44	293.96	295.65	297.56	291.51	293.52	293.33	297.13	299.62	293.72	292.15	297.97	293.26	291.83	291.38	289.59	295.09	294.75	289.4	297.53	299.33	293.64	297.64	295.85	295.55	293	295.31	297.51	295.81	292.66	294.4	294.07	293.88
303.89	307.05	307.98	305.17	312.45	304.71	305.73	305.13	305.33	304.18	312.07	308.74	302.62	300.79	302.96	306.68	304.49	308.29	311	305.91	302.61	305.52	304.35	303.89	304.29	311.72	303.97	305.47	301.73	304.56	308.7	301.15	304.12	300.71	307.82	308.07	306.21	305.23	307.74	303.62	307.25	304.03	308.39	302.05	309.11	308.13	308.15	310.19	303.84	308.7
325.39	328.02	323.65	324.89	326.31	322.85	328.47	324.02	332.49	325.39	327.45	328.89	328.84	325.82	328.94	325.94	321.91	326.85	326.96	329.15	321.92	328.98	324.96	324.99	320.84	323.17	321.83	325.24	325.73	329.35	328.06	326.71	326.22	325.82	319.9	322.02	326.59	327.32	329.07	328.12	327.31	324.17	319.53	326.5	328.27	330.23	326.22	322.53	317.77	327.86
312.27	307.21	311.17	312.94	308.81	306.12	308.61	310.49	313.78	307.84	312.19	308.64	312.38	312	306.49	310.11	312.63	313.68	309.16	305.91	308.78	307.31	309.33	310.58	311.65	306.07	309.58	306.95	309.32	309.69	312.1	317.05	309.86	310.71	311.52	313.31	309.75	308.57	314.17	308.99	313.18	305.86	305.8	305.41	311.43	314.66	309.7	315.44	311.84	308.87
314.77	321.43	312.05	316.51	318.1	314.16	315.32	312.3	312.45	316.5	315.04	318.68	312.78	318.41	312.51	316.02	315.51	312.93	312.81	318.76	310.18	313.51	311.12	316.81	311.71	317.76	317.18	313.36	313.03	317.24	315.1	312.52	312.8	315.52	313.91	314.67	314.26	316.28	313.85	316.67	314.29	319.38	313.01	312.54	321.54	315.24	316.96	317.9	312.21	315.73
299.2	305.2	302.51	307.07	304.86	305.74	306.68	307.4	304.6	304.59	302.87	302.43	301.24	308.27	297.68	302.58	307.66	309.07	303.39	305.77	306.17	304.63	306.78	303.08	307.03	306.67	296.94	309.63	304.66	305.41	306.85	308.73	304.15	301.68	303.11	304.01	303.53	304.31	304.56	304.62	299.9	304.64	304.34	301.84	303.92	302.12	302.15	303.24	302.91	305.77
305.95	299.14	307.37	301	306.65	308.41	304.65	300.38	305.35	300.14	305.24	305.32	306.96	307.1	299.51	304.06	305.04	305.58	304.43	304.35	297.97	306.95	306.11	305.97	303.43	302.81	301.43	303.69	303.44	304.86	302.86	301.81	306.53	300.37	298.58	305.88	303.2	302.6	306.46	308.52	303.43	304.06	309.64	310.44	303.25	299.91	306.04	301.47	304.91	305.27
302.71	302.18	301.69	303.28	307.08	305.42	301.39	310.43	303.66	299.32	304.39	301.69	302.7	299.93	304.41	308.39	301.07	299.7	300.21	300.17	302.41	306.73	305.69	302.91	301.67	302.51	307.19	301.78	300.89	300.49	302.95	303.85	303.68	305.8	303.62	304.87	301.76	301.16	302.39	297.6	300.27	304.32	303.35	300.22	305.09	300.28	302.91	299.7	301.55	304.18
306.47	302.46	306.58	308.64	300.86	298.88	303.05	299.43	301.59	300.24	302.55	298.86	298.24	305.92	305.8	300.58	303.59	301.58	306.89	300.16	298.39	303.68	303.15	303.4	305.96	299.98	304.1	300.66	306.28	298.65	302.94	301.09	303.31	308.25	306.05	305.84	304.09	304.63	307.23	297.2	300.11	303.65	308.26	303.42	294.89	307.51	304.75	299.82	303.64	306.32
327.87	325.48	330.01	328.84	328.3	330.26	329.78	331.12	328.23	332.8	328.5	328.49	328.85	331.61	327.15	331.48	329.02	326.86	330.69	330.15	329.32	329.15	326.42	330.14	330.05	323.45	329.56	331.14	328.84	324.8	321.58	327.64	324.07	330.81	329.07	328.83	328.22	327.55	324.8	329.33	328.75	324.24	327.85	326.52	324.4	331.11	331.82	328.96	333.81	329.86
309.98	314.34	310.49	308.31	311.08	312.02	313.24	313.99	310.15	309.93	305.79	314.7	307.33	312.84	309.85	311.37	307.34	311.32	309.39	312.07	310.43	317.35	311.74	309.48	310.92	314.15	310.14	313.83	311.93	314.85	307	306.59	310.72	315.6	314.22	310.65	308.24	311.07	311.2	313.27	311.6	314.47	313.13	314.46	315.22	312.3	309.83	305.59	308.91	315.08
302.58	307.02	308.79	299.55	298.91	302.64	299.42	306.59	303.86	306.85	305.52	301.29	302.42	304.76	301.48	306.86	301.1	305.54	301.16	299.83	302.92	308.69	307.59	301.78	301.32	300.47	303.29	298.14	306.05	301.5	305	306.73	306.86	304.74	303.47	303.29	300.75	302.48	305.21	307.04	302.65	303.11	302.07	310.06	304.03	310.93	302.65	308.79	304.98	305.17
324.82	319.17	318.85	312.99	320.71	323.11	316.18	317.55	320.06	316.14	316.5	316.2	322.57	318.96	319.91	319.87	314.34	317.96	317.41	318.15	319.06	315.74	319.38	321.68	320.17	316.78	319.61	321.2	310.55	322.17	320.67	323.16	320.52	321.6	317.94	316.42	319.96	313.55	318.37	313.74	317.32	323.28	315.81	315.6	315.71	315.62	316.29	321.22	318.41	318.28
316.91	319.82	319.3	319.85	319.41	321.32	318.41	321.03	315.44	309.16	318.27	316.69	322.34	312.78	320.97	315.44	315.38	313.33	317.52	316.87	316.17	315.07	317.55	321.43	316.58	316.14	319.13	322.54	318.25	317.94	316.98	318.72	323.39	317.61	320.77	318.59	322.56	318.51	322.38	316.05	321.38	316.02	323.26	322.13	321.28	320.66	320.45	314.58	314.68	316.65
300.04	299.73	303.39	294.81	301.64	298.89	294.67	302.4	299.78	297.18	295.29	297.19	295.2	302.36	300.76	296.08	304.54	297.99	299.1	299.7	300.19	301.22	302.67	295.41	302.95	299.68	298.33	299.47	295.98	302.51	298.93	296.35	302.29	296.86	301.92	302.87	300.88	303.4	298.83	298.47	294.24	296.73	301.45	301.93	300.81	304.03	300.57	301.77	294.71	297.66
304.88	303.21	306.59	299.83	302.25	303.71	299.68	302.04	301.36	298.29	301.17	301.74	299.57	302.81	307.44	300.56	300.53	300.91	299.85	306.74	299.63	298.23	307.33	296.45	307	300.67	300.73	300.31	299.04	300.54	303.54	301.96	298.98	301.01	300.89	302.59	303.26	306.37	303.34	305.29	300.71	302.51	303.82	302.17	301.9	296.17	305.4	304.84	305.94	299.69
314.21	318.41	319.67	318.38	314.07	315	318.57	314.58	320.13	316.48	317.6	319.05	314.93	315.59	315.49	320.97	318.23	317.17	322.68	310.26	313.62	315.33	318.73	319.36	317.04	320.76	314.75	317.01	316.35	320.27	319.52	320.09	316.22	322.11	317.11	319.38	316.18	315.56	318.08	313.31	318.22	319.34	323.99	319.34	322.19	319.58	320.94	320.82	317.65	319.18
293.58	291.42	297.46	289.62	287.42	297.11	297.77	291.99	298.95	287.6	295.56	291.16	288.99	291.72	290.35	293.52	295.72	296.26	295.8	294.9	292.54	289.97	290.73	294.24	294.31	295.88	292.95	291.04	293.75	293.5	289.98	293.87	294.38	295.36	293.97	292.37	293.46	293.08	294.29	293.48	299.3	293.29	294.54	295.44	292.88	295.07	293.06	297.78	295.61	297.33
304.34	296.96	301.71	303.26	297.45	300.5	295.92	301.69	304	301.96	300.12	298.67	299.58	299.62	297.08	305.07	300.11	300.11	299.75	299.69	299.51	300.28	300.7	302.28	300.65	299.26	298.04	298.6	296.98	296.59	299.9	298.43	299.78	300.04	304.76	299.97	294.74	303.8	302.41	303.68	304.29	302.48	304.09	299.88	306.27	297.13	298.72	300.44	295.83	294.26
298.82	300.82	300.37	300.12	299.19	297.93	297.46	305.97	301.49	304.92	303.27	301.43	298.12	299.76	294.35	302.19	296.74	299.56	300.61	299.51	298.75	297.36	305.46	301.84	301.02	299.14	302.57	298.39	303.05	296.22	298.12	305.47	305.9	300.68	295.68	299.12	302.82	304.2	304.04	299.9	299.17	297.67	299.68	294.51	299.43	298.74	298.5	297.97	300.06	302.49
316.45	316.4	320.91	311.15	317.91	318.34	312.67	320.47	315.64	316.33	314.99	319.35	318.01	313.45	315.85	318.13	317.69	316.32	316.12	322.86	313.2	321.53	317.88	317.02	308.53	316.26	321.57	318.07	315.71	312.27	317.58	315	317.6	314.59	317.2	316	313.63	311.77	317.78	312.62	317.85	320.24	313.56	314.54	316.33	316.17	317.89	318.78	314.35	312.3
313.95	314.94	313.3	306.77	315.75	316.09	315.15	315.38	316.67	317.9	318.5	313.2	313.73	312.47	315.91	310.84	320.49	312.19	317.25	315.4	313.08	313.45	319.21	312.64	314.38	312.23	310.5	316.1	310.3	318.91	314.71	314.18	317.3	316.27	313.07	314.19	316.29	318.59	317.38	315.16	316.28	315.42	310.83	313.75	317.93	310.7	312.32	315.64	314.4	318.41
313.88	316.69	313.38	310.03	313.54	317.44	314.1	313.22	311.78	313.72	315.16	310.89	315.77	308.65	311.65	313	315.72	315.51	311.22	311.59	311.4	318.57	308.9	314.74	317.13	318.57	311.71	318.86	311.02	311.28	315.53	312.73	316.37	311.16	312.63	311.02	308.99	309.59	316.19	314.85	312.46	313.3	312.98	317.47	314.6	312.75	314.75	314.38	309.27	312.57
323.4	315.26	317.74	313.64	318.8	318.98	321.72	321.08	318.99	314.81	315.44	319.49	318.76	317.2	313.09	317.33	318.15	316.77	312.79	315.93	313.92	315.37	319.8	317.86	319.58	318.96	317.31	314.38	313.96	316.07	315.53	320	314.57	317.17	319.98	316.92	316.22	316.73	320.31	319.41	311.5	315.49	318.74	314.28	318.46	321.62	314.75	321.29	318.8	312.91
314.25	311.61	306.53	315.34	313.77	314.06	316.43	313.24	308.29	307.53	323.04	316.81	317.82	314.86	314.54	312.13	319.91	310.07	311.84	308.51	317.84	312.78	312.06	311.34	311.82	311.9	319.73	315.36	316.23	317.12	321.58	316.1	311.71	311.47	314.06	314.23	316.51	319.25	313.47	315.73	317.92	311.13	313.41	319.39	312.92	310.33	315.83	317.93	317.6	311.25
320.83	318.54	323.6	316.79	321.43	316.81	320.4	321.74	314.37	316.39	315.43	317.08	318.99	313.17	324.16	316.11	322.37	316.05	318.36	317.43	317.44	319.88	320.84	314.32	320.54	318.92	319.78	318.23	319.32	324.57	322.91	315.32	319.39	319.15	315.82	322.71	325.87	315.41	315.18	319.91	320.66	318.31	317.1	316.04	316.67	323.7	317.89	318.41	324.66	323.27
324.58	330.09	323.39	331.17	326.38	327.84	329.12	330.83	331.49	326.26	325.99	326	325.9	329.13	328.93	328.15	327.61	326.43	327.28	321.51	331.67	325.61	325.83	328.02	327.8	330.33	327.64	330.28	327.51	329.7	324.66	325.95	328.86	326.83	330.83	330.56	325.56	329.2	325.23	326.75	327.41	326.6	330.13	330.37	327.52	329.62	325.65	328.99	323.84	325.8
300.55	300.52	306.36	302.76	302.64	295.18	301.03	299.83	304.02	296.28	300.81	301.5	302.98	303.98	304.04	300.1	303.7	301.78	302.07	296.69	300.82	301.11	299.4	307.18	300.48	303.88	302.48	297.62	296.45	306.32	299.06	297.73	307.58	303.31	301.52	298.22	304.01	304.21	303.22	304.43	302.46	297.59	304.6	301.97	305.16	303.75	299.95	300.46	301.62	308.5
328.62	331.49	327.81	326.1	331.04	322.61	327.86	330.34	330.25	326.96	330.09	326.51	329.22	326.93	327.83	330.03	326.34	326.4	328.35	328.33	327.22	330.12	328.98	328.85	334.23	322.95	329.35	332.28	327.05	325.6	327.9	329.59	325.54	327.4	329.18	327.31	331.41	321.87	323.9	327.61	326.14	328.16	331.31	325.4	331.92	328.98	328.59	325.65	331.3	326.14
308.92	311.23	311.08	312.34	311.07	316.81	313.02	308.79	312.22	315.73	314.65	313.11	308.46	314.67	312.84	316.04	311.4	311.36	314.26	311.21	310.34	308.24	311.16	312.35	310.45	310.21	309.55	314.92	311.15	311.99	304.65	310.62	310.14	313.33	315.59	307.95	310.08	317.51	310.86	310.81	309.48	314.58	310.47	315.47	311.09	310.94	314.39	310.04	308.58	314.22
309.5	307.01	309.96	312.52	311.76	306.05	305.87	310.61	309.73	301.09	310.31	304.93	312.06	305.52	306.05	315.78	308.19	306.5	309.92	306.42	307.21	309.53	312.05	307.84	306.74	301.82	315.53	308	307.14	303.58	310.55	307.68	301.64	303.83	311.73	310.97	309.22	311.1	306.76	307.22	311.2	310.18	308.33	312.31	308.32	306.09	306.73	310.36	310.16	305.92
298.9	306.7	307.23	305.26	302.14	302.09	298.91	296.49	302.44	302.64	299.76	299.5	298.76	307.13	307.97	298.44	300.43	304.18	308.97	300.31	300.16	307.33	304.28	303.43	302.42	305.59	304.02	302.17	304.63	301.79	306.53	302.19	301.84	304.24	305.81	303.91	308.51	305.8	301.82	302.51	304	305.29	302.44	301.75	303.38	303.04	307.23	297.61	301.07	305.55
309.82	313.83	310.46	310.85	313.16	315.91	315.04	316.65	314.22	308.96	314.25	315.77	310.33	311.6	311.17	310.81	311.78	314.14	311.74	310.7	312	318.75	312.37	308.54	315.43	314.3	314.09	312.85	313.68	314.02	309.91	309.19	315.81	310.77	312.7	318.78	316.3	311.75	315.46	312.42	313.66	310.47	318.44	312.17	311.27	316.76	311.17	312.16	315.95	316.05
327.5	327.44	331.65	329.02	328.13	332	332.8	328.93	329.82	327.92	327.74	327.55	322.73	326.21	332.04	328.24	328.92	328.63	330.56	330.43	325.69	330.01	328.49	331.07	330.7	322.14	328.32	326.49	330.07	332.37	322.37	328.31	328.52	328.36	324.14	326.6	331.55	332.15	324.92	330.42	333.45	329.85	328.73	334.14	330.07	324.52	328.61	327.09	325.31	327.85
314.77	320.14	314.32	318.15	318.53	314.26	318.29	312.95	320.89	319.71	320.55	320.19	318.65	314.8	312.75	316.77	312.05	322	316.21	315	312.89	316.81	317.43	313.58	321.42	321.87	315.77	315.05	315.45	317.59	317.74	319.03	314.89	314.31	319.9	312.48	319.93	315.61	317.16	315.73	320.95	316.78	314.74	318.65	321.26	318.63	320.54	319.51	317.19	320.7
301.27	299.46	295.35	294.07	299.7	304.28	294.03	294.66	296.55	294.16	295.9	298.02	298.18	297.97	294.25	298.54	302.24	295.76	296.5	294.82	299.73	296.98	298.98	301.2	296.19	300.64	297.03	291.78	297.73	300.44	296.44	295.98	301.46	295.98	292.78	293.9	298.88	295.22	296.36	299.27	299.41	302.92	295.51	297.96	301.79	295.71	298.78	298.3	297.36	295.5
319.62	321.84	321.79	321.79	319.19	314.48	317.01	321.13	321.11	320.3	314.47	320.51	319.21	315.45	319.61	316.5	316.8	313.91	315.81	318.23	312.57	317.16	312.17	315.95	317.76	318.2	316.15	322.58	314.03	317.28	316.59	315.48	315	320.37	319.24	320.59	313.61	321.88	316.6	314.28	315.3	314.28	317.56	320.23	316.36	318.55	318.34	319.21	318.75	317.6
304.64	306.59	309.71	310.05	312.67	309.78	307.78	302.94	314.11	304.06	310.16	310.87	307.5	309.54	304.86	310.97	309.54	309.01	306.82	304.97	304.65	312.93	308.15	314.43	309	309.48	308.4	307.86	306.1	308.68	311.02	309.71	305.27	308.61	307.33	310.67	310.21	311.57	311.27	304.93	309.37	306.31	310.74	310.65	309.62	309.04	309.13	307.3	300.67	306
307.28	305.68	309.57	307.14	305.49	308.33	306.83	311.44	306.47	308.12	302.98	306.91	300.69	308.64	307.83	303.08	298.75	305.56	304.7	301.16	304.53	300.18	305.37	302.42	300.97	305.19	299.97	306.13	306.05	302.05	308.11	305.05	305.43	304.87	301.41	305.96	304.11	305.79	308.87	303.01	307.97	305.01	310.59	303.03	306.25	308.74	304.66	303.17	309.96	304.7
296.15	299.61	291.7	291.5	293.46	302.01	294.22	303.48	297.03	292.72	294.98	291.86	297.01	296.08	298.91	298.28	296.48	290.98	297.27	296.3	292.91	295.95	297.13	294.37	297.14	291.44	299.56	294.36	296.11	288.34	294.35	295.88	299.08	300.13	293.21	293.48	294.51	294.65	297.13	296.11	294.72	295.23	294.74	295.17	299.36	295.24	291.43	295.37	295.19	291.38
314.8	316.72	313.73	316.12	316.42	308.73	314.25	314.02	315.29	315.07	316.29	315.42	313.54	314.62	318.41	312.98	311.44	315.77	314.46	314.54	312.56	316.15	313.12	315.46	321.64	318.41	313.75	317.15	316.22	315.28	316.35	313.32	313.44	315.3	315.81	316.26	316.32	316.06	311.89	317.59	318.02	315.53	313.68	311.37	313.46	309.17	316.18	314.69	314.94	315.77
311.4	310.67	315.53	310.12	309.19	310.35	315.97	311.03	307.76	313.31	312.66	311.81	316.44	312.72	308.95	315.78	309.47	314.52	314.78	315.8	314.97	314.03	310.94	315.66	309.39	313.92	311.38	308.3	309.36	317.37	317.96	313.79	313.67	316.59	314.49	311.5	311.74	310.51	315.57	311.85	311.48	312.65	310.87	318.59	313.29	313.88	314.36	317.64	310.65	311.94
297.35	295.09	291.66	292.92	295.53	298.7	293.83	298.56	293.81	296.04	294.85	297.25	292.85	293.37	298.78	295.95	293.88	297.48	291.93	291.75	295.84	296.33	300.98	298.89	302.47	296.86	296.82	296.77	296.83	293.78	301.37	296.67	296.96	296.85	296.8	304.18	295.51	294.5	295.93	294	301.33	295.46	295.75	292.47	296.85	297.91	293.89	294.95	295.02	297.09
320.92	318.45	318.08	317.8	316.42	321.65	317.25	318.49	312.12	315.08	317.88	318.93	312.7	318.09	321.09	321.71	317.65	317.05	315.57	317.26	316.75	319.45	313.33	321.47	314.79	318.51	315.57	315.84	319.44	320.26	313.64	317.81	322.12	318.03	320.72	316.87	319.96	317.76	317.02	321.36	317.23	318.33	318.79	318.12	315.26	317.56	311.18	317.23	322.04	316.08
298.1	300.18	291.56	299.19	303.7	304.37	305.66	304.24	299.94	300.46	299.66	297.1	296.11	300.31	294.76	303.08	302.41	297.86	304.39	301.62	303.83	301.65	301.07	300.71	302.91	300.51	300.36	295.33	300.85	293.36	299.52	303.36	299	302.02	305.47	304.45	302.3	299.14	300.62	298.41	299.78	304.45	297.45	303.76	295.8	298.1	303.45	304.64	303.54	298.74
315.67	318.29	317.18	320.17	313.22	321.32	317.16	322.95	323.94	317.11	314.2	318.58	315.6	325.3	319.63	321.61	315.41	319.07	318.96	317.26	319.34	312.59	320.34	318.52	321.53	322.77	328.01	314.85	318.45	315.22	317.21	319.36	319.48	319.22	320.66	316.16	314.97	317.51	315.87	315.37	316.37	324.78	317.78	316.09	318.9	317.4	319.64	316.43	315.96	313.98
311.95	307.08	314.76	311.8	317.62	315.66	314.34	317.15	312.9	312.54	312.71	311.6	312.19	315.07	315.58	316.63	311.79	313.7	317.6	312.54	314.65	318.27	314.76	316.28	311.45	318.04	316.54	314.41	318.19	316.3	316.74	313.06	317.73	316.26	315.34	315.62	312.29	308.36	310.91	310.45	311.62	318.08	313.38	315.27	314.69	314.99	315.72	313.21	316.8	314.8
327	327.15	326.76	320.26	323.32	324.58	323.94	322.82	324.23	323.98	327.48	324.41	327.26	325.93	322.61	322.02	330.06	326.19	323.5	320.24	326.56	324.82	323.5	317.69	327.1	325.86	323.68	333.49	325.13	323.79	322.45	327.62	324.62	322.8	328.6	322.24	327.64	324.74	321.6	325.56	324.42	321.1	324.42	329.09	323.3	325.43	322.48	324.07	322.1	324.21
305.5	305.52	307.6	307.49	302.78	309.36	304.36	305.18	309.03	308.68	304.5	304.63	306	307.37	308.11	304.08	307.57	307.33	307.58	300.95	308.61	309.58	311.57	303.91	309.77	310.97	302.98	302.98	312.13	308.29	307.34	308.25	304.68	307.48	304.44	302.26	306.43	310.26	304.98	303.66	306.54	302.89	305.48	307.59	305.72	303.2	302.52	304.55	309.22	306.25
307.19	303.2	308.35	306.64	305.66	305.75	304.7	307.77	303.36	308.64	302.17	302.57	302.24	308.51	305.95	308.43	304.13	305.72	305.92	306.82	306.73	310.2	302.24	303.75	302.5	305.6	303.94	304.4	304.39	303.47	300.47	304.54	305.24	302.79	302.96	305.98	307.89	311.38	300.88	307.16	305.89	304.94	308.58	307.41	306.53	304.84	304.91	301.91	307.15	297.57
306.09	304.02	301.78	306.36	305.98	301.39	303.77	302.58	301.43	301.91	305.33	307.99	299.78	303.67	304.09	306.36	302.66	312.53	303.44	302.27	308.99	302.83	304.55	305.27	305.37	298.83	298.57	300.43	304.25	299.75	301.29	298.77	305.4	304.61	305.49	296.85	302.24	299	301.24	300.49	299.55	307.74	301.84	302.62	307.28	302.37	308.39	296.86	301.67	306.07
309.57	310.31	313.15	312.48	310.67	306.12	312.03	306.67	314.71	311.5	309.74	313.41	310	307.2	310.95	314.13	308.03	311.52	310.43	310.25	313.44	312.09	311.49	310.67	309.58	309.09	312.37	308.58	311.92	315.58	310.44	311.68	308.27	305.51	310.84	308.64	311.03	313.51	309.49	313.47	314.85	312.57	308.58	310.89	311.65	312.87	304.58	306.1	312.65	307.29
316.7	312.6	313.21	314.54	315.61	314.19	320.09	317.04	319.8	320.43	315.94	319.08	320.54	318.98	310.81	320.38	320.19	314.94	321.6	314.23	320.34	317.97	318.2	318.23	316.21	317.2	311.39	315.87	318.19	312.53	312.47	318.52	320.88	319.3	308.65	314.59	316.14	314.7	318.24	317.79	315.7	316.08	321.55	317.26	313.93	318.39	322.33	320.06	320.37	313.13
311.01	300.91	299.88	307.49	306.59	304.75	303.7	303.67	302.78	303.3	303.35	299.98	307.16	303.35	303.06	300.47	307.95	302.65	302.05	304.79	300.91	307.42	304.79	301.19	304.84	302.91	299.92	307.91	304.29	305.5	304.39	304.64	302.03	308.91	299	300.54	305.92	301.94	302.91	306.08	306.4	304.55	304.81	308.78	300.16	302.62	304.63	301.28	304.12	304.9
308.59	311.72	309.56	307.85	312.84	310.95	309.91	310.08	305.93	310.06	303.08	310.18	306.32	312.34	309.42	308.87	307.22	304.49	306.23	309.53	306.05	308.78	308.42	310.9	301	313.07	310.69	315.15	308.1	302.94	307.37	310.66	310.31	307.65	312.6	304.73	308.03	308.56	305.77	310.25	312.02	305.17	306.04	307.46	308.28	308.27	313.78	308.08	305.1	311.46
301.7	297.23	297.17	305.08	302.43	298.91	302.28	301.55	297.83	301.65	300.78	302.28	301.96	305.51	302.67	300.4	301.7	301.19	300.75	303.64	301.18	303.81	303.71	298.12	303.44	305.01	298.21	302.62	302.47	304.23	296.45	300.66	303.77	299.16	296.01	302.86	298.42	305.14	300.79	301.17	297.66	303.15	300.93	304.17	300.22	302.34	303.93	300.91	301.65	295.82
309.84	308.32	310.13	308.39	306.43	306.95	310.95	311.4	309.17	310.42	309.61	308.94	310.33	309.81	312.1	314.08	314.64	311.88	312.17	305.02	306.98	306.76	304.66	310.86	305.65	304.21	305.06	308.37	310.38	309.98	310.43	307.53	303.47	311.56	309.36	304.78	308.56	311.37	309.36	308.47	305.42	310.26	315.3	308.62	304.74	306.28	309.29	308.26	310.42	304.81
296.79	305	297.48	297.93	300.1	301.28	301.37	304.88	301.12	297.26	299.65	305.79	303.04	302.87	298.43	297.36	301.85	296.89	297.4	298.29	300.41	305.28	298.86	301.33	295.69	298.72	302.77	303.05	300.67	300.78	300.86	300.87	299.05	298.79	297.47	304.11	301.94	304.63	301.32	297.28	301.61	303.06	302.98	300.84	304.83	301.85	298.89	299.35	300.77	302.9
302.59	305.45	299.63	306.82	299.27	300.06	299.53	301.38	295.57	294.61	301.87	299.43	300.39	301.18	295.91	303.16	299.22	299.36	303.31	300.19	299.26	303.51	304.78	294.16	301.79	308.41	301.75	301.36	299.93	296.28	299.56	303.9	302.23	297.91	295.63	301.79	298.89	300.08	298.71	301.8	306.11	304.31	299.45	296.77	299.75	301.34	301.35	301.52	299.58	300.13
319.43	324.77	321.2	315.91	318.53	319.15	315.75	320.07	320.26	319.36	315.05	318.75	316.7	323.46	319.29	322	315.91	315.9	317.76	315.28	312.42	317.09	317.49	314.95	318.97	319.76	314.5	318.49	317.65	315.17	317.76	319.08	314.32	317.43	313.61	317.13	315.64	317.03	317.27	312.99	320.33	314.24	309.94	320.35	317.79	318.03	311.37	317.28	315.35	321.3
315.97	319.91	312.69	312.32	317.35	320.21	318.41	312.55	315.65	317.53	320.37	321.13	320.22	314.64	317.67	315.89	312.92	319.27	319.26	319.42	316.86	318.33	319.55	315.78	316.86	317.63	316.49	318.05	324.89	318.69	316.77	321.24	315.25	320	321.69	317.08	314.93	322.6	314.73	319.2	313.36	314.88	318.35	319.24	320.52	311.27	318.29	320.19	323.1	312.23
303.57	302.22	304.29	304.45	298.59	300.9	304.63	300.71	305.58	300.07	299.43	304.27	301.1	302.21	297.22	301.3	303.96	299.98	299.8	304.16	301.56	301.94	296.2	297.52	301.2	302	306.42	301.87	301.24	294.6	301.8	296.69	301.32	301.71	294.65	303.84	296.87	301.16	306.39	302.18	298.74	296.66	304.4	305.74	301.07	298.07	301.34	301.06	301.52	296.52
309.91	313.5	312.91	313.03	313.02	313.97	313.21	314.92	314.54	310.85	314.92	316.07	309.55	309.2	315.12	314.09	315.43	313.16	314.57	315.86	309.12	314.11	308.01	313.35	311.25	311.84	312.78	315.06	308.2	317.86	313.86	313.91	317.1	311.69	305.64	312.32	313.23	316.51	311.77	316.88	320.08	317.58	311.26	314.81	315.34	313.55	310.7	313.68	316.78	312.01
304.71	307.36	300.11	300.5	304.13	295.64	303.57	301.01	299.78	300.81	297.77	305.76	298.34	300.3	302.72	299.02	304.75	300.54	304.98	299.58	300	303.37	299.52	301.43	300.58	302.06	299.95	302.73	301.74	301.13	298.69	300.95	302.23	301.79	299.75	301.86	301.53	298.73	302.51	309.22	302.47	298.56	301.21	298.68	299.15	302.51	300.86	299.44	300.87	294.11
293.1	298.64	299.38	293.31	296.02	292.09	293.37	297.19	297.28	296.74	285.47	291.37	297.38	295.46	298.05	291.6	290.94	294.13	301.54	298.43	292.05	293	292.09	292.94	292.32	295.28	294.14	296.31	293.01	297.92	294.47	293.41	300.3	293.61	294.12	299.23	289.3	298.67	301.88	294.46	293.8	294.28	293.99	298.24	298.44	298.44	297.55	294.47	293.37	293.79
313.26	316.17	306.5	315.62	314.96	313.64	313.12	315.54	316.18	312.43	310.35	311.85	312.45	310.4	313.01	318.79	314.02	314.76	315.36	310.88	318.68	314.68	319.41	315.65	311.68	315.06	315.36	308.3	314.6	317.19	317	312.47	315.69	312.77	310.98	316.37	309.24	311.37	314.13	310.78	317.63	314.4	312.99	311.01	315.47	310.3	317.86	315.23	313.52	317.58
326.71	320.15	332.81	327.78	321.11	325.93	325.99	326.61	327.22	322.29	326	321.96	322.17	328.83	327.37	325.25	324.31	325	328.03	321.32	325.02	329.33	321.15	324.9	323.27	323.71	324.36	325.86	326.23	330.97	327.59	327.36	326.6	328.23	324.86	319.79	326.84	327.76	327.55	324.87	324.79	328.11	326.56	323.86	323.91	329.24	331.16	327.35	327.43	324.82
296.12	303.22	305.94	301.94	306.35	302.53	300.39	308.06	302.87	303.78	299.62	304.07	302.94	303	306.49	300.65	302.93	302.96	306.81	305.72	301.23	300.86	307.83	307.98	299.47	302.35	299.96	302.21	303.6	305.54	301.77	303.39	301.58	304.81	306.31	310.24	303.92	305.51	306.25	305.15	298.8	303.5	302.72	302.54	305.5	303.15	303.28	302.16	300.12	308.2
321.29	321.42	316.46	315.71	316.25	320.47	318.83	312.97	317.36	316.14	317.33	318.11	312.58	314.1	313.2	318.06	315.64	314.48	318.3	320.07	314.27	314.38	315.71	317.29	314.06	320.84	321.04	323.51	311.78	319.6	314.07	315.94	317.02	315.5	317	316.67	313.07	319.63	321.19	314.67	322.29	318.78	314.09	314.26	319.22	314.12	316.16	315.63	318.31	319.13
300.66	298.48	302.73	307.15	302.82	303.14	307.07	300.98	303.57	304.58	300.29	300.09	296.54	302.07	303.01	300.86	300.66	294.19	300.14	301	300.1	304.22	308.92	303.3	304.03	299.72	306.19	304.9	302.48	304.89	304.67	303.41	304.97	301.33	302.38	300.34	306.69	302.98	303.8	299.67	305.46	304.5	302.48	301.78	296.5	307.02	305.45	301.13	303.24	301.43
306.46	307.2	309.8	307.54	309.37	304.55	307.28	300.45	306.91	313.94	311.62	306.04	308.44	306.36	310.31	306.08	306.35	310.11	304.19	310.42	306.19	302.23	307.53	311.47	302.63	308.68	308	306.01	312.47	307.58	307.71	308.91	308.31	305.19	309.61	303.2	308.14	307.14	298.57	304.9	307.35	305.03	307.58	305.37	304.33	310.3	303.58	308.31	308.96	308.86
310.6	313.08	313.82	310.12	317.21	314.97	312.79	315.47	311.83	313.61	311.46	317.02	313.7	317.49	310.16	315.49	314.86	308.23	307.7	313.01	315.84	316.28	311.34	312.36	311.78	317.71	310.79	313.03	311.07	318.02	311.42	314.2	315.08	311.1	316.7	308.49	314.71	316.79	311.83	313.84	315.43	311.24	308.93	315.5	316.19	313.82	311.46	317.27	308.64	311.16
316.77	316.56	312.2	315.11	311.98	312.81	315.8	312.22	310.52	315.04	314.86	309.95	314.37	314.43	310.11	315.56	310.09	313.42	312.91	314.81	307.33	309.24	317.44	319.2	312.62	312.75	311.9	312.85	309.05	311.71	310.14	312.37	317.73	306.64	311.42	311.19	310.22	313.11	306.73	309.92	307.71	310.1	315.19	313.56	317.56	315.77	313.27	310.57	311.19	312.63
307.19	303.78	303.04	302.99	300.75	300.29	300.92	303.01	302.87	303.67	304.4	303.59	303.62	299.65	299.56	298.51	302.97	300.75	303.59	307.14	297.95	295.98	303.38	304.49	303.42	300.47	303.78	298.76	302.46	302.77	304.37	300.55	303.79	301.29	301.48	305.25	299.82	305.62	304.19	300.45	301.64	304.6	306.77	304.93	298.77	297.08	301.44	306.05	305.66	305.21
295.51	288.39	289.45	299.2	297.9	290.32	293.85	290.82	291.02	296.11	295.25	298.01	293.28	295.94	294.57	293.42	298.09	291.37	296.58	294.74	292.75	293.49	292.42	291.32	296.73	295.09	296.25	290.13	292.29	288.38	295.72	299.42	295.45	293.75	293.51	291.86	290.67	299.83	295.97	292.24	293.37	290.82	291.71	300.04	293.26	291.17	288.45	297.98	288.06	289.59
304.83	301.25	300.95	303.35	295.75	299.4	303.36	300.88	303.67	307	300.76	304.19	306.85	302.67	304.39	301.22	307.06	302.91	304.29	305.99	296.26	300.53	306.82	309.06	305.71	301.34	310.39	302.92	302.25	304.22	299.8	301.03	302.51	300.81	299.55	301.19	308.98	297.05	308.9	300.55	303.17	301.08	310.26	304.04	301.44	303.33	306.85	305.05	303.04	304.9
307.82	309.9	306.39	308.97	307.27	307.92	305.67	300.75	303.64	308.35	308.63	312.33	308.86	310.42	309.19	303.01	308.88	307.49	303.2	306.19	309.23	309.41	308.49	304.32	306.44	310.15	304.99	310.82	308.15	309.86	305.73	305.49	307.5	310.46	308.13	313.2	305.95	308.62	307.92	304.92	312.33	303.97	315.51	306.59	303.52	300.91	310.72	303.79	306.11	306.15
324.89	323.79	322.41	323.53	323.76	326.72	325.7	323.72	324.11	327.11	326.68	327.23	326.27	329.97	331.41	324.81	328.35	328.52	329.51	325.73	323.16	321.81	323.24	328.88	326.89	325.73	327.27	325.22	325.95	327.3	329.24	321.56	329.78	325.66	326.78	328.19	325.1	328.56	325.48	331.93	326.73	328.23	327.64	324.82	327.04	329.31	325.56	332	324.15	321.29
295.42	298.27	289.27	296.2	294.77	296.84	297.75	292.19	290.73	289.38	296.8	296.05	292.58	292.08	293.39	298.6	297.91	295.51	299.58	296.35	298.96	294.96	299.57	299.13	295.08	290.56	298.15	290.86	295.87	290.23	296.72	296.85	290.84	298.38	295.4	292.76	300.75	297.51	292.31	293.56	297.58	298.56	293.72	297.09	297.27	296.52	296.09	294.93	291.84	288.59
325.01	321.88	324.23	322.84	324.41	322.82	326.04	326.63	322.83	327.33	323.04	323.46	325.35	325.93	322.71	323.01	327.55	323.59	321.57	323.78	325.65	322.28	323	324.07	328.55	320.53	325.35	323.6	322.07	326.69	323.96	327.18	324.58	327.5	327.25	318.62	320.18	318.59	325.84	325.17	328.81	329.79	325.77	327.1	326.13	324.66	322.75	324.77	327.51	333.35
316.83	312.72	312.86	312.73	316.37	313.47	312.34	319.87	314.46	316.4	311.18	312.28	312.36	313.49	315.93	312.01	313.83	315.49	312.52	319.34	312.51	315.46	317.78	313.67	312.14	314.96	317.93	316.24	312.72	316.64	316.43	315.68	319.36	314.73	320.42	317.8	317.51	316.13	317.28	315	313.44	319.47	316.79	312.76	318.33	311.55	314.25	316.12	315.49	315.97
308.84	317.95	321.72	318.77	316.05	318.49	314.56	311.98	316.36	312.38	312.64	316.38	317.63	313.68	319.27	318.02	315.15	313.64	310.81	316.38	310.9	316.5	314.3	318.25	323.82	317.56	318.75	318.24	315.93	312.81	312.23	316.35	311.56	316.17	313.3	314.9	313.9	312.9	318.5	311.44	314.16	316.52	316.44	314.04	313.08	318.65	319.34	311.87	318.35	313
309.99	318.7	313.51	315.31	311.08	316.98	315.57	320.59	317.35	312.57	318.41	319.5	312.25	311.43	313.48	314.88	319.26	314.26	311.67	316.88	316.91	313.83	321.14	318.51	315.9	314.06	315.4	316.65	317.57	313.66	313.09	315.7	319.58	308.08	317.02	314.21	312.76	314.94	318.85	314.2	316.41	315.59	316.17	318.27	319.09	320.84	317.58	315.52	314.31	312.95
317.14	310.78	317.52	321.22	317.32	317.13	319.14	315.1	321.11	314.25	319.53	314.72	312.11	318.62	317.13	319.4	319.51	313.74	318.67	312.61	315.31	314.85	318.2	319.21	319.77	315.26	314.47	316.69	315.92	316.64	315.98	314.65	314.51	316.02	315.85	318.95	321.02	315.84	312.89	319.79	312.37	321.67	315.63	319.21	311.44	316.86	315.3	321.09	322.75	318.89
318.35	316.29	321.13	315.85	322.19	317.52	322.93	313.87	319.59	319.82	319.06	318.99	319.14	314.49	317.02	319.45	319.33	314.22	319.49	321.05	319.37	316.64	323.51	324.59	318.01	319.48	321.49	315.16	316.97	319.41	322.22	318.25	313.88	321.72	323.91	319.75	325.08	315.05	315.8	317.07	321.58	320.56	317.15	319.51	316.05	320.94	320.91	322.1	316.64	321.33
311.01	312.6	313.54	311.33	310.32	307.53	311.79	308.53	312.83	314.35	307.99	312.63	311.05	306.25	306.09	305.37	307.38	309.85	309.23	311.01	307.81	311.97	309.01	311.29	312.72	315.86	312.38	312.31	310.72	312.84	308.37	305.72	315.75	314.69	313.51	308.08	311.69	309.5	307.68	308.56	308.83	315.22	311.28	314.97	307.62	309.57	308.82	316.41	314.18	307.69
329.84	322.63	325.82	328.26	324.98	325.56	323.54	325.07	328.66	325.84	324.51	332.62	321.29	325.39	330.85	324.58	320.4	328.29	328.46	327.68	324.37	325.11	323.55	328.41	326.97	326.46	326.51	327.22	323.81	324.73	322.88	325.81	322.78	324.13	331.33	323.13	323.72	328.78	325.77	319.12	324.29	323.35	328.3	325.33	323.12	324.75	325.26	326.42	326.28	322.2
318.88	316.04	314.14	316.71	313.24	315.65	314.51	315.52	316.18	314.52	315.13	313.16	315.25	310.22	314.79	313.68	313.77	311.69	308.53	319.49	312.42	315.6	312.18	316.48	314.97	311.74	317.42	319.54	315.26	318.73	308.42	315.06	314.78	312.3	314.06	316.15	313.44	309.9	319.55	315.55	311.66	314.31	315.67	311.44	313.14	316.1	315.6	315.62	309.82	310.57
302.55	305.5	302.3	306.49	305.49	302.02	299.17	309.44	306.05	302.37	304.3	307.19	307.19	304.09	300.78	307.63	308.9	305.95	300.82	304.58	303.42	305.74	308.3	305.6	304.56	303.35	306.14	303.47	305.43	305.38	303.49	305.29	304.29	302.32	306.18	303.45	301.62	301.14	306.81	306.93	307.59	306.57	307.78	302.02	305.16	301.45	299.7	304.07	305.31	305.82
304.06	304.88	301.89	306.13	301.25	303.74	306.36	304.87	301.35	295.93	303.78	304.59	300.15	306.02	301.77	301.89	303.22	302.03	306.82	303.22	302.53	306.32	301.09	303.36	304.85	302.16	306.84	304.59	304.04	300.61	304.11	304.18	305.88	302.39	303.96	298.62	301.43	301.55	310.24	304.49	302.07	305.59	299.88	301.18	304.52	302.02	304.77	301.07	304.69	303.09
304.44	303.4	302.1	304.16	304.59	302.81	303.88	303.71	302.95	296.8	305.25	305.11	301.64	304.17	300.49	306.01	306.02	305.7	298.67	312.64	301.56	310.84	307.5	305.28	304.31	302.6	303.71	299.89	306.91	299.62	301.53	304.72	305.52	309.08	303.23	305.56	304.05	295.74	301.93	306.39	300.62	299.27	296.19	306.92	303.3	299.58	301.66	304.1	302.91	299.47
318.72	316.37	318.94	314.37	316.23	317.92	318.98	310.74	317.4	315.28	313.37	314.78	315.13	313.48	312.98	316.8	316.14	315.78	311.45	317.59	319.72	316.6	313.65	320.09	313.96	310.02	315.37	314.39	309.6	311.32	317.68	315.65	316.27	311.31	313.05	308.89	314.37	317.34	312.75	320.22	315.35	315.32	313.27	315.57	309.64	315.38	315.02	312	313.49	314.73
311.28	311.78	313.05	310.95	311.23	316.78	310.46	314.62	311.46	308.54	310.35	314.16	307.55	311.79	315.44	308.31	314.93	315.38	313.01	319.25	316.96	317.21	311.54	312.87	307.28	317.49	311.15	310.31	312.64	313.95	313.48	313.85	318.39	313.68	310.97	314.79	312.15	316.63	309.21	309.99	311.61	308.9	316.43	311.85	310.87	314.17	313.94	316.54	313.04	308.63
310.75	316.48	316.25	315	316.15	314.69	314.56	312.32	316.44	314.35	317.13	314.58	314.87	317.56	315.73	311.99	314.25	314.11	312.95	310.12	307.64	312.3	313.51	311.39	311.34	312.5	312.28	312.58	310.13	314.85	318.74	313.18	310.03	314.54	312.39	312.34	316.83	313.46	312.44	315.67	313.83	311.34	313.21	312.04	312.94	315.38	318.73	311.41	313.14	314.27
302.56	300.97	303.12	303.79	301.49	309	304.1	304.03	302.33	305.87	303.09	303.46	305	302.96	305.15	297.38	305.33	303.01	300.07	303.07	303.87	303.88	300.49	306.32	299.45	303.16	303.11	305.99	300.02	305.26	301.03	309.34	303.21	298.06	307.68	300.95	302.98	303.52	301.15	305.63	306.62	306.41	303.3	304.82	305.44	300.66	304.51	300.17	302.38	307.36
315.62	311.87	315.89	315.68	314.46	306.13	317.07	310.54	312.11	314.36	311.79	315.46	309.63	313.14	313.94	311.43	312.6	314.73	314.02	313.62	311.4	312.87	318.9	317.14	311.31	310.38	317.87	311.96	313.11	311.79	312.99	315.06	314.12	314.35	314.1	316.37	306.8	315.03	312.3	317.35	313.1	312.2	310.15	312.07	311.64	314.67	311.82	313.93	314.73	309.71
305.26	302.43	310.02	306.59	305.1	304.03	302.56	308.84	306.6	304.22	307.7	303.61	315.05	303.75	307.72	299.25	304.45	309.67	303.7	302.99	304.81	302.01	307.06	303.41	308.67	309.94	302.58	308.64	305.09	305.61	297.57	301.86	303.81	301.52	303.34	307.14	304.02	305.26	302.66	305.81	305.57	300.22	301.11	303.77	305.58	303.51	302.32	305.73	303.23	301.42
295.15	300.13	304.21	301	306.67	306.63	301.74	298.11	304.57	305.47	298.09	304.23	301.41	302.62	300.34	304.63	304.16	301.77	303.42	300.47	301.52	294.23	303.67	304.69	301.89	305.34	299.21	307.34	298.95	297.66	305.4	301.35	298.15	307.33	303.29	302.36	296.35	302.08	306.16	303.82	300.05	299.25	303.42	298.51	305.54	302.35	302.36	299.35	301.78	306.01
301.58	299.16	300.22	309.23	302.6	304.29	305.25	303.88	306.38	308.74	305.89	300.56	302.89	305.49	301.67	302.97	307.31	301.55	307	302.59	305.97	304.52	307.6	303.13	300.55	302.74	300.84	305.86	303.27	304.96	303.9	306.8	307.7	299.96	299.49	301.96	305.22	305.01	301.99	298.34	303.12	303.77	300.93	302.82	305.08	304.42	300.58	306.1	307.35	305.96
299.17	297.2	298.17	294.2	294.47	293.09	300.11	295.7	290.96	295.59	300.93	301.15	297.07	297.98	295.08	293.3	299.36	300.44	293.07	299.57	296.89	302.47	301.66	295.76	299.76	295.57	295.96	294.2	294.54	294.05	298.16	297.46	297.67	291.83	296.58	293.93	292.17	297.13	298.77	297.73	297.42	293.71	295.73	302.96	295.81	289.84	292.42	294.91	291.29	297.79
312.17	306.84	305.47	304.97	303.04	304.37	307.24	306.44	304.24	308.54	305.73	305.95	310.35	308.33	305.67	304.67	307.79	304.6	306.74	308.1	303.37	310.63	309.85	308.29	309.34	304.59	308.58	306.9	308.42	310.99	304.2	307.18	308.18	305.78	306.41	308.48	307.81	306.34	303.56	306.3	304.38	305.46	303.87	303.38	304.7	303.99	310.65	309.18	310.7	308.3
310.17	307.8	312.41	308.97	304.72	313.47	311.51	312.52	303.86	309.83	309.44	311.78	310.99	305.41	311.95	312.33	306.87	304.85	307.44	308.3	308.93	312.85	313.96	312.43	303.79	302.65	310.96	309.38	305.74	309.3	316.47	309.76	310.87	307.42	312.31	306.64	310.87	310.22	309.66	309.62	311.22	308.63	309.49	312.98	308.86	311.06	309.64	307.83	311.85	308.34
308.43	313.76	306.55	309.28	307.22	309.25	310.32	311	306.46	311.09	313.04	315.36	312.29	310.28	311.65	310.45	306.51	315.22	308.54	306.65	305.27	315.39	309.39	312.18	314.65	307.82	303.03	309.62	311.19	312.24	310.64	313.24	303.96	308.62	309.55	306.36	304.85	308.2	308.61	304.68	310.82	304.07	307.69	303.74	311.23	309.52	309.13	309.47	307.85	303.3
303.87	300.67	300.69	298.73	305.77	304.27	306.04	305.04	306.66	300.57	301.52	304.14	300.09	309.79	300.94	304.65	305.48	301.67	302.84	307.71	305.12	298.66	302.53	309.04	300.94	300.49	305.38	307.88	305.03	300.9	300.74	302.46	306.48	297.67	304.05	303.06	303.04	303.43	305.46	299.07	298.73	306.4	305.57	306.12	304.11	302.74	299.73	302.36	302.44	305.2
312.33	314.48	312.43	316.7	313.87	314.38	316.6	315.53	317.6	321.08	314.91	314.06	313.35	316.69	316.71	312.68	312.94	316.41	318.12	320.12	318.18	317.89	318.4	316.73	318.58	313.78	312.61	313.72	314.8	310.14	318.33	313.5	320.08	314.58	316.28	312.08	313.54	312.46	311.77	317.84	316.45	317.67	314.89	314.63	313.12	319.14	314.26	318.13	316.41	308.38
302.54	302.36	303.24	301.57	298.68	301.64	296.92	302.82	300.05	302.52	301.29	298.55	300.77	302.31	304.46	302.03	305.66	306.7	305.9	307.25	301	305.75	303.82	301.72	310.57	292.53	307.45	300.96	301.33	303.9	302.05	298.73	300.21	299.87	307.34	301.86	303.36	300.68	301.42	303.77	301.94	300.5	296.92	299.26	301.57	304.33	303.38	307.66	307.31	306.41
319.84	317.76	314.56	321.73	318.2	312.08	315.17	319.39	319.08	323.06	314.6	315.59	318.05	320.4	318.56	320.03	319.99	318.96	315.32	321.71	319.81	314.64	320.5	316.06	315.39	318.92	318.37	313.96	320.81	316.21	318.93	316.27	318.61	317.68	318.43	313.68	316.45	318.23	320.22	314.89	323.51	318.68	318.09	315.14	317.92	322.39	319.89	312.88	316.5	323.17
318.76	315.05	316.92	314.45	313.77	320.41	314.62	310.71	317.2	316.19	313.2	317.66	318.14	315.81	313.79	316.24	313.85	313.99	314.48	316.23	321.01	312.97	313.01	312.22	311.84	315.99	315.85	317.69	318.65	312.23	316.88	311.63	314.54	318.47	320.73	315.38	315.85	314.89	315.09	315.7	310.5	314.86	313.17	311.58	316.27	312.1	316.25	319.33	313.13	310.86
333.25	325.81	328.8	329.07	329.28	325.74	326.41	323.53	323.5	324.27	332.32	328.68	329.61	327.94	328.2	329.4	323.09	328.29	331.93	325.44	324.69	325.89	330.2	326.92	330.02	327.43	327.02	332.28	332.16	326.59	325.23	327.25	321.53	329.85	326.21	325.65	323.39	325.85	330.34	327.02	322.16	330.13	331	329.45	328.26	332.17	329.04	326.85	325.01	327.28
313.97	315.53	313.32	311.12	312.18	312.32	311.66	318.65	317.81	310.65	310.64	314.27	312.2	307.96	315.85	311.43	311.97	310.11	314.03	308.42	314.17	312.44	307.81	319.49	312.31	313.51	316.92	312.26	313.81	308.19	313.15	315.36	309.24	310.49	313.85	314.68	308.71	315.63	307.57	311.51	316.97	314.29	316.31	316.24	320.25	313.61	315.46	318.93	311.47	308.65
316.64	315.04	319.5	320.13	317.42	313.89	319.89	317.86	314.38	314.52	313.59	320.18	312.73	314.77	319.04	320.97	312.21	316.89	321.07	320.7	312.82	313.8	321.48	323.43	316.46	314.06	318.69	315.38	314.84	320.38	322.9	315.69	318.46	319.5	314.73	320.7	315.4	317.42	315.29	311.28	317.07	314.79	317.5	314.81	316.97	321.26	318.31	313.92	313.27	320.68
309.67	300.94	301.57	307.71	301.74	305.75	302.12	302.01	306.32	305.71	306.64	307.83	302.5	304.34	306.91	301.81	303.39	306.95	308.29	307.27	309.15	301.25	309.46	301.95	301.53	305.78	308.56	303.93	311.38	307.38	302.34	308.33	300.71	307.65	305.8	306.05	306.47	307.16	300	301.29	309.52	301.94	304.76	306.34	302.29	304.56	306.76	305.3	305.12	305.04
318.81	316.87	316.43	314.1	316.29	318.67	319.53	318.41	319.23	317.63	313.62	308.91	320.15	315.35	314.46	314.38	320.69	315.21	315.53	318.8	317.98	316.1	316.69	319.62	312.18	312.34	317.98	321.74	318.47	315.53	313.39	316.49	316.03	319.39	313.21	316.2	317.61	316.09	314.71	317.3	319.67	315.23	317.65	319.2	317.17	325.82	315.02	314.88	316.31	317.06
312.69	312.96	315.5	314.54	314.76	314.92	313.2	315.72	312.22	310.21	315.12	310.01	312.11	311.84	308.89	314.97	315.96	312.34	310.48	307.3	309.05	313.81	307.76	308.73	306.55	311.75	311.29	311.42	314.29	311.4	313.71	315.9	312.98	311.63	313.36	310.75	314.26	317.9	310.82	316.25	311.87	312.12	310.45	308.47	311.63	316.26	313.71	314.42	314.48	311.22
301.33	303.18	306.59	304.11	305.49	306.21	309.73	310.34	307.33	306.7	304.96	307.81	312.6	300.77	308.58	304.88	304.92	308.4	307.45	305	305.2	305.73	308.11	307.66	305.46	308.91	305.94	310.61	308.03	311.43	306.38	298.79	309.45	302.64	309.87	308.63	308.31	303.93	305.07	308.63	303.94	306.26	302.81	307.33	305.31	309.7	307.33	308	307.99	306.19
297.94	299.72	304.72	302.14	297.19	300.37	298.45	298.34	301.04	301.88	301.3	300.06	300.87	296.86	301.08	296.09	302.11	298.2	302.46	297.32	298.18	295.55	298.92	298.65	293	300.94	296.41	301	299.41	306.35	299.28	304.13	299.12	299.42	301.27	302.56	300.66	301.33	302.39	299.84	297.13	301.06	301.05	299.9	307.97	303.1	297.98	296.07	298.26	299.14
306.27	303.52	299.5	303.26	299.26	304.64	298.24	298.97	298.62	299.1	299.84	298.82	293.53	299.66	300.28	298.12	299.22	300.93	300.18	297.46	299.87	301.85	300.24	303.26	294.58	296.39	298.78	299.11	300.89	300.13	301.39	299.12	301.39	302.38	295.66	295.75	299.93	300.34	299.33	297.34	299.67	300.42	296.64	300.41	303.86	297.13	296.98	297.48	299.76	303.92
299.85	302.4	302.49	300.32	300.66	302.77	305.76	301.73	304.09	302.71	299.27	305.29	307.63	304.79	305.13	301.02	304.96	299.97	299.31	300.64	300.04	304.42	305.26	303.56	303.96	302.95	303.77	300.51	301.44	302.43	302.33	302.55	303.45	304.61	302.08	308.56	300.88	300.48	305.56	306.31	303.25	298.52	304.44	306	305.54	302.98	301.3	306.51	300.45	307.83
301.66	303.05	301.42	306.58	303.56	303.06	304.11	304.42	302.17	306.09	305.5	302.51	306.41	299.73	305.72	301.48	300.1	301.84	305.06	304.35	306.36	306.8	300.5	299.53	301.36	304.49	304.71	305.48	301.76	302.19	304.38	306.34	300.3	309.39	308.9	304.32	302.7	306.12	304.55	308.87	303.11	307.65	304.18	302.86	301.01	303.12	302.03	306.53	300.81	302.59
316.26	324.6	320.7	318.43	312.4	311.31	317.29	317.05	316.56	319.33	313.88	315.17	317.11	315.74	311.65	316.38	313.04	313.17	314.87	318.36	315.54	311.68	314.5	313.74	317.87	317.26	318.58	314.78	315.51	315.78	321.81	313.08	314.65	316.21	310.08	319.62	315.75	317.2	314.93	316.53	313.73	317	321.05	315.35	323.9	315.39	319.2	312.72	313.5	315.54
302.46	301.78	306.16	307.85	305.74	302.32	305.27	302.92	305.6	308.49	309.07	307.57	306.07	302.79	306.6	309.76	303.63	308.98	305.33	303.09	305.95	309.77	302.26	303.94	305.8	302.88	304.39	308.14	306.11	304.28	305.39	303.76	305.96	302.76	306.7	305.2	306.89	302.13	303.06	304.28	305.93	305.05	307.52	300.6	306.59	303.18	301.79	307.67	309.39	311
314.11	314.57	318.41	311.92	310.03	312.67	315.27	315.58	313.71	315.34	312.92	316.63	317.77	312.36	312.57	318.73	314.68	316.76	311.77	314.78	318.29	317.11	318.6	315.44	316.22	313.33	314.48	318.91	313.92	313.24	310.48	313.35	312.81	314.59	315.68	312.26	314.01	311.45	319.17	315.58	310.22	314.57	312.95	315.07	318.03	317.81	319.48	313.54	307.33	315.49
296.84	296.81	292.95	293.66	298.02	289.05	295.58	298.29	298.35	295.06	296.15	298.69	294.35	294.79	293.51	288.95	294.8	292.97	293.68	292.06	292.2	294.52	295.72	298.01	296.77	294.75	292.4	295.76	290.8	296.79	293.52	300.28	288.57	295.08	291.96	293.96	297.7	293.91	291.9	291.96	291.53	294.88	297.08	289.21	293.94	298.22	293.79	296.17	297.57	295.64
297.6	298.87	297.71	297.44	297.12	298.9	297.84	298.78	295.38	303.1	297.43	300.93	301.53	295.32	295.29	300.36	293.56	306.17	300.91	302.9	301.37	296.92	307.29	298.58	300.91	296.64	295.99	297.18	299.61	297.21	297.03	300.6	302.7	301.16	297.29	299.12	301.45	295.59	301.36	298.01	299.94	302.57	303.07	304.13	296.02	299.29	301.27	297.14	300.77	300.54
304.8	302.75	301.94	305.92	304.91	304.2	306.94	303.31	306.77	305.1	305.26	305.2	301.73	307.05	304.92	309.25	306.76	301.95	302.54	306.06	302.04	300.18	302.79	301.75	302.56	303.32	301.07	305.22	305.64	300.31	299.99	305.07	304.55	302.34	303.42	303.64	301.94	303.77	302.65	305.04	301.25	306.99	304.75	303.27	305.58	303.36	305.32	298.8	305.16	300.52
320.18	310.41	313.04	310.8	317.05	315.97	318.75	312.52	314.01	315.85	317.05	316.03	316.45	315.32	314.04	316.35	312.71	313.14	313.09	313.99	313.05	312.96	319.93	318.3	317.69	315.15	311.54	312.75	317.04	317.63	317.75	315.86	315.03	313.8	313.09	315.22	318.21	317.35	320.4	313.25	314.21	317.37	314.12	313.24	313.75	314.87	311.09	311.08	312.28	315.03
315.97	319.55	320.09	316.33	321.56	314.6	324.99	317.13	320.34	323.21	319.8	317.2	311.81	321.25	314.72	316.67	317.85	319.46	318.36	317.71	318.02	317.05	318.31	319.22	315.74	318.23	317.2	318.94	314.13	316.47	320.16	318.47	322.51	322.19	321.19	315.86	318.59	318.25	319.14	318.02	317.58	319.99	320.99	319.13	313.62	317.81	320.57	319.66	317.71	319.91
309.52	304.23	310.15	307.84	307.05	305.01	303.37	299.94	305.58	312.62	305.62	306.49	304.61	312.99	308.49	304.95	308.78	305.55	306.39	304.77	305.09	311.02	310.02	306.27	309.8	304.64	304.08	307.21	306.68	309.38	312.72	308.27	308.65	305.09	303.99	305.46	305.29	301.26	312.86	309.67	302.96	310.4	305.23	308.27	307.18	302.1	301.76	308.36	309.27	305.81
317.63	319.22	317.16	321.86	319.92	317.12	321.18	322.77	325.37	317.48	313.53	314.24	318.18	321.66	317.84	316.62	316.84	316.64	315.22	321.61	317.72	316.58	317.45	317.78	319.56	316	317.47	324.32	313.44	324.12	317.49	319.79	317.06	316.57	311.75	313.19	319.07	313.87	315.96	320.11	320.7	321.11	321.9	321.34	317.15	313.41	315.62	317.95	319.17	313.51
299.15	299.85	299.57	301.28	302.06	300.51	304.43	301.54	306.46	302.36	303.61	298.8	302.46	301.8	296.33	303.85	301.84	303.72	299.24	303.28	302.09	299.26	304.59	303.82	305.82	307.65	302.44	304.11	303.01	298.18	300.49	297.4	303.99	297.86	301.86	302.67	305.68	305.48	306.34	302.85	301.39	299.18	301.54	300.38	304.32	296.43	306.91	305.32	298.85	303.47
299.78	303.07	307.12	303.82	301.1	304.06	302.25	301.81	303.96	303.35	304.04	305.24	301.13	302.48	303.38	306.92	306.18	303.51	306.73	301.85	307.36	305.93	304.82	301.92	301.37	301.22	297.02	304.37	307.02	300.09	306.09	304.14	305.37	308.04	307.27	303.22	297.58	307.42	305.34	307.38	306.54	303.38	294.28	303.65	308.89	302.94	308.58	306.01	300.5	302.25
294.83	293.19	296.72	295.67	296.72	290.65	289.9	291.74	296.23	296.02	295.95	291.88	293.41	292.27	293.06	293.46	292.23	288.27	293.84	298.55	301.34	296.07	294.47	300.5	294.75	292.37	295.41	296.45	293.93	290.88	293.18	290.15	293.95	291.47	294.5	296.21	296.83	292.54	289.51	294.05	292.79	294.24	289.66	294.17	295.24	291.69	295.94	289.91	290.25	296.95
309.62	313.98	307.83	312.03	310.74	313.78	310.38	316.14	317.53	312.61	313.5	307.28	310.1	317.27	313.98	310.75	315.64	313.29	315.81	311.35	314.53	307.99	319.6	311.88	310.75	313.23	315.14	309.67	314.93	310.36	315.58	312.53	312.09	312.15	312.05	313.88	312.37	315.58	315.82	313.1	311.78	312.73	315.16	311.34	312.84	316.7	307.54	310.78	313.76	314.86
310.29	308.8	311.21	310.27	311.17	311.93	306.74	310.23	311.79	310.72	313.03	309.44	307.32	312.97	312.85	308.78	314.18	311.04	314.76	306.74	304.63	312.3	309.88	305.25	305.73	311.79	306.94	310.1	309.76	308.69	313.74	308.34	309.43	308.89	311.54	306.48	313.61	310.44	311.42	310.89	312.27	312.34	313.36	311.05	307.36	308.73	309.88	311.85	314.07	312.34
312.37	312.7	309.65	312.28	311.35	314.34	308.63	311.71	316.69	306.89	312.48	311.73	310.68	313.71	308.44	312.56	309.04	310.63	305.97	314.78	310.07	309.85	312.09	310.96	312.02	309.89	307.23	308.19	313.5	313.66	303.85	313.16	308.73	309.15	311.6	315.1	312.75	309.52	307.57	314.2	311.22	312.13	309.59	308.19	306.5	310.55	308.03	311.28	307.64	309.79
331.19	328.07	329.24	326.95	326.37	323.8	327.36	326.94	331.04	324.96	323.94	329.41	326.54	326.81	331.43	328.57	323.48	323.99	328.51	325.72	321.08	324.39	326.64	325.16	333.84	320.53	325.58	324.83	322.51	323.14	333.59	327.22	331.82	327.99	329.8	325.35	323.64	330.2	328.54	328.42	332.03	331.06	328.22	324.84	329.86	336.6	326.32	322.51	327.28	325.25
308.48	305.41	306.68	308.81	307.49	304.13	310.13	309.56	311.11	309.38	307.17	307.09	308.14	310.98	304.38	306.62	314.74	306.82	308.14	308.15	309.8	301.03	310.44	311.01	310.24	304.18	307.64	307.43	311.55	315.33	310.22	306.67	309.18	307.83	308.24	304.91	304.66	311.03	312.35	314.01	308.09	308.38	303.87	310.72	309.31	312	309.43	306.97	310.14	308.2
314.36	313.88	316.34	312.71	316.74	314.66	313.93	317.24	309.91	312.09	317.48	308.97	310.61	314.34	307.1	311.97	311.02	312.44	310.56	313.09	312.11	311.05	314.36	312.99	314.58	311.56	313.88	312.09	310.79	312.21	313.89	315.02	308.35	315.47	310.6	313.67	310.87	310.56	317.97	317.29	309.96	312.62	313.7	311.78	318.6	309.74	306.75	308.01	312	309.43
301.01	303.21	302.66	308.2	306.01	303.22	306.52	307.73	306.6	305.96	304.52	301.8	303.89	303.93	301.78	300.73	306.26	304.42	303.69	305.16	296.79	303.51	304.71	305.77	301.34	306.22	300.9	300.46	304.37	300.02	303.43	302.24	307.38	303.31	303.76	307.85	305.18	301.24	303.73	310.07	305.45	303.89	305.12	302.79	311.67	302.05	305.82	306.2	303.11	303.69
307.34	302.75	301.54	297.71	304.35	304.28	307.48	302.56	302.22	300.67	307.1	301.58	300.93	310.25	305.94	306.18	303.2	303.11	305.92	308.61	301.21	306.61	306.83	303.7	299.4	304.66	306.47	299.06	311.09	307.5	304.54	308.79	301.77	305.52	305.71	302.77	307.41	310.11	304.06	300.75	306.57	302.44	301.26	301.12	306.12	303.71	305.4	301.76	304.21	307.59
301.09	304.28	302.44	305.33	299.38	300.99	299.7	299.85	300.41	302.16	303.5	310.11	302.03	303.33	301.33	304.21	307.48	301.01	306.25	300.33	306.35	300.14	303.91	302.03	305.71	306.65	301.76	302.69	297.99	304.54	307.04	304.41	306.6	305.25	300.25	299.64	305.4	304.13	304.27	304.71	303.12	307.3	296.47	302.02	302.07	304.12	304.68	303.15	304.56	305.17
319.68	325.9	323.58	330.06	324.98	329.52	325.32	318.28	325.3	321.16	324.92	329.68	326.99	330.33	326.9	326.57	323.79	326.23	322.87	319.12	325.27	323.55	327.85	328.04	323.68	326.59	329.84	325.42	325.91	323.23	326.54	326.15	325.6	323.23	328.47	322.47	327	323.61	325.79	322.42	325.59	319.56	331.73	324.43	325.99	324.09	325.43	321.85	327.35	323.35
297	297.39	292.78	295.16	292.67	296.45	290.91	296.8	296.68	292.31	293.94	293.14	295.54	292.67	294.05	294.69	294.95	291.24	291.83	295.66	295.5	291.54	292.27	294.89	294.72	292.83	296.59	294.07	294.73	294.54	294.51	292.11	293.75	291.21	292.89	293.02	296.63	289.98	296.57	294.27	299.88	302.52	295.56	299.16	292.77	296.92	293.91	290.69	292.28	296.07
302.62	305.52	308.46	308.71	308.12	307.12	310	304.17	310.7	308.33	310.67	314.45	303	309.3	306.38	304.63	306.16	304.39	303.81	307.99	309.56	305.43	303.96	304.77	307.58	309.34	309.93	304.69	304.96	309.3	308.87	313.25	303.72	306.52	306.66	304.09	303.43	308.68	308.84	308.34	311.29	303.23	309.35	307.75	304.45	308.49	306.84	307.08	310.13	306.69
303.62	301.84	305.83	305.05	304.71	305.38	301.16	301.29	308.5	299.6	306.77	307.48	300.99	310.65	306.48	307.32	301.43	304.08	308.48	299.99	307.17	306.61	301.65	299.85	309.76	299.81	305.01	301.94	312.25	306.4	304.18	308.31	303.77	307.22	304.83	304.97	300.54	304.46	305.42	305.84	302.19	308.46	304.23	312.9	306.22	305.41	303.23	306.87	313.2	302
320.07	313.71	309.86	317.11	316.07	312.5	311.73	318.04	319.15	315.11	319.24	315.07	314.29	314.82	316.73	316.12	312.6	316.5	313.47	317.37	313.71	311.47	317.47	311.57	314.04	310.91	313.81	315.4	311.46	316.12	312.59	313.02	318.28	314.75	319.11	318.13	317.5	314.59	315.05	316.93	318.91	311.23	314.78	312.69	312.07	315.64	314.58	314.58	313.63	312.82
307.08	305.56	303.97	309.1	308.01	306.78	305.05	306.05	310.01	303.28	301.51	306.69	307.37	302.67	303.16	307.24	306.72	304.16	303.77	307.53	308.69	307.66	305.16	300.49	301.9	305.64	307.92	306.81	309.77	304.82	307.32	299.81	306.29	304.68	310.18	308.37	307.28	306.49	308.78	304.57	308.13	305.38	306.95	304.2	303.25	300.45	303.95	307.82	308.64	302.61
304.36	305.37	302.68	305.78	306.23	303.13	303.64	310.25	297.88	301.15	295.89	300.79	300.76	299.91	303.98	302.36	299.79	304.16	299.55	305.85	303.03	305.47	302.74	303.33	298.01	301.05	302.49	300.54	300.67	302.79	308.1	298.56	297.86	304.6	299.31	302.13	300.2	299.63	308.03	300.06	301.08	300.19	306.64	307.13	299.02	302.72	299.28	300.52	299.98	302.53
323	320.52	322.48	325.67	325.45	330.45	328.4	326.61	328.11	327.17	323.3	323.19	325.2	326.75	327.76	322.9	324.43	322.88	325.63	322.9	321.26	323.05	321.62	325.13	322.79	326.33	321.75	324.22	323.52	323.63	318.46	326.52	322.94	327.37	325.68	323.22	326.86	323.57	326.59	327.79	326.41	328.73	322.13	322.16	324.64	326.39	322.59	323.52	324.56	327.56
311.48	306.96	311.43	306.71	305.72	308.01	310.81	305.65	308.03	312.82	306.36	309.29	308.36	311.77	313.37	310.33	308.93	305.11	308.57	308.43	315.07	309.47	313.58	305.87	309.3	310.64	312.21	307.53	310.52	313.44	305.35	308.55	307.64	312.86	306.21	308.29	310.13	312.24	318.25	309.04	313.8	307.97	310.75	311.26	306.09	307.21	309.16	308.86	310.97	305.18
311.52	316.54	312.53	315.66	312.9	318.4	312.88	313.83	317.62	314.26	312.23	318.15	314.43	315.56	311.61	314.35	318.5	316.36	316.57	315.98	318.97	317.99	315	315.19	311.61	314.19	312.98	315.41	318.25	311.58	320.94	316.93	312.09	312.5	315.68	314.17	313.1	319.16	321.16	311.45	315.06	311.02	315.12	315.26	314.92	316.95	310.54	313.23	312.66	315.44
324.66	323.08	320.84	321.51	331.32	326.43	321.11	325.66	318.84	325.87	321.51	325.7	326.6	322.75	323.65	324.3	330.6	323.62	326.57	325.01	323.36	322.31	324.76	324.18	328.26	321.59	322.72	326.94	324.51	329.2	324.57	329.22	326.04	320.32	323.62	324	322.89	327.53	326.02	326.33	325.33	328.56	321.69	327.84	324.25	324.95	325.96	324.09	328.29	323.43
330.41	331.25	327.83	330.2	329.95	332.65	329.87	330.26	328.62	328.99	334.08	333.07	326.12	325.5	326.96	327.73	333.11	325.17	328.68	331.67	327.77	328.36	327.1	324.77	326.12	324.36	325.15	326.48	326.96	327.99	328.47	326.55	326.39	332.38	327.85	328.31	329.23	333.04	327.39	322.69	329.28	327.37	328.15	331.99	327.31	333.47	323.76	329.68	326.13	324.99
329.15	327.38	327.99	328.98	330.65	324.02	327.91	324.77	321.62	324.42	321.16	333.75	323.99	331.87	326.26	325.31	328.22	322.64	328.49	323.99	326.32	328.97	327.98	326.72	328.98	326.65	324.84	327.74	325.49	320.15	324.11	327.36	328.46	326.88	326.87	326.79	325.95	331.6	329.45	326.69	329.18	327.69	324.85	327.18	331.28	329.69	325.48	323.56	327.21	328.94
302.62	303.46	303.16	304.66	309.72	302.02	304.02	302.33	303.01	302.29	302.37	303.57	305.19	306.29	304.12	305.2	301.21	304.58	309.71	299.23	304.4	302.43	306.25	298.12	300.18	305.35	303.02	303.68	308.6	296.89	300.85	310.75	307.39	301.02	304.74	306.81	303.61	300.46	301.46	308.27	304.05	305.6	304.17	310.45	305.66	308.09	305.25	305.3	302.85	306.63
299.88	303.25	300.76	304.61	302.06	303.28	298.86	300.24	299.75	301.95	301.73	299.14	302.41	301.56	300.62	302.99	297.78	299.96	296.77	300.29	300.28	298.06	295.94	302.15	295.83	298.82	302.11	298.54	304.22	298.45	297.12	298.44	301.06	303.14	310.55	297.6	305.7	300.9	305.13	303.2	299.07	299.46	301.8	302.49	295.21	303.94	299.52	301.95	299.33	301.44
317.81	312.23	322.89	316.56	312.89	318.83	317.13	309.51	317.16	318.01	317.79	321.17	319.09	316.09	314.85	320.92	319.79	312.57	318.44	317.73	321.12	314.12	320.51	319.06	318.8	313.61	312.08	315.42	313.48	318.7	316.74	313.52	318.19	315.42	314.77	319.32	312.61	316.65	314.36	312.85	316.67	320.46	321.25	312.71	314.27	318.21	317.49	319.54	317.43	317.96
300.18	301	305.64	304.68	306.71	300.96	308.08	305.32	305.89	307.62	303.93	304.71	306.59	301.8	299.61	303.54	309.48	300.13	306.94	304.22	303.6	301.31	304.02	304.01	301.28	302.31	302.2	303.02	302.23	305.88	306.86	301.67	305.06	304.16	297.89	301.88	303.67	299.62	303.75	301.96	306	303.18	304.36	299.36	306.19	302.74	305.97	295.98	304.78	301.07
299.85	306.01	307.01	304.25	302.08	305.19	308.72	307.44	311.42	307.39	304.87	308.94	302.47	303.03	307.28	299.53	307.9	305.07	302.41	302.8	306.53	306.36	300.41	303.43	305.46	301.68	306.27	303.63	301.61	304.54	305.41	300.84	304.49	303.22	299.75	301.22	307.74	305.74	303.45	302.02	312.06	301.98	305.75	300.4	302.97	300.38	301.13	306.74	299.88	308.86
310.25	313.16	313.71	313.95	310.56	314.99	314.78	317.32	313.85	309.45	316.88	313.1	311.22	314.59	309.39	315.56	315.84	313.74	314.2	316.24	314.18	311.44	316.13	315.42	313.31	313.55	318.7	312.8	313.91	314.73	314.25	314.29	315.93	313.03	316.66	317.45	318.58	312.19	318.71	317.71	310.79	316.91	309.63	313.2	317.47	316.08	311.97	313.51	307.9	316
314.85	315.39	315.75	315.5	312.64	316.73	318.77	305.99	323.53	316.64	315.02	315.41	313.17	314.13	321.24	316.41	312.91	316.51	313.53	313.48	312.02	316.38	312.72	310.85	315.28	317.17	313.11	316.65	316.41	313.46	312.39	312.48	316.81	315.97	321.24	312.55	312.46	311.26	313.46	309.45	321.69	313.94	317.14	317.06	315.95	312.16	315	315.41	318.18	320.3
314.31	319.11	318.51	313.18	318.44	316.31	317.33	309.3	315.34	321.22	314.18	312.07	313.83	313.75	317.19	321.53	313.34	315.54	315.26	314.74	312.52	311.22	315.01	317.63	313.29	312.74	310.05	319.21	312.44	315.55	315.13	314.27	313.41	320.19	315.64	311.48	312.74	314.76	312.76	311.5	313.15	313.87	313.28	313.26	311.51	316.14	312.3	310.3	311.94	314.68
315.47	308.56	315.37	315.51	310.35	315.1	317.48	309.9	308.23	316.16	313.6	315.57	312.21	313.64	312.75	320.1	315.18	314.99	314.85	316.59	313.62	314.39	315.38	315.73	315.23	318.23	317.32	317.19	317.86	313.52	313.02	314.63	312.71	312.95	313.39	313.34	307.47	316.86	312.69	315.96	314.6	311.55	316.2	313.45	315.47	314.75	317.9	310.72	310.2	314.37
313.29	312.31	314.33	318.16	314.89	313.8	313.75	315.81	310.93	313.06	309.37	318.07	314.15	314.99	311.91	308.77	313.67	314.19	307.65	314.15	310.24	313.61	313.49	315.08	314.54	312.95	313.04	310.24	310.76	310.49	313.6	313.44	314.8	309.44	308.8	315	311.49	315.92	311.99	315.9	313.92	313.13	317.88	319.34	310.15	311.57	310.03	312.2	315.1	314.8
292.97	292.84	294.67	296.92	293.91	291.79	292.93	296.15	296.81	294.85	295.29	293.96	296.57	299.76	295	291.88	291	295.54	296.36	292.45	291.77	287.94	293.97	293.89	296.03	298.39	293.68	294.2	295.3	294.88	294.5	297.47	297.92	300.06	295.66	293.76	292.82	298.29	292.48	294.21	290.37	293.09	297.61	296.75	293.41	297.32	294.51	296.49	289.37	289.4
299.37	299.03	302.64	301.11	297.59	303.42	300.98	308.46	303.54	303.93	301.33	300.03	300.49	305.73	306.33	302.59	298.8	298.08	305.32	298.97	302.01	306.58	304.78	299.91	304.1	301.24	302.74	299.74	301	302.13	307.37	300.53	303.79	304.1	301.12	300.91	301.62	307.15	303.33	303.19	302.68	302.05	304.86	304.54	302.68	302.37	305.43	299.76	305.85	309.63
308.79	307.03	304.86	306.08	304.11	300.92	305.44	302.5	309.69	306.84	304.8	306.27	304.95	303.35	305.16	304.23	303.47	307.58	308.05	301.48	305.57	302.27	302.95	309.85	302.71	300.99	309.02	307.16	304.38	302.62	299.59	306.97	305.51	302.9	310.14	303.83	305.75	302.41	305.82	304.03	310.69	302.77	306.46	305.54	305.21	305.64	302.56	307.48	305.61	302.45
315.44	320.14	311.69	311.01	308.43	312.99	310.81	312.28	314.03	310.71	317.73	311.54	314.89	311.94	312.48	309.15	309.43	311.47	308.73	308.73	317.91	312.41	318.9	313.28	307.53	314.11	313.4	313.37	311.9	319.47	310.67	315.34	313.11	314.05	314.09	309.03	308.74	319.04	312.75	313.64	313.44	320.28	311.86	312.67	305.44	316.38	311.4	307.92	315.91	316.88
317.22	314.93	316.93	317.83	318.74	316.82	313.94	317.78	318.16	318.76	317.67	312.28	317.79	316.48	317.55	312.76	316.92	319.2	314.42	318.14	322.87	316.21	316.7	313.18	313.84	313.51	308.76	314.97	319.03	311.43	316.4	316.83	317.51	312.32	316.85	312.42	314.6	316.8	313.83	318.57	318.34	317.06	316.63	320.62	315.11	317.39	319.42	320.29	316.12	318.44
316.06	313.87	318.35	314.82	316.62	316.86	314.93	317.57	322.1	318.41	323.86	319.86	318.22	316.31	319.16	318.12	313.88	317.42	326.94	320.39	316.33	314.78	317.71	321.79	317.08	319.72	318.28	319.78	322.48	314.94	316.19	320.46	317.71	314.34	313.74	314.27	319.08	320.93	314.9	316.09	317.32	320.13	319.88	320.26	322.48	320.2	315.11	319.91	317.56	319.84
301.86	297.48	300.31	301	296.85	305.72	299.92	299.2	300.65	298.11	308.01	301.36	303.26	301.67	299.36	300.89	300.6	300.69	305.59	300.57	299.69	303.13	300.12	300.36	295.17	302.7	299.27	298.68	297.87	298.78	300.9	302.02	299.71	301.13	298.61	301.77	297.01	301.14	302.92	300.72	296.39	301.7	303.97	297.62	296.24	301.8	301.6	300.88	298.66	297.46
314.45	317.21	317.19	316.29	315.56	314.67	319.63	317.09	316.55	313.78	319.46	317.1	315.55	316.71	319.59	320.87	317	315.91	318.21	317.5	316.21	323.25	314.88	323.04	313.54	316.3	318.85	317.99	315.17	311.14	322.11	316.47	313.81	318.62	311.98	319.73	315.51	313.28	315.83	317.65	314.89	316.26	319.15	319.12	320.19	313.98	314.76	317.62	317.53	311.32
294.44	297.61	290.28	296.64	294.51	291.59	296.17	293.68	293.08	285.85	291.82	290.5	294.75	297.16	299.44	297.6	292.71	290.96	296.46	296.38	293.74	296.91	291.48	295.25	293.35	294.95	299.83	296.19	296.42	294.45	295.4	298.62	292.41	293.56	292.03	299.79	291.41	294.37	297.74	294.83	294.11	296.72	295.38	294.69	292.48	293.15	295.31	294.19	295.76	291.36
299.76	301	302.99	301.43	297.01	303.94	297.63	297.38	298.5	297.42	300.49	304.92	300.52	301.25	301.52	302.72	300.2	302.49	305.09	299.44	296.68	296.89	304.98	299.09	300.26	300.87	303.19	299.9	294.61	299.24	304.11	298.54	297.09	297.3	302.14	298.6	298.05	298.26	303.24	303.6	297.64	299.12	302.88	295.74	301.46	300.32	302.14	302.07	304.76	296.98
300.82	302.33	302.26	307.1	297.56	301.62	303.67	300.32	297.98	303.58	303.85	303.06	299.88	305.04	308.72	305.96	306.44	304.93	307.43	302.05	304.86	302.88	301.44	306.19	303.25	298.26	301.97	305.13	304.43	301.09	302.94	301.98	303.19	304.7	302.01	304.95	301.14	305.53	305.41	306.21	301.98	305.97	303.47	308.66	300.92	300.2	308.37	302.74	302.83	297.15
301.18	301.57	296.95	306.18	303.64	298	308.16	305.02	299.48	301.64	300.26	303.75	307.72	302.71	305.03	307.1	303.63	303.72	302.68	302.11	302.61	300.25	298.88	302.15	299.38	305.65	304.42	299.11	300.08	302.82	301.79	305.57	306	300.44	306.79	301.38	302.43	303.77	299.18	306.27	303.36	305.67	303.01	299.25	303.04	308.28	304.51	301.27	302.41	302.71
318.27	315.91	314.35	318.99	316.81	316.11	314.58	311.2	316.4	318.71	310.74	312.78	312.28	312.21	316.55	316.42	316.72	316.14	313.01	312.94	313.77	319.9	308.75	314.43	313.43	312.73	319.34	313.79	310.74	317.79	317.04	314.14	313.16	313.18	315.94	319.11	317.22	316.74	311.97	314.51	316.28	316	312.97	314.27	312.74	310.61	319.9	322.25	314.58	317.17
295.53	294.85	298.49	296.11	295.99	295.95	295.75	297.35	293.52	293.1	297.87	289.85	289.92	290.46	292.31	292.83	292.79	290	289.96	291.92	289.88	288.89	288.58	291.32	289.51	296.14	292.44	293.24	291.32	290.57	296.62	290.8	297.35	295.2	297.34	291.52	290.82	290.15	292.82	293.93	290.37	297.7	290.58	293.2	299.18	298.06	298.35	290.45	295.57	295.49
307.91	308.15	307.06	302.74	308.71	305.96	302.55	308.83	307.01	310.8	309.68	303.02	305	309.59	300.51	299.84	304.23	307.74	302.95	305.6	306.6	303.03	306.86	306.84	309.76	310.95	301.25	305.88	307.81	309.5	299.63	301.91	306.45	307.77	307.8	301.77	304.43	306.83	310.68	305.37	303.92	303.76	311.23	310.89	308.89	302.32	307.03	309.17	308.09	310.09
301.3	293.48	292.69	291.45	291.23	292.21	297.77	295.14	295.6	292.25	297.56	291.97	297.24	295.49	295.4	291.72	295.15	293.06	292.59	294.76	291.83	295.6	291.6	289.81	291.12	297.08	296.96	294.81	295.1	293.09	293.02	289.44	296.4	301.01	295.8	292.92	295.35	295.82	301.44	296.42	295.95	293.75	296.06	296.22	289.44	295.35	297.01	294.39	295.97	293.36
329.61	326.11	325.52	324.69	325.44	324.27	324.46	327.63	324.9	325.17	328.83	327.31	326.98	328.68	326.47	328.53	329.91	325.06	328	329.06	322.82	328.27	325.3	333.33	326.05	332.76	326.95	330.41	328.66	328.45	326.88	326.92	329.86	322.59	328.64	324.2	328.71	325.74	325.46	325.41	326.67	320.99	324.27	323.62	331.04	325.58	325.78	328.58	331.17	330.06
311.97	316.19	319.07	310.57	317.33	318.43	315.69	309.81	311.63	316.92	310.84	315.72	314.42	311.58	319.08	308.86	306.15	311.58	313.09	312.05	310.67	313.85	320.23	312.34	318.96	314.74	309.79	314.32	309.13	315.22	310.8	312.35	316.21	316.92	319.21	311.53	314.24	315.41	313.97	312.25	314.51	315	312.58	317.98	312.17	310.11	318.1	315.78	312.4	315.2
316.15	306.25	310.73	313.67	313.24	310.78	307.29	309.92	309.05	309.52	306.65	308.64	312.88	311.61	309.33	303.94	309.49	310.68	313.14	311.4	312.51	307.92	309.37	308.04	308.96	309.9	308.46	307.54	307.04	309.69	307.1	307.96	311.44	305.91	313.43	311.93	311.95	305.97	313.07	307.36	309.87	309.91	307.27	303.43	314.35	310.76	310.76	308.38	307.94	310.01
309.21	315.61	315.08	316.53	314.64	315.11	312.96	319.05	314.23	319.15	315.57	313.92	313.8	315.92	314.88	313.05	317.4	315.54	310.75	317.48	316.17	315.9	313.97	318.54	314.26	311.98	316.7	316.48	313.83	311.15	313.54	312.64	315.3	315.86	315.57	317.52	313.71	312.98	312.6	312.21	314.27	317.3	311.42	313.93	313.07	314.9	315.52	316.7	312.06	318.45
302.54	300.17	301.98	303.11	302.39	301.14	306.26	305.68	301.58	305.12	305.54	301.69	303.79	298.11	304.98	305.8	308.01	307.09	304.76	301.11	305.06	304.4	302.1	308.51	304.97	300.84	305.01	308.22	300.02	306.65	298.18	302.26	304.09	305.76	304.52	307	300.98	304.47	300.56	303.32	305.36	307.81	305.78	304.28	302.36	311.06	301.65	307.65	307.49	304.35
317.44	315.02	321.5	322.13	320.37	314.61	319.27	315.79	314.72	319.27	320.1	325.46	317.8	317.03	318.65	322.84	319.98	319.41	319.83	318.26	318.27	316.93	316.54	320.71	324.53	318.32	318.03	316.98	323.21	317.24	312.88	313.54	318.54	319.32	314.81	319.47	318.15	317.28	321.88	319.57	321.13	314.01	319.73	316.36	316.77	317.7	315.2	315.7	318.12	316.85
312.01	311.54	312.27	307.9	317.32	310.82	310.96	315.79	311.62	310.26	310.8	313.21	312.31	305.04	307.36	313.58	307.18	310.97	310.49	308.02	310.09	307.86	313.49	309.67	309.54	311.97	307.94	310.04	314.41	311.34	307.16	312.11	309.11	311.95	307.11	313.04	310.65	316.42	305.1	310.92	311.75	313.86	315.31	316.64	312.84	313.17	309.12	312.36	313.19	312.07
308.27	307.5	303.14	304.54	303.83	303.01	301.26	305.01	306.27	306.37	302.3	306.69	304.82	305.58	302.7	310.53	309.01	305.86	306.08	303.9	304.78	302.16	310.36	305.01	301.45	299.75	311.01	309.11	302.5	303.15	302.1	303.85	297.3	305.35	303.04	308.18	306.19	307.35	304.29	304.85	306.02	307.44	302.53	307.34	309.64	305.21	303.79	310.91	303.33	301.1
315.92	315.32	318.87	317.42	314.71	315.31	312.62	323.86	322.34	318.92	310.82	316.85	315.41	315.41	316.1	319.08	321.13	313.91	314.2	322.24	314.9	312.54	316.15	316.71	315.7	316.81	317.14	320.05	317.43	311.69	320.68	318.05	315.95	317.11	316.68	323.75	318.55	316.86	318.03	317.25	313.79	316.91	319.33	321.52	323.42	314.68	319.44	315.91	316.49	318.34
301.96	295.88	303.36	302.3	300.1	303.29	296.18	299.03	303.65	299.06	303.92	300.26	304.59	307.56	306.33	302.91	305.64	298.37	301.87	300.76	305.41	296.84	302.97	303.26	302.83	301.38	302.63	301.28	299.4	300.79	302.83	307.82	300.24	301.37	303.39	302.27	302.05	298.73	303.48	298.44	301.74	301.56	303.64	299.78	304.8	301.66	302.78	297.38	306.76	306.04
302.48	305.27	302.43	299.18	305.73	303.11	298.95	302.68	303.75	307.72	302.63	301.33	304.96	305.1	303.14	304.96	305.9	297.91	305.17	303.66	301.57	304	304.66	307.66	299.2	300.04	301.35	305.82	299.31	305.86	303.41	302.27	307.21	304.77	301.35	300.41	305.17	306.68	303.73	304.48	304.8	306.12	300.74	301.95	303.89	307.68	299.73	308.55	305.24	299.98
292.65	295.14	290.83	296.79	295.33	297.49	293.74	295.94	296.71	293.62	291.77	292.55	297.09	291.93	290.57	291.66	292.32	292.95	295.09	294.67	291.6	292.53	287.78	292.71	290.84	291.84	290.43	290.86	290.8	293.26	295.8	298.05	292	295.28	293.46	295.33	291.38	296.19	294.43	288.81	292.45	292.93	293.39	295.48	293.98	290.96	289.06	298.85	291.74	288.14
304.16	303.39	301.36	300.24	305.05	306.87	306.83	307.96	305.6	304.53	310.53	305.49	306.95	303.05	306.04	301.79	304.44	307.31	309.78	305.93	302.26	304.76	301.5	311.43	300.5	304.62	299.48	305.64	300.72	302.8	305.21	307.94	307.57	302.24	301.83	307.02	304.01	305.73	305.47	304.12	303.48	299.95	300.99	307.72	301.6	305.95	307.67	307.52	305.19	307.26
304.33	303.19	302.19	301.05	305.04	306.08	304.14	302.98	299.35	308.97	303.83	306.41	300.34	304.09	302.02	300.73	306.13	302.07	303.14	307.16	305.39	305.9	303.05	302.11	298.31	304.65	311.63	304.17	300.79	301.68	304.45	301.74	303.18	300.9	301.48	298.09	307.07	301.64	302.75	301.33	303.6	305.61	304.6	302.14	300.15	298.91	300.02	308.23	302.74	300.85
310.92	312.9	313.47	309.89	309.41	316.99	310.49	316.07	307.12	313.21	316.03	310.14	310.9	310.68	316.18	312.41	313.89	317	311.76	314.39	310.88	309.69	317.47	312.98	312.54	310.72	317.66	312	310.94	315.3	314.96	309.56	314.67	316.93	311.52	310.12	311.64	315.76	315.11	310.93	312.18	316.72	310.81	309.06	318.84	317.09	310.46	315.02	311.93	313.53
314.74	315.49	317.78	314.46	312.85	318.29	314.98	320.47	316.8	317.82	318.11	316.97	319.49	316.58	319.47	316.37	318.73	317.53	313.58	320.31	318.22	317.02	314.81	318.3	321.03	321.33	319.47	315.16	322.28	316.3	319	317.17	314.42	314.74	313.79	319.21	316.88	318.45	317.59	317.92	322.36	323	320.34	316.96	317.2	317.93	320.45	318.76	312.82	320.53
325.75	327.48	324.74	321.9	326.1	326.75	327.13	329.63	328.15	323.33	324.13	326.62	326.55	329.72	327.12	324.43	325.2	325.36	324.04	318.84	329.21	326.04	317.63	326.63	325.91	325.75	328.62	327.1	328.31	332.39	324.35	328.33	326.28	331.4	328.53	327.82	327.55	322	330.15	323.04	328.94	334.68	326.43	326.06	329.08	328.34	325.97	331.24	326.83	333.7
315.64	314.35	309.74	317.44	314	316.12	316.96	317.83	312.22	311.62	311.74	312.55	308.34	316.4	311.26	309.41	313.15	307.56	315.87	314.36	315.93	307.47	316.38	313.09	307.02	316.68	313.74	311.84	310.79	310.04	313.61	313.22	310.38	314.89	313.25	316.68	313.77	312.92	315.37	311.04	317.59	311.61	310.41	309.11	315.19	314.16	309.69	315.73	311.73	314.29
296.09	296.79	299.73	295.37	303.58	299.07	301.03	298.98	304.94	300.53	300.82	301.76	300.33	304.76	303.99	305.09	301.14	298.65	307.32	295.31	300.47	302.87	299.42	298.55	300.14	302.67	301.51	305.05	296.9	300.71	301.41	305.4	301.4	301.17	297.76	302.7	301.58	304.04	301.02	297.59	297.66	298.32	305.4	301.73	292.65	303.83	304.38	301.68	306.72	301.51
308.56	308.25	307.24	297.74	304.56	303.46	310.48	303.37	302.93	306.13	302.98	307.12	305.96	302.01	302.96	306.63	300.82	302.26	306	306.16	308.61	309.81	306.45	308.17	305.54	308.34	301.82	301.54	304.9	300.5	305.55	305.31	304.31	304.06	304.07	303.35	301.9	306.94	301.38	300.53	304.98	307.6	305.09	301.62	304.1	305.94	302.52	305.46	305.21	303.38
321.5	327.26	324.36	328.51	329.98	327.24	324.55	326.66	323.03	325.22	324.06	322.9	327.36	322.93	326.77	324.69	326.63	324	324.03	328.71	321.82	320.09	323.63	324.52	324.07	322.5	322.39	321.73	323.62	325.96	325.23	322.56	323.9	328.51	329.53	326.39	321.74	328.53	319.52	319.72	327.59	326.16	328.47	317.36	321.56	329.82	332.69	323.92	325.66	324.77
296.27	299.42	299.85	300.65	295.29	301.49	298.79	298.67	299.24	302.34	303.69	297.91	301.79	301.35	299.19	298.43	302.72	303.14	299.69	297.18	299.54	300.76	302.43	300.02	296.32	297.36	295.93	294.81	297.61	302.66	299.43	300.75	297.61	300.13	297.13	298.98	301.46	300.71	298.56	302.07	298.65	300.5	304.91	299.32	301.32	296.83	299.45	301.42	296.37	299.65
325.87	323.27	327.48	329.39	327.38	325.81	327.87	331.88	329.9	324.86	329.97	324.65	327.91	325.09	332.94	324.98	327.93	330.74	321.6	324.4	325.55	325.59	328.81	326.85	329.08	329.47	329.17	322.75	330.85	327.27	326.27	330.16	326.84	333.71	328.79	323.35	330.43	329.08	324.73	323.28	327.25	322.5	331.21	327.93	332.34	325.31	321.95	325.61	326.53	326.84
306.51	305.72	303.57	306.41	308.27	305.84	304.57	306.66	302.05	303.17	303.19	302.29	300.46	304.93	301.34	302.35	300.36	304.74	302.82	303.81	307.25	305.27	303.36	305.78	305.8	307.58	299.85	307.38	306.37	299.19	308.9	299.72	304.18	303.04	305.89	310.03	306.11	308.12	308.16	300.24	304.14	301.13	301.13	304.93	305.31	304.64	305.57	301.42	301.53	301.63
312.93	315.53	310.15	309.33	312.97	316.45	307.33	309.38	313.8	309.79	306.01	314.18	313.03	312.66	313.4	311.87	306.38	313.4	314.71	315.54	320.69	314.44	315.26	309.72	313.98	317.96	309.7	315.9	315.37	310.66	313.25	310.63	315.42	305.61	315.32	311.16	312.1	312.31	315.59	312.36	309.1	314.53	316.93	315.22	317.84	310.15	313.36	311.31	314.17	313.03
303.87	305.52	309.27	304.22	304.66	305.74	305.1	300.33	309.7	304.15	309.79	308.45	306.06	312.26	308.19	307.18	304.23	306.3	304.98	307.07	308.86	307.58	310.88	309.37	314.81	307.13	310.83	308.61	302.91	303.5	306.73	307.14	308.44	301.48	308.76	304.12	304.2	305.65	305.25	303.15	303.11	308.79	309.39	312.43	306.58	306.09	310.5	310.29	302.83	308.54
294.55	295.53	293.8	296.73	296.56	302.24	301.85	295.74	296.65	298.26	299.44	299.18	297.48	298.35	290.82	297.46	295.28	293.02	295.88	300.74	301.95	294.25	290.77	292.4	296.84	295.58	294.6	300.82	298.76	291.8	300.07	296.41	297.59	295.25	297.49	298.37	296.51	294.68	293.22	296.86	292.4	299.85	295.76	296.3	289.75	292.28	301.36	297.21	295.48	298.06
303.98	303.42	302.09	306.16	306.24	303.74	304.47	305.34	304.74	303.91	304.84	302.88	305.61	300.42	306.57	304.39	304.56	306.48	303.24	307.51	312.95	304.8	302.56	301.25	303.47	304.59	301.31	306.2	307.38	305.1	307.55	306.78	301.37	300.32	304.3	307.44	307.15	304.87	301.28	305.21	304.01	303.76	305.25	308.79	305.83	304.15	308.33	303.39	301.64	305.47
302.68	297.45	295.59	294.74	291.45	296.43	293.29	293.48	296.21	291.27	295.64	292.12	296.6	291.86	298.2	292.12	296.64	300.05	296.61	292.41	295.2	295.15	293.05	297.07	298.13	295.77	297.23	297.86	291.53	299.56	295.83	294.73	294.44	294.69	296.61	296.53	292.06	294.73	297.72	296.45	291.25	296.14	294.21	293	297.36	296.4	293.7	296.1	300.53	291.92
307.66	308.56	312.66	308.4	306.96	302.9	303.75	308.46	305.55	302.52	306.76	308.5	308.89	304.73	304.3	303.24	306.24	307.57	299.57	301.78	309.53	303.36	302.68	305.32	299.56	305.19	305.92	303.01	304.61	301.26	304.42	303.17	308.66	303.2	305.68	307.92	304.62	307.67	307.96	302.92	301.3	305.82	299.7	303.34	303.28	305.85	303.03	306.91	303.4	306.49
309.14	310.19	309.93	306.05	307.36	307.04	309.34	307.41	313.48	311.83	313.43	309.7	311.15	307.4	309.83	310.95	308.6	305.66	308.09	312.69	308.9	304.74	308.24	307.64	311.66	307.95	307.69	306.41	305.17	308.78	309.45	304.54	312	309.79	311.76	310.45	314.22	312.24	303.75	311.85	304.91	309.29	310.84	308.08	306.25	314.86	311.55	310.54	315.91	310.07
317.42	320.29	317.18	319.3	316.41	315.53	316.95	315.44	311.33	318.71	310.92	314.51	311.44	313.44	316.02	314.68	312.09	312.88	312.81	319.39	314.83	319.5	315.41	322.56	317.14	313.21	318.41	316.3	313.91	316.37	318.04	311.5	311.95	312.34	312.45	313.59	313.3	318.22	316.29	313.85	312.53	314.02	313.57	317.09	317.44	316.01	316.41	316.44	322.23	317.21
304.11	302.45	305.29	304.1	300.67	302.32	303.33	303.33	300.82	299.87	305.12	302.74	296.33	299.65	299.71	302.57	308.42	302.91	302.19	311.61	307.24	307.46	298.43	303.96	301.55	302.23	303.43	303.96	303.47	302.56	304.5	302.55	300.86	305.18	302.41	303.27	302.55	307.11	306.17	302.21	296.6	302.87	301.5	302.75	300.45	304.42	305.7	302.33	303.7	301.57
318.18	314.78	316.21	319.38	315.69	310.32	307.13	314.2	315.98	311.02	307.8	315.01	313.93	310.28	315.31	312.19	311.32	309.03	308.52	317.92	314.68	310.4	316.94	313.98	308.66	308.06	312.78	315.36	315.81	311.21	313.55	311.97	316.06	316.05	312.36	319.11	313.41	310.55	315.05	315.47	317.58	309.68	312.67	311.78	316.25	318.49	316.92	311.15	315.27	316.39
312.07	320	313.1	317.99	311.55	314.95	316.16	316.05	310.54	314.01	319.21	314.06	315.6	312.71	311.19	314.58	315.25	314.01	310.22	315.72	311.93	313.62	312.27	314.59	315.43	313.05	313.1	312.94	308.48	316.8	318.64	313.65	316.6	309.23	311.55	316.78	314.57	315.8	315.14	310.75	315.16	308.14	313.69	313.14	313.86	310.39	313.41	316.53	313.96	315.13
321.2	315.06	319.62	320.52	318.45	318.28	320.47	316.13	318.38	319.66	319.44	314.61	313.74	319.38	322.88	323.42	322.26	319.45	316.63	321.36	323.27	319.22	314.73	318.2	318.54	319.9	318.84	312.68	321.64	319.65	319.2	316.91	319.76	321.44	322.88	323.8	313.27	316.41	318.26	313.88	316.31	321.55	318.18	317.66	317.48	319.3	315.54	316.55	318.44	319.14
317.6	320.88	319.06	317.63	317.28	311.83	317.35	319.05	317.21	322.67	318.26	313.77	321.52	319.1	318.22	318.38	319.77	317.48	317.32	320.51	320.85	318.14	317.23	317.5	320.05	317.74	315.09	322.43	319.64	315.5	316.58	321.86	325.52	319.72	318.82	318.23	320.7	318.98	315.39	320.3	322.51	320.89	317.56	313.88	316.73	317.9	318.75	320.76	323.37	316.79
302.38	308.26	300.26	299.87	306.67	304.06	300.95	300.39	298.51	303.57	304.98	303.21	299.64	295.92	303.32	299.23	301.45	301.62	302.66	305.2	304.36	305.23	303.82	305.17	303.75	305.56	300.47	299.74	301.46	299.83	299.57	301.6	305.53	304.64	300.59	304.21	303.59	303.59	301.56	305.99	304.5	300.17	302.17	302.17	298.75	306.39	305.17	307.2	300.69	302.83
297.14	292.86	290.47	294.97	292.07	290.22	295.91	295.9	293.71	293.1	287.08	292.76	287.97	290.96	295.87	295.84	294.16	288.51	289.14	291.41	290.75	300.33	295.76	296.14	299.24	294.68	289.91	292.86	295.46	295.54	294.27	292.46	295.19	296.51	293.15	292.6	299.08	292.91	293.84	299.43	294.88	296.29	295.53	293.75	301.18	292.75	293.56	298.12	295.76	294.38
305.42	305.88	306.29	308.57	300.26	304.92	308.84	314.18	311.29	303.88	308.7	309.25	310.39	307.16	313.64	310.15	302.33	312.35	301.56	309.64	309.12	311.77	309.8	306.78	311.83	311.09	311.7	305.72	311.62	308.94	306.88	305.25	307.25	305.62	309.94	314.72	307.96	310.21	313.98	308.43	307.16	307.65	308.9	307.52	309.58	312.21	309.69	311.98	309.04	305.82
295.19	294.8	300.45	296.16	303.17	299.39	299.05	302.96	297.77	296.87	298.68	297.94	294.61	295.97	298.98	297.81	294.29	298.86	297.05	296.61	299.42	298.04	302.04	302.72	299.93	297.5	297.53	298.46	294.97	299.76	299.8	299.2	303.96	298.4	301.04	296.32	291.61	298.84	299.88	291.86	299.32	291.25	292.17	294.89	299.43	296.37	295.87	300.17	299.13	299.2
297.4	294.27	296.08	291.34	292.86	295.91	297.15	299.91	300.83	300.65	295.89	298.95	296.92	291.26	301.08	292.43	297.8	302.08	296.04	299.06	297.51	292.89	297.98	296.83	300.5	298.98	298.91	299.53	297.15	294.1	295.9	294.91	297.74	297.13	295.71	292.74	292.42	292.02	298.03	301.01	298.47	298.58	299.32	298.9	294.95	301.24	294.62	298.66	298.92	295.13
312.87	318.55	315.98	315.8	314.93	318.38	319.28	316.76	318.29	318.39	319	317.79	317.64	317.13	321.66	315.31	316.91	316.4	313.23	315.82	313	316.99	322.81	310.32	311.11	315.87	320.22	316.14	320.34	307.32	315.37	320.49	316.04	319.14	310.62	313.27	318.75	321.01	315.04	316.7	317.8	313.79	319.3	316.08	311.25	315.04	319.02	317.87	313.58	320.07
304.95	298.42	291.29	298.99	301.48	300.55	298.22	299.5	303	301.46	299.32	300.36	301.73	304.62	299.49	302.57	305.28	302.07	301.68	303.86	299.5	304.23	303.94	309.44	304.17	301.04	302.32	302.88	304.06	306.21	298.47	302.37	299.5	308.91	303.3	301	299.56	303.94	299.72	297.77	310.12	296.5	301.91	297.9	306.41	298.22	304.61	305.62	300.12	302.53
301.09	302.34	303.42	304.44	302.93	302.14	300.6	306	303.66	305.68	301.12	299.13	310.24	300.82	303.24	306.95	301.49	303.63	304.24	306.04	302.04	296.8	305.27	301.69	303.73	301.28	305.07	299.84	297.32	302.25	301.05	303.56	300.5	302.43	303.4	305.73	305.87	305.6	303.73	303.79	304.21	303.18	307.19	305.58	304.27	303.27	302.09	303.5	304.08	300.82
301.77	304.75	301.23	304.84	301.16	306.69	307.61	305.64	303.4	301.93	300.52	300.84	302.98	297.26	300.84	306.01	299.15	305.66	300.63	304.44	304.23	301.34	297.71	301.65	301.76	300.45	311.16	303.8	302.29	298.84	303.83	301.59	300.52	305.63	299.05	309.96	304.01	303.01	301.92	306.1	302.27	303.84	301.15	302.74	303.42	298.08	301.61	306.01	301.13	302.94
305.46	304.86	303.74	309.77	301.75	302.14	302.39	302.52	305.04	304.97	304.86	305.29	306.92	305.72	303.87	306.04	306.13	310.5	304.99	299.27	301.72	304.3	309.17	302.45	305.45	311.53	300.14	301.58	300.53	307.68	306.6	307.3	306.79	309.66	307.68	305.01	302.85	303.8	308.33	303.08	308.25	302.12	301.46	304.73	307.29	309.3	297.37	306.7	304.66	303.19
304.64	307.64	303.63	309.24	304.54	304.14	302.18	308.46	305.8	300.91	305.6	300.41	297.17	304.43	299.71	304.81	302.29	306.35	305.76	297.92	302.2	301.07	305.91	300.31	302.17	304.78	305.01	301.92	298.56	305.84	301.08	305.93	294.77	303.95	305.14	301.82	297.87	301.6	296.71	306.68	309.14	302.96	304.06	303.28	307.27	301.8	303.45	304.18	300.6	301.91
298.5	293.55	295.7	295.33	287.08	301.6	291.43	295.71	293.12	299.75	296.04	298.52	301.03	292.29	302.6	300.83	296.27	289.99	294.16	293.46	289.98	299.3	298.96	293.82	296.89	295.44	299.64	299.91	296.23	294.47	297	300.14	294.28	295.03	290.14	295.23	296.71	297.68	289	298.12	295.67	293.17	293.05	299.11	294.95	295.95	296.73	298.87	293.48	292.1
301.16	308.38	304.63	313.56	303.34	305.04	301.78	301.51	307.29	310.72	307.59	307.05	305.75	307.93	299.3	302.35	301.87	305.42	300.46	298.44	306.5	302.46	300.56	296.18	306.01	305.69	306.43	302.36	303.12	302.98	301.41	304.15	306.95	301.93	303.88	302.45	301.69	304.23	302.63	305.37	301.83	309.6	304.46	302.67	304.17	302.21	305.96	302.69	301.9	304
298.35	300.03	299.28	301.16	301.36	301.94	303.16	296.06	301.74	303.06	299.4	301.69	299.44	299.77	305.77	297.27	300.34	305.27	304.56	301.11	300.33	300.27	301.39	301.06	299.94	298.91	298.76	300.88	298.53	300.2	300.91	301	300.56	297.62	299.3	303.61	298.62	303.52	300.41	298.41	298.39	294.21	298.37	297.31	300.12	299.01	297.79	300.26	298.19	302.18
315.38	308.76	310.8	311.41	313.38	314.88	311.28	313.76	313.44	314.58	313.62	313.4	314.04	316.23	312.37	313.25	311.94	313.45	315.91	318.04	311.95	318.45	315.5	314.76	317.99	310.15	312.09	313.66	313.18	317.08	312.31	311.87	307.09	310.81	310.57	312.53	315.09	316.08	313.4	312.73	316.8	316.66	316.74	313.25	317.69	309.98	314.76	314.21	312.08	315.47
314.7	320.13	322.7	318.78	318.6	322.6	318.32	317.42	322.41	322.73	319.28	315.79	317.92	322.8	318.95	320.78	320.02	315.25	323.12	321.27	320.81	318	320.13	321.68	317.75	319.75	321.45	319.17	320.31	320.18	316.84	319.12	323.23	319.72	318.64	314.86	323.28	317.91	321.71	318.8	315.71	322.76	320.61	321.37	322.73	318.07	316.31	315.93	322.2	318.18
308.77	305.34	309.09	303.54	302.59	306.33	305.88	304	312.25	308.53	310.41	307.54	303.31	305.94	306.27	315.92	307.02	309.53	306.45	305.83	306.02	306.24	306.72	303.65	303.4	304.07	308.01	306.56	310.23	307.15	307.06	308.18	310.71	307.5	312.61	305.18	307.3	307.32	312.39	312.74	302.47	308.08	305.66	304.82	304.59	306.97	304.1	306.44	308.06	305.88
313.56	311.68	309.32	309.58	312.49	312.22	310.27	312.78	309.91	314.55	309.88	312.15	316.62	307.44	315.17	311.09	311.36	312.13	314.71	306.02	311.75	315.61	308.91	308.27	312.45	310.23	313.34	314.94	317.19	316.63	314.01	317.78	311.34	309.52	307.15	307.46	308.63	314.37	317.56	312.12	316.81	317.44	313.69	316.02	312.62	312.95	308.87	312.37	309.85	314.77
326.34	320.88	323.31	324.36	327.22	322.4	320.98	321.53	328.73	326.05	321.87	325.06	321.42	321.07	325.23	328.2	327.93	328.25	322.84	326.51	326.83	321.22	325.21	323.35	319.4	324.83	319.37	328.55	327.18	324.33	326.11	320.92	321.74	324.35	325.89	320.4	325.79	327.36	327.68	327.84	327.76	328.62	326.84	323.62	325.71	323.58	325.7	325.15	323.52	328.9
299.79	288.57	301.58	298.4	294.82	298.14	290.32	297.31	293.89	293.98	295.6	292.29	295.02	291.94	295.06	292.26	292.72	296.23	289.9	292.85	294.36	293.35	294.37	292.88	292.52	295.64	293.39	289.65	302.23	294.99	293.06	294.89	294.58	289.56	294.22	297.79	290.44	289.71	300.87	292.45	290.09	291.9	291.77	294.98	288.87	285.67	286.52	288.62	295.67	291.46
306.48	304.83	301.96	305.6	303.93	308.63	305.07	303.51	304.72	310.07	307.25	310.53	309.43	303.49	308.45	307.8	303.26	304.66	307.97	304.22	303.41	305.94	306.85	305.82	305.4	301.89	305.52	302.61	305.29	299.11	304.7	307.17	306.37	300.36	304.29	306	305.29	308.34	304.27	308.71	305.46	306.73	302.24	309.96	307.5	310.49	305.39	308.14	299.61	306.26
316.77	316.63	318.82	315.27	309.89	318.36	322.2	314.55	316.2	320.98	320.3	316.34	316.42	314.4	313.33	316.69	320.46	319	318.49	320.74	318.62	317.03	319.16	318.01	314.51	319.67	319.55	315.96	314.91	316.58	319.18	318.2	318.94	313.74	318.71	312.77	320.54	319.72	321.37	313.99	316.05	317.77	319.47	319.16	317.53	321.11	320.32	318.06	320.36	315.71
300.16	306.06	299.88	299.41	299.75	305.49	305.16	302.48	302.23	303.21	300.28	301.45	301.79	306.27	297.9	302.37	303.78	301.42	303.14	304.05	300.33	304.81	299.21	295.93	299.78	303.75	301.38	303.47	306.11	301.07	301.07	308.33	305.9	307.11	301.25	303.53	301.61	304.11	304.61	302.32	301.21	310.3	297.33	299.62	302.12	306.2	301.89	303.24	306	304.23
316.11	316.39	318.82	316.39	312.36	310.52	312.7	305.98	312.32	310.52	307.1	311.84	318.92	311.14	312.1	311.36	312.46	313.46	315.3	315.32	319.84	313.94	315.71	315.67	313.46	311.16	315.9	309.93	314.21	317.59	308.3	311.52	311.65	315.26	311.39	314.72	314.46	315.13	313.36	311.43	313.96	311.48	311.38	313.19	315.2	312.58	318.02	315.76	316.75	314.92
318.66	323.15	318.16	320.98	316.4	318.85	316.51	322.68	322.73	317.71	317.58	319.68	317.93	318.26	322.04	317.76	318.16	322.08	323.61	316.02	319.08	322.38	321.18	322.02	314.55	316.61	320.09	321.24	316.77	315.74	320.25	323.19	323.57	322.27	316.7	317.04	318.67	319.14	318.57	316.15	318	318.55	324.76	316.94	322.22	313.77	316.21	320.5	318.74	317.16
314.07	310.8	311.88	307.63	313.76	306.51	307.81	312.21	313.58	315.8	311.63	314.04	312	306.45	310.64	316.98	312.96	312.12	308.38	313.6	314.87	313.85	305.53	312.42	314.54	316.58	307	310	308	315.74	309.24	308.52	311.91	305.43	315.02	308.33	307.14	313.58	311.05	310.72	311.2	317.13	311.11	314.89	317.56	308.25	313.98	312.38	310.59	311.13
329.03	327.26	328.35	331.93	325.7	326.13	328.94	325.67	324.77	331.24	327.85	326.32	326.39	328.55	324.61	327.17	327.28	327.93	329.11	330.94	328.37	328.94	328.34	331.94	325.62	323.13	330.07	328.69	325.57	332.84	325.34	325.39	330.81	328.55	330.62	330.8	326.54	329.83	328.06	329.75	331.67	324.86	327.18	327.07	331.19	330.11	321.54	326.71	331.73	327.44
301.8	296.57	306.25	302.13	302.48	300.36	301.82	300.96	302.81	304.9	301.9	305.89	306.2	298.79	298.08	297.83	300.84	302.98	307.39	297.81	305.54	293.39	307.69	301.74	305.59	300	304.59	302.87	306.42	304.69	301.88	297.03	302.89	309.39	300.87	306.45	298.09	300.89	300.75	303.55	297.9	303.38	299.56	301.27	299.62	306.89	301.48	304.86	300.65	302.94
312.3	314.55	309.61	310.5	313.24	316.34	312.49	309.48	313.27	308.85	313.89	315.65	311.35	313.79	315.12	311.02	314	312.03	308.86	312.48	310.87	314.46	313.08	314.54	316.33	312.47	314.67	315.47	309.46	305.28	317.34	310.89	309.16	315.49	313.86	313.48	316.49	316.81	309.96	314.77	316.37	313.3	308.27	310.76	311.7	308.43	310.54	308.29	310.81	309.5
296.21	298.91	299.18	297.64	297.71	297.43	296.58	299.34	296.47	294.43	300.53	295.87	301.28	296.49	296.44	291.64	294.81	294.53	298.9	290.24	298.61	297.58	301.04	300.98	295.4	297.19	300.68	295.25	296.96	296.85	299.33	296.45	292.46	299.62	300.02	300.98	293.44	300.27	299.21	293.7	298.06	296.09	297.23	293.45	295.31	296.43	298.08	296.34	292.5	295.58
318.31	314.81	317.92	317.59	319.45	322.14	316.49	320.05	318.15	322.14	317.12	324.21	313.36	312.33	317.81	316.26	321.99	315.23	319.01	317.77	313.32	315	319.09	315.1	316.01	320.38	325.39	316.09	317.77	317.42	318.23	319.96	316.75	318.23	318.16	316.5	324.4	314.29	317.16	320.56	319.67	316.3	315.38	316.26	320.19	318.95	315.12	316.2	316.86	318.55
306.18	305.48	307.19	308.95	302.22	303.55	303.11	304.23	308.42	305.33	307.07	304.82	305.74	305.91	307.17	306.61	300.71	306.66	302.37	310.11	305.15	310.91	309.41	304.45	303.44	305.14	305.05	306.53	307.36	306.48	307.11	303.75	304.83	304.46	312.14	305.55	303.12	308.17	306.12	302.9	310.73	304.96	302.83	299.61	306.91	308.7	311.94	307.15	304.83	303.76
315.18	310.87	315.17	316.79	310.99	312.85	318.18	314.16	314.85	315.69	313.14	314.11	316.04	315.13	309.67	316.55	306.66	316.27	308.31	312.02	317.46	309.27	313.82	312.18	313.9	313.72	309.69	312.69	316.08	306.75	310.41	312.77	309.1	313.74	317.91	313.64	315.04	309.63	308.24	318.66	309.92	308.36	309.08	310.37	317.63	317.56	314.39	311.53	314.47	310.8
318.16	314.99	321.22	315.79	313.73	319.12	314.48	316.91	313.95	314.28	316.16	317.56	316.24	318.61	312.78	314.27	321.14	315.38	313.34	310.46	317.51	314.06	313.26	316.01	311.48	317.11	317.03	317.9	316.72	313.44	314.37	318.14	317.21	317.44	314.99	313.42	316.44	316.14	321	310.31	314.08	316.33	314.11	314.83	313.54	316.13	311.93	316.75	316.11	310.98
322.15	318.99	318.5	319.85	319.22	316.3	315.14	317.26	317.85	316.19	318.9	317.35	315.58	315.19	316.01	316.29	316.56	311.79	313.9	317.86	317.56	316.26	319.8	316.77	317.34	316.19	317.59	318.97	313.85	317.94	311.74	316.81	322.18	321.66	316.95	316.23	322.46	312.79	323.88	311.02	316.94	313.73	320.86	319.26	314.91	319.15	316.43	324.34	317.05	311.86
294.23	293.3	298.02	294.99	288.29	293.67	295.95	290.3	290.1	293.5	291.73	296.99	291.22	290.21	292.79	295.11	293.16	294.9	294.21	291.47	295.65	296.14	295.69	294.9	294.63	297.38	290.4	295.15	289.1	295.51	292.98	289.56	293.49	295.99	291.94	297.25	297.92	293.08	300.63	293.35	296.1	301.1	293.86	296.5	296.89	294.28	291.9	297.18	292.18	299.33
327.1	330.37	328.78	333.25	335.52	327.49	330.98	329.28	327.53	327.56	328.85	329.46	329.36	327.33	330.87	329.32	330.95	322.68	330.24	330.24	323.94	330.47	330.77	326.36	326.92	326.26	326.63	326.03	333.09	325.82	332.62	323.87	322.62	329.5	329.08	330.06	329.59	328.12	330.7	330	328.19	332.31	327.75	329.05	325.12	325.49	331.64	329.01	328.91	330.04
300.68	302.77	308.05	304.18	304.34	299.02	301.13	296.83	302.43	298.03	304.76	301.99	301.39	300.99	302.31	302.47	300.83	301.56	303.93	299.65	298.05	303.98	305.74	298.83	299.99	300.87	298.78	299.26	303.08	300.94	300.91	306.37	302.72	302.83	299.48	297.17	301.58	303.37	306.52	307.83	303.84	303.17	305.88	304.52	302.23	298.01	296.51	304.05	304.88	302.99
324.31	319.96	324.22	321.37	324.08	329.1	326.04	326.57	329.16	325.49	324.62	322.73	323.93	324.78	325.15	326.7	323.88	328.18	325.91	326.82	319.88	321.64	327.99	328.34	322.9	324.81	329.87	325.48	322.88	326.18	325.09	329.09	323.53	327.2	328.51	324.53	324.17	325.55	324.36	322.35	324.97	328.42	323.77	322.82	321.49	330.9	326.52	322.41	326.07	326.96
297.57	301.09	303.57	298.91	306.72	301.57	296.19	300.01	302.67	298.53	303.16	304.43	300.41	304.14	305.68	303.37	301.83	301.05	304.55	300.68	304.02	296.1	301.94	300.71	301.42	305.94	299.61	300.78	299.99	306.93	304.79	302.19	297.67	304.14	302.15	303.96	306.98	303.42	303.78	305.86	306.8	303.52	306.52	304.63	297.07	301.03	303.09	304.41	300.59	302.01
302.42	306.49	305.4	308.67	305.67	305.73	302.56	306.58	305.3	304.35	304.12	309.29	305.35	302.1	301.96	305.21	311.33	305.76	305.52	304.89	303.94	303.73	308.63	302.08	307.47	304.72	306.44	303.2	304.2	303.51	302.29	304.63	303.42	304.76	311	304.02	305.51	310.38	308.99	304.86	299.68	303.52	305.86	306.64	301	303.22	306.51	306.3	305.78	305.01
316.69	310.26	312.45	312.57	312.98	309.43	314.27	314.89	309.2	313.4	312.31	310.97	314.71	312.08	313.05	316.93	308.2	315.17	312.76	307.21	319.78	312.77	311.93	313.55	313.93	308.45	312.64	309.58	312.7	313.97	306.9	311.51	314.73	308.92	312.4	313.63	316	314.02	309.92	314.22	308.72	320.59	314.47	318.02	313.79	313.45	309.96	312.48	316.02	316.93
315.37	311.4	306.28	314.1	309.73	314.36	312.85	314.73	316.54	309.24	314.16	312.87	311.69	308.62	313.8	315.3	311.24	313.59	308.16	311.82	312.07	311.34	315.25	314.6	312.3	310.06	316.53	310.14	316.38	311.42	314.11	313.58	313.01	311.55	315.34	309.9	313.87	312.09	310.59	316.67	318.17	310.29	312.73	315.13	310.7	317.9	310.61	309.75	305.99	314.21
299.87	309.4	304.75	302.88	303.53	303.36	302.97	308.97	308.37	305.08	305.41	304.98	306.53	306	305.7	303.78	307.14	306.49	306.64	306.72	305.75	306.88	310.33	307.04	309.33	311.35	305.17	304.83	303.88	307.03	305.11	304.29	302.04	303.89	302.27	307.46	306.34	306.25	302.45	302.63	304.01	300.33	304.34	303.78	307.54	304.33	307.42	309.15	298.52	306.47
310.14	313.63	310.95	316.6	315.12	317.33	313.97	315.58	317.68	320.17	314.13	314.19	315.4	314.36	313.52	318.56	315.1	316.98	310.25	317.46	321.04	316.44	316.09	311.19	313.39	311.99	314.77	312.05	312.85	314.15	317.7	318.92	316.92	309.61	317.59	318.62	315.06	315.64	315.44	318.41	316.73	312.64	316.42	317.97	315.2	314.23	312.96	315.28	317.26	317.64
329.76	323.18	323.83	326.5	326.95	332.04	325.95	328.91	325.56	329.83	326.77	328.62	331.03	326.55	331.48	327.89	330.87	326.56	326.92	326.6	328.39	322.99	328.46	325.48	327.12	330.57	332.65	325.84	327.91	325.04	330.25	329.2	324.64	330.02	327.68	328.81	326.63	332.58	329.5	326.83	325.98	329.24	329.24	325.9	326.64	328.68	323.72	322.08	327.29	327.8
301.89	303.23	304.11	299.76	304.66	299.96	307.02	305.28	301.76	301.55	300.11	299.69	306.36	303.55	301.93	303.2	302.58	299.4	297.05	301.79	301.71	299.62	301.35	300.05	307.36	304.68	305.52	305.15	302.69	300.12	299.39	300.88	301.13	298.44	303.97	300.32	301.72	302.92	304.9	302.77	300.67	304.22	307.49	302.92	301.64	303.98	300.13	303.3	299.43	293.21
313.28	310.57	314.31	312.6	312.44	309.98	310.5	314.67	311.67	313.12	311.34	314.72	313.7	313.07	312.56	312.96	310.37	313.22	310.47	313.26	310.78	315.97	312.66	309.85	311.59	315.72	308.95	311.43	309.69	312.33	307.34	315.28	310.56	310.99	306.73	309.11	307.78	315.01	314.12	310.46	312.15	314.65	310.09	313.39	309.3	311.66	310.47	309.62	305.78	316.23
304.35	304.15	300.17	307.21	303.81	302.13	297.32	301.08	299.87	300.87	302.61	303.04	303.53	301.48	302.26	303.95	304.11	303.34	302.73	301.32	304.14	304.26	302.46	299.68	294.3	306.72	298.85	304.27	303.18	302.37	302.74	303.74	298.23	301.82	301.2	303.49	301.28	303	306.92	303.89	303.47	303.79	302.72	299.28	305.43	297.6	303.78	304.91	299.98	302.72
304.5	305.58	303.81	303.73	299.15	303.34	303.8	304.55	303.66	310.01	307.02	304.31	303.71	301.63	305.7	305.9	307.13	305.09	304.79	303.48	305.47	302.94	303.92	305.68	306.45	306.72	301.1	304.6	306.35	304.4	300.72	303.84	308.01	302.55	306.28	309.81	303.7	304.27	304.56	303.32	308.41	300.74	306.41	306.23	305.54	307.39	301.57	301.56	309.59	308.64
311.05	304.19	301.49	304.11	306.2	304.8	303.39	299.65	302.52	302.72	301.13	303.36	303.3	307.31	302.96	301.04	299.8	303.09	303.56	302.2	304.12	305.26	304.48	301.52	306.5	305.83	303.72	303.92	304.7	301.93	304.87	309.7	304.95	300.79	305.56	305.62	296.37	301.47	303.7	305.25	300.33	298.98	305.03	303.93	306.2	302.48	298.54	302.87	305.4	303.23
317.33	310.29	315.66	310.52	313.11	313.08	311.83	311.32	315	313.95	309.28	310.45	313.99	313.06	316.9	313.54	314	311.41	312.5	312.26	310.64	312.06	310.36	314.69	313.64	311.04	314.89	312.81	308.37	313.86	312.77	313.55	314	310.54	315.01	321.24	315.56	312.15	309.26	314.66	310.57	310.38	310.27	306.21	314.39	313.41	315.75	314.41	313.84	316.92
319.34	315.24	317.77	323.18	318.77	315.38	318.68	318.05	315.06	317.33	315.42	317.9	321.26	316.94	315.19	321.72	314.83	316.44	316.52	319.46	315.19	318.13	314.69	313.03	313.64	318.14	315.4	317.23	320.34	317.01	320.15	315.99	317.49	316.84	318.72	317.84	319.76	316.62	317.76	319.73	317.47	321.99	316.29	316.56	311.3	320	318.9	318.66	319.72	317.51
304.82	300.55	308.05	306.72	296.58	304.5	305.37	303.95	300.85	301.24	300.76	304.15	304.4	301.3	300.89	306.35	304.6	304.56	299.57	303.37	306.24	304.44	301.63	306.06	301.93	299.91	298.22	300.97	301.78	309.22	301.34	302.49	300.12	304.36	305.63	303.28	303.4	300.76	306.48	306.48	307.14	304.98	300.51	301.6	299.92	301.73	299.73	296.71	301.07	299.24
323.74	330.17	329.21	327.32	326.76	328.9	333.37	327.02	331.31	329.9	327.44	331.4	327.25	324.61	327.91	330.7	330.32	325.75	328.28	326.43	326.35	327.27	324.66	327.65	331.19	330.01	327.45	324.9	329.9	326.86	324.11	331.31	330.19	328.88	329.01	325.35	330.7	325.45	331.18	328.94	323.81	325.98	328.27	322.53	329.96	325.44	327.75	330.38	328.58	327.74
294.45	291.76	295.74	300.1	294.45	295.73	294.63	292.91	293.98	291.48	295.17	302.66	297.54	294.96	299.96	300.66	293.4	293.35	301.04	294.82	293.14	295.92	293.26	295.31	294.45	293.74	299.63	294.3	295.98	292.92	294.47	295.58	297.24	293.39	300.08	292.83	293.15	300.18	289.73	298.13	294.25	290.01	293.84	292.04	293.87	292.91	295.99	296.64	296.92	294.79
308.78	314.53	311.02	313.79	312.1	312.44	314.14	310.88	313.76	313.2	312.2	309.77	310.04	315.3	311.41	313.26	310.07	307.56	309.62	312.01	310.99	317.58	311.2	309.56	313.94	310.75	311.33	316.31	311.26	309.54	310.92	311.22	316.24	305.8	310.41	309.83	318.75	313.87	310.23	311.24	315.87	315.92	310.75	311.61	307.15	313.33	315.07	313.02	317.68	311.8
302.85	308.75	308.55	307.22	307.89	306.66	306.68	311.26	312.45	309.28	309.15	310.4	305.13	301.59	302.59	304.86	304.17	309.83	305.52	308.73	308.87	308.34	304.46	301.47	309.58	308.07	312.23	309.66	306.9	305.22	304.19	304.36	311.75	304.67	308.13	311.39	305.74	309.16	303.97	306.33	309.77	312.69	307.11	309.57	303.53	305.93	310.67	306.57	305.91	308.57
299.99	299.45	300.75	300.36	300.69	297.85	296.46	295.95	296.85	302.2	301.68	296.55	301.91	301.5	303.98	300.72	304.06	300.73	298.54	300.4	298.76	303.16	301.25	301.72	305.89	298.17	297.99	300.51	298.12	297.62	297.83	300.17	302.66	299.54	300.94	301.31	297.85	301.83	298.01	299.19	296.7	301.65	302.09	296.76	299.13	299.84	300.33	294.69	298.19	301.62
305.9	303.11	307.88	302.47	305.57	305.81	308.77	304.39	308.04	307.4	309.69	308.96	303.8	307.61	302.06	307.02	304.72	306.9	305.5	305.83	302.98	305.74	304.85	306.09	306.39	305.02	304.96	302.54	301.92	300.3	302.86	307.67	314.28	306.91	308.75	303.52	304.48	300.81	303.12	302.69	303.47	303.84	308.23	310.83	306.11	300.79	303.06	302.85	304.64	304.84
303.45	305.48	302.53	297.43	296.6	291.09	299.08	298.05	304.39	302.79	304.1	304.66	304.04	306.31	297.25	300.02	299.94	304.48	292.66	301.71	300.14	306.58	301.11	306.28	296.13	297.68	309.35	301.3	302.01	305.15	301.47	300.67	299.02	299.33	298.38	304.71	299.73	304.29	305.44	306.91	297.21	304.65	303.7	304.38	302.1	302.93	299.05	300.1	296.75	304.68
302.93	302.52	302.91	301.51	306.49	303.45	303.64	304.49	300.41	306.51	304.8	307.2	302.63	305.22	301.68	304.33	302.1	309.45	304.13	303.61	304.59	303.67	301.14	304.71	303.1	303.76	304.1	302.73	298.75	306.48	303.57	307.71	305.85	303.31	302.57	301.04	302.66	302.41	301.98	301.96	302.34	303.75	304.01	305.24	306.95	302.02	300.91	305.78	304.41	305.21
304.11	302.87	307.32	308.57	308.23	309.86	304.16	303.14	308.24	306.64	302.56	309.37	311.08	302.78	300.68	304.5	305.56	310.2	303.01	304.31	310.33	302.65	303.06	305.04	303.01	307.16	299.68	309.82	306.9	305.74	307.71	303.32	303.35	308.9	302.58	302.12	310.7	303.87	308.58	306.16	306.76	303.62	305.68	302.6	311.01	305.48	303.67	309.73	303.14	307.12
314.82	308.17	313.3	313.47	315.69	313.3	310.5	312.95	318.45	308.51	315.8	306.07	308.98	312.75	307	311.44	311.84	312.07	310.36	311.05	316.85	312.88	313.67	317.58	315.45	308.28	315	320.54	312.43	312.53	317.93	308.68	307.49	314.51	313.49	311.37	308.53	310.66	309.9	317.04	315.14	315.31	310.3	314.78	311.72	313.23	307.59	309.01	309.85	311.84
304.81	310.85	308.12	310.36	309.7	312.77	312.51	312.12	311.51	312.7	308.08	308.84	309.98	313.97	311.34	311.03	310.74	314.04	314.28	311.01	312.97	309.37	306.05	314.11	309.81	315.42	313.78	310.35	311.17	314.9	305.74	311.48	309.47	309	311.58	307.55	307.45	309.54	305.29	311.33	313.15	309.7	308.13	308.76	312.08	311.87	310.24	306.51	310	311.3
318.57	316.78	319.27	310.91	314.79	321.13	318.72	318.01	313.53	312.92	318.52	319.1	318.98	317.18	317.95	318.39	311.03	313.76	318.69	316.31	317.47	320.06	313.99	319.27	314.7	316.19	319.45	309.72	314.91	313.18	319.51	316.26	322.53	311.53	315.82	311.19	316.51	316.39	313.7	315.41	319.85	315.28	317.06	317.88	314.32	312.64	319.29	320.09	314.65	316.29
325.94	333.37	323.63	320.95	327.99	325.39	326.57	327.7	328.13	327.05	322.82	329.67	327.34	326.13	322.51	326.91	329.09	328.75	323.65	331.88	325.94	327.44	329.11	326.17	326.26	328.67	325.96	328.63	332.63	327.32	329.43	320.53	326.84	325.37	328.56	331.6	327.25	323.77	328.23	323.22	327.35	327.95	326.29	329.58	329.46	325.37	328.27	324.56	320.98	325.24
319.99	318.03	314.23	313.53	317.37	316.8	317.78	315.5	318.15	315.78	312.35	312.59	311.48	315.37	316.07	313.72	311.98	317.44	313.44	317.88	314.77	306.12	314.38	312.96	310.85	313.6	316.3	315.85	314.71	309.8	308	312.93	307.86	313.31	313.27	313.64	312.81	314.92	313.73	309.33	319.83	311.72	316.83	315.52	315.87	323.89	313.51	311.1	308.79	315.69
304.3	301.99	309.48	307.92	302.32	304.03	305.35	302.11	304.41	309.62	300.95	307.23	303.4	305.3	307.17	306.27	304.52	300.55	306.51	306.49	305.42	299.62	304.62	299.91	305.31	303.81	305.19	300.89	300.39	307.52	306.72	307.18	300.96	302.24	301.46	302.97	304.72	309.71	305.71	305.25	301.92	303.81	304.11	307.26	307.31	299.84	304.21	305.37	305.68	303.47
314.21	319.09	316.34	320.13	310.23	311.59	317.2	318.64	318.86	317.83	316.2	318.13	315.02	315.15	314.23	315.11	322.97	315.4	319.21	316.75	315.02	324.38	313.95	315.38	318.35	313.18	320.07	315.45	320.68	321.84	316.76	321.49	314.9	312.41	319.74	317.34	316.71	313.65	311.38	315.47	313.64	315.21	311.36	314.65	311.05	318.37	316.44	318.5	316.48	313.58
306.36	309.06	302.87	309.61	308.07	308.74	303.87	305.19	308.99	306.99	308.6	309.95	307.87	303.76	306.34	307.08	305.41	304.81	300.1	303.42	303.38	307.75	308.52	301.5	307.57	303.11	305.29	308.41	306.88	306.27	302.75	302.08	304.09	307.06	302.31	307.01	300.28	303.07	305.61	303.68	303.45	307.58	305.9	307.2	309.09	306.28	304.55	307.04	306.99	309.17
310.8	309.73	309.95	301.9	305.48	307.17	307.14	309.23	304.63	306.49	310.25	305.63	306.81	305.25	303.58	304.02	301.05	305.2	303.47	304.28	306.5	309.16	305.72	308.71	304.61	307.48	304.26	307.31	309.6	305.47	308.1	303.1	310.86	307.93	308.4	306.65	304.22	302.77	312.36	305.21	305.91	312.38	307.36	307.98	304.18	307.87	310.46	304.75	305.95	306.48
314.17	316.61	313.51	314.58	314.11	315.47	309.53	317.12	320.96	316.2	316.47	319.42	320.22	311.08	317.78	317.94	317.76	315.55	315.54	316.24	314.01	314.61	313.12	313.68	312.16	315.44	315.4	311.65	316.31	316.11	315.53	319.38	313.37	311.94	313.15	312.23	313.1	315.21	318.81	321.35	314.24	313.05	312.46	316.29	320.97	314.27	313.73	319.79	314.6	307.31
313.64	314.68	311.46	313.56	314.98	311.57	309.47	309.1	314.05	312.94	316.38	316.33	309.3	313.91	310.67	311.84	313.32	308.53	311.28	313.35	314.14	316.2	313.81	312.06	313.34	317.41	307.9	313.2	312.41	311.53	309.17	316.71	314.34	316.69	311.49	311.21	314.04	314.91	309.79	309.12	310.02	316.73	312.33	317.84	313.94	308.24	307.28	307.49	313.13	314.73
305.32	312.2	309.47	313.6	307.96	312.52	313.63	309	306.31	308.58	309.1	307.62	314.16	305.91	312.4	308.67	312.23	311.13	313.56	308.54	311.34	308.56	304.06	308.68	311.65	306.56	307.97	314.3	315.27	306.97	308.02	307.48	308.82	309.93	311.82	311.08	309.3	308.52	307.8	305.79	310.9	309.81	312.3	309.06	305.21	307.3	309.49	309.2	309.83	308.79
300.79	299.66	297.86	307.69	301.33	299.03	300.87	301.83	306.63	298.82	301.8	301.33	300.34	304.78	300.93	303.85	304.27	299.75	303.36	299.66	305.35	295.31	302.37	304.88	305.01	301.44	300.48	304.56	303.02	305.22	300.39	306.98	302.8	303.69	302.88	300.2	305.47	302.57	304.24	304.6	300.85	301.77	302.4	303.07	300.62	304.59	304.45	301.95	305.89	303.85
314.11	314.34	316.98	315.44	317.65	314.3	317.42	315.19	313.08	316.19	315.21	319.33	317.93	315.2	313.48	313.51	312.68	317.28	314.51	310.09	315.11	316.2	315	315.04	316.64	310.5	309.86	313.63	316.4	315.85	315.69	316.78	314.04	314.39	317.53	310.87	317.13	312.93	312.08	314.48	313.8	316.93	310.8	313.59	317.33	313.91	314.86	317.58	312.95	316.97
293.72	295.24	295.71	296.33	291.36	292.05	297.34	292.93	292.7	293.08	294.45	294.92	293.95	289.75	296.45	289.07	292.51	289.95	297.18	291.61	295.44	294.33	290.83	294.55	297.28	295.5	297.71	295.97	294.25	292.57	291.95	292.63	293.02	293.32	290.52	296.82	299.31	291.73	295.32	295.53	300.78	299.66	293.33	293.73	294.26	293.36	296.94	296.03	296.01	297.82
304.59	305.63	302.03	305.73	307.49	307.57	306.83	301.71	302.64	305.24	303.31	304.89	306.99	306.16	311	308.18	302.9	304.41	306.76	308.17	304.06	302.52	305.95	306.01	299.79	308.21	301.4	304.51	305.39	306.63	303.96	306.12	303.76	311.29	309.76	300.97	303.09	305.18	305.34	303.15	308.98	307.47	308.57	312	305.61	305.69	304.17	306.61	306.36	300.72
300.79	307.02	305.65	306.19	301.53	304.31	301.29	302.99	309.24	307.42	300.04	300.71	304.16	302.38	299.95	305.27	300.01	298.06	302.72	300.92	305.74	303.87	304.41	304.8	300.67	299.17	302.16	303.5	298.77	302.94	304.28	306.7	303.65	305.3	305.1	304.27	304.57	304.79	302.03	300.77	307.51	305.47	303.9	305.55	304.19	299.71	303.25	303.1	302.01	305.94
299.3	300.75	298.9	304.23	304.42	301.78	304.45	303.27	305.31	305.53	305.17	305.94	302.51	302.74	304.92	309.07	299.21	296.4	304.94	301.23	302.09	298.89	303.24	307.08	305.48	302.54	307.93	304.42	302.87	301.93	301.33	307.08	307.69	299.07	303.05	298.93	300.78	301.6	301.85	305.69	302.03	299.62	308.77	300.83	301.77	300.79	302.21	308.11	302.86	301.23
303.85	306.95	298.13	309.6	302.32	306.72	301.35	304.69	302	301.19	304.61	306.8	302.65	309.5	300.51	303.44	305.99	302.48	305.65	304.07	307.36	301.36	301.53	304.79	302.59	306.31	301.55	302.13	301.1	303.26	298.43	307.85	301.83	301.63	303.95	305.61	301.84	307.51	297.93	302.5	302.38	303.34	303.22	310.04	306.78	302.36	302.97	304.94	304.71	297.05
303.49	306.42	304.08	308.57	304.7	303.31	305.13	299.53	313.07	307.11	306.59	306.78	306.65	303.34	305.33	305.62	306.23	305.41	306.22	309.98	306.25	306.31	310.12	304.93	311.13	305.31	310.95	305.63	309.41	305.97	306.76	309.56	304.4	303.24	305.01	313.65	304.08	305.68	306.8	306.07	301.06	304.72	308.77	300.21	300.35	300.22	303.53	307.43	309.04	304.9
307.79	298.54	305.32	308.08	302.26	301.08	304.21	299.46	303.15	305.4	300.55	304.28	299.16	302.8	307.13	302.25	300.44	304.37	299.19	305.71	302.41	303.22	308.64	303.9	302.2	296.43	301.21	304.13	306.93	306.79	299.31	299.08	301.46	306.97	302.49	296.36	302.57	301.7	303.02	300.62	299.86	302.45	302.11	301.8	302.5	305.08	309.1	299.88	300.65	300.48
305.31	300.48	307.34	296.47	306.02	300.04	303.46	302.93	303.51	307.37	299.78	304.65	305.5	300.11	309.43	309.95	301.94	298.55	300.79	304.53	303.59	299.63	306.29	301.94	308.61	301.01	305.13	303.43	299.79	299.62	304.85	304.24	297.71	308.61	302.85	301.11	308.11	299.79	301	300.98	301.52	303.26	303	305.29	301.39	301.24	301.51	302.43	306.63	305.06
301.36	301.7	305.79	304.77	301.93	302.61	307.05	308.49	307.73	307.01	307.25	307.3	302.32	298.92	307.64	305.73	303.93	305.9	301.91	306.55	303.28	306.77	304.69	302.91	305.64	307.28	302.95	302.32	306.37	305.01	306.93	305.76	300.62	303.15	306.84	301.44	298.4	301.72	302.59	303.9	302.94	304.92	305.38	302.83	299.78	306.84	304.63	304.29	309.07	307.9
303.58	305.77	302.91	306.52	303.75	300.97	299.26	303.74	301	301.84	299.2	305.75	300.69	297.84	304.27	303.27	301.38	305.43	306.08	303.34	306.2	302.51	304.81	302.49	309.78	303.78	300.38	303.09	305.59	302.44	299.05	304.36	302.68	301.19	303.5	300.98	303.24	297.12	301.95	306.94	301.85	300.82	301.13	305.4	304.41	301.68	304.34	303.15	304.87	301.52
311.47	315.31	309.3	319.84	307.93	316.58	317.7	316.85	311.2	315.26	312.05	315.82	313.08	310.82	310.14	312.64	312.8	312.9	311.28	313.76	317.66	309.59	314.13	311.87	313.77	319.29	307.75	316.83	316.82	309.14	316.66	310.36	318.33	315.12	311.47	313.66	311.87	312.65	310.18	319.29	309.59	313.81	311.64	314.93	314.36	309.72	312.15	314.01	309.48	310.97
304.55	305.02	307.4	306.9	305.3	304.1	300.51	305.21	305.98	304.18	306.06	305.82	307.41	303.38	303.57	302.32	299.22	304.09	300.26	303.01	309.42	306.52	307.24	300.25	304.59	303.18	302.72	299.58	305.2	299.63	301.58	301.6	301.9	301.64	305.75	299.48	304.74	306.57	302.16	305.78	307.91	304.34	303.51	298.94	302.91	304.32	300.68	305.4	307.56	308.07
304.46	308.35	303.41	304.13	307.06	303.64	301.09	308.06	307.03	305.49	303.91	307.26	303.59	300.82	304.68	305.46	304.9	305.46	306.23	304.19	304.58	304.75	305.56	300.95	305.86	307.19	299.27	304.63	304.83	309.3	301.03	303.47	301.39	307.14	305.47	300	304.65	299.07	305.67	301.92	308.02	302.86	303.65	300.96	302.29	303.45	306.28	307.73	305.28	304.41
310.61	311.81	311.13	308.47	308.47	309.78	312.33	312.78	307.78	307.95	316.08	311.64	307.26	315.29	312.09	309.73	306.69	309.68	312.75	309.09	310.54	311.67	316.72	309.74	311	308.08	314.79	304.06	312.28	305.33	311.98	307.39	308.63	313.21	310.41	312.77	309.85	310.12	309.42	309.71	311.49	309.9	309.43	309.99	312.44	305.43	304.38	312.84	306.07	306.83
303.3	300.05	298.97	301.33	298.83	301.04	301.34	302.25	298.96	299.76	296.35	299.26	305.24	296.95	303.93	300.56	304.34	296.96	300.17	298.53	306.1	296.77	299.53	305.11	299.04	301.85	300.48	303.03	303.83	302.58	297.17	297.7	298.54	299.62	295.99	297.55	303.69	300.32	298.35	302.22	300.98	299.36	299.77	299.99	298.44	298.26	300.82	302.66	297.71	297.67
325.28	321.49	327.41	326.67	330.54	324.72	326.96	327.54	327.69	323.01	330.43	328.68	329.24	328.54	327.98	326.07	327.13	329.1	326.94	327.02	328.94	331.02	326.27	329.52	327.76	324.49	329.51	323.05	326.07	330.76	329.12	328.09	325.4	322.2	324.93	324.29	328.31	327.19	328.56	330.13	328.39	331.64	331.08	324.52	320.41	329.24	325.23	323.37	327.47	322.97
303.86	302.31	301.87	302.98	304.45	301.32	303.52	305.93	303.76	305.1	306.13	305.59	302.59	303.03	303.66	303.68	302.57	307.72	299.55	302.74	304.09	306.23	305.73	296.42	305.53	301.54	302.49	300.71	305.59	307.73	298.57	305.94	307.76	306.44	301.18	309.77	300.38	301.98	303.04	307.25	305.6	307.8	305.51	303.02	305.12	303.69	302.62	300.05	307.45	304
314.71	305.86	314.9	304.17	315.41	312.95	307.46	310.56	305.66	307.1	312.53	311.29	313.44	313.07	307.61	308.72	311.78	304.03	308.28	308.04	308.34	310.33	305.8	311.91	307.08	314.04	309.7	312.24	311.1	306.63	303.43	309.27	305.93	308.09	312.66	314.18	310.19	312.4	306.7	305.76	310.07	309.96	308.34	310.17	308.62	312.72	307.49	310.52	309.43	309.98
296.24	302.83	299.6	297.76	300.22	295.18	297.98	296.47	297.2	301.94	300.08	295.48	298.79	298.14	299.22	298.21	301.21	302.23	299.42	302.02	303.04	297.43	299.43	299.73	299.86	294.08	300.55	301.43	296.5	299.79	305.22	300.59	299.84	306.26	298.91	304.93	301.36	300.29	297.02	301.52	298.62	300.92	300.46	299.9	303.52	292.72	299.55	301.44	298.28	300.3
314.61	314.78	313.47	305.46	308.06	309.64	307.67	313.63	310.56	313.98	316.28	309.76	311.37	312.63	309.2	315.1	310.31	311.71	309.89	314.4	311.79	308	305.04	314.74	310.04	310.43	311.9	312.44	312.61	318.47	310.46	306.97	311.42	317.79	309.81	309.47	309.92	311.44	313.21	313.47	313.02	312.91	314.54	310.7	306.08	306.22	314.89	314.42	309.06	318.15
314.14	313.99	309.57	308.9	309.75	307.56	309.94	313.04	315	312.21	317.33	309.29	311.91	312.76	313.12	311.89	308.65	313.39	312.61	309.84	314.51	308.37	308.25	310.84	311.44	312.28	309.92	314.07	309.98	313.26	308.09	305.91	310.04	316.69	310.57	312.19	312.76	314.9	310.17	311.26	308.43	312.08	313.08	310.12	316.14	311.16	313.76	308.36	308.05	306.38
309.33	305.8	302.91	305.59	310.67	309.35	307.92	308.37	304.34	306.46	307.44	307.77	304.24	305.02	307.89	310.81	309.33	306.08	310.71	312.13	309.87	311.68	304	308.04	308.62	307.19	311.47	309.3	300.95	304.11	301.3	308.03	306.54	308.8	311.32	304.59	312.52	308.52	303.14	306.52	305.91	310.67	305.52	311.12	311.83	310.08	306.16	304.73	307.51	308.87
308.73	312.26	313.36	313.43	313.44	314	315.44	310.76	312.3	316.5	315.77	313.89	305.94	311.92	314.56	318.1	311.93	315.29	312.26	310.35	317.43	315.38	311.83	314.85	313.1	308.78	316.7	312.52	319.74	311.14	316.25	310.4	317.95	311.5	314.04	318.48	315.7	313.48	310.24	315.79	314.42	311.11	312.15	311.79	306.37	315.73	315.48	311.34	311.5	313.3
313.49	309.76	313.53	312.75	313.43	313.2	315.47	313.44	311.62	312.27	314.74	312.36	317.19	311.68	320.97	315.07	314.1	311.03	316.16	313.26	309.65	315.41	319.03	310.17	311.56	316.78	319.91	314.83	316.83	316.23	315.65	315.66	311.38	314.92	314.37	311.98	315.8	319.45	319.1	315.81	316.59	313.27	316.83	311.19	315	316.09	321.6	321.11	313.47	316.26
298.26	294.89	293.46	296.45	291.99	288.97	302.71	295.53	292.49	300.35	294.85	298.51	295.14	292.78	290.99	293.76	294.07	295.23	294.63	295.49	294.11	294.09	294.41	297.82	300.86	301.02	292.78	293.19	292.98	290.47	292.27	295.14	293.37	293.06	299.29	296.89	292.22	294.23	294.25	295.82	291.62	297.52	292.38	293.14	291.32	293.54	294.49	300.78	295.29	293.45
294.21	294.5	291.55	295.23	294.02	294.01	295.59	291.39	292.53	295.46	297.01	297.6	299.95	298.08	298.84	294.58	292.9	295.95	296.74	299.66	298.01	296.38	295.72	291.6	295.78	294.9	291.47	289.83	295.8	292.03	297.52	291.19	295.01	297.19	299.91	296.24	290.01	296.99	293.51	288.25	296.31	293.94	293.13	292.37	293.98	293.59	293.81	294.55	296.77	289.69
310.88	303.77	304.66	306.08	304.49	299.36	305.23	302.18	303.5	299.55	303.93	304.49	305.24	306.42	304.93	307.57	305.52	302.25	302.7	304.48	309.19	305.44	306.79	306.88	307.18	300.07	309.73	301.05	304.19	303.27	298.72	302.56	308.13	307.98	304.27	307.9	306.98	307.49	309.03	300.52	307.86	302.58	306.93	304.46	306.37	304.88	306.94	310.4	307.39	304.71
309.71	314.41	309.93	310.05	314.45	310.82	311.36	308.68	311.36	313.63	312.69	309.56	313.98	310.89	311.36	306.48	320.14	307.4	311.02	308.76	311.32	312.8	314.44	312.41	311.59	307.2	314.89	308.53	311.35	313.49	317.03	316.68	311.64	310.86	309.89	310.07	305.94	312.58	307.65	306.63	308.88	307.78	315.64	316.22	311.42	313.2	307.57	313.59	311.37	312.24
304.38	300.34	307.7	303.39	303.83	302.67	304.75	304.21	305.09	305.05	304.25	305.9	302.84	302.31	303.32	304.09	304.61	302.42	305.6	304.02	299.78	305	304.36	301.79	306.28	305.7	302.28	300.5	307.29	308.97	302.31	306.59	302.3	301.14	305.7	305.04	304.97	306.81	308.27	308.07	304.34	298.93	306.73	308.74	306.08	302.99	306.6	306.97	308.49	306.05
310.01	300.59	305.62	303.32	299.39	305.73	307.8	299.36	306.9	303.7	298	304.29	301.56	302.73	303.81	307.8	300.95	306.16	305.26	301.36	304.7	303.95	307.81	304.52	307.47	302.96	299.26	307.43	303.35	305	299.79	302.23	301	303.97	305.34	304.53	304.32	303.64	301.26	306.12	307.03	305.07	302.97	302.29	300.63	306.51	305.71	307.47	300.88	303.07
315.72	311.12	312.97	313.4	318.97	313.04	314.47	313.95	314.5	309.36	313.6	313.39	311.34	312.26	316.1	313.51	314.34	313.5	314.3	316.93	314.66	312.57	316.06	318.04	319.51	314.06	312.76	317.36	310.55	315.13	319.71	318.85	314.97	314.15	311.58	314.32	317.1	309.87	312.21	320.43	312.83	307.74	318.17	316.76	317.33	316.9	315.32	310.95	316.93	311.05
304.77	305.47	302.46	305.68	306.85	303.68	304.87	304.49	306.3	306.49	305.27	303.56	305.33	302.76	308.66	308.28	304.87	307.78	305.36	305.64	304.46	306.07	305.86	303.48	304.11	303.18	300.6	303.65	304.97	306.04	306.87	306.5	303.52	308.78	304.45	301.11	311.23	304.05	307.14	308.74	307.66	305.42	300.93	302.9	307.43	305.94	304.71	304.8	310.06	300.62
302.07	299.13	297.38	301.87	301.71	301.19	299.37	305.73	300.35	301.33	300.55	300.25	304.15	301.99	297.99	298.94	293.69	299.69	300.08	305.92	300.82	299.78	303.19	298.63	299.56	301.68	301.88	301.16	295.26	301.46	302.53	296.01	296.54	299.41	298.91	301.73	299.4	300.5	296.93	301.43	302.84	298.07	295	301.1	298.77	299.39	300.91	298.69	294.42	298.32
303.48	298.22	297.9	297.35	297.96	301.29	302.82	294.56	301.29	299.58	294.95	298.59	306.2	298.92	300.51	299.25	299.47	300.04	300.87	298.92	300.17	296.75	304.07	296.97	302.93	298.95	293.28	299.96	303.53	302.48	304.47	299.66	302.84	300.39	303.72	301.82	299.26	300.48	300.27	300.23	299.95	301.84	296.76	297.01	295.59	295.45	300.54	301.5	295.2	297.68
312.76	318.86	313.89	314.42	314.89	315.44	317.13	314.33	316.45	315.73	316.05	314.3	314.57	314.21	312.72	312.26	315.22	311.72	317.37	309.7	312.56	315.66	314.07	314.52	315.4	316.27	317.11	315.17	314.06	314.26	316.2	314.42	313.19	316.04	312.88	316.88	314.7	318.01	312.55	317.54	313.76	317.72	315.17	317.51	317.06	310.49	315.76	312.68	318.59	315.2
329.15	328.46	326.8	326.07	326.48	329.3	327.7	326.34	325.28	320.89	328.88	328.18	327.73	329.32	326.47	327.65	322.14	327.31	324.67	329.65	325.11	325.46	325.66	322.91	333.7	332.77	333.2	326.04	324.34	324.77	325.77	331.73	332.08	325.71	326.07	334.1	327.63	328.69	324.77	324.97	326.38	329.83	329.51	325.72	331.42	326.1	328.15	328.64	326.09	332.88
303.87	296.86	301.47	304.36	302.86	302.45	300.15	298.48	301.15	305.4	305.85	305.11	306.8	298.09	302.22	302.53	304.63	304.37	304.67	303.57	303.13	303.02	301.9	305.08	307.71	307.36	305.94	303.49	305.21	302.78	300.79	302.66	308.55	299.6	299.57	309.55	309.69	301.6	305.74	302.18	301.04	301.91	298.76	307.97	308.07	304.34	303.91	303.41	305.78	304.73
311.11	308.08	307.07	306.45	308.94	307.82	305.59	310.24	307.31	305.87	308.46	309.76	307.31	311.59	308.83	307.05	309.85	308.63	309.07	315.56	312.23	306.01	307.41	310.06	308.78	310.64	309.59	305.1	309.71	309.9	309.69	311.92	312.11	314.08	311.07	306.7	300.84	307.65	310.67	308.52	308.87	306.14	308.1	309.07	311.58	313.41	306.96	310.59	309.01	306.34
326.91	325.85	327.82	331.32	325.41	325.03	321.1	331.06	326.47	326.76	322.37	326.7	331.28	325.43	325.27	322.48	328.47	330.23	325.4	328.1	325.72	333.53	326.71	328.56	322.38	331.9	323.43	327.8	330.38	332.98	328.34	328.01	325.23	327.41	328.76	326.63	332.27	328.73	325.83	332.8	329.15	324.17	327.83	326.44	328.55	325.54	328.92	330.53	331.77	329.95
325.01	318.32	326.61	324.75	329.45	319.97	327.52	322.3	324.25	328.44	320.25	324.35	322.34	327.45	326.88	329.19	322.15	325.33	330.3	325.93	327.04	330.79	328.44	322.61	330.6	328.46	326.5	331.22	323.66	325.76	322.25	325.98	330.05	327.48	321.85	329.73	327.95	326.16	327.49	324.75	328.29	324.89	328.76	331.14	327.84	323.66	322.5	323.22	329.48	327.8
306.9	298.51	303.27	305.57	305.13	302.22	305.33	302.86	306.45	305.87	303.62	303.95	299.4	304.4	307.21	305.08	305.95	304.73	303.02	300.96	302.86	303.68	302.37	305.97	303.74	306.39	309.55	303.27	302.31	294.85	303.03	303.85	301.85	305.92	302.24	303.24	305.91	300.61	300.18	306.79	305.94	303.26	301.69	304.02	303.39	302.74	303.29	300.92	300.23	307.01
316.71	319.77	316.88	319.61	315.62	317.79	316.94	315.4	316.61	314.54	318.79	315.1	321.82	312.84	316.6	319.69	317.59	315.92	313.51	316.54	316.4	315.73	315.16	313.85	321.74	315.46	321.25	319.16	315.82	315.13	319.14	313.67	313.92	314.17	318.62	312.02	315.73	316.36	321.76	315.62	312.03	316.58	318.48	312.07	317.53	316.27	316.69	316.37	318.32	317.02
321.17	325.27	326.59	323.74	322.18	327.33	323.36	324.92	324.37	328.65	324.92	323.19	327.59	327.24	323.46	329.08	320.32	320.29	328.55	329.07	320.46	326.2	325.49	324.96	324.13	328.29	320.56	324.93	322.8	329.27	323.34	322.75	321.64	323.47	329.7	320.84	323.31	326.71	323.71	323.15	323.24	331.12	326.72	327.39	323.62	327.31	321.96	329.14	328.38	324.61
301.34	296.4	298.56	302.04	299.6	298.88	299.48	299.67	296.14	296.93	302.09	293.26	297.91	299.24	302.67	300.56	296.57	304.55	303.22	297.49	299.46	303.87	297.18	300.58	299.05	300.3	301.43	297.61	299.02	303.71	295.99	297.21	302.49	302.68	295.27	297.9	303.65	300.24	299.42	297.41	296.19	300.66	299.68	304.24	301.37	300.23	299.89	298.56	301.92	300.62
312.54	315.28	313.2	317.46	310.41	311.47	312.76	318.91	320.18	314.66	318.47	317.29	318.44	311.22	314.61	318.68	315.13	319.14	315.71	310.61	317.34	317.79	313.97	316.83	312.36	314.52	315.89	315.54	318.35	314.36	313.75	315.39	317.56	308.38	317.88	315.57	311.14	315.69	312.49	314.78	316.5	317.36	310	305.92	317.22	316.12	310.83	319.08	318.02	311.96
306.87	297.75	302.21	300.94	300.75	302.58	302.79	308.27	301.6	310.2	300.81	302.63	304.25	305.11	301.7	300.41	307.54	303.66	304.93	302.56	310.82	302.89	299.51	302.79	303.51	306.05	305.35	304.13	301.49	305.98	304.34	307.72	297.04	305.39	307.64	303.58	303.18	303.86	306.4	300.25	304.48	307.66	303.41	300.01	302.33	300.55	301.84	304.61	302.83	306.35
307.68	303.35	305.78	305.32	307.16	303.38	308.58	307.77	302.66	305.18	304.86	305.15	304.83	307.11	310.49	302.06	307.19	306.89	305.48	302.74	299.98	304.03	302.84	305.09	305.6	305.91	304.28	307.95	311.63	304.77	303.85	306.71	309.5	305.95	308.26	301.49	307.2	300.12	308.29	307.79	308.14	298.03	308.06	306.81	307.62	306.91	304.43	305.98	307.59	307.42
321.25	318.21	315.92	314.55	317.36	320.5	318.5	317.85	314.37	319.73	325.01	321.05	316.84	317.1	313.81	317.84	317.6	318.35	319.88	318.6	315.78	316.12	319.18	316.28	316.54	318.71	319	317.58	315.79	320.67	313.19	317.64	321.57	317.21	323.86	320.31	317.22	321.99	318.71	320.33	314.02	320.36	314.6	317.44	316.87	312.7	317.14	317.98	319.06	319.24
301.45	302.1	302.72	303.36	305.18	302.08	305.78	307.67	309.32	304.45	303.52	306.86	309.26	308.41	306.52	304.2	308.36	303.05	304.33	307.82	304.43	308.04	305.02	309.61	306.26	306.72	304.68	309.26	305.37	304.63	301.99	308.65	307.5	306.9	300.17	304.01	308.68	303.27	308.11	306.81	302.03	309.06	304.24	306.82	305.75	307.26	306.99	302.65	307.02	306.24
299.17	299.12	297.9	301.85	299.85	297.6	301.65	303.53	301.58	304.93	298.25	298.61	301.15	302.66	301.53	300.03	298.31	304.95	300.7	298.75	297.54	304.34	302.08	300.07	303.04	303.04	298.22	302.88	305.83	299.8	301.05	300.63	300.08	303.72	302.04	302.42	306.29	299.93	300.15	299.02	305.46	297.95	295.28	302.59	301.79	298.84	300.6	300.87	304.96	303.42
302.62	303.88	299.42	306.92	301.79	300.66	303.24	302.07	295.32	302.67	302.91	298.59	305.25	302.07	299.25	306.06	305.66	307.32	307.94	304.52	307.56	299.84	309.01	299.44	308.84	302.69	302.32	302.8	298.71	306.05	300.15	302.66	309	308.04	305.77	303.17	301.48	306.3	302.31	304.1	306.66	307.27	303.41	309.36	301.67	308.08	304.1	304.22	307.51	302.73
288.97	295.03	290	291.58	292.19	293.4	292.57	296.29	293.55	295.35	295	289.27	288.15	294.43	294.13	293.75	296.59	286.97	292.61	293.48	302.57	290.71	292.81	292.69	295.43	293.56	293.35	298.27	297.78	293.79	291.89	293.5	294.21	287.46	290.83	294.87	290.92	297.46	295.23	292.22	289.68	292.35	294.36	295.2	294.31	293.88	300.04	287.92	291.88	295.66
307.6	308.22	304.77	309.27	308.06	307.15	303.59	302.7	303.65	308.2	305.17	305.71	309.93	305.34	303.27	299.87	307.91	305.68	303.97	308.71	307.65	303.3	305.11	308.21	307.17	304.3	308.81	302.36	309.81	306.51	305.67	310.81	303.83	307.82	307.55	306.42	304.35	313.66	306.89	304.02	303.71	310.31	305.67	306.16	303.6	305.39	308.74	305.16	305.36	303.93
326.92	324.71	333.52	331.93	330.82	328.09	325.27	325.36	320.81	327.6	324.21	330.14	324.56	322.58	324.22	330.3	331.41	322.81	323.81	321.17	326.56	326.93	320.19	327.29	327.62	326.8	330.13	324.93	329.11	325.96	329.23	330.26	326.02	326.75	327.9	325.21	330.15	328.39	325.85	328.07	330.28	324.53	323.3	329.81	320.33	324.97	328.35	330.75	325.25	327.22
290.16	296.42	298.09	293.36	294.64	293.09	300.78	296.24	295.33	291.13	293.55	295.29	295.68	295.5	297.39	296.55	299.01	298.27	296.45	293.5	298.66	294.23	292.59	296.08	297.51	289.55	301.5	295.07	293.36	291.9	296.9	295.8	296.63	291.74	298.89	293.63	290.56	299.33	295.41	297.15	294.43	295.79	292.96	294.19	296.56	293.65	294.16	295.48	295	301.85
308.94	311.6	303.8	304.11	300.13	305.13	306.3	303.35	308.81	306.46	306.88	308.88	308	312.52	311.41	308.81	304.56	308.96	305.9	308.65	302.18	306.44	299.64	312.08	307.36	305.34	306.58	305.77	306.08	306.1	307.11	302.25	309.3	309.73	304.93	309.8	308.99	307.6	309.14	307.56	309.26	304.81	301.9	307.37	305.91	304.1	308.77	310.48	302.17	303.85
301.29	302.13	301.5	299.78	300.09	304.14	301.33	297.14	300.89	302.93	300.32	303.27	304.16	303.44	300.09	301.92	302.82	303.73	300.09	303.21	302.98	303.57	298.28	303.12	299.39	302.91	304.14	298.04	301.33	303.25	301.64	309.35	306.53	300.85	301	306.62	302.2	301.37	305.47	303.99	305.63	300.7	298.16	306.65	300.59	300.87	300.74	302.39	305.61	303.5
300.15	304.34	298.95	295.51	305.36	301.36	297.03	299.54	299.76	298.02	298.72	305.26	300.15	302.44	301.03	298.22	299.29	298.98	306.83	303.27	300.17	299.08	303.71	304.37	295.02	300.11	301.81	300.61	300.29	302.88	294.45	301.89	301.45	301.35	301.37	299.72	302.42	301.16	300.13	298.39	300.42	301.86	303.13	299.43	295.06	302.33	301.97	301.67	305.21	295.59
296.48	293.4	298.32	298.37	300.87	294.7	300.53	298.46	296.8	298.62	297.2	298.04	296.31	298.62	297.55	296.94	294.96	297.98	297.17	296.65	297.78	292.85	295.37	299.57	299.77	297.82	296.65	297.34	296.02	296.05	304.13	294.33	295.3	296.36	300.05	296.19	295.18	292.37	298.49	299.58	295.49	295.13	295.9	304.95	298.23	298.33	298.61	297.34	288.73	299.59
317.71	313.76	319.29	315.83	314.46	315.3	319.93	313.78	322.23	314.71	319.51	321.34	318.24	317.05	316.84	316.17	318.87	316.14	316.19	321.3	317.72	317.05	318.41	318.96	319.1	319.93	315.65	320.64	315.4	316.02	319.39	321.95	319.34	317.23	313.47	323.4	323.41	320.51	322.53	315.76	318.74	315.94	317.75	315.68	319.21	319.21	315.06	316.29	313.77	315.41
309.31	312.59	311.92	307.98	310.1	303.1	311.72	305.42	315.53	308.97	307.85	315.59	308.04	314.08	307.93	313.76	311.03	307.7	308.65	308.94	308.25	308.28	309.26	311.93	313.72	309.35	309.81	312.35	311.92	313.14	312.63	310.77	311.71	307.08	309	311.04	306.78	312.27	315.01	309.24	306.95	308.62	311.87	308.51	310.29	307.95	313.59	313.65	313.18	308.24
293.52	300.89	296.3	296.3	296.53	299.65	294.5	296.44	295.36	296.59	293.25	295.83	293.67	298	293.09	293.25	296.51	292.48	296.56	296.19	298.8	295.5	292.56	295.27	297.91	293.24	287.46	291.16	295.29	297.29	291	298.65	293.64	295.6	297.14	293.79	290.63	298.92	296.49	296.12	294.91	298.54	298.96	295.88	294.35	293.82	299.9	295.63	298.65	295.43
294.46	292.42	300.09	294.06	296.23	294.11	294.09	293.59	297.07	295.43	292.14	295.85	293.26	295.06	295.42	290.26	291.22	293.77	290.31	296.98	292.27	292.26	294.8	295.41	296.27	290.38	296.66	292	299.62	293.09	298.98	290.86	299.06	293.17	285.07	292.82	294.03	292.19	292.66	292.41	297.88	294.41	296.2	299.69	291.06	298.67	293.04	290.26	293.12	291.08
303.6	307.68	307.17	305.62	307.95	301.97	303.18	306.33	310.25	302.36	304.82	305.1	305.29	303.22	310.79	302.46	304.99	304.32	303.89	304.23	309.13	306.17	302.22	308.88	305.06	306.9	306.32	302.73	304.48	304.67	308.24	305.46	306.3	302.01	311.97	308.59	305.67	302.87	306.79	303.91	307.73	306.31	304.81	305.77	307.67	303.67	300.93	307.62	303.47	306.18
303.59	297.52	300.07	299.75	300.17	305.23	304.91	302.94	301.69	301.41	301.59	298.26	302.84	302.61	302.94	303.83	300.55	300.34	299.87	298.67	297.57	301.27	302.71	299.38	305.84	301.57	300.84	301.56	298.12	301.32	300.69	302.79	300.96	306.68	306.75	299.89	297.46	299.03	301.18	297.67	306.1	299.13	296.7	305.76	302.14	302.85	304.17	300.96	300.16	301.56
301.39	303.04	308.12	299.44	300.25	304.67	299.35	303.73	305.22	304.23	301.88	308.21	303.06	307.32	302.31	305.4	304.06	304.54	306.14	303.69	305.47	304.94	306.26	301.9	300.09	305.89	302.22	305.95	301.54	302.85	300.57	303.93	303.1	306.51	302.05	303.53	308.26	302.97	305	305.42	302.09	307.73	306.06	307.32	304.86	304.85	304.21	298.31	306.71	300.64
294.27	294.12	296.68	293.89	294.29	291.5	299.42	295.02	297.3	293.32	294.37	297.5	290.24	297.84	297.71	292.45	297.45	297.75	298.67	295.83	293.64	301.3	295.21	298.1	294.68	295.84	293.08	296.43	298.02	296.04	295.24	293	294.03	295.2	293.18	295.9	294.02	294.16	288.26	291.45	291.35	299.37	293.48	299.22	297.02	298.69	294.54	296.78	296.47	297.28
294.75	293.13	295.07	289.72	291.34	296.53	288.1	298.4	293.74	288.5	294.56	292.63	296.11	295.96	295.54	293.46	300.74	294.8	295.55	293.42	296.6	296.44	298.39	291.98	295.93	295.46	296.24	296.29	295.48	292.01	298.34	296.27	294.68	294.2	293.29	293.33	288.99	297.66	296.21	295.36	292.2	295.76	298.42	290.95	293.11	293.94	294.32	297.23	294.65	297.2
292.39	293.56	292.36	298.02	290.86	292.25	293.58	295.17	292.23	298.07	291.63	291.74	297.99	299.1	295.34	290.18	293.43	299.85	293.87	292.64	297.74	296.92	297.05	291.62	291.86	295.72	296.5	293.59	294.34	291.37	297.41	291.89	301.73	292.03	289.76	297.09	291.73	290.9	297.08	295	298.34	291.1	294.06	293.26	292.93	293.5	293.98	293.5	295.79	286.92
307.36	308.69	307.95	301.35	308.21	307.98	303.57	303.86	305.5	306.22	307.7	300.73	297.21	304.99	304.84	304.16	304.74	309.28	303.98	303.53	305.12	304.79	305.9	308.09	300.54	306.35	305.01	308.72	305.4	299.99	302.58	310.29	300.98	304.76	301.9	308.23	306.41	308.02	306	302.68	306.06	305.03	309.75	306.96	306.68	302.64	309.14	299.89	300.48	305.21
303.78	307.66	306.92	304.68	303.21	304.06	302.79	312.49	308.66	309.41	304.78	305.67	301.67	308.89	311.01	307.39	310.84	308.11	305.09	299.77	304.46	308.18	308.93	307.45	305.85	306.29	302.43	303.08	310.92	304.06	305.52	305.88	303.99	301.75	307.66	305.4	302.7	302.97	304.55	307.03	304.98	306.3	312.61	309.8	305.12	307.39	304.49	304.59	303.3	306.74
305.43	309.42	305.92	309.71	300.95	303.27	306.27	301.28	311.05	304.7	310.2	306.56	303.64	306.1	309.72	312.56	306.07	307.44	309.88	309.57	304.55	313.29	304.26	305.34	309.63	310.28	305.15	304.63	309.38	308.18	306.72	307.21	307.28	307.39	300.44	303.63	311.52	311.01	303.77	308.62	310.14	307.3	306.82	312.09	305.81	304.75	311.8	305.06	310	305.73
303.53	300.11	300.45	301.34	298.16	302.37	303.09	294.97	298.32	301.79	297.26	302.69	299.2	293.11	297.48	304.96	300.82	301.99	302.72	298.62	298.98	300.92	297.34	299.49	306.25	301.58	303.02	297.25	299.83	301.84	296.39	306.38	300.76	303.35	301.11	305.04	298.58	307.19	297.83	299.61	296.38	302.1	301.53	300.62	298.03	297.66	300.95	307.56	297.44	299.24
313.1	317.81	314.56	312.78	310.78	308.84	312.23	308.39	310.69	313.81	314.8	317.82	311.86	309.92	314.83	315	311.94	313.45	309.06	316.78	312.8	312.74	311.76	311.06	315.65	311.8	316.31	315.74	315.86	312.11	315.22	310.94	309.69	310.88	312.89	313.91	312.67	313.88	315.86	312.8	306.68	318.67	309.77	314.77	306.06	311.65	311.57	315.27	313.7	310.05
302.38	306.01	303.04	305.58	302.92	305.13	304.1	306.55	307.01	302.86	300.37	301.86	302.49	303.4	307.17	301.56	300.56	304.9	302.72	301.58	309.91	306.74	301.38	299.18	306.03	302.96	304.02	300.78	303.97	305.03	301.16	305.58	299.76	296.83	301.75	306.46	304.81	303.4	307.14	302.77	302.79	301.23	304.57	303.61	305.22	305.06	305.77	305.95	300.88	304.49
296.72	295.16	290.4	294.5	292.87	295.77	296.69	291.28	298.13	299.46	297.4	294.12	291	295.89	294.12	297.84	293.27	300.51	295.26	296.9	298.47	291.19	294.73	296.26	293.76	294.19	295.68	300.44	296.34	296.98	292.99	293.75	299.23	294.76	291.97	294.19	293.28	295.29	296.64	295.19	297.93	294.39	293.72	291.27	300.04	293.13	293.18	293.24	302.27	294.03
304.69	302.8	305.96	303.31	302.67	309.46	301.5	305.6	304.32	304.68	303.06	302.64	305.64	307.65	303.69	308.99	304.7	310.18	304.27	305.31	307.36	308.14	307.41	305.31	305.96	303.9	305.73	311.57	307.65	309.51	307.98	302.3	304.22	310.5	307.26	308.92	305.14	308.92	302.88	307.13	311.55	307.57	304.02	307.63	302.28	305.29	304.17	307.11	301.81	312.78
310.81	309.68	310.27	311.1	306.64	312.72	312.44	310.57	314.21	307.42	315.51	312.06	313.61	310.14	307.83	312.79	307.19	310.98	310.58	308.56	308.97	310.32	310.9	308.68	311.92	310.47	309.41	311.68	309.97	308.71	311.75	310.73	311	309.41	312.61	308.95	310.51	311.06	310.24	306.57	314.75	310.98	310.75	308.57	316.66	306.38	306.39	308.65	310.88	312.4
330.02	329.09	328.15	326.76	329.59	331.61	330.39	328.08	329.04	325.82	327.7	325.81	331.04	327.12	330.28	327.49	331.35	327.42	328.21	331.76	324.64	329.86	329.99	326.01	327.33	331.96	327.22	331.1	326.28	326.23	331.89	330.42	325.29	328.41	332.09	326.04	328.35	328.42	328.44	327.81	328.07	324.99	327.33	327.77	328.6	331.64	331.35	325.98	325.26	328.96
309.12	306.83	310.54	314.8	313.52	310.26	308.52	309.64	312.05	310.7	314.94	308.86	314.81	306.63	314.84	309.38	309.28	308.79	304.8	308.19	308.82	310.08	307.82	313.23	312.16	307.33	307.16	306.46	314.2	311.58	314.36	312.29	311.45	310.13	311.22	311.25	309	314.81	310.13	307.17	313.58	313.81	313.65	315.6	312.13	314.73	311.61	308.11	312.92	313.72
313.62	312.47	312.4	313.06	315.39	315.49	316.64	314.52	315.44	315.25	313.63	307.42	313.89	314.59	315.06	309.26	308.39	313.37	313.24	316.45	306.24	314.23	313.43	316.96	314.59	316.94	317.86	311.54	313.04	314.98	315.17	315.81	317.99	305.55	313.06	313.52	315.63	315.53	315.8	309.37	314.87	313.12	315.07	313.31	312.72	309.18	312.26	309.07	311.1	316.24
322.25	325.91	322.69	325.82	322.92	323.66	326	323.95	324.16	321.49	326.6	323.98	323.76	321.7	326.1	323.36	323.31	325.39	326.55	328.08	323.38	324.66	321.64	325.01	320.59	327.04	327.4	324.85	320.4	318.86	316.86	323.69	323.83	323.45	319.88	321.11	322.24	325.47	323.59	323.75	319.95	326.28	325.81	327.57	324.54	327.75	328.9	318.74	321.45	327.77
309.91	313.17	309.76	307.98	310.34	311.88	315.27	317.44	316.8	317.65	315.45	309.76	316.52	316.91	310.44	313.49	313.86	313.55	308.14	305.36	316.37	313.9	315.44	311.49	312.95	311.04	316.5	318.29	316.39	312.82	315.81	309.57	313.88	314.55	314.62	312.66	314.27	311.86	314.14	311.33	313.51	312.07	314.59	310.53	315.13	315.76	312.13	311.31	308.99	315.59
317.83	311.67	317.24	309.05	313.02	315.36	311.84	318.09	315.26	315.53	310.35	308.34	313.86	312.49	312.25	312.85	315.05	312.93	318.93	311.18	312.3	318.36	311.53	312.37	314.47	316.6	312.38	316.34	316.69	316.97	315.14	315.75	315.56	318.77	316.26	311.21	314.53	315.21	311.41	316.41	313.55	316.63	315.55	315.09	314.77	312.51	311.26	313.55	314.1	314.18
294.89	297.03	295.18	292.66	293.84	294.09	295.11	293.92	296.4	294.8	298.23	297.89	293.44	296.06	298.4	300.26	295.71	294.59	292.55	295.79	299.83	295.03	295.44	292.97	291.13	286.24	294.22	292.6	295.82	290.89	293	293.45	292.99	294.75	293.87	300.32	295.36	289.64	293.53	300.05	291.87	291.45	295.05	297.36	297.03	296.83	289.31	299.4	298.44	298.99
298.98	300.46	303.77	304.13	304.41	301.24	301.59	304.13	296.7	297.01	306.03	298.47	303.75	298.01	303.15	302.08	300.62	299.02	302.51	301.25	300.71	297.93	303.86	296.84	301.31	299.58	297.33	295.32	301.05	299.54	304.6	296.41	303.2	300.6	303.16	296.96	296.86	300.67	299.17	298.57	299.85	297.77	297.11	301.37	301.79	300.12	299.95	299.29	296.98	301.7
311.62	305.23	306.32	302.83	304.86	306.85	310.71	307.95	308.72	302.32	301.45	305.88	306.44	310.2	304.61	306.47	307.09	307.48	302.93	302.52	308.49	305.03	299.34	305.64	300.52	305.29	304.29	305.29	304.56	307.2	307.7	307.13	309.8	307.08	303.41	305.56	306.14	308.38	302.56	309.61	307.76	303.46	308.22	305.01	309.02	311	303.2	305.42	302.71	305.23
309.41	303.01	298.13	304.51	303.03	307.7	307.28	301.77	303.5	302.6	312.08	305.73	308.79	309.73	302.93	303.29	307.16	305.54	304.45	305.25	305.3	302.82	307.46	307.5	307.19	307.6	304.43	305.63	308.35	303.19	309.55	304.44	308.69	302.97	297.98	306.01	305.3	304.74	307.75	304.32	307.47	304.75	306.87	310.6	309.6	302.38	306.89	307.69	305.21	304.23
317.12	313.58	310	314.93	314.73	313.09	312.07	317.42	306.34	309.5	311.79	310.47	316.44	312.11	313.38	317.36	314.45	316.31	315.23	313.63	309.68	317.06	312.54	309.1	311.69	312.78	317.54	312.06	313.99	310.55	311.55	320.6	316.42	317	311.72	318.25	311.64	312.07	315.8	316.32	315.82	312.51	314.97	312.57	310.12	313.29	310.9	315.27	312.27	314.14
302.6	306.44	302.25	299.45	300.99	295.71	296.67	300.99	298.76	299.45	305.56	298.82	297.6	300.63	300.05	298.8	300.74	302.53	297.31	297.9	302.09	301.29	301.12	297.19	302.72	306.6	300.61	303.64	299.91	302.5	298.15	304.13	302.06	301.32	306.92	300.34	305.89	296.82	303.28	298.29	299.3	298.97	301.25	303.01	303.86	303.13	303.84	300.6	304.24	300.92
331.79	327.06	329.84	322.15	327.36	324.43	333.95	327.76	329.41	325.23	326.34	329.94	326.44	327.4	326.24	325.88	328.2	324.13	325.95	326.29	325.42	333.96	327.02	327.34	326.95	323.85	323.1	324.27	325.18	326.58	327.93	325.63	323.66	329.98	326.45	326.31	327.37	330.42	329.19	327.98	331.85	324.48	326.99	324.97	329.8	325.43	325.31	329.67	328.57	327.68
303.35	300.96	303.8	300.97	302.95	298.49	297.63	306.12	297.17	300.93	303.48	300.94	299.88	304.62	302.48	296.82	301.91	306.73	299.22	300.15	304.25	301.71	300.6	304.6	304.06	304.91	304.57	300.76	297.11	299.26	306.21	300.38	307.9	303.26	304.52	302.43	303.48	306.16	303.46	300.85	294.8	302.37	306.01	302.06	303.94	299.38	302.84	299.73	296.94	300.74
314.58	313.28	315.38	315.82	315.13	311.68	314.78	319.12	315.83	318.49	315.95	313.76	317.67	316.69	313.23	316.33	316.02	314.92	315.49	308.95	315.54	315.63	312.63	314.5	314.66	314.95	314.68	312.78	318.53	310.61	311.49	315.86	314.48	314.05	316.4	312.96	313.43	317.76	316.37	317.53	313.94	309.94	313.65	314.23	311.51	314.05	316.48	315.45	318.19	313.63
308.76	310.34	315.27	318.26	312.5	313.21	314.92	319.36	313.36	312.84	315.69	317.6	315.98	314.27	310.04	316.88	318.53	315.89	314.82	314.17	313.48	317.79	309.19	312.88	314.35	312.14	312.34	313.93	315.22	311.09	316.21	313.6	315.82	315.02	311.6	313.98	311.24	317	317.82	313.67	312.8	310.03	315.68	315.88	314.77	318.49	314.44	320.56	316.15	321.59
297.93	296.56	290.29	294.73	288.48	291.01	293.33	294.54	291.6	293.59	301.47	294.76	290.92	298.24	300.23	295.83	298.01	301.02	294.01	292.03	294.97	297.39	294.96	294.5	293.46	291.18	291.4	298.12	296.1	299.83	292.7	298.64	294.17	297.19	299.17	297.52	294.91	292.13	292.17	292.49	293.22	297.18	292.92	292.86	298.27	297.18	297.7	296.3	293.13	293.41
316.94	320.92	319.86	318.01	320.12	321.37	316.54	317.45	320.07	320.06	319.44	317.73	313.07	319.09	318.52	314.73	315.76	313.05	318.4	321.13	313.61	319.37	316.09	322.12	318.12	318.79	318.23	324.33	316.74	317.31	322.61	317.53	318.85	314.83	321.03	318.19	314.97	320.56	313.35	321.48	317.92	315.07	321.7	324.72	320.82	318.44	322.87	321.37	318.93	318.23
300.32	304.57	299.27	303.29	304.18	300.49	298.84	302.39	296.45	299.39	302.16	296.96	301.66	305.12	303.05	303.32	297.22	299.3	301.72	304.95	298.83	303.04	303.04	300.68	301.01	301.3	303.97	301.11	302.28	300.24	300.53	303.63	301.95	305.25	297.79	303.38	301.44	302.11	303.7	301.02	300.51	301.34	299.73	300.66	305.05	300.64	299.02	301.62	299.08	303.2
313.09	316.19	315.92	309.6	315.69	310.52	309.64	314.82	313.78	313.23	316.57	319.88	315.97	316.71	320.03	311.82	313.06	313.66	316.61	311.97	310.43	309.19	314.6	315.24	314.15	315.41	314.18	315.48	316.07	314.05	312.91	311.93	315.76	309.74	313.27	318.79	314.26	313.25	309.47	319.66	313.19	314.05	313.33	311.35	313.58	315.74	315.38	318.99	311.03	319.72
324.07	321.49	314.99	318.68	323.36	322.24	314.42	316.68	321.25	317.65	317.19	321.26	317.08	322.65	318.88	317.55	316.31	320.94	318.76	317.99	321.83	318.08	316.41	317.46	321.13	321.79	319.47	315.85	321.69	316.9	320.68	318.67	316.96	323.02	316.75	311.13	316.27	317.65	311.54	319.33	318.38	318.86	320.6	315.69	316.64	317.96	315.08	320.17	319.46	324.75
325.61	327.47	328.93	327.03	327.26	328.48	324.05	331.87	329.66	329.2	326.98	327.52	325.69	329.84	328.97	328.41	325.91	331.07	331.77	324.58	327.76	327.21	325.63	327.38	321.87	328.05	329.25	329.72	330.87	327.13	328.82	324.37	327.89	325.07	325.06	326.35	329.7	326.92	327.72	330.81	323.27	329.83	329.2	326.38	331.06	329.49	328.5	322.53	329.41	329.38
298.9	299.83	300.2	292.4	296.27	295.36	298.68	295.07	298.97	296.41	300.77	292.32	296.46	290.81	293.55	302.49	299.21	289.75	293.12	301.45	295.43	296.39	295.73	295.94	295.05	296.55	298.02	296.01	292.29	291.59	295.61	295.07	293.85	294.72	293.53	296.13	293.35	291.11	291.13	293.45	290.68	297.99	299.22	295.33	295.14	294.77	296.06	298.77	295.91	294.89
301.34	302.4	299.82	298.8	297.54	310.08	300.94	303.9	303.38	303.17	302.77	302.03	303.25	302.31	303.45	304.09	300.39	301.28	305.95	304.39	301.02	303.9	303.77	300.38	305.13	303.62	298.95	300.95	297.22	298.81	305.3	302.46	304.51	305.98	307.55	301.03	303.71	300.84	302.87	303.59	301.15	301.15	302.79	307.54	301.1	297.24	300.71	302.03	299.9	301.77
313.39	319.81	313.74	315.55	314.54	318.97	317.49	314.37	314.61	316.01	310.03	317.07	316.87	318.85	317.82	318.83	310.87	320.14	313.69	313.06	320.06	319.19	314.88	312.99	318.28	319.42	316.4	316.5	319.1	313.58	314.1	316.81	321.57	316.8	309.96	313.44	317.33	314.03	314.36	315.78	315.8	313.43	315.1	316.08	314.57	315.65	319.31	315.2	316.23	311.17
311.59	308.47	299	306.79	302.69	307.12	304.68	309.89	304.72	308.91	301.99	311.08	311.63	306.96	304.57	305.73	306.82	302.68	306.26	304.48	307.02	307.53	309.71	302.31	308.12	307.22	308.14	308.28	306.67	306.92	303.56	300.35	306.97	305.36	307.3	304.86	314.34	307.27	308.65	307.69	307.96	307.69	306.48	308.22	308.54	310.9	304.16	308.59	306.99	305.68
295.07	297.33	297.45	295.45	300.74	296.74	298.18	300.41	303.09	295.52	299.79	301.38	292.83	300.26	294.67	300.42	295.42	299.44	299.79	294.41	295.62	296.99	296.44	299.69	296.83	295.29	293.36	293.19	298.03	300.42	295.68	300.64	298.97	296.79	296.05	299.46	297.8	295.15	296.44	296.14	300.93	292.46	298.04	297.54	297.29	292.93	296.45	294.71	298.41	298.3
326.34	327.2	328.28	324.42	328.7	327.39	328.28	327.13	324.08	328.92	328.76	328.98	333.42	327.72	326.22	325.41	328.25	324.85	325.55	326.18	325.16	328.15	328.2	333.71	326.16	326.69	328.65	325.43	325.2	325.76	324.69	326.92	328	323.17	328.51	330.33	321.64	331.19	327.55	329.59	332.65	329.43	327.68	329.11	330.3	329.75	324.94	325.32	331.64	325.13
303.25	300.87	302.3	300.55	297.63	299.18	301.63	298.14	303.14	298.73	301.77	302.77	294.09	301.83	298.03	302.37	303.46	300.53	304.47	293.28	300.23	297.66	300.69	299.78	300.96	304.56	303.46	302.85	301.25	303	303.53	299.04	296.46	302.35	298.6	305.66	297.28	300.53	298.39	301.91	297.66	301.25	299.01	298.2	296.36	300.52	293.95	299.53	303.35	297.54
315.06	314.66	316.8	322.06	317.95	315.19	317.45	318.69	314.77	322.14	314.88	321.97	316.76	317.93	316.94	316.08	321.56	321.02	312.55	319.51	319.66	310.3	319.02	314.37	317.06	317.58	314.7	320.29	320.13	318.66	318.52	316.66	315.91	315.76	318.43	318.26	311.33	321.1	316.31	316.68	315.49	318.19	310.62	320.29	318.64	316.58	317.91	317.07	313.15	318.63
306.64	311.97	313.43	314.34	303.87	311.75	308.07	310.86	307.75	317.24	311.61	311.38	311.26	315.18	307.61	308.11	313.14	306.84	316.22	313.21	311.35	308.3	311.53	313.39	315.02	307.11	314.01	306.21	310.2	316.22	305.77	312.82	312.85	313.25	307.81	308.36	312.11	318.26	308.75	310.59	303.62	310.72	315.98	305.78	310.33	308	311.36	311.43	315.41	313.01
303.61	305.58	311.53	305.25	308.87	309.47	303.71	307.52	307.18	304.43	305.06	299.89	306.41	306.17	299.58	309.61	307.31	303.5	306.92	310.31	303.47	311.31	304.89	306.12	304.5	306.33	306.29	306.47	309.33	308.4	304.1	307.15	304.58	306.28	306.54	305.94	305.25	306.71	306.7	308.26	311.71	304.22	300.75	306.42	304.29	301.94	306.76	308.56	310.13	305.38
316.71	317.49	315.07	320.1	318.51	316.55	314.28	313.28	317.92	322.99	318.2	317.76	314.1	315.43	317	318.04	316.89	318.28	314.89	317	316.28	318.26	314.91	317.76	311.86	321.76	317.4	313.19	319.63	317.5	323.45	315.02	316.85	320.32	311.65	316.88	319.55	318.07	316.57	319.17	321.65	315.43	318.68	316.26	316.08	317.66	322.49	317.54	316.81	319.29
309.15	304.53	305.17	298.95	304.56	306.6	299.57	308.37	307.36	302.54	305.82	309.19	306.67	300.99	307.36	302.69	304.42	304.5	303.89	305.09	309.75	306.18	308.11	311.07	304.83	305.52	307.75	305.78	309.75	302.48	305.46	304.96	310.23	299.99	303.19	303.85	304.24	308.31	305.57	307.76	302.42	306.39	308.4	307.95	307.02	301.87	304.75	303.56	308.67	304
312.78	310.74	312.62	312.59	312.61	316.33	315.9	315.56	316.63	312.37	313.77	309.79	315.4	315.85	314.77	307.28	315.01	310.21	309.92	312.02	313.55	311.84	315.22	311.06	310.51	304.41	306.86	307.42	311.69	313.94	310.5	315.6	311.71	310.53	315.46	315.24	310.84	314.42	312.33	311.86	311.53	315.64	310.52	316.37	310.89	310.02	312.38	310.55	314.2	314.56
303.57	303.5	298.44	307.25	304.75	304.96	301.88	299.93	303.99	303.86	306.11	299.96	302.79	299.32	301.49	300.73	302.73	303.59	302.75	306.11	303.03	306.78	306.42	305.42	302.39	307.55	307.84	305.36	298.14	303.22	309.26	306.63	304.61	299.27	301.86	305.22	299.54	304.39	300.1	305.5	302.49	298.41	303.95	301.68	302.98	303.3	300.07	295.65	306.85	308.36
309.06	310.39	309.17	304.45	305.44	311.32	307.7	306.66	306.41	305.77	306.3	306.39	304.33	306.11	307.69	310.33	313.84	305.59	307.09	309.21	311.35	312.78	309.82	312.99	307.73	307.06	307.68	306.85	309.64	307.51	312.23	307.47	310.73	304.9	314.12	311.77	309.64	306.22	308.51	307.43	310.51	309.63	309.17	309.95	307.7	311.89	308.42	305.83	311.58	310.21
306.64	305.62	307.37	304.72	304.87	305.92	307.17	305.87	306.87	305.44	304.67	309.83	310.32	302.8	305.08	306.98	309.55	302.61	304.82	306.96	311.28	308.33	302.41	301.84	303.1	310.3	305.54	304.8	303.95	304.57	306.87	312.38	302.9	304.54	304.8	306.47	305.67	308.48	310.25	305.77	300.56	308.21	305.57	304.82	299.15	301.79	311.37	304.33	301.8	307.67
304.38	301.19	306.9	302.32	302.95	304.5	301.06	300.41	301.29	303.48	304.04	302.62	301.58	301.37	300.26	301.5	308.23	305.47	302.36	302.98	303.05	300.75	301.12	303.89	303.37	299.85	297.33	299.41	303.06	305.4	304.1	297.43	305.91	301.03	307.81	303.63	303.32	303.77	300.78	300.15	303.15	299.85	302.22	300.78	305.27	305.78	301.72	303.68	306.99	303.23
306.17	308.85	306.77	302.18	306.95	298.54	304.49	301.64	305.29	306.44	307.54	304.48	301.91	301.59	302.34	302.09	303.23	301.23	301.96	304.58	303.53	304.94	309.36	303.46	301.82	303.61	301.54	301.38	300.9	303.01	299.21	306.51	300.39	308.37	303.6	302.02	305.65	305.63	301.6	303.5	301.49	299.85	304.51	303.56	303.26	301.36	305.34	302.32	304.9	301.27
304.42	302.91	303.1	302.03	303.14	301.37	305.67	296.02	302.14	303.76	303.72	300.47	304.27	305.17	304.37	302.88	304.94	300.42	301.49	304.82	305.95	301.53	302.3	299.6	306.35	298.46	301.1	301.33	301.94	304.35	303.5	303.25	301.43	301.24	304.08	298.39	303.63	306.28	301.47	307.15	302.01	303.1	306.8	300.58	304.92	305.1	302.24	301.53	307.64	302.67
306.09	307.69	306.63	305.46	307.25	310.05	309.12	307.92	303.81	305.74	308.52	302.76	312.19	305.31	309.82	309.04	309.12	308.26	313.26	300.99	308.37	301.17	313.54	306.52	307.64	308.76	305.58	313.12	312.4	301.87	301.29	311.66	306.7	303.39	304.03	304.85	310.47	303.41	307.61	307.17	310.3	304.63	310.3	308.11	309.47	309.16	307.88	303.34	301.88	308.79
303.87	304.37	304.08	306.69	306.76	304.58	305.88	308.93	306.91	303.96	303.08	304.8	305.7	301.47	308.33	308.84	301.12	304.17	308.78	308.83	308.77	306.04	305.71	302.55	309.39	304.3	307.7	304.59	305.36	303.31	303.52	298.96	304.77	302.74	305.12	301.24	305.23	304.74	304.74	302.58	303.66	309.2	309.07	301.51	305.38	305.99	309.1	303.26	301.36	309.82
303.89	308.86	303.96	303.47	306.51	303.66	307.39	298.73	303.65	304.98	308	302.8	304.62	305.51	302.94	303.67	301.32	308.59	310.08	305.84	306.33	308.01	302.72	306.77	305.81	303.72	305.09	305.11	304.92	306.15	303.39	303.18	305.11	303.35	308.28	309.42	305.46	302.45	314.48	305.67	297.11	302.97	308.82	305.66	302.75	302.44	307.17	307.87	306.64	302.92
306.84	304.33	308.23	305.37	303.8	306.33	312.09	307.31	303.11	307.78	306.15	300.61	301.8	307.77	306.72	307.79	305.28	303.61	313.03	307.7	302.55	308.22	305.95	310.67	305.62	304.45	304.72	308.02	309.94	307.06	303.59	306.61	308.38	305.45	305.19	303.02	304.97	306.84	306.36	304.26	305.81	303.53	306.89	304.98	303.72	304.37	301.71	304.76	304.04	301.77
309.4	316.05	316.22	311.99	315.16	310.54	312.81	313.65	309.02	311.17	312.36	308.82	313.2	316.74	305.99	311.22	310.4	314.74	312.94	313.12	310.93	311.15	310.31	313.7	317.4	314.08	312.4	316.02	313.05	315.77	312.71	310.27	311.66	314.57	311.04	311.33	311.96	314.16	310.52	310.82	315.77	312.65	318.23	313.75	316.42	312.5	309.38	307.67	310.89	310.49
317.42	317.19	311.43	313.24	314.72	312.46	316.47	318.86	316.37	315.25	316.26	314.53	318.1	313.11	311.86	315.01	321.1	315.2	314.53	319.95	313.69	318.77	316.73	312.44	313.12	320	315.91	315.59	313.92	318.71	314.55	316.82	318.08	314.23	313.09	317.72	313.3	311.64	313.9	314.1	312.04	316.58	313.75	316.27	314.83	313.16	321.22	315.15	318.75	318.74
311.35	303.58	305.43	303.2	305.76	303.39	306.64	302.08	308.35	302.61	306.82	303.82	303.55	306.86	302.4	302.31	295.43	303.39	303.59	303.24	311.77	303.33	305.54	302.28	303.5	300.68	302.88	308.3	306.68	299.33	307.03	301.14	303.04	308.82	304.43	303.31	300.61	308.19	307.34	306.42	306.15	309.6	306.28	301.37	309.24	305.81	310.94	308.5	300.11	306.2
308.09	311.66	303.86	305.84	301.43	308.15	304.57	307.34	307.72	315.42	307.82	309.82	312.12	312.25	308.55	307.62	309.67	303.23	308.95	310.23	305.2	308.45	307.36	308.07	304.59	303.59	307.59	311.88	303.13	304.22	305.73	301.49	310.04	309.24	309.56	310.77	305.4	304.72	309.09	303.58	304.45	307.28	304.59	303.17	308.02	312.04	309.66	305.5	307.63	307.45
325.63	325.07	328.32	325.5	326.22	327.04	328.59	329.37	328.72	330.91	320.67	324.98	328.69	330.93	330.07	327.22	328.46	330.83	326.46	330.35	322.67	327.84	326.96	332.6	324.04	325.22	328.74	327.45	327.88	326.72	327.48	329.61	327.36	328.67	327.32	329.91	329.25	333.52	322.24	329.83	324.68	326.34	324.01	328.6	324.75	323.03	329.36	329.48	328.13	333.69
323.43	329.46	319.44	326.66	325.85	326.97	330.76	329.59	329.41	323.57	327.15	325.43	328.3	328.35	327.77	327.07	322.46	329.78	327.06	326.38	324.54	333.2	328.4	326.78	323.85	327.97	325.8	324.84	329.97	328.48	329.31	325.34	326.31	328.91	329.72	325.06	328.26	332.14	325.84	329.58	326.46	325.35	327.96	331.59	326.39	330.45	324.42	329.9	324.95	324.99
300.78	304.38	302.19	305.18	302.78	306.75	302.56	302.53	310.17	297.31	305.52	305.99	304.16	306.34	308.71	307.18	305.09	303.11	305.56	305.31	307.84	309.27	301.45	301.92	298.64	303.55	303.65	301.63	304.69	305.06	305.96	304.36	307.89	303.73	303.83	302.98	305.59	303.01	301.38	304.26	306.11	309.66	301.62	303.72	309.02	305.05	306.27	302.47	304.39	302.18
302.12	303.07	304.08	309.92	302.7	306.87	305.16	302.66	302.34	305.46	298.69	300.87	305.68	299.39	305.06	307.91	304.06	305.95	302.16	304.26	304.24	307.31	305.65	308.17	302.36	308.18	302.98	305.89	303.63	300.03	299.18	303.16	307.42	299.36	304.17	306.33	301.2	302.89	298.4	299.87	307.3	303.38	304.65	305.8	302.96	302.75	305.57	300.87	301.69	302.32
305.47	303.61	299.43	306.09	302.57	304.12	309.8	304.67	302.14	308.61	307.37	308.12	303.99	308.76	306.85	301.58	302.77	305.96	300.64	309.72	303.37	306.23	305.8	302.95	306.07	302.93	306.8	310.25	306.68	309.06	307.64	306.25	307.96	306.44	306.74	306.13	302.67	301.6	302.8	304.43	302.06	308.7	301.92	303.93	305.57	304.98	302.27	305.94	308.42	304.68
312.68	310.39	312.32	311.49	314.36	311.39	310.73	312.02	311.51	313.39	310.8	305.87	312.65	311.99	311.76	309.45	309.44	313.08	311.39	312.49	312.73	315.5	311.41	315.56	309.74	307.02	313.8	309.37	311.13	309.29	310.24	312.28	312.32	305.36	306.2	311.93	306.06	314.24	309.84	314.33	307.24	308.93	313.03	311.92	309.75	314.83	312.56	310.21	307.91	309.85
327.11	327.37	329.41	322.84	328.43	330.49	326.76	331.56	327.89	325.51	325.49	328.82	324.3	330.67	325.08	330.01	330	327.79	329.74	328.02	327.13	330.41	329.54	328.16	336.17	330.9	328.03	327.66	328.67	320.67	328.18	327.58	326.05	324.64	325.95	327.43	328.43	326.17	326.88	328.69	327.57	326.23	327.18	328.93	330.77	328.45	331.94	325.67	324.95	328.57
324.14	328.28	320.59	326.48	321.78	323.91	328.57	320.14	329.95	323.34	322.79	324.34	320.72	323.05	323.42	324.57	323.37	328.47	323.21	320.85	328	322.92	325.5	330.25	328.86	328.37	325.89	329.95	318.21	323.22	324.94	322.2	331.28	329.75	321.85	325.1	325.73	327.17	323.94	322.48	330.15	323.89	326.39	324.11	326.73	326.1	324.15	329.08	320.26	323.86
295.75	293.8	296.85	295.71	295.82	296.51	293.67	294.45	291.12	294.75	295.46	295.04	300.41	293.71	296.06	298.46	293.35	299.32	291.17	291.77	296.88	300.9	299.23	293.56	294.1	293.8	293.18	297.33	296.71	295.9	292.05	298.28	293.07	301.6	294.73	297.88	294.5	297.28	294.93	295.31	299.61	294.51	296.47	293.63	298.98	293.57	294.49	293.74	290.44	292.02
298.85	296.03	299.79	301.1	294.26	304.61	296.61	295.73	295.75	301.5	298.51	290.59	297.49	295.28	303.77	294.29	300.34	294.04	300.84	295.79	294.02	297.74	297.71	296.84	296.81	298.18	299.73	297.41	296.75	295.71	295.65	291.68	296.41	296.07	302.74	300.33	296.33	296.75	293.7	292.23	301.01	300.53	296.15	296.3	292.83	294.71	298.37	297.73	298.25	295.5
311.87	312.67	310.9	312.25	316.56	312.12	315.71	316.23	313.98	311.21	314.78	318.78	319.06	310.45	315.89	313.14	316.37	311.92	314.84	310.06	317.05	316.3	319.5	313.11	316.22	316.57	319.7	316.82	308.24	313.77	317.59	318.86	318.77	319.31	311.5	316.04	314.56	315.86	312.77	316.45	317.46	317.96	317.88	315.62	316.91	317.87	313.84	311.62	314.76	311.85
296.37	294.52	295.7	300.9	295.41	297.6	296.48	294.58	300.12	297.61	301.48	296.18	299.92	294.09	299.18	299	304.61	298.42	298.79	302.41	302.26	294.88	293.15	297.04	298.94	293.61	297.54	300.26	296.16	295.37	298.38	296.93	299.55	296.45	297.23	298.93	301.61	296.68	292.3	296.92	294.98	299	297.35	300.44	299.54	294.53	299.94	296.09	300.54	303.09
290.84	292.9	295.2	289.88	290.43	290.88	292.62	298.62	294.64	293.11	291.52	291.17	297.03	291.81	291.55	293.14	290.44	297.81	294.87	291.23	296.33	296.3	292.27	294.91	295.77	293.44	299.48	288.86	295.62	291.58	291.76	297.75	295.3	290.92	294.97	292.97	296.01	292.1	295.61	298.58	293.47	290.69	297.84	289.01	294.28	290.85	293.91	297.59	294.29	296.59
302.66	300.85	303.24	300.21	308.18	304	301.57	297.65	304.56	307.39	304.07	302.52	306.18	300.48	302.28	298.97	303.31	306.24	303.67	301.97	296.01	304.94	306.08	296.66	304.61	303.78	304.48	308.37	307.73	305.28	300.63	305.62	301.25	296.98	300.52	305.05	305.83	303.8	302.69	300.56	299.73	297.59	305.23	301.23	303.38	304.52	305.92	302.07	301.66	300.98
299.52	300.16	301.67	299.19	297.77	297.72	293.01	302.16	303.35	301.61	294.1	294.65	299.37	301.91	303.86	300.01	298.93	299.05	303.59	303.53	301.96	305.25	297.85	299.46	302.77	297.74	301.43	297.23	298.71	302.73	296.65	302.29	298.63	303.17	302.93	301.82	300.63	299.35	302.46	293.48	301.05	301.29	296.94	300.93	298.34	304.31	302.45	305.56	299.16	298.16
301.23	301.68	301.79	302.91	303.01	302.35	298.4	299.23	300.5	299.13	301.25	304.96	299.86	302.9	301.28	301.49	300.97	304.26	299.06	305.24	299.57	299.8	299.74	301.04	302.63	302.34	298.99	301.3	299.66	301.1	303.28	298.68	302.67	297.74	302.76	305	303.72	300.71	300.45	300.22	301.42	302.92	300.36	301.61	296.74	302.76	303.06	303.91	297.81	302.74
310.4	316.99	313.29	316.66	311.82	318.14	311.62	316.56	311.99	310.27	316.3	313.31	311.01	314.85	312.3	314.49	317.27	316.54	317.82	312.35	316.61	315.39	315.82	316.49	315.15	320.08	313.22	319.54	316.42	316.11	314.15	320.81	316.78	316.07	315.12	314.83	317.5	314.72	315.46	317.78	316.18	316.54	320.06	322.07	312.9	316.18	321.43	315.74	315.51	313.48
307.96	303	300.03	305.91	301.45	302.81	309.42	311.51	307.72	306.96	303.71	298.48	303.82	309.04	304.39	305.09	303.4	305.12	305.58	305.01	305.36	309.77	309.49	304.97	308.46	303.24	305.53	306.51	305.74	304.46	306.39	304.66	302.28	303.19	296.68	301.4	306.66	302.99	304.36	307.04	304.28	307.91	302.55	304.28	301.37	301.91	300.65	300.06	300.41	302.73
315.91	313.18	313.99	317.81	316.52	321.42	318.1	316.49	317.58	319.35	316.67	313.87	318.75	318.1	318.74	313.61	318.5	313.22	315.97	315.45	315.97	314.18	323.95	313.45	313.62	317.41	319.08	319.6	311.99	314.36	313.81	315.21	309.79	312.4	318.08	318.85	318.6	316.5	318.14	314.63	314.97	312.7	310.31	317.18	316.29	313.16	318.23	314.96	315.48	312.88
315.45	315.25	314.16	317.62	318.66	318.1	313.02	309.15	314.24	316.97	320.23	311.79	313.91	314.13	313.38	318.66	318.45	315.22	312.87	313.7	316.1	315.17	314.48	308.45	314.88	313.42	316.17	315.54	314.76	320.09	319.05	316.27	311.59	318.54	315.07	315.09	316.54	317.16	313.77	310.35	314.82	313.82	312.82	317.55	314.23	314.54	318.73	318.14	312.81	314.93
309.13	309.12	308.55	302.5	307.82	306.79	315.23	304.07	309.34	310.8	304.97	310.69	306.14	314.57	309.01	308.31	313.25	305.46	309.8	310.11	305.61	309.43	307.06	309	312.21	309.91	310.18	303.57	310.21	313.44	306.51	304.95	315.65	308.56	308.54	312.75	304.61	311.13	305.16	307.88	309.07	309.7	309.05	307.1	309.03	307.12	312.06	308.58	309.11	310.45
313.58	313.65	311.55	312.89	312.82	313.46	313.76	318.72	317.51	317	313.02	313.31	312.92	313.41	319.94	316.78	311.63	314.94	313.35	313.82	318.11	318	309.95	310.69	314.06	314.55	311.8	314.27	315.93	316.97	314.22	310.7	315.69	315.03	314.77	315.32	311.35	311.52	315.98	312.43	317.02	315.51	308.2	319.8	311.6	316.11	314.22	317.15	319.67	315.8
305.85	316.7	312.36	309.98	315.33	310.22	305.7	314.77	317.36	315.77	311.12	312.93	311.12	313.43	309.45	313.11	310.43	309.78	313.93	315.12	305.09	311.9	310.36	315.05	308.6	312.41	314.42	309.8	312.08	315	312.05	313.47	309.18	310.85	315.62	316.27	308.98	313.36	310.5	315.25	309.73	309.18	311.99	310.44	305.28	311.48	310.94	305.03	317.5	311.9
311.29	308.89	303.69	303.97	305.48	302.88	305.2	308.91	301.58	304.34	303.33	309.46	308.63	303.51	305.88	301.12	297.97	303	307.27	307.45	298.59	304.07	305.98	303.2	310.24	305.51	306.98	304.3	304.5	299.34	300.45	306.4	305.2	307.33	303.62	304.43	306.23	302.92	304.1	299.78	303.54	299.92	305.58	304.07	305.64	303.11	304.39	304.27	305.4	303.45
301.26	304.71	300.95	300.64	303.35	305.09	298.73	304.71	303.77	307.39	304.06	304.68	300.74	305.32	304.78	299.1	301.42	303.36	304.29	307.65	308.9	303.61	301.16	303.49	301.53	305.56	299.11	304.93	304	301.88	302.58	302.91	300.13	306.99	306.63	304.22	299.41	300.81	301.19	306.54	300.09	304.2	301.98	306.62	303.61	303.34	299.51	302.45	300.19	305.39
313.28	311.96	311.52	315.73	319.68	316.02	316.44	321.47	314.61	313.35	319.19	315.19	315.93	311.39	317.31	314.3	321.38	318.14	317.1	315.88	319.35	310.61	309.77	318.52	319.69	314.19	321.99	315.62	316.04	318.34	314.48	309.52	314.55	318.96	318.72	314.79	313.69	311.48	314.81	315.49	309.58	318.37	318.16	316.71	310.87	313.78	313.02	318.62	313.16	313.29
312.93	307.47	307.83	308.89	309.38	303.43	304.41	305.18	306.2	306.73	308.34	310.63	304.93	304.96	307.3	309.01	309.81	307.73	313.08	310.6	307.41	309.99	304.66	311.78	304.93	309.32	308.74	312.21	306.74	310.07	306.94	308.95	309.71	308.25	309.27	304.62	305.41	308.41	309.16	302.13	306.82	310.72	309.61	304.97	307.27	310.46	306.87	308.32	308.96	305.49
325.71	324.57	330.55	324.29	332.31	324.72	327.27	330.63	329.02	327.32	326.27	325.41	327.05	328.15	329.15	326.59	326.21	326.79	325.29	326.98	326.26	330.73	330.16	328.47	323.3	325.37	328.94	331.31	328.7	326.76	329.77	329.58	328.74	330.98	326.53	331.58	326.66	327.79	323.01	325.25	332.64	326.26	331.3	327.82	328.51	322.82	327.68	332.39	330.56	327.71
295.59	297.46	300.89	294.28	302.35	295.15	302.18	297.58	297.07	296.58	297.95	295.57	296.96	293.42	297.13	292.65	299.29	294.03	296.58	306.33	292.21	299.74	291.99	294.07	295.85	299.02	294.59	295.61	293.26	295.08	296.8	297.52	291.44	296.26	298.25	299.99	298.63	298.9	298.62	292.2	299.23	300.49	296.3	294.07	296.91	297.91	297.61	305.54	296.49	292.08
309.5	306.52	310.77	312.21	308.6	314.06	306.68	309.13	310.46	309.08	312.64	305.12	305.55	306.79	309.34	304.25	308.92	309.27	306.37	307.78	308.26	308.21	300.23	303.02	305.54	308.37	309.51	307.62	309.48	309.86	310.13	311.36	311.51	312.18	306.18	302.94	307.58	311.4	308.19	305.79	305.38	313.32	309.48	314.01	306.08	312.28	306.58	311.23	305.35	310.32
307.04	304.37	302.76	302.19	301.65	302.19	306.71	304.92	301.09	302.06	302.34	301.42	305.62	302.31	302.36	306.43	305.95	301.91	304.9	302.61	303.31	304.21	303.06	300.86	306.73	300.94	299.92	296.74	301.93	305.62	304.63	305.19	304.64	299.95	304.41	305.75	305.8	300.71	302.18	303.81	296.74	299.24	303.63	299.52	297.94	303.85	305.92	306.84	300.18	305.47
316.08	318.97	315.86	317.22	316.62	313.44	315.13	313.67	313.72	323.06	313.13	312.21	318.09	312.14	313.38	317.22	317.41	318.01	322.27	319.53	315.12	319.06	313.81	315.95	319.16	315.8	317.36	321.66	311.25	316.27	316.75	309.04	315.14	313.85	316.51	317.78	317.07	314.13	317.34	315.36	309.58	314.23	316.6	314.64	320.09	315.52	315.24	316.3	311.79	313.03
299.6	297.41	294.71	293.91	299.05	297.61	298.58	302.87	302.94	301.76	301.33	298.63	301.72	300.59	300.62	300.86	300.55	301.37	299.19	303.74	299.83	300.16	297.66	304.98	301.03	300.6	303.34	296.08	300.7	301.39	300.59	302.88	299.99	305.3	303.55	296.8	297.03	298	302.95	302.62	302.33	303.16	297.83	301.98	302.12	298.63	294.94	300.2	301.86	302.53
310.33	310.61	308.45	306.65	311.49	304.94	313.13	307.95	302	311.33	305.36	311.57	302.09	311.09	311.59	310.28	309.97	318.16	310.35	308.87	306.46	312.93	311.04	308.77	308.14	310.41	307.13	311.11	308.12	309.24	310.72	311.26	307.09	310.9	310.45	308.72	316.77	310.79	304.03	312.99	306.72	308.73	305.15	306.14	310.14	305.43	309.3	301.42	309.73	307.89
307.97	308.38	305.85	305.06	303.86	303.6	301.16	299.2	305.98	305.93	305.29	300.99	304.52	304.11	308.78	306.14	304.78	303.34	308.93	301.98	304.78	308.8	299.74	303.22	303.8	302.37	306.82	308.95	306.49	303.52	299.88	301	306.75	306.99	308.85	306.39	308.19	303.72	299.69	306.52	307.86	309.05	302.81	307.51	304.14	304.63	302.24	309.32	305.6	307.96
297.65	299.76	305	299.03	300.43	305.07	297.29	303.23	296.18	300.46	307.21	299.87	296.91	301.72	298.63	300.41	299.11	298.51	302.36	298.83	299.25	298.71	297.44	295.94	301.67	299.49	301.74	304	297.83	296.84	297.98	298.73	302.62	302.05	302.56	302.29	292.61	301.35	302.02	297.24	297	301.87	295.77	299.96	302.2	301.62	300.92	298.29	300.11	295.88
311.89	316.18	314.47	317.11	315.38	315.53	314.75	308.34	317.17	312.65	312.41	313.92	316.9	318.02	312.58	316.99	316.71	316.77	317.03	314.77	310.27	315.46	319.02	311.78	314.08	309.03	316.63	313.55	310.52	312.87	312.98	313.24	317.7	314.32	314.96	308.4	309.88	308.83	312.93	311.78	308.05	308.13	316.35	317.85	314.01	313.8	317.89	315.03	312.06	312.51
300.59	299.29	302.7	304.87	303.53	297.22	301.2	310.87	300.73	302.17	304.15	296.08	300.16	303.67	306.36	300.56	305.13	299.35	308.12	304.6	303.2	302.7	305.01	302.17	300.92	300.87	300.08	305.7	299.61	306.37	303.41	306.12	305.19	301.68	308.07	306.25	303.64	302.35	305.58	303.51	302.97	298.92	304.25	298.43	301.25	300.8	302.74	306.2	301.32	300.16
307.99	300.93	307.29	305.01	305.62	305.69	313.84	309.28	306.37	303.44	308.33	303.89	302.25	304.51	306.48	309.77	307.19	307.16	309.15	308.85	308.62	309.66	306.66	308.53	306.5	304.47	308.62	307.52	309.68	312.47	308.73	310.39	308.11	306.61	303.65	306.85	310.95	310.95	305.53	309.67	310.06	304.53	302.65	308.11	308.57	306.11	306.94	307.79	309.17	306.19
296.64	296.31	294.82	297.25	288.84	292.13	295.51	293.01	294.49	296.27	289.22	293.25	291.57	296.23	291.31	297.32	293.96	295.41	294.38	297.87	294.69	295.48	297.57	300.59	293.65	295.38	294.4	294.86	290.4	295.99	288.57	295.42	292.97	296.86	293.73	290.18	295.66	296.87	297.15	296.31	292.37	298.26	294.85	298.09	290.3	301.97	295.1	291.37	297.66	289.85
317.11	312.06	312.96	312.17	315.27	316.37	316.23	317.28	315.85	315.86	313.52	314.28	312.66	317.66	322.24	314.54	317.42	318.61	316.52	309.77	308.77	315.17	314.14	319.3	316.19	314.05	317.86	317	313.25	312.29	315.27	319.48	310.39	315.1	318.04	316.11	315.12	318.44	319.94	315.77	313.57	318.7	319.21	321.38	315.8	316.68	313.59	322.51	320.66	315.51
315	316.63	317.95	319.39	318.29	314.96	312.48	313.97	318.67	315.97	314.36	315.72	322.36	319.94	315.9	322.24	320.11	317.27	309.32	311.16	316.89	315.38	311.88	318.33	318.85	313.07	314.26	317.65	310.67	318.03	318.39	319.72	316.26	316.93	317.73	315.34	317.38	321.78	312.81	313.62	312.41	311.12	318.05	323.68	314.41	314.17	312.91	316.44	312.46	315.98
313.99	314.25	311.59	312.34	312.44	315.4	308.92	315.99	307.6	318.31	320.01	311.22	314.29	315.33	311.41	306.28	312.91	310.26	310.65	313.34	309.03	314.81	312.62	313.41	309.7	313.28	315.45	312.92	310.16	313.08	311.97	311.34	315.09	311.46	309.2	312.79	311.96	313.68	307.9	312.5	312.85	313.98	312.76	313.37	313.04	308.87	319.29	312.97	320.52	309.39
314.12	312.8	311.73	319.21	311.99	308.99	315.51	315.92	316.99	315.11	308	309.79	312.2	311.38	312.34	315.07	314.32	317.81	315.95	314.93	317.6	314.63	310.28	315.12	317.24	314.59	314.82	313.55	310.74	311.79	315.31	310.16	310.63	314.78	311.89	319.18	312.26	314.66	312.49	316.34	317.19	310.66	312.59	312.16	310.73	312.13	312.59	316.57	312.07	317.68
314.34	318.11	323.34	320.71	319.21	318.15	318.63	316.21	320.94	322.65	312.41	320.46	318.5	319.1	311.8	320.17	319.65	323.89	312.22	318.84	315.33	318.94	316	314.83	318.18	318.97	322.95	317.64	318.88	316.69	323.95	318.28	315.02	322.32	317.3	319.17	317.33	319.06	321.79	324.21	319.9	324.4	317.9	318.76	320.23	321.28	315.62	326.24	318.31	315.57
314.13	312.17	318.6	312.43	316.07	319.09	313.64	315.18	314.91	320.49	312.22	316.45	313.78	314.25	315.16	312.87	314.07	311.97	314.08	321.85	321.94	315.39	312.99	314.43	313.31	313.59	316	314.9	317.55	315.03	318.54	316.51	316.42	318.8	320	315.93	320.62	318.98	316.09	316.28	322.44	311.71	317.42	315.63	313.5	311.96	313.99	314.17	313.53	313.38
303.67	304.62	308.56	304.96	303.23	304.52	308.74	304.36	301.25	307.31	306.27	306.64	307.02	305.7	308.77	307.98	305.18	303.39	309.35	302.65	300.83	302.84	308.25	306.7	307.69	301.44	302.06	307.67	305.09	305.99	305.17	306.89	299.18	307.7	303.79	308.31	308.88	303.43	304.85	309.08	305.95	309.67	301.28	307.78	304.75	300.19	300.52	301.93	304.94	303.65
325.47	323.25	327.71	326.22	327.93	330.13	327.52	321.5	328.41	329.33	327.49	322.83	326.69	330.05	328.89	326.53	332.85	331.08	331.36	325.05	328.77	329.46	323.93	327.91	331.48	329.84	328.12	327.31	326.96	331.43	333	324.84	326.42	325.14	326.81	328.21	328.07	331.57	326.83	331.95	329.58	331.24	327.48	329.87	328.05	327.26	328.63	330.03	325.36	325.85
311.13	309.84	315.46	313.64	314.22	312.98	316.71	315.56	311.45	317.3	309.99	309.42	315.35	314.3	320.34	313.62	309.51	311.1	314.87	313.43	310.86	311.55	308.17	314.28	308.24	317.06	314.29	314.59	313.49	315.54	307.97	309.1	315.17	313.31	313.82	318.41	313.72	312.59	310.16	314.2	315.34	313.82	318.61	321.25	312.16	316.52	310.72	309.36	316.23	313.97
290.45	297.52	298.57	292.65	292.53	294.77	293.12	289.92	292.51	293.65	296.75	293.73	295.49	296.44	290.64	294.55	291.2	290.76	292.77	296.3	299.22	301.63	295.96	294.84	292.91	295.92	297.51	293.46	293.3	289.57	293.37	292.03	293.98	296.78	293.31	291.95	296.44	294.25	292.92	292.6	299.84	294.25	295.86	293.18	292.02	294.81	287.68	292.35	293.81	298.5
332.55	322.01	325.87	328.17	332.74	323.67	327.33	332.09	325.69	333.69	333.29	330.63	331.13	329.77	331.1	325.91	337.07	326.33	325.21	325.91	326.7	329.94	327.34	326.5	330.62	328.22	330.54	323.12	335.03	328.06	327.87	328.32	329.64	329.46	325.83	328.71	328.55	324.77	327.1	327.5	325.79	324.63	329.01	324.61	324.94	326.95	333.64	328.17	328.59	326.57
310.44	315.02	319.15	311.91	312.51	315.54	311.99	317.03	311.27	311.78	315.07	313.99	314.18	316.42	313.66	313	315.54	315.1	309.29	312.51	311.72	310.73	318.8	313.84	317.14	317.73	318.48	311.85	312.65	315.16	314.62	315.52	318.42	319.71	308.47	312.17	315.15	311.28	314.94	316.42	318.18	318.46	316.49	315.56	315.95	311	315.1	310.02	310.47	315.8
307.96	308.94	309.18	305.58	307.28	307.74	302.2	305.41	305.16	309.09	311.22	308.98	302.31	307.46	307.76	306.39	310.17	306.3	303.65	306.8	302.18	306.2	304.33	307.64	301	308.08	307.82	308.2	303.28	302.76	299.23	307.84	304.88	306.1	310.21	303.98	306.31	303.29	304.5	305.4	308.68	305.85	304.28	300.95	306.14	303.84	301.4	306.38	306.14	313
322.56	325.85	324.82	319.72	324.36	325.87	324.04	325.84	325.73	330.13	325.75	325.03	325.14	323.51	324.38	320.81	330.51	323.93	326.27	323.65	326.1	332.03	327.1	325.57	328.96	324.88	333.66	320.2	328.21	327.97	326.6	323.14	326.68	327.17	323.21	324.59	324.07	327.98	321.57	327.6	325.76	332.33	324.81	323.89	324.73	325.38	320.54	324.02	326.04	326.83
314.54	313.26	309.84	309.05	305.85	310.18	311.95	307.47	311.35	308.98	307.74	308.24	309.15	304.02	304.39	309.34	306.09	305.62	308.42	306.65	311.22	313.82	307.99	315.08	310.59	307.06	310.07	311.37	315.67	308.72	309.32	303.91	312.86	303.34	309.83	306.69	309.28	310.57	309.09	310.64	311.74	304.67	303.82	308.35	306.65	309.77	310.16	311.39	307.12	310.55
308.25	304.4	304.21	299.07	303.13	305.72	298.86	306.01	303.82	304.61	307.36	301.22	306.08	302.21	299.66	305.13	305.23	305.08	307.3	306.44	302.49	305.1	301.94	302.64	306.23	305	309.06	302.69	298.84	301	307.96	307.17	308.62	303.92	304.42	309.78	309.73	303	302.37	301.41	302.13	304.08	304.73	307.83	305.46	311.7	304.05	307.1	306.7	306.32
303.14	302.36	301.6	300.66	302.5	298.01	302.26	301.79	303.65	301.87	304	302.02	299.26	303.85	296.19	304.37	306.48	300.48	296.34	301.57	301.25	307.62	305.93	302.62	300.45	299.82	304.96	306.63	303.6	302.94	306.66	301.92	304.29	301.08	303.3	304.29	303.13	305.1	308.45	301.03	299.75	303.63	303.05	305.75	297.07	302.3	301.96	299.55	301.03	305.53
299.76	306.03	302.68	303.25	306.24	304.45	304.6	303.4	303.93	305.24	302.44	299.73	303.1	305.02	305.58	306.01	303.24	304.15	301.39	309.84	300.91	305.93	311.09	304.45	302.05	306.14	302.85	304.2	305.09	309.06	302.56	300.59	301.2	305.95	304.89	301.64	306.04	304.59	306.98	303.86	300.8	304.3	304.44	301.68	307.32	304.65	302.64	300.8	306.97	307.11
313.37	311.71	307.21	312.57	314.19	316.17	314.56	314.09	311.48	315.25	312.23	310.88	308.93	309.85	312.77	318.99	311.98	314.45	309.71	317.02	311.96	310.03	309.4	315.57	317.41	316.23	314.55	311.08	317.11	310.74	313.55	312.27	312.23	317.52	316.06	311.11	311.63	313.19	310.26	311.74	312.03	307.12	311.73	314.48	306.9	312.28	308.63	315.58	311.2	314.32
305.77	315.8	313.65	314.18	313.21	311.74	311.59	310.01	308.79	309.69	315.04	312.24	314.1	311.38	308.96	309.96	314.64	310.68	312.14	316.57	310	307.02	313.3	315.79	310.14	307.72	315.64	310.92	309.17	306.85	315.54	308.5	310.36	310.13	312.66	311.83	304.98	308.22	310.75	311.61	309.84	313.28	311.97	313.17	311.97	313.74	311.8	309.1	312.99	310.21
317.88	316.47	313.49	313.05	313.57	312.37	312.06	313.76	312.06	311.92	311.73	310.45	313.57	315.94	315.26	317.75	316.48	318.09	315.37	310.04	312.59	317.04	315.19	311.76	314.64	311.8	310.87	317.51	315.22	315.76	318.2	317.15	314.01	314.87	311.37	315.16	314.79	311.15	322.03	309.99	311.16	314.98	314.52	316.94	316.4	315.03	316.82	309.71	314.58	315.92
313.72	315.43	321.03	315.06	318.84	319.65	316.72	318.35	311.28	315.14	317.21	315.52	315.97	320.34	314.51	314.94	316.64	317.68	312.61	309.17	315.99	315.63	317.22	313.15	317.08	314.95	316.77	312.88	316.48	317.22	318.73	318.05	313.72	314.14	319.63	319.92	312.38	318.2	317.29	316.12	319.41	318.72	312.33	316.83	312.7	316.42	319.28	317.05	319.27	320.56
325.43	325.01	326.83	329.7	327.92	328	330	326.17	325.5	322.96	327.22	329.38	328.37	324.55	329.07	327.05	330.44	329.43	325	323.55	329.03	322.08	325.16	325.56	331.36	331.52	331.03	325.86	328.88	332.21	329.47	326.01	330.42	326.63	322.31	324.39	326.74	328.25	323.99	322.02	324.88	326.14	321.44	329.68	327.23	325.51	324.72	322.98	329.42	326.33
314.21	312.64	317.08	321.14	315.07	311.11	316.67	323.03	318.1	314.54	315.5	316.02	311.91	312.89	316.82	311.89	313.76	314.55	318.64	312.79	309.8	316.12	314.94	314.54	313.81	315.93	313.18	318.27	316.1	320.39	314.19	314.93	314.75	319.18	314.68	304.75	318.52	318.69	315.41	315.85	317.41	317.54	311.15	310.58	315.48	313.98	316.91	307.21	310.81	312.35
300.96	300.89	302.5	299.05	303.78	303.65	301.83	300.52	302	299.62	300.74	300.54	302.65	305.85	297.92	301.55	307.65	299.94	298.55	299.93	296.82	297.61	303.01	306.26	295.9	294.89	301.76	304.79	302.05	299.07	300.1	305.37	301.24	299.49	302.69	299.9	299.51	305.44	301.63	300.4	304.15	299.16	301.97	299.84	299.55	303.76	301.73	302	300.56	305.91
330.4	326.39	330.13	327.88	323.83	324.79	327.17	330.65	327.92	327.81	325.61	327.79	330.8	323.05	326.88	330.97	327.05	329.96	328.74	325.28	325.61	334.42	326.76	327.91	325.81	330.09	329.75	322.91	326.52	330.4	333.56	324.8	323.29	329.68	328.23	326.5	326.81	326.09	327.72	323.01	328.06	329.65	326.11	326.93	329.12	336.4	330.04	325.16	333.75	327.97
308.22	306.04	306.05	306.66	301.29	310.67	303.03	304.55	304.34	307.19	307.3	310.72	313.73	307.19	308.48	309.77	308.82	304.35	304.82	307.17	304.33	306.79	309.28	306.99	310.58	309.32	303.99	307.29	306.74	310.66	306.43	306.17	309.22	304.99	311.43	306.46	304.27	304.53	305.8	308.8	312.01	304.17	311.81	310.42	305.96	307.94	307.48	308.81	301.22	309.37
298.38	296.15	302.47	296.41	297.82	300.01	296.96	300.01	297.82	296.15	293.13	295.56	298.58	293.84	297.09	295.48	295.73	298.25	301.14	298.88	297.99	299.34	297.3	297.72	297.18	296.86	296.14	299.52	296.34	295.48	290.66	297.48	296.21	289.21	296.84	293.33	292.56	296.64	299.75	297.6	293.33	296.56	293.29	296.73	298.81	290.96	297.88	300.15	297.97	291.6
315.17	317.74	311.45	311.01	311.92	307.63	309.9	317.05	312.87	314.94	315.91	314.89	311.52	316.34	313.53	319.62	309.78	312.27	310.2	311.8	304.63	315.29	311.24	309.27	317.59	314.71	310.44	315.94	313.77	312.95	312.13	309.03	315.63	308.75	308.73	312.49	314.1	314.44	315.63	318.78	314.86	315.64	311.43	316.87	310.95	309.37	312.29	310.41	312.91	311.49
316.48	315.25	316.11	316.64	312.32	316.54	304.76	311.61	308.92	317.6	311.74	314.02	315.16	311.59	310.69	311.35	314.24	311.78	314.26	312.06	311.95	312.47	311.51	313.27	315.53	315.57	311.78	304.13	317.38	313.18	315.11	314.05	314.69	311.04	315.16	313.17	311.01	311.37	313.32	311.96	312.93	317.1	314.56	307.87	315.5	308.86	311.71	310.9	311.26	314.12
313.79	313.61	314.84	312.08	308.48	314.74	315.23	314.99	315.24	313.18	314.59	314.03	307.17	309.91	312.03	309.48	313.68	309.97	306.81	313.24	315.9	311.91	307.43	310.83	309.27	319.15	310.22	311.66	313	313.34	311.22	309.18	310.74	310.39	311.44	313.16	311.2	313.46	308.92	311.99	310.12	309.82	311.89	316.07	310.59	315.55	312.3	308.39	311.11	310.03
311.63	309.93	310.08	310.89	311.86	309.97	306.79	305.78	309.35	309.57	312.07	310.41	311.78	311.01	308.55	306.44	314.83	302.31	306.49	309.18	311.04	306.42	305.13	308.89	305.73	305.35	310.19	306.75	309.2	307.86	312.94	308.94	308.48	311.36	307	307.87	305.48	310.58	308.43	311.92	312.17	310.54	311.68	310.64	314.85	312.04	310.56	310.13	312.53	306.73
309.1	304.78	305.08	305.3	309.3	300.27	306.77	308.65	302.06	308.77	310.2	304.16	302.67	305.79	306.84	306.59	299.77	311.38	307.63	303.62	303.97	304.24	306.69	304.14	304.59	302.54	305.73	303.12	310.11	308.2	304.6	303.29	304.87	306.85	300.75	303.95	299.34	309	307.19	306.15	304.69	304.5	305.29	304.3	303	303.4	305.06	308.63	304.27	303.93
313.59	313.95	313.94	312.84	308.89	310.68	317.28	315.44	307.93	316.71	309.36	315.6	312.71	311.77	309.25	313.86	314.82	312.1	314.12	316.54	309.53	309.64	314.44	317.51	309.84	309.07	315.28	310	314.85	309.2	309.7	310.13	314.65	310.73	318.98	310.89	309.53	312.63	309.35	310.33	310.32	310.9	314.11	310.48	313.75	308.89	310.94	314.05	314.36	311.94
315.79	318.63	314.6	317.22	318.43	313.5	318.28	319.11	322.03	310.95	315.58	318.08	316.09	318.12	314.62	312.99	311.67	314.04	315.32	315.19	316.81	315.34	313.22	314.74	314.37	319.29	317.31	310.82	310.79	316.68	312.3	313.29	312.15	320.33	317.59	316.03	317.39	311.3	312.83	316.66	317.17	317.7	313.24	316.58	319.58	315.05	321.9	316.45	314.5	320.39
301.64	304.68	306.84	312.31	310.85	308.73	307.79	303.17	305.62	308.06	305.74	302.67	304.15	299.44	303.96	303.28	304.29	305.32	306.52	300.55	305.17	305.47	304.65	306.99	308.5	302.09	303.12	300.72	306.18	308.73	308.77	312.02	309.75	305.66	300.38	303.25	308.11	304.71	307.03	299.36	299.64	304.05	309.41	308.32	304.12	309.34	305.01	305.65	306.69	306.77
304.79	300.79	303.14	300.45	307.64	299.95	303.74	303.62	304.19	298.7	304.25	303.32	302.39	310.14	301.29	300.21	305	298.61	305.29	305.21	304.47	306.03	303.37	306.1	306.53	308.47	301.3	307.65	306.81	301.48	299.04	303.96	300.61	309.3	301.12	298.23	303.58	305.28	306.68	309.61	297.3	307.13	301.47	303.78	306.03	300.61	303.71	300.2	304.14	303.74
317.65	312.46	318.5	316.45	315.9	316.6	309.75	316.65	311.96	316.1	311.34	316.61	319.14	310.72	314.88	315.32	312.97	318.07	310.96	321.58	315.9	316.53	316.74	319.24	317.17	313.13	318.3	316.76	317.81	317.67	318.92	318.64	318.5	314.63	313.82	316.96	317.22	312.73	308.31	313.23	317.09	316.19	315.94	318.15	313.81	317.11	317.26	313.9	316.67	312.27
313.9	312.55	317.08	314.72	313.86	311.47	312.26	314.85	314.09	314.15	314.42	311.48	317.72	309.88	312.12	313.17	313.51	311.78	318.54	310.05	315.24	313.45	315.73	313.04	315.24	315.64	314.06	313.01	317.1	315.7	314	314.08	313.69	309.32	318.83	311.45	313.47	311.44	318.32	312.42	320.72	310.65	313.06	315.63	315.01	315.63	314.39	314.66	309.96	312.99
314.15	309.49	313.58	309.91	306.25	306.53	312.09	308.93	309.89	313.31	308.26	305.28	307.65	308.86	308.44	305.81	311.03	309.77	316.57	308.78	311.72	313.12	310.03	314.94	313.27	311.93	309.48	313.13	313.69	310.04	313.92	309.25	306.2	307.94	310.23	310.61	311.22	313.06	309.78	314.23	311.82	314.79	308.57	314.98	312.84	314.41	308.53	308.04	313.54	315.42
310.11	304.65	306.59	305.43	305.78	299.98	304.51	305.36	307.44	304.41	307.96	304.95	300.97	308.6	307.71	307.86	307.02	308.25	306.14	306.82	307.28	302.59	303.9	310.17	304.27	307.53	302.48	307.66	307.31	311.21	310.09	303.01	306.06	306.32	308.38	304.43	302.41	302.23	301.84	310.91	302.76	310.15	309.85	303.91	311.98	307.12	308.1	305.11	306.05	305.74
312.45	314.43	309.39	314.34	318.89	317.44	311.98	321.18	316.4	316.56	311.82	314	316.2	314.25	314.04	316.52	313.16	308.54	314.54	310.74	317.71	314.19	313.44	316.42	312.43	314.93	313.32	315.87	315.28	313.57	311.84	309.55	313.94	312.46	313.05	312.22	313.39	309.75	316.99	313.46	317.95	320.16	314.2	315.25	312.5	308.69	314.06	315.52	314.15	315.08
313.52	319.78	322.39	319.33	320.18	314.47	316.76	317.12	316.15	319.72	318.86	320.64	319.59	318.9	323.58	313.87	317.73	315.66	318.9	320.3	317.03	320.16	317.68	317.47	314.03	318.56	317.68	324.19	322.01	321.71	319.71	319.18	316.22	319.52	317.63	319.42	314.94	316.5	317.33	319.6	319.02	318.11	318.28	318.31	315.28	322.21	319.88	321.79	317.39	323.48
307.05	300.37	303.65	304.42	303.18	307.42	304.07	299.86	301.82	301.78	301.36	302.89	297.98	302.48	308.72	305.95	299.95	304.67	300.07	304	306.74	301.71	308.2	303.51	302.28	306.84	306.86	300.53	308.11	302.11	303.44	304.1	309.57	301.84	307.87	302.13	308.55	304.65	303.66	302.38	300.37	300.11	305.48	306.6	305.43	305.7	307.02	300.99	304.78	304.14
317.78	311.8	313.49	317.34	309.94	316.8	314.56	314.64	314.74	315.49	314.55	312.65	315.76	313.09	313.65	316.59	311.32	312.34	320.72	315.63	317.68	314.24	318.34	318.1	308.81	313.75	316.68	317.78	320.47	313.19	316.19	308.03	314.94	313.21	315.71	310.64	314.89	311.81	315.35	318.66	312.24	313.73	315.22	310.19	312.72	317.42	310	313.57	315.11	313.81
324.44	320.8	328.04	326.38	329.05	323.06	330.45	322.79	332.56	329.34	328.69	331.42	325.17	328.98	330.42	326.41	323.54	333.07	331.04	328	328.25	323.76	324.02	327.2	327.82	329.45	328.46	328.29	323.57	321.81	326.45	326.49	333.07	323.9	330.16	328.87	325.77	330.39	322.43	326.43	324.41	327.86	326.03	325.82	327.9	328.04	323.47	329.64	326.68	325.83
304.68	305	305.73	309.41	305.12	307.37	308.06	306.45	303.59	304.93	309.61	304.06	302.97	301.02	309	308	304.39	306.33	309.25	301.87	304.79	307.6	304.85	300.04	307.27	303.95	307.84	306.62	309.4	303.33	305.15	306.26	300.26	302.29	305.38	305.82	303.03	309	303.35	309.56	305.41	304.03	305.98	307.36	304.21	305.18	306.29	299.98	303.68	304.73
291.29	290.45	294.7	293.15	291.18	293.51	291.86	294.09	291.26	294.4	293.46	297.23	296.74	292.69	295.63	295.69	296.29	294.99	295.88	297.06	292.93	293.89	300.81	294.34	293.35	292.59	291.42	296.81	292.47	291.07	293.75	293.6	295	294.9	292.21	294.73	293.84	294.29	293.41	293.01	290.49	287.04	297.93	292.33	296.38	295.28	298.81	289.87	292.2	289.8
307.2	311.1	312.36	314.43	312.97	311.39	310.35	309.98	308.25	310.7	312.39	315	309.64	312.9	310.27	313.77	309.28	311.82	312.6	310.48	310.93	312.93	307.38	311.75	311.75	311.08	303.45	317.31	308.78	316.26	312.45	309.69	312.78	312.87	306.79	314.11	308.96	313.99	315.86	313.93	311.88	312.6	314.32	314.47	310.81	313.25	307.02	314.04	307.99	311.23
323.85	323.77	323.92	325.72	325.38	324.31	319.22	328.25	323.52	325.59	323.51	319.2	319.55	330	325.63	326	325.14	328.21	321.01	321.82	321.51	324.74	325.34	326.42	328.47	326.14	327.75	326.68	322.16	326.49	322.17	326.66	321.8	320.58	326.42	324.35	326.36	321.48	316.81	324.31	321.34	325.44	327.13	322.17	321.77	323.59	325.31	323.67	327.45	326.03
304.51	304.7	303.8	303.83	303.46	303.42	299.23	298.5	307.41	299.65	303.35	309.66	303.1	297.73	302.36	305.08	304.32	305.69	303.39	303.74	301.1	300.91	307.97	300.48	305.53	299.33	303.56	305.37	298.9	305.22	297.32	303.23	305.41	302.1	300.86	301.55	308.49	305.74	306.41	306.99	303.33	301.53	299.98	300.2	300.7	303.86	303.89	304.85	304.27	300.43
316.58	314.32	311.42	314.62	311.05	315.33	313.72	315.41	316.01	311.78	314.39	314.81	313.92	313.67	316.59	315.64	309.62	304.54	305.46	314.7	310.53	310.41	315.94	313.11	316.02	315.05	314.79	312.52	316.73	313.45	316.58	309.79	308.41	315.43	314.13	310.63	319.99	312.52	309.45	314.49	312.37	311.37	308.95	317.39	313.63	314.4	311.35	312.12	309.92	310.56
313.61	308.34	307.82	313.91	311.3	314.15	311.27	313.28	315.1	311.45	311.73	312.8	309.28	314.86	310.4	317.73	312.97	317.48	310.93	312.23	310.85	313.28	316.22	310.09	315.84	317.82	315.68	311.52	316.25	311.56	315.53	316.29	319.54	314.14	312.76	310.16	312.39	312.74	312.7	308.09	312.59	309.42	312.82	314.91	311.67	318.56	315.32	309.06	314.65	317.1
320.17	311.97	313.87	311.96	313.98	312.86	319.18	315.96	315.61	315.17	315.65	324.33	316.84	316.83	316.61	320.92	310.56	319.31	316.58	311.98	316.56	316.69	319.82	315.55	313.13	312.14	312.75	319.71	314.41	318.08	314.17	317.25	317.44	315.06	316.79	312.72	313.81	316.4	317.71	317.84	315.64	311.92	318.01	314.34	310.91	315.77	312.44	315.51	310.55	313.77
315.88	317.69	318.44	319.49	312.29	314.19	315.9	313	311.98	314.38	312.29	314.89	313.79	319.13	316.2	314.74	317.54	312.54	315.88	321.3	312.59	311.78	318.45	319.6	316.78	311.94	317.89	311.01	311.2	312.28	314.8	313.39	317.99	308.44	314.99	315.89	315.34	315.4	314.7	314.73	315.36	312.27	309.71	314.99	312.13	315.52	314.66	310.7	313.61	319.92
312.56	313.66	310.47	309.63	311.85	315.34	314.08	313.56	312.59	311.78	315.48	315.24	311.92	312.4	314.25	308.56	318.91	314.18	316.44	312.96	309.25	309.94	313	308.92	308.97	310.51	311.92	312.98	316.16	314.21	312.72	314.24	309.91	308.24	317.11	313.94	309.73	311.39	313.1	307.4	312.01	313.67	313.55	313.35	311.25	313.55	313.93	314.19	308.83	309.39
303.72	302.82	304.75	303.04	303.9	305.68	304.47	301.99	308.25	298.29	304.2	302.03	305.36	299.83	298.46	304.12	302.26	300.99	303.34	308.14	309.57	308.85	305.13	304.96	305.79	297.98	301.02	304.58	303.79	302.49	301.47	304.37	310.16	300.31	306.05	301.5	305.13	301.72	304.85	306.53	304.4	305.72	301.5	303.44	304.67	303.86	303.82	301.67	302.71	305.73
307.71	305.76	310.92	305.88	307.99	306.17	302.82	303.01	306.47	306.93	301.77	308.49	301.25	308.98	302.52	306.17	306.45	308.97	311.82	306.51	301.73	308.13	309.01	305.39	310.47	299.08	311.73	306.38	305.38	304.83	308.23	311.09	308.64	302.13	308.83	307.38	303.66	305.31	304.98	302.87	302.42	305.17	305.61	302.24	307.45	310.02	306.08	308.1	307.78	310.58
308.03	303.88	299.31	306.17	309.75	304.57	301.39	303.9	305.82	304.4	307.01	310.95	304.76	300.81	309.35	310.66	300.85	306.26	303.92	301.06	303.57	304.43	303.24	312.28	304.38	302.7	305.34	305.08	302.46	307.09	308.38	304.39	306.6	306.73	302.17	307.56	302.38	312.51	305.68	300.97	304.47	302.64	308.23	307.72	303.23	304.58	309.51	304.32	308.23	303.31
304.22	305.18	303.48	300.77	308.89	303.3	302.7	304.37	306.32	303.05	301.58	303.7	302.64	302.11	304.02	298.05	298.15	302.96	301.48	303.09	300.74	305.78	300.79	304.92	300.1	308.58	305.94	300.03	302.61	304.46	302.29	306.53	300.41	302.52	303.25	300.58	303.95	305.22	303.66	306.32	297.93	303.23	306.4	302.9	305.08	302.71	305.32	305.63	302.98	303.68
305.97	303.42	305.21	299.52	304.48	302.36	302.71	300.03	312.37	304.6	298.37	304.6	302.96	306.56	294.05	304.67	309.3	302.28	305.07	300.39	301.96	304.52	301.57	308.16	302.13	302.36	303.83	306.49	309.66	300.62	307.89	305.59	301.79	306.06	302.96	304.21	302.99	307.04	300.79	302.65	302.21	304.36	302.11	301.89	298.59	300.42	308.17	301.44	306.26	306.23
299.32	294.79	292.43	294.98	292.14	290.15	297.05	292.34	301.37	292.59	298.27	300.55	291.96	292.34	295.91	292.01	294.38	290.99	298.6	295.85	294.02	294.44	292.92	295.76	294.63	293.58	294.62	291.26	291.79	296.13	292.5	302.64	293.37	290.67	296.44	296.33	295.25	299.59	297.81	295.6	294.42	294.64	293.28	297.22	293.47	296.62	298.67	299.13	297.2	294.08
311.13	307.98	310.37	306.72	309.05	312.54	309.32	310.36	306.77	307.2	314.44	307.36	310.26	307.96	311.65	313.1	306.83	306.66	309.2	311.94	312.89	307.05	309.52	307.88	306.81	311.04	313.07	311.55	311.69	311.98	309.07	305.55	310.68	308.1	314.2	306.84	312.36	311.31	307.85	303.82	306.32	313.92	305.86	307	312.12	309.2	308.95	308.93	307.08	302.5
310.61	319.82	316.57	317.92	319.08	319.31	318.86	317.28	320.5	324.19	317.48	312.38	311	317.4	316.64	318.06	320.05	318.11	315.71	314.35	318.43	312.86	322.13	319.9	315.06	316.1	315.07	316.82	321.42	318.69	315.3	318.65	314.21	316.03	316.54	318.38	315.36	316.97	315.47	316.88	316.58	317.07	317.33	318.45	317.73	312.22	320.8	312.03	315.38	316.48
320.91	327.41	330.61	331.5	330.14	328.73	329.22	327.34	328.53	332.94	332.04	323.19	324.43	330.84	329.86	324.5	328.46	328.16	331.6	330.85	322.7	331.84	328.41	330.88	323.84	330.65	327.44	332.87	331.65	325.79	326.88	328.3	327.97	331.18	331.57	325.83	334.64	325.3	329.63	328.82	328.41	334.34	330.53	326.94	324.66	324.13	332.66	329.41	327.37	328.98
298.57	296.59	298.65	297.86	302.37	303.01	297.9	297.61	300.44	306.08	297.37	305.68	295.63	300.17	294.33	300.39	301.72	294.46	296.95	298.79	295.75	299.26	297.26	296.62	300.37	306.91	303.83	294.9	298.3	307.7	305.32	303.8	300.24	297.19	295.88	299.07	297.79	295.07	300.72	301.82	296.95	300.54	300.25	299.51	300.78	304.53	295.53	293.82	305.17	300.77
298.13	303.77	293.69	296.59	300.51	300.55	296.45	298.93	294.79	296.47	297.28	298.8	298.99	297.51	300.07	299.33	301.89	301.62	301.64	299.52	301.48	299.76	297.96	298.87	296.82	296.88	302.77	300.8	300.31	297.48	297.86	299.42	301.32	300.83	302.48	305.61	299.86	292.79	300.51	299.61	299.14	298.23	304.06	296.15	304.1	299.11	294.24	301.6	302.96	301.81
299.11	301.51	297.75	296.9	298.6	298.66	298.28	288.69	292.12	295.58	302.04	291.98	298.77	293.62	297.25	299.93	291.13	298.27	296.79	299.3	295.89	295.9	299.43	296.43	294.51	302.47	295.44	292.62	291.11	298.86	298.95	296	294.28	297.49	293.51	293.55	297.18	298.07	293.95	300.81	298.37	300.76	297.05	297.04	299.36	295.96	295.38	298.47	295.28	294.38
320.46	321.42	317.27	323.26	317.38	314.04	322.27	322.53	321.59	316.33	318.15	324.58	317.95	322.37	322.49	318.27	315.76	313.38	319.51	315.9	312.91	323.55	317.24	318.39	319.87	318.11	315.32	316.27	320.03	320.6	321.17	320.91	318.84	318	313.89	314.99	318.25	320.19	320.8	320.2	320.2	320.46	316.54	318.05	312.79	312.58	320.32	319.06	314.53	317.41
313.69	309.83	309.92	307.96	310.12	311.09	309.14	306.87	307.52	302.95	307.56	306.51	311.12	307.82	311.21	309.65	306.36	310.74	307.49	304.65	304.89	305.37	309.15	311.51	304.03	306.25	310.4	305.63	307.33	307.37	308.96	308.39	304.56	308.25	307.48	306.98	315.42	307.26	302.61	302.58	311.98	306.39	306.06	305.61	307.27	307.02	301.41	304.05	309.52	302.99
305.69	302.5	306.27	302.55	301.85	297.97	304.22	302.81	306.45	301.58	306.16	298.5	302.32	308.07	304.66	306.69	309.46	307.05	303.98	302.46	305.24	303.93	303.21	294.32	307.98	300.92	297.77	299.53	308.65	304.12	300.78	300.51	304.06	300.38	306.14	303.39	302.99	304.28	305.08	306.56	308.93	304.4	305.52	308.21	297.24	304.5	302.41	305.09	301.88	305.72
320.67	331.44	318.63	323.17	321.22	331.08	327.23	323.85	323.77	326.8	321.66	330.11	325.11	327.55	324.7	328.17	326.7	327.14	323.91	323.1	323.38	321.77	324.79	321.4	321.8	326.16	326.31	323.73	325.43	326.78	325.91	326.6	324.81	323.08	323.06	325.55	326.52	324.24	326.11	326.22	322.67	322.27	324.82	326.61	328.69	327.39	327.98	324.67	328.21	325.08
330.91	324.1	325.44	330.86	327.51	330.4	325.7	327.18	328.99	329.42	326.91	328.94	332.02	329.51	328.95	327.57	333.17	333.41	328.16	328.66	327.99	327.25	329.52	327.85	329.58	327.02	323.7	327.24	326.29	332.58	324.76	330.49	326.26	323.78	325	324.93	323.01	326.28	327.37	330.74	326.71	331.42	330.58	326.47	328.51	332.37	325.95	327.63	332.94	328.57
304.18	302.88	309.55	304.87	307.58	308.29	307.15	305.39	308.77	307.6	307.95	307.74	305.7	311.22	309.58	303.57	305.15	303.6	306.53	313.06	306.51	306.51	306.15	308.23	306.03	304.33	302.72	304.97	309.76	307.9	303.24	306.96	307.22	306.63	307.78	303.89	309.42	300.74	304.98	310.67	308.07	306.21	303.43	304.52	306.09	307.62	309.71	307.16	301.2	308.73
293.91	294.83	300.61	294.78	299.79	298.03	300.66	297.55	296.57	295.7	299.84	300.33	293.78	295.76	301.52	298.79	292.78	292.97	301.13	299.72	296.48	296.05	287.8	294.49	298.86	294.95	297.78	295.01	294.04	292.94	294.62	297.43	301.39	296.88	295.77	293.22	296.12	291.75	295.05	295.07	296.54	299.41	295.9	293.88	298.08	304.39	301.11	296.61	294.96	295.79
[truncated: 450 more rows]
[truncated: 150 more columns]
