# Supplementary material for: Genetic dissection of main and epistatic effects of QTL based on augmented triple test cross design
Source: PLoS One. 2017 Dec 14;12(12):e0189054. doi: 10.1371/journal.pone.0189054 (PMC5730204; doi:10.1371/journal.pone.0189054)
Supplement: S9 Supporting Information — (ZIP) [file pone.0189054.s009.zip › z5_1600_0.2_5.csv]

322.06	316.87	317.43	317.74	317.47	312.44	316.6	318.44	320.01	316.28	328.95	315.49	316.27	315.46	329.87	314.99	320.22	315.24	320.14	315.87	321.85	319.92	318.54	320.24	314.49	312	321.83	315.15	321.86	325.09	312.4	315.53	329.02	314.68	324.27	319.68	321.77	312.66	323.53	321.65	312.28	314.88	322.01	316.54	324.05	322.51	322.2	324.73	318.45	317.66
311.44	311.6	317.35	312.76	305.26	315.79	315.06	309.78	318.83	319.82	312.88	311.65	304.4	303.49	317.69	316.51	316.01	310.05	313.05	318.32	315.12	312.48	318.79	319.02	314.58	315.62	314.2	313.11	321.54	310.82	311.09	312.36	312.99	311.52	303.97	308.28	310.39	318.99	312.76	316.09	311.59	309.24	315.89	310.43	305.59	308.53	310.12	309.06	309.6	311.82
316.96	315.88	315.41	321.71	323.79	317.57	317.41	322.92	324.02	318.33	318.23	323.21	315.96	315.75	323.97	315.35	314.3	317.05	318.95	330.12	320.81	317.8	311.2	323.39	322.33	322.59	316.91	324.51	314.99	322.1	322.6	318.03	316.87	312.02	312.91	308	318.85	313.08	321.32	318.37	323.09	316.59	322.94	321.81	325.64	319.84	319.11	318.61	313.01	320.65
301.48	304.42	305.5	298.89	297.97	304.11	307.98	302.96	303.14	300.76	306.57	309.91	300.82	306.07	308.11	301.28	295	307.27	306.79	296.67	304.55	306.3	302.34	304.83	307.12	303.91	294.83	297.79	304.09	297.54	302.32	299.72	301.05	295.6	304.44	304.13	291.79	308.02	307.53	304.29	302.85	305.47	303.7	305.14	305.53	303.12	302.39	300.86	299.09	302.6
308.65	298.73	301.16	297.21	310.37	304.01	300.06	306.7	305.68	300.34	298.82	296.65	302.66	297.78	302.59	308.87	298.55	299.44	307.35	308.19	303.51	308.02	306.64	308.58	303.23	301.24	310.04	300.26	301.7	295.31	298.88	296.64	299.47	308.94	305.05	305.82	301.66	300.53	304.97	306.02	290.05	303.55	301.14	294.44	304.06	303.38	304.17	300.31	306.63	313.3
327.41	331.48	334.35	319.4	326.26	326.87	327.12	322.59	324.69	325.24	324.34	323.59	325.63	323.75	326.4	323.85	325.03	318.24	321.05	323.78	324.81	323.02	319.9	320.99	326.79	319.13	323.97	320.67	329.45	324.8	322.33	324.22	329.48	327.01	324.95	324.94	330.83	331.6	325.44	326.69	328.6	320.19	318.89	325.43	326.07	326.24	325.35	329.87	324.43	329.53
335.02	321.18	327.81	327.49	332.02	334.3	329.54	319.06	328.86	322.32	333.21	324.29	329.98	330.9	325.69	331.78	322.66	330.56	320.79	328.85	329.34	324.46	319.81	323.7	318.78	328.71	329.7	323.97	325.92	323.17	333.07	329.29	328.33	326.46	327.55	327.52	333.36	325.97	334.84	325.58	332.53	324.68	323.84	331.17	322.98	328.22	330.59	335.02	323.77	334.75
302.95	300.49	295.24	300.98	303.06	303.02	307.94	303.42	300.76	305.67	297.87	300.33	302.2	297.51	303.56	307.8	301.31	298.82	302.38	299.17	306.71	303.65	306.33	299.16	302.85	307	302.44	305.92	303.71	305.22	303.92	303.07	309.31	305.37	303.17	303.12	293.43	304.99	299.58	304.51	299.33	301.72	298.85	302.74	305.66	299.57	302.02	301.16	304.37	305.41
301	297.48	296.41	304.99	301.58	301.9	303.34	296.48	295.94	294.89	305.11	300.83	295.08	299.86	301.4	297.13	302.32	300.23	300.31	304.84	296.52	294.09	300.16	296.17	297.88	291.84	299.23	298.07	300.1	297.53	299.71	305.12	293.43	298.86	297.95	300.43	301.88	301.49	299.79	301.7	296.81	305.83	293.8	289.56	299.69	295.57	293.54	296.46	293.71	296.67
326.25	322.92	333.46	331.41	328.21	337.48	331.78	323.2	331.45	331.19	318.49	332.28	328.29	324.58	319.51	334.01	325.94	331.92	328.63	328.81	319.56	330.23	325.2	322.47	335.35	332.16	329.21	330.34	330.28	329.19	327.44	321.62	329.32	328.01	319.17	331.94	321.94	325.18	323.69	329.2	323.04	330.36	326.58	330.3	318.91	320.64	326.44	334.43	320.72	332.27
296.9	296.88	305.18	302.16	303.02	298.43	303.24	302.35	298.84	308.63	299.03	298.03	303.46	298.8	302.94	300.38	298.97	300.02	307.69	304.55	299.33	299.6	304.32	298.3	299.5	306.4	305.78	295.72	303.9	302.64	299.35	303.55	296.33	303.91	300.29	304.26	302.24	297.32	303.39	299.7	307.16	301.13	304.49	305.71	300.29	301.27	296.23	304.95	306.5	299.86
299.43	297.23	297.67	307.3	310.88	298.48	305.66	303.93	310.78	302.32	302.74	302.32	303.94	305.99	299.32	303.18	302.58	295.37	306.49	302.8	297.63	303.44	303.86	299.14	298.91	301.31	302.39	304.41	299.95	295.05	303.83	302.82	294.65	303.05	306.88	304.01	297.92	303.71	303.63	306.28	303.64	304.65	304.57	309.5	300.34	306.51	302.35	301.33	299.99	296.36
309.52	309.19	299.15	303.94	310.68	312.87	305.67	308.06	304.97	304.54	302.82	298.83	313.16	301.51	310.84	307.27	311.75	301.46	308.26	302.2	304.54	307.45	308.24	309.4	302.2	304.72	310.01	302.85	302.8	294.5	313.26	298.61	304.44	304.66	311.73	308.75	304.81	309.02	309.93	305.99	305.35	300.46	301.3	297.46	305.1	308.34	305.72	302.51	302.4	307.53
311.75	314.56	318.79	316.1	311.52	317.92	317	316.51	316.45	305.18	316.16	315.65	308.37	310.12	318.09	310.79	309.18	317.43	317.05	315.76	311.23	320.57	322.16	314.38	314.93	311.62	315.54	316.42	312.16	316.66	313.57	313.62	311.21	311.65	320.27	313.13	309.71	314.93	316.8	319.61	316.72	317.98	308.32	321.72	318.42	315.88	315.53	313.5	312.7	315.26
316.97	322.4	323.08	322.52	321.07	313.56	314.66	319.63	318.99	324.2	322.67	317.27	321.16	316.49	315	322.21	314.63	315.81	318.34	316.09	312.52	317.38	318.45	321.19	323.02	320.49	313.75	324.69	317.62	316.58	321.34	326.24	322.31	325.04	320.72	320.87	323.32	324.73	318.13	318.52	323.52	317.01	315.33	311.86	319.55	316.87	319.19	319.34	324.75	321.82
315.97	308.19	312.82	309.93	310.25	309.52	311.03	309.94	310.48	306.72	313.01	318.46	314.78	325.05	311.23	307.06	308.55	312.76	314.42	317.23	313.4	307.12	315.35	303.33	318.7	314.21	309.8	310.86	313.6	309.61	313.95	312.03	312.5	310.2	309.65	310.85	304.69	311.34	310.56	306.83	321.93	318.87	314.33	306.97	313.63	310.95	316.43	307.65	309.32	311.18
314.57	318.99	314.38	322.4	320.85	322.03	311.51	315.09	319.27	313.13	322.49	314.84	314.46	316.36	311.89	318.3	313.86	317.42	321.27	318.97	309.36	322.02	319.55	320.46	312.77	319	323.55	315.47	312.17	319.11	315.51	320.37	315.4	317.74	315.25	314.39	317.4	322.79	315.55	317.01	319.1	317.56	315.93	316.99	315.23	312.27	320.91	314.71	311.89	321.74
299.3	299.43	310.21	306.95	303.47	294.98	297.59	306.42	310.01	306.75	303.35	305.96	302.61	307.61	303.94	304.03	301.38	300.57	308.18	299.76	302.98	303.08	304.69	309.89	301.16	301.82	296.66	305.74	304.26	305.74	294.5	306.16	309.39	304.43	301.94	301.16	311.94	300.27	301.61	304.48	306.66	302.18	307.04	309.2	305.4	298.97	302.35	302.12	304.07	300.8
303.86	304.41	305.94	303.36	302.9	300.23	302.09	302.68	314.42	303.68	306.81	308.26	301.68	299	308.13	299.65	308.23	303.7	302.89	298.11	304.51	301.27	303.67	308.95	310.61	300.83	306.89	295.31	298.85	302	301.93	301.26	302.53	302.18	302.26	306.94	298.36	300.27	301.74	300.52	301.41	309.17	305.27	302.56	298.49	298.15	306.04	304.88	299.86	301.63
313.21	320.58	321.31	327.12	317.72	329.31	318.35	320	317.44	313.4	322.35	318.65	317.72	316.06	317.18	319.9	323.62	323.08	325.6	322.26	323.03	313.57	321.77	324.1	319.51	317.85	322.44	322.94	314.03	320.32	324.67	321.33	318.54	320.18	324.21	318.49	314.06	318.67	315.33	320.68	316.51	316.55	321.96	319.21	317.58	312.87	318.33	322.2	317.98	316.22
310.07	312.76	312.82	311.65	313.42	305.98	309.6	313.15	310	317.13	314.83	314.88	313.82	312.28	311.1	314.83	312.13	305.91	312.08	308.01	314.51	315.83	315.06	308.46	316.01	310.43	315.06	313.13	307.91	309.2	309.98	313.1	309.4	308.33	307.45	314.39	315.81	320.47	309.87	315.82	308.26	314.14	309.75	317.6	309.42	306.9	318.72	310.89	315.01	310.91
302.81	296.97	303.32	304.45	301.22	300.06	305.19	296.73	304.2	301.61	310.68	298.95	300.47	304.13	302.49	304.63	307.31	300.28	298.32	303.6	295.91	296.88	303.74	305.39	303.66	304.61	307.44	297.67	300.43	294.93	307.93	307	298.8	300.15	305.73	299.97	300.56	302.37	298.83	305.65	303.24	303.63	305.09	297.88	304.91	302.91	301.64	306.08	301.94	304.42
307.5	305.68	309.98	308.21	304.07	300.26	301.83	302.56	303.98	303.82	311.25	307.97	306.55	306.92	302.33	302.71	303.42	306.59	308.31	307.59	301.19	303.03	307.06	300.4	304.37	304.82	305.21	299.91	302.02	314.46	303.38	310.55	304.5	310.6	299.56	300.18	305.96	300.59	306.77	300.54	298.15	308.43	309.52	305.34	310.22	304.56	308.59	309.67	302.74	306.61
328.89	322.86	320.52	330.59	325.98	320.33	323.57	325.34	323.87	324.69	329.56	327.85	330.34	320.06	326.05	321.92	329.1	324	330.1	323	326.26	323.92	321.26	324.04	328.82	319.99	324.81	324.34	326.06	323.67	315.2	330.48	326.37	329.42	323.15	322.95	328.42	325.08	325.39	323.63	326.8	324.43	324.7	324.74	324	322.41	324.79	327.81	336.2	326.75
302.43	306.34	304.42	299.53	299.97	300.3	307.97	311.18	304.12	311.67	306.41	307.64	301.01	304	300.07	301.99	302.3	311.16	293.9	301.12	304.65	308.16	298.26	296.42	299.44	300.03	308.71	308.9	298.9	299.35	298.15	302.1	298.7	303.95	300.91	302.32	300.82	304.84	297.81	304.66	304.07	304.5	302.05	296.54	307.53	308.02	300.2	299.17	307.74	298.05
319.77	315.25	316.34	315.85	309.59	314.35	315.89	313.95	316.63	307.24	313.81	312.67	315.84	317.88	311.22	310.12	317.83	307.05	318.14	317.92	306.82	311.2	313.39	304.65	308.66	313.02	310.4	319.44	308.03	317.42	306.18	312.65	315.18	313.05	309.81	301.87	315.6	312.76	313.82	309.93	312.63	320.48	310.56	315.32	312.08	308.02	311.96	313.81	314.78	318.55
329.15	327.87	328.21	320.9	320	332.11	324.78	326.58	333.75	328.97	327.26	327.6	333.43	318.52	332.04	319.49	321.87	329.86	330.32	324.24	332.92	331.06	329.35	331.03	326.95	331.23	325.44	327.88	327.14	325.23	329.67	328.68	331.81	322.19	332.22	326.2	320.91	325.82	331.43	330.46	332.85	328.28	330.67	328.01	323.32	330.36	328.67	324.25	329.55	328.69
313.95	310.18	320.45	310.78	315.15	307.82	318.66	316.8	321.97	312.12	307.56	324.75	323.51	316.37	319.43	312.73	315.63	311.3	310.67	313.37	314.65	313.24	313.51	304.72	308.4	310.98	309.41	313.01	321.88	310.39	309.69	320.14	316.75	310.62	316.86	316.35	313.92	312.82	320.12	314.48	313.36	316.86	313.49	321.07	313.9	311.79	312.07	312.09	312.5	311.87
308.12	299.37	305.78	310.88	301.76	311.87	305.14	302.38	306.96	298.47	304.79	310.23	307.2	310.62	312.53	302.31	307.35	305.12	306.85	309.76	313.7	302.65	301.06	303.48	307.3	311.53	306.79	312.43	309.56	305.41	303.19	309.3	302.08	304.3	309.7	306.57	311.67	306.07	300.03	303.75	307.68	303.2	301.6	308.54	299.4	310.93	311.51	303.1	307.42	298.56
313.16	318.73	323.41	313.47	319.62	307.33	313.17	313.3	311.49	321.57	311.94	318.9	316.66	310.58	308.67	314.82	310.75	315.89	308.76	313.39	313.7	314.55	312.92	316.42	316.9	313.52	313.25	313.65	311.66	317.03	311.41	313.55	312.59	314.53	314.21	314.97	315.91	315.96	310.23	320.87	313.99	315.87	321.02	319.84	321.56	314.26	314.48	313.81	312.38	311.75
312.09	313.31	316.67	312.99	313.43	317.51	319.73	324.85	318.13	317.64	312.06	317.6	316.58	315.52	314.37	315	310.73	315.45	314.43	315.94	312.18	322.58	320.79	314.55	314.93	317.46	311.03	316.76	316.95	317.56	320.24	315.32	316.69	313.67	315.87	320.31	315.57	312.55	317.24	312.56	325.98	321.13	306.61	315.99	318.42	318.15	315.27	314.1	309.96	316.9
311.74	319.77	320.72	311	314.73	316.66	323.97	315.26	323.14	315.67	320.45	314.53	307.96	320.68	316.65	319.25	318.73	324.75	314.25	324.73	322.12	321.71	317.2	306.7	321.73	323.01	318.09	316.59	315.44	315.76	321.65	317.4	317.2	317.67	317.58	316.63	318.93	319.76	317.56	316.35	326.89	308.92	315.77	317.51	319.92	317.16	322.41	310.31	320.73	319.51
316.9	311.58	312.29	309.29	317.38	309.6	316.26	316.7	313.88	311.2	311.79	314.07	314.56	316.41	317.33	312.69	319.2	319.09	314.97	311.57	311.56	320.09	315.41	314.87	309.41	316.67	310.92	316.94	312.16	318.32	306.66	318.42	303.04	314.81	305.72	316.49	314.74	314.67	308.72	311.43	315.08	308.77	312.37	316.26	311.94	306.69	308.05	316.26	312.25	302.53
307.94	311.88	310.75	304.36	306.42	314.94	299.1	306.55	302.69	310.96	305.65	301.26	303.6	308.88	306.34	308.22	304.79	307.55	302.92	309.27	303.18	305.81	304.44	309.06	304.36	295.65	302.69	301.97	303.54	301.12	300.94	303.23	297.29	308.2	301.46	303.65	300.89	302.25	302.26	307.29	305.35	305.94	301.98	299.63	306.55	304.4	301.91	304.99	295.58	306.68
301.78	303.26	312.31	304.16	303.55	295.1	304.6	297.83	303.78	300.51	295.47	301.95	302.43	298.82	300.02	300.28	306.52	303.08	296.47	305.94	300.92	306.71	304.69	297.01	301.97	293.94	298.08	305.7	292.98	302.6	302.02	299.12	301.16	297.33	296.43	298.42	302.21	301.62	298.48	298.11	300.44	301.08	300.81	295.67	302.1	299.32	306.77	294.11	303.81	307.96
308.61	302.69	297.89	303.61	304.73	306.89	299.17	309.43	298.99	303.5	301.84	301.4	306.01	296.33	299.93	306.73	299.25	300.26	299.87	302.51	303.67	305.28	308.64	304	301.03	304.13	302.08	303.49	300.29	306.68	300.2	300.53	300.93	298.48	304.29	305.54	311.24	296.9	301.81	303.05	299.19	301.64	311.43	300.88	295.94	301.34	312.01	303.97	300.14	303.28
299.27	302.51	304.32	304.39	307.61	301.61	301.47	304.65	303.2	304.71	298.97	298.59	309.55	300.81	300.94	300.09	300.71	303.94	307.31	304.77	308.01	306.96	304.3	304.66	310.06	301.8	302.98	298.88	300.03	301.91	304.32	310.27	306.76	296.33	304.48	304.52	300.96	301.01	307.8	303.37	302.24	297.34	299.92	302.63	303.12	300.41	297.51	307.87	311.45	297.15
303.61	304.44	301.23	302.98	305.4	299.8	297.48	299.32	301.39	303.88	296.02	301.54	302.22	302.51	301.51	307.42	302.66	303.73	300.29	297.81	301.35	295.33	301.7	298.93	308.99	300.24	304.71	302.61	297.27	304.01	297.98	295.16	302.43	301.27	298.92	300.31	307.89	298.16	291.34	300.22	304.78	302.31	295.04	299.38	301.9	305.16	304.17	300.13	297.42	301.67
318.79	314.38	316.76	318.62	310.63	318.72	312.02	311.13	307.32	312.8	320.71	320.17	305.85	316.77	317.77	320.49	316.24	316.93	308.62	311.59	321.56	317.3	312.91	314.88	324.98	314.73	319.62	317.84	318.64	317.49	310.77	316.96	317.37	323.65	306.73	320.21	311.18	310.5	313.76	310.07	312.67	316.02	320.26	313.46	313.11	309.29	312.49	316.27	310.82	318.64
306.08	299.12	306.08	299.63	302.78	303.95	307.13	301.13	300.29	300.47	306.34	298.48	297.69	303.41	312	304.04	298.37	304.74	297.01	297.41	303.25	300.87	303.09	299.08	301.57	294.94	299.31	301.97	301.05	302.9	303.64	308.65	302.55	308.98	313.54	300.84	305.13	305.68	305.16	293.21	305.56	298.65	299.16	305.87	303.28	305.83	309.54	303.44	295.22	302.16
317.05	316.9	321.29	324.4	320.3	315.55	322.87	311.01	318.31	312.23	321.33	315.98	315.13	309.09	308.29	316.69	310.89	319.98	314.98	321.07	317.29	310.23	314.95	310.15	316.22	316.85	316.99	310.61	316.27	311.58	309.4	316.79	316.45	315.03	313.66	322.38	314.95	311.56	311.5	315.04	319.73	324.89	313.41	311.52	314.05	317.59	308.98	316.55	311.7	316.25
309.76	300.14	303.77	304.37	303.79	296.16	293.57	303.98	302.47	298.91	303.03	301.8	292.5	301.4	303.45	297.01	306.13	298.2	302.08	296.63	301.95	301.41	306.85	300.12	300.13	301.33	307.37	301.89	299.68	305.74	305.66	301.41	301.16	302.97	299.07	299.16	297.29	295.92	302.05	302.69	291.02	296.24	300.52	296.71	300.78	310.6	293.54	293.44	302.03	308.14
300.05	301.08	296.38	302.61	298.63	307.55	307.99	299.36	293.79	303.23	301.7	304.25	306.8	297.93	292.05	303.69	302.88	298.91	298.84	304.17	298.64	294.95	295.17	292.92	303.14	299.77	300.47	289.57	291.36	294.26	300.27	303.96	304.61	300.34	297.88	301.25	301.83	302.66	301.87	306.35	312.73	300.04	301.36	299.78	304.71	305.92	302.3	302.14	298.17	299.81
295.67	292.79	288.68	293.88	290.54	287.6	299.38	294.67	293.71	295.03	286.9	294.87	297.68	293.77	293.29	293.72	300.44	296.07	295.74	297.56	291.36	296.33	291.99	285.48	291.7	290.75	294.53	289.02	298.06	290.77	289.86	295.72	296.96	295.64	292.4	301.34	292.03	293.01	288.41	295.94	292.66	300.1	295.06	292.66	293.39	287.73	290.07	298.25	297.16	292.89
302.37	304.18	295.1	302.11	304.36	298.57	293.68	306.93	301.7	300.99	299.83	306.38	305	301.48	310.28	299.44	304.91	314.97	311.76	299.68	300.66	296.89	306.89	304.71	299.08	307.53	299.12	300.88	308.23	306.82	304.77	300.5	309.02	302.04	304.64	308.5	310.92	298.1	310.29	305.03	309.41	304.38	302.91	298	302.34	299.71	305.39	307.29	304.12	302.46
314.76	310.21	319.89	317.91	317.51	323.67	321.43	315.47	317.87	316.58	320.28	314.52	310.93	311.85	315.63	317.63	314.62	323.33	316.4	316.39	313.74	312.89	312.23	315.06	319.54	316.42	322.97	313.02	318.46	320.69	318.15	318.39	316.14	317.44	312.25	317.75	319.65	316.28	318.93	309.82	323.84	316.62	316.05	315.33	314.8	312.34	312.81	321.74	312.94	315.48
308.21	308.11	302.21	300.38	313.52	312.58	309.3	307.56	316.39	306	306.35	312.37	308.28	306.14	311.04	309.79	307.31	311.95	304.83	310.95	305.4	307.92	302.44	309.88	308.58	304.79	309.62	316.41	303.5	310.98	306.98	299.76	312.54	301.62	311.6	306.43	310.39	312.11	309.25	305.39	311.03	306.48	306.65	312.3	309.38	308.88	304.22	312.01	312.41	310.24
309.88	301.33	316.35	303.8	305.16	310.26	296.85	299.86	306.45	311.29	309.51	307.75	306.55	308.19	310.33	295.24	300.9	304.26	306.12	295.03	310.25	300.15	305.85	303.71	311.32	303.39	305.9	299.31	306.5	303.47	303.15	302.08	293.55	306.18	303.36	298.08	297.67	302.11	308.66	306.95	299.68	305.9	309.23	303.16	311.56	306.69	305.42	305.31	306.13	302.41
311.06	313.04	317.47	315.77	309.92	321.55	316.5	315.81	316.45	314.72	316.13	319.35	311.62	318.11	311.59	311.65	309.06	313.02	304.73	313.88	318.66	309.83	308.05	318.13	315.89	308.92	312.13	317.31	317.31	313.16	317.07	309.56	321.36	313.16	313.78	314.91	308.52	320.4	312.5	308.83	314.04	313.2	315.3	310.9	311.76	316.11	316.27	317.41	313.81	313.1
304.77	312.97	313.04	309.16	308.88	313.71	314.02	308.35	320.91	303.98	309.56	314.18	311.27	309.17	309.35	316.38	311.01	313.4	311.75	307.51	309.73	314.28	317.38	315.03	313.21	309.88	317.2	315.56	314.98	317.21	311.65	310.08	318.8	310.75	309.39	316.41	304.51	307.75	313.36	319.29	313.33	307.68	305.98	314.97	306.6	319.54	311.48	315.54	306.22	316.98
310.26	303.18	311.9	313.68	316.11	312.01	316.4	308.98	308.04	314.95	311.7	309.41	308.95	305.68	314.39	317.97	309.84	312.79	307.02	306.8	313.08	311	312.15	313.82	312.83	313.35	310.14	312.25	311.91	311.64	309.88	308.57	311.74	309.83	310.48	302.53	307.11	310.8	307.51	305.91	311.18	302.57	308.81	315.11	306.46	311.44	315.85	303	309.69	310.82
315.02	314.53	319.59	313.3	312.61	309.73	318.18	311.33	308.66	319.29	317.8	314.48	309.44	321.33	310.12	316.17	309.82	310.71	306.79	314.88	319.23	314.57	318.5	315.43	313.8	315.27	317.14	313.93	317.87	310.86	315.31	313.43	309.87	313.25	312.03	316.02	316.36	311.89	317.13	313.04	316.73	315.47	314.38	308.13	316.15	319.91	316.57	307.15	315.51	316.49
316.53	315.93	312.44	316.61	308.96	324.47	315.06	316.89	310.33	317.37	316.35	320.49	315.78	309.86	311.82	316.68	312.17	316.95	317.19	311.25	311.36	317.13	315.6	316.55	316.66	309.1	311.22	308.58	319.03	324.66	312.71	316.93	320.4	311.67	308.52	317.4	314.32	312.91	314.92	310.6	315.6	316.52	313.55	310.64	312.09	309.47	310.9	314.76	316.42	320.04
299.34	297.04	300	305.58	294.25	301.5	304.49	306.98	307.09	304.25	305.1	304.13	297.74	303.63	307.5	303.63	298.83	305.06	308.46	300.2	305.63	304.68	299.18	297.77	302.23	306.98	307.16	309.22	300.81	304.22	296.97	298.68	299.72	296.4	309.34	297.77	297.75	306.31	307.3	306.27	298.85	299.54	298.78	300.95	298.07	304.21	308.72	309.17	297.24	309.19
303.55	299.55	304.31	305.81	304.71	310.91	308.88	310.05	312.05	309.5	308.53	309.44	305.75	304.82	308.34	312.3	312.76	309.3	310.48	301.93	304.28	306.59	315.26	313.54	308.92	310.08	305.27	303.23	303.41	307.77	311.1	312.03	312.13	304.26	308.53	303.39	309.46	306.64	301	303.08	308.65	312.23	306.34	303.24	311.11	301.99	308.09	307.71	308.09	309.85
299.28	295.52	302.36	297.51	291.85	299.35	296.13	295.06	298.33	296.99	297.47	295.01	292.63	296.93	296.27	292.93	299.9	293.75	300.32	295.44	299.91	291.31	298.09	290.67	297.07	292.7	298.75	299.5	299.46	295.47	297.47	295.94	291.69	292.66	291.65	295.43	291.31	302.22	296.34	299.78	303.58	297.17	301.84	296.23	293.23	296.1	296.72	301.31	297.11	290.87
305.49	303.76	300.23	305.78	305.17	303.53	302.24	305.45	297.09	304.67	297.56	296.97	307.63	308.07	298.5	299.9	307.42	302.69	305.32	303.4	306.36	303.8	307.05	310.09	296.71	301.14	308.87	306.07	299.2	302.95	307.63	297.78	306.86	303.14	307.74	295.78	302.91	309.3	305.72	304.22	302.16	304.33	297.65	303.88	302.45	300.42	302.77	303.43	304.95	317.62
302.87	304.62	304.7	307.55	310.22	304.65	307.36	310.65	309.02	307.28	305.26	302.83	303.28	304.64	302.81	302.07	306.25	307.51	303.82	311.1	314.08	309.52	308.68	305.97	305.3	308.52	304.13	312.82	302.87	309.49	310.88	307.45	305.1	306.35	302.89	305.97	305.97	299.15	305.32	306.97	316.16	310.81	308.26	313.07	305.59	301.44	309.07	306.27	305.59	305.75
300.85	305.05	301.93	300.98	300.84	310.29	308.12	304.68	305.74	305.75	299.19	310.32	302.49	296.87	299.88	312.73	306.3	301.82	305.62	307.75	303.65	309.22	308.92	299.92	302	313.73	301.84	307.2	314.05	307.69	306.54	301.76	305.29	309.69	309.56	308.78	296.55	303.37	308.21	306.9	306.94	306.38	301.69	300.45	306.87	305.94	303.4	300.16	301.1	304.28
311.18	302.45	312.63	303.47	305.42	303.4	308.08	307.65	300.03	310.36	310.14	307.82	308.2	308.59	308.89	309.14	296.71	300.02	305.17	299.61	307.91	307.53	302.56	304.57	305.49	305.67	304.2	309.06	300.99	305.93	310.56	303.88	298.58	297.53	299.84	303.23	307.02	304.68	304.38	306.85	306.74	301.42	308.7	311.33	307.41	300.93	309.06	306.36	302.9	301.57
315.19	317.64	308.61	317.86	312.94	319.69	322.93	313.88	314.92	308.88	313.65	321.4	312.94	317.95	317.03	316.28	318.9	316.93	320.65	317.02	315.95	312.72	317.12	315.63	315.94	317.1	312.81	315.92	322.7	320.63	313.17	313.57	314.31	319.47	319.43	313.9	312.53	309.8	314.53	308.75	316.92	312.15	323.68	309.56	319.68	311.1	321.13	310.84	319.52	314.42
304.27	286.3	308.58	302.61	293.67	296.02	292.9	300.35	299.19	299.73	297.19	297.06	294.29	295.86	294.56	302.9	292.08	298.91	293.47	295.27	303	299.52	297.09	299.32	297.08	299.56	288.27	290.04	297.9	300.16	298.68	291.89	288.46	300.75	286.64	297.73	297.39	291.43	295.96	291.9	296.64	299.17	297.54	296.48	296.77	296.42	297.6	299.02	299.46	292.94
299.95	298.72	301.08	297.26	297.24	295.81	306.61	307.63	299.2	298.35	296.22	304.35	301.38	299.67	300.42	305.37	303.92	302.59	303.91	303.57	301.87	305.46	305.14	301.01	298.06	303.79	294.25	298.97	297.99	303.02	296.11	298.03	303.49	301.33	292.83	306.64	300.94	301.76	303.56	298.85	298.24	298.42	299.97	305.12	310.13	307.11	300.29	301.98	299.55	303.12
303.01	301.78	298.96	297.01	299.16	298.37	306.97	300.94	309.78	299.48	307.08	292.94	305.91	301.1	301.33	306.02	303.66	301.92	302.59	302.12	307.71	299.83	302.35	307.61	303.34	307.56	301.01	296.27	302.3	301.87	305.17	294.1	298.38	297.87	295.24	301.15	308.21	300.94	305.83	304.4	299.71	306.83	297.7	294.97	310.4	302.43	300.44	300.21	301.49	301.75
328.81	336.25	322.85	331.68	337.08	327.38	326.54	330.06	326.1	328.5	327.42	323.09	327.17	325.43	322.52	325.15	326.39	328.8	324.75	323.33	333.24	325.33	329.61	326.59	325.74	327.99	326.93	328.36	325.25	324.53	325.85	321.44	325.77	333.93	323.13	321.92	332.38	332.98	323.2	325.78	325.36	337.39	336.62	326.7	326.6	324.82	325.42	321.86	332.59	332.25
319.46	320.22	319.1	319.88	320.26	317.19	316.74	317.44	320.43	320.99	322.24	314.67	321.97	317.35	321.59	320.25	320.58	321.75	319.19	324.43	315.66	320.19	322.8	316.79	323.22	317.1	318.79	325.29	317.97	323.1	320.52	314.55	320.44	315.66	318.71	320.49	317.44	323.34	314.79	319.48	329.65	316.71	319.02	321.52	321.34	320.05	312.36	316.74	318.71	316.61
304.09	304.48	300.17	301.68	295.54	297.99	302.4	299.91	301.23	299.94	300.03	305.28	297.48	309.02	300.68	303.23	303.46	299.49	307.47	299.97	304.22	298.12	301.48	305.14	306.13	311.51	305.06	306.93	299.81	307.86	298.51	301.85	297.01	300.84	300.48	302.92	298.45	302.86	299.83	299.41	305.72	300.36	300.63	301.73	305.58	302.74	299.04	296.35	302.08	303.98
316.43	318.99	320.47	322.63	314.9	323.91	311.84	322.95	317.37	310.78	322.3	319.07	324.41	321.08	315.62	320.6	315.12	317.17	323.12	320.67	324.9	321.25	321.53	313.85	316.09	325.16	318.11	324.87	315.26	315.82	325.82	324.11	314.3	319.85	310.99	318.61	317.04	323.32	318.01	310.9	320.83	320.64	320.1	319.17	317.97	323.93	318.28	318.53	314.58	317.42
306.5	306.05	310.91	304.36	305.02	301.69	304.21	305.81	301.73	304.45	305.58	303.34	304.41	304.82	311.33	304.83	305.2	303.91	313.44	306.06	302.56	302.12	312.12	311.18	307.17	309.65	307.94	309.97	308.56	303.03	306.43	307.69	308.18	308.4	298.3	308.73	314.03	308.56	299.52	303.04	309.22	304.18	301.56	307.5	304.08	308.7	302	301.21	297.99	306.19
293.62	295.56	297.52	289.44	296.43	290.28	298.74	293.6	296	293.58	299.41	292	296.65	294.21	291.75	302.69	293.37	292.3	294.76	305.04	298.06	292.79	292.6	297.06	292.96	301.42	298.1	294.73	283.22	288.49	301.5	295.39	292.18	295.54	300.55	295.71	297.02	293.38	297.03	293.25	299.67	298.66	296.5	297.98	295.7	298.86	301.12	296.6	301.51	293.6
308.26	315.93	305.78	295.11	304.3	302.15	305.82	301.14	301.88	304.92	302.18	298.09	302.33	301.78	308.93	304.02	308.97	299.53	305.97	309.54	304.25	307.24	302.3	312.06	301.3	308.06	300.38	298.15	303.69	298.51	304.62	299.15	308.7	309.79	305.85	309.12	307.12	303.84	304.22	303.33	299.92	296.79	303.67	305.75	300.25	301.76	301.68	306.31	305.54	303.23
330.39	332.6	334.67	329.84	319.3	327.68	330.32	332.85	332.82	328.67	325.45	322.33	330.3	330.24	336.49	323.42	329.48	326.64	329.17	333.79	331.85	324.02	332.21	327.27	330.18	334.85	335.09	323.64	328.63	326.71	327.78	330.22	327.86	331.57	326.82	326.3	326.8	320.82	323.46	331.83	322.41	331.24	328.83	324.42	334.37	323.15	327.25	335.15	329.45	333.04
311.01	314.09	308.69	313.65	321.46	315.53	315.4	313.89	305.57	307.59	315.68	308.45	317.65	310.45	310.68	313.92	310.55	305.84	312.42	318.52	314.7	307.92	314.01	303.85	311.63	314.09	315.13	317.16	308.92	309.66	313.52	316.13	309.67	308.66	315.14	311.06	314.95	308.86	314.52	316.32	312.87	317.74	319.38	311.08	315.13	314.47	317.12	314.73	309.1	319.39
295.86	292.71	289.68	297.19	304.31	293.99	292.09	294.1	300.67	293.01	295.38	297.8	298.13	298.68	303.97	297.41	296.03	296.57	295.19	299.1	297.84	292.09	295.69	289.93	297.27	300.52	299.86	300.25	298.69	305.37	300.36	294.13	302.1	293.08	294.55	299.73	299.78	299.03	296.35	297.65	296.62	295.73	298.5	298.31	294.16	294.66	296.91	297.01	295.96	295.92
310.95	310.88	316.83	317.84	312.54	312.93	308.78	313.1	319.47	315.29	315.11	311.63	316.14	314.83	314.3	318.63	308.03	309.96	315.69	321.92	317.98	315.77	313.25	310.46	312.81	314.88	314.83	313.33	313.97	320.49	313.44	321.12	309.83	313.94	312.89	317.96	313.71	314.66	315.49	323.52	319.07	311.72	313.95	321.32	309.86	312.25	315.47	318.66	319.72	320.77
313.54	315.23	310.09	316.43	311.55	319.33	314.2	313.27	314.99	312.45	309.02	307.62	314.4	319.98	326.74	318.18	318.02	317.44	318.09	309.37	313.46	322.11	316.84	311.64	314.33	318.82	314.62	315.29	315.87	318.75	312.16	317.11	312.35	315.92	313.93	315.97	318.77	309.67	316.6	316.92	311.27	308.01	308.29	313.98	314.55	309.3	308.35	318.27	312.86	319.28
317.33	317.54	318.03	316.48	317.87	325.67	321.5	319.94	316.16	325.1	315.8	320.33	310.22	314.41	315.04	318.67	318.14	319.4	323.11	315.34	314.36	312.34	320.04	319.79	321.17	316.96	317.43	316.49	323.91	323.27	320.47	321.91	312.58	320.48	319.67	318.27	317.27	313.84	322.44	316.36	318.16	322.05	317.75	314.84	321.97	320.88	320.25	312.36	321.59	317.97
302.69	297.1	304.52	294.35	301.2	303.13	310.42	305.48	298.33	299.85	303.08	302.9	308.97	305.54	301.02	299.88	303.23	303.15	308.54	300.02	304.87	302.28	304.7	303.17	302.14	307.69	306.88	304.79	308.91	310.03	298.84	303.45	293.92	312.76	302.64	302.23	302.64	305.98	302.66	304.34	298.54	302.02	302.32	309.41	301.58	301.94	302.07	302.71	304.67	310.22
319.96	312.91	319.84	318.38	321.13	314.07	320.7	324.62	317.58	323.62	325.9	320.99	316.78	322.1	315.21	316.06	315.88	321.4	317.55	318.38	312.92	318.62	315.27	321.64	322.09	320.39	316.32	320.52	324.88	320.16	322.92	321.69	321.28	322.1	311.6	320.41	315.27	321.82	316.86	313.67	317.74	320.52	312.42	316.74	317.44	318.59	316.03	312.82	312.76	316.62
315.69	311.75	312.78	317.92	310.09	312.65	303.83	309.44	313.05	309.73	306.61	309.17	307.74	311.71	315.02	307.19	316.82	306.93	306.17	310.38	304.44	309.59	310.03	311.26	308.77	302.5	306.74	313.58	310.85	303.85	313.66	311.71	316.91	307.77	303.43	305.79	317.12	313.87	306.85	314.38	312.54	304.99	304.04	309.99	309.65	310.4	313	307.92	312.67	320.67
301.92	305.56	306.54	302.07	300.67	301.97	302.26	296.27	298.72	306.51	309.9	304.22	308.57	305.71	308.52	302.03	303	304.35	300.61	303.62	300.65	307.13	305.55	304.28	299.61	305.32	298.82	300.34	303.86	305.38	306.63	304.18	300.73	304.57	301.56	303.89	306.1	307.25	302.48	301.89	307.9	304.69	299.06	297.57	304.38	306.99	307.18	307.12	303.25	303.28
312.44	316.04	310.98	316.53	308.42	316.41	313.92	313.58	310.3	308.64	307.4	310.81	309.8	304.33	307.56	305.93	313.29	312.26	310.81	322.72	320.95	311.94	308.67	313.64	308.43	310.57	305.81	309.29	307.13	317.64	312.62	301.59	307.34	314.13	312.5	312.14	309.23	308.99	308.45	315.56	309.04	304.67	309.95	310.13	312.22	303.8	317.46	314.15	318.37	311.99
311.74	306.65	309.73	303.16	309.53	305.11	300.86	298.6	304.14	305.24	302.44	304.05	308.06	307.57	305.57	302.81	304.95	308.2	307.89	312.72	303.2	314.88	297.69	306.25	306.25	302.5	304.13	303.58	305.86	307.25	306.79	297.02	303.09	306.74	300.18	303.64	308.73	301.04	299.83	297.85	307.37	298.96	307.4	306.17	305.27	306.66	315.51	307.99	305.25	304.28
318.72	309.69	313.81	319.97	308.83	313.63	315.2	309.29	313.41	306.84	310.56	315.45	314.49	316.96	319.02	307.09	308.27	322.09	311.39	313	310.88	314.53	310.18	311.77	323.88	311.58	313.46	317.95	312.55	307.78	311.7	313.71	314.44	317.04	316.74	313.03	315.74	312.13	312.03	314.37	314.98	307.48	308.85	314.07	316.88	307.53	317.07	310.97	309.18	314.84
296.8	296.06	303.36	283.51	292.5	295.09	293.59	292.27	289.94	300.07	294.9	300.89	294.88	293.46	293.78	294.21	291.5	292.96	297.38	288.14	297.29	300.41	294.97	292.07	294.07	290.24	289.14	289.51	295.65	295.71	295.65	287.55	300.6	295.55	294.26	289.36	293.58	295.52	290.42	294	291.29	293.03	288.9	296.69	287.86	301.38	296.44	292.28	292.98	297.2
329.22	323.7	326.32	328.98	330.93	332.7	333.46	322.88	330.79	331.41	332.07	331.5	329.1	333.5	331.17	334.28	336.63	324.95	328.05	325.84	324.84	328.32	329.4	333.25	327.99	321.09	323.3	321.19	337.97	333.28	331.71	324.91	326.45	333.11	324.77	327.18	332.31	330.76	327.37	321.89	332.48	334.45	329.59	333.16	335.3	333.15	332.22	323.88	325.72	328.19
311.35	310.76	307.47	315.86	312.03	314.56	305.91	319.28	313.37	312.24	310.76	311.42	316.19	308.92	313.27	313.41	310.74	314.83	316.96	310.68	317.14	313.34	319.67	316.78	309.81	310.87	309.09	308.22	308.97	311.49	315.01	315.05	306.09	307.07	313.8	314.86	309.57	316.39	315.01	314.89	313.65	311.73	310.96	318.93	314.16	309	316.64	316.35	318.74	315.14
303.73	306.84	299.81	310.74	296.91	302.16	307.49	306.1	301.42	296.1	304.79	304.04	310.39	302.07	304.05	305.23	308.6	301.8	302.61	305.88	299.73	302.94	305.61	302.56	303.87	298.21	298.22	301.74	303.87	303.48	302.39	298.4	304.09	294.53	302.74	306.88	309.83	307.82	297.76	298.7	304.44	304.9	295.97	311.39	301.64	300.4	304.42	303.51	306.39	297.92
304.15	308.93	306.42	307.83	301.68	304.1	298.95	299.61	306.1	304.67	304.75	303.19	304.81	303.79	304.16	297.33	309.48	308.64	307.99	306.82	298.06	303.35	313.29	306.13	308.53	294.99	308.89	304.04	305.91	302.83	303.44	295.65	302.99	310.36	305.63	302.78	301.51	304.51	309.34	307.77	308.85	307.01	300.92	306.07	298.29	299.51	305.31	306.67	293.12	303.66
311.2	308.66	307.89	305.12	310.05	313.08	316.97	313.81	316.09	311.62	316.75	307.95	310.08	310.22	303.67	316.52	311.26	308.14	307.43	310.22	307.85	313.62	303.83	309.07	313.8	309.64	310.35	308.37	307.49	307.15	308.82	311.5	312.35	317.24	310.2	309.82	315.14	312.29	308.23	311.38	312.65	307.51	301.5	311.06	305.08	310.11	310.29	312.63	307.38	316.44
305.69	301.17	298.23	304.14	301.68	298.36	307.75	302.98	297.26	300.22	307.95	299.34	304.19	309.67	306.41	303.8	304.04	304.19	301.09	309.53	306.19	297.49	304.09	311.37	302.98	304.6	305.83	308.09	305.99	305.8	299.1	301.25	307.27	294.33	303.7	305.34	306.9	305.94	303.84	304.52	307	301.52	308.56	301.28	303.65	297.43	301.82	300.33	300.66	312.66
308.07	311.32	315.87	314.96	311.73	315.97	307.39	314.29	310.07	308.01	308.18	315.29	314.18	314.86	313.23	307.52	311.73	306.67	312.63	315.75	311.9	314.39	304.76	309.26	311.11	311.83	314.67	312.2	307.77	314.3	304.86	307.13	310.12	307.95	300.92	312.11	309.74	311.5	309.26	307.84	314.7	316.05	313.37	318.58	307.51	311.24	306.3	308.93	307.62	306.41
296.88	302.28	294.18	291.31	296.88	293.53	287.29	300.86	294.58	295.41	294.52	296.37	289.54	298.14	295.67	301.16	296.22	305.2	295.14	295.15	293.63	297.97	296.36	290.07	302.02	303.56	295.78	299.47	295.74	298.04	291.87	293.27	298.67	301.12	297.55	288.93	293.77	301.96	297.4	295.32	296.49	295.65	294.54	292.83	295.25	301.48	293.41	296.57	298.03	300.05
317.41	316.2	310.67	311.65	311.88	317.65	306.98	313.05	313.23	316.82	309.12	322.62	309.36	310.74	313.44	309.21	316.35	310.8	310.33	310.14	319.79	305.74	311.81	315.22	312.72	312.27	311.8	315.8	312.44	322.95	315.16	320.15	310.25	314.79	308.06	314.51	313.96	313.39	313.94	311.87	310.31	309.05	314.1	315.03	316.33	312.41	308.49	320.31	313.07	307.92
294.31	302.16	297.67	297.18	295.97	296.9	299.2	297.8	300.81	294.55	292.89	298.37	295.75	306.27	296.84	298.77	294.44	292.1	297.97	297.03	300.01	299.56	293.89	299.31	291.92	294.43	299.54	300.89	294.39	304.05	297.01	292.43	299.14	294.38	296.33	303.68	299.52	298.51	298.24	295.63	291.14	295.63	294.42	295.72	294.51	289.5	294.12	298.32	299.14	301.56
316.09	321.74	314.07	311.09	316.22	325.73	308.59	315.63	315.62	318.03	316.04	322.62	317.05	323.42	326.11	317.24	316.23	316.49	320.06	317.74	314.63	315.77	318.36	317.45	321.81	315.22	310.22	319.42	316.43	319.98	310.46	317.42	322.9	314.41	319.61	316.91	313.9	326.91	316.03	319.96	316.63	318.16	314.55	317.46	317.16	318.68	315.85	318.71	319.89	316.94
308.07	301.29	305.44	307.02	296.13	300.41	301.25	307.26	317	308.84	307.22	305.86	307.1	298.78	306.34	307.96	307.44	306.78	310.72	306.68	304.94	299.58	300.02	299.62	305.92	301.71	304.44	298.81	307.6	302.28	301.75	307.89	298.09	303.77	301.85	307.05	307.03	300.38	304.6	304.08	304.83	306.75	307.41	308.01	300.93	309.08	307.77	303.87	303.59	306.11
303.07	305.56	303.96	303.97	301.01	305.7	307.02	310.86	302.18	305.19	305.1	300.17	304.86	307.33	298.84	304.47	305.28	305.69	299.71	300.53	307.82	302.21	307.54	304.48	303.19	304.71	314.61	300.7	312.97	304.65	302.33	301.93	306.65	313.56	304.42	306.94	299.78	303.44	298.8	308.74	312.83	300.91	301.48	304.05	300.92	301.02	306.03	314.39	309.2	298.32
307.28	306.16	315.7	308.85	306.6	310.88	310.59	307.73	308.63	310.24	314.84	313.57	308.7	309.35	306.92	309.37	303.52	311.26	311.94	317.24	314.59	312.05	307	307.93	308.92	314.26	306.03	316.63	318.51	311	307.69	309.43	312.03	305.56	312.45	308.27	312.66	314.96	307.05	310.31	312.5	315.72	319.79	311.29	306.99	306.47	306.3	314.46	312.37	316.12
318.44	311.22	317.89	319.33	317.72	315	316.84	308.71	311.94	316.75	313.29	316.12	321.88	320.49	311.31	316.03	317.54	307.77	317.52	320.46	315.87	314.87	310.57	310.22	313.96	320.85	317.27	307.9	318.25	317.17	317.11	317.91	323.83	317.49	313.71	316.6	322.31	320.03	311.53	312.52	319.51	312.61	313.05	315.09	331.11	317.02	318.08	316.32	320.62	318.26
318.67	313.68	314.11	319.75	318.61	323.24	314.92	313.2	317.56	319.47	323.59	318.67	312.5	319.5	314.37	312.67	320.5	313.97	312.68	314.72	315.36	318.2	310.35	316.4	323.14	316.74	311.88	316.76	320.37	316.68	322.66	319.83	319.52	320.98	318.16	311.73	328.04	321.58	311.46	317.39	317.25	322.79	317.42	316.38	321.86	319.27	317.25	317.86	327.92	314.15
314.29	306.33	294.88	305.69	294.61	307.94	296.07	304.24	301.89	304.89	302.26	305.79	300.14	301.73	312	305.07	297.23	298.96	306.7	301.15	301.52	299.34	300.23	300.79	305.83	298.1	301.96	291.13	306.13	298.19	305.16	301.44	296.91	302.58	303.67	304.41	302.56	306.67	303.21	301.49	310.91	300.26	305.84	296.6	304.43	313.69	298.88	298.88	301.64	303.07
312.4	305.95	300.12	298.94	298.68	300.65	304.1	301.03	302.31	299.79	306.26	305.71	301.31	298.54	304.47	306.53	298.29	298.37	304.77	304.1	297.98	303.06	305.68	305.59	301.93	310.45	304.41	303.15	296.14	299.12	308.52	299.81	298.42	301.42	311.65	300	304.03	299.03	298	303.87	304.77	301.16	304.46	302.06	308.67	300.22	299.51	298.44	304.04	298.55
306.95	306.89	313.68	306.6	303.94	311.41	310.57	307.51	309.02	309.34	305.63	314.22	307.31	307.75	306.16	312.04	313.49	305.44	304.31	304.39	310.94	306.57	303.5	303.08	299.75	312.07	306.08	301.93	305.22	306.17	309.7	309.02	307.81	302.93	313.97	311.39	304.52	303.54	307.26	309.93	300.77	302.61	302.14	311.25	310.75	305.82	303.7	307.08	306.47	312.42
298.95	304.67	306.78	297.9	302.74	291.71	301.58	301.13	303.73	301.55	299.31	300.78	296.87	302.47	306.28	300.37	303.76	302.24	304.49	301.39	310.46	306.21	300.98	306.96	304.49	308.09	306.04	301.39	308.67	306.48	301.66	303.76	303.25	309.63	305.53	301.22	305.27	304.99	299.11	302.89	305.91	309.9	300.54	303.94	305.77	301.91	303.22	305.51	302.59	305.31
307.12	306.77	301.79	299.5	308.79	309.03	304.84	291.89	308.16	300.76	304.39	307.42	303.5	307.66	306.15	302.68	306.37	303.02	305.25	300.17	300.09	302.76	305.98	312.98	302.21	304.44	302.83	302.66	306.64	303.54	300.39	310.14	311.45	299.34	301.15	308.68	299.53	305.84	304.23	309.96	303.4	301.53	302.02	311.23	300.74	307.99	299	301.89	304.65	306.84
300.34	306.57	307.08	306.74	312.52	301.81	311.66	305.49	307.81	309.31	304.25	302.27	299.65	308.57	300.15	302.2	307.76	309.7	300.21	306.09	304.09	300.38	305.82	309.47	305.43	301.74	303.37	307.79	302.76	302.08	313.24	303.12	306.46	302.72	312.79	306.95	307.99	300.12	294.09	303.22	300.26	291.4	308.95	305	304.93	304.37	308.65	304.72	307.05	315.05
314.11	306.64	313.89	304.81	309.67	302.47	307.78	306.2	307.06	318.95	319.64	318.19	313.15	320.72	314.22	314.61	311.17	311.15	313.73	311.9	312.18	321.85	312.91	311.44	318.24	316.58	312.31	320.09	316.65	310.88	314.66	316.13	310.6	310.43	317.74	311.74	315.79	311.5	315.59	310.08	313.89	318.23	317.3	313.15	313.75	310.67	317.94	309.54	312.09	309.1
314.21	314.59	315.97	304.14	315.16	313.65	318.86	317.85	320.93	319.14	318.94	311.92	309.59	307.16	311.74	322.64	313.55	309.35	314.1	319.36	313.31	307.87	314	316.22	314.4	312.27	309.98	313.8	319.78	311.76	319.28	318.88	312.29	311.92	312.22	301.19	317.24	311.26	316.6	304.45	317.46	311.33	318.59	320.84	316.09	310.69	315.47	309.8	321.56	306.17
315.49	320.26	318.61	320.67	319.77	313.39	319.54	317.49	319.85	318.16	319.04	318.23	315.45	319.19	314.98	314.32	315.37	316.41	312.65	317.25	310.92	321.87	321.28	319.67	322.01	323.61	311.82	318.47	314	313.59	314.75	314.55	308.78	312.83	319.16	323.9	322.18	313.69	311.58	320.04	318.76	316.6	316.15	320.51	317.47	315.68	319.06	312.94	313.05	315.26
303.94	304.22	303.23	307.57	304.91	308.78	300.33	308.4	307.73	297.64	299.53	303.48	304.28	308.59	301.62	312.8	307.31	308.32	301.97	304.46	305.21	305.98	302.31	306.53	294.16	299.35	309.26	302.61	308.5	303.86	301.43	304.87	303.56	305.16	304.88	309.51	303.13	307.01	300.37	304.51	299	306.59	295.65	307.62	303.84	310.63	299.06	315.12	303.34	307.79
325.7	328.7	329.66	323.64	331.01	321.11	325.76	331.01	327.57	328.88	336.67	328.51	334.19	325.22	327.36	327.78	325.54	332.46	329.59	324.5	329.04	324.23	325.64	331.59	318.44	328.92	333.64	330.97	330.51	331.62	331.05	327.16	326.68	323.92	333.21	325.16	322.79	329.17	321.79	329.86	324.73	321.74	327.21	323.8	326.14	327.1	326.39	324.49	332.47	318.25
315.52	318.15	313.19	304.77	312.44	316.14	312.83	313.09	312.99	315.16	309.24	309.52	318.71	307.88	317.27	320.18	319.48	318.11	315.62	314.66	325.01	310.69	314.55	317.4	322.32	318.04	314.12	312.83	320.36	313.24	318.24	312.59	315.71	316.59	313.57	320.43	316.04	321.41	311.48	311.04	315.7	314.94	313.56	313.53	317.7	310.33	322.52	304.83	315.24	311.79
303.09	295.8	300.8	300.55	298.97	304.72	306.27	297.06	303.73	305.08	299.44	300.24	302.19	303.48	300.38	303.75	298.74	302.29	299.08	303.29	304.11	305.28	296.71	304.04	300.32	302.5	298.29	302.39	296.71	305.66	302.98	302.37	306.26	301.61	301.26	302.16	302.27	302.56	300.15	305.7	296.62	307.18	295.87	303.32	308.9	294.77	289.68	301.79	304.98	300.42
311.28	303.08	304.18	301.78	299.73	299.39	292.81	298.1	299.19	300.55	290.59	306.43	304.9	300.57	303.15	307.83	303.18	305.89	305	298.25	298.07	301.81	299.53	296.63	298.77	301.46	297.36	307.61	299.22	299.07	301.02	300.67	301.71	301.88	295.85	303.22	298.5	294.83	297.75	294.27	297.88	297.15	297.76	304.78	303.01	303.18	296.65	302.99	308.35	302.03
297.72	305.63	299.4	302.83	310.11	298.52	304	302.17	291.69	300.69	302.84	303.01	300.21	299.99	304.5	299.67	307.31	292.01	298.77	297.26	305.23	299.05	302.75	297.69	297.29	319.65	300.51	303	302.75	303.51	306.65	309.26	307.41	297.72	306.14	297.05	303.79	295.95	301.45	302.9	295.06	303.7	306.34	306.04	302.89	298.23	303.37	306.05	300.51	306.71
334.26	336.28	322.91	330.7	336.31	331.51	323.84	323.08	322.19	326.08	320.18	329.14	327.38	327.24	326.31	328.88	327.31	326.26	331.33	322.94	321.37	325.15	324.78	325.87	320.61	328.74	327.32	331.6	331.43	326.12	330.99	329.61	327.36	328.7	320.93	326.22	332.24	331.09	334.22	329.63	322.78	328.46	320.2	326.45	331.2	332.24	331.21	332.58	331.59	329.17
303.1	305.8	301.06	301.63	303.39	295.42	301.79	306.37	304.08	306.17	307.22	308.92	305.66	302.63	307.49	304.82	300.64	304.33	303.57	308.07	300.48	305.03	309.19	306.87	310.43	307.23	303.5	299.32	305.92	297.53	301.57	299.97	304.9	304.09	304.58	307.15	308.24	307.22	305.96	302.96	309.61	309.12	304.73	301.68	309.86	305.05	301.15	307.97	298.6	308.31
301.08	300.38	297.91	292.87	292.1	295.51	303.6	294.06	302.05	301.17	293.75	313.06	302.16	302.93	300.82	299.76	299.6	302.39	296.36	299.4	298.23	304.12	296.31	300.94	299.53	301.4	299.29	304.44	300.02	299.18	301.94	306.15	302.11	298.67	292.78	305.19	301.71	306.73	297.54	302.27	299.25	302.64	305.69	299.99	300.35	304.66	306.58	301.37	297.49	298.65
311.92	311.49	317.73	319.72	323.84	309.91	316.5	313.02	312.19	315.32	316.98	310.55	316.5	318.43	309.55	316.87	308.25	305.76	318.56	313.11	313.8	320.11	314.77	311.42	313.02	318.94	315.69	317.78	318.35	306.23	315.51	313.69	319.76	311.88	316.15	308.03	322.96	312.29	310.36	311.11	309.76	318	315.19	312.24	312	318.12	316.93	319.04	319.18	319.88
298.01	302.19	301.12	303.09	301.82	299.83	301.19	300.52	307.82	300.88	301.31	303.61	301.89	301.06	299.75	296.66	302.64	302.23	303.98	306.97	298.03	300.97	299.58	300.74	305.19	294.91	305.23	299.09	294.43	298.26	294.25	298.29	293.26	302.5	299.26	303.67	297.01	304.12	292.97	298.2	304.51	292.4	294.58	299.73	301.75	297.19	305.19	296.5	308.37	303.66
301.31	302.26	297.31	306.04	302.71	299.36	304.24	306.43	296.2	306.29	296.91	304.95	301.13	297.3	301.53	305.59	301.59	304.31	304.46	301.65	299.03	299.64	300.51	307.06	299.88	300.6	305.23	303.04	305.53	304.4	297.66	299.66	306.39	295.37	305.89	296.45	296.34	301.07	302.75	296.31	303.98	302.74	299.12	295.23	299.8	298.25	299.73	298.13	297.4	302.19
309.74	310.9	313.92	307.57	308.47	303.08	312.21	308.38	306.03	307.22	304.18	311.33	307.14	307.66	309.66	307	302.44	312.11	309.93	309.18	311.44	304.24	306.61	310.07	306.96	309.18	300.48	308.26	305.21	310.84	304.44	307.59	311.73	307.04	305.95	306.79	309.63	303.52	311.42	305.95	301.43	309.45	306.07	306.27	300.26	304.71	310.54	304.01	304.05	306.6
309.4	313.52	312.81	305.15	310.62	308.88	306.76	307.23	309.23	312.42	313.69	312.01	309.28	312.11	309.41	318.78	318.75	314.48	307.72	306.45	305.71	311.12	310.19	311.5	315.76	309.33	309.01	314.15	307.39	314.79	314.81	306.67	306.78	313.37	315.12	312.17	312.48	312.44	311.74	312.53	314.55	310.55	311.21	311.8	310.26	314.35	310.63	311.42	307.96	310.78
308.12	302.83	310.82	307.39	315.16	309.33	319.75	307.55	303.96	309.67	309.06	305.85	305.92	308.72	306.77	306.98	306.32	313.51	309.68	307.41	310.04	317.06	311	311.42	305.86	311.22	309.1	304.08	305.08	305.8	309.04	305.85	308.32	316.16	308.21	310.6	309.28	313.06	310.09	311.92	304.76	315.16	310.67	307.56	318.05	313.97	307.21	310.97	309.07	314.93
304.03	307.54	308.04	310.48	307.38	314.43	304.98	306.67	310.96	311.68	307.23	309.14	313	307.91	313.41	315.26	305	304.86	307.28	315.62	315.73	305.7	317.78	309.99	308.81	308.29	311.3	304.58	309.99	308.67	302.64	307.88	311.53	300.82	304.55	309.62	313.27	319.97	311.67	312.43	304.32	311.5	303.1	304.78	304.98	310.63	305.75	311.21	307.75	311.14
296.82	309.52	299.18	309.29	303.26	300.64	297.08	303.07	305.31	300.95	293.88	299.34	305.29	301.46	300.99	305.88	301.57	302.5	311.35	311.92	299.21	298.21	301.21	311.72	304.02	304.88	303.33	301.84	300.21	302.37	305.15	305.32	295.86	302.96	303.35	305.81	303.92	302.66	305.29	308.73	308.02	312.91	308.58	305.22	309.19	305.22	306.74	306	297.77	305.66
310.83	313.74	316.7	314.25	316.61	310.77	319.32	313.04	312.4	306.96	313.38	312.19	312.41	309.92	315.59	314.01	318.85	314.5	313.83	312.12	311.33	321.02	312.18	320.06	309.93	309.91	313.89	309.52	317.65	309.72	313.51	314.14	320.53	310.12	311.78	315.85	314.41	310.64	313.28	318.25	314.43	314.38	311.53	312.78	316.38	310.42	309.49	311.01	313.39	311.79
305.05	303	305.82	301.57	309.91	310.85	310.54	301.64	303.15	302.57	304.97	307.29	311.02	303.77	303.77	305.07	307.72	305.29	304.29	306.1	311.52	305.61	307.7	295.38	308.79	307.74	305.89	305.05	305.64	307.91	302.81	305.4	305.93	300.67	301.73	309.41	303.6	308.78	299.99	305.95	305.5	303.02	313.41	307.51	304.15	303.62	298.07	308.03	302.84	302.02
292.92	293.07	296.77	293.05	293.16	293.48	290.44	288.88	300.16	297.7	291.21	292.17	298.05	300.77	291.34	300.4	296.53	295.28	307.09	293.15	292.38	289.57	290.33	295.96	294.63	287.19	295.17	290.37	292.8	296.39	294.74	287.43	286.2	285.19	299.42	290.72	300.43	296.03	295.59	296.46	283.64	286.75	287.07	291.81	293.78	301.95	293.06	292.82	293.55	294.34
312.75	314.35	312.24	317.74	327.72	323.26	315.2	322.2	315.78	314.05	310.58	307.72	312	317.09	321.33	309.72	315.34	313.72	306.42	318.92	316.28	312.79	311.19	321.32	313.47	312.38	305.71	308.29	308.03	315.54	315.55	316.83	313.79	306.88	309.77	319.44	317.21	313.42	316.02	308.65	306.29	313.77	309.45	316.95	315.34	317.23	314.97	313.97	318.78	308.64
299.82	309.63	306.82	306.37	306.92	308.15	308.99	304.96	305.36	301.55	304.99	308.49	300.15	302.66	304.24	305.71	306.89	307.56	306.95	311.17	306.23	305.09	307.42	304.65	308.19	298.67	300.18	301.78	301.05	307.57	305.75	299.92	305.42	306.55	304.82	304.59	305.24	306.8	307.76	300.05	307.14	302.61	305.84	300.5	296.66	306.57	298.19	306.78	312.08	298.92
318.09	310.47	311.13	310.38	316.27	318.23	317.04	311.76	314.22	312.09	311.58	319.17	313.55	315.35	314.74	314.54	316.98	300.86	312.03	307.12	311.95	309.7	316.72	309.5	314.82	305.72	309.25	318.35	311.48	315.56	316.09	306.56	323.3	310.87	313.82	317.35	314.98	312.78	323.05	312.07	321.66	312.39	312.32	317.5	321.2	313.11	315.44	315.65	317.7	307.68
315.58	315.87	314.84	312.61	313.59	311.39	311.34	311.96	314.72	316.01	315.18	309.35	315.88	307.3	312.55	313.93	316.29	317.69	317.55	319.72	312.67	311.18	318.6	317.18	322.9	311.58	317.81	310.04	312.56	318.77	320.77	308.51	312.65	314.79	312.1	309.47	313.03	312.5	307.52	314.5	312.58	313.47	309.62	320.07	313.23	314.22	314.73	311.38	320.03	321.4
325.74	327.12	324.78	322.65	324.66	334.24	321.51	326.94	326.74	329.82	328.73	324.29	324.67	331.83	331.36	336.4	326.06	330.28	322.61	325.13	328.57	325.18	323.61	328.19	328.17	332.98	325.9	333.81	319.05	325.54	329	329.55	333.48	326.17	328.08	327.54	324.63	325.7	329.61	323.52	325.26	326.8	322.83	329.53	330.17	328.43	331.86	331.85	335.25	327.84
313.23	316.78	323.64	316.99	310.71	319.65	309.76	312.36	314.59	324.62	309.57	319.6	315.77	314.34	310.11	318.48	313.28	320.16	317.16	314.13	318	313.35	317.35	314.66	311.38	319.01	313.24	312.97	310.12	316.35	311.83	311.2	310.04	314.99	309.67	311.23	314.98	323.52	315.29	307.62	318.09	311.69	309.8	310.12	319.8	315.7	310.73	314.6	308.45	314.46
299.24	305.75	300.99	305.01	308.85	294.15	298.5	305.58	303.35	307.64	306.87	302.81	305.93	303.72	299.76	299.38	307.5	302.96	302.84	305.16	313.06	305.45	300.33	308.25	305.37	309.2	298.8	299.53	293.75	303.88	305.41	300.78	299.64	303.95	300.73	302.93	305.86	306.52	300.24	304.82	300.86	309.53	312.4	304.69	310.62	305.42	304.51	307.59	306.17	301.93
303.01	293.73	287.11	298.43	296.27	290.21	299.31	301.87	291.29	295.92	293.47	294.15	293.07	294.75	292.14	301.85	296.75	295.5	289.79	296.1	298.44	298.45	295.37	290.22	290.65	290.82	289.77	299.93	293.09	292.4	291.51	295.07	289.17	296.53	296.55	292.84	290.19	295.36	298.93	291.71	301.63	293.47	298.99	298.25	299.81	300.93	297.76	292.69	289.81	290.67
309.31	321.7	317.9	318.35	320.16	320.65	317.76	314.83	329.64	317.01	318.87	323.74	322.39	317.66	320.49	314.98	319.17	312.34	325.32	316.63	317.15	319.03	314.64	320.87	317.07	315.6	316.78	319.43	321.52	332.22	323.06	321.44	317.91	316.62	320.6	322.68	314.57	321.23	317.5	318.44	312.99	312.9	321.37	316.25	323.92	315.26	322.78	314.2	321.25	318.76
307.51	317.56	317.4	311.45	315.11	318.29	319.46	314.55	315.45	319.7	309.8	313.78	311.42	317.84	311.53	314.87	319.95	316.8	317.96	313.61	310.94	320.06	312.11	316.86	317.41	314.79	314.29	311.85	314.09	314.08	316.11	313.75	314.89	313.36	313.17	311.77	319.56	313.72	318.37	313.47	314.3	308.36	316.06	313.9	316.47	316.87	316.78	307.83	311.19	310.72
288.35	295.94	296.12	290.15	297.73	295.33	292.79	285.55	283.5	293.63	291.07	290.21	292.57	297.44	295.57	296.38	285.42	288.39	298.53	296.8	290.56	291.7	298.76	289.98	297.04	295.85	301.09	289.01	294.7	295.47	300.36	293.09	296.23	292.4	295.2	296.9	299.28	294.15	297.54	293.7	298.48	298.75	291.96	295.34	294.19	294.99	295.69	293.63	294.54	296.93
317.9	320.73	315.14	321.18	315.53	327.61	318.76	320.43	320.78	317.27	314.46	320.43	320.47	316.42	312.42	315.59	314.78	314.21	310.75	310.67	311.51	320.84	318.29	318.63	315.14	315.46	315.8	316.71	316.27	311.27	318.03	314.72	321.29	311.26	320.9	311.94	319.65	320.85	314.46	319.36	318.29	311.77	310.41	310.72	319.59	317.46	310.9	320.65	317.09	320.55
319.34	317.42	314.55	319.08	320.3	322.27	323.79	312.19	319.8	319.39	320.22	311.85	321.16	316.98	320.27	317.04	319.96	313.51	320.18	305.53	324.37	321.38	323.04	310.35	317.68	316.35	313.77	317.9	318.3	318.7	321.78	309.19	322.39	318.79	319.52	312.46	320.79	319.45	320.17	313.31	314.92	317.96	322.4	313.48	319.24	326.68	320.13	312.57	315.54	317.04
317.75	328.52	317.26	315.88	320.93	310.71	319.25	320.05	316.85	326.72	314.91	315.56	315.39	317.6	316.06	311.78	316.5	318.45	321.47	324.69	320.68	312.19	307.44	315.19	322.5	318.83	315.14	318.69	312.74	308.15	319.88	310.02	318.98	319.36	317.6	312.89	319.51	315.64	316.08	320.16	323.14	320.11	320.25	310.61	322.67	314.88	310.87	317.13	314.77	318.19
311.46	311.36	305.6	307.85	314.68	311.67	311.43	301.29	305.05	301.2	308.91	306.3	316.51	310.81	312.55	301.7	311.53	300.79	314.69	301.41	305.63	308.37	305.78	310.99	311.16	312.61	310.17	300.43	311.06	306.93	308.47	307.64	310.64	312.29	310.29	310.14	311.24	307.48	309.19	307.13	315.65	309.21	306.9	310.44	314.34	305.55	304.55	311.11	309.36	306.73
299.69	299.25	303.6	309.69	302.3	300.52	298.99	296.03	295.45	295.53	305.85	304.07	296.96	307.1	304.71	295.29	299.47	298.44	305.92	297.43	306.12	301.55	307.93	311.78	301.9	303.05	296.44	306.13	306.84	297.86	306.2	299.28	301.36	300.59	310.72	302.81	306.55	301.33	305.18	305.68	300.63	302.5	311.06	300.08	306.09	305.66	302.38	301.63	303.72	308.82
319	312.42	305.02	311.74	305.71	309.61	306.84	308.95	306.52	304.8	310.33	306.9	303.72	315.19	307	314.27	303.78	310.39	313.36	312.37	307.65	317.65	309.34	315.26	312.36	308.74	311.83	308.08	313.33	301.39	311.7	311.9	312.94	310.05	312.14	312.28	312.35	310.25	310.5	321.4	311.53	317.37	298.73	302.83	312.21	308.14	314.22	315.38	311.03	303.95
292.92	303.38	303.51	301.43	302.67	307.64	313.09	304.41	300.52	302.22	302.25	301.28	298.73	299.78	303.16	298.18	298.95	299.65	309.39	305.91	300.6	302.64	295.85	296.07	299.06	288.88	306.91	307.36	296.17	299.38	299.18	295.7	292.13	305.22	304.44	300.67	298.94	286.58	300.66	297.39	304.27	301.4	298.22	295.79	299.84	302.18	302.35	297.59	304.33	293.2
324.48	315.81	309.74	314.64	315.49	318.23	312.53	313.58	314.02	315.34	316.44	317.7	316.05	329.36	319.23	309.71	318.34	313.3	316.68	310.12	320.53	326.06	315.14	317.76	320.92	313.43	314.53	321.39	317.19	315.82	317.21	317.51	309.86	317.76	317.63	318.56	317.12	323.24	312.76	314.95	317.16	323.58	321.85	315.63	319.52	324.44	313.55	318.84	320.72	315.1
304.13	297.6	301.28	298	299.17	304.25	297.11	306.25	299.82	293.69	303.06	304.21	300.65	305.11	302.29	301.42	304.54	300.41	299.39	303.16	303.78	301.32	301.67	306.48	296.3	298.39	295.56	300.73	299.07	296.04	296.96	302.5	306.3	306.5	297.12	296.79	292.86	303.91	300.49	300.32	303.47	309.29	298.71	296.97	297.23	302.34	300.76	298.53	299.77	297.13
326.23	326.94	329.52	325.81	328.05	330.8	321.9	323.87	328.32	324.99	332.9	328.84	324.35	328.17	328.05	334.16	327	329.79	325.11	321.45	325.02	328.6	322.67	328.16	327.49	336.52	328.25	323.25	327.28	325.91	333.09	327.35	332.31	327.66	330.34	331.17	335.96	320.18	323.47	335.65	328.21	325.24	328.88	335.99	325.76	330.14	331.74	332	328.93	330.61
313.01	319.45	310.44	315.58	311.94	312.21	316.09	314.08	319.68	310.66	316.86	320.17	316.82	313.1	318.04	317.41	317.53	313.78	311.41	318.49	317.1	314.88	311.32	317.55	315.61	317.02	314.94	309.51	316.51	316.23	313.42	314.96	310.31	323.99	312	315.21	315.5	315.51	320.74	310.02	316.79	316.93	318.32	318.17	318.58	311.84	311.84	315.86	319.16	313.8
316.27	312.84	310.27	316.01	316.66	317.88	316.98	316.54	308.17	323.01	310.29	316.09	319.14	310.8	314.87	318.61	304.2	311.21	312.73	308.76	312.43	317.34	316.9	323.34	308.9	315.76	311.78	318.26	314.93	317.08	314.03	314.73	312.97	312.27	328.79	316.82	320.05	315.69	307.18	318.33	313.17	313.43	317.04	324.8	311.61	316.51	314.26	312.34	311.26	318.41
296.09	299.07	304.15	304.92	307.98	302.04	305.6	308.04	300.81	309.28	305.42	305.55	305.9	304.26	302.91	309.26	304.82	314.16	311.48	303.68	304.1	304.18	304.63	306.78	310.15	309.77	314.26	301.68	303.4	302.91	304.13	306.56	310.47	309.75	307.72	311.52	297.47	308.81	303.22	310.7	308.69	304.69	305.11	310.86	302.44	309.05	306.36	305.98	311.24	306.23
297.83	296.21	298.75	305.72	306.52	305.76	301.72	300.9	295.83	308.64	305.89	304.08	300.85	298.71	303.25	307.56	310.21	298.1	304.65	294.42	307.12	301.92	301.86	309.26	302.24	298.05	297.98	305.68	298.86	301.14	312.93	300.29	304.5	306.6	303.37	296.76	303.28	306.24	300	299.78	296.35	303.53	300.08	303.02	304.78	305.21	300.91	299.65	298.7	305.6
300.28	286.46	295.22	299.29	289.16	295.04	299.86	301.1	296.41	297.33	300.93	300.34	289.45	290.82	297.09	292.1	294.64	296.03	299.36	290.57	293.05	296.75	295.36	288.79	297.43	291.32	295.59	289.92	302.4	286.79	288.05	292.66	299.66	300.83	295.77	293.21	294.23	287.86	296.16	297.55	298.09	289.93	287.05	295.15	297.79	296.58	291.71	291.84	293.95	291.41
309.41	310.5	303.75	304.5	292.28	304.33	302.28	299.24	309.57	307.85	304.35	303.42	301.6	299.68	306.47	302.66	301.94	308.7	309.99	305.12	309.41	298.54	302.93	302.25	303.12	297.35	311.84	309.11	304.27	313.98	300.98	303.42	312.29	305.87	304.47	309.63	315.03	309.7	300.99	307.83	303.16	304.15	302.92	304.7	308.61	301.46	302.85	307.33	306.49	300.73
295.47	296.73	300.27	305.66	302.43	304.06	306.72	302.6	302.77	305.82	303.21	301.97	302.74	307.06	311.94	300.22	301.05	304.89	299.86	298.92	302.06	302.97	306.82	298.62	300.44	299.31	306.93	304.04	302.05	297.84	299.16	303.02	310.48	306.79	301.53	302.39	304.24	308.47	309.07	301.85	300.98	298.04	304.58	303.77	298.78	301.41	301.12	303.43	302.35	297.46
314.14	308.27	308.19	305.36	299.07	310.83	309.83	313.84	310.33	311.87	307.97	314.02	304.76	310.74	316.7	309.66	311.08	309.13	313.94	312.79	318.22	312.21	297.8	307.63	314.42	303.9	316.06	304.54	308.87	307.98	307.97	312.97	311.78	317.48	308.65	315.38	310.62	307.52	315.81	312.48	306.36	308.5	306.29	308.85	319.57	308.17	311.69	306.18	313.78	308.04
319.73	314.43	318.85	324	313.59	315.18	321.31	311.84	322.75	317.99	314.1	321.04	317.11	319.43	313.45	309.07	313.09	317.25	315.43	321.31	313.38	319.98	309.55	316.11	315.09	317.44	312.47	313.61	314.52	311.65	318.09	319.89	311.38	314.88	317.89	312.48	316.35	314.8	316.05	320.5	315.85	309.47	316.01	316.54	323.45	319.86	315.82	318.58	318.95	307.74
305.08	306.56	301.34	310.93	305.95	302.46	298.44	305.54	299.02	306.57	294.75	305.87	304.88	302.24	307.96	311.4	306.42	301.27	302.45	299.24	301.57	310.19	296.99	304.37	300.35	309.09	301.29	301.64	299.32	300.16	303.45	303.03	302.42	314.45	303.95	304.08	303.99	297.55	308.98	305.38	308.13	307.04	303.71	306.39	310.66	307.54	303.52	301.92	300.02	306.91
319.26	320	317.57	311.46	310.04	313.59	315.1	312.11	306.5	318.92	318.75	314.49	318.95	321.98	321.29	317.37	317.2	314.02	318.17	314.91	310.12	308.75	318.67	321.35	313.06	321.53	318.84	313.34	310.63	317.72	306.8	319.26	313.98	310.05	321.12	309.34	309.84	318.07	316.59	319.72	313.81	318.23	310.07	316.96	309.24	306.15	319.35	312.36	320.31	319.96
311.68	315.58	313.6	310.9	308.5	320.44	313	315.1	308.79	318.9	319.44	307.48	314.51	315.67	311.18	314.67	310.23	319.46	319.52	317.4	309.97	311.29	314.9	317.16	312.25	305.99	314.08	309.77	314.65	310.12	311.84	319.37	318.2	318.19	306.8	314.6	310.52	310.1	307.76	309.58	310.09	315.93	307.6	302.38	318.49	317.3	309.85	313.27	311.85	312.21
312.74	306.1	317.94	318.3	317.52	315.53	311.64	313.15	312.7	314.98	315.01	314.91	313.65	311.9	306.76	313.05	312.51	315.26	314.69	306.98	319.23	310.36	310.9	312.58	315.61	314.93	321.48	314.53	316.91	313.17	309.21	309.92	311.26	314.65	318.51	313.39	308.27	311.71	314.02	312.51	312.77	317.05	311.58	310.61	313.44	317.44	314.35	317.93	316.58	312.39
307.51	312.91	312.16	308.23	312.83	305.28	316.64	309.87	306.63	307.7	311.59	309.77	310.67	310.05	310.59	310.25	313.58	306.31	311.02	308.36	308.06	308.69	310.9	311.73	314.67	314.88	308.38	311.16	312.25	309.41	311.44	314.01	306.23	307.58	308.5	309.77	309.45	307.66	305.64	303.55	306.02	307.02	315.42	313.51	309.59	307.12	317.53	308.95	309.87	310.35
324.59	327.85	328.25	331.76	325.22	328.69	323.69	327.63	329.63	334.2	330.28	334.6	330.12	326.56	321.69	322.54	324.41	319.66	325.67	319.36	329.83	333.07	335.74	327.76	324.22	327.22	327.95	331.75	326.5	325.31	334.77	327.4	324.18	329.63	330	324.67	324.8	327.24	328.48	329.46	332.15	325.54	326.79	328.55	330.72	330.21	325.57	326.78	332.4	332.28
315.14	317.8	304.73	308.94	312.1	315.98	319.24	314.06	316.18	307.05	304.65	311.76	314.59	318.23	315.17	316.23	310.17	315.07	309.5	302.1	314.32	311.1	311.93	313.27	311.48	316.07	315.37	318.9	313.34	311	314.22	315.72	313.49	308.29	313.97	314.22	313.76	306.8	308.17	316.54	312.02	317.22	310.01	317.21	309.8	315.19	317.71	313.97	312.97	319.31
299.95	288.55	294.6	291.81	293.81	293.51	295.15	288.36	300.22	294.54	294.86	293.65	296.11	288.2	290.98	293.18	300.87	289.3	292.23	296.85	296.39	297.07	299.61	289.79	291.79	291.65	302.58	295.68	295.68	290.98	297.94	291.14	296.47	287.95	295.23	296.01	292.18	297.3	288.11	296.49	295.78	295.58	291.67	295.09	298.19	291.38	292.89	293.5	288.55	289.51
302.61	308.07	309.94	301.87	297.87	297.38	293.99	298.7	300.31	304.31	299	303.57	298.51	298.48	296	295.47	298.51	306.72	299.51	303.56	296.12	294.62	300.7	298.2	297.94	304.04	294.89	300.71	299.39	300.91	298.21	296.99	296.46	295.82	299.44	294.35	291.28	292.81	298.32	296.71	303.55	297.03	294.41	296.34	301.4	300.27	298.5	297.17	303.95	300.09
294.5	292.89	289.27	294.23	289.7	289.71	291.73	303.49	297.16	298.12	295.76	290.41	295.78	286.77	293.21	292.26	292.47	294.78	294.68	303.53	297.01	293.36	296.46	291.26	295.49	290.3	288.54	293.26	296.87	295.55	293.94	299.04	293.59	297.46	295.99	293.37	296.75	296.23	299.53	290.03	286.58	296.47	298.79	294.91	298.59	292.48	298.83	290.78	300.24	297.04
313.03	318.28	300.88	305.82	304.01	311.22	306.08	304.38	302.05	303.28	304.21	308.33	304.72	303.62	311.87	305.35	306.08	307.5	305.27	299.97	305.37	305.6	311.99	304.32	301.49	306.75	301.14	308.83	301.51	302.06	308.78	310.96	306.64	308.12	312.48	309.89	306.66	297.54	303.26	308.6	312.05	312.23	305.53	309.52	314.06	307.94	306.48	311.15	304.78	305.57
316.73	318.96	303.03	316.52	315.3	320.47	312.21	316.32	319.73	318.43	316.36	316.85	308.25	322.1	315.87	316.78	318.05	316.89	313.75	315.36	317.36	312.14	320.84	309.58	313.54	315.63	311.79	314.51	318.78	318.14	311.69	315.89	306.74	313.84	321.78	315.02	312.31	311.39	315.27	310.4	315.11	305.91	318.29	319.94	315.37	315.91	314.31	316.08	315.28	311.5
332.97	322.75	325.23	327.86	329.81	315.42	323.86	326.6	321.7	328.19	331.88	334.42	321.99	326.09	328.39	334.34	331.18	330.76	328.01	320.31	327.94	327.37	331.78	328.24	325.67	324.17	326.39	329.82	321.7	327.75	331.76	330.55	327.72	330.96	331.15	330.73	329.21	333.47	325.23	328.94	319.41	336.97	324.08	324.51	319.11	326.4	328.75	335.8	332.95	334.85
307.56	323.36	312.65	312.76	303.95	306.93	311.18	310.3	312.98	314.48	311.21	313.91	304.59	307.13	311.98	306.81	309.01	313.59	317.46	317.46	307.91	313.08	315.36	311.64	309.47	307.45	308.42	306.8	303.48	310.95	303.8	306.4	315.21	307.29	301.44	308.2	309.68	310.04	311.03	309.42	310.89	309.12	309.4	306.5	313.28	312.19	316.86	312.07	306.23	314.05
312.37	310.37	305.36	306.95	306.51	302.05	301.08	304.77	303.03	312.34	308.54	307.06	304.65	306.07	304.37	314.52	309.11	307.22	306.99	304.57	307.16	305.29	306.16	311.16	306.75	304.92	305.69	305.68	310.35	305.47	316.84	307.71	313.03	314.93	308.74	302	305.82	306.28	302.53	312.22	310.08	307.96	305.41	298.21	311.04	310.06	306.64	303.9	309.61	303.22
305.75	299.66	307.21	304.86	296.55	296.21	301.54	296.14	304.72	305.85	301.78	307.17	300.29	302.7	299.5	300.12	304.88	304.94	297.78	302.82	304.99	303.75	301.57	306.82	302.93	297.81	300.22	298.34	301.58	302.03	298.44	301.01	296.6	301.42	297.15	307.59	300.28	304	306.81	301.71	302.92	303.69	309.97	302.82	306.08	299.98	307.99	304.5	309.43	298.68
308.23	300.18	306.39	308	303.82	301.43	307.62	312.6	305.83	302.69	299.4	303.5	312.83	303.06	310.43	310.66	302.35	302.32	304.9	304.96	303.38	306.2	300.36	306.62	304.42	301.45	302.22	310.48	310.18	301.32	300.18	298.06	301.2	300.6	306.09	299.71	300.62	296.67	298.87	309.03	302.04	307.05	306.47	302.17	308.55	303.48	300.87	301.34	304.31	302.88
298.83	300.58	296.98	301.51	303.26	302.73	307.26	299.15	286.52	305.45	302.52	295.1	302.45	308.18	298.18	305.47	298.86	301.47	296.82	306.08	299.58	302.71	299.33	298.76	299	301.97	300.87	302.3	298.24	303	305.23	299.6	300.97	303.61	301.67	299.94	305.64	299.28	300.11	303.25	295.83	298.41	298.17	302.99	298.59	306.1	300.88	300.95	302.65	298.86
306.33	313.37	300.24	309.51	314.05	307.07	304.12	305.57	303.38	307.81	298.14	309.19	309.89	302.12	305.46	307.32	307.59	311.77	305.96	311.3	309.43	303.38	307.73	305.77	305.24	306.82	306.55	310.25	313.37	304.32	309.26	308.34	310.54	309	297.25	299.37	309.71	305.5	305.31	305.46	306.07	309.24	305.14	311.33	307.06	313.33	299.69	306.98	301.6	305.78
295.88	296.18	292.2	291.84	290.25	299.88	295.43	300.43	293.24	293.59	290.41	296.34	286.22	296.73	297.37	294.66	299.23	289.24	295.52	291.83	292.56	291.84	291.91	294.8	295	304.93	289.02	291.07	294.13	298.9	294.46	297.69	298.39	294.83	291.56	297.1	285.79	298.79	294.72	292.37	302.08	292.72	302.84	296.97	294.12	296.01	298.88	291.62	298.25	299.03
314.16	310.35	312.26	311.81	309.64	302.76	311.73	309.44	312.94	316.19	312.19	309.24	318.32	309.85	311.05	312.03	304.06	309.66	311.34	307.72	313.17	311.61	306.4	308.54	308.04	307.52	315.28	309.68	312.49	308.2	313.2	316.09	302.98	307.65	311.54	309.78	321.23	308.51	313.97	313.37	310.19	314	311.47	313.77	314.77	307	314.43	303.27	312.4	312.41
326.2	333.34	324.43	332.14	321.31	324.36	323.65	329.21	326.41	329.93	327.39	322.33	328.94	321.59	332.22	322.22	327.81	324.11	326.82	327.37	323.97	327.27	329.36	325.13	323.01	326.16	326.89	324.9	325.04	327.77	326.08	330.33	329.67	326.49	329.84	326.24	323.35	333.71	325.7	327.67	329.08	326.13	325.65	335.54	325.45	323.7	330.49	329.1	327.25	329.04
322.63	340.32	325.09	327.96	331.71	332.16	327.45	329.67	331.08	328.72	328.26	328.4	325.25	322.19	323.62	328.28	325.8	325.76	327.13	322.68	321.35	324.87	316.92	325.87	331.37	329.91	326.83	326.6	327.71	331.55	328.87	325.26	327.26	330.31	322.91	325.7	323.85	324.2	331.01	325.82	325.79	327.6	329.6	323.64	327.47	325.46	322.28	325.48	326.04	329.83
303.48	303.71	301.52	304.73	308.19	294.69	309.43	302.24	300.81	301.41	298.65	299.85	300.52	296.41	308.35	306.62	305.12	298.9	303.41	300.62	306.21	309.27	304.19	306.58	298.52	300.04	303.65	304.22	301.67	303.93	302.02	299.64	303.3	301.64	308.34	305.1	306.48	309.01	301.96	302.14	307.66	308.39	300.26	304.38	303.94	305.79	302.19	303.72	305.62	299.75
307.69	300.1	302.37	305.62	301.21	301.17	298.62	309.55	306.41	302.04	304.17	303.81	306.14	307.36	303.13	300.34	301.47	307.41	301.32	300.15	302.58	300.61	301.08	307.91	301.19	302.86	306.59	298	305.88	300.86	300.21	304.78	307.7	305.94	304.3	301.4	303.1	306.04	300.09	303.09	304.29	300.26	310.16	307.63	308.09	309.07	305.69	303.73	298.83	304.13
314.15	315.44	317.03	311.04	318.57	320.37	324.7	308.82	319.07	310.44	313.64	318.23	317.88	317.6	319.5	321.18	313.09	318.06	314.29	316.48	315.11	317.13	314.35	311.01	311.12	315.59	313.32	310.61	311.95	319.39	322.92	321.79	322.7	312.83	316.55	309.81	316.89	318	318.67	315.89	314.89	315.27	322.87	320.14	313.01	320.1	319.14	324.51	314.3	331.57
304.39	309.31	299.48	300.95	298.63	301.27	304.64	306.52	298.27	310.77	309.85	303.26	296.87	301.03	299.79	299.91	301.14	297.85	302.13	301.63	301.66	294.65	308.94	301.5	300.72	302.47	311.56	299.84	303.36	300.26	304.09	302.11	308.08	303.06	299.34	302.94	304.52	306.22	304.38	299.15	298.58	299.63	299.98	292.53	296.99	302.08	296.97	296.19	297.67	299.9
314.28	318.06	318.18	313.47	315.7	313.96	318.65	314.88	317.81	316.31	313.01	314.07	316.54	312.61	311.41	315.29	318.6	318.9	306.66	313.49	315.5	309.87	307.97	310.74	318.08	321.15	322.69	315.07	315.16	310.8	319.13	321.16	312.68	313.98	317.57	319.87	311.94	315.41	316.42	313.23	316.98	318.08	318.77	315.42	315.32	311.39	311.47	320.05	317.62	308.78
316.21	319.7	307.06	321.65	310.04	315.28	314.28	316.22	313.21	322.06	316.04	320.61	324.99	313.47	323.72	315.08	321.12	306.63	313	315.18	312.67	316.12	317.2	315.48	320.38	311.73	324.17	315.18	309.81	318.47	310.64	314.81	309.79	306.94	317.47	320.14	311.34	312.84	311.91	318.92	318.47	315.49	308.1	312.18	317.13	320.55	317.42	313.92	312.72	317.17
325.02	326.15	327.86	326.97	332.37	333.88	323	325.76	319.89	326.09	324.96	323.54	328.93	322.22	330.01	323.36	319.25	329.16	327.34	330.15	329.15	330.82	324.25	327.32	323.9	331.9	327.08	325.5	328.73	326.29	327.31	332.46	330.2	324.18	327.62	324.76	328.42	322.09	335.17	322.58	328.05	327.17	326.49	322.55	331	328.58	328.41	327.84	328.35	328
306.36	311.65	311.18	304.45	307.58	307.73	309.77	308.58	313.58	313.8	312.91	306.6	307.29	308.9	312.02	311.88	311.96	313.37	309.17	304.93	308.96	307.68	308.06	308.13	306.14	315.12	314.55	308.2	317.66	307.67	309.46	298.91	307.36	303.24	303.98	315.35	305.86	307.66	311.75	308.15	307.12	310.15	315.47	313.38	317.35	310.13	302.02	308.07	309.8	310.11
314.61	311.87	310.63	309.88	303.46	308.23	317.7	304.85	306.91	319.34	306.55	311.7	308.25	309.99	304.66	301.3	305.67	310.74	319	306.83	305.34	302.48	307.11	305.7	307.31	307.83	307.34	305.55	319.57	307.19	314.07	316.67	312.46	306.38	307.97	304.07	310.1	313.16	308.1	306.78	303.34	302.89	311.67	316.48	311.75	303.63	302.54	305.76	309.46	306.57
314.86	314.49	306.55	310.62	313.28	314.68	315.09	312.09	303.63	317.52	314.05	316.81	314.51	311.2	310.36	311.03	317.53	310.92	312.52	316.78	317.29	314.86	319.4	311.16	316.2	310.99	314.01	304.1	315.07	309.91	310.79	309.86	318.6	309.47	310.15	309.72	311.27	310.49	310.87	317.42	309.47	310.25	318.3	310.72	312.25	309	315.95	311.49	301.37	311.2
297.84	302.23	303.77	304.88	303.21	291.91	302.71	295.09	300.92	307.06	295.86	309.3	295.51	302.27	298.7	306.03	304.22	312.01	302.49	306.24	306.5	303.08	303.94	303.61	303.9	306.39	294.87	294.27	299.98	305.39	295.4	299.61	302.07	307.21	302.35	305.33	300.23	311.18	314.66	302.66	304.88	305.23	302.35	313.85	301.76	299.42	300.01	312.05	300.92	307.96
317.26	316.24	315.96	315.97	314.22	315.87	318.02	315.4	309.96	314.82	318.24	318.9	320.19	313.72	312.46	316.26	305.3	314.87	318.76	315.22	313.01	310.7	314.94	312.19	316.97	310.32	319.5	311.72	320.46	324.67	320.7	307.42	320.35	314.51	316.44	310.62	317.52	316.33	316.14	321.78	315.47	309.56	314.32	318.64	308.49	312.32	317.88	314.91	314.72	316.74
322.66	326.57	326.35	324.42	328.4	323.68	322.98	330.58	323.65	329.05	329.38	327.72	324.36	327.78	326.01	327.51	322.97	327.85	329.62	321.52	326.06	327.31	336.33	323.29	328.67	328.66	328.67	332.31	325.7	329.45	335.94	331.55	323.38	323.64	327.96	320.79	332.69	322.44	327.89	335.04	328.21	325.14	326.79	326.66	324.89	324	329.69	325.72	328.22	327.16
316.33	322.13	315.95	318.1	308.23	313.99	318.26	317.96	317.59	326.47	319.84	320	320.76	319.87	319.42	314.46	319.12	322.16	311.66	321.08	316.45	321.4	316.85	316.85	319.23	317.98	318.83	326.47	317.71	319.19	324.31	317.71	316.31	315.53	317.14	322.71	318.96	318.22	314.66	316.78	319.84	317.91	326.2	310.4	319.83	318.78	324.5	321.15	318.74	315.15
302.84	300.71	307.15	298.47	304.83	301.76	299.44	301.48	293.1	297.81	297.26	304.88	307.7	303.11	309.4	300.91	304.38	305.72	298.22	301.66	301.96	300.23	302.45	298.84	304.18	306.62	303.08	301.79	303.47	302.58	304.98	300.5	314.32	301.53	306.15	310.66	302.11	305.61	308.55	300.27	306.68	300.55	305.6	298	306.19	300.21	299.4	309.44	302.18	299.82
324.01	319.92	328.22	326.96	320.62	318.06	330.79	327.76	326.05	324.73	325.37	327.33	330.61	327.14	319.93	323.37	322.39	329.35	324.67	322.5	327.9	328.68	324.27	328.51	323.73	321.57	327.68	323.39	325.86	325.34	320.47	322.99	319.74	330.4	327.94	320.51	322.14	328.08	329.5	333.02	326.97	324.14	323.97	322.2	325.19	315.94	319.44	316.52	323.36	322.16
304.68	298.66	297.99	304.69	307.19	305.39	304.32	295.09	309.65	305.17	301.31	290.26	297.37	304.72	302.06	299.82	306.82	310.12	304.44	300.55	301.92	301.95	304.68	302.35	297.22	293.88	308	308.15	305.35	299.95	301.17	298.93	301.99	297.77	307.62	303.16	300.9	310.65	303.66	302.65	306.53	305.85	295.79	296.17	306.88	294.01	303.57	306.45	308.6	300.55
302.54	313.89	306.68	307.14	307.54	310.19	317.47	306.89	316.15	312.41	309.9	307.04	308.43	309.79	304.19	320	313.55	309.17	306.28	309.19	309.05	315.06	311.49	315.98	310.85	306.46	308.48	305.18	312.61	312.88	314.9	305.22	311.7	305.94	308.42	307.28	301.19	303.29	313.82	310.38	306.95	306.28	311.96	309.95	309.94	312.5	305.43	310.12	310.23	308.34
288.21	294.59	299.59	295.33	302.33	290.81	302.8	293.38	301.98	292.4	302.34	297.84	291.8	297.97	296.47	295.25	298.77	296.33	294.57	300.86	293.47	299.12	282.07	296.43	295.06	299.04	297.1	299.47	288.42	298	296.52	295.14	291.74	290.67	299.22	288.85	292.89	297.88	299.89	294.21	288.76	293.61	294.9	300.26	292.69	295.36	284.9	290.04	290.25	295.33
303.88	302.11	305.53	298.18	303.75	299.87	304	298.69	312.86	299.08	308.52	305.76	297.42	305.94	302.29	304.61	301.78	300.82	296.12	297.31	308.47	308.48	306.51	300.29	306.51	303.34	302.22	301.71	304.46	301.12	301.44	305.14	294.29	300.98	295.46	301.76	304.49	304.56	300.56	311.72	309.83	303.33	300.63	307	308.41	297.59	299.71	301.91	303.27	301.52
319.1	314.24	312.18	313.46	310.32	311.06	312.2	319.19	314.51	308.32	311.39	311.38	317.37	312.48	313.41	309.23	306.53	312.75	311.84	314.04	309.52	309.69	311.05	317.02	314.47	309.42	318.85	307.96	314.01	315.72	307.28	322.44	312.85	312.61	320.77	310.88	309.75	314.2	311.24	314.66	310.02	313.05	310.63	308.67	307.38	313.58	317.18	307.71	310.11	314.91
314.42	320.5	319.05	314.38	316.86	304.5	314.66	310.85	310.51	315.57	315.5	320.78	316.51	305.28	305.02	311.64	316.6	315.24	316.7	316.74	316.61	312.18	318.15	313.74	319.44	315.88	313.51	318.62	316.65	313.49	315.55	313.55	310.66	313.18	313.35	312.05	312.97	317.83	322.05	324.21	314.33	314.91	315.12	319.86	320.22	319.65	312.38	315.51	320.57	319.37
290.27	292.75	295.79	291.56	297.13	295.58	295.96	294.71	294.5	299.33	292.56	297.38	301.03	288.69	297.68	293.28	296.08	292.16	295.8	288.82	299.27	287.8	289.71	294.23	294.55	300.33	295.95	294.46	290.86	284.45	293.16	298.94	297.6	295.73	288.48	292.53	289.71	293.56	290.09	288.75	291.79	297.7	298.88	291.92	283.14	292.22	297.79	288.2	296.79	295
320.93	317.62	308.75	315.08	314	317.67	327.49	314.89	315.05	323.75	322.1	310.59	317.36	313.75	315.26	324.49	313.19	324.6	320.44	319.34	311.51	315.95	317.06	309.19	317.31	319.51	315.4	319	314.87	309.59	311.14	313.02	318.42	319.29	313.35	317.89	323.84	318.25	317.82	318.26	321.57	321.93	313.29	315.12	319.48	316.73	314.95	313.53	314.16	317.37
305.98	305.88	310.09	312.84	308.35	308.07	306.47	307.22	309.03	307.88	308.47	308.97	305.52	305.89	312.64	303.44	308.97	306.55	303.99	309.91	307.09	309.91	299.37	307.77	303.24	296.31	308.84	314.42	299.76	306.82	311.05	299.33	310.33	302.84	308.35	306.98	310.56	307.7	308.58	308.5	303.52	308.47	308.36	308.33	302.33	307.23	310.49	308.49	308.69	301.2
312.47	314.26	316.65	319.64	313.23	319.02	321.3	321.27	316.41	309.39	321.02	316.32	317.57	315.49	322.5	312.74	312.19	315.03	320.17	315.42	314.42	319.23	315.42	318.22	319.27	311.54	311.12	319.75	310.82	314.34	318.85	313.44	316.15	308.93	318.44	315.74	317.84	318.1	315.33	321.95	315.94	322.67	316.05	323.43	320.43	310.94	314.49	309.98	320.81	318.09
294.32	297.79	296.25	299.2	293.36	290.18	295.9	293.32	296.28	296.61	295.05	297.76	297.15	289.24	290.63	297.06	295.88	291.67	295.01	293.86	289.41	296.13	292.17	302.57	295.76	297.23	298.9	293.35	298.87	288.22	290.65	306.07	301.32	287.56	294.16	288.45	294.11	302	298.88	294.39	291.16	292.65	291.55	292.83	291.52	304.49	296.79	300.84	290.03	291.93
301.24	302.51	309.11	305.2	297.65	299.61	301.35	302.51	306.48	302.82	299	298.35	307.94	300.95	302.58	298.32	303.76	293.78	306.79	311.4	308.74	309.39	304.06	310.3	308.8	304.66	298.83	307.53	303.25	310.49	303.94	303.59	305.33	307.16	309.3	304.59	304.17	299.92	307.31	307.44	307.11	302.7	307.42	301.8	305.36	304.23	299.5	305.64	306.66	300.21
315.14	306.21	318.89	316.11	303.36	310.01	306.53	311.58	320.09	311.96	304.8	320.85	309.65	310.51	316.63	312	301.51	304.49	315.96	314.03	317.34	312.97	309.24	313.13	309.82	311.89	318.17	310.49	309.82	312.41	313.47	316.1	310.1	315.36	309.77	316.64	308.36	314.26	311.45	308.21	311.91	309.69	315.89	320	315.05	311.01	311.73	312.73	310.47	313.12
297.11	301.01	303.84	300.94	297.3	305.74	299.12	304.3	302.82	303.13	306.14	307.39	299.19	302.03	302.68	306.59	300.76	302.59	298.68	303.66	298.99	305.21	308.2	307.52	303.15	305.06	304.2	299.64	301.58	303.93	301.55	303.99	302.56	311.64	306.75	305.28	305.88	307.85	303.7	305.81	304.24	306.76	301.47	300.65	301.88	298.04	304.79	303.39	305.99	305.41
315.6	301.55	319.16	313.29	320.72	316.04	309.53	319.45	306.71	314.32	314.75	310.66	309.31	314.34	306.33	316.67	310.57	315.48	318.13	310.26	307.7	313.75	315.3	319.92	309.88	318.2	308.45	312.07	311.55	317.8	316.63	318.98	313.54	319.39	309.76	312.06	310.72	314.27	314.09	307.88	312.48	316.09	315.83	321.21	312.06	316.86	311.7	316.16	319.34	311.49
313.87	317.81	310.72	308.09	317.27	310.94	315.45	308.56	308.15	317.19	308.4	314.42	314.54	312.27	313.83	308.17	312.5	308.51	313.18	316.69	317.77	314.75	316.08	308.45	306.76	314.67	315.44	317.24	310.96	316.23	310.9	315.8	317.57	317.01	302.61	314.5	306.03	320.79	315.99	316.91	309.39	312.86	314.94	306.78	314.74	312.38	312.2	316.19	311.37	316.02
310.91	311.34	310.29	306.7	305.7	311.34	310.2	305.07	313.78	304.37	309.56	303.93	313.88	311.33	304.38	301.25	305.44	307.92	309.77	307.61	312.72	308.64	308.69	307.56	314.76	308.23	304.99	301.55	301.15	301.48	305.05	312.05	305.21	315.73	304.62	305.91	302.48	305	312.54	310.68	303.47	308.01	307.1	308.8	306.25	310.88	305.57	302.11	314.31	304.82
303.11	306.08	311.44	309.15	304.58	306.32	310.27	310.78	305.9	310.59	310.64	311.57	307.81	313.63	312.02	306.55	317.04	304.57	307.55	315.06	308.44	306.82	317.25	313.47	311.69	303.9	313.59	311.79	309.68	307.22	310.54	310.01	311.73	304.01	300.98	310.3	302.36	301.41	305.8	309.52	308.91	309.17	310.96	305.23	310.93	315.04	314.32	306.1	307.32	310.53
304.14	296.53	302.42	300.76	309.08	309.63	302.7	306.54	300.32	304.81	306.61	302.27	305.7	309.1	299.85	307	307.39	313.05	300.87	302.7	307.5	300.03	301.8	303.7	298.89	303.59	303.7	306.36	300.17	310.36	301.07	298.71	306.66	309.08	306.9	304.95	304.63	301.98	311.84	299.59	309.83	309.5	308.3	301.9	308.73	302.54	304.32	308.9	304.29	302
314.85	312.21	316.44	311.96	312.92	318.98	316.96	314.32	312.14	315.57	316.71	311.03	315.36	317.44	310.28	309.12	316.03	308.96	316.72	313.9	313.69	310.02	311.88	316.03	312.67	311.41	313.09	312.6	319.79	316.32	312.49	315.47	321.62	310.55	317.19	318.63	308	314.52	310.42	309.84	311.51	318.97	310.17	309.68	316.65	310.2	312.92	310.75	311.98	319.29
301.92	304.8	301.25	308.44	302.85	302.15	303.83	300.24	300.43	308.32	306.19	300.46	296.39	296.74	296.91	304.69	305.97	297.98	297.61	301.62	308.8	303.8	299.43	303.56	306.67	294.2	300.66	300.42	298.84	299.31	303.79	298.02	304.99	289.88	299.89	300.65	293.69	302.94	295.67	310.38	298.11	303.68	300.33	300.06	300.2	298.41	301.46	302.42	298.21	294.21
299.46	297.88	314.16	299.66	305.84	304.96	301.74	296.58	304.33	300.8	301.38	308	301.42	306.7	301.65	301.21	299.61	294.41	307.15	297.62	299.32	303.45	304.86	306	312.57	299.97	300.7	303.5	295.78	292.7	306.95	300.48	305.92	302.58	306.19	304.45	302.83	297.97	299.72	306.47	300.07	298.06	306.56	302.08	300.98	308.07	303.3	304.74	302.27	304.14
310.83	308.5	312.22	316.39	306.02	306.49	313.14	310.18	310.03	312.69	309.61	313.59	314.67	307.59	312.89	313.53	308.06	307.08	310.81	315.27	308.32	308.28	307.9	312.47	313.97	314.77	308.74	308.15	312.12	313.97	314.2	309.08	303.04	309.43	309.93	311.16	318.14	309.23	313.06	311.49	308.53	303.79	310.97	308.48	307.15	310.8	313.44	306.66	298.69	313.97
312.4	317.89	321.31	314.58	321.72	321.26	309.44	313.69	310.38	309.34	314.84	312.97	315.24	322.8	314.1	319.2	304.61	311.64	317.98	314.54	311.98	316.43	308.88	311.51	312.69	312.78	315.49	315.7	316.05	313.49	319.17	320.29	317.18	312.73	316.8	321.63	317.77	316.43	315.01	316.96	321.51	314.25	313.3	311.69	313.7	320.52	320.53	321.67	315.27	314.68
310.64	318.48	316.41	311.49	313.6	316.79	311.7	313.79	306.65	310.91	312.13	311.78	316.46	310.25	306.1	310.2	314.2	306.65	307.96	310.82	308.72	312.31	311.24	317.05	314.85	314.06	308.08	308.28	313.26	308.45	317.69	309.63	311.79	313.37	318.48	305.23	307.34	315.71	307.32	310.54	314.79	309.82	308.42	308.41	302.2	306.5	307.78	313.07	311.07	309.98
312.17	310.81	311.61	310.82	316.83	314.51	314.88	313.94	315.44	304.72	305.47	316.57	321.95	316.15	316.73	310.44	317.79	315.49	312.29	319.93	313.87	310.94	307.31	317.33	312.06	320.01	315.48	317.5	305.84	318.17	313.01	311.17	313.09	318.19	309.87	312.9	310.35	313.33	312.17	308.77	321.7	313.94	316.04	310.77	317.45	316.73	317.9	316.54	319.54	322.11
298.13	300.73	303.2	304.37	306.07	299.82	291.68	296.73	302.03	303.7	301.85	298.26	299.63	301.91	303.7	302.17	300.3	302.06	305.4	297.84	300.46	297.93	298.82	298.31	296.16	300.3	304.05	302.94	306.9	306.03	304.98	302.39	304.2	298.62	302.89	300.07	302.55	304.73	302.26	302.77	300.31	301.24	300.68	301.88	296.28	296.37	296.51	301.11	295.93	291.72
307.45	312.85	304.01	305.72	302.61	304.86	304.91	308.4	298.77	314.46	300.7	309.86	302.73	303.08	302.44	302.7	305.8	302.39	302.02	311.44	302.54	304.43	304.56	301.88	297.15	308.86	305.21	300.96	302.88	304.83	303.21	302.05	309.32	304.41	306.67	303.32	307.23	303.7	304.8	304.49	307.73	302.7	303.55	302.04	308.9	306.63	307.58	297.44	307.36	304.38
313.5	325.27	316.66	311.43	307.93	314.48	321.17	312.68	313.4	314.73	315.32	311.11	312.25	308.99	312.62	316.62	316.13	310.7	315.07	314.61	307.55	319.11	321.91	307.56	319.93	322.03	311.95	313.54	314.65	313.71	307.51	318.59	311	314.99	309.33	316.66	317.92	314.46	313.44	318.6	319.85	307.1	314.76	309.15	316.01	315.89	305.43	313.34	317.51	314.59
311.1	299.79	306.8	311.86	318.34	308.1	305.21	299.71	311.13	301.15	299.1	306.07	305.84	306.41	307.02	310.7	307.99	307.29	305.03	306.76	307.34	306.08	310.43	303.8	310.82	312.06	307.26	304.84	309.4	306.52	309.87	305.88	309.51	309.4	309.69	308.07	305.48	302.34	309.6	308.59	313.68	307.24	308.67	306.29	309.74	297.89	306.41	306.49	307.71	303.54
315.97	320.58	314.89	313.21	313.51	318.63	321.63	317.83	316.45	318.99	317.27	310.36	313.99	316.65	314.37	305.19	316.5	314.16	321.18	313.89	316.82	316.36	321.79	312.12	318.39	314.3	322.3	314.84	313.13	310.8	315.71	314.8	311.91	318.85	317.64	320.75	314.9	320.85	316.49	315.09	316.73	315.32	314.79	316.91	318.51	313.39	312.88	312.52	312.62	315.71
310.51	309.12	303.62	306.99	307.68	301.33	304.34	304.19	301.09	300.58	311.27	303.52	303.42	308.43	309.32	304.22	302.63	304.09	300.23	303.68	298.64	306.53	301.51	306.87	312.3	298.71	308.2	299.52	302.48	309.31	307.21	302.57	307.72	306.45	308.27	317.13	306.12	312.09	301.56	301.81	305.22	310.81	298.78	311.55	307.84	309.56	305.41	305.44	296.3	290.72
306.87	308.61	306.5	307.05	303.07	308.27	308.81	298.94	315.15	301.42	311.88	293.51	302.81	304.67	306.29	305.82	305.43	307.35	305.49	309.11	302.85	306.77	300.85	299.82	305.35	306.43	299.47	304.55	302.74	308.64	308.46	300.84	308.51	303.97	301.64	305.21	305.16	309.46	303.67	304.21	308.92	299.96	302.62	305.09	307.24	297.11	306.52	303.57	306.08	303.71
311.38	311.74	313.02	304.23	306.87	311.1	313.28	306.31	311.47	311.78	313.1	316.21	308.73	303.89	312.83	308.82	313.98	308.35	306.56	309.47	313.82	307.75	313.86	310.37	312.99	313.34	318.5	308.13	303.9	308.15	301.03	308.13	311.02	317.17	312.08	312.23	317.47	306.89	311.45	312.83	299.42	310.97	313	307.84	309.84	309.46	302.95	314.14	308.09	315.35
320.73	320.05	319.39	311.77	306.84	318.88	315.33	316.46	312.44	315.18	314.5	317.39	320.09	310.71	317.82	318.95	319.39	317.14	315.95	313.03	317.35	314.18	312.34	322.56	320.04	313.08	320.24	306.19	313.32	314.41	313.19	314.04	312.14	322.27	305.63	311.45	316.68	315.2	312.82	317.68	317.22	306.92	317.35	319.53	317.06	320.16	317.58	312.58	321.95	318.83
306	308.1	307.77	302.62	301.65	300.47	307.45	301.52	306.68	305.07	299.69	305.78	301.3	304.09	304.52	307.04	301.71	302.93	303.86	299.77	301.39	308.81	305.06	305.2	304.96	304.97	302.42	304.52	304.96	298.34	301.4	307.61	306.38	301.06	312.58	301.12	310.24	306.08	298.98	307.92	302.22	305.68	302.19	314.34	300.26	307.02	305.59	306.05	304.49	313.45
325.13	321.04	315.71	319.95	316.35	313.38	320	316.02	319.61	324.3	322.3	319.03	320.7	320.91	316.46	322.28	324.22	317.39	316.49	314	320.45	317.29	314.6	322.55	312.89	318.8	318.54	326.73	315.53	321.78	319.21	315.19	316.05	322.01	318.34	321.08	316.06	320.15	320.38	318.53	319.1	316.37	311.42	325.82	328.02	315.14	315.63	321.19	322.96	316.42
293.52	296.54	295.85	295.94	289.82	296.51	294.63	295.45	293.95	298.46	294.66	294.72	295.7	292.6	293.93	291.1	295.75	297.75	290.84	293.38	293.36	289.86	293.54	297.31	292.9	287.72	288.94	291.28	299.51	294.91	299.22	290.91	297.59	293.28	289.08	297.04	296.49	292.85	293.03	302.07	298.75	292.73	291.38	294.62	299.84	294.84	298.89	297.76	303.83	289.59
310.35	311.49	314.37	319.43	316.68	312.35	318.94	315.09	313.02	311.34	318.62	311.08	314.05	315.06	316.07	312.19	307.75	312.85	318.33	311.33	319.68	315.67	312.04	311.49	311.99	313.46	313.59	316.95	306.46	308.2	311.73	314.42	318.7	311.84	314.36	308.85	314.91	312.6	316.19	313.38	312.55	317.22	314.95	307.82	315.91	316.12	309.44	312.76	314.2	314.25
312.43	311.91	309.27	310.24	313.61	308.43	311.22	310.21	309.52	318.2	314.34	319.24	321.95	312.22	308.85	316.11	308.02	314.35	312.38	316.04	308.28	315.79	314.06	310.75	312.05	314.67	320.84	315.45	314.44	315.37	310.55	313.85	309.69	317.73	310.48	312.16	314.72	309.57	309.91	306.15	317.71	307.22	312.14	310.91	320.63	317.55	310.67	320.87	312.18	305.27
299.45	298.4	304.9	304.16	302.34	297.07	302.35	299.87	296.47	301.34	299.22	296.77	302.68	296.24	292.68	298.67	306.4	294.3	298.92	303.05	297.29	298.56	302.85	296.29	305.83	298.8	297.64	298.44	303.02	304.34	304.42	291.06	296.75	306.14	292.23	298.4	301.3	299.41	305.15	303.44	299.11	298.23	287.74	295.01	294.46	304.06	297.32	302.76	294.61	298.91
321.63	316.54	324.37	321.53	316.08	314.44	321.68	320.85	324.45	316.77	318.95	317.16	317.29	318.5	312.64	318.13	312.5	313.43	313.18	319.49	317.77	323.49	317.25	316.52	319.67	323.16	317.51	318.92	323.02	323.31	325.21	314.61	320.51	315.85	313.52	318.13	325.9	310.97	319.67	320.08	314.61	318.47	311.23	321.03	322.36	312.33	322.46	317.95	316.44	320.38
317.66	319.58	320.91	318.36	319.98	319.89	312.71	322.16	323.76	316.76	315.84	317.14	321.97	317.47	318.15	316.41	311.89	318.16	314.97	321.49	310.77	316.68	306.57	314.15	323.17	317.07	317.9	321.51	316.99	315.09	310.26	321.84	320.76	315.62	320.31	320.38	314.52	319.4	320.2	315.84	313.71	318	306.44	322.3	315.72	315.32	319.59	319.45	322.41	323.45
313.07	305.98	311.51	309.95	306.95	302.38	302.44	307.42	304.37	305.97	310.54	310.68	308.97	306.01	312.73	306.36	304.9	304.93	307.17	309	306.83	306.59	302.3	299.05	309.68	301.86	299.59	300.41	299.51	306.18	305.06	294.03	305.39	300.33	309.82	309.77	299.89	303.3	300.81	303.11	304.05	309.02	312.31	309.52	307.12	302.51	297.85	303.23	303.22	302.93
305.76	309.16	307.33	313.69	313.2	316.22	314.5	318.06	311.96	310.9	319.42	316.67	310.95	314.28	315.73	319.28	314.48	312.75	311.24	313.88	314.15	315.34	315.46	312.93	308.12	304.9	310.19	317.37	307.76	322.47	307.88	316.29	309.15	313.32	317.16	314.92	309.16	308.74	310.99	319.88	312.63	318.56	321.52	319.23	310.81	309.63	318.37	313.5	312.01	315.84
303.74	307.58	306.21	311.49	298.77	307.33	306.39	303.78	307.92	307.25	305.89	302.49	302.02	304.44	300.15	304.63	311.18	308.96	303.03	309.3	304.18	306.04	307.86	304.7	313.59	304.57	299.72	306.73	309.85	306.71	306.99	310.23	302.85	308.19	308.78	302.07	306.73	307.39	302.07	298.5	298.8	309.24	304.24	305.75	306.8	304.66	304.51	303.69	305.28	302.99
315.19	315.61	323.51	315.58	322.18	315.05	320.53	310	318.81	312.28	309.57	315.34	312.43	308.54	313.5	319.01	318.47	312.61	318.56	316.73	319.36	316.31	312.73	317.94	319.37	318.56	320.24	320.25	319.75	318.7	315.1	321.97	319.07	313.03	317.68	311.59	317.46	313.55	321.9	316.8	323.38	317.77	318.25	312.12	316.98	309.34	309.5	313.45	319.09	321.16
307.7	308.94	306.53	303.71	307.14	309.38	313.7	308.72	309.26	308.33	311.21	309.57	303.57	302.46	302.47	311.63	306.38	305.6	309.53	314.35	308.4	308.99	310.32	309.01	303.76	311.8	308.34	306.66	305.87	310.12	309.57	303.12	306.96	309.46	308.59	306.79	314.41	306.33	307.67	310.09	307.59	313.88	310.8	308.96	312.01	308.88	309.33	310.03	305.65	313.53
313.12	316.27	316.77	309.35	308.59	310.88	312.32	310.61	309.01	312.9	308.95	305.4	309.85	314.54	315.3	314.46	314.12	311.91	315.77	310.82	315.54	313.2	318.51	312.32	313.16	313.47	312.76	312.52	317.91	314.5	316.45	310.73	306.54	312.53	312.87	314.49	314.32	308.15	311.76	314.7	309.38	309.29	314.08	307.08	311.73	309.58	311.38	310.54	311.91	314.28
319.71	318.94	319.38	322.68	316.32	317.34	310.68	319.78	325.45	318.52	317.75	313.4	314.24	324.82	318.1	316.22	314.79	324.16	323.21	319.58	317.13	319.81	313.7	317.31	315.03	313.15	316.5	310.46	319.1	320.37	323	319.71	317.83	316.25	319.36	320.67	316.58	321.45	319.25	320.46	318.1	322.07	317.4	317.88	320.08	322.58	312.23	316.68	324.18	322.79
322.05	328.71	325.21	323.53	333.15	320.22	328.43	326.37	320.39	329.32	318.19	327.08	332.71	331.01	330.88	319.46	328.69	324.72	327.56	322.27	332.11	318.8	326.09	321.46	326.32	322.46	333.65	322.98	326.28	328.56	323.73	323.13	324.35	324.84	325.04	321.61	322.39	320.24	331.85	323.83	327.12	320.73	324.87	328.47	323.36	327.25	323.6	318.77	328.81	326.15
304.29	308.41	306.66	304.76	301.93	307.77	300.74	303.13	309.1	304.78	307.98	306.33	305.44	306.9	302.61	302.71	304.83	310.64	307.69	308.72	304.94	307.33	301.59	312.38	298.29	309.25	305.29	301.73	307.49	301.76	304.03	303.8	301.63	297.3	306.57	307.17	307.62	304.65	304.4	301.42	306.23	305.49	304	303.59	308.19	306.3	308.12	303.95	309.87	300.99
310.46	295.8	304.11	304.18	300	304.82	309.21	304.86	303.93	303.54	303.68	302.79	302.51	304.59	308.73	308.13	313.11	303.05	308.83	299.88	309.6	303.21	300.29	302.06	307.29	297.05	301.96	311.88	305.92	305.06	301.8	307.42	304.04	300.24	303.4	305.97	303.47	305.93	297.64	300.44	306.38	314.26	299.72	302.69	298.76	305.24	299.57	308.12	307.06	301.53
299.51	306.55	298.43	293.16	301.08	301.87	301.59	310.28	306.9	297.8	301.39	301.22	297.52	301.6	301.25	298.16	299.98	298.94	299.15	298.32	301.47	301	294.44	303.75	295.42	301	304.66	302.82	300.27	303.33	301.03	302.07	302.98	302.57	301.67	307.6	300.14	301.16	297.61	295.47	297.75	304.15	298.66	305.39	301.23	302.65	300.47	302.42	301.7	300.61
313.36	317.16	314.63	315.29	319.26	320.64	313.95	321.17	315.73	317.33	318.9	315.67	320.1	317.37	311.43	322.14	307.84	309.49	314.71	313.21	309.18	309.78	315.22	314.05	316.44	314.41	319.79	313.04	318.49	318.06	316.81	310.81	316.1	325.98	306.97	314.26	310.51	312.32	310.94	312.22	317.12	311.95	322.26	318.48	320.08	309.9	313.41	317.75	316.19	312.09
314.19	315.34	314.52	315	316.28	316.63	317.65	312.38	312.89	318.59	309.18	311.85	311.4	315.88	313.48	309.56	311.64	318.17	310.93	310.04	311.28	320.25	310.9	315.72	314.88	314.18	312.9	319.68	308.81	320.1	311.64	315.69	316.05	313.82	308.69	319.14	317.98	313.89	317.25	311.81	307.58	318.16	320.93	324.23	315.13	309.96	317.56	310.6	319.57	314.52
296.92	292.48	298.21	298.98	296.71	292.01	297.23	298.83	294.98	299.05	298.61	295.66	301.65	296.45	295.19	301.06	295.36	296.65	295.65	292.51	294.94	295.29	295.95	304.42	291.39	298.82	297.3	301.98	295.86	294.08	301.61	299.62	304.11	293.3	295.22	296.41	297.33	299.69	297.59	297.93	294.77	294.26	299.54	295.99	294.58	295.99	297.66	299.2	299.25	293.04
324.5	324.19	327.41	319.57	328.72	324.42	321.38	330.38	325.29	331.11	320.15	333.21	326.02	322.22	326.25	332.49	327.44	327.45	325.23	332.36	321.27	329.04	326.37	328.29	326.79	331.03	329.95	322.78	327.72	323.23	325.26	322.86	328.04	323.9	323.36	324.55	326.32	328.23	336.54	327.03	334.26	326.32	323.75	333.37	323.82	336.22	329.09	336.48	330.25	319.84
301.64	302.31	300.97	303.18	299.59	302.55	305.46	302.18	300.06	301.2	306.76	303	301.21	302.66	306.3	305.45	305.98	297.86	300.85	304.81	295.35	300.51	309.06	309.86	307.03	310.51	309.38	297.39	304.56	304.73	300.96	303.66	296.43	303.91	305.52	302.32	296.11	306.33	297.14	307.9	305.65	301.93	310.58	301.8	305.22	301.25	304.48	301.56	297.3	303.58
313.96	312.51	308.16	314.48	310.23	312.77	307.42	316.88	304.51	312.14	306.65	308.84	309.75	307.23	315.62	315.48	307.65	314.7	313.78	306.09	315.22	319.1	312.16	311.27	314.46	317.61	315.67	312.76	306.53	317.87	308.73	317.04	314.12	307.78	309.01	311.97	311.81	306.58	311.79	308.25	319.5	310.88	312.25	311.54	314.66	309.1	313.53	310.26	313.54	311.62
299.77	284.08	291.99	290.75	296.36	294.15	293.42	293.76	298.66	292.62	295.54	293.61	303.11	289.05	295.97	297.25	292.78	294.92	302.31	291.01	292.7	291.66	300.33	293.21	296.57	293.47	292.07	294.39	295.2	293.2	300.61	293.94	298.16	301.65	295.57	296.58	298.46	294.76	296.88	299.64	297.78	297.86	293.96	301.06	297.3	294.31	294.64	294.17	299.09	298.33
309.62	311.57	308.88	307.12	317.41	313.16	307.04	308.07	315.51	308.12	309.4	315.2	319.43	306.99	315.05	315.09	313.85	326.41	307.11	310.4	310.29	314.13	313.24	313.09	306.2	315.27	312.77	314.06	305.23	313.14	317.32	308.68	312.88	314.09	310.62	311.99	308.96	310.47	313.68	309.96	318.98	310.26	310.24	313.24	314.58	313.19	310.16	309.6	300.61	305.18
315.82	319.24	310.59	312.91	310.1	313.94	314.36	306.37	309.04	306.04	310.67	319.5	321.28	311.05	312.05	318.68	311.59	309.42	311.81	316.83	314.89	313.89	312.59	318.77	315.71	310.19	312.38	310.38	315.04	312.27	314.96	308.64	311.79	309.51	313.08	318.18	310.69	310.7	312.82	311.97	314.23	311.85	318.04	317.64	314.53	310.71	314.15	311.43	319.1	313.2
306.18	320.29	311.39	311.62	313.57	308.44	311.4	308.38	314.97	318.38	309.88	310.96	300.53	313.92	316.36	312.16	313.38	307.75	309.05	311.82	313.26	307.8	313.55	314.54	305.56	314.6	310.59	313.04	318.12	310.09	313.75	311.16	308.9	318.01	313.03	312.58	313.6	317.81	317.06	313.41	311.83	313.25	307.17	312.17	312.44	314.75	308.77	306.92	303.31	310.57
312.46	312.39	312.62	306.31	314.42	313.75	311.32	311.53	305.33	301.64	317.07	311.75	309.88	309.66	309.48	311.36	309.36	314.16	315.34	314.08	314.4	310.51	317.66	308.51	313.56	313.25	312.09	318.37	308.23	308.15	303.57	314.91	316.5	308.73	307.26	304.52	313.32	311.78	307.1	310.11	315.25	311.64	322.19	315.62	310.12	314.14	317.16	318.57	315.34	311.3
308.03	304.22	306.8	308.62	308.23	310.87	306.32	303.54	296.89	306.11	308.09	298.3	304.61	304.71	301.32	298.06	307.54	303.72	308.21	311.48	303.43	303.09	300.94	305.71	302.4	308.18	307.25	298.99	310	306.23	304.44	307.55	311.64	307.81	308.31	305.01	308.27	307.41	303.36	302.74	305.56	307.28	306.89	310.82	310.81	301.67	309.2	308.24	304.23	310.36
306.82	303.73	309.5	307.11	310.28	309.99	298.98	303.68	315.34	308.24	302.04	307.65	297.41	303.42	301.35	304.18	308.81	306.28	305.58	306.6	304.07	303.1	306.99	310.13	300.21	309.38	309.46	302.55	309.17	305.92	299.76	303.27	306.96	310.45	313.7	301.79	304.59	303.31	306.24	302.72	304.08	309.67	307.33	304.13	308.76	308.46	311.15	314.28	306.61	309.76
316.05	308.24	308.1	315.27	310.6	308.73	312.89	312.18	318.95	317.43	320.46	316.52	311.49	311.45	310.94	315.87	313.05	318.91	313.35	311.73	309.58	309.81	310.68	317.19	314.38	308.71	309.39	311.39	308.67	306.39	316.12	309.47	308.55	312.62	315.8	306.34	310.74	314.25	316.01	309.2	309.99	309.53	308.73	308.18	313.11	318.57	317.75	321.49	310	314.77
302.92	302.96	307.61	307.3	302.73	309.33	309.36	300.47	297.86	299.69	301.86	305.5	299.48	298.4	307.31	304.65	301.59	301.72	305.43	310.66	306.06	309.37	306.72	301.8	298.46	304.8	310.25	301.07	305.62	304.02	308.35	301.39	306.07	305.2	305.71	299.13	302.4	299.29	300.56	302.25	306.43	307.42	303.91	301.15	302.76	309.15	304.54	299.12	302.16	312.99
325.67	331.13	319.67	326.91	325.44	330.67	325.66	323.81	327.5	328.29	329.65	328.68	324.2	325.32	321.44	330.13	323.56	329.66	324.22	330.21	326.96	336.73	327.96	325.55	329.62	325.57	328.85	326.68	326.53	331.8	321.29	323.74	323.47	328.47	325.99	323.28	316.61	331.55	330.82	320.62	322.14	324.83	328.02	325.97	322.65	322.08	319.62	327.88	328.78	330.21
311.89	309.94	309.43	312.72	312.49	316.25	312.77	314.62	312.27	308.84	319.25	313.17	315.29	314.49	307.88	314.89	311.55	314.35	311.36	314.91	309.32	310.04	315.44	306.32	312.8	313.25	309.22	315.12	307.63	312.73	310.86	306.98	315.44	308.62	309.22	314.18	309.61	309.25	312.33	317.27	312.92	317.92	315.53	316.58	311.16	314.58	316.13	311.76	311.06	314.26
330.9	328.71	324.94	330.63	324.85	328.09	327.31	326.01	324.82	329.14	328.05	331.82	338.81	323.93	331.42	332.68	324.15	328.52	328.68	330.14	329.4	328.48	326.88	326.65	325.86	331.57	327.38	330.87	333.26	324.73	332.16	324.45	326.88	334.87	329.41	329.86	328.78	331.46	325	327.55	331.33	330.37	331.1	332.82	331.74	331.32	326.68	331.53	329.51	317.01
289.85	292.9	294.2	297.99	297.82	296.75	296.14	295.55	297.69	298.88	296.24	295	294.13	299.42	293.77	294.81	296.32	294.77	297.35	289.37	300.72	306.13	288.76	294.93	293.38	292.51	296.43	300.26	297.63	297.71	293.5	292.73	298.42	295.04	292.47	295.63	294.25	289.18	296.17	296.18	290.54	294.28	296.92	292.96	287.86	289.29	297.37	299.27	299.72	292.94
309.12	310.63	308.21	316.8	310.93	313.8	313.04	314.09	314.6	313.01	314.91	316.11	310.28	313.66	313.91	310.17	310.72	310.85	309.6	318.92	318.24	311.72	309.35	313.84	312	314.29	313.79	315.41	307.24	311.59	310.39	313.04	313.04	313.74	313.93	312.4	309.59	306.1	315.7	311.23	309.2	304.71	316.03	318.93	313.18	315.84	311.19	310.96	309.84	316.79
311.29	313.76	312.6	309.7	310	309.21	306.76	309.38	315.89	304.61	305.93	303.84	309.55	307.08	315.31	313.65	305.75	303.07	308.27	310.89	308.01	310.85	314.04	307.18	307.13	313.45	312.61	309.42	308.94	312.71	318	315.37	315.51	311.5	305.95	309.11	317.66	311.53	308.37	309.1	317.01	307.01	311.54	314.37	313.28	309.73	312.33	317.66	302.99	314.3
304.81	294.48	296.65	299	296.63	304.64	295.06	300.48	301.89	297.55	294.03	305.44	305.3	301.22	297.66	299.84	298.16	302.26	300.44	298.53	299.37	297.02	292.28	307.9	304.27	291.64	297.69	298.55	302.56	300.67	299.3	305.96	297.12	297.15	305.3	301.87	297	303.51	295.89	293.11	299.34	298.41	301.12	300.11	298.68	298.42	299.34	300.08	297.44	298.03
309.21	311.1	308.66	309.85	312.85	311.01	308.77	308.18	316.87	312.95	312.96	310.8	311.19	316.42	311.02	307.03	306.7	311.83	310.99	302.5	302.89	311.89	320.3	305.11	307.35	307.12	315.74	314.28	307.19	307.53	306.25	315.95	303.66	309.57	305.14	308.99	308.83	303.43	310.88	306.66	305.97	308.74	312.94	309.13	313.11	306.83	310.71	308.08	311.44	301.38
313.51	318.46	314.79	310.55	318.11	314.8	316.91	321.49	315.51	312.54	321.4	318.98	316.94	318.21	320.87	316.54	330.21	310.38	320.89	317.74	309.36	312.8	313.09	318.12	314.3	314.86	318.96	315.51	324.45	313.33	325.24	322.28	318.51	315.73	321.65	315.93	321.78	322.48	318.77	322.77	323.54	316.06	318.55	325.04	318.37	323.65	312.81	323.63	313.99	317.58
305.16	302.78	300.4	305.67	307.85	310.25	298.28	302.77	300.91	304.17	309.4	304.77	304.43	307.77	309.4	309.15	308.28	309.34	304.96	302.95	308.47	302.82	306.85	308.46	303.94	299.53	306.75	308.55	309.41	305.39	299.75	300.99	311.6	302.4	305.96	303.95	305.3	298.68	305.65	304.79	301.83	302.46	303.6	305.39	308.85	307.48	304.96	306.16	307.86	311.65
319.31	318.11	315.98	321.95	331.84	312.16	310.37	321.51	319.59	317.1	316.83	312.2	310.6	315.28	321.75	320.64	319.12	311.86	318.73	321.45	320.46	318.06	321.38	314.73	320.28	321.43	314.85	314.74	313.34	321.02	320.74	317.77	320.13	316.31	311.09	326.72	313.69	321.84	308.04	319.35	318.71	317.71	322.36	321.57	318.39	318.85	319.56	316.55	319.31	310.36
313.87	315.04	311.72	312.79	312.19	317.8	316.19	317.52	315.78	309.34	318.18	318.95	317.06	315.29	314.32	316.65	309.14	315.93	317.68	306.56	312.4	316.53	324.09	309.76	313.86	318	305.71	315.6	311.01	316.69	319.55	315.02	314.07	315.4	311.96	313.42	314.22	311.74	312.63	316.57	318.14	313.31	313.45	312.68	311.23	311.63	308.73	305.75	315.69	314.03
300.52	297.34	300.04	304.81	303.36	301.76	300.98	299.7	302.92	303.32	299.84	299.03	302.19	299.57	302.01	301.46	291.71	302.4	298.97	300.07	298.25	299.1	296.52	296.12	301.83	297.66	302.57	300.86	305.31	304.99	299.01	301.14	298.5	298.91	304.78	303.1	299.39	300.53	300.71	300.12	296.74	298.99	295.87	298.63	297.46	298.78	298.8	297.66	295.24	298.91
295.27	301.05	294.83	292.06	295.15	294.79	287.48	295.89	293.96	294.09	291.11	294.61	288.81	299.6	294.68	295.57	293.36	295.14	294.67	298.34	296.84	289.5	298.5	297.3	294.95	296.25	294.41	298.14	297.17	300.3	297.89	291.35	288.5	300.72	286.2	291.73	300.71	295.66	292.33	291.74	285.99	293.07	289.28	296.3	296.08	301.59	295.3	290.23	294.64	289.31
299.46	299.89	307.47	307.49	302.41	304.97	308.14	307.19	307.98	308.8	300.11	305.04	300.4	305.83	305.81	303.48	307.99	301.55	305.49	307.56	308.62	301.58	309.25	302.32	308.13	300.61	312.37	305.27	310.96	301.96	306.6	300.87	303.25	300.82	307.89	301.56	311.44	310.46	307.34	303.09	302.15	305.72	306.56	304.69	302.25	304.91	307.02	306.53	305.16	299.73
330.94	330.37	323.08	329.41	331.38	330.28	336.88	331.07	333.68	328.07	328.52	328.65	319.62	322.18	331.52	330.46	327.82	324.95	331.73	327.13	335.29	323.08	332.83	328.12	335.02	324.44	334.1	330.28	324.22	318.69	326.68	323.07	333.71	327.95	325.32	326.51	332.57	328.76	327.16	329.56	326.18	323.48	331.35	328.92	329.49	327.45	324.33	332.16	330.66	326.49
312.53	313.07	317.13	313.25	319.36	318.27	316.06	308.43	315.53	315.99	314.82	309.48	307.26	309.95	318.72	314.29	315.02	314.23	307.68	310.96	310.69	311	312.99	318.27	308.18	314.48	313.79	316.14	313.18	319.55	313.68	313.2	316.35	318.48	311.97	317.87	318.07	316.61	311.57	313.29	319.8	310.19	308.91	310.21	318.23	314.32	312.64	315.25	309.3	310.3
295.54	297.6	303.05	289.66	298.98	292.81	298.59	295.93	282.9	299.88	296.13	295.79	290.11	299.92	292.03	298.27	306.34	298.49	289.71	292.2	296.93	298.57	305.27	299.3	300	298.3	298.02	285.54	295.66	298	300.65	297.86	293.4	290.06	297.45	292.47	299.29	298.37	298.86	291.32	295.57	292.44	300.64	306.92	292.98	294.43	291.19	295.42	299.53	293.17
320.65	324.25	315.54	318.72	324.86	326.93	307.13	319.95	321.19	315.95	313.79	316.2	311.98	320.4	322.87	312.9	315.63	318.31	312.25	315.98	318.01	317.05	324.2	322.16	311.74	320.68	320.77	315.74	323.52	320.93	325.99	319.68	320.32	318.06	323.81	319.01	315.91	314.78	315.99	322.26	315.69	320.9	321.49	327.94	318.22	318.55	317.07	308.17	320.08	312.9
315.65	318.29	319.95	312.49	314.25	318.25	315.06	318.2	319.34	322.18	319.81	319.27	320.65	316.29	319.61	320.01	319.08	318.8	319.9	317.35	315.42	318.3	321.11	320.9	313.56	318.12	330.35	321.9	323.65	319.23	324.83	318.88	320.63	320.28	317.13	314.4	314.05	314.85	318.99	314.53	318.64	311.26	311.5	317.85	318.21	315.51	322.08	314.51	314.66	311.93
323.95	321.59	328.29	330.98	330.36	331.25	326.03	335.91	341.03	333.82	332.02	325.29	329.62	323.66	325.69	323.27	330.28	322.59	323.21	325.95	328.93	327.14	328.88	323.63	328.85	328.09	330.7	329.63	323.26	325.77	324.57	326.23	323.26	324.18	330.3	326.38	326.89	327.92	329.9	330.85	328.1	323.77	330.83	328.3	326.89	327.3	326.04	333.52	330.04	328.27
309.56	301.08	306.54	302.19	293.8	295.72	302.9	304.67	301.45	306.61	302.15	311.25	301.24	300.93	308.4	304.41	309.41	302.88	296.11	302.4	303.48	304.55	305.06	310.59	300.41	302.45	309.29	302.88	309.55	302.7	303.35	303.47	302.56	299.55	296.44	308.58	304.69	302.33	299.53	303.78	297.43	301.9	304.97	298.38	304.85	307.9	301.12	302.84	305.07	306.05
311.29	304.28	309.87	310.63	310.72	307.54	306.29	311.37	305.86	312.7	309.23	311.17	303.27	309.07	311.78	312.71	303.34	310.41	315.6	310.74	310.88	304.31	310.88	305.45	312.13	311.8	307.98	307.84	308.57	306.14	308.78	310.22	306.52	313.83	309.04	315.47	305.76	315.12	306.22	313.4	311.14	303.38	302.78	306.07	314.99	310.6	310.17	310.3	311.42	303.5
297.53	296.13	293.32	296.63	295.93	300.34	295.71	294.7	299.41	291.86	300.06	293.48	296.29	299.65	296.29	292.19	293.88	296.6	300.03	304.65	290.91	292.77	303.06	297.31	297.31	295.56	295.36	298.11	296.53	297.74	297.33	301.31	295.14	293.86	297.43	298.94	292.26	300.18	299.91	296.04	301.47	292.72	295.44	296.01	301.36	294.81	294.97	297.34	307.93	291.3
300.98	309.44	305.44	309.77	297.87	297.63	303.04	304.99	296.13	306.31	309.4	301.96	304.49	305.72	309.27	304.36	303.77	303.64	308.03	304.41	307	309.51	304.04	303.44	301.91	305.3	307.57	308.23	304.62	299.36	307.37	303.51	309.05	306.32	302.64	309.71	306.87	316.27	307.16	312.17	299.82	302.75	307.78	302.07	305.39	305.93	306.07	308.8	300.3	295.29
296.2	298.53	305.73	309.04	305.43	311.36	308.69	305.44	309.55	301.61	301.38	303.59	304.81	308.35	312.12	302.58	310.17	308.17	305.47	301.21	311.76	303.22	305.86	317.26	311.21	306.41	309.22	307.68	303.25	312.76	307.48	298.91	310.81	307.93	311.04	304.98	305.04	309.78	301.04	302.12	300.82	309.72	308.27	308.45	298.31	304.03	306.83	304.41	298.76	305.26
325.18	324.98	325.16	324.95	331.31	333.24	323.74	324.42	328.11	323	319.73	326.24	326.27	324.16	325.74	328.04	328.06	326.54	318.98	331.86	318.17	325.24	323.04	324.71	330.61	323.08	322.65	330.05	324.66	330.57	328.15	326.03	323.96	333.18	325.68	330.25	326.38	335.67	319.3	326.38	320.68	323.05	330.47	330.66	328.54	321.18	325.3	318.28	323.28	325.78
317.3	312.74	316.09	312.83	313.35	312.48	307.4	320.72	311.43	316.97	318.73	317.78	314.26	317.4	309.64	312.58	317.51	312.46	325.38	311.99	314.17	304.32	322.4	313.35	317.07	310.73	318.33	314.39	311.45	314.6	311.55	312.21	310.41	314.27	316.34	315.27	314.07	317.89	319.66	314.53	313.16	319.29	310.93	317.99	315.37	315.64	309.28	312.48	317.49	312.77
294.58	296.6	295.71	291.73	288.93	292.84	300.54	284.88	289.96	293.31	290.04	292.96	288.85	299.86	294.88	290.23	296.85	294.59	289.4	290.98	291.3	292.5	297.65	297.06	294.45	289	294.36	298.18	294.82	299.93	293.64	292.6	295.24	286.27	291.48	293.31	297.14	284.6	288.58	289.41	295.45	293.23	296.75	301.24	299.06	292.3	290.95	292.55	291.88	293.48
303.82	298.26	298.38	303.27	306.61	302.92	305.76	302.72	300.58	307.55	297.42	308.17	310.21	299.28	303.23	299.73	302.5	299.79	303.64	308.41	303.39	308.53	304.92	300.2	306.84	296.25	298.07	300.03	301.6	298	300.07	304.23	304.25	303.72	302.71	308.88	300.06	309.79	309.2	302.74	306.94	304.12	306.99	304.47	306.86	301.69	308.56	305.39	303.37	304.24
310.54	313.61	308.82	315.02	310.42	309.91	311.73	314.37	313.61	315.66	314.46	317.65	307.92	314.68	308.35	312.82	312.42	307.12	313.77	310.56	314.08	306.33	306.52	312.4	309.67	316.29	309.66	312.45	307.25	309.5	314.12	312.57	308.56	311.32	318.95	316.95	312.27	314.49	310.83	308.8	311.35	309.03	312.04	315.16	310.15	308.78	309.91	311.44	310.81	313.9
308.52	298.7	303.55	310.89	307.34	314.98	302.08	303.76	310.82	305.26	305.27	308.67	307.05	307.63	306.65	310.01	310.25	304.14	307.07	307.6	306.71	309.37	309.59	306.97	312.22	302.94	309.97	297.83	316.1	305.65	308.54	307.35	302.57	304.25	303.96	305.31	307.02	314.54	313.56	303.6	300.37	303.63	304.19	307.03	304.32	301.8	306.01	301.7	304.72	304.01
317	305.45	318	317.35	310.44	309.07	305.63	304.73	309.68	309.21	307.99	313.43	306.41	311.5	309.23	312.35	317.93	314.63	308.77	309.36	318.1	312.34	307.4	313.3	301.13	308.63	309.61	311.82	317.58	308.06	306.56	315.55	300.68	314.26	320.86	314.56	307.74	315.4	315.35	305.79	315.95	304.16	311.21	312.36	312.32	312.34	309.52	317.36	311.34	315.6
305.51	303.53	306.81	306.99	304.08	302.96	300.67	305.68	306.56	308.29	305.85	301.59	304.27	305.33	304.34	297.53	307.84	309.95	301.33	307.28	301.83	302.89	298.57	299.49	302.22	301.02	303.85	309.2	302.13	307.18	301.94	304.16	302.38	307.85	303.12	308.86	311.03	307.75	310.63	304.87	314.22	302.38	300.43	297.87	307.7	301.7	303.56	306.34	308.64	308.08
307.11	304.41	311.82	300.39	307.72	305.06	303.49	307.42	311.81	301.59	298.6	302.52	308.58	305.82	300.15	305.04	303.83	301.69	302.6	310.19	305.58	307.92	300.68	299.78	303.44	294.48	298.89	303.06	306.86	304.28	303	299.67	301.5	303.39	300.74	303.5	302.96	304.82	301.78	306.63	300.84	308.51	312.14	304.65	303.38	310.39	302.49	308.71	304.61	301.78
311.89	311.16	312.91	309.31	311.45	314.93	314.5	302.55	303.9	309.5	303.78	316.99	302.53	316.46	305.3	310.46	307.94	309.13	304.25	310.21	309.25	306.72	303.12	307.05	300.47	307.96	304.8	307.62	310.35	305.94	309.31	313.85	308.68	305.43	309.67	316.27	311.65	311.71	304.86	308.2	300.89	307.46	315.03	309.37	316.94	312.32	304.18	309.58	305.73	316.41
301.51	304.02	299.76	308.26	305.57	300.96	310.4	304.05	302.47	296.6	302.53	299.86	300.77	312.04	308.74	303.79	299.44	290.36	298.98	300.79	304.93	305.38	310.11	306.7	307.69	302.53	307.58	295.86	297.45	299.22	299.91	300.63	304.88	303.14	298.96	299.51	303.6	304.26	301.68	297.8	296.87	308.04	300.29	302.47	307.9	303.37	299.41	298.45	302.97	300.59
327.21	328.37	329.2	330.72	322.22	325.89	331.61	331.55	332.41	329.11	323.46	328.85	323.91	323.13	325.93	333.05	336.02	325.14	324.26	327.39	317.99	326.13	329	329.27	327.17	329.98	329.53	321.99	325.2	318.07	324.92	329.1	330.1	326.28	324.34	331.29	330.01	330.04	335.16	326.5	321.78	331.57	321.01	330.03	333.23	333.68	316.68	328.49	333.72	326.69
299.4	302.14	302.84	295.99	303.24	298.71	301.98	298.29	299.25	298.84	302.15	300.99	291.28	296.21	300.33	291.71	302.74	292.36	304.89	300.72	300.62	298.08	303.01	300.55	302.36	296.09	302.75	301.66	295.95	300.16	304.43	302.11	304.42	299.14	297.39	300.87	304.09	295.91	297.82	297.04	296.87	297.09	298.34	296.57	304.13	303.28	300.06	302.26	303.28	304.06
309.18	315.98	309.7	308.68	312.99	308.79	311.73	315.32	305.16	309.73	312.84	312.67	313.12	315.17	311.56	318.09	320.03	315.62	313.55	313.99	315.69	315.03	315.48	316.67	313.46	309.92	323.96	317.99	317.11	315.22	324	316.45	306.96	310.45	317.32	322.01	306.92	314.73	318.24	315.35	310.21	315.93	314.87	314.15	316.13	309.64	316.77	318.18	316.4	315.45
304.41	311.19	306.6	303.92	308.22	306.92	301.71	305.31	304.12	305.8	299.24	303.36	303.36	304.57	304.44	306.5	308.11	309.92	305.8	315.75	302.71	305.63	304.91	308.54	303.25	297.9	300.01	299	308.68	305.85	305.32	299.8	296.44	301.95	304.42	302.67	303.28	305.12	299.81	304.99	303.77	302.12	301.76	310.04	306.83	309.03	308.24	311.39	301.03	306.27
315.37	320.08	317.43	318.36	320.16	320.63	320	315.78	315.67	324.09	319.52	318.13	321.51	322.47	317.75	316.72	317.36	318.03	314.91	315.99	318.65	322.23	310.04	319.87	317.96	312.8	317.99	318.55	317.71	317.51	319.8	312.34	319.35	322.01	318.58	318.33	316.06	315.6	319.12	314.76	311.97	318.26	315.6	324.04	325.38	316	321.86	312.12	315.11	324.6
330.87	329.22	325.77	325.88	329.3	327.58	332.82	326.62	324.73	321.57	326.22	332.81	332.4	329.5	324.73	325.94	331.67	329.34	332.77	326.56	330.12	333.35	328.42	328.14	332.86	331.05	335.3	329.09	333.02	330.01	327.62	332.56	329.33	321.65	333.36	329.53	322.85	327.78	329.26	326.64	329.43	326.18	325.11	334.95	322.93	327.24	325.2	327.03	331.05	328.84
323.34	314.72	311.22	310.96	315.58	315.85	309.79	313.82	311.77	318.3	322.31	315.62	318.16	314.14	315.71	318.78	327.92	310.9	318.12	319.12	311.79	307.38	309.62	326.65	310.42	313.53	311.9	320.17	312.54	313.81	315.8	317.15	314.84	311.55	316.05	317.15	322.99	320.32	318.06	312.15	319.1	315.28	316.95	309.42	316.22	318.39	319.4	315.71	319.6	314.38
312.95	318.65	315.93	309.59	309.77	316.01	313.42	315.47	311.56	308.42	308.64	322.18	314.15	311.59	318.07	312.28	313.68	312.32	307.08	313.6	312.93	313.25	315.5	312.67	308.7	314.51	310.44	317.39	315.29	314.81	314.68	315.9	310.8	318.43	310.18	310.18	309.64	313.5	314.09	315.11	312.88	312.49	313.01	308.24	319.52	310.96	307.98	310.58	317.99	310.24
298.73	303.72	303.74	308.42	306.75	302.76	308.1	314.09	299.96	307.19	302.35	304.89	300.82	307.3	303.16	307.59	303.64	303.55	304.3	304.03	303.8	298.72	306.06	309.07	308.8	303.77	304.39	301.84	301.03	304.41	305.26	308.7	301.44	298.58	304.29	299.75	305.39	306.75	307.82	303.4	300.97	302.35	302.66	300.37	304.45	298.11	305.42	301.76	303.45	304.93
298.43	297.26	294.9	304.55	300.63	298.5	298.41	296.21	302.48	291.34	293.39	300.97	292.94	294.84	295.12	296.95	302.43	298.81	296.35	290.95	291.37	292.8	294.44	292.89	302.85	294.58	291.02	301.96	290.29	286.55	305.43	287.96	287.65	300.47	292.82	297.67	293.57	294.09	304.11	297.27	289.2	289.6	289.86	294.59	297.1	301.68	286.36	288.1	294.58	302.78
315	307.52	305.77	302.92	312.5	305.05	307.52	303.46	315.28	301.46	302.93	303.92	306.47	313.84	308.62	305.62	306.27	310.15	301.53	303.98	302.64	313.98	304.4	304.02	305.09	304.33	313.68	312.26	302.93	302.72	310.39	307.32	305.68	304.32	312.13	305.48	308.96	307.52	310.48	311.59	313.44	303.92	314.38	309.7	303.1	309.5	306.22	308.63	302.48	311.07
319.55	323.15	312.38	316.92	316.13	316.99	319.13	317.54	314.2	313.55	318.23	320.34	315.03	319.19	318.65	320.4	310.4	312.44	319.79	324.57	321.07	320.02	312.33	315.65	320.22	319.84	321.71	315.76	322.63	326.04	312.91	319.82	317.95	315.28	317.22	316.09	324.98	321.97	317.13	319.28	322.6	316.61	318.01	320.47	327.04	321.85	316.17	314.91	321.26	316.61
320.61	318.32	312.72	318.84	312.38	311.25	309.13	314.37	314.59	310.92	309.15	316.62	311.84	310.81	309.55	316.96	316.2	314.69	313.2	312.68	317.19	311.96	311.74	316.98	320.47	315.37	318.01	312.33	312.51	303.69	318.78	317.17	312.94	312.29	309.9	316.88	320.51	312.64	320.56	321.59	318	309.47	315.49	308.36	309.37	306.05	308.07	322.46	315.78	314.82
297.52	300.98	288.21	291.65	293.78	290.39	295.58	299.74	297.96	290.81	295.18	292.24	293.17	302.13	303.18	294.66	293.02	290.85	292.41	291.85	290.05	300.17	293.06	292.53	290.74	295.44	291.8	297.17	296.09	287.62	304.31	292.37	295.33	293.53	288.53	293.96	299.44	298.34	291.11	299.66	293.25	295.63	294.38	292.92	294.81	284.59	296.43	293.57	292.13	296.55
309.91	307.96	305.4	306.31	303.18	306.67	307.83	312.09	300.26	302.33	304.12	305.2	306.96	306.29	299.27	300.85	311	304.92	301.11	310.68	302.48	308.06	300.43	305.18	304.58	300.08	299.59	308.99	304.39	308.52	300.28	312.03	306.26	299.41	311.58	310.71	315.08	302.11	307.2	303.77	302.26	302.26	312.57	296.28	304.04	306.76	302.93	304.48	300.12	295.55
320.77	311.64	318.28	316.41	314.34	316.82	321.35	324.43	320.08	313	320.1	319.09	322.06	316.44	316.4	314.37	317.58	312.59	321.42	323.66	321.87	316.32	317.45	318.73	320.48	312.58	315.38	317.21	315.58	314.38	315.89	324.15	314.88	316.99	314.5	310.94	313.59	319.28	317.27	311.01	317.16	319.46	314.2	319.69	319.01	322.65	316.97	316.18	322.17	319.3
319.45	300.39	305.13	309.06	311.1	307.97	305.92	306.96	306.33	308.99	308.08	307.36	314.44	312.16	300.98	311.02	307.8	301.2	312.25	313	306.79	303.39	304.81	301.28	310.73	307.12	307.56	307.36	308.15	303.51	307.12	310.89	311.57	311.42	302.37	313.2	307.69	308.69	311.77	313.31	304.01	310.98	308.88	309.06	313.61	313.12	310.81	309.72	309.93	308.15
320.73	316.11	314.53	323.86	308.85	318.48	321.39	321.34	314.8	319.32	318.19	319.49	318.89	319.82	319.36	319.47	319.02	319.32	317.58	318.94	323.09	320.91	321.03	312.39	314.84	307.69	313.58	316.8	319.24	314.37	318.86	319.64	319.82	316.18	320.43	318.78	314.99	314.27	314.95	318.45	319.46	327.76	321.57	314.21	321.58	317.38	321.16	314.24	316.87	318.38
323.69	329.88	329.63	326.39	332.24	323.22	326.18	329.92	333.2	329.56	332.72	331.1	327.01	334.27	327.78	334.57	331.51	331.47	323.45	330.08	327.38	329.55	326.44	324.59	328.98	321.35	333.64	332.76	332.86	327.84	332.09	336.79	326.66	329.55	333.75	329.5	334.01	328.93	317.92	333.07	324.93	329.43	332.06	327.63	328.23	328.35	326.9	331.9	325.21	332.71
317.86	310.78	315.44	313.26	322.86	321.79	320.1	316.35	317.61	310.23	320.83	307.17	324.08	320.63	319.24	315.97	314.02	317.37	314.79	317.87	319.33	313.74	312.19	319.02	313.56	324.35	320.88	312.37	320.77	316.21	323.97	313.89	317.26	322.87	317.03	316.03	315.83	320.01	318.45	314.15	323.57	323.04	320.54	316.42	310.13	317.99	315.5	315.14	323.06	313.37
309.63	301.2	306.76	307.87	302.99	298.89	301.97	306.16	301.15	307.46	311.29	313.08	305.57	311.54	310.64	312.62	308.54	308.71	307.52	305.56	309.75	309.77	306.04	303.18	307.06	302.1	301.83	305.42	306.69	306.66	311.85	306.15	306.84	307.11	315.57	299.29	306.77	310.39	308.31	309.46	307.19	307.59	306.07	310.72	303.29	309.52	312.46	304.29	303.73	312.82
306.49	316.4	316.73	306.75	316.86	313.13	310.1	314.45	306.34	309.51	316.57	314.8	315.52	316.65	316.35	314.23	309.44	319.09	309.32	317.27	316.47	312.74	312.46	313.84	319.32	308.58	316.14	308.48	314.43	315.81	315.1	314.12	314.06	314.77	315.33	314.41	314.86	313.84	313.36	314.85	307.56	308.61	311.92	313.38	311.74	308.74	313.9	317.27	317.09	310.02
306.88	311.31	317.65	311.18	309.72	307.89	309.07	310.66	316.22	316.51	315.73	307.74	311.32	309.66	312.72	314.45	310.38	314.13	301.11	319.33	310.23	313.57	318.91	313.84	308.94	309.88	314.7	313.22	311.95	313.7	309.82	313.02	307.59	315.74	312.77	313.17	309.52	302.47	316.36	314.23	307.81	308.18	314.44	302.41	301.39	307.5	308.5	319.12	311.66	308.41
311.02	303.52	301.13	305.43	302.7	311.09	307.95	309.47	303.08	304.44	307.92	304.48	306.36	296.69	315.9	319.17	311.3	301.69	303.13	302.06	304.46	312.7	310.22	306.61	305.77	301.2	305.65	308.32	308.03	307.08	305.37	302.06	307.96	306.15	299.14	309.09	311.62	300.76	298.9	299.45	306.1	303.65	306.05	306.65	298.08	306.42	309.27	308.84	306.2	299.13
292.45	296.47	295.02	296.79	303.13	304.48	292.68	301.83	297.99	296.66	300.06	296.96	298.37	303.04	304.27	288.64	304.41	293.79	303.36	298.36	298.08	301.42	296.19	295.24	304.57	301.61	304.7	309.76	304.62	307.12	300.91	298.86	313.09	295.31	297.86	305.33	303.37	299.23	297.65	302.76	296.38	301.04	305.04	306.36	307.71	302.35	299.52	298.46	295.53	307.3
312.78	322.42	314.83	310.81	314.95	317.11	313.51	318.69	314.52	313.73	307.99	319.34	318.87	312.8	314.03	314.25	310.91	309.58	317.03	313.86	316.37	315.57	311.97	318.9	313.13	313.35	313.25	311.09	314.3	308.37	313.21	309.66	317.54	316.83	315.85	313.1	303.38	318	314.7	308.38	309.13	313.8	319.01	322.76	318.11	311.23	310.12	314.92	312.58	324.04
307.56	315.74	321.44	307.86	313.04	310.71	307.82	316.26	314.46	303.32	316.14	312.69	316.94	311.51	313.52	310.98	307.95	318.06	307.03	307.66	307.72	309.51	309.98	312.59	311.25	310.51	313.34	315.11	313.13	314.38	309.94	313.06	310.37	314.21	315.84	309.68	310.54	311.32	306.19	316.11	309.63	309.26	300.31	315.17	311.02	311.79	309.08	316.5	312.53	312.34
314.6	314.58	323.92	312.06	316.99	315.7	311.48	317.81	313.95	316.88	314.52	311.96	311.98	320.03	310.58	310.48	315.58	309.56	311.83	323.07	310.84	310.73	324.8	312.14	312.4	322.96	312.33	315.05	314.18	321.42	319.83	314.75	316.34	316.75	316.88	315.84	318.81	315.27	316.01	310.47	311.68	316.24	311.65	311.74	312.93	312.13	314.77	318.76	317.98	316.98
303.23	299	296.62	296.04	298.02	296.47	292.37	288.42	308.64	301.68	295.86	300.2	303.89	297.82	300.33	305.38	299.26	301.77	298.98	292.85	299.83	297.21	298.48	299.7	299.63	295.67	312.43	302.85	293.65	305.41	298.55	297.31	298.3	300.13	298.43	296.92	297.96	303.91	293.41	300.03	300.16	301.26	298.54	299.63	302.91	303.24	302.78	294.62	297.92	294.43
299.37	301.26	305.55	300.61	303.99	310.55	296.5	302.18	300.19	304.13	303.38	299.07	297.45	307.64	300.01	302.05	298.81	297.91	292.43	297.25	299.88	300.97	307.57	309.3	298.57	300.77	297.39	299.39	300.72	294.48	300.67	300.88	295.63	299.62	305.25	306.85	299.56	295.93	302.65	299.64	300.58	304.03	307.51	307.27	310.25	305.7	298.75	293.64	301.39	300.32
314.41	313.88	310.66	315.74	311.07	317.16	322.63	309.97	319.29	314.99	313.93	315.23	312.6	313.25	319.43	312.19	315.65	319.45	319.73	313.64	307.63	317.3	320.23	311.57	318.01	317.02	309.45	315.94	314.02	314.39	307.27	314.25	316.47	314.07	316.13	309.48	313.64	309.68	307.69	311.34	312.67	309.15	316.83	318.15	312.6	313.91	316.07	315.59	316.92	314.67
311.68	323.07	315.48	314.03	322.02	319.1	320.76	321.32	323.01	317.87	313.96	318.6	316.12	321.23	326.4	317.73	317.74	311.49	320.92	317.15	313.85	315.6	323.37	327.19	318.73	318.72	308.98	320.31	310.4	323.2	311.45	322	315.99	320.42	310.76	320.74	306.77	327.71	319.2	310.27	320.7	322.38	321.16	317.96	315.49	323.12	317.85	320.39	312.03	320.3
314.64	311.46	320.3	319.1	318.98	315.92	311.23	317.48	316.88	320.91	313.91	317.29	312.23	313.14	316.25	313.57	309.68	317.82	308.19	313.49	318.45	319.33	308.51	310.58	314.67	316.22	312.75	312.81	317.71	312.04	308.51	317.48	315.84	318.81	314.02	317.73	314.77	317.87	313.12	313.5	317.34	311.87	313.21	320.76	319.02	318.2	317.97	311.92	315.73	318.55
314.6	314.83	317.34	313.7	315.43	310.67	309.81	319.3	314.04	318.04	322.55	323.35	309.43	309.97	314.86	317.01	319.24	319.08	315.69	321.73	313.39	316	318.18	318.79	315.91	316.47	313.27	318.58	325.62	312.48	316.01	316.76	312.75	312.57	314.07	322.18	312.1	321.49	316.61	318.59	313.1	315.07	317.23	318.46	319.57	320	319.9	321.11	313.05	314.73
291.62	301.59	288.69	295.26	295.63	289.41	292.75	297.06	294.46	297.95	298.56	294.96	292.54	299.68	295.41	288.47	297.57	295.79	294.7	296.94	299.34	292.35	295.69	291.88	285.3	291.06	293.7	291.16	296.09	292.6	295.41	294.75	291.96	291.33	292.85	295.35	297.26	287.75	298.83	294.4	295.36	294.54	295.31	295.74	298.81	297.59	287.38	295.73	292.65	293
310.72	322.61	314.25	317.48	317.19	316.8	322.76	317.04	313.35	320.99	320.4	314.69	316.19	317.6	321.48	315.69	325.6	313.95	323.6	314.68	326.17	315.11	326.25	321.72	321.35	313.82	318.12	325.49	318.89	320.6	322.76	312.69	314.62	314.58	319.47	316.19	317.23	314.96	302.45	315.17	318.32	309.49	318.68	314.14	321.16	320.87	320.7	322.59	321.48	309.79
322.34	325.36	325.61	326.61	329.8	325.84	321.16	328.44	329.77	326.99	329.64	325.99	327.12	328.25	328.68	328.53	324.17	324.17	325.1	329.66	331.56	328.75	326.01	316.95	320.46	326.72	327.07	325.63	321.91	324.83	337.36	327.91	323.94	323.41	323.49	318.64	326.46	320.35	324.41	325	328.48	327.53	326.03	330.16	329.49	326.69	321.12	325.41	326.59	327.32
301.78	302.1	304.49	303.39	303.4	302.37	302.13	298.13	300.16	306.04	301.26	300.88	297.47	295.64	299.54	299.14	307.36	301.19	306.37	307.76	305.93	302.26	303.78	299.04	302.45	306.7	302.09	303.88	308.31	304.17	306.48	299.47	308.8	303.53	300.34	302.65	304.07	298.35	305.27	306.37	304.98	303.94	303.98	302.29	302.8	300.94	300.99	307.9	305.15	302.78
309.41	302.2	299.84	310.25	304.17	304.54	305.38	300	296.53	314.71	308.16	309.16	306.26	302.45	306.23	303.42	310.24	304.42	308.76	302.85	306.81	301.75	306.6	301.97	305.01	307.65	307.29	308.29	298.85	301.56	306.9	304.31	309.53	302.39	301.89	308.25	307.72	310.64	315.78	307.5	309.09	312.16	303.28	305.46	311.64	310.55	298.92	309.84	311.5	306.6
309.97	305.45	310.06	297.61	312.3	312.42	305.74	312.87	311.56	315.1	313.17	314.2	314.19	304.75	313.75	310.88	311.22	309.4	314.42	311.07	308.65	304.02	308.25	299.32	310.28	305.71	306.04	306.62	309.24	312.66	307.28	308.66	301.93	309.97	307.63	317.86	308.24	303.57	309.81	311.52	306.03	308.18	302.51	307.64	305.2	315.67	308.16	312.95	310.03	310.96
316.1	320.42	315.91	314.82	322.94	314.76	319.92	309.04	318.68	317.14	322.21	314.23	319.88	317.39	322.12	310.66	319.19	314.76	316.73	317.71	316.69	317.99	322.5	317.41	322.24	314.52	312.65	316.48	311.65	326.1	319.26	320.36	319.85	313.61	322.29	315.01	311.32	316.24	320.68	314.31	319.97	318.54	308.71	315.56	312.84	315.36	315.61	319.39	312.01	316.42
314.55	317.98	319.71	310.57	316.74	312.38	317.48	314.3	311.84	315.75	314.77	312.07	316.26	315.39	320.66	304.15	325	305.73	315.23	307.72	312.17	315.37	320.16	313.38	312.89	315.25	311.72	309.98	314.51	315.01	313.64	322.45	309.54	317.53	320.04	313.4	316.46	314.96	312.66	312.68	312.36	320.18	324.7	316.57	313.87	309.81	312.52	315.77	307.22	309.59
318.19	310.91	310.13	308.43	305.26	311.85	315.54	312.78	308.53	310.75	305.25	311.75	315.65	311.58	304.02	311.82	312.19	320.13	309.59	309.58	312.79	307.54	316.05	306.57	310.36	309.77	302.39	313.72	308.24	311.83	306.06	313.16	302.25	314.32	311.58	304.83	306.73	317.41	312.18	311.1	309.17	308.24	304.99	309.59	312.08	318.13	310.35	311.33	309.42	315.21
315.02	317.77	313.22	317.53	311.59	316.03	306.74	312.77	323.4	309.84	321.48	311.51	315.1	309.63	315.46	315.2	309.62	317.85	310.41	316.27	315.82	315.43	311.72	316.13	314.66	311.38	315.24	312.86	315.48	321.24	318.17	313.01	314.33	307	312.19	320.15	311.06	310.53	312.03	303.75	318.21	312.03	316.5	316.61	316.98	314.62	315.01	317.28	310.65	319.43
318.28	319.53	321.55	318.39	321.04	321.15	312.41	316.24	323.28	321.04	319.19	320.27	318.94	315.76	318.96	314.36	314.56	324.06	314.98	322.49	319.61	322.43	316.96	314.66	317.78	315.41	317.97	320.67	320.5	327.22	320.46	315.5	318.04	322.71	318.72	319.17	319.99	321.47	326.15	319.14	321.53	320.32	317.89	313.34	314.17	313.04	320.29	322.18	310.79	321.5
314.3	318.25	314.88	310.97	310.72	314.49	310.2	309.22	310.87	320.13	306.55	308.83	312.05	311.91	310.33	308.15	316.04	315	311.48	314.67	317.23	301.75	309.59	309.05	308.09	315.9	310.62	309.47	307.53	316.36	313.01	313.07	313.52	307.43	306.51	303.7	308.81	307.39	310.4	311.51	308.16	306.27	313.35	312.04	320.09	316.82	311.62	314.17	310.51	315.64
321.24	326.62	322.54	318.76	312.46	320.74	314.72	319.15	317.43	312.96	312.39	313.51	315.81	314.63	315.95	313.25	317.31	316.55	320.7	316.85	317.27	316.52	316.68	316.06	316.17	320.04	314.62	319.79	321.22	313.18	312.54	313.77	307.98	318.29	313.61	318.66	307.13	315.61	316.76	317.09	316.3	319.33	316.78	316.72	320.58	319.16	310.66	310.29	312.07	317.17
300.4	301.39	300.84	307.42	304.69	301.22	298.83	307.37	301.51	308.05	309.13	305.5	298.19	307.85	300.92	301.79	307.04	303.93	304.15	296.84	303.54	300.31	301.18	304.54	302.46	298.73	303.83	303.55	300.05	301.7	301.34	296.66	302.27	302.71	308.4	306.51	305.16	304.52	300.59	301.98	301.84	302.9	304.57	304.14	301.16	305.11	301.5	304.22	300.79	307.82
297.92	302.79	299.78	308.95	300.45	298.33	298.33	293.07	300.25	305.43	306.38	301.92	301.58	301.97	298.64	299.99	304.97	303.51	297.11	303.46	292.04	294.38	303.62	297.64	294.73	301.65	305.2	296.89	298.91	308.56	301.7	302.34	300.12	296.36	298.74	301.2	304.03	295.42	303.82	295.09	291.96	306.77	299.6	295.94	301.19	299.59	300.26	302.79	295.52	299.98
296.92	300.81	298.56	299.8	297.04	289.55	296.9	290.56	290.97	300.05	302.05	299.19	292.11	291.27	301.09	298.69	296.45	298.93	293.76	296.94	299.17	300.18	295.27	303.86	294.4	300.12	292.87	301.46	296.96	301.93	296.79	297.25	295.29	288.86	294.46	300.88	290.78	293.37	296.04	294.88	298.79	296.21	295.1	298.05	290.55	295.24	293.03	296.72	301.7	296.73
312.16	320.41	317.76	319.74	318.29	317.54	315.75	320.7	317.81	321.58	322.95	314.08	316.8	314.51	318.64	316.07	318.07	323.44	317.17	311.35	316.79	314.37	317.59	317.52	320.18	323.94	313.46	322.22	324.13	320.41	321.1	318	321.17	317.81	315.5	321.48	320.45	322.7	314.26	311.14	316.27	318.37	322.85	317.53	312.61	327.96	318.62	320.55	314.31	316.96
313.09	311.38	313.24	312.35	320.71	304.39	322.03	317.89	311.29	311.92	314.21	315.12	311.8	313.44	317.7	312.83	319.35	312.81	310.07	310.18	307.4	312.08	312.98	311.64	314.52	311.53	318.98	310.16	319.6	312.57	315.84	314.5	313.45	313.67	321.05	315.38	319.52	321.45	310.23	317.4	306.44	307.9	326.66	309.62	310.76	314.54	310.18	321.25	310.92	318.99
304.01	302.77	296.34	297.12	302.75	299.76	300.6	302.09	306.07	298.67	299	302.18	306.87	295.73	299.96	300.94	305.43	301.58	302.78	299.48	309.76	302.16	298.65	296.2	294.85	303.67	302.6	301.48	300.82	298.47	299.36	300.72	301.66	297.29	300.25	307.11	300.99	295.56	307.32	302.02	306.07	296.88	299.35	305	293.71	305.84	303.55	298.98	304.3	299.92
317.66	318.39	317.67	319.99	310.89	321.56	318.57	316.17	314.06	317.11	317.08	316.05	322.44	315.49	319.83	314.43	317.07	315.08	317.27	320.03	322.29	316.28	318	319.16	310.74	311.69	311.73	316.06	322.35	318.13	313.31	308.63	310.81	323.56	312.24	329.89	319.15	316.56	313.39	317.64	318.4	321.81	307.15	316.54	315.05	318.02	315.84	318.79	320.56	312.04
312.41	317.69	322.35	308.3	322.93	321.39	306.61	312.6	306.62	315.74	313.74	318.62	309.2	315.75	311.65	307.53	312.86	313.86	310.35	317.21	311.43	315.83	313.11	314.5	315.58	306.32	313.73	314.98	306.09	312.2	322.77	315.97	311.98	313.75	311.74	310.89	300.95	311.4	314.08	314	312.24	313.26	309.4	314.23	317.21	317.23	307.33	319.99	317.68	302.37
317.93	317.93	309.26	306.95	310.49	316.11	309.59	312.72	306.08	311.56	313.98	312.68	316.36	317.15	314.78	311.47	316.66	307.57	309.92	313.39	310.21	312.39	318.09	317.56	315.74	307.82	317.32	314.37	310.44	308.11	315.49	312.48	309.69	304.23	312.98	315.2	312.98	309.79	315.17	318.85	310.47	311.04	319.52	316	313.1	313.81	310.81	314.21	314.56	311.89
299.71	307.01	307.31	314.29	306.62	304.92	309.75	309.23	315.65	305.61	300.35	306.79	313.15	302.85	310.24	305.29	306.36	304.24	306.01	306.86	308.95	312.26	310.79	305.46	303	309.36	310.01	305.91	309.6	306.23	313.41	296.5	313.89	308.52	304.35	305.08	306.86	307.43	307.38	308.22	308.12	315.71	309.2	312.14	312.02	303.08	310.49	305.81	306.75	310.49
319.32	319.91	319.09	315.8	316.26	313.2	321.48	309.06	308.62	320.72	319.96	310.48	312.2	308.28	317.35	319.08	314.61	318.47	315.45	314.08	311.92	322.2	316.07	316.41	310.58	315.61	315.89	320.42	311.11	311.27	312.05	312.47	319.3	322.58	310.41	317.76	313.08	314.17	320.91	317.07	312.4	307.11	315.48	313.62	321.48	319.34	323.21	312.43	315.06	315.56
314.79	314.73	317.53	314.29	308.77	316.9	312.42	316.86	315.74	312.08	308.56	317.22	324.68	310.92	311.68	310.18	310.38	316.65	313.67	317.28	311.45	316.27	311.81	311.06	319.75	315.24	317.77	319.49	312.62	317.81	309.08	309.54	314.42	326.17	314.11	317.76	316	321.31	314.02	311.68	308.87	313.55	312.06	314.56	313.84	313.33	313.37	311.13	314.26	311.83
318.84	313.23	315.63	314.16	309.53	314.59	305	315.13	309.71	317.11	320.11	310.46	307.78	311.21	312.74	317.99	310.77	311.71	316.41	319.33	320.16	310.79	312.41	320.01	305.08	314.89	309.96	316.13	310.6	311.56	310.74	309.1	320.69	310.77	317.14	310.26	311.35	317.72	312.61	316.41	314.95	307.22	311.45	308.75	319.44	323.05	316.62	318.45	304.96	316.48
308.28	306.86	304.14	316.05	307.11	302.59	305.31	315.31	308.15	302.18	301.78	296.9	310.32	302.68	307.91	307.4	302.87	303.59	312.02	304.63	303.55	305.74	303.19	309.92	310.81	307.84	308.09	303.54	313.06	310.38	302.09	308.19	306.68	294.85	301.23	308.71	310.72	306.16	305.89	305.72	309.82	305.8	314.78	305.6	307.34	307.35	304.72	302.2	303.1	304.16
303.96	303.38	303.35	305.01	309.53	306.72	304.77	306.31	304.63	307.79	310.13	303.22	303.43	312.84	306.05	303.05	305.44	304.34	304.45	310	310.59	305	317.57	307.88	302.11	308.86	301.96	310.34	310.51	310.39	308.99	309.34	299.38	304.55	306.84	314.66	295.85	305.36	309.41	302.91	309.93	307.52	303.67	309.53	308.84	302.94	307.55	310.64	305.2	306.21
318.05	320.33	312.01	312.5	323.49	316.26	310.05	318.82	316.5	314.27	321.08	317.06	315.9	312.69	306.66	321.2	311.99	316.06	314.08	315.68	314.62	314.77	312.57	311.67	313.24	305.68	315.14	314.8	321.93	320.29	313.15	314.99	322.96	310.83	320.54	315.89	312.62	323.53	319.23	307.94	321.22	315.25	312.68	317.81	320.84	318.94	318.54	319.24	311.15	320.32
304.35	313.33	309.49	304.04	304.65	309.87	306.71	308.52	301.92	302.47	303.45	304.76	300.45	312.38	308.32	305.89	313.3	297.11	307.36	312.92	308.44	312.92	303.64	301.78	318.24	304.82	305.82	311.77	307.75	313.38	307.78	307.23	310.94	302.46	305.09	300.07	301.68	306.67	302.25	311.81	309.04	302.41	306.61	303.85	310.43	306.24	302.82	304.83	310.4	312.46
303.46	304.55	304.35	302.57	307.42	310.25	302.99	308.59	303.48	304	309.7	316.11	309.98	306.95	313.19	304.88	310.27	306.36	307.13	304.53	304.5	304.62	312.75	305.95	308.21	311.17	309.26	305.63	310.3	294.88	309.26	311.77	307.54	311.26	308.78	306.65	309.53	302.01	310.24	311.68	310.21	310.75	305.31	306.75	301.5	306.53	313.08	306.83	308.46	298.62
311.89	309.27	309.01	304.35	313.28	313.44	312.09	315.21	318.33	315.55	308.16	307.11	306.18	308.5	308.89	314.1	311.69	306.22	322.33	308.87	313.58	307.03	308.79	315.84	312.34	308.75	313.94	314.41	310.94	309.06	312.52	305.24	305.98	314.64	316.74	309.24	311.53	313.12	316.34	312.79	323.94	314.68	316.1	313.55	310.18	306.52	317.37	308.08	310.56	314.3
310.76	320.13	312.84	308.33	309.26	301.32	309.13	310.23	305.48	314.99	303.09	309.63	311.09	310.63	312.42	318.28	302.77	305.2	302.51	306.83	309.82	308.85	315.97	311.84	307.47	311.35	304.57	316.05	311.78	311.78	305.94	312.43	300.96	308.44	310.17	302.4	298.53	318.78	304.45	314.81	313.11	307.63	310.33	304.07	304.85	313.89	306.22	306.77	312.68	311.69
324.18	327.42	322.76	323.11	325.12	326.98	331.36	323.34	323.31	326.05	323.18	323.34	320.72	327.17	322.98	323.11	323.86	327.37	328.08	324.27	333.11	318.23	322.19	323.62	320.74	327.28	322.14	324.17	322.59	333.66	330.92	325.22	322.72	324.34	325.82	330.23	330.75	324.79	329.18	321.17	326.15	323.14	322.21	324.96	320.02	324.82	321.72	325.83	324.2	328.59
304.37	308	307.87	307.27	302.49	304.81	299.5	302.49	304.52	308.33	304.29	309.71	303.68	311.2	305.09	311.81	298.35	304.69	314.16	304.68	300.16	303.54	307.98	305.86	311.67	305.75	306.41	301.28	300.04	305.52	304.4	305.83	301.56	313.07	299.51	308.51	302.06	301.07	302.19	303.92	307.68	305.27	311.43	308.95	309.73	309.48	309.77	304	296.04	308.17
312.75	314.59	320.63	310.83	310.97	309.95	308.9	321.93	315.22	315.21	317.3	310.36	312.11	316.63	307.93	308.87	316.15	311.99	313.15	316.84	314.47	317.02	313.08	311.5	316.17	311.11	313.97	319.02	320.55	319.36	320.62	316.92	310.01	322.4	314.18	311.11	318.37	323.23	314.79	323.54	310.39	308.85	310.33	311.26	315.39	315.45	314.27	321.97	315.48	313.1
300.09	302.03	304.43	308.58	303.25	304.31	298.82	298.22	297.82	298.91	301.95	309.02	304.65	299.61	298.97	301.62	306.7	296.77	297.77	307.09	304.82	295.93	300.48	296.19	294.45	298.87	302.32	297.23	299.99	297.52	303.73	296.74	297.59	299.26	300.1	300.74	300.59	295.38	303.35	302.16	294.54	295.74	299.4	303.07	290.89	301.8	297.03	294.95	302.32	303.6
318.96	313.32	307.89	311.82	314.93	313.29	303.98	314.29	305.04	318.24	305.18	306.85	315.42	308.75	314.55	307.85	313.51	313.72	309.89	313.04	313.42	314.81	310.79	309.07	315.19	308.18	314.82	312.24	308.73	306.34	317.21	313.18	309.23	313.32	319.06	309.28	310.48	309.85	312.31	310.16	309.32	310.47	312	304.71	310.9	318.87	304.77	313.96	314.79	311.73
320.85	319.7	322.4	322.17	322.36	314.55	318.16	319.21	315.6	321.83	318.02	315.37	316.4	317.02	319.54	323.17	321.15	318.81	318.59	318.97	314.5	320.06	316.83	327.51	315.83	319.75	321.32	321.54	316.58	316.98	322.21	316.55	322.26	321.54	314	321.51	317.61	324.97	319.19	317.76	316.6	313.36	309.36	324.17	324.59	317.51	321.33	320.79	318.87	320.07
328.34	318.62	322.34	326.26	326.25	325.93	324.91	323.16	323.68	328.9	326.26	326.36	315.05	329.99	328.68	321.78	323.04	324.54	332.01	318.28	328.18	323.05	325.08	325.29	322.97	320.83	324.57	329.72	324.41	325.46	327.41	325.53	330.3	321.62	327.66	327.96	321.74	322.96	320.28	321.16	320.13	326.66	327.15	325.38	328.68	325.29	320.63	329.65	331.58	331.3
312.21	312.02	314.61	317.53	315.25	322.83	307.59	317.6	316.24	309.56	311.76	320.7	316.43	310.26	316.86	313.08	321.07	309.56	313.41	317.79	311.57	314.59	316.04	315.39	315.14	320.94	315.13	310.95	316.73	320.34	310.31	316.22	314.4	320.78	314.64	313.9	320.46	316.38	310.93	319.94	310.57	312.54	308.91	314.88	310.78	317.06	312.96	315.23	311.29	314.8
325.14	320.4	329.2	330.47	332.06	328.51	326.1	323.33	331.49	330.37	330.08	334.02	324.3	326.88	326.44	329.89	321.9	331	327.92	329.37	326.56	324.72	328.05	328.86	327.13	327.2	328.56	331.52	328.53	323.65	331.65	331.74	326.19	330.29	323.93	318.39	328.96	341.26	326.77	325.75	326.2	326.64	327.8	324.4	321.84	323.33	330.37	334.11	333.95	330.16
308.15	307.78	305.54	307.97	307.09	304.18	308.84	306.25	311.71	313.39	310.28	307.89	305.58	308.38	306.45	309.53	303.56	305.21	303.45	307.5	305.56	305.47	309.78	307.07	305.91	306.3	303.45	306.97	310.2	311.85	301.78	303.44	307.53	310.5	305.19	310.65	311.61	307.28	304.29	310.74	297.22	304.8	306.08	307.1	308.4	316.04	309.37	305.38	305.09	307.03
320.07	319.74	318.86	316.89	320.07	314.24	317.93	310.12	310.78	314.01	326.39	312.64	314.5	314.59	323.61	319.24	317.03	317.5	322.65	314.58	316.35	318.65	319.09	311.31	321.14	320.39	312.49	325.5	315.81	319.39	318.54	315.74	318.96	318.12	316.34	316.91	322.1	321.93	317	316.13	325.03	308.94	311.62	315.53	309.57	318.05	320.52	320.15	312.76	321.09
310.63	306.38	312.95	312.48	316.13	311.94	312.3	319.97	311.33	312.87	307.3	316.2	306.8	306.57	307.93	313.76	314.43	317.47	315.4	311.5	313.7	316.13	309.8	315.1	313.86	316	318.39	318.87	314.29	308.62	310.58	313.74	310.12	313.23	316.3	309.85	315.73	316.14	320.09	314.27	312.08	317.73	308.16	312.5	314.31	310.38	320.09	312.33	311.42	314.24
307.16	304.36	298.94	307.56	304.59	297.88	306.85	308.2	299.17	302.08	304.54	302.05	296.29	304.62	296.81	302.89	296.13	301.29	303.64	307.24	303.96	307.58	303.74	307.72	298.25	298.9	304.83	308.04	310.19	303.36	302.76	299.29	306.05	306.15	304.57	297.13	305.84	299.83	304.95	302.89	299.48	306.27	305.25	299.72	303.94	302.21	307.92	305.86	303.04	300.46
333.63	338.38	327.1	326.07	329.23	335.62	329.68	324.68	326.73	326.83	331.93	330.17	330.31	329.49	320.64	320.31	328.17	323.5	332.82	324.51	324.81	329.54	333	330.56	334.92	330.06	329.1	325.66	325.97	331.18	329.1	329.65	327.73	321.89	330.39	320.94	330.64	337.56	327.53	323.56	320.78	333.3	325.19	327.64	328.2	321.21	330.62	326.39	330.07	323.92
307.8	301.19	297.42	313.04	301.91	301.33	301.79	306.43	300.81	306.87	307.16	305.39	304.81	300.72	299	303.81	302.92	308.32	306.02	302.46	301.46	307.46	299.87	299.93	298.89	302.61	300.82	313.27	296	301.39	300.15	307.76	304.72	308.94	303.32	311.5	307.96	305.2	303.99	302.8	302.57	302.74	304.8	306.92	299.6	302.81	303.61	298.11	309.59	297.04
306.8	312.64	297.51	307.1	299.46	301.37	298.58	313.69	304.09	301.54	303.77	301.53	303.09	303.82	306.4	302.95	308.83	307.9	305.42	296.78	306.48	314.75	308.26	299.47	311.13	303.32	298.73	303.79	307.11	301.41	304.1	296.31	305.74	303.38	306.05	310.24	304.87	300.44	312.53	315.95	303.61	296.41	310.26	307.3	308.95	307.16	308.93	307.71	299.47	304.33
320.53	319.43	317.53	320.04	319.48	316.51	318.5	317.58	322.86	319.23	313.11	321.24	323.73	312.31	317.36	314.19	319.43	325.4	317.82	314.16	323.2	317.4	318.18	323.3	317.39	315.98	315.91	315.88	315.06	319.91	313.65	313.16	318.83	316.71	321.31	322.36	316.08	312.11	320.49	318.58	319.25	319.16	315.91	313.96	323.97	323.01	320.56	321.11	321	316.93
305.47	291.78	298.61	303.94	297.98	307.21	302.17	291.48	302.25	301.34	306.46	301.22	305.11	295.32	293.41	307.28	293.41	289.72	302	301.8	297.66	307.92	302.08	304.35	304	303.96	301.08	296.79	297.97	298.35	303.47	298.97	296.29	295.35	295.3	302.83	301.26	295.59	302.31	304.85	300.4	297.96	293.77	296.58	298.51	304.34	306.92	302.77	303.34	300.25
310.41	313.51	316.17	316.2	312.98	312.23	307.09	308.68	314.35	314.15	307.5	317.3	309.02	307.79	310.61	311.73	308.67	314.09	315.73	310.6	311.25	318.68	306.86	317.48	309.38	316.18	308.21	313.76	315.06	313.13	314.44	316.33	315.97	320.1	309.26	308.51	320.5	309.03	317.85	312.61	313.9	319.44	317.06	314.13	311.61	321.57	312.57	313.89	312.5	311.2
303.34	294.53	310.25	295.85	308.34	314.46	307.65	299.66	300.37	300.22	312.43	307.69	307.28	304.41	298	305.92	307.13	303.51	303.34	311.19	302.19	300.71	302.49	309.41	305.35	307.58	301.76	306.62	302	304.03	303.28	296.28	315.15	309.23	301.93	297.54	303.59	302.78	307.23	307.41	306.49	309.19	304.43	312.15	302.9	303.7	306.53	309.5	304.03	306.99
309.84	319.01	314.68	312.71	311.7	308.83	312.11	309.45	318.6	314.38	313.94	304.71	314.77	316.2	314.72	311.48	310.37	312.51	323.61	306.52	316.46	311.59	310.98	311.56	309.17	314.34	313.54	307.36	319.72	311.21	311.75	314.54	315.38	318.69	312.12	319.46	305.79	314.6	309.86	313.06	311.12	310.57	310.41	313.17	312.86	320.78	316.3	312.3	303.52	310.6
313.64	312.56	313.96	306.95	306.48	313.03	319.91	310.12	310.63	309.4	311.37	311.99	318.12	305.15	303.74	306.94	309.66	313.3	313.75	318.35	305.62	310.92	302.21	308.67	304.65	316.57	312.26	307.92	311.51	301.07	308.88	307.13	308.51	309.36	306.54	304.47	309.46	307.14	307.32	310.7	308.53	304.38	310.71	313.1	306.71	297.68	305.75	306.72	303.21	307.71
316.72	310.78	310.05	310.62	316.25	318.24	317.94	318.26	315.84	317.45	321.81	317.43	314.18	306.82	311.83	315.14	306.84	308.97	323.29	311.69	313.79	313.87	312.59	313.46	311.61	321.73	315.14	320.68	312.14	308.95	309.71	317.89	313.71	308.84	321.58	316.29	309.14	311.05	314.32	320.17	312.36	310.95	320.41	314.58	319.98	316.09	310.69	314.98	318.41	310.01
311.79	306.91	312.42	302.08	301.52	308.62	307.66	304.52	309.04	302.3	304.55	307.64	312.55	303.51	304.9	305.54	308.89	305.41	307.86	309.79	300.29	306.99	302.6	311.17	313.56	311.69	307.99	306.58	304.98	305.36	307.68	297.32	306.17	303.65	306.74	311.84	305.52	299.93	310.67	307.41	307.02	304.44	310.16	308.09	307.5	303.1	302.94	307.34	305.18	310.95
306.82	298.2	300.77	303.54	300.92	301.65	303.55	300.54	300.09	307	298.06	306.32	299.64	303.07	305.46	304.26	305.67	305.96	304.55	304.87	304.45	307.77	301.68	303.24	304.04	303.45	303.33	306.71	303.46	302.67	302.57	304.13	304.56	304.77	306.69	292.52	305.11	300.21	301.32	309.73	299.34	302.82	301.32	300.65	307.99	306.02	304.17	303.09	300.81	306.39
326.29	316.26	321.18	315.6	319.01	319.39	315.53	323.74	315.84	314.41	316	326.75	315.83	312.1	319.62	318.64	328.22	317.04	318.39	315.47	323.8	317.53	309.91	314.97	315.89	312.13	321.37	317.92	316.44	320.03	311.95	316.97	317.26	319.52	320.43	320.25	316.67	315.91	320.8	316.38	320.43	320.98	321	316.22	322.94	319.83	320.2	318.37	318.52	320.95
321.88	320.32	315.42	314.55	315.6	317.72	319.87	315.64	325.11	317.72	316.42	323.03	320.28	322.52	316.32	314.86	318.19	326.7	323.73	320.83	314.9	314.74	315.83	315.71	317.38	311.4	315.01	317.13	318.52	318.44	313.37	323.35	315.17	315.3	321.78	318.73	319.63	319.97	315.36	319.48	312.01	313.66	327.46	321.14	320.99	314.02	315.06	322.4	315.64	318.93
312.86	310.83	313.94	304.88	318.38	311.17	307.18	305.4	307.84	318.04	308.97	311.43	319.67	313.09	306.54	312.59	303.21	311.41	308.71	311.81	312.94	310.83	311	315.42	311.49	305.68	304.93	310.51	305.59	311.21	311.55	310.68	313.84	317.11	309.41	309.48	310.04	305.59	311.02	315.61	309.48	309.04	316.4	312.85	310.17	306.99	306.74	314.49	313.88	314.96
321.44	320.72	314.8	316.64	312.43	313.43	319.06	320.35	316.22	313.79	317.69	311.74	315.12	312.44	316.56	318.16	315.33	316.54	320.91	311.93	309.48	315.4	314.4	316.91	316.87	314	323.37	321.01	316.8	315.19	315.85	319.95	309.2	321.29	322.22	314.5	326.48	315.52	313.66	317.46	313.04	317.25	323.33	311.07	309.19	316.15	311.75	316.81	314.1	317.65
315.12	309.6	319.13	309.19	314.74	319.9	308.69	314.27	317.76	310.19	317.01	316.73	320.47	311.07	315.77	315.28	306.41	313.2	316.22	319.03	320.05	309.89	316.51	316.88	313.48	315.73	308.68	318.49	319.23	313.64	316	315.52	317.55	319.53	318.63	316.83	317.16	308.22	317.69	314.42	314.57	316.21	312.48	318.18	315.6	312.31	316.67	318.55	312.99	311.51
307.63	312.8	306.67	307.76	311.28	311.13	306.43	310.97	305.74	314.48	314.08	311.56	309.48	306.69	315.72	315.21	310.2	308.2	316.85	311.37	306.88	310.26	309.53	311.19	307.89	308.35	314.93	310.17	307.61	312.15	308.79	312.98	312.87	310.13	310.39	309.14	309.71	309.49	311.39	309.42	302.02	307.01	309.43	308.27	311.38	309.99	308.69	305.65	310.85	313.84
296.85	305.89	300.26	295.21	296.71	297.36	301.17	291.64	300.47	302.86	303.81	303.09	304.66	295	300.31	298.44	297.68	292.41	292.86	298.88	290.17	299.34	297.02	296.07	297.89	301.43	291.91	296.49	300.25	290.2	302.09	296.63	297.29	294.31	293.41	308.62	294.53	293.23	294.93	291.16	300.11	295.97	296.54	297.77	295.05	292.25	296.31	296.23	291.66	298.6
308.17	316.44	319.18	316.45	317.64	314.4	315.43	311.11	310.15	311.59	308.68	315.09	316.53	320.51	318.54	316.02	309.69	320.82	321.23	311.28	315.76	317.59	312.65	309.44	313.09	305.71	313.45	305.85	318	308.03	313.37	313.27	311.07	312.05	313.12	314.15	318.33	308.1	314.14	318.6	306.99	320.45	311.74	313.7	314.09	315.87	317.58	309.66	310.09	308.51
305.65	302.18	307.29	298.99	301.66	304.56	308.21	312.65	302.3	304.58	310.23	315.1	311.46	303.82	301.93	305.46	313.25	306.61	309.19	306.79	304.74	308.99	300.73	304.03	308.83	308.96	299.67	299.68	306.64	306.11	305.38	308.4	305.41	305.24	308.49	309.27	303.29	307.21	300.36	306.11	302.5	305.89	308.04	303.46	308.72	301.92	306.44	316.79	310.35	303.49
312.88	311.91	317.15	311.18	321.26	315.59	313.84	316.43	311.31	319.75	314.55	313.07	324.06	316.44	316.57	317.16	314.53	311.55	307.21	307.33	316.93	315.52	312.99	316.44	318.77	315.54	316.09	314.38	308.35	313.97	310.43	308.33	316.32	310.43	322.91	310.74	311.06	312.69	313.89	318.55	312.76	307.51	316.33	321.26	311.16	310.53	321.98	317.08	320.04	317.75
330.36	325.01	323.46	331.17	324.22	332.85	332.59	330.27	327.22	328.7	326.06	327.28	328.41	327.58	335.79	328.52	323.69	325.8	333.4	328.07	324.13	323.05	324.27	332.32	324.48	322.19	323.51	330.06	328.21	331.76	328.8	324.53	317.9	329.19	324.97	323.09	328.9	331.56	327.42	332.81	331.6	330.26	325.93	322.12	325.85	322.26	320.86	336.61	324.25	321.76
300.25	301.96	307.17	300.25	303.45	302.67	301.04	309.41	297.47	301.68	300.34	305.04	300.85	302.5	300.39	303.4	298.61	303.68	293.69	305.21	303.36	307.75	308.19	300.28	301.21	301.22	303	306.87	307.8	303.23	302.98	298.37	295.41	297.56	310.81	303.03	304.62	295.11	302.43	303.67	302.42	297.97	297.46	298.1	305.73	302.16	298.98	307.13	302.62	301.41
320.69	314.2	309.33	320.77	311.79	318.82	312.99	317.13	317.03	316.01	320.58	310.67	314.2	314.25	316.41	308.08	314.57	314.16	314.66	320.36	320.3	320.46	317.27	324.65	317.05	318.87	316.8	311.05	317.14	320.83	321.43	313.17	313.75	310.12	308.95	317.14	313.39	319.44	312.8	320.07	311.63	309.34	316.49	315.56	304.97	313.91	304.9	313.05	318.19	310.02
306.92	311.25	310.54	317.62	312.45	314.1	312.66	310.71	310.7	306.36	304.32	311.83	309.5	304.43	306.17	309.99	303.75	314.99	305.33	310.35	311.58	310.28	310.18	308.27	311.58	306.89	303.27	306.43	308.47	309.3	320.18	312.17	312.15	311.6	309.92	307.28	301.41	307.46	309.85	309.82	309.49	306.07	304.89	307.67	314.9	303.79	314.05	308.11	312.14	305.11
314.51	316.05	318.6	308.54	312.36	309.7	306.24	310.74	315.43	314.46	317.34	314.68	318.9	314.59	307.15	315.68	312.27	311.56	314.5	311.49	310.14	316.91	314.43	310.52	314.27	307.3	304.97	311.63	313.02	308.54	305.94	312.55	317.32	310.99	312.94	316.83	308.89	315.65	320.42	316.82	311.93	315.37	316.24	316.6	316.95	314.67	313.7	315.73	304.61	309.48
318.71	312.87	309.68	311.79	320.53	311.7	310.14	313.11	317.28	310.65	308.97	315.47	312.31	304.66	306.05	307.31	319.9	313.45	305.59	315.35	315.12	318.34	311.75	309.67	317.68	317.98	315.84	317.87	308.05	313.36	313.17	315.86	318.9	317.78	310.65	311.05	320.22	310.33	315.51	313.24	313.63	312	311.86	314.02	317.37	308.27	316.4	307.61	314.18	315.25
315.19	312.12	315.68	312.61	308.57	316.27	315.73	305.84	305.48	315.7	307.98	301.95	310.6	311.01	313.58	316.89	310.16	313.06	311.18	311.58	307.47	309.59	310.58	309.86	304.05	313.19	316.36	316.07	312.59	311.83	316.57	317.38	315.3	310.76	306.45	313.34	311.65	314.56	309.44	309.97	307.65	313.24	309.06	311.83	307.53	310.62	309.46	313.52	314.89	300.52
291.67	291.73	289.65	300.67	288.37	296.22	299.8	298.27	294.88	287.39	293.81	287.29	297.88	297.42	297.37	287.74	293.82	303.4	291.21	284.47	288.07	293.66	298.61	291.92	300.68	292.43	306.49	290.58	294.47	297.57	299.17	293.92	295.63	290.73	301.44	296.15	299.35	302.27	304.73	289.95	293.66	300.8	297.07	296.76	296.71	301.5	291.93	292.61	298.93	291.68
319.08	311.63	319.2	314.67	312.87	312.65	320.05	321.29	317.65	323	310.16	316.47	318.44	318.67	318.11	314.98	321.72	316.61	317.2	316.19	316.34	318.31	319.19	313.63	311.52	320.66	321.19	325.84	313.94	316.44	315.1	320.16	321.11	321.27	322.14	322.85	319.65	316.4	328.26	318.23	323.57	312.41	320.22	319.28	314.44	314.48	316.81	323.56	315.59	316.35
303.72	305.24	304.82	300.87	299.72	301.08	298.63	298.44	295.59	302.25	307.31	299.4	302.55	302.64	300.86	300.5	299.54	300.05	303.75	309.6	306.3	309.09	305.97	307.3	302.77	300.87	304.19	304.93	301.85	306.57	304.16	298.97	299.48	306.85	308.33	312.41	301.37	297.82	299.95	298.03	300.01	300.9	304.6	300.3	302.2	305.36	300.4	301.56	297.1	305.36
311.45	305.38	304.96	301.49	303.25	307.39	304.39	301.13	297.41	301.11	304.29	305.05	303.38	308.64	299.22	306.09	297.5	297.18	302.85	298.16	299.4	303.25	307.99	304.02	302.9	294.29	309.87	298.44	303.29	303.18	299.6	297.05	306.16	302.36	303.21	298.54	298.94	307.74	305	304.93	303.73	301.27	300.06	298.98	303.37	300.92	300.94	310.11	306.04	306.01
306.4	307.71	295.12	303.13	311.33	304.78	310.98	295.66	306.26	313.87	312.99	308.35	306.88	307.71	299.98	300.45	308.33	307.27	307.84	300.88	307.89	308.86	308.46	303.22	301.98	309.34	303.8	309.07	312.2	310	302.42	308.98	307.35	302.61	310.95	314.96	311.6	307.62	301.71	301.12	307.7	304.23	307.28	311.9	304.11	296.67	303.53	310.66	298.28	303.75
305.32	302.99	310.24	300.11	309.85	307.24	304.03	297.79	303.19	312.6	295.18	305.98	303.09	304.98	300.25	304.98	300.83	306.19	301.74	302.56	310.31	302.37	306.34	305.64	301.28	298.39	312.75	301.6	307.96	302.04	308.84	303.41	303.89	299.98	302.12	300.89	310.33	295.74	311.13	306.41	306	303.66	308.68	302.08	305.5	303.3	301.8	302.04	301.62	307.47
299.62	302.95	302.64	304.48	304.66	297.45	304.3	304.42	301.58	309	301.93	308.35	298.65	299.9	306.57	300.38	303.91	300.57	299.26	303.7	299.62	310.47	306.55	309.55	297.32	300.85	305.32	300.28	298.71	307.31	296.87	301.22	304.68	293.2	299.75	306.35	309.49	302.75	306.26	296.47	299.16	299.48	298.06	303.59	306.91	304.73	297.84	301.06	299.94	305.34
312.33	311.17	312.61	315.79	322.06	311.49	317.28	311.87	312.53	314.54	311.62	320.79	314.22	302.51	317.74	314.13	315.28	317.28	311.23	312.07	316.87	312.9	315.3	312.88	311.22	317.25	314.58	317.18	308.82	310.4	312.51	321.41	312.42	316.69	315.16	309.14	313.63	314.32	317.45	309.18	314.13	316.49	313.46	314.76	316.74	309.54	316.58	309.91	314.59	306.29
312.35	317.61	318.15	317.74	312.3	307.94	314.6	309.94	304.45	313.15	312.04	305.49	312.03	310.8	309.57	309.09	318.6	308.07	317.25	312.25	314.24	309.69	312.15	310.36	314.91	313.76	316.32	311.75	315.35	308.48	320.25	305.71	322.31	321.44	307.89	310.1	316.4	313.51	309.9	308.37	312.67	311.56	309.15	311.53	315.02	315.14	323.21	316.3	310.59	313.56
302.05	298.7	291.96	298.27	297.79	300.01	296.41	305.46	303.83	302.17	297.64	303.45	300.55	300.7	304.13	302.56	296.07	297.08	304.3	299.7	294.77	294.03	301.67	303.39	294.07	301.79	298.06	300.97	305.78	300.04	301.05	294.44	301.64	295.46	296.87	298.9	305.52	303.33	299.87	297.02	304.62	295.81	302.56	294.16	298.11	305.14	297.62	304.58	298.98	288.73
309.29	306.54	312.64	309.77	307.24	314.82	308.19	313.8	304.45	301.47	307.73	300.13	306.98	309.68	306.73	310.47	302.34	304.55	308.73	309.35	298.35	306.26	305.87	306.92	309.95	306.97	316.69	301.7	314.99	305.71	308.24	314.92	312.91	306.79	308.43	308.54	304.78	308.74	302.06	308.82	311.67	307.58	304.15	310.97	311.13	306.23	316.63	308.02	305.83	308.15
319.34	320.66	318.6	315.92	321.12	322.46	320.51	313.22	317.92	314.84	317.39	325.7	325.85	327.15	320.13	312.1	318.26	318.28	313.63	314.81	325.85	316.32	320.61	310.79	316.13	312.59	318.26	315.76	311.4	312.5	324.81	313.83	320.86	311.95	312.18	324.33	323.99	317.17	323.17	316.21	318.7	315.04	318.6	318.43	320.15	314.58	326.01	321.9	318.66	322.64
304.28	301.88	307.37	297.51	303.15	300.24	306.12	306.6	302.46	302.79	299.21	306.38	304.8	292.7	298.46	302.01	300.66	297.57	305.72	298.23	294.77	297.96	303.46	298.97	307.65	297.24	301.41	297.2	298.19	295.38	299.35	303.11	307.02	295.25	300.85	299.59	302.19	303.43	301.72	298.71	299.96	301.53	307.86	308.36	296.05	299.23	311.34	296.13	308.01	294.97
314.27	318.04	314.3	306.93	314.19	308.27	308.38	313.56	303.74	314.02	313.4	320.29	314.34	317.51	307.3	314.62	312.02	312.78	310.67	312.41	313.88	307.4	317.15	314.08	312.56	313.07	314.29	310.77	309.75	319.19	307.75	315.01	310.22	313.4	315.37	310.07	313.28	311.67	314.25	314.72	309.77	309.69	312.62	310.52	307.17	318.27	311.54	316.84	319.87	315.84
312.2	310.12	302.19	307.1	308.33	297.62	304.13	304.29	304.75	303.88	302.84	301.22	302.88	307.47	307.24	302.68	310.34	304.82	309.72	307.22	306.53	307.38	299.22	306.11	307.29	312.17	300.15	308.77	307.21	306.43	304.67	306.48	300.05	302.86	308.96	302.96	311.49	310.55	308.76	305.34	307.39	305.69	300.6	299.3	308.14	305.63	299.82	300.18	307.07	298.97
300.38	306.07	305.06	309.52	303.38	314.13	310.3	307.8	308.78	307	306.5	305.58	307.61	309.17	311.6	310.78	309.96	311.47	307.46	306.75	305.2	314.74	310.99	308.38	311.66	307.35	306.35	306.42	309.95	306.79	315.49	304.55	310.01	303.01	307.46	310.22	306.45	306.8	309.36	309.41	305.91	304.44	303.48	316.07	314.94	306.83	304.77	304.93	308.27	304.57
306.71	298.24	307.5	299.17	301.67	303.68	299.49	304.03	303.49	308.03	300.6	302.58	309.36	298.13	297.38	296.04	305.89	295.32	306.66	311.2	304.79	310.59	304	302.76	303.3	297.29	297.76	302.8	301.31	304	300.75	298.78	303.61	297.83	305.21	300	302.37	302.66	301.08	300.43	301.88	303.06	302.03	303.02	300.37	301.73	305.68	307.26	311.23	296.52
306.03	308.38	299.19	305.51	298.56	305.34	298.37	303.63	300.46	294.82	304.35	299.34	302.34	301.16	298.09	304.4	307.18	305.13	292.79	300.04	301.32	302.42	301.41	301.77	303.2	307.84	295.84	296.26	302.87	302.07	297.63	303.32	309.71	302.76	315.34	307.25	303	301.45	303.54	301.68	305.12	309.05	302.34	301.91	301.46	304.68	306.64	302	301.36	291.17
322.22	310.08	313.15	318.04	319.47	313.8	308.9	315.57	315.18	315.99	315.4	309.16	312.44	310.26	309.04	316.24	312.15	312.81	311.15	311.66	309.16	313.72	315.08	306.49	315.71	317.1	308.84	319.41	305.88	312.13	316.51	316.43	317.03	315.64	318.48	309.72	312.5	311.1	309.32	319.37	313.23	307.12	306.86	312.19	320.51	310.76	316.53	314.73	308.36	309.86
295.43	292.67	302.94	290.82	301.18	291.01	301.06	293.94	295.3	288.1	295.15	297.24	300.1	301.57	295.24	299.79	296.55	292.31	298.49	290.55	291.21	296.17	298.68	295.03	292.51	294.33	295.21	292.34	294.31	303.14	289.14	292.49	298.44	293.85	290.4	297.02	293.7	295.68	295.71	294.97	300.3	292.14	300.87	291.84	296.93	296	300.4	294.99	293.69	296.37
314.98	318.77	321.16	319.99	318.96	320.58	320.6	317.94	315.77	320.9	321.5	317.4	323.06	313.43	308.72	316.9	315.79	314.41	317.57	316.62	322.68	319.04	323.54	317.03	317.86	316.6	322.19	314.14	322.18	318.24	314.58	311.3	318.96	315.93	322.09	316.87	321.22	323.57	316.29	319.74	318.44	319.06	313.89	312.41	317.71	314.28	318.04	316.01	317.01	315.82
314.11	322.07	310.86	307.33	316.03	316.74	313.99	312.29	317.88	315.78	323.93	324.24	313.2	314.07	321.38	317.07	314.16	314.63	318.18	314.51	316.54	317.91	310.35	319.64	312.53	320.45	323.11	312.24	318.58	315.19	313.62	311.55	310.81	312.5	311.42	315.84	319.3	316.67	311.31	311.88	317.69	318.4	315.32	314.45	322.2	322.88	317.3	322.58	318.98	311
298.27	300.02	300.8	305.68	315.45	306.13	305.74	301.33	305.54	304.38	292.54	301.76	307.02	300.4	302.87	307.24	308.62	303.79	294.72	306.98	297.28	302.61	305.96	308.55	296.46	305.17	306.73	308.48	295.76	305.27	303.59	302.1	294.69	307.27	302.92	300.93	305.33	305.65	301.86	305.64	308.16	305.66	313.79	299.28	308.13	309.11	308.08	304.33	299.06	298.12
288.8	298.36	296.51	291.45	290.91	295.1	295.52	298.67	288.73	289.75	296.13	301.07	292.4	295.52	295.98	295.21	301.35	297.49	293.11	292.95	295.15	299.5	299.51	292.07	292.22	291.97	297.7	296.54	297.26	293.28	293.71	294.72	299.4	295.03	293.47	295.73	295.58	297.19	288.9	298.42	286.92	295.8	300.23	297.99	293.7	294.75	297.61	296.62	296.46	297.34
305.39	301.89	305.04	305.88	306.57	304.86	298.9	303.23	300.86	307.11	308.4	293.23	307.08	306.72	306.34	302.49	308.93	298.45	303.79	303.76	301.43	308.96	308.02	297.25	304.51	309.51	301.38	303.36	300.07	304.7	305.62	299.51	308.36	300.84	310.69	307.86	306.42	305.1	305.51	297.13	304.73	303.37	301.7	297.49	309.81	310.06	300.53	301.01	301.05	303.36
312.36	306.8	314.61	307.93	305.22	304.59	306.29	315.54	310.66	313.48	314.65	310.57	307.52	314.18	312.6	309.37	309.54	311.94	315.53	299.58	316.01	309.25	307.89	302.18	306.91	312.2	313.49	308.77	310.45	317.75	310.45	307.82	311	311.49	312.9	313.42	308.16	307.57	310.31	316.35	316.5	308.97	313.82	312.67	317.76	313.29	314.59	308.17	304.43	309.2
305.34	301.4	294.48	302.46	292.38	303.01	298.75	302.48	299.44	300.65	299.13	302.71	297.85	302.56	299.7	300.98	298.57	303.62	300.39	305.97	302.9	294.45	308.27	297.95	304.56	299.48	298.9	303.16	302.69	303.32	298.6	304.75	294.8	299.34	290.82	290.51	297.65	302.19	300.59	304.04	294.05	299.85	300.08	299.6	299.13	300.05	296.09	304.41	305.33	301.59
309.09	316.96	313.88	314.84	315.16	313.52	312.68	316.35	313.94	317.37	308.89	314.64	313.87	311.7	317.74	321.58	308.42	315.02	310.36	314.97	319.21	306.81	311.76	312.79	314.43	312.13	313.25	317.4	313.59	310.68	314.26	318.23	312.78	314.12	317.5	311.43	312.27	313.33	312.19	314.34	312.33	320.51	315.82	316.18	305.74	313.26	315.19	312.02	310.1	319.55
304.26	296.78	301.54	305.3	302.3	309.36	303.36	305.96	301.35	306.44	304.81	308.5	304.07	306.39	303.8	309.7	306.37	305.82	311.51	307.2	302.41	308.63	303.82	308.96	303.93	306.44	298.9	302.95	303.38	310.51	306.31	307.24	312.06	307.91	309.56	306.87	299.17	305.84	300.85	303.15	308.85	309.07	293.97	305.44	301.71	301.46	303.71	295.91	297.61	306.28
309.16	297.72	301.92	303.02	302.14	295.98	308.21	297.79	302.24	303.58	303.53	305.85	303.69	304.59	306.82	301.84	305.59	304.59	296.91	303.74	297.86	304.01	298.64	303.46	307.9	298.75	312.58	301.56	306.01	299.37	302.46	301.01	302.67	298.7	298.64	305.3	294.97	297.16	302.8	289.32	303	305.61	301.45	304.35	302.88	305.16	302.3	302.06	303.33	298.88
316.95	320.85	315.73	320.66	318.5	321.68	308.84	318.73	318.11	314.26	320.37	319.91	306.42	320.06	313.15	314.6	323.81	316.02	321.87	319.67	314.97	316.9	310.37	311.19	311.99	327.18	322.56	317.85	318	325.19	324.51	320.63	316.55	317.83	322.59	314.31	312.88	319.27	311.96	320	314.03	316.7	323.64	315.44	315.51	316.34	317.22	315.41	319.55	313.71
313.45	310.17	320.53	318.42	317.81	314.79	307.45	323.28	315.91	313.14	324.25	311.54	311.72	311.96	313.09	311.23	311.85	318.29	318.92	314.47	318.7	314.62	309.7	314.19	316.31	317.95	319.38	307.18	314.6	312.88	317.23	313.61	310.01	323.4	316.4	316.59	317.59	311.48	318.43	318.17	317.69	316.95	307.75	314.36	315.58	316.59	318.75	308.74	310.12	321.88
320.64	309.36	312.05	317.95	306.05	320.52	320.87	315.74	313.68	315.39	316.1	313	318.13	314.37	315.95	319.23	316.25	312.3	318.21	315.54	310.95	314.38	318.68	315.46	317.4	316.46	310.56	317.16	313.36	315.03	313.21	317.66	321.8	314.29	311.08	312.3	312.3	313.23	306.79	316.67	319.31	314.76	318.6	321.51	313.45	306.6	324.27	312.92	316.05	318.9
297.18	304.42	303.53	302.23	296.2	298.14	293.95	296.73	294.33	298.19	292.07	289.77	294.09	301.18	296.87	308.1	300.48	299.62	299.97	297.28	301.42	294.29	290.57	303.51	298.91	297.65	293.04	296.57	296.45	295.13	297.84	302.92	294.9	299	300.33	299.59	300.81	297.6	298.72	305.18	293.35	298.5	300.79	299.84	293.06	294.11	291.04	297.36	297.31	291.06
314.27	314.37	313.7	305.07	313.22	308.18	311.45	314.55	309.77	315.16	316.55	313.12	316.73	309.03	309.81	313.09	307.3	314.24	314.72	313.81	312.3	311.65	315.89	317	312.83	317.01	312.22	304.31	316.33	313.04	310.19	313.05	312.53	313.26	321.98	308.86	307.41	320.24	312.19	310.19	314.6	313.22	316.54	307.83	311.85	316.05	311.04	311.14	319.11	305.72
300.92	301.96	306.21	312.55	299.06	305.42	302.95	297.54	307.67	296.31	304.4	303.02	306.89	307.29	300.97	298.29	301.82	304.55	298.88	300.81	308.25	301.7	306.5	299.12	306.31	309.89	301.71	297.28	299.99	308.97	301.91	301.98	308.41	305.57	304.36	305.63	298.95	302.08	309.96	296.96	302.85	301.98	306.42	307.55	300.29	305.92	310.94	302.51	300.56	301.19
296.61	294.31	295.25	298.48	292.7	298.86	293.58	300.3	295.51	289.31	299.25	289.87	297	297.89	291.09	297.75	295.59	290.62	295.59	300.12	297.64	294.4	293.76	300.2	298.17	304.61	296.63	295.64	298.7	296.13	291.37	296.36	295.55	288.44	301.39	293.86	298.75	298.79	296.33	290.95	293.71	301.75	298.76	298.26	295.75	297.58	296.09	296.22	297.4	297.69
297.61	303.52	299.62	303.98	307.17	302.44	312.78	299.46	307.4	307.6	311.58	310.96	303.3	302.49	305.28	306.54	307.42	305.93	302.91	299.42	309.73	310.53	308.9	309.32	297.21	304.35	302.42	302.99	298.8	304.33	309.56	302.38	304.78	309.84	311.67	315.24	308.41	316	307.6	308.3	306.2	304.6	307.75	305.25	304.69	308.3	301.68	296.22	303.03	304.35
302.01	301.81	304.63	303.29	307.85	301.65	299.09	301.93	304.9	302.79	300.94	297.53	299.61	302.28	297.79	300.31	307.49	300.41	304.36	306.14	303.61	308.19	303.7	309.38	311.27	305.15	303.83	304.34	304.49	304.8	302.94	313.29	299.39	303.6	297.52	306.73	301.04	306.39	303.39	303.15	302.49	304.56	307.64	305.1	303.52	308.87	305.68	300	302.15	301.42
305.61	304.19	299.96	302.51	301.2	303.86	296.35	307.92	297.78	301.78	296.25	304.35	300.28	297.6	306.96	300.89	303.08	307.19	301.09	306.8	308.44	301.21	295.52	302.04	298.73	307.97	302.46	306.15	301.44	301.86	296.89	299.54	302.59	307.2	300.47	304.88	304.35	297	300.91	301.09	301.51	306.75	305.56	298.24	306.29	308.5	296.67	300.17	306.21	305.65
299.17	297.68	300.89	301.75	304.52	309.56	300.8	302	301.88	298.82	303.27	296.27	297.83	307.89	300.05	302.51	302.47	295.29	305.59	301.59	294.42	297.26	299.92	299.84	297.99	302.46	297.77	296.26	297.85	295.6	296.76	290.91	302.65	294.8	305.06	302.09	301.59	303.94	303.95	301.53	304.18	297.21	299.35	305.33	301.46	298.72	298.71	300.85	301.5	301.35
325.85	330.78	318.15	327.62	327.91	326.26	320.08	320.79	327.75	327.43	328.57	323	331.15	322.43	326.77	330.83	327.94	329.34	330.27	324.89	327.39	326.71	329.62	323.21	328.16	331.76	322.74	321.62	330.29	327.11	328.05	322.64	328.25	321.82	325.75	322.84	330.83	334.77	328.34	321.75	331.99	332.77	326.29	325.68	329.93	327.57	328.56	327.81	325.74	329.2
290.34	288.87	295.4	290.23	299.05	287.66	300.54	295.23	295.31	290.96	299.47	298.49	296.17	291.68	293.36	302.73	291.04	299.28	291.48	293.95	301.24	299.62	294.32	286.52	289.16	295.39	298.46	301.19	291.69	294.37	299.29	291.54	295.25	295.45	288.05	309.41	296.82	293.55	298.02	294.77	300.02	296.48	295.83	293.33	291.77	298.23	292.59	290.8	300.49	297.39
309.27	315.31	315.3	315.58	315.18	319.33	315.42	318.36	312.07	321.17	308.12	316.16	321.7	318.3	319.73	312.73	313.93	315.79	315.93	305.65	316	303.25	311.48	311.37	313.2	315.41	313.4	316.36	311.98	313.99	317.55	316.28	316.38	315.35	311.72	318.67	326.19	305.85	311.18	311.89	316.85	316.31	317.04	314.94	315.78	315.53	313.95	313.33	317.16	319.72
318.03	312.15	316.28	310.82	312.73	311.6	309.81	315.74	317.72	317.69	307.85	322.45	323.83	312.93	314.2	314.99	307.33	316.91	310.1	318.16	319.12	314.13	315.53	320.81	312.87	310.52	314.66	311.61	310.03	311.94	307.08	317.93	319.85	312.78	319.24	313.52	317.58	309.6	307.46	311.34	316.61	309.91	311.23	314.41	317.11	314.41	313.95	311.64	318.56	322.64
311.62	324.99	320.63	318.82	317.55	312.98	319.26	313.85	312.94	316.96	316.55	316.85	321.93	312.48	321.15	318.99	323.13	317.82	316.7	319.54	319.65	320.59	322.95	316.84	312.73	317.29	312.9	315.78	317.97	321	316.78	317.24	317.62	324.53	325.18	323.56	317.49	319.66	321.95	323.02	323.06	317.32	325.69	314.76	321.25	317.34	316.61	327.07	317.78	325.06
317.02	314.4	318.3	314.15	320.03	317.12	317.71	317.12	318.66	306.44	316.67	317.52	317.66	311.64	317.59	319.81	325.17	317.06	310.78	317.48	315.8	318.15	316.37	321	321	313.82	312.5	315.54	314.68	324.59	327.11	320.52	313.11	320.23	316.41	315.39	315.89	318.24	326.53	321.82	319.45	316.32	315.89	321.91	319.18	314.22	307.75	316.29	311.44	324.72
316.73	315.57	316.61	323.51	322.54	322.6	324.05	322.23	316.48	320.71	323.73	316.74	319.12	322.28	330.25	312.05	321.33	316.41	315.08	314.14	321.18	314.41	311.61	314.09	321	318.63	323.98	322.3	321.9	320.79	316.55	313.23	320.94	316.88	312.6	319.09	314.21	305.54	310.57	313.21	312.56	318.49	319.71	320.58	319.34	316.37	316.38	315.32	316.27	314.51
306.89	303.07	307.19	307.15	301.17	298.53	299.68	302.39	311.55	301.95	302.9	304.91	305.79	298.09	305.85	298.48	298.31	303.78	309.13	305.03	299.88	311.52	305.75	309.14	300.47	302.51	305.74	300.09	300.7	304.58	305.94	303.35	308.92	303.69	312.83	305.34	307.65	297.34	307.26	308.96	300.59	301.64	305.85	303.86	303.19	308.32	309.54	303.61	304.16	310.71
324.18	323.96	326.97	327.85	328.21	327.87	321.75	320.89	325.5	320.22	325.44	320.28	331.36	330.52	336.05	330.93	323.68	323.75	326.54	324.97	322.48	327.25	329.07	330.23	323.9	324.89	323.14	326.35	328.33	322.97	328.42	328.92	328.3	324.37	319.41	328.75	330.49	319.85	324.76	330.61	328.1	327.57	325.96	332.35	333.07	335.43	328.9	323.78	323.21	326.7
298.32	303.84	301.67	298.05	299.42	303.31	301.46	292.92	303.91	300.49	303.1	301.17	297.28	303.67	302.16	293.68	307.17	300.32	293.26	300.84	306.64	300.62	303.39	300.46	298.22	306.99	309.66	301.79	302.62	303.51	302.95	303.6	302.72	301.82	297.46	297.56	303.59	292.9	308.44	302.42	302.59	303.57	299.76	300.53	302.07	309.59	297.99	302.11	306.48	302.65
308.75	314.58	311.04	308.87	308.1	314.43	315.99	311.86	311.99	312.1	307.32	310.33	309.73	313.34	318.26	317.03	308.97	313.02	306.86	314.54	311.3	311.08	305.08	314.15	308.03	310.43	313.71	311.41	311.8	306.01	315.35	311.37	321.57	311	310	312.88	306.17	315.44	312.12	319.73	313.22	313.19	313.55	318.16	315.01	315.93	307.06	315.58	309.42	311.45
312.53	315.51	314.24	318.58	322.41	319.95	323.52	322.01	318.91	318.24	318.57	315.14	317.6	322.32	313.56	319.44	321.72	322	310.7	307.79	320.91	309.15	313.78	320.7	316.07	311.91	317.08	313.97	315.85	308.22	310.65	321.39	316.38	320.23	320.97	313.32	320.86	322.23	312.89	314.05	322.56	320.31	316.01	312.68	312.4	323.25	322.63	322.65	315.56	317.64
302.79	301.06	299.87	303.26	297.58	302.48	297.74	302.55	299.99	302.66	308.56	304.24	302.72	302.97	300.3	300	309.95	306.05	301.84	303.66	304.38	310.28	310.68	309.42	304.89	310.11	301.79	302.86	299.64	299.33	309.55	303.25	303.03	302.21	299.93	302.51	307.72	290.82	306.53	300.68	312.89	302.35	305.35	310.67	306.82	306.57	297.57	302.11	306.85	309.96
295.54	300.03	293.59	302.29	295.07	301.5	296.9	291.54	290.08	302.61	293.94	297.81	299.35	294.56	298.51	302.85	298.12	293.19	302.02	293.47	300.08	296.65	295.42	295.3	294.05	298.43	294.32	293.43	297.27	302.74	304.96	302.92	295.03	289.72	300.95	291.28	292.22	296.04	293.63	300.31	303.35	296.63	292.72	296.85	295.28	295.41	298.93	294.89	300.71	293.25
304.64	312.55	306.15	300.21	297.97	306.43	303.26	307.18	303.74	306.97	306.21	297.49	296.15	305.69	299.72	307.5	296.87	305.77	303.29	299.54	305.58	308.29	303.39	308.69	299.88	305.98	305.57	310.06	303.18	305.55	301.3	315.38	304.37	308.08	298.88	302.05	301.66	296.9	303.34	307.39	308.72	304.27	295.18	303.29	297.5	304.56	307.38	304.98	304.35	301.02
302.83	301.51	310.64	302.65	303.97	306.34	302.91	305.58	301.5	311.18	306.05	298.69	303.75	305.45	299.11	305.25	304.47	305.21	302.49	309.61	306.66	309.52	295.86	297.92	304.35	314.64	301.58	305.32	305.45	306.24	303.76	307.84	309.55	311.12	307.44	307	303.18	304.31	297.08	295.62	303.31	301.81	300.45	306.57	310.39	304.72	310.44	302.49	301.28	306.86
298.12	301.39	298.99	296.6	304.35	295.62	303.46	297.37	297.5	301.44	296.42	300.19	300.97	297.81	300.38	295.93	296.52	303.24	302.37	298.8	297.2	310.91	303.31	300.26	302.6	298.95	301.37	304.18	302.08	302.91	296.18	299.08	310.78	299.85	300.84	302.28	292.97	306.93	299.69	300.67	293.12	305.17	301.39	299.47	297.73	299.27	301.54	304.34	291.88	299.94
321.21	323.92	317.52	327.95	322.12	327.66	327.5	316.75	322.5	319.03	323.56	318.78	324.13	322.81	321.97	324.09	330.97	318.48	325.71	324.84	324.85	318.79	322.49	327.24	325.95	323.26	330.06	319.83	319.74	324.3	322.52	323.85	327.99	328.53	331.41	322.67	321.52	322.12	327.21	319.63	326.08	326.42	325.77	324.66	316.6	322.1	323.53	329.56	324.22	333.15
331.95	326.34	318.58	324.21	319.43	326.21	318.74	324.08	318.22	324.17	330.3	317.57	324.33	327.67	320.98	321.63	328.29	325.22	317.9	316.86	321.1	319.13	328.79	322.67	325.44	328.68	325.15	319.88	323.71	324.93	323.75	326.12	322.32	319.97	324.55	325.37	319.5	317.54	320.91	315.12	330.16	328.45	330	327.59	328.91	327.34	320.32	323.77	323.94	321.28
312.52	296.02	302.91	306.78	302.04	306.23	307.96	306.72	304.04	307.48	301.26	303.72	307.01	301.3	300.76	301.26	298.51	304.83	305.43	302.2	297.55	303.42	295.51	292.37	308.07	305.95	299.78	301.83	300.76	304.98	299.92	308.48	308	300.4	306.65	302.8	300.43	301.2	308.25	300.97	299.95	303.25	308.66	304.55	293.5	303.39	302.03	304.62	297.95	301.08
294.94	291.92	292.35	293.29	298.44	291.66	301.64	291.02	302.02	291.15	290.02	299.06	293.86	289.85	302.91	298.21	297.03	298.76	292.17	297.63	295.72	294.72	292.35	290.44	301.15	294.1	286.05	293.5	292.72	296.08	289.2	284.42	294.81	292.87	296.04	292.45	290.32	293.91	291.48	294.32	288.78	290.57	293.64	293.79	291.94	291.35	293.37	300.14	290.52	291.23
314.5	317.78	318.45	315.97	315.21	319.47	314.1	309.78	309.87	312.55	321.58	315.74	311.86	320.5	316.29	312.01	318.52	320	301.83	309.48	315.13	307.37	312.72	314.47	311.1	318.36	313.29	313.16	314.2	309.79	312.35	312.22	309.95	308.29	316.93	310.05	313.14	314.07	309.35	323.07	316.72	308.58	317.34	318.19	313.83	307.36	312.6	310.47	307.85	317.62
298.44	302.79	296.69	300.4	303.2	299.22	302.21	300.86	302.35	303.6	303.9	300.83	309.85	292.18	304.56	300.31	300.26	297.69	300.15	301.97	306.3	296.19	301.49	297.08	302.57	292.34	304.22	303.4	295.89	293.9	304.71	299.49	299.07	302.08	304.28	302.05	299.06	301.49	294.66	303.35	308.3	297.9	301.49	295.68	299.22	304.54	301.23	303.81	308.34	295.6
309.92	302.75	308.71	312.16	309.6	307.91	311.03	305.48	306.26	307.2	311.88	304.66	307.42	306.32	313.79	308.21	307.69	301.95	315.31	311.87	302.97	310.45	310.44	307.23	304.05	304.84	307.42	315.66	308.1	310.59	308.49	309.02	311.28	315.63	311.92	305.82	313.7	308.32	310.27	306.77	305.71	312.92	315.32	311.42	311.57	308.97	309.81	305.73	312.45	310.18
315.95	311.58	316.99	315.56	317.79	313.98	317.94	308.58	312.42	308.17	313.85	307.99	306.03	319.06	307.91	313.02	307.06	313.51	313.39	314.65	309.05	311.19	318.11	311.57	310.99	306.71	315.51	315.91	315.34	320.83	315.8	312.17	319.01	317.87	313.07	313.74	312.35	319.64	314.9	319.27	309.6	311	318.11	313.27	318.7	308.88	311.88	317.36	315.61	310.72
328.91	318.45	322.96	327.25	319.41	327.72	316.88	322.35	324.31	323.9	327.41	331.06	329.02	324.97	324.92	324.69	331.67	321.97	321.11	324.39	324.58	327.61	330.01	324.4	330.09	333.93	324.62	327.35	330.01	324.98	332.59	322.35	324.08	323.57	329.1	323.3	326.66	322.92	322.26	330.88	326.98	319.67	324.12	320.74	327.67	328.49	329.89	327.34	319.16	326.7
311.22	310.98	313.92	319.1	316.73	312.29	318.74	313.63	318.59	314.37	312.9	317.06	317.09	321.68	311.57	312.06	317.29	311.22	320.84	320.77	317.74	307.49	319.78	315.2	312.12	316.23	317.06	310.86	313.37	313.67	317.58	314.76	317.12	325.13	315.99	323.93	313.59	318.01	319.54	316.56	312.77	324.06	313.06	318.66	315.1	311.8	313.14	315.48	325	317.6
316.73	315.27	308.69	318.97	313.28	316.64	311.83	311.49	318.59	314.53	314.62	298.84	308.73	316.47	314.4	319.57	312.28	311.2	316.31	310.75	311.83	316.93	313.57	313.9	314.22	308.36	313.74	322.17	313.59	319.52	316.88	315.04	314.28	314.73	315.03	314.88	311.88	320.13	307.77	314.36	311.39	316.57	321.24	308.36	313.42	312.66	313.23	313.43	317.68	315.21
306.76	301.89	305.99	300.41	298.66	304.49	300.17	303.72	305.19	310.06	303.88	294.08	302.52	301.88	297.98	298.39	296.98	302.12	303.57	304.41	300.02	301.48	304.16	298.54	297.49	301.17	303.42	304.21	303.91	307.35	302.38	302.46	297.69	297.76	304.38	290.43	296.14	305.87	297.77	305.76	309.8	297.36	299.14	306.1	308.09	299.7	296.62	297.28	304.87	299.12
315.04	309.61	312.19	315.73	319.86	314.25	309.77	311.07	307.96	317.46	315.84	308.94	317.1	306.79	313.26	312.18	315.46	308.3	318.98	312.69	316.76	314.99	313.97	317.46	318.92	314.27	314.07	316.35	313.39	312.96	315.17	311.75	316.21	316.25	314.25	312.74	307.35	312.88	316.3	318.66	315.93	313.39	319.75	313.72	314	310.41	313.84	320.24	308.8	320.19
321.72	324	320.57	320.29	320.82	327.37	324.41	324.27	324.67	325.31	321.94	319.65	322.44	323.5	330.98	322.32	323.08	323.01	323.59	328.92	325.3	325.71	324.11	321.6	322.75	318.23	324.52	328.38	326.91	319.8	328.61	331.29	326.73	326.17	323.67	318.75	328.75	323.43	325.97	324.97	324.13	322.76	325.83	318.39	322.2	321.42	329.36	320.47	322.14	328.03
317.69	311.23	317.01	316.12	312.38	312.47	316.52	317.22	319.48	319.83	322.91	313.59	317.84	311.99	316.93	308.49	313.06	316.76	323.26	312.58	318.44	320.21	317.89	315.73	318.41	318.31	317.73	320.4	321.74	316.36	317.18	316.36	313.59	310.8	316.77	305.88	313.81	319.93	316.33	318.97	310.61	319.92	314.78	324.7	313.48	318.8	314.28	325.23	316.14	311.63
295.64	304.4	297.99	301.69	307.68	301.19	304.56	297.65	292.5	299.14	301.02	298.96	298.23	293.46	297.41	296.33	303.97	303.11	306.04	301.18	297.85	299.76	294.2	308.77	300.84	306.07	300.34	304.03	296.84	292.5	296.34	299.15	295.1	300.03	305.32	301.23	298.64	302.87	301.82	305.19	297.27	298.34	297.49	305.05	300.74	308.1	301.99	301.19	296.94	301.11
310.95	312.88	310.18	319.94	320.52	310.21	314.47	304.46	308.36	306.84	308.77	307.75	322.39	303.4	309.06	307.61	306.08	307.02	310.69	311.41	311.37	309.69	309.3	311.5	303.02	311.81	309.89	321.5	311	313.85	315.62	304.53	307.37	314.83	312.52	310.72	308.05	309.79	308.62	313.65	314.98	311.02	307.58	309.78	309.63	315.73	310.61	311.21	313.92	305.93
289.34	304.37	294.78	301.26	303.21	291.52	298.29	303.68	294.87	306.75	300.86	290.59	302.85	304.33	299.43	300.89	307.29	300.86	298.36	299.6	302.77	295.65	302.44	295.22	296.01	296.19	299.41	298.41	301.04	301.88	297.84	300.41	294.64	303.76	302.45	299.91	296.95	296.52	303.03	296.27	298.84	302.38	302.67	301.24	304.12	295.87	299.93	302.15	302.17	297.83
309.92	318.48	312.63	315.15	306.74	316.31	308.78	309.97	318.69	307.73	315.24	315.07	308.29	317.94	316.24	312.96	313.77	313.86	313.99	314.45	312.51	310.46	321.52	316.13	308.6	317.3	315.62	313.42	322.59	311.49	320.52	318.18	311.44	311.13	321.91	316.32	320.71	308.43	309.69	317.79	306.41	320.4	314.58	316.51	311.49	312.9	310.42	312.55	316	316.77
313.98	312.31	311.32	318.64	315.28	312.15	320.7	316.27	322.43	311.89	319.69	309.43	317.2	320.04	312.99	312.65	316.25	314.72	315.77	317.72	310.52	317.67	322.85	308.41	317.05	316.08	313.79	311.66	316.02	318.02	313.04	320.99	314.5	315.67	315.57	309.4	309.43	312.48	310.8	320.28	316.32	312.72	320.13	310.09	316.48	319.46	309.25	307.32	317.54	315.12
307.64	321.09	310.33	312.07	311.94	311.61	313.5	311.34	313.47	311.91	308.74	311.42	315.29	312.45	313	315.28	315.41	313.74	313.9	315.98	314.04	304.5	316.59	315.5	321.57	311.11	313.75	315.42	313.78	315.42	317.79	313.56	310.8	316.02	316.86	310.78	309.61	311.94	315.92	315.33	309.56	320.8	313.66	312.01	316.43	307.26	309.44	316.83	311.35	313.8
316.24	313.61	313.93	314.94	314.58	308.32	316.82	316.09	310.7	315.8	309.98	315.68	315.69	309.61	307.2	314.5	314.62	314.31	313.23	308.83	316.18	308.86	313.08	320.51	314.84	307.45	321.63	310.18	318.09	322.96	321.18	315.58	317.1	320.04	313.69	318.5	319.44	316.23	318.24	312.72	305.08	314.75	311.6	312.11	309.72	305.97	308.26	320.42	309.32	315.02
324.33	315.22	318.62	324.73	317.86	312.22	318.97	318.22	310.72	310.91	313.33	314	311.32	312.21	318.71	316.18	322.65	314.04	318.25	315.03	309.31	313.59	308.56	317.45	315.83	316.27	315.19	313.38	317.41	320.63	318.6	323.51	313.25	317.82	320.58	313.42	320.73	316.51	311.37	324.65	315.03	312.97	317.75	308.19	316.69	316.43	312.28	317.18	319.04	322.64
304.81	302.91	304.39	310.5	298.72	296.27	309.81	296.44	309.31	307.04	301.02	303.51	299.79	300.49	301.64	304.61	300.9	305.49	307.34	311.26	307.42	304	310.03	301.75	305.23	301.19	305.77	311.03	298.18	300.66	306.27	303.67	305.48	302.68	305.77	299.86	301.1	305.34	307.41	304.17	299.28	303.7	308.01	308.57	303.74	302.46	301.82	302.57	311.17	305.13
298.78	306.79	294.72	297.67	308.56	306.35	301.76	297.56	302.77	303.14	298.91	301.23	305.9	303.15	301.89	304.01	308.14	304.87	298.41	298.45	303.24	302.63	309.8	303.5	305.64	303.66	302.74	305.8	302.47	305.16	300.39	311.99	307.19	304.72	306.18	302.16	292.58	303.74	303.87	304.59	305.98	298.32	307.85	297.83	309.45	310.81	294.75	298.78	302.41	303
324.68	336.54	327.69	322.3	325.24	330.05	325.21	326.64	327.19	317.67	325.21	331.05	328.65	329.39	327.91	325.86	326.97	336.21	328.64	325.44	332.47	322.81	324.54	320.78	333.57	326.32	333.03	329.4	318.7	328.61	319.78	333.16	326.55	325.78	334.73	322.85	322.03	323.83	326.2	328.21	322.71	323.83	322.36	330.57	328.86	324.56	327.73	328.87	319.99	332.84
306.31	304.5	308.49	302.56	306.59	307.11	299.7	297.82	301.05	309.36	305.2	300.91	303.94	306.73	306.89	305.21	309.36	303.92	306.97	301.82	303.8	308.15	312.46	304.57	300.71	298.31	308.4	300.1	300.48	297.52	308.84	308.09	302.75	302.68	303.99	303.26	295.8	302.81	300.92	303.83	292.16	310.64	304.66	302.34	295.14	309.4	297.4	298.02	301.15	300.42
299.88	304.05	300.04	302.36	310.81	306.16	306.97	303.19	315.71	306.81	306.78	308.25	299.4	303.46	300.54	303.8	304.47	303.23	300.74	296.82	301.43	309.71	299.48	299.04	302.36	309.9	303.17	302.49	303.94	307.11	300.55	301.27	308.22	299.07	304.37	303.26	308.57	311	304.43	296.97	302.5	306.83	305.81	304.44	305.75	304.77	304.27	307.85	308.24	301.44
301.54	299.47	301.91	302.85	304.32	296.29	308.22	298.39	303.95	309.88	302.68	305.34	302.63	299.78	305.06	303.93	306.75	294.49	303.32	293.6	301.82	311.86	298.38	298.26	298.92	303.81	304.91	306.83	299.84	302.15	303.35	300.64	310.99	299.96	308.2	305.61	306.39	299.6	310.83	299.08	304.24	302.27	304.67	303.74	302.89	304.17	304.52	297.24	305.04	301.61
297.88	296.89	301.77	296.75	301.87	311.09	301.09	293.41	307.38	304.78	302.43	300.25	297.33	296.23	299.05	302.89	299.76	303.81	306.52	306.8	297.83	304.05	303.15	299.14	304.42	301.8	298.3	309.59	299.07	303.49	303.4	299.59	300.57	303.64	298.07	302.69	303.56	305.35	299.86	297.75	303.65	306.06	300.05	300.43	301.5	295.18	301.79	299.64	297.32	301.27
328.65	328.37	323.26	330.04	327.28	319.73	329.33	330.11	317.87	333.77	328.67	324.66	330.69	326.43	321.48	321.97	323.79	325.13	318.8	319.23	332.19	328.56	325.22	335.29	325.28	322.48	325.76	334.49	329.91	328.57	334.87	330.53	325.18	328.09	325.15	324.79	328.34	330.83	332.59	329.33	328.3	324.01	321.32	322.98	323.92	335.85	330.21	327.74	328.71	325.87
302.12	301.63	302.9	306.09	305.15	304.72	300.03	308.72	308.05	307.13	304.66	304.05	302.24	296.42	304.52	303.78	301.51	308.55	305.3	304.77	308.03	310.57	304.57	302.1	303.71	304.62	311.49	303.81	301.8	308.43	299.06	310.71	304.8	312.55	311.12	309.26	304.7	304.43	308.98	302.2	306.39	302.71	303.19	303.79	307.42	299.97	303.5	301.96	300.18	302.73
326.26	329.51	328.99	330.56	330.49	324.82	324.97	322.42	325.45	321.32	329.64	332.16	332.83	323.32	326.99	329.2	330.84	330.42	326.3	323.85	327.85	328.41	328.56	322.81	324.18	327.46	324.01	323.13	327.98	327.9	327.8	323.42	326.78	330.17	327.54	324.46	325.48	328.27	319.72	327.47	323.36	323.64	330.49	333.53	326.51	332.31	323.26	329.41	324.88	329.59
299.72	303.32	309.33	300.79	296.86	308.25	306.11	298.17	297.62	302.66	299.88	294.19	299.8	308.39	299.25	309.3	297.38	299.95	301.18	302.29	294.37	299.07	300.32	294.32	305.17	306.38	301.29	293.84	296.5	298.7	303.48	304.19	300.34	298.84	301.73	308.7	304.23	301.3	295.14	308.28	303.14	298.94	296.03	302.23	296.52	301.55	303.62	301.33	304.7	299.32
294.33	301.06	300.56	291.18	294.85	290.04	298.09	288.72	290.9	288.98	293.22	302.62	298.24	291.77	293.13	296.62	295.41	295.76	301.02	293.75	286.67	291.11	297.19	291.15	293.63	290.31	293.84	297.3	295.76	295.43	293.19	292.34	298.57	305.02	302.49	290.95	298.72	292.25	298.61	296.37	293.99	296.86	294.34	285.24	299.21	295.27	295.75	293.7	294.99	296.24
299.85	296.49	298.11	294.4	305.41	301.11	289.39	290.12	304.68	297.41	298.81	304.86	299.29	303.07	306.4	306.64	306.58	306.61	294.88	304.81	294.84	302.75	299.99	292.95	294.48	295.17	303.07	298.91	299.08	299.02	297.02	308.85	294.39	305.48	301.96	303.55	300.88	300.89	298.36	300.8	293.49	298.94	294.07	296.47	303.32	301	299.38	297.96	304.67	294.4
294.3	296.57	292.23	291.28	297.31	301.54	290.43	298.68	296.87	305.23	292.03	293.28	296.62	294.54	288.81	299.62	286.1	294.46	284.26	284.51	294.61	293.48	290.59	297.46	294.79	298.4	298.84	288.2	293.13	294.28	296.26	296.82	293.37	297.19	290.93	294.6	294.05	295.2	284.35	300.54	293.21	293.7	291.54	295.81	291.17	290.34	289.6	292.58	293.88	290.26
314.74	310.76	313.74	305.21	314.85	320.59	319.5	314.86	307.84	322.06	316.9	310.81	312.15	318.02	313.71	311.07	307.58	321.66	321.68	315.04	314.27	324.87	312.13	316.86	309.88	312.66	314.32	315.01	325.43	312.68	321.03	308.33	318.12	314.9	317.07	312.02	313.66	311.74	320.57	316.26	307.56	318.22	312.69	316.95	315.62	309.69	317.62	315.71	306.61	318.33
299.41	311.49	306.97	302.7	299.6	300.31	301.37	308.14	300.57	305.97	306.97	300.14	304.17	298.5	305.89	304.43	301.37	300.05	304.67	306.36	311.37	299.98	292.72	301.65	297.39	300.74	302.55	305.76	309.46	311.96	300.37	305.91	304.6	300.76	305	304.35	309.61	304.05	303.88	304.04	299.21	301.94	301.83	300.29	303.53	305.49	300.06	303.16	303.53	304.22
301.78	298.89	301.69	300.64	299.41	295.41	296.74	297.32	303.64	303.36	305.05	298	304.46	298.28	297.73	301.8	299.92	296.27	308.19	302.4	302.01	294.78	304.26	304.2	304.25	301.66	298.24	298.05	303.85	302.12	303.64	301.4	294.75	298.95	295.76	296.58	296.16	311.1	298.04	297.58	299.93	300.34	307.05	298.63	302.9	293.38	303.32	301.39	292.75	294.29
300.41	301.27	299.08	300.67	300.63	300.81	296.22	299.1	306.76	298.32	296.72	302.71	298.75	305.88	314.02	301.41	297.86	301.96	306.46	305.71	308.36	307.85	301.97	298.69	302.08	307.36	293.97	305.99	303.2	299.51	305.7	298.8	301.12	302.23	299.08	303.51	302.3	302.06	299.54	303.12	304.68	305.98	303.45	301.38	310.6	303.59	299.93	306	306.69	302.11
291.3	291.51	297.18	303.02	303.5	301.49	288.92	296.28	298.25	291.19	292.65	293.98	297.1	294.79	298.12	292.06	290.97	293.64	295.37	295.87	294.59	292.57	290.66	296.65	290.17	294.62	297.97	294.61	290.58	293.61	304.21	296.09	294.02	297.56	291.91	297.24	295	299.37	296.46	300.19	301.35	298.73	300.68	290.03	296.48	290.7	291.88	292.13	297.95	289.59
300.93	303.66	299.13	302.7	301.33	297.28	302.39	307.23	308.46	303.17	306.37	302.7	305.52	302.03	301.46	301.74	304.99	303.58	302.63	304.53	301.61	303.31	298.88	296.4	303.34	298.58	302.17	307.26	303.06	310.7	305.99	303.51	303.54	306.17	303.58	305.42	305.58	304.69	305.85	304.41	306.4	298.58	303.87	300.89	304.99	304.96	303.48	303.77	303.67	304.08
304.58	305.14	304.66	303.98	307.89	302.34	305.24	298.26	300.75	304.4	299.44	305.96	296.93	311.54	309.96	304.44	309.55	302.6	310.13	298.6	308.71	298.18	301.65	304.11	308.11	308.67	306.72	310.28	299.77	306.21	306.69	311.8	308.54	304.52	300.86	309.66	301.25	298.88	296.37	302.07	303.27	300.76	302.27	299.64	313.93	303.03	303.24	302.47	303.72	304.63
325.46	326.3	328.09	322.16	321.67	327.73	323.18	327.61	327.97	329.67	324.52	323.38	313.63	328.82	325.64	326.3	325.82	320.51	325.59	326.84	323.97	321.24	321.94	329.88	328.46	324.75	334.82	325.06	333.37	325.56	318.83	325.55	325.21	332.96	324.59	326.27	323.39	324.51	323.33	330.32	318.38	326.64	325.75	327.4	327.86	324.27	320.16	322.83	324	328.8
299.18	291.65	295.43	295.12	298.55	290.11	295.4	294.82	292.25	298.86	289.97	292.84	295.59	295.54	298.07	297.34	293.41	286.65	299.6	294.88	288.48	293.94	295.98	297.34	293.46	295.86	298.21	291.91	297.02	295.25	299.93	296.42	287.1	301.95	293.39	295.78	292.73	288.91	297.54	296.43	296.5	302.71	293.22	289.09	289.87	291.44	292.88	291.34	291.91	294.28
309.16	320.93	308.88	312.78	307.98	312.16	309.57	316.1	317.28	312.75	311.68	309.45	309.73	311.9	311.37	312.26	318.47	316.39	310.34	311.7	311.41	313.77	309.63	317.69	315.83	308.34	316.68	315.1	303.89	312.91	314.2	310.52	321.44	312.69	312.93	315.92	314.04	311.4	313.17	313.71	317.72	317.39	307.78	325.67	310.6	314.94	318.35	312.81	315.01	313.39
311.64	310.6	315.7	308.59	306.4	317.22	304.12	304.01	303.48	303.92	305.51	314.53	313.46	310.19	305.7	309.44	316.43	309.54	309.02	307.56	305.97	310.48	313.4	306.97	320.59	305.97	307.68	314.02	311.55	306.44	304.62	305.55	314.99	304.86	309.45	310.87	312.54	298.76	310.9	310.37	317.63	304.42	306.25	309.03	298.07	305.58	312.96	308.44	313.35	314.29
320.05	322.3	316.16	312.65	315.8	318.6	317.55	322.71	314.97	324.89	322.24	319.85	312.81	324.63	312.97	318.97	322.6	327.58	312.09	322.22	311.74	314.11	318.64	315.48	311.98	312.82	318.18	317.8	313.26	323.47	318.43	316.28	319.26	325	321.05	317.21	319.66	321.74	320.34	312.26	319.14	320.66	316.52	319.1	317.54	319.04	316.94	321.97	316.61	316.29
297.37	295.44	295.68	302.44	298.75	300.2	304.51	308.69	300.76	295.01	299.99	293.56	300.6	299.1	297.52	303.64	295.27	303.29	300.14	301.34	309.55	297.99	306.39	295.15	303.51	302.11	296.17	301.6	297.21	299.07	302.21	300.27	302.87	300.9	297.82	300.01	305.5	299.36	299.41	301.51	300.18	303.46	297.27	306.6	301.88	298.95	296.95	294.79	295.32	300.18
313.94	310.89	312.28	314.65	309.11	316.91	315.11	308.65	316.61	313.71	315.03	321.08	313.84	318.09	314.62	314.05	311.06	310.9	323.91	306.76	316.97	315.19	314.72	317.35	312.33	310.31	312.68	319.81	313.61	318.43	317.08	313.73	314.5	314.51	316.76	315.98	310.72	312.87	313.9	310.63	318.52	316.92	313.84	319.52	319.49	314.72	308.31	313.72	318.3	318.9
307.56	308.23	305.42	304.21	299.01	306.3	303.93	304.21	302.18	307	301.72	300.81	298.59	310.42	307.83	302.46	296.92	301.36	305.19	304.7	303.83	300.82	306.08	301.29	302.85	306.42	303.45	305.21	302.7	302.46	307.03	303.12	294.25	300.56	301.57	303.56	305.64	297.1	303.53	308.33	297.63	303.81	307.58	299.92	304.35	300.02	298.17	307.84	306	299.52
316.09	318.28	314.98	314.04	315.27	312.48	316.24	316.16	310.31	303.51	309.48	314.77	314.56	313.98	311.21	309.93	314.3	314.31	317.23	317.67	316.52	303.04	308.36	310.1	313.11	307.92	318.44	309.24	312.49	315.69	311.88	309.2	311.77	312.86	314.19	312.84	319.12	315.88	310.07	319.77	315.37	311.89	319.96	319.74	312.38	323.25	313.11	307.31	303.45	310.37
306.41	306.72	303.67	307.75	309.6	307.28	306.18	305.46	307.27	306.39	307.65	300.85	308.34	303.15	302.85	314.07	304.23	311.79	309.05	305.5	308.39	311.57	305.9	304.25	309.59	303.92	302.14	308.46	298.05	301.08	303.05	305.76	304.92	302.48	304.29	303.76	306.97	308.58	301.97	309.7	309.61	308.24	308.32	306.84	298.38	305.84	305.99	308.87	304.35	301.71
314.42	320.32	327.13	316.44	316.27	312.45	317.28	318.98	320.38	323.1	319.95	312.55	322.4	323.45	319.21	317.91	316.49	317.51	320.56	317.84	311.06	325.15	316.22	316.4	316.64	320.29	321.58	317.65	317.24	318.58	314.82	318.63	324.22	314.35	314.7	314.39	319.54	319.01	314.54	324.81	318.41	314.71	315.6	318.84	320.9	318.14	320.46	326.59	318.13	321.61
302.25	307.88	307.4	306.57	308.9	307.45	306.09	305.7	304.85	303.09	301.5	300.86	302.89	305.21	305.94	302.44	298.24	305.74	306.79	310.01	301.67	294.97	299.58	303.03	301.98	298.34	305.29	301.36	297.83	301.71	295.14	300.23	299.53	296.26	304.99	305.96	304.74	305.84	304.34	300.06	307.46	295.57	303.72	295.07	297.64	300.41	301.32	296.79	300.37	301.27
315.55	312.65	316.45	312.8	323.76	316.95	313.8	317.22	314.94	313.2	314.91	314.1	314.89	309.89	313.67	322.37	317.73	306.99	314.34	317.67	311.01	311.6	316.68	316.16	318.58	316.45	314.55	310.86	313.07	314.89	307.33	315.45	309.4	314.92	315.16	319.03	307.15	315.59	310.28	311.71	312.31	307.98	319.1	312.22	303.7	310.99	312.22	311.94	309.18	315.66
296.78	289.86	295.57	294.96	291.63	293.92	296.17	289.52	296.64	290.87	296.99	299.57	297.77	296.04	293.93	292.45	292.21	299.89	297.53	293.53	294.18	289.62	293.96	294.46	288.02	296.59	293.62	301.31	290.51	296.31	294.01	289.19	292.83	290.74	295.25	295.14	297.64	299.01	295.5	297.88	286.81	295.87	288.12	294.08	300.08	291.7	294.58	295.31	289.98	290.08
311.53	313.25	311.27	308.79	305.66	312.48	313.3	309.11	310.86	309.45	314.98	315.49	317.86	313.7	308.51	316.19	314.46	312.16	315.04	313.57	317.15	312.53	311.31	311.26	317.54	309.55	312.58	312.76	319.56	312.9	314.38	306.9	308.01	312.97	310.58	313.44	313.54	317.5	305.11	308.09	306.12	307.86	321.62	311.71	310.55	316.76	313.37	311.83	318.8	308.39
315.73	315.74	318.22	316.27	308.04	319.91	309.76	308.65	319.19	315.25	313.26	319.02	315.47	315.74	314.97	310.9	320.12	318.8	323.8	319.63	315.78	317	320.38	322.5	320.77	316.28	323.18	315.19	316.79	314.44	316.05	313.88	318.56	315.53	312.43	320.6	317.28	323.61	313.74	315.21	311.33	320.4	310.48	316.91	313.55	315.83	314.33	315.45	316.3	315.98
314.65	313.7	311.86	315.08	312.58	319.95	307.61	313.61	316.6	317.4	314.33	320.06	312.08	317.3	319.08	310.55	315.26	311.83	312.79	316.01	318.78	314.75	306.72	311.13	311.59	317.51	309.07	317.95	312.91	315.92	313.64	314.15	314.84	318.73	316.97	311.77	315.37	321.35	308.96	313.11	322.86	315.87	310	314.88	312.15	310.45	310.89	307.39	307.53	316.85
315.55	308.66	305.2	319.92	318.28	323.44	314.36	317.62	319.44	315.02	318.42	320.59	318.04	307.82	317.68	315.33	320.63	313.24	313.34	318.3	317.81	315.35	311.3	313.69	315.87	312.83	316.74	316.36	313.93	316.85	314.88	313.37	309.38	317.33	313.7	316.62	315.2	325.26	313.63	318.62	310.02	314.86	311.44	318.11	319.36	318.98	309.73	318.79	319.19	321.38
301.69	306.54	313.98	304.16	306.6	297.94	305.18	307.35	302.69	305.45	299.94	298.16	307.25	306.07	307.52	300.11	302.53	301.64	298.39	301.86	306.82	311.28	301.01	300.7	307.44	298.06	303.53	307.93	307.72	300.34	305.3	305.08	301.26	303.32	294.91	304.74	312.9	301.72	310.15	297.49	302.22	294.37	305.38	303.29	309.21	304.48	307.5	300.46	306.65	299.14
302.36	300.11	300.47	304.17	298.81	295.53	303.75	301.95	304.11	298.84	304.24	305.41	299.55	297.6	309.56	305.3	303.59	298.68	298.66	298.46	305.41	297.52	304.58	304.61	299.31	301.19	306.61	303.5	301.24	305.55	305.51	303.7	302.59	306.29	302.13	303.87	295.98	301.18	301.04	309.76	307.96	304.42	305.97	303.41	307.97	306.15	301.19	305.19	301.81	307.58
309.44	302.23	310.68	303.77	307.35	309.06	311.4	304.5	306.2	310.96	308.11	306.98	305.49	306.37	314.08	307.61	303.72	311.27	305.2	308.65	314.93	312.82	308.42	306.14	306.42	304	309.17	309.93	300.35	315	300.28	306.13	309.53	305.69	306.2	305.44	306.15	302.34	306.85	310.75	302.81	305.28	304.2	304.81	310.36	304.14	307.42	302.31	309.03	302.06
315.81	320.12	317	321.07	309.93	318.64	316	317.89	314.14	313.97	321.82	316.58	314.8	317.15	316.64	320.06	322.31	311.71	319.26	315.41	314.3	310.95	310.08	316.08	312.25	309.1	319.2	315.59	312.19	324.41	315.34	315.43	313.48	320.07	310.31	317.48	318.66	319.62	310.15	319.02	316.27	319	318.88	311.17	321.62	318.73	321.73	313.6	318.85	315.77
300.85	295.94	299.15	306.57	303.53	305.59	307.38	301.9	304.98	305.15	300.01	299.89	304.85	301.52	305.49	315.33	299.47	309.13	306.22	308.51	305.44	302.29	305.45	301.56	304.29	301	299.94	308.14	306.03	305.84	301.35	301.98	303.25	308.54	301.23	302.72	309.96	307.06	303.52	304.65	310.66	307.31	295.85	296.7	301.79	301.25	305.46	298.34	304.97	305.27
306.44	308.32	327	320.71	319.4	316.52	313.77	317.71	315.77	315.99	310.81	320.28	316.19	322.01	314.34	313.96	308.72	309.97	316.15	320.2	312.75	319.34	320.94	311.5	313.7	314.83	312.15	306.1	311.9	309.31	315.39	319.75	319.42	310.27	317.15	315.77	312.26	318.11	308.36	318.76	315.17	312.61	311.36	317.36	315.91	314.43	315.89	308.05	317.23	312.49
307.7	304.15	303.33	293.52	304.4	307.09	308.76	306.94	307.38	304.81	306.15	299.74	303.65	306.63	304.09	307.57	307.4	306.06	320.78	306.56	307.4	303.31	309.01	301.03	303.14	302.04	302.38	307.67	305.87	303.16	307.49	304.56	304.32	307.81	307.61	302.44	304.06	309.32	304.68	309.34	301.72	303.83	310.35	306.94	304.78	309.09	301.3	303.75	308.9	302.28
301.18	306.43	298.99	297.36	306.83	303.73	300.82	300.08	296.12	303.04	303.81	303.09	295.48	300.11	299.33	300.23	297.76	298.08	304.22	303.5	302.28	302.6	303.6	295.76	295.31	299.36	306.9	301.32	302.02	296.88	300.45	299.86	294.65	295.13	301.8	302.11	297.44	301.78	303.93	296.42	308.06	303.7	304.52	298.93	299.1	304.03	298.71	300.21	303.28	299.76
307.9	305.63	297.26	303.6	303.81	295.03	298.95	305.92	304.14	301.71	297.51	300.49	304.85	301.92	297.03	300.52	301.22	302.95	298.76	306.43	301.17	301.22	299.55	305.97	301.79	301.83	299.08	308.43	303.77	297.49	302.44	298.86	301.95	301.51	296.94	302.72	293.44	303.7	296.37	297.57	303.61	295.1	302.74	301.91	298.12	305.62	304.68	303.15	299.75	301.71
310.72	305.4	303.02	303.76	306.48	310.75	308.13	314.23	307.13	310.88	303.32	300.7	299.19	306.5	302.87	310.79	312.35	304.28	303.93	301.12	308.38	302.83	303.91	303.05	303.62	303.23	308.37	302.76	308.42	307.62	309.28	313.34	303.41	308.31	307.92	308.45	309.91	306.51	307.19	306.48	303.13	311.91	305.27	304.91	313.72	308.43	304.19	306.02	313.67	303.56
313.85	306.66	303.16	310.78	303.6	307.99	306.61	310.18	305.77	300.47	309.28	304.25	304.56	304.52	300.78	312.77	304.11	299.43	303.72	306.03	307.84	310.65	297.2	301.32	299.82	309.62	301.22	303.76	298.7	308.09	307.87	305.12	315.33	303.41	310.14	300.74	307.48	308.9	310.75	310.91	309.45	313.66	301.42	305.89	310.93	304.07	307.47	312.07	309.53	303.91
314.33	304.47	308.68	312.56	303.21	314.27	311.9	312.48	307.35	313.42	312.91	310.61	304.25	310.88	310.69	305.85	315.5	308.68	319.68	312.19	308.86	314.44	313.45	316.17	311.27	313.98	311.03	316.22	315.46	307.15	314.24	310.08	310.05	313.63	318.66	312.69	315.82	317.78	316.4	314.36	311.47	309.38	310.32	310.27	316.38	305.82	308.11	309.7	309.98	312.24
301.92	301.2	303.05	303.69	297.06	300.56	308.51	300.89	303.84	303.72	295.84	302.71	297.08	296.32	302.47	306.2	304.17	302.97	300.83	305.62	300.71	301.49	298.35	309.62	301.91	303.5	302.67	296.32	305.81	305.15	299.71	299.68	304.56	303.25	301.66	300.24	301.89	306.04	304.16	300.65	300.99	300.02	296.24	298.18	303.09	306.29	295.79	301.95	298.52	302.75
304.86	300.55	312.06	309.05	305.1	300.5	300.08	304.94	307.71	302.57	302.4	308.87	304.71	298.16	312.8	306.5	308.57	299.5	303.55	298.53	307.15	302.04	305.78	307.52	307	306.01	310.17	300	306.08	307.29	302.53	298.38	301.72	298.28	301.4	308.48	302.28	303.17	312.37	302.15	302.57	303.59	300.46	302.82	305.55	312.69	300.67	309.33	310.17	311.46
316.09	315.14	328.84	323.93	322.41	320.28	319.3	322.75	318.86	324.5	323.15	323.65	315.32	321.33	316.67	318.71	319.75	315.52	321.53	320.19	315.93	320.13	318.1	321.26	320.4	322.86	329.58	322.48	315.59	320.14	314.62	320.97	314.11	313.22	313.71	314.45	331.02	317.57	321.46	318.75	322.59	316.69	320.39	317.92	315.51	313.62	323.03	324.34	319.69	312.84
313.72	311.19	313.36	317.38	316.01	314.76	321.79	320.09	322.55	318.86	317.13	319.08	319.1	315.68	310.23	322.86	319.24	309.59	320.21	315.63	320.97	317.44	315.41	327.17	318.42	314.11	321.12	318.78	311.91	313.03	315.03	317.58	316.92	308.76	321.21	313.58	318.69	311.14	322.55	321.45	318.63	319.01	318.77	320.01	318.66	313.94	315.92	313.7	314.85	319.79
294.68	295.42	295.28	296.92	293.71	294.09	296.65	295.74	298.83	295.36	290.66	298.97	298.37	297.41	298.64	295.29	293.59	294.34	292.54	297.38	299.83	289.08	294.29	296.24	294.53	297.89	298.36	293.08	297.28	288.42	292.05	296.48	293.98	290.93	296.66	297.51	294.21	294.02	290.68	285.66	292.72	297.98	293.44	294.67	295.77	292.93	299.84	303.08	289.73	293.79
303.92	307.5	309.02	308.69	303.85	310.56	303.88	306.64	303.73	306.72	305.79	310.32	301.09	315.32	307.47	297.86	299.13	304.01	304.43	312.3	304.3	310.47	305.2	312.35	305.81	310.21	308.55	305.91	303.2	308.54	303.93	309.81	309.13	303	301.31	306.88	306.82	308.22	308.35	309.79	311.39	307.52	307.8	303.9	309.44	308.91	310.05	305.4	307.52	309.36
292.33	297.91	298.69	295	299.51	300.96	295.38	294.57	294.04	298.29	302.88	292.98	295.13	291.34	290.53	301.33	292.3	293.58	290.26	301.12	298.45	294.72	296.04	292.58	305.87	295.38	302.17	298.81	294.4	301.56	295.89	297.06	295.23	297.29	295.38	294.73	296.06	296.36	294.06	300.59	299.16	304.48	308.64	294.05	300.16	298.76	291.01	301.98	298.85	299.56
305.65	307.53	311.72	312.79	311.78	307.08	312.64	311.26	309.5	314.34	313.98	309.19	312.72	313.49	309.4	311.1	312.34	315.04	309.67	309.77	311.85	314.51	310.29	310.5	308.16	311.67	309.03	311.99	310.44	309.37	315.61	313.08	308.07	312.83	305.93	309.46	307.03	307.85	317.6	312.44	308.24	312.45	306.86	305.56	310.84	311.75	311.79	311.45	311.73	310.12
313.52	317.89	318.11	319.79	324.64	317.54	316.98	323.89	317.61	319.78	317.76	313.19	316.75	321.6	316.3	311.51	310.87	322.64	319.81	321.15	309.03	318.09	316.69	320.04	318.31	316.84	314.46	315.86	315.39	316.86	325.9	318.6	313.77	310.68	307.95	324.14	319.39	322.05	317.96	320.68	313.56	321.74	315.51	318.84	318.58	314.78	324.33	316	319.06	319.49
324	323.11	331.54	321.59	323	320.86	316.64	323.28	323.66	323.89	322.35	317.21	331.68	321.34	319.82	328.31	327.34	323.08	324.8	323.05	322.99	325.23	322.6	320.06	327.51	328.51	322.28	326.59	320.24	330.54	322.94	322.65	325.24	325.94	323.98	321.35	331.78	317.26	319.15	323.43	319.31	324.88	328.92	321.79	328.86	327.62	329.25	327.82	328.96	325.98
318.94	311.45	319.05	315.22	306.73	312.83	317.14	318.19	315.72	309.83	313.05	313.24	312.63	315.71	309.71	312	308.97	309.02	315.4	309.98	317.41	316.56	316.24	323.2	308.03	318.18	313.04	311.32	314.47	314.66	310.08	315.57	307.44	308.84	313.35	300.35	308.98	316.96	312.62	321.75	311.96	315.66	308.92	313.98	305.74	310.73	312.94	310.44	317.54	305.46
327.93	326.92	327.61	325.11	328.45	321.58	326.83	326.26	329.87	332.59	322.83	326.88	333.24	328.95	330.43	335.52	324.14	334.32	330.16	323.4	330.73	324.13	327.49	329.68	334.34	328.26	328.04	322.27	319.55	325.37	326.74	324.16	322.2	328.34	323.05	327.35	323.73	323.48	331.2	327.76	332.08	326.2	331.75	326.17	332.09	327.2	330.34	325.03	336.66	326.69
297.39	309.35	302.52	311.68	313.9	303.3	308.38	310.63	310.99	303.87	302.06	312.58	308.65	312	307.45	307.27	308.12	302.72	296.44	306.61	300.13	302.77	313.51	304.12	309.2	312.1	306.63	304.25	301.21	306.6	307.59	303.86	307.61	301.75	306.5	295.77	306.1	308.12	309.79	299.66	300.76	302.8	307.52	302.82	297.64	306.44	311.5	305.95	306.44	298.97
312.9	312.36	313.3	313.63	317.96	311.7	307.37	314.97	317.65	323.18	312.96	314.54	312.19	314.03	313.09	308.88	313.6	317.24	317.41	307.72	314.32	314	317.86	305.74	313.47	309.41	318.03	311.66	319.54	305.86	315.58	302.59	317.96	320.04	315.1	309.74	314.46	320.17	313.67	316.32	308.79	314.42	310.75	312.04	313.64	311.57	313.85	310.67	314.86	307.61
303.25	310.17	306.97	309.36	311.96	309.61	304.51	302.08	300.13	303.13	311.35	303.02	307.58	302.58	303.41	312.8	303.36	297.57	304.57	309.6	310.72	303.76	308.08	301.55	304.1	307.76	304.03	302.1	306.11	307.33	305	306.87	301.89	308.75	303.11	305.06	314.54	303.93	305.75	302	306.16	302.25	310.22	303.4	302.88	301.82	305.17	301.48	308.11	309.67
325.92	325.41	327.99	325.28	330.69	320.61	323.91	326.72	324.29	324.82	331.32	327.79	327.8	330.71	328.59	330.19	328.02	322.22	334.21	331	335.74	326.75	330.19	329.22	330.02	320.44	330.29	330.09	330.76	327.03	327.9	333.56	324.62	328.19	333	330.62	321.61	332.15	322.29	329.35	327.88	331.22	331.2	333.11	321.46	327.58	324.14	327.79	326.03	322.99
321.57	316.13	318.43	316.5	318.58	313.54	317.67	316.91	316.96	318.89	315.18	322.1	313.85	312.12	317.4	316.17	311.11	314.04	317.43	316.17	317.71	312.01	313.61	312.42	308.67	311.7	317.48	316.09	306.5	304.7	318.2	318.37	314.92	320.62	315.33	316	312.45	305.66	304.9	314.89	320.59	319.08	310.38	309.31	312.74	312.85	316.77	317.43	321.92	310.07
296.04	295.23	295.37	294.21	291.34	291.05	292.82	300.16	288.84	296.42	288.29	292.72	290.3	293.66	293.46	289.15	296.89	296.01	290.81	295.84	288.61	288.05	297.31	293.48	295.01	295.47	299.65	292.59	295.15	296	297.1	295.22	298.82	296.55	297.04	292.94	291.96	287.81	294.67	293.54	288.95	286.15	298.52	300.24	296.03	295.16	297.56	301.27	297.28	296.74
309.52	317.54	311.14	319.83	315.13	311.59	317.82	316.04	315.67	313.77	318.54	318.2	318.1	308.14	313.66	317.43	313.35	321.13	312.19	310.63	315.93	318.67	309.66	312.15	318.07	314.56	304.58	321.53	312.56	313.16	318.31	313.83	320.46	307.62	312.64	312.8	306.42	303.7	308.97	307.22	317.78	309.38	313.53	313.46	312.55	309.34	317.14	311.25	310.56	315.45
319.58	315.11	309.78	308.41	312.65	308.51	307.18	310.33	310.45	312.55	315.7	315.18	313.67	307.95	315.53	304.44	303.4	321.74	321.15	317.15	310.79	306.81	312.33	317.71	316.71	305.3	304.48	312.94	305.62	310.66	319.46	316.61	309.73	312.35	314.71	321.55	310.36	321.78	316.65	314.1	317.65	318.62	305.11	314.68	312.04	315.03	317.62	314.61	314.45	314.3
321.02	312.18	316.05	311.6	313.83	317.73	315.87	318.07	315.48	315.96	308.97	321.96	319.73	315.5	319.32	313.53	314.67	315.54	314.27	317.38	319.4	308.54	318.45	312.2	307.61	316.7	312.31	314.18	317.34	309.28	319.87	314.63	314.36	312.68	318.34	317.32	312.29	314.37	312.61	319.93	312.5	313.97	314.7	309.59	308.9	313.16	314.33	323.2	316.61	309.04
298.64	301.16	302.69	305.78	303.14	298.99	297.41	293.58	302.74	301.58	301.82	294.11	303.76	296.71	299.28	299.2	305.5	302.24	297.38	300.48	301.15	302.83	303.58	298.25	304.27	294.93	303.79	295.55	297.96	303.17	296.87	297.82	293.28	302.24	304.49	292.3	300.2	310.64	301	300.11	302.13	301.1	289.16	304.65	302.06	307.28	305.11	292.3	297.43	299.3
314.31	303.4	315.01	303.39	309.29	310.05	309.62	305.29	307.65	307.55	310.47	311.91	305.84	308.71	300	312.18	310.92	311.36	304.45	312.71	310.7	307.25	312.21	314.84	307.42	308.58	305.61	304.95	314.46	312.44	306.14	300.16	308.92	310.29	310.77	307.93	311.97	310.75	309.58	312.84	310.44	306.71	312.71	315.6	313.81	310.89	306.95	308.26	305.33	303.64
287.94	288.63	296.81	288.73	293.59	296.64	301.28	297.22	294.2	295.2	298.25	299.43	293.51	293.18	296	294.09	293.59	291.82	291.24	294.87	295.32	294.43	296.45	291.07	298.04	293.7	293.86	295.28	291.12	293.86	288.49	287.48	292.05	289.13	286.04	294.26	301.35	297.67	290.15	298.3	298.82	296.34	291.92	301.38	288.36	291.65	291.68	293.18	296.62	298.38
317.91	312.47	315.14	316.38	317.63	313.5	310.59	312.92	311.66	315.35	308.03	314.71	312.66	321.43	313.02	318.29	313.85	310.3	316.37	315.36	314.43	313.79	319.34	318.27	317.07	314.68	318.4	319.67	314.69	313.9	315.79	318.19	318.08	315.39	314.92	318.27	316.6	315.1	316.17	313.1	322.22	319.49	313.57	321.59	314.68	311.36	314.86	318.91	315.01	319.16
307.15	300.67	309.82	300.91	300.9	308.37	307.12	304.16	306.55	304.6	303.03	306.33	307.2	305.72	302.94	303.92	306.65	312.02	305.46	302.79	296.31	305.15	308.25	297.34	306.72	304.92	303.68	317.02	303.98	300.52	299.41	298.23	301.36	307.44	314.05	302.84	306.34	298.3	305.37	307.34	308.17	309.79	308.27	301.93	306.03	309.27	307.83	308.58	309.79	305.45
308.18	300.93	301.73	307.26	305.51	299.94	305.03	304.29	299.34	299.86	307.61	308.16	310.72	296.78	300.22	298.67	305.81	304.9	304.26	303.14	307.54	303.92	295.16	304.42	304.59	303.58	310.41	299.11	302.95	298.05	299.93	303.19	300.75	309.97	303.3	302.72	303.53	301.18	298.93	306.77	303.45	305.83	307.26	296.65	304.07	299.86	300.25	303.46	301.14	303.1
318.37	314.47	315.43	314.89	315.4	317.75	308.33	316.62	318.73	313.52	312.67	315.77	308.54	312.39	317.3	313.71	310.44	314.39	310.43	316.76	308.19	315.42	310.5	316.98	318.76	314.78	318.98	322.14	321.36	321.79	310.46	319.97	320.03	322.65	310.36	318.29	315.65	313.65	315.85	314.76	312.91	318.77	315.25	314.62	318.76	321.57	319.09	318.97	316.88	313.1
318.39	311.58	311.75	315.25	309.62	316.49	310.28	310.94	310	316.84	312.96	313.29	313.42	313.51	315.35	307.78	322.52	311.69	310.67	313.8	310.78	308.75	319.16	309.63	319.63	315.65	316.74	305.36	306.96	316.81	310.16	309.05	318.31	317.43	314.83	314.55	321.89	313.49	311.73	320.39	315.99	315.41	309.61	309.11	320.61	311.45	314.39	315.87	315.48	326.81
304.04	306.75	297.82	306.6	305.68	304.97	302.13	304.03	308.46	313.7	306.46	300.29	301.95	300.92	306.26	312.02	311.75	302.2	305.67	303.43	303.13	300.13	306.17	300.67	302.42	299.65	304.15	297.06	302.92	303.46	295.71	304.56	304.32	301.56	302.21	306.79	299.87	302.83	303.71	306.32	304.17	296.25	307.95	306.42	309.31	309.79	304.35	301.91	303.11	306.38
308.47	309.33	309.9	313.15	309.73	306.25	312.16	315.64	313.88	309.42	314.71	305.73	313.7	306.05	310.76	316.86	311.7	309.74	312.41	307.47	304.01	305.81	314.4	303.42	306.09	309.47	312.97	310	305.57	309.31	311.59	312.28	309.12	304.91	309.28	303.8	307.18	312.6	315.43	303.85	306.11	303.61	311.8	307.95	308.78	307.66	301.57	311.58	314.64	309.67
306.48	308.26	299.8	301.75	301.94	302.21	294.58	305.11	298.74	303.5	309.78	304.95	307.05	298.25	302.2	299.92	299.77	297.31	308.22	294.54	305.51	303.16	302.5	298.61	311.58	304.76	306.69	302.82	305.24	304.4	301.2	304.9	302	303.42	302.14	300.68	310.42	297.21	298.5	308.84	301.05	304.3	300.88	302.1	305.36	303.39	307.1	303.49	302.62	301.93
315.35	313.54	319.21	317.3	316.36	318.1	317.34	317.28	317.53	310.09	314.5	314.02	311.94	325.54	315.44	312.62	316.72	324.49	311.05	313.84	310.67	316.73	309.09	319.1	319.71	317.13	317.3	313.6	309.93	313.33	316.16	315.69	316.39	310.84	326.34	308.64	306.76	311.17	309.16	313.85	319.75	315.61	317.79	315.7	311.78	312.68	313.85	309.07	317.67	313.57
310.46	307.15	311.51	310.52	309.52	311.47	311.76	312.32	303.26	304.29	312.53	292.13	313.6	313.13	303.36	307.82	302.18	301.64	303.7	305.02	305.63	311.14	310.4	308.72	306.77	313.83	301.79	305.62	308.98	312.14	302.28	304.77	300.42	302.96	313.19	311.66	311.66	314.38	305.2	308.64	307.13	307.17	303.09	301.14	302.71	307.22	309.61	309.35	303.43	311.78
316.96	315.04	308.15	310.57	311.51	309.29	320.09	306.93	313.21	311.53	313.98	311.8	317.24	318.05	318.93	319.02	309.05	319.15	311.68	313.45	306.43	306.66	308.39	310.61	320.63	317.21	310.41	315.13	315.67	320.16	312.84	314.27	310.45	313.86	317.52	309.34	310.72	309.99	309.97	312.6	321.13	311.48	314.9	316.57	309.75	314.99	316.5	318.22	314.8	318.19
332.53	330.27	327.51	322.03	328.72	334.3	330.7	324.95	326.39	324.46	318.62	326.91	325.92	330.36	327.77	328.33	326.81	329.29	330.18	333.23	324.83	331.06	334.47	326.13	332.46	327.56	322.69	319.75	333.55	333.47	325.62	332.31	325.52	332.48	328.81	331.81	323.44	336.31	324.87	333.49	320.3	335.58	331.44	330.75	329.13	322.8	323.88	327.05	322.68	325.85
311.25	308.6	313.23	319.83	313.05	314.73	312.83	317.58	307.37	323.78	310.81	317.66	318.78	310.49	313.47	320.29	316.68	321.34	315.64	314.43	316.09	313.49	309.87	318.35	318.79	316.02	316.87	317.11	314.69	320.2	314.89	312.76	315.16	309.7	311.67	321.84	315.12	318.12	322.36	309.78	324.18	313.75	311.4	317.69	316.62	311.31	320.39	314.42	318.8	314.86
326.67	323.48	327.33	326.56	319.03	326.48	333.71	327.44	327.13	321.97	324.46	334.51	323.66	328.92	323.34	329.31	335.28	327.75	323.34	327.84	326.28	324.09	327.56	328.55	331.4	323.17	326.87	330.67	318.97	328.49	329.42	325.61	320.67	331.69	325.2	327.37	321.13	330.45	327.33	322.47	328.53	328.83	326.86	326.06	326.02	330.3	325.9	322.86	324.44	333.68
300.82	302.45	300.85	297.7	295.28	303.71	293.99	300.81	299.51	297.59	308.26	305.61	302.19	301.16	306.4	296.69	294.72	303.65	297.94	299.83	297.59	295.17	304.3	304.77	302.05	295.02	302.02	301.6	312.11	304.71	302.2	303.07	294.54	303.34	295.39	300.31	298.96	297.91	300.52	303.5	302.86	297.34	299.48	298.05	302.04	299.39	300.4	301.42	299.69	291.73
301	302.08	305.35	298.31	304.71	296.88	305.53	300.83	299.71	301.86	302.62	300.75	304.38	305.02	305.42	306.72	295.69	308.35	301.38	297.66	304.02	301.06	302.03	304.66	299.49	299.88	306.37	301.56	306.27	299.23	302.53	303.3	307.86	299.4	300.31	299.3	310.68	300.49	301.53	301.59	305.24	302.02	299.88	305.1	309.11	300.03	301.13	294.8	303.6	305.54
298.96	303.38	307.84	302.67	307.7	298.11	305.21	302.85	293.03	300.19	301	299.67	299.69	301.92	301.14	303.92	302.3	301.15	305.16	301.01	303.13	304.26	305.29	303.41	310.51	304.62	307.53	306.04	306.41	299.07	295.88	305.59	305.99	309.39	303.47	305.47	296.13	296.93	298.54	291.35	301.36	299.77	300.31	309.44	301.85	300.75	303.61	302.2	302.72	305.71
320.31	311.87	315.84	314.28	316.14	313.67	308.1	309.05	311.73	306.6	312.27	316.74	308.54	319.1	314.18	316.25	316.46	315.44	318.37	317.64	322.06	322.66	315.42	318.51	314.96	325.09	306.78	313.73	315.53	315.09	314.74	314.43	314	318.6	307.14	310.21	312.57	317.24	313.05	324.14	320.16	315.77	312.31	314.41	310.31	312.29	312	307.97	315.4	310.05
312.9	305.95	306.53	302.63	303.38	310.71	310.59	303.08	305.43	306.91	295.62	308.47	304.56	305.14	308.49	309.95	308.48	301.6	307.2	303.15	308.25	310.35	305.68	304.51	306.66	309.06	302.1	311.78	308.22	301.64	305.03	306.78	300.6	308.35	306.51	302.83	302.42	306.53	306.88	303.73	299.59	302.32	305.1	307.16	303.66	307.15	302.57	307.99	308.46	307.53
305.76	305.18	297.01	299.27	296.37	302.02	309.33	305.6	308.38	300.57	308.75	305.66	308.26	301.34	304.11	302.16	300.89	305.43	302.73	307.14	304.28	296.92	302.49	301.95	303.35	298.54	306.7	306.26	310.3	303.43	302.53	305.15	297.13	306.71	302.99	298.11	305.68	299.41	297.92	304.06	298.57	308.66	296.16	304.33	300.73	301.11	304.97	304.4	301.67	305.23
312.03	311.67	310.53	314.14	315.37	310.14	306.64	316.48	313.37	317.73	319.61	313.6	315.72	312.35	312.1	313.22	313.38	311.31	309.49	309.17	319.47	313.93	306.23	311.16	319.3	315.66	313.16	319.64	316.01	313.73	322.34	311.33	320.18	309.82	317.21	311.82	320.84	317.08	315.44	316.75	319.33	313.46	311.36	313.21	312.02	321	306.94	320.13	318.19	318.81
314.66	310.31	321.78	323.25	311.04	316.08	315.31	318.93	311.97	316.42	315.61	314.89	308.61	310.51	315.34	312.84	311.28	311.8	310.87	311	319.03	310.48	315.13	314.62	315.1	318.97	312.9	319.05	313.38	309.89	318.67	313.9	313.43	312.64	318.36	313.25	315.6	313.23	315.61	315.28	310.1	317.82	316.29	315.48	318.3	315.93	319.87	310.74	313.24	309.69
329.52	331.15	325.37	335.03	330.38	329.01	328.01	329.28	323.29	325.33	326.68	325.23	335.68	324.9	329.91	331.3	328.22	332.56	327.81	327.8	324.89	334.02	321.68	327.65	322.68	328.33	327.72	317.93	324.89	327.9	325.66	327.53	329.04	327.58	326.67	328.26	326.96	327.28	332.73	324.83	333.62	323.2	328.29	318.84	325.83	328.93	333.08	324.63	329.86	327.7
312.74	308.52	313.89	307.36	308.07	307.39	312.33	305.61	306.27	305.01	302.93	311.95	302.06	309.38	301.2	307.63	306.78	308.28	306.28	303.21	308.73	306.05	299.06	309.14	304	307.5	305.34	298.84	307.21	301.3	310.85	306.48	314.14	312.04	303.45	303.2	304.53	311.92	315.22	308.91	306.9	308.58	307.51	307.5	306.5	304.77	313.59	308.49	305.4	307.05
314.86	321.73	316.75	315.26	318.66	320.78	316.73	320.44	320.07	309.96	324.63	318.98	322.84	316.27	321.66	316.24	320.02	318.34	312.68	321.36	313.46	309.19	318.19	316.98	314.75	317.75	317.64	322.45	318.98	316.01	316.92	324.7	317.17	315.2	319.82	313.39	320	319.64	317.2	316.65	320.23	321.7	319.29	319.37	321.96	319.34	316.19	322.34	314.33	319.77
310.13	309.59	303.94	302.59	300.59	305.45	306.78	310.43	303.02	304.03	300.51	307.49	302.38	309.27	307.32	304.61	311.39	305.49	306.91	304.22	302.47	310.89	310.26	300.85	305.62	303.35	303.18	307.49	308	306.5	307.83	304	299.84	305.22	311	306.53	300.54	311.19	309.15	309.88	297.23	306.69	309.04	306.17	308.74	307.53	301.69	304.6	303.21	308.82
309.44	313.76	315.55	316.01	307.33	317.33	309.22	310.81	315.52	315.84	312.64	315.07	308.05	314.62	306.03	314.24	311.22	314.16	313.37	316.04	316.21	310.95	303.52	315.92	311.32	315.22	314.66	313.27	310.2	318.27	310.92	312.07	314.8	318.32	314.74	315.51	306.97	316.93	308.58	316.34	316.77	314.5	312.3	312.37	311.48	313.99	321.5	310.8	312.17	312.49
331.01	321.45	328.16	319.79	328.49	333.74	332.15	323.86	321.05	327.56	326.29	325.48	329.92	321.14	327.93	323.5	325.11	327.8	330.53	328.44	326.95	327.84	334.82	337.65	324.34	326.09	332.34	324.28	327	322.51	333.86	326.97	331.81	331.08	328.5	326.85	326.39	322.16	323.82	331.99	326	331.18	330.08	331.1	328.78	328.4	323.76	330.32	329.93	333.23
309.3	311.5	310.63	313.42	315.85	316.54	317.4	305.62	310.86	306.26	309.18	314.99	310.37	315.26	310.41	313.69	308.07	306.2	310.93	310.72	311.93	310.78	313.75	306.41	314.01	316.38	314.86	304.54	311.62	312.99	311.95	302.48	316.46	310.53	307.38	309.45	310.42	313.25	317.42	308.51	317.49	313.09	319.49	310.13	307.05	305.84	308.28	307.23	306.8	308.23
308.75	302.25	300.36	303.73	301.14	303.52	304.24	304.12	302.6	302.07	311.35	304.84	297.63	299.02	300.2	301.54	307.6	301.99	299.21	307.08	310.33	302.87	302.6	303.89	302.64	294.54	308.17	306.79	300.21	305.53	299.84	305.53	309.14	304.96	307.67	302.73	299.7	304.9	304.6	306.55	303.63	305.36	291.73	305.03	307.37	301.91	299.32	311.69	305	306.64
310.64	299.33	313.65	310.21	312.18	304.43	306.47	309.01	303.18	317.16	307.88	313.23	307.3	311.17	314.13	306.56	313.74	312.45	307.35	315.95	311.59	314.4	314.76	309.77	308.08	307.81	312.24	310.73	304.8	312.35	313.91	306	312.8	314.64	305.84	311.35	309.11	312.33	315.9	309.64	311.63	311.75	315	307.03	311.47	302.36	306.75	312	311.09	306.37
324.48	314.98	317.65	319.95	319.95	315.29	322.69	313.87	312.66	323.56	318.01	318.71	319.99	322.4	311.53	317.92	311.87	319.27	321.66	315.08	319.12	317.37	320.78	321.06	317.57	318.83	318.5	319.04	315.93	317.09	317.83	312.15	316.15	311.46	311.75	317.37	318.57	313.79	320.23	323.32	314.33	322.28	319.18	316.36	318.05	317.34	310.97	319.16	318.99	324.94
309.68	316.02	316.65	319	317.93	310.77	319.72	322.62	309.21	318.8	308.83	310.71	306.75	308.76	315.83	317.67	315.09	317.54	315.73	319.07	319.05	313.2	315.14	313.25	315.66	312.03	320.08	314.46	309.61	317.16	313.86	321.69	322.13	321.71	308.35	311.04	319.7	307.62	316.2	311.57	314.65	312.88	310.82	313.17	316.72	311.97	317.79	312.06	314.44	318.99
295.72	296.88	302.18	294.95	299.57	294.37	296.24	293.07	296.56	297.16	292.68	297.93	296.79	293.32	289.96	299.8	288.26	304.8	299.5	302.1	302.47	302.38	295.65	298.32	290.05	298.28	293.92	299.53	297.56	297.14	296.75	294.53	294.08	296.76	292.83	298.46	301.61	302.49	294.64	298.71	298.91	293.38	297.05	296.1	296.18	296.35	297.76	292.84	298.17	297.73
301.63	317.41	302.63	310.41	312.97	316.55	307.98	319.95	311.71	314	311.77	314.04	305.32	313.25	307.49	309.96	308.03	312.39	311.42	318.19	309.66	308.82	307.95	309.81	307.69	310.28	310.76	311.6	310.02	308.01	311.11	316.39	315.54	309.7	317.42	311.53	310.55	311.02	311.98	308.95	306.01	305.41	312.11	310.51	311.12	314.53	312.16	313.77	310.78	309.07
318.27	320.96	314.36	309.14	320.14	314.06	318.41	306.28	319.17	317.45	312.07	317	311.4	318.91	318.77	311.44	314.33	313.47	315.12	315.57	315.63	317.37	313.58	311.31	314.51	318.62	316.45	316.39	311.17	315.2	313.61	315.3	315.36	308.42	318.3	321.34	319.2	311.92	308.25	311.93	311.47	315.93	320.94	308.35	312.95	310.51	315.26	313.64	313.11	318.56
316.68	324.88	324.16	314.68	311.58	326.52	321.74	306.83	313.27	318.63	324.53	315.21	325.8	316.12	314.96	318.46	321.81	314.38	309.3	321.29	318.56	317.98	312.26	315.55	318.83	316.1	317.94	324.55	320.97	316.19	316.86	309.32	326.45	318.47	316.99	320.33	320.4	316.59	310.14	314.33	324.12	316.91	316.43	315.65	321.14	315.36	320.63	318.2	318.75	322.09
321.79	319.74	326.25	321.44	336.24	328.33	333.55	325.99	328.99	321.66	321.91	324.71	333.75	330.42	322.75	327.36	327.63	323.68	326.2	327.17	324.91	325.99	322.09	321.48	326.11	320.84	323.53	326.57	325.11	325.89	332.53	329.15	324.95	321.12	323	328.33	317.45	322.47	320.36	321.13	318.69	321.25	323.48	321.83	321.06	321.85	324.42	328.05	319.58	325.54
313.94	327.49	323.43	321.05	312.29	312.47	317.7	320.53	320.39	321.65	312.82	320.65	320.09	325.75	323.11	315.62	326.89	314.86	318.51	319.43	308.69	318.22	316.38	312.03	320.04	317.99	321.36	319.56	314.89	314.65	315.34	319.54	314.76	316.27	311.35	318.23	312	319.88	315.75	314.7	311.58	319.5	311	315.76	314.98	320.46	316.76	324.2	316.37	316.75
330.92	327.98	328.48	321.01	327.86	327.05	328.16	326.71	332.78	329.97	328.72	327.29	322.38	322.62	330.61	329.76	331.66	327.76	325.93	325.28	323.27	330.66	322.21	325.56	320.86	330.32	326.16	322.39	324.57	332.63	324.84	319.45	321.71	324.23	320.16	321.91	330.37	324.51	331.8	328.14	327.14	332.01	338.93	325.54	321.81	328.2	328.66	325.92	329.93	330.75
297.2	308.34	306.93	309.51	302.5	310.11	310.04	306.56	303.64	307.15	309.31	303.42	307.86	315.51	308.52	300.73	303.51	294.5	308.19	309.07	301.19	307.36	300.56	303.17	300.53	304.36	302.09	310.51	301.08	306.3	303.82	304.57	301.03	308.43	303.82	305.3	311.16	300.2	301.17	304.04	299.53	303.2	307.34	306.95	312.02	307.58	301.9	315.21	300.1	310.85
309.73	313.19	307.28	309.77	316.29	314.89	312.29	314.6	313.03	311.68	309.15	312.07	317.06	312.38	307.36	311.17	314.05	317.5	308.94	311.41	314.3	316.17	308.64	323.9	316.69	315.08	321.72	321.65	313.14	322.6	309.9	315.05	310.79	317.4	313.82	323.32	314.9	314.52	313	313.28	313.62	311.07	315.73	304.97	311.28	317.08	316.28	309.32	317.57	309.92
298.57	301.75	296.87	304.94	306.4	303.6	295.76	304.14	296.49	299.99	300.96	305.69	305.65	300.35	305.92	295.07	300.55	307.69	301.94	302.01	300.5	302.17	299.86	307.08	304.67	300.82	304	305.13	298.24	301.02	295.17	301.49	298.47	293.06	295.14	300.12	301.39	303.45	304.7	297.09	304.48	307.5	300.88	302.43	308.43	301.26	299.12	302.58	300.59	296.52
302.87	290.79	288.63	297.5	295.37	292.68	293.83	294.97	294.62	304.03	291.28	300.25	292.09	301.89	303.43	297.96	297.84	299.33	292.78	302.33	298.3	295.59	296.05	298.1	288.2	294.22	292.69	303.37	293.93	300.72	296.94	295.05	298.42	296.96	291.41	289.62	301.01	292.84	300.32	293.76	291.74	299	303.92	297.22	295.82	291.35	292.96	300.74	285.39	295.35
311.21	316.83	316.72	306.21	316.36	315.35	306.81	314.29	308.55	314.2	307.16	308.54	310.66	316.79	316.73	319.39	313.85	304.16	315.32	318.72	315.07	321.36	307.17	314.34	315.12	319.41	316.15	315.12	310.43	313.9	309.82	308.08	315.86	319.12	311.7	315.87	306.18	310.8	308.82	315.02	316.12	315.77	317.64	315.09	316.95	313.04	315.26	307.08	310.39	315.33
312.73	309.21	313.42	314.19	315.62	314.72	318.36	315.46	314.94	313.46	306.65	315.74	307.19	319.81	320.36	319.18	311.62	305.86	320.53	311.75	314.66	309.01	307.29	318.86	314.88	314.35	305.21	312.48	314.48	314.7	318.34	310.84	314.4	308.71	316.61	307.95	310.59	309.12	318.56	307.6	312.92	307.78	310.8	312.03	312.04	310.94	309.9	311.27	313.82	308.02
324.55	329.6	325.03	319.67	324.79	322.13	314.66	326.14	327.36	319.18	324.43	328.95	323.72	325.05	323.1	318.53	327.33	324	330.99	328.95	324.53	323.48	325.78	319.53	326.5	322.59	324.59	324.17	330.12	324.34	328.7	324.03	323.01	323.47	324.67	325.24	325.97	324.27	331.7	328.49	321.17	319.48	323.68	323.23	324.25	319.46	326.39	326.99	323.52	321.63
299.44	296.41	294.25	298.44	292.53	296.9	299.95	297.93	290.79	296.02	302.49	291.89	301.46	295.48	294.72	297.17	297.31	300.59	297.1	306.36	294.04	299.69	294.79	301.69	299.41	300.7	300.17	301.7	296.24	293.77	296.7	299.31	295.01	295.61	290.47	298.75	295.12	302.89	297.93	295.58	299.95	294.65	297.25	298.23	292.51	300.68	295.56	298.44	299.15	294.03
295.53	301.17	299.15	310.39	303.61	298.25	304.7	305.8	295.61	303.65	306.27	303.01	303.35	304.82	295.37	305.12	311.91	301.38	306.45	310.69	298.73	306.47	304.02	302.51	302.17	302.67	300.78	308.44	301.46	298.37	296.19	307.92	303.66	298.32	305.11	297.11	295.6	304.99	299.48	301.29	300.88	312.83	294.25	311.28	298.89	300.72	303.47	306.24	304.12	304.26
315.55	318.67	316.09	312.07	322.11	316.62	318.58	314.82	318.55	321.22	316.08	318.78	318.53	322.63	318.84	315.3	317.61	308.9	315.8	318.39	314.26	313.89	316.6	320.95	309.22	320.11	317.33	314.68	318.37	312.84	319.62	313.85	318.79	322.38	316.95	311.69	312.9	321.9	315.93	311.15	316.25	322.1	315.23	320.32	320.03	321.75	319.87	315.03	324.33	319.91
293.13	301.02	294.55	296.77	301.47	302.19	296.36	286.87	302.58	299.8	292.51	290.26	298.6	296.24	287.64	290.51	299.51	295.15	301.27	293.72	299.29	296.01	301.43	297.46	304.96	294.86	297.27	301.34	297.24	298.08	293.42	296.02	296.03	303.43	301.34	298.77	289.57	292.54	293.5	304.29	300.65	288.66	299.5	293.57	294.08	292.58	306.6	301.18	296.38	295.83
301.63	298.92	311.98	312.06	301.83	306.12	304.12	298.1	310.45	306.64	309.28	307.75	304.69	309.25	308.6	306.2	315.6	299.89	298.55	304.35	301.98	308.5	313.42	307.73	298.24	308.8	308.75	297.5	304.67	302.46	305.23	306.38	306.69	302.46	304.84	309.04	301.97	311.12	299.68	306.73	303.87	304	309.63	315.68	307.53	306.53	307.89	303.39	296.04	305.35
306.94	313.63	317.29	316.5	315.11	316.66	315.93	308.77	308.71	312.94	317.91	315.94	317.55	310.79	313.34	314.04	317.56	313.82	312.4	311	316.65	311.8	326.06	313.98	314.49	317.06	317.86	315.81	315.42	318.25	322.46	322.27	305.84	314.97	313.8	315.46	321.67	312.87	312.19	309.24	315	316.21	311.84	318.12	316.03	311.31	320.56	316.8	314.45	313.2
309.13	313.44	312.09	312.29	314.8	307.61	316.73	315.29	315.62	315.16	307.73	312.7	313.5	316.84	314.09	320.42	306.35	314.36	315.37	317.31	313.13	310.15	318.65	311.09	315.26	316.17	313.08	308.3	316.2	307.25	319.72	312.7	318.87	310.42	311.19	312.45	316.07	310.9	312.14	312.27	307.87	308.55	320.06	315.25	310.17	315.13	312.74	311.61	319.02	313.28
320.51	317.64	325.21	321.32	314.82	311.78	316.61	319.76	321.55	318.28	320.92	321.82	319.89	324.46	323.47	319.82	320.91	315.29	316.13	327.61	318.8	324.25	314.25	324.72	320.66	319.52	320.44	316.77	317.62	320.77	319.6	319.28	322.44	318.38	313.72	318.11	321.98	321.19	313.79	319.6	322.5	320.25	320.37	312.48	320.44	317.18	312.67	319.16	323.91	317.11
316.06	316.07	312.58	321.43	312.86	320.71	317.73	314.63	312.09	317.8	310.19	314.08	316.18	316.63	316.34	314.46	310.39	320.7	318.08	315.12	314.89	307.32	314.91	317.02	318.67	313.7	315.08	311.36	310.06	312.45	313.33	324.83	310.55	314.48	319.09	314.38	314.64	313.2	308.46	311.27	311.9	315.99	314.86	315.78	315.13	316.96	322.39	317.86	314.06	320.97
338.24	329.31	323.28	333.74	334.41	327.91	320.48	328.94	326.86	334.97	321.02	329.46	328.63	331.53	327.8	334.06	328.88	325.01	327.56	334.73	321.67	330.55	320.32	333.67	329.58	325.48	333.25	329.54	321.57	322.87	329.17	330.76	328.87	333.13	324.36	325.41	328.42	336.35	323.67	317.31	327.6	333.91	329.55	330.46	329.41	326.93	334.38	323.71	324.93	328.35
320.6	319.12	315.65	312.3	316.64	316.12	322.27	319.59	313.71	318.38	313.87	316.56	321.43	322.71	313.63	314.82	324.51	315.61	325	323.44	322.34	313.72	324.12	319.36	316.72	316.87	319.56	315.42	318.72	324.12	322.42	320.13	318.32	319.39	323.55	311.04	320.57	325.59	320.67	320.81	323.88	312.8	311.54	312.28	315.57	310.22	315.67	314.07	319.13	315.75
305.32	307.24	312.76	316.03	313.33	310.3	307.32	314.14	310.07	310.46	310	309	311.21	310.8	306.42	313.52	313.67	313.19	311.44	304.87	304.45	307.37	317.08	314.69	314.74	317.78	313.59	319.54	308.75	302.58	311.91	317.96	312.11	312.71	308.48	310.99	315.09	312.97	313.27	308.8	312.04	320.29	311.48	312.09	308.87	309.76	315.71	312.96	320.66	309.27
328.93	324.5	318.58	323.63	322.61	320.73	321.06	327.26	326.87	324.45	324.78	324.96	323.86	320.09	333.38	327.03	324.37	332.46	321.12	321.1	323.93	318.49	326.19	323.05	327.24	324.46	319.49	321.9	328.46	323.29	329.6	318.63	327.12	329.93	323.7	321.29	323.73	318.26	328.32	327.75	324.62	327.56	322.03	327.23	320.9	327.47	316.84	325.07	334.27	325.8
301.36	304.03	299.38	301.63	294.15	306.72	305.6	307.62	302.04	310.38	299.5	298.48	302.41	292.1	296.16	303.44	304.88	297.98	305.64	305.95	305.32	300.7	303.16	304.96	304.73	306.98	295.73	302.8	300.32	305.02	305.43	302.71	305.11	296.62	296.86	304.26	308.22	302.68	300.44	301.51	294.42	296.38	297.7	305.21	303.8	307.28	304.06	300.93	308.12	306.42
292.97	297.42	294.7	295	301.01	294.29	297.62	295.39	301.61	296.24	297.83	290.39	294.8	294.59	291.6	299.81	298.29	298.54	296.37	306.39	306.18	294.31	289.21	295.79	294.26	300.53	299.07	296.53	289.15	297.12	298.96	302.09	298.27	293.42	291.69	296.18	296.57	297.52	299.34	291.25	298.87	292	291.78	301.42	296.19	293.84	302.52	301.95	303.27	289.88
313.81	319.39	311.8	309.59	316.39	320.53	306.09	313.83	318.08	315.54	315.57	320.31	308.07	308.29	315.59	308.57	316.32	311.2	315.59	318.98	305.96	310.02	312	314.43	311.82	316.58	315.8	321.12	313.98	318.76	307.97	317.74	306.02	312.61	309.81	314.66	311.95	312.35	311.18	313.72	308.41	313.96	312.86	311.01	318.03	309.87	307	314.63	310.63	313.57
314.28	319.41	321.65	318.09	315.85	315.77	312.55	325.36	320.96	312.9	310.12	315.28	319.94	316.38	316.11	308.18	311.9	317.59	318.95	319.35	315.13	317.58	318.69	317.13	312.69	317.97	308.79	310.87	312.77	315.42	312.36	311.81	315.59	318.84	316.86	318.93	316.03	309.57	317.89	318.8	311.22	320.11	321.11	313.14	316.29	312.12	324.23	309.34	316.28	310.47
309.29	300.63	304.26	310.91	304.29	307.26	302.92	304.33	302.39	312.98	305.09	306.65	306.03	307.45	310.82	308.24	303.7	304.66	306.26	306.03	310.9	304.84	310.81	309.46	306.67	301.89	307.68	303.54	304.95	307.72	307.33	312.39	307.46	305.72	307.29	309.62	307.77	304.13	307.3	298.04	308	297.45	303.97	305.66	307.51	309.68	300.25	310.84	310.38	307.28
323.21	325.1	321.84	322.94	326.62	325.71	329.46	325.6	325.64	324.6	326.57	320.49	323.66	321.13	324.28	330.92	319.29	326.84	313.58	329.2	320.19	321.81	323.26	322.83	330.33	320.56	330.3	319.84	327.12	322.55	324.14	323.6	326.12	321.97	321.27	327.45	326.98	325.24	323.37	323.55	330.94	329.36	324.76	334.73	320.93	328.78	322.34	323.65	324.63	328.55
313.53	312.57	324.29	316.48	312.44	317.51	319.28	310.53	315.57	312.39	309.91	313.24	307.84	314.95	318.43	316.43	306.12	315.97	312.68	314.49	311.79	305.52	314.4	317.02	313.97	312.81	309.77	313.23	320.65	318.69	314.36	307.59	311.18	313.9	316.57	313.15	316.28	316.43	316.54	314.34	311.11	310.96	317.6	313.32	306.65	319.09	310.52	319.44	308.1	317.92
307.95	305.36	312	309.36	309.64	312.23	310.02	314.69	310.14	314.99	321.57	314.09	312.2	306.1	304.57	311.22	316.55	307.06	302.32	306.92	304.78	315.47	306.36	312.42	311.78	310.92	311.54	310.5	308.53	309.18	310.77	314.41	312.94	310.36	306.35	309.16	310.88	315.66	315.95	312.77	315.29	313.85	311.75	305.63	307.33	312.87	319.07	309.63	315.44	302.16
321.19	320.51	317.89	321.33	323.35	321.03	320.9	314.89	312.73	314.3	322.51	318.58	316.74	312.71	311.33	311.02	321.18	315.85	319.58	316.62	322.48	317.85	312.42	318.8	316.01	317.34	319.07	321.86	315.45	317.15	318.22	318.44	311	314	317.44	315.39	315.99	318.63	314.24	315.15	310.61	321.32	315.93	327.05	315.61	324.21	310.69	314.3	320.87	314.58
308.4	311.97	311.21	306.83	304.41	301.1	302.35	305.15	309.92	308.29	299.45	311.17	306.63	305	309.96	304.99	307.83	304.93	300.03	301.96	304.5	309.81	309.78	308.61	306.43	309.91	312.43	305.54	307.41	304.88	313.32	305.63	304.43	310.05	307.33	310.96	298.08	305	307.03	298.82	312.31	302.79	304.3	306.97	304.39	304.56	305.16	304.51	306.16	306.97
316.17	315.06	315.05	314.4	313.03	316.06	314.12	316.05	316.13	313.46	305.93	320.63	317.71	321.38	315.82	318.68	313.52	320.79	319.26	316.19	314.81	312.48	321.74	312.88	321.5	314.62	318.4	319.31	315.52	321.38	316.13	314.1	323.47	314.51	318.3	315.67	309.77	318.07	316.64	315.39	321.24	318.43	322.03	315.61	325.52	319.33	314.23	315.83	314.63	309.62
311.58	310.88	314.62	309.61	322.79	313.74	313.91	311.58	313.81	320.03	312.13	315.97	312.88	323.99	315.73	315.48	308.77	312.8	312.85	317.91	317.92	315.43	318.52	316.13	313.75	312.31	314.73	310.78	318.91	313.54	313.21	314.45	322.5	318.94	321.44	309.11	313.17	319.31	314.58	317.99	316.67	312.44	319.78	315.5	321.05	311.3	310.93	312.92	316.64	308.91
317.82	317.98	312.22	308.92	311.66	315.68	313.22	313.65	311.9	312.61	310.63	320.71	317.27	314.43	312.76	316.13	314.72	320.28	313.42	315.81	306.86	321.2	316.28	316.05	321.84	312.78	311.85	320.03	312.67	314.5	310.38	321.81	310.96	321.4	320.73	314.29	311.49	318.42	311.16	321.29	320.46	313.77	310.26	311.54	308.18	313.09	315.28	315.49	316.67	312.57
310.33	314.54	310.8	322.57	309.18	310.3	311.21	312.28	300.82	298.63	317.2	316.32	316.55	308.74	314.35	314.66	312.35	309.52	312.65	313.24	311.27	314.45	311.83	311.2	312.91	310.86	319.53	309.1	304.82	307.66	309.41	312.02	313.19	311.47	311.52	307.49	315.11	311.86	313.79	307.63	310.13	308.81	309.63	313.7	308.37	312.45	310.42	308.34	314.63	316.66
314.95	313.01	312.73	315.31	307.23	316.62	308.72	313.72	310.22	310.65	310.29	312.11	315.4	313.61	315.23	314.58	314.36	312.1	314.52	314.09	311.95	314.5	314.06	318.33	306.95	314.38	315.32	314.02	318.66	314.68	313.54	317.21	316.66	314.13	314.31	306.73	310.68	305.97	314	314.62	310.77	315.69	317.02	321.94	312.37	318.85	311.2	313.05	309.17	309.44
314.92	314.76	318.43	317	320.21	317.97	315.2	319.38	320.17	315.53	315.17	318.2	315.54	317.86	319.89	318.77	307.27	312.93	313.95	314.37	320.88	316.51	320.26	311.88	315.87	320.38	322.79	310.28	309.58	318.17	318.45	318.02	318.46	325.16	316.27	318.26	314.23	318.76	317.36	326.55	323.02	318.23	321.73	323.99	318.37	322.89	320.08	314.99	319.74	311.5
331.32	327.38	339.78	327.29	326.34	327.57	327.85	336.2	331.09	328.44	330.87	330.9	330.32	322.45	325.71	322.21	327.07	329.38	323.05	323.12	328.36	331.1	326.2	327.01	329.52	323.63	329.18	336.06	321.67	328.79	330.12	327.57	328.07	336.42	330.58	329.24	322.76	326.72	325.14	321.52	325.34	324.97	328.84	325.34	332.04	333.33	325	335	321.64	323.65
305.44	302.75	298.46	301.78	307.39	308.22	304.13	304.31	308.81	302.92	306.52	302.27	304.01	307.21	310.37	302.36	309.45	302.99	299.19	299.76	298.57	297.03	305.18	306.97	305.45	303.88	305.28	297.84	307.13	307.49	309.78	304.97	306.95	305.56	301.86	308.66	303.24	298.09	310.12	305.57	299.03	306.47	309.27	301.7	306.62	302.03	298.91	313.06	305.23	300.89
298.35	293.96	296.65	304.07	298.51	290.34	291.57	302.63	299.63	296.48	293.65	300.97	300.99	295.51	290.31	296.52	290.87	299.52	291.89	295.67	300.99	293.23	298.45	303.6	293.83	293.21	288.14	294.21	294.59	300.69	294.61	299.63	299.18	298.69	294.7	291.9	294.76	296.99	293.03	300.98	293.82	298.09	301.84	296.87	293.12	295.8	295.37	291.7	298.06	297.2
329.1	324.09	324.47	318.32	327.9	326.32	324.24	321.02	321.98	325.74	325.01	326.49	327	324.14	330.02	315.58	322.48	324.97	328.13	326.83	328.49	321.46	319.19	326.22	326.35	328.25	320.62	325.06	325.1	320.97	320.61	325.48	323.78	322.18	324.29	323.09	328.74	327.45	328.43	324.62	321.15	321.74	322.02	324.09	326.84	315.49	320.48	325.97	320.03	329.54
303.78	297.74	302.8	310.06	304.5	297.51	303.9	302.12	307.23	307.16	307.11	310.06	305	309.21	312.35	306.94	307.63	307.55	304.66	306.87	301.56	302.43	310.32	300.5	310.22	303.04	300.65	312.67	300.15	306.59	299.94	298.8	302.37	301.61	302.31	302.36	304.07	305.65	300.14	310.03	305.44	306.31	303.84	304.32	309.27	298.81	306.76	314.15	299.75	302.65
308.9	314.25	304.46	306.56	309.52	310.74	309.56	306.79	306.41	312.09	310.9	309.78	309.38	310.13	311.76	307.98	310.72	305.47	308.5	313.09	307.17	309.22	309.66	310.01	308.6	308.22	302.53	309.64	311.83	304.76	318.12	308.3	309.21	302.8	307.31	318.45	298.5	307.03	304.64	311	304.18	305.08	308.88	308.63	309.39	317.5	306.31	304.88	308.5	315.15
311.7	306.49	300.8	309.67	301.57	307.8	312.67	301.11	308.76	301.24	297.65	298.57	310.76	309.15	309.45	301.29	303.81	303.59	302.37	307.77	310.26	305.44	307.4	306.59	312.55	308.53	306.15	303.06	306.27	313.26	301.72	305.24	304.49	306.98	309.09	299.82	308.12	300.03	305.02	303.17	311.25	307.76	307.65	304.43	306.72	300.72	309.08	304.01	300.47	306.54
312.6	309.71	308.75	305.31	306.57	303.94	304.86	306.95	300.63	309.75	300.82	308.58	307.92	306.3	301.82	307.81	303.91	309.48	305.13	306.58	304.32	313.08	300.7	315.6	303.5	309.23	301.52	310.36	314.77	310.12	306.45	303.96	305.15	303.96	302.31	299.45	303.06	305.6	308.33	307.57	299.8	311.73	307.91	307.05	302.37	308.9	301.54	305.83	303.89	301.82
313.31	318.75	310.28	315.66	312.51	313.88	316.56	310.51	319.21	315.48	319.05	318.6	314.89	312.31	317.13	313.51	319.05	315.95	314.78	313.14	317.5	309.29	320.42	309.75	313.47	315.22	312.49	313.92	315.21	318.19	314.55	314.54	319.39	317.95	308.56	312.6	320.55	308.04	318.65	312.64	317.05	317.68	313.98	320.22	313.78	315.36	319.53	318.09	310.17	315.2
301.06	304.71	306.36	296.12	300.65	302.68	300.38	302.59	300.09	302.58	300.57	305.85	308.48	301.26	298.37	304.63	306.15	308	302.1	300.87	300.2	301.8	297.37	308.24	307.42	299.39	303.55	300.88	304.57	288.84	309.31	304.56	303.02	301.23	302.39	307.5	304.01	299.54	294.49	298.86	298.86	303.07	298.78	301.72	304.13	303.87	301.69	304.23	301.88	302.22
309.57	299.29	297.39	303.07	301.2	305.88	304.59	303.13	300.23	305.41	307.5	297.28	307.5	295.47	305.25	306.21	305.7	306.23	304.93	298.27	306.88	304.14	300.93	304.37	301.66	298.78	306.08	300.21	299.03	305.31	304.48	307.24	301.12	305.5	304.94	301.99	306.33	308.5	310.06	296.42	303.74	295.04	298.18	301.92	297.72	307.07	303.98	304.36	304.75	305.43
317.28	312.25	315.48	305.94	308.5	314.08	303.56	315.53	313.37	312.42	312.87	315.63	312.22	308.9	314.62	312.58	309.76	304.83	312.41	311.76	308.48	309.32	313.38	310.88	304.9	303.35	311.86	312.46	313.14	312.37	312.41	305.04	315.59	315.31	311.39	316.86	316.95	308.58	313.44	308.64	312.1	313.59	313.55	310.58	302.77	307.74	315.89	310.69	307.14	316.07
318.75	314.91	318.58	313.56	319.43	313.09	310.47	313.12	313.91	318.68	317.61	314.3	313.73	310.64	324.03	319.46	318.39	316.48	314.76	317.13	316.52	316.25	309.19	316.4	315.08	320.32	323.2	316.06	317.1	315.31	313.51	312.16	319.87	318.51	312.5	314.63	325.21	318.11	320.83	320.71	320.17	318.93	310.74	318.29	313.41	322.48	321.71	319.73	318.53	315.82
309.19	299.27	308.63	304.42	302	302.47	305.04	308.71	299.86	305.92	309.51	302.63	304.37	306.93	304.21	315.49	305.23	304.27	307.51	304.19	306.52	307.21	309.22	309.79	307.41	305.77	311.98	304.6	304.48	307.61	312.34	306.95	302.94	305.22	311.54	303.6	305.62	314.1	308.52	306.64	301.61	307.85	309.79	301.97	311.2	306.45	310.76	310.51	306.51	300.39
298.23	290.09	292.67	294.17	293.79	294.23	297.36	297.37	292.65	292.71	292.18	297.63	299.28	297.78	299.25	293.96	295.52	299.84	297.86	291.88	294.04	292.42	299.63	296.51	297.66	297.19	294.7	289.58	294.69	291.33	291.68	293.88	292.67	296.26	299.5	295.85	296.27	297.68	303.42	299.33	289.97	292.52	292.56	292.3	297.34	293.53	294.1	292.16	299.32	296.45
304.61	309.63	306.63	303.71	300.48	310.23	311.1	306.3	309.66	302.05	311.84	304.89	306.29	302.93	306.19	313.02	310.21	307.41	310.82	306.27	300.34	305.73	301.16	315.84	303.81	305.21	302.67	304.71	308.42	311.15	310.94	306.82	303.39	314.69	310.92	314.13	307.32	312.76	313.7	305.14	303.14	308.29	313.74	305.25	307.12	306.46	301.1	316.43	308.03	308.25
322.05	326.7	335.14	322.58	324.08	320.2	333.66	325.39	327.08	324.28	324.73	321.43	326.74	328.02	332.39	334.78	337.08	333.24	326.94	329.15	329.1	329.68	325.5	326.92	325.02	326.66	329.74	328.58	327.43	335.71	324.54	322.69	334.46	324.83	327.9	336.02	332	321.6	326.27	329.4	325.64	334.44	328.58	324.4	334.21	326.18	327.77	326	322.67	332.21
326.77	332.71	321.74	329.97	331.74	318.63	331.8	328.56	320.81	325.5	328.51	322.33	330.56	321.19	322.51	331.08	330.48	325.32	323.93	331.43	334.87	316.2	326.34	324.19	322.55	326.53	326.48	326.8	326.68	327.38	330.24	320.87	320.03	327.38	325.45	319.47	326.71	329.2	334.58	331.43	330.13	323.79	316.82	330.46	325.34	332.44	312.05	326.07	323.85	319.01
300.35	304.24	301.93	301.4	301.94	302.11	300.78	303.85	302.57	302.71	306.78	302.38	308.5	303.08	305.47	300.04	303.61	303.9	300.6	301.7	306.78	297.26	301.05	300.79	301.97	304.7	302.67	303.01	306.1	305.89	302.8	303.3	302.61	303.28	302	296.85	296.09	300	309.52	308.16	307.17	307.77	310.78	304.11	298.78	313.1	298.42	308.82	305.11	302.34
309.7	301.3	299.86	306	302.31	298.86	298.51	309.04	299.13	298.11	306.86	308.53	304.1	301	302	303.16	302.55	308.51	303.56	304.89	307.84	301.05	303.83	308.6	307.24	302.63	308.45	309.81	315.43	310.28	307.16	313.01	298.65	302.82	307.8	309.05	303.27	305.64	312.61	305.09	306.67	304.49	303.89	307.01	311.3	304.32	312.55	305.71	309.41	309.26
313.65	314.73	315.6	318.54	314.21	316.3	316.09	324.59	321.05	319.88	320.71	314.88	314.78	315.16	311.71	310.22	324.22	318.45	319.61	317.58	319.33	317.77	313.42	322.18	315.66	311.94	311.69	315.46	315.15	314.74	314.29	315.74	315.52	322.88	318.06	315.62	315.46	323.15	324.6	319.3	314.7	317.58	310.14	316.41	313.06	320.7	322.05	316.31	319.7	320.43
297.62	297.46	297.35	305.71	306.7	304.44	301.88	304.57	306.82	297	300.5	302.08	302.54	300.5	296.52	300.29	306.92	303.28	305.35	302.34	295.15	307.6	308.66	306.54	302.95	302.54	299.33	296.24	299.88	299.02	300.18	309.98	303.86	303.26	298.82	305.16	303.42	301.06	299.95	298.29	305.09	300.77	307.9	305.45	301.27	305.82	292.82	307.18	302.38	305.7
319.59	314.78	321.34	321.28	313.87	315.51	318.38	317.18	313.47	309.25	312.13	316.31	315.2	316.46	312.65	319.31	317.4	322.3	321.35	323.48	315.92	322.12	311.1	317.11	318.9	315.61	321.9	317.94	315.84	313.74	313.36	315.18	311.34	323.75	310.81	317.41	316.67	315	324.85	323.6	313.26	319.11	321.75	318.15	317.56	314.24	318.63	318.34	319.58	322.83
304.91	300.55	299.1	299.15	304.79	304.44	306.58	304.65	306.12	300.62	304.8	300.94	297.52	299.67	299.61	308.79	303.2	309.64	304.29	305.82	305.15	301.37	300.03	306.55	308.2	307.99	306.6	310.15	301.24	305.81	306.5	302.73	313.07	297.25	304.83	291.82	310.38	303.47	304.64	299.1	303.73	300.1	306.39	303.39	304.16	308.9	305.45	302.72	310.06	304.96
322.47	316.01	311.48	318.63	312.19	320.88	313.12	315.58	320.66	317.14	313.71	316.88	317.34	311.97	316.26	311.82	314.66	316.31	313.84	314.22	315.5	317.04	316.95	318.25	320.54	319.57	318.85	318.49	312.58	316.71	317.54	314.29	319.47	322.29	310.18	312.81	321.68	316.6	312.71	319.83	320.54	319.37	322.95	315.88	318	326.11	319.96	316.23	313.65	318.41
312.39	310.47	309.75	303.83	304.9	315.57	314.21	307.08	306	312.79	312.53	311.17	304.56	311.86	312.75	313.21	312.79	310.18	313.39	304.58	313.35	311.68	308.12	310.09	306.4	308.12	310.64	309.84	307.29	306.78	317.54	313.13	307.88	310.66	307.5	301.24	306.34	309.67	301.65	307.69	301.45	314.26	311.59	306.94	306.5	302.82	305.96	298.26	302.89	305.23
298.16	304.7	300.71	303.49	299.42	298.77	303.25	302.97	298.84	301.3	305.61	305.39	296.32	304.24	304.17	301.58	304.93	297.87	299.42	304.37	300.99	311.32	302.18	308.15	303.82	311.04	303.54	303.43	310.22	307.83	312.91	303.34	303.92	308.03	303.26	303.3	305.41	295.18	299.27	300.78	307.54	301.62	302.12	301.12	304.65	304.26	303.61	303.62	308.84	300
311.49	322.55	310.9	317.69	311.18	316.76	317.48	315.62	316.61	310.17	312.76	316.89	313.8	318.35	305.46	317.75	319.39	310.52	315.44	307.62	311.36	311.12	320.24	314.93	313.12	307.94	308.15	319.29	315.12	317.56	320.04	313.05	317.14	313.36	314.42	314.16	314.9	320.25	311.28	308.8	313.69	316.42	317.04	312.52	313.42	311.24	314.65	310.18	317.21	311.21
322.3	324.38	308.97	317.23	317.86	315.57	315.83	315.58	315.81	308.23	319.63	311.97	319.04	313.32	315.13	320.89	324.89	313.05	321.43	313.47	314.14	312.52	322.59	323.7	305.25	315.41	317.66	321.32	318.15	315.52	315.68	321.11	314.57	317.03	314.02	314.12	319.02	315.94	313.59	318.86	310.64	310.58	314.44	321.21	317.36	327.89	315.02	324.18	317.13	323.18
312.37	312.99	312.47	314.45	322.32	312.82	315.29	320.39	316.36	326.24	314.6	312.66	316.42	315.18	320.18	317.66	320.68	320.16	319.99	318.42	316.99	309.95	320.22	321.91	319.43	317.18	313.03	313.41	315.26	311.79	318.39	322	315.01	312.68	322.45	313.35	317.74	314.1	319.28	315.14	308.56	314.59	324.94	313.41	320.18	312.6	312.73	317.06	319.06	317.31
331.3	325.84	330.74	327.49	330.24	325.68	326.83	324.54	330.83	324.79	333.12	325.89	322.06	324.65	328.02	321.35	325.3	332.35	326	322.91	332.47	323.78	327.93	333.96	325.17	323.94	333.96	320.5	321.22	333.38	327.45	326.61	325.35	328.07	323.8	326.54	324.34	330.74	332.07	321.88	322.43	326.76	330.27	323.22	323.63	334.7	327.68	330.33	334.03	325.27
312.01	313.4	310.29	315.7	309.05	304.98	311.16	310.48	309.36	308.44	309.87	309.92	303.78	308.57	313.83	310.65	300.27	308.05	313.96	313.75	308.5	314.73	313.48	321.24	314.12	302.93	309.26	308.29	306.81	313.19	303.7	308.71	310.29	315.42	314.51	314.52	311.75	306.58	306.64	307.8	312.52	308.29	307.2	311.84	310.54	316.17	307.77	308.05	311.95	317.97
307.13	307.18	310.51	300.35	301.69	299.14	309.59	303.43	305.56	305.16	299.55	307.08	305.28	304.87	304.53	307.81	302.08	310.47	312.94	306.12	304.81	306.66	307.28	310.27	307.58	303.65	308.08	307.33	307.18	301.8	309.05	303.35	304.9	308.33	305.98	306.9	306.29	308.03	311.27	308.33	301	305.88	306.51	297.1	299.97	304.55	307.8	301.3	300.14	304.19
300.67	301.88	299.54	305.12	307.06	299.48	306.33	305.31	294.67	302.88	300.35	307.82	298.06	290.61	302.61	301.92	298.84	296.86	297.89	300.94	300.91	304.15	302.79	305.56	298.9	295.36	301.09	297.39	306.56	298.36	297.18	304.62	294.8	298.13	300.45	303.6	306.17	303.08	298.74	302.76	306.38	301.09	301.85	303.23	296.85	302.36	303.34	301.44	300.32	298.45
313.94	304.39	303.62	313.7	317.01	310.64	313.84	302.5	308.01	305.23	315.88	309.39	307.27	310.43	307.27	311.7	313.77	308.74	303.31	310.77	308.89	303.63	316.54	312.67	306.44	310.18	308.17	311.87	307.33	315.12	312.29	312.13	306.94	312.49	308.71	311.62	314.16	307.92	307.88	314.08	315.25	310.28	305.82	314.06	312.44	314.55	308.28	309.24	307.81	313.24
306.67	289.18	293.7	293.56	291.7	293.9	292.95	291.24	291.01	281.96	294.79	294.76	286.7	289.98	296.9	295.75	291.95	296.14	292.66	289.35	293.48	291.29	290.39	305.11	296.41	288.21	300.71	296.27	301.29	291.82	298.81	299.02	298.88	288.52	299.07	294.98	289.74	291.18	296.58	295.47	298.6	288.66	288.56	293.93	295.74	293.56	292.83	295.15	298.38	292.93
320.76	313.26	321.07	313.98	316.89	317.53	318.49	314.76	315.76	316.3	316.96	321.47	321.21	317.67	318.93	315.35	315.37	314.26	316.92	311.47	319.53	318.56	320.84	314.13	312.49	320.99	311.93	321.68	316.06	318.93	307.15	320.55	321.62	310.75	320.18	326.42	310.36	317.24	316.69	318.56	315.88	316.46	322.45	317.95	313.85	319.44	318.48	321.58	316.22	322.08
306.71	308.38	310.22	305.1	306.84	309.13	302.46	304.94	299.91	301.15	307.55	302.37	302.11	302.67	304.1	309.21	302.57	300.14	306.27	308.05	302.81	307.82	302.14	307.52	304.94	313.01	307.38	304.43	305.53	306.02	306.63	307.19	307.75	305.47	305.8	312.03	308.26	302.53	304.33	312.42	307.46	310.99	300.07	302.67	303.42	301.07	294.92	299.62	308.19	298.08
316.63	308.49	320.17	308.18	311.73	314.11	319.25	311.1	312.32	311.89	305.38	313.95	318.6	315.63	313.43	309.63	307.27	316.5	310.98	315.1	314.97	316.53	308.67	306.84	312.42	309.8	320.5	311.79	314.65	312.88	310.94	316.31	318.75	315.97	316.49	311.75	317.28	315.07	308.27	307.65	306.93	313.92	312.71	313.38	310.61	319.98	309.33	316.04	310.95	308.1
307	298.37	307.01	305.81	302.7	306.37	312.5	307.8	306.01	302.75	303.37	307.26	297.19	305.21	304.65	304.91	303.18	306.59	311.36	308.88	305.8	305.87	307.85	316	299.35	299.36	305.5	306.78	309.66	305.65	304.07	302.1	306.15	301.43	306.17	304.49	303.71	308.62	306.75	305.46	306.35	304.71	297.04	304.95	304.9	309.48	308.12	302.32	297.6	304.73
291.49	295.19	302.75	289.23	292.29	294.89	293.17	292.57	285.38	292.38	299.71	292.89	296.72	293.96	292.47	301.05	289.56	293.34	293.12	304.37	290.84	298.61	298.25	297.81	294.52	291.87	305.1	298.31	291.98	300.52	296.04	292.57	294.19	294.69	293.39	297.81	295.95	293.5	293.39	297	299.59	293.71	291.82	294.97	284.8	289.9	298.3	293.34	291.55	293.59
305.96	306.48	301.29	302.64	307.77	310.06	306.39	308.57	304.73	305.22	302.69	307.63	303.3	310.35	303.58	310.5	300.93	303.26	304.41	303.11	302.44	302.3	298.88	305.93	312.88	309.6	303.75	306.14	296.77	305.77	309.63	310.19	304.51	310.58	305.75	302.5	297.55	308.13	302.33	307.12	295.77	309.86	302.91	304.54	307.61	303.14	306.3	305.52	308.45	303.97
321.7	315.63	313.7	318.07	313.88	313.41	317.99	317.14	318.93	320.43	318.02	312.63	317.55	316.46	311.44	315.91	314.87	317.02	317.78	319.42	317.94	310.34	315.5	321.18	322.59	323.08	320.68	319.93	322.86	315.14	318.29	319.23	319.9	315.27	315.17	314.68	331.06	320.3	324.28	319.69	306.9	315.4	316.62	314.94	315.92	313.36	314.85	320.02	319.94	325.13
302.54	301.17	307.37	303.41	309.95	299.71	296.91	297.48	299.56	308.49	304.87	297.63	301.73	304.22	304.33	299.09	297.4	301.58	302.17	302.49	309.67	302.38	302.9	307.43	303.39	297.18	308.51	299.09	300.8	296.1	305.25	304.9	298.34	307.16	307.07	309.96	304.58	298.46	297.54	302.15	303.92	296.85	300.49	299.51	304.23	302.45	302.73	302.26	304.4	297.78
316.03	311.53	321.98	319.47	317.61	320.29	319.01	318	322.67	316.64	310.17	321.77	328.14	312.86	318.83	318.44	320.54	320.4	322.43	317.25	316.36	319.49	317.95	319.63	323.64	318.46	318.8	320.63	319.43	314.31	319.88	311.77	320.04	315.99	322.16	323.78	313.85	322.68	313.05	318.49	317.68	315.89	319.31	319.89	316.16	323.93	324.36	318.78	321.03	318.23
309.06	304.64	295.74	293.97	302.01	292.73	301.68	302.67	307.98	299.57	300.84	301.02	293.77	303.22	300.73	304.96	296.09	298.07	298.86	295.09	305.22	301.06	303.83	297.1	304.3	305.27	298.96	292.91	303.36	304.24	302.45	305.82	298.7	297.08	304.79	299.49	304.13	300.79	301.77	294.35	294.94	305.15	299.31	301.43	302.72	298.38	297.02	302.3	301.4	299.54
315.75	310.32	308.65	309.36	313.24	318.04	317.09	310.83	312.33	312.84	312.62	319.56	312.48	307.79	311.24	318.49	316.61	306.27	310.98	311.56	309.31	308.49	313.11	310.75	307.16	316.67	299.85	308.93	310.68	311.31	311.52	316.35	309.84	308.49	311.55	305.17	309.26	314.11	321.69	316.11	307.63	315.21	310.46	311.14	320.49	311.26	320.22	313.83	310.29	315.03
303.46	316.42	313.33	311.18	306.35	312.46	311.81	305.97	312.63	317.79	311.47	319.5	310.17	312.13	312.55	311.08	313.74	310.64	316.45	313.53	312.13	311.72	316.6	310.4	311.41	315.75	313.63	310.39	313.75	315.16	309.68	312.42	311.98	316.51	308.05	310.56	307.85	314.3	312.44	306.04	314.71	314.13	305.3	313.22	312.82	311.58	314.73	312.42	319.78	312.74
307.32	314.82	313.67	318.3	308.89	304.97	307.12	312.05	317.73	308.62	308.01	308.83	313.64	305.15	313.32	314.07	310.31	312.11	313.33	308.15	309.31	307.64	319.71	317.02	315.25	304.42	309.32	307.97	305.47	311.95	307.37	306.2	319.02	317.41	306.09	307.68	311.37	311.21	311.37	312.55	308.85	311.1	307.89	315.23	321.9	317.01	309.39	315.96	313.11	303.34
308.85	298.62	310.5	298.7	304.2	308.8	308.81	313.97	305.33	313.95	304.8	301.8	307.2	315.73	309.85	298.03	305.47	304.95	305.56	309.3	302.96	303.13	305.83	306.99	309.1	309.04	303	307.64	305.58	304.85	302.81	316.21	304.1	309.84	305.61	303.67	308.26	303.24	309.37	307.16	306.09	304	308.44	295.58	305.62	301.9	306.94	310	301.53	306.9
309.76	312.71	304.84	305.84	299.13	311.65	306.87	307.04	302.26	303.48	305.16	305	299.7	311.63	301.48	303.42	306.98	308.9	307.75	302.03	307.93	306.28	302.24	306.39	309.97	305.75	305.28	305.92	309.23	312.95	305.17	308.05	310.08	307.04	304.65	301.75	305	308.46	305.93	306.73	299.66	312.63	309.56	302.53	318.97	308.95	302.66	310.32	303.79	305.73
320.34	318.66	322.07	312.14	317.65	318.34	310.54	326.4	318.86	310.94	310.9	312.44	316.29	318.97	315.62	320.79	312.91	315.53	316.13	326.02	320.63	317.55	320.57	314.18	316.85	315.9	311.76	317.34	319.01	311.83	321.96	313.88	319.86	314.19	316.54	318.86	318.95	312.55	320.93	311.81	322.1	315.05	313.73	315.08	316.99	316.36	309.13	317.69	314.88	321.95
310.09	304.18	307.37	307.18	308.86	309.56	308.91	309.39	311.01	302.19	311.6	306.15	310.62	308.69	312.31	310.34	305.73	305.22	307.77	306.74	306.31	312.9	305.46	305.03	306.33	308.81	311.59	311.19	306.33	311.06	303.6	317.44	307.29	308.87	305.34	308.41	310.28	312.29	304.27	311.91	308.57	310.42	310.88	308.14	307.2	309.41	307.6	309.74	304.43	306.11
316.52	315.71	314.26	316.49	312.7	309.97	316.52	314.45	311.74	315.76	313.01	319.2	316.46	311.5	312.01	310.79	307.37	312.21	319.22	316.09	306.47	313.95	313.22	315.23	310.65	304.79	313.4	314	310.9	309.71	312.6	313.82	313.49	307.18	315.13	308.77	306.76	315.7	316.15	313.09	311.32	308.3	312.08	321.64	313.3	313.27	309.8	314.26	313.49	314.73
315.45	312.78	307.66	313.09	310.03	317.27	312.92	320.09	313.06	313.91	316.29	312.98	311.84	310.84	309.54	317.98	307.94	305.8	309.76	320.19	306.36	311.99	308.37	311.82	310.87	315.84	319.45	311.31	310.9	312.27	318.55	315.71	310.37	312.23	313.95	305.43	310.45	312.23	308.39	309.22	309.35	310.07	308.7	311.24	310.88	313.23	311.34	311.23	308.5	314.46
317.77	311.49	320.43	321.46	311.46	327.18	318.91	320.6	318.72	312.8	309.55	316.32	318.46	315.92	315.3	317.01	310.01	314.17	316.36	321.7	320.48	313.33	307.59	316.61	321.14	316.15	314.3	313.41	311.66	310.59	315.89	322.28	323.81	313.97	318.43	315.35	317.36	309.06	322.7	313.28	322.69	319.38	316.1	311.75	318.57	316.78	320.96	313.74	319.18	319.95
306.88	304.92	306.26	310.2	302.6	311.33	305.8	304.63	304.64	307.39	297.56	308.49	300.86	297.39	301.76	306.85	303.76	308.72	298.01	301.6	305.22	307.01	305.16	307.69	304.41	300.86	305.95	299.74	296.85	303.01	311.37	308.4	303.15	311.45	309.86	306.71	303.26	302.72	301.81	310.15	302.52	307.49	304.7	301.94	300.39	302.69	305.67	297.4	303.12	306.15
305.26	297.04	301.03	308.43	307.53	301.67	298.6	305.61	300.11	305.45	296.22	301.11	308.71	308.47	296.62	300.24	297.65	297.29	303.85	301.92	309.12	302.33	308.39	299.21	303.44	313.65	302.3	293.63	307.92	297.21	299.01	302.82	306.57	302.35	304.09	306.36	306.73	313.51	300.94	301.84	300.64	299.94	313.26	305.57	303.2	303.15	304.52	306.32	305.87	301.28
300.08	299.03	302.52	298.87	310.3	300.52	306.48	308.1	300.73	297.62	305.64	300.96	309.53	300.57	307.84	306.64	297.75	303.87	294.03	304.55	300.04	297.84	303.53	306.22	309.33	303.23	309.06	310.35	303.37	307.56	309.39	301.12	302.46	302.83	301.73	306.34	303.34	300.62	302.2	300.82	302.62	299.83	306.7	301.65	305.99	301.39	300.15	298.67	307.34	306.13
299.66	303.38	308.39	299.98	296.11	296.67	298.28	301.66	299.58	298.41	301.18	301.26	302.68	304.02	295.68	298.74	299.36	294.83	304.75	302.86	298.12	301.52	305.75	304.34	301.18	295.5	305.1	309.62	302.99	297.7	304.17	306.75	300.94	298.83	300.65	302.05	304.55	301.27	303.8	302.74	297.29	295.22	304.15	300.85	300.66	300.5	299.39	313.02	299.86	300.56
305.47	301.51	306.98	307.13	309.5	309.49	304.19	309.13	308.37	307.33	310.8	308.7	300.4	304.13	306.14	308.59	303.24	308.8	309.67	313.42	309.63	309.75	310.23	303.22	313.49	301.22	305.5	307.72	307.77	303.19	311.62	305.99	307.76	309.62	303.49	311.89	303.24	305.7	308.1	304.92	305.44	303.08	303.11	302.65	310.11	306.15	307.94	301.86	299.42	304.55
307.3	318.6	314.95	324.07	314.22	326.34	321.55	315.71	314.05	317.64	307.76	313.49	322.78	308.67	306.06	315.66	313.41	309.37	316.34	309.76	311.16	315.48	310.78	310.61	311.95	319.77	327.63	321.49	313.2	313.32	320.74	310.69	311.8	310.43	310.44	314.26	314.08	320.14	315.22	311.48	314.71	314.45	313.11	316.67	315.52	319.45	306.25	314.21	316.63	318.86
306.4	309.94	304.57	314.02	313	310.36	308.71	309.64	315.61	314.95	307.76	319.95	309.47	313.9	313.12	307.51	310.89	307.08	314.16	313.8	319.12	314.47	318.87	306.65	313.5	312.76	308	313.77	307.59	316.6	312.61	312.94	303.9	308.73	315.22	312.07	315.22	308.2	305.23	312.42	315.11	315.02	316.88	306.43	308.36	309.44	308.34	308.39	304.41	305.49
300.46	293.62	299.86	302.59	297.44	302.22	304.16	305.57	306.19	304.68	301.7	303.66	308.52	300.08	311.94	307.08	299.47	305.19	301.63	309.75	304.18	305.16	299.92	298.46	302.56	312.8	297.74	307.11	305.99	308.07	300.94	304.85	303.51	307.45	295.47	310.41	302.16	300.19	299.8	307.89	308.59	301.86	305.74	303.26	305.2	305.94	304.62	304.51	308.27	303.41
317.82	321.73	319.37	319.18	309.69	313.19	313.51	321.14	311.58	313.22	314.31	324.08	315.14	312.14	318.96	314.22	315.71	315.24	314.18	317.17	314.74	316.88	320.17	316.05	311.52	309.64	319.54	313.38	317.68	316.19	319.62	320.38	311.81	312.62	313.75	311.67	306.47	310.48	312.69	321.75	311.19	318.86	319.16	316.58	314.71	314.58	315.12	310.91	320.27	311.52
296.98	308.59	294.38	297.22	299.2	298.2	291.24	299.87	303.37	299.2	298.89	299.14	300.95	293.31	299.61	295.47	297.53	296.49	293.99	294.81	297.05	296.38	294.12	296.97	293.96	297.04	297.22	298.88	300.93	299.28	297.47	294.44	301.15	295.67	300.42	289.89	294.87	292.61	293.5	291.65	290.7	288.31	291.02	291.85	302.17	295.25	299.9	304.5	292.94	300.11
315.15	318.66	314.23	318.13	317.51	317.22	318.37	320.85	318.99	314.9	319.59	313.77	317.74	313.27	313.29	313.75	319.3	317.24	315.53	321.01	314.85	316.15	309.77	318.32	316.88	316.47	311.78	317.98	318.53	317.35	315.3	321.38	319.53	323.16	312.86	313.43	312.3	319.7	324.61	317.84	307.92	312.57	318.85	316.37	316.11	315.6	318.43	319.06	312.64	324.97
305.73	304.18	300.5	303.82	311.17	298.81	302.75	307.92	308.47	304.88	306.13	305.71	311.92	310.93	307.03	306.84	304.37	309.65	314.7	305.75	309.22	303.04	308.78	301.68	300.14	309.36	305.6	309.67	310.5	308.87	305.45	304.73	303.36	306.28	303.65	302.84	297.24	306.6	304.86	304.45	306.03	303.63	303.17	300.46	308.6	301.81	307.96	308.56	308.16	310.91
307.96	308.91	304.69	308.7	301.08	304.13	308.4	304.38	305.84	302.44	306.46	304.85	308.5	304.48	309.51	308.69	311.14	310.93	304.87	305.72	304.84	308.15	303.41	308.5	304.13	307.75	302.62	307.39	304.45	312.12	309.61	303.6	306.7	304.85	307.14	302.5	310.56	302.35	309.24	301.69	302.38	310.14	301.23	308.09	305.18	300.45	305.78	313.99	304.27	299.18
313.96	318.84	310.84	312.23	310.4	318.26	308.07	312.74	315.83	315.04	322.3	313.92	321.34	309.38	317.57	320.47	312.68	312.49	316.31	309.57	317.72	306.69	318.39	309.91	311.97	312.42	317.47	316.27	320.83	314.52	309.38	313.27	315.7	313.74	314.09	317.89	313.93	315.45	318.24	310.82	313.1	318.61	312.18	313.84	316.67	313.37	311.27	316.42	312.97	321.14
294.72	291.06	296.23	292.71	294.34	291.22	296.24	295.04	297.29	298.21	292.6	295.79	298.93	298.78	291.58	296.86	292.01	297.15	295.27	293.53	296.51	288.23	286.73	301.61	294.86	291.78	292.5	297.84	298.12	298.4	293.46	284.23	295.31	290.42	290.7	303.59	296.62	296.6	286.34	296.14	289.72	298.37	292.97	291.71	299.76	294.46	296.17	292.28	294.89	287.82
294.72	300.41	302.7	304.31	302.01	309.26	304.09	309.24	300.05	304.51	310.77	304.11	303.84	306.25	303.55	298.15	301.87	303.32	308.48	301.79	300.02	299.22	305.1	308.46	303.28	311.64	299.01	302.97	307.3	303.42	307.16	305.71	300.35	296.6	303.12	298.38	304.73	305.59	300.79	303.07	295.72	301.53	312.07	306.58	299.05	300.44	303.16	294.54	303.89	295.95
319.3	315.91	319.83	318.97	320.46	317.82	321.06	316	315.69	318.93	321.86	324.6	326.16	318.4	318.01	314.56	321.78	327.74	313.63	316.16	320.63	324.15	308.67	319.11	315.56	320.86	318.63	319.44	315.14	309.68	322.73	311.41	319.83	324.06	311.92	322.69	315.68	317.11	316.1	321.83	318.39	317.61	315.49	315.12	308.2	318.73	318.56	327.65	322.53	319.39
305.37	300.23	301.73	308.01	306.74	304.48	294.95	308.13	307.21	303.89	305.33	307.27	303.79	298.76	305.93	296.35	304.92	310.06	305	305.08	300.44	300.12	301.85	307.64	298.74	304.81	308.95	303.06	304.42	309.92	301.17	303.56	310.3	311.28	304.76	307.55	298.68	304.77	302.13	304.15	296.74	308.1	305.26	306.23	306	300.62	299.62	305.72	309.03	297.03
315.77	316.58	312.06	317.97	311.45	314.06	322.69	321.55	314.58	320	321.01	318.05	314.74	318.41	319.39	317.29	316.79	320.26	315.47	321.16	318.05	310.71	313.64	316.13	318.32	322.73	324.46	326.78	324.79	313.1	324.13	319.1	317.19	318.66	317.37	311.54	324.57	320.41	314.69	324.2	310.59	317.01	329.27	317.99	318.3	310.7	315.89	316.71	322.32	314.55
306.55	299.96	305.78	309.92	302.31	311.68	303.5	314.53	314.49	303.33	303.99	303.25	305.6	310.43	306	312.11	302.54	304.55	304.68	306.74	306.04	308.07	301.84	306.83	303.26	299.36	303.91	308.12	307.01	306.04	312.33	303.93	306.96	300.98	303.46	308.56	304.38	307.61	308.76	309.89	299.83	308.08	308.25	305.51	304.69	301.71	309.86	303.9	304.15	304.93
335.34	321.63	327.89	324.22	326.28	320.36	320.02	335.42	330.99	325.55	331.34	328.64	326.02	331.33	327.63	328.44	330.09	332.35	329.94	325.77	325.65	326.97	331.8	324.43	323.61	324.69	334.8	323.13	323.67	328.11	320.38	325.63	332.74	334.91	322.61	332.02	324.82	331.66	325.55	326.7	331.36	323.94	331.83	325.1	323.12	329.89	330.64	322.68	327.09	333.19
303.07	295.79	299.11	301.81	294.46	302.82	295.91	297.95	301.59	297.14	303.65	303.53	298.56	300.84	302.5	297.13	307.7	301.45	302.27	294.8	301.56	294.96	306.93	302.2	302.28	300.68	307.55	304.42	305.34	302.62	307.28	306.12	300.06	304.24	308.12	299.21	302.68	304.63	297.86	307.62	307.22	304.94	294.07	303.74	307.52	302.27	300.42	300.91	295.99	300.49
290.57	297.26	294.4	292.11	301.2	300.97	300.32	304.42	297.35	292.75	297.35	298.1	297.78	299.97	301.73	297.82	293.29	293.78	293.99	296.47	305.41	292.16	296.58	298.74	292.03	293.74	291.43	297.11	297.55	293.1	298.74	295.74	300.76	297.59	296.73	287.56	293.8	293.8	304.31	301.46	287.29	287.33	294.07	293.24	304.75	304.2	294.54	300.7	299.12	296.8
296.3	301.67	302.06	300.61	301.01	301.06	296.79	293.49	296.16	301.96	308.99	299.83	298.14	297.49	303.56	297.73	299.97	305.02	298.45	299.33	296.73	298.65	299.41	298.31	299.7	303.22	297.69	299.41	306.19	300.87	308.05	302.7	299.21	295.3	299.24	299	292.09	301.77	302.08	297.59	301.06	294.51	294.61	298.11	300.54	295.9	304.88	305.81	298.23	297.15
309.09	310.86	313.64	313.52	314.01	313.24	306.78	316.74	312.72	308.32	310.8	309.45	312.88	306.5	316	308.7	305.92	313.44	313.4	314.55	314.05	319.01	308.74	312.18	301.86	313.26	306.78	310.25	313.57	313.41	307.19	315.86	314.16	313.87	311.92	310.71	308.11	315.89	312.27	304.16	310.75	310.03	313.26	308.74	310.52	311.86	306.25	313.73	315.28	311.11
316.8	317.72	307.38	315.88	310.33	306.72	311.11	311.16	310.35	318.67	309.99	315.58	312.38	313.41	311.43	313.87	309.14	308.01	304.88	310.41	317.61	309.15	317.06	311.63	316.81	316.22	309.55	317.61	310.41	311.06	314.33	305.67	312.96	318.31	305.1	306.5	310.43	323.56	311.29	314.43	305.14	308.89	315.92	309.83	306.25	311.38	313.93	313.17	312.04	304.11
317.07	318.68	312.23	315.19	321.8	316.18	314.95	316.88	315.29	317	321.83	314.29	319.14	310.9	315.11	317.56	317.1	318.05	314.55	311.6	316.98	321.09	312.34	310.5	315.84	315.45	319.14	309.62	315.98	316.85	325.13	315.76	307.5	308.11	320.7	319.51	318.59	305.69	309.04	319.73	315.04	312.18	317.27	317.51	318.17	313.09	314.42	318.93	310.01	319.37
299.66	309.32	303.97	304.16	293.53	293.26	299.85	305.96	300.2	296.46	299.65	303.41	303.11	304	303.05	303.44	306.04	300.54	295.67	302.37	300.29	304.65	304.87	299.12	300.9	300.9	295.98	302.48	304.21	301.69	303.24	297.52	300.58	303.39	300.37	301.32	296.2	299.78	303.87	298.92	308.32	296.18	305.76	305.7	295.06	296.55	297.22	297.96	303.91	305.94
305	301.16	302.56	299.82	303.47	297.64	299.56	297.22	300.63	304.48	303.06	305.66	300.15	292.74	297.65	296.12	298.07	311.48	297.36	297.73	298.68	296.24	297.56	300.23	302.08	298.82	299.19	304.61	301.98	293.45	295.04	298.28	301.36	297.8	298.88	306.07	297.87	299.33	303.38	301.43	293.07	303.33	307.05	303.34	300.48	300.22	302.2	300.47	296.2	299.94
293.29	294.94	297.14	288.66	293.79	295.88	291.94	294.82	295.93	293.96	297.97	294.6	300.65	295.65	292.04	294.32	291.77	303.85	301.57	299.82	295.1	296.44	301.1	295.51	296.4	289.23	304.26	296.25	292.65	298.49	297.39	297.31	291.18	294.89	295.44	294.85	299.97	287.96	292.48	299.12	292.93	299.32	287.72	289.93	293.1	299.34	291.27	292.61	290.12	290.18
298.91	294.92	300.19	303.19	301.43	302.19	303.84	295.35	300.68	301.11	305.63	299.24	301.06	304.87	306.16	306.83	304.25	303.8	306.2	306.38	303.71	296.33	304.56	295.96	302.94	303.23	296.06	306.32	299.13	298.86	300.52	309.91	297.21	301.44	302.89	302.27	300.27	304.33	303.18	305.36	299.09	306.6	303.45	302.81	300.51	297.75	304.67	301.03	304.11	312.37
299.71	303.49	303.82	300.93	307.46	300.66	304.16	302.13	301.89	311.1	295.26	306.84	307.35	304.54	302.47	303.98	303.29	304.08	298.82	296.96	306.97	302.79	303.54	301.71	301.29	305.76	300.69	298.81	312.03	310.14	298.78	305.35	310.6	304.96	300.38	295.38	298.26	300.69	302.03	310.39	301.37	296.49	301.22	297.84	305.32	307.18	302.02	305.92	305.04	298.99
311.02	303.29	308.71	299.74	308.52	307.46	308.89	303.03	310.79	304.09	307.43	297.55	303.35	310.73	309.65	304.68	309.34	301.96	310.08	300.05	306.25	303.52	304.59	306.32	303.79	300.85	303.47	308.28	295.78	302.1	304.19	307.69	301.84	306.17	301.26	300.07	308.14	311.62	302.23	304.62	304.4	306.19	303.44	302.66	299.23	309.94	304.15	299.15	305.45	304.22
311.1	312.27	313.49	310.12	317.46	316.56	312.81	319.72	314.26	314.28	309.17	317.46	315.22	311.83	317.53	313.98	313.43	316.51	323.03	312.08	313.39	314.46	307.69	308.58	315.82	314.52	315.74	316.05	314.2	313.22	312.59	315.71	311.03	313.91	316.02	307.29	313.92	315.27	312.74	311.94	313.71	309.17	318.61	308.93	308.86	314.17	312.89	316.83	304.89	311.16
301.33	305.68	302.7	302.97	305.9	307.23	298.83	300.68	315.59	305.43	302.92	303.49	302.58	305.41	296.95	309.13	304.89	290.95	304.99	301.24	301.1	306.65	297.35	301.09	303.63	303.52	304.53	308.65	307.17	300.75	300.36	303.41	297.65	308.42	299.57	311.28	307.03	312.53	303.55	298.28	298.51	300.72	306.19	292.56	312.55	295.45	302.33	298.43	306.14	307.4
320.07	320.61	318.73	313.09	319.85	320.7	319.61	319.34	318.26	320.67	325.49	321.52	325.38	317.55	319.63	317.85	318.38	315.86	316.21	315.84	311.29	312.85	317.77	315.87	321.03	316.55	328.6	316.5	322.04	317.47	319.63	325.57	314.98	319.73	316.15	321.95	315.37	320.28	323.36	320.46	321.04	323.78	321.35	312.3	318.56	328.08	313.17	315.45	323.07	316.94
306.74	307.39	307.06	309.93	312.1	308.87	309.45	303.51	305.83	307.32	309.81	310.16	308.96	300.08	300.33	316.9	307.73	307.9	308.77	308.04	311.32	308.45	312.94	306.24	308.01	307.28	306.68	305.41	310.16	308.91	308.39	309.18	302.43	299.68	307.41	306.25	312.98	307.58	308.2	312.53	308.53	306.51	303.69	307.72	306.77	308.13	310.1	306.39	305.22	305.57
318.16	319.26	319.43	318.11	319.28	316.99	324.81	322.02	315.89	317.58	321.85	323.01	319.34	314.33	310.6	325.91	320.83	319.49	318.92	314.82	321.22	320.18	309.34	323.62	309.45	316.29	315.82	316.17	321.52	326.97	314.33	320.16	308.02	319.12	314.9	320.85	316.9	312.98	315.7	314.17	323.71	315.8	325.03	316.86	314.48	322.56	323.91	319.69	308.28	319.91
306.69	309.96	314.92	307.15	312.51	315.21	305.74	313.22	318.6	305.17	304.69	306.24	310.01	309.11	310.29	309.45	313.05	308	311.46	305.53	312.56	311	310.68	306.23	306.2	311.77	310.74	310.58	303.88	311.16	311.66	305.88	307.5	316.4	312.77	307.1	308.03	303.56	304.17	311.71	313.65	310.08	309.35	318.15	316.89	309.28	312.24	311.71	305.98	313.21
299.83	298.11	295.4	300.68	301.06	306.17	309.31	300.4	300.9	306	303.23	297.82	301.33	309.82	302.75	307.24	306.32	300.45	300.33	307.38	307.77	301.72	308.43	299.09	299.46	308.36	301.61	300.41	299.98	299.21	297.63	303.56	303.94	297.37	306.12	294.14	305.85	309.29	303.39	303.39	309.33	302.72	300.44	308.64	304.91	301.62	304.2	302.98	301.49	305.8
310.67	311.58	315.74	308.41	312.76	315.6	308.95	318.43	318.81	316.5	304.75	322.17	307.69	315.13	302.63	309.94	314.56	312.3	308.64	318.51	312.66	315.76	314.17	315.38	315.82	310.34	313.9	313.47	312.02	304.39	311.04	314	311.96	317.24	317.1	306.52	312.64	318.2	308.39	308.44	319.92	312.07	317.23	308.22	309.32	310.74	314.89	308.42	309.69	314.08
307.76	309.09	309.48	306.19	307.24	304.15	301.46	304.57	313.68	301.87	313.34	305.54	311.25	305.26	304.09	316.72	316.31	298.11	308.87	309.81	309.01	308.4	304.25	310.33	301.83	306.12	305.42	298.14	312.24	308.75	305.95	301.51	301.28	299.35	310.51	306.56	303.01	310.99	307.79	310.13	306.52	313.83	312.13	308.49	308.17	309	310.08	306.2	304.25	308.94
312.89	315.92	316.77	315.57	318.24	310.68	314.41	312.49	313.79	309.73	314.95	314.47	319.28	314.09	313.09	317.24	315.73	309.42	316.19	317.09	315.79	314.99	309.09	303.12	313.27	316.85	310.55	311.99	319.66	315.56	314.7	314.44	315.27	309.7	303.87	313.75	318.97	312.21	317.24	312.63	313.68	314.23	311.69	317.15	315.48	314.21	315.81	314.16	315.99	315.71
316.63	305.83	307.45	312.78	311.86	311.42	313.84	310.2	314.06	305.16	314.27	309.82	312.2	321	315.61	312.9	312.79	307.76	311.7	312.39	310	310.02	312.39	315.03	315.04	314.29	321.76	313.59	310.83	309.1	313.8	316.54	308.97	316.97	308.18	308.44	317.85	309.48	318.18	311.66	309.79	304.93	305.96	309.84	308.94	318.64	310.3	313.94	314.18	321.82
300.57	311	308.57	304.51	302.25	306.95	310.18	309.99	313.09	308.61	303.26	310.41	310.8	314.64	305.01	308.94	311.09	314.96	308.92	312.42	309.55	313.22	313.81	309.13	314.36	303.25	314.52	305.85	309.92	311.33	299.18	312.5	308.67	304.96	314.67	312.98	310.34	304.28	310.11	303.97	306.44	304.46	310.4	309.21	307.9	307.31	306.82	310.81	312.2	305.51
306.54	302.68	307.73	302.61	301.76	299.51	305.23	296.09	305.26	301.74	301.97	305.59	297.56	293.84	307.89	307.16	299.94	299.48	307.58	294.85	297.47	299.54	299.69	304.97	305.08	303.51	299.18	298.47	308.52	303.22	303.1	304.91	304.95	304.37	302.74	307.75	303.43	302.13	295.86	300.89	304.51	305.39	303.53	297.32	301.46	308.71	304.07	299.34	304.35	303.35
300.13	297.39	297.13	295.79	306.58	299.32	300.98	297.71	300	302.16	296.9	299.03	298.99	305.51	298.18	306.44	295.37	298	301.29	306.03	291.04	296.99	301.64	299.05	303.33	303.34	297.78	302.36	289.04	302.28	295.71	303.14	298.28	300.71	298.9	298.56	294.81	300.83	307.21	302.46	308.23	298.89	290.3	298.53	294.71	303.36	304.12	299.97	308.15	300.97
314.46	319.02	311.81	312.62	311.67	314.58	310.4	316.19	309.19	308.62	305.54	317.46	310.57	315.2	313.8	312.06	309.29	305.62	313.47	315.92	318.1	316.64	311.05	312.43	310.28	311.64	309.54	309.39	317.3	313.39	310.12	316.27	316.39	303.89	306.65	316.15	317.53	312.81	313.21	314.95	316.9	305.73	314.39	311.86	313.16	315.84	312.95	305.54	313.78	323.3
310.64	318.19	321.12	311.06	317.14	316.38	314.62	312.12	319.05	312.77	322.4	309.84	313.87	316.63	315.51	321.53	307.86	312.03	317.93	320.08	310.93	311.09	314.58	318.04	313.31	308.94	316.56	312.24	315.84	316.07	308.64	319.21	315.56	316.27	320.05	323.35	312.78	313.64	308.17	323.23	308.67	311.18	320.41	313.96	318.73	314.43	318.96	315.44	320.67	317.78
307.64	315.77	312.9	304.22	314.73	313.04	313.24	311.74	307.41	311.89	317.9	309.68	316.75	314.45	316.84	315.61	311.07	308.43	308.9	311.72	304.5	310.34	307.56	315.66	313.16	314.75	309.74	311.73	308.98	308.47	307.49	307.46	305.82	304.18	315.21	313.56	313.04	309.77	303.78	311.62	310.14	311.26	314.78	309.15	311.54	310.12	307.57	312.6	309.19	303.51
299.67	304.48	305.54	306.96	309.35	306.5	312.51	300.05	301.29	310.77	307.56	309.65	301.75	308.08	304.32	296.61	311.43	309.75	301.84	305.22	305.4	301.48	307.09	305.33	305.17	307.19	308.04	301.8	299.48	304.31	306.02	309.48	308.12	303.89	309.46	305.35	301.5	307.45	299.99	307.28	308.05	309.56	310.02	301.71	309.34	302.82	303.72	306.28	308.92	303.42
330.32	332.58	327.44	324.55	332.76	329.85	324.18	328.75	325.49	321.63	318.58	322.14	327.82	326.49	329.42	328.35	327.75	330.11	331.12	330.04	328	326.8	325.66	329.7	322.94	329.84	330.85	333.71	327.65	326.68	324.95	325.86	323.91	321.74	335.4	329.87	322.81	329.66	332.87	318.58	322.68	325.19	325.07	324.43	336.44	330.91	325.24	327.08	326.35	329.63
303.95	303.92	303.7	300.81	299.46	298.84	301.97	300.61	300.02	296.94	308.77	302.55	298.25	306.41	302.9	300.49	304.82	305.23	302.28	308.6	302.3	305.17	298.59	298.85	298.59	295.13	295.47	307.29	297.1	297.69	300.27	292.26	304.58	301.66	300.98	294.4	302.21	305.92	302.18	305.04	307.41	299.47	300.59	296.95	297.83	302.36	299.32	290.29	302.92	297.37
307.59	303.17	309.6	299.01	303.51	300.4	309.42	302.73	305.33	305.37	302.06	301.69	304.73	302.96	303.85	300.21	301.26	306.64	310.16	302.1	305.63	304.83	303.21	307.38	306.96	312.01	304.44	303.38	303.77	304.54	302.85	300.18	296.65	304.45	308.91	309.65	301.86	306.63	302.85	301.4	309.92	301.54	312.36	306.11	300.94	300.51	306.46	299.1	307.5	305.25
309.36	310.09	321.23	319.24	317.34	316.13	311.66	311.34	315.46	314.3	306.93	312.54	314.61	313.15	311.23	314.1	316.71	308.06	309.38	314.81	311.94	309.56	305.91	310.13	312.38	315.29	314.29	312.48	306.79	309.25	313.6	309.87	316.37	313.34	318.56	316.86	312.55	307.81	319.29	313.05	305.16	311.85	307.41	313.28	313.53	307.94	314.69	310.62	312.28	316.29
326.94	312.91	326.87	313.44	313.79	317.2	319.64	319.94	326.56	317.28	320.24	321.91	307.34	318.31	317.08	321.65	317.01	315.02	312.4	324.95	319.07	310.52	320.23	325.35	325.37	314.05	313.41	315.43	324.72	325.8	322.39	319.24	321.76	321.76	314.85	313.63	319.66	314.38	323.82	318.78	317.35	317.77	314.34	315.45	319	309.2	316.03	316.08	323.8	315.16
304.59	305.8	301.73	302.37	310.83	308.53	305.25	302.53	305.34	301.72	302.93	308.51	300.11	301.01	299.18	296.95	298.2	302.78	301.79	300.76	304.52	297.22	298.21	301.77	311.71	309.05	302.13	300.74	310.95	300.59	304.92	303.52	296.14	304.81	306.92	312.85	302.2	301.37	299.55	304.27	302.23	307.62	298.95	305.13	301.6	302.46	301.3	303.33	297.56	300.15
305.71	301.5	304.39	316.07	303.85	308.73	306.88	305.31	300.03	307.49	303.23	304.38	301.61	302.82	302.62	301.22	307.65	305.68	301.69	310.64	306.31	299.89	307.42	306.61	305.93	307	308.71	301.98	302.82	298.52	304.94	303.4	300.28	302.82	311.04	305.04	304.78	295.78	310.15	304.12	298.26	308.3	304.2	301.29	306.15	308	298.65	307.05	298.06	295.54
311.93	318.87	309.68	313.35	307	312.02	309.43	311.2	315.56	309.58	312.26	312.09	313.4	312.36	310.02	310.52	312.71	311.83	310.22	310.75	316.51	312.23	310.87	310.38	311.06	320.11	313.14	308.12	312.11	310.9	303.74	312.68	311.7	317.84	297.69	308.15	309.16	312.59	307.6	312.37	316.4	311.6	310.54	307.84	303.18	309.82	310.09	309.53	318.83	305.14
303.41	302.98	310.08	304.24	306.97	299.84	306.31	305.67	301.31	304.62	304.35	307.01	310.81	301.08	307.5	307.15	305.41	305.49	312.61	304.85	304.48	304.37	306.55	305.58	309.31	302.42	308.72	310.27	304.94	309.86	306	303.69	308.54	314.89	301.74	306.61	312.05	309.29	302.02	308.47	308.48	301.39	313.2	298.69	303.93	310.83	311.3	309.54	310.11	309.13
319.04	317.82	311.19	317.94	317.34	316.75	309.24	310.88	313.75	310.2	315.19	318.73	315.88	318.88	317.46	316.96	321	317.34	310.28	321.44	308.41	313.9	309.79	314.96	316.21	312.35	316.99	313.01	312.2	316.66	314.84	316.07	313.53	313.16	316.09	318.14	322.48	320.75	315.33	310.18	319.49	315.94	314.81	314.38	317.05	312.15	318.64	310.73	317.85	322.24
318.01	315.27	310.19	308.93	316.65	309.16	317.14	315.05	312.9	310.81	309.92	309.73	312.56	311.7	311.5	309.12	314.57	315.26	307.83	314.51	311.57	313.75	312.03	308.02	315.7	318.28	315.44	309.32	311.08	315.24	314.97	313.11	318.76	309.87	312.87	316.6	313.81	316.32	312.74	313.77	313.62	312.54	317.11	307.72	315.74	319.76	311.71	316.03	316.48	312.44
307	297.25	304.23	301.28	293.43	297.06	304.88	306.51	301.77	296.77	301.84	301.38	307.17	301.22	299.07	307.56	305.45	296.57	306.59	298.15	294.66	302.41	305.89	296.43	294.71	300.4	300.59	293.35	303.74	308.08	294.7	299.13	301.66	297.81	303.75	300.8	304.1	297.38	295.95	303.09	305.53	302.1	302.71	305.1	302.33	291.1	295.42	295.91	301.51	303.2
288.73	294.88	290.28	289.48	301.19	297.6	297.87	288.11	290.9	296.67	292.23	289.07	295.61	288.27	296.3	298.57	287.38	295.36	294.98	297.2	291.07	291.97	292.87	291.96	298.08	289.54	295.89	295.03	296.76	288.66	293.78	296.18	296.61	300.88	295.69	295.6	291.58	291.96	295.38	297.23	290.51	295.01	298.91	290.28	289.27	292.09	291.41	296.74	297.42	292.58
321.32	316.19	313.73	312.18	312.59	312.67	318.24	315.61	313.98	315.15	316.57	309.93	309.45	317.39	311.09	313.8	310.3	314.05	320.85	312.99	309.64	314.05	313.81	307.82	307.66	314.86	311.97	322.03	316.14	313.59	316.8	315.06	317	306.97	311.44	318.7	312.67	310.71	313.36	309.58	311.39	317.17	321.13	307.53	316.69	308.13	307.79	314.12	314.64	310.54
315.44	318.46	312.61	313.71	312.83	308.35	317.99	309.66	307.49	318.06	312.19	316.99	316.15	315.47	310.83	311.73	315.26	313.8	313.09	313.34	315.71	310.73	312.54	309.18	317.21	311.59	308.24	312.36	313.82	309.71	312.91	313.77	315.59	308.57	313.39	313.27	311.33	310.32	302.74	315.76	321.23	319.94	313.69	315.24	309.73	318.97	309.13	310.71	311.8	313.82
304.84	305.13	299.48	306.46	302.61	307.58	303.06	301.46	299.71	301.6	301.13	301.98	306.86	298.75	300.45	295.81	307.65	303.8	299.85	308	303.75	308.92	307.68	304.01	312	302.67	302.64	301.85	308.93	307.73	303.49	310.65	302.59	299.43	304.54	305.97	301.74	308.04	301.72	300.32	300.17	294.35	301.17	295.18	303.65	307.52	304.99	307.95	304.63	305.27
299.66	302.16	295.93	300.67	309.08	302.81	299.96	302.85	304.43	298.07	302.93	307.18	305.56	300.77	298.37	301.07	302.79	306.28	300.9	301.93	304.74	305.85	302.73	300.16	303.68	295.43	299.5	301.13	305.21	302.67	302.2	301.25	299.37	302.89	303.08	294.22	302.4	297.11	307.11	306.94	302.15	308.81	312.59	298.09	300.52	314.78	308.87	292.35	308.16	300.07
311.17	307.34	318.63	305.55	303.69	309.21	313.32	310.16	313.56	306.04	316.48	306.74	307.79	311.06	319.72	306.49	313.81	313.89	314.36	314.79	315.56	317.98	319.39	316.49	310.81	314.62	313.88	314.32	313.41	317.48	315.44	316.28	317.92	317.23	306.27	315.85	305.91	319.35	310.76	310.18	316.98	313.82	309.39	317.89	321.09	319.16	312.22	313.95	309.9	307.05
312.07	313.16	313.77	313.44	321.6	323.91	312.54	317.44	318.68	307.65	318.2	308.49	315.62	313.68	321.57	314.03	320.61	311.32	307.63	314.55	316	321.5	317.68	313.21	320.87	314.91	315.9	322.41	311.69	315.74	309.94	311.6	311.61	318.4	315.72	317.61	315.76	312.97	314.56	313.33	317.11	315.58	314.65	314.54	313.3	312.71	316.17	314.45	314.82	314.11
324.73	326.23	324.11	332.71	324.05	331.36	332.62	323.43	331.73	321.11	329.3	330.96	326.57	329.52	327.01	332.04	330.13	323.39	319.12	330.39	328.45	330.03	326.34	331.91	324.03	321.38	326.68	320.11	327.57	332.01	328	327.84	329.16	327.18	320.74	330.95	328.37	326.01	324.06	324.68	328.68	328.32	322.06	328.64	317.62	327.13	328.3	327.38	326.88	322.49
311.45	301.97	303.19	301.16	302.81	304.95	309.96	301.12	301.59	305.71	301.84	307.58	302.83	305.57	301.79	306.81	295.26	296.23	302.61	302.76	296.95	302.8	307.98	295.09	305.93	307.26	300.14	298.49	300.29	292.54	297.49	310.19	302.09	300.08	300.74	305.04	302.89	307.66	300.19	303.15	302.98	300.68	303.51	302.31	304.94	302.22	309.82	306.71	301.49	300.71
303.69	302.02	307.18	309.79	301.87	299.01	302.83	302.25	294.54	303.43	299.45	305.79	304.72	304.15	301.53	301.15	303.95	297	306	304.02	304.26	306.45	300.8	303.47	309.28	307.89	298.66	300.12	301.53	298.89	303.17	297.95	303.4	303.93	301.11	299.96	303.42	298.4	307.15	301.94	305.02	300.65	301.9	306.23	302.48	301.32	302.84	307.75	296.15	305.48
315.65	308.96	317.45	313.46	319.47	315.63	320.98	313.94	316.98	310.9	319.74	312.66	311.19	319.61	316.66	315.67	306.47	305.9	305.93	312.81	316.7	314.22	319.08	313.37	311.87	317.42	313.31	311.28	316.28	315.88	315.13	311.78	317.11	309.46	309.9	316.44	315.47	321.26	313.62	317.84	305.06	322.46	322.18	306.48	316.03	316.65	326.04	315.34	312.2	313.23
315.2	312.09	309.96	310.38	313.29	315.34	312.05	322.65	314.68	314.82	314.69	316.57	316.17	309.03	316.83	315.77	317.43	313.23	321.03	311.39	318.23	315.66	314.48	317.12	315.56	313.73	310.38	319.75	318.85	314.13	318.62	316.79	317.38	310.29	315.76	306.65	321.97	316.06	312.06	305.25	312.52	316.94	319.09	312.96	316.3	322.38	313.52	309.53	325.16	320.99
314.37	310.73	315.07	315.14	311.2	319.21	312.37	312.37	307.89	309.9	312.3	308.24	308.24	311.54	300.71	303.28	316.31	310.82	314.47	310.48	311.73	308.64	310.5	319.94	321.67	307.02	317.45	311.83	315.15	319.32	307.74	316.15	306.79	308.4	309.3	315.45	313.75	312	310.45	315.77	307.85	307.54	312.73	307.78	314.18	313.58	309.38	315.2	318	313.75
315.48	324.8	324.22	331.36	323.9	335.05	328.61	325.14	327.06	327.36	322.12	326.89	326.71	329.29	323.05	330.13	334.79	321.16	326.61	329.88	332.51	328.22	327.27	326.52	325.76	330.26	331.32	324.45	329.52	326.8	330.26	329.91	326.08	323.08	329.83	327.42	333.02	325.95	334.28	326.25	324.07	325.28	321.39	333.8	334.83	326.49	321.85	334.89	325.02	326.27
321.9	327.13	325.02	328.1	323.21	320.52	327.21	323.15	332.36	322.17	328.47	320.69	324.89	321.7	319.92	319.82	321.45	325.08	322.43	326.08	329.07	320.41	330.97	325.2	326.48	320.55	327.07	326.31	324.82	320.42	323.64	324.56	322.78	322.1	322.96	324.38	324.07	326.25	322.62	324.05	326.21	330.44	323.44	319.45	319.24	323.64	330.22	322.87	329.21	327.13
306.94	306.05	304.67	301.6	310.11	301.86	309.18	303.09	304.25	312.52	305.62	307.12	302.75	309.04	302.29	307.64	311.42	303.35	305.68	306.48	301.78	305.59	299.39	309.68	304.45	302.23	302.99	305.69	307.03	303.85	304.25	311.22	307.08	316.53	304.18	306.33	308.35	304.78	308.49	307.24	307.22	310.32	304.76	303.61	303.17	307.99	310.4	302.14	308.1	301.13
318.55	315.39	312.12	316.45	316.3	312.21	306.77	319.43	312.64	320.67	312.04	304.73	309.37	319.91	315.28	317.61	317.11	316.49	317.35	316.16	321.57	319.63	308.88	313.43	308.19	316.58	316.08	314.11	311.29	316.42	308.88	313.63	315	314.25	311.65	314.32	315.07	313.68	316.37	312.62	317.48	315.79	311.03	314.1	315.17	315.79	317.32	316.9	308.57	305.81
305.51	304.59	298.78	310.12	302.39	300	299.3	310	307.4	302.14	301.48	301.19	307.36	296.48	305.27	304.42	302.54	301.27	308.39	299.95	296.07	307.17	309.25	300.58	302.71	307.21	304.54	296.13	305.26	306.67	295.48	305.76	311.22	303.59	305.19	301.15	298.32	305.16	297.42	301.1	301.17	302.29	292.92	297.84	303.52	306.61	305.17	310.35	306.47	298.75
301.67	298.77	300.6	308.51	312.16	302.7	307.02	297.76	307.42	301.51	299.78	302.54	304.33	307.53	298.39	299.65	306.62	307.01	293.22	297.02	310.13	304.56	296.37	303.01	301.92	293.65	296.05	296.12	299.94	302.66	303.34	305.09	305.51	296.95	303.2	298.34	298.89	302.74	302.5	301.53	304.39	301.96	302.66	296.33	297.81	304.23	296.77	299.2	303.89	304.4
321.35	328.83	333.87	326.32	331.15	329.09	327.81	328.87	327.25	330.43	335.3	326.12	336.58	327.56	326.46	336.09	323.21	330.05	321.06	335.51	331.42	328.1	327.93	333.42	329.95	322.57	326.64	330.08	325.71	331.29	330.91	328.47	330.5	329.91	321.11	327.45	325.14	326.87	331.24	323.37	326.1	330.44	332.67	325.43	319.72	329.64	326.1	326.89	328	325.91
307.75	303.95	313.49	313.61	313.44	315.36	313.47	308.13	305.73	314.83	319.64	310.74	320.67	315.08	309.47	306.18	317.07	315.68	316.2	314.12	314.87	311.47	311.17	313.1	313.36	316.23	314.21	316.83	311.84	310.38	313.57	309.94	311.92	301.53	313.81	313.51	313.57	313.38	310.52	317.15	317.22	311.58	307.34	309.81	312.44	314.26	310.07	311.88	308.43	318.61
329.93	325.04	336.4	329.48	327.05	324.77	328.75	328.34	334.91	327.11	324.92	322.03	331.04	328.72	330.55	323.19	329.51	330.72	328.73	326.67	334.97	328.24	330.84	325.77	324.62	331.4	325.9	325.06	324.29	331.22	334.09	330	328.18	335.34	325.16	328.18	336.81	328.24	328.6	330.53	323.65	332.04	325.09	326.83	336.94	325.2	326.81	338.31	330.78	328.7
296.41	300.44	293.62	293.16	294.04	295.75	292.12	298.52	291.87	293.23	296.47	298.84	295.39	301.81	298.38	292.92	299.43	296.48	297.04	298.41	297.3	298.62	297.26	289.93	295.46	297.05	293.62	297.47	301.13	297.19	296.04	292.25	287.47	290.46	295.82	301.12	289.64	292.5	296.93	295.46	300.53	287.81	299.72	294.59	291.6	296.52	297.02	286.99	294.34	299.78
319.2	322.06	311.89	312.5	321.42	310.23	319.14	316.42	320.11	312.47	321.27	309.11	315.29	314.86	311.82	317.69	315.61	310.17	312.11	317.99	314.39	314.5	316.09	313.95	312.85	316.96	308.5	315.38	310.63	305.59	313.43	317.71	320.49	314.12	311.87	314.35	313.94	314.31	318.57	323.7	312.73	314.06	312.37	308.43	320.97	310.83	316.42	313.17	317.08	314.46
302.55	303.98	306.55	303.86	303.96	298.32	308.98	305.51	304.97	309.87	303.33	307.42	306.24	303.59	307.49	308.33	311.58	307.62	305.71	310.3	316.96	311.9	308.02	309.58	304.44	303.68	303.38	302.82	313.87	294.26	304.89	306.01	300.44	303.59	309.44	300.82	310.04	302.3	316.13	310.48	307.08	304.13	306.57	295.01	304.77	303.31	306.79	307.62	309.77	311.48
312.53	314.19	316.81	319.77	312.76	314.43	311.81	309.84	312.64	319.69	314.25	321.85	313.5	319.95	315.89	314.72	319.33	319.18	316.77	310.89	317.2	313.81	314.04	316.44	306.49	319.55	319.52	312.49	315.08	316.74	317.79	312.3	314.84	310.15	309.09	318.61	313.66	311.21	313.53	306.31	311.19	310.08	318.88	314.17	319.5	320.04	321.28	313.21	312.98	316.24
300.81	302.83	294.46	297.95	294.31	289.69	299.26	297.88	298.6	300.15	300.34	292.53	292.12	304.4	298.01	304.6	299.73	305.64	296.95	304.09	301.92	301.45	298.21	308.56	300.89	306.83	299.7	302.46	300.65	302.63	297.85	302.54	296.19	298.53	305.52	307.54	302.68	305.83	300.06	305.14	299.36	299.94	300.11	304.43	297.24	290.17	299.89	298.68	309.88	298.75
298.42	290.51	296.32	303.3	289.18	293.13	295.85	303.22	299.05	302.21	299.43	297.77	296	296.99	289.11	290.07	301.81	294.21	291.65	297.61	293.72	296.53	298.53	295.37	291.2	288.8	296.42	293.99	294.24	297.05	293.31	299.5	296.33	293.25	293.23	290.49	296.61	294.05	291.45	298.05	286.67	296.26	298.82	292.35	296.08	293.22	296.83	298.04	287.74	296.87
302.89	309.17	311.08	302.84	312.79	313.45	308.81	301.88	305.63	306.44	305.75	307.29	316.46	308.28	301.82	308.59	303.58	306.72	304.03	307.54	305.7	307.85	308.13	314.08	307.7	302.49	302.22	310.67	301.95	308.36	300.69	302.32	307.34	301.27	299.5	300.74	312.76	308.23	307.68	307.95	306.68	309.29	302.31	307.71	308.1	310.87	309.02	310.57	302.68	314.01
309.83	305.36	299.28	307.88	305.2	311.37	303.32	302.85	307.17	309.59	303.53	309.7	299.89	305.75	311.55	302.44	303.56	300.4	312.76	305.86	304.12	308.59	310.96	303.66	304.26	305.24	309.95	307.59	304.6	303.36	298.69	306.36	303.64	308.15	309.72	310.29	301.49	300.08	307.66	305.64	306.58	305.75	296.58	308.53	299.27	303.59	300.24	319.36	301.34	304.23
324.52	320.4	322.62	326.68	325.43	328.1	327.98	319.34	324.87	325.44	317.73	324.73	321.94	323.54	325.19	321.76	328.32	323.7	326.98	320.19	324.78	322.97	323.76	326.42	330.33	324.87	325.79	322.68	324.5	326.1	331.95	332.75	322.19	324.81	327.73	326.49	324.73	320.71	320.25	322.29	323.49	314.1	324.48	325.46	322.39	327.34	325.05	321.56	320.76	321.36
294.95	286.52	292.36	294.35	293.27	295.05	300.95	292.34	299.33	293.07	297.12	297.88	290.67	287.58	292.92	290.61	290.29	294.82	287.82	297.85	296.41	292.09	297.14	291.83	295.4	291.37	290.1	292.96	300.64	292.2	289.96	295.37	288.34	292.88	296.32	295.46	294.91	293.07	290.75	293.28	299.6	294.55	298.47	293.51	294.7	296.69	294.32	296.83	295.08	290.63
313.77	311.66	313.62	317.9	316.08	314.02	312.42	315.94	315.49	312.28	313.52	312.77	319.74	314.11	316.7	320.04	318.26	312.88	312.89	319.88	308.74	313.33	318.84	314.33	309.1	316.08	310.64	314.33	308.74	309.86	311.6	317.48	316.71	313.27	314.59	317.98	311.74	317.82	309.22	313.64	314.72	314.41	309.08	311.71	313.28	313.13	313.83	314.62	313.18	310.75
302.83	295.82	303.71	302.94	299.24	305.26	301.13	304.63	297.52	304.9	302.73	303.53	302.04	291.83	315.15	307.58	307.55	304.61	301.8	306	305.84	308.09	309.49	296.38	304.47	306.05	300.61	306.09	300.11	302.38	306.89	300.39	303.27	301.54	300.79	310.76	296.19	306.53	313.63	303.29	301.74	304.35	303.38	298.62	301.49	308.9	299.45	305.72	306.67	302.59
316.64	322.94	324.04	322.54	322	321.84	324.27	314.77	321.37	317.94	316.57	319.72	321.78	321.93	320.42	319.17	315.96	329.35	312.42	315.63	321.65	321.24	314.49	319.08	310.85	314.06	318.6	315.44	318.74	315.01	316.95	314.35	317.34	315.41	322.36	322.42	320.79	318.63	315.3	316.38	318.27	318.27	326.59	315.41	315.8	315.72	319.38	314.98	320.73	312.11
312.28	315.61	316.73	314.48	318.06	318.26	316.33	319.36	314.68	317.44	314.16	315.23	313.01	316.34	311	315.85	323.17	310.97	318.7	321.9	319.86	316.55	307.36	318.78	311.48	320.26	318.46	317.09	305.5	312.56	311.39	318.21	312.09	324.77	319.76	317.88	317.47	313.25	313.29	315.06	315.36	315.04	315.48	323.67	320.09	316.22	315.41	313.57	312.91	317.41
312.11	312.38	319.67	309.47	321.54	317.63	323.06	317.74	313.38	316.82	313	319.59	319.23	323.9	317.74	314.08	315.28	312.03	312.46	312.63	316.18	313.55	311.12	315.93	316.11	319.8	314.33	315.66	308.73	318.07	318.53	314.52	324.9	317.12	309.78	312.96	320.56	319.88	318.59	320.73	320.28	310.96	309.25	317.96	320.78	311.28	315.46	315.73	308.96	315.47
304.37	296.86	305.28	305.09	298	302.23	300.55	307.07	298.89	301.21	304.28	299.78	301.08	304.86	299.18	301.37	299.38	303.03	297.08	306.43	303.42	302.78	302.29	301.69	302.1	299.48	302.01	293.34	300.46	297.08	300.33	304.72	302.07	299.09	301.95	305.56	296.21	301.05	307.7	302.96	302.65	302.46	300.78	303.62	298.92	308.8	294.62	296.95	293.8	306.83
301.01	306.2	300.39	311.57	303.48	302.63	307.51	295.78	299.52	312.68	296.35	305.01	299.3	305.76	299.92	295.74	300.85	298.59	304.85	300.2	294.56	301.7	304.48	303.88	305.87	304.6	304	311.63	297.87	311.21	297.8	307.68	308.05	294.01	302.55	299.33	308.27	298.38	305.22	305.18	299.6	299.45	302.3	305.87	304.18	305.87	305.25	298.94	297.72	308.95
312.3	311.24	310.63	304.62	314.96	310.27	302.13	307.75	308.24	311.4	306.67	311.35	305.13	308.75	319.79	309.92	308.74	310.91	304.61	312.16	304.82	310.61	307.27	311.33	317.76	309.04	307.85	311.78	312.19	311.72	310.9	307.28	297.68	310.84	306.63	311.58	309.94	308.74	313.56	312.29	317.4	306.21	306.04	310.61	314.34	310.77	307.76	308.8	309.26	307.58
301.21	302.91	300.6	305.4	297.2	300.4	294.92	300.33	306.63	302	308.57	312.66	301.26	303.55	301.03	305.63	303.62	302.33	300.63	298.95	305.05	303.28	307.26	303.5	293.32	309.26	299.59	299.95	299.94	302.43	306.12	298.84	304.37	305.46	301.66	298.91	309.66	306.4	298.68	300.36	310.87	305.98	295.77	301.4	305.64	305.68	312.16	307.55	305.77	304.37
305.68	306.7	296.33	296.33	297.11	305.85	299.86	295.83	298.15	308.43	313.36	305.89	296.99	303.49	300.6	306.14	301.72	301.24	308.05	310.09	300.7	301.33	306.61	296.7	301.36	307.2	301.29	302.19	300.26	301.05	311.13	303.24	311.1	304	307.46	303.77	307.95	310	302.11	302.76	301.72	304.21	304.01	309.78	301.13	298.54	292.39	297.38	299.21	301.75
293.61	300.3	293.21	294.97	297.84	303.41	300.81	303.36	296.92	300.28	302.81	292.96	295.94	306.07	298.12	296.64	307.66	292.99	294.91	294.88	295.63	300.37	291.41	300.56	303.85	296.04	292.38	300.6	301.1	292.3	299.83	296.42	299.51	300.46	300.78	300.29	296.45	295.77	302.86	297.23	300.66	292.71	298.47	302.6	298.62	302.5	295.98	298.15	293.79	295.34
310.85	314.56	316.51	312.83	312.23	313.92	314.54	315.92	313.57	311.4	315.71	312.24	312.78	315.29	304.73	314.71	318.09	308.39	306.1	304.2	314.4	310.7	308.47	319.92	311.11	317.08	316.04	311.88	317.63	307.49	310.8	312.97	319.51	310.4	310.59	309.89	317.42	315.37	308.73	309.66	312.28	313.83	311.31	308.74	321.67	315.57	309.75	314.2	310.16	311.98
318.58	316.52	318.74	315.21	315.36	318.63	314.97	313.11	324.4	318.19	318.04	321.35	319.37	316.39	319.57	318.9	317.77	323.25	323.36	314.93	313.05	321.5	317.15	315.02	320.43	317.5	314.98	316.66	313.32	319.57	317.04	312.98	316.74	317.31	313.03	311.29	316.31	321.92	311.88	312.16	319.04	317.42	316.43	322.33	316.19	313.74	318.38	311.54	314.94	317.11
305.79	300.78	303.43	305.36	309.55	304.29	304.73	298.39	299.84	301.27	310.24	308.78	298.54	299.05	297.97	311.35	299.49	297.52	307.76	306.4	308.8	303.98	305.16	308.85	304.99	298.7	302.78	298.21	305.77	300.13	298.83	301.9	304.37	306.18	311.04	305.5	296.83	300.89	290.27	307.12	304.79	302.57	303.96	301.72	306.81	301.54	304.5	297.71	303.59	298.29
307.35	304.45	307.34	299.19	303.66	304.87	310.35	307.85	310.17	301.7	302.41	299.6	301.46	301.6	306.25	306.28	309.78	301.59	304.63	303.37	295.99	301.93	300.82	297.06	299.56	310.94	311.3	295.13	302.84	303.88	306.1	305.87	304.08	302.02	308.05	302.23	302.69	304.52	306.99	306.29	305.01	301.11	303.57	308.66	304.4	302.02	304.08	304.51	300.87	307.43
314.36	316.38	316.56	327.05	313.46	320.37	317.97	312.1	306.93	323.21	316.65	317.1	322.92	319.04	325.11	314.43	318.33	317.48	319.85	321.89	315.13	320.48	316.63	316.56	321.95	322.63	314.18	322.45	325.65	317.27	320.98	314.16	322.96	312.75	312.91	315.03	319.24	319.89	325.98	313.76	316.8	316.37	316.4	323.22	320.85	317.86	322.57	316.3	313.84	315.84
328.37	324.9	326.86	334.03	324.91	329.02	327.97	324.1	331.16	324.45	330.97	328.59	323.95	331.65	325.16	325.52	328.96	324.05	329.11	323.52	327.04	330.15	325.16	326.88	326.72	325.9	320.98	329.97	325.86	329.46	330.91	327.95	325.78	332.76	332.18	332.83	330.76	325.58	321.07	333.27	320.53	330.89	332.64	333.4	322.12	323.98	329.57	325.51	330.59	324
313.98	315.57	306.96	308.92	312.84	305.82	311.26	313.17	308.58	310.18	318.67	315.67	305.2	307.09	306.62	301.59	306.1	308.83	313.6	312.09	314.85	301.02	308.3	310.72	309.83	311.6	312.46	307.05	311.03	310.53	304.72	312.2	302.13	300.47	303.74	314.6	303.94	305.19	311.3	309.3	309.31	305.38	309.34	308.74	311.55	309.18	316.27	314.58	312.91	308.72
313.17	314.93	304.78	312.16	316.3	312.1	311.48	312.94	311.88	312.99	311.6	306.17	314.38	314.77	314.41	312.24	310.83	309.77	310.04	312.61	310.46	303.85	308.26	303.09	311.92	311.85	312.22	313.42	312.95	316.99	310.97	309.09	310.55	310.23	312.24	306.31	311.15	317.76	302.35	307.09	310.12	316.82	311.25	317.07	312.14	309.7	315.48	313.01	308.73	310.25
316.43	311.65	312.42	320.8	316.92	313.79	315.03	316.77	315.55	318.09	315.74	315.74	301.53	314.71	310.06	312.89	317.32	321.12	317.97	312.84	313.52	320.67	317.13	310.45	313.42	310.59	313.6	321.65	307.35	313.78	317.41	317.12	314.67	318.6	317.04	309.76	313.56	310.16	316.01	324.52	316.09	313.85	310.15	318.84	315.23	318.05	316.06	309.91	310.52	316.08
305.38	305.45	300.71	302.99	309.07	305.05	299.53	302.26	306.4	309.49	303.29	304.12	307.07	306.27	305.51	304.48	303.23	304.41	306.54	303.61	306.96	298.05	301.16	301.72	304.04	309.59	306.42	302.02	300.69	305.42	308.72	307.52	303.26	305.61	306.57	303.86	305.02	306.74	300.5	299.08	308.59	307.8	304.92	311.65	300.69	309.08	310.75	302.57	307.35	304.85
303.06	301.76	300.71	306.58	305.32	304.82	298.45	301.75	295.31	301.5	300.37	311.66	302.32	299.96	305.54	298.47	299.28	301.83	302.92	300.02	299.21	302.64	302.01	300.82	298.81	293.82	301.05	299.84	294.54	295.02	298.98	300.07	301.67	299.95	296.09	301.69	291.55	305.26	305.35	297.52	301.13	298.1	303.56	303.51	304.52	295.96	299.45	299.62	300.3	302.04
300.09	305.37	300.35	295.07	295.24	302.65	306.59	306.89	296.57	301.03	303.07	305.44	305.81	307.19	296.45	295.78	304.04	302.92	301.22	299.41	301.21	296.66	297.74	299.73	303.45	298.78	300.46	297.87	307.14	291.31	295.04	300.2	302.33	300	306.21	292.77	300.23	300.01	289.68	297.21	295.46	299.54	300.06	297.66	304.5	300.19	296.86	302.7	298.74	303.63
301.4	297.7	300.44	296.48	305.97	303.75	303.16	297.65	301.41	301.15	297.71	304.22	293.17	302.21	301.5	297.48	300.15	300.6	303.48	309	297.55	305.09	303.47	299.95	304.1	299.27	301.71	298.58	295.17	299.36	300.29	296.52	297.62	304.06	298.42	296.83	304.95	301.67	298.45	292.38	301.29	301.42	301.27	298.36	298.65	302.6	298.54	302.13	296.6	307.1
313.39	309.12	314.97	307.93	317.34	315	313.16	319.52	311.81	308.21	311.59	308.9	311.94	311.52	311.21	316.99	312.75	316.26	312.39	318.74	313.73	314.83	316.32	318.53	311.12	318.07	311.51	319.55	311.92	321.96	316.14	320.43	309.48	310.6	311.35	316.33	310.78	316.04	311.9	313.5	316.34	316.1	317.16	319.06	322.2	316.83	319.27	316.51	321.67	312.89
316.01	314.78	315.2	311.21	316.6	323.01	318.4	326.17	317.67	319.9	313.06	322.67	314.41	318.06	320.03	316.76	315.59	315.1	314.58	311.1	319.22	323.54	319.43	318.53	313	316.96	314.8	311.48	314.73	314.42	314.1	310.27	315.16	319.16	316.32	313.76	324.04	317.62	316.4	315.63	316.17	322.59	313.76	315.53	324.16	320.13	314.97	320.51	320.69	313.02
313.03	294.84	304.13	294.24	308.13	298.07	301.52	298.36	303.14	301.18	308.76	304.11	298.84	309.83	306.98	304.38	302.26	299.79	307.68	305.93	303.44	303.05	301.17	303.45	301.29	304.12	306.85	306.97	304.44	302.89	303.48	303.62	300.2	303.34	301.76	298.36	302.83	296.97	304.88	297.28	300.13	304.94	298.48	311.1	300.9	301.89	302.52	307.83	303.86	304.3
305.41	303.18	299.5	305.25	308.92	310.17	304.39	308.35	307.77	307.64	309.52	304.55	305.87	304.87	316.97	307.59	304.79	307.98	312.43	308.37	301.85	311.17	308.47	303.93	310.98	299.54	300.68	302.08	319.93	299.19	307.28	308.94	303.29	302.19	305.36	301.61	312.88	306.36	310.15	308.01	302	310.72	304.64	303.29	309.89	303.65	308.68	293.99	304.09	301.89
323.1	315.28	319.68	316.88	316.01	315.48	318.34	321.74	324.77	324.23	317.25	318.24	316.62	319.57	324.38	317.88	315.97	324.68	318.3	318.09	319.07	318.68	312.01	318.64	317.33	327.05	316.99	316.6	316.95	320.75	309.57	324.51	324.11	314.36	315.37	316.88	311.14	321.63	316.16	313.15	321.19	320.95	318.39	322.28	319.08	315.14	326.89	317.45	327.36	316.39
308	315.81	313.36	310.72	315.78	312.36	317.3	317.86	311.11	307.91	312.38	311.08	313.96	315.87	313.7	317.16	309.38	313.26	317.62	310.52	311.47	316.74	310.1	311.65	313.5	315.78	313.12	310.76	312.9	310.7	317.64	312.12	317.41	310.94	311.26	310.42	315.93	313.32	313.07	315.3	310.44	313.94	319.35	305.34	310.66	315.76	315.72	316.9	316.62	310.44
319.05	311.91	311.24	313.35	312.87	311.44	313.77	315	314.25	312.15	316.39	319.72	318.07	315.07	314.8	318.92	315.24	324.54	313.95	316.21	319.38	317.72	316.88	317.71	315.19	310.77	312.36	314.91	308.34	313.91	315.84	321.96	313.27	313.79	314.38	324.38	317.51	312.26	314.36	322.89	312.67	318.79	316.31	317.95	310.53	311.53	318.99	321.55	311.23	314.15
299.48	292	287.03	291.98	290.71	292.95	299.66	292.56	295.22	295.69	297.08	297.99	295.32	292.75	297.94	295.65	295.55	298.75	293.92	295.79	297.92	287.02	297.93	294.24	296.92	298.94	291.86	290.27	295.7	298.6	295.21	292.62	290.33	293.43	291.96	298.61	292.66	295.45	298.72	301.13	291.89	291.31	298.2	300.69	294.83	290.99	293.68	292.53	285.97	293.71
310	309.72	313.03	312.01	313.38	307.84	309.98	314.86	313.82	309.81	314.19	312.26	306.39	305.99	311.97	311.96	314.93	314.08	319	307.54	308.87	313.49	312.77	306.92	314.44	306.98	312.14	306.55	313.91	311.69	310.07	307.64	306.63	307.09	313.92	312.99	311.51	319	312.51	305.21	317.11	310.67	310.21	311.76	307.58	316.54	310.75	309.81	310.77	315.38
302.99	305.05	307.91	309.15	307.12	297.11	300.7	299.77	300.38	305.4	300.26	296.91	307.97	302.11	294.47	300.7	304.86	313.77	306.35	293.84	308.59	304.54	299.21	306.22	304.32	295.39	301.47	303.33	305.69	307.68	306.57	306.35	305.51	303.12	295.11	297.16	303.43	309.23	295.67	306.09	301.92	308.49	300.77	304.24	294.86	297.24	306.16	300.53	305.85	303.08
301.41	297.11	305.21	303.22	302.4	306.7	303.13	309.38	308.56	305.31	305.99	304.66	304.96	300.58	312.22	306.82	301.14	302.35	298.96	302.49	306.63	296	302.98	301.01	304.05	298.44	300.41	303.2	304.3	302.83	302.76	303.13	304.84	296.76	299.81	302.88	305.57	304.89	303.87	303.19	307.51	304.77	309.5	310.26	305.63	297.19	301.65	299.38	307.24	303.6
309.9	310.16	311.68	303	309.85	317.48	318.02	304.35	311.77	308.5	310.71	310.76	316.93	311.17	307.89	315.4	304.29	307.71	309.8	318.03	313	313.89	311.77	318.95	316.03	314.21	313.26	307.83	311.44	314.9	317.69	314.49	307.13	311.15	309.09	315.36	305.35	308.91	317.9	316.39	315.05	310.9	308.45	315.8	313.72	308.39	311.25	310.6	309.5	304.38
316.23	310.86	316.11	321.18	312.37	321.54	310.69	310.56	315.07	309.61	311.53	315.12	310.18	313.59	314.48	319.06	313.41	310.5	322.56	315.08	315.15	315.31	310.43	310.07	317.76	314.48	310.51	309	310.07	316.81	314.41	318.83	314.73	312.74	308.67	314.83	313.98	309.1	311.61	313.28	314.49	314.29	308.38	307.71	315.65	311.09	310.05	315.11	309.58	318.11
301.78	299.49	296.05	296.56	301.58	300.06	298.2	297.86	299.08	298.7	297.98	301.92	302.23	301.09	310.89	298.84	294.66	298.35	295.55	303.07	303.36	301.96	294.95	306.26	307.02	300.15	301.19	295.23	300.13	293.78	297.64	295.65	299.26	290.5	294.03	301.16	303.31	300.61	302.66	301.7	295.44	302.27	303.13	303.74	299	305.77	295.58	296.89	304.07	299.27
309.96	311.2	312.44	314.48	313.29	313.62	306.11	311.37	315.94	310.05	312.04	320.06	308.33	307.79	313.12	311.47	311.13	314.06	311.51	313.01	311.64	310.41	314.97	306.82	309.28	310.33	307.78	317.22	315.69	315.82	317.49	315.13	313.5	309.17	313.38	307.08	315.69	314.47	312.94	318.25	312.94	313.21	312.38	312.35	312.13	308.03	309.07	312.34	311.68	318.76
308.34	298.84	303.44	310.92	307.21	304.78	314.31	306.19	307.13	309.99	303.24	302.08	307.58	308.99	302.75	305.47	311.1	305.43	308.14	305.62	308.83	308.96	302.88	302.97	314.17	308.9	303.75	307.37	308.28	303.04	308.36	305.86	303.91	306.54	310.04	307.54	306.76	306.68	307.15	300.97	304.28	301.91	303.06	308.52	313.15	307.95	297.75	305.47	306.36	305.29
329.57	330.59	322.08	321.07	326.65	321.78	331.1	323.1	323.42	326.48	323.08	325.93	329.27	322.37	323.69	319.65	323.8	321.04	328.09	321.5	327.54	325.99	332.04	328.57	334.04	326.25	317.68	331.72	320.52	321.09	328.78	327.15	328.54	324.46	331.22	325.54	323.52	320.85	317.61	325.48	317.79	333.75	332.53	322.1	326.64	322.64	323.15	324.54	321.32	322.17
322.2	310.45	312.96	313.21	314.57	314.56	307.31	313.51	314.96	311.01	313.85	316.07	317.39	305.08	315.02	309.69	312.99	313.06	313.98	310.53	312.62	322.68	318.1	320.94	309.63	315.48	310.14	310.82	310.09	314.73	319.25	318.54	311.69	309.41	313.72	312.97	311.17	311.12	311.47	316.42	310.29	316.59	314.31	310.13	310.34	317.86	308.28	312.24	306.55	311.03
307.07	300.92	310.23	308.35	305.73	309.87	299.61	303.77	298.23	306.52	300.48	304.57	310.82	306.81	312.12	302.83	305.89	300.28	303.37	313.6	309.06	301.39	302.49	304.38	307.3	300.77	304.23	304.75	309.09	304.05	304.01	302.32	301.66	301.87	308.05	298.44	303.41	305.93	302.01	304.97	305.93	294.53	302.92	306.74	306.38	303.84	306.86	302.43	305.92	301.59
311.67	300.58	302.97	304.18	309.28	307.91	303.3	311.56	309.4	308.39	304.87	305.56	317.76	311.06	303.41	302.08	309.43	305.85	310.87	312.56	304.7	304.43	298.8	306.26	307.04	299.24	305.96	302.11	302.91	300.98	302.92	308.63	307.09	303.55	309.39	309.66	312.09	305.72	303.46	301.01	303.87	305.14	301.01	301.21	306.08	305.03	308.98	306.7	305.3	310.08
295.76	298.55	298.03	296.3	295.61	297.37	298.41	294.28	290.56	297.66	288.68	298.17	298.22	291.34	300.56	293.06	292.01	289.43	293.62	297.21	289.08	302.7	296.14	293.57	293.53	289.05	298.24	291	295.37	293.72	292.13	293.04	293.16	290.24	292.75	292.54	293.89	291.02	288.01	296.77	289.11	290.47	293.3	296.65	294.65	294.84	286.15	294.91	292.91	290.51
298.42	289.37	292.17	295.23	291.97	293.89	295.13	297.95	291.83	305.5	292.75	295.76	299.72	298.14	294.29	299.79	291.89	291.8	296.41	291.6	292.22	292.41	297.88	295.96	299.39	296.67	295.38	298.01	296.33	299.01	299.05	297.79	294.77	291.51	295.64	295.47	291.42	299.44	296.01	298.05	303.21	294.56	297.03	307.38	296	298.73	294.55	294.74	298.51	289.84
307.98	304.12	305.47	304.77	304.62	299.85	305.22	298.92	307.5	302.72	299.56	301.93	301.93	304.14	298.46	297.19	310.1	301.68	308.79	298.36	305.21	304.4	313.09	311.55	303.29	308.62	304.18	307.15	308.59	302.77	304.39	300.58	303.37	308.73	307.15	303.03	310.1	303.16	308.18	302.69	304.38	304.62	300.04	297.92	304.35	309.3	303.3	299.85	303.11	301.68
322.54	321.81	318.39	327.16	331.35	326.57	328.27	330.29	330.7	323.31	317.92	324.79	327.78	326.95	333.89	330.59	329.44	331.85	328.42	329.25	331.73	329.86	329.47	332.88	333.78	328.31	331.06	323.91	319.27	327.79	325.25	329.9	328.84	331.91	325.97	329.3	326.99	333.11	326.33	325.75	323.76	320.14	327.87	330.75	321.01	323.78	330.75	339.58	330.41	332
315.75	318.24	315.39	320.65	315.7	317.03	314.14	313.09	311.72	312.78	311.74	318.37	319.21	314.7	306.86	308.88	317.65	314.14	314.31	312.24	310.76	316.37	313.9	311.69	317.68	316.57	312.09	316.17	311.4	316.91	315.55	312.39	314.37	307.58	313.57	311.09	311.05	317.54	324.4	310.3	315.16	316.79	314.26	316.42	303.95	325.77	318.98	316.38	318.62	306.85
338.21	330.68	326.43	332.05	329.91	323.92	328.37	325.18	328.49	327.53	331.67	329.29	324.83	330.03	330.12	333.08	329.65	323.16	328.68	334.55	326.19	323.4	319.42	323.37	325.91	328.88	329.18	327.1	324.45	324.07	327.49	323.96	331.63	321.09	324.71	325.06	326.17	327.93	327.65	330.16	327.36	325.56	328.37	329.97	326.92	322.14	329.22	323.92	326.86	326.99
299.05	304.69	302.1	302.01	305.65	312	307.44	303.64	294.37	301.22	307.01	304.06	302.69	299.09	300.12	303.95	302.34	301.5	309.84	298.23	304.67	302.54	305.82	300.46	304.16	306.36	308.12	305.28	302.9	301.38	307.86	305.78	307.11	309.47	299.47	305.46	305.67	301.88	305.35	301.24	310.53	306.91	306.78	307.94	302.42	301.94	304.59	302.58	303	305.75
300.47	303.05	297.1	296.98	296.34	301.4	303.35	301.87	303.66	308.28	306.76	304.03	307.06	301.35	307.62	308.44	304.89	306.66	307.38	297.44	296.45	302.74	309.63	300.64	297.14	297.8	308.3	310.9	301.56	301.8	303.11	298.34	295.02	299.03	309.9	308.72	306.51	300.56	305.89	303.04	300.38	304.92	307.45	303.12	304.76	298.56	297.6	307.65	304.66	294.47
325.83	313.41	313.03	315.44	328.36	320.68	320.65	322.46	319.2	319.05	319.93	316.1	315.63	316.51	315.79	315.65	321.85	309.43	315.29	318.59	319.33	312.53	310.63	314.1	317.18	319.61	309.75	319.92	312.16	322.8	316.05	327.82	317.83	323.47	317.78	316.7	322.18	319.96	321.5	316.75	314.28	329.28	324.38	315.61	311.91	323.31	321.43	318.94	322.5	318.41
307.73	306.99	312.37	309.05	299.78	302.83	308.12	303.57	307.95	308.78	306.04	304.4	305.16	311.3	308.87	306.46	301.6	303.8	297.74	299.46	307.79	310.69	306.17	305.59	311.38	314.68	305.01	305.93	309.54	303.19	299.93	297.45	307.45	310.14	303.07	299.21	303.01	295.77	309.72	302.7	299.61	310.18	307.66	307.77	305.3	309.15	300.26	307.66	301.78	310.7
310.17	305.59	301.48	306.23	299.7	306.91	302.57	300.57	301.95	298.86	307.03	310.83	305.1	302.88	300.21	299.45	294.74	301.44	304.18	307.18	299.15	306.07	301.77	297.36	304.1	310.89	307.89	312.68	294.02	307.95	303.04	300.28	302.06	311.56	301.15	305.36	314.94	306.77	304.19	309.37	304.64	308.93	307.48	303.16	300.79	314.35	303.28	301.09	301.56	300.3
306.04	306.57	314.47	310.62	309.05	312.17	311.06	309.04	308.18	311.55	307.51	314.23	311.36	309.18	308.23	313.22	314.3	311.01	314.5	308.71	307.1	310.21	316.02	299.22	306	312.72	305.13	308.54	307.44	304.28	309.8	313.11	313.25	307.46	305.59	308.68	306.5	310.79	310.36	306.71	310.27	308.28	308.48	305.2	312.78	307.51	310.09	314.12	313.92	315.51
320.29	313	316.84	313.95	316.72	306.32	309.82	312.76	302.64	312.78	305.01	315.68	310.63	321.31	302.15	315.42	315.35	306.2	315.26	318.61	302.25	313.36	315.57	317.16	312.19	313.67	314.07	309.19	311.15	313.09	308.68	318.49	311.73	320.82	318.95	307.37	315.06	315.99	310.33	313.18	317.76	306.51	311.25	316.72	312.39	313.99	311.58	313.96	311.58	316.91
312.89	310	310.26	306.08	311.55	302.44	304.08	310.43	311.83	305.76	311.33	300.77	302.85	301.95	311.47	309.02	302.88	303.18	306.33	306.5	309.86	311.15	306.44	313.51	305.24	305.22	306.25	302.73	311.42	303.74	296.82	300.09	305.6	303.12	301.03	309.49	298.76	301.19	309.93	308.47	303.96	301.39	310.92	305.95	302.76	306.81	312.91	306.85	312.33	306.08
316.9	318.93	312.59	311.89	315.57	302.63	314.97	312.63	316.88	319.64	307.3	309.87	312.55	309.57	311.44	303.95	309.77	312.52	317.83	312	319.54	322	311.2	318.12	317.13	314.07	303.28	312.44	311.26	322.45	312.18	315.67	313.6	312.75	311.95	315.43	310.75	310.24	318.1	312.36	320.08	311.43	308.34	315.99	311.36	315.13	314.59	306.64	310.5	306.58
302.41	301.12	307.16	303.82	310.18	297.32	305.08	298.6	296.29	302.13	295.82	302.83	295.93	304.5	300.27	298.55	303.83	305.06	300.53	304.05	297.63	303	304.39	298.78	302.55	300.97	301.25	307.28	305.94	306.13	312.65	307.31	311.55	301.07	310.64	302.09	303.77	302.11	293.84	303.63	303.17	304.02	297.02	300.92	297.36	302.35	302.43	298.78	307.94	305.59
308.66	313.03	310.53	308.97	314.06	317.2	309.22	312.62	306.61	311.85	315.21	308.87	313.95	307.68	314.94	307.94	311.78	308.45	305.86	312.87	300.29	312.74	316.9	307.26	307.54	308.1	310.48	309.7	306.58	317.71	311.4	308.78	310.28	316.72	309.08	313.69	311.53	305.87	311.48	312.25	306.84	309.27	314.53	310.27	315.35	309.81	307.85	308.63	311.47	312.15
306.46	317.74	315.83	307.03	313.52	307.01	317.9	308.93	313.12	308.78	302.79	307.3	312.44	308.76	315.72	305.4	304.93	311.12	312.85	307.11	311.2	311.65	311.18	303.18	312.11	311.03	313.86	315.42	313.6	304.14	307.39	306.94	316.02	307.58	311.17	313.31	317.19	308.38	310.2	308.64	308.21	308.89	311.79	301.99	307	307.9	304.94	310.57	303.02	302.38
302.54	307.54	304.14	306.43	303.74	306.89	307.39	306.59	303.38	305.08	303.89	307.23	302.04	304.83	302.07	303.11	301.91	303.39	305.87	310.1	302.61	306.82	309.71	305.2	303.8	305.03	300.93	303.72	303.71	302.66	311.58	303.87	297.26	303.19	303.86	302.37	308.62	298.19	305.24	308	305.86	306.09	306.55	301.42	305.28	305.45	308.91	311.55	301.43	303.58
311.83	303.84	308.82	309.2	300.79	307.87	307.27	308.5	308.88	298.45	301.25	310.01	305.68	308.06	306.38	307.73	303.65	306.46	315.89	307.28	302.88	306.37	305.14	312.4	310.5	303.62	313.52	308.08	308.91	307.18	299.57	304.38	310.32	307.62	302.5	306.61	312.63	311.23	302.79	313.27	310.9	307.72	312.28	300.91	300.35	305.52	314.17	311.16	303.78	308.04
304.62	307.45	299.46	310.49	297.13	304.26	298.52	306.17	301.02	295.17	301.82	308.26	307.87	301.79	306.61	301.91	297.35	306.57	301.11	297.46	299.78	299.04	313.27	303.38	303.47	301.11	298.54	303.91	301.74	297.73	307.09	302.52	299.02	309.9	300.47	305.72	304.44	302.68	306.77	305.81	304.42	304.6	308.92	305.22	299.88	306.15	307.67	296.78	308.68	309.29
315.1	320.62	319.33	311.75	312.96	317.52	310.89	316.93	320.05	319.92	320.33	314.44	315.7	315.59	315.89	313.76	314.59	317.36	310.75	316.15	317.76	307.8	308.35	311.04	312.14	308.92	313.89	319.13	303.09	319.55	316.88	316.55	315.12	314.93	311.41	319	316.83	304.86	314.62	321.5	314.08	314.48	318.13	317.35	318.65	314.75	316.2	314.58	317.79	309.51
333.45	327.87	322.45	324.69	331.36	328.9	323.41	336.47	322.18	329.31	326.65	331.41	329.41	333.25	327.99	331.3	333.01	331.23	325.96	333.6	327.67	333.43	325.52	325.58	334.96	331.15	325.75	335.64	328.2	330.32	323.73	330.4	332.47	327.31	330.34	330.33	329.6	328.04	334.55	322.83	325.62	328.76	327.08	333.3	329.45	329.04	326.49	331.46	324.37	334.37
316.24	315.18	316.29	314.66	317.29	315.98	306.39	309.64	309.55	312.77	314.25	303.79	313.16	311.84	307.43	308.05	316.39	310.85	306.5	315.46	311.38	317.68	317.91	312.42	314	316.78	319.17	308.76	312.05	310.24	316.92	304.61	305.58	312.91	309.52	311.45	311.82	308.87	314.16	311.18	308.12	311.85	315.22	311.91	314.9	311.45	311.13	322.25	310.46	308.29
298.38	295.79	293.6	296.98	298.32	297.5	289.29	293.48	297.3	293.08	293.78	294.67	288.76	294.51	297.25	298.07	291.22	298.02	288.86	294.29	297.64	286.54	290.6	294.45	293.97	298.78	296.43	299.12	295.53	293.22	303.21	290.1	290.02	294.65	296.39	294.94	293	302.05	291.53	298.3	290.72	294.04	294.23	295.03	301.88	293.59	292.68	290.92	292.96	300.69
312.32	304.1	311.84	303.12	301.88	301.13	305.03	309.98	307.93	304.91	306.71	297.52	311.07	303.97	305.14	306.55	302.89	305.69	302.44	304.95	311.64	302.78	306.95	303.93	306.5	304.36	305.97	307.42	302.46	310.85	302.48	308.5	312.36	300.98	307.19	310.89	306.28	305.36	307.42	301.69	306.8	303.98	308.65	313	302.14	310.77	310.45	308.47	300.1	309.61
305.96	305.81	307.15	306.8	301.9	302.79	306.4	312.05	304.42	302.47	308.03	305.24	303.71	302.86	304.49	302.87	304.22	298.45	304.53	306.76	306.1	310.72	305.76	306.33	303.69	306.99	302.52	303.57	300.38	311.3	307.37	301.8	299.93	303.31	311.91	301.71	298.99	304.88	304.8	306.52	308.46	299.89	303.57	307.89	296.91	308.08	304.8	310.78	299.19	310.72
329.24	332.6	331.48	333.32	326.49	320.52	326.65	321.51	325.58	329.76	323.47	321.83	328.86	325.98	323.96	329.1	320.64	327.31	321.35	326.37	326.9	324.9	322.44	331.87	331.01	330.09	332.15	325.96	320.98	331.02	327.11	330.68	327.93	334.27	335.15	332.28	327.29	328.65	327.72	316.87	328.95	330.23	328.87	328.19	320.24	330.29	323.85	324.09	330.3	324.07
315.56	314.35	314.44	313.4	317.09	316.2	325.74	318.96	320.47	316.79	318.82	323.26	318.89	328.12	312.97	311.89	315.76	314.89	319.45	317.72	314.57	311.54	315.69	321.15	318.04	311.87	316.55	315.23	311.79	316.24	316.5	317.21	316.17	320.2	317.06	313.91	316.63	325.61	322.1	312.89	318.71	320.41	319.46	313.33	320.61	316.43	318.29	318.61	315.46	318.41
316.37	315.66	315.05	315.45	315.73	313.03	314.65	321.38	312.41	314.28	311.63	308.39	320.58	315.35	310.47	318.32	313.32	313.58	311.4	312.06	316.47	313.84	316.26	310.7	315.27	307.86	310.4	312.79	312.49	318.64	312.36	315.18	314.64	313.36	314.37	315.94	315.61	316.07	315.78	311.3	308.92	310.43	314.81	319.37	311.64	310.28	321	317.41	317	317.23
332.68	327.94	324.75	333.26	335.3	328.33	331.5	333.42	329.93	329.52	326.08	327.32	330.23	324.62	331.17	326.91	322.9	329.2	327.43	338.51	337.14	320.4	327.12	328.37	331.91	326.98	325.19	326.8	326.1	322.66	333.51	320.23	330.18	327.94	326.93	326.45	326.68	319.18	329.15	326.77	329.5	328.8	329.03	327.91	320.36	331.54	331.61	323.24	322.82	323.29
329.73	326.69	327.54	329.46	321.25	329.24	328.63	335.1	328.82	332.68	323.82	328.86	329.65	321.09	327.78	326.71	324.92	326.95	327.1	324.02	327.45	326.54	329.33	333.9	334.79	327.19	329.06	328.1	331.72	322.18	334.43	322.14	330.99	332.38	333.56	327.15	324.83	327.42	324.71	333.85	326.29	321.69	331.77	327.92	328.09	321.96	324.6	321.61	325.77	332.92
305.96	295.67	297.52	298.9	301.45	307.2	305.68	305.03	289.21	306.15	301.31	304.78	308.75	305.51	298.8	301.35	302.02	299.65	301.56	297.67	303.81	305.36	302.67	298.23	295.76	298.26	303.45	302.75	305.31	295.55	303.41	300.19	303.37	304.34	305.83	299.27	302.93	304.51	301.52	300.67	295.63	300.92	310.65	305.31	308.16	295.8	297.73	296.74	299.85	297.41
300.27	302.93	299.33	304.53	294.3	295.38	301.18	300.33	295.46	299.86	300.64	298.27	302.58	304.37	307.54	289.01	302.41	299.99	298.43	299.64	307.57	299.02	303.01	300.95	296.4	302.84	299.79	301.87	301.75	299.22	299.21	304.29	298.79	301.9	298.02	299.83	300.99	301.03	300.99	298.18	298.95	299.86	301.44	294.19	303.63	299.62	303.03	298.25	295.83	308.54
308.26	318.18	314.18	313.28	314.77	318.47	320.39	315.7	321.04	318.83	313.25	318.2	319.52	315.28	314.78	317.1	318.41	315.32	319.57	313.46	319.26	325.66	307.67	315.7	314.79	309.4	317.32	315.18	314.29	311.54	318.89	319.44	310.68	318.89	316.18	313.11	311.09	323.84	320.17	311.28	317.27	317.64	313.97	316.33	311.3	319.19	314.03	317.13	313.93	315.5
315.91	316.54	307.73	315.8	314.98	313.64	311.04	316.94	319.01	312.02	314.81	309.61	310.45	307.89	314.88	315.22	319.09	311.3	314.48	306.52	314.03	315.62	302.88	319.75	310.93	318.61	316.34	311.3	311.35	314.03	311.3	308.99	317.57	309.38	311.06	318.33	310.21	310.14	310.76	314.59	309.79	305.39	312.23	316.19	312.13	313.69	312.34	313.19	311.43	311.92
321.13	314.53	314.32	307.37	309.83	313.15	316.57	315.92	310.93	308.04	306.55	314.79	317.6	310.27	315.23	317.2	315.94	313.39	322.39	315.71	318.24	311.35	308.63	315.57	308.66	311.16	314.83	311.32	314.16	318.95	314.79	316.19	313.2	316.01	315.78	313.98	307.22	312.37	308.91	317.76	312.93	311.76	314.61	322.34	316.93	319.72	318.46	318.45	316.97	305.83
327.79	323.69	326.48	322.17	327.59	332.89	323.05	320.59	328.93	327.85	329.66	327.82	319.48	332.87	325.45	325.08	323.95	320.25	329.2	330.03	321.83	326.85	321.76	330.12	332.16	322.05	326.78	325.26	326.58	328.07	330.6	320.67	327.93	327.13	332.13	330.42	327.44	326.53	326.07	327.82	326.56	330.22	328.66	323.06	324.02	329.54	330.72	329.57	330.11	328.09
314.99	316.27	313.93	319.42	312.55	313.44	315.31	315.44	308.26	319.74	311.48	314.15	317.66	308.48	317.55	318.02	315.5	311.88	311.09	319.94	318.97	316.7	318.11	319.52	317.45	318.51	312.44	316.82	315.73	317.82	319.28	318.4	317.99	316.48	313.21	317.37	318.32	321.09	314.47	317.69	318.19	318	318.47	317.02	311.41	316.55	320.35	322.12	309.47	318.49
300.86	305.17	305.91	300.7	309.87	301	304.22	303.44	299.89	303.48	294.03	300.12	304.82	300.26	302.28	300.9	302.41	294.74	297.6	300.45	312.04	296.7	306.41	301.63	302.44	298.15	301.83	303.51	301.61	309.64	307.57	299.68	304.97	306.66	308.18	309.23	303.23	303.07	301.06	302.16	307.32	303.3	300.8	302.82	304.4	304.9	301.57	305.37	308.34	305.59
315.08	315.01	314.74	318.38	322.51	319.83	310.85	313.45	314	314.18	320.93	317.79	316.91	317.26	315.93	321.25	320.85	324.71	315.93	321.13	316.87	314.9	321.98	316.48	319.95	315.11	316.53	315.93	317.37	323.43	316.73	316.92	313.09	317.87	317.55	318.62	309.05	315.64	315.86	310.24	319.57	316.35	315.85	318.3	323.06	319.07	321.91	321.8	318.93	319.47
307.4	301.21	299.82	297.88	313.58	301.7	305.27	301.85	314.15	305.79	307.2	302.73	311.18	302.19	300.66	309.01	302.26	301.48	305.19	305.44	307.66	301.57	306.37	303	303.87	307.69	305.88	312.67	302.2	301.67	303.11	307.9	307.79	306.77	302.4	292.67	305.17	302.12	300.89	299.09	301.87	306.98	312.03	295.16	307.05	303.71	302.97	301.63	303.23	303.55
295.1	288.6	298.37	292.35	299.23	293.93	297.55	299.45	298.88	290.34	292.79	294.26	290.52	291.3	295.75	300.87	293.21	294.34	294.45	299.16	293.65	296.44	293.52	293.79	295.35	297.74	299.26	291.74	288.65	288.33	297.36	292.85	303.22	292.85	295.42	298.88	297.01	289.22	296.55	289.08	299.14	291.9	289.45	296.69	294.44	297.39	295.82	290.38	295.7	297.44
307.16	308.9	301.75	300.12	306.79	300.13	297.85	311.95	304.94	298	313.36	302.63	301.89	301.47	305.45	300.92	307.85	306.5	302.88	298.32	301.08	306.96	303.54	304.67	308.87	307.48	298.77	305.27	306.24	310.11	306.24	305.79	305.65	304.15	297.09	302.81	299.31	300.93	308.73	311.34	310.71	304.43	311.49	306.05	306.59	301.81	308.93	312.15	303.61	299.93
312.73	305.63	307.93	303.68	303.69	310.87	305.25	305.85	311.8	304.5	311.37	304.07	310.05	311.06	310.13	301.67	311.31	305.28	309.99	297.92	310.7	309.83	308.19	305.69	304.64	310.38	298.01	305.91	306.17	310.44	302.15	305.22	311.11	316.14	308.12	303.73	310.16	311.39	302.41	309.14	308.17	307.48	313.26	311.71	310.99	303.97	311.34	313.1	302.75	311.33
313.63	311.47	313.05	313.1	316.61	315.71	303.54	321.41	309.46	306.22	317.28	308.17	313.3	311.77	306.07	317.47	307.35	315.43	316.96	311.42	310.81	312.74	317.42	316.08	318.55	318.58	315.94	311.74	312.52	313.19	321.32	316.21	314.15	313.08	307.91	305.23	306.08	319.12	313.23	319.11	308.45	312.37	309.66	307.46	314.76	315.02	315.22	309.33	308.09	308.27
316.65	315.98	315.1	309.89	308.68	313.12	319.2	312.05	310.83	305.11	314.59	316.43	308.28	313.12	317.43	307.26	311.34	309.6	310.91	304.32	313.96	311.21	310.67	308.83	312.69	308.44	312.41	308.5	313.29	312.18	311.43	313.96	312.1	309.01	306.15	311.86	306.52	315.2	313.98	301.36	314.16	310.54	313.24	315.13	312.08	315	306.55	308.06	312.94	310.64
295.8	293.89	297.16	300.3	291.51	296.5	294.1	290.44	293.82	300.69	297.09	293.95	291.45	295.56	293.73	296.24	301.59	293.21	299.95	296.72	299.22	299.18	292.96	291.2	299.96	286.22	299.09	292.18	292	291.96	298.27	292.37	294.71	298.39	296.25	292.91	295.21	289.53	291.91	292.5	301.06	289.41	290.94	291.02	290.22	295.22	299.36	296.73	295.96	292.84
323.14	324.18	324.85	320.9	324.74	324.08	323.29	323.05	322.65	331.31	322	322	324.15	329.35	323.03	326	333.46	322.37	328.1	322.6	318.17	327.6	324.57	319.29	327.79	326.82	327.2	325.82	330.38	327	333.66	330.22	316.29	318.2	332.43	325.35	328.14	327.48	324.07	328.12	325.49	332.09	323.21	320.25	329.6	326.32	322.95	317.16	320.67	334.56
326.65	326.47	322.97	320.24	325.73	323.12	321.72	332.82	319.12	324.23	324.46	320.97	319.85	325.47	332.35	324.45	323.73	325.79	319.33	318.49	330.92	325.47	324.95	320.64	319.74	318.09	326.68	329.53	327.9	324.61	321.93	318.93	320.17	328.03	328.98	326.79	324.84	326.58	320.56	322.94	321	324.72	325.33	327.94	327.63	328.74	328.15	326.07	323.96	327.48
297.58	297.27	302.82	299.95	300.72	300.89	297.92	309.88	304.3	305.36	304.13	304.62	297.84	298.95	300.21	299.68	303.56	302.66	299.37	299.87	296.64	304.65	307.13	300.49	301.36	301.53	303.13	298.57	295.9	295.81	303.5	300.34	301.12	304.04	293.02	300.39	299.51	304.04	305.33	300.09	301.95	306.05	296.4	295.82	300.78	303.41	293.3	304.52	301.52	297.38
331.16	320.52	322.58	319.05	319.27	320.29	324.64	320.66	327.61	326.63	332.14	320.18	327.44	331.89	320.92	321.91	319.7	325.47	319.06	324.23	325.97	330.06	318.09	326.18	324.65	329.74	321.55	321.74	326.18	322.44	322.93	322.66	318.71	320.29	326.22	319.5	329.15	323.65	324.12	317.48	324.51	322.85	326.81	326.05	324.84	330.02	326.09	328.2	323.24	322.51
308.79	305.55	301.72	301.01	297.31	293.33	312.72	302.36	310.83	301.78	300.82	309.86	298.77	306.2	307.64	307.58	306.34	305.09	301.85	302.95	304.02	298.6	301.29	302.56	304.8	301.25	305.04	308.56	307.71	299.57	305.05	305.02	309.64	302.11	305.9	300.74	307.08	308.79	306.12	310.93	301.24	303.85	303.27	307.26	305.62	305.61	306.72	305.5	308.82	300.79
318.19	318.1	312.41	323.71	302.05	319.76	315.35	314.04	315.18	317.94	313.51	313.87	313.6	311.38	304.97	312.41	312.69	321.42	308.54	317.87	317.47	312.2	313.2	312	313.06	314.08	313.47	321.52	314.09	312.94	314.31	319.59	314.8	313.39	318.33	313.46	321.96	312.08	314.68	322.1	319.82	316.53	312.54	312.77	316.38	310.54	316.65	320.07	315.86	317.89
313.89	317.92	309.5	308.05	318.66	323.18	310.15	315.71	315.32	319.2	318.06	316.37	317.27	320.42	313.01	318.96	314.09	307.89	315.87	309.67	322.23	309.58	322.87	311.79	319.03	319.17	315.58	313.69	308.18	318.88	315.6	315.71	316.53	316.43	317.59	322.26	321.88	314.51	317	318.42	318.3	314.5	317.17	321.93	312.7	310.71	311.85	307.95	315.62	327.66
293.17	299.16	296.6	295.68	294.29	307.28	301.68	295.63	297.06	300.21	296.55	291.72	295.21	296.15	289.7	294.62	299.94	298.61	300.17	294.57	302.26	292.67	293.06	298.01	303.68	296.18	300.16	300.82	298.84	301.36	291.75	294.61	295.46	299.69	299.19	294.37	293.93	290.71	298.3	291.96	299.14	292.06	298.66	304.61	296.63	290.38	297.21	295.06	304.19	292.12
325.47	322.68	324.15	326.61	332.6	319.87	323.81	318.11	328.76	327.65	321.8	322.76	324.19	323.39	330.38	323.47	318.19	324.14	319.05	323.54	323.37	312.74	334.9	324.56	320.39	331.08	330.21	322.76	327.77	326.09	327.26	329.07	322.04	329.34	330.19	326.17	329.13	331.88	334.44	329.39	318.5	327.26	321.37	325	324.75	323.93	322.27	317.82	322.86	326.78
302.33	299.5	303.85	300.09	305.1	302.06	303.58	308.36	301.8	298.99	307.28	302.1	297.27	298.01	301.31	308.3	304.16	296.6	302.54	308.71	300.81	298.99	302.15	299.45	304.48	301.14	302.78	301.58	304.86	299.59	303.6	299.57	301.9	303.06	297.13	304.44	302.52	303.78	305.8	305.36	306.62	295.08	303.24	310.16	302.58	308.11	306.21	305.87	301.74	297.72
308.41	319.62	317.06	319.83	318	310.59	316.75	319.51	323.16	321.38	324.8	323.91	313.39	320.15	322.18	316.68	317.37	319.94	322.24	316.98	315.01	319.71	311.2	314.92	319.95	314.77	325.47	315.94	320.53	317.69	325.25	315.1	314.84	316.91	312.95	318	322.58	324.17	317.53	317.27	317.91	322.81	318.09	320.47	314.21	312.19	319.71	317.92	318.98	319.64
323.39	320.18	328.72	326.43	327.54	321.76	327.25	325.04	328.85	326.62	325.9	327.99	325.13	320.77	325.07	334.22	331.15	327.38	323.52	323.36	327.32	324.44	328.83	319.05	324.98	322.9	324.57	330.81	324.74	324.3	321.14	323.68	329.24	324.33	326.91	323.13	323.89	328.75	325.96	324.64	322.48	330.72	326.65	327.65	329.41	328.75	321.8	322.76	324.5	321.15
296.5	284.74	294.77	295.05	288.46	294.42	294.55	296.26	294.8	299.91	288.52	290.7	300.63	291.31	286.52	297.6	293.37	289.05	298.85	296.76	288.72	300.58	294.67	292.88	285.38	300.82	290.05	284.36	295.21	297.52	294.65	296.95	286.82	296.09	294.27	293.25	294.82	289.98	285.48	293.36	296.52	296.85	289.76	293.62	288.3	286.51	299.06	295.47	287.61	283.24
314.93	309.3	313.44	309.93	314.43	308.13	312.71	314.11	312.21	309.74	313.72	307.37	311.49	318.1	306.31	310.45	303.1	307.04	317.5	308.63	310	317.65	323.22	316.75	308.06	310.16	312.01	309.25	315.54	317.45	319.6	309.74	314.77	315.97	310.69	308.12	314.59	315.62	316.66	310.04	313.45	309.35	308.26	317.68	317.31	309.24	313.88	309.11	314.6	315.82
309.71	303.73	304.44	305.35	297.86	302.37	312.98	297.59	304.57	307.09	303.41	297	306.85	296.81	301.58	305.08	307.88	304.69	305.74	303.82	296.84	307.26	309.09	301.71	306.08	305.66	305.04	298.76	294.55	308.88	301.44	299.1	305.92	300.2	298.87	297.34	301.46	306.57	298.66	308.39	300.12	306.12	304.46	305.9	301.75	301.44	303.43	296.65	302.19	293.36
300.69	301.04	296.87	297.6	296.81	296.45	294.76	296.68	293.97	293.57	292.86	295.49	289.45	298.77	299.49	288.52	292.48	286.78	295.28	298.55	288.69	293.17	295.63	297.47	292	293.69	293.33	300.25	290.01	285.66	304.8	297.26	293.43	295.04	295.7	293.15	293.33	295.26	294.06	294.76	299.83	299.13	295.28	292.41	296.16	293.39	292.05	298.47	289.09	296.62
302.1	300.81	303.92	306.81	294.93	301.85	297.49	302.44	306.12	301.77	303.78	304.82	310.33	304.71	298.86	301.53	300.9	303.96	302.72	294.61	301.83	304.32	305.3	303.6	303.86	301.57	304.1	304.81	295.58	297.14	304.77	300.14	306.27	295.13	303.65	306.27	305.67	307.41	305.18	299.56	305.81	303.25	304.35	297.8	300.38	297.12	303.52	298.68	299.65	300.08
308.85	314.27	321.01	321.67	315.87	317.82	313.24	318.09	323.34	318.47	319.02	323.34	320.3	319.87	321.3	317.43	317.86	321.77	316.54	313.16	320.78	320.43	318.45	316.05	319.21	316.98	325.43	323.3	315.18	315.47	318.6	315.97	317.52	317.25	322.53	316.33	313.92	311.13	317.55	311.94	320.53	325.7	320.45	318.95	313.44	321.75	320.18	319.09	317.07	313.25
307.42	304.02	296.14	302.91	305.47	305.72	298.12	297.13	304.46	305.66	299.56	299.82	303.01	307.23	307.98	304.12	311.74	306.3	302.83	303.09	299.95	303.02	299.25	305.74	303.82	299.91	304.83	299.62	295.75	305.32	301.31	298.61	303.46	308.22	308.55	305.4	299.78	301.04	302.21	302.18	304.17	299.28	303.45	299.53	300.57	302.61	302.76	302.04	300.32	302.42
305.09	301.57	301.6	303.96	303.39	304.53	302.6	301.55	298.22	294.91	303.57	301.97	300.52	309.53	294.34	294.68	304.3	304.52	305.43	305.64	300.65	300.77	305.41	299.72	300.07	306.78	307.46	302.46	304.21	300.03	307.69	304.68	303.56	302.36	303.83	307.63	298.45	297.9	303.39	305.04	296.12	302.72	297.79	299.38	307.74	293.79	298	305.02	305.52	307.58
316.86	309.61	308.97	318.62	320.22	310.17	319.65	322.98	323.97	317.15	309.02	315.1	313.28	317.97	319.63	319.61	316.93	321.6	317.72	310.36	319.89	315.28	320.97	317.29	314.63	321.42	311.66	321.02	317.7	316.18	314.63	327.85	316.98	325.89	324.95	320.92	326.76	321.23	314.78	312.31	318.48	323.89	325.81	316.4	317.45	317.81	319.22	325.35	317.47	319.53
299.16	305.71	315.32	302.02	298.63	306.24	303.14	298.86	307.81	304.57	303.47	297.01	296.29	305.48	301.64	301.56	303.27	304.51	298.6	306.61	299.38	306.29	308.6	304.42	304.84	302.29	305.62	306.42	301.26	298.34	310.58	299.72	302.14	303.1	304.05	306.55	299.23	300.55	305	305.13	307.11	309.48	303.54	302.8	303.26	304.81	298.39	296.83	306.01	301.22
306.8	302.92	297.72	304.17	304.36	304.68	306.35	299.7	299.5	305.28	295.84	306.69	296.58	302.58	295.63	304.48	292.06	294.36	299.84	293.94	298.44	306.41	300.84	303.28	295.94	300.99	296.44	298.85	299.82	301.42	303.59	301.52	307.87	300.42	302.85	297.48	302.64	303.13	299.46	304.57	302.02	300.51	299.12	296.8	292.33	301.87	298.1	298.64	303.19	303.11
310.96	306.13	312.04	308.78	300.15	308.42	317.09	319.96	309.35	309.45	306.8	310.42	311.02	311.32	307.86	308.6	308.6	311.4	316.48	310.37	309.22	313.81	311.84	308.33	309.81	311.88	320.46	311.1	308.22	310.73	311.8	306.5	310.08	312.01	312.51	315.92	309.76	306.33	309.3	307.73	318.98	317.77	307.69	309.82	306.55	315.51	301.37	310.98	311.05	317.8
302.18	297.9	298.04	303.26	298.88	295.82	306.88	299.04	307.53	296.35	304.36	298.14	296.93	305.71	295.97	296.91	298.65	301.45	300.82	304.32	302.54	300.78	296.07	305.37	304	293.3	302.97	300.15	306.97	304.57	296.65	300.97	308.16	307.81	305.91	297.91	300.16	296.26	298.99	301.98	306.76	297.2	305.91	307.23	305.36	305.41	305.48	296.19	295.93	299.72
301	301.25	304.68	308.29	305.45	307.96	305.35	293.72	306.6	298	300.59	302.57	303.55	303.74	302.74	304.31	308.17	308.31	305.8	305.42	302.58	311.61	311.34	301.61	301.22	314.67	300.22	301.53	299.69	304.14	308.71	306.42	309.64	302.38	299.96	300.21	303.4	313.66	299.93	306.05	296.95	301.31	306.39	301.96	306.39	302.74	311.6	308.27	305.56	304.77
308.01	305.89	295.03	310.33	301.89	295.76	313.91	297.23	304.55	305.91	304.75	303.29	308.56	297.14	301.68	302.34	305.34	306.85	305.91	299.05	299.8	307.27	315.08	310.43	304.2	307.88	302.34	301.43	300.3	308.32	302.62	303.89	301.22	305.79	306.84	299.37	300.13	306.49	309.08	304.44	303.89	308.83	309.76	306	304.02	309.29	303.45	301.96	305.94	306.58
310.57	308.35	315.03	317.88	309.44	317.4	309.08	317.62	305.97	307.54	310.67	310.7	311.2	313.53	307.89	309.7	308.42	313.31	311.83	310.17	312.54	316.18	306.78	316.11	302.85	311.78	299.1	304.74	306.17	306.57	313.6	308.3	307.47	307.89	312.61	310.33	313.09	311.14	304.98	308.25	304.1	310.79	304.9	313.73	307.77	315.57	310.45	313.55	309.33	313.81
314.18	315.81	314.43	310.22	306.45	315.96	320.76	314.93	309.5	313.52	308.18	320.31	312.12	311.51	318.93	323.02	319.34	317.74	311.26	322.73	312.38	313.89	310.99	314.99	320.96	309.37	314.65	320.09	312.34	313.01	308.79	320.79	310.09	321.67	311.56	322.31	311	310.59	316.19	315.61	312.17	306.39	313.91	321.21	317	310.31	313.73	318.44	315.19	315.82
296.87	297.23	301.46	309.76	302.09	298.51	295	299.55	296.57	302.28	296.82	303.56	303.78	305.59	301.95	302.04	298.34	303.87	299.55	304.26	309.33	293.21	302.78	302.66	307.04	297.55	296.51	304.59	294.99	303.41	298.51	299.49	303.55	297.48	306.83	301.01	300.57	296.69	298.95	302.51	296.83	295.72	304.68	305.68	292.72	292.98	298.36	308.6	297.82	296.04
299.33	299.62	304.85	309.01	300.15	313.09	309.04	304.94	307.11	301.55	309.11	304.94	296.65	305.24	304.63	307.3	306.13	312.26	302.18	305.46	301	302.92	301.36	307.42	308.47	297.61	294.88	303.51	301.15	302.71	305.8	301.7	310.72	307.53	297.13	303.64	304.5	304.65	306.03	307.53	305.64	303.13	306.48	296.58	307.67	297.8	305.93	303.8	311.05	302.15
302.98	306.38	309.31	314.72	306.4	313.21	308.99	309.37	306.03	305.65	304.97	312.26	300.62	297.14	304.06	305.2	309.25	307.56	303.87	312.57	302.72	304.52	303.69	299.41	303.37	314.63	311.51	304.7	306.98	310.41	307.93	297.95	305.64	307.31	313.53	307.8	298.2	303.09	308.67	305.13	306.22	294.67	309.42	303.1	299.51	312.46	307.37	307.64	309.27	315.69
324.07	313.59	312.05	315.8	319.94	330.34	312.45	317.74	318.03	317.8	318.7	320.76	321.32	319.8	314.85	314.49	321.02	321.61	322.75	311.93	323.41	319.94	318.08	323.19	317.79	315.74	320.8	320.83	328.44	320.5	318.96	319.12	317	321.19	314.91	314.58	317.68	316.08	324.21	319.2	321.82	318.58	315.82	319.07	310.61	315.06	319.21	313.53	322.73	313.76
308.5	320.8	313.79	319.58	313.39	319.14	310.22	326.76	318.38	316.36	317.23	317.22	318.86	315.57	314.89	307.63	312.35	316.02	315.59	309.52	320.17	320.54	308.28	308.7	315.32	315.44	314.85	313.52	318.28	320.92	316.46	316.51	309.01	321.63	312.22	323.11	312.96	313.69	316.64	318.88	319.09	317.61	315.64	323.13	316.27	309.51	307.76	319.42	309.24	313.59
319.37	308.02	304.87	314.55	310.03	309.53	313.53	311.63	315.37	317.22	314.92	312.65	313.13	311	313.11	316.16	314.52	318.75	316.24	309.18	314.77	319.55	316.84	312.52	313.44	316.17	312.97	315.95	315.81	311.73	310.52	311.58	307.98	317.13	315.71	317.03	313.54	312.79	310.49	313.64	311.64	313.04	317.1	317.63	304.83	314.33	319.42	313.33	316.74	311.86
300.91	301.06	301.72	301.89	301.01	299.49	297.1	300.47	302.17	302.23	306.99	301.87	301.26	296.23	305.67	304.13	302.26	308.64	299.22	299.27	306.08	301.89	297.97	306.15	300.51	309.27	303.18	302.99	304.84	297.89	295.23	301	302.15	306.53	299.84	300.43	299.2	300.65	303.91	306.69	297.79	301.48	302.38	301.52	303.14	306.74	298.66	300.49	299.7	300.77
307.6	310.41	317.48	313.51	310.43	312.97	315.62	307.84	308.67	308.64	308.68	307.09	316.48	314.97	313.11	303.5	311.08	316.41	317.54	312	313.35	317.5	310.24	305.91	308.35	306.7	302.24	315.56	312.06	314.55	307.27	313.5	314.85	313.07	313.56	309.81	308.22	311.87	312.95	314.33	321.37	307	313.45	316.32	309.23	315.21	309.66	306.58	303.09	314.35
294.68	301.84	300.94	298.27	301.4	310.49	295.57	299.99	302.75	302.72	301.4	299.75	301.85	300.39	300.31	303.42	296.04	303.28	302.42	303.79	303.54	292.25	298.86	299.14	299.76	304.07	305.71	297.76	302.24	300.68	294.68	299.85	296.72	300.56	294.79	302.01	305.67	299.05	301.08	311.79	297.16	300.06	294.68	301.79	299.36	298.46	296.64	301.25	299.66	299.86
315.13	314.1	310.23	315.48	323.73	321.27	315.55	318.23	323.21	321.49	319.61	320.08	312.73	318.05	316.77	319.03	316.95	314.05	315.37	319.53	324.34	314.58	315.72	311.99	316.78	315.6	312.88	316.33	314.52	317.02	317.23	320.34	314.9	317.09	315.97	319.49	316.53	317.25	318.77	312.43	310.83	321.56	311.64	322.92	314.4	317.84	318.57	315.74	317.52	312.86
312.18	311.94	308.29	310.69	309.36	318.43	309.95	305.82	312.48	305.02	305.81	309.75	310.27	308.05	308.62	308.33	310.13	313.6	309.58	309.69	311.2	307.14	317.24	309.45	312.89	309.18	304.49	311.62	313.78	312.65	313.68	308.78	306.55	307.56	309.82	308.17	314.63	308.34	314.22	312.25	308.57	314.55	316.32	309.78	311.68	306.04	309.12	313.53	313.31	305.13
295.03	295.18	293.66	295.27	292.61	293.63	291.97	293.49	292.72	294.02	296.99	298.55	296.32	293.59	297.32	293.71	290.35	290.31	301.17	292.94	295.99	297.09	294.63	296.07	300.41	290.48	291.38	305.44	295	291.82	291	295.24	296.89	293.5	290.19	297.08	294.69	297.47	300.48	288.54	284.79	294.89	291.3	295.82	297.94	295.03	295.28	291.43	299.69	296.05
319.17	315.42	316.55	323.2	310.15	311.91	313.69	311.82	319.48	310.16	315.95	310.69	311.79	320.22	317.14	311.06	316.98	315.64	313.14	311.87	313.81	323.81	312.67	313.74	309.45	311.93	315.9	310.51	313.02	313.16	319.31	316.32	309.29	307.68	315.82	311.4	313.95	319.25	314.84	311.51	313.28	315.06	308.51	317.95	317.4	315.26	316.22	319.24	313.81	311.56
311.35	309.36	313.6	307.05	312.87	317.91	321.01	313.74	309.34	317.37	313.83	313.4	308.5	313.99	312.99	313.81	313.58	316.69	316.14	308.55	311.65	312.66	313.31	316.64	306.83	313.67	310.21	315.36	313.3	314.14	313.98	312.52	315.72	310.77	308.63	312.75	317.33	310.56	315.23	315.52	309.48	313.49	311.22	311.85	309.93	318.16	311.67	308.98	312.56	318.41
298.9	302.1	298.27	301.14	297.76	293.02	298.02	295.63	298.09	294.92	289.2	307.12	296.03	295.33	293.74	299	290.45	291.89	294	293.29	306.87	300.22	300.04	302.3	286.56	300.98	294.54	297.73	296.56	296.23	296.87	298.95	301.43	303.81	295.17	294.51	303.65	295.5	300.05	292.97	301.71	291.96	297.58	300.22	298.73	296.61	288.16	294.17	299.08	295.67
303.37	305.53	306.8	302.06	303.65	316.82	302.18	303.14	296.4	304.22	309.04	298.31	308.39	303.07	307.66	304.07	311.97	302.69	301.94	305.78	302.78	302.01	304.79	311.95	309.83	307.63	298.41	308.66	302.98	309.79	298.64	304.37	307.43	304.12	309.96	309.59	309.03	301.37	308.15	303.2	302.32	299.78	301.45	307.22	297.54	307.9	308.86	298.92	309.65	304.5
301.8	306.05	302.71	306.54	304.97	304.22	303.95	303.24	303.74	303.17	302.72	305.72	313.53	303.39	302.48	306.31	298.97	303.1	301.09	298.15	299.34	300.34	305.65	298.74	303.19	301.43	302.12	302.08	299.86	304.15	298.51	299.6	296.46	305.15	302.84	297.59	295.37	305.35	303.65	296.71	300.9	308.59	301.32	301.04	304.43	306.5	302.48	305.2	306.28	297.28
309.11	305.78	301.36	309.15	305.34	307.4	302.77	301.09	300.8	307.94	306.72	304.27	303.17	300.23	304.44	309.98	303.92	310.39	303.72	300.7	306.54	307.02	306.87	300.38	308.98	298.41	307.55	301.98	308.27	298.4	303.13	302.77	306.14	304.34	303.83	305.9	304.17	301.96	302.38	311.21	310.32	299.73	303.68	305.43	311.39	299.91	308.98	301.94	301.94	309.71
317.77	320.65	311.48	313.05	309.52	316.35	316.73	311.62	308.71	316.65	307.9	306.35	311.45	318.59	309.12	309.93	315.1	310.68	319.63	309.23	315.45	313.2	313.28	315.56	312.74	314.27	310.84	312.26	312.8	311.54	308.82	311.29	317.3	314.49	310.93	316.72	316.91	313.18	311.68	316.7	318.89	315.46	315.07	309.81	313.9	308.8	317.31	315.26	308.29	306.46
307.29	301.39	301.89	297.3	303.35	306.63	300.29	297.9	303.14	304.14	303.44	304.21	304.04	306.96	308.69	303.34	303.33	305.17	300.02	306.71	303.44	299.84	304.82	296.43	301.56	311.17	303.74	299.16	304.68	294.91	299.73	303.49	300.62	300.31	300.11	304.23	293.33	308.84	305.59	303.14	293.73	299.06	300.57	303.08	300.81	304.39	307.21	300.7	304.18	299.92
328.51	328.8	327.38	323.92	319.35	321.12	321.49	317.72	332.3	328.81	328.15	327.33	320.83	330.91	327.04	328.5	335.76	332.04	335.92	326.26	321.48	328.36	329.46	330.55	333.33	329.32	325.35	333.25	331.16	323.26	326.1	332.66	325.46	323.92	325.8	331.56	324.02	327.45	328.22	330.95	320.89	324.19	329.02	327.44	326.59	323.96	332.76	327.91	327.27	326.81
296.06	290.22	297.05	299.93	291.17	298.67	290.47	293.58	295.94	296.71	299.12	294.08	294.65	297.71	288.63	293.74	294.97	294.32	293.89	293.06	293.58	295.78	295.12	293.27	300.06	293.99	287	298.29	290.75	289.84	292.4	293.83	293.46	299.41	297.84	301.25	296.63	292.41	289.34	290.91	289.45	297.39	295.23	295.41	295.24	301.22	296.21	295.52	295.45	300.41
292.98	296.32	294.15	293.49	296.7	297.22	294.86	301.81	296.69	300.17	294.51	294.51	289.41	294.21	296.1	295.02	290.07	296.94	297.25	292.26	302.18	296.62	297.59	292.88	290.94	297.13	297.98	287.2	294.07	295.73	291.58	298.61	297.26	300.64	297.27	294.16	296.46	291.32	300.57	291.57	297.46	297.32	293.83	297.1	300.97	285.84	304.62	297.5	292.76	290.97
306.74	299.83	302.88	300.4	305.18	296.27	297.5	308.04	311.32	305.4	300.76	303.67	304.09	305.24	300.98	303.31	301.79	307.68	305.47	298.97	304.82	309.31	302.09	299.79	304.3	304.89	296.62	302.17	302.44	304.44	304.05	305.54	294.64	294.07	295.23	299.48	298.27	306.89	299.71	301.87	301.82	302.37	301.61	301.85	299.18	308.2	307.7	301.86	305.53	296.37
331.68	332.13	322.67	322.97	326.48	327.22	330.3	331.91	323.01	325.28	324.79	337.18	329.69	327.32	329.26	332.47	327.87	331.16	327.43	328.31	328.57	328.68	325.43	322.59	329.28	328.09	333.64	330.72	327.08	334.07	328.74	327.51	322.42	328.71	332.41	328.66	325.14	329.77	327.7	325.55	327.54	334.12	325.48	324.4	323.08	326.73	325.07	322.12	324.09	319.7
311.49	312.46	305.75	312.83	316.98	316.31	321.82	309.1	317.19	314.83	308.17	312.69	310.89	313.53	318.54	318.43	308.36	318.16	321.63	317.65	315.56	310.8	319.01	318.28	310.49	318.18	320.55	316.83	320.84	311.92	311.94	312.15	312.75	314.51	308.34	314.73	311.13	310.63	309.44	313.54	315.93	317.61	315.75	315.64	314.97	309.57	317.28	314.03	317.33	321.16
291.5	295.32	296.63	298.98	294.02	294.57	291.61	292.59	293.91	296.16	294.26	303.26	298.54	300.15	296.2	292.47	294.39	292.8	294.75	299.26	292.16	297.36	289.09	293.7	295.92	295.28	293.79	291.79	297.81	287.73	298.79	296.71	292.69	294.28	293.24	291.2	296.18	293.25	300.07	295.59	296.57	296.46	295.31	294.65	296.11	297.35	285.69	290.95	282.72	298.67
319.19	324.69	314.44	319.17	324.77	316.72	314.86	317.01	318.74	317.12	316.38	318.49	315.34	315.34	314.82	316.71	325.11	322.07	312.38	312.16	319.73	323.95	315.15	320.47	320.35	321.9	316.53	325	314.42	323.32	314.57	317.36	314.22	314.99	325.48	316.71	321.3	311.91	320.2	322.05	320.94	322.99	318.76	319.84	315.94	321.01	313.69	321.72	315.67	320.17
304.53	297.07	302.59	297.61	293.58	304.43	302.89	300.98	301.44	299.69	304.6	298.98	297.9	299.62	304.44	303.59	295.6	300.18	301.54	304.12	295.95	305.34	299.19	298.88	304.53	300.77	305.75	304.38	297.25	297.75	304.4	300.98	303.78	306.01	296.28	300.66	299.76	295.29	299.29	292.25	300.6	298.98	302.42	293.26	299.91	299.48	297.45	299.96	300.57	294.45
307.48	304.63	293.21	299.28	296.15	303.55	297.39	301.43	305.26	301.35	304.68	300.49	297.82	304.13	296.1	302.27	297.52	301.55	297.82	299.65	297.15	297.11	291.38	295.74	299.49	308.01	301.46	306.08	298.98	304.6	298.94	306.01	294.94	304.07	293.91	307.67	302.75	301.01	298.31	298.81	301.42	298.9	302.45	296.84	301.68	299.96	296.21	301.51	299.03	303.22
321.54	315.38	319.4	322.1	326.03	315.03	312.67	320.7	318.46	318.59	321.92	320.52	317.68	319.52	320.22	316.37	312.03	321.12	309.88	319.06	315.11	317.22	321.01	322.51	316.82	314.28	317.53	317.71	319.13	315.05	317.26	316.94	326.83	313.26	315.46	313.3	320.88	313.92	312.76	315.63	313.58	319.62	321.69	317.28	316.6	326.68	314.05	324.52	312.91	326.2
307.47	300.19	308.77	308.73	306.92	305.12	308.22	314.62	313.89	312.45	308.85	314.46	311.73	298.09	307.39	312.46	313.64	306.61	308.89	314.69	309.2	310.53	304.3	306.28	305.54	301.72	312.34	308.66	316.21	305.59	314.29	308.57	302	303.97	310.54	311.26	311.88	311.84	304.44	309.83	308.53	313.11	315.03	300.73	303.64	308.14	308.96	310.49	307.71	311.23
319.16	313.69	309.95	311.36	312.8	313.36	317.83	314.91	322.06	316.54	310.53	308.59	318.6	310.53	312.99	317.91	317.91	314.6	308.33	314.77	319.88	320.08	314.63	310.86	316.14	317.68	315.25	316.04	316.54	318.78	317.5	314.9	310.19	314.82	319.63	319.88	327.67	316.17	315.41	312.33	313.13	309.41	310.85	311.76	316.04	320.9	311.96	314.04	327.44	316.39
317.52	318.72	316.6	314.29	317.4	310.09	310.22	314.46	313.43	311.36	318.24	314.79	313.01	315.61	309.79	316.49	311.96	316.87	314.24	319.55	312.06	312.14	317.67	319.14	310.79	316.03	318.2	312.04	315.89	319.72	320.9	315.09	315.78	324.02	320.16	309.12	312.93	315.12	310.16	317.7	316.28	315.04	312.44	314.87	320.04	313.8	316.13	323.06	315.87	313.73
314.29	304.7	317.34	310.82	310.88	308.94	312.09	313.63	325.29	310.62	310.96	316.87	309.14	312.07	313.77	311.64	319.3	309.07	310.36	315.16	308.91	307.03	310.73	318.53	315.89	313.34	318.24	314.16	309.81	314.22	303.36	313.46	310.21	317.17	311.33	316.68	308.92	312.83	310.87	307.11	312.55	316.14	310.27	313.11	312	308.21	311.34	305.18	308.22	314.85
305.42	303.55	301.08	311.38	302.27	307.9	307.57	308.24	302.03	301.97	313.38	304.09	309.21	309.96	304.74	311.12	311.41	312.53	314.62	306.3	305.56	313.9	314.7	311.99	305.56	310.68	308.69	304.31	309.93	304.41	307.63	310.87	309.25	307.23	305.89	309.66	302.96	305.23	310.57	311.83	305.15	312.01	309.12	310.7	307.11	309.08	304.79	304.62	308.83	303.95
314.11	308.74	312.16	310.51	311.64	314.79	315.05	315.31	311.16	307.78	314.48	310.46	313.36	316.89	312.8	307.7	316.66	314.37	306.73	316.62	309.44	310.1	311.52	311.23	314.5	311.9	311.04	308.98	310.57	314.05	318.28	317.02	310.38	312.28	310.31	311.91	315.22	312.92	314.18	315.68	319.04	306.01	309.72	315	308.56	309.7	305.19	314.58	315.06	309.24
312.02	303.6	302.93	311.48	304.82	312.05	312.26	309.54	311.27	304.9	304.3	301.15	310.48	304.12	302.57	301.85	316.73	311.66	303.32	305.25	313.02	310.14	306.91	305.95	311	307.36	306.93	308.8	308.07	312.59	311.49	311.15	309.27	311.11	314.59	305.74	309.24	305.52	310.27	312.46	312.6	303.27	308.79	306.99	303.8	306.92	301.4	313.12	305.86	313.15
331.78	328.56	331.65	327.27	322.99	321.25	328.69	327.63	325.67	333.9	326.87	326.72	325.4	331.02	327.69	331.08	324.36	328.68	327.4	319.27	325.64	332.23	327.2	325.46	320.91	330.7	328.89	331.15	324.83	329.49	331.62	330.77	331.14	328.91	324.27	329.37	336.89	322.85	331.4	328.08	326.73	329.42	330.04	329.32	329.21	326.62	330.07	331.36	320.61	332.17
318.6	323.44	319.7	320.68	316.15	319.61	323.68	318.46	322.32	321.05	319.41	324.41	323.97	317.25	317.79	315.39	315.36	321.56	322.46	316.32	319.43	310.69	318.03	319.66	318.88	318.82	312.89	318.82	318.19	321.54	316.19	312.25	315.63	320.84	319.9	315.2	321.4	319.28	314.05	318.78	322.17	312.2	317.53	318.5	315.22	319.39	308.87	313.73	321.79	314.62
310.25	304.19	308.4	307.25	304.54	311.64	299.49	311.61	302.02	302.22	311.63	306.42	311.15	304.72	303.07	311.45	297.57	310.5	302.71	303.08	298.18	310.85	302.04	308.17	308.41	308.22	302.82	305.33	302.65	303.27	302.25	303.46	308.8	310.7	303.16	310.12	304.11	296.28	305.88	298.75	309.92	308.14	303.51	305.13	299.14	307.87	303.89	300.6	305.25	299.71
292.84	297.68	296.22	293.73	297.22	298.75	293.92	289.15	289.23	294.51	292.98	293.08	291.21	296.6	291.29	297.54	296.14	301.11	296.18	291.4	291.09	294.54	292.52	290.73	295.7	293.79	288.89	294.86	294.82	297.92	301.81	299.08	298.57	290.27	295.93	294.73	293.2	290.22	297.55	296.34	295.07	293.04	303.22	290.17	298.92	297.91	300.86	300.29	297.62	299.77
319.75	317.1	317.85	311.01	318.64	318.39	314.49	314.18	311.87	317.88	319.2	319.35	311.12	314.74	313.2	311.77	316.19	317.96	319.23	321.76	314.45	318.99	318.97	313.38	311.39	316.08	321.75	319.91	313.65	320.71	313.76	309.35	314.09	324.16	314.27	313.09	321.66	310.76	307.98	310.82	319.9	315.27	307.52	323.27	309.21	318.64	322.58	318.15	313.63	317.05
304.57	306.11	303.49	304.06	307.88	306.36	302.03	305.09	304.46	308.23	310.04	304.64	308.19	305.6	307.28	308.3	300.47	308.34	305.58	308.69	296.9	313.44	304.98	305.73	297.17	306.83	302.16	298.51	307.18	299.47	309.87	304.94	311.53	311.45	308.72	310.99	314.94	313.27	301.98	305.53	304.56	309.66	312.36	306.76	306.16	307.4	302.21	299.44	308.5	310.97
315.79	319.18	318.75	323.3	312.46	307.71	310.36	319.62	313.69	313.67	317.12	318.49	317.7	310.51	316.32	317.82	322.54	315.81	315.77	317.95	315.57	315.63	312.52	311.07	313.8	314.68	309.25	310.4	310.27	321.43	306.92	315.09	314.47	316.73	309.77	319.4	312.46	308.38	315.27	311.09	316.8	315	314.64	314.42	319.51	317.37	318.09	311.33	312.28	320.56
313.09	311.34	316.69	309.27	313.43	310.18	311.2	312.25	312.94	309.79	305	312.59	311.7	311.91	311.9	308.04	308.42	309.77	310.53	308.32	310.72	309.54	306.2	307.71	313.39	311.85	304.38	312.67	313.97	309.57	314.6	304.37	309.19	308.98	308.21	309.67	315.79	317.06	307.42	317.38	312.64	305.39	307.6	312.04	308.46	306.91	311.12	310.51	308.57	307.07
308.13	303.49	316.66	312.27	315.02	311.32	304.25	304.69	306.79	307.48	312.45	306.56	308.4	314.99	312.61	310.7	314.39	308.03	311.07	306.79	310.49	313.06	314.28	308.7	308.77	307.01	306.74	311.36	312.46	308.45	309.13	310.79	305.59	307.87	313.22	309.76	305.7	308.22	307.63	311.81	313.9	312.57	313.21	311.8	304.57	305.88	308.8	310.48	304.55	310.68
296.85	299.19	299.11	293.34	292.41	307.69	294.36	302.27	298.48	295.08	284.75	294.46	294.62	291.92	297.2	292.67	295.97	289.06	299.43	302.26	298.38	296.87	292.05	299.42	295.95	298.67	294.62	296.57	302.41	297.38	298.25	297.21	298.8	297.36	295.35	298.39	300.21	295.75	292.28	296.85	299.73	292.44	297.94	297.11	296.79	290.86	296.96	293.73	291.93	292.63
317.36	318.44	310.13	319.11	311.47	312.38	310.09	309.51	316.46	310.72	309.76	320.86	309.38	316.81	318.3	318.43	312.31	314.36	314.4	307.48	310.37	311.22	308.19	322.81	310.26	313.46	318.21	312.74	312.21	319.61	316.24	314.08	313.15	312.53	308.91	312.72	322.17	317.89	312.55	312.52	309.25	313.02	313.49	320.55	312.37	310.9	318.25	310.16	310.04	319.66
295.43	302.86	304.27	296.01	302.85	298.1	294.11	304.2	305.39	299	308	302.48	298.34	308.11	298.28	306.1	301.4	304.36	304.68	295.63	299.69	303.88	299.7	297.07	294.4	305.88	297.28	300.7	304.62	300.58	301.43	300.64	292.43	294.5	297.4	301.06	302.23	303.17	298.41	295.77	299.18	295.03	304.98	299.64	290.27	304.28	299.69	302.87	302.62	304.38
296.83	299.85	298.27	302.06	303.94	307.99	302.92	303.63	305.17	298.43	293.74	303.28	296.71	301.87	304.68	304.73	304.34	298.1	307.97	296.36	304.92	306.46	300.36	308.56	302.67	300.99	303.45	303.59	299.1	296.45	304.12	306.71	302.8	298.16	300.33	302.59	297.55	303.12	295.41	305.66	305.86	301.71	295.8	303.33	295.7	293.86	299.04	305.29	303.19	299.48
313.9	320.13	322.99	315.91	312.49	320.86	318.97	319.67	310.37	314.95	320.77	316.01	317.6	316.57	308.58	318.12	316.92	312.34	314.25	315.53	309.96	310.87	317.7	322.6	312.09	315.27	321.87	311.35	314.04	310.55	315.3	314.37	321.19	314.06	313.79	320.08	315.45	318.77	314.81	310.18	317.5	317.1	317.55	319.98	316.47	313.65	310.52	320.15	323.3	320.4
309.17	312.07	318.87	309.97	313.5	310.67	313.1	314.78	302.51	315.82	309.53	313.95	323.38	315.18	316.85	316.34	312.7	307.04	316.56	311.77	308.25	314.51	316.91	305.34	309.99	317.4	320.02	312.5	313.81	317.21	304.83	309.43	314.15	311.82	317.69	309.86	312.81	311.68	307.22	312.75	317.32	313.84	321.25	319.68	316.11	310.26	318.77	311.66	318.51	315.79
330.7	323.32	333.45	326.63	328.58	325.54	325.99	326.44	328	331.12	328.85	330.01	324.74	331.66	331.7	329.86	327.88	326.51	323.35	324.2	323.38	324.65	321.53	326.4	330.16	325.07	330.11	334.72	330.19	330.2	321.82	325.42	334.36	325.53	318.57	321.23	332.85	327.95	322.06	332.72	330.89	324.19	319.99	327.89	323.86	327.04	327.94	323.15	331.84	328.17
298.23	295.37	300.04	293.69	301.14	294.67	295.09	287.98	288.06	296.79	294.12	295.14	298.16	291.13	297.48	293.38	297.85	293.38	294.88	294.99	294.41	303.1	294.86	295.39	293.85	294.47	291.85	294.08	293.35	290.8	302.11	297.26	289.8	300.92	297.27	299.08	289.92	302.33	294.42	296.59	295.51	297.8	295.04	297.82	291.33	293.71	291.85	297.43	298.31	293.97
304.46	302.8	299.33	298.79	299.26	303.8	303.48	300.89	295.4	299.2	302.33	301.83	302.02	301.96	306.06	302.05	294.34	297.87	302.12	302.95	297.87	298.53	300.83	304.68	300.9	298.25	310.38	298.67	302.92	302.57	301.12	296.85	303.89	312.01	300.59	305.88	299.13	300.03	306.87	306.2	307.99	301.88	298.26	303.12	304.03	303.81	304.04	304.29	295.99	300.88
311	307.29	301.82	304.8	298.3	298.08	304.64	307.11	314.81	307.39	300.97	301.74	306.25	312.99	303.17	303.53	309.35	312.22	311.4	303.77	305.1	306.76	300.65	309.28	307.19	306.51	305.76	307.82	308.28	296.92	300.39	300.46	296.59	300.78	304.54	303.51	309.55	311.99	301.23	307.73	306.38	301.4	299.18	302.53	309.46	306.65	302.21	303.83	307.55	304.07
290.77	295.61	287.13	295.69	294.88	285.78	290.44	296.97	296.82	298	298.17	302.98	295.56	293.59	295.83	294.53	291.79	298.41	294.52	296.12	292.68	289.38	298.26	286.46	295.28	301.81	289.08	299.86	289.53	291.77	295.56	291.28	291.34	288.92	289.93	295.63	301.96	298.41	287.89	303.41	298.66	291.55	302.93	296.71	295.56	296.39	299.13	293.29	296.37	291.84
301.3	301.6	302.7	300.91	299.5	298.86	296.39	297.2	302.59	303.22	306.53	299.49	297.88	299.51	300.63	304.51	299.06	297.1	293.63	306.75	299.15	303.55	305.76	293.66	298.36	298.53	295.4	297.5	302.56	299.41	291.49	300.52	303.79	302.63	295.06	303.18	293.77	303.27	300.49	307.33	302	295.02	306.02	301.99	304.58	299.39	302.08	301.47	307.31	292
320.26	319.83	305.11	311.79	319.24	313.17	314.61	317.27	316	314.29	315.68	310.72	317.49	311.01	317.16	311.72	304.73	314.22	312.47	313.61	308.97	313.32	313.48	316.59	314.02	317.94	309.6	315.46	303.42	313.48	312.65	310.84	315.86	316.87	309.01	317.77	308.76	316.13	315.51	315.72	309.06	313.44	316.95	313.57	313.03	310.19	316.82	317.55	310.7	318.36
320.28	315.33	315.86	314.17	317.09	325.16	321.8	314.97	322.3	312.95	325.9	313.74	316.54	316.37	311.59	319.17	312.87	321.11	322.87	323.35	313.88	318.15	312.37	313.14	321.42	322.25	313.74	311.04	323.59	320.14	316.55	318.61	318.21	313.95	326.6	321.14	317.46	312.22	319.22	320.19	316.84	316.84	321.25	316.93	316.35	317.73	325.77	310.88	319.73	317.8
308.32	299.94	306.48	309.93	303.16	298.94	303.91	299.43	302.7	300.73	305.94	304.77	303.02	301.91	305.21	306.26	310.37	300.17	307.76	305.98	303.08	311.5	306.5	310.54	309.46	311	320.54	306.49	307.33	314.24	305.28	306.1	307.33	309.93	297.98	311.3	302.99	307.28	305.8	304.51	311.61	309.32	310.61	307	308.25	305.7	305.43	312.45	303.22	309.58
310.77	317.31	315.61	318.07	314.45	313.82	311.89	317.35	318.97	323.62	316.73	310	314.64	310.85	316.93	313.93	316.23	323.48	311.27	315.07	316.4	317.44	317.41	315.3	312.99	316.26	316.63	318.54	317.4	310.42	322.38	321.72	316.84	322.83	311.25	309.31	316.87	319.59	314.66	310.38	308.06	319.91	319	316.52	316.25	319.96	321.21	317.18	316.71	318.01
312.23	313.12	316.04	303.67	309.72	309.79	317.14	313.85	310.47	315.58	314.45	314.31	313.81	314.46	303.23	317.15	310.9	315.28	309.29	310.18	309.56	319.36	317.15	314.93	310.31	310.55	311.81	318.5	313.81	310.53	311.29	310.79	310.87	320.67	313.69	310.02	305.5	310.84	318.98	315.43	310.3	308.53	313.61	313.32	310.44	311.01	312.06	307.97	308.43	306.94
313.46	323.43	317.68	328.31	315.27	322.23	323.2	321.03	316.99	316.06	323.28	310.17	316.72	322.26	313.24	319.63	323.94	321.18	317.17	316.77	315.95	318.65	316.95	318.19	312.15	320.33	317.25	317.43	311.42	317.79	317.58	321.77	319.42	313.45	313.12	312.3	316.03	318.56	316.4	312.29	319.36	320.37	315.64	313.22	321.59	323.3	317.95	322.88	313.42	325.13
306.15	303.67	301.68	297.62	298.66	301.82	302.99	298.11	304.62	303.52	310.14	294.72	305.39	299.88	300.78	304.26	299.35	302.11	301.64	303.11	300.41	300.63	295.05	301.08	300.51	300.13	300.75	305.92	298.22	311.68	302.59	303.57	302.01	304.19	296.24	297.59	313.35	299.33	305.73	293.9	296.56	299.77	306.65	299.12	302.25	301.87	305.74	303.13	305.6	300.76
305.17	305.98	305.36	301.56	302.85	301.39	301.08	303.12	304.06	299.19	299.2	296.8	303.49	301.05	306.21	300.4	298.81	303.81	303.21	299.53	301.51	294.91	300.17	299.63	297.17	301.16	304.02	307.6	297.48	309.53	308.92	303.12	304.64	304.56	303.09	303.84	308.35	301.69	309.88	305.88	306.06	307.41	305.24	303.38	299.31	306.67	304.07	302.59	306.24	303.05
317.85	315	319.4	317.36	313.32	318.47	310.59	316.62	313.6	320.29	304.92	312.86	316.52	320.98	317.93	310.37	316.06	319.03	315.2	312.72	312.21	314.38	318.14	327.47	310.95	315.88	313.22	309.4	318.89	321.8	314.34	311.39	318.96	315.74	316.41	321.86	324.85	313.82	314.79	320.06	314.23	318.17	314.3	317.58	320.49	316.76	313.49	307.4	312.6	314.42
329.01	326.7	321.03	323.83	328.79	326.11	320.04	327.64	318.85	327.82	316.51	322.01	322.53	326.06	322.75	319.08	325.44	330.11	331.71	330.08	324.37	325.85	323.18	326.93	321.63	330.7	321.75	325.17	319.79	322	328.58	325.07	324.06	320.69	321.42	329.02	326.46	326.63	323.44	325.56	323.7	326.58	328.87	324.85	321.03	320.09	325.81	324.23	326.79	322.74
307.05	312.83	315.15	309.85	310.22	312.83	308.2	310.95	307.6	318.19	315.66	314.54	312.13	313.23	318.85	306.99	316.15	313.35	304.95	302.81	304.42	315.16	309.65	314.49	306.25	307.74	320.92	306.92	315.58	303.31	305.99	312.36	316.81	312.31	301.05	311.49	310.59	313.55	314.55	307.4	305.78	310.74	311.78	310.59	312.75	311.43	315.04	313.31	314.27	313.77
307.08	311.56	312.15	308.27	313.32	309.15	305.87	303.9	311.2	310.58	306.73	305.61	311.29	308.71	303.56	303.84	310.38	310.75	310.69	305.56	308.11	311.01	310.32	314.82	308.45	304.12	312.1	313.43	308.54	314.71	313.36	306.42	305.05	305.58	313.52	310.22	314.41	302.6	310.06	313.52	310.94	311.15	303.11	316.1	311.04	312.86	310.99	310.95	303.27	303.39
301.36	302.6	302.52	302.69	306.94	309.59	301.99	308.68	311.83	296.03	301.17	305.05	307.68	304.93	307.21	305.02	303.35	310.5	308.61	311.7	305.53	302.94	306.6	309.86	303.25	305.33	306.81	307.05	307.14	305.55	311.35	304.07	303.08	297.19	302.95	304.7	305.63	305.22	308.32	307.38	308.04	307.11	311.16	313.12	303.96	308.35	301.24	306.96	300.87	305.66
311.26	318.87	310.82	315.41	313.59	308.53	315.71	313.99	317.49	312.88	313.62	312.47	305.38	317.54	319.03	317.34	318.16	312.76	323.33	318.5	312.75	314.32	312.53	314.3	315.51	316.19	317.1	320.78	317.5	310.31	310.5	314.59	313.11	314.6	317.47	319.88	314.38	315.42	316.49	322.24	314.28	311.99	317.3	322.8	319.29	314.1	312.01	310.63	319.99	310.77
327.3	332.1	327.1	331.07	327.5	329.91	329.34	322.53	331.12	331.26	329.55	329.58	329.84	330.41	334.37	328.95	332.18	329.15	330.09	331.02	329.53	324.64	327.45	325.14	328.77	327.84	337.37	329.88	329.76	327.84	329.42	328.53	329.8	329.53	330.12	325.49	331.72	335.59	334	332.54	328.8	326.83	332.64	331.12	321.43	328.23	325.33	323.98	327.74	329.79
312.14	316.07	316.88	315.07	315.37	316.26	319.99	316.04	317.31	311.15	316.4	318.89	315.49	313.01	316.26	316.05	319.48	318.17	312.67	320.34	321.31	315.37	320.56	315.82	320.04	321.9	309.44	313.42	316.39	314.29	317.01	318.86	323.28	324.24	311.89	316.37	322.86	314.13	328.39	320.18	309.64	323.24	321.11	321.73	319.76	312.74	315.17	318.03	312.53	313.94
314.29	306.66	313.95	312.67	307.65	309.88	312.74	313.49	314.69	321.06	315.28	318.1	306.98	313.44	312.86	311.04	321.72	319.75	310.83	313.79	308.89	318.14	313.43	311.07	315.12	314	313.3	317.22	312.27	314.11	319.59	316.78	312.79	314.01	311.96	311.4	314.57	313.05	307.89	309	310.3	312.67	316.78	308.73	304.26	314.56	314.32	312.7	312.37	307.52
303.59	306.8	305.69	304.55	306.8	305.93	307.47	305.83	306.77	310.81	313.14	313.24	311.02	305.21	314.18	309.62	308.3	316.71	305.71	310.73	307.87	299.9	310.58	314.88	304.4	308.79	308.25	303.27	312.84	319.01	311.77	308.34	309.86	304.17	312.05	310.13	305.93	306.07	313.08	305.28	311.72	311.84	309.06	311.51	318.34	310.11	311.92	315.9	315.92	309.86
302.94	306.44	300.21	299.33	310.94	303.67	304.1	304.85	303.09	309.35	308.78	305.4	301.07	311.57	309.22	299.52	306.62	308	308.15	298.54	302.11	302.93	307.58	299.61	308.65	307.31	310.64	308.53	307.03	298.39	302.99	302.01	304.58	303.46	302.68	307.39	307.47	310.89	307.24	306.9	300.9	300.52	308.13	303.73	298.66	303.88	301.48	297.23	303.16	301.13
296.45	296.1	297.43	289.82	297.81	298.64	298.1	293.76	291.02	290.55	301.54	292.26	295.31	302.69	299.24	291.09	294.76	299.76	298.63	289.09	289.52	294.07	296.34	298.18	294.87	296.19	295.39	296.16	297.12	292.49	294.43	296.37	303.44	291.39	299.14	291.69	302.99	293.61	294.26	296.15	299.11	286.63	295.77	293.26	297.09	294.75	292.46	294.7	287.95	292.36
291.78	294.47	293.96	300.34	298.07	290.92	301.4	302.12	296.07	295.12	295.36	295.39	290.01	295.65	297.07	303.42	295.89	292.27	294.17	291.91	297.88	291.49	293.92	300.49	290.04	294.14	297.26	286.04	290.4	297.67	298.74	291.89	290.39	301.39	289.61	295.68	293.2	294.43	295.61	293.09	298.36	296.84	296.37	294.96	300.1	295.53	289.24	291.44	296.61	301.56
327.43	325.86	324.56	324.31	320.36	329.24	325.58	330.21	323.32	322.71	320.26	326.25	320.97	326.96	324.43	320.77	321.98	322.92	321.8	333.19	326.87	321.06	330.07	332.4	328.55	337.77	329.15	321.01	326.35	325.99	324.06	328.85	325.33	326.24	323.15	321.32	321.42	327.52	320.54	322.32	319.01	325.16	323.46	328.88	325.27	326.12	330.75	327.5	326.3	323.04
290.44	293.18	304.89	297.05	294.97	301.02	301.9	290.48	300.21	295.73	300.01	285.73	294.88	298.81	297.48	293.4	296.97	293.59	299.2	297.09	294.3	297.19	296.97	292.24	290.35	295.89	304.36	286.25	288.29	289.62	293.83	301.79	295.1	295.7	291.24	299.32	298.41	293.45	291.93	288.76	295.76	299.98	295.05	297.71	288.25	294.24	298.57	295.01	299.65	297.95
301.89	302.59	310.34	300.29	306.35	304.06	305.25	306.45	304.67	305.32	309.62	301.89	304.23	309.25	310.28	301.02	301.26	302.51	307.58	301.34	307.02	303.23	300.16	313.26	301.38	307.98	306.45	307.97	302.46	305.98	308.62	303.79	305.71	316.91	303.15	303.93	301.47	308.13	309.32	307.94	303.79	307.89	306.96	311.69	297.39	304.22	303.83	308.02	300.16	301.46
311.15	307.43	312.1	304.23	315.94	313.13	314.41	311.29	312.02	313.75	309.6	306.7	308.42	313.67	308.9	311.32	311.87	317.84	308.18	318.08	310.93	312.2	315.49	311.24	305.65	305.92	305.42	309.6	314.79	310.5	307.56	302.17	314.67	320.65	316.44	319.65	312.34	305.23	312.5	317.25	311.81	309.74	309.07	306.62	312.89	306.97	310.49	310	308.52	316.38
312.7	320.67	312.61	312.38	313.07	307.1	304.84	313.3	306.93	318.76	313.69	315.37	312.04	310.78	315.53	314.92	315.6	312.36	315.62	318.65	306.96	315.17	319.1	312.45	315.85	305.21	317.12	313.33	310.02	314.17	312.1	313.69	314.05	316.41	315.69	310.06	310.73	312.09	318.01	309.67	311.76	325.44	315.15	315.38	315.47	312.82	315.83	313.14	311.71	313.27
302.37	297.62	310.81	301.86	306.48	308.36	311.67	302.89	302.56	305.92	299.53	302.76	300.26	306.22	303.23	301.47	308.73	306.86	308.31	308.73	306.74	299.01	304.51	310.22	301.43	300.64	307.59	306.09	303.7	301.25	303.82	304.76	302.3	299.16	302.01	307.47	300.36	302.62	309.14	297.65	304.17	308.13	307.79	301.79	305.81	307.74	299.92	303.79	299.37	302.7
300.69	300.18	303.52	310.36	300.23	307.75	308.82	299.8	291.89	308.5	301.3	302.78	303.76	305.38	305.81	306.6	300.62	293.65	301.18	302.12	304.62	303.22	303.43	301.36	301.6	302.84	301.99	309.38	306.25	300.74	301.15	304	301.2	312.17	302.67	308.07	302.97	306.79	301.86	301.55	297.86	299.97	295.84	304.99	305.66	297.85	306.04	307.68	307.19	302.15
313.12	306.54	307.51	309.55	310.4	312.63	308	314.15	304.15	313.32	315.86	306.33	314.7	312.49	313.7	305.94	306.33	305.63	314.4	315.43	311.15	302.97	310.63	301.15	311.23	306.23	307.49	315.16	306.06	315.55	307.3	301.45	314.22	318.44	316.09	307.38	303.17	310.9	306.14	307.9	311.25	303.46	303.33	314.79	315.08	315.46	314.44	311.72	306.05	312.36
312.68	317.54	317.6	315.76	318.1	314.84	309.04	310.47	310.81	318.97	316.84	316.74	310.46	309.44	312.41	308.6	311.51	315.07	316.98	323.77	309.43	311.95	311.25	313.91	313.14	318.88	320.79	318.05	312.82	312.35	318.57	316.27	323.52	321.14	310.5	319.05	319.04	313.48	312.93	316.43	317.82	308.63	316.9	316.12	316.6	309.59	313.23	312.31	313.34	318.38
319.67	315.18	317.36	324.82	314.07	318.34	311	316.87	316.62	316.14	315.59	315.6	318.84	317.89	313.75	322.01	317.74	315.77	306.31	316.48	314.44	314.36	324.3	317.92	318.33	312.68	313.28	317.67	320.09	309.94	317.2	310.61	313.15	314.92	325.91	322.1	313.48	321.64	317.86	317.21	322.85	317.41	312.1	311.4	321.73	318.85	313.93	310.15	310.46	310.55
309.05	316.89	314.04	310.55	319.85	320.35	314.49	319.04	317.73	311.78	315.34	312.55	315.97	315.25	312.55	316.03	317.03	320.74	312.45	320.52	316.42	317.98	313.64	314.21	315.26	315.46	318.65	317.46	314.07	318.16	322.81	316.77	313.84	319.86	323.63	321.37	309.52	313.84	316.25	318.64	323.24	323.78	316.18	321.18	320.47	319.18	316.65	316.94	316.03	309.96
313.33	305.76	313.04	301.41	311.28	311.97	314.69	317.13	308.37	305.46	306.82	306.66	311.95	310.21	308.56	306.62	314.27	310.93	305.43	309.37	308.45	308.52	311.84	312.46	301.36	311.48	308.7	317.21	305.99	303.8	308.26	312.93	305.91	308.99	313.57	308.15	304.41	306.82	305.84	303.89	307.65	308.02	317.79	315.48	304.06	315.62	315.7	308.33	313.38	316.65
309.36	311.07	305.19	300.3	314.08	309.19	305.39	311.03	307.67	311.52	300.29	300.8	310.01	306.54	313.51	306.5	311.96	314.2	307.43	302.3	301.32	306.34	313.64	306.21	301.15	309.48	307.55	307.25	306.52	304.97	305.66	308.25	303.3	303.23	306.19	309.38	306.9	298.1	303.96	300.4	303.57	305.62	309.7	306.62	304.33	303.12	307.18	305.4	306.04	310.31
296.43	290.68	295.57	292.96	291.32	296.95	291.16	295.23	292.93	293.49	292.41	291.03	300.01	291.7	292.47	292.4	296.39	292.64	299.61	299.25	292.9	299.98	291.06	299.06	289.47	289.57	292.53	292.86	295.46	306.85	290.4	296.73	297.9	295.82	295.58	293.67	292.69	300.06	299.15	296.45	297.34	285.46	296.89	297.01	295.68	299.75	293.19	299.43	297.24	300.85
302.75	300.77	302.93	304.28	297.72	304.74	306.52	295.72	302.17	300.15	306.73	296.13	304.73	306.07	300.11	301.45	300.6	305.14	301.03	299.17	303.14	297.81	297.62	300.71	301.33	293.7	307.88	298.13	301.21	302.92	301.16	303.77	293.58	303.02	306.94	298.83	296.99	292.41	299.13	298.5	299.48	298.23	305.55	305.8	304.49	295.99	296.2	301.91	298.35	292.35
304.74	304.15	307.98	295.37	303.15	305.4	300.16	308.18	308.22	304.76	297.09	301.32	303.75	303.03	304.5	304.72	302.25	302.37	307.2	297.56	300.77	305.18	299.74	305.88	297.31	302.18	303.04	304.49	300.4	301.73	298.9	299.76	306.07	305.44	306.62	304.75	302.1	301.71	302.92	298.24	304.75	300.73	309.63	301.5	313.35	305.06	306.99	304.93	301.3	301.77
317.87	308.86	322.91	316.43	314.98	310.52	316.89	314.82	320.89	310	309.58	310.38	313.88	318.83	314.91	313.09	321.1	319.13	313	309.82	314.27	318.8	315.51	317.87	317.22	310.34	318.29	315.17	312.91	313.36	307.73	319.26	308.25	306.21	315.71	312.15	313.12	312.17	314.37	319.68	314.82	316.74	310.14	311.44	318.48	308.8	316.25	322.87	311.54	317.03
311.75	316.84	313.18	310.51	316.57	308.41	320.5	316.54	310.84	312.51	322.94	323.46	316.05	315.34	310.54	313.31	311.7	317.82	319.44	321.27	313.35	312.48	313.82	315.74	314.62	311.95	314.89	312.94	312.53	316.78	317.12	313.87	314.24	318.2	313.71	318.07	310.35	311.97	312.27	305.85	314.7	316.69	318.5	318.15	319.33	310.49	320.2	315.83	311.84	309.57
309.62	305.27	304.18	310.71	310.9	309.69	310.68	311.23	312.94	318.58	303.89	307.83	305.7	313.65	309.14	308.31	311.66	301.35	304.69	305.23	298.2	306.33	305.24	303.31	309.4	304.23	307.91	312.19	307.01	297.76	306.48	309.15	307.88	309.05	303.69	311.17	302.8	316.36	303.37	308.49	307.1	303.72	304.45	307.59	305.35	303.63	306.37	307.01	303.78	304
293.44	292.74	300.47	291.04	285.12	297.7	291.45	297.86	296.67	292.86	291.65	294.88	290.38	301.57	293.29	296.02	287.76	289.2	289.34	293.82	287.42	301.23	300.46	295.05	291.11	295	297.25	291.07	288.49	292.37	292.37	290.04	294.34	291.33	296.32	289.78	294.67	296.59	298.71	293.21	286.82	298.54	293	299.33	293.38	293.56	296.43	295.24	295.51	291.62
324.5	330.07	335.01	335.12	325.8	326.75	334.4	329.69	322.2	331.72	332.24	322.98	325.27	339.74	325.44	327.96	330.41	333.37	327.71	328.2	326.02	332.35	329.91	322.6	327.94	333.65	325.68	329.98	334.96	327.3	316.26	332.81	331.09	328.16	334.38	331.78	330.92	330.13	327.35	327.21	335.41	323.29	335.85	330.47	326.79	327.99	329.24	330.35	328.51	325.48
314.46	307.8	309.79	305.84	318.93	318.2	314.94	316.35	309.95	314.37	312.8	315.52	307.53	314.56	314.57	309.28	308.3	316.17	312.14	311.61	314.35	317.35	314.88	315.88	311.7	315.95	303.92	320.48	312.73	307.02	315.43	314.48	318.05	315.59	310.42	304.28	314.2	316.47	307.61	311.98	312.84	317.35	312.78	317.86	309.84	317.08	312.17	315.55	314.85	314.21
303.88	302.91	305.45	309.97	301.14	301.24	300.42	302.72	297.98	304.33	302.49	303.84	303.57	297.04	301.24	301.32	304.83	304.48	300.64	306.87	306.99	301	297.21	306.38	299.74	304.96	304.22	309.5	300.14	298.84	303.85	306.69	303.76	302.59	307.66	296.55	295.53	306.61	300.36	302.89	298.72	306.25	307.25	303.09	306.15	307.31	307.61	303.54	309.46	307.14
318.87	316.99	313.73	312.33	314.42	318.45	321.06	311.52	312.89	314.38	313.94	310.6	310.84	318.12	310.51	310.52	315.11	318.09	306.62	309.48	314.95	314.42	314.7	315.62	305.88	316.69	313.06	313.86	316.36	314.19	309.46	314.77	312.26	313.74	322.16	308.83	315.13	313.37	308.7	311.85	316.48	313.89	310.06	312.43	312.4	316.61	314.76	313.91	310.04	308.41
314.47	311.45	306.26	311.89	309.91	310.42	314.14	312.78	312.85	315.37	313.9	310.77	315.84	309.17	312.29	309.36	314.07	319.71	307	317.31	317.9	311.3	314.57	310.93	317.13	307.22	321.11	313.6	308.72	312.43	314.78	304.75	307.87	317.16	313.16	310.54	309.01	308.44	320.55	310.91	316.38	308.94	316.82	309.27	310.4	314.6	306.84	316.29	312.1	309.37
317.27	304.06	309.13	310.78	306.03	312.78	309.7	313.49	304.95	306.89	308.12	307.24	309.78	307.73	312.81	306.31	308.67	305.81	313.07	309.98	314.95	311.2	299.3	313.75	312.5	308.06	308.46	307.79	314.38	313.78	305.55	307.48	314.25	309.29	305.39	308.15	310.54	315.35	304.21	311.41	302.36	308.72	310.31	306.17	309.92	317.47	307.79	312.25	310.04	315.18
309.12	303.22	308.67	306.78	299.66	305.16	306.66	303.9	299.66	306.69	305.82	307.41	305.81	300.34	305.03	305.96	308.05	305.1	313.33	303.43	311.49	295.17	304.61	301.81	306.63	311.75	305.02	312.82	306.39	301.95	302.48	311.3	306.79	301.73	303.93	308.62	309.36	302.12	300.8	311.19	306.09	301.82	315.79	298.96	299.34	305.38	305.35	316.23	308.82	305.26
293.42	296.29	301.66	295.89	291.84	293.45	296.98	295.93	296.79	284.2	296.03	297.41	289.66	290.73	291.72	290.59	289.38	290.09	292.99	293.02	301.62	291.77	295.84	294.83	296.14	292.38	298.63	303.65	294.82	295.49	295.39	293.9	298.86	294.14	291.37	293.44	296.44	294.65	293.85	296.23	290.29	296.65	298.59	292.09	295.51	291.74	292.53	292.76	295	296.38
299.97	296.47	298.38	302.39	297.99	299.67	306.24	294.71	303.39	302.34	294.1	301.52	303.09	295.08	302.15	303.24	298.4	290.77	286.36	293.13	301.06	296.18	293.67	290.01	300.03	290.94	300.59	295.27	295.76	301.64	298.92	296.2	293.18	294.24	293.77	303.51	290.38	297.38	295.81	297.7	296.76	298.02	296.98	298.88	296.81	298.53	292.74	297.39	297.19	289.67
303.37	304.4	302.94	300.21	302.39	309.44	309.85	300.33	303.14	297.51	311.8	300.16	305.3	309.19	302.98	306.71	304.04	298.28	308.65	303.16	303.37	306.68	312.93	304.88	304.96	295.75	297.49	298.3	306.35	301.92	297.67	301.01	301.5	302.99	306.26	308.19	300.52	300.37	306.81	304.33	310.51	303.98	303.31	298.09	303.97	304.36	305.96	305.09	302.95	306.48
309.5	313.15	315.42	318.64	312.83	312.02	303.1	315.43	313.04	310.01	312.1	313.96	306.92	308.2	312.27	308.63	310.27	309.67	307.18	313.33	313.36	310.45	309.67	317.26	322.27	320.87	317.72	316.3	317.01	315.74	312.3	312.58	312.59	307.47	313.73	307.86	312.9	316.3	300.1	310.57	306.9	312.55	312	306.48	307.93	309.38	311.19	314.27	312.74	316.99
300.97	305.01	307.5	302.83	299.98	303.22	306.28	316.21	306.62	304.99	306.59	311.5	308.47	306.49	312.21	300.82	302.18	304.36	300.43	308.89	305.58	311.64	310.8	314.05	310.2	306.47	302.67	308.87	311.96	308.8	308.27	304.51	309.9	312.55	313.99	301.49	308.32	299.51	298.79	305.69	307.55	308.64	304.1	306.12	305.93	304.36	312.49	304.91	300.58	308.45
313.26	313.89	318.48	310.87	310.2	316.97	318.56	314.11	317.81	319.47	316.34	312.04	310.74	321.86	319	316.72	308.36	314.7	318.89	311.32	314.07	316.53	316.26	312.96	318.43	309.7	309.5	316.54	314.71	317.03	309.34	321.52	309.46	309.88	307.86	316.86	314.8	322.96	318.92	311.32	312.64	311.7	315.6	316.32	314.34	316.44	324.06	310.52	316.69	311.16
313.49	310.28	309.81	309.42	312.13	323.24	314.89	315.44	317.67	316.65	311.19	317.94	320.01	318.6	307.97	316.88	319.14	311.2	311.3	318.99	308.43	321.69	319.44	314.24	315.96	317.92	316.74	309.44	311.6	312.41	308.5	317.86	312.97	310	314.28	314.89	306.54	313.39	316.02	320.73	306.01	313.15	326.98	313.97	319.05	310.96	316.32	315.53	320	316.59
310.72	326.84	311.58	318.47	323.11	314.65	322.93	321.36	322.38	321.34	313.23	318.76	316.21	317.42	312.6	319.09	313.94	310.73	314.27	325.8	319.35	319.04	314.33	314.36	311.44	313.95	315.35	318.87	312.83	317	319.21	319.63	316.73	316.6	320.81	324	321.02	325.28	322.46	317.56	318.75	318.1	318.26	313.82	317.8	323.21	320.53	321.03	322.41	320.25
319.14	312.29	320.42	315.66	316.8	321.54	317.55	315.97	309.33	311.68	308.48	322.38	314.88	313.04	311.15	316.94	320.89	316.3	313.93	323.05	319.43	324.39	318.04	319.9	321.09	314.35	316.55	317.84	315.36	315.92	320.57	315.56	319.28	316.09	313.97	315.08	319.3	313.84	314.48	322.2	311.05	322.77	321.92	311.17	312.33	319.72	315.37	319.82	314.72	317.44
317.84	321.51	310.56	319.14	313.32	318.42	323.73	321.06	318.02	316.09	316.9	319.64	324.27	315.13	320.15	323.45	320.23	316.39	320.98	320.45	328.15	330.46	323.65	321.04	319.13	323.08	316.15	317.21	319.41	321.69	317.89	311.61	319.19	318.07	321.82	319.4	315.39	320.81	323.25	318.38	315.67	314.03	313.42	319.24	322.31	315.88	324.2	323.98	316.05	317.84
331.78	332.62	323.73	326.96	321.09	325.34	324.08	330.56	323.52	335.12	320.74	322.13	328.82	323.13	327.45	323.08	330.35	327.96	327.45	325.29	327.92	332.82	324.89	320.14	329.19	323.76	321.24	324.17	322.7	332.65	334.15	326.39	327.2	332.5	330.07	327.39	321.89	330.2	330.78	334.35	324.71	334.65	331.94	320.1	324.69	323.14	331.65	328.82	323.56	324.85
314.52	327.28	315.68	319.98	321.44	319.92	317.28	321.1	318.34	318.36	325.35	320.89	316.25	320.33	322.15	317.99	313.6	318.52	321.69	314.55	315.44	320.68	321.54	319.98	316.49	316.12	321.69	317.83	316.48	322.83	314.44	324.18	320.99	317.61	321.49	311.49	318.73	315.46	313.94	317.13	318.69	319.53	312.15	312.77	313.45	319.61	326.22	318.73	317.54	315.75
312.12	305.79	306.62	300.3	300.11	293.44	304.64	307.69	297.81	306.74	304.97	306.58	299.8	304.38	302.35	302.51	306.02	303.27	307.69	298.07	305.18	305.28	302.87	306.26	301.54	305.7	299.92	304.13	301.58	297.25	299.34	306.98	305.8	305.56	307.4	307.4	299.36	308.36	311.77	303.2	309.32	300.54	301.9	305.56	307.93	302.1	297.84	298.36	306.41	312.25
299.21	306.38	311.46	309.05	305.47	308.13	301.52	301.38	296.72	309.57	308.92	304.24	307.96	308.45	302.14	304.25	300.35	309.69	303.93	302.22	308.48	301.75	308.58	305.4	303.72	307.36	303.95	303.9	304.92	306.46	307.68	307.36	305.76	303.8	304.92	307.46	306.82	304.6	304.39	301.24	308.24	307.79	301.68	305.33	304.36	306.24	298.74	303.93	309.45	297.33
315.34	317.46	310.77	312.18	322.98	318.64	320.89	315.72	316.97	315.82	314.82	321.23	312.88	309.33	319.18	314.36	303.65	312.05	319.72	319.05	310.25	310.52	305.92	310.07	317.68	322.48	314.52	311.86	312.4	317.5	314.46	313.24	309.18	309.12	309.66	313.16	314.65	318.86	313.21	314.35	318.18	316.15	313.28	317.25	317.54	316.52	315.09	315.12	310.5	317.18
300.3	307.04	301.82	298.15	302.91	300.75	297.27	299.1	299.7	300.99	300.2	295.83	306.31	300.69	306.95	299.44	299.06	309.17	301.53	304.99	306.33	299.68	302.82	302.01	300.82	298.43	297.27	298.41	300.13	295.87	306.2	301.64	315.37	298.75	304.35	305.41	297.21	305.49	298.5	300.51	298	301.68	304.92	301.78	299.06	302.56	302.91	305.47	301.77	311.33
321.48	327.03	330.31	328.05	326.6	321.3	328.24	324.55	322.2	326.38	323.04	329.28	323.89	324.66	325.85	321.98	325.37	323.13	317.86	327.33	318.32	323.24	326.72	326.71	321.74	323.56	321.39	315.65	319.26	326.04	328.71	330.01	327.13	323.9	322.68	322.73	323.33	323.27	323.77	332.89	328.97	321.13	318.95	333.41	320.97	325.26	325.62	322.28	325.13	324.56
307.2	304.9	305.56	308.25	306.85	305.66	305.05	300.67	307.23	302.64	309.57	300.64	306.56	302.48	305.62	301.46	307.41	299.01	299.09	307.18	304.12	306.99	300.31	302.8	298.64	302.73	306.48	295.9	300.63	303.18	307.13	295.39	306.62	303.87	311.71	300.41	304.98	311.6	307.98	303.57	305.74	293.88	299.02	301.99	302.05	304.48	305.95	297.94	290.39	306.64
307.27	306.14	299.71	304.28	294.82	295.4	302.99	310.46	305.1	303.36	307.18	295.2	303.78	298.42	311.76	305.91	302.86	303.11	301.76	298.32	297.53	300.59	299.32	303.55	296.16	302.65	299.05	299.28	299.41	303.97	305.39	310.37	302.45	308.33	302.89	303.38	303.02	297.54	298.59	313.84	301.49	293.77	302.94	307.91	301.7	300.52	305.5	310.04	305.9	306.61
317.27	318.37	323.29	321.19	314.56	313.36	315.34	317.46	318.85	319.85	323.63	314.31	323.46	319.81	322.29	323.89	323.69	315.46	313.45	318.83	318	315.16	320.82	323.62	320.93	319.56	322.03	321.36	313.09	324.82	319.02	313.54	318.76	318.72	317.42	313.75	315.93	312.74	319.59	323.72	321.43	311.58	322.54	311.84	321.81	309.66	315.61	323.09	321.27	319.99
310.19	314.5	309.93	314.69	305.74	300.87	310.63	313.27	314.74	305.51	312.77	305.36	312.68	313.96	302.94	317.86	313.81	314.66	307.03	316.18	315.2	307.31	314.75	311.91	314.59	315.96	312.34	314.43	310.51	312.02	315.68	312.73	317.03	313.41	312.35	317.83	306.52	315.56	314.01	306.31	314.89	309.59	314.39	311.94	312.62	312.89	306.57	320.39	314.29	314.02
306.89	303.12	296.54	298.32	294.16	296.61	295.63	306.56	292.95	303.41	293.02	291.36	294.5	306.16	300.7	304.53	299.54	297.44	300.19	299.54	304.55	303.65	294.27	292.16	305.58	306.56	302.16	305.41	295.89	303.63	302.64	305.28	300.86	300.33	294.88	296.52	301.67	302.46	303.09	303.06	297.04	291.27	303.66	299.14	304.93	305.02	294.48	301.3	299.48	300.78
305.22	311.39	304.67	314.96	305.74	303.18	308.38	310.39	302.98	304.32	299.18	304.17	311.75	308.14	307.79	306.06	311.74	309.37	305.71	307.7	302.07	311	299.99	302.79	303.95	304.09	298.35	299.99	306.22	300.3	308.14	305.24	310.81	303.92	305.33	303.8	303.27	305.88	305.21	310.54	304.94	315.43	301.12	307.19	306.68	308.17	312.5	309.69	310.58	312.49
296.68	295.1	293.52	301.08	291.23	289.36	292.22	294.13	296.92	296.27	296.15	289.89	293.9	288.28	292.23	292.42	301.65	291.83	294.32	287.95	295.36	288.57	282.95	293.67	287.9	296.71	296.82	285.84	293.28	294.3	293.84	287.98	299.29	293.83	289.73	294.61	292.29	284.5	295.52	296.7	288.44	292.67	286.46	298.34	289.14	300.97	298.47	295.5	293.39	288.06
320.25	311.2	317.74	318.39	309.56	313.68	318.65	314.15	314.42	312.2	317.49	320.89	322.39	317.46	319.48	324.12	321.89	315.77	320.13	322.92	316.06	315.2	316.33	317.19	313.11	313.89	320.62	310.45	317.05	317.69	319.42	314.41	319.97	319.11	315.06	314.48	316.38	317.28	313.06	314.89	313.88	319.89	310.97	320.26	312.77	318.3	316.33	321.45	315.77	311.89
303.71	298.76	294.66	298.55	300.93	296.35	307.39	300.34	299.7	294.57	308.82	298.75	296.78	295.2	294.34	301.52	297.34	294.79	308.8	297.31	299.31	296.04	306.25	298.56	299.04	303.41	301.61	298.8	300.73	303	297.73	301.63	300.73	302.92	301.4	303.43	301.77	296.55	305.94	299.57	295.91	299.97	307.75	295.99	300.95	301.19	301.12	304.27	304.16	295.38
309.02	314.36	322.43	310.34	309.9	321.8	319.63	310.94	322.72	308.6	313.66	316.98	317.26	318.04	316.71	311.28	314.79	309.47	310.62	305.7	314.13	309.11	313	310.51	316.55	315.75	313.92	312.13	308.66	304.87	313.81	310.76	312.8	312.59	320.84	313.37	307.73	319.2	310.09	312.93	313.24	307.95	313.74	311.54	315.51	312.46	313.64	315.69	315.16	310.57
293.71	299.87	292.1	298.03	295.09	295.15	291.1	297.06	292.6	297.86	293.48	292.2	292.93	290.37	291.59	287.25	287.14	295.21	289.91	299.96	294.14	294.87	293.77	300.58	288.52	291.46	292.22	288.82	298.51	296.9	293.38	286.15	295.32	293.25	289.33	291.49	298.94	290.96	298.29	288.82	287.84	294.86	293.8	289.6	296.81	294.21	300.12	290.23	295.61	288.76
298.56	295.47	297.62	300.05	291.4	292.57	288.65	301.7	294.4	300.22	294.59	292.96	294.29	297.96	293.97	290.43	294.52	295.71	291.61	299.02	293.27	291.73	293.43	296.43	287.13	296.54	293.95	298.56	291.09	296.71	298.67	295.83	289.73	293.29	289.06	293.95	292.67	286.31	287.52	294.64	294.04	300.96	292.42	291.37	296.04	300.18	295.42	291.57	292.86	293.06
313.34	310.69	311.9	309.08	318.18	306.98	309.38	315.79	315.72	314.49	309.67	317.04	318.22	324.32	305.56	318.45	313.69	314.86	318.63	311.96	318.19	317.74	315.99	309.36	316.27	317.61	317.01	318.86	311.68	310.87	312.86	312.16	323.87	317.59	311	313.33	315.27	314.19	321.25	314.87	324.45	316.96	314.55	311.94	318.51	318.52	317.26	313.19	318.79	312.04
313.69	310.66	313.79	312.43	319.41	319.51	328.09	312.96	315.13	312.74	315.24	321.88	316.69	314.22	320.68	318.97	312.62	320.63	312.87	312.55	318.57	320.31	312.01	315.08	315.37	316.15	320.09	312.51	318.32	314.39	311.24	315.75	314.64	313.59	316.96	315.34	319.94	323.3	320.28	311.7	311.99	308.52	317.71	318.04	315.77	324.99	312.39	314.58	319.61	319.22
311.79	308.42	310.13	307.06	314.21	316.92	307.42	314.71	310.09	310.07	311.67	311.5	306.43	306.86	316.06	315.83	312.49	310.89	311.75	309.63	314.18	311.45	310.01	318.98	311.34	312.77	314.32	311.55	309.27	305.4	317.62	310.75	314.92	317.99	308.02	319.71	312.53	310.15	316.22	308.93	306.62	313.85	312.87	315.91	318.82	311.97	310.51	314.79	310.78	305.69
312.5	311.87	315.33	314.04	314.35	310.12	318.15	315.35	318.93	319.73	314.06	306.91	317.21	318.87	311.89	310.17	308.08	315.99	322.47	315.23	310.88	315.22	312.35	311.74	315.09	320.48	309.96	310.7	312.17	311.89	310.64	316.52	312.03	321.09	313.83	316.34	309.92	312	312.52	319.3	316.99	319.72	320.64	309.98	319.18	317.08	314.91	313.76	315.33	312.38
314.83	319.63	315.18	320.16	316.09	312.95	326.28	328.75	319	313.17	314.63	316.45	319.38	322.1	313.03	323.49	322.93	321.1	320.52	315.27	315.7	316.36	319.46	321.79	321.32	314.88	320.92	320.86	323.65	322.94	312.05	316.98	315.31	319.94	311.62	314.24	315.79	315.39	321.02	316.8	316.23	322.09	324.79	314.31	312.16	324.78	319.58	314.04	312.22	317.16
310.99	304.33	305.12	308.03	300.11	306.06	308.08	306.22	309.32	300.52	309.84	310.9	301.79	298.41	307.99	304.64	306.85	308.93	307.07	300.98	311	310.13	303.29	307.71	302.43	306.98	305.12	303.05	301.98	306.66	309.45	308.02	303.55	307.89	313.24	305.35	305.56	300.7	307.29	302.23	303.03	307.74	311.53	308.1	311.77	308.22	308.18	304.99	301.4	307.99
317.38	312.5	313.28	315.63	320.63	314.77	319.27	310.5	312.4	317.9	310.49	309.76	317.47	314.16	314.71	314.63	318.08	317.97	313.51	315.16	309.97	307.25	314.3	313.04	313.21	311.5	317.3	310.9	315.66	318.98	311.45	312.31	317.93	321.3	314.42	320.08	318.39	311.13	313.11	309.71	314.82	309.37	323.95	315.67	314.01	317.06	321.19	314.05	309.32	307.58
290.34	293.66	296.48	303.69	293.47	294.8	292.42	293.05	298.08	288.77	297.17	292.51	299.92	293.72	293.82	291.85	297.57	294.88	289.67	286.54	292.79	294.53	290.34	301.2	302.86	295.09	298.26	296.22	297.99	292.21	292.31	296.91	291.12	296.56	298.14	284.93	292.56	293	292.49	294.07	290.32	293.74	292.58	296.12	293.15	294.21	295.31	293.23	291.32	294.91
305.78	299.86	301.15	308.39	304.25	299.56	301.87	299.47	305.01	304.44	313.44	303.67	305.22	306.1	300.03	304.95	303.4	302.97	300.82	304.81	305.42	301.15	303.38	305.23	300.88	307.4	303.79	302.43	297.65	298.88	300.26	304.63	309.48	304.37	302.92	304.07	308.97	305.92	307.92	302.52	301.08	305.76	305.68	301.9	304.73	305.95	301.95	307.55	304.35	304.21
309.18	312.53	303.57	314.97	309.07	312.27	302.07	309.32	308.14	306.8	311.7	315.74	305.45	300.66	306.33	309.76	305.45	305.52	305.95	312.01	308.4	311.24	312.26	302.54	318.29	300.8	306.14	314.74	314.2	313.04	313.34	308.61	309.03	313.78	315.07	305.82	312.32	320.55	305.11	305.59	312.35	314.23	309.92	310.87	313.42	312.35	312.6	307.85	310.19	313.71
296.7	298.21	294.76	297.94	297	293.01	296.9	299.87	300	302.01	290.91	299.96	292.56	296.22	286.54	301.41	301.44	295.18	302.3	300.29	302.21	291.16	305.25	296.73	294.38	305.72	296.56	298.11	298.03	298.31	291.58	296.38	290.29	299.73	294.4	298.31	299.59	295.97	300.97	301.02	299.75	296.37	296.56	299.42	294.26	295.72	297.62	298.92	296.38	287.9
325.27	328.04	325.77	324.71	331.31	331.77	321.69	334.04	323.6	330.74	330.71	332.06	322.39	320.39	329.41	331.91	334.94	326.5	330.64	327.25	328.71	322.79	327.26	322.29	327.77	333.69	332.95	334.38	330.99	326.53	320.94	326.37	320.63	330.31	330.92	334	328.16	324.66	329.09	327.42	336.08	327.4	332.26	333.31	330.63	322.12	328.17	331.7	327.94	331.19
306.08	298.57	288.32	298.78	304.45	301.49	305.58	303.45	302.31	293.84	305.7	300.7	304.25	303.41	302.04	295.32	303.46	297.19	308.15	302.24	304.28	297.36	303.63	302.16	305.28	304.69	296.87	305.84	304.6	302.8	297.15	301.24	303.59	303.21	302.84	306.5	300.3	305.08	298.39	304.76	312.95	306.39	310.22	300.29	302.86	296.9	313.44	307.64	301.52	307.53
327.02	315.55	322.23	312.81	317.06	318.51	311.79	324.74	317.6	317.21	324.75	314.53	313.88	310.63	318.5	315.74	324.68	318.95	323.61	316.92	318.44	321.03	318.47	315.49	318.29	314.59	320.49	323.6	317.67	320.68	320.77	310.68	321.85	322.21	316.1	312.27	315.86	322.89	310.6	324.83	320.71	312.49	315.68	316.63	312.9	322.67	316.9	317.78	319.64	318.85
303.28	296.39	294.48	295.02	293.82	292.63	296.28	295.29	307.81	290.68	293.03	298.25	301.58	292.64	296.05	295.3	294.39	296.91	292.98	296.08	291.28	295.55	293.6	295.06	303.34	300.53	294.39	298.71	295.37	300.26	298.63	296.15	294.37	301.11	295.42	290.87	295.19	292.1	302.75	301.81	286.27	292.63	294.41	294.54	296.6	301.69	290.34	290.64	293.12	296.19
320.08	320.09	316.23	311.26	304.78	312.24	314.35	312.42	313.67	313.77	324.24	308.65	316.85	314.93	311.92	315.25	314.1	308.16	315.49	312.02	314.34	312.98	315.71	311.41	317.85	314.23	309.63	322.62	307.53	315.84	313.33	311.91	311.7	315.19	307.41	315.69	316.54	315.58	314.14	310.7	310.57	320.84	317.1	314.84	312.24	317.16	310.39	315.62	308.95	315.34
299.72	302.28	306.97	312.01	305.6	304.25	303.69	304.62	304.55	304.22	305.36	302.52	302.9	309.37	308.68	308.59	302.51	303.4	304.06	310.54	309.58	305.01	308.63	304.64	305.58	308.11	306.34	306.43	305.66	303.65	307.84	301.5	305.3	297.36	305.48	303.04	293.35	304.84	306.24	304.2	304.23	304.91	308.62	309.99	304.37	303.75	300.67	311.92	307.04	309.79
301.41	306.38	302.27	305.93	303.56	304.01	308.42	308.35	302.13	305.62	307.92	302.34	306.81	305	306.63	305.24	302.85	307.71	306.74	307.17	306.13	299.11	306.16	303.44	302.07	304.71	306.88	301.04	303.02	301.63	302.94	306.57	296.82	304.02	308.68	305.77	297.29	302.72	303.72	302.12	305.63	304.73	304.48	308.54	299.31	309.04	307.19	309.92	304.6	298.94
300.71	297.08	307.24	297.95	299.01	305.65	303.96	302.61	307.27	302.44	303.15	301.5	302.83	305.3	301.61	299.55	296.98	304.53	304.43	304.09	300.15	302.62	301.87	301.59	300.95	291.26	302.31	299.88	294.93	311.05	302.94	296.62	297.81	303.3	296.82	299.27	302.88	296.1	299.91	303.69	302.18	304.13	298.75	299.62	301.88	300.89	297.04	294.58	293.61	307.14
298.75	306.03	307.9	298.68	301.76	305.66	303.69	298.49	299.35	300.56	297.07	299.04	305.83	305.08	301.88	300.56	304.39	299.31	295.48	302.73	301.61	301.52	304.65	307.39	303.25	300.58	294.76	300.7	303.33	301.02	300.24	298.5	302.89	299.91	302.67	302.38	302.33	304.01	305.63	303.74	297.55	299.65	301.04	299.08	297.35	299.3	302.14	302.16	297.17	302.77
294.26	293.18	290.86	292.74	296.31	297.34	292.49	295.84	296.05	294.04	294.64	299.23	297.34	298.93	291.42	294.38	289.07	296.65	290.78	295.87	287.21	296.79	286.95	293.99	295.89	298.12	296.3	294.17	299.97	293.35	289.88	300.4	294.74	302.07	291.59	297.23	293.22	300.38	296.03	293.3	284.67	295.91	296.13	291.27	289.67	292.77	294.33	291.2	295.99	296.95
294.9	294.41	302.83	300.24	298.22	299.33	297.58	291.34	295.16	298.88	298.72	306.09	302.19	296.74	287.97	297.37	296.4	298.89	295.81	298.74	297.36	294.23	298.87	304.07	295.85	297.34	296.52	298.76	296.76	299.1	300.16	299.02	296.15	294.99	295.98	285.86	296.49	299.12	297.02	297.46	295.79	299.9	296.72	294.27	290.31	291.48	293.72	296.31	301.68	298.27
290.93	292.3	297.77	297.56	291.85	302.21	291.65	295.46	292.73	301.58	299.34	298	298.01	298.67	292.49	298.76	296.82	296.93	300.08	295.98	293.9	296.78	295.47	297.98	295.79	296.81	294.76	304.38	290.01	294.64	294.44	299.02	301.09	294.25	292.61	302.21	298.59	298.45	297.38	302.11	296.67	293.87	289.67	295.73	293.96	304.5	297.81	299.39	302.08	300.55
316.73	313	302.58	306.58	308.75	306.75	308.14	305.08	308.46	311.58	304.75	311.09	312.92	299.41	315.72	311.66	304.5	309.04	303.96	305.84	308.21	302.12	310.83	305.9	310.02	306.54	303.34	306.73	310.06	303.35	299.2	307.95	299.51	308.34	305.24	297.02	314.55	308.58	304.22	310.48	305.97	302.49	300.77	308.55	303.24	305.63	306.03	307.23	300.77	306.31
311.04	313.78	302.27	305.47	311.32	304.99	303.53	307.94	312.74	311.74	303.97	311.62	315.79	314.11	309.23	304.94	305.82	308.23	304.58	310.67	305.55	313.29	305.54	302	306.7	306.84	303.79	308.31	309.7	308.72	310.04	310.08	313.69	300.9	311.81	312.57	308.56	312.71	313.29	302.79	305.51	306.76	309.48	305.57	311.29	312.11	301.53	309.66	298.9	307.14
305.85	304.45	310.07	305.36	308.49	306.29	318.61	307.59	307.55	305.94	310.98	308.88	312.02	313.89	314.71	308.02	306.89	310.79	307.68	311.11	310.91	310.43	313.65	315.95	312.3	310.24	307.49	306.75	311.66	306.15	305.12	306.7	302.84	313.41	308.24	308.11	311.82	312.31	306.61	315.68	311.65	310.21	308.21	316.38	306.8	306.81	308.26	316.14	303.51	310.08
316.51	317.31	318.87	322.23	311.96	321.85	317	310.89	326.26	319.29	320.63	320.2	316.67	315.88	311.15	323.48	320	317.57	312.55	313.49	313.89	314.28	324.54	315.99	319.36	316.99	323.79	320.94	320.51	315.01	319.08	321.96	320.79	318.81	312.56	317.79	324.95	319.28	323.43	317.83	312.61	320.54	317.95	315.82	320.73	310.84	318.19	324.63	317.39	318.98
317.25	316.81	316.18	317.33	315.64	319.72	310.46	316.18	315.68	317.33	314.97	313.86	321.72	309.16	316.43	313.28	312.45	318.96	318.98	318	319.06	316.89	321.33	315.64	317.35	317.84	313.93	314.69	309.73	315.43	311.27	316.82	320.87	311.6	316.5	308.45	317.29	312.71	315.23	318.8	314.16	313.75	310.5	306.26	320.3	305.19	318.29	321.45	312.7	318.63
327.4	324.19	331.29	327.16	325.8	316.43	325.28	319.91	327.64	325.52	320.85	324.77	326.53	323.32	325.06	326.92	323.53	324.92	318.07	332.91	319.97	319.99	321.39	327.34	322.72	332.25	321.75	330.26	330.27	329.61	317.45	315.42	324.93	320.01	321.04	320.01	323.55	318.68	326.09	325.18	319.49	324.3	326.29	330.47	324.55	330.58	322.77	326.99	322.27	324.77
325.19	322.99	324.13	326.4	322.28	325.02	330.96	324.87	330.25	324.18	326.6	327.04	326.36	323.94	322.5	320.03	336.22	326.07	324.7	327.63	319.2	329.54	325.55	316.62	329.39	332.04	325.83	338.44	326.28	332.1	326.92	325.53	324.1	329.09	331.04	327.89	327.14	333.85	328.46	325.1	319.43	321.48	327.41	327.02	321.75	324.65	334.11	333.75	328.8	320.36
326.57	330.64	325.38	323.53	330.12	328.55	325.58	327.54	327.11	328.68	331.36	328.41	322.88	323.38	322.18	325.53	329.02	329.24	330.89	325.24	323	324.71	323.48	326.57	325.78	333.29	327.27	321.22	323.02	325.37	330.75	328.03	319.93	321.66	323.07	326.78	326.05	322.57	324.52	325.94	326.87	325.95	325.88	323.03	319.47	329.07	327.68	326.96	329.61	331.81
309.69	322.46	314.14	311.45	313.3	309.44	312.32	312.01	310.01	316.35	305.11	311.88	321.44	311.74	308.16	311.83	307.58	307.55	310.55	313.65	313.12	313.93	314.29	310.55	312.38	314.58	310.93	312.82	309.08	305.2	315.75	314.52	314.19	303.56	320.06	312.22	315.4	307.24	315.64	309.07	314.17	307.18	314.26	307.38	312.56	311.4	309.92	305.21	306.64	308.11
298.61	303.27	306.11	309.65	297.1	309.8	299.99	307.35	302.66	302.19	304.57	300.66	302.92	308.48	305.98	296.09	305.01	309.73	304.06	296.93	305.72	300.3	304.59	309.44	303.02	302.44	302.03	304.75	305.45	303.31	307.79	301.3	302.44	304.46	305.48	305.68	305.36	306.29	297.69	304.5	305.36	302.34	297.51	306.76	299.56	302.72	294.74	303.24	308.56	308.49
313.43	315.28	318.47	316.81	307.79	314.77	314.79	319.4	313.75	322.91	309.73	314.67	315.17	313.99	312.91	314.48	314.57	306.3	311.36	315.42	311.87	316.35	317.18	311.66	310.54	317.59	319.16	315.54	313.25	316.16	313.9	308.49	321.62	305.2	317.83	314.26	307.19	311.49	318.23	313.65	318.98	307.79	307.37	314.33	318.5	309.87	318.55	318.32	313.68	317.98
317.8	322.25	316.04	320.15	319.29	318.73	309.76	316.62	314.4	314.95	316.39	314.56	310.65	319.28	321.78	317.21	314.43	315.31	313.92	315.93	313.84	320.61	316.93	317.12	311.97	320.47	318.05	311.76	313.27	319.84	317.54	317.96	317.58	322.5	318.12	311.83	310.22	318.08	319.67	322.22	317.88	314.54	322.89	306.42	310.99	312.25	316.71	319.21	316.46	315.32
305.04	305.54	301.66	302.64	297.45	306.68	303.52	300.65	309.94	309.64	301.87	303	303.46	304.98	307	300.5	301.36	298.89	295.72	294.37	305.77	304.8	305.18	299.43	305.12	305.27	305.63	307.38	309.85	304.48	309.08	307.51	302.4	302.52	303.17	303.86	310.13	301.53	301.45	306.28	301.76	302.39	303.57	308.77	297.8	302.1	309.03	306.68	308.16	305.87
296.86	300.21	300.27	301.85	304.45	306.08	312.44	303.82	302.83	301.82	309.63	303.18	310.23	296.91	302.75	297.93	293.42	299.08	304.12	300.12	305.22	301.21	305.75	301.24	299.22	303.85	306.37	297.06	306.75	299.46	302.54	302.09	303.18	298.06	298.87	305.35	303.29	299.6	297.78	300.84	301.61	303.65	300.45	309.28	301.22	307.28	310.59	308.07	299.14	299.5
314.25	313.38	311.95	313.04	313.49	313.13	316.94	312.07	315.91	312.72	306.2	309.79	311.83	318.3	313.09	309.13	312.16	311.63	304.43	312.85	314.16	305.16	314.87	313.13	309.72	317.4	309.51	304.52	308.42	320.36	307.27	311.19	318.42	313.72	305.2	306.26	310.27	310.86	314.71	312.44	310.67	310.74	304.99	316.36	319.68	308.45	310.19	305.28	306.26	307.09
310.16	309.79	311.09	298.25	308.7	318.92	302.63	309.11	306.12	308.25	311.64	300.74	301.38	307.78	299.05	307.34	309.24	311.11	303.45	302.45	309.21	304.52	302.14	300.53	305.96	308.64	304.27	308.34	303.54	299.98	302.5	306.81	305.96	303.15	303.19	302.62	302.86	304.66	305.86	310.63	302.75	306.01	306.93	301.85	305.83	300.46	307.6	301.93	305.82	298.7
297.24	298.86	301.85	300.29	297.42	303.67	296.53	298.42	307.59	294.54	301.41	306.47	301.69	294.53	305.71	297.95	298.06	295.32	300.93	304.88	293.65	302.13	297.14	300.68	297.3	297.62	300.91	297.19	291.39	300.01	294.86	300.52	296.48	300.31	300.29	302.09	302.16	298.77	293.53	302.59	301.03	301	299.16	299.6	299.97	303.23	305.31	301.5	300.99	301.91
309.1	309.78	316.01	314.4	310.62	314.99	310.77	308.85	309.26	311.01	311.71	310.48	318.48	316.7	307.83	314.95	312.29	311.81	314.78	308.77	311.22	309.03	312.13	319.74	309.11	313.57	307.04	317.64	308.98	312.7	311.95	313.87	314.45	312.61	313.3	311.44	313.54	308.32	310.68	315.2	312.33	310.66	311.94	311.93	309.33	317.38	313.48	313.15	313.44	307.76
306.37	313.81	306.21	305.51	306.66	309.07	307.49	303.36	306.32	311.25	304.64	307.26	304.84	308.19	308.59	299.82	309.53	317.28	305.51	302.53	306.31	308.72	304.21	310.77	305.47	310.25	313.18	304.06	309.19	305.39	307.77	312.52	306.82	307.08	304.28	310.1	311.42	313.22	305.34	308.21	307.18	311.8	301.92	304.46	305.27	305.64	309.71	309.4	311.75	310.77
305.15	305.31	302.54	302.56	301.89	305.65	304.13	302.4	309.75	307.49	307.44	313.1	306.83	297.69	308.02	309.17	306.08	308.52	302.6	304.17	295.95	304.69	302.82	308.2	314	307.57	305.87	311.51	311.73	306.6	307.09	310.39	304.74	304.41	302.34	300.83	302.99	307.17	307.86	305.81	306.4	303.78	300.69	305.19	300.89	307.21	309.41	297.49	305.69	301.31
305.79	308.7	306.36	301.29	304.33	307.78	301.07	305.29	302.95	301.51	308.01	298.58	304.57	305.1	305.12	301.06	306.85	309.46	306.94	304.64	301.45	305.26	304.17	298.87	305.84	309.41	297.41	301.13	304.08	304.47	301.63	301.43	297.16	301.67	302	300.05	300.53	300.9	304.29	305.39	303.28	304.92	300.33	297.87	307.17	311.11	298.33	305.64	304.54	308.28
309.46	315.32	319.91	311.68	315.85	315.44	318.54	314.18	314.33	318	313.58	307.4	314.54	321.5	313.48	315	310.12	312.69	315.35	316.15	315.45	320.99	314.65	315.59	313.16	316.62	315.72	313.17	310.11	311.19	309.5	316.61	306.44	311.95	315.21	313.86	316.34	318.34	305.96	309.37	311.65	314.38	317.03	317.22	318.57	308.77	310.33	315.14	318.53	318.3
316.57	314.76	318.11	311.4	316.65	320.15	313.49	321.1	319.13	310.34	314.54	314.72	316.66	309.78	320.01	310.57	312.54	311.58	309.03	311.95	312.62	318.22	315.62	319.54	325.55	316.97	316.65	314.17	315.81	314.3	314.88	314.92	318.93	310.26	315.37	311.62	322.23	320.43	313.5	308.61	317.01	307.83	318.07	311.84	317.6	309.41	314.16	316.37	314.6	310.57
316.39	316.99	307.65	316.82	302.98	312.72	318.22	316.17	316.26	309.89	314.09	311.9	312.1	308.04	314.46	318.48	304.02	305.47	317.34	318.08	307.89	310.69	314.93	317.54	313.66	309.14	308.43	313.17	315.1	313.39	314.35	315.48	310.56	312.58	314.4	319.62	318.35	314.86	308.48	310.21	315.3	316.56	311.86	317.95	314.57	318.38	309.64	317.22	314.82	311.2
323.79	327.44	326.42	325.45	327.27	331.5	329.74	338	329.67	322.15	328.45	331.77	330	335.42	324.39	331.3	322.6	326.05	321.5	328.57	328.61	321.48	330.49	338.41	328.8	333.01	332.4	328.06	328.42	327.98	326.63	330.82	325.74	336.16	327.9	333.86	322.43	329.48	323.32	321.06	327.25	329.76	323.27	327.87	321.67	327.84	326.6	332.54	327.12	325.23
317.1	318.73	318.32	317.37	319.65	317.42	320.75	322.95	314.07	322.14	315.62	320.41	314.18	320.15	319.96	316.64	319.03	312.28	315.08	315.56	320.74	313.94	314.84	315.47	320.03	321.52	314.65	314.4	326.13	316.81	316.98	318.51	325.48	319.75	318.05	323.86	316.05	312.56	316.9	315.68	314.9	316.8	319.49	320.84	320.62	309.26	321.03	312.31	314.66	316.71
307.11	302.24	300.73	302.53	299.52	307.35	299.23	307.02	296.77	300.85	301.02	299.85	298.78	301.4	306.04	299.07	299.5	303.3	299.4	300.95	308.57	301.39	303.38	301.71	300.58	298.83	303.85	311.23	297.22	296.32	312.18	303.07	299.25	301.05	302.75	303.57	295.51	306.29	303.18	301.9	304.35	303.85	308.24	300.23	304.01	298.54	300.51	302.48	295.4	300.91
310.02	309.57	298.53	304.44	303.39	305.6	301.13	310.01	311.18	310.1	304.75	302.32	300.62	310.48	303.36	303.76	304.34	307.44	306.11	304.5	304.58	306.57	312.73	305.69	304.61	303.44	303.58	303.97	299.87	304.95	306.26	308.24	304.66	310.53	296.86	300.15	312.11	300.17	302.87	303.97	305.17	298.94	300.03	302.02	303.98	303.53	309.97	300.91	300.26	305.88
315.98	319	320.35	312.43	317.71	320.64	311.56	316.98	316.94	320.03	308.01	317.75	313.41	312.86	313.96	314.54	303.87	317.27	310.02	315.63	317.3	313.41	318.36	315.3	310.07	313.95	314.2	315.03	316.44	320.38	313.83	317.18	309.29	311.37	312.17	316.09	309.73	313.14	316.34	315.95	313.38	320.33	306.59	310.45	309.67	312.51	315.44	318.97	313.46	308.3
304.95	300.28	306.5	303.42	303.55	308.29	310.26	305.97	309.19	308.6	309.45	303.37	312.08	304.56	308.97	296.04	311	308.73	305.29	305.28	306.97	300.47	303.94	300.87	299.45	292.21	304.94	306.62	308.69	311.12	307.68	299.68	300.45	304.38	302	302.55	303.36	308.75	300.76	312.99	296.28	296.26	299.58	307.05	303.29	302.28	297.28	306.31	301.81	304.06
333.97	320.98	330.8	322.15	324.75	333.65	335.59	323.23	331.62	323.45	326.39	330.29	330.05	329.7	324.72	327.5	322.82	327.87	321.37	333.05	330.54	323.82	324.63	326.82	324.64	324.72	330.06	328.24	326.24	332.51	322.33	328.63	325.94	324.89	323.34	329.03	327.49	326.31	328.09	325.89	328.89	329.26	334.29	327.91	332.77	324.77	329.46	324.36	326.04	329.49
312.48	309.31	309.39	307.72	315.2	306.39	310.43	313.53	317.89	308.32	309.29	315.03	310.13	311.62	312.71	307.13	309.28	316.72	303.15	314	315.35	307.07	313.47	305.39	311.89	309.08	308.79	312.49	315.04	307.59	311.34	311.96	311.36	313.11	313.95	301.06	312.57	315.28	316.03	309.1	310.66	307.12	311.57	308.24	307.21	305.81	307.19	309.86	314.41	308.59
314.97	314.09	311.32	317.88	318.74	312.26	315.17	318.77	313.28	307.67	324.3	315.59	310.59	319.25	313.65	313.43	317.85	317.22	313.64	315.1	312.38	320.61	311.97	317.42	311.63	319.66	322.22	314.18	316.28	315.3	308.62	315.9	313.04	318.65	312.19	316.68	309.13	317.56	311.31	312.97	314.59	319.48	319.33	324.61	318.68	309.42	312.1	314.86	314.47	311.13
315.68	314.5	319.31	308.63	316.79	313.61	309.07	315.38	305.59	304.39	311.28	314.62	313.63	304.78	315.51	312.6	303.64	307.24	308.52	308.08	307.48	315.23	307.4	319.53	314.44	307.66	313.21	322.26	314.4	304.64	315.31	317.49	311.95	322.18	308.78	315.67	314.19	319.53	309.9	313.86	313.34	321.8	310.22	315.78	312.47	311.07	315.98	307.52	310.43	309.71
296.33	290.36	290.76	294.35	301.11	294.68	284.08	291.66	294.26	296.58	292.55	291.36	287.5	300.31	293.06	289.54	296.7	297.52	299.24	292.5	290.81	299.35	289.79	291.65	298.33	296.2	291.17	289.95	281.99	295.44	297.31	303.56	292.24	296.88	294.04	292.66	298.58	297.33	294.67	290.65	293.47	293.14	298.01	292.63	297.68	291.86	289.7	292.95	297.33	286.7
310.61	310.11	313.67	309.54	312.65	310.44	316.84	322.3	318.24	311.25	314.74	316.76	310.56	317.64	315.48	313.7	310.38	317.03	316.61	314.69	316.68	312.87	310.4	305.01	316.3	318.07	308.61	307.04	310.37	315.32	317.95	309.49	312.83	312.62	313.46	320.36	319.1	316.33	314.37	320	317.14	317.45	316.95	317.49	311.18	312.19	320.59	316.43	318.54	310.62
307.85	315.78	315.82	314.88	318.02	312.13	312.73	312.68	314.29	324.49	313.76	315.14	315.57	317.98	320.04	310.79	313.33	318.87	312.33	315.15	319.28	317.29	315.39	317.72	313.15	313.13	313.92	312.27	314.3	312.04	312.12	307.97	309.57	321.56	317.86	318.61	317.41	313.79	320.66	318.84	312.59	316.58	307.48	309.68	310.96	313.49	321.32	309.94	318.09	313.06
315.96	312.21	316.84	315.37	318.09	313.44	312.6	321.53	318.04	319.11	308.37	313.24	315.59	312.93	318.57	315.17	317.76	313.03	314.54	313.31	309.97	315.57	309.2	318.09	316.67	321.26	317.54	313.94	314.68	313.83	315.63	312.59	313.49	321.87	318.92	310.19	315.4	314.94	312.02	313.96	315.33	320.53	313.84	309.88	317.08	320.67	315.44	312.5	318.21	312.28
295.63	301.9	309.71	305.79	297.05	299.91	302.58	302.5	305.17	311.74	300.49	297.99	301.95	302.41	308.32	301.76	301.57	301.47	303.58	303.05	311.27	305.33	300.26	313.05	306.95	305.38	300.36	306.74	306.84	301.86	302.21	305.25	304.87	307.13	299.55	301.55	300.73	300.08	304.38	305.19	304.2	309.93	306.88	304.15	298.65	302	301.15	305.42	305.53	298.27
323.83	330.51	331.4	326.37	333.38	331.22	323.07	332.51	331.01	327.61	332.41	330.63	327.18	327.49	327.64	325.02	327.76	323.88	332.07	324.97	331.03	324.52	332.28	339.83	324.76	334.95	326.75	330.59	332.42	328.99	329.81	328.53	328.9	325.19	329.16	323.37	320.32	325.89	323.92	328.27	328.78	330.57	325.81	328.52	331.55	330.45	328.8	331.53	330.01	328.22
313.91	312.55	311.9	319.84	320.59	312.69	321.34	309.01	318.67	315.41	321.81	313.33	315.74	315.86	310.27	308.95	312.69	309.44	312.07	321.65	319.52	313.68	319.67	317.78	314.69	311.13	319.1	314.03	316.99	317.3	316.54	313.81	317.07	313.48	317.45	317.31	313.68	316.82	316.97	320.35	316.32	311.73	322.01	315.54	314.66	313.49	312.3	308.49	313.61	314.12
299.09	296.89	307.27	306.91	307.17	300.85	303.56	302.3	304.07	304.26	302.4	307.21	312.48	302	303.33	303.76	304.36	311.67	304.08	301.12	304.76	302.93	303.19	307.23	310.66	307.08	302.92	310.67	304.66	301.86	304.46	300.76	314.43	308.36	296.15	304.01	303.55	304.75	306.7	310.12	308.2	303.11	305.3	306.81	293.21	312.38	301.76	304.21	300.85	306.05
307.11	312.39	311.4	305.18	307.72	310.71	311.29	309.26	315.53	315.66	307.26	312.27	314.67	309.99	311.15	309.88	303.12	308.61	308.9	308.88	312.22	319.09	308.38	316.82	301.37	313.32	311.84	307.01	313.27	310.74	309.25	310.46	312.8	308.05	309.97	308.8	313.52	307.84	319.74	311.73	313.75	313.88	312.63	308.59	307.7	312.14	307.82	314.86	312.72	311.64
302.41	301.07	301.35	298.3	300.01	300.34	296.32	307.32	297.45	296.5	303.35	294.32	302.61	301.92	294.27	299.1	298.59	297.27	299.98	301.57	299.68	298.02	302.76	295.42	297.87	307	294.15	300.06	300.2	304.24	297.03	299.15	301.19	301.3	299.3	295.36	299.01	295.46	296.89	299.07	298.79	298.95	304.39	300.44	294.59	301.6	301.18	297.92	300.24	301.65
314.27	317.9	308.27	316.15	311.86	314.48	313.15	314.46	313.42	320.06	313.79	313.61	309.87	309.69	315.88	311.9	318.58	308.64	314.68	310.65	315.23	311.88	316.29	313.76	307.23	314.01	313.03	318.22	315.32	314.83	307.61	307.55	312.15	310.72	311.3	312.66	308.15	313.98	313.68	311.52	318.74	313.95	317.13	314.74	311.42	313.09	311.17	313.02	311.8	303.46
303.19	303.76	301.93	295.64	304.78	297.1	299.73	302.12	297.46	298.99	297.55	301.84	298.08	304.37	293.66	306.15	297.42	302.36	302.1	294.53	297.84	302.87	300.62	302.99	304.85	297.18	305.79	300.31	303.87	309.56	298.31	298.78	306.63	297.68	305.83	296.16	295.06	302.8	297.99	294.83	297.86	305.76	299.67	303.28	293.04	304.38	299.39	299.59	302.76	307.51
310.37	315.66	300.37	310.9	305.93	306.76	309.98	308.97	302.7	314.65	311.64	308.25	309.05	304.07	309.03	301.64	309.76	315.51	311.11	307.43	310.99	311.12	308.98	309.4	305.82	312.07	308.7	308.26	316.93	310.79	308.39	314.07	304.62	304.73	311.22	312.18	311.26	307.01	312.68	312	309.22	303.68	312.54	314.61	310.65	312.67	305.46	305.99	309.7	307.13
321.54	325.1	332.23	323.13	329.5	321.97	319.94	324.52	326.77	331.32	330.21	321.6	326.96	321.83	330.36	327.04	326.77	324.75	327.47	325.61	332.78	323.31	326.61	333.05	328.95	323.73	321.58	331.49	328.02	326.4	323.82	326.64	325.73	323.34	328.61	319.39	321.34	332.53	324.33	323.46	324.02	331.3	326.02	328.81	330.91	323.29	328.14	326.4	321.41	324.6
305.75	295.92	308.48	303.26	305.27	298.27	310.46	296.66	305.33	303.36	310.92	304.1	307.47	308.68	309.84	304.73	305.86	304.17	303.63	311.13	303.63	307.38	307.49	308.37	313.86	310.7	309.69	299.86	306.56	305.5	307.19	305.58	307.79	306.03	313.02	307.65	306.25	308.18	303.37	302.22	301.72	310.4	308.96	305.28	303.45	309.76	306.13	311.08	298.16	310.02
328.6	326.65	328.79	330.4	332.25	320.78	330.45	332.84	331.91	330.75	329.27	327.58	324.38	328.57	326.24	327.82	327.44	324.45	327.67	332.48	327.42	329.53	332.64	327.11	332.97	326.08	320.91	334.31	329.51	328.35	328.63	332	329.76	322.02	327.88	330.96	319.89	328.2	331.17	329.27	326.44	337.91	329.15	322.68	332.81	326.69	327.43	336.25	324.87	332.79
306.85	308.36	304.93	308.97	306.05	308.2	303.17	300.42	309.56	309.23	299.5	303.21	305.45	304.74	300.86	302.89	301.95	302.79	308.05	308.12	302.21	299.37	304.01	305.28	304.6	301.95	300.62	303.45	308.01	303.44	308.58	315.1	301.03	305.48	302.2	309.8	297.17	301.25	305.19	308.02	307.77	307.5	302.53	304.47	294.91	301.49	301.74	306.36	299.19	300.51
320	320.35	317.29	320.71	316.59	315.4	312.87	317.8	314.07	319.72	310.75	315.2	316.29	316.12	321.4	312.31	321.86	316.03	323.84	314.28	316.21	321.41	312.69	323.61	312.58	316.64	312.43	310.91	323.1	317.91	321.14	321.05	313.74	309.98	308.82	308.2	308.62	310.42	316.2	316.18	317.74	313.51	323.03	308.65	317.87	311.8	315.93	314.98	323.69	308.05
309.75	307.84	314.52	315.78	316.13	317.78	314.89	315.66	313.87	314.88	314.43	315.81	312.03	310.25	314.98	310.08	315.2	320.48	320.99	311.44	314.38	317.51	311.51	301.45	310.56	312.39	309.81	318.2	321.67	315.35	315.58	313.93	309.05	311.42	318.84	320.29	313.44	317.83	317.66	313.11	311.94	311.63	306.94	315.85	311.13	310.65	319.2	315.91	313.13	315.44
302.58	309.96	307.51	297.55	309.87	304.05	295.16	300.11	311.28	300.5	301.77	299.48	296.15	304.95	301.31	302.01	307.59	303.93	309.41	310.49	305.45	311.52	304.87	307.33	295.63	299.97	301.02	306.18	309.6	304.07	302.86	298.41	300.8	304.22	301.08	302.24	303.27	300.14	313	308	300.53	306.98	301.42	307.99	302.18	308.27	297.05	301.82	307.77	302.94
297.17	298.5	294.94	287.6	296.65	297.55	293.71	298.1	294.01	290.87	294.19	297.43	298.33	296.97	294.03	288.19	296	293.53	300.88	294.62	294.56	295.9	299.68	302.98	288.62	294.23	293.11	296.24	296.95	294.69	294.63	292.69	295.47	296.32	290.6	295.47	293.72	295.02	293.91	293.41	295.11	296.08	292.99	291.4	298.38	302.1	302.51	292.4	287.88	296.1
314.74	315.25	314.6	311.39	317.73	318.24	318.8	309.09	312.12	314.25	316.16	316.48	315.42	313.63	311.65	314.59	315.22	314.74	317.85	323.2	313.53	317.31	324.42	312.18	314.62	309.13	313.01	317.55	321.91	315.73	313.17	320.31	315.68	318.02	313.09	313	313.96	314.8	322.41	311.87	314.3	316.94	318.5	318.77	316.23	316.41	310.44	324.07	317.65	312.6
315.05	315.86	311.77	320.63	313.7	308.2	321.42	318.99	313.42	319.15	312.66	312.7	312.1	313.79	314.07	318.21	311.45	320.23	317.09	319.06	314.02	321.91	316.4	315.55	312.5	312.17	310.21	317.9	311.12	317.81	310.54	318.35	309.59	310.91	311.16	312.16	315.42	319.88	314.59	315.51	317.33	325.71	312.59	313.72	316.02	314.13	310.46	307.93	312.69	310.99
295.42	294	294.67	297.85	300.89	291.71	291.91	296.07	292.87	298.59	292.63	295.41	291.13	294.02	296.25	297.2	291.06	289.22	294.8	295.24	301.19	288.32	297.17	296.14	284.78	293.11	298.32	289.3	295.24	298.81	296.1	301.37	290.73	292.81	297.73	294.26	291.43	292.72	294.16	294.56	287.95	291.94	291.27	294.49	300.77	291.4	292.43	293.97	291.84	293.64
295.51	302.67	308.22	294.34	303.6	297.91	304.19	301.75	304.17	296.91	308.67	301.98	299.67	309.2	309.95	303.73	303.23	310.13	302.41	303.75	304.86	307.86	303.41	300.27	304.33	301.21	299.92	303.07	303.8	302.29	305.8	297.18	306.47	303.94	302.64	305.36	300.67	304.47	303.04	306.74	291.79	299.33	303.14	299.8	300.14	299.85	293.6	298.18	298.97	305.23
315.19	313.26	317.78	322.54	319.1	320.03	318.82	320.29	321.02	318.36	322.68	318.04	322.37	320.34	315.82	324.69	314.88	322.37	319.05	321.6	323.38	320.47	312.43	321.34	313.43	323.41	318.93	314.63	314.54	318.76	319.78	317.15	321.84	320.04	323.22	331.37	323.32	314.74	326.26	321.38	319.58	315.62	323.22	323.71	311.96	313.46	323.65	324.37	322.96	317.62
310.59	304.68	305.09	305.45	305.89	303.36	303.73	307.52	299.7	304.23	302.39	311.89	309.15	313.72	303.66	300.12	301.52	311.29	304.78	307.88	313.62	309.52	316.15	304.86	305.78	307.26	299.4	308.81	306.53	303.81	305.72	301.12	309.09	307.63	306.57	307.43	303.54	303	303.25	306.48	307.6	308.22	307.99	307.46	302.9	311.49	305.71	302.65	303.1	306.09
309.74	319.64	318.43	311.16	311.91	311.67	310.12	313.37	323.38	321.89	307.47	321.37	317.22	316.37	310.02	303.82	318.39	308.9	314.51	317.28	312.71	313.07	317.79	310.34	314.46	311.93	316.59	308.67	307.85	308.62	312.53	302.95	321.18	309.04	311.45	309.72	315.55	306.98	314.37	307.37	314.28	313.57	316.38	317.21	314.97	309.33	312.62	319.26	315.52	313.12
319.34	322.26	309.57	315.2	318.46	318.21	315.63	317.04	319.66	318.26	320.43	307.77	317.68	320.69	321.85	315.75	319.56	318.04	318.27	321.81	314.39	317.82	317.99	323.24	321.03	319.29	319.96	317.07	318.93	312.95	323.47	312.87	321.28	316.13	308.06	318.42	324.58	325.06	318.32	319.69	315.83	321.55	318.61	320.49	316.34	324.54	315.27	322.92	321.23	323.13
303.07	300.95	294.58	302.59	306.8	303.74	302.57	300.54	297.57	303.56	289.37	297.72	296.52	303.64	304.89	304.15	297	296.04	301.08	303.18	306.65	299.55	301.02	306.86	303.75	294.2	297.94	301.45	302.56	299.63	297.1	290.29	298.6	294.59	302.09	302.46	294.75	295.95	301.21	297.29	301.64	293.65	300.15	301.64	294.01	299.15	296.61	304.16	302.57	305.41
302.29	309.75	312.12	301.34	306.11	298.37	303.36	308.91	303.18	306.29	300.91	308.84	308.26	305.82	307.82	308.76	310.12	309.63	313.1	311.96	301.94	307.02	303.62	304.91	303.36	294.97	314.05	308.89	305.32	303.48	306.38	304.29	301.81	305.43	309.58	311.44	305.68	305.16	305.51	310.7	303.71	306.95	302.19	303.2	306.21	301.58	304.81	296.17	305.45	302.36
299.13	301.71	307.14	302.28	305.02	306.95	296.59	303.93	297.31	306.68	302.57	303.2	296.88	308.68	301.84	304.25	301.79	298.72	300.76	300.97	302.12	302.69	307.22	307.42	307.66	304.69	305.16	296.69	302.17	303.2	299.9	299.17	302.7	306.07	304.63	297.28	303.64	306.8	304.02	297.08	294.07	302.55	297.44	300.65	301.52	302.8	305.15	305.05	307.05	302.07
319.92	310.22	313.91	307.77	312.39	319.03	310.49	314.05	319.06	309.05	308.76	312.91	314.59	312.09	308.74	323.06	316	312.05	313.83	316.05	313.43	313.62	316.47	315.5	310.94	318.34	310.52	315.67	309.97	319.37	316.91	319.55	312.62	316.49	317.16	313.85	309.25	315.71	307.95	314.85	308.23	310.59	310.83	316.88	315.21	317.33	321.54	312.75	315.3	312.38
301.93	304.32	309.67	304.66	300.23	302.28	303.12	303.81	303.03	302.45	306.63	304.59	299.78	305.32	306.33	307.02	307.75	305.61	308.65	306.97	313.1	301.09	303.65	298.62	304.47	308.98	302.15	300.72	305.95	305.59	299.15	306.88	297.43	299.35	303.43	301.72	308.31	298.41	303.81	302.5	296.6	302.11	307.04	298.07	304.67	304.87	305.83	312.16	312.57	300.91
307.82	302.29	303.59	308.9	304.16	303.45	305.02	305.01	299.65	307.61	298.97	302.17	309.84	305.74	307.62	304.67	302.97	303.28	310.34	305.97	305.51	302.11	304.46	304.35	308.54	306.29	300.42	303.35	308.09	304.03	311.18	307.28	302.97	294.01	305.71	302.24	309.42	301.25	308.98	302.7	305.02	302.67	303	301.95	301.81	299.47	306.35	299.74	309.7	304.97
303.27	304.38	302.87	304.33	305.17	303.53	304.15	302.55	299	300.65	301.44	301.78	307.49	292.64	290.51	303.23	304.22	300.35	301.64	307.62	300.45	308.48	303.74	294.57	303.88	302.81	297.14	298.91	291.76	309.66	304.32	302.68	306.34	304.79	298.63	305.95	305	305.15	299.35	300.41	298.4	303.59	292.24	303.81	304.69	296.34	298.73	302.16	304.43	295.94
308.24	310.68	304.27	302.77	305.52	307.95	302.27	294.9	306.23	295.82	306.86	307.8	307.61	306.34	307.74	296.26	303.3	302.82	306.16	305.25	306.16	300.51	303.53	307.62	304.29	307.39	305.48	307.05	313.4	309.82	303.9	299.46	306.58	305.53	306.6	307.59	306.63	303.03	308.19	302.02	308.19	300.75	302.92	308.56	308.45	300.09	311.49	297.33	302.04	300.69
299.85	298.93	307.09	301.89	308.68	309.8	308.48	304.74	309.72	305.41	306.13	304.78	305.75	307.35	306.96	302.34	306.06	300.54	309.69	303.93	298.85	309.06	303.54	304.42	298.08	301.17	305.56	311.26	306.88	307.07	301.16	310.13	304.05	303.69	306.83	312.99	304.64	296.5	305.05	304.61	302.83	308.33	305.58	297.48	306.41	303.26	303.74	306.7	303.99	303.08
304.55	314.38	304.27	308.54	308.41	305.58	305.44	301.82	304.42	303.86	301.67	304.24	303.98	295.82	303.36	309.4	303.48	299.7	301.6	304.88	309.72	300.76	298.51	310.02	300.88	300.86	315.18	301.4	302.01	301.16	307.33	299.34	300.09	305.48	307.52	299.07	307.17	305.51	305.48	301.93	304.05	300.17	304.58	304.6	302.17	297.18	302.9	307.86	300.47	299.15
315.82	316.56	323.19	311.07	318.4	317.5	320.86	316.97	312.26	319.17	307.19	315.68	313.01	314.62	319.67	320.65	308.93	317.08	319.58	315.77	322.62	321.87	316.64	319.81	312.98	311.03	312.25	311.16	315.65	317.45	320.59	316.2	319.27	314.46	311.44	313.1	313.48	318.43	315.52	315.39	320.37	308.99	316.45	316.92	312.23	312.85	313.04	307.95	308.7	311.49
[truncated: 449 more rows]
[truncated: 150 more columns]
