# Supplementary material for: Genetic dissection of main and epistatic effects of QTL based on augmented triple test cross design
Source: PLoS One. 2017 Dec 14;12(12):e0189054. doi: 10.1371/journal.pone.0189054 (PMC5730204; doi:10.1371/journal.pone.0189054)
Supplement: S9 Supporting Information — (ZIP) [file pone.0189054.s009.zip › z5_1600_0.5_10.csv]

317.7	317.84	316.24	318.48	318.44	315.98	314.89	318.1	316.94	317.62	318.29	315.57	319.4	317.83	316.8	314.59	317.89	315.08	315.42	317.13	313.87	317.94	318.93	316.6	316.95	316.45	316.55	316.19	317.07	317.04	316.8	317.48	315.73	314.33	315.8	316.14	315.82	318.49	316.98	317.58	316.58	316.73	317.77	315.79	318.67	318.39	317.32	316.91	319.47	316.46
312.31	312.07	314.49	313.69	315.94	315.15	314.84	316.27	313.94	315.16	315.23	315.36	315.03	314.3	314.73	316.22	313.51	315.33	314.88	314.6	314.84	315.62	314.3	315.23	313.29	310.71	314.15	313.31	317.91	316.84	313.71	315.51	315.44	314.12	314.83	317.55	314.19	314.98	314.92	312.41	316.09	313.17	316.65	314.6	312.51	314.8	315.76	316.15	314.08	316.1
302.39	303.77	303.69	303.73	302.66	303.36	303.51	303.22	302.06	302.72	304.47	301.12	303.29	305.33	302.02	301.35	304.33	307.34	303.98	304.96	303.81	303.32	303.19	304.84	302.74	302.92	301.51	303.38	303.41	302.19	301.65	303.62	302.41	303.97	304.86	305.14	302.64	303.56	303.18	303.88	302.52	301.41	301.66	303.28	304.48	303.96	300.66	304.21	302.24	301.88
318.41	316.72	317.43	314.49	317.94	315.17	319.09	315.39	316.79	317.31	315.79	316.38	316.35	315.52	316.73	315.98	313	314.95	316.17	318.11	317.01	316.24	318.3	316.28	314.85	315.58	316.92	316.43	318.31	316.91	318.3	318.85	316.55	315.42	316.26	316.47	315.74	318.59	316.44	316.87	318.68	314.85	316.01	317.34	318.05	316.85	314.98	314.46	316.69	318.21
297.4	293.08	293.8	294.85	295.51	295.46	295.2	293.39	291.54	293.76	293.61	292.38	294.56	291.68	295.97	291.81	294.08	294.22	293.42	293.09	294.68	293.95	294.27	295.97	293.96	296.19	293.85	295.59	292.68	295.69	296.78	294.08	293.89	297.27	295.43	293.85	293.7	293.81	292.76	295.25	293.86	294.22	294.46	293.93	294.18	294.78	294.58	295.82	294.7	292.63
305.2	304.71	303.53	303.67	302.19	304.68	301.8	303.03	303.52	303.37	304.04	303.63	304.87	302.15	303.06	303.78	300.49	301.44	303.83	301.53	302.48	305.26	303.72	304.5	300.65	304.86	303.14	304.48	303.61	305.53	305.48	301.14	304.89	303.74	304.65	304.47	301.6	304.32	303.03	302.17	302.1	302.93	304.63	301.68	302.85	302.98	302.31	304.36	304.43	303.72
319.72	317.86	318.43	319.65	318.7	319.91	318.77	319.83	317.67	316.26	318.52	315.05	317.47	320.18	318.29	316.5	319.37	316.86	319.89	319.45	318.66	318.43	318.73	317.49	315.87	320.12	319.52	317.46	317.9	319.59	317.46	320.44	318.95	318.28	317.43	317.28	318.26	316.92	316.48	318.46	318.62	321.32	319.17	317.97	318.6	320.42	319.57	317.85	316.33	317.28
316.24	318.67	318.09	318.25	317.43	318.53	317.09	317.02	317.1	316.4	317.26	317.54	318.24	318.39	317.84	316.05	317.66	317.93	316.55	316.82	317.77	318.18	318.77	318.24	316.09	320.84	318.39	317.46	318.65	319.02	319.2	317.36	316.24	318.9	316.58	319.13	319.53	317.41	317.93	318.56	316.33	318.94	317.14	321.76	314.8	316.23	316.29	316.96	319.02	315.56
301.88	306.16	301.17	303.27	300.47	303.79	303.25	303.2	301.75	302.45	302.51	303.18	303.51	302.37	299.39	307.29	302.46	303.38	305.02	302.21	305.76	303.35	303.91	303.55	301.69	302.01	304.49	304.38	299.96	302.38	304.16	303.4	302.92	301.08	302	302.12	300.98	303.16	303.85	301.6	303.26	301.51	303.38	302.83	302.56	301.6	304.18	302.51	301.26	298.13
306.54	306.9	306.64	306.45	306.09	306.57	305.04	304.65	307.28	306.5	305.7	306.32	307.99	305.77	305.91	306.04	306.94	306.11	304.07	307.06	308.16	307.22	305.36	308.29	307.03	308.46	306.67	305.24	306.74	306.66	305.03	306.85	307.96	308.02	304.36	307.96	306.45	309.38	306.57	306.09	305.13	307.9	305.72	306.82	306.79	305.47	306.17	307.23	306.54	306.87
303.88	299.78	301.58	302.43	299.36	303.29	301.69	300.75	301.73	299.99	299.76	303.03	301.74	303.86	298.98	300.29	301.7	301.32	298.74	300.81	300.58	303.17	300.88	300.65	299.44	302.67	301.97	298.32	303.47	300.09	301.57	302.14	299.86	299.15	301.53	301.61	303.26	302.11	299.44	301.39	303.07	301.61	302.08	299.8	299.91	298.98	299.77	300.41	301.55	301.08
311.89	312.88	313.08	310.86	312.59	310.93	310.1	310.24	309.04	311.53	312	311.25	311.9	313.36	313.33	313.58	310.9	310.73	309.83	311.76	312.39	310.94	309.96	312.94	310.61	311.07	309.71	310.2	310.57	312.71	312.59	311.24	312.9	311.24	314.71	311.01	310.83	310.12	311.88	311.06	310.78	312.45	311.41	309.64	310.79	310.08	312.65	312.1	312.46	313.02
313.37	312.39	313.73	313.75	312.53	313.53	312.88	312.23	311.18	311.35	310.42	313.66	311.67	316.73	312.48	314.07	311.32	312.95	311.65	310.85	311.4	312.58	311.47	311.66	312.21	313.5	313.19	312.59	311.08	311.33	312.92	310.69	312.27	310.26	311.32	311.62	313.74	312.73	311.67	313	313.46	311.33	311.31	311.6	311.74	312.04	312.23	311.81	313.93	314.31
315.77	314.42	312.31	314.7	312.45	316.03	314.29	318.8	312.92	315.58	313.97	316.91	315.81	315.96	314.99	315.01	314.16	314.52	315.59	315	313.54	313.92	313.95	314.76	315.34	317.43	314.44	311.64	314.1	314.56	317.7	316.17	313.48	312.6	313.22	315.17	314.31	317.46	316.73	312.36	312.82	314.72	316.07	313.82	315.74	314.93	313.89	312.15	315.77	314.96
295.87	293.64	294.59	294.91	295.18	294.95	293.29	295.4	293.96	294.43	295.39	295.33	294.45	296.44	294.95	295.76	295.99	298.17	295.45	293.56	292.23	293.94	295.26	293.17	292.74	297.15	296.53	296.16	295.17	293.67	296.23	295.48	298.17	297.1	294.88	295.69	295.72	296.17	296.53	294.77	295.94	292.93	292.75	295.22	295.05	296.28	295.82	293.16	295.94	296.19
327.52	330	330.71	331.15	328.71	329.26	330.27	327.52	327.63	328.15	328.67	327.33	327.44	331.27	328	328.13	327.98	330.59	327.99	328.4	325.38	325.94	327.21	329.89	326.19	328.81	330.59	329.66	330.81	329.75	328.28	329.77	327.42	328.43	329.24	330.55	328.45	327.48	327.42	328.3	329.82	331.45	329.21	328.02	331.02	328.74	328.09	330.27	327.96	328.56
311.16	312.92	309.21	311.15	310.14	313.43	310.69	309.05	308.25	310.98	312.57	313.33	312.13	311.04	312.09	310.23	312.28	311.98	313.53	309.82	311.35	308	311.43	310.15	308.99	309.06	312.15	313.3	311.29	309.55	310.74	310.89	310.51	311.87	311.26	309.94	312.32	312.83	313.94	311.87	313.61	311.08	311.53	311.07	311.83	311.53	312.03	310.27	310.86	311.16
318.96	316.27	312.81	314.84	315.57	315.12	316.73	316.57	314.26	314.31	314.49	315.42	311.79	314.35	313.27	316.2	315.1	313.6	314.57	313.01	314.23	314.55	313.63	315.61	314.66	312.37	314.85	314.64	313.66	314.76	314.77	315.04	313.8	315.02	313.29	314.23	316.89	315.39	314.05	316.33	316.41	315.34	317.72	312.47	315.81	312.16	312.16	314.45	314.02	314.77
302.51	301.12	300.3	298.05	298.77	304.28	302.53	299.94	299.92	297.42	301.86	300.67	298.39	299.7	301.47	300.22	300.6	300.7	302.46	302.02	301.84	300.74	306.01	302.93	301.57	299.39	300.99	303.91	302.39	297.01	300.89	302.48	302.62	302.73	300.59	302.91	298.74	301.58	298.94	301.6	301.66	300.79	301.83	302.06	299.6	301.65	301.73	300.67	298.51	302.7
307.43	308.63	309.08	310.37	311.45	308.55	308.42	308.61	309.2	307.71	305.74	307.96	309.84	307.63	308.32	307.28	307.31	308.84	310.42	307.43	307.84	309.43	310.22	307.02	309.96	308.89	307.55	310.12	307.73	306.74	309.08	309.57	311	306.82	310.86	309.84	309.28	309.1	310.17	308.09	309.09	308.27	310.02	308.83	308.43	309.59	306.84	309.03	309.25	307.43
310.29	313.29	314.02	314.01	313.88	314.47	312.73	311.35	313.42	313.7	315.32	312.69	310.42	313.02	311.53	311.8	312.23	312.21	313.32	311.43	311.36	312.18	313.02	309.77	314.35	313.36	312.4	313.76	313.39	313.02	312.14	312.75	310.78	312.68	311.85	311.9	313.26	312.53	312.88	311.29	315.18	310.82	313.66	313.37	312.64	312.89	312.08	312.12	312.51	314.23
313.82	314.36	313.37	313.16	312.53	312.34	313.21	311.57	313.06	312.91	311.42	312.67	314.22	313.63	315.65	311.26	313.07	311.12	313.64	313.36	313.76	314.54	311.36	311.72	314.15	312.57	310.48	315.35	310.26	311.49	313.54	314.49	314.42	311.9	312.42	313.82	311.85	315.28	313.91	313.88	315.24	315.18	312.58	312.59	310.67	312.14	313.68	310.71	314.56	314.79
312.09	311.71	312.71	311.28	310.28	314.37	310.58	312.66	313.51	313.25	309.43	314.58	311.01	313.45	312.3	315.06	313.08	311.04	312.56	312.98	310.73	311.24	311.72	310.3	313.09	312.38	314.51	312.86	310.92	311.61	312.61	311.65	309.88	313.75	311.35	311.47	311.62	314.23	311.76	313.33	312.22	310.82	313.06	313.6	312.26	313.8	314.78	311.66	311.62	313.39
307.73	308.17	309.46	311.76	310.92	306.71	307.64	308.9	307.5	310.86	308.29	308.77	310.22	309.89	309.76	308.2	310.1	311.23	311.98	309.7	308.52	308.07	312.97	309.63	310.83	308.81	309.39	311.46	310.3	311.48	305.74	307.58	309.93	308.98	310.64	309.13	308.61	308.88	309.49	309.65	310.07	311.24	311.96	309.9	310.6	309.92	310.4	309.01	309.6	308.92
306.3	303.13	305.2	304.06	306.48	304.48	307.38	305.49	305.28	304.41	304.76	306.6	305.1	304.9	304.08	306.29	303.1	305.4	306.99	305.03	303.89	307.32	305.57	306.58	306.27	305.52	306.4	305.63	304.75	304.33	305.3	305.81	303	302.34	304.26	302.87	304.42	305.77	307.55	304.47	304.6	302.7	302.48	305.37	301.87	304.36	305.14	305.25	304.26	307.12
318.49	316.08	319.2	319.04	318.62	318.78	320.29	319.55	321.42	320.84	319.21	317.64	320.31	317.76	317.41	317.72	317.25	319.35	319.69	319.17	316.05	318.31	320.43	318.65	319.74	318.31	319.68	318.57	318.61	317.1	318.22	318.46	317.61	316.89	319.99	317.56	317.45	316.54	315.88	318.26	318.74	319.8	316.59	319.76	319.55	318.83	318.76	321.4	318.83	319.26
312.58	313.85	315.74	314.33	316.35	313.33	315.78	315.25	314.99	315.81	312.15	314.45	315.23	317.41	314.15	316.18	314.57	314.65	317.73	312.19	314.36	316.17	313.91	315.73	315.17	313.46	318.05	313.66	316.14	313.02	315.99	316.74	314.45	315.9	315.09	314.08	314.78	315.87	313.55	313.84	316.96	316.24	312.99	315.42	315.21	316.4	314.27	313.46	310.51	314.45
306.76	304.32	302.7	303.45	304.69	303.39	304.55	305.95	305.14	302.57	303.73	302.87	306.8	305.58	304.07	303.32	302.71	303.34	305.12	304.99	303.77	304.05	301.39	303.88	303.42	305.62	306.62	302.56	304.48	304.95	305.97	304.92	304.44	305.18	304.82	302.72	305.43	301.77	305.06	303.5	305.55	305.7	302.89	305.87	304.45	307.05	301.35	304.67	303.16	302.22
314.58	316.28	315.74	313.87	316.58	317.06	314.69	316.16	320.02	315.17	317.42	316.4	317.9	314.76	315.13	315.6	316.61	314.7	316.44	320.75	315.19	315.42	316.96	315.91	316.2	316.87	316	315.57	313.81	316.76	319.06	313.02	318.48	315.11	317.08	315.32	315.69	312.79	316.27	314.19	315.62	317.86	313.92	315.13	316.62	315.61	313.4	315.64	315.6	315.73
302.41	306.82	305.45	305.06	304.68	307.92	302.81	307.25	302.97	307.56	304.6	305.31	304.47	307.56	308.09	304.67	303.07	304.74	307.42	304.03	305.08	306.85	305.12	307	304.99	307.85	305.39	304.88	305.7	308.02	305.79	305.94	303.77	305.81	304.33	304.43	304.07	303.61	305.26	304.92	304.84	305.14	302.79	303.98	305.47	304.89	303.81	305.59	304.1	304.3
307.52	307.68	309.89	309.24	308.86	309.03	305.69	306.96	307.75	311.48	311.16	308.58	308.88	310.51	308.96	308.4	310.96	307.02	308.4	309.58	308.98	308.46	310.94	307.56	308.33	309.14	309.13	308.91	310.29	306.56	308.57	308.19	308.59	309.59	306.49	307.96	306.49	307.66	309.39	307.62	310.1	307.34	310.37	306.91	309.24	309.32	309.53	311.3	308.32	308.48
303.39	303.9	306.26	305.67	306.11	303.39	307.35	305.17	304.64	304.87	301.11	306.12	306	305.68	305.82	305.64	306	303.95	304.19	307.2	306.24	305.28	304.06	303.39	302.55	305.54	304.88	306.78	305.98	306.57	305.87	303.54	306.63	306.23	307.49	305	305.56	305.85	306.01	304.4	305.68	305.37	306.31	304.5	303.46	302.61	304.36	305.94	307.53	306.19
301.15	298.36	301.49	300.39	300.98	300.67	299.82	300.2	300.65	300.11	300.47	300.5	300.05	299	301.19	299.39	298.06	299.01	299.74	296.56	298.68	302.47	299.67	300.7	301.19	300.65	300.81	300.91	301.15	299.83	300.48	299.94	301.51	301.5	298.54	301.31	298.26	301	301.64	301.53	297.49	297.95	298.83	298.94	300.83	296.07	301.66	298.64	298.95	297.53
317.82	317.76	317.95	320.18	317.49	319.35	318.93	317.41	317.83	319.52	320.34	318.54	318.81	319.03	319.71	319.64	321.48	317.6	318.7	320.81	319.18	317.92	320.16	319.88	318.03	320.04	319.07	319.99	318.6	320.8	318.67	316.07	320.18	320.82	318.09	318.41	317.5	319.57	320.33	321.67	319.8	318.79	319.8	318.81	319.05	320.81	317.89	317.3	319.77	321.62
318.07	317.25	320.13	319.07	318	318.49	320.09	317.47	316.92	319.44	318.62	317.23	320.57	318.48	317.48	320.32	317.48	318.94	317.28	318.1	315.17	316.14	317.41	317.45	317.46	318.34	318.53	317.41	318.72	316.65	317.5	316.61	317.1	319.51	317.77	317.54	316.79	318.07	315.6	314.79	314.38	316.01	313.99	315.42	318.22	318.31	316.81	318.39	317.8	315.05
324.92	327.29	328	326.44	329.59	326.51	326.28	325.53	324.74	326.08	324.79	327.2	327.57	330.78	328.26	329.36	328.66	324.35	325.9	326.68	326.02	326.37	324.94	326.83	328.34	332.26	326.19	327.86	327.06	327.94	327.01	326.67	325.11	329.98	324.77	326.4	326.73	328.15	323.65	329.21	326.59	325.72	328.85	327.31	324.22	329.76	328.33	326.85	327.81	327.23
306.34	305.83	304.41	304.09	306.02	302.76	304.05	305.26	306.19	305.65	305.34	303.25	304.41	304.37	304.52	305.11	302.82	306.77	307.97	306.28	305.07	306.94	305.09	303.2	304.73	305.78	307.69	304.68	304.34	305.72	305.88	303.79	303.15	306.09	306.95	305.27	304.96	304.7	304.66	305.7	304.31	303.47	305.07	307.95	304.66	305	302.91	306.32	303.09	304.26
303.33	306.69	306.26	305.27	305.12	306.93	304.45	305.72	308.12	309.1	306.04	304.09	304.49	307.53	305.49	305.12	306.91	305.94	310.7	306.03	306.36	304.8	305.93	307.45	306.18	302.9	305.3	304.97	304.82	305.9	308.4	310.49	304.88	305.84	306.98	305.45	306.26	308.49	305.82	305.2	305.99	307.52	305.64	304.32	305.45	304.72	306.21	306.39	306.77	305.86
317.87	315.41	315.23	316.1	315.8	316.14	314.71	314.89	314.35	314.87	316.25	314.28	315.18	316.05	315.66	315.34	315.21	315.73	314.78	316.48	315.37	315.19	317.12	315.63	316.63	315.47	316.22	315.13	317.34	315.98	316.64	315.51	314.67	315.24	316.41	315.75	315.39	315.69	313.42	317.23	315.71	318.57	317.54	316.07	312.86	314.78	315.39	316.52	317.82	315.2
311.35	314.62	314.21	312.07	313.91	311.66	313.88	312.18	311.44	312.73	311.67	312.45	315.69	311.04	310.69	309.72	312.56	313.76	311.78	313.78	313.73	314.29	314.61	310.94	312.75	311.73	314.47	314.72	312.33	314.94	314.39	313.79	312.99	313.39	312.04	312.61	311.83	313.27	312.8	313.87	312.5	310.83	313.55	311.4	312.52	309.68	313.91	312.82	317.01	310.82
304.66	306.6	305.13	307.88	304.49	307.31	305.33	308.33	306.88	308.17	306.68	305.85	304.75	306.69	306.46	307.81	302.97	305.02	305.36	304.39	305.74	306.39	305.98	305.21	306.57	304.07	305.46	307.17	306.37	305.68	305.29	305.35	305.61	307.27	307.99	307.63	307.17	307.55	306.09	304.23	306.62	305.18	306.75	307.18	306.97	305.41	308.22	304.45	307.45	304.59
306.58	302.86	307.79	304.05	302.76	303.45	305.97	304.24	303.09	305.21	304.2	303.49	304.51	305.83	300.99	305.06	303.41	302.04	304.74	302.72	303.93	303.78	306.18	304.33	303.34	303.56	304.07	302.7	304.09	301.45	303.92	303.23	304.58	302.31	303.26	304.52	303.28	304.96	302.2	304.19	304.77	303.04	304.85	301.66	303.86	303.3	306.01	305.79	303.24	303.84
304.79	303.03	304.63	301.32	306.34	304.13	304.15	301.34	301.43	303.75	302.28	302.4	303.85	302.65	300.87	305.9	302.25	303.75	303.04	303.79	304.43	303.13	303.34	302.46	303.99	304.1	302.6	301.75	302.06	302.41	303.37	302.05	302.64	302.91	302.38	303.46	302.62	300.93	301.54	303.9	303.93	301.12	304.88	301.12	302.57	304.91	304.08	302.16	301.98	303.52
302.3	303.45	304.07	304.5	304.43	304.21	302.88	300.88	304.23	304.31	301.35	302.4	302.07	301.71	303.37	301.72	303.05	303.79	303.01	302.9	300.96	302.03	302.81	303.22	302.35	301.34	301.76	304.09	300.59	304.69	299.42	302.87	304.4	301.94	301.01	304.09	302.52	303.54	302.95	302.76	303.75	302.91	305.34	304.33	304	303.81	304.06	300.61	303.43	304.14
309.46	307.8	307.27	306.99	309.01	308.24	307.22	307.73	306.31	307.99	305.65	305.63	305.66	307.89	306.87	307.8	305.54	307.54	304.78	308.69	307.85	307	306.95	309.55	308.1	305.93	310.58	306.83	307.58	306.78	306.66	307.79	308.52	305.98	307.36	306.22	305.91	309.24	306.43	305.99	306.58	308.34	307.81	307.81	309.04	308.03	305.28	305.31	306.9	307.25
306.7	308.03	308.34	306.36	308.23	307.61	306.68	306.38	307.15	306.8	306.37	307.91	307.21	309.54	304.55	306.65	304.32	306.85	305.12	307.83	308.32	307.61	304.27	307.43	306.07	308.11	304.52	304.82	302.88	305.22	309.41	306.31	307.3	308.89	307.41	304.9	306.48	306.31	305.92	307.24	307.58	305.3	307.08	306.56	307.07	305.97	306.75	306.02	308.52	309.8
307.48	307.32	306.81	307.41	307.44	306.43	306.76	306.83	307.31	308.14	306.2	307.28	307.86	306.37	306.42	308.26	309.6	309.72	304.41	309.57	307.5	308.07	305.33	306.22	306.47	306.65	305.5	308.1	310.03	307.64	309.29	308.99	308.1	307.5	309.38	306.49	308	311.86	304.6	306.51	304.74	305.56	308.14	306.46	307.08	305	306.52	304.04	306.76	305.45
320.76	317.68	319.11	316.33	316.35	319.46	318.85	316.96	320.67	319.9	317.54	317.58	314.07	313.48	319.41	319.12	317.64	319.12	316.9	319.07	317.05	317.18	317.67	321.45	318.87	319.29	317.59	315.66	318.39	317.43	319.74	320.93	315.47	317.01	320.23	315.87	319.62	318.97	320.93	316.54	320.63	316.72	318.1	316.52	317.47	315.97	319.26	317.88	318.86	317.01
316.63	316.72	317.38	314.79	315.46	317.08	318.08	316.51	316.57	314.99	315.25	316.88	315.19	316.62	319.71	316.44	317.43	316.07	315.11	317.31	316.59	317.3	315.03	315.88	315.84	317.05	318.6	316.61	316.73	318.05	318.84	317.27	317.05	316.58	316.6	316.26	315.2	315.78	314.84	317	315.58	318.25	315.73	316.21	317.1	316.38	317.02	317.46	315.17	317.16
315.37	314.3	314.52	315.15	316.71	313.36	314.57	313.49	312.82	313.88	313.29	315.29	315.81	312.33	314.23	314.27	312.9	313.75	313.32	314.65	317.78	315.92	315.58	314.98	314.47	312.13	314.09	313.49	314.97	314.76	316.32	313.73	313.86	314.46	313.84	312.76	312.96	309.83	313.47	314.66	313.94	312.97	314.9	314.46	315.05	314.46	313.41	312.55	314.17	314.69
316.11	314.72	315.24	314.75	313.93	314.31	314.63	313.99	315.56	313.41	312.93	314.69	316.84	313.08	316.67	315.16	316.27	314.17	312.57	315.24	312.78	315.05	314.57	313.13	315.37	316.44	314.53	315.34	314.81	314.72	312.38	317.88	317.42	315.54	313.79	314.07	313.91	316.02	313.8	315.58	312.76	314.29	313.62	316.23	314.37	313.3	314.68	313.17	313.8	313.09
303.34	304.99	302.14	302.96	304.25	304.47	302.61	300.74	300.29	302.06	303.81	299.6	302.55	301.41	305.24	302.88	301.47	303.96	303.9	303.34	303.09	302.21	303.24	302.67	302.96	301.92	304.24	302.38	301.94	301.86	302.83	301.76	301.6	302.05	302.38	300.54	304.33	302.76	302.74	302.73	302.48	303.19	304.29	302.69	301.84	300.56	302.21	302.17	303.47	301.99
317.54	317.6	318.91	318.39	317.44	318.98	317.3	316.91	321.51	319.85	318.04	318.17	315.59	317.57	317.63	319.2	318.59	315.06	316.33	318.51	321.31	317.5	316.97	320.4	319.77	318.57	319.61	316.68	317.34	317.02	319.81	319.28	318.58	316.25	319.38	321.3	315.79	317.56	315.67	317.91	317.57	317.18	315.82	318.18	316.62	317.35	318.55	318.19	317.2	319.43
306.66	304.74	303	307.22	305.53	303.87	303.42	305.5	302.96	303.94	306.05	305.9	305.37	301.53	307.67	304.03	305.36	307.39	304.41	303.87	303.77	306.47	306.71	305.08	306.5	304.53	307.43	303.3	304.57	304.55	305.39	303.03	304.98	305.97	302.56	304.99	307.79	305.1	305.04	307.49	306.77	305.83	303.83	305.4	305.31	303.19	303.79	305.37	305.25	304.22
310.42	309.69	309.06	310.27	308.46	311.82	310.65	310.52	307.82	309.53	309.37	312.24	310.24	311.47	311.97	310.5	310.82	309.76	310.21	309.9	310.78	307.09	309.91	308.12	309.18	310.32	309.99	307.03	308.77	310.88	309.27	309.04	306.94	310.2	311.94	310.43	306.15	310.28	311.58	309.81	309	309.77	306.38	310.3	310.21	308.11	311.3	307.69	312.04	310.11
315.05	312.15	312.07	313.46	312.06	314.81	312.21	313.85	314.81	308.84	314.84	313.44	314.63	313.07	312.52	312.56	314.98	313.78	313.8	313.5	313.37	310.97	314.96	313.12	313	313.88	312.68	312.97	314.13	311.4	311.56	315.19	311.65	312.98	314.19	314.84	311.56	312.84	312.8	315.37	314.77	312.79	314.13	313.57	311.82	312.48	311.6	314.03	313.58	313.16
297.61	298.01	297.96	295.25	296.43	298.09	296.49	298.74	294.87	296.04	298.13	296.07	298.12	297.51	298.43	297.72	295.53	296.26	296.61	294.85	297.19	296.51	297.26	294.48	295.98	297.68	297.95	295.59	299.2	298.14	294.42	294.38	295.24	298.05	296	297.81	296.67	295.8	296.89	296.95	294.52	295.72	297.72	298.82	296.83	296.9	299.24	297.04	296.58	294.93
312.38	312.62	312.04	314.85	315.06	314.28	311.34	313.17	311.03	312.31	310.93	313.16	311.21	313.11	311.85	313.75	310.68	311.71	313.75	312.58	309.71	312.26	310.91	311.78	311.6	313.32	312.82	312.19	311.03	310.65	312.44	310.6	311.07	313.11	310.57	311.87	316.77	312.12	309.79	313.71	311.75	311.14	309.36	311.76	313.77	312.49	313.12	312.14	313.31	308.34
320.38	319.06	320.11	320.55	316.94	318.22	319.36	322.54	318.14	317.99	320.15	317.51	317.89	319.1	319.79	322.37	318.44	320.07	319.18	319.97	320.17	319.25	320.51	319.35	320.88	320.66	320.27	320.61	320.17	317.41	318.94	322.38	317.77	318.47	321.59	320.22	320.93	320.21	319.16	319.32	318.15	320.71	318.8	315.4	320.11	320.44	316.71	318.6	318.07	320.32
308.52	311.69	310.55	310.09	313.73	310.37	314.51	312.84	311.46	311.34	313.29	310.79	310.96	313.22	314.78	314.77	312.88	312.7	311.23	311.09	313.7	314.06	312.02	312.4	313.35	312.84	313.16	309.48	310.43	310.97	310.76	312.46	313.57	312.39	310.3	312.04	311.69	313.6	308.82	310.78	311.64	313	309.53	312.42	312.58	309.77	311.6	312.66	311.29	311.62
317.65	319.4	318	319.84	320.26	318.37	316	316.88	317.68	317.92	316.09	318.36	317.6	318.79	318.21	318.96	317.91	316.78	318.24	315.92	320.49	318.51	319.55	316.06	320.16	319.4	318.22	320.82	317.74	317.15	320.21	316.65	315.68	317.04	321.05	319.07	321.59	319.57	318.32	317.47	318.28	318.7	318.25	317.67	315.42	321.06	318.64	319.05	315.86	314.74
317.57	318.06	317.7	316.75	314.98	319.37	319.03	317.4	318.58	318.36	316.37	318.87	317.59	320.09	321.37	320.78	316.1	316.93	317.24	318.95	317.81	319.76	320.42	319.67	317.65	319.19	318.62	318.11	318.82	318.22	320.72	318.4	317.8	316.38	319.17	317.83	317.78	316.75	320.51	319.36	317	318.75	317.1	316.62	319.29	317.63	318.73	319.96	317.08	317.71
308.65	310.77	307.75	309.88	311.55	308.46	309.78	309.33	310.09	313.21	309.5	311.33	309.54	309.35	308.53	308.5	309.46	309.74	311.54	308.82	311.84	310.41	310.75	311.94	310.82	309.51	310.03	309.39	310.59	309.45	306	312.02	310.65	310.79	312.66	312.49	308.42	310.04	310.87	309.54	309.98	310.74	309.52	310.81	311.13	311.73	310.91	309.38	310.03	309.69
303.84	305.18	303.83	304.91	308.23	304.3	303.56	303.24	302.82	305.09	305.72	305.85	304.07	305.28	305.78	304.43	303.91	305.9	307.32	306.64	305.71	306.09	307.2	305.48	305.26	304.58	306.81	304.21	303.85	304.92	302.82	305.03	304.55	305.15	305.57	303.56	304.43	305.86	305.51	304.39	303.61	304.11	306.45	306.57	307.62	303.95	304.69	306.05	304.02	302.63
301.4	303.91	303.01	306.79	307.23	302.45	303.21	301.37	301.8	302.25	302.27	304.19	301.55	302.73	304.96	303.85	304.44	301.69	301.68	303.18	304.42	302.04	305.38	304.75	304.76	301.74	304.92	303.51	307.42	302.98	303.85	303.95	305.65	306.28	305.3	304.73	301.81	303.93	303.04	304.39	305.3	301.97	304.87	305.19	306.21	303.96	302.79	302.91	305.77	302.32
303.69	303.3	302.58	304.87	303.48	302.66	304.61	301.5	303.35	302.89	304.88	301.55	302.51	305.54	301.61	303.74	304.18	301.92	302.43	304.36	305.11	300.58	302.31	303.04	300.72	301.79	301.86	304	302.07	301.57	304.57	303.9	305.68	304	303.08	304.41	304.54	303.75	301.12	303.46	303.24	304.55	304.1	301.49	304.6	304.01	303.23	305.86	303.41	306.13
308	310.12	309.08	309.83	311.56	309.61	308.61	304.81	308.25	308.72	307.43	307.82	307	306.43	306.75	307.97	311.78	307.76	306.5	307.61	309.74	310.39	307.36	309.54	307	307.26	307.76	311.44	307.54	308.6	306.08	309.59	310.23	312.1	308.58	310.11	309.86	309.14	307.48	308.19	308.5	308.8	309.3	308.56	307.46	309.09	308.65	310.04	307.2	307.95
310.02	310.37	313.15	311.23	313.56	311.76	311.94	313.45	311.67	312.59	309.49	313.65	311.65	311.72	310.17	314.23	308.76	311.76	310.7	309.28	312.41	311.49	311.75	310.75	311.44	311.78	311.83	308.4	310.51	311.23	309.92	311.33	309.11	310.82	311.15	311.11	311.38	310.09	311.77	312.77	311.72	312.64	311.38	309.86	312.68	309.22	310.55	311.35	309.46	310.48
316.59	315.67	316.81	315.65	314.26	314.45	316.73	315.49	316.33	316.31	313.64	315.75	317.25	314.03	313.8	318	312.44	315.45	314.48	315.08	315.23	317.01	316.17	313.78	318.96	313.18	314.58	315.24	317.54	314.81	316.82	316.44	312.46	315.33	315.28	313.9	314.95	313.08	315.99	314.53	315.65	315.34	314.18	313.86	312.6	314.95	316.27	314.02	313.48	317.12
311.93	312.75	313.43	313.95	312.14	312.88	313.98	314.28	313.52	312.12	315.95	311.92	313.37	311.7	314.25	313.33	311.71	313.11	311.12	311.29	314	312.27	313.9	314.13	312.76	313.46	314.1	313.79	312.56	311.99	312.33	314.77	310.92	312.52	314.2	316.74	313.47	311.37	314.38	313.12	309.23	312.93	311.36	313.94	314.54	313.45	313.83	312.6	313.47	315.1
315.79	313.51	315.62	312.6	315.55	315.19	315.93	314.5	313.02	312.04	314	314.38	314	316.18	316.13	315.7	314.45	314.6	316.14	315.75	315.83	314.85	317.24	315.16	314.88	315.21	315.39	313.83	312.94	312.1	316.23	315.81	313.98	316.14	314.62	316.08	315.74	317.02	314.99	313.75	314.56	314.96	313.38	314.49	313.14	314.12	314.59	314.58	314.43	315.18
301.52	305.53	302.4	303.62	303.85	300.25	302.8	303.03	303.33	303.06	302.72	304.09	301.08	301.61	301.76	302.17	302.6	301.23	302.53	302.57	304.79	304.07	300.99	303.21	302.09	303.27	303.37	302.87	302.01	304.91	302.98	301.34	302.46	305.28	300.79	302.73	302.19	304.9	303.31	305.67	303.13	302.45	304.01	302.39	306.13	301.83	302.06	302.23	300.96	303.35
306.24	305.34	305.29	305.85	306.2	307.13	305.02	305.54	304.96	305.23	305.31	305.69	304.5	306.55	307.72	304.61	305.95	307.46	305.27	305.84	307.86	305.85	305.64	307.93	303.59	306.27	306.82	305.68	309.29	305.94	306.19	306.61	308.95	304.12	305.18	306.74	305.27	303.2	305.63	304.41	309.25	305.61	305.17	305.6	305.51	307.68	304.69	305.07	305.1	306.18
326.19	327.23	330.46	326.88	328.86	326.12	326.99	328.48	327.08	328.98	328.87	327.24	324.54	327.64	324.17	328.09	327.06	327.07	330.44	328.01	327.96	326.59	327.24	325.66	326.63	327.83	328.63	326.8	328.34	327.57	326.75	327.12	326.57	327.06	326.91	326.52	327.01	329.28	328.34	327.84	328.56	328.03	323.88	326.29	323.93	324.45	326.84	325.72	323.42	327.85
329.18	327.52	325.98	327.08	329.17	327.88	328.39	327.25	327.97	326.13	325.67	328.2	327.97	329.06	330.35	325.49	329.38	327.36	326.93	329.7	327.94	325.69	329.4	325.41	326.03	326.33	325.2	325.99	323.96	326.74	328.42	326.69	324.92	327.74	326.38	325.25	326.54	328.47	325.17	327.71	329.05	327	328.62	325.64	325.32	324.53	327.54	327.62	328.59	324.51
322.98	326.27	325.53	324.04	327.6	322.92	322.91	323.72	324.08	322.86	325.19	323.97	324.99	323.36	323.44	325.68	325.31	325.78	325.27	322.28	323.63	324.32	325.87	325.01	324.44	324.04	322.07	323.7	323.83	324.77	325.44	324.32	324.81	323.82	325.59	322.75	325.05	322.85	321.79	325.84	325.03	324.36	324.08	326.12	325.63	326.4	323.28	325.05	324.66	322.9
316.06	314.04	312.6	315.51	313.64	314.87	314.23	312.75	313.63	315.35	314.02	313.99	315.47	315.38	316.53	314.51	314.13	314.82	315.35	314.37	317.11	314.5	316.47	316.2	314.51	313.88	316.7	313.94	315.94	314.74	314.45	314.33	312.96	312.33	313.49	314.76	314.42	315.54	316.5	314.02	315.75	314.77	314.98	316.09	315.31	313.11	315.79	315.19	314.56	314.29
326.12	329.61	327.11	331.06	329.54	329.46	330.6	328.34	327.51	327.77	328.24	327.02	328.02	329.8	328.87	327.65	328.85	329.3	327.37	326.55	328.62	328.33	329.97	330.59	328.85	327.54	327.75	326.89	328.11	329.71	329.98	328.68	327.57	327.69	326.08	329.15	329.57	327.98	327.43	330.1	329.17	329.39	326.05	329.12	327.03	327.5	329.12	328.99	326.18	328.76
305.06	303.56	306.69	306.09	302.07	304.49	304.3	304.19	303.59	302.22	304.65	303.5	306.08	303.35	304.68	303.64	302.97	301.83	303.46	304.62	306.09	303.84	306.85	303.61	302.94	302.97	307.05	306	303.7	303.39	303.69	306.81	305.33	306.27	306.71	305.55	305.2	304.19	303.55	303.95	303.04	303.98	307.46	305.51	303.2	305.17	303.86	304.75	305.34	303.46
311.62	312.27	312.24	312.66	312.58	310.95	314.53	311.73	313.26	312.47	313.22	316.03	314.4	312.63	311.92	313.21	312.15	314.14	311.44	311.05	312.27	312.31	312.87	312.64	313.66	313.01	314.16	313.46	314.22	313.16	311.8	313.69	313.06	313.64	312.82	314.75	314.09	314.5	311.96	309.43	315.23	313.58	313.55	315.41	310.35	313	313.28	311.74	313.35	313.75
303.89	303.14	304.97	304.3	302.75	301.86	304.83	304	301.33	303.86	304.46	302.61	303.1	303.81	303.3	301.46	303.74	303.32	302.69	303.62	304.04	301.78	303.17	302.27	302.31	303.47	301.07	303.05	303.32	302.66	302.98	302.25	301.53	303.5	303.56	305.41	304.43	305.52	301.88	302.49	303.45	301.86	302.53	302.89	301.68	302.38	301.47	305.66	301.01	302.52
298.94	299.68	300.35	298.84	304.59	302.05	300.2	301.45	299.69	300.47	300.85	299.62	297.86	301.11	298.52	300.9	300.18	299.2	298.84	302.06	300.47	298.95	299.35	300.41	300.32	300.68	298.32	300.79	300.75	299.61	300.33	301.92	298.84	300.17	298.98	301.44	300.97	301.16	301.75	301.73	298	302	300.5	302.76	300.15	299.51	299.51	298.79	298.83	299.32
317.93	313.24	316.12	317.52	315.54	315.35	317.79	314.85	319.95	317.71	317.22	317.72	315.28	317.93	316.26	315.84	317.07	316.51	315.71	316.36	316.4	316.07	315.44	314.27	319.81	315.29	317.42	317.89	315.7	316.9	316.36	317.21	314.16	316.35	317.51	318.73	316.65	316.91	315.99	318.7	316.1	317.64	317.64	317.39	316.02	317.42	314.41	320.05	318.02	316.16
307.77	307.78	303.73	306.16	303.35	305.25	306.92	304.5	303.65	306.52	309.05	307.57	307.6	307.05	305.38	307.86	306.83	306.04	308.92	307.34	304.16	304.79	304.1	308.2	307.02	306.67	306.14	306.87	307.12	307.72	304.09	304.86	305.34	308.97	305.14	306.9	306.92	306.74	307.52	306.35	306.71	308.11	307.47	306.92	308.06	304.7	308.7	304.73	307.71	305.04
315.3	313.39	315.09	313.12	312.02	313.66	312.98	316.48	315.07	315.61	317.11	314.66	313.67	313.5	315.67	315.24	314.6	315.11	316.76	315.69	312.16	316.96	315.1	316.43	315.88	314.62	313.94	315.29	315.04	312.87	315.71	315.68	319.11	315.89	316.25	313.62	317.58	314.7	313.23	312.24	317.01	313.01	312.1	315.58	314.5	313.14	315.69	316.7	316.75	313.81
306.91	304.45	306.21	305.91	305.1	305.43	307.81	304.52	307.67	307.2	306.11	307.69	306.26	307.13	307.81	306.65	307.95	307.45	306.46	306.52	304.48	306.95	308.01	306.04	309.37	305.22	305.52	307.39	307.88	307.99	305.99	306.71	306.45	308.11	304.87	303.24	309.06	306.08	305.66	305.33	306.93	307.41	307.24	305.85	304.95	304.7	308.58	304.52	305.81	303.95
309.12	307.78	310.17	308.72	307.54	304.65	310.12	308.37	308.92	310.03	306.66	309.88	307.94	309.77	308.42	307.2	310.16	308.19	308.33	309.17	307.99	308	308.92	309.16	306.61	307.57	309.72	308.82	310.64	309.02	307.03	310.02	307.61	310.48	308	309.34	309.72	306.62	309.29	309.71	310.04	309.12	308.6	308.7	307.2	307.32	307.53	309.96	309.08	307.57
295.26	295.22	292.17	294.08	292.67	295.51	294.44	293.6	295.28	297.91	294.53	296.11	293.86	293.13	295.87	294.2	293.43	293.6	295.39	294.92	293.85	296.14	294.89	294.74	295.44	294.37	293.86	295.16	292.72	295.83	294.66	294.29	295.28	297.14	294.68	297.79	293.92	296.43	295.98	294.32	295.67	294.89	298.6	294.49	295.74	294.86	297.11	296.15	295.37	293.06
304.36	302.61	302.35	304.55	303.76	303.78	302.41	304.44	304.55	301.73	303.38	304.55	302.4	304.58	302.24	302.02	301.19	303.24	302.51	304.12	303.44	301.8	303.24	302.91	302.07	303.52	302.73	301.5	302.89	302.51	302.07	301.97	304.6	302.06	304.34	303.5	304.01	301.43	299.98	303.55	302.7	303.58	302.75	300.52	302.41	300.75	300.91	302.86	303.24	300.34
313.59	314.55	314.29	315.24	315.64	315.54	317.05	315.19	314.4	313.25	316.01	313.34	312.62	312.95	316.34	314.51	314.42	316.07	315.13	313.92	312.57	314.53	312.96	312.51	315.57	315.5	314.29	313.44	312.49	316.13	313.68	313.16	313.63	313.48	311.48	315.95	315.98	312.89	312.37	315.56	314.74	318.06	314.11	313.6	314.48	312.08	311.8	315.46	315.25	312.38
313.67	316.63	314.37	314.49	315.4	316.92	311.67	315.85	315.41	318.27	314.6	315.42	316.18	315	311.59	317.53	315.71	315.13	312.25	317.5	315.29	313.59	312.99	315.08	313.27	314.71	315.69	313.37	315.22	314.48	314.14	315.02	316.71	316.59	316.01	317.95	315.17	315.88	314.02	315.4	315.26	312.65	317.13	315.25	315.66	315.01	315.67	315.77	313.1	315.54
316.77	315.51	315.96	315.34	315.5	317.56	315.39	317.71	315.3	314.77	315.48	317.67	318.18	316.52	315.62	314.95	316.74	317.24	315.99	313.97	316.73	316.43	315.45	315.91	313.75	314.07	314.95	314.83	313.83	315.38	316.76	312.9	316.83	315.58	317.72	315.38	315.02	315.99	315.59	318.08	317.76	317.94	317.35	312.97	316.45	314.9	315.37	315.32	316.55	314.92
311.16	315.38	316.43	318.28	314.71	315.88	316.26	314.88	315.18	315.8	315.58	315.51	314.98	318.36	315.22	315.21	315.38	317.71	314.89	315.67	315.39	315.37	315.39	316	317.11	316.6	317.56	315.42	316.05	315.71	315.79	317.46	316.65	316.61	314.15	314.84	313.72	318.14	314.18	314.76	315.24	316.67	315.16	316.26	318.73	315.71	315.71	314.67	316.22	315.7
306.6	303.92	302.08	302.43	305.6	303.84	304.61	302.57	305.71	302.83	305.16	301.97	303.47	305.48	307.23	306.12	301.55	304.18	305.58	304.14	303.06	305.47	306.16	305.29	303.02	304.98	304.36	303.93	303.57	303.45	303.98	305.54	306.36	304.34	305.43	306.49	301.21	303.74	305.06	305.59	305.3	306.19	302.25	305.67	304.74	301.46	304.26	301.94	302.8	305.24
303.19	302.15	303.08	302.45	302.07	302.06	301.28	300.97	303.29	302.07	299.31	304.34	304.22	301.9	301.86	304.39	301.99	302.07	302.17	303.77	303.84	304.21	299.64	301.59	304.03	302.2	303.51	301.26	303.36	298.92	301.66	303.21	300.72	304.83	304.35	301.42	300.9	300.98	303.84	302.35	302.28	303.49	303.44	302.72	301.01	301.25	302.96	301.84	303.5	301.35
302.64	305.27	305.4	303.15	306.28	304.06	306.38	307.44	304.31	305	304.38	306.94	305.45	306.65	305.54	305.91	305.53	304.12	305.35	304.83	305.61	305.2	307.33	307.83	304.33	304.77	304.51	306.34	303.56	306.71	305.43	304.76	305.26	306.05	306.94	304.08	303.66	307.78	306.71	305.71	306.32	304.35	305.73	305.15	303.51	301.96	304.02	302.72	304.94	303.21
294.43	296.73	295.71	295.04	295.44	292.07	294.04	297.81	294.62	294.61	294.87	293.16	294.79	296.42	294.35	295.29	296.63	294.99	294.9	295.29	294.49	293.83	295.74	297.34	294.77	296.53	298.16	294.61	295.48	295.02	295.83	294.61	297.15	296.9	294.64	296.48	295.53	292.56	292.89	297.62	293.75	294.82	294.87	293.8	294.01	297.34	294.46	294.64	295.46	292.7
313.54	313.52	313.65	312.1	313.77	313.12	315.43	310.52	316.48	312.81	310.89	313.38	313.63	314.18	312.13	312.95	310.41	310.8	312.17	315.03	312.64	316.45	311.32	315.38	312.89	312.62	314.43	313.24	312.5	315.2	313.05	315.07	313.9	313.2	315.4	313.38	312.85	315.04	312.22	313.87	313.73	312.42	314.82	313.16	313.01	312.45	313.19	312.68	313.49	314.25
317.05	315.42	314.27	314.38	314.24	316.59	314.05	313.41	316	315.55	314.12	317.07	315.19	315.19	314.12	313.81	316.68	314.76	314.48	313.44	314.76	316.57	316.62	317.57	314.09	313.06	313.25	314.03	313.78	313.2	314.73	316.91	315.96	313.76	315.35	314.93	316.84	316.68	314.11	314.8	314.96	314.94	312.37	313.4	315.52	313.57	314.92	315.42	314.02	314.11
296.01	298.05	297.15	297.7	298.59	296.81	298.03	296.53	296.61	296.51	293.98	298.42	297.67	295.2	297.65	295.07	296.81	296.43	294.57	296.15	300.28	301.17	295.54	297.12	296.87	299.17	297.72	298.83	297.48	295.78	295.65	296.12	296.71	298.37	298.66	297.92	295.94	296.8	298.61	297.24	296.68	295.73	299.49	297.88	297.12	295.01	293.39	297.51	296.72	298.14
314.92	315.92	316.69	313.75	316.6	314.41	314.47	315.5	314.94	313.55	314.28	315.88	313.65	311.94	315.1	314.54	315.05	312.92	313.57	316.35	315.19	317.39	316.08	314.96	314.43	312.85	314.66	317.31	315.41	312.82	313.15	316.59	314.2	314.96	314.33	313.27	315.51	313.86	315.08	314.07	312.74	312.7	316.72	313.92	313.62	313.87	314.92	317.44	316.99	313.1
305.65	303.77	306.15	308.58	303.45	304.83	307.71	305.45	304.93	305.21	307.88	306.36	304.02	305.67	303.16	307.86	305.43	305.36	304.45	306.4	307.49	309.2	304.17	306.08	303.8	302.6	306.98	303.96	307.38	304.5	307.3	304.28	307.51	305.4	304.85	306.12	306.7	305.89	305.44	305	306.31	305.91	306.37	307.48	305.86	304.06	303.17	308.33	305.46	306.33
310.07	310.64	311.54	311.83	312.7	311.13	311.85	311.54	311.94	311.66	309.2	312.67	312.02	309.77	313.61	311.79	310.5	311.63	310.84	309.28	310.11	309.12	312.91	312.46	312.66	311.82	309.55	310.88	311.06	308.93	310.77	308.51	310.49	309.04	310.21	310.14	310.96	311.46	309.66	312.45	314.13	313.73	309.85	310.86	312.37	310.77	313.54	311.73	310.41	311.66
304.94	300.48	304.42	304.91	302.75	301.37	300.63	301.43	305.68	302.05	301.71	303.48	306.2	305.49	301.53	303.47	303.26	303.56	304.33	304.35	304.25	303.35	303.94	305.95	301.4	301.52	304.63	302.5	302	304.06	304.37	303.96	302.9	305.95	303.08	301.91	302.83	302.78	304.19	302.95	304.24	299.92	305.09	303.1	299.57	301.25	300.38	306.23	303.69	304.3
293.25	296.5	296.06	293.26	295.33	294.89	296.26	294.28	295.33	296.54	293.44	294.13	297.4	292.05	293.52	295.12	295.22	294.61	294.25	296.55	295.74	296.19	293.36	297.21	294.14	297.81	294.81	294.17	293.03	294.48	297.46	295.04	295.14	294.11	296.45	294.46	294.57	293.63	294.39	295.67	294.99	295.16	295.62	294.21	293.28	293.65	295.81	295.92	293.64	295.36
303.03	305.15	301.3	302.48	303.81	302.85	302.55	306.15	302.68	304.62	302.35	303.38	304.58	303.67	303.99	300.14	305.86	302.08	305.08	300.37	302.04	303.78	304.39	305.15	301.93	304.13	302.1	303.95	304.89	303.31	306.04	305.68	305.95	303.29	304.41	304.33	303.04	304.74	303.39	301.68	300.59	300.57	302.04	301.76	300.78	304.81	301.47	305.31	303.08	305.55
307.8	306.12	304.68	306.54	308.86	307.79	304.98	308.47	307.13	304.44	306.89	307.16	304.31	306.67	305.39	307.09	307.15	309.31	304.85	304.84	307.7	304.38	307.2	305.09	304.31	306.9	308.03	305.72	303.27	305.8	306.7	309.71	303.93	305.99	305.82	307.85	306.85	308.38	307.06	305.08	308.35	305.61	307.55	307.78	307.46	307.79	308.45	307.39	307.56	307.65
302.74	301.43	300.71	298.9	300.69	299.9	300.6	300.72	299.28	299.16	298.55	299.98	300.59	300.88	301.95	299.46	297.12	302.22	299.88	302.54	300.25	298.17	297.42	298.54	297.9	302.66	300.83	301.21	298.03	298.65	299.74	298.42	297.82	300.53	298.37	300.77	303.34	300.2	299.34	300.66	300	298	299.76	300.31	302	299.32	299.26	300.69	300.25	298.41
299.33	300.76	301.92	302.06	298.11	302.71	300.72	299.66	300.93	299.36	298.51	300.82	301.02	299.02	296.75	300.92	298.59	299.12	301.26	299.35	299.92	300.01	300.75	298.48	301.55	300.44	299.88	299.59	299.65	299.33	299.95	300.2	298.06	299.92	297.51	300.82	303.37	300.96	300.07	299.64	300.92	299.97	300.9	301.26	301.64	297.72	301.1	300.46	301.16	302.36
315.04	314.34	314.59	313.93	316.47	314.14	315.79	314.88	312.78	318.05	313.97	315.46	314.63	314.98	314.28	315.54	314.57	312.6	314.87	317.04	315.85	314.79	312.19	312.3	316.08	314.18	318.64	315.46	316.04	312.07	314.42	316.49	315.49	314.22	313.93	313.44	313.75	312.14	312.58	314.64	316.56	317.23	315.75	315.09	314.71	315.22	315.73	313.76	314.79	317.73
294.38	294.37	293.19	293.79	293.82	293.33	293.13	296.45	295.09	292.7	293.21	295.74	294.78	294.63	296.24	294.07	294.08	294.45	293.55	292.35	293.3	294.35	294.98	295.68	294.74	294.95	293.79	293.37	293.82	293.25	293.15	296.67	294.22	294.73	295.77	294.13	294.67	295.25	295.24	296.01	293.27	294.02	296.18	295.1	293.71	296.07	297.51	296.42	292.86	296
316.05	316.51	315.93	314.45	315.42	313.45	315.2	314.7	314.92	316.91	314.19	315.79	314.35	316.94	313.6	315.19	314.92	315.88	314.43	316.52	314.29	317.33	312.39	313	313.9	315.92	313.11	315.35	316.07	314.77	314.17	312.57	317.57	314.25	315.95	315.25	312.08	313.55	315.24	315.63	312.73	316.05	315.23	313.57	317.23	313.72	315.83	313.48	312.69	313.61
311.57	312.88	314	313.31	314.63	317.79	313.21	312.56	314.23	314.97	312.82	313.48	314.78	314.56	312.23	314.08	314.81	314.15	315.34	314.91	313.27	314.41	315.23	315.43	313.79	314.28	313.61	316.46	314.3	315.13	315.39	315.17	313.87	314.73	312.77	313.49	313.99	313.48	312.97	312.11	312.85	312.86	314.93	315.35	317.48	314.69	313.94	314.68	313.83	314.65
314.14	319.38	316.15	318.81	317.32	318.94	316.74	318.79	317.46	317.41	316.73	318.44	315.45	316.3	315.7	314.63	318.59	315.53	317.15	317.38	319.12	315.37	313.21	319.52	317.29	316.71	318.26	316.64	317.77	318.93	318.78	318.5	316.74	316.33	317.96	317.74	316.35	317.82	320.01	317.21	318.1	315.02	315.03	316.77	318.04	316.81	317.58	319.14	316.77	317.31
328.94	327.74	327.34	326.25	327.95	328.2	326.7	326.39	329.4	326.56	327.25	327.42	328.49	326.96	328.68	328.27	329.52	328.42	327.48	327.6	329.66	330.79	326.39	326.18	327.03	327.55	329.64	327.42	324.78	329.08	330.2	328.66	326.26	329.54	328.87	327	326.96	327.94	326.09	325.11	327.75	324.73	327.71	328.13	326	328.46	328.01	326.98	328.84	328.25
325.5	326.7	324.18	327.86	328.49	326.32	325.33	327.07	325.2	325.52	325.9	329.36	327.14	329.97	326.46	325.46	327.06	327.82	328.14	328.22	325.61	325.86	326.98	327.15	329.88	330.25	325.82	326.38	324.82	327.17	328.6	327.23	327.58	327.06	328.91	324.61	328.19	329.93	329.21	329.02	327.4	325.92	327.85	327.43	327.54	327.95	326.47	329.03	331.13	325.05
292.55	294.45	293.19	292.79	293.15	296.24	295.31	295.26	293.95	294.01	295.08	291.82	294.58	292.51	295.37	293.77	291.75	293.48	293.23	292.22	292.94	294.69	294.84	294.66	295.01	296.52	294.37	294.42	293.59	294.53	292.69	292.76	295.45	293.95	294.67	292.19	292.98	291.78	292.22	293.65	294.47	294.65	292.12	295.02	294.23	295.29	294.49	293.42	294.78	292.37
300.79	303.24	301.75	306.58	301.58	305.5	302.63	303.24	302.56	304.2	302.84	303.39	304.44	306.36	302.05	302.29	301.52	303.91	304.57	304.02	304.73	303.7	304.19	305.55	300.9	301.88	303.46	303.26	302.43	303.73	303.1	304.16	301.91	306.26	304.97	301.64	305.46	304.2	304.88	301.41	304.76	304.14	300.9	304	305.49	302.41	306.68	302.67	302.8	303.35
304.25	302.14	303.3	304.5	304.85	303.07	305.02	307.03	303.49	302.18	303.75	301.3	304.68	303.52	302.11	303.74	303.12	305.07	303.13	302.95	307.2	302.73	303.58	306.88	303.05	304.11	305.68	302.14	304.49	304.8	305.51	303.71	303.83	307.76	304.49	305.23	304.08	305.53	305.71	301.73	301.92	306.57	302.49	304.71	305.98	305.39	304.42	304.9	304.33	305.31
306.75	306.19	308.7	309.36	306.88	305.47	303.36	306.44	306.98	308.37	305.09	303.94	308.77	304.76	304.81	306.97	308.53	306.27	306.3	306.69	307.02	310.01	308.48	306.82	307.27	307.73	308.48	308.04	307.54	306.12	307.55	306.01	305.49	308.08	307.5	304.51	305.83	305.88	306.46	305.65	308.52	306.14	305.88	305.8	306.18	307.24	308.33	307.18	306.02	307.82
309.83	310.43	309.3	313.53	312.24	310.61	313.9	310.77	311.36	311.15	312.21	312.97	312.99	309.19	312.61	311.69	312.63	311.62	311.1	312.86	312.03	311.92	312.78	311.06	311.88	312.36	311.96	312.11	309.58	310.87	311.88	313.99	314.12	311.1	311.19	312.35	311.88	312.42	312.84	313.02	312.5	310.02	312.26	309.06	314.14	311.02	312.19	313.77	312.43	311.54
304.57	305.32	304.19	302.84	304.04	305.01	302.42	302.99	305.32	304.83	304.62	305.54	308.58	305.06	304.18	305.11	306.06	301.61	303.85	302.9	305.69	304.67	304.04	304.91	303.05	305.93	304.48	302.18	304.13	303.3	304.78	304.86	304.44	302.47	304.65	305.25	303	305.45	305.94	302.67	304.26	306.8	301.44	304.9	304.05	304.37	304.75	307.04	305.42	305.72
308.14	307.29	306.9	303.65	304.46	306.08	305.19	307.39	306.74	305.37	305.85	305.56	305.13	306.27	306.26	307.5	306.18	303.83	306.23	303.77	307.1	306.08	305.65	306.61	305.34	306.18	306.71	308.16	304.35	304.62	305.52	303.6	305.38	305.97	306.18	307.42	306.31	305.33	305.32	304.82	307.19	306.31	304.45	306.17	306.74	306.32	307.26	307.6	304.63	306.33
304.76	305.1	305.86	307.64	306.05	304.83	306.6	303.77	304.44	308.06	309.34	305.19	307.71	304.83	307.75	306.14	305.78	306.03	306.91	305	307.14	306	306.44	306.15	305	307.52	304.27	306.94	303.14	306.68	307.31	307.88	306.72	306.38	306.02	308.05	304.68	307.88	306.92	307.03	307.29	305.25	307.91	307.63	308.71	305.78	307.72	307.89	304.66	305.01
325.9	323.83	322.34	324.96	323.01	326.3	325.75	323.81	322.45	323.3	324.98	326.78	330.38	325.44	324.55	324.39	323.85	324.08	323.36	324.59	323.72	326.04	322.11	326.02	325.66	322.92	324.12	323.95	323.72	325.74	325.09	323.07	323.23	325.8	326.18	326.83	325.73	325.97	325.32	325.16	325.2	325.43	325.09	324.71	321.42	322.73	324.57	323.17	323.68	323.04
313.77	315.64	314.31	314.42	315.06	312.01	313.53	312.7	315.49	314.64	313.93	314.47	312.85	312.72	313.27	311.74	316	314.85	313.21	312.14	312.16	312.78	308.62	312.66	313.09	313.86	316.05	312.64	314.48	314.16	313.5	310.41	313.22	313.82	314.32	313.16	313.63	314.77	316.89	316.14	316.5	311.52	313.31	314.43	312.02	311.88	313.32	314.93	311.81	315.21
310.18	312.91	312.7	311.28	311.4	311.22	313.18	310.33	314.41	311.02	311.29	310.91	313.95	309.92	308.13	312.27	308.96	312.61	309.42	310.46	311.14	311.68	310.32	311.71	311.47	311.18	310.22	310.85	312.58	311.79	310.08	313.97	310.4	313.61	312.5	310.41	313.93	312.07	312.21	313.24	307.87	311.58	311.11	313.55	311.65	310.79	311.07	312.71	311.12	309.57
300.48	302.89	301.77	301.67	299.61	301.83	302.77	302.37	302.31	301.08	304.88	302.58	303.66	303.54	301.73	301.74	303.55	300.78	302.05	302.59	303.21	301.75	305.76	303.48	302.81	303.29	302	301.1	303.54	303.9	300.73	301.86	302.91	300.9	303.36	300.42	302.77	301.07	302	300.87	302	303.66	302.23	303.53	301.35	299.67	304.08	300.8	302.67	303.36
305.21	308.48	306.67	309.46	309.3	306.83	305.22	307.69	308.07	307.04	309.84	305.72	308.19	307.55	309.21	304.6	309.89	308.26	307.39	305.22	307.32	306.47	305.83	307.7	307.14	305.93	306.3	306.77	308.45	309.26	306.8	307.97	305.45	307.02	307.92	306.61	308.56	309.78	304.87	307.59	305.3	306.99	309.27	306.46	309.67	307	305.36	307.52	309.05	304.43
301.88	301.83	300.55	305.77	301.46	302.54	301.09	304.1	303.82	303.53	303.43	301.79	303.09	304.24	304.52	302.2	304.45	303.4	300.51	298.9	303.29	300.23	299.59	300.97	302.66	303.27	302.09	302.22	305.41	302.09	302.04	302.28	304.72	301.25	301.58	301.82	303.23	301.68	301.65	303.52	301.22	301.87	300.35	302.5	301.84	303.4	302.47	303.68	300.46	302.71
318.29	319.23	319.19	318.95	319.57	318.91	319.16	320.34	318.56	320.91	318.34	318.52	322.46	318.91	320.35	321.17	317.9	317.04	318.67	316.32	319.23	318.56	320.52	319.89	319.06	319.81	318.08	318.65	321.15	318.53	319.97	319.94	320.28	317.74	319.76	318.77	319.19	318.69	320.63	318.93	319.32	318.67	317.69	318.19	319.14	318.16	319.79	318.62	318.09	318.34
327.02	326.96	328.77	327.12	330.43	326.41	325.72	324.35	324.9	327.81	327.17	325.54	325.78	327.23	324.52	325.02	327.36	325.85	324.19	326.71	326.34	326.43	326.1	326.63	326.06	326.82	327.55	325.27	326.56	328.16	327.56	326.75	325.2	326.34	326.6	327.26	325.37	327.36	326.03	326.74	326.95	327.69	326.59	327.4	327.71	327.3	325.08	328.23	328.02	327.28
302.99	305.04	302.09	305.16	303.16	304.18	301.02	303.72	300.81	304.06	303.96	303.81	302.7	304.03	306.38	305.73	304.53	300.44	301.35	303.84	304.39	302.14	302.45	303.93	305.24	303.36	302.91	303.13	303.65	303.51	303.16	303.99	303.18	302.84	304.03	303.17	305.63	301.9	303.16	305.64	304.67	302.34	305.24	301.57	300.05	301.43	303.7	304.49	305.51	301.25
300.87	299.15	302.13	296.04	299.86	298.59	299.69	301.14	299.92	299.37	298.22	300.56	299.51	298.88	300.48	302.01	299.06	301.07	296.98	297.71	301.28	299.16	299.74	299.33	297.96	298.56	299.69	297.37	300.44	300.77	299.9	299.69	299.86	300.45	299.58	300.53	300.96	298.76	300.34	299.81	299.41	298.19	299.18	298.75	297.66	302.77	298.73	299.72	302.67	299.76
297.71	295	295.08	295.61	294.67	294.69	297.5	296.47	296.47	295.11	294.95	295.37	295.27	293.91	293.15	295.63	294.16	291.97	295.7	293.46	295.11	294.94	296.13	293.64	290.73	294.29	296.19	294.5	296.51	294.2	292.26	294.24	295.4	292.77	294.67	295.69	293.05	296.59	296.03	294.02	295.65	296.8	293.18	293.02	295.44	291.9	294.99	295.45	295.51	296.02
318.68	319.09	321.61	317.31	318.96	318.91	318.98	318.69	316.79	320.28	319.41	315.66	320.04	315.25	319.49	317.67	319.32	318.24	320.07	320.32	321.11	318	318.69	320.37	315.91	319.85	317.28	318.59	318.1	319.57	319.87	317.48	320.25	319.78	317.62	320.2	319.45	317.34	318.67	320.3	320.36	321.35	320.09	317.06	319.62	319.41	318.22	317.8	318.91	317.72
315.23	314.16	311.39	312.84	313.29	312.8	312.76	312.27	314.63	314.28	311.89	311.17	311.22	314.34	312.22	313.06	313.77	313.56	314.89	316.05	314.19	312.57	313.78	314.41	312.65	312.73	314.2	314.52	313.2	314.11	315.52	313.22	311.5	314.97	315.49	314.98	312.69	312.02	314.03	313.25	312.03	313.27	314.88	311.09	313.78	313.78	310.31	312.4	309.76	312.02
329.81	329.7	328.26	329.43	328.35	330.81	328.38	330.41	328.62	329.97	329.37	326.89	328.87	327.83	329.11	327.21	327.34	328.18	327.65	327.47	329.43	327.97	328.2	327.47	330.04	327.22	328.76	331.8	329.77	326.67	329.04	329.1	330.3	327.78	327.77	328.4	329.91	333.44	328.09	325.69	329.68	329.65	329.04	327.22	327.32	327.81	329.11	329.95	328.58	329.77
295.76	295.01	296.74	294.95	296.16	293.52	295.18	295.38	295.78	292.98	294.11	294.69	294.79	295.93	292.05	297.04	293.34	293.47	295.17	295.99	293.73	293.05	295.28	294.53	296.63	294.15	294.98	294.2	296.84	293.93	296.24	293.14	294.71	296.82	295.01	294.92	295.96	294.85	294.48	295.5	291.27	295.19	295.2	296.17	295.55	293.66	296.13	293.98	294.38	294.31
303.77	301.68	303.17	301.78	304.23	301.93	303.17	303.57	301.05	301.11	303.84	302.9	304.74	303.14	302.75	301.84	302.64	302.76	302.61	301.01	303.74	304.35	304.94	303.78	301.19	302.5	303.01	301.93	303.2	303.98	301.77	301.86	305.59	302.43	303.73	304.67	305.76	303.29	304.05	302.93	306.74	301.16	300.9	303.79	302.86	300.57	302.17	305.6	302.54	303.75
304.9	307.76	305.44	306.27	306.7	306.25	302.76	307.03	309.55	307.16	305.04	307.95	305.43	304.87	306.59	306.55	305.88	307.03	308.17	306.33	308.44	308.57	305.97	305.94	305.67	304.73	305.03	306.28	306.14	306.86	305.35	306.57	304.91	304.72	306.34	310.05	305.4	307.06	303.98	308.28	306.27	304.11	305.97	306.83	306.68	303.73	307.41	304.96	305.99	304.35
309.61	311.1	311.55	309.49	308.73	310.52	310.91	311.59	309.54	312.17	309.04	309.95	309.93	309.85	309.78	308.29	312.18	308.13	308.66	310.51	310.99	313.14	310.36	311.98	309.2	309.06	311.31	311.17	310	310.97	310.2	311.04	313.64	309.01	308.54	307.61	312.88	310.17	307.96	309.62	311.25	312.44	309.92	309.66	310.7	310.72	309.87	310.9	309.31	310.93
302.53	299.54	300.23	298.92	297.36	300.42	300.41	298.31	298.55	298.7	299.17	301.48	300.24	297.18	300.86	300.74	302.24	297.98	300.05	301.31	298.03	298.26	298.55	298.62	300.62	299.93	297.57	299.68	299.55	299.97	299.92	303.07	301.44	300.45	297.46	301.55	299.68	300.75	301.46	299.73	301.14	300.67	297.76	298.9	301.8	302.81	298.57	301.61	301.36	300.02
312.37	315.36	316.46	318.68	316.15	315.24	315.13	314.67	314.93	314.05	317.25	315.06	314.46	315.09	314.94	312.98	313.65	313.08	314.76	314.28	314.8	313.69	314.39	311.2	314.01	314.05	315.05	315.71	314.68	314.48	315.39	314.3	315.48	314.42	314.18	314.04	313.06	313.54	314.87	316.35	313.35	314.15	314.98	315.78	313.53	315.11	312.77	314.74	314.92	317.03
302.26	300.23	298.2	300.66	299.68	299.08	299.68	297.65	302.1	297.61	299.7	299.45	301.18	300.08	300.6	297.9	299.59	299.46	303.92	300.74	300.92	298	299.27	299.73	297.97	299.72	299.13	301.85	301.71	300.03	300.14	300.67	299.74	299.47	297.15	301.46	300.45	299.59	300.5	299.43	300.1	299.18	299.38	301.83	297.84	299.76	300.36	300.89	298.96	300.02
310.93	311.45	312.97	308.21	310.11	310.33	311.2	309.04	309.55	306.66	308.55	308.28	310.07	311.79	311.6	308.69	309.35	310.5	310.81	310.25	308.22	308.19	311.49	308.32	309.79	311.22	312.35	309.81	310.88	307.93	309.73	308.92	310.65	309.7	309.47	309.77	310.23	310.15	307.63	310.48	309.47	310.27	309.35	308.56	310.74	309.53	311.66	311.03	310.97	309.03
315.59	313.03	316.33	316.04	314.44	315.72	311.82	313.69	317.15	313.4	317.8	313.22	313.56	313.15	315.8	317.44	316.47	314.22	315.9	313.31	314.02	313.91	314.53	316.75	314.71	315.57	315.13	314	310.23	315.28	315.77	314.22	315.01	313.05	316.51	315.94	314.63	315.3	315.68	311.52	316.28	314.28	315.36	316	316.91	315.2	314.87	315.08	315.61	316.14
304	300.81	306.94	306.33	302.7	306.01	301.78	303.52	302.29	305.93	306.15	303.18	305.64	306.38	304.08	305.53	304.64	306.24	307.38	308.25	306.88	304.16	304.32	306.08	305.87	304.92	305.54	304.79	303.25	305.07	303.98	305.88	305.33	305.41	303.06	307.8	301.28	305.02	303.11	303.12	302.78	304.37	307.94	303.41	304.44	305.03	303.73	305.87	302.69	305.83
324.64	324.32	327.49	323.03	325.84	321.84	324.54	324	325.01	323.86	324.65	326.05	322.49	324.37	325.76	325.4	326.37	325.91	326.02	325.85	324.67	326.02	324.32	323.59	325	323.82	326.51	323.17	321.53	324.09	325.64	324.54	325.8	327.62	325.57	322.9	326.93	323.15	323.97	323.74	323.94	324.68	326.36	324.48	324.67	323.71	322.06	325.71	327.11	324.5
300.52	302.82	303.4	301.92	300.15	301.9	300.85	301.42	299.89	299.61	298.41	300.82	302.82	299.04	301.42	300.1	300.59	301.72	301.55	300.47	300.72	302.78	302.36	300.2	301.61	300.65	300.56	298.4	299.59	300.91	300.76	301.37	301.57	300.8	302.14	302.36	302.05	300.01	301.74	301.07	301.12	302.48	302.05	301.07	302.3	301.76	300.08	301.97	301.72	300.34
326.43	323.35	325.12	323.74	325.42	325	325.55	327.45	326.38	323	325.48	328.47	324.35	323.8	327.94	324.06	325.43	323.75	323.51	326.35	327.62	324.13	325.09	326.22	326.95	325.6	327.76	323.72	325.75	324.09	326.23	327.03	324.43	323.92	323.65	323.95	325.97	324.74	323.81	325.74	323.89	325.88	325.29	325.68	324.65	323.11	324.64	326.52	322.1	324.45
300.5	304.78	302.51	301.72	303.55	302.82	301.68	302.23	304.25	304.48	303.72	303.34	299.46	303.09	304.8	304.26	302.83	304.23	303.51	302.87	301.06	303.8	303.96	302.61	306.23	303.5	303.48	304.82	301.27	302.88	303.39	303.05	302.97	304.35	303.02	302.76	302.47	302.85	302.65	303.34	304.45	304.1	305.47	305.05	303.62	302.63	302.84	301.78	305	306.23
302.29	302.79	304.66	302.11	304.33	302.12	304.28	302.52	302.46	304.93	303.7	300.88	302.91	304.46	302.19	305.62	301.61	299.55	302.98	301.44	302.62	302.49	302.81	303.39	302.39	302.54	305.12	302.49	303.11	302.51	303.55	304.44	302.16	301.9	301.25	303.32	303.71	300.12	302.65	301.33	304.01	305.01	303.6	303.27	303.2	302.82	303.68	303.63	302.09	301.65
315.3	316.2	317.12	315.71	312.55	314.54	316.33	314.57	313.91	316.44	314.71	313.64	316.23	314.38	314.17	313.64	314.78	314.65	313.54	315.28	314.74	313.1	316.23	314.17	313.36	314.03	314.4	314.74	313.64	316.65	316.65	314.66	313.7	315.03	315.87	315.57	313.75	314.72	313.59	314.69	315.33	315.11	314.92	314.1	314.37	315.94	317.38	315.59	313.93	313.58
310.73	310.45	310.98	309.88	310.77	310.73	312.05	309.22	310.71	311.85	312.33	311.95	311.19	310.09	310.27	313.58	310.73	310.83	312.77	311.69	310.59	311.27	307.61	310.3	311.04	310.56	308.22	311.86	309.23	309.91	310.87	309.78	312.8	312.19	309.94	311.1	310.38	311.56	312.04	311.5	309.78	311.98	311.82	309.46	311.6	311.84	310.17	310.44	311.45	311.02
312.94	314.12	315.13	312.87	316.64	315.16	316.12	314.72	315.86	317.79	317.86	317.67	315.92	315.85	318.43	315.99	316.48	316.83	316.89	316.18	313.94	316.01	316.6	316.92	313.29	315.13	316.21	315.31	315.26	316.36	316.76	313.89	318.13	317.52	315.19	317.82	314.97	318.62	314.51	316.02	315.51	316.49	315.16	317.12	316.43	314.94	316.33	317.7	318.44	316.15
318.82	319.74	317.73	320.1	320.4	317.12	318.36	319.4	317.51	318.59	317.66	317.55	317.59	318.66	317.52	320.35	320.45	319.54	317.59	319.04	320.98	319.77	318.8	318.79	318.31	318.38	319.2	319.27	318.03	317.65	317.98	314.95	320.74	315.26	319.39	317.95	317.93	315.48	315.86	319.53	316.13	316.58	319.13	318.32	320.2	320.04	319.16	318.19	317.97	318.7
303.78	305.72	301.99	306.74	305.3	300.95	301.6	303.58	303.73	301	304.38	304.52	303.72	305.07	305.55	302.2	305.64	305.28	304.95	301.22	302.62	303.36	302.43	301.68	304.03	305.68	303.03	303.82	304.29	305.1	304.31	301.06	305.52	304.71	305.47	302.86	304.91	303.36	303.39	304.65	305.14	303.82	304.26	303.76	303.83	305.7	304.59	302.05	305.91	303.36
312.43	314.44	316.25	313.35	315.43	311.34	314.64	311.29	309.82	314.01	314.43	312.25	314.35	313.94	314.68	316.75	314.14	314.2	314.37	313.76	309.87	313.75	312.87	314.1	313.72	314.45	313.85	313.01	312.42	314	312.74	314.55	314	317.62	309.88	311.49	313.72	314.79	312.9	315.44	313.28	314.72	313.89	311.84	315.56	313.41	315.59	315.2	314.29	315.89
316.66	316.56	315.07	316.58	312.9	314.96	315.48	315.86	315.69	315.45	316.2	315.86	320.4	317.51	315.25	315.74	316.45	315.44	314.46	312.46	314.29	313.86	315.72	314.38	316.12	314.31	315.59	313.73	316.15	316.86	317.75	314.27	315.94	315.23	315.93	315.81	317.39	318.56	315.02	315.02	317.1	314.43	315.17	315.09	315.44	319.16	314.36	317.6	314.92	313.76
315.07	316.76	316.75	316.23	317.62	316.79	314.68	315.69	317.03	315.34	315.89	315.69	315.65	314.55	314.66	316.41	314.91	315.28	315.87	314.4	317.6	315.42	316.09	317.24	316.67	316.77	316.01	317.55	315.9	318.14	315.77	316.33	316.36	315.76	314.6	316.06	316.5	315.12	314.1	317.71	317.69	318.14	316.87	317.36	315.65	315.5	315.84	315.08	315.09	316.95
307.01	306.82	305.98	306.11	305.02	302.53	307.13	305.19	307.16	304.64	306.75	304.23	305.1	306.4	303.06	304.8	305.66	307.96	303.02	307.68	303.89	305.84	306.48	304.46	304.47	307.54	306.45	304.05	303.02	307.31	305.91	304.77	307.33	304.36	304.47	302.99	306.12	303.45	305.98	304.31	305.29	306.72	304.94	304.44	305.96	306.23	305.18	307.21	304.43	304.01
329.12	324.98	326.4	326.32	328.03	329.06	326.88	327.11	324.92	326.9	328.84	327.75	325.8	327.85	327.68	326.41	326.65	329.18	328.63	327.28	325.53	327.84	327.18	324.93	325.62	326.69	327.9	325.05	327.65	326.85	328.45	326.53	327.61	326.36	324.06	327.3	328.71	327.52	325.2	327.57	326.17	327.7	328.18	327.66	326.96	325.05	328.36	328.55	326.04	326.52
303.14	303.88	301.73	302.41	303.3	302.91	300.93	301.64	303.29	300.33	299.96	304.2	303.59	302.59	303.14	300.52	302.34	301.15	300.89	302.58	305.06	301.79	304.13	303.31	301.5	302.05	304.06	301.2	302.39	300.22	304.45	302.11	302.18	305	303.75	304.81	302.56	302.68	300.65	300.5	302.56	300.7	306.31	303.58	301.82	302.52	303.39	302.88	305.3	302.58
309.61	308.84	308.45	307.34	307.14	308.23	308.57	309.64	307.46	305.91	310.78	309.98	308.93	308.37	312.22	308.94	308.48	308.75	311.19	309.39	307.42	309.59	306.67	307.64	306.27	309.67	306.14	309.98	309.69	309.53	308.71	307.82	309.05	310.54	309.8	308.81	307.58	308.5	307.86	310.71	308.27	309.51	309.54	309.24	307.8	310.57	306.76	307.38	309.06	309.47
307.15	306.69	305.4	308.02	304.87	304.11	306.24	305.89	306.47	304.5	304.9	307	307.73	307.73	308.58	306.62	305.66	305.19	303.92	307.82	307.2	308.22	308.28	306.69	308.23	304.38	305.7	305.94	307.29	305.58	307.8	306.02	305.25	307.86	304.94	306.76	306.14	304.57	305.03	306.34	306.83	307.69	306.12	305.7	307.33	307.15	306.69	304.67	302.81	306.83
298.08	297.74	294.78	296.06	296.69	295.58	297.08	298.28	297.01	297.59	296.03	296.96	297.02	295.27	297.56	297.34	295	293.69	296.79	296.99	296.17	293.6	297.3	296.81	296.38	296.56	297.05	296.8	296.94	295.37	296.19	299.25	298.1	297.91	297.71	297.96	296.71	296.23	296.08	295.43	295.41	296.71	296.96	296.81	295.58	295.92	298.14	296.93	297.7	297.69
327.22	329.45	328.31	328.15	326.5	327.41	329.82	329	327.05	327.41	328.87	327.28	327.83	326.28	326.79	325.04	329.71	326.92	323.92	324.8	329.06	325.71	327.85	328.27	329.1	327.86	328.08	328.49	329.27	328.06	325.89	330.23	328.75	323.74	327.82	327.63	325.93	326.72	328.86	329.13	329.1	327.71	331.03	328.37	326	328.31	324.55	327.15	327.82	330.33
309.84	311.96	310.62	309.57	309.8	309	309.1	310.42	310.5	310.91	308.96	310.11	309.96	311.48	310.64	310.08	310.35	308.57	310.66	307.75	311.98	310.81	312.01	312.26	311.31	309.21	310.24	312.16	311.2	308.69	309.79	311.14	307.74	307.96	310.83	312.61	313.19	310.41	308.25	308.94	312.86	307.93	311.11	308.06	311.43	311.2	309.57	308.12	311.82	310.85
329.21	327.4	322.81	327.71	327.41	328.03	326.63	325.77	328.48	325.67	325.71	325.47	325.37	327.19	327.88	327.95	326.03	328.73	326.96	325.2	329.09	328.61	327.2	326.35	326.89	326.55	326.87	328.91	327.05	327.51	326.4	325.69	329.04	327.5	326.71	326.64	327.16	326.25	327.46	324.95	326.05	328.32	330.04	327.35	328.04	327.28	326.54	327.42	326.36	326.83
300.77	306.22	300.84	305.59	305.26	304.71	305.56	300.64	304.5	302.27	302.02	303.76	305.41	302.12	303	304.18	300.67	303.89	302.65	304.9	303.56	302.41	302.39	302.75	302	302.28	304.01	303.24	303.23	303.29	303.11	303.41	304.74	302.63	302.49	304.51	301.83	304.36	300.35	303.34	303.32	303.37	301.88	304.6	304.6	303.51	303.73	301.96	303.85	302.5
306.91	304.97	304.24	305.73	305.24	303.89	307.19	307.97	306.44	303.55	306.04	302.79	304.34	304.93	305.34	304.4	303.91	304.96	304.09	305.27	305.62	307.26	305.37	305.33	307.52	304.18	306.04	304.57	304.94	306.44	302.99	305.72	303.37	303.55	307.13	304.86	304	305.25	304.29	307.16	306.76	306.51	307.46	307.86	305.05	305.19	304.96	304.73	304.8	304.83
317.53	314.33	316.8	313.94	315.22	315.53	315.81	314.12	314.27	315.71	316.5	313.98	314.29	316.42	315.16	315.13	316.42	316.04	314.23	314.9	317.28	313.32	316.43	314.6	315.54	314.35	313.04	315.13	316.75	316.12	315.5	311.57	312.99	315.26	314.8	315.71	313.99	316.85	313.42	315.93	315.67	315.37	315.71	315.44	314.18	313.8	315.27	314.88	312.42	315.69
310.46	308.63	308.63	310.83	310.36	308.6	307.71	307.43	308.71	308.21	309.23	308.61	308.44	308.74	305.84	307.62	308.94	310.84	307.1	307.87	309.35	309.02	309.04	310.08	310.58	308.88	308	309.23	307.42	308.48	307.76	308.84	309.23	306.43	308.63	308.85	308.16	308.55	309.5	309.06	306.66	306.04	308.06	309.29	310.81	309.52	309.45	309.44	309.63	309.58
316.94	315.13	315.52	319.91	319.69	318.06	319.61	317.22	315.39	319.02	318.87	315.91	317.12	319.78	318.6	319.39	320.18	319.21	316.71	318.22	320.82	320.35	319.18	318.4	316.06	319.9	318.17	318.5	316.01	315.21	318.06	316.12	316.96	316.38	318.56	320.98	317.66	319.64	318.92	317.35	319.11	318.51	318.17	317.74	319.14	317.17	319.09	318.07	316.68	317.82
329.66	326.52	328.46	327.81	328.49	329.69	326.68	327.15	325.4	326.36	327.17	327.2	327.23	327.93	328.94	329.76	327.14	327.15	325.78	326.44	328.83	327.8	327.35	329.32	326.89	328.26	327.84	327.66	325.94	326.21	329.35	328.43	329.97	327.91	325.07	325.02	327.48	327.75	328.06	329.45	328.96	325.11	328.15	323.96	327.48	325.65	326.97	326.51	325.9	327.18
319.59	317.78	319.72	317.96	319.36	317	317.21	316.63	318.89	317.18	320.56	316.91	316.83	317.91	317.26	317.88	319.03	318.03	319.97	318.97	319.79	318	317.94	318.15	320.46	319.9	317.02	319.32	321.29	314.57	315.41	316.77	317.41	317.88	316.12	320.68	317.06	316.96	318.09	318.17	317.44	318.99	315.89	320.13	318.69	319.25	317.44	318.97	317.62	320.35
306.62	307.5	308.27	305.47	306.9	305.27	306.01	305.08	306.91	306.18	307.85	306.16	307.11	306.93	306.16	307.13	304.84	306.33	305.49	304.35	306.82	306.11	307.32	309.57	305.9	307.86	306.04	307.09	304.7	304.47	307.35	303.88	305.76	307.06	304.55	306.27	306.89	306.37	307.11	305.57	305.48	307.07	306.35	306.74	306.3	306.57	305.12	307.54	304.65	305.56
304.43	304.26	303.44	303.58	302.24	303.15	301.61	304.61	303.02	302.05	303.09	303.58	300.38	304.19	302.38	302.7	303.02	302.76	303.58	303.11	303	302.46	304.99	303.89	303.85	301.56	298.93	303.33	301.95	303.56	302.25	301.63	302.61	303.73	303.09	304.54	301.17	303.36	302.72	302.74	303.32	305.95	304.41	304.23	302.04	303.49	302.91	302.79	303.71	302.18
326.95	326.73	325.36	326.73	322.68	324.08	325.65	324.66	326.43	325.03	322.79	326.41	325.23	324.94	323.23	325.01	324.18	327.86	324.31	325.15	326.18	326.46	322.84	324.82	326.97	324.89	326.03	326.55	325.87	324.47	326.87	326.5	325.18	323.98	322.81	325.25	326.63	328.83	324.75	324.41	327.08	326.25	325.97	328.3	321.56	326.12	325.05	325.7	323.7	325.1
327.59	328.11	331.8	326.31	326.97	330.92	329.63	327.86	329.05	330.03	329.9	325.5	328.93	329.42	328.08	327.85	328.28	329.41	330.66	328.42	329.43	332.14	329.01	329.25	329.05	328.74	328.62	327.8	327.49	329.08	329.64	331.34	329.56	327.9	327.61	328.68	328.34	328.5	327.87	327.11	327.06	328.97	328.66	324.83	328.11	329.73	330.1	328.17	328.21	327.71
308.69	307.39	307.53	305.32	305.8	306.74	304.8	305.96	307.69	304.95	305.82	306.81	306.03	307.43	306.92	307.1	306.22	305.98	307.66	307.19	304.53	306.34	307.67	307.58	306.44	306.13	306.5	306.76	306.59	305.37	305.77	309.62	305.63	305.32	307.16	309.16	305.27	305.76	307.37	305.95	308.45	307.21	306.68	307.18	307.1	306.27	306.96	305.35	308.81	305.55
306.67	303.9	304.07	303.29	303.98	303.85	305.04	304.58	305.06	303.65	306.12	303.28	303.34	303.27	306.1	302.75	306.14	306.3	302.28	304.15	304.58	303.82	302.56	303.77	302.87	305.56	302.22	304.41	306.06	304.68	305.23	305.12	306.27	303.99	305.09	304	305.38	306.7	305.3	303.57	305.14	304.98	303.94	301.37	303.21	305.62	305.3	305.18	301.69	305.11
324.64	324.9	327.7	326.95	324.25	327.01	324.18	324.04	324.3	327.74	323.62	324.23	326.03	326.43	325.65	327.14	323.62	327.56	326.84	325.47	324.72	325.07	322.62	325.99	327.54	325.12	325.83	323.91	323.4	325.9	325.74	325.62	326.27	323.17	325.74	324.03	324.08	322.65	326.82	324.7	325.51	324.97	325.02	321.63	325.99	324.06	325.37	324.9	324.02	325.64
313.09	312.37	310.26	308.62	310.77	310.26	310.07	313.34	309.61	314.06	312.16	311.97	312.01	311.73	311.65	309.59	313.26	311.71	309.62	312.54	314.59	312.51	312.24	313.07	311.14	308.72	311.75	310	311.98	310.82	311.44	309.79	308.07	309.76	313.35	310.97	310.08	312.11	310.59	313.71	310.12	312.33	313.53	311.9	309.47	310.12	310.3	310.31	311.85	308.8
304.94	303.37	304.13	305.92	302.76	301.98	307.21	304.18	302.42	302.98	304.29	303.52	304.03	301.72	302.51	303.77	304.97	302.36	305.53	303.34	307.77	304.54	304.83	302.03	300.98	304.1	303.91	306.44	303.07	305.03	303.7	304.98	302.66	303.28	305.1	302.99	304.21	304.26	305.52	302.72	301.91	300.92	306.19	304.44	303.34	304.45	302.59	303.9	303.41	304.09
303.59	305.22	306.04	304.98	305.55	303.49	307.21	306.26	306.13	305.34	303.47	305.12	304.08	306.22	304.39	303.25	304.83	303.06	305.11	304.62	304.68	303.95	304.96	302.95	302.11	306.36	305.18	303.96	306.18	303.47	305.64	302.18	303.81	304.5	303.98	305.25	303.72	304.33	302.81	305.32	304.03	303.64	304.69	305.21	306.33	304.4	304.52	303.47	302.76	303.44
315.06	312	313.14	312.42	312.16	312.79	315.9	312.8	311.26	313.58	313.56	312.22	314.11	311.03	312.17	311.41	313.38	312.02	314.14	313.83	314.68	312.05	314.61	313.79	312.01	313.13	314.04	311.44	312.89	313.04	312.65	313.4	314.66	314.1	312.43	310.09	312.9	313.76	313.87	313.69	312.53	312.53	311.49	312.76	311.99	312	311.39	311.75	310.38	313.96
299.6	301.3	300.94	300.48	301.06	297.69	301.89	300.39	301.69	300.94	300.23	300.56	302.18	300.16	300.17	300.42	304.3	300.78	299.44	299.58	298.49	299.27	299.75	302.55	302.19	299.66	301.31	302.21	300.5	302.31	301.31	301.52	300.89	302.04	301.72	301.62	301.34	303.24	297.69	301.92	299.42	301.91	301.57	300.37	300.75	299.88	301.89	301.31	299.39	303.6
312.08	312.55	314.11	313.09	310.62	311.88	312.6	314.97	312.32	313	315.21	313.22	311.33	312.34	312.49	312.62	313.5	310.07	312.39	313.04	314.57	314.66	312.16	314.58	312.69	312.59	316.33	313.82	314.5	313.71	313.29	312.46	309.64	312.66	314.03	312.79	312.46	314	310.43	314.95	316.33	314.44	313	312.48	313.88	314.87	311.14	312.2	312.19	311.56
307.58	307.15	308.96	304.68	305.65	305.56	307.52	307.31	307.83	307.21	305.7	309.19	308.85	303.6	309.04	307.84	306.58	309.26	306.02	309.35	309.95	308.96	307.93	307.65	308.1	307.01	307.77	307.14	309.26	307.35	307.06	304.85	306.33	306.47	307.45	305.32	306.7	306.94	310.1	307.51	306.04	308.72	307.12	308.44	307.82	305.72	309.05	307.82	307.04	308.2
305.44	306.38	302.79	306.04	306.69	305.66	308.24	305.36	307.7	305.38	308.35	304.57	304.93	306.65	306.16	306.39	305.89	304.32	304.47	303.54	305.29	305.72	307.44	304.98	304.9	305.92	305.28	308.74	303.43	306.87	303.14	306.35	305.06	307.66	305.43	304.4	305.4	306.36	307.07	307.55	303.92	303.37	305.8	303.35	306.52	304.07	306.68	305.41	307.93	305.26
305.59	302.22	305.37	303.71	304.04	303.1	305.23	302.98	305.68	303.32	306.5	304.17	306.75	305.41	304.35	302.53	304.36	304.46	305.76	306.22	302.67	305.21	303.07	303.1	304.31	303.81	303.99	305.29	303.95	303.77	303.96	304.22	306.63	303.69	304.37	304.65	302.94	303.77	304.08	303.39	303.78	303.02	303.51	301.15	303.75	304	304.44	304.36	304.54	302.75
319.24	317.03	318.87	318.45	321.5	318.4	316.86	319.75	320.86	319.91	317.71	315.96	320.59	317.47	320.65	319.17	321	318.69	321.62	318.61	317.58	322.64	320.26	319.44	319.07	317.36	316.75	320.17	319.93	317.97	319.5	317.02	317.43	317.63	316.76	318.59	316.01	317.79	321.75	319.21	317.51	320.28	320.19	320.15	320.8	318.37	320.01	320.24	318.56	314.95
305.5	304.2	303.08	303.72	301.96	303.6	305.17	302.38	303.14	303.19	302.35	302.08	302.09	303.31	303.15	300.52	304.81	300.24	303.43	303.36	303.62	303.65	303.86	303.85	303.44	303.24	304.28	304.34	303.76	302.64	305.71	303.95	305.7	304.52	305.24	301.35	304.92	302.47	304.45	304.25	303.59	302.58	304.61	303.22	301.67	304.02	304.33	304.05	301.8	302.27
304.38	301.32	304.75	301.49	301.25	304.26	305.16	305.19	303.67	305.57	304.5	303.44	303.65	305.47	302.9	303.32	302.25	304.17	304.33	301.14	303.24	301.44	302.08	303.37	302.36	303.61	305.34	304.85	301.78	303.91	304.04	304.25	304.39	301.6	304.69	305.71	304.58	300.7	301.24	303.72	307.25	304.94	302.25	302.6	304.84	306.54	307.22	304.99	302.63	306.07
294.86	293.54	293.77	295.12	292.48	295.37	292.68	294.82	294.83	295.4	293.04	293.31	297.5	293.51	294.7	293.28	295.4	297.08	292.77	296.78	294.46	294.34	295.74	292.16	294.59	295.93	294.32	294.65	294.66	293.44	294.02	292.99	294.27	294.76	292.79	295.08	293.41	293.76	296.84	292.32	295.82	295.23	293.98	295.37	293.56	294.71	294.38	294.12	293.5	294.95
293.08	292.67	292.14	294.47	294.59	292.27	294.45	294.57	292.74	293.85	294.6	293.29	293.33	292.87	294.71	295.3	294.77	293.14	292.35	293.04	294.26	293.08	294.63	291.22	294.93	294.02	293.99	295.56	296.75	293.29	294.08	290.64	295.62	294.68	293.18	295.55	293.73	294.05	292.39	293.9	295.55	296.84	294.52	292.01	291.28	292.94	293.68	293.9	296.81	294.99
305.27	305.34	306.96	306.45	304.81	304.27	305.91	307.29	306.66	306.64	307.25	305.69	306.84	306.56	305.65	307.19	306.48	303.55	304.06	305.29	305.4	307.61	305.49	303.7	306.77	304.65	304.36	304.82	306.88	307.24	305.27	306.99	304.9	307.36	301.86	306.41	306.13	306.56	306.42	304.32	306.98	304.92	307.74	305.7	307.05	305.15	304.96	305.22	309.45	306.26
312.11	310.8	312.15	312.88	312.41	311.44	313.72	313.98	314.17	312.71	313.23	313.58	313.12	312.09	315.99	310.06	315.09	313.86	312.72	313.56	313.94	316.09	313.58	313.07	311.16	311.53	314.34	313.1	312.5	312.86	312.97	312.61	313.81	311.82	310.69	311.55	312.56	314.7	314.09	312.07	313.5	312.08	313.51	313.65	311.53	312.6	310.97	314.74	313.32	312.46
310.06	309.94	310.31	307.23	311.85	312.98	309.88	310.72	311.52	308.14	311.51	309.67	309.53	308.48	311.17	311.57	309.89	308.81	308.55	310.64	311.25	312.29	311.42	311.52	310.46	310.05	310.45	307.46	309.15	309.02	310.41	310.45	309.79	309.68	310.5	309.07	311.71	309.5	308.82	311.32	311.99	309.82	309.46	310.53	311.12	311.34	306.74	308.37	311.06	310.88
312.48	313.36	310.01	312.88	313.95	307.96	311.98	308.8	309.5	311.13	309.87	309.49	312.93	312.63	311.17	312.16	309.99	311.81	308.12	310.05	307.85	311.08	311.5	314.08	310.62	312.93	311.33	310.75	311.55	308.11	309.41	311.79	310.88	310.15	310.14	313.38	309.06	314.26	309.56	310.3	312	310.16	309.17	311.93	307.98	311.46	309.9	309.9	310.57	308.41
303.56	305.39	306.22	305.17	306.98	304.49	306.62	307.23	307.51	306.28	304.56	307.31	307.58	304.89	307.24	306.75	304.34	306.57	304.03	305.04	307.23	304.42	306.43	307.35	307.67	304.56	303.96	309.49	306.26	308.19	307.38	307.37	307.19	305.15	308.55	303.96	308.75	304.49	308.59	305.64	305.35	306.21	307.98	306.38	306.27	305.5	306.08	306.08	308.09	304.9
314.1	313.9	313.28	311.61	315.59	310.88	314.66	312.91	312.97	312.08	311.87	315.66	311.65	312.17	312.84	311.5	314.29	315.62	314.56	313.13	311.23	312.97	313.55	310.55	310.7	311.89	313.76	315.22	311.06	312.06	312.38	310.93	316.21	314.58	314.2	312.71	315.62	311.57	312.68	310.88	315.85	317	313.48	314.44	314.54	312.29	313.33	312.37	312.55	313.44
311.5	313.41	311.83	311.18	312.36	313.25	310.52	312	314.31	308.89	308.87	312.97	311.8	310.76	313.25	313.92	312.84	313.88	310.08	310.8	314.28	312.64	310.98	311.27	313.26	313.69	314.72	313.09	315.78	311.62	311.88	310.78	312.6	312.1	313.36	313.11	311.57	312.39	312.92	311.64	310.91	314.65	312.83	309.75	309.98	312.04	311.48	312.55	311.7	312.08
319.95	316.35	318.36	318.35	317.83	319.66	317.85	318.3	319.3	318.35	320.9	317.5	317.34	318.01	319.47	319.48	318.5	317.48	319.04	317.49	318.25	317.28	321.48	318.65	317.85	319.14	316.54	314.97	317.44	320.22	318.11	319.03	319.5	317.67	318.6	317.07	315.77	319.16	321.73	317.22	317.05	317.9	319.65	319.68	317.85	316.7	319.38	317.93	319.98	319.19
299.7	298.7	300.58	300.4	296.7	299.52	301.19	300.29	300.02	296.55	302.75	299.39	300.98	302.52	297.74	300.49	301.35	300.77	300.89	298.1	301.01	298.64	299.24	299.52	297.78	298.4	299.35	299.94	300.41	300.08	300.71	301.29	299.09	300.52	299.16	299.06	299.57	299.48	299.8	299.76	298.03	301.61	297.59	300.74	301.55	300.68	300.4	298.31	301.42	300.27
314.13	314.02	310.35	312.77	312.93	313.35	316.58	311.75	311.67	314.1	314.71	314.79	311	313.04	311.52	311.42	312.36	312.17	313.45	310.81	312.27	313.9	312.48	313.47	312.49	317.04	314.25	311.46	311.15	314.84	313.63	312.34	313.42	314.36	312.09	313.75	310.64	310.7	313.14	312.16	314.76	307.34	314.07	312.58	311.73	310.84	315.01	311.1	316.01	314.78
311.26	308.12	310.92	310.78	312.26	309.65	313.59	308.85	311.12	311.41	312.23	313.13	313.12	308.91	312.9	312.5	312.18	311.9	312.56	311.87	310.27	313.01	311.16	314.22	309.01	313.38	309.77	310.45	308.08	312.81	312.27	312.75	312.77	312.33	311.47	311.29	311.7	311.27	311.84	312.93	313.02	310.15	312.21	313.05	310.7	311.68	310.21	310.85	311.45	310.22
313.89	313.55	311.95	314.62	316.48	315.41	312.31	312.22	315.38	311.99	315.2	315.68	316.71	311.44	314.21	314.67	315.04	312.31	312.8	313.44	315.78	310.79	316.26	312.24	310.84	312.99	310.55	311.4	313.5	315.86	315.55	312.6	313.32	315.78	312.33	313.37	313.86	312.74	311.76	314.06	313.53	313.21	312.43	314.32	314.89	316.11	311.09	313.05	314.05	318.16
307.02	308.63	305.84	306.51	305.15	306.21	305.84	304.85	307.69	306.41	306.32	307.37	305.34	306.71	304.48	309.25	306.56	306.33	306.06	306.82	306.08	306.53	309.49	304.65	307.48	306.41	306.92	306.19	306.08	305.36	306.21	307.21	306.56	308.45	307.79	306.33	304.8	306.64	309.26	304.53	305.41	305.09	308.59	306.21	306.04	305.88	304.58	307.39	306.12	305.9
303.11	302.99	302.87	303.73	302.94	301.55	305.13	302.57	305.96	302.36	307.15	301.97	304.15	303.89	304.43	304.55	306.37	304.99	302.64	303.72	304.62	307.28	302.87	301.66	305.54	301.69	303.83	304.91	304.29	305.65	305.38	301.77	302.6	303.88	302.58	303.6	305.45	305.12	303.6	304.5	305.93	304.34	304.81	301.83	301.81	304.99	303.07	304.25	302.11	301.57
328.1	327.55	325.04	325.91	328.92	327.84	326.74	326.36	328.07	327.81	328.69	326.38	327.79	327.28	326.61	328.61	326.22	327.02	326.63	329.4	327.14	326.07	325.3	329.1	329.76	327.61	326.66	325.09	330.47	326.29	327.96	324.98	327.98	328.77	323.63	326.99	327.06	327.98	327.49	327.23	325.77	328.14	325.92	327.46	326.28	326.96	328.57	326.49	327.3	327.48
301.04	298.52	299.48	298.33	299.75	300.64	301.07	301.99	300.97	298.27	302.1	299.71	300.51	300.42	300.88	299.84	300.86	302.16	301.48	298.78	299.32	300.45	301.71	299.45	300.44	299.7	302.06	298.94	298.37	301.68	300.62	302.09	301.98	298.97	300.72	299.49	298.77	300.47	302.54	298.36	301.51	300.22	300.5	299.17	300.39	299.74	298.4	298.6	299.71	300.78
317.16	315.38	317.63	317.74	318.12	319.57	318.25	317.03	316.75	319.84	317.67	318.2	315.62	318.29	320.23	320.3	321.25	318.28	319.76	317.11	319.23	316.01	318.64	317.91	317.19	319.45	317.44	319.83	319.39	317.6	318.49	319.29	320.59	320.56	319.35	319.01	316.36	320.25	319.18	319.67	318.34	319.58	318.5	319.16	319.53	318.88	319.79	321.31	318.84	317.88
301.42	304.66	304.15	297.54	302.63	301.78	304.47	304.11	303.16	303.71	305.4	301.63	302.46	305.84	304.15	304.23	302.18	302.26	302.27	300.97	304.22	303.17	302.51	303.15	304.34	302.88	302.53	303.05	303.65	302.11	305.24	301.91	303.34	303.5	304.81	304.4	302.75	304.03	304.12	302.72	305.88	302.87	304.7	305.15	303.87	302.65	302.87	301.13	303.5	304.38
315.83	315.82	316.32	314.24	314.11	313.56	312.6	314.5	315.79	316.01	313.58	313.66	314.42	314.73	314.12	317.58	312.01	315.4	311.32	313.05	313.66	312.19	313.07	313.75	317.7	315.02	313.42	312.65	311.63	314.22	311.62	314.94	312.15	311.97	314.05	313.16	317.02	313.65	316.42	312.58	315.59	313.33	315.22	312.45	311.68	314.37	316.12	313.15	314.17	314.69
313.79	313.49	315.22	310.97	312.65	313.59	312.85	311.44	312.84	313.48	315.1	311.84	313.05	310.2	312.65	312.86	312.43	312.25	310.7	311.6	314.14	312.84	312.89	312.09	311.95	311.99	313.83	315.11	311.72	312.94	310.92	312.87	313.31	313.61	311.98	313.17	311.44	313.76	311.6	311.22	311.16	314.07	314.49	314.22	312.49	315.94	311.87	311.16	313.74	310.7
296.47	292.58	292.98	293.03	293.94	293.25	294.03	296.14	292.75	294.48	293.86	294.42	295.71	294.31	297.18	296.36	294.39	294.24	294.27	295.23	292.28	296.06	293.99	297.93	295.31	292.52	296.02	296.19	293.6	297.46	295.44	293.22	294.14	293.65	295.14	295.51	296.36	296.62	296.41	294.01	294.2	295.45	292.8	295.24	294.22	295.9	298.23	296.59	294.98	294.47
311.42	310.38	312.83	312.74	314.04	311.79	313.06	314.15	312.77	313.53	312.89	311.81	313.56	314.37	313.67	312.81	312.32	314.45	311.54	313.13	313.41	311.43	315.43	316.36	311.76	313	311.27	313.64	313.8	309.4	313.31	312.42	312.33	315.26	316	314.2	314.17	313.14	314.16	312.37	314.78	313.82	313.07	313.14	312.46	311.79	310.19	315.02	311.85	314.9
305.76	305.19	307.51	308.11	305.58	304.22	306.99	306.73	305.79	307.37	307.17	307.71	306.36	306.42	305.45	305.82	305.42	305.62	306.19	306.95	307.16	305.32	302.73	307.24	305.48	307.68	307.11	305.33	306.27	307.54	306.48	307.04	306.86	304.9	307.51	308.56	305.9	307.64	304.49	306.77	304.74	302.74	304.34	306.12	305.43	307.62	307.11	305.72	306.28	304.74
312.97	313	313.11	314.22	314.47	313.4	315.46	312.48	314.22	313.31	312.13	312.58	313.39	311.1	312.93	313.67	314.3	313.24	313.17	315.14	313.17	313.76	314.13	311.89	314.35	313.19	313.12	311.85	314.27	313.06	316.24	312.88	313.76	313.11	312.89	312.71	311.5	313.67	314.86	313.92	312.33	312.26	312.13	312.17	314.72	312.51	315.73	312.57	315.7	311.94
316.5	316.5	317.58	315.62	315.23	314.99	316.23	317.79	316.64	316.21	315.56	317.94	316.2	315.12	317.22	318.52	318.51	318.4	318.6	316.54	316.95	316.73	317.72	313.58	316.09	319.27	319.56	318.66	319.01	313.3	317.76	316.28	316.62	316.26	317.88	316.42	318.05	317.94	312.84	318.12	316.65	314.08	318.74	317.95	315.82	316.04	313.04	316.94	317.95	315.91
316.99	319.58	317.16	318.41	321.72	318.82	317.94	318.79	315.02	317.38	318.44	317.65	317.38	318.1	317.44	319.66	318.94	316.75	317.06	318.66	316.84	317.91	317.02	318.88	318.59	318.6	317.39	319.25	319.04	318.86	317.16	317.51	319.15	318.42	316.1	317.57	318.5	318.65	315.2	316.39	319.27	319.31	316.95	318.06	319.97	317.24	318.56	318.19	317.58	321.51
302.13	301.49	301.36	304.56	302.22	301.88	302.12	301.19	304.46	301.84	300.22	303.13	303.58	303.14	305.16	302.85	306.5	306.13	302.36	305.15	303.06	301.16	304.38	304.87	305.34	304.96	302.57	306.28	304.45	303.68	302.47	304.97	303.44	306.88	303.52	303.17	304.99	304.61	303.95	301.48	302.22	305.82	304.31	302.14	303.29	303.34	302.58	304.26	304.26	303.15
303.22	301.48	300.55	302.67	304	301.42	301.56	300.25	300.69	303.25	301.13	302	299.9	299.95	303	300.3	299.49	299.37	299.85	300.48	302.84	304.38	300.75	299.24	301.4	301.24	299.94	301.85	299.7	299.51	300.08	301.99	299.9	301.81	300.44	299.76	301.85	301.4	300.44	302.43	300.32	298.75	299.52	300.44	302.13	299.46	303.59	303.38	300.86	300.75
316.7	317.52	314.7	314.27	315.86	314	313.02	313.45	315.7	314.27	315.85	314.34	315.78	317.07	312.96	314.55	316.5	315.67	313.91	315.83	313.88	314.69	313.92	312.23	316.55	314.27	316.57	313.03	311.75	314.54	316.28	314.55	312.37	312.88	314.88	313.5	316.56	315.02	313.28	315.09	315.75	313.6	314.58	316.17	316.53	313.47	315.08	315.89	315.82	317.98
294.95	291.42	293.52	297.06	295.77	294.03	295.84	292.06	293.13	292.52	293.74	294.94	294.29	294.42	294.39	295.62	293.71	293.46	294.03	296.12	294.96	292.14	294.57	294.36	294.45	291.76	295.89	293.09	293.6	295.55	295.08	295.42	296.35	294.12	290.66	294.42	294.18	294.27	296.5	296.71	293.72	294.36	295.11	294.88	292.41	295.79	294.96	294.17	292.19	292.51
317.66	320.77	317.46	319.65	317.99	319.33	317.24	318.08	318.23	320.91	317.01	317.8	314.34	319.38	319.29	320.44	317.22	318.6	320.17	316.49	318.2	319.36	316.93	317.97	315.95	319.24	319.36	319.1	317.97	317.39	317.89	315.61	317.08	317.43	319.57	317.53	318.84	316.45	317.15	316.58	316.52	317	317.32	319.08	316.67	317.95	320.97	317.76	317.25	315.44
297.17	296.95	297.78	296.48	297.7	295.25	297.09	296.77	296.1	297.74	297.56	299.29	295.8	295.03	296.32	295.41	295.99	293.85	298.03	297.36	299.06	297.35	296.67	297.84	294.76	300.5	298.6	299.38	296.8	297.25	297.28	296.75	298.76	298.1	294.77	299.43	297.5	298.54	295.9	299.99	298.41	295.13	296.96	297.01	296.74	297.03	296.51	294.88	296.91	298.8
314.77	315.46	315.11	316.67	313.2	315.98	313.95	313.09	313.29	316.75	314.52	313.65	314.78	315.97	315.91	315.1	314.8	315.38	314.69	316.52	316.11	314.8	314.54	316.71	314.64	315.1	314.12	313.93	314.39	314.83	313.74	315.77	314.41	314.72	314.45	314.99	316.08	312.66	315.62	317.47	316.2	316.88	314.06	315.82	316.74	315.92	316.85	315.86	312.77	314.53
296.59	295.99	294.98	295.25	293.89	296.05	293.31	295.94	293.5	292.46	294.67	295.21	296.41	296.37	295.32	293.83	297.95	296.08	294.6	295.13	296.12	295.37	297.15	296.13	295.16	294.87	294.59	294.57	294.61	293.84	295.13	294.99	294.17	294.63	295.19	294.92	296.92	294	296.07	293.64	294.83	295.53	295.98	291.79	293.33	297.01	295.17	297.77	297.46	295.64
302.98	301.15	301.16	301.81	301.43	302.89	302.42	301.93	304.57	301.51	304.06	303.12	305.68	299.42	302.86	299.93	299.71	301.05	301.1	301.54	303.37	301.84	304.5	304.08	302.44	302.61	303.13	299.9	298.88	303.45	300.36	302.82	302.83	301.4	301.57	300.9	301.25	302.04	303.57	304.85	303.2	303.53	301.72	303.16	301.19	304.16	305.44	302.22	302.81	304.03
313.05	311.49	314.96	312.18	314.72	312.38	314.69	315.12	315.62	312.66	316.8	317.26	316.53	312.84	313.76	316.58	313.77	314.48	314.95	314.17	314.78	313.73	312.78	316.83	313.29	317.21	315.96	317.81	313.69	314.08	316.25	315.44	316.35	313.11	315.44	315.61	313.64	318.15	315.84	313.48	313.72	314.89	316.45	314.45	314.08	316.04	314.85	315.76	312.72	318.11
314.23	314.82	312.25	312.84	311.8	312.94	313.07	311.75	313.68	313.53	312.9	312.01	312.64	313.3	310.98	311.39	313.21	312.03	313.24	309.72	313.62	313.86	310.4	312.1	311.18	315.66	313.54	311.13	308.82	312.74	312.76	310.46	313.61	313.49	310.36	313.94	312.33	313.65	314.53	312.98	311.69	313.78	309.23	314.26	313.04	313.78	313.67	313.54	311.85	312.17
311.26	314.96	313.59	315.19	316.47	312.96	314.99	314.27	314.34	314.61	316.51	316.45	314.38	312.24	314.44	316.14	313.67	312.68	313.7	313.97	314.73	313.89	317.28	315.31	315.09	314.4	313.68	314.49	314.75	315.04	314.49	312.48	313.96	315.65	313.95	311.2	314.32	314.65	314.36	314.96	315.36	313.3	316.79	314.59	316.96	311.53	313.87	313.55	314.33	314.85
306.64	304.4	304.52	304.77	304.86	304.23	306.5	305.44	305.08	305.01	305.56	305.52	305.58	304.73	306.29	303.37	304.08	305.21	303.35	305.84	304.02	305.36	302.38	305.09	303.23	306.24	303.9	304.11	303.79	304.11	304.6	301.87	306.16	303.94	301.97	304.73	307.63	303.8	306.43	303.15	307.44	305.46	305.48	306.99	307.56	304.68	304.85	308.6	302.65	303.18
302.52	305.1	300.29	303.43	303.13	301.96	302.33	303.21	300.53	304.5	303.67	302.66	302.82	300.38	303.49	302.46	303.08	300.93	302.89	303.07	304.82	302.84	302.47	305.05	302.5	302.31	301.52	305.2	299.63	305.09	301.96	300.62	303.7	303.68	301.33	303.19	301.77	303.32	302.11	303.18	303.15	302.65	304.43	303.39	303.61	301.54	302.15	303.19	303.29	302.44
322.91	319.13	319.03	319.74	320.18	319.28	317.8	318.01	319.3	320.83	321.31	320.92	318.89	320.46	319.97	318.76	321.47	319	322.5	318.83	317.56	318.95	322.01	319.24	319.29	318.3	317.36	318.15	318.66	318.61	317.4	319.71	321.06	317.65	318.1	322.8	319	318.67	318.81	319.19	318.96	319.24	317.62	320.16	318.62	320.9	318.16	322.59	319.23	319.48
314.57	317.99	313.45	311.85	313.96	312.49	312.6	314.56	316.83	312.17	315.52	315.17	313.6	314.8	315.75	313.12	313.96	313.23	314.68	313.37	314.62	314.52	315.31	313.54	314.47	314.41	311.48	313.32	314.08	314.22	315.53	314.52	316.92	314.43	314.4	316.7	315.05	314.54	315.9	314.97	315.11	315.6	313.98	312.36	311.51	314.32	314.66	315.16	313.35	315.65
298.81	302.22	300.7	302.24	300.41	300.68	301.81	300.35	304.15	299.72	303.55	299.37	302.12	300.07	302.79	305.32	301.61	300.05	303.09	300.71	299.05	301.53	301.57	299.5	302	299.85	300.6	299.75	298.11	301.13	300.4	303.72	302.04	300	303.69	304.33	300.34	300.66	300.21	299.61	301.55	300.65	299.4	300.93	301.82	302.16	301.49	302.6	300.01	301.65
323.67	327.55	326.79	328.04	328.67	331.31	328.48	326.54	325.81	327.3	327.57	328.52	327.18	327.12	330.08	330.82	328.29	326.09	325.01	328.22	325.6	329.27	329.1	327.31	326.75	326.6	329.13	328.96	329.59	328.22	329.39	327.73	327.53	328.36	328.43	326.83	327.77	330.07	328.39	328.16	326.93	328.5	327.38	326.31	328.94	327.57	325.93	327.31	328.49	328.26
325.1	327.49	325.98	326.45	326.24	325.87	325.18	325.6	324.74	328.22	327.38	325.54	325.28	326.72	326.84	325.88	325.6	327.65	327.71	327.82	325.92	324.24	328.05	326.46	327.18	329.1	326.15	326.86	325.28	325.14	327.38	328.01	328.02	328.34	328.97	326.29	329.47	327.53	327.97	325.68	327.57	327.97	327.19	327.37	327.32	327.97	325.12	327.5	327.33	327.28
320.32	318.22	317.22	319.67	318.08	318.2	318.51	318.72	317.33	318.05	318.23	319.87	316.48	319.17	319.19	319.83	317.13	318.74	315.98	317.89	318.54	318.21	318.91	318.65	318.39	319.88	318.59	319.34	319.33	320.97	321.06	318.09	319.52	321.92	319.17	318.19	320.2	319.79	316.86	319.84	318.25	317.78	316.83	317.91	319.04	317.85	317.99	317.51	318.31	318.96
319.69	318.75	318.16	317.35	318.31	319.71	317.07	317.08	318.84	320.31	318.18	318.93	320.98	319.04	317.61	318.11	320.67	316.03	317.51	317.57	318.26	318.15	320.17	317.98	317.62	316.9	318.15	318.6	318.35	319.59	317.35	317.88	318.9	318.72	319.02	317.08	318.6	316.74	318.62	316.69	318.47	319.26	319.73	317.71	318.58	317.35	317.2	318.66	318.32	320.71
302.85	297.3	299.44	303.26	302.62	302.06	299.7	298.98	300.22	298.09	298.39	299.57	301.36	302.69	300.12	300.46	299.43	301.71	298.85	301.78	300.31	300.08	300.58	300.5	297.3	302.8	300.37	300.29	299.98	300.16	304.39	296.37	300.68	300.53	301.26	300.51	300.04	300.1	299.61	297.27	299.03	300.39	303.92	300.69	300.1	300.32	298.75	298.43	300.61	299.63
316.02	315.52	317.46	317.85	316.6	318.04	315.82	316.38	314.84	317.71	318.22	317.87	318.53	314.43	316.62	318.37	317.07	317.82	315.69	316.56	316.28	316.92	315.55	319.1	318.62	317.86	317.63	315.59	314.77	321.36	314.71	317.35	317.08	316.35	316.75	318.62	315.55	312.94	316.38	315.63	317.33	315.01	316.44	318.29	316.43	316.32	316.38	315.48	316.55	316.13
308.26	306.75	310.15	305.96	308.31	309.97	306.77	310.19	306.98	313.21	307.37	308.23	308.57	309.17	309.81	306.05	308.88	307.47	308.34	308.01	310.97	308.02	308.61	308.29	309.06	307.18	309.7	306.17	309.23	310.42	308.12	309.82	309.51	308.37	306.92	303.64	308.26	310.31	306.92	309.45	308.15	309.55	304.56	307.16	308.37	309.41	308.68	310.9	308.48	309.19
326.63	328.28	326.34	327.6	326.18	328.9	330.13	326.48	326.33	327.54	328.72	327.08	328.29	330.51	324.87	330.28	327.92	328.72	326.26	327.47	325.46	327.46	329.34	325.9	327.93	326.76	329.15	330.02	326.92	327.34	327.05	328.05	326.96	327.72	327.8	329.72	327.07	327.21	328.88	326.55	330.48	330.03	327.16	327.88	328.55	328.75	329.5	328.41	329.31	330.4
301.61	304.58	303.53	302.48	303.14	301.99	303.42	303.37	305.1	303.14	301	301.68	303.49	304.65	299.97	299.77	303.42	302.71	305.18	301.28	304.15	302.58	303.04	303.13	302.03	304.02	300.81	301.7	303.76	302.54	300.9	301.64	303.86	301.71	301.42	301.56	304.25	302.54	301.83	302.39	302.38	301.58	301.57	302.53	303.04	299.8	303.01	301.52	302.79	302.62
328.01	324.95	328.36	328.25	327.7	325.82	327.48	326.29	326.39	329.32	328.83	326.76	329.95	327.01	327.63	326.94	328.17	325.27	328.94	326.37	328.31	327.72	328.87	325.52	328.26	329.82	327.17	326.31	329.78	326.52	324.17	325.03	326.42	324.7	327.31	328.29	324.51	326.49	325.48	327.3	325.91	327.44	326.96	326.43	327.34	326.14	325.65	328.75	326.72	327.41
313.82	311.52	311.42	312.79	312.89	311.58	313.4	313.25	311.92	312.24	313.77	311.92	312.17	310.71	312.93	312.55	311.45	314.19	311.89	310.67	311.8	312.67	313.45	314.24	314.97	311.68	310.65	312.49	312.15	311.97	312.2	310.69	310.08	310.58	311.27	314	313.63	312.63	316.45	311.86	311.23	312.8	311.52	311.62	314.49	312.65	311.29	311.99	308.6	310.67
295.07	292.83	297.44	293.02	292.88	294.67	294.83	294.31	293.1	292.18	293.84	294.9	294.5	296.13	295.87	296.38	297.59	294.95	296.24	291.72	293.7	295.14	296.44	295.64	293.98	297.25	294.21	297.33	295.65	292.71	295.13	296.66	295.34	298.36	293.81	295.55	296.14	295.46	296.31	294.43	296.46	294.58	295.04	293.58	296.11	293.71	297.25	293.08	296.26	296.48
313.53	314.91	312.43	314.47	312.97	312.67	311.99	315.5	315.86	314.96	314.5	311.8	314.01	313.89	315.61	315.7	312.9	313.63	312.57	314.94	312.7	314.96	313.32	314.6	313.33	316.53	313.55	313.51	313.93	314.77	315.34	316	312.18	316.29	316.12	314.72	315	314.12	313.56	313.69	316.57	313.76	314.23	312.29	312.29	313.68	313.46	311.86	313.53	313.68
313.09	313.65	313.84	314.5	311.81	314.54	313.68	314.92	313.46	313.55	313.98	312.93	314.54	314.61	312.21	314.2	313.92	314.36	313.45	311.24	312.36	314.69	315.69	314.32	311.74	314.95	313.02	316.01	314.22	313.3	312.87	313.73	315.68	313.69	312.84	313.69	315.15	314.92	315	311.15	313.58	314.82	312.13	312.67	314.44	312.94	313.06	314.37	315.31	316.59
312.8	311.24	310.28	312.59	309.54	311.33	311.43	310.33	308.08	311.85	310.59	309.83	309.91	311.53	312.54	310.4	312.19	310.57	310.37	310.48	310.15	311.84	310.24	310.79	309.87	311.3	310.4	310.21	312.29	312.79	312.06	314.31	309.35	310.25	310.41	312.2	313.1	309.99	310.38	311.57	310.03	311.44	314.13	310.67	311.04	311.97	311.7	311.64	310.98	310.28
307.64	310	306.98	307.48	308.69	309.62	308.53	308.22	307.57	308.76	308.55	310.56	308.56	307.02	306.54	309.31	307.81	307.6	306.91	309.21	308.3	309.44	310.65	309.64	311.23	307.06	310.49	309.36	308.58	307.79	311.57	308.45	310.1	307.62	307.07	308.34	308.48	308.99	307.13	310.7	312.51	310.31	310.85	307.18	310.82	310.2	306.93	308.47	309.03	308.22
310.1	304.96	306.25	306.21	306.74	305.91	306.68	307.1	307.17	308.11	308.17	306.48	305.62	306.84	303.48	307.59	308.25	305.44	305.6	308.4	306.13	306.15	306.56	304.24	307.1	306.48	304.94	304.7	307	306.47	305.9	309.15	304.35	305.39	305.16	304.24	307.07	306.27	306.9	305.84	309.26	308.51	309.55	304.25	306.39	306.2	305.7	309.65	306.58	306.31
294.17	296.17	296.5	295.12	294.29	295.25	295.23	293.96	297.02	297.03	293.04	296.61	294.33	296.69	293.85	296.08	295.25	296.64	294.06	295.86	296.1	295.37	297.8	293.38	296.18	297.92	295.21	294.61	295.84	293.94	294.53	295.12	294.02	295.13	297.42	294.01	294.13	296.58	295.69	297.36	293.75	293.62	294.18	292.95	295.19	294.96	296.17	295.91	294.65	297.79
300.32	305.68	300.27	302.48	303	304.18	302.28	302.75	303.52	303.17	301.98	302.09	302.54	301.66	302.39	301.77	303.45	302.65	302.72	300.29	302.77	303.82	300.93	304.21	302.48	301.81	304.5	302.99	300.87	303.74	301.89	302.49	302.2	302.78	301.17	303.16	301.57	303.17	305.04	301.01	303.39	300.47	302.69	302.33	303.62	303.33	303.33	302.02	300.63	302.73
312.03	309.11	313.1	311.8	312.14	314.57	311.96	313.77	311.72	310.26	311.46	310.83	310.19	310.3	308.21	310.56	311.11	311.66	311.29	309.51	311.9	313.78	311.34	309.99	312.7	310.27	310.7	309.48	310.89	313.64	310.92	310.43	311.57	311.88	313.26	309.94	310.3	311.05	309.37	310.41	309.7	309.99	311.82	310.92	310.32	310.19	312.71	313.05	313.79	309.14
312.52	313.05	313.43	312.9	315.31	314.16	312.45	313.48	314.41	314.22	313.79	313.39	311.16	314.18	312.96	311.86	312.32	314.53	314.62	310.89	313.39	312.08	310.79	313.7	312.95	313.4	314.54	314.63	311.17	313.96	313.3	313.66	314.82	312.91	312.68	313.3	312.09	311.87	310.83	312.97	311.73	315.18	311.5	312.92	313.9	311.27	315.58	313.24	312.89	311.98
314.27	311.94	313.3	312.09	312.22	315.3	311.05	315.09	313.91	312.03	314.14	312.48	313.62	312.94	312.92	311.83	312.51	314.28	312.8	312.33	311.61	310.46	310.47	312.13	310.98	313.79	309.79	312.47	313.76	310.79	310.12	314.47	309.53	312.59	313.13	310.79	312.44	312.37	309.66	314.06	310.87	310.83	311.05	313.26	311.4	311.13	309.12	313.06	312.42	311.02
308.74	306.54	311.86	311.18	308.91	309.49	308.46	308.54	309.03	309.76	306.76	308.85	311.15	308.68	308.66	310.61	307.96	311.51	309.98	311.41	308.57	308.87	308.18	309.17	308.6	309.02	309.51	311.37	309.29	307.54	309.29	308.07	307.41	305.48	309.06	311.25	309.78	306.72	309.95	310.84	307.43	310.79	309.15	310.79	307.9	309.29	309.61	307.38	308.79	308.87
312.95	313.4	311.16	312.76	314.64	311.41	314.9	313.72	313.21	314.05	314.68	312.17	314.52	314.06	315.43	314.41	314.03	313.87	311.55	313.99	310.83	313.3	309.59	313.28	312.52	314.88	312.05	313.48	311.59	310.08	311.84	310.31	312.97	310.2	314.02	312.26	314.71	311.68	313.75	312.81	312.63	312.78	311.54	313.19	312.92	311.76	311.52	314.4	314.57	313.72
314.07	312.72	315.33	314.39	314.08	310.09	315.47	312.91	312.67	313.81	314	314.72	311.82	313.15	314.23	314.35	312.68	313.8	315.3	314.1	316.19	314.91	315.23	313.88	312.36	314.31	313.12	314.2	316.35	312.63	313.87	313.64	312.97	312.38	310.55	312.33	313.49	314.75	313.42	313.98	313.63	313.81	316.28	313.51	312.91	312.1	313.53	314.47	313.2	316.3
316.3	318.73	317.07	317.28	314.75	314.56	314.31	316.1	313.24	316.15	312.4	314.81	317.52	315.43	313.79	315.65	315.65	316.53	316.36	316.69	318.05	316.25	315.8	317.29	317.11	312.49	314.16	314.16	314.34	318.32	313.85	313.56	315.24	315.48	318.34	317.82	316.08	315.52	311.7	316.31	316.66	315.95	316.84	312.62	315.33	313.76	313.97	315.91	318.49	314.42
305.42	304.8	305.87	306.72	305.01	305.55	304.73	305.66	305.88	302.96	302.69	304.25	306.44	306.63	309.51	306.8	302.94	306.14	307.74	305.28	303.99	304.51	303.45	307.03	305.7	303.9	302.63	304.42	306.64	306.25	305.31	302.77	303.17	305.5	302.01	306.16	305.02	304.98	304.66	304.38	305.18	303.89	305.33	303.79	306.49	307.52	305.71	303.15	306.77	305.07
321.73	319.55	317.46	317.09	317.48	317.71	318.81	318.05	316.54	316.87	319.92	319.58	319.11	318.95	315.63	318.65	317.69	317.12	317.89	317.93	319.1	319.88	318.07	317.69	318.83	320.32	319.34	320.29	317.04	319.59	318.51	321.44	321.78	317.88	318.51	317.76	321.43	319.41	319.26	318.14	319.18	318.58	317.5	317.11	320	319.3	319.29	320.69	318.79	316.49
306.62	309.1	307.95	309.5	310.77	307.51	309.42	309.98	308.67	310.09	308.77	308.11	309.57	311.07	308.93	309.62	308.48	310.34	307.89	309.2	311.37	308.89	311.05	309.25	307.27	309.26	310.28	307.95	308.99	308.12	308.79	310.49	309.28	309.1	306.36	306.81	309.7	309.41	309.38	311.16	308.34	307.92	309.23	309.75	307.08	309.8	309.45	309.02	310.36	308.78
326.35	328.99	329.3	327.97	328.95	325.8	327.6	329.22	326.31	326.12	325.26	328.82	326.26	330.21	329.16	327.95	329.93	325.49	328.67	327.82	328.75	326.76	328.88	327.49	328.38	328.12	327.18	325.27	327.61	325.38	325.02	329	326.69	327.83	328.89	327.31	329.48	327.52	327.86	327.64	328.63	328.26	327.12	325.33	333.51	327.99	327.41	325.56	328.82	329.54
316.29	315.35	318	314.5	315.82	317.33	316.53	316.53	314.93	314.32	317.38	315.49	316.46	316.63	315.66	318.38	317.06	318.23	315.51	315.12	316.08	314.64	315.42	314.12	314.39	313.77	315.28	315.76	313.19	315.96	317.64	315.78	316.56	318.56	315.33	316.77	315.28	315.86	317.83	316.6	315.38	316.76	314.99	315.76	315.95	314.88	316.16	315.71	315.76	316.02
321.94	318.75	319.09	317.53	319.68	316.9	320.48	318.28	319.58	319.34	319.05	318.52	319.87	317.63	319.72	316.79	319.53	320.68	318.54	319.49	317.96	317.66	317.5	316.78	320.02	318.07	317.69	319.12	318.67	319.81	318.67	315.62	319.54	318.33	318.13	319.46	318.91	317.27	320.35	319.36	320.62	319.55	318.75	318.15	320.1	318.37	321.49	316.82	317.14	317.63
306.08	304.14	306.08	307.29	305.69	305.99	306.48	305.72	307.06	305.72	306.87	304.43	308.32	306.93	305.87	306.14	306.26	306.04	305.89	307.59	304.88	304.43	308.03	305.62	308.6	304.44	307.85	308.09	305.75	305.65	307.28	306.95	305.99	305.46	306.82	305.5	306.69	308.12	304.43	306.68	306.62	305.27	307.62	306.3	306.34	302.76	304.35	303.93	307.07	307.48
305.27	304.01	306.19	306.2	302.31	304.31	304.19	304.6	306.16	305.17	305.94	303.95	305.07	304.49	304.32	305.64	304.26	307.46	305.64	306.73	305.78	304.22	302.78	304.46	305.22	304.43	304.48	305.5	305.07	306.12	306.69	304.53	305.78	306.18	304.23	305.41	304.1	305.38	306.03	304.94	306.16	305.36	305.18	307.96	303.51	309.58	306.4	303.64	304.94	305.56
299.56	301.05	301.79	302.06	300.26	302.43	301.2	301.49	302.42	302.26	299.01	302.29	300.25	299.76	303.01	301.08	300.44	302.84	299.52	299.91	302.44	301.24	299.95	301.6	299.98	305.14	301.86	300.76	300.98	299.53	303.5	300.05	304.69	302.94	299.12	300.95	300.3	299.84	302.93	301.18	301.69	302.92	305.08	300.49	300.77	299.89	303.27	299.84	301.3	300.23
303.39	304.25	304.12	303.51	303.75	302.11	303.71	302.35	304.69	306.73	304.6	303.71	304.71	304.74	303.17	306.01	302.1	303.31	302.44	306.62	301.93	303.5	308.02	304.47	305.25	304.61	306.49	304.16	303.67	303.44	302.8	305.13	300.66	304.67	306.42	302.98	303.76	303.62	303.76	305.61	305.41	305.88	301.95	302.22	300.76	303.72	305.3	303.73	304.06	303.68
307.43	305.68	309.4	308.6	306.06	305.2	307.18	307.24	305.18	305.92	307.54	306.36	306.36	304.8	306.29	303.6	308.34	304.65	306.03	307.42	306.44	304.7	304.85	305.52	309.27	306.07	304.67	305.11	306.9	308.05	305.32	306.62	305.56	304.79	306.49	305.5	307.15	307.55	306.77	304.59	305.84	308.41	305.33	307.78	306.32	304.86	308.24	307.02	304.49	306.53
305.08	304.73	304.83	303.7	305.75	305.01	301.6	303.96	303.7	302.84	302.62	307.41	306.99	303.27	302.92	302.98	303.65	302.8	305.07	305.59	303.38	302.82	305.89	304.61	304.72	304.94	303.7	306.87	304.19	303.72	305.35	305.29	306.14	304.59	304.6	305.49	302.19	305.54	304.01	302.82	305.26	305.45	303.57	304.3	303.88	302.28	304.53	301.03	302.5	308.24
314.03	313.33	314.48	312.9	313.34	314.39	313.2	312.7	311.3	313.42	311.82	315.04	313.6	313.22	314.16	313.87	313.62	312.39	314.78	311.79	314.68	312.52	310.92	313.03	313.6	316.1	311.87	314.57	311.77	313.79	312.61	315.46	314.41	313.56	312.04	314.67	314.65	314.97	314	314.95	313.69	311.7	313.41	314.08	312.79	311.77	314.9	311.83	314.77	314.01
317.55	317.1	319.12	318.94	318.17	318.93	315.14	318.44	319.18	316.65	319.78	318.78	316.44	317.51	320.42	321.4	320.22	317.98	319.28	319.19	318.21	319.77	317.23	320.43	315.44	316.36	318.82	318.99	316.41	319.45	318.93	318.91	317.9	319.4	318.2	317	321.13	321.23	317.15	317.57	319.53	319.95	317.74	319.18	321.26	318.63	317.9	318.34	317.1	321.64
299.02	299.92	300.67	298.14	300.59	299.42	299.19	300.32	300.1	299.01	300.06	301.13	300.27	300.5	302.87	298.56	299.79	301.68	299.51	298.27	299.69	299.92	298.49	300.74	300.39	299.57	301.81	300.98	299.92	298.89	298.44	299.8	298.92	298.7	299.58	299.83	300.79	301.27	297.14	299.82	300.73	298.03	298.92	302.74	300.55	302.28	299.58	302.85	301.09	300.96
304.71	301.55	304.48	304.2	304.02	300.96	303.82	303.96	305.97	302.96	301.09	306.08	302.27	302.31	301.1	301.8	301.09	302.8	300.51	302.48	303.6	304.13	301.33	301.37	304.06	303.82	304.75	306.22	305.32	305.59	303.3	303.34	302.21	302.78	304.27	303.98	303.28	303.85	305.52	305.96	301.42	303.19	304.8	305.32	303.96	301.73	304.04	301.97	304.29	302.9
291.12	293.18	292.61	293.09	293.49	294.55	291.58	294.97	292.08	294.53	294.7	296	292.93	296.62	295.83	295.45	293.64	294.1	295.45	294.94	294.44	296.51	293.83	294.53	294.11	292.14	295.44	297.26	292.66	293.36	294.77	294.16	295.07	294.42	292.68	292.14	292.51	295.95	292.67	293.08	294.62	293.13	294.44	295.48	292.33	292.33	294.6	295.88	292.7	291.93
304.09	303.77	304.56	305.19	305.84	302.36	301.82	305.32	303	304.63	302.7	305.41	304.22	305.56	305.75	305.56	304.23	305.3	303.1	305.49	304.62	306.08	302.64	303.16	305.29	301.51	305.06	305.05	304.25	303.6	303.92	304.97	305.68	304.95	302.64	302.02	303.31	304.53	305.13	304.21	305.75	305.28	305.3	304.79	305.15	305.47	304.79	306.22	303.14	305.42
304.5	304.17	303.23	303.33	302	302.18	301.49	303.6	304.01	304.27	307.83	304.68	302.48	302.78	302.08	304.78	302.24	304.66	304.67	302.2	304.06	303.55	304.43	307.69	302.8	306.51	304.49	302.47	302.58	304.08	303.4	300.86	302.08	302.72	303.65	304.64	304.12	301.81	303.12	302.13	305.99	304.05	303.61	301.92	302.4	302.67	305.19	305.14	304.11	303.32
319.62	316.19	319.61	317.38	318.08	319.09	318.09	316.89	318.96	319.98	320.96	318.45	319.37	319.19	319.23	319.27	319.65	317.91	318.99	319.3	318.78	317.22	317.64	317.41	318.26	315.52	319.77	319.26	320.52	318.74	317.67	314.79	318.19	319.75	320.63	319.32	316.45	317.35	317.8	317.78	317.87	319.4	316.3	318.67	317.51	319.62	318.65	316.45	318.39	318.78
320.7	319.04	315.91	319.72	317.56	316.02	314.95	318.44	318.06	319.2	318.85	319.63	318.1	317.5	319.03	316.95	318.52	320.24	318.63	320.24	318.33	318.35	316.83	314.88	320.16	317.77	316.68	317.39	316.76	316.9	317.11	318.06	317.44	316.34	316.32	317.53	319.36	315.97	321.85	318.73	319.93	317.13	318.33	319.25	316.08	319.23	320.64	318.43	318.04	317.11
294.01	296.59	294.79	295.06	291.6	294.73	293.96	294.36	292.82	292.47	293.88	292.2	294.77	292.49	295.43	293.65	293.78	295.79	294.42	293.53	293.94	293.06	292.89	293.83	293.29	293.53	295.98	295.11	293.04	296.35	294.84	297.37	292.62	292.28	295.4	295.49	296.2	295.15	295.23	290.38	292.85	292.89	293.68	292.93	295.9	292.99	295.3	293.63	290.49	297.13
310.86	312.23	310.03	306.29	308.54	308.61	307.86	310.99	308.44	309.78	310.55	312.54	310.9	311.16	310.89	310.51	310.96	311.47	310.15	310.11	310.37	310.02	310.02	309.75	311.38	310.88	309.04	310.92	310.91	309.46	311.63	311.45	310.57	313	311.01	313.31	308.64	308.13	309.57	310.86	308.77	310.9	308.66	313.13	311.34	309.29	311.58	309.8	307.73	309.33
317.01	313.42	314.16	315.12	317.03	313.98	314.19	316.46	315.37	314.35	314.53	317.39	314.69	316.31	314.5	318.04	315.3	318.43	314.01	316.3	316.59	316.58	315.84	317.24	313.56	316.89	316.18	315.17	316.36	312.8	313.41	313.61	317.71	313.58	316.6	315.72	315.61	317.18	315.88	314.75	316.74	315.96	318.24	315.97	316.8	314.25	314.36	314.71	317.37	317.33
296.58	297.18	295.35	292.84	296.56	292.95	295.53	293.62	295.43	295.96	294	297.19	294.61	296.54	295.4	296.02	295.33	293.61	296.63	295.51	297.31	295	295.48	295.12	294.19	294.41	297.2	293.17	295.39	295.11	294.63	295.39	294.83	294.73	294.5	293.79	294.4	296.96	294.85	295.47	297.84	297.27	295.62	295.85	295.72	294.93	295.04	295.84	293.77	295.11
301.25	299.85	299.02	300.41	297.86	301.32	299.76	299.22	301.98	299.59	298.77	300.46	300.4	301.31	299.96	302.1	300.02	298.18	296.57	300.16	300.13	299.77	298.48	298.17	300.9	301.85	298.52	300.64	298.59	302.79	301.6	299.8	298.85	300.37	298.27	299.42	300.21	299.54	300.05	302.9	299.47	299.38	302.71	302.85	301.11	299.48	298.39	300.78	301.16	299.1
306.55	305.48	305.77	304.56	306.19	304.97	306.34	303.78	304.69	303.89	305.52	303.85	306.31	306.58	303.63	305.35	305.71	304.49	306.63	304.73	303.63	304.87	306.25	303.71	306.55	305.08	305.76	304.26	302.98	306.63	303.84	305.13	305.19	305.42	305.22	304.87	305.58	305.79	302.28	305.1	304.43	306.14	304.99	302.23	306.13	303.86	304.97	306.17	305.85	304.35
323.86	325.43	328.43	327	324.19	326.37	323.4	325.1	324.66	324.08	325.12	326.93	325.1	325.69	325.58	323.9	325.36	323.85	323.9	324.17	322.45	324.72	326.69	323.76	324.63	325.08	324.76	324.06	321.31	324.89	325.77	323.67	325.51	324.75	323.75	322.7	322.56	323.49	326.58	323.57	325.13	323.61	322.68	324.39	323.47	324.83	324.11	326.03	326.13	325.12
295.49	294.34	292.35	297.85	293.31	294.28	297.85	292.77	292.07	293.04	295.52	295.63	294.5	295.48	296.34	294.57	298.15	292.13	295.57	294.06	294.42	296	294.29	297.28	292.89	295.78	295.44	293.83	296.95	297.46	296.9	294.86	296.97	292.78	293.82	294.3	296.08	294.07	293.55	292.66	296.29	295.47	295.87	293.93	297.61	295.34	295.96	296.94	296.98	293.85
310.62	313.67	311.95	315.35	312.77	311.92	312.42	312.95	312.59	314.18	314.12	312.28	310.93	312.67	312.34	312.69	313.48	311.82	314.59	311.82	315.22	312.38	313.29	311.5	313.1	309.27	312.01	311.39	311.93	313.67	314.09	314.55	313.81	313.56	315.09	314.54	312.17	313.59	313.2	312.83	314.22	312.58	313.8	314.49	314.17	311.76	314.31	313.55	314.59	313.64
317.71	318.58	319.33	319.35	319.82	317.64	319.69	318.34	320.99	318.39	319.04	317.37	316.4	320.73	321.74	318.24	318.86	320.26	318.04	319.21	318.63	318.46	319.7	317.81	317.99	318.37	317.7	316.64	317.16	319.93	316.01	317.55	316.35	317.25	319.04	319.08	318.61	316.05	318.73	318.12	322.3	321.47	316.47	320.34	317.64	319.78	319.23	318.45	318.34	317.8
314.16	313.86	313.59	314.25	312.23	311.72	312.4	315.2	312.86	313.2	314.21	311.39	312.87	311.1	312.04	314.58	313.43	313.97	313.35	313.94	314.57	309.62	314.67	309.95	311.19	313.24	314.14	313.32	312.34	314.24	311.45	314.47	314.68	311.8	310.35	314.57	313.38	311.94	312.72	312.52	312.89	315.46	315.07	312.94	316.24	311.41	313.09	313.6	313.82	313.65
306.67	303.89	303.37	304.12	304.31	304.37	301.84	306.31	303.2	305.8	307.05	305.87	302.57	306.92	304.99	305.2	306.28	307.41	301.26	303.79	304.12	304.57	303.08	304.95	306.27	303.96	303.59	303.4	304.56	306.03	304.28	302.15	304.46	303.03	303.28	306.3	305.49	304.96	304.71	306.77	307.15	305.02	300.6	305.16	303.69	302.87	303.66	304.35	305.88	305.77
314.19	313.16	314.56	313.99	313.25	316.06	313.69	313.64	314.63	316.1	313.56	315.98	316.16	314.86	315.24	312.33	315.36	317.45	313.14	311.46	315.79	315.59	315.51	314.25	313.23	315.05	314.56	316	313.63	315.19	315.76	314.38	316.1	313.94	315.37	315.56	315.66	313.68	316.21	316.09	314.5	316.03	314.48	314.41	314.99	313.55	312.7	314.04	315.32	314.89
301.1	304.51	302.43	304.14	303.24	305.53	303.94	304.32	302.26	304.98	302.35	303.94	306.35	303.49	305.58	304.52	302.96	301.79	302.76	304.92	304.76	302.91	303.52	302.9	304.35	301.14	302.44	300.97	303.35	301.54	303.5	303.07	302.23	304.63	302.76	304.37	304.3	301.58	301.86	301.32	303.18	302.92	302.71	303.58	305.07	305.89	302.91	302.37	306.1	304.07
315.17	312.55	309.8	312.28	312.23	311.59	312.68	311.5	313.26	312.01	312.36	312.22	310.79	311.73	311.5	312.49	314.14	311.83	312.56	312.88	311.84	312.99	312.66	312.42	312.09	313.67	311.82	310.82	314.26	313.37	311.66	311	307.93	314.17	313.41	312.12	311.32	315.13	310.44	310.36	313.75	311.4	312.3	313.77	314.53	312.96	311	314.29	314.36	310.54
317.42	320.06	320.09	317.15	317.85	321.78	318.15	319.02	321.36	318.4	318.39	320.01	319.6	317.39	315.52	315.49	320.36	318.63	317.76	318.59	317.59	314.68	318.56	318.51	317.71	318.47	317.46	314.98	316.13	318.23	320.17	319.44	320.08	316.97	317.7	317.64	314.56	317.66	320.45	317.14	320	318.01	316.99	317.67	318.7	319.01	317.25	319.64	317.24	317.68
306.03	308.08	305.98	306.52	305.69	307.61	305.8	305.37	305.5	303.16	307.2	303.07	306.54	306.1	307.52	304	308.96	305.67	304.67	305.17	303.71	305.32	307.93	305	306.19	304.95	306.15	304.56	306.63	304.64	308.11	305.87	306.18	304.35	306.06	309.18	306.09	305.76	305.05	305.98	306.25	303.26	305.86	305.29	306.63	304.94	304.43	303.91	305.2	305.17
314.03	311.45	311.76	311.68	308.94	312.5	311.93	312.31	311.84	309.5	311.56	312.01	313.73	312.34	312.7	312.28	311.99	314.32	311.65	310.93	312.33	313.05	313.52	311.29	311.55	313.45	312.65	311.89	314.52	313.07	311.16	311.96	312.45	311.59	314.16	312.72	312.55	315.61	312.93	312.66	311.26	311.38	312.79	311.73	311.31	314.52	312.14	311.69	312.1	310.99
299.47	302.35	299.59	300.21	299.51	299.65	300.19	297.87	300.48	296.94	299.17	299.06	300.34	299.46	302.3	298.46	295.93	299.31	299.98	300.91	300.59	299.38	299.33	298.98	299.75	300.24	299.67	299.89	299.18	300.13	300.12	303.2	297.45	298.89	300.19	300	302.09	299.04	302.35	300.13	301.86	304.62	301.34	300.55	299.3	301.9	303.18	298.62	298.2	301.24
298.84	303.65	298.4	301.21	300.27	300.03	301.57	301.4	300.08	301.46	301.48	299.39	302.2	299.14	298.51	299.63	301.03	301.85	299.06	300.27	298.36	297.38	298.88	300.44	296.8	299.32	301.47	300.95	298.81	301.83	299.19	298.68	298.88	300.44	297.11	299.42	299.11	299.67	299.08	299.13	298.28	300.88	300.51	299.52	301.5	300.9	300.31	300.05	300.28	299.39
295.88	294.06	295.04	294.8	297.34	294.83	291.5	295.64	293.48	295.54	295	293.03	292.5	292.58	294.81	294.8	295.59	295.47	294.24	294.22	296.78	293.61	293.27	295.49	294.93	296.33	295.48	296.35	294.06	297.26	294.64	295.13	294.94	295.3	292.2	293.51	296.31	297.6	295.1	295.04	293.55	296.23	295.42	294.82	295	295.7	295.37	295.11	295.6	294.4
327.21	325.13	324.51	326.45	325.16	325.44	328.32	324.26	328.27	324.32	328.09	327.11	327.68	326.94	323.87	327.4	327.84	328.58	327.26	325.24	328.32	326.32	326.48	327.93	328.33	325.81	328.29	326.87	325.12	327.63	323.73	325.17	324.5	327.38	324.92	325.28	327.92	327.25	327.44	326.42	325.63	326.32	325.62	327.41	328.78	327.97	325.49	327.2	327.87	328.25
310.76	313.72	311.01	311.27	308.4	310.56	311.81	309.08	310.12	309.89	308.25	310.18	311.76	312.16	312.84	310.72	311.17	310.28	311.38	309.25	307.45	310.76	310.98	308.66	309.51	309.03	312.03	310.59	310.07	308.96	311.29	312.26	311.19	310.15	309.49	313.18	309.26	309.47	312.17	310.82	312.33	309.42	310.66	311.13	309.05	308.87	311.33	313.08	309.91	308.14
318.36	317.19	320.5	318.75	317.49	319.64	319.09	318.71	318.21	318.9	316.47	316.67	317.34	318.67	316.93	317.85	317.36	317.57	320.46	318.26	317.85	315.48	318.03	318.79	317.35	319.59	320.2	320.65	318.09	316.54	317.59	317.37	320.76	319.59	318.22	319.17	320.79	319.01	317.33	319.57	317.19	319.14	319.43	317.83	316.58	317.26	318	320.08	319.88	317.52
311.27	311.06	309.78	309.05	312.53	317.03	313.09	313.96	311.41	313.39	311.08	312.18	309.49	312.55	314.73	312.72	312.78	312.89	312.79	311.1	311.44	312.87	310.87	311.73	313.56	310.76	311.52	312.83	312.77	310.74	311.96	312.44	314.6	313.59	311.3	311.25	311.22	312.99	311.05	314.6	311.6	311.68	312.47	312.01	308.72	313.22	314.22	310.19	311.21	311.95
300.89	302.24	300.52	300.71	300.76	302.52	301.88	301.71	300.62	303.69	300.69	301.31	300.96	300.92	297.61	300.99	300.85	301.14	299.9	300.63	302.44	302.06	299.14	300.34	300.59	300.31	301.6	301.51	299.12	298.7	303.02	301.76	303.55	300.07	299.42	300.74	300.41	303.05	302.5	301.36	301.41	301.13	302.38	301.48	299.82	300.47	300.56	299.73	300.87	304.16
317.32	317.51	312.42	318.87	317.82	314.36	318.26	317.45	316.98	315.17	316.09	314.37	316.82	315.97	317.12	317.46	314.52	315.68	317.52	315.96	318.27	319.54	314.18	320.39	318.04	316.66	315.68	317.74	316.83	316.41	317.8	316.57	316.74	317.9	318.3	319.16	315.33	318.25	317.06	317.41	318	315.74	315.89	315.86	315.73	313.34	317.75	317	314.91	318.11
315.16	312.14	313.12	312.41	313.97	312.96	316.31	314.67	314.09	312.29	310.94	316.5	312.87	312.45	313.05	310.7	312.96	312.59	312.97	313.79	313.32	313.66	312.95	313.34	315.98	311.1	315.19	311.65	310.73	311.02	313.4	313.14	311.75	311.54	312.28	314.75	315.22	311.09	312.72	312.67	312.64	313.14	313.77	312.98	313.62	312.34	315.22	311.99	316.13	312.83
311.85	313.11	311.4	313.44	313.54	313.56	311.9	314.49	313.28	314.89	312.6	312.7	314.79	312.88	312.75	315.42	313.23	312.23	315.3	311.96	312.7	312.57	309.64	312.8	314.16	314.54	316.04	311.26	313.73	313.72	312.94	312.83	315.51	313.18	315.56	311.93	314.47	312.73	312.98	312.9	310.81	312.52	311.32	312.56	311.46	313.27	313.41	314.02	314.68	313.27
308.5	308.39	306.74	308.03	306.84	310.27	306.86	306.45	309.18	309.94	308.86	307.36	309.7	306.8	305.39	307.68	309.44	306.37	309.43	304.38	305.61	306.05	306.37	307.74	308.58	305.93	306.5	307.97	306.39	310.44	306.14	308.39	305.6	307.66	308.26	308.43	307.82	306.54	306.77	307.87	306.45	306.66	309.82	307.35	305	306.76	309.17	305.42	305.36	306.3
325.07	325.37	322.83	323.52	326.9	325.76	324.4	322.59	324.17	325.8	323.64	323.94	325.69	324.95	325.14	325.51	325.53	323.47	323.31	323.44	323.36	321.72	324.34	324.89	325.21	325.33	326.1	324.15	323.77	324.05	324.95	321.27	324.38	326.32	323.88	324.37	324.24	324.86	323.77	326.02	325.02	321.04	324.54	326.26	324.02	327.52	325.81	325.24	325.85	324.65
315.8	312.99	316.07	314.7	315.09	313.57	312.94	315.09	313.07	315.51	312.16	312.36	312.97	315.45	314.43	314.75	314.53	314.7	314.95	313.36	314.04	314.38	313.24	314.16	314.73	315.03	312.51	317.35	313.35	317.42	312.77	312.5	313.32	315.27	318.24	315.06	314.4	314.79	315.33	316.12	314.77	312.62	314.99	312.56	312.53	311.66	314.22	313.01	312.51	314.89
318.6	317.2	318.06	319.98	316.34	317.83	318.48	318.76	318.29	316.03	319.4	319.71	319.95	319.58	319.96	318.1	319.77	318.65	319.24	319.8	320.22	318.5	318.84	318.87	317.72	317.36	322.49	316.41	318.6	319.9	317.37	319.49	320.12	316.46	317.71	321.41	319.74	318.47	318.2	318.05	318.99	317.45	318.67	319.13	318.14	319.75	317.17	319.51	319.08	319.37
314.22	314.72	315.44	316.98	313.98	313.46	313.88	315.65	314.14	314.08	316.34	313.79	316.29	314.06	315.39	315.81	313.8	315	313.31	316.94	312.91	315.66	316.21	316.08	313.01	312.33	313.91	313.68	314.41	312.04	313.89	314.4	313.45	314.31	313.1	314.93	313.8	317.12	315.35	312.78	314.83	315.87	314.81	314.81	315.59	313.41	314.76	313.65	314.3	314.94
317.24	319.21	317.14	316.55	317.75	314.47	316.53	316.44	316.92	319.23	314.93	315.53	319.35	318.04	317.84	316.64	317.43	314.87	316.61	319.13	315.72	316.08	317.45	317.16	317.73	315.48	318.3	317.73	316.08	314.47	315.98	317.5	316.78	319.7	318.66	319.88	314.39	319.26	314.84	315.76	318.31	315.3	316.77	316.13	317.32	318.52	317.92	315.97	318.11	315.77
319.94	317.54	319.81	319.67	318.35	317.71	318.06	318.28	317.06	317.91	316.28	320.83	318.48	317.69	319.28	320.02	318.64	319.47	316.39	318.73	316.51	317.94	320.09	318.64	320.22	319.48	317.73	317.41	317.91	317.76	318.39	318.55	319.14	318.43	319.99	320.68	317.57	317.09	317.44	319.92	320.17	320.46	318.19	318.2	317.55	318.23	318.13	320.31	316.86	318.03
303.27	305.9	303.86	304.65	304.99	303.34	304.55	303.02	305.26	307.72	303.64	301.37	302.85	302.69	305.16	304.08	302.55	304.73	306.44	303.38	302.87	304.06	306.06	302.2	302.64	302.84	302.81	305.74	303.29	303.41	302.99	304.82	304.8	303.15	305.32	305.65	301.99	305.26	300.5	303.6	306.64	304.17	305.53	306.42	304.93	303.14	302.41	304.67	304.1	304.65
319.48	319.26	320.26	318.41	321.47	318.82	316.62	318.4	319.55	316.87	317.36	316.71	319.82	316.25	318.97	318.4	319.53	312.84	320.01	320.82	317.62	321.12	318.87	319.31	319.28	318.9	318.51	318.68	317.9	317.74	319.88	319.52	319.07	320.93	319.55	319.22	321.87	317.36	318.65	317.62	317.72	317.41	316.68	318.98	319.21	318.75	316.04	320.85	319.18	318.49
310.01	312.92	310.93	311.11	312.15	310.97	311.48	309.75	311.35	311.19	309.07	310.12	309.09	309.38	311.8	309.97	310.19	313.26	311.11	311.7	309.71	310.71	309.81	311.02	310.99	311.03	308.67	310.6	311.56	308.94	309.6	311.5	311.73	310.04	311.56	310.86	310.34	309.16	307.39	310.39	310.19	308.8	309.05	310.69	309.8	312.31	314.91	311.24	309.57	311.03
304.42	302.68	304.25	305.24	305.04	303.04	304.32	306.12	305.26	304.57	305.7	305.44	306.1	305.97	306.28	306.43	304.47	302.73	303.08	304.87	304.95	304.47	306.45	305.16	306.31	302.89	302.29	303.98	306.62	301.58	305.04	304.57	303.06	303.63	304.54	304.93	306.27	303.24	303.43	302.67	303.4	305.71	301.21	304.92	303.09	303.98	304.34	304.62	304.28	303.16
304.75	304.66	303.07	306.35	305.72	302.35	304.71	306.63	302.96	305.96	304.95	304.38	303.58	304.24	304.28	305.7	301.4	303.67	307.29	304.56	305.72	303.79	302.92	304.25	303.39	304.55	302.7	305.3	304.75	305.81	305.37	303.92	306.15	305.4	303.19	303.67	306.42	304.25	306.56	303.93	305.3	303.15	304.06	301.65	303.84	304.66	302.67	304.62	304.11	303.99
314.19	312.15	314.13	311.69	314.99	312.65	315.37	314.84	315.74	312.24	312.23	312.63	315	314.03	313.3	313.75	313.42	314.79	310.98	315.24	314.66	313.1	311.49	313.7	314.45	313.8	312.86	314.95	313.52	311.81	312.69	315.07	315.07	315.17	312.07	315.1	316.37	313.18	313.73	313.36	312.46	315.11	313.63	311.83	313.58	312.5	315.97	310.92	313.37	312.29
291.88	292.85	296.43	296.13	296.36	292.39	294.49	295.78	294.84	294.19	291.41	296.22	293.39	292.53	296.34	293.59	295.19	294.78	293.68	296.83	292.49	292.21	294.8	295.76	296.07	294.11	294.88	294.71	293.16	292.68	292.53	295.99	295.36	296.39	294.69	294.97	294.85	291.23	290.77	291.76	295.93	292.01	293.88	294.91	294.3	295.18	295.68	295.25	295.06	293.46
303.06	301.09	302.51	304.46	303.39	302.01	303.61	302.91	299.81	302.46	302.26	300.39	301.29	299.79	300.75	302.46	303.52	301.56	301.98	303.16	302.28	301.7	300.4	303.23	303.09	300.54	300.31	302.06	303.76	302.35	302.88	302.23	304.09	300.83	303.36	302.02	302.55	302.69	302.3	304.24	302.08	301.15	303.02	305.95	300.94	303.21	304.05	301.79	303.18	301.51
313.96	307.96	311.91	309.16	309.56	314.45	308.89	310.04	309.24	312.74	311.19	311.57	313.8	309.63	311.96	310.08	310.1	310.09	313.03	312.06	310.13	314.54	312.3	313.41	314.37	307.73	314.61	311.39	313.86	310.91	310.84	310.08	310.89	312.12	311	310.46	311.6	312.09	312.1	312.84	309.59	311.02	309.61	316.12	311.12	311.09	312.71	311.04	311.88	311.41
325.66	328.94	327.34	329.34	329.98	327.57	328.89	326.41	328.75	328.53	328.56	324.87	327.72	328.64	329.66	329.67	327.44	329.02	328.11	327.4	329.42	328.27	327.3	328.43	328.57	328.41	329.43	328.91	327.57	327.16	329.44	330.17	329.89	330.12	327.23	328.16	328.01	325.75	328.34	326.67	326.51	327.58	330.4	326.36	329.27	328.59	330.15	327.36	330.68	330.11
317.28	321.23	319.51	320.94	318.2	318.01	317.93	322.08	319.27	319.35	319.41	319.15	318.61	320.22	319.26	318.61	318.83	317.23	318.78	318.71	321.74	319.28	320.9	320.74	319.32	319.55	320.85	318.2	320.37	318.07	319.94	319.91	321.01	318.12	321.18	319.15	317.53	323.51	318.39	320.44	317.52	317.57	320.08	319.51	320.19	319.79	321.05	318.12	320.15	319.39
312.16	312.6	311.29	311.64	311.37	310.3	313.78	313.47	310.71	314.72	312.07	313.07	312.04	314.89	314.94	313.24	313.81	312.09	311.82	312.31	314.35	315.59	311.06	313.9	313.11	313.24	312.89	314.51	313.9	314.47	312.8	313.64	312.09	315.66	311.44	314.5	312.35	311.4	313.92	312.02	314.62	314.45	314.01	309.55	312.59	314.05	310.95	314.38	311.14	312.01
305.74	302.05	304.43	307.48	303.77	304.81	303.24	306.67	304.98	303.57	306.8	305.91	301.78	305.07	305.31	303.11	304.55	304.15	305.03	304.68	302.94	304.74	307.18	302.35	301.19	303.19	308.39	303.81	302.91	302.5	305.91	305.01	303.65	305.25	303.17	304.33	304.62	304.15	303.62	305.54	305.86	302.83	304.56	303.64	303.13	302.14	306.38	302.73	304.36	303.35
314.01	315.27	313.13	313.88	317.55	314.62	313.59	312.07	310.4	317.29	316.99	313.29	311.85	314.73	316.86	315.27	313.33	313.23	314.9	313.33	313.21	312.3	315.21	313.33	318.14	314.8	312.91	312.63	315.43	312.28	314.13	315.53	314.25	312.34	313.53	313.78	311.85	314.46	314.14	312.98	313.11	314.9	311.85	312.68	312.06	311.69	312.58	313.68	314.02	316.14
292.58	293.2	295.41	297.93	291.69	293.95	294.06	293.21	294.84	292.64	293.66	293.67	293.74	295.06	294.51	293.08	291.59	293.48	294.97	294.81	292.16	293.82	292.82	296.4	294.16	291.09	294.51	292.8	296.27	294.5	293.54	291.61	295.69	294.35	294.33	293.4	293.02	294	294.68	293.61	292.76	294.82	291.9	295.18	294.77	294.85	293.54	295.01	295.02	295.11
294.42	294.11	296.19	295.46	294.56	293.53	292.38	294.88	293.01	292.64	295.91	293.92	292.97	294.59	294.61	292.59	294.5	296.96	295.66	294.49	294.62	296.43	293.19	297.4	294.34	294.4	294.59	295.4	293.62	294.75	295.18	295.69	294.72	294.74	295.06	293.71	292.99	292.99	293.72	294.81	296.37	292.43	293.55	294.1	294.87	294.66	294.98	295.42	296.33	296.29
295.35	296.97	297.39	298.48	295.13	297.21	294.99	296.43	299.45	297.93	297.68	294.96	299.71	298.2	295	296.29	296.55	297.47	300.27	297.95	295.51	294.88	296.5	296.74	296.11	301.01	296.81	294.74	299.4	298.56	296.07	298.5	297.14	296.42	296.25	296.5	295.77	298.98	297.25	296.82	296.83	293.77	297.9	298.47	297.11	295.69	298	299.29	297.69	295.8
314.51	315.02	313.73	314.85	315.62	315.04	312.93	314.25	314.71	317.75	313.59	315.02	316.36	313.69	315.11	314.41	317.24	315.72	314.18	314.51	315.08	313.95	316.5	316.04	314.63	312.82	315.47	312.78	315.43	313.81	314.48	316.22	316.45	312.05	314.43	314.22	315.63	316.31	315.85	315.59	315.2	314.76	314.46	315.63	316.53	316.48	315.76	315.72	313.94	313.23
328.85	329.46	329	327.44	327.56	328.58	328.7	328.53	329.31	328.56	327.96	327.86	327.89	328.3	328.36	328.61	327.48	329.47	326.48	325.69	329.86	326.3	329.24	328.87	331.22	330.59	329.98	327.5	328.32	327.51	326.6	328.03	328.98	328.45	328.79	328.86	326.12	327.92	328.16	328.9	327.94	328.93	329.57	329.55	329.48	331.44	329.43	329.13	330.49	329.45
314.91	315.43	313.46	313.64	314.15	315.83	314.55	314.65	314.77	315.41	314.93	314.59	315.38	316.16	312.84	315.84	317.44	316.01	316.99	313.25	313.19	314.56	317.09	314.99	315.78	313.74	316.13	315.36	311.93	314.56	314.51	315.47	315.67	315.63	311.86	313.47	315.71	316.35	313.16	314.36	316.27	315.88	317.08	316.67	314.33	315.14	315.08	315.79	312.91	313.42
312.07	313.52	311.39	313.26	313.04	313.65	315.25	313.94	315.3	314.5	312.73	312.38	313.53	315.24	314.87	312.85	312.2	311.23	312.06	311.39	314.45	316.11	312.95	310.59	314.95	311.94	311.74	315.16	314.33	309.49	313.82	314.91	312.47	316	314.7	314.3	311.63	313.57	313.08	312.08	312.02	315.05	315.11	312.7	313.24	315.27	314.1	314.27	314.45	315.27
324.62	323.3	322.91	324.72	326.76	322.62	324.92	322.75	324.22	327.15	323.26	325.1	326.17	323	324.45	324.8	323.57	325.05	323.6	327.77	328.99	324.14	324.28	324.06	324.9	323.01	324.55	325.13	325.06	324.95	324.12	325.97	325.08	324.95	323.62	324.7	324.12	323.99	324.5	327.15	323.66	324.6	322.91	324.17	322.44	324.93	324.04	321.97	324.39	324.26
305.31	305.47	307.34	304.7	304.11	305.72	305.57	307.19	305.39	304.75	306.97	304.38	303.2	303.09	303.52	303.64	303.45	303.09	305.34	307.15	306.01	305.24	302.94	303.21	301.3	302.61	303.26	302.83	302.99	302.08	302.67	302.41	303.28	304.4	305.3	306.17	303.18	302.66	304.41	304.34	302.54	303.94	304.82	304.35	305.73	303.61	303.84	303.79	302.7	303.98
303.62	304.63	302.9	302.95	300.94	304.63	302.31	303.58	303.29	302.19	304.95	304.16	303.49	304.18	301.61	304.51	301.31	304.64	302.36	302.89	301.89	306.02	304.06	303.31	303.34	303	304.61	303.8	304.18	305.06	299.8	302.48	301.11	304.02	305.71	302.41	303.53	302.11	306.17	301.2	302.72	304.85	305.47	301.55	301.82	305.41	300.36	302.37	304.08	303.66
315.11	312.86	313.2	312.98	313.2	315.26	313.34	316.56	313.25	313.28	314.22	311.57	314.44	314.39	315.2	315.7	314.15	318.12	313.41	314.25	311	313.64	317.13	314.19	311.69	316.27	310.62	316.87	312.49	315.17	313.4	311.82	314.65	314.35	312.3	315.59	313.08	313.08	315.02	314.01	311.35	314.4	314.87	313.43	314.82	313.46	313.78	312.01	312.59	313.95
310.93	311.52	313.1	313.01	312.53	313.75	311.13	312.98	312.36	312.35	314.66	313.41	315.54	311.48	310.98	314.55	311.33	314.29	311.28	312.7	313.8	313.91	313.15	313.98	312.22	314.41	313.52	312.14	312.43	313.52	313.47	314.03	311.35	312.55	313.12	312.09	311.96	314.79	311.98	312.79	314.25	311.47	314.4	313.03	314.44	312.94	313.57	310.51	312.21	312.4
328.53	324.93	326.25	327.54	325.56	328.3	327.24	326.18	329.95	328.05	328.59	328.62	329.73	327	328.62	326.13	327.27	329.46	330.08	328.34	329.28	327.1	328.16	328.2	327.78	326.14	328.52	326.67	328.72	325.3	327.12	328.3	328.62	328.61	328.03	327.1	330.62	327.57	325.62	327.82	328.18	327.79	329.09	328.44	329.91	330.05	328.39	330.1	328.7	329.59
318.48	318.46	319.56	318.65	319.99	318.79	319.17	319.51	317.55	317.57	319.93	317.94	318.08	316.96	319.7	318.17	317.16	318.79	318.06	319.08	316.65	318.89	318.46	317.63	317.92	317.03	318.6	318.31	317.43	318.79	316.53	318	318.03	319.17	317.48	319.82	317.85	318.49	318.1	319.83	317.12	317.91	318.19	316.27	320.22	317.66	318.41	317.07	319.95	317.25
325.68	326.74	324.73	325.15	327.71	324.7	327	323.34	325.3	323.8	326.3	326.12	327.78	326.19	326.64	326.44	326.07	324.26	326.77	325.47	325.43	326.46	325.98	324.45	324.4	323.43	326.38	325.62	325.1	324.93	325.89	325.72	324.2	327.91	325.75	325.88	324.77	326.16	325.93	325.48	325.12	326.76	326.64	323.81	326.9	327.09	324.74	325.1	326	326.67
325.03	330.07	329.22	326.33	328.33	324.8	326.29	329.81	325.97	325.87	326.16	326.66	329.33	325.14	327.18	327.52	327.62	328.24	325.99	326.65	324.79	327.66	329.68	326.68	327.7	326.85	328.03	327.02	326.92	327.57	327.99	325.53	327.83	328.54	325.24	327.3	329.71	327.39	327.02	329.63	329.33	326.17	325.97	330.68	328.3	327.39	327.21	328.16	329.44	328.17
298.14	295.76	296.95	296.9	296.44	293.56	296.45	298.09	296.04	298.55	296.89	293.79	296.46	296.03	297.48	296.86	294.51	300.13	296.77	298.6	296	297.17	298.61	297.21	297.16	294.5	293.95	296.9	297.3	295.51	295.45	293.91	297.15	295.93	294.95	295.55	297.57	299.61	295.61	296.63	297.44	297.16	297.85	299.14	295.68	297.65	297.62	298.66	295.72	297.44
312.01	311.38	312.74	312.24	312.44	311.21	312.32	311.45	311.54	312.85	313.54	312.3	312.23	312.59	313.64	313.3	309.75	313.56	313.81	312.63	311.86	312.53	310.74	312.03	312.33	308.91	312.86	311.88	311.79	312.34	313.97	311.71	311.25	311.54	314.65	311.05	313.56	313.46	312.24	314.31	313.53	309.7	313.19	311.56	314.39	314.45	310.14	311.4	313.04	312.49
317.21	317.65	318.18	318.27	316.33	318.39	318.21	316.65	319.24	319.75	320.04	316.22	319.14	318.29	318.06	318.48	316.44	318.07	318.18	316.27	315.37	318.34	316.73	316.35	316.66	315.33	318.51	314.4	317.33	317.41	317.61	317.28	317.41	316.01	317.51	318.66	318.14	316.51	320.43	317	318.84	314.62	317.61	315.78	318.92	319.68	316.34	317.65	316.65	317.88
314.56	317.01	312.88	312.4	316.26	313.95	315.03	314.06	314.47	314.02	312.63	312.68	312.9	314.21	311.92	314.11	311.4	314.08	312.33	313.4	313.28	311.78	312.78	315.25	313.69	312.39	312.36	315.3	313.12	311.38	312.37	314.02	314.57	313.97	316.44	315.89	313.09	314.6	313.12	315.71	314.61	314.56	312.85	313.72	315.24	313.21	312.52	315.55	317.45	314.69
307.9	307.86	307.1	307.61	306.62	307.95	307.09	306.9	307.48	305.82	306.36	306.8	307.86	305.77	306.33	306.15	306.36	307.84	306.95	307.92	307.56	306.53	304.4	306.72	309.3	305.19	309.03	308.38	306.88	307.88	305.85	306.78	306.39	308.64	307.41	304.79	306.58	307.1	309.06	305.09	305.4	307.33	305.65	306.98	306.01	307.78	307.81	304.74	306.86	306.46
319.04	316.41	317.46	318.03	315.88	316.92	317.66	318.41	315.52	318.94	317.89	315.79	319.9	318.1	319.39	317.92	315.74	315.17	317.01	319.53	315.98	317.81	315.58	317.39	318.09	316.81	318.72	318.08	320.97	319.52	315.63	317.36	318.84	314.86	315.84	318.74	317.39	316.89	319.85	316.29	317.06	317.71	317.49	316.2	319.36	315.71	318.91	316.38	317.41	316.57
326.84	325.79	326.15	327.52	327.04	326.46	327.66	324.55	324.05	327.41	328.78	323.51	327.11	325.07	327.79	328.9	325.63	326.17	327.97	328.93	326.69	326.6	327.73	323.98	326.01	329.61	325.99	329.11	328.14	326.83	325.89	327.91	325.79	327.33	327.36	326.71	327.06	326.47	326.57	327.82	325.95	327.8	326.4	325.29	326.79	328.6	325.02	325.23	323.55	328.69
296.52	292.99	295.48	294.39	295.52	294.64	294.77	292.98	292.98	295.02	296.59	295.8	295.28	295.61	294.43	296.44	294.88	294.17	296.96	295.43	295.02	295.08	293.18	297.33	291.6	293.47	295.86	295.01	293.05	293.24	295.15	294.61	296.88	294.63	296.45	297.16	293.18	296.09	293.9	294.76	295.13	295.08	293.44	294.26	292.72	294.13	295.52	293.84	294.85	295.91
313.41	315.31	313.68	311.76	315.03	316.18	311.83	313.96	312.01	314.05	314.21	315.32	313.63	315.08	312.98	313.8	315.83	312.38	312.65	314.29	313	312.15	311.08	313.53	311.85	313.28	313.74	312.11	313.23	310.69	313.92	312.66	314.98	313.01	312.63	313.61	310.99	314.07	312.05	314.24	312.6	312.04	313	311.13	312.33	311.72	311.65	310.86	311.02	313.73
297.74	297.44	298.6	297.29	295.88	297.03	295.29	299.03	297.08	297.51	298.28	297.32	296.62	298.19	297.47	297.37	297.95	296.14	296.64	297.19	297.2	295.69	297.21	298.96	295.63	297.3	295.7	295.6	296.91	298.54	295.63	296.46	298.35	297.87	297.26	297.5	297.41	297.66	296.42	298.17	295.35	296.27	297.78	297.26	295.55	295.2	296.56	294.73	296.76	295.42
308.92	308.94	307.38	307.12	308.02	309.78	307.93	308.89	308.69	307.71	310.68	310.44	308.55	310.56	307.71	308.94	308.66	308.93	309.99	305.72	308.64	307.44	309.33	309.47	308.97	308	306.05	307.23	308.59	309.37	309.88	306.16	308.21	307.52	309.2	310.14	308.5	307.37	308.35	309.22	310.69	309.24	307.86	308.04	309.99	307.65	308.83	310.01	308.26	305.48
329.38	329.19	329.6	329.35	327.91	327.2	328	328.27	327.24	328.7	328.21	327.96	328.87	324.32	328.87	328.89	328.92	327.85	327.03	330.2	328.6	324.79	328.65	327.98	328.03	328.52	327.91	327.18	326.52	326.82	327.55	326.16	329.39	327.1	326.96	331.08	327.55	330.18	327.25	329.93	328.97	329.15	326.55	326.97	331.4	327.7	326.21	326.92	326.29	327.91
306.01	306.9	306.85	307.2	303.93	307.62	304.48	306.15	306.3	307.52	308.21	305.55	307.01	306.92	307.4	305.81	304.73	304.33	304.59	307.52	307	303.9	306.89	304.71	307.63	305.34	305.88	306.72	307.53	305.57	309.17	306.77	307.34	306.42	306.86	306.46	303.75	304	307.83	307.98	306.14	306.34	306.28	307.22	307.61	304.86	305.79	306.34	307.25	305.2
311.7	311.69	311.97	313.11	311.33	312.49	314.21	311.19	311	311.96	311.01	314.73	307.94	312.04	311.42	310.74	309.35	311.02	311.14	311.03	314.05	312.61	311.55	312.55	311.54	309.89	311.01	309.25	311.47	310.35	310.11	308.35	311.47	313.31	309.84	312.22	314.69	313.07	309.09	314.06	311.98	309.75	312.09	313.15	310.79	310.43	309.97	310.45	313.37	308.9
312.22	313.07	312.04	314.62	313.28	312.29	310.56	310.63	314.25	312.73	311.02	312.03	314.4	313.67	312.79	312.12	312.96	314.15	310.25	315.12	312.13	312.58	311.64	310.62	314.33	313.47	312.66	311.38	312.37	310.84	313.43	312.63	313.69	313.03	310.68	315.67	314.15	313.98	312.41	311.45	314.51	312.33	312.32	311.9	310.55	312.86	314.89	313.5	312.74	312.39
303.6	299.29	300.67	301.85	302.04	300.67	300.91	302.36	301.84	299.84	300.94	303.15	302.17	300.83	301.18	300.9	302.56	300.5	301.01	299.44	300.28	302.31	302.5	301.71	300.15	301.61	303.06	301.17	300.09	300.21	300.17	301.36	302.91	301.92	301.46	304.04	301.49	298.21	303.68	300.19	301.47	302.38	298.37	300.21	300.63	299.22	301.59	302.31	298.34	301.71
302.33	301.57	302.15	305.07	299.21	302.96	301.51	301.76	302.48	302.91	301.87	302.79	301.9	301.71	302.23	302.35	303.18	304.13	299.74	301.99	301.89	301.03	302.6	299.29	301.52	302.94	301.84	300.6	301.87	303.28	303.64	301.49	304.53	300.47	301.67	304.95	300.87	305.23	299	297.99	304.04	303.68	300.11	302.55	302.3	304.81	300.5	300.51	304.5	299.66
309.12	313.61	308	308.71	311.01	308.07	311.18	310.37	310.61	309.48	310.96	311.94	309.84	310.58	310.57	310.83	309.04	309.98	309.7	309.2	311.54	311.77	309.97	310.89	312.07	308.19	312.18	311.37	310.52	308.37	310.02	307.7	311.44	309.16	311.07	309.78	310.69	312.2	308.73	310.97	311.99	306.65	313.55	310.61	310.73	311.96	308.74	309.85	308.06	309.26
321.39	317.26	318.23	320.38	317.91	318.27	319.84	318.19	317.69	315.98	317.48	318.56	317.88	319.07	322.7	318.06	317.68	319.07	318.36	318.72	320.45	319.99	319.06	317.72	316.6	318.76	319.46	318.08	318.82	319.36	317.38	315.87	317.89	319.37	321.02	319.41	321.88	319.63	320.26	318.33	320.24	319.21	318.4	319.3	319.38	318.72	319.99	321.69	318.96	320.48
303.55	304.52	305.19	302.83	305.09	305.69	303.08	304.5	304.48	305.38	303.74	305.96	304.25	305.45	302.31	304.29	303.56	304.56	301.53	301.72	305.18	304.79	305.91	305.33	306.17	302.69	303.76	304.65	303.54	303.94	304.8	304.36	304.62	304.59	304.05	302.89	305.14	303.13	304.93	304.1	303.73	304.01	305.06	303.13	305.65	302.56	304.33	306.03	303.73	304.16
306.04	306.9	307.31	306.79	306.37	305.8	309.35	304.94	309.43	305.06	308	307.13	305.28	306.57	306.01	303.94	307.88	304.83	306.05	307.19	304.8	307.82	307.76	304.84	306.29	306.44	306.91	305.18	304.25	306.49	305.71	305.79	308.23	308.69	308.13	306.53	303.63	306.1	305.94	306.2	308.24	305.66	307.63	304.37	306.15	307.03	306.95	309.96	305.73	306.3
303.97	303.9	306.96	300.64	305.21	301.45	303.03	302.27	305.88	305.35	304.2	304.43	303.33	304.44	305.66	304.39	302.79	302.81	307.94	305.03	302.36	303.87	303.78	305.6	303.3	302.52	301.94	305	304.43	302.53	304.91	307.9	301.31	305.55	302.39	305.01	304.44	304.14	305.25	304.79	304.5	302.37	304.39	304.09	304.92	302.57	304.6	305.67	304.34	304.65
310.03	310.74	307.11	309.52	308.98	312.45	308.69	307.14	308.82	308.35	307.87	309.21	309.87	309.65	308.97	305.97	309.17	309.41	309.6	310.49	309.74	308.9	308.66	307.73	310.43	309.47	308.89	308.19	310.17	310.07	310.78	309.22	308.33	309.78	310.2	308.44	308.8	309.66	306.82	307.15	309.09	309.17	308.41	306.21	309.51	309.97	308.91	309.31	310.03	310.81
303.44	301.43	303.46	303.19	301.23	300.07	306.25	305.91	302.68	300.06	303.41	302.04	301.63	301.98	301.39	301.87	302.73	302.29	301.53	302.46	299.87	302.04	301.34	301.23	301.25	301.6	300.7	304.12	302.81	300.94	301.72	303.87	304.28	301.58	301.05	302.95	300.36	304.48	300.74	300.54	302.63	303.21	301.44	303.39	300.78	303.91	304.14	302.31	302.21	302.53
314.51	315.86	317.56	317.56	316	314.17	316.4	313.3	315.42	315.46	313.73	316.63	313.21	315.64	316.46	318.26	314.95	318.59	315.91	315.15	315.2	316.09	313.93	316.39	315.46	314.7	312.71	314.7	314.14	314.94	313.85	313.69	315.15	315.71	312.19	315	313.15	316.5	314.01	316.47	314.28	316.38	316.41	314.22	314.5	313.61	314.94	315.03	314.17	315.65
304.89	301.76	302.5	303.64	304.95	304.63	302.32	305.41	302.39	304.14	304.16	302.37	303.71	303.12	302.94	303.12	304.18	302.93	302.8	299.67	303.69	306.1	305.53	304.76	304.72	305.04	304.06	300.52	302.92	303.26	301.98	305.06	305.16	300.93	302.18	301.38	303.53	307.06	301.64	304.21	303.67	301.1	306.23	303.16	300.34	304.42	301.48	300.99	302.93	303.87
314.77	313.63	314.24	312.94	313.63	312.29	313.08	313.5	314.39	312.12	311.53	313.8	312.96	315.24	312.17	311.62	311.9	311.05	312.55	313.85	313.06	312.24	312.71	313.9	310.53	312.65	312.33	313.68	315.43	312.65	312.41	312.44	310.39	310.39	313.56	314.16	311.15	313.03	312.89	311.28	312.14	311.94	313.15	313.85	314.1	314.85	311.13	315.62	310	312.41
302.43	301.45	301.93	306.37	302.71	302.05	304	301.6	301.89	302.93	303.86	304.71	301.11	303.45	301.8	301.49	302.66	303.51	302.91	303.37	304.46	303.83	303.35	302.41	302.46	302.17	300.76	304.67	303.73	303.26	301.94	302.65	304.84	303.78	302.73	301.18	302	303.6	304.51	300.74	304.8	303.06	304.01	301.7	302.66	303.33	303.75	301.62	303.44	304.87
326.53	326.34	328.21	328.99	328.18	331.49	326.84	328.91	326.98	328	326.45	328.54	325.04	327.71	328.91	325.58	329.58	327.72	329.4	328.85	327.59	329.46	327.19	326.91	327.21	328.35	325.47	328.72	328.2	327.48	328.6	331.09	329.02	327.8	328.59	326.37	328.99	328.52	329.61	326.98	326.92	330.45	328.5	328.61	326.69	326.11	328.36	328.3	328.13	327.74
317.68	321.11	320.47	318.37	315.51	323.87	317.06	319.11	320.18	320.72	320.29	320.62	321.38	320.86	320.79	319.65	321.06	319.83	319.78	320.11	320.69	320.85	316.57	319.07	322.14	317.15	318.14	319.65	319.9	319.41	318.09	320.42	317.18	322.12	320	319.75	318.47	318.41	320.33	318.34	317.88	320.25	319.45	321.45	317.66	322.33	320.49	318.13	318.84	319.94
313.82	310.89	313.03	314.3	313.24	313.5	312.45	314.33	313.93	313.11	311.54	313.11	313.25	312.08	311.81	313.78	314.11	312.01	312.26	313.04	315.42	312.41	312.07	314.62	314.47	313.32	310.47	312.59	313.57	313.37	313.58	312.87	311.38	314.02	314.18	311.68	312.86	311.63	313.28	315.26	315.03	312.99	315.47	310.91	313.47	314.03	310.62	311.87	312.41	315.93
315.44	313.73	312.48	313.25	313.64	313.4	312.32	312.02	312.65	314.3	310.88	313.81	315.51	312.48	313.01	316.26	315.09	313.24	312.13	313	314.07	313.06	313.53	314.68	313.44	312.79	315.19	311.02	315.23	312.6	314.03	315.29	313.57	312.86	312.48	310.98	312.98	314.27	313.21	311.42	315.44	315.7	313.51	313.36	312.59	313.98	311.27	313.31	312.21	312.86
313.35	313.2	312.1	313.58	314.96	311.9	314.8	311.86	310.42	312.69	312.02	311.2	314.85	313.31	314.47	311.01	314.66	314.82	314.02	312.55	315.27	311.68	313.33	313	313.61	313.6	314.01	313.2	312.62	312.34	313.22	311.2	312.18	311.99	311.49	312.52	314.88	314.64	311.85	310.67	312.56	311.3	311.73	313.28	313.21	313.82	310.51	312.09	309.41	311.11
306.93	304.24	304.33	305.23	303.44	304.57	303.55	303.89	304.44	304.54	303.13	304.61	305.43	304.25	305.38	304.29	303.32	306.7	304.09	305.64	304.05	303.51	305.22	303.04	307.44	302.81	304.86	304.42	305.93	304.25	307.66	305.8	305.19	304.5	303.83	306.24	305.64	303.77	306.67	300.31	303.73	304.05	306.43	305.36	303.08	304.37	303.14	305.03	304.05	305.68
319.26	319.02	316.59	317.59	316.29	319.65	317.07	320.22	319.62	318.29	317.19	315.72	319.03	316.96	319.24	320.18	316.29	321.74	319.05	317.14	318.81	319.42	319.29	315.72	316.81	319.09	318.99	318.76	318.19	316.93	317.9	318.11	318.65	318.87	318.64	316.48	318.14	319.13	320.02	318.75	319.36	316.72	318.42	316.98	314.97	316.31	320.47	317.81	317.22	316.93
305.27	303.38	305.19	306.69	304.29	304.79	304.21	305.91	304.46	306.01	302.72	306.76	308.39	307.1	304.79	303.71	305.47	303.8	306.55	303.6	303.52	303.95	305.2	306.39	303.5	305.27	302.56	304.94	304.1	305.09	307.34	307.79	306.05	305.31	305.63	305.72	304.06	305.91	307.9	302.81	307.2	306.1	307.42	305.93	306.9	304.41	305.33	306.6	304.33	305.09
306.55	303.51	305.15	303.96	305.24	306.31	305.51	306.78	305.81	307.25	302.19	305.42	305.14	302.88	305.61	306.8	306.29	304.45	303.45	305.68	304.78	306.98	303.81	304.93	303.32	307.08	301.85	304.58	306.32	303.35	304.11	305.24	306.8	305.01	305.34	306.44	304.32	304.11	305.96	305.55	308.57	303.24	305.47	305.96	303.72	303.38	305.56	303.45	302.56	306.91
318.73	319.99	318.42	318.03	317.9	318.18	316.14	315.75	320.91	317.25	320.4	315.54	316.16	315.35	318.05	316.56	317.73	316.83	318.29	319.9	320.17	317.64	322.27	317.87	319.67	317.65	320.03	316.35	321.46	319.86	319.88	316.89	315.91	318.13	319.11	317.52	318.78	315.99	317.5	316.08	317.23	316.35	318.2	320.37	318.31	320.43	317.83	318.57	317.97	319.39
300.72	301.88	301.1	300.87	300.03	300.5	301.65	304.33	301.64	300.4	302.26	302.36	299.57	302.16	300.73	299.84	299.73	301.14	302.77	301.93	302.33	300.3	302.37	301.53	302.96	300.71	302.8	304.02	298	300.31	300.02	302.41	299.27	300.07	300.57	299.06	303.52	302.86	300.72	297.62	300.1	302.08	301.67	302.57	300.42	302.13	300.82	300.19	300.7	301.41
324.33	325.69	325.9	323.45	322.55	325.3	321.87	323.1	323.32	323.76	324.98	323.52	325.62	324.18	325.58	325.96	324.16	325.28	325.36	322.66	323.51	324.69	323.22	325.85	325.15	322.28	325.42	323.26	326.93	323.7	324.01	325.26	323.34	325.65	324.18	324.13	324.98	323.54	326.27	323.38	324.86	320.79	321.96	326.34	324.79	320.12	325.33	326.43	323.5	325.65
312.5	311.9	310.96	311.54	312.19	315.29	313.7	314.04	312.84	314.91	311.57	312.29	312.86	312.33	312.13	315.78	311.3	313.98	315.18	310.5	314.9	310.21	312.96	311.41	312.64	312.62	311.65	310.14	311.44	315.18	316.11	309.22	309.79	315.06	313.06	311.64	309.69	310.39	314.56	312.53	312.4	312.43	311.51	312.76	312.73	312.38	314.21	312.36	314.76	310.41
303.67	305.91	305.23	305.35	305.58	305.89	305.72	305.66	304.59	305.47	303.29	304.61	303.89	302.97	305.7	306.75	304.38	305.78	302.22	307.89	307.11	304.02	303.67	307.5	304.89	303.91	304.9	306.21	305.07	304.76	305.1	306	303.62	304.65	306.02	305.82	306.95	306.37	304.79	307.82	306.2	305.92	304.19	305.34	305.55	306.62	305.92	305.36	304.84	306.16
302.14	301.47	303.88	306.55	300.52	302.93	299.78	302.88	304.25	303.17	302	305.29	304.08	304.61	303.39	301.42	302.14	305.41	302.5	304.2	302.4	303.05	303.9	304.69	300.25	300.31	305.12	302.88	301.28	305.7	303.35	301.55	301.17	301.45	300.15	303.71	302.84	302.89	302.96	302.23	301.3	301.4	300.72	302.35	302.98	303.29	300.33	301.55	300.55	302.38
303.88	303.96	303.68	305.89	302.83	303.17	304.12	302.88	307.34	305.83	306.4	304.42	305.46	302.87	304.16	304.13	303.69	302.13	303.93	305.52	304.24	303.46	304.54	304.44	304	305.04	306.42	306.34	304.47	303.74	305.07	301.42	303.81	304.82	306.25	303.95	304.28	306.46	304.19	306.61	303.32	305.31	304.82	304.34	305.2	304.63	304.64	303.16	302.1	303.71
314.5	315.37	312.63	313.49	316.27	313.54	316.93	316.05	312.63	314.53	314.49	314.89	313.66	315.85	312.61	316.37	314.07	313.97	313.7	313.1	315.62	314.64	314.13	315.07	314.81	315.27	317.39	318.53	316.23	315.88	315.45	313.96	316.59	313.32	311.68	314.92	313.49	313.16	316.45	314.58	315.31	314.6	314.7	314.55	317.28	313.85	317.61	315.93	315.63	314.6
314.69	311.28	313.14	313.9	314.39	312.63	313.78	310.2	311.67	313.14	311.65	313.3	313.52	313.2	311.39	311.07	312.09	310.52	313.79	311.34	310.39	313.39	309.86	315.02	313.18	314.08	312.76	310.45	312.22	312.57	314.68	312.52	310.45	311.52	313.08	312.81	311.27	312.75	312.3	315.03	312.56	314.89	313.61	311.41	311.89	312.3	313.63	312.26	313.8	311.14
305.07	307.16	306.12	303.03	305.01	306.95	306.47	304.23	304.68	306.19	306.93	304.73	305.7	304.48	304.15	304.49	305.49	304.33	302.5	305.53	304.42	303.86	306.81	304.57	304.16	301.33	304.51	305.21	305.47	305.59	303.24	306.98	304.29	304.65	304.5	306.35	304.92	303.9	305.88	305.13	304	305.08	301.97	303.6	305.21	306.01	307.35	304.99	307.37	305.3
315.95	318.5	316.4	316.88	316.24	317.76	318.33	317.81	316.98	318.04	316.36	317.77	317.46	317.15	314.61	315.36	317.17	316.96	314.08	316.99	318.62	317.4	316.32	315.75	318.82	314.06	317.22	317.51	317.7	317.83	317.34	315.87	318.35	315.83	313.23	318.67	315.61	314.88	315.44	316.25	317.92	315.03	317.31	315.53	320.74	316.51	315.5	318.04	318.72	318.68
304.1	302.58	302.59	303.07	305.22	303.95	301.3	302.22	303.4	301.82	304.49	303.16	301.85	306.16	302.6	304.92	302.25	304.01	304.76	304.13	302.14	303.32	303.29	303.54	302.61	302.17	302.91	301.96	304.16	304.17	300.51	303	301.55	305.9	304.55	300.13	304.59	301.66	302.56	302.74	303.14	303.37	302.98	304.29	302.7	303.74	303.38	302.89	304.83	304.26
305.41	303.43	303.51	303.11	304.14	304.28	303.18	301.74	306.06	303.14	303.39	302.37	303.05	303.17	303.1	304.47	302.72	303	303.79	302.59	302.82	303.04	302.01	302.57	304.67	303.24	302.31	303.25	303.49	302.97	305.01	302.27	304.49	301	304.01	302.33	304.34	303.48	302.9	304.11	301.44	301.77	303.21	302.53	302.44	305.29	300.44	303.18	303.13	304.02
312.83	314.15	318.06	316.29	314.47	313.16	314.59	315.55	316.78	313.17	312.87	315.49	315.58	316.71	314.31	314.21	316.08	312.63	314.04	314.06	315.85	315.55	312.73	315.08	315.38	314.52	314.86	316.91	313.22	312.82	314.24	313.55	314.25	315.38	314.79	313.54	312.73	317.21	313.03	315.94	313.06	313.13	316.24	315.63	315.97	314.95	314.02	315.6	313.69	315.01
313.59	313.06	313.81	313.21	313.33	312.92	310.64	314.02	314.14	313.55	313.39	313.23	312.57	315.38	313.66	314.1	314.62	312.36	315.09	313.23	313.66	313.62	312.23	312.26	314.3	311.34	313.91	311.72	311.56	313.77	313.55	311.5	311.39	313.81	311.81	313.77	312.28	312.25	313.31	315.21	312.86	314.85	311.99	313.59	311.43	313.07	311.58	312.68	313.9	313.18
306.35	302.15	302.23	304.47	304.51	302.69	303.07	303.15	302.62	304.12	304.23	302.83	306.61	301.4	303.4	304.36	305.49	302.75	303.91	305.4	304.15	302.25	303.35	303.07	304.51	302.24	301.5	302.71	303	301.05	301.04	302.61	302.49	305.39	302.82	302.74	305.1	304.88	301.78	301.85	299.97	302.8	304.38	301.11	303.03	302.82	302.55	302.89	302.24	303.26
310.89	311.22	312.23	309.2	314.03	310.68	312.2	310.41	312.58	308.93	308.54	310.36	312.97	309.12	311.01	308.43	311.04	309.9	313.18	310.89	311.74	309.49	311.46	312.38	310.97	308.66	311.28	310.31	311.75	313.1	311.79	310.26	310.86	309.3	310.59	311.24	309.14	313.02	309.62	312.37	308.98	310.64	308.92	311.83	312.2	310.24	310.37	310	312.24	310.5
315.01	310.71	314.64	313.94	314.01	315.84	314.27	312.22	316.32	312.91	312.81	312.59	312.81	313	315.31	312.96	314.25	315.08	314.96	313.45	313.77	313.31	312.63	314.83	314.36	314.53	313.63	311.99	311.11	315.83	315.27	314.47	316.24	315.29	314.21	313.74	313.42	314.79	312.17	317.09	314.16	314.89	313.11	312.93	314.55	315.31	313.72	315.08	315.84	312.01
315.22	315.58	314.73	316.1	311.86	312.54	317.14	314.86	315.87	316.27	314.04	314.91	313.21	315.5	313.7	315.64	314.14	314.39	312.75	314.68	313.25	313.82	316.06	317	317.55	314.8	314.57	316.17	314.03	316.36	313.29	314.49	315.27	314.06	314.57	313.58	314.9	315.77	313.02	314.76	316.29	318.88	317.19	315.07	313.97	314.31	314.95	314.96	315.05	316.01
294.2	296.75	294.51	295.26	292.44	296.77	296.7	293.9	294.3	296.21	294.08	295.48	295.91	295.43	292.56	297.14	295.56	295.75	296.56	296.46	294.08	294.82	296.28	295.26	294.76	295.36	294.48	295.18	295.56	293.54	294.87	292.82	293.95	293.22	294.48	292.52	293.96	291.73	296.38	295.3	294.37	295.28	296.66	295.51	297.56	293.83	297	293.13	298.45	293.52
314.05	315.66	313.5	313.49	314.46	313.22	310.8	312.02	314.7	312.65	314.17	313.84	313.41	315.13	317.12	314.92	314.99	315.98	315.17	314.41	314.41	314.8	312.61	314.14	316.53	316.19	315.49	313.28	311.5	314.49	313.17	315.33	312.69	315.39	312.96	313.65	313.38	315.28	315.96	314.65	315.91	311.26	311.11	314.44	311.73	313.65	315.9	314.35	312.6	310.73
306.87	306.84	305.38	305.18	305.33	305.45	302.9	307.14	302.84	305.91	306.8	304.27	306.92	304.09	307.36	302.93	306.29	306.06	304.16	304.65	304.9	306	307.21	304.12	307.45	303.58	307.02	304.67	304.5	306.54	302.94	304.67	304.98	304.14	305.73	307.47	303.35	303.15	305.04	305.93	303.9	305.18	304.62	305.52	304.49	304.53	303.33	307.26	304.48	305.35
295.35	293.82	295.04	293.71	296.81	294.45	295.23	293.43	293.28	293.27	292.97	294.3	291.67	293.47	293.62	293.35	294.65	295.14	292.78	295.25	291.86	292.32	292.99	294.07	291.66	293.31	296.39	291.84	292.08	294.38	294.45	292.39	299.65	296.05	295.03	291.54	292.53	294.93	294.59	294.96	294.16	292.18	293.7	294.88	293.77	292.53	294.26	293.4	295.37	294.44
324.13	326.19	324.97	326.41	324.45	326.56	323.72	324.32	324.95	325.89	326.57	327.57	322.54	328.07	326.54	325.75	326.53	323.52	324.08	327.05	324.24	326.78	323.75	324.35	325.58	325.28	325.6	323.88	324.57	324.47	325.46	324.75	325.39	324.93	324.52	324.26	322.8	324.39	323.56	325.37	326.54	327.29	326.95	327.17	326.42	325.1	326.27	326.02	327.81	324.02
312.06	312.48	312.41	313.01	309.98	313.32	313.77	311.23	311.53	310.81	312.3	312.32	313.78	314.47	313.49	313.53	311.66	313.85	315.78	312.65	314.18	312.51	313.36	314.5	313.75	314.52	313.1	313.63	311.91	313.98	313.83	313.73	311.4	313.91	313.39	312.29	314.65	314.25	312.92	314.4	312.87	310.84	314.82	312.89	313.97	311.2	313.17	314.4	312.71	310.27
314.93	314.98	313.97	314.91	316.14	317.13	314.01	315.08	312.82	317.79	315.78	312.17	314.61	315.25	313.05	315.13	315.05	314.09	313.1	314.71	316.41	315.14	313.85	313.35	316.73	314.19	315.01	315.15	316.12	314.74	314.28	315.7	315.6	316.43	315.97	315.01	312.94	313.96	313.34	315.81	317.4	317.46	314.16	313.69	313.52	315.39	313.83	314.8	315.72	315.43
314.01	315.55	313.57	316.39	315.89	314.79	314.95	312.48	312.33	314.46	313.2	312.56	314.93	314.16	313.78	314.22	311.9	312.95	313.94	316.84	313.44	314.37	314.11	315.19	311.46	313.67	315.21	313.47	315.21	313.59	317.26	312.51	311.71	313.38	313.07	311.98	313.9	313.18	314.99	313.45	312.76	313.06	314.77	312.6	316.18	314.38	316.39	314.4	314.52	315.64
325.9	329.04	324.79	325.37	326.9	326.42	325.98	324.06	325.58	325.43	324.58	325.49	323.52	325.82	325.72	325.58	327.03	324.41	325.79	323.57	325.21	324.61	324.88	325.05	324.25	326.4	325.91	323.87	324.44	324.29	323.61	323.88	325.3	324.71	326.84	325.59	325.32	325.28	324.88	325.56	325.63	328.18	324.44	325.34	326.74	323.97	328.19	324.12	328.84	324.82
312.63	312.93	311.51	312.94	313.01	311.15	310.93	315.46	312.41	310.54	313	309.87	312.43	312.12	310.87	312.54	313.66	312.65	312.07	315.02	310.08	311.88	312.59	311.42	313.92	308.84	314.04	313.21	312.7	310.23	309.8	312.45	311.73	313.47	312.71	313.66	313.25	312.18	313.11	314.51	313.62	311.28	312.31	310.97	313.92	313.16	311.9	312.22	312.04	313.83
314.02	311.28	313.36	312.23	311.98	310.95	315.07	311.43	312.97	310.12	313.7	313.41	309.76	313.53	313.93	310.38	312.66	312.7	311.56	313.65	313.64	312.23	313.03	310.32	311.88	315.22	311.43	311.88	312.31	311.59	311.56	312.27	312.7	311.14	312.07	310.88	311.45	311.51	312.54	315.16	311.79	312.02	309.92	312.63	311.35	310.4	310.7	309.99	313.51	311.54
303.21	301.78	302.67	303.41	303.17	300.71	303.24	302.87	302.68	301.03	306.33	303.99	304.18	305.47	304.6	302.67	303.41	305.65	303.47	306.07	300.15	299.93	304.4	304.73	303.09	304.55	305.21	304.98	304.61	304.22	304.33	302.67	303.98	305.96	302.28	304.95	301.32	305.08	305.2	303.83	303.32	303.25	302.88	303.38	303.66	302.51	305.12	306.35	303.54	301.4
303.21	298.74	299.67	299.77	300.3	298.06	298.45	301.06	297.62	298.28	302.14	299.12	299.16	300.96	301.02	300.06	298.19	302.83	301.83	300.57	299.42	300.42	300.28	300.24	300.19	300.83	300.05	301.41	302.71	299.48	301.01	300.01	297.45	300.06	298.18	298.61	302.11	300.54	296.25	299.79	299.56	301.87	299.51	299.4	299.71	300.79	300.13	297.35	300.91	300.49
310.47	312.17	310.12	312.73	311.16	312.5	310.59	310.49	312.06	312.89	312.44	310.59	309.08	311.31	308.45	310.62	310.84	309.01	311.72	311.12	310.97	311.62	313.03	309.58	309.85	310.79	308.7	310.01	311.48	312.02	307.98	308.66	309.49	309.73	308.53	311.75	310.04	312.73	308.69	310.19	309.3	311.84	312.51	308.39	307.71	312.57	311.57	309.29	310.06	311.95
303.69	305.21	306.3	302.36	304.26	305.2	305.2	304.78	303.54	305.44	304.22	304.09	305.65	306.35	304.3	302.65	305.73	305	305.74	302.94	304.9	303.59	303.45	305.08	303.91	304.1	304.03	304.28	302.86	302.43	303.85	303.96	303.69	305.37	304.63	304.14	305.47	307.06	303.83	307.74	306.29	301.67	306.18	305.63	303.42	302.26	303.91	307.52	304.51	304.27
315.15	317.17	315.15	318.27	317.33	317.17	316.89	313.42	319.01	318.56	315.62	315.61	317.95	315.16	317.05	316.91	317.95	316.66	318.03	317.67	317.49	317.05	318.76	318.8	317.49	315.34	316.22	318.38	316.14	317.73	318.15	316.22	317.17	314.3	316.13	319.2	317.26	315.33	316.19	315.82	318.96	316.79	316.8	317.61	316.69	317.68	318.01	314.95	316.53	314.48
303.14	304.71	305.41	301.99	302.41	304.95	303.28	303.09	301.98	303.85	301.53	305.37	305.36	303.61	303.51	300.91	302.26	305.34	302.76	305.35	305.38	303.34	302.71	303.69	304.51	304.91	303.64	304.04	305.14	305.36	303.39	302.44	303.66	305.86	303.57	303.85	303.5	304.74	302.38	302.15	302.61	302.35	304.35	305.21	304.72	302.36	301.83	305.15	305.34	302.33
315.55	312.09	312.55	312.53	312.91	314.09	310.84	311.86	314.25	314.96	313.71	316.89	312.94	315.24	314.04	314.59	315.66	311.81	311.68	311.3	313.64	314.86	315	311.59	314.3	315.9	314.24	313.52	314.05	313.94	315.58	312.84	312.94	312.76	314.99	314.15	315.82	316.31	313.37	316.95	312.92	315.76	314.54	314.11	315.72	312.92	315.34	314.11	313.24	313.32
299.23	298.16	296.07	301.05	296.48	296.26	299.97	299.4	299.32	301.5	301.26	301.39	303.82	298.02	300.76	299.98	298.92	299.82	298.91	299.5	299.06	299.66	297.87	297.25	297.85	298.92	300.02	301.21	299.54	300.32	297.95	299.74	298.3	301.49	299.5	298.67	297.96	299.64	300.41	298.27	299.33	298.32	297.87	299.94	297.4	298.66	297.8	299.93	298.89	300.62
304.66	302.89	301.64	301.96	302.78	303.37	304.46	301.61	299.7	303.33	303	303.19	302.25	303.59	302.79	302.19	304.06	301.76	303.02	300.71	302.94	303.81	301.19	302.79	301.7	301.89	300.22	302.26	300.62	301.06	302.89	303.77	302.67	301.73	303.05	302.38	304.7	301.06	300.99	303.65	304.48	301.16	304.13	303.45	300.59	304.75	300.87	303.5	302.54	302.17
301.68	304.01	303.52	303.03	302.08	303.04	302.2	300.89	301.04	303.64	306.84	304.67	304.25	303.44	306.34	303.14	301.78	304.88	304.88	306.73	303.59	306.69	304.11	306.83	303.2	302.44	303.8	303.56	305.57	303.56	302.68	301.65	302.43	303.07	301.85	303.29	302.93	306.44	303.06	302.78	302.64	303.87	300.39	303.84	303.09	299.91	304.11	302.82	301.13	301.12
312.96	315.03	315.67	315	316.28	316.44	316.22	315.53	314.46	313.43	316.45	315.04	318.04	315.44	313.64	314.37	315.57	316.83	315.92	315.03	315.24	315.1	318.37	315.95	316.45	315.01	315.72	316.87	317.69	315.74	315.89	316.51	316.93	317.53	313.56	314.64	317.21	316.7	316.13	314.5	314.97	314.48	315.01	312.88	314.98	313.79	315.68	317.51	316.16	315.77
302.22	302.15	303.51	302.41	299.6	302.04	304.46	302.6	302.3	302.11	305.18	303.87	304.77	300.68	302.96	302.9	302.63	306.2	301.77	301.42	301.63	303.31	302.01	303.15	305.19	304.48	301.5	303.47	302.83	301.76	301.86	304.17	301.27	301.69	299.86	304.1	304.1	301.64	302.36	302.59	300.65	303.91	306.53	299.88	303.73	303.36	303.01	302.02	304.34	303.1
304.41	302.44	304.09	305.57	305.2	304.37	305.77	303.09	303.94	303.33	303.15	302.69	304.48	307	305.97	305.56	303.88	305.09	304.21	304.17	302.41	302.43	305.62	302.44	303.73	305.18	300.61	301.64	305.31	304.11	302.24	305.4	303.6	302.26	305.23	303.11	305.97	305.29	305.19	302.68	304.71	304.3	305.38	302.37	303.11	305.33	300.93	303.29	302.36	304.03
313.79	311.14	315.31	315.14	311.81	315.93	316.22	314.88	314.39	314.84	314.5	313.63	315.14	313.81	313.16	314.91	314.95	312.21	314.15	313.01	315.6	316.96	314.39	314.09	313.8	314.23	315.32	313.28	312.88	312.5	312.89	314.25	313.47	314.24	315.13	313.54	312.33	312.51	314.56	312.49	314.29	311.5	312.7	316.16	313.75	311.98	313.69	315.4	313.65	312.92
310.58	312.65	312.58	310.54	312.39	307.76	313.93	310.51	312.39	314.01	310.58	310.98	311.54	311.59	310.55	313.01	309.78	312.16	311.41	311.12	313.37	314.33	312.81	310.49	309.95	312.59	309.56	310.34	313.5	312.09	310.68	311.6	311.07	309.38	311.16	311.75	313.12	309.69	312.85	310.75	310.92	313.49	312.25	309.49	312.16	311.44	311.32	311.03	311.26	311.89
305.82	306.04	306.12	307.39	305.13	307.89	309.45	306.4	304.95	306.29	308.6	306.34	306.71	306.99	304.32	306.83	307.98	308.21	308.06	305.52	306.15	305.74	305.54	306.75	304.02	307.16	305.6	305.46	302.02	307.26	305.16	305.42	305.78	305.75	307.26	306.64	305.69	307.54	304.16	305.46	305.22	305.37	306.88	305.62	306.11	305.29	305.09	305.33	308.93	307.48
308.9	310.07	308.23	308.11	310.82	310.33	310.71	308.13	310.55	310.48	308.18	310.39	312.65	309.01	307.47	311.92	310.01	309.23	310.21	310.97	310.86	309.8	309.23	311.95	311.66	309.81	307.34	308.76	309.99	309.61	309.17	313.03	308.23	308.31	310.32	308.52	312.22	306.6	308.31	309.48	310.52	312.1	309.3	309.32	309.14	309.68	307.9	308.83	310.4	308.42
304.39	304.26	300.71	302.56	304.17	303.42	300.1	302.42	302.17	301.59	301.08	301.98	303.16	302.05	300.24	300.96	303.32	302.1	305.5	303.9	303.14	300.7	304.41	298.49	304.52	304.07	300.96	304.05	301.47	302.5	302.85	303.29	299.54	301.63	300.59	302.66	302.98	299.92	301.55	302.01	302.71	299.43	304.48	303.44	304.07	299.17	301.86	303.01	303.15	303.63
314.04	313.51	313.34	313.04	315.07	315.98	312.38	314.69	312.01	313.35	313.38	310.04	311.63	315.22	314.16	313.26	312.41	312.81	313.78	311.85	313.02	312.76	316.58	311.37	313.49	311.53	313.58	313.66	313.49	313.33	313.59	315.53	313.41	313.83	310.93	312.29	315.16	314.91	314.07	313.2	312.95	312.66	314.92	313.87	311.74	312.98	314.45	314.9	313.2	312.41
329.07	328.04	327.05	328.82	329.33	330.7	329.78	329.02	328.55	327.77	328.82	328.43	327.85	328.63	329.54	327.19	329.86	328.86	327.94	328.42	329.76	328.75	329.58	329.81	328.07	328.82	327.51	328.45	327.87	331.4	325.94	327.96	327.64	328.92	328.52	330.26	328.05	327.61	329.37	329.46	330.38	329.3	327	327.78	329.29	329.21	326.81	328.44	328.43	327.59
301.52	299.02	303.56	302.44	303.18	302.94	303.08	302.09	300.86	302.48	299.33	305.39	303.78	299.39	302.81	301.85	303.6	304.2	301.57	303.48	303.33	301.85	303.61	300.76	300.98	305.53	301.9	302.23	302.7	303.35	301.16	301.71	301.64	304.68	304.17	301.47	302.55	300.76	300.3	302.97	301.77	302.88	303.12	303.43	301.05	301.36	300.69	302.28	304.57	301.9
313.87	312.31	310.08	311.16	309.57	310.56	314.76	312.82	309.64	311.9	309.29	308.99	310.11	310.27	308.89	310.51	308.07	310.51	310.77	312.42	313	311.32	310.09	310.02	312.18	308.81	309.32	313.38	310.71	310.47	311.33	311.26	312.78	309.25	311.73	314.28	311.18	309.34	311.25	309.83	309.4	311.24	312.15	310.43	309.63	309.65	311.99	308.21	310.64	308.58
314.45	317.76	316.26	317.48	317.56	315.01	314.69	315.28	317.59	314.41	318.49	315.85	315.07	315.25	317.08	315.75	318.83	314.07	314.39	315.92	314.36	314.76	317.44	315.74	315.05	316.08	316.6	313.79	315.31	315.7	318.02	316.15	317.42	316.01	315.27	315.91	314.72	315.16	315.27	315.2	316.75	315.87	315.54	317.46	317.87	314.2	315.48	317.07	314.7	314.58
304.6	303.9	306.27	309.38	307.91	307.31	306.68	306.35	306.13	305.13	302.69	306.4	305.63	306.44	306.06	305.83	305.46	306.56	303.58	308.44	305.24	305.03	305.34	305.96	305.12	306.75	306.33	307.05	306.99	304.23	305.95	306.63	306.2	303.49	305.94	304.01	306.72	304.32	302.48	305.63	303.06	303.91	304.62	303.16	305.64	303.35	306.98	304.26	305.79	305.09
294.54	290.61	296.76	295.29	293.54	293.48	294.43	291.86	293.78	294.85	293.26	293.85	292.96	294.86	294.5	294.09	292.99	295.01	293.69	293.81	294.78	293.91	293.66	295.18	294.59	293.45	291.96	294.61	294.52	295.45	294.57	295.05	294.69	293.92	295.38	293.49	290.14	295.47	294.57	292.87	293.1	293.23	293.27	295.53	294.39	292.51	294.64	294.19	291.61	295.3
301.35	301.88	300.72	298.43	300.44	297.33	300.86	300.02	299.78	303.21	299.04	299.35	301.81	298.84	301.35	298.02	298.25	299.22	300.96	301.28	299.36	303.6	301.53	299.83	298.5	296.89	298.62	300.74	301.19	300.27	302.34	300.36	301.12	301.05	299.99	299.22	302.49	301.76	296.86	301.09	299.9	302.02	298.36	299.97	302.31	300.08	298.19	300.1	299.93	301.21
302.52	300.96	301.05	302.03	302.75	301.63	301.43	302.67	304.34	301.86	302.73	304.72	301.03	302.12	303.28	301.17	304.29	301	303.41	303.78	303	300.12	300.99	301.78	299.87	301.98	303.33	305.1	303.1	301.58	302.2	301.65	301.68	303.7	303.82	303.25	300.45	302.97	304.92	302.9	302.21	301.56	303.29	300.03	302.81	303.47	305.85	301.91	301.48	303.35
316.11	319.22	317.38	314.37	316.75	316.72	315.84	318.57	314.76	314.29	316.1	317.2	314.68	316.63	315.85	315.65	317.58	317.11	317.62	315.61	317.98	319.13	315.27	317.4	317.83	314.32	315.05	316.46	316.3	317.98	314.28	317.71	315.4	315.44	312.57	319.37	313.8	316.3	314.75	316.23	318.23	317.85	316.28	316.79	315.69	314.17	313.89	315.69	313.78	316.29
312.2	311.36	312.04	310.88	311.68	311.36	313.52	311.04	310.59	310.98	313.63	312.33	311.9	314.16	315.32	313.33	311.24	311.88	312.98	310.71	310.67	310.37	311.32	312.07	311.51	314.52	311.95	312.49	311.86	311.11	311	311.32	310.31	311.55	311.41	313.45	312.18	313.49	311.8	312.43	311.19	312.28	312.85	311.84	312.52	315.11	308.75	313.02	311.27	311.27
294.79	295.28	297.83	299.34	297.82	295.34	295.13	298.29	295.19	296.83	295.5	296.32	299.38	295.82	295.81	296.59	295.84	297.51	296.34	297.61	295.45	298.02	295.87	295.41	296.04	300.97	298.23	297.99	296.5	296.75	296.28	295.62	296.44	295.77	296.09	298.41	295.39	299.23	296.44	296.98	297.56	297.58	295.64	295.85	298.31	295.24	299.6	295.52	298.6	299.52
303.72	306.77	306.72	305.5	305.16	305.57	304.31	306.6	306.5	305.94	306.02	306.2	302.96	304.91	304.94	304.87	304.15	306.85	307.15	304.42	304.22	307.67	305.76	304.21	304.52	305.8	304.79	305.96	306.9	307.89	303.69	304.6	305.66	310.2	307.68	304.07	303.57	304.56	304.92	307.58	306.71	304.15	303.39	307.67	306.44	307.57	305.79	307.66	305.53	306.15
329.05	327.97	325.44	330.3	329.28	331.37	328.77	327.36	329.03	326.19	328.98	328.74	330.62	331.58	326.48	328.45	328.18	327.91	328.4	327.42	328.74	327.62	327.29	329.24	329.53	327.46	327.96	327.92	326.68	329.94	327.62	327.59	329.04	328.63	330.2	328.41	329.69	332.29	329.45	327.93	329.44	327.54	327.69	327.75	328.6	328.07	328.29	332.08	328.02	331.98
312.5	311.74	312.97	312.27	312.19	313.78	312.47	310.73	312.86	311.85	311.37	310.74	311.84	313.61	310.59	311.63	310.83	311.59	314.92	310.47	312.05	310.83	311.29	313.43	311.23	310.34	312.72	311.66	313.56	311.35	311.8	313.4	310.21	314.94	312.48	310.9	310.62	310.94	311.42	308.91	310.83	312	313.25	311.21	313.19	312.59	311.37	314.33	315.07	312.85
318.8	319.55	319.63	318.16	315.23	319.66	319.54	317.26	317.87	321.62	318.58	319.45	320.62	319.38	318.48	320.15	317.61	322.4	316.49	318.22	319.2	317.74	322.43	320.97	319.36	316.46	318.34	319.95	321.15	319.09	317.43	317.65	320.09	320.69	317.8	320.87	318.8	316.77	316.93	316.73	322.72	317.92	319.29	319.81	318.21	318.89	317.95	318.75	319.18	319.67
295.76	297.29	298.35	294.89	297.31	297.52	297.06	297.64	295.03	297.58	298.34	295.76	295.99	299.67	295.19	298.5	294.78	295.25	299.25	295.37	297.25	295.94	296.44	297.94	298.6	296.67	295.48	296.62	295.01	295.24	296.73	296.66	300.03	297.14	295.81	297.62	293.58	296.78	295.88	296.23	297.79	297.56	295.89	295.2	295.89	296.71	296.39	298.77	294.6	296.91
317.7	318.82	318.93	320.1	317.01	321.91	316.78	319.42	320.91	320.92	320.15	319.63	318.8	317.85	316.79	317.78	320.01	319	317.49	320.2	317.74	319.98	318.27	319.58	317.7	318.77	319.71	317.15	320.01	319.29	317.33	319.68	317.55	317.16	317.68	319.41	317.5	317.23	317.73	317.94	317.84	317.91	318.94	317.47	320.88	317.48	321.11	316.73	319.66	315.14
306.29	304.48	304.31	303.49	305.36	303.55	303.47	306.8	304.3	305.58	303.44	303	304.04	303.96	305.44	305	304.64	306.14	305.71	303.3	305.07	305.24	304.51	305.98	305.62	306.12	302.59	304.87	305.04	303.21	301.31	301.94	304.37	306.25	307.11	305.47	303.73	305.03	307.04	304.77	303.63	302.16	304.66	304.38	303.61	304.46	304.71	304.09	304.39	304.08
313.05	308.18	310.72	308.99	312.53	310.71	311.03	308.85	308.41	308.7	311.71	308.87	309.16	311.97	309.68	310.06	309.57	310.01	309.71	310.81	309.32	310.51	310.95	313.14	312.16	312.15	308.65	309.4	310.77	313.04	311.59	309.73	310.79	311.28	310.61	309.61	310.53	310.81	310.54	308.15	310.81	311.61	309.63	311.39	311.73	311	310.65	311.81	309.55	310.45
299.71	299.75	299.61	302.02	299.28	301.3	299.15	300.72	299.93	301.96	299.66	298.2	297.95	297.97	300.03	300.78	300.77	301.15	300.91	300.95	300.79	301.19	299.58	300.61	300.49	299.83	300.64	299.2	298.53	300.46	298.52	300.58	300.05	299.26	300.92	299.58	299.15	299.95	299.28	299.88	299.19	300.48	302.28	299.33	303.09	302.37	300.08	301.5	301.76	301.08
303.87	304.64	304.06	301.81	305.27	304.36	304.94	301.7	305.02	302.01	301.53	303.29	303.94	304.24	304.34	303.32	302.02	306.25	302.11	305.49	302.53	301.77	302.83	301.63	301.92	304.77	301.91	305.06	303.69	303.99	301.16	303.13	304.2	304.73	304.17	303.3	302.56	303.67	301.84	303.63	303.07	304.85	301.1	305.27	303.14	304.92	299.9	304.44	303.94	305.5
305.68	308.41	308.48	307.67	307.12	308.64	306.14	305.43	307.26	308.02	305.89	307.73	305.22	304.35	305.35	304.91	305.42	306.07	307.37	307.16	306.53	306.06	307.26	306.53	307.4	308.3	304.94	303.95	304.38	305.41	307.87	305.56	306.56	305.39	307.2	305.49	307.41	305.56	305.9	306.63	308.7	306.59	307.18	308.63	306.16	304.26	307.07	307.35	305.5	308.09
301.35	302.01	303.68	304.92	304.41	306.32	300.67	304.76	305.6	306.52	305.76	302.64	304.2	302.98	303.94	304.82	303.1	301.2	301.73	302.56	303.15	303.18	305.6	301.39	303.24	304.44	304.69	303.51	303.05	304.02	303.52	304.71	303.88	301.94	305.89	303.34	306.71	302.46	304.54	305.13	303.31	302.88	303.02	301.13	304.93	302.56	303.27	306.72	304.13	303.87
303.48	301.35	303.69	304.62	304.4	303.23	303.52	304.22	302.41	304.23	302.5	303.39	303.35	303.41	304.1	301.8	305.22	303.16	303.8	304.8	301.69	303	305.16	303.69	304.86	300.51	300.94	303.93	304.43	305.97	302.69	305.75	303.8	302.11	305.08	301.96	301.76	304.68	304.16	304.58	304.91	305.65	303.5	302.33	302.08	302.55	304.4	302.93	299.06	303.97
305.27	306.32	306.26	303.83	305.29	305.84	305.44	306.64	304.58	303.76	302.67	306.13	303.31	301.72	302.28	304.68	304.93	303.34	304.96	305.26	304.22	304.49	302.98	304.47	305.9	305.34	305.39	305.01	303.7	305.02	307.19	303.24	304.12	304.96	304.07	305.2	305.73	303.83	305.3	305.92	305.42	305.43	303.55	305.19	306.65	301.48	303.05	305.55	303.01	305.98
314.22	312.61	312.73	314.09	316.17	313.47	313.91	313.05	314.24	315.14	314.43	312.51	316.39	315.1	315.8	313.83	316.04	315.8	312.87	316.92	316.28	313.89	314.79	313.85	313.71	313.71	313.54	314.73	314.25	317.45	314.94	314.22	314.3	318.73	315.17	315.65	316.31	317.02	315.53	315.77	314.57	314.41	313.86	317.17	315.88	311.76	316.34	313.6	316.41	313.88
314.44	311.06	314.85	314.13	312.74	314.54	313.88	311.42	313.5	313.64	311.47	315.56	315.22	312.29	315.85	315.58	313	314.37	314.08	313.4	313.81	312.66	313.12	310.73	314.64	315.12	313.69	313.97	309.93	311.39	314.5	313.71	313.76	314.08	313.34	314.57	312.72	312.11	314.49	311.54	311.98	316.01	312.94	313.72	314.88	313.28	315.51	313.82	313.78	313.11
309.48	310.82	311.33	312.16	313.96	310.08	310.83	308.68	311.73	308.15	313.01	312.49	310	309.89	311.37	311.07	312.57	310.37	310.83	310.72	307.04	308.63	310.16	309.66	312.2	309.68	311.62	309.09	311.69	311.08	307.82	310.23	310.81	309.75	308.96	311.16	310.57	313.59	310.8	310.04	309.14	309.91	311.2	312.13	312.27	314.32	313.29	309.48	312.17	309.85
313.6	314.5	309.59	313.99	313.6	312.6	311.31	314.17	314.05	313.25	315.6	313.8	313.85	311.92	312.2	310.92	314.21	313.95	314.91	314.6	315.33	315.1	310.46	311.99	312.22	314.23	315.7	312.01	311.73	312.12	311.83	312.72	312.8	313.46	313.76	313.58	314.73	314.47	314.47	310.57	312.11	315.16	310.21	314.18	310.91	312.95	313.93	313.45	313.53	312.09
293.72	292.95	292.27	294.4	295.53	295.33	297.11	294.84	294.03	291.95	292.97	295.57	292.24	291.92	294.93	293.45	294.36	293.68	295.66	295.46	294.97	294.04	293.35	295.12	293.87	295.32	294.32	292.74	292.81	295.66	293.24	293.66	295.44	294.3	294.33	294.07	293.17	293.8	297.13	292.97	296.06	296.58	293.91	295.44	293.77	293.73	293.48	294.3	294.17	296.9
314.91	314.01	317.33	315.18	314.92	317.04	313.65	315.31	315.11	315.41	319	317.29	314.9	316.44	314.04	317.31	315.56	315.48	316.82	317.82	315.6	311.88	313.28	313.11	314.58	315.52	316.14	317.14	317.17	315.28	315.97	316.22	316.6	318.09	316.79	314.92	315.84	314.35	315.27	317.97	313.04	318.33	315.05	315.4	315.59	314.34	315.31	314.98	316.69	318.19
304.97	304.4	305.06	303.76	305.51	306.29	305.95	304	306.13	304.92	302.11	304.99	303.67	306.47	306.46	304.78	302.91	302.82	302.53	303.42	304.44	301.95	303.98	302.22	305.44	305.01	306.24	305.17	305.43	302.48	303.46	306.12	304.61	304.97	303.97	303.02	303.39	302.33	304.07	302.31	304.72	303.66	303.87	303.65	304	305.38	304.65	305.57	302.66	306.64
302.59	304.63	304.55	303.14	305.42	303.96	305.63	304.05	304.11	303.11	303.13	302.81	302.62	304.59	302.64	303.54	305.22	305.78	303.81	305.94	301.98	304.32	303.68	302.37	302.44	304.21	304.15	301.34	303.33	304.93	302.78	305.28	304.23	302.25	303.22	303.58	302.82	304.68	306.99	302.41	302.8	305.06	304.99	304.5	306.06	302.31	305.97	300.47	304.14	304.48
318.71	318.22	316.09	317.59	320.14	319.68	321.14	319.35	320.33	317.3	317.55	319.32	319.74	316.73	318.52	319.58	317.8	317.28	317.14	318.87	315.69	317.91	320.03	318.85	320.31	318.03	317.76	318.62	317.65	319.51	319.76	318.88	319.08	316.84	318.5	320.17	319.15	318.15	319.29	319.29	318.6	320.82	318.81	319.56	317.08	317.9	317.26	316.11	318.94	319.52
303.67	304.51	305.72	306.21	304.68	304.49	304.63	303.65	305.06	305.59	307.03	304.24	303.25	306.52	305.32	305.3	303.74	306.53	304.99	304.88	306.67	304.43	305.56	303.91	306.41	304.24	302.68	304.87	304.76	305.38	306.07	303.78	303.86	302.17	304.39	305.21	303.05	304.5	302.9	304.99	304.49	305.91	304.22	304.1	304.18	302.52	305.42	304.54	302.51	304.05
309.83	309.87	309.58	308.86	312.75	309.53	312.24	310.12	311.33	310.66	310.81	311.03	310.05	310.76	309.84	310.46	310.76	308.54	310.75	312.74	313.14	310.34	308.3	311.54	307.81	308.54	307.26	309.89	310.76	313.03	311.67	311.42	311.09	310.84	311.07	310.43	309.11	312.56	308.95	310.51	310.48	308.43	312.86	309.76	309.9	310.22	309.59	310.65	310.4	310.29
301.71	304.04	297.93	304.08	304.27	302.97	303.23	303.92	305.54	302.18	303.41	304.43	304.4	303.46	305.37	305.88	302.06	302.84	305.09	305.62	303.97	303.54	303.67	303.91	304.42	304.86	300.72	304.91	306.83	303.76	304.69	301.8	304.44	300.89	301.64	303.99	300.83	305.7	305.19	302.51	301.33	303.97	304.45	303.88	302.77	303.27	303.62	303.71	305.4	304.59
328.17	325.48	328.13	327.38	327.06	330.36	326.32	329.72	327.94	326.22	327.18	328.31	328.45	326.5	327.52	328.65	326.6	328.25	328.51	328.01	329.09	330.07	327.4	328.37	327.37	326.58	326.26	326	327.64	327.53	326.2	328.7	326.49	329.59	325.87	324.96	329.67	326.52	323.25	327.06	326.01	330.01	326.16	325.83	328.93	330.62	326.89	325.78	328.26	328.2
327.83	329.88	328.5	328.39	329.85	327.48	328.3	328.62	330.12	325.99	329.22	327.9	327.75	328.18	327.48	329.19	329.23	324.6	328.16	328.77	327.64	325.81	325.46	329.02	330.32	327.52	327.41	328.62	328.16	328.64	328.73	327.41	327.85	326.78	327.03	327.28	327.35	328.82	330.39	329.31	329.27	327.67	327.14	326.52	326.31	328.64	328.3	327.47	329.38	326.9
327.2	327.24	326.61	326.7	327.25	325.27	326.18	325.06	327.93	325.5	325.96	328.71	326.44	328.68	326.58	324.89	329.86	328.42	328.11	326.5	328.64	328.75	327.38	328.1	327.02	326.47	327.73	327.97	325.51	326.8	324.34	328.17	328.04	327.53	327.81	328.93	328.99	328.55	327.3	326.94	326.47	324.8	328.21	324.9	327.18	326.35	326.77	325.85	325.76	329.28
308.35	307.02	308.37	308.98	308.95	309.14	312.89	308.27	308.11	310.1	311.75	306.74	308.28	310.48	306.86	308.04	308.78	309.66	310	309.56	307.07	308.18	308.34	308.75	307.36	306.38	307.57	309.64	310.75	312.95	310.55	308.2	306.91	310.82	308.84	306.91	308.32	310.43	309.1	305.72	306.03	306.95	308.58	305.76	307.06	310.12	309.39	311.85	309.76	306.92
302.37	304.51	304.8	305.54	302.78	304.96	309.18	303.73	306.14	305.34	304.86	305.82	303.59	303.73	304.92	304.19	301.39	304.46	302.64	305.28	304.52	301.89	303.61	303.11	302.34	304.8	304.16	305.4	305.06	302.18	305.22	302.95	303.63	305.76	303.27	304.88	306.79	305.45	304.21	300.57	304.71	302.12	304.47	304.95	306.63	303.77	303.49	303.2	302.24	305.41
330.17	330.2	329.49	326.58	330.66	329.13	330.74	329.13	327.38	328.58	327.01	328.27	329.64	328.98	327.61	329.41	329.56	329.61	329.26	328.88	328.67	332.21	328.86	330.41	328.06	330.13	325.21	327.43	327.54	329.38	330.59	329.33	327.19	329.52	328.51	327.09	330	327.71	329.67	327.24	329.01	329.28	328.56	329.4	328.54	327.04	328.58	325.58	329.34	330.63
327.67	326.73	322.42	326.42	323.74	326.57	322.86	326.27	322.86	323.55	321.72	326.19	323.21	323.66	325.12	326.48	323.29	323.95	324.63	324.71	324.63	327.01	325.9	326.93	323.8	325.77	324.87	325.51	325.42	326.48	325.44	322.16	327.6	327.77	327.69	324.4	324.34	327.05	326.31	324.38	325.43	322.34	324.07	327.26	327.28	327.33	327.07	325.61	326.9	324.36
307.03	311.64	307.72	309.67	310.71	309.75	309.02	310.07	309.68	310.49	309.13	309.31	310.93	307.7	309.34	308.6	306.22	308.89	308.98	307.75	307.93	310.77	309.93	310.11	311.21	309.07	309.68	306.79	309.35	309.76	307.83	307.52	307.18	310.81	309.32	310.3	310.73	307.59	310.24	308.4	308.36	310.41	306.71	306.79	308.21	310.55	309.25	310.79	307.41	309.43
304.86	307.74	304.68	304.52	305.47	304	307.06	306.06	303.62	305.01	306.11	304.71	308.06	302.22	306.11	304.13	304.94	305.12	303.95	304.97	305.59	302.66	307.02	304.7	303.71	302.04	304.84	304.19	305.68	306.07	306.29	307.22	305.32	305.49	305.73	302.86	305.16	306.53	305.69	304.96	304.88	304.13	307.08	304.67	307.1	308.45	305.11	305.31	302.11	305.06
324.53	322.57	324.35	325.06	322.42	324.76	324.79	323.44	326.83	324.86	327.03	322.95	324.64	324.36	324.89	324.41	324.23	325.6	326.63	326.84	326.07	325.53	325.47	326.1	322.62	325.57	323.35	325.69	323.07	324.5	326.27	323.64	321.58	325.22	327.32	325.01	323.78	322.85	323.72	324.45	325.22	326.47	323.95	321.68	323.58	323.5	325.55	326.47	324.82	321.69
295	294.41	293.01	292.03	294.43	293.56	295.53	294.21	296.58	293.69	293.88	295.39	294.25	291.97	293.75	294.15	292.34	292.06	294.31	292.35	293.16	296.71	293.09	293.05	295.34	293.28	295.72	293.62	290.25	295.93	293.05	296.57	294.27	291.53	293.49	292.62	294.07	293.52	294.03	291.62	295.25	292.64	297.66	292.93	294.04	294.21	290.89	294.24	292.34	291.46
302.4	304.24	304.34	304.89	304.1	302.96	302.14	302.93	302.45	303.86	302.28	303.47	301.31	303.12	301.83	302.2	302.9	303.03	303.74	302.15	305.07	300.4	303.72	302.59	303.17	303.51	303.86	302.44	302.54	299.97	302.44	303.35	301.83	301.75	302.49	301.05	303.13	303.3	302.5	303.62	302.31	303.1	301.75	301.9	300.3	306.05	302.71	303.01	303.96	301.81
313.88	313.12	312.57	315.78	314.19	314.84	312.53	313.01	312.51	314.45	314.51	314.05	313.28	313.97	314.26	311.3	314.69	315.05	314.02	313.43	311.47	313.02	311.83	315.47	314.12	313.59	314.11	313.16	312.41	314.16	313.2	313.11	314.91	313.38	313.67	313.44	313.66	313.77	310.77	313.15	311.35	315.61	311.75	314.91	312.79	315.46	314.1	314.1	313.26	313.04
301.42	302.13	302.67	303.42	303.34	302.62	302.58	302.56	303.4	302.25	302.8	300.59	303.17	300.68	304.23	301.82	302.13	301.5	303.43	298.66	303.26	303.33	301.89	302.18	302.64	303.1	303.37	302.4	305.42	304.04	299.99	301.41	304.99	302.45	305.06	302.61	302.79	302.9	300.13	302.01	301.74	301.79	302.74	301.99	303.77	300.66	302.5	301.28	304.47	304.14
329.21	326.6	325.51	327.88	325.13	324.46	326.59	326.95	328.11	327.55	327.25	324.14	325.84	326.02	325.68	327.4	326.01	329.1	327.65	327.5	326.46	325.36	325.64	326.8	327.85	326.05	327.1	327.61	328.02	326.08	329.07	326.82	327.83	325.55	327.72	324.86	326.44	327.77	327.11	326.71	326.55	327.4	325.97	326.74	327.49	325.97	326.71	324.59	327.97	328.81
311.59	311.81	312.54	311.84	314.1	314.02	312.56	313.09	312.31	313.06	314.23	312.6	314.6	314.58	312.29	312.78	313.13	315.27	311.33	314.35	311.78	313.76	312.47	314.24	313.34	312.38	312.68	313.87	310.52	314.44	311.81	313.64	312.85	311.51	312.46	310.78	311.07	313.65	314.54	311.01	312.85	313.7	312.38	312.49	315.75	315.15	314.1	313.77	312.59	313.85
300.68	299.09	300.2	300.26	301.92	301.21	298.96	299.95	300.34	300.12	300.4	301.81	300.17	300.56	301.24	299.2	301.12	302.77	300.17	302.08	300.88	302.74	301.23	298.94	302.08	300.95	300.69	299.87	299.5	300.96	301.94	299.67	300.79	301.92	300.54	301.8	299.94	299.43	299.43	299.65	301.55	301.79	302.03	300.36	300.29	297.7	300.64	301.74	301.05	299.32
304.59	302.98	299.63	299.32	299.83	300.67	298.6	300.48	298.9	301.68	300.39	301.92	298.5	300.61	301.71	299.62	299.58	298.04	297.57	299.48	302.35	302.14	298.21	299.77	300.68	300.34	300.17	300.07	299.74	299.32	301.7	299.13	300.53	301.84	299.37	299.59	296.96	299.39	296.97	300.75	300.19	301.2	299.41	302.79	298.83	299.62	299.79	299.58	298.45	298.3
297.07	296.53	296.81	298.44	296.82	297.12	296.73	298.45	297.55	299.09	295.83	297.88	298.49	297.53	295.91	295.14	295.09	295.93	298.44	298.05	297.18	295.05	298.15	296.6	298.05	298.57	297.95	297.45	297.69	295.99	296.16	297.15	296.29	296.29	297	297.89	293.69	296.28	297.85	298.52	295.1	295.71	295.33	296.39	296.87	297.05	295.96	299.47	295.75	297.36
305.83	306.04	306	305.88	302.86	303.38	303.25	304.22	304.62	305.58	302.93	304.71	303.98	303.79	305.33	303.18	300.95	305.02	305.37	305.18	305.4	305.34	304.08	304.37	304.06	304.73	305.91	305.46	305.44	304.64	303.47	304.04	302.73	303.32	306.32	304.11	305.03	307.36	307.23	308.16	308.15	302.09	303.76	303.92	305.1	304.67	302.65	303.88	302.86	306.92
296	293.14	290.67	295.14	294.24	292.92	297.89	293.74	295.48	295.65	293.83	293.2	294.78	295.38	295.01	294.14	293.33	295.14	292.57	296.11	294.73	294.17	294.68	294.68	294.03	291.16	294.03	294.95	291.98	295.36	295.65	292.48	292.62	294.45	293.45	292.13	292.89	294.54	293.69	293.06	296.9	294.43	291.26	295.55	295.91	292.32	291.15	292.31	295.67	292.48
314.14	311.3	310.4	314.32	311.33	314.3	312.62	312.8	310.7	314.36	312.61	312.8	313.7	313.87	313.62	313.16	314.17	311.39	312.51	312.51	312.92	311.28	311.67	312.78	313.17	312.25	314.51	313.47	312.99	314.04	312.44	313.01	313.62	312.3	313.41	312.7	310.82	312.46	311.46	311.8	311.6	312.41	312.79	312.21	311.7	311.01	314.21	312.07	310.82	312.62
304.37	303.19	306.68	304.83	304.85	305.62	304.08	306	305.83	306.21	305.84	306.35	307.46	306.22	304.23	307.35	305.8	305.75	302.93	303.47	306.45	305.2	301.5	304.84	304.18	306.65	305.78	305.08	304.3	303.55	306.04	305.49	306.33	307.31	305.32	306.02	306.56	302.61	305.94	302.74	307.9	305.43	306.23	304.34	303.61	305.26	304.77	306.34	307.37	307.23
300.66	300.45	298.96	301.51	298.99	299.61	299.4	302.21	298.7	299.99	302.29	299.07	298.73	298.35	299.71	302.59	300.68	298.62	300.76	299.22	297.45	301.88	300.51	300.2	300.01	302.23	299.25	298.45	298.28	297.9	300.86	302	298.42	298.82	298.31	298.83	301	300.94	300.6	301.7	299.07	299.19	300.47	299.75	299.75	298.59	299.88	297.84	298.7	297.69
310.9	311.64	313.83	310.66	313.47	308.46	311.48	311.02	311.52	312.14	308.38	309.92	309.32	311.96	312.05	308.79	309.88	310.1	308.15	309.35	314.2	310.65	310.02	308.09	311.2	311.69	310.96	311.25	309.75	309.38	310.31	312.37	310.18	310.1	308.35	310.75	311.66	311.87	309.37	311.53	312.4	311.2	311.2	309.7	309.38	309.77	309.89	311.54	308.32	311.79
302.77	303.05	303.42	303.81	303.12	301.27	305.46	303.69	302.53	301.36	302.2	304.45	304.71	302.34	305.66	303.65	302.1	301.82	303	304.36	305.66	303.44	306.4	303.11	303.58	303.66	301.92	305.56	304.84	301.71	301.83	303.93	303.97	304.07	300.9	302.1	304.27	305.25	305.16	305.08	303.39	304.61	302.76	303.54	303.77	303.98	303.86	305.47	304.78	302.07
327.5	328.56	327.26	328.13	328.97	327.57	328.73	325.1	329.42	327.84	327.04	326.44	326.93	330.64	329.81	328.58	328.51	329.54	327.58	328.28	327.18	327.42	329.16	328.11	327.5	327.49	326.37	327.64	327.06	327.6	330.04	328.82	328.09	331.02	327.52	329.88	328.75	329.19	329.41	326.69	327.7	327.21	329.62	327.97	328.48	326.56	329.54	327.84	329.04	327.7
312.57	312.35	314.85	308.42	309.22	311.33	314.52	314.32	311.1	312.62	309.45	309.64	308.52	311.17	312.13	310.12	312.19	313.98	310.52	309.69	313.8	313.57	311.43	314.21	312.63	312.27	313.19	311.02	313.1	311.59	308.54	311.69	311.24	312.07	312.38	309.71	311.4	312.78	309.63	310.46	314.93	314.65	313.88	309.75	310.25	311.69	311.9	311.25	310.41	310.55
306.07	304.54	304.09	305.65	301.4	303.39	304.29	305.1	304.17	305.98	305.45	304.4	304.39	305.7	302.4	305.2	303.1	303.18	304.96	303.15	303.5	303.2	306.28	304.75	304.26	304.41	302.09	303.64	302.54	303.18	304.06	306.03	303.48	303.32	304.07	305.89	304.6	302.61	303.06	305.04	304.89	304.15	305.38	303.08	304.85	304.43	305.16	304.77	304.55	305.59
304.52	303.12	302.82	303.39	304.03	305.49	306.93	307.45	304.09	303.4	307.82	309.37	306.64	304.55	304	305.88	304.35	306.83	303.71	305.2	305.45	304.66	306.49	307.02	305.68	307.85	306.82	304.84	305.75	304.62	304.41	305.38	305.12	305.34	305.48	305.57	304.03	306.61	307.15	304.34	305.79	302.88	306.84	305.67	307.33	306.53	304.17	304.43	303.93	302.72
301.76	303.49	302.48	303.29	305.99	305.08	301.43	305.26	303.58	305.94	306.41	300.93	303.82	306.55	300.8	302.56	305.67	305.47	302.86	303.87	305.7	304.54	303.57	303.8	302.62	302.65	302.04	304.58	304.94	306.92	303.88	303.61	301.15	306.23	304.7	304.27	306.11	303.48	304.26	304.07	305.95	302.79	305.43	304.76	303.19	304.9	301.08	301.96	305.12	303.64
319.1	318.9	317.95	318.05	318.74	316.76	318.04	319.34	316.58	316.6	320.1	321.32	321.07	318.66	319.05	319.56	318.3	318.86	319.12	319.66	320.87	320.07	318.87	318.53	321.23	319.22	319.03	322.52	318.88	318.78	319.7	317.89	321.55	319.63	317.46	319.56	321.29	319.23	320.3	318.68	320.49	317.21	320.76	320.57	319.96	317.33	320.77	321.19	319.16	318.4
306.27	305.21	304.32	302.84	305.46	303.74	306.59	306.67	304.33	307.7	300.41	304.55	304.63	304.89	304.51	304.19	302.92	305.74	304.17	305.79	303.2	305.42	305.74	303.12	305.09	304.48	303.68	306.23	305.44	303.73	306.27	306.88	304.53	306.96	303.22	304.24	305.63	304.25	304.86	304.02	305.18	305.94	304.41	305.08	305.28	305.86	304.02	304.65	304.22	308.8
311.93	312.83	310.88	311.35	314.34	314.06	312.68	314.31	312.98	309.78	313.1	313.21	310.63	314.8	312.9	313.21	313.86	312.74	314.04	315.14	312.91	312.35	312.31	311.94	311.9	312.08	312.23	314.9	312.41	315.19	309.63	313.52	313.08	312.82	314.84	314.39	314.04	311.51	312.6	312.09	314.39	313.42	311.21	312	311.09	313.96	310.25	312.4	313.01	314.12
306.23	309.51	306.18	305.22	305.64	306.74	306.91	305.52	305.6	307.77	306.16	307.16	307.7	304.44	309.91	308.11	309.84	308.23	306.77	306.11	305.7	308.68	305.84	306.88	307.64	307.7	309.93	307.89	305.35	307.66	307.28	302.21	307.55	306.44	308	307.11	307.67	307.93	307.85	307.26	310.03	306.82	306.69	307.24	308.96	304.97	307.7	304.32	305.77	307.76
304.31	303.04	302.34	301.79	304.56	302	302.13	302.14	303.12	302.92	302.1	303.78	305.14	302.21	301.24	303.19	300.35	303.43	302.95	303.68	302.61	301.92	302.23	306.13	305.32	301.89	302.1	303.11	303.11	302.13	300.4	302.81	303.54	300.31	302.75	300.89	301.16	301.25	300.33	303.38	305.07	303.36	303.15	304.17	300.13	300.39	301.41	301.25	303.02	303.4
300.66	303.59	301.34	301.11	299.33	301.5	300.5	299.57	300.98	300.74	302.25	300.78	299.85	298.41	300.14	300.69	300.45	298.01	302.75	300.3	303.98	299.79	300.73	301.39	298.83	301.74	298.17	300.84	301.58	300.54	298.81	300.88	300.37	300.25	302.27	303.67	301.78	299.8	301.26	303.71	300.96	299.63	302.78	303.5	303.37	300.33	300.97	299.37	303.25	300.95
312.93	313.24	312.42	311.98	311.2	311.86	315.5	312.11	313.48	310.99	315.55	312.41	315.4	310.36	313.56	315.01	312.14	316.13	314.51	313.14	311.86	313.69	313.02	310.54	313.29	315.17	315.17	310.14	312.61	314.19	312.74	311.33	311.72	311.76	312.93	312.86	314.48	312.76	313.52	312.78	315.8	312.27	311.76	313.65	313.06	312.98	313.28	312.02	312.58	313.69
297.64	296.31	295.34	299.36	293.78	296	295.27	297.94	296.62	297.53	298.56	298.63	297.45	297.54	297.06	296.66	297.75	296.66	294.59	294.38	297.28	295.68	297.98	298.87	297.43	297.86	299.36	296.38	298.24	297.01	298.52	295.37	294.62	292.16	299.21	295.21	298.63	296.96	296.75	294.31	298.43	299.07	296.4	296.74	295.95	295.74	295.38	296.22	294.93	295.25
315.44	313.16	315.19	312.24	313.91	313.98	311.59	312.47	313.65	312.78	313.2	315.37	312.91	312.82	313.3	312.47	313.44	315.12	311.06	310.53	311.38	314.71	313.11	314.3	314.38	312.11	313.69	313.11	311.25	312.6	313.17	314.02	313.24	314.14	315.47	312.99	311.25	313.39	312.09	312.63	312.39	313.18	312.99	311.56	309.77	314.3	311.63	312.38	312.92	313.03
304.52	304.94	304.42	302.53	302.7	304.98	305.42	305.26	305.25	303.81	303.08	304.47	305.25	304.91	305.77	307.8	303.1	304.03	305.15	304.49	305.01	303.31	307.02	305.01	306.09	304.1	306.56	303.46	304.99	302.66	304.85	303.83	304.06	304.61	305.2	303.87	303.89	302.74	307.27	305.25	303.35	304.74	304.6	304.33	304.35	305.93	306.2	303.29	304.78	306.1
305	302.58	300.29	302.23	302.63	304.89	303.24	299.48	303.26	302.7	303.58	302.13	304.51	303.62	303.3	300.48	300.41	303.44	303.58	300.49	303.54	300.24	303.51	302.43	303.88	304.65	301.52	301.25	304.99	301.64	305.02	301.6	300.6	303.81	300.62	302.97	301.61	300.5	299.97	303.23	301.33	303.09	303.91	304.07	303.26	302.48	306.25	303.52	301.11	304.97
303.96	303.35	304.97	302.52	302.69	300.84	303.12	302.43	302.85	302.69	302.52	306.51	300.89	301.09	302.88	299.54	302.35	300.98	303.38	303.51	304.12	303.23	301	304.71	304.44	303.15	302.46	301.57	304.8	302.3	303.45	304.78	301.95	304.8	305.16	303.52	304.96	300.54	304.35	301.15	301.83	300.94	302.98	300.02	302.93	300.79	302.69	303.51	303.74	301.59
314.69	316.32	318.09	315.58	317.84	314.35	314.94	316.81	315.35	315.08	315.18	315.08	316.78	313.46	318.52	316.15	317.14	317.04	314.67	315.78	314.44	313.68	316.02	317.21	315.16	316.75	315.15	315.21	316.95	316	315.7	316	316.48	315.24	316.21	315.63	317.5	316.42	317.65	317.07	318.32	319.24	314.08	315.66	314	316.24	315.8	315.26	316.49	316.93
312.01	312.36	313.61	312.49	311.71	313.48	313.82	313.06	311.56	311.35	312.7	312.71	312.64	314.1	315.93	312.46	314.1	313.4	312.2	313.48	312.4	311.82	314.76	312.75	314.66	313.73	314.12	312.82	313.34	310.66	310.99	314.49	311.74	312.53	312.78	312.48	313.28	315.19	310.8	314.07	311.6	315.45	315.24	311.71	315.47	313.81	312.06	315.45	318.62	312.05
317.79	319.52	317.05	316.3	318.51	320.22	319.51	316.87	320.12	321.88	319.06	317.17	319.96	320.25	318.16	316.59	318.43	317.25	317.43	318.09	318.51	316.97	320.22	315.43	319.12	317.84	319.38	318.44	318.76	317.19	318.4	319.66	318.19	316.42	318.85	319.7	316.73	318.2	318.83	319.79	318.03	318.9	316.88	319.02	318.95	317.89	317.77	319.5	317.22	317.81
307.17	306.42	305.5	307.16	305.43	302.52	306.93	305.4	306.37	305.2	308.04	307.41	307.36	308.03	304.33	306.17	306.48	308.26	305.86	305.29	307.72	306.65	306.59	306.52	304.99	303.71	305.71	304.31	305.58	308.63	305.97	307.3	304.33	307.69	306.26	305.51	306.93	304.96	308.61	304.68	304.82	307.63	308.01	304.05	304.9	302.72	307.52	306.63	306.23	304.36
304.19	303.45	302.54	305.24	301.33	302.56	304.41	302.54	303.16	303.26	301.62	304.21	305.74	303.13	304.12	300.66	303.05	303.3	305.02	303.54	304.6	300.79	303.91	302.37	303.68	304.15	303.31	303	301.58	305.16	304.32	303.6	301.25	301.89	302.37	301.94	303.97	304.42	301.06	305.27	303.2	302.16	303.83	304.65	303.89	301.89	303.94	302.59	303.84	305.03
316.94	313.49	316.19	316.95	314.63	314.49	316.45	313.86	314.3	315.26	315.89	314.03	316.37	314.66	314.31	315.41	317.28	317.71	312.88	315.11	314.98	310.35	312.84	314.5	316.58	316.85	316.4	316.34	314.39	315.47	316.37	318.67	316.91	316.52	314.92	316.87	313.99	314.29	314.22	314.8	315.99	315.32	315.42	313.59	316.88	315.42	311.42	313.94	315.4	313.11
324.02	325.12	322.73	324.71	324.69	324.46	327.26	323.64	323.81	322.85	325.18	326.26	326.48	321.03	323.31	324.93	323.7	325.59	324.08	323.75	325.13	323.98	324.06	324.49	323.44	324.47	322.65	324.95	324.64	324.3	325.24	323.69	326.16	324.99	324.61	324.69	325.02	324.24	324.42	326.75	325.04	328.35	324.13	325.07	322.19	322.44	327.54	325.94	327.11	327.25
304.95	304.24	303.3	305.02	302.87	303.03	299.52	304.92	303.17	302.18	302.81	307.4	300.83	302.6	303.54	303.86	303.38	301.96	302.3	304.4	302.12	303.63	302.03	303.91	303.79	303.93	302.54	303.09	304.84	302.89	304.76	303.58	306.69	303.19	304.64	304.41	301.92	303.06	304.86	302.78	301.9	304.75	306.92	303.26	302.95	303.05	304.08	304.23	304.35	305.06
304.02	302.73	301.81	303.63	302.26	300.17	300.82	301.93	304.74	303.54	301.35	302.46	299.96	303.19	305.23	302.94	300.09	303.13	302.06	302.85	301.71	301.72	301.38	302.73	301.86	301.3	300.28	301.54	301.14	304.22	301.8	302.76	304.79	302.16	301.22	301.72	303.97	299.62	302.86	303.22	302.69	301.36	300.62	303.29	304.45	299.57	299.83	300.73	300.96	303.27
303.73	304.31	305.98	304.4	304.7	303.34	303.77	306.03	304.45	309.24	307.13	303.11	306.97	305.18	305.4	307.13	304.6	309.67	303.55	305.77	307.82	307.15	305.89	305.46	308.16	304.99	305.11	306.03	306.96	307.41	303.74	308.15	305.83	306.83	304.93	308.6	305.7	305.66	306.18	307.2	307.04	306.27	303.64	304.47	305.71	305.3	305.15	306.58	307.71	305.79
297.11	301.64	300.23	303.02	299.76	299.47	297.85	299.71	299.03	301.75	301.22	300.67	301.28	298.48	298.31	302.25	300.1	300.88	298.74	298.51	300.05	298.43	299.06	299.88	299.68	299.1	301.04	300.4	299.38	300.55	298.42	299.98	302.81	299.64	301.35	301.62	299.98	300.44	301.26	299.82	298.79	299.51	299.55	298.38	297.65	301.78	299.61	301.89	300.46	298.75
316.9	318.63	320.71	319.95	320	318.8	319.94	320.24	317.81	319.81	317.33	316.58	318.34	317.15	316.01	318.69	317.89	320.85	319.36	320.11	318.6	316.91	317.13	318.61	317.6	318.33	318.39	318.79	320.5	318.81	319.26	319.53	317.59	316.31	316.57	320.15	318.9	321.12	320.13	317.86	319.66	321.56	316.96	318.51	317.93	319.31	316.36	319.43	315.66	316.67
302.73	304.03	306.56	303.03	305.46	304.63	302.87	303.82	305.85	302.92	304.23	306.37	303.68	303.74	306.16	306.11	303.64	305.45	301.82	306.21	303.25	305.17	302.89	304.52	303.45	305.59	302.56	304.06	303.24	304.98	304.26	306.71	301.61	305.38	303.94	304.89	304.96	302.69	305.67	306.3	302.29	303.75	304.66	306.74	303.59	305.27	303.97	303.88	305.04	303.87
302.42	302.79	305.59	301.33	303.65	300.98	300.76	301.64	303.76	304.39	299.86	301.77	301.99	302.34	303.13	303.52	301.41	301.41	304.64	302.38	302.81	302.94	302.65	302.82	301.61	304.43	302.26	304.48	304.23	301.19	301.82	303.45	302.18	302.35	303.06	303.04	301.02	303.22	302.52	301.94	299.58	300.83	301.05	302.14	303.23	302.28	302.01	304.31	301.16	300.51
303.53	301.8	300.88	304.12	303.27	300.81	302.97	303.19	303.37	299.68	303.94	302.44	302.76	302.8	304.65	300.99	304.07	304.52	301.54	302.86	301.55	302.88	301.8	304.33	299.84	304.73	304.35	305.94	302.81	301.26	302.81	304.14	302.41	303.57	305.46	302.06	303.27	302.31	303.42	303.33	301.7	303.1	301.83	305.09	301.73	303.67	302.08	300.16	302.47	300.85
300.34	299.35	302.81	300.6	299.67	302.61	303.16	299.62	299.8	300.86	301.7	303.86	299.48	303.07	299.71	301.81	299.68	301.48	300.69	300.54	300.5	300.14	301.14	299.08	302.38	302.03	300.37	300.84	302.13	302.67	301.35	299.52	299.57	298	299.64	301.52	301.29	302.83	301.26	301.52	300.64	300.28	300.7	299.99	302.55	304.22	301.98	298.51	297.81	303.69
305.44	302.49	303.46	304.6	307.11	302.66	301.93	303.12	305.06	304.1	303.34	302.09	301.95	305.21	305.99	304.72	302.77	306.3	302.94	302.03	305.59	302.38	303.74	300.69	302.82	304.21	304.2	303.93	304.31	305.92	304.02	303.24	305.03	301.31	304.6	303.87	304.29	300.33	305.37	306.42	301.01	303.04	302.96	301.51	301.59	305.68	303.68	301.12	305.09	303.27
326.91	326.47	328.74	328.24	327.12	327.08	326.48	328.42	325.33	327.34	328.23	329.19	326.75	329.88	327.34	325.96	324.1	329.07	325.22	326.88	326.3	326.39	327.86	327.81	325.8	327.57	325.88	327.58	329.42	326.57	326.82	328.02	327.24	330.45	327.55	327.3	326.14	327.99	327.02	325.1	326.88	327.17	328.02	326.84	326.92	325.85	326.04	326.13	323.79	326.22
309.81	306.88	308.23	307.67	309.01	307.5	310.98	311.18	308.09	308.8	308.19	311.95	309.12	309.72	308.81	309.53	309.83	309.16	309.14	308.18	307.98	308.35	309.94	307.51	307.92	309.73	309.74	311.3	310.38	309.37	307.68	312.14	307.15	307.79	309.15	308.66	308.06	308.66	308.39	308.5	308.43	307.73	307.14	309.41	307.99	311.4	308.94	308.17	310.58	311.23
311.06	308.57	309.73	309.12	305.94	310.28	307.63	307.33	308.46	310.36	309.3	310.21	308.19	309.16	309.15	310.57	310.46	309.27	310.26	307.88	308.82	310.75	309.89	309.16	307.94	308.73	309.18	310.29	308.37	309.52	309.4	309.79	309.08	307.51	308.14	308.24	310.39	307.19	310.14	308.96	310.46	307.79	310.48	311.06	309.03	308.02	311.32	310.38	310.65	310.38
325.59	328.5	327.43	328.15	328.64	327.36	327.22	328.52	330.2	328.18	325.48	327.35	328.73	327.86	328.09	327.11	328.13	326.81	326.56	329.58	324.83	326.76	329.2	327.36	325.08	329.33	326.47	327.04	327.68	326.94	328.49	328.67	328.17	327.77	329.82	324.58	329.13	328.81	326.65	327.46	328.54	328.52	328.99	324.1	330.74	329.49	327.73	325	327.78	328.86
325.18	327.78	326	328.12	324.89	327.59	326.91	327.95	327.52	325.68	327.38	329.72	328.68	328.33	327.08	328.49	327.45	325.35	324.54	327.17	325.34	328.37	326.11	328.58	326.43	328.43	325.6	330.77	328.75	330.84	327.5	325.58	323.96	329.73	328.59	327.8	326.32	325.03	328.37	330.53	325.52	325.05	325.61	326.02	326.55	329.29	326.94	326.11	325.29	328.02
304.81	301.97	301.67	302.53	302.07	302.14	301.58	301.59	304.62	302.17	303.47	303.59	300.68	302.35	303.17	303.24	302.32	301.24	303.24	300.52	302.18	300.54	300.22	301.84	302.11	301.5	302.58	304.03	300.16	303.11	302.17	300.77	302.1	301.97	301.95	301.43	303.14	302.6	300.95	302.55	300.49	300.64	300.62	301.42	303.29	300.75	302.39	302.58	302.72	303.8
328.02	325.61	327.26	328.12	329.68	331.51	326.23	325.99	328.63	330.82	324.85	328.82	330.05	330	327.41	328	331.15	327.76	324.34	327.98	331.14	328.85	327.52	327.9	327.89	329.49	328.69	328.6	329	331.13	329.02	326.31	328.66	328.02	328.16	327.42	328.3	328.91	327.37	327.5	328.12	330.61	327.11	328.68	329.98	326.89	326.29	325.97	329.17	329.14
316.45	319.27	315.61	317.16	319.74	317.36	318.27	320.7	317.24	317.28	320.17	319.13	317.87	320.91	315.11	319.25	319.24	316.31	317.32	318.05	320.01	318.66	317.87	317.51	315.99	317.97	317.94	316.8	316.63	317.54	319.52	319.28	317.43	317.24	318.3	318.81	322.04	315.98	318.68	316.11	319.72	318.78	320.42	317.64	317.43	319.08	317.41	318.58	317.7	319.47
307.56	305.18	303.04	306.21	303.9	301.11	304.9	306.18	304.32	304.56	306.78	302.63	306.27	306.94	303.91	305.47	305.97	303.58	305	302.85	305.55	306.38	301.65	301.77	305.63	302.07	305.63	305.85	305.13	303.15	305.35	306.17	305.64	306.31	305.29	306.14	303.96	303.77	304.25	306.97	303.34	305.55	303.73	303.84	304.16	304.43	305.75	305.65	302.66	303.74
310.06	311.83	313.93	315.07	312.29	314.92	313.36	312.08	313.4	312.64	309.6	311.56	312.53	314.72	309.81	310.32	313.47	312.02	315.48	314.99	314.58	316.67	314.71	312.78	313.32	313.27	313.62	313.66	313.08	312.4	313.02	313.94	311.2	314.81	313.75	316.02	312.57	314.52	312.94	313.16	312.49	313.54	312.12	314.13	312.19	311.88	313.77	310.82	311.89	314.85
327.59	326.76	327.51	328.32	325.9	327.41	329.7	327.74	327.79	330.43	329.96	329.8	328.49	330.09	329.35	330.95	329.07	329.35	328.28	329.87	330.14	329.59	330.4	329.71	327.17	325.72	325.26	328.13	327.13	329.25	327.47	326.75	329.25	328.2	330.19	328.22	328.91	329.4	328.79	328.34	329.54	327.63	328.68	328.43	329.97	328.42	325.1	330.31	327.3	331.14
301.73	298.13	300.21	300.63	300.42	299.41	300.25	301.7	300.29	299.91	299.14	298.9	298.25	300.05	298.63	299.46	299.1	299.88	299.53	302.9	298.09	299.18	298.72	304.37	299.1	301.25	300.79	296.74	299.74	299.1	299.47	299.9	300.92	299.73	300.75	299.72	302.78	301.3	297.92	300.4	299.15	301.89	300.38	300.75	299.69	300.62	303	299.55	298.43	298.68
296.98	295.88	297.16	296.41	298.36	299.51	295.75	295.67	294.55	293.91	296.08	298.84	296.94	298.82	295.59	298.83	297.74	296.26	298.4	297.08	297.08	298.18	297.75	298.47	297.23	295.8	297.18	296.63	296.15	295.91	296.27	297.33	296.12	298.9	295.95	294.48	297.89	296.32	296.35	296.91	298.3	296.59	298.98	295.07	296.96	297.03	296.92	296.12	298.04	297.18
326.93	328.82	328.37	324.5	331.7	329.3	328.73	327.8	327.06	326.73	327.55	326.27	327.81	327.65	329.15	327.25	328.48	326.73	327.42	328.75	326.67	325.76	328.5	327.09	326.39	328.68	326.57	325.56	329.9	328.31	327.91	327.78	326.75	329.43	327.26	329.42	327.26	329.82	326.43	326.91	327.88	325.85	326.63	325.21	328.08	330.03	326.56	328.35	331.11	328.43
319.22	316.1	320.36	316.94	320.8	316.34	314.49	317.96	316.2	317.05	319.06	316.13	319.95	315.85	316.31	317.24	316.03	316.51	318.32	319.57	315.8	317.76	316.29	319.09	317.16	317.46	315.9	319.46	318.8	318.07	317.42	316.75	317.94	317.57	315.1	317.55	316.38	316.27	316.03	317.68	317.55	315.77	319.6	316.49	317.68	318.79	317.19	314.85	314.94	317.81
306.11	303.46	308.16	303.8	307.14	305.85	303.89	304.63	303.44	304.71	305.2	306.12	305.01	306.62	304.84	306.19	305.06	304.36	303.9	306.84	305.78	306.4	304.68	306.72	306.02	304.59	304.19	304.82	304.35	305.68	304.28	304.51	305.71	305.08	305.89	306.88	304.89	304.22	305.29	305.86	303.33	307.82	304.05	304.31	307.36	305.81	307.28	307.16	306.57	305.86
306.08	305.18	307.26	307.2	306.04	306.75	306.87	304.92	306.7	301.84	304.22	309.6	307.32	306.01	306.62	305.49	304.86	306.03	304.98	303.18	304.79	305.5	308.48	307.18	308.88	307.89	306.8	307.04	305.17	308.66	307.51	306.99	306.32	305.06	305.65	306.93	307.65	306.22	306.41	307.26	305.57	305.75	305.88	307.54	306.07	308.15	306.73	306.12	305.77	306.55
319.86	316.45	316.77	317.7	317.95	317.73	315.24	318.77	317.82	317.33	317.24	320.09	319.69	316.33	318.19	317.25	316.72	317.26	316.21	316.17	316.73	318.64	318.2	317.57	316.38	316.46	316.71	319.34	316.21	316.38	314.78	317.09	316.79	318.42	317.19	316.99	317.4	317.73	317.63	316.88	315.87	318.98	315.9	318.79	317.68	315.26	317.4	317.76	315.01	316.44
314.98	314.94	316.01	317.82	315.33	315.12	316	316.93	313.75	315.15	314.05	316.75	315.8	315.59	316.42	316.02	314.08	316.17	315.61	317.88	314.89	316.74	312.87	313.64	316.65	317.25	311.99	315.9	315.85	315.05	314.58	315.27	317.24	314.98	315.58	315.86	317.65	317.04	315.63	315.74	314.69	317.6	315.98	316.67	316.41	314.3	316.73	317.25	313.99	312.9
296.55	296.19	299.19	297.43	298.83	298.62	296.48	296.91	295.67	295.58	298.35	297.08	297.85	298.21	299.43	296.96	298.97	297.51	297.46	296.82	295.53	297.01	295.64	297.61	297.8	296.8	297.01	296.85	296.35	297.38	297.48	297.12	296.9	297.76	296.26	298.33	296.06	294.83	297.07	296.48	296.19	294.24	297.32	300.26	295.94	297.67	296.67	298.97	298.18	294.15
303.21	301.89	302.65	303.98	302.76	301.93	301.62	302.14	300.84	300.92	301.02	299.09	299.22	301.55	304.05	302.25	303.36	300.21	301.29	302.48	303.84	303.4	302.24	302.3	302.41	301.58	305.39	301.93	300.57	301.4	302.65	301.73	304.27	302.97	303.05	303.04	301.61	303.84	302.38	303.3	302.7	303.3	303.31	303.97	300.59	304.16	300.51	302.38	303.58	303.22
301.16	301.09	299.24	299.47	299.31	300.1	301.63	300.94	300.43	302.11	301.36	299.42	303.09	299.42	298.29	298.8	299.98	298.72	298.3	299.87	298.84	300.18	301.14	297.22	297.88	301.53	300.66	298.94	300.54	298.72	299.69	298.38	302.01	298.35	302.05	298.67	300.12	301.05	299.32	299.51	301.88	299.99	299.75	296.9	298.68	302.1	301.65	299.56	300.96	302.95
314.64	311.12	314.67	314.64	314.93	314.82	315.29	313.89	314.09	316.22	314.14	313.83	315.27	317.39	313.81	314.19	316.72	313.74	314.46	315.15	315.04	319.14	316.37	316.73	314.69	316.7	316.54	315.16	318.45	315.91	312.57	316.93	313.7	315.67	315.53	314.36	315.25	313.44	314.12	313.96	314.24	316.41	316.66	314.73	316.33	315.54	315.98	316.66	316.19	311.76
316.04	318.48	314.14	315.92	317.17	315.73	315.71	314.83	316.33	316.49	316.6	314.06	317.13	317	318.39	317.01	316.29	315.72	319.01	318.77	318.97	317.6	316.56	318.06	316.2	316.23	317.71	313.26	316.99	316.06	316.42	316.89	318.01	314.28	317.24	314.4	316.9	316.36	318.05	316.96	317.21	315.1	316.5	317.1	317.02	318.69	315.84	317.13	315.72	316.97
311.94	311.52	312.9	313.38	312.99	312.14	311.51	310.87	311.59	311.36	311.72	312.42	308.93	310.91	310.85	312.99	309.99	314.47	311.47	311.48	310.91	308.61	308.54	311.59	312.85	312.77	315.29	313.92	312.24	311.95	309.82	311.45	312.47	308.89	309.92	311.96	312.28	311.17	311.84	310.27	312.42	311.83	311.19	313.3	313.25	311.89	313.63	312.17	311.83	312.03
304.13	301.27	302.45	302.67	302.97	302.55	301.16	303.42	304.72	302.24	305.33	303.29	302.83	302.88	302.67	303.22	302.68	307.36	301.49	303.48	303.28	304.1	302.12	303.08	300.39	303.19	302.4	301.1	302.53	302.24	301.33	304.47	302.6	304.68	302.06	303.52	304.07	303.5	303.16	303.21	304.22	302.3	301.52	303.56	303.29	305.02	304.6	304.04	302.48	300.93
312.94	313.28	315.02	314.22	313.72	313.5	314.98	312.59	312.68	314.8	313.88	316.48	313.41	315.6	314.37	312.48	313.04	313.3	312.72	314.47	314.99	315.33	312.32	312.3	314.01	313.31	312.19	315.26	314.01	314.34	311.76	313.75	316.17	314.97	313.08	314.73	314.64	313.24	316.95	314.32	314.05	314.57	314.73	314.82	313.82	312.83	315.75	315.72	312.82	314.21
304.41	304.07	304.41	305.61	305.29	305.35	304.53	307.11	304.86	303.14	304.99	304.36	303.86	303.01	304.72	305.72	303.86	305.24	304.18	307.2	302.13	303.9	304.41	304.96	303.88	304.88	306.11	304.31	304.49	304.56	304.89	307.02	306.26	304.86	304.1	304.3	302.53	305.6	303.68	304.49	303.28	306.66	303.17	304.52	304.03	305.58	304.07	306.64	302.46	304.28
316.67	314.74	315.46	316.31	316.51	315.55	316.3	317.81	318.42	314.69	314.18	313.64	315.44	313.93	316.11	315.32	313.95	316.45	314.41	316.61	318.91	313.88	314.09	314.27	314.88	315.85	315.25	316.75	316.6	316.13	316.18	316.31	316.81	317.46	313.7	315.16	315.66	315.02	315.4	317.89	316.11	314.74	314.76	314.52	315.21	316.6	315.18	314.08	318.35	314.71
300.44	301.18	303.02	301.14	298.75	298.56	303.07	300.02	299.38	299.54	300.73	299.26	301.06	300.47	300.01	300.65	302.76	300.8	301.01	301.28	302.89	300.41	301.97	301.52	299.66	297.99	300.84	300.97	302.59	300.96	303.08	301.79	299.33	302.63	299.8	299.04	301.71	301.24	301.41	300.34	299.72	300.37	300.75	300.77	299.01	300.75	302.22	302.27	302.04	298.78
302.13	303.45	306.21	303.65	302.02	302.41	303.72	302.39	302.45	302.6	302.25	304.35	301.73	302.59	301.93	303.3	300.58	302.05	304.23	302.44	301.74	301.37	304.53	302.07	304.17	303.03	302.91	305.62	305.14	303.68	302.62	302.97	300.83	302.04	299.99	299.69	301.98	301.46	305.02	300.55	301.3	304.11	302.74	302.61	299.47	301.82	302.78	303.1	302.54	303.1
302.79	305.09	302.67	305.27	303.55	302.91	306.03	303.63	302.38	306.37	307.06	303.44	307.25	305.91	306.28	305.52	305.3	304.39	306.69	301.74	301.04	302.4	306.32	303.54	303.74	302.14	303.72	305.4	301.86	304.63	303.29	304.93	305.86	301.45	304.73	304.87	307	303.66	305.06	300.95	304.56	305.14	303.47	303.64	306.51	302.8	303	303.72	304.05	304.28
305.32	305.97	305	304.8	303.67	305.42	304.06	303.89	306.02	302.73	303.82	302.47	303.88	305.7	308.23	305.58	304.42	303.2	304.54	307.07	304.98	304.41	305.97	302.63	307.28	304.21	303.11	303.9	304.9	306.19	303.17	304.3	305.35	305.46	305.27	306.12	305.95	303.87	303.71	303.27	306.13	304.15	304.41	303.23	304.6	305.81	303.04	304.78	306.48	301.93
322.75	326.63	324.85	325.09	323.44	325.8	327.33	323.07	323.48	323.9	327.61	324.26	324.8	326.06	324.81	327.47	326.48	326.54	324.97	323.73	324.07	324.18	326.54	325.18	323.71	322.67	327.64	326.52	326.82	322.92	326.62	323.98	323.96	326.54	324.27	325.11	326.76	325.86	326.75	323.94	326.76	325.65	323.9	322.51	323.09	322.95	325.08	323.87	322.98	325.52
304.57	306.46	307.1	304.84	307.19	306.39	305.62	305.35	308.54	307.45	308.42	306.06	306.42	307.28	306.76	306.4	307.64	305.89	305.96	307.11	305.35	307.23	304.64	306.57	304.7	306.76	304.32	306.94	307.39	305.88	305.3	307.04	306.89	303.94	305.95	308.14	304.89	308.02	307.58	305.06	304.74	307.12	307.73	308.03	306.03	306.77	305.89	306.2	309.84	305.64
307.53	304.12	306.72	303.25	307.1	304	307.57	304.2	304.6	305.96	306.35	304.34	307.18	305.94	303.34	306.28	306.6	304.1	304.33	305.63	305.69	303.2	305.95	305.01	305.66	303.29	304.08	305.26	305.28	305.69	306.86	306.02	304.59	305.37	305.56	303.66	306.91	305.14	305.1	306.33	305.42	307.09	305.26	306.86	305.53	304.26	307.27	305.83	306.64	305.06
296.52	295.75	294.65	296.76	294.53	298.58	295.28	296.58	294.34	291.23	297.34	295.54	294.82	296.44	295.77	293.85	292.02	294.93	295.46	295.02	293	294.04	292.03	296.39	295.67	295.47	293.2	294.33	296.78	293.08	295.63	294.96	293.58	293.64	294.02	295.14	292.66	294.94	294.94	296.84	294.42	295.38	296.92	294.39	293.3	293.99	294.54	295.15	297.98	295.48
297.1	295.29	297.25	297.04	298.64	298.85	296.47	295.98	297.49	297.81	295.03	296.97	297.25	298.59	295.15	295.46	298.59	298.66	296.64	297.69	294.89	296.22	298.39	296.29	294.71	293.46	297.17	298.44	297.25	295.57	293.21	295.37	294.33	297.95	298.29	296.19	295.2	296.21	295.71	300.18	297.64	300.1	298.37	296.94	297.16	297.52	298.15	298.55	296.31	298.26
315.68	312.21	316.13	314.38	315.25	314.61	312.79	314.41	315.49	314.5	313.44	313.96	313.28	315.29	310.29	312.51	312.39	314.18	312.17	311.86	313.17	313.97	312.44	311.65	312.29	315.17	310.66	314.22	316.14	312.93	312.31	314.3	315.16	315.88	312.74	315.32	312.85	312.23	313.5	312.81	313.41	313.21	314.51	313.66	313.7	315.55	314.67	314.61	315.73	318.3
313.59	313.27	312.49	313.16	311.74	312.07	313.86	313.06	313.81	310.28	310.41	311.66	311	311.92	311.26	313.13	312.38	311.44	315.29	311.33	310.78	312.02	311.19	312.06	312.77	314.9	313.76	312.84	314.96	310.97	312.71	312.62	312.54	312.41	312.31	310.95	311.21	311.88	312.31	313.38	311.05	312.21	310.69	310.45	314.54	313.29	312.26	312.21	313.86	314.31
312	312.15	312.57	314.93	312.39	314.96	310.1	311.86	312.51	314.04	311.72	311.4	313.67	314.78	311.91	311.36	310.11	310.16	312.51	314.83	312.73	312.92	312.64	314.82	311.94	313.32	312.66	312.23	313.8	314.47	311.43	313.75	312.69	312.85	311.73	312.42	312.89	314.35	311.05	311.5	312.02	311.79	309.24	313.65	309.82	309.72	310.96	311.37	311.01	309.95
301.47	302.38	302.41	303.16	306.04	305.48	301.06	305.67	305.1	303.33	305.24	305.3	304.18	305.42	302.47	304.04	305.07	302.64	303.03	304.88	303.68	303.24	305.16	303.49	305.12	306.08	303.54	303.97	303.77	302.65	303.85	306.53	304.25	304.25	304.96	307.05	303.5	304.31	303.95	305.36	305.64	305.72	307.79	304.87	303.51	305.15	303.78	305.06	303.2	303.32
316.17	317.11	317.05	316.48	315.2	314.57	316.16	315.67	314.38	319.55	316.18	317.61	314.41	316.84	313.07	317.53	315.86	317.18	317.46	317.65	318.8	316.06	316.27	314.32	318.34	318.67	317.35	315.39	314.34	317.97	316.09	317.55	315.84	317.01	315.73	317.38	315.62	316.4	317.27	315.98	315.78	315.58	320.13	316.34	317.1	313.82	317.56	316.3	316.15	315.88
292.4	296.1	292.67	294.3	292.72	294.74	296.88	293.7	293.97	291.44	294.06	292.95	293.93	291.45	294.19	295.26	292.79	293.65	294.02	294.47	291.61	296.91	293.41	295.6	293.77	294.02	294.06	292.42	294.42	293.45	295.62	296.85	292.79	294.14	291.27	293.16	293.87	296.38	293.85	291.14	293.18	294.37	289.63	296.42	295.46	296.09	293.52	295.05	293.85	292.67
294.8	292.92	293.06	294.29	292.14	293.55	295.74	292.96	292.52	289.77	293	292.58	293.6	293.99	291.81	292.96	292.68	293.56	294.49	294.95	294.74	296.1	292	292.61	295.74	294.43	293.21	294.17	294.3	291.54	294.02	293.15	292.49	295.09	294.03	294.39	292.44	295.77	293.52	293.69	296.77	294.51	295.93	294.78	293.88	292.66	294.33	294.9	291.18	293.8
303.96	301.99	301.69	304.46	303.31	303.86	303.72	303.1	302.22	301.6	303.31	303.19	299.91	302.23	301.9	303.31	302.44	300.97	304.13	303.86	300.93	303.25	303.04	305.02	300.05	302.94	302.74	302.36	304.62	303.2	304.99	300.55	306.22	301.53	301.77	302.55	301.68	301.22	302.32	302.65	303.13	300.98	302.94	305.14	302.45	305.25	301.95	302.21	301.49	302.37
318.01	317	318.54	316.6	317.06	316.91	316.94	317.62	318.14	316.87	319.14	319.7	317.48	320.11	318.14	319.21	318.31	316.2	316.07	317.53	318.69	319.45	318.73	319.09	318.73	318.56	320.53	320	319.93	318.59	320.9	318.87	319.53	318.1	317.93	320.72	320.11	317.74	317.21	319.11	316.32	320	317.75	320.71	316.76	316.2	319.62	319.96	318.87	320.47
305.31	304.44	306.05	304.57	304.79	302.52	305.77	305.86	304.11	306.24	306.58	305.44	304.85	306.26	305.61	305.21	305.18	306.11	304.09	304.36	304.17	304.8	305.91	305.54	303.58	307.59	304.16	306.81	304.67	304.64	306.52	304.36	303.84	303.96	304.22	305.01	304.89	304.86	306.58	304.74	308.07	304.75	306.21	307.13	304.2	306.47	305.55	306.93	306.62	302.99
305.02	303.36	306.29	303.83	306.09	304.88	306.05	303.96	304.23	305.99	305.92	303.87	307.04	304.24	305.53	305.75	308.38	304.56	306.12	305.9	304.61	304.52	304.33	303.89	305.22	308.57	304.14	304.51	309.1	305.03	305.7	305.14	305.79	305.81	306.23	304.58	305.53	306.69	306.59	305.85	304.59	306.66	306.15	308.1	302.9	305.93	306.13	304.88	305.12	305.68
303.25	302.89	301.6	299.65	300.71	301.52	300.92	303.5	302.16	301.05	301.93	303.24	303.11	301.18	305.21	301.09	304.16	301.78	300.36	303.96	305.12	300.72	300.97	302.96	304.78	301.3	303.7	299.77	301.42	300.37	302.47	301.22	302.97	302.79	304.26	302.31	302.36	303.02	301.21	303.44	302.88	304.17	303.65	304.87	303.06	300.58	301.69	303.34	303.47	299.4
300.52	300.24	299.87	300.64	299.21	301.21	299.26	299.54	300.2	300.74	299.47	299.97	300.11	300.04	301.41	297.68	301.44	300.64	297.68	301.53	298.77	303.83	302.51	301.7	302.67	301.63	301.19	298.39	301.04	299.93	299.81	298.24	301.66	300.44	300.62	299.34	300.16	302.74	298.84	298.76	300.75	300.67	299.4	300.44	301.4	299.33	301.23	298.83	299.25	301.3
293.07	295.57	297.6	296.92	296.69	293.68	295.88	296.55	299.14	298.17	296.17	296.09	298.14	296.43	296.01	299.91	299.67	294.65	295.95	298.8	299.04	295.69	296.97	295.74	296.81	295.19	296.59	294.24	297.65	297.81	298.65	299.59	296.93	293.8	297.06	296.91	297.59	293.84	296.89	296.83	298.98	298.41	295.14	299.95	296.53	295.47	296.78	298.02	295.43	296.96
327.5	327.54	327.15	327.69	327.2	327.61	326.98	324.73	326.69	329.24	327.62	327.58	327.24	325.25	327.24	326.33	326.18	326.04	326.47	326.62	328.32	325.79	326.37	325.84	329.04	327.82	326.31	326.37	328.02	325.98	327.68	327.74	324.63	325.74	326.8	326.88	327.03	324.47	326.99	328.32	326	328.27	325.06	327.34	328.46	326.17	323.82	325.02	325.65	327.11
314.91	315.79	314.24	314.85	314.29	315.44	314.69	312.24	314.4	315.17	314.52	316.17	315.07	314.21	314.01	315.16	316.86	316.99	315.79	315.11	315.18	315.43	314.33	313.59	317.55	311.88	314.05	314.62	312.91	316.31	315.76	317.22	315.09	314.8	315.75	314.94	317.32	315.76	314.11	314.66	314.64	315.88	313.94	314.34	314.46	313.68	313.1	315.69	314.58	317.34
325.17	323.36	325.65	326.58	325.18	323.25	325.38	324.49	325.34	323.87	324.19	324.86	327.47	325.81	326.68	327.18	324.98	326.18	326.75	326.67	325.01	327.23	325.64	327.27	325.75	326.08	326.24	324.05	325.79	322.14	324.16	326.41	327.77	325.47	326.46	323.73	324.3	321.9	327.34	325.72	325.12	323.7	326.59	323.97	322.98	325.26	324.24	324.61	324.71	326.39
313.62	313.46	312.78	315.76	317.31	312.89	317.44	315.37	315.57	316.64	317.29	313.21	314.11	312.95	314.9	314.41	314.65	314.19	319.59	314.62	314.91	314.34	313.49	315.06	315.05	314.05	313.51	315.19	311.21	315.27	313.92	313.97	313.72	314.93	313.28	315.41	312.65	312.95	314.3	317.1	315.32	314.16	317.19	315.24	316.57	311.73	315.5	314.49	313.75	314.02
301.47	303.15	302.73	304.04	303.98	302.21	303.96	302.44	305.78	301.16	303.53	303.07	304.41	305.09	304.05	307.74	305.05	305.15	305.7	304.82	303.98	302.09	301.01	304.04	302.75	303.25	304.34	301.3	303.25	304.17	304.03	303.95	302.81	302	301.75	303.23	307.44	303.7	302.97	302.37	305.49	301.31	305.16	305.32	302.08	301.68	302.43	303.57	303.17	302.78
315.16	313.21	314.13	314.37	313.23	313.66	314.83	315.22	313.31	316.83	314.86	314.48	314.32	313.75	315.15	313.44	317.16	315.5	316.13	313.66	317.2	315.4	314.9	315.44	316.31	314.73	313.76	315.45	315.86	313.38	315.56	313.24	313.73	313.17	315.44	315.98	312.02	318.14	312.03	314.75	313.66	312.4	316.05	315.88	313.61	312.54	314.63	315.32	316.36	314.44
321.04	321.07	319.59	321.7	320.03	319.97	319.69	317.76	318.78	319.04	320.96	318.82	319.83	318.11	321	319.3	317.75	318.35	318.37	319.55	320.64	319.67	318.27	321.3	319.57	317.9	318.82	320.25	318.08	318.05	319.51	320.32	319.02	317.67	321.51	320.17	317.49	319.37	322.49	318.79	319.44	317.23	318.16	321.53	318.32	320.59	316.17	321.7	320.79	319.44
304.25	304.94	305	303.04	304.72	302.21	306.11	301.72	305.95	304.44	302.22	305.95	307.98	304.3	303.6	303.37	305.17	306.91	303.53	303.96	304.88	303.54	303.09	302.07	303.87	307.14	302.59	303.67	301.98	304.32	304.7	304.28	305.58	304.66	305.41	306.67	305.22	303.89	304.2	305.51	302.66	304.4	305.56	304.03	304	303.3	302.8	305	301.64	305.24
314.16	310.39	315.83	314.2	311.5	312.31	313.42	312.33	313.87	312.29	313.39	315.25	313.06	311.92	313.32	314.57	313.94	313.89	313.46	314.94	312.24	314.98	318.34	312.94	315.58	314.14	314.03	312.33	315.94	314.61	312.83	313.83	315.33	312.01	315.92	312.71	315.32	311.28	316.71	314.13	313.63	313.25	312.57	311.48	313.66	313.32	312.25	312.19	315.29	316.37
315.62	313.62	314.77	314.87	317.07	313.45	316.8	315.03	316.82	316.58	316.19	315.31	316.49	316.41	314.1	313.93	314.92	315.89	314.45	315.12	314.93	316.95	316.56	315.83	313.96	317.11	315.12	315.65	314.23	315.5	313.93	315.14	312.56	315.15	316.65	314.56	317.6	315.43	316.12	315.07	314.08	315.5	315.33	318.56	314.28	318.1	318.17	315.59	316.9	313.04
316.98	318.67	319.55	321.61	319.79	316.94	320.79	320.02	317.97	319	319.73	315.12	319.02	320.46	319.79	318.11	321.91	319.28	318.79	318.71	319.31	318.81	321.97	317.67	320.8	320.93	320.1	320.1	319.06	320.41	318.2	318.63	318.77	317.6	319.58	319.01	320.19	320.38	320.17	320.13	319.88	320.75	319.64	319.34	319.53	316.96	316.78	321.63	319.39	319.45
303.92	303.3	300.87	306.06	304.03	304.7	302.9	301.11	306.33	304.38	304.39	303.39	302.69	302.44	302.44	303.28	303.85	303.89	303.65	303.92	301.83	302.89	300.98	302.09	302.92	302.16	305.21	304.22	303.9	302.96	304.35	302.17	305.47	305.39	302.08	302.95	302.43	304.96	304.66	307.52	303.38	303.02	302.84	304.46	307.09	301.75	304.56	305.4	305.48	302.74
298.85	301.32	301.97	300.85	304.69	305.99	302.25	300.66	302.74	301.52	302.93	302.96	302.39	301.36	300.07	301.55	301.64	303.42	303.75	301.84	302.35	304.47	302.32	299.85	304.68	303.09	304.74	305.02	303.47	302.28	305.47	303.69	299.54	300.86	301.83	302.06	304.03	302.09	303.27	304.43	302.61	303.05	303.78	299.48	302.19	303.67	300.32	301.67	304.37	304.4
297.59	295.73	295.88	297.88	296.68	297.94	297.73	294.33	294.31	296.42	298.54	300.21	296.24	296.92	298.86	297.1	299.64	298.54	298.12	296.09	294.97	296.5	297.28	298.21	299.08	296.37	298.14	297.01	298.18	296.86	295.33	296.01	296.66	297.88	297.16	297.78	297.78	297.59	295.58	296.62	298.14	297.92	296.28	297.28	299.86	296.27	299.36	298.61	297.78	294.97
325	328.42	329.86	324.47	327.84	327.71	328.97	329.77	326.66	328.56	330.61	325.74	328.48	327.7	327.06	328.04	328.83	327.55	329.33	328.39	329.1	327.35	328.51	326.75	327.35	329.05	325.03	328.03	326.67	329.36	327.31	328.15	327.29	328.39	328.4	325.76	328.78	328.16	327.76	328.87	325.44	327.34	326.34	327.03	332.47	326.78	329.94	326.26	326.99	329.69
328.11	327.96	328.29	325.1	327.51	328.07	329.55	328.95	328.79	328.91	327.54	326.75	329.19	329.89	329.64	329.81	328.27	330.78	326.52	330.34	328.55	329.02	327.82	329.09	326.03	328.4	328.71	327.02	329.01	330.17	328.68	325.97	328.54	332.27	327.42	330.87	332.21	327.45	328.24	329.35	327.24	327.63	329.42	329.63	330.15	326.07	330.42	329.45	329.33	327.65
312.74	312.45	311.9	312.12	311.83	315.71	311.19	312.03	312.9	315.07	314.77	313.44	314.57	310.74	312.17	312.79	315.02	314.66	312.1	312.54	312.18	312.63	312.97	314.51	315.49	312.16	312.07	314.71	310.16	314.99	313.21	314.01	314.59	312.72	316.84	314.17	314.39	312.41	312.12	313.26	313.31	314.31	314.34	315.19	309.66	313.05	313.76	314.64	311.76	315.25
304.02	304.49	304.01	307.81	302.62	304.76	303.75	307.39	302.45	303.89	305.12	306.56	304.32	304.73	305.83	304.86	303.25	306.56	304.43	305.09	304.88	302.7	305.22	303.02	303.92	303.3	305.03	305.27	303.32	307.7	304.73	304.65	306.44	303.45	305.67	306.94	303.72	304.6	305.8	303.37	306.23	305.55	304.86	303.56	303.54	303.56	305.76	303.54	303.94	305.5
302.16	299.51	304.46	303.58	302.4	302.07	303.92	299.49	304.55	303.53	305.7	299.68	303.41	300.11	298.95	302.28	303.74	302.07	303.03	299.87	304.09	304.24	304	303.72	302.04	302.14	304.86	302.4	302.44	301.68	305.59	300.02	305.5	302.88	301.43	303.19	301.01	305.01	302.6	303.97	301.02	304.68	303.25	304.28	303.25	303.63	302.51	301.83	304.24	305.42
302.57	299.45	298.74	299.35	301.29	301.14	299.61	298.68	300.11	299.91	299.79	301.07	300.13	301.86	301.11	299.17	301.04	300.02	299.11	299.83	299.71	300.38	300	297.17	298.83	300.06	299.97	300.13	298.26	299.26	301.9	300.34	299.8	299.21	302.27	300.99	299.85	302.4	301.41	299.16	299.03	300.09	299.84	299.58	300.87	299.52	301.05	298.82	299.93	299.04
305.96	306.21	305.27	302.35	305.99	307.49	306.54	304.42	304.48	304.27	302.4	305.52	305.29	304.3	307.03	306.68	305	306.03	306.75	306.61	303.41	307.71	306.92	304.39	305.94	306.48	305.81	307.65	305.69	306.55	306.92	307.99	304.47	305.66	304.22	305.95	305.41	305.47	306.1	308.25	303.69	305.56	302.06	305.49	306.88	304.18	308.1	307.86	305.78	303.52
305.32	303.57	303.89	303.67	303.72	306.26	306.08	304.85	304.28	304.97	305.56	302.79	304.71	303.96	303.39	307.5	306.59	303.55	305.02	304.08	301.78	304.29	305.79	303.59	301.23	307.3	304.81	304.8	304.39	303.3	306.79	305.3	303.67	306.37	305.01	306.07	301.91	305.78	301.73	304.16	306	304.81	303.7	303.05	303.41	303.99	305.24	305.51	301.9	302.88
295.17	294.45	295.88	296.11	296.26	297.91	294.82	294.98	296.75	297.74	296.57	295.96	295.06	293.47	294.96	294.57	296.11	295.16	298.78	291.69	296.64	295.2	295.5	294.32	295.87	295.32	291.8	292.7	292.05	295.24	295.72	293.1	293.31	294.9	293.55	297.55	294.19	294.18	297.1	296.87	294.11	294.22	292.39	293.92	293.77	297	294.54	296.9	297.16	295.78
303.08	300.54	298.09	301.95	300.8	299.97	302.32	302.98	298.66	302.14	303.32	297.9	298.69	304.06	300.5	301.12	300.31	299.65	300.25	302.46	303.81	303.69	301.4	303.18	301.24	300.87	300.97	303.05	303.4	299	299.11	300.85	302.75	302.14	298.82	303.2	302.72	298.26	300.62	301.57	301.1	301.43	300.39	299.74	300.84	300.89	298.15	301.13	301.97	301.41
303.87	304.11	304.5	305.62	301.84	304.55	304.97	304.11	302.65	305.58	306.11	305.07	303.72	304.82	305.31	304.64	303.84	307.52	306.53	305.45	303.42	303.78	305.66	305.8	303.62	302.48	303.27	304.11	306.59	302.64	304.6	304.14	303.46	303.29	302.43	304.64	302.85	304.2	307.38	303.49	302.64	306.19	303.66	303.87	302.76	306.47	303.26	306.17	306.8	305.32
311.11	313.6	309.33	313.87	313.2	314.49	313.89	312.59	313.27	313.1	312.42	312.37	312.29	311.79	313.64	314.09	312.85	311.77	313.18	311.44	315.76	310.22	313.42	310.16	311.99	311.69	311.55	312.71	312.11	311.43	313.67	312.21	312.82	313.79	313.65	313.8	310.58	313.16	313.83	316.06	312.14	312.13	309.67	315.26	310.12	309.42	314.8	312.33	313.57	314.43
302.66	302.07	303.32	302.42	302.34	300.74	302.8	306.56	304.41	303.86	303.17	302.95	303.06	298.98	305.5	301.45	304.13	304.87	303.45	303.5	303.74	303.13	303.65	302.03	303.11	302.34	304.24	301.7	303.84	302.52	302.55	303.51	302.48	303.61	303.95	304.3	301.09	303.74	304.92	302.01	303.18	303.91	301.64	305.1	303.21	302.54	303.4	303.31	301.89	304.84
311.16	310.34	311.11	309.4	310	309.78	309.67	310.2	310.19	310.85	310.66	311.21	309.79	309.96	311.25	311.55	310.89	312.71	312	308.75	312.14	310.37	311.42	309.19	311.67	309.4	312.05	309.93	311.68	310.71	309.66	311.22	308.13	309.05	307.6	308.31	312.13	310.55	309.72	311.45	308.55	311.47	311.88	310.96	310.24	309.95	309.17	309.3	311.63	310.35
305.27	306.7	306.57	303.28	303.26	304.19	304.89	307.64	307.67	307.51	308.37	306.95	306.17	305.37	305.39	305.44	306.67	305.52	306.02	305.01	305.26	307.43	307.44	305.25	305.37	307.8	305.03	304.64	306.73	305.97	306.98	303.49	304.15	304.33	309.23	305.27	308.01	306.2	306.23	309.69	307.8	304.53	305.64	305.9	305.11	306.53	305.79	307.64	306.61	306.52
304.56	302.34	303.88	303.17	301.38	303.22	304.66	305.42	302.21	302.65	301.41	303.08	304.82	304.74	302.53	306.12	302.37	302.6	301.38	301.51	304.09	304.03	302.62	304.31	304.04	303.97	304.38	303.27	302.94	304.25	304.56	304	303.11	302.61	307.5	302.74	301.85	305.32	303.41	301.02	302.98	301.6	303.69	303.92	304.1	304.87	304.74	303.5	305.88	304.25
304.26	302.63	302.4	302.64	302.85	300.62	299.98	299.42	302.43	301.77	301.59	303.6	302.61	303.2	303.82	303.01	301.37	300.25	304.44	303.51	302.29	300.86	301.9	305.02	303.85	302.41	301.08	304.5	302.85	304.76	301.51	303.01	301.8	302.3	304.58	302	301.12	303.27	301.04	301.31	302.72	301.65	302.87	302.59	304.79	300.71	302.93	302.34	302.85	301.86
294.99	294.58	295.15	294.36	293.27	294.89	295.53	295.05	296.77	295.7	295.32	293.26	292.61	291.85	292.23	295.69	296.55	293.68	292.68	294.54	293.3	294.2	293.66	294.34	292.31	293.98	293.83	293.27	294.64	293.02	295.2	295.59	295.08	293.55	294.61	292.64	294.47	294.9	295.09	293.82	292.96	295.21	296.86	293.03	291.69	295.53	291.39	293.76	292.59	293.6
303.19	302.22	305.03	303.78	303.88	303.97	305.96	304.8	307.27	303.92	308.07	302	304.02	305.41	303.86	308.77	304.68	306.15	302.65	302.26	307.24	306.02	302.27	306.84	306.47	306.41	304.16	305.46	304.54	305.7	304.41	305.25	304.11	301.35	305.35	303.8	304.75	308.17	304.6	306.59	305.35	301.12	306.9	307.94	303.68	305.22	305.89	305.54	303.27	305.04
315.7	314.74	317.23	316.07	314.38	313.59	315.35	315.33	316.38	316.45	315.72	316.55	316.7	314.03	317.39	311.58	317.75	315.58	315.02	314.64	315.49	317.66	316.21	315.08	311.36	316.98	313.45	318.76	314.46	315.16	315.82	314.73	315.23	315.76	317.64	314.98	317.65	316.76	312.15	315.5	315.66	314.39	314.34	315.24	316.5	316.28	314.82	314.3	315.42	317.23
293.76	292.25	295.03	293.45	295.3	293.83	297.83	293.3	293.14	295.26	295.69	293.31	295.23	294.25	293.41	293.76	293.7	292.86	295.32	290.79	294.9	295.34	297.03	295.12	295.36	293.8	291.89	293.21	294.42	295.54	292.8	293.94	294.56	295.2	291.94	293.86	297.84	293.59	294.99	292.86	291.98	295.21	292.58	293.29	293.09	295.39	293.71	295.39	294.55	295.11
305.4	308.05	306.09	307.43	308.44	304.02	305.25	305.64	305.06	305.96	305.12	306.48	308.43	306.1	305.39	304.09	307.88	306.26	305.8	304.55	306.98	307	305.31	308.38	303.76	307.25	306.08	307.93	306.46	305.15	304.2	306.3	306	305.85	306.83	305.02	306.5	306.65	307.56	307.54	309.19	304.04	306.11	305.51	305.65	308.5	303.59	305.22	307.49	307.53
315.6	313.01	316.71	316.71	312.41	316.2	315.42	316.37	315.51	314.62	315.44	313.63	315.2	313.79	313.91	313.58	314.26	314.35	312.27	315.6	315.63	313.76	312.83	315.07	315.13	312.09	315.08	312.5	313.78	312.71	314.72	315.57	312.29	314.12	314.15	313.74	310.98	315.51	313.23	315.48	314.53	312.12	315.23	312.09	315.78	315.06	313.42	315.59	315.12	314.92
302.66	307.5	303.26	305.28	305.66	302.73	302.83	306.81	301.57	304.47	303.86	305.63	305.02	304.21	304.25	304.06	305.64	303.18	302.55	302.83	306.89	302.41	303.45	304.62	304.13	304.97	304.61	302.89	303.75	304.34	304.49	304.32	300.75	301.62	302.68	304.75	302.9	303.43	303.73	305.08	302.62	303.45	300.76	301.68	306.02	303.5	302.16	303.23	301.98	302.63
312.24	313.42	310.16	314.55	313.87	314.78	315.35	311.26	312.63	311.3	313.06	315.99	312	313.9	313.42	311.86	311.04	311.91	314.59	315.15	311.78	312.04	312.59	310.3	312.11	312.8	313.96	313.61	310.54	309.37	312.97	312.87	314.49	311.38	311.42	310.25	313.06	314.09	313.19	310.71	313.53	313.55	309.44	312.23	313.57	314.26	312.95	310.85	310.71	313.9
308.35	311	310.11	309.4	309.17	309.44	311.34	308.12	310.42	307.17	307.44	309.88	309.97	311.48	308.6	309.11	311.51	306.62	310.15	311.16	306.78	308.78	307.33	311.27	311.45	308.7	310.15	307.68	312.06	310.09	312.22	311.23	312.32	308.45	309.38	308.25	307.09	311.09	309.02	310.17	308.29	311.23	310.19	309.28	310.37	311.52	312.78	310.08	308.32	310.19
307.26	305.02	304.31	305.71	307.41	301.96	302.17	304.79	304.5	308.47	301.94	306.73	308.2	304.06	305.84	304.95	304.31	305.7	304.87	302.08	304.39	305.8	307.08	304.45	304.87	305.12	304.1	304.35	307	303.02	306.69	303.99	303.88	304.35	303.76	307.51	301.41	304.38	305.85	303.06	303.95	303.81	304.29	305.9	305.37	309.06	303.94	303.25	304.59	304.53
302.13	303.84	304.37	300.82	306.52	303.1	301.47	301.82	305.62	304.32	303.1	303.53	304.76	302.81	304.16	301.17	302.04	303.55	306.9	304.28	305.06	305.86	301.92	301.27	303.21	306.71	302.96	306.95	304.08	301.84	303.23	301.76	302.5	301.92	305.45	301.39	302.73	301.1	304.41	303.77	303.19	304.45	305.75	304.61	303.41	302.17	305.47	303.8	302.78	302.22
303.42	301.91	305.48	302.27	302.79	303.05	302.38	304.49	304.63	304.38	304.22	301.02	304.35	304.77	300.78	302.58	301.04	304.87	302.1	303.69	303.32	303.27	303.52	305.56	302.78	305.05	304.1	302.03	304.38	304.45	304.69	302.84	302.65	303.71	303.34	303.9	303.63	302.64	305.11	303.84	304.73	303.86	303.88	303.56	304.77	302.84	303.2	302.69	301.63	302.92
310.8	308.27	309.58	307.84	305.97	308.92	310.41	309.76	305.71	309.05	308.2	307.99	307.08	308.04	307.81	309.9	311.4	308.82	310.7	304.5	310.27	309.49	310.39	306.88	307.58	310.6	309.91	308.61	310.71	307.64	307.91	306.98	308	309.3	307.84	309.65	307.48	310.46	309.31	309.37	307.31	307.66	308.6	309.01	308.96	309.96	307.27	309.33	310.35	310.33
314.59	316.61	312.58	314.19	315.76	313.72	316.33	312.51	311.08	313.36	316.27	312.75	314.4	314.36	314.32	314.89	315.35	315.01	313.7	314.39	312.65	314.21	313.52	312.01	311.99	316.09	314.35	313.24	312.22	313.9	314.68	312.87	310.88	313.11	315.07	313.67	313.27	313.57	313.98	313.58	314.29	313.13	314.54	309.89	313.73	312.71	311.36	313.31	318.09	313.36
314.12	312.36	312.23	313.43	313.97	313.72	312.6	313.19	312.76	312.38	311.38	309.79	314.66	311.61	311.69	311.83	311.6	311.09	312.58	312.6	312.51	311.9	313.11	312.01	312.57	314.4	312.69	312.29	311.73	311.77	313.51	312.54	313.37	310.93	314.03	313.69	312.37	313.09	315.6	313.36	312.71	311.17	312.06	309	312.18	315.45	311.98	313.19	313.92	311.97
314.09	315.52	316.37	316.26	315.98	314.04	315.44	314.16	314.58	315.43	315.33	315.91	314.95	315.94	315.91	315.41	314.34	315.95	315.25	315.41	314.07	312.86	314.49	314.64	315.15	312.83	314.27	316.37	314.03	313.38	315.95	315.64	313.77	311.65	316.71	315.71	315.73	313.21	314.6	313.5	313.72	315.43	312.93	313.5	316.92	313.96	313.6	314.5	313.91	314.83
305.7	301.41	306.36	303.74	303.7	304.4	304.17	301.19	302.25	303.47	302.35	302.3	301.49	303.5	304.22	304.42	304.66	303.69	302.94	304.53	302.2	301.54	302.79	302.07	302.43	304.08	305.05	301.52	301.68	304.25	305.43	301.46	301.78	304.5	306.2	305.08	304.14	302.33	303.4	301.84	304.84	303.68	301.85	302.31	304.69	304.09	303.85	302.81	304.77	301.41
308.18	307.85	308	308.96	310.75	310.19	311.53	306.97	309.55	308.28	308.92	309.48	307.62	308.74	309.93	307.64	307.64	309.83	308.22	308.3	309.68	308.99	306.82	308.91	308.87	308.28	310.68	307.7	308.03	307.01	304.94	310.2	308.96	308.25	309.32	309.74	310.47	306.48	307.65	305.6	310.52	308.1	309.37	305.8	309.41	306.33	309.93	307	306.98	308.77
314.48	309.83	312.83	311.23	314.21	311.95	314.19	311.84	312.96	312.22	313.53	308.45	312.5	313.9	314.96	314.52	311.91	311.38	314.58	313.01	311.86	312.87	311.44	312.58	314.09	313.68	311.39	312.28	316.97	316.24	315.04	314.05	312.74	314.92	312.18	313.22	310.8	309.3	313.56	311.93	315.08	310.95	312.46	314.16	312.54	312.91	312.05	313.2	314.85	312.65
315.47	315.69	318.75	316.07	317.41	314.79	318	317.86	314.54	316.15	314.53	314.79	317.58	315.02	315.35	316.06	316.35	316.31	313.3	315.7	315.87	310.2	313.84	314.57	314.58	316.2	315.16	316.12	316.74	316.02	316.32	314.65	314.04	316.15	316.94	314.53	314.29	316.96	314.57	316.27	312.7	313.43	315.16	313.7	315.34	317.14	315.78	314.53	316.99	314.42
303.85	304.91	304.25	303.78	301.9	301.94	300.93	300.94	302.78	301.64	301.44	302.8	303.54	302.18	305.98	304.51	301.89	305.69	304.54	302.23	302.5	300.32	304.23	301.14	304.54	303.57	302.54	304.13	303.85	302.9	305.36	304.2	302.69	302.76	299.74	303.42	300.52	303.3	306.23	300.84	302.78	306.11	304.63	304.11	300.54	305.3	303.73	303.48	302.21	300.68
300.55	299.6	299.48	304.25	301.03	303.6	302.71	301.85	301.21	299.6	302.23	301.64	302.05	305.11	300.78	302.49	301.17	301.12	303.83	300	301.45	298.44	299.66	302.22	300.34	300.51	301.32	300.02	302.07	301.24	300.4	301.23	302.49	303.17	301.65	300.66	299.53	302.25	299.83	301.18	299.91	300.48	299.06	302.94	299.48	299.74	303.02	301.42	301.47	300.65
298.81	300.62	301.24	298.5	299.7	298.14	300.19	298.23	300.21	299.72	298.9	301.59	302.79	297.82	302.19	300.11	299.63	299.3	300.64	299.67	300.38	298.81	301.1	298.64	298.51	299.95	300.6	299.15	296.25	302.07	302.94	301.37	300.34	299.86	298.9	301.59	296.4	303.33	300.06	300.47	301.17	299.96	300.73	299.55	297.97	299.51	298.12	301.72	298.45	299.1
316.97	321.24	318.2	319.08	316.12	318.94	317.85	318.27	317.74	318.8	318	319.23	316.63	317.08	317.46	319.56	318.86	320.72	319.55	320.39	318.53	316.01	318.74	317.32	318.84	317.9	319.09	319.13	322.19	316.72	317.74	318.58	318.62	318.73	316.93	319.59	314.59	317.69	319.5	319.28	319.3	317.92	318.96	317.79	318.5	318.85	317.84	318.01	318.6	316.76
329.71	329.32	327.8	327.59	326.64	328.78	326.03	327.83	329.05	328.58	328.39	328.58	328.67	326.81	324.42	328.44	327.63	326.88	325.42	328.38	325.94	324.91	330.13	328.04	328.12	328.59	328.76	332.45	328.85	329.2	327.21	330.89	328.75	328.25	324.77	331.27	327.26	328.61	327.19	326.96	328.12	330.71	326.71	329.08	328.84	326.35	327.36	326.84	324.97	330.16
305.48	305.1	305.11	306.54	302.96	307.78	306.93	307.77	304.24	303.61	302.47	305.46	304.98	305.1	306.28	303.5	306.54	306.7	305.13	307.09	305.93	305.16	305.05	308.07	304.68	304.67	306.52	302.99	304.09	306.17	303.88	304.58	302.87	307.71	304.21	303.82	307.47	304.97	306.13	302.73	306.03	304.46	306.7	304.96	304.77	305.61	305.78	305.18	306.29	304.5
316.29	313.63	315.91	315.21	314.54	315.08	313.58	313.02	314.28	314.45	314.05	313.94	314.64	314.97	314.85	312.31	315.41	317.51	317.21	314.26	317.19	315.36	316.07	314.71	315.43	315.27	316.02	313.82	315.19	315.11	315.55	314.72	312.29	312.91	311.52	314	316.46	311.88	316.03	316.36	315.62	315.61	315.37	313.38	316.57	314.65	312.91	313.94	316.27	314.32
302.76	300.98	299.95	303.65	301.23	303.18	300.81	300.86	302.36	302.13	301.23	302.01	303.42	302.79	302.98	301.11	303.12	304.54	302.25	301.98	303.09	300.01	302.21	300.62	300.24	300.74	303.34	302.08	300.57	301.7	303.78	301.8	301.97	299.99	305.8	303.99	301.16	302.43	304.11	301.88	303.88	305.17	299.5	301.66	301.53	304.33	301.21	303.92	303.63	302.16
303.64	303.33	305.78	301.9	305.25	303.76	302.67	303.77	303.59	304.01	300.08	301.93	303.37	302.45	303.85	306.53	305.9	302.49	303.81	304.16	302.59	302.65	305.59	301.54	305.14	304.47	302.65	303.06	303	305.25	303.78	303.21	303.44	302.59	301.17	305.82	302.24	302.71	304.89	301.75	305.64	303.03	302.38	303.68	303.61	301.13	304.71	301.93	302.85	303.59
317.08	316.49	318.4	318.31	316.98	316.71	316.09	317.11	317.95	316.95	316.48	316.61	316.8	319.19	316.65	318.22	318.61	317.1	316.85	316.81	316.19	317.99	314.39	316.54	313.63	316.03	318.56	315.51	317.85	317.14	316.14	317.1	315.82	318.98	318.24	317.44	318.54	315.65	315.76	314.3	315.83	317.28	317.43	315.83	316.98	315.69	316.51	315.88	316.02	313.79
304.91	304.84	305.18	306.36	304.16	303.7	306.34	305.89	305.9	303.71	304.8	304.05	305.7	306.38	305.71	304.09	302.93	306.63	307.21	305.95	306.27	306.88	304.73	303.34	303.25	304.35	307.55	306.36	305.93	308.04	302.93	305.06	305.1	306.4	306.07	307.01	306.14	304.87	307.03	306.5	305.67	305.9	303.32	306.02	304.57	306.7	305.71	304.38	305.82	304.52
313.75	312.31	312.99	314.45	308.8	312.57	312.32	311.89	313.87	313.96	313.09	313.65	314.27	314.07	313.28	312.52	312.83	313.76	309.74	314.62	313.88	314.49	310.93	315.63	313.82	313.92	314.57	313.03	314.25	312.14	313.89	312.49	314.47	313.69	313.65	311.3	309.92	314.02	312.63	315.02	311.48	311.9	313.41	312.87	313.37	312.81	310.93	315.25	312.16	314.21
318.1	317.43	318.18	318.17	318.38	316.31	316.26	315.97	316.63	315.5	316.69	317.1	315.41	317.7	319.13	315.79	317.57	316.99	316.6	317.04	318.75	319.25	317.82	317.34	316.17	315.04	316.75	317.33	317.31	318.17	317.44	318.34	317.05	318.27	317.93	318.95	316.92	315.78	320.28	314.93	318.35	318.18	315.18	317.1	320.09	316.21	316.14	316.19	318.47	317.43
311.32	313.1	314.22	314.2	314.22	314.75	314.54	311.09	315.64	313.34	316.31	314.57	312.38	312.75	312.38	315.47	314.03	313.51	312.24	315.26	313.79	315.82	314.66	311.86	314.33	314.51	313.39	311.66	315.5	312.79	315.95	314.96	313.4	313.83	315.15	316.21	312	313.6	312.79	311.21	313.76	313.39	313.76	313.01	312.13	314.52	313.88	314.83	316.75	313.41
292.21	291.98	295.41	293.21	295.09	295.63	294.12	292.15	296.02	294.34	293.45	292.5	293.69	295.45	292.32	293.93	292.07	295.02	295.8	291.85	294.31	293.88	294.54	292.9	292.27	293.66	293.04	293.29	293.49	295.68	291.43	295.45	292.87	295.92	294.55	293.93	292.64	294.8	294.05	291.62	292.44	293.05	293.46	297.54	290.42	295.03	291.76	293.17	293.97	292.69
305.56	305.97	304.8	304.61	302.97	306.3	304.2	303.23	303.82	305.15	302.61	302.59	304.66	303.5	302.24	301.78	302.7	308.89	305.13	303.58	305.94	306.84	304.02	305.41	303.09	306.28	304.53	306.12	305.33	307.76	303.54	306.82	301.66	304.23	303.34	305.8	303.86	303.51	303.97	300.91	302.92	302.91	303.78	306.37	305.64	304.63	304.92	305.15	302.86	301.24
311.53	312.53	309.13	309.26	310.79	309.97	309.85	310.46	312.74	311.95	311.44	311.31	313.33	307.23	311.83	309.99	311.18	309.41	309.82	310.58	310.94	311.16	314.12	310.51	310.24	309.77	311.44	310.35	312.82	311.42	308.29	311.08	308.94	312.48	310.74	309.5	311.2	310.91	309.18	314.68	311.18	311.25	310.53	309.88	310.5	313.16	313.48	311.31	310.79	309.21
316.46	315.08	312.79	315.29	314.35	317.98	314.3	314.37	315.23	313.82	315.22	314.18	317.83	315.08	314.38	312.94	315.3	315.66	313.91	314.65	314.3	314.19	315.33	314.28	316.19	315.54	315.49	314.56	315.63	316.17	313.59	316.37	314.6	317.36	314.9	312.67	314.08	312.78	313.86	317.3	316.33	315.66	316.24	313.62	316.2	315.24	314.36	313.76	316.07	314.17
300.62	299.8	302.67	300.14	300.93	300.84	301.34	300.52	300.06	300.48	298.39	301.4	299.1	300.3	299.44	298.33	300.72	299.02	300.53	301.64	300.78	300.31	302.56	300.31	298.93	300.14	302.01	296.07	301.84	300.13	299.91	300.17	298.52	301.26	301.11	300.64	298.93	302.54	302.31	302.24	300.37	300.44	302.35	300.39	300.27	301.85	300.7	298.46	300.02	301.92
306.27	304.48	307.29	306.48	306.19	307.59	306.71	304.24	306.57	305.99	307.39	303.75	308.34	304.77	307.75	306.49	306.57	306.57	307.65	307.29	306.44	309.33	309.06	306.79	306.63	302.23	307.22	309.66	305.03	305.65	308.36	308.35	308.88	307.59	306.68	305.77	309.65	304.14	306.51	305.55	308.35	305.44	306.32	307.29	307.96	305.96	307.26	307.55	308.24	307.49
314.48	315.61	313.07	313.88	315.36	312.63	312.79	313.71	312.48	311.14	314.18	312.98	313.78	309.47	317.28	312.44	313.38	314.78	314.17	312.39	312.97	312.81	314.07	317.9	311.95	312.9	312.95	316.71	313.04	314.04	316.69	312.41	316.3	313.52	314.27	313.4	313.86	310.88	313.02	312.44	315.11	314.01	313.6	313.87	310.93	313.08	314.33	314.68	312.89	313.38
315.43	313.78	315.2	313.74	312.88	315.07	313.74	315.02	313.29	316.11	315.52	313.97	316.2	315.83	316.57	313.87	313.54	313.77	314.13	315.41	316.16	313.55	313.6	315.65	312.78	316.76	313.02	315.66	317.64	316.16	313.26	314.56	314.07	314.19	314.29	316.49	313.67	313.71	315.96	316.34	317.01	317.04	312.83	314.69	314.96	312.77	315.7	314.15	313.69	313.29
306.51	302.21	305.49	304.29	304.68	304.57	303.97	307.81	304.46	305.11	304.55	303.05	303.78	306.18	304.3	306.13	305.31	303.15	306.6	305.35	306.55	304.43	304.78	304.23	304.78	306.05	303.4	306.3	306.66	303.16	306.36	303.36	303.2	301.92	305.32	305.65	305.78	304.14	305.34	306.69	305.86	307.59	303.9	304.58	305.13	305.24	303.94	306.48	305.11	303.33
308.08	305.91	307.32	305.77	307.36	308.26	306.75	307.95	304.51	308.02	305.82	305.08	307.07	305.67	306.98	305.35	307.7	304.62	308.92	306.32	307.65	305.82	305.72	305.05	305.78	304.56	306.03	305.65	308.93	306.74	308.26	304.89	303.38	307.57	303.06	304.95	305.32	306.35	306.27	305.35	304.32	304.45	304.24	304.93	305.55	308.04	306.12	304.68	307.06	307.37
327.42	326.55	325.55	326.7	327.29	325.7	327.69	324.94	326.37	324.72	328.33	328.58	326.95	327.29	327.08	325.77	325.08	328.05	325.46	327.85	324.89	330.33	327.51	326.6	325.86	328.71	326.07	326.68	328.84	327.24	328.75	326	330.1	329.42	326.89	325.85	324.91	327.56	326.94	327.71	325.03	326.03	327.36	326.45	327.89	330.61	324.97	326.02	327.96	325.87
304.39	305.43	305.23	302.89	305.93	307.38	301.6	302.28	305.48	300.51	303.93	305.08	305.66	303.83	303.71	305.13	305.86	307.6	304.4	304.67	306.09	304.62	306.81	301.58	303.79	304.42	303.09	302.45	304.86	307.23	303.89	302.58	304.44	308.02	303.35	304.59	304.25	305.85	305.58	305.84	305.81	304.06	303.22	303.16	305.15	303.77	302.94	303.41	304.32	302.88
317.22	317.59	317.14	318.64	319.04	317.94	319.98	317.71	317.43	318.46	318.19	315.86	316.26	317.84	320.03	319.87	315.69	317.54	316.94	316.7	319.03	317.88	316.92	315.88	319.34	319.22	316.87	317.7	317.57	318.62	318.76	319.48	318.69	318.28	318.06	318.63	319.86	318.32	319.03	317.95	319.14	316.16	316.89	317.52	320.01	317.67	314.58	316.64	320.13	319.91
327.65	324.45	328.4	329.12	326.32	330.24	328.57	327.18	326.54	327.8	327.21	323.93	329.1	327.85	328.02	325.96	329.9	328.09	328.05	328.35	328.07	326.48	325.41	329.5	328.41	329.88	327.2	326.71	329.83	329.57	327.21	329.58	328.67	327.99	328.42	327.11	327.32	329.05	328.11	326.1	327.94	329.12	326.26	326.48	329.42	329.29	328.81	328.72	327.07	328.25
317.22	319.84	318.62	316.11	318.5	319.08	319.82	316.87	319.54	320.05	318.92	316.69	318.08	316.79	316.79	319.14	318.36	319.2	317.79	317.74	318.41	322.52	320.03	317.56	318.02	318.24	318.88	318.15	317.25	318.74	320.06	319.63	316.58	316.21	318.91	318.15	317.43	316.87	318.48	318.83	318.28	319.1	318.89	318.16	320.45	321.79	317.28	318.46	320.17	320.18
308.03	305.77	309.55	309.01	307.81	309.98	307.42	309.08	306.7	309.44	309.46	311.5	311.13	308.79	309.75	308.25	310.8	307.71	306.84	310.64	308.49	310.4	309.8	308.58	307.25	311.01	308.97	309.26	308.18	308.03	309.23	309.09	310.61	311.01	308.86	311.49	306.91	308.28	308.02	308.11	309.92	307.63	307.66	310.67	310.4	310.16	308.89	310.17	309.67	308.59
307.6	307.25	305.94	305.06	306.28	303.92	305.4	303.84	302.32	302.74	305.53	308	304.6	304.98	306.29	306.11	304.64	303.4	305.89	306.34	305.49	304.99	306.1	304.37	306.28	306.48	305.8	306.24	303.41	305.55	307.97	304.15	305.93	305.79	304.41	303.76	304.21	304.47	308.2	305.37	305.08	304.71	305.16	305.98	304.05	304.56	306.66	308.24	305.43	307.27
305.94	306.56	304.93	303.1	304.44	306.28	306.56	307.07	306.7	304.1	304.34	308.82	304.69	305.37	306.5	303.5	306.07	305.71	305.09	306.78	307.75	303.36	305.85	307.12	305.54	306.51	306.54	305.08	307.5	306.4	304.85	306.69	306.7	306.56	308.11	307.11	307.02	306.43	303.88	304.2	304.59	306.12	307.24	307.02	308.9	307.97	305.05	306.29	305.59	307.93
304.73	304.71	304.82	305.58	304.57	306.94	304.86	303.14	306.74	305.96	304.53	303.61	305.31	307.11	304.58	305.29	303.97	304.02	302.62	306.7	306.45	304.71	307.33	304.87	303.26	304.14	304.96	304.79	300.89	304.04	305.46	306.08	306.75	305.06	304.04	307.04	304.57	305.07	304.42	303.62	305.33	304.44	305.88	305.68	304.48	304.03	307.11	304.74	305.99	304.46
305.1	307.88	307.11	306.11	305.39	306.71	306.09	304.59	306.73	304.81	305.98	307.48	303.7	306	304.96	307.28	304.02	304.76	306.92	306.37	305.21	304.13	303.28	307.4	302.73	304.77	304.51	304.9	305.59	304.63	306.46	305.21	301.76	307.02	306.17	304.79	305.28	302.47	308.28	304.07	304.42	303.72	304.09	306.02	308.37	304.79	304.1	306.59	305.05	302.13
313.8	314.43	315.68	313.56	315.55	313.82	314.16	312.5	313.86	313.1	314.62	313.49	311.87	313.11	314.62	314.85	314.39	313.08	313.21	312.72	314.02	314.1	315.36	315.04	315.25	313.75	313.4	314.27	314.1	313.96	315.16	313.09	313.14	313.74	314.52	311.88	314.15	313.98	315.44	313.98	314.92	315.89	311.33	315.78	313.66	318.44	314.11	316.16	315.44	314.07
308.76	309.54	310.11	312.66	310.75	309.89	310.3	309.46	308.54	310.4	311.49	310.91	310.85	310.24	311.34	309.08	311.34	311.36	310.46	309.38	308.56	309.73	310.79	312.2	310.03	308.67	312.44	312.12	309.7	309.19	310.63	310.88	311.78	310.84	310.16	311.14	309.8	308.19	310.81	308.67	311.06	310.6	312.97	311.61	308.55	307.88	309.19	311.86	309.44	313.13
315.92	317.07	318.28	318.53	319.61	316.56	319.45	320.26	317.17	317.08	315.96	314.55	317.57	317.94	318.93	319.09	319.08	316.78	319.64	320.2	317.12	318.16	320.97	317.55	317.51	315.78	318.57	318.63	317.37	318.01	317.94	316.94	317.35	317.57	318.14	318.07	318.77	319.67	317.89	318.63	320.49	317.86	318.24	319.32	320.42	319.8	315.45	318.62	316.17	316.8
301.88	304.32	304.5	302.82	302.39	302.88	303.48	299.7	304.32	305.24	302.86	301.79	304.02	299.99	303.6	303.19	301.82	302.34	301.61	302.85	302.48	302.22	304.07	301.52	303.25	304.09	302.39	302.27	302.32	303.19	301.52	304.51	304.19	301.82	305.39	300.85	303.9	303.79	303.24	304.37	299.82	300.3	300.55	301.54	302.9	303.17	301.15	304.19	302.41	301.15
303.59	303.13	303.95	303.33	302.88	304.22	301.94	304.31	301.88	302.4	305.03	302.92	304.32	303.17	304.48	302.28	304.87	302.1	302.95	305.42	302.98	301.02	301.97	302.32	304.11	303.6	303.12	298.81	305.51	303.58	303.92	302.66	303.36	301.78	302.35	302.04	303.47	303.47	302.11	303.96	302.21	301.6	305.22	306.38	303.63	301.59	306.27	304.74	304.65	300.91
313.34	312.91	313.14	313.19	311.74	314.62	311.41	313.06	312.74	313.17	314.18	313.63	311.73	312.52	312.02	310.7	313.82	314.56	312.67	312.03	313.11	313.74	312.92	310.78	314.26	312.43	313.23	310.87	310.78	315.03	313.16	313.05	313	310.92	313.55	312.8	314.56	313.45	314.13	311.24	314.12	314.04	314.68	313.5	312.99	311.57	315.31	312.39	310.77	313.96
302.39	302.95	300.1	303.21	300.35	299.11	299.08	299.55	302.1	301.01	301.4	300.26	300.5	304.08	300.92	302.96	299.81	301.83	300.39	299.82	299.14	300.74	300.12	299.84	302.83	300.92	302.05	300.67	300.52	303.84	299.61	301.6	302.43	300.42	299.62	300.99	300.92	302.69	298.32	300.16	301.75	301.67	304.98	301.28	298.96	300.39	300.06	301.88	301.01	299.77
299.98	298.43	299.59	301.03	301.2	299.62	297.73	303	301.09	299.58	302.88	298.54	299.3	300.42	300.1	300.95	299.57	301.7	300.75	298.01	298.78	301.32	298.68	300.74	300.75	300.09	299.41	301.96	296.93	300.28	300.77	298.26	301.54	299.19	301.85	298.97	299.08	300.78	301.73	298.33	301.14	296.69	300.4	299.62	298.99	296.86	301.83	298.88	300.61	299.89
303.48	303.73	302.82	301.71	303.35	303.67	302.02	302.04	301.31	300.23	302.44	302.52	300.05	301.3	299.6	302.25	303	301.74	300.56	299.48	300.76	300.34	303.01	301.98	303.05	305.76	303.45	303.73	303.25	301.06	300.91	302.27	303.52	303.33	302.55	302.25	301.64	302.53	303.1	302.89	301.89	299.34	303.47	303.42	301.41	302.7	304.41	302.31	300.74	301.76
294.6	294.79	295.94	295.91	294.71	297.03	293.45	294.6	295.75	295.79	297.2	296.32	296.68	297.11	294.13	295.26	294.64	296.45	294.49	295.79	292.81	297.34	294.3	295.58	294.53	295.7	294.63	292.93	294.59	294.12	295.65	295.14	295.38	296.76	294.62	294.81	296.02	293.64	294.71	297.27	296.91	297.8	296.95	295.14	295.34	295.89	294.26	294.71	294.62	295.48
313.68	314.45	311.8	313.18	312.33	313.93	311.98	312.56	314.71	312.33	315.25	312.56	312	312.4	314	311.63	313.13	313.59	311.94	312.19	312.54	315.55	312.43	312.14	314.37	315.65	313.41	315.75	313.41	312.18	312.8	314.64	313.59	313.41	312.63	314.23	312.83	314.01	313.36	313.41	313.97	312.94	313.14	312.54	311.89	311.91	312.13	313.67	312.46	316.82
294.59	293.53	294.75	294.66	294.93	294.41	295.08	295.15	294.11	294.99	294.6	296.63	296.71	294.52	293.38	296.32	293.35	294.51	295.05	297.46	293.76	295.38	296.88	295.95	295.33	294.79	295.01	295.92	294.97	294.52	295.5	292.03	294.39	296.65	293.56	297.32	295.89	296.8	296.44	294.95	295.37	297.34	298.67	294.77	297.23	295.56	292.67	295.47	294.44	293.93
306.02	305.85	307.99	306.32	305.44	307.33	303.19	305.65	304.92	306.06	305.83	303.63	305.76	305.32	305.88	305.8	302.9	301.03	304.03	308.23	305.2	306	306.4	304.08	306.27	303.83	304.04	302.97	305.12	306.68	302.71	304.89	303.66	303.93	305.24	303.95	304.26	304.74	305.11	306.59	304.97	305.07	307.3	302.33	306.73	307.98	304.32	303.85	303.45	304.98
310.64	311.92	313.39	316.81	310.67	312.44	312.95	310.68	315.69	312.69	312.61	309.95	314.66	313.74	310.09	312.89	314.56	314.31	312.71	312.99	312.72	310.32	315.52	311.94	313.02	315.43	311.45	313.5	313.28	313.33	314.14	313.16	313.64	313.54	313.31	309.93	308.44	314.13	311.86	315.74	310.96	312.04	313.28	314.74	313.49	313.9	311.82	314.13	310.12	314.97
296.64	295.62	295.04	296.73	298.02	295.55	297.44	295.7	296.78	296.66	296.01	298.35	293.86	296.58	295.56	296.31	296.23	297.38	298.28	296.26	296.62	297.58	297.98	297.2	298.69	297.1	297.59	294.92	294.84	298.28	296.64	294.8	297.37	295.13	297.09	296.3	297.67	296.51	294.3	297.4	299	296.85	295.81	297.97	297.69	295.8	296.36	297.09	300.83	298.01
324.48	324.28	324.7	325.88	326.18	322.16	323.97	323.14	324.65	323.58	324.35	324.04	325.17	324.77	325.57	323.91	326.85	324.34	326.04	327.01	327.55	326.68	326.76	325.36	322.74	325.87	325.71	325.35	322.14	324.47	325.52	324.69	328.85	322.51	324.57	323.21	325.07	323.02	322.54	323.37	324.56	324.1	323.78	327.02	324.64	326.06	323.21	324.87	325.37	325.31
294.59	292.77	295.04	295.88	294.52	294.36	293.45	292.13	296.56	295.04	293.4	294.29	295.35	296.15	296.02	295.46	292.33	294.81	296.04	293.38	293.3	291.57	293.3	295.94	294.64	293.17	295.55	293.09	292.47	296.31	292.93	292.75	293.81	295.08	292.37	295.42	293.23	293.8	292.51	293.83	291.4	295.03	292.18	295.17	294.26	295.75	293.1	294.3	294.32	292.69
303.29	303.78	303.76	303.09	305.46	301.01	303.8	304.51	303.85	305.34	301.51	306.15	306.43	305.53	303.95	302.86	303.09	303.49	302.28	304.57	304.99	300.3	304.3	304.19	305.66	305.51	305.05	303.74	304.96	304.49	303.62	304.69	304.53	304.18	304.63	302.66	304.23	305.14	302.92	305.51	302.66	305.31	305.07	304.2	302.3	300.73	305.87	303.21	303.06	307.48
301.11	301.41	303.2	303.79	303.03	300.43	301.7	304.38	304.09	304.02	302.85	303.23	302.08	303.19	300.33	302.28	300.86	302.32	301.42	304.4	304.21	302.67	301.17	303.07	304.53	301.08	305.26	300.79	303.28	302.68	304.32	302.48	301.15	302.96	300.16	302.82	303.1	302.9	301.06	303.14	303.94	303.35	301.55	304	299.7	303.1	302.16	305.03	301.94	305.71
314.36	315.36	314.39	313.79	313.01	313.09	311.67	316	312.09	313.75	311.96	313.65	313.56	315.05	311.77	313.17	314.3	315.97	312.89	312.6	312.7	316.06	314.3	314.16	311.66	314.02	315.1	314.56	314.58	314.03	312.84	313.1	313.65	314.35	312.66	313.23	312.19	313.41	314.56	312.23	313.42	316.22	314.18	313.4	313.41	315.22	313.84	316.93	316.35	313.45
304.32	304.31	305.6	304.56	303.7	303.72	306.47	305.94	304.68	302.78	304.72	306.1	302.73	305.53	303.62	302.69	302.38	302.74	303.98	303.67	305.23	304.25	305.07	305.65	306.22	304.44	303.5	301.68	305.53	304.29	304.1	304.76	305.19	302.38	305.95	303.23	305.08	305.71	306.13	304.81	304.46	302.7	306.1	304.82	303.58	304.84	304.68	303.34	303.54	306.13
299.12	298.02	298.61	301.15	299.8	301.71	300.64	298.55	300.2	301.97	301.66	299.32	299.11	299.54	298.69	300.33	299.8	298.88	299.75	301.82	299.45	298.98	300.4	299.49	298.58	300.88	301.42	298.91	300.52	302.21	298.62	299	299.95	301.15	301.54	296.96	297.61	299.49	300.67	301.53	297.17	297.18	299	299.5	302.1	298.98	298.93	297.34	299.8	301.41
304.33	303.1	302.88	303.66	302.25	301.84	303.03	304.21	302.75	303	305.75	303.92	299.05	302.94	304.52	298.76	302.39	303.12	302.06	303.07	303.99	306.73	303.97	303.43	301.96	303.67	302.23	302.45	304.73	300.64	302.26	301.17	300.6	303.34	301.92	302.37	302.05	302.98	301.89	303.87	300.78	304.1	302.98	302.87	303.7	304.64	300.63	304.27	304.64	302.11
304.87	305.51	308.17	305.97	307.74	305.96	304.87	304.47	306.92	305.67	304.45	303.34	306.27	303.43	305.24	304.06	302.59	303.96	305.32	305.21	304.82	306	305.37	304.24	305.69	304.26	303.63	305.51	304.64	304.85	306.41	307.18	305.67	308.28	305.36	306.44	304.94	305.24	304.91	303.91	304.96	305.99	304.22	305.34	301.14	304.95	307.88	304.84	305.56	305.58
308.14	309.45	307.79	309.64	310.64	308.44	307.35	307.88	311.62	308.91	306.8	307.59	309.29	312.11	308.08	310.02	308.03	308.91	308.22	309.4	307.98	308.49	307.99	307.22	308.69	308.38	307.79	307.78	307.77	307.48	308.28	308.91	310.19	310.54	307.29	311.23	309.58	311.29	314.22	307.58	310.32	308.27	309.03	309.84	306.58	309.42	306.27	308.04	307.48	308.73
302.67	303.12	305.42	305.98	301.43	304.48	307.56	303.86	303.85	306.13	303.65	305.06	305.03	304.23	308.06	306.17	306.01	304.74	304.31	306.27	306.52	306.34	306.81	304.61	305.69	302.84	306.68	305.73	303.38	303.58	304.07	302.69	304.37	306.53	308.5	305.58	305.23	306.36	305.63	304.85	303.76	304.95	306.72	307.58	304.78	303.31	305.68	303.41	304.48	308.48
313.38	311.74	311.24	312.59	312.74	312.93	313.45	313.12	314.38	314.08	312.71	311.97	311.6	313.49	312.04	313.96	313.05	314.24	314.91	314.36	311.77	314.55	312.6	313.72	314.12	312.17	313.62	311.01	311.15	311.8	311.69	312.97	313.25	315.83	314.4	312.54	311.67	312.54	311.5	313.29	313.34	313.87	311.53	312.05	310.51	312.94	310.69	311.2	310.26	311.74
303.14	302.23	303.97	303.53	302.98	304.58	303.71	305.93	306.58	305.07	304.66	304.91	304.96	303.1	304.26	303.32	303.17	303.45	303.42	303.56	304.97	303.91	304.12	304.68	304.37	306.2	304	303.5	304.67	306.2	305.7	303.75	306.47	304.71	306.45	302.41	306.91	301.67	301.51	303.27	303.54	305.89	302.84	305.84	304.16	304.82	305.38	303.18	303.05	304.88
305.77	300.63	302.43	306.38	302.01	305.29	305.56	305.1	306.48	305.18	304.4	306.34	303.87	308.17	305.03	305.47	303.63	305.27	304.56	306.35	303.93	306.35	303.68	305.48	305.18	304.64	303.04	304.82	304.28	305.04	305.9	303.2	303.7	308.2	305.65	301.71	304.48	304.5	302.98	302.51	301.26	304.95	305.21	305.46	305.06	304.94	306.53	304.2	304.89	307.18
303.22	303.83	303.32	300.49	303.41	305.78	307.3	304.47	302.84	305.21	304.16	306.6	303.83	304.4	303.77	305.73	305.25	302.91	304.93	304.61	304.98	302.8	306.12	302.61	303.92	307.59	303.9	303.83	304.08	303.14	304.68	306.31	304.4	303.15	307.09	305.19	304.07	305.92	305.49	303.53	301.42	301.88	301.95	304.71	302.47	303.04	304.99	300.63	304.26	304.62
312.7	314.85	313.56	312.57	311.82	314.87	313.11	313.2	313.97	313.41	313.86	315.15	314.11	315.34	315.27	312.76	313.4	317.52	314.78	312.09	315.98	314.45	314.92	311.73	314.71	313.57	314.23	315.44	314.42	314.6	314.43	315.81	314.73	314.17	315.09	313.42	311.73	313.06	314.17	313.41	313.03	311.79	311.62	312.31	314.96	313.55	310.57	313.64	313.83	312.11
312.8	313.68	312.44	310.78	312.02	310.93	311.55	314.02	310.62	311.87	312.62	313.2	313.77	312.94	313.69	310.54	315.24	312.96	311.47	313.71	312.77	311.46	313.73	314.35	310.4	310.79	311.02	313.23	313.41	313.64	312.36	313.01	312.38	311.9	313.39	312.5	312.32	314.48	311.74	313.29	311.37	312.24	312.09	313.02	311.08	313.62	311.85	312.8	312.96	312
304.04	306.02	302.2	300.46	303.38	303.03	305.99	302.95	303.64	303.36	303.14	302.1	305.17	303.59	304.56	304.83	304.45	303.4	303.93	303.9	304.04	304.02	303.67	301.61	302.28	305.1	304.25	304.82	304.04	302.79	302.91	304.91	305.6	302.29	305.06	303.8	303.29	304.78	303.61	301.87	304.98	302.88	305.59	303.5	301.03	302.02	301.31	304.54	305.2	304.31
315	317.14	317.08	315.15	315.23	317.17	314.14	316.02	314.62	314.53	315.2	316.06	314.92	316.19	315.39	315.52	315.58	314.91	312.68	313.4	315.73	316.29	316.71	314.8	312.4	314.75	315.87	315.53	316.38	312.16	314.54	312.88	314.22	314.42	316.33	313.87	312.56	313.61	315.07	313.63	315.42	314.89	315.48	316.2	316.35	312.56	315.27	314.51	314.6	315.82
303.35	306.19	304.75	304.06	303.21	307.59	307.37	304.22	304.6	304.48	304.64	307.22	305.81	304.19	306.13	305.88	306.65	307.43	305	305.97	304.69	305.02	304.2	304.82	307.78	304.3	305.58	307.81	302.83	305	304.1	304.15	304.11	306.12	306.49	304.48	305.45	308.12	306.66	307.32	305.98	305.02	307.09	305.09	306.93	305.23	305.06	305.69	305.59	304.01
326.99	327.37	325.59	327.11	326.62	325.76	325.63	328.56	329.89	327.21	329.07	327.29	328.35	327.64	326.02	327.38	327.66	327.11	327.57	327.74	328.27	328.54	326.91	328.19	329.16	325.44	328.98	329.88	325.6	328.64	328.66	325.28	327.32	325.79	327.76	326.39	329.13	327.67	328.17	329.28	329	328.44	326.9	330.29	328.32	328.19	329.02	324.62	327.09	326.07
296.07	299.29	297.11	297.56	298.8	295.87	294.12	294.79	296.15	300.14	298.07	297.59	295.69	296.39	297.47	296.59	295.98	295.58	298.62	293.69	295.15	297.83	296.32	294.86	297.24	296.86	296.89	298.95	297.99	295.64	297.43	297.71	296.78	296.77	296.07	296.82	297.72	294.28	297.94	295.44	297.05	297.09	297.02	296.08	297.39	297.15	298.59	297.11	294.66	296.68
316.55	313.93	313.2	314.3	313.24	315.23	315.68	312.31	315.06	315.02	315.46	313.87	314.98	313.12	314.2	313.33	315.56	315.32	315.27	312.08	315.01	315.4	313.96	313.72	314.81	315.95	312.33	313.52	314.4	314.58	315.95	313.26	314.66	316.03	316.63	313.79	314.28	313.53	317.67	314.68	316.65	315.94	314.45	315.52	315.67	315.1	313	316.84	314.05	316.71
305.09	308.05	307.29	304.64	304.42	305.26	306.61	306.45	306.41	307.23	310.4	305.19	307.36	307.92	305.43	304.49	307.28	304.84	308.1	308.56	307.03	307.05	305.26	304.31	305.92	308.81	305.2	304.3	307.68	305.25	305.8	307.77	305.98	305.32	306.4	305.66	303.74	307.07	306.92	303.73	306.24	306.75	305.08	305.46	305.3	306.49	307.94	307.25	306.18	305.79
311.24	311.05	309.42	312.77	313.94	312.54	314.89	312.41	312.15	313.78	314.21	311.7	313.48	312.55	314.52	312.08	313.74	313.29	312.93	311.49	313.8	312.84	312.83	311.93	312.62	313.23	312.89	312.04	313.89	312.14	313.37	314.17	312.54	313.71	311.87	312.13	311.89	312.23	314.29	313.76	312.82	311.12	316.02	311.85	313.71	314.36	310.28	312.65	312.28	315.13
304.55	306.87	304.33	304.59	304.62	304.74	303.46	301.47	304.32	307.81	304.51	304.34	304.87	301.79	303.4	304.27	306.78	304.41	305.33	304.09	306.02	304.69	302.64	305.87	301.75	305.26	304.83	303.88	304.15	304.22	303.15	304.68	305.76	303.83	304.83	305.91	305.68	304.88	302.83	303.05	302.66	302.89	302.67	306.14	303.97	306.19	304.66	302.41	303.51	305.28
293.63	293.81	292.87	294.21	293	293.46	293.9	291.36	294.94	295.76	293.65	296.59	295.87	294.45	295.15	292.55	292.93	292.6	295.92	296.38	293.51	293.27	293.45	292.78	293.83	294.17	293.55	294.29	293.94	292.81	294.08	292.87	295.64	296.76	294.39	298.25	292.94	294.24	293.67	291.69	294.81	293.89	292.85	292.97	293.74	295.64	294.65	293.95	292.22	293.24
304.81	302.24	305.34	305.39	305.62	306.71	301.23	305.41	305.02	305.58	305.6	302.73	305.19	306.53	305.01	305.99	304.48	305.27	303.98	306.06	305.02	307.07	305.96	302.81	303.28	305.01	306.58	302.86	303.74	305.63	303.19	303.5	302.97	303.52	303.33	307.57	305.87	302.31	305.21	304.8	305.16	306.71	304.63	303.95	304.11	303.74	305.03	305.24	304.6	306.01
316.01	312.03	316.18	314.71	314.52	315.63	315.32	315.13	313.22	317.03	313.26	314.88	314.45	312.24	316.29	314.52	316.76	314.86	313.92	314.85	317.04	313.72	312.94	315.19	314.63	314.32	314.55	317.73	313.42	315.54	314.87	313.06	314.38	316.9	313.94	314.46	315.99	314.37	315.74	314.82	318.68	314.85	315.16	316.18	315.09	314.14	313.98	315.39	315.2	314.92
305.39	305.79	302.44	302.34	303.37	305.3	304.85	301.51	301.11	300.48	306.14	303.51	307.61	303.3	303.52	303.95	302.48	303.81	303.76	304.93	306.14	305.41	303.52	302.08	302.06	303.09	305	303.61	301.67	305.06	302.98	303.83	306.08	306.05	305.95	304.13	302.85	302.18	302.45	306.5	304.19	303.34	303.99	303.8	304.72	302.8	303.3	303.79	303.47	304.86
298.14	295.73	293.96	296.57	292.02	295.21	296.27	292.65	295.49	292.88	294.99	294.95	294.5	295.07	293.97	296.3	295.04	295.2	293.16	294	293.25	296.79	294.04	294.86	292.58	295.39	295.27	295.97	293.48	294.69	294.16	294.5	293.77	293.51	294.26	295.23	297.03	295.81	293.66	295.77	292.61	295.28	295.86	295.44	295.72	293.54	294.45	294	295.41	294.11
302.83	304.86	302.88	302.51	301.21	301.96	300.98	305.2	302.94	307.52	302.76	305.01	302.93	301.76	301.07	302.15	305.24	302.97	301.71	303.42	304.22	303.18	306.35	305.51	305.98	303.71	303.85	304.56	304.27	300.91	302.02	305.87	302.4	304.16	307	304.25	303.42	301.12	302.47	302.34	302.96	301.01	302.1	303.02	303.49	301.46	304.95	303.38	303.12	302.37
311.88	310.51	314.18	312.37	313.52	315.04	314.85	310.94	312.32	311.02	314.84	314.06	312.67	312.74	314.15	312.07	311.18	313.44	314.26	311.94	312.87	313.47	311.86	313.11	313.41	311.49	312.07	313.94	310.59	315.79	311.62	316.88	312.64	311.27	311.87	310.51	313.62	312.09	312.86	312.93	313.38	312.7	312.92	312.03	312.69	311.97	312.03	311.82	314.42	315.42
313.61	316.08	314.51	315.97	314.01	314.71	314.19	315.25	313.02	314.95	314.64	315.81	311.32	313.45	314.18	314.21	316.03	313.1	314.72	315.44	313.65	317.08	313.37	315.82	315.01	316.34	316.24	315.04	313.43	314.54	313.37	313.77	314.49	315.69	314.2	313.83	312.48	316.25	314.46	314.5	317.02	313.83	315.02	317.26	314.54	315.87	312.99	315.1	313.46	313.96
306.57	307.92	307.5	306.59	308.67	308.49	304.88	305.89	307.3	308.4	307.17	309.81	307.15	306.25	306.87	306.41	305.99	306.37	305.75	307.19	308.59	308.33	308.92	306.98	306.61	306.3	305.31	307.05	307.51	306.51	306.79	309.63	306.62	308.09	309.21	308.75	308.77	305.06	304.49	306.55	308.81	306.34	308.89	307.64	308.06	307.38	307.44	308.13	309.44	305.93
325.15	325	322.48	326.05	324.25	324.84	324.13	325.44	328.42	325.41	326.42	325.04	324.6	327	326.05	324.98	323.57	325.25	323.84	324.93	325.15	325.45	325.36	324.24	324.22	326.66	326.06	326.61	327.07	325.03	325.28	327.5	325.6	322.98	324.01	324.33	326.45	325.09	327.45	326.02	323.96	326.44	324.57	322.29	325.77	326.76	323.8	325.51	325.87	326.75
307.27	306.65	307.5	305.36	307.58	305.92	306.4	306.36	306.59	307.07	304.95	306.24	305.44	303.38	304.5	305.11	308.47	305.52	307.15	304.97	306.47	305.08	305.33	306.54	305.09	305	304.49	303.23	304.03	307.84	308.49	307.92	306.84	309.31	305.98	306.76	305.38	307.55	305.33	309.1	304.87	307.32	305.76	306.02	308.01	305.06	306.27	306.27	304.97	306.43
311.49	310.62	313.23	311.06	311.48	311.62	311.75	310.83	311.27	310.8	312.54	311.19	311.87	313.66	311.56	311.85	311.42	315.07	310.45	311.79	313.29	310.98	312.43	308.98	312.53	309.27	310.3	312.57	311.25	312.67	311.19	311.44	310.99	313.7	310.44	311.43	311.01	309.25	311.54	310.77	312.69	311.06	310.28	308.71	310.16	311.58	310.91	309.63	312.09	312.32
297.88	296.29	296.27	296.48	295.74	295.66	293.55	295.45	295.72	299.72	295.49	296.56	294.72	298.19	295.64	297.16	296.49	294.05	297.24	296.12	296.73	295.85	296.02	297.31	296.65	295.47	298.72	296.85	295.83	296.44	296.71	295.43	297.65	298.63	293.53	294.19	295.25	300.64	296.84	296.4	296.35	298.45	297.9	295.46	297.12	294.97	295.16	296.61	296.99	296.58
317.76	319.89	317.19	319.84	320.67	317.11	320.8	319.02	316.67	319.32	319.18	316.37	318.16	317.62	321.39	318.3	315.29	317.87	319.12	318.85	319.68	318.75	317.78	318.9	316.11	320.01	318.94	319.7	315.38	319.41	318.81	317.51	318.86	317.21	319.79	319.09	319.56	320.37	317.1	318.34	319.34	319.39	316.14	318.39	315.15	318.03	321.02	316.31	320.93	319.92
308.88	308.88	308.08	310.73	310.8	310.61	305.57	311.71	308.6	308.96	309.28	309.77	308.22	307.59	307.68	310.31	310.81	310.34	307.45	310.74	310.76	311.2	311.36	310.08	310.74	310.51	307.65	307.99	311.98	308.34	309.58	308.6	308.99	312.1	310.18	307.85	310.67	309.77	310.2	308.93	311.87	308.4	307.71	311.91	311.01	308.16	311.06	309.06	308.33	310.92
311.69	312.77	314.67	312.27	314.08	313.06	313.17	309.47	310.92	312.87	314.56	313.21	313.4	310.79	312.27	312.08	311.36	311.44	309.36	311.37	312.72	312.43	315.54	313.03	311.79	310.7	309.83	311.46	312.19	311.23	311.67	311.18	313.03	312	311.04	311.76	312.7	311.94	312.41	311.97	307.79	311.44	311.16	311.29	313.4	313.39	312.5	310.34	314.99	312.28
300.79	300.88	299.97	301.09	299.66	301.55	301.15	300.88	300.08	300.79	299.45	302.19	300.22	300.53	298.58	300.22	300.32	300.78	299.52	301.67	300.46	300.93	299.46	299.4	297.33	300.16	301.42	301.31	298.91	301.2	298.98	298.54	300.57	299.94	301.08	300.16	298.62	299.57	299.39	299.06	299.82	300.8	302.29	301.66	300.26	300.1	300.42	299.59	300.44	300.31
303.64	303.22	304.87	305.94	303.14	302.63	302.89	304.49	304.54	304.88	304.3	305.25	304.17	303.92	303.68	303.7	304.01	306.91	305.93	307.19	305.95	305.29	303.21	306.01	301.21	305.5	305.49	301.58	305.71	302.53	303.19	305.27	305.5	302.79	303.81	303.18	303.32	302.37	305.29	304.66	304.2	306.75	305.58	300.23	304	304.6	303.16	303.64	303.23	304.82
298.91	301.69	298.1	301.11	298.05	300.28	301.33	299.39	301.52	298.78	299.81	298.23	300.67	300.57	299.4	300.34	302.23	299.49	299.99	301.07	297.76	302.09	301.91	298.09	299.81	300.18	296.9	299.73	298.92	295.68	301.13	301.22	299.05	299.12	301.08	299.79	301.33	300.3	299.71	298.98	299.84	300.44	299.17	299.57	301.91	301.4	300.64	301.13	300.12	299.07
326.16	328.21	325	325.92	323.41	325.27	328.29	324.57	329.07	326.08	325.48	325.18	325.19	326.63	324.42	324.97	326.93	326.18	325.85	329.2	326.5	323.98	324.74	325.42	324.81	325.02	323.2	326.26	325.39	324.27	328.12	324.63	326.13	326.66	324.84	324.31	325.29	327.8	325.96	323.91	324.86	325.94	326.51	324.61	323.5	324.69	323.7	326.89	326.96	323.52
305.56	305.37	304.2	306.11	304.14	306.59	306.35	301.04	305.69	306.22	305.54	307.73	302.12	305.19	305.47	304.19	306.52	306.31	305.48	306.09	310.45	302.36	305.44	306.45	304.48	305.01	303.28	307.92	305.61	306.49	305.31	303	304.65	305.5	306.15	302.89	304.47	306.25	306.06	304.82	305.75	308.05	306.96	306.25	306.98	305.89	304.68	306.1	304.44	307.08
314.64	314.27	315.78	314.47	315.14	317.48	314.92	315.89	315.76	314.83	316.56	314.59	318.14	315.87	314.6	315.55	315.88	316.26	315.16	316	316.48	315.1	314.6	316.53	318.96	314.71	316.47	315.84	317.44	317.45	315.88	313.28	315.77	316.65	312.95	314.87	316.04	316.79	315.35	316.31	316.89	316.48	314.8	318.16	316.91	317.07	316.61	314.58	315.82	316.27
331.11	327.22	329.26	328.61	329.92	327.94	330.53	329.86	327.45	329.95	327.1	330.22	330.3	326.12	330.49	328.35	329.28	328.19	330.57	328.33	327.11	328.75	328.76	329.5	327.83	328.85	329.65	328.47	331.42	328.15	325.18	327.95	329	329.51	330.58	329.6	329.9	327.59	327.58	329.88	328.29	326.24	329.88	328.52	327	328.83	328.43	326.69	327.22	329.06
302.88	299.44	305.21	303.01	303.73	302.94	302.79	302.95	302.56	303.41	302.68	301.56	303.48	303.72	303.13	302.99	301.91	300.81	304.59	302.21	300.81	301.14	304.5	299.94	305.49	302.45	299.51	303.43	301.85	303.44	302.39	302.41	300.27	302.02	302.76	301.52	300.25	299.62	303.95	302.74	303.89	303.34	303.85	303.42	301.73	304.77	303.22	302.13	300.25	302.35
304.39	303.65	306.01	305.67	305.22	305.2	305.11	307.25	305.26	305.38	304.96	308.3	304.71	305.49	304.58	305.5	305.86	303	304.69	303.8	303.87	304.62	305.14	303.57	305.72	305.55	306.51	305.38	304.12	306.16	305.98	304.52	304.86	305.75	305.48	305.4	300.75	305.96	305.93	302	307.78	302.59	306.59	305.57	304.76	304.42	305.34	304.47	304.85	302.6
303.83	305.13	303.24	305.69	305.08	300.21	303.34	303.81	301.56	304.63	305.59	302.4	302.33	302.66	302.71	303.73	303.45	304.29	303.42	305.25	303.98	304.36	301.6	301.75	304.25	303.33	303.88	302.61	301.81	302.48	304.84	303.01	302.22	303.16	301.27	303.96	301.99	306.23	306	303.75	304.18	302.98	304.75	302.98	304.08	302.39	302.95	302.48	303.25	302.92
306.55	305.11	305.52	305.33	305.63	306.27	306.11	307.97	305.21	306.04	304.68	305.54	304.43	305.69	306.7	303.69	306.23	307.78	308.62	307.89	306.79	306.92	304.82	306.1	305.32	301.96	307.72	304.98	307.94	306.7	305.84	306.59	305.93	308.63	305.61	307.07	306.19	304.03	303.67	303.89	305.52	305.08	304.59	302.22	307.08	307.51	303.52	307.22	306.12	308.14
319.41	317.05	318.3	318.09	317.58	316.98	318.06	314.89	319.24	316.76	316	319.33	315.82	318.03	318.67	316.11	315.7	317.87	316.95	319.47	315.84	317.58	318.04	316.81	318.76	318.52	316.46	317.49	317.28	318.19	317.16	317.07	318.19	318.55	315.85	317.28	317	318.41	318.41	314.83	316.12	317.19	314.91	319.69	315.88	316.46	319.23	317.36	317.2	317.62
304.89	304.83	305.58	306.94	306.97	304.83	304.83	305.56	306.17	305.78	305.31	305.03	304.78	306.39	304.79	306.54	306.34	306.93	304.07	306.59	302.08	303.75	306.4	307.95	305.85	305.81	305.16	303.54	306.72	304.33	305.22	304.84	305.59	305.26	304.97	308.05	305.67	304.9	304.1	305.94	305.55	307.75	305.93	305.25	304.93	305.21	303.08	305.03	305.17	303.99
301.83	303.19	307.08	302.97	303.4	304.9	303.01	302.81	304.2	300.89	305.7	305.12	302.42	304.44	305.88	303	302.58	303	302.11	305.04	303.72	302.27	301.05	302.41	303.86	303.5	302.79	305.52	304.25	302.86	304.75	303.97	300.97	302.88	303.41	303.44	302.95	303.66	304.25	302.32	302.55	305.42	304.7	303.13	303.26	303.53	300.95	304.33	301.97	301
315.51	315.56	315.02	314.04	314.53	315.51	316.25	314.73	314.02	317.1	313.22	313.25	315.06	313.67	316.44	312.81	315.12	312.84	315.26	313.04	314.23	315.33	314.51	314.04	314.49	313.97	315.7	313.7	315.81	313.91	316.99	315.86	314.96	316.65	315.13	312.07	316.39	315.8	315.31	315.99	316.77	314.1	314.64	314.52	312.99	315.02	316.76	313.16	315.1	314.09
303.24	302.76	303.86	304.14	302.78	302.06	302.08	302.75	302.08	304.46	305.04	303.64	305.33	301.68	302.16	303.95	302.05	304.89	304.36	303.61	301.44	304.71	300.78	301.07	304.75	301.39	304.42	303.08	305.65	305.94	299.35	303.61	301.79	304.74	303.08	302.92	303.03	305.76	304.05	301.8	306.37	305.3	304.33	305.71	306.89	302.78	303.55	302.54	302.39	306.31
301.58	299.87	303.29	300.31	303.06	299.72	301.47	300.67	301.33	300.66	303.74	300.53	302.76	302.77	303.64	301.3	302.28	302.44	301.32	302.64	301.41	302.08	300.59	302.8	302.79	302.19	302.58	302.61	303.44	302.69	303.38	302.52	305.39	301.72	300.72	302.06	300.89	302.02	303.36	300.79	302.56	300.95	303.35	302.81	303.17	301.46	302.34	302.86	301.72	302.38
297.63	298.04	296.35	294.31	295.31	296.1	297.01	296.33	294.53	295.29	296.56	296.4	296.42	297.38	296.59	299.01	295.41	299.34	295.92	298.95	299.09	297.48	297.28	296.42	295.3	298.59	296.4	299.81	297.36	297.89	298.47	300.53	295.68	296.14	298.53	297.22	298.17	298.74	296.84	298.47	297.76	296.47	297.01	296.46	298.7	297.43	296.67	295.21	294.45	296.43
302.85	302.65	302.88	303.61	306.15	302.21	303.72	301.87	300.9	306.12	303.41	304.55	301.83	303.33	300.91	305.45	303.25	304.89	304.11	303.07	301.91	304.33	304.31	302.36	304.32	301.86	304.39	303.42	301.35	303.58	304.15	305.21	301.5	303.44	304.42	302.3	303.38	303.64	303.56	302.78	304.14	303.89	303.77	305.81	303.52	303.79	303.45	302.85	303.63	301.25
305.08	304.96	302.44	303.72	306.73	300.67	303.07	305.42	303.7	305.54	303.59	304.59	300.97	301.3	304.04	306.23	305.21	303.38	304.05	303.48	303.83	301.95	301.64	301.69	301.88	303.31	304.19	302.58	305.24	303.11	304.25	301.43	302.58	302.2	304.82	302.76	303.12	301.44	301.52	302.05	304.72	302.33	303.61	304.81	305.11	303.26	303.93	301.64	304.22	304.75
303.03	304.59	306.32	304.59	309.78	307.51	307.94	304.2	304.89	306.19	307.12	308.51	302.83	307.27	304.89	305.7	307.63	309	307.29	306.69	305.18	307.55	304.92	308.14	309.07	305.17	308.48	307.34	308.38	305.15	306.97	305.58	307.07	307.56	309.84	306.56	306.68	306.55	302.99	308.16	305.74	305.85	307.73	306.24	306.9	305.76	306.8	306.6	307.88	305.87
316.13	313.47	315.58	315.06	315.35	316	314.49	314.26	314.97	317.4	316.23	313.24	315.23	315.45	315.92	313.32	314.78	315.55	314.87	314.37	315.56	315.05	316.5	316.23	315.28	315.07	314.37	313.75	316.62	315.21	315.1	314.95	314.83	314.96	314.54	316.55	314.37	314.13	314.4	314.99	315.5	316.45	317.44	314.92	313.93	317.86	314.9	314.68	314.26	316.79
308.91	312.13	309.47	306.49	309.69	308.06	310.68	307.16	310.23	308.46	308.69	308.57	310.54	311.23	309.4	307.53	310.98	309.83	310.05	309.45	309.6	309.06	308.72	309.75	307.62	309.97	308.94	310.23	309.25	312.37	309.27	311.79	309.05	308.2	308.77	308.89	309.23	309.28	308.85	307.87	311.07	309.97	308.84	309.13	306.64	310.03	309.37	308.57	307.2	307.98
315.12	312.61	313.8	313.98	315.36	311.72	315.42	314.85	310.47	315.55	314.6	314.04	310.94	314.51	314.11	311.65	312.6	313.41	313.64	312.76	313.62	314.22	313.61	312.39	310.56	314.44	309.98	311.76	314.07	315.17	312.37	315.18	312.97	314.18	313.56	312.47	312.71	310.47	315.33	312.31	311.71	315.54	314.94	314.77	315.24	310.04	313.59	311.43	314.63	313.99
307.37	305.52	306.95	304.4	306.18	306.73	309.27	306.28	303.07	307.93	305.99	309.09	306.98	305.21	306.21	305.97	305.89	306.33	306.53	306	306.54	307.7	305.94	305.25	306.67	307.77	303.53	304.29	306.94	305.82	305.86	305.78	307.14	309.07	304.83	305.56	306.05	307.99	305.71	305.67	305.48	307.69	304.76	308.88	305.52	306.51	305.65	306.59	307.04	305.39
301.73	300.48	303.06	301.06	299.81	303.83	303.09	303.1	299.96	301.22	303.05	299.49	301.07	299.82	300.72	300.59	298.36	300.31	301.48	302.08	300.09	298.35	302.32	300.91	300.5	302.02	302.02	300.22	299.22	301.52	300.52	301.33	299.89	301.93	303.88	300.72	299.47	300.12	301.43	301.19	302.94	304.64	301.82	301.1	299.94	299.64	302.29	300.46	298.73	298.4
315.46	314.96	316.18	316.41	314.69	315.02	312.46	314.38	313.73	314.5	312.34	314.16	316.5	315.72	316.43	315.9	313.94	317.36	314.05	312.7	315.06	316.17	314.11	315.48	313.96	315.68	315.44	314.11	315.68	314.27	313.13	313.82	315.1	316.31	314.95	316.73	315.62	314.92	316.45	314.97	315.31	316.41	318.51	314.99	314.74	315.37	312.65	312.06	314.26	310.56
301.41	303.27	302.22	301.12	302.64	301.63	300.45	302.45	302.12	300.59	302.52	302.23	302.47	301.65	302.6	302.65	301.1	303.02	301.91	300.67	301.83	302.95	300.81	301.98	303.17	304.34	303.39	301.31	302.39	301.66	301.56	303.73	302.5	303.18	303.31	303.37	301.6	302.91	300.84	303.3	300.82	300.99	304.62	300.58	300.57	302.29	302.65	301.45	302.89	301.38
307.74	304.88	307.9	305.51	303.06	306	307.12	303.16	303.95	302.91	305.29	303.72	303.77	302.78	303.36	304.9	304.87	302.41	305.39	306.16	305.06	302.26	305.24	303.62	304.11	304.21	305.43	304.02	306.28	304.37	304.88	303.01	306.28	305.39	301.84	304.93	304.69	305.9	306.25	303.76	303.97	302.23	305.84	307.34	304.09	304.97	303.89	302.82	304.65	305.49
304.42	304.94	302.82	305.56	301.95	300.35	302.65	303.9	305.86	303.33	302.24	304.47	301.4	302.38	303.76	304.54	302.67	304.26	303.75	302.2	303.79	301.08	299.65	302.14	303.94	303.57	302.13	305.67	302.1	303.3	303.1	305.37	300.1	298.86	301.82	303.61	303.75	302.67	301.74	304.6	303.7	302.27	302.83	303.25	301.38	303.61	301.94	303.82	304.58	303.56
303.65	307.53	304.1	306.31	307.21	306.55	304.53	303.36	306.27	303.77	304.79	306.18	304.4	309.28	304.4	304.7	304.96	306.05	305.92	305.43	302.83	306.39	304.78	307.24	307.27	302.66	303.41	305.47	305.35	307.36	302.78	306.92	305.02	305.12	304.07	304.14	306.72	305.61	305.4	305.93	304.16	308.11	302.1	306.07	304.26	302.55	305.56	304.92	303.96	304.69
312.62	312.75	314.65	314.52	313.23	313.84	315.05	312.21	315.45	313.53	313.71	315.29	310.08	313.93	313.31	312.69	312.74	312.02	315.27	313.46	313.07	314.7	315.89	312.02	312.55	312.72	314.47	315.37	312.59	315.93	315.31	313.44	310.76	314.08	312.16	314.14	312.25	311.88	310.44	314.12	314.11	315.01	311.01	315.89	313.95	314.9	310.7	313.47	314.71	314.01
303.44	307.7	306.04	304.58	304.77	303.23	303.34	305.5	305.36	305.08	304.12	303.33	305.37	303.39	305.31	305.46	303.44	304.55	304.79	304.74	302.1	304.75	305.7	304.47	307	305.85	304.2	305.9	305.31	304.84	306.79	305.84	303.89	302.26	303.1	304.88	304.86	308.34	306.35	305.79	305.52	304.92	303.66	305.5	301.49	304.29	306.49	304.32	307.03	306.53
305.26	304.5	304.63	304.97	304.27	302.83	303.26	308.08	306.83	304.82	303.85	306	304.35	307.44	305.82	305.33	306.18	304.66	306.4	304.38	305.73	304.61	303.37	307.95	305.25	305.36	306.5	301.71	305.21	308.75	301.83	304.73	306.63	304.6	307.06	305.02	301.78	305.04	305.21	307.24	304.44	304.35	304.83	304.95	307.92	305.37	306	305.44	306.07	303.08
315.05	312.96	313.74	315.04	314.86	313.29	315.84	313.5	313.05	312.06	313.71	316.74	313.15	313.54	314.78	312.19	315.46	313.51	314.36	317.08	313.69	317.89	314.32	315.99	316.5	315.75	314.49	315.99	313.36	313.87	313.33	316.44	316.72	315.12	315.68	313.8	314.73	315.27	315.74	314.66	314.16	315.8	314.88	316.32	315.5	313.47	315.49	317.43	315.51	315.46
306.14	306.16	308.16	307.47	304.45	305.56	305.44	306.37	306.55	305.4	307.31	305.39	306.85	306.94	304.94	305.22	304.44	306.89	306.68	306.8	308.88	305.18	305.1	307.03	307.02	306.09	308.04	304.95	307.22	306.39	307.77	306.83	306.05	306.24	305.37	308.25	308	305.07	305.67	306.13	304.61	305.46	305.56	305.8	306.92	305.38	306.11	307.51	304.89	305.82
302.9	303.93	303.34	305.66	303.62	303.99	305.92	304.19	304.51	305.62	304.74	304.13	306.23	305.59	302.88	304.1	302.56	303.35	301.89	300.16	304.08	305.02	303.9	302.89	303.68	303.07	306.26	303.74	306.98	300.82	301.17	303.82	302.32	306.41	306.53	305.2	304.03	304.72	303.83	303	302.47	302.95	304.81	304.57	303.18	304.58	304.33	303.2	300.25	304.67
312.5	314.53	313.99	315.49	314.25	313.71	314.89	313.13	313.03	314.48	314.61	314.18	313.27	313.31	317.46	314.87	314.54	312.24	314.16	313.92	314.83	312.3	315.4	314.56	314.38	314.72	312.58	315.06	316.39	314.8	316.69	315.28	314.32	312.14	314.9	316.9	314.79	315.42	314.77	314.08	314.6	316.57	313.68	313.95	316.65	315.07	314.71	315.49	315.87	314.34
307.49	307.76	307.46	306.3	307.75	311.43	308.16	310.31	311.78	307.3	309.09	309.59	310.04	310.87	307.71	308.21	309.67	307.98	308.2	307.97	309.66	307.67	311.25	308.6	308.64	310.33	310.1	307.5	307.89	307.71	308.3	306.31	307.21	308.67	308.67	308.75	305.84	309.23	308.21	307.27	306.23	310.39	307.7	310.14	307.52	311.81	309.41	307.38	308.95	307.67
293.91	292.85	296.58	294.84	297.24	294.22	295.05	295.02	296.11	295.28	294.24	293.69	295.27	296.35	295.55	294.64	295.91	293.91	294.59	296.45	297.54	293.2	295.27	294.79	293.7	294.61	295.49	297.23	296.08	293.92	294.53	296.73	295.94	296.91	292.96	296.4	294.9	292.03	292.77	294.68	294.28	296.33	294.32	296.13	296.31	293	294.59	295.68	292.77	297.32
323.18	323.16	325.44	324.18	322.6	325.21	325.39	323.39	323.67	324.3	324.43	322.9	322.14	324.97	324.74	324.03	325.43	325.45	324.76	322.89	324.1	324.84	325.02	325.12	323.99	326.4	323.88	322.75	323.36	325.03	325.12	323.15	321.73	322.6	325.62	324.26	324.43	321.51	324.77	326.51	324.04	326.48	326.83	325.8	325.34	324.7	324.52	325.75	323.28	324.84
304.68	306.48	304.17	304.34	305.76	304.06	304.95	307.09	307.51	305.72	306.26	300.28	305.71	308.25	305.77	304.58	305.89	306.59	304.86	306.81	307.78	303.78	305.91	306.65	306.13	304.99	304.65	305.46	307.45	307.46	304.06	306.86	305.28	305.35	305.18	305.54	305.98	305.73	303.72	305.48	305.14	305.31	305.01	303.25	305.7	305.14	302.87	307.26	305.34	304.81
318.46	319.89	320.37	319.54	321.37	318.67	323.06	318.64	319.55	320.28	319.51	321.07	319.93	320.27	319.06	319.22	319.1	321.11	317.19	316.5	320.08	319.8	319.66	322.35	318.89	317.13	320.24	319.12	319.77	317.9	318.06	319.09	315.91	319.99	320.38	317.27	318.14	317.68	318.5	320.53	321.39	320.94	319.51	319.72	318.36	318.65	319.14	318.2	316.58	317.77
315.95	314.8	315.15	314.82	318.24	317.21	315.54	314.94	316.08	314.07	319.39	317.04	317.38	316.13	318.4	316.54	316.55	315.95	318.25	314.34	315.62	315.69	315.96	316.74	315.87	316.96	315.53	315.99	316.55	315.34	314.94	315.4	316.77	315.95	314.92	315.07	316.2	315.7	314.93	317.99	316.78	314.16	315.77	315.25	314.98	315.87	317.65	318.34	316.4	317.68
326.73	326.84	327.85	327.4	326.08	327.59	327.29	327.38	326.64	328.32	327.03	326.36	331.59	327.89	326.66	328.95	328.43	326.34	326.94	325.81	326.76	330.39	327.39	327.58	327.67	325.45	329.39	324.49	328.02	327.13	327.69	329.17	327.38	326.34	330.97	330.8	328.19	326.6	328.71	326.62	326.91	328.51	329.11	329.79	331.18	328.38	325.84	328.93	327.06	326.71
304.67	306.99	304.68	305.07	306.47	305	306.19	301.65	302.54	305.93	306.53	307.82	306.62	306.11	307.12	307.08	304.66	306.14	305.72	306.35	305.16	305.93	306.9	306.6	305.49	306.1	304.66	304.35	303.66	306.85	306.46	304.89	306.4	308.58	302.47	308.07	304.53	304.92	304.83	307.84	305.23	306.42	305.1	304.95	303.52	305.39	304.1	306.18	304.89	308.14
304.67	301.58	301.49	302.78	304.36	304.79	301.37	304.06	301.38	302.61	300.39	305.01	303.77	305.64	302.59	302.06	304.75	303.44	303.85	305.32	304.66	301.95	302.59	300.15	302.73	301.86	303.49	305.21	305.15	304.08	300.86	302.31	304.63	301.71	302.55	303.1	305.68	303.53	303.81	304.6	304.58	303.67	305.4	304.21	304.58	303.18	300.81	301.86	302.05	301.44
304.58	302.34	307.55	308.77	306.57	306.35	305.14	308.47	306.65	305.19	308.24	307.23	309.52	306.74	304.32	305.42	306.75	305.7	306.96	304.8	307.13	306.82	307.28	305.73	306.42	307.83	307.65	305.67	306.51	307.21	306.43	304.67	304.73	307.25	306.45	304.78	306	307.53	302.6	303.72	307.15	303.55	307.83	305.35	307.25	306.22	304.73	305.38	306.5	305.81
302.85	304.6	302.53	304.19	303.8	301.6	303.26	301.1	302.25	302.08	306.98	302.42	303.68	305.05	302.93	301.69	301.98	303.69	304.19	303.15	301.84	304.27	303.26	303.18	302.43	303.66	304.8	302.1	304.13	302.79	303.44	301.32	302.26	304.02	303.25	301.43	303.58	304.5	303.54	302.33	305	300.12	302.83	304.62	299.58	301.04	304.79	304.68	302.15	303.74
316.07	315.88	316.78	312.4	314.69	315.18	315.65	317.12	314.65	313.15	317.57	315.18	312.84	313.55	314.63	314.7	312.62	313.52	316.32	314.86	314.11	316	312.35	318.1	313.79	314.16	312.33	316.7	315.44	315.6	314.78	313.48	315.11	315.43	312.86	314.94	317.18	312.68	314.61	314.39	314.79	315.94	314.23	313.65	314.46	313.93	317.07	315.08	317.39	314.91
319.9	318.63	319.62	318.45	319.41	318.68	319.46	320.19	317.75	318.02	319.46	319.79	320.15	319.62	318.74	318.34	319.03	316.99	318.81	319.37	319.64	317.41	320.28	319.17	317.28	319.57	318.43	319.51	318.98	319.88	318.79	321.66	322.55	317.22	320.53	318.28	318.81	319.47	317.6	319.92	321.48	322.06	319.85	319.94	316.62	319.63	320.16	317.98	319.14	318.91
315.53	313.02	315.64	313.09	312.77	313.1	313.97	315.26	314.44	315.02	314.76	315.74	317.59	314.73	314.87	314	315.34	314.39	315.02	312.99	314.98	315.52	311.7	315.63	312.93	314.99	313.62	314.65	311.45	313.66	314.6	315.05	313.38	314.3	315.21	314.96	315.68	314.28	315.69	315.51	316.19	316.05	314.38	312.94	317.09	318.08	314.69	317.11	314.68	313.92
311.16	311.91	311.45	307.46	311.2	311.03	310.17	310.16	310.34	311.27	311.34	310.58	310.96	308.26	310.99	308.07	308.9	309.55	310.05	310.82	311.97	309.78	309.52	310	309.99	311.09	308.91	311.23	308.84	310.65	312.28	310.85	306.83	311.32	309.02	311.44	309.85	306.79	310.63	311.79	308.1	310.53	310.38	310.15	306.76	307.82	308.47	310.69	309.23	310.54
325.28	324.78	321.9	324.08	325.86	324.07	324.97	325.42	322.2	325.29	326.08	324.72	322.71	324.74	326.06	325.45	324.22	323.34	325.97	324.56	327.34	323.8	325	323.82	324.06	326.44	325.2	323.5	325.43	324.73	324.27	328.06	323.93	323.78	325.69	321.77	321.92	326.15	325.68	324.49	327.74	322.92	323.86	323.44	324.27	324.95	324.34	326.69	325.37	323.69
328.31	325.48	323.69	324.91	327.06	324.45	326.69	324.54	325.38	326.28	325.07	326.38	327.96	328.83	323.12	325.46	327.29	326.84	326.15	325.55	327.33	325.53	324.1	325.2	328.3	326.42	328.01	324.85	324.01	327.45	326.19	326.66	324.62	323.95	327.33	325.23	328.01	324.91	324.05	323.31	325.84	325.12	325.4	321.36	325.6	326.57	324.21	325.8	328.03	323.3
304.72	304.81	303.84	303.16	304.45	303.03	304.23	304.06	302.63	301.19	300.41	301.92	304.53	301.65	302.93	305.2	302.62	304.12	303.85	301.6	304.15	302.55	301.87	303.26	304.25	303.12	303.62	304.23	303.48	303.26	300.93	304.12	303.65	303.75	304.26	299.96	302.75	302.43	305.16	303.74	304.01	303.16	304.6	304.7	304.03	301.43	302.01	305.8	303.89	304.45
312.2	314.91	314.97	313.18	313.39	315.38	312.48	314.75	314.71	313.46	311.62	313.4	312.7	315.91	311.91	313.88	314.34	313.55	312.47	311.07	314.36	316.64	311.74	314.56	314.34	313.92	313.19	312.48	313.27	311.51	312.35	312.61	311.8	311.97	312.47	313.27	314.2	309.72	312.48	313.59	314.75	312.64	313.46	313.76	314.01	311.4	314.58	315.88	312.98	311.69
316.62	318.51	318.49	319.06	315.97	319.12	321.47	317.45	317.33	318.76	317.61	317.89	317.26	315.59	317.63	318.66	318.54	317.57	317.89	319.16	315.72	318.96	316.68	316.45	316.27	319.17	315.78	318.05	320.64	320.46	315.24	318.49	318.81	320.21	316.42	319.45	318.68	317.39	317.62	319.46	318.84	317.22	315.93	318.68	315.42	319.09	317.87	321.46	318.26	316.61
326.05	327	326.69	326.78	327.13	325.56	325.21	327.51	328.29	329.55	326.16	327.83	328.58	326.71	325.56	327.25	326.9	325.33	327.95	328	326.57	327.63	328.06	327.85	322.86	329.93	327.93	328.59	326.79	327.54	327.19	328.13	328.79	327.93	326.73	326.28	326.13	327.33	325.32	327.87	326.95	327.57	328.41	324.63	329.79	327.7	325.67	325.36	326.91	326.49
308.76	308.49	309.19	308.24	309.8	309.04	308.81	308.85	308.64	306.97	308.85	309.64	308.16	309.23	312.78	306.53	306.34	309.14	310.53	310.37	310.09	311.02	307.31	307.13	312.81	308.27	309.43	311.15	307.39	308.25	308.15	307.29	311.13	306.9	309.46	306.84	307.12	309.66	310.32	310.33	309.08	308.38	307.19	306.16	306.63	309.32	308.9	308.36	309.22	312.36
312.25	313.31	312.38	314.61	315.36	311.13	312.34	316.01	311.27	314.59	315.07	312.29	313.07	313.15	312.5	312.95	312.34	313.53	315.52	312.09	314.75	312.8	314.41	314.03	309.54	310.84	313.27	314.36	312	314.99	311.28	310.7	313.61	312.24	314.83	315.51	311.94	311.28	312.46	313.12	312.56	311.52	311.92	315.92	314.75	314.18	314.36	315.39	317.06	314.07
315.25	310.12	311.49	312.72	312.18	310.08	314.2	312.99	310.73	312.41	311.49	312.23	313.55	315.78	312.43	313.96	310.63	312.18	312.9	312.7	312.9	312.89	311.94	315.44	311.85	311.64	310.49	312.36	311.59	313.04	309.36	312.63	311.51	313.33	311.36	313.21	315.53	310.66	310.62	312.18	313.43	313.44	310.3	311.94	313.44	310.36	312.56	311.05	311.59	310.61
317.68	314.49	315.63	314.93	315.69	316.41	315.82	314.14	315.67	315.11	314.39	317.21	315.02	314.2	315.96	317.48	318.19	314.72	317.99	316.04	314.79	314.46	315.45	312.05	319.21	316.12	314.3	317.93	316.39	318.92	313.53	318.12	314.86	315.97	314.71	317.11	316.76	319.16	316.62	318.94	313.97	316.99	314.69	315.76	315.73	314.26	317.4	314.83	313.89	318
312.67	313.4	310.07	313.88	313.34	311.47	313.26	311.16	311.06	312	313.74	313.32	310.69	311.64	312.92	311.86	312.09	313.48	311.58	314.38	316.23	312.01	312.87	312.92	311.96	310.83	311.44	314.07	312.85	315.06	311.94	312.87	311.77	310.21	312.29	313.82	314.69	309.99	311.2	312.94	313.07	311.32	311.97	311.64	312.41	313.65	313.46	313.06	313.81	313.12
314.61	310.41	313.64	311.87	314.28	315.49	311.31	312.93	312.77	316.09	314.03	313.81	314.1	313.93	313.59	314.23	313.76	313.36	311.18	313	312.25	313.73	313.98	314.41	311.98	313.68	313.12	312.66	314.5	313.12	313.07	313.82	314.31	314.6	312.46	313.84	312.58	314.08	307.47	312.98	312.68	316.34	312.99	310.24	317.27	315.31	313.34	315.17	313.8	311.83
304.96	303.75	303.9	305.82	303.4	304.96	303.67	302.82	304.51	305.41	303.85	303.91	305.68	305.19	302.92	305.1	302.22	305.94	303.99	304.39	304.02	304.81	303.13	305.62	303.13	302.95	304.81	301.65	304.34	302.08	304.09	305.88	304.55	305.35	304.12	304.33	304.61	301.15	304.59	301.47	302.41	301.53	306.31	304.27	302.23	302.82	306.67	303.7	302.98	302.83
303.8	308.85	306.76	306.63	306.95	305.56	307.2	306.27	304.82	307.33	305.68	305.27	305.55	306.51	309.28	306.86	304.71	309.57	309.3	306.92	306.75	304.69	304.46	305.13	305.44	305.62	306.82	306.3	306.99	306.26	304.87	305.79	307.62	306.17	304.02	308.43	306.06	306.4	307.16	306.41	308.49	305.72	306.15	309.12	307.55	303.31	306.95	302.91	307.36	307.13
314.83	315.54	317.37	317.27	316.7	315.97	316.64	314.96	316.31	318.78	317.02	317.11	314.59	316.73	315.02	314.41	316.64	316.27	317.14	317.19	317.97	319.2	315.72	313.96	317	315.96	316.85	315.84	315.66	317.28	317.6	321.54	314.32	318.63	316.54	315.1	317.83	319.15	317.34	314.12	317.35	316.39	315.71	317.13	316.31	314.98	316.6	317.41	318.38	317.32
306.95	306.04	304.82	306.71	302.41	309.34	307.29	307.68	307.39	307.86	309.72	306.59	307.22	306.9	306.56	307.02	305.54	306.34	309.13	309.09	306.49	305.76	306.71	305.13	305.58	307.63	306.8	304.94	306.19	306.67	305.4	307.26	304.61	305.55	306.82	307.05	306.22	307.05	306.19	305.08	305.74	305.41	306.48	307.01	307.99	308.9	305.89	304.55	307.58	306.32
302.11	304.39	305.66	303.83	305.66	304.43	304.8	304.74	303.62	305	306.19	305.19	305.02	304.2	301.51	304.58	304.29	307.28	306.16	306.88	306.2	303.81	303.33	305.04	303.83	306.08	303	305.02	304.24	303.06	305.1	303.3	306.21	304.91	303.88	301.99	303.06	302.77	305.31	303.91	303.75	304.16	304.14	304.83	304.4	305.08	305.28	304.35	304.31	304.72
311.62	312.5	313.48	312.68	314.94	312.77	313.79	309.49	313.51	314.55	313.84	312.11	314.47	309.9	313.6	313.29	311.9	312.29	313.91	312.39	312.19	312.34	313.84	312.56	312.96	312.52	313.08	311.57	313.32	312.31	312.35	311.15	314.7	313.14	311.55	312.3	312.34	311.14	315.33	312.51	313.29	311.69	314.65	315.15	311.6	310.23	315.06	313.74	311.99	312.62
293.69	293.21	294.57	297.55	295.33	296.75	293.15	293.98	293.19	292.5	294.88	296.85	294.76	294	296.89	295.46	295.16	297.98	291.39	294.79	297.38	294.51	294.22	298.47	294.65	293.34	294.39	299.78	296.66	293.6	294.37	294.25	297.12	294.81	294.14	293.19	296.06	291.9	293.45	295.78	292.05	295.25	295.09	296.46	296.66	294.69	295.76	295.47	292.53	294.42
327.54	325.46	330.29	329.81	327.34	327.3	329.22	325.3	325.58	324.46	325.4	327.9	327.88	327.2	327.73	327.21	323.98	328.12	328.13	327.67	325.94	326.95	325.28	327.57	325.9	326.72	327.94	326.07	328.01	329.08	325.55	327.86	326.18	326.75	327.58	328.87	325.12	327.08	325.13	327.78	325.35	328.16	327.96	327.4	327.98	329.19	329.53	324.61	327.75	329.3
316.8	318.94	318.28	316.9	316.61	315.62	318.93	318.64	317.68	315.23	316.9	316.89	315.8	315.19	319.06	315.37	318.06	316.81	318.32	316.44	318	314.65	315.15	320.09	315.52	317.51	320.41	316.45	316.65	320.27	318.01	317.2	318.79	315.65	315.27	318.18	316.83	319.07	319.08	315.47	314.27	317.23	314.76	317.45	314.51	319.1	317.87	316.37	315.79	319.16
313.81	314.09	313.87	313.7	311.5	313.66	310.84	309.95	313.83	313.2	312.56	311.89	314.32	313.75	311.68	309.75	314.33	311.28	313.1	312.93	313.9	311.21	315.26	311.75	313.13	312.19	312.23	312.28	313.36	314.46	313.66	311.84	312.65	313.53	310.97	312.27	313.82	311.86	312.84	308.94	314.43	313.74	314.85	310.17	313.41	314.18	312.54	315.18	312.51	313.25
314.61	313.74	312.81	315.01	313.57	313.78	314.24	314.09	314	313.47	313.88	311.27	313.71	314.45	312.18	313.31	312.13	315.13	313.8	310.98	314.56	311.11	313.76	314.8	315.27	315.29	316.84	312.9	313.78	312.98	314.67	313.48	315.02	315.84	312.98	314.73	314.75	313.19	312.97	317.04	313.21	313.49	314.19	313.23	314.04	313.45	314.86	313.09	312.37	313.29
303.67	306.68	304.35	302.74	307.35	304.88	304.77	301.83	305.32	305.59	304.38	304.71	306.66	307.44	305.35	304.71	304.04	304.09	303.93	303.57	305.36	301.47	304.5	305.09	303.19	305.17	302.99	303.77	306.79	303.65	302.74	306.26	305.87	306.49	304.28	304.85	303.73	304.64	304.42	306	303.6	306.37	304.21	303.2	305.62	303.79	305.09	303.85	303.52	304.18
313.78	315.15	314.18	315.23	318.39	313.67	317.13	313.39	314.41	315.76	317.31	316.74	311.23	315.69	317.24	316.37	312.5	315.77	313.39	314.83	314.68	315.93	313.66	316.63	315.27	314.46	313.88	315.06	313.16	314.55	315.6	317.19	314.79	312.83	315.42	316.85	312.55	311.3	314.75	313.23	315.06	313.48	314.71	314.03	311.98	317.13	312.4	315.87	315.01	314.99
309.56	314.02	313.89	314.89	314.27	313.78	316.07	311.79	315.5	311.23	312.01	313.4	314.34	311.46	311.75	313.84	311.42	313.98	312.85	312.86	312.64	311.15	315.64	313.07	313.07	312.75	314.33	312.72	315.6	313.32	315.86	313.04	314.12	312.37	313.73	311.33	313.22	314.23	314.03	313.59	313.32	313.11	313.11	311.54	312.86	313.73	317.12	313.02	313.08	314.4
303.39	304.02	303.35	302.73	302.3	304.04	301.84	302.05	304.71	302.76	302.43	303.69	300.16	304.27	302.81	303.48	303.73	301.7	301.98	302.23	301.52	302.38	300.93	300.62	301.44	302.16	302.92	299.94	303.59	301.21	302.14	304.86	302.17	305.13	301.16	301.8	300.74	302.72	303.98	301.98	300.07	301.29	301.09	305.14	300.01	305.37	302.35	303.28	300.85	301.97
320.24	318.29	319.08	319.29	320.67	315.78	317.89	318.02	316.83	318.3	317.61	319.63	316.19	317.44	316.32	318.37	314.75	317.29	319.7	317.55	317.95	320.06	317.22	319.68	316.57	319.75	316.56	315.73	319.07	319.77	318.73	320.23	317.16	321.27	318.4	317.24	318.36	319.69	317.9	318.22	320.4	320.75	318.14	321.86	317.59	316.44	319.18	315.75	317.78	318.85
300.99	305.66	300.67	298.97	301.26	303.87	305.15	297.93	301.03	302.64	300.98	303.02	302.1	302.81	303.06	302.3	303.23	300.59	301.91	301.69	303.97	300.35	303.01	302.4	303.14	303.23	302.95	303.28	301.37	300.84	302.41	302.03	302.54	302.17	303.98	302.29	303.12	303.04	300.17	303.87	303.27	300.68	300.06	301.75	303.29	302.17	302.39	303.14	306.56	302.34
305.51	301.48	304.31	305.81	304.35	305.8	302.95	305.18	304.34	303.93	302.74	300.86	303.25	301.96	304.31	302.88	300.28	305.02	302.59	304.67	302.17	304.83	304.14	304.49	303.25	303.34	303.86	303.92	303.27	302.38	303.16	304.72	302.19	304.12	303.54	303.17	304.75	306.71	304.12	305.86	302.29	304.45	301.98	304.83	303.26	303.87	303.82	303.29	302.48	305.57
309.74	310.45	307.53	308.74	310.73	306.76	309.47	309.86	310.2	310.68	306.91	307	308.29	308.16	307.61	310.04	308.8	308.93	305.73	307.7	310.13	311.58	308.18	308.83	309.47	309.54	309.93	309.89	310.33	309.58	309.76	309.07	309.53	311.26	310.53	309.82	308.05	308.05	310.23	308.96	310.76	309.87	308.32	308.69	307.27	309.63	309.12	308.73	310.33	308.86
314.7	316.13	318.2	318.04	317.4	315.74	318.12	318.21	317.2	317.59	316.25	316.75	318.98	315.92	317.69	315.44	315.56	315.86	319.07	315.89	316.76	317.84	317.88	316.1	316.37	314.02	317.13	319.8	317.41	317.3	319.63	316.06	319.61	315.48	313.89	315.04	317.23	316.71	318.63	318.04	318.8	316.08	318.06	318.75	317.94	318.42	318.03	316.72	318.12	318.85
301.71	302.07	301.28	302.93	303.28	300.18	302.92	298.91	299.66	302.05	302.96	301.44	302.95	300.72	300.78	300.12	300.31	299.63	302.81	300.76	299.94	300.25	302.51	301.8	297.99	300.31	303.42	300.78	301.62	301.24	300.72	301.57	303.13	301.12	303.74	301.43	298.89	300.34	302.37	302.19	300.08	303.68	298.53	301.94	302.25	300.91	302.08	300.21	302.1	302.79
300.84	298.21	301.11	298.38	303.06	300.84	302.54	300.54	298.78	300.44	300.82	298.58	302.93	303.21	301.65	301.23	299.95	298.41	302.31	299.7	300.84	300.22	300.02	299.05	299.59	300.12	300.59	301.2	303.21	299.31	300.16	303.08	299.72	299.13	299.12	301.59	300.12	300.76	297.6	298.28	301	299.6	300.76	299.15	303.33	302.3	300.59	299.04	299.87	302.9
307.37	305.96	306.77	304.94	304.13	307.05	307.45	306.98	305.05	305.26	309.27	307.81	306.62	305.59	308.51	308.17	306.37	307.39	308.78	306.76	306.72	307.52	306.12	306.91	307.29	306.7	305.52	309.31	306.31	307.23	308.23	308.15	305.1	307.91	306.61	307.82	305.87	306.92	305.02	305.41	307.45	309	306.44	306.62	306.28	306.48	306.73	307.35	305.39	305.14
301.52	299.24	299.66	299.89	300.83	303.04	300.63	300.62	298.89	299.23	300.74	299.87	298.53	298.74	298.03	300.29	298.58	297.46	299.3	298.27	300.71	301.79	300.03	298.49	297.87	297.95	301.55	300.88	299.12	300.81	300.61	300.96	300.68	302.27	299.34	298.19	300.02	297.87	298.84	299.84	299.58	298.07	299.91	299.99	301.41	297.71	299.39	300.15	297.85	299.1
317.16	316.46	316.79	315.77	318.39	316.28	316.93	319	316.15	318.68	315.89	316.9	320.2	318.76	316.93	318.04	317.52	318.48	318.82	319.65	318.39	317	321.69	319.44	317.6	315.72	316.78	318.24	320.15	317.72	317.06	317.15	317.88	317.09	319.14	317.44	316.21	320.24	318.23	319.72	318.34	317.56	315.85	316.17	317.01	319.15	318.85	318.14	318.32	318.1
315.77	314.75	313.28	314.98	315.26	315.93	314.08	315.55	313.92	315.98	314.16	313.54	314.08	315.07	314.46	314.18	314.23	313.83	311.09	314.65	314.75	315.8	313.99	316.1	315.29	315.69	315.39	314.08	313.94	313.98	314.61	314.22	314.61	315.48	314.45	311.77	312.55	315.89	315.08	315.19	315.4	314.77	314.4	313.2	316.53	315.42	313.36	315.21	316.1	313.38
314.53	313.82	313.34	314.39	313.8	312.31	315.14	315.02	312.81	312.53	314.82	313.81	314.45	314.26	315.01	315.37	311.36	314.45	315.2	316.78	312.93	313.65	314.1	314.5	312.56	315.91	315.68	314.68	312.59	314.57	316.53	313.42	313.96	313.78	312.16	315.78	313.16	314.88	315.07	312.68	313.84	313.94	312.76	313.95	313.62	315.39	313.75	312.74	313.11	314.09
320.19	316.53	315.74	321.46	316.57	318.76	317.41	317.89	319.75	319.7	314.11	320.28	319.13	319.28	316.67	317.09	317.88	317.54	317.05	319.59	321.09	317.91	316.99	318.68	318.05	317.93	317.88	317.31	319.16	320.36	317.79	315.46	317.91	318.16	317.78	317.32	316.32	318.85	318.27	320.04	319.75	318.19	320.98	315.27	318.71	319.06	321.72	318.25	316.31	318.62
314.21	311.98	314.41	316.8	313.99	313.45	313.85	314.43	313.86	314.41	314.13	312.55	313.5	313.27	313.3	312.91	312.6	311.78	313.59	314.86	314.53	314.54	312.57	312.31	312.25	315.38	312.83	313.21	315.88	314.65	313.45	314.17	314.98	314.15	311.94	315.64	313.13	311.94	311.68	315.01	314.89	311.34	313.81	311.39	312	314.31	311.83	312.23	314.08	315.33
303.43	300.93	302.77	300.25	300.08	303.37	303.49	302.15	302.92	301.67	303.3	301.72	305.66	301.83	304.25	302.81	303.29	303.37	303.58	302.44	302.13	301.39	303.04	302.04	302.73	303.89	301.51	300.57	303.52	301.67	302.55	303.3	303.63	303.2	302.82	303.44	304.62	303.28	301.83	302.53	301.92	300.71	302.41	302.87	301.58	301.77	302.1	304.93	301.71	302.06
311.37	312.21	312.52	313.46	310.5	312.35	313.12	312.68	314.27	312.03	316.33	310.89	314.27	311.22	312.34	311.71	313.84	311.76	313.33	311.48	312.01	313.75	314.26	312.47	314.18	314.81	311.26	313.28	312.57	312.01	312.1	313.59	312.73	311.48	310.8	310.96	313.04	314.03	313.11	314.23	311.96	312.82	312.27	312.07	312.12	311.81	312.48	310.58	312.35	314.25
306.56	302.76	306.46	302.83	304.89	305.12	305.03	305.27	306.78	303.44	303.9	307.51	307.14	307.66	304.45	305.39	302.75	305.86	305.9	306.78	304.54	304.4	306.91	306.35	305.16	304.9	304.32	307.13	304.99	307.01	305.32	306.57	304.91	304.95	304.53	302.87	303.62	306.23	308.98	301.69	304.38	304.38	304.95	303.45	303.19	303	306.49	305.5	304.71	303.66
316.02	320.38	317.15	317.09	318.55	318.77	318	319.07	318.3	316.52	317.73	317.11	316.45	320.54	314.51	317.46	316.01	317.85	316.82	317.76	316.65	316.69	321.23	317.69	316.39	317.41	315.9	315.18	317.09	318.86	315.76	316.86	317.61	317.91	317.47	319.85	318.07	315.51	316.95	317.95	315.01	317.71	315.1	316.85	316.86	316.78	318.41	317.9	316.86	317.89
316.37	315.29	317.47	313.73	315.71	315.01	316.04	317.12	313.92	316.66	312.29	313.76	316.02	315.35	315.16	315.65	313.82	315.86	315.56	316.75	313.74	315.32	316.15	311.39	316.6	314.57	314.4	314.29	314.39	313.31	316.3	315.33	317.05	313.89	315.64	317.76	319.06	317.59	313.42	317.18	317.28	313.25	316.64	313.53	312.19	315.61	314.51	314.26	316.44	317.25
310.77	310.89	311.02	310.79	311.19	310.5	311.55	311.87	312.42	310.98	311.66	312.58	312.38	314.41	311.14	311.36	313.12	314.33	310.31	310.75	313.34	313.81	312.72	308.15	312.09	308.81	311.45	311.98	307.87	310.05	312.34	310.71	314.13	311.13	313.25	311.88	313.81	310.95	311.89	312.03	310.87	312.37	312.77	314.26	309.41	311.18	311.93	313.12	310.48	311.89
313.82	311	310.05	311.86	314.54	311.61	315.01	311.54	310.98	312.6	311.72	312.71	314.36	317.44	312.95	313.92	311.91	311.97	313.12	311.22	314.54	311.01	314.46	314.04	313.38	313.05	313.77	313.15	314.52	314.36	315.4	311.31	313.05	313.17	312.54	316.14	312.3	316.36	311.85	311.28	315.83	314.28	312.33	315.37	313.41	313.41	312.59	312.27	312.44	311.64
299.1	295.43	298.58	296.99	295.76	298.11	295.19	295.56	294.58	297.16	294.55	295.82	295.8	296.75	297.83	295.82	294.9	297.5	297.58	300.09	295.43	298.08	295.78	298.34	296.66	296.22	296.84	297.05	296.01	296.87	296.49	295.98	295.47	298.82	299.23	296.33	296.54	297.08	295.36	295.1	299.46	297.79	296.59	298.01	296.99	296.34	295.37	295.77	295.09	297.93
310.32	305.46	305.31	304.3	303.01	307.58	308.93	307.33	306.46	308.94	307.26	307.13	307.45	307.47	305.4	307.06	308.39	307.59	306.14	306.32	306.09	307.16	306.18	307.62	306.77	303.97	308.53	305.89	307.81	306.26	309.04	306.98	307.85	307.53	304.45	307.28	308.88	306.61	308.06	305.92	305.81	304.41	303.99	306.84	308.48	306.75	306.08	304.5	306.8	310.24
320.5	317.61	319.67	319.21	321.45	318.88	320.16	318.15	318.43	318.29	320.32	323.05	319.69	318.89	317.86	317.57	318.31	318.78	318.04	317.9	318.67	316.73	316.5	317.81	319.64	320.62	318.75	318.55	316.64	318.43	319.18	320.13	317.34	318.67	317	319.06	318.09	317.57	321.33	319.95	317.94	317.91	317.29	320.33	317.36	319.47	318.74	317.99	319.24	318.7
329.41	327.63	329.61	326.44	331.02	329.4	328.43	329.78	326.9	329.18	328.46	327.64	329.29	328.65	329.66	326.63	326.5	326.87	327.68	328.08	324.95	327.74	328.38	329.74	329.32	328.16	328.91	330.44	327.48	324.71	328.06	328.28	327.07	325.89	327.17	327.14	328.86	327.12	327.38	327.05	329.38	327.74	328.25	328.79	327.65	328.47	328.59	328.86	329.99	329.33
307.6	303.04	305.62	304.19	304.13	305.09	305.01	303.84	303.3	303.63	304.54	304.6	303.89	305.72	305.8	307.06	304.6	300.55	302.12	303.45	303.44	303.9	304.26	302.74	304.17	306.92	303.63	305.34	304.26	305.44	304.43	301.79	304.56	307.57	305.82	303.1	304.34	301.28	306.79	305.86	305.53	304.21	304.07	304.52	303.59	305.99	303.88	304.2	305.47	305.79
302.64	304.45	302.86	302.42	302.54	303.38	305.1	301.02	302.24	305.58	303.32	303.13	305.65	305.78	303.89	303.91	303.85	303.27	304.68	302.71	304.11	302.79	303.05	300.95	304.72	303.47	303.29	303.39	303.19	304.53	301.65	303.97	302.76	303.91	305.74	302.86	302.02	303.74	303.52	303.57	303.62	304.71	304.52	302.59	305.35	304.87	300.87	301.59	301.58	305.11
306	303.12	305.24	303.89	304.54	305.02	305.13	303.95	304.98	305.02	305.95	302.87	306.34	302.79	306.03	306.43	304.99	303.5	301.81	304.55	304.37	301.54	303.89	302.22	301.42	304.37	304.1	303.31	306.79	303.97	306.57	303.3	305.12	305.23	303.87	305.32	303.22	305.08	303.95	303.23	304.05	303.91	304.57	302.67	304.38	301.92	303.73	303.65	305.62	306.21
316.25	313.25	313.86	314.63	315.61	317.39	314.88	315.95	313.62	315.91	315.5	315.23	315.05	315.11	313.68	316.99	316.73	314.8	317.67	314.39	313.54	316.49	313.84	316.37	316.3	315.4	314.51	312.13	314.99	316.93	314.84	316.19	316.72	315.05	317.7	312.08	314.86	315.97	314.01	314.61	314.78	315.75	313.98	315.49	315.22	316.07	314.6	314.11	314.45	315.48
315.98	318.85	317.69	316.06	322.1	316.08	316.7	318.01	318.24	316.72	316.61	318.59	318.12	318.8	316.31	317.35	314.67	315.57	315.24	320.07	320.73	318.04	320.76	319.37	319.98	316.14	319.65	316.6	319.3	320.21	316.54	319.25	316.65	318.86	317.8	314.97	316.38	317.24	316.96	315.41	318.15	318.67	315.57	316.92	316.52	316.76	316.42	317.86	316.99	318.78
316.28	315.44	315.12	314.55	316.44	315.36	311.63	313.3	314.96	315.42	314.84	313.72	314.26	315.4	316.07	315.16	315.89	314.08	315.07	316.96	315.33	315.26	314.83	316.54	315.03	314.88	314.72	314.83	317.39	312.75	315.66	314.34	315.61	317.32	314.13	312.57	313.96	316.25	314.36	317.02	314.54	316.71	312.58	313.27	315.66	316.73	316.59	315.29	316.17	313.2
308.66	307.87	306.71	309.74	311.24	308.87	311.14	308.6	308.53	307.25	311.32	307.75	308.29	308.49	311.14	306.84	312.21	310.63	312.17	308.17	307.29	311.47	309.19	308.18	308.46	309.14	306.64	307.6	309.74	308.15	309.24	310.36	309.07	309.76	311.1	306.43	309.41	309.34	310.98	310.21	308.26	310.23	311.34	309.63	311.48	307.86	307.84	309.06	309.44	312
312.61	313.09	315.19	314.2	314.49	311.24	311.25	312.86	313.73	313.44	312.92	315.28	315.04	314.02	316.35	315.97	313.8	313.04	314.26	313.48	312.57	314.95	313.61	314.03	314.42	315.57	316.47	313.1	312.81	312.35	314.3	313.5	313.48	313.7	314.94	314.43	315.28	314.13	314.18	315.37	313.42	314.02	313.56	313.23	317.41	314.58	314.19	313.04	315.24	313.46
329.27	325.26	328.05	325.7	323.22	327.62	328.83	327.62	325.72	328.87	326.25	327.22	326.88	328.21	327.55	326.86	326.56	327.89	326.4	326.01	328.58	326.64	324.83	329.46	328.5	328.33	327.08	326.42	326.74	328.52	326.02	326.59	328.88	329.67	328.87	330.03	327.69	326.95	328.72	328.86	326.57	327.07	326.18	327.2	325.61	326.07	324.72	328.37	326.54	327.57
307.15	305.39	304.3	305.14	306.86	307.68	304.06	306.44	306.56	305.79	307.02	306.13	306.12	307.88	304.86	309.15	305.5	305.24	306.4	306.78	308	304.96	306.08	307.4	307.39	305.71	306.06	306.02	304.77	306.72	305.99	305.98	304.74	305.6	306.75	306.11	308.33	304.14	305.77	306.01	305.32	308.88	305.26	306.03	307.07	304.42	305.02	306.36	305.08	303.63
317.02	316	315.12	319.05	314.11	315.42	315.86	312.34	315.94	315.87	315.86	316.22	314.04	315.35	315.78	315.98	316.83	316.63	314.77	314.44	316.19	317.48	315.36	315.29	315.71	315.73	316.66	316.32	318.15	315.6	314.88	312.54	316.71	316.6	315.92	314.89	317.41	316.59	316.3	314.35	318.68	316.25	314.01	316.46	314.39	315.1	317.66	315.89	314.87	317.21
324.74	324.3	320.96	326	326.91	323.86	326.34	325.37	324.01	324.92	323.88	325	325.27	322.42	324.92	323.72	325.62	321.69	326.97	325.45	325.24	324.69	324.62	324.57	325.46	324.19	323.76	327.92	324.97	324.38	323.6	326.5	321.64	322.63	323.82	324.73	327.3	324.78	325.93	321.83	323.22	324.18	325.33	325.15	322.88	321.39	324.16	324.25	326.76	325.29
295.03	293.07	295.04	295.72	296	294.5	295.66	295.72	294.39	295.83	294.6	294.93	294.7	295.36	296.32	293.43	298.55	295.55	294.13	295.18	294.95	296.24	298.02	296.61	293.36	296.6	295.23	293.45	294.54	294.78	296.57	297.46	296.2	296.28	294.45	295.71	295.49	292.4	294.02	295.47	295.63	294.7	294.82	295.55	295.67	293.72	294.77	295.38	294.58	296.35
315.36	318.15	317.9	317.41	317.09	317.24	318.25	316.15	318.22	316.24	315.01	318.69	315.97	314.49	317.24	315.52	315.84	314.99	316.35	316.28	318.84	315.39	314.79	314.89	315.28	314.45	315.11	317.69	319	317.37	318.57	316.37	316.84	317.32	315.45	314.03	316.04	313.89	315.35	317.35	317.13	317.56	314.75	317.68	314.44	316.55	322.28	318.1	315.64	318.05
314.89	316.27	314.52	312.01	313.15	311.23	314.56	312.6	312.31	315.65	311.86	315.75	310.99	315.52	313.11	313.22	312.03	312.1	314.85	311.93	312.1	312.75	311.39	313.1	311.85	312.81	314.79	312.82	315.15	315.53	311.66	311.64	311.75	311	312.78	311.95	313.74	311.68	315.67	313.95	312.86	312.64	313.11	312.82	310.67	315.61	311.04	316.97	314.79	313.27
324.08	324.85	325.16	326.15	324.49	325.7	322.49	324.2	323.27	324.32	323.82	324.89	322.99	327.23	323.95	324.42	326.79	324.89	322.58	326.89	326.02	323.96	322.85	325.02	325.19	323.73	326.08	324.67	323.09	326.31	326.63	326.05	324.7	323.58	323.73	326.21	323.16	325.92	324.03	324.08	325.91	325.63	323.6	323.56	325.41	325.79	326.32	323.31	324.66	324.11
302.61	301.38	303.04	300.47	299.02	300.51	296.37	300.8	302.28	302.91	299.98	302.1	300.84	302.21	298.66	301.77	300.16	300.54	302.55	302.73	300.13	301.21	303.07	302.08	302.42	303.99	299.37	302.21	297.93	299.68	299.93	300.59	301.45	300.88	298.97	301.77	298.43	298.11	299.6	300.32	298.73	302.29	302.01	298.18	300.99	301.31	302.13	302.79	300.24	300.35
315.59	315.68	317.71	315.98	315.98	317.7	316.69	318.46	315.42	316.8	317.47	315.14	318.38	316.28	318.33	318.07	316.3	316.02	317.02	317.82	319.72	318.56	315.8	317.79	314.91	317.7	317.22	316.48	318.3	317.11	317.67	318.14	318.15	316.69	316.43	317.68	319.17	317.22	314.99	316.95	317.39	315.41	316.84	317.81	314.84	317.09	316.53	315.42	318.64	318.07
309.87	309.21	308.96	309.73	308.9	309.86	309.23	307.88	305.31	308.6	308.18	308.34	307.23	307.98	308.53	307.85	309.75	310.1	308.54	309.51	308.05	308.01	309.3	307.7	309.12	309.65	307.91	310.79	310.07	306.25	309.03	307.54	309.06	309.88	309.64	309.42	311.71	308.69	311.52	308.36	311.58	305.79	304.88	307.17	310.87	309.16	308.04	307.75	310.23	308.6
300.8	302.57	303.06	303.39	298.51	300.96	302.17	299.45	301.18	300.65	301.34	301.01	301.44	301.16	297.95	298.69	300.87	299.93	303.87	300.85	301.19	301.18	298.95	299.48	298.28	301.06	299.21	301.85	299.68	302.64	301.04	301.43	299.26	302.86	303.12	299.59	302.14	301.97	301.33	302.32	299.86	299.29	301.26	298.87	304.07	302.95	302.22	299.63	302.07	302.11
294.25	294.81	297.53	295.88	295.81	293.95	295.81	294.96	294.21	294.91	294.35	296.31	295.92	293.64	295.97	292.75	292.71	296.12	295.82	295.43	294.53	295.15	294.66	295.16	297.16	292.23	295.29	296.41	294.7	296.51	293.44	294.08	295.16	295.77	295.31	295.01	291.25	294.72	295.84	293.66	295.37	297.04	293.08	294.03	293.73	294.29	296.43	294.18	294.39	293.87
310.81	312.32	312.45	313.87	313.11	312.54	311.7	314.87	311.32	312.43	314.26	311.24	314.05	311.59	313.45	313.92	311.87	313.12	314.24	314.06	310.89	310.63	312.01	311.88	310.82	310.78	314.37	311.61	312.6	310.77	313.85	312.41	311.92	312.6	315.91	312.44	311.77	312.66	312.38	312.98	311.27	313.31	312.83	315.9	316.3	311.01	313.69	312.88	311.91	314.29
328.01	326.03	326.91	329.51	328.38	329.41	328.13	329.79	331.92	329.57	327.96	328.31	327.51	326.21	329.56	329.3	328.56	327.65	326.13	325.98	330.67	328.63	329.08	329.74	329.63	328.38	327.01	329.74	330.48	327.18	327.57	326.63	326.87	328.36	326.98	328.8	329.34	327.79	326.93	330.18	327.05	330.23	326.88	328.84	328.5	328.39	327.84	327.44	327.84	328.17
295.27	293.72	297.35	296.2	294.66	296.35	295.83	292.53	294.28	293.06	294.35	296.19	296.56	297.59	293.57	294.62	295.08	293.43	294.34	293.8	292.52	296.61	295.79	292.77	294.64	294.81	295.37	296.04	294.34	294.93	294.57	292.15	293.76	295.77	296.34	293.85	295.57	294.73	292.27	294.7	294.63	293.62	294.33	296.44	291.7	295.44	294.71	294.01	292.54	294.48
303.13	301.93	301.39	304.52	303.33	304.61	303.54	303.73	302.84	300.94	302.3	303.3	302.44	301.33	300.66	299.32	301.61	302.24	306.27	305.94	300.65	302.68	300.62	300.45	303.39	302.94	301.69	302.56	303.08	302.01	304.59	302.33	302.86	302.57	304.72	302.09	301.63	299.98	303.72	303.42	300.39	303.02	300.93	303.21	304.05	301.41	304.53	302.76	301.62	299.6
311.48	313.51	313.72	311.68	314.15	312.44	310.97	312.19	313.17	314.4	312.74	313.97	311.48	312.31	314.19	311.37	312.58	315.78	313.82	311.18	314.32	312.28	314.5	312.72	314.67	313.44	310.96	313.66	311.61	314.07	313.04	313.43	311.63	313.9	314.45	313.42	313.45	312.45	314.41	312.08	313.81	314.69	311.81	316.73	312.04	313.94	313.04	313.16	313.51	313.93
304.77	302.99	305.84	301.86	303.46	304.92	303.28	307.06	304.79	304.63	304.32	302.54	304.02	303.9	306.23	303.63	303.27	304.22	304.7	302.96	306.37	303.97	303.5	303.41	302.45	306.13	303.42	305.57	304.07	303.47	305.55	303.3	304.62	306.49	304.5	303.92	303.72	303.73	304.58	304.76	303.36	305.81	306.75	307.23	303.53	304.33	303.22	304.3	305.29	305.7
310.99	312.3	312.59	312.36	312.82	313.94	315.28	314.93	315.12	314.14	314.5	315.06	315	314.95	314.64	313.22	313.2	312.56	314.55	310.51	314.27	314.9	312.35	310.83	312.23	310.6	313.53	311.45	312.18	312.77	311.5	312.46	311.06	313.69	313.93	311.98	313.36	313.48	313.39	313.95	310.94	314.59	312.45	312.91	313.86	313.32	312.33	314.46	311.84	312.81
303.54	303.34	302.66	305.23	304.1	303	302.25	302.62	301.25	305.87	303.3	302.21	303.22	302.6	303.14	304.45	302.89	302.28	302.66	304.97	303.13	305.76	301.62	303.92	306.49	305.25	305.63	303.85	300.92	304.19	301.49	303.51	305.43	304.31	305.25	302.13	304.43	302.1	305.21	302.65	301.86	303.44	304.14	306.04	303.44	303.79	301.97	304.13	303.79	302.27
315.09	314.95	315.11	313.91	314.02	314.36	314.86	314.94	316.15	314.17	314.13	314.14	314.68	315.76	314.57	316.36	315.89	314.21	316.78	316.36	316.05	315.11	313.55	314.94	315.05	314.55	315.59	315.45	314.27	313.63	312.46	313.8	314.28	313.49	315.84	315.04	314.2	316.39	314.1	317.92	316.46	313.02	319.57	316.01	311.41	315.38	315.58	314	313.66	314.83
300.43	302.04	302.24	303.94	300.5	301.21	303.21	303.7	301.45	302.02	302.61	304.05	301.24	303.66	302.7	299.87	302.16	301.38	302.33	302.22	302.25	303.06	302.43	302.06	301.3	303.67	304.85	303.4	302.39	299.64	303.45	302.75	304.89	301.75	303.4	303.19	303.15	302.2	300.57	304.33	302.3	303.3	303.49	299.28	299.58	302.86	301.9	302.73	302.89	303.03
309.45	307.91	308.66	307.85	310.26	311.3	309.91	310.35	309.4	310.41	310.24	311.83	310.82	310.61	309.01	309	312.03	309.79	312.45	310.75	311.6	308.91	310.5	311.25	310.83	311.25	310.61	311.05	311.3	310.94	309.04	311.53	308.56	309.46	307.71	309.87	309.04	309.36	309.42	310.41	309.79	311.83	307.87	306.79	309.06	310.27	311.34	308.98	310.53	313.01
309.78	312.83	310.9	310.56	308.39	311.32	310.41	311.04	310.96	308.85	312.03	308.44	310.78	312.49	313.76	311.55	313.48	312.02	311.44	310.16	311.24	311.53	312.04	308.94	311.77	310.93	310.4	311.75	312.65	311.22	310.34	311.77	309.96	312.9	308.27	310.23	310.9	312.02	312.18	311.18	309.99	311.18	311.35	310.76	310.47	311.99	309.63	310.33	309.27	312.09
312.13	314.74	314.04	313.6	313.99	314.48	314.41	315.64	310.08	316.73	316.21	313.47	315.01	314.44	316.37	316.14	315.07	314.45	314.97	316.6	313.94	314.58	315.76	315.98	316.06	317.83	313.8	313.92	314.44	314.04	314.91	316	313.61	311.4	314.52	315.14	313.72	314.81	314.04	316.54	314.03	314.97	311.5	314.95	313.8	313.96	314.58	314.28	314.89	314.89
302.83	305.29	302.21	302.93	301.26	303.8	305.99	303.21	304.52	302.12	303.27	303.24	305.13	304.31	303.32	302.12	301.68	302.71	300.95	303.81	303.29	302.94	303.5	301.13	302.65	302.11	303.63	302.22	304.1	305.04	301.59	305.56	300.74	304.9	303.02	303.27	301.93	303.6	303.26	302.09	301.86	302.16	302.38	301.45	302	302.89	301.46	301.9	302.16	303.94
299.32	297.81	298.44	296.74	298.79	297.38	296.59	295.71	297.89	297.38	297.66	298.69	293.21	298.06	295.18	299.89	299.46	297.06	293.66	294.08	295.15	298.22	297.17	293.23	297.23	299.26	298.48	295.92	298.61	298.12	296.28	297.5	297.29	295.68	295.97	292.73	296.68	296.39	295.7	295.25	296.93	295.2	297.25	296.37	294.92	296.47	297.66	296.48	297.89	298.22
314.5	313.61	313.6	314.96	316.49	312.24	314.18	313.94	314.29	315.15	314.54	311.3	313.79	313.55	312.3	315.25	313.92	313.5	313.83	314.4	315.42	314.84	317.68	313.22	314.25	314.47	315.18	315.86	315.79	314.19	316	313.39	312.5	313.01	314.47	313.71	314.03	312.25	314.84	314.69	313.75	314.54	315.3	312.7	315.66	315.42	311.35	313.78	312.66	313.57
301.97	302.26	306.29	303.43	300.97	303.4	302.62	303.26	303.28	305.14	303.98	302.64	302.7	304.28	303.25	301.51	304.23	303.83	299.69	303.9	303.07	302.01	305.64	304.17	301.89	302.95	303.98	303.09	302.4	299.37	302.31	301.66	302.45	302.52	302.28	303.74	301.02	301.85	302.1	301.93	300.71	300.63	304.35	301.46	302.64	302.33	304.69	303.5	302.45	304.57
312.39	311.8	313.35	310.2	312.65	313.36	313.75	313.54	314.04	314.03	313.15	312.16	312.8	311.8	313.58	312.11	313.42	309.32	311.67	311.65	312.03	311.52	312.42	311.16	311.17	309.66	312.34	310.35	311.57	315.3	310.12	313.12	312.63	314.41	310.81	311.34	311.09	315.31	311.07	312.7	312.22	311.07	313.15	311.7	311.28	313.27	313.6	311.46	311.67	311.45
310.15	313.46	315.01	316.78	312.93	311.9	312.36	309.94	315.68	314.54	313.6	314.25	310.04	313.95	313.42	314.59	313.06	312.17	313.97	312.47	313.3	311.55	312.43	314.96	312.73	313.44	315.43	312.76	316.15	313.43	312.81	314.22	311.7	311.33	315.53	314.38	315.47	311.04	312.59	316.09	314.26	311.72	313.91	312.14	313.32	311.99	310.15	314.36	312.24	312.4
315.33	315.59	315.71	314.66	312.76	313.81	313.83	311.96	316.68	313.19	315.67	314.49	316.46	314.74	314.44	314.08	315.6	315.31	312.18	316.97	316.21	316.96	314.57	313.93	313.69	316.26	312.49	314.95	313.29	316.34	317.03	316.11	316.65	315.03	313.85	317.13	314.86	314.1	313.59	313.47	317.46	314.47	315.02	314.52	316.65	315.63	316.47	314.59	313.08	313.7
304.59	303.75	303.58	305.47	303.73	305.02	303.63	303.73	302.91	301.64	304	305.3	303.4	305.84	303.65	302.22	302.5	302.16	303.42	303.6	303.67	302.74	301.08	302.02	304.29	302.68	305.04	304.45	301.74	303.24	303.14	301.98	303.91	302.71	304.03	303.4	303.84	306.58	301.24	304.91	303.85	302.41	307.23	305.71	302.3	302.38	304.02	301.83	304.24	303.61
313.07	311.29	312.76	313.67	315.34	314.12	315.07	313.74	311.73	313.87	315.5	312.74	314.94	313.55	315.03	314.78	314.34	313.48	316.18	313.81	313.21	314.32	315.89	311.95	313.02	313.52	312.66	312.8	314.13	310.95	315.81	315.4	312.89	314.61	313.63	314.08	313.56	314.5	312.43	313.86	312.76	313.08	314.12	314.2	312.68	319.22	315.46	311.47	313.76	314.49
304.42	304.74	302.87	304.97	307.18	306.46	306.54	301.04	303	303.08	304.49	303.11	305.34	302.15	303.22	306.57	305.37	302.51	303.76	304.92	302.05	301.84	304.41	303.69	303.74	304.78	306.33	303.41	302.67	305.4	302.78	305.01	304.96	303.37	304.45	302.01	305.14	304.71	302.72	304.37	300.2	303.76	303.84	307.69	303.75	303.89	305.07	304.74	304.5	302.47
307.09	306.7	307.08	306.16	305.4	306.54	307.08	306.2	305.49	306.67	306.33	307.93	305.64	304.9	306.39	306.94	307.1	304.77	303.16	307.18	307.95	309.38	306.05	304.87	305.58	305.84	304.83	305.13	305.15	304.87	306.63	303.57	306.6	304.64	309.83	307.13	307.28	305.37	306.93	305.64	304.61	304.64	306.79	308.22	306.94	303.61	305.64	306.3	308.5	309.09
295.59	297.55	298.28	296.74	297.14	299.51	294.42	295.82	295.47	297.08	296.56	296.16	297.08	297.48	297.8	296.04	297.2	297.79	296.91	297.25	295.2	294.74	294.9	296.56	296.93	298.92	296.88	298.04	297.64	297.4	297.68	296.05	298.13	296.59	296.66	297.22	296.43	297.24	295.54	296.13	297.31	297.53	297.23	297.1	298.32	298.29	296.92	299.62	295.79	293.39
310.86	308.9	307.9	308.82	308.58	308.7	308.43	309.3	309.15	309.8	308.89	308.68	308.53	310.49	308.29	310.59	311.46	309.68	310.45	307.86	308.44	309.84	308.62	311.83	308.26	308.87	307.63	309.81	310.02	307.26	308.97	310.2	309.5	308.92	310.49	309.08	309.64	309.33	309.91	308.78	308.16	308.47	309.49	306.89	306.75	306.79	310.03	310.14	310.08	308.07
300.78	299.59	302.97	301.08	300.08	300.89	300.63	301.6	298.63	300.11	302.47	299.11	300.71	303.75	299.85	303.72	300.78	303.84	300.39	301.86	302.51	301.74	301.68	298.6	302.04	302.06	301.65	301.31	300.41	299.66	300.86	300.77	302.96	300.03	302.13	300.04	303.94	301.82	303.72	301.99	302.5	304.17	302.38	303.73	300.29	303.46	302.42	300.26	301.21	302.28
327.86	325.86	324.93	325.66	326.57	327.44	326.91	328.88	328.82	325.93	326.51	325.39	326.54	324.56	326.59	328.59	326.15	327.33	326.1	323.16	328.99	326.53	329.22	328.26	326.76	325.9	325.8	326.93	326.05	326.79	325.71	329.72	327.62	326.94	326.87	325.9	328.35	326.81	327.33	326.37	325.41	325.56	325.09	327.64	327.61	327.77	329.45	326.45	329.46	326.31
306.89	305.8	302.05	304.79	302.19	303.02	301.71	302.56	303.69	301.74	304.47	303.08	304.51	300.71	303.19	303.56	302.03	304.19	300.76	301.38	303.21	305.12	303.96	304.92	301.93	300.8	304.54	303.6	304.2	303.49	304.28	302.81	299.81	304.72	305.62	304.48	301.91	302.65	302.33	302.99	304.09	302.02	303.36	302.6	306.1	302.85	304.4	303.89	303.89	302.87
315.25	317.84	317.27	316.01	316.33	314.82	316.48	314.9	318.04	319.09	313.47	315.31	315.1	317.14	317.93	316.57	315.8	314.62	316.77	315.99	318.01	315.87	316.56	318.08	315.93	317.61	318.74	314.7	318.42	317.03	318.37	317.24	315.73	317.04	317.57	318.11	316.85	315.5	317.48	315.08	315.47	316.35	316.84	318.27	317.44	314.47	318.05	316.23	316.75	313.61
327.85	326.63	325.95	324.72	327.04	323.81	326.73	325.39	326.11	329.1	329.69	325.26	325.2	327.78	325.75	327.1	327.51	324.29	327.04	329.05	328.86	325.76	327.67	324.71	327.05	326.58	325.31	327.51	328.16	329.12	326.02	326.73	325.81	327.27	325.09	325.24	328.01	326.66	328.57	328.67	327.26	324.91	326.21	327.61	325.34	325.73	326.38	326.68	327.29	329.98
303.86	304.16	298.62	304	302.72	301.75	303.28	302.28	301.83	303.3	301.22	303.54	302.55	300.9	302.29	303.56	303.07	301.8	303.27	300.42	302.88	304.21	302.92	304.33	303.92	302.2	304.7	304	302.32	303.85	304.59	302.74	303.74	303.24	304.41	305	299.94	304.1	303.28	301.5	301.77	304.1	302.21	301.49	301.16	304.34	302.04	301.95	303.18	301.74
312.84	313.75	313.64	312.36	314	317.2	312.76	310.42	313.18	312.97	312.56	313.57	314.48	312.8	310.06	312.21	311.73	312.45	312.33	311.2	312.83	314.44	314.21	312.16	312.37	313.14	314.25	314.39	312.53	312.13	310.41	315.35	314.12	314.2	313.32	314.23	313.3	313.05	313.09	315.42	311.71	313.32	315.37	313.04	313.62	312.32	313.58	312.81	313.47	313.67
313.77	310.82	310.09	311.97	313.17	310.29	310.41	311.8	311.11	312.09	310.12	307.9	312.91	314.66	308.19	310.25	311.83	312.55	313.24	313	310.07	311.05	312.92	313.39	312.53	311.5	312.12	314.05	311.25	314.27	308.88	310.29	312.05	309.85	310.02	312.3	311.59	313.58	311.12	311.91	309.01	311.3	312.26	311.12	311.4	313.56	311.34	310.59	308.95	309.09
311.95	312.16	314.58	313.75	311.23	311.67	313.03	312.52	312.2	313.8	313.54	313.73	311.79	310.85	311.57	313.4	313.98	314.31	313.32	311.94	312.3	312.87	311.51	313.39	312.69	312.94	313	312.91	314.2	313.74	310.9	310.42	313.46	313.17	312.43	310.96	311.9	311.76	313.29	314.59	312.67	312.86	311.35	314.46	312.62	312.39	313.94	315.58	314.61	312.19
300.29	300.09	303.09	302.32	300.41	298.88	301.54	303.54	300.69	302.6	302.66	302.03	300.57	300.19	300.63	302.35	302.71	301.34	299.85	299.94	301.41	302.65	297.54	300.85	300.16	303.33	302.08	300.32	302.46	300.37	301.71	298.38	301.81	299.13	299.67	301.34	302.84	300.67	303.14	301.36	298.65	303.37	303.28	302.61	300.78	302.71	300.93	301.33	301.4	299.97
303.99	304.61	305.68	306.56	306.88	305.45	304.6	306.32	303.48	303.35	303.31	304.56	305.14	303.61	305.14	306.45	305.57	304.72	305.32	302.7	302.91	303.84	306.57	303.35	304.02	306.88	303.61	305.69	303.57	304.16	305.29	307.18	305.32	305.61	307.54	304.52	307.97	304.77	305.34	304.94	306.86	305.49	306.6	305.71	306.05	306.31	305.71	307.26	307.24	306.13
305.29	306.72	306.33	305.64	304.95	305.72	305.12	307.24	307.64	309.37	304.8	307.69	305.97	304.72	308.24	305.31	305.14	307.46	307.7	305.4	306.19	307.84	306.75	308.65	308.01	305.84	306.04	304.61	306.63	306.43	306.68	305.97	306.89	306.93	308.66	305.96	306.98	307.65	306.16	305.92	303.93	306.88	305.45	304.48	304.98	307.21	305.72	304.19	306.36	306.77
301.12	304.85	299.84	301.86	302.77	303.11	302.23	301.29	305.17	301.22	303.47	301.63	304.09	305.86	300.65	303.65	298.74	305.13	304.16	301.93	301.21	302.24	305.25	301.91	303.96	303.36	304.02	302.35	301.49	303.42	303.26	300.84	301.32	302.79	302.92	305.58	304.01	304.1	301.63	301.2	303.01	301.57	302.16	301.46	303.37	303.46	303.18	302.7	303.19	302.78
310.91	313.57	311.73	313.04	311.73	310.67	313.73	312.36	312.64	312.49	309.95	311.09	311.68	309.45	310.89	309.61	310.53	308.54	312.42	310.5	312.33	311.37	314.26	310.9	313.76	308.44	310.96	310.92	308.5	311.78	313.05	312.31	312.52	309.37	310.76	311.94	309.33	310.71	314.02	313.47	312.06	313.32	309.77	311.27	313.1	311.25	309.18	311.74	312.85	313.4
318.49	315.77	318.85	316.65	317.52	316.96	318.23	318.37	318.27	318.11	317.55	320.01	315.32	316.57	316.09	315.55	317.38	317.22	316.18	319.82	314.9	317.07	318.99	316.49	319.26	316.68	317.23	316.78	316.26	318.97	318.18	315.44	318.27	316.62	315.98	317.44	315.79	315.28	318.09	317.26	317.8	318.78	315.06	316.35	315.47	318.53	317.55	316.13	315.42	318.07
301.3	303.2	301.89	303.3	302.88	302.16	303.92	304.06	305.15	305.58	304.15	305.34	302.17	302.71	305.88	301.46	306.32	301.31	303.94	305.4	302.98	304.11	304.63	304.68	300.43	305.37	303.44	305.21	302.55	301.91	302.34	305.21	301.95	303.71	304.36	300.2	304.84	298.83	304.67	302.72	302.47	304.09	303.94	303.11	303.22	300.5	303.5	303.88	304.53	304.46
300.71	304.93	302.22	303.73	305.81	305.88	302.6	304.11	301.67	302.76	303.08	304.45	303.89	304.26	302.71	303.13	301.49	303.11	305.4	304.75	301.04	301.16	304.32	304.17	302.5	305.44	304.36	304.66	304.24	301.06	303.05	305.05	302.92	302.96	307.13	302.4	301	302.55	301.84	305.45	304.13	304.31	302.21	302.8	302.85	305.57	302.85	302.89	304.69	301.52
312.59	313.31	314.5	313.95	315.1	313.8	312.27	314.21	314.18	315.15	314.53	315.17	314.51	315.55	313.27	312.52	312.52	313.32	313.16	313.28	312.94	314.54	312.76	313.55	316.51	313.92	314.76	313.62	311.76	314.51	315.16	312.47	312.36	314.64	316.29	314.04	312.78	313.41	314.64	313.48	313.17	315.87	314.41	312.39	312.88	314.89	313.27	313.35	313.13	312.57
313.82	312.92	313.79	313.53	310.09	314.79	309.17	313.54	309.57	311.17	313.14	308.99	312.35	311.49	312.62	314.65	311.63	311.51	313.6	309.66	311.75	309.77	311.95	310.74	312.63	314.04	312.15	313.17	311.18	311.48	311.48	313.48	309.86	309.34	309.15	308.99	310.92	310.3	312.34	310.69	310.26	309.34	310.59	311.82	309.84	312.37	314.2	312.83	312.99	313.11
300.43	301.05	299.31	297.7	299.92	298.97	301.13	302.27	301.55	301.97	300.33	302.01	300.79	302.02	300.52	302.6	300.34	302.05	302.07	300.23	302.51	299.37	299.6	301.85	300.46	299	301.58	300.56	301.29	298.67	300.2	299.26	298.06	300.43	300.85	301.87	299.4	301.91	302.59	302.49	301.98	300.64	301.98	300.82	300.11	298.3	302.36	298.79	301.05	302.38
314.11	313.53	315.55	314.77	313.83	314.26	315.49	311.59	313.5	312.61	314.35	313.05	315.07	311.69	313.61	315.21	315.53	312.2	313.39	311.61	313.69	312.29	311.13	314.36	314.38	315.56	313	315.81	310.7	314.36	315.24	315.33	315.69	314.08	314.91	314.68	313.88	316.85	314.01	315.55	315.77	313.54	314.88	312.08	312.78	312.96	312.57	311.51	313.42	312.2
313.96	315.47	313.73	315.71	315.4	313.26	314.78	311.89	311.56	314.45	316.67	314.96	315.25	314.58	314.13	312.1	314.86	312.64	315.14	315.42	313.44	315.88	313.34	314.09	313.84	316.17	314.55	313.95	313.53	315.14	311.15	314.78	316.11	313.51	314.37	313.65	314.1	314.94	311.68	315.74	314.53	311.42	313.82	313.06	312.37	314.96	316.44	315.18	316.15	315.12
313.22	314.62	315.42	315.29	314.07	313.59	315.97	314.35	314.87	314.66	313.39	315.11	315.76	316.08	315.53	316.48	318.07	314.77	314.3	313.63	312.1	312.69	315.58	315.07	317.13	313.61	314.26	316.6	316.79	316.32	315.58	315.08	315.23	316.58	316.74	315.47	314.31	314.32	315.51	315.11	315.77	314.17	314.86	314.11	317.15	314.13	315.35	314.87	313.52	314.98
321.87	318.56	319.6	318.58	319.71	319.59	316.62	318.4	320.37	320.66	319.98	318.97	319.99	319.56	315.41	318.91	321.09	319.4	315.68	324.21	321.33	321.33	318.79	319.5	316.33	316.39	319.98	320.08	320.78	318.09	320.03	319.19	320.06	320.05	317.89	317.66	318.56	316.53	320.59	319.13	317.58	321.42	319.47	317.72	321.07	319.21	318.13	317.88	322.25	317.6
317.21	312.71	313.23	313.14	314.04	312.25	310.73	313.76	313.76	314.23	313.12	315.8	314.25	314.44	313.49	311.86	312.06	311.54	313.19	311.75	314.23	311	313.38	315.48	314.18	311.9	315.29	310.96	313.14	314.37	313.1	313.73	313.66	311.21	315.1	314.73	317.22	310.67	313.32	312.85	312.67	311.81	313.18	311.17	312.15	314.53	313.12	314.16	312.78	310.94
293.23	296.78	294.37	294.2	294.61	293.78	295.61	294.29	293.93	295.85	293.45	294.21	296.16	294.2	294.06	292.2	292.76	292.85	293.17	292.93	294.6	292.53	295.08	295.28	293.15	296.01	292.8	295.12	293.67	294.76	294.81	292.54	293.8	292.26	294.69	293.23	293.59	297.15	294.05	293.61	292.12	294.62	294.1	292.84	295.35	293.54	294.7	293.96	294.24	296.13
318.5	315.76	317.52	316.71	317.62	317.52	316.7	319.27	316.67	317.76	315.64	316.81	319.69	318.2	318	316.41	317.23	317.22	314.96	316.18	318.69	318.24	315.98	318.84	318.88	318.06	316.55	317.53	316.95	318.96	320.65	317.64	315.86	318.4	315.54	315.59	315.84	314.72	319.33	317.87	318.06	318.29	316.69	317.91	319.61	316.69	315.38	315.25	314.93	315.97
308.89	306.62	307.84	308.93	307.56	306.72	305.98	306.85	306.45	308.74	307.43	305.92	306.23	307.04	306.58	307.17	303.7	307.78	307.97	307.32	307.59	307.27	306.49	306.36	304.05	306.73	309.98	306.52	308.61	304.05	306.51	306.13	305.83	306.36	305.81	308.56	304.97	306.28	304.57	305.55	307.25	304.76	305.2	309.25	306.51	307.9	303.5	303.86	306.95	309.07
294.19	295.09	293.84	295.17	293.93	295.77	293.58	292.62	295.21	293.65	293.56	293.66	294.22	294.77	294.88	294.82	293.91	293.71	295.43	292.98	293.54	296.22	294.93	293.57	293.67	294.31	295.05	293.12	293.8	295.3	296.07	296.34	294.59	295.33	289.8	293.92	293.09	295.01	298.92	292.55	294.65	292.63	295.05	294.08	293.34	294.59	295.12	294.63	294.83	293.1
298.88	301.99	302.58	304.88	304.93	302.41	303.33	301.66	303.63	304.12	303.24	303.9	303.82	305.73	303.26	306.31	304.3	303.58	302.25	303.22	303.55	303.66	305.22	302.57	303.22	304.56	304.43	302.52	306.83	302.17	302.46	300.46	305.3	305.56	302.93	304.75	305.98	305.65	305.04	303.57	304.06	305.74	304.66	304.68	302.14	304.55	303.13	302.66	301.68	303.73
321.58	319.37	319.31	322.58	319.9	318.73	317.76	318.31	319.49	318.48	319.69	321.64	321.41	316.56	318.64	321.27	319.18	317.59	318.84	321.45	318.63	321.5	321	319.23	315.78	320.22	319.89	318.12	318.87	318.64	319.51	318.17	319.08	317.33	319.19	319.94	320.76	321.17	318.82	321.53	319.12	317.17	320.24	319.69	319.81	320.13	320.3	317.02	319.17	318.13
303.76	304.43	302.34	303.39	300.6	303.66	304.5	301.53	303.02	302.47	302.98	303.06	302.41	303.82	304.18	304.21	305.09	303.47	303.04	306.41	306.25	303.91	302.78	304.7	305.53	303.22	304.13	302.87	301.23	303.44	304.52	303.76	303.55	302.81	301.28	303.89	303.55	306.59	303.19	300.83	304.3	304.95	304.99	305.08	305.63	303.1	302.96	301.04	304.53	303.86
305.73	307.38	303.15	307.21	304.63	305.61	306.67	306.17	307.4	305.23	307.91	310.31	309.11	302.36	304.39	307.83	306.97	304.74	304.54	308.84	310.47	306.98	305.64	305.31	307.33	305.51	305.58	306.34	305.49	305.78	305.23	304.85	307.69	306.24	306.05	305.45	305.23	306.1	305.38	305.78	304.01	305.8	306.87	304.59	305.34	306.11	305.19	305.96	304.8	304.78
301.57	303.23	302.72	300.69	302.59	301.94	302.21	302.84	304.83	304.95	304.05	301.95	302.44	302.87	305.68	303.82	302	302.83	305.22	303.91	300.54	303.1	301.16	302.71	302.02	304.4	301.34	302.72	302.59	304.04	302.94	300.41	299.82	303.08	303.31	304.21	303.9	302.25	302.89	304.63	302	304.48	305.2	302.59	302.13	300.88	304.09	302.26	303.71	303.24
295.16	294.07	294.03	294.5	297.49	296.41	294.26	293.68	293.27	295.18	293.52	292.28	293.67	295.9	295.51	293.96	295.54	294.25	295.04	294.52	295.09	292.95	294.4	296.18	295.8	294.42	292.87	296.18	293.97	293.49	296.91	295.49	292.6	292.83	295.39	293.88	294.79	294.63	291.8	294.62	295.08	294.52	294.46	295.36	296.22	296.12	296.07	292.94	293.17	294.79
303.4	302.23	301.4	303.44	304.71	301.08	303.71	303.78	300.18	303.87	304.09	301.98	302.84	305.71	304.57	304.13	299.23	301.33	303.7	302.92	302.25	301.32	305.26	302.55	303.06	304.75	302.83	302.43	302.66	304.73	303.12	300.62	301.73	303.58	301.38	303.73	302.81	307.24	301.81	301.75	301.76	303.83	301.2	304.46	303.06	303.58	301.04	301.55	304.45	303.44
311.37	309.42	309.54	313.08	309.85	311.45	310.73	309.55	312.87	310.1	309.15	311.36	312.34	313.27	310.92	309.03	311.48	309.98	311.5	311.82	311.39	309.44	311.98	308.94	312.49	311.33	310.98	310.24	312.48	312.39	311.74	308.64	310.5	311.17	309.85	312.13	312.88	311.24	308.41	310.63	311.18	310.64	311.23	311.46	313.34	312.32	313.67	312.04	309.52	311.25
306.82	304.06	305.39	303.35	306.14	303.78	305.5	304.89	305.64	306.49	305.46	304.54	303.14	305.5	303.85	305.64	305.42	305.67	302.34	305.45	305.71	304.86	305.91	306.83	304.42	304.44	304.58	308.23	307.72	305.22	304.35	306.99	305.55	304.05	303.63	304.17	305.2	304.3	305.48	303.86	306.3	302.14	306.68	303.03	305.59	306.15	305.45	306.08	304.04	305.7
303.7	304.37	305.45	305.78	303.36	306.63	307.2	302.83	306.4	305.74	306.24	304.5	305.34	306.8	304.25	306.53	303.47	304.76	305.67	307.85	306.13	305.09	305.49	308.68	306.57	306.01	305.47	306.53	305.33	306.87	304.26	305.94	303.34	304.73	305.88	306.98	303.48	306.18	305.58	305.78	306.25	304.47	305.76	305.11	306.56	305.47	307.76	306.16	308.21	303.55
294.84	295.17	297.76	298.38	294.62	295.76	293.63	293.43	294.91	297.26	295.26	296.5	292.08	295.95	292.52	295.61	297.15	294.14	295.53	295.52	294.86	297.93	294.13	293.73	293.68	294.74	295.5	295.81	295.17	295.17	296.2	292.22	290.16	292.56	295.59	296.06	294.26	293.82	296.33	297.63	294.09	291.16	293.83	296.6	292.91	294.7	294.01	295.28	293.1	294.52
315.71	315.05	317.57	313.65	312.87	314.38	315.26	316.17	315.41	312.68	313.79	315.01	314.75	313.09	316.86	316.31	315.99	315.06	313.83	312.7	315.46	314.09	314.58	314.42	313.55	315.57	314.35	315.66	316.95	317.47	316.29	318.37	313.81	318.03	315.97	315.27	316.45	315.02	312.45	315.03	315.33	316.47	315.9	314.88	315.74	317.9	317.11	315.36	316.65	313.54
306.4	304.62	307.06	305.37	304.45	308.18	303.92	305.9	305.28	306.26	306	306.38	310.44	304.23	305.4	306.93	306.3	307.04	307.35	304.49	306.72	305.11	305.74	308.09	305.78	306.43	307.27	305.83	306.72	304.56	303.59	306.85	304.37	306.32	303.99	304.84	309.21	305.21	304.76	307.3	304.96	306.23	304.56	305.71	305.29	306.36	306.93	307.36	308.81	305.43
297.11	298.09	296.82	295.4	296.79	296.8	295.14	296.39	299.75	298.56	297.7	298.8	296.87	296.6	296.37	298.43	295.08	295.56	296.51	297.23	297.69	298.09	298.82	296.3	299.02	297.65	298.11	296.96	297.18	296.5	296.7	297.05	297.92	300.58	298.5	298.06	294.36	297.6	296.96	294.06	294.07	299.75	299.39	294.97	296.59	295.05	296.14	295.46	297.17	296.44
318.07	316.79	317.9	317.14	317.74	317.18	317.78	316.03	320.36	319.97	317.04	317.41	318.37	317.16	319	316.38	315.16	317.9	316.66	315.8	315.79	314.72	317.95	318.41	318.62	315.69	318.52	318.62	317.28	316.5	316.88	319.58	317.44	317.97	317.89	316.98	316.53	318.37	316.29	317.41	320.02	317.45	316.75	315.03	317.95	317.17	316.47	317.15	318.18	320.1
301.26	301.74	303.76	302.27	300.6	304.82	302.36	302.29	301.45	303.08	304.56	302.91	304.59	302.35	302.24	301.4	303.47	298.72	302.4	303.27	300.9	301.56	301.17	299.62	302.46	301.76	300.22	302.56	303.36	299.65	302.77	303.38	303.54	301.76	301.76	303.23	303.15	304.18	300.14	305.93	302.79	303.12	303.54	301.84	303.5	304.22	300.79	300.48	299.57	302.73
301.25	301.34	299.78	298.16	298.67	299.07	300.64	301.22	298.8	301.69	298.69	297.14	302.26	299.62	301.14	299.05	300.3	299.99	298	298.99	300.1	299.44	300.93	300.82	301.54	302.23	299.31	301.93	300.92	298.06	300.43	301.09	300.74	298.27	300.81	302.71	299.38	300.51	301.7	301.43	300.29	300.37	300.42	299.08	302.74	301.36	301	298.32	299.1	300.56
317.26	320.64	319.58	317.74	319.71	317.89	321	319.92	319.52	318.71	320.26	319.45	317.81	316.67	319.82	318.41	318.45	320.86	321.11	319.7	318.46	319.7	318.19	318.44	317.92	321.03	319.65	317.53	320.93	317.53	319.26	315.25	320.01	315.38	316.96	318.72	317.41	319.86	318.67	317.03	318.18	319.12	316.47	317.72	318.96	317.98	318.18	318.69	318.82	318.61
312.25	314.89	312.83	314.51	312.71	312.73	312.92	311.3	314.43	314.6	311.46	314.17	314.88	312.3	316.17	312.5	315.46	312.87	313.6	313.31	312.03	313.47	315.51	312.57	314.32	312.49	315.59	312.27	314.23	313.92	311.99	314.5	314.11	312.54	313.68	313.55	314.06	315.43	314.75	313.19	312.63	311.89	313.75	312.97	314.22	312.34	314.02	313.56	315.62	314.71
313.99	315.08	314.92	313.49	312.63	314.31	313.48	312.98	314.59	313.63	311.62	314.96	312.65	315	313.2	311.56	311.41	311.2	312.03	313.66	317.09	311.61	316.05	314.85	316.17	314.85	313.37	315.92	309.71	311.53	312.56	314.76	312.26	314.21	314.13	310.4	312.74	313.99	312.58	314.3	315.41	314.4	314.88	316.15	314.36	317.8	313.82	313.3	314.88	311.98
311.7	310.17	311.56	308.31	309.92	309.34	310.5	308.88	307.17	305.39	308.45	308.88	309.29	310.15	310.65	309.41	309.47	308.01	311.18	309.05	309.15	308.31	307.48	307.76	309.72	309.26	309.7	309.31	308.89	309.34	307.53	307.44	309.15	308.12	309.06	309.14	309.27	309.22	308.44	305.45	306.7	307.43	307.31	308.34	309.32	309.48	310.32	308.84	308.58	305.65
327.12	327.96	325.93	328.96	324.67	327.29	324.94	323.33	329.01	327.37	326.61	328.11	327.52	325.18	327.29	328.49	329.28	328.35	326.32	327.6	329.29	327.64	327.57	326.09	327.69	329.05	328.09	328.32	329.33	329.32	328.17	325.99	329.95	328.06	328.67	329.84	326.7	329.69	329.03	328.63	330.08	327.03	329.62	330.89	327.48	327.07	327.85	328.63	324.79	328.47
308.26	305.93	310.15	309.26	310.36	307.76	305.29	308.16	309.7	309.85	309.32	306.93	307.15	309.36	309.4	307.05	309.39	310.29	309.07	311.05	310.69	307.88	310.16	308.23	309.77	306.89	308.91	308.22	310.6	307.67	309.13	308.26	309.6	309.13	308.77	308.28	309.29	309.55	307.51	309.33	307.78	307.61	308.51	307.94	308.5	307.36	309.23	308.22	308.14	308.84
294.94	291.06	293.83	294.47	291.71	292.23	293.89	295.04	293.88	294.55	294.81	295.45	294.51	294.89	295.27	294.59	294.76	292.02	294.86	293.25	296.63	293.63	294.69	292.08	297.93	295.62	294.21	294.38	294.87	293.65	291.57	294.96	294.1	295.3	296.48	291.85	294.03	294.18	295.31	295.06	294.48	294.48	293.22	293.06	295.14	295.22	294.22	295.19	292.24	291.61
310.56	312.15	310.23	309.64	314.38	314.01	311.47	310.14	311.36	311.67	312.21	313.37	313.87	312.66	313.86	312	314.39	311.52	312.03	309.84	313.41	312.1	313.33	313.85	311.84	312.52	312.9	313.27	312.32	316.16	315.2	314.9	313.26	314.68	312.48	312.35	309.94	312.61	311.61	311	311.13	312.82	314.03	310.48	311.6	312.11	311.48	310.35	312.48	314.42
319.45	318.61	317	318	319.48	320.24	321.01	320.12	318.09	321.92	318.73	318.97	318.46	318.04	321.26	322.12	320.68	318.02	320.07	319.92	319.9	316.91	319.32	318.79	321.19	318.34	322.55	319.5	319.24	318.98	320.3	319.42	320.33	320.37	319.67	317.94	319.14	322.28	319.32	320.24	321.77	318.12	319.05	320.41	317.34	320.08	319.17	320.31	320.12	319.52
306.81	304.72	305.22	304.93	307.42	306.91	304.57	307.28	306.52	308.54	306.17	305.26	303.61	304.25	304.46	307.14	306.82	306.2	304.96	305.43	308.05	305.71	307.33	306.82	307.47	305.33	306.71	305	306.97	304.5	304.29	306.43	305.79	308.72	307.26	306.99	303.68	303.61	306.95	307.96	306.13	305.75	306.8	306.54	307.06	305.89	308.33	307.22	306.54	305.39
324.76	324.24	326.24	324.6	324.75	326.31	326.4	323.7	324.71	323.69	327.86	327.2	325.53	323.45	324.79	326.87	324.84	322.7	324.76	324.2	326.2	322.28	326.91	326.36	323.44	325.47	322.62	323.7	324.09	323.04	323.12	324.2	324.11	324.92	321.27	319.38	325.44	326.19	325.49	323.95	324.2	326.47	325	323.09	324.16	326.23	325.63	324.05	326.13	323.49
313.77	312.87	312.35	313.71	312.19	312.28	315.6	314.51	313.34	310.98	313.16	310.05	313.18	310.69	313.98	314.65	311.3	312.89	312.2	314.06	313.37	311.35	315.27	312.2	312.24	314.54	313.21	313.5	309.34	310.32	311.93	315.03	314.55	312.37	314.3	311.08	314.4	313.13	313.36	311.19	311.39	314.1	311.94	312.42	314.74	313.8	311.52	312.73	314.57	314.16
319.81	320.47	318.59	318.55	319.27	320.26	320.07	321.07	317.02	321.05	318.9	319.26	320.46	319.56	318.65	319.12	319.43	319.92	318.65	322.02	320.24	319.18	319.25	321.55	317.17	322.57	320.75	319.31	320.22	321.03	319.82	321.48	318.6	319.15	319.35	316.53	318.39	318.32	319.66	317.3	319.52	317.99	318.65	318.46	319.5	320.35	321.87	319.96	319.93	320.39
306.42	307.77	309.65	306.32	307.19	309.62	307.22	306.95	308.54	305.78	309.48	307.86	305.78	309.31	306.83	308	304.69	309.21	308.33	310.65	306.65	305.11	308.07	308.28	306.95	308.78	303.3	308.25	307.4	306.02	307.97	309.44	306.38	308.92	308.78	307.79	309.87	305.06	309.69	308.33	308.28	309.46	308	306.79	303.95	308.22	307.4	305.86	306.79	306.48
313.06	314	312.33	316.49	313.54	314.93	316.93	313.36	315.36	313.13	312.7	316.14	311.03	316.34	314.84	312.85	315.03	315.57	316.19	315.59	315.39	315.48	314.78	313.41	313.74	312.89	314.79	313.16	313.72	313.27	313.12	315.86	314.56	314.88	315.14	314.34	317.44	315.88	313.57	315.78	316.82	314.46	313.43	315.03	314.66	314.93	313.13	314.68	310.7	312.33
301.9	303.59	305.25	305.48	304.43	305.08	303.66	305.14	305.49	302.1	304.92	303.69	300.82	303.91	304.17	303.59	304.58	304.07	304.21	299.5	302.35	301.72	303.3	300.86	304.25	301.93	303.81	302.48	303.88	300.99	302.46	302.22	302.3	305.04	304.3	303.58	302.31	304.28	301.4	304.96	304.4	303.2	302.8	301.18	302.21	304.06	304.54	302.38	304.76	306.77
310.59	310.72	309.78	311.72	312.04	311.13	311.93	309.87	310.12	310.06	307.85	310.55	309.31	308.79	308.24	308.98	310.09	310.3	309.31	312.71	308.84	309.86	312	310.03	310.66	309.16	311.79	312.02	309.48	309.88	310.37	311.18	310.97	310.47	308.56	309.72	309.51	312.65	311.13	309.95	308.96	311.3	310.49	309.46	309.74	309.67	310.78	311.87	308.69	310.83
312.83	308.7	310.39	312.49	310.9	310.81	311.15	311.77	311.65	311.76	310.39	312.51	309.47	308.04	308.8	312.15	310.21	310.82	308.9	310.24	313.05	310.53	310.91	311.06	310.72	309.85	311.15	311.44	311.11	310.83	310.27	310.12	310.14	311.44	310.58	310.93	310.91	309.74	310.07	310.58	313.43	306.98	311.86	310.69	311.99	310.38	312	312.82	309.53	313.54
308.91	309.51	308.66	308.58	309.42	308.78	307.25	308.86	308.43	310.06	309.3	311.07	311.03	310.57	308.51	305.2	308.37	309.83	306.48	309.99	307.93	308.86	310.27	306.35	309.53	310.06	310.85	310.41	307.53	309.48	308.75	307.65	306.91	310.55	309.11	308.35	310.46	309.35	308.58	308.09	308.17	309.97	310.6	309.12	309.99	308.48	308.62	306.79	308	308.27
301.33	299.99	301.94	303.49	303.52	300.95	300.42	302.59	299.67	299.24	300.29	301.37	300.63	302.78	300.55	298.38	299.01	302.43	302.82	300.63	300.64	302.24	301.49	303.79	301.54	297.76	301.33	300.51	303.07	301.47	301.51	300.5	303.92	300.62	302.17	301.08	302.76	301.61	298.31	299.99	300.82	302.02	301.51	299.6	299.8	301.06	299.57	300.35	303.65	300.23
307.53	306.89	303.45	305.98	306.92	305.26	307.34	309.41	305.18	306.14	306.87	306.47	307.75	305.6	308.17	308.1	307.4	306.09	306.28	306.82	306.04	307.93	306.5	305.51	308.27	306.34	307.51	306.48	305.03	309.35	307.24	308.59	305.51	307.38	308.47	305.87	306.63	306.2	304.18	305.08	306.76	306.85	309.04	304	308.1	308.41	307.83	306.2	305.94	303.87
326.42	325.57	329.1	328.69	328.59	327.48	326.7	326.84	329.11	328.73	327.89	326.8	327	327.98	326.69	326.94	326.01	327.64	327.3	328.06	329.07	328.17	327.67	327.85	327.14	329.26	326.48	326.8	327.75	325.61	327.45	326.78	329.31	324.22	328.49	324.13	327.24	327.34	330.19	327.42	329.51	327.97	330.14	326.09	326.76	328.2	329.48	326.59	326.59	328.24
312.08	315.9	315.12	316.66	314.3	314.99	314.97	316.27	314.59	314.48	311.59	314.17	312.95	312.18	313.11	312.6	312.43	310.98	313.23	316.28	313.9	313.96	313.86	314.23	312.88	311.48	314.62	314.39	312.34	312.63	311.76	315.09	314.84	315.01	313.23	312.5	311.08	313.2	314.96	315.32	314.38	312.97	312.91	312.82	313.21	312.6	311.78	312.91	315.38	315.04
313.33	311.85	312.31	315.97	313.99	313.99	313.98	313.3	314.43	312.36	314.51	311.99	313.34	313.87	316.19	312.81	313.63	314.38	313.35	312.98	313.69	317.38	314.16	316.2	314.92	312.21	315.92	311.1	314.67	315.01	314.13	311.26	312.79	312.56	314.87	313.55	313.74	310.64	313.95	311.26	312.59	311.86	312.11	313.15	312.62	310.54	313.77	312.64	313.89	312.74
318.61	319.59	319.86	318.06	318.28	320.88	320.36	319.59	319.22	317.36	318.73	318.81	319.57	319.59	319.04	320.56	318.55	320.73	317.96	318.75	318.55	319.12	320.76	318.89	319.13	318.84	320.7	321.2	320.05	319.32	318.44	320.08	320.16	318.98	320.19	320.91	318.44	319.18	318.5	319.71	319.45	322.32	318.71	318.34	316.58	319.37	321.67	319.47	318.44	320.52
302.33	299.76	302.19	299.18	298.21	302.27	301	301.47	299.07	299.72	303.17	302.59	299.42	303.4	300.45	300.72	300.84	303.02	303.65	300.9	302.25	298.39	300.47	302.11	302.97	300.91	300.98	299.37	301.03	299.22	300.77	302.6	301.2	301.93	300.53	301.12	302.28	298.75	302.25	302.17	299.72	302.21	301.09	302.68	300.55	301.92	302.5	301.82	300.66	299.7
306.27	306.73	305.71	306.03	304.57	306.52	305.5	305.19	306.28	305.11	307.78	306.11	305.68	306.67	305.84	305.85	306.35	307.34	306.07	305.79	305.99	305.39	306.08	304.61	305.81	303.9	306.8	307.12	306.84	305.19	307.85	304.79	306.38	305.5	306.12	306.09	307.72	304.87	306.28	305.55	306.49	304.89	307.4	306.09	306.1	303.91	308.49	308.33	303.59	304.66
316.06	313.26	314.51	317.26	314.32	315.7	313.45	314.76	312.68	311.01	315.75	314.94	314.47	314.74	314.61	315.15	315.58	314.14	314.94	315.67	316.11	315.85	315.31	314.63	316.86	314.89	315.86	316.89	312.53	311.58	316.04	316.73	311.97	315.2	316.35	315.88	315.79	312.12	314.54	315.49	315.45	314.41	318.92	316.92	312.85	313.15	316.8	315.4	313.69	313.48
304.87	302.25	303.9	302.56	308.74	305.58	304.22	301.78	306.32	301.97	302.06	301.98	302.86	303.62	301.82	302.73	305.81	304.69	304.85	306.26	306.96	302.87	305.44	305	304.3	304.92	305.66	304.33	304.8	304.28	305.14	305.74	305.33	304.55	303.92	305.35	305.3	303.23	300.85	302.39	303.1	304.54	305.56	302.82	302.71	301.65	302.51	305.02	306.11	302.9
315.75	311.99	313.84	314.64	313.02	312.1	310.78	312.3	315.22	313.49	313.97	314.25	311.45	313.06	312.57	314.4	315.32	310.02	312.29	311.69	309.75	312	314.27	314.11	311.16	311.63	312.16	311.38	313.3	313.63	312.9	312.35	312.72	310.56	313.9	313.21	313.59	313.05	315.25	312.5	313.53	313.54	312.48	311.48	311.35	313.34	312.83	312.19	312.9	315.16
315.55	314.94	316.31	315.19	314.95	314.47	312.83	313.65	317.25	314.55	315.53	316.14	315.31	316.79	316.97	315.5	315.28	312.45	313.48	316.4	314.1	314.54	313.32	313.82	314.85	315.63	316.01	315.51	313.47	315.61	312.92	315.39	312.76	311.25	313.95	313	313.37	314.07	314.39	316.95	312.64	316.78	312.41	314.07	314.47	311.88	314.43	314.3	314.11	315.91
293.14	293.89	295.91	295.13	297.49	292.73	292.85	294.15	294.09	296.42	293.76	294.44	295.3	297.22	293.4	293.96	295.93	296.27	294.97	295.59	295.95	292.92	294.79	295.43	295.89	295.06	292.19	293.84	295.61	296.56	293.48	295.71	293.27	295.62	294.98	296.27	294.42	294.32	295.85	293.14	294.67	295.58	296.12	296.32	294.51	295.78	296.53	295.46	297.86	293.77
315.29	315.99	313.81	313.8	314.54	314.51	316.77	313.25	315.31	313.45	312.51	313.14	313.38	311.92	314.81	313.29	311.46	312.27	314.36	314.91	313.73	315.86	310.98	314.04	312.69	316.17	314.92	315.65	312.32	315.23	317.24	313.24	312.21	314.54	313.45	314.02	315.27	315.05	313.45	313.85	312.49	311.66	312.75	316.4	314.21	315.31	313.52	314.97	314.6	314.92
314.41	313.83	317.21	315.68	314.47	317.41	316.69	315.86	315.88	314.02	312.79	314.16	316.65	314.09	314.3	318.17	314.08	315.51	315.06	314.79	313.57	314.48	317.62	311.39	315.06	316.17	314.95	314.99	314.93	316.93	314.51	315.59	318.69	316.65	316.09	316.56	314.86	313.84	315.93	313.32	311.24	316	315.48	316.31	314.91	314.14	314.37	312.51	312.14	314.91
316.18	314.94	315.27	314.09	312.8	312.39	315.33	314.3	311.37	313.89	315.06	314.3	314.8	309.5	311.37	313.47	310.7	315.98	315.24	314.7	314.09	313.43	313.76	312.72	314.45	310.31	312.87	311.82	311.22	312.96	313.82	311.39	312.82	315.82	313.41	310.52	315.74	309.68	311.35	313.35	313.69	315.07	312.34	311.8	313.53	313.07	312.11	312.96	315.75	311.39
314.92	313.62	313.52	314.28	315.51	316.25	310.74	314.48	313.67	315.97	315.31	313.44	314.05	317.49	313.06	311.59	314.08	312.95	316.21	314.6	315	316.33	315.6	315.07	313.94	314.73	315.22	316.87	314.07	317.1	313.01	314.13	313.9	313.18	311.78	314.21	315.69	315.02	313.83	313.78	313.21	313.52	313.83	316.09	311.12	314.51	315.41	315.19	314.74	311.51
317.49	316.36	313.9	314.27	314.51	316.68	314.67	317.88	316	314.35	312.37	316.53	315.21	313.8	314.66	314.86	315.52	316.11	314.75	312.83	315.72	313.3	315.53	315.25	315.84	314.32	313.94	315.64	315.68	314.92	313.53	315.22	316.32	315.48	313.6	315.27	315.04	315.74	316.6	312.67	317.56	314.76	312.37	313.13	313.8	314.9	314.31	313.46	314.1	315.87
302.72	303.21	304.07	303.43	304.44	302.23	303.13	302.13	301.27	304.4	302.4	304.1	302.7	305.71	300.69	301.39	304.52	301.55	303	304.85	305.39	305.04	303.91	300.94	303.11	303.28	302.49	302.9	303.71	303.62	302.8	304.94	304.99	304.91	303.78	301.07	304.61	300.98	301.39	303.22	303.13	303.58	300.54	302.64	301.71	303.91	304.53	303.44	300.83	305.16
313.76	312.52	309.46	312.27	311.33	311.61	312	312.49	314.97	310.16	312.6	313.03	312.47	311.83	313.33	313.84	312.42	313.78	311.34	310.72	311.6	312.38	313.46	312.45	311.96	310.83	313.4	313.77	311.62	311.75	312.36	311.94	313.27	311.67	312.5	309.8	311.29	311.29	312.75	311.73	312.22	310.83	312.74	311.92	313.08	310.88	311.13	311.07	309.67	311.32
302.23	300.64	300.89	301.73	300.53	300.37	300.65	301.28	301.93	301.27	300.61	299.08	300.15	299.82	300.41	300.2	302.47	300.34	304.21	302.1	298.45	298.98	300.4	303.05	301.99	301.61	300.01	299.63	301.58	299.57	301.26	300.93	300.77	300.55	298.24	300.72	302.2	299.8	301.95	301.67	301.59	300.62	300.76	299.56	301.41	299.76	302.07	301.59	299.02	301.16
313.86	315.16	312.78	312.85	316.26	314.66	316.1	317.82	314.59	313.61	315.63	314.81	315.59	317.91	314.04	313.95	313.22	312.14	314.7	313.78	315.59	314.65	313.86	313.95	313.8	313.99	314.37	315.07	317.45	314.45	315.53	314.49	316.78	314.43	314.58	314.94	316.62	313.89	315.1	316.9	314.95	316.01	317.75	317.81	316.59	313.89	316.74	313.01	313.84	313.57
316.04	312.52	315.08	316.5	315.23	317.7	316.61	314.49	315.68	313.94	316.49	315.27	316.28	314.49	317.34	311.66	317.01	315.9	317.17	315.03	316.35	317.09	315.74	315.24	315.62	316.87	315.37	316.27	315.63	315.73	312.67	317.5	316.64	315.63	314.84	315.6	314.07	314.48	315.83	316.52	317.92	312.78	315.62	316.05	316.77	316.96	315.61	313.96	314.73	316.88
314.33	314	315.87	313.79	316.54	317.07	315.79	315.16	313.66	312.93	316.54	317.13	313.19	313.36	312.15	313.86	314.65	313.96	313.15	313.35	316.86	312.36	315.41	315.97	316.69	316	314.46	315.33	313.7	315.19	316.31	317.33	313.57	315.93	310.97	314.14	314.85	315.79	313.79	315.73	316.35	315.59	316.33	315.31	316.63	315.51	314.34	312.76	312.96	316.69
308.38	305.49	306.74	308.73	309.68	308.43	310.65	311.08	310.01	307.35	307.89	308.15	309.35	306.91	308.36	308.56	311.54	306.03	307.97	310.99	307.32	304.74	307.62	307.56	307.8	311.96	306.69	305.9	309.06	307.9	311.57	307.75	306.68	310.58	307.63	308.29	309.93	306.49	308.95	306.99	307.43	307.55	310.13	311.16	310.99	309.12	307.08	310.01	312.32	305.69
318.53	315.97	316.17	316.35	318.33	315.21	319.25	319.28	317.39	318.15	316.34	319.62	317.56	319.02	315.91	317.48	319.62	316.92	316.23	315.04	318.06	320.14	315.78	317.05	317.78	315.6	317.56	319	314.94	315.8	315.73	317.58	316.3	318.2	316.52	319.24	319	317.25	316.51	316.48	315.34	315.79	316.01	319.06	316.16	316.54	317.95	317.45	318.14	317.58
322.48	324.03	324.88	325.16	326.77	325.75	327.64	325.8	329.17	324.43	324.01	323.27	325.63	325.43	326.7	326.08	323.81	324.92	325.69	325.25	324.33	322.44	322.95	327.42	325.18	327.04	325.66	323.9	324.61	325.01	325.35	324.43	327.99	326.21	326.71	324.24	325.36	326.02	325.71	324.21	326.65	325.43	326.33	327.67	328.02	326.18	326.41	325.43	325.72	325.41
311.31	309.08	310.45	311.73	307.69	310.96	309.88	308.21	309.79	308.18	307.94	307.98	309.99	307.12	310.66	308.87	309.36	310.78	309.14	309.04	310.48	307.74	309.48	307.56	311.33	308.39	308.85	308.74	309.9	307.55	310.65	309.76	308.22	310.04	308.21	310.14	308.07	310.36	310.01	307.76	309.14	312.3	309.44	308.03	309.92	311.01	308.62	307.48	309.02	308.63
307.47	305.2	304.82	307.7	305.29	304.61	304	304.15	306.86	304.4	304.48	302.88	305.99	304.78	305.21	303.16	308.04	302.84	303.52	303.63	307.03	304.53	305.66	301.18	304.75	303.61	305.62	307.09	304.06	304.95	304.45	304.8	305.76	306	304.17	304.15	301.77	303.52	305.62	305.07	303.34	303.05	304.67	304.14	304.77	306.18	303.87	303.89	306.49	305.21
309.44	310.37	308.9	309.38	310.77	311.15	310.1	311.54	310.3	312.42	310.73	309.63	311.88	311.17	310.05	310.27	309.95	309.29	308.76	311.09	310.34	309.8	309.81	309.1	309.41	309.32	310.72	310.06	311.55	310.91	309.92	311.9	309.16	309.72	308.69	307.24	308.53	309.78	309.29	309.25	309.57	309.77	311.58	313.09	312.19	308.91	309.12	310.49	310.87	311.77
312.22	314.09	312.41	312.03	313.08	312.6	314.73	311.56	313.95	313.87	316.21	312.5	314.96	314.95	313.43	313.62	310.65	311.79	313.05	314.79	314.54	313.8	312.44	314.25	311.61	311.46	313.24	313.53	311.11	313.74	313.81	315.32	313.29	313.27	314	312.62	313.86	313.95	314.42	312.41	315.04	311.5	315.64	313.49	313.5	312.38	313.58	313.45	313.82	311.23
305.41	304.32	305.17	303.98	305.19	302.4	304.7	304.95	306.46	307.77	303.33	305.46	306.92	302.43	307.04	306.14	303.81	301.56	306.56	306.89	304.73	305.05	304.58	306.19	306.67	303.52	303.89	302.87	304.05	304.41	306.36	302.05	304.86	303.59	303.52	305.84	304.52	305.06	304.51	308.07	305.99	301.83	304.47	304.02	302.31	305.58	303.72	304.39	307.11	304.15
327.55	327.36	328.9	328.25	328.2	330.4	327.97	327.37	328.01	327.12	328.72	328.87	329.9	328.81	327.74	328.75	330.24	330.86	327.66	327.78	329.02	328.75	329.6	329.18	328.75	327.22	328.64	327.9	327.2	329.61	330.45	328.8	329.88	328.55	328.1	328.12	329.09	326.84	328.37	327.65	329.61	327.04	330.7	327.96	330.34	329.99	326.2	330.41	329.32	327.66
292.83	293.84	292.41	294.72	296.22	295	291.66	292.33	294.22	293.09	293.47	293.26	293.85	293.83	292.31	295.16	292.3	294.9	294.2	292.22	294.65	291.66	293.46	294.49	292.81	293.56	292.67	293.77	295.16	292.36	292.66	293.7	290.83	294.62	294.44	294.73	296.88	296.55	294.33	292.78	297.99	295.79	296.17	295.74	293.32	295.31	293.2	295.12	294.74	293.07
302.63	302.31	302.45	301.24	301.81	302.62	303.1	301.73	303.59	303.57	301.94	302.63	303.37	303.38	300.83	305.76	303.73	303.68	302.99	302.25	303.21	303.51	302.97	301.84	300.06	303.63	300.49	303.81	303.08	304.16	300.28	303.52	301.09	301.15	301.17	303.54	302.09	302.08	302.75	300.49	303.19	303.27	301.87	299.41	302.36	299.52	302.12	303.85	301.75	303.61
301.9	302.45	301.11	300.66	304.15	303.16	303.54	301.34	302.64	303.25	304.69	304.92	302.92	302.99	300.91	303.96	300.94	302.37	306.4	303.18	301.7	302.61	301.81	305.36	302.18	301.19	300.81	300.85	300.48	300.58	304.09	300.63	302.64	301.99	303.07	304.12	303.26	302.95	302.08	302.02	304.05	302.35	303.46	300.98	302.89	305.47	303	301.63	302.14	303.82
302.88	302.14	303.85	304.2	303.05	302.78	300.42	305.66	302.03	302.96	302.56	302.55	303.02	301.04	301.94	302.77	302.01	302.31	304.69	303.75	302.89	304.84	304.82	304.49	305.2	304.43	300.85	303.18	304.74	302.81	303.26	300.27	302.73	299.98	299.41	303.5	303.35	303	304.72	303.22	302.75	301.71	302.3	302.6	305.4	304.03	302.41	299.8	303.87	304.83
305.32	306.81	305.48	307.81	305.48	307.19	305.47	306.64	305.43	305.81	305.19	304.59	306.53	306.05	305.38	304.78	305.18	305.66	304.23	305.12	306.16	306.34	303.65	303.83	303.25	304.57	304.09	305.59	305.88	305.31	305.44	306.3	306.38	301.97	305.77	303.51	305.16	303.68	304.72	305.54	306.29	306.57	306.45	305.34	304.98	305.72	303.06	306.38	305.28	303.06
311.66	313.35	313.88	311.95	313.91	314.88	314.45	314.62	314.22	313.06	313.53	312.62	313.33	314.09	312.34	315.34	313.24	314.16	314.54	317.13	311.9	314.21	314.51	312.88	313.61	313.54	313.94	314.55	312.03	313.17	313.02	312.18	315.52	312.82	315.46	314.86	315.35	313.53	314.78	313.58	315.56	313.08	310.94	314.45	315.67	313.76	313.05	315.56	313.56	314.42
327.85	326.55	327.51	329.75	327.17	329.06	326.94	325.48	329.6	327.53	327.86	327.46	330	328.79	326.82	327.07	328.98	328.5	327.54	328.44	326.83	327.68	327.24	327.68	327.93	329.87	325.49	330.41	325.82	329.19	328.31	328.74	327.78	327.42	327.78	328.03	327.2	326.49	326.83	328.29	325.85	328.57	327.68	328.45	327.15	327.39	327.62	326.07	327.56	329.87
300.78	301.25	300.81	299.47	299.97	302.39	300.33	302.67	302.86	304.24	302.49	303.18	301.59	302.62	301.14	301.56	300.12	301.9	302.97	302.48	302.47	303.45	303.29	301.19	300.99	302.01	300.02	300.66	302.55	301.97	299.56	301.39	299.94	301.75	300.62	300.38	300	298.7	301.71	301.77	302.97	298.76	300.26	301.15	301.58	301.41	302.8	301.87	302.61	298.83
318.43	317.57	318.29	319.98	316.67	318.78	320.33	319.15	319.22	321	321.1	317.82	319.95	318.2	320.41	317.24	320.17	314.84	318.62	318.12	319.12	319.62	320.36	322.27	318.68	319.6	319.8	317.69	318.01	319.52	320.7	320.98	319.2	316.69	317	320.99	320.58	318.25	318.17	320.6	318.74	317.84	319.47	318.52	316.56	317.08	318.91	319.04	318.83	318.17
312.73	313.12	314.46	312.74	315.2	313.27	314.55	312.69	314.22	316.17	312.42	315.3	313.47	314.61	316.63	314.16	314.79	314.83	313.42	315.51	313.39	312.5	310.8	315.68	315.45	312.37	313.13	314.25	314.37	315.13	315.81	313.89	316.45	317.31	312.37	317.05	312.55	314.2	311.54	312.11	314.55	310.07	313.62	313.97	315.23	313.6	315.87	315.75	314.4	312.71
307.68	306.19	307.57	303.82	308.31	305.32	307.4	305.18	305.03	305.91	305.06	307.33	303.9	306.66	307.5	305.08	306.23	307.62	310.06	304.89	305.66	308.33	305.9	308.08	304.18	306.9	306.12	308.9	308.11	308	304.92	306.77	305.82	307.26	305.49	307.84	308.4	306.18	304.56	306.52	308.21	308.02	308.54	305.54	306.76	306.3	305.55	308.34	308.81	308.2
315.21	311.86	311.08	314.76	313.56	313.91	312.85	313.09	310.67	311.55	314.28	313.46	313.77	311.11	312.72	314.49	313.28	311.08	310.74	312.86	313.36	313.78	311.15	312.36	312.48	313.33	312.6	313.81	314.53	313.06	310.62	311.67	313.88	314.74	314.33	315.26	312.11	312.84	313.17	314.72	313.17	310.69	314.75	312.34	310.9	314.52	314.11	311.3	314.16	316.68
305.6	304.11	302.45	302.09	302.69	303.65	302.1	302.18	303.21	304.45	303.94	303.09	302.22	304.08	302.24	302.17	301.42	304.29	304.15	305.3	300.83	302.63	302.63	300.8	300.01	302.84	302.56	301.76	304.18	300.43	304.87	303.1	302.83	304.2	299.5	303.89	301.31	303.29	305.79	303.03	303.45	302.33	304.68	301.9	302.45	301.52	301.71	301.37	300.39	302.43
313.71	312.63	313.96	314.63	314.85	314.65	316.42	315.94	314.28	313.17	317.7	314.49	313.56	315.44	314.05	311.12	314.49	313.82	312.62	316.47	314.57	312.76	316.13	311.7	315.55	314.45	314.79	314.43	312.65	315.41	312.3	314.95	312.77	316.13	312.44	313.42	314.68	314.59	314.7	314.69	313.77	316.72	309.96	310.87	315.23	314.63	314.05	316.33	316.17	315.49
314.35	310.56	310.84	314.53	313.62	312.89	314.88	314.84	313.44	316.11	310.51	313.41	312.86	314.95	313.58	314.5	312.6	312.46	313.55	310.52	313.06	314.39	311.84	313.65	314.06	312.4	311.63	313.39	313.05	311.78	312.79	313.63	312.73	313.04	313.54	312.47	312.29	314.64	311.73	314.72	315.5	313.22	313.43	312.64	313.12	313.66	313.78	313.08	312.87	313.79
318.58	320.09	320.68	319.01	319.43	315.25	319.33	319.42	317.08	315.66	317.14	315.91	317.27	316.94	318.59	319.63	317.25	316.82	319.89	316.64	319	318.78	317.77	317.38	317.06	316.7	317.72	319.46	319.54	318.31	316.63	318.33	323.05	317.97	317.8	320.54	317.29	319.75	316.9	317.23	316.94	320.57	316.71	317.39	319.48	315.96	318.19	319.94	319.06	316.6
318.75	318.11	317.94	317.96	317.85	315.6	316.4	316.86	315.89	318.44	316.66	318.29	316.91	317.58	317.18	315.77	318.43	316.11	317.26	316.27	316.45	316.45	319.1	319.25	318.52	319.36	316.14	316.19	317.9	316.71	318.28	318.59	316.87	317.77	316.59	318.46	317.46	318.74	319.69	317.34	319.38	315.19	316.13	319.39	319.3	317.74	314.5	316.17	316.97	316.59
316.7	318.69	315.17	316.09	314.74	314.91	315.83	317.53	318.45	316.08	318.37	317.04	316.33	315.51	318.27	316.68	317.33	316.88	315.94	318.78	315.2	314.79	316.57	317.49	316.66	316.86	316.07	317.75	312.43	316.49	317.17	316.54	317.69	316.98	316.44	312.95	316.77	316.14	313.62	315.42	317.48	315.61	316.05	315.49	316.52	315.79	315.87	316.09	314.76	314.48
295.25	295.25	297.32	296.33	293.05	293.86	298.38	298.19	294.38	292.62	295.82	293.42	295.86	295.38	295.36	294.55	296.55	295.67	295.61	292.34	294.4	296.29	294.05	293.42	294.93	296.44	297.18	293.85	295.12	297.4	293.53	293.8	293.1	293.96	295.49	295.23	295.19	293.31	294.59	294.57	295.38	297.2	296.68	294.49	293.14	295.4	292.16	295	293.51	293.17
314.96	314.65	317.51	313.04	316.78	315.46	315.39	316.57	317.41	317.77	316.77	315.36	314.69	314.72	317	317.85	314.85	317.24	319.54	315.93	318.5	313.42	316.57	317.76	315.1	315.46	313.02	316.58	316.57	317.55	316.58	313.97	315.22	314.94	317.38	315.17	315.37	315.58	315.88	317.45	317.14	314.08	315.79	316.43	313.92	316.58	316.89	315.33	315.19	316.67
311.3	312.36	311.96	314.58	313.84	313.32	310.79	312.78	312.36	314.58	312.12	315.25	313.08	313.51	312.7	312.63	315.16	312.94	313.04	313.59	312.96	312.7	314.01	314.98	311.68	311.99	313	313.56	310.52	312.54	314.44	313.3	313.31	313.42	310.37	314.23	311.49	313.25	315.2	311.85	313.99	313.91	312.39	312.09	314.44	313.73	314.58	312.68	312.44	312.14
304.03	306.44	305.2	305.42	303.82	305.27	307.23	305.81	307.49	306.84	305.91	306.55	308.8	304.83	305.91	305.97	307.34	306.76	306.45	306.29	309.24	306.21	306.36	305.48	307.15	305.65	304.45	304.86	305.7	307.58	305.14	303.9	304.78	306.28	308.49	309.75	308.34	308	304.13	306.31	306.06	306.06	306.91	307.69	305.43	306.2	304.96	306.41	305.93	304.03
304.47	303.79	301.32	304.89	301.06	301.26	304.4	303.68	305.7	304	302.29	302.92	304.87	304.1	303.86	305.91	301.35	305.25	301.87	307.33	303.8	307.95	303.93	303.59	304.39	300.33	305.28	304.44	303.38	303.36	303.1	302.22	306	303.99	304.42	303.28	302.76	302.12	304.47	304.21	301.25	306.4	304.61	305.19	307.94	304.61	304.64	305.29	304.27	303.95
306.78	308.06	309.98	306.71	310.06	308.46	311.02	309.44	306.84	304.99	308.81	307.91	310.33	307.12	310.36	306.51	308.67	308.42	309.73	308.02	307.79	307.91	306.82	310.57	307.66	309.44	308.65	309.18	307.24	308.04	309.26	308.27	309.17	311.82	308.21	308.92	309.65	308.26	308.54	308.86	309.23	306.16	307.9	309.6	311.16	308.68	307.72	308.49	308.23	309.48
317.09	316.19	313.76	312.96	315.77	313.15	316.42	315.03	314.46	314.62	317.02	314.61	315.11	313.84	313.93	314.84	312.55	316.57	314.39	316.64	315.32	313.85	312.67	314.92	315.05	313.81	315.62	316.86	314.5	314.76	315.76	314.58	315.15	316.55	314.49	316.6	312.72	318.08	314.4	313.93	313.28	313.77	318.38	311.76	314.49	312.79	315.8	314.63	316.3	314.43
309.97	311.28	313.77	312.05	312.1	310.09	308.91	309.89	313.51	310.98	309.84	313.76	310.06	311.33	310.12	309.34	310.49	312.33	309.25	309.59	311.86	308.27	312.54	312.14	310.15	310.95	313.4	309.2	311.01	311.34	310.42	308.62	309.88	312.47	311.67	308.68	311.85	311.37	309.81	311.83	310.51	313.81	311.63	308.59	312.25	309.97	312.72	310.48	309.72	308.77
312.33	311.4	311.15	311.47	313.36	314.46	311.73	311.82	312.14	312.69	313.28	313.52	312.24	314.71	313.7	312.8	315.12	311.43	314.27	313.89	311.94	312.16	313.92	308.99	312.43	313.77	315.96	313.2	313.08	311.54	310.8	310.16	312.68	309.81	312.95	315	314.62	311.75	314.21	312.14	313.62	312.34	313.66	311.81	313.65	311.07	310.14	312.31	312.1	312.09
315.83	315.97	313.79	313.41	317.48	313.58	313.12	312.55	312.54	313.97	315.24	314.85	316.01	313.37	313.18	314.24	314.21	313.66	312.76	313.75	313.09	317.09	314.05	316.29	312.84	317.27	312.15	316.3	314.96	314.75	315.32	317.35	314.34	313.71	314.21	315.42	313.41	313.29	314.67	318.64	314.68	316.7	314.73	315.21	314.24	315.34	316.23	314.53	313.8	314.66
310.33	311.33	312.75	312.76	315.59	316.77	313.23	312.3	313.72	315.34	312.17	312.92	313.25	313.25	311.36	314.54	315.19	311.97	312.58	315.66	312.2	310.96	314.49	315.52	313.89	312.51	313.58	316.74	313.08	314.11	313.06	313.33	313.21	313.67	315.45	312.72	315.2	314.23	314.09	313.32	313.44	311.71	314.85	313.48	314.9	312.22	314.17	312.78	312.81	315.79
306.31	302.14	303.07	305.55	303.22	305.22	307.62	306.25	306.32	305.78	304.87	305.54	305.2	306.23	305	304.14	307.31	306.26	303.49	304.48	303.31	307.71	303.77	309.1	302.55	302.69	305.65	305.11	304.16	306.18	303.79	306.85	304.35	305.04	308.3	304.44	304.55	306.63	304.59	306.09	301.54	304.04	306.35	304.91	306.53	306.53	306.2	305.42	304.51	307.07
310.55	310.8	309.39	311.15	310.92	310.15	312.55	311.02	309.26	311.11	312.73	311.3	309.16	309.89	312.07	310.83	310.86	308.73	309.48	311.12	309.68	310.62	311.18	310.87	312.88	310.89	310.49	308.68	306.51	310.07	308.03	309.82	311.41	312.72	309.7	308.75	310.48	309.2	307.64	312.48	311.64	309.72	311.8	308.84	310.48	311.08	310.63	312.36	311.33	311.05
313.42	315.3	313.75	313.84	315.03	313.87	312.25	312.46	312.77	311.48	313.01	314.53	311.53	311.5	314.56	313.94	313.34	313.07	314.41	312.95	312.5	312.36	314.56	313.51	310.89	311.23	312.47	312.87	313.95	312.95	313.37	315.83	312.01	314.82	311.4	313.97	313.48	313.25	313.79	310.59	311.54	315.52	311.04	313.07	309.9	313.31	310.99	311.82	314.1	313.07
315	312.65	312.14	317.34	314.21	313.96	313.68	313.77	313.02	315.39	315.98	314.04	314.17	315.02	312.97	314.81	315.45	316.89	315.02	314.29	316.21	314.01	314.59	315.45	312.87	316.19	313.2	314.38	315.21	315.56	314.94	315.9	315.02	312.93	313.81	314.03	314.99	317.46	315.55	313	315.21	313.78	315.89	314.81	316.32	314.94	312.52	313.46	314.54	314.11
311.94	312.2	313.21	312.66	312.83	314.29	313.31	312.6	311.32	313.7	312.17	315.15	309.29	312.92	315.19	311.65	316.12	312.02	312.75	310.78	312.65	313.64	312.76	313.29	314.29	313.84	311.76	313.42	313.02	312.87	313.82	312.32	314.31	313.17	315.66	311.86	313.54	313.81	310.6	312.44	314.47	315.26	315.08	310.65	313.24	313.63	312.98	311.82	310.73	312.49
324.03	323.49	324.82	323.4	322.72	324.02	324.5	324.4	323.01	326.48	325.29	324.38	323.76	322.58	322.54	323.14	324.35	323.45	323.92	322.43	321.64	324.77	323.49	326.48	322.14	328.7	325.14	323.05	323.92	324.42	323.76	325.04	324.06	326.62	324.19	324.51	325.22	323.63	326.41	322.18	324.9	322.71	324.26	325.84	324.7	324	322.81	325.83	324.2	324.31
318.12	315.73	313.93	315.71	317	318.83	314.04	313.41	314.1	316.44	315.86	314.68	315.12	315.61	315.75	315.45	314.58	316.46	313.64	315.95	318.54	316.01	313.61	317.94	316	315.59	316.88	316.11	316.01	313.66	316.77	313.33	314.46	315.38	313.24	315.2	317.21	316.42	313.33	315.27	315.05	317.17	316.98	316.31	315.35	317.47	314.79	314.34	316.54	319.24
304.72	307.05	306.64	306.86	306.88	306.95	304.4	306.09	304.79	302.35	306.18	303.13	304.84	303.6	305.76	303.7	304.69	306.47	307.48	303.79	305.72	307.16	306.68	305.91	305.72	304.77	305.86	302.66	305.22	304.41	304.88	304.3	305.25	304.81	304.18	306.18	306.56	304.49	305.39	303	304.98	308.72	306.09	305.24	307.21	305.02	307.65	304.5	307.83	304.73
311.05	313.04	310.51	310.9	312.63	307.39	310.1	310.78	310.88	311.23	311.64	310.08	310.98	310.88	311.43	311.19	314.02	310.84	309.82	314.19	310.54	311.67	312.74	309.53	313.66	309.97	310.11	310.53	309.89	312.02	310.44	309.37	309.5	310.83	312.13	309.46	310.92	307.02	310.26	310.06	309.43	312.03	310.08	307.9	308.8	313.28	311.13	312.2	310.11	310.47
316.45	315.34	316.67	315.72	315.92	314.32	315.27	318.49	314.12	316.38	317.97	312.97	315.81	315.27	317.67	317.4	315.11	316.27	315.21	316.44	316.03	314.05	315.56	315.23	316.38	315.59	316.05	316.85	316.76	316.1	314.45	316.88	314.25	316.79	317.28	314.82	317.72	315.98	316.78	317.34	315.16	317.97	315.81	315.93	316.75	312.97	314.99	314.8	316.83	318.39
305.74	304.46	305.62	304.79	304.68	306.1	305.63	306.9	306.1	306.46	306.56	302.57	308.15	304.94	307.82	303.86	306.72	303.73	305.95	304.29	305.77	305.01	306.1	306.1	307.41	306.77	305.45	307.2	307.74	307.75	306.36	305.22	308.23	305.17	308.69	306.08	306.29	303.28	305.02	307.52	307.61	305.44	304.31	306.77	305.04	307.95	303.01	305.51	307.16	307.23
294.48	295.7	294.42	291.97	292.83	296.57	296.09	294.39	296.2	295.35	292.68	294.7	294.14	293.05	293.06	295.88	293.71	293.29	292.99	294.45	293.32	293.68	293.8	294.73	293.51	293.18	293.41	295.32	295.68	294.36	294.03	295.29	295.19	294.72	294.22	293.3	292.97	293.87	293.85	293.81	294.88	294.42	296.16	297.55	296.22	295.42	293.5	294.56	294.85	296.31
312.18	313.21	313.06	313.13	311.05	313.22	313.94	314.94	315.22	313.07	313.07	313.71	312.75	311.21	313.06	314.86	313.62	313.84	312.59	312.6	312.51	315.41	314.87	313.36	313.36	310.79	313.93	309.84	311.87	313.19	312.01	315.87	314.76	312.97	312.84	312.5	314.49	314.65	313.17	311.03	312.72	311.48	314.58	311.41	312.33	314.41	315.02	314.81	313.2	312.19
329.24	328.05	327.45	327.98	327.17	328.16	329.5	328.13	325.39	328.22	325.91	327.66	330.43	329.62	328.1	329.43	329.05	328.13	328.55	327.35	328.99	327.47	327.07	325.67	330.59	328.47	324.56	325.8	327.37	328.35	327.82	325.44	328.32	327.87	327.76	328.19	328.72	330.32	328.21	328.1	327.41	328.55	329.02	329.96	329.29	328.43	327.28	328.29	328.79	327.72
312.16	311.49	311.28	314.47	315.13	314.06	313.24	312.25	313.52	311.65	311.68	313.4	311.11	312.26	313.74	314.6	313.54	313.38	313.97	315.83	313.25	312.72	312.33	311.82	312.84	314.16	310.69	312.95	313.32	312.32	314.92	311.92	310.42	315.35	316.58	312.5	314.68	311.58	310.29	312.91	313.03	312.08	311.61	314.66	312.98	311.09	313.63	313.32	310.53	313.05
326.38	327.59	327.98	324.02	326.9	324.3	326.08	325.41	327.77	322.82	328.02	326.91	326.09	324.97	327.21	327.64	327.43	329.32	325.82	327.48	328.57	327.8	325.93	326.67	329.9	327.68	328.49	324.5	326.78	327.17	325.07	327.4	327.32	327.73	326.79	325.4	329.7	325.58	330.04	329.8	329.81	326.65	326.39	328.69	326.01	325.8	326.46	324.65	325.13	326.37
304.43	303.46	306.8	306.95	303.56	306.81	306.26	306.18	305.95	303.91	306.01	301.41	306.04	305.16	304.58	303.78	302.94	306.27	304.04	304.38	305.06	303.77	305.25	304.77	304.46	306.18	303.94	300.93	303.89	306.78	305.06	302.99	302.92	305.53	306.28	304.43	306.81	304.59	303.09	304.39	302.25	303.05	305.04	304.57	305.56	301.53	303.19	304.9	304.1	304.35
325.43	321.3	323.72	327.46	324.08	321.75	323.84	325.49	324.34	326.84	324.75	322.83	326.17	325.34	324.44	323.56	324.7	326.34	324.78	324.88	324.87	324.52	324.33	323.24	322.8	323.3	324.57	325.56	322.92	320.43	323.69	326.94	324.13	324.4	327.27	322.04	325.58	323.21	323.77	324.47	324.35	322.65	323.44	327.48	323.29	322.86	324.59	325.16	324.87	325.93
305.49	302.91	301.22	304.69	304.64	300.47	301.26	305.97	303.77	305.44	303.55	302.08	301.36	302.2	303.71	303.53	300.35	301.78	305.8	301.89	303.09	304.27	303.55	304.57	302.06	301.61	300.42	302.13	303.61	304.67	303.56	303.23	302.39	302.87	301.08	301.31	301.9	301.5	300.71	302.94	301.61	300.72	303.01	301.53	301.47	303.58	301.01	302.31	305.42	303.48
315.19	316.36	316.6	316.12	318.15	318.96	317.14	317.55	315.21	318.21	317.95	315.85	317.83	316.95	319.96	318.2	316.4	317.47	316.99	316.1	320.58	317.49	317.17	319.19	316.1	318.97	319.68	318.15	317.52	319.4	317.99	317.26	317.16	318.35	316.51	314.72	319.14	316.91	318.65	319.9	316.62	319.11	317.67	317.74	317.71	317.11	317.8	318.55	319.79	316.8
325.49	324.79	323.72	327.6	323.74	320.84	324.79	324.58	325.05	324.28	325.53	325.82	322.69	325.39	323.89	324.03	325.45	322.8	323.68	325.6	325.78	322.62	327.01	324.21	325.99	324.45	326.85	324.72	326.15	326.19	323.43	325.8	325.38	325.03	325.84	327.57	324.27	324.31	322.83	326.08	323.62	326.57	323.91	325.1	323.62	322.92	326.53	327.22	324.95	324.13
303.65	305.24	305.49	302.96	304.31	304.18	305.03	304.22	305.94	306.17	307.11	303.03	307.39	306.04	306.35	303.92	306.1	306.3	305.36	306.72	303.25	303.62	305.02	306.46	305.77	302.33	305.85	304.58	306.47	304.74	303.59	304.23	304.92	304.95	304.59	302.15	306.58	304.8	306.54	304.67	305.53	304.22	305.73	303.63	305.04	303.71	305.15	305.09	303.2	307.42
315.14	317.44	312.14	315.26	314.06	314.62	318.34	316.19	314.96	318.92	316.65	315.73	314.74	315.66	315.32	315.81	318.49	318.25	315.33	317.73	313.16	315.11	313.57	317.81	315.42	316.08	315.6	313.65	315.04	315.4	317.73	313.13	316.7	315.4	316.09	315.94	317.31	315.07	315.79	316.2	316.22	315.54	313.67	316.68	315.84	316.81	314.11	316.1	315.33	316.19
305.27	302.98	302.62	299.42	305.32	301.56	301.22	303.81	301.64	301.49	304.11	301.63	302.93	301.53	302.59	303.44	301.39	303.86	302.41	301.79	302.63	303.94	303.79	303.16	303.53	302.57	304.15	302.18	303.87	304.14	301.55	301.51	303.57	304.2	301.72	301.42	302.66	300.8	303.14	302.89	301.97	301.62	303.67	304.65	301.88	303.04	303.09	302.54	302.95	303.09
318.63	317.76	319.5	317.84	319.58	315.14	317.1	318.59	318.57	319.62	320.17	316.66	318.1	316.37	316.36	319.88	319.91	317.66	320.62	319.74	317.2	320.21	317.07	318.8	320.23	319.1	316.93	319.1	316.7	316.78	319.8	321.33	319.58	319.73	317.15	317.89	318.8	317.94	317.59	319.39	318.54	318.5	319.06	318.35	318.8	317.69	318.77	316.74	319.41	318.46
301.68	300.2	300.67	301.6	301.61	301.41	301.46	299.07	299.19	302.56	299.85	301.09	300.78	299.7	302.06	301.59	300.85	300.27	299.41	300.07	302.52	301.21	300.66	302.06	303.88	300.81	299.38	300.82	303.35	300.42	299.63	301.4	299.27	299.89	299.71	299.48	300.6	301.29	300.75	300.56	302.2	300.38	302.95	301.65	301.43	301.21	301.71	300.06	300.52	300.62
313.26	311.26	312.39	311.79	309.96	313.04	312.23	311.87	312.83	313.52	314.85	313.87	311.66	312.55	314.24	313.13	313.17	312.2	309.93	315.23	311.17	313.36	312.6	311.9	312.23	312.34	312.34	312.53	313.62	314.89	314.19	312.46	310.69	315.31	309.78	311.13	314.74	313.37	311.72	311.47	313.59	311.47	315.32	312.94	314.55	312.69	309.62	313.07	313.08	311.06
305.7	305.91	302.81	305.35	301.36	304.14	304.39	302.63	305.36	301.9	301.77	303.13	304.49	308.04	307.07	304.42	305.03	303.01	304.89	302.07	305.98	305.07	303.86	304.57	301.9	304.53	306.89	302.69	304.61	303.81	303.66	305.82	303.27	302.39	305.29	306.29	304.01	306.17	305.48	304.47	303.91	302.27	303.89	305.91	306.64	305.01	305.03	301.95	306.68	304.58
307.87	303.33	304.23	304.25	305.9	302.9	303.8	307	305.42	303.22	301.7	306.77	303.89	302.77	304.39	302.9	304	304.59	302.43	305.05	304.87	303.76	308.27	305.67	305.58	305.35	304.77	304.88	304.35	302.69	304.93	305.74	304.95	304.44	302.19	305.09	306.08	305.75	304.91	303.82	306.59	303.45	306.89	305.64	305.41	304.66	302.72	304.95	309.32	304.51
314.85	313.64	313.45	312.84	312.78	310.37	314.5	316.05	312.14	314.92	315.7	314.26	313.4	312.12	314.27	315.3	314.45	316.94	314.57	315.12	315.62	314.69	314.48	315.04	313.18	316.18	313.31	314.04	316.45	315.88	312.45	313.57	313.13	312.55	315.37	314.08	314.78	316.86	315.45	312.09	313.75	317.31	314.87	315.09	313.17	313.77	314.09	316.19	313.74	317.47
320.02	318.5	320.29	319.52	319.88	319.37	320.41	321.09	320.65	319.27	317.11	316.65	320.21	321.18	319.73	322.45	318.86	319.6	320.29	319.81	319.37	316.93	318.71	320.54	321.55	319.44	320.33	318.27	319.57	318.61	321.1	320.56	318.96	317.31	315.71	318.71	317.86	320.75	323.43	320.91	318.84	318.23	316.55	317.09	320.08	317.08	318.18	317.91	322.29	320.4
323.78	324.12	325.97	323.8	325.93	325.01	322.66	321.83	323.54	327.04	324.04	326.12	323.5	322.07	325.73	325.58	325.54	322.37	324.85	325.43	325.51	324.03	324.53	324.46	325.07	323.69	327.21	323.98	322.91	323.82	326.1	325.2	326.87	322.6	324.21	324.54	324.64	323.91	323.65	325.59	323.66	324.8	322.82	325.34	323.84	322.93	326.88	322.4	324.64	325.05
325.74	323.49	324.11	326.68	325.93	324.75	326.38	327.39	324.61	324.4	327.7	327.21	325.07	325.6	327.48	325.29	328.3	322.48	326.34	325.03	325.87	325.85	322.75	326.36	324.31	323.37	326.03	325.33	326.55	326.37	323.25	325.32	324.69	327.93	324.43	328.23	327.05	325.75	327.67	325.4	324.89	328.26	326.51	327.3	325.28	324.79	326.47	325.51	324.99	325.45
326.89	327.94	326.94	327.73	328.68	328.03	326.4	325.83	328.38	328.54	330.38	327.42	329.88	328.36	326.12	327.59	329.19	327.73	328.4	328.9	330.44	330.6	328.95	327.63	331.04	328.9	328.4	329.26	329.07	331.66	328.02	328.93	329.88	326.56	325.82	330.86	328.14	329.45	328.2	329.07	330.41	328.08	327.19	327.47	330.32	332.64	329.46	329.36	329.98	327.3
298.8	300.12	302.4	300.26	300.32	299.89	301.48	299.44	301.62	302.41	300.15	300.57	300.03	299.88	300.48	300.42	300.36	300.65	299.5	298.01	298.38	299.68	301.78	299.52	300.03	299.4	297.03	300.34	301.05	302.8	301.8	301.94	301.61	299.41	300.57	299.42	297.97	299.56	299.09	300.25	297.96	299.22	299.75	301.2	300.03	300.63	298.78	300.42	300.36	299.4
314.31	313.23	315.2	313.34	312.23	317.95	314.29	313.04	312.7	313.9	316.41	315.89	313.97	313.03	314.65	315.95	315.1	310.81	316.86	313.35	312.83	314.3	315.7	313.24	314.79	314.27	314.53	316.37	314.3	315.44	314.05	314.6	314.52	314.51	313.74	314.53	313.35	315.27	315.12	313.75	317.06	314.63	314.12	314.87	318.05	314.08	314.67	313.86	315.55	314.97
327.45	331.42	327.57	328	326.85	327.62	328.56	328.28	327.66	327.2	328.04	329.32	329.74	328.5	331.25	328.8	325.01	327.35	328.57	327.27	331.34	326.32	327.5	326.9	329.47	324.62	327.72	329.75	327.63	325.36	327.49	325.54	327.82	327.72	328.67	329.09	326.77	329.41	328.43	330.29	330.42	327.01	326.79	328.06	328.58	325.54	326.08	327.07	327.72	327.53
297.89	298.11	301.33	298.33	300.12	299.61	300.73	299.07	299.78	300.06	302.46	301.36	297.89	299.26	299.95	298.92	299.02	299.61	296.93	297.25	299.62	298.87	300.49	301.15	297.36	300.91	300.42	299.61	300.12	296.47	301.41	301.08	298.13	299.72	300.27	299.8	298.31	298.95	298.81	301.33	299.74	301.3	297.97	299.47	299.71	301.24	300.91	299.02	301.87	300.59
297.45	298.2	296.28	295.09	295.53	299.27	296.84	298.06	298.02	296.79	295.65	295.77	299.38	297.3	296.98	296.77	295.13	296.96	297.44	296.75	295.92	300.72	296.14	298.31	294.95	300.88	296.94	296.57	295.28	296.28	295.12	296.72	296.24	297.09	297.73	297.41	296.01	293.02	295.73	298.02	292.8	298.92	298.89	298.2	294.18	297.48	295.05	297.79	296.57	295.36
317.9	319.13	316.11	317.25	315.91	317.11	319.22	317.48	317.98	316.12	314.29	315.13	316.89	318.51	316.43	316.48	315.43	318.06	316.14	320.98	316.99	317.18	316.95	316.89	315.35	316.65	316.87	317.7	318.61	317.58	316.53	318.33	315.31	317.69	315.21	317.13	315.36	317.14	318.47	317.98	314.44	316.2	317.84	317.79	316.83	318.09	316.96	315.22	317.16	316.76
295.5	295.46	295.23	296.12	294.17	294.74	296.02	295.62	295.29	294.75	294.65	294.77	295.4	296.86	294.77	294.38	292.51	292.92	292.9	294.18	294.5	296.09	293.27	292.83	295.44	292.38	293.15	294.31	294.03	293.8	295.11	293.81	294.52	295.36	290.88	295.62	293.63	296.33	291.65	294.56	293.27	292.4	295.87	293.17	295.07	291.39	296.2	291.76	291.83	293.03
313.83	314.2	308.25	310.44	310.45	310.84	313.35	308.86	308.33	311.03	310.53	311.74	312.41	312.23	312.27	310.67	315.33	310.68	312.85	310.2	313.38	313.8	313.79	313.56	314.6	311.24	312.31	310.86	314.61	313.04	309.15	311.27	309.06	310.25	309.56	310.16	310.95	311.55	310.85	309.63	311.69	313.16	311.62	311.51	310.94	313.26	310.63	312.49	311.5	313.88
329.12	326.85	329.81	325.02	327.33	327.11	327.07	327.34	328.54	327.29	328.27	327.13	323.06	327.18	328.63	328.32	325.25	327.61	328.45	327.74	325.96	326.99	327.71	325.81	323.35	326.31	326.57	328.66	327.99	325.94	326.12	325.85	328.1	327.82	326.82	325.82	325.57	326.83	326.27	327.73	325.33	326.56	328.65	327.24	329.46	325.25	326.99	328.23	327.39	329.57
320.4	318.94	320.78	316.83	317.83	318.59	316.17	318.05	318.7	320.68	319.02	319.63	318.74	318.19	318.15	320.24	316.59	318.67	318.51	319.63	319.5	316.51	319.96	321.12	318.68	321.04	318.93	318.46	320.12	320.09	320.55	320.77	320.46	319.02	322.26	321.39	317.89	320.27	321.26	319.6	318.72	318.48	319.36	320.52	316.44	321.54	321.03	321.3	317.73	320.72
300.88	303.29	305.42	302.34	301.32	304.66	301.89	301.55	302.67	301.36	301.99	301.54	302.9	303.27	302.49	302.98	302.44	303.25	302.97	298.78	301.7	301.17	304.49	303.2	302.95	302.52	304.52	303.79	303.21	304.05	304.03	301.94	305.19	302	305.36	303.6	302.99	303.82	303.64	302.83	302.03	304.48	303.87	305.45	302.87	304.97	301.48	300.25	302.99	303.34
302.7	302.71	302.98	301.35	301.22	302.06	301.66	301.07	304.53	302.91	304.32	301.64	303.29	302.82	302.05	303.96	304.49	303.08	303.68	302.85	299.17	302.81	303.45	302.41	304.43	302.75	302.17	303.91	301.13	304.49	304.2	300.19	303.94	304.15	304.35	303.44	302.06	301.78	304	303.5	304.01	303.75	301.97	303.28	301.64	301.44	302.33	301.85	303.05	304.53
311.95	312.26	310.82	313.61	312.8	311.4	313.57	312.25	312.1	310.99	313.09	313.25	314.84	312.86	313.05	315.99	310.92	312.28	313.3	312.59	311.69	313.07	311.5	312.31	313.23	312.87	313.51	312.15	312.95	312.74	313.99	312.7	313.79	314.8	312.03	311.42	314.62	313.05	312.28	315.86	311.78	313.18	313.96	311.75	313.58	313.94	313.41	312.35	312.24	311.14
306.07	303.73	305.64	306.11	304.81	304.17	305.82	305.49	304.55	306.7	303.45	305.4	307.18	306.36	302.19	305.02	304.41	305.63	307.56	305.91	308.61	304.57	307.01	304.65	308.49	306.83	305.95	305.55	306.55	302.7	304.8	305.31	306.8	304.42	305.73	306.22	306.52	306.09	305.78	307.77	306.69	305.42	304.16	305.55	305.2	304.84	305.59	305.79	304.29	304.47
306.19	304.17	308.14	306.74	304.95	305.47	306.97	305.4	305.9	305.35	306.71	306.72	304.14	305.69	306.58	305.43	305.84	306.47	306.79	304.09	305.44	304.85	303.71	304.68	305.54	307.32	306.7	303.65	305.98	305.28	306.39	305.48	306.22	307.76	308.21	305.52	303.36	306.22	307.26	304.94	305.27	304.36	303.97	306.44	304.91	307.84	305.97	305.78	304.14	304.92
302.44	304.09	304.65	304.74	304.01	305.62	303.76	304.12	303.41	303.21	304.67	302.64	303.03	302.17	303.17	303.08	303.76	303.96	305.23	307.38	302.7	302.96	300.79	305.23	303.21	305.51	301.75	300.93	303.89	304.22	303.76	301.2	305.1	303.35	303.41	301.47	303.31	304.2	303.88	303.93	303.17	301.21	302.89	301.34	306.19	304.8	303.05	303.04	304.25	303.81
331.57	328.64	329.79	329.75	329.8	330.11	329.73	328.33	328.45	328.56	329.67	326.52	328.15	328.8	328.57	328.02	324.8	326.02	326.13	328.3	328.59	329.6	328.82	326.83	329.34	328.97	327.95	326.56	327.21	328.85	329.78	330.45	326.3	327.31	329.04	328.1	330.58	326.18	328.63	327	330.38	329.46	329	327.22	328.26	328.65	328.2	326.5	326.63	329.48
312.25	314.12	311.11	313.59	313.98	312.11	313.69	313.91	314.18	313.61	312.43	311.45	313.53	315.44	311.13	312.45	312.69	312.64	312.03	313.36	313.63	311.03	314.04	312.73	314.14	313.31	312.68	312.27	316.17	311.52	312.84	314.23	317.12	311.48	310.91	312.13	314.76	310.22	313.72	311.47	313.33	313.27	313.99	315.36	312.3	312.58	311.04	313.63	316.13	316
296.68	297.03	294.26	295.27	296.35	298.26	296.39	296.54	295.37	296.97	297.97	298.31	297.64	294.8	298.15	295.58	294.55	299.81	296.03	297.61	297.87	297.63	297.95	295.39	298.57	297.42	295.34	297.15	294.1	294.72	294.89	296.83	297.84	296.82	298.98	300.47	296.68	296.61	298.11	297.09	297.93	294.79	299.39	300.91	298.37	296.16	297.66	295.05	297.92	297.2
314.03	314.94	314.34	313.4	313.69	311.61	313.36	315.64	312.75	312.02	312.11	312.53	313.19	315.45	312.93	314.68	312.28	315.3	312.47	312.91	312.31	313.09	315.85	315.2	313.93	313.55	317.87	316.38	312.79	313.34	314.14	315.05	314.45	312.75	312.29	312.04	313.02	314.59	314.53	314.84	313.77	312.95	313.31	313.04	312.77	314.9	314.2	317.09	313.91	312.69
316.05	314.98	311.91	312.34	312.2	312.27	311.52	312.32	315.64	309.24	309.78	311.96	313.76	313.96	314.66	311.86	314.87	311.5	313.25	313.04	312.91	312.37	313.15	310.82	315.48	312.35	312.68	313.29	312.64	313.04	310.8	313.88	313.11	312.62	315.35	312.88	311.25	312.84	311.05	312.76	311.12	312.04	314.05	313.82	312.79	311.35	312.32	312.81	312.22	310.92
304.39	302.61	301.79	304.48	304.15	301.17	302.76	302.56	303.72	302.54	305.7	303.95	301.8	306.1	306.73	304.84	305.07	302.92	303.42	305.4	303.29	303.84	303.95	305.83	302.94	305.55	303.5	302.82	305.15	302.91	303.3	301.75	306.73	304.98	304.2	304.45	302.78	306.92	303.51	302.32	304.27	307.14	306.24	303.26	306.26	301.54	302.31	304.19	302.49	305.31
309.09	305.9	306.16	305.25	306.9	310.48	307.38	306.66	307.85	304.38	308.7	308.97	305.77	306.53	307.28	309.87	304.05	310.37	305.95	308.67	307.84	307.5	305.8	306.65	308.7	305.56	308.64	308.9	306.01	304.24	307.72	303.78	306.16	305.08	306.08	306.14	309.59	306.98	307.16	306.9	306.73	305.28	308.34	307.49	306.48	305.79	307.5	304.89	304.1	306.36
316.38	323.11	320.33	318.79	318.43	318.52	319.32	315.85	319.96	318.69	318.18	319.98	317.99	320.03	318.21	318.72	320.25	321.11	317.95	320.46	321.24	317.09	320.38	320.12	315.98	321.15	321.38	319.43	318.35	319.34	320.08	318.63	321.14	318.37	319.89	318.24	320.96	321.69	320.36	319.67	318.25	319.31	317.72	319.93	320.67	319.2	319.74	320.08	320.98	319.1
307.39	310.59	307.39	307.8	308.31	307.39	310.44	308.91	307.22	307.65	308.82	307.59	311.88	310.76	307.94	309.97	307.71	310.33	309.49	308.78	308.24	309.35	306.97	310.57	309.96	311.05	307.78	308.2	309.23	306.77	309.24	307.67	306.09	310.47	310.68	311.48	308.66	309.33	307.78	308.96	309.78	309.28	310.68	309.99	310.27	310.2	308.96	309.15	306.77	309.42
309.88	311.27	311.48	310.48	311.03	311.47	311.67	311.73	311.54	308.28	310.63	311.03	311.54	310.11	311.39	309.65	311.53	308.64	310.16	312.31	310.17	311.15	311.59	310.33	310.79	309.83	310.07	309.18	310.27	311.3	309.38	310.48	311.42	311.04	311.89	309.85	311.59	310.44	310.41	309.94	313.72	312.26	309.72	310.3	310.31	308.95	309.62	310.01	312.34	309.59
309.4	307.41	309.96	308.85	306.14	309.67	308.87	306.3	309	307.95	309.69	306.62	306.93	308.19	306.04	311.5	309.12	308	307.57	307.77	308.82	311.35	310.03	307.46	307.44	311.48	309.42	308.56	309.35	311	309.59	306.8	307.51	307.12	307.13	310.31	309.94	308.18	309.87	310.88	308.58	310.36	308.94	309.63	309.68	308.96	310.02	306.73	309.99	308.54
300.62	300.11	302.86	303.72	300.72	302.44	299.91	301.7	299.99	299.56	299.94	302.59	300.78	299.67	299	300.76	303.52	304.43	299.73	302.98	300.06	299.46	303.41	300.8	299.07	302.46	300.93	300.99	303.55	301.26	302.34	299.91	299.72	300.22	301.31	297.96	301.85	302.83	301.22	302.17	301.18	302.05	299.79	300.05	301.99	299.94	299.62	302.75	302.11	299.03
330.9	329.18	327.06	329.29	326.91	325.93	326.64	326.66	330.54	329.65	325.86	328.69	327.84	328.51	328.83	330.04	331.09	327.61	328.17	327.98	326.78	325.36	328.41	328.08	328.53	327.26	330.3	329.54	328.28	327.89	328.68	327.51	329.15	328.19	327.24	330.29	328.95	328.74	328.26	328.12	327.56	326.41	327.76	328.19	325.43	327.62	326.96	326.73	329.29	326.48
302.03	300.85	301.24	303.19	303.6	302.48	300.6	299.86	302.2	301.31	299.97	303.44	301.69	301.19	302.07	302.27	302.54	303.07	301.41	301.69	303.23	303.76	301.71	302.28	300.45	302.68	302.55	300.6	302.03	303.38	303.33	302.53	303.62	302.89	300.66	301.36	300.56	302.99	302.64	300.4	304.66	301.08	301.36	303.84	304.79	303.38	303.57	302.48	304.21	302
303.29	301.13	301.29	302.83	302.11	296.62	303.72	301.24	300.79	298.7	302.56	301.68	298.84	300.95	301.63	300.08	300.41	299.78	301.83	303.26	299.49	302.73	302.64	299.78	300.97	301.23	303.04	300.99	300.58	299.86	300.78	299.03	300.65	303.5	299.12	301.07	302.97	300.49	301.6	302.66	299.96	302.45	299.78	300.69	302.48	300.33	304.85	303.49	300.23	301.78
301.29	299.55	300.5	298.91	299.79	300.86	301.84	299.93	298.03	300.2	300.68	299.77	298.24	302.55	301.48	299.26	299.77	299.27	298.38	297.19	301.37	300.85	299.89	298.85	300.14	300.28	302.48	301.25	298.08	300.99	300.85	301.28	300.41	299.45	301.31	299.89	298.37	299.84	299.04	300.46	301.96	299.72	297.2	300.73	300.4	300.56	301.12	296.2	301.99	298.4
302.97	300.58	303.59	303.37	303.33	300.95	303.87	305.44	303.38	301.48	300.25	301.55	304.43	300.64	305.25	303.11	302.16	301.45	303.58	304.19	302.78	304.8	301.55	299.88	300.99	304.12	302.64	303.57	302.56	304.47	300.65	304.72	301.58	303.25	301.51	303.47	302.32	301.59	303.72	305	303.62	304.83	303.36	304.63	304.07	302.58	300.83	303.93	304.21	304.87
326.78	330.63	327.77	329.35	327.01	328.86	324.64	327.78	328.95	329.25	329.47	329.46	329.38	328.48	329.14	326.1	325.24	327.93	327.98	331.21	328.6	328.99	327.83	326.6	329.07	328.94	326.97	326.67	329.77	326.91	327.7	328.39	327.48	325.03	327.11	327.16	327.99	327.87	329.48	326.9	328.17	328.36	327.09	330.24	329.3	325.92	327.63	326.7	325.77	327.99
305.24	303.11	303.41	303.09	303.44	304.07	302.53	303.62	302.44	302.12	305.01	304.28	301.69	302.9	303.8	304.07	305.07	300.55	302.38	302.74	303.61	302.46	303.78	303.99	302.99	302.1	302.61	300.87	303.32	304.59	303.43	301.93	304.56	304.09	303.38	305.18	300.76	304.19	300.85	304.25	303.88	303.16	303.81	304.04	304.04	304.43	303.4	302.13	303.81	303.4
320.09	318.03	320.59	318.89	317.71	318.6	316.26	317.52	320.33	318.17	316.31	317.23	319.84	316.42	319.79	318.65	320.01	317.71	316.93	321.3	319.06	319.77	316.34	317.13	317.81	318.97	320.59	316.26	318.22	317.63	318.51	318.87	316.41	321.24	318.63	320.7	319.52	318.02	319.4	317.62	319.47	319.87	321.62	317.68	321.18	318	319.9	319.88	318.77	318.51
312.08	311.71	312.89	312.81	312.01	314.01	312.49	313.05	314.05	310.45	313.07	310.51	312.33	312.68	312.32	311.93	312.49	315.65	314.32	314.44	312.93	311.22	313.18	314.76	314.83	312.65	316.3	312.77	312.81	313.62	313.24	315.42	309.98	311.89	312.17	312.53	312.04	315.04	312.38	313.7	313.57	315.62	311.99	311.89	309.75	313.81	313.58	313.31	313.01	313.25
309.91	311.71	308.66	309.03	309.65	308.54	309.35	307.95	308.96	307.12	308.66	310.37	311.16	309.36	310.8	310.65	313.73	309.22	308.09	309.46	309.58	309.64	310.7	308.65	310.74	309.79	308.3	308.04	310.92	311.3	307.76	308.5	310.87	309.35	311.19	309.09	311.29	309.3	308.95	311.14	308.09	309.86	310.67	307.66	309.07	309.23	308.7	307.97	308.83	309.81
316.29	314.09	316.44	313.59	313.36	316.14	314.77	317.01	313.25	316.2	316.74	317.52	314.57	314.95	313.88	316.62	313.78	316.06	316.13	317.66	315.19	317.11	315.99	312.19	314.87	316.43	317.42	317.2	314.25	317.82	315.62	314.67	314.82	315.86	314.08	316.31	317.35	314.73	315.79	315.65	316.77	318.26	315.17	314.87	313.83	318.94	318.62	316.46	314.93	316.14
302.85	301.5	305.53	301.56	304.03	304.28	302.28	304.61	302.45	303.24	302.69	302.01	303.3	302.26	303.38	301.6	303.18	301.83	304.23	305.02	301.09	304.86	303.07	304.71	306.94	303.29	305.16	304.14	303.66	299.86	303.79	303.68	305.33	305.62	301.33	303.54	303.14	304.32	302.78	303.29	304.8	303.98	304.03	298.83	303.52	302.44	303.11	302.75	304.88	301.58
331.59	326.97	327.76	329.64	326.85	326.99	328.63	327.78	328.47	327.94	328.3	330.22	327.8	327.53	327.35	328.73	330.3	327.65	326.61	327.35	325.67	326.88	329.71	328.66	329.81	326.53	328	328.32	328.32	328.77	329.92	327.05	329.34	327.93	328.59	327.87	329.06	330.04	328.36	328.75	328.75	327.81	329.69	328.94	328.41	327.81	328.98	326.58	329.88	328.48
325.38	325.6	328.22	325.62	327.03	326.34	328.6	327.27	327.85	326.74	327.59	327.32	327.2	328.7	328.3	325.12	327.42	329.5	329.31	331.02	327.15	326.95	324.26	327.63	326.67	327.19	327.4	328.91	327.77	326.17	327.28	328.01	325.87	327.74	328.2	326.63	328.12	326.5	325.97	328.1	326.97	326.99	327.68	326.56	326.9	327.88	328.57	325.64	327.38	326.51
304.17	304.39	301.83	302.85	305.32	303.05	303.43	303.13	301.84	303.46	303.89	301.85	302.96	304.35	300.06	304.49	303.74	302.43	304.32	303.33	304.95	303.52	301.9	302.87	303.27	304.09	301.17	303.2	302.63	302.1	303.8	300.85	306.63	304.4	302.45	303.54	302.04	304.72	303.21	303.74	303.85	304.33	303.76	303.22	304.32	304.02	304.74	302.18	301.85	304.59
309.66	311.31	310.26	313.3	310.26	311.3	311.14	310.31	312.41	310.59	311.04	310.77	312.05	311.94	309.54	312.07	311.23	310.05	316.1	309.44	313.57	312.07	312.75	310.65	311.28	309.17	312.89	312.17	311.95	309.54	315.11	314.47	311.8	313.18	312.76	310.33	312.02	313.32	311.13	311.08	310.2	314.63	311.04	312.35	313.11	311.98	311.46	310.15	312.47	312.57
314.34	312.91	314.66	312.67	313.92	314.88	315.2	316.26	313.74	315.13	315	313.91	314.8	315.23	312.11	316.6	315.97	312.06	316.15	315.46	312.69	314.87	316.53	314.58	312.87	314.63	314.6	315.21	318.25	313.36	312.81	317.56	313.56	317.64	315.09	313.47	314.24	314.5	315.42	313.69	315.31	316	316.3	313.48	314.43	316.32	316.47	314.57	315.62	315.08
329.68	326.6	328.17	325.97	326.3	329.1	327.61	326.37	325.82	327.08	327.18	327.25	326.45	330.39	328.25	331.02	327.46	327.9	329.45	329.34	327.95	329.5	328.86	329.45	328.4	328.94	328.66	324.51	327.78	327.27	326.77	328.02	327.92	328.87	328.25	327.12	327.43	329.21	326.58	329.9	328.24	329.27	329.15	326.44	326.94	328.7	329.53	324.48	324.94	326.93
308.53	311.78	312.28	312.24	311.02	310.6	311.25	312.26	313.07	310.27	311.04	309.89	309.08	310.85	313.83	310.91	311.48	309.64	307.18	310.77	310.08	307.02	312.96	310.96	309.9	312.65	311.9	310.6	311.39	309.66	310.54	309.35	310.2	309.99	310.4	310.06	309.81	311.55	311.19	308.96	309.88	310.98	307.89	310.16	311.68	311.41	309.54	310.7	309.93	312.05
317.36	317.88	315.7	317.62	318.73	314.06	316.67	315.28	317.8	316.6	317.24	318.26	316.31	317.56	317.48	318.14	315.89	318.93	318.51	316.66	316.69	319.25	319.26	315.64	317.44	318.84	317.2	317.76	316.43	319.99	320.29	316.5	318.39	314.84	318.54	315.57	314.97	316.12	317.22	317.42	316.81	320.12	317	314.92	320.26	318.91	318.29	316.86	317.08	317.25
304.72	305.06	302.56	301.83	303.45	301.42	305.01	304.71	305.8	301.44	302.98	301.16	303.54	303.19	302.55	303.85	306.39	303.64	301.82	302.47	304.31	305.14	303.38	302.58	303.88	301.44	304.68	302.79	306.66	303.85	303.93	303.89	302.54	300.95	301.33	303.95	303.66	303.35	302.4	304.13	302.39	304.15	303.76	302.55	303.96	303.4	300.08	302.99	302.68	302.32
303.63	302.67	301.29	303.2	302.18	304.82	303.12	303.98	302.43	302.52	301.58	302.71	302.7	305.17	300.77	302.7	302.55	303.41	303.02	305.22	304.51	303.42	301.97	303.3	300.91	302.98	306.09	303.44	303.75	304.48	304.31	305.03	304.86	303.09	302.82	301.81	305.65	301.22	301.64	305.35	305.58	305.33	303.73	305.34	302.27	303.95	302.88	302.48	301.21	305.94
294.89	296.7	292.47	295.2	296.02	295.84	293.59	290.4	295.68	298.21	297.14	294.84	292.64	293.04	295.83	292.07	294.37	293.85	295.55	296.76	296.15	294.48	293.41	295.46	292.39	293.08	294.69	295.07	293.66	294.61	295.1	293	295.16	292.38	292.43	294.27	296.42	295.16	291.59	296.01	296.17	293.9	292.14	293.96	294.41	293.76	294.83	295.5	294.35	292.81
305.1	305.49	304	303.73	305.79	303.6	305.25	303.67	303.02	304.17	303.12	303.86	304.17	301.66	302.27	304.3	303.15	302.88	301.97	304.33	303.78	302.11	302.44	303.76	300.59	304.37	304.05	301.7	301.76	302.94	301.62	304.51	305.46	301.85	301.01	302.82	302.28	303.44	302.76	301.48	306.8	306.67	303.41	305.17	301.1	300.98	304.92	307.72	302.98	304.12
315.62	315.07	314.93	314.23	310.93	314.62	313.98	313.58	312.92	314.51	315.45	316.93	313.23	314.65	313.67	313.61	316.34	315.24	315.52	314.24	314.29	316.62	314.96	318.1	312.33	315.34	315.17	314.37	310.93	312.63	313.61	313.41	314.72	312.93	311.58	312.98	314.4	313.69	314.19	311.19	314.61	312.3	314.95	314.14	313.76	309	314.21	315.76	315.32	310.52
305.85	304.33	304.54	303.5	303.25	303.72	302.91	302.59	300.49	305.57	303.06	302.39	303.23	301.35	302.44	301.89	303.11	304.02	304.78	303.79	301.88	304.12	301.05	304.05	301.7	302.39	301.61	301.01	305.12	301.41	303.98	301.71	302.02	302.43	302.19	304.93	301.16	302.24	303.62	300.59	302.09	303.64	303.32	303.52	303.25	301.16	302.64	300.24	302.03	302.31
304.03	302.5	302.84	303.59	302.12	303.1	302.65	305.68	304.49	304.97	304.44	304.63	302.43	304.79	304.47	304.96	300.04	305.79	303.87	301.92	304.56	303.15	303.83	305.45	304.56	303.86	304.05	303	303.18	300.78	302.98	302.76	304.91	303.54	304.27	306.85	304.94	303.91	304.22	301.67	300.28	304.6	305.83	303.29	305.01	303.28	305.42	303.12	303.01	302.58
315.18	314.76	313.54	317.7	315.67	313.2	314.12	314.94	314.86	315.44	314.64	314.34	316.53	316	313.53	318.04	316.48	314.38	313.84	316.35	315.46	314.58	315.97	316.24	314.9	316.14	312.04	317.14	316.39	315.39	316.48	315.05	312.91	313.5	312.87	315.45	315.86	316.56	313.21	312.75	314.16	315.45	315.04	314.4	315.35	315.78	317.02	315.77	314.68	314.19
309.96	309.11	309.9	313.28	309.71	310.84	312.07	310.77	309.62	311.48	311.05	309.68	309.37	308.43	311.61	311.87	309.34	309.19	309.58	309.06	310.09	309.54	308.68	308.54	309.59	311.8	310.71	310.58	308.41	311.06	308.75	309.22	309.44	307.15	307.83	308.93	308.16	308.96	310.53	307.82	309.73	309.84	309.63	310.02	309.99	309.99	306.92	308.13	309.83	311.17
313.32	312.25	312.56	314.68	311.42	311.8	311.34	313.49	313.65	310.42	309.02	311.13	310.98	311.52	312.73	314.73	310.62	311.98	312.79	313.11	314.48	311.97	314.15	311.39	313.25	309.97	311	312.6	310.01	314.06	311.05	312.67	315.11	311.18	311.68	311.63	310.9	310.59	313.14	311.3	313.77	312.49	311.38	312.15	312.63	312.2	312.55	311.66	313.55	308.99
308.45	310.65	310.09	309.9	308.54	309.85	309.99	309.93	309.25	309.96	308.98	309.93	308.1	307.54	307.47	307.12	305.96	308.89	308.33	309.73	310.65	311.64	308.02	309.24	307.04	308.99	309.33	310.03	309.5	308.88	306.44	308.69	306.43	309.7	308	310.99	311.29	309.64	309.12	309.28	308.58	311.25	308.02	306.87	308.41	308.74	307.99	307.43	308.32	307.24
315.7	315.61	315.49	315.16	315.08	316.23	315.15	314.46	313.33	315.09	317.33	314.79	316.7	316.11	314.66	312.92	316.65	314.72	314.96	313.96	316.86	315.95	315.83	316.83	314.69	315.72	316.07	316.26	314.54	317.15	317.65	318.61	318.53	313.92	315.04	315.09	315.89	313.21	316.26	315.61	315.4	317.88	316.73	315.73	315.41	315.36	315.58	316.25	314.17	314.06
312.46	312.01	313.44	313.27	312.71	311.62	311.07	311.97	309.74	314.27	314.11	313.43	313.36	310.86	314.19	311.33	313.78	315.29	313.35	312.37	313.8	312.73	312.29	309.78	312.98	313.98	314.43	311.9	311.99	315.02	311.86	312.91	311.14	312.85	312.39	313.34	311.74	314.41	313.03	312.8	313.48	312.53	312.51	312.13	310.98	314.39	311.59	312.49	312.73	311.73
305.46	305.77	308.4	307.3	307.83	303.73	307.74	306.89	307.78	306.86	307.82	308.09	307.78	306.41	305.1	307.95	306.37	308.51	307.66	307.21	306.43	307.62	306.9	303.54	307.18	305.25	308.21	305.63	306.38	306.73	307.11	308.77	305.64	307.56	306.41	307.56	303.99	307.82	305.02	306.69	307.19	305.81	303.31	307.3	307.12	307.37	309.89	307.94	306.4	305.66
296.49	296.81	297.1	297.18	296.59	296.41	294.32	295.44	296.67	295.14	298.02	296.79	297.47	296.64	295.75	295.87	293.74	297.54	297.21	297.1	299.63	297.85	295.86	296.73	298.76	297.35	295.76	298.86	297.07	296.59	296.33	296.71	297.67	298.56	295.55	296.81	297.59	297.53	294.79	297.66	299.28	298.95	297.24	297.4	292.98	296.93	297.55	295.19	296.35	296.13
309.5	308.25	307.66	310.25	309.25	310.59	309.36	308.75	310.89	309.78	308.39	312.91	311.28	309.06	310.13	310.03	310.83	309.54	310.09	309.1	309.69	310.15	310.16	311.72	310.72	309.82	311.94	311.37	308.85	311.45	310.96	311.1	309.45	310.1	309.92	308.6	308.81	310.11	309.12	307.17	306.21	311.38	313.27	308.46	308.76	307.31	310.68	308.38	308.64	309.64
317.1	316.62	316.4	316.76	315.33	316.34	317.89	317.95	319.91	315.86	317.02	317.69	315.53	316.21	316.42	318.51	319.67	319.1	317.35	317.57	318.38	317.77	317.21	316.67	316.91	317.4	317.1	315.63	317.22	318.29	316.31	314.67	316.27	316.54	321.32	316.63	317.24	317.88	316.92	314.47	317.14	319	313.81	317.78	316.28	317.87	319.92	319.55	317.44	318.35
310.7	307.57	309.63	309.14	310.9	308.34	312.2	306.7	311.67	309.02	311.86	313.83	307.19	310.13	312.07	313.68	310.05	308.28	311	308.15	311.43	311.54	307.54	310.78	307.35	308.08	310.97	308.36	312.3	308.1	310.13	310.02	308.66	309.43	308.22	311.1	311.11	311.4	306.74	308.54	308.98	307.83	310.92	308.44	309.97	312.97	309.07	307.09	308.77	312.99
313.32	319.07	312.93	316.44	314.44	313.7	315.48	315.67	317.2	317.63	316.22	316.63	315.75	316.47	314.09	313.75	313.89	311.02	313.1	316.77	313.37	315.68	315.06	316.37	314.92	315.65	312.93	312.98	315.19	311.26	316.9	316.88	315.42	315.11	315.13	315.49	314.58	314.98	315.09	314.76	313.69	315.7	313.58	315.13	313.21	314.21	313.14	315.27	315.7	315.44
294.36	295.78	296.96	291.8	296.65	296.81	292.34	295.98	294.61	295.58	295.12	296.27	295.98	296.46	295.87	295.05	298.44	298.3	295.48	294.48	296.06	297.27	293.9	295.46	299.41	294.7	296.42	294.82	295.08	295.72	293.19	294.47	296.75	295.2	296.63	294.04	295.55	293.25	296.55	294.17	292.64	292.66	295.17	293.37	295.09	294.74	293.86	292.9	292.86	294.17
313.61	315.08	315.86	315.64	316.81	315.21	315.53	315.74	316.65	314.8	314.33	317.7	315.79	314.83	316.27	316.56	315.83	316.06	315.24	316.28	316.41	313.92	316.45	316.66	314.46	315.48	314.49	315.15	313.54	315.27	316.81	315.02	314.97	315.67	315.25	316.76	316.93	316.78	314.28	316.31	314.83	316.62	315.94	313.77	314.91	314.14	317	315.06	315.74	313.82
310.21	311.56	310.42	312.12	308.76	310.77	312.52	309.32	312.44	311.23	310.44	309.32	310.39	310.25	308.14	314.54	313.03	311.13	309.03	310.79	309.46	308.57	308.11	308.38	310.68	308.31	308.6	310.14	309.56	313.22	312.17	309.61	309.73	310.14	312.48	310.68	311.84	308.97	312.88	310.88	308.81	312.15	310.2	310.35	308.66	310.5	307.76	309.15	311.67	311.26
309.46	305.61	306.92	307.9	308.45	307.15	310.43	306.69	304.16	306.1	305.83	308.54	307.8	306.88	305.31	306.09	304.92	308.19	307.08	307.55	310.58	307.19	307.83	304.92	307.66	307.61	306.87	306.7	304.77	309.87	304.48	304.4	308.88	309.84	306.52	305.06	305.63	308.47	304.33	306.75	309.01	306.98	307.14	308.18	308.81	308.74	309.28	306.03	305.73	302.65
328.62	327.95	327.57	330.37	327.35	329.08	326.48	326.41	326.78	327.21	328.5	329.28	328.72	325.05	327.39	327.61	327.72	327.52	328.24	327.4	323.29	328.95	327.59	328.15	328.55	326.92	327.18	331.15	328.67	326.5	327.95	327.93	325.64	328.83	327.6	328.3	325.78	328.61	330	327.94	329.89	326	328.49	327.55	325.99	326.75	330.28	329.41	328.12	327.47
313.18	313.81	313.62	312.65	311.91	313.51	310.69	314.36	313.04	313.7	310.78	314.66	312.39	315.05	314.7	312.4	313.39	313.61	313.95	314.06	313.25	313.18	313.04	313.84	311.59	312.79	314.59	313.18	313.96	312.12	312.88	313.01	313.25	312.5	311.68	312.63	311.47	312.82	313.48	314.17	313.84	313.42	314.1	312.78	311.61	312.26	312.85	311.75	313.27	315.76
310.19	314.21	312.19	312.83	314.56	314.71	313.59	312.28	310.35	315.84	312.13	313.23	313.91	313.7	313.48	311.95	315.09	312.3	315.74	314.43	313.14	315.67	314.11	314.02	312.89	312.89	311.97	315.52	313.61	313.34	313.49	313.78	314.34	315.25	310.4	311.7	312.39	312.83	312.49	310.88	314.51	316.17	314.55	315.61	311.98	313.54	313.72	312.92	312.81	314.86
303.57	302.01	303.72	302.39	302.33	300.17	300.58	302.27	305.68	303.22	303.05	300.54	302.66	303.18	302.23	303.12	302.61	302.19	302.85	301.36	301.86	302.31	303.03	301.74	301.48	303.93	304.84	301.48	302.93	301.79	301.02	301.08	301.23	302.64	303.22	303.21	303.55	303.13	299.43	300.75	300.23	304.42	301.42	299.91	300.86	303.54	299.65	302.15	301.24	303.4
313.97	311.78	313.53	310.83	312.28	313.94	312.26	313.67	313.55	312.38	313.94	312.37	312.46	312.69	312.91	311.43	313.27	311.05	312.09	312.33	315.36	312.28	312.84	312.29	310.81	312.22	310.93	312.54	314.1	313.61	313.59	312.75	313.1	312.75	313.38	313.29	311.9	310.6	312.41	312.53	313.17	313.46	313.13	312.92	313.11	313.65	312.56	311.03	310.81	312.61
316.5	317.58	317.93	318.38	315.9	318.07	317.74	317.19	315.76	316.06	318.9	316.63	316.46	315.11	318.22	315.69	317.63	318.94	317.01	316.69	316.52	316.06	318.18	316.41	315.74	315.06	318.16	318.84	316.81	317.45	319.23	314.64	317.85	315.84	317.63	318.34	316.67	317.37	316.01	318.34	318.51	316.64	316.74	317.09	316.99	317.07	318.34	316.3	311.94	318.3
313.42	313.19	312.72	313.26	313	314.5	313.41	314.32	315.51	313.74	313.56	313.44	317.09	315.77	312.13	313.02	314.53	313.46	314.52	312.59	312.1	314.57	316.16	312.69	312.83	313.28	312.19	313.19	315.67	313.48	312.94	315.26	311.09	315.76	313.16	313.41	315.71	312.9	314.18	313.89	313.15	311	313.48	315.68	315.05	314.72	314.64	315.83	311.39	314.58
315.75	312.71	313.88	312.26	312.31	316.19	314.1	312.67	312.31	311.94	314.43	313.66	313.54	311.36	309.69	311.08	312.64	316.3	312.55	312.4	313.02	311.5	313.23	314.28	309.16	313.35	312.3	312.89	314.84	314.28	312.97	310.49	311.86	313.51	312.47	310.74	314.16	311.21	314.82	312.57	313.19	312.97	313.25	312.19	312.59	309.83	312.5	312.8	311.87	313.17
305.18	303.28	305.12	304.79	305.5	302.86	305.34	305.45	303.91	303.12	304.5	305.86	304.09	301.54	303.58	304.12	302.53	301.7	303.62	302.81	304.1	307.26	304.78	303.79	303.68	304.78	305.13	305.64	306.5	304.64	304.3	304.83	302.83	304.85	304.12	303.05	303.79	305.78	305.46	303.52	304.34	302.02	303.78	307.62	302.68	304.15	303.84	301.91	304.68	304.03
314.64	312.38	312.59	313.95	314.36	313.75	315.12	316.75	313.4	315.26	316.31	313.32	313.65	314.33	315.05	313.32	315.41	314.01	316.96	311.57	313.61	314.67	315.16	313.06	315.4	313.78	313.97	315.97	313.26	312.77	312.25	313.69	313.19	312.04	312.76	312.6	315.29	314.76	315.34	311.21	313.92	315.04	314.24	317.26	312.78	312.46	315.93	313.56	313.55	313.65
317.83	317.37	317.97	320.79	320.2	317.49	318.18	318.79	318.78	316.47	316.54	319.94	319.51	319.53	321.95	320.05	317.05	317.97	316.65	317.09	316.89	319.03	320.27	318.44	320.69	318.32	320.03	318.25	319.07	320.52	317.51	325.57	318.67	318.49	318.32	317.37	317.22	319.34	318.58	318.24	319.74	319.23	317.16	319.21	320.05	317.03	318.27	316.91	320.26	322.5
309.08	309.41	310.64	305.86	307.07	310.8	309.68	309.3	310.02	306.2	307.4	309.12	307.57	309.18	309.54	310.93	310.66	308.94	310.41	309.52	310.74	307.54	310.63	307.43	306.73	307.46	307.14	306.45	309.79	309.54	307.34	307.17	307.88	306.97	308.7	307.44	310.09	310.93	309.47	309.89	309.39	308.23	307.84	309.29	310.11	307.06	308.19	307.83	309.26	309.74
324.11	322.29	325.44	326.04	323.99	323.25	323.98	324.3	326.06	326.99	323.69	322.36	322.04	322.95	325.41	323.95	323.16	321.61	324.96	323.55	326.98	321.95	326.3	322.66	323.82	323.95	327.02	325.55	325.07	321.94	326.29	324.14	326.62	323.45	324.64	324.42	322.86	325.64	323.76	323.49	324.77	324.15	326.78	326	326.76	323.47	324.68	324.37	322.91	323.34
318.06	318.13	318.03	318.39	316.53	316.42	318.59	316.3	316.34	319.68	318.61	321.27	318.79	318.54	316.89	319.95	318.96	319.17	318.95	320.33	318.43	316.62	319.72	316.94	317.84	318.73	318.16	319.04	319.97	316.63	317.92	316.84	320.16	319.54	318.37	319.18	318.31	321.41	316.54	318.05	318	320.1	316.89	319.32	317.97	317.07	318.87	315.98	318.57	318.32
312.39	314.3	310.19	315.02	312	312.77	312.24	312.77	309.97	312.42	313.74	312.66	314.15	311.25	309.98	310.58	311.24	314.19	312.35	311.39	316.55	310.16	311.72	313.93	313.19	311.74	312.63	315.15	310.38	312.03	312.45	313.91	312.29	313.36	309.09	312.65	312.13	312.47	313.4	312.62	312.11	310.37	311.41	314.98	313.55	310.54	311.91	314.89	312.65	312.06
307.03	305.88	303.09	303.07	306.92	305.98	308.17	305.97	305.64	303.74	306.39	305.13	305.07	306.14	306.48	306.39	305.61	306.92	305.42	303.96	304.47	304.65	307.02	304.71	306.56	306.52	304.21	307.43	302.73	306.26	304.56	303.5	306.34	305.91	304.55	305.39	304.61	303.09	306.14	304.74	303.98	304.52	302.47	307.42	308.07	306.12	306.36	304.49	303.78	303.06
327.22	326.43	324.61	325.6	327.28	326.43	327.71	326.1	326.67	328.16	327.03	327.6	325.92	328.79	325.86	326.91	329.05	327.73	325.34	328.31	326.21	327.77	328.72	326.58	325.79	326.7	329.62	328.04	325.28	324.88	326.13	326.9	327.32	326.82	327.43	327.02	327.34	328.8	325.79	325.73	329.3	329.53	325.24	325.63	324.96	325.44	327.86	326.15	327.08	325.13
305.81	304.07	305.44	305.07	305.69	305.14	303.63	302.64	304.44	305.26	304.14	305.47	303.01	306.12	306.35	304.47	307.15	306.83	305.34	304.73	305.3	304	305.82	306.67	305.72	306.86	308.34	306.15	305.39	305.57	305.15	304.68	305.05	306.84	307.36	306.15	304.34	307	304.51	308.03	305.98	306.04	304.31	305.99	305.41	304.96	308.83	304.49	307.71	305.83
294.09	293.47	295.84	292.75	293.07	296.6	295.23	295.16	292.11	292.7	294.51	296.07	295.19	294.31	293.51	296.2	295.68	294.34	294.5	298.74	297.57	296.77	292.87	295.36	297.2	295.11	295.83	294.4	295.36	298.11	293.93	296.94	294.13	296.01	295.81	296.51	293.74	293.94	298.29	296.01	296.39	293.99	296.52	292.44	295.2	294.19	293.34	294.32	293.34	294.33
312.84	313.38	314.41	314.43	311.78	313.46	314.28	316.08	314.49	314.2	314.81	314.57	315.57	311.55	312.41	315.29	315.03	312.33	315.64	313.54	315.61	315.82	314.81	314.95	313.87	313.94	315.71	313.11	314.7	311.31	314.95	312.82	317.39	314.63	315.71	316.36	313.1	312.69	314.08	314.1	314.66	313.61	316.48	312.5	314.84	316.13	315.73	314.57	312.04	313.68
295.74	296.64	295.11	292.88	294.89	294.95	295.4	295.26	295.61	294.85	294.2	291.6	295.17	295.09	292.73	296.28	295.91	293.44	294.12	295.66	294.68	296.34	294.48	295.9	296.17	295.83	293.36	293.78	293.42	292.2	295.65	296.02	293.73	293.67	292.58	296.23	294.06	294.83	294.03	293.9	295.14	296.88	294.58	295.59	296.42	295.67	294.18	295.76	291.96	296.53
305.58	302.7	303.09	306.4	306.31	306.68	304.83	306.07	305.47	305.1	305.57	306.15	303.97	305.48	305.91	306.05	304.59	303.5	306.94	302.9	304.57	308.11	303.4	303.14	304.59	305.42	305.35	304.04	306.39	306.09	303.09	305.19	306.63	306.37	304.93	303.43	308.51	306.82	304.15	305.45	304.55	307.15	306.52	305.11	306.11	302.6	304.57	305.76	304.34	306.42
326.91	325.26	325.62	324.51	326.12	325.86	323.11	327.55	324.7	324.69	325.58	325.35	325.76	325.8	328.59	323.9	324.58	324.71	325.98	321.27	325	324.99	325.91	324.65	326.07	322.83	326.75	325.51	324.01	326.55	326.3	326.13	324.83	326.64	324.25	325.39	323.91	324.47	324.77	328.28	323.21	324.4	324.94	326.59	326.84	322.93	326.22	328.04	325.01	325.3
304.83	304.78	304.72	304.55	303.07	300.69	302.29	303.28	303.74	303.33	304.3	304.65	303.71	302.55	305.83	303.89	302.49	303.02	304.09	306.12	302.96	302.76	303.19	306.37	301.04	303.15	301.08	303.39	302.23	301.8	303.6	302.92	306.34	305.71	303.86	301.79	302.69	301.46	302.54	301.77	303.25	301.06	304.67	303.9	302.63	302.5	305.01	302.58	301.49	305.47
318.24	320.69	316.71	317.89	317.96	318.26	319.79	321.11	318.12	319.03	319.58	318.79	317.94	316.62	317.26	316.94	319.77	319.87	318.14	315.33	318.75	320.46	318.4	318.67	319.68	318.88	319.34	319.36	319.16	317.2	319.08	318.73	319.25	317.67	317.98	319.21	316.99	319.23	320.45	321.3	318.67	318.89	318.68	321.06	318.24	319.6	318.24	319.02	320.65	318.9
304.87	302.93	302.62	302.97	304.82	303.15	303.6	303.09	300.96	305.31	304.44	302.4	303.66	305.09	304.6	305.2	303.29	303.51	302.7	303.26	302.3	303.75	304.57	303.33	303.04	301.97	299.97	303.42	304.91	305.38	301.83	303.57	304.05	305.65	304.25	301.53	301.54	306.16	304.42	303.59	302.48	301.71	303.06	302.7	302.54	304.33	304.05	301.71	301.47	303.28
300.2	300.6	302.93	301.08	301.55	302.38	301.13	300.92	303.39	302.38	304.61	301.3	303.6	303.18	299.3	302.29	303.55	303.34	304.6	303.77	303.94	302.45	301.82	302.97	303.06	303.38	302.45	305.06	304.7	305.36	304.43	303.08	303.59	302.81	302.62	302.4	302.22	305.29	300.7	303.2	303.09	301.66	301.57	299.79	302.15	303.99	302.47	304.58	301.69	302.06
313.33	312.12	311.79	313.21	312.55	312.72	313.18	312.08	311.79	312.13	311.59	313.53	311.88	313.86	309.55	312.99	311.9	312.73	313.23	312.8	313.81	313.4	312.26	313.95	312.04	313.62	312.94	313.45	313.86	314.88	314.2	311.5	314.13	312.93	312.33	311.46	314.72	313.56	312.14	312.94	313.6	313.79	315.49	313.35	313.16	312.49	312.02	315.47	312.45	313.06
293.49	294.31	293.69	295.35	292.7	294.72	293.75	295.87	295.76	292.86	296.46	293.58	293.27	295.12	295.17	293.36	296.09	294.5	293.51	293.12	294.5	290.79	293.95	291.77	292.67	293.29	292.65	291	296.13	292.39	294.69	296.55	295.32	292.39	294.81	294.07	294.28	292.89	294.67	294.65	292.49	293.42	293.42	296.72	294.14	296.89	294.23	293.01	294.48	295.53
307.45	306.46	306.07	310.49	308.22	309.78	309.02	309.24	306.61	307.23	308.41	307.97	311.02	308.19	308.8	310.17	309.87	308.42	309.43	305.55	310.18	309.16	307.41	308.24	310.12	311.82	309.08	309.6	306.8	309.37	308.55	310.71	308.35	311.02	308.45	310.07	308.48	309.43	310.34	305.08	308.91	309.23	309.89	310.07	306.97	311.49	310.77	308.22	310.05	307.84
318.34	319.67	319.36	321.26	319.83	318.72	318.28	316.23	320.28	319.96	318.46	319.56	319.63	320.13	317.65	318.63	320.77	319.78	320.38	320.24	322.38	320.79	318.43	320.85	320.56	321.05	317.14	320.23	321.7	321.22	321.34	318.26	321.35	320.9	319.69	319.65	320.55	319.76	319.05	319.99	318.73	320.26	319.19	319.63	317.24	317.16	317.8	320.1	319	316.92
301.95	308.26	301.49	306.74	307.08	304.83	304.43	304.99	304.06	304.57	303.58	304.08	304.1	305.82	303.28	302.74	302.97	304.16	303.13	303.71	307.39	302.71	306.48	304.28	301.52	305.29	304.06	301.5	305.04	305.14	301.67	302.9	305.41	307.13	303.43	303.85	302.26	304.03	304.19	304.38	302.93	306.06	302.6	302.9	302.81	301.8	303.41	304.15	304.07	304.65
308.39	307.54	308.35	307.65	306.56	309.53	307.55	311.63	309.72	308.9	307.68	307.02	310.95	309.27	310.08	308.87	309.72	307.58	306	309.25	309.64	308.88	307.62	310.05	309.44	308.93	310.27	309.5	308.04	308.88	309.69	306.84	310.77	310.8	309.75	307.34	308.77	307.37	309.06	308.62	308.28	307.97	310.02	307.75	309.53	306.93	307.86	307.41	310.23	310.03
295.31	295.56	294.56	296.35	292	295.04	296.07	296.73	294.24	292.57	296.2	292.87	298.4	294.91	294.12	295.46	294.94	294.91	295.68	296.12	296.02	296.2	292.86	293.87	292	294.88	297.44	292.86	294.45	297.93	294.98	293.61	293.51	292.62	295.67	295.14	294.89	294.6	294.24	293.41	295.67	295.78	295.52	295.12	294.96	295.61	296.76	296.82	295.43	293.82
312.03	313.62	311.14	313.23	316.11	312.56	313.13	313.93	314.81	313.68	313.91	312.75	314.96	312.57	315.27	315.36	312.93	314.83	312.19	314.5	312.43	312.56	312.92	311.2	311.1	313.51	312.46	313.04	313.25	314.7	313.75	313.62	313.08	315.25	310.28	309.47	314.11	313.54	313.9	312.18	316.34	312.47	313.1	312.69	312.41	312.09	312.73	312.11	313.41	313.76
[truncated: 450 more rows]
[truncated: 150 more columns]
