# Supplementary material for: Genetic dissection of main and epistatic effects of QTL based on augmented triple test cross design
Source: PLoS One. 2017 Dec 14;12(12):e0189054. doi: 10.1371/journal.pone.0189054 (PMC5730204; doi:10.1371/journal.pone.0189054)
Supplement: S9 Supporting Information — (ZIP) [file pone.0189054.s009.zip › z5_1600_0.5_5.csv]

297.65	297.2	294.03	297.14	291.19	297.49	296.21	293.84	294.61	294.16	291.42	296.21	294.65	295.6	299.24	294.32	297.26	292.5	298.84	296.89	293.93	296.26	296.38	293.09	294.39	294.3	297.86	294.99	291.93	295.54	294.84	293.58	297.63	294.95	295.09	296.21	298.13	293.84	293.59	296.76	299.44	293.4	293.02	296.93	294.52	294.73	293.96	296.79	292.07	297.2
311.68	311.5	310.5	312.02	313.36	311.9	311.99	313.62	309.72	309.86	307.51	309.86	312.57	308.8	313.31	307.46	312.99	310.41	311.56	310.44	313.17	308.92	309.49	312.28	310.69	315.99	314.95	315.05	311.04	312.24	311	316.88	313.69	312.64	311.24	312.69	313.68	314.78	308.61	311.6	312.46	311.89	309	312.42	312.83	311.77	310.84	311.14	314.93	312.73
315.43	312.58	316.54	316.87	314.04	314.28	313.92	316.87	314.03	310.03	314.9	315.22	314.26	317.85	313.16	314.68	316.72	314.53	314.85	314.11	316.62	314.34	315.55	314.08	313.2	315.73	314.46	315.47	314.63	313.1	313.6	317.48	313.9	315.98	314.65	314.32	320.33	313.84	318.38	313.96	313.07	316.24	313.45	317.74	317.81	311.63	313.25	315.4	315.55	314.76
294.66	291.39	293.5	293.55	298.94	295.45	291.28	298.99	293.61	296.19	295.15	296.08	295.48	298.05	295.09	295.14	297.37	299.2	294.04	294.16	294.49	294.98	293.33	300.23	295.34	295.33	296.51	294.94	293.87	290.7	293.3	295.85	296.13	297.97	297.55	297.89	293.74	299.26	296.79	297.26	295.5	295.38	296.37	295.31	292.69	295.11	294.92	294.53	296.23	298.29
307.42	311.07	307.1	312.37	308.56	308.44	307.92	309.21	309.71	311.89	305.54	309.25	309.91	305.51	307.22	309.23	308.2	306.94	311.07	310.59	311.07	307.88	309.75	306.21	310.03	305.69	310.8	305.25	308.35	309.11	305.27	310.77	308.21	313.12	309.46	306.4	307.67	313.33	311.3	305.43	311.49	309.05	310.92	302.89	306.52	305.76	308.07	307.29	307.84	306.53
301.61	304.34	302	304.28	303.61	300.7	303.76	301.69	300.87	303.71	302.06	298.77	303.78	303.08	306.61	304.24	304.95	303.15	303.04	303.01	307.08	302.08	303.18	305.41	300.23	301.36	306.11	303.14	305.36	301.77	304.3	305	301.8	302.98	307.95	305.63	301.91	304.75	304.46	302.34	301.5	301.75	303.46	305.29	302.59	300.48	304.61	304.16	305.26	305.86
306.47	315.79	316.08	311.63	311.21	312.7	314.17	310.48	311.45	314.47	309.35	311.39	317.41	312.66	313.99	311.93	311.91	311.25	313.18	312.41	310.35	310.47	313.74	311.69	311.99	310.47	311.22	308.33	311.63	308.36	314.18	312.26	311.76	312.34	310.38	308.73	311.21	310.97	308.52	311.28	310.98	311.59	312.94	312.83	312.94	316.81	312.31	312.24	308.78	310.82
310.81	312.93	313.48	313.88	312.41	315.19	313.72	312.86	311.83	310.06	314.39	310.98	308.22	314.09	315.46	313.91	315.81	312.34	314.07	312.7	311.44	310.33	313.24	311.18	313.59	312.2	310.59	311.91	313.47	314.5	309.02	312.27	311.49	310.09	313.82	313.5	310.18	313.74	312.51	313.94	310.26	315.79	312.77	313.84	313.6	312.71	315.67	309.62	313.68	314
316.69	317.97	315.95	314.63	313.87	321.1	314.1	317.08	318.23	318.36	318.15	316.22	317.13	315.75	317.22	318.83	315.47	318.7	316.5	317.89	318.43	316.21	318.93	317.85	316.55	314.11	317.29	314.72	319.19	315.35	318.49	315.62	313.62	320.08	319.7	320.98	316.88	313.63	314.48	317.12	317.71	316.6	316.6	315.06	319.05	319.12	318.76	318.47	317.77	316.14
316.74	316.06	316.62	314.44	317.81	312.96	318.02	317.82	317.69	315.79	312.88	313.44	318.43	313.56	318.33	315.21	317.98	315.05	313.14	315.78	317.29	313.99	316.95	315.55	316.68	315.58	315.57	315.83	315.64	312.06	316.25	316.75	312.03	318.54	308.78	315.31	315.31	318.76	314.11	316.51	316.68	319.36	315.78	315.01	318.4	314.24	313.93	314.48	316.23	316.58
317.92	320.79	314.72	318.56	317.68	317.18	320.05	314.88	319.21	320.16	312.48	320.43	317.71	321.26	313.91	314.44	315.27	320.37	320.92	318.53	318.89	317.55	318.37	320.39	317.32	317.8	319.62	321.94	319.98	318.77	317.45	317.6	320.89	317.57	315.58	315.48	320.08	316.86	316.88	319.85	315.54	318.2	313.89	321.11	318.05	314.68	319.52	319.36	319.43	318.12
304.05	299.75	308.53	303.13	302.88	305.35	305.89	304.57	309.57	305.81	308.3	301.41	303.94	302.17	305.13	305.05	306.04	306.54	305.92	306.97	306.38	304.9	307.14	303.98	306.07	304.88	306.97	305.72	305.95	302.71	306.38	305.71	303.71	306.56	306.87	308.94	300.54	301.8	305.96	304.72	305.49	303.21	303.99	303.05	303.63	306.91	303.79	306.1	304.31	305.4
303.91	303.8	304.27	305.88	301.16	305.79	305.47	303.83	303.73	306.7	304.28	304.12	302.5	301.45	301.77	302.84	303.62	301	305.36	300.74	302.42	308.78	304.27	304.98	298.5	301.27	304.1	301.48	302.18	304.85	303.64	302.75	303.02	304.18	303.42	303.67	302.28	303.23	299.65	300.91	301.41	306	302.95	304.44	302	301.19	303	305.35	302.95	300.24
307.46	303.61	305.02	306.04	307.13	302.88	303.64	299.99	303.66	303.21	303.54	305.02	305.88	303.06	307.25	301.76	305.98	303.21	304.25	306.99	305.39	305.36	303.61	304.99	306.34	301.6	303.34	304.19	305.82	301.8	300.8	308.18	305.63	303.8	303.25	307.81	303.97	303.36	304.18	305.75	306.86	302.66	302.57	299.36	309.31	302.83	303.9	302.65	302.84	305.45
316.78	316.32	313.27	314.31	314.36	315.72	310.44	313.27	313.5	314.43	314.15	316.58	313.2	311.86	314.03	315.18	316.46	312.02	315.36	313.27	313.07	315.44	310.44	312.82	311.91	310.58	316.91	316.35	313.39	317.67	313.99	310.13	314.44	315.32	314.02	315.26	314.61	317.31	313.69	315.37	314.86	313.88	314.23	311.83	314.38	313.09	311.63	313.84	316.1	314.68
306.17	306.65	310.19	306.66	307.22	309.28	304.18	307.49	306.89	309.41	305.61	305.84	301.88	306.92	302.76	307.84	307.74	303.62	308.42	308	304.86	307.82	310.16	306.34	311.66	303.71	310.07	307.94	307.74	302.56	306.7	306.37	304.19	309.99	306.97	307.6	310.36	306.86	309.24	306.67	306.25	306.21	309.5	303.87	307.56	309.47	307.3	310.89	310.34	304.66
316.64	314.89	316.38	313.91	317.1	318.24	316.61	313.47	316.4	312.87	315.8	314.07	312.53	315.41	315.07	314.23	314.9	317.41	313.55	315.5	318.38	314.37	314.36	312.87	314.57	316.41	314.4	313.6	312.17	317.98	313.65	316.3	314.89	317.26	317.23	316.74	311.04	316.11	312.28	318.3	315.85	316.34	315.76	316.39	320.15	316.53	315.53	316.23	313.52	313.45
325.79	323.06	328.41	325.74	323.66	325.7	325.23	327.82	322.42	327.89	324.23	324.18	323.48	322.12	326.52	326.47	324.89	323.81	323.95	325.46	325.75	320.7	325.46	322.88	323.86	324.36	325.21	326.91	327.34	324.92	327.71	327.34	323.53	326.7	326.39	324.66	325.4	323.1	327.02	324.31	324.3	327.18	325.9	324.99	325.34	322.31	324.97	324.4	321.29	324.53
306.7	307.92	308.32	305.79	310.65	307.56	306.53	306.65	303.21	307.4	310.07	306.18	309.29	309.98	306.65	306.92	304.95	304.95	306.35	306.01	302.35	305.33	306.68	308.43	304.7	307.63	304.75	307.04	307.2	306.17	306.04	306.08	306.56	308.11	308.45	304.69	308.85	305.46	306.71	307.94	306.29	309.43	305.91	309.07	307.17	308.59	307.73	309.16	310.16	302.4
320.24	322.83	322.22	318.47	318.4	322.34	322.04	318.74	320.59	320.55	314.66	320.17	318.6	317.24	319.47	321.6	320.39	318.08	319.08	315.16	318.78	317.69	315.99	317.14	320.79	318.96	318.04	318.07	321.1	319.47	319.38	317.98	317.01	320.2	317.35	314.08	318.84	319.85	319.13	314.21	322.22	315.81	316.65	324.31	321.65	319.21	320.8	321.94	319.19	314.58
317.33	317.91	316.26	314.55	316.46	315.52	319.73	319.45	314.33	318.46	315.73	313.67	316.33	316.14	319.47	313.94	314.6	318.01	319.09	314.09	314.15	315.81	315.36	317.1	311.57	317.81	314.16	317.81	318.01	317.03	317.51	314.07	315.66	317.9	315.2	316.23	314.82	316.36	313.15	316.53	317.68	312.41	318.08	315.33	314.44	317.41	312.57	315.92	314.84	316.41
315.87	315.98	311.83	314.7	312.72	316.86	313.23	312.07	310.26	313.05	314.43	313.08	312.17	316.5	315.86	315.35	313.53	313.54	315.24	316.65	314.77	314.13	313.37	312.24	311.26	312.04	319.54	311.45	312.94	313.63	313.73	315.03	315.68	311.81	313.31	315.79	311.2	311.81	313.77	317.11	314.14	313.82	313.04	316.65	316.42	315.85	316.09	314.54	314.64	313.9
309.53	310.24	309.45	311.15	313	314.04	311.45	311.7	310.73	312.23	311.7	310.78	308.7	312.43	310.48	309.17	312.64	309.87	311.1	311.3	308.51	312.92	311.94	311.09	309.33	311.78	309.79	310.8	310.75	309.41	314.87	311.58	310.96	306.74	310.07	308.96	315.48	312.45	313.23	311.32	313.2	311.08	309	313.7	307.21	316.26	312.11	311.86	314.47	312.53
316.35	316.6	318.1	314.79	319.35	314.03	318.23	318.4	314.77	314.5	317.73	315.59	313.34	315.79	319.41	312.93	310.74	311.51	316.36	312.57	316.01	316.52	316.02	315.74	317.57	319.15	316.34	317.49	315.82	319.38	315.67	314.71	316.26	316.49	319.24	315.74	314.67	314.9	315.51	315.9	318.18	316.69	317	318.28	313.25	316.93	319.79	312.39	319.98	310.86
299.96	296.43	296.6	293.8	298.49	297.68	298.72	297.35	293.43	296.83	299.69	294.98	292.25	295.12	297.75	296.88	293.34	298.23	297.78	294.55	299.53	296.43	294.55	297.03	297.97	296.74	295.75	296.89	298.84	297.84	293.78	300.72	297.35	295.06	296.29	298.43	294.22	295.54	295.26	294.56	293.44	296.99	298.05	297.1	295.61	300.88	299.17	295.51	296.32	295.63
312.69	310.33	305.67	309.83	309.16	309.7	310.16	310.35	312.49	310.31	312.91	307.06	308.2	307.92	305.34	308.25	307.38	308.95	310.51	307.85	309.68	305.74	306.36	306	305.29	309.73	311.86	307.59	309.78	311.42	309.35	307.89	304.29	310.55	311.03	310.09	311.38	308.95	308.98	305.45	308.28	308.64	310.06	308.74	306.03	308.55	309.25	309.68	312.17	306.36
314.52	314.82	313.4	315.84	316.32	317.46	313.09	314.01	314.38	314.38	314.06	312.86	315.87	314.16	312.95	313.49	312.4	311.99	316.34	312	311.15	316.49	313.14	316.45	311.62	311.15	317.08	313.3	317.64	311.29	314.36	315.38	313.29	311.02	311.82	314.15	312.91	311.77	315.94	312.93	314.54	309.86	311.83	313.34	316.59	315.56	313.77	316.09	314.1	315.68
310.82	310.01	308.73	310.18	307.81	307.28	306.77	307.52	306.16	312.45	308.39	307.13	309.77	308.54	309.76	306.55	307.78	306.66	310.07	312.85	307.88	311.88	307.36	307.08	308.18	309.56	308.76	308.26	309.8	310.24	307.58	311.55	309.15	310.37	312.34	308.54	311.98	303.97	307.39	315.55	309.48	309.41	310.68	306.44	309.5	309.59	307.89	309.09	309.35	308.92
311.85	312.56	313.64	313.55	314.44	315.27	317.93	315.1	314.4	315.84	313.86	316.91	315.55	313.89	315.96	313.68	314.5	315.38	314.02	313.99	314.84	312.83	310.88	316.34	313.39	312.88	317.7	318.43	313.91	318.73	314.75	313.74	315.33	311.71	319.95	314.86	312.79	313.81	314.91	314.7	316.18	315.08	315.62	315.61	315	317.93	314.8	314.09	316.92	315.4
307.03	305.31	307.29	305.13	303.5	305.51	304.8	303.89	305.49	302.65	304.16	304.19	307.05	302.7	305.22	303.38	303.43	304.22	305.09	301.35	305.25	303.21	302.69	308.25	300.45	304.2	302.45	304.24	301.45	304.6	304.44	305.02	303.17	305.44	303.74	304.27	306.2	305.06	308.43	302.58	304.19	302.35	306.48	305.66	301.14	306.7	300.24	302.79	307.29	306.6
301.7	300.76	303.49	298.94	299.47	302.3	304.85	304.27	302.63	301.05	298.39	300.49	301.24	297.52	301.44	302.71	301.46	300.33	300.03	302.02	299.16	300.1	303.39	304.84	301.31	303.76	304.51	301.02	301.49	304.1	301.55	299.91	298.45	302.35	296.96	303.17	300.71	296.39	301.85	300.66	300.76	302.81	299	301.83	300.94	299.72	303.99	303.01	302.1	302.7
310.57	312.87	313.22	308.92	312.41	312.53	312.74	313.7	312.39	310.74	314.17	313.18	310.97	310.31	308.44	313.55	310.26	314.01	312.37	314.58	308.37	310.28	312.73	314.58	312.67	312.22	314.89	312.27	312.68	312.33	310.41	310.65	310.74	316.17	311.78	312.88	315.52	311.18	310.95	309.43	311.98	315.26	314.07	316.27	319.15	314.12	313.11	311.53	311.35	311.94
313.49	310.5	311.01	310.21	312.62	312.46	311.43	314.99	316.35	314.87	310	311.34	314.4	313.26	310.63	312.08	311.85	310.43	314.05	308.26	312.15	306.82	310.83	314.43	309.71	314.76	313.49	313.39	315.13	312.17	314.81	312.64	313.07	312.04	315.1	313.43	312.66	313.93	313.79	309.45	313.47	313.03	315.72	307.02	314.86	312.58	312.75	313.06	308.36	312.25
294.42	295.82	295.36	294.35	298.78	292.74	298.79	296.49	293.58	296.45	296.51	293.07	291.23	293.16	294.69	294.88	294.5	292.39	295.16	293.6	295.01	294.75	296.06	295.88	291.81	298.19	293.8	292.41	297.82	294.77	298.35	293.32	293.32	292.98	295.54	293.94	294.48	294.23	295.76	294.96	292.88	293.68	292.59	295.52	290.25	295.86	295.76	295.08	294.7	296.7
302.84	304.05	302.28	305.52	303.5	301.99	305.74	305.63	305.02	306.64	305.44	301.2	306	304.92	302.91	304.11	298.73	303.31	304	305.13	306.28	301.29	307.63	303.49	304.92	306.06	307.22	305.5	304.38	303.59	304.34	307.2	305.95	306.43	305.48	303.33	307.29	302.77	305.02	304.03	303.96	309.22	305.49	299.35	303.68	306.19	304.11	304.76	303.31	301.87
308.83	314.21	316.11	310.02	313.18	314.15	310.78	312.68	309.13	312.25	311.96	312.13	312.72	309.64	315.25	310.57	310.01	313.11	312.09	310.45	308.35	307.8	310.54	308.91	313.4	313.27	312.08	313.14	311.75	311.86	312.91	310.58	312.87	309.93	308.53	313.84	314.07	314.57	311.37	311.51	309.97	310.09	311.9	313.58	312.9	309.61	311.66	311.78	311.84	311.1
318.32	314.88	318.88	316.52	314.4	315.03	316.91	314.83	313.63	316.13	317.61	316.02	317.64	318.06	312.35	316.36	317.4	313.68	312.31	316.2	312.52	318.4	316.29	312.73	316.81	314.51	316.46	316.85	320.13	314.47	315.74	316.71	314.28	316.97	316.59	312.81	316.13	317.48	316	314.87	314.23	313.08	316	318.46	316.17	315.48	315.08	312.19	312.93	315
312.38	310.85	310.21	312.59	315.01	312.98	312.4	312.14	311.08	314.16	308.46	311.17	312.87	314.01	312.3	312.79	312.01	316.23	311.11	314.48	310.31	312.19	308.3	312.39	315.4	314.56	309.14	315	313.29	312.54	315.31	311.36	312.88	311.98	311.98	313.54	313.07	311.5	314.41	309.24	313.78	311.81	311.83	312.36	309.5	312.89	313.65	313.21	315.23	310.31
304.23	304.11	302.46	303.99	305.02	305.02	301.11	305.2	307.93	304	305.71	303.5	303.75	304.94	306.68	305.6	304.51	304.32	303.67	307.78	304.67	305.04	304.17	306.14	306.46	305.66	302.6	301.75	301.88	302.9	302.97	305.91	304.19	305.12	303.81	304.69	306.3	306.79	305.66	303.26	306.39	305.78	306.96	305.07	304.42	303.65	303.74	301.64	306.77	307.57
316.64	313.83	316.6	315.52	314.58	312.55	318.28	314.81	317.26	315.49	311.83	315.18	318.46	313.66	315.16	314.91	313.79	313.71	314.42	315.27	314.54	317.17	311.56	317.05	312.5	315.05	317.68	314.78	318.56	314.54	314.52	314.5	314.5	315.21	314.21	313.69	312.45	313.58	316.04	317.69	315.21	315.42	315.25	312.66	313.26	311.57	313	317.92	314.52	313.47
306.75	302.1	303.38	301.11	307.78	302.67	301.47	302.45	305.43	300.85	305.3	305.27	301.72	302.36	306.73	302.84	302.63	304.27	304.74	305.98	305.11	308.27	301.56	303.08	301.77	304.22	302.19	303.01	306.33	301.83	304.68	303.71	303.7	302.61	303.62	304.67	302.74	305.35	305.51	304.89	302.26	304.16	303.61	301.29	304.95	302.21	304.56	303.41	304.84	306.3
324.41	324.71	324.23	322.83	325.19	325.26	325.84	321.94	323.44	324.44	326.13	325.44	318.72	323.96	325.44	323.66	327.39	327.58	323.79	324.21	323.23	324.79	325.91	327.42	322.12	326.63	322.27	325.49	328.65	326.06	324.54	325.61	327.44	321.09	323.19	325.65	328.16	321.13	325.37	322.67	325.96	322.98	327.13	326.96	325.06	325.01	326.68	322.74	324.84	322.87
294.9	292.44	295.3	297.34	294.97	293.9	293.23	293.81	295.16	295.46	291.42	295.11	294.54	291.86	296.72	292.71	291.33	294.05	292.17	293.93	296.07	294.34	295.87	291.22	292.6	297.08	294.65	293.04	293.51	293.69	295.22	293.32	292.76	290.27	295.63	291.36	293.79	292.93	292.71	293.56	292.72	293.54	295.66	294.16	292.88	293.94	295.96	294.46	289.16	294.51
309.94	314.61	318.64	312.84	314.87	317.05	311.88	313.86	311.79	313.68	310.79	314.52	314.13	310.5	312.71	311.96	313.28	316.31	312.88	314.8	312.31	315.04	312.51	314.66	316.4	312.02	314.5	316.79	316.16	315.5	312.27	316.85	314.71	314.29	312.86	313.27	314.83	315.26	315.43	314.95	315.87	314.09	315.62	313.76	311.34	312.03	315.82	314.18	313.21	313.61
304.4	306.94	301.12	302.68	304.18	303.61	304.05	300.53	304.97	299.5	306.79	303.68	306.14	306.21	302.91	308.21	304.89	305.54	301.96	301.14	302.37	306.18	304.3	301.5	305.35	301.03	301.92	302.72	305.55	305.77	302.17	304.29	300.91	306.33	304.59	305.36	305.71	303.31	308.21	303.78	301.95	301.55	302.73	302.75	303.95	304.69	301	307.48	302.03	305.87
309.52	306.71	307.51	303.73	303.98	307.89	305.31	308.41	306.55	306.26	308.6	307.55	305.36	307.58	306.9	308.36	309.38	304.91	306.91	308.32	308.06	309.13	306.23	309.26	305.39	305.8	309.9	307.32	306.86	306.31	310.56	306.92	307	309.29	308.09	309.64	301.96	306.72	310.12	308.71	308.4	310.73	305.54	307.5	303.94	309.22	308.69	304.46	310.07	307.02
295.39	299.03	296.75	297.57	295.87	298.29	297.42	297.54	296.31	295.12	299.76	295.3	296.02	295.4	297.55	296.09	295.68	299.51	295.02	296.54	298.08	299.2	298.21	295.59	300	295.71	296.86	295.81	299.39	294.63	298.4	297.8	297.79	299.99	295.88	297.48	299.92	297.68	295.58	297.3	296.47	300.89	295.24	296.13	298.33	297.92	298.45	293.06	297.04	299.58
312.99	314.49	309.28	310.89	316.92	312.06	310.45	312.18	312.48	310.44	312.86	313.2	315.3	314.39	315.25	314.15	313.25	313.3	314.08	312.13	315.1	312.41	312.5	310.21	314.99	313.08	319.19	308.22	313.92	315.8	312.39	312.79	314.98	311.16	313.76	313.15	315.1	311.14	313.42	311.06	313.89	310.89	312.66	313.72	313.23	311.72	312.4	311.78	314.41	314.28
311.13	314.78	314.95	313.61	311.55	315.02	312.33	314.54	312.48	316.07	312.79	311.18	316.4	309.79	312.5	311.8	310.75	312.81	313.26	314.31	312.6	310	313.6	312.23	314.05	313.94	312.15	313.55	313.68	317.67	311.62	312.35	314.5	311.37	310.03	316.13	311.82	310.87	314.11	310.68	313	313.89	313.8	312.48	310.94	311.37	312.3	311.39	315.68	314.75
310.43	305.8	311.29	308.43	308.14	309.76	306.75	311.26	311.33	309.35	310.71	312.41	309.75	311.01	313.21	307.64	310.65	309.76	307.37	310.11	309.98	308.36	309.17	310.62	307.81	307.67	310.31	313.3	307.22	308.66	311.42	311.1	313.55	310.82	308.96	308.44	308.15	309.75	306.5	311.35	310.71	313.52	311.77	315.02	311.22	312.38	306.84	308.16	308.49	310.72
316.48	318.14	318.79	314.22	317.64	313.51	313.07	315.92	317.38	316.56	314.67	316.93	314.63	318.28	317.41	317.68	314.22	315.9	318.96	318.93	315.66	314.04	318.1	318.02	315.85	315.78	315.96	321.56	317.21	314.82	320.95	316.2	312.07	318.2	317.71	315.25	321.45	317.77	316.12	317.83	315.53	314.86	317.08	313.83	314.79	317.31	315.21	312.6	317.71	316.87
315.67	317.77	315.23	313.5	316.33	314.79	318.01	314.87	314.32	314.8	312.27	313.53	313.6	313.22	316.56	314.49	317.11	313.47	314.45	315.16	315.81	317.32	316.27	315.51	318.35	313.64	312.42	318.56	316.3	310.11	314.48	311.99	316.06	311.25	313.96	313.64	313.91	317.64	311.24	315.12	315.14	316.44	315.47	313.27	315.17	316.75	312.55	317.12	313.87	315.3
315.48	313.5	317.75	311.89	316.27	318.35	313.85	313.08	314.45	314.61	316.67	314.9	315.74	312.8	312.96	311.92	314.77	316.67	313.79	314.84	316.92	310.67	311.17	313.58	313.14	317.44	319.65	313.61	316.09	315.52	312.16	318.94	312.7	313.98	316.37	314.05	315.25	314.06	318.39	314.01	314.46	315.58	316.78	315.31	313.32	312.85	314.88	316.06	314.6	311.97
314.63	309.94	317.14	312.6	312.51	313.46	315	313.44	311.83	315.21	314.55	314.85	313.87	313.75	314.66	314.67	313.37	313.12	312.2	310.91	315.03	311.8	312.55	310.32	313.42	314.03	316.18	314.96	317.13	312.4	312.66	313.98	309.86	314.56	312.42	312.94	317.35	313.28	313.68	315.95	313.34	310.29	311.89	311.47	314.03	313.22	315.5	311.17	314.43	311.97
326.84	326.57	327.94	323.7	326.52	328.75	325.35	327.33	328.13	326.13	324.08	322.77	325.1	324.54	325.75	319.95	324.65	326.05	323.53	327.85	325.52	322.91	323	325.25	322.22	324.77	325.17	324.15	325.71	326.36	325.91	328.05	323.21	323.69	326.15	325.72	324.56	323.3	330.58	326.84	327.1	324.39	322.77	322.74	324.02	325.77	326.1	319.61	326.24	325.39
316.12	313.16	315.07	317.12	314.69	314.49	313.96	311.48	316.01	312.05	315.7	313.67	318.96	318.19	315.22	314.95	312.11	314.29	315.67	313.27	315.5	312.63	316.15	318.15	318.65	314.71	312.7	316.37	318.86	314.83	314.83	313.56	316.56	312.95	317.76	311.01	318.03	313.63	315.21	313.37	313.21	319.59	315.95	318.27	315.17	313.15	314.64	312.98	316	315.27
318.62	318.79	316.26	319.09	315.62	316.16	317.95	316.67	314.65	320.54	316.58	319.21	320.59	318.54	316.21	313.8	318.17	319.06	314.41	315.63	318	316.43	316.47	315.27	319.32	317.66	316.53	319.3	315.08	314.94	316.79	319.35	318.55	315.71	320.68	316.04	317.57	317.27	321.13	316.98	317.75	317.63	317.06	314.64	315.36	312.14	319.44	314.43	319	318.15
314.72	311.53	315.28	315.76	317.3	313.8	315.68	312.59	316.71	313.1	313.85	313.96	316.6	313.62	309.9	314.49	309.87	314.49	316.31	317.82	313.72	315.99	312.99	315.71	316.85	314.94	319.44	312.95	314.22	317.39	312.29	315.73	314.27	314.23	316.65	315.79	313.6	316.73	312.85	319.19	311.86	315.66	313.26	315.05	313.53	317.38	317.38	312.66	314.22	313.14
304.02	302.83	304	299.08	300.58	301.78	304.06	305.72	301.55	300.98	301.1	298.96	303.01	301.16	305.96	300.54	304.02	305.68	300.64	304.29	301.79	303.89	302	305.31	302.76	301.95	306.44	301.03	298.62	302.08	300.34	302.85	306.51	302.55	302.03	300.98	303.29	305.16	299.55	305.36	298.67	301.14	304.79	303.26	303.81	302.57	301.99	302.13	303.73	300.46
307.7	306.76	303.01	306.59	306.37	308.85	306.59	307.05	304.76	305.89	302.12	305.4	309.56	303.47	306.89	308.48	306.53	303.12	307.66	304.68	306.68	306.29	307.23	307.95	302.19	305.7	307.11	307.02	307.15	305.72	304.05	307.54	306.28	305.73	305.33	303.55	307.22	307.96	306.35	304.62	306.94	304	303.27	309.46	308.34	304.87	302.55	304.19	303.49	305.71
298.88	301.43	303.65	301.3	300.65	305.63	300.6	304.42	300.75	301.59	300.72	298.94	298.24	299.78	300.52	303.73	302.71	301.32	300.58	301.77	299.47	301.74	300.37	298.97	301.18	298.43	298.19	296.55	299.69	303.77	300.76	299.08	301.81	301.83	300.07	301.71	303.15	301.63	299.39	303.78	304.29	298.57	301.17	301.4	301.04	300.7	300.26	301.72	303.41	299.13
325.87	325.99	328.01	327.08	327.72	329.24	326.62	330.59	329.06	332.3	326.38	330.06	324.01	325.74	328.22	326.72	326.81	329.83	326.1	326.65	326.93	324.83	327.92	328.75	326.65	325.73	327.02	326.39	329.34	324.67	329.75	329.08	326.46	326.15	325.99	327.28	327.31	327.74	327.59	329.22	325.66	329.88	324.17	328.76	324.45	329.51	323.04	330.25	324.01	330.96
311.89	310.83	306.95	309	307.34	307.97	309.81	306.68	310.16	313.69	310.12	306	310.74	306.66	306.27	309.55	308.55	310.39	308.48	308.86	310.02	311.8	306.55	312.07	307.82	309.94	312.19	306.21	311.14	311.1	311.69	306.56	310.07	308.64	311.21	310.87	309.44	310.9	311.36	307.01	311.47	308.45	308.31	308.37	306.67	309.78	308.94	312.1	312.49	306.83
302.12	300.52	302.19	301.16	299.64	301.19	303.76	301.54	301.45	303.4	303.67	299	301.81	303.08	303.9	303.44	302.56	300.28	302.03	302.35	305.13	297.37	301.56	301.45	302.07	304.11	301.71	303.24	301.97	303.18	302.18	302.75	302.69	303.88	298.79	305.5	301.4	300.03	303.61	301.68	300.21	301.3	302.43	303.02	302.86	304.32	305.38	302.93	300.95	299
307.99	304.81	307.05	303.1	307.22	306.92	305.19	307.82	305.86	302.7	304.99	303.95	307.04	302.78	304.61	307.05	309.12	306.7	304.13	303.62	304.9	306.28	307.05	306.48	303.35	306.12	307.32	306.69	305.32	304.69	306.94	306.86	308.17	307.73	305.4	304.8	304.99	305.49	305.89	306.51	305.22	306.88	304.83	309.19	304.41	307.6	307.09	309.29	301.21	302.4
309.77	310.37	312.03	312.1	315.26	313.83	311.5	311.15	313.62	313.46	312.21	310.99	313.83	312.6	310.83	312.02	314.67	311.35	314.25	312.9	314.09	311.49	311.66	312.29	308.79	311.61	311.58	311.31	308.24	310.81	315.16	315.2	316.91	313.72	313.59	314.32	312.88	310.1	310.54	313.37	311.93	312.68	310.21	309.41	311.07	312.39	307.93	310.55	314.84	314.93
307.3	304.85	307.41	306.72	303.54	303.47	303.77	307.68	305.88	307.16	303.84	307.56	306.14	308.45	304.82	305.16	304.48	309.45	304.39	306.64	304.4	307.21	305.8	305.78	306.9	309.9	305.98	306.82	306.03	307.01	308.63	303.8	301.41	301.2	304.56	305.6	304.47	305.36	304.53	305.4	305.26	306.5	304.22	309.85	308.27	305.86	306.36	303.7	309.02	306.08
307.26	309.03	310.01	308.62	307.62	311.06	311.47	310.13	311.65	312.05	309.49	314.01	309.75	310.67	312.14	313.69	314.13	311.52	311.03	309.31	311.31	308.25	310.98	309.49	309.81	310.44	311.74	306.59	306.68	309.98	307.24	310.26	308.32	315.08	307.82	311.46	311.38	309.49	311.91	308.51	309.82	308.78	310.67	308.45	307.59	311.54	308.55	307.73	309.12	307.86
317.17	316.41	315.11	313.61	317.96	314.09	315.91	313.72	314.65	314.58	313.6	317.75	314.12	313.31	316.79	312.69	315.06	317.15	319.62	316.76	315.22	320.46	315.13	315.97	316.69	316.91	318.9	316.25	319.02	317.33	317.75	316.58	317.88	316	315.41	313.49	315.84	315.76	317.28	315.28	320.15	315.86	318.34	315.06	313.42	316.64	315.09	317.42	315.59	314.97
304.62	305.25	308.76	304.55	305.83	309.58	305.67	309.85	307.79	304.46	306.15	306.08	306.25	304.78	305.94	305.77	310.09	304.64	303.89	310.72	305.15	306.14	307.57	305.51	305.5	304.39	305.21	307.61	304.07	303.36	305.46	305.27	303.06	305.71	305	305.19	307.79	303.76	305.81	304.81	305.79	304.31	305.79	303.72	307.99	306.59	307.98	308.22	305.11	307.74
304.09	306.26	300.89	303.38	304.96	307.32	302.69	299.62	306.39	302.94	302.48	306.4	302.44	304.18	305.94	304.63	303.21	303.57	304.72	303.61	303.96	303.44	305.3	303.09	302.97	305.59	303.8	306.95	303.93	301.82	305.65	306.43	301.58	302.09	305.32	304.9	302.65	305.1	305.02	304.41	304.54	303.39	304.75	303.69	303.97	304.6	305.96	304.45	306.06	304.42
329.67	329.48	328	326.41	327.39	329.3	328.66	330.1	327.27	329.44	324.86	327.48	329.83	330.17	329.99	327.26	328.15	327.56	327.45	327.61	326.93	329.81	326.75	329.13	329.39	328.84	326.13	327.21	324.36	327.42	326.82	324.08	330.04	324.74	328.44	325.65	329.6	324.98	326.71	327.66	327.02	326.85	326.89	325.64	323.11	327.41	325.73	327.8	329.05	326.7
300.21	297.24	295.8	298.19	303.56	297.25	300.73	300.54	299.03	299.33	301.08	298.52	300.25	303.4	302.67	301.18	298.73	297.6	303.98	299.57	299.36	296.67	298.57	299.33	302.25	301.52	298.14	302.84	299.08	297.32	300.36	298.94	297.42	298.61	301.69	302.38	299.08	301.34	299.81	303.23	298.44	300.62	300.39	301.77	299.2	299.54	302.06	301.89	296.31	301.56
300.96	301.97	302.87	306.05	302.9	302.84	305.23	305.25	303.06	304.36	299.79	304.18	303.97	304.97	302.8	304.32	304.88	305.18	303.86	308.15	304.55	304.38	301.54	303.19	307.36	300.41	305.83	306.47	305.86	304.01	305.33	307.32	303.68	306.24	305.79	305.97	307.16	302.63	307.34	301.18	303.42	305.07	306.07	303.61	305.8	304.21	302.68	303.87	302.58	304.76
314.59	313.05	313.62	316.65	315.54	314.86	316.43	313.96	314.71	317.87	314.92	317.77	316.59	315.66	314.38	314.7	318.24	314.99	312.93	315.27	315.26	312.42	316.67	315.79	315.86	319.85	316.27	316.51	315.33	313.9	316.01	316.02	315.61	315.25	312.52	314.49	317.35	314.58	315.66	313.37	313.58	313.89	315.46	318.49	312.7	314.29	318.75	318.53	309.6	316.44
299.96	303.57	298.66	302.46	301.65	303.05	299.38	302.32	301.57	300.02	301.41	300.43	299.2	297.46	298.62	301.86	298.36	301.13	302.46	298.66	302.51	301.05	301.43	301.96	300.72	299.34	304.22	303.24	300.56	298.87	301.56	302.39	298.17	299.53	302	301.97	299.56	295.12	304.18	300.95	302.97	299.69	300.25	300.93	300.99	301.08	300.59	303.74	297.66	304.93
316.01	317.79	317.71	318.35	319.84	315.55	319.39	318.48	317.37	320.73	321.2	320.9	316.67	321.07	318.95	316.62	315.09	314.89	320.63	316.31	317.26	318.58	320.3	317.42	314.65	319.37	316.89	320.29	318.21	319.82	323.79	318.9	317.11	316.34	318.45	321.1	321.81	319.05	316.93	318.14	319.09	320.63	319.22	318.64	316.99	318.38	318.23	315.13	322.6	316.52
307.39	308.09	307.69	307.3	310.42	304.28	308.51	307.47	309.95	308.93	308.43	307.07	309.2	305.82	303.63	309.25	304.85	309.43	307.17	307.03	306.07	308.47	305.72	306.34	307.51	310.79	310.69	308.61	308.48	308.2	310.13	308.15	307	309.65	306.88	307.27	308.04	310.07	306.37	308.6	309.26	308.38	307.6	305.57	303.75	307.98	307.11	307.22	306.46	306.69
300.43	300.49	300.62	298.85	302.21	301.44	296.37	296.36	297.16	298.98	300.4	301.07	299.34	300.12	296.94	298.85	299.64	299.74	298.92	299.19	301.16	298.72	299.44	298.99	297.63	303.07	299.46	299.08	300.04	300.57	298.51	301.96	298.51	298.83	301.98	299.67	297.01	298.4	297.97	301.28	296.75	298.72	300.73	300.24	301.53	297.85	298.5	299.89	301.74	300.33
301.54	298.96	303.99	301.71	299.24	300.9	302.01	303.23	302.63	298.57	302.71	301.34	302.34	298.04	304.96	299.01	301.6	298.9	297.33	301.35	300.62	303.06	303.14	299.46	302.3	297.52	303.12	295.28	302.13	300.98	299.7	302.04	300.28	303.41	298.32	303.65	296.03	298.73	301.26	300.55	302.85	301.23	299.68	297.53	302.75	297.02	299.61	300.18	299.66	304.24
288.15	295.28	293.07	293.3	293.1	292.04	294.46	295.62	294.32	293.87	294.96	295.66	291.9	293.12	292.56	293.88	292.85	293.63	292.79	298.93	294.3	294.67	295.7	294.93	296.57	295.68	292.77	294.96	294.75	298.5	291.55	291.98	299.67	293.18	293.23	296.63	292.52	292.12	294.55	294.75	296.56	292.44	293.61	294.87	295.37	295.81	295.6	294.1	295.42	294.03
319.64	324.81	316.82	316.95	319.25	318.05	316.96	319.02	316.32	315.16	319.67	321.64	316.62	318.54	321.71	319.71	321.11	320.64	322.79	319.15	319.43	318.49	317.4	321.49	322.25	319.58	321.54	318.31	321.03	322.34	319.54	319.74	316.45	321.39	318.27	321.2	315.55	318.76	317.77	320.29	318.41	318.42	319.33	322.36	319.08	319.46	317.54	320.96	320.1	323.13
331.77	328.03	330.37	327.57	330.09	328.51	330.12	328.06	328.67	328.47	327.59	328.86	331.53	330.94	328.85	327.43	328.71	326.83	327.86	327.75	328.71	332	324.99	329.7	324.87	326.51	328.79	329.29	328.44	332.54	329.11	328.87	329.39	327.2	328.64	327.46	327.44	330.88	324.74	326.55	328.53	330.23	327.99	329.57	330.45	328.63	330.02	332.53	328.5	326.45
307.45	309	305.42	304.31	304.13	306.85	304.17	304.96	303.91	304.22	305.88	304.98	305.49	308.44	307.3	302.91	302.85	307.29	304.17	305.74	304.56	301.34	310.23	304.71	307.54	302.49	305.11	305	302.5	303.59	310.4	303.95	303.51	308.29	303.7	307.02	308.01	307.1	303.39	304.07	304.81	305.57	301.84	305.36	301.98	306.49	305.05	305.19	305.17	304.59
311.24	315.35	317.4	312.37	314.91	310.82	313.24	314.33	315.28	315.13	316.87	310.48	317	311.56	313.97	315.04	314.03	310.09	312.23	317.42	311.15	316.99	315.86	315.66	312.76	313.03	313.57	316.56	312.18	317.11	314.86	314.79	312.06	312.07	315.05	315.11	316.36	314.48	315.84	313.28	314.59	314.8	315.43	309.09	313.32	314.04	313.83	313.98	311.01	316.27
306.12	305.46	302.98	302.93	305.5	307.97	304.63	305.74	302.64	302.26	303.35	306.26	302.87	305.5	304.21	307.92	306.25	308.74	306.8	303.52	298.91	306.11	306.91	304.39	307.29	301.45	306.41	310.14	310.23	306.78	302.51	306.68	306.53	305.09	303.85	306.46	307.81	310.92	306.57	305.09	304.67	301.78	304.85	304.96	303.88	303.75	306.34	303.18	306.37	303.34
311.3	312.34	312.09	313.35	310.51	316.66	315.46	315.89	316.59	314.7	316.12	314.19	312.2	312.98	313.51	313.92	311.54	315.42	315.22	307.93	312.88	312.35	311.8	310.78	311.6	313.53	310.15	313.19	317.96	313.32	313.26	315.81	309.32	316.75	316.15	317.76	315.63	312.73	315.03	310.11	313.59	310.75	313.86	315.93	312.47	315.49	316.57	312.85	310.4	313.66
309.72	307.24	310.84	310.06	305.98	306.01	311.38	310.92	308.52	312.83	307.74	306.27	308.54	308.51	309.54	309.92	309	308.88	305.26	310.35	307.94	311.08	307.95	306.97	307.6	309.08	309.55	306.73	309.11	308.87	306.88	310.52	308.02	308.41	308.38	306.28	309.08	310.38	307.76	308.2	309.83	310.29	309.1	307.86	310.55	307.8	308.3	313.34	311.88	306.35
304.94	303.2	305.65	301.54	304.4	303.77	303.13	301.72	302.37	303.28	303.75	304.37	301.08	300.84	301.8	303.92	305.54	302.43	304.87	302.94	305.2	304.11	304.69	304.23	303.07	305.91	303.37	304.92	303.2	301.36	303.51	302.53	303.78	302.27	302.29	302.05	298.41	301.47	303.83	306.52	300.25	303.33	306.8	305.31	303.25	305.69	303.18	301.75	301.78	301.29
312.61	316.26	313.5	312.19	313.31	309.92	311.98	311.5	311.3	316.08	310.92	316.39	311.76	315.1	310.52	314.61	315.04	312.58	312.4	314.22	317.77	315.51	313.19	313.73	314.5	311.26	314.29	312.04	309.11	315.94	314.24	314.22	315.8	314.83	312.1	312.22	312.28	311.87	311.54	315.17	314.24	312.97	311	311.99	317.19	315.14	312.46	314.26	312.83	313.73
314.17	317.23	319.1	312.82	314.38	315.82	317.91	315.6	313.59	315.41	314.69	313.69	315.09	313.82	312.73	314.44	317.48	317.55	316.12	310.83	314.11	315.55	313.2	313.73	314.23	312.72	315.06	316.51	315.7	313.96	316.98	319.17	313.59	312.99	313.24	316.85	314.02	316.57	315.4	316.64	315.75	317.41	313.01	311.38	312.22	309.53	315.04	314.73	314.72	316.61
308.66	310.51	305.84	305.75	309.69	306.11	308.79	309.66	308.43	309.69	307.49	306.54	309.56	313.61	306.45	313.35	310.21	308.53	306.75	305.91	310.39	307.67	309.86	307.23	308.42	308.43	309.19	312.8	308.92	307.15	308.23	309.68	314.35	310.73	306.26	310.84	309.07	310.04	308.42	309.28	306.29	307.34	307.64	309.69	309.71	309.15	307.65	308.56	311.32	311.2
313.4	316.21	317.21	318.99	315.21	312.38	314.9	314.04	313.25	314.3	310.14	319.82	312.17	314.87	314.36	313.99	314.93	313.31	312.86	315.07	315.58	317.71	314.4	315.89	316.11	314.35	313.18	313.7	313.04	314.41	316.06	312.97	314.76	313.64	316.61	315.01	314.46	318.4	313.55	313.85	316.26	317.5	313.39	313.2	314.57	316.04	316.74	312.88	315.74	314.67
303.03	305.38	306.89	308.29	305.13	310.01	307.41	301.83	310.81	305.54	307.6	306.47	307.18	304.63	304.47	308.2	306.58	308.77	306.94	306.56	303.5	304.93	307.9	307.87	304.43	306.04	302.76	306.16	306.54	307.16	305.46	306.89	307.82	304.95	307.55	306.03	303.27	304.22	301.8	307.48	305.36	304.95	306.35	306.07	307.96	302.39	303.42	305.8	307.61	305.64
295.81	298.37	296.07	294.54	296.75	298.46	299.56	297.46	299.57	295.69	296.14	295.79	298.36	294.48	298.8	299.55	294.34	290.75	297.79	298.96	297.35	294.54	296.52	293.54	301.3	296.57	296.52	297.79	295.75	299.85	297.97	295.49	294.35	300.35	293.25	300.71	297.08	295.47	297.86	294.25	298.68	296.78	297.01	295.32	295.02	298.46	297.07	297.42	295.85	301.33
307.21	302.14	302.85	303.68	304.99	301.28	308.41	304.19	303.22	303.42	304.37	305.6	305.67	303.76	306.27	308.48	305.65	303.88	304.5	303.7	303.51	300.6	301.65	300.49	301.21	306.51	301.32	299.14	306.31	306.61	302.4	304.2	305.32	307.34	303.46	306.27	304.96	304.64	305.54	305.25	306.61	302.59	305.47	303.83	307.14	304.75	308.1	303.89	303.58	303.55
326.96	329.14	329.69	325.12	329.74	328.94	328.72	327.42	330.24	329.08	329.27	323.49	325.7	329.55	327.34	329.08	327.9	325.97	328.9	324.87	325.43	328.62	327.76	332.08	329.34	327.55	324.22	325.51	323.63	324.34	325.47	326.36	327.56	327.6	330.33	329.48	328.15	327.91	328.31	327.43	327.67	328.7	328.4	327.26	326.68	328.44	331.35	326.77	324.94	330.18
312.73	311.12	310.5	309.67	311.94	311.46	311.24	313.6	309.75	312.9	308.52	311.51	312.22	308.84	311.61	309.86	313.23	309.6	313.63	315.26	310.53	312.51	312.72	312.92	310.91	311.12	308.35	307.31	313.1	307.2	311.41	313.2	314.59	310.1	309.44	312.51	309.61	308.61	312.37	309.6	312.28	312.83	306.2	312.16	309.06	313.02	311.21	312.22	309.21	310.01
295.41	289.03	293.49	293.05	290.43	291.98	291.81	294.95	292.23	294.45	294.54	294.84	293.6	292.51	295.91	294.36	293.4	292.53	291.66	289.87	296.77	292.33	292.14	295.55	298.15	291.53	293.39	295.6	296.84	289.92	294.13	292.79	293.98	296.28	294.34	292.37	294.24	296.11	297.72	295.28	292.11	292.16	291.77	292.02	294.89	295.08	290.7	293.78	293.75	298.12
305.33	301.7	300.62	306.27	304.9	305.99	306.19	303.94	301.5	302.77	303.82	305.69	303.13	300.78	304.11	305.04	302.76	306.77	302.14	305.34	303.29	302.14	305.04	303.94	304.4	301.45	303.51	306.11	303.41	303.55	301.93	299.42	306.05	301.39	301.41	302	301.51	305.07	306.46	304.03	300.58	305.27	304.77	304.33	303.96	304.52	301.21	301.96	303.76	302.54
327.77	325.93	329.02	322.28	325.79	328.71	326.09	327.07	324.8	328.65	328.45	327.97	328.09	327.3	329.58	328.04	328.55	326.78	327.69	327.61	328.64	325.37	326.63	329.39	323.58	330.85	331.65	329.6	326.05	326.79	328.07	327.04	327.34	330.54	328.85	328.25	329.89	331.08	328.91	328.77	328.11	327.78	329.36	324.26	327.5	327.52	326.42	329.74	327.19	324.34
310.94	309.79	312.16	310.44	311.63	311.07	314.44	311.77	314.47	310.55	309.42	313.88	315	305.87	310.5	311.19	311.05	313.17	311.82	309.85	311.28	310.42	311.86	311.71	311.41	307.97	310.01	308.45	313.4	309.53	312.24	313.56	312.55	310.24	307.18	312.62	310.85	311.28	312.98	311.21	311.71	309.22	309.04	311.41	310.16	311.58	307.63	310.92	308.64	307.1
311.99	307.75	306.54	305.92	306.51	306.76	305.49	307.68	311.03	304.15	305.69	308.15	308.02	308.11	303.79	301.33	304.49	305.15	311.93	307.74	304.83	306.73	304.57	305.02	305.21	307.73	308.91	308.86	304.35	308.82	302.86	304.46	303.65	305.68	305.34	303.88	307.08	303.81	306.82	305.98	303.82	303.86	306.1	309.08	303.28	302.72	301.48	304.5	307.13	305.6
315.51	312.34	314.14	312.69	311.72	314.46	311.59	314.72	315.46	310.95	313.33	312.65	314.37	311.39	313.37	314.67	311.6	317.6	311.69	314.67	315.59	315.39	316.67	314.64	312.65	310.39	313.15	311.6	314.83	310.88	314.32	308.65	315.65	314.92	314.82	315.35	311.89	311.39	313.53	311.79	311.26	316.28	311.04	314.16	314.19	312.05	310.95	312.95	316.51	311.19
298.87	299.72	296.63	297.98	298.23	297.96	298.89	301.91	301.4	300.25	297.11	298.47	300.65	301.48	303.6	298.78	300.79	298.07	300.19	298.99	297.93	299.72	299.79	301.88	301.95	300.59	299.44	300.9	300.99	301.33	299.64	302.91	295.09	299.24	298.98	301.35	299.08	301.9	302.1	298.41	299.69	298.5	302.26	299.74	299.05	295.78	301.85	294.74	299.65	302.88
318.85	317.37	317.87	316.82	317.14	316.15	315.98	317.98	317.28	317.64	314.75	315.93	317.09	313.14	316.44	319.58	315.11	312.71	315.59	316.37	315.77	316.62	315.04	313.93	315.79	314.31	318.34	313.13	317.45	318.36	315.67	316.77	315.49	318.24	315.97	319.09	318.5	315.91	316.94	319.09	316.78	318.7	317.09	317.81	317.85	317.05	315.59	315.38	316.67	313.8
318.11	317.36	316.63	317.36	318.67	318.31	319.03	316.46	316.36	314.4	320.58	318.65	317.94	320.46	319.66	319.63	319.49	317.35	319.19	320.26	314.87	320.23	318.22	319.91	316.5	318.99	319.12	320.14	318.49	319.82	317.81	318.77	320.04	319.18	316.19	323.05	318.55	316.51	312.44	319.95	320.2	318.95	316.39	322.32	319.62	316.57	319.91	317.87	319.92	321.14
313	312.63	313.78	309.16	315.21	311.36	315.06	311.5	314.2	315.19	315.92	313.84	316.91	315.12	315.36	311.51	315.51	314.27	317.29	310.5	314.19	315.55	313.06	310.18	313.28	313.25	312.54	312.35	311.76	315.07	313.8	315.23	314.72	317.62	317.71	315.61	312.64	315.84	316.51	316.24	317.15	315.81	315.76	310.76	313.8	313.83	316.95	315.99	313	309.74
300.38	292.91	296.7	294.47	290.56	296.3	292.12	292.21	292.96	296.22	291.99	292.15	295.05	293.89	294.22	293.77	294.33	294.51	294.79	292.81	294.42	292.47	294.91	293.61	295.42	294.24	291.76	293.28	295.43	292.94	294.04	291.56	292.59	297.43	293.55	293.44	293.06	291.26	295.62	292.31	292.14	291.52	296.96	292.08	295.92	295	296.19	295.28	294.54	294.1
314.87	318.25	313.89	314.99	314.81	317.04	314.25	312.25	315.05	315.27	316.01	313.48	315.27	315.29	313.63	316.33	316.93	313.94	312.32	318.76	316.85	313.73	312.68	314.89	317.16	313.26	316.47	316.71	314.75	312.83	313.57	309.89	315.99	315.55	315.94	314.09	310.87	312.09	318.23	311.49	316.27	314.18	317.16	315	314.63	316.84	315.29	313.5	314.36	315.6
308.24	309.43	313.47	310.54	309.96	310.27	313.59	311.2	311.55	313.14	311.72	310.59	309.07	307.71	308.89	316.35	314.4	311.28	310.13	310.04	308.81	313.44	313.99	307.89	309.58	311.85	311.38	307.26	311.67	310.4	314.3	311.7	308.54	315.16	309.35	310.21	310.24	309.39	312.67	309.44	312.59	313	311.54	310.14	309.42	313.58	311.49	314.48	313.08	311.7
299.1	304.61	303.56	304.16	303.62	300.67	303.26	303.52	300.8	302.57	301.68	300.92	305.44	305.28	301.42	304.34	307.54	303.08	302.98	301.92	302.19	300	302.59	299.86	303.37	299.89	301.87	305.26	302.21	301.72	304.12	301.44	301.67	304.84	300.97	301.12	297.66	301.23	299.29	307.06	298.08	299	304.17	305.39	301.51	300.03	300.3	299.16	302.07	300.74
294.32	291.6	292.04	292.91	294.37	294.92	293.4	292.57	293.18	288.67	295.26	292.14	296.1	293.75	293.44	293.15	293.21	296.73	293.27	293.01	294.66	297.57	295.46	293.76	293.73	297.25	295.8	293.59	292.98	297.19	291.64	292.89	292.98	298.47	289.54	295.58	292.24	292.91	292.61	292.33	290.22	296.41	294.65	291.38	291.12	295.81	291.56	296.25	293.82	290.46
305.94	301.61	302.21	304.09	304.67	307.83	303.45	303.93	300.02	303.34	304.25	303	301.19	305.65	306.01	304.66	304.09	307.96	304.33	305.06	305.57	306.84	303.29	301.34	305.2	302.9	305.75	305.32	307.9	305.28	305.4	300.72	303.84	304.93	306.96	304.96	306.08	302.3	306	304.09	301.62	302.51	302.75	302.41	303.65	301	304.97	307.33	304.38	305.06
296.4	299.46	299.44	296.87	300.82	296.11	296.05	295.17	292.56	295.45	297.19	297.2	298	295.33	296.86	294.78	301.46	295.41	297.22	297.7	300.62	297.41	294.37	299.1	293.84	300.4	296.42	296.94	293.78	299.63	293.8	297.76	293.95	298.95	296.05	295.5	297.77	301.42	295.21	299.86	295.73	295.34	297.84	300.67	300.66	296.8	296.43	298.9	296.15	296.58
305.03	309.05	306.46	303.43	306.17	305.24	310.86	306.32	303.94	306.64	302.98	308.97	310.17	306.03	304.52	308.65	306.38	303.32	306.5	306.26	305.46	307.66	305.2	304.14	306.63	306.19	303.59	308.56	303.84	305.16	310.04	306.68	308.18	307.26	307.68	306.19	308.2	307.04	306.54	304.02	306.19	307.08	309.73	302.85	309.17	306.95	305.96	306.99	304.18	309.2
294.31	291.52	294.95	292.73	292.31	293.18	292.24	294.24	294.1	293.45	301.64	295.22	291.83	295.66	292.84	293.15	294.06	295.68	296.69	293.67	297.19	294.8	294.37	296.02	294.85	295.59	289.68	293.34	295.82	291.74	291.65	295.84	294.37	295.73	298.62	292.69	293.05	298.72	296.11	292.47	295.29	294.68	294.87	292.93	292.67	293.15	295.11	290.39	297.06	291.47
330.92	328.47	328.1	330.8	329.21	328.56	325.87	329.81	331.43	330.18	325.69	327.82	326.19	324.98	330.14	332.47	328.81	329.41	327.51	329.41	327.26	330.19	328.76	325.21	329.49	328.54	329.56	329.42	330.6	329.21	328.17	325.48	326.75	327.42	328.75	328.38	330.26	326.57	329.02	328.27	331.63	330.81	328.11	328.96	329.78	326.9	329.14	330.85	329.64	327.66
303.23	301.22	303.29	307.33	306.04	304.21	305.41	305.12	306.95	302.17	303.99	304.59	304.21	305.42	303.47	303.41	305.72	307.23	304.93	304.73	305.5	307.16	301.91	302.3	307.04	306.43	303.37	301.48	302.56	302.62	301.26	302.96	302.49	304.66	303.7	302.87	301.79	304.01	304.32	306.94	300.34	303.98	300.97	304.2	302.81	302.82	304.27	305.15	304.7	307.13
305.15	304.81	303.89	303.89	301.74	301.82	306.2	301.61	302.31	301.57	301.53	302.34	299.99	300.98	305.43	302.19	299.9	303.83	302.66	299.87	304.83	301.92	302.55	303.12	302.94	299.87	306.28	302.32	305.18	305.65	302.44	298.75	302.39	302.61	305.43	304.21	303.72	303.39	302.04	302.32	305.08	304.6	302.92	304.47	305.21	301.36	299.39	304.33	302.35	305.01
317.02	311.44	312.36	313.77	314.82	316.44	313.43	316.35	313.45	313.79	311.86	313.15	315.91	314.69	314.61	318.37	312.98	313.34	315.01	315.81	314.32	315.86	315.7	314.62	317.37	318.75	314.73	313.24	316.37	316.39	317.46	315.11	316.75	319.51	315.09	316.61	313.75	316.59	317.11	318.13	315.58	314.08	314.22	314.14	313.06	313.21	315.85	315.99	317.77	319.15
315.97	316.35	318.05	318.9	316.3	314.69	313.97	316.58	316.3	317.98	319.97	316.82	322.38	316.91	316.27	315.24	317.75	314.64	314.36	319.94	318.23	317.34	316.82	315.06	313.63	319.56	317.12	315.4	320.77	317.97	318.52	314.2	316.26	320.5	315.72	316.65	318.33	317.11	317.14	319.38	315.76	317.38	316.33	317.71	314.96	318.09	315.63	316.54	319.17	316.63
304.14	308	301.2	306.15	306.09	306.7	306.19	306.2	304.59	310.21	301.96	304.33	303.77	304.77	306.42	305.7	302.71	303.22	303.11	307.09	305.41	308.95	307.93	306.01	305.95	306.46	305.88	303.87	304.27	305.56	303.62	305.35	309.19	310.41	309.99	306.17	305.98	305.68	308.71	307.39	306.19	308.14	306.49	306.79	304.45	303.67	305.23	302.69	305.25	302.19
307.87	305.15	306.69	308.18	306.85	306.75	309.82	310.38	305.16	306.31	312.01	309.84	309.37	308.42	307.72	307.67	308.63	309.75	303.27	309	306.8	308.6	307.7	307.66	309.49	304.07	310.66	308.51	311.82	310.72	308.81	306.47	307.68	310.21	308.19	308.21	311.39	305.14	308.32	311.06	309.43	311.27	309.9	309	309.68	309.25	311.16	310.38	306.2	305.13
306.04	303	303.52	303.61	303.21	306.52	301.25	304.83	300.9	301.02	304.45	300.85	304.66	301.85	304.21	301.79	301.67	302.5	305.48	302.71	304.15	302.11	302.71	302.78	304.81	304.18	300.63	302.18	303.15	301.52	302.54	304.73	302.31	303.41	306.8	303.6	306.19	304.83	305.7	305.17	303.98	306.25	305.5	302.29	303.5	303.37	305.56	308.66	306.68	301.07
303.56	304.6	301.75	302.75	303.58	304.51	304.72	303.83	302.97	303.07	301.4	307.04	304.87	302.96	302.28	304.63	303.41	302.36	305.43	302.53	303.14	302.18	300.09	303.55	305.05	302.41	303.54	301.37	302.49	301.93	301.62	298.38	305.15	302.64	299.14	304.86	307.3	306.97	302.9	301.41	300.39	301.38	300.75	304.53	303.93	303.15	302.39	300.43	301.69	305.59
316.05	315.93	313.16	317.51	314.33	320.03	319.4	313.85	321.83	315.45	317.54	317.75	317.07	316.84	318.73	315.73	317.98	316.64	318.85	319.02	318.21	317.98	317.24	315.07	319.19	313.2	315.53	315.64	316.02	321.84	320.28	314.92	320.28	319.38	314	316.14	317.37	318.78	314.35	315.87	318.11	319.04	320.46	317.43	318.17	317.79	316.3	315.54	316.14	313.09
298.62	300.7	297.31	297.25	299.13	297.15	295.82	296.9	298.36	296.15	296.89	298.86	295.51	297.36	298.16	297.26	298.65	294.71	297.55	299.73	297.78	295.58	300.14	296.13	299.62	297.52	294.93	299.27	295.8	299.52	297.04	299.65	299.03	294.81	295.67	297.88	298.25	294.39	295.12	295.28	299.29	294.31	294.61	301.42	297.54	300.69	295.46	298.87	291.9	299.32
326.15	327.08	324.88	327.81	328.69	329.97	328.92	328	327.13	330.15	325.78	325.43	326.31	325.66	326.46	326	325.27	327.26	327.9	327.99	328.49	327.69	326.45	330.76	330	328.41	327.23	327.44	327.23	327.23	325.63	329.31	328.86	327.01	324.15	326.92	322.14	325.03	326.14	325.88	329.03	329.46	325.59	327.14	327.38	326.27	325.19	323.37	327.56	327.05
294.41	294.28	291.29	292.33	296.12	298.11	295.93	293.14	297.79	293.72	294.2	293.87	295.07	292.52	298.36	294.64	292.33	293.35	295.12	294.98	297.96	294.64	295.78	295.7	295.52	296.79	291.07	296.28	293.28	296.09	298.81	294.17	302.91	293.41	291.92	292.24	293.85	296.95	295.56	294.8	295.84	293.07	293.43	297.25	297.18	295.34	296.17	292.72	300.27	299.15
312.25	310.1	313.52	313.4	309.72	313.35	309.5	313.01	315.52	315.35	313.38	314.34	315.78	314.78	311.62	313.03	312.17	312	311.22	310.57	314.15	310.71	315.45	311.08	311.16	313.09	309.91	311.78	312.76	314.3	309.35	316.03	311.61	310.65	310.15	314.78	310.11	310.54	314.34	316.14	314.49	313.38	309.4	311.31	311.42	313.02	312.76	313.66	312.67	312.98
312.73	311.87	311.3	312.25	312.52	314.53	314.77	312.43	309.79	309.79	311.84	312.85	312.5	314.84	312.38	310.24	309.26	312.39	311.1	310.98	313.24	309.48	311.33	307.7	309.73	311.15	310.39	311.26	313.87	313.65	309.68	312.74	310.07	312.06	311.77	312.77	312.83	310.5	310.97	310.01	312.28	311.26	314.09	311.24	311.43	313.62	306.67	310.64	314.7	312.18
305.78	301.3	305.27	304.35	304.65	306.61	304.08	307.45	307.78	307.74	307.32	302.99	304.63	310.54	308.79	306.31	304.95	304.81	306.44	310.25	307.17	302.2	307.3	308.53	303.92	304.93	306.28	306.67	307.17	306.6	306.43	306.49	307.44	301.75	305.47	301.07	305.87	310.33	303.64	307.47	304.69	304.87	308.29	305.22	306.23	307.12	308.02	305.71	306.89	307.52
326.36	326.73	326.88	335.01	327.58	331.15	328.71	326.18	329.88	332.9	326.31	324.81	324.65	325.7	328.1	325.71	328.06	324.83	327.45	325.01	325.92	328.9	326.89	327.04	327.96	326.4	326.33	327.79	326.36	329.85	330.42	325.64	326.36	326.07	324.49	323.36	323.17	327.74	324.67	326.49	327.49	329.47	327.43	329.52	329.71	326.93	327.58	320.24	329.71	329.59
310.18	306.54	303.97	305.37	308.22	307.42	303.37	303.93	307.48	304.52	307.57	305.89	310.62	305.75	305.72	306.03	306.07	305.21	309.37	305.01	308.47	305.44	307.64	309.55	305.57	306.45	303.32	307.44	306.31	304.29	307.5	304.25	307.42	307.32	304.83	303.55	305.06	307.42	307.29	307.76	302.97	308.41	304.22	306.89	308.86	306.5	305.39	305.35	305.14	308.82
326.36	327.11	327.01	334.4	328.06	327.59	328.15	325.1	327.15	328.38	327.23	326.9	327.58	327.78	327.27	325.42	331.27	328.42	328.22	330.68	325.22	328.13	328.35	326.69	323.56	329.14	327.98	325.26	328.59	326.41	326.64	329.52	332.1	327.88	332.04	329.52	330.35	327.33	327.82	329.33	330.43	328.21	328.67	327.26	323.69	326.98	330.14	330.19	325.24	326.03
317.21	320.55	319.47	316.73	317.9	320.96	318.24	317.75	315.9	319.05	318.45	313.32	318.87	323.15	320.63	316.36	318.45	319.59	317.01	319.23	317.26	319.12	320.19	316.7	320	322.79	319.82	315.51	318.63	316.67	317.2	318.73	318.17	320.51	316.53	316.68	319.13	317.8	321.21	320.28	317.3	318.64	319.14	320.94	317.38	318.58	317.58	317.92	318.88	314.21
312.7	311.91	309.79	312.04	314.55	310.6	313.34	314.49	311.46	315.01	309.35	309.91	315.22	307.63	314.78	309.73	313.94	312.63	312.85	313.03	315.4	313.47	312.58	310.97	312.99	311.19	312.84	311.75	312	312.34	313.01	313.98	309.56	312.66	311.17	311.45	314.29	311.22	311.45	315.36	309.37	309.16	312.12	312.78	313.78	315.94	310.17	308.95	310.74	316.6
313.11	313.59	312.52	312.59	310.25	310.79	313.82	310.01	315.09	312.98	312.07	312.53	312.46	309.13	310.49	313.89	315.58	311.62	311.74	312.41	310.45	313.76	310.38	313.87	315.6	311.05	314.38	310.35	314.01	310.28	311.25	316.01	309.64	312.4	317.01	312.94	317.09	311.07	310.94	312.41	312.5	313.46	315.22	311.08	313.99	307.75	311.62	310.37	312.17	315.25
301.83	300.01	299.07	298.47	300.99	302.14	298.24	300.88	302.13	298.75	300.65	299.2	300.75	296.41	299.52	301.55	298.38	298.93	301.55	299.29	302.3	297.77	303.26	298.19	301.1	300.18	300.3	301.5	295.74	296.64	297.36	303.43	299.72	301.77	303.47	299.43	301.86	299.07	298.43	301.38	301.61	298.74	298.76	299.04	301.73	299.86	297.83	298.28	299.35	298.1
303.65	304.8	305.38	304.79	306.05	304.65	304.15	301.4	307.5	305.02	304.9	305.03	305.33	305.29	308.54	303.76	301.09	303.27	304.16	303.1	305.2	301.77	303.64	305.54	302.16	304.87	307.22	302.45	303.22	306.08	305.61	306.22	307.51	303.06	306.89	305.07	302.7	304.02	303.18	305.17	307.11	308.01	301.66	306.69	307.11	301.75	300.41	304.54	304.32	304.34
315.37	318.08	314.87	315.97	315.28	316.46	314.01	316.26	315.21	316.5	319.96	318.07	314.16	318.24	318.29	312.35	319.27	320.43	318.22	315.95	319.23	316.33	318.85	318.61	318.9	316.52	317.78	316.88	315.12	318.23	316.89	317.87	317.14	316.62	314.31	313.97	318.13	314.7	317.38	317.36	318.71	318.6	316.67	316.53	321.22	315.95	318.87	314.13	319.04	315.25
303.72	306.75	303.29	300.65	304.23	306.22	302.5	298.98	305.38	302.03	301.17	298.24	300.29	305.73	299.55	304.54	307.66	305.74	304.21	306.37	304.35	304.85	303.82	305.57	308.56	301.82	306.02	303.18	303.64	305.35	305.46	304.09	303.95	302.59	302.71	303.28	300.47	301.3	306.13	303.98	300.79	305.31	305.49	300.56	304.53	305.72	303.64	304.35	303.53	305.19
303.43	304.79	306.63	307.17	300.27	305.59	301.5	304.18	302.04	304.41	304.51	304.25	306.93	301.49	302.78	305.64	303.07	301.63	303.35	305.75	301.74	303.47	301.57	303.3	304.6	306.31	304.52	300.95	298.5	306.13	300.77	303.18	302.2	303.12	306.46	300.87	300.16	306.26	304.11	302.51	304.98	305.37	303.1	303	301.65	307.87	302.56	302.77	302.33	301.72
330.25	326.01	327.16	326.96	328.58	328.13	328.82	332.49	327.32	325.56	328.97	323.91	326.63	329.2	325.12	326.34	326.53	329.09	326.44	327.09	326.41	330.28	326.7	329.02	324.55	329.44	329.01	328.75	327.43	325.45	330.7	324.68	329.84	326.03	327.62	330.65	327.9	328.46	330.21	323.21	329.45	330.88	328.64	326.94	329.98	327.17	330.75	323.92	329.03	329.79
303.17	301.96	303.3	305.82	303.36	306.39	306.59	308.14	299.65	301.74	301.11	300.74	301.4	304.16	304.29	302.92	307.62	301.13	306.06	306.01	303.17	307.5	306.35	304.49	302.69	302.59	304.96	302.83	306.77	300.8	306.64	301.03	305.4	305.85	303.47	301.79	302.22	305.5	301.22	304.04	300.85	306.19	302.75	303.38	303.64	303.24	300.81	298.29	302.27	304.11
296.42	289.7	291.75	291.98	292.95	292.48	298.02	295.25	292.83	289.75	292.19	296.02	292.89	293.7	292.91	295.34	294.42	291.82	294.25	294.75	292.01	294.2	289.47	295.15	294.53	294.21	295.27	293.38	294.95	297.26	290.43	294.82	294.34	295.53	293.45	291.17	292.15	297.35	295.11	293.86	292.45	296.69	291.33	292.96	294.73	294.92	294.46	293.35	293.93	296.38
326.45	330.26	328.46	326.07	328.2	326.77	330.86	325.12	327.06	327.57	329.2	329.41	328.85	325.71	326.8	327.96	323.08	328.6	324.68	327.8	327.78	326.29	326.66	330.63	327.67	330.59	328.2	325.11	323.95	332.21	328.6	325.68	324.23	330.32	327.67	322.9	329.2	329.79	329.45	328.81	328.5	327.46	325.04	328.69	328.53	326.75	329.19	329.76	326.39	329.33
303.74	302.29	300.23	299.54	302.61	295.57	302.48	302.55	298.4	301.71	300.68	300.93	297.22	299.75	300.67	298.06	301.34	300.7	299.74	302.39	299.22	297.1	299.83	300.55	303.23	302.07	300.89	301.94	299.44	302.14	302.99	298.03	297.85	301.13	301.04	300.22	302.53	301.86	300.26	302.86	301.46	297.94	301.81	301.7	301.65	303.36	303.27	299.98	300.62	298.71
315.51	310.59	309.64	313.21	314.72	308.63	312.69	312.27	312.48	315.28	313.33	315.52	310.07	312.99	313.41	311.76	312.71	315.71	313.45	314.41	313.5	314.09	311.82	311.22	313.88	307.01	314.29	312.32	313	318.44	309.53	314.09	314.49	312.88	310.02	311.37	310.11	313.27	315.01	313.98	309.33	311.85	317.09	311.48	312.85	310.9	310.17	310.3	316.33	314.19
305.58	310.61	309.08	313.84	308.41	307.06	309.17	307.82	311.09	309.28	308.6	309.2	310.23	309.47	310.08	306.84	307.52	308.45	313.84	304.13	308.67	312.43	304.84	309.65	309.64	312.46	306.55	305.89	308.65	306.28	310.06	310.97	306.87	309.47	311.61	312.34	310.04	307.02	309.78	309.53	310.89	311.21	308.86	307.98	307	310.03	309.16	310.28	305.5	310.35
306.73	304.88	306.05	306.35	309.41	301.97	305.34	307.4	307.15	304.03	307.03	307.13	310.54	303.04	306.58	308.74	308.01	302.54	309.2	305.09	302.33	304.65	307.16	306.93	305.21	305.24	308.56	303.61	306.53	302.98	304.67	310.32	308.05	307.01	308.27	303.01	303.4	311.06	306.68	308.33	306.35	308.67	306.04	303.49	309.68	306.92	305.37	306.5	306.42	308.02
306.6	304.24	302.97	303.41	309.18	304.95	303.14	303.14	305.67	305.64	305.43	302.32	304.38	311.51	307.68	307.8	306.64	307.08	307.24	310.98	306.39	307.58	304.82	308.72	301.6	302.61	306.57	303.53	305.68	311.65	305.11	306.67	305.75	306.4	304.5	305.53	306.85	305.49	309.05	310.27	306.72	307.89	306.52	305.52	306.49	308.52	308.1	307.39	305.38	307.13
304.03	303.69	307.3	301.21	305.32	302.99	302.49	306.85	306.4	304.9	305.15	306.27	303.33	303.44	306.13	303.35	305.25	304.6	303.32	301.63	306.05	303.85	304.05	306.21	302.39	302.77	305.05	305.25	306.49	308.23	304.86	305.24	302.03	303.21	303.86	307.83	306.09	306.3	304.59	306.41	301.84	303.82	304.21	305.93	306.34	301.29	302.87	306	302.69	304.96
303.42	302.38	302.42	303.5	304.82	302.89	301.86	304.45	304.83	304.33	307.36	304.79	301.94	300.94	302.84	302.07	302.17	303.19	303.92	302.7	301.53	302	304.72	302.76	302.02	307	304.44	305.89	305.01	309.84	300.24	306.28	305.04	301.34	304.83	301.63	306.06	303.88	300.7	308.39	298.56	300.9	307.14	304.31	305.13	305.84	304.51	303.47	301.97	306.9
310.29	312.78	312.47	312.95	313.53	313.5	311.3	313.2	312.48	311.47	310.58	312.28	316.04	311.73	313.22	311.67	307.44	311.91	312.3	312.25	316.7	308.78	314.68	312.08	311.04	306.67	312.42	312	315.05	311.13	312.6	316.77	313.39	314.6	314.03	315.38	312.77	312.63	313.86	315.13	312.56	311.39	314.19	313.41	312.41	312.04	310.87	309.9	314.49	311.56
293.98	296.48	294.7	292.49	290.36	291.49	295.37	296.51	294.08	293.56	293.24	292.5	292.15	293.69	293.15	293.25	297.02	294.81	295.52	290.62	294.61	297.79	296.95	295.39	294.16	298.81	294.99	292.25	295.46	298.79	294.24	294.86	289.72	294.98	298.28	293.67	294.2	293.82	295.57	295.82	295.53	293.78	294.29	292.87	293.3	293.38	293.69	290.64	295.16	292.47
312.15	316.94	312.09	312.18	316.95	313.13	310.51	314.21	315.13	315.04	315.69	313.29	310.63	318.42	314.85	311.06	316.7	312.14	314.32	312.49	311.38	311.62	313.62	313.32	315.92	315.11	315.42	311.14	311.34	316.15	317.74	308.02	310.58	314.3	315.83	314.58	314.13	312.6	312.86	315.01	312.54	316.14	317.38	310.83	314.84	311.9	312.39	315.68	311.83	312.61
313.63	314.29	316.89	319.2	312.13	310.45	316.22	313.39	315.89	317.9	312.84	314.72	317.72	314.98	315.24	316.76	315.76	313.04	316.01	314.5	319.75	313.12	316.38	314.52	317.01	315.26	314.74	315.89	315.06	317.93	316.61	315.1	316.31	315.63	315.59	315.62	314.21	314.77	314.73	316.12	316.11	316.39	317.55	315.63	316.15	318.78	314.87	314.9	318.38	314.92
317.05	317.63	315.58	315	317.44	313.04	316.52	312.74	315.06	312.12	318.23	317.19	316.1	313.49	312.98	315.08	312.59	318.13	319.43	315.19	317.02	316.86	316.22	315.66	315.38	314.98	312.92	315.25	312.57	313.32	313.26	314.75	312.53	313.59	313.32	315.16	312.42	311.14	312.63	314.75	315.15	313.52	313.34	315.58	314.89	314.98	311.45	315.17	311.2	315.62
317.31	315.59	313.2	313.03	311.76	316.03	314.63	313.74	316.59	317.26	317.77	314.04	318.55	318.17	317.22	317.56	314.04	314.57	313.13	313.33	311.21	318.16	312.63	316.38	314.21	319.11	316.85	312.84	319.46	317.22	315.68	317.73	314.28	312.83	318	318.02	315.9	312.57	312.87	313.26	320.2	315.71	317.45	317.52	314.01	316.16	316.14	317.12	315.08	316.38
306.56	307.87	301.82	304.95	302.85	303.74	303.59	306.81	304.06	304.89	303.09	302.47	302.86	303.89	306.95	304.84	302.66	305.6	303.31	303.07	301.26	303.6	303.37	306.14	304.94	303.14	303.35	303.31	305.5	301.25	304.08	303.95	305.49	302.41	302.06	304.54	305.18	304.78	301.68	307.34	304.39	306.46	301.54	302.16	302.62	303.33	303.82	304.7	308.7	310.41
296.4	298.86	296.62	293.29	293.94	291.41	296.18	294.09	297.07	296.19	289.43	293.62	293.04	297.16	296.24	297.28	296.61	299.39	294.53	292.37	293.23	294.13	294.2	293.87	291.51	290.7	295.29	298.03	294.71	293.99	293.2	294.17	291.22	295.66	293.47	293.27	293.3	291	292.3	291	294.98	294.58	292.85	291.71	291.72	292.48	298.18	291.98	298.58	291.25
307.58	307.02	305.07	307.34	303.73	304.91	307.66	305.41	306.44	304.41	308.31	305.74	306.2	307.33	304.91	307.83	307.49	305.78	306.14	306.52	306.5	306.75	303.81	304.08	305.31	306.56	304.11	302.96	307.62	309.4	308.07	306.34	309.11	305.23	305.74	303.89	308.15	305.45	306.92	309.13	307.87	306.61	309.55	309.39	306.95	305.94	307.76	305.56	306.82	303.82
318.09	317.5	315.23	320.23	316.61	316.61	319.15	315.75	320.81	316.36	319.17	318.24	317.93	315.47	313.87	315.41	317.64	318.33	316.12	314.94	315.68	317.5	315.78	317.22	321.21	314.13	314.89	314.62	318.49	317.19	316.08	320.3	315.4	315.25	315.81	314.62	318.42	318.35	318.44	317.37	318.82	318.8	313.54	318.78	321.77	317.45	318.27	313.29	319.05	317.15
308.47	306.34	305.05	305.86	306.55	301.86	304.62	302.25	308.51	305.34	303.07	303.9	304.74	303.02	306.63	304.08	307.51	306.07	305.43	307.16	307.13	304.45	307.16	305.72	302.45	307.68	306.58	307.52	305.84	306.74	303.37	305.69	305.67	301.37	308.11	307.34	303.44	306.32	306.1	307.62	302.7	304.57	301.85	307.62	305.81	302.54	306.5	307.63	304.17	304
306.83	310.61	310.38	308.56	307.37	303.16	310.03	308.71	309.88	307.5	307.47	309.33	309.19	308.88	308.64	309.46	309.04	307.21	309.59	306.46	308.58	310.41	305.76	308.85	308.35	309.79	310.58	307.3	309.15	306.58	312.58	308.06	308.99	310.73	305.15	306.71	313.69	309.1	307.8	308.6	308.75	306.61	308.17	309.44	309	309	308.77	310.05	310.4	310.3
300.88	301.02	302.61	298.02	298.78	301	299.21	300.97	303.77	299.76	300.17	301.23	303.64	303.58	301.68	300.93	302.04	301.12	300.91	301.63	298.3	304.49	300.34	304.22	302.79	298.6	302.24	303.7	304.82	299.69	298.55	300.53	301.96	304.44	302.49	300.74	300.49	302.21	303.59	301.18	303.77	300.88	303.07	300.12	301.56	299.01	299.78	305.4	302.85	301.48
299.54	302.15	304.76	304.4	303.13	300.85	300.83	302.61	299.18	302.68	303.37	301.07	305.95	300.59	302.3	301.56	302.09	306.24	303.21	299.94	299.95	302	302.65	304.94	303.06	303.32	299.98	301.84	305.73	299.86	301.87	299.67	302.71	302.1	305.63	303.76	302.37	304.83	307.94	302.72	300.65	303.77	303.27	301.17	303.63	302.86	300.29	300.49	304.04	303.05
306.58	305.38	305.5	306.24	307.17	305.22	306.5	305.05	306.14	302.33	305.42	303.94	304.69	304.69	303.98	305.23	305.58	308.05	306.14	306.32	304.2	305.48	304.68	306.17	299.37	302.12	302.99	302.37	305.82	305.29	305.51	304.42	302.07	309.56	305.7	307.46	306.7	304.4	303.05	306.96	304.41	306.64	306.17	302.46	304.52	302.74	307.63	307.27	303.55	303.01
301.36	302.88	303.65	304.08	304.97	301.44	305.63	302.17	301.52	303.49	306.63	301.53	301.01	302.65	302.58	305.1	301.8	303.61	303.96	304.33	302.9	300.9	303.82	301.65	302.02	305.59	303.55	303.62	301.57	307.3	300.8	304.14	306.51	303.22	305.14	300.56	302.42	300.79	303.23	302.62	305.44	297.64	301.57	303.47	305.62	305.46	301.39	301.75	304.62	303.07
319.44	319.69	318.91	319.6	317.05	317.94	319.67	318.59	317.5	316.32	321.32	319.85	321.7	318.12	319.67	316.52	319.87	315.99	317.12	317.56	319.7	319	319.83	318	318.76	318.85	316.37	315.45	315.1	321.45	318.91	314.69	318.22	320.64	318.63	315.53	317.11	320.64	319.42	314.68	320.95	316.94	314.9	318.32	319.8	316.49	315.12	319.32	319.96	316.14
303.6	309.35	307.51	306.28	303.15	310.14	304.08	309.89	308.88	306.94	309.16	308.1	307.36	308.92	302.32	307.9	305.19	305.98	310.76	306.37	309.34	306.31	310.04	308.05	304.82	307.47	307.15	304.38	305.67	307.98	309.19	308.25	307.5	304.42	308.7	306.87	306.98	306.09	303.19	310.16	307.64	307.48	308.73	309.74	307.19	303.93	306.6	307.39	306.67	307.39
305.24	303.79	305.34	308.93	305.27	307.07	308.41	307.68	304.64	308.25	305.78	308.25	306.68	309.63	308.01	307.83	305.17	309.58	305.55	309.44	308.14	308.76	305.19	308.14	306.97	304.06	307.29	306.88	303.34	303.71	305.45	310.46	305.66	310.68	306.78	307.3	305	306.31	308.48	305.33	306.68	304.93	308.47	305.72	309.13	305.15	306.48	306.8	303.86	309.21
313.27	310.99	314.61	316.04	315.39	313.05	311.72	313.7	314.99	312.34	315.67	310.27	311.04	312.96	310.2	314.15	314.17	313.77	315.24	315.46	315.8	312.61	313.09	313.72	314.74	313.45	314.42	314.1	311.91	313.44	312.59	316.61	311.68	313.11	308.62	310.63	313.11	315.22	311.53	308.45	310.17	314.26	316.16	311.88	316.93	314.14	315.16	314.04	315.67	313.23
320.64	320.8	322.42	317.51	317.74	319.29	319.44	318.01	315.09	316.48	315.58	315.04	317.62	320.46	318.3	314.68	312.87	320.6	317.12	317.11	320.04	314.37	316.39	319.26	318.61	319.34	315.42	317.82	323.74	314.45	317.78	318.46	316.93	322.25	316.07	316.79	321.2	319.11	318.94	316.62	321.06	316.98	315.45	314.78	316.28	318.04	320.34	316.37	318.79	317.35
324.86	324.43	323.01	324.05	322.64	325.53	322.68	325.94	324.92	325.64	324.65	325.61	324.82	323.91	325.74	324.08	322.93	325.27	324.87	324.36	327.12	325.12	326.53	324.31	324.28	325.8	324.54	327.16	323.6	323.84	326.91	326.24	327.35	327.59	327.45	324.53	325.86	322.64	327.74	322.7	324.48	321.1	324.4	323.34	326.78	325.23	325.22	323.76	327.9	327.16
304.05	301.32	304.97	301.42	299.85	303.83	303.41	304.8	304	303.97	301.95	303.01	302.84	303.4	303.17	302.92	308.72	302.69	302.95	304.97	301.39	301.99	301.8	305.54	301.5	300.77	300.58	305.61	301.45	303.79	301.87	301.25	303.72	299.22	304.65	302.44	300.33	304.04	302.76	303.61	304.15	302.93	300.46	302.86	302.09	302.23	301.18	306.7	301.05	305.43
315.19	313.13	315.92	315.72	315.96	314.63	316.57	316.69	314.15	313.42	317.67	313.07	317.85	315.51	320.38	317.13	315.98	314.72	315.01	315.44	314.16	315.75	313.12	315.56	314.42	315.5	312.28	316.66	319.84	320.29	314.3	312.88	316.73	317.17	319.62	316.4	315.82	314.06	318.52	314.67	315.92	316.29	311.09	315.43	316.28	313.08	317.28	318.17	310.87	315.62
309.52	308.78	311.34	309.36	309.15	310.22	311.55	309.04	310.62	308.48	307.74	310.53	307.65	307.39	309.87	310.87	305.28	308.68	310.87	309.42	310.47	307.96	306.89	309.15	310.85	313.43	308.98	306.78	310.95	310.41	307.5	310.46	311.49	310.49	310.64	311.95	308.76	309.1	306.81	309.4	310.49	308.96	311.96	311.91	309.87	310.62	310.64	307.82	311.75	307.43
318.81	318.91	318.08	320.39	314.86	318.27	316.06	318.28	317.53	318.02	314.77	319.46	316.53	315.9	314.34	315.64	319.53	318.88	318.22	319.27	317.5	312.73	323.46	314.76	318.09	314.87	314.99	317.3	317.9	321.69	317.63	312.88	316.21	315.99	317.81	315.61	316.31	314.96	315.63	317.13	317.51	317.16	320.18	314.63	318.25	321.12	318.96	316.87	317.06	316.6
305.52	302.05	307.79	306.02	307.2	303.52	308.04	303.91	308.23	302.14	305.97	308.81	306.86	305.19	306.43	306.95	305.21	306.49	305.88	306.26	307.12	306.56	305.5	305.41	305.31	306.6	305.97	307.99	306.45	308.27	306.99	304.85	304.2	306.51	303.38	302.12	302.83	304.59	307.27	299.68	306.53	305.61	304.93	305.15	305.38	305.94	305.95	304.82	308.4	306.08
308.56	308.9	307.43	309.3	307.98	307.59	305.81	311.75	309.58	309.66	309.35	310.32	307.68	312.7	309.64	307.83	312.77	311.27	307.36	309.95	308.84	307.94	304.63	311.45	309.71	309.63	308.64	309.33	305.73	311.75	308.18	313.33	310.94	309.18	307.39	307.85	309.13	313.01	308	309.42	310.03	308.53	311.15	310.09	310.41	308.85	307.96	313.26	311.94	310.26
318.73	319.04	320.03	317.15	318.26	313.23	318.38	319.68	317.3	316.65	315.63	314.21	318.11	318.4	320.89	319.96	320.16	317.48	319.46	320.94	318.14	318.34	320.32	317.56	317.46	322.05	319.36	320.64	321.94	318.63	320.28	323.05	320.87	321.09	318.94	316.3	313.91	319.37	317.32	318.1	315.32	319.96	320.62	315.72	321.33	317.14	317.54	320.93	318.19	318.81
304.18	303.91	302.83	300.6	303.43	305.09	300.47	303.79	301.86	302.93	304.76	302.4	301.16	305.62	302.35	301.72	301.76	300.31	302.11	301.94	303.92	304.58	303.51	305.23	305.24	301.77	303.81	303.23	303.2	306.21	300.57	304.75	300.42	303.94	300.56	303.51	301.27	301.81	303.94	304.52	308.66	301.31	300.97	304.33	301.11	300.82	301.76	305.06	303.78	302.79
316.73	314.17	311.96	311.64	307.49	310.03	305.51	310.09	314.77	314	316.35	311.39	310.91	311.29	310.78	310.39	314.05	312.42	310.1	312.07	312.95	313.89	313.62	315.82	308.24	312.27	309.74	310.07	312.43	314.28	312.3	309.75	314.19	313.19	314.7	315.01	311.69	313.48	311.62	312.32	309.61	311.46	309.21	311.45	312.03	312.03	313.19	310.99	310.8	314.47
293.72	293.36	294.14	293.9	296.26	297.26	293.17	296.79	290.31	292.46	297.58	296.37	294.09	296.57	292.94	295.54	295.92	293.91	292.51	291.73	293.95	291.58	290.14	294.68	291.82	291.88	295.03	297.83	295.47	296.38	294.2	292.64	292.04	292.67	292.69	294.98	292.58	292.38	293.27	294.34	293.38	293.48	296.28	293.03	292.45	297.89	293.72	292.42	294.58	294.01
303.34	303.28	301.67	303.52	303.5	302.39	305.69	307.6	306.35	301.93	300.68	304.77	303.96	301.49	303.27	300.23	307.33	303.59	305.04	301.62	303.84	303.23	302.98	300.31	305.07	304.2	300.87	303.26	304.99	304.15	305.56	304.76	302.82	302.54	306.67	305.92	304.5	302.99	304.71	304.36	301.77	302.94	303.82	302.76	300.28	308.42	303.79	303.21	301.56	302.9
304.14	303.87	305.92	304.77	305.08	308.73	305.78	309.19	304.79	303.03	303.87	303.89	301.79	304.46	305	306.82	302.84	303.04	303.45	302.44	307.3	305.55	304.61	309.49	303.04	306.1	308.58	301.5	304.56	305.75	306.4	307.36	303.89	303.18	301.84	306.13	305.44	306.45	302.66	304.58	304.6	303.62	307.3	302.67	305.65	305.41	305.76	307.08	301.35	306.27
307.89	301.3	305.69	305.54	302.58	306.26	305.85	302.79	305.69	305.11	305.4	300.95	305.75	301.73	302.78	305.46	303.19	307.38	306.16	306.8	306.25	304.78	305.41	306.85	306.16	308.06	304.85	305.8	308.97	305.52	304.04	306.66	302.61	305.53	307.36	304.71	304.35	306.14	306.38	303.57	304.77	304.93	303.87	304.41	305.84	301.15	305.68	306.54	304.54	306
317.9	318.86	315.51	314.89	315.11	318.08	314.43	319.48	314.75	316.19	318.74	319.38	319.38	316.55	312.42	315.84	316.75	315.08	316.81	314.18	314.87	318.79	313.98	313.07	318.73	313.71	316.88	315.78	318.65	314.43	315.94	318.28	317.54	316.37	315.11	316.22	312.04	314.97	317.97	318.84	318.32	317.07	317.34	312.98	317.26	319.38	319.21	314.64	316.8	317.59
329.72	328.57	326.73	325.67	330.48	329.23	328.95	330.42	329.72	329.3	325.15	326.83	325.76	328.08	327.4	329.88	327.05	321.97	328.29	327.12	326.12	330.02	327.78	327.67	330.14	325.88	326.24	329.12	327.34	326.41	326.36	324.76	330.43	326.68	326.11	329.14	329.16	333.25	327.15	327.92	328.83	330.09	325.4	328.27	323.23	328.61	327.52	327.63	324.45	328.55
328.12	325.6	329.96	326.86	327.12	327.75	328.31	329.73	325.02	328.98	332.2	327.35	327.58	328.18	330.36	326.28	328.3	331.78	332.56	328.03	329.5	331.19	330.07	331.54	329.57	329.73	328.7	330.28	328.71	328.45	328.36	324.39	331.18	328.48	330.74	330.09	330.87	329.56	328.53	328.83	330.91	328.59	330.11	330.62	329.95	326.34	330.96	330.27	329.68	326.79
302.6	306.06	303.76	304.76	303.96	305.79	301.6	307.83	310.21	304.53	303.84	304.35	306.26	302.23	307.86	307.94	305.82	307.72	303.54	304.98	304.52	304.33	306.81	305.78	306.68	308.25	304.9	303.36	301.97	306.78	302.52	302.35	302.81	306.09	304.14	304.04	303.37	306.31	303.72	306.23	306.01	305.89	305.65	302.1	304	308.15	305.19	303.27	304.88	304.13
311.14	311.84	312.95	309.54	309.21	311.15	310.15	310.56	307.82	311.6	310.16	311.19	314.75	309.43	309.79	314.81	312.55	310.25	310.42	310	307.79	310.32	309.33	308.34	312.39	308.86	312.86	305.99	309.98	312.33	305.31	310.15	312.15	311.44	312.72	308.17	308.06	313.43	308.32	312.69	311.17	310.43	311.75	309.84	308.7	315.13	316.03	312.79	312.07	309.02
300.38	303.17	302.31	302.88	301.37	298.14	299.85	300.23	299.84	298.54	300.37	301.25	299.44	304.53	300.37	301.81	298.25	298.51	300.85	302.19	300.86	299.02	295.34	300.53	300.18	296.71	298.93	297.18	299.89	300.61	298.98	302.29	300.53	302.95	298.67	298.42	298.07	298.1	298.07	299.13	298.58	299.18	299.18	298.84	300.57	300.87	299.56	296.38	300.39	302.63
327.64	326.49	324.28	327.09	330.82	325.4	326.67	329.07	323.93	324.07	328.14	327.71	328.46	329.44	328.34	327.5	327.21	330.75	326.12	331.26	326.87	329.35	331.43	328.33	326.36	322.35	328.04	324.62	326.61	330.07	329.23	328.37	328.36	326.5	324.23	325.7	324.83	327.78	330.7	324.96	328.55	329.5	326.7	329.65	325.43	324.16	330.76	327.42	322.58	328.54
318.33	319.87	316.54	317.79	316.94	314.18	315.52	317.05	315.74	314.11	316.51	322.16	313	314.5	317.71	314.05	316.92	317.12	315.92	316.84	318.53	317.59	314.24	317.08	313.58	318.56	317.58	315.01	316.92	316.47	314.78	318.38	318.68	313.91	313.83	312.89	316.22	316.25	315.78	317.04	317.59	314.72	315.71	319.69	316.26	319.22	316.32	317.11	319.38	314.84
307.73	302.77	304.76	301.94	305.08	308.58	306.78	307.82	303.39	305.06	303.87	307.34	307.02	305.53	306.78	304.45	301.43	306.83	306	302.63	306.56	304.85	303.13	303.55	302.3	303.06	301.07	306.74	308.24	308.74	304.08	305.95	304.1	304.19	306.02	304.64	306.9	304.24	305.15	308.59	306.39	307.44	304.44	301.39	304.82	302.74	306.31	305.99	307.51	308.74
303.64	304.18	303.18	302.82	304.53	307.19	303.11	304.74	306.65	302.32	303.88	305.6	304.98	300.94	306.72	302.38	302.41	302.04	305.93	302.66	303.86	303.57	303.58	307.52	299.72	306.48	307.86	305.02	304.49	305.9	304.96	309.35	304.54	306.04	303.42	302.41	304.88	307.53	302.29	305.76	307.13	305.89	303.22	301.7	302.8	308.19	307.54	304.02	304.96	305.91
313.12	310.84	308.77	309.65	309.09	307.55	314.34	310.47	309.02	311.94	315.18	313.09	313.61	311.83	313.09	310.05	308.87	309.16	312.67	311.17	312.42	311.78	310.93	308.33	313.06	310.74	310.98	310.53	312.09	313.35	312.71	310.94	310.13	311.11	310.26	309.64	312.37	312.78	308.51	310.62	313.23	308.12	308.63	307.57	309.76	310.15	312.28	310.66	312.6	313.45
331.81	320.92	323.38	323.46	324.16	325.92	324.97	320.91	326.58	325.25	324.38	325.77	322.73	325.82	326.78	323.29	324.37	325.62	326.39	320.23	324.31	324.39	325.56	322.43	326.29	326.68	323.09	321.3	325.39	327.29	326.01	328.41	325.79	323.71	324.9	328.39	325.08	326.04	324.79	324.83	326.87	321.72	326.48	325.58	325.63	324.9	329.72	325.42	323.8	325.35
317.9	322.47	318.37	315.95	318.69	319.73	317.37	319.82	318.65	319.86	319.1	321.58	319.06	318.07	318.85	317.73	318.38	318.93	318.54	319.23	321.42	320.37	318.75	317.49	318.75	316.77	322.78	321.27	315.05	320.04	319.47	318.97	319.57	317.95	316.37	318.02	318.89	318.42	317.51	318.64	320.84	315.28	315.64	323.22	320.5	320.29	320.38	320.71	315.56	319.43
299.24	295.83	298.84	295.1	294.76	297.05	293.73	296.55	299.26	295.33	296.63	298.43	296.04	296.94	298.67	298.43	294.12	296	297.97	295.85	295.75	298.19	296.97	296.88	296.87	299.04	296.88	297.32	299.6	291.87	293.78	297.68	295.64	299.63	300.4	297.23	296.29	300.1	299	297.79	296.98	298.68	297.4	294.89	298.82	295.57	296.83	300.04	299.19	296.49
301.53	300.11	301.63	301.71	301.23	298.55	302.02	300.92	299.16	301.74	302.98	302.16	302.36	305.21	301.49	304.1	304.43	300.2	306.97	303.81	303.38	305.63	305.05	300.28	302.71	301.52	303.53	302.22	300.99	307.04	302.02	302.73	300.66	303.77	302.72	304.4	299.95	303.71	301.42	302.43	301.37	302.37	301.42	302.15	301.47	300.89	307.8	302.9	303.9	301.68
310.62	309.33	307	311.15	310.07	312.65	309.34	311.79	309.38	309.12	313	311.47	312.9	309.97	307.74	309.05	306.59	312.72	309.16	312.66	313.66	309.5	311.86	310.7	313.02	309.82	311.3	310.26	308.57	312.06	312.88	311.49	309.18	310.02	310.86	308.92	310.69	308.67	307.23	308.41	313.71	310.98	311.37	309.27	312.27	307.27	310.29	308.49	309.59	311.81
302.53	305.05	303.05	302.67	303.15	304.65	304.09	302.45	308.97	302.81	304.8	303.82	306.98	303.67	301.31	303.51	304.43	303.3	300.99	306.74	303.54	302.92	306.16	303.77	298.37	304.49	305.29	303.72	305.5	302.65	306.64	303.83	307.04	304	304.77	304.91	298.49	303.17	304.81	302.85	305.05	303.8	302.77	301.72	300.6	308.37	305.8	303.58	308.28	306.1
306.01	305.78	306.01	303.21	301.14	305.06	304.03	303.36	303.94	304.55	305.5	304.32	305.56	304.36	306.48	305.5	303.53	306.74	304.81	306.08	305.15	303.79	304.93	306.62	306.2	303.8	306.09	303.96	304.65	307.02	304.18	304.95	305.01	305.3	300.08	304.65	302.01	305.87	301.65	303.32	303.3	301.84	306.42	305.24	302.93	302.53	301.28	302.78	308.45	306.13
303.74	295.13	299.99	297.93	301.69	301.21	299.53	299.55	299.84	305.29	300.05	302.89	298.96	296.43	300.74	299.93	302.92	299.86	300.93	298.52	302.8	302.13	298.02	301.05	299.06	300.08	299.91	297.87	299.74	298.14	299.63	298.82	299.67	300.38	298.34	300.48	298.12	300.09	299.9	298.56	300.99	303.48	299.42	297.65	296.9	300.49	301.28	299.14	298.36	301.89
316.97	318.64	319.76	315.49	317.43	318.75	318.97	317.65	318.56	316.18	314.56	321.05	316.35	315.78	315.64	317.23	315.92	317.91	317.5	318.36	321.24	317.3	317.34	318.65	319.19	319.51	321.03	316.19	319.69	320.49	320.27	321.61	321.54	317.19	317.63	318.53	319.38	319.02	318.47	320.8	317.96	319.13	314.29	316.84	317.14	318.12	321.58	319.45	316.56	323.83
298.71	292.72	293.09	295.03	296.65	297.74	296.78	293.59	293.82	296.75	293.36	296.86	296.78	296.65	298.45	295.81	295.93	296.18	297.21	296.01	297.14	299.51	297.32	298.16	295.32	294.75	295.96	294.4	294.38	298.67	297.24	297.39	295.43	296.58	295.44	295.54	298.41	294.45	300.07	296.99	297.51	295.02	294.11	292.8	298.37	298.97	300.21	294.47	293.47	299.29
316.63	320.36	314.53	318.64	316.99	316.67	316.82	317.59	318.22	316.34	322.37	318.98	319.98	314.46	320.05	322.56	316.37	318.43	321.25	316.36	320.67	316.79	318.59	316.3	320.31	318.82	318.06	316.77	315.95	318.15	318.88	320.11	318.88	319.14	316.54	316.8	319.93	319.62	317.43	316.71	316.48	319.68	318.52	315.6	315.9	318.14	317.45	319.62	313.38	316.32
324.69	326.41	327.62	329.41	327.93	327.75	327.91	328.18	327.02	331.09	327.66	330.8	327.54	325.49	327.73	330.62	327.41	328.27	328.48	324.05	324.07	326.54	326.06	327.41	325.66	328.87	327.28	324.84	324.89	323.02	324.73	326.12	326.11	326.88	332.49	324.42	324.23	325.85	327.49	330.29	327.01	326.18	327.43	328.31	326.49	331.37	327.96	326.37	325.05	329.37
302.41	305.2	305.28	302.27	299.52	301.04	301.82	304.16	303.05	304.01	301.29	302.41	305.96	299.43	301.85	301.52	304.12	302.72	300.13	302.63	301.9	303.36	304.12	302.34	302.47	303.96	301.62	302.69	303.96	301.17	301.15	299.33	301.82	298.76	302.39	303.75	300.13	300.5	305.81	300.13	305.15	303.21	301.46	304.06	304.77	300.25	302.68	303.27	305.67	300.6
296.31	293.1	296.07	294.63	298.28	290.74	295.69	294.26	291.76	295.33	290.52	294.35	296.13	295.77	299.7	292.23	294.67	293.33	292.06	291.33	290.74	296.74	291.5	291.46	296.04	291.6	295.32	291.54	295.72	288.29	294.04	293.26	296.75	294.35	294.61	292.2	296.19	293.85	294.52	290.53	290.4	293.25	296.71	294.47	297.24	293.9	294.84	290.33	298.08	295.12
302.38	307.22	302.8	304.48	302.26	302.22	305.52	304.51	300.81	301.35	302.98	300.99	302.37	300.46	301.51	301.02	303.28	306.1	301.45	306.05	302.61	303.99	304.08	303.6	301.29	300.52	305.19	302.43	301.42	306.41	301.02	300.04	306.28	300	304.45	299.94	305.57	298.44	304.24	303.14	302.4	304.83	307.18	302.38	300.68	301.02	303.73	305.28	305.21	306.7
304.13	305.78	304.13	303.58	306.21	306.67	302.92	303.37	308.92	300.71	304.2	305.57	304.19	306.34	304.33	305.56	306.13	304.73	307.55	306.92	305.14	306.83	307.82	309.7	299.45	303.66	306.75	304.37	306.94	306.17	301.53	308.51	311.94	306.95	304.85	305.5	304.58	306.8	305.53	305.83	304.83	306.98	305.5	303.16	309.01	307.65	302.82	304.03	305.94	307.53
314.53	316.35	312.34	311.96	310.83	315.16	314.89	314.45	310.83	312.44	315.37	315.09	311.59	314.49	311.63	318.29	314.59	312.39	313.94	310.67	316.2	312.57	310.78	311.73	312.4	314.07	314.39	312.92	309.1	313.68	311.54	315.4	312.7	309.83	312.68	313.44	314.11	313.91	312.79	309.85	314.4	314.65	313.6	311.58	314.96	314.69	310.58	316.88	315.08	313.33
310.59	311.89	310.11	314.38	312.2	311.31	313.7	309.55	313.08	315.71	313.28	306.51	309.58	311.44	310.21	310.86	310.83	311.96	312.21	312.24	315.98	311.04	309.26	313.38	312.57	316.01	309.09	312.87	311.19	312.75	312.91	311.49	312.82	312.21	309.39	311.58	312.47	314.12	312.01	312.43	311.93	318.07	309.97	313.98	312.43	310.93	311.51	314.57	317.91	312.58
327.22	328.86	326.82	325.57	327.22	324.81	329.54	326.94	328.25	327.58	328.37	330.2	326.21	328.38	327.06	327.77	329.37	329.01	325.16	328.89	327.05	329.28	325.96	330.62	324.45	327.88	329.94	327.69	324.65	330.69	325	329.27	327.54	329.06	326.25	324.59	330.95	328.18	328.27	330.43	327.32	328.84	324.98	326.58	330.76	325.79	325.28	332.51	327.5	326.03
313.43	312.69	317.09	315.02	315.49	315.11	313.3	316.52	312.68	316.27	316.17	314.96	313.27	317.41	310.27	316.28	316.65	313.85	315.71	312.27	317.3	315.13	313.64	314.36	314.53	315.72	314.42	315.12	316.64	313.69	316.37	316.49	313.88	315.42	314.83	317.67	313.46	316.91	309.68	311.08	314.6	316.56	312.78	311.81	314.18	314.46	316.59	317.82	318.63	314.15
303.72	304.55	304.3	305.09	304.23	304.58	304	303.22	305.14	308.83	306.47	309.6	305.45	308.14	303.45	303.09	307.4	303.8	301.33	305.04	302.92	306.1	302.33	304.58	303.89	306.64	303.13	307.15	303.58	303.33	308.46	304.73	307.33	303.27	306.61	307.42	307.15	306.37	305.41	308.92	305.35	306.31	306.9	306.51	307.03	306.32	304.23	304.74	306.28	306.38
294.56	293.19	295.55	293.86	294.09	293.48	295.59	294.06	295.16	296.08	292.54	295.66	296.7	292.99	295.25	294.03	294.1	292.29	295.4	296.05	295.5	296.09	296.23	293.8	293.94	295.08	296.17	294.02	294.82	293.35	293.42	293.23	293.25	294.62	295.4	298.55	293.47	294.94	294.09	296.9	290.3	295.7	296.49	289.94	292.34	297.37	297.64	295.69	294.96	293.71
315.42	308.81	308.71	312.95	311.08	312.76	309.51	309.62	312.99	308.04	310.68	310.76	312.18	308.19	312.18	314.34	314.1	312.1	311.49	311.51	311.26	311.98	310.12	312.87	311.19	312.43	308.11	311.5	312.75	312.14	313.21	310.91	311.37	313.77	312.96	312.22	312.26	310.8	311.48	311.29	310.57	309.15	311.76	310.76	309.45	311.62	309.73	312.59	312.26	311.22
323.9	318.87	318.29	320.06	318.75	319.62	322.34	319.03	323.24	319.66	320.48	320.68	318.74	320.4	319.94	317.51	318.79	316.05	318.8	317.53	319.47	318.36	318.03	318.33	318.23	323.88	319.07	321.05	319.48	319.39	315.7	317.53	316.83	321.28	318.98	318.75	317.98	318.46	318.3	317.83	316.38	317.17	319.91	318.21	321.45	319.63	320.98	318.34	318.26	315.23
302.84	305	301.04	303.62	302.93	297	301.43	297.39	301.37	300.69	298.84	300.19	300.87	300.45	301.74	299.86	300.47	303.09	304.18	302.32	297.96	302.57	300.97	300.84	299.28	300.19	299.84	300.44	297.56	299.39	302.72	302.38	301.2	300.12	300.55	297.9	299.95	297.97	300.47	301.84	303.86	302.93	303.94	299.84	299.41	302.89	298.7	300.59	299.61	302.49
312.71	314.93	316.89	316.4	315.06	313.43	313.83	314.31	312.41	313.89	317.14	317.05	314.07	316.37	316.25	318.7	316.13	317.13	319.58	314.35	312.59	317.58	318.46	313.33	315.37	311.45	316.64	312.3	318.38	317.06	316.68	313.48	312.67	317.79	317.93	316.84	314.16	314.53	316.63	315.1	315.96	314.74	314.47	318.6	315.11	316.57	314.66	312.99	315.53	319.2
323.11	329.13	324.86	325.08	325.14	322.63	325.86	325.6	327.13	325.1	326.78	324.53	325.79	325.92	326.3	326.67	323.04	327.13	325.17	326.8	325.97	329.69	328.63	324.54	326.22	323.52	321.98	325.61	326.2	325	327.09	327.63	325.16	322.93	324.1	326.03	323.8	327.93	322.05	324.32	322.97	327.3	323.97	325.21	325.52	324.76	325.9	326.55	322.02	325.38
299.99	303.83	299.25	302.27	298.67	298.88	298.32	299.61	299.81	300.45	299.73	298.05	300.04	302.65	298.18	302.42	301.52	300.77	301.43	301.05	301.52	304.25	301.87	299.87	301	301.48	301.61	304.23	302.34	300.92	301.53	305.26	305.34	300.02	301.88	303.97	301.15	298.22	301.2	303.19	303.08	300.35	304.68	300.8	300.3	299.1	303.53	303.24	301.36	299.28
322.29	329.24	327.38	330.3	323.72	327.46	329.09	329.68	325.56	323.63	326.74	326.88	328.59	326.82	327.81	327.57	325.47	328.18	326.55	323.61	325.48	326.76	327.56	322.69	329.12	329.61	326.35	327.58	330.03	327.01	325.15	330.1	328.18	327.04	329.29	328.58	327.03	330.88	328.59	327.25	327.34	326.87	326.42	327.69	327.6	329.25	326.63	329.58	328.15	333.18
301.36	304.47	302.68	303.37	300	299.86	309.41	305.98	302.77	303.53	303.13	300.21	306.06	303.99	304.93	302.91	300.68	306.26	304.6	304.99	308.66	303.44	301.72	305.35	304.47	303.43	306.78	306.13	308.87	305.55	303.27	304.55	306.47	305.28	304.6	302.28	306.58	306.36	305.47	303.07	307.14	303.18	305.18	303.63	305.9	303.07	306.18	303.83	304.76	304.45
304.45	301.06	304.01	303.19	302.32	296.93	302.77	302.09	304.13	305.7	304.57	307.24	301.82	305.49	302.75	301.21	302.05	301.38	303.72	304.4	304.42	303.73	302.38	301.29	303.49	303.5	302.25	302.52	301.13	302.21	303.2	302.23	302.42	301.34	304.55	302.67	302.59	301.51	301.88	300.09	304.2	303.87	301.65	303.68	305.16	301.2	303.1	301.27	305.3	300.35
314.85	316.61	314	313.41	314.59	313.43	318.01	315.41	314.69	318.72	314.17	310.82	314.91	314.87	316.68	314.11	316.14	313.16	317.28	316.05	315.98	317.33	316.86	316.16	313.41	315.77	315.23	312.12	314.53	316.52	320.34	318.44	318.77	318.68	317.76	320.27	311.88	316.83	317.18	312.8	314.97	316.02	312.13	313.99	315.06	317.31	313.9	313.14	312.93	314.61
303.65	313.72	309.79	308.87	309.52	311.34	310.97	309.4	307.35	308.52	305.32	309.31	310.23	311.2	309.58	310.26	307.8	310.44	307.83	308.05	312.75	307.02	310.69	311.82	311.36	311.58	309.55	309.17	311.94	307.77	310.1	307.14	307.66	305.3	308.27	309.85	310.34	310.52	308.71	311.6	308.34	311.34	309.77	310.1	309.37	308.71	311.02	310.18	308.28	310.19
302.57	305.67	307.71	299.57	305.57	306.83	303.59	305.68	305.31	304.22	303.64	304.72	307.26	305.39	303.8	302.59	305.42	303.59	303.91	304.44	299.91	304.55	304.17	305.41	305.62	302.02	306.14	304.05	307.07	304.03	309.39	303.33	306.83	303.6	306.42	302.86	307.27	304.65	306.5	306.07	304.4	303.7	304.04	305.57	302.52	304.15	304.6	304.85	306.28	304.99
330.22	325.37	327.2	323.02	326.48	329.49	323.18	329.67	324.67	326.14	327.69	327.98	327.39	324.11	328.43	326.18	324.64	329.68	327.92	326.49	327.36	329.29	329.71	328.67	327.3	323.28	324.59	326.69	329.01	328.26	328.87	325.53	327.23	322.5	327.88	329.86	326.09	326.88	327.22	328.13	326.95	327.55	326.27	329.05	325.5	325.92	327.88	325.73	330.82	327.75
302.38	304.9	305.84	303.19	303.54	303.97	305.8	303.06	305.04	307.13	306.51	305.26	305.4	305.2	303.35	304.58	306.17	307.33	303.51	305.83	302.86	305.47	301.71	300.3	302.37	305.2	305.22	304.52	306.39	303.98	308.24	305.65	302.86	302.2	306.74	306.67	309.52	307.17	306.45	305.91	305.31	309.81	304.84	307	308.25	304.13	307.45	303.79	304.15	302.08
302.57	304.93	302.23	303.16	303.97	302.75	303.68	302.37	304.79	305.85	303.82	303.66	302.46	303.26	307.87	306.07	308.58	300.45	301.56	305.8	303.47	303	304.96	302.71	306.13	304.19	304.26	303.47	301.64	306.96	305.47	303.44	301.61	302.97	308.62	301.91	303	305.71	304.61	301.55	301.31	304.24	301.11	308.11	303.62	303.13	305.08	305.1	301.45	301.92
309.31	309.33	307.07	308.53	307.11	308.59	309.29	306.82	310.39	309.43	307.32	310.71	311.66	307.46	310.32	311.47	309.49	308.2	307.28	305.25	307.98	311.79	307.29	305.47	311.34	309.58	309.43	307.31	309.13	302.83	303.32	307.6	310.8	308.88	309.58	311.06	311.76	308.58	310.65	311.58	308.33	308.51	309.18	309.9	309.96	308.91	307.49	308.96	312.55	308.33
316.53	313.1	312.7	314.63	313.85	312.18	312.48	314.05	319.76	313.73	316.05	317.06	311.84	313.93	310.61	316.39	311.14	311.79	315.31	314.52	313.44	310.06	317.56	313.55	311.45	313.42	314.98	313.3	314.26	313.4	313.4	311.82	312.48	314.42	311.04	313.58	314.97	313.58	313.59	315.41	316	312.88	314.68	312.59	315.37	314.82	309.37	313.71	309.81	312.65
316.88	315.33	318.67	315.5	312	316.01	313.78	315	312.84	311.98	316.35	313.75	314.6	316.39	318	316.34	314.57	311.24	315.89	315.79	314.08	317.42	314.41	314.01	314.72	315.04	315.99	315.72	315.07	314.63	314.73	317.5	314.04	313.83	313.99	315.27	311.21	315.19	314.06	315.61	313.81	313.63	317.12	314.9	315.2	309.68	317.91	316.04	316.56	318.7
314.3	315.28	314.52	316.11	317.44	318.93	313.89	318.19	317.16	312.38	315.47	316.94	316.01	311.65	312.63	314.17	315.34	317.4	317.04	318.87	316.72	315.81	315.12	314.93	315.03	316.71	316.07	319.02	318.58	316.69	315.5	319.68	317.17	318.05	316.74	316.19	314.18	317.57	316.05	315.7	317.8	314.93	313.17	321.07	317.46	315.35	317.97	315.05	315.86	315.44
295.93	295.71	296.4	295.45	296.96	293.62	294.62	293.35	292.29	293.88	292.61	291.47	297.42	294.88	292.53	293.36	290.98	299.01	292.47	293.28	295.68	294.15	296.02	296.03	293.24	296.15	298.54	297.16	296.33	294.42	293.02	295.65	294.73	294.44	296.59	299.59	289.19	292.54	292.68	298.33	294.74	295.79	294.04	295.73	292.15	294.07	297.41	294.52	294.82	294.66
296.74	301.95	301.52	300.82	299.89	301.45	301.52	299.89	292.57	299.54	299.5	299.78	299.39	301.67	304.08	298.95	302.15	301.23	300.34	302.44	297.07	303.6	300.79	299.14	299.61	302.96	298.11	298.49	300.29	302.81	302.96	298.53	298.33	301.23	297.77	298.64	299.88	299.21	298.36	300.19	299.96	300.61	298.79	298.11	303.21	304.01	301.47	301.43	300.68	300.46
297.95	294.32	296.35	295.2	298.11	298.38	296.26	297.03	293.41	299.61	293.35	296.49	296.34	295.28	293.04	295.34	295.03	294.88	293.31	294.26	299.11	295.41	292.47	296.12	296.23	296.84	293.92	295.97	297.19	298.72	297.33	297.49	296.49	291.42	294.28	297.14	297.18	296.27	292.46	296.11	298.69	293.94	296.07	296.36	291.53	297.84	294.58	294.56	292.4	295.62
317.31	323.41	317	318.11	318.54	313.45	320.41	316.13	318.89	319.47	320.8	320.41	317.22	318.57	323.28	320.85	319.64	322.36	315.12	320.13	319.28	318.62	319.99	317.86	316.35	321.74	317.64	319.54	318.53	319.61	320.92	315.97	322.52	318.93	320.36	319.89	318.52	320.36	320.69	318.44	320.23	320.62	320.78	318.1	318.6	316.93	319.51	317.89	317.45	315.74
313.19	308.64	313.04	311.94	314.79	313.68	312.56	308.87	310.46	314.43	311.19	309.9	313.92	314.36	313.82	313.59	315.58	314.32	314.63	314.7	315.91	311.19	315.14	312.94	313.17	313.46	315.28	316.15	309.1	314.58	314.5	308.15	312.74	317.37	312.41	316.43	311.47	312.81	312.89	314.84	311	311.37	311.98	313.61	313.36	311.47	308.06	310.63	314.56	310.08
326.11	322.84	327.79	326.71	331.75	323.33	326.48	326.79	326.36	327.86	326.4	330.01	331.09	329.16	326.14	324.43	325.23	329.79	324.1	327.34	330.39	325.85	328.79	329.22	326.98	328.65	329.41	330.64	328.95	328.76	326.23	328.58	325.51	326.54	328.01	325.76	329.64	326.1	325.23	326.63	327.1	327.22	325.99	328.14	329.78	325.84	327.14	323.61	326.47	323.62
312.72	313.49	311.86	312.26	313.69	315.47	307.92	309.08	312.9	312.47	310.73	314.33	312.74	314.52	313.37	313.52	313.78	313.82	317.27	314.98	314.54	311.13	312.01	316.78	313.56	316.6	316.86	312.84	314.03	314.51	314.02	310.21	310.52	311.62	312.73	309.23	311.55	311.15	315.28	313.86	312.81	312.48	310.37	313.77	310.95	314.04	313.74	313.88	311.79	317.19
310	301.89	304.45	307.84	302.39	301.24	305.24	299.72	305.39	301.74	298.46	301.76	305.82	305	303.65	306.17	304.86	304.92	303.08	304.8	298.98	304.23	301.7	305.09	302.79	302.84	303.11	303.94	305.78	306.49	306.45	305.03	304.66	305.94	300.5	305.17	305.42	302.79	299.95	305.84	305.96	302.38	307.86	302.91	305.35	305.01	306.15	305.11	303.45	304.05
328.32	324.74	327.25	326.67	326.21	329.03	328.78	327.01	325.93	329.09	330.09	326.08	327.21	325.77	324.1	328.13	327.69	324.49	325.75	325.77	325.28	326.76	326.67	322.27	324.36	325.61	327.98	327.25	325.8	327.85	328.49	329.36	327.41	325.85	324.84	322.39	331.86	326.92	326.64	327.69	325.49	328.15	325.73	324.64	325.35	329.75	330.76	327.25	329.01	327.35
313.25	312.52	314.56	313.14	312.8	309.92	313.48	309.1	313.24	314.57	310.6	318.1	309.61	308.92	313.47	313.51	314.39	316.12	312.28	311.33	311.19	315.6	312.47	314.77	313.4	314.58	313.4	313.14	311.74	308.4	312.95	312.86	310.27	315.23	312.48	317.92	313.72	315.64	314.52	316.35	311.03	312.77	312.98	312.04	311.19	309.42	311.78	312.4	311.7	314.57
301.14	303.59	299.97	298.35	295.56	300.53	301.94	300.86	300.02	300.48	299.81	303.62	299.83	297.7	299.03	302.09	299.11	301.31	301.93	298.59	299.3	301.66	299.75	299.8	298.51	297.79	300.72	297.02	302.34	305.55	299.84	302.59	298.48	299.31	302.37	298	300.84	299.68	299.54	302.59	299.48	299.46	298.11	300.77	299.94	296.79	300.46	297.83	299.52	299.17
316.54	310.53	314.2	317.39	314.36	318.2	316.57	314.7	317.31	314.33	318.63	313.01	319.63	312.43	314.19	310.13	315.43	317.6	314.84	316.69	315.6	314.31	313.12	316.01	311.33	316.22	313.04	314.19	312.5	314.55	318.86	317.67	313.76	317.64	315.47	314.07	314.54	313.96	314.5	311.89	315.76	310.49	311.41	315.85	312.07	315.57	315.83	314.26	315.51	313.17
322.98	326.94	324.48	329.02	323.96	322.47	323.81	325.94	327.58	324.03	324.68	324.72	324.11	324.73	321.25	327.51	318.99	324.28	327.31	327.82	326.29	323.18	323.72	325.26	322.44	326.33	325.6	327.34	328.25	326.57	326.64	325.24	328.02	328.58	326.2	326.28	324.62	326.91	327.88	322.7	324.41	324.71	323.62	327.61	324.49	326.99	329.95	324.36	326.39	329.78
300.32	302.62	303.84	303.66	296.35	301.93	297.19	302.03	303.27	300.76	300.91	297.8	298.63	304.44	301.06	305.35	302.62	302.1	299.6	300.32	297.83	297.89	298.72	298.74	300.08	303.38	303.53	300.38	301.34	298.72	300.52	297.95	296.37	297.97	300.42	300.9	298.81	299.65	301.86	300.86	301.2	301.36	299.85	298.68	297.74	300.08	298.15	302.83	300.23	298.27
329.77	330.38	331.55	328.66	330.56	326.06	329.53	327.27	328.99	328.59	327.82	324.78	325.75	331.55	332.56	325.28	329.99	329.59	325.53	330.21	329.51	327.36	328.84	327.02	330.12	330.17	329.52	330.65	330.3	327.18	328.93	327.47	328.66	325.32	331.03	326.11	331.24	330.59	333.33	331.08	326.96	329.58	327.98	327.75	327.56	328.96	328.31	326.21	328.4	330.94
310.58	312.33	312.47	313.59	313.6	317.42	311.07	309.26	317.18	315.4	313.84	313.95	311.28	310.35	314.41	311.3	314.09	314.7	311.36	315.01	314.35	316.13	311.71	313.74	311.02	314.39	310.98	313.78	310.88	309.46	312.86	311.9	313.3	311.48	315.51	316.14	314.74	313.82	310.03	312.46	314.51	312.7	311.53	316.86	316.25	313.54	314.65	309.61	315.93	310.6
318.92	315.45	318.51	314.4	318.06	313.54	314.76	321.16	314.59	313.49	312.08	316.46	312.76	316	316.38	317.47	314.15	318.32	320.67	319.01	317.59	315.63	315.11	317.55	316.67	315.34	313.24	314.39	318.06	315.76	314.16	317.27	318.11	312.75	314.75	312.9	316.67	316.13	314.24	315.69	316.97	316.35	319.52	315.28	315.11	312.5	318.07	317.37	314.99	314.9
296.19	298	303.91	301.64	303.6	297.17	300.8	302.41	301.06	303.63	301.77	304.76	301.42	299.67	300.13	298.36	301.68	299.01	300.43	303.22	300.23	300.98	301.07	301.17	301.45	299.96	298.58	299.52	302.22	302.23	297.01	300.04	299.57	297.19	301.4	302.96	304.2	300.65	300.37	298.61	303.83	302.94	303.84	302.84	304.73	301.73	303.19	304.03	303.53	301.47
325.9	323.69	323.4	326.08	323	327.34	324.66	322.43	323.41	324.61	326.51	323.13	326.57	325.99	327.7	326.39	326.6	322.88	327.43	324.79	322.08	326.41	324.71	324.89	322.12	324.94	327.85	323.98	321.1	323.18	322.51	321.64	326.98	324.26	327.96	323.37	325.08	322.95	322.71	322.93	323.58	321.65	324.37	323.89	326.39	324.11	324.58	320.67	326.32	324.63
301.34	300.34	300.4	305.03	304.49	304.42	305.87	302.64	302.58	299.36	304.53	305.63	303.07	300.96	302.56	302.45	303.83	304.36	300.29	299.63	301.54	304.66	303.38	303.32	301.98	306.63	302.6	300.23	301.03	301.17	303.03	304.69	304.61	301.22	302.77	302.96	302.75	303.23	303.48	306.56	304.85	302.7	305.52	300.48	301.36	304.36	304.67	301.88	304.24	300.81
302.96	305.76	307.51	304.71	303.78	306.16	303.45	308.89	303.42	307.76	306.94	305.1	307.48	302.51	304.31	306.75	305.92	303.7	307.16	305.38	309.62	305.31	302.91	304.83	306.01	307.2	305.22	305.52	305.6	304.18	304.15	307.78	306.45	310.13	304.64	305.46	306.52	307.97	305.99	302.51	305.37	309.38	304.32	308.54	306.21	305.95	303.67	306.35	303.58	304.98
305.72	303.38	303.37	299.98	305.45	303.93	306.29	305.21	305.48	304.86	303.95	304.45	304.3	304.97	305.73	304.21	307.73	303.76	307.72	306.62	304.2	302.24	301.69	306.83	306.29	304.13	308.11	308.26	303.87	304.49	305.89	307.14	304.59	302.82	304.93	301.8	305.42	306.06	307.81	304.36	308.56	301.57	304.59	306.35	305.65	304.05	302.3	305.36	306.85	310.47
300.55	304.4	300.1	300.93	302.07	296.36	300.01	300.24	301.95	300.95	303.88	298.82	301.67	300.2	297.35	302.6	300.55	298.93	301.48	300.54	303.48	300.99	303.12	300.68	301.42	299.17	301.29	302.39	303.19	300.61	299.29	299.6	302.93	301.57	304.05	300.37	303.17	303.09	301.69	302.82	300.84	301.5	301.08	301.9	303.34	301.5	303.48	295.81	301.5	302.06
306.4	303.15	304.21	306.24	304.06	305.96	304.55	304.92	306.4	306.72	306.24	306.79	308.75	306.74	306.13	301.65	304.29	307.2	302.6	306.88	305.29	305.75	302.83	305.58	303.26	302.25	307.09	305.84	303.31	304.01	302.56	303.21	304.98	305.14	303.41	304.98	305.13	303.38	305.11	305.7	301.61	303.33	302.89	306.49	299.42	307.83	305.19	301.6	304.28	302
320.48	317.47	316	315.89	313.58	317.17	317.83	315.43	318.11	321.46	320.17	320.23	319.56	315.12	318.46	314.85	315.13	316.06	318.31	322.94	318.7	316.14	318.51	316.76	315.22	319.74	318.94	319.09	318.8	317.25	318.29	314.08	316.08	320.08	315.37	317.47	315.16	317.27	317.61	313.27	319.91	316.73	317.25	317.92	315.51	314.57	312.79	318.4	321.07	319.23
315.33	317.37	312.28	315.02	315.58	313.12	317.32	317.95	317.59	320.89	318.66	315.16	312.64	316.66	313.82	318.07	317.19	316.01	312.49	314.76	316.94	318.95	316.87	316.04	320.19	314.8	316.47	318.38	314.25	316.33	318.45	317.35	316.41	318.57	319.21	316.04	313.27	312.93	314.8	316.84	318.04	312	312.55	317.71	314.99	317.34	315.72	316.86	317.82	314.29
315.46	319.89	318.56	315.43	321.27	318.11	319.08	314.96	318.08	321.11	313.72	320.24	315.8	320.81	316.75	318.96	316.48	320.07	316.9	320.66	320.14	316.36	317.41	316.99	320.6	316.23	319.34	315.89	316.98	316.67	320.2	316.71	320.12	320.33	317.91	315.68	317.77	317.85	322.62	318.58	317.14	316.4	316.53	318.19	317.83	317.59	319.01	318.25	313.97	321.18
325.58	323.91	325.55	323.95	325.21	324.14	325.84	325.7	326.76	322.02	328.9	327.16	322.03	325.48	328.1	323.84	327.91	322.53	324.87	324.02	325.78	326.08	327.53	325.78	327.42	324.7	326.97	326.86	325.5	326.58	325.84	328.97	324.2	330.21	324.86	323.45	323.1	324.48	325.86	327.96	323.7	327.68	321.84	326.94	323.36	321.88	328.02	328.33	325.61	323.14
320.2	320.86	322.53	315.41	318.42	317.54	316.32	318.24	317.23	319.67	316.02	317.93	315.51	316.52	320.77	318.6	318.76	319.78	317.48	319.84	318.96	317.1	317.03	320.11	318.09	317.67	319.33	317.61	316.73	318.51	316.41	315.73	315.39	316.1	316.02	314.7	315.8	317.21	320.1	318.72	317.95	319.82	321.1	319.69	317.31	318.82	316.19	319.4	319.27	316.07
304.37	303.22	301.68	302.5	303.46	302.59	302.75	298.61	302.92	302.98	299.16	299.81	303.39	301.97	304.5	299.09	304.29	305.02	306.04	301.24	298.14	305.65	301.84	307.07	301.69	301.25	304.1	301.94	303.46	302.4	304.92	303.85	301.76	304.6	302.04	303.33	305.44	305.17	304.52	301.46	303.95	305.82	304.18	302.54	303.15	298.62	303.64	303.59	303.06	299.46
310.5	311.46	307.01	303.68	305.89	304.62	307	310.9	304.63	305.75	306.43	307.51	309.1	310.61	306.79	308.36	302.17	307.9	306.36	303.79	306.56	307.22	309.57	308.4	306.95	307.59	310.25	304.04	307.63	305.55	307.26	306.9	304.96	307.06	306.57	309.51	308.44	306.76	306.77	310.46	309.04	304.75	309.23	308.14	309.62	305.84	308.74	309.41	307.43	306.24
303.72	302.99	302.68	298.71	299.38	302.72	303.19	302.69	299.68	300.84	300.68	297.75	300.56	302.3	302.9	302.25	299.7	300.5	300.72	301.47	300.04	303.41	298.13	301.6	302.08	303	305.85	302.48	301.64	303.28	303.66	302.6	297.29	303.2	304.21	299.47	301.95	301.37	301.07	303.05	297.48	301.57	303.92	300.35	300.33	302.26	303.83	304.77	303.15	297.8
304.7	304.51	303.41	300.94	305	303.12	301.66	304.78	305.14	302.02	304.4	301.99	301.06	302.28	302.05	304.13	304.11	301.65	304.35	300.46	302.84	301.07	302.73	302.28	301.27	302.36	304.26	302.5	307.06	303.28	304.45	303.62	300.8	303.31	300.4	300.16	305.99	300.71	301.71	301.23	299.53	298.15	302.1	301.54	304.93	305.14	301.42	305.89	306.66	302.12
303.71	300.8	304.98	302.68	301.8	303.96	302.75	305.15	304.75	306.28	302.13	301.21	301.86	304.58	304.75	303.32	303.48	306.35	304.94	301.57	300.64	303.99	304.24	306.09	304.55	308.14	302.9	300.92	301.13	302.91	305.24	303.23	302.46	304.37	302.98	302.55	306.76	302.27	304.22	304.01	304.31	301.87	305.02	305.4	305.72	304.72	304.34	301.71	302.02	301.1
314.28	312.82	314.89	314.26	315.38	312.19	318.28	315.44	312.7	315.47	311.96	315.65	313.4	313.86	316.17	315.52	310.88	313.18	312.71	312.21	312.83	314.17	315.08	313.34	312.34	314.25	312.59	313.74	313.63	315.86	316.74	315.13	309.13	312.81	312.7	315.97	314.39	311.07	316.34	311.08	313.15	314.52	312.02	310.85	314.32	314.33	311.38	313.24	312.51	315
312.28	312.17	312.65	310.29	314.07	312.75	311.75	313.66	310.48	312.25	312.35	307.88	311.01	309.8	313.82	313.13	311.58	308.98	314.9	310.88	311.48	312.58	313.33	307.96	312.38	315.72	316.13	309.31	318.7	313.55	313.26	314.33	311.41	309.56	312.93	310.88	308.46	313.97	314.52	312.19	314.5	313.53	311.64	311.37	308.84	311.45	307.99	311.51	311.26	313.41
296.08	296.17	295.81	292.81	298.31	296.01	298.2	295.97	292.64	300.58	294.59	299.13	296.64	297.95	297.47	297.98	295.97	294.99	294.2	296.37	297.67	297.23	296.39	296.46	300.08	300.16	294.74	298.28	297.97	296.91	299.01	298.26	296.42	299	296.8	297.92	297.54	296.27	299.15	297.19	298.17	294.95	295.32	297.86	298.39	294.54	296.51	294.85	293.39	295.02
292.87	294.48	296.07	295.65	293.12	296.35	296.21	295.15	291.28	295.01	292.93	294.53	295.16	294.24	293.34	294.57	292.81	295.11	296.25	292.45	294.59	291.19	295.68	292.89	292.45	293.53	295.75	292.2	294.55	297	294.23	292.88	296.17	295.59	289.05	294.62	298.49	292.85	293.91	291.43	298.99	290.38	292.02	289.86	292.96	293.02	294.25	297.76	292.28	291.38
296.57	300.47	298.95	301.01	301	301.74	301.2	298.95	300.71	298.61	300.31	299.38	304.23	299.43	296.34	302.01	300.52	301.84	300.14	298.16	298.61	296.68	302.87	300.52	298.42	301	300.93	301.01	300.54	301.9	300.49	298.95	299.33	300.62	301.73	301.2	299.11	301.93	299.81	300.55	301.73	299.69	304.47	297.08	295.58	299.13	298.67	302.96	300.4	299.89
317.91	322.02	317.27	318.57	320.45	317.93	321.97	319.75	320.17	321.7	319.54	318.72	320.54	319.1	317.95	317.93	322.74	318.07	319.37	321.46	318.62	322.03	319.36	321.39	317.95	317.32	319.43	322.7	320.04	321.85	319.23	321.04	316.74	320.14	322.86	320.74	318.12	318.1	317.43	319.93	321.06	322.25	316.76	315.52	315.96	315.65	318.89	317.65	319.07	318
318.38	321.33	315.85	316.65	317.26	318.63	320.28	318.03	317.9	317.82	318.86	317.04	317.92	317.17	319.48	320.8	316.69	318.37	317.94	318.46	317.39	320.45	316.31	316.7	318.25	318.09	317.7	318.27	319.54	319.08	317.6	317.13	319.04	316.02	317.89	317.74	319.79	319.75	320.5	315.08	319.78	318.11	317.27	317.7	318.41	319.08	320.07	319.07	316.19	319.38
304.32	301.24	303.72	304.72	299.79	304.96	300.69	300.83	303.33	303.36	303.81	302.2	299.21	301.82	301.92	302.89	299.14	303.57	301.46	297.68	307.27	302.79	301.5	304.34	300.26	302.15	303.45	301.19	307.44	303.28	301.14	303.59	300.26	301.98	303.18	305.43	304.35	299.34	300.97	303.36	304.58	303.51	303.64	301.34	305.06	303.12	304.94	302.83	303.25	303.63
300.07	302.97	304.22	304.03	305.19	304.16	300.03	299.55	303.86	298.91	300.12	302.78	305.43	303	302.2	304.3	302.87	304.1	305.08	297.99	303.57	305.03	303.12	304.98	304	303.65	303.38	308.8	303.5	300.14	303.91	303.97	298.57	302.44	302.58	304.3	301.07	303.65	299.54	301.53	301.57	301.64	303.56	304.42	302.49	303.97	303.35	304.85	296.86	303.35
309.98	305.44	308.58	309.17	307.24	304.92	306.73	306.1	306.2	306.62	307.21	307.58	304.69	308.38	309.32	307.64	305.49	306.11	306.69	306.78	306.37	309.63	308.31	309.26	304.5	304.29	307.26	309.77	305.08	307.6	309.91	305.61	307.91	307.43	307.58	304.66	305.4	308.94	306.45	304.46	304.89	308.18	307.37	306.14	304.4	308.68	308.23	305.04	308.87	306.46
312.53	313.96	313.17	312.56	317.81	314.96	313.05	315.03	314.57	312.26	314.22	315.28	314.1	309.62	317.08	313.68	313.18	311.2	314.32	313.74	314.1	312.82	313.65	315.46	307.31	310.71	314.6	314.9	316.62	315.94	316.23	314.92	313.79	311.72	311.87	313.66	313.66	310.38	312	314.96	314.84	311.8	316.05	314.59	313.86	311.11	311.15	313.53	314.36	314.47
308.49	309.57	310.11	308.07	310.02	308.33	309.28	309.2	306.8	311.02	310.46	310.53	308.65	310.46	311.57	307.76	310.37	309.87	314.23	311.14	309.84	308.96	309.38	310.4	309.78	310.3	313.09	310.85	312.75	311.49	306.49	312.82	311.02	309.2	308.91	313.05	308.09	307.45	309.5	309.69	309.25	310.7	309.6	306.76	310.47	309.18	306.53	309.71	310.96	310.72
317.98	315.46	316.1	318.85	313.5	317.43	316.63	318.03	315.2	312.37	313.91	316.61	313.8	318.16	313.97	316.19	315.87	315.7	319.3	316.37	314.95	313.37	316.8	319.34	316.83	315.4	318.3	317.22	317.42	313.63	317.02	317.16	316.68	317.03	315.19	316.96	318.49	313.67	314.88	313.79	313.81	314.13	317.37	315.2	319.29	316.26	316.02	315.75	318.49	315.12
326.92	327.59	329.07	328.54	326.58	326.18	326.38	326.81	328.44	328.44	326.78	326.52	326.6	329.08	327.71	328.48	326	326.51	325.88	325.44	326.77	328.26	329.07	328.25	323.37	329.3	325.17	326.13	328.52	331.06	328.7	327.19	328.75	326.05	328.68	324.24	324.72	330.11	326.31	326.37	328.64	328.42	330.62	328.41	328.79	329.69	327.21	325.6	331.49	328.18
311.21	315.46	311.03	313.69	310.97	315.07	316.76	312.59	312.69	313.37	312.74	313.63	310.18	312.95	308.84	311.58	312.89	312.04	312.16	313.37	311.09	313.32	311.13	313.61	314.93	314.49	317.44	310.71	308.82	315.29	310.56	311.68	317.42	313.86	313.41	314.02	312.07	315.97	309.66	312.82	316	312.36	313.38	312.31	309.21	312.8	312.76	312.44	313.21	315.88
328.24	327.81	330.04	325.86	327.44	325.53	330.8	331.63	327.9	326.22	324.91	328.69	325.38	329.3	324.72	326.15	326.1	328.61	324.81	325.44	328.49	328.69	324.8	325.5	327.33	329.58	329.34	324.62	325.21	324.28	329.86	329.94	327.3	321.37	322.48	328.65	328.86	327.16	326.1	328.1	330.17	327.81	329.41	323.99	328.92	328.69	329.46	326.61	326.99	329.52
304.3	303.82	307.08	306.68	304.48	305.97	302.49	304.2	308.16	303.18	307.31	305.33	308.12	306.42	303.2	308.27	307.01	303.49	306.53	306.51	306.26	305.67	305.82	305.82	303.27	301.75	308.3	305.66	305.28	303.24	307.16	305.78	307.64	307.23	304.37	306.62	302.8	304.04	307.75	302.23	306.16	303.97	301.16	306.54	301.66	303.62	305.37	310.35	305.87	304.42
310.93	314.45	314.82	313.38	313.79	314.05	316.08	315.16	311.24	313.57	316.45	313.32	314.64	315.16	313.87	314.7	309.32	312.24	312.48	309.95	312.97	310.99	312.13	313.27	314.27	313.36	315.31	315.2	313.53	312.03	311.08	313.82	313.13	311.47	310.05	313.98	315.37	312.53	315.91	316.93	310.65	310.35	314.88	313.31	312.19	314.38	311.91	311.07	312.02	311.77
326.23	329.68	326.66	326.63	328.56	326.69	328.43	326.74	329.87	322.61	328.36	329.9	326.67	328.15	328.7	325.99	329.38	327.57	330.28	324.87	329.02	329.05	326.1	326.98	330.58	326.96	326.04	328.29	324.57	329.38	328.83	327.15	329.74	326.84	328.32	328.84	328.57	324.85	327.66	329.8	328.02	326.91	330.08	329.44	328.9	328.37	327.42	330.12	323.88	326.64
297.04	297.87	299.27	299.12	299.69	300.64	297.74	296.25	300.42	297.96	301.36	302.27	300	298.66	300.04	297.77	299.91	302.66	299.83	300.73	299.21	299.7	301.33	300.3	297.65	299.61	298.46	301.45	299.02	303.73	300.62	301.61	300.28	300	303.17	298.84	299.09	302.99	297.11	297.82	295.03	301.45	301.19	295.32	299.44	298.09	299.26	297.97	299.81	303.11
303.39	304.31	302.43	302.7	304.21	300.38	304.87	300.83	301.3	305.15	302.46	303.98	302.83	304.64	301.09	303.2	302.93	304.78	300.36	304.74	305.18	304.41	305.4	302.02	304.31	299.47	305.33	303.91	304.07	306.09	305.38	303.34	299.12	308.23	304.07	300.61	306.13	305	303.11	303.25	304.68	304	305.22	302.29	307.03	302.01	304.36	299.85	301.28	306.1
330.51	324.37	328.09	329.25	325.45	327.91	330.82	331.65	328.64	327.85	328.43	326.87	325.36	328.42	330.59	330.06	329.43	326.71	326.69	329.09	329.14	328.6	329.54	324.39	325.76	328.21	329.78	330.75	325.89	329.08	324.62	327.93	328.49	326.11	330.59	330.5	328.05	329.01	330.38	328.47	328.4	331.54	329.41	328.23	326.21	329.3	326.82	328.9	332.06	329.06
305.49	305.12	305.58	303.94	311.63	306.61	305.53	303.9	304.12	304.89	306.08	304.27	304.23	303.15	305.13	306.4	306.57	303.75	305.11	307.72	306.54	309.33	305.87	309.56	309.08	303.49	307.76	306	306.41	307.48	307.38	307.22	306.49	307.3	302.32	307.53	307.77	301.86	305.49	304.91	305.43	305.84	306.94	303.15	305.42	304.4	306.06	305.22	305.18	306.75
312.69	306.76	314.27	308.93	315.03	314.42	313.87	310.27	310.7	311.87	312.51	311.42	314.78	312.66	311.57	312.06	309.51	311.46	315.49	314.6	315.53	313.27	317.55	313.67	312.97	311.92	310.04	311.63	314.57	314.06	314.51	313.93	311.6	312.09	313.17	314.39	312.89	314.12	314.43	314.76	315.09	311.44	312.76	311.15	314.67	312.94	314.98	311.18	308.86	317.48
306.82	305.16	303.71	306.22	303.09	307.32	306.6	307.5	303.64	307.39	305.06	304	304.67	304.11	305.79	306.35	305.83	308.6	303.58	304.03	306.37	306.48	306.26	301.51	304.33	306.46	306.94	303.68	306.76	306.64	306	305.82	309.18	305.9	307.52	308.87	308.81	304.22	307.29	304.88	305.96	303.78	305.24	303.83	307.88	305.25	302.71	305.45	303.67	304.53
306.97	309.53	310.33	306.18	311	309.37	307.35	308.82	304.66	306.27	306.55	306.08	305.46	305.83	309.11	303.55	304.92	308.3	306.33	306.4	308.25	303.92	305.2	309.84	309.05	308.56	306.58	305.43	306.96	301.65	309.26	308.16	306.53	306.7	306.34	305.54	309.24	309.65	308.74	303.36	308.51	304.29	307.78	306.59	306.38	307.73	302.27	308.14	305.87	307.64
304.5	302.18	303.41	302.32	304.71	302.53	301.13	306.56	300.33	301.89	302.4	300.61	302.78	305.67	305.87	299.9	306.64	302	305.64	306.61	301.12	308.15	304.89	302.11	300.47	306.77	306.05	302.83	299.92	301.98	305.47	304.63	304.24	302.5	303.75	301.59	306.08	299.46	307.34	301.71	305.11	302.95	305.76	303.1	301.7	301.39	303.67	303.79	304.18	301.7
310.65	315.35	312.16	314.09	311.16	311.93	313.11	308.86	312.78	314.43	314	312.88	310.19	313.27	310.87	309.92	313.64	314.7	313.18	313.44	315.34	311.38	311.62	313.46	314.29	310.75	310.49	312.5	314.43	312.53	311.48	316.66	311.66	310.21	309.92	313.28	314	314.41	311.42	312.03	313.73	312.5	314.55	313.11	310.44	314.36	315.47	314.32	312.4	315.92
298.51	302.06	300.91	304.62	305.39	303.52	305.59	302.96	298.9	302.12	302.26	302.95	305.16	301.98	303.81	303.11	303.98	304.15	302.14	303.53	304.89	299.8	307.54	301.8	305.23	301.5	303.01	302.32	301.8	304.01	302.9	303.79	302.55	302.5	306.66	305.17	304.36	303.81	300.57	300.33	301.32	303.82	303.5	304.9	304.79	300.8	302.24	305.86	305.51	300.35
299.42	293.9	295.09	298.34	293.96	295.5	298.79	296.17	296.62	293.43	294.99	296.07	298.22	296.14	294.66	296.03	294.32	295.95	293.12	294.69	294.2	293.76	292.98	292.9	291.65	296.51	294	296.88	295.21	295.37	293.21	293.14	297.89	293.57	293.44	294.22	294.11	293.92	293.81	295.29	295.24	292.2	293.89	296.18	296.49	293.75	296.32	294.52	294.76	297.85
316.97	314.5	313.49	314.88	312.53	315.68	311.01	311.12	312.09	315.02	314.7	311.83	312.26	312.1	312.54	313.82	313.76	313.27	312.6	313.82	314.95	318.19	311.63	315.04	319.45	314.86	313.12	311.55	313.58	309.64	314.5	314.44	315.56	314.66	313.59	316.42	315.47	315.97	314.78	316.42	316.72	312.22	313.1	317.86	314.76	317.02	313.34	313.15	309.55	316.88
309.49	308.93	312.77	308.19	308.88	312.67	310.6	311.63	313.52	310.02	310.23	308.37	312.3	311.57	309.66	306.12	312.04	309.15	315.1	309.46	310.9	308.52	312.56	311.24	312.68	310.94	312.06	312.24	307.84	307.76	304.72	308.9	311.76	312.72	311.45	311.01	312.22	313.22	310.21	311.89	311.16	308.31	311.33	313.53	313.55	313.23	310.63	310.96	311.96	308.64
312.67	311.16	313.02	314.38	310.89	314.66	312.52	311.55	312.54	314.83	312.96	315.48	314.44	315.08	315.13	317.11	313.34	315.6	312.46	315.11	316.65	310.48	310.72	312.48	314.5	312.05	312.92	312.53	312.23	311.91	314.53	315.16	309.48	314.67	314.41	314.25	312.68	313.11	307.43	312.74	311.09	313.87	314.27	311.86	313.74	312.42	314.5	314.72	313.81	313.47
311.15	310.53	311.98	312.23	315.57	310.65	313.22	311.62	317.59	312.68	314.97	312.79	310.84	312.33	312.21	315.46	310.4	313.46	314.84	314.75	309.55	315.46	311.31	311.53	310.56	310.64	314	313.62	313.88	312.06	315.61	311.88	311.91	313.34	313.06	310.05	311.94	313.93	312.22	315.71	314.66	316.78	314.01	311.9	316.89	311.39	312.99	311.52	314.33	311.17
305.4	309.97	306.84	308.17	302.87	307.04	304.76	307.48	306.25	308.07	305.18	300.78	305.75	307.68	300.82	304.7	306.01	304.8	300.08	306.03	305.29	306.95	307.58	305.6	305.99	300.87	305.4	305.93	304.37	304.59	303	304.04	304.86	303.42	304.58	302.24	300.2	305.72	308.46	304.7	308.1	302.58	300.36	307.4	305.61	305.56	307.8	303.9	304.73	303.05
312.71	311.06	312.19	312.45	313.79	311.23	311.3	314.57	313.45	311.11	315.06	312.22	312.03	313.39	313.42	311.94	312.57	313.68	315.29	311.12	311.94	312.07	313.56	314.5	313.33	312.23	311.3	313.74	310.98	313.62	310.82	315.81	312.58	313.5	308.94	311.68	312.83	313.08	311.53	309.79	314.05	313.48	312.19	311.99	313.4	312.53	310.57	308.24	310.85	311.83
317.73	317.16	316.79	316.32	317.66	314.46	317.7	314.03	316.29	318.85	315.91	318.93	315.33	318.4	316.69	316.63	315.34	315.75	315.61	319.49	316.95	318.51	318.66	320.37	318.87	318.91	314.56	318.3	317.47	315.8	319.22	318.41	315.18	315.68	317.25	322.38	316.12	318.75	318.77	320.19	320.02	313.1	320.61	315.29	315.8	315.24	314.07	316.08	315.02	317.78
295.1	296.08	298.41	298.25	298.87	298.61	296.7	295.93	300.68	296.59	296.08	296.34	296.8	294.2	297	298.16	300.5	299.44	297.18	297.68	295	290.65	297.99	296.78	296.39	295.85	295.42	301.06	294.81	289.99	297.14	297.67	296.93	293.02	294.94	293.99	297.02	296.48	295	295.38	299.68	298.28	297.93	298.09	297.38	295.83	293.11	294.52	296.27	297.5
309.33	309.23	309.19	310.09	313.43	312.52	308.84	312.05	312.54	310.08	308.6	312.77	313.06	308.15	309.23	313.15	306.64	310.34	310.39	310.81	312.39	309.11	310.77	308.47	307.97	310.62	308.7	307.72	311.45	306.76	308.91	312.81	309.27	310.76	308.75	312.2	312.15	308.6	309.94	309.16	312.59	308.46	312.34	311.68	309.18	311.84	310.4	311.08	310.72	310.28
309.7	311.1	312.88	314.1	313.99	312.93	312.14	308.99	313.34	312.57	313.52	312.29	313.04	311.87	313.63	313.17	310.23	316.03	313.19	312.59	311.82	314.44	314.79	314.97	310.82	312.62	308.68	315.19	314.2	313.13	314.65	311.59	311.08	314.08	310.88	312.78	309.16	313.55	313.8	313.9	315	313.2	309.99	313.28	314.8	310.92	309.87	314.62	312.72	312.23
312.04	313.75	315.3	313.38	313.5	316.32	316.87	314.45	313.74	316.69	315.29	316.07	315.99	313.79	313.6	315.47	317.59	315.31	313.41	317.18	315.36	314.46	312.76	312.96	314.59	312.01	311.98	315.1	313.97	317.1	314.21	318.83	314.48	316.79	314.95	315.29	319.6	313.68	314.08	316.1	311.61	315.68	317.26	314.84	315.83	315.22	312.86	315.14	314.74	313.49
306.65	305.43	307.72	306.07	304.16	310.45	306.44	308.06	305.35	305.53	303.76	307.67	305.26	301.71	306.62	304.96	305.11	308.88	308.04	306.98	307.53	306.95	307.95	302.54	308.5	309.64	303.94	304	306.48	303.79	304.36	308.51	304.27	304.47	304.59	303.85	307.73	307.13	307.94	303.56	303.79	303.29	307.89	306.8	310.44	302.87	305.14	308.93	307.36	305.44
306.05	302.78	301.39	304.63	303.11	305.03	304.45	304.84	305.14	304.61	304.77	303.9	305.61	305.32	302.91	303.89	301.99	305.84	302.23	300.98	302.48	305.23	303.03	303.97	302.52	302.67	304.02	307.92	303.67	305.35	303.82	305.65	303.12	308.35	303.43	304.89	303.25	304.04	305.75	307.46	307.78	304.61	303.35	307.63	304.53	305.71	305.35	306.39	301.22	304.05
313.59	315.69	313.93	312.26	310.13	312.21	308.88	310.34	309.88	310.33	314.55	311.92	311.42	310.85	311.45	311.54	319.1	311.65	306.11	310.11	311.9	312.01	309.33	311.52	312.2	311.35	311.61	308.87	313.28	313.12	313.59	310.95	309.27	310.26	311.82	312.35	309.72	308.71	313.88	311.01	315.48	311.73	309.66	316.06	312.31	314.91	313.15	312.15	312.98	312.34
303.94	304.94	306.33	306.26	304.11	306.04	307.48	304.3	304.88	305.58	301.94	307.13	306.36	302.21	302.43	305.85	305.58	307.87	304.04	303.44	304.05	302.47	307.93	309.23	306.16	307.69	306.46	307.83	308.31	304.87	306.65	309.17	306.79	304.54	305.06	307.46	306.09	307.26	306.63	306.84	310.04	306.02	304.82	300.75	303.47	305.28	301.83	305.75	301.38	307.07
304.18	303.92	305.71	301.35	307.48	303.15	302	304.84	305.94	304.87	307.03	297.03	303.82	308.77	305.1	301.62	304.25	302.55	303.6	305.95	302.06	308.56	306.48	302.75	303.33	301.73	304.58	302.61	303.19	306.7	298.73	305.8	303.9	301.04	302.43	306.64	304.73	305.06	302.43	305.61	302.48	304.08	306.74	302.85	305.17	306.72	302.88	305.97	305.58	307.03
325.85	326.05	325.63	326.02	332.6	332.68	329.33	327.08	325.93	326.32	328.81	326.41	325.25	328.37	328.97	327.31	326.12	328.86	332.3	327.86	329.45	325.77	325.93	327.07	327.8	325.06	325.68	327.73	330.09	328.98	326.14	327.07	326.9	327.71	326.07	332.56	326.43	331.47	329.6	328.77	328.92	326.47	328.67	329.3	327.19	327.52	328.78	326.85	326.81	326.23
328.05	329.34	326.67	322.15	323.27	325.51	327.34	327.89	326.89	327.65	326.4	325.92	324.3	323.07	328.54	324.58	321.85	325.78	329.3	326.05	323.87	321.57	326.04	323.95	325.82	325.06	323.39	327.78	324.37	324.47	328.99	329.15	324.56	326.43	328.45	324.93	325.22	323.82	325.53	322.8	328.09	326.09	323.71	323.5	322.33	328.81	323.15	324.69	320.92	327.73
291.67	293.04	294.98	294.73	297.11	294.48	298.44	295.11	293.78	294.06	296.27	294.57	292.23	291.98	294.73	293.58	293.66	295.48	295.53	292.41	296.1	293.86	294.42	297.2	295.11	294.26	292.17	293.08	292.56	295.75	293.14	297.44	295.41	296.99	296.32	294.24	291.68	290.44	291.89	295.49	294.98	294.96	296.18	295.28	294.15	296.28	297.19	292.42	294.34	295.7
311.21	311.82	312.94	319.47	311.87	312.14	317.63	315.88	314.41	310.04	315.35	316	312.1	312.17	311.44	317	316.95	311.98	310.99	311.28	311.83	314.02	314.94	312.79	314.88	311.87	313.23	315.4	312.52	313.86	318.84	314.59	312.04	313.84	310.75	310.56	312.07	315.41	308.54	313.71	317.82	311.62	315.98	313.37	312.48	312.2	312.48	315.2	312.59	312.9
315.19	316.25	318.42	319.69	324.28	318.04	319.54	313.74	316.68	316.61	318.81	316.67	318.37	318.42	319.05	318.27	317.8	319.35	319.87	318.25	319.73	317.9	315.46	319.29	319.86	317.35	317.36	317.05	318.59	320.73	313.93	315.84	316.41	318.11	321.03	318.42	320.73	319.6	318.63	314.64	318.01	313.23	316.89	316.87	319.57	322.25	320.55	315.53	318.3	318.01
314.04	316.74	314.34	314.24	314.54	316.39	312.31	317.77	314.99	315.56	313.47	314.18	315.09	317.06	311.2	312.18	310.2	314.34	311.97	316.64	315.89	317.12	316.28	317	314.92	313.27	309.43	314.95	315.74	315.21	314.21	315.73	310.57	317.63	315.51	314.17	316.44	318.06	314.55	317.67	317.06	316.77	315.54	316.08	312.34	312.88	313.38	316.12	313.17	312.08
315.45	312	311.91	313.01	313.37	312.85	312.64	312.76	312.34	314.57	310.09	312.03	308.96	314.64	315.22	313.15	312.67	314.01	313.32	318.92	314.9	312.44	314.46	312.7	312.34	314.16	311.47	310.82	311.01	313.01	315.45	310.21	314.21	313.61	312	312.58	311.7	311.92	315.59	317.61	312.68	312.28	315.87	312.27	312.08	314.42	312.87	314.34	316.01	312.03
311.69	309.19	310.23	310.53	309.9	306.19	313.05	310.08	312.37	308.55	309.2	309.74	312.71	312.2	309.63	313.02	309.99	308.62	315.42	313.15	315.05	310.19	311.96	310.95	310.08	307.24	308.7	310.69	311.02	310.89	310.83	310.26	309.95	310.75	311.53	309.23	310.99	313.82	314.11	310.63	311.34	308.68	315.48	310.92	307.08	308.37	310.66	312.66	309.52	312.27
328.19	329.42	331.23	330.92	332.1	324.98	326.68	325.46	324.57	329.92	329.47	325.45	323.38	328.27	326	329.64	328.78	328.6	326.31	326.04	324.1	323.33	326.98	324.78	328.95	328.43	332.04	328.01	329.28	330.12	329.76	328.85	330.79	328.02	325.09	327.67	330.65	326.72	327.79	329.2	329.83	327.82	328.1	324.5	327.23	324.98	329.07	329.35	328.2	327.48
327.26	325.11	321.97	325.16	326.54	323.91	324.01	324.55	323.29	324.61	328.05	323.86	323.44	325.1	323.02	322.58	327.07	326.59	321.35	325.74	322.94	323.28	322.56	324.98	323.32	323.9	321	323.4	324.22	326.67	326.38	324.02	323.8	328.33	323.14	323.5	323.28	328.3	326.28	325.93	325.44	325.41	327.66	325.84	325.71	324.37	322.33	324.35	324.41	322.04
303.11	305.66	303.96	302.64	305.34	305.17	301.63	306.09	300.87	305.2	302.28	304.45	302.44	302.29	302.43	300.72	305.6	303.23	306.3	306.03	305.36	304.11	303.09	305.57	307.55	299.63	301.23	305.13	304.09	305.98	304.75	306.67	302.63	300.89	302.64	304.09	301.77	304.57	306.89	301.41	300.94	301.12	305.94	304.76	302.87	302.38	303.62	305.88	303.07	304.76
293.16	296.81	297.66	291.33	292.34	293.57	293.74	294.37	292.53	294.01	293.04	296.69	292.25	292.65	292.92	292.99	295.05	294.28	293.8	290.46	293.14	296.98	294.93	294.84	292.56	293.85	292.93	295.92	294.07	297.41	292.76	292.98	294.05	291.77	291.63	295.52	293.73	289.97	295.89	295.36	296.47	296.73	294.69	295.27	293.84	295.4	294.59	297.2	295.29	291.85
302.18	305.19	304.42	306.15	299.65	303.41	307.73	306.2	305.5	302.87	304.3	306.23	301.68	306.34	305.36	306.08	308.06	306.66	304.08	304.27	308.86	308.32	307.8	303.84	305.37	308.54	304.39	305.28	303.2	305.46	306.39	305.08	301.26	305.19	304.8	305.3	304.36	302.52	305.6	307.38	305.51	304.53	303.89	304.17	305.81	304.21	307.43	307.8	304.21	303.67
319.71	317.54	317.98	315.67	314.48	318.49	313.39	317.5	315.48	315.29	316.56	317.69	316.96	316.02	315.73	317.62	317.82	317.34	319.46	317.04	321.72	315.85	317.92	318.37	318.35	319.78	318.5	311.71	314.97	316.09	316.34	314.8	317.6	315.1	318.4	315.79	319.2	315.17	314.93	315.23	314.93	320.31	317.99	319.28	316.12	315.98	318.24	319.18	320.84	316.11
303.93	303.67	307.61	306.4	307.99	306.23	303.37	305.31	304.08	307.72	306.03	304.24	303.78	308.88	304.24	305.95	301.89	304.29	301.94	309.67	302.84	301.81	306.73	300.6	302.47	306.53	304.61	306.68	305.09	307.79	301.92	303.7	305.21	306.62	305.57	304.65	303.39	303.56	305.06	304.59	307.44	304.02	305.89	307.86	305.36	305.4	311.47	304.44	306.33	304.79
304.28	302.79	303.09	301.4	305.94	301.14	304.76	304.87	303.88	306.18	304.63	305.46	303.64	305.1	302.53	303.87	304.34	303.52	302.22	300.9	303.02	305.33	301.69	303.35	302.94	304.23	304.78	302.9	303.34	306.89	302.18	306.43	303.36	304.25	307.78	300.25	302.96	302.74	303.43	303.03	304.09	307.28	306.16	301.67	302.71	305.9	303.31	305.6	300.8	302.54
310.85	309.34	314.77	314.52	315.83	307.58	313.14	313.42	313.13	313.04	310.78	313.94	311.65	313.3	311.55	309.95	312.5	310.25	310.58	311.43	312.27	311.59	313.37	314.03	313.77	312.06	311.75	310.63	312.73	308.83	310.47	308.9	313.66	310.3	307.98	309.84	310.45	311.06	310.5	313.6	312.44	312	313.64	309.16	308.12	311.75	312.97	310.99	313.96	310.7
314.16	312.64	315.51	313.86	315.99	310.82	315.34	316.18	310.31	314.17	310.92	315.94	309.34	313.27	314.79	313.79	314.96	312.63	314.33	315.09	310.98	311.95	315.72	311.41	312.51	313.61	312.94	315.43	312.13	314.68	309.79	311.7	314.37	311.61	312.91	313.16	312.76	317.29	314.15	311.63	314.73	313.09	314.97	311.87	316.86	310.49	309.48	314.8	314.7	312.24
311.09	313.08	313.89	316.57	309.1	310.49	314.53	313.08	314.94	313.31	315	315.2	315.92	313.35	312.58	313.6	311.6	311.95	308.37	312.46	310.29	312.83	314.38	312.77	316.46	312.43	311.97	318.7	313.77	313.74	308.82	314.84	313.27	314.09	314.58	317.13	311.82	316.31	311.26	315.79	312.87	310.62	311.22	312.44	310.53	314.74	312.39	312.95	309.57	314.45
305.05	309.73	304.91	305.54	306.6	302.57	306.83	305.39	304.23	305.55	305.6	307.31	307.4	300.64	308.84	302.03	303.89	303.26	306.59	305.68	305.3	303.39	304.41	308.58	304.27	306.02	305.91	307.41	305.25	305.64	305.42	306.5	307.95	305.9	305.66	303.98	306.56	307.5	304.95	304.51	309.4	303.32	305.45	303.56	308.96	305.15	305.14	306.68	307.04	304.28
317.8	313.12	317.3	314.65	309.8	314.42	318.35	312.71	315.68	314.59	316.84	316.79	315.38	314.08	314.09	314.68	316.2	316.36	316.04	315.9	315.61	317.25	316.11	313.23	313.13	312.63	314.62	314.84	313.41	316.31	313.55	315.69	313.28	316.47	312.54	314.91	317.23	313.92	311.6	313.61	316.18	314.07	311.9	314.4	312.88	314.22	314.49	316.61	313.55	311.37
329.89	327.01	325.53	328.1	325.52	325.09	326.66	325.81	324.78	329.1	327.82	327.41	325.57	329.02	331.21	328.35	324.49	329.21	326.6	328.24	330.35	328.47	328.81	329.86	327.84	331.02	326.22	326.32	328.04	329.44	332.42	330.44	330.51	332.42	329.89	323.79	328.68	326.14	329.69	327.4	329.87	330.17	328.67	330.2	329.09	329.42	329.46	325.67	327.89	331.35
294.43	295.44	296.43	292.98	293.47	294	296.02	292.43	292.45	292.33	296.09	295.44	293.48	295.02	294.73	293.67	295.12	292.44	296.96	296.02	295.54	293.48	293.51	296.21	292.92	291.93	293.64	291.07	296.39	296.69	294.97	296.51	297.56	296.05	297.09	298.16	295.12	294.04	290.73	292.19	296.23	295.89	296.38	297.65	295.45	299.97	293.64	294.32	296.08	293.58
305.57	300.51	299.43	302.76	299.77	305.9	301.1	303.71	306.05	300.86	300.98	298.21	300.49	304.25	302.63	305.09	300.68	302.22	305.08	305.17	303.76	306.45	302.25	304.82	304.35	302.24	302.41	301.89	302.15	301.06	301.52	304.98	305.98	303.05	303.69	303.11	301.68	301.94	302.4	304.4	304.87	300.84	300.98	302.67	303.53	305.6	304.81	304.14	304.82	304.65
313.64	309.72	309.96	314.48	311.83	315.72	313.7	315.04	313.62	313.43	316.5	310.28	313.74	311.48	313.14	311.53	310.68	310.54	312.52	311.52	313.43	313.12	311.3	311.49	310.35	310.24	311.99	313.84	312.83	313.48	311.61	309.93	316.43	310.84	312.16	313.12	312.57	311.57	311.53	312.7	312.11	313	313.83	312.68	314.12	312.85	312.01	310.33	309.99	311.85
318.25	316.73	318.53	317.22	316.91	319.04	318.45	318.55	316.98	318.65	313.68	316.7	316.52	318.69	315.5	317.27	312.9	320.4	317.87	315.62	317.15	318.97	315.6	319.48	316.71	315.8	315.06	317.38	315.17	318.46	318.64	312.69	317.8	318.13	322.16	317.75	318.96	319.34	320.53	318.92	318.84	318.29	318.98	314.77	316.98	320.08	319.52	325.01	316.36	316.48
295.43	296.56	300.03	298.25	292.82	297.88	297.54	296.29	297.99	297.03	299.09	298.62	295.71	295.33	301.42	297.17	297.08	297.34	295.01	298.18	297.49	294.8	301.93	295	294.99	299.55	294.06	298.07	296.62	296.56	297.26	296.6	295.29	297.48	295.11	298.96	295.53	294.79	299.1	297.53	296.3	297.53	300.77	296.65	299.28	295.42	298.63	299.08	293.41	298.75
316.39	316.06	312.31	312.21	312.18	315.09	311.63	311.22	317.82	313.99	308.59	311.77	314.25	312.67	310.47	309.07	311.64	309.89	312.35	314.75	313.56	314.02	309.97	312.94	316.93	311.08	312.61	313.35	309.98	317.04	311.6	314	311.11	314.14	312.67	319.28	315.84	313.13	313.6	311.72	314.69	314.97	310.98	311.16	315.63	313.92	314.91	312.81	311.71	315.04
303.7	301.08	302.08	302.53	300.85	305.4	304.23	299.88	302.99	305.1	302.44	305.89	305.01	304.39	304.23	304.16	302.6	301.01	303.06	303.57	301.1	299.9	305.16	304.4	304.82	302.99	300.71	300.32	303.2	303.58	301.73	301.82	302.24	302.77	304.44	305.7	302.97	305.5	300.56	302.32	307.24	301.89	304.57	300.99	303.4	300.5	307.13	302.83	302.11	304.85
293.36	297.12	296.26	293.92	292.58	298.92	293.88	296.17	295.08	295.28	293.18	295.7	295.36	292.37	293.99	294.05	296.94	296.17	292.18	295.18	293.53	291.51	297.53	290.76	292.76	296.27	292.59	294.74	296.87	295.36	295.91	296.96	292.14	292.77	294.66	293.4	292.38	297.79	293.1	292	292.51	294.87	295.37	293.67	294.3	297.58	298.31	289.1	295.35	296.58
330.24	326.88	327.41	331.65	328.37	331.8	327.77	327.49	330.24	326.36	328.24	324.57	331.26	330.3	326.33	327.64	325.28	327.9	327.26	330.56	328.73	329.59	331.33	328.04	330.91	329.24	330.4	330.52	328.82	329.36	325.87	329.57	328.49	332.62	327.48	329.1	327.26	329.52	331.44	327.78	329.07	327.15	329.93	325.36	327.99	330.85	328.79	328.19	328.88	325.69
303.81	300.83	306.2	300.73	303.12	304.8	301.18	303	303.97	304.1	301.17	302.54	300.15	299.22	299.45	300.55	302.14	301.15	302.18	303.86	301.95	300.45	299.36	301.29	298.75	299.79	302.11	304.03	302.2	301.48	299.56	301.4	307.13	303.33	299.82	301.47	301.85	303.97	303.49	300.34	301.91	300.94	302.04	303.77	303.66	303.63	299.52	301.53	302.49	298.87
314.43	310.31	316.22	312.81	314.37	311.18	313.01	318.38	316.69	316.94	316.21	313.88	315.57	312.32	310.78	316.98	315	313.54	317.46	313.66	315.17	314.24	313.31	316.05	314.35	315.87	315.07	313.84	313.33	315.78	311.65	315.52	312.1	316.67	317.37	312.33	315.55	318.02	313.01	313.1	313.83	314.86	314.47	316.05	312.01	316.31	318.73	314.43	313.83	317.23
301.52	302.92	301.12	302.04	303.07	303.6	306.03	302.75	303.46	302.03	300.38	301.07	302.94	302.22	301.3	299.19	307.82	303.88	302.91	300.39	300.52	305.8	304.9	300.52	303.25	300.26	301.16	302.13	301.06	300.07	300.48	305.09	302.6	299.42	301.41	303.26	305.41	302.99	304.89	302.85	301.91	300.7	302.37	300.29	302.2	302.51	302.87	304.84	301.2	298.61
316.1	313.63	309.67	312.86	313.3	311.16	316.98	314.86	310.82	313.92	317.5	314.1	314.36	315.85	313.85	315.98	312.2	317.78	311.97	309.42	313.93	313.96	315.29	314.14	317.69	312.08	313.86	316.51	312.83	312.05	311.81	315.53	316.62	311.58	315.63	315.02	317.1	313.77	313.95	311.28	313.58	313.13	315.41	313.3	313.01	310.36	315.53	314.62	310.88	312.79
309.19	305.91	305.83	305.47	304.27	306.12	306.08	305.03	305.7	307.4	307.56	306.47	303.9	307.31	306.89	307.79	303.84	306.04	307.38	306.46	306.63	304.37	306.98	307.64	305.94	304.53	307.18	304.82	303.75	305.97	305.44	306.41	305.37	305.17	305.97	307.8	305.28	306.3	307.27	303.54	305.53	306.65	309.78	303.5	304.57	305.01	311.16	306.08	307.04	304.73
303.37	309.52	302.91	301.64	304.9	301.32	304.92	305.81	300.72	305.6	304.28	303.73	306.36	306.06	306.04	307.62	303.93	300.68	300.74	303.68	304.69	304.57	306.37	306.25	302	305.63	300.7	304.65	302.05	301.04	304.31	302.77	302.14	305	302.16	305.77	302.94	305.47	306.3	304.62	306.66	303.87	300.2	302.59	308.8	303.4	300.19	305.89	303.89	304.64
301.88	306.44	303.39	305.01	308.63	303.59	306.04	305.98	305.39	303.77	307.07	307.1	306.96	302.69	306.02	304.67	303.69	305.21	305.38	304.83	304.37	305.47	303.6	303.06	304.61	305.71	303	304.06	306.7	303.39	309.68	308.72	304.25	303.04	303.12	304.02	300.68	305.04	306.29	305.31	303.92	305.76	306.6	304.49	305.76	307.47	306.36	306.39	306.74	303.27
317.03	315.82	317.91	315.95	317.67	316.01	317.41	315.51	317.49	320.96	319.01	315.57	317.59	316.25	316.12	314.7	314.85	315.52	319.48	317.6	318.81	315.58	320.61	316.31	315.81	315.08	314.9	317.36	316.33	316.15	315.41	318.9	320.96	316.67	319.09	317.89	316.29	316.09	320.37	318.42	317.05	315.57	316.5	317.05	318.67	319.51	316.65	316.38	313.93	318.33
306.17	301.71	302.35	305.55	306.16	306.57	304.05	308.35	304.46	304.94	304.7	302.77	301.63	304.9	304.47	309.02	305.36	306.67	307.61	304.18	305.73	303.21	303.6	308.21	302.37	305.94	306.89	303.63	308.39	303.13	305.78	307.42	305.61	307.9	307.61	303.2	309.78	302.89	304.54	306.54	308.81	305	308.58	304.47	301.83	306.2	308.42	305.87	305.3	306.48
310.08	310.21	310.78	313.71	310.88	312.7	311.2	312.03	311.39	309.78	311.82	309.64	313.07	311.45	310.79	308.73	311.05	310.31	307.36	307.91	312.16	309.13	313	310.94	311.27	310.36	311.36	310.62	310.74	312.44	313.42	309.67	309.2	307.77	310.67	312.8	309.68	307.17	307.61	310.49	311.01	308.84	310.52	312.02	309.09	316.79	309.47	308.46	310.01	309.25
319.94	316.01	317.08	314.37	317.95	317.57	315.99	317.35	317.54	317.96	318.08	313.14	314.9	323.26	320.6	317.55	315.5	316.87	318.91	320.52	317.98	315.05	318.94	317.92	318.3	318	316.89	320.49	318.68	316.81	316.88	318.34	316.78	315.95	316.34	316.95	315.62	314.56	314.16	317.92	314.73	318.62	318.67	318.19	317.49	315.51	315.84	317.84	313.93	319.8
304.63	301.3	302.26	302.87	305.68	304.67	301.28	303.77	304.32	305.91	301.84	304.75	304.19	307.62	302.48	302.96	303.36	304.78	301.01	303.85	305.12	302.41	304.56	301.51	302.96	301.02	304.4	302.15	305.69	304.72	305.44	299.72	303.93	303.48	303.64	300.79	299.17	303.39	300.77	303.7	300.84	301.89	304.01	304.17	300.27	301.67	302.49	303.66	305.18	306
315.06	313.73	311.95	314.39	315.83	315.27	317.51	310.29	313.96	316.32	311.16	310.22	314.75	312.92	314.35	315.21	314.01	316.18	314.84	313.39	314.47	316.61	316.1	316.75	310.92	315.57	315.17	309.84	318	318.27	312.06	313.39	315.38	312.49	312.52	314.82	318.62	312.49	314.06	319.2	315.07	313.08	312.04	316.4	313.43	312.83	314.89	312	310.67	317.34
305.74	304.08	309.29	306.63	305.07	302.2	309.25	304.27	309.35	307.24	304.18	304.71	302.58	306.83	304.1	305.16	302.07	308.06	302.92	303.44	303.99	306.2	304.68	304.68	307.74	302.77	304.72	305.49	304.53	307.74	306.23	306.39	304.16	305.77	308.03	303.54	305.52	306.21	304.81	303.58	308.1	305.63	303.31	302.01	305.29	308.72	306.37	301.4	303.69	306.68
300.49	304.38	302.05	303.24	301.88	302.16	303.01	304.9	300.37	302.16	304.2	301.97	306.67	299.48	301.34	302.43	303.02	300.34	300.26	301.89	303.61	304.81	304.15	301.6	303.99	307.32	299.41	300.28	302.27	301.13	302.88	303.4	304.27	304.9	302.84	304.56	301.12	305.33	302.33	300.28	302.03	302.98	300.8	300.99	301.3	302.17	299.85	299.1	302.9	303.48
320.96	318.9	321.38	319.34	323.88	318.68	318.93	322.44	316.72	321.01	317.09	320.24	319.36	320.72	317.47	316.44	320.56	318.55	318.68	321.46	320.25	316.24	319.54	317.41	317.71	322.16	317.35	319.48	320.51	315.03	321.71	321.77	319.07	318.67	316.8	314.6	318.58	320.34	318.22	320	321.41	320.87	320.27	318.61	317.78	318.49	319.47	320.41	319.43	317.47
298.96	299.6	303.15	304.47	302.22	299.58	301.3	298.25	303.61	302.92	301.25	296.7	302.99	298.34	302.68	301.28	301.07	299.73	302.62	301.86	299.05	299.93	303.23	301.05	302.39	297.4	301.96	298.71	298.84	304.19	301.06	298.46	300.54	301.79	300.82	301.53	300.06	298.13	303.65	300.77	300.15	299.38	303.58	301.46	298.53	301.08	305.68	304.3	302.29	299.87
307.25	307.65	306.88	308	307.08	305.17	304.9	307.86	305.31	305.76	304.04	305.31	308.27	309.24	305.91	307.45	309.18	305.91	303.58	307.88	306.19	305.4	307.17	308.03	309.64	302.18	307.15	311.02	304.03	304.44	306.4	305.65	307.5	305.08	306.23	303.74	305	309.33	304.35	303.53	306.83	304.5	306.5	306.99	309.11	303.76	307.03	309.46	305.41	305.95
302.21	296.95	297.99	301.22	301.18	299.42	300.02	299.91	299.84	300.76	299.65	299.44	304.08	302.69	302.03	300.15	295.38	300.14	301.91	296.72	300.34	302.67	301.76	299.56	299.46	300.03	299.88	299.76	301.66	299.51	302.65	299.31	301.97	296.98	300.06	296.45	300.93	300.75	297.08	300.4	300.01	301.23	302.34	300.31	300.28	297.53	300.81	301.92	303.3	299.17
310.54	304.11	307.91	310.08	303.15	307.18	307.44	307.38	312.22	312.68	309.79	309.6	309.35	305.96	304.56	308.16	309.38	310.41	308.21	310.4	307.91	307.9	308.48	309.55	307.71	310.05	310.19	308.45	311.58	308.89	309.9	308.55	307.88	306.02	309.07	308.76	304.02	307	306.86	307.77	306.51	312.29	310.86	311.27	304.2	304.85	304.77	307.78	309.11	308.89
308.78	301.77	304.12	303.74	301.01	302.56	304.3	301.94	303.21	307.02	302.16	305.6	306.24	302.27	304.58	303.81	301.43	303.96	304.11	301.12	304.87	301.53	304.82	302.41	304.5	304.66	308.21	302.05	307.91	302.39	304.18	303.8	304.24	303.5	303.93	303.08	302.5	304.26	302.72	304.18	303.9	304.06	303.86	307.09	302.55	307.42	302.02	302.39	306.03	303.38
295.1	296.93	295.14	297.52	301.33	295.76	299.03	293.9	298.97	295.6	297.83	297.34	295.69	299.03	292.42	300.04	298.2	296.7	295.59	295.59	293.61	294.38	291.73	299.01	298.17	296.53	296.59	297.97	295.95	294.42	294.43	297.76	299.49	298.05	297.02	293.46	295.47	297.19	298.73	296.75	295.97	297.2	297.93	292.7	299.43	298.83	298.55	295.12	300.05	294.65
295.37	295.8	292.99	296.19	292.66	295.01	294.42	293.52	294.57	293.04	293.31	294.96	294.03	288.22	295.68	296.96	295.41	293.04	291.99	294.66	297.52	294.75	293.17	294.53	297.15	295.26	294.09	293.7	296.12	295.27	291.03	292.68	296.09	292.22	291.46	293.95	293.79	295.1	295.57	293.42	294.85	295.62	294.91	296.49	293.66	290.59	295.2	292.67	296.56	294.47
326.61	328.6	326.21	330.22	327.46	325.63	328.07	325.3	330.5	327.05	328.2	325.81	326.93	327.6	324.07	325.23	327.83	327.17	329.31	328.54	325.11	329.21	327.95	327.43	327.38	326.85	327.34	328.81	327.99	326.93	330.98	325.23	327.03	326.49	325.1	326.56	325.48	328.78	328.98	325.07	328.35	329.26	330.42	324.42	323.31	324.16	326.12	326.25	330.22	326.82
319.63	315.53	313.48	316.83	318.78	315.1	317.76	312.43	319.03	315.61	318.12	317.84	314.62	316.65	321.45	316.75	316.43	314.78	316.35	319.41	317.64	318.12	314.38	315.34	313.12	317.28	316.71	319.52	317.63	319.54	313.2	315.87	316.42	316.37	314.25	316.1	319.24	314.28	317.72	315.12	315.37	314.79	315.92	315.65	314.77	316.5	317.66	315.12	314.38	317.85
305.69	307.1	303.44	306.47	301.73	304.75	302.81	306.71	307.68	309.77	304.54	303.76	302.22	303.86	305.25	305.39	299.08	304.7	300.51	305.55	304.24	303.88	303.8	303.29	304.03	303.25	302.62	304.95	304.15	301.31	302.86	306.54	305.1	303.86	307.39	306.85	301.13	305.99	303.41	305.22	307.57	304.89	306.7	300.2	305.9	302.96	301.07	303.15	306.8	303.13
297.5	300.21	302.63	304.98	299.7	301.86	301.13	302.23	298.68	300.93	301.25	302.25	300.41	300.21	299.62	299.87	300.95	300.7	302.01	303.16	299.02	301.51	304.37	303.5	302.73	298.17	300.03	302.32	299.11	301.07	301.24	299.71	305.72	297.33	303.72	305.25	300.97	298.3	302.33	298.99	301.72	302.21	302.24	298.02	300.91	303.21	300.06	300.67	300.99	304.24
309.24	312.31	312.32	310.88	312.63	311.02	310.02	310.57	309.84	310.08	308.07	310.81	310.75	310.1	310.02	312.33	311.52	312.81	310.47	307.79	312.91	311.54	309.84	306.17	311.48	311.69	309.51	311.17	307.82	313.11	311.21	311.17	313	312.48	309.21	307.37	307.4	310.36	307.3	310.2	310.15	309.49	312.8	308.47	309.06	311.84	310.32	312.52	308.17	309.75
297.12	292.51	296.38	292.58	290.45	290.92	295.54	295.55	292.02	295.42	292.83	295.45	295.75	294.74	291.98	292.59	295.69	294.89	293.01	293.18	296.89	294.58	294.62	290.35	293.73	294.42	294.76	294.95	295.79	295.66	293.71	294.66	295.81	295.42	293.87	293.74	293.81	293.62	294.92	293.34	292.56	295.92	295.71	293.63	289.2	295.11	293.79	294.98	295.53	295.7
329.33	329.53	325.04	327.33	328.71	329.27	328.16	327.72	325.27	329.37	327.11	327.7	326.72	331.67	328.96	331.92	326.77	331.19	328.03	327.61	327.42	327.56	327.56	329.44	325.69	327.73	328.14	325.41	330.26	324.34	326.81	327.27	328.76	328.2	329.02	333.97	329.3	326.48	331.14	326.47	328.99	328.9	329.57	330.03	326.1	327.29	329.7	326.81	328.32	327.27
311.99	310.95	309.22	305.78	308.2	304.89	310.1	309.64	308.46	309.85	308.17	308.02	311.03	314.48	310.4	309.74	310.83	311.2	310.03	309.57	310.47	311.12	307.86	310.51	311.06	307.81	314.93	310.62	312.11	307.14	310.27	309.45	307.4	309.55	312.91	310.92	310.39	310.9	307.65	308.77	310.14	305.14	306.99	308.11	310.54	311.25	309.98	309.25	311.72	310.82
316.5	311.58	312.43	311.48	314.28	312.37	315.72	315.3	315.99	315.17	313.31	318.6	315.42	313.85	321.15	312.94	314.82	313.95	315.43	316.2	312.45	313.38	312.67	312.21	315.33	316.3	313.13	314.82	313.49	315.74	312.16	314.2	313.37	317.63	320.42	314.23	312.87	315.53	315.43	312.02	315.91	310.81	312.75	316.66	315.38	310.79	316.07	316.6	314.82	312.12
318.64	315.96	317.64	318.73	315.01	312.95	319.86	316.09	316.29	320.25	315.46	315.45	318.1	315.3	314.12	318.16	319.76	322.85	313.85	317.42	319.11	313.03	317.36	318.46	317.43	319.21	319.18	316.84	318.55	317.88	316.28	314.87	318.49	316.68	319.62	315.65	314.61	317.45	315.99	318.69	318.91	320.79	318.12	316.8	317.81	317.17	315.76	317.13	316.11	317.59
308.93	309.31	308.25	308.64	309.86	309.2	308.6	308.78	304.93	310.95	305.44	310.12	306.42	308.42	307.35	306.43	308.93	306.67	307.33	311.52	306.79	311.56	309.01	309.2	309.28	306.46	308.86	309.18	309.98	309.73	308.65	307.07	305.25	306.95	310.2	308.17	311.01	310.33	306.04	312.39	304.15	306.94	305.43	311.8	309.71	308.31	308.79	308.06	310.37	309.17
310.13	308	312.64	312.31	311.18	315.14	310.57	310.73	309.86	307.88	313.46	309.62	312.55	313.49	306.02	307.65	306.38	307.73	312.64	308.82	310.13	310.1	310.76	311.52	309.17	305.77	312.41	307.9	309.97	311.46	309.95	308.45	308.4	308.93	309.61	310.05	312.02	314.06	309.46	309.18	312.87	311.62	314.97	310.94	312.68	311.47	306.48	310.17	308.01	310.07
314.99	314.14	313.48	314.7	313.12	313.09	318.62	312.97	312.8	312.48	311.68	311.76	312.93	316.45	312.68	313.67	313.21	310.77	313.48	314.24	314.52	311.51	315.21	310.2	318.38	310.48	316.3	318.48	314.05	314.67	315.3	312.26	313.22	313.1	314.21	311.68	314	313.9	314.58	310.67	314.31	315.2	313.63	312.37	314.6	311.99	310.02	314.69	317.17	314.37
310.68	314.57	313.41	316.38	313.86	313.28	316.36	315.25	313.12	315.14	320.14	315.17	312.12	309.29	313.06	316.4	311.54	313.39	312.54	317.76	312.12	313.05	316.26	310.51	313.28	313.54	311.61	312.84	318.25	313.8	315.88	315.92	314.55	315.94	314.1	312.56	310.04	313.77	314.14	311.54	311.28	313.72	312.94	311.7	313.68	311.4	314.58	315.05	314.51	313.92
305.61	304.7	302.97	301.49	300.52	304.03	301.49	304.86	302.66	300.5	302.81	300.26	300.29	302.45	302.68	301.85	300.66	305.92	302.94	301.93	303.48	303.63	299.21	303.61	301.92	305.72	300.65	303.64	302.21	304.43	303.88	301.62	302.51	304.2	299.32	305.09	304.21	300.4	301.04	301.42	301.98	300.03	306.71	303.92	304	302.96	300.57	300.09	302.7	299.5
293.72	296.3	296.14	295.45	295.43	298.31	294.59	293.1	295.32	296.38	295.2	293.2	296.47	298.21	293.9	293.76	293.29	296.61	295.02	293.63	294.32	298.72	295.01	294.52	293.59	297.46	295.66	294.4	291.59	297.68	299.68	295.46	293.63	292.76	295.63	292.09	292.56	293.66	294.9	296.06	293.15	292.26	297.78	298.45	297.27	294.25	293.77	292.84	292.68	291.97
302.95	310.15	307.07	303.34	306.22	302.78	305.49	305.08	304.45	304.82	303.79	307.64	306.75	301.81	302.89	306.28	305.78	307.32	302.91	305.91	303.11	303.57	303.69	305.76	308.29	303.43	306.33	307.34	306.07	307.97	304.82	305	304.35	307.48	303.23	307.83	303.4	305.93	304.25	301.61	306.76	305.47	307.24	305.2	310.88	305.24	300.71	307.87	304.52	306.57
328.47	325.52	328.86	330.05	326.09	327.85	329.39	331.18	327.62	327.8	325.79	329.9	328.35	327.51	328.35	327.45	325.19	327.97	328	327.4	326.11	329.23	328.08	327.34	330.26	327.72	326.14	324.78	330.23	327.14	328.27	328.59	325.27	327.28	329.58	330.19	327.47	327.56	329.82	328.37	328.52	329	328.58	327.15	329.14	330.82	329.54	330.9	330.2	327.7
302.17	303.15	304.88	306.74	302.04	305.32	300.15	301.4	300.79	304.79	302.69	300.8	302.09	304.59	304.2	301.82	300.96	302.84	304.13	306.12	301.95	303.88	301.58	301.04	302.66	302.34	305.01	299.63	303.35	303.12	306.09	301.42	301.18	300.62	304.93	304.82	302.61	307.25	303.26	303.53	306.2	302.66	305.39	299.76	302.35	302.87	301.63	302.05	301.88	301.56
313.66	312.11	310.53	313.71	312.17	317.55	314.62	313.23	313.6	314	316.15	313.87	315.53	313.27	311.01	313.75	309.28	313.66	316.34	313.18	315.25	315.71	312.45	313.89	317.74	310.93	314.1	312.29	311.42	313	310.4	312.27	315.11	313.24	314.09	316.3	310.72	311.3	311.61	313.21	313.71	315.29	313.68	312.21	314.12	312.4	312.64	315.07	315.27	312.4
319.95	316.93	317.97	320.13	316.76	319.24	316.59	318.48	313.11	319.05	318.29	316.38	319.95	312.82	317.5	313.8	314.28	320.74	318.02	315.97	313.75	314.05	316.46	317.18	316.76	318.47	317.7	318.5	317.02	319.73	316.61	318.78	322.09	316.87	319.38	322.01	317.84	318.36	317.23	317.21	317.2	318.25	318.42	315.9	314.37	321.41	319.23	315.31	313.51	317.98
312.01	311.1	313.22	312.31	311.06	308.89	311.32	308.2	309.56	314.29	309.79	310.77	312.13	310.18	314.2	312.31	312.13	312.56	315	315.95	313.18	311.67	313.71	308.72	311.55	312.31	310.15	311.56	310.97	312.12	308.71	314.71	309.81	312.23	314.61	311.8	313.27	309.22	313.69	313.07	313.56	315.76	310.65	313.55	310.01	314.34	313.59	309.51	313.05	311.57
315.28	315.69	316.33	312.75	313.68	312.42	312.02	312.33	318.16	317.54	315.27	313.9	314.39	314.73	316.49	310.89	311.36	312.02	311.6	310.95	315.85	316	313.55	312.32	309.36	313.28	315.15	316.95	313.75	311.33	313.57	314.56	312.99	314.42	313.14	316.3	315.9	315.76	310.54	315.94	310.84	313.46	317.59	319.55	313.4	314.94	312.72	315.26	311.14	313.01
314.5	319.94	317.94	315.7	316.32	319.2	318.84	318.67	319.68	318.34	318.15	320.61	319.31	318.88	316.05	311.98	314.27	314.68	315.03	319	314.96	315.03	315.05	316.43	316.78	318.98	316.03	316.54	315.1	317.76	318.36	320.02	320.94	313.51	318.69	317.09	318.06	316.92	314.43	314.34	314.23	314.39	314.22	317.77	314.08	315.39	315.7	319.06	315.09	314.45
303.69	307.24	309.35	307.19	303.09	306.76	307.02	307.43	306.39	305.75	305.76	308.07	306.1	304.08	307.17	306.71	307.85	307.97	306.19	309.62	305.18	305.36	304.83	305.88	306.4	309.07	308.76	304.8	305.8	301.6	304.51	309.2	303.97	309.74	308.69	303.72	306.74	306	303.52	308.56	309.41	307.86	304.2	307.39	304.33	307.22	308.57	305.85	303.98	302.84
315.14	312.11	315.74	318.93	314.48	317.24	313.94	314.87	314.76	315.51	312.84	313.78	316.27	314.14	316.41	316.25	314.55	313.53	312.28	314.7	314.72	314.47	319.55	313.04	316.88	313.72	314.98	316.66	316.88	315.53	316.33	317.35	312.66	316.01	316.09	311.77	315.38	316.04	313.96	313.58	312.48	311.78	314.05	318.84	316.13	313.52	319.13	318.51	312.48	314.71
310.18	313.99	314.51	315.8	316.32	315.82	315.22	313.52	315.1	311.67	319.52	314.88	318.08	315.02	319.6	313.78	316.07	312.63	315.56	315.49	311.99	315.7	315.34	318.12	313.54	313.18	313.84	317.11	315.37	314.81	315.57	313.94	316.32	317.09	317.94	315.63	312.45	315.05	316.08	314.33	316.2	312.37	313.04	314.15	315.09	315.14	315.58	311.18	316.56	317.6
303.52	301.97	307.42	303.47	302.17	304.49	307.84	303.77	305.16	301.38	302.25	310.55	303.82	301.39	304.12	302.49	304.39	302.63	301.47	302.15	300.99	305.31	304.82	306.57	301.94	302.34	302.38	303.2	303.37	303.9	303.31	305.01	302.5	305.75	308.05	307.05	304.21	304.41	307.37	301.5	302.45	304.71	303.7	303.76	301.62	303.11	304.49	302.54	309.05	304.19
325.18	327.67	325.11	326.94	329.89	325.05	329.64	331.56	330.16	326.89	326.95	328.42	328.51	326.71	324.96	329.69	326.33	331.92	324.87	325.98	330.81	324.68	326.2	325.21	326.88	327.76	326.52	329.38	329.88	327.68	328.26	325.67	326.39	328.51	327.69	326.41	326.78	328.62	326.4	327.31	323.83	326.44	325.15	328.08	328.7	322.98	327.83	324.91	328.42	327.42
311.3	310.53	315.41	312.9	311.85	313.17	309.48	312.63	311.64	313.6	315.79	310.45	315	311.76	311.38	315.54	313.37	315.25	311.09	316.65	314.26	315.01	311.46	310.12	312.76	309.78	312.7	314.71	316.51	314.36	314.8	310.53	311.3	318.31	311.72	314.17	315.96	313.64	311.29	312.29	314.93	312.25	310.55	311.39	309.84	313.79	314.41	313.63	314.28	312.48
306.57	303.48	302.93	303.91	305.56	303.05	304.95	306.86	302.66	306.3	301.57	302.84	305.31	305.13	306.81	301.88	301.58	304.42	304.13	304.45	302.53	303.75	302.77	303.03	306.22	303.97	305.44	303.99	306.89	306.4	301.02	303.55	306.41	305.62	303.96	305.56	305.77	307.1	304.38	306.94	305.6	303.1	305.52	306.34	302.38	304.6	304.79	304.73	305.82	303.73
330.28	326.38	327.85	331.54	329.53	327.6	330.21	333.79	329.85	328.91	329.04	328.62	326.9	327.71	327.48	328.78	331.72	324.9	329.81	326.51	326.56	327.62	325.11	330.24	328.43	329.94	326.02	325.86	327.85	329.49	328.58	329.86	328.63	329.2	329.35	327.12	332.68	327.66	332.64	326.31	331.25	328.09	329.39	330.55	327	327.25	327.34	329.03	331.96	330.07
309.49	310.99	309.3	309.59	307.34	307.67	310.64	307.81	308.52	309.06	311.72	308.59	308.56	310.37	308.74	310.61	307.52	307.89	306.78	310.94	308.93	313.11	310.55	306.33	306.96	307.53	309.77	308.4	304.07	307.08	310.77	308.06	306.5	307.87	306.11	304.71	309.99	308.94	309.32	306.39	305.77	305.19	307.05	308.47	309.12	307.89	308.6	308.98	308.47	310.01
321.15	318.69	320.31	322.77	323.76	316.94	317.85	316.61	316	319.56	322.92	318.84	317.35	320.72	315.84	316.96	320.32	318.16	319.38	321.29	322.42	321.25	320.78	315.79	319.87	316.53	322.36	314.33	317.13	317.65	321.21	316.73	317.38	317.14	315.77	319.38	315.88	315.49	320.6	318.91	316.99	317.15	318.74	316.08	322.48	319.13	318.93	316.57	319.45	322.79
318.03	318.47	315.23	320.95	315.05	319.54	320.81	317.72	321.17	318.22	319.31	316.48	318.04	319.5	316.99	321.42	321.03	316.14	319.73	320.29	317.59	318.32	320.7	317.23	318.73	321.91	322.23	321.98	318.48	318.4	317.25	320.28	319.44	320.6	319.01	320.25	316.8	319.91	318.52	316.5	316.31	319.61	318.89	320.18	319.44	318.9	319.64	317.43	320.85	320.24
304.3	309.33	303.83	307.08	307.41	306.52	302.61	303.87	302.98	302.49	302.68	302.13	304.79	306.63	303.03	306.51	306.53	301.37	303.29	303.68	305	306.81	303.79	304.16	304.62	305.57	306.14	304	304.6	304.94	306.9	308.15	305.19	305.21	301.84	304.45	305.55	305.67	304.91	306.19	302.73	304.56	303.99	301.9	304.58	303.27	301.69	307.14	307.94	303.25
305	303.45	300.98	303.33	300.65	305.87	301.89	302.71	304.25	305.35	305.4	301.37	304.95	304.9	303.16	300.92	306.09	303.96	307	307.11	306.29	303.49	304.45	304.66	307.45	305.27	302.55	304.69	301.79	303.34	300.8	301.7	304.42	303.58	307.14	304.84	307.02	300.88	304.44	305.1	303.1	306.2	305.67	304.37	304.12	307.85	303.06	304.41	305.3	305.54
301.36	301.15	299.4	301.42	301.75	302.85	302.14	297.87	300.1	300.47	299.53	304.18	300.96	303.51	304.37	298	302.21	303.7	304.91	301.18	300.31	301.96	298.41	300.34	303.83	303.93	297.45	301.71	298.26	302.44	302.9	301.04	302.67	297.8	302.27	300.4	299.32	298.27	299.67	303.96	298.45	300.84	299.92	301.62	303.1	298.83	300.83	301.87	304.23	299.44
300.56	298.54	293.35	298.17	296.94	296.92	294.12	297.17	298.58	296.89	296.25	294.54	297.83	294.3	294.58	295.2	296.17	293.76	294.83	295.74	296.96	297.53	298.85	298.66	295.21	297.11	299.82	298.95	297.95	296.08	294.79	294.95	295.63	296.76	295.11	296.44	298.87	301.38	296.85	296.59	295.18	298.57	298.93	297.29	295.52	293.91	294.51	297.56	295.6	300.73
311.01	309.35	308.86	308.79	310.73	311.31	307.21	308.86	307.17	308.5	308.11	308.5	310.09	314.64	307.13	310.19	310.54	307.12	308.27	305.16	305.8	306.45	308.33	309.58	308.57	310.6	309.24	307.79	310.28	309.53	307.07	309.28	309.45	310.39	312.94	307.26	308.68	304.75	310.22	310.52	311.47	310.11	304.93	310.91	310.98	307.54	308.58	306.71	311.69	306.12
297.22	297.15	300.99	298.55	300.88	298.32	296.93	305.26	301.33	296.41	296.79	302.69	299.91	299.99	301.36	299.65	297.8	298.31	299.48	301.38	299.69	298.74	298.12	300.33	301.22	299.4	298.61	300.68	303.57	298.55	301.73	299.52	301.48	303.13	301.68	296.8	301.72	303.5	298.27	298.99	297.58	298.17	299.24	296.78	300.23	300.25	298.05	298.25	302.55	298.96
301.81	307.2	303.25	306.57	308.87	308.61	308	307.09	303.99	306.85	307.49	305.36	304.69	303.87	303.36	307.2	305.86	305.09	302.75	302.62	307.21	309.3	306.88	306.54	303.56	304.64	305.02	307.16	307.44	305.95	304.99	299.69	305.89	304.94	307.09	305.53	307.69	305.45	303.7	301	306.82	307.46	307.9	306.61	304.46	304.07	304.07	304.29	305.57	303.53
304.93	301.94	302.98	304.21	306.37	301.57	305.76	305.48	305.26	303.8	306.34	302.99	303.32	305.99	304.09	306.49	302.19	303.52	303.91	305.15	303.26	304.44	305.98	303.21	305.2	303.58	301.93	302.93	305.69	303.91	301.79	300.58	305.28	304.71	305.69	303.3	307.22	305.69	301.64	305.11	302.1	305.96	303.64	302.74	302.38	303.21	303.89	307.05	303.85	303.33
297.75	299.86	299.69	297.84	298.27	295.96	295.1	293.44	294.08	294.56	294.06	294.85	299.33	299.93	294.4	297.59	296.37	298.28	298.11	295.44	299.31	296.65	298.06	294.46	300.14	297.09	296.45	298.66	294.44	300.08	295.96	295.38	295.58	295.77	299.26	297.87	296.76	298.82	296.98	298.51	296.73	296.26	297.03	294.15	296.17	295.49	295.47	297.72	296.76	297.74
307.39	304.18	304.4	307.93	306.33	304.44	300.18	304.37	307.83	303.24	304.18	304.39	304.17	303.86	306.67	304.13	305.73	304.83	305.31	303.13	305.91	307.2	307.33	306.88	303.68	307.12	311.37	302.7	307.87	306.94	304.34	301.32	304.05	306.63	306.71	303.06	305.5	303.28	308.23	304.77	304.16	303.11	305.18	305.96	304.7	306.78	304.02	305.58	307.18	305.52
306.6	309.45	303.44	305.25	307.93	306.45	303.5	310.01	307.56	310.26	308.15	306.24	308.21	307.02	307.42	306.5	307.42	306.35	305.16	305.01	308.12	307.17	305.53	308.91	303.33	305.33	307.13	307.97	304.82	304.91	307.26	307.21	307.57	305.84	306.89	306.01	306.29	306.23	304.11	305.17	309.48	308.29	306.15	306.3	308.14	308.97	309.51	307.94	304.87	310.96
312.98	317.69	314.16	317.44	313.33	313.24	314.95	315.78	313.16	316.24	310.79	316.67	317.4	313.59	313.93	313.65	313.05	318.61	313.46	311.03	313.46	313.2	315.82	313.55	319.39	314.63	313.02	316.39	315.56	315.55	313.53	316.9	312.24	317.26	312.29	314.89	315.17	315.36	313.08	313.17	312.62	312.29	316.14	310.25	313.47	314.06	317.27	313.73	313.18	312.16
310.56	309.97	307.11	311.52	308.17	310.22	311.49	311.97	311.31	307.98	305.4	306.4	308	306.27	309.95	307.71	310.92	304.23	308.15	309.48	310.01	308.49	307.27	314.53	313.08	309.46	310.16	309.44	309.76	309.9	311.39	305.6	303.74	310.24	308.42	310.26	311.56	307.12	311.43	307.74	308.09	307.19	307.53	308.44	308.58	308.25	308.21	309.95	308.23	309.85
317.5	317.92	320.29	315.65	317.32	317.69	317.87	317.22	314.75	317.21	316.77	318.08	321.37	319.4	318.57	313.83	315.24	321.42	320.59	323.58	318.64	316.97	320.97	319.68	319.77	319.87	316.09	320.01	320.04	318.76	318.15	316.83	317.03	313.81	318.17	317.39	319.32	319.53	317.1	319.88	318.52	319.69	316.46	317.6	316.72	314.24	318.86	317.54	315.84	318.38
330.67	330.25	331.83	325.02	328.66	325.47	326.57	326.05	325.85	330.9	328.63	329.59	330.26	326.74	330.07	327.49	328.79	329.57	332.19	328.43	329.44	327.23	330.44	328.99	328.6	330.05	328.24	327.2	332.55	327.81	328.39	329.14	326.15	330.83	331.65	328.24	323.95	328.89	328.9	326.76	328.57	327.17	325.98	330.92	329.53	325.63	325.82	330.3	328.86	327.44
318.49	319.58	317.8	314.78	316.76	316.36	320.29	317.6	319.03	315.76	316.51	319.28	316.49	319.66	319.91	316.51	316.74	319.94	320.8	315.49	317.36	319.43	319.15	320.83	315.51	318.19	319.22	317.15	318.59	315.57	317.34	316.26	317.7	320.23	319.37	318.06	318.71	314.79	316.62	320.47	318.08	317.7	317.71	320.11	316.88	315.57	318.73	318.63	317.54	318.43
303.7	305.73	302.77	302.14	304.8	303.04	305.36	306	302.19	301.17	305.31	303.42	305.03	306.18	306.43	304.89	307.17	306.65	306.57	302.5	305.77	303.53	304.43	303.86	307.23	305.38	301.12	302.92	306.42	301.23	304.91	301.82	304.01	303.25	304.52	309.51	305.48	305.51	303.85	302.86	302.47	303.41	305.27	306.41	303.84	303.91	308.15	302.62	307.96	304.41
296.12	296.47	296.56	296.61	299.64	293	296.91	297.38	298.05	294.17	299.61	299.55	299.21	294.44	296.77	295.26	295.12	298.75	296.07	294.68	294.85	298.75	296.49	299.13	295.9	296.35	296.11	294.46	296.76	298.91	296.6	296.21	296.83	298.43	296.8	296.97	299.49	295.77	297.29	295.4	296.48	296.78	295.39	297.8	295.78	293.66	297.71	298.66	296.68	298.68
300.85	302.61	300.25	301.22	300.63	300.93	298.85	302.86	300.98	296.22	301.79	300.09	298.72	299.35	301.44	300.79	298.03	303.54	303.9	302	303.13	302.01	306.27	300.61	304.01	301.09	301.08	300.31	299.55	300.26	302.53	300.47	302.84	301.52	301.48	301.03	303.23	299.61	304.76	300.07	299.64	300.65	301	302.87	302.2	302.02	301.1	307.07	298.63	303.55
319.52	314.84	315.07	318.75	315.33	318.84	317.45	316.88	318.06	316.24	316.84	316.56	318.44	315.35	316.21	314.31	316.8	316.75	317.76	321.24	316.63	317.83	316.18	315.39	317.72	317.32	317.36	315.56	318.23	318.68	317.61	317.47	315.56	316.19	322.38	319.99	319.15	318.67	316.45	319.42	317.45	317.7	317.33	321.38	319.67	320.29	319.31	315.12	318.85	321.1
312.35	315.73	313.01	313.42	311.86	313.14	311.22	313.57	315.17	312.93	312.7	309.76	316.23	313.66	318.48	311.63	310.6	313.39	314.02	315.61	314.43	313.62	312.24	312.43	315.74	315.2	310.79	314.25	311.18	314.65	310.87	313.23	315.51	312.71	312.45	315.29	309.36	316.25	314.36	315.65	313.31	312.77	315.37	315.09	312.47	316.38	313.95	308.32	309.2	316.32
302.76	304.56	304.33	301.72	302.96	307.67	302.47	303.57	304.52	303.34	303.39	304.58	309.22	301.84	304.34	309.7	303.2	301.2	304.54	306.71	304.13	300.31	303.57	303.85	297.33	305.27	303.32	301.77	301.95	302.12	308.24	301.74	302.56	305.38	304.08	306.46	301.1	301.07	305.2	307.18	302.9	303.49	304.95	304.65	304.36	302.65	303.99	303.69	306.88	306
314.45	315.79	314.36	314.56	314.15	314.73	306.44	308.89	312.33	315.64	311.02	312.68	314.76	315.3	316.9	311.76	315.51	313.62	316.06	310.53	312.44	312.65	313.77	313.96	310.74	314.19	316.9	315.14	314.15	312.66	315.86	314.86	315.46	313.96	313.45	313.91	314.02	316.03	316.56	312.74	318.09	312.08	311.88	310.48	315.66	309.66	312.6	311.14	316.38	312.62
314.83	315.42	315.65	315.16	318.41	317.72	313.9	317.88	313.9	318.06	313.89	311.6	316.33	316.23	317.2	316.22	314.01	314.52	314.85	315.32	318.6	317.76	316.18	314.47	313.1	315.9	313.18	312.31	314.25	316.34	317.06	314.88	317.08	314.89	317.77	314.04	314.25	312.54	316.7	319.81	314.38	314.47	313.23	313.9	314.11	314.43	315.86	318.54	314.3	317.64
319.21	317.34	316.55	318.42	320.84	314.03	317.33	318.83	313.72	317.96	314.19	312.68	320	313.32	317.3	317.86	320.61	315.37	316.41	314.91	316.59	319.43	319.75	319.26	319.13	316.7	314.75	319.14	315.39	317.87	316.85	315.55	321.49	317.5	319.32	315.45	319.92	315.23	315.28	313.83	318.02	318.08	318.29	317.63	316.44	317.06	315.4	314.6	316.71	316.55
314.89	316.15	310.87	313.71	315.68	313.55	312.35	313.18	315.86	313.25	311.94	312.58	309.02	315.33	316.01	316.41	317.84	312.25	311.42	315.82	314.86	313.5	314.45	313.34	311.67	311.38	314.41	314.37	313.63	311.55	312.94	315.14	313.16	314.37	316.16	313.52	313.35	313.5	311.03	312.84	311.55	312.2	311.33	311.46	316.74	308.87	314.49	312.16	313.15	315.82
312.7	310.31	312.04	312.51	315.23	309.81	312.69	313.26	308.92	311.65	316.59	316.47	311.78	316.11	312.92	309.07	312.57	316.35	310.84	313.21	315.42	314.2	314.06	311.4	314.89	307.93	315.68	313.61	314.24	313.81	313.04	311.03	313.38	313.09	314.55	313.63	314.82	312.26	313.2	315.34	312.09	311.32	314.3	314.24	308.49	312.05	311.94	313.8	313.29	311.88
325.86	329.6	325.11	325.08	324.96	321.44	327.73	325.81	324.13	327.76	327.72	325.23	327.35	327.76	324.91	327.77	328.06	325.85	326.76	325.3	328.51	328.2	330.22	328.12	329.8	326.61	327.04	324.09	326.32	328.2	325.55	326.46	326.59	328.48	325.74	328.59	328.03	324.99	327.51	328.67	326.21	328.69	330.09	328.76	324.11	328.78	326.23	328.43	324.19	322.84
313.87	318.16	320.37	315.28	318.64	316.02	317	318.47	314.83	316	319.6	313.13	315.31	317.64	314.29	316.13	316.58	315.81	318.71	314.99	316.45	317.02	315.24	316.98	318.35	314.88	316.24	311.76	317.19	318.54	317.31	315.43	315.25	313.23	312.73	317.8	316.21	316.19	316.03	315.26	310.04	318.97	315.84	318.42	314.12	316.86	311.65	314.85	315.12	315.45
317.44	319.45	321.45	320	320.56	317.25	318.65	316.96	319.86	321.58	317.05	320.28	319.17	321.15	318.35	317.66	318.56	317.48	320.38	317.51	317.25	318.53	320.89	316.23	318.53	319.7	318	317.58	314.75	318.99	318.49	319.13	320.79	322.04	318.33	321.9	319.1	318.7	319.31	317.02	321.6	316.93	319.58	318.58	320.9	319.84	320.43	321.77	322.02	319.37
315.09	315.34	312.07	310.67	312.22	313.73	313.2	312.15	314.93	313.39	314.66	311.18	315.17	313.8	313.66	309.57	314.53	310.65	311.55	314.71	309.11	312.82	311.94	310.52	313.11	315.23	313.4	312.23	313.23	313.37	311.52	316.17	312.96	314.28	311.91	313.25	312.34	312.37	310.7	315.18	311.46	315.61	307.2	314.07	311.32	312.71	312.58	312.63	314.68	316.96
314.5	317.9	315.09	314.34	316.73	314.5	313.68	313.75	316.98	311.15	314.67	318.33	314.76	315	318.1	313.78	314.46	317.89	316.87	315.31	316.43	314.03	316.36	313.27	315.18	310.82	313.52	312.84	314.16	319.76	311.45	316.83	314.51	314.41	315.76	316.25	313.28	315.97	310.75	313.03	313.96	314.4	315.03	318.35	315.76	315.47	314.59	315.02	314.34	313.96
327.88	327.15	325.08	327.45	325.97	329.72	329.66	326.63	327.25	325.88	326.77	323.75	322.4	326.68	326.71	327.87	328.11	330.59	328.42	326.59	326.84	328.56	326.92	327.93	329.78	326.04	325.42	327.12	330.29	326.52	328.71	324.68	327.59	330.04	327.19	325.35	329.25	331.13	327.92	328.29	329.85	325.5	325.03	327.21	325.39	328.93	328.05	325.58	326.96	330.13
316.19	316.83	313.66	314.04	313.39	318.03	315.58	314.27	310.46	316.9	311.84	312.45	317.89	312.69	317.18	313.17	317.07	311.19	311.08	312.89	314.31	315.01	316.29	315.77	311.93	313.39	320.55	315.52	311.35	315.13	312.69	316.32	315.46	311.65	314.97	316.98	311.85	315.25	316.53	318.34	313.58	314.88	314.75	314.6	312.55	314.9	310.05	314.79	313.58	316.22
314.66	312.95	316.59	312.77	317.9	313.89	313.5	316.09	316.55	316	314.81	316.11	316.94	315.53	315.8	313.78	316.01	316.59	312.78	317.39	318.31	316.69	312.48	317.95	313.35	315.18	314.72	313.51	316.23	320.53	317.1	315.02	315.06	315.44	313.32	317.05	317.51	315.45	315.73	316.29	317.73	316.12	316.66	316.52	315.28	313.99	316.83	315.9	314.27	315.16
307.66	306.37	307.2	308.9	310.32	307.78	306.82	307.36	310.34	309.39	304.13	308.74	309.54	308.42	308.5	311.4	310	307.82	302.94	305.13	305.5	303.84	303.9	309.41	308.39	308.74	308.99	305.6	311.27	307.51	305.75	307.71	308.44	310.21	305.04	305.2	303.04	307.88	306.1	305.21	311.11	305.84	307.79	305.69	304.6	307.08	309.77	307	309.37	309.46
305.85	304.1	305.57	304.22	300.25	301.82	302.4	303.08	302.36	302.17	301.16	304.04	301.28	302.85	302.96	304.32	303.01	305.63	301.09	302.64	303.45	302.81	299.89	307.39	308.48	303.84	301.81	302.1	302.69	302.25	304.65	300.35	301.12	305.65	307	301.46	306.62	305.71	305.84	306.67	300.38	300.08	302.98	299.38	302.4	301.63	300.98	306.19	304.75	305.34
301.07	301.35	301.51	304.38	304.01	303.45	300.75	306.87	300.75	306.69	301.22	303.54	305.48	303.74	301.78	307.9	304.46	301.61	306.04	303.64	301.5	301.01	301.56	301.57	305.65	302.67	301.97	302.82	303.68	302.48	301.04	308.33	305.33	299.39	306.31	306.83	301.79	303.7	302.59	305.39	306.04	303.43	303.92	304.87	302.73	302.38	302.76	306.4	305.44	305.27
317.36	313.56	312.2	316.83	314.02	312.98	309.22	313.63	314.71	312.55	313.36	310.15	310.35	316.24	312.99	316.38	313.67	310.06	313.03	316.39	317.05	312.55	311.89	313.15	316.11	315.25	313.11	313.7	312.95	316.36	312.39	310.11	312.67	312.91	312.65	314.19	312.77	314.99	312.76	311.29	312.75	312.05	313.81	309.83	311.64	312.59	310.54	313.94	317.41	311.38
305.73	309	304.3	303.41	307.02	304.76	306.4	306.97	303.19	306.11	306.07	305.29	306.09	305.23	303.43	303.29	302.38	307.4	308.5	306.59	301.09	305.44	303.88	303.26	309.09	308.54	303.1	306.76	303.42	303.36	307.42	302.28	306.16	306.88	309.2	306.79	303.57	306.03	307.36	303.98	304.3	308.09	306.05	307.45	305.58	303.14	304.74	304.53	308.19	306.34
321.14	317.89	320.31	321.54	316.75	320.95	319.2	320.3	319.66	319.07	320.25	316.37	312.8	320.05	321.14	317.55	318.09	317.78	318.72	315.45	317.53	316.09	316.73	318.46	320.93	317.81	320.68	320.32	317.34	319.96	318.09	315.72	319.36	314.41	318.78	318.11	317.48	318.61	317.19	322.17	316.01	316.13	316.84	318.53	317.29	317.81	316.37	317.22	322.32	321.81
304.65	305.66	305.53	307.97	307.09	302.37	308.1	305.89	301.89	304.33	306.37	304.3	307.45	310.95	309	305.68	306.77	302.91	302.74	308.76	305.95	303.36	302.88	307.79	308.57	309.01	309.78	307.67	305	305.78	305.64	309.32	304.66	304.27	303.84	307.82	304.84	304.55	305.28	306.25	307.41	307.51	304.47	305.7	306.4	304.07	304.72	309.15	304.08	305.4
309.71	307.51	307.64	310.77	307.91	306.69	309.94	304.76	310.63	304.38	307.58	307.27	310.78	310.79	305.39	309.97	305.5	307.06	309.87	309.92	310.9	310.3	309.97	310.51	306.67	307.26	310.54	314.91	308.34	308.02	308.3	308.53	307.54	311.59	310.57	308.27	306.59	310.25	304.39	310.05	310.56	312.63	311.19	307.6	310	309.19	310.14	307.74	309.71	308.45
318.04	317.01	318.8	316.48	319.3	314.5	316.96	315.62	316.9	319.98	317.86	316.91	315.57	318.95	316.78	317.91	321.17	315.03	320.76	319.59	316.51	315.44	315.5	315.96	318.28	317.82	317.42	315.06	316.67	318.24	318.32	318.19	315.13	314.18	315.8	317.2	317.03	320.04	318.15	321.08	316.42	314.74	315.69	313.89	317.07	319.67	315.52	317.04	316.29	315.35
302.43	303	301.08	300.29	298.4	303.53	304.42	305.87	301.39	303.7	302.82	302.62	306.44	302.31	300.87	305.44	300.4	303.52	302.44	303.8	303.75	303.67	305.18	300.32	305.71	308.06	301.27	304.96	299.44	304.39	299.54	302.34	301.46	302.41	304.33	302.63	300	300.86	301.65	303.48	304.6	301.24	304.1	302.91	303.68	300.56	304.13	300.19	304.27	304.55
304.71	302.79	302.04	305.15	303.65	304.68	306.53	304.19	300.73	304.76	302.38	303.33	302.3	304.09	304.04	302.07	305.1	306.52	307.34	301.89	303.02	300.53	303.44	299.24	305.64	301.61	304.37	303.01	302.28	302.93	305.25	304.6	303.08	301.57	303.59	302.36	300.69	299.2	300.81	303.2	302.21	299.14	304.21	304.19	305.01	301.89	304.93	300.29	306.99	305.1
304.59	306.52	303.2	304.59	307.62	303.43	308.14	305.23	305.5	305.08	300.2	303.68	302.55	309.72	302.31	303.28	303.18	302.95	303.37	306.97	306.98	302.35	303.04	305.35	305.1	305.01	307.24	307.26	305.95	304.96	305.22	307.24	301.84	303.24	306.33	304.04	305.25	301.56	303.92	307.55	306.29	304.13	302.81	306.6	306.49	302.46	305.06	302.83	305.38	307.31
302.82	304.38	305.97	305.26	304.25	301.7	303.72	301.42	305.45	304.78	301.32	304.29	302.9	304.64	306.74	303.55	303.85	303.27	302.55	301.73	301.94	303.14	300.03	301.69	301.13	307.47	304.88	301.85	303.92	300.05	301.67	304.72	304.51	302.22	303.42	302.15	303.18	302.42	304.22	305.83	305.24	306.15	301.1	301.78	306.03	305.49	306.39	300.96	300.06	304.6
297.02	295.35	298.32	291.62	295.31	295.08	296.12	293.87	294.42	295.65	295.73	292.88	297.65	294.27	294.2	294.2	293.8	296.02	294.49	295.81	291.92	296.13	295.43	294.37	297.1	294.15	294.46	289.43	296.91	295.18	299.24	296.13	294.13	295.82	294.9	295.38	293.1	295.65	294.1	297.91	293.87	294.63	293.55	293.61	298.51	298.82	296.01	296.16	297.76	297.14
308.29	306.7	305.33	307.01	303.37	307.44	301.75	304.81	301.6	308.6	306.49	304.05	304.64	307.25	304.93	303.7	303.54	304.39	305.28	300.23	305.28	305.83	301.82	303.58	304.18	301.35	302.23	302.56	304.29	306.23	307.07	302.9	306.99	302.97	303.17	302.91	300.23	304.93	304.7	304.64	304.39	303.92	303.58	304.2	303.67	304.35	303.67	305.57	301.02	302.49
314.04	316.7	314.97	312.17	316.72	312.59	312.17	318.52	314.3	312.91	310.9	312.62	311.61	313.01	312.51	311.2	313.67	311.72	312.71	316.68	315.62	316.6	314.37	315.73	314.61	312.21	314.51	313.53	314.03	314.41	314.08	309.79	314.03	315.39	308.51	314.48	317.28	312.97	311.07	314.92	314.5	315.38	316.94	312.6	315.24	314.6	313.04	317.15	313.89	313.98
300.29	301.99	295.9	299.05	298.69	297.1	301.99	299.67	296.63	299.72	300.53	304.13	301.82	299.07	301.57	299.96	299	298.27	298.43	300.16	300.28	300.51	297.49	299.8	301.37	304.11	297.75	301.55	302.82	305.58	299.18	298.17	301.18	301.48	300.77	296.13	301.41	299.39	300.32	299.42	296.14	299.64	302.41	295.76	300.15	300.45	299.54	298.77	302.26	299.97
302.08	304.13	301.74	299.2	300.39	303.5	304.78	302.05	308.88	301.64	300.28	306.85	302.25	302.94	301.85	302.48	302.54	301.41	298.44	305.65	302.01	301.58	301.41	302.79	302.2	303.11	303.65	300.67	302.76	301.24	300.95	304.61	303.41	301.91	301.76	303.21	305.41	303.64	302.13	302.51	300.25	303.19	301.81	302.96	303.15	304.49	305.26	303.33	302.63	304.02
325.74	325.54	328.47	326.12	330.78	331.27	324.32	325.76	323.65	328.11	326.2	325.95	328.51	324.81	323.86	325.56	328.5	325.52	327.67	327.44	327.4	328.21	327.97	332.65	327.59	324.99	328.34	330.57	329.18	330.26	325.11	326.15	325.38	323.41	326.83	327.35	329	323.93	328.81	322.8	326.89	328.51	327.23	326.4	327.49	324.7	324.43	324.36	327.59	325.01
315.68	317.03	319	316.74	315.71	317.25	316.97	317.46	319.27	318.88	314.8	319.41	318.12	319.59	317.49	321.85	317.22	318.81	317.09	323.8	319.6	317.38	314.57	317.8	314.97	316.33	320.87	317.74	317.26	319.95	321.29	317.64	317.93	317.82	312.46	320.56	318.81	315.44	317.27	316.07	315.48	318.37	314.87	316.34	313.6	314.56	314.3	319.09	316.34	320.87
296	294.36	292.36	294.59	293.81	295.73	294.58	296.63	294.87	294.88	294.62	297.09	298.54	293.18	296.9	293.46	295.74	295.56	295.25	295.23	294.09	293.32	297.26	294.69	294.38	293.43	295.93	293.59	297.91	296.92	293.18	294.62	298.09	297.06	292.3	298.57	295.16	294.03	293.35	293.17	296.08	293.14	294.6	295.34	294.98	297.11	293.31	291.41	292.6	292.78
309.99	308.21	305.81	304.3	308.96	307.33	310.62	309.36	310.33	303.59	307.72	307.2	309.62	310.59	307.54	306.67	306.88	307.98	305.44	304.59	308.47	308.06	307.96	306.61	308.05	306.5	307.58	305.02	308.73	307.89	307.66	305.08	310.14	306.34	306.48	307.25	306.8	309.6	307.98	306.45	307.49	302.14	306.02	309.24	305.43	304.89	306.78	307.56	310.05	303.83
296.77	299.28	295.49	295.52	297.71	298.26	294.73	297.46	297.05	292.89	297.06	298.02	297.93	294.42	294.73	294.89	296.47	296.99	300.42	297.56	296.62	294.77	297.3	295.44	293.3	296.91	297.94	297.41	294.04	295.98	295.25	296.67	297.14	299.15	295.92	299.69	293.31	293.67	296.91	294.91	295.76	297.28	294.2	296.35	294.48	295.24	296.66	296.3	294.25	297.77
306.13	305.32	302.99	303.68	304.2	303.02	302.92	301.38	303.8	303.19	303.77	302.16	302.17	303.14	301.3	302.23	304.64	304.16	301.31	305.16	303.77	303.07	301.64	303.35	301.42	302.02	301.35	304.5	302.63	301.49	305.53	303.24	303.95	302.52	305.18	306.56	304.02	300.81	301.91	303.45	301.08	300.82	305.54	301.99	303.53	301.94	302.63	301.92	301.64	300.11
321.37	317.95	314.11	317.88	320.46	318.81	314.64	317.43	316.16	315.59	316.33	317.8	316	316.32	314.45	321.32	316.65	315.56	314.65	319.61	318.44	316.75	319.73	315.51	316.41	317.52	316.84	313.24	317.09	317.99	315.26	317.35	316.04	313.21	316.93	316.18	316.47	317.61	317.11	314.83	317.15	317.77	314.82	318.38	312.07	314.76	316.7	315.96	317.06	320.3
302.95	302.08	301.78	303.88	303.78	302.35	300.45	303.09	303.92	303.81	302.49	300.01	300.05	301.73	303.93	303.72	301.68	303.7	301.22	301.5	304.23	302.17	302.29	301.39	301.26	300.39	302.32	303.12	302.83	297.57	304.39	306.39	300	301.67	303.26	302.04	306.94	305.96	303.42	304.36	304.51	304.88	302.64	304.02	306.14	302.83	307.11	302.47	303.78	303.58
312.96	312.12	307.66	314.11	310.84	310.25	311.35	313.1	312.84	311.93	311.71	312.21	312.89	310.13	315.42	311.24	310.06	311.72	312.02	308.37	308.09	310.63	311.17	310.14	310.8	307.21	308.88	311.57	311.34	306.63	311.44	310.85	307.28	313.06	311.23	312.51	309.29	307.12	310.68	309.5	313.71	312.28	313.98	310.24	312.13	310.41	314.9	309.36	314.14	313.05
320.88	326.28	324.56	322.53	325.19	326.59	323.16	326.89	324.12	328.45	326.55	326.56	324.26	323.07	324.24	324.07	323.84	323.22	325.04	325.04	325.14	324.68	322.07	328.31	325.82	323.96	324.71	326.11	324.22	323.98	323.7	324.28	325.6	323.26	324.86	330.78	322.19	325.45	325.01	324.79	321.62	327.31	323.89	322.15	324.65	324.86	323.55	325.12	325.88	322.85
322.46	326.99	325.54	321.77	326.01	324.25	321.45	323.42	324.86	322.43	325.5	325.04	323.4	326.18	325.3	327.48	324.13	326.25	321.42	329.7	322.33	325.19	326.95	326.07	327.2	326.07	324.38	328.48	325.73	322.88	322.37	322.64	323.61	324.31	325.58	327.32	325.25	323.68	326.95	322.87	322.39	325.08	324.33	322.29	324.73	319.37	323.73	327.08	327.69	326.86
328.74	328.82	330.08	328.6	331.77	323.15	325.8	330.48	325.59	329.95	325.31	329.78	325.12	326.96	326.27	328.45	327.98	327.51	329.54	328.26	325.07	325.29	325.67	330.56	326.23	330.56	326.45	329.19	326.37	327	329.65	327.11	328.71	328.29	325.74	327.72	329.31	327.37	328.47	329.47	326.24	330.18	324.51	328.74	330.54	330.12	329.84	326.86	328.76	325.4
313.54	311.71	312.3	317.03	315.64	315.27	312.79	316.67	312.43	314.83	313.97	314.91	316.04	315.65	315.11	313.67	317.12	313.55	316.56	314.49	315.02	312.28	317.68	314.07	312.46	313.48	317.4	315.04	316.26	313.89	315.53	318.12	318	315.24	313.88	318.56	317.51	318.16	316.5	312.98	316.28	317.02	315.39	313.17	311.26	308.49	314.45	316.7	314.68	313.99
303.28	302.79	304.46	304.82	303.11	305.95	306.18	304.24	306.09	302.54	304.35	303.09	305.95	301.02	305.63	304.59	301.03	302.86	304.94	307.96	302.16	303.01	303.37	306.12	303.77	301.51	299.99	303.56	306.53	303.55	304.38	303.73	302.95	304.74	304.03	305.08	304.03	304.86	302.09	300.48	305.6	302.05	305.89	306.86	306.99	304.4	304.02	301.84	302.92	305.41
304.64	303.81	300.41	301.89	305.47	304.4	304.33	307.11	309.99	302.74	305.64	305.89	302.96	304.72	301.52	306.86	306.29	304.79	306.32	306.95	307.22	303.09	306.28	309.43	304.3	304.11	305.01	302.68	304.4	305.06	305.22	301.75	305.94	303.34	303.48	307.36	303.56	304.31	306.54	306.11	306.8	304.38	308.78	304.25	305.44	305.95	306.13	304.99	304.16	308.38
309.42	310.13	309.59	313.35	311.29	313.23	310.64	312.46	311.52	310.9	309.12	312.02	310.04	308.58	311.42	309.59	308.98	307.83	309.9	310.98	307.32	308.41	313.21	313.01	308.55	309.37	312.05	306.04	309.33	313.32	314.05	305.92	308.28	311.95	315.72	311.49	307.15	309.81	312.26	306.83	307.86	312.83	307.2	313.51	310.36	312.85	309.95	312.34	311.3	310.52
317.88	316.26	320.09	312.67	316.61	313.91	319.54	317.72	317.54	314.2	317.59	317.4	317.39	317.1	318.05	316.48	316.72	316.36	317.67	318.39	319	317.08	316.69	317.04	317.68	314.04	319.45	316.7	314.76	314.81	317.72	319.25	318.59	314.18	318.53	316.06	319.25	317.28	315.1	315.53	316.54	316.05	319.91	316.3	317.58	316.38	313.7	316.68	317.77	315.86
313.48	313.28	313.84	312.81	310.22	314.46	310.96	316.1	313.15	314.35	315.88	307.94	312.4	315	313.07	311.54	314.91	311.02	313.81	315.54	312.79	311.64	315.3	314.61	311.15	311.19	311.04	316.52	318.48	314.76	311.98	317.13	312.58	313.62	313.55	313.72	317.04	314.81	313.32	312.62	315.67	313.46	312.15	313.3	316.73	315.04	314.76	313.33	314.15	309.39
303	305.62	308.34	301.99	306.76	307.88	305.76	305.98	307.78	308.85	308.01	306.03	304.17	308.19	307.49	307.03	304.82	302.7	305.49	304.54	305.34	309.46	305.01	307.35	307.55	304.92	306.11	304.6	305.28	305.34	305.15	307.22	305.78	303.21	303.36	306.22	309.1	303.81	307.47	308.13	305.05	305.21	307.48	309.25	304.04	305.81	305.34	305.94	304.02	306.22
305.03	305.14	304.39	305.95	307.15	305.38	306.35	302.17	301.8	298.38	303.17	308.45	304.36	303.99	302.38	302.61	303.63	305.58	302.54	302.77	302.97	305.26	305.95	307.13	303.55	303.31	304.72	303.68	303.8	305.61	308.88	307.83	306.63	303.94	303.38	298.83	306.37	305.49	304.67	304.01	304.62	303.16	298.98	306.36	304.38	309.43	302.46	305.61	306.76	307.71
319.87	314.11	317.4	318.49	317.59	317.95	318.16	318.02	317.99	317.35	319.04	319.19	314.29	317.19	320.54	313.37	317.68	318.21	317.97	319.64	318.74	317.67	319.81	318.06	319.4	319	316.25	319.49	317.69	317.46	314.95	311.5	316.15	318.71	319.61	317.61	316.01	315.88	317.84	318.12	318.47	318.25	318.53	316.96	315.54	318.19	319.1	317.08	319.07	319.23
296.78	301.47	301.64	299.54	299.55	299.6	297.65	299.08	298.07	299.86	300.02	299.47	302.17	297.86	302.19	302.67	299.6	301.45	303.92	304.02	297.42	299.13	301.62	300.45	301.21	304.37	299.87	302.51	298	300.67	298.33	299.35	302.27	298.24	297.87	300.21	301.39	301.68	301.91	299.56	298.24	297.23	300.76	302.16	299.07	298.94	299.44	302.5	299.56	300.95
293.57	293.78	294.8	295.76	292.49	296.31	294.31	296.45	294.21	293.75	295.73	293.02	297.62	293.16	292.71	292.7	294.69	293.58	292.54	291.31	293.6	294.1	292.55	290.66	290.2	293.97	295.18	295.45	295.05	295.9	296.09	291.1	287.66	290.51	295.81	292.37	297.1	292.8	294.2	296.39	293.96	294.06	293.02	296.85	293.84	292.49	292.83	293.38	293.45	292.44
311.34	318.24	312.62	312.56	313.35	312.97	316.34	308.4	314.57	311.63	314.92	313.55	310.74	311.07	314.64	314.04	315.68	315.53	314.09	311.43	313.51	312.88	312.64	314.92	313.18	311.57	314.83	313.73	317.21	313.61	311.44	313	315.24	310.27	313.27	311.47	310.42	311.72	310.8	312.72	313.94	311.66	314.23	313.6	311.19	311.69	314.02	311.46	312.58	310.52
316.98	317.29	315.7	316.94	314.74	316.79	311.72	315.95	316.07	319.34	317.16	318.4	317.07	312.66	315.52	314.98	317.32	318.41	317.04	313.75	314.97	313.24	318.05	315.11	314.46	314.66	315.76	318.32	315.1	313.91	316.94	317.36	313.84	316.24	313.3	315.15	313.72	314.98	315.66	312.99	316.44	317.57	316.47	314.82	318.48	316.1	313.04	316.5	313.98	316.01
300.59	304.61	301.28	304.05	301.81	306.5	301.13	305.21	299.54	301.68	302.56	301.57	305.31	298.44	302.39	302.69	306.22	302.87	304.12	302.69	302.94	301.11	304.04	303.87	303.33	303.93	303.69	302.27	302.99	299.45	302.54	303.34	299.2	306.07	305.4	302.93	304.49	305.18	302.69	303.93	298.94	302.53	299.81	301.62	300.9	302.47	303.89	298.53	300.36	304.06
309.89	306.72	307.65	314.98	309.39	313.63	309.79	312.97	310.96	309.87	305.67	314.07	307.28	309.76	308.05	314.26	310.72	311.29	313.18	312.09	308.05	311.94	312.13	308.58	313.01	306.69	308.91	314.43	309.85	309.24	310.44	309.29	313.52	309.8	309.01	307.97	311.03	310.8	310.9	311.72	308.83	312.63	312.51	311.83	309.45	311.32	311.84	312.58	309.95	310.17
306.47	302.43	305.02	303.51	305.62	305.57	304.01	303.63	305.17	305.35	302.03	306.03	303.58	305.41	306.01	303.87	306.58	303.33	300.28	308.58	304.54	304.6	302.56	302.81	306.7	308.5	303.53	303.8	304.96	302.4	301.74	308.12	305.44	305.72	301.04	307.35	305.07	301.31	302.61	302.69	305.15	305.27	302.97	305.63	305.53	304.15	306.81	302.31	304.2	303.52
308.71	305.23	310.5	307.62	309.17	309.6	310.1	307.01	303.71	307.7	308.66	305.84	305.86	307.44	306.17	306.15	310.49	304.67	307.64	305.7	310.54	308.92	305.39	306.48	308.94	304.4	308.06	306.57	305.54	308.1	306.93	303.75	307.79	307.85	306.1	305.53	307.18	307.06	305.55	305.15	308.55	304.39	307.2	310.57	305.26	307.5	307.36	310.53	308.57	304.04
295.84	294.39	294.59	298.13	294.44	292.96	295.36	294.3	295.41	295.1	292.17	298.92	297.25	295.19	293.41	293.53	294.74	296.08	291.6	292.63	300.19	296.29	298.38	292.1	295.34	296.26	293.47	294.89	294.88	297	293.63	297.53	298.01	297.1	294.94	295.47	292.92	298.6	294.58	297.43	301.37	296.28	297.43	293.55	295.72	295.3	293.05	296.47	294.57	295.63
318.47	317.92	315.88	315.58	318.6	313.4	316.48	318.92	318.46	319.95	313.41	315.89	318.36	319.41	320.27	317.4	321.29	317.32	315.36	316.05	318.45	317.95	315.94	316.89	320.78	317.86	318.27	318.43	315.72	319.36	317.54	317.25	318.13	319.31	319.83	317.82	317.62	315	316.74	316.63	316.68	316.09	317.03	315.65	318.43	316.69	316.44	315.74	314.93	315.59
320.81	317.17	318.19	317.28	319.34	317.13	319.23	320.01	316.97	316.73	316.36	318.63	318.96	319.17	318.56	318.61	316.81	320.26	318.46	320.52	319.05	320.23	314.27	319.78	315.93	313.77	316.15	317.79	317.22	317.65	318.87	317.57	320.01	320.95	314.16	316.2	319.19	317.32	319.22	317.2	320.86	315.84	316.58	317.41	320.82	317.83	318.33	314.78	316.23	320.34
306.33	308.62	301.6	304.05	309.34	304.93	310.66	305.65	305.34	307.95	305.24	302.54	304.97	303.91	308.97	306.2	304.16	306.49	308.05	301.97	307.5	305.91	308.79	305.33	306.78	301.96	308.31	306.8	303.43	305.71	304.76	308.14	304.58	306.08	304.95	307.84	306.31	305.17	304.11	307.86	303.3	304.09	309.2	308.5	302.96	307.16	305.33	304.49	307.03	308.18
307.71	306.47	308.93	308.46	307.3	309.7	306.69	310.15	310.56	307.76	309.93	310.1	312.19	307.75	311.41	313.05	311.58	307.05	305.86	304.18	308.95	306.91	310.62	305.82	310.08	307.77	307.43	307.36	311.27	308.12	306.43	307.68	308	309.65	308.01	310.79	307.43	307.59	308.68	307.05	306.03	308.24	314.15	307.53	307.91	305.61	311.93	310.97	306.25	311
317.08	318.42	318.04	317.29	320.1	317.36	318.55	319.4	319.57	314.12	315.56	316.98	320.41	321.36	317.99	318.92	318.94	318.22	319.48	315.05	316.78	316.78	316.7	317.36	318.22	314.86	317.11	317.88	319.05	316.73	316.4	316.42	312.82	318.13	318.95	314.37	317.37	318.55	317.4	316.75	316.12	318.87	320.11	316.9	318.42	318.77	316.55	320.55	321.34	314
311.76	307.82	310.42	311.89	312.06	312.44	310.64	313.38	308.03	307.38	314.87	312.07	313.28	309.95	311.28	311.82	309.23	307.77	314.33	310.39	313.34	310.64	309	309.19	311.95	310.75	314.66	306.77	311.87	310.17	308.68	310.91	310.77	312.74	309.69	314.67	312.59	310.25	310	311.76	305.81	307.43	309.52	309.13	307.66	310.82	312	310.42	312.82	308.75
304.66	304.51	306.84	303.68	304.3	304.37	303.21	304.25	305.39	305.48	305.72	303.31	306.02	303.82	304.58	306.62	305.62	306.69	302.97	305.91	307.58	304.62	305.74	303.63	303.46	306.14	306.9	304.07	305.45	302.21	304.2	303.58	303.51	303.01	301.18	303.94	300.82	305.19	306.76	302.57	305.26	302.52	302.45	306.47	306.67	305.06	303.5	306.42	305.95	306.44
317.66	310.74	314.34	315.72	313.32	313.21	313.27	311.66	314.65	315.88	316.07	309.89	313.51	316.08	313.66	314.02	313.23	309.93	315.2	315.98	311.05	310.8	311.45	316.01	311.58	312.58	313.74	310.81	317.63	316.51	311.57	315.31	312.14	310.05	314.17	313.01	312.18	316.12	309.05	309.52	314.13	312.03	314.75	314.65	313.76	315.07	312.47	309.62	313.37	310.14
308.44	307.47	307.52	306.44	311.14	309.5	306.19	313.2	310.94	310.83	307.24	308.68	310.66	309.37	311.83	312.26	308.42	308.8	307.41	309.54	306.01	308.04	308.62	306.41	308.58	307.23	309.99	308.91	309.09	308.77	307.42	308.41	308.28	305	308.07	308.57	310.88	307.38	307.2	309.73	307.47	310.57	307.96	306.51	308.6	307.14	309.68	308.62	308.43	310.41
303	304.9	303.88	300.24	300.18	302.94	306.05	301.38	302.36	301.81	305.76	302.73	304.45	298.95	299.74	301.46	304.1	302.83	300.71	305.17	302.26	304.07	305.64	302.8	302.66	302.85	303.85	304.55	302.67	305.03	300.2	303.03	300.89	302.83	296.33	299.04	299.9	301.63	305.06	303.87	301.45	301.9	304.83	299.54	303.41	304.38	303.15	301.64	300.69	301.04
305.06	300.7	307.28	304.46	306.96	305.74	305.62	306.78	303.98	308.02	304.73	303.92	306.74	308.83	307.05	307.63	308.19	305.95	306.08	299.95	306.49	303.65	308.67	305.52	309.12	306.26	305.65	305.23	302.42	309.36	306.01	303.85	304.51	305.11	305.82	307.92	309.18	307.26	306.74	309.11	303.35	307.61	303.26	304.21	303.95	306.09	307.01	305.32	306.46	306.04
306.44	303.94	297.77	304.43	304.31	305.01	301.97	302.76	305.16	301.81	304.94	304.2	304.82	303.11	304.04	305.77	305.16	306.13	304.29	301.87	303.21	301.68	303.5	302.67	304.43	306.65	300.5	305.02	306.75	304.55	301.74	302.93	305.23	303.31	302.54	303.85	302.58	304.23	306.71	302.68	305.04	306.35	302.99	300.85	302.58	300.84	303.59	305.2	303.16	304.08
312.41	314.6	319.32	312.19	315.04	311.12	313.93	307.51	314.38	312.27	313.25	314.17	313.73	312.76	315.14	313.57	312.44	314.93	312.99	310.91	314.1	317.08	311.01	315.75	314.78	316.39	316.49	314.34	317.95	314.73	315.41	312.93	313.03	312.65	312.76	316.94	312.54	314.86	313.07	309.2	317.05	311.78	316.59	313.67	314.41	311.89	313.87	314.6	311.15	316.92
295.76	293.26	295.89	296.93	290.32	291.42	292.46	293.33	296.69	297.67	298.25	294.61	291.02	297.63	295.19	288.84	293.46	295.18	295.23	295.18	297.24	294.32	293.18	294.02	293.15	290.94	293.34	294.61	295.07	294.35	292.4	293.58	295.44	290.59	296.05	292.16	295.24	294.62	292.82	291.12	296.07	290.36	292.33	294.85	294.66	294.86	292.66	289.15	293.04	290.71
315.47	316.08	313.21	314.02	313.72	315.07	313.56	312.97	311.21	314.12	313.57	311.7	311.36	317.55	314.39	309.66	317.36	312.15	317.92	310.81	312.4	315.68	313.37	316.28	314.13	314.82	311.53	314.69	310.18	313.3	314.65	317.34	312.86	313.61	311.02	309.67	313.6	314.59	313.41	312.77	315.81	315.22	312.47	313.89	310.3	315.47	314.47	314.48	311.51	314.38
305.04	306.83	304.48	308.9	305.83	307	308.72	304.35	310.07	309.02	307.17	305.52	306.13	305.06	303.57	307.13	305.1	305.77	306.12	307.75	307.77	309.39	307.44	304.86	303.94	305.36	308.4	308.79	305.98	309.57	307.74	304.57	306.35	304.4	310.19	306.02	306.91	306.27	308.21	309.03	307.27	309.35	302.62	309.58	306.74	304.61	309.29	306.48	307.54	308.6
314.94	313.62	313.07	315.69	317.05	313.95	318.04	313.86	314.38	312.6	316.18	314.97	313.73	316.84	315.06	315.35	314.04	316.29	317.21	315.09	313.48	312.69	316.75	313.15	313.51	313.03	315.01	315.87	312.97	312.07	315.86	314.45	317.98	315.06	314.51	315.33	312.59	315.45	315.88	312.59	313	314.81	313.66	315.8	314.08	314.52	316.4	318.54	311.8	313.83
302.01	305.38	302.47	303.25	303.22	301.35	300.97	302.79	303.49	304.93	296.86	302.09	298.94	301.8	301.88	304.31	301.67	302.92	304.21	302.95	302.51	303.38	303.23	302.24	302.02	306.96	304.39	306.33	304.6	302.84	305.42	302.81	303.93	304.9	305.17	301.26	303.45	300.2	304.45	304.49	298.46	301.73	301.77	304.86	303.73	305.26	303.52	303.27	301.1	302.29
318.37	319.88	319.61	318.44	317.81	325.03	321.7	318.43	320.82	320.45	318.75	320.82	319.86	319.55	318	316.31	317.48	317.11	320.06	319.63	317.28	318.95	317.99	320.44	319.9	319.79	320.74	317.83	317.01	318.1	318.44	318.18	319.82	321.34	318.56	321.68	318.43	321.56	317.99	321.9	318.36	318.5	316.63	321.6	320.91	321.34	319.88	320.72	317.35	320.86
314.06	312.05	309.29	310.63	313.66	314.28	310.61	312.34	308.85	313.81	314.83	313.33	311.86	313.24	311.63	312.98	313.59	314.98	313.09	316.55	311.48	310.16	314.83	310.85	315.01	312.56	311.69	312.63	311.93	313.72	313.44	312.44	314.95	314.64	313.72	311	317.02	315.88	313.39	313.85	309.15	314.06	313.28	313.91	309.96	310.83	310.85	314.74	313.08	310.22
315.53	314.85	312.52	312.9	312.05	316.87	309.37	312.14	313.29	314.55	312.46	312.78	316.24	313.47	314.32	309.24	313.6	314.97	315.15	314.61	313.38	316.8	313.98	315.84	315.35	314.48	313.38	313.56	310.76	313.36	314.37	309.94	311.67	312.94	312.15	309.79	316.15	311.96	313.76	312.61	313.22	314.69	313.64	317.03	315.8	314.95	316.81	312.39	311.52	309.39
315.67	313.11	314.77	314.92	312.68	310.02	315.1	312.7	313.72	312.97	315.52	315.36	318.52	312.54	315.82	313.83	315.37	315.78	315.4	313.66	311.3	315.53	311.11	312.68	317	315.07	318.91	316.61	314.19	315.57	316.76	314.56	315.56	315.13	314.64	311.72	315.31	316.31	315.31	313.28	318	311.43	315.27	317.26	315.49	319.18	319.98	313.44	314.57	314.17
304.83	303.07	305.49	301.98	303	303.73	305.38	306.77	303.89	305.08	305.95	304.85	309.53	304.49	306.1	305.3	307.68	309.79	306.89	305	302.24	303.01	302.04	306.34	309.12	305.4	305.09	306.83	300.55	306.56	308.25	306.27	301.09	305.66	304.85	305.13	302.35	303.84	307.33	302.93	302.46	305.06	306.99	306.09	308.22	303.92	308.57	305.77	305.13	304.95
305.31	298.63	303.1	305.23	301.89	296.49	299.8	299.22	302.64	300.36	300.36	302.98	297.74	300.95	301.2	301.39	300.82	300.94	300.35	299.28	302.3	303.46	304.6	298.98	298.49	301.9	302.2	302.35	304.77	300.16	303.46	302.16	302.34	303.12	300.76	299.83	303.77	300.62	300.65	298.26	300.93	300.88	301.56	300.62	300.98	303.96	300.68	300.17	299.4	299.45
329.77	325.37	329.18	323.58	327.14	325.84	329.28	325.71	327.45	329.57	325.22	325.58	326.14	326.8	326.25	327.51	326.76	327.65	329.02	325.91	325.97	328.9	326.08	327.21	327.57	326.35	321.92	324.93	327.03	327.62	324.75	329.19	329.82	326.53	326.77	326.44	324.22	329.3	328.05	328.47	326.6	324.67	329.88	323.78	328.41	325.41	322.74	327.28	327.62	328.01
304.73	305.7	305.92	305.63	305.42	306.06	303.81	307.46	306.6	307.65	309.28	307.81	306.3	304.39	306.16	305.98	305	307.07	305.77	306.14	304.72	307.49	308.06	307.09	307.11	304.9	306.91	309.22	307.57	306.07	308.54	306.56	304.09	308.8	307.2	305.56	303.92	307.17	303.76	306.13	303.55	303.02	302.71	306.34	305.32	306.96	305.26	304.27	304.53	305.65
314.46	316.89	316.07	314.22	317.46	317.38	318.04	320.82	324.22	317.3	320.07	316.93	318.02	315.46	314.77	317.88	316.54	317.72	316.74	318.97	318.25	318.8	316.5	318.75	322.09	313.87	314.18	316.74	318.21	315.66	314.58	314.94	315.37	317.26	316.77	319.7	318.64	314.37	313.63	316.18	315.53	317.05	315.53	318.4	319.04	315.26	316.09	315.12	320.06	320.54
326.08	330.38	327.16	329.2	325.35	331.48	328.47	330.14	326.66	328.77	325.87	328.8	328.05	327.86	328.51	328.27	328.73	330.2	327.14	324.95	332.2	326.93	323.67	325.74	326.03	325.88	328.21	326.87	325.67	327.13	330.41	329.12	326.32	326.48	325.71	330.19	329.6	325.82	326.42	325.12	325.54	328.05	327.12	327.98	329.55	325.24	326.09	330.24	329.45	327.66
307.77	304.48	310.82	308.21	308.65	308.15	306.44	308.54	311.31	308.49	306.98	305.08	306.41	305.27	307.83	304.17	306.8	310.22	308.72	311.92	310.17	309.2	308	309.97	305.98	310.46	309.8	307.55	309.49	305.85	309.98	307.32	307.36	307.4	308.8	310.32	309.42	305.91	307.03	312.52	307.59	307.36	307.61	311.05	308.56	312.16	307.81	309.03	310.69	305.47
303.46	306.65	301.38	306.16	305.33	305.84	304.65	301.34	304.68	303.22	300.28	304.19	303.45	302.3	304.19	302.65	303.53	304.75	303.82	302.01	302.14	305.31	302.97	303.98	304.97	302.9	300.79	303.86	300.81	302.66	306.88	301.95	306.71	303.75	303.92	305.9	305.1	303.01	304.36	307.96	300.41	308.54	303.7	306.68	304.91	305.11	305.27	301.31	303.24	303.82
327.59	325.97	329.12	327.74	325.6	326.62	331.65	333.11	328.09	326.29	325.58	328.99	329.51	325.72	328.21	326.9	324.02	328.51	325.85	328.11	328.14	327.07	327.89	325.31	330.55	329.56	328.44	328.71	331.32	327.87	327.55	326.28	326.78	326.09	326.21	326	330.21	325.8	329.2	328.51	326.89	325.02	328.37	333.96	330.6	328.27	325.77	332.23	327.55	328.29
303.64	302.45	304.89	302.79	305.73	310.24	303.53	307.43	309.84	306.48	305.28	306.68	304.85	304.99	305.31	308.94	305.05	304.63	302.17	306.63	305.97	307.68	306.14	308.94	307.32	307.63	305.33	303.73	304.73	304.2	307.45	305.26	308.7	306.1	302.83	305.83	300.48	306.91	302.76	304.24	305.77	307.15	306.25	308.06	306.85	305.42	305.01	302.93	304.66	305.63
315.18	311.69	310.84	314.65	312.65	316.48	314.23	309.89	310.75	312.28	312.65	313.77	312.03	318.62	310.34	316.19	316.22	316.08	316.67	314.51	316.73	315.53	314.67	317.95	312.1	315.16	313.53	309.2	312.57	317.01	311.31	318.43	315.85	316.13	314.92	315.72	316.25	315.66	313.46	311.91	317.22	315.39	314.01	314.01	312.56	313.39	312.76	313.65	313.54	305.73
303.15	304.86	305.81	304.46	305.64	308.8	303.93	306.5	305.11	304.38	303.44	306.63	309.52	305.46	303.89	304.73	307.98	302.27	305.64	307.24	304	303.79	303.16	309.49	306.88	304.61	306.54	305.07	305.53	305.61	303.19	303.63	305.3	305.47	302.21	306.32	307.25	308.73	305.96	304.59	305.44	305.36	304.69	306.11	305.82	306.49	305.31	302.69	307.53	309.33
305.89	308.8	304.85	305.14	307.37	306.42	306.21	307.22	305.24	303.6	304.79	309.04	306.97	304.97	304.8	304.01	306.07	303.77	301.15	303.2	303.39	305.85	303.77	304.46	304.53	304.32	301.21	305.61	304.32	307.68	305.85	302.91	305.95	307.17	309.18	303.51	305.9	304.31	304.96	303.17	301.33	309.33	304.68	302.69	306.56	305.42	306.96	305.49	306.27	304.83
304.98	296.69	298.81	304.79	303.93	302.67	302.67	301.65	303.48	302.31	300.89	302.9	297.65	302.16	305.53	302.99	299.7	301.6	301.58	300.35	302.32	299.52	301.87	302.76	301.2	299.14	301.94	300.56	302.03	297.77	303.76	302.77	299.21	302.9	305.45	300.45	299.97	300.92	299.22	303.19	300.2	301	300.95	301.42	300.66	299.43	298.52	300.2	300.24	301.4
313.12	313	312.82	312.65	315.29	312.5	310.57	317.45	315	311.72	308.36	313.06	314.05	308.78	311.12	310.82	315.68	313.25	311.75	312.99	309.41	313.13	312.67	312.65	308.12	313.71	311.73	311.82	313.05	314.12	313.29	311.13	311.1	310.99	312.89	311.72	310.16	309.37	314.21	314.55	315.59	314.01	314.25	312.09	313.34	315.4	318.34	313.24	313.45	311.35
330.2	325.48	329.82	329.23	330.82	327.13	326.91	331.69	328.8	326.84	330.82	330.85	326.91	326.98	326.05	326.98	326.32	331.52	328.55	327.39	328.31	331.54	328.87	328.01	332.62	327.69	329.34	326.98	331.98	330.93	328.06	328.31	327.21	329.08	326.1	332.38	329.53	327.6	327.42	326.79	326.22	328.31	325.23	329.52	324.39	326.17	329.55	331.69	328.25	324.78
309.19	308.48	306.31	309.77	305.7	310.47	304.28	310.73	308.13	306.86	308.61	309.65	309.07	304.05	306.23	311.55	309.24	306.35	306.2	307.01	304.67	308.78	304.39	308.39	306.28	307.74	311.45	308.23	307.53	308.96	307.91	306.74	310.07	303.69	305.09	304.29	305.24	304.71	306.92	306.79	306.35	307.45	312.44	308.49	311.86	308.74	308.68	308.28	305.41	307.83
322.13	323.73	323.56	325.85	327.11	324.76	323.96	325.42	323.16	327.12	324.12	324.96	327.04	324.16	323.57	323.89	323.6	326.33	321.4	325.8	322.91	323.73	324.4	323.46	324.11	324.58	324.7	319.01	323.13	324.13	323.47	327.78	324.83	325.08	323.58	323.58	324.96	324.53	323.95	325.84	323.34	328.08	323.74	323.97	324.04	322.86	325.8	325.48	324.25	324.74
302.69	300.69	304.01	304.83	300.56	300.59	304.46	304.15	302.22	301.83	303.82	305.17	302.6	302.15	304.57	300.82	305.86	301.54	303.45	303.54	303.23	302.73	304.97	304.94	308.27	301.22	302.32	306.42	307.22	305.51	304.53	304.36	306.11	302.84	304.36	303.54	305.24	304.18	306.31	303.28	301.66	305.69	304.56	304.95	301.05	302.13	303.34	304.35	306.71	301.27
313.06	311.24	307.92	313.61	309.53	309.48	309.05	311.64	307.63	306.23	308.98	312.5	307.11	310.34	310.61	312.2	308.34	309.15	311.5	310.14	310.24	308.55	311.54	310.75	306.07	310.65	311.96	313.62	310.12	312.65	311.5	308.65	310.67	311.03	309.08	307.32	308.32	308.08	308.05	310.17	308.71	309.56	308.2	308.1	313.23	312.32	312.05	308.42	312.06	308.76
302.97	300.94	305.24	306.42	304.2	304.15	302.67	303.34	305.8	305.51	302.69	303.27	304.24	302.27	309.76	303.11	303.72	303	302.28	303.86	303.99	303.94	301.46	305.1	301.16	303.04	302.63	303.86	305.18	306.56	301.98	299.99	304.37	301.74	304.15	303.32	301.87	302.28	302.39	305.03	306.39	302.12	303.56	304.72	307.18	309.78	308.28	303.29	302.39	303.33
294.15	291.1	294.79	291.4	296.88	295.46	292.71	291.82	292.71	292.91	293.07	295.3	297.66	295.43	296.97	291.03	295.1	296.78	292.75	296.69	295.64	294.43	293.58	294	298.09	295.13	294.68	294.02	293.74	293.32	293.87	291.44	293.3	295.71	292.92	295.95	293.19	290.94	292.79	292.86	293.81	293.29	295.32	292.33	289.89	290.96	292.72	294.27	293.69	293.5
319.74	317.2	316.94	317.48	318.97	318	317.02	315.06	318.72	318.47	315.94	318.96	319.73	320.87	321.39	318.02	315.55	316.01	319.85	321.66	316.94	315.93	320.56	316.03	316.38	317.63	317.52	317.69	316.42	316.8	320.75	318.51	317.26	316.73	315.89	317.29	318.32	318.96	317.6	316.75	316.74	318.92	313.02	315.77	318.87	317.01	316.98	318.35	318.11	316.49
306.31	305.96	309.57	305.54	307.51	306.82	308.04	305.92	306.08	306.95	309.41	304.62	306.12	306.01	304.44	303.77	305.19	309.01	300.47	304.01	308.16	308.69	308.08	305.1	305.13	306.68	303.96	306.78	304.12	307.23	310.13	306.65	307.34	308.65	307.82	306.79	305.3	306.51	308.94	306.46	307.88	304.05	303.44	308.37	307.15	301.64	304.55	305.09	305.76	304.65
311.81	314.03	318.4	312.78	309.85	314.95	312.37	313.47	311.14	315.66	316.24	318.37	313.78	313.79	313.31	314.92	315.94	314.96	313.92	315.81	314.17	313.61	317.44	315.68	314.98	317.59	310.28	314.91	314.15	314.13	313.62	314.94	313.47	312.92	313.91	311.95	313.76	318.65	314.61	316.22	312.83	317.73	314.16	316.31	314.26	315.27	314.03	317.17	315.53	311.68
301.11	301.94	300.69	300.54	298.25	302.44	300.04	299.71	299.36	300.46	300.27	300.1	303.54	299.61	301.33	305.87	304.03	299.8	301.78	299.62	303.21	300.07	304.72	301.86	301.57	299.84	298.29	299.18	301.09	302.19	300.51	306.56	300.85	301.18	298.58	303.71	298.43	301.33	301.82	302.98	302.34	302.73	300.84	302.24	303.24	301.7	299.42	298.49	301.19	301.78
332.5	327.52	329.62	329.48	327.52	328.73	329.19	328.95	331.73	330.56	330.32	326.69	329.08	330.01	328.86	332.68	330.39	332.7	328.34	331.14	327.11	327.93	330.56	327.79	326.85	325.72	327.17	323.98	325.48	327.95	332.58	328.8	328.26	329.21	330.93	329.9	331.38	334.04	330.78	327.81	331.09	331.78	330.23	327.53	329.64	325.37	330.34	328.76	326.73	330.96
303.83	300.02	304.39	305.46	304.39	302.94	306.64	301.15	305.13	302.92	304.22	305.91	305.31	304.53	303.28	305.29	300.73	306.8	304.9	307.18	303.13	306.22	305.9	301.65	307.54	304.71	305.6	301.6	305.12	303.51	305.25	305.81	301.31	303.84	305.54	305.92	303.43	304.76	305.02	302	303.43	300.52	305.34	302.42	300.36	304.34	302.84	306.34	302.52	306.76
305.98	304.66	302.51	304.41	306.31	308.33	308.21	300.93	306.02	309.88	308.21	303.94	307.39	304.49	305.47	307.49	306.03	303.53	307.26	308.65	302.55	305.25	306.56	303.43	306.64	304.99	304.9	308.19	305.72	302.77	303.9	306.89	305.16	307.81	306.54	304.26	304.87	306.11	307.22	306.79	307.33	306.73	309.38	308.73	307.46	306.48	305.98	302.73	304.51	304.4
303.86	307.45	304.26	306.67	303.86	304.85	303.79	306.97	305.75	303.84	306.09	304.66	305.67	309.03	302.97	303.51	306.43	302.82	303.74	306.88	306.01	306.22	302.98	305.78	303.74	305.04	306.06	306.11	305.25	305.03	301.7	301.83	306.61	301.65	305.47	303.52	305.74	304.41	304.51	303.79	305.37	305.46	304.52	301.3	303.68	302.08	303.78	306.32	305.95	304.1
309.32	307.03	307.77	311.23	308.48	306.34	310.26	312.13	307.43	307.9	307.16	310.34	308.64	308.35	309.07	309.77	310.79	308.73	308.34	309.25	310.38	307.86	310.39	309.51	307.81	312.7	306.33	310.37	307.9	308.89	306.79	309.61	309.55	309.2	309.31	308.8	309.12	309.73	308.93	307.86	305.82	306.24	308.11	310.1	306.96	307.61	309.95	306.55	310.32	310.99
303.31	303.16	304.1	303.64	304.94	301.66	304.61	302.12	299.45	307.87	298.8	304.41	300.84	302.46	300.81	304.23	307.2	302.79	304.65	303.71	303.36	306.54	303.94	302.3	301.6	303.55	301.19	303.26	301.62	299.42	301.9	301.43	302.03	302.57	299.82	302.34	299.03	302.24	304.1	300.07	303.13	302.03	302.22	299.27	300.38	300.96	303.04	300.85	303.33	305.26
300.58	300.57	300.97	302.31	303.5	301.31	301.52	303.69	304.8	302.2	300.96	299.5	305.03	306.29	301.07	303.57	302.29	301.85	306.94	301.66	300.09	303.45	303.6	301.75	305.44	304.84	299.88	304.59	305.41	300	300.93	302.31	301.53	304.79	300.46	307.94	308.21	303.08	302.81	300.14	302.87	300.21	303.74	300.75	303.35	305.74	304.23	303.91	302.79	303.04
310.04	310.07	309.9	312.46	309.72	309.99	314.47	313.09	309.05	313.42	310.65	309.51	312.21	311.27	310.84	314.07	310.5	311.46	310.04	312.93	312.71	307.26	307.65	305.46	311.52	313.42	311.53	307.68	309.9	310.1	309.52	306.8	310.9	306.69	311.5	310.88	310.93	306.84	308.72	309.43	312.97	311.2	311.05	307.3	309.78	315.3	309.67	311.31	308.64	309.97
316.5	320.69	319.95	319.87	317.61	317.99	320.57	317.51	314.87	321.41	320.48	317.02	315.1	321.31	319.88	321.85	317.35	317.59	319.68	316.26	315.13	316.25	320.53	318.17	320.69	316.41	320.44	316.31	322.53	320.97	318.93	319.62	320.31	314.43	318.95	317.18	320.68	315.57	317.51	315.52	316.17	318.89	314.01	319.5	321.91	320.38	316.45	314.11	325.18	316.6
324.98	324.98	326.16	325.89	324.18	330.42	325.36	320	328.28	325.71	325.11	321.74	321.86	326.69	325.18	321.91	322.75	323.93	328.82	327.21	325.58	326.98	327.13	328.07	326.15	324.32	324.44	326.13	328.99	326.09	323.32	324.37	323.35	327.07	323.75	325.49	326.99	327.44	325.32	324.94	325.67	326.72	325.66	325.45	326.11	327.27	325.08	324.27	329.24	323.07
305.46	301.56	302.39	304.04	304.88	302.75	304.03	302.03	302.04	301.48	301.2	305.34	305.81	304.32	303.41	304.2	301.72	303.51	300.05	307.61	303.44	304.49	302.37	304.68	301.97	299.78	302.93	305.5	307.35	299.87	301.06	304.67	300.26	305.07	304.65	304.63	308.81	300.86	301.81	301.34	299.72	303.13	304.78	304.51	304.43	306.02	305.38	304.47	303.84	302.15
301.21	302.47	304.3	308.19	304.69	303.43	303.13	304.92	303.63	304.02	303.31	302.9	304.63	305.72	303.6	306.11	301.68	305.97	307.45	305.22	304.26	304.94	306.81	304.19	305.71	306.49	303.73	302.26	306.73	304.85	310.21	305.94	307.38	302.15	304.54	309.53	304.96	308.36	308.18	301.2	304.36	301.89	306.8	303.63	306.63	304.27	302.83	306.72	305.08	303.97
309.07	304.97	308.27	308.67	309.67	307.2	307.65	310.28	305.34	308.53	307.7	307.47	307.27	306.64	306.15	306.11	310.04	309.82	307.54	309.09	309.74	305.02	306.38	306.49	303.58	307.56	307.44	307	306.35	307.62	307	307.66	303.71	305.8	305.61	305.43	306.32	311.12	308.12	308.6	307	309.21	307.89	304.77	307.38	304.43	308.14	307.96	307.1	308.21
299.39	294.33	297.02	294.58	296.91	296.36	299.66	295.39	296.89	297.85	295.76	297.15	298.69	297.31	297.21	300.41	296.31	297.48	294.3	298.49	297.35	297.29	293.89	295.98	299.65	294.59	297.26	295.13	297.39	294.62	296.8	294.7	296.56	294.09	294.42	297.42	294.17	295.66	297.25	293.21	296.33	292.06	296.78	297.85	297.7	297.95	295.78	300.28	294.2	294.17
325.38	326.95	321.3	329.43	327	322.44	330.77	329.68	329.33	329.41	328.5	324.1	326.78	327.13	327.49	328.83	324.8	325.56	326.55	330.09	328.48	324.82	327.26	329.26	322.67	328.27	325.97	322.2	330.44	329.58	326.04	328.2	329.06	324.94	328.74	326.96	323.75	325.15	330.39	325.49	328.86	326.61	325.68	328.48	327.24	327.5	326.05	328.52	325.91	325.15
314.69	315.96	313.07	313.51	314.87	312.54	311.09	311.83	314.83	310.64	315.13	313.92	311.61	314.22	315.59	315.21	313.01	313.79	313.68	315.69	312.8	315.74	313.4	314.19	313.7	313.57	319.46	317.06	311.91	311.02	311.85	314.12	311.83	316.07	314.37	313.14	313.55	317.22	315.11	315.73	310.55	313.71	311.67	313.32	313.57	315.08	311.57	313.04	315.33	312.67
302.83	302.54	303.64	301.09	304.16	304.86	304.66	303.02	305.11	305.31	303.79	304.04	305.07	306.19	302.19	301.55	305.02	308.13	302.71	307.39	307.89	305	307.13	302.22	299.57	306.75	304.09	304.44	304.71	308.79	303.17	308.45	302.13	303.08	303.33	302.47	303.24	302.87	306.28	303.23	306.64	306.43	303.68	304.78	302.63	303.82	302.84	303.22	305.94	307.43
312.42	314.24	311.68	315.55	312.82	309.75	314.58	311.48	314.25	311.58	313.62	310.43	312.3	312.4	315.37	316.46	311.25	312.25	314.37	310.27	314.77	311.26	312.62	312.94	315.6	312.8	308.01	311.32	312.9	312.66	309.57	312.34	310.06	314.01	312.1	317.46	311.94	311.45	312.07	312.05	312.94	308.54	315.73	310.78	316.83	313.16	310.37	314.04	311.69	313.29
309.82	306.71	304.63	305.18	307.19	305.51	305.17	306.43	304.37	304.84	306.23	303.75	308.2	310.16	306.44	302.88	305.11	304.57	305.65	308.01	306.71	305	306.9	308.2	308.29	304.12	304	307.91	306.01	306.95	310.27	302.38	307.1	306.3	307.6	307.08	310.2	306.24	306.96	308.09	306.17	302.2	303.28	306.49	308.22	306.01	307.02	304.56	308.08	304.96
318.53	318.37	320.38	319.36	322.09	319.71	319.96	318.52	319.65	318.02	320.19	318.89	315.01	316.7	315.2	318.02	322	318.95	322.22	314.66	318.88	317.05	318.46	321.22	317.67	320.31	317.07	318.52	315.79	317.76	315.9	316.32	319.42	319.29	317.3	317.22	319.9	321.44	320.53	318.96	322.61	321.71	315.72	316.05	319.28	318.52	315.93	315.76	321.53	316.3
299.19	296.19	299.16	297.11	296.89	293.63	293.55	296.07	297.13	296.72	301.28	296.35	297.45	293.34	295.08	300.02	294.54	297.06	299.16	296.8	294.83	296.99	298.53	295.4	301.06	299.46	297.24	299.56	300.67	295.71	295.78	295.75	296.94	300.55	300.47	298.75	297.25	297.21	295.13	298.98	298.16	299.23	297.1	297.76	296.97	296.09	294.23	297.87	297.38	296.53
325.61	325.42	322.35	328.24	323.75	321.86	324.73	323.03	326.29	324.92	322.03	324.21	324.58	323.2	325.89	326.34	330.31	325.47	325.53	325.27	322.03	328.93	324.08	324.42	328.21	324.78	323.83	319.71	326.99	328.56	327.31	323.18	326.7	327.28	323.94	328.92	324.67	325.93	325.43	326.31	322.45	325.42	324.93	323.41	325.11	326	326.03	324.49	325.36	325.25
300.1	296.32	295.14	298.35	296.69	294.68	302.22	296.89	299.15	298.66	293.75	296.87	293.38	296.68	296.82	294.81	298.1	298.44	296.28	299.26	295.9	295.98	297.88	299.68	297.35	294.85	297.39	297.67	295.35	298.1	296.48	293.63	296.8	296.74	299.17	295.94	300.45	295.58	297.65	298.73	298.91	294.5	293.97	296.09	298.38	294.83	296.93	297.76	301.85	293.41
314.41	315.2	313.95	314.16	316.78	313.22	313.28	313.04	312.91	317.59	312.83	314.46	317.1	317.06	316.74	313.14	312.73	314.49	317.52	315.52	314.37	315.61	314.48	313.23	315.19	319.54	319.76	315.52	311.52	317.43	317.24	312.37	313.44	314.5	315.18	316.12	315.85	314.37	314.99	314.55	313.92	316.36	313.86	314.56	312.89	314.4	310.22	315.87	313.2	313.81
313.69	310.99	315.15	312.55	315.34	315.37	315.33	314.01	315.06	311.89	312.69	314.4	314.39	314.37	312.23	313.1	315.68	314.87	313.46	314.59	312.34	313.44	311.07	319.65	315.25	311.21	312.88	312.86	317.71	317.86	317.19	312.94	313.27	317.51	314.69	313.63	317.82	314.03	313.06	314.28	312.14	312.71	311.59	316.48	314.84	309.66	313.13	317.85	310.77	316.7
311.73	314.11	315.98	312.86	313.7	312.6	315.41	315.68	315.67	318.19	315.97	315.44	318.28	316.78	312.65	317.97	315.77	318	313.48	321.56	317.49	314.85	316.7	316.42	314.9	316.07	317.57	312.96	316.06	312.9	317.85	311.83	317.28	315.78	317.18	314.65	316.81	317.18	314.21	312.16	316.02	315.18	315.93	312.57	316.19	316.14	320.76	315.42	315.48	317.73
326.45	326.12	325.27	322.81	325.25	324.2	324.38	321.15	326.01	329.9	323.18	324.07	323.3	325.27	321.61	323.77	327.83	327.92	326.68	325.3	326.9	322.97	323.2	320.72	323.68	326.28	321.92	324.94	321.56	320.96	322.69	326.64	323.09	322.56	323.45	324.83	324.08	324.04	321.42	324.15	323.83	327.79	323.43	325.88	324.49	324.93	326.75	326.37	327.97	325.21
312.89	310.27	313.74	310.58	313	309.11	308.72	310.08	309.16	311.31	312.39	312.28	309.26	311.29	307.8	309.26	313.19	306.18	313.11	310.81	305.51	308.43	310.44	311	310.01	309.28	310.88	313.31	311.88	309.74	312.14	315.02	315.24	314.91	310.79	310.93	309.47	307.1	309.23	307.46	312.98	310.49	309.74	309.77	308.73	308.7	311.24	313.8	307.25	309.64
314.84	312.87	311.88	316.93	316.07	316.74	314.42	312.07	311.41	313.25	313.66	314.04	310	308.47	313.28	313.18	310.53	309.42	313.33	312.47	314.03	310.49	308.37	315.2	313.27	315.75	310.78	310	313.28	312.44	313.83	315.78	311.57	313.24	312.48	314.33	314.59	314.74	315.87	311.1	312.38	309.19	313.1	316.67	315.02	313.03	311.55	314.64	312.32	314.91
315.49	317.38	318.6	316.55	314.99	314.26	318.32	317.6	316	315.15	317.03	317.93	317.4	315.27	315.91	317.05	318.02	317.01	317.71	318.28	316.57	314.05	314.76	318.77	319.5	318.03	313.41	318.03	318.31	318.03	321.21	320.29	313.77	317.15	314.6	316.37	317.3	314.33	318.48	319.32	318.96	320.22	315.87	318.17	315.92	314.95	312.89	316.55	317.42	318.49
310.88	314.56	315.06	315.95	315.79	318.66	314.69	314.04	317.72	317.38	314.29	314.35	316.11	319.65	314.5	316.54	317.74	314	320.91	314.71	314.95	314.52	315.94	312.2	314.99	317.08	316.06	314.75	315.97	316.41	316.64	313.84	314.76	312.7	317.85	317.11	317.05	314.54	313.51	316.86	314.58	314.35	314.85	315.72	315.01	317.89	312.13	313.98	316.96	311.52
300.96	301.6	299.29	303.81	306.83	303.47	303.18	297.16	304.08	301.1	299.76	302.15	304.79	301.72	300.41	303.41	305.75	303.82	303.98	303.95	303.56	303.85	301.03	302.52	301.44	305.58	303.59	307.07	302.38	302.67	302.02	300.32	302.2	305.27	303.73	304.24	304.53	301.14	300.87	302.52	301.52	299.56	303.64	300.55	301.99	301.85	299.6	303.96	304.52	304.29
301	298.11	303.41	302.92	305.68	302.89	302.79	299.28	300.13	300.49	299.22	299.85	301.43	300.15	298.94	298.25	300.83	300.64	303.25	302.49	304.33	304.38	303.92	302.38	297.98	298.5	300.67	305.65	303.29	301.93	296.91	301.41	304.27	298.84	299.6	300.74	297.63	295.41	300.46	301.19	303.21	301.63	300.17	299.87	301.5	301.54	303.19	300.47	299.17	300.65
318.53	318.49	316.78	317.81	315.93	315.14	317.16	315.86	321	318.22	319.07	318.28	317.49	318.48	320.62	317.77	319.72	318.54	314.21	313.57	320.35	314.82	319.88	323.18	315.69	318.91	320.2	314.06	317.22	320.09	314.81	313.27	319.27	320.12	315.4	320.06	319.07	321.29	316.08	317.44	321.67	320.23	317.56	316.2	316.24	318.34	317.14	318.14	319.7	318.16
297.76	300.35	299.14	302.24	298.49	301.5	302.2	299.05	299.21	301.76	299.65	296.45	300.51	298.25	301.03	303.51	298.83	300.07	298.72	299.74	297.52	297.14	303.93	303.27	297.42	302.98	300.95	304.73	301.7	299.05	300.9	302.86	297.5	302.65	300.74	299.71	301.46	301.42	298.66	304.74	298.36	296.41	304.12	300.58	302.11	300.7	303.51	299.15	305.06	298.74
315.69	318.43	319.79	320.69	318.09	318.12	321.44	318.24	317.65	314.07	319.26	319.32	321.06	315.62	318.29	317.47	320.54	320.52	320.45	318.16	317.63	321.62	319.66	317.72	317.74	320.14	316.94	319.1	323.84	319.66	318.04	319.39	319.35	316.65	315.56	319.16	320.3	315.71	322.76	318.85	317.2	316.25	315.22	317.47	318.19	317.9	314.53	320.27	319.08	316.16
308.76	308.78	310.81	306.44	310.27	311.65	312.07	312.76	308.12	310.34	307.21	311.01	310.18	310.46	309.41	307.64	306.49	308.53	309.73	313.65	305.17	308.39	306.1	309.12	308.4	310.31	309.4	308.13	307.78	308.57	312.5	307.12	308.72	305.73	310.53	306.49	309.21	313.61	309.25	309.42	305.5	309.29	311.31	310.03	309.73	311.37	306.89	306.94	310.95	306.69
299.7	302.89	303.65	299.6	301.69	302.73	301.02	302.21	303.46	301.31	304.23	299.56	307	302.21	306.45	302.54	302.72	302.64	303.03	301.22	305.61	302.2	302.47	304.31	299.49	299.02	299.87	302.12	304.15	304.28	303.4	301.93	301.38	301.67	299.56	302.69	302.57	306.87	301.43	299.57	307.64	303.94	302.81	302.54	304.46	299.12	300.76	306.54	303.65	304.49
312.36	313.53	314.42	314.17	315.15	314.34	309.89	317.64	307.69	312.04	311.31	313.58	312.46	312.53	312	313.64	314.62	315.18	309.67	313.65	314.65	316.21	312.56	312.51	315.83	314.84	313.21	311.7	312.42	312.6	311.94	313.58	312.47	311.57	310.84	311.89	313.48	314.02	316.37	312.64	311.91	314.7	311.46	314.53	315.11	312.81	313.06	313.49	314.64	310.5
301.28	301.75	298.92	299.92	299.75	302.3	298.55	298.02	301.57	302.11	296.97	299.79	302.29	298.96	295.77	301	298.92	300.09	296.72	299.09	302.09	298.14	298.83	299.84	295.54	300.49	304.68	301.59	300.38	298.67	300.73	298.44	297.12	302.64	300.88	297.63	299.55	299.45	300.01	302.52	300.08	302.73	299	297.39	299.5	301.09	296.43	295.19	298.97	299.81
294.58	297.27	296.99	300.08	296.62	297.31	295.69	297.81	296.66	296.61	298.51	295.27	296.79	296.99	296	299.13	295.49	299.23	296.44	294.81	292.19	295.86	295.79	295.48	297.95	300.01	295.06	300.73	298.73	297.37	293.96	297.6	296.95	299.45	296.88	298.11	297.41	298.54	296.29	295.93	295.32	296.02	298.95	296.71	297.57	296.88	296.04	298.85	300.22	295.95
303.49	301.03	302.31	302.31	303.67	302.58	301.87	303.53	301.89	304.44	304.75	304.39	305.47	306.04	305.33	301.21	303.19	303.76	305.06	300.59	301.87	300.19	300.6	301.39	302.77	302.59	298.27	302.8	304.76	304.94	304.68	302.96	304.5	301.78	304.2	301.94	305.76	301.29	303.67	303.67	307.92	302.36	302.83	301.96	303.47	295.53	300.55	301.51	306.06	301.04
319.79	319.23	317.81	315.17	316.84	317.94	318.23	318.36	316.26	315.96	317.74	321.22	314.92	318.16	314.56	318.04	321.33	319.47	316.41	318.03	317.52	314.9	321.18	318.25	317.42	315.15	319.27	315.3	317.86	316.22	318.1	317.89	319.35	319.44	318.94	320.31	313.81	316.81	317.67	319.48	315.11	316.43	320.54	320.3	318.86	319.32	317.45	317.04	320.09	317.23
314.54	315.07	312.89	312.08	312.45	313.6	310.94	313.81	314.71	310.82	312.62	314.38	313.22	309.86	314.13	312.82	313.31	312.16	313.25	317.62	311.67	310.29	313.67	314.57	313.66	310.5	312.8	313.61	315.97	312.51	315.41	309.31	314.55	312.67	309.79	314.53	311.28	312.82	311.41	315.83	313.92	313.58	315.79	315.16	310.17	313.99	311.36	312.78	312.41	317.28
309.74	308.03	308.5	307.7	310.96	307	310.52	309.66	306.72	307.61	306.37	310.66	306.94	305.65	307.5	309.83	310.67	308.08	308.71	309.79	308.49	309.2	308.49	307.21	304.46	306.29	309.24	304.43	307.71	307.22	307.97	309.53	308.3	307.06	311.21	307.14	307.75	307.94	309.19	305.2	311.51	307.91	311.4	310.31	308.37	310.12	312.49	307.36	307.78	310.86
313.25	313.69	309.82	309.4	311.71	309.03	309.78	310.91	311.58	313.18	312.32	310.32	316.25	313.07	307.61	312.12	312.39	311.7	313.83	308.67	313.74	310.77	310.26	313.04	311.78	314.44	312.4	310.98	312.93	306.74	311.23	310.88	314.32	310.83	310.74	313.26	314.87	312.17	309.39	311.43	314.4	312.05	311.63	312.99	314.16	308.11	315.08	308.43	309.05	314.27
317.12	315.77	317.85	315.65	315.66	314.35	313.39	317.63	315.86	313.36	314.45	316.09	315.68	318.04	315.8	315.75	313.42	313.22	317.17	313.82	319.26	317.93	316.49	315.82	313.74	314.39	321.37	319.9	313.37	317.69	317.47	318.38	316.62	316.63	316.16	315.5	314.8	312.28	313.85	315.34	316.23	312.95	313.68	313.84	318.29	311.69	314.85	317.6	313.19	316.33
316.16	315.81	316.76	315.89	318.06	321.51	316.5	317.87	315.04	320.15	317.74	317.89	320.77	315.52	316.92	314.21	316.27	318.84	316.05	320.74	316.91	316.94	318.74	317.29	314.52	317.27	315.45	316.8	315.55	314.48	315.87	317.71	315.61	315.86	314.78	313.11	314.22	313.88	317.54	315.53	314.45	314.61	316.13	314.56	314.45	318.62	316	315.94	316.93	317.43
317.91	318.89	313.55	316.89	312.95	318.7	311.1	314.77	315.07	314.07	312.97	311.91	313.72	315.34	314.18	317.32	313.19	314.22	317.41	316.33	316.26	315.5	318.57	317	312.35	316.21	317.43	315.03	317.18	313.21	314.17	314.13	316.59	309.67	314.63	314.61	314.74	313.62	316.68	314.66	315.68	314.52	315.01	315.28	317.75	314.75	314.39	317.57	314.2	317.67
304.42	300.29	304.76	306.08	303.62	308.58	305.71	303.55	305.98	302.69	304.66	305.83	305.55	305.75	307.84	304.52	301.81	304.69	303.95	306.32	301.01	310.27	305.39	303.3	306.95	303.48	302.48	306.48	304.28	305.73	303.42	304.16	302.68	304.54	302.67	304.02	307.59	299.85	307.46	303.84	303.9	307.83	307.21	305.52	303.33	305.36	303.39	304.24	301.78	304
333.22	324.7	329.07	324.82	326.02	332.67	328.77	328.91	327.04	331.24	329.17	328.84	332.44	329.56	326.3	328.54	331.45	327.74	329.47	325.37	325.63	333.13	333.54	330.77	328.71	329.12	327.63	331.66	327.94	326.36	331.82	326.67	326.28	329.1	327.48	329.18	326.05	326.13	330.09	331.71	330.36	327.63	326.62	326	326.79	328.01	329.24	327.78	331.98	326.29
300.66	302.07	301.9	304.99	304.43	301.9	303.09	300.15	302.57	304.94	304.45	304.85	299.96	303.28	306.66	305.23	307.68	302.2	304.41	304.1	304.04	304.21	300.53	302.37	305.13	302.04	300.7	301.22	308	305.24	304.57	304.92	304.05	306.2	305.7	305.66	301.66	302.7	305.47	305.64	301.3	305.23	300.83	301.2	305.11	305.2	305.39	303.86	307.85	304.56
313.54	320.12	315.61	318.52	319.38	317.37	315.27	316.54	317.22	315.71	315.71	317.22	317.85	314.74	315.81	316.03	315.97	319.22	317.5	317.65	313.88	316.78	319.6	320.28	318.12	319.08	317.07	321.25	316.5	318.96	314.81	316.57	313.1	317.5	320.45	316.9	315.47	318.1	314.75	317.98	315.95	317.18	318.52	317.27	316.37	316.86	316.38	317.32	315.87	317.82
315.75	318.55	317.49	316.16	312.66	317.48	316.51	316.23	314.28	319.8	313.64	316.6	312.97	315.33	317.67	318.66	317.73	314.9	311.2	316.77	312.2	315.43	315.98	318.75	315.24	314.23	313.46	313.78	316.89	313.7	314.15	314.18	315.55	317.13	311.72	313.03	314.35	319.52	316.44	314.2	314.38	314.74	318.03	315.34	315.99	318.1	318.74	313.22	316.85	316.07
304.84	307.5	303.18	301.98	301.18	306.48	299.05	302.5	300.16	300.21	299.22	302.26	306.72	302.95	300.21	303.15	300.87	307.18	303.05	301.08	302.1	308.12	302.15	302.4	304.06	302.28	304.72	306.59	300.5	301.46	303.72	301.04	301.02	303.63	300.55	304.43	303.36	306.27	301.87	304.91	303.46	299.02	304.56	303.9	300.78	301.71	304.68	301.24	301.97	300.4
291.23	296.79	294.21	291.91	295.83	289.21	291.65	294.28	293.83	291.56	294.85	294.14	293.37	292.89	294.08	295	295.54	294.47	293.42	292.48	296.39	293.88	291.9	295.18	291.47	291.96	294.73	292.8	295.53	295.16	293.01	295.63	294.18	294.21	294.77	293.05	292.83	294.62	297	296.35	291.64	292.01	294.09	294.84	293.25	292.81	293.91	296.44	293.69	291.05
312.91	316.13	315.21	310.48	312.88	311.66	316.21	314.89	312.48	313.2	311.44	314.61	312.99	311.67	313.76	317.15	313.05	312.46	313.2	312.14	313.11	310.09	315.95	312.87	313.27	314.02	315.53	311.69	312.82	315.58	310.1	314.39	312.78	311.26	311.84	315.09	314.17	315.49	313.26	316.03	314.71	309.78	312.51	315.84	313.62	312.25	312.13	315.69	318.48	314.83
317.93	319.04	318.95	321.44	315.99	322.31	316.78	318.14	318.78	320.37	318.63	321.49	317.34	319.64	318.4	318.92	319.92	319.22	316.01	316.95	319.83	319.81	320.01	318.97	318.8	323.01	318.67	317.91	316.57	320.7	315.38	318.69	318.15	319.61	322.11	317.29	314.62	321.55	318	318.96	318.47	321.32	323.05	314.74	318.59	320.09	316.79	319.78	319.56	322.3
313.7	311.27	312.58	314.01	313.75	314.18	308.18	312.91	314.26	311.3	311.8	314.28	313.76	308.36	314.43	314.37	319.1	313.67	312.8	313.39	315.07	313.3	311.14	312.78	311.76	312.91	317.15	315.33	309.96	315.28	310.6	314.55	313.39	311.34	312.45	312.89	313.77	313.9	313.6	312.39	317.52	315.81	314.64	313.48	311.4	316.4	313.29	314.3	314.12	314.73
307.98	304.52	308.05	310.48	307.7	305.87	304.24	306.61	304.09	310.2	305.19	307.98	304.16	305.78	307.39	308.92	304.67	304.05	304.62	305.6	310.34	307.6	306.73	305.62	306.13	307.76	308.35	307.73	306.48	304.83	309.42	308.48	309.26	306.95	306.3	309.7	304.93	310.3	308.15	310.42	303.72	304.69	305.98	305.61	304.79	305.39	306.99	307.03	307.69	306.94
314.21	314.78	315.36	315.5	317.29	316.37	312.49	311.07	312.23	310.35	313.58	313.37	315.38	313.79	311.82	313.04	312.14	313.55	313.76	312.63	314.26	316.34	311.77	311.33	312.54	316.26	313.96	313.53	316.02	314.39	312.83	315.95	315	316.17	312.05	311.84	312.07	313.37	317.5	314.17	310.44	313.77	316.63	316.11	315.29	313.07	311.63	315.71	316	310.42
295.53	293.7	299.22	293.84	295.99	296.8	301.5	297.2	299.28	299.86	297.91	293.23	296.92	296.43	296.04	295.43	300.17	294.41	297.2	299.43	293.82	298.21	296.28	299.64	296.93	297.51	294.82	297.3	295.38	297.76	300.24	295.91	296.75	296.6	295.63	295.45	297.19	295.8	297.7	297.21	295.87	297.7	296.05	295.98	297.8	298.76	296.83	295.39	295.32	297.35
315.41	315.37	313.65	319.19	319.7	315.19	318.68	319.1	317.42	317.82	317.69	318.64	315.1	316.95	315.97	317.56	318.09	315.61	319.47	315.44	319.55	315.83	316.74	315.37	318.8	319.95	314.41	313.92	314.78	319.07	316.08	317.09	315.83	317.74	315.06	317.38	314.49	320.25	319.39	317.38	315.28	318.74	318.19	316.04	315.05	315.21	320.28	318.92	314.58	317.08
301.02	308.09	302.95	306.47	308.02	306.8	304.96	302.18	307.98	306.43	306.57	305.16	303.89	309.11	306.92	301.91	304.32	302.86	302.91	308.44	305.92	303.96	303.97	309.47	299.83	304.23	308.77	303.81	307.63	305.66	306.03	306.85	306.32	304.66	302.2	301.32	305.12	304.54	304.27	307.38	306.81	304.27	306.87	302.46	306.74	304.15	308.46	306.39	307.82	303.47
302.16	298.99	302.18	302.53	303.29	301.18	303.76	305.9	307.34	302.4	303.56	303.66	304.9	304.35	304.93	302.84	302.86	304.6	306.45	300.41	304.18	303.69	299.85	301.77	304.36	304.45	304.17	302.54	304.15	306.3	301.82	301.06	305.67	302.72	304	306.12	302.06	302.05	302.34	304.21	305.67	306.65	305.1	303.1	303.12	300.03	303.41	302.25	302.44	305.38
316.92	314.31	314.17	315.37	312.71	316.63	316.26	314.32	314.2	309.8	313.98	313.24	316.17	311.33	309.85	314.34	314.89	315.16	310.99	310.89	313.57	309.51	311.99	314.96	310.83	316.9	311.7	314.06	313.32	312.03	314.66	311.84	313.54	307.73	316.28	314.85	314.16	315.66	312.6	310.67	314.36	310.68	309.27	316	315.55	313.98	311.73	312.87	312.58	313.12
316.29	314.16	316.7	311	315.99	314.43	312.99	315.92	315.91	319.04	315.04	316.08	317.01	316.76	315.72	314.99	315.25	315.68	317.41	314.59	311.98	315.93	313.16	314.31	313.49	313.53	312.66	313.94	314.61	319.56	317.93	317.24	313	316.55	313.79	314.77	315.8	310.05	313.15	315.81	316.51	313.23	316.93	316.38	314.18	314.49	315.8	314.61	309.03	317.67
296.63	294.44	293.61	293.2	293.8	293.58	297.8	295.74	294.22	294.66	298.36	298.74	295.34	292.79	297.99	291.93	292.52	297.29	295.99	295.6	294.86	296.73	292.84	294.83	298.88	293.77	296.09	294.57	294.44	291.97	294.17	293.95	296.44	295.16	295.59	297.86	294.56	295.92	294.44	292.19	296.16	294.4	297.86	295.36	295.99	295.41	296.88	292.64	291.53	293.46
304.95	309.15	307.12	307.71	307.44	304.74	306.73	305.74	307.74	309.83	306.34	305.93	306.8	308.66	306.06	304.28	304.5	310.17	309.89	302.71	308.73	305.97	305.57	306.84	306.22	308.18	301.9	311.61	306.23	303.51	308.68	305.76	307.81	305.41	309.58	308.64	304.99	306.98	305.73	304.83	305.99	307.27	305.88	307.82	307.51	304.88	307.88	307.95	310.27	305.72
327.26	321.03	328.77	326.01	326.08	323.23	323.02	324.05	327.29	326.14	326.3	324.19	327.06	326.68	327.22	325.43	327.36	329.54	325.86	325.23	324.51	324.41	323.73	325.73	323.57	323.87	323.23	323.24	321.72	323.67	324.23	325.26	326.66	325.55	326.19	324.71	328.01	326.02	327.16	327.44	326.03	324.64	325.63	322.16	324.36	323.16	325.65	323.07	325.64	326.18
314.78	316.57	313.9	310.66	316.62	314.66	308.09	315.6	315.56	313.07	315.6	313.08	314.68	312.99	315.54	313.52	312.6	313.36	313.99	315.45	313.28	314.65	313.1	314.26	312.73	312.84	316.86	312.64	313.12	314.53	316.24	311.84	314.02	314.24	313.68	310.99	314.54	314.64	313.46	313.85	315.06	313.05	315.17	315.86	315.89	312.69	311.62	315.13	313.57	313.18
309.5	312.3	310.77	306.96	308.65	310.21	308.55	307.72	312.28	313.48	307.82	309.32	311.49	310.18	309.6	303.89	309.94	308.2	304.65	308.13	306.74	305.69	306.79	308.9	311.02	308.78	309.12	309.14	311.17	309.11	309.73	311.36	304.42	309.11	310.94	308.56	309.97	307.02	310.18	311.84	309.38	309.06	308.11	308.57	309.69	305.17	306.28	309.75	311.77	310.04
319.22	319.17	320.58	319.64	319.39	319.54	320.57	317.16	319.88	320.26	312.17	320.37	316.88	318.45	317.52	317.74	320.56	319.65	317.98	316.62	315.28	320.2	319.55	320	316.94	318.28	316.55	316.18	318.99	320.37	315.75	319.74	318.05	313.67	319.12	317.69	318.63	314.92	316.28	317.56	318.71	319.4	314.7	318.99	318.82	317.39	320.65	319.59	317.43	321.42
329.71	327	328.13	329.84	329.51	328.26	327.83	327.21	328.23	327.35	330.01	327.58	333.44	325.96	327.76	328.39	331.13	326.58	330.06	326.29	330.31	332.93	326.28	329.04	329.65	330.62	326.38	330.17	329.23	328.19	330.56	328.09	328.55	328.11	327.14	327.94	332.33	330.08	324.82	329.75	327.61	329.26	328.16	328.48	326.13	323.62	326.77	327.32	330.57	331.71
310.25	314.18	312.97	316.79	316.07	313.89	312.16	316.43	311.78	317.02	316.69	317.11	318.21	316.53	313.33	317.09	315.81	313.98	317.84	317.95	316.13	317.34	315.41	312.58	315.38	312.23	313.15	315.22	315.6	315.87	316.08	315.97	315.29	318.08	316.38	315.68	316.33	315.28	313.36	314.6	315.35	313.03	315.73	313.4	315.5	312.9	313.52	314.37	315.17	312.93
303.97	303.2	303.33	304.97	301.42	301.81	302.76	300.31	301.34	303.65	305.03	304.37	304.81	302.78	306.08	303.22	303.68	304.41	301.25	300.68	302.86	304.84	303.66	303.9	302.73	301.87	310.69	302.66	303.04	304.97	305.83	301.21	301.87	303.73	304.23	303.18	300.97	303.36	300.38	305.97	303.88	302.78	303.79	300.5	302.72	306.66	305.63	304.34	304.52	302.86
316.39	316.17	314.33	314.14	311.42	312.69	315.07	314.65	317.88	318.81	314.8	312.01	319.12	315.72	316	316.56	315.9	317.5	314.17	312.81	311.58	317.1	311.77	315.33	313.85	311.63	313.58	315.93	313.83	314.62	314.36	314.59	318.58	315.38	312.44	314.11	313.81	311.68	312.54	310.89	318.8	315.83	318.32	312.55	313.58	312.27	314.91	316.9	317.2	312.08
304.23	307.01	307.12	306.14	307.1	305.28	310.23	306.35	306.75	305.54	304.19	303.62	306.11	302.33	304	306.03	306.91	306.18	303.67	302.97	306.49	303.71	307.27	306.56	302.92	304.97	301.43	306.32	301.29	302.55	302.11	306.66	301.44	303.07	301.6	299.36	302.42	308.77	305.27	305.33	306.61	307.91	303.47	304.4	306.46	307.51	301.37	307.73	306.58	303.7
300.23	300.27	297.93	298.76	301.56	298.41	297.96	298.15	296.56	298.51	297.37	298.08	297.64	296.78	301.29	298.94	300.91	299.06	300.54	300.46	299.92	292.95	301.6	302.07	300.06	299.89	300.16	299.19	300.81	299.61	303.41	300.63	300.9	297.98	298.07	296	301.08	297.41	300.34	297.68	302.15	299.77	303.36	301.84	300.84	302	300.15	298.43	299.02	296.62
312.39	314.37	317.85	312.05	315.59	310.16	312.92	311.47	315.46	312.06	313.93	309.01	313.47	314.14	311.43	312.03	314.17	313.28	309.98	313.96	312.72	312.6	311.08	308.81	316.64	311.2	311.87	310.35	313.52	311.83	314.65	314.08	312.13	312.27	308.07	311.62	312.96	313.78	315.41	312.18	311.7	312.27	312.83	310.14	312.02	311.11	311.85	313.68	312.47	313.32
307.49	306.02	307.88	307.29	306.28	305.99	305.78	311.65	311.42	307.45	305.93	308.97	305.62	306.11	307.46	309.88	311.29	306.85	306.3	304.63	307.61	308.33	306.53	306.73	304.55	305.4	309.66	305.79	306.45	303.07	311.86	309.58	307.59	305.26	307.94	307.41	306.62	305.42	304.52	308.38	306.06	304.47	304.41	305.3	307.75	308.01	304.53	306.94	308.26	306.83
301.55	301.46	304.91	304.74	303.43	301.88	301.45	305.89	301.58	301.67	301.7	301.26	303.01	299.2	301.77	302.87	301.09	307.05	300.45	301.39	306.92	302.93	302.9	299.88	300.82	305.28	301.23	305.36	300.38	301.11	298.68	303.16	303.83	300.55	302.04	305.31	304.13	301.75	306.63	303.09	304.04	303.23	304.5	303.87	302	303.3	304.17	300.55	308.25	302.83
316.17	318.77	314.22	312.38	319	314.03	313.92	316.47	313.36	314.86	314.7	316.14	315.66	316.4	314.99	314.82	314.35	311.85	313.37	318.31	314.84	312.62	314.17	314.31	317.24	312.97	314.91	313.65	310.23	317.16	314.25	314.8	311.52	315.39	315.49	315.49	313.72	314.66	317.69	316.28	316.15	314.96	316.72	318.33	318.02	313.84	313.53	315.33	314.08	310.39
305.87	305.77	303.25	307	304.17	310.31	304.17	303.67	305.75	306	310.63	304.75	307.47	306.49	309.76	305.68	304.28	304.57	308.14	306.54	303.18	308.56	307.94	306.83	304.58	307.05	304.17	308.06	304.84	306.61	305.49	305.91	306.96	308.49	305.96	307.92	305.47	306.3	305.06	310.68	303.4	306.12	306.28	307.09	306.25	303.78	306.65	305.09	302.22	307.27
317.82	315.23	319.78	318.67	319.02	318.31	318.38	317.91	320.94	321.54	318.77	318.95	317.24	320.4	318.15	316.16	311.77	322.88	314.4	317.33	318.06	316.85	317.22	320.07	316.82	321.63	317.52	320.82	321.68	323.04	319.38	319.48	318.17	319.89	320.62	320.05	323.59	320.96	316.21	317.51	315.91	320.95	316.48	318.07	318.59	321.51	318.14	319.3	314.84	319.41
318.69	312.57	316.01	317.21	312.39	316.32	318.86	313.74	316.69	312.65	317.5	315.83	315.41	314.65	315.39	313.66	316.17	316.21	316.51	315.04	314.07	316.46	320.61	312.9	317.65	314.63	316.64	316.73	315.25	313.01	311.68	317.28	313.59	315.44	312	315.61	315.49	314.19	317.72	317.69	317.11	318.7	314.95	317.22	317.98	317.23	317.27	316.6	314.14	317.15
313.95	311.18	312.12	313.36	311.29	314.2	313.96	314.31	315.5	312.72	312.88	312.23	311.55	312.27	314.19	311.41	311.84	313.1	310.79	312.97	310.78	312.56	313.74	314.53	314.69	313.07	311.73	313.79	315.59	311.68	315.15	313.17	314.65	310.13	315.63	311.46	312.41	313.55	311.78	311.6	309.89	313.07	316.54	312.75	310.52	314.01	309.71	314.27	313.49	312.25
307.1	305.07	304.5	304.8	305.13	304.49	306.34	303.89	308.84	305.39	309.03	303.48	304.61	304.23	306.77	305.87	310.25	310.18	309.22	306.19	305.53	305.06	304.45	306.68	306.27	303.11	306.32	302.23	306.14	303.9	302.84	303.34	306.71	302.53	303.92	306.86	302.17	304.3	304.73	307.38	306.5	305.7	302.6	308.41	307.31	305	307.17	308.47	304.39	303.46
300.42	303.54	301.81	304.65	303.78	304.39	303.79	301.75	300.72	303.29	303.01	300.9	303.38	299.88	305.97	300.96	299.99	299.81	304.43	302.48	304.58	300.62	298.54	303.13	299.48	304.33	300.96	299.74	301.78	304.64	305.04	300.2	303.38	301.29	298.95	299.06	302.65	300.6	302.64	304.02	301.71	302.6	301.8	300.63	302.04	304.51	299.54	302.59	306.71	301.42
293.4	297.77	293.04	289.62	292.76	294.05	290.39	295.92	292.8	296.66	293.37	296.41	295.48	296.92	297.74	292.64	293.66	290.52	296.44	295.22	292.99	294.42	294.83	294.41	290.56	291.61	293.84	295.17	293.11	294.13	291.73	295.15	292.91	295.98	294.09	297.51	293.09	300.39	296.16	294.99	291.5	292.95	294.8	294.77	295.46	294.71	295.81	292.35	294.2	292.99
292.27	290.71	293	294.05	292.18	292.44	296.25	288.83	298.49	295.15	298.21	292.3	296.86	293.63	293.32	293.41	293.19	294.68	292.19	295.41	292.04	290.83	293.26	293.94	293.57	294.04	294.88	292.65	293	297.25	294.82	295.09	294.78	295.09	290.73	297.04	294.16	294.17	295.63	294.45	291.92	297.5	293.31	290.83	294.74	292.48	295.86	296.67	295.91	293.2
313.4	312.38	314.37	313.18	313.17	312.98	312.21	316.6	311.73	311.67	314.39	313.16	313.41	315.82	315.75	313.44	311.9	311.2	315.79	311.75	314.69	312.74	312.83	315.27	311.07	310.07	313.89	313.4	313.57	311.11	312.06	310.72	311.35	311.1	315.05	314.86	313.77	311.08	314.71	314.25	309.5	311.77	312.38	315.21	315.28	314.48	313.23	314.11	312.52	316.69
313.79	309.13	310.69	312.07	314.41	315.58	311.93	313.43	313.31	312.63	311.61	315.46	306.07	309.86	313.39	311.66	310.99	313.76	312.11	309.52	309.07	310.18	313.71	311.82	307.56	312.59	311.55	313.33	309.82	312.25	310.75	312.2	314.81	312.09	311.64	312.18	312.44	308.63	314.71	313.98	313.11	310.87	310.63	308.79	309.85	311.48	313.81	312.38	310.77	311.77
327.18	327.74	324.61	324.77	327.45	328.65	328.46	328.71	329.89	328.99	330.12	327.04	326.11	327.69	326.49	326.61	330.51	329.22	326.56	329.43	326.56	326.36	328.68	324.06	327.95	326.56	329.13	324.31	327.42	331.38	325.88	330.45	328.53	327.71	328.68	327.49	328.32	327.05	328.88	324.8	324.65	330.81	328.48	326.92	329.99	327.96	328.57	325.1	329.81	328.9
311.06	316.13	311.49	315.14	312.35	319.15	315.37	312.6	314.13	313.36	317.54	315.72	316.9	315.35	315.93	318.59	315.25	314.47	313.2	315.21	312.94	314.2	315.01	313.06	314.75	319.01	313.55	316.05	314.33	317.05	312.25	315.05	316.59	317.42	317.08	316.87	315.67	311.22	316.42	311.43	315.73	316.56	313.44	315.03	316.23	316.38	315.37	312.68	316.25	312.64
330.98	329.74	325.48	328.58	333.51	327.67	330.25	330.21	329.04	332.13	325.69	326.31	329.61	329.19	326.69	329.55	329.57	329.74	328.44	330.21	328.01	326.17	325.81	326.84	324.9	329.31	327.1	327.09	328.76	325.89	326.34	326.58	327.39	332.89	325.47	326.44	328.47	331.5	325.78	330.4	327.76	325.95	330.82	328.35	325.8	329.27	330.19	325.41	323.14	328.5
295.23	290.82	295.26	299.01	295.77	295.62	296.04	294.47	296.88	292.41	301.01	299.94	292.43	291.18	297.27	295.81	296.24	295.99	293.76	296.67	291.51	295.88	295.48	291.11	296.59	295.5	295.21	294.19	297.72	296.21	294.96	295.07	294.7	295.19	297.02	295.09	295.13	295.17	294.79	298.42	293.02	295.52	293.12	296.08	295.92	297.05	296.36	295.58	297.1	289.84
301.87	307.8	304.21	306.27	303.94	306.61	302.09	303.82	302.73	302.78	306.24	301.32	309.15	305.11	303.6	305.29	308.58	306.47	306.07	305.03	305.98	305.22	305.86	305.16	308.23	302.45	303.94	304.06	303.66	307.51	301.1	304.02	306.87	304.84	306.91	304.87	304.5	306.75	304.7	305.31	304.48	305.52	303.43	305.23	306.92	306.33	305	305.54	301.87	308.25
301.9	307.36	302.23	301.42	307.06	303.6	300.49	299.98	301.09	305.46	307.98	300.85	305.23	302.09	304.3	303.41	306.15	302.86	304.18	300.98	303.27	304.35	302.81	304.58	304.54	304.41	303.45	302.99	304.08	303.49	306.64	304.83	306.83	303.89	304.77	302.07	301.38	305.22	306.85	299.53	302.67	302.32	303.25	301.99	302.71	300.96	302.1	306.5	302.16	302.46
307.89	303.51	304.6	305.54	304.91	306.9	305.55	305.44	304.72	306.55	304.44	304.1	305.38	302.27	306.46	305.82	306.21	304.84	303.37	303.84	305.26	304.04	303.52	308.24	303.72	307.43	307.02	305.51	304.24	304.47	300.98	302.88	302.31	302.56	305.34	302.12	304.64	307	305.04	306.07	303.51	306.27	303.05	302.47	305.03	304.57	304.53	302.36	305.56	304.55
305.37	301.08	304.75	304.34	300.93	306.16	304.44	304.26	302.82	302.71	300.15	304.3	307.01	303.5	303.53	303.2	304.58	308.58	304.03	307.42	307.67	305.95	304.06	303.92	306.2	302.34	307.08	307.63	302.57	306.81	303.7	302.04	306.83	304.59	301.93	304.08	302.16	304.05	303.73	306.65	307.59	305.53	306.51	307.05	306.2	304.62	300.09	308.35	299.65	302.62
306.99	306.5	307.82	310.25	307.38	303.34	309.15	304.78	308.3	309.11	309.46	305.24	303.09	303.78	307.54	307.77	307.14	304.96	307.99	306.81	306.87	305.61	307.5	303.79	305.33	306.55	309.88	306.38	306.36	307.23	306.54	302.41	306.78	303.35	308.03	303.19	303.33	301.96	307.37	304.92	308.57	306.04	306.88	306.98	306.99	302.6	302.2	303.22	304.31	305.94
305.33	305.97	305.18	303.18	305.43	305.93	301.79	304.07	306.36	308.99	307.75	305.5	303.76	303.89	307.1	304.28	307.56	303.86	310.49	305.06	305.38	305.9	306.6	305.59	307.26	305	308.74	306.62	310.36	307.03	304.12	303.62	302.92	303.91	304.07	304.55	306.06	303.6	308.38	309.26	303.32	306.07	305.45	302.71	301.07	305.54	305.65	304.9	308.27	308.06
314.12	313.89	317.38	313.3	313.4	316.28	315.47	314.13	316.68	316.15	315.19	318.45	317.01	316.42	316.75	316.81	314.06	314.53	311.87	316.31	314.84	317.35	315.2	316.81	314.82	315.62	315.35	315.99	313.88	317.69	317.25	315.08	317.77	316.05	314.78	314.77	312.79	318.94	312.95	313.08	319.77	315.1	316.93	315.01	315.9	317.91	320.37	316.05	314.85	316.73
306.97	303.09	307.01	306.84	304.95	305.65	305.42	304.17	305.79	307.56	302	306.4	306.5	301.07	304.64	304.64	302.47	304.81	305.93	305.87	309.39	304.42	305.29	306.28	301.65	307.22	304.45	306.42	306.66	304.53	301.32	303	305.29	303.15	304.45	306.18	306.25	307.29	306.24	303.41	304.38	305.39	305.54	301.07	304.39	299.69	303.47	306.1	306.21	307.23
312.56	309.64	310.48	310.5	310.2	310.51	310.87	309.04	310.31	307.95	313.11	307.47	311.05	307.18	309.51	311.01	306.75	312.01	309.45	311.28	310.84	311.39	306.51	308.33	311.94	311.39	309.45	308.4	307.01	308.88	308.39	309.81	310.26	312.46	313.92	311.92	312.27	309.49	315.34	309.86	315.32	313.24	309.35	306.74	308.17	306	311.89	308.82	314.22	313.34
328.24	325.28	326.58	328.81	329.01	327.96	328.69	330.89	326.53	321.86	328.43	326.25	327.63	327.21	327.77	324.82	328.31	327	328.39	324.84	327.72	330.19	327.6	329.47	329.33	326.96	330.09	327.32	327.33	328.28	326.49	327.3	330.56	326.35	328.69	322.75	328.51	328.16	328.68	325.21	323.69	326.83	325.75	328.42	327.93	328.27	326.62	326.04	329.26	328.17
315.65	315.55	316.04	312.06	315.18	314.37	313.8	315.4	314.21	310.52	315.78	313.43	314.74	313.67	310.37	314.5	314.54	315.16	317.11	313.89	314.57	314.87	314.01	313.9	313.52	311.14	314.44	318.03	314.51	314.31	314.23	316.19	316.87	313.62	313.06	316.11	316.16	314.25	310.84	312.25	314.49	315.19	313.62	312.82	312.87	316.1	314	315.12	314.59	314.37
306.88	306.66	308.03	306.49	308.96	306.14	302.83	303.66	305.97	303.62	309.05	302.97	305.88	307	305.77	306.33	306	306.15	306.77	308.99	306.63	308.67	305.26	305.9	307.84	308.94	307.35	306.46	305.51	308.19	305.34	306.38	308.24	303.46	304.43	304.71	307.04	309.59	308.45	304.55	302.26	309.44	306.71	304.18	304.95	306.5	305.24	308.44	307.1	305.9
325.17	327.35	330.31	327.21	327.53	330.63	328.3	332.24	328.1	330.77	331.35	327.33	330.22	327.39	330.37	327.15	325.08	326.58	331.79	329.06	324.67	330.01	328.99	326.06	329.59	325.61	331.47	327.11	328.21	328.53	324.11	326.44	328.28	329.42	330.05	326.34	326.55	330.21	329.16	328.26	324.4	326.88	329.9	327.98	330.51	327.02	330.35	328.78	330.46	329.07
326.14	325.24	329.22	329.97	326.75	322.84	328.15	326.67	326.29	327.58	327.15	326.58	328.24	330.75	322.81	323.53	324.71	330.87	326.81	329.42	323.1	330.01	329.52	324.21	325.37	327.57	328.89	325.45	327.45	329.8	326.04	325.15	328.42	327.51	326.93	326.37	324.53	327.63	325.62	325.94	329.7	326.08	327.36	325.39	325.7	328.37	330.32	326.5	327.75	330.11
303.1	307.71	306.53	309.22	304.97	306.17	308.71	307.13	305.59	305.72	307.61	302.95	302.56	307.43	303.99	305.4	306.07	307.74	306.12	304.82	302.64	306.37	307.57	307.6	305.23	305.94	303.22	306.47	303.89	307.15	308.91	309.21	304.88	305.09	306.76	304.93	310.37	307.62	307.22	305.66	306.12	303.15	308.79	305.03	302.15	307.59	305.09	308.32	305.67	304.68
302.06	302.49	300.85	303.66	298.46	304.08	298.94	300.57	299.52	299.07	299.49	298.79	302.11	303.34	300.66	300.66	299.55	301.18	301.69	306.75	301.58	300.86	298.23	297.74	302.8	302.07	299.47	296.92	299.11	300.6	299.46	300.56	300.4	298.63	302.71	299.9	303.34	299.14	300.03	299.35	300.23	300.84	301.67	303.07	302.28	301.09	301.62	299.56	300.55	298.23
303.47	308.6	307.3	308.31	304.77	302.46	303.7	310.28	310.58	304.51	305.57	306.27	306.74	308.7	310.63	306.22	307.26	306.15	307.95	302.21	308.47	306.46	308.23	305.06	305.36	308.73	307.76	303.19	305.97	304.65	305.5	307.02	302.67	303.88	304.4	307.55	309.19	306.48	308.22	305.79	307.2	307.23	305.44	306.42	304.11	307.3	309.88	307.39	306.81	308.28
322.81	317.66	321.47	317.86	317.65	316.49	320.14	318.86	319.04	319.01	320.33	320.66	315.66	319.21	317.54	319.74	314.95	317.88	320.11	317.74	322.03	317.49	318.54	318.29	314.57	320.23	311.76	318.66	316.4	318.64	316.69	317.2	318.86	320.25	320.93	319.17	319.74	317.32	318.37	320.5	318.12	320.69	319.61	317.2	323.44	318.9	316.16	317.54	316.17	319.56
301.28	305.02	307.13	303.02	301.41	303.24	303.1	306.81	303.94	300.14	303.72	302.65	301.6	301.63	304.96	302.22	304.47	304.21	304.85	303.94	303.37	301.65	302.14	304.97	304.15	305.44	303.04	300.54	304.22	305.25	301.19	304.4	302.78	304.46	303.6	301.4	301.42	305.76	303.3	304.99	303.28	304.75	303.77	299.86	301.98	303.17	304.16	307.41	306.65	303.49
316.8	316.64	319.86	316.19	313	316.89	312.29	317.2	317.68	315.32	319.43	315.59	315.77	312.34	313.04	313.07	319.25	317.35	318.84	315.46	316.84	317.32	315.33	319.65	313.57	315.59	314.57	311.1	314.76	315.99	315.66	317.93	319.81	315.38	313.67	313.69	316.86	315.22	316.39	314.91	314.5	313.71	319.41	316.25	315.34	311.66	316.74	314.32	316.36	316.31
314.72	314.5	312.2	313.22	309.48	311.1	306.9	308.8	312.87	310.49	308.39	307.27	310.25	308.81	311.13	308.46	312.67	308.63	310.38	309.63	313.07	311.64	306.69	309.64	311.08	307.07	310.92	308.33	310.45	310.86	309.19	314.56	313.26	310.87	308.9	311.27	316.49	310.35	311.07	308.19	309.5	309.06	312.22	313.07	309.02	311.53	310.15	309.44	309.11	310.38
320.64	318.98	317.81	319.02	315.9	320.51	321.24	314.46	317.73	315.28	317.09	316.6	318.5	319.99	316.67	318.91	320.93	317.78	318.85	318.67	319.91	319.57	318.87	317.3	317.1	317.7	316.13	315.92	322	321.63	319.31	316.84	317.98	318.23	319.1	316.94	317.56	320.39	314.97	315.29	313.35	318.61	319.43	319.39	315.15	316.54	318.37	317.16	319.08	321.04
320.64	315.46	311.65	319.49	316.81	318.49	317.05	314.86	318.19	314.52	314.96	317.78	317.06	314.94	318.57	311.75	317.57	314.22	317.93	318.48	317.07	317.53	316.98	313.93	316.5	317.98	314.78	315.08	315.86	318.55	320.57	315.76	316.86	318.21	317	316.63	320.39	313.46	316.47	317.91	314.87	317.99	316.26	318.54	314.58	315.8	317.93	312.18	316	317.51
297.13	293.8	296.92	290.65	294.8	294.67	292.91	294.32	291.95	291.79	295.39	294.8	296.41	294.72	295.55	299.12	293.98	298.12	294.24	294.73	293.57	293.48	297.72	293.36	295.9	292.72	296.52	296.75	294.42	295.71	296.94	294.46	293.43	293.25	292.75	296.04	292.22	293.98	292.01	291.87	293.05	292.51	294.59	295.07	294.14	289.93	294.76	296.02	288.94	295.83
302.03	304.92	305.73	305.69	306.15	306.73	305.65	304.85	306.96	304.72	305.74	305.26	307.17	305.25	308.41	308.15	305.56	306.64	305.58	306.26	306.87	309.93	302.05	307.68	303.43	306.58	305.88	306.18	306.9	305.67	303.67	305.76	303.55	309.7	306.68	310.49	306.17	304.33	308.91	304.64	305.01	303.03	305.81	304.64	303.83	307.91	306.01	306.73	306.35	305.92
319.31	320.7	318.86	318.99	319.32	320.02	318.19	317.46	322.3	321	319.98	320.33	322.5	318.12	321.08	315.25	319.8	317.08	315.3	316.1	318.13	320.19	319.83	318.47	314.18	317.8	318.45	317.53	317.76	315.57	322.17	317.3	318.2	318.39	317.71	319.05	315.83	321.78	316.48	318.59	322.23	321.47	315.33	317.24	320.43	316.08	318.2	316.44	321.55	323.19
302.86	306.91	302.44	305.47	304.33	305.44	306.38	306.86	307.44	304.52	305.75	304.34	306.29	305.95	306.55	305.09	307.08	303.68	303.36	308.14	305.85	305.65	307.19	308.48	306.72	304.9	307.22	307.29	305.95	303.31	306.27	309.23	307.38	304.74	305.58	306.69	304.41	307.34	309.28	304.96	305.35	301.22	303.06	304.53	306.5	305.85	307.86	308.5	307.45	304
329.56	326.82	328.48	327.2	327.74	327.86	326.52	326.46	324.11	328.79	327.79	327.5	323.63	327.88	328.81	327.77	330.42	328.05	327.49	325.86	331.81	328.75	330.31	327.26	328.32	330.58	324.09	328.16	327.47	330.53	329.1	326.47	327.07	327.46	330.66	324.26	327.43	328.2	326	328.63	323.47	328.32	324.44	325.7	327.8	328.12	330.19	330.95	326.56	326.18
301.02	303.4	305.59	304.06	303.33	308.62	301.64	302.93	304.52	304.83	308.71	304.51	306.58	302.26	302.5	303.55	301.64	307.16	305.28	303.66	301.65	303.14	302.83	306.48	305.14	305.74	304	303.03	302.98	303.99	306.29	305.35	307.26	307.23	303.29	303.51	301.41	304.41	302.11	305.47	306.65	302.25	303.17	302.2	302.14	302.87	305.66	306.59	304.46	304.77
316.31	313.2	314.82	314.5	317.27	313.66	315.38	314.18	316.49	313.31	315.23	313.26	312.41	313.92	316.19	314.75	313.58	312.14	312.94	312.86	313.83	313.8	313.69	317.18	316.64	313.92	313.97	314.1	315.91	317.1	317.53	315.03	310.07	316.37	315.55	315.19	318.52	315.69	317.3	318.88	315.06	317.19	315.97	314.76	314.25	316.58	316.75	318.32	316.98	316.1
303.98	301.66	302.15	301.23	304.4	303.64	302.01	304.56	303.23	301.7	305.16	304.08	302.04	302.67	303.28	302.58	301.27	303.13	302.24	299.38	302.39	302.4	300.7	300.3	307.24	304.55	300.23	305.21	305.22	303.59	303.43	308	301.58	300.54	303.28	300.51	304.88	302.03	301.82	306.98	304.02	300.85	303.03	303.41	304.25	299.9	304.13	303.34	303.01	300.32
299.16	295.16	297.84	296.87	296.39	297.15	297.83	296.69	294.92	297.16	296.23	299.46	297.46	296.05	294.87	296.58	296.81	296.44	296.1	295.5	294.81	298.6	296.66	296.23	295.55	299.88	296.23	294.66	296.29	299.8	296.18	297.19	295.37	293.67	295.11	296.64	296.55	296.44	296.06	295.89	295.56	293.53	297.65	301.09	300.14	299.65	293.45	290.46	294.27	294.45
303.4	300.64	307.21	304	303.29	305.41	303.9	302.17	302.77	309.2	305.59	304.12	304.17	303.93	301.87	306.25	306.58	305.58	302.82	307.57	298.98	302.3	302.29	305.42	301.67	302.9	302.89	304.18	309.19	305.32	305.71	305.24	304.53	306.73	304.16	304.08	301.27	304.31	305.83	305.26	307.24	301.24	304.69	303.47	301.22	306.97	303.29	304.72	304.4	303.45
325.26	324.6	326.24	325.51	325.19	324.8	325.2	323.32	322.88	325.95	326.26	325.93	325.46	324.67	327.48	320.97	327.27	324.31	324.15	321.43	326.38	324.65	323.62	321.08	325.11	323.29	326.09	323.83	324.72	324.65	325.09	321.05	322.5	324.63	325.97	324.08	325.22	326.62	323.57	325.69	327.66	320	320.53	320.68	328.08	325.9	330.13	327.07	321.81	325.84
301.67	303.42	304.39	303.77	299.52	299.42	299.17	300.85	303.22	297.98	306.36	301.91	304.23	300.58	302.91	301.27	301.75	300.62	304.26	302.17	300.01	300.24	301.07	301.49	301.89	299.12	302.63	300.71	301.5	296.79	300.23	299.21	302.53	298.09	300.26	304.15	299.83	297.49	301.08	298.02	303.81	303.47	300.55	302.02	302.04	300.96	301.84	302.41	303.81	298.83
299.73	303.13	295.73	297.23	302.66	302.36	298.6	302.71	299.92	304.32	297.53	299.51	301.04	300.46	303.83	300.8	300.21	301.75	302.1	304.72	297.28	301.51	301.13	299.92	300.63	297.4	300.5	302.03	300.37	300.29	304.64	300.98	295.24	299.8	301.34	299.74	301.85	299.62	304.3	301.95	301.07	301.22	300.8	302.07	302.19	301.44	299.74	298.85	301.62	305.68
301.82	303.87	301.2	304.87	305.4	299.92	302.02	301.5	304.13	305.58	302.2	304.02	300.75	301.03	304.73	305.66	304.77	302.69	301.41	304.33	304.2	301.46	299.76	305.85	302.07	302.66	299.9	302.03	300.96	302.7	302.15	299.02	304.01	301.81	302.93	301.94	303.44	302.61	304.81	305.54	302.24	302.05	302.56	302.01	306.3	304.61	301.51	300.66	300.33	303.25
296.78	295.14	295.1	295.23	293.71	294.11	297.84	296.08	294.11	289.64	292.59	293.25	297.83	297.16	295.57	293.34	293.59	293.47	295.48	294.31	296.64	295.64	293.67	295.59	295.61	293.31	297.16	293.44	299.36	293.18	294.88	297.32	298.28	297.05	295.06	294.19	294.37	295.59	294.43	294.01	290.84	291.52	293.25	295.1	295.45	291.67	290.86	294.04	295.7	293.73
311.86	313.15	311.25	314.73	311.83	311.72	312.49	311.28	312.57	309.91	310.98	310.25	310.82	308.58	308.43	313.55	312.53	311.1	308.98	310.06	308.53	311.59	309.5	308.6	311.24	311.26	312.39	311.95	309.56	310.42	316.47	309.27	310.29	311.07	311.04	310.2	310.66	312.25	312.36	312.22	311.61	313.22	309.86	309.78	311.92	312.71	307.66	309.75	313.12	311.36
324.9	330.31	328.7	325.96	325.87	329.76	328.77	328.18	329.38	326.67	325.7	327.33	323.74	328.5	326.64	329.68	326.89	327.24	327.91	329.19	329.83	325.51	327.31	331.93	328.33	324.78	327.11	323.56	328.98	326.24	327.23	329.52	332.19	329.18	330.7	327.3	327.14	327.31	327.95	330.19	324.41	327.79	328.75	328.49	325.56	325.65	330.14	324.67	327.08	330.5
315.36	312.27	316.34	313.87	315.73	313.52	316.19	314.48	317.33	316.64	315.03	311.57	315.5	315.81	314.01	314.06	312.05	312.84	313.25	312.19	312.11	314.38	315.76	315.53	316.21	314.17	318.27	314.71	316.38	316.61	314.2	315.53	313.74	318.58	311.49	313.63	312.79	312.46	313.71	315.12	313.78	318.16	314.24	311.63	317.56	316.56	316.83	316.23	314.2	312.44
316.24	320.32	320.68	320.14	319.32	318.56	320.14	315.04	320.44	317.12	315.98	319.43	317.78	317	322.8	318.75	318.46	320.35	320.86	319.51	320.8	319.61	319.7	318.25	316.6	320.93	319.67	318.03	321.19	319.9	320.17	316.35	318.8	318.8	316.32	317.49	317.08	319.07	315.86	319.55	320.57	321.2	317.83	316.63	321.34	320.28	316.08	320.26	320.57	317.06
309.39	307.23	310.27	306.54	310.42	310.03	308.37	308.99	308.77	310.38	307.88	308.94	310.98	305.77	308.43	309.79	309.01	309.37	308.75	309.03	310.21	310.82	307.92	308.07	307.8	303.19	308.09	309.07	308.65	309.18	309.44	306.88	310.19	306.31	308.86	304.88	307.47	307.8	308.64	311.19	310.38	306.53	310.07	307.88	307.87	308.15	310.6	309.09	310.38	307.53
302.81	300.01	300.6	302	301.58	298.81	305.34	303.7	300.79	303.3	298.9	299.45	301.66	300.57	305.27	303.88	302.27	296.07	302.81	302.62	304.66	298.04	301.76	305.34	299.69	298.72	300	298.87	299.67	302.79	299.7	300.25	302.14	304.53	300.38	301.31	303.32	299.28	303.65	304.08	300.66	301.04	299.85	301.42	299.63	300.27	298.97	302.28	303.15	300.2
302.79	299.58	300.45	299.99	306.37	305	301.3	300.41	302.8	301.24	302.09	299.16	299.01	307.03	299.91	306.16	297.9	302.33	301.44	302.21	302.98	301.36	299.18	304.09	299.84	301.36	302.88	302.2	301.57	302.03	305.86	299.06	301.57	303.68	299.6	301.01	304.92	299.66	302.57	303.11	301.63	303.07	301.15	304.57	304.69	301.14	303.06	301.56	301.32	299.61
311.68	310.84	307.32	308.63	313.11	306.35	308.46	309.77	305.61	311.14	306.63	312	308.09	309.58	306.93	311.13	307.9	306.24	311.3	305.48	307.02	309.8	305.7	308.36	308.81	308.39	308.93	308.02	310.69	307.15	307.55	306.83	308.49	303.66	306.44	312.05	306.66	305.79	309.93	306.99	307.87	310.22	308	307.44	305.48	308.55	311.84	308.47	303.62	309.82
302.49	301.86	302.2	299.7	303.2	301.08	304.26	303.29	302.54	301.27	300.79	302.05	297.92	302.43	304.41	305.33	300.8	303.51	302.47	305.25	302.8	300.48	302.12	303.23	302.4	300.93	299.07	300.62	303.67	302.54	303.9	304.83	301.68	300.92	306.38	304.75	299.1	300.83	304.49	296.74	302.02	304.28	299.47	307.86	303.03	302.72	302.21	304.14	301.62	304.24
307.81	307.11	307.27	308.5	308.87	308.47	309.46	306.95	306.85	308.6	309.51	306.98	311.58	306.27	302.32	305.05	304.26	303.67	306.89	305.5	306.72	304.58	305.59	305.14	306.11	310.01	306.51	307.51	307.56	309.11	309.6	306.77	305.04	306.16	307.67	307.78	307.03	309.19	308.16	307.14	305.31	308.01	311.56	305.77	308.48	310.3	308.4	309.94	307.82	306.67
326.52	326.86	327.99	324.62	323.86	327.12	325.9	322.52	327.71	325.98	322.73	323.53	323.25	321.24	325.25	320.46	325.58	329.34	320.87	329.32	326.3	326.94	324.31	326.28	328.59	324	324.46	326.81	326.58	324.93	323.02	321.96	326.8	323.67	326.28	324.43	323.44	326.75	323.06	322.38	324.7	327.58	325.02	325.43	324.88	325.32	323	325.97	323.9	325.64
318.01	318.84	319.75	321.36	320.88	321.5	317.41	321.56	316.14	320.26	322.6	322.86	318.47	319.37	317.07	320.68	322.78	323.07	317.66	317.13	319.84	318.52	321.05	315.39	320.47	320.48	320.26	318.22	317.73	320.67	320.04	317.1	320.04	321.46	319.53	319.52	318.95	315.81	317.89	320.1	319.18	318.34	319.44	321.31	322.92	317.15	320.54	319.97	319.45	319.17
311.29	312.11	309.62	314.31	312.64	310.26	309.18	310.06	314.26	313.01	315.3	313.07	312.95	310.62	313.53	310.56	315.03	312.02	314.42	309.08	312.42	309.47	310.36	310.43	316.2	311.76	312.23	309.01	314.64	310.97	310.32	310.43	310	313.15	312.87	309.46	310.2	314.05	312.39	309.19	311.8	309.49	312.42	314.61	311.62	310.99	312.57	314.52	307.4	313.36
301.62	301.28	301.79	301.65	305.8	303.98	302.36	302.74	301	305.73	306.3	303.63	301.31	301.42	302.33	300.84	300.67	301.07	301.43	303.78	299.51	305.51	300.46	302.53	300.94	303.55	304.51	302.66	299.77	302.8	297.7	304.95	299.41	303.64	301.45	307.16	306.08	300.77	305.06	305.94	301.62	302.48	303.23	302.23	301.07	301.42	300.75	301.9	299.42	303.89
306.02	302.96	302.25	304.37	304.96	304.24	302.23	304.28	306.31	302.96	304.47	305.85	306.64	303.84	303.86	303.02	304.26	307.58	304.94	304.13	303.33	305.95	304.47	301.86	300.58	309.59	304.09	303.93	308.13	303.74	305.66	306.59	306.35	305.22	304.99	302.77	305.06	303.57	303.7	305.49	305.76	300.47	298.51	304.41	306.46	300.39	305.46	304.08	304.16	302.97
310.78	312.87	311.17	310.01	315.76	312.59	312.42	312.11	317.68	315.95	312.93	311.72	308.66	311.77	312.65	312.4	313.13	314.79	314.58	312.56	313.23	312.72	314.47	312.31	316.21	312.14	309.99	313.36	309.02	310.99	311.56	314.76	313.84	313.74	313.35	314.45	312.16	318.5	310.19	313.04	310.03	309.83	314.01	312.57	311.88	314.77	312.12	314.15	314.32	312.89
316.81	311.4	312.39	314.45	310.55	314.11	311.82	311.35	312.37	308.53	307.76	310.29	310.22	311.72	309.87	311.21	313.31	314.51	313.41	311.57	313.03	312.34	310.78	308.79	315.15	309.59	313.81	309.11	308.3	314.71	309.88	312.56	311.25	313.29	310.97	313.37	310.97	316.05	307.37	309.75	311.09	310.59	312.72	313.46	310.76	311.02	313.22	314.75	310.37	312.9
303.15	301.47	303.3	300.97	304.08	303.83	302.2	308.38	300.67	302.4	304.45	305.16	305.1	304.15	302.27	301.95	301.22	300.97	303.3	303.66	303.67	303.28	305.07	304.19	306.01	303.16	304.96	303.77	304.07	303.55	304.6	304.58	300.2	304.26	305.88	305.2	303.39	302.2	303.16	305.69	302.74	300.01	303.83	305.52	301.55	303.82	304.2	305.85	302.85	301.34
324.39	318.74	316.35	317.68	317.08	316.5	315.83	317.59	317.68	319.66	320.24	316.02	320.03	317.58	316.36	319.33	319.12	318.15	319.7	317.39	312.8	317.49	316.03	317.47	320.27	320.02	318.84	314.58	319.29	321.33	318.15	322.22	316.75	318.17	318.35	316.05	317.97	319.58	319.71	317.39	317.66	316.27	316.09	317.4	319.35	320.09	316.22	319.15	316.52	321.15
306.59	312.26	311.03	312.51	313.21	309.19	311.32	311.32	315.53	310.44	313.21	311.35	312.73	313.99	310.5	314.06	315.11	313.41	311.87	311.23	313.79	313.29	312.12	310.72	311.68	312.94	313.93	311.69	309.67	310.62	311.12	310.44	316.13	313.12	311.88	315.21	313.28	309.15	311.73	310.67	313.84	310.71	312.02	311.82	313.02	313.42	310.69	309.01	313.92	311.74
323.35	325.01	327.09	325.87	324.97	323.36	327.73	326.89	326.75	326.92	323.45	325.15	324.55	326.27	325.56	322.08	327.69	329	324.63	321.17	326.02	324.72	326.47	323.18	325.21	325.24	324.47	328.16	323.69	324.21	323.38	324.89	323.89	327.35	324.52	326.95	327.49	326.12	325.12	323.37	324.47	326.83	327.7	322.65	325.73	327.27	324.92	323.91	325.93	324.44
308.62	308.53	311.71	313.26	310.2	311.5	307.86	312.29	313.38	308.8	310.04	315.6	311.2	316.61	309.33	312.65	310.03	308.19	309.84	308.5	309	308.04	312.31	312.41	308.15	312.93	313.89	312.3	310.42	311.01	308.27	308.55	311.97	309.39	309.53	306.86	312.27	307.13	308.02	310.4	310.95	312.89	310.44	308.57	312.52	310.3	310.54	308.2	310.29	311.5
294.28	293.15	294.63	293.37	293.76	293.35	297.32	295.35	295.09	296.58	298.59	296.26	293.87	292.6	296.3	294.19	292.42	292.02	296.7	297.38	299.25	295.57	294.74	295.73	292.25	295.03	293.18	295.35	293.66	293.87	294.93	298.93	293.97	296.61	293.58	292.04	293.61	297.76	294.5	294.76	296.82	291.75	294.6	294.22	295.59	289.69	293.45	293.16	294.59	298.78
313.7	313.25	314.82	312.72	309.13	314.39	310.17	309.42	309.86	310.88	311.72	308.09	311.77	311.52	312.46	306.59	310.07	312.69	305.99	313.56	307.29	307.36	310.99	311.5	308.41	313.54	307.83	307.7	310.4	308.57	313.36	309.93	312.03	311	312.84	311.08	309.58	309.58	310.36	311.22	307.56	311.9	310.89	311.16	310.44	312.4	311.99	311.23	310.64	310.09
294.67	293.02	293.78	295.69	291.87	294.29	293.87	296.56	291.55	294.44	290.64	291.42	291	293.81	292.31	290.65	295.29	292.72	293.41	296.15	290.97	294.94	292.81	296.47	294.03	294.54	291.06	294.69	293.45	295.35	294.29	292.58	294.88	292.12	292.19	289.15	294.45	292.87	293.54	292.22	296.04	297.18	293.61	295.66	294.24	294.22	293.65	295.66	295.99	294.35
312.93	316.67	313.33	317.3	310.85	314.49	315.91	315.51	315.94	314.83	318.47	315.98	316.24	316.83	316.43	317.41	317.15	314.89	316.8	315.65	315.33	314.96	316.97	320.35	315.95	315.04	314.88	317.4	313.66	312.93	315.52	313.93	311.16	312.86	314.43	318.62	317.11	314.23	313.96	315.38	313.68	316.18	314.52	312.62	315.85	313.52	315.72	314.64	312.57	313.77
315.35	318.3	315.84	314.43	315.6	314.77	317.24	313.5	312.01	313.56	313.39	315.15	315.9	313.09	318.27	314.31	312.76	314.9	317.04	316.89	314.82	314.4	316.58	310.71	316.96	314.36	315.09	316.12	313.31	312.76	314.42	315.71	314.77	315.79	311.65	318.52	318.04	313.93	316.62	319.2	312.74	315.32	314.33	320.13	313.28	314.02	315.45	315.13	316.12	314.74
328.6	328.39	328.68	325.29	327.35	327.64	325.88	324.44	328.94	326.45	325.8	328.64	325.14	324.62	328.45	326.81	331.83	326.89	325.09	326.27	327.61	325.7	324.98	326.45	328.08	325.86	327.7	325.67	324.7	328.77	324.46	324.96	329.07	324.58	323.36	323.62	326.54	325.08	329.37	329.19	332.13	327.63	328.1	327.47	329.73	330.31	329.65	326.84	327.51	326.01
315.91	314.71	316.74	315.29	312.78	314.17	316.93	314.18	312.73	317.85	316.1	316.2	317.44	314.98	315.85	316.72	317.21	317.95	321.1	317.84	316.66	315.89	313.53	317.17	311.33	315.74	314.03	318.62	314.67	316.98	315.74	313.22	313.36	317.43	317.48	317.73	311.1	318.36	312.83	318.17	314.18	318.99	316.16	311.56	318.05	314.67	318.34	315.13	315.79	316.9
312.99	312.77	316.86	312.46	316.25	319.18	311.47	316.44	318.95	314.35	315.17	312.47	316.64	314.15	317.16	315.02	314.1	316.18	315.49	316.26	311.13	314.23	314.36	315.98	312.97	316.52	312.65	314.87	316.12	315.49	315.31	317.94	317.54	313	314.81	318.48	314.46	313.07	314.6	314.09	316	315.42	317.26	316.18	315.44	313.81	315.5	319.48	314.23	314.54
313.9	312.24	313.62	308.57	314.9	311.43	313.02	311.81	311.89	316.35	315.32	314.25	313.11	316.58	313.3	309.19	315.03	316.6	314.67	314.67	319.19	315.48	314.03	315.32	312.44	311.51	310.68	311.03	316.83	313.54	311.62	314.81	312.83	310.22	314.28	316.83	312.16	314.5	314.59	312.63	311.73	313.63	315.8	312.52	314.94	313.52	313.02	314	312.19	314.22
312.08	316.34	313.21	311.29	313.28	317.72	314.98	311.99	313.18	314.09	312.08	316.02	314.76	316.72	314.59	310.74	314.7	311.56	318.41	311.77	313.99	314.77	313.05	315.94	311	309.54	316.26	316.24	313.42	315.3	312.67	314.88	315.32	319.18	316.51	315.94	315.13	310.49	313.32	315.95	312.03	315.52	312.72	313.34	316.35	313.35	319.55	311.2	315.27	316.13
303.92	300.22	301.99	304.86	305.92	306.49	303.69	304.71	304.52	302.06	302.69	304.99	303.64	304.06	302.83	305.26	306.67	307.04	302.54	309.26	303	303.99	302.38	304.61	302.28	302.25	304.42	307.36	305.83	306.56	305.07	304.58	305.33	308.65	305.94	303.54	309.41	306.41	304.79	306.65	305.39	302.33	304.18	306.18	301.95	303.01	301.89	304.94	307.52	304.75
302.18	303.96	303.37	302.36	304.96	307.89	301.97	301.05	301.03	303.16	300.82	305.8	304.66	304.74	303.79	304.49	301.68	302.81	302	301.82	298.85	301.17	301.04	299.42	299.96	301.61	299.93	301.97	300.98	301.5	302.38	301.34	301.3	297.44	305.98	303.23	305.11	306.41	302.28	303.58	303.32	302.9	306.22	301.95	300.03	303.04	303.19	301.01	302.64	304.6
298.18	303.6	300.07	302.44	299.1	296.65	302.15	299.36	299.17	298.12	300.71	299	301.13	297.95	301.74	297.88	301.4	300.45	299.79	302.01	302.66	301.97	303.02	301.82	298.55	299.43	300.18	299.03	301.68	301.09	299.32	298.51	297.91	305.17	302.64	298.84	300.13	304.47	301.71	303.52	301.93	298.55	297.21	303.36	299.84	297.48	296.08	300.32	300.07	298.07
310.45	313.96	312.53	310.79	314.38	310.43	310.87	313.94	312.15	311.45	311.99	311.37	312.35	311.62	310.73	312.27	309.56	313.81	312.1	311.31	307.98	312.14	315.59	312.12	311.13	313.13	311.56	311.56	312.3	310.43	310.33	311.1	311.22	310.38	310.53	312.63	312.34	306.96	313.67	314.28	312.9	311.38	308.58	308.25	311.86	314.43	309.52	311.97	312.93	316.88
327.85	327.06	326.68	328.61	329.07	329.57	329.55	327.28	329.54	326.83	330.71	327.36	327.8	324.68	323.66	323.39	331.14	329.72	326.98	331.2	326.63	326.33	325.61	327.79	325.15	328.22	328.36	326.81	329.74	329.83	326.48	325.69	327.08	324.74	327.99	326.66	328.15	329.8	331.24	330.83	325.39	324.93	327.03	327.45	324.3	325.46	330.44	326.07	330.09	328.43
317.05	319.33	318.62	322.01	318.18	316.73	316.61	320.23	314.06	317.13	319.36	316.12	318.83	315.55	318.5	317.29	315.81	315.02	320.92	315.85	316.59	319.04	318.03	316.11	313.8	315.06	317.58	318.47	316.78	320.64	319.03	318.29	313.91	315.76	319.21	319.14	317.94	317.67	319.63	317.64	316.77	316.98	317.25	316.61	317.34	317.99	316.78	318.15	316.5	317.52
316.63	312.93	316.28	315.53	315.63	316.87	313.91	316.34	313.47	319.25	314.94	314.14	317.87	317.12	315.48	315.91	316.87	314.6	311.59	315.68	313.14	317.21	315.97	316.19	312.48	314.78	315.02	315.92	315.01	314.73	316.97	317.04	312.37	317.1	312.87	314.77	315.01	317.51	313.42	313.16	315.26	314.82	315.32	315.22	312.44	316.34	316.13	313.66	313.09	313.14
302.27	300.3	301.75	300.21	302.42	304.63	304.46	301.38	301.14	298.43	301.85	303.27	298.81	298.36	304.19	300.79	299.31	301.75	301.51	300.31	302.92	303.43	300.61	302.36	304.93	298.47	299.87	303.22	301.63	302.53	300.06	298.36	301.08	300.47	299.14	300.31	298.6	297.82	301.17	304.39	300.18	301.72	300.78	301.46	299.38	297.46	303.53	304.32	302.97	300.13
293.29	295.91	292.24	292.99	298.58	296.67	295.92	293.65	294.01	295.65	296.87	297.29	294.28	294.69	294.58	296.68	295.97	291.72	297.37	297.31	295.58	295.04	295.1	295.03	294.16	293.31	293.65	292.87	292.71	294	294.03	297.02	297.33	294.53	293.52	296.35	292.83	294.49	297.01	296.71	296.32	298.13	297.28	294.56	292.91	298.37	294.5	294.97	296.12	294.71
308.59	308.67	309.25	311	309.37	308.35	312	305.16	307.29	308.95	304.67	309.88	310.92	313.43	311.36	309.42	309.47	312.41	311.83	312.34	311.96	312.37	310.69	307.69	312	312.08	310.27	309	312.55	311.55	312.12	312.55	311.4	308.73	310.83	310.74	308.17	309.01	308.15	311.83	309.28	307.36	311.51	310.38	311.05	310.6	309.62	310.01	310.54	307.8
312.34	314.25	310.86	307.29	316.82	314.42	315.65	310.88	313.81	314.71	313.52	315.64	312.99	312.05	315.96	315.94	314.46	315.92	313.81	313.85	315.37	313.02	313.84	308.56	313.87	312.26	314.74	317.27	316.01	314.39	314.58	313.26	312.12	313.5	312.59	313.73	312.28	314.09	313.74	310.51	315.41	313	317.8	312.91	314.62	314.35	312.52	315.47	314.63	315.79
307.35	307.63	305.23	306.43	303.2	308.4	305.18	307.28	306.6	310.46	306.41	305.89	304.45	305.04	304.16	310.53	306.73	307.59	304.91	305.2	306.61	306.67	305.12	303.01	306.38	306.3	303.23	304.16	304.7	308.51	303.94	303.61	306.55	305.63	309.84	306.98	305.58	308.3	303.27	305.6	305.61	305.76	306.57	305.1	303.31	306.07	307.67	305.8	303.08	305.51
306.34	306.28	309.36	306.66	306.9	304.85	306.61	306.56	305.79	301.69	307.77	306.58	303.65	309.1	305.07	303.01	305.34	307.04	305.89	305.57	308.69	307.38	305.64	305.01	304.63	308.03	306.89	304.9	307.93	306.71	305	302.7	305.08	305.32	303.68	306.58	303.81	306.66	304.58	307.51	307.96	305.85	306.05	305.92	306.15	301.79	305.14	306.84	306.06	302.8
300.02	293.91	293.27	293.74	295.58	291.42	294.01	298.08	296.23	296.26	293.96	292.27	295.57	291.9	296.87	297.79	294.83	295.82	297.77	296	293.82	296.64	297.18	296.18	290.79	293.58	292.33	296.96	297.17	292.94	293.5	295.12	298.17	292.34	296.77	294.06	296.83	294.94	294.66	296.89	294.9	295.78	294.5	296.67	296.24	292.12	297.7	296.55	297.2	292.14
307.77	305.18	305.9	304.56	306.6	304.39	305.23	302.33	305.56	301.39	307.22	302.35	300.69	301.82	304.55	300.32	304.28	305.95	303.61	306.22	302.51	302.43	301.34	308.67	304	303.21	305.35	307.36	302.93	306.39	300.1	306.05	300.06	303.28	300.91	304.61	305.52	301.71	303.92	306.34	302.83	306	304.9	304.46	300.4	306.37	305.94	306.88	304.38	303.53
326.34	323.13	325.38	325.56	326.48	326.59	324.88	323.65	327.5	323.25	326.63	322.88	323.58	322.92	323.69	324.64	325.68	324.96	323.27	324.9	322.96	323.71	322.4	323.42	324.69	328.4	324.52	320.54	325.52	322.89	321.06	322.4	324.01	324.05	324.25	323.85	325.21	324.25	324.67	324.56	324.58	327.34	321.75	327.72	321.55	320.72	325.45	323.64	325.54	325.6
317.25	318.1	319.67	314.41	316.79	319.29	316.37	321.13	320.58	317.5	322.24	315.76	317.84	318.62	316.76	318.46	317.37	316.73	319.61	320.81	317.87	318.4	318.9	317.01	316.31	319.02	320.28	320.69	317.22	317.29	315.77	317.29	320.4	317.36	319.81	322.78	317.67	322.82	316.07	315.38	320.03	317.22	314.42	318.59	313.91	315.26	316.89	321.03	320.49	318.53
313.08	314.83	314.32	310.92	313.22	317.75	313.45	317.58	311.96	311.51	312.47	314.26	314.92	312.26	310.54	316.57	314.59	316.88	316.65	314.56	316.52	314.43	314.33	314.62	318.13	315.26	312.55	312.41	311.1	314.07	312.06	313.51	312.68	314.72	310.46	313.39	319.02	313.43	314.2	313.85	317.18	313.92	314.97	312.7	314.16	312.62	314.56	311.11	312.48	311.34
302.09	300.83	307.29	304.43	306.43	305	305.88	306.02	305.52	306.1	304.71	308.9	303.6	304.86	305.25	306.6	307.35	304.9	309.54	306.9	304.82	301.34	306.88	304.38	304.54	304.39	308.7	305.58	303.63	302.69	301.87	304	307.13	303.04	304.73	304.48	306.93	303.6	307.61	305.98	304.37	302.72	304.28	298.08	305.33	306.06	303	308.18	304.99	306.39
313.82	318.48	317.88	316.79	312.7	316.36	317.6	316.17	312.74	315.92	315.87	318.24	318.52	319.62	313.18	315.61	314.9	314.75	317.56	315	314.34	317.87	315.8	315.18	320.02	315.54	316.9	312.22	316.33	314.08	313.04	314.22	311.75	315.22	315.98	309.38	311.34	313.97	313.1	317.64	316.4	312.04	314.54	314.18	316.27	317.48	317.09	313.35	316.54	315.4
310.58	311.05	311.83	312.24	315.86	309.49	309.21	311.65	311.56	313.33	311.15	312.36	313	311.95	311.33	314.44	312.97	312.73	311.08	313.06	308.43	311.91	310.34	313.84	315.57	311.95	312.84	308.73	311.76	312.25	313.2	310.8	312.58	314.77	312.06	311.6	313.98	311.66	317.14	315.38	310.67	310.89	310.77	314.16	314.17	309	310.56	314.89	313.68	309.42
314.79	316.37	311.94	314.38	314.33	312.82	313.26	312.4	312.65	316.87	315.6	315.33	315.66	313.12	319.03	313.12	313.72	315.92	315.36	316.63	310.84	317.37	318.12	311.42	315.87	314.51	313.25	317.7	314.41	312.52	311.86	315.09	313.24	315.52	312.97	314.96	312.86	314.44	312.04	312.87	311.75	314.61	314.19	312.74	316.34	313.91	313.75	314.09	315.64	312.92
294.96	297.09	291.77	298.46	292.65	293.71	294.09	296.82	296.23	295.03	297.41	293.96	294.47	294.43	295.32	294.46	296.55	296.06	294.33	294.42	292.98	295.13	294.94	291.06	292.83	298.07	292.5	293.41	296.45	295.56	294.54	296.93	297.41	293.74	293.75	296.76	295.42	294.18	298.31	296.21	292.13	297.26	295.86	292.71	292.67	296.84	293.61	289.59	295.21	298.62
312.02	310.52	311.84	313.13	312.56	309.05	313.35	311.19	311.33	312.6	311.94	311.32	316.19	315.76	316.02	312.54	313.81	317.13	315.88	316.73	312.93	317.07	311.82	312.37	312.46	311.54	313.61	308.44	311.28	308.49	311.91	312.38	312.47	314.58	309.94	315.1	314.99	313.2	315.87	313.79	314.6	312.31	317.75	312.5	311.93	313.45	314.61	312.23	314.4	312.43
307.1	306.29	310.04	305.17	304.45	306.94	303.73	304.36	305.54	306.06	304.4	302.04	304.85	306.65	305.96	305.42	307.5	307.85	304.39	306.91	307.58	306.49	306.22	304.53	308.73	307.32	306.66	305.28	304.84	308.06	309.57	310.15	309.52	303.79	304.96	307.17	304.52	306.98	307.79	307.46	307.89	305.65	308.24	303.41	309.89	307.44	304.35	305.85	308.43	305.41
306.52	306.07	304.95	307.8	308.76	306.37	303.3	309.43	303.52	304.16	303.22	305.55	308.49	308.44	300.89	305.04	303.67	306.11	305.74	305.74	306	304.87	305.42	303.82	303.15	299.91	302.37	308.42	304.5	306.33	303.74	306.11	303.54	305.54	306.2	302.48	308.92	305.77	305.56	307.71	305.93	301	308.17	303.19	305.36	305.18	304.38	304.79	301.61	303.92
309.13	307.57	312.6	307.89	310.72	307.42	311.05	307.78	306.27	308.57	308.35	308.53	306.98	309.1	307.45	308.05	308.8	312.65	308.64	312.2	312.04	308.72	307.23	304.24	306.06	308.48	310.92	306.8	309.74	308.82	308.35	310.04	309.84	307.05	311.91	308.53	307.5	308.59	305.58	305.46	310.67	309.03	308.87	308.97	308.89	310.87	311.76	307.55	309.19	312.42
297.83	302.04	299.65	297.59	299.62	301.39	298.75	301.95	299.55	300.84	300.56	301.82	301.64	297.33	299.63	303.15	297.68	296.75	299.78	297.57	299.69	299.42	301.17	300.43	300.71	300.01	300.6	300.07	300.56	297.84	300.57	301.39	301.05	301.44	301.17	301.95	305	301.18	300.58	304.01	300.98	300.9	300.9	300.12	300.01	304.29	302.26	297.99	300.3	302.12
300.81	299.75	301.52	304.07	301.45	302.75	300.53	296.71	303.7	299.86	303.03	303.2	303.13	303.83	305.88	300.17	302.94	301.65	303.56	302.9	304.84	304.71	304.16	301.91	305.73	301.49	299.33	302.94	301.89	303.69	305.11	304.45	301.78	301.3	306.75	300.3	300.65	305.03	304.51	305.36	303.42	301.16	301.24	299.98	305.87	299.12	303.69	302.06	304.74	304.91
295.21	296.73	297.9	294.88	295.4	296.01	294	292.53	295.49	294.69	293.31	295.33	294.83	298.4	290.71	296.8	293.92	296.54	296.01	296.28	294.78	298.12	296.11	292.03	292.39	296.63	296.1	296.29	296.52	291.68	294.62	297.73	295.72	295.87	291.07	296.14	295.29	293.54	293.96	297.5	301.47	296.53	297.33	296.98	294.05	296.23	295.67	296.4	296.66	291.22
299.29	300.37	296.51	294.87	305.73	302.36	303.29	298.02	302.17	300.15	300.98	297.33	301.94	300.29	300.38	297.87	297.29	296.91	296.99	298.12	301.88	300.01	303.82	302.33	303.39	296.66	296.48	298.09	302.15	300.66	302.45	300.92	297.1	299.83	300.05	301.69	303.13	302.95	303.09	299.91	302.59	301.72	297.43	299.29	301.53	300.49	298.59	294.9	300.5	301.7
306.32	302.84	305.7	304.32	304.25	303.45	304.77	307.83	302.85	307.9	307.6	305.15	304.4	305.49	306.9	302.71	306.42	306	305.43	302.61	307.97	302.82	306.09	302.12	304.83	303.18	305.61	306.92	305.44	304.2	304	307.25	307.23	309.34	303.94	300.18	304.72	307.02	308.23	303.36	304.75	307.21	303.7	306.05	303.83	306.1	302.59	310.19	306.03	304.37
314.32	314.13	315.66	315.12	310.3	312.79	311.75	314.14	310.84	311.9	313.74	316.07	310.73	311.7	314.22	308.24	313.46	318.55	312.44	313.96	314.91	314.89	319.97	316.45	316.5	314.06	313.98	314.6	310.82	314.71	312.89	315.17	313.69	314.2	308.49	310.38	311.14	312.96	316.67	311.94	312.26	315.01	311.72	313.77	315.93	315.73	313.79	312.78	317.65	315.65
314.98	317.88	310.6	310.77	313.14	311.67	312.42	308.87	313.01	307.42	313.16	308.2	309.06	310.14	313.6	313.88	313.6	309.46	314.45	311.07	310.68	311.31	310.84	310.19	311.62	312.88	306.67	313.65	305.79	314.94	308.6	309.69	310.8	317.04	311.92	313.46	310.47	314.16	314.86	311.15	311.11	310.8	311.16	310.16	310.52	310.11	310.57	311.06	309.65	311.27
326.44	325.87	328.54	329.05	327.8	326.14	327.76	326.65	324.43	321.53	329.74	325.22	327.24	326.09	327.13	327.46	323.75	324.43	326.33	323.6	328.67	327.31	327.65	327.58	328.27	325.27	325.24	327.22	326.9	327.15	327.32	323.43	324.83	328.95	326.93	327.4	323.92	323.19	329.04	328.01	325.33	328.85	328.11	325.82	331.63	327.64	326.79	327.85	328.5	324.35
315.98	317.65	317.55	315.13	315.48	314.06	320.62	310.76	313.01	317.74	315.51	313.39	314.42	314.71	314	313.66	311.81	317.12	314.25	315.51	313.67	315.31	316.26	316.85	311.29	315.63	313.24	314.81	316.24	313.15	311.91	315.84	319.34	315.11	318.7	314.83	316.28	315.96	312.99	315.49	312.27	314.98	313.68	312.08	313.69	311.95	315.59	311.64	316.25	316.9
314.1	310.99	311.61	317.08	314.25	314.94	313.27	311.37	316.28	311.74	312.09	316.94	314.49	313.41	311.07	312.8	316.95	311.35	319.25	314.18	313.98	312.69	313.38	311.52	313.11	316.27	313.98	310.68	312.99	314.82	313.03	314.88	314.01	316.81	314.47	312.51	313.22	316.22	314.1	315.13	315.35	314.8	313.71	313.91	313.96	312.89	314.37	314.45	311.41	313.66
303.88	303.66	300.32	304.28	305.68	303.63	302.4	300.18	300.5	300.9	300.79	304.95	301.64	304.26	302.52	300.08	306.39	299.94	304.33	300.88	302.13	299.46	304.12	302.13	301.56	302.49	304.78	301.31	300.09	301.83	302.2	298.23	300.95	303.93	301.53	301.75	304.79	301.76	302.08	300.05	301.03	301.18	302.23	300.25	302.03	302.94	301.85	304.03	303.08	302.99
305.9	302.45	311.75	305.62	306.48	306.57	304.56	305.28	305.84	310.13	307.53	305.55	310.6	307.54	306.58	304.13	307.52	306.18	309.79	305.69	305.31	307.63	311.55	307.87	310.41	307.7	307.66	304.16	311.1	306.62	311.38	310.44	306.03	309.82	309.48	306.41	307.18	307.83	308.67	305.22	308.06	308.63	303.59	310.85	308.57	307.83	308.69	307.03	308.57	309.5
297.83	297.45	295.78	297.8	301.05	297.23	293.02	296.83	297.37	292.34	299.22	293.64	300.99	295.89	297.38	299.39	296.35	294.65	293.02	297.97	296.21	299.87	294.35	299.48	297.92	299.6	300.14	296.08	293.27	296.27	298.75	298.05	295.5	294.25	296.69	298.59	296.69	297.81	296.97	300.36	298.54	299.21	297.68	297.64	295.93	296.47	297.56	294.67	296.97	296.92
306.75	308.75	310.67	310.7	306.21	309.74	309.28	309.37	307.5	310.7	309.3	308.13	306.4	310.38	309.56	312.43	309.59	309.15	313.05	309.45	311.77	310.94	308.97	307.2	310.07	308.94	306.85	309.1	311.1	310.68	308.47	305.71	306.97	309.31	310.93	309.8	308.65	311.64	307.71	307.99	310.04	309.73	311.56	308.1	306.77	311.21	308.61	310.99	311.27	310.98
314.96	315.34	314.76	319.62	314.68	315.34	317	312.61	316.84	314.61	315.85	311.94	316.82	317.06	313.72	314.47	317.13	316.2	313.87	312.44	315.18	311.42	316.39	314.58	312.67	313.59	312.3	312.75	314.9	312.64	316.56	316.49	312.34	314.55	315.81	313.06	310.11	314.15	314.26	312.04	311.05	316.86	317.86	315.36	316.41	315.97	311.88	313.75	314.78	314.36
321.81	315.36	315.6	315.58	313.47	315.82	313.13	315.47	315.47	313.21	315.83	312.68	315.79	315.44	315.1	314.32	310.74	312.9	316.24	312.43	315.68	317.43	314.15	317.57	317.69	311.62	315.61	313.29	312.84	315.73	312.86	317.4	318.91	315	314.59	316.38	316.11	317.22	315.53	312.75	315.58	314.75	314.76	318.63	315.75	312.92	315.86	314.81	314.4	314.73
315.71	318.51	319.97	317.85	316.56	319.6	316.13	314.92	318.35	316.13	318.15	316.29	317.24	316.4	316.75	314.51	316.87	316.33	317.59	317.46	314.52	311.64	319.02	316.82	315.45	314.39	315.44	321.1	317.51	316.05	316.69	317.57	318.41	315.52	319.39	316.4	319.84	316.94	318.26	315.33	317.97	315.62	316.73	316.05	316.52	316.86	316.41	314.05	314.08	315.74
314.43	316.83	317.69	312.63	316.17	314.11	316.64	316.5	314.01	316.33	315.13	314.25	316.14	310.37	313.27	313.6	315.8	312.96	315.1	315.99	315.07	314.49	309.98	314.87	311.99	317.21	314.56	319.9	316.11	314.34	316.85	312.95	316.63	315.13	312.51	316.79	309.52	316.47	313.83	313.41	316.17	318.06	313.72	317.64	315.69	314.79	311.7	311.77	317.67	312.98
314.44	311.58	314.63	313	309.33	311.68	311.51	314.64	311.24	314.54	310.71	314.16	314.1	312.34	313.15	316.49	311.43	316.83	312.14	310.9	313.7	314.06	310.15	313.82	312.73	311.11	315.17	312.07	312.11	314.1	312.81	316.48	310.37	311.84	312.86	315.84	311.57	311.54	312.42	315.04	313.26	316.35	309.87	312.56	312.41	317.74	311.63	315.9	312.97	311.47
301.23	306.83	302.82	302.29	301.42	302.19	306.46	301.89	304.68	302.09	301.97	302.49	304.14	305.58	304.54	303.33	302.68	306.64	300.89	302.83	306.54	299.29	305.48	304.65	301.6	302.25	305.37	306.52	305.49	299.5	308.22	299.8	305.55	300.48	299.67	296.86	302.72	306.8	301.87	304.52	304.39	301.14	303.5	303.1	301.02	299.53	303.6	303.09	304.42	306.09
313.75	316.26	312.9	314.33	313.63	313.52	310.23	314.89	311.06	316.29	316.89	316.91	315.48	313.69	314.18	317.08	316.76	314.32	315.75	314.01	315.33	315.4	316.46	314.54	313.84	314.03	317.31	314.05	315.82	315.94	313.94	312.8	312.77	316.15	317.43	318.08	315.3	317.53	313.77	313.62	312.51	313.96	313.99	314.74	311.85	313.1	316.54	314.65	315.52	315.08
324.78	328.44	332.3	329.1	327.87	327.3	332.12	329.54	329.74	329.23	326.1	326.19	330.34	326.74	329.02	327.59	327.31	327.17	326.34	327.29	328.78	330.26	325.08	329.63	328.94	324.3	326.95	326.17	325.45	328.49	327.69	327.55	329	330.49	329.66	324.58	324.36	327.88	326.8	323.73	329.37	326.81	324.04	327.91	326.74	326.47	325.16	329.3	325.8	328.26
305.19	303.22	304.45	300.96	302.91	302.78	302.6	301.85	301.48	302.56	305.34	299.49	303.12	301.02	300.07	300.97	305	301.46	302.2	301.48	304.89	304.28	305.75	304.35	302.59	300.68	301.88	300.89	297.25	305.11	303.21	301.87	301.39	301.8	302.14	302.13	303.13	301.3	305.14	302.5	303.62	304.72	301.47	304.98	301.97	302.02	301.94	303.33	305.33	302.55
304.29	306.42	301.94	304.82	299.2	305.58	307.84	300.27	304.76	306.57	304.24	305.39	303.3	300.97	306.68	303.86	300.61	302.71	303.42	300.97	306.01	303.02	308.39	302.36	306.88	304.11	303.74	302.69	304.32	305.75	302.33	303.99	303.44	305.43	305.56	305.37	302.17	301.94	301.32	307.18	305.71	302.75	304.24	305.91	303.81	304.37	304.76	305.84	305.48	304.82
318.29	321.24	317.23	318.11	319.96	317.03	318.77	320.24	322.11	318.17	317.32	319.09	316.66	319.95	316.67	315.53	320.37	317.71	319.06	319.78	321.76	317.71	318.34	318.82	318.43	319.5	319.49	319.76	318.37	318.69	316.84	318.2	316.9	321.06	317.82	318.02	315.91	317.49	317.27	316.77	316.63	319.94	317.56	319.14	318.98	316.87	320.09	322.39	316.56	319.08
327.55	327.89	325.74	327.92	329.61	332.9	326.84	331.51	327.64	333.03	329.8	325.76	325.48	328.51	329.72	326.74	327.26	322.55	329.2	329.02	326.98	327.28	326.71	327.83	325.26	323.5	328.92	325.76	327.57	326.42	330.65	325.96	325.58	325.33	327.64	325.39	330.55	325.84	328.52	328.29	330.83	327.48	328.01	331.25	326.5	327.85	330.42	326.71	331.43	329.14
304.98	305.14	303.92	308.86	302.76	305.28	304.1	303.81	305.44	307.76	302.8	308.47	306.36	304.72	306.34	308.16	308.63	306.3	306.31	306.71	307.67	308.12	306.46	302.89	305	307.2	304.36	303.65	302.05	304.4	307.89	308	304.39	307.86	302.2	300.84	307.96	303.96	303.41	305.97	302.77	304.2	304.78	303.51	302.13	307.78	302.72	306.01	307.58	308.71
306.16	304.79	310.36	309.39	307.2	308.61	306.75	303.7	308.26	303.32	303.51	310.05	307.21	308.84	308.08	302.21	309.64	307.59	305.21	305.75	309.44	302.91	307.59	306.69	308.39	306.35	308.17	305.02	308.42	304.22	304.82	309.03	307.18	305.63	304.72	302.36	310.73	309.73	305.76	310.21	307.62	307.41	307.56	309.89	310.05	306.91	307.58	308.53	305.67	307.32
312.95	310.93	316.15	312.79	313.7	308.96	313.19	313.52	314.51	317.44	314.03	313.95	310.31	313.33	313.31	313.6	313.06	314.16	310.53	315.48	315	313.34	318.6	311.44	311.83	311.17	311.37	314.76	313.65	311.76	311.63	313.89	312.45	315.21	310.21	314.6	310.96	308.88	314.87	313.92	312.75	314.46	313.44	311.96	311.84	310.26	311.36	316.64	313.04	311.28
320.33	318.54	318.38	318.94	313.7	317.41	317.88	316.28	317.92	318.51	318.57	316.94	318.34	319.97	317.6	316.51	323.21	315.93	317.26	315.31	318.5	316.33	315.99	315.17	316.61	319.63	316.51	321.15	316.16	317.7	316.77	312.89	320.72	316.23	318.53	316.84	318.26	315.89	320.85	314.22	314.12	314.41	316.19	318.02	315.49	315.16	320	314.22	315.63	317.23
318.31	313.03	314.88	316.62	316.43	313.57	314.44	315.54	308.59	312.3	312.74	313.33	314.11	313.37	311.69	313.99	316.2	313.81	312.71	313.34	313.79	309.87	315.13	314.53	316.18	311.92	314.05	312.85	310.88	312.63	314.45	313.07	314.37	315.19	314.28	315.96	316.62	314.92	316.21	313.63	313.39	313.39	317.62	316.77	312.29	315.69	314.3	314.2	316.69	315.12
303.13	306.4	301.51	305.98	299.68	305.76	299.77	301.64	303.18	303.93	303.24	299.88	303.45	304.41	303.92	301.82	301.39	302.69	304.37	304.46	302.47	305.29	301.07	301.55	303.8	303.35	304.11	304.82	301.89	305.93	300.43	304.91	302.76	307.93	304.08	303.37	304.54	300.79	306.34	308.59	303.98	304.7	302.44	304.61	304.66	302.68	306.05	302.85	302.71	303.43
306.63	302.79	300.79	303.94	302.57	304.99	306.77	303.78	307.04	303.94	301.98	304.32	304.5	306.4	303.51	305.92	304.45	306.03	302.05	304.23	307.21	303.56	307.88	305.68	302.62	307.41	304.37	304.5	302.69	303.73	302.97	305.48	304.1	307.87	304.04	306.43	305.05	303.23	305.12	305.3	305.97	307.29	305.66	303.95	303.01	304.37	303.7	307.75	303.31	305.09
313.05	313.33	312.79	315.36	311.68	314.13	315.18	314.23	310.84	313.3	313.63	313.72	311.85	316.74	313.78	310.77	315.68	313.1	310.13	314.71	313.88	313.44	311.74	311.33	311.37	312.12	312.74	313.35	314.06	316.78	308.6	316.18	314.59	314.2	315.15	315.22	314.34	311.81	312.86	316.65	313.51	314.49	315.99	314.91	314.15	312.48	312.95	314.97	318.12	317.91
329.77	328.13	329.04	325.49	326.31	326.92	329.09	329.69	328.18	327.43	331.48	329.41	326.33	328.64	330.65	327.85	327.88	328.62	323.2	327.95	327.1	327.82	329.56	328.82	327.15	328.74	330.29	326.74	329.7	326.55	324.03	328.72	331.23	328.84	325.93	329.31	326.88	329.42	328.65	326.2	329.32	326.14	326.05	327.34	324.79	330.1	328.04	326.45	325.75	325.56
323.59	322.67	326.58	322.6	322.73	327.88	323.81	323.87	325.45	326.33	325.95	327.63	318.41	326.72	323.17	324.72	328.27	328	326.42	325.2	329.05	323.27	320.63	326.86	326.32	325.44	325.7	326.81	323.27	325.02	326.78	324.58	327.45	324.26	325.01	327.57	324.65	325.96	324.83	323.11	326.28	324.28	320.92	326.4	323.91	325.42	324.44	325.35	327.67	325.37
309.32	310.6	305.56	310.29	309.62	306.75	308.5	308.68	307.75	306.79	304.65	308.37	310.57	309.36	309.64	311.46	306.04	310.04	306.94	309.86	307.71	309.38	307.34	309.82	309.13	309.83	308.2	309.57	305.88	306.27	309.14	305.21	309.54	307.45	315.52	306.49	308.33	309.92	306.55	312.65	308.33	308.33	310.83	310.81	309.28	308.17	311.26	304.57	310.53	308.6
313.49	314.32	312.28	316.11	316.23	313.29	316.13	314.29	317.31	313.1	310.82	315.38	319.11	318.06	315.43	317.48	315.03	315.57	318.72	314.58	316.54	314.77	312.81	315.72	316.99	314.46	315.61	323.27	317.58	312.84	310.6	312.46	317.75	312.91	317	315.85	312.94	312	313.4	313.85	314.38	315.34	316.65	314.16	315.3	315.65	314.47	315.73	315.17	316.88
326.59	324.45	324.69	325.37	325.97	328.29	326.59	326.23	327.03	331.06	323.22	329.58	326.22	325.18	328.74	330.16	328.36	323.17	322	329.78	323.93	323.45	327.23	327.84	326.52	329.59	328.28	325.49	328.09	323.03	328.83	326.54	329.56	323.53	328.45	328.04	328.1	323.54	322.65	325.56	325.15	327.68	324.74	326.17	328.68	328.84	322.19	327.19	326.02	327.97
300.08	300.84	306.46	302.97	303.36	299.18	304.44	305.16	299.66	303.13	300.63	303.81	305.26	303.57	304.65	305.38	305.12	303.26	304.27	304.99	305.46	299.9	302.15	301.2	304.84	302.03	303.44	306.06	303.78	303.73	304.67	305.32	304.1	298.29	305.26	303.43	303.28	306.29	305.52	304.04	301.13	302.51	301.23	299.83	301.17	303.65	302.05	301.29	302.26	299.77
310.04	309.7	313.78	305.38	314.42	311.9	310.07	314.65	308.77	307.23	310.03	311.85	307.77	309.02	308.13	308.19	311.1	309.15	311.45	310.03	312.11	308.89	312.61	310.62	310.47	312.13	307.75	312.46	314.05	310.63	309.8	312.8	310.33	310.61	311.92	313.16	309.27	312.89	311.48	309.58	310.36	313.77	313.84	312.02	310.92	310.29	310.97	312.43	310.53	309.1
305.76	306.05	306.96	306.08	310.46	307.46	307.23	307.3	308.15	306.2	307.93	306.71	310.35	307.2	308.36	308.96	307.61	307.62	305.32	304	304.73	311.38	312.19	305.87	310.84	303.62	308.15	306.74	305.74	306.52	307.85	306.98	305.23	304.61	309.45	306.03	310.1	304.39	306.91	306.91	307.36	305.29	309.49	307.48	303.21	307.33	306.33	308.86	307.79	307.61
296.49	296.37	297.28	297.75	296.09	299.27	296.43	294.94	294.98	299.72	298.62	297.99	296.1	298.83	294.72	297.52	296.79	296.92	299.84	300.12	297.37	298.22	296.4	301.74	299.95	296.74	298.47	297.51	298.98	297.27	298.31	293.77	296.05	295.3	301.16	296.68	295.25	297.82	297.76	295.52	295.28	296.42	297.65	296.17	298.29	296.36	295.19	298.85	298.48	296.37
293.63	293.89	294.53	295.62	290.96	296.69	294.25	292.91	293.33	296.32	294.6	294.98	296.76	293.9	292.19	294.64	297.02	295.14	289.92	296.39	292.09	294.37	294.24	294.71	291.36	291.8	294.14	291.37	292.41	295.47	293.87	295.69	292.23	295.19	295.41	293.88	294.58	295.5	294.18	294.88	295.37	289.63	297.51	295.41	297.23	294.46	296.13	292.91	293.2	293.69
301.69	304.33	298.1	303.04	302.14	305.57	301.93	307.53	299.1	303.11	304.73	303.38	305.85	305.08	306.29	304.71	303.66	303.14	301.66	303.56	303.32	303.14	304.5	305.03	303.2	302.95	304.8	298.76	304.34	305.28	303.3	302.08	303.02	306.91	304.15	306.06	299.34	303.24	301.08	302.98	301.95	306.09	306.45	306.78	302.44	300.76	300.8	305.78	301.11	303.03
316.97	316.63	315.35	314.5	318.35	318.81	320.48	313.49	319.12	319.7	318.36	322.9	318.34	318.67	319.93	319.55	319	316.67	319.27	320.29	315.16	318.21	315.61	317.88	319.75	318.4	319.23	317.02	317.35	315.87	318.68	317.47	318.95	318.63	317.01	316.98	319.2	319.74	318.67	314.96	317.47	320.97	318.96	314.98	319.51	319.21	316.78	316.88	318.78	317.99
304.03	302.85	302.57	306.34	305.36	305.97	304.03	306.75	304.57	304.62	307.2	302.6	304.29	305.13	304.96	307.59	301.82	301.99	309.78	303.32	304.63	307.41	308.14	307.26	304.11	303.35	305.51	305.97	307.25	304.17	305.12	304.02	305.27	303.68	304.39	304.81	307.29	304.07	303.59	302.82	305.64	302.79	306.3	304.06	302.81	306.14	306.16	301.84	304.13	305.41
302.01	300.34	303.23	300.78	301.04	299.5	300.08	301.06	302.69	303.34	303.54	302.91	302.07	305.5	301.31	305.23	301.7	299.75	305.69	301.48	302.66	302.5	303.77	304.33	299.66	305.14	301.53	303.47	304.26	301.84	304.77	308.16	300.73	305.79	299.72	300.49	303.37	302.19	305.37	305.05	302.86	300.83	301.04	300.04	302.26	300.03	301.81	297.52	304.84	300.08
327.09	331.11	327.23	326.1	326.69	326.89	330.05	330.3	327.92	330.25	331.92	324.02	327.62	330.2	328.04	331.72	328.8	324.49	326.44	329.91	327.32	326.14	330.14	326.8	328.07	327.41	325.64	328.23	325.95	326.73	327.36	333.09	329.2	332.65	330.09	327.46	328	327.15	327.06	325.31	328	325.04	327.62	331.61	325.32	328.43	326.34	328.6	331.37	329.58
303.04	304.25	303.44	300.83	305.77	302.9	303.72	305.27	303.44	300.32	303.83	303.89	306.35	302.44	304.89	304.16	301.45	304.7	303.13	301.73	302.7	302.22	302.91	301.41	301.34	302.05	306.32	300.45	304.27	305.02	303.58	303.16	305.29	299.4	301.27	304.67	308.61	303.39	304.59	305.04	301.31	303.89	302.5	300.73	305.32	302.18	304.84	304.17	303.85	299.3
328.58	328.59	327.07	326.19	324.99	328.21	328.44	328.67	325.66	331.73	327.53	325.55	324.81	327.69	329.58	328.29	327.42	326.72	329.6	326.39	321.92	329.35	326.31	329.48	330.18	327.64	326.5	327.38	328.6	325.89	326.81	326.35	329.98	324.84	327.18	331.32	326.63	327.24	326.79	327.73	326.29	326.84	327.59	325.33	333.45	326.36	332.34	323.94	327.13	326.57
313.09	309.99	313.3	312.29	311.6	312.83	315.9	315	313.05	310.9	313.58	310.91	309.73	309.89	315.56	314.07	313.14	312.83	312.09	313.82	309.95	313.44	312.15	312.64	315.57	315.68	313.36	314.31	312.4	308.88	315.36	313.81	317.5	312.66	313.96	315.15	314.81	312.2	314.68	315.26	310.42	311.79	314.15	317.24	314.8	310.79	309.84	309.97	315.23	311.55
319.28	320.57	319.55	315.31	317.97	317.32	315.7	317.96	319.62	313.18	320.08	315.04	314.7	315.98	318.92	317.45	318.21	317.83	317.08	317.01	316.08	318.76	314.06	311.45	314.44	319.34	317.6	318.89	313.96	316.16	316.91	316.14	321.6	316.74	315.83	316.26	315.21	315.81	318.1	318.21	318.32	321.04	316.82	316.92	315.91	321.31	318.32	315.79	313.19	314
297.8	300.24	300.41	297.67	300.86	297.32	298.04	299.03	298	299.29	298.5	301.18	302.56	299.44	300.06	298.82	302.02	298.94	301.41	299.08	298.6	298.86	301.07	303.25	297.95	301.08	296.84	298.89	298.98	301.61	297.96	301.73	298.13	297.29	295.74	300.72	300.78	301.84	303.54	299.64	299.14	296.08	297.89	303.77	299.81	305.85	300.21	301.43	298.51	300.3
314.77	316.89	317.61	318.38	317.76	318.44	314.99	318.7	316.03	316.12	316.03	317.62	313.94	316.43	319.34	316.46	315.73	316.41	316.85	316.97	316.98	316.82	316.51	318.48	314.27	318.48	315.77	313.94	315.92	318.22	318.97	314.72	315.93	318.09	318	317.75	315.52	321.61	315.59	319.04	316.96	315.5	315.15	317.4	316.54	317.65	317.48	318.04	316.36	315.01
309.6	304.09	303.97	306.8	305.07	308.65	306.49	306.02	302.27	305.63	305.23	302.43	304.41	304.92	306.68	303.4	305.2	305.66	302.5	303.9	303.08	302.59	306.84	304.55	303.01	301.78	303.96	303.1	303.92	305.25	301.32	306.14	308.02	306.13	303.8	306.86	302.36	299.38	301.8	303.75	304.8	305.17	304.46	302.9	303.03	309.4	305.75	303.96	305.98	305.32
299.66	304.18	302.91	297.17	302.76	304.11	297.74	301.76	300.61	299.89	304.7	303.11	301.42	299.77	303.08	298.65	301.14	299.23	298.1	301.52	300.5	305.56	303.52	301.84	302.05	301.01	300.18	303.29	302.39	301	300.93	301.73	303.5	304.48	302.36	300.89	300.84	300.87	299.95	298.59	303.09	299.46	296.65	302.39	302.53	303.06	301.53	303.22	297.26	300.78
304.98	306.6	307.27	305.49	303.56	305.89	305.89	309.13	307.58	303.04	307.94	309.74	306.09	307.13	304.35	304.62	301.45	305.69	306.53	307.21	306.45	308.41	305.45	303.26	308.41	304.16	304.77	303.3	306.6	305.52	304.54	303.68	306.26	304.81	306.68	305.46	306.28	306.3	305.86	305.77	306.1	307.02	308.01	304.08	307.9	303	306.93	305.98	307.21	303.63
318.66	314.19	320.55	318.63	317.73	317.25	316.8	318.15	319.55	318.33	317.16	319.14	314.21	316.47	319.18	317.08	315.67	319.53	314.28	318.4	318.14	319.63	315.14	317.96	317.73	318.8	314.31	320.09	321.44	316.46	314.3	318.5	317.56	315.67	317.87	319.35	318.32	315.93	318.84	314.68	314.98	315.92	320.13	315.27	314.21	318.71	315.56	321.63	321.6	318.57
326.42	328.82	329.48	326.48	329.04	327.24	328.7	328.25	325.25	324.49	329.12	326.39	327.96	328.92	328.73	324.68	328.9	330.54	324.17	327.03	325.77	326.04	328.4	329.64	329.26	325.88	327.66	327.85	325.5	327.84	322.68	326.08	329.82	326.75	327.4	329.85	328.35	328.98	330.82	326.38	326.79	325.96	328.62	325.8	329.72	324.21	323.35	326.08	328.77	327.92
307.86	311.86	310.42	313.32	312.57	310.72	312.14	310.09	309.99	313.29	310.23	311.46	314.01	314.39	308.75	307.43	311.69	309.1	311.69	311.95	310.36	311.41	311.31	310.37	315.41	312.95	309.74	312.7	308.25	313.63	310.54	311.21	312.88	312.33	306.86	315.03	312.72	307.98	308.4	314.08	313.49	312.12	312.1	311.5	309.45	309.06	317.02	310.21	310.03	310.09
310.13	310.34	310.2	315.61	305.35	308.78	311.34	314.15	310.44	308.4	308.1	308.15	307.68	308.17	308.73	312.61	311.42	311.41	310.56	310.64	309.46	310.02	308.16	308.49	310.02	309.64	311.38	311.74	306.29	310.44	306.02	311.15	308.83	307.61	311.75	308.34	312.55	310.91	308.28	312.22	309.27	309.24	307.56	309.85	307.96	309.08	309.3	302.88	311.43	307.7
316.9	313.69	316.11	318.82	315.22	319.27	317.4	312.45	317.91	314.47	316.39	312.05	312.62	316.91	316.34	316.56	318.11	316.98	320.13	313.53	315.73	314.18	313	317.29	314.28	316.66	317.47	317.9	312.94	314.56	320.48	317.69	315.62	315.2	313.21	314.5	317.68	313.05	317.29	315.64	313.2	312.8	315.16	317.13	314.37	317.67	315.31	314.98	315.67	316.82
302.73	300.42	299.64	296.38	300.29	303.02	299.02	299.24	295.66	300.29	300.74	297.83	299.46	298.34	301.94	300.33	297.17	298.85	299.12	299.81	302.43	299.22	298.09	299.74	297.95	299.46	298.77	301.88	300.68	300.47	297.83	301.09	299.67	297.1	300.63	298.04	299.04	296.64	297.19	297.39	298.12	298.88	299.59	299.78	300.95	301.93	295.74	299.92	298.45	302.61
299.38	300.23	303.27	300.31	308.81	303.31	301.37	301.72	304.81	301.79	305.12	302.15	304.05	304.39	305.59	300.08	303.18	299.4	302.64	303.78	301.83	299.74	302.84	304.95	300.35	302.62	303.31	306.35	304.63	298.05	304.33	303.27	301.05	304.23	304.05	304.83	300.48	304.25	302.14	297.2	305.91	302.73	304.36	303.92	302.37	300.39	303.18	305.22	300.52	302.97
315.2	313.93	313.91	313.18	317.74	314.23	314.86	315.44	316.53	314.64	312.72	318.11	311.96	311.95	312.64	314.65	316.13	317.25	313.41	313.74	314.28	316.05	313.57	315.22	315.5	319.18	316.68	312.8	311.81	314.93	312.53	317.83	312.09	315.06	316.47	318.37	315.84	318.58	316.92	311.99	312.25	317.24	315.12	317.8	315.76	311.11	317.76	312.47	316.47	311.9
314.17	317.96	318.04	319.37	313.69	316.76	317.02	314.3	317.39	316.78	317.75	316.83	317.18	315.16	317.82	318.7	317.76	317.92	319.15	316.3	314.79	314.66	317.17	313.23	315.54	315.38	317.05	317.16	314.2	317.75	314.71	315.47	316.71	318.84	321.08	315.94	316.77	318.8	315.68	315.46	316.74	317.04	317.49	317.57	313.99	317.16	318.23	318.05	318.55	316
299.69	298.23	293.67	298.81	296.8	292.59	291.27	292.49	294.89	299.41	296.69	295.45	294.59	295.35	297.38	294.15	294.78	295.8	295.21	296.33	294.42	291.49	296.3	294.45	294.15	295.82	298.55	295.41	295.09	297.35	299.44	296.91	295.07	295.18	296.81	295.34	295.7	295.52	297.86	297.6	293.77	295.62	296.02	293.9	293.74	297	294.15	291.84	299.37	296.08
314.14	313.14	312.5	310.91	315.28	309.18	313.55	315.03	308.62	311.39	312.29	316.34	314.11	313.13	312.31	313.16	312.87	314.77	313.23	313.92	310.86	312.23	313.53	313.27	320.72	312.41	310.87	314.29	313.38	310.68	313.13	316.54	311.38	310.91	312.41	313.28	315.06	311.37	314.6	309.07	315.46	313.98	309.82	313.77	311.55	312.31	316.24	312.32	312.8	314.34
304.67	302.47	303.65	305.83	301.6	303.84	299.73	301.5	303.98	299.65	305.5	304.74	304.98	303.09	303.94	300.93	304.57	302.55	301.58	301.78	302.58	304.01	299.88	303.01	308.24	302.01	306.37	305.61	304.61	299.72	300	300.05	305.02	301.87	302.33	302.73	302.98	301.73	302.02	299.63	298.97	305.13	303.14	307.19	305	305.85	303.08	303.33	303.83	302.89
316.44	316.64	318.71	318.29	315.31	315.34	321.55	321.63	315.46	317.86	318.04	312.47	317.78	316.99	318.78	318.64	316.81	314.95	318.45	320.36	318.25	315.63	319.9	315.4	314.97	319.55	319.01	317.14	315.03	315.57	314.81	315.49	319.09	321.21	317.69	318.38	318.42	320.05	316.57	318.11	314.83	317.4	317.81	315.48	317.7	318.83	322.88	317.49	320.86	318.96
309.09	314.09	312.04	308.76	313.68	313.66	316.12	316.45	315.89	314.89	312.98	312.5	312.69	312.7	313.93	310.33	313.51	312.8	314.16	311.41	311.74	315.5	315.95	313.21	317.09	312.21	315.56	313.16	316.8	309.26	314.53	312.76	312.51	312.64	312.9	310.86	314.86	313.55	312.73	313.48	313.71	316.52	315.31	316.84	312.98	314.77	310.92	314.44	309.58	310
301.98	300.63	296.67	304.19	300.53	301.12	302.05	301.31	301.86	299.89	302.82	300.51	301.76	303.06	299.28	298.07	300.17	301.8	303.22	300.97	300.9	300.02	301.24	301.93	302.17	300.38	303.11	302.22	299.69	301.98	298.79	302.48	306.26	301.88	300.29	303.35	301.51	298.17	302.1	302.8	303.64	304.96	302.63	302.47	298.16	303.2	300.75	297.86	297.04	299.98
298.65	304.2	302.5	302.3	300.08	303.54	304.86	306.41	305.86	301.21	303.01	302.33	302.61	303.31	306.52	303.08	304.03	306.56	306.74	303.06	300.92	304.2	303.16	302.63	301.32	304.45	305.7	301.56	301.23	300.74	304.45	302.19	301.33	304.73	303.18	305	304.23	303.9	301.44	307.53	304.43	302.53	303.56	307.82	299.17	303.11	305.11	299.97	300.66	304.13
303.67	303.36	305.79	304.34	303.76	304.88	301.83	303.05	299.73	302.93	307.11	305.38	304.34	303.85	304.42	303.26	301.91	301.04	304.24	303.54	303.32	306.16	303.43	302.5	300.76	305.66	304.08	300.95	307.26	305.39	303.91	300.38	299.39	303.31	304.81	302.14	300.55	302.18	304	304.75	299.02	300.08	300.68	302.34	298.89	300.77	302.86	302.63	302.2	301.72
292.11	290.05	289.7	292.18	295.91	292.2	291.43	296.92	293.49	294.42	295.05	293.02	295.11	294.27	295.13	292.95	292.64	294.26	295.75	295.09	293.21	293.2	294.72	293.01	291.62	293.73	296.85	297.69	295.07	290.71	293.64	295.03	296.63	291.29	295.42	296.52	295.72	297.06	291.88	296.51	295.32	297.6	294.91	295.36	296.3	292.97	290.05	291.74	297.55	296.18
314.51	315.49	312.05	311.39	314.93	315.7	315.49	314.98	313.68	309.86	310.91	314.76	314.56	311.38	314.89	313.54	312.13	314.9	313.22	311.09	314.54	312.75	310.55	312.64	313.55	312.28	313.42	315.95	310.08	312.48	311.77	313.35	310.85	311.19	313.27	314.46	313.65	311.25	313.08	316.89	311.89	311.63	314.39	315.86	314.64	311.68	313.39	313.43	314.73	314.22
310.48	320.44	317.78	313.71	315.53	316.23	313.92	315.55	317.81	316.68	315.92	315.05	315.9	316.9	313.4	314.24	316.13	314.32	314.59	311.53	312.76	314.44	315.76	314.53	317.02	311.89	311.02	313.08	314.48	317.37	312.65	315.34	316.1	316.53	313.12	314.89	315.08	317.83	311.77	316.99	317.37	314.69	310.82	313.92	311.11	314.27	316.94	314.89	313.21	313.13
314.07	316.75	313.58	314.15	308.69	316.39	314.38	311.42	310.12	314.68	312.32	310.07	310.8	313.93	314.19	311.43	311.33	313.36	314.63	312.92	310.53	316.63	311.79	314.97	310.36	313.71	310.23	314.53	311.72	315.43	317.1	314.74	311.2	314.65	313.95	312.99	312.05	312.79	311.24	316.87	312.36	312.03	314.35	310.19	313.49	310.95	312.6	311.18	313.05	313.41
300.39	303.26	302.9	303.71	301.58	301.16	301.31	302.02	303.73	304.43	305.16	302.64	303.2	306.6	307.73	306.67	302.42	303.25	306.13	305.41	307.75	298.72	303.87	306.63	302.38	304.7	306.3	305.07	305.08	301.18	305.34	306.15	306.21	303.82	304.48	301.02	302.36	303.56	307.44	302.2	305.1	305.51	302	304.91	306.08	305.35	302	302.68	303.23	306.1
301.02	299.97	306.85	301.81	304.05	300.01	304.73	305.62	303.61	301.54	304.64	302.93	301.34	299.61	302.22	301.62	304.45	300.76	305.13	303.17	300.84	302.21	298.63	300.9	304.47	300.13	300.96	302.75	307.16	299.4	303.71	303.49	298.93	302.24	302.7	301.89	304.67	302.06	303.9	302.02	302.13	300.61	302.01	306.55	305.63	298.93	302.24	304.64	299.83	304.44
303.74	303.99	302.49	306.27	305.56	305.03	302.88	304.37	300.98	305.87	301.67	305.65	302.14	303.08	301.68	306.73	303.15	303.54	304.19	302.78	306.32	306.06	300.87	302.8	302.47	302.21	304.88	307.88	306.97	303.68	307.2	303.12	303.31	302.05	303.96	308.21	306.06	304.81	301.75	303.11	303.31	305.85	300.85	303.76	304.58	305.08	306.87	301.83	302.04	302.54
297.83	300.36	299.87	298.13	302.27	299.45	298.61	299.84	300.75	302.76	300.42	300.62	300.59	298.25	299.19	301.37	297.52	305.53	300.35	300.97	301.84	298.22	303	297.85	299.35	298.81	302.55	298.21	299.18	299.09	298.39	297.6	300.65	297.16	301.98	304.02	299.86	302.5	300.67	304.33	300.98	300.44	295.02	302.33	301.79	303.43	301.48	301.58	298.59	302.96
295.51	294.97	293.78	293.95	297.5	295.54	296.43	297.77	297.15	295.53	295.86	294.89	293.2	296.65	298.66	297.37	293.91	295.67	295.17	296.31	294.65	296.51	294.46	295.18	295.37	297.08	295.12	297.54	294.56	297.37	296.16	298.53	295.97	290.86	294.83	298.17	297.19	295.28	295.03	294.9	294.11	297.36	294.57	295.85	294.73	295.64	295.13	295.73	296.23	296.98
327.38	324.82	328.84	328.37	328.83	329.09	325.96	325.98	329.15	325.77	325.78	328.78	329.04	326.42	329.79	328.49	325.36	329.83	325.42	328.12	325.13	326.88	327.45	327.72	330.29	320.93	325.96	326.74	329.61	324.54	326.13	325.15	327.41	329.46	325.53	329	322.49	329.87	327.01	327.73	326.64	326.72	328.82	323.86	329.13	325.36	324.22	328.44	328.09	329.63
303.84	304.09	303.05	306.47	305.91	304.28	302.18	302.5	302.86	304.88	301.64	305.34	303.35	308.45	302.06	303.21	302.19	304.15	307.13	306.23	304.21	303.23	305.24	304.75	300.06	302.02	304.46	305.72	306.02	304.61	304.7	302.7	301.36	303.77	304.72	301.93	303.75	303.69	303.62	303.4	302.93	304.23	303.55	300.03	302.68	306.67	300.52	300.34	300.2	306.13
305.51	304.99	303.51	307.24	301.03	302.83	307.17	299.37	302.14	301.38	304.83	306.8	303.42	301.82	304.81	303.97	303.01	305.34	302.76	305.15	302.21	300.33	301.97	303.1	302.35	303.13	303.49	306.99	299.2	303	301.6	303.44	307.23	301.13	306.67	302.15	305.6	303.23	304.52	303.96	303.41	302.76	301.75	300.97	304.98	304.44	305.58	302.86	304.55	302.96
315.08	312.28	314.92	316.55	315.68	319.18	315.31	318.21	315.57	313.62	313.16	316.1	314.16	314	313.7	316.08	317.74	313.66	310.83	320.65	311.39	314.49	314.75	315.06	314.82	316.17	313.35	313.81	314.9	314.96	318.82	315.69	313.35	315.77	315.06	313.29	311.41	315.83	314.38	314.77	316.27	314.34	313.69	313.83	314.6	315.71	315.12	314.35	314.17	313.72
305.42	307.14	305.45	307.88	304.59	306.44	307.4	305.49	306.7	303.4	306.18	307.35	304.47	306.49	304.05	307.6	304.43	304.38	301.97	305.27	307.24	308.37	304.79	306.62	303.1	310.64	302.19	306.09	308.99	304.07	306.05	304.66	308.63	309.27	304.47	306.88	304.28	307.21	305.49	303.33	303.64	305	308.25	303.07	304.07	304.98	307.09	305.44	303.57	307.75
301.47	304.09	301.97	300.99	301.75	301.86	300.94	304.29	305.35	303.4	306.14	301.42	304.34	301.96	302.59	307.37	306.12	305.72	301.7	305.07	305.23	303.15	304.08	301.99	304.3	305.65	303.37	301.2	303.67	304.9	305.83	305.38	306.53	306.86	303.61	303.13	303.73	302.14	305.22	303.1	301.31	303.26	307.68	302.41	304.37	305.32	304.04	304.05	304.62	302.16
294.33	293.12	293.3	294	293.48	295.05	296.94	291.53	293.03	292.28	292.08	297.04	295.5	292.49	291.28	293.63	295.01	293.4	291.47	293.05	291.21	293.73	292.21	296.29	291.33	294.39	294.74	294.06	295.72	290.93	289.58	293.72	290.87	295.01	295.28	292.3	294.65	292.64	293.54	296.84	291.32	295.92	293.33	293.01	292.61	295.88	295.21	294.87	292.56	293.26
303.05	304.92	307.34	304.94	307.81	305.45	307.4	307.57	303.38	308.68	303.37	306.11	306.14	304.03	306.36	305.25	303.83	303.99	306.63	300.93	305.34	306.78	304.16	305.14	307.15	306.42	306.06	302.15	305.86	304.08	305.24	302.04	305.72	307.26	304	303.97	302.46	303.34	304.35	307.96	310.66	303.96	303.2	306.86	307.29	303.1	302.45	302.62	303.68	306.19
301.61	301.05	301.86	302.13	297.04	299.95	302.94	301.69	300.85	304.54	297.18	301.13	299.2	297.79	298.79	299.55	300.95	299.71	300.67	300.62	302.29	301.47	300.31	297.95	295.93	302.81	301.11	301.11	300.2	300.48	303.13	300.45	301.19	301.5	300.44	300.85	298.54	298.97	301.71	304.13	302.98	300.56	303.07	300.06	299.23	304.9	302.43	300.87	301.69	299.95
313.63	311.23	305.44	307.5	305.82	306.56	310.64	305.16	306.96	309.92	308.42	307.92	309.14	307.49	307.45	308.48	305.22	306.53	307.48	307.44	313.66	309.22	309.26	309.24	309.46	309.28	308.23	312.62	307.88	313.23	308.27	308.73	306.76	310.14	307.9	312.27	309.16	307.47	308.86	313.53	306.52	310.3	306.88	309.6	311.58	308.41	307.25	308.64	308.71	309.42
311.84	315.13	308.68	315.61	311.59	313.3	315.08	316.62	312.84	312.93	315.31	310.85	316.53	315.07	313.69	312.76	312.38	313.6	313.69	315.68	314.83	316.38	318.72	313.57	312.79	313.83	314.25	315.95	313.58	311.84	308.41	311.26	313.3	314.49	313.56	313.36	313.51	313.36	313.61	312.51	316.27	313.91	315.13	314.11	311.81	315.11	316.46	313.03	315.07	311.46
300.64	303.65	303.33	303.57	299.57	302.83	301.6	304.1	304.81	300.6	301.65	303.38	302.45	300.49	299.28	299.46	300.8	301.38	301.33	303.9	302.18	301.63	302.11	296.84	303.39	300.11	302.25	301.02	301.04	302.89	301.37	302.24	302.69	301.8	300.78	301.7	297.1	302.6	304.31	297.42	303.08	299.98	303.6	301.43	300.26	301.33	303.33	301.14	300.79	300.67
314.26	315.99	316.87	314.91	313.05	312.97	312.69	309.8	315.36	314.66	310.69	313.02	313.8	313.67	312.28	312.81	311.58	315.59	313.88	314.97	315.2	309.96	314.05	313.08	312.35	313.45	313.47	311.06	316.82	313.77	312.56	313.99	313.17	315.58	313.34	310.47	314.52	313.32	313.55	313.59	313.24	311.81	313.44	311.53	315.55	315.11	310.95	314.59	312.18	313.18
330.59	328.02	326.03	330.35	330.95	328.74	326.97	333.77	330.58	327.94	330.53	331.7	329.09	329.97	325.81	327.35	327.05	330.48	329.96	333.68	331.23	329.29	327.98	329.22	327.85	325.85	328.76	330.5	325.07	329.68	330.96	328.61	330	331.28	330.18	325.09	326.8	328.97	324.36	327.86	329.99	328.42	327.52	327.4	325.06	330.2	328.5	330.14	332.54	328.37
306.57	308.57	303.52	302.85	304.65	307.04	306.17	305.71	310.09	305.26	306.99	303.93	307.62	304.61	308.99	307.45	305.91	307.17	303.38	304.09	309.17	307.31	305.12	308.76	304.45	306.29	303.08	304.8	306.18	305.47	305.45	306.77	308.68	304.14	306.4	308.04	310.4	306.35	305.84	306.47	308.33	306.77	303.04	303.74	304.7	308.77	305.46	305.06	306.01	305.59
306.18	308.07	307.36	313.05	306.55	304.43	304.14	310.86	307.4	307.16	305.87	308.74	307.75	307.71	306.01	305.63	307.48	309.91	307.45	310.2	307.36	305.09	305.07	307.86	304.97	309.02	308.31	307.05	307.64	306.47	307.92	309.34	308.09	308.8	306.96	308.95	306.77	307.28	308.01	308.45	311.09	309.46	305.18	307.98	307.87	308.59	306.87	308.62	309.76	307.22
303.53	306.51	306.02	307.56	306.6	305.86	309.28	312.04	306.17	305.09	306.99	309.51	309.11	306.07	308.68	307.78	306.4	308.55	306.31	308.9	308.59	308.7	306.23	303.32	305.64	304.42	307.84	310.26	305.97	308.02	308.24	307.76	306.23	304.86	305.22	310.24	305.84	306.9	304.9	309.56	305.27	308.91	307.06	304.28	309.39	308.7	305.18	307.5	309.15	305.9
310.18	311.55	311.64	306.06	311.61	314.07	310.58	311.78	314.65	315.1	309.32	310.19	313.4	313.21	310.28	313.28	312.6	312.96	314.55	311.57	312.34	314.01	314.01	312.2	312.42	313.56	318.14	312.85	312.46	312.3	316.58	311.99	310.08	312.52	314	313.77	309.79	313.75	311.69	311.17	313.89	311.34	312	313.82	315.11	311.46	312.32	315.17	313.98	313.9
316.4	319.54	318.4	319.38	317.15	317.68	318.95	316.78	317.59	318.36	315.86	316.13	317.03	316.5	317.3	316.18	318.01	321.96	316.88	318.01	321.74	316.35	315.95	318.6	319.07	319.2	317.13	315.62	316.33	316.86	321.69	320.7	319.21	317.88	318.39	316.1	313.92	319.64	320.05	317.46	316.46	319.56	319.59	316.98	318.2	318.04	321.39	321.45	317.26	318.33
297.42	294.74	295.1	297.25	294.05	294.19	295.09	295.44	294.32	294.28	295.07	294.11	294.6	293.55	296.47	292.12	292.39	298.29	294.89	293.02	295.58	292.02	293.42	293.64	293.51	296.24	293.21	295.71	292.15	297.32	294.7	290.24	296.57	292.74	299.68	299.08	292.5	297.57	294.37	293.85	297.94	293.54	298.55	289.35	292.42	293.74	294.43	295.43	293.56	293.68
326.5	327.82	324.82	326.6	327.02	327.94	326.88	329.58	326.04	328.77	326.2	329.66	326.48	328.72	328.15	329.98	330.29	328.53	327.78	325.16	328.91	327.24	329.87	328.96	325.27	330.52	324.71	326.14	324.21	327.19	325.23	323.76	330.25	332.84	329.81	329.76	329.38	327.28	328.76	329.07	328.49	326.1	326.65	324.49	327.09	331.24	328.57	325.87	327.06	327.09
296.7	298.9	298.49	294.37	302.46	299.3	300.21	300.93	303.39	299.65	297.12	301.47	298.94	302.19	300.09	298.74	301.83	302.39	301.06	300.89	298.04	297.97	302.12	303.78	297.2	297.6	301.21	298.49	304.6	301.04	302.81	299.35	300.45	297.49	302.26	299.34	297.68	302.59	299.02	301.62	299.81	300.96	299.77	300.88	302.48	303.71	302.64	301.94	301.75	299.15
324.9	325.72	325.99	325.5	325.8	325.99	321.43	324.23	324.47	324.86	325.84	324.65	324.51	323.29	319.51	326.82	324.49	324.25	323.84	325.56	322.95	323.11	322.95	326.17	321.66	323.8	324.82	326.89	325.17	326.91	323.24	324.01	325.46	324.11	324.69	324.98	322.57	323.22	323.05	323.76	324.97	323.02	325.82	322.76	324.98	327.32	323.84	321.38	325.83	324.08
311.84	316.33	314.83	311.13	311.61	310.88	314.38	316.87	314.19	313.61	316.98	313.28	318.09	316.8	312.8	312.56	313.94	313.96	312.53	313.21	311.13	317.34	314.45	312.28	314.9	311.4	314.79	311.96	313.97	314.32	316.06	315.68	316.21	313.75	313.9	311.38	316.9	316.95	314.86	314.24	314	314.33	314.57	315.55	314.94	314.02	314.31	312.84	316.4	314.1
304.42	303.06	305.35	303.04	299.28	301.02	300.24	304.15	302.31	299.67	303.23	303.95	306.82	305.18	302.99	301.98	303.28	300.48	301.97	300.09	303.66	305.14	302.83	297.64	302.12	307.52	303.07	299.37	303.21	301.54	302.11	303.53	300.59	299.91	301.68	298.95	304.46	299.3	302.92	300.95	301.04	300.65	303.67	304.72	303.95	303.83	303.87	303.81	299.3	300.48
314.56	311.25	312.91	310.64	313.28	313.12	306.59	310.6	313.3	314.38	311.23	307.9	314.14	310.75	309.49	311.44	313.93	311.06	311.52	311.04	307.44	310.09	313.49	313.85	310.8	310.4	312.43	310.54	313.21	312.08	309.54	314.04	311.63	308.24	312.81	309.53	313.02	312.89	311.22	312.68	309.91	310.54	314.37	309.25	308.72	312.67	314.21	314.41	311.88	312.36
314.3	311.27	310.98	315.12	314.04	314.88	312.14	314.95	312.83	312.08	314.34	317.84	314.03	312.08	313.37	311.27	313.12	311.19	311.62	312.36	313.64	314.71	317.39	308.97	314.49	313.3	311.16	311.95	317.1	311.66	311.81	310.68	310.55	312.51	311.86	313.03	312.7	311.71	316.09	310.24	310.43	310.06	317.23	315	312.62	313.65	312.68	310.07	316.4	314.36
303.25	302.58	303.99	302.54	306.43	301.68	301.61	302.08	303.38	307.75	303.39	304.08	304.07	304.88	301.98	306.14	302.46	303.74	300.72	301.29	307.9	304.16	303.07	305.74	305.71	301.15	304.36	303.56	304.19	303.24	304.7	302.92	303.75	302.89	304.57	307.8	303	302.69	307.24	305.08	302.91	301.61	310.21	305.63	302.8	304.9	304.69	302.95	307.38	303.6
298.47	302.7	301.84	300.34	299.7	302.15	303.14	302.8	299.23	300.84	298.66	301.72	297.14	301.22	299.85	297.48	301.08	297.86	302.84	301.13	296.45	301.16	301.57	298.7	299.01	300.94	303.31	298.56	301.48	300.78	302.33	300.35	301.1	300.32	300.88	297.28	299.5	298.51	296.76	301.06	300.81	298.64	301.76	302.32	295.68	299.72	297.4	302.32	296.74	297.69
304.56	300.89	304.15	303.89	299.9	305.97	300.01	302.39	299.48	302.68	303.49	299.99	301.17	302.33	300.12	299.88	302.15	302.09	298.5	300.51	301.46	306.8	301.63	299.24	302.87	300.94	299.51	300.37	302.89	303.51	302.7	302.87	299.36	306.73	297.94	302.66	302.76	302.81	297.23	303.07	303.33	305.26	300.7	301.51	302.73	304.71	304.61	302.67	304.65	302.6
311.91	319.09	315.94	316.5	313.68	316.51	312.74	315.91	316.9	315.42	312.09	314.11	318.62	313.41	315.19	315.92	318.87	316.88	318.25	314.33	313.43	317.07	313.85	315.19	317.15	316.42	316.75	313.69	316.08	314.46	314.86	316.67	319.51	320.73	316.65	319.83	313	316.41	319.2	315.86	313.27	316.19	311.92	319.25	318.21	317.93	315.82	316.82	317.09	316.88
316.28	313.17	317.46	316.11	314.61	310.75	319.23	314.71	316.98	313.44	315.65	316.37	316.8	315.5	312.93	317.05	311.93	312.39	308.74	315.27	312.9	313.35	315.63	312.67	316.95	314.97	315.03	313.99	312.42	312.72	311.85	316.02	314.71	311.38	313.11	315.67	316.63	315.97	318.57	314.05	314.62	314.4	314.08	313.02	313.02	313.66	313.76	315.87	314.25	314.71
301.19	303.53	302.43	303.06	303.45	303.63	307.38	302.68	301.88	302.94	303.35	300.86	300.47	303.26	303.54	303.98	302.51	301.16	303.74	303.29	306.51	307.89	302.7	301.34	301.98	303.4	300.52	303.48	306.92	302.83	301.59	302.66	301.53	306.04	304.88	305.38	301.14	303.87	305.09	299.7	306.25	303.81	304.3	304.69	303.23	303.13	305.49	301.76	301.56	298.59
321.35	320.12	325.3	323.79	323.6	322.65	325.26	323.66	326.56	322.92	321.93	327.56	322.45	325.61	322.52	326.11	322.81	321.35	322.83	328.85	326.17	325.67	326.47	328.91	322.47	321.32	321.4	324.52	324.95	322.49	321.61	324.49	324.99	324.12	330.32	324.13	321.58	327.85	326.68	322.16	324.21	325.8	324.4	325.86	323.65	326.84	324.07	322.94	325.32	324.65
295.41	297.24	299.5	294.13	298.37	301.2	298.75	295.27	298.39	296.17	296.55	294.33	296.28	301.08	297.07	297.84	297.67	299.45	297.76	296.54	297.67	294.39	295.22	295.36	296.67	294.38	296.03	299.18	296.81	294.61	299.11	297.92	299.26	295.01	296.38	297.59	294.16	296.75	296.91	296.92	296.12	297.3	294.52	295.92	296.96	296.87	293.27	297.64	293.79	297.27
300.42	302.77	303.15	300.41	300.56	302.52	301.99	306.01	304.43	303.17	303.82	300.97	299.3	305.59	300.28	303.97	302.37	298.03	305.92	298.93	302.8	301.47	303.5	299.88	299.91	304.04	301.17	305.15	298.98	305.47	304.99	301.06	303.98	303.47	303.53	305.03	302.49	303.53	301.68	302.57	303.99	302.48	302.15	303.42	303.69	302.33	295.66	303.71	304.36	305.08
320.21	319.52	315.89	317.94	321.53	315	317.08	322.63	320.75	319.95	318.69	316.82	316.5	316.52	318.49	315.32	317.66	317.78	315.5	316.95	316.08	317.27	316.79	319.15	316.28	314.97	318.61	317.38	318.71	320.45	316.03	318.46	316.54	319.31	316.32	318.25	318.96	315.14	319.65	315.29	315.65	317.4	316.53	318.87	317.18	314.98	317.51	315.27	318.28	317.28
313.68	311.09	311.45	308.89	312.83	311.22	309.06	311.55	310	313.73	308.98	313.17	310.74	309.2	308.29	309.38	312.44	313.79	312.16	310.08	308.95	308.31	306.58	313.6	315.38	308.02	310.45	308.21	312.98	309.94	311.75	310.05	311.28	310.21	313.29	311.32	316.62	308.43	311.86	309.4	311.54	310.25	308.95	311.82	313.19	307.04	311.71	312.07	313.18	307.69
319.08	317.81	314.63	318.24	317.83	318.82	318.14	316.48	318.55	319.66	320.22	317.48	318.57	318.2	318.71	315.28	317.16	317.47	317.29	320.6	317.43	317.46	316.5	317.48	317.35	316.05	319.6	322.54	318.87	317.94	316.58	316.47	316.39	322	319.73	318.2	317.29	318.11	317.76	315.19	318.63	314.89	319.17	320.65	316.53	318.71	314.45	316.53	317.07	321.25
319.02	318.64	318.65	320.62	317.65	316.43	322.38	319.92	318.17	318.47	320.11	323.63	318.69	317.69	324.35	317.31	321.04	319.79	320.13	319.61	318.01	322.8	319.49	322.36	317.78	317.94	318.36	316.69	318.16	320.65	317.55	318.72	320.74	322.03	320.24	315.76	319.15	321.06	318.08	319.06	318.35	317.85	319.66	319.99	318.55	320.23	321.21	315.85	318.47	317.14
293.87	292.85	294.23	298.62	297.99	295.85	297.1	291.32	295.31	297.36	295.99	296.87	294.99	294.99	295.07	295.23	295.6	295.74	292.87	295.03	292.3	293.77	296.87	294.2	297.24	294.13	296.13	296.33	298.23	298.16	300.22	297.37	291.92	293.61	297.2	290.37	296.09	295.88	295.01	294.76	293.06	298.03	293.43	295.42	295.25	295.98	294.75	292.59	294.44	295.54
331.29	327.84	322.36	331.46	326.28	329.71	327.74	329.97	326.48	325.74	327.94	325.91	328.68	328.54	330.4	328.75	327.58	329.65	328.29	327.66	329.22	326.46	326.45	327.34	330.65	327.48	328.08	327.66	329.4	323.17	327.21	330.9	328.8	329.43	329.18	331.76	329.59	329.74	329.06	329.96	327.62	332.26	327.53	329.32	333.41	328.2	328.2	326.32	327.95	327.98
317.26	320.18	315.52	312.07	314.39	317.64	316.18	316.45	311.84	314.95	319.37	315.8	316.84	317.04	314.27	320.27	319.79	318.14	315.16	316.1	315.94	316.95	318.67	315.42	319.07	317.55	320.62	316.29	316.06	316.71	316.58	318.31	318.73	313.88	315.77	318.89	315.19	320.45	315.1	316.01	317.13	314.27	320.2	315.88	318.03	314.13	315.07	318.08	318.26	312.21
327.85	328.86	324.75	324.44	327.21	322.77	326.63	325.03	328.96	328.96	328.72	329.66	325.95	326.95	327.06	327.6	325.22	327.08	327.77	327.34	326.51	328.97	329.02	323.59	326.51	324.79	330.83	325.7	327.34	327.63	329.17	326.7	325.85	327.4	323.95	325.76	324.7	327.63	327.93	326.85	325.13	326.82	327	327.09	326.55	327.6	325.46	330.21	321.22	323.76
298.43	294.67	297.39	297.59	296.81	299.73	299.08	298.64	299.01	296.53	297.5	295.85	298.43	295.82	296.74	297.15	297.26	292.53	296.78	298.5	297.78	298.63	295.8	297.04	296.77	297.77	296.24	295.43	295.81	300.08	297.1	298.14	295.05	299.75	293.52	293.23	293.71	297.77	298.67	293.36	295.47	295.4	296.19	301.24	297.53	296.91	297.31	298.18	296.18	296
327.41	325.98	328	328.62	327.34	324.36	326.09	325.91	328.31	330.62	327.46	327.24	326	326.6	323.93	326.84	326.21	328.72	327.27	329.86	324.83	325.38	328.71	325.42	326.41	327.01	327.1	331.41	326.03	329.85	327.32	323.62	327.59	329.14	326.62	323.84	325.8	329.49	327.3	326.16	326.37	326.33	325.73	324.72	328.32	328.28	324.94	324.19	327.37	325.81
305.75	305.57	298.54	303.96	301.37	305.6	302.9	305.77	305.35	304.14	303.32	304.62	304.29	303.23	303.63	305.12	303.29	306.48	303.74	308	304.28	302.46	306.02	303.89	305.2	301.42	303.7	307.84	302.35	304.03	301.32	303.7	307.22	303.72	303.53	300.86	304.59	301.86	304.52	302.75	302.78	306.51	304.51	304.28	299.73	305.8	303.5	302.3	302.85	302.49
293.77	294.51	295.41	293.21	297.49	295.51	293.28	296.53	295.57	294.99	294.76	295.13	294.76	294.98	295.56	296.27	297.37	295.11	295.39	292.06	293.18	293.17	294.63	293.97	292.44	297.55	292.85	293.95	291.66	294.09	294.81	292.25	294.45	293.36	298.51	293.5	299.5	297.19	294.94	294.39	295.01	290.97	300.42	294.34	295.25	297.64	294.53	293.74	293	292.93
302.82	297.82	301.92	302.13	304.86	297.5	298.56	298.72	299.26	299.49	301.52	299.98	302.8	303.56	302.65	299.73	299.52	302.19	295.74	301.59	301.55	298.33	299.33	301.47	303.25	300.22	302.67	300.93	300.83	298.01	296.99	303.77	298.88	300.97	301.59	300.37	303.45	300.18	299.78	300.54	299.81	299.54	302.04	302.58	301.77	301.22	303.38	300.5	302.2	301.42
315.36	307.8	309.74	313.92	316.52	309.9	311.96	315.89	318.22	315.56	311.21	310.78	315.31	311.6	316.55	312.03	312.59	314.85	315.6	313.04	309.34	315.04	313.67	312.37	313.06	313.34	313.17	310.8	310.05	315.27	312.26	311.77	310.66	309.87	316.89	313.62	314.81	309.91	310.5	312.49	313.01	315.23	312.27	316.81	312.57	313.88	312.78	313.09	311.41	310.66
316.81	319.41	319.85	315.56	314.44	318.83	321.53	317.24	318.15	321.46	322.81	320.65	319.93	319.56	318.07	316.75	319.82	317.46	318	320.37	320.12	318.22	316.88	319.84	322.1	315.57	321.07	320.02	320.78	314.05	319.13	316.67	321.33	317.56	320.27	317.59	318.39	322.41	318.78	318.78	320.44	315.96	316.41	319.48	318.46	317.95	317.07	317.74	317.93	316.15
314.97	311.51	309.2	309.72	308.2	310.53	308.79	307.53	311.16	313.71	306.55	310.35	313.1	310.2	309.26	308.34	312.35	311.59	311.93	310.29	310.72	311.21	310.51	309.75	309.83	310.63	310.83	309.62	314.72	309.44	313.13	310.32	310.12	311.34	312.08	308.63	311.14	311.59	311.39	312.92	310.91	309.65	308.38	314.16	308.84	309.92	313.09	306.98	315.04	310.17
304.48	304.1	304.37	302.58	302.45	302.29	304.02	303.61	304.26	300.9	302.6	303.18	305.02	303.85	299.76	303.22	304.47	302.23	304.62	302.32	302.7	305.11	305.19	304.19	307.2	305.14	302.03	304.06	302.63	301.08	302.37	302.59	302.82	301.39	303.23	306.04	301.88	301.6	299.96	305.47	305.79	306.83	304.48	300.73	302.72	300.75	305.26	304.46	302.63	304.35
305.59	305.52	300.62	308.38	299.25	307.32	303.91	306.1	302.27	306.03	300.64	304.12	304.5	306.53	306.96	303.63	304.04	301.47	306.4	303.71	307.15	304.43	307.45	304.24	301.31	304.94	304.7	310.2	304.45	304.56	306.08	305.5	301.81	304.84	303.33	305.84	302.9	308.67	303.17	303.49	306.63	300.67	302.22	304.75	301.57	307.21	305.53	304.8	308.51	305.64
319.4	314.79	318.85	319.98	315.5	318.86	317.69	315.45	317.05	318.75	318.66	315.38	318.28	317.05	318.05	319.9	319.78	318.52	314.95	315.82	317.96	320.82	317.22	320.25	319.71	319.42	316.19	318.9	316.17	319.25	317.05	321.2	314.61	319.06	319.66	321.28	321	317.65	319.79	318.09	317.72	318.05	319.76	318.59	320.9	319.16	319.63	316.78	319.22	318.4
306	301.92	304.32	300.32	304.26	302.03	305.63	303.45	303.77	302.74	304.43	302.11	304.11	305.45	301.02	300.39	306.29	299.71	301.56	303.08	296.92	302.91	302.48	302.69	303.87	306.8	302.96	302.4	301.32	302.21	299.77	298.33	303.47	301.7	306.87	305.51	301.56	304.17	303.87	303.64	301.38	302.29	303.65	300.48	301.8	303.28	298.09	306.27	304.75	301.69
307.04	308.08	306.58	305.93	309.43	305.99	305.57	305.5	306.64	307.65	306.74	305.68	308.87	306.3	305.96	302.23	306.61	306.17	306.96	305.26	304.43	306.71	305.84	304.06	304.18	308.73	308.21	304.8	306.31	302.48	306.63	303.03	301.96	307.26	306.69	303.57	309.6	307.79	300.67	302.97	309.82	310.05	304.42	301.73	311.51	306.56	309.87	304.84	303.29	309.12
311.8	312.87	312.75	310.32	308.27	310.5	315.02	314.12	309.86	314.8	310.49	305.92	312.21	305.36	311.14	311.26	314.77	313.72	312.45	310.44	317.64	308.18	312.65	313.06	311.25	312.15	313.93	310.61	312.11	315.93	311.5	311.98	316.75	309.75	313.69	312.98	315.48	314.52	316.15	311.87	312.3	312.34	309.26	313.11	313.99	313.01	311.83	313.86	310.74	313.77
309.48	307.38	308.53	308.92	310.53	309.96	306.88	311	308.22	311.55	309.81	308.03	308.35	307.82	310.97	307.72	310.38	309.83	309.72	311.01	309.24	306.29	309.91	309.58	309.67	310.4	311.99	310.03	310.66	311.17	313.17	307.32	309.18	313.29	308.26	309.28	310.77	310.01	308.39	310.8	314.05	312.14	309.64	306.3	310.68	311.44	310.19	309.72	312.06	313.49
313.77	310.3	306.09	309.95	311.79	308.64	307.29	310.88	305.52	311.05	307.79	312.93	308.07	312.23	308.06	306.99	311.8	309.45	308.9	306.08	309.61	312.93	310.96	310.23	308.43	309.08	312.51	310.64	310.08	309.36	307.95	308.83	313.02	310.5	309.05	308.39	309.21	311.71	309.6	311.57	311.22	309.57	312.37	312.66	307.88	307.14	308.64	309.98	306.6	307.98
305.69	303.23	300.97	299.82	298.9	302.74	302.21	300.41	301.68	302.53	306.07	303.13	304.08	305.84	301.72	304.79	303.41	302.55	305.45	303.78	306.16	302.11	305.13	305.9	303.89	301.69	303.54	300.58	301.12	304.46	301.45	301.03	304.38	305.37	301.55	304.84	301.77	307.11	302.04	306	304.52	301.38	303.6	301.82	304.47	301.29	307.68	297.58	301	302.23
314.9	320.77	319.55	319.36	316.32	317.1	317.11	315.95	317.76	316.25	313.72	314.16	313.21	315.11	313	315.87	319.03	320.54	311.86	317.75	316.33	311.77	315.08	315.72	316.4	316.76	315.82	316.74	317.08	314.96	316.27	318.58	315.37	316.18	316.56	314.67	316.07	315.28	317.43	314.53	315.86	319.56	315.41	314.62	319.45	314.21	312.27	313.07	320.06	315.83
293.9	298.97	291.76	293.44	291.41	295.31	293.15	293.18	294.23	295.64	295.79	294.33	296.89	293.5	290.85	293.51	292.84	295.77	294.59	295.93	295.55	297.03	297.12	297.78	295.85	296.33	294.61	293.54	296.95	292.28	294.73	296.48	292.82	293.21	293.74	293.96	295.22	297.77	296.35	298.39	292.19	294.7	295.59	296.15	297.25	295.62	293.46	293.68	294.98	293.08
326.78	324.75	321.82	325.45	326.03	324.39	323.94	324.45	325.58	326.85	327.08	322.78	322.77	323.88	326.15	327.13	323.68	323.97	328.44	323.91	327.64	323.42	321.25	324.59	321.89	321.91	322.4	325.1	325.84	326.1	325.72	322.2	326.44	320.35	324.77	321.74	323.59	323.13	327.12	324.93	325.01	324.28	323.16	326.3	324.78	323.21	328.13	319.79	325.11	324.65
308.84	307.77	307.31	310.46	309.96	308.93	311.22	311	313.37	314.33	310.61	314.03	313.78	312.65	311.83	313.81	312.37	312.16	309.73	310.63	309.5	309.93	310.76	313.57	308.03	309.56	309.16	310.22	308.81	310.3	309.54	312.4	307.37	310.36	310.29	311.81	308.57	308.68	307.27	313.8	309.14	313.93	312.26	310.09	309.62	309.05	308.98	310.38	312.39	310.9
293.91	294.34	294.67	301.71	295.78	293.82	294.72	297.12	295.68	294.94	292.53	294.21	297.27	292.77	295.89	294.61	297.18	291.47	294.02	295.55	291.74	295.16	295.04	296.72	294.65	296.14	291.78	292.92	296.1	296.41	294.29	295.47	294.66	297.39	290.69	296.25	295.23	295.8	292.36	300.15	293.1	293.28	294.12	296.56	296.67	296.39	291.73	296.84	294.9	295.4
304.43	302.45	300.54	298.92	303.59	299.44	303.15	298.33	299.57	302.23	298.31	300.43	297.2	298.41	300.41	301.68	301.99	301.54	301.78	299.81	302.47	298.09	300.52	299.82	299.04	299.31	297.65	300.35	301.65	302.56	298	298.55	302.71	300.04	297.59	297.56	300.81	299.36	298.71	296.71	300.94	298.16	297.4	300.34	300.4	298.67	304.1	301.29	300.59	304.8
317.3	312.76	314.52	312.87	314.91	315.45	313.36	316.37	315.37	316.55	312.05	315.47	315.46	311.59	318.23	315.07	312.6	313.25	312.9	317.38	310.7	314.26	312.75	315.2	317.67	310.8	314.96	315.6	311.12	316.08	312.05	314.18	311.79	313.95	314.78	310.63	314.77	316.61	316.27	319.04	313.03	313.27	312.31	313.25	312.01	315.44	315.35	315.6	310.2	316.05
310.68	311.13	309.36	310.96	310.96	312.41	307.97	310.66	310.67	310.53	315.34	309.24	309.43	309.26	310.33	308.33	310.7	308.84	312.74	311.44	307.31	309.43	311.36	307.11	308.78	312.15	310.37	307.35	312.24	309.19	309.28	310.13	309.94	310.75	312.01	311.6	310.96	310.83	310.12	307.37	305.82	312.4	304.15	307.04	308.65	308.16	307.32	308.22	310.78	308.92
297.57	298.79	294.02	294.16	297.23	295.72	297.44	295.99	296.09	294.39	296.5	299.79	296.93	297.71	295.07	298.77	298.72	296.38	297.2	293.61	297.76	295.07	298.96	297.74	298.95	294.21	295.61	298.04	295.6	296.18	298.58	296.46	297.59	295.67	299.6	300.62	292.91	298.82	299.32	297.19	295.61	295.27	296.74	296.6	294.28	295.12	297.83	294.67	295.59	293.26
303.43	300.02	299.07	296.89	302.54	297.53	302.8	301.96	300.12	300.77	299.77	302.99	300.73	297.77	301.66	298.6	301.21	296.89	301.53	303.49	301.67	299.83	298.38	299.1	299.35	298.55	299.61	297.42	302.43	304.43	300.84	300.43	300.63	299.67	299.02	298.71	302.72	302.58	298.8	300.14	303.26	298.03	300.15	297.05	300.93	298.78	299.3	300.84	302.16	299.94
299.15	297.85	296.84	294.53	296.84	300.18	295.06	297.25	300.69	300.29	296.59	298.39	296.9	297.66	294.45	295.91	296.94	298.67	299.49	300.59	294.99	297.29	295.18	295.12	299.9	298.29	293.65	301.42	296.91	296.04	295.17	296.73	296.66	294.74	294.52	299.11	298.11	296.47	293.4	292.96	297.67	295.37	298.23	298.12	295.71	297.43	297.23	298.31	296.28	299.1
309.97	315.66	312.54	313.85	310.38	316.05	315.14	312.96	316.38	310.63	313.6	309.86	311.52	313.47	313.71	310.38	309.92	311.61	309.35	312.03	313.53	314.58	313.56	309.97	312.13	312.12	313.53	315.93	315.46	316.43	313.29	309.8	311.38	311.94	311.33	310.62	310.69	310.9	316.53	312.46	313.87	314.41	312.61	311.23	311.79	310.88	315.14	311.18	313.95	315.21
325.86	325.05	322.33	325.82	326.85	323.67	321.58	324.6	319.98	321.84	325.33	330.13	321.99	323.27	324.95	321.43	323.74	329.17	324.07	323.55	324.37	324.42	324.76	324.24	323.38	326.89	324.26	323.24	321.32	322.26	325.44	323.1	322.01	323.05	326.82	323.32	325.47	320.03	326.86	321.3	326.27	323.58	323.7	321.81	323.55	323.5	322.43	324.27	320.13	326.68
305.07	302.58	301.65	303.84	306.9	301.68	304.49	303.61	304.13	301.64	305.68	304.58	304.57	306.14	303.5	300.9	302.2	303.52	304.68	303.08	304.15	306.37	302.75	306.61	303.92	304.33	306.66	304.92	307.11	303.2	306.64	304.38	305.29	303.7	301.95	303.35	303.3	305.47	300.18	304.68	307.8	303.24	304.1	304.63	303.61	304.31	303.2	303.26	304.73	304.98
314.76	313.3	312.02	315.57	315.05	313.42	317.3	320.66	313.33	310.46	315.62	313.57	318.64	312.11	313.6	317.29	314.24	317.52	315.4	316.36	313.6	313.41	319.45	314.35	313.71	315.03	315.29	313.5	316.37	310.88	314.98	314.94	317.73	312.86	312.46	315.94	315.38	312.59	313.03	314.75	318.5	314.97	315.67	313.52	315.26	312.16	314.5	316.63	310.96	312.8
299.6	300.73	296.94	299.64	301.31	296.63	300.93	300.23	300.88	303.92	299.1	301.89	305.68	302.22	301.97	301.08	299.74	300.78	301.06	300.7	301.19	300.6	302.36	300.75	297.68	299.49	300.26	302.1	302.12	298.99	299.14	299.49	297.98	302.31	302.52	299.7	299.88	297.96	302.67	298.74	300.23	297.61	298.12	302.51	301.13	298.7	302.01	301.47	298.76	300.92
303.51	299.35	302.07	306.29	305.16	304.86	302.43	301.83	299.21	300.32	299.29	299.98	302.84	301.58	299.55	298.08	303.44	301.46	302.34	304.53	301.23	305.37	304.23	304.45	300.8	301.58	305.35	300.32	303.39	303.1	301.53	301.59	302.1	302.65	299.25	302	303.35	299.06	302.89	301.57	302.9	303.16	302.5	303.22	303.46	300.22	301.61	302.23	302.1	301.19
313.57	315.16	311.59	312.68	310.31	315.02	311.89	313.38	311.73	314.34	313.7	314.79	311.66	310.64	311.77	311.84	312.27	313.59	311.19	316.89	311.71	310.74	313.2	311.93	315.27	312.8	312.2	311.29	312.76	312.16	314.04	309.82	311.65	314.23	315.96	314.06	310.05	314.88	311.82	312.96	317.73	312.58	314.64	311.54	314.42	313.83	312.24	313.54	312.83	312.68
301.88	300.87	301.88	303.37	301.03	305.15	305.29	301.2	302.88	305.84	302.66	303.8	304.28	303.33	302.35	302.22	301.46	307.85	307.12	304.18	303.02	306.22	305.08	305.55	304.81	299.48	305.75	304	302.58	301.73	303.7	303.63	303.36	302.54	307.68	301.18	304.35	301.14	303.92	302.04	300.88	301.91	304.44	306.7	304.55	300.46	305.39	304.2	304.4	303.03
318.57	319.09	318.99	316.49	320.23	317.67	318.97	317.93	318.26	319.66	321.47	318.76	317.27	317.31	320.4	318.96	318.26	317.88	315.54	317.51	318.18	315.24	316.69	315.87	318.54	318.62	318.97	316.34	316.43	317.4	320.71	320.35	316.99	322.55	319.9	319.77	319.07	317.8	319.4	317.32	323.46	321.75	318.41	314.19	315.08	319.72	317.79	318.89	323.03	317.49
312.16	311.79	318	312.47	313.02	315.15	313.99	315.3	314.16	310.36	314.78	315.95	317.15	312.21	316.35	316.95	312.63	316.43	314.42	310.33	314.11	311.63	316.26	311.67	312.39	310.03	311.82	315.1	312	312.81	311.7	314.96	309.53	313.5	310.34	311.53	316.27	311.87	312.09	314.75	312.93	314.64	314.15	314.98	314.27	314.22	313.31	308.21	311.99	309.49
302.82	304.04	303.21	304.9	303.74	305.36	302.44	308.18	302.19	303.42	304.22	301.44	305.05	307.5	304.43	304.66	301.2	306.68	303.93	301.61	305.78	306.5	303.26	302.56	303.73	300.33	302.77	301.79	303.73	309.22	304.75	302.84	304.99	304.91	303.98	308.99	303.43	305.74	308.44	301.82	307.32	304	307.33	304.67	304.2	302.68	303.2	306.14	303.33	305.81
305.78	303.28	300.11	301.67	305.14	307.18	303.01	303.79	301.37	302.23	305.88	303.92	305.34	306.03	305.06	304.38	306.04	303.69	305.93	300.91	300.98	303.02	303.39	307.48	299.46	303.8	299.91	302.23	304.18	306.34	300.79	301.18	306.98	304.5	303.43	305.02	307.73	303.91	304.64	301.36	301.97	304.68	304.99	302.09	305.87	304.02	299.25	303.51	302.59	301.48
296.36	297.27	296.54	298.55	297.58	293.37	294.94	298.15	295.55	297.76	297.4	298.51	295.86	296.02	295.98	294.43	295.23	298.16	297.59	296.62	297.26	300.85	297.46	297.69	297.1	299.14	293.83	295.4	293.96	299.71	301.12	295.7	293.52	296.45	297.39	295.4	293.13	299.43	297.23	297.5	298.3	297.37	296.59	298.04	297.74	298.71	298.23	297.1	295.34	293.64
305.67	306.18	304.99	304.81	303.87	304.26	303.38	304.75	307.86	301.63	306.76	305.2	305.67	308.23	303.83	306.67	304.46	303.56	304.73	306.37	306.83	304.52	302.81	306.83	303.25	306.48	300.49	301.57	307.75	304.9	301.98	301.86	304.05	304	305.58	303.02	305.01	305	304.19	305.59	301.48	307.11	303.88	304.04	306.46	308.05	309.08	304.19	304.73	304.62
328.77	326.84	328.63	332.03	329.09	325.54	324.59	327.88	326.98	325.82	325.14	327.66	328.75	326.43	327.63	327.4	326.72	324.39	326.49	326.74	329.72	327.22	329.79	328.57	326.02	323.95	326.43	330.24	326.76	326.3	329.85	328.47	326.97	328.38	327.34	329.05	330.91	329.23	327.8	325.96	328.22	329.25	327.22	327.34	329.54	325.96	327.9	332.75	326.63	328.77
293.29	290.95	292.06	296.74	295.39	291.82	295.68	296.68	294.25	288.91	293.51	293.86	295.52	293.87	293.3	296.94	295.12	292.06	292.6	294.95	295.88	300.13	293.32	295.8	293.66	291.88	293.57	294.28	295.99	290.03	293.69	293.08	294.73	295.03	295.15	290.15	294.86	290.94	293.66	295.61	291.98	297.37	293.77	291.96	290.77	292.38	298.26	293.08	293.44	293.54
321.06	314.96	318.91	313.5	320.78	317.38	318.02	318.83	318.22	319.61	318.79	317.36	320.39	321.63	316.01	317.61	317.5	320.41	319.69	320.88	319.47	318.35	316.93	321.17	317.64	319.12	316.22	316.97	315.52	317.77	323.83	316.88	319.31	322.3	321.85	315.36	321.19	316.32	318.12	318.97	319.02	318.49	318.41	317.91	318.74	318.8	323.18	318.42	319.07	317.42
305.2	307.31	306.21	304.84	307.86	307.3	306.35	310.32	309.24	306.45	308.76	306.65	304.38	303.89	307.03	307.75	308.29	305.67	310.14	305.26	305.59	309.12	306.77	308.41	306.84	307.72	308.26	306.43	305.16	306.09	306.38	303.28	307.53	306.51	307.39	309.75	305.15	309.22	309.79	306.46	308.42	307.13	307.8	307.5	305.28	309.32	307.99	309.33	305.73	305.92
306.47	306.54	306.26	308.75	305.99	307.05	310.09	309.11	306.45	306.65	306.13	306.98	308.02	304.22	308.76	308.05	305.32	307.64	308.18	307.23	302.79	307.37	308.01	305.52	305.66	303.63	311.63	309.47	307.45	308.45	308.25	308.05	310.22	306.49	306.96	310.61	306.57	308.31	304.62	306.46	308.76	309.88	306.86	307.7	311.61	311.63	305.81	302.1	307.03	305.28
310.88	312.82	313.52	316.54	313.94	312.96	314.37	314.21	316.9	312.71	315.82	315.1	314.43	314.36	316.61	311.65	314.26	317.9	316.89	316.52	313.97	313.46	313.84	312.48	314.11	311.99	316.46	313.15	315.43	313.35	311.84	312.67	314.55	311.3	315.12	310.65	310.68	311.16	310.59	311.89	313.09	315.07	317.19	314.75	315.02	315.23	311.58	313.24	312.67	313.89
325.92	324.29	325.1	326.04	324.67	324.67	325.1	324.18	326.78	327.34	321.97	326.6	325.39	326.52	325.23	328.31	326.45	325.56	324.13	326.29	321.74	324.5	322.23	327.3	325.3	323.63	325.79	323.03	329.4	324	329.41	322.69	324.78	323.82	323.78	324.64	322.02	324.42	325.34	327.31	325.23	324.72	324.76	319.58	324.18	326.97	326.38	327.27	326.42	325.79
316.34	313.73	316.32	314.27	316.29	316.27	313.54	317.14	314.29	313.09	315.64	313.31	317.8	319.4	315.28	313.19	316.96	313.37	313.81	318.76	312.52	317.6	314.76	314.5	314.35	313	314.99	313.57	312.91	314.57	310.94	317.81	312.75	314.13	312.87	315.19	314.51	309.44	311.15	313.38	313.52	314.08	317.1	317.66	315.9	315.5	313.32	312.92	314.12	314.47
306.59	304.98	305.45	302.04	306	301.56	308.92	306.55	305.82	304.33	307.25	305.43	304.43	307.62	304.66	303.97	304.79	305.46	304.56	305.33	304.57	304.84	302.73	306.03	303.5	305.03	303.56	303.25	306.42	306.91	303.22	304.3	308.78	304.46	304.83	308.08	303.93	307.26	306.39	305.81	305.59	305.61	305.41	303.59	303.94	306.76	302.57	306.65	305.09	305.18
307.33	302.62	303.72	303.71	307.09	306.75	305.33	301.81	305.22	306.94	305.52	303.66	308.35	309.59	308.12	302.41	303.91	305.89	305.93	304.72	302.98	302.59	304.68	306	306	306.15	304	306.74	302.39	304.65	302.59	300.03	306.78	307.05	306.69	307.05	305.26	305.46	303.11	304.63	303.14	303.6	304.23	303.42	305.24	305.6	304.41	305.15	307.74	302.12
304.84	303.62	303.71	305.97	305.85	302.85	303.92	306.81	305.73	307.28	305.95	304.3	307.16	306.56	306.01	304.05	304.01	307.95	301.7	304.77	304.25	303.53	307.15	304.94	306.42	305.48	306.49	305.59	303.96	302.1	305.57	303.24	300.67	304.46	306.62	303.4	302.69	305.11	304.79	304.3	302.45	302.49	301.47	303.23	304.54	306.63	302.62	301.05	305.45	300.75
316.38	311	316.44	319.12	319.05	312.3	310.66	316.43	312.04	312.64	312.16	314.11	317.76	318.26	314.12	313.85	314.59	312.9	315.3	314.8	314.52	317.31	312.76	312.97	316.63	311.9	318.35	317.22	314.47	311.65	314.13	314.43	314.91	316.92	317.88	312.3	315.29	314.54	314.74	313.71	318.59	314.59	309.43	319.52	313.52	314.66	316.45	315.69	315.51	314.84
315.11	313.5	316.96	317.57	317.62	316.73	315.15	315.49	312.21	315.81	314.63	315.4	316.96	310.94	316.31	312.49	314.21	316.62	312.94	316.21	318.14	318.49	315.29	315.77	317.86	314.3	316.07	313.17	313.86	315.3	316.98	313.09	315.71	315.02	315.18	316.74	315.88	316.1	316.08	317.14	311.65	315.91	318.05	310.45	316.4	313.93	314.06	315.77	315.22	316.26
316.29	318.81	319.59	316.02	316.61	317.47	317.76	316.13	319.5	316.36	316.39	314.68	317.56	318.6	314.51	316.24	317.53	316.17	312.62	314.58	318.03	315.95	316.08	315.24	317.64	317.15	317.68	316.99	318.51	314.84	316.68	319.41	315.66	316.48	315.91	320	316.14	317.33	320.76	314.93	317.63	317.26	316.83	318.38	319.85	316.19	315.01	317.24	315.11	311.51
314.87	316.05	315.32	317.28	314.08	317.91	316.84	318.28	313.88	315.46	316.36	319.58	312.54	316.44	316.04	312.52	314.02	314.55	317.29	317.52	318.84	316.28	320.9	316.19	317.53	317.68	320.1	316.78	317.12	318.98	317.98	315.3	319.23	319.08	314.5	316.2	318.14	315.15	313.55	316.9	315.69	316.32	317.73	311.59	319.52	318.59	319.27	318.15	319.4	316.72
298.12	294.26	297.99	299.74	299.53	295.04	297.72	298.4	296.36	293.06	293.66	294.95	299.04	297.13	299.24	294.2	293.14	296.88	298.28	297.06	298.59	294.63	297.32	301.25	295.52	294.12	299.23	295.98	295	297.36	293.89	293.43	294.62	294.91	296.21	297.61	295.48	298.07	295.13	299.93	294.78	294.05	296.65	296.29	299.82	297.14	295.3	297.55	296.53	296.32
300.54	303.07	300.3	303.64	303.06	303.32	306.1	307.47	306.36	300.25	305.76	303.04	303.44	304.76	303.29	302.71	303.18	303.06	302.55	303.48	304.48	304.19	306.34	306.48	303.03	304.27	305.01	302.48	304.93	303.09	300.97	303.35	307.11	302.52	302.31	305.38	303.78	303.88	300.4	302.48	302.01	302.71	303.8	301.6	304.4	304.57	304.59	301.04	306.44	307.3
312.5	315.85	315.35	312.33	316.49	315.47	314.47	315.85	312.51	315.98	314.84	313.87	314.93	314.24	314.91	314.36	318.14	317.95	315.49	316.67	314.59	314.19	317.36	314.86	314.96	312.94	317.21	314.46	316.23	315.04	318.57	315.93	317.78	315.2	314.16	316.05	317.61	313.3	314.74	316.25	314.83	314.7	316.15	318.43	314.15	320.33	314.17	313.36	312.55	312.08
295.84	294.45	295.33	295.22	294.19	291.85	293.55	293.99	292.73	296.94	296.16	292.22	294.74	290.96	297.84	295.25	295.7	292.87	298.05	293.84	293.55	294.55	292.7	297.14	295.65	297.53	298.75	292.51	295.77	297.71	291.75	295.47	291.58	294.25	292.4	296.37	295.79	295.35	295.35	293.73	297.26	295.36	292.87	292.73	291.9	297.66	296.2	294.21	295.89	296.33
303.05	305.86	304.99	304.22	304.12	307.73	303.63	304.32	305.18	303.37	307.62	309.96	307.21	310.03	304.03	306.24	306	307.29	308.87	305.94	307.09	305.2	303.78	306.04	306.72	305.84	308.28	308.26	304.39	305.01	305.71	306.18	303.17	308.94	308.05	304.76	302.36	303.92	305.56	306.63	307.8	308.76	307.05	306.89	303.33	303.05	307.9	303.39	307.08	307.33
312.8	307.5	305.93	305.3	306.53	311.39	312.24	309.44	307.08	312.13	309.29	311.63	307.27	309.95	310.87	308.3	307.13	309.81	310.03	309.06	310.57	308.7	307.39	310.31	310.99	305.69	309.03	309.84	307.98	306.77	308.51	314.25	304.06	310.43	308.98	306.14	309.75	304.92	308.03	309.03	307.6	307.76	308.48	308.27	308.07	312.68	307.26	306.33	307.5	308.42
316.3	314.95	317.73	318.67	315.65	314.16	313.08	315.37	318.84	317.93	311.49	315.03	314.86	316.84	315.53	316.83	316.52	315.84	318.28	314.95	312.5	314.69	314.54	312.03	320.04	314.79	315.77	317.26	317.22	320.61	316.93	317.82	314.77	315.84	313.22	314.17	318.17	315.9	316.92	313.39	318.63	315.38	316.08	313.97	316.61	317.78	313.83	318.26	317.25	311.63
312.69	318.15	315.8	314.94	315.1	315.57	313.75	314.24	315.96	312.55	316.61	311.15	309.86	317.64	315.3	313.95	312.63	314.73	311.89	314.72	313.46	316.38	313.17	314.81	313.76	315.02	311.01	316.62	311.34	316	313.19	315.76	312.36	312.12	319.47	311.79	316.05	312.93	316.66	314.74	313.48	312.97	314.37	312.84	319.57	313.03	312.8	314.2	314.14	311.86
314.61	317.34	317.33	316.42	320.53	316.34	315.96	321.89	316.56	319.83	315.42	316.07	314.66	318.7	318.45	317.25	315.11	319.04	317.23	316.73	319.46	316.38	317.23	317.92	318.62	315.29	316.74	317.85	314.37	315.56	315.58	321.14	322.28	318.75	318.2	317.79	317.24	315.35	314.45	316.76	318.65	318.45	318.56	319.29	317.27	318.61	318.15	318.74	322.54	317.84
308.46	312.42	309.02	311.69	308.66	313.5	312.24	310.48	311.13	312.54	313.04	311.44	309	309.28	312.95	310.16	308.3	311.16	309.07	310.26	308.44	311.79	309	312.02	310.6	311.83	312.05	308.51	307.96	309.38	306.19	308.57	307.42	306.6	311.32	310.08	310.15	307.83	307.82	313.48	311.32	309.36	315.84	310.26	309.61	312.71	308.65	313.92	311.24	310.11
303.51	300.11	303.11	301.78	304.51	302.59	304.6	303.01	300.34	301.1	304.44	303.98	302.93	300.73	303.21	305.06	301.18	306.46	306.15	303.41	307.44	305.1	302.75	303.88	300.98	303.71	306.4	299.47	302.04	302.19	301.98	299.96	298.91	304.32	305.14	304.08	302.47	303.11	300.94	305.88	303.91	306.41	306.7	306.08	301.18	300.97	305.82	300.39	305.6	301.94
302.2	303.02	302.04	302.59	306.67	305.47	306.44	302.36	304.19	306.93	304.95	306.06	302.95	304.13	306.7	304.84	308.33	306.28	304.71	305.35	305.43	306.48	304.28	301.93	303.44	305.52	304.2	305.06	301.76	304.35	306.47	303.53	306.22	306.31	304.14	305.62	302.35	308.46	303.17	304.41	303.6	304.48	301.53	306.55	302.63	306.98	302.85	303.18	304.75	305.14
313.37	311.56	314.59	311.39	313.17	314.19	315.98	315.5	312.51	311.03	314.97	311.43	314.83	312.3	312.1	315.11	313.72	316.5	319.62	314.82	315.37	314.09	312.65	312.63	313.44	313.47	314.62	313.87	317.74	316.54	312.2	311.6	314.98	316.25	313.95	318.76	312.92	313.77	314.25	310.72	314.82	314.12	313.12	315.05	313.74	313.34	314.75	311.27	312.71	312.37
314.29	313.16	314.52	310.17	315	314.62	313.3	315.5	312.44	312.46	315.49	316.06	313.41	312.78	314.27	312.92	313.14	315.02	314.68	310.64	316.3	315.44	310.59	312.14	313.34	311.27	310.95	314.13	311.46	313.1	313.72	310.03	314.33	309.83	312.95	313.05	314.89	312.15	315.7	316.22	314.45	310.58	307.38	310.46	313.83	313.71	314.75	313.76	315.69	316.21
299.07	300.8	300	298.94	303.69	302.16	298.32	300.14	299.94	300.77	298.85	295.5	298.18	298.46	299.1	299.28	300.02	302.28	301.96	296.4	297.72	299.39	301.45	304.25	300.93	299.87	300.48	300.3	297.32	299.62	299.54	297.39	303.35	300.59	301.08	302.27	303.64	301.6	299.53	301.22	300.63	298.76	298.04	300.24	301.48	300.71	304.04	298.28	299.48	298.03
300.01	298.63	299.77	303.35	303.74	301.86	296.64	301.67	300.56	299.59	300.1	303.37	299.59	301.58	299.28	300.7	303.89	302.48	301.66	300.46	298.45	302.72	297.55	298.65	299.44	303.54	302.42	300.5	300.58	299.13	296.78	300.05	301	301.47	300.73	302.92	303.21	300.38	304.71	301.48	300.25	304.57	299.75	300.66	303.38	298.73	297.66	302.61	302.02	300.68
307.66	309.2	307.65	306.85	306.28	307.07	309.33	312.84	308.86	308.16	308.08	310.5	308.39	310.05	308.15	307.2	307.26	307.52	309.62	305.53	306.92	307.64	310.14	307.3	304.75	307.28	313.23	309.72	310.66	308.13	308.92	308.96	307.34	308.27	311.33	305.58	306.6	308.61	309.02	312.13	311.27	310.2	309.04	308.83	308.71	311.7	307.97	309.52	305.67	310.04
302.95	300.32	304.58	303.53	305.84	301.88	301.95	302.02	303.83	303.5	305.41	303.44	307.36	304.15	306.71	305.98	305.86	305.45	299.98	305.34	307.68	307.27	308.45	304.69	304.26	300.41	301.1	304.01	304.51	302.49	305.96	303.03	306.53	302.72	303.69	303.14	306.45	305.44	305.71	305.2	304.13	303.62	307.16	304.05	308.61	304.15	306.16	305.28	303.7	302.95
299.14	294.64	299.01	298.09	294.36	299.18	301.27	299.18	298.35	294.67	298.09	296.74	299.77	294.29	297.66	297.73	296.4	300	300.77	296.99	300.92	298.46	294.59	296.78	295.51	296.51	296.13	298.49	291.85	303.09	298.42	296.7	294.24	297.74	297.39	299.09	293.13	296.23	299.52	296.61	298.07	296.59	300.81	297.93	297.78	296.29	297.37	297.8	297.04	301.24
304.6	304.62	305.5	300.48	306.09	304.6	304.95	304.31	305.54	304.63	303.21	304.51	306.78	301.27	303.3	304.93	304.36	301.82	306.18	304.65	304.69	306.5	299.98	302.05	305.93	302.82	303.2	304.4	301.86	303.24	301.67	302.92	303.06	302.65	303.36	299.09	304.51	304.74	304.35	303.29	300.26	305.59	304.17	303.37	306.87	300.98	305.83	304.87	304.19	303
305.53	303.12	303.61	301.92	303.26	300.21	304.68	305.71	303.43	306.85	304.03	299.5	299.49	303.62	302.52	305.71	303.55	301.53	306.57	298.83	301.44	302.63	302.8	302.91	301.93	305.43	304.72	303.6	304.16	305.98	303.14	304.65	303.11	303.81	306.18	302.65	304.65	305.7	302.42	300.91	303.68	301.09	302.91	304.12	302.93	300.92	304.92	304.26	300.21	303.13
314.63	313.57	312.35	314.88	313.6	311.61	315.29	312.64	311.72	311.85	310.92	311.74	313.36	309.93	310.33	314.12	311.69	313.4	312.25	313.21	310.6	314.88	311.87	315.49	312.82	313.39	311.46	312.18	313.35	315.15	313.96	314.31	312.36	312.6	314.42	311.67	313.95	313.09	311.78	314.13	312.15	312.83	311.34	313.6	312.25	312.86	315.32	312.36	312.48	310.32
312.27	313.85	314.05	313.15	312.45	314.99	313.74	313.17	315.47	311.55	311.16	313.28	315.48	314.74	314.56	312.06	314.26	311.5	311.89	313.55	312.93	311.82	311.7	315.07	312.08	311.13	312.46	312.8	312.06	312.64	314.94	311.3	310.98	313.52	317.44	315.03	314.27	313.01	311.75	318.25	310.03	313.11	313.51	314.88	313.78	313.96	311.26	313.52	316.22	313.96
310.17	309.73	310.72	309.53	308.09	309.83	305	309.17	310.32	311.09	310.09	308.29	310.74	311.79	307.74	307.34	309.92	309.34	311.32	307.01	309.43	307.21	307.4	311.5	310.76	308.53	307.13	306.64	308.91	308.39	305.46	308.94	308.9	307.9	310.42	309.2	309.07	310.9	308.41	306.9	307.95	307.57	310.43	308.52	310.19	313.5	308.92	306.1	310.21	308.58
311.67	310.98	316.93	314.93	314.53	314.6	318.8	315.59	312.19	312.85	313.51	316.6	311.01	316.2	313.89	313.09	312.75	311.22	312.42	312.1	309.82	313.52	315.91	312.42	315.18	314.15	312.15	311.46	316.12	311.44	311.59	312.4	314.2	312.07	311.51	312.41	313.2	314.09	313.82	313.47	314.57	310.56	315.87	309.92	311.48	313.61	313.52	314	312.34	314.38
329.28	328.92	327.06	328.01	327.11	329.93	327.71	331.87	327.45	329.77	327.23	333.95	330.94	327.78	328.28	328.02	324.27	329.18	329.78	329.37	331.33	328.92	325.65	328.64	327.61	325.67	326.05	326.55	330.29	331.44	332.78	325.75	333.01	328.21	331.36	327.18	328.75	330.99	329.22	332.81	327.9	325.47	327.49	328.12	328.66	330.09	328.95	330.65	326.17	331.43
308.66	306.79	307.91	307.67	307.16	307.67	309.88	309.86	307.98	308.23	310	308.29	307.45	306.74	306.15	307.83	304.29	306.77	306.16	310.04	308.54	308.74	306.99	309.26	310.71	307.35	306.91	313.74	309.16	309.68	310.26	305.43	308.64	310.83	307.54	305.49	308.95	306.21	308.5	305.52	306.66	305.9	307.2	305.46	306.04	307.76	310.3	309.93	306.43	307.09
313.98	313.02	314.89	309.22	311.44	314.59	314.55	312.41	313.7	311.91	314.49	311.91	316.44	313.61	311.01	311.75	315.75	313.43	315.95	316.37	315.77	312.65	315.97	310.08	313.63	311.42	312.88	315.39	311.03	312.9	312.66	308.46	314.12	311.42	315.67	311.57	313.06	313.45	316.8	314.49	308.87	309.93	313.7	312.49	313.37	313.28	312.67	313	314.08	312.07
302.68	305.6	303.14	305.95	302.54	302.06	302.37	300.96	302.56	304.18	301.02	303.85	302.02	302.42	302.21	303.16	300.64	300.79	303.01	307.71	301.47	300.56	302.49	303.83	303.11	301.7	305.43	303.61	304.43	300.72	302.31	301.99	304.23	300.89	305.21	300.88	302.1	300.39	300.79	303.71	301.15	302.6	300.62	302.95	299.94	300.82	299.74	300.58	297.56	302.26
304.17	306.5	305.37	304.71	305.36	307.26	303.91	302.59	305.59	306.61	301.44	305.79	311.38	303.32	302.98	302.4	305.4	303.61	301.34	303.55	306.54	302.79	303.37	306.04	304.16	308.67	303.1	303.34	304.75	305.61	307.77	307.44	303.16	304.81	305.06	309.2	303.75	303.27	305.61	306.47	304.72	306.68	310.91	304.64	305.64	304.33	301.08	306.38	307.85	307.94
316.76	313.47	314.21	317.77	311.69	314.54	314.99	313.9	313.55	309.99	310.7	313.21	314.45	311.94	312.51	313.17	314.6	316.15	312.55	312.32	309.19	314.4	312.8	312.11	315.52	310.93	310.84	317.45	314.02	316.46	312.64	315.32	308.66	312.77	312.94	314.33	311.69	313.49	315.04	313.03	313.74	310.73	316.49	314.32	311.25	313.93	314.32	313.28	311.09	313.74
301.49	305.06	303.38	307.18	301.37	302.82	301.89	305.95	305.92	305.92	301.39	310.56	308.16	306.56	307.85	306.08	306.43	300.23	305.96	303.08	302.44	303.89	301.8	305.46	303.99	305.99	308.35	302.81	301.69	303.34	305.27	308.18	302.95	306.91	306.34	303.54	305.23	305.68	308.33	304.33	305.31	304.01	303.05	302.44	307.51	303.33	305.73	305.91	306	303.81
313.25	310.34	313.64	314.49	311.96	313.11	311.41	314	311.8	313.36	314.68	311.75	311.99	314.96	312.94	314.63	314.41	315	308.27	311.66	313.92	313.21	313.61	314.21	313.01	312.58	310.11	313.59	312.42	314.14	312.39	312.43	313.51	312.7	313.9	311.09	314.3	314.94	313.75	308.14	310.49	311.29	311.02	312.93	314.77	312.43	314.15	312.53	314.72	313.56
304.77	304.68	311.33	305.85	305.89	303.81	306.36	306.81	306.52	307.29	308.6	308.58	306.8	306.58	304.07	307.02	304.1	303.61	303.99	305.75	306.83	302.38	303.85	301.81	303.2	305.6	306.03	305.82	304.3	305.93	303.43	308.89	304.17	305.35	305.54	301.78	305.64	303.35	307.18	304.26	306.89	310	301.92	305.31	308.99	304.96	306.08	304.58	303.32	301.02
307.34	308.73	302.2	309.46	302.45	304.03	309.59	308.43	308.87	306.65	306.13	305.32	307.46	304.95	306.11	309.07	309.04	307.42	305.85	305.87	305.55	302.91	309.33	305.87	309.44	305.52	305.93	307.56	304.94	311.52	306.18	307.38	303.48	307.49	308.39	311.07	306.36	304.03	308.31	308.75	304.91	305.63	307.62	308.92	309.57	306.4	307.93	309.18	308.61	306.78
327.74	328.59	328.89	324.48	327.7	327.37	328.75	327.25	326.68	328.53	328.14	328	324.9	326.58	325.26	328.64	327.44	325.54	322.65	326.11	327.58	324.89	329.97	327.91	328.06	327.89	325.1	327.82	323.77	327.13	327.32	327.6	327.77	323.64	326.76	326.93	327.59	324.59	330.12	327.54	327.67	325.99	325.68	326.77	327.97	324.09	328.18	326.8	327.16	327.16
317.27	316.11	317.3	318.1	314.33	320.16	313.66	320.26	310.96	314.68	316.6	312.07	314.1	315.34	314.61	321	318.25	315.82	314.59	317.5	311.43	315.05	315.48	316.25	315.14	314.95	317.71	318.92	317.56	317.74	315.19	317.06	313.1	316.07	319.69	321.13	319.24	317.33	318.11	316.41	317.03	319.3	315.96	317.48	317.73	318.26	318.02	314.9	320.82	318.73
320.55	315.53	315.61	317.02	315.8	317.6	321.71	315.65	316.5	319.56	319.93	319.7	318.7	320.57	316.02	316.49	315.2	317.6	320.7	319.03	317.36	321.9	316.03	316.88	312.25	314.23	316.63	316.21	316.97	317.48	320.55	316.04	316.94	318.98	320.52	320.48	317.25	314.92	314.32	316.24	313.34	316.87	316.82	322.01	318.56	312.55	314.88	318.23	318.84	317.51
303.72	303.28	303.76	302	302.61	301.74	304.68	307.54	303.68	304.84	305.99	304.71	303.97	302.78	305.21	306.49	305.55	302.69	303.17	303.26	300.17	299.56	304.68	303.43	306.74	303.12	303.96	304.38	298.76	302.88	303.63	303.45	302.68	304.17	305.83	306.26	304.99	303.89	303.59	305.53	301.4	303.97	303.26	304.96	300.84	305.68	304.87	303.28	302.59	302.01
317	320.01	319.79	319.22	319.34	319.07	314.94	319.51	316.94	316.9	323.79	318.45	315.01	315.88	315.9	317.34	318.53	321.46	318.64	320.81	318.82	319.6	318.89	316.36	318.92	318.76	322.23	317.11	322.57	317.66	321.94	315.89	315.11	321.45	315.99	318.45	320.26	320.04	319.69	318.38	317.96	319.25	315.08	314.34	315.65	314.3	320.56	319.25	319.45	318.47
306.67	302.82	301.98	301.87	301.12	304.74	304.15	304.49	304.3	305.34	302.84	303.03	302.19	303.43	301.85	300.97	306.8	303.57	304.42	302.3	303.96	303.76	302.97	299.96	304.89	302.9	299.82	302.21	303.45	303.45	303.03	304.66	302.96	301.84	303.75	305.22	305.67	308.29	305.89	299.89	302.43	301.58	304.15	303.13	305.43	306.22	306.57	304.67	303.34	299.85
311.52	312.56	311.27	311	312.36	313.04	314.1	311.27	311.14	312.57	313.58	316.63	314.49	315.05	311.7	309.69	309.72	313.35	311.78	312.27	313.05	313.01	313.86	312.86	313.17	314.92	313.29	314.79	313.01	312.71	311.39	309.04	310.71	311.46	312.66	313.55	312	310.43	316.83	313.34	313.31	312.94	312.93	312.06	308.89	316.06	310.76	311.5	314.83	310.75
301.65	305.78	299.25	302.13	303.96	304.21	305.26	301.81	301.5	302.89	302.65	301.31	303.65	299.72	303.16	303.65	301.61	303.47	303.32	301.97	305.91	303.56	301.62	300.08	302.13	304.98	304.41	303.76	302.19	306.98	305.62	299.59	303.91	300.55	303.33	302.85	301.05	305.07	303.42	303.22	303.39	298.46	300.07	303.41	303.08	304.92	301.2	302.94	300.36	300.61
315.16	313.8	319.79	320.64	313.16	315.65	314.95	315.35	315.65	317.79	317.72	314.68	313.72	314.68	315.05	318.47	315.57	317.64	314.4	316.86	316.62	314.03	318.23	315.36	315.88	314.13	320.7	320.06	316.79	315.54	314.53	315.35	315.79	316.39	317.94	314.13	317.02	315.28	316.89	314.52	317.63	316.8	312.76	316.16	314.99	317.02	315.52	312.14	318.27	315.84
315.14	312.26	312.88	307.52	313.65	309.7	314.56	315.2	313.6	311.7	315.3	312.82	312.85	311.01	310.64	312.87	315.07	313.68	311.2	313.06	310.77	311.15	310.48	312.7	310.33	312.68	313.2	311.63	312.85	312.04	315.52	315.13	312.05	308.26	314.32	318.06	313.13	311.71	312.45	311.82	312.73	315.12	311.62	311.57	311.76	313.59	312.81	312.4	314.02	315.44
301.87	297.44	303.07	296.61	301.23	301.55	301.9	300.98	302.41	301.2	304.88	299.59	302.77	304.05	301.98	303.14	302.67	299.82	306.6	300.87	303.92	300.86	306.47	303.85	298.14	303.33	305.47	299.32	301.81	302.87	305.67	303.65	301.38	301.23	300.14	301.86	301.35	304.61	301.44	301.51	303.84	301.59	302.37	301.74	301.6	303.68	298.83	305.9	304.05	301.35
305.04	305.34	302.84	304.87	304.63	305.44	307.94	306.69	305.88	304.93	302.94	305.41	303.81	303.96	305.47	302.22	305.44	304.87	305.3	305.23	303.58	306.16	304.25	303.36	302.7	304.37	303.05	305.7	303.52	306.23	306.81	299.37	305.17	303.67	305.39	306.53	304.94	303.07	303.44	303.99	304.71	304.27	306.5	304.01	306.17	305.49	304.59	304.34	301.64	305.27
309.74	304.42	309.27	308.95	309.57	307.34	304.95	306.91	308.89	308.78	308.24	308.3	304.78	307.38	307.38	308.1	301.6	305.97	306.13	308.51	306.96	308.35	308.72	308.25	305.75	307.51	309.86	305.73	309.03	308.19	306.87	303.09	310.29	306.53	305.41	303.95	306.32	305.15	306.16	304.56	307.19	303.5	309.28	306.95	306.77	313.06	306.69	310.39	305.31	308.69
304.97	305.29	302.15	303.12	305.18	303.2	303.57	304.59	307.44	301.37	304.31	300.98	300.82	304.54	304.74	300.7	303.62	304.2	303.36	301.84	299.71	303.13	308.27	303.67	305.68	303.1	304.37	302.58	305.62	304.77	304.68	301.76	303.5	301.24	299.95	306.65	300.08	301.94	303.2	302.28	301.66	300.95	305.27	304.19	303.81	306.13	300.74	302.59	298.51	302.93
314.87	319.11	319.23	318.34	318.33	320.29	315.52	317.84	317.27	319.83	317.33	316.91	318.04	319.12	317.74	316.46	317.21	317.75	321.65	319.57	320.08	318.97	315.69	316.86	316.73	316.32	323.36	317.23	320.09	316.23	320.83	318.48	319.29	317.41	320.13	316.56	317.46	318.57	318.02	316.1	319.54	318.96	318.68	319.75	316.82	317.07	318.53	319.42	316.87	313.88
304.05	301	301.5	298.14	303.05	303.58	301.39	303.45	304.52	302.49	300.1	301.19	304.4	298.2	298.24	298.71	301.28	297.28	301.38	299.96	304.26	304.14	302.86	299.94	297.12	301.9	300.98	299.06	302.33	302.58	301.24	299.04	298.99	301.2	301.02	306.08	297.94	301.49	298.87	301.97	302.47	301.15	299.4	296.13	302.15	304.27	300.92	297.97	298.9	300.59
322.24	320.46	318.39	318.18	317.16	319.21	320.44	315.41	321.72	315.93	316.56	316.14	316.7	315.03	315.94	322.07	317.78	320.91	322.63	318.69	321.55	317.24	317.75	317.98	319.67	317.23	320.84	317.52	317.39	317.84	320.69	317.52	315.65	316.8	316.93	319.6	319.85	316.87	319.03	311.84	316	317.87	316.05	315.67	320.62	314.2	319.5	317.81	317.72	317.77
310.05	312.69	310.3	312.3	309.54	308.22	309.61	312.96	311.47	311.59	307.18	308.15	311.68	309.02	309.93	308.4	307.47	311.31	308.27	308.97	312.18	309.06	311.44	310.01	312.99	312.3	311.87	308.05	309.01	308.36	310.02	306.33	307.84	311.46	310.79	311.95	309.22	313.39	307.83	314.06	309.83	308.19	313.12	311.55	311.51	309.03	311.9	307.58	312.56	308.48
311.03	318.32	316.85	315.8	313.95	314.88	315.19	314.7	313.55	317.25	314.35	314.76	314.29	314.19	318.05	316.27	315.58	316.25	314.01	314.23	315.3	316.88	313.37	313.52	317.09	314.61	314.28	311.16	316.24	315.26	315.62	316.25	319.21	315.92	313.56	316.41	317.73	317.98	314.56	317.21	314.32	315.04	315.89	313.84	315.89	316.01	313.37	315.02	314.7	317.18
304.23	304.44	303.79	306.26	306.68	304.98	308.47	302.06	304.88	304.65	302.75	307.08	304.73	306.04	304.82	303.9	306.02	305.16	305.02	304.01	305.31	303.99	307.03	306.75	308.33	306.46	304.55	306.36	305.98	304.2	308.15	310.76	305.59	305.91	307.01	304.14	304.35	301.08	303.52	303.19	305.05	306.09	305.23	303.42	308.23	303.97	303.48	306.46	301.82	307.07
316.82	313.98	316.38	315.16	315.88	318.62	313.76	320.06	314.75	318.83	311.19	313.76	314.23	314.4	315.79	314.28	316.38	315.42	317.23	314.71	317.32	313.45	318.25	313.97	313.32	316.83	310.42	315.28	314.77	312.38	318.14	319.24	316.17	314.57	317.73	316.34	320.69	314.06	316.03	314.38	315.5	312.71	313.32	317.85	312.67	314.35	318.35	308.74	313.35	315.04
312.03	312.94	311.66	310.88	310.45	312.27	315.33	313.14	314.1	309	311.28	314.79	315.24	314.8	312.22	310.35	313.67	310.78	314.35	310.75	315.39	312.01	314.85	312.72	314.81	311.18	312.24	312.12	312.9	310.36	310.33	313.94	310.61	313.97	309.31	311.06	316.36	310.49	314.45	308.94	312.64	310.72	311.94	314.48	314.93	312.26	315.04	312.06	312.11	309.22
303.01	303.53	303.32	302.67	304.92	303.83	304.53	304.29	300.41	301.42	302.08	305.22	304.22	303.74	297.2	303.36	299.98	306.63	303.54	303.14	305.04	302.32	305.29	302.93	300.77	305.07	302.36	301.05	303.43	302.21	307.86	301.98	301.42	306.78	302.27	302.69	303.41	298.75	305.66	300.3	301.01	302.61	304.72	301.93	304.66	299.38	302.25	305.49	300.79	303.52
302.56	301.45	301.66	304.73	304.76	300.28	301.82	303.75	304.55	297.28	302.08	304.5	301.52	304.21	301.2	302.62	305.7	303.51	302.99	301.91	300.95	303.95	301.79	298.5	304.27	301.19	300.56	296.78	302.88	301.72	303.03	303.49	302.5	306.08	303.07	303.79	303.59	303.79	303.47	304.82	301.1	301.15	297.95	301.55	301.28	305.34	302.2	302.74	298.71	307.33
302	305.58	303.56	301.69	305.65	303.44	302.39	304.72	307.84	306.01	308.29	304.77	305.67	304.79	304.41	304.96	302.18	302.76	304.92	302.4	306.27	303.83	307.34	304.18	305.02	304.22	306.77	302.08	304	307.44	300.38	308.11	303.17	303.94	307.89	304.71	306.65	303.3	307	305.12	306.69	304.11	307.08	304.51	303.4	303.83	301.17	306.14	306.25	303.59
301.47	304.21	302.65	305.18	306.06	302.12	301	305.02	305.19	304.03	302.9	303.39	302.98	304.78	300.49	301.36	299.24	302.05	302.42	301.06	305.27	302.93	299.78	303	303.36	306.95	301.57	303.14	303.61	302.14	305.37	299.43	304.96	305.3	302.51	301.73	303.57	303.21	302.44	303.21	301.63	304.33	305.63	305.69	303.08	299.88	302.94	301.48	306.22	304
313.83	315.71	319.29	313.55	316.45	317.54	315.28	318.79	320.53	315.22	316.35	314.65	319.69	318.96	313.16	319.94	313.93	315.02	316.57	318.3	318.01	319.92	316.71	321.33	316.79	316.62	318.27	319.57	315.75	317.55	317.89	317.68	317.31	317.59	318.85	316.69	318.65	316.8	317.86	315.67	314.59	316.15	317.45	319.25	317.88	317.61	316.4	319.33	317.38	317.02
302.63	304.18	304.87	303.35	305.1	306.29	307.41	304.5	304.56	306.65	304.92	302.44	304.81	307.4	305.28	306.78	303.09	308.34	303.33	306.39	306.08	303.34	303.96	303.25	301.78	306.3	306.81	307.42	305.01	303.94	304.27	303.43	305.8	305.51	303.97	306.08	304.19	301.27	303.37	303.12	302.65	303.71	302.12	305.05	304.69	303.23	304.69	304.5	303.85	305.13
305.2	306.66	305.61	305.21	301.97	303.16	305.1	303.23	302.99	299.68	303.46	306.93	307.34	308	303.37	305.37	305.16	308.35	306.62	303.12	301.34	305.08	302.17	303.86	307.35	302.85	304.5	303.02	301.32	303.29	303.29	306.54	302.15	304.89	305.93	305.93	304.6	304.73	303.96	303.6	304.19	303.75	306.54	303.79	305.13	303.04	302.76	304.8	301.72	304.69
304.01	302.3	302.48	303.17	301.2	304.3	301.84	304.23	304.12	303.14	302.37	301.52	301.73	304.34	300.97	303.26	299.85	303.22	305.44	300.67	298.32	305.11	302.72	300.78	303.07	300.95	299.99	298.22	304.12	303.94	304.77	300.64	299.79	303.01	302.2	305.33	304.46	303.62	304.38	301.13	302.71	305.76	300.08	301.98	302.82	302.34	306.56	303.01	303.05	304.68
307.12	304.3	308.18	305.7	309.78	303.26	306.4	308.26	302.07	304.55	302.69	306.39	302.41	305.68	304.06	307.9	306.42	307.14	304.25	306.16	304.1	304.26	302.97	303.37	303.24	304.59	304.4	305.02	308.74	307.08	307.27	309.1	304.9	307.19	306.92	308.22	304.4	306.05	305.23	305.94	300.07	308.77	303.75	305.56	305.42	305.08	303.04	306.96	305.26	305.73
305.38	307.56	304.19	309.9	311.74	304.77	309.38	306.67	308.57	310.4	307.5	308.33	308.21	305.83	305.9	306.52	309.54	309.53	311.58	304.21	308.75	309.33	305.67	306.05	307.5	307.94	306.32	310.84	306.92	308.64	310.71	310.16	305.32	308.54	309.48	307.04	306.94	308.31	306.18	304.12	308.52	308.65	308.55	309.7	306.17	308.84	309.99	309.97	305.44	311.53
315.26	311.61	312.72	312.22	314.72	313.38	310.72	318.25	311.84	312.5	317.52	311.65	314.09	314.2	316.06	314.21	311.59	313.87	314.6	312.8	317.92	313.3	313.32	312.98	313.25	311.25	313.33	312.73	311.88	313.47	315.28	314.54	311.93	315.93	318.6	317.15	314.21	313.91	313.54	312.99	312.77	314.19	312.95	312.39	313.41	314.7	313.36	316.57	313.91	315.13
311.05	306.32	312.95	309.96	307.28	314.12	307.17	304.5	308.3	306.45	308.46	309.06	310.33	306.86	308.41	307.6	310.84	305.93	310.19	305.34	309.16	308.78	310.16	310.82	310.86	309.3	310.12	311.53	308.67	309.26	309.31	307.34	310.72	306.4	311.78	316.4	308.87	311.31	312.87	307.77	304.76	307.91	307.81	309.65	309.43	306.85	308.78	310.79	308.75	306
294.26	295.37	294.11	297	296.38	293.32	295.51	294.4	297.6	297.35	292.55	293.55	293.65	294.89	297.19	295.66	295.21	295.09	293.6	297.26	295.37	294.22	295.6	293.59	294.15	295.6	293.72	294.57	295.94	294.8	295.61	292.36	296.03	292.82	294.35	294.62	296.9	297.39	295.51	293.26	299	293.48	294.83	294.39	296.91	291.15	291.52	292.55	297.99	294.49
296.37	291.97	292.72	294.15	291.07	292.74	295.07	298.07	291.46	294.54	293.69	290.34	292.56	292.96	294.28	295.71	291.81	295.07	292.29	297.22	296.33	296.31	294.24	291.43	295.98	297.07	292.24	295.5	296	297.22	293.93	293.35	289.5	288.54	295.51	292.93	296.7	293.99	294.62	294.09	294.12	290.91	294.89	294.64	294.25	294.13	291.87	293.73	294.63	291.75
315.71	318.8	318.58	316.81	316.34	313.52	317.98	317.81	316.85	317.58	319.3	322.13	317.69	316.33	317.75	317.37	317.52	322.01	314.78	316.14	315.4	316.16	317.63	317.84	318.36	317.69	315.8	320.61	313.98	314.78	317.15	322.06	318.26	318.61	316.21	316.56	317.25	319.35	314.66	314.32	315.07	319.6	313.5	315.4	317.78	317.84	315.41	316.89	318.52	317.25
326.87	333.05	324.76	326.2	326.8	328.33	323.07	327.75	319.64	330.92	323.21	326.36	327.77	325.02	330.01	327.03	327.56	327.42	326.28	324.3	322.04	323.53	329.46	327.59	326.65	329.13	326.18	331.32	325.68	326.33	329.6	326.3	327.03	330.88	326.81	324.87	326.89	327.3	324.24	324.54	327.01	330.55	326.58	324.82	328.2	327.42	326.01	329.25	326.14	329.26
302.68	308.8	307.32	305.07	304.99	302.32	307.01	308.85	304.63	301.72	304.43	304.11	307.32	307.91	305.23	303.66	304.66	306.54	305.36	302.24	307.36	307.21	305.71	308.94	306.39	303.86	302.99	309.17	306	305.72	304.37	308.52	303.79	306.48	302.05	307.18	306.01	302.12	304.31	304.94	308.8	303.92	301.03	306.86	300.21	302.34	306.27	303.73	300.63	305.64
311.17	306.72	308.02	305.38	306.99	310.79	306.04	308.3	308.81	307.91	310.37	308.49	304.66	309.21	309.92	309.48	310.05	308.97	308.31	307.19	308.86	306.9	306.75	311.13	308.48	310.41	312.37	309.24	308.37	312.04	311.92	308.16	310.25	308.55	303.78	307.6	306.39	305.33	305.1	306.57	308.78	310.91	307.52	309.31	311.1	308.82	311.12	308	309.28	308.45
327	327.83	328.18	327.35	331.25	329.98	330.08	330	330.87	329.41	328.03	328.51	329.07	329.13	327.01	328.39	328	326.81	330.06	327.8	327.41	327.23	330.4	326.93	325.59	328.09	326.31	328.12	330.71	327.49	327.31	326.18	326.98	328.81	329.05	324.91	330.3	327.48	325.44	330.79	328.82	326.83	324.63	324.88	323.34	327.91	328.75	329.04	327.03	325.68
309.32	311.42	307.11	310.45	311.08	310.96	307.73	309.19	310.84	308.76	312.51	308.6	313.21	307.63	307.83	313.67	312.48	312.69	312.72	308.63	313.81	310.61	309.11	312.59	308.63	308.55	311.89	313.31	311.35	313.59	310.19	310.13	311.51	308.31	311.3	309.17	308.89	313.83	307.84	308.97	310.82	310.54	311.06	308.34	307.76	309.74	310.02	309.93	311.9	314.4
304.46	303.26	306.54	302.79	306.61	301.72	304.14	304.15	304.56	301.22	305.82	306.73	304.75	304.29	303.22	306.64	303.81	303.34	305.18	306.62	303.57	307.12	304.93	304.19	304.28	303.01	305.04	303.37	307.03	302.27	304.76	299.86	301.42	298.17	302.33	306.2	306.86	305.98	302.08	305.43	303.11	302.86	306.74	302.46	307.42	303.98	305.55	305.57	306.63	307.72
295.93	291.38	296.46	296.79	294.38	297.48	297.88	292.7	295.63	291.66	294.21	295.99	291.65	295.75	297.88	295.27	295.06	297.28	293.42	295.7	293.39	296.14	294.99	297.31	298.41	298.42	297.33	295.88	296.24	296.19	292.31	297.36	290.9	298.15	296.86	296.38	297.5	296.32	294.61	293.69	297.81	295.39	294.19	292.54	294.34	296.39	296.89	295.29	295.77	297.49
319.61	318.18	319.1	317.61	320.72	318.96	319.98	316.9	317.18	318.07	319.97	319.26	316.57	317.38	317.85	318.74	318.2	318.34	319.7	316.59	318.98	318.03	316.58	318.61	317.5	317.98	317.7	318.95	315.8	319.76	319.63	315.85	317.95	318.82	316.95	315.36	316.39	318.09	316.47	320.8	318.1	317.07	317.67	319.32	318.77	316.14	315.6	317.56	316.8	321.69
311.45	314.88	312.14	316.17	316.04	311.12	309.43	311.34	314.85	312.49	312.41	314.13	311.13	312.56	314.91	311.09	314.52	312.58	315.27	310.26	311.06	313.59	307.99	313.96	314.39	310.65	315.09	312.18	314.12	311.15	312.67	310.6	313.07	311.08	312.42	314.06	311.13	314.59	313.4	309.87	311.91	309.89	310.23	311.75	313.17	310.34	317.57	312.48	311.76	314.53
303.38	302.85	304.3	301.14	304.14	302.83	302.58	306.59	304.72	302.16	304.48	305.41	301.9	304.84	306.44	306.43	301.87	302.01	303.6	302.04	305.77	302.17	304.37	303.33	304.1	303.11	303.33	303.38	303.83	302.57	303.23	302.12	306.63	301.19	301.09	304.71	302.13	304.16	304.36	301.3	301.03	306.82	302.72	301.85	302.77	302.92	302.76	301.07	307.45	302.7
300.55	302.56	305.43	302.13	301.9	300.65	303.51	301.54	296.06	301.96	307.21	303.01	304.94	302.99	300.09	302.8	305.23	303.78	303.51	304.16	302.58	305.72	305.19	304.46	301.05	299.06	301.7	298.89	304.99	301.87	303.45	301.83	305.21	304.25	305.16	306.54	305.42	302.55	302.16	304.19	305.35	302.87	300.07	305.68	305.6	302.46	304.14	305.84	302.6	300.57
311.99	313.92	313.1	312.35	311.47	314.27	313.84	309.99	312.02	312.58	313.08	313.13	312.64	310.1	310.07	312.93	312.08	306.45	307.59	312.44	316.5	313.16	312.43	310.59	314.34	310.17	309.84	313.02	315.41	312.32	310.75	309.95	311.22	312.45	311.46	305.98	310.43	316.85	311.11	307.98	313.18	310	312.4	310.5	311.5	309.67	313.7	312.62	312.82	311.73
311.84	314.19	313.57	313.98	312.56	315.45	313.67	313.43	314.98	313.15	315.66	315.04	313.59	315.35	316.07	312.71	312.21	312.45	314.1	314.03	314.86	312.54	315.95	312.16	313.77	309.95	313.13	316.62	312.19	312.5	313.42	312.52	313.44	313.21	310.19	315.58	315.29	312.04	308.96	311.84	312.71	315.67	314.46	312.4	312.54	312.33	312.94	314.8	316.09	312
305.29	305.06	303.67	305.68	301.59	305.55	307.55	303.5	305.05	305.65	303.51	300.73	299.75	308.63	307.07	303.92	304.12	303.26	307.03	303.36	300.59	305.07	306.88	302.6	302.71	301.76	305.81	307.59	304.9	304.56	305.79	301.75	303.2	304.56	304.99	302.6	303.04	305.8	301.24	305.79	304.13	303.33	306.73	304.81	305.08	306.11	304.01	302.36	303.05	307.05
300.38	302.25	300.69	299.4	302.7	298.49	301.93	303.81	297.73	302.08	303.1	303.97	297.99	303.78	299.74	304.68	299.77	299.02	300.02	299.45	300.53	298.45	298.67	301.45	299.99	299.81	302.11	299.31	297.72	298.45	304.38	302.09	299.59	305.19	303.74	300.02	299.02	299.48	300.93	301.39	304.67	298.91	302.28	299.47	298.7	299.43	303.1	299.04	299.45	301.66
308.28	307.62	307.37	307.13	311.6	309.96	306.65	307.36	304.75	306.74	310.08	308.21	307.2	304.41	305.66	309.19	307.73	307.92	305.4	306.03	305.11	303.79	307.28	305.66	306.87	305.78	306.94	309.44	306.75	305.23	306.76	304.61	307.62	304.54	306.47	310.23	307.16	304.87	305.51	308.18	305.97	310.86	308.39	306.03	308.76	306.32	310.42	304.58	308.62	307.37
309.89	312.63	311.84	313.45	313.03	313.68	312.04	313.67	309.86	311.28	314.28	312.8	314.46	312.5	313.74	314.03	313.64	313.06	313.39	312.69	315.59	314.62	311.52	313.69	311.1	312.99	311.7	315.5	308.58	308.86	311.85	312.69	309.8	312.53	310.95	314.11	313.11	314.84	313.71	314.24	312.17	314.44	315.46	314.76	310.43	309.61	315.54	314.2	311.51	318.16
302.42	305.94	306.43	304.27	306.87	304.54	304.52	305.59	304.79	306.31	305.54	303.26	306.55	303.86	304.07	307.28	303.72	304.64	304.74	305.69	305.07	306.81	305.65	305.92	304.51	303.86	305.97	300.79	303.28	306.9	305.17	306.76	305.64	303.69	304.09	300.58	303.61	307.6	305.98	302.44	305.35	303.44	299.42	308.75	300.09	305.63	305.24	303.3	309.36	305.34
302.14	309.93	306.6	306.24	302.52	306.15	305.08	302.74	307.88	304.95	306.48	307.35	307.06	302.82	304.03	303.52	303.27	308.37	303.42	303.9	307.52	306.94	306.06	307.56	307	301.75	307.85	307.41	305	304.45	305.19	306.56	306.2	304.67	303.44	305.26	308.88	304.75	306.56	306.86	309.49	309.91	305.4	305.82	308.19	305.44	305.49	305.14	302.54	302.9
312.8	310.57	311.67	310.76	312.49	314.03	309.52	314.82	315.73	312.96	310.66	314.61	312.47	313.17	311.64	309.34	310.86	309.61	311.65	310.48	311.06	311.54	317.04	310.89	312.59	309.37	312.5	314.46	308.91	312.42	309.03	312.23	313.58	310.65	313.57	310.97	310.95	310.42	314.92	311.66	313.31	313.43	308.85	312.17	315.9	311.84	314.08	313.6	311.49	315.89
313.18	310.15	314.9	311.26	315.47	312.06	310.99	311.75	311.2	311.01	307.97	311.9	310.31	312.17	308.08	312.33	312.89	312.62	309.91	311.38	312.42	309.56	306.49	310.56	310.49	308.45	310.4	311.26	309.32	313.82	312.42	312.14	312.53	315.34	314.28	310.02	314.03	316.46	309.32	311.23	312.63	313.35	312.45	314.92	313.75	309.31	311.44	313.8	312.95	310.9
305.11	305.55	306.03	301.22	301.61	299.32	300.25	302.79	306.13	300.05	304.5	304.52	303.76	308.44	305.11	303.28	302.72	307.42	302.35	303.7	300.58	301.91	301.42	307.35	301.05	299	301.59	306.61	301.5	299.47	303.13	303.35	305.91	302.24	306.22	301.82	307.12	303.45	303.34	304.33	306.58	304.36	304.63	303.86	300.68	303.74	304	301.94	303.6	302.45
306.2	306.29	305.32	304.22	302.54	304.03	308.44	301.39	302.33	305.57	304.46	305.91	303.73	303.9	303.14	307.55	306.31	303.74	309.37	303.63	303.9	304.01	305.91	306.66	307.99	305.1	306.14	304.9	305.32	304.68	304.36	306.68	308.27	305.88	308.2	305.51	302.06	307.65	304.28	306.84	306.25	305.5	307.28	307.76	304.4	306.78	306.59	308.35	307.72	307.02
306.95	303.94	304.89	307.43	303.91	304.54	305.97	307.82	302.12	304.68	303.64	308.22	306.78	303.64	307.73	305.87	307.87	306.51	304.24	301.68	305.91	305.83	303.88	305.58	308.25	305.22	306.96	303.75	303.6	305.38	304.38	305.15	306.51	306.5	306.8	303.99	305.25	307.17	304.13	305.66	309.37	303.58	307.69	307.05	304.18	302.82	304.35	304.39	301.94	303.35
303.49	302.01	305.38	306.29	304.11	303.21	304.67	302.37	303.59	305	306.59	302.21	302.75	304.13	301.06	299.77	304.32	300.37	305.07	304.91	303.73	304.76	302.91	304.88	302.31	302.58	305.02	303.94	303.62	303.98	303.08	300.24	302.46	302.3	302.89	301.26	302.92	305.23	304.38	299.04	306.5	301.87	300.44	304.31	304.06	302.02	301.86	305.33	302.06	302.63
295.35	292.62	295.09	299.39	294.05	294.86	292.1	289.19	295.83	292.79	297.57	293.98	299.93	294.07	292.31	291.58	298.9	293.26	296.36	296.42	292.83	297.29	295.76	294.69	296.48	293.93	299.11	295.46	294.31	296.04	294.06	292.13	294.36	295.33	294.12	292.99	290.9	296.08	298.61	296.59	296.71	295.4	296.4	292.75	292.96	295.12	299.2	298.83	296.15	294.79
315.13	318.2	314.4	313.11	314.19	316.64	314.6	312.67	315.21	313.7	317.01	317.18	312.72	316.2	317.06	317.84	314.97	317.33	315.71	314.87	313.63	316.86	313.91	314.94	313.33	313.24	311.41	313.89	314.27	315.83	315.88	310.4	315.91	314.89	317.05	312.62	313.17	314.77	316.69	311.77	312.49	313.11	314.95	313.25	315.8	313.81	316.15	318.98	313.25	315.21
315.94	316.15	312.56	319.64	316.99	316.4	319.09	318.45	316.3	315.3	318.35	320.23	317.31	315.1	320.88	317.51	316.19	318.5	318.18	313.97	318.56	319.27	316.26	313.44	317.05	317.37	312.79	316.74	320.59	315.16	317.54	318.31	317.06	316.58	318.24	315.05	315.94	312.94	319.25	318.88	312.55	319.75	319.62	316.85	318.64	316.66	316.95	315.44	320.51	315.33
321.23	321.07	317.67	323.34	319.27	319.08	320.24	314.67	318.6	317.28	320.05	315.76	320.13	319.3	317.71	320.67	322.1	324.58	319.77	321.32	319.33	321.21	318.73	321.89	321.9	321.34	320.06	320.27	321.74	317.04	316.53	319.68	324.02	318.57	318.41	320.59	320.07	317.32	317.93	316.94	317.39	321.96	319.22	318.14	317.63	320.12	321.23	318.96	321.43	317.95
296.89	294.21	297.99	296.52	291.06	293.32	296	296.79	296	295.12	294.89	298.48	297.48	295.96	296.81	296.69	296.53	298	293.9	296.1	298.48	292	294.28	299.16	299.98	296.81	300	294.74	295.92	299.7	294.52	297.73	293.41	297.12	297.36	292.2	298.29	297.95	296.39	295.52	296.45	295.73	298.1	295.86	295.4	293.3	297.18	300.04	295.04	294.54
303.64	299.92	303.03	303.72	303.88	306.53	302.72	302.3	304.89	305.74	306.88	301.11	305.66	304.84	301.49	306.5	303.6	308.18	305.8	306.08	302.57	306.13	304.24	304.5	304.07	303.81	307.62	306.16	305.31	302.09	305.01	304.41	304.01	304.04	306.37	304.87	308.54	301.77	302.58	306.48	306.68	308.5	305.5	302.62	303.82	302.91	305.15	308.79	304.47	305.16
302.65	305.78	304.91	302.08	302.73	304.01	302.14	304.39	303.2	305.45	306.06	304.11	305.44	305.02	306.51	302.44	305.84	302.81	306.85	306.73	305.71	304.46	302.38	306.71	305.65	303.47	303.91	300.1	301.2	305.93	301.83	307.58	302.84	306.88	304.45	306.09	304.67	306.84	302.91	302.9	305.87	305.62	304.07	303.06	304.29	305.63	305.05	308.69	305.13	302.45
306.16	308.54	306.05	312.06	309.47	306.33	306.96	310.16	302.6	309.13	305.35	311.92	308.02	305.81	308.3	306.36	310.63	304.86	305.9	307.24	306.06	308.62	308.37	311.18	308.4	309.7	306.15	308.24	303.96	306.6	307.53	307.1	307.39	305	307.73	306.97	307.43	308.72	310.46	304.98	310.05	307.51	307.44	305.78	308.69	308.47	305.46	309.22	305.15	311.21
318.06	316.3	318.34	315.41	320.85	317.22	322.59	314.45	319.45	318.76	319.72	318.24	314.92	317.71	323.39	320.26	317.47	318.85	319.26	317.23	317.65	320.59	316.91	320.18	319	320.45	318.48	317	318.04	316.12	315.5	320.83	318.24	319.25	320.23	318.48	318.17	319.39	321.11	318.66	318.76	318.87	320.39	319.06	317.2	320.25	319.72	317.04	318.35	317.36
303.12	301.72	304.56	305.31	302.73	299.41	304.29	301.07	299.98	304.61	304.7	300.54	299.97	302.07	303.56	299.11	303.46	298.87	303.31	303.12	303.36	302.52	302.07	301.61	304.59	302.18	302.98	299.69	301.98	299.63	303.72	302.71	301.54	302.12	300.41	303.44	303.4	300.76	300.71	304.28	299.67	304.78	300.6	302.98	302.72	302.29	300.65	300.59	300.34	307.24
298	300.72	302.26	300.94	302.25	306.99	301.92	302.72	301.04	302.58	298.03	301.66	301.22	301.4	302.58	304.9	301.41	302.72	301.75	300.4	300.09	305.73	302	303.55	305.45	303.78	301.43	302.47	302.6	303.32	298.56	301.35	300.76	302.43	303	303.13	304.64	301.97	300.79	302.96	303.16	302.96	301.17	301.69	303.18	301.75	302.67	300.23	302.16	302.26
309.89	311.96	312.68	309.48	310.74	310.35	314.05	307.85	308.19	308.53	310.22	309.85	312.46	310.23	312.94	312.95	313.83	310.32	309.95	312.79	305.96	311.46	309.75	308	311.62	311.57	310.07	305.93	311.99	312.01	313.02	311.56	315.01	311.15	310.9	310.28	311.83	310.15	311.49	313.25	307.84	310.31	310.52	312.96	307.66	313.73	310.07	310.35	315.59	312.35
301.78	302.91	303.7	302.67	300.41	299.88	301.01	301.46	303.04	299.02	303.68	301.74	301.33	303.72	302.77	299.81	302.33	298.9	303.46	304.01	300.07	303	302.14	304.05	299.67	298.34	297.55	299.07	301.1	302.41	301.67	301.03	303.64	298.96	298.97	301.15	302.16	300.31	298.81	301.12	302.03	296.37	301.76	300.89	304.16	300.27	304.01	297.63	298.77	299.86
313.87	313.68	313.09	310.73	309.17	309.84	309.79	309.49	311.19	312.27	311.2	308.84	310.34	312.79	310.45	312.79	309.2	311.26	308.98	312.4	312.2	311.36	310.38	312.38	310.66	310.72	312.72	308.87	314.18	312.14	310.75	311.36	312.78	314.46	308.47	311.93	309.18	306.97	310.86	314.33	312.67	311.86	311.74	310.04	311.56	308.63	313.43	312.27	311.84	311.28
326.27	329.78	325.33	323.34	325.13	324.66	324.89	326.87	327.59	325.82	325.85	323.98	326.12	325.94	326.07	329.97	323	322.03	328.37	328.4	321.82	322.32	331.5	328.11	324.7	325.18	331.02	329.05	327.98	325.71	330.2	328.55	329.15	323.76	324.4	325.5	323.7	328.15	323.1	326.66	329.34	323.39	327.35	330.61	326.95	328.28	324.23	328.85	326.27	326.51
297.75	293.37	291.18	293.81	292.27	293.96	292.87	292.64	291.51	290.97	295.3	293.43	293.31	292.31	290.05	298.23	294.29	293.47	290.83	290.5	292.86	292.1	296.57	294.21	295.03	295.44	294.59	292.38	293.63	295.9	296.99	291.92	293.79	290.63	295.65	291.35	293.31	292.06	293.85	295.62	296.49	292.81	296.01	290.37	295.99	290.03	298.64	290.51	291.15	291.89
318.52	318.96	319.27	316.05	315.87	316.38	317.19	318.02	316.79	316.71	320.76	316.69	320.25	317.98	315.5	320.87	315.83	316.31	322.06	316.55	322.46	314.76	318.76	316.98	316.47	317.31	317.39	315	319.72	316.69	318.75	314.64	315.07	317.04	318.03	311.47	318.95	315.99	315.88	316.63	314.18	314.3	318.91	316.51	315.67	318.31	318.91	316.58	320.64	318.11
296.15	294.24	303.42	299.74	298.29	300.08	296.48	303.16	297.75	298.54	299.59	301.44	298.24	301.61	299.43	298.7	300.05	301.9	298.38	299.77	297.88	299.13	299.72	297.79	300.34	301.05	295.49	295.79	298.62	300.47	299.7	301.34	301.88	298.76	298.84	300.95	300.51	300.34	298.59	300.36	299.66	301.12	302.95	298.29	303.58	301.53	297.4	302.91	299.08	298.63
300.5	297.04	298.59	299.94	294.5	293.76	300.18	298.16	294.91	299.62	294.51	297.77	298.24	298.25	296.07	295.97	298.3	295.56	295.38	298.45	294.14	291.53	295.33	295.82	296.35	296.73	300.41	300.24	295.32	301.28	293.33	296.43	295.24	294.96	295.92	294.83	298.58	298.44	295.55	296.97	290.46	296.88	296	296.93	297.74	298.23	296.56	298.94	290	298.48
302.04	297.87	300.24	300.03	301.97	301.26	302.02	304.97	301.05	295.37	300.97	301.34	299.82	298.27	299.39	300.14	302.22	300.4	300.18	301.15	304.47	297.43	299.93	300.86	298.71	298.66	298.45	300.9	297.41	301.12	301.25	298.64	300.68	298.82	298.94	300.63	299.27	293.86	299.14	300.57	297.85	301.74	301.19	301.33	299.25	296.56	303.55	298.44	301.62	298.71
305.65	305.41	302.78	305.64	307.39	303.92	303.9	304.01	305.41	304.73	303.01	304.5	305.07	306.04	306.3	309.3	306.9	303.01	304.64	307.06	307.1	305.84	305.15	306.32	306.83	304.76	302.99	305.11	307.79	305.1	308	300.86	304.07	302.58	301.57	303.46	303.86	306.87	306.43	303.15	302.37	304.34	302.98	302.67	306.64	306.89	303.43	306.63	306.92	309.21
318.5	312.66	312.97	313.45	316.37	315.88	317.09	316.27	316.05	311.59	314.02	313.78	312.67	314.33	316.64	310.36	314.43	314.75	312.44	315.85	313.77	315.76	312.66	315.3	309.69	317.49	319.38	314.82	314.09	315	314.04	313.29	313.94	313.2	314.04	311.06	311.95	316.66	312.45	314.71	315	309.89	312.81	315.58	312.96	314.85	309.19	311.31	314.15	314.34
323.33	324.23	330.04	323.68	327.53	324.76	324.35	324.98	323.07	323.41	324.44	326.78	325.35	324.88	323.41	323.26	328.33	324.99	324.93	326.25	326.49	326.18	325.65	324.74	324.97	324.34	324.25	326.72	326.61	324.78	324.79	326.28	324.29	326.6	325.81	323.41	325.38	327.61	324.3	326.54	323.43	324.61	325.69	326.69	325.99	324.01	325.05	327.79	324.28	323.88
316.61	316.56	314.99	317.19	313.76	317.1	315.39	315.61	314.72	315.91	313.84	311.14	314.8	315.89	312.53	313.59	314.52	316.64	316.48	315.62	314.45	314.33	314.45	313.37	314.19	312.64	310.73	316.02	318.65	309.49	314.68	316.3	314.07	313.13	312.31	314.19	309.97	313.69	314.93	312.69	314.15	316.47	314.22	315.26	315.71	310.44	314.92	313.28	312.35	314.73
306.07	302.86	306.72	306.04	305.23	308.38	305.74	307.54	305.49	306.47	301.36	306.34	304.56	306.91	308.26	304.19	307.07	301.68	301.07	305.78	305.91	304.25	305.83	308.85	305.97	309.13	302.26	309.3	306.7	304.61	306.48	305.35	306.48	306.94	305.44	305.71	308.77	304.75	304.35	304.3	307.5	305.55	307.5	304.06	306.08	304.99	300.43	306.11	307.55	305.68
301.04	301.56	299.2	302.34	300.58	301.54	300.21	300.9	303.6	300.5	298.42	297.74	304.11	304.02	300.85	301.43	302.04	300.41	301.31	302.3	302.32	303.46	300.56	300.92	298.85	299.18	300.57	301.23	300.85	301.25	303.02	299.92	299.28	301.24	299.29	299.97	300.83	302.02	302.14	302.4	305.33	298.54	304.87	299.27	298.52	303.6	302.48	302.05	297.32	301.53
321.53	318.93	322.25	318.31	317.16	318.35	320.21	320.46	321.38	318.91	322.26	319.79	322	316.69	318.32	314.87	322.82	321.18	318.61	318.02	316.74	319.3	320.29	317.16	315.82	321.08	318.75	318.75	316.54	319.55	318.7	322.05	320.14	316.32	320.47	319.47	317.23	320.61	318.84	318.52	320.7	320.25	324.25	315.98	320.79	319.96	317.57	320.9	317.88	319.68
316.6	319.52	317.81	318.42	318.49	318.15	318.1	315.41	315.82	315.67	317.21	315.12	316.01	317.25	314.64	317.31	316.5	315.36	316.52	318.73	316.1	318.61	320.02	314.21	317.06	316.46	318.51	317.88	318.94	319.5	317.92	319.25	319.36	313.38	320.32	315.78	315.17	320.79	318.11	317.64	318.2	317.12	320.93	317.87	319.11	321.9	314.11	319.27	315.54	316.29
315.33	314.65	314	312.26	313.45	314.1	315.22	315.35	318.62	316.59	317.25	319.13	316.07	314.07	314.56	316.07	312.05	316.53	314.92	315.58	313.64	316.68	312.96	318.93	313.91	314.58	311.25	314.11	313.06	316.17	313.76	315.97	310.14	313.7	314.84	316.77	315.37	316.04	311.56	316.16	311.75	313.76	311.35	314.8	315.59	312.9	315.78	316.61	316.04	311.03
303.44	303.6	305.09	304.69	301.54	305.14	303.09	300	302.82	303.22	300.89	300.4	302.47	304.16	298.89	303.49	304.83	302.52	300.72	301.41	301.96	303.93	304.28	300.8	308.91	302.57	301.6	299.55	301.86	301.13	302.46	302.1	305.29	302.19	301.93	304.51	302.54	303.39	300.5	300.11	303.81	305.12	300.17	305.57	300.09	300.07	303.98	305.83	302.28	302.51
291.7	296.45	294.52	293.68	294.01	293.15	296.47	295.4	296.8	295.82	293.88	294.86	292.94	293.63	294.88	297.97	294	294.49	292.54	289.4	295.23	293.03	291.68	293.81	292.82	291.6	292.58	294.17	293.75	291.84	293.1	298.02	294.79	292.72	293.56	296.59	295.88	293.61	292.64	294.27	294.12	295.76	299.81	293.74	291.63	292.67	296.68	296.86	291.62	295.95
309.71	310.22	309.41	313.22	314.24	306.6	309.34	309.22	308.64	308.21	311.64	314.01	312.7	308.46	307.54	308.46	306.87	311.38	311.11	311.89	308.64	312.98	312.16	309.65	311.53	313.02	313.84	311.89	312.27	309.44	310.24	309.27	309.97	310.99	311.11	310.98	308.86	308.83	311.71	311.94	311.96	308.61	309.33	311.57	311.48	310.18	308.38	306.31	311.46	309.03
295.77	297.61	296.25	294.94	294.21	296.45	297.74	297.72	297.36	297.08	294.8	294.08	297.85	296.15	293.46	293.68	296.53	292.73	297.2	295.73	298.67	295.54	290.99	296.12	298.74	299.53	296.75	296.69	299.6	298.06	292	300.47	299.51	293.94	298.11	297.07	297.07	299.59	296.22	297.52	297.24	297.5	296.24	294.55	300.13	297.86	298.88	294.76	298.01	294.6
327.32	328.27	327.19	329.42	325.75	323.63	328.52	327.45	325.25	325.2	328.92	328.4	328.41	331.07	326.55	326.48	329.1	326.77	328.69	328.61	328.79	328.14	330.04	327.16	330.1	329.38	327.02	329.07	328.73	327.55	325.92	328.22	328.91	327.7	328.69	329.3	328.66	328.35	329.19	328.67	327.67	328.37	326.62	327.5	328.72	328.03	327.04	327.81	327.11	329.41
313.99	314.95	311.94	314.96	315.42	315.65	313.39	313.32	313.63	317.19	313.95	313.67	316.96	311.82	310.34	316.64	313.53	314.31	314.29	314.45	312.78	317.35	314.96	315.09	314.29	312.26	312.07	312.48	311.7	317.19	314.4	315.43	318.57	313.79	314.11	315.34	316.47	314.11	314.67	313.41	315.22	313.17	313.92	313.52	315.72	315.5	313.54	313.79	311.2	311.38
294.94	290.38	293.45	292.38	292.76	290.17	292.16	294.89	297.03	289.97	296.34	294.01	296.42	291.56	295.92	291.89	296.4	293.99	294.88	297.59	292.98	298.03	288.84	298.98	292.24	289.31	296.22	290.37	296.06	294.13	297.52	293.32	294.95	292.85	292.4	291.36	291.82	295.56	294.73	296.54	292.73	296.38	294.35	293.32	293.73	294.44	295.71	294.26	295.05	290.65
293.68	294.13	292.25	292.86	298.22	294.37	295.1	291.99	294.63	294.42	292.35	296.48	291.77	295.39	293.28	295.98	295.54	290.33	297.33	296.33	294.18	292.05	297.87	292.33	294.26	291.84	293.39	292.17	293.55	292.02	292.3	294.85	294.41	292.17	294.85	295.79	294.41	293.23	295.56	294.25	294.24	296.77	289	294.14	296.13	294.58	291.2	294.15	290.94	293.02
314.85	317.76	315.28	315.07	314.57	315.65	316.95	316.51	315.65	313.47	315.83	314.55	317.29	313.59	316.86	315.06	313.88	313.95	315.31	313.28	312.49	313.82	317.22	316.75	315.04	314.26	315.98	312.98	315.25	314.16	314.34	315.03	316.52	313.31	313.11	312.74	312.98	318.64	311.03	313.34	314.58	314.69	313	314.02	313.99	314.14	315.79	316.46	313.53	315.51
293.8	295.93	290.48	292.5	294.18	293.27	293.76	293.54	292.23	293.83	291.75	297.6	294.83	297.46	294.15	295.97	295.74	298.93	293.57	295.96	296.96	296.23	297.28	292.6	293.39	295.69	296.79	296.25	296.27	297.68	291	295.68	293.48	294.53	295.92	296.78	294.14	295.08	296.05	295.44	294.95	297.68	294.82	292.49	295.05	294.52	295.86	290.48	295.85	294.03
296.82	295.48	292.22	291.32	294.41	293.08	297.27	298.65	296.46	295.05	291.44	291.98	295.66	291.56	295.68	296.41	296.4	292.81	293.68	293.35	297.23	296.35	295.57	296.54	297.18	293.23	297.1	295.18	292.72	297.14	295.06	296.75	297.93	297.85	295.12	296.21	294.38	296.18	299.96	293.75	292.99	295.01	293.75	293.21	295.21	293.61	297.11	294.09	292.36	295.66
313.53	308.76	310.53	313.13	309.89	311.83	310.21	312.32	308.13	309.78	315.14	313.68	311.22	308.66	311.25	309.91	314.78	309.25	310.88	312.12	311.62	309.76	313.47	309.59	312.59	314.81	309.12	312.08	309.25	310.47	313.71	309.36	311.51	309.76	314.44	312.05	310.87	311.04	312.63	310.92	313	310.68	310.31	311.6	314.22	312.25	307.94	311.67	312.98	307.9
318.34	315.88	316.35	319	320.33	319.4	320.06	320.07	319.73	316.93	317.4	319.48	318.28	317.75	321.54	316.72	319.33	317.45	318	317.15	319.8	321.89	320.27	315.28	317.49	318.69	322.05	316.97	315.97	314.72	316.73	319.68	319.05	320.14	320.43	318.91	317.61	319.81	318.07	316.71	319.42	316.32	318.66	318.99	318.15	319	317.67	321.44	318.68	319.26
317.76	324.12	317.63	315.88	321.85	316.38	321.31	318.62	317.03	316.86	317.8	320.59	318.94	322.5	316.99	318.65	319.18	321.1	315.48	316.99	318.07	318.05	317.51	313.99	320.57	314.16	318.67	318.35	314.8	321.23	317.58	317.26	319.32	319.39	314.72	320.48	319.27	317	316.79	317.55	319.4	321.26	317.38	318.17	318.66	316.9	319.3	315.51	317.85	318.21
327.46	327.24	327.92	325.62	330.01	329.23	326.37	324.16	325.31	327.49	329.43	328.79	327.62	328.35	326.92	325.9	325.19	327.73	327.98	325.66	325.09	328.5	328.03	326.41	328.54	327.17	325.36	327.39	328.16	329.32	325.77	325.83	327.97	324.13	326.04	328.6	327.76	326.49	326.51	327.84	325.9	331.03	327.59	325.22	327.32	328.31	325.64	327.37	332.66	329.78
305.06	303.11	304.51	306.88	304.41	308.52	306.19	308.09	302.13	308.16	308.1	307.47	308.85	305.56	308.72	307.81	308.63	307.1	305.98	303.38	304.99	305.77	306.68	304.87	307.27	305.45	307.65	305.95	308.68	308.2	305.66	308.08	303.36	304.34	307.31	301.84	304.04	306.51	310.32	304.32	306.41	307.4	306.2	308.77	305.12	305.57	300.79	307.55	307.95	307.26
307.39	305.74	303.6	306.82	303.73	307.66	307.24	303.57	306.61	306.91	308.08	305.97	305.56	306.04	307.7	305.57	306.74	308.62	305.3	305.46	305.06	303.21	307.2	304.19	308.81	304.47	305.98	306.59	308.12	305.12	307.89	306.75	306.69	305.25	306.41	308.99	307.95	308.37	304.1	310.01	305.24	308.36	304.2	303.68	307.42	304.21	308.06	309.95	305.74	303.31
306.75	306.42	307.83	306.31	304.99	307.19	306.64	310.39	304.66	301.98	304.65	302.74	308.25	307.63	308.29	304.43	306.27	307.72	311.66	304.78	304.57	306.91	306.68	304.72	302.4	306.66	308.22	309.21	311.5	307.9	306.03	304.97	306.69	303.5	306.82	305.73	306.67	305.59	305.27	307.4	305.27	306.34	305.9	304.57	310.98	305.97	309.11	305.61	306.48	303.35
294.47	298.78	298.11	296.53	296.43	295.98	295.88	293.27	298.43	295.35	295.91	296.23	295.02	295.71	297.93	297.51	300.38	296.12	301.2	294.16	293.94	298.31	294.3	296.74	296.11	297.53	299.57	295.22	298.57	296.01	295.44	297.54	292.67	299.55	299.33	298.32	296.7	297.96	296.08	301.4	293.95	296	296.73	298.44	296.75	295.21	297.98	294.58	297.59	298.48
317.02	315.34	316.7	315.04	320.29	321.96	317.33	318.03	318.39	318.63	316.25	318.12	318.26	322.85	316.75	318.27	316.01	316.89	319.62	318.46	318.44	316.44	317.43	318.89	317.85	316.99	315.13	322.54	321.52	316.89	321.19	320.56	317.41	318.91	319.49	316.53	320.98	318.41	319.85	320.58	317.95	318.34	322.43	314.57	318.48	318.08	318.25	321.11	320.48	317.41
313.09	313.07	314.6	311.4	313.19	315.3	314.26	313.02	312.65	313.98	317.39	316.48	313.16	311.13	312.09	313.08	315.63	310.85	316.31	312.08	311.86	312.95	309.53	318.12	313.31	315.46	315.19	306.77	312.82	310.9	309.95	314.28	312.97	313.42	314.72	309.86	313.44	313.54	316.21	316.81	311.57	313.14	314.86	312.18	315.07	314.65	313.79	313.54	317.36	311.23
303.58	302.09	300.08	303.63	300.58	300.8	304.91	303.44	301.57	301.2	302.33	304.42	296.91	300.16	306.85	303.46	302.56	302.42	299.89	301.03	302.2	303.73	301.44	301.85	298.92	298.37	298.26	300.69	299.87	301.6	303.55	299.99	295.1	303.43	303.05	303.09	299.09	299.46	302.15	297.76	298.69	299.27	303.84	300.11	301.44	300.16	304.27	303.08	302.9	298.95
318.06	316.78	316.43	318.47	316.73	318.6	317.44	315.28	317.32	318.37	317.5	318.66	316.2	317.49	314.76	316.82	316.37	320.86	319.87	319.57	320	319.96	322.97	316.41	318.68	317.55	321.06	320.05	316.87	316.94	318.51	320.87	318.44	315.57	318.36	314.74	318.56	320.9	316.47	317.9	317.02	310.72	318.87	319.11	317.17	317.12	318.27	314.85	317.8	317.91
315.01	312.08	310.91	311.94	315.39	311.44	309.6	311.33	310.84	312.21	310.26	311.13	312.15	312.59	311.49	310.59	314.91	312.41	310.98	311.56	314.2	313.46	309.13	312.6	316.23	315.52	315.94	314.86	309.62	315.58	312.87	315.01	308.9	313.71	314.88	309.09	311.73	311.64	313.38	314.06	310.48	311.19	310.38	313.9	315.31	312.68	311.31	313.32	312.94	310.71
314.31	317.61	309.33	309.89	315.03	315.82	317.13	314.56	311.38	313.15	311.15	313.78	310.44	312.67	314.1	313.6	313.07	314.38	310.35	314.9	314.52	311.83	309.35	310.26	313.28	310.73	310.41	315.31	316.03	310.67	310.7	312.17	313.71	311.03	311.88	313.26	311.7	317.4	316.63	314.67	312.58	312.1	318.01	310.39	312.96	314.16	311.86	313.25	315.2	313.2
313.44	312.73	313.08	310.09	311.59	309.8	312.77	311.24	309.72	313.18	309.94	312.51	310.1	308.76	313.55	308.16	310.86	312.24	311.4	311.24	310.53	309.96	313.41	311.6	310.89	309.49	313.74	310.71	312.52	313.04	310.6	310.33	314.95	312.15	310.19	314.56	313.84	314.53	312.43	311.83	306.32	312.44	311.54	313.88	312.35	313.1	312.92	309.9	314.01	310.52
314.22	313.75	309.88	316.06	312.14	313.8	312.83	313.16	313.17	313.78	313.6	312.01	316	311.82	312.22	310.73	315.45	310.11	313.38	311.7	308.86	312.52	313.08	313.88	312.35	314.24	309.21	313.9	315.56	313.49	312.96	311.67	313.52	312.88	307.46	311.3	312.74	312.71	312.45	314.78	311.15	314.24	313.92	312.59	316.33	316.11	312.93	314.23	312.42	316.43
295.52	297.49	298.68	295.38	297.06	296.55	295.8	298.09	298.59	297.73	298.63	297.2	300.13	299.53	296.67	299.63	297.64	294.03	300.04	300.82	298.07	298.38	295.61	295.89	295.63	297.33	300.39	299.75	299.73	295.74	296.96	296.99	293.76	295.51	296.15	297.76	295.3	295.52	294.73	294.81	294.02	298.92	298.32	294.39	296.67	295.98	298.61	299.11	296.31	297.53
315.01	310.54	313.49	313.61	310.87	315.63	314.13	314.1	311.51	314.88	312.56	311.33	312.58	310.96	313.67	311.92	313.93	309.08	314.14	312.9	311.19	313.93	314.46	315.05	311.59	313.55	310.43	313.06	313.95	313.82	312.82	311.51	307.37	312.8	310.1	315.34	312.12	311.08	312.84	313.14	312.64	310.54	312.97	312.87	313.85	311.25	316.74	315.5	313.63	314.16
304.57	306.4	303.42	304.92	305	302.75	305.67	304.06	304.88	303.15	308.17	303.32	306.59	306.38	305.74	303.12	305.51	302.93	306.77	304.37	301.89	303.29	304.01	302.24	307.9	304.73	303.95	304.85	304.64	301.37	307.55	307.05	303.96	300.98	307.69	306.92	305.33	302.98	305.95	301.72	303.68	304.95	301.12	305.26	300.7	303.12	305.32	306.21	304.04	303.52
329.47	329.27	328.59	326.33	326.62	328	326.09	325.83	328.98	329.53	328.04	324.95	326.74	328.57	326.61	329.03	329.04	324.32	334.92	329.81	325.74	328.86	325.86	326.4	325.9	328.59	322.61	327.27	331.64	327.56	327.54	330.64	328.79	326.67	325.31	328.5	325.15	330.14	326.26	328.37	326.33	326.86	329.69	329.71	327.61	330.15	331.06	329.44	327.91	327.16
299.53	303.02	301.08	303.34	300	301.45	302.98	299.76	299.37	300.66	305.13	300.63	300.46	303.32	300.85	305.44	306.31	304.49	302.58	303.89	299.06	300.59	303.02	303.44	304.89	302.26	302.49	302.86	302.21	302.28	300.18	303.65	303.08	301.42	301.57	301.97	303.74	299.39	300.5	300.99	304.79	301.53	299.95	300.08	301.19	300.05	302.15	305.82	304.92	304.98
319.67	315.43	318.34	318.4	314.89	319.65	317.72	320.91	315.42	313.68	318.23	319.66	318.11	316.89	317.48	313.48	315.89	320.43	316.02	317.04	316.46	314.94	319.56	320.66	318.63	315.15	318.61	316.34	313.38	319.34	317.73	316.59	317.15	320.47	318.06	317.2	320.71	317.03	318.16	320.34	319.64	314	317.38	322.17	319.04	317.22	319.4	317.89	314.46	319.09
317.86	317.28	316.25	314.37	311.57	316.4	313.31	316.67	316.2	313.79	315.74	315.41	312.38	314.38	314.6	314.45	314.31	317.45	311.79	311.94	316.39	317.64	312.34	312.53	318.06	312.86	312.49	314.35	314.46	313.59	317.55	315.58	316.75	314.85	312.28	316.38	314.25	313.97	313.27	316.93	313.79	315.38	313	317.59	313.88	314.49	312.33	314.67	315.46	314.13
320.37	315.96	312.19	314.45	314.15	315.5	315.15	314.82	318.82	315.54	316.07	315.33	315.11	313.52	312.24	316.23	319.31	315.95	315.16	312.02	315.28	315.28	314.23	314.35	316.32	310.39	311.3	316.06	311.3	311.74	310.23	315.55	316.09	315.66	313.38	313.33	317.99	315.81	312.38	315.67	314.12	316.51	314.86	314.03	319.68	314.59	310.96	314.17	316.15	316.71
316.21	314.9	316.71	315.29	314.38	317.82	318.48	315.19	316.83	314.03	318.35	316.23	317.99	313.34	318.42	316.87	314.63	315.88	317.74	318.12	313.57	318.41	315.52	316.57	312.48	315.09	317.89	319.95	319.72	311.78	316.98	315.56	314.41	318.13	315.9	315.18	317.05	318.89	317.94	318.89	314.84	315.04	314.78	312.99	315.93	318.28	316.61	313.19	315.07	315.38
312.03	310.61	312.27	313.22	309.33	312.88	314.74	310.38	311.7	313.03	314.65	313.86	310.59	310.73	310.12	309.4	313.27	315.47	311.96	314.81	311.15	311.76	310.6	312.63	313.32	311.35	314.73	312.49	315.71	308.89	315.17	314.25	315.31	314.45	311.35	312.95	312.72	315.42	312.94	308.73	311.95	311.2	312.15	309.15	313.2	312.23	313.47	311.72	312.03	314.27
306.61	304.52	301.82	305.49	306.34	303.97	304.47	303.77	301.74	305.73	303.98	302.08	308.57	305.21	304.75	306.03	302.06	308.2	304.41	302.63	303.53	305.81	304.05	307.6	303.48	307.11	306.55	308.67	303.42	305.91	301.75	307.67	305.55	307.17	300.8	304.96	306.47	305.78	303.83	305.48	306.92	305.57	303.89	304.51	305.88	304.04	306.15	306.12	304.02	309.03
300.9	299.6	303.37	304.94	306.54	306.67	302.81	302.56	301.88	303.77	300.1	305.92	304.12	303.64	304.17	300.57	305.38	302.74	303.14	303.94	306.35	301.83	300.15	302.44	300.38	300.59	302.33	298.68	298.26	303.23	305.48	300.59	304.44	301.07	305.15	300.93	302.64	304.7	302.46	302.1	302.52	301.1	305.8	300.61	302.98	302.96	301.03	301.67	303	300.08
312.98	309.3	312.58	313.29	312.22	309.3	313.15	312.78	313.52	310.81	313.31	308.61	310.93	312.64	310.14	313.38	310.92	314.36	312.46	312.63	314.55	318.29	312.04	314.46	313.08	311.21	313.4	313.72	315.07	312.49	309.66	311.24	309.78	314.18	312.29	312.42	311.27	312.94	313.88	309.36	313.32	314.14	317.81	313.77	316.02	312.26	315.34	312	310.25	312.95
304.2	305.5	307.42	304.85	308.28	304.47	307.91	305.56	304.04	303.95	303.62	309.81	304.61	300.94	305.08	308.23	305.95	305.51	306.16	301.73	306.58	303.76	305.55	301.3	307.03	305.88	305.52	302.87	301.99	308.11	304.28	306.6	301.83	301.93	304.4	304.11	305.76	304.32	303.68	303.67	302.7	306.29	306.63	304.24	303.74	304.95	305.02	306.38	305.76	305
304.15	303.54	306.21	303.98	306.56	304.71	304.66	304.2	304.5	303.15	304.35	306.82	307.71	303.38	303.27	303.78	304.98	302.93	307.74	306.67	303.66	307.46	304.89	302.41	305.19	300.54	304.65	303.46	303.34	305.38	306.84	304.82	301.84	300.57	303.42	301.52	304.52	305.43	304.78	304.58	303.45	304.33	304.78	302.94	304.26	303.22	300.96	303.37	301.41	305.71
303.93	301.93	303.78	301.43	305.07	302.01	301.76	303.96	301.7	300.13	303.37	301.31	302.08	301.7	304.23	303.4	303.48	305.54	302.1	302.41	302.85	303.69	303.38	300.01	306.18	302.78	299.55	300.82	301.8	300.34	303.04	302.8	300.39	301.83	303.28	307.08	303.44	303.57	303.59	301.99	305.2	304.4	300.26	302.13	303.47	303.46	301.09	300.46	305.19	300.07
297.3	294.6	293.67	297.76	298.89	296.91	294.93	295.76	297.64	296.28	298.79	296.1	296.77	293.96	299.91	295.67	294.23	297.36	298.52	299.04	296.59	296.16	295.82	295.58	298.07	297.65	295.96	299.96	294.92	296.91	295.13	299.43	298.1	300.15	295.66	298.87	297.94	297.05	296.42	298.23	294.81	299.4	294.33	296.45	294.63	301.14	297.27	297.52	295.09	296.11
312.37	313.31	318.29	311.38	316.2	313.84	309.39	315.04	312.27	313.49	316.47	311.99	311.73	312.53	314.93	314.88	312.21	313.05	311.83	313.71	314.6	316.2	313.27	311.11	316.95	309.45	312.99	315.03	312.68	310.86	314.21	315.69	311.27	314.91	312.64	315.23	313.71	311.74	311.34	314.63	313.08	309.93	313.04	313.28	316.7	314.6	314.43	315.82	313.4	312.58
313.38	316.33	313.69	313.1	314.1	310.77	312.95	316.2	309.71	314.33	311.12	310.51	310.49	313.37	312.56	311.99	313.34	313.17	314.13	311.87	316.02	312.13	313.3	315.33	309.8	314.42	313.53	312.8	311.43	313.15	314.95	314.87	312.86	313.86	310.75	312.15	315.61	313.36	311.48	314.22	314.53	313.28	311.89	314.18	314.83	308.96	311.39	316.05	310.94	314.15
314.23	313.07	314.73	309.38	314.54	313.13	311.92	308.66	314.81	311.66	313.15	310.8	309.86	309.39	310.43	312.69	314.75	309.3	306.74	308.48	312.59	313.83	314.92	312.24	312.99	310.48	312.45	313.56	310.72	311.35	311.44	312.33	311.44	313.32	312.56	313.45	316.48	316.47	309.98	309.63	311.15	306.64	311.67	313.91	310.33	308.92	312.53	311.89	310.02	310.09
315.3	315.9	311.67	318.08	311.26	309.38	312.5	317.22	314.11	311.8	311.22	314.3	309.41	317.18	314.22	309.74	315.23	314.86	314.21	312.57	312.95	311.86	313.92	313.15	311.18	311	312.3	317.26	312.24	313.6	309.49	314.03	314.2	312	315.12	311.29	312.72	314.08	312.98	314.7	311.91	311.61	313.99	313.21	312.23	315.03	313.11	310.82	313.92	316.88
306.37	307.93	306.55	304.97	307.03	307.49	306.43	307.44	305.4	303.55	304.86	307.38	307.42	308.25	307.17	306.81	306.99	305.32	304.04	309.12	308.05	305.89	309.12	307.47	303.72	306.21	306.6	307.39	304.35	304.57	308.71	306.92	304.5	305.58	306.69	308.91	307.17	304.27	307.63	307.12	306.74	308.06	305.43	307.26	305.44	305.53	310.61	306.17	309.29	303.22
298.94	302.95	305.37	300.44	298.4	301.61	297.78	304.87	300.59	301.54	298.68	300.43	300.16	299.87	299.19	303.98	297.7	300.3	300.67	297.85	298.38	297.57	300.67	300.78	298.36	299.91	301.5	300.92	295.04	301.9	300.87	301.13	301.5	298.88	298.54	300.92	298.67	299.35	300.76	296.01	300.84	301.08	302.13	300.35	305.06	299.34	299.63	298.78	301.83	300.16
313.44	315.11	315.29	318.06	312.28	315.67	316.45	311.5	317.37	317.2	310.53	315.38	315.85	316.98	309.78	315.87	316.65	317.22	314.08	318.11	314.43	315.93	313.47	314.31	314.65	311.62	314.75	315.2	316.45	314.32	317.94	314.3	315.71	315.59	317.65	312.86	315.99	316.31	314.87	316.34	317.01	312.76	313.94	311.63	314.74	315.13	314.09	316.24	314.76	317.24
302.57	302.33	299.21	301.89	303.5	303.33	303.44	303.61	301.34	300.7	303.32	301.92	301.71	300.32	300.93	304.06	303.04	303.74	304.55	302.97	302.55	299.28	301.12	300.43	302.07	302.92	302.69	299.36	300.27	305.5	301.24	302.52	305.66	302.96	300.42	303.09	304.49	304.22	304.87	300.25	301.66	303.33	302.62	301.79	300.04	302.94	303.5	298.86	301.4	302.85
311.9	314.21	308.85	313.03	315.25	312.33	313.65	311.04	310.41	312.09	314.88	314.42	314.02	312.74	308.38	310.02	312.96	311.87	312.22	309.79	312.17	309.35	313.4	312.84	312.21	313.23	313.92	308.97	312.39	312.92	314.89	309.92	315.56	311.16	312.64	312.33	310.49	312.73	311.59	311.55	311.29	314.85	313.63	307.94	315.23	312.77	309.91	312.82	315.44	312.12
325.82	330.64	322.77	329.92	322.66	325.06	324.55	322.04	327.35	322.49	324.11	324.52	320.27	323.6	321.86	320.71	324.15	320.98	327.24	321.47	325.63	325.55	325.16	322.01	322.39	324.58	324.29	324.97	322.45	325.04	329.18	326.03	325.94	325.97	324.65	325.32	325.52	325.76	324.06	324.37	322.43	326.27	326.45	322.6	322.58	321.79	323.74	327.34	328.16	325.46
325.66	328.23	329.91	326.91	325.79	327.28	329.48	328.02	328.12	332.18	324.04	323.06	327.11	325.73	325.72	324.37	330.84	327.99	327.82	328.48	325.15	327.63	328.94	326.62	325.45	326.04	328.82	328.93	330.88	329.5	323.99	328.96	328.93	329.04	326.84	330.16	327.64	327.88	329.04	328.62	328.45	326.7	326.11	330.55	327.76	330.06	326.38	326.96	327.71	328.98
311.32	311.93	311.15	310.28	313.61	309.81	313.16	310.73	315	306.97	310.69	309.56	308.42	309.64	308.44	310.55	308.14	313.76	312.45	312.74	311.23	308.08	314.51	312.29	309.76	309.1	313.71	308.05	311.08	309.96	310.14	313.76	313.04	312.03	312.84	311.09	310.77	309.37	312.13	304.11	310.43	311.83	310.41	311.8	311.64	312.42	311.96	311.89	310.39	316.24
314.89	312.33	311.03	311.64	315.76	313.51	314.09	312.56	311.67	314.05	311.62	313.9	317.93	311.17	315.57	311.88	311.76	312.94	311.45	312.06	315.34	312.87	315.07	312.9	313.67	313.48	312.79	313.65	309.13	315.09	313.15	313.17	311.1	311.77	306.09	315.08	311.6	311.85	315.41	310.45	315.13	309.77	312.05	314.51	313.27	311.06	316.14	313.24	312.75	314.91
313.65	307.94	313.12	313.37	308.88	312.07	312.03	310.93	311.28	309.42	309.84	311.73	307.42	313.29	310.9	307.71	309.25	309.29	314.72	311.45	312.75	310.35	308.59	311.23	309.16	310.34	312.7	309.5	313.58	309.06	310.11	309.26	312.55	309.98	315.86	309.55	310.9	312.6	309.79	310.35	308.5	313.44	311.95	310.92	311	310.3	311.29	308.55	313.43	310.16
315.45	312.81	318.06	316.22	312.17	312.47	318.59	314.75	314.68	312.27	314.82	312.93	312.07	315.63	313.18	315.71	314.85	314.05	312.43	316.53	316.22	315.95	314.27	311.86	316.46	312.11	314.3	312.48	315.68	317.81	313.48	313.01	317.63	313.11	315.79	316.66	313.23	310.71	316.34	314.28	315.29	313.68	314.11	318.53	314.61	314.31	309.47	318.08	316.98	316.86
309.59	314.24	311.54	312.89	311.67	310.82	310.45	311.41	317.35	311.07	313.72	310.01	311.82	311.81	314.83	313.67	309.79	315.1	311.39	312.83	312.4	313.12	313.38	311.13	312.6	310.12	310.15	311.98	311.54	312.42	308.43	314.75	311.33	309.52	313.28	309.58	311.97	314.45	311.11	311.72	311.41	311.94	313.5	312.19	310.47	313.14	310.4	312.27	312.01	309.53
313.84	316.06	316.44	315.4	315.95	311.01	311.55	314.84	315.49	313.96	311.75	316.48	318.93	315.71	316.37	315.66	312.11	311.85	315.56	315.72	314.76	314.97	315.17	316.89	315.84	316.65	318.36	316.75	313.38	314.4	314.69	314.19	310.89	310.99	312.09	315.83	314.07	314.54	311.82	314.31	313.05	312.84	315.36	313.59	312.11	316.61	315.75	315.4	314.3	314
292.35	293.5	295.04	294.55	295.66	293.94	294.87	288.74	292.8	295.69	291.63	290.45	292.25	293.3	293.92	290.97	293.04	293.2	290.08	293.22	293.56	292.61	293.91	293.08	296.4	296.37	295.05	293.89	293.42	291.83	293.31	294.71	294.31	294.65	289.78	292.87	291.15	294.33	294.51	294.69	296.05	295.19	294.5	297.68	298.34	296.16	295.12	293.62	292.33	293.85
303.52	304.59	296.57	302.1	300.78	304.21	304.18	301.15	303.14	301.16	303.34	301.07	301.48	303.11	303.89	299.09	304.22	301.22	300.66	304.19	301.28	301.34	303.78	301.69	301.38	304.05	303.75	298.94	304.28	303.57	302.2	301.1	298.84	304.3	300.42	302.67	302.43	301.86	302.25	302.46	299.93	305.63	302.45	298.18	302.08	302.56	307.53	301.83	301.71	302.15
311.81	314.25	314.43	312.18	313.03	312.73	315.96	310.02	314.77	311.01	314.45	318.07	311.43	312.86	314.54	313.25	310.19	311.84	317.42	312.7	315.08	310.44	315.3	310.31	312.47	313.86	317.71	314.29	311	311.99	309.21	313.61	314.14	312.97	313.04	310.68	308.61	313.53	316.8	312.31	313.25	313.33	314.52	312.23	313.09	310.87	313.81	311.85	309.93	311.66
298.57	296.73	293.01	291.71	297.07	299.84	295.75	292.13	296.19	292.99	296.77	292.53	294.84	295.26	295	298.06	295.87	293.69	296.04	298.07	292.99	298	296.61	297.97	294.73	297.43	293.05	297.68	299.33	294.5	295.15	294.82	296.84	295.22	296.35	296.99	290.32	298.33	297.52	296.02	293.09	297.7	291.62	295.47	296.85	295.42	295.82	295.99	297.32	295.14
311.51	313.7	316.41	312.65	313.76	311.62	309.87	310.95	315.67	312.82	313.31	312.27	310.46	311.35	310.78	309.55	313.45	310.89	308.51	313.53	316.71	310.75	312.4	305.45	307.68	313.3	312.7	311.94	312.57	313.77	312.93	308.5	310.26	317.3	309.96	312.59	306.12	309.65	307.98	311.83	309.07	309.99	318.4	313.66	311.35	312.07	313.33	311.88	310.87	312.31
317.86	323.16	315.37	320.79	319.65	318.85	318.62	324.23	317.67	319.93	317.41	318.09	321.83	320.32	317.14	316.58	317.56	318.42	320.65	319.38	319.4	322.49	319.23	320.46	321.44	320.8	318.37	318.53	319.86	321.23	319.84	318.63	319.9	317.13	319.95	320.58	317.99	320.93	315.72	322.25	318.58	317.86	318.21	315.83	320.7	319.51	319.71	314.44	320.04	318.63
304.76	303.57	305.83	302.7	301.7	302.05	301.45	299.21	306.24	302.59	306.26	302.43	306.54	303.13	306.19	302.22	301.93	298.02	301.65	300.79	303.12	306.87	300.14	304.96	300.98	303.59	304.4	302.88	302.12	303.89	303.86	306.68	300.91	305.73	304.76	303.18	303.37	303.98	304.04	303.87	302.51	299.8	302.25	301.6	302.9	304.95	300.1	304.06	307.13	305.36
319.36	320.41	317.78	321.46	318.8	318.84	318.25	318.19	319.14	320.94	319.08	322.4	316.56	320.43	321.99	320.44	317.85	318.67	322.2	315.73	320.88	318.47	320.3	321.22	321.52	321.53	320.02	324.2	321.71	322.14	318.16	317	319.73	322.32	319.02	318.19	318.44	321.95	321.02	317.82	321.08	319.64	320.31	321.36	320.14	318.98	318.75	321.97	315.74	316.73
312.64	314.04	311.29	310.44	312.19	315.31	314.71	312.38	313.96	318.63	314.02	315.47	310.98	314.6	312.73	312.9	313.63	315	313.64	313.48	309.17	312.05	312.36	317.16	313.69	316.84	311.14	308.93	313.91	316.16	315.31	311.17	313.85	310.84	313.61	314.71	313.67	312.49	309.86	312.89	311.52	315.33	311.51	310.44	314.21	314.99	319.11	314.71	314.24	312.88
301.68	301.34	299.74	305.1	303.26	300.19	301.79	303.69	305.12	302.34	297.54	302.83	301.58	306.64	301.52	302.68	300.33	302.34	297.53	305.89	303.56	305.41	303.21	301.34	300.74	300.34	304.39	303.68	300.14	302.56	300.81	299.19	302.31	304.09	305.54	302.17	300.39	304.75	300.24	302.05	304.87	301.48	301.55	300.22	305.01	300.47	299.86	305.25	300.34	297.37
308.99	304.08	304.56	300.69	303.95	304.33	308.14	304.18	305.83	306.12	306.59	304.45	308.78	304.39	304.12	306.2	306.54	308.64	305.48	304.56	307.88	305.14	305.12	307.86	304.32	305.44	305.32	304.77	306.83	307	306.84	306.27	303.77	301.68	304.47	304.16	309.92	306.05	303.95	303.25	303.07	304.36	305.17	306.11	306.35	304.95	307.58	305.03	304.77	305.48
302.31	300.44	299.06	303.61	302.38	301.65	299.13	301.77	298.82	301.97	299.75	296.32	301.89	301.57	302.69	303.25	296.72	301.45	296.99	299.15	297.89	298.09	297.17	300.81	299.99	301.65	298.17	299.28	304.27	300.23	303.65	299.76	301.29	298.76	299.88	299.52	301.53	304.31	300.05	301.75	300.13	301	297.16	299.12	298.16	302.56	299.07	299.94	301.07	302.26
309.67	311.06	308.99	311.34	310.22	314.07	309.46	309.18	314.74	310.4	310.94	310.2	306.08	307.13	311.75	308.56	311.13	310.51	310.71	313.42	311.13	308.74	311.48	307.5	308.94	309.34	312.49	312.18	313.25	311.19	309.87	313.72	310.84	311.24	311.22	309.4	312.44	309.77	308.77	311.91	312.32	310.51	309.89	311.01	310.51	313.12	309.32	311.74	312.84	307.46
311.64	315.95	313.26	311.15	311.96	315.16	315.62	316.39	314.61	313.96	314.91	313.89	311.59	311.87	315.54	313.95	312.98	313.75	316.11	315.63	313.63	313.8	312.85	314	316.8	312.74	317.92	313.61	313.08	317.78	311.84	313.85	315.93	314.49	314.62	315.1	315.38	312.5	315.24	314.59	311.51	310.93	310.35	313.61	315.82	315.97	311.79	310.07	314.86	317.79
316.78	315.68	316.89	315.14	318.51	315.6	319.07	316.55	314.88	311.35	313.43	316.24	316.58	313.91	313.79	316.83	313.61	313.75	315.06	315.91	314.03	311.85	315.31	312.37	316.05	316.1	317.91	317.01	316.01	315.9	315.85	314.37	312.93	316.55	313.19	314.86	314.55	315.69	314.45	313.55	317.13	308.8	316.35	312.78	315.58	313.94	310.69	316.51	319.68	314.84
316.31	316.89	316.96	315.24	315.38	315.1	319.17	318.28	320.09	317.26	316.22	315.11	319.04	314.8	315.41	314.19	317.73	316.96	318.15	314.48	319.74	316.66	314.34	319.6	317.95	322.59	317.06	321.65	314.74	317.34	315.28	319.07	315.33	318.01	316.77	317.78	316.95	316.28	318.5	317.61	317.16	318.91	321.02	314.57	312.57	316.19	315.83	315.79	318.05	314.63
308.63	306.97	311.25	310.9	309.26	312.11	308.45	309.53	311.23	309	306.9	310.63	311.17	307.1	312.05	310.71	309.2	307.33	304.69	311.87	308.24	309.19	306.63	311.6	309.06	309.82	310.37	308.47	311.92	309.5	306.13	310.82	312.45	307.97	310.17	311.16	308.98	310.88	310.75	310.46	312.48	307.32	307.07	311.63	302.9	308.9	309.21	310.74	309.11	307.35
303.15	305.27	304.05	302.62	304.01	300.46	303.23	299.16	304.62	305.69	305.22	306.13	303.72	308.25	302.84	304.75	302.72	304.65	298.33	305.64	304.43	301.31	302.72	305.54	302.52	302.83	304.86	303.08	301.66	300.85	307.3	301.76	301.77	303.28	305.33	300.09	304.42	304.39	304.04	302.09	301.54	303.42	301.25	302.71	305.32	304.83	302.78	304.11	305.02	303.02
333.98	327.27	329.62	329.5	330.6	323.58	323.15	325.87	325.01	328.45	328.67	328.74	329.34	328.87	326.75	327.72	325.59	324.69	326.32	328.93	329.29	330.57	328.73	329.39	327.76	324.44	329.11	329.57	328.82	328.08	326.63	327.29	327.69	325.2	327.56	327.7	327.83	329.85	328.73	327.14	331.96	327.68	330.66	329.66	329.89	329.72	328.67	328.69	327.54	326.91
297.12	295.26	296.62	295.25	292.96	295.43	299.03	297.97	295.5	296.51	299.72	298.75	295.66	296.91	297.07	295.17	298.4	293.55	295.51	296.19	297.23	295.46	299.44	295.45	295.47	299.39	297.54	298.46	299.21	297.67	296.39	288.73	295	301.03	296.12	296.04	295.84	297.74	296.8	295.78	298.45	298.14	301.3	298.2	296.28	292.41	299.3	298.03	296.16	298.08
324.68	329.09	323.74	328.11	324.63	326.41	328.48	324.22	325.67	324.99	322.41	323.82	328.84	326.76	321.06	323.87	324.73	324.8	327.32	328.44	322.54	323.4	325.77	324.72	325.57	326.9	326.5	326.5	327.23	323.52	321.17	329.02	321.48	322.65	324.16	324.05	326.8	327.53	321.59	322.08	322.59	327.53	324.93	323.02	321.39	326.8	324.65	321.71	326.39	325.26
313.04	311.4	311.82	309.13	314.15	312.11	314.13	312.22	311.22	309.57	310.66	310.72	314.42	314.39	312.15	311.02	309.87	317.52	312.28	309.82	311.66	313.02	309.39	312.56	310.71	314.19	310.68	311.24	313.27	311.65	311.94	308.97	312.65	315.38	310.31	310.09	309.93	309.33	313.15	313.62	311.67	308.81	314.23	312.21	313.85	309.13	313.28	312.43	310.37	311.83
304.08	303.74	305.77	301.01	303.43	304.28	305.19	303.78	307.35	305.56	303.87	304.01	303.37	308.78	301.46	309.48	304.59	301.9	306.53	305.74	303.87	302.22	306.72	305.42	302.2	302.33	304.01	304.92	303.1	303.64	303.99	304.64	300.22	307.3	306.68	302.36	303.74	303.07	305.3	307.73	302.65	301.28	303.83	302.99	304.5	305.46	305.05	303.24	303.72	303.03
318.49	315.91	313.91	312.55	314.92	310.48	310.53	313.25	314.99	311.34	311.69	313.76	313.56	313.99	310.66	317.31	316.9	315.23	313.06	314.13	315.4	313.78	312.42	313.57	314.15	316.24	313.66	314.66	313.09	311.55	311.84	314.86	314.11	316.9	313.38	316.68	317.09	312.49	313.03	311.06	314.13	310.41	312.28	312.8	317.96	313.13	312.36	314.74	314.6	310.05
305.29	303.31	303.17	305.45	301.68	302.17	304.66	302.47	307.39	301.89	303.05	303.85	308.02	304.43	300.69	303.54	306.75	304.33	306.13	302.61	302.18	303.03	304.82	303.92	305.13	303.36	302.09	302.52	301.02	304.23	307.85	306.29	299.43	304.62	304.38	302.09	303.48	298.05	304.9	308.34	302.7	304.26	304.36	303.56	306.53	302.68	308.18	303.42	306.48	306.18
314.63	314.47	316.56	315.54	315.02	314.4	313.96	314.35	316.34	314.9	315.22	317.97	314.96	314.35	313.27	315.16	316.74	313.44	313.69	315.74	314.18	315.07	312.62	316.01	317.58	315.76	315.29	312.82	314.29	314.61	313.2	314.03	318.61	315.09	314.41	316.33	312.98	318.3	315.5	314.87	310.99	316.92	314.75	312.65	315.05	316.93	316.37	317.74	317.69	315.74
305.73	308.96	307.3	311.69	309.57	309.34	307.24	308.27	309.17	310.08	310.57	307.37	311.98	309	306.99	307.08	306.11	310.85	308.35	307.48	310.12	311.45	306.12	309.35	308.16	311.9	307.7	310.42	309.04	305.25	305.96	308.47	308.47	307.93	305.68	309.25	312.56	305.19	309.4	308.9	309.58	305.89	309.38	307.39	313.35	308.06	312.57	311.63	305.82	311.19
326.99	325.85	330.18	329.33	328	326.97	328.31	328.57	325.22	328.83	330.51	329.36	330.34	326.06	327.21	324.87	325.05	329.09	328.79	329.19	329.38	328.66	328.59	330.5	326.04	328.91	328.95	330.4	323.77	326.88	330.03	329.57	330.6	329.11	328.38	324.37	331.47	326.7	329.83	329.04	326.21	332.85	330.09	330.33	328.68	329.3	329.71	328.77	328.06	330.34
317.83	317.62	315.05	314.84	315.41	316.27	316.48	316.18	312.97	316.16	314.21	320.25	317.03	312.52	313.29	314.31	319	315.31	319.81	316.16	316.89	316.32	314.62	315.32	315.79	313.53	316.81	315.56	316.43	312.34	313.88	316.7	315.58	316.04	314.54	320.36	318.3	317.38	314.71	316.29	318.79	318.84	315.23	317.37	315.52	313.23	315.37	316.4	316.65	316.99
303.81	303.73	299.49	308.02	301.33	305.09	303.24	307.02	306.13	303.49	305.03	304.77	305.03	301.08	304.55	303.63	301.59	302.95	303.87	308.19	306.86	304.15	307.5	301.34	305.87	304.47	304.44	307.92	303.63	304.9	306.08	307.57	305.3	303.43	305.07	303.27	305.41	304.15	306.01	306.1	304.13	305.01	304.27	303.64	303.96	304.47	301.73	304.27	309.17	304.71
304.66	305.77	304.49	304.19	304.76	307.24	303.64	303.58	304.36	305.23	305.29	304.15	304.56	305.91	304.88	302.54	302.64	304.92	305.73	304.36	302.91	306.27	304.02	307.46	306.04	302.28	305.76	302.58	301.76	306.72	299.73	305.56	302.05	304.98	307.45	304.14	305.02	308.74	306.04	306.62	301.4	305.3	301.3	304.38	305.11	304.35	303.22	304.44	305.12	306.74
318.22	315	317	316.07	317.47	318.11	317.14	319.46	320.43	318.55	318.37	318.33	323.89	316.95	319.2	317.99	317.73	319.41	317.81	316.98	315.92	318.28	315.83	318.72	317.45	320.73	320.94	321.14	317.94	317.96	314.92	316.52	318.23	317.13	320.45	318.95	315.03	317.33	319.52	319.08	318.48	317.74	320.19	318.17	318.63	320.54	319.45	315.64	320.6	317.58
332.53	323.1	329.11	327.54	324.14	327.97	323.69	324.12	326.79	325.5	325.39	328.67	325.26	326.6	327.11	325.19	329.77	328.44	327.92	328.77	327.53	328.61	326.35	326.8	326.43	324.67	328.94	329.29	328.61	331.46	332.76	326.72	328.74	326.15	328.53	324.45	328.73	327.94	329.58	331.43	324.2	328.84	327.93	331.5	322.74	330.35	324.79	329.06	328.01	331.11
291.77	292.21	293.94	292.6	292.79	295.16	294.29	296.29	294.09	295.95	291.6	297.52	294.59	292.15	298.04	292.23	294	293.63	294.99	293.16	290.68	293.83	291.62	294.08	294.76	291.77	294.48	294.81	294.26	295.94	288.16	295.13	297.2	294.05	292.85	296.3	293.7	290.81	293.37	295.46	296.45	294.74	294.33	296.62	293.47	299.07	294.16	292.53	293.97	291.82
304.49	308.34	307.33	305.05	305.66	303.83	304.79	307.16	303.26	306.8	307.34	305.11	306.25	307.28	301.47	305.19	304.73	305.94	305.09	306.1	303.93	304.7	306.55	304.74	304.71	303.6	303.98	299.69	306.27	306	303.24	302.44	304.09	302.97	302.09	302.05	303.61	305.65	301.19	304.59	306.13	304.13	305.53	303.4	303.47	302.77	304.21	301.22	304.03	301.63
311.55	311.92	311.72	315.01	312.58	313.13	316.61	315.82	316.08	314.21	309.96	315.94	312.5	310.03	314.99	313.18	311.9	312.39	312.3	310.89	314.56	311.39	311.18	311.58	312.63	316	311.54	319.02	314.64	312.15	313.95	313.97	315.67	311.04	316.54	311.03	311.06	312.58	310.5	310.29	311.65	315.25	312.57	312.84	312.73	312.05	312.64	313.71	311.88	314.52
307.95	308.25	310.19	307.29	306.27	308.81	309.77	310.96	313.42	310.09	308.67	307.55	312.99	310.19	306.02	311.2	307.94	305.03	308.46	308.15	309.98	310.11	305.27	310.73	311.95	306.92	308.36	308.79	305.6	305.02	311.07	308.02	308.26	308.24	308.97	306.61	311.39	307.58	305.55	309.78	307.64	307.05	307.88	308.24	309.66	306.23	308.89	308.74	308.21	308.33
319.39	319.32	315.97	314.25	317.5	316.24	317.59	314.91	317.59	323.43	318.33	316.75	317.55	318.04	318.21	316.84	315.04	316.55	315.45	314.79	319.98	318.59	320.13	315	316.17	320.27	319.38	320.64	320.96	314.75	315.23	321.3	317.53	316.57	317.74	319.36	317.15	314.6	316.44	317.65	316.48	314.3	317.88	314.03	314.66	316.24	314.58	317.52	316.38	315.1
314.05	317.96	316.61	317.35	313.92	314.91	313.92	314.22	318.1	312.7	316.17	315.51	316.95	315.35	313.77	319.14	314.16	321.32	318.01	315.66	321.26	313.94	316.59	313.06	315.6	313.95	317.06	315.78	311.71	318.09	315.62	314.23	319.06	319.96	318.01	314.77	316.46	309.6	319.88	315.04	314.64	314.04	319.65	314.53	314.19	319.91	317.22	314.94	319.9	314.18
293.94	294	295.71	292.61	297.37	298.8	293.28	294.15	294.67	291.56	298.73	292.77	294.21	295	297.68	295.12	295.56	294.79	292.23	291.19	291.1	296.5	296.06	293.83	292.55	295.87	294.26	294.09	292.78	293.77	291.51	292.34	295.73	296.94	294.04	291.97	295.34	291	295.77	295.45	295	291.25	293.36	294.8	294.49	294.23	292.6	292.37	292.72	290.68
304.81	306.22	303.74	302.53	307.12	304.94	303.1	302.75	303.76	302.32	302.99	303.28	300.14	300.51	304.72	303.91	303.1	301.93	303.97	303.48	304.73	302.25	302.38	304.51	304.24	304.49	305.11	302.34	304.72	302.17	304.97	305.4	305.06	302.47	302.1	304	307.37	306.91	300.94	305.36	305.72	305.64	302.57	302.35	301.59	302.73	304.77	305.46	303.61	302.81
313.61	317.99	313.77	317.24	321.95	315.46	315.6	316.25	314.56	313.55	315.45	313	315.29	314.82	317.48	314.84	315.06	316.62	317.44	315.92	318.06	317.9	313.54	315.88	313.35	316.96	318.15	317.26	313.6	317.12	315.24	312.01	318.48	315.45	313.8	315.21	315.23	317.22	316.16	315.9	315	316.85	315.47	314.63	317.76	313.72	315.81	314.45	313.11	316.43
311.92	314.92	312.98	314.82	314.3	312.66	314.12	312.95	312.16	313.31	312.71	310.59	313.18	313.12	313.39	311.03	313.82	312.55	310.78	312.88	311.96	313.26	313.09	313.46	312.36	310.53	312.86	314.07	313	310.29	314.94	309.7	313.66	311.41	315.62	312.73	312.35	314.06	311.43	314.59	311.58	311.84	308.69	312.17	311.67	312.82	308.97	311.76	313.15	314.46
[truncated: 449 more rows]
[truncated: 150 more columns]
