# Supplementary material for: Genetic dissection of main and epistatic effects of QTL based on augmented triple test cross design
Source: PLoS One. 2017 Dec 14;12(12):e0189054. doi: 10.1371/journal.pone.0189054 (PMC5730204; doi:10.1371/journal.pone.0189054)
Supplement: S9 Supporting Information — (ZIP) [file pone.0189054.s009.zip › z5_1600_0.8_10.csv]

306.62	306.42	306.52	305.79	305.51	305.42	307.96	306.22	305.43	305.18	307.3	305.08	304.65	304.74	304.43	305.91	304.21	305.21	305.25	306.92	304.88	305.86	306.56	305.88	306.71	305.85	306.29	305.74	304.26	305.52	305.25	305.19	307.21	305.7	306.36	305.2	306.19	306.98	305.86	306.08	305.41	304.85	304.72	305.07	306.22	305.38	306.18	306.03	306.5	305.61
302.34	302.37	303.19	303.13	303.1	304.62	303.46	305.44	303.16	303.82	302.59	302.97	302.1	303.71	303.56	302.64	303.32	303.62	303.71	304.38	302.86	303.5	303.38	302.56	303.41	303.15	302.55	301.43	304.06	303.81	304.48	304.27	303.61	303.53	302.67	303.89	304.44	302.93	303.78	303.75	302.62	303.16	303.39	302.92	303.53	303.56	302.24	303.94	304.37	302.04
300.21	301.36	301.9	301.13	301.05	301.73	300.41	301.69	301.41	300.44	301.98	301.48	301.2	301.01	299.93	301.39	300.14	300.92	300.25	301.31	301.33	300.7	300.75	300.61	299.52	302.82	301.58	300.93	300.84	300.44	300.86	302.57	301.18	300.84	301.42	299.92	300.51	301.53	301.37	301.14	301.1	301.29	300.87	300.56	301.74	300.89	302.38	301.21	302.07	300.19
310.96	311.52	310.54	311.32	310.41	311.52	309.38	310.54	311.95	310.73	310.46	312.04	310.6	310.14	310.4	309.81	310.83	311.37	311.84	310.57	311.56	309.92	311.22	311.27	310.45	308.69	310.95	311.01	310.57	311.18	310.66	311.42	311.3	311.75	310.01	310.15	310.61	310.79	311.36	310.72	310.07	309.72	310.27	310.12	311.64	310.64	311.27	310.52	310.32	310.48
303.9	305.44	305.73	305.01	304.34	305.49	304.1	304.61	303.96	305.26	303.9	305.29	304.22	305.1	304.98	303.93	305.54	305.19	304.88	304.87	304.5	305.2	306.15	305.04	305.48	306	305.02	304.29	304.25	305.65	303.65	304.45	303.72	305.16	303.01	305.93	304.81	303.75	305.49	305.38	304.94	304.67	305.24	304.5	303.81	305.86	305.77	304.32	305.04	305.03
311.79	312.6	313.2	311.89	311.62	312.34	312.07	313.57	312.1	312.61	313.5	312.56	313.3	312.07	311.76	313.38	312.22	312.7	310.97	311.51	311.28	312.93	312.52	312.12	313.2	312.84	312.7	313.38	313.4	311.38	311.86	313.52	312.69	313.18	311.12	313.42	311.49	311.59	311.51	312.58	312.3	312.11	312.19	311.45	313.28	313.38	311.78	312.04	312.41	311.65
314.99	316.32	316.37	315.07	315.16	315.29	314.5	315.84	314.67	314.5	314.73	314.75	315.32	314.72	313.7	313.34	315.92	315.26	316.38	314.31	314.9	314.24	314.49	314.22	315.61	315.37	313.48	314.52	315.98	314.81	314.9	314.73	314.95	314.19	315.41	315.49	314.33	313.42	315.26	314.79	314	314.77	315.38	314.66	314.29	314.71	315.12	315.22	314.64	315.41
310.99	309.82	311.71	311.04	310.87	309.28	311.56	310.54	310.47	310.76	310.39	310.75	311.15	310.17	310.28	310.76	310.73	311.25	311.98	309.38	311.41	311.39	310.7	309.9	311.18	310.14	310.77	310.77	311.23	311.59	310.07	309.59	310.85	309.42	310.9	310.11	311.46	310.52	310.25	311.8	310.32	311.67	311.89	310.21	310.85	311.21	311.13	311.07	311	310.06
306.01	306.57	306.04	303.85	304.74	305.18	305.43	305.46	305.38	304.79	305.08	305.42	304.29	303.48	304.05	304.93	305.27	305.82	305.87	304.57	305.25	305.34	305.51	305.27	304.27	306.54	304.95	304.78	304.15	304.44	304.99	305.43	306.22	306.6	306.4	305.18	304.22	305.39	305.57	304.69	305.17	304.62	305.24	305.38	304.66	304.7	304.52	304.86	304.55	305.55
328.2	328.04	327.12	327.63	328.01	327.83	328.13	327.77	326.7	327.57	327.8	327.51	326.92	327.18	326.65	328.4	328.2	328.28	327.7	327.87	328.02	328.39	329.36	327.11	327.06	328.36	328.23	327.92	328.01	327.24	326.36	327.56	328.05	327.72	326.56	328.6	327.88	328.32	326.65	327.18	329.42	327.63	328.42	327.41	327.7	328.24	327.48	328.55	328.33	327.66
313.32	313.27	313.1	313.14	313.14	312.66	313.05	313.39	314.06	311.37	313.48	313.4	312.91	312.27	312.85	313.39	314.03	312.91	312.92	313.07	312.68	314.99	313.5	312.23	314.25	312.13	312.58	313.09	312.19	313.12	312.6	312.94	312.93	312.46	312.59	315.1	314.29	313.24	313.69	311.99	311.79	313.02	311.29	313.44	313.33	313.55	311.87	313.57	313.84	312.2
300.85	301.38	300.42	300.63	300.77	301.56	300.31	301.59	301.01	301.06	301.43	300.07	300.91	301.09	300.92	300.96	301.88	301.24	300.67	300.58	300.73	299.81	300.23	300.95	300.15	301.06	301.02	301.14	299.75	300.53	300.66	300.83	299.88	301.35	300.83	302.11	300.79	301.73	301.48	301.61	300.56	300.71	301.42	300.93	299.29	302.09	301.34	300.9	301.61	301.48
315.72	313.62	315.18	313.28	314.41	314.36	314.89	315.11	314.88	315.06	314.84	316.1	314.93	314.78	314.65	314.32	315.32	315.28	315.15	314.94	313.82	315.12	314.25	314.3	315.43	314.58	314.74	314.27	314.98	314.56	315.39	315.7	315.2	314.71	314.14	315.78	315.36	313.97	314.58	314.3	313.61	316.39	314.9	314.85	315.13	315	315.37	315.61	314.65	314.97
316.54	316.01	314.95	314.64	315.93	313.81	314.73	314.69	315.27	314.59	315.34	315.37	316.05	315.79	314.66	314.74	314.21	314.21	315.34	314.72	315.35	314.09	315.14	315.34	313.87	315.23	314.99	315.74	313.74	316.05	314.96	315.78	315.49	315.54	315.12	315.11	315.31	315.02	314.98	314.98	316.59	314.85	315.91	314.16	314.07	314.84	314.39	314.91	313.85	314.94
317.53	317.27	317.09	318.1	317.05	318.82	317.45	316.79	317.02	316.72	315.96	316.06	318.29	316.91	317.55	317.87	316.54	317.85	316.94	316.68	318.3	316.99	316.17	315.88	316.87	318.51	318.01	318.02	315.67	317.23	317.5	317.29	316.96	317.8	315.86	316.59	316.52	316.25	317	316.81	317.57	318.51	316.09	317.69	317.13	316.73	316.53	315.53	316.66	316.28
305.07	305.46	305.42	304.81	305.81	306.08	305.97	304.82	305.24	305.56	303.98	304.35	305.01	305.95	304.58	304.41	303.99	304.51	304.56	304.77	306.26	304.26	304.9	304.84	304.89	305.7	306.65	305.22	304.19	304.68	305.51	305.43	305.35	305.19	305.97	305.57	305.51	304.43	305.13	304.35	306.42	303.94	305.1	304.93	305.96	304.92	305.12	305.98	305.24	305.69
311.8	310.8	311.35	310.01	311.25	310.8	311.2	310.45	310.59	310.87	311.28	311.95	310.67	309.8	309.78	311.05	311.36	311.42	312.23	310.34	309.74	309.92	310.14	310.3	310.37	311.86	310.22	309.88	310.69	310	309.15	310.5	311.58	309.45	309.44	310.17	311.18	311.54	311.84	311.27	309.72	310.35	310.47	311.66	310.49	311.57	310.92	312.61	309.81	310.71
294.54	295.83	293.95	296.43	294.66	293.95	296.53	295.25	295.66	293.81	294.66	295.84	294.98	294.66	295.27	295.58	294.54	295.23	296.25	295.31	296.03	295.72	294.83	294.63	295.92	295.51	294.52	295.62	295.61	293.8	295.38	295.34	293.92	294.79	295.15	294.24	295.02	294.87	294.74	294.5	294.5	294.27	295.68	294.86	294.63	295.18	296.39	294.16	295.69	294.09
305.6	304.66	304.55	306.15	304.17	304.43	303.67	304.61	303.37	304.61	304.28	302.8	304.72	305.15	305.76	305.03	305.56	303.55	304.5	306.1	304.85	304.32	305.69	304.38	304.42	304.85	304.16	304.84	305.58	305.79	303.41	304.7	304.57	304.86	303.47	304.08	304.36	303.7	303.1	304.63	305.01	304.18	305.58	304.35	304.7	303.68	305.48	305.1	305.64	303.81
318.98	317.84	317.48	318.38	317.54	317.83	318.88	318.18	318.43	317.45	318	318.32	317.49	318.62	318.03	317.7	316.83	318.2	317.85	317.5	317.3	317.21	319.58	317.04	318.21	318.19	317.77	318.17	318.06	318.09	317.93	317.62	317.97	318.55	317.48	317.94	316.7	317.15	317.52	317.81	317.46	317.91	318.62	316.98	318.52	317.86	317.49	319.15	316.99	317.63
311.02	308.88	310.21	310.37	310.74	309.78	309.96	310.55	308.69	309.85	308.58	309.75	309.61	309.92	309.24	309.76	310.01	310.25	309.11	309.26	309.84	309.42	309.61	309.52	309.96	311.03	309.95	309.64	309.74	310.23	310.09	308.73	310.34	309.88	309.03	309.34	309.38	309.33	310.66	310.63	309.23	310.09	310.29	310.38	309.59	309.19	309.12	311.13	310.63	309.47
305.74	306.22	306.19	306.45	307.02	306.07	307.44	306.3	306.37	306.34	307.11	306.32	305.54	305.05	306.2	304.63	307.15	306.4	306.31	305.96	306.02	307.07	304.69	305.06	306.39	307.21	305.71	306.34	305.9	304.79	305.73	304.98	305.24	306.46	306.72	305.76	307.12	306.23	305.97	304.88	306.79	306.15	306.74	305.09	305.12	306.38	305.91	306.16	307.11	306.19
300.51	301.28	298.97	299.39	299.27	299.73	300.06	300.05	299.43	301.26	300.12	299.84	301.17	299.62	300.16	300.5	300.26	300.56	299.69	299.63	300.67	300.85	298.45	299.59	301.06	300.11	298.71	299.67	299.39	299.81	299.29	300.04	299.97	300.06	300.13	300.74	300.08	300.4	299.54	299.35	300.12	299.75	301.27	300.7	299.79	299.47	300.22	302.09	300.39	299.88
313.97	313.59	313.86	313.71	313.69	313.54	314.42	313.06	314.41	314.96	312.56	312.84	314.01	313.77	312.98	314.37	313.71	313.99	314.74	314.07	314.04	313.66	314.37	312.68	313.59	314.54	314.53	313.69	314.94	313.31	313.87	315.23	313.63	314.77	314.47	312.34	313.81	313.74	314.37	313.76	313.54	314.2	314.85	313.21	314.01	315.21	314.85	313.61	312.97	314.95
306.15	306.57	306.77	306.82	306.66	305.44	306.4	306.58	307.2	307.02	307.64	306.41	306.54	305.93	305.86	306.29	305.74	306.49	305.37	304.7	305.84	306.03	305.21	306.09	305.18	306.22	305.22	307.03	305.67	307.33	304.86	305.55	306.11	306.35	305.9	306	304.78	306.21	306.35	307.15	305.7	305.9	305.62	305.93	307.1	306.84	306.36	306.96	305.98	306
313.3	314.96	314.7	314.76	314.57	314.65	314.53	315.01	314.25	314.66	314.53	314.74	314.92	315.16	315.69	313.71	314.24	315.15	316.7	315.95	315.32	315.44	314.69	316.56	314.72	314.5	315.27	314.26	315.32	315.82	314.71	316.33	314.52	316.23	315.44	315.15	312.91	314.28	316.03	315.99	314.48	315.3	315.12	314.38	315.1	315.63	315.16	315.95	315.06	314.43
312.95	314.36	315.24	314.9	315.03	314.6	314.58	313.82	315.21	314.7	314.52	315.08	314.83	313.77	316.44	314.96	315.58	315.48	314.44	315.39	315.42	314.61	315.76	314.43	314.61	315.91	316.75	316.29	314.9	315.25	314.41	315.52	314.63	315.33	315.01	315.96	316.86	315.09	313.25	314.77	314.35	314.44	314.17	315.4	313.88	315.16	315.02	317.33	314.58	315.51
313.07	312.86	312.91	312.57	312.93	312.94	313.73	311.45	313.56	313.99	312.53	312.98	312.92	313.3	312.43	312.23	312.06	312.81	312.97	313.51	313.06	312.39	312.55	314.3	312.31	312.47	313.82	313.92	313.45	312.97	313.9	313.55	312.23	312.44	312.92	313.25	313.01	312.03	313.17	310.93	313.95	312.08	311.78	313.29	312.84	312.82	311.26	311.96	313.02	312.94
303.99	303.47	302.6	303.02	303.5	303.42	302.2	302.63	303.44	302.49	302.48	302.55	302.6	303.98	302.88	303.5	304.15	303.29	304.62	302.51	302.24	303.32	303.06	302.81	303.51	302.17	303.43	302.35	303.26	303.09	303.19	303.32	302.87	302.78	302.18	303.47	302.18	302.31	304.17	303.45	301.73	304.11	302.96	302.92	302.56	303.32	302.39	303.79	303.08	302.17
304.3	304.03	305.95	305.35	304.85	303.72	304.34	305.24	305.69	305.23	305.67	304.98	305.07	304.24	304.03	304.78	302.89	304.75	303.97	306.03	304.19	303.16	305.87	303.66	303.75	304.84	304.98	303.97	305.3	303.92	305.99	304.26	304.51	304.83	305.17	304.76	305.41	304.13	304.65	304.77	305.71	303.63	305.28	304.51	305.96	303.3	304.97	305	305.42	305.58
299.18	299.52	299.78	299.71	298.76	300.31	300.36	299.92	301.08	301.22	299.94	299.9	301.04	299.62	299.78	299.58	299.71	300.5	300.27	299.05	301.06	300.02	300.12	300.76	299.71	299.3	299.16	300.54	300.05	301.35	300.4	300.31	300.26	301.02	300.11	298.99	300.52	299.84	299.57	300.5	300.22	298.01	299.47	299.51	299.74	300.36	299.45	299.39	299.67	299.73
310.76	311.31	312.14	310.54	311.03	311.54	312.19	310.8	311.88	311.99	311.15	311.07	311.39	311.67	312.85	311.92	311.74	310.8	311.88	312.66	311.3	312.54	311.58	312.22	311.54	311.54	312.06	312.86	310.58	310.84	311.59	311.32	310.23	311.61	311.48	310.36	310.87	309.93	310.85	312.66	311.71	310.81	311.49	311.39	311.95	312.13	310.88	311.11	310.23	310.69
304.97	304.62	306.46	306.23	306.05	306.39	306.23	306.96	305	306.22	305.27	306.31	305.92	305.86	306.03	305.63	306	306.52	305.94	305.94	306	305.73	304.88	305.91	305.61	306.13	305.48	306.29	305.29	306.2	305.41	305.87	306.9	306.68	305.48	307.41	305.6	307.7	307.39	305.9	305.85	305.12	306.48	306.48	305.78	306.05	306.94	307.29	305.45	306.07
306.38	306.76	307.3	306.02	305.68	305.67	305.73	307.3	305.64	305.45	305.13	306.23	304.75	304.29	307.59	307.14	307.49	305.75	306.06	306.19	305.53	307.08	307.16	304.63	305.8	306.91	306.37	305.19	306.11	305.22	307.67	306.85	307.65	305.86	307.28	306.43	304.88	305.95	306.79	306.85	306.12	306.16	305.32	305.11	306.78	306.6	306.21	305.19	306.2	306.47
303.94	303.8	304.22	305.01	305.17	304.31	304.72	304.03	305.8	303.99	304.1	303.63	304.15	304.21	304.5	303.87	304.22	304.14	304.68	305.45	304.14	303.52	304.82	305.76	304.02	303.76	303.63	305.35	304.71	304.32	305.39	305.17	303.62	305.66	304.2	304.62	305.8	302.94	304.74	306.06	304.49	303	305.5	303.36	304.56	304.76	304.42	306.05	304.76	304.16
305.24	305.18	304.01	304.02	303.96	304.66	304.9	304.12	304.79	304.97	304.66	305.35	304.84	305.27	304.38	304.56	304.92	304.39	304.58	303.73	305.42	305.11	304.44	303.37	304.57	303.33	305.6	303.93	305.7	304.32	304.9	304.11	305.36	303.33	305.75	304.69	303.95	303.67	302.76	305.44	305.12	304.9	304.22	303.94	304.9	304.75	304.05	304.63	304.39	304.61
329.37	328	327.97	327.32	326.11	327.44	327.16	328.35	327.5	328.17	328.44	328.01	327.82	328.42	327.55	327.68	327.91	328.29	327.73	327.51	327.82	326.98	327.49	327.94	328.48	328.79	328.38	329.29	327.08	327.86	327.54	327.45	326.85	327.76	327.13	327.52	328.69	329.11	326.92	328.52	329.36	328.09	327.52	327.38	328.37	328.68	328.34	329.11	328.25	326.85
313.84	312.09	313.21	312.57	314.09	313.88	313.74	311.82	313.24	311.67	312.79	313.44	313.05	314.12	313.38	312.64	313.08	313.89	313.85	313.55	311.51	313.48	312.56	313.87	313.25	313.85	313.38	313.64	313.8	313.26	314.59	313.42	313.92	313.24	313.7	312.9	313.07	312.82	312.47	312.57	312.73	313.61	312	312.71	313.09	312.19	314.1	313.69	311.79	314.27
315.31	316.37	316.46	315.37	317.9	316.28	316.72	316.55	316.06	316.64	316.01	315.22	317.84	315.85	316.12	317.64	317.06	316.27	317	316.73	317.31	317.52	316.2	314.93	317.63	317.17	317.26	316.69	316.9	316.32	316.38	316.92	316.79	316.52	315.27	317.05	316.61	317.62	316.86	315.72	317.4	315.9	317.42	318.94	316.44	315.92	315.54	316.75	316.88	316.63
293.77	295.4	296.12	295.27	294.87	295.34	294.57	295.34	295.35	295.75	295.01	296.09	294.75	294.65	294.46	295.92	294.65	295.58	295.38	293.79	295.22	295	295.11	293.27	294.03	294.96	295.24	295.12	293.42	295.22	294.2	294.85	295.36	295	294.75	294.7	295.19	295.46	294.89	294.11	294.56	294.17	294.06	295.35	295.1	294.13	294.62	294.53	294.41	294.14
318.41	317.11	318.11	318.28	318.41	317.87	317.97	318.07	319	319.22	318.43	318.94	319.11	318.61	317.56	318.98	316.85	318.33	318.33	318	319.41	318.19	318.88	318.56	318.06	317.02	317.8	316.84	318.38	318.17	317.52	316.85	318.07	317.44	317.79	317.46	318.38	318.9	316.93	317.21	317.66	317.74	318.62	318.15	318.27	318.06	318.83	318.48	317.3	317.88
303.5	303.61	302.17	304.27	302.49	302.3	302.12	303.33	301.55	302.99	302.73	303.41	301.96	302.33	302.59	302.77	303.19	302.65	303.25	303.75	301.33	301.8	301.54	302.12	302.73	302.58	304.01	302.12	301.18	302.39	302.57	303.1	302.97	302.66	301.89	302.45	301.35	301.51	303.28	302.44	301.96	302.54	302.04	301.87	303.61	301.51	302.38	302.58	301.68	302.8
303.79	303.47	302.69	302.72	303.89	302.69	303.86	303.36	302.12	303.63	304.09	303.74	303.52	304.03	303.68	302.64	304.74	303.12	303.14	303.35	302.76	303.04	303.27	302.44	303.03	303.68	303.76	304.13	303.52	303.05	303.46	304	302.62	302.97	303.39	302.77	303.52	303.33	302.92	302.62	304.67	302.78	303.44	302.5	304.16	303.3	303.49	302.9	303.78	303.32
294.2	294.11	293.94	293.79	294.29	294.16	294.77	294.66	294.33	294.11	293.94	294.67	295.13	293.12	293.87	294.31	292.9	294.2	294.37	294.33	292.8	293.47	293.4	293.23	294.3	294.03	293.48	294.19	293.58	294.57	294.52	294.59	293.01	294.24	293.16	293.29	294.13	294.05	294.05	294.04	293.87	293.35	292.44	294.71	294.88	295.06	293.56	293.58	294.15	293.66
301.24	303.93	301	302.49	302.41	303.01	302.78	302.22	301.7	301.89	302.73	302.4	302.47	303.6	302.2	303.26	301.6	301.98	302.92	303.11	302.53	303.02	302.45	301.83	302.6	302.27	302.17	303.28	301.79	302.83	302.25	302.18	301.7	302.69	303.16	302.12	302.38	302.87	302.18	302.18	302.92	302.39	302.12	303.51	302.72	301.37	302.23	302.75	302.84	302.82
312.22	310.63	312.14	311.82	311.71	311.84	312.95	312.37	312.61	312.85	312.75	312.47	313.29	312.85	312.73	312.39	313.1	312.09	312.32	310.76	311.53	312.11	311.81	310.81	311.51	311.56	312.04	313.28	310.73	312.38	311.62	312.86	312.69	313.34	312.48	311.08	311.53	313.02	311.98	312.01	311.52	311.96	311.87	311.71	312.51	312.67	314.34	313.28	311.57	312.55
306.94	306.7	307.27	306.27	306.5	307.41	306.66	307.48	307.73	306.55	308.5	306.86	307.42	307.81	307.51	307.93	308.3	306.52	306.27	307.66	308.04	308.62	308.26	307.9	308.15	307.72	308.43	307.65	307.09	306.62	307.26	308.62	306.14	307.27	308.16	307.65	307.89	307.51	307.99	307.43	307.67	307.03	307.9	307.84	307.56	306.44	309.4	308.52	306.69	306.77
295.53	294.26	296.11	295.17	295.57	293.96	295.04	294.2	296.29	294.82	294.48	295.42	294.7	294.79	295.42	294.94	295.78	295.82	294.22	295.14	293.92	294.65	295.39	296.21	294.36	295.89	295.31	294.83	296.33	294.81	295.35	294.99	295.16	295.6	295.48	295.18	295.13	295.58	295.18	295.46	294.85	295.14	294.12	295.4	294.24	295.32	294.55	295.92	295.54	295.39
326.95	325.74	327.06	327.71	327.32	326.33	328.31	326.03	327.4	327.04	326.51	327.32	326.77	327.12	327.76	326.93	326.54	326.52	328.1	326.93	327.42	326.14	326.76	327.03	326.54	326.51	326.6	327.85	327.12	327.43	327.8	327.28	326.97	327.33	327.26	326.6	326.29	326.63	326.57	326.64	327.86	328.23	327.61	327.65	325.94	326.63	325.61	325.58	326.23	326.5
301.94	303.14	302.33	302.62	301.93	303.76	301.21	303.01	303.03	302.28	302.79	301.87	302.76	303.77	301.84	302.12	303.14	302.26	302.48	302.31	302.97	303.41	301.82	302.24	301.73	301.95	303	302.86	303.99	303.87	302.67	302.78	302.12	302.1	303.85	303.08	303.83	302.99	303.49	304.53	302.99	303.31	303.28	302.27	301.52	303.47	302.97	303.38	301.45	302.42
310.43	310.02	309.11	310.19	310.81	310.93	310.46	309.87	308.57	308.82	310.29	309.87	309.48	308.74	310.72	309.88	309.81	310.62	310.18	309.1	309.45	309.19	311.67	309.68	309.54	310.15	309.73	309.46	310.97	310.38	310.99	309.69	311.26	309.44	308.68	310.66	309.33	310.04	309.81	309.37	309.53	309.18	309.96	309.55	308.13	310.31	309.56	309.65	310.39	310.08
305.1	306.97	305.65	306.42	305.57	306.75	306.31	305.81	306.14	305.17	305.94	306.17	306.86	306.01	306.77	306.76	306.55	307.05	305.76	305.5	304.93	305.96	306.07	306.01	306.51	306.39	305.23	305.49	307.19	304.82	305.49	305.31	306.39	306.74	305.13	306.19	306.34	306.91	306.15	305.49	306.66	306.4	307.98	305.99	304.79	305.57	305.59	306.26	304.75	306.1
311	312.76	311.95	311.72	312.16	312.81	311.87	312.93	312.08	312.83	314.27	312.42	313.12	311.11	312.99	312.47	312.79	311.64	311.17	313.1	312.87	313.63	311.48	312.4	311.72	312.46	312.67	312.95	312.3	312.96	312.25	311.69	311.79	313.68	314.08	313.13	312.4	312.8	311.91	312.97	312.5	313.07	311.81	311.89	313.86	312.7	313.17	313.55	313.57	312.9
326.69	328.29	329.1	327.2	328.51	328.17	326.98	328.54	328.43	327.48	327.37	327.37	328.44	327.97	327.73	328.19	326.69	329.22	327.38	327.31	328.51	327.6	327.97	326.98	326.96	327.5	327.94	329.13	326.73	328.16	326.37	327.89	328.2	325.74	329.31	327.35	328.06	327.55	327.63	327.75	328.3	326.97	327.29	327.46	327.48	327.63	328.17	327.69	328.38	328.71
295.61	296.51	295.76	293.63	294.69	294.84	295.03	295.94	295.48	296.01	294.89	293.6	295.25	296.28	295.54	295.48	294.26	295.04	296	296.19	294.78	295.08	294.01	293.6	295.99	294.67	295.4	293.74	295.27	295.37	294.7	296.2	294.35	294.83	295.15	295.56	294.77	295.66	294.2	295.17	294.55	293.99	295.37	295.06	295.37	296.35	294.82	295.77	294.87	294.64
316.85	315.96	315.57	317.02	316.68	316.05	316.25	315.82	315.86	315.28	316.22	316.99	316.62	315.74	316.88	314.74	314.62	316.45	315.7	316.22	314.98	317.49	316.83	316.97	315.06	315.36	316.33	316.95	315.76	315.96	315.61	317.14	315.58	315.55	316.03	316.55	316.26	314.62	316.78	316.07	316.57	315.33	316.37	316.15	315.42	315.13	315.38	316.27	315.01	316.27
311.18	311.3	313.04	312.48	312.46	311.74	311.05	312.63	311.58	312.55	313.53	312.1	311.92	311.96	312.67	312.98	311.39	311.73	311.44	312.03	312.65	312.16	312.78	312.71	311.89	311.68	311.39	312.01	311.64	312.17	312.38	311.66	311.09	311.51	312.47	312.49	311.51	312.74	312.72	312.07	312.28	311.9	313	312.75	313.87	311.76	312.6	312.3	311.22	312.16
314.22	315.28	313.52	314.63	314.54	314.75	313.47	314.67	313.81	316.35	315.17	314.16	314.29	314.38	314.78	315.36	314.9	314.98	313.66	315.46	314.49	315.5	316.03	315	313.89	312.94	313.97	313.96	313.57	314.52	315.14	315.81	314.29	314.58	314.99	314.99	314.01	315.37	315.16	314.3	315.45	313.92	314.38	315.22	314.11	314.03	314.85	315.35	313.84	315.49
305.96	305.96	305.23	305.03	306.09	304.63	305.7	304.8	305.49	305.63	305.05	305.22	306.3	305.87	305.73	305.21	306.12	306.57	305.41	304.17	305.36	305.59	305.79	305.57	305.92	305.79	305.26	305.62	307.09	304.72	305.53	305.54	307.21	306.45	305.09	305.68	306	306.54	306.01	304.88	305.4	305.98	304.68	305.69	304.51	306.11	305.08	304.54	305.08	306.65
312.25	313.08	311.47	312.45	312.78	312.71	313.54	311.73	313.01	312.17	312.68	313.68	310.25	312.34	311.51	312.48	312.25	311.84	312	312.22	311.27	312.64	311.67	311.53	311.59	312.97	312.46	312.59	312.71	312.01	313.61	311.7	312.45	311.24	310.68	312.8	312.25	312.12	312.23	312.85	313.03	313.52	311.66	311.65	311.67	312.34	310.65	310.3	313.29	313.03
297.67	297.09	297.11	296.84	296.56	296.75	297.32	298.43	295.79	297.54	298.53	296.68	296.02	295.69	297.19	295.94	297.6	298.39	297.26	296.31	297.23	295.53	296.62	296.45	296.53	297.37	296	296.82	297.3	296.04	296.88	297.21	297.17	296.87	296.04	296.06	296.69	296.01	296.4	297.21	297.97	297.58	297.46	296.69	296.01	296.6	296.68	297.21	297.04	296.3
324.26	325.25	324.88	326	324.67	323.19	323.79	325.09	323.98	324.9	324.4	322.65	325.62	324.07	324.78	324.16	323.31	324.66	323.39	323.71	325.94	325.06	324.59	324.69	325.67	324.16	322.58	324.23	324.93	324.84	324.37	324.05	324.19	324.11	322.99	324.7	325.68	324.61	324.95	323.9	325.25	324.27	323.93	324.77	324.82	323.97	324.79	323.53	324.66	324.57
295.32	294.06	295.24	294.08	293.57	293.21	294.33	293.33	294.6	293.94	294.6	292.77	294.36	293.24	293.62	293.68	295.23	294.56	293.94	294.02	294.05	294.14	293.69	294.88	295.13	293.88	293.67	294.24	293.72	292.9	294.28	294.1	293.77	293.95	294.51	295.38	294.16	294.26	294.49	294.17	294.19	294.45	294.26	294.52	295.49	294.08	294.09	294.74	295.82	294.3
315.67	313.9	313.83	314.69	315.2	314.73	314.32	314.84	315.73	314.79	315.53	315.25	315.82	315.65	314.55	315.15	315.57	314.27	315.05	314.63	314.89	314.68	315.09	313.95	315.22	314.8	315.4	314.87	315.2	314.06	314.61	314.52	314.5	313.86	314.98	315	315.84	314.96	315.68	315.58	314.96	314.9	314.93	313.83	313.93	315.49	314.19	314.19	315.5	315.51
303.13	302.23	302.55	302.72	301.62	303.45	302.66	302.86	302.99	303.32	302.47	302.88	303.2	302.48	302.09	303.43	302.4	302.62	302.75	302.47	303.56	302.95	303.15	303.68	303.02	301.58	302.91	303.14	303.15	303.54	302.4	302.56	302.66	302.42	302.31	302.94	302.36	304.01	302.06	302.65	304.09	302.22	301.68	303.93	302.97	303.13	303.06	302.29	303.16	302.04
303.16	303.72	302.91	302.87	302.87	303.22	303.57	302.59	303.13	303.14	304.38	303.32	303.94	303.69	303.05	303.29	303.07	304	302.66	302.59	302.56	302.9	302.42	302.72	302.53	303.4	303.07	304.3	303.3	303.97	303.38	302.79	303.14	303.35	302.87	302.1	301.85	303.43	302.45	301.94	302.43	303.04	304.1	302.3	302.6	302.54	302.01	301.88	303.18	303.73
319.78	319.48	319.68	319.34	319.91	319.46	318.85	320.46	319.03	320.79	319.17	319.69	318.58	318.22	320.76	319.72	319.15	318.93	319.2	319.4	319.47	319.01	320.27	320.07	319.04	319.97	319.69	318.22	319.61	319.16	319.14	319.71	320.04	318.72	319.15	320.13	319.68	319.98	318.85	319.21	319.9	320.37	318.51	318.82	319.47	318.46	319.41	318.61	319.34	319.98
308.97	308.76	308.78	309.43	309.27	309.39	308.51	308.61	308.09	308.09	309.14	307.97	307.76	308.41	308.4	309.31	307.91	308.39	308.48	308.03	309.57	309.92	309.26	308.42	308.7	309.26	308.28	308.51	309.55	308.37	309.81	308.93	308.5	308.2	309.72	307.98	308.67	309.03	308.29	308.61	308.94	309.05	308.69	307.61	309.25	309.2	309.75	308.74	309.24	309.27
317.58	315.95	317.08	317.44	317.33	318.07	317.49	317.29	317.98	318.3	316.72	316.22	318.11	316.46	316.91	316.33	315.54	317.36	317.75	317.27	316.46	317.24	317.51	317.79	317.11	316.36	318.14	317.08	318.13	315.31	316.55	317.92	316.9	317.6	316.99	318.63	317.49	318.19	316.51	316.86	316.3	317.5	317.7	317.02	316.09	316.75	318.1	316.76	316.91	317.21
299.38	300.14	300.12	300.46	299.36	300.16	300.58	300.74	299.46	298.98	299.56	300.19	300.35	300.88	299.9	300.54	299.78	300.04	299.62	300.92	300.75	299.85	299.58	299.07	300.53	301.34	298.79	299.51	299.77	299.82	298.46	299.59	299.64	299.89	299.56	300.81	300.23	300.56	298.88	300.78	300.3	298.98	300.61	299.73	300.1	299.77	300.79	300.97	299.68	299.95
300.45	302.08	302.03	302.78	303.14	301.97	303.09	302.27	302.24	301.02	300.59	302.65	302.62	302.09	302.4	302.01	303.04	302.89	302.65	302.96	301.63	302.21	301.4	303.88	301.29	303.91	302.12	303.91	303.09	301.53	301.7	303.13	304.02	302.02	303.48	301.72	302.18	302.41	302.63	301.33	302.79	302.84	302.78	302.32	302.37	301.73	303	301.58	302.63	301.74
309.58	309.76	309.77	309.84	309.96	310.34	310.24	309.01	310.1	309.17	310.13	310.21	311.22	309.48	309.66	310.72	307.94	309.82	308.98	311.47	309.6	310.82	309.18	310.86	310.29	309.6	309.19	309.84	309.17	310.59	309.89	309.64	310.25	308.54	310.04	309.29	309.58	309.76	309.76	308.7	309.22	311	309.69	309.74	309.75	310.16	310.56	310.2	310.94	309.7
314.01	314.19	313.59	314.33	313.9	313.67	314.44	314.01	313.57	313.1	313.75	313.58	312.59	313.34	314.07	314.48	313.98	313.64	314.58	314	314.15	313.89	313.4	315.3	314.86	314.03	315.12	314.29	314.97	314.27	314.17	313.26	314.76	314.1	314.21	313.55	313.81	313.9	312.81	314.69	313.11	314.2	314.35	313.47	313.65	313.63	313.27	313.79	313.56	314.09
316.99	317.18	317.97	318.68	317.99	317.63	317.08	318.1	319.31	318.24	317.66	317.47	318.8	319.31	317.34	317.35	316.84	318.78	318.78	318.43	317.87	317.96	317.31	317.59	318.9	317.58	318.32	318.46	318.25	317.64	318.3	317.98	317.23	317.95	318.65	317.95	318.45	318.41	317.51	318.69	317.08	319.03	317.52	318.31	317.66	318.18	319.1	317.88	319.44	318.07
307.82	307.96	306.95	308.27	307.57	306.25	307.96	307.7	307.52	307.37	307.09	308.04	307.42	307.96	307.21	307.96	307.85	308.02	307.35	307.78	307.15	307.38	307.28	306.21	308.16	305.74	307.03	307.48	307.72	306.1	308.31	307.74	307.37	306.4	307.17	308	308.97	306.48	307.09	306.6	308.39	307.57	307.03	306.66	307.28	306.75	307.42	307.05	306.28	307.37
315.92	315.86	315.31	315.02	314.85	316.13	315.28	316.54	315.3	316.06	316.43	315.9	315.21	315.69	314.83	316.33	315.42	315.78	316.09	316.97	316.37	314.79	316.35	317.19	315.18	315.58	316.54	315.98	315.78	316.02	314.75	315.84	316.55	316.81	314.01	315.65	316.94	315.18	317.3	315.72	315.32	316.09	315.42	317.65	315.65	315.27	315.67	316.44	314.99	315.19
319.04	319.3	318.5	317.76	317.62	318.6	317.77	318.65	318.95	318.69	319.15	318.05	317.84	318.09	317.97	317.07	318.87	319.12	318.91	318.85	319.85	319.24	318.62	318.12	319.01	318.54	317.99	320.29	319.2	318.74	318.93	318.53	318.91	319.8	318.15	319.73	318.58	318.51	319.31	318.76	318.2	318.96	319.55	317.82	318.6	318.68	319.26	319.04	318.05	318.33
309.77	309.88	309.92	309.19	309.07	309.85	310.65	310.12	308.96	310.28	309.95	310.6	310.42	308.7	309.24	308.66	309.05	310.37	311.11	308.61	311.16	308.48	308.27	309.43	310.16	309.47	308.53	310.57	308.82	309.65	309.92	309.53	310.48	310.53	310.4	310.39	310.78	309.02	308.71	310.11	309.56	310.67	309.99	309.39	310.11	309.84	310.18	309.88	309.81	310.38
294.5	295.15	295.67	295.12	295.16	294.69	294.03	295.54	294.23	294.76	293.93	295.31	293.83	294.91	294.45	295.4	295.02	295.64	295.21	294.97	296.37	294.7	293.86	295.4	294.09	296.09	295.69	296.14	294.79	294.6	294.85	294.3	294.74	294.2	296.12	294.26	296.67	295.26	294.52	295.51	294.17	295.04	294.42	294.59	295.24	294.74	295.4	295.72	295.09	296.14
314.09	312.11	312.71	312.22	312.69	311.58	313.07	313.62	313.79	313.33	312.2	312.83	312.38	313.7	313.46	313.33	313.23	313.6	313.39	313.06	312.74	312.81	312.38	312.08	313.03	313.97	311.37	312.86	312.31	313.9	313.04	313.83	311.72	312.01	313.04	312.63	312.26	312.98	311.62	312.57	312.41	312.87	313.17	312.47	314.84	313.23	312.13	312.12	313.04	312.27
307.8	307.67	308.61	309.11	307.73	308.91	308.62	309.43	308.14	307.82	309.15	308.61	309.4	307.34	308.6	308.02	308.01	308.71	308.68	309.23	309.36	308.08	308.27	308.18	309.18	309.75	309.01	309.06	309.56	308.92	309.28	309.69	310.04	310.23	309.89	308.8	308.9	309.97	308.6	308.19	307.13	307.7	308.5	308.69	307.91	308.54	309.78	310.03	308.87	308.42
310.09	309.65	309.37	309.41	309.17	310.09	309.84	309.03	310.21	309.61	309.85	310.03	310.15	309.06	308.99	310.37	309.33	310.43	310.61	309.73	310.7	309.84	308.96	310.12	309.57	309.42	309.96	309	309.02	309.58	309.71	310.16	309.63	309.65	309.72	310.03	309.1	309.34	309.76	308.6	309.61	309.11	310.82	309.89	308.72	309.66	309.68	309.66	308.96	310.14
306.47	304.4	307.17	306.58	305.82	306.08	306	305.38	305.92	307.13	305.01	305.74	307.38	305.9	305.33	306.14	306.29	307.02	305.24	306.91	306.9	306.76	305.56	306.03	306.5	305.16	306.2	304.79	305.28	306.76	305.65	305.94	306.53	306.36	305.34	306.35	306.73	307.47	304.72	305.89	306.16	305.98	306.77	305.76	305.67	305.67	306.33	306.56	306.28	305.32
308.19	308.62	309.51	309.06	309.16	309.15	308.43	308.35	308.52	308.97	308.97	308.92	308.84	308.16	309.03	307.53	309.51	307.91	308.78	308.89	309.69	308.77	308.87	308.39	309.34	308.04	308.2	308.41	308.91	307.28	308.85	309.38	307.4	308.59	308.93	309.18	308.12	308.67	309.95	308.39	309.5	308.35	309.82	308.33	309.05	309.1	308.01	308.88	308.61	308.38
310.58	311.92	311.56	311.29	312.04	312.26	312.03	312.13	310.96	312.34	311.21	310.78	311.06	311.16	311.26	311.12	310.76	311.71	311.68	311.4	311.91	311.7	310.79	311.4	312.52	312.04	311.03	312.76	311.29	311.54	312.01	310.77	311.26	311.8	310.7	312.15	311.81	310.86	311.26	310.56	312.61	310.55	311.48	311.6	311.59	312	311.51	311.4	312.1	312.13
311.27	310.72	310.49	309.81	311.1	310.49	310.38	309.52	312.1	309.77	308.97	310.82	310.48	310.28	309.33	310.94	310.9	310.46	311.66	310.72	310.68	311.57	310.56	311.86	310.37	308.97	310.43	311.94	310.11	310.43	309.19	311.32	310.92	309.79	309.96	310.04	310.39	312.66	309.97	310.73	311.53	311.01	310.68	311.22	310.56	310.91	310.43	309.34	310.63	309.57
299.75	300.49	299.71	299.64	301.2	299.34	299.76	299.82	301.27	299.28	300.78	300.91	301.28	299.27	299.91	299.66	300.39	300.01	299.12	299.79	300.63	299.44	299.39	301.33	299.57	300.37	298.85	299.49	299.32	299.42	300.01	299.72	299.41	300.26	298.92	300.06	300.58	300.79	299.6	298.99	301.22	298.33	299.52	300.09	299.07	299.99	300.02	299.43	299.01	300.26
324.62	324.4	325.65	325.07	324	325.14	323.02	324.52	323.56	324.35	325.47	323.29	324.17	324.34	324.52	323.9	324.78	325.25	324.9	323.27	324.71	324.42	324.36	324.02	324.89	324.67	324.96	325.16	324.92	323.8	324.74	324.66	323.98	325.09	323.15	325.15	324.12	324.47	324.89	324.18	325.81	324.39	325.17	325.28	324.76	323.44	324.29	324.43	324.18	323.54
313.41	312.23	313.42	311.85	314.05	313.79	312.4	313.22	311.97	313.35	312.46	312.65	311.73	313.68	313.13	312.14	311.79	313.5	312.48	313.43	313.55	312.17	312.54	313.04	314.06	313.02	314.7	314.36	313.51	312.79	313.36	312.78	313.05	312.43	313.21	313.54	311.87	313.13	312.87	313.66	313.08	312.66	312.17	312.42	312.99	313.98	313.45	314.33	312.66	314.17
311.15	312.58	311.41	311.95	314.2	313.88	312.57	312.64	314.35	311.89	313.63	312.31	312.8	314.43	313.25	313.47	312.18	313.64	312.57	313.88	313.01	312.53	312.07	312.77	313.45	312.29	313.33	313	313.51	312.55	313.88	312.95	313.51	311.95	313.72	314.89	313.8	312.52	312.58	313.61	312.55	312.83	311.61	314.37	314.01	313.39	314.17	313.06	313.34	313.41
302.84	302.81	302.93	302.62	302.41	302.29	302.63	301.41	303.76	303.31	303.23	304.25	303.92	304.4	303.07	303.96	303.94	302.44	302.92	303.54	302.4	303.54	303.97	302.58	302.6	303.68	303.28	303.61	302.66	304.03	302.24	304.19	302.78	303.88	302.26	303.27	303.36	303.15	302.91	303.48	302.7	304	302.17	303.56	303.46	303.73	302.37	302.76	303.27	303.75
293.96	295.24	294.42	294.22	295.28	296.52	295.34	295.42	294.43	295.77	295.45	295.14	295.05	294.95	295.6	294.83	295.45	295.67	295.57	294.2	295.38	295.02	295.5	294.17	295.44	294.24	295.58	294.3	294.52	294.5	294.43	294.75	294.57	294.5	295.65	293.95	294.53	294.55	294.4	294.75	294.97	295.94	294.99	295.6	295.05	295.3	294.49	294.28	296.44	294.98
302.17	302.74	303.35	303.27	303.14	302.36	303.66	302.52	301.98	302.77	301.88	302.89	302.93	302.59	303.05	303.02	302.76	301.6	301.49	301.78	303.23	301.42	302.98	303.84	303.26	301.57	302.36	302.15	302.64	303.63	301.52	302.09	303.03	303	303.01	303.56	301.84	302.71	301.59	303.06	301.02	302.06	301.9	302.07	302.73	302.37	303.14	303.26	302.41	304.09
303.7	303.88	303.3	305.15	303.77	304.71	303.92	304.31	304.35	305.72	305.4	303.36	305.13	304.97	303.96	303.02	305.05	302.54	304.07	304.58	304.15	304.23	305.85	303.9	303.99	303.52	304.82	304.65	302.67	303.35	304.57	304.87	303.84	304.77	304.35	303.61	305	304.07	302.87	304.18	305.23	304.17	306.35	304.72	304.13	303.75	303.96	303.82	304.4	304.64
303.75	302.48	303.42	303.12	303.99	303.28	304.01	303.61	304.3	303.85	302.88	303.29	303.77	303.63	303.13	305.26	303.34	302.44	303.14	302.82	303.67	303.95	302.32	302.83	303.48	304.23	303.55	303.34	302.49	302.99	303.42	303.76	302.57	303.85	304.85	303.93	303.08	304.08	303.15	302.87	302.12	303.56	302.28	304.27	301.33	303.16	304.75	302.71	303.09	305
297.16	297.41	296.95	297.11	296.65	299.15	296.79	296.57	296.91	295.89	297.17	297.01	296.73	297.71	296.46	297.54	297.03	296.22	295.69	297.75	295.84	296.9	296.85	295.53	296.87	296.45	297.38	295.97	296.72	298.24	298.25	297.19	297.03	296.71	296.72	297.4	296.27	295.69	295.78	296.69	296.82	297.04	297.11	297.22	297.58	296.95	296.36	296.99	297.34	296.3
312.19	313.17	314.18	312.67	313.11	313.62	311.19	311.97	314.04	312.6	314.09	314.16	312.24	311.91	313.09	312.65	311.75	312.5	313.72	312.61	313.33	312.95	313.49	312.96	312.79	312.77	313.51	312.32	312.29	313.75	313.64	312.27	311.94	311.91	313.17	313.61	312.22	312.89	312.87	312.39	314.31	313.31	312.2	314.3	312.83	312.32	313.28	313.06	312.5	312.69
301.55	303.6	304.16	302.22	302.06	301.77	302.47	301.88	302.12	302.65	302.54	302.88	303.28	303.51	303.23	301.34	302.81	301.79	303.11	302.13	302.72	302.55	303.53	302.37	301.93	302.86	302.07	303.18	302.65	302.28	301.68	302.22	302.63	302.17	302.75	303.06	302.9	302.45	302.42	302.38	302.51	303.08	303.52	303.18	301.64	302.22	303.12	302.42	302.72	302.49
310.13	311.14	309.89	310.15	309.55	310.24	310.29	311.45	310.3	309.86	309.98	309.71	309.78	310	310.34	310.04	310.2	310.46	309.47	308.96	310.24	310.07	310.51	309.56	309.87	308.78	310.57	309.93	309.08	309.11	309.81	308.65	309.7	309.42	310.43	310.45	309.81	310.34	308.81	311.29	310.7	310.36	309.71	309.1	309.41	309.79	311.19	310.54	311.24	309.28
314.88	312.67	313.82	314.25	314.4	313.26	314.04	313.89	313.87	314.2	315.3	313.76	313.9	313.09	315.07	314.99	314.16	313.96	315.37	313.23	314.77	314.58	315.41	312.97	313.41	314.66	313.32	314.42	313.46	314.9	314.02	312.8	313.18	314.49	314.56	312.63	314.18	315.09	314.23	313.84	313.73	315.18	315.35	314.78	314.28	313.28	313.34	314.03	312.9	313.11
328.94	329.94	329.06	330.23	329.08	328.29	329.63	327.73	328.95	328.78	328.82	328.75	328.71	328.75	329.2	329.38	328.3	328.15	329.53	328.16	328.56	328.02	328.03	328.82	329.15	328.89	329.75	327.13	328.29	328.23	328.9	328.59	327.83	328.65	329.32	328.62	328.95	327.03	327.95	329.32	329.92	328.69	328.8	328.54	329.01	328.66	327.99	329.7	328.37	328.96
317.94	319.85	318.17	319.4	318.98	319.1	318.87	320.36	320.65	320.53	319.11	318	318.53	319.26	318.76	319.02	318.87	318.86	319.77	320.55	318.68	319.22	319.59	319.3	319.24	319.57	319.67	320.29	320.08	320.46	319.39	319.49	319.51	318.3	319.51	319.4	318.54	319.82	320.3	318.68	318.95	319.2	319.87	319.56	318.54	320.08	319.88	318.94	318.97	319.99
315.79	314.92	314.98	315.47	316.53	315.55	316.08	314.21	315.98	316.55	315.38	315.82	316.91	317.28	316.46	315.59	315.85	315.95	316.69	315.49	314.75	316.4	316.64	316.71	315.76	316.29	315.73	316	314.06	316.09	315.87	316.28	315.6	314.71	316.12	314.83	315.96	315.63	316.67	316.27	315.86	316.14	316.33	316.01	315.72	316.36	314.53	315.39	315.32	315.91
304.26	304.38	304.54	304.06	304.31	304.28	303.92	303.64	304.43	304.2	303.54	304.48	304.07	302.95	303.09	303.76	303.46	305.35	304.61	305.22	304	305.27	303.8	303.73	303.11	303.63	304.56	304.31	304.37	303.74	303.85	304.01	304.52	305.18	304	303.58	303.89	304.23	305.53	304.56	305.06	304.81	304.63	302.93	305.13	303.39	304.52	304.13	305.64	304.07
328.58	329.58	329.66	328.18	327.74	328.35	327.8	327.27	329.48	328.09	328.21	327.78	328.16	328.37	328.16	328.03	328.03	327.99	327.7	329.38	328.65	328.68	327.98	328.28	329.04	328.52	328.87	329.02	328.2	329.62	328.45	328.72	328.4	328.01	328.68	329.35	328.94	328.73	329.46	328.71	328.51	328.62	328.37	328.7	329.21	329.8	328.2	328.58	328.28	329.38
309.01	309.21	309.92	309.92	308.53	308.84	308.06	307.44	308.84	307.6	309.2	309.02	309.38	309.68	308.17	307.4	307.91	309.23	308.23	309.28	308.96	308.96	307.59	307.72	307.33	307.43	308.42	309.59	309.32	309.44	309.58	308.82	308.59	308.17	309.93	309.45	309.31	307.13	309.13	308.75	309.68	308.08	308.85	307.72	308.89	309.33	308.76	309.9	308.02	309.49
294.22	293.95	294.42	294.96	295.01	293.85	293.72	293.46	293.9	292.87	293.11	294	293.83	294.55	294.26	293.87	295.12	292.63	294.72	295.58	295.5	295.49	293.05	293.87	294.85	294.43	294.75	294.3	294.91	294.63	294.57	294.06	296.08	294.81	294.94	293.03	293.97	294.19	294.21	294.29	294.37	294.69	294.25	293.64	294.11	294.79	294.8	294	292.43	295.02
304.65	303.68	303.07	303.77	304.96	305.46	304.98	303.81	304.26	304.45	303.85	305.21	305.03	303.83	305.27	303.51	304.33	305.12	304.25	304.85	303.43	304.84	305.25	305.96	304.22	305.26	304.83	305.02	303.02	304.32	303.83	303.49	304.35	303.47	303.3	304.89	304.25	304.33	304.88	304.74	304.56	304.32	304	304.34	304.39	304.67	303.79	305.25	304.05	304.58
303.23	303.73	302.8	302.68	303.92	302.51	302.02	303.78	302.84	301.73	303.2	302.59	302.85	302.46	302.91	301.91	302.63	302.94	303.14	302.87	304.15	303.13	303.32	302.47	303.58	301.42	302.22	302.6	302.36	303.61	302.67	302.8	302.23	303.88	301.73	303.28	300.96	302.35	302.37	302.44	302.51	302.21	303.02	302.19	303.38	302.21	304.15	302.5	302.39	302.76
324.38	324.03	325.16	323.84	323.69	323.87	324.32	324.26	324.34	326.38	323.83	324.64	324.62	324.16	326.28	325.51	324.48	325.68	324.2	324.25	324.28	324.73	324.32	323.98	323.97	324.58	323.39	323.88	324.69	325.3	325.57	324.41	322.93	324.21	324.48	324.56	324.19	322.13	324.43	325.23	325.56	323.88	325.97	325.21	324.2	326.23	323.59	324.82	325.51	325.7
295.93	294.07	295.4	294.38	293.71	294.79	294.82	294.74	295.44	295.12	295.67	295.03	295.58	295.44	295.07	295.92	295.01	295.01	295.33	293.9	295.29	293.88	295.31	296.23	294.64	294.52	294.36	295.64	295.31	295.47	293.94	294.63	294.89	295.35	294.58	296.73	296.02	294.73	293.71	295.91	293.77	295.81	295.23	295.9	296.07	295.46	295.14	294.61	296	296.18
306.3	306.59	307.06	307.94	306.07	307.75	306.14	308.06	306.37	306.85	306.47	306.28	307.43	306.66	305.98	306.65	306.27	305.88	306.99	305.38	305.58	306.05	307.21	306.88	306	305.15	306.57	306.39	307.75	306.31	305.15	307.42	306.38	307.29	307.6	306.26	306.45	305.48	306.96	305.98	305.96	305.25	306.8	306.77	305.58	306.82	307.29	306.93	307.42	307.25
300.46	299.17	299.65	300.81	300.87	301.19	298.01	300.22	300.52	300.15	300.27	299.72	301.07	299.33	300.93	300.84	299.25	300.98	300.35	301.16	300.1	299.93	300.12	299.89	300.57	301.24	300.59	300.63	300.05	299.17	300.34	300.12	300.5	301.15	299.61	300.56	300.01	299.57	301.47	301.95	301.31	300.39	299.59	301	300.78	300.26	300.02	299.42	300.7	299.24
304.34	305.83	305.6	305.82	306.44	305.63	305.85	305.48	304.68	306	304.33	306.57	305.87	305.5	304.96	304.97	305.61	306	304.52	304.97	305.42	306.03	306.46	304.36	305.84	304.6	305.86	306.08	304.58	305.33	306.37	306.39	305.14	305.99	306.5	305.32	304.69	305.92	304.92	305.67	305.9	305.14	305.57	306.55	305.73	305.95	304.13	305.12	305.91	304.98
314.66	315.56	315.9	317.23	314.88	315.41	315.62	317.46	315.51	315.7	316.27	315.74	316.89	316.15	315.89	314.68	315.98	315.08	316.46	316.32	315.68	315.28	316.87	314.64	316.43	316.46	315.96	315.95	316.21	315.14	315.8	315.87	315.5	316.16	315.5	316.43	315.01	315.47	316.74	315.9	316.49	315.31	315.42	317.11	315.52	314.88	316.16	315.64	315.66	314.87
315.51	314.69	314.58	315.95	315.11	313.67	314.23	316.52	314.74	314.02	313.56	314.46	315.1	314.32	314.66	314.33	315.15	314.03	314.75	315.39	314.13	315.31	315.91	313.8	314.74	314.17	317.05	314.38	315.07	315.19	314.04	314.61	314.59	314	314.3	314.58	315.2	316.25	314.81	313.88	313.91	315.32	315.75	316.16	314.47	314.84	315.25	315.32	314.85	314.57
313.74	312.71	312.65	314.51	312.99	313.95	312.86	313.07	311.92	313.07	312.62	312.85	312.46	312.61	313.22	313.67	314.24	313.24	312.63	313.17	313.79	314.06	313.01	313.1	313.98	312.77	313.59	313.29	312.49	313.1	313.97	313.13	313.57	313.7	312.26	313.15	313.78	312.36	313.39	313.9	312.77	313.79	312.29	313.21	313.15	313.81	312.15	314.19	313.66	312.65
315.63	315.12	314.25	314.47	314.68	314.67	313.81	314.58	314.68	314.36	314.72	314.62	314.62	314.49	315.45	314.54	313.9	314.51	315.08	313.73	314.73	315.29	315.59	314.95	314.26	314.13	314.79	316.99	315.23	315.24	315.87	315.62	315.14	314.84	315.38	314.48	316.13	315.1	313.49	315.63	315.02	316.28	315.01	315	313.9	313.5	314.58	314.41	315.83	315.63
297.2	296.4	295.97	297.3	295.71	296.6	298.08	295.94	296.83	297.51	295.66	296.13	297.91	296.6	296	297.84	297.05	297.09	296.95	297.02	295.91	297.26	297.56	296.93	296.23	298.41	297.16	296.67	297.34	295.79	295.5	298.08	297.4	296.74	296.56	296.75	295.82	297.53	298.48	296.49	296	296.98	296.99	297.24	295.94	297.29	297.17	296.37	296.52	296.34
303.83	303.92	305.03	304.82	304.38	304.67	304.17	304.56	306	304.17	304.27	303.68	304.71	302.94	304.66	303.86	304.27	305.29	304.91	305.33	303.53	303.9	305.5	304.42	305.37	303.87	304.53	304.06	305.15	304.41	304.13	304.79	305.78	303.1	302.75	304.92	305.39	305.09	304.89	304.54	303.97	304.57	304.32	305.28	303.53	306.06	304.32	304.2	303.36	303.74
312.98	312.4	313.05	313.11	313.41	312.2	313.74	313.34	311.62	313.69	313.32	312.67	312.78	311.65	313.62	312.57	313.83	312.73	312.63	312.64	312.2	312.11	312.57	313.77	312.42	313.94	313.06	311.97	313.03	312.64	311.94	311.88	313.11	313.33	312.98	313.3	312.84	312.19	312.89	312.46	312.7	313.08	313.44	312.32	312.12	313.17	312.27	313.11	312.08	311.46
304.6	303.68	304	303.09	303.24	304.87	304.14	304.58	303.88	303.67	303.77	303.39	303.46	303.3	303.52	303.58	303.17	303.74	303.69	303.34	303.85	303.63	302.82	302.78	304.17	303.18	303.47	305.45	304.81	304.14	303.66	303.74	303.66	302.44	303.08	303.43	303.99	302.36	303.97	304.24	302.81	303.05	303.58	305.16	304.28	303.95	303.39	303.34	304.18	303.12
305.33	305.13	306.44	305.38	304.97	304.19	304.08	306.73	304.12	304.39	305.52	305.05	305.14	304.56	305.19	305.37	305.99	305.51	305.42	305.24	304.49	305.49	305.88	306.07	306.07	305.8	306.42	305.29	304.82	304.09	305.39	305.57	305.63	306.14	304.58	304.99	303.96	305.83	304.87	305.56	304.49	305.08	306.25	304.53	304.75	305.19	304.34	305.55	304.56	306.06
309.39	308.93	309.02	309.14	309.6	309.4	310.36	308.99	309.93	309.16	309.4	309.88	310.44	309.79	309.26	309.76	309.37	309.3	309.91	309.08	308.64	310.38	309.12	309.6	309.35	309.63	309.7	311.28	309.54	308.56	311.79	309.93	309.98	310.57	309.29	309.84	309.8	309.41	309.07	310.08	309.01	311.1	309.44	310.36	309.22	309.3	309.68	308.37	308.97	309.85
296.37	297.53	296.46	295.91	297.61	296.56	295.96	296.47	296.23	296.81	295.67	296.19	295.8	297.41	296.29	296.8	295.99	296.42	296.96	295.81	296.75	297.21	295.56	298.95	296.26	296.38	296.5	297.39	295.74	297.64	297	298.16	297.22	297.88	296.53	296.83	297.65	295.87	296.31	297.71	296.55	297.34	296.8	297.05	295.86	297.04	296.72	295.68	297.05	297
329.53	329.63	327.85	328.23	328.41	328.07	328.14	328.68	328.9	327.83	328.39	329.07	328.39	329.09	329.65	327.52	329.19	328.77	328.55	328.38	328.71	327.94	328.3	329.54	328.92	329.28	329.89	330.29	329.46	328.18	329.08	327.64	329.02	329.05	329.73	328.12	328.9	329.53	329.21	329.02	327.52	327.78	328.69	327.47	328.36	328.33	329.69	329.17	328.83	329.78
303.08	303.5	302.27	302.51	302.3	302.64	302.2	302.88	302.61	302.46	304.11	302.71	303.14	302.86	302.98	302.77	302.58	302.39	303.26	304.25	302.14	303.31	302.23	302.52	304.11	301.94	303.53	303.19	302.77	302.93	302.08	302.55	303.71	303.26	303.02	303.21	302.65	302.35	301.45	302.96	303.43	301.94	303.18	304.16	304.27	302.74	302.69	302.99	303.05	302.99
294.25	293.68	294.91	292.48	292.73	294	293.8	294.28	294.26	294.26	295.12	295.63	293.9	294.86	293	293.31	294.58	294.17	294.29	293.47	293.42	294.94	294.69	295.09	292.95	292.87	293.54	294.69	294.21	294.63	292.98	294.29	294.62	294.45	294.53	293.69	293.65	294.04	294.12	294.39	293.71	294.79	294.3	294.63	294.97	293.79	293.76	295.59	293.21	294.41
327.5	326.77	328.27	328.55	328.19	328.52	327.51	326.72	327.45	328.02	327.82	328.31	326.86	327.88	328.34	326.55	327.62	327.65	327	327.99	327.82	328.26	327.38	326.3	328.34	328.21	326.41	327.2	328.39	327.76	327.43	327.99	326.46	328.02	327.61	327.3	327.19	326.78	327.65	327.6	327.12	327.97	327.51	326.57	326.82	327.11	326.84	327.37	327.75	328.23
325.36	324.01	325.7	325.9	325.23	324.7	326.22	325.45	325.83	326.04	324.91	324.11	324.96	325.58	326.33	325.99	325.59	323.92	325.93	324.1	324.75	324.05	326.04	326.38	324.99	325.41	325.09	326.47	325.65	325.32	325.15	325.76	325.4	325.09	325.9	326.15	324.08	325.4	324.75	324.98	325.56	325.15	325.27	326.23	324.5	324.64	324.93	325.93	324.74	325.59
307.35	306.95	307.25	308.14	307.06	306.68	307.27	306.48	307.27	307.94	306.9	307.47	306.93	307.85	309.08	307.66	306.52	307.61	307.55	306.27	307	307.55	308.63	307.25	306.63	307.9	307.62	308.02	306.97	306.75	307.11	307.99	307.88	307.44	306.09	307.07	308.74	308.23	306.97	305.5	307.42	305.64	307.2	306.97	306.59	307.36	308.48	307.33	307.66	307.33
318.96	317.75	318.07	318.69	319.22	318.26	318.7	317.69	318.21	318.8	318.18	319.87	317.98	318.01	318.66	318.69	318.5	316.66	318.33	317.01	318.53	318.89	319.13	317.7	318.32	318.72	317.62	319.2	318.35	317.91	319.35	319.32	318.02	317.79	318.35	317.78	317.87	319.37	318.99	318.43	317.85	319.17	318.13	318.14	318.43	318.71	319.17	319.01	318.96	319.78
304.19	304.57	305.4	304.59	303.61	304.89	305.94	304.65	305.14	304.64	305.34	304.27	303.32	304.11	305.69	304.71	304.24	305.16	305.02	304.54	306.26	305.01	305.39	305.89	305.42	305.7	305.24	304.43	305.19	306.69	305.8	305.38	305.23	305.22	305.22	306.02	305.43	304.72	305.44	305.4	303.58	305.96	304.1	305.59	304.28	303.85	305.23	305.73	306.73	305.3
305.92	305.89	305.83	303.53	304.5	304.16	305.28	305.36	305.94	304.09	306.23	305.7	305.75	305.12	305.35	304.94	304.53	303.65	305.58	305.71	305.69	304.58	305.31	306.15	306.15	306.12	305.7	304.3	304.82	306.81	304.78	305.38	304.4	305.65	305.46	305.55	305.57	307.01	304.45	306.13	305.55	306.07	306.14	305.3	305.67	303.74	305.92	305.05	304.8	305.9
328	327.42	327.99	327.4	329.38	328.42	326.88	327.12	328.39	327.42	327.21	327.86	328.46	329.24	328.94	327.41	328.17	328.2	327.44	327.76	327.86	326.67	326.91	327.14	327.79	327.47	328.46	329.07	327.71	327.2	328.52	327.07	327.08	328.48	328.01	327.45	327.29	328.03	327.22	327.48	327.99	327.27	327.08	328.58	327.62	328.17	328.64	328.12	327.33	326.82
305.34	304.96	305.05	304.68	304.76	304.37	305.29	305.73	304.96	304.62	304.88	304.01	306.53	306.17	304.51	303.83	304.74	303.12	305.06	305.28	305.14	305	305.99	306.26	305.31	304.57	306.11	304.45	304.07	305	306.32	305.96	304.64	305.59	305.33	306.31	304.98	305.22	304.06	306.31	305.17	306.54	303.81	304.31	304.61	305.71	305.26	305.45	305.57	305.12
315.38	315.26	315.07	317.06	315.53	314.88	315.04	315.53	315.09	314.49	316.05	315.56	315.64	315.9	316.77	315.09	316.54	315.79	314.32	315.83	315.27	316.36	315.93	315.81	316.61	314.68	316.02	315.73	314.99	315.95	315.27	315.58	315.54	316.65	315.56	314.85	315.61	316.72	315.55	315.6	315.78	315.92	316.87	315.94	316.65	315.21	316.89	315.76	316.13	314.81
297.26	297.3	295.94	297.64	297.01	297.47	296.39	296.03	297.25	297.4	297.46	295.77	297.13	296.24	297.46	295.8	296.03	297.46	296.59	297.03	295.97	296.62	297.1	297.37	297.72	296.93	297.04	297.03	297.29	296.76	297.97	297.32	297.65	297.68	296.73	296.12	296.22	297.79	295.92	296.85	295.9	297.21	297.58	296.99	297.09	297.15	297.46	297.96	296.64	297.29
303.43	302.25	303.34	302.67	301.68	302.24	302.73	302.13	303.51	303.45	302.04	303.5	302.58	302.42	301.98	303.06	303.23	303.56	304.13	302.06	301.7	303.2	303.76	302.8	302.98	303.48	302.99	303.75	303.11	304.64	302.82	302.94	302.71	303.7	303.9	304.19	302.87	302.8	302.81	302.53	302.68	302.91	302.09	302.57	303.24	302.11	303.77	302.92	303.73	303.26
304.39	304.22	304.92	306.04	304.59	304.07	305.22	304.23	304.91	304.74	304.88	305.04	303.26	304.52	304	304.22	304.73	305.01	304.03	304.09	304.11	303.54	303.61	304	304.52	303.5	305.2	304.94	305.33	304.14	304.56	304.99	304.26	304.03	305.71	304.42	305.07	304.18	304.67	303.86	304.13	304.41	305.48	305.77	303.74	304.02	303.52	303.55	303.59	304.36
307.09	304.99	305.67	306.01	306.15	305.36	306.09	306.7	307.49	307.06	307.18	306.52	306.79	306.07	306.73	306.02	305.7	305.3	306.17	307.93	306.99	306.41	306.09	306.52	305.34	307.01	306	305.96	306.33	305.92	306.05	306.15	305.43	306.3	305.43	304.72	305.64	306.76	305.53	306.56	306.11	305.66	305.3	306.63	305.22	306.95	306.61	305.67	305.5	305.2
307.24	306.07	305.24	307.05	306.46	306.59	305.42	306.21	307.31	306.35	306.41	305.78	305.64	306.25	305.8	307.4	306.7	307.78	306.47	306.68	305.34	306.14	306.87	306.19	305.67	306.08	306.22	306.36	304.84	306.73	306.74	305.91	305.16	306.02	306.08	305.62	307.12	307.03	306.75	305.87	305.01	306.17	306.26	306.43	306.52	306.42	307.14	307.01	306.25	305.66
293.03	293.57	294	294.92	295.3	293.8	294.24	293.8	294.28	294.7	293.8	293.45	295.3	293.33	293.35	294.98	294.8	295.53	293.33	293.4	293.58	296.06	293.87	295.35	294.18	295.98	294	293.72	293.08	293.75	294.98	294.3	294.83	293.78	294.8	292.9	294	293.87	292.76	294.44	293.53	294.3	294.28	293.39	293.98	294.75	294.39	293.64	295.55	294.53
305.2	305.5	306.16	305.44	306.42	304.67	304.79	305.01	305.02	306.16	305.92	305.21	304.59	304.88	305.17	305.2	305.57	304.73	305.62	304.94	305.86	305.36	304.34	303.8	305.33	305.33	305.06	305.46	303.85	305.17	304.83	305.69	305.83	305.15	304.35	304.66	304.92	304.96	304.14	305.71	304.97	303.38	306.2	305.27	306.52	304.93	305.13	305.41	304.92	305.82
305.02	305.4	307.54	304.87	303.93	305.17	304.53	304.58	304.91	304.19	305.1	305.8	304.38	305.74	304.47	305.07	304.49	304.38	305.13	305.13	304.94	306.17	304.5	304.5	305.22	305.49	305	304.57	304.77	305.72	304.55	303.52	304.61	303.9	305.17	304	304.86	303.72	304.98	304.41	304.55	304.02	304.91	305.35	304.37	305.92	304.96	303.34	305.82	305.2
313.72	312.62	313.59	313.46	314.55	314.64	314.37	314.86	311.67	315.64	314.32	313.01	314.36	312.71	314.84	313.89	313	314.84	313.52	315.16	313.59	312.85	314.13	312.79	313.68	314.29	314.49	313.71	315.25	313.75	314.24	313.42	314.4	314.53	313.78	313.75	314.67	313.91	313.79	314.73	314.24	313.25	313.25	313.12	313.86	313.83	314.4	313.93	314.38	312.82
304.09	302.11	303.76	304.92	303.51	303.32	302.52	303.86	302.68	303.06	303.16	303.69	302.81	303.77	304.14	303.54	304.05	303.78	302.18	304.02	303.59	303.34	303.03	303.15	304.1	303.5	303.08	303.21	305.21	303.15	304.08	302.61	303.22	304.78	305.02	303.69	303.45	302.13	304.46	304.87	303.88	302.83	304.07	302.9	304.29	303.23	303.16	303.97	303.7	303.18
302.28	301.44	303.52	301.86	304.23	302.11	302.62	302.68	301.83	302.18	302.31	302.96	304	302.72	304.24	303.06	302.52	303.11	302.19	302.23	303.72	303.7	302.74	302.56	302.63	302.51	302.96	302.42	303.2	304.05	302.78	302.64	303.53	302.88	303.48	302.9	302.72	302.79	302.64	301.55	303.32	302.97	301.68	302.42	302.97	301.38	303.22	302.43	301.74	301.78
307.02	307.78	307.65	307.93	308.66	307.06	307.44	307.21	307.65	307.77	307.26	306.37	308.82	308.18	306.77	307.96	307.06	306.53	307.94	305.57	307.46	307.45	307.6	307.33	307.49	307.58	308.51	307.89	307.82	308.1	307.16	306.89	307.42	307.03	306.44	308.67	307.56	307.92	306.39	306.63	306.89	307.25	307.41	307.91	308.59	307.44	307.38	306.72	307.63	307.95
310.98	310.96	310.3	310.19	310.29	311	310.76	310.45	310.62	310.15	310.31	310.69	311.22	311.05	310.56	308.92	309.15	310.71	310.45	310.37	309.71	310.73	310.03	309.13	309.82	311.07	310.63	310.74	310.01	310.23	311.36	310.01	311.36	309.46	311.14	311.81	309.12	311.26	310.09	309.77	309.91	309.79	312.06	309.94	310.56	309.3	311.06	311.87	310.18	312.69
303.99	304.41	303.95	304.47	303.59	304.21	303.83	302.96	305.63	304.29	303.69	304.97	304.65	304.44	303.69	303.07	305.39	304.04	303.91	304.45	303.43	304.55	304.29	304.48	304.63	302.89	304.78	303.59	304.52	303.53	304.66	304.95	304.25	303.73	303.73	303.49	303.93	304.94	304.32	304.64	305.1	303.28	305.19	304.27	304.21	303.87	303.54	304.58	304.86	303.82
319.34	318.25	317.73	318.42	318.42	317.46	317.63	317.51	318.74	318.15	318.56	317.74	317	319.22	317.47	317.93	318.54	317.33	317.29	317.51	318.01	318.39	318.02	318.74	318.38	319.19	318.79	318.85	318.05	317.8	316.44	317.37	318.33	316.47	317.99	319.3	318.37	318.13	316.24	318.12	317.73	318.38	318.02	318.12	318.81	319.3	318.67	317.7	317.73	316.01
313.49	314.75	315.24	314.44	315.05	313.93	314.8	313.66	313.34	313.74	314.69	313.03	313.77	313.11	314.93	313.91	313.82	313.49	314.22	314.32	313.06	314.7	314.32	313.69	315.18	313.42	313.93	314.58	313.88	313.17	314.17	313.42	314.44	313.94	313.6	313.83	314.36	313.9	314.93	314.24	313.96	314.78	313.84	314.27	313.56	314.68	313.79	313.79	314.32	314.37
314.56	315.16	315.3	314.52	314.98	314.34	314.63	314.55	314.21	315.49	314.75	313.18	314.75	314.24	315.03	314.09	314.69	315.63	314.38	314.63	313.82	314.4	315.31	314.92	315.45	314.51	314.74	315.5	315.03	314.11	316.23	315.01	315.79	315.23	313.92	315.01	313.95	314.02	315.43	314.52	315.35	315.68	315.98	315.7	314.99	314.74	314.55	314.81	315.38	315.47
313.24	314.41	313.69	312.77	313.75	311.98	312.88	313.37	311.91	313.34	312.75	313.8	314.69	312.94	313.31	313.43	312.85	312.97	313.61	313.2	313.7	313.06	312.77	313.55	313.27	313.94	314.11	313.34	312.91	312.89	312.47	312.51	314.18	314.67	313.7	311.72	312.25	312.05	314.21	312.16	313.09	313.58	313.46	313.56	313.08	312.75	314.58	314.1	312.56	313.85
301.12	300.1	301.77	299.84	301.1	300.53	300.14	300.2	300.22	302.62	301.57	301.56	300.49	300.74	301.75	301.89	300.21	301.11	301.78	300.35	301.51	301.68	300.66	299.9	300.16	300.86	299.89	300.75	301.27	298.92	299.91	300.84	299.94	301.07	301.71	301.49	301.87	300.13	301.12	300.82	300.36	300.51	300.92	301.62	300.86	301.29	301.33	300.79	301.49	300.06
305.78	303.7	304.84	304.32	304.37	303.61	303.07	303.47	302.76	303.18	303.6	303.66	303.35	303.88	303.68	303.48	303.64	302.57	303.26	303.47	304.58	302.5	303.05	303.66	304.54	304.09	303.04	303.57	304.49	304.29	303.93	303.78	303.56	303.19	303.34	304.6	302.9	303.79	303.12	304.47	303.98	303.74	303.24	303.55	304.29	303.47	304.12	303.62	304.21	303.19
326.77	327.42	327.43	328.61	326.64	326.79	327.04	327.23	326.75	327.62	327.24	326.92	326.43	327.45	326.7	327.3	327.12	327.21	326.57	326.94	327.05	326.57	325.86	326.82	327.99	326.27	328.59	326.56	327.49	327.01	327.2	327	326.52	326.9	326.47	327.14	326.7	326.71	328.86	326.9	327.27	327.38	326.71	326.17	326.46	326.93	326.63	326.65	326.61	327.08
294.7	294.1	294.92	295.33	295.01	294.86	295.39	295.32	295.98	295.94	295.62	294.24	295.43	295.8	295.79	295.09	293.84	294.44	295.29	294.77	295.72	294.88	294.32	295.11	295.76	295.44	294.56	294.95	296.13	295.12	295.55	296.02	294.76	294.91	295.43	295.22	296.27	294.46	295.53	295.06	296.01	295.99	294.21	294.95	295.32	293.95	294.98	294.42	296.67	296.24
327.85	326.62	327.3	326.43	326.64	327.68	327.49	328.08	326.63	327.5	326.69	326.32	326.41	325.77	327	326.06	327.79	327.35	327.94	327.64	327.38	326.04	326.3	327.88	325.49	328.56	327.48	327.52	326.56	326.64	326.21	327.69	327.99	326.6	326.89	325.92	328.57	327.48	326.44	326.81	329.26	326.36	326.61	327.64	325.57	326.53	326.88	326.88	326.72	327.18
318.31	317.56	318.79	318.31	318.93	318.12	319.31	318.18	319.26	319.09	318.3	318.08	318.09	318.5	317.42	320.1	317.87	318.55	318.97	320.55	318.89	317.8	317.77	317.61	318.5	318.71	318.25	317.92	318.81	319.98	320.16	319.37	318.57	319.04	318.86	319.59	318.82	317.07	317.92	319.62	318.36	318.96	318.9	319.06	319.37	317.92	318.95	319.48	317.79	319
325.43	325.79	325.43	325	324.72	324.72	324.55	325.89	325.32	325.11	325.33	325.87	325.57	324.83	325.63	324.6	326.63	325.47	324.53	325.59	324.52	324.94	325.41	324.19	325.66	326	325.5	325.79	324.32	325.55	325.67	324.8	325.18	324.49	324.79	324.7	323.82	324.62	325.16	325.36	325.15	325.87	325.45	324.58	324.68	326.04	324.86	325.6	325.31	326.1
328.11	327.25	327.09	327.09	326.89	326.02	325.78	327.74	325.92	326.88	327.32	326	327.85	327.18	326.42	327.58	326.9	326.79	328.42	326.7	327.22	326.61	327.22	326.8	326.91	324.32	326.1	327.46	326.6	327.87	327.36	326.34	326.34	327.24	327	326.06	327	325.93	325.73	326.96	326.06	326.71	327.14	325.41	327.03	326.54	327.55	327.39	326.75	327.55
302.29	302.01	302	303	302.19	302.16	302.49	302.28	302.93	303.85	302.93	302.42	302.72	301.59	303.13	302.13	301.72	301.16	303.36	303.42	302.29	303.44	302.42	302.49	303.01	303.31	303.07	303.14	303.09	302.52	302.18	303.63	304.35	302.75	302.05	303.56	302.93	303.63	303.3	303.48	303.77	301.12	302.94	302.27	301.84	303.5	301.57	303.56	303.79	301.7
295.06	292.94	293.85	294.93	294.04	295.05	294.65	293.99	292.98	293.72	293.26	294.19	294.44	294.32	293.81	293.45	293.67	293.73	293.17	293.03	293.97	293.83	293.39	293.86	293.78	293.49	295.01	294.09	294.13	294.39	293.35	295.55	295.02	294.84	294.92	294.05	295.29	293.95	295.04	294.28	293.4	293.83	294.42	293.66	292.72	292.76	293.36	294.88	293.74	293.29
326.12	328.25	327.12	326.91	327.45	326.25	326.94	327.12	326.48	327.75	326.7	326.51	326.13	327.3	327.43	327.2	327.18	326.77	328.36	327.12	326.93	326	326.22	326.09	327.07	326.77	326.57	328.34	326.83	325.51	327.08	327.86	328.48	327.89	327.12	327.82	327.44	327.04	327.26	327.63	327.82	327.84	326.67	327.03	326.95	326.6	327.57	326.86	326.88	326.38
304.74	306.43	304.32	305.91	305.54	304.7	304.7	304.52	304.39	304.66	305.54	306.53	305.06	304.75	305.65	305.99	306.65	305.47	304.72	306.18	305.48	306.01	305.68	304.75	305.39	303.63	303.88	304.37	303.91	305.83	304.66	305.61	306.01	305.29	306.09	305.06	305.43	305.28	304.7	305	304.51	304.69	305.6	304.52	305.12	305.45	305.7	305.8	306.02	304.31
314.22	314.22	313.92	313.5	313.94	314.57	313.85	313.62	315.19	313.77	315.28	314.47	314.14	313.29	314.23	313.88	313.22	312.85	314.58	313.61	313.95	313.22	314.26	313.79	313.63	313.99	313.89	313.66	313.83	312.86	313.92	313.92	314.01	313.31	314.47	314.76	313.63	314.46	314.27	313.89	314.35	313.05	312.98	314.91	312.83	313.78	313.92	315.28	313.88	313.17
325.26	324.18	324.96	324.53	325.42	323.82	324.04	324.71	324.47	324.11	323.85	324.95	325.16	323.51	325.25	323.51	325.22	326.06	323.89	325.41	324.06	325.07	324.96	324.57	323.65	325.03	324.97	324.14	322.72	324.55	324.71	324.49	324.05	324.66	324.55	324.66	324.66	324.72	325.35	324.21	324.81	326.22	323.68	326.11	324.57	323.43	324.81	324.28	325.06	323.39
315.14	316.58	315.98	316.01	316.1	315.97	315.68	315.74	315.61	315.55	315.11	315.41	316.11	315.83	316.14	314.7	316.18	314.33	315.29	315.34	316.23	315.32	315.25	314.95	315.59	314.95	315.22	316.4	314.88	315.82	316.45	315.78	315.38	315.9	315.36	314.94	316.39	314.22	316.44	314.02	315.93	316.22	315.34	315.19	314.68	316.28	316.05	316.11	315.69	316.7
303.21	303.99	302.95	303.3	302.7	304.32	303.22	302.72	303.28	302.74	303.08	304.3	304.17	303.01	303.48	304.18	303.43	302.12	303.17	302.57	304.43	303.78	303.38	303.79	304.32	302.88	303.84	302.85	303.41	303.34	303.46	303.9	303.89	301.19	303.86	302.82	303.82	303.11	304	303.32	301.96	302.77	303.58	303.3	303.19	303.37	304.16	303.32	304.04	303.41
311.48	312.25	312	312.01	311	311.84	312.66	311.27	311.26	313.3	311.39	311.28	311.19	310.32	311.23	309.79	312.01	311.19	311.26	311.13	311.55	311.8	311.01	311.02	310.81	311.2	311.62	311.89	312.79	312.2	312.56	311.96	311.76	312.53	311.36	311.55	311.15	310.69	311.79	312.67	311.45	311.63	312.23	310.73	310.99	311.49	312.4	310.96	310.46	310.45
313.16	313.05	313.57	313.09	313.95	312.86	313.36	312.51	313.23	311.78	312.48	312.95	313.79	311.56	311.85	312.68	313.51	313.68	312.24	314.09	312.11	312.47	311.45	313.99	311.53	312.38	313.79	312.09	311.94	312.83	313.48	313.2	312.36	313.26	312.38	312.47	312.99	311.88	313.04	314	311.67	312.8	312.8	311.9	313.24	313.37	313.22	312.08	312.55	312.82
304.58	304.65	305.17	305.45	305.06	305.9	307.09	304.88	303.38	305.05	304.42	303.66	304.25	303.3	304.3	304.84	305.27	304.25	304.28	305.14	304.97	303.81	302.94	304.06	305.45	302.66	304.1	305.03	304.54	303.04	304.52	303.13	303.63	304	303.1	303.93	304.63	304.78	305.63	304.2	304.65	305.63	303.48	304.8	303.07	304.46	303.34	304.07	304.93	304.61
306.09	306.14	307.59	307.98	306.21	306.77	307.66	305.8	308.26	306.32	306.5	307.84	306.69	306.34	307.77	306.94	308.5	307.81	307.49	306.68	307.29	306.15	307.31	307.31	306.59	306.64	307.36	307.47	306.86	308.11	307.54	307	306.47	306.77	307.38	307.68	307.27	307.88	306.87	307.5	307.7	308.4	306.99	307.41	306.92	307.46	307.07	307.4	307.18	308.24
302.17	302.86	303.38	302.65	303.1	302.41	302.59	302.05	303.11	303.21	302.34	302.93	302.59	302.47	303.15	303.53	303.45	303.17	303	304.13	301.05	301.94	303.75	303.43	302.76	302.93	302.53	302.23	301.9	302.54	304.09	303.05	304.62	303.95	303.3	303	302.21	302.73	302.91	302.85	304.18	301.97	301.7	302.44	303.06	302.87	302.85	302.19	302.43	303.78
303.77	301.82	303.63	302.96	302.02	303.23	302.73	303.51	302.43	303.49	301.8	302.3	301.36	303.74	303	303.54	301.86	302.12	303.36	303.17	302.21	302.89	303.41	301.46	302.27	303.3	301.54	302.49	302.09	303.49	302.73	302.19	304.49	300.62	302.6	301.95	302.6	303.39	302.08	301.22	301.97	303.29	302.29	302.83	301.49	302.72	302.45	302.64	302.65	301.02
327.66	327.46	328.27	326.34	327.52	328.07	327.75	328.42	327.54	327.77	327.94	327.1	327.61	328.43	328.57	327.91	326.59	328.06	329.07	328.77	328.2	327.58	327.16	328.4	327.78	327.35	326.45	327.25	327.4	328.51	327.57	327.13	327.76	327.4	327.8	328.81	327.27	327.13	328.73	328.08	327.46	326.71	327.52	327.67	327.41	326.09	328.3	327.04	327.69	328.35
309.65	309.68	309.77	308.44	308.53	309.59	308.12	308.93	308.43	309.27	309.9	307.35	310.08	309.36	308.11	309.5	308.79	310.01	309.37	307.45	308.23	308.67	308.38	309.16	309.13	309.44	308.9	308.36	308.76	307.59	308.88	309.03	310.1	308.64	307.74	309.23	308.91	308.71	308.61	307.64	309.79	309.33	309.48	309.74	309.9	309.52	308.7	309.15	309.03	309.67
311.92	310.12	310.98	311.61	310.8	312.38	312.43	312.35	311.61	311.7	310.07	310.86	312.44	311.5	311.47	310.99	311.18	312.13	311.8	311.51	311.49	311.5	312.6	310.58	312.45	312.16	309.2	312.16	311.84	311.64	310.67	312.35	311.72	311.3	311.68	310.24	312.1	312.16	311.43	312.11	309.54	311.43	311.83	310.61	311.5	310.13	310.32	310.81	311.24	311.96
306.91	305.89	306.32	306.62	307.96	306.12	306.86	306.95	306.58	306.95	306.52	306.93	306.24	305.7	306.06	305.95	306.46	305.41	306.75	305.77	306.74	306.01	306.91	306.72	307.22	306.73	305.77	306.05	306.68	306.32	308.43	306.23	306.43	306.9	306.12	305.57	306.13	307.01	307.76	306.25	305.89	307.71	306.95	306.36	306.85	306.96	306.83	306.74	305.84	305.99
306.01	306.19	307.97	306.99	305.61	305.88	307.03	307.29	307.33	305.65	307.5	307.85	306.47	307.11	305.73	306.13	306.15	306.55	306.53	305.78	306.51	305.13	307.27	306.85	306.51	305.45	306.44	306.49	305.57	306.02	306.11	306.55	307.02	308.26	306.23	307.62	306.68	306.79	306.66	306.46	306.09	305.97	307.43	306.53	305.62	305.56	306.56	306.42	305.53	306.42
319.26	318.28	318.98	317.93	319.1	318.53	319.11	318.48	317.2	320.31	318.27	317.52	319.25	318.05	316.8	317.93	318.55	318.04	318.16	318.5	318.62	317.98	316.92	317.78	317.63	318.31	318.77	318.28	318.96	318.37	318.55	317.85	317.51	319.35	318.09	319.02	318.03	317.72	318.72	317.85	317.4	317.21	317.97	318.45	317.93	318.64	318.21	318.36	317.16	318.5
318.79	318.59	317.39	319.55	316.84	319.18	317.64	318.88	318.11	318.11	318.96	319.42	318.61	319.14	318.49	319.01	319.98	318.51	318.28	318.09	318.23	317.67	319.69	318.5	318.8	318.26	317.67	318.59	318.42	318.49	317.86	319.02	318.42	319	319.23	317.85	318.88	317.97	318.65	318.52	318.66	318.47	318.38	317.81	319.57	318.34	318.49	318.2	318.01	318.5
307.95	307.16	306.59	306.48	308.25	306.61	306.66	307.8	305.93	308.19	307.95	307.19	307.21	308.95	307.23	307.84	308.19	306.74	306.39	306.51	307.54	307.52	306.89	305.62	307.29	307.67	307.48	307.63	306.15	307.1	306.86	306.52	307.62	308.15	307.05	308.31	308.41	306.62	307.64	306.97	306.37	307.8	306.76	307.09	306.85	307.86	307.81	306.76	306.64	307.08
299.02	300.5	299.12	299.96	301.38	298.79	299.32	300.11	300.98	300.49	299.99	298.64	299.39	300.15	298.47	299.56	299.9	299.21	299.61	299.58	301.3	299.74	300.1	300.07	300.44	299.15	299.59	298.76	300.43	299.41	299.98	300.67	300.18	300.12	299.3	299.31	299.68	300.45	299.45	299.88	300	301.42	299.32	299.62	300.62	299.53	300.91	300.03	299.04	298.46
314.49	313.1	313.79	313.99	313.25	313.97	314.05	314.69	313.07	313.17	314.18	313.41	313.74	313.49	313.74	314.42	314.93	312.82	314.16	313.74	313.59	313.66	313.73	312.57	313.9	313.89	314.29	315.99	313.51	313.47	313.85	313.77	313.45	312.62	314.18	314.49	313.57	311.49	314.07	313.72	313.05	315.02	314.83	313.95	313.86	313.28	313.29	312.97	313.51	314.36
312.22	312.89	312.56	313.59	312.9	313.57	313.42	314.17	312.87	313.69	312.42	312.77	312.99	312.28	312.31	311.65	312.99	312	313.7	312.79	312.33	314.18	313.26	312.64	312.61	312.85	311.33	313.17	312.49	313.54	313.96	313.39	312.41	312.35	313.26	312.66	313.87	313.48	312.32	313.34	312.81	312.38	313.14	311.19	312.31	314.03	312.92	312.08	312.36	311.32
318.25	317.96	318.18	317.89	318.78	318.83	319.73	319.09	318.05	318.19	320.23	318.38	318.16	318.76	319.68	317.69	319.66	318.69	318.71	318.85	317.89	317.13	317.74	318.76	318.71	318.6	319.24	317.86	318.6	317.9	318.74	319.57	318.21	318.95	320.07	318.2	319.48	318.41	319.18	318.4	319.22	318.29	318.27	317.96	318.6	318.78	318.99	317.14	319.25	318.39
324.91	326.33	324.17	325.37	324.48	325.77	323.97	324.65	325.43	324.4	323.96	326.17	323.72	325.89	325.38	324.91	326.15	324.24	325.56	326.33	325.69	325.72	326.64	325.84	325.28	326.1	326.45	324.66	324.5	326.33	324.25	326.5	325.52	325.22	324.89	326.22	324.93	325.16	325.84	326.05	325.22	325.21	324.71	324.76	325.14	325.28	326.3	325.43	326.08	324.83
312.6	312.89	312.99	313.58	313.4	312.96	313.56	312.27	313.02	312.12	313.4	314.22	313.09	313.14	313.11	313.77	313.91	312.31	313.05	313.31	313.36	312.45	312.85	314.16	313.15	312.99	313.59	313.44	312.71	312.57	312.72	312.03	311.97	312.29	312.37	313.46	312.83	314.12	313.95	313.63	313.2	312.75	313.05	312.9	311.62	312.61	313.29	311.94	312.91	314.03
306.84	306.2	304.42	305.25	306.52	306.72	305.32	305.68	306.52	306.01	305.98	306.64	306.66	308.09	307.19	305.61	305.01	306.91	304.75	306.44	306.51	307.29	305.35	305.79	304.95	306.19	306.21	305.91	306.55	306.44	305.65	306.24	306.53	307.08	304.69	305.36	305.32	305.84	306.55	306.71	305.63	305.41	305.6	306.82	305.67	304.8	305.94	306.25	306.84	306.34
307.34	305.77	306.48	305.5	304.78	306.1	306.23	306.94	306.5	306.71	306.76	305.07	305.26	306.22	305.52	305.83	306.4	306.04	305.35	307.28	306.01	306.91	306.88	307.36	304.97	305.96	305.93	304.44	306.79	306.53	307.28	305.86	305.71	305.44	305.79	306.11	305.24	305.71	306.26	306.52	305.8	306.58	306.55	306.07	305.99	305.8	305.72	305.33	305.36	305.78
308.16	306.54	307.92	306.74	307.18	308.06	306.83	305.66	308.03	306.88	306.28	306.29	306.88	307.31	305.8	307.54	306.74	307.37	306.62	306.41	308.01	306.84	307.61	307.5	307.23	307.61	307.25	307.45	306.37	309.04	306.45	306.5	306.7	307.21	307.62	305.95	307.89	307.84	307.08	306.37	308.47	307.41	306.8	305.99	307.28	308.13	307.97	306.48	308.5	306.59
304.84	304.55	305.21	305.81	304.99	306.77	304.88	304.75	306.18	304.79	305.39	304.52	303.47	304.66	303.98	305.07	304.16	303.83	306.3	305.23	304.57	304.38	306.05	307.12	305.12	304.81	306.49	305.21	306.44	306.64	304.88	305.27	305.04	304.8	305.71	306.05	305.66	304.91	304.66	304.78	304.59	305.21	304.44	305.97	305.83	305.39	304.97	304.11	305.68	305.68
310.88	309.26	309.38	310.97	311.11	310.57	310.57	310.62	310.73	310.02	310.13	311.44	310.47	310.82	310.14	310.87	310.23	311.11	309.76	310.76	311.07	311	310.33	309.85	310.31	310.27	311.32	310.3	310.11	309.86	310.5	310.36	309.85	310.24	310.88	311.1	310.05	312.2	310.98	310.3	309.28	309.97	311.3	311.41	310.49	309.25	311.22	310.49	309.13	309.69
313.75	312.78	313.37	313.9	313.72	314.02	314.4	313.9	313.15	313.82	315.13	313.78	314.25	312.15	313.33	315.62	313.83	314.18	314.18	313.28	313.75	313.01	313.72	313.7	315.02	313.31	313.75	314.04	313.47	314.3	314.28	313.99	312.78	314.05	313.56	313.95	313.48	314.2	314.98	313.43	314.9	314.18	313.83	312.95	314.45	313.62	314.62	314.02	314.97	314.91
312.55	311.47	313.1	313.46	313.35	313.7	312.92	313.87	313.37	313.02	313.54	312.36	312.84	313.43	311.67	313.9	313.76	313.17	312.4	313.4	312.58	313.05	313.32	313.11	314.16	313.46	311.73	312.84	313.23	314.44	313.2	313.41	312.56	313.88	314.01	312.41	312.76	313.67	313.84	312.92	312.23	312.96	312.73	312.88	311.02	311.97	312.9	313.34	312.73	313.54
306.77	308.01	307.02	307	305.91	306.82	306.99	305.91	308.38	306.61	307.26	306.14	306.61	307.1	307.58	306.5	307.16	307.8	307.61	306.05	306.6	307.03	307.81	307.88	307.14	308.39	307	307.25	307.19	306.68	308.27	305.64	307.66	306.94	308.3	307.29	307.89	308.38	307.88	307.23	308.01	306.69	307.26	308.02	307.27	306.93	306.9	306.5	307.56	305.61
318.74	317.03	318.01	319.27	318.41	317.57	318.23	318.78	317.87	319.05	318.12	318.05	317.48	318.72	318.31	318.98	318.05	319.77	318.24	318.19	318.23	318.13	318.09	318.53	319.35	318.5	317.67	317.45	318.6	317.76	318.83	319.17	319.15	317.61	318.52	319.35	318.58	318.64	318.86	318.28	317.66	318.61	318.52	319.36	318.29	318.91	319.31	318	318.12	317.78
311.18	311.65	310.95	311.53	312.5	310.45	312.19	309.63	311.01	311.07	309.82	310.85	312.93	312.11	311.74	311.71	309.66	310.34	312.04	311.73	311.29	310.98	311.12	310.83	310.52	311.41	312.05	311.44	313.23	311.79	312.2	310.83	312.32	311.43	310.63	312	312.12	311.28	311.76	311.44	312.82	310.33	310.62	311.63	311.56	310.74	309.93	312.11	311.19	311.44
315.58	314.47	313.61	314.54	313.77	314.04	315.48	314.1	313.62	314.75	314.09	314.58	313.17	314.75	315.33	314.28	314.9	315.03	315.33	314.03	314.33	315.85	314.42	314.07	315.32	314.78	314.74	313.18	313.77	314.22	315.65	315.32	314.54	315.45	314.04	315.9	316.16	314.65	315.51	315.66	315.5	314.95	315.16	316.41	313.65	314	315.59	313.38	314.87	316.29
305.26	303.52	304.82	305.15	304.56	304.55	304.83	304.39	302.76	304.81	304.21	304.95	304.5	303.74	303.05	304.3	303.77	305.25	304.68	302.61	305.56	303.55	303.65	304.02	305.05	304.44	304.78	305.21	302.7	304	303.52	304.27	305.37	304.99	303.45	303.85	304.05	304.32	304.35	304.33	306.89	304.46	304.1	303.42	303.98	304.53	303.64	304.6	303.63	304.35
313.96	315.47	313.82	313.74	314.9	316.39	314.33	315.26	314.56	315.47	315.31	314.29	314.51	314.92	315.03	315.67	314.74	314.05	314.84	315.12	314.67	314.59	314.55	314.77	314.46	314.49	315.5	314.94	314.42	314.85	315.51	314.28	316.96	314.76	314.51	314.39	315.74	313.79	315.2	314.16	314.56	313.98	314.44	314.79	314.47	316.43	314.78	314.62	314.93	314.62
313.74	313.54	314.69	312.75	313.7	313.78	315.17	313.57	313.52	315.67	314.29	313.78	313.23	314.17	313.23	313.81	314.74	314.29	314.15	314.02	314.49	313.17	315.2	313.62	314.19	313.06	313.21	315.32	313.75	313.47	312.89	313.23	313.21	313.9	313.88	314.36	314.02	313.55	313.96	314.44	313.73	313.55	313.86	314.2	314.78	313.91	314.19	315.04	313.83	313.47
308.97	309.33	310.19	310.19	308.52	310.1	309.45	309.51	311.49	309.53	309.63	308.25	309.66	308.91	310.21	310.78	310.75	309.96	309.6	310.45	309.04	307.93	308.25	310.44	309.08	309.64	309.66	310.44	309.59	310.03	309.07	309.7	310.34	309.59	309.59	310.44	309.8	309.79	310.28	309.07	309.86	309.67	308.58	309.52	308.97	308.54	309.56	309.52	309.87	309.1
293.52	295.03	294.51	293.82	294.4	293.65	293.82	295.02	293.6	293.6	294.53	293.9	293.69	294.87	294.09	293.25	293.86	292.24	292.81	293.99	293.23	293.54	293.69	293.86	294.32	293.99	294.88	293.81	294.75	294	293.9	294.27	294.48	293.19	293.27	292.39	293.74	295.08	293.95	294.09	292.99	294.58	294.24	293.86	293.43	293.23	293.89	294.63	293.99	293.44
295.01	294.77	293.19	293.73	293.42	294.02	294.78	293.97	294.33	294.21	294	294.32	294.81	294.13	293.34	293.13	294	294.4	293.63	294.61	294.48	293.93	293.94	293.68	293.85	293.8	295.29	295.01	294.6	293.57	294.61	293.98	293.41	293.96	295.5	293.92	294.09	293.96	293.15	295.01	292.79	294.53	293.91	293.67	294.21	294.74	296.15	294.15	293.85	294.4
312.49	312.91	310.78	311.89	311.71	313.01	311.9	311.22	311.45	311.88	312.14	310.65	311.22	312.39	311.64	311.28	311.74	312.16	312.04	312.16	311.89	312.29	310.93	311.76	312.16	312	312.05	313.43	310.92	311.83	310.84	312.31	312.26	312.57	312.31	313.43	312.71	312.64	314.44	312.61	311.99	313.15	312.05	312.35	312.57	311.95	312.22	311.8	311.15	311.12
302.99	303.08	303.02	302.56	303.5	303.37	303.13	303.19	302.96	301.9	302.41	301.2	302.16	301.73	303.29	302.04	302.88	302.06	302.53	303.44	302.83	302.29	302.78	302.09	303.08	303.35	302.82	303.91	302.89	302.1	301.58	302.26	301.37	301.95	301.96	302.93	303.42	303.3	301.76	302.34	303.56	303.29	302	302.24	302.71	303.05	302.05	301.27	304.04	302.12
328.25	326.65	327.82	327.58	326.47	326.81	326.18	325.49	326.7	327.42	327.07	328.41	326.98	327.54	326.5	325.98	327.54	327.68	327.76	326.23	326.99	325.84	327.04	327.68	326.72	327.39	325.78	326.9	327.22	328.31	326.89	327.73	327.08	328.86	326.59	327.11	327.53	326.16	328.11	328.01	326.53	327.29	327.11	327.48	327.06	327.69	326.95	327.92	327.02	326.91
302.63	302.63	302.51	303.92	304.28	303.48	304.08	303.99	305.18	303.8	303.44	303.83	303	303.7	303.68	302.97	302.24	305.9	304.13	305.09	303.74	303.99	303.24	303.31	303.6	303.9	302.64	302.52	304.14	302.98	305.02	303.71	302.98	304.78	304.27	304.79	303.09	304.68	303.72	303.48	303.26	303.87	303.64	304.63	304.82	303.79	303.25	304.11	304.26	304.8
304.7	304.81	305	303.97	304.28	304.97	303.37	304.8	305.05	303.94	304.02	305.27	303.7	305.21	304.44	304.41	304.7	303.47	304.26	303.38	304.76	304.2	305.44	303.6	302.84	305.74	303.61	304.5	304.28	305.39	302.97	304.21	303.61	303.95	304.21	303.93	303.98	303.96	305.33	304.28	303.48	304.42	304.09	304.13	304.62	303.49	304.72	304.6	302.8	303.1
312.46	312.4	311.23	311.42	311.2	312.71	312.89	312.2	311.97	310.91	312.48	313.41	311.61	312.06	312.52	312.44	311.75	312.29	313.03	311.7	313.69	313.38	312.35	312.57	311.73	313.43	311.99	311.88	311.76	312.28	311.17	312.93	312.69	311.35	312.02	312.29	312.76	312.15	312.51	313.32	313.03	311.71	312.57	313.97	311.47	312.74	311.03	312.91	313.09	312.8
294.13	294.38	293.95	294.13	294.43	292.95	294.67	293.59	295.13	293.49	294.45	294.26	294.51	295.18	294.5	295.63	294.31	292.81	293.29	294.73	293.39	294.47	294.01	295.72	294.01	293.85	294.85	294.49	294.78	292.96	293.78	294.35	293.78	294.16	293.25	293.39	293.96	294.11	293.46	293.32	293.65	294.08	294.72	292.51	294.33	293.59	294.15	294.47	295.57	293.54
313.67	313.75	313.38	313.02	313.89	313.06	311.92	313.41	313.33	312.65	311.77	312.49	312.72	313.53	313.45	313.45	312.64	312.48	312.17	314.23	312.72	311.03	312.64	313.26	313.35	313.76	313.08	313.8	313.48	312.96	313.02	313.37	313.84	312.42	313.04	312.28	313.65	313.31	312.62	314.53	312.45	313.1	313.79	314.15	313.31	311.57	312.96	312.41	314.14	313.06
293.11	294.61	295.44	293.95	293.36	292.49	293.41	293.99	294.8	293.51	294.11	293.42	294	294.39	293.63	293.46	293.65	295.21	293.72	294.73	294.07	293.85	294.11	293.79	294.37	293.35	294.53	294.05	294.42	292.8	293.74	294.29	292.84	292.52	293.49	295.02	293.05	292.76	293.01	293.73	292.66	293.6	293.63	293.47	293.39	293.52	294.29	293.06	293.46	294.91
296.59	296.92	297.29	296.41	296.98	297.52	295.17	296.73	297.11	296.09	297.59	296.99	295.93	296.53	296.42	296.24	296.59	297.13	296.85	297.29	296.95	295.9	296.99	296.73	295.99	296.95	295.96	297.46	296.42	297.07	297.2	296.23	296.26	296.38	295.61	296.01	296.7	296.93	296.89	297.77	296.33	296.99	296.84	296.09	296	296.43	296.92	296.17	297.9	297.21
303.88	304.57	304.61	305.31	304.25	304.05	303.07	305.28	305.05	304.37	305.15	304.56	305.39	305.47	303.73	304.32	305.22	303.02	304.7	304.37	304.74	304.65	304.33	304.93	304.49	303.57	304.32	305.26	305.17	304.69	305.56	304.87	303.88	304.31	303.98	303.21	304.26	305.16	304.6	304.96	305.07	304.65	304.32	303.4	305.06	305.86	306.53	303.73	305.02	304
314.48	315.63	315.13	314.54	314.77	314.61	314.36	314.14	314.83	314.12	313.46	315.75	314.7	314.34	314.26	314.75	315.16	313.95	314.2	315.39	314.71	314.39	314.17	315.36	313.81	314.6	314.29	314.31	314.53	314.61	313.31	316.22	315.26	314.86	314.05	314.98	315.19	314.62	314.93	314.87	314.42	315.52	315.78	313.33	314.9	314.17	315.44	313.97	314.36	314.37
309.05	310.29	308.5	309.37	309.15	308.46	309.02	309.84	309.6	306.7	307.76	309.25	308.43	309.11	308.9	308.58	309.71	308.81	309.29	309.49	308.4	309.48	308.78	309.27	308.43	309.02	309.1	308.63	307.76	309.48	308.67	307.77	308.57	308.95	308.32	309.21	309.47	308.06	308.88	308.05	307.26	309.88	309.03	309.13	310.22	308.85	308.66	307.3	308.08	307.73
328.24	327.63	328.69	328.47	327.17	328.41	327.22	328.05	327.61	327.22	328.06	328.35	327.53	327.64	327.31	327.89	328.35	326.37	327.85	328.26	328.55	327.75	328.92	327.96	330.28	328.73	326.94	327.57	328.27	327.2	328.08	328.23	328.52	328.27	327.04	328.89	327.59	328.05	327.52	327.41	327.78	327.54	327.76	327.35	327.18	328.53	327.02	327.42	327.83	327.52
303.32	302.85	303.47	301.33	302.26	302.04	302.08	301.5	302.9	303.33	303.46	302.15	301.62	302.98	303.34	302.55	303.45	302.99	302.93	304.27	302.49	303.97	302.54	302.67	302.5	302.53	303.01	301.98	301.57	304.42	303.58	302.91	303.05	303.44	302.21	303.32	302.63	304.31	303.68	301.92	302.7	303.01	303.28	303.36	302.39	303.17	302.14	302.33	304.1	303.24
308.47	310.46	309.73	309.8	309.69	310.24	309.76	308.63	310.07	310.69	309.55	310.28	309	309.32	310.24	308.86	308.67	310.71	308.92	310.71	310.27	309.58	309.94	310.09	309.49	312.09	309.23	309.66	310.05	309.5	310.37	309.87	310.27	310.43	309.13	310.23	310.33	309.41	309.91	310.26	309.33	310.18	311.12	309.14	310.67	309.62	309.89	309.18	309.29	310.6
324.57	323.78	324.97	324.26	323.95	323.57	324.93	325.31	324.15	324.02	325.21	325.05	325.77	325.07	323.09	324.29	324.86	324.38	323.72	324.92	323.8	324.89	325.17	326.47	324.88	323.96	324.49	325.59	325.61	324.18	323.55	325.32	323.64	325.54	324.5	324.27	325.08	324.93	325.34	325.1	325.18	324.72	324.54	324.83	323.77	324.88	323.76	325.18	325.99	324.58
294.43	295.4	293.41	293.62	293.32	294.77	294.43	293.38	293.2	294.31	294.32	293.46	292.95	294.15	292.69	293.67	294.59	293.5	294.68	293.61	294.03	294.57	293.83	293.58	293.61	293.14	292.39	295.09	293.49	292.96	294.87	294.21	294.39	293.85	294.25	295.31	295.4	293.2	293.01	293.32	292.2	294.08	294.56	294.47	295.02	292.44	293.36	292.67	294.45	293.56
294.68	295.27	294.27	293.71	293.47	295.26	293.74	292.39	295.05	293.29	293.93	293.85	293.92	294.85	294.63	294.1	294.09	294.78	294.04	293.51	292.98	293.63	293.77	295.03	294.77	293.57	294.47	293.77	293.86	293.66	294.38	293.96	295.38	295.09	293.16	295.66	293.4	293.74	293.91	294.38	293.56	294.1	294.66	293.87	294.1	293.95	294.28	295.88	294.57	293.27
298.01	295.48	298.14	296.94	297.45	296.04	297.73	298.56	297.54	296.49	297.63	298.87	296.6	296.41	297.24	296.05	296.94	297.62	297.22	297	296.26	297.26	296.19	296.26	297.47	296.98	296.06	297.09	296.14	296.48	297.12	296.88	295.85	297.13	297.91	296.88	295.84	297.12	297	297.29	297.07	297.3	296.85	297.93	295.69	296.91	296.07	297.39	296.68	296.98
306.45	307.34	306.81	306.46	306.64	306.69	306.91	305.86	306.42	307.23	306.7	306.73	306.37	307.12	305.81	306.84	306.76	306.13	305.65	305.61	306.31	306.76	306.29	307.42	306.97	306.69	307.77	307.91	305.89	308.38	308.33	306.53	307.01	306.55	306.33	306.26	307.56	305.6	306.51	306.88	307.45	304.91	307.48	306.42	307.44	305.99	306.06	307.41	307.02	305.62
295.51	294.96	295.29	294.88	295.98	293.97	295.57	296.25	296.58	296.26	294.24	295.52	295.54	295.77	294.36	294.65	296.88	294.65	295.04	295.97	296.73	295.2	295.33	294.86	295.54	296.75	295.17	295.97	294.55	294.76	295.44	295.34	294.53	294.59	294.85	295.38	294.6	295.02	296.19	295.91	295.35	295.58	293.88	295.89	295.95	294.87	294.66	294.25	294.23	294.87
304.72	303.03	303.69	303.79	303.81	304.08	302.75	303.73	304.03	304.51	303.73	303.6	301.68	303.47	303.82	302.61	302.78	303.18	303.4	302.43	303.71	303.76	304.67	302.81	302.61	303.23	303.42	303.47	303.94	303.86	303.59	302.99	303.8	303.67	303.06	303.88	304.64	304.13	301.88	303.77	303.56	303.27	302.65	302.33	303.23	303.34	302.95	303.82	303.44	303.29
300.52	300.81	301.09	300.78	301.06	301.36	301.5	300.64	300.28	299.74	300.42	301.02	301.35	301.6	301.74	301.69	301.3	301.12	302.1	299.99	300.11	300.97	301.41	302.34	300.35	301.57	301.75	301.17	301.42	301	300.5	301.04	300.59	301.41	302.18	301.86	301.07	300.06	299.79	299.41	300.38	301.2	300.61	301.72	301.43	300.02	301.99	300.7	301.64	301.44
305.34	306.25	306.87	307.79	305.17	306.69	307.04	305.81	306.79	307.6	306.86	305.56	306.14	306.72	307.39	307.03	305.48	305.92	307.44	307.55	306.14	306.48	306.51	306.82	306.96	307.81	306.2	305.92	307.95	306.18	306.77	307.77	306.52	305.8	306.15	306.07	306.65	307.67	307.24	307.32	306.44	307.14	305.28	306.13	306.8	306.57	306.41	307.8	307.41	307.34
307.66	307.02	308.36	307.64	307.66	306.69	306.7	308.57	307.2	307.28	306.69	306.52	306.79	306.41	307.37	307.07	306.46	306.9	307.21	307.58	307.68	307.01	307.76	305.59	307.01	308.36	306.91	307.17	307	307.22	306.95	306.84	307.55	308.39	307.72	306.39	306.95	305.93	306.97	306.91	306.94	307.47	307.57	306.57	306.69	306.18	306.97	307.19	307.35	307.15
303.11	304.13	303.39	304.4	304.41	302.92	303.83	304.35	304.01	304.1	306.04	304.95	303.46	303.94	303.79	303.37	304.2	303.33	303.81	304.84	303.77	304.04	305.01	304.35	304.48	303.21	302.74	303.16	304	303.03	304.61	302.3	303.74	303.78	303.12	303.05	303.59	303.91	302.75	303.26	302.46	304.61	303.42	303.67	304.69	302.8	304.4	303.24	304.19	304.48
315.3	313.43	314.88	315.66	314.92	315.3	315.61	314.44	315.24	314.99	314.75	314.95	314.91	314.23	313.85	314.27	314.51	314.94	314.46	314.75	315.02	316.27	314.23	315.38	315.55	315.26	315.29	315.56	314.66	315.17	315.47	314.66	313.55	315.14	315.32	313.84	314.2	315.75	315.57	315.15	314.64	314.24	315.52	314.92	314.85	315.4	315.41	315.28	314.85	315.13
312.38	310.9	311.4	310.91	311.79	311.9	310.82	311.99	312.83	311.44	311.66	310.44	310.79	311.35	310.93	310.28	312.27	310.86	311.99	312.52	310.53	311.67	311.12	311.12	311.23	311.42	311.66	310.75	312.41	312.23	310.9	311.07	311.35	311.52	309.77	310.76	311.85	312.66	311.15	310.98	312.49	311.32	312.64	311.24	310.4	311.97	310.55	311.52	312.46	311.3
312.61	312.06	313.2	313.25	313.46	312.11	312.31	312.74	312.78	312.44	312.3	313.56	313.36	312.24	313.29	313.8	312.73	312.84	312.95	313.72	313.83	312.98	313.07	312.77	312.79	312.55	314.21	313.53	314.03	314.02	313.88	312.04	312.49	313.41	312.33	313.16	313.43	314.11	312.28	313.13	312.62	312.52	313.86	312.13	313.69	312.48	314.31	313.66	311.75	313.42
295.84	297.55	296.92	296.75	297.1	297.36	296.65	297.41	296.4	296.79	296.29	297.98	297.2	296.63	296.43	297.1	296.43	297.34	296.75	295.75	296.32	297.05	297.05	296.52	296.25	297.59	296.48	296.86	296.46	296.79	296.87	297.36	297.17	297.21	297.34	297.55	296.37	296.12	296.76	297.04	297.01	297.18	296.64	297.04	297.44	296.6	296.34	297.49	298.27	296.4
317.92	318.82	318.21	319.03	318.89	317.46	318.49	318.6	317.88	319.56	319.12	317.68	319.47	319.46	318.62	318.69	317.34	318.24	318.87	317.26	318.72	317.58	318.02	319.42	319.32	318.48	318.62	319.34	319.89	319.57	317.46	318.97	319.35	318.66	318.15	318.94	319.49	319.36	318.34	317.21	319.4	318.98	318.84	319.26	319.3	318.96	319	320.39	318.66	320.02
304.59	305.77	304.35	305.26	304.65	304.54	303.9	305.7	303.71	304.01	305.39	304.96	304.22	305.73	306.81	304.67	305.08	304.28	305.34	305.81	304.54	304.3	305.62	304.89	305.44	305	306.09	306.34	304.55	304.7	305.66	305.79	305.33	305.26	304.15	305.2	305.54	305.73	304.54	305.91	305.51	304.43	303.89	304.46	305.91	306.81	304.29	304.43	304.18	304.54
329.18	329.15	327.77	328.38	328.12	328.81	327.91	327.53	328.69	327.35	327.97	328.68	327.85	327.85	327.12	328.99	328.83	328.95	327.99	328.4	329.71	329.15	327.94	329.12	328.21	328.25	328.44	329.16	326.69	327.9	327.89	328.73	328.39	329.42	328.47	328.94	328.3	325.99	328.96	329.75	328.4	328.28	328.48	329.18	327.61	329	327.44	328.55	327.39	329.6
328.05	329.8	330.21	327.75	328.24	327.35	328.47	328.78	328.83	328.6	328.53	328.49	327.53	328.09	329.81	329.39	327.85	328.89	327.87	328.26	327.66	329	327.81	327.82	328.77	328.96	328.26	327.91	328.47	329.46	328.02	327.07	327.65	330.2	329.64	327.57	327	329.33	328.61	328.07	328.99	327.67	328.22	328.37	329.22	327.79	327.58	330.54	328.95	329.11
303.55	303.15	302.82	303.62	303.42	303.82	303.63	303.51	303.61	303.17	304.12	304.6	302.05	303.42	302.97	304.95	303.02	303.13	303.11	302.15	304.18	303.46	302.95	303.75	304.3	303.1	302.65	303.05	303.64	303.01	303.98	303.68	303.39	303.51	303.21	304.36	302.48	303.47	303.68	303.13	302.61	302.5	303.24	303.21	303.42	302.92	302.52	303.38	303.08	302.85
318.75	318.42	318.61	318.2	318.07	318.6	318.86	319.49	316.84	318.46	316.87	318.79	317.1	317.79	317.57	317	318.36	318.02	318.59	317.74	317.38	318.41	317.77	318.11	317.75	318.83	317.67	317.93	318.2	317.82	316.29	318.35	318.56	318.6	318.67	317.96	317.72	319.32	317.92	317.57	317.83	317.41	317.83	318.14	319.29	318.5	317.75	317.19	318.81	318.82
305.57	306.66	306.54	305.15	305.08	305.81	305.95	304.98	305.73	305.3	304.81	304.97	306.34	306.09	305.14	305.67	305.56	306.66	306.64	305.43	306.05	305.47	304.99	305.5	306.27	304.45	305.36	306.18	305.43	306.08	305.78	305.55	304.97	303.92	306.4	305.78	306.48	305.49	304.5	305.7	305.03	304.98	305.87	305.93	305.22	305.24	304.12	304.68	305.91	304.6
303.22	303.51	303.56	303.45	302.35	303.94	303.69	303.86	303.72	303.1	303.25	303.79	303.55	303.85	303.34	304.01	303.8	303.93	303.02	303.5	303.18	303.39	304.04	304.19	302.96	302.83	303.09	303.97	302.91	303.3	301.99	303.63	303.22	303.84	303.4	303.04	303.44	302.79	304.76	302.16	303.9	303.79	304.19	303.51	302.5	303.23	303.74	302.42	303.93	303.36
305.17	303.97	304.6	304.71	304.66	305.08	304.8	305.38	305.76	305.41	303.86	304.22	305.41	304.51	304.5	303.73	305.02	306.38	304.96	303.58	306.04	305.04	305.66	303.81	304.93	305.51	305.71	305.71	304.59	304	303.76	304.83	304.82	304.11	304.54	304.93	304.89	304.15	305.85	306.35	304.83	305.61	304.91	303.78	304.68	304.99	305.65	306.07	304.82	304.47
311.25	311.71	312.18	310.77	311.04	311.52	311.45	312.49	312.46	311.63	311.81	310.56	311.37	312.38	311.04	311.32	311.29	311.72	311.96	312.35	310.89	311.21	311.31	310.79	310.38	312.83	311.66	311.16	310.74	311.65	311.97	312.14	311.35	311.7	311.74	311.42	312.41	311.48	311.62	311.87	311.28	310.93	312.13	312.73	311.46	312.01	310.64	311.56	313.25	311.08
317.01	318.3	317.1	318.5	316.95	317.19	317.15	316.74	316.98	317.14	316.25	316.94	316.69	317.4	317.05	317.46	316.34	317.66	316.77	317.73	317.6	317.84	317.01	316.55	317.53	316.79	318.7	316.94	316.44	317.87	317.76	317.33	319.06	316	316.98	317.81	318.67	316.93	316.33	318.35	318.51	316.44	317.85	318.45	316.31	317.14	318.75	317.98	318.78	318.18
314.09	315.14	314.5	313.59	313.84	314.27	314.44	314.04	314.94	314.65	313.82	314.3	314.45	314.93	314.73	314.12	315.37	314.59	314.33	315.16	313.45	314.85	314.98	314.52	313.81	314.53	314.4	314.8	314.74	314.45	315.31	313.94	315.01	314.36	314.68	314.39	314.76	314.98	315.12	314.18	313.92	314.92	315.14	315.77	314.62	315.3	315.1	314.37	313.73	314.46
312.96	312.34	312.34	310.82	311.79	312.32	313.05	312.49	311.64	312.97	312.62	312.51	312.94	311.25	311.78	311.94	312	312.92	312.98	312.98	311.34	311.89	311.77	311.74	310.81	311.31	311.15	313.34	312.32	312.08	312.56	311.11	312.25	312.01	312.62	312.55	313.47	311.04	311.71	312.43	311.78	311.22	312.24	310.93	311.38	312.8	312.36	312.88	311.93	312.78
306.35	306.09	307.48	304.33	305.9	306.15	305.77	304.8	305.78	305.05	306.77	305.95	306.95	306.42	305.52	307	306.65	304.99	304.8	306.19	305.63	305.19	305.39	306.51	305.61	308.03	305.61	307.77	306.95	305.86	306.42	306.43	305.92	306.55	305.44	306.41	306.44	306.2	304.71	306.43	306.62	306.55	306.17	304.47	305.29	305.15	306.19	306.08	305.1	307.04
314.94	314.44	313.03	314.5	312.68	314.45	313.22	313.54	315.11	314.08	314.49	312.68	312.97	313.88	314.26	313.75	314.48	312.68	313.66	313.35	313.1	314.22	313.75	313.86	313.26	314.17	311.92	313.82	313.4	314.09	314.4	313.98	312.94	312.81	315	313.17	314.45	313.52	313.95	313.66	314.48	314.22	312.84	313.59	314.46	313.57	313.73	314.79	313.55	312.76
303.59	303.69	303.4	303.38	303.54	304.41	303.79	305.54	304.52	303.85	304.11	303.79	303.93	303.94	303.01	302.85	302.71	305.01	303.52	304.41	304.23	304.45	303.36	304.48	303.74	303.94	304.58	304.62	303.52	303.24	303.97	303.92	304.42	303.77	302.91	303.76	304.46	304	303.22	302.64	303.5	303.86	302.3	303.87	304.03	303.85	303.24	304.58	304	303.05
310.8	311.1	310.56	312.81	309.94	311.45	311.41	309.08	311.84	311.33	310.53	310.5	310.23	311.38	310.57	310.23	310.37	310.57	312.13	310.08	310.8	309.93	311.98	311.01	309.23	310.93	310.36	311.64	310.17	311.05	310.72	310.73	310.85	310.79	310.66	310.82	310.3	310.03	310.95	311.75	310.72	311.21	309.91	310.38	310.37	310.26	311.23	309.58	309.8	311.9
316.28	315.65	315.03	314.71	315.22	313.91	314.85	313.78	315.04	314.56	314.1	315	315.62	314.06	314.78	315.96	314.42	314.32	313.41	314.91	314.03	315.38	314.6	314.98	313.37	314.93	314.25	315.64	313.96	314.35	315.48	315.42	314.63	314.71	314.63	315.9	313.51	314.06	314.99	314.26	314.24	316.38	315.98	315.27	313.72	314.57	315.63	314.74	315.16	314.91
308.3	309.07	308.6	309.81	309.11	309.03	308.51	309.21	308.16	308.31	308.02	308.93	309.45	308.34	308.53	307.75	308.41	309.72	308.87	308.28	308.15	309.18	309.69	308.54	308.82	309.66	309.44	308.75	308.82	309.66	308.16	308.77	309.09	308.07	308.96	309.32	308.61	309.61	308.27	308.42	308.4	308.9	309	309.37	309.56	308.76	308.59	309.85	308.76	308.78
309.84	308.86	308.94	308.1	309.17	309.06	307.8	309.87	310.38	309.44	309.23	308.67	308.45	308.12	310.01	309.93	308.36	309.88	309.94	308.94	308.7	307.96	309.25	309.46	307.97	309.91	309.76	308.38	307.83	309.92	307.7	308.61	309.33	308.95	308.73	308.65	308.58	309.42	309.45	308.4	308.4	308.77	307.99	309.14	309.42	308.44	308.92	309.65	310.72	308.72
304.12	303.67	304.81	304.06	304.12	304.52	304.4	303.46	303.73	304.36	304.84	305.45	303.6	304.31	305.01	303.83	304.49	304.61	304.78	303.99	305.25	304.89	305.03	303.16	304.56	304.29	304.58	304.61	305.43	304.61	305.9	304.11	304.24	304.34	303.93	304.21	305.17	304.55	304.65	303.84	304.59	303.77	304.43	304.27	303.97	303.75	305.72	305.14	305.13	304.27
302.69	303.05	302.79	302.43	304.66	304.03	303.27	302.26	303.66	304.19	303.66	304.24	302.62	302.81	303.37	303.6	302.41	303.28	304.21	303.11	302.8	303.74	302.08	303.45	302.55	303.22	304.62	303.25	303.56	303.39	303.77	302.16	302.8	303.93	302.09	303.91	304.26	302.82	303.4	300.85	304.75	303.3	304.23	303.37	303.36	303.51	302.35	304.07	301.91	302.83
302.44	302.35	302.83	303.05	302.56	303.59	302.48	302.03	302.66	304.04	302.96	303.68	303.01	302.84	302.79	304.34	302.95	302.03	303.18	302.96	302.94	302.45	301.98	301.91	302.33	303.04	303.16	302.2	303.01	302.24	302.43	303.08	302.28	302.71	303.05	303.08	303.49	303.22	302.56	302.97	302.45	302.89	303.31	303.45	303.22	302.48	301.97	302.82	302.12	305.05
301.78	299.2	300.98	299.98	298.66	299	300.29	299.78	299.97	299.74	300.58	300.61	300.36	298.87	300.5	301.03	299.81	301.79	300.43	300.83	300.46	299.91	299.16	299.35	299.66	300.77	299.2	299.42	301.15	299.91	300.05	300.25	299.01	300.94	300.8	299.83	300.37	300.46	299.98	300.17	300.89	301.51	300.02	300.25	300.52	299.99	299.27	300.01	300.45	299.74
302.71	302.79	302.68	304.32	303.17	304.57	303.23	303.31	303.07	303.09	303.49	303.43	303.39	304.09	303.07	304	302.89	302.82	304.32	304.86	303.42	303.6	303.45	303.24	303.77	303.71	302.46	303.48	304.63	302.76	303.68	303.31	303.53	303.83	303.4	303.42	301.77	303.84	303.03	302.99	303.26	302.98	303.27	303.32	303.28	303.18	303.63	303.15	304.4	302.6
302.82	303.55	304.35	303.37	303.78	305.73	303.39	302.9	303.43	303.75	303.1	303.4	303.38	304.39	303.64	302.93	302.97	303.37	303.64	304.11	303.47	303.16	301.82	302.72	302.62	304.06	302.79	305.03	304.19	302.91	303.29	303.39	302.91	302.43	303.28	304.78	302.54	302.92	303.14	304.27	302.3	304.22	302.9	303.57	303.48	302.36	304.2	302.35	301.57	302.63
305.54	305.51	305.96	304.94	304.86	305.17	305.67	305.34	305.37	305.18	304.95	305.82	305.02	305.32	306.32	305.48	306.83	304.76	305.59	305.91	305.55	305.64	303.67	305.69	304.01	305.47	305.97	304.61	305.14	305.24	305.25	305.65	305.57	304.67	305.44	304.9	304.97	305.93	306.15	305.72	305.53	305.86	305.46	304.78	305.57	304.4	304.98	304.31	306.34	305.6
301.26	301.51	300.9	301.95	300.14	301.35	302.27	301.21	300	301.06	300.84	300.92	302.22	301.67	301.29	301.42	300.27	301.22	298.4	299.57	302.6	299.55	300.72	301.37	301.33	301.95	300.2	300.49	300.89	301.18	301.39	300.61	300.61	301.42	300.23	301.66	300.23	301.24	300.93	301.76	301.08	301.49	301.17	299.36	300.13	300.12	300.84	301.56	301.03	301.69
305.36	305.18	304.84	304.03	304.33	305.83	305.4	306.65	305.73	304.79	304.01	305.52	304.58	303.3	305.08	305.17	305.66	305.63	305.29	305.52	305.01	305.75	305.49	305.16	305.57	305.31	304.31	304.64	304.32	305.3	305.14	304.93	304.18	305.85	305.88	304.28	306.28	306.3	305.99	304.61	305.51	305.23	306.27	304.53	304.26	306.06	305.68	305.16	305.48	305.39
318.18	317.33	318.21	317.2	317.18	316.77	316.92	317.46	317.05	317.65	317.03	317.59	316.69	316.88	316	317.8	318.53	317.65	316.09	317.07	317.13	317.45	316.96	317.07	318.26	318.67	316.56	317.13	316.55	317.02	316	316.9	316.7	317.61	318.55	315.78	317.81	316.45	317.67	318.15	316.4	316.44	316.37	317.44	317.62	315.76	318.15	316.29	316.06	316.87
297.95	296.64	296.62	296.36	297.35	295.67	297.96	299.01	296.91	295.64	297.27	297.42	296.44	296.3	296.54	296.99	296.64	297.62	296.95	295.79	296.93	296.93	296.68	296.82	295.9	295.54	296.56	297.3	297.21	295.67	296.23	296.88	296.33	296.81	296.59	295.89	297.1	297.45	295.94	296.74	297.14	296.52	296.74	297.39	297.81	296.25	296.98	296.42	297.19	296.88
328.43	327.61	327.65	328.03	327.12	328.07	328.48	327.18	327.13	327.8	327.42	327.73	327.57	326.58	329.02	327.3	327.01	327.99	328.25	327.14	327.71	327.94	327.88	326.73	327.51	327.74	327.66	327.5	326.69	327.92	326.81	328.66	327.52	326.06	327.12	328.16	327.91	327.05	329.26	327.89	328.9	328.3	328.44	328.35	327.83	327.85	328.27	327.69	327.46	327.26
327.27	327.82	327.86	326.67	327.24	327.61	328.28	327.6	327.4	327.33	329.04	327.44	328.33	327.79	328.19	327.25	327.76	327.28	328.12	327.92	328.21	327.29	328.09	327.24	328.1	326.82	327.27	327.54	327.46	326.8	327.41	327.53	327.91	326.53	327.74	327.82	328.6	328.6	325.84	328.56	327.76	326.95	327.99	328.31	327.1	328.03	327.64	327.62	327.45	326.93
307.05	306.53	306.9	306.62	306.97	306.21	306.38	306.57	305.69	306.27	305.98	305.83	306.14	306.79	305.57	306.3	306.58	307.25	305.88	306.42	306.95	307.34	306.73	307.18	306.88	306.48	307.32	306.38	306.21	306.48	306.9	306.86	307.79	306.71	306.22	307.19	305.64	305.38	307.18	306.11	306.52	305.79	306.75	307.75	306.9	307.26	307.16	306.03	307.55	306.53
293.1	294.47	295.19	294.66	294.47	293.48	294.01	295.1	293.77	294.79	294.39	293.69	293.46	294.07	293.22	294.75	294.66	294.03	294.48	294.38	295.19	294.97	295.4	294	295.15	293.39	293.9	294.15	293.77	294.8	293.51	293.84	293.82	294.34	292.97	294.24	295.19	294.13	292.98	294.33	293.27	294.97	294.16	292.95	295.29	294.68	293.91	293.83	294.54	294.51
313.73	313.57	312.42	314.47	313.34	313.83	314.65	313.6	314.16	313.65	312.35	313.65	314.69	313.71	313.3	314.15	313.19	313.86	312.85	313.34	314.23	313.87	313.74	313.19	313.59	313.76	313.91	313.67	313.47	313.23	312.82	314.01	314.11	313.12	314.18	313.48	314.18	313.94	313.69	314.39	314.45	313.72	313.74	314.07	313.72	314.97	314.43	314.15	315.44	313.06
313.06	313.09	312.26	311.97	313.06	312.1	312.38	313.39	313.26	314.17	313.95	313.18	313.54	313.04	312.74	313.12	311.83	313.38	312.84	312.96	312.74	313.91	312.75	312.66	313.51	313.05	312.48	311.42	314.02	313.31	314.26	312.95	313.72	312.76	314.02	312.11	313.11	313.96	313.26	312.99	312.75	312.7	312.89	312.34	313.2	311.96	312.75	311.53	313.34	313.54
313.07	313.49	312.24	312.44	312.92	312.22	312.77	314.14	312.32	313.12	313.96	312.49	313.39	312.49	312.07	312.57	313.6	314.1	312.08	313.33	312.68	314.43	312.7	312.93	312.15	312.24	313.22	312.93	313.01	311.18	311.71	313.73	312.69	312.62	313.77	312.44	311.62	312.48	310.97	312.55	313.25	312.08	313.71	311.46	313.72	312.63	311.99	312.83	312.01	313.19
302.52	301.72	303.51	304.09	303.66	302.82	302.48	303.59	302.52	303.18	301.8	302.37	303.22	302.37	302.9	302.97	302.36	301.47	301.85	304.04	302.48	302.03	302.47	301.88	301.47	302.52	301.76	301.7	304.3	303.5	302.63	302.69	301.64	302.13	302.21	302.07	302.41	303.61	302.29	304.45	303.06	302.55	303.14	302.03	302.07	303.46	302.6	301.82	303.63	302.32
317.71	318.01	317.38	319.39	317.31	318.62	318.72	316.78	318.66	318.15	318	319.49	318.8	317.71	318.67	318.25	318.76	319.04	318.81	317.93	318.28	318.53	318.75	318.72	318.11	318.28	317.85	318.6	318.59	317.65	318.71	318.36	318.7	317.85	318.3	317.66	316.68	318.23	317.65	317.77	318.67	318.34	318.36	317.44	318.06	319.15	317.21	317.78	318.22	317.84
317.58	315.75	316.83	317.62	317.66	317.67	317.45	315.69	317.95	316.27	317.11	317.59	317.52	318.01	316.4	316.27	317.58	317.7	317.75	317.03	317.55	317.62	317.66	317.4	316.9	317.5	316.52	316.31	316.63	317.4	317.11	317.5	317.55	317.08	316.78	317.24	317.36	318.17	318.69	317.54	318.02	318.1	317.15	316.76	317.72	317.7	317.98	318.14	317.22	316.89
297.9	295.69	297.47	296.87	296.2	297.15	296.42	297.73	297.48	296.1	296.9	297.32	297.98	297.39	297.36	297.12	297.76	295.36	296.64	296.14	296.36	296.79	296.56	297.62	298.01	296.56	296.58	296.88	296.53	297.58	297.01	297.33	294.94	296.53	297.6	297.41	297.03	296.6	297.76	295.75	297.86	296.35	297.51	297.96	297.33	297.39	297.03	298.28	298.65	296.26
313.1	313.2	312.88	312.61	313.24	313.66	313.67	313.03	312.73	311.76	312.96	313.83	313.53	312.85	313.45	312	312.67	314.26	312.05	312.45	313.78	312.55	314.15	313.53	313.2	312.87	312.82	314.56	313.41	312.32	312.18	313.27	312.26	314.38	312.39	314.09	312.3	310.87	312.66	312.4	313.24	314.91	313.51	313.63	312.59	313.27	313.35	313.1	312.94	312.95
301.28	301.96	299.75	302.31	301.94	301.37	300.47	300.8	300	301.39	301.45	301.68	299.85	299.89	299.72	301.18	301.37	301.36	299.97	301.49	299.47	299.75	301.14	301.33	300.91	300.47	300.31	301.47	301.36	301.05	301.32	300.34	300.02	300.87	301.46	301.61	301.26	301.84	301.62	300.59	301.87	302.09	301.61	301.38	301.66	300.53	300.87	300.54	300.18	300.51
302.46	301.88	303.43	304	303.79	302.85	303.39	302.6	303.12	303.86	303.3	304.17	303.24	303.49	303.76	303.14	303.09	303	303.9	304	303.7	302.98	304.31	303.53	303.48	303.73	303.82	303.63	303.72	301.97	303.2	303.96	302.65	303.89	302.61	302.93	303.11	302.61	302.46	304.18	303.43	303.58	304.08	304.32	304.38	302.63	302.37	303.97	304.75	304.45
304.62	303.4	304.51	303.66	302.89	302.09	303.79	304.17	304.49	304.09	302.71	304.53	303.38	301.67	302.56	302.59	303.29	304.08	302.96	305.17	303.52	303.6	304.38	303.53	302.75	303.6	302.89	303.14	302.93	303.17	304.57	302.64	304.19	303.96	303.19	303.92	304.08	303.83	303.89	304.6	302.51	303.55	304.08	303.21	302.97	302.99	303.39	303.97	305	303.73
318.33	319.33	319.35	319.59	319.13	320	320.17	319.31	318.7	318.5	318.08	319.83	317.95	319.84	318.79	319.13	319.69	319.22	319.99	318.14	318.8	319.22	317.91	320.04	320.73	318.94	321.01	318.52	318.15	318.85	319.62	320.35	319.26	319.57	319.1	319.06	318.62	318.56	319.59	319.94	320.09	317.58	318.35	318.68	319.55	318.12	319.01	318.63	319.75	320.23
296.23	296.41	296.09	297.42	297.44	296.08	297.66	297.65	296.06	295.91	295.78	295.83	297.43	296.03	296.49	295.93	296.64	296.7	296.99	297.04	297.01	296	297.12	296.14	296.47	296.29	295.82	296.71	297.05	295.97	296.46	296.73	296.12	297.97	297.48	296.85	296.8	295.88	297.61	297.34	296.81	297.49	296.55	296.82	295.74	296.94	296.73	296.12	295.75	297.17
314.42	314.27	314.88	315.45	315.57	315.44	313.91	314.84	314.54	314.74	315.92	314.13	315.81	314.34	314.4	314.98	315.27	314.08	315.25	313.93	315.56	314.96	315.42	314.25	315.55	314.15	315.36	315.64	314.97	315.39	314.71	314.25	315.8	315.58	315.94	314.64	315.89	315.11	315.87	314.75	315.39	314.67	314.24	315.16	314.41	314.97	315.17	314.23	315.68	315.28
302.09	305.08	305.42	306.13	304.07	304.91	305.21	305.31	304.65	305.11	305.5	304.43	304.11	304.7	305.13	304.85	304.71	305.37	306	303.18	305.58	304.95	304.6	305.01	304.32	304.84	304.55	306.41	304.26	304.79	304.54	304.04	304.95	304.95	305.73	305.31	303.81	306.04	303.88	305.22	304.32	304.89	304.29	305.26	305.53	304.09	304.26	303.72	303.59	303.74
304.83	302.9	303.28	303.91	303.38	303.74	303.6	303.9	301.87	302.85	303.87	304.8	303.73	302.66	303.61	303.01	303.97	302.54	302.97	302.04	304.6	303.26	303	302.85	302.94	303.33	303.09	303.61	303.28	304.49	303.72	302.94	304.71	302.99	303.72	304.98	304.29	303.11	303.11	303.52	303.24	302.61	304.24	303.04	302.82	302.27	301.76	304.15	303.42	302.02
302.05	304.21	303.07	302.98	303.01	302.68	303.46	302.86	304.88	303.95	303.31	304.55	304.53	302.52	302.34	302.57	303.08	303.17	302.75	302.73	303.95	303.96	303.03	303.14	302.96	303.49	303.52	302.43	302.39	302.66	303.73	302.99	304.2	304.75	303.04	303.45	303.08	304.01	303.99	303.22	303.64	304.77	304.81	303.12	303.55	303.56	303.56	303.18	303.98	302.54
302.67	303.03	302.78	303.87	303.85	303.23	303.15	303.04	303.2	303.46	302.18	302.99	303.36	303.74	302.96	304.75	303.2	303.13	303.52	303.06	303.55	304.5	302.85	303.03	303.76	302.28	303.26	303.55	304.75	303.86	302.69	303	304.04	303.07	303.23	302.53	304.01	303.29	303.36	303.81	302.12	304.83	303.75	303.88	303.56	304.1	303.33	303.54	303.19	302.68
304.8	303.72	303.01	304.21	302.52	303.54	303.16	302.73	303.12	304	302.72	305.42	304.04	302.68	302.63	303.2	303.2	302.75	302.66	303.43	303.27	303.07	303.07	303.16	303.38	303.63	304.12	303.32	303.4	303.05	303.68	303.19	303.15	305.36	303.01	303.18	304.64	302.22	303.35	304.48	303.12	302.89	302.72	302.62	303.59	303.29	304.03	302.72	302.15	303.2
324.17	325.36	324.52	324.72	325.06	323.58	326.17	323.52	325.08	325.81	324.73	325.15	324.83	324.37	324.6	323.48	324.6	325.1	325.78	324.62	323.56	324.35	324.62	324.69	325.81	323.68	325.67	325.15	325.23	323.99	324.6	323.54	324.95	324.16	325.14	323.3	324.73	323.6	323.87	324.86	323.4	324.94	323.92	324.51	324.22	325.28	324.25	325.38	325.25	324.19
318.55	318.27	317.82	317.91	317.12	317.92	319.9	317.94	318.33	318.28	317.92	318.02	318.67	317.67	318.31	318.01	316.93	317.76	318.12	318.88	320.27	317.56	318.65	318.14	318.47	316.66	316.99	317.07	317.97	318.81	318.2	317.26	319	317.62	318.25	318.65	317.68	318.53	318.29	318.27	318.13	318.78	319.16	318.51	317.78	316.84	317.34	318.31	318.95	317.64
310.9	311.13	310.15	311.08	310.91	311.14	311.39	312.35	311.55	311.41	311.3	311.92	311.12	312.09	312.19	312.28	312.28	311.7	312.01	311.54	310.95	312.16	311.59	311.31	310.35	311.93	311.78	310.43	311.33	311.88	312.25	312.57	310.62	311.02	311.43	311.48	310.58	311.36	311.69	312.33	311.55	311.62	311.88	311.12	310.29	311.98	310.33	312.4	312.06	310.93
312.3	313.16	314.54	314.46	313.27	314.38	314.25	313.09	312.83	313.21	313.73	312.76	312.99	314.88	314.25	312.76	313.48	312.5	312.85	313.72	313.07	312.85	312.38	311.75	312.54	314.36	313.67	313.68	313.63	312.66	313.04	314.13	312.88	313.97	313.31	312.81	312.87	314.19	314.62	313.58	313.28	312.43	312.23	312.64	312.98	313.58	312.38	313.01	312.67	311.95
295.98	294.7	294.81	294.68	294.86	292.55	295.69	295.93	295.21	294.84	294.92	295.15	295.73	294.51	294.16	294.94	295.27	294.59	294.21	295.91	295.01	296.71	295.09	295.02	294.13	296.38	294.72	294.3	294.53	295.88	294.72	295.51	295.69	294.88	296.44	295.57	296.16	294.8	295.56	294.64	295.08	295.79	295	296.24	295.83	297.37	294.34	294.83	295.18	295.32
301.87	302.21	301.28	301.15	301.01	300.78	300.78	300.45	301.09	301.14	300.9	301.05	301.36	301.2	302.6	301.12	302.28	300.75	300.89	302.06	301.38	300.89	300.48	301.25	301.66	301.14	301.27	301.6	300.65	300.43	300.92	300.95	301.46	301.42	300	302.15	300.19	301.66	301.79	300.8	300.94	301.74	302.15	301.65	301.19	301.28	300.6	301.39	302.94	300.59
295.23	293.75	294.75	292.55	293.77	294.09	294.74	295.15	295.31	294.17	295.25	294.12	295.56	295.13	294.25	296.4	294.43	295.46	294.8	295.82	294.88	294.49	295.01	294.46	294.44	296.33	294.01	295.64	296.27	295.75	295.09	293.85	295.9	295.27	294.93	294.29	294.79	294.33	296.1	294.63	294.78	295.66	295.37	295.11	295.56	294.69	295.45	295.56	294.6	295.81
315.78	315.75	315.49	316.31	316.55	316.2	315.83	316.06	316.42	315.86	314.94	315.69	316.52	314.99	316.17	315.11	315.04	315.15	315.06	314.8	316.85	314.93	315.9	314.88	316.23	315.27	316.88	315.14	314.91	315.13	316.57	315.52	316.23	315.75	314.62	315.12	316.13	314.67	315.55	316.44	315.28	315.5	315.15	316.69	315.12	315.36	316.26	315.3	316.95	316.54
302.17	301.61	301.44	302.57	301.75	302.06	302.36	302.48	302.92	301.73	303.28	302.86	302.33	301.54	301.95	303.9	302.02	302.61	301.24	303.64	302.85	301.53	301.95	302.67	302.54	302.11	301.73	302.16	302.26	302.59	303.48	302.5	301.01	300.81	301.74	303.15	301.37	301.32	302.65	302.01	301.74	303.45	302.05	301.36	302.13	302.76	303.13	302.37	302.96	303.68
310.95	310.31	311.08	311.22	309.8	311.12	309.04	310.04	311.23	309.65	309.89	311.61	310.35	311.67	310.41	310.11	310.76	309.19	311.69	311.36	310.85	311.15	309.25	311.68	310.48	310.05	311.45	310.62	309.98	311.92	310.69	311.85	309.67	311.12	309.24	310.91	310.48	310.13	310.64	309.91	310.37	310.99	311.31	309.17	310.7	311.06	312.47	311.56	310.6	310.65
294.84	294.63	294.92	294.86	295.22	294.79	294.32	295.13	294.81	294.74	296.15	293.84	295.26	296.62	295.3	294.84	295.34	295.3	295.4	294.18	295.57	295.14	295.43	295.41	294.75	294.57	295.1	294.43	294.51	294.56	294.92	294.41	294.63	295.12	296.06	294.82	295.18	296.33	294.55	294.7	293.28	295.18	295.38	294.28	295.19	294.86	294.5	295.13	296	294.04
294.53	294.75	294.85	294.11	292.99	293.95	294.7	294.99	294.33	294.28	294.52	293.96	293.75	293.94	294.01	294.29	292.94	294.16	293.47	294.65	294.08	293.99	294.12	294.61	294.7	294.34	293.11	293.9	293.44	293.07	293.81	293.37	292.63	293.74	293.78	294.17	295.07	294.74	294.08	293	294.62	294.19	293.66	292.85	293.67	294.37	295.01	293.31	293.52	293.98
296.32	295.09	294.44	294.94	295.03	294.51	295.78	295.19	294.57	295.77	294.77	295.06	293.98	294.72	294.34	295.61	295.68	294.35	294.63	295.01	294.88	294.88	294.35	294.98	295.89	295.81	294.79	295.16	295.15	295.25	294.75	296.13	294.85	295.82	294.67	295.12	293.99	294.98	296.1	296.9	294.35	294.72	294.47	294.76	294.1	296.07	295.53	295.23	295.61	295.34
311.5	312.15	312.64	312.12	311.42	311.44	312.13	312.46	311.79	312.76	312.69	311.97	312.95	312.68	310.95	313.05	312.79	313.4	313.05	311.34	312.4	311.35	311.53	311.75	312.54	311.17	311.99	313.13	311.62	311.76	311.99	312.72	311.89	312.32	311.44	310.93	312.9	312	313.77	312.5	312.96	312.14	313.03	311.66	311.02	312.54	310.47	311.81	311.2	312.06
313.9	314.76	315.54	314.12	315.56	313.77	315.01	313.71	314.48	314.12	314.1	315.16	315.55	314.81	315.48	315.19	315.03	315.93	315.48	314.71	315.11	314.4	314.67	315.55	316.25	313.99	314.04	314.65	315.29	314.77	315.43	315.65	315.47	315.54	315.97	314.58	313.49	315.77	315.08	314.37	315.39	314.95	315.86	316.16	313.98	315.71	314.08	314.47	315.64	315.06
303.92	303.91	303.13	303.57	303.33	303.67	303.55	302.14	303.25	303.37	302.43	302.81	303.85	303.39	303.86	304.2	303.77	303.8	304.56	303.54	303.14	303.93	303.4	302.73	304.07	302.61	303.87	302.88	302.37	303.48	303.11	302.22	303.56	303.77	302.57	303.86	303.24	303.1	302.95	304.6	302.94	302.82	303.63	301.7	302.02	303.65	303.64	303.86	303.48	303.28
302.27	301.47	300.95	302.03	302.61	302.76	303.39	301.82	301.16	301.7	303.31	302.35	303.03	303.12	302.3	301.36	301.38	302.46	302.5	303.45	302.63	301.48	302.9	302.26	301.69	301.88	303.04	303.55	302.95	301.77	303.22	302.49	302.35	302.71	302.96	303.59	301.63	302.45	303.15	302.29	302.43	303.22	302.41	302.14	303.35	301.55	303.74	304.29	302.1	302.77
309.1	308.21	309.64	309.69	308.2	308.83	308.95	308.35	308.18	307.78	308.39	309.58	307.66	309.18	310.57	308.85	308.6	308.91	309.91	309.59	308.86	309.45	309.31	310.15	308.91	307.52	308.98	307.89	307.66	307.78	308.68	308.55	308.13	308.51	309.93	307.99	309.37	309.95	308.86	308.53	308.47	308.21	309.28	308.87	308.53	309.49	309.12	308.02	309.82	309.56
305.62	305.4	304.48	304.77	303.95	304.01	304.99	304.27	303.51	304.33	305.1	304.61	303.2	305.17	304.55	304.44	303.77	303.85	303.82	305.82	304.3	304.25	304.45	303.67	303.33	304.55	305.01	304.39	304.04	303.82	304.59	303.81	304.23	304.2	303.45	303.95	304.68	304.37	305.06	305.57	305.98	303.75	305.46	304.8	304.82	304.01	304.13	304.11	303.58	303.34
294.29	295.02	294.6	293.87	293.58	294.28	293.91	294.19	294.27	293.76	294.46	293.59	295.11	293.66	294.96	294.73	293.57	293.72	294.26	295.08	294.04	293.53	293.69	293.51	294.54	294.78	293.21	293.92	293.32	295.02	293.88	294.13	293.73	294.05	294.53	295.1	293.87	294.27	294	293.67	293.44	294.86	294.09	294.44	293.44	294.49	293.39	294.31	295.14	294.22
294.39	294.31	294.03	295.17	294.85	294.59	293.14	295.68	295.2	295.89	294.64	295.39	295.02	294.17	294.6	294.29	293.69	295.61	294.82	295.73	295.81	295.05	295.09	294.06	296.2	294.7	294.82	296.38	295.26	294.19	295.53	295.32	295.82	294.15	294.99	294.53	294.69	294.53	295.42	294.31	294.82	295.27	294.63	294.57	295.42	295.72	295.43	294.65	294.78	295.79
300.99	300.8	302.31	300.37	302.05	301.32	300.11	301.96	300.54	301.17	301.18	300.2	299.73	301.14	302.13	301.05	301.8	300.69	300.9	301.38	301.13	301.11	301.54	300.87	300.96	301.74	302.24	301.41	302.6	300.51	301.62	301.61	301.62	301.04	301.48	300.93	302.17	300.83	300.71	300.83	301.59	300.41	299.86	301.32	299.43	301.08	300.71	300.87	300.05	300.49
298.14	297.62	297.1	296.99	296.63	297	297.37	296.05	298.22	296.75	297.67	297.55	296.55	297.03	297.32	296.48	297.15	296.02	296.15	297.01	296.81	297.91	297.67	296.86	295.74	297.59	295.86	298.15	297.21	296.45	297.33	296.32	298.37	297.23	297.47	297.03	295.67	296.45	296.93	296.97	296.7	297.11	295.98	295.61	296.49	296.93	296.48	296.24	297.88	296.41
297.36	297.63	296.19	297.42	296.83	296.61	296.68	297.86	296.11	296.27	297.51	296.4	297.75	295.96	297.42	297.85	297.72	296.69	297.02	296.21	297.63	297.23	295.64	296.56	298.26	296.86	296.96	295.95	296.81	297.13	296.26	295.74	297.03	297.62	296.58	297.28	296.75	297.65	297.23	296.79	297	296.94	297.24	297.61	297.27	296.15	296.25	297.04	296.75	295.88
307.32	306.93	307.8	307.15	307.67	307.72	306.66	307.54	306.55	307.72	306.79	307.59	307.93	308.04	307.3	307.3	308.39	307.12	306.8	306.72	307.34	307.26	308.02	308.09	307	307.66	308.27	306.3	306.7	307.8	306.39	307.02	307.23	307.83	307.6	305.68	307.03	307.44	309.23	308.01	307.62	308.16	306.7	307.24	307.01	308.74	307.81	308.12	307.5	307.55
302.79	302.39	303.14	302.92	303.81	303.2	302.52	302.51	302.12	302.74	301.38	302.52	303.03	303.81	303.05	302.34	302.66	302.27	302.57	302.16	303.61	303.09	303.11	302.3	302.6	302.6	302.35	303.4	302.19	301.71	303.59	301.91	303.63	302.53	302.94	302.18	301.86	301.28	303.32	303.82	302.74	304.08	302.72	302.58	303.51	302.84	302.4	304.69	303.74	302.41
301.95	302.57	302.63	303.43	304.27	303.55	304.1	303.48	302.62	302.47	303.8	303.86	303.57	304.26	303.22	303.61	302.84	302.91	302.86	303.72	303.67	303.12	303.25	303.74	303.2	303.79	302.41	303.27	303.23	302.46	303.89	305.51	303.6	303.81	304.08	304.36	304.22	303.3	303.76	302.8	302.2	303.44	302.47	303.69	303.08	305.72	303.41	303.39	303.06	303.88
293.58	294.76	294.53	293.91	294.16	293.31	294.18	296.15	294.44	294.72	295.65	294.43	294.33	295.1	293.69	294.29	294.08	295.61	294.13	294.75	294.57	293.73	294.3	295.62	295.09	294.57	293.99	294.27	293.74	293.62	294.16	293.06	292.96	295.29	293.97	293.22	293.72	294.13	293.3	294.8	293.44	294.99	294.62	293.93	293.15	294.24	292.85	294.35	293.49	293.34
312.77	312.6	314.39	313.97	312.05	313.16	312.99	312.76	313.93	313.12	313.77	313.04	312.65	312.22	313.76	312.56	312.86	312.28	312.86	312.85	313.25	312.08	313.78	313.36	314.2	313.04	312.83	312.13	313.15	312.41	313.66	313.48	312.6	313.27	313.97	314.29	312.23	313.35	313.42	312.95	313.42	312.63	311.78	313.05	313.74	313.34	313.99	312.22	311.93	313.72
297.88	296.27	296.89	296.84	298.19	298.16	296.4	297.5	297.41	297.13	296.06	295.88	297.13	297.34	296.4	297.41	296.8	297.2	297.81	296.38	297.14	296.41	296.73	296.48	296.21	297.07	297.21	296.75	297.7	296.76	297.03	296.4	296.75	296.96	296.14	296.24	297.53	297.17	297.69	297.21	297.28	296.89	297.37	297.38	297.73	297.04	297.32	297.3	297.69	296.68
318.65	320.34	318.76	319.54	319.66	318.35	320.28	319.01	319.57	319.17	319.69	318.68	319.6	320.01	319.28	319.38	319.46	321.73	318.42	319.71	318.81	319.42	319.5	318.87	320.12	319.31	319.32	319.69	319.28	319.74	320.41	319.55	320.14	319.63	319.47	319.44	319.04	319.67	318.98	318.87	319.68	319.54	319.28	318.77	318.77	318.63	318.56	319.07	320.14	319.28
328.17	327.16	326.45	326.56	326.24	326.65	327.44	327.73	327.34	326.81	326.93	326.73	326.78	327.23	326.27	327	325.83	326.94	327.39	327.17	328.09	327.73	325.95	325.79	327.99	327.78	326.31	326.28	326.78	327.48	327.45	327.11	326.07	326.35	327.17	328.37	327.7	326.73	326.41	327.07	327.07	327.29	327.69	328.18	326.36	325.66	327.47	326.9	327.44	326.57
313.74	312.41	314	313.27	314.61	314.5	312.65	313.49	312.93	312.05	313.95	312.07	312.77	313.59	312.29	313.44	312.64	312.73	312.49	312.6	311.52	312.74	313.66	313.53	312.81	314.05	312.53	312.91	314.16	313.19	314.15	313.59	313.53	313.35	313.85	312.72	312.59	312.87	312.08	313.16	312.86	313	313.05	312.64	312.07	313.04	313.6	313.68	313.36	313.04
318.57	318.72	318.18	319.24	318.26	318.48	318.13	317.55	317.02	318.35	317.29	318.24	317.16	318.42	318.3	320.23	318.11	318.26	317.88	317.61	317.5	318.54	319.03	319.27	317.63	317.25	317.58	319.08	318.95	317.98	317.76	318.99	317.95	317.67	317.57	318.06	316.99	318.46	317.62	317.18	317.58	317.57	317.58	318.5	317.24	317.68	318.85	318.54	319.07	318.65
302.61	304	301.92	302.63	302.9	302.81	303.18	302.79	302.11	304.43	302.49	302.25	302.53	303.35	303.58	302.57	301.82	303.3	302.78	302.3	303.24	302.7	302.68	303.51	302.89	302.66	302.78	302.27	303.58	302.71	302.4	302.85	302.67	302.11	303.02	303.96	302.73	302.62	303.17	303.44	303.79	302.5	304.13	301.84	303.76	302.9	303.08	303.25	302.56	302.39
302.65	302.42	301.73	303.22	302.18	302.04	302.73	302.66	303.89	302.07	303.51	301.67	303.39	302.31	302.03	303.67	302.12	302.48	302.39	302.22	303.79	302.77	301.96	302.64	302.09	301.92	303.09	302.04	302.47	303.4	303.25	301.85	302.47	303.71	302.94	303.41	302.43	302.36	301.51	303.26	302.52	303.63	302.86	302.77	302.23	302.49	302.01	302.9	302.66	302.98
314.41	315.3	314.69	314.13	315.17	315.55	314.41	315.22	314.7	315.43	314.27	315.94	315.34	313.97	314.68	314.97	315.01	315.58	314.43	313.59	314.67	314.87	314.53	316.32	315.11	313.94	315.62	316.08	316.36	314.55	315.22	314.85	314.93	314.94	314.75	314.39	313.88	315.12	313.86	313.81	315.54	315.27	313.94	313.93	313.76	314.65	315.19	314.22	314.64	313.21
304.96	305.23	303.45	305.41	303.84	303.46	305.36	304.79	305.37	304.07	304.95	303.95	304.38	303.76	306.24	303.87	305.43	305.61	306.1	305.09	304.29	303.86	304.74	305.26	303.98	304.75	304.14	304.55	304.93	305.11	304.07	304.14	303.18	305.46	304.07	304.83	305.35	304.33	304.5	304.47	305.4	304.21	305.84	305.74	304.37	305.03	304.46	303.83	304.3	303.87
316.48	313.82	315.05	315.32	315.43	313.79	314.95	314.85	314.83	314.29	314.97	315.19	314.07	316.33	314.85	314.65	314.78	315.25	314.02	314.85	314.93	314.69	314.91	314	315.48	315.51	314.81	314.88	315.78	314.76	314.4	316.44	314.84	314.84	315.8	314.46	315.28	314.16	315.8	314.65	315.27	314.5	313.69	315.14	315.41	313.58	315.24	315.83	314.32	314.91
302	300.96	300.64	301.01	300.86	302.09	300.83	301.74	300.39	301.63	300.35	301.64	300.78	302.54	301.32	301.65	301.47	300.86	302.12	301.87	300.96	301.38	299.85	300.65	301	300.39	302.43	301.55	301	300.49	301.49	301.49	301.08	300.57	302.36	300.93	301.22	301.49	300.62	301.16	301.25	301.09	301.72	300.54	301.73	301.27	301.25	301.16	300.42	300.68
329.23	328.5	327.56	327	327.04	327.37	327.52	328.07	327.82	327.82	327.76	326.65	328.54	328.19	326.35	328.38	327.31	327.21	327.63	327.69	328.31	327.62	328.59	328.22	327.26	326.68	327.32	326.93	327.47	329.07	328.03	326.68	326.72	327.8	328.4	328.74	328.41	327.48	326.63	327.82	328.2	327.54	329.05	328.71	327.89	327.34	327.56	327.76	326.93	328.03
303.88	303.34	304.58	304.56	306.21	304.16	305.12	305.82	304.83	305.77	304.15	304.66	305.05	305.08	303.86	304.09	304.8	305.1	305.78	304.66	304.43	305.32	303.95	304.61	305.54	304.65	304.74	304.36	304.65	303.54	304.8	304.78	303.83	305.32	304.72	304.08	303.73	303.91	305.28	305.13	304.53	304.21	303.84	304.6	304.24	305.31	304.76	304.31	305.5	303.9
314.1	314.2	314.07	313.67	313.63	314.82	314.14	313.78	314.29	314.02	313.69	313.48	315	313.38	313.32	314.61	313.02	314.01	314.65	314.29	313.55	314.1	313.32	313.74	313.73	313.92	313.18	313.89	314.75	314.04	315.62	314.7	313.81	313.72	313.08	313.05	314.65	312.81	313.23	314.4	315.06	312.89	313.47	313.23	314.32	314.22	315.25	313.71	313.89	313.91
325.76	324.81	325.09	323.16	324.69	323.69	323.28	324.15	324.35	325.55	326.15	323.03	323.93	324.05	324.33	325.56	326.4	324.36	322.91	324.03	324.92	325.06	324.11	324.18	325.48	324.01	325.54	324.87	324.87	324.96	324.88	324.62	324.85	324.06	324.66	325.01	324.34	324.21	324.77	323.1	325.91	323.97	324.15	324.68	324.34	324.91	325.32	323.35	325.21	325.03
312.91	312.82	313.37	314.68	312.99	313.32	313.52	314.04	314.55	313.15	313.59	314.94	313.11	313.63	313.45	314.66	313.15	313.39	315.25	313.23	313.76	313.28	313.73	313.25	314.95	313.87	313.96	313.75	312.75	313.6	313.6	314.79	314.03	313.93	314.58	314.42	314.92	314.15	313.91	312.99	314.05	314.01	314.28	313.85	313.87	313.01	313.07	314.13	313.54	314.07
303.33	303.46	304.56	301.79	302.54	302.19	303.78	303.54	302.29	303.42	303.24	302.7	301.79	302.43	302.69	303.41	303.21	302.16	303.8	302.47	302.88	302.04	302.33	303.64	303.43	302.31	303.35	302.63	303.46	302.69	301.76	301.4	301.7	303.43	302.59	303.88	302.91	301.4	303.19	303.64	303.38	301.03	302.38	303.04	303	302.51	304.57	302.99	303.13	303.29
295.16	294.96	295.35	294.32	295.14	293.6	295.49	295.27	296.36	295.46	295.12	294.65	295.94	295.33	294.93	295.3	294.47	294.59	295.77	295.81	295.38	295.71	294.9	295.44	294.08	294.41	295.37	294.81	294.42	295.19	294.99	295.55	294.9	295.59	294.11	294.22	295.92	294.57	294.5	294.52	294.69	295.49	295.88	294.27	295.17	294.71	295.28	294.76	296.87	295.06
312.89	313.29	314.77	313.3	314.22	314.21	314.15	313.9	312.72	314.61	314.32	313.32	313.66	313.43	314.12	313.07	314.13	314.6	314.29	314.13	314.36	311.92	313.84	314.02	314.14	312.63	313.5	312.78	313.99	314.54	313.53	314.22	313.66	313.22	312.98	313.61	315.11	314.68	313.48	312.65	314.08	315.21	313.99	314.86	313.84	313.33	313.72	314.38	314.04	313.79
313.26	313.32	313.3	312.39	312.12	313.56	311.15	313.09	312.04	312.51	313.22	312.58	312.05	312.83	313.86	313.67	312.93	313.11	314	313.36	312.21	314.9	312.36	312.06	312.11	311.81	315.11	313.59	313.64	312.66	313.26	312.76	313.27	312.57	312.47	311.87	312.7	312.4	312.93	312.33	312.8	313.44	312.94	313.28	313.23	312.86	312.6	312.5	312.77	313.42
304.27	305.99	304.95	304.95	305.4	305.73	305.68	304.47	305.51	303.6	304.94	305.31	304.96	305.57	305.2	305.74	305.85	305.23	306.33	304.17	305.31	305.5	305.7	305.26	306.39	306.2	305.39	305.35	304.77	305.85	305.26	306.11	305.46	305.79	305.49	306.14	304.9	305.67	304.91	305.88	305.68	306.05	304.76	305.36	305.15	305.03	304.38	305.46	304.72	304.87
314.13	312.52	314.5	314.68	314.04	314.59	313.91	312.23	313.77	314.41	314.65	313.63	313.6	313.34	314.49	314.52	313.72	314.1	313.75	314.09	314.42	313.54	312.79	313.21	313.94	314.22	314.34	314.4	313.19	312.04	313.59	313.84	313.85	313.51	312.81	313.06	311.94	313.09	313.87	313.32	313.51	313.5	314.18	312.77	313.61	312.07	313.13	314.49	312.91	314.13
304.55	304.52	304.59	304.04	304.46	304.42	304.04	304.7	304.8	304.39	304.98	303.7	303.51	303.79	303.96	305.25	304.04	304.27	304.2	304.75	305.35	304.42	303.17	304.87	304.6	304.37	304.26	303.57	303.8	303.37	305.05	304.51	304.1	304.79	305.3	304.19	304.67	304.8	304.13	304.48	304.13	305.12	303.01	303.4	303.53	304.63	304.09	302.8	303.95	304.85
314.24	313.3	316.19	314	315.54	314.69	314.15	314.79	314.32	314.56	313.47	314.85	314.27	314.32	314.09	314.49	313.07	314.98	314.63	315.39	313.33	313.06	314.31	311.91	313.87	314.29	314.9	314.72	313.58	314.4	313	313.39	313.16	314.28	313.97	313.91	314.81	313.74	314.75	314.79	314.91	314.04	314.52	313.66	313.44	313	314.59	314.69	313	315.29
306.06	305.33	306.06	305.48	306.78	305.31	306.03	306.81	305.7	306.64	305.9	305.94	305.3	305.06	306.76	306.73	306.82	305.88	305.94	306.44	305.82	306.03	306.13	306.39	305.53	307.45	306.08	306.01	307.78	305.78	306.02	306.12	305.37	306.6	304.6	306.74	306.78	306.56	305.88	305.8	305.09	306.69	306.35	305.95	306.31	305.68	305.24	306.24	306.45	305.47
317.62	316.41	316.47	317.42	316.93	316.86	316.27	317.3	316.99	317.38	317.08	316.48	317.22	316.96	316.41	318.3	317.52	317.18	317.25	317.04	316.47	317.59	316.85	317.53	316.47	317.71	317.87	316.91	316.39	316.97	316.61	316.95	317.73	317.98	316.01	316.48	317.31	317.2	316.11	317.25	316.71	316.63	317.17	317.91	318.37	316.81	317.21	317.06	316.78	316.57
314.63	312.95	313.86	315.47	313.57	313.7	314.32	312.95	313.09	313.87	314.31	314.6	312.48	313.74	314.82	314.61	313.9	314.99	313.74	314.13	313.58	313.11	314.34	313.48	314.13	313.18	314.69	313.19	314.64	313.71	313.82	314.17	315	314.09	313.54	313.59	313.87	314.44	313.06	313.05	313.44	314.16	314.9	312.76	314.78	313.46	314.73	312.16	313.76	313.43
304.52	303.9	303.72	303.76	302.69	303.5	304.6	305.39	304.12	304.7	304.73	302.77	304.45	304.37	305.27	304.52	305.21	303.35	304.61	305.05	302.92	304.94	303.97	304.21	305.54	303.82	305.39	303.45	304.17	303.06	304.45	304.07	303.93	304.04	306.22	303.19	305.51	304.33	304.67	302.82	303.88	305.03	305.42	303.46	304.63	304.61	303.27	302.89	303.68	304.66
315.69	313.72	315.53	316	314.78	316.06	313.92	314.56	313.1	313.83	314.53	313.66	314.11	314.72	315.03	315.54	316.6	313.96	315.19	315.22	314.17	315.19	314.69	314.97	314.81	314.46	313.59	314.95	313.58	313.9	315.79	314.74	315.11	314.63	314.86	315.04	314.85	315.53	315.13	313.55	315.38	315.24	314.73	314.63	315.57	313.91	314.15	314.68	314.71	315.67
323.51	324.67	324.88	324.33	324.66	324.7	324.98	324.73	324.27	325.79	324.32	325.53	323.87	324.5	324.97	324.31	324.54	323.89	324.24	324.97	324.2	324.93	323.88	324.64	325.02	326.17	325.18	323.21	324.96	324.36	324.41	322.78	325.79	324.9	324.16	324.79	323.91	323.95	323.65	324.9	324.41	325.31	325.17	324.04	324.24	325.64	324.41	324.7	324.02	323.95
301.1	303.73	301.72	302.14	303.24	303.54	303	301.94	303.51	301.89	302.19	302.06	302.57	301.38	302.91	300.66	300.46	301.93	303.05	301.93	302.77	303.01	301.27	302.72	301.55	301.24	302.36	302.54	301.92	303.56	301.44	302.19	302.91	302.76	303.28	302.91	302.57	302.02	303.58	302.52	303.68	302.14	301.99	303.34	304	302.2	302.77	301.59	302.36	301.61
293.47	293.09	292.81	294.41	294.16	293.21	294.31	293.28	293.77	293.37	292.03	294.1	294.73	294.44	293.54	294.22	293.93	294.73	293.26	294.32	296.01	293.96	293.59	293.88	293.54	293.91	294.11	292.61	294.5	293.62	294.48	294.3	294.02	293.85	293.06	293.87	294.78	294.12	294.03	295.02	294.97	293.65	294.82	293.81	294.63	293.83	293.86	294.54	293.77	293.47
328.64	327.67	327.33	327.18	327.83	326.74	327.66	326.58	327.81	326.8	327.71	326.71	326.87	328.04	326.97	327.87	327.39	329.22	327.09	327.45	327.77	328.12	327.77	329.67	327.96	327.14	327.45	326.81	327.9	327.05	326.82	327.34	327.83	326.51	325.23	326.48	328.71	327.25	327.5	327.38	328.49	327.58	328.87	327.31	328.32	328.01	327.54	327.69	328.1	328.76
303.34	303.77	303.07	304.54	303.12	303.61	304.88	304.09	302.58	303.13	302.92	303.95	304.34	303.41	304.33	303.25	305.09	304.7	303.46	303.84	305.04	303.1	303.74	302.58	303.56	303.3	302.72	303.96	303.87	303.27	303.3	303.61	303.6	304.43	302.64	305.14	303.97	303.52	303.16	303.56	303.01	303.97	302.73	303.09	303.8	303.27	304.58	304.36	303.44	304.27
325.24	325.24	323.98	324.65	324.92	324.02	324.3	325.03	324.26	324.86	324.44	325.5	324.85	324.78	324.99	324.01	324.66	324.65	324.26	325.4	324.55	325	324.25	324.8	324.45	323.93	325.18	324.63	325.92	323.92	325.45	324.59	323.24	324.73	325.11	324.19	324.32	325.75	325.26	324.04	322.8	324.41	325.28	324.98	324.19	325.3	325.16	323.5	324.7	325.5
313.16	313.41	313.84	312.72	314.13	312.5	313.21	313.54	313.08	313.39	313.92	312.29	313.8	314.66	312.84	314.21	313.39	314.59	314.01	313.03	313.23	314.19	314.11	313.76	311.99	313.05	312.79	314.88	314.42	313.5	313	313.3	312.94	312.07	312.72	313.47	313.66	312.52	313.47	313.98	311.67	312.74	312.84	311.91	312.45	313.94	313.45	312.93	312.31	313.35
316.71	314.81	315.6	315.75	313.79	316.18	314.49	314.53	315.75	315.71	316.09	316.02	316.05	315.98	316.57	315.24	315.64	315.76	314.71	316.39	316.92	316.43	315.83	315.7	314.55	316.02	315.24	315.18	314.63	315.33	316.14	314.36	316.32	314.81	316.26	315.98	316.18	315.05	314.92	317.2	315.83	315.98	315.21	316.41	316.09	315.22	316.39	314.82	314.69	315.39
301.44	299.31	300.43	301.07	299.7	300.77	300.53	300.82	299.7	299.88	300.58	300.18	300.85	300.43	300.61	300.24	300.85	299.65	299.9	299.7	299.27	298.76	299.03	298.94	300.77	300.77	300.79	299.7	299.72	300.3	300.15	298.98	301.33	301.03	300.58	298.42	300.46	300.49	299.26	300.32	298.5	300.34	301.41	300.12	300.38	300.41	300.11	299.66	300.24	299.73
315.4	317.39	315.69	316.11	316.23	317.93	316.23	316.09	315.4	316.23	317.54	316.11	316.4	316.56	316.7	317.1	316.03	315.94	316.64	315.75	316.69	315.88	316.77	317.5	317.74	316.24	317.85	316	316.93	316.41	317.32	316.2	317.17	316.97	316.58	316.99	316.86	316.34	316.12	317.23	317	316.6	316.2	316	317.83	316.54	316.52	317.38	316.86	317.08
310.18	312.35	312.37	310.97	312.36	311.45	310.99	311.22	311.28	312.48	311.47	311.02	310.84	311.98	311.82	311.43	311.46	312.36	311.88	311.67	311.65	310.96	310.73	310.52	311.69	311.87	311.33	312	311.58	312.01	310.74	311.19	311.77	310.64	312.25	312.04	311.01	311.56	312.05	311.94	311.9	311.77	310.98	311.61	312.31	311.76	311.4	311.66	311.13	311.54
318.58	318.39	319.17	319.75	317.87	319.69	318.47	318.55	319.33	318.33	318.66	319.96	319.87	318.81	319.76	318.88	318.79	319.19	320.65	318.57	319.12	318.66	318.78	318.13	319.19	318.24	319.9	320.22	319.2	318.28	317.89	320.01	319.37	318.84	319.71	318.99	318.69	317.58	319.31	319.44	319.98	318.83	320.21	318.75	320.66	320.55	318.25	319.95	318.8	319.04
308.02	307.41	308.17	308.49	308.02	310.09	309.43	307.75	307.79	307.96	310.11	309.53	307.79	309.89	310.18	308.45	308.76	308.92	308.18	311.12	308.35	309.03	308.41	308.34	308.69	307.06	308.56	309.3	309.77	306.39	309.37	308.91	308.04	309.3	309.1	308.79	308.84	309.05	308.28	308.77	307.57	307.62	308.31	308.11	307.59	308.59	307.93	307.92	308.64	309.19
313.04	313.04	311.2	312.99	312.5	312.19	311.33	312.22	311.72	312.01	312.99	311.65	312.57	311.25	312.37	313.02	313.38	311.63	312.22	313.51	312.59	312.05	313.27	312.64	311.43	311.29	311.99	312.83	312.79	311.98	312.41	312.02	312.51	311.86	312.82	311.96	311.78	311.84	311.59	312.77	311.16	311.32	313.45	312.58	310.57	311.93	311.99	310.95	312.84	311.99
318.72	318.62	315.93	317.84	318.56	317.99	317.46	318.54	319.1	319.02	318.94	317.26	318.13	317.62	318.23	317.09	318.6	318.8	318.41	316.41	317.02	317.65	318.43	319.8	319.59	317.68	318.16	318.32	317.85	318.37	317.64	318.61	318.98	317.64	317.18	318.46	318.03	318.96	318.54	317.32	318.09	317.8	318.7	317.84	317.62	317.19	317.48	317.73	318.24	317.69
315.75	315.55	315.33	314.77	314.93	314.86	315	314.49	316.48	315.62	316.21	315.05	316.18	314.72	315.81	315.68	314.7	314.34	315.63	314.57	314.25	314.67	315.1	314.7	315.88	315.92	315.13	315.88	314.57	314.83	315.72	314.16	313.64	313.73	316.15	314.79	314.39	315.13	315.1	315.4	315.81	314.1	315.28	314.46	315.62	314.45	314.83	314.62	314.92	313.96
314.71	314.34	315.99	314.91	313.33	314.85	315.75	315.73	314.74	315.2	314.64	314.52	314.74	315.88	314.46	314.8	315.42	316.51	313.77	314.44	315.14	314.44	313.98	314.45	314.7	314.84	315.43	313.92	314.96	314.45	314.47	314.81	314.59	315.07	314.37	316.64	314.03	315.44	315.37	314.97	313.26	314.43	314.76	314.68	315.72	313.91	315.81	314.56	315.47	314.78
304.31	303.9	304.2	304.24	302.88	304.33	305.56	305.92	304.38	304.59	304.54	304.32	304.19	304.98	305.28	304.04	304.19	304.14	305.07	304.31	304.22	304.16	304.32	304.22	302.98	304.16	303.33	303.65	304.54	305.22	304.89	303.97	304.45	304.34	304.01	305.11	304.9	303.87	304.06	304.19	304.78	304.48	304.77	304.75	305.27	304.13	303.94	303.57	303.97	305.27
309.02	308.18	307.61	309.37	309.86	308.05	308.92	309.49	309.34	309.04	309.4	308.3	309.18	307.53	309.04	309.05	308.98	308.61	309.24	309.63	308.88	308.96	309.77	309.43	308.04	309.64	308.87	309.88	309.13	309.16	308.89	308.72	307.77	308.27	309.36	309.27	308.32	310.42	308.38	308.63	307.88	309.07	308.83	308.92	308.74	308.9	309.26	308.61	309.77	309.24
312.31	311.08	311.41	311.82	312.49	312.38	311.04	310.73	312.27	310.89	311.46	311.82	310.72	309.94	311.16	312.27	311.27	311.17	311.6	312.31	312.12	311.53	310.44	310.98	311.84	313.13	311.16	310.64	311.99	309.92	312.07	310.63	311.25	310.38	310.64	311.45	312.13	312.47	311.67	311.32	311.09	311.95	311.21	310.55	312.18	312.09	312.11	311.4	311.08	311.53
325.14	323.38	325.08	324.32	325.1	324.2	325.46	324.75	324.92	324.02	325.33	323.98	324.76	324.86	325.06	326.16	326.04	325.32	325.08	324.1	322.99	325.11	324.93	323.34	323.86	322.52	324.51	323.36	324.74	324.47	324.86	325.52	325.08	324.8	323.28	323.01	324.41	325.7	324.59	325.65	324.32	324.71	324.09	324.84	323.69	324.34	324.98	323.08	324.69	324.39
315.34	314.68	313.6	314.21	314.75	315.24	315.85	314.91	314.63	315.14	314.3	314.84	315.45	314.52	315.06	314.61	314.53	315.07	313.77	314.38	315.61	315.38	314.5	314.66	314.82	315.97	314.91	314.06	315.31	314.38	314.1	315.09	315.55	315.36	315.42	314.28	314.64	315.03	314.77	314.87	314.12	313.93	314.95	316.43	314.37	314.58	315.48	314.26	315.4	315.38
306.13	305.96	307.63	305.95	306.09	307.04	305.53	306.07	305.41	305.67	306.45	305.93	306.3	306.01	306.14	306.69	306.19	306.81	307.03	306.22	306.32	307.69	306.84	305.95	307.08	306.23	306.3	306.82	305.71	306.11	305.71	306.79	305.48	306.2	305.66	307.89	306.8	306.9	306.18	306.16	304.94	305.69	307.42	305.93	306.67	306.45	307.93	305.84	307.05	305.88
314.11	314.34	315.24	314.27	314.36	315.42	314.94	314.74	315.71	315.01	315.28	315.01	314.25	314.58	314.99	314.26	314.7	314.06	315.17	314.94	315.65	315.17	312.97	313.97	314.13	314.43	313.96	314.64	315.08	314.45	315.2	314.79	314.57	315.43	315.84	315.89	313.42	314.57	315.24	313.87	314.26	314.35	314.86	315.01	314.46	314.22	314.38	314.69	313.23	314.01
294.86	294.28	295.59	294.53	294.29	295	294.88	295.27	294.84	294.44	296.01	293.86	295.41	294.77	295.02	293.97	294.74	294.51	295.29	294.59	296.07	295.59	293.95	294.85	295.79	294.47	295.18	295.02	296.07	294.94	293.7	294.54	295.03	294.33	295.91	294.42	294.45	295.77	294.75	295.22	294.29	295.68	296.42	295.31	296.4	294.98	295.44	295.29	295.45	294.77
313.3	313.52	313.12	312.68	312.85	312.87	312.97	313.93	313.3	313.94	313.05	313.82	312.19	313.42	312.45	312.25	311.95	312.37	313.07	314.57	311.61	312.4	313.3	311.98	311.53	313.76	313.3	312.62	312.89	311.9	312.77	312.65	312.24	312.4	313.49	311.98	313.08	312.2	314.36	313.38	312.54	312.7	313.67	312.51	313.89	312.67	313.32	313.61	313.45	311.53
314.6	315.02	314.43	314.6	315.68	315.57	314.31	314.68	314.41	314.84	316.5	315.78	315.27	314.99	315.59	315.03	314.41	314.07	315.17	314.53	315.52	314.79	316.88	315.77	313.22	314.8	315.03	315.26	315.52	314.32	314.9	315.39	314.99	315	314.23	314.98	314.64	315.23	314.98	314.96	315.09	315.53	315.64	315.29	315.3	315.71	314.24	314.79	314.83	314.64
306.47	306.6	307.57	308.7	307.75	308.19	308.02	306.41	309.51	307.5	307.19	307.52	307.47	307.63	308.13	306.46	306.81	307.27	306.37	307.63	305.74	307.91	306.4	306.89	307.94	306.88	309.35	307.18	307.38	305.76	308.17	308.08	306.6	308.42	307.65	307.46	308.13	307.69	306.44	308.31	307.78	307.93	307.28	307.75	306.89	306.64	308.4	306.87	306.89	307.27
316.19	315.92	315.96	316.94	317.12	316.18	317.21	316.78	316.88	316.55	315.79	317.52	318.17	316.37	316.11	316.21	316.83	316.84	314.7	315.38	316.56	314.09	315.18	315.95	316.14	315.71	316.73	316.69	316.86	316.2	316.54	316.36	317.32	316.18	316.7	317.13	316.47	316.92	316.47	316.68	317.46	316.42	317.36	317.08	315.84	316.05	316.64	317.62	316.35	316.69
294.54	295.6	295.05	295.24	295.64	294.97	295.41	295.98	294.72	295.39	294.46	295.51	295.11	294.58	294.73	294.32	294.77	295.38	294.59	293.87	295.45	296.01	295.32	295.14	296.45	295.05	294.33	294.57	296.41	294.14	294.67	294.94	294.28	295.95	296.25	294.94	294.9	295.17	295.54	294.77	293.99	293.92	295.53	295.87	293.91	295.51	295.12	295.08	294.83	296.64
328.1	329.46	328.22	329.2	329.15	329.2	328.41	329.15	327.23	327.66	329	329.26	329.46	327.02	328.13	328.88	329.38	329.76	329.69	328.71	328.27	328.03	328.65	328.27	329.21	328.09	329.44	328.47	328.7	327.57	328.71	328.5	327.26	327.16	329.02	329.67	329.32	329.39	329.2	328.83	328.14	328.27	327.77	328.51	328.93	327.44	328.28	327.79	329.55	328.67
315.68	315.19	313.72	314.46	315.14	312.75	313.55	314.69	314.31	313.05	315.03	314.69	313.72	314.37	314.95	314.36	314.2	314.28	313.08	313.97	314.11	314.63	314.04	313.26	313.72	312.99	314.05	314.02	315.26	314.73	313.52	313.68	313.44	314.77	314.09	312.61	313.63	313.88	314.66	313.07	313.4	314.18	312.68	315.74	314.07	313.51	312.95	314.32	315.58	313.81
316.96	315.14	316.42	316.17	315.87	315.9	315.95	315.05	315.67	315.31	315.68	316.1	315.06	315.17	316.52	316.67	316.03	315.01	315.65	315.67	314.94	315.77	316.49	315.81	315.51	315.43	316.59	315.85	316.46	315.78	316.26	316.03	316.23	315.64	316.32	315.79	316.22	315.61	316.18	314.85	316.55	316.72	314.85	314.92	316.01	317	315.97	314.87	315.64	316.56
300.75	301.88	299.95	301.45	300.45	301.13	301.44	301.77	302.83	302.07	300.26	300.42	301.9	301.06	301.14	301.85	302.18	301.19	301.48	300.04	301.91	301.6	301.71	300.21	299.59	299.55	301.53	301.66	301.44	300.34	300.08	301.3	301.73	301.81	300.1	302.27	301.8	300.82	300.94	302.02	301.56	301.12	301.19	300.55	301.27	302.6	302.3	299.34	301.89	301.79
300.05	300.24	300.83	300.39	298.86	299.15	299.71	300.43	299.9	299.8	299.8	299.63	298.89	301.18	299.32	300.32	300.83	299.78	299.65	300.84	300.24	301.41	300.26	300.69	299.01	301.33	299.51	298.81	299.37	300.2	300.28	302	299.59	299.94	299.83	300.09	300.35	300.01	299.61	300.12	300.22	300.12	300.42	300.67	299.47	300.36	299.25	299.35	300.1	300.09
303.54	304.41	303.14	304.7	305	305.42	304.96	305.24	304.54	305.29	303.85	304.66	304.37	304.83	304.99	304.12	303.33	306.01	305.38	304.29	304.06	304.98	305.7	304.16	304.1	303.42	304.23	304.29	303.37	304.86	304.26	303.44	304.87	305.41	304.5	305.03	304.38	304.33	306.21	303.5	304.82	305.14	305.54	303.44	304.11	305.07	304.85	303.56	305.09	304.98
313.44	314.56	314.78	315.48	315.3	313.82	312.66	313.97	314.21	314.31	313.92	313.97	312.66	314.15	314.44	314.18	314.46	313.69	314.4	313.32	312.73	314.37	314.66	313.5	314.23	313.97	314.16	313.85	314.39	314.32	314.53	313.86	314.05	314.44	313.34	315.56	314.04	314.74	315.37	315.14	313.97	313.93	315.17	314.16	314.33	313.6	313.74	313.35	314.78	314.94
294.13	293.51	294.87	294.05	294.88	295.06	294.29	294.59	294.51	293.64	294.4	293.95	293.85	294.84	294.76	294.04	294	293.38	294.11	295.25	293.26	294.15	294.19	294.39	293.96	294.96	294.66	293.1	294.09	294.25	293.96	293.52	295.01	294.14	293.75	293.96	294.33	294.16	293.66	294.18	293.62	293.47	294.92	293.74	292.39	294.35	292.36	294.39	294.4	294.14
316.32	317.11	318.13	316.63	317.8	316.93	317.63	316.74	317.4	317.55	318.59	316.97	316.55	317.31	316.64	317.84	316.69	317.63	317.54	317.3	316.72	317.64	316.53	317.4	316.96	317.52	316.75	317.3	316.52	316.57	315.95	317.58	317.03	315.59	317.14	317.33	317.21	316.42	316.19	318.23	316.58	317.77	316.86	316.82	317.56	317.84	318.74	315.95	319.34	316.69
313.41	313.26	312.68	313.72	314.52	313.72	312.74	313.24	313.66	313.84	313.43	313.35	312.93	313.03	312.39	313.11	312.67	313.85	313.03	314.19	312.33	314.5	312.46	313.7	312.43	314.04	314.45	313.13	313.4	312.17	313.29	313.37	313.74	313.84	312.39	313.9	314.27	313.06	313.16	312.99	311.49	313.04	312.68	312.84	312.91	314.55	312.09	314.1	313.48	313.26
294.77	294.99	292.51	294.14	294.47	294.25	294.1	294.23	293.35	294.73	294.27	293.81	295.42	293.54	295.15	293.15	293.8	294.77	294.42	294.02	294.9	292.76	292.96	295.04	293.31	295.18	293.51	293.97	295.46	293.1	293.17	295.39	294.24	293.35	293.03	294.54	293.85	292.75	294.59	292.57	294.6	294.54	295.59	294.7	292.93	292.94	293.78	294.49	293.91	294.14
304.57	304.3	304.82	303.67	304.36	304.4	305.76	303.49	304.8	305.11	304.04	305.36	305.94	305.23	304.49	304.53	305.38	303.38	305.09	304.9	303.91	305.62	304.93	304.49	304.54	304.35	304.59	305.79	304.95	304.82	303.76	304.66	304.96	304.84	304.21	305.76	304.16	304.38	305.37	304.45	304	305	303.29	304.31	303.66	304.48	304.47	304.03	304.5	303.43
310.78	311.81	310.01	310.45	310.28	310.9	310.84	309.41	310.14	310.16	310.45	311.67	310.61	310.01	310.64	312.18	309.53	310.53	310.49	310.8	311.35	310.66	310.25	310.77	310.56	309.97	310.07	310.46	310.49	309.78	311.05	311.56	310.4	310.66	311.56	309.88	310.45	311.11	310.34	310.65	310.58	311.73	309.97	310.36	312.34	310.75	310.25	310.3	309.91	310.56
314.21	317.15	315.63	316.22	315.7	315.79	315.67	315.95	315	316.1	315.11	315.37	314.36	316.12	316.93	315.23	315.67	316.34	317.13	316.2	316.65	314.44	313.98	315.91	314.3	316.47	316.4	317.14	315	315.16	315.29	315.42	315.28	314.76	315.39	314.98	316.28	315.61	316.75	315.75	315.03	316.73	316.25	316.19	316.19	314.87	315.45	316.3	315.42	315.99
302.38	302.19	303.14	304.17	302.69	302.02	302.07	302.9	302.86	302.19	302.49	302.97	302.72	301.09	302.89	301.73	301.95	302.44	303.2	300.74	301.94	303.33	301.79	302.52	302.52	301.9	303.19	302.53	303.69	303.15	302.57	303.83	300.61	302	301.89	303.54	303.67	302.66	302.38	302.67	302.89	301.47	301.81	303.36	301.7	301.7	302.03	302.53	301.67	301.77
296.87	298.16	296.33	296.89	297.06	297.24	297.12	297.08	296.89	296.41	296.43	296.83	296.02	296.34	296.61	297.04	296.91	297.17	296.47	297.26	296.92	296.06	297.42	296.48	297.42	297.08	297.47	297.36	295.81	298.63	296.25	296.76	296.73	296.17	296.84	296.23	295.75	295.99	297.03	296.25	296.19	295.8	297.49	296.79	296.88	297.93	297.29	296.4	297.4	297.09
325.08	324.73	324.57	325.27	324.59	325.06	324.43	325.8	325.77	324.35	325.24	326.4	325.42	325.35	325.16	325.77	325.47	325.59	324.68	325.89	325.94	325.16	325.6	324.64	325.07	324.97	325.43	325.65	324.25	325.25	326.13	325.67	325.4	325.19	325.06	324.32	324.24	325.83	324.36	324.88	325.5	325.81	325.49	325.15	325.4	324.76	325.61	324.48	324.48	326.46
319.11	319.23	319.22	318.77	318.6	318.95	319.35	320.13	319.34	318.78	320.05	319.34	319.99	319.02	318.59	319.5	319	318.74	318.49	319.12	319.08	319.17	320.58	318.78	319.08	319.15	318.76	317.89	319.57	318.48	319.64	318.68	320.72	318.62	317.73	320.25	319.4	319.55	318.31	319.16	319.09	318.96	319.83	318.84	319.17	319.06	320.75	319.99	318.43	318.88
295.11	294.94	295.55	294.86	294.75	295.73	295.67	294.52	294.47	294.96	295.06	295.07	296.28	295.01	295.35	294.89	295.81	296.05	295.34	295.18	294.91	293.78	293.61	295.28	295.83	295.09	294.81	295.83	295.35	294.59	294.41	294.58	294.66	294.43	294.24	295.68	294.44	293	294.61	294.17	294.55	295.09	295.01	295.38	294.67	294.98	296.54	295.01	294.27	295.06
304.27	304.64	304.42	302.63	303.33	302.7	304.68	304.08	302.88	303.33	303.57	303.59	303.82	303.4	303.84	304.73	302.93	304.46	304.07	303.51	301.78	303.64	303.4	303.03	302.81	303.7	304.29	303.19	301.92	303.69	302.97	303.24	303.15	303.18	303.44	303.84	304.19	303.17	302.42	303.78	303.29	302.59	303.17	303.32	303.45	303.96	304.25	302.27	304.06	304.56
303.81	303.99	302.7	303.59	303.55	302.7	304.35	303.79	303.39	303.36	303.63	303.79	303.46	303.9	302.56	303.65	304.05	304.54	303.46	304.06	302.66	304.5	304.07	303.24	303.47	304.42	302.36	303.24	303.28	303.68	302.94	303.86	303.94	303.03	303.33	304.53	301.11	302.27	303.42	302.19	304.36	304.01	303.14	303.64	304.03	303.34	301.98	304.27	302.05	305.28
310.8	310.13	309.81	311.1	310.42	310.9	310.47	309.71	310.57	311.7	309.58	310.57	310.79	310.56	311.35	309.84	309.57	309.61	309.85	311.25	310.05	310.61	310.4	311.21	310.48	310.74	310.69	310.85	311.06	311.23	310.1	308.92	309.39	309.75	311.2	310.84	310.61	311.72	310.14	311.05	311.65	309.67	309.77	310.11	310.35	311.2	311.11	309.76	310.79	311.06
300.47	299.85	299.43	300.4	300.28	299.2	300.58	300.65	300.38	299.33	299.53	300.13	299.44	301.3	299.61	298.94	301.22	299.95	299.71	298.51	299.1	299.42	300.11	300.34	300.81	300.41	300.28	299.68	301.73	302.17	301.1	300.98	299.63	299.8	299.69	299.38	299.85	298.84	298.92	299.02	300.19	300.07	301.2	300.73	300.77	300.99	298.95	300.26	299.2	299.5
300.17	299.56	301.65	299.19	300.94	300.19	300.23	299.46	299.52	300.45	299.54	300.62	299.35	300.26	299.77	299.95	301.08	299.44	300.52	299.88	299.65	300.66	301.44	299.58	300.08	300.19	300.32	300.74	300.78	299.78	299.93	300.8	300.14	300.96	300.69	299.86	300.1	299.1	299.96	300.18	299.9	300.28	300.45	299.06	299.96	301.1	299.28	300.2	299.18	299.86
311.1	309.94	309.54	310.44	310.06	311.25	311.46	310.05	308.86	310.44	311.2	309.83	310.51	312.42	309.69	310.72	309.83	310.67	310.39	309.21	309.31	311.79	310.3	309.94	309.86	311.15	310.22	311.36	310.6	310.97	310.28	309.77	310.85	309.33	310.39	311.15	310.38	311.61	310.74	310.98	311	311.31	308.95	309.7	310.36	310.61	310.3	312.07	310.55	308.92
327.36	327.45	326.31	327.39	327.25	326.89	326.2	327.31	326.77	327.04	326.2	328.33	326.95	326.64	327.83	327.21	326.03	327.44	328.64	327.59	326.81	327.45	326.84	327.13	326.65	326.82	326.54	327.88	328.14	328.06	326	326.92	326.56	328.03	327.71	327.74	327.11	326.54	325.92	327.17	326.94	326.21	326.57	327.13	325.98	327.04	327.19	327.04	325.75	326.69
302.66	302.81	301	302.15	302.12	303.19	301.77	302.25	302.07	302.01	302.77	301.45	303.48	302.71	303.36	300.68	302.55	300.41	302.55	303.04	302.12	301.44	302.47	301.9	302.81	303.46	303.32	302.47	303.21	301.11	302.53	301.39	302.62	302.61	302.95	302.64	302.54	302.11	302.67	302.08	302.04	301.68	302.86	302.8	303.46	301.6	302.27	302.96	303.79	302.16
298.02	297.29	295.84	296.63	297.59	296.8	298.03	295.69	296.4	297.58	296.77	297.22	296.81	297.93	297.12	296.92	297.57	297.09	297.44	298.96	296.11	297.21	296.88	297.9	296.73	297.17	296.37	297.82	297.08	296.23	296.56	297.09	296.21	296.25	296.65	296.12	297.03	296.61	296.33	296.16	297.71	295.9	296.96	297.2	296.73	297.09	296.77	297.5	296.45	297
318.43	317.98	317.32	318.64	318.76	318.94	319.19	317.6	318.71	319.19	318.01	320.15	316.88	318.78	319.37	318.39	317.37	318.69	318.59	319.32	318.18	319.23	318.8	318.83	319	317.48	317.39	317.99	317.18	318.25	319.74	318.02	318.31	317.65	318.99	318.21	318.75	318.76	318.85	317.99	319.35	318.78	319.5	318.66	319.08	318.76	318.5	319.55	319.21	319.74
326.21	327.38	326.71	327.33	326.47	326.67	326.91	328.16	326.91	327.06	327.47	327.03	326.45	325.91	326.74	328.39	327.31	326.97	326.96	326.69	327.54	326.58	327.1	327.16	326.19	327.6	328.12	327.27	327.46	326.83	326.54	325.92	326.82	328.05	326.99	326.74	326.25	326.21	327.34	326.81	326.74	327.64	327.63	326.57	325.87	327.46	326.55	327.2	326.31	326.05
305.36	303.39	303.65	305.8	305.41	304.46	304.91	305.56	305.08	304.59	306.07	304.86	305.19	305.18	305.53	305.46	305.92	305.51	304.85	305.21	305.42	305.36	305.94	304.33	305.49	304.47	306.72	305.72	305.43	305.57	305.91	305.39	305.94	306.32	304.78	305.56	305.34	305.5	305.84	306.07	304.78	305.41	306.39	305.03	304.25	305.3	305.53	305.86	305.26	305.27
293.93	296.32	294.19	296.23	293.23	296.09	294.8	294.98	294.81	295.13	295.1	295.02	294.92	294.18	294.14	294.52	295.55	295.2	294.78	294.84	294.16	295.79	294	294.52	295.52	296.06	295	294.48	297.09	295.19	295.2	294.59	294.59	295.66	294.85	293.87	295.8	294.39	294.92	294.85	294.51	295.17	295.48	295.38	296.37	294.69	294.57	294.77	295.43	294.02
316.96	316.25	315.51	316.61	315.64	316.37	315.15	316.78	315.51	316.54	315.65	316.2	316.32	315.81	315.99	317.92	316.91	316.3	315.24	315.32	315.57	316.5	315.83	316.99	314.83	314.94	315.43	316.58	316.34	315.55	316.49	315.88	316.02	315.28	315.19	314.97	315.95	314.66	315.31	316.59	316.67	314.04	316.23	315.41	316.32	315.25	315.2	316.29	314.6	313.78
312.02	314.43	312.03	314.94	314.14	313.49	312.95	312.42	312.63	313.86	313.43	313.6	313.33	314.4	313.27	313.19	312.42	313.14	312.84	312.73	313.26	312.75	313.31	313.3	313.05	312.76	312.25	312.52	312.92	311.76	311.98	312.68	312.92	312.46	313.87	312.9	312.81	313.06	312.86	313.5	312.87	312.33	312.01	313.44	311.91	312.29	313.61	312.51	312.71	313.85
302.91	303.7	303.68	303.41	302.89	303.42	304.64	304.36	303.45	303.32	303.03	302.2	302.48	302.55	302.01	304.02	303.62	304.18	303.99	303.76	301.95	303.72	303.7	304.79	304.37	303.01	304.65	303	302.81	303.47	303.82	303.37	303.06	303.12	302.68	303.23	303.14	303.75	302.32	303.55	304.87	302.97	303.95	303.49	302.68	303.98	304.21	302.33	302.27	302.54
306.61	306.87	306.63	307.26	306.68	305.03	306.89	306.77	306.92	305.14	306.92	307.16	307.74	306.13	305.84	306.65	306.72	307.13	305.77	306.89	307.8	307.01	307.67	306.74	306.69	305.16	306.77	307.18	305.81	306.1	307.35	306.72	307.01	305.2	306.27	307.66	307.65	306.52	304.95	305.5	308.11	307.49	306.38	306.78	306.01	305.52	307.16	306.64	306.77	307.14
305.05	303.3	304	305.44	304.78	304.45	305.1	305.12	306.14	304.58	303.93	305.07	305.47	305.1	305.55	305.45	305.04	304.8	305.15	304.16	305.83	303.74	305.04	305.44	304.16	303.76	304.99	305.82	303.94	304.64	304.82	302.65	303.55	304.59	305.54	304.09	306.36	303.82	304.67	304.68	304.11	304.28	304.51	306.37	303.76	303.9	304.9	305.24	303.83	305
302.3	303.25	303.89	302.76	302.68	303.48	302.8	302.55	303.27	303.31	301.79	303.55	302.9	301.83	302.57	303.11	303.51	304.36	302.19	304.23	303.54	302.05	303.05	303.03	303.99	302.35	303.8	303.47	303.56	302.18	302.01	302.36	302.49	302.26	303.1	301.55	303.17	302.54	304.12	302.78	303.64	303.08	302.62	302.43	303.32	302.56	302.9	302.96	302.04	302.6
294.9	296.06	295.5	293.98	295.08	293.32	295.67	295.13	295.69	294.84	293.85	295.36	295.15	294.35	296.08	295.21	294.32	295.21	294.22	294.54	296.74	294.93	295.51	294.82	296.17	295.08	295.76	294.28	294.23	295.2	295.36	294.96	295.32	294.84	295.71	296.06	294.76	295.09	295.19	295.37	295.14	294.87	293.66	294.88	296.31	294.31	295.02	295.6	294.56	294.49
328.34	326.63	327.62	328.39	327.62	326.91	328.03	327.14	327.43	327.23	328.2	328.45	327.61	326.67	328.48	327.27	326.89	327.04	328.26	328.15	326.87	327.28	327.15	326.67	327.65	328.08	328.36	326.82	328.1	328.58	327.47	327.27	327.16	328.14	328.41	327.53	326.45	327.23	328.27	329.08	328.15	327.53	327.97	328.34	327.55	327.57	328.59	326.56	328.53	328.32
312.98	313.43	314.31	314.33	313.33	313.56	313.18	312.11	313.22	313.04	314.37	313.69	313.75	312.76	312.43	314.3	313.04	313.94	314.03	312.9	314.13	313.03	314.53	312.92	313.78	313.6	314.88	313.37	312.95	312.8	313.1	314.17	312.5	312.74	313.59	313.03	313.73	313.72	313.66	312.31	314.32	313.29	313.63	313.99	312.63	313.1	312.62	312.67	314.09	313.04
308.35	309.44	310.96	308.03	308.02	309.3	308.37	308.19	309.18	306.64	309.32	308.91	309.37	308.69	309.38	309.35	309.74	309.53	308.75	307.91	310.3	309.17	309.68	309.06	309.61	308.15	309.03	308.48	309.47	309.46	310.05	308.01	309.14	308.49	308.84	308.87	308.05	308.46	310.04	308.85	307.93	308.39	308.49	308.86	308.26	308.81	308.89	307.45	308.83	309.55
294.22	294.74	294.27	293.71	293.24	294.53	293.94	293.38	295.47	295.15	293.67	293.94	293.96	294.64	294.02	294.66	294.76	294.56	294.24	294.77	294.33	294.25	293.29	294.75	293.67	294.36	294.22	293.12	293.63	293.13	294.4	294.69	294.35	293.35	295.2	293.98	293.68	293.51	293.79	292.95	294.22	293.91	294.34	294.24	294.15	294.08	294.53	294.43	294.09	293.25
300.92	301.45	300.66	300.06	301.07	301.06	300.86	300.31	300.63	300.25	300.71	301.38	300.9	300.51	302.66	300.28	300.84	300.94	301.38	300.4	301.95	300.88	300.68	301.24	300.41	299.77	300.35	301.32	300.38	300.71	300.21	301.17	302.37	301.69	300.53	300.85	302.13	301.06	299.78	301.22	301.33	301.48	300.38	301.52	300.06	301.7	300.46	301.27	301.05	300.49
312.72	314.52	312.75	314.26	312.76	314.39	314.01	313.5	313.95	313.94	314.32	314.56	313.56	313.56	312.8	313.16	314.21	315.01	314.14	313.86	313.78	313	313.91	313.73	312.87	314.02	315.17	313.96	314.06	313.87	313.24	313.8	314.03	313.84	313.09	314.93	313.05	313.69	314.52	313.99	313.68	314.59	313.94	313.43	312.87	313.68	314.1	313.38	314.34	312.99
317.17	317.25	317.67	319.28	318.17	318.08	319.14	318.52	319.51	317.55	316.79	318.45	318.03	318.39	317.75	319.71	318.31	319.23	318.37	318.38	318.51	318.5	318.91	319.04	317.68	318.65	316.69	317.33	318.12	319.04	318.06	318.16	317.82	317.81	317.75	317.56	319.08	317.74	318.61	318.33	317.85	318.42	318.51	316.94	316.63	319.11	317.61	318.77	317.96	318.27
294.06	294.25	294.98	295.87	294.74	294.71	296.04	295.71	295.54	295.26	293.95	294.96	294.98	294.89	293.01	295.39	295	294.91	295.01	295.05	295.89	294.01	295.72	294.21	294.17	295.73	295.55	293.49	295.11	295.81	294.73	294.11	295.21	295.5	294.71	296.36	296.46	295.31	295.49	293.67	295.2	293.75	296.04	294.93	294.85	294.71	295.12	295.44	294.5	294.82
305.05	304.69	302.66	305.49	305.08	304.75	304.36	304.99	304.65	305.43	305.15	304.88	305.03	305.16	304.37	305.03	304.95	304.04	306.14	304.09	303.97	304.42	304.76	305.59	304.82	305.46	303.8	303.59	306.77	304.19	305.07	304.36	305.23	305.85	304.63	305.17	303.92	305.45	305.5	303.69	304.68	304.71	305.05	303.9	305.87	305.65	305.64	304.89	304.42	304.46
324.02	325.44	324.62	324.25	325.33	324.08	324.29	325.08	325.09	324.98	324.25	325	324.31	325.26	324.9	324.15	325.18	323.63	324.45	324.88	323.85	323.92	323.87	325.06	324.93	322.53	325.01	325.07	324.8	325.58	324.57	324.28	324.11	325.28	324.77	323.9	323.99	325.8	324.15	325.96	325.05	323.1	323.4	324.77	326.18	324.56	324.31	325.23	324.1	325.32
310.86	310.92	311.34	312.1	309.44	309.99	311.57	310.35	310.68	309.53	310.52	310.2	309.72	312.24	310.88	310.61	310.13	310.78	311.32	311.77	310.98	310.36	309.82	310.44	310.74	311.24	311.08	309.23	310.32	310.65	312.12	311.11	310.49	311.49	311.84	311.05	310.53	310.16	308.99	311.6	311.43	310.96	309.91	310.09	310.91	310.63	311.31	311.35	311.08	310.66
314.22	313.64	314.75	314.97	315.23	314.92	315.58	314.27	314.54	314.93	314.47	314.57	315.05	315.32	314.26	315.14	314.94	315.22	316.54	314.73	314.58	315.28	314.55	315.28	314.8	314.88	315.63	314.28	314.18	314.41	315.87	314.44	315.11	314.91	315.31	315.13	314.24	314.12	314.04	315.59	313.68	315.21	313.65	313.38	314.73	315.94	313.39	314.99	315.06	315.31
307.58	306.34	306.61	307.4	307.62	308.05	308.02	306.94	306.46	304.91	306.91	306.51	306.58	306.88	305.02	307.74	305.59	306.83	305.68	304.6	306.01	306.39	306.44	306.09	306.95	306.66	306.77	306.09	307.02	305.35	305.43	306.94	306.97	306.77	307.21	306.96	306.76	306.34	304.54	307.38	306.21	307.14	308.03	306.33	306.33	306.13	306.65	306.98	307.04	306.3
305.2	305.31	304.76	305.05	305.01	304.81	305.73	305.11	305.55	304.9	305.43	305.72	305.56	304.3	305.37	305.37	306.53	304.43	305.25	305.97	304.13	306.26	305.68	305.06	306.37	305.8	305.27	304.81	305.16	306.79	305.08	304.28	305.61	305.63	306.01	304.71	304.15	306.75	305.56	305.11	305.8	304.31	305.35	304.02	304.7	305.1	305.33	304.12	306.88	305.44
318.44	317.5	318.41	317.84	317.39	318.37	317.64	319.33	317.91	317.31	318.97	318.07	317.71	317.89	318.17	316.9	318.73	319.11	318.23	318.36	319.15	318.36	317.83	317.98	317.46	317.59	318.42	316.09	317.71	318.01	318.81	317.92	318.39	317.65	316.76	318.5	318.12	317.68	318.75	318.27	317.91	318.89	317.43	319.27	319.27	317.73	318.3	317.99	318.6	317.99
316.4	314.98	315.78	315.64	316.64	316.29	315.6	315.15	315.82	315.56	316.12	315.09	316.69	315.65	315.36	316.47	315.63	315.95	316.12	314.86	316.4	316.25	315.91	316.27	316.34	317.03	315.98	317.62	316.26	316.69	315.33	315.6	316.11	315.58	316.84	315.19	316.35	315.28	316.78	315.06	315.69	317.14	315.5	315.46	315.31	315.54	315.92	316.43	316.94	316.35
317.66	317.29	319	317.77	317.61	317.49	318.14	318.49	317.68	317.87	316.89	319.02	318.27	318.34	318.52	318.18	318.27	318.4	318.28	317.97	318.86	318.72	317.78	317.1	317.14	318.52	317.83	317.57	318.01	318.45	319.27	317.81	318.69	318.42	317.93	318.27	317.66	319.44	318.37	318.24	318.47	318.14	317.96	317.85	317.51	317.36	318.01	317.6	317.47	317.74
315.79	317.12	316.43	317.48	317.88	317.2	316.86	315.74	316.7	317.29	316.16	316.17	317.3	316.51	317.41	318.04	316.85	317.54	317.52	318.14	317.82	317.27	317.53	318.02	317.89	317.82	317.64	317.77	318.07	317.4	316.82	317	318.16	317.6	317.56	315.6	317.07	316.23	316.68	318.07	317.45	316.91	318.43	316.36	316.49	317.14	317.64	315.85	316.23	316.67
327.93	327.72	328.01	327.12	327.93	326.65	327.65	327.19	326.77	326.89	327.45	327.49	327.14	326.7	328.03	327.11	327.69	328.07	327.68	327.58	326.95	328.39	327.38	327.72	328.26	327.84	327.24	327.8	326.97	328.1	327.63	326.91	327.73	328.56	327.74	327.53	326.94	328.33	327.84	327.28	328.35	327.44	325.9	327.89	328.21	327.96	327.95	328.11	328.14	326.8
302.26	303.92	303.42	301.79	303.97	302.91	302.54	304.38	303.78	304.59	303.24	303.96	302.12	304.12	304.69	304.38	303.66	302.98	302.19	304.11	302.95	302.44	301.81	302.03	301.8	303.59	303.94	303.14	301.43	304.23	303.04	302.7	303.42	303.09	302.69	303.44	303.04	302.54	303.95	303.82	302.41	303.61	302	304.05	303.48	303.88	302.96	304	302.88	304.16
303.75	301.9	302.41	301.61	302.47	303.48	301.35	302.37	303.62	302.09	302.78	303.18	301.89	302.84	302.75	301.13	303.83	302.53	301.67	302.15	303.27	303.45	303.05	303.77	300.56	302.53	303.04	303.04	303.53	303.01	303	302.32	303.93	302.54	302.19	302.23	302.75	302.85	302.63	303.01	302.25	301.15	302.43	302.14	302.62	302.62	301.75	301.05	302.2	302.24
316.47	315.31	316.51	315.61	315.52	315.54	317.2	316.96	316.75	316.26	316	317.5	316.44	315.22	314.7	317.53	315.21	314.81	315.82	317.08	316.26	314.35	316.51	315.17	316.56	316.1	316.14	315.41	315.66	316.31	315.6	315.29	314.79	316.23	316.08	315.84	315.82	315.33	316.01	316.23	314.56	314.85	315.82	314.85	316.21	316.32	315.39	315.48	315.51	315.75
305.87	305.49	306.2	305.78	307.21	304.88	305.44	308.47	307.01	306.48	306.17	306.83	306.93	305.9	305.74	304.86	305.73	305.22	307.19	305.45	306.07	305.71	307.18	305.4	306.72	306.65	306.25	306.14	305.79	304.88	306.75	305.43	305.27	305.37	305.83	306.42	306.62	307.22	305.76	306.21	306.88	306.88	304.5	307.09	306.63	305.96	307	305.93	305.36	304.95
317.8	316.77	317.93	318.41	318.39	317.2	318.87	318.68	318.2	316.78	317.37	318.14	317.74	317.05	318.49	317.48	317.34	318.13	317.43	318.23	318.28	317.87	318.36	318.67	317.63	318.58	318.3	318.38	318.12	317.68	317.91	316.8	317.73	318.63	318.48	317.52	318.22	319.4	317.8	318.87	318.22	317.13	319.14	317.33	317.22	316.88	318.57	317.85	317.73	317.35
305.11	304.23	305.22	305.3	305.54	305.81	305.59	304.65	306.39	305.36	306.04	305.24	305.54	305.02	305.19	304.56	305.86	304.3	306.65	306.49	305.32	304.7	303.94	304.53	304.72	305.14	305.45	304.97	305.36	304.68	305.18	304.66	304.92	306.73	305.67	304.51	304.73	306.11	305.75	304.68	306.23	305.17	305.79	305.6	305.17	305.86	305.28	305.08	305	304.49
312.24	311.34	311.27	311.84	312.17	311.19	311.82	311.12	311.56	311.92	311.71	311.12	311.8	310.16	310.73	311.81	311.33	311.33	311.64	311.16	310.17	311.18	312.36	312.74	311.96	311.19	311.31	311.92	312.69	311.39	311.7	311.1	310.41	311.25	312.52	310.84	311.76	310.68	311.87	312.02	311.72	310.5	311.19	311.15	312.45	312.08	311.78	312.3	311.48	311.32
304.69	305.35	304.51	304.4	305.33	304.6	304.33	304.81	305.31	305.94	304.6	305.58	305.37	306.46	305.84	305.78	305.64	305.54	305.3	304.48	305.06	305.34	305.34	305.07	306.48	305.37	306.01	304.42	306.55	305.83	305.85	305.3	306.07	305.75	304.66	306.5	305.82	305.04	304.36	305.82	305.37	304.92	305.2	305.78	305.51	305.36	306.02	305.87	304.81	305.23
326.58	323.99	325.01	324.68	324.71	323.67	323.96	325.33	324.54	325.58	324.72	324.15	324.36	325.21	323.56	324.9	324.9	325.55	325.44	324.06	325.04	323.4	324.73	323.42	324.45	323.28	324.31	323.82	324.06	325.21	325.16	324.39	324.07	324.1	324.56	323.89	324.95	324.16	323.37	325.46	325.5	325.14	324.54	323.7	324.05	324.96	323.98	324.41	324.15	324.59
294.58	294.24	292.89	294.18	293.31	293.74	293.87	294.92	293.86	294.02	294.36	293.78	294.01	293.46	292.84	293.07	294.59	294.31	294.97	294.36	293.7	294.25	294.72	294.08	293.43	294.18	294.31	293.92	293.11	293.18	294.1	294.95	293.77	293.56	294.54	294.01	293.25	294.14	294.49	293.91	293.98	294.2	293.47	294.36	294.19	293.43	293.18	295.12	292.96	292.88
307.41	308.51	307.85	307.57	307.04	307.42	306.31	307.18	306.97	308.49	307.85	307.69	307.45	306.48	308.17	307.59	307.65	307.16	307.33	307.66	306.91	308.04	307.07	306.17	306.15	308.69	307.72	308.03	307.14	307.94	306.17	305.81	306.97	306.12	305.66	307.62	307.52	307.71	306.64	307.09	307.45	307.53	307.36	308.57	307.22	308.09	307.47	307.07	306.95	306.93
324.23	325.06	322.59	324.06	324.8	324.22	322.98	323.19	324.84	324.55	324.11	324.42	325.54	323.46	324.79	325.16	324.13	324.24	325.12	325.23	325.18	323.67	325.06	324.43	325.27	325.22	325.05	325.6	325.34	324.61	324	325.89	324.69	324.4	324.08	324.55	325.13	324.71	323.65	324.01	324.18	323.87	324.01	324.39	325.28	323.61	325.14	324.29	325.28	323.93
317.73	318.55	319.75	317.55	318.18	318.03	319.27	318.64	319.65	318.64	317.66	319.18	318.62	318.16	319.25	318.72	317.81	318.79	316.78	318.67	318.32	318.91	317.64	318.46	318.58	319.24	317.91	317.62	319.99	318.39	318.44	319.09	319.42	319.97	318.12	318.82	318.13	318.06	318.09	318.1	319.05	319.69	318.05	318.76	318.83	318.23	318.05	318.82	319.04	318.77
319.34	318.66	318.7	318.71	318.34	317.87	319.2	319.8	319.47	318.98	319.23	319.97	318.66	320.38	318.8	318.1	319.96	319.82	318.79	320.85	318.49	318.43	319.05	318.55	319	319.25	319.35	320.06	319.01	318.1	318.75	319.26	318.62	321.02	319.25	318.56	319.84	319.7	319.63	318.93	319.49	319.5	319.71	319.15	318.69	319.74	318.54	319.72	320.12	318.68
305.09	304.86	304.91	305.98	306.77	305.42	305.08	304.89	305.35	305.28	304.47	306.34	306.42	306.06	306.1	306.95	306.65	305.62	306.49	304.98	305.17	305.3	305.61	304.66	305.2	306.3	306.17	305.92	305.01	304.57	305.12	305.12	306.45	305.6	304.61	305.83	304.96	306	305.97	305.33	305.16	305.18	305.84	306.12	304.35	305.22	305.79	306.43	304.4	306.34
304.45	303.88	303.86	303.31	304.96	303.48	305.37	303.09	303.27	303.04	303.78	303.65	303.5	303.01	303.66	303.08	303.07	303.81	303.65	304.18	303.99	303.16	303.13	304.33	302.58	303.75	303.07	303.43	303.26	302.59	303.05	305.02	303.61	303.52	303.86	303.6	303.52	303.02	304.22	304.57	303.28	304.24	303.99	303.24	304.22	304.49	303.06	304.39	303.37	304.32
301.09	300.79	301.57	301.91	301.56	301.02	302.37	299.01	301.03	302.91	301.7	301.61	299.81	301.66	300.98	301.57	299.78	301.48	300.04	300.22	300.54	300.79	302.17	302.23	300.48	300.39	300.68	300.58	301.32	301.82	301	301.08	300.41	301.23	301.98	302.1	299.9	300.81	299.57	300.48	301.11	300.6	300.13	301.8	301.47	302.35	301.86	300.74	300.43	301.17
307.12	307.11	307.73	307.59	307.34	306.59	306.57	305.9	306.72	306.97	306.9	306.36	306.74	305.77	307.05	305.87	306.22	307.88	306.52	306.75	306.94	306.13	305.22	307.07	305.14	307.48	306.66	305.63	306.17	307.13	306.78	306.38	307.1	307.13	307.02	305.44	307.44	307.83	306.83	306.83	306.45	306.87	306.94	305.82	306.03	307.74	307.71	306.48	305.18	306.94
304.33	306.02	304.6	304.96	304.58	304.63	306.05	303.96	303.59	304.07	304.43	304.99	304.91	303.76	304.4	304.85	303.22	304.55	305.83	304.93	303.77	305.14	303.46	305.25	303.85	305.19	304.82	303.53	305.09	304.98	306.35	303.59	304.1	305.85	304.26	305.08	304.84	304.56	304.8	305.55	304.37	304.1	303.97	304.43	306.15	305.01	304.27	304.2	304.76	305.13
302.23	301.89	301.56	302.38	303.49	302.7	301.93	301.14	301.11	302.97	302.1	301.89	301.98	303.02	301.91	301.71	301.78	303.07	302.33	301.11	303.03	302.91	302.93	303.2	302.56	300.85	302.5	301.29	302.77	303.34	302.32	302.32	301.88	303.11	301.66	302.51	302.15	302.3	302.62	301.76	302.54	299.92	303.24	303.16	304.23	302.42	303.11	304.33	303.34	302.84
327.85	327.39	327.26	328.55	327.33	327.37	327.05	328.62	326.6	328.35	327.62	328.26	327.13	328.04	328	329.67	328.06	328.08	327.57	326.52	327.52	327.25	328.42	328.76	328.07	328.3	327.93	326.99	328.46	326.61	327.15	328.18	327.96	327.16	329.19	328.29	328.23	326.38	329.54	327.57	327.76	328.11	326.21	326.21	328.4	327.85	326.52	328.53	327.24	328.84
303.25	303.89	303.54	302.41	303.99	302.61	304.04	303.54	303.24	302.88	305.6	304.86	303.52	303.37	303.45	303.81	304.04	303.54	304.45	302.79	303.78	303.93	302.56	302.79	302.46	303.24	303.68	301.99	303.65	302.96	303.35	302.82	303.44	303.78	303.25	304.51	302.71	303.79	302.4	302.74	302.07	303.5	303.33	303.52	303.91	304.67	303	302.32	304	303.42
318.16	317.08	316.9	317.64	317.04	317.54	316.34	317.6	316.62	316.61	317.02	317.72	317.43	317.23	317.83	316.32	317.4	316.42	317.92	317.26	317.24	315.4	317.22	317.26	318.51	317.52	318.36	318.26	317.16	318.71	318.25	317.94	316.29	317.33	316.04	317.85	316.87	318.2	316.18	316.76	317.45	317.63	317.1	316.88	318.43	317.67	318.75	316.82	318.24	317.53
311.69	313.07	313.1	313.64	313.89	313.04	313.13	313.72	312.23	313.68	313.34	313.4	314.11	314.06	313.34	313.78	312.91	313.37	313.29	312.69	312.68	312.71	313.62	312.3	313.21	311.89	313.88	312.12	313.1	315.01	313.47	314.04	313.04	312.11	313.3	312.98	313.77	311.53	313.27	313.42	313.71	314.06	312.58	313.12	313.8	313.06	314.31	313.29	313.63	313.09
311.08	311.81	312.89	309.93	311.44	312.41	311.37	309.94	311.64	311.71	311.2	311.11	311.24	311.77	310.81	311.08	312.26	310.93	311.79	312.04	310.85	309.68	312.44	311.58	311.5	311.74	310.57	309.62	312.86	311.48	310.65	310.96	311.63	310.75	310.41	312.57	311.9	311.4	310.9	312.08	312.16	311.49	310.88	311.17	311.15	310.55	311.03	313.07	312.78	311.23
295.53	294.47	295.19	294.3	294.93	295.02	294.9	294.5	294.79	295.22	295.78	295.91	293.89	294.53	293.84	294.87	294.68	294.56	294.99	296.14	294.51	293.73	293.94	294.89	295.42	295.75	295.07	295.02	294.18	295.32	295.08	294.77	295.62	295.43	295.58	295.62	295.49	295.29	295.05	296.06	294.02	295.2	296	295.3	295.22	294.46	295.15	294.76	296.35	293.88
303.57	304.89	305.79	304.8	305.73	303.37	304.48	306.66	304.35	304.33	304.92	304.24	305.07	304.15	304.87	304.92	305.2	303.87	304.83	305.49	302.98	303.86	304.55	305.43	304.66	305.46	304.85	305.7	303.81	303.46	304.59	305.43	304.32	304.72	304.33	305	304.35	306.23	305.63	304.18	305.21	304.91	305.59	305.35	304.5	305.03	305.14	305.09	305.68	303.61
305.62	305.12	304.73	305.07	305.44	305.96	305.34	304.56	306.13	305.37	306.3	305.98	304.9	304.98	305.12	306.12	304.96	305.55	305.77	305.11	305.31	305.86	305.86	305.62	305.25	306.14	305.64	304.7	306.04	304.85	305.32	305.4	305.82	304.71	304.84	305.88	304.7	306.13	305.8	305.26	305.89	305.2	306.15	305.33	305.41	306.17	305.45	306.24	304.83	304.84
300.47	302.75	301.52	301.29	300.77	301.34	301.77	301.61	300.64	300.14	301.76	301.75	301.46	301.84	301.2	302.32	300.68	300.31	300.23	301.39	302.5	301.02	301.49	301	301.79	300.8	302.1	301.97	300.63	299.57	300.7	301	300.99	300.59	299.88	301.23	301.91	300.81	301.01	302.58	301.37	300.41	302	300.68	300.52	301.61	300.85	299.23	298.97	301.05
304.66	303.8	304.48	305.49	304.87	304.15	304.37	303.22	304.2	305.09	303.27	303.67	303.38	303.97	304.34	303.8	304.4	303.5	303.36	303.97	306.4	304.02	303.07	304.45	304.54	304.54	304.39	305.3	305.69	303.2	304.57	303.53	302.91	304.3	303.57	305.58	304.76	304.24	303.92	304.41	304.28	304.83	303.93	304.46	304.13	303.81	304.12	304.5	304.63	304.99
309.05	309.54	310.03	308.38	308.23	308.75	309.21	309.36	309.28	307.77	309.18	307.85	308.24	308.56	308.4	308.99	309.36	310.42	309.13	308.12	309.04	308.53	309.69	308.55	309.47	309.42	308.83	307.85	309.37	309.24	308.64	309.44	309.58	308.96	308.51	307.95	309.43	308.63	309.21	308.29	309.32	307.69	310.12	309.83	310.05	308.29	307.46	309.73	309.85	308.43
305.87	305.07	306.8	305.41	306.14	305.48	306.63	307.24	306.1	306.95	307.04	306.88	306.93	304.56	305.56	306.66	304.78	307.17	307.2	306.61	305.28	305.76	305.87	306.49	306.88	306.85	306.78	306.59	306.64	305.96	305.91	304.41	307.26	307.26	306.12	306.69	306.33	305.15	306.7	305.92	305.87	305.34	305.63	305.47	306.71	305.94	306.86	305.77	307.28	305.6
315.35	314.7	315.59	315.53	314.18	315.26	315.87	314.03	315.33	315.05	314.93	314.89	314.55	313.73	314.28	315.89	314.96	315	314.39	314.1	314.51	314.47	315.91	314.49	315.46	314.59	314.03	314.8	313.8	314.77	313.7	314.8	314.6	314.23	315.02	314.21	314.14	314.63	315.8	314.91	315.48	313.46	314.24	314.13	314.69	315.17	315.27	314.53	314.42	314.14
313.89	313.78	311.92	313.31	313.66	313.65	313.05	313.28	312.92	312.48	313.58	314.29	313.46	312.58	312.15	313.11	313.52	312.89	312.44	312.77	312.01	313.47	313.98	313.67	313.05	313.81	314.09	313.13	313.9	314.03	313.24	311.61	313.47	313.05	312.64	314.02	313.42	312.92	313.74	313.18	311.61	314.15	313.41	313.78	313.29	312.4	313.41	314.12	313.7	313.58
299.7	301.43	302.32	302.51	301.49	301.18	302.51	301.5	300.5	300.98	300.88	301.3	299.93	301.71	301.67	301.87	299.79	301.03	301.48	301.18	301.36	301.44	301.43	301.53	301.65	300.86	302.24	301.26	300.22	300.91	301.56	301.55	301.01	301.65	302.04	301.92	302.27	300.57	301.12	301.81	301.67	301.05	301.3	301.82	302.23	300.94	301.72	302.33	301.62	301.86
300.5	300.05	300.86	300.38	300.73	301.4	302.82	300.91	301.13	301.01	301.74	300.45	301.22	300.16	300.48	300.98	301.46	300.41	300.14	300.16	300.63	300.86	298.93	300.81	301.19	300.75	300.32	301.12	299.81	300.93	300.5	302.09	301.47	300.5	299.45	300.46	300.37	300.24	300.07	299.68	301.08	299.47	302	300.72	300.92	302.23	299.94	301.84	302.62	300.84
327.56	327.93	328.36	328.71	329.24	328.43	329.38	329.36	328.8	329.39	327.83	327.75	329.05	328.38	327.8	329.04	329.14	327.58	329.5	328.88	329	327.12	329.55	327.89	328.62	329.16	328.2	329.12	328.18	328.96	329.02	328.28	328.52	328.49	327.12	328.62	329.59	328.37	328.24	328.36	328.49	328.96	327.77	328.74	328.43	327.45	327.91	328.52	329.35	329.31
313.18	312.64	312.35	313.97	314.58	312.53	312.89	313.33	312.65	312.25	313.61	313.53	313.5	313.85	312.81	312.51	313.22	313.94	311.68	312.76	313.72	313.19	313.14	312.56	313.01	312.76	313.54	312.85	314.3	311.86	312.83	312.34	312.32	313.8	313	312.72	311.72	312.66	313.62	312.74	313.2	312.35	312.98	311.81	313.18	313.14	313.36	313.25	312.01	313.64
303.23	304.09	302.69	303.96	303.68	301.9	303.72	303.84	303.46	302.37	304.37	302.51	304.42	303.41	304.32	303.8	302.93	302.67	302.73	303.31	303.91	301.48	304.15	302.72	303.57	302.6	303.74	302.76	302.58	305.23	303.3	303.22	302	304.21	304.68	303.53	303.8	304.22	302.87	304.39	303.5	303.45	303.69	302.91	303.64	303.39	304.36	303.36	302.41	303.65
314.6	315.45	313.43	315.68	314.04	315.09	315.02	315.43	316.4	314.35	314.86	314.8	315.57	315.53	315.4	314.61	315.65	315.93	314.22	314.2	316.04	315.14	314.59	315.68	315.62	315.85	314.95	313.72	313.95	316.01	315.19	315.97	314.93	313.62	314.53	314.78	315.21	315.46	314.95	313.84	314.8	314.86	314.83	314.95	314.45	314.26	314.63	314.77	314.55	315.4
303.26	302.57	302.99	303.61	303.01	303.91	303.1	303.08	303.92	304.61	302.84	303.89	303.29	302.5	302.21	302.88	303.41	302.52	305.15	303.98	303.77	303.29	304.33	303.38	302.48	304.61	303.32	302.35	302.64	302.71	302.76	302.99	303.53	303.23	302.52	303.83	303.42	303.25	302.07	304.08	302.18	303.18	303.58	303.32	304.01	303.46	303.2	303.09	304.17	304.56
311.95	311.87	310.03	311.63	311.82	312.39	311.37	311.87	310.66	310.63	311.69	312.3	312.8	311.48	312.14	311.94	312.91	311.51	313.78	313.58	312.43	312.13	312.63	312.74	312.57	311.15	312.18	312.41	312.19	311.15	311.88	312.51	312.28	312.43	313.22	311.7	312.73	311.88	313.51	312.98	311.73	311.22	311.69	311.95	312.38	311.97	310.2	311.11	312.07	312.21
308.85	308.69	308.75	308.63	308.07	308.42	308.66	308.23	308.46	308.53	308.23	309.62	309.17	308.92	309.37	309.05	309.43	307.89	309.68	309.64	308.19	307.25	309.71	309.8	308.66	308.56	308.71	309.52	308.89	308.59	308.28	308.85	307.66	308.48	309.07	308.09	308.77	308.48	309.25	308.03	308.16	309.04	309.21	308.97	308.81	308.93	308.13	308.4	309.65	308.83
305.61	306.8	303.16	304.39	303.14	304.1	304.55	304.46	304.87	304.72	304.33	304.84	304.77	304.32	303.83	303.57	304.74	304.79	305.25	304.87	304.2	304.25	304.14	304.83	304.12	305.95	304.18	304.37	303.98	304.26	304.74	304.99	304.79	303.43	303.7	304.44	304.67	304.46	303.47	305.72	303.8	303.69	303.17	305.39	303.58	304.34	304.13	305.09	304.52	305.08
296.66	296.88	296.85	296.27	297.19	297.64	297.33	297.58	296.44	297.75	296.11	296.56	296.58	295.99	297.94	297.65	296.65	296.92	296.33	297.06	295.88	295.18	297.65	298.24	297.4	296.92	296.49	297.2	297.36	296.64	297.21	297.67	297.76	297.51	298.08	295.9	297.99	295.81	298.32	297.01	297.7	297.47	297.3	296.65	297.54	296.76	295.81	296.28	297.53	296.38
309.71	308.04	308.19	308.75	309.25	310.21	309.25	308.6	307.95	309.17	309.81	309.21	309.49	309.35	308.09	309.76	310.15	309.86	309.85	309.63	309.08	307.59	309.6	309.04	308.98	308.87	309.35	310.27	309.76	309.84	309.33	309.75	308.54	308.74	308.62	309.61	309.98	308.13	309.35	308.14	309.02	308.8	308.09	308.11	307.51	309.2	308.54	308.57	308.67	308.95
301.94	303.69	302.53	302.4	301.87	302.14	302.73	300.81	302.58	303.27	303.14	302.28	302.42	301.33	301.9	302.36	301.62	302.82	302.17	300.93	302.43	302.24	302.11	302.32	303	301.79	302.96	302.15	301.83	301.65	303.47	302.66	303.52	302.65	301.65	301.69	303.86	301.54	303.15	301.54	301.85	301.9	302.73	300.89	302.03	302.04	302.41	302.7	303.15	302.2
305.41	304.61	303.91	304.34	304.06	304.62	304.3	304.7	304.45	305.4	305.39	303.18	304.51	306.14	305.05	303.78	305.5	305.24	305.74	305.06	304.07	304.4	305.18	305	304.61	305.36	303.32	304.53	304.32	304.46	304.97	304.24	304.95	305.2	304.66	304.36	303.86	304.69	304.73	304.02	304.8	304.55	304.03	305.89	304.8	304.7	303.47	304.39	304.86	304.94
304.43	302.3	302.71	302.78	302.52	303.36	303.11	302.72	301.9	302.63	302.97	302.2	303.18	303.29	303.27	302.86	304.12	302.02	301.78	302.81	301.89	302.08	302.88	302.59	303.26	303.82	302.06	301.51	301.35	302.81	303.11	302.94	302.72	302.54	302.85	302.52	303.24	302.27	302.29	304.19	302.42	303.57	301.75	303.06	302.88	303.86	303.4	302.82	301.78	302.27
312.99	312.68	311.4	314.81	313.16	312.48	313.62	312.56	311.51	312.91	313.04	314.16	311.77	312.21	313.47	311.98	313.75	313	312.59	312.85	312.66	312.64	311.91	312.78	312.56	314.04	312.82	311.94	311.61	310.98	313.42	312.22	312.36	312.78	313.22	311.81	312.69	314.34	313.28	313.05	313.44	312.79	312.93	314.16	312.38	312.19	312.86	312.65	313.91	313.1
312.98	313.11	312.72	312.4	312.15	313.09	312.93	312.28	312.38	313.54	312.9	312.88	313.22	312.86	312.15	313.29	312.76	313.63	311.98	313.36	311.74	312.76	312.72	312.28	312.27	312.06	311.63	312.22	311.67	312.27	312.36	313.63	311.4	313.24	312.83	312.39	312.35	312.87	311.53	313.54	312.56	311.87	312.13	312.4	312.35	311.92	311.7	311.53	312.36	311.76
314.66	315.43	311.97	314.73	314.17	314.91	314.22	314.16	314.17	315.28	313.21	312.89	314.85	313.2	314	313.54	314.93	314.21	314.18	314.23	314.01	313.49	315.14	313.79	314.3	314.13	313.59	313.78	313.05	313.67	314.65	313.47	313.2	313.66	313.92	315.03	313.95	313.66	314.05	314.52	313.98	313.38	316.35	314.55	314.05	312.42	314.67	314.23	312.6	313.82
306.88	307.62	308.48	308.65	306.63	307.61	306.39	307.58	306.35	307.43	307.27	308.03	306.59	307.08	307.73	306.97	306.55	307.13	306.82	307.08	308.61	307.13	306.83	306.58	307.26	307.62	306.25	306.62	307.36	306.31	307.86	307.5	307.52	307.28	306.81	307.07	306.4	308.5	307.54	308.34	306.75	307.11	307.63	306.68	307.19	306.82	306.46	307.76	306.38	306.24
314.48	315.75	314.64	315.34	314.32	314.63	313.99	316.55	314.48	314.89	314.9	315.02	315.6	313.9	314.33	315.47	315.04	315.73	316.55	314.16	315.64	315.45	313.63	316.37	315.04	316.06	316.55	315.55	315.14	313.79	315.23	315.26	314.28	313.47	314.26	315.05	314.41	314.83	316.47	315.59	315.39	314.14	314.35	314.62	314.72	314.1	314.54	314.61	315.27	315.22
303.26	302.09	303.4	303.54	303.35	302.96	303.68	303.16	302.81	303.66	303.52	302.91	303.28	303.28	303.52	304.42	301.65	303.08	303.87	301.45	302.41	303.47	302.9	302.51	304.92	302.99	303.57	303.43	302.88	303.37	303.97	304.01	303.73	302.84	303.28	303.7	303.67	302.81	303.25	302.68	304.9	303.18	303.54	303.32	303.11	303.58	303.07	304.34	302.34	304.42
312.11	313.64	312.63	313.72	312.53	312.29	313.15	314.34	313.26	312.33	313.44	314.16	313.94	313.82	313.18	312.71	311.46	312.52	312.59	313.3	313.36	313.08	313.37	312.41	312.63	313.24	312.77	313.45	313.92	312.31	312.64	313.19	313	312.15	313.71	313.31	314.08	313.55	312.74	313.08	312.66	312.63	312.43	314.03	314.73	313.67	313.47	313.54	311.66	312.86
315.06	314.4	314.63	314.75	315.26	314.28	315.07	316.33	315.32	315.01	314.54	314.66	313.89	315.7	314.63	315.02	313.79	314.69	314.27	315.87	314.76	313.95	314.3	314.4	315.5	314.77	314.81	314.71	314.78	315.89	315.08	315.83	315.5	315.61	314.91	315.43	314.79	313.97	313.91	314.43	314.51	315.14	314.45	315.49	314.97	315.76	315.04	314.76	314.03	313.78
324.01	325.21	323.57	324.39	325.79	323.36	324.06	324.82	323.32	323.82	325.16	325.1	324.64	323.94	324.57	325.32	325.51	324.88	324.69	325.05	322.45	323.47	324.7	324.63	325.38	325.91	325.05	325.6	325.53	325.16	324.76	324.24	324.8	324.94	324.11	324.32	324.95	324.52	325.2	324.36	324.35	324.81	324.13	324.04	324.13	325.12	325.36	324.17	324.54	324.59
315.42	313.52	314.02	313.15	313.09	313.57	314.51	313.25	313.49	313.16	315.06	314.8	313.35	312.76	313.6	313.23	313.44	314.23	314.52	313.63	313.35	314.61	313.68	315.11	314.82	313.6	314.53	315.42	313.19	313.61	312.84	313.2	313.53	314.98	313.53	313.14	314.31	313.34	313.76	315.53	314.38	313.31	313.96	313.69	314.02	313.78	314.57	314.01	315.16	314.43
312.71	312.32	313.03	313.01	312.52	312.98	312.1	313.35	312.69	313.33	312.9	312.1	312.99	312.7	313.8	312.5	312.58	312.95	312.45	311.48	312.96	312.33	312.13	311.93	312.78	313.62	312.75	312.66	312.51	311.91	312.48	312.08	312.76	312.47	312.55	312.48	312.84	313.6	312.06	312.93	314.29	312.36	312.11	312.09	312.54	312.44	312.71	311.45	312.35	311.51
313.16	313.79	312.27	313.6	313.16	311.77	313.17	312.37	312.03	313.33	314.14	313.58	314.04	314.24	312.93	312.66	313.29	312.46	313.47	313.21	314.1	313.82	314.4	311.91	311.7	312.83	311.08	314.04	311.76	312.83	313.35	313.53	313.79	313.46	313.53	312.76	314.39	314.21	313.6	312.97	312.46	313.89	312.62	313.15	313.21	313.92	313.45	313.3	313.11	312.7
301.25	301.44	300.9	299.99	301.33	302.65	298.95	301.33	302.28	301.66	301.55	301.66	300.54	300.86	300.91	301.95	300.07	302.61	301.03	300.65	300.74	301.69	300.86	300.01	300.44	301.39	301.52	301.42	301.35	300.03	300.91	301.6	301.72	301.79	300.84	300.48	301.37	301.04	300.83	301.18	301.62	301.05	301.07	299.97	301.95	301.3	301.51	301.12	301.14	301.13
310.73	310.98	310.19	309.54	309.08	309.22	310.14	309.18	310.09	308.38	309.65	310.37	308.93	308.12	309.45	310.31	310.31	308.67	310.31	310.18	309.52	310.25	309.97	309.57	309.27	309.93	311.05	309.89	309.9	309.93	309.8	309.79	308.89	309.7	310.18	309.78	310.34	309.7	309.71	310.35	308.9	309.34	308.85	309.23	311.03	311.33	309.95	310.58	310.36	310.48
296	295.93	297.4	296.37	296.77	296.45	296.64	296.78	297.57	295.35	297.16	296.55	296.9	296.61	296.88	297.62	297.32	296.84	297.51	296.78	297.06	297.48	297.27	296.5	295.76	297.78	297.96	295.4	297.16	296.83	296.44	298.12	297.02	296.29	297.15	296.03	296.32	296.33	297.11	297.6	296.6	297.12	296.8	297.02	296.79	296.89	297.62	297.12	296.87	296.64
302.27	302.07	302.36	302.48	303.11	302.28	302.67	302.36	302.96	301.85	302.85	301.79	303.12	301.99	301.58	304.11	302.44	302.75	302.84	302.31	302.73	303.06	302.38	303.06	302.05	302.49	303.34	302.93	302.78	303.17	303.31	302.36	302.3	302.99	303.73	304.4	302.13	303.83	303.12	302.78	303.04	302.34	302.77	302.76	300.64	301.84	303.66	303.66	302.25	302.21
294.75	296.17	294.64	294.75	294.65	295.39	294.26	293.88	293.17	295.57	297.07	296.1	295.26	295.01	294.73	294.97	293.17	296.17	296.02	295.72	295.09	295.12	293.98	294.75	294.5	295.32	295.34	294.22	294.57	295.51	295.33	295.05	295.68	295.42	295.09	295.57	294.96	295.34	295.48	294.55	295.86	295.13	294.93	293.98	295.95	294.88	296.77	295.8	294.01	295.47
313.03	312.58	314.53	313	313.05	311.85	312.84	312.77	312.63	314.4	313.28	313.22	313.65	312.79	312.6	312.25	311.95	312.97	313.41	313.06	312.12	313.52	312.64	313.17	311.57	312.97	312.17	313.66	312.28	312.74	313.01	311.78	314.02	313.14	312.75	311.84	312.62	314.26	311.66	312.75	312.74	313.09	312.76	312.3	314.13	314.09	313.8	313.01	313.57	313.45
293.72	294.09	294.21	294.11	295.45	293.43	293.11	294.48	294.51	293.75	294.48	294.75	293.84	294.4	295.19	295.32	293.51	293.52	294.63	294.1	293.25	292.72	293.53	293.68	293.92	294.22	294.53	294.26	294.37	294.3	295.12	294.3	294.29	294.14	295.43	295	293.73	293.51	293.78	295.43	293.92	293.77	294.13	295.52	294.51	293.77	294.31	293.98	293.84	293.69
307.13	305.74	305.27	305.47	307.48	305.59	306.06	306.7	305.45	306.78	305.87	306.62	306.59	305.66	305.79	305.15	306.03	306.93	304.73	306.25	305.52	307.67	305.9	306.47	306.31	306.19	306.01	305.87	306.82	305.97	305.68	305.97	305.22	305.6	305.57	306	307	305.57	305.16	306.04	305.33	306.71	307.6	305.86	306.26	304.92	306.46	305.69	305.4	305.69
317.49	316.98	317.65	317.4	316.16	317.08	316.65	316.61	317.79	317.44	316.75	316.86	316.19	319	316.92	317.44	317.06	317.22	317.62	315.95	315.94	317.13	317.79	317.27	316.99	316.2	317.67	317.72	316.14	318.1	315.97	317.13	317.15	316.59	317.22	317.2	317.43	316.67	317.66	318.39	317.34	317.1	317.49	317.46	317.35	318.04	317.03	316.21	317.17	316.04
304.97	304.96	303.38	304.31	304.41	304.16	304.23	303.18	303.92	304.11	304.28	304.21	305.79	303.93	304.72	303.24	305.23	304.43	303.96	303.55	303.4	304.91	304.82	303.62	304.31	303.23	304.21	305.12	303.87	303.35	306.01	304.37	304.7	304.38	303.29	303.98	304.43	304.1	304.61	304.77	305.13	303.11	303.75	304.67	303.18	304.45	303.68	304.28	303.67	305.25
302.01	301.48	300.58	300.38	301.55	301.73	299.96	300.32	301.21	300.4	300.58	301.78	301.39	302.09	301.99	300.71	301.81	300.65	299.89	301.57	299.95	302.19	301.55	301.23	300.23	301.08	302.01	301.08	299.79	300.3	299.09	301.43	301.26	300.26	300.68	301.54	300.93	300.83	301.12	300.94	300.18	301.72	301.44	301.07	300.25	301.77	301.06	300.27	301.26	302.24
314.99	312.7	313.79	313.93	314.36	312.83	313.56	314.33	314.22	314.53	314.61	314.4	314.07	313.79	313.5	312.92	315.85	313.51	314.07	314.23	314.6	315.05	314.21	314.35	315	314.01	315.06	313.95	313.66	316.16	315.11	314.48	314.14	313.97	315.12	316.03	313.66	313.93	315.32	315.13	313.91	314.76	314.03	314.76	313.48	315.52	314.64	314.3	314.44	313.5
300.01	300.76	300.62	300.79	301.66	302.4	300.87	301.43	301.66	301.39	300.45	301.03	300.48	300.36	301.26	301.7	300.35	300.39	301.97	301.45	300.83	300.26	301.19	300.9	300.12	301.72	300.19	301.21	301	300.94	299.68	302.67	301.21	301.72	299.93	300.23	301.09	302.39	300.36	300.97	301.7	299.57	300.69	300.59	301.39	301.94	301.07	301.6	301.83	300.33
315.74	315.59	314.83	315.71	314.32	314.79	314.31	316.01	314.67	314.38	313.91	315.94	314.39	315.12	314.54	316.75	315.72	315.08	315.71	314.86	314.81	314.09	315.23	313.95	315.68	316.14	315.13	313.47	315.02	315.9	315.16	316.59	315.23	314.86	315.97	315.78	314.87	315.27	314.61	314.13	314.99	315.88	314.15	314.85	315.11	315.79	315.69	314.5	314.89	314.91
296.16	296.63	296.06	295.59	297.73	297.25	297.41	296.5	297.85	297.38	296.14	297.94	297.29	296.2	297.96	297.32	296.56	297.22	296.1	297.34	296.82	299.08	296.63	297.74	295.63	296.17	294.96	297.42	296.77	297.4	296.34	296.76	297.44	297.11	297.3	297.03	296.23	296.38	296.1	297.21	297.36	296.59	296.27	296.59	295.81	296.67	297.44	296.17	297.11	296.27
318.43	318.34	318.92	319.58	318.67	318.36	318.23	318.68	318.18	317.87	318.25	318.62	318.98	318.61	319.64	319.32	319.27	318.18	317.77	317.72	318.38	317.92	318.58	319.34	318.65	319.46	319.12	318.47	317.54	318.98	317.71	317.84	318.18	317.73	317.34	319.73	318.37	319.13	319.14	317.56	319.31	318.39	319	318.36	318.3	319.94	318.67	317.6	318.97	317.68
306.06	307.29	307.49	306.04	305.67	306.94	306.94	306.77	306.33	307.62	305.95	305.53	306.17	307.7	305.39	307.49	306.26	306.62	307.28	307.98	306.99	307.56	306.32	306.08	305.68	307.46	306.53	306.27	306.02	306.7	306.44	307.34	307.16	306.99	306.88	306.2	306.44	306.15	306.06	307.58	306.75	307.21	307.03	306.39	306.02	306.32	306.07	305.78	307.7	306.23
315.02	314.65	314.57	315.2	314.92	315.1	315.12	315.16	313.66	313.82	315.2	314.81	314.84	314.22	314.02	314.16	314.1	313.95	314.99	316.17	315.35	316.42	315.08	313.54	315.3	315.25	314.33	315.12	313.65	315.29	314.75	314.08	316.45	314.08	314.8	314.86	314.88	314.66	314.16	314.29	313.57	314.79	315	314.39	315.86	315.67	314.54	314.52	315.15	316.27
294.1	294.6	295.63	293.69	295.08	293.84	294.18	295.15	294.38	292.91	293.14	293.75	293.94	295.04	293.7	293.61	294.9	293.57	293.95	293.71	293.6	295.11	293.88	294.29	292.79	294.22	295.21	294.87	294.42	294.73	294.53	293.8	294.37	293.95	294.1	292.78	293.57	294.34	294.74	293.92	291.71	293.99	294.14	293.65	293.67	293.52	295.19	294.68	293.22	294.22
293.35	294.8	292.81	294.31	294.23	294.16	293.77	293.97	292.86	293.56	293.67	293.47	293.15	294.42	295.62	293.38	294.97	293.63	294.85	293.48	293.61	293.62	295.36	293.79	293.54	294.41	293.52	295.16	294.24	294.18	295.61	292.92	292.27	293.43	293.61	294.4	294.2	294.51	293.4	295.64	294.2	292.71	293.76	294.89	294.24	294.39	293.81	293.44	294.49	292.47
310.7	309.09	311.5	310.75	309.16	310.88	311.84	311.59	310.84	310.51	311.48	309.95	310.96	310.51	310.99	309.75	310.11	311.3	310.14	310.33	310.7	310.72	311.02	311.95	311.15	310.29	309.86	311.09	310.46	310.79	310.46	309.9	311.56	311.45	310.75	310.46	311.99	310.55	310.62	309.73	310.63	310.29	309.95	310.95	311.36	311.28	311.07	310.87	309.61	311.05
304.44	305.21	304.19	304.87	303.8	305.47	304.91	304.66	303.53	304.89	305.46	304.36	304.16	303.45	303.52	303.89	303.99	304.73	304.28	303.79	304.32	305.84	304.09	304.92	304.7	302.48	303.17	303.83	304.21	303.63	304.82	305.07	303.92	304.34	304.71	303.9	303.99	304.22	305.8	303.56	304.51	304.59	304.55	305.47	304.34	304.14	305.08	305.53	304.03	304.12
311.86	309.55	309.83	311.77	309.98	308.77	309.97	309.96	308.48	309.85	308.9	309.18	309.78	309.66	310.45	310.81	309.51	310.24	310.9	310.3	309.57	311.29	309.04	308.29	309.04	310.22	310.07	308.95	309.91	309.05	311	310.78	309.88	309.4	309.77	310	310.57	310.27	309.99	309.61	309.12	309.44	310.62	309.85	309.46	309.67	310.77	309.69	309.64	310.52
301.01	300.16	300.38	300.77	299.65	302.01	301.04	300.57	300.67	300.75	300.83	301.34	301.15	301.03	301.36	301.3	301	300.02	300.46	299.67	300.47	300.96	301.05	300.08	301.32	301.14	301.73	301.83	300.48	301.65	300.81	300.25	303.24	301.8	301.69	301.52	301.34	301.04	299.92	301.48	302.06	300.89	300.92	300.25	300.36	301.15	299.97	300.42	300.61	300.08
294.52	295.14	295.06	295.11	295.38	295.68	295.19	295.2	296.16	295.3	294.69	295.43	295.76	295.09	294.46	295.62	294.26	294.77	294.53	295.66	294.2	294.93	296.04	294.87	294.46	295.42	294.6	296.66	294.72	295.05	295.93	293.55	295.9	294.22	294.69	294.96	294.04	294.44	295.72	294.15	295.56	295.3	295.22	295.06	294.47	295.12	295.67	295.11	294.83	295.17
314.26	312.62	313.68	313.79	313.52	312.12	313.03	314.35	313.89	313.44	314.13	313.57	312.75	313.63	313.32	313.4	313.06	313.03	313.73	313.07	312.8	313.77	312.57	313.43	313.85	313.89	313.59	314.35	313.24	311.78	313.36	313.39	313.59	312.7	313.15	312.92	312.54	313.46	311.98	312.31	313.62	313.52	313.09	313.4	312.14	311.79	313.62	314.2	312.75	313.68
312.16	312.68	311.93	311.08	311.46	312.66	312.98	311.95	313.03	311.18	311.39	312.19	312.75	311.94	311.89	312	312.43	312.29	313.52	311.97	312.6	312.29	311.73	312.3	311.08	311.52	313.43	313.42	312.61	311.49	313.14	312.66	311.94	311.43	312.32	312.17	312.22	312.48	310.57	312.3	311.7	312.39	311.2	312.73	312.23	311.3	312.42	312.34	311.71	312.19
317.45	318.23	318.86	319.24	318.34	319.38	317.47	318.58	319.02	319.81	319.03	318.17	318.45	319.49	318.29	318.44	319.27	319.14	319.2	318.19	317.73	318.49	317.03	317.55	319.33	317.99	319.69	318.52	318.05	318.36	318.17	318.36	318.72	317.55	318.24	318.52	318.14	320.11	317.53	317.47	318.74	319.29	318.34	318.23	318.76	319.51	318.51	320.14	319.14	319.13
315.39	315.7	316.07	314.76	313.38	314.86	315.61	314.94	313.45	313.99	314.75	314.12	315.34	313.89	314.84	315.82	314.79	313.54	314.77	314.62	314.89	314.76	315.16	314.28	314.71	314.09	313.77	316.05	314.88	315.27	315.23	314.73	315.32	313.87	314.55	314.9	314.48	315.81	314.14	314.63	314.18	315.06	314.77	316.15	314.31	315.37	314.84	315.58	315.34	314.04
327.73	327.94	328.13	327.13	327.6	327.82	327.54	328.01	327.38	327.81	328.13	327.69	328.48	327	328.11	327.48	326.8	327.33	328.1	328.7	328.65	328.21	327.66	327.4	327.79	327.2	327.94	328.28	326.87	328.02	327.78	327.5	327.8	327.76	328.37	327.96	327.69	326.9	328.64	327.19	327.68	327.57	327.44	325.78	327.15	328.79	327.67	327.23	328.58	327.77
306.56	307.14	306.25	307.19	307.65	307.73	307.46	307.39	307.71	307.63	307.15	307.91	307.42	306.78	308.1	307.03	307.42	306.79	308.19	306.29	308.47	306.77	306.4	307.46	307.38	307.1	306.76	308.48	307.54	307.4	307.54	307.34	307.01	307.35	307.94	306.99	307.12	306.71	306.97	306.88	307.84	306.85	307.53	306.34	308.06	308.28	307.02	307.77	306.25	308.18
307.6	306.87	307.27	306.27	307.27	307.56	307.91	307.41	307.95	308.48	306.88	307.49	306.57	306.47	308.39	307.35	306.49	307.3	307.02	307.34	307.58	305.97	306.94	307.32	306.88	307.54	306.66	306.53	306.76	307.66	305.98	306.21	308.6	306.27	307.24	307.61	307.93	308.36	306.69	306.92	308.15	307.58	308.21	307.72	307.68	307.37	306.85	307.04	307.39	308.08
312.32	313.43	312.21	311.86	312.93	312.48	310.87	311.51	313.11	312.5	312.63	312.27	312.42	311.54	313	314.06	313.04	311.74	312.67	313.37	312.32	312.04	312.76	312.43	312.71	311.97	310.9	312.72	311.83	311.3	311.08	312.77	312.65	312.72	312.67	312.24	311.83	312.86	312.05	313.17	311.97	312.7	313.91	313.02	313.3	312.76	312.24	312.6	312.01	313.09
303.89	302.62	302.06	302.81	302.74	302.13	302.9	303.42	303.73	303.84	302.86	303.93	303.47	303.31	301.89	303.24	303.12	303.11	303.44	304.09	303.41	302.55	303.08	302.87	302.33	303.68	303.56	304.9	302.44	303.75	303.32	303.59	303.87	303.89	303.49	303.27	303.04	304.01	302.55	303.33	303.8	304.16	302.2	303.01	301.45	303.66	302.15	303.03	303.83	304.16
319.37	318.15	318.84	318.61	319.35	317.46	318.47	318.05	319.59	319.41	317.68	318.05	318.12	319.01	318.57	318.96	320.15	318.45	318.11	318.3	318.55	319.05	318.45	316.98	318.06	318.83	319.18	318.52	318.49	318.56	318.52	318.95	319.71	318.4	319.27	318.77	317.92	319.03	318.35	317.89	319.53	319.37	318.93	319.2	319.12	318.06	318.08	319.13	318.79	319.23
302.8	303.94	302.36	304.22	304.54	303.62	303.03	303.33	304.26	304.68	302.7	303.28	303.37	303.34	302.99	303.73	303.7	303.24	304.3	304.44	302.93	303.5	304.02	303.94	302.9	303.3	304.11	303.06	303.35	303.65	302.91	303.62	302.29	304.13	303.37	303.79	303.72	303.03	302.87	303.67	302.54	303.67	303.68	303.29	302.09	303.92	301.65	305.1	302.58	303.64
304.83	304.53	305.08	305.47	305.29	305.16	304.84	304.99	306.04	305.66	303.78	304.45	304.83	304.84	304.63	304.61	304.77	305.21	305.29	305.43	304.63	305.65	305.6	303.97	306.38	306.2	305.15	304.38	305.17	305.2	305.36	304.42	305.14	303.22	304.78	303.55	304.19	304.84	304.73	305.8	304.44	305.39	303.58	305	305.17	305.49	304.91	304.4	303.62	305.32
303.14	302.03	302.37	301.91	301.42	302.45	302.27	302.86	302.85	303.93	303.31	301.64	302.33	303.54	303.24	302.43	302.18	304.16	302.38	303.35	302.04	301.7	302.01	302.48	303.11	301.51	302.3	303.01	301.63	302.46	303.18	302.28	303.61	302.58	302.72	302.36	302.54	302.04	303.12	303.59	302.46	301.71	301.8	302.11	302.12	302.28	302.09	301.64	302.28	300.83
315.79	313.77	313.92	315.04	316.34	315.01	314.83	314.81	314.81	314.52	315.09	314.78	314.11	314.4	314.67	313.82	314.62	314.89	315.07	315.69	316.51	314.04	314.74	314.01	315.14	315.34	314.2	315.16	315.22	313.05	312.86	314.31	314.76	314.9	314.88	314.36	315.45	315.11	313.84	315.42	315.04	314.4	314.98	315.43	313.85	314.74	315.05	314.57	314.89	314.02
293.94	294.19	293.75	295.22	293.02	294.76	294.07	294.99	294.02	293.52	294.17	294.18	294.76	293.72	295.52	294.36	294.78	293.74	294.5	293.96	295.41	293.78	294.99	294.37	294.45	293.04	293.39	292.93	293.78	294.58	294.08	294.27	294.36	293.83	293.7	294.75	293.87	295.28	293.4	293.6	294.23	292.61	292.91	294.14	294.49	292.91	294.08	294.29	294.03	294.65
306.71	306.17	306.14	307	307.48	306.76	306.54	306.33	306.26	306.41	307.18	305.98	306.55	307.24	307.2	307.91	305.82	306.29	305.17	305.92	306.73	307.04	307.36	306.05	307.13	306.1	307.3	308.23	307.03	305.34	306.23	307.32	306.31	307.88	306.26	307.23	307.32	305.19	307.28	307.31	305.46	306.74	306.05	306.52	306.3	306.65	306.17	306.06	305.82	307.29
302.87	302.95	303.38	302.35	302.64	302.94	303.45	302.38	302.54	303.53	302.26	302.76	303.65	302.76	303.48	304.17	303.09	303.53	303.86	302.52	303.49	303.09	303.52	303.62	302.38	303.02	302.72	303.47	303.36	304.04	303.84	304.4	303.34	301.58	303.51	302.43	303.44	303.87	303.56	302.32	303.49	303.16	303.78	302.86	302.49	303	303.19	302.92	304.02	303.5
316.2	316.3	317.67	316.58	316.46	316.37	316.4	316.17	316.15	315.58	316.8	316.53	315.74	315.89	317.4	316.15	316.82	316.79	315.91	317.44	315.64	315.97	315.24	317.14	316.44	316.76	316.06	317.2	315.94	317.1	316.36	317.39	316.56	316.92	316.02	317.02	315.78	316.09	317.29	317.02	317.79	316.35	317.05	315.58	316.32	316.4	317.45	316.14	314.68	316.77
311.02	310.67	310.94	309.75	311.22	309.48	310.97	310.95	311.16	310.12	312.11	311.25	311.08	309.97	310.03	311.55	310.99	310.86	311.67	311.62	311.18	311.74	310.55	311.36	311.31	311.92	310.27	310.96	310.24	309.78	311.71	310.99	310.6	311.28	310.46	310.53	311.54	311.15	311.67	308.85	310.91	310.45	310.26	310.68	308.63	310.02	311.26	310.41	310.69	311.28
312.94	313.06	311.98	313.38	312.53	312.24	312.48	312.34	311.5	313.37	313.46	312.46	312.07	313.53	312.45	312.83	311.97	312.22	312.6	313.59	311.57	311.88	313.67	313.83	312.42	313.42	313.63	313.36	312.64	313.03	313.98	312.38	311.58	312.48	311.44	312.48	311.91	312.22	313.49	312.67	312.74	312.39	312.41	312.84	312.19	312.28	311.46	312.59	312.67	312.88
311.71	313.06	312.32	313.43	310.92	312.4	312.88	313.21	313.12	312.29	313.17	311.77	313.44	313.56	313.57	311.82	311.9	313.17	312.61	312.47	313.76	311.98	312.41	312.22	312.91	311.33	311.08	312.9	312.63	312.01	312.33	312.98	311.3	312.96	312.46	312.32	313.1	312.82	312.48	313.08	311.83	312.61	312.15	312.1	312.24	313.25	313.06	312.14	311.42	313.8
294.42	295.13	295.83	295.03	294.37	294.09	295.47	295.03	295.58	294.56	294.84	294.31	293.53	295.6	295.56	294.02	295.37	295.08	294.8	295.28	294.92	295.01	293.39	294.94	293.75	293.87	294.55	295.02	295.5	297.05	293.73	295.88	294.97	295.25	295.12	294.14	294.41	295.48	295.63	294.38	295.74	294.25	294.44	294.35	293.31	294	296.26	295.76	295.17	295.91
315.91	314.45	315.48	313.73	314.6	313.8	314.7	314.27	314.94	315.75	313.5	314.06	315.62	315.95	315.1	314.48	315.47	313.82	315.28	314.01	313.92	315.24	315.06	315.02	314	315.47	315	313.9	314.8	313.86	313.39	313.23	314.51	314.8	315.15	314.69	314.92	314.68	315.81	315.02	314.01	313.62	314.98	313.97	315.49	314.51	314.81	314.53	315.47	314.35
303.91	303.42	305.3	304.61	304.09	304.56	304.6	304.17	304.18	304.14	304.56	304.46	304.65	304.46	304.66	303.52	305.95	304.29	305.12	303.96	303.78	303.38	304.33	304.74	304.29	305.08	306.24	303.56	304.82	303.8	304.7	305.45	304.86	304.51	305.93	304.34	303.97	305.04	304.97	304.71	305.98	305.1	305.42	304.8	303.78	303.92	305.15	304.06	303.86	306.13
299.36	298.95	299.98	299.2	299.88	301.23	299.05	299.83	301.06	300.46	299.64	300.3	299.08	299.37	299.63	300.74	300.65	299.22	300.39	299.96	300.91	300.48	299.55	300.12	299.86	300.55	299.35	299.09	300.41	300.35	299.86	299.6	298.69	299.12	299.95	299.69	300.23	300.35	300.6	298.99	299.56	298.4	299.61	300.3	299.45	300.05	299.89	300.3	299.76	299.51
300.24	300.1	301.73	300.61	300.85	301.52	300.2	298.51	301.57	298.17	300.44	300.13	300.69	300.26	301.17	300.05	300.08	301.12	299	300.53	300.35	300.08	299.71	300.59	299.48	300.05	300.62	300.8	300.64	300.29	299.65	299.14	299.2	300.29	300.26	299.6	299.78	299.44	300.68	299.88	300.01	300.16	300.02	300.21	300.38	300.17	300.01	300.62	300.7	300.32
311.91	313.22	312.85	313.89	313.58	313.12	313.31	312.5	314.01	314.07	311.24	314.19	312.36	313.25	312.53	312.93	313.45	313.12	311.91	312.48	313.2	313.32	312.97	313.36	313.97	313.6	313.03	312.58	313.36	312.68	313.53	313.43	312.7	313.68	314.07	312.51	313.93	312.34	313.08	313.53	312.98	314.22	314.03	313.17	313.47	312.54	312.42	312.36	312.83	313.63
312.95	313.03	313.29	314.21	312.8	312.38	313.45	313.01	312.09	313.3	313.2	312.57	312.45	312.82	312.96	314.09	312.39	313.3	313.32	313.79	314.02	312.03	312.71	312.88	312.85	313.77	313.55	313.63	313.66	312.84	313.57	313.51	313.39	312.77	313.63	312.01	313.83	312.13	313.25	314.05	313.7	313.46	313.48	312.99	312.61	312.51	313.88	313.06	313.94	313.73
307.77	306.41	306.39	308.2	307.21	307.48	307.07	305.54	307.45	307.34	307.24	306.48	307.07	306.28	307.65	307.14	306.38	308.13	306.7	306.3	308.04	307.75	307.67	307.57	308.53	306.75	306.92	305.92	307.48	306.83	306.81	307.8	308.09	307.62	308.14	307.04	307.28	307.39	309.08	307.4	306.86	305.74	307.33	307.78	306.97	306.09	307.83	306.12	306.68	307.06
312.63	312.84	311.91	312.19	312.18	312.24	312.57	312.91	312.41	311.39	311.57	312.78	311.86	313.09	312.6	312.46	311.61	311.95	312.95	311.79	311.32	312.14	311.87	312.14	312.81	312.36	313.31	313.34	311.66	312.24	312.33	312.07	311.64	312.78	313.1	311.95	312.47	312.01	312.96	314.3	312.58	313.03	312.16	311.82	313.02	312.67	312.94	311.83	312.72	311.33
304.68	304.61	303.62	304.32	305.65	303.53	302.96	304.78	304.93	304.21	304.18	304.43	303.3	305.42	304.96	305.16	305.81	303.07	305.89	304.12	304.18	304.28	303.71	304.46	303.8	303.87	304.95	304.37	303.88	304.25	303.84	304.13	304.5	304.15	304.8	305.4	303.67	304.73	303.48	303.68	304.45	305.65	304.07	303.61	304.28	305.68	304.09	304.94	304.31	303.86
302.92	304.62	304.35	304.29	304.23	304.01	304.88	304.98	304.27	304.25	304.99	304.89	302.91	305.2	304.76	304.6	303.02	304.64	304.27	304.2	303.48	304.38	304.39	305.13	304.66	304.53	305.49	304.39	303.77	304.32	304.14	302.91	305.89	304.94	304.81	305.4	303.42	303.92	303.67	305.45	304.45	304.12	303.72	304.56	303.9	304.26	303.06	304.59	305.36	304.31
304.14	303.78	304.13	302.57	303.24	303.45	304.33	304.38	302.73	302.32	303.99	303.1	302.94	304.25	303.28	301.85	304.01	302.72	303.42	303.94	302.78	304.31	304.11	303.1	304.1	304.44	304.87	303.99	303.52	303.29	302.91	302.97	303.67	303.99	303.26	303.55	303.25	303.9	304.19	304.44	303.19	303.72	303.19	303.37	304.07	302.87	303.77	303.99	303.9	303.06
304.5	305.63	303.67	304.68	305.39	303.62	304.47	304.65	304.69	304.53	304.13	304.19	305.26	303.7	305.21	305.09	305.34	304.6	304.23	304.31	303.8	305.14	305.32	304.93	304.49	305.53	303.69	304.78	303.6	304.28	303.61	303.6	304.15	305.51	303.72	304.46	303.31	303.57	302.9	304.57	305.42	304.62	303.6	303.82	304.23	304	303.47	304.93	304.32	304.05
306.52	306.06	305.07	304.44	306.11	304.59	305.18	305.82	305.23	305.4	305.86	305.58	304.58	304.72	305.29	305.08	306.25	304.09	304.11	305.57	305.74	304.34	305.78	305.31	305.51	304.96	305.04	304.31	304.94	304.91	304.86	306.59	306.41	305.97	305.22	306.27	305.4	306.22	305.8	304.57	304.06	304.48	305.53	305.89	304.75	305	305.94	305.03	306.66	304.43
312.45	314.56	313.49	312.38	311.65	313.14	311.06	311.3	311.91	312.28	312	311.56	312.07	311.84	311.92	313.79	312.22	311.73	311.54	312.56	313.01	311.88	313.09	311.02	312.34	311.93	312.44	312.14	311.05	311.92	312.35	311.67	311.22	312.61	312.14	312.7	312.24	311.94	312.77	311.55	312.65	311.75	311.77	312.05	311.92	310.82	311.37	314.28	312.65	313.2
313.59	313.65	311.15	314.39	311.44	312.21	313.8	312.23	311.21	314.34	313.49	314.02	312.45	312.4	314.25	312.79	313.35	314.57	312.9	313.12	312.31	313	314.08	314.05	314.01	312.74	313.02	312.96	312.5	313.94	313.48	313.59	313.11	312.97	313.36	312.68	312.83	311.57	313.25	313.32	312.54	312.57	313.88	312.92	313.08	313.58	313.46	313.28	312.57	313.3
305.63	306.22	303.79	304.26	305.25	305.43	303.61	305.11	305.89	304.77	305.23	306.2	305.59	304.86	304.44	304.67	304.57	305.1	305.47	306.19	305.61	303.98	306.28	304.91	303.92	304.94	305.51	305.98	305.15	303.6	305.24	306.27	305.33	306.16	305.15	304.76	304.74	305.13	305.24	305.96	305.85	303.91	305.83	305.02	305.18	303.85	304.97	305.02	305	306.64
318.94	317.95	319.45	318.64	318.92	318.52	319.07	318.75	320.07	317.92	318.81	319.49	318.56	318.9	318.55	319.68	318.52	317.62	318.26	319.09	318.53	318.76	317.94	318.99	318.45	317.5	318.55	318.71	317.96	318.91	317.27	318.73	319.49	317.63	319.32	318.18	318.54	318.39	319.13	316.83	318.2	318.21	318.37	318.39	318.28	319.07	318.36	318.81	319.55	318.36
292.94	294.73	294.2	293.21	294	294.36	295.44	294.06	293.55	294.42	295.43	293.39	293.96	293.61	294.03	294.41	294.15	294.68	293.06	294.5	295.06	293.56	294.74	294.17	293.82	294.06	294.71	294.21	293.97	294.32	294.87	293.62	294.37	293.68	294.37	294.63	294.1	294	293.49	293.74	293.88	293.6	293.52	293.71	293.66	294.42	294.4	294.83	294.62	294.77
312.34	313.55	312.83	313.64	312.62	312.69	312.38	313.76	312.75	312.86	314.07	312.61	313.28	313.33	312.54	312.28	313.4	313.12	313.1	313.55	312.51	312.94	312.98	314	312.52	314.58	314.22	313.27	312.56	313.5	313.36	313.55	313.18	312.49	312.45	312.87	313.42	314.03	312.43	312.98	312.93	313.35	313.42	313.79	313.64	312.94	314.09	312.4	313.73	313.41
325.44	325.91	326.24	326.01	325.67	326.23	325.56	325.12	325.2	324.67	324.9	324.77	325.86	326.36	326.02	325.57	325.55	324.85	324.63	325.14	325.44	325.9	325.01	324.83	324.58	325.11	325.05	325.13	324.21	324.58	325.78	324.97	325.79	324.19	324.79	325.23	325.04	324.87	326.95	325.79	325.63	325.9	325.5	325.94	326.13	325.79	323.59	326.08	324.62	324.66
303.56	303.47	303.27	303.65	303.25	302.48	304.51	303.8	303.01	303.77	302.39	303.83	303.28	303.47	303.68	301.63	302.44	303.15	302.57	303.47	303.98	304.05	302.47	303.5	304	303.1	303.56	304.51	304.93	302.9	303.58	304.15	302.81	302.53	303.49	302.2	303.43	303.93	303.81	303.4	302.98	303.35	303.39	303.41	303.56	303.71	304.12	303	303.7	303.01
303.9	303.16	303.85	304	302.61	304.94	303.36	303.73	303.49	303.6	302.7	304.18	303.1	303.46	303.82	304.29	303.39	303.62	302.53	304.03	303.22	303.34	303.27	302.89	303.68	302.73	303.86	304.35	302.59	303.47	303.51	303.28	303.15	302.72	304.03	302.35	302.91	303.3	304.21	303.69	303.23	303.13	303.83	303.33	303.67	302.95	303.49	303.52	303.44	303.18
293.11	294.02	293.23	293.49	294.48	294.32	294.67	293.62	293.33	293.57	293.86	293.78	292.5	293.8	293.53	294.61	294.69	294.55	294.81	293.46	293.01	294.1	293.54	293.35	295.22	293.84	293.86	293.27	293.81	295.37	293.57	294.5	293.02	294.2	294.06	294.51	293.67	294.51	294.49	293.85	294.39	294.45	293.9	294.23	293.73	294.39	294	293.25	296.35	293.58
309.86	308.7	309.45	308.61	310.38	309.09	309.61	309.19	308.91	309.38	308.51	308.44	308.52	309.17	309.51	309.19	309.26	308.9	308.32	310.02	308.39	308.22	307.99	307.7	310.4	308.85	309.32	309.03	309.5	308.39	307.93	309.85	309	309.81	309.33	309.25	309.23	310.66	308.81	309.12	309.24	309.61	310.16	307.58	310.41	308.5	309.59	307.36	308.69	308.89
304.46	303.6	302.94	302.73	303.38	303.56	303.27	301.57	302.81	302.89	303.41	302.74	301.93	302.04	302.75	303.3	303.83	304.45	303.35	301.28	303.37	303.32	302.98	304.87	303.59	303	305.1	303.27	302.51	304.02	302.81	301.73	302.44	303.27	303.21	303.59	303.63	303.71	302.65	303.08	304.02	304	302.76	303.53	303.12	303.58	302.46	302.82	304.24	304.09
297.37	297.2	295.25	296.69	297.62	296.21	296.63	296.2	297.37	296.86	295.72	296.31	296.28	296.9	297.77	297.13	296.17	297.41	296.38	295.33	296.73	296.92	295.9	297.2	297.14	297.04	296.69	296.56	297.03	295.98	297	296.74	295.41	297.53	296.53	297.92	296.73	296.68	296.75	296.3	297.01	296.87	297.75	297.27	296.77	295.68	298.18	297.26	296.9	297.12
328.75	329.48	328.6	329.31	328.68	328.04	327.62	328.87	328.38	329.7	328.38	327.58	327.96	329.73	328.93	327.91	329.23	328.27	329.54	328.16	327.9	328.18	329.38	329.11	329.79	329.03	328.74	329.06	328.44	328.39	327.41	328.43	328.4	329.23	327.66	328.28	328.45	328.85	329.04	328.57	328.86	328.33	328.68	328.8	329.93	329.06	327.7	328.78	328.99	327.83
305.55	306.06	305.57	305.16	305.9	305.48	304.5	305.32	305.54	305.16	305.76	305.3	305.16	305.16	305.18	306.3	305.79	305.46	306.04	304.63	305.14	305.41	305.92	305.12	305.65	304.7	305.77	306.58	305.29	303.95	305.04	305.09	305.15	305.48	305	306.16	304.28	305.78	305.73	305.88	305.45	305.18	305.1	305.35	305.6	304.97	305.42	305.91	305.87	304.78
310.86	310.76	311.42	312	311.81	311.48	312.44	312.79	313.67	311.81	311.91	312.92	313.07	312.12	311.58	312.32	312.29	311.05	311.41	312.47	312.18	312.92	312.49	313.37	310.9	312.12	312.1	312.3	312.3	312.32	312.35	311.74	311.56	311.76	312.21	311.23	312.2	312.42	312.87	311.23	312.14	312.57	312.79	310.97	312.78	312.63	310.75	311.68	311.27	311.11
294.89	294.32	294.96	293.48	295.27	295.08	294.09	294.56	294.54	293.85	295.19	295.75	294.66	294.9	294.4	293.31	295.64	294.74	293.77	296.26	295.38	294.74	295.36	295.59	295.39	293.68	295.11	294.59	295.25	295.26	295.29	295.96	296.29	293.29	296.07	295.79	294.72	294.18	294.3	294.85	294.32	293.87	294.03	294.59	295.8	295.88	296.71	293.87	295.84	294.6
314.28	313.13	314.02	312.81	313.41	313.19	312.47	314.14	312.33	312.94	312.58	313	312.69	313.01	313.56	314.04	314.49	313.63	312.38	313.29	313.59	313.7	313.39	313.54	313.63	314.11	313.15	314.72	310.56	313.21	312.93	313.89	313.69	313.82	314.14	312.47	312.88	314.39	314.04	314.27	314.32	313.6	313.24	314.15	312.74	313.62	312.89	312.64	313.2	313.1
319.24	318.09	317.55	318.19	320.21	318.71	318.56	318.5	319.44	318.28	319.5	318.35	318.22	318.94	317.18	317.64	318.88	318.01	319.74	319.21	319.04	319.22	319.14	317.76	317.58	319.62	317.77	318.36	318.15	318.36	318.52	318.75	318.21	318.5	318.1	318.55	318.91	318.45	319.36	318.57	317.82	319.82	318.25	317.67	319.3	319.15	318.58	317.8	317.92	318.25
310.85	310.81	311.09	312.25	310	311.76	311.78	312.09	313.46	312.26	312.79	311.11	310.26	312.4	311	312.52	311.31	311.84	312.04	311.08	310.53	312.5	312.02	311.82	311.61	311.11	312.57	310.67	310.89	310.38	311.46	311.56	310.49	311.53	311.61	311.36	310.56	311.15	311	310.97	310.71	311.92	310.8	312.1	312.34	310.61	311.61	311.91	310.77	311.84
302.52	302.01	301.8	302.77	302.11	303.39	301.58	302.28	303.31	303.04	302	301.03	301.88	302.47	301.87	302.49	303.18	302.98	303.63	302.51	302.99	302.27	302.42	302.67	302.07	302.24	302.87	302.79	302.09	302.59	303.1	303.03	304.2	303.23	301.47	303.46	301.64	302.67	303.33	301.09	302	302.72	302.59	300.95	302.4	302.29	301.62	302.8	303.24	303.25
306.21	307.29	305.63	305.3	305.4	307.08	305.48	306.32	306.09	306.18	306.56	306.73	306.72	306.08	305.05	304.78	305.3	306.72	306.13	306.1	306.43	306.79	305.92	307.45	307.27	305.31	306.36	305.45	306.44	304.77	306.82	305.6	304.97	304.67	306.7	305.29	305.38	305.41	306.49	307.37	307.44	306.18	306.82	307.11	305.06	307.1	306.29	305.27	306.85	305.58
314.7	316.1	317.04	317.72	316.48	315.79	316.71	317.18	316.24	315.97	317.06	316.35	315.72	315.73	316.44	315.35	315.58	316.23	314.26	315.53	317.36	315.01	316	315.56	315.18	314.69	316.11	315.85	315.99	316.55	316.28	316.44	316.38	315.56	316.3	314.81	316.7	316.27	315.9	315.06	317.25	316	316.16	315.78	316.13	316.39	315.72	317.73	315.32	314.18
308.39	308.81	308.63	307.53	309.12	308.37	308.04	308.35	309.36	309.68	308.74	308.28	309.2	309.04	309.58	308.44	309.73	309.25	307.63	308.24	308.33	309.02	308.62	308.19	308.58	308.96	309.2	307.68	309.51	309.4	307.51	308.74	308.39	308.67	308.61	308.72	308.19	308.87	308.7	308.51	307.36	308.23	309.54	308.71	309.15	309.37	309.17	310.34	306.82	307.93
317.6	316.44	316.33	316.74	318.36	318.02	317.95	316.67	318.78	316.43	316.71	316.46	317.71	317.86	316.64	318.25	317.72	318.28	317.33	317.31	318.15	316.59	316.93	317.74	318.65	316.84	316.94	317.55	316.19	316.91	316.88	315.73	318.1	317.38	317.17	316.28	318.05	318.45	317.22	317.6	318.12	318.85	317.97	317.73	316.64	317.3	317.16	317.23	316.92	316.65
304.04	304.69	303.5	302.71	303.92	304.66	303.42	302.6	304.25	302.73	302.54	304.18	302.18	303.5	303.12	303.5	303.13	303.75	303.23	303.34	302.87	303.58	303.4	303.7	303.98	303.9	304.21	303.71	302.94	303.46	303.49	304.73	303.34	303.33	304.07	303.4	303.02	303.72	303.05	302.82	303.74	302.91	303.73	303.73	303.92	302.06	302.74	302.39	303.9	302.59
313.2	312.88	312.52	312.76	312.09	311.63	312.42	312.76	312.53	312.7	311.08	313.44	312.52	311.81	312.41	312.09	312.71	312.02	311.7	311.37	312.28	312.67	313.17	311.74	311.35	311.76	312.93	311.66	312.42	311.81	312.87	311.96	312.58	312.85	312.75	311.67	311.23	310.99	313.85	311.83	312.2	313.14	312.29	311.33	312.75	312.49	311.61	312.32	311.71	312.87
310.04	309.06	309.42	310	309.54	308.44	308.5	310.01	309.52	310.94	310.46	308.39	308.44	309.57	310.58	310.58	309.53	309.42	311.22	309.97	308.27	311.04	309.08	308.19	310.23	308.54	309.12	310.09	309.97	310.64	309.68	309.59	309.85	309.55	309.65	308.77	308.57	308.78	309.3	308.84	309.97	309.9	310.24	308.57	310.64	308.47	308.52	308.73	309.09	309.94
305.49	305.14	305.12	305.18	304.67	304.32	305.16	303.88	305.4	306.44	304.89	305.3	305.74	305.03	305.29	304.84	305.31	305.11	305	305.73	306.1	305.4	305.91	304.2	303.4	305.07	305.08	304.86	304.36	303.86	304.21	305.67	306.28	304.9	304.8	304.19	303.48	306.42	305	305.55	306.07	305.19	304.37	305.69	305.46	305.76	305.5	306.12	304.39	305.63
301.46	301.23	302.43	302.17	302.97	302.78	302.21	302.15	302.2	302.77	301.88	301.64	301.84	302.02	302.53	303.05	302.71	302.43	302.61	301.68	302.7	301.92	303.28	302.39	301.51	301.35	303.06	302.06	302.72	304.07	302.71	301.72	302.04	302.67	303.11	301.5	302.6	303.36	303.1	302.51	300.8	302.52	302.18	301.54	301.91	302.04	301.49	302.64	301.7	302.82
304.94	306.59	305.54	306.5	305.38	305.69	305.3	307.21	305.31	307.02	305.11	305.56	306.27	306.49	305.99	304.55	306.99	304.95	305.32	304.31	305.8	305.56	305.33	304.55	304.55	305.79	305.9	305.31	305.77	305.61	305.12	306.93	304.15	305.39	304.62	305.93	304.65	307.05	306.74	305.45	306.09	304.75	304.98	305.56	306.57	305.46	304.88	306.56	305.61	305.73
304.25	304.55	304.7	304.66	304.5	305.27	305.3	305.5	305.1	304.92	304.12	305.27	304.71	304.65	303.94	304.71	304.07	305.4	305.79	305.05	304.63	304.89	304.35	304.16	305.97	304.31	305.98	305.54	305.75	305.05	306.07	305.26	303.85	306.32	304.37	303.43	305.55	304.93	305.78	305.58	306.48	304.75	305.38	304.97	304.37	304.85	304.01	304.35	303.85	304.14
305.67	305.28	305.35	304.58	304.78	303.81	304.25	303.94	304.29	304.98	305.07	304.74	305.05	304.18	305.38	305.07	305.42	305.01	305.89	304.74	306.16	303.84	305.43	305.11	303.84	304.28	305.01	303.93	306.01	306.14	304.15	304.34	304.74	304.75	304.41	305.03	305.69	304.14	305.28	305.5	304.27	305.13	304.87	304.36	304	304.56	304.11	304.63	304.8	305.92
304.49	304.69	306.01	305.78	305.6	304.78	304.95	304.29	305.08	304.55	303.95	304.12	303.15	304.23	305.1	303.83	305.47	305.43	305.95	303.89	306.25	305.22	303.66	304.68	304.04	303.91	304.24	303.85	305.38	306	305.11	303.95	304.46	305.72	304.79	304.85	305.46	303.5	305.15	304.76	304.49	304.62	304.02	305.3	305.59	305.12	304.9	303.7	303.47	305.13
329.18	327.69	327.83	327.78	327.08	327.43	327.71	327.31	327	327.86	327.89	327.35	328.09	328.61	328.95	326.94	328.98	327.36	328.13	326.75	328.07	327.9	327.55	328.12	327.65	327.16	329.14	329.18	327.39	328.24	327.81	327.64	328.31	328.83	326.96	327.73	327.68	327.86	328.35	327.49	327.52	328.43	327.94	326.68	328.64	328.98	327.29	327.57	327.23	327.78
303.83	304.2	305.31	304.12	305.48	303.88	304.19	304.47	304.39	304.3	305.06	304.43	305.14	304.61	304.27	305.02	303.68	304.73	303.93	303.39	304.9	304.1	303.9	304.2	303.29	304.16	304.46	304.69	305.22	304.07	304.91	305.63	303.79	304.67	304.09	303.46	303.26	305	304.49	302.83	303.46	304.91	303.69	303.7	303.95	304.37	305.28	303.32	305.38	305.95
304.18	304.03	303.02	303.82	303.92	304.08	303.67	304	304.32	303.55	303.34	303.61	303.26	304.26	303.82	303.78	303.47	303.69	304.51	303.25	303.55	303.99	304.12	303.79	302.45	303.19	303.35	303.19	302.14	303.41	302.8	302.08	302.79	303.35	303.19	303.49	303.13	303.69	305.13	302.39	303.29	304.4	302.72	304.16	302.84	303.76	303.75	304	303.91	304.75
310.68	311.07	310.81	311.81	311.9	312.08	311.25	311.59	311.7	310.27	312.83	311.89	311.02	311.75	312.22	312.23	311.97	311.75	311.05	310.79	311.1	311.04	312.14	311.46	311.25	310.38	312.22	311.55	311.57	311.44	311.91	310.79	311.47	313.61	311.46	311.6	311.35	312.07	311.86	312.27	311.63	312.59	313.24	311.67	311.35	311.42	310.48	310.83	311.23	311.91
310.83	310.08	310.51	309.43	309.77	310.05	310.79	311.21	310.37	311.82	310.89	310.11	310.85	310.79	310.99	311.27	311.22	310.05	310.38	309.88	309.82	310.14	310.34	311.39	310.04	310.25	310.77	310.96	309.4	310.09	310.74	311.6	309.42	310.32	310.12	309.82	310.11	311.18	310.94	311.09	309.78	309.11	311.96	310.39	310.68	310.38	310.19	309	310.9	309.3
317.8	317.94	317.02	317.94	317.53	317.27	317.34	315.97	316.98	317.49	318.13	318.02	316.13	316.24	317.87	316.5	315.92	317.4	317.11	317.58	317.22	318.98	316.76	317.41	317.78	317.95	317.11	316.62	316.68	318.68	316.72	317.91	316	317.49	317.14	316.35	316.75	314.71	319.83	317.25	317.22	317.16	316.67	316.87	317.67	317.92	316.68	318.31	316.86	317.81
303.92	302.8	302.08	303.91	302.64	303.21	302.37	303.02	302.89	303.34	303.13	302.95	302.08	303.78	303.31	304.71	303.73	303.76	304.14	303.49	303.72	301.96	303.11	303.67	303.75	304.83	304.32	303.36	302.13	301.18	303.09	303.12	304.63	303.64	303.41	303.74	304.96	302.54	304.63	303.16	303.56	303.07	303.28	303.65	302.21	303.79	303.05	303.47	303.79	301.94
299.71	300.7	300.15	300.99	300.16	300.49	299.72	300.65	300.94	300.17	299.12	299.8	299.41	300.24	299.92	300.31	299.5	299.5	300.94	300.85	299.94	299.85	299.81	299.81	299.81	299.29	299.23	301.2	301.02	300.71	300.01	301.11	301.05	299.08	299.69	297.63	300.45	300.36	299.8	300.07	299.59	298.98	300.82	300.73	297.93	300.98	300.48	299.15	299.47	299.03
313.08	314.65	314.23	314.07	313.79	313.15	314.83	314.14	314.29	313.15	314.67	313.47	313.44	314.15	314.19	313.74	313.54	313.1	313.16	315.14	313.32	314.44	314.5	313.37	314.14	314.39	314	313.04	313.32	314.04	313.55	312.95	314.26	314.3	315.72	314.39	314.65	314.18	315.7	313.67	313.41	313.65	314.41	314.67	313.39	313.22	313.4	314.22	312.76	313.98
303.7	304.78	304.16	305.55	305.58	306.27	305.08	305.78	305.84	305.8	304.72	304.3	305.51	305.56	305.27	305.22	304.92	304.53	306.17	306.41	305.13	306.57	305.45	305.84	306.13	304.03	304.78	304.22	304.02	304.98	305.31	305.37	305.63	304.59	305.55	305.06	306.04	305.96	305.63	306.85	304.3	303.89	304.65	303.76	305.16	304.56	305.43	305.74	304.36	304.61
294.31	295.72	294.95	294.3	293.8	294.91	295.5	295.25	295.43	294.42	295.73	294.2	294.87	295.93	294.47	294.54	295.49	294.82	295.61	295.71	295.65	294.82	295.42	294.66	294.28	295.48	294.4	294.79	295.6	294.67	294.15	294.56	295.56	293.9	295.07	294.47	293.88	294.75	294.76	295.22	294.17	294.46	295.12	295.14	295.06	294.46	294.52	294.82	294.68	294.76
302.96	303.54	303.69	302.28	303.93	303.28	303.47	303.06	304.07	303.5	303.47	302.49	303.56	303.56	303.68	303.09	303.24	302.02	304.05	302.82	301.86	303.54	303.08	303.3	303.27	302.98	303.12	302.6	302.14	303.42	303.57	302.49	303.94	304.35	304.03	303.4	303.38	303.75	302.53	303.64	303.25	303.33	303.11	304.47	303.67	302.41	302.75	302.95	302.61	301.49
314.72	313.83	312.53	312.84	312.97	313.16	312.54	314.06	313.62	313.83	312.95	312.23	312.25	313.17	313.14	311.6	311.76	313.08	311.62	313.57	314.62	311.72	312.38	313.19	314.59	312.86	311.84	312.99	313.54	313.06	312.58	312.75	312.64	314.38	313.32	313.24	313.82	313.53	313.15	312.41	312.74	313.27	313.31	312.37	312.93	314.14	314.18	314.25	313.12	312.5
318.95	318.94	319.7	319.31	318.99	318.76	318.64	318.38	319.86	318.61	319.32	319.23	319.22	319.87	319.88	319.82	319.02	319.22	319.33	317.71	319.09	318.73	319.19	319.7	319.95	318.69	319.04	319.78	319.64	319.53	319.55	319.52	319.6	318.96	319.76	320.09	319.21	318.97	319.04	318.4	318.54	319.64	318.97	320.19	318.18	318.89	320.35	318.53	319.39	317.69
319.41	318.82	318.65	318.64	319.06	320	319.21	318.72	319.23	318.16	319.73	319.77	319.33	320.05	318.59	318.67	319.83	319.52	318.98	318.88	318	318.15	319.07	319.38	319.06	318.8	318.4	318.62	319.15	319.15	319.8	319.97	317.72	319.01	319.05	319.6	318.15	319.62	320.24	319.16	319.42	319.32	318.55	321.07	319.62	318.18	320.17	319.41	318.24	318.46
314.42	316.05	315.1	314.89	315.15	315.16	315.09	317.09	313.35	315.44	315.25	315.39	316.51	314.56	314.43	315.48	315.52	315.93	315.37	314.61	313.74	313.61	315.41	315.28	314.96	314.5	314.32	315.57	315.07	315.34	314.3	315.36	315.36	315.54	314.95	314.34	314.06	314.64	313.97	314.61	316.35	313.67	315	314.76	314.31	315.48	315.65	316.26	314.97	315.64
327.64	327.53	327.38	326.29	326.31	326.56	327.32	327.17	326.85	326.42	327.19	326.08	327.36	327.05	326.55	327.72	327.31	327.66	327.46	327.26	327.25	326.23	326.41	327.25	325.97	327.38	327.88	328.09	326.93	326.72	325.91	328.14	325.82	327.13	326.36	327.33	326.2	326.47	327.76	326.48	328.28	327.47	327.12	326.52	327.06	327.1	326.56	327.94	327.05	327.29
294.55	293.5	293.73	293.61	293.9	294.32	294.53	294.02	293.66	292.73	294.39	295.82	294.45	294.41	294.2	293.6	294.02	294	292.9	294.28	293.53	293.6	294.38	293.77	294.87	296.42	294.13	293.64	292.94	292.85	293.22	293.99	294.2	294.14	294.23	294.77	292.93	293.06	293.85	293.98	293.62	294.47	293.42	294.03	293.57	293.65	293.87	292.75	294.66	296.08
304.37	303.87	305	304.53	304.08	305.47	306.29	304.14	305.09	304.09	305.07	303.22	303.49	303.27	303.73	304.31	303.99	304.49	304.64	304.57	303.15	303.47	303.5	304.85	303.88	304.25	305.74	303.65	304.17	304.13	304.15	304.19	303.66	305.67	305.53	304.88	304.91	303.7	304.52	304.09	303.98	304.83	303.44	303.95	304.16	305.61	304.78	304.25	304.98	305.43
324.72	324.52	324.35	323.84	324.8	324.52	325.88	324.46	324.06	324.42	325.09	324.65	324.98	324.94	324.8	325.91	324.9	324.97	323.18	325.13	324.16	324.26	326.02	323.39	323.69	324.28	325.04	325.35	324.24	324.73	325.5	324.27	323.24	323.22	323.9	325.91	325.1	325.1	325.39	324.18	325.68	325.07	325.23	325.93	325.36	324.22	324.8	324.35	324.82	323.98
313.6	314.16	312.77	311.47	313.86	313.73	312.63	313	311.85	311.78	312.17	314.12	312.02	313.93	312.98	313.21	313.03	313.66	312.47	312.94	313.57	313.1	313.91	313.11	313.32	312.07	313.12	312.23	314.5	313.07	313.07	312.17	313.01	312.91	313.2	313.21	313.78	314.22	312.8	315.04	313.68	313.42	313.56	313.16	312.39	312.62	313.08	314.81	312.59	313.08
302.28	302	302.21	302.73	302.14	301.63	303.5	302.91	300.99	302.64	303.81	302.73	302.37	302.39	302.03	302.89	303.19	303.14	302.9	302.64	302.57	303.36	302.66	302.07	302.92	303.04	302.22	303.06	302.89	304.18	303.41	303.24	303.47	303.06	302.37	303.23	303.16	302.47	301.89	301.82	302.83	302.62	301.46	302.72	303.22	304.08	302.35	302.72	302.09	302.63
301.91	301.53	301.48	301.21	301.16	300.07	301.63	300.2	299.98	300.51	301.15	301.96	301	301.12	301.08	301.25	300.85	300.16	300.75	301.6	301.24	301.89	300.92	300.58	300.19	301.24	300.58	302.04	300.89	299.78	300.03	300.91	302.28	301.35	299.68	301.49	301.16	300.33	301.64	301.1	300.36	301.2	300.32	301.82	301.01	301.48	300.77	300.8	302.14	301.31
303.78	302.83	304.02	303.29	303.57	304.03	302.77	302.92	303.83	303.36	303.57	303.38	304.21	304.58	303.66	303.96	304.21	302.61	304.46	302.99	303.29	304.38	303.5	303.16	302.41	304.15	303.66	302.54	303.82	304.14	304.03	304	303.45	303.9	304.67	302.43	303.84	303.06	304.46	303.13	304.2	303.93	302.88	303.34	303.65	303.35	305.38	303.17	303.12	303.32
310.82	309.31	308.81	309.35	309.58	309.13	308.9	310.43	309.63	309.49	310.01	308.77	308.64	309.05	309.7	309.57	309.75	310.53	310.43	310.11	308.77	309.69	309.99	310.83	310.71	309.86	309.93	309.07	309.89	309.49	310.59	309.71	310.59	310.4	310.61	309.77	309.82	310.35	309.13	310.1	310.42	309.89	309.92	310.34	309.83	310.35	308.99	309.82	309.46	309.31
319.39	319.5	317.9	318.77	319.42	320.19	317.75	318.47	317.93	318.31	317.93	318.63	318.38	318.26	318.33	318.03	319.22	319.82	319.71	318.02	317.63	319.66	319.21	319.85	318.33	318.12	318.53	319.13	318.49	318.83	318.85	318.8	319.34	317.6	318.12	317.5	318.95	318.24	319.5	318.01	317.84	319.5	317.82	318.83	318.12	318.42	318.07	318.06	318.03	318.65
301.62	302.4	302.76	302.25	302.48	302.64	302	303.22	301.76	302.9	303.87	301.93	301.53	302.55	302.33	301.99	302.78	302.22	302.43	301.51	302.13	302.44	302.27	302.71	303.03	302.33	302.41	302.56	302.71	302.34	302.07	301.33	301.14	300.69	303.15	302.03	302.47	302.06	301.44	303.57	302.48	300.98	303.42	302.05	301.79	303.22	304.08	303.19	300.7	302.96
308.18	310.12	309.15	311.26	309.43	310.82	309.32	309.09	310.69	310.89	309.04	310.25	310.84	309.43	310.13	309.54	309.7	310.83	309.63	309.75	309.32	310.91	309.53	309.59	310.01	310.61	308.41	309.29	309.08	310.4	309.82	310.09	309.49	309.89	310	310.29	309.17	309.96	308.48	308.44	310.04	309.93	309.94	310.57	310.51	309.73	308.06	310.26	309.78	309.73
304.59	302.69	302.67	303.14	303.89	302.68	304.03	303.13	304.06	302.6	301.32	303.55	304.14	303.98	304.11	304.91	303.97	302.25	303.1	303.45	303.29	303.82	304.04	304.79	302.99	302.37	302.91	304.1	304.12	303.58	303.57	304.13	304.13	303.26	303.16	304.4	304.38	303.71	305.61	302.98	302.98	302.98	302.4	302.92	302.71	303.04	303.77	302.5	303.82	302.52
328.27	327.86	327.12	327.69	327.45	327.26	327.31	327.24	328.46	329.23	329.03	328.72	327.74	326.76	328.26	327.71	326.93	329.03	328.06	328.28	327.95	328.66	326.74	327.61	329.13	327.68	327.36	327.08	326.8	327.25	327.81	327.67	328.31	328.48	327.16	328.41	327.75	326.71	327.6	328.52	327.36	327.76	329.08	328.03	328.02	327.1	327.02	327.37	327.72	326.49
306.17	305.82	304.54	305.36	304.71	307.18	305.94	305.06	306.01	306.53	305.17	305.33	305.91	306.53	305.01	304.63	305.04	306.2	304.56	306.92	305.28	306.09	305.38	304.59	305.07	304.78	305.37	304.39	305.65	306.19	303.32	305.37	305.38	305.25	305.96	305.12	305.37	306.06	306.42	305.54	306.41	304.81	306.12	305.84	305.87	305.62	304.29	305.29	305.57	305.59
294.37	295.37	295.6	295.4	295.74	295.28	295.9	295.07	295.35	295.88	295.07	295.69	294.95	294.74	294.75	294.03	294.59	294.73	296.13	294.33	294.36	294.23	295.77	295.76	294.06	295.02	295.28	294.91	297.25	295.19	295.42	295.37	294.56	295.46	294.74	295.27	295.02	292.96	295.5	296.16	295.4	294.36	294.99	294.78	294.82	293.86	294.66	294.85	294.95	296.83
304.38	306.53	304.65	304.66	306.48	306.36	305.82	304.39	304.49	303.99	304.83	304.3	305.02	304.42	305.16	305.43	305.75	305.44	305.38	306.57	305.31	305.38	305.65	304.76	305.15	304.69	305.65	304.85	305.77	306.75	305.99	304.82	304.97	306.2	305.61	304.91	305.62	304.42	304.74	304.45	304.21	305.27	306.01	305.25	304.2	305.37	304.26	305.03	305.23	304.14
312.33	313.62	312.83	315.27	312.62	313.59	313.65	312.86	314.61	314.95	313.74	314.03	312.8	313.9	312.43	314.36	313.67	313.7	312.98	312.68	314.21	313.34	314.61	312.81	313.74	313.85	313.19	313.89	313.64	313.25	313.86	313.6	314.21	313.87	313.57	313.07	315.69	313.8	313.85	312.45	313.84	314.42	314.18	312.85	314.15	314.09	313	313.63	313.19	314.31
304.79	305.27	305.04	305.26	305.49	305.96	305.5	304.98	304.01	305.74	305.69	305.61	305.83	304.4	305.27	304.61	305.11	305.17	305.16	305.37	305.16	305.22	304.66	305.38	305.79	305.38	304.39	305.24	306.26	306.49	304.51	304.37	304.71	304.73	306.53	306.41	304.98	305.39	306.14	304.87	306.04	306.57	304.66	305.17	305.53	304.32	305.76	305.56	305.21	306.09
300.83	301.85	301.76	301.33	301.39	301.33	300.51	301.04	301.17	302.36	301.91	300.9	301.5	300.99	301.1	301.37	300.7	300.84	302.31	300.71	301.94	301.7	301.96	301.66	301.26	301.93	300.54	302.36	301.51	301.12	300.94	300.64	300.81	300.88	301.1	301.71	301.1	300.34	300.11	300.01	301.08	301.62	300.94	300.2	300.12	301.16	300.83	301.73	301.83	301.9
312.76	313.08	312.55	312.45	312.66	313.65	311.52	312.87	312.72	312.49	312.38	313.44	312.62	313.73	313	313.07	312.61	311.36	313.43	311.33	313.64	313.7	313.55	313.43	311.96	313.78	313.17	314.25	313.46	313.44	313.42	313.26	312.77	314.49	312.7	312.47	313.93	312.73	313.8	313.37	313.87	313.61	313.02	312.47	314.14	312.89	312.81	312.03	313.47	313.61
296.46	296.45	297.13	296.96	297.11	296.97	297.18	297.07	297.99	297.51	296.72	296.38	296.41	295.88	298.23	296.59	297.31	296.44	297.26	297.36	296.99	297.48	296.71	298.15	295.64	297.16	296.32	295.79	296.37	296.19	296.49	296.88	296.54	297.32	297.2	297.79	298.01	296.55	296.53	297.28	297.26	296.67	297.75	296.22	296.08	296.96	296.48	298.15	297.37	295.6
319	318.73	319.37	316.51	319.12	318.89	319.04	316.82	317.69	318.67	318.61	318.03	318.8	319.13	319.1	318.52	318.53	318.65	318.25	317.69	317.43	318.84	318.11	319.37	318.03	319.06	320.55	320.05	318.76	318.77	318.45	318.8	318.86	318.55	318.32	318.48	317.68	318.47	317.97	319.47	318.06	318.12	319.09	319.4	317.68	319.49	318.37	317.92	318.89	318.2
314.74	315.15	315.25	314.7	315.29	316.58	315.07	315.26	315.76	314.76	315.48	316.21	315.85	314.85	315.74	315.68	316.7	316.63	315.86	315.05	315.82	316.57	315.61	315.23	315.91	315.32	315.72	316.09	315.31	314.68	315.46	315.33	315.62	313.78	315.37	317.13	316.07	314.82	316.12	315.38	316.77	316.4	316.17	315.05	315.64	315.93	316.18	315.99	315.61	316.33
318.66	320.3	319.42	319.42	318.83	317.82	319.76	319.72	320.75	318.93	319.31	319.73	319.79	320.85	319.33	320.25	319.54	318.33	318.7	318.7	320.07	319.79	317.6	319.97	319.88	318.73	318.76	319.88	318.94	319.69	319.39	320.01	319.56	320.52	319.09	319.17	320.37	318.69	318.29	319.7	319.31	319.07	319.86	319.22	319.32	319.57	319.85	321.64	320.14	318.28
301.95	302.61	302.63	301.92	302.24	302.01	302.17	301.89	303.56	301.42	301.69	303.2	303.21	302.33	302.61	301.88	302.59	303.65	302.25	301.75	303.09	302.42	303.01	303.15	302.24	302.28	303.58	302.48	303.65	300.76	302.58	302.77	302.27	302.62	303.48	301.7	302.7	302.68	302.35	300.15	302.46	302.97	301.73	302.96	301.67	302.53	302.06	301.91	302.35	302.64
307.79	304.9	306.86	305.94	306.58	305.72	306.12	307.29	306.19	304.97	307.18	306.02	307.04	306.03	304.93	306.43	306.63	305.96	306.08	305.91	306.33	306.04	306.12	306.21	306.03	306.94	306.64	306.42	305.82	305.99	305.51	306.83	307.63	305.86	305.77	305.63	307.09	305.16	306.25	305.4	305.58	306.42	306.59	306.41	305.86	305.5	305.91	305.34	305.29	304.51
314.59	314.92	316.27	314.57	314.69	312.79	314.3	314.71	314.83	315.13	314.88	314.59	314.27	314.57	314.63	315.29	315.34	315.24	314.78	314.65	313.93	314.64	314.98	315.79	314.97	314.65	314.53	315.56	314.92	314.49	315.22	314.9	314.69	314.79	315.19	316.01	316.36	314.61	314.6	315.93	313.89	314.98	315.08	313.94	315.55	313.45	315.06	314.37	314.27	314.53
311.64	311.42	312.5	310.52	310.58	310.88	311.05	311.81	312	310.62	311.55	310.18	310.63	309.95	311.61	311.74	310.64	313.3	312.46	311.32	310.61	311.73	310.67	310.82	311.44	311.2	311.04	311.58	311.2	310.94	311.32	311.45	312.3	311.97	311.35	311.03	312.12	312.39	310.99	310.31	311.37	311.47	311.22	310.65	311.55	312.26	311.26	311.46	313.61	311.45
313.6	313.52	314.25	312.65	312.83	310.78	312.35	313.86	313.5	312.28	313.48	314.31	312.97	313.59	313.6	313.18	313.54	312.32	313.02	314.39	313.34	313.34	314.15	313.8	313.38	313.88	313.73	312.56	312.82	312.8	312.75	312.77	312.92	313.64	312.98	311.97	314	312.48	311.55	313.41	312.48	312.07	313.87	313.23	313.34	313.04	312.29	312.73	312.98	314.37
312.66	313.54	312.37	312.17	312.59	311.8	312.26	312.61	313.64	313.83	312.09	311.66	313.01	312.09	313.67	312.86	312.87	311.2	312.24	312.97	313.04	312.56	314.21	312.27	313.55	310.53	313.33	312.77	312.61	312.62	312.15	313.02	312.61	312.5	313.26	312.24	311.14	312.36	311.33	312.23	314.09	312.22	312.66	312.54	312.38	312.06	312.28	312.87	312.72	314.16
305.32	303.99	302.61	303.16	303.5	302.88	302.68	303.1	303.21	303.12	304.29	302.92	304.14	304.61	304.37	304.05	302.01	301.99	302.63	303.87	304.23	303.6	303.19	304.4	304.2	302.88	303.01	304.35	303.46	302.38	302.39	303.34	303.05	303.35	303.53	302.26	302.49	302.26	304.03	302.78	302.81	303.55	304.21	305.18	303.56	302.01	302.94	303.18	303.05	302.84
317.49	316.36	317.49	317	317.4	317.26	318.28	316.95	317.61	317.38	317.23	317.24	318.01	317.29	316.29	315.89	316.9	317.5	316.96	317.79	318.18	316.76	317.46	317.51	317.47	317.61	317.79	317.91	316.28	317.8	317.41	317.5	317.46	316.47	315.94	317.76	317.26	317.35	316.62	317.22	317.16	318.48	317.45	317.31	317.67	316.8	316.95	318.22	316.77	317.9
306.62	304.7	305.26	305.01	306.18	305.63	304.74	304.9	306.14	304.85	305.2	304.85	307.18	305.17	305.25	304.73	306.36	305.05	304.6	305.99	305.52	304.6	305.51	304.23	306.48	305.81	305.58	306.29	305.74	306.02	306.2	305.59	305.73	303.41	305.46	306.06	305.72	307.44	304.99	305.04	305.92	305.76	305.16	305.59	306.36	306.12	305	306.35	304.86	306.79
318.44	318.66	319.04	320.37	318.91	320.49	320.05	318.59	318.78	320.14	320.32	318.81	318.81	318.24	319.78	317.61	319.43	319.87	319.92	318.99	319.38	318.19	318.71	319.89	318.82	318.3	320.32	319.07	319.32	319.57	319.09	319.79	318.21	320.42	319.49	318.63	319.66	319.87	319.94	319	318.12	319.53	319.85	319.14	319.86	318.2	320.08	317.38	319.32	318.51
294.65	294.28	295.14	293.61	294.6	295.88	295.44	295.56	295.01	295.04	294.43	294.29	295.3	294.3	293.65	294.4	294.2	294.3	295.26	294.48	295.92	295.44	295.61	293.41	296.28	294.93	296.21	294.81	294.3	294.98	295.26	295.18	293.7	295.53	294.2	294.83	294.96	295.63	295.49	293.06	294.74	294.38	293.91	294.75	294.56	294.05	295.99	295.35	295.64	294.5
314.03	312.3	314.33	313.41	313.12	313.3	313.86	314	314.16	313.06	313.97	314.48	313.74	313.29	313.43	313.34	313.92	315.69	313.23	314.28	313.98	315.58	313.89	313.1	313.43	313.39	316.01	314.12	314.14	313.64	314.87	313.86	313.95	314.57	312.82	314.17	314.39	313.93	314.37	313.23	313.93	313.78	314.24	314.05	314.31	314.82	314.09	314.79	312.32	313.81
300.83	301.27	300.25	300.92	300.88	301.25	301.02	300.25	301.53	301.86	301.81	300.17	300.65	300.94	300.46	300.8	300.78	300.43	300.89	300.18	300.23	301.38	301.01	301.09	301.1	299.91	301.42	301.64	300.23	300.8	301.17	300.06	300.56	300.39	301.23	300.36	301.94	301.1	300.94	301.25	299.46	300.56	301	300.32	300.38	300.32	300.78	300.17	300.05	302.19
315.52	315.47	316.79	316.02	315.19	314.55	315.84	314.97	315.51	317.17	316.92	315.63	315.41	316.43	315.91	317.34	315.67	315.11	316.66	315.64	316.18	315.46	315.38	316.32	316.35	315.95	314.82	315.79	314.56	315.57	315.73	316.55	316.37	315.78	315.54	317.19	315.27	317.69	315.86	315.75	315.94	316.92	314.74	315	315.51	317.2	314.84	316.83	315.83	315.08
309	308.55	309.31	309.16	308.91	307.7	309.66	307.17	308.63	309.13	308.88	308.17	309.29	308.47	309.54	309.6	310.57	308.5	308.98	309.84	308.69	309.2	308.74	309.17	308.6	309.99	306.95	308.63	308.26	308.75	309.03	308.67	307.54	309.52	309.05	309.65	309.13	309.3	309	307.23	308.61	309.34	308.21	307.33	307.38	308.89	309.55	308.3	307.51	308.18
302.93	303.97	304.92	303.69	304.57	304.4	303.86	304.18	303.77	303.09	303.31	303.61	304.11	303.27	304.5	303.59	304.72	304.43	302.13	304.24	303.84	302.8	303.25	304.11	302.62	302.93	303.86	303.62	303.33	303.01	303.64	302.33	303.51	304.32	303.01	302.57	304.16	302.13	303.39	303.81	303.47	304.09	303.3	303.72	303.65	302.37	303.96	303.96	304.02	303.82
313.2	313.25	313.59	312.6	312.72	313.13	313.31	312.29	312.11	313.12	313.61	312.95	313.18	312.25	313.52	312.06	312.96	313.41	312.53	312.78	314.6	314.12	312.05	313.57	313.37	313.33	312.21	313.11	312.46	312.86	314.62	314.04	312.99	313.62	314.03	312.37	312.25	313.75	314.63	312.67	312.72	313.54	313.39	313.8	313.93	311.57	313.77	314.73	313.28	312.12
302.41	301.73	300.92	301.72	300.51	300.2	301.88	300.11	301.45	299.95	301.35	301.9	301.69	301.24	301.08	301.83	300.99	300.57	300.84	300.99	301.02	300.84	301.52	301.33	300.55	301.61	299.6	301	300.49	300.94	301.15	301.25	301.27	302.14	301.35	302.19	300.62	301.52	302.61	301.67	300.52	300.72	301.59	302.2	300.68	301.18	300.82	300.13	301.07	301.42
313.88	313.05	313.62	311.91	314	312.48	313.15	312.3	313.72	313.12	312.84	313.3	313.23	311.99	313.7	312.76	313.51	312.29	311.85	312.15	313.29	314.06	313.94	313.34	312.31	312.61	315.02	312.19	313.5	312.43	314.11	312.5	313.67	312.22	312.39	313.48	312.93	312.82	312.82	313.12	312.9	313.75	312.45	312.5	313.46	313.81	313.2	312.21	312.06	312.71
316.88	316.44	316.48	317.12	316.47	315.15	315.6	316.07	315.4	315.38	314.58	316.27	316.19	315.38	315.03	314.96	315.13	315.22	316.34	315.97	315.62	315.95	316.52	313.9	315.44	315.4	315.44	315.05	316.44	316.88	316.27	315.74	315.7	314.92	314.66	315.38	315.25	315.51	315.68	315.76	314.21	314.23	315.21	315.02	314.37	317.16	315.31	315.08	316.33	314.88
303.04	301.54	303.81	301.11	302.52	302.43	302.84	302.22	301.97	302.53	302.34	301.6	303.48	302.87	303.16	302.52	303.01	302.29	302.95	302.95	302.96	301.55	303.01	302.96	302.07	303.91	302.2	303.01	303.49	303	303.1	304.07	303.83	302.57	304.13	303.42	304.12	304.59	303.07	301.92	303.41	303.41	302.76	303.31	303.37	303.32	302.21	303.01	303.58	302.94
307.53	308.38	308.38	307.51	306.46	306.8	308.23	306.84	307.57	306.73	305.96	307.88	307.76	308.02	307.13	308.81	307.41	306.39	307.27	307.26	307.25	307.47	306	307.14	308.24	307.49	306.28	306.76	307.22	306.95	307.31	307.47	306.56	306.86	307.33	306.77	307.96	308.07	308.52	307.72	308.09	306.73	308.34	308.02	306.99	306.98	306.79	307.97	307.96	306.89
309.25	309.73	309.67	309.27	309.94	309.39	310.42	310.25	310.78	308.35	309.17	310.3	311.63	310.12	310.2	310.91	310.27	309.25	309.47	308.59	310.6	309.56	310.26	308.79	310.01	308.73	310.97	310.79	309.55	309.24	310.42	309.97	310.4	309.21	310.39	308.41	309.78	308.9	309.83	309.32	309.84	309.67	309.88	311.04	309.5	311.2	309.52	309.51	309.96	310.27
294.64	292.67	294.55	292.52	293.01	293.05	294.2	294.27	296	294.43	293.8	295.56	293.77	294.02	293.87	293.86	294.48	293.43	294.3	293.72	293.04	292.96	293.46	295.74	293.76	294.21	293.7	292.96	293.6	294.57	293.67	295.65	293.19	293.51	294.26	292.76	294.2	293.48	295.22	292.44	295.44	294.82	293.89	293.93	294.38	294.42	294.39	293.8	294.85	293.22
327.5	328.93	327.95	328.11	326.51	328.52	328.77	327.43	327.5	326.46	328.4	328.78	327.2	328.37	327.01	326.99	328.42	327.97	327.66	327.18	328.53	328.79	327.2	327.66	328.08	327.16	328.13	327.49	328.49	326.82	328.09	327.53	326.51	327.46	327.18	328.27	328.13	328.49	328.05	327.4	327.69	328.25	327.5	328.47	327.23	329.33	328.78	326.52	327.09	326.64
296.38	295.52	296.87	297.3	296.86	297.87	297.89	297.25	297.04	296.5	297.65	296.03	296.22	295.69	297.08	297.05	297.14	296.28	296.29	297.99	297.76	296.85	297.29	296.48	296.57	296.37	296.46	296.18	295.59	298.54	296.91	297.34	298.47	297.14	297.38	295.86	296.05	296.35	297.48	296.09	296.03	297.45	298.11	298.06	297.15	296.46	296.25	297.7	296.92	297.01
304.29	304.1	303.61	303.88	302.98	302.92	303.28	303.71	303.4	303.12	302.89	303.62	303.75	303.9	303.07	302.98	302.79	303.71	303.64	302.1	303.92	303.08	303.44	303.36	303.37	302.57	302.68	303.11	302.08	301.93	303.29	302.92	303.54	302.71	303.24	302.29	303.81	304.26	303.25	303.83	302.77	303.96	303.4	303.18	303.86	302.99	304.03	302.3	303.13	301.77
305.84	306.89	305.83	306.85	305.27	304.84	305.73	306.97	306.85	305.02	305.76	306.93	306.08	306.81	306.21	305.65	306.52	306.34	305.76	305.92	306.3	306.5	304.18	306.23	306.03	306.4	305.76	305.56	306.01	306.61	305.93	306.22	305.99	305.6	305.96	306.22	305.75	306.68	305.77	305.85	305.78	306.19	305.85	306.96	305.77	305.94	306.18	305.17	306.03	304.91
313.49	313.22	314.13	314.15	313.63	313.7	313.08	313.97	313.13	313.56	313.98	314.94	312.82	313.38	313.23	315.45	313.01	312.74	313.35	313.58	313.49	313.2	314.01	313.9	312.9	313.49	313.29	313.66	314.73	313.82	313.91	313.69	313.1	312.92	313.88	313.99	314.22	313.44	313.6	313.89	313.38	313.22	314.19	313.54	314.77	314.69	313.91	314.74	314.51	314.19
300.25	301.9	301.34	301.19	301.5	302.18	301.34	300.49	300.93	301.3	300.7	302.23	301.19	301.83	300.37	299.62	301.52	301.45	299.28	301.68	300.84	302.02	300.21	300.96	301.69	301.73	302.57	300.53	301.5	300.64	300.58	299.87	301.51	302.34	302.39	300.3	301.47	302.24	301.42	299.93	300.87	301.27	299.7	299.71	301.44	301.77	301.57	300.72	300.39	300.27
295.44	295.33	294.01	296.88	294.75	294.97	295.08	294.85	295.58	296.12	294.85	296.09	294.12	293.76	295.53	295.06	295.29	294.43	295.48	294.68	294.82	294.42	295.65	294.5	294.7	295.54	296.43	294.97	294.57	294.46	293.58	295.08	294.79	295.58	294.92	294.9	295.95	295.04	295.37	293.91	294.35	295.98	293.84	295.01	294.36	293.83	294.36	295.49	296.19	295.41
315.32	316.37	315.82	316.57	314.66	316.73	315.79	315.8	314.82	314.16	315.79	316.15	317.4	316.09	315.71	315.48	316.11	316.05	315.56	316.45	314.99	316.38	316.23	315.91	315.06	316.36	315.84	316.46	314.54	315.65	315.4	316.01	315.22	316.24	317.52	316.04	315.79	316.89	315.05	316.21	314.9	315.43	315.16	315.16	316.22	316.02	315.48	315.51	315.61	315.07
315.62	316.34	316.5	317.53	316.4	315.84	315.7	315.55	314.95	317.16	315.21	315.57	315.93	315.51	316.11	315.46	316.29	315.46	315.62	316.23	314.92	316.07	315.49	316.15	316.58	315.69	315.53	315.81	316.91	316.97	315.09	314.54	317.42	316.35	316.15	315.44	316.4	315.17	316.82	315.38	316.18	315.12	316.15	316.48	315.77	316.42	316.09	315.69	315.58	317.05
308.78	308.59	308.52	310.89	309.02	308.49	307.87	308.32	309.53	308.92	309.57	308.31	307.23	309.84	308.49	308.85	309.2	309.88	308.35	306.75	308.5	308.08	308.74	308.87	308.88	307.87	309.6	309.94	308.08	309.64	309.92	308.3	308.61	307.45	308.99	309.31	310.1	309.53	309.01	308.91	307.55	309.82	308.42	310.25	308.76	309.41	309.15	307.62	308.19	308.27
303.62	303.19	303.55	302.39	303.56	303.7	303.2	303.13	303.89	302.79	303.58	304.44	303.3	304.18	303.71	303.71	304.17	302.87	302.62	304.38	303.45	303.82	303.57	302.59	303.43	303.23	303.29	303.19	302.89	303.38	301.9	303.65	304.18	304.39	303.21	303.32	303.04	304.27	302.39	302.58	304.25	304.68	302.83	302.82	302.9	302.89	303.42	303.05	303.83	303.39
308.7	309.53	309.05	308.19	309.03	309.67	309.99	309.22	308.42	309.57	309.04	309.8	309.21	309.16	307.53	309.71	308.27	308.49	309.22	308.67	308.82	308.61	308.62	309.2	309.42	307.79	309.18	309.25	307.85	308.58	308.57	309.54	307.54	309.14	310.67	309.22	308.65	308.46	308.99	309.43	309.27	308.98	309.43	308.22	308.77	308.28	308.52	310.05	309.5	309.32
329.08	330.01	329.32	327.3	327.95	327.76	328.98	328.35	330.5	328.65	329.65	327.66	328.13	328.42	328.4	328.58	327.76	329.79	329.36	328.16	327.66	327.88	328.19	329.48	328.14	327.92	327.75	329.57	328.3	327.72	328.58	328.59	328.63	329.43	328.49	327.24	328.9	327.01	327.04	328.03	329.73	329.16	328.5	329.63	328.66	329.57	328.75	328.41	329.3	327.6
318.05	317.7	318.46	318.85	317.44	319.9	317.9	317.25	317.07	317.75	318.17	316.96	318.41	317.08	317.7	317.83	319.89	318.71	318.43	317.11	318.46	317.66	316.75	318.62	318.52	318.22	318.19	319.27	317.74	319.19	317.88	317.89	317.77	318.43	317.79	319.49	317.15	317.23	318.73	319.72	318.63	316.79	317.9	319.1	317.35	319.33	318.08	318.02	317.12	317.81
308.73	309.43	310.44	308.96	310.28	310.54	309.61	310.5	310.51	308.77	308.91	310.67	308.75	309.07	310.29	309.19	310.03	311.1	310	310.41	309.59	309.46	309.5	309.25	308.67	309.39	309.64	309.97	310	309.18	310.7	309.55	310.75	309.98	308.93	311.38	309.78	310.08	309.78	309.19	310.75	309.16	309.34	309.89	309.54	309.7	308.9	308.7	310.03	308.54
293.02	293.48	293.05	294.64	294.24	293.78	294.96	293.23	293.45	292.72	294.64	294.37	294.3	292	293.74	296	294.81	293.81	293.47	294.43	294.46	294.57	293.03	295.29	293.34	293.62	294.19	293.98	294.15	293.23	293.02	294.41	293.71	294.08	294.89	293.5	292.84	295.39	294.81	292.88	293.9	294.44	292.96	294.04	293.49	294.18	293.77	292.85	293.91	294.11
313.7	312.51	313	311.08	313.84	311.79	312.75	313.24	312.36	312.77	313.04	312.94	312.23	313.28	312.44	310.23	313.15	313.79	312.17	313.37	312.96	312.99	313.34	312.33	312.67	312.18	312.34	311.66	313.32	313.75	313.31	313.22	312.82	313.56	310.69	313.24	312.83	312.76	313.22	311.45	313.39	313.1	314.05	312.85	312	312.71	312.8	313.52	312.38	311.29
314.02	312.59	312.92	311.92	313.16	313.6	313	312.69	312.56	313.16	311.97	313.34	312.9	313.54	312.75	314.32	312.71	313.07	313.53	312.25	313.77	312.84	312.08	314.97	314.4	314.22	311.89	313.46	312.82	313.21	313.03	314.98	314.26	313.91	314.05	311.99	313.03	312.65	312.04	313.67	313	312.37	313.46	313.76	314.35	313.93	313.91	314.37	313.62	312.64
312.26	312.34	312.17	312.32	312.39	312.71	313.17	312.97	313.64	313.87	312.71	311.41	313.18	312.39	312.92	313.22	312.38	314.05	311.23	313.38	313.44	312.7	311.24	312.94	313.22	313.3	313.67	314	313.35	312.02	312.35	312.04	312.34	312.11	313.25	311.79	312.46	313.28	311.78	311.42	314.06	312.22	313.1	313.39	313.93	311.9	312.12	313.51	312.65	312.97
299.5	300.25	300.33	301.34	299.69	299.69	299.64	300.22	301.37	300.11	299.87	299.06	301.01	300.33	298.75	299.84	299.9	301.06	300.15	300.32	298.1	299.68	300.48	300.05	298.86	299.98	299.9	299.28	301.13	299.89	299.52	300.47	301.59	300.3	300.37	299.43	300.26	299.81	300.04	299.4	298.73	300.2	300.13	299.68	300.83	299.85	299.48	300.68	299.27	299.03
304.36	304.55	305.48	303.43	304.97	304.26	303.84	303.07	304.58	304.51	303.68	305.33	305.12	303.76	303.72	304.15	305.34	302.85	303.54	302.92	303.84	305.11	303.58	303.93	302.31	304.21	303.39	303.91	304.59	304.36	303.77	303.97	304.6	304.5	305.48	303.28	304.83	304.87	303.94	304.01	302.95	304.03	304.49	303.72	304.9	303.54	302.67	304.05	303.43	303.75
304.32	304.97	305.31	305.78	303.29	304.82	305.92	304.1	304.36	305.15	305.31	305.19	303.58	303.65	305.86	304.02	303.96	305.11	304.15	305.54	303.53	305.02	303.18	304.16	304.39	305.72	305.3	304.51	304.11	304.69	304.82	303.29	305.39	304.37	306.04	304.47	303.71	304.57	304.02	304.99	306.22	305.52	304.01	303.56	304.22	306.02	305.16	303.72	303.83	304.2
315.31	314.63	315.6	314.69	314.82	314.78	314.49	314.83	313.8	316.37	317.14	316.55	315.43	316.45	315.75	316.19	316.15	316.26	315.64	315.33	316	316.09	314.67	317.01	315.41	315.57	317.28	315.73	314.75	315.21	314.71	314.47	315.72	315.59	315.02	316.63	315.04	314.48	315.92	315.84	316.49	314.49	315.43	316.09	316.09	314.75	316.3	316.89	315.35	316.44
302.98	302.05	302.24	301.9	303.44	300.47	303.28	302.52	303.37	301.81	303.54	303.3	301.87	303.91	302.7	301.92	302.82	303.11	303.05	302.98	302.92	303.1	303.02	303.81	302.47	302.61	301.8	303.66	302.17	303.58	301.14	304.16	303.51	302.4	303.3	302.15	302.94	304.57	304.03	302.71	303.45	303.72	302.24	303.19	301.85	301.92	303.35	303.1	303.12	304.15
305.2	303.83	304.77	304.79	304.09	305.45	304.34	304.87	304.01	304.44	305.08	303.62	303.82	303.93	303.23	304.26	305.24	304.51	303.78	304.21	304.75	305.5	304.73	304.44	303.79	304.73	303.71	303.81	303.91	305.33	304.5	303.83	304.33	304.11	303.44	304.59	306.09	304.47	303.25	303.91	303.42	305.05	305.28	304.57	303.99	304.68	304.85	304.1	304.48	304.53
294.98	295.24	295.96	295.42	294.29	295.86	294.84	296.04	294.96	295.06	295.17	295.48	295.57	295.1	295.08	295.84	295.58	295.47	294.92	294.84	295.97	294.73	294.64	295.54	294.14	295.1	294.64	295.02	295.89	295.49	296.1	294.18	294.98	296.71	295.46	295.03	295.18	294.69	294.04	295.5	295.69	293.97	295.93	296.08	296.78	294.95	294.73	296.41	295.78	295.07
303.98	305.16	305.28	305.52	303.62	303.77	303.36	305.14	304.75	304.08	303.87	304	303.35	304.28	304.44	304.92	303.44	303.69	303.51	304.49	304.32	304.55	303.6	303.71	305.37	303.09	304.67	302.62	302.79	303.38	303.68	303.1	303.98	305.19	303.81	304.59	304.34	305.94	304.69	303.97	304.12	303.81	303.36	304.6	304.5	304.24	303.22	304.94	303.4	304.66
302.66	301.65	302.2	302.29	302.95	302.83	302.47	302.11	303.04	301.91	302.19	304.15	302.97	301.65	300.75	302.97	302.49	303.08	301.99	303.32	301.41	303.28	302.8	302.83	302.14	303.42	302.31	302.3	302.06	302.22	303.25	302.66	301.8	302	304.86	302.18	302.07	302.72	302.25	303.06	301.77	303.59	303.9	302.72	302.72	301.55	301.51	302.06	302.37	302.94
302.09	304.29	303.95	304.1	304.83	304.46	305.24	303.37	304.14	304.01	304.61	304.18	303.12	303.92	304.23	304.94	303.35	304	302.66	304.75	305.18	304.59	303.98	305.72	304.83	304.54	305.27	304.36	304.67	305.53	304.52	303.53	303.63	303.42	303.93	304.77	304.17	303.91	304.57	303.31	304.29	304.29	303.98	305.13	304.47	304.04	304.63	304.64	305.1	304.48
301.42	300.79	301.29	301.58	301.01	302.04	302.57	300.53	299.8	300.86	301.11	299.67	301.57	300.89	300.19	300.12	300.33	300.16	301.52	302.07	301.75	300.57	300.3	300.65	300.13	302.79	301.96	301.49	301.61	300.61	301.53	300.92	302.08	300.9	300.48	300.84	301.67	301.42	299.97	302.88	300.55	300.72	300.78	301.81	300.99	301.39	299.31	301.13	300.58	301.28
316.15	315.88	314.34	314.29	314.41	314.07	316.03	314.84	314.76	314.89	315.41	314.37	313.55	315.05	314.02	314.83	314.88	316.07	316.04	315.46	314.52	315.08	316.21	314.75	316.03	315.17	314.22	315.25	313.3	313.66	315.45	315.67	314.77	314.74	314.67	315.65	314.1	315.36	315.57	314.8	314.77	314.71	315.04	313.11	314.89	314.15	314.62	315.96	315.1	314.98
315.58	315.06	315.44	314.69	314.91	313.21	313.93	314.98	314.48	315.08	314.26	314.46	316.47	314.96	314.14	314.6	315.24	315.17	315.88	316.28	315.28	315.57	315.09	314.61	316.48	314.51	315.92	314.05	313.96	314.83	314.17	314.24	314.98	314.55	315.39	315.5	315.54	315.19	314.57	315.13	314.58	313.84	314.34	315.74	313.79	313.57	313.76	313.52	315.04	314.51
315.42	315.87	315.18	314.18	316.85	314.49	316.04	317.29	315.26	316.24	316.03	316.28	315.46	315.35	315.74	314.89	315.87	315.43	316.42	316.7	315.54	315.17	315.27	316.42	315.71	314.82	314.96	317.35	316.38	316.62	315.95	316.17	315.45	315.59	316.29	316.49	315.72	315.25	316.66	316.55	315.32	316.7	315.66	314.78	315.55	315.72	316.38	315.67	315.94	317.06
304.44	306.68	305.49	304.61	306.02	304.72	305.03	305.57	306.43	305.57	305.9	304.85	304.64	304.9	306.09	304.58	305.16	306.76	306.15	306.56	304.85	305.26	306.67	305.37	305.93	305.95	306.04	304.97	305.29	305.67	304.88	304.03	305.49	305.28	305.08	305.26	305.03	305	306.4	305.25	305.25	304.44	304.93	306.34	304.9	305.85	306.62	304.54	305.28	304.68
297.42	296.95	295.66	296.93	296.67	296.99	296.43	297.94	295.44	295.94	297.24	297.37	296.75	296.33	297.67	296.83	296.47	296.88	296.29	297.13	297.57	296.46	296.95	297.52	296.65	295.66	296.9	296.56	296.48	297.25	297.27	295.1	297.11	296.66	296.97	298.33	295.05	297.64	296.18	297.21	295.74	297.94	296.86	296.49	295.91	296.21	296.14	297.59	296.95	296.68
306.07	307	305.26	307.11	304.44	305.7	306.13	306.29	306	306.5	306.1	305.64	306.11	306.65	304.83	307.04	304.71	307.1	307.06	306.77	307.01	306.24	305.02	305.02	305.54	308.46	306.34	305.45	305.47	305.77	305.02	306.45	304.56	304.76	307.09	307.1	306.35	308.06	306.15	305.31	306.27	306.61	307.3	306.42	305.53	306.39	307.4	304.37	305.07	305.82
311.51	312.28	310	311.96	311.47	311.42	310.87	311.5	312.01	310.91	310.41	312.49	310.78	311.81	310.17	312.13	311.68	311.66	312.27	311.64	310.99	310.8	311.63	311.45	312	312.08	311.75	311.57	311.86	311.22	312.59	311.48	310.9	311.46	312.33	311.05	310.34	312.03	312.39	311.96	312.83	311.07	312.07	311.77	312.1	310.87	310.56	312.28	311.16	311.43
309.8	309.5	309.38	309.04	309.13	307.37	308.9	307.26	309.65	309.21	309.2	309.81	309.02	309.08	308.73	308.97	308.61	308.81	309.61	308.9	309.61	309.03	309.37	310.14	309.77	310.32	309.06	309.4	308.55	307.62	308.85	308.83	308.62	309.53	308.81	308.16	309.64	308.45	307.88	309.6	308.4	308.55	310.04	307.71	309.7	308.17	308.74	308.71	309.96	308.95
299.61	299.69	300.15	299.34	300.79	301.04	300.07	301.21	299.72	299.64	299.85	300.26	300.61	300.15	299.91	300.32	299.81	299.96	301.03	299.95	300.08	299.7	299.97	301.41	300.82	299.49	299.14	299.87	299.11	300.99	300.49	300.49	300.7	299.46	300.47	300.38	300.33	300.73	299.68	299.76	300.14	300.16	301.07	299.71	300.09	300.93	299.53	300.48	299.16	299.76
318.54	317.36	317.1	317.57	317.28	316.32	317.1	317.48	317.27	316.95	318.18	318.68	317.62	316.99	316.74	319.17	317.9	317.08	317.63	318.07	317.23	317.09	316.67	316.97	317.61	318.27	318.53	318.09	317.01	318.44	316.31	317.56	316.86	317.64	317.23	317.98	318.14	316.64	316.61	318.12	317	318.07	316.76	318.06	317.12	317.77	317.46	317.27	317.97	316.38
313.07	313.8	313.68	312.4	313.26	313.97	314.88	313.46	313.15	313.18	314.74	314.21	314.15	313.27	313.57	314.27	313.6	315.23	314.2	314.47	313.41	313.06	314.8	313.39	315.11	313.3	313.24	314.02	313.48	312.94	313.63	313.02	313.88	313.27	313.11	313.47	313.32	312.39	313.78	314.33	314.45	313.39	313.53	314	315.67	314.3	314.36	314.04	313.32	313.32
327.85	328.2	327.75	327.88	327.3	328	327.72	327.21	328.25	328.22	326.62	327.15	327.77	327.34	327.19	327.65	328.55	328.29	327.79	328.57	327.13	327.53	328.65	327.68	328.43	328.11	328.33	327.42	327.17	327.3	328.81	327.34	327.78	328.01	329.05	327.92	327.34	327.65	328.72	326.65	328.46	327.29	328.37	328.29	326.46	329.02	327.51	328.15	328.16	328.2
307.32	307.35	306.7	306.63	308.55	307.23	308.25	306.99	307.06	307.47	306.68	307.78	306.68	307.48	308.09	307.22	307.42	306.48	307.24	306.58	308.64	307.4	306.95	307.69	307.66	307.57	307.03	307.04	306.3	306.75	307.17	307.58	306.99	306.84	307.05	307.1	308.1	308.22	308.49	307.51	307.66	308.24	307.03	308.28	307.61	307.57	307.07	307.28	306.29	309.06
327.12	326.75	327.86	327.3	328.76	327.32	327.61	327.5	328.04	327.83	328.17	328.24	326.64	328.49	327.63	327.72	328.18	328.82	326.64	327.61	328.87	326.71	328.27	327.63	328.49	326.75	327.18	326.65	327.77	327.29	327.36	328.44	328.61	326.45	328.48	327.72	326.7	327.16	327.26	328.25	326.3	327.97	328.02	327.5	328.47	330	327.7	327.79	326.94	327.67
305.89	305.91	304.52	306.62	306.08	305.97	305.97	305.76	305.2	306.07	306.35	304.37	306.81	305.74	305.14	305.33	304.43	304.81	305.48	305.67	305.09	305.21	306.18	305.1	306.36	303.93	305.43	304.83	304.48	304.36	304.25	304.2	305.63	305.28	304.91	306.1	304.56	305.33	305.34	306.34	305.3	305.5	305.94	305.2	304.07	305.43	304.3	305.61	305.56	307.13
318.16	315.88	318	317.38	317.45	317.53	315.66	317.11	317.74	317.59	317.4	317.12	316.11	316.91	316.53	317.82	316.77	317.58	318.07	316.53	316.1	317.23	317.83	317.43	318.25	318.35	319.09	317.94	317.48	317.02	317.77	317.03	316.11	317	316.87	317.82	315.86	317.56	318	317.77	317.97	317.36	316.74	316.85	317.29	318.19	317.32	316.62	317.43	317.89
313.12	313.88	314.02	313.25	313.2	312.86	313.95	314.15	313.28	312.56	312.14	312.69	313.47	312.06	312.2	312.96	312.41	312.43	312.26	314.02	313.05	312.23	314.24	313.18	312.75	314.78	312.67	313.11	312.67	313	313.07	313.74	313.2	314.04	312.84	313.46	312.71	312.26	312.31	313.44	313.23	312.97	313.25	313.01	313.51	313.15	312.2	313.23	312.53	312.04
303.58	304.39	303.12	301.98	303.32	302.67	303.92	303.64	302.49	304.23	302.8	303.31	303.87	302.04	304.45	305.03	302.74	302.87	304.33	305.68	304.95	303.53	303.72	303.66	303.48	304.73	303.94	303.54	304.66	303.63	304.22	303.85	303.44	303.92	304.16	304.14	302.92	303.79	305.86	302.24	304.82	304.17	303.67	303.26	304.59	303.88	304.03	304.01	304.77	303.53
300.69	300.97	302	301.78	300.99	299.77	301.42	300.26	301.74	301.1	300.24	302.45	301.89	299.57	301.75	301.45	299.7	301.48	301.2	300.01	300.79	300.53	300.21	301.12	302.89	301.63	300.22	302	300.21	300.64	301.2	301.53	300.85	300.71	300.28	301.78	302.5	301.47	300.62	301.29	302.51	299.6	301.75	300.75	300.62	300.64	300.51	301.25	301.12	301.85
328.2	329.35	329.5	327.9	329.35	328.19	329.37	328.9	327.42	327.86	328.84	328.4	328.39	328.02	328.58	329.19	328.86	328.58	327.86	328.68	327.83	327.72	329.15	328.48	328.67	328.85	329.13	329.4	329.3	328.18	330.14	328.98	328.82	329.31	327.49	328.19	327.76	328.48	328.86	328.34	328.24	328.37	328.53	329.25	328.15	329.34	328.16	328.16	329.67	328.94
305.13	304.72	304.35	304.05	304.57	305.09	303.75	305.22	304.4	305.45	304.77	304.07	304.31	304.38	304.65	304.33	305.58	304.16	305.5	304.3	304.57	305.39	304.34	305.51	304.24	305.47	303.91	302.92	305.19	304.51	306.19	304.62	303.55	304.75	304.37	304.15	304.74	304.15	303.8	304.16	305.76	303.82	304.34	303.67	305.11	304.93	303.54	303.84	304.14	305.02
305.7	304.13	304.52	304.44	304.24	306.25	304.22	304.82	303.62	303.73	305.24	304.08	304.05	305.11	305.22	305.38	302.47	304.24	304.95	305.21	304.72	304.68	303.48	304.49	304.18	303.31	303.21	306.43	303.78	304.39	304.86	304.63	304.93	303.64	304.58	305.55	304.5	304.26	305.24	304.15	302.88	304.44	304.65	303.39	306.04	304.61	305.09	304.19	304.37	305.28
312.12	312.41	312.47	311.94	311.65	312.08	311.73	313.79	312.71	313.09	311.76	313.46	312.78	312.33	311.19	311.08	311.94	311.78	312.94	310.82	312.14	310.92	312.53	312.22	312.94	313.18	312.41	312.39	311.51	312.77	311.76	313.1	313.07	312.1	311.21	312.58	313	311.14	312.53	313.06	311.06	311.47	312.13	311.69	311.67	312.98	312.72	312.11	313.34	312.02
311.94	312.34	312.33	312.77	312.09	312.89	312.23	311.89	311.88	312.12	312.71	311.92	312.36	311.47	312.02	311.48	311.62	310.98	312.65	312.26	312.16	312.28	312.17	311.25	312.16	313.3	311.35	311.14	313.26	313.04	313.15	313.77	312.04	312.29	312.89	311.55	312.62	312.91	312.03	312.25	312.85	312.1	313.89	312.16	311.77	312.92	312.5	310.66	312.28	312.1
312.78	312.17	313.3	314.51	314.06	313.14	313.23	313.68	312.66	312.75	312.87	314.15	312.22	312.08	313.44	313.31	313.15	313.94	313.33	313.32	314	312.76	311.96	312.56	312.58	313.25	312.28	313.53	313.47	312.82	312.82	311.65	313.44	313.64	312.54	313.26	311.76	312.73	313.82	312.71	312.71	311.95	314.34	312.9	313.12	312.66	312.03	311.93	313.51	312.16
303.64	302.13	303.75	302.93	302.96	303	302.36	303.77	303.89	302.95	302.14	301.6	302.92	301.82	302.85	302.2	303.21	303.72	303.6	301.81	303.43	301.44	302.78	302.42	302.57	303.24	303.76	302.88	302.47	301.57	303.09	303.11	302.7	301.69	301.54	302.32	302.58	303.32	303.2	302.38	302.3	303.58	302.99	303.04	303.73	302.9	303.43	301.04	301.22	302.11
312.57	312.09	311.99	314.03	311.72	312.29	312.51	312.38	311.39	312.29	311.15	312.9	313.26	311.23	313	312.06	313.18	312.74	313.62	312.91	314.01	312.88	312.56	313.21	313.38	313.23	313.34	312.99	312.44	312.72	312.72	312.49	312.47	313.25	312.14	312.94	312.42	311.49	311.78	312.03	311.34	313.88	312.43	313.6	313.11	312.11	312.58	312.77	311.63	312.24
303.38	304.34	305.35	304.59	303.21	304.34	303.41	304.15	303.41	304.19	303.73	303.89	303.35	304.06	304.68	304.39	303.99	304.77	304.05	303.48	303.34	302.23	303.86	303.53	303.32	304.07	302.95	303.35	304.41	301.85	303.37	305.01	303.2	302.12	305.47	302.68	304.55	303.96	303.72	303.35	302.16	303.49	304.08	303.92	303.72	303.63	304.14	304.46	302.8	305.61
316.63	318.57	317.84	316.38	318.36	317.18	315.61	315.48	318.44	317.53	317.49	315.43	317.54	316.33	318.35	317.38	316.3	317.45	317.05	317.85	317.15	316.24	318.01	316.74	317.12	316.27	317.52	318.04	317.77	317.2	316.46	318.16	316.83	316.58	316.94	317.27	317.03	316.96	316.8	317.61	316.68	316.88	317.34	316.69	317.81	317.24	318.39	315.71	317.34	316.93
302	302.96	302.07	302.74	301.76	303.02	302.45	301.77	302.95	301.7	302.35	302.44	302	301.53	303.28	301.59	303.49	302.48	303.03	301.64	302.44	302.38	302.58	301.38	302.93	303.28	303.54	302.84	302.17	301	302.22	302.88	302.14	303.18	303.46	302.16	302.02	302.83	303.01	302.36	302.07	302.18	301.71	303.79	301.97	301.67	302.85	302.33	301.37	302.23
304.09	302.64	304.33	304.46	302.88	302.93	304.16	302.37	304.79	303.21	303.24	303.29	304.78	303.2	303.04	302.88	303.68	303.68	301.95	302.58	303.68	303.59	302.95	304.36	304.04	302.93	302.66	304.6	303.52	303.89	303.49	303.49	303.71	305.3	304.03	302.47	302.77	303.78	303.73	304.53	302.97	303.4	303.93	302	303.91	303.04	303.28	303.11	303.24	303.4
316.58	317.64	316.94	318.43	317.53	317.88	317.33	317.56	316.79	316.58	317.62	317.59	316.6	317.66	317.33	316.99	317.3	316.86	317.64	318	317.01	317.28	318.08	316.75	316.72	317.71	316.28	318.29	317.46	316.36	318.2	317.88	316.99	316.18	316.27	316.93	317.36	317.12	317.91	316.85	317.38	318.05	317.27	316.73	317.54	317.1	316.35	317.26	318.49	317.4
314.68	313.52	312.37	314.17	313	312.25	313	312.99	313.14	313.72	312.78	312.91	312.66	314.8	312.73	312.82	313.7	313.99	312.65	312.54	312.64	312.23	313.14	312.79	313.39	311.97	312.47	312.08	313.07	312.9	312.94	313.49	313.97	313.29	313.43	314.33	313.18	314.29	314.13	312.51	313.22	312.22	313.65	313.41	312.22	313.31	313.79	313.06	314.99	312.73
316.97	316.44	316.88	317.48	317.58	317.09	317.06	318.05	317.12	316.1	317.19	316.63	317.62	316.99	316.61	317.39	317.44	317.4	318.05	316.13	317.27	319.5	317.79	316.75	316.45	315.96	316.19	317.06	316.25	317.26	317.61	317.61	317.31	316.04	317.47	316.63	317.89	318.12	317.48	317.5	318.47	317.14	317.41	318.09	317.91	318.02	316.8	318.3	318.12	317.09
312.91	312.62	312.23	314.42	312.52	313.16	311.68	313.19	312.29	312.87	313.12	312.75	311.68	311.69	312.79	312.87	312.76	312.47	311.95	312.38	312.75	311.93	313.58	312.27	312.94	312.86	311.94	313.14	313.65	313.44	311.25	312.65	312.91	312.94	313.26	313.2	312.47	313.27	313.39	312.18	312.44	311.55	312.37	313.01	313.47	312.48	313.42	312.68	312.21	313.37
303.18	304.21	303.24	303.2	304.01	302.98	302.99	303.8	303.78	303.46	301.73	303.3	303.29	304.27	303.75	304.82	303.44	302.52	303.57	303.47	304.53	302.31	303.09	304.16	303.75	303.34	303.18	303.09	302.78	303.91	302.28	303.51	303.15	303.73	302.85	304.22	304.39	305	302.82	304.04	303.14	303.35	304.49	302.25	304.08	302.84	301.86	304.41	303.53	303.43
298.08	296.96	295.75	297.31	295.32	297.36	297.19	296.7	295.73	298.03	296.8	297.54	297.17	296.98	297.25	296.25	297.44	296.79	296.06	296.86	297.32	297.46	296.3	296.53	296.37	296.5	297.51	297.05	296.55	297.05	297.27	296.65	297.35	296.61	296.54	297.39	297.67	297.7	297.77	298.34	296.4	296.97	298.24	296.7	297.53	296.03	297.36	297.48	297.35	297.4
326.65	324.5	325.19	324.9	324.87	325.77	325.1	325.83	324.36	325.28	323.69	326.52	324.81	325.67	324.62	325.38	325.68	324.19	325.86	325.89	325.77	326.11	325.15	325.88	326.97	325.68	324.44	325.34	324.95	325	325.81	325.09	324.01	325.15	325.51	324.64	325.36	325.81	326.28	325.5	326.19	325.17	327.08	326.7	324.92	327.08	326.08	324.59	324.59	325.6
325.3	326.69	327.1	327.48	326.92	326.18	326.71	326.39	324.96	326.04	327.02	325.71	325.77	326.8	327.08	327.41	326.7	326.15	326.18	327.54	326.47	326.39	327.45	326.58	326.54	327.76	328.18	328.24	326.76	326.34	327.89	326.82	325.88	326.77	327.44	327.02	327.82	325.79	327.74	327.46	326.95	327.03	325.98	327.46	328.49	326.54	327.28	327.19	327.15	326.02
328.73	327.88	328.93	328.35	327.78	328.43	328.51	328.46	328.88	329.38	328.41	329.62	328.93	328.78	327.52	327.84	328.76	329.61	329.39	329.2	327.69	328.74	328.08	329.75	329.83	329.16	327.17	328.06	327.63	328	329.02	328.15	327.4	327.73	328.05	329.16	327.86	329.16	327.47	328.41	328.75	329.27	329	327.72	329.66	329.38	329.23	328.8	328	329.4
311.98	312.08	311.13	311.4	312.98	312.18	310.63	311.83	313.69	312.77	313.26	311.53	311.82	311.74	312.56	311.17	312.6	312.24	311.9	312.04	313.04	311.81	312.18	311.71	311.79	312.52	312.71	311.35	311.4	312.19	312.88	311.91	311.06	312.59	312.01	311.46	312.74	312.04	310.96	311.29	312.43	312.97	311.65	311.89	310.59	312.69	312.2	313	312.71	311.56
312.3	313.27	313.79	312.94	312.37	312.96	312.72	313.86	314.18	312.57	313.88	313.61	312.79	312.85	313.74	313.25	314	312.58	312.42	313.95	312.96	313.82	313.45	312.64	313.38	314.91	313.73	314.23	312.46	314.65	314.82	313.52	312.37	312.28	312.06	313.07	313.57	311.75	313.97	313.9	312.91	313.04	312.27	313.22	313.96	314.21	312.59	312.82	313.92	312.45
326.5	327.75	328.73	327.82	327.85	327.53	326.57	326.61	327.03	327.65	327.59	327.87	327.69	327.73	328.33	327.8	327.89	327.11	328.39	328.42	327.35	328.04	327.59	327.59	327.56	327.43	329.47	327.86	326.96	327.35	328.38	327.34	328.3	327.81	328.52	328.57	328.75	328.09	328.29	328.65	328.25	326.9	327.72	328.03	327.04	328.46	327.9	327.6	328.59	327.48
292.85	293.72	293.19	293.9	294.31	295.02	292.11	294.4	292.65	294.19	294.27	294.79	294.94	294.22	294.3	294.58	294.66	293.8	295.31	295.07	294.33	292.96	294.58	294.8	293.55	294.54	292.74	292.6	292.76	292.97	294.01	292.87	295.43	294.34	293.56	293.49	294.76	293.82	293.93	294.29	294.73	293.68	294.27	295.24	294.26	293.9	294.07	293.46	294.14	295.26
313.34	311.9	312.64	312.84	311.93	313.68	313.54	312.96	311.79	313.31	312.46	311.77	313.16	312.64	312.1	312.98	312.89	313.33	313.38	311.67	312.4	312.64	313.28	311.47	311.54	313.53	314.62	313.07	312.05	313.18	313.31	312.01	312.27	312.38	312.84	313.17	312.1	315.23	313.76	311.52	313.05	311.78	312.84	313.61	313.58	312.01	311.49	312.71	312.97	313.69
305.17	305.14	306.33	306.07	305.5	305.28	305.72	304.88	304.8	306.79	304.9	305.79	304.48	304.88	304.63	305.69	305.44	304.26	305.28	305.78	304.04	304.86	305.11	305.29	305.14	304.41	307.22	304.88	305.41	304.82	306.59	305.38	305.45	304.28	304.99	305.5	305.13	305.72	305.58	305.27	305.92	304.91	305.47	304.01	304.63	304.49	306.05	305.21	305.68	305.86
305.63	304.75	304.64	304.5	306.66	303.41	305.72	305.71	305.46	304.53	305.67	304.37	305.82	305.4	304.97	305.7	305.07	304.54	305.71	304.49	303.96	305.21	304.98	306.82	305.17	305.74	305.33	305.01	304.88	305.52	304.6	305.41	305.36	305.69	306.17	307.12	305.03	305.48	305.27	305.2	305.36	305.42	304.75	303.79	305.25	306.64	305.38	306.06	305.04	306.29
294.68	294.41	296.55	295.39	294.84	295.08	295.37	296.07	296.23	294.93	295.64	295.29	294.85	295.32	295.83	295.67	295.6	293.91	294.7	295.21	295.37	295.33	295.13	295.81	294.79	294.79	294.58	295.27	294.93	293.58	295.47	295.27	294.61	294.43	293.64	294.64	295.32	293.31	294.86	296.75	295.72	294.02	294.15	295.82	295.46	294.44	293.92	293.92	295.92	294.91
306.77	306.83	306.8	307.05	307.22	308.5	305.56	307.66	306.24	306.82	306.27	307.17	306.49	306.41	306.95	307.53	306.45	305.94	307.07	305.69	305.82	306.37	307	305.73	305.99	306.38	306.6	305.57	305.64	306.15	306.39	305.44	307.46	305.8	306.37	305.89	305.76	306.45	306.79	306.72	306.16	306.52	306.08	307.1	306.48	307.71	305.67	307.01	307.16	307.27
307.07	307.22	306.23	305.69	307.3	306.17	306.91	306	306.82	307.54	306.94	306.74	306.67	306.69	306.94	307.04	306.15	305.65	307.2	307.34	307.41	306.73	306.64	306.36	305.38	306.67	305.45	306.47	306.19	306.02	304.82	307.12	306.3	307.99	307.28	306.63	306.34	306.21	306.21	307.37	306.46	306.86	306.85	306.33	306.94	306.9	305.35	306.76	306.88	306.32
318.16	318.9	319.61	320.35	320.13	320.27	320.28	319.71	318.74	316.86	319.49	320.39	319.88	318.16	318.89	320.67	319.43	319.23	319.2	319.43	320.14	319.87	318.88	319.67	320.11	319.67	319.05	318.85	319.03	320.38	319.24	320.12	320.32	318.06	319.29	319.07	319.04	319.12	320.29	320.34	318.93	320.35	318.37	320.39	318.75	319.65	319.44	319.68	318.47	319.26
318.16	318.53	318.11	317.89	318.35	317.67	317.59	317.58	317.97	317.82	317.76	319.18	317.21	317.92	317.41	318.29	318.6	317.47	320.04	317.88	317.43	317.95	319.07	317.76	318.5	318.66	317.22	317.85	318.02	318.18	318.63	318.73	317.06	317.46	317.28	318.21	317.66	319.56	318.77	317.58	317.33	316.97	318.22	319.31	319.05	317.48	318.27	318.2	318.98	318.13
316.5	315.83	315.07	315.77	315.5	316.32	315.86	314.62	315.88	316.96	315.69	314.92	315.55	316.5	316.43	314.37	315.91	315.3	317.02	315.86	316.56	316.57	316.24	314.86	315.56	314.52	316.25	315.39	315.4	315.72	315.2	315.86	317.02	316.34	314.85	315.78	316.63	315.83	315.16	315.44	316.98	316	315.96	315.86	314.15	317.19	315.84	316.11	316.43	315.88
313.81	313.65	313.17	314.19	314.64	313.03	314.28	313.19	313.83	313.85	314.56	313.54	314.24	313.31	314.93	314.5	313.53	315.31	312.59	313.9	313.74	314.61	315.57	314.36	312.92	313.53	313.56	313.16	314.4	313.63	312.82	314.87	313.56	314.75	314.12	313.83	313.48	313.73	313.34	313.72	312.94	312.76	314.21	314.27	313.69	312.76	313.41	313.52	313.9	313.57
318.74	319.26	316.55	318.04	318.19	317.88	318.34	317.69	317.37	318.18	317.57	318.35	319.06	317.04	317.63	318.78	316.92	317.37	317.75	317.51	317.59	318.43	318.18	318.31	318.41	318.7	318.27	317.85	318.15	317.98	317.62	319.39	318.22	319	319.29	319.41	319.21	319.03	317.29	318.51	319.59	318.69	318.27	318.29	318.98	317.9	318.5	317.83	318.79	318.68
294.54	294.58	294.6	293.94	294.56	294.48	293.6	294.17	293.31	293.65	293.16	294.18	292.75	294.63	295.01	293.35	295.29	293.48	294.32	292.85	293.64	295.18	293.63	294.47	294.32	294.18	293.99	293.79	294.1	294.29	294.55	295.76	293.33	294.25	293.15	292.89	293.87	294.62	295.54	295.38	293.73	293.43	293.72	293.58	295.24	293.54	294.62	294.61	292.57	293.48
306	305.65	305.4	307.23	305.41	306.71	305.13	305.91	306.36	305.29	304.7	307.35	306.59	306.3	305.54	306.89	304.78	305.33	308.1	305.72	306.89	306	306.73	305.14	306.13	306.65	305.51	306.93	305.17	305.87	307.5	305.78	306.41	305.47	305.48	306.05	305.49	306.38	305.77	306.57	307.22	305.62	305.58	306.24	306.84	306.31	306.92	307.65	306.51	305.57
296.29	294.94	293.53	293.52	294.38	294.08	292.6	294.78	293.46	294.78	293.42	295.96	293.99	293.83	294.38	294.79	294.86	295.1	293.14	294.2	293.16	294.96	294.73	296.12	294.53	293.68	294.45	294.8	293.76	293.23	293.59	294.28	293.67	293.95	294.4	294.38	293.68	293.66	292.72	294.07	294.7	295.02	295.05	294.39	294.07	294.37	294.09	293.13	293.74	295.1
324.98	324.03	324.08	324.95	325.11	324.18	324.26	324.4	324.26	324.86	324.55	324.17	324.84	324.86	324.2	325.93	323.69	324.65	324.65	326.07	324.77	323.98	324.67	323.87	324.29	324.42	323.36	323.64	324.52	323.38	324.21	323.69	324.17	324.94	324.02	325.2	323.02	324.67	324.47	324.37	325.56	324.95	324.71	324.72	325.95	324.25	324.37	323.84	324.72	324.75
311.98	312.59	311.53	312.21	312.46	311.66	313.57	312.67	312.18	310.5	312.26	312.18	314.05	312.43	311.63	312.67	312.85	310.66	311.89	311.59	312.53	313.34	311.74	311.9	311.82	312.15	313.16	312.07	312.49	312.27	312.66	312.61	312.51	313.59	312.65	312.48	312.27	312.41	312.12	313.45	313.22	312.8	312.08	313.16	312.46	311.63	313.24	311.87	312.05	312.15
302.27	302.07	302.9	302.39	303.04	301.41	302.37	302.26	302.15	302.95	302.07	301.32	303	303.21	302.23	301.73	302.69	302.59	301.32	303.5	302.02	302.92	301.58	302.95	303.1	302.26	302.55	303.01	301.11	303.08	302.24	301.5	301.77	301.85	302.75	302.17	301.98	302.57	303.69	303.32	301.65	302.26	304.45	302.34	302.37	303.05	302.31	303.29	302.95	301.82
305.23	304.02	304.21	303.23	305.08	304.62	303.32	305.37	304.29	304.39	304.6	304.5	304.23	304.49	303.92	304.34	303.92	303.11	306.42	305.05	305.65	304.73	304.7	304.75	304.26	304.99	303.3	304.17	305.17	304.35	304.71	304.3	304.47	303.76	304.63	304.4	304.79	304.47	304.22	305.64	305.05	305.5	305.69	304.8	305.32	303.4	305.33	304.93	303.62	305.77
316.14	316.55	315.67	315.9	316.12	316.67	316.04	315.44	315.53	317.13	317.06	316.91	316.48	315.3	315.65	316.14	316.14	316.67	316.68	315.62	315.35	314.81	315.13	315.94	315.89	315.74	314.04	315.31	314.98	315.83	315.08	317.63	316.18	316.95	315.28	314.05	315.4	314.63	316.67	316.39	316.89	315.69	317.17	316.31	315.46	317.45	315.32	317.15	315.59	314.82
318.56	318.63	319.38	320.24	319.04	319.68	319.47	319.31	319.7	317.81	320.1	319.48	320.24	319.77	318.97	319.85	320.71	319.83	320.21	319.32	317.96	319.91	319.29	319.99	320.67	319.63	318.41	319.85	319.53	319.35	319.42	318.87	320.4	318.62	318.95	319.06	318.64	319.3	319.99	319.63	319.02	319.26	317.97	318.52	319.65	318.86	319.47	319.67	320.3	319.45
315.73	315.93	316.53	315.26	315.21	315.09	315.34	315.46	315.62	315.89	314.76	315.99	317.1	315.81	316.37	316.04	316.2	315.23	315.26	315.62	314.74	315.6	317.17	315.87	314.25	316.53	316.33	317.11	317.12	315.08	315.51	315.56	315.56	316.23	316.15	315.76	315.96	315.55	316.39	316.33	314.87	314.89	315.69	315.74	314.69	314.62	315.76	315.43	316.01	316.58
300.77	301.53	302.26	301.94	300.86	302.16	300.62	301.65	301.83	300.62	300.49	301.98	300.62	300.25	301.45	300.41	301.45	302.08	301.54	301.83	300.99	301.89	300.56	301.29	300.9	300.78	300.27	299.52	301.01	300.15	301.43	302.36	301.7	301.2	301.92	300.52	299.86	301.67	299.78	299.33	301.15	300.02	301.51	301.56	300.84	301.11	301.5	301.1	300.88	300.41
318.06	317.82	316.74	318.36	318.82	319.4	318.15	318.29	317.77	318.07	317.49	318.48	318.59	318.5	317.55	318.18	318.21	318.31	318.99	317.46	318.01	318.13	318.05	318.77	317.4	319.5	317.1	316.34	318.6	317.59	317.81	317.57	318.38	316.43	318.06	318.82	318.03	319.02	319.68	318.34	319.14	318.81	318.31	318.09	317.45	316.94	318.4	318.53	316.98	318.61
294.35	293.88	294.62	295.28	293.83	293.89	293.72	292.54	293.99	293.06	293.33	294.78	295.42	293.87	294.85	293.63	293.73	294.87	294.65	294.85	293.76	293.45	293.6	294.09	294.98	294.21	293.32	294.18	294.49	294.06	294.33	293.49	293.21	293.15	293.33	293.63	294.56	294	293.3	294.48	292.45	294.65	292.94	294.74	293.13	293.51	294.35	292.59	293.84	295.02
299.93	299.78	299.84	300.74	299.74	300.32	300.01	300.37	300.4	300.17	299.44	299.31	300.28	300.88	299.69	299.36	300.37	300.41	298.98	299.11	298.27	299.33	300.15	300.05	300.87	300.52	300.39	300.41	300.15	299.74	300.26	299.08	301.27	300	300.11	299.92	300.26	299.32	301.01	300.58	299.67	300.64	298.59	299.72	301.05	299.04	299.55	300.68	299.64	299.71
305.13	304.96	305.5	307.12	304.4	304.12	304.62	306.35	304.16	305.9	305.72	305.45	305.29	304.58	305.68	306.02	305.43	305.51	306.27	304.68	306.07	306.7	305.3	305.2	305.82	306.33	305.54	304.53	303.92	305.24	305.5	304.74	306.26	305.26	305.9	305.89	305.18	304.6	305.06	305.66	305.18	305.46	306.3	305.78	304.23	306.52	305.5	305.94	305.09	305.07
327.79	328.07	328.3	328.62	327.93	328.79	326.61	327.73	326.32	327.6	328.92	327.95	328.02	327.59	329.17	328.41	328.46	328.11	329.91	327.68	327.9	327.38	327.77	328.4	328.09	327.78	327.86	327.57	327.8	327.89	329.37	327.36	328.54	327.68	328.6	327.92	328.28	326.62	327.59	328.35	327.97	328.14	327.37	328.36	327	326.61	327.06	328.23	328.09	326.93
312.92	312.32	312.61	312.67	313.93	313.48	314.19	311.86	313.23	313.62	312.7	313.83	313.5	312.41	312.77	312.68	312.8	312.67	312.98	313.43	312.49	313.46	313.41	312.88	312.81	312.96	312.46	313.47	313.17	312.57	313.15	312.41	313.32	313.13	313.3	312.77	312.54	311.96	313.05	313.14	313.03	312.38	313.14	313.36	313.73	312.16	313.9	312.23	313.4	312.68
295.21	295.01	296.35	295.26	294.92	296.44	295.64	294.08	295.64	293.8	295.83	294.64	295.49	294.95	295.68	295.77	293.94	296.33	295.56	294.24	294.66	295.79	295.52	294.74	293.58	295.27	295.35	295.04	294.28	295.26	295.69	294.84	296.17	294.86	294.61	295.1	294.55	294.91	295.32	294.53	294.73	294.84	295.22	294.44	295.74	295.1	296	295.3	294.77	296.44
310.83	311.42	311.35	311.53	309.5	310.17	309.79	310.97	310.56	309.99	312.13	311.78	310.32	311.38	310.74	310.18	309.7	311.18	311.28	310.87	309.81	311.19	310.27	310.47	309.56	312.03	311.25	310.94	310.57	311.12	311.38	310.85	310.12	310.64	311.02	310.38	311.04	310.51	310.37	311.19	311.79	309.91	310.83	309.78	311.62	311.08	312.25	310.64	309.71	311.53
293.82	293.95	292.72	293.16	294.05	292.19	294.45	295.3	293.97	294.58	295.31	293.73	294.09	294.14	294.23	295.49	292.6	293.4	294.87	294.58	294.58	293.97	294.56	295.34	293.85	294.88	292.76	294.88	294.15	292.89	293.54	294.17	295.94	293.04	295.15	295.13	294.03	294.14	293.13	294.6	294.98	294.34	294.04	294.61	293.33	294.54	293.68	295.68	293.93	293.49
303.91	304.35	302.23	302.95	303.28	301.81	304.12	301.78	302.9	304.48	304.09	302.15	304.36	302.82	302.17	302.65	304.61	303.2	303.17	303.38	303.77	303.57	303.32	305.52	303.78	303.08	304.5	303.55	302.75	303.87	303.13	303.16	303.16	303	302.82	304.38	302.3	303.88	304.12	301.85	304.26	303.25	303.87	303.25	304	303.84	303.19	303.72	303.29	304.48
296.78	296.92	296.64	296.54	297.35	297.95	297.25	297.07	296.96	297.49	296.49	297.17	297.63	296.74	297.45	297.23	296.58	297.03	296.61	296.44	296.48	296.85	297.7	296.88	296.62	297.6	296.14	296.15	297.4	296.97	297.8	296.64	296.55	297.95	297.71	297.22	296.55	296.95	297	296.95	296.51	297.59	296.22	297.15	297.43	296.69	296.88	297.65	296.37	297.08
303.84	305.13	303.15	304.53	303.53	303.9	302.89	303.59	303.54	303.96	304.01	304.12	304.38	304.99	304.62	303.77	304.12	303.12	303.06	303.02	302.67	303.31	304.45	304.02	303.62	303.78	302.07	303.96	303.95	304.15	304.11	304.85	303.93	304.1	303.19	302.83	302.93	303.42	303.68	304.08	303.96	304.37	304.11	303.69	304.19	303.08	303.76	304.68	305.29	303.31
302.07	301.2	301.74	302.11	303.89	302.59	301.77	302.46	302.59	303.77	302.84	303.04	302.9	303.04	301.69	302.17	303.25	302.6	303.46	301.75	302.73	301.85	302.47	302.69	302.94	301.91	301.04	303.09	303.92	302.94	302.25	301.87	302.83	302.75	302.53	301.85	302.67	302.35	302.49	303.52	301.92	301.29	302.82	303	301.45	303.78	303.25	302.5	301.73	302.13
309.73	310.46	309.92	310.46	310.52	309.89	309.59	309.93	309.57	310.45	309.71	310.06	308.76	310.36	309.11	308.97	309.7	309.57	310.34	309.27	309.03	309.9	310.45	310.78	309.92	310.4	310.26	309.55	309.21	309.95	309.88	309.31	310.06	309.13	309.55	309.91	309.92	309.27	309.75	310.66	308.99	309.61	311.65	309.41	309.62	311.1	309.8	309.27	310.41	308.55
312.07	312.72	313.6	313.36	313.59	312.37	313.48	313.81	313.04	313.4	311.62	312.19	313.88	313.51	313.61	313.79	313.72	312.63	313.17	312.5	314.37	313.25	313.47	313.39	311.83	313.55	313.74	312.68	312.99	312.4	314.48	312.89	311.88	313.26	312.65	312.34	313.05	311.38	313.2	312.1	312.63	311.11	313.07	311.52	311.41	313.32	312.91	313.39	313.41	313.18
293	293.86	294.05	293.7	293.26	293.98	294.7	293.15	294.26	293.81	293.32	293.76	292.32	293.07	294.27	293.79	294.39	293.94	293.11	292.9	294.37	294.6	294.22	294.32	294.87	295.51	294.1	294.49	293.24	294.25	293.52	293.61	293.68	293.75	294.79	294.11	295.31	294.47	294.29	293.92	293.69	293.99	293.03	292.92	294.32	295.29	294.2	293.61	295.19	294.9
316.36	314.47	315.99	315.89	315.14	315.84	315.73	315.64	316.3	314.46	315.52	314.65	316.51	315.54	314.96	316.07	315.03	316.42	314.77	315.35	316.43	315.25	317.04	316.52	316.62	315.33	316.41	316.06	315.6	316.23	315.47	314.91	316.89	314.26	315.45	316.12	316.31	314.84	315.8	314.77	315.36	314.71	318.95	316.8	315.8	315.44	315.44	316.39	315.91	315.08
303.69	304.24	304.7	304.87	305.52	304.25	305.11	304.59	305.51	305.04	305.27	306.03	305.08	305.19	303.62	305.17	304.79	304.03	304.79	306.44	306.13	305.38	305.69	304.9	304.83	304.78	304.87	304.92	305.76	305.25	305.76	304.87	304.88	304.99	306.02	304.22	305.5	304.67	305.48	304.53	306.45	306.07	305.07	305.89	304.91	304.98	304.62	305.56	305.42	304.93
302.17	303.91	303.08	304	305.24	304.59	304.6	304.39	304.2	303.81	303.97	304.93	303.53	302.77	303.39	303.09	302.87	303.14	304.26	303.49	303.33	302.55	303.92	302.89	304.78	303.81	303.95	303.25	303.34	302.79	303.69	305.03	302.94	302.24	303.39	303.08	303.07	303.15	303.58	303.3	303.27	303.88	302.63	303.87	303.75	302.5	303.63	302.94	303.77	303.23
302.91	302.56	301.8	303.25	302.98	304.19	303.31	304.61	302.3	303.88	304.77	303.15	303.81	302.69	303.63	303.52	304.37	303	304.6	303.44	304.49	302.85	303.62	303.83	303.49	303.19	304.32	302.91	304.1	302.38	303.23	303.66	302.8	302.06	303.65	302.67	303.07	303.08	302.03	302.92	303.73	304.15	304.42	305.44	303.12	302.52	303.36	303.42	303.9	303.42
314.54	314.28	315.1	315.16	314.93	316.31	313.83	315.29	315.01	314.59	315.4	315.96	315.32	314.07	313.97	313.98	315.22	315.09	314.5	313.57	314.15	315.64	315.28	314.53	315.01	315.46	315.4	314.93	314.38	314.81	313.84	314.52	314.58	314.65	314.46	313.34	314.75	314.46	315.93	314.41	314.26	314.94	314.18	314.85	314.75	314.84	314.46	315.78	314.67	314.24
323.86	323.86	323.78	324.47	324.46	325.75	324.98	325.41	324.23	324.51	325.16	323.32	324.08	323.69	324.14	324.29	325.35	324.47	325.54	326.43	325	324.53	325.49	326.01	325.34	323.81	324.3	325.16	324.7	324.44	324.56	323.58	325.28	324.36	324.21	324.93	323.94	324.93	325.04	324.03	325.28	323.98	324.77	325.71	324.78	325.9	324.04	324.24	324.24	324.92
313.16	314.1	312.96	313.11	313.58	313.49	313.24	312.15	313.13	312.74	314.03	313.53	312.14	312.69	313.78	312.42	313.6	312.34	313.75	312.37	312.91	313.62	314.32	313.31	312.47	313.52	312.7	313.35	312.61	314.56	314.7	313.41	312.53	311.8	312.98	313.23	312.57	313.36	313.56	313.85	312.48	312.4	312.36	313.94	314.76	315.02	313.17	312.89	313.05	312.01
314.11	312.76	314.56	314.19	314.37	313.57	313.66	315.2	313.9	314.15	314.64	312.68	314.97	314.78	315.04	314.19	313.98	314.64	313.61	312.86	313.74	313.22	314.82	313.74	315.27	314.46	315.35	312.88	314.56	313.18	313.93	314.51	313.47	314.07	313.91	314.79	314.12	313.62	313.24	313.52	313.2	312.86	314.05	313.65	313.45	314.33	314.04	314.85	313.83	313.69
327.75	326.95	328.62	328.07	327.99	328.14	328	328.42	328.73	326.94	328.08	327.21	327.87	328.44	329.11	327.57	327.11	328.93	327.34	328.44	327.86	327.99	330	329.29	328.29	327.82	327.89	327.14	328.21	328.24	327.8	326.97	328.11	327.16	329.06	327.79	327.68	328.96	327.69	328.6	329.25	328.11	327.51	327.16	326.73	327.34	327.15	327.85	326.89	326.84
312.11	311.6	311.7	312.62	312.25	311.97	310.3	313.54	312.88	313.66	312.94	312.52	312.75	313.28	311.88	313.56	312.39	314.2	313.36	313.26	313.58	313.39	312.37	313.61	311.53	312.59	312.6	312.17	311.96	310.56	312.86	312.85	312.21	312.16	312.61	313.66	312.58	312	312.32	313.91	312.55	312.23	313.08	312.4	311.75	312.04	311.93	313.26	312.82	313
298.7	300.67	300.3	301.05	300.26	299.68	300.66	300.08	298.94	300.74	299.75	300.2	300.84	300.37	299.76	300.02	300.09	299.19	300.34	300.79	301.36	300.8	300.57	299.96	300	299.88	299.73	300.07	299.9	299.46	301.57	300.09	300.67	300.58	299.56	300.31	299.82	299.16	299.18	300.63	299.93	299.85	300.27	300.17	301.46	299.31	300.31	299.15	301.45	298.91
303.5	302.03	301.62	302.58	302.67	302.8	301.58	303.29	302.09	302.43	301.67	303.25	302.58	302.26	303.37	302.11	302.63	302.25	301.98	301.83	302.83	301.36	303	302.58	302.19	302.98	303.19	302.67	303.37	301.6	302.15	301.41	301.82	303.18	302.8	302.12	303.18	302.97	302.51	302.62	302.6	300.97	302.34	302.39	302.35	301.37	302.28	302.02	302.65	302.69
306.74	305.74	304.97	304.36	303.77	305.35	304.76	305.25	304.99	304.78	304.8	305.38	304.29	305.24	305.74	306.35	307.03	305.62	307.87	305.85	305.92	304.76	305.88	304.49	304.88	304.42	304.84	305.1	306.19	303.76	305.11	305.26	304.78	304.58	306.03	303.82	304.51	303.86	304.44	306.32	305.49	306.52	306.33	306.97	305.69	304.94	306.28	305.53	304.95	306.37
317.22	316.81	315.94	315.81	317.88	316.57	316.08	317.17	318.41	317.89	317.43	318.62	317.79	316.64	317.51	317.61	317.61	318.1	316.32	316.97	317.02	316.27	316.33	317.36	317.85	316.83	318.2	317.1	318.37	317.8	317.08	317.44	317.13	317.92	317.19	315.98	317.19	316.03	317.54	316.75	317.48	316.29	317.07	317.32	317.45	317.99	318.13	317.06	316.2	316.42
314.61	314.61	314.77	314.94	314.45	315.83	314.82	314.28	314.72	315.93	314.29	313.83	315.13	315.43	315.06	314.93	316.16	313.77	314.59	313.87	314.12	316.91	315.39	315.83	314.23	314.71	313.35	314.14	314.68	314.31	314.82	314.82	315.47	315.14	314.91	315.4	314.21	314.35	315.89	315.07	314.89	315.93	314.29	314.86	315.8	314.13	315.09	315.17	314.88	314.75
315.4	314.3	315.02	315.61	314.68	314.89	314.45	315.04	315.28	314.32	314.45	315.91	314.19	314.67	314.95	315.09	315.57	315.28	315.64	314.63	314.1	314.83	315.48	314.84	315.12	314.69	315.22	315.09	314.51	315.27	314.8	315.48	315.06	314.57	315.44	315.53	316.53	315.32	314.52	315.26	316.37	315.03	315.54	315.44	315.76	315.13	316.11	315.26	315.47	315.59
300.09	300.06	300.15	300.55	300.37	299.84	300.7	300.12	299.06	299.09	300.51	299.17	299.5	299.21	299.23	299.43	299.97	298.9	300.47	299.82	299.69	299.75	299.99	300.62	299.43	299.89	299.13	299.98	301.78	299.46	301.67	301.73	299.44	299.99	299.87	300.93	299.6	299.98	300.56	299.27	300.86	300.42	299.77	300.08	298.82	298.92	299.91	301.05	299.68	299.22
315.18	314.51	315.15	315.15	315.47	316.1	314.85	314.39	315.55	314.38	315.2	313.92	315.01	314.35	314.48	314.47	314.51	314.71	315.34	315.05	314.74	315.64	314.12	315.32	313.9	314.95	313.09	313.95	315.18	314.63	315.12	313.28	314.36	315.15	315.01	315.08	314.46	315.16	315.87	315.08	314.79	313.73	315.33	314.84	315.71	315.14	315.64	313.46	314.91	315.03
313.62	312.13	313.38	312.28	312.97	312.27	313.02	311.63	313.05	311.73	313.5	313.01	314.47	312.7	312.66	312.23	313.49	313.06	313.73	313.28	313.78	311.91	314.93	312.93	312.75	312.5	313.98	313.81	312.88	312.95	313.34	314.2	313.79	313.36	312.72	313.12	313.99	313.46	313.84	313.85	312.97	313.59	313.87	313.2	312.66	312.15	313.44	312.06	312.89	314.17
303.58	303.13	303.35	304.3	304.12	303.9	303.67	302.26	303.46	302.91	303.06	304.29	303.37	304.26	303.8	304	302.39	303.97	304.22	303.04	304.06	303.88	303.51	303.78	303.06	303.87	302.77	304.01	303.31	303.98	304.15	302.6	302.39	303.08	303.61	303.28	303.68	303.23	303.35	302.05	303.31	303.84	302.38	303.25	303.49	302.91	303.31	304.33	303.63	303.64
317.55	318.21	318.33	317.59	317.61	318.87	318.29	318.32	319.13	317.71	318.21	318.95	319.06	318.98	318.68	318.08	318.69	316.84	318.25	318.27	319.66	317.1	318.35	317.92	317.59	317.33	319.42	317.03	318.62	317.04	318.54	319.13	318.62	318.52	317.45	318.17	318.71	316.6	318.65	319.21	317.81	317.3	318.09	317.16	317.53	318.21	318.82	318.98	318.7	318.44
304.59	305.15	304.03	306.18	304.72	304.29	304.43	304.1	305.62	304.52	304.77	305.56	304.36	304.46	304.81	305.5	305.03	304.58	303.7	305.21	304.73	304.49	304.09	304.4	302.77	304.22	305.17	303.95	305.55	304.14	302.71	304.94	304.37	304.72	305.24	303.55	304.33	303.83	304.65	304.92	303.95	302.33	303.4	304.07	304.23	304.49	304.03	304.52	304.91	304.7
310.52	310.14	309.64	309.64	309.3	307.59	310.9	309.8	308.75	309.47	309.02	309.79	309.48	309.42	309.6	310.05	309.08	308.75	310.51	309.61	309.45	310.28	311.57	310.52	308.93	309.31	309.57	308.69	309.74	310.1	309.05	310.35	310.05	309.13	308.93	311.54	309.92	310.53	310.11	309.23	309.93	309.52	311.96	310.52	309.3	309.42	309.29	308.74	309.8	310.86
305.89	306.22	306.41	308.21	305.3	306.5	307.03	306.04	306.47	305.74	306.15	306.15	306.45	305.84	305.85	306.54	306.19	306.55	307.07	307.18	306.42	306.09	308.04	306.68	306.62	307.37	306.71	307.84	306.82	306.76	307.03	306.17	306.52	307.14	306.68	306.82	307.13	306.44	306.19	306.69	306.61	305.39	307.4	305.87	307.19	306.92	306.27	308.08	307.42	305.99
303.67	303.81	304.87	306.11	305.36	303.98	304.26	302.31	303.89	304.94	303.61	304.07	304.98	303.74	304.34	305.19	304.45	304.84	304.21	303.57	305.69	303.57	304.14	304.38	303.84	304.23	305.68	303.31	303.32	304.68	304.29	303.22	304.03	303.65	304.94	304	304.83	304.09	304.23	303.48	304.68	306.4	304.03	304.44	303.53	304.57	304.51	303.31	304.23	304.24
295.98	296.84	297.35	296.24	296.94	296.64	297.29	297.19	296.27	297.25	297.05	296.68	296.64	298.3	295.92	295.53	297.45	295.96	296.37	296.58	296.94	297.27	296.92	295.7	297.14	297.67	296.68	296.49	296.97	296.54	297.14	296.92	296.47	297.23	298.85	295.06	297.17	297.29	296.88	297.43	297.12	296.63	297.46	297.17	296.69	296.6	297.68	297.11	296.24	297.85
302.05	303.38	303.85	302.3	302.9	303.07	302.88	303.72	301.84	302.47	302.92	304.05	302.66	303.45	302.65	302.85	303.61	301.9	303.28	301.84	302.68	303.35	303.66	303.38	302.94	302.91	301.7	304.04	303.01	304.05	301.97	303.41	302.95	302.27	302.92	303.27	302.96	302.54	303.35	303.02	304.9	303.43	303.21	302.76	302.45	303.39	303.93	302.21	301.74	304.12
304.05	304.47	303.99	303.71	303.53	304.38	303.94	303.97	304.14	304.35	303.54	303.88	303.38	303.44	303.86	304.52	304.83	305.27	304	304	301.96	303.96	305.07	304.38	303.63	303.78	304.23	303.61	304.44	304.73	302.79	303.02	303.07	303.98	304.15	303.86	304	304.27	304.45	303.33	303.53	303.04	302.86	304.48	304.96	303.88	303.67	303.25	302.9	303.38
312.08	312.74	313.49	313.9	312.43	313.23	313.14	313.59	313.79	314.15	313.56	312.91	313.75	313.37	312.59	313.21	312.35	311.89	312.15	313.48	313.07	312.7	313.09	314.31	313.43	314.39	312.13	312.87	313.1	311.96	312.63	311.26	312.48	313.22	311.81	313.07	312.7	313.23	312.96	311.78	313.06	313.68	313.74	313.04	313.49	313.33	314.02	312.62	311.84	312.61
306.76	306.09	308.39	305.26	306.93	306.48	307.39	306.47	307.23	306.3	307.06	307.77	307.66	306.03	305.83	305.87	307.02	305.21	306.62	306.62	307.37	306.43	306.66	307.74	305.65	307.41	306.38	306.89	306.3	306.55	306.82	306.86	306.36	306.91	304.72	306.65	306.09	306.86	307.02	305.89	307.46	306.61	307.8	306	305.5	306.79	307.15	307.19	306.82	307.02
314.13	314.19	314.23	314.62	313.97	313.27	314.92	314.41	314.02	313.41	314.25	314.37	314.5	313.51	313.46	314.17	315.09	314	314.32	313.61	313.49	313.94	313.83	314.6	313.82	314.06	314.18	314.97	313.96	314.82	313.82	313.17	313.86	312.86	312.72	314.55	314.03	314	314.65	313.04	314.18	313.56	314.29	314.26	314.57	312.84	314.4	312.46	313.65	314.61
305.06	307.1	305.24	305.55	304.76	305.62	306.48	305.86	306.08	306.2	305.57	305.87	306.55	305.87	306.23	305.88	305.88	305.34	306.64	305.31	305.45	305.69	306.27	305.74	306.04	305.66	307.07	306.04	306.63	305.87	304.77	307.01	305.15	306.06	305.34	306.51	306.52	304.86	306.45	306	306.17	305.84	306.04	305.29	305.19	305.86	306.3	307.15	306.2	307.31
308.97	309.1	309.54	311.42	311.65	311.45	310.38	309.31	309.37	307.79	309.54	309.97	309.16	308.47	308.95	310.19	309.74	310.58	309.95	310.54	309.94	309.45	308.55	308.88	310.79	310.78	309.6	310.29	309.79	309.85	308.95	310.49	311.41	309.03	309.9	310.11	310.1	309.42	308.98	310.49	310.1	309.32	309.48	309.81	309.42	309.52	310.62	309.74	309.68	309.56
310.82	311.51	313.09	312.03	311.08	312.22	310.58	312.48	311.36	311.43	311.58	311.13	310.66	311.36	311.27	311.21	312.34	310.32	311.79	309.57	310.66	311.07	311.96	311	311.89	310.84	310.68	311.84	310.52	312.02	312.48	311.6	311.21	313.33	311.55	310.88	312.63	311.93	311.4	311.79	311.05	311.86	311.2	310.96	310.84	311.51	312.37	311.45	311.92	311.87
298.81	299.79	299.85	300.63	301	300.41	300.18	300.11	300.42	300.17	300.15	301.07	301.65	300.73	299.83	300	300.34	301.05	300.86	299.94	300.12	298.89	299.57	299.46	299.02	301.01	300.07	300.17	300.07	299.06	300.67	300.6	299.55	301.07	299.43	300.58	300.25	300.28	301.32	299.77	300.29	300.61	300.05	301.14	299.52	300.2	300.26	300.05	300.38	299.89
312.75	313.6	312.53	312.6	313.84	312.82	312.28	312.89	313.29	312.76	311.91	313.53	312.83	311.63	312.2	312.82	312.89	312.84	311.89	313.31	313.14	313.46	312.34	312.15	313.17	314.54	313.71	314.45	313.67	312.6	313.43	313.93	313.37	313.22	312.94	313.99	312.37	313.36	313.48	314.41	315.56	313.18	312.29	311.89	312.25	312.71	313.5	313.51	312.46	313.39
302.85	302.51	302.03	300.95	302.12	302.28	303.31	301.47	303.45	303.19	301.59	302.06	302.42	302.33	302.69	301.87	301.43	302.17	302.49	302.89	303.17	304.15	302.27	301.11	302.65	303.07	302.85	303.22	303.22	301.31	302.3	302.27	303.49	303.13	303.02	302.05	302.76	302	302.71	301.3	303.65	302.16	303.24	301.82	302.44	303.02	301.83	303.32	302.28	301.88
303.6	303.5	304.37	303.57	303.98	302.5	305.6	304.04	303.87	303.57	302.53	304.54	303.16	305.61	304.21	303.33	303.38	304.37	302.93	302.32	302.7	302.91	304.02	303.21	303.37	302.78	303.92	302.12	303.66	304.23	302.77	304.46	303.68	303.08	303.56	303.09	303.72	303.51	303.68	303.68	302.36	303.91	304.41	303.61	303.41	302.73	303.81	303.87	303.5	304.51
295.48	294.59	295.8	295.78	295.16	294.62	295.24	295.64	295.21	294.22	294.67	294.56	294.01	295.62	296.06	295.25	295.74	295.22	294.43	294.3	294.86	293.68	295.9	295.56	296.3	295.4	295.99	295.61	295.74	294.98	294.95	295.07	294.43	296.71	295.3	296.72	294.71	294.17	295.08	295.47	295.28	295.3	295.3	295.07	296.16	295.57	295.42	294.5	294.91	293.68
323.79	325.25	324.86	324.72	323.35	325.91	324.85	324.46	324.27	324.57	323.08	324.87	322.85	325.22	324.69	325.3	323.73	323.36	324.76	322.88	324.91	324.84	324.04	324.04	324.36	323.9	324.67	324.31	322.21	323.85	325.23	323.41	324.91	324.27	324.97	325.15	324.53	323.9	325.22	325.18	325.2	324.25	324.96	322.79	324.81	323.61	323.86	325.21	323.92	323.88
293.42	292.85	294.54	295.13	294.93	294.3	293.52	293.39	295.18	292.96	292.92	294.42	294.74	294.77	292.75	293.91	294.39	293.7	295.39	293.9	294.25	294.72	294.29	294.27	294.46	293.19	293.12	294.28	293.9	293.95	293.61	294.26	294.22	293.74	294.03	294.6	293.95	293.79	293.53	296.11	294.64	293.12	294.03	294	293.71	293.31	293.9	294.03	293.32	292.57
306.2	305.07	303.88	306.75	305.01	304.43	304.16	304.71	305.23	305.51	304.79	305.21	305.48	305.89	304.4	304.73	305.94	304.53	305.33	303.83	304.71	304.65	305.52	303.71	304.59	303.8	303.97	306.31	305.05	303.79	303.48	305.56	305.29	305.77	305.77	305.64	304.88	303.99	304.55	304.5	304.5	305.22	305.56	304.09	305.13	303.49	304.4	305.05	305.94	304.39
316	314.95	315.98	315.36	315.49	315.96	315.91	315.94	314.9	316.58	315.77	315.9	313.84	316.34	316.61	315.18	315.2	316.45	315.94	315.51	314.63	315.22	315.35	316.41	314.68	315.49	314.95	315.99	315.28	315.02	318.38	316.48	314.39	315.05	315.53	315.84	315.88	314.62	315.88	315.47	315.29	314.76	315.74	315.59	315.21	316.85	314.56	316.15	314.86	315.99
326.24	326.97	327.5	327.08	326.89	325.92	327.31	327.42	327.28	326.77	326.48	326.81	326.31	326.17	327.23	328.04	327.64	326.43	326.91	326.17	327.9	325.46	326.61	326.45	327.1	327.02	327.01	327.03	326.86	326.68	327.05	327.51	327.09	326.77	324.69	327.11	326.71	326.72	327.19	327.04	326.02	328.56	328.92	327.76	327.02	327.22	327.99	326.32	328.08	326.75
315.34	315.86	314.76	315.91	313.95	314.82	314.48	316.14	315.43	314.96	314.23	314.5	315.24	314.04	316.1	313.98	313.79	314.76	315.86	315.74	314.37	315.25	315.66	315.31	315.21	314.25	315.77	313.75	315.95	314.91	315.74	315.61	314.14	314.85	315.03	315.05	314.41	314.5	314.37	314.43	314.75	316.58	313.92	314.07	314.16	315.26	314.02	313.2	314.93	313.65
310.66	310.74	310.32	309.35	310.49	310.69	310.5	310.34	311.21	310.71	311.22	310.97	310.47	311.39	309.73	309.86	310.61	311.64	310.89	310.51	310.97	310.28	310.7	310.19	310.22	309.34	310.82	311.68	309.53	311.54	310.9	311.44	310.87	311.44	310.25	309.97	311.03	311.36	310.56	309.43	310.6	310.35	308.92	310.81	309.72	311.19	311.04	310.19	311.17	311.28
315.68	317.73	317.03	317.6	317.38	316.55	315.93	316.58	317.78	316.64	317.44	316.86	318.23	317.19	317	317.96	317.37	317.14	316.57	316.33	316.26	318.62	317.35	317.65	317.31	317.82	317.45	318.08	317.67	319.01	316.76	317.56	316.69	317.02	317.32	317.96	317.75	317.16	317.93	316.27	318.02	317.04	317.1	317.05	318.74	318.74	317.26	317.03	317.36	317.69
315.88	318.24	316.64	316.48	318.29	318.24	318.15	317.73	317.67	316.67	317.13	316.35	317.99	317.17	317.08	317.42	316.93	317.39	316.77	315.99	318.21	317.8	318.27	317.3	317.42	315.24	317.5	316.91	316.69	317	318.38	316.77	317.96	318.16	317.68	317.65	316.19	316.73	316.18	317.84	316.78	317.16	317.96	317.74	316.01	318.63	317.67	316.56	316.75	316.39
309.74	310.28	309.05	309.51	310.15	310.06	310.24	309.05	311.66	310.25	310.32	309.89	309.62	309.6	311.57	309.19	308.89	308.26	308.91	309.89	309.99	309.54	309.46	309.6	310.83	309.6	311.21	309.96	308.89	308.93	309.91	309.84	308.56	308.91	310.68	311.02	309.43	310.47	310.8	310.45	310.45	308.74	310.71	310.54	310.15	309.97	310.57	309.12	309.34	309.5
304.79	304.18	304.29	305.64	304.95	303.39	304.31	303.26	304.05	304.35	304.54	304.43	303.53	306.03	303.95	304.43	305.5	303.58	303.53	304.11	304.95	304.16	304.62	303.91	304.96	303.79	303.33	303.66	304.36	304.23	305.08	303.91	303.37	303.57	303.67	303.87	304.25	304.43	303.18	305.23	303.94	305.9	304.18	304.47	305.52	304.05	304.12	304.37	304.03	303.41
294.26	294.08	294.69	293.69	294.37	293.98	294.59	293.73	293.8	293.99	293.08	292.83	293.58	292.84	294.42	294.94	292.98	294.08	293.02	293.85	294.16	293.41	293.44	293.35	294.1	293.37	294.01	293.52	294.09	293.46	294.49	293.61	293.62	295.44	293.49	293.6	293.76	293.38	295.51	293.03	293.45	293.71	294.38	295.01	293.99	292.77	295.57	293.76	295.3	292.49
318.64	317.6	319.46	319.33	317.86	318.29	319.04	318.64	319.15	318.35	318.47	318.52	319.31	318.33	319.33	318.38	319.67	318.21	318.11	317.76	318.69	317.85	318.91	318.04	318.57	319.13	318.6	319.09	319.79	318.85	317.75	318.36	319.16	318.89	318.51	317.53	317.15	317.84	317.71	318.91	318.67	320	318.92	319.21	319.59	319.23	317.01	316.65	317.18	317.73
297.05	296.31	296.22	297.66	297.06	297.6	297.43	297.17	298.82	297.27	296.76	296.81	296.12	296.61	297.43	296.41	296.32	298.45	297.04	297.48	297.01	295.7	296.51	295.65	296.57	297.34	296.76	297.4	296.98	296.81	295.91	295.91	296.97	298.74	297.47	296.05	296.68	296.07	297.36	298.22	296.93	297.52	298.28	297.51	297.37	296.74	296	297.79	297.29	296.76
305.79	304.31	304.6	304.75	305.56	307.05	305.27	305.61	305.02	304.53	305.97	304.13	305.72	304.38	304.32	304.59	303.54	305.55	304.87	304.07	304.64	305.12	304.92	304.59	307.08	303.43	305.28	306.37	304.06	305.71	302.86	304.46	306.66	303.48	304.23	303.95	305.3	303.15	304.92	304.37	305.56	305.66	305.44	305.25	305.68	305.17	304.71	303.91	304.31	305.53
302.28	304.1	303.8	302.84	302.85	303.74	303.07	303.15	303.21	303.93	303.56	304.13	304.85	303.57	303.52	304.04	303.69	302.62	303.31	302.82	303.74	303.98	303.16	302.62	303.89	302.57	303.27	303.2	303.96	303.1	303.34	303.51	303.86	304.13	303.74	303.61	303.7	304.03	304.21	302.93	303.26	303.5	304.06	303.35	304.37	303.73	302.79	302.67	304.35	303.33
317.35	317.77	317.57	317.98	317.58	317.5	318.14	317.17	317.92	316.79	317.26	317.06	318.63	317.25	317.53	316.15	317.92	316.14	317.04	316.68	317.02	317.52	316.23	317.09	317.21	317.67	317.74	317.56	317.34	316.57	316.79	317.86	317.81	316.69	316.82	317.63	317	316.77	316.64	318.14	317.6	318.27	317.57	317.09	317.91	316.97	317.35	316.99	317.7	318.05
293.93	293.65	293.71	294.27	294.26	293.59	293.26	293.63	294.53	294.35	294.04	294.27	293.32	295.82	292.54	293.45	292.85	293.68	294.15	293.96	294.03	294.21	293.86	294.53	294.47	293.9	293.91	294.67	294.41	294.43	294.68	294.25	293.61	294.15	291.69	294.29	294.81	294.08	294.35	293.58	293.69	294.53	294.82	292.81	294.27	293.48	293.79	293.81	294.37	294.74
318.57	318.16	318.24	319.03	317.43	318.31	318.35	317.75	318.77	317.94	317.25	317.59	317.76	317.42	317.74	316.84	317.74	318.56	318.04	316.72	317.33	317.75	318.52	317.71	318.09	318.58	318.34	317.4	319.15	317.69	317.89	318.27	317.36	318.26	318.49	318.43	318.87	317.83	318.34	318.94	317.94	319.15	318.3	317.98	317.91	317.81	317.76	319.58	319.66	317.72
310.37	311.14	310.31	310.16	311.7	311.65	311.38	311.42	310.61	311.03	310.8	311.39	311.67	310.58	311.1	309	310.68	310.72	311.12	309.08	309.38	310.45	311.5	309.52	310.79	310.62	309.41	310.01	309.9	309.55	310.27	310.96	310.25	310.77	310.08	311.68	311.77	310.32	309.4	311.54	311.31	310.46	310.37	310.66	311.09	310.98	311.15	309.4	309.91	310.09
304.64	305.69	305.49	305.7	305.22	303.97	305.89	306.55	304.86	306.55	305.29	304.51	305.57	305.65	304.69	304.19	305.09	303.47	305.02	304.13	304.3	305.5	305.27	305.55	304.8	306.32	304.8	305.37	304.72	305.54	306.01	304.54	305.67	305.09	304.38	304.79	305.54	305.57	305.92	303.12	305.54	305.8	306.18	305.56	306.05	304.95	304.51	305.97	304.79	304.44
312.86	311.74	312.34	312.34	311.69	312.69	313.33	313.08	313.28	313.85	312.06	312.98	311.52	312.79	312.7	312.11	313.09	312.13	312.37	311.72	312.11	310.88	312.22	313.17	312.61	312.95	312.54	311.36	312.19	314.1	311.91	313.24	311.31	312.53	311.83	312.75	312.18	312.78	312.37	312.23	312.57	311.92	313.43	313.6	313.53	311.94	312.52	313.86	313.28	312.08
295.8	296.83	296.65	296.57	296.66	296.92	297.42	296.26	295.48	297.1	296.73	297.77	297.07	296.52	297.16	296.63	296.9	298.27	297.22	296.75	296.01	296.6	297.71	295	297.82	295.95	296.42	297.19	295.53	295.14	297.03	297.63	297.48	295.4	297.42	296.2	296.74	296.92	296.35	296.53	298.26	297.71	296.36	296.86	296.57	296.36	296.94	298.33	296.25	297.24
312.67	313.45	311.97	312.39	312.22	313.21	312.03	313.08	312.25	314.61	312.47	313.49	311.77	312.64	313.45	311.89	312.53	312.84	312.6	313.22	312.3	313.04	313.65	313.08	313.12	312.94	312.66	314.59	313.08	312.33	313.8	313.01	312.34	314.74	313.85	313.81	312.54	313.89	313.11	313.25	313.65	313.23	314.41	313.03	312.34	314.89	311.3	313.35	312.99	313.92
314.5	314.82	314.11	313.71	312.88	313.31	314.5	314.44	314.48	314.08	313.73	313.78	312.65	314.67	314.07	313.77	313.47	313.75	313.15	313.29	315.36	314.33	313.93	313.61	313.41	313.57	314.04	313.95	313.23	314.03	313.88	314.49	314.43	313.7	314.43	313.75	314.23	313.55	314.69	313	313.29	314.11	314.02	313.62	314.13	313.5	313.76	313.53	314.22	313.29
316.23	316.74	316.71	316.12	316.06	318.42	315.64	316.61	316.22	316.19	315.83	317.03	316.85	317.76	316.24	316.55	317.14	315.9	317.4	315.28	316.72	317.86	316.67	317.14	316.64	316.51	316.68	317.87	318.31	316.8	317.14	316.55	318.05	317.06	317.31	317.42	316.38	316.35	315.99	316.43	316.54	316.26	315.48	315.49	316	315.33	318.19	317.22	316.74	315.87
292.98	295.4	295.28	294.21	294.88	294.67	294.45	296.23	295.02	294.69	294.86	295.69	294.87	295.29	296.37	293.9	295.3	296.03	294.85	295.14	296.28	295.25	294.5	294.79	295.97	295.71	294.26	296.38	295.1	293.8	294.95	295.58	296.57	294.23	295.29	294.46	296.07	296.03	295.59	295.71	295.46	294.85	295.05	295.99	296.15	294.07	295.21	294.4	293.87	294.97
294.02	293.08	294.25	295.46	293.27	294.59	293.05	293.25	294.04	293.86	294.39	293.78	294.11	294.55	295.73	294.91	293.75	294.02	293.62	294.86	295.19	293.64	295.65	294.17	295.59	293.39	294.74	293.04	293.94	294.24	294.3	293.03	294.37	293.4	295.11	293.89	293.16	293.08	294.83	294.24	294.36	292.33	292.61	294.09	294.22	294.22	293.31	293.11	293.59	294.24
306.98	308.37	306.13	307.4	307.35	306.9	307.87	307.25	306.81	307.96	305.77	308.14	307.39	307.61	306.74	306.12	307.95	306	308.12	307.37	307.38	307.28	306.43	306.76	307.49	307.33	306.74	307.82	307	308.56	306.77	307.29	307.36	308.25	306.8	306.74	307.45	307.96	308.12	307.8	306.84	306.39	306.64	307.04	308.09	307.06	307.48	306.56	307.86	308.19
294.58	294.89	294.36	295.46	294.85	295.94	295.62	294.76	294.86	293.78	294.53	295.53	296.02	295.86	295.48	295.98	294.02	296.04	294.44	295.92	295.96	294.59	294.54	295.28	295.56	294.92	294.76	294.49	294.41	296.13	295.41	295.58	295.28	294.89	294.91	293.75	295.71	295.08	294.79	294.91	294.95	295.24	294.31	295.77	293.39	295.15	296.3	295.7	293.59	293.58
303.08	304.19	303	304.39	303.8	302.43	302.47	303.98	303.61	303.72	302.32	302.6	303.66	302.76	303.24	302.43	302.91	303.66	303.1	303.91	303.59	302.13	304.51	302.94	304.2	302.91	302.7	303.13	303.12	303.48	302.96	301.94	302.41	303.4	303.31	302.81	303.48	304.74	303.9	303.9	303.42	302.81	304.57	303.21	303.26	302.31	304.56	303.7	304.84	304.43
325.4	324.05	325.71	326.12	325.75	326.39	324.07	324.33	325.9	325.63	325.66	325.76	325.68	326.06	325.7	323.72	325.97	325.14	325.14	325.61	325.39	325.28	325.17	325.43	324.74	326.3	325.11	324.91	324.77	326.54	325.26	324.79	325.46	325.93	323.97	325.25	325.08	324.73	326.54	324.77	325.73	325.32	324.94	324.63	325.54	326.12	325.13	325.59	326.07	325.21
317.21	317.21	317.67	317.82	318.32	317.9	318.7	318.19	316.99	319.47	316.55	316.87	319.17	317.94	320	319.15	318.63	317.53	318.35	316.42	318.36	317.13	318.99	318.43	318.24	317.09	318.32	318.62	318.84	317.59	317.54	316.59	318.45	318.15	318.17	318.6	318.93	318.89	318.4	317.61	318.92	319.59	317.58	318.33	317.76	318.03	318.91	318.52	318.74	318
318	318.6	318.51	318.47	317.95	318.36	318.53	319.44	318.55	318.13	319.74	318.65	319.11	318.85	317.42	318.35	318.51	319.61	318.85	318.3	318.23	318.55	317.3	318.83	318.91	319.56	319.22	320.19	318.28	317.54	317.76	317.63	318.33	317.48	318.81	317.58	319.37	318.85	318.31	320.03	317.59	319.83	319.35	318.26	318.91	318.95	318.4	317.87	319.04	319
312.88	313.59	313.97	311.67	314.45	312.96	313.37	313.83	313.88	312.7	312.89	312.57	313.74	313.2	314.36	313.79	313.66	314.46	315.27	314.19	312	313.42	315	313.4	312.94	311.73	313.25	312.47	314.51	312.57	313.41	314.07	313.68	312.76	312.68	312.14	312.86	313.1	313.53	311.9	312.41	313.12	314.43	313.62	311.31	313.46	314.16	313.81	313.41	313.48
303.92	304.82	303.25	303.79	303.39	304.78	303.67	304.18	304.13	304.46	305.17	304.88	304.38	305.76	305.11	303.87	305.16	305.1	304.06	304.54	305.14	304.05	305.03	303.9	304.76	305.24	303.48	304.21	304.68	304.32	305.85	306.03	303.81	303.79	303.9	304.65	305.58	304.41	304.71	305.85	304.88	303.67	304.02	304.7	305.15	304.6	303.72	304.12	304.02	305.28
303.65	303.48	303.48	304.69	303.47	303.79	304	303.72	302.7	303.31	302.58	302.24	303.41	302.82	302.08	303.48	303.68	303.61	302.56	302.78	302.4	304.77	302.89	303.31	302.4	304.25	303.6	302.96	303.71	302.68	303.19	303.87	303.25	304.34	303.23	303.46	302.71	302.94	303.28	303.73	303.97	303.8	303.51	302.84	302.83	302.66	303.4	304.09	303.9	303.37
326.7	327.83	327.14	325.99	328.36	327.9	326.25	325.8	326.43	327.81	327.15	327.72	327.39	326.16	326.47	326.84	326.31	328.46	327.38	326.62	327.07	328.4	327.95	326.64	327	327.52	327.42	327.73	327.58	326.67	327.38	327.93	325.78	326.47	326.07	326.3	326.54	327.82	327.31	328.12	328.14	327.66	326.86	327.22	326.33	326.74	326.87	327.23	326.11	326.82
313.36	313.12	312.91	312.73	313.53	314.16	312.78	312.9	312.07	313.18	311.21	312.8	312.37	314.23	312.52	312.93	312.55	313.21	312.15	313.51	312.1	314.23	312.26	312.99	312.35	313.26	312.96	312.01	313.48	312.02	311.2	313.81	312.67	311.69	313.7	313.31	311.63	312.14	312.81	312.92	312.3	313.79	313.43	313.76	313.74	313.69	313.51	312.72	313.61	312.52
300.44	300.54	299.07	300.66	301.37	301.1	300.25	300.5	302.26	300	300.33	300.8	300.8	301.83	300.84	301.2	300.25	301.67	302.03	300.66	299.91	300.76	300.98	301.05	301.49	301.04	301.03	301.18	300.51	300.56	302.38	301.27	301.57	301.33	301.87	301.29	300.99	302.02	300.32	301.64	300.85	300.28	301.13	302.08	300.87	301.51	300.15	301.09	301.11	301.06
308.22	307.72	306.31	308.01	307.07	306.32	307.33	307.59	306.35	306.83	306.89	307.08	306.93	307.35	306.47	308.3	306.39	308.33	307.11	307.19	306.87	307.56	307.79	307.16	308.1	307.96	307.58	306.92	306.83	307.37	306.46	308.55	306.68	307.68	308.26	307.17	308.34	307.52	307.84	307.92	308.38	308.35	307.64	307.67	306.61	307.97	306.8	307.44	307.2	307.26
328.86	329.05	329.25	328.33	328.58	328.16	328.7	327.46	328.41	329.25	328.92	329.18	328.5	327.77	328.27	327.86	329.11	327.64	327.4	328.06	328.32	328.69	328.45	329.06	328.5	328.1	329.26	328.59	328.87	329.06	327.97	328.07	329.22	328.01	329.85	327.85	330.19	328.89	328.1	329.27	327.76	327.5	327.89	327.82	329.17	329.14	328.39	330.2	329.52	328.76
310.96	311.71	311.18	311.22	311.63	311.09	311.11	311.63	311.26	311.04	312.06	312.1	309.96	311.28	311.22	311.66	310.66	310.92	311.5	313.12	311.63	312.2	311.65	310.87	311.35	311.72	311.08	311.96	311.45	312.68	310.55	310.93	311.02	311.61	312.89	311.2	312.15	312.19	311.85	312.47	311.18	310.86	310	312.72	311.25	311.89	311.81	310.87	310.93	310.23
302.44	304.27	303.67	302.86	303.45	303.65	302.65	302.8	302.85	303.36	302.41	302.93	303.92	303.44	302.99	303.93	303.52	303.78	304.51	302.46	302.8	303.68	302.76	303.14	302.87	303.13	302.86	302.97	304.25	303.43	303.48	303.53	302.86	303.44	303.07	302.53	303.93	304.7	303.86	302.48	302.82	303.95	303.81	302.24	303.47	303.61	302.6	302.66	303.58	302.64
318.82	317.96	319.54	319.31	319.06	317.56	318.3	319.29	318.57	318.55	317.81	318.89	317.88	319.24	317.85	318.41	318.66	317.39	319.11	319.65	319.53	319.39	319.51	317.5	318.63	317.62	318.15	319.07	318.67	319.79	317.96	318.12	317.8	318.65	318.14	317.9	318.56	318.08	318.79	319.17	318.04	318.69	319.41	318	318.48	319.45	318.77	318.94	317.37	317.66
311.89	313.73	312.13	314.05	312.6	313.29	312.78	311.8	313.36	312.62	313.44	312.92	312.96	312.81	313.15	312.67	313.3	312.06	313.03	313.5	313.34	312.15	314.02	312.87	312.5	313.58	313.76	313.44	313.36	312.93	312.49	314.72	313.43	314.5	314.95	314.9	313.41	312.76	312.69	311.87	313	313.14	314.25	313.04	313.23	313.68	314.36	313.24	314.06	313.74
304.19	302.03	302.39	302.91	302.06	302.73	302.93	303.09	302.24	302.83	302.66	302.62	302.83	302.28	303.07	302.08	301.72	301.96	302.08	302.28	303.06	301.45	303.66	303.01	301.89	301.71	302.27	303.07	301.32	302.69	302.31	304.05	301.81	302.7	301.49	301.83	302.7	302.81	301.39	301.84	303.35	301.57	301.71	302.28	302.44	302.9	303.25	302.49	301.98	301.75
315.85	315.18	315.35	315.81	314.27	314.44	314.92	316.24	314.56	315.22	314.25	315.77	315.94	314.99	314.45	314.68	313.63	315.64	315.21	315.79	315.02	316.01	314.61	313.93	314.95	314.09	315.47	315.45	314	314.48	314.43	315.29	314.57	314.47	315.74	314.98	314.69	314.89	314.99	315.21	314.53	315.47	315.2	314.52	314.69	315.3	314.53	313.45	314.56	314.48
303.9	303.61	303.12	302.48	304.15	304.8	303.26	304.16	302.93	302.92	303.59	302.67	302.91	302.74	302.59	303.08	304.13	304.26	302.83	303.42	303.19	302.81	303.44	303.15	302.76	303.05	302.35	303.86	302.57	303	302.89	302.29	304.85	302.34	303.66	302.73	302.92	302.32	303.44	302.56	303.52	303.19	302.71	304.76	303.42	302.46	302.91	303.38	302.71	303.07
301.98	301.13	301.27	300.92	301.72	301.6	301.27	300.61	301.22	299.47	301.07	300.23	300	299.97	301.47	300.88	300.85	300.94	300.4	300.01	300.61	300.67	301.08	300.96	302.16	301	299.61	300.73	300.46	302.36	300.7	301.21	301.54	300.11	300.75	300.21	301.29	300.58	301.33	300.83	301.03	300.2	301.63	301.57	301.03	301.06	300.59	300.72	301.36	299.85
315.44	314.64	314.48	314.37	315.34	315.02	313.74	315.54	314.76	314.87	314.62	315.88	316.32	314.75	314.6	314.06	315.55	315.06	315.08	315.84	314.33	314.6	314.74	313.74	315.05	313.45	314.28	316.24	314.56	315.42	314.85	314.88	315.09	314.86	315.52	314.38	314.91	314.87	315.64	315.16	314.58	315.06	315.06	314.13	315.61	315.17	314.27	314.9	315.72	313.27
299.85	300.7	300.03	299.35	300.8	299.84	299.12	300.99	299.82	300.25	299.21	299.98	301.39	299.56	300.13	298.92	299.71	300.03	300.12	300.71	300.08	299.93	300.41	302.18	301.27	300.31	299.97	299.7	299.34	299.82	299.41	299.14	301.17	300.58	299.61	299.64	300.75	299.98	299.85	300.86	299.69	300.65	298.62	300.24	300.41	299.32	300.69	300.58	300.35	299.38
318.81	318.72	317.89	317.78	318.91	318.34	318.39	318.27	319.39	318.2	320.08	319.29	318.16	318.94	319.57	318.32	316.57	318.05	318.82	318.73	318.27	318.96	317.62	318.7	318.36	320.31	319.17	319.18	319.09	319.71	319.42	318.43	318.62	318.75	318.17	318.15	317.77	319.47	316.72	318.47	317.37	318.92	319.28	319.08	317.39	317.92	318.63	316.88	317.85	319.68
295.04	295.16	296.23	295.44	293.73	293.51	294.51	295.13	296.17	295.07	295.62	293.83	294.97	294.41	295.61	295.48	295.28	295.68	293.91	294.63	294.33	294.77	294.74	295	295.47	294.55	293.79	295.39	294.66	296.56	292.66	294.7	296.34	294.72	295.63	294.64	294.65	295.3	295.28	294.32	294.77	295.38	295.39	294.88	294.38	296.31	296.31	293.89	296.42	294.75
307.43	307.35	307.86	308.14	307.39	308.07	306.67	306.97	306.76	307.67	307.49	307.06	306.91	308.53	306.86	308.12	307.03	308.05	307.7	306.69	307.93	307.6	307.79	306.09	306.29	306.91	305.63	306.86	307.07	306.95	307.47	307.25	307.75	306.94	307.42	307.43	306.24	307.72	307.76	307.03	306.36	307.75	306.86	307.64	307.99	306.6	307.43	308.56	306.33	306.7
319.35	320.24	318.8	319.06	318.59	318.65	318.39	319.37	320.46	317.86	318.5	319.18	318.58	318.61	318.3	318.74	319.33	319.45	317.53	318.55	318.77	318.54	319.63	318.76	318.72	318.48	316.51	319.07	319.09	317.65	318.61	318.59	318.11	316.91	317.46	318.35	318.58	318.08	317.83	319.24	317.82	317.43	317.45	317.98	318.7	317.53	318.92	318.58	318.86	317.29
303.19	303.67	304.15	302.67	303.09	303.77	303.55	305.61	302.25	303.87	303.96	302.89	303.79	303.68	302.8	303.66	303.47	303.29	303.95	303.85	302.1	304.08	303.29	302.62	304.69	302.83	303.02	303.47	304.34	302.91	303.01	303.28	303.72	304.02	304.5	303.27	303.8	302.75	302.08	303.8	303.24	302.54	303.46	302.81	303.73	303.13	302.31	302.83	303.71	303.94
317.45	316.12	318.22	317.38	318.19	316.89	316.8	317.98	317.26	317.36	315.79	317.13	316.71	318.28	317.08	317.01	316.87	317.48	316.82	317.21	317.58	317.2	317.55	317.68	318.67	317.04	318.45	316.15	317.16	315.32	316.31	318.14	317.21	317.6	318.63	318.14	318.36	317.37	317.25	316.65	317.2	317.68	317.1	317.79	316.72	316.83	317.19	317.38	317.76	316.77
292.39	293.68	293.53	293.25	295.09	294.45	296.06	294.1	292.69	294.13	295.09	294.35	295.17	293.51	294.59	293.92	295.25	293.13	294.69	294.07	293.93	293.49	294.68	293.9	294.78	295.42	293.38	293.59	294.12	293.14	293.96	293	294.61	292.88	293.15	293.18	293.12	294.18	293.46	294.78	293.82	294.4	294.17	294.51	295.17	293.87	295.35	295.05	293.81	293.22
312.8	310.62	312.98	311.97	312.42	311.81	313.08	312.12	311.8	312.78	312.64	311.81	312.65	312.22	312.2	312.95	312.84	313.17	312.49	311.42	312.06	312.13	311.54	311.84	313.96	312.11	312.3	311.32	312	312.87	312.37	311.28	312.18	311.71	311.72	311.71	311.31	311.8	312.44	311.39	312.29	312.58	311.77	313.87	311.59	312.79	312.09	311.84	312.98	311.52
303.88	304.17	303.92	304.46	303.02	302.45	302.73	303.99	303.61	303.12	303.48	303.44	302.19	302.93	302.94	301.83	304.08	304.81	303.62	303.94	303.18	302.65	302.44	303.33	303.57	302.76	302.72	303.7	303.07	303.21	302.64	302.33	304.21	303.59	303.53	303.69	304.02	302.63	303.66	304.6	303.56	302.4	303.2	303.37	303.87	303.21	303.47	302.85	304.42	303.25
305.65	304.43	304.79	304.33	304.37	304.71	303.86	303.88	303.12	305.59	304.66	304	304.83	303.92	304.63	303.57	305.03	304.08	304.98	305.04	303.94	304.07	304.5	304.11	305.17	304.1	304.11	305.92	303.98	305.07	304.11	304.28	304.68	304.49	304.78	305.99	305.02	304.98	305.2	302.86	305.08	303.15	304.59	304.06	305.9	303.95	304.48	303.89	304.41	305.11
306.45	306.43	304.64	306.26	305.87	306.68	308.14	306.84	306.59	305.25	305.91	304.75	306.3	306.27	307.16	305.26	305.57	306.62	305.14	308.05	307.41	305.34	305.33	305.27	305.93	307.77	305.87	306.41	306.18	307.28	305.68	307.26	304.73	306.85	306.19	306.1	305.8	305.72	306.42	305.33	305.75	305.69	306.13	305.88	305.79	306.19	305.84	305.48	307.01	306.49
325.17	325.55	325.48	325.99	325.39	325.35	326.29	325.72	324.97	324.53	324.24	325.36	326.36	325.67	325.79	326.15	324.93	326.14	324.8	325.43	323.23	325.86	324.97	324.79	325.91	325	325.55	325.61	325.68	324.95	324.56	325.66	325.45	325.16	325.44	324.98	325.89	325.14	325.88	324.77	325.42	324.69	324.35	325.19	326.07	325.94	326.38	324.76	326.29	325.36
302.57	303.92	303.98	304.45	303.69	302.92	304.85	303	304.41	304.73	302.66	303.84	303.51	304.1	304.09	303.87	304.51	302.55	302.49	303.93	303.92	303.88	303.63	303.96	303.64	303.16	304.96	304.39	304.05	304.13	303.56	303.74	304.18	305.67	303.05	302.68	303.95	304.17	304.43	303.92	303.52	303.7	304.64	304.19	302.69	303.38	304.29	303.28	303.4	303.53
309.79	311.74	310.6	311.22	311.85	309.39	311.01	311.7	310.82	310.08	310.22	310.36	310.02	309.93	311.42	310.84	310.64	310.9	308.92	311.37	311.62	310.28	311.38	310.93	311.5	310.88	312.37	310.65	310.14	311.06	310.84	311.3	311.2	311.23	310.79	311.23	310.84	310.27	310.43	309.65	309.32	311.62	310.2	310.53	310.47	310.36	310.95	310.84	309.71	310.83
304.63	303.9	304.37	303.84	302.86	303.25	303.79	304.94	304.74	304.07	303.96	302.35	302.62	303.26	303.95	303.53	303.14	302.93	303.71	303.22	303.7	304.93	303.82	303.77	305.2	304.12	302.68	304.12	302.95	304.3	303.44	304.93	303.47	303.98	304.47	303.98	303.39	303.88	303.36	302.99	303.53	303.77	305.1	302.61	303.56	302.96	303.98	304.06	302.57	304.15
294.13	293.02	294.67	293.76	294.7	293.81	293.65	293.21	293.01	295.66	294.64	293.78	295.28	294.52	294.71	293.85	294.08	294.5	294.81	294.51	294.99	293.38	294.68	294.39	293.86	294.7	292.69	294.3	294.56	293.04	294.01	294.1	294.61	294.72	294.31	294.34	293.55	293.99	293.45	293.69	293.97	293.12	295.2	295.05	293.84	294.79	294.66	294.37	294.09	294.09
328.54	326.95	328.12	327.33	327.03	327.82	327.65	329.83	327.96	327.55	328.07	329.19	328.14	328.15	328.6	328.79	328.03	328.39	327.65	327.06	327.49	328.1	327.81	327.96	327.17	328.47	327.45	327.61	327.39	327.68	326.52	328.79	328.37	327.76	328.81	327.35	328.27	326.83	327.84	328.37	327.81	327.41	329.27	327.47	328.62	327.32	327.05	328.95	327.85	327.51
306.51	307.31	306.57	306.48	306.7	306.47	305.68	306.55	305.78	307.79	306.33	305.72	304.54	305.08	305.7	306.48	305.7	306.27	305.85	305.78	307.14	305.6	306.62	304.2	306.31	304.96	305.36	305.56	306.66	305.45	305.89	304.71	306.17	306.37	306.14	306.71	305.35	307.63	306.28	305.43	305.48	306.32	305.76	306.59	305.42	306	305.02	305.95	306.86	305.65
324.09	324.57	325.42	324.26	325.28	323.5	325.99	325.6	323.73	324.52	323.82	325.33	323.85	324.35	324.61	325.12	324.19	323.72	325.13	324.02	324.75	324.6	324.63	324.44	324.56	324.97	325.5	326.02	325.23	325.04	324.28	322.91	325.4	325.02	324.42	323.74	323.72	324.4	323.87	324.2	325.09	325.28	324.08	325.14	323.85	325.1	325.57	324.98	324.65	326.47
301.47	301.27	300.44	301.12	300.39	300.58	300.28	301.66	300.37	301.37	301.05	300.71	300.75	299.85	299.98	301.42	300.04	300.89	301.33	301.26	301.04	300.79	301.71	301.3	299.69	301	301.1	302.34	299.81	300.07	301.14	300.47	301.27	300.88	300.57	301.86	301.24	300.66	300.74	300.71	301.14	301.19	302.05	302.06	300.82	300.82	302.72	300.6	300.45	301.29
301.97	301.42	301.73	301.04	301.05	301.83	300.7	302.62	302.25	300.31	300.94	300.41	300.39	300.45	302.18	302.02	301.58	301.73	301.12	301.96	300.34	301.18	301.71	300.84	300.79	302.19	301.52	301.89	301.07	300.16	301.43	300.2	301.63	301.24	301.46	301	300.52	301.21	300.87	300.74	299.38	300.97	300.15	301.08	299.85	300.63	301.25	301.55	301.44	302.47
303.7	304.79	303.08	304.14	305.11	304.52	303.81	304.42	304.58	305.83	304.53	304.1	304.73	303.57	303.77	304.2	305.27	305.09	303.9	304.5	304.6	304.5	304.18	303.97	305.08	304.9	304.11	305.05	303.96	304.98	304.29	304.09	305.28	304.73	304.83	304.76	304.09	304.57	305	305.24	303.83	303.85	304.66	303.16	304.63	304.18	305.67	304.29	305.11	303.11
297.8	296.62	295.6	297.19	297.64	295.53	296.99	297.38	296.85	296.79	296.48	297.52	295.47	297.54	296.78	296.93	296.37	296.02	296.73	296.2	296.88	296.39	297.44	297	297.39	295.73	296.36	295.96	297.73	297.35	296.56	296.8	297.09	296.74	298.27	296.75	296.44	298.62	298.23	297.71	297.42	296.82	297.56	296.2	296.15	296.37	296.55	296.23	296.7	296.89
301.18	300.47	302.48	301.5	301.04	300.35	301.63	299.48	300.39	301.75	301.31	301.23	299.44	302.36	300.18	301.08	300.97	301.36	300.37	301.05	301.48	300.89	301.22	302.13	300.84	301.16	302.02	300.7	300.58	300.18	300.75	301.81	301.1	302.76	301.04	300.56	302.33	300.76	301.61	300.77	300.63	301.55	301.43	301.58	301.75	301.9	301.13	301.58	302.09	301.18
302.87	302.38	303.65	301.94	303.35	302.28	303.16	302.79	302.53	302.52	302.33	301.86	302.34	303.34	302.93	303.02	301.51	301.44	303.98	304.1	302.2	303.81	303.08	303.53	303.4	302.87	302.21	302.59	303.53	302.77	303.02	302.01	302.81	302.88	304.21	303.12	302.53	303.03	302.33	303.74	303.11	300.99	302.71	302.48	304.04	301.36	302.97	301.97	303.17	302.62
303.92	303.29	304.91	303.98	302.85	303.6	304.16	303.92	303.5	304.08	302.83	302.78	302.73	303.12	302.53	304.1	304.19	302.21	303.03	304.73	303.49	302.38	302.75	303.45	304.57	303.65	303.57	302.98	302.53	303.04	303.63	302.64	303.75	302.89	302.98	303.43	303.34	303.28	305.67	303.42	302.66	302.54	303.33	303.1	304.03	301.96	303.72	303.25	302.07	303.8
306.75	305.54	307.57	305.7	305.62	306.48	305.5	307.05	304.25	306.63	305.46	306.48	305.14	305.95	306.16	305.83	305.74	304.79	305.03	305.06	306.06	307.89	305.89	305.49	306.28	305.61	306.85	305.49	306.09	304.94	305.73	305.75	305.96	306.67	305.06	305.44	306.76	305.07	306.14	306.31	305.05	305.31	306.02	307.17	305.82	304.89	306.93	306.79	305.85	305.94
314.28	314.76	315.86	315.64	315.92	314.48	315.51	313.99	315.44	314.33	315.16	314.99	316.57	313.16	316.34	314.98	314.68	316.34	314.45	315.04	315.43	313.37	313.92	315.05	314.53	316.07	314.58	315.07	314.43	314.29	314.86	313.57	315.31	314.36	314.41	313.45	315.49	314.97	314.55	315.54	315	316	315.52	314.99	315.31	315.44	315.63	313.87	315.82	315.5
312.32	314.09	312.81	312.31	313.72	312.62	313.08	312.73	312.76	311.9	313.66	312.42	312.92	312.11	313.13	312.13	312.73	313.61	312.64	312.45	313.33	313.37	312.87	312.66	313.29	311.96	312.3	312.11	313.52	313.07	312.6	314.12	313.68	313.3	313.42	313.1	312.85	313.81	313.68	312.66	314.03	312.73	312.99	314.22	312.07	313.97	312.67	311.44	313.03	313.06
310.03	309.52	310	310.37	309.03	309.82	309.42	308.77	310.25	310.39	310.33	309.65	309.02	310.9	310.06	309.35	309.08	309.9	309.43	310.44	309.4	310.16	309.22	308.43	309.92	310.85	308.93	310.94	309.58	308.86	310	310.11	310.63	308.96	310.59	310.3	310.77	308.95	309.06	309.76	310.18	309.32	309.68	310.23	309.26	309.06	310.36	308.31	309.86	309.52
302.19	303.4	303.4	303.73	303.04	302.65	303.1	303.41	302.77	301.76	302.71	301.67	302.5	303.71	302.47	302.49	302.31	303.76	302.37	302.05	301.95	303.71	304.01	302.71	302.33	303.15	302.7	302.95	302.83	303.4	302.12	302.2	303.47	302.84	302.63	303.09	302.56	302.21	303.26	303.59	304.19	303.89	301.87	300.96	302.92	303.07	302.47	302.8	302.23	301.58
304.09	303.99	302.66	303.53	303.69	301.86	302.46	302.69	303.13	302.82	302.48	302.79	303	302.41	304.45	302.16	302.4	303.64	302.54	304.16	301.49	302.95	302.79	303.31	302.52	302.97	304.29	303.13	302.89	304.26	304.47	302.89	303.58	302.84	302.04	302.14	303.33	302.77	302.32	304.13	304.15	304.31	303.2	303.32	303.44	302.05	304.59	303.46	303.88	303.31
320.36	319.29	320.06	319.57	319.17	318.27	318.36	319.78	319.11	318.95	319.91	319.51	320.35	318.53	320.21	320.31	319.16	319.36	319.21	321.08	318.15	319.58	320.18	318.63	320.18	319.24	319.39	320.59	320.49	318.14	318.85	319.25	318.46	320.24	318.57	319.13	318.69	319.46	317.89	318.72	320.07	318.67	319.68	318.47	320.07	319.04	320.5	318.93	319.02	319.69
315.94	317.35	316.51	318.3	318.23	317.56	318.38	317.75	316.64	316.86	316.46	317.12	317.62	317.5	317.25	316.79	317.48	318.64	316.29	319.06	318.33	317.59	317.41	318.31	318.02	316.84	316.95	317.96	317.79	317.48	317.15	316.34	318.74	317.76	317.87	316.91	317.65	316.48	317.15	317.55	317.52	317.6	316.64	317.16	317.6	316.98	317.95	316.15	317.13	317.84
304.88	305.26	304.86	305.73	304.19	304.68	304.54	305.11	304.96	305	305.51	304.08	305.39	304.31	305.63	303.93	304.53	304.58	304.29	306.05	305.22	305.53	304.87	306.11	305.39	304.82	304.32	307.46	304.74	305.57	304.26	304.7	305.46	305.31	305.6	305.11	305.54	305.76	304.73	304.26	305.15	305.33	305.11	306.29	305.15	305.13	304.29	306.05	306.05	306.95
300.54	300.46	300	299.67	300.52	301.28	300.56	299.77	300.76	301.06	299.94	300.51	299.33	300.33	300.23	301.59	299.3	300.01	298.85	299.78	299.4	299.48	301.01	299.53	299.96	299.84	298.96	299.66	301.23	300.48	300.66	300.68	299.91	300.21	300.67	300.03	299.89	299.94	300.34	300.5	300.19	299.88	299.54	301.36	300.4	299.59	299.65	298.86	300.29	298.6
308.91	311.07	310.13	308.99	309.37	309.96	311.14	309.79	308.97	310.62	310.88	310.62	310.98	309.24	308.58	309.98	310.73	310.17	309.65	310.24	309.6	309.86	309.93	308.82	310.16	307.89	309.58	309.57	309.92	309.78	310.1	310.28	309.72	310.11	310.3	308.57	308.6	309.71	309.81	310.29	308.78	309.47	308.85	309.95	310.19	309.56	309.42	308.51	310.39	309.97
294.36	294.31	292.38	292.55	293.8	293.3	294.05	294.54	293.38	293.49	293.5	294.6	294.11	293.99	294.19	293.88	294.24	294.03	293.78	294.61	293.95	294.25	293.54	293.54	294.63	293.96	294.63	295.12	294	294.45	294.27	293.64	294.47	293.92	293.68	295.09	293.77	292.56	293.73	295.5	294.02	295.06	292.71	296.13	294.1	294.53	294.61	295.15	293.88	293.63
299.79	300.44	300.02	300.12	301.04	300.97	299.18	298.14	301.03	299.7	300.18	299.98	300.99	300.4	300.59	300.7	301.93	299	299.82	300.77	298.85	299.65	300.86	299.77	301.03	301.27	299.23	299.7	299.7	299.31	300.6	299.44	299.86	298.46	300.08	300.73	299.39	300.99	299.76	300.92	300.01	299.47	300.6	300.19	300.3	298.83	301.48	300.03	299.91	299.83
314.26	315.08	314.9	314.86	314.19	314.16	313.3	314.68	314.81	314.55	314.92	314.13	314.55	314.33	314.42	313.71	314.27	313.86	313.78	315.28	313.18	314.47	314.73	314.56	314.06	314.17	314.57	313.07	315.76	314.28	314.51	315.3	313.37	314.45	315.01	314.86	314.55	314.54	314.29	316	314.44	314.59	313.98	314.57	315.33	313.79	314.38	315.16	315.09	314.38
318.58	319.51	318.78	317.71	319.25	319.89	319.53	318.44	318.61	320.51	320.37	319.67	319.94	319.48	320.23	319.15	317.49	318.89	318.59	319.11	320.16	319.14	319.04	318.5	318.66	319.34	319.63	320.27	318.57	319.33	318.92	319.34	319.22	319.16	320.7	319.02	319.99	321.07	318.59	319.12	319.43	318.14	320.7	318.74	319.24	319.27	319.73	319.5	320.41	318.84
312.59	312.29	313.19	311.55	312.21	311.73	312.9	312.45	311.99	310.67	313.19	311.75	313.43	311.5	311.24	312.01	313.08	313.8	312.03	311.95	311.97	311.84	313.39	312.68	312.18	312.13	311.53	312.68	312.95	313.75	311.5	312.38	311.99	312.84	312.59	311.71	311.99	311.7	313.05	312.34	310.88	312.89	311.84	312.06	311.6	312.23	311.66	312.15	312.24	311.85
304.56	305.37	304.68	303.3	305.26	304.71	303.54	304.78	304.17	303.83	304.48	303.85	304.63	304.93	303.88	304.33	304.29	304.23	303.6	303.42	304.61	303.4	306.56	303.26	305	303.63	304.28	304.19	304.17	304.02	303.8	303.4	304.44	303.69	304.54	302.95	304.92	304.88	303.14	303.42	305.17	304.22	304.32	303.93	304.06	304.65	304.19	303.06	305.65	303.95
301.45	301.26	300.23	301.78	301.31	301.09	300.83	300.91	299.93	300.98	302.29	300.94	301.26	301.53	301.41	300.72	301.45	300.55	299.7	300.6	301.2	301.52	301.72	302.09	300.83	299.99	300.81	298.91	300.59	301.04	300.94	301.07	301.25	300.86	300.32	301.72	300.98	299.99	301.06	300.41	301.03	301.67	301.93	300.93	301.71	302.35	300.98	300.25	299.96	300.95
309.21	308.9	308.45	308.53	308.72	307.95	308.99	309.08	309.22	308.34	310.1	308.11	309.29	309.7	309.33	308.64	308.91	308.64	308.36	309.59	307.71	308.45	308.42	308.19	309.03	309.65	309.25	309.47	308.39	309.48	308.89	308.51	308.81	309.93	308.58	309.99	309.79	308.2	309.21	309.46	308.84	309.15	309.48	310.06	310.12	307.89	309.42	307.92	309.64	309.31
323.61	325.1	323.52	325.06	324.11	324.74	323.55	323.37	324.75	326.06	324.84	325.11	324.09	323.81	324.83	325.39	323.58	323.57	324.91	324.6	324.44	323.67	324.66	324.59	324	324.73	323.98	323.46	323.18	325.06	324.98	324.43	324.41	324.29	325.09	325.44	324.48	325.17	325.09	323.69	325	324.09	324.05	325.85	324.02	324.22	324.55	324.89	325.62	325.32
316.22	314.1	315.38	315.87	315.61	316.77	316.07	314.83	315.41	315.39	316.95	314.59	315.62	316.11	316.1	315.82	315.54	315.29	314.07	314.91	315.77	317.53	315.77	315.57	316.42	315.54	315.08	315.68	315.31	316.74	315.22	316.72	317.31	315.69	314.96	314.91	315.47	315.1	315.57	317.48	315.4	315.81	316.19	315.48	316.07	315.97	315.11	316.14	316.43	315.1
304.1	304.66	303.72	305.12	304.12	303.95	305.13	305.23	303.58	304.84	304.19	304.86	304.39	305.67	304.25	303.94	303.88	303.59	304.36	304.78	304.44	303.35	305.48	304.82	304.66	302.18	304.69	304.27	303.3	303.57	304.2	305.08	304.85	304.08	304.38	305.13	305.54	305.23	304.23	304.06	304.83	304.36	302.75	303.04	303.98	302.56	304.14	305.18	303.7	304.61
300.77	301.37	300.43	300.55	301.78	301.33	301.94	300	301.22	300.39	301.02	300.44	300.29	301.59	301.06	300.48	301.21	301.23	301.79	301.25	301.43	301.25	299.79	300.32	299.75	300	299.96	301.37	299.44	301.32	301.04	301.56	299.49	300.45	300.7	301	300.33	300.3	300.88	301.67	299.43	301.52	300.93	300.2	299.65	301.24	300.23	301.26	301.21	302.04
312.08	312.39	312.47	312.26	313.01	312.18	312.52	311.3	312.26	311.88	313.27	312.44	311.7	312.23	312.86	313.12	312.42	312.13	313.53	312.67	313.07	312.63	312.17	312.44	312.74	310.61	313.9	312.57	311.62	312.61	313.41	312.59	313.13	311.99	312.71	312.68	312.51	311.58	311.85	314.3	312.16	312.08	312.21	312.9	312.59	313.37	312.79	313.84	312.15	312.51
312.5	312.62	311.72	312.5	312.8	313.31	312.82	313.61	311.52	313.1	313.61	312.2	312.24	313.76	312.07	313.09	312.09	313.05	312.76	313.03	314.7	313.32	313.94	312.14	313.56	313.66	312.77	313.39	314.65	313.59	313.47	313.52	313.42	312.94	312.94	312.51	314.9	313.95	312.74	313.06	312.99	313.48	312.54	314.38	314.07	313.31	314.57	312.79	311.64	312.66
313.13	313.71	314.92	312.72	314.33	312.95	314.4	314.72	314.02	313.9	313.92	314.18	314.72	313.67	314.17	313.54	314.2	313.57	313.56	313.86	314.01	314.49	314.25	314.22	314.66	313.8	314.48	314.03	313.87	313.94	314.51	313.2	313.66	312.93	313.66	313.92	313.59	313.95	314.93	313.71	314.42	314.22	312.97	313.67	312.98	315.1	313.65	313.66	314.14	313.77
317.77	317.71	318.5	317.87	318.6	318.58	317.71	318.15	318.54	318.29	316.85	318.81	318.11	319.29	318.74	317.19	318.66	317.92	317.65	319.07	317.6	316.93	319.09	317.17	318.91	317.39	317.44	319	317.5	318.06	317.01	318.62	316.8	317.48	317.57	318.25	318.28	318.58	317.98	318.33	318.52	318.29	318.45	317.79	318.36	318.3	316.88	318.49	318.36	317.83
309.05	309.1	309.71	309.39	307.64	310.37	309.51	309.73	308.65	309.92	308.61	309.45	308.28	308.41	308.35	307.02	309.31	308.28	308.3	309.02	309.61	308.98	309.4	308.57	308.03	307.96	308.31	308.62	308.91	308.14	309.91	308.17	308.49	307.69	309.02	309.24	308.49	308.41	308.09	309.25	307.24	308.9	308.57	308.06	307.72	308.69	307.83	308.22	308.13	310.98
303.12	304.05	304.36	304.37	304.12	303.53	303.46	305.72	303.31	304.62	304.54	303.49	304.89	304.32	304.54	304.05	304.41	303.81	303.57	305.1	305.17	304.77	305.52	304.3	304.64	303.26	304.51	304.83	303.8	305.27	305.74	304.44	304.02	303.55	303.04	303.03	304.4	302.15	304.8	303.74	304.14	304.3	304.33	304.48	304.21	304.89	304.64	304	304.71	305.19
303.37	303.89	302.69	303.76	303.23	303.81	303.29	304.46	302.89	304.3	303.98	304.96	304.11	304.33	304.84	303.13	303.83	303.36	303.49	302.63	304.52	303.09	303.01	303.58	305.65	304.92	302.86	302.81	303.7	302.72	304.87	303.81	303.96	303.32	304.59	303.95	304.84	303.66	303.53	304.37	304.87	302.79	304.95	302.82	302.73	303.72	304.66	302.57	303.42	303.92
312.35	312.89	312.59	313.74	313.31	313.54	312.77	313.92	312.87	312.92	312.6	313.02	313	312.52	313.86	312.93	312.29	313.07	313.54	312.71	311.62	313.66	312.66	313.16	312.75	313.33	312.9	312.97	313.57	313.37	311.94	312.42	313.83	313.34	313.96	312.7	313.54	312.98	312.14	313.6	313.13	312.95	313.09	313.56	312.15	312.32	313.55	312.26	313.44	312.72
313.69	312.8	313.34	312.72	314.03	312.77	312.98	313.65	313.66	313.58	313.74	313.18	313.25	312.79	312.06	313.12	313.23	313.78	313.54	313.78	313.41	313.16	313.6	313.09	313.07	313.64	314.03	312.68	311.22	312.51	312.79	314.26	312.23	313.38	313.55	312.84	313.55	312.6	312.26	314.21	314.92	313.33	313.59	312.5	314.53	312.45	312.48	313.31	313.6	313.02
314.51	316.08	314.86	315.15	313.84	316.22	314.69	314.22	313.9	315.12	316.02	313.84	314.24	315.25	314.75	315.77	314.08	314.24	313.99	314.43	313.6	314.81	314.07	314.58	315.97	315.53	314.98	315.01	314.88	314.93	314.06	314.72	316.12	313.93	314.59	314.35	315.72	315.15	315.34	315.39	314.99	313.98	314.24	314.29	315.33	314.99	314.71	314.59	315.77	314.44
311.63	310	311.17	311.66	310.36	310.91	310.26	310.51	312.77	310.68	310.9	310.37	310.82	311.04	310.55	309.95	309.6	310.93	312.39	310.98	311.73	309.26	310.96	310.9	311.3	311.41	310.19	310.88	312.6	310.72	309.41	310.88	310.29	311.22	310.65	311.69	311.66	310.52	310.21	310.93	310.59	311.66	314.07	311.27	309.33	311.75	309.9	310.42	311.35	311.56
317.17	317.24	315.34	316.54	318.82	316.7	318.19	316.18	316.35	317.05	317.78	316.98	317.85	317.13	317.14	317.37	317.62	318.03	316.33	316.99	318.67	317.94	316.64	316.66	318	315.36	317.76	318.31	317.86	317.31	317.38	317.56	317.54	316.87	316.84	317.57	318.05	317.5	317.81	318.15	318.94	316.64	316.96	316.38	316.54	317.75	317.83	317.83	315.46	316
295.07	296.33	297.02	296.62	296.42	296.94	296.5	297.56	297.07	296.24	297.18	297.27	296.06	297.21	297.02	297.93	296.01	297.07	298.05	297.57	297.14	297.45	298.29	297.3	297.27	297.16	297.11	296.47	296.75	295.67	297.25	297.16	297.53	297.37	297.29	297.23	296.91	296.41	296.59	296.62	297.39	296.02	296.26	297.11	296.73	296.3	297.23	296.86	297.92	297.7
299.63	299.51	300.12	300.64	300.02	301.5	300.19	300.2	301.06	299.91	301.53	300.33	300.77	300.31	299.01	299.29	300.96	300.32	300.32	301.19	301.44	299.81	299.12	300.62	299.73	300.17	299.69	300.55	299.66	299.97	300.34	300.4	301.31	299.51	299.78	298.14	300.31	300.05	300.1	300.46	301.88	299.63	301.2	299.94	300.47	300.64	300.34	299.45	300.3	300.69
300.77	301.34	301.7	300.87	300.55	300.57	300.97	299.45	301.27	301.98	300.68	301.32	301.71	299.74	301.14	301.18	300.85	302.14	301.09	302.26	301.73	302.29	299.67	302	300.09	301.36	299.65	299.6	301.18	301.3	302.37	301.46	300.72	301.18	301.53	299.78	300.84	301.03	301.03	301.07	300.99	301.79	300.09	300.5	300.97	300.31	300.95	301.55	300.86	302.07
316.93	317.67	316.68	317.09	318.04	318.08	318.3	318.07	317.85	316.77	316.77	316.06	317.38	317.84	316.86	317.67	316.89	317.5	316.66	317.73	316.69	317.6	317.39	318.32	317.66	317.26	317.35	317.15	314.76	317.15	318.08	317.34	317.71	316.84	317.51	317.45	317.56	318.2	317.23	317.4	317.19	317.29	317.58	317.56	317.69	317.05	317.77	317.78	316.99	317.1
314.94	314.25	314.57	316.01	315.84	314.88	314.79	314.18	315.6	314.37	314.82	315.2	313.68	314.8	314.4	314.78	313.9	315.51	314.07	314.09	314.23	314.4	315.33	315.51	313.67	314.96	315.37	315.43	314.7	314.04	315.64	315.28	315.34	314.1	314.29	314.42	315.84	315.97	314.9	315.38	315.07	315.82	314.01	313.96	316.82	315.34	315.4	315.32	315.75	313.8
304.99	306.46	305.84	304.1	303.75	305.42	307.04	305.53	305.78	305.33	304.98	305.17	304.71	305.19	304.9	305.71	304.72	303.8	305.22	306.73	305.29	306.92	305.53	304.51	305.5	304.13	305.72	305.77	305.72	305.14	304.65	305.65	306.24	306.12	306.15	305.29	305	304.03	304.57	304.81	306.68	305.42	304.73	304.76	305.71	305.62	305.21	305.96	304.32	305.45
305.15	304.55	304.47	304.83	304.14	304.1	304.02	304.11	303.75	305.2	305.22	304.32	305.44	305.27	304.98	304.65	305.03	305.09	304.61	304.69	304.32	304.6	303.76	304.52	304.79	304.43	305.08	304.34	305.57	304.08	304.18	304.06	304.29	304.92	304.54	305.61	304.61	304.13	306.29	304.68	303.31	304.35	305.15	303.94	303.93	303.86	304.73	304.13	303.19	305.01
306.87	306.36	304.8	306.27	305.84	305.76	307.49	305.72	305.46	306.23	306.38	306.37	307.24	304.77	305.43	307	305.14	306.05	306.38	306.1	305.49	305.86	305.94	305.58	307.14	305.69	305.79	306.62	307.28	306.36	306.18	307.62	305.48	306.56	305.41	307.16	305.59	305.62	305.25	306.51	306.1	307.72	305.83	306.89	306.99	304.88	306.32	305.94	306.45	305.67
302.73	302.8	302.93	302.64	302.78	303.92	302.05	303.1	302.73	303	303.94	303.36	303.96	303.51	303.45	302.51	302.41	303.12	302.6	303.08	302.44	302.11	302.8	302.84	302.46	302.1	303.75	303.61	302.21	301.76	302.6	302.51	303.36	302.47	303.35	303.49	302.62	303.41	303.9	302.19	302.27	302.28	301.52	303.85	303.88	302.94	302.17	302.19	303.29	303.41
306.48	305.62	305.4	305.37	304.93	305.66	306.39	305.77	307.06	306.42	304.67	306.59	305.93	304.8	306.47	307.28	305.92	306.92	306.58	305.07	305.95	305.28	306.24	306.35	306.54	305.78	305.73	306.02	306.55	306.86	306.56	305.34	305.91	306.13	306.38	306.42	305.82	305.22	305.96	305.08	306.67	306.42	306.09	306.06	306.92	305.88	306.29	306.19	306.02	306.04
305.84	306.37	304.85	304.29	305.15	306.12	304.49	305.79	304.34	305.52	304.6	305.4	304.71	306.09	305.64	305.97	305.81	303.53	306.97	304.48	305.74	305.15	305.61	305.27	305.65	304.28	304.46	305.27	304.85	306.25	306.07	304.59	305.91	303.1	304.84	304.82	306.02	304.96	305.16	306.46	307.17	304.84	306.08	306.1	305.45	305.55	304.3	305.49	304.84	303.99
314.88	316.61	316.21	315.71	315.35	313.5	315.57	315.62	315.3	314.83	315.2	314.93	315.67	316.45	315.59	317.04	315.87	316.67	315.85	315.99	315.64	316.54	316.3	315.84	315.68	315.69	316	314.29	315.99	315.48	315.77	316.12	315.91	315	315.21	316.86	315.33	315.82	315.77	316.18	313.04	314.42	315.35	315.31	314.54	315.69	316.16	316.12	315.58	316.7
304.98	304.02	303.87	304.25	304.71	303.6	304.52	303.94	304.46	303.53	304.28	305.8	303.72	304.32	304.15	303.77	303.92	303.84	303.66	304.65	303.99	305.17	304.33	303.7	303.98	304.69	304.55	303.92	304.31	304.39	304.26	304.98	304.35	304.68	305.55	304.02	304.75	303.95	304.46	305.4	304.99	304.35	304.01	304.07	303.99	304.37	304.25	302.91	304.12	304.54
318.57	318.14	318.47	317.94	318.27	318.63	317.38	317.98	318.74	317.65	319.31	317.17	317.85	318.64	318.63	318.97	319.13	317.87	317.57	319.32	317.34	319.52	318.47	318.33	317.71	318.15	318.51	318.54	318.9	318.11	317.1	318.32	318.11	319.36	317.91	317.03	318.34	317.32	316.24	317.95	318.27	317.85	317.86	318.37	318.02	318.37	316.67	317.98	318.24	319.45
302.54	302.11	302.39	301.85	302.05	302.41	302.05	301.81	302.05	302.14	302.99	303.97	302.45	302.69	303.85	301.09	303.03	302.95	302.48	302.95	302.61	302.24	303.56	303.22	302.56	302.58	302.32	302.36	301.8	301.48	302.16	303.03	303.02	302.38	302.04	301.61	302.44	301.59	302.8	303.21	301.16	304.34	302.88	301.23	302.33	301.64	301.11	302.26	303.49	302.05
294.63	294.1	293.97	294.8	295.9	294.87	294.47	293.63	293.24	294.11	294.23	293.68	293.08	294.16	295.63	294.53	293.95	293.02	294.74	294.55	295.62	293.72	294.22	293.36	293.41	294.69	295.35	293.95	294.65	293.54	295.14	293.94	294.39	294.16	293.23	294.42	293.35	294.65	292.51	295.5	294.2	293.79	294.95	292.97	294.63	293.4	294.12	295.7	294.69	294.14
327.09	328.65	327.05	328.2	328.19	327.33	326.69	326.83	327.79	327.58	327.76	327.55	327.77	328.02	328.01	327.62	327.22	327.95	328.45	329.08	327.46	328.83	327.4	327.97	329.56	327.16	327.16	327.96	328.12	327.75	328.56	327.56	327.85	327.65	327.53	328.69	327.07	328.19	329.71	327.78	328.79	328.09	327.12	326.59	328.45	327.17	326.64	328.86	328.93	327.95
323.37	324.82	324.19	323.92	323.9	325.69	323.71	324.37	323.96	324.04	324.94	325.57	325.22	324.6	324.6	325.47	324.43	323.29	325.41	324.72	325.15	325.56	324.98	324	323.88	324.5	324.15	324.5	323.72	324.39	325.72	324.34	324.87	324.97	325.05	325.21	323.99	325.15	326.43	324.97	324.84	323.75	325.86	325.2	324.43	323.79	325.05	324.83	324.19	324.24
306.21	306.29	307.82	307.16	306.48	306.75	304.86	306.39	306.74	305.63	306.46	304.46	306.32	305.85	306.46	306.85	306.69	305.06	306.51	306.06	305.68	305.14	305.25	306.24	305.48	304.95	306.1	305.39	305.85	306.82	306.53	307.67	304.57	306.75	306.62	306.44	305.41	305.68	306.2	306.19	307.62	305.46	306.13	305.18	306.26	305.39	305.52	306.07	306.07	305.46
304.05	304.04	302.58	303.9	303.3	302.86	303.61	303.94	303.82	303.12	303.84	304.27	303.64	304.06	303.28	303.76	303.65	303.31	303.05	303.02	303.18	302.31	304.25	303.25	303.17	304.75	303.79	303.63	304.36	304.16	303.03	304	303.48	302.23	304.3	305.01	302.91	303.72	302.59	302.81	302.47	304.74	304.22	303.78	303.41	304	302.84	304.89	302.46	302.26
302.72	302.92	303.39	303	303.3	303.79	303.29	302.6	302.51	304.6	304.22	302.7	304.08	303.09	303.76	303.76	303.39	303.3	303.85	302.68	303.41	302.71	302.19	303.99	303.64	304.12	304.11	302.97	302.79	303.28	302.09	303.48	301.92	303.25	302.91	303.72	302.59	303.17	303.93	303.62	304.57	303.02	302.6	302.92	303.49	302.68	303.88	303.95	303.23	303.14
295.44	296.25	297.57	295.79	297.51	296.52	297.08	297.37	297.39	296.55	297.16	295.88	296.65	297.13	296.82	296.42	297.8	297.63	296.89	297.02	295.87	296.51	297.05	296.69	296.69	297	296.89	296.17	296.39	297.77	296.35	297.03	296.79	295.09	297.24	297.34	297.98	297.45	296.76	296.18	296.59	297.03	296.71	297.7	296.72	295.83	295.63	296.09	297.1	295.81
328.28	327.62	329.1	328.2	327.75	327.42	327.16	328.11	327.28	327.47	328.33	327.14	326.95	326.93	329.12	327.89	326.94	328.07	326.91	328.15	328.73	327.74	327.79	326.9	327.61	328.76	328.03	327.76	327.25	328.55	327.29	327.48	328.62	328.04	327.56	327.18	327.6	328.37	328.36	327.72	327.62	327.94	329.13	327.23	327.45	328.25	326.65	328.42	326.67	327.3
306.08	305.75	304.61	304.62	305.44	304.36	305.81	305.41	305.03	306.11	305.15	304.72	304.53	304.75	305.16	305.64	304.96	304.69	305.77	305.8	306.05	305.15	306.37	306.51	306.38	306.4	306.15	303.73	304.84	305.86	306.14	305.46	305.74	305.32	306.02	305.86	305.43	305.63	305.77	306	307.2	305.94	303.79	305.02	305.73	306.19	306.26	305.74	305.18	305.75
314.95	316.4	315.36	314.3	314.65	314.77	315.84	315.39	315.91	314.12	314.12	315.19	315.25	315.41	314.12	314.84	314.43	315.45	315.39	315.08	314.62	313.55	315.69	315.33	315.34	314.3	314.29	314.44	314.83	314.32	316.45	314.9	315.86	316.04	315.3	314.84	314.33	314.8	314.65	314.85	315.87	315.14	313.95	313.98	314.46	314.24	313.87	314.41	315.31	314.96
319.48	318.64	318.77	318.15	319.66	320.12	318.16	319.8	318.68	318.5	319.91	319.94	318.62	318.97	317.27	320.76	318.98	319.22	319.13	318.79	317.16	319.26	320.08	320.85	320.34	319.7	319.32	318.31	318.62	319.43	319.81	319.15	318.73	319.44	319.43	319.55	319.54	320.75	319.54	319.88	319.9	319.3	319.61	319.55	318.5	319.81	319.31	317.8	318.61	318.66
304.13	303.45	304.47	303.87	303.43	304.83	304.07	305.07	305	302.98	303.73	304.28	304.46	304.46	304.65	305.33	303.53	304.84	305.08	304.57	304.98	303.29	303.87	303.84	305.07	305.15	304.06	305.9	303.93	303.56	304.68	304.15	304.68	303.24	305.57	305.04	305.17	303.77	304.4	305.24	304.32	304.33	304.68	304.38	304.47	305.91	304.79	306.14	305.13	304.22
304.91	305.71	305.64	305.01	305.39	305.91	304.96	305.8	304.19	305.12	305.91	305.13	306.07	304.2	305.2	304.76	304.88	305.45	305.7	305.42	306.2	306.63	305.69	305.36	306.82	304.25	305.32	305.7	304.87	305.87	304.54	305.96	305.03	305.45	305.51	306.47	305.77	304.51	305.67	305.66	305.97	304.68	305.42	305.78	304.79	305.96	304.36	304.54	305.86	305.23
305.18	303.84	303.59	305.17	304.94	305.89	304.98	304.07	304.24	303.5	304.48	304.4	303.3	304.52	305.7	305.22	304.66	303.68	303.98	304.52	304.23	303.92	304.76	303.85	303.79	305.35	303.13	303.21	303.55	304.08	304.38	304.16	303.51	303.49	305.05	304.93	305.56	305.22	305.25	305.64	305.06	304.21	303.7	303.61	304.03	305.21	304.53	304.45	304.42	306.1
313.24	314.2	311.88	312.12	311.93	312.63	312.2	311.79	312.52	312.85	312.3	313.09	313.29	312.71	312.81	312.48	312.13	313.32	313.05	312.37	312.86	312.86	313.38	311.49	312.7	313.24	312.85	313.58	311.41	313.44	312.36	311.64	312.02	311.23	313.08	312.58	312.3	313.15	313.54	311.91	313.34	311.72	313.3	311.46	312.89	311.76	313.22	311.57	313.19	313.03
304.16	302.01	303.16	304.02	303.68	301.58	304.04	303.53	303.07	303.31	303.24	303.48	303.52	303.35	302.91	303.47	302.79	303.53	304.21	304	304.28	303.31	303.31	303.41	302.2	304.3	303.83	303.83	302.6	304.02	303.14	303.15	302.35	304.48	303.35	302.48	302.9	303.29	303.07	303.46	303.04	303.83	303.64	303.22	303.67	302.82	302.23	302.62	303.92	303.67
317.95	316.99	317.04	318.05	316.61	317.79	316.04	318.77	317.26	317.12	316.66	317.64	316.36	317.45	316.6	317.41	317.31	318.32	319.32	317.31	317.27	318.61	318.49	317.3	317.6	316.95	318.43	317.99	318.49	317.25	318.03	317.9	315.65	317.56	316.35	318.26	317.72	317.18	318.16	316.75	317.92	317.4	318.46	318.07	317.37	317.03	317.05	317.56	316.78	317.86
314.22	313.41	312.62	312.97	314.46	314.03	313.37	315.31	313.32	313.91	314.49	314.11	313.54	314.24	314.17	313.88	313.65	313.53	314.41	313.14	313.65	314.65	314.26	314.12	313.8	314.24	314.86	313.98	314.38	313.66	313.68	314.3	313.97	314.54	314.86	315.62	313.41	313.54	313.95	312.73	314.07	313.68	313.64	312.59	313.57	314.41	314.26	316.17	315.34	312.98
314.88	316.27	314.69	314.25	314.78	315.09	314.75	315.83	315.35	314.04	314.71	314.43	314	315.37	315.23	314.79	313.97	315.2	316.66	315.75	314.89	315.98	317.41	314.69	315.47	315.16	313.51	314.52	316.12	313.85	314.58	316.15	314.68	315.28	315.05	315.03	315.08	314.63	315.16	315.27	314.73	315	314.86	314.22	314.48	314.14	315.64	314.8	314.61	315.39
302.68	302.82	302.57	302.34	304.55	302.34	303.15	302.69	303.07	304.36	302.11	302.77	303.13	302.53	303.69	302.7	303.08	302.15	301.75	302.79	301.93	302.37	302.48	303.02	302.61	304.51	302.76	302.03	302.21	302.81	302.89	302.64	302.72	302.54	301.35	302.61	302.8	302.62	302.19	302.1	303.56	302.53	302.9	301.78	303.01	302.15	303.04	302.97	302.65	304.08
301.57	302.53	302.27	303.11	302.04	303.26	301.59	302.08	302.99	302.87	302.7	302.56	302.82	303.55	301.73	302.18	302.87	301.91	302.3	302.97	302.43	303.7	303.2	304.6	302.27	302.52	303.01	303.37	302.84	301.78	303.46	303.01	302.64	303.09	302.3	302.11	303.39	303.46	303.12	302.81	302.76	302.8	303.79	301.71	301.83	303.81	303.23	303.15	302.32	301.71
304.28	303.41	305.55	304.93	304.57	304.97	304.61	304.41	303.8	303.12	305.16	304.13	305.07	304.07	304.71	304.18	304.2	304.21	304.89	303.93	303.25	304.71	304.76	304.91	305.21	305.29	306.74	304.68	304.05	303.39	304.81	304.88	302.57	304.34	304.41	303.82	303.97	305.95	304.63	303.66	304.81	303.5	304.46	304.01	304.17	304.35	303.36	304.55	303.58	305.29
318.34	317.9	317.76	316.6	318.68	319.39	319.55	317.47	318.03	317.41	318.54	318.86	319.14	318.36	318.46	317.91	317.44	318.19	318.13	317.66	318.2	318.03	316.92	317.94	318.99	318.48	318.11	319.37	319.48	317.56	318.85	319.9	319.34	318.43	319.69	318.2	317.18	317.85	317.51	318.44	316.95	317.52	318.38	318.72	317.97	317.94	317.64	319.13	316.25	317.85
293.73	292.69	294.47	293.42	294.59	293.18	294.06	293.51	293.95	294.59	294.11	294.4	293.29	294.07	294.97	294.4	293.6	293.99	295.14	293.81	294.24	294.13	293.83	294.86	293.47	293.01	294.5	294.99	293.91	293.83	294.07	293.24	294.79	294.25	294.04	294.71	294.3	294.2	293.13	292.58	294.79	294.43	294.39	294.37	293.95	295.35	294.85	293.63	294.21	293.98
297.91	297.39	297.22	297.57	296.59	296.15	297.29	295.76	296.91	297.93	298.22	296.29	297.13	296.44	298.53	296.77	296.42	296.1	295.99	297.23	297.61	297.05	298.98	296.59	296.09	297.43	296.37	296.88	298.14	296.96	296.4	296.12	297.72	297.62	297.68	296.28	297.44	297.06	296.39	296.44	295.91	296.82	296.27	296.39	296.83	295.96	297.35	297.3	296.38	297.61
292.29	295.64	294.43	293.91	294.07	293.5	295	294.14	294.75	294.03	295	294.42	294.99	294.99	294.85	292.76	293.83	295.09	294.94	293.59	295.3	292.72	294.19	293.56	293.52	294.15	293.8	294.76	292.49	295.05	293.18	293.2	293.52	292.86	295.95	292.92	294.54	294.62	293.46	294.76	293.52	295.17	294.5	294.31	293.72	295.52	293.44	294.13	294.56	292.72
306.05	305.63	306.15	306.45	307.43	306.41	307.94	307.63	305.69	307.3	305.98	306.79	306.92	304.98	305.78	305.88	307.38	306.81	306.29	306.97	307.59	306.2	307.77	307.19	305.48	305.39	306.51	306.29	306.59	305.76	306.61	306.4	305.75	307.4	307.11	306.48	307	305.64	307.39	307.24	306.69	306.41	306.59	305.48	306.73	306.93	307.81	308.09	306.42	307.19
294.2	295.31	295.75	294.11	294.69	294.86	294.79	295.26	295.31	294.61	295.19	295.48	295.58	294.94	294.75	295.56	295.46	295.62	293.98	295.31	293.18	296.09	295.53	293.97	294.19	295.11	294.47	293.63	295.09	295.94	295.69	296.19	295.65	295.21	294.55	295.42	295.16	295.89	296.06	295.86	295.93	294.61	295.73	294.01	294.45	295.55	295.53	293.79	296.19	295.49
328.32	329.42	328.56	327.88	327.39	327.81	327.95	328.04	328.4	327.82	328.57	328.84	327.61	327.01	327.39	328.34	327.71	328.05	328.35	327.32	328.51	327.86	327.7	328.47	327.64	327.18	327.4	328.19	328.06	326.96	328.17	328.84	327.49	327.6	327.48	327.1	328.5	329.65	327.47	328.18	326.96	328.31	327.56	327.39	326.57	328.36	328.29	328.42	326.63	327.69
318.3	318.55	318.38	318.8	317.79	319.12	318.54	317.83	318.48	317.73	318	318.04	319.16	318.06	319.26	317.88	318.3	318.61	318.36	317.97	318.87	317.84	318.81	317.86	318.4	317.63	318.49	317.86	318.81	319.44	317.73	318.28	317.51	317.82	317.57	317.97	317.56	318.89	318.25	318.02	318.54	317.86	316.76	318.07	317.75	318.23	317.77	318.64	318.01	318.34
305.68	305.23	304.08	306.75	304.83	305.01	305.81	306.14	307.03	304.7	306.13	304.84	304.53	304.66	305.97	305.08	305.52	305.9	303.9	305.84	304.32	305.45	305.28	304.28	305.51	305.61	304.13	305.86	305.12	305.04	303.78	305.22	305.27	304.83	303.49	305.54	304.77	304.67	304.31	304.08	304.15	305.26	305.89	304.32	305.46	305.08	306.03	305.23	305.28	305.31
310.84	311.87	312.13	310.99	311.73	310.65	311.02	311.17	311.72	312.08	311.87	310.97	311.93	311.02	311.61	311.86	312.22	311.3	311.69	310.87	311.57	313.23	311.41	311.57	311.99	312.15	310.89	312.28	312.84	311.17	311.32	312.1	310.95	312.03	312.04	311.47	311.42	311.22	310.33	311.94	311.74	310.98	311.25	311.88	311.08	311.6	311.19	311.26	312.21	311.67
307	306.62	307.21	306.77	306.85	306.82	306.61	308.2	307.58	306.19	305.69	306.38	307.42	307.31	306.86	305.41	307.83	305.53	307.71	306.98	307.51	306.34	306.58	305.89	305.47	306.06	305.57	306.55	307.34	306.8	306.33	305.74	307.13	305.14	306.24	306.08	306.48	306.38	306.21	306.24	306.39	306.84	307.11	305.87	306.14	307.16	307.56	306.37	306.68	306.8
327.47	327	327.14	327.85	326.61	326.98	327.21	326.64	328.06	327.61	326.5	327.46	327.37	325.89	326.53	327.74	327.14	326.6	327.41	326.77	329.04	327.27	327.54	327.02	327.12	327.97	326.27	326.87	326.73	326.12	325.51	326.93	327.11	327.2	326.88	328.22	327.37	326.79	326.79	326.75	325.83	326.6	327.43	327.62	327.01	326.31	327.56	327.17	327.5	328.63
304.28	304.19	303.86	304.78	303.5	304.66	304.36	302.97	305.55	304.67	304.79	303.61	304.26	303.51	304.49	304.75	303.05	304.55	303.01	304.69	304.87	304.21	304.32	304.54	304.53	304.96	304.02	304.93	303.79	303.58	304.6	304.78	303.08	304.04	303.8	305.36	304.53	304.16	304.6	305.02	304.09	303.9	303.52	303.81	304.67	304.6	305.71	303.83	304.77	303.6
326.37	328.49	329.45	327.58	327.11	327.64	327.91	326.78	328.2	328.38	328.28	328.02	327.28	326.86	327.21	326.12	328.94	327.51	328.99	327.81	328.37	328.15	327.63	328.43	329.21	327.26	327.59	327.45	328.45	327.58	327.81	326.37	328.32	326.94	327.32	328.43	328.12	327.84	328.29	326.95	327.8	328.41	326.99	327.21	327.71	328.36	327.97	326.92	329.05	326.7
325.13	324.68	324.42	324.61	323.75	325.89	323.09	323.61	323.92	323.08	322.25	324.51	324.12	324.34	325.6	324.34	324.57	325.61	324.26	324.88	323.61	325.4	325.58	324.14	324.33	323.07	323.84	324.17	324.07	324.52	324.65	324.48	325.64	324.68	325.68	323.91	324.93	324.63	324.55	324.06	324.16	324.46	323.92	324.62	324.29	324.12	323.69	324.06	324.03	323.87
313.52	314.61	312.61	314.27	313.18	313.92	313.96	313.46	315.43	314.9	313.14	312.71	313.71	313.78	313.23	313.11	313.86	314.16	313.35	313.25	312.87	314.27	314.2	313.78	313.23	314.15	314.68	313.19	313.27	313.33	313.21	314.78	313.95	313.63	313.72	314.02	313.44	314.02	314.29	313.85	315.15	314.2	314.13	313.8	314.14	314.29	314.02	314.97	312.76	315.19
314.65	314.64	313.48	314.99	316.18	315.55	315.72	315.56	314.24	314.03	315.81	315.12	315.01	314.08	316.06	315.85	315.77	315.3	314.76	315.69	315.75	315.27	315.9	314.52	316.81	315.4	315.03	315.21	314.79	315.88	313.97	313.34	314.74	314.23	314.69	315.39	314.37	314.7	314.84	315.79	314.66	314.72	315.74	314.14	314.57	316.48	315.32	314.41	316.46	315.54
313.88	313.05	313.89	312.69	313.63	313.01	312.64	312.95	313.12	313.25	313.55	314.13	311.99	313.79	311.84	313.16	313.35	313.95	314.18	314.03	312.49	311.94	312.1	312.4	313.1	313.03	313.19	313.19	313.51	313.12	313.14	313.17	313.48	313.63	313.76	313.63	313.28	312.13	312.41	313.01	312.41	312.84	312.81	312.56	311.77	313.81	312.78	312.43	312.57	313.8
309.78	309.53	309.52	309.59	309.86	310.48	310.33	310.57	308.88	309.03	309.52	310.31	309.48	310.33	310.77	310.01	308.8	311.1	310.22	309.83	311.13	310.7	309.77	309.85	309.12	309.79	310.11	308.67	310.44	310.72	309.71	309.54	308.33	310.53	308.23	309.27	310.61	309.72	310.25	310.84	310.63	308.25	308.91	311.12	309.1	308.48	309.57	309.44	309.07	310.3
301.67	301.17	301.15	301.2	301.32	300.28	300.93	300.04	300.97	300.83	301.97	301.75	302.02	301.87	301.41	300.52	301.91	302.21	301.31	301.09	301.72	300.3	302.69	300.52	301.25	301.09	301.34	301.51	301.85	300.78	301.96	299.68	301.43	302.2	299.61	301.57	300.43	300.8	301.66	300.15	300.82	302.09	300.33	300.61	300.87	301.2	300.7	301.66	299.9	300.91
314.16	315.02	315.76	316.01	315.09	314.3	315	315.32	315.53	313.84	314.81	314.5	314.17	314.5	314.8	314.81	314.61	315.07	314.56	315.92	313.58	314.24	315.5	314.68	314.2	315	315.36	315.16	315.14	313.6	315.47	314.15	314.16	315.12	314.76	315.18	315.06	314.72	315.1	314.78	314.63	314.02	315.44	314.2	314.98	314.45	315.47	314.65	314.47	314.5
315.65	316.4	315.8	315.35	315.37	315.21	314.15	316.09	314.81	316.67	314.66	316.06	315.97	315.58	316.42	317.42	315.6	315.87	315.61	315.76	315.86	316.97	316.22	317.01	315.96	316.62	315.59	316.68	315.89	315.4	315.73	315.78	316.15	315.69	315.12	316.53	316.38	315.07	316.56	316.82	314.81	316.41	316.24	316.73	316.17	316.53	315.86	315.42	315.44	315.1
326.69	326.97	326.81	327.55	327.06	327.34	327.06	326.2	326.79	327.11	326.99	327.18	327.54	327.17	327.52	326.8	326.58	325.67	327.35	327.12	325.74	326.53	326.97	327.63	326.93	326.85	326.61	326.79	326.08	326.77	328.13	327.8	328.43	325.91	326.54	326.97	327.18	326.93	326.38	326.36	326.82	327.43	326.56	326.56	327.45	327.89	327.08	327.03	327.3	327.85
304.3	305.92	304.5	303.81	303.84	303.68	304.07	305.32	304.53	303.88	304.12	305.02	303.97	304.68	304.81	306.58	304.83	305.34	304.58	303.94	303.36	304.84	302.81	303.9	305.5	305.49	304.92	304.56	304.86	305.52	304.24	305.12	303.47	305.17	305.27	304.76	304.77	304.44	305.81	305.92	305.39	305.71	305.36	304.84	305.3	305.33	305.26	304.32	304.85	304.09
302.11	302.93	302.6	302.51	301.53	301.82	302.01	303.38	302.26	302.41	304.31	301.44	302.26	303.25	303.53	302.24	302.46	301.9	303.15	302.25	301.13	302.62	302.15	301.96	303.56	302.88	302.48	302.92	303.46	304.61	303.05	301.88	303.55	303.25	300.79	302.6	303.43	301.19	302.61	302.94	301.73	302.45	302.82	302.01	302.88	302.63	302.67	300.91	301.59	302.31
309.36	307.57	309.8	309.72	307.92	308.39	309.54	309.47	308.98	308.64	308.6	309.97	308.58	309.12	308.99	309.24	309.17	307.97	309.28	308.85	309.1	309.34	308.78	310.42	310.19	309.08	309.88	308.61	310.37	308.87	308.87	309.03	308.35	309.61	307.98	309.5	308.13	308.16	308.63	308.65	309.18	308.29	308.89	307.59	308.06	309.04	309.03	309.26	308.33	310.11
316.18	316.51	315.39	317.86	317.03	316.47	315.48	318.12	317.76	315.64	316.84	316.33	317.16	316.05	317.15	317.42	317.14	317.14	316.21	317.71	316.43	315.47	316.23	317.35	316.52	316.64	316.73	316.64	316.09	317.06	318.77	317.11	317.36	317.7	317.11	317.19	317.61	316.27	315.25	315.83	316.18	316.85	316.61	317.29	317.29	317.53	316.42	316.84	315.96	317.41
293.6	293.37	294.44	293.39	295.16	294.6	294.78	293.63	294.69	296.07	295.64	294.43	294.07	294.92	294.65	292.88	294.62	293.68	294.71	293.65	293.97	293.76	293.43	293.38	294.03	294.23	294.3	294.18	293.03	293.19	292.74	296.19	294.24	294.4	293.93	294.48	295.36	294.48	295.25	293.9	293.96	294.16	294.06	294.06	295.46	293.91	292.99	295.3	294.9	293.69
303.36	303.55	303.02	302.06	302.95	303.53	303.39	301.83	302.75	302.7	303.24	303.91	303.23	303.13	303.79	304.61	303.93	303.09	303.85	303.58	303.71	303.41	302.75	303.32	303.25	303.34	303.25	303.34	304.32	304.12	303.23	302.9	301.2	304.42	304.05	303.48	304.32	303.29	303.48	301.83	302.58	302.79	303.26	304.2	304.09	302.22	303.21	304.73	302.51	303.77
302.69	303.33	302.76	303.47	303.33	303.83	302.65	303.79	303.17	303.06	302.84	303.55	305.01	303.1	304.06	303.09	303.15	302.65	302.76	302.99	302.34	303.71	303.03	304.21	302.78	302.72	303.73	302.6	303.03	302.83	303.1	302.14	303.66	302.6	303.37	303.68	304.35	304.31	304.56	303.69	302.21	302.7	303.6	302.07	303.58	304.15	303.34	303.93	303.45	303.76
313.85	312.25	312.56	313.26	312.94	312.45	312.11	312.36	312.27	312.37	312.47	313.03	313.54	312.1	312.29	313.13	312.17	313.07	312.86	314.2	313.55	311.71	312.95	312.41	312.76	312.53	313.52	314.23	313.05	312.86	313.25	313.53	312.42	312.61	313.47	312.04	313.81	313.39	312.17	312.84	313.31	311.34	312.19	312.69	313.04	312.01	313.07	313.95	314.27	312.84
326.56	327.16	327.45	326.88	326.57	327.46	327.75	327.4	327.24	326.88	326.75	325.4	327.22	327.04	327.41	327.61	327.16	327.16	326.04	327.2	327.66	326.84	327.5	326.07	327.85	326.95	326.78	327.12	325.47	326.91	327.53	326.1	326.01	326.72	327.6	326.83	327.23	326.79	327.14	327.23	327.57	326.97	327.33	326.6	327.54	326.6	328.04	326.13	327.7	328.32
293.82	294.05	294.65	294.34	292.84	294.05	293.84	293.61	294	293.62	294.1	295.24	293.5	294.64	293.6	293.94	294.01	293.36	294.46	293.78	293.92	294.53	294.1	294.3	293.33	294.72	294.63	294.18	292.44	293.4	294.31	295.33	293.62	294.09	294.11	294.05	294.34	295.21	294.08	294.87	293.41	295.08	294.88	294.87	293.04	295.07	294.61	294.7	294.1	293.76
309.67	311.59	310.56	311.62	311.86	311.09	311.28	311.12	310.79	310.88	310.01	310.76	310.29	309.78	311.22	311.38	311.63	310.19	311.86	311.78	310.7	311.34	310.23	310.75	310.6	310.05	311.42	310.84	310.96	310.86	311.22	310.04	311.23	310.81	310.43	310.17	311.64	309.75	309.79	310.79	311.23	311.09	311.68	310.23	311.06	310.77	311.24	310.78	311.54	310.39
303.88	303.89	302.52	303.33	302.23	303.04	302.88	301.96	302.1	303.75	302.47	302.96	303.29	302.8	303.16	303.59	303.2	303.18	303.15	302.76	302.97	303.24	303.75	302.87	302.72	302.29	302.81	301.97	303.7	302.54	303.9	301.73	303.13	301.7	303.66	302.64	302.12	301.7	304.04	302.37	302.57	302.47	303.04	301.54	302.27	302.94	303.14	303.16	301.4	302.77
303.69	303.23	303.17	303.14	303.49	302.46	302.31	302.53	302.47	302.38	303.1	302.96	301.86	301.84	303.4	303.4	302.37	302.5	302.2	301.65	302.42	301.71	303.41	303.12	302.77	303.52	301.52	302.86	301.95	301.57	302.2	301.25	302.97	302.46	302.02	302.82	302.36	302.82	303.14	303.8	301.76	302.86	302.78	303.37	301.4	302.43	301.35	302.69	303.21	302.22
327.91	327.92	327.47	327.79	328.55	326.49	327.78	327.61	327.65	326.96	327.54	327.79	327.29	327.74	328.6	327.36	326.44	328.2	327.72	327.53	328.04	327.43	327.98	328.33	327.87	329.13	326.91	327.96	328.35	328.45	328.28	327.79	329.45	329.11	327.33	326.66	328.54	328.43	326.03	328.56	328.05	327.03	327.51	327.83	328.91	326.92	328.12	327.4	328.94	327.5
300.1	299.76	301.25	299.76	300.04	299.37	299.06	300.77	299.94	300.32	299.91	299.71	299.33	300.27	301.41	300.92	299.87	300.6	299.21	299.85	300.54	299.23	300.13	299.99	300.61	299.8	300.62	300.33	300.82	299.78	299.64	299.61	299.15	300.9	299.43	298.65	299.78	299.37	298.52	299.54	300.42	300.51	299.42	299.5	300.1	300.18	301.07	300.51	300.7	300.25
315.36	316.66	314.24	316.22	315.65	315.52	314.46	315.06	315.27	315.63	316.46	316.03	316.9	316.8	315.66	314.95	315.82	315.46	315.79	315.52	315.6	315.42	315.26	315.65	316.09	315.89	315.66	315.35	316.6	314.36	315.75	315.09	315.65	315.49	316.04	316.64	314.59	314.09	315.29	315.65	315.88	315.41	315.7	315.98	315.21	315.73	315.71	316.49	315.54	315.4
315.13	315.74	316.2	316.47	314.71	315.33	314.56	315.26	314.92	316.73	316.71	316.44	316.1	316.4	315.21	316.17	315.62	315.5	316.14	316.36	315.68	314.72	315.36	315.63	315.85	314.98	314.5	315.12	316.32	315.27	315.03	315.15	316.96	315.75	316.18	315.23	314.1	315.38	314.75	315.92	316.85	314.25	316.38	317.24	313.97	315.09	315.01	315.2	316.09	314.91
312.44	313.21	311.46	313.11	312.84	313.85	312.81	313	311.76	314.22	313.11	312.07	312.51	312.27	311.7	311.15	313.37	312.16	312.95	313.35	311.86	311.84	312.43	311.32	312.41	311.01	313.65	312.41	312.48	312.58	312.57	312.51	312.3	312.82	312.82	311.84	312.63	312.84	313.53	312.81	312.34	312.06	312.23	313.58	313.03	313.48	312.36	311.56	311.95	312.12
303.31	304.09	302.51	303.54	302.46	304.22	303.37	302.71	302.89	303.31	302.56	302.88	303.57	304.82	303.68	303.72	303.27	303.09	303.46	303.35	302.96	302.93	302.38	302.87	303	302.9	303.25	303.03	303.1	304.16	302.5	303.89	303.88	303.35	303.71	302.51	303.84	303.31	303.12	303.08	304.1	303.55	302.88	303.82	303.62	303.43	302.96	304.02	303.16	304.01
313.67	312.91	313.6	312.55	312.96	312.97	314.21	313.1	312.88	312.79	312.07	313.26	311.86	313.42	314.4	312.94	314.16	312.19	312.81	313.71	312.09	311.73	314.15	312.87	312.46	314.14	313.12	313.08	313.58	313.19	312.9	313.81	313.28	312.51	312.88	312.2	312.46	313.36	314.03	313.61	313.51	313.18	312.23	312.8	313.2	312.66	312.3	312.9	313.4	312.25
305.25	305.57	306.87	306.06	306.66	306.41	305.26	306.81	305.86	305.26	305.67	306.64	305.78	305.3	306.4	305.24	305.04	305.68	306.96	306.17	305.89	305.81	306.45	306.67	306.21	306.33	305.2	306.37	306.27	305.94	306.67	305.43	305.35	305.25	306.18	307.11	304.86	305.88	307.38	305.83	306.88	306.55	305.96	306.01	306.89	306.68	305.45	305.37	305.56	306.14
305.47	304.43	304.74	304.55	305.99	305.32	306.13	304.73	305.47	304.95	304.42	305.05	304.87	304.08	304.76	305.51	305.25	304.7	304.38	304.24	305.73	304.39	306.67	306.35	305.41	305	306.27	303.88	306.22	304.61	303.96	305.03	303.58	306.02	304.27	303.49	305.08	305.89	302.99	305.36	305.23	306.1	306.94	305.04	305.48	305.31	305.99	305.32	305.52	304.9
316.82	315.79	315.29	316.25	316.41	315	317.06	315.37	315.03	315.93	316.32	316.25	316.5	315.4	315.87	316.09	316.78	314.82	315.69	315.04	315.79	315.42	315.41	316.47	315.49	316.05	316.55	315.81	316.13	315.65	316.63	316.34	314.57	316.73	316.13	316.04	315.77	316.67	315.02	315.4	317.18	315.98	316.1	315.4	316	315.46	316.71	316.89	315.46	315.31
308.7	308.21	308.97	309.76	307.51	309.22	309.17	309.08	308.12	309.12	308.78	308.51	309.72	308.15	308.64	309.27	308.75	307.42	309.26	308.33	308.05	308.44	309.69	308.73	309.23	308.21	308.98	308.44	308.27	309.05	308.66	308.63	308.8	308.38	309.16	308.39	309.39	308.08	309.13	307.89	307.94	307.67	308.78	308.14	307.98	308.38	309.06	308.67	309.55	308.58
304.45	304.01	303.03	302.99	305.33	303.57	303.07	302.17	304.26	303.26	303.55	302.76	302.47	304.14	303.02	303.91	303.42	302.44	304.32	303.54	304.45	303.41	302.64	303.61	302.99	302.53	303.7	303.07	302.17	304.11	302.73	304	303.46	303.68	302.56	303.97	302.39	303.91	302.74	304.76	303.86	304.16	302.68	302.4	302.04	304.1	303.54	303.06	304.42	303.3
326.09	324.36	325.32	325.22	324.09	324.84	324.19	325.23	324.21	324.14	325.91	325.76	325.35	325.5	326.69	324.41	324.23	324.89	324.54	325.84	325.08	324.59	326.64	326.42	324.92	325.12	323.99	324.72	325.64	325.22	326.64	325.37	325.41	325.53	325.14	326.1	326.44	325.07	325.53	327.14	325.01	324.93	324.95	324.76	323.91	324.57	325.4	325	324.95	324.86
302.14	302.81	302.45	303.03	303.5	303.59	302.59	303.89	303.91	303.76	303.71	304.22	305.4	303.93	304.04	304.55	303.29	303.17	301.95	302.07	304.04	303.86	303.09	303.79	302.02	302.47	304.31	302.78	303.12	303.06	303.39	302.84	303.57	302.62	303.89	303.78	302.62	303.73	302	304.26	303.53	303.07	302.73	303.03	300.95	302.3	304.03	303.84	303.56	305.09
302.09	302.69	303.59	302.06	303.08	302.61	303.75	302.64	303.76	301.9	302.05	302.44	303.14	302.93	302.97	303.68	302.74	302.95	303.01	302.23	303.6	304.14	304.17	302.37	304.61	304	301.46	302.84	302.63	302.31	303.16	302.28	302.38	302.7	302.72	301.41	302.01	302.63	302.44	304.21	302.35	303.89	300.78	302.77	302.54	302.41	302.83	301.42	303.67	302.37
310.05	310.84	309.84	310.28	309.66	310.95	310.51	311.02	310.63	311.6	310.38	310.39	311.31	309.04	311.74	311.19	310.2	310.62	310.63	310.24	311.12	310.25	311.22	309.78	310.24	309.8	310.32	311.54	310.52	310.72	311.24	311.57	310.85	311.63	310.92	311.67	310.85	310.42	310.94	310.39	311.64	309.62	310.49	310.39	309.57	311	309.93	311.23	311.07	311.45
302.01	301.11	301.13	299.56	301.31	300.66	299.84	301.06	301.49	300.46	300.43	301.11	301.41	300.92	300.98	301.61	300.38	300.48	302.09	300.89	301.21	300.87	301.39	301.23	301.27	300.95	301.06	299.97	301.81	301.19	301.21	301.37	299.99	299.96	300.39	300.77	301.68	301.36	300.62	302.78	299.96	301.64	301.22	301.4	301.87	301.15	301.01	301.03	300.8	301.11
302.82	303.6	303.06	304.18	302.93	304.31	303.5	303.37	302.91	304.44	303.62	303.94	303.51	303.63	303.41	304.26	302.87	302.69	303.15	302.77	302.18	302.87	302.3	303.38	302.86	303.6	303.84	302.54	302.61	302.3	302.51	304.04	302.75	302.41	303.22	303.49	303.2	302.39	303.29	303.31	303.68	302.68	303.22	302.74	303.29	302.47	304.2	303.6	303.39	303.58
298.22	299.86	301.61	300.78	300.03	299.03	299.33	299.69	300.4	298.97	299.42	299.94	300.7	299.71	300.66	301.77	299.6	299.82	300.69	300.22	300.37	298.4	299.61	299.53	299.84	299.8	299.27	299.71	300.2	299.81	301.09	299.84	299.62	299.35	301.5	299.73	299.88	298.45	299.07	300.35	299.73	300	299.85	300.11	300.06	300.9	300.06	300.1	299.95	300.04
325.33	324.86	325.47	325.37	324.48	325.62	326.63	326.01	324.29	324.27	325.55	324.6	325.97	324.47	326.41	327.3	325.19	325.55	326.3	324.79	324.74	325.99	326.22	324.92	324.65	324.84	324.97	325.2	325.9	325.94	324.83	325.46	324.16	325.01	325.23	326.37	325.19	325.24	325.7	324.98	326.77	325.77	325.96	325.47	325.5	325.94	325.07	325.82	325.54	324.87
314.44	312.59	313.96	314.12	314.64	314.36	314.39	313.76	313.43	312.67	313.63	313.25	313.76	313.85	314.73	313.92	315	314.1	313.61	312.93	313.46	314.46	314.49	313.99	313.1	315.35	313.18	315.75	312.87	313.26	314.29	313.2	313.68	313.63	313.36	314.27	313.5	315.95	314.9	313.44	312.91	313.48	313.16	313.22	312.81	313.8	312.99	313.18	312.98	313.72
315.28	315.49	314.55	314.19	314.87	314.18	314.57	314.93	314.92	313.72	314.93	313.54	314.28	314.62	314.74	313.31	315.91	315.16	314.15	314.49	313.14	314.59	314.22	315.39	314.05	314.33	315.61	313.52	315.76	314.02	314.18	315.66	314.75	315.16	314.65	313.68	314.34	315.91	314.88	316.27	314.36	316.04	315.1	314.06	315.93	313.88	313.95	315.68	314.9	314.58
326.53	327.63	327.38	326.07	326.49	328.18	326.95	327.59	326.9	327.94	327.52	326.21	327.09	326.01	325.81	326.35	327.42	326.52	327.31	325.58	327.7	327.1	327.33	327.71	326.97	327.74	326.95	328.14	326.04	326.17	326.11	328.67	327.15	327.72	327.33	326.48	325.8	326.53	327.66	328.81	327.06	326.78	326.93	326.85	327.97	326.77	328.04	326.73	327.79	326.87
318.14	319.88	318.45	319.71	318.74	317.53	319.08	318.62	318.39	318.96	318.25	318.94	318.67	317.91	318.71	319.34	318.58	318.29	318.14	318.83	318.04	319.3	317.77	319.26	318.01	320	319.08	318.2	318.45	318.27	318.22	318.89	318.08	318.45	318.67	320.33	318.41	319.25	317.97	318.96	319.49	318.61	319.32	318.98	318.62	318.98	318.46	318.92	319.76	317.17
310.26	311.03	311.33	310.57	311.05	310.63	311.07	312.01	312.18	310.97	310.9	311.32	309.97	311.35	310.99	311.65	310.61	310.92	310.69	309.63	310.96	311.73	309.98	310.36	310.72	311.29	310.24	312.14	310.28	311.7	311.09	311.6	311.22	311.34	311.06	311.29	309.58	309.59	310.82	311.26	309.3	310.55	310.14	311.61	311.73	310.7	311.54	311.14	310.18	311.28
306.28	305.65	305.66	306.44	305.98	306.91	306.42	307.68	307.71	306.72	306.62	307.37	307.35	306.92	305.71	306.41	306.93	306.87	306.12	306.34	306.12	306.5	306.17	306.72	308.02	307.02	307.77	307.07	307.2	307.41	305.72	306.49	307.07	306.5	305.95	307.63	305.85	306.96	306.74	306.42	305.42	306.47	307.23	305.72	307.6	306.08	306.18	305.2	306.28	306.22
303.82	303.52	305.02	304.56	304.14	305.06	303.78	302.87	303.72	305.2	303.9	304.03	303.66	303.97	303.88	303.95	305.06	303.5	302.89	303.4	303.56	304.41	304.12	302.75	302.53	302.57	304.29	304.33	303.36	303.62	304.72	304.46	303.8	302.89	304.08	303.55	302.94	303.4	304.14	304.58	304.46	304.14	304.95	304.04	303.27	304.91	305.2	302.54	305.02	303.94
304.49	304.73	304.42	305.75	304.89	304.09	303.83	304.15	304.49	303.73	304.12	303.68	304.78	304.96	304.91	303.97	304.72	304.53	304.6	303.14	304.31	304.22	305.24	304.81	303.4	303.51	304.83	304.23	306.5	304.75	305.99	304.18	304.62	304.87	305.8	305.13	304.34	305.05	304.16	304.92	303.94	304.26	304.76	303.61	304.63	304.72	304.66	306.14	305.57	305.51
308.53	308.95	311.01	309.1	310.33	310.2	309.62	310.42	310.7	311.07	310.23	308.89	309.94	309.47	309.45	309.73	309.42	309.71	309.16	309.83	309.16	309.74	309.55	309.39	309.96	309.5	309.79	310.57	309.63	310.17	310.9	311.98	309.07	309.35	309.4	309.39	310.08	310.42	309.32	311.04	308.8	309.79	309.68	310.11	309.57	309.66	309.14	309.5	310.17	310.96
302.92	301.98	302.67	303.79	305.13	303.69	303.91	303	302.79	302.91	305.25	304.72	304.41	303.22	303.93	303.33	304.45	304.77	302.59	303.72	302.74	304.06	303.74	304.11	303.49	303.6	302.73	302.81	303.79	303.88	302.84	302.92	304.4	304.07	305.03	303.59	304.27	304.09	304.85	304.3	302.62	304.69	303.4	304.07	303.82	304.12	304.34	303.11	304.05	303.71
305.85	306.42	307.03	306.81	305.35	305.74	308.41	306.17	307.81	306.9	307.14	308.41	307.81	305.87	307.57	306.93	306.33	305.32	306.86	307.3	306.18	306.78	307.02	306.9	307.04	306.71	305.96	306.36	307.03	306.53	305.96	306.95	307.5	306.21	306.28	306.18	307.52	305.27	307.03	307.11	307.32	306.02	305.44	306.84	307.03	306.1	306.39	306.6	305.99	305.68
315.91	316.56	317.23	317.53	317.9	317.17	318.42	317.45	317.07	317.39	318.29	318.7	317.43	319.2	317.34	316.76	317.09	317.9	317.47	318.27	316.88	316.23	316.85	318.43	316.62	317.86	316.9	318.36	316.93	316.05	316.15	316.86	317.61	317.36	317.45	318.01	316.93	317.48	317.16	316.91	317.32	317.76	317.29	318.46	316.88	316.94	315.7	317.4	317.84	317.96
299.64	302.41	301.2	299.67	300.5	300.33	299.37	299.53	300.37	299.86	301	299.8	299.96	300.34	300.34	299.14	299.53	299.65	301.63	299.7	299.51	300.82	299.57	300.43	300.68	299.87	300.2	300.79	300.18	299.58	300.45	298.85	301.06	299.98	299.97	299.91	300.3	298.98	300.87	299.22	299.79	301.31	300.52	300.74	299.48	300.33	300	300.23	299.91	299.61
300.46	301.73	300.86	301.69	301.28	300.69	300.91	300.47	301.18	302.05	301.36	301.1	300.4	301.43	300.31	301.14	302.09	301.35	300.76	301.62	300.96	301.52	300.58	301.6	302.16	301.09	302.17	301.65	301.13	300.81	302.02	300.8	300.44	300.56	301.59	300.88	301.23	300.76	301.88	300	301.6	301.7	301.22	300.74	300.67	301.34	301.42	302.21	299.83	300.51
314.27	314.25	315.85	316.16	315.64	314.04	313.14	316.15	313.87	314.83	314.53	315.23	315.15	315.04	314.34	314.49	315.43	314.09	314.77	315.11	314.99	316.12	314.4	316.38	314.24	314.46	315.27	315.08	314.55	314.14	314.88	315.3	315.21	314.65	314.36	314.12	314.82	314.97	314.44	314.05	315.53	313.53	314.95	315.22	316.02	316.09	314.59	315.28	315.23	314.36
304.19	303.82	303.93	303.8	302.95	303.69	303.29	303.05	303.45	303.75	303.11	304.79	303.19	302.29	304	304.59	303.56	302.58	302.86	302.04	304.55	302.83	303.72	303.82	303.21	303.05	302.37	304.04	302.01	303.58	304.98	303.84	303.65	303.19	302.91	304	302.99	304.1	302.47	303.13	303.43	303.9	304.14	302.83	303.84	303.24	304.05	302.89	303.02	303.4
326.65	326.3	326.64	328.19	327.09	326.97	327.16	326.49	326.77	327.65	327.05	327.44	327.86	328.18	325.97	326.88	327.26	325.84	326.96	326.88	327.78	326.7	327.73	327.23	326.9	327.07	327.89	325.91	327.5	328.05	328.09	327.66	326.68	325.72	325.8	326.95	328.76	326.88	325.96	328.32	327.71	327.11	327.35	327.95	327.28	327.29	327.44	327.66	327.16	328.21
305.01	305.52	305.82	304.76	305.76	306.13	305.93	306.1	305.72	304.18	306.58	305.93	305.77	306.54	305.15	304	303.63	305.41	304.59	306.79	306.71	304.3	304.87	305.69	305.14	305.49	305.27	305.93	305.77	306.12	305.51	304.78	304.11	305.75	304.29	305.66	305.07	305.96	306.02	305.96	305.22	305.73	306.03	305.52	305.67	306.38	304.88	305.14	305.71	306.98
306.73	307	308.43	306.93	308.58	306.6	307.45	306.38	307.38	308.32	307.2	307.28	306.38	307.2	306.87	307.21	307.43	306.26	307.54	307.42	306.62	308.44	307.13	306.88	306.66	307.18	308.08	306.07	306.29	306.77	307.15	307.02	306.84	306.62	306.45	306.47	307.45	307.46	305.81	306.02	306.11	307.23	306.96	308.07	306.95	306.58	306.72	306.55	306.83	307.01
302.79	301.34	303.5	302.31	303.15	303.12	302.96	303.4	302.08	303.8	302.94	302.61	301.27	301.93	302.8	302.29	301.8	302.33	304.05	303.3	301.34	303.45	304.31	302.99	301.77	302.3	303.18	303.82	302.68	303.26	302.56	303.12	302.88	302.67	302.19	303.08	303.49	303.45	302.81	304.09	303.14	302.37	302.66	302.71	302.41	303.57	302.68	303.26	302.21	302.85
295.05	295.08	294.75	294.34	295.76	296.19	295.03	295.82	295.5	293.95	295.88	295.99	294.12	294.32	295.6	296.01	295.56	295.11	295.46	294.73	295.82	293.9	295.64	294.95	296.24	294.47	293.42	294.91	294.78	294.76	295.53	296.45	295.31	294.27	293.65	294.57	295.32	295.12	294.5	295.59	294.65	294.46	295.78	295.76	295.23	295.38	295.5	296.1	295.21	295.6
313.78	313.14	313.84	313.82	312.35	313.01	313.12	312.93	313.37	312.96	312.3	313.48	313.49	314.2	312.37	312.65	313.35	312.92	313.09	312.49	313.39	313.27	312.61	313.29	310.88	315.05	314.16	313.59	312.67	312.56	312.99	313.13	313.15	312.23	313.02	312.12	313.09	314	312.02	313.49	312.25	312.69	312.97	312.49	313.02	312.6	313.27	313.25	313.7	314.34
303.07	302.41	302.53	302.47	303.12	305.65	303.59	304.6	304.01	303.59	302.12	302.89	303.9	302.67	303.55	303.35	303.98	303.09	302.56	303.78	303.23	303.02	303.55	301.35	303.14	304.03	301.81	302.91	302.68	302.76	301.72	303.33	303.12	301.45	303.1	304.53	302.44	303.08	301.53	302.24	302.34	303.6	302.05	302.83	303	303.43	304.28	303.3	303.69	301.34
319.08	320.37	320.22	318.09	318.69	318.5	318.54	319.59	320.47	319.6	319.83	318.46	320.39	319.13	318.9	319.47	319.08	320.05	319.05	319.76	320.12	319.82	318.27	319.55	319.23	319.85	317.47	318.49	319.1	318.9	319.21	319.79	320.69	320.42	318.98	318.36	318.76	318.73	319.3	319.66	318.92	319.84	321.2	318.54	318.62	319.91	318.82	319.16	317.5	318.21
318.03	318.25	318.01	316.04	318.32	317.96	317.51	318.22	316.99	317.97	316.31	317.33	317.01	316.46	316.01	317.94	318.62	317.67	318.41	316.37	316.7	318.02	317.69	316.41	316.68	317.82	316.94	318.7	316.14	316.58	316.88	316.69	317.87	317.64	317.43	316.99	317.99	316.83	316.85	318.75	317.75	317.05	317.17	317.19	317.36	317.14	316.28	316.16	317.61	317.17
313.55	313.35	312.79	314.62	312.63	313.81	312.87	313.77	313.98	313.42	313.17	313.23	313.67	312.78	314.63	314.09	312.74	312.99	313.72	313.24	312.98	314.73	314.02	313.13	313.39	312.15	312.69	312.79	311.49	311.46	313.59	312.2	313.66	312.14	312.59	313.45	313.1	313.58	312.84	313.36	314.28	314.64	313.69	313.15	312.67	312.99	312.34	312.89	313.27	313.86
294.55	295.95	295.62	294.24	295.62	294.52	295.24	293.96	295.48	296.36	294.59	295.53	294.03	293.66	295.44	295.81	294.26	295.43	295.37	294.3	295.81	294.97	295.36	294.83	293.43	294.81	293.64	294.47	296.56	294.06	294.94	294.55	294.16	293.55	295.78	294.86	295	295.4	295.19	294.74	295.42	294.13	294.99	294.8	294.93	296.03	294.69	295.66	296.28	294.06
294.4	295.76	294.07	293.4	294.19	294.52	295.52	292.8	294.55	293.39	293.01	294.27	295.21	294.47	294.49	293.5	293.13	294.43	294.6	293.34	293.07	295.83	293.67	293.11	294.37	293.91	294.62	293.68	292.97	294.77	293.23	292.81	293.72	294.43	294.35	293.15	295.23	293.63	294.25	292.55	293.03	293.51	294.27	294.18	294.7	293.75	294.98	294.54	293.21	294.1
295.55	296.91	297.61	297.03	297.25	296.59	296.49	296.9	296.52	297.46	297.47	297.84	297.04	297.66	298.44	297.23	297.5	296.51	297.53	296.83	297.22	296.36	295.5	295.96	297.95	297.1	297.57	296.99	297.51	297.46	296.21	296.85	296.01	297.33	298	296.2	297.22	297.09	297.04	296.91	296.04	297.35	296.16	297.81	296.43	298.08	297.12	296.97	296.14	296.98
309.86	309.55	311	309.92	309.99	310.99	311.06	310.58	310.11	310.84	310.23	309.78	310.53	310.61	310.51	310.05	309.69	309.39	310.11	311.79	309.64	310	310.15	311.03	310.98	309.6	311.21	309.92	310.65	310.68	310.62	311.36	310.46	310.82	312.37	310.57	310.63	310.46	310.4	310.62	310.38	310.19	310.57	310.05	310.69	310.35	310.63	311.11	311.2	310.93
315.51	316.68	315.78	315.48	314.54	316.46	316.61	315.89	315.25	315.53	315.63	315.24	316.12	315.97	316.96	315.93	314.82	315.21	315.85	315.6	314.96	315.05	315.71	315.86	316.05	315.14	315.15	316.04	315.53	317.23	315.49	315.1	317.02	314.48	316.29	314.52	315.17	316.51	314.22	315.95	315.86	316.04	316.01	314.29	315.18	315.82	316.09	315.14	315.04	315.29
312.51	314.16	313.04	311.89	313.08	312.93	312.86	311.97	312.39	312.86	311.93	312.22	312.55	311.27	312.58	312	312.54	311.95	313.25	311.96	313.45	313.19	312.43	312.32	313.72	312.13	312.85	313.37	312.25	311.68	313.04	311.75	313.59	313.72	311.43	313.32	312.12	312.02	313.15	312.46	314.02	313.77	311.65	311.6	312.84	312.06	312.59	312.09	313.33	314.15
303.77	304.12	303.9	304.39	304.31	303.28	304.21	305.37	304.1	305.27	304.78	304.62	304.46	304.16	305.67	303.92	304.35	303.71	304.65	303.19	304.14	304.23	304.17	305.3	303.99	304.23	304.42	305.17	305.14	304.28	303.88	304.27	304.85	304.8	303.75	303.54	304.94	305.03	305.33	303.98	303.61	304.16	303.65	304.93	303.46	304.75	304.38	304.74	303.46	304.18
308.09	309.4	308.77	308.05	307.39	308.26	309.59	309.36	310.05	309.35	308.96	308.54	309.43	309.36	309.4	308.26	308.67	309.08	308.49	308.01	310.28	309.36	310.07	308.63	308.3	309.62	308.53	308.89	308.36	308.89	307.95	307.92	309.11	308.88	309.08	308.16	309.37	307.45	308.66	308.12	307.83	310.17	308.74	308.41	310.35	309.32	309.14	308.48	309.19	309.1
316.18	315.22	316.31	315.27	315.88	313.95	315	313.93	315.63	314.52	314.73	316.27	314.72	315.05	314.77	315.85	314.65	314.87	314.4	315.24	316.1	314.7	315.21	314.86	315.51	314.04	315.68	314.92	314.9	315.06	314.06	315.55	314.97	316.01	315.45	315.42	316.06	313.92	314.18	315.34	315	314.76	315.38	315.54	314.25	315.97	315.57	314.68	314.97	315.4
318.61	318.3	318.61	317.63	319.34	318.63	318.68	319.3	318.64	318.6	317.95	319.55	318.05	317.28	318.35	318.35	319.39	318.29	318.79	318.1	317.31	317.06	318.49	319.41	318.1	318.55	318.76	319.45	318.98	317.01	318.43	317.36	318.27	317.52	318.68	319.56	318.46	318.91	318.62	318.7	318.82	318.97	317.62	317.81	319.49	319.22	319.07	319.59	317.74	317.33
314.69	315.29	313.69	315.01	316.07	315.3	315.59	315.65	316.14	315.56	314.58	315.98	314.13	316.09	315.56	315.32	313.34	316.2	315.54	314.01	315.44	314.96	314.51	316.15	313.54	313.97	316.12	315.24	314.95	315.58	314.8	314.85	314.05	315.35	314.53	313.88	315.42	314.29	314.8	314.7	314.61	314.84	314.37	314.59	315.46	316.39	314.38	315.13	315.78	315.68
308.23	309.33	309.51	307.19	308.82	309.82	309.24	309.08	308.87	308.52	308.73	308.7	309.3	308.26	309.52	309.39	308.2	308.96	308.63	308.56	306.21	310	308.56	308.52	308.66	308.61	308.73	306.58	308.77	309.45	308.66	308.73	309.28	308.58	308.7	309.72	309.07	308.79	308.47	308.66	308.93	309.01	308.4	309.21	309.63	308.69	309.09	308.9	308.81	308.42
313.6	314.96	314.92	315.09	315.36	313.71	315.21	315.07	314.06	316.35	313.33	313.65	313.91	315.53	314.05	314.93	315.97	314.39	313.81	315.39	314.47	314.82	314.57	315.87	314.94	314.5	314.06	315.17	314.62	314.3	314.98	313.57	315.55	314.32	313.86	314.72	313.3	315.7	314.65	314.47	314.23	314.66	314.84	314.48	314.7	315.23	315.14	314.66	315.37	313.66
302.81	303.72	302.51	302.45	301.47	301.29	303.14	302.87	301.94	303.96	302.56	303.54	303.14	302.31	303.06	303.84	303.41	303.32	302.29	302.02	301.79	301.57	302.21	303.8	303.39	302.47	301.09	302.72	303.58	303.65	302.48	302.25	302.11	303.47	301.75	302.55	301.72	304.33	303.47	302.46	302.95	302.02	303.35	304.36	302.89	302.76	302.93	301.77	302.58	302.94
309.36	310.42	309.91	308.85	308.78	309.38	309.08	308.81	310.01	308.51	309.18	310.11	308.78	309.49	308.78	308.29	309.57	308.77	308.79	309.41	308.42	309.96	309.8	309.83	307.44	310.36	308.83	309.7	309.18	309.29	308.84	309.08	309.73	309.34	308.53	308.76	309.42	308.29	308.16	307.58	309.49	308.52	309.37	308.54	308.86	308.79	309.24	309.85	307.93	309.19
308.75	309.32	308.5	310.07	308.16	307.79	307.66	309.45	308.68	308.43	309.58	308.86	308.68	308.32	308.28	309.41	309.06	308.73	308.73	308.22	308.38	308.69	309.78	308.36	309.1	308.84	308.69	308.98	308.36	308.83	309.02	309.2	308.35	307.68	308.54	307.46	309.37	308.23	309.13	309.07	308.22	309.14	307.82	308.17	308.41	309.3	307.95	308.93	309.5	309.14
303.6	301.36	303.55	302.93	303.06	302.66	303.31	303.5	302.77	301.31	303.1	303.1	303.27	302.83	303.22	302.99	303.21	302.42	302.9	303.87	301.9	302	302.12	301.58	303.58	302.8	303.69	303.15	302	301.91	301.89	303.25	303.19	302.88	303.85	302.36	302.45	302.5	302.47	303.89	302.48	302.2	303.03	302.99	302.37	302.93	302.6	303.32	302.19	302.99
293.68	294.54	292.8	293.75	294.59	293.49	292.65	294.19	294.12	293.59	294.42	293.64	294.36	294.22	293.32	294.96	293.92	294.13	293.51	294.72	294.05	293.5	293.7	294.86	294.39	294.82	294.73	293.34	293.52	293.31	294.96	292.79	292.72	294.38	294.04	293.53	293.4	293.71	293.34	292.44	294.49	293.99	293.58	293.61	293.89	294.83	294.57	294.42	294.37	293.55
306.81	308.11	306.67	306.09	305.67	307.86	308.19	307.42	306.7	307.85	307.79	307.16	306.37	308.14	308.12	307.54	308.45	307.75	307.54	307.01	305.72	307.06	307.91	306.64	306.97	306.75	306.62	306.39	308.12	306.16	307.24	307.38	306.31	307.39	308.1	307.04	307.24	307.8	307.39	307.95	306.76	307.2	306.76	308.12	307.83	306.16	307.55	307.02	307.19	306.85
300.5	301.6	299.55	300.77	301.3	301.38	301.68	300.3	300.76	299.75	301.31	301.21	301.81	300.85	301.82	301.46	301.55	301.5	300.91	300.39	301.74	300.53	302.43	301.35	301.26	301.13	300.95	300.06	300.55	300.28	301.2	300.57	301.63	300.59	301.09	300.41	302.08	300.84	301.66	300.64	300.7	300.13	301.98	300.86	302.48	301.04	301.32	300.84	301.23	299.86
313.52	313.35	312.41	311.15	312.2	311.44	311.22	312.17	311.93	310.92	313.21	313.18	311.59	312.97	312.99	311.97	312.01	312.37	311.32	311.18	310.82	312.05	312.8	313.38	312.9	312.87	312.78	311.17	312.88	312.46	312.06	313.33	312.06	312.28	312.3	313.44	311.56	311.91	313.09	312.02	312.18	312.19	311.68	313.31	311.71	312.35	312.49	312.55	311.27	311.48
314.37	314.99	313.67	314.21	314.8	314.12	313.62	313.44	313.4	313.49	314.18	313	313.3	313.82	313.89	313.78	314.22	314	314.61	314.31	313.85	314.72	314.52	314.3	312.96	314.04	313.09	313.77	313.24	312.46	314.32	313.72	314.04	315.26	313.7	314.6	313.9	315.1	314.16	315.26	313.48	313.67	314.55	313.79	312.95	313.59	314.76	313.28	313.56	315.16
303	303.05	302.47	301.26	302.67	302.69	302.51	302.25	302.1	302.01	301.82	300.55	302.5	303.17	301.81	302.91	302.54	304.09	302.82	303.06	301.95	301.64	301.67	303.15	301.93	303.09	300.83	301.01	302.2	301.96	302.48	301.18	303.9	301.79	303.23	302.41	301.98	302.07	302.8	302.35	302.92	301.78	301.76	302.29	302.54	302.55	301.24	302.69	302.46	302.82
314.87	314.42	314.13	313.56	313.35	313.58	314.38	313.67	312.6	313.64	312.16	313.3	313.45	311.23	314.12	313.77	313.29	312.93	313.44	312.83	314.04	313.38	313.85	312.68	311.94	312.43	313.06	313.51	313.66	312.88	313.65	312.26	312.92	312.78	313.06	312.42	312.21	313.22	313.43	312.19	313.6	314.11	311.36	313.12	314.67	312.9	313.21	313.24	312.3	313.05
318.05	316.92	317.52	318.94	317.88	317.98	318.56	317.33	317.91	317.56	317.44	318.9	316.97	319.03	317.9	318.06	318.08	318.3	317.24	318.17	318.12	320.13	318.6	317.58	318.54	318.78	318.26	318.23	318.86	319.35	318.73	317.12	319.58	317.74	318.63	317.19	318.97	318.25	316.95	318.76	319.11	318.08	318.73	316.74	318.25	318.45	318.56	319.06	317.25	317.88
303.99	304.2	301.96	304.69	304.02	304	303.55	302.57	302.4	304.54	302.94	304.57	304.23	304.87	304.43	304.46	304.2	304.07	303.74	303.5	302.6	303.92	303.66	303.11	304.15	304.19	303.9	303.5	304.78	303.02	302.95	303.95	304.24	304.48	304.12	304.49	303.63	303.25	304.33	303.68	303.11	302.95	303.43	303.9	303.75	305.06	303.64	304.76	303.99	304.92
315.38	317.45	316.43	316.06	315.42	316.6	316.53	315.84	316.01	316.29	315.69	316.06	317.16	315.65	316.54	317.44	316.35	316.28	316.46	317.78	316.08	316.28	316.22	316.95	317.59	316.77	316.74	317.44	315.88	316.42	316.57	315.98	317.51	317.34	317.05	315.38	316.03	317.13	316.04	317.5	317.61	315.77	315.46	315.94	316.58	316.68	316.58	317.18	316.19	315.6
313.37	313.86	313.25	315.38	314.17	313.84	313.58	313.28	312.6	314.01	314.68	312.23	314.24	313.55	312.24	314.03	314.13	312.99	314.64	313.75	314.3	312.95	312.86	314.04	314.24	313.67	313.19	312.18	313.67	313.73	312.88	313.45	313.16	312.75	313.65	313.51	312.52	314.11	313.03	314.1	311.99	313.79	313.22	313.66	313.21	313.58	312.31	312.48	312.8	313.76
300.96	303.54	302.96	302.33	302.72	304.23	302.82	302.61	303.49	303.28	303.25	302.38	302.03	302.17	303.79	302.27	301.93	303.43	302.95	302.41	301.58	303.05	302.51	303.78	302.85	304.55	303.14	302.44	302.74	303.13	303.69	302.32	303.61	304.08	302.25	302.16	303.35	302.57	303.49	302.35	302.55	302.07	302.58	303.1	302.55	303.26	302.7	302.76	302.57	302.97
304.36	304.58	303.93	304.16	304.47	303.24	304.19	304.99	304.96	303.82	304.72	303.8	304.29	303.33	304.95	304.65	304.88	304.54	305.35	305.61	303.96	303.52	304.67	304.97	305.59	304.18	303.89	304.69	305.42	304.73	304.98	304.51	304.36	303.09	304.54	303.38	304.83	303.98	304.96	304.68	303.89	305.08	304	304.27	305.6	303.74	303.88	304.01	303.34	303.75
317.26	315.79	316.64	316.68	316.82	317.27	318.33	316.68	317.14	315.82	316.38	317.47	317.89	317.24	316.64	317.21	315.84	316.01	316.91	316.36	315.69	317.28	317.72	316.34	318.27	316.98	316.77	317.04	315.99	317.56	317.14	316.7	316.24	315.61	317.08	316.52	317.27	318.28	316.6	315.37	315.34	316.4	316.27	317.3	316.17	315.67	318.8	315.77	317.91	316.89
294.71	295.09	294.64	294.95	294.54	294.01	294.13	294.36	295.35	294.99	294.4	293.9	294.69	294.86	293.68	295.32	295.81	295.95	294.15	295.52	295.04	295.62	295.1	295.83	295.98	293.97	295.11	295.36	295.24	295.97	296.4	295.06	295.52	295.36	295.45	296.4	294.88	294.91	294.81	294.66	295.38	293.83	295.42	295.32	294.33	295.36	295.3	294.47	295.29	295.24
303.36	302.07	303.08	302.29	302.67	303.21	302.44	302.99	302.71	301.54	302.43	301.87	301.96	303.3	302.47	303	301.2	301.75	302.81	303.56	302.13	302.43	303.81	301.22	302.94	302.79	302.48	302.12	301.7	302.51	303.15	302.45	302.62	303.62	301.8	302.58	302.48	301.88	302.35	303.18	302.29	302.24	302.79	302.16	302.46	301.69	301.93	302.42	302.68	301.71
313.41	312.66	311.41	311.31	313.16	312.68	312.07	311.92	312.95	312.68	311.39	313.17	313.01	312.83	311.59	312.56	311.45	313.97	313.69	312.17	313.75	312.87	311.79	312.53	312.29	311.73	311.49	312.53	311.4	312.85	312.82	312.47	314.04	311.65	312.54	313.35	312.77	313.54	312.17	312.93	312.78	312.88	312.45	314.43	313.55	312.56	312.68	312.59	311.98	312.56
305.54	305.45	306.81	306.18	304.34	305.89	306.64	305.79	304.85	305.37	306.09	304.24	305.94	305.11	306.31	304.24	306.08	306.34	306.04	306.55	304.76	305.89	306.4	304.49	304.99	305.05	304.82	304.94	305.29	306.85	304.97	305.59	305.61	305.19	306.25	305.72	306.28	306.66	304.31	304.75	306.72	306.1	306.08	304.21	304.95	307.28	304.7	305.09	305.23	304.8
305.42	304.09	305.08	304.47	304.29	302.93	305.28	303.69	303.98	304.92	305.4	305.29	304.65	304.99	304.99	303.73	303.33	304.51	305.21	306.14	304.18	305.07	305.26	303.77	304.33	303.7	305.06	304.7	303.77	303.66	304.91	303.64	304.67	304.55	303.97	304.73	305.22	304.9	305.2	304.78	306.06	303.32	303.39	304.75	305.63	305.33	304.33	303.26	303.56	304.52
309.72	309.05	309.2	308.3	310.01	308.47	308.6	309.68	308.65	309	308.3	308.72	308.7	308.33	308.5	309.27	308.88	310.24	309.01	309.69	309.24	309.41	309.22	308.11	308.49	309.49	310.01	309.52	309.67	307.71	308.39	307.47	309.45	309.72	308.05	309.38	308.38	308.7	308.16	308.71	308.6	308.93	309.75	308.5	308.48	308.54	307.94	309.36	308.66	309.78
301.63	302.36	301.23	302.24	301.5	300.42	300.73	301.16	300.56	301.27	300.54	301.39	301.62	299.97	300.33	300.98	301.41	301.25	300.59	301.24	300.47	300.61	300.47	301.94	300.71	300.44	301.06	300.48	300.36	301.68	302.03	300.96	301.48	301.58	300.45	302.29	301.02	301.57	300.3	300.96	301.29	301.58	302.13	301.39	300.55	301	300.39	301.31	301.19	300.39
314.6	314.41	313.16	314.3	313.25	314.05	314.66	311.92	311.96	314.09	313.36	314.92	312.3	313.49	314.32	314.66	314.06	314.59	313.39	313.78	313.35	313.81	314.04	314.16	313.98	314.81	313.51	314.22	314.85	313.76	311.76	313.29	313.72	315.19	312.24	313.03	314.96	313.62	314.25	314.9	314.33	313.68	314.42	313.86	313.93	313.76	313.1	314.06	314.8	313.79
328.71	328.63	328.16	327.57	329.51	329.94	328.1	329.1	328.39	329.73	328.87	330.07	328.26	328.35	328.72	329.02	328.13	328.81	328.12	327.52	327.97	328.43	327.9	328.01	328.85	328.53	329.27	328.06	328.21	327.71	328	328.02	329.71	328.75	328.4	328.11	328.96	330.58	328.75	328.4	329.05	329.62	327.8	328.36	328.8	327.77	328.65	328.24	329.43	328.1
314.23	314.28	312.62	312.7	313.31	311.99	314.24	312.66	315.73	314.68	313.34	313.37	315.01	314.04	313.43	314.79	315.28	312.93	313.12	313.89	312.83	313	314.65	313.02	313.54	313.27	313.79	314.15	313.86	312.57	312.56	313.33	312.16	313.36	314.53	313.01	313.19	314.35	313.84	312.58	313.87	314.47	314.05	313.11	313.82	313.58	313.87	313.18	314.27	313.48
312.94	312.09	313.06	312.31	314.13	314.13	312.33	314.54	313.86	313.73	314.54	313.86	312.6	313.06	312.71	314.18	313.69	312.92	313.2	313.53	313.21	313.85	312.44	312.74	312.87	313.19	312.46	314.84	312.63	313.91	312.76	313.63	313.03	313.42	314.77	313.39	313.26	314.28	314.17	313.99	314	313.5	313.29	312.64	313.27	313.17	313.92	312.73	311.68	314.67
301.99	303.21	302	303.21	301.72	303.31	302.19	303.36	301.71	303.47	302.76	301.73	303.99	302.88	303.36	301.37	302.97	302.22	301.76	300.81	301.62	302.43	302.67	302.27	302.29	302.11	303.74	303.83	302.89	302.95	302.74	302.27	301.32	303.73	302.49	303.22	301.9	302.3	303.22	302.11	302.22	302.16	303.28	302.79	301.44	302	302.82	302.14	303.36	301.92
318.03	318.42	316.22	315.51	316.52	317.32	316.6	317.16	316.72	316.19	316.51	316.61	317.12	316.98	316.87	317.15	317.59	316.39	317.34	316.65	316.17	316.33	316.68	317.62	317.37	317.71	317.84	317.63	318.33	316.3	316.55	317.69	316.88	316.77	317.01	317.6	317.72	316.91	318.29	316.64	316.81	315.95	316.16	318.23	317.48	317.89	316.62	317.09	317.61	317.89
302.89	302.75	303.48	303.53	304.57	303.21	302.69	303.51	303.6	302.58	303.32	303.13	303.76	303.7	303.64	303.91	302.31	304.32	302.49	302.4	303.81	303.41	303.84	303.6	302.9	303.61	303.38	302.52	303.15	303.4	302.7	303.82	304.5	303.14	303.43	303.08	303.63	303.76	302.65	303.31	304.28	303.5	301.68	303.94	303.29	302.9	303.28	303.39	304.24	302.85
305.47	305.56	305.04	304.55	305.13	306.24	303.91	305.54	305.06	305.53	304.3	305.37	304.79	304.58	304.66	305.77	306.21	304.7	305.34	305.64	306.07	303.9	304.71	305.02	304.66	305.66	304.19	304.93	305.02	304.43	305.14	305.6	306.09	305.64	306.08	305.02	306.4	305.84	304.87	305.17	304.72	305.09	305.77	305.13	304.74	304.91	305.49	305.27	305.33	306.26
303.78	304.21	303.58	305.14	304.54	305.63	304.51	304.68	303.93	304.21	305.11	305.2	304.46	304.48	304.41	303.91	305.41	304.42	304.01	304.9	304.33	304.82	304.69	304.08	303.37	304.3	304.74	305.13	303.48	303.29	305.21	302.82	303.15	303.65	305.1	304.56	305.07	304.45	304.61	304.92	303.36	303.9	303.64	303.29	305.81	304.19	305.06	303.92	306.25	303.59
303.73	303.3	304.12	303.42	302.72	302.29	302.51	303.05	303.28	303.89	303.65	304.18	303.43	302.19	304.5	302.81	304.23	303.95	303.93	302.63	303.02	303.81	304.2	304.07	304.14	303.97	303.13	303.25	303.52	303.67	303.38	301.79	304.41	303.51	304.43	303.28	303.91	303.88	304.6	303.88	304.01	303.54	304.8	303.38	304.17	304.45	303.7	304.82	303.39	302.97
302.94	303.89	302.09	302.02	302.21	302.06	301.35	302.43	302.63	302.76	302.51	302.96	302.37	303.47	302.7	301.6	302.77	302.81	303.32	301.19	301.95	302.45	302.44	302.27	301.74	301.71	302.75	302.05	304.33	301.8	302.39	303.92	302.13	303.69	303.5	303.12	303.12	303.58	303.31	302.44	302.52	302.85	302.49	302.64	303.42	301.98	301.7	302.74	303.27	303.68
304.87	305.99	303.74	305.19	305.24	305.16	304.98	305.41	305.4	305.6	306.77	306.23	305.58	306.5	305.69	304.94	306.43	305.01	306.16	305.58	305.09	305.26	304.52	303.93	304.77	304.97	304.38	305.13	303.95	305.31	305.12	305.52	304.96	304.23	305.08	305.02	304.74	304.49	304.46	305.66	306.25	304.53	305.55	304.93	305.31	304.83	305.61	305.61	304.93	304.84
314.98	314.56	315.14	313.67	314.56	315.36	313.78	315.57	315.57	315.42	315.14	314.4	314.95	314.27	315.84	315.12	316.48	314.86	315.65	314.68	314.78	315.52	314.58	316.13	314.36	314.81	314.67	315.05	313.47	315.17	313.77	315.64	314.46	315.21	315.45	314.55	315.25	314.91	314.48	315.19	315.24	313.72	314	315.97	315.86	315.5	315.13	314.81	314.79	314.93
325.3	325.26	325.33	325.92	324.16	325.22	325.65	325.11	325.98	324.57	326.01	325.16	325.98	325.04	324.53	325.56	325.33	323.95	325.2	326.42	326.76	324.66	324.33	324.77	325.67	325.23	326.22	325.46	324.57	324.77	326.19	326.1	325.2	326.16	325.66	326.37	325.67	325.57	324.07	324.64	326.27	326.02	325.38	325.82	325.96	326.73	325.16	325.89	326.71	324.9
316.24	314.92	316.37	316.7	315.57	315.45	314.17	317.22	316.26	315.36	315.63	315.89	315.61	317.33	316.55	314.78	316.11	315.85	315.6	317.7	315.54	315.97	315.07	316.38	316.17	315.32	316.47	316.24	315.97	316.39	315.2	316.42	315.84	315.75	316.53	316.22	316.53	315.91	316.58	314.83	315.92	316.17	316.7	314.98	314.7	314.5	316.79	316	315.94	315.27
310.72	310.49	309.43	309.92	310.54	309.71	308.22	310.11	309.63	308.87	308.76	309.13	309.57	309.41	308.44	309.84	309.12	310.05	310.14	310.46	309.9	308.38	310.07	309.67	310.07	310.27	310.27	310.79	309.84	308.61	309.58	311.05	309.02	308.22	309.73	308.91	309.58	309.62	309.33	309.09	310.44	310.45	311.16	309.74	309.06	310.95	310.16	310.01	309.8	309.65
302.26	303.71	303.01	302.94	303.15	303.78	301.27	303.13	302.91	302.31	301.72	304.1	302.83	303.15	303.93	302.41	303.28	302.41	302.14	303.04	303.43	302.5	303.28	303.25	302.53	303.28	303	301.76	302.99	303.71	303.99	304.06	303.75	303.82	303.15	303.63	301.36	302.51	302.43	302.48	302.17	302.63	302.16	303.43	302.82	302.35	302.3	303.05	302.57	303.55
328.17	327.96	328.17	328.59	328.47	329.91	328.61	327.98	327.31	329.63	329.36	328.87	328.36	328.79	328.89	328.29	329.45	329.37	329.69	328.89	329.05	329.16	330.06	328.59	329.53	328.48	329.11	328.45	328.72	329.3	328.84	329.1	328.92	328.94	327.03	328.07	329.24	328.64	328.62	329.07	328.65	327.43	328.91	327.69	328	328.89	328.73	329.58	328.09	327.57
313.99	314.71	313.93	313.21	314.33	312.68	314.24	312.98	312.86	314.08	314.2	313.58	315.1	314.66	313.97	314.38	313.83	313.26	313.65	313.68	313.9	314.44	313.86	314.28	314.18	314.76	314.34	314.28	313.02	314.37	314.77	314.94	314.13	313.13	314.29	313.48	314.54	313.47	313.45	313.37	313.49	313.51	314.73	313.85	313.32	313.43	313.51	313.92	313.86	315.28
303.88	305.57	305.5	304.88	304.62	306.68	305.45	305.11	304.76	304.09	303.9	304.23	305.45	303.72	304.38	304.67	305.78	305.58	305.18	303.77	304.83	305.84	304.51	304.54	306.1	305.26	305.09	304.56	305.61	304.69	305.38	305.69	304.51	306.97	306.17	306.17	305.7	303.64	303.55	306.48	304.99	305.37	305.79	305.68	305.74	304.3	304.65	306.07	303.35	305.59
303.79	303.48	303.1	302.29	303.15	302.96	301.86	302.67	302.54	302.2	303.59	303.55	304.01	303.53	302.43	302.39	302.22	302.4	301.49	302.22	302.67	302.08	301.97	303.01	302.93	302.26	302.56	302.53	303.81	302.09	303.29	303.58	300.8	302.38	303.02	303.36	303.88	302.68	300.91	304.4	302.73	303.3	302.8	302.99	302.68	303.16	302.98	302.82	302.81	303
313.46	312.38	313.66	313.56	312.15	312.23	312.12	314.77	311.89	312.46	313.72	313.41	312.94	312.25	312.63	313.18	312.26	313.74	313.62	312.93	312.85	312.69	311.7	313.19	312.57	313.18	312.97	312.48	312.65	313.11	312.85	312.89	313.48	313.32	312.14	313.17	313.42	312.9	312.24	313.02	312.8	313.06	312.23	312.4	314.96	313.97	312.26	312.32	314.46	312.97
315.77	317.32	315.7	315.32	315.87	315.29	316.49	317.3	315.28	315.29	316.61	315.66	316.36	316.73	315.71	316.28	316.06	316.57	316.53	316.52	315.52	315.81	316.04	313.96	316.6	316.12	316.87	315.71	316.59	315.12	317.27	316.55	316.06	316.3	316.41	316.01	315.63	315.12	315.54	315.49	316.96	315.62	315.63	317.96	315.82	316.1	316.15	316.58	316.07	315
310.03	310.09	309.85	311.97	312.06	311.06	310.22	310.54	311.73	310.16	310.87	310.46	310.78	310.99	310.41	311.23	311.31	312.3	311.31	310.46	311.96	310.52	310.84	310.52	311.56	311.28	310.78	310.04	310.96	309.43	310.44	310.34	310.98	311.19	311.53	311.39	310.09	311.54	311.42	311.46	310.58	310.99	309.89	311.71	309.54	310.49	310.93	311.29	310.75	310.88
318.75	318.46	318.32	319.34	318.23	318.33	318.68	319.68	318.99	318.7	319.03	319.18	318.86	318.64	318.82	319.04	317.85	318.58	318.43	317.36	317.8	318.5	319.79	319.02	318.43	317.94	319.12	319.1	319.71	319.21	317.78	318.49	319.08	319.7	319.33	318.63	318.01	318.86	317.56	317.54	318.97	317.72	319.57	318.74	316.88	319.34	318.39	319.35	319.29	319
315.81	314.25	315.25	315.63	315.3	314.18	313.64	315.43	314.78	314.38	314.29	315.47	314.13	314.93	315.29	314.08	314.78	315.68	314.29	314.68	314.11	314.79	316.03	313.98	316.32	314.19	314.38	315.56	314.92	314.25	313.78	315.48	314.87	315.06	314.95	314.48	314.87	315.37	316.1	315.37	315.43	314.49	313.89	315.67	314.42	314.6	315.18	315.19	315.25	314.69
302.97	302.11	301.66	303.72	303.47	301.4	303.55	304.2	303.05	303.36	302.29	303.59	303.2	303.71	303.57	302.57	302.52	303.52	303.74	304.07	302.91	303.03	303.01	302.02	303.38	302.8	303.19	302.88	302.71	304.12	303.69	303.85	303.33	303.09	302.98	302.97	303.16	302.2	303.79	305.28	303.15	303.82	302.45	304.57	302.94	304.16	302.96	303.45	302.41	303.38
317.98	318.59	319.36	318.98	318.64	319.11	318.83	318.79	318	318.62	317.93	319	317.96	317.68	319.29	319.44	318.72	319.04	318.96	318.54	319.46	317.87	320.36	319.65	319.28	318.03	318.58	319.39	319.22	317.84	319.31	318.75	318.85	318.99	317.75	318.03	318.58	319.2	318.23	317.93	319.19	318.87	318.94	318.28	318.99	317.51	318.98	319.22	319.31	318.37
301.12	301.8	301.45	301.42	300.41	301.52	300.13	300.73	300.16	300.73	300.19	300.8	300.14	302.01	301.04	300.77	301.38	301.47	301.84	299.88	303.08	300.85	301.83	301.89	301.42	300.91	301.15	302.45	300.14	301.4	302.65	300.81	301.7	300.55	301.01	301.15	302.07	301.07	301.35	301.47	300.38	302.25	302.08	300.83	302.51	302.47	301	300.35	300.97	300.62
328.25	329.04	328.27	327.86	327.31	326.36	327.91	327.83	328.36	327.63	328.02	327.93	328.53	328.5	327.35	327.08	327.69	328.04	327.16	327.48	327.17	328.22	327.21	328.99	328.47	329.87	329.12	329.03	328.74	327.49	328.03	327.24	327.5	328.12	328.4	328.06	327.23	327.68	327.52	327.31	327.91	327.6	327.44	327.61	328.31	327.72	328.59	327.94	328.04	328.32
309.41	310.71	309.71	309.68	309.19	310.55	309.57	309.11	310.5	309.24	310.35	309.34	310.07	310.72	310.26	309.36	309.26	310.62	310.07	308.5	309.2	309.34	309.14	309.59	309.41	309.86	310.95	310.76	309.54	311.4	309.73	311.05	309.52	310.41	308.75	309.74	310.64	310.49	309.91	309.21	309.4	309.62	309.36	310	309.37	308.7	308.73	309.97	310.22	309.89
312.62	313.08	312.79	312.68	313.02	313.13	314.42	314.32	312.96	312.49	312.51	312.77	313.55	312.95	313.48	311.22	313	312.11	313.08	313.46	313.6	314.65	313.37	314.32	313.46	312.35	313.09	313.91	313.5	312.19	313.61	312.44	313.01	314.05	314.73	313.02	311.91	312	314.11	312.62	313.14	312.12	313.02	313.19	313.12	313.45	313.3	312.89	312.76	313.33
300.1	299.69	300.77	301.41	300.49	299.96	301.27	300.17	301.59	301.63	301.69	300.53	300.41	301.47	301.55	301.93	301.9	302.15	301.08	301.48	301.46	301.93	302.22	301.71	301.69	301.08	300.54	300.1	301.54	300.15	300	301.15	302.33	301.38	301.92	301.8	301.14	300.95	300.59	300.95	301.1	300.33	301.39	300.27	301.14	300.4	301.49	301.17	300.5	301.57
305.53	304.85	306.04	304.51	305.43	303.75	304.91	305.43	304.46	302.92	304.06	304.42	304.46	303.91	304.61	304.15	305.23	305.41	305.21	304.51	304.57	305.19	304.26	303.94	306.17	304.19	305.77	304.2	304.92	305.1	303.84	305.78	304.45	303.79	304.57	306.02	304.56	304.88	305.14	304.62	304.1	304.27	304	304.85	305.66	304.9	304.3	305.3	305.17	304.15
313.84	312.76	312.13	313.19	313.58	311.47	312.71	314.3	313.74	313.07	313.98	313.06	312.66	313.8	313.12	314.65	312.3	312.69	315.5	312.63	314.43	314.3	313.02	313.15	314.89	313.08	313.67	313.44	314.18	312.4	312.62	313.1	313.95	312.88	314.38	313.58	312.78	312.6	311.76	312.92	313.45	314.47	314.38	314.36	312.06	312.51	312.52	313.25	313.09	310.94
314.36	315.41	314.61	314.77	314.92	315.36	313.06	315.24	313.76	315.88	314.09	314.68	315.64	314.01	314.59	314.93	313.94	316	314.72	315.38	315.75	314.96	313.94	315.11	314.1	313.85	313.7	315.42	316.21	313.14	314.59	314.56	315.42	315.11	315.47	315.04	313.92	314.65	315.15	314.8	315.07	314.62	313.94	314.56	314.64	314.8	314.85	315.4	313.63	315.55
306.62	305.54	304.85	304.74	304.77	305.75	305.84	304.75	304.97	305.6	306.2	306.66	305.32	306.02	306.67	305.34	305.83	304.93	305.08	304.41	304.82	305.28	306.34	306.2	305.73	305.88	305.57	306.11	306.17	306.72	306.32	304.87	304.48	305.05	305.68	305.85	306.77	305.5	305.04	305.27	306.19	305.24	306.79	305.23	305.78	304.49	306.11	304.91	305.98	304.61
297.3	296.23	295.79	296.13	297.2	296.43	295.71	296.67	297.58	298.24	296.13	296.59	296.11	297.74	295.92	297.22	296.09	296.63	297.26	296.13	296.59	296.59	295.76	296.33	298.03	297.14	297.25	297.11	296.71	297.99	295.34	297.46	297.48	295.99	296.9	296.19	296.84	297.94	296.34	296.82	296.92	297.44	296.48	296.97	296.58	296.51	296.39	297.94	297.31	297.5
310.87	310.09	309.37	310.71	309.72	310.52	309.96	310.44	310.48	311.04	311.65	310.01	310.44	310.61	310.51	310.14	311.82	310.19	310.66	310.76	310.32	311.59	310.98	310.19	309.75	311.07	310.3	310.47	310.92	310.99	310.63	310.59	310.92	312.56	310.21	310.73	309.35	310.5	311.16	310.46	310.7	310.35	312.07	310.97	310.94	310.06	310.98	311.32	309.73	310.86
309.7	308.13	307.61	308.97	308.63	308.76	309.67	308.99	308.62	308.98	309.1	308.84	308.85	309.67	308.64	308.78	309.55	307.61	309.13	309.15	307.81	308.26	308.74	307.73	308.61	307.92	308.83	309.67	308.83	308.31	307.5	309.07	308.1	309.27	309.33	309.15	308.45	308.68	307.63	309.18	309.43	307.67	308.94	309.17	309.03	309.82	309.29	309.36	309.75	309.64
313.92	313.99	314.09	314.35	312.87	313.65	312.56	314.05	313.16	315.01	314.47	313.2	312.78	315.07	313.72	313.69	314.77	312.97	313.4	314.43	312.6	314.51	314.17	314.68	313.24	313.72	314.77	314.76	313.03	313.31	313.37	313.54	314.14	311.95	313.2	313.45	315.14	313.83	311.67	314.45	312.79	314.92	314.32	314.71	312.55	314.26	314.22	314.26	313.95	313.58
313.25	314.44	313.84	312.92	314.86	314.03	313.74	314.34	313.73	313.56	314.5	313.9	314.49	314.42	313.16	313.92	314.1	314.21	314.04	313.61	313.68	314.49	313.51	314.41	314.52	314.67	313.57	314.46	313.1	313.66	314.31	313.72	314.76	313.48	314.9	314.29	314.3	314.82	314.29	314.34	313.51	313.92	314.7	312.53	314.41	315.29	312.76	314.94	313.98	313.63
315.97	314.8	315.94	314.77	315.32	316.03	316.05	316.38	316.66	316.01	315.31	316.81	316.07	316.2	316.59	316.66	316.71	316.51	315.25	314.59	316.44	315.58	314.79	316.65	316.93	316.11	314.82	316.7	316.85	314.83	315.11	317.38	315.31	316.37	314.1	315.56	316.96	316.59	316.27	315.86	316.35	316.27	316.07	316	317.18	316.11	316.62	315.43	315.1	316.39
302.28	301.39	301.92	301.63	303.92	303.32	302.39	302.87	303.46	301.3	301.8	301.91	303.51	301.49	300.55	302.31	301.55	302.11	304.28	302.11	303.43	303.65	302.73	301.83	302.04	301.14	303.87	302.33	301.44	303.12	302.43	301.6	302.44	303.9	300.31	302.81	302.49	302.34	302.6	303.42	302.88	302.2	302.96	301.4	302.51	301.94	302.12	301.97	303.21	301.08
299.27	299.37	299.68	300.46	299.91	299.43	298.99	299.71	300.08	298.47	300.18	300.22	301.87	299.5	300.98	299.32	299.22	299.67	299.73	299.67	299.34	301.34	299.39	301.22	299.97	299.61	299.64	298.87	298.47	301.12	300.51	300.24	300.39	300.85	300.69	298.32	299.8	300.11	299.46	300.18	300.32	300.11	300.11	300.32	299.9	298.22	300.36	300.75	301.29	299.17
295.07	295.54	295.2	295.14	295.1	295.07	295.1	294.74	294.08	294.39	294.71	295.7	295.15	294.73	295.18	295.28	294.33	295.7	294.56	295.21	294.71	295.68	294.69	295.95	295.01	294.3	295.68	295.31	295.13	296.17	295.07	296.91	295.3	294.41	294.99	295.54	295.49	294.95	295.45	295.34	295.36	295.09	296.46	294.55	294.78	296	293.49	295.17	294.27	295.28
315.5	315.75	316.5	316.39	318.12	315.53	316.65	317.56	316.95	317.2	316.39	315.71	316.28	316.57	315.72	317.42	315.52	317.18	317.04	317	316.82	315.67	317.28	316.31	318.16	317.34	316.18	317.44	315.87	316.46	315.86	316.18	315.6	315.63	315.62	317.31	316.55	316.97	315.8	317.05	316.25	317.3	317.74	316.58	315.84	316.95	317.01	315.95	315.47	316.49
310.49	310.57	310	309.77	309.98	309.61	309.39	310.54	309.19	310.12	309.65	310.97	309.57	309.05	309.86	308.94	309.99	309.81	310.75	309.24	309.06	310.69	308.51	310.48	310.39	309.29	310.08	310.17	309.2	309.63	310.03	311.43	310.48	309.78	309.61	309.33	310.98	308.9	309.53	310.74	309.93	309.36	308.84	308.92	309.45	309.34	310.84	310.45	310.2	310.76
315.7	315.96	315.39	314.46	316.77	315.34	316.65	315.97	315.36	315.98	316	316.27	315.06	315.38	315.43	315.78	315.98	315.34	316.75	315.36	316.53	315.81	317.05	317.77	314.65	315.89	315.59	314.64	316	314.57	315.86	316.27	315.35	317.07	315.46	316.87	315.75	316.59	315.12	316.55	314.99	315.49	316.04	314.95	315.54	315.86	316.21	315.43	316.8	315.62
304.91	306.51	304.52	305.4	304.87	305.54	305.38	305.59	306.52	306.08	306.32	303.28	304.38	304.57	304.57	305.85	304.76	305.04	305.4	306.51	306.22	304.91	305.21	306.13	305.42	305.13	305.05	306.85	305.23	305.19	304.62	305.44	305.36	305.7	303.62	303.31	305.46	304.84	305.94	305.28	305.04	306.6	305.79	305.89	305.15	305.95	303.81	305.73	304.91	305.13
293.5	295.04	293.82	294.22	294.08	293.65	295.22	294.09	293.71	293.7	294.14	293.7	294.36	292.9	293.19	294.05	294.06	294.12	293.85	293.85	293.98	294.7	294.04	294.13	295.48	294.56	295.01	293.97	294.27	295.34	294.48	295.11	293.66	294.74	294.33	294.18	294.07	293.48	294.24	294.08	294.52	294.42	294.2	295.48	293.46	294.17	294.35	293.67	293.1	293.67
306.94	307.24	306.19	305.81	305.8	307.04	305.72	306.81	306.35	305.9	307.42	306.4	306.85	305.87	306.67	306.58	306.45	305.25	306.17	306.83	304.81	307.1	304.73	305.49	305.97	305.53	306.23	306	305.32	305.77	306.23	307.21	305.57	307.37	305.13	305.52	306.49	305.35	308.45	305.54	306.01	306.28	305.91	305.41	307.33	307.15	305.58	305.61	305.68	306.03
316.07	314.79	314.68	315.74	313.75	313.16	314.51	314.4	315.22	313.9	315.87	314.94	313.33	315.44	314.32	314.08	315.8	315.06	314.94	314.9	316.11	314.31	314.01	315.6	315.02	315.84	314.7	314.15	315.41	314.64	315.58	315.32	314.12	315.39	314.45	314.88	314.94	314.3	313.61	314.06	314.7	315.67	315.07	314.85	315.45	313.87	315.99	313.67	315.22	314.87
312.19	311.39	310.71	311.64	312.23	311.66	312.06	311.13	311.63	311.12	311.51	312.29	310.65	312.43	312.3	310.62	311.73	311.66	310.58	311.51	310.43	310.81	312.04	311.02	310.98	312.69	312.1	311.38	311.55	312.26	311.15	310.92	312.66	312.68	310.77	312.78	310.83	311.83	312.48	310.39	310.64	310.36	312.47	310.49	311.4	311.06	312.61	310.68	311.88	311.03
298.91	301.39	300.15	300.71	298.64	299.94	300.37	300.85	300.09	298.4	299.11	300.53	299.39	300.47	299.97	302.47	300.05	299.33	300.05	300.01	300.4	300.23	299.8	299.94	298.46	299.63	300.19	300.06	301.12	300.42	300.81	298.87	300.48	298.97	300.11	299.28	300.13	300.38	300.62	300.09	299.59	299.38	300.51	300.39	299.41	299.61	301.76	299.4	300.12	300.53
302.25	303.05	302.02	301.71	302.38	302.56	303.08	302.8	301.8	302.92	304.77	302.8	302.83	303.32	301.54	303.84	302.27	303.04	301.96	303.68	302.33	302.78	303.3	302.9	303.97	303.27	302.17	302.23	302.06	303.36	302.86	302.02	301.99	303.87	303.78	303.39	303.15	301.35	303.36	302.05	302.84	303.31	302.7	302.47	302.67	302.72	303.44	301.97	303.65	303.02
301.01	302.47	302.52	303.24	301.75	302.43	301.35	302.79	302.86	303.34	301.96	301.76	302.09	303.04	303.44	303.23	302.08	302.74	302.81	302.25	302.43	304.06	303.39	303.15	303.13	301.95	302.96	302.07	303.99	303.41	302.52	302.06	302.35	301.91	303.95	302.8	301.49	302.13	302.87	302.31	303.18	301.68	302.02	301.74	304.22	304.23	302.1	303.27	303.39	302.33
301.77	302.77	301.72	303.36	302.13	302.75	304.06	302.86	302.16	302.25	301.97	302.39	302.84	302.92	301.33	302.22	303.44	303.04	300.85	301.96	302.57	302.7	302.79	302.93	303.18	302.17	302.85	301.77	303.08	301.79	303.61	302.06	302.52	302.07	303.53	303.56	302.51	303.3	301.99	303.21	302.53	302.36	302.16	302.13	302.99	302.64	301.78	303.53	300.29	302.92
317.58	317.12	316.62	315.83	317.46	317.25	315.63	314.99	316.83	316.45	316.27	317.85	316.4	316.6	316.57	315.76	315.82	315.6	317.47	316.67	317.14	316.4	315.1	317.1	316.7	315.51	315.39	316.01	317.58	317.1	316.37	316.27	316.21	316.22	317.07	316.48	317.98	316.36	316.38	317.26	315.42	315.46	317.44	315.03	317.36	316.82	317.12	316.2	317.06	317.85
305.29	305.07	305.66	304.62	305.83	304.76	304.21	304.24	305.42	304.22	304.81	304.96	305.76	304.68	305.55	305.39	304.59	305.16	305.78	304.01	304.93	305.1	306.24	305.98	305.63	305.11	304.85	305.41	305.84	304.9	304.95	306	304.6	305.26	305.94	306.67	304.99	305.47	305.75	305	305.19	305.98	305.49	306.09	305.75	304.25	304.87	305.34	304.53	303.59
313.73	314.07	315.35	314.75	315.57	314.49	314.95	314.01	313.04	314.91	315.09	315.44	314.64	314.44	314.34	315.05	315.01	315.02	314.7	315.32	314.91	314.09	314.22	315.23	314.04	314.56	314.64	315.63	313.78	314.13	314.63	315.24	316.37	314.46	315.98	314.91	315.6	314.81	314.29	314.84	313.97	313.92	314.47	314.07	313.81	315.12	314.53	314.55	313.12	314.61
314.85	314.62	314.86	313.55	314.88	315.35	315.63	314.89	314.35	315.42	315.04	314.21	314.42	315.12	314.81	316.03	314.94	315.9	314.62	315.69	314.85	315	314.89	314.68	313.96	315.33	315.04	315.25	315	314.71	314.07	314.93	314.65	314.11	315.36	314.42	316.22	315.83	315.22	314.66	315.27	315.51	315.24	314.5	314.68	315.12	313.97	315.66	315.67	314.88
314.65	314.44	313.49	313.94	314.08	315.1	315.44	314.13	314.37	315.01	314.15	313.75	315.04	315.72	314.14	314.3	314.42	313.89	313.14	313.59	314.38	314.76	314.53	313.93	314.86	315.45	314.21	313.97	314.6	313.36	314.17	314.49	313.54	313.2	314.03	313.83	314.88	313.92	314.54	314.86	315.13	315.25	314.1	312.93	314.12	313.03	313.42	312.79	314.56	313.7
312.87	314.28	314.38	313.8	313.14	313.49	313.38	312.92	314.06	313.65	313.69	314.06	313.05	313.66	312.67	313.75	314.33	314.87	314.74	313.41	314.13	312.14	313.34	314.27	313.74	313.67	313.82	313.46	313.94	314.49	313.68	314.25	314.24	313.81	314.15	314.34	313.26	313.25	313.39	315.21	313.4	313.71	313.57	313.84	313.63	315.19	314.12	314.08	313.81	314.53
304.05	304.35	302.99	303.51	301.98	302.51	303.4	303.37	302.77	303.79	303.91	302.36	303.07	303.89	303.71	302.27	303.71	303.76	302.6	302.81	302.23	303.51	304.08	303.35	303.1	302.51	303.28	303.47	303.82	303.23	303.27	302.43	302.98	303.49	303.98	303	303.46	303.08	303.23	302.23	303.28	303.58	302.32	304.21	303.74	303.39	303.33	304.48	301.91	303.23
304.65	306.83	305.83	304.46	305.93	305.49	305.62	305.14	305.98	304.65	304.47	305.69	304.46	304	305.89	305.47	305.37	304.78	305.99	305.16	305.13	305.17	306.21	305.15	305.13	305.66	304.81	305.85	305.68	304.51	305.57	304.4	305.57	303.04	305.55	306.22	305.05	305.85	304.95	305.08	305.79	305.42	305.88	306.2	304.62	304.94	304.07	305.04	305	305.27
319.09	318.75	318.33	319.63	318.31	318.9	320.11	319.52	319.94	318.16	317.52	319.36	318.82	320.15	319.44	317.73	318.74	318.59	317.51	318.26	319.02	318.01	319.32	318.19	318.01	318.54	317.69	318.55	319.31	318.45	318.97	317.44	318.77	318.22	318.49	316.91	318.5	318.42	318.47	318.84	317.65	317.02	320.02	317.67	317.86	318.42	318	319.15	318.04	317.94
324.75	324.59	323.81	324.8	324.96	325.59	324.4	324.85	324.42	324	324.72	323.08	324.48	325.14	324.34	325.29	324.83	324.85	323.8	324.98	323.97	325.39	324.61	324.58	324.15	324.37	323.71	323.92	324.79	326.22	325.7	323.44	325.12	325.02	325.06	324.65	325.04	323.56	323.89	323.73	324.24	324.81	323.13	325.27	324.86	324.89	324.35	323.99	324.69	324.75
305.18	303.85	304.59	305.82	304.11	305.88	304.81	304.15	304.64	306.52	306.32	305.59	305.84	304.29	304.48	305.45	304.49	305.39	305.55	305.88	305.11	305.61	304.7	305.79	305.44	305.67	306.09	305.17	304.81	305.13	305.32	304.63	305.33	307.64	304.5	306.07	305.28	305.05	306.28	305.53	305.73	306.14	306.36	306.05	305.57	305.29	304.57	306.26	306.96	305.31
312.83	312.77	313.08	312.98	313.91	312.92	313.67	312.85	313.32	314.21	313.86	314.22	313.61	312.94	313.62	314.18	312.78	313.24	312.45	313.67	312.96	312.19	313.4	312.38	314.77	311.69	313.03	314.04	312.43	312.93	313.83	312.31	311.85	314.1	312.38	313.3	313.07	312.53	312.11	312.78	312.66	312.51	312.99	313.95	313.3	314.19	312.65	312.05	312.67	313.77
[truncated: 450 more rows]
[truncated: 150 more columns]
