# Supplementary material for: Genetic dissection of main and epistatic effects of QTL based on augmented triple test cross design
Source: PLoS One. 2017 Dec 14;12(12):e0189054. doi: 10.1371/journal.pone.0189054 (PMC5730204; doi:10.1371/journal.pone.0189054)
Supplement: S9 Supporting Information — (ZIP) [file pone.0189054.s009.zip › z5_1600_0.8_5.csv]

305.6	305.94	306.37	305.39	305.97	305.01	305.88	305.48	305.11	306.34	305.75	304.9	304.84	306.42	306.08	307.73	306.68	306	305.85	308.18	304.69	306.57	305.12	305.49	307.61	308.14	307.21	305.67	308.73	306.88	306.93	307.26	306.61	306.21	304.98	304.71	306	307.07	305.29	305.29	305.27	306.39	307.11	305.92	306.88	306.42	306.15	306.41	304.54	306.29
302.83	301.71	305.5	303.66	303.85	303.22	304.61	303.93	303.35	304.56	302.92	303.87	303.72	301.91	302.97	303.74	304.3	304.24	303.91	303.65	303.44	303.26	304.14	302.35	303.67	303.96	302.95	303.69	303.74	302.78	304.19	303.31	302.95	303.44	302.1	302.69	302.92	303.26	303.08	303.79	303.19	305.06	305.08	303.5	301.18	301.32	304.94	304.39	303.64	302.25
313.9	312.04	312.74	312.72	313.23	312.13	312.6	314.83	314.14	314.67	312.42	313.38	313.11	312.71	313.48	312.38	313.36	313.31	312.19	312.82	313.2	314.89	314.35	313.06	313.87	311.27	313.23	314.47	311.36	313.77	312.6	314.42	313.84	314.07	312.78	314.26	312.75	314.36	314.87	314.65	312.38	311.48	312.2	312.5	313.08	313.4	313.05	313.39	313.17	311.87
315.64	316.31	318.86	317.57	316.45	316.62	315.08	315.98	316.32	314.77	315.64	315.57	315.31	314.96	315.73	316.65	316.45	315.22	315.37	314.72	315.45	313.24	316.65	316.06	317.33	315.27	316.13	315.68	315	315.61	315.95	315.63	316.12	316.6	317.41	315.36	316.18	316.58	316.27	317.33	316.49	314.54	315.16	315.22	314.64	314.63	316.45	316.31	314.9	316.43
309.41	309.63	309.8	310.01	311.14	309.41	310.35	310.59	310.03	310.82	309.97	310.92	308.84	309.51	309.27	308.64	309.78	311.37	310.13	309.5	310.02	309.76	309.46	309	309.5	310.08	308.38	310.68	308.61	310.63	309.76	311.12	310.56	308.79	309.41	307.48	310.89	310.06	309.06	309.45	310.03	308.89	308.29	310.37	309.66	310.02	309.34	309.29	310.5	310.3
316.17	318.38	315.56	316.48	315.53	316.52	316.47	315.48	316.88	315.91	316.37	317.04	317.13	317.52	316.28	317.74	316.77	317.34	317.17	316.03	317.53	316.57	317.33	317.52	317.66	316.3	318.28	316.32	316.3	316.61	317.41	315.78	316.59	315.53	315.26	317.25	318.08	314.36	317.16	315.97	315.64	316.81	314.51	316.72	317	317.34	317.34	318.36	316.64	316.18
315.42	315.39	314.39	315.88	314.08	312.72	314.3	315.21	315.72	317.13	316.31	316.28	314.31	314.81	316.2	313.82	314.01	314.98	315.53	314.49	313.37	314.39	316.09	314.47	315.81	316.92	316.18	316.42	316.67	316.25	315.99	314.77	315.38	314.67	314.5	314.7	316.06	316.11	315.25	316.33	316.36	314.16	313.58	317.59	315.67	314.77	313.52	314.65	313.53	314.76
305.36	304.68	305	305.26	305.32	306.54	305.33	305.8	305.14	305.74	304.07	304.85	305.79	305.28	305.02	305.32	306.04	304.12	304.26	305.88	308.4	304.61	304.3	304.1	305.54	305.37	305.06	305.65	306.34	305.36	304.7	305.33	303.71	305.02	304.64	305.95	304.45	306.05	304.61	305.93	303.43	304.56	306.17	305.14	305.71	305.17	304.84	304.24	304.9	306.34
304.22	304.95	302.76	303.14	304.33	305.03	304.5	302.33	303.95	303.46	305.65	303.58	302.18	305.12	304.43	303.56	302.86	304.14	304.44	303.87	305.46	303.95	304.1	304.18	304.76	305.3	302.43	304.4	303.56	302.41	303.62	304.21	304.46	305.65	301.76	303.29	304.59	303.24	302.87	304.25	304	304.26	304.15	305.54	303.52	304.21	302.25	303.36	303.87	305.53
302.9	303.8	305.58	305.02	306.8	304.19	304.91	304.07	304.99	304.01	304.15	304.94	305.26	304.67	305.71	304.79	305.65	304.07	303.4	304.49	306.24	303.64	304.63	305.28	303.66	306.28	304.21	303.44	304.29	303.82	304.5	305.7	304.91	304.13	304.16	306.37	304.67	306.47	304.54	304.52	303.44	304.44	303.18	304.41	305.63	303.11	303.82	304.67	304.6	304.74
299.58	300.86	300	298.92	300.05	298.66	297.89	299.66	298.5	300.98	299.86	299.96	299.21	298.41	300.24	301.81	300.25	300.56	298.94	301.76	300.46	298.58	299.42	299.37	300.12	299.28	301.03	301.2	299.32	300.29	299.79	301.33	302.27	299.53	300.3	299.28	299.77	301.09	300.12	297.75	300.72	299.46	300.84	301.41	299.07	297.81	299.99	298.48	301.59	300.95
304.35	305.8	303.58	304.55	304.26	305.85	304.89	304.88	304.77	304.73	303.3	304.58	305.09	304.29	304.23	303.68	304.35	305.05	303.91	303.01	304.66	304.66	306.18	304.2	304.71	304.67	304.91	303.32	305.77	304.1	303.91	304.01	304.93	304	306.03	304.71	305.6	304.64	304.4	303.74	303.49	302.54	304.09	304.52	304.03	302.55	303.92	304.52	302.47	303.68
302.65	305.11	301.78	305.29	302.39	304.34	302.2	303.51	302.31	303.94	304.62	302.81	302.61	303.88	302.39	306.53	303.82	302.35	302.55	303.19	303.24	303.58	301.67	304.26	303.17	303.68	303.75	303.96	303.37	301.84	303.17	301.97	302.51	305.48	304.28	302.38	304.75	304.88	303.46	303.77	303.69	301.52	304.46	304.44	304.3	303.56	304.28	304.44	303.86	302.97
310.61	308.66	309.71	308.93	310.54	308.12	309.07	310.88	308.56	311.36	308.88	308.73	310.09	309.98	311.06	309.59	310.89	307.31	309.28	310.68	310.09	310.26	308.81	309.18	309.11	310.43	310.65	311.61	309.34	308.2	311.22	308.92	308.13	309.99	309.36	308.44	310.41	309.48	309.67	310.39	309.31	311.11	310.07	309.18	311.18	310.34	310.39	309.41	309.66	309.43
305.6	304.16	305.57	303.67	305.1	306.07	304.54	306.14	305.21	303.47	304.66	305.73	305	302.73	304.38	305.35	303.03	303.8	304.1	304.33	302.57	305.69	304.48	305.36	304.83	305.65	304.41	301.92	304.66	304.09	306.07	303.68	303.3	305.23	304.95	303.7	304.73	305.37	305.45	304.65	304.66	305.35	305.73	303.88	304.16	304.44	304.64	304.51	306.12	305.43
316.6	318.76	315.35	317.46	317.23	319.59	315.79	317.82	316.82	317.26	317.3	317.01	316.25	315.54	318.53	316.24	317.19	317.31	319.96	317.18	316.44	316.75	317.14	317.85	318	317.1	317.15	318.38	318.21	316.39	317.22	317.83	317.58	317.38	316.29	318.42	317.92	317.16	317.22	315.73	317.46	317.41	317.73	315.6	318.05	317.04	319.04	318.49	316.95	315.98
313.92	313.76	314.34	314.66	314.99	315.33	314.45	315.03	314.93	315.5	313.57	316.44	315.97	315.51	314.27	314.91	313.8	316.62	313.09	313.4	316.71	315.69	315.49	314.42	316.18	314.55	315.36	313.74	314.42	314.31	314.54	314.98	314.59	315.04	314.93	312.78	316.17	314.23	314.89	315.19	312.58	316.07	316.16	316.28	313.64	315.21	313.3	314.71	315.81	314.57
296.27	293.16	295.03	294.31	294.75	295.21	294.35	294.72	295.76	293.45	295.6	293.91	295.77	294.05	296.67	295.87	295.44	295	293.86	294.35	293.7	295.2	293.59	295.68	295.02	295.93	295.11	293.67	294.98	294.82	295.09	295.07	294.61	293.13	294.15	295.45	296.04	294.79	296.67	295.38	295.7	294.97	296.48	295.26	297.07	294.69	295.63	293.72	293.96	293.1
316.4	318.42	317.37	317.24	318.56	318.32	317.65	320.38	318.12	318.69	320.39	319.22	318.65	320.09	319.3	319.49	318.79	318.9	318	318.43	318.12	319.09	318.38	318.01	318.08	319.22	317.06	318.62	320.45	318.19	319.09	318.32	318.68	318.86	317.41	316.54	316.88	317.23	318.67	320.8	317.67	319.11	319.91	317.7	320.26	318.26	318.39	318.9	318.22	317.44
310.88	310.41	308.9	309.6	312.81	308.85	310.38	310.14	309.91	311.45	309.29	309.59	311.67	308.6	311.35	309.83	311.09	310.94	312.2	309.11	310.39	309.87	310.43	310.4	311.76	309.07	310.41	309.7	311.94	311.92	308.51	310.95	308.85	309.37	309.37	308.06	308.99	311.03	309.34	309.11	311.26	309.24	310.21	310.07	311.1	311.01	309.12	310.63	308.57	308.49
310.65	311.43	311.93	313.07	312.69	311.54	311.58	311.59	311.89	311.54	313.9	311.28	312.25	311.09	311.82	311.54	310.95	312.73	311.44	311.47	313.18	314.21	311.59	312.63	311.87	312.7	311.64	313.02	310.61	313.26	310.15	312.53	311.9	312.13	312.74	312.36	311.25	312.6	312.16	311.64	310.03	310.46	311.57	311.48	312.19	311.57	313.26	312.31	312.55	312.63
293.64	292.68	297.96	294.72	296.79	294.67	295.44	295.21	296.08	296.44	295.84	294.86	295.51	293.69	294.55	296.19	294.97	295.26	294.41	295.61	294.29	293.09	294.61	294.36	294.88	294.43	293.76	294.19	295.8	295.87	294.35	295.12	295.08	296.37	293.75	295.71	293.57	296.52	294.26	294.95	295.23	293.87	293.63	294.12	296.56	295.1	295.45	296.08	295.62	295.57
313.91	314.81	313.21	315.02	314.56	315.23	314.54	314.5	315.05	314.59	314.65	315.37	315.89	313.45	316.1	314.67	315.29	314.42	316.1	316.46	313.4	313.12	313.18	314.06	315.61	315.65	314.62	313.28	315.53	314.64	315.01	315.6	314.32	315.18	315.19	314.75	312.31	315.58	314.49	316.01	316.56	317.06	314.62	315.03	314.64	315.31	314.09	316.01	313.22	315.58
307.43	305.31	303.69	306.95	305.93	304.51	305.31	306.86	305.13	306.08	305.5	306.92	304.77	304.41	307.24	304.91	304.97	305.02	306.9	305.08	306.93	304.72	304.53	304.96	305.8	305.45	305.05	307.65	306.4	304.15	306.58	304.63	306.79	305.84	305.59	305.57	306.02	304.37	306.26	304.05	304.98	306.51	306.07	304.48	305.36	304.46	305.49	304.43	305.21	304.21
321.34	322.93	323.88	324.52	324.87	325.1	325.79	324.39	323.67	323.89	325.99	324.4	323.15	323.05	325.04	324.46	323.06	325.96	324.75	324.61	323.85	324.79	324.68	323.95	324.44	324.62	323.37	324.54	324.58	324.55	325.94	323.94	324.38	324.25	325.57	323.89	324.43	324.96	323.63	323.62	323.37	321.23	324.36	324.2	324.06	323.48	323.89	324.74	324.47	323.68
314.26	310.8	309.86	312.5	310.13	310.7	311.8	311.91	312.37	312.61	311.17	313.68	310.75	312.14	311.33	311.31	310.84	310.17	310.96	312.42	312.95	310.74	310.02	310.56	311.27	311.8	310.57	312.5	309.61	311.25	311.32	312.35	311.98	311.11	311.09	311.61	313.42	311.4	311.04	312.47	311.76	311.45	311.62	310.6	310.8	312.01	311.23	311.42	311.4	311.37
301.04	299.1	299.13	298.07	298.93	301.69	300.52	300.32	299.48	299.5	300.17	301.04	298.49	299.45	299.73	300.8	299.19	300.83	299.24	300.15	300.81	299.31	299.53	299.26	300.25	299.01	300.38	299.34	300.5	299.17	299.27	298.69	298.55	300.82	300.33	298.65	299.69	298.69	297.83	300.02	299.5	301.67	299.64	300.91	301.99	297.89	301.49	301.38	300.55	300.08
327.32	329.55	329.66	328.81	327.87	326.98	327.55	327.4	328.49	327.86	326.4	328.59	327.35	328.81	329.21	327.57	329.37	327.84	326.3	327.53	327.08	328.48	327.24	329.6	326.48	328.75	326.92	327.5	327.71	327.24	328.57	328	327.74	328.12	326.59	328.57	325.16	328.29	326.62	327.81	326.56	327.48	329.33	327.24	327.72	328.77	326.35	329.76	326.45	326.87
316.75	314.97	316.92	315.74	316.36	315.09	316.53	315.97	314.43	318.6	315.75	316.33	317.49	317.97	314.41	316.01	317.16	316.56	314.99	316.81	314.68	315.72	315.07	315.86	316.71	317.1	317.38	316.11	316.44	317.88	316.04	315.6	314.35	315.65	319.73	316.52	315.77	314.94	315.15	316.93	314.82	317.02	316.82	315.79	316.06	317.22	316.48	316.54	314.64	317.29
296.5	296.59	296.92	295.95	296.67	297.65	296.06	297.73	296.77	296.61	295.39	295.7	297.72	296.32	296.32	296.08	295.43	296.66	297.23	297.52	297.33	296.01	296.55	296.16	296.85	296.18	294.42	296.67	295.45	294.33	297.17	295.34	297.66	299.34	294.73	296.33	294.67	296.05	298.19	295.64	296.98	295.55	297.41	294.95	297.06	296.58	298.52	298.01	296.03	296.4
314.48	314.38	316.54	316.19	315.43	314.68	313.57	313.25	313.08	313.71	314.92	315.82	313.14	314.15	313.23	313.75	313.86	313.57	313.94	314.29	314.33	314.89	313.63	310.64	313.15	315.13	313.38	313.98	314.96	314.76	314.63	315.13	314.85	313.06	312.91	312.46	313.95	314.01	314.14	312.96	314.43	313.05	313.6	312.99	314.03	313.83	311.74	312.54	311.8	313.74
304.82	303.91	304.95	303.97	304.57	305.96	303.95	303.59	304.94	305.69	305.05	305.47	304.06	303.79	304.92	304.88	304.49	306	305.16	304.16	305.92	302.82	306.08	304.63	305.33	306.63	305.44	304.43	305.97	304.21	304.29	305.69	303.61	306.12	303.26	304.46	305.19	304.33	305.36	307.07	304.19	304.62	303.79	306.97	304.55	303.63	306.01	305.56	305.53	304.63
292.97	294.28	293.74	294.3	294.21	295.42	295.48	295.44	293.73	293.6	294.82	294.79	294.34	294.5	295.44	295.11	292.56	295.17	293.37	292.81	292.97	294.92	293.14	294.11	291.77	294.75	292.2	293.78	294.11	293.12	294.24	294.94	294.26	296.02	293.89	292.3	294.18	294.56	293.96	293.91	295.65	293.42	293.73	292.89	293.26	293.65	294.49	293.35	292.88	293.97
303.2	302.94	302.53	302.66	302.18	302.57	303.02	301.05	301.08	301.58	301.99	303.99	302.76	303.24	303.03	302.08	300.62	302.41	301.56	301.96	302.81	302.94	303.04	300.66	303.78	302.24	301.99	303.24	302.67	302.26	303.87	303.54	302.43	303.71	301.13	302.24	301.34	303.3	302.28	300.85	301.93	303.24	302.17	302.72	302.57	302.16	302.39	303.59	300.6	301.26
327.38	330.12	329.46	328.87	328.41	328.74	329.93	327.71	327.53	327.02	330.06	327.97	327.67	329.31	328.46	328.58	327.24	327.92	328.04	325.86	326.77	327.21	328.72	328.03	328.14	329.48	327.78	327.32	325.74	326.6	328.46	326.61	328.69	327.37	330.44	329.65	326.57	327.7	329	327.61	328	329.75	327.41	327.3	328.62	325.85	327.06	328.08	326.81	326.87
302.17	302.82	303.18	301.33	302.4	304.07	302.67	302.36	303.91	302.28	302.32	301.21	303.18	304.11	303.47	303.61	302.55	303.1	302.09	302.32	304.76	302.19	302.8	301.79	304.56	303.16	303.76	302.47	302.64	303.89	303.61	302.68	301.7	304.23	301.85	303.99	300.86	300.41	303.05	302.11	303.47	304.12	302.24	302.55	303.65	302.2	303.43	302.87	302.99	301.32
295.49	294.57	294.54	294.34	295.94	295.58	293.98	295.57	296.47	294.93	294.8	293.77	296.04	294.44	295.49	295.47	295.71	297.22	295.42	295.2	295.28	297.29	295.58	296.03	296.03	295.01	294.16	294.22	295.05	297.28	295.37	294.29	295.35	293.85	295.23	297.36	295.23	294.65	296.13	295.65	294.43	293.94	295.09	296.21	295.79	294.51	295.65	293.86	296.15	295.24
309.53	308.71	308.63	307.92	310.03	308.34	308.84	309.17	308.43	308.06	307.94	307.05	310.19	309.38	309.37	309.15	309.94	310.14	307.64	310.36	308.83	309.18	309.66	309.56	308.45	309.28	309.11	308.5	310.55	308.56	309.95	308.27	309.94	309.06	310.58	309.47	310.67	307.52	308.98	308.91	308.35	309.81	310.45	308.43	308.15	309.87	309.57	308.14	308.34	308.16
299.72	301.01	303.29	301.76	303.43	302.84	303.58	304.68	301.33	303.99	303.48	303.43	302.35	303.97	302.97	303.17	303.92	302.66	302.65	302.75	301.96	303.2	304.42	302.62	302.65	302.28	304.15	302.98	302.36	302.65	303.34	303.08	303.08	302.44	302.89	303.31	303.19	303.14	302.57	304.15	304.24	303.43	303.55	302.8	302.41	303.62	302.84	301.99	303.08	303.62
328.56	328.18	329.73	330.61	328.19	326.28	327.22	329.74	327.93	328.99	327.7	328.66	328.74	329.29	328.81	327.81	328.7	327.73	328.92	327.52	326.71	331.26	330.49	327.65	326.38	326.56	329.8	328.14	328.82	329.44	327.8	327.79	327.94	328.42	329.34	327.43	329.2	327.08	328.49	328.78	328.05	329.65	327.57	329.45	328.6	328.1	329.43	328.77	328.41	326.97
303.01	302.29	301.31	304.96	302.76	302.38	304.29	304.28	304.95	302.12	304.04	304.38	304.27	304.02	303.29	302.26	303.85	303.64	302.33	304.79	303.82	303.54	302.42	304.07	304.24	304.4	302.66	305.72	303.82	302.85	304.49	304.81	303	303.25	304.56	302.73	302.02	303.87	302.88	302.67	305.22	302.55	305.09	303.99	304.86	304.63	302.97	305.04	305.29	300.81
318.7	319.99	319.16	319.81	318.25	318.27	317.26	316.96	320.98	320.41	319.49	317.95	317.56	320.27	317.65	319.49	319.6	319.35	318.17	317.3	318.37	319.48	318.77	318.8	317.55	317.12	318.11	318.16	319.92	318.26	317.03	318.74	318.87	318.93	317.49	319.06	317.94	320.28	319.39	318.56	316.79	319.6	316.42	316.94	317.43	317.23	320.17	315.81	318.7	318.66
311.09	311.44	310.09	310.66	311.59	311.15	309.92	311.97	309.94	310.48	309.25	308.79	309.76	312.48	311.31	311.32	310.74	310	310.63	311.66	309.93	310.21	308.97	310.77	311.71	308.2	310.24	311.57	307.15	312.08	310.21	310.29	311.11	309.74	311.81	310.91	310.25	311.41	309.36	309.6	309.26	309.85	310.63	310.08	309.72	310.85	310.83	310.8	310.08	311.22
305.15	306.2	304.65	306.16	304.95	304.76	305.4	304.53	303.76	303.65	303.51	306.21	304.09	306.49	304.27	305.36	303.51	303.08	305.5	304.58	304.95	303.48	303.67	303.48	303.68	304.05	304.53	303.45	306.18	305.5	301.9	304.34	302.26	303.46	305.6	304.62	306.66	304.84	304.53	305.28	306.02	304.5	305.89	303.57	305.8	304.89	305.07	305.33	304.91	305.38
316.09	314.82	315.9	314.95	314.96	314.33	316.2	315.2	315.97	314.88	315.55	315.61	314.63	315.63	316.23	315.65	314.13	315.35	316.23	314.76	313.84	314.78	316.87	316.4	316.24	314.68	317.74	314.86	316.09	316.43	315.58	315.41	316.71	315.48	316.4	316.81	314.66	316.55	315.18	315.24	315.92	314.28	312.93	312.91	317.2	315.67	313.85	316.35	315.97	313.52
311.51	310.34	309.68	311.01	310.55	311.84	310.53	311.23	311.36	309.57	310.05	310.63	309.09	312.39	311.2	310.28	309.51	309.94	312.45	308.87	309.62	310.66	310.91	308.76	312.11	310.74	309.8	311.2	310.8	312.63	310.25	309.92	309.37	311	310.21	309.18	310.25	310.89	309.27	309.38	310.17	309.92	311.29	312.13	309.83	312.12	313.98	310.17	310.28	309.99
314.23	313.8	313.34	313	314.38	313.88	313.36	311.66	313.09	314.67	315.02	313.93	313.62	314.54	314.44	315.42	313.7	311.95	315.46	314.73	313.6	314.28	314.61	314.36	314.48	313.58	314.15	313.07	315.9	314.01	313.49	312.85	313.59	313.83	314.99	313.82	314.76	315.59	315.47	313.54	314.31	315.07	312.1	316.2	312.73	314.59	312.88	314.34	313.16	315.56
302.72	303.02	303.34	302.13	302.78	303.35	302.87	303.13	304.69	304.63	304	304.66	301.87	304.6	303.86	302.62	303.38	303.48	304.96	304.35	303.96	303.17	303.67	304.87	304.29	303.73	304.79	304.39	302.98	303.02	303.88	304.46	303.9	305.48	300.67	303.07	301.55	302.24	304.27	303.92	303.19	303.37	304.18	303.36	302.13	304.35	301.73	304.41	304.13	303.15
324.35	324.42	324.11	325.15	325.65	324.93	325.23	325.33	326.48	324.69	325.42	325.18	324.82	326.95	326.32	325.81	325.22	325.31	325.32	326.11	326.05	325.41	324.93	325.34	326.86	324.95	326.14	324.46	325.95	325.51	326.05	325.91	325.04	325.06	325.63	323.85	324.23	326.55	325.59	323.71	324.87	326.51	326.04	326.69	324.61	325.53	324.04	326.77	327.78	324.43
302.17	302.03	301.28	301.53	301.85	300.82	301.97	300.04	300.18	299.4	301.34	300.42	302.32	301.45	302.33	300.81	300.39	301.16	302.18	299.89	299.73	301.12	301.65	299.94	301.2	302.08	300.71	298.62	302.71	301.94	300.52	300.59	301.44	301.73	302.02	301.46	300.58	301.07	301.31	300.89	300.91	300.94	300.06	301.38	300.42	301.09	299.56	302.05	299.72	301.37
319.47	318.31	317.9	319.02	316.7	319.1	318.77	317.96	318.63	317.36	318.07	318.09	318.18	318.03	317.22	317.64	316.64	318.46	319.78	318.64	318.38	318.94	316.42	316.94	318.69	318.47	318.27	317.93	318.21	318.58	316.83	318.77	319.05	318.49	318.14	318.09	317.36	317.25	318.92	315.99	317.26	317.66	318.45	318.4	318.91	315.06	316.35	319.05	317.98	318.36
325.07	326.12	325.66	325.73	325.73	326.7	325.32	325.4	325.34	325.25	326.71	323.1	325.85	326.28	326.02	323.17	324.34	324.24	324.87	323.33	325.97	325.6	325.18	323.46	323.58	325.23	325.26	324.96	326.79	326.43	323.48	326.58	324.39	324.08	325.08	325.45	324.38	325.01	327.14	325.8	324.91	325.97	325.2	324.48	324.13	323.9	326.98	325.44	324.24	326.1
315.31	315.23	316	316.45	314.58	316.41	316.62	315.07	316.99	314.58	316.2	315.52	314.39	314.77	315.58	313.96	316.04	315.37	316.71	316.9	314.79	314.98	315.37	316.94	314.48	316.38	313.89	315.4	317.05	316	315.49	315.96	315.53	315.47	315.91	314.53	315.75	314.62	316.27	314.54	314.4	315.74	314.39	316.29	313.56	316.21	316.38	315.48	315.7	315.48
323.85	325.3	324.67	324.5	324.61	325.52	323.7	323.68	323.51	324.33	323.47	323.22	324	325.37	326.28	324.74	326.12	323.78	324.94	325.09	325.54	323.52	323.85	324.83	325.74	325.4	324.82	324.03	325.52	322.63	322.12	323.06	325.75	324.25	325.14	324.66	323.79	324.33	325.21	325.63	323.05	324.18	324.81	323.96	325.13	325.19	324.46	325	325.19	325.44
303.15	303.13	303.48	303.51	304.34	304.13	305.58	303.29	304.52	302.67	302.62	302.11	302.36	302.06	303.22	303.47	302.32	302.87	303.68	302.94	304.41	304.37	303.73	302.76	303.19	302.85	303.15	305.19	301.48	303.7	304.67	305.4	304.21	302.47	302.69	306.42	303.74	305.31	302.63	304.25	303.54	303.68	303.58	304.16	304.71	304.97	303.36	304.23	303.05	304.98
304.32	305.3	305.28	305.27	305.73	304.73	306.45	305.68	303.21	304.79	305.96	306.17	304.08	304.69	306.33	305.87	304.64	303.39	305.69	303.86	306.47	304.43	305.94	305.12	304.91	306.15	304.28	305.65	305.67	304.5	304.93	303.34	307.23	305.21	305.57	303.84	305.26	306.68	305.52	305.27	304.1	304.78	307.23	306.3	304.77	303.43	304.8	304.06	305.17	306.71
303.4	303.17	303.48	303.35	303.44	304.32	302.8	302.23	303.66	305.21	301.6	302.11	301.55	304.11	304.1	302.85	304.21	304	303.35	302.87	303.61	302.83	303.77	301.2	301.49	303.08	301.73	302.61	305.24	301.63	302.4	300.97	303.83	302.51	304.14	303.01	302.69	303.14	303.19	303.38	304.61	303.12	303.77	302.97	301.85	305.79	301.85	304.03	301.99	303.42
304.85	304.24	306.38	303.74	303.92	304.33	303.35	304.78	304.4	304.89	302.58	304.59	304.46	304.56	303.06	303.15	305.35	304.59	305.82	305.01	304.14	305.53	305.84	304.76	303.97	301.88	304.37	304.19	305.62	304.76	304.04	304.25	303.55	303.64	305.7	304.01	305.25	304.82	303.17	304.04	305.04	304.34	305.97	304.21	302.67	304.83	304.75	302.76	303.78	305
315.75	314.72	315.84	314.63	314.52	314.26	312.43	315.34	314.2	317.15	316.69	314.75	314.71	314.59	314.2	315.53	316.67	314.48	313.59	314.84	315.58	313.65	314.44	313.18	313.25	316.06	315.88	312.51	316.76	315.32	314.53	314.81	315.19	317.13	315.39	316.69	314.32	314.33	315.07	312.76	314.36	315.34	314.42	313.77	315.71	316.24	314.66	313.88	316.42	313.13
318.59	319.79	317.26	317.61	318.01	319.14	318.98	317.45	319.06	319.51	318.86	319.58	319.48	319.35	317.91	319.44	318.85	317.89	319.2	319.16	318.51	318.25	317.96	319.32	320	319.65	317.32	319.65	318.74	318.56	317.71	318.24	318.19	317.94	318.45	316.78	317.83	318.58	318.3	318.44	318.53	318.43	317.74	319.1	318.67	318.53	316.99	317.13	318.31	318.71
324.29	324.22	324.79	323.81	325.28	325.25	323.82	323.75	324.15	323.36	323.79	325.93	325.18	324.64	323.73	325.59	325.04	325.7	324.83	325.83	325.75	324.58	326.16	324.44	325.31	323.97	323.97	323.55	323.25	325.01	324.78	324.23	324.66	324.55	323.69	323.91	325.79	324.24	324.44	323.32	324.65	323.19	323.92	324.89	326.81	324.65	326.08	324.22	324.89	323.79
318.99	316.5	317.35	318.67	316	316.86	315.48	318.99	318.24	318.45	316.29	316.86	317.16	316.44	318.12	317.22	317.48	316.93	317.72	316.41	316.78	317.7	315.7	317.53	316.4	316.1	318.67	319.32	317.75	316.39	317.99	317.68	317.36	316.87	316.15	317.11	317.48	317.07	317.69	316.34	317.13	318.06	317.68	317.42	318.63	316.92	317.94	317.26	316.15	316.53
303.85	306.41	305.69	302.49	304.62	303.73	303.43	302.63	305.78	304.56	303.31	305.78	303.33	304.26	305.93	303.9	304.69	304.68	304.8	303.98	305.61	304.61	303.92	304.73	304.19	304.11	304.59	303.69	304.67	305	303.65	304.06	305.54	303.79	305.27	305.31	304.13	304.02	305.31	303.64	304.89	305.01	304.18	303.3	304.11	304.46	304.9	303.1	304.14	305.58
304.78	305.85	308.32	306.85	307.03	303.98	306.32	306.56	304.95	305.6	305.47	306.65	306.3	306.1	304.58	306.54	306.78	307.86	306.84	305.9	307.31	305.92	305.31	306.55	305.94	305.02	305.45	306.71	306.25	305.03	306.21	305.77	306.21	306.02	304.78	306.78	305.94	305.99	307.4	304.87	306.3	309.05	306.21	305.78	305.6	305.89	305.69	305.94	304.96	306.27
310.64	310.03	308.19	307.47	306.91	309.01	307.97	310.01	310.65	309.99	309.26	308.92	308.7	308.61	307.15	308.3	307.42	309.6	309.69	308.46	308.19	310.62	308.95	309.21	308.96	310.3	308.18	310.2	307.69	307.6	308.24	307.53	309.36	307.76	308.79	309.38	308.28	309.15	306.88	307.71	310.2	309.25	307.57	311.61	308.64	309.09	306.81	309.99	308.89	310.18
316.54	318.71	318.95	317.74	319.02	317.71	318.67	320.19	318.15	318.37	318.1	318.6	318.48	317.35	317.21	315.99	317.24	318.96	317.37	318.79	317.31	317.41	320.26	318.7	318.57	317.63	317.93	319.45	319.28	318.85	318.86	318.18	316.17	319.09	317.67	318.82	318.94	317.74	318.29	318	318.77	317.79	316.69	317.42	319.24	318.13	319.19	317.58	319.65	319.2
308.11	307.01	307.99	306.59	308.55	306.6	306.2	305.88	306.98	307.64	307.8	307.06	305.17	307.11	307.07	307.61	307.99	306.69	306.42	306.67	307.73	307.14	307.05	308.26	307.06	307.19	307.41	308.2	307.79	308	307.6	308.63	309.21	305.39	306.43	306.95	307	306.68	307.11	309.16	305.72	308.3	307.55	306.23	307.87	307.06	307.8	306.79	308.56	307.83
312.04	311.97	313.02	312.05	311.69	313.56	312.1	313.08	310.14	312.53	312.8	312.83	312.55	312.71	311.84	311.12	312.43	312.22	311.42	311.47	313.37	311.92	310.88	311.03	312.34	311.51	312.08	310.42	312.54	312.04	310.36	311.74	312.17	313.11	312.52	311.65	312.01	312.52	313.53	312.24	313.31	311.56	311.42	313.4	309.78	312.83	311.86	312.04	313.62	310.84
306.14	303.69	303.93	305.6	304.18	305.04	304.1	304.59	305.73	304.69	303.4	303.86	303.31	303.92	304.09	304.62	304.16	304.71	306.62	306.15	305.66	303.62	306.45	305.62	303.62	303.79	305.77	305.07	303.98	305.73	303.88	304.11	306.23	305.21	303.73	304.73	307.08	305.56	305.67	304.62	303.51	305.5	304.2	304.08	304.64	305.03	304.08	304.5	305.59	304.75
319.24	318.82	319.07	317.97	316.81	317.78	315.91	318.19	317.48	316.52	318.02	317.48	319.23	319.71	317.55	318.84	318.11	317.95	318.82	317.15	317.76	318.57	317.67	316.81	319.56	317.27	318.83	317.18	318.83	317.31	317.11	320.37	318.75	316.97	317.07	317.25	317.46	319.84	316.62	316.47	317.28	318.96	317.97	318.83	317.6	317.94	316.56	318.01	315.93	317.99
293.94	294.85	295.58	295.77	295.6	293.46	294.74	294.69	294.76	294.94	292.83	293.41	293.77	293.28	292.05	295.37	291.94	293.17	294.31	293.78	293.05	294.64	295.39	295.86	292.92	294.94	293.27	294.11	294.48	293.08	293.39	295.34	294.06	294.08	292.91	294.12	292.96	294.91	292.05	294.59	292.28	293.51	292.74	292.48	293.86	293.3	293.12	294.68	294.68	293.29
296.12	294.54	296.57	295.77	295.94	293.91	294.52	294.94	295.73	294.17	293.98	295.6	295.56	295.91	295.67	293.49	294.31	294.07	294.66	293.6	294.91	294.21	294.11	294.54	295.04	296.26	293.28	295.75	295.12	296.96	294.38	293.65	296.93	295.66	293.93	295.15	294.55	293.76	293.21	296.16	295.87	294.47	292.87	295.69	296.22	294.94	293.38	294.46	294.53	295.5
305.03	304.57	306.43	304.03	304.39	304.36	306.44	306.79	306.22	304.98	304.2	304.27	305.44	304.95	307	305.68	305.53	305.72	304.7	304.59	306.06	306.99	305.21	306.33	306.4	304.77	304.63	305.65	306.55	303.75	305.63	306.52	304.77	305	304.78	306.52	303.51	305.09	305.89	303.36	306.59	304.45	304.75	304.96	305.55	305.83	305.39	305.38	305.92	305.4
328.07	328.07	326.7	327	326.74	326.92	326.88	328.37	329.14	327.9	327.39	328.12	328.67	328.78	327.27	327.08	329.5	327.76	327.36	329.42	327.71	327.48	327.26	327.35	327.04	327.91	327.67	326.58	327.66	326.11	326.64	328.19	327.76	327.04	328.04	328.34	328.44	324.98	327.13	329.34	327.72	327.7	327.42	327.34	328.28	327.85	328.8	325.88	328.04	329.35
317.94	317.97	318.9	319.68	318.88	318.99	316.49	318.19	318.97	319.88	318.62	320.45	320.57	320.27	319.2	319.95	319.26	318.03	320.24	319.24	319.21	318.09	318.81	320.07	321.19	320.1	319.71	319.61	319.89	318.1	318.13	318.8	319.35	319.92	319.28	319.41	319.22	320.25	319.15	320.97	319.13	319.06	318.64	318.43	319.72	318.41	320.36	320.99	320.33	318.02
293.65	294.43	295.85	294.61	295.33	296.35	294.96	295.67	293.72	296.25	295.65	296.52	294.38	295.37	293.25	292.71	292.98	294.72	296.26	295.32	295.17	295.42	295.13	296.38	295.01	294.88	296.45	294.89	296.04	294.74	295.21	297.1	295.57	293.78	296.19	295.38	294.21	296.28	295.87	295.95	293.51	295.03	295.78	294.74	295.86	294.94	293.89	292.72	295.51	296.01
319.91	317.77	320.25	318.11	317.5	319.06	316.83	318.26	316.53	319.27	318.97	319.8	319.16	316.95	318.27	318.87	317.61	318.88	316.28	319.4	318.23	317.19	318.17	318.24	318.23	317.4	317.39	316.3	318.26	317.16	318.84	317.58	316.46	317.28	317.37	317.65	317.71	319.06	319.2	317.38	317.24	318.88	318.26	318.26	318.05	318.35	317.33	318.78	317.72	318.9
314.85	314.11	313.85	314.64	314.46	312.86	313.45	311.98	312.36	313.02	313.64	314.46	314.43	313.44	313.65	314.29	314.44	312.05	314.18	313.04	315.17	313.03	312.54	312.99	314.3	312.51	314.37	314.36	314.2	313.95	315.84	315.61	313.45	315.36	313.7	313.85	313.02	313.29	313.56	314.74	313.88	313.27	314	315.33	312.45	312.54	312.71	313.03	313.57	312.24
309.94	312.69	312.94	310.69	312.18	312.66	311.25	311.53	310	310.96	310.34	310.19	311.34	312.15	313.02	310.68	312.36	311.39	311.07	311.44	310.47	311.69	309.57	311.03	311.34	310.95	312.88	312.45	312.16	312.68	312.47	312.59	312.91	309.68	311.06	312.96	311.71	310.33	309.66	311.97	312.4	314.02	313.11	310.57	311.57	311.25	313.45	311.09	310.18	310.88
306.23	305.58	306.42	305.99	304.04	305.87	305.02	307.65	307.06	305.1	306.64	307.16	306.95	307.3	306.04	307.31	306.33	305.68	305.49	306.61	305.16	307.68	306.99	307.63	306.69	305.5	305.81	305.66	306.08	307.46	305.89	307.97	306.1	304.36	305.26	305.44	306.62	307.1	305.85	306.26	305.96	305.49	307.2	307.11	305.17	306.67	305.33	307.3	307.88	305.92
313.48	317.49	315.39	316.32	314.47	313.45	316.51	315.54	313.67	315.37	316.2	315.25	313.85	315.77	315.42	315.12	314.89	314.22	315.8	314.83	315.35	314.58	314.27	316.67	314.55	315.58	314.98	314	313.76	313.85	314.73	315.83	315.77	315.04	314.49	315.29	315.27	315.46	315.41	313.88	314.73	314.93	318.05	314.32	315.15	314.96	316.09	314.45	316.11	314.23
311.69	309.46	311.49	309.25	310.8	309.76	310.89	310.16	309.53	311.74	310.39	311.01	312.03	310.44	311.37	309.97	312.5	311.36	310.32	312.06	311.33	309.7	308.27	310.34	307.92	310.07	310.64	310.2	311.96	312.05	310.05	311.04	312.23	310.3	310.39	310.88	312.57	310.37	309.72	308.99	311.18	310.65	310.01	311.08	310.63	309.36	309.57	310.7	308.89	311.9
292.64	295.12	293.16	293.76	295.1	294.18	294.39	293.95	295.38	293.2	293.55	294.29	293.26	293.4	294.22	294.03	293.77	293.67	294.06	294.18	293.24	292.65	293.8	295.77	292.85	294.82	293.56	294.32	292.09	292.76	292.94	295.02	294.96	296.42	295.91	293.7	295.04	294.55	293.48	291.34	295.31	294.31	293.05	293.83	293.03	293.31	294.19	295.34	294.44	293.52
305.21	304.85	303.19	303.84	305.89	305.89	306.84	304.09	307.19	305.24	305.21	305.6	306.33	304.47	304.15	305.91	304.46	304.98	305.28	305.6	303.9	306.52	303.97	304.96	305.08	306.12	304.7	306.45	304.71	306.58	306.25	305.49	303.38	304.31	305	305.64	304.52	305.05	303.91	305.11	304.22	302.94	306.38	305.86	303.67	305.3	305.81	306.36	305.77	306.04
294.89	294.72	294.3	293.85	293.93	293.65	294.59	295.22	293.89	293.34	293.77	294.09	290.74	292.79	294.35	293.29	292.73	292.91	294.26	293.92	295.52	293.68	295.34	294.75	294.14	293.28	292.72	296.31	293.48	292.77	293.23	294.41	293.52	295.62	292.95	294.28	292.89	293.73	293.86	293.89	292.42	294.4	294.21	295.03	294.53	293.23	293.42	294.84	294.36	293.11
310.84	309.29	311.35	310.01	310.83	313.12	310.38	309.9	310.27	311.48	310.82	311.64	311.65	311.04	309.44	311.56	311.08	310.66	310.28	312.15	309.51	312.16	312.04	309.53	310.57	309.48	308.41	311.23	311.31	311.8	310.81	309.64	311.93	311.08	310.98	310.58	311.24	312.66	311.18	310.63	310.47	310.43	307.69	308.83	310.07	311.19	310.73	309.87	310.02	310.17
313.18	311.39	312.38	311.96	313.22	312.55	312.76	314.45	310.13	313.63	312.09	312.35	310.91	312.31	312.06	314.33	313.72	312.75	312.93	312.56	314.96	312.47	312.49	313.83	313.1	313.15	313.33	312.84	312.76	312.9	311.81	312.03	314.08	312.68	312.31	312.46	314.32	313.32	312.47	314.9	311.79	313.18	310.57	313.77	312.33	313.61	311.61	314.43	313.23	312.02
315.49	312.18	313.12	314.87	312.04	313.76	313.1	314.16	313.51	314	313.4	313.54	312.95	312.9	315.02	315.26	314.53	316.1	313.35	315.39	312.65	315.09	311.96	314.8	313.83	313.85	315.08	313.34	314.19	314.21	314.46	314.12	314.59	311.99	312.63	314.62	313.62	315	312.71	313.9	314.42	315.47	313.8	315.26	312.89	314.68	313.87	313.43	314.16	313.49
313.83	315.39	315.37	314.13	315.89	314.86	315.32	313.77	315.33	317.01	313.81	315.48	316.06	315.15	315.05	314.57	314.23	314.58	314.03	314.85	314.59	314.79	315.29	316.01	314.91	317.66	315.36	316.39	315.93	313.83	315.45	314.68	316.18	315.22	314.47	315.92	316.26	314.57	313.66	313.11	314.13	315.4	316.3	315.84	312.21	314.7	316.23	313.98	314.57	315.31
299.26	297.9	299.83	298.62	300.21	300.54	300.11	300.44	299.73	298.89	298.35	300.37	299.6	302.17	299.85	300.08	300.84	300.91	300.97	300.36	299.87	299.21	300.39	300.14	300.67	298.82	299.91	298.85	299.77	300.23	299.73	300.54	297.83	301.76	302.46	301.98	299.84	301.26	300.5	298.35	299.09	299.82	298.71	300.5	301.56	299.72	299.72	298.93	300.58	298.2
328.86	327.08	329.51	326.82	326.67	326.25	328.84	326.22	325.48	327.68	326.73	327.21	327.06	330.82	327.11	326.62	329.24	328.21	327.79	327.14	326.85	325.57	324.32	329.91	327.91	327.35	324.72	327.08	327.77	327.45	328.55	327.01	327.18	328.36	328.53	326.54	328.77	326.74	327.77	326.24	328.15	327.63	327.16	328.78	327.35	329.67	328.03	328.32	327.12	328.28
308.87	311.81	310.52	311.67	309.52	310.84	311.68	312.1	311.51	312.1	310.7	310.37	311.8	309.09	311.24	309.75	311.12	310.54	309.44	311.15	311.84	310.74	309.21	312.83	309.49	310.22	311.78	311.02	310.25	311.27	310.33	311.26	310.81	309.99	310.54	310	312.37	311.52	311.58	310.68	309.81	311.2	310.72	311.15	309.38	312.03	311.56	310.13	309.87	311.29
301.84	302.9	302.51	306.07	304.98	303.25	302.33	303.75	301.94	303.29	303.25	303.46	302.61	303.81	303.61	304.99	304.99	303.14	303.46	305.53	304.79	301.62	304.06	302.62	301.66	303.26	302.79	302.34	303.13	302.95	303.41	302.03	302.24	302.19	302.81	303.34	304.52	304.75	303.81	303.39	303.54	303.95	304.72	302.13	304.37	303.91	302.85	302.76	305.12	303.11
300.6	300.85	299.89	299.73	300.56	298.75	300.56	300.82	300.73	299.97	298.52	300.12	299.32	298.74	300.35	300.27	300.45	300.24	301.19	299.22	299.96	300.21	299.85	300.05	300.59	300.93	299.97	299.95	299.13	299.87	298.28	299.96	298.11	300.8	300.45	301.11	299.83	299.43	299.7	301.49	300.04	300.42	300.29	300.59	298.74	300.4	299.75	299.93	299.88	299.28
299.86	300.19	300.53	301.34	303.01	301.64	301.45	300.6	299.26	300.82	301.3	301.52	302.5	301.12	300.77	300.33	299.68	301.65	302.21	300.85	301.22	301.2	300.36	301.85	300.49	299.98	300.9	302.49	302.02	300.87	301.28	300.15	299.89	301.68	301.91	300.17	300.73	299.39	302.79	299.67	302.85	300.76	300.35	299.08	301.78	302.34	300.52	301.9	301.32	301.46
300.69	301.88	302.45	300.06	300.77	301.54	299.73	300.64	300.25	302.28	301.91	301.01	300.25	301.05	301.25	300.53	300.9	299.73	301.11	300.86	301.78	301.66	300.15	301.55	300.69	301.86	300.67	298.96	302.03	300.65	302.09	300.81	302.67	300.96	302.14	300.62	301.62	300.48	300.58	300.23	301.46	300.17	301.49	301.2	302.96	300.85	301.72	302.39	299.41	301.6
314.87	315.21	315.7	316.05	315.4	314.34	315.47	315.6	315.92	314.65	314.68	315.28	314.83	315.02	314.29	313.85	315.23	315.62	313.48	315.24	315.54	313.32	313.38	314.49	316.03	314.92	316.01	315.13	315.16	315.86	315.74	315.63	315.27	311.78	314.8	315.41	315.69	314.82	315.16	314.13	315.38	316.04	314.43	315.35	316.44	314.45	314.97	315.62	313.09	314.81
304.22	304.34	305.38	304.71	304.49	303.38	303.61	306.43	303.19	305.7	304.09	302.82	303.79	302.63	306.25	304.3	304.61	304.37	304.37	302.84	303.57	305.83	304.69	303.41	304.98	305.47	304.08	304.39	304.42	302.92	304.52	303.3	305.32	303.11	303.02	305.45	304.52	305.68	303.71	305.94	305.16	307.49	305.51	303.95	305.06	304.59	304.5	304.84	305.11	305.01
294.91	294.68	294.43	294.41	294.98	295	295.4	293.86	295.31	295.64	293.78	295.11	294.46	293.32	295.25	294.72	292.77	295.01	296.98	294.84	294.78	295.87	296.18	295.29	296.36	294.91	295.31	294.22	294.23	296.18	295.56	295.25	296.72	295.41	296.2	296.02	296.04	295.07	295.25	294.68	294.97	296.49	296.06	295.21	295.5	295.53	294.54	294.49	297.42	294.93
297.71	296.19	298.97	295.93	297.17	296.77	297.31	297.22	298.33	297.23	296.31	296.84	296.55	297.38	296.26	297.7	296.46	297.19	296.29	296.89	296.22	296.33	297.97	296.3	296.7	295.91	297.69	299.38	295.96	296.45	296.51	296.38	296.8	295.7	297.54	298.15	296.86	296.71	294.39	296.21	298.51	298.37	296.04	298.44	297.35	296.62	294.96	296.27	298.92	296.97
311.44	312.57	312.04	313.66	312.57	312.36	313.1	312.03	313.63	310.28	313.08	312.82	313.21	313.62	310.8	313.16	312.94	312.23	312.83	312.75	314.16	312.88	312.89	312.45	311.44	311.9	313.7	313.22	312.69	314.08	314.3	312.97	313.4	311.14	313.73	310.73	312.27	312.5	311.35	312.97	313.11	311.52	313	312.31	312.98	311.74	311.77	312.09	311.18	311.41
302.37	304.24	303.39	303.62	304.06	304.16	303.81	303.49	306.02	304.09	303.61	304.23	304.05	304.3	302.2	304.24	303.89	303.22	304.23	303.2	303.13	302.59	303.42	304.75	303.44	303.99	303.08	303.74	302.85	304.55	302.45	304.25	304.19	302.85	304.25	302.54	302.56	302.7	303.62	304.37	303.97	303.6	302.11	302.82	301.98	303.49	302.86	303.54	302.38	304.29
318.35	318.67	319.78	319.41	319	320.62	316.7	317.38	318.52	321.35	317.19	317.54	317.43	317.8	318.41	317.73	317.68	319.42	320.12	317.37	318.79	319.29	318.78	317.25	319.06	317.78	317.86	317.4	319.16	318.61	320.19	319.59	318.19	319.06	317.11	317.71	320.02	318.65	318.59	319.72	319.03	319.11	318.34	318.36	319.66	318.12	318.85	318.22	318.2	318.12
328.6	327.3	326.39	328.58	328.32	327.88	329.54	326.24	328.28	328.99	327.39	327.39	328.1	326.22	327.16	326.93	326.96	327.23	326.52	327.49	327.45	327.72	329.36	326.47	329.35	326.84	327.76	327.25	325.9	326.48	328.57	327.85	329.13	326.5	329.74	327.26	326.3	329.37	329.29	328	328.06	329.5	329.33	327.12	328.56	327.75	327.05	326.75	327.8	326.79
314.09	313.89	314.22	313.89	316.45	313.77	312.31	314.96	315.09	312.17	311.07	313.72	313.64	313.72	314.1	313.5	313.36	314.29	315.16	313.85	314.36	312.11	314.03	314.14	313.83	312.21	313.37	316.7	313.15	314.32	314.46	313.24	313.79	315.37	314.37	314.31	315.86	315	314.7	313.9	314.35	315.57	312.47	315.35	314.32	315.66	314.01	315.06	315.12	314.51
314.2	312.3	314.78	312.81	313.08	312.42	314.67	314.02	313.8	313.88	313.09	313.19	314.48	313.01	314.47	313.28	313.11	314.97	314.43	315.08	314.29	313.16	312.97	314.02	313.14	312.63	314.69	312.94	314.27	316.27	315	315.08	313.72	315.2	313.9	312.96	314.81	314.88	312.73	314.1	314.32	314.77	314.92	315.02	314.39	314.24	314.48	312.57	313.93	315.24
312.07	313.12	313.88	313.27	313.18	310.9	312.57	309.76	313.49	311.31	311.6	311.03	311.41	310.77	314.44	311.86	312.96	311.42	312.03	311.72	311.85	310.73	310.24	313.04	312.53	311.39	313.35	312.74	310.2	312.23	314.29	312.95	312.41	312.91	311.76	312.17	313.31	312.87	312.29	316.14	311.52	312.05	312.94	312.65	312.44	312.63	312.27	311.72	311.74	312.94
306.23	306.25	306.44	306.63	306.81	307.54	305.81	307.4	308.32	306.01	307.31	305.7	306.47	308.53	303	307.83	306.2	305.94	307.28	307.48	305.53	306.04	307.01	305.21	307.03	305.76	307.82	305.42	306.45	306.03	306.12	308.66	306.7	306.31	308.96	306.56	305.58	306.98	307.38	306.23	306.8	306.14	306.03	307.13	306.04	305.12	308.66	306.55	306.96	304.14
324.44	324.56	324.86	325.65	324.86	323.75	324.03	324.02	323.56	323.2	324.85	325.16	323.51	324.07	325.13	327.36	324.4	325.62	324.16	323.83	324.75	325.78	324.9	324.34	324.4	324.79	325.34	325.13	324	323.95	328.57	324.84	325.54	323.3	325.17	325.61	323.67	323.83	325.43	326.91	325.3	323.83	325.56	324.72	323.34	323.47	321.8	324.75	324.27	324.82
312.55	313.6	313.61	313.29	313.75	315.28	313.15	312.43	313.28	315.12	313.63	313.97	313.99	314.79	313.94	313.58	313.38	314.35	310.57	312.78	311.68	313.08	312.15	312.82	313.57	314.15	313.39	313.43	312.85	311.87	313.34	311.73	311.3	313.94	312.62	313.78	313.13	313.99	313.37	312.85	312.36	312.99	312.91	313.34	313.94	313.04	313.05	311.44	313.72	313.89
303.96	305.97	304.25	304.79	304.55	304.03	302.59	306.3	304.98	303.8	304.86	304.09	305.87	305	303.19	306.43	305.27	303.36	304.86	303.12	303.96	302.68	302.25	306.1	305.88	305.79	305.06	304.25	305.55	302.61	304.54	303.57	303.75	302.36	304.97	304.77	303.59	303.99	304.47	306.77	303.4	304.11	304.09	305.31	304.59	304.77	304.69	304.82	303.36	303.05
305.73	306.02	307.48	305.54	306.3	306.29	306.58	305.09	304.57	306.07	306.01	307.74	308.34	305.57	305.77	306.2	306.16	307.25	305.65	305.79	305.87	306.32	308.04	305.8	304.58	307.28	306.69	306.12	307.27	305.01	305.05	306.68	305.81	306.01	306.54	305.22	303.65	306.74	304.85	304.92	305.45	306.14	304.66	306.27	306.16	305.87	306.48	306.38	306.09	306.85
314.26	313.32	314.03	313.14	314.09	315.69	314.02	314.74	313.63	314.24	314.08	313.83	314.65	312.95	314.42	313.08	312.09	312.87	313.71	314.85	313.84	314.6	313.74	314.71	313.76	315.01	314.45	312.47	314.67	313.03	312.43	312.43	313.63	314.59	312.84	313.31	313.69	313.77	312.35	313.62	314.98	313.5	313.32	316.84	314.27	314.29	312.43	313.92	311.2	314.69
313.9	314.78	316.6	316.39	315.67	315.68	314.72	313.22	316.18	314.67	315.14	314.95	315.01	314.31	314.02	315.45	315.08	314.99	314.53	314.33	315.51	315.58	316.27	314.34	315.01	315.27	315.44	314.54	316.45	315.93	314.99	315.39	314.98	314.43	315.29	315.3	314.16	315.15	314.24	313.81	315.78	315.29	315.67	314.23	316.38	313.97	314.8	314.8	316.34	316.17
302.51	303.25	302.13	302.71	303.54	303.92	303.95	304.82	303.76	301.55	303	303.33	303.5	303.6	302.2	303.48	303.68	302.2	303.03	304.56	304.72	304.98	303.12	302.28	305.15	304.33	303.94	303.18	302.9	303.07	303.3	302.94	302.79	304.57	303.39	303.7	302.15	304.06	302.58	303.84	303.63	302.67	303.56	302.78	303.77	304.54	302.66	303.83	301.8	302.35
307.56	304.05	305.42	306.33	306.13	306.29	306.61	304.65	304.36	304.86	304.69	307.16	306.24	305.62	306.02	307.04	306.3	303.74	305.5	304.63	304.56	307.23	304.7	304.86	306.51	305.57	303.79	305.65	305	306.05	305.54	305.81	304.41	307.04	304.01	303.93	305.51	305.7	304.84	304.95	305.17	305.21	306.24	307.15	304.7	306.52	305.89	305.01	306.44	305.34
303.88	303.66	302.71	302.01	301.91	303.4	302.63	303	302.15	304.25	304.5	302.66	303.71	303.2	303.13	305.52	303.39	303.24	303.4	304.04	302.82	303.37	302.18	303.28	304.44	302.78	304	303.35	302.95	302.81	302.77	303.52	303.04	303.01	302.69	303.85	303.44	302.43	302.85	300.82	301.91	303.77	303.32	303.29	303.52	304.41	302.74	303.78	302.18	302.64
295.36	295.88	295.3	293.01	294.63	293.6	292.96	293.48	292.04	293.68	291.54	293.37	294.23	293.71	294.27	292.17	295.24	295.35	295.33	293.61	293.7	293.77	292.98	294.16	293.84	294.55	293.73	295.32	292.29	292.9	294.33	294.58	291.97	294.08	295.95	295.47	294.34	295.79	293.14	293.51	294.56	293.52	293.81	294.68	293.76	291.97	293.38	294.61	294.12	291.65
304.13	301.27	301.91	301.45	301.31	302.75	302.57	302.21	301.87	300.95	303.34	302.26	302.08	300.58	303.8	302.05	301.79	303.33	302.03	302.28	302.88	302.64	303.59	302.33	304.44	302.3	301.77	301.56	303.1	301.55	304.58	303.52	303.82	301.52	300.38	301.52	301.93	301.63	303.77	302.34	302.39	302.67	303.74	300.89	302.35	301.98	302.23	304.28	302.67	302.21
315.86	312.94	314.25	313.68	312.5	313.43	313.14	315.09	314.23	313	312.32	313.64	315.01	312.87	313.08	313.17	313.41	314.24	313.7	314.44	312.27	312.52	314.53	312	314.54	313.61	313.4	312.93	312.15	313.98	312.86	315.28	314.07	313.29	313.26	314.6	312.75	314.12	314.42	314.81	315.42	313.74	315.71	314.68	313.98	312.23	311.91	313.5	313.79	315.39
295.31	295.5	296.64	297.48	297.22	296.79	297.58	297.69	297.06	295.92	297.48	296.44	298.65	295.73	297.44	296.74	296.93	297.28	294.91	295.6	296.3	297.13	297.13	296.72	297.87	296.51	295.63	297.72	296.09	296.54	296.21	297.5	298.13	299.23	296.05	296.81	298.1	296.05	297.68	297.66	294.34	297.86	295.69	297.48	296.39	298.23	297.71	295.05	297.49	296.26
313.5	313.63	314.11	313.78	313.95	313.77	314.68	315.41	313.8	314.3	313.28	314.4	313.12	314.3	315.29	312.73	314.82	314.51	314.45	315.82	313.27	314.12	313.97	313.14	313.33	313.57	312.81	314.76	313.88	313.82	312.66	315.73	312.55	313.87	312.26	313.29	312.93	313.44	312.04	313.91	313.21	312.4	313.44	313.1	314.2	314.39	313.48	313.65	314.04	312.99
318.17	315.26	314.9	314.31	317.18	315.08	314.93	315	315.23	316.26	316.33	315.33	316.83	316.13	315.52	315.39	317.85	316.99	316.19	317.05	314.65	314.61	316.79	314.91	315.49	314.42	315.91	314.87	315.87	315.93	315.88	315.56	315.08	315.56	316.02	315.9	315.61	316.39	315.26	314.81	315.19	315.33	315.61	317.49	316.83	317.06	316.82	314.36	315.52	315.7
297	297.74	298.98	296.29	295.79	296.45	297.44	297.99	297.91	295.38	297.77	297.01	296.86	297.4	296.03	296.72	296.89	296.58	296.74	296.37	296.7	297.66	296.83	296.27	296.63	296.77	296.9	295.98	294.42	296.76	295.81	296.02	295.85	297.15	297.63	297.29	294.87	297.13	296.24	296.11	297.15	297.07	295.73	296.69	295.76	296.15	295.38	298.5	297.76	295.4
323.58	325.75	324.25	325.52	324.42	325.02	326.5	325	323.9	323.69	325.19	325.65	324.3	325.94	324.7	324.98	323.49	323.1	325.22	325.49	324.82	324.21	326.15	325.63	325.03	326.42	324.73	325.49	325.61	325.23	324.61	324.77	322.93	322.96	324.96	325.46	327.33	326.16	323.94	325.93	323.78	326.16	325.14	325.22	325.73	324.41	325.97	324.4	324.46	324.28
310.38	307.95	309.95	309.9	311.88	309.26	312.07	309.79	311.68	310.56	309.15	310.14	309.37	311.43	311.02	309.68	312.19	312.41	309.59	312.16	312.07	310.89	309.66	311.45	310.73	310.29	310.01	311.32	310.22	310.7	310.85	310.36	310.31	311.05	312.09	310.41	310.78	310.64	310.74	309.9	312.71	311.06	313.21	312.27	311.81	310.89	309.8	310.89	312.62	312.11
315.86	315.92	313.16	315.21	314.75	316.49	315.06	315.01	314.59	313.66	314.46	314.67	314.02	316.09	314.43	315.48	314.11	315.81	314.23	314.82	314.52	315.31	315.89	314.8	313.55	315.44	315.1	314.75	313.05	315.77	314.75	313.39	315.65	314.53	314.77	314.41	314.57	317.26	313.92	314.14	316.63	315.57	317.16	315.83	315.77	314.02	314.55	315.32	316.24	315.01
313.64	313.47	314.76	312.78	313.21	314.17	312.62	313.91	313.22	314.4	312.96	313.64	314.69	313.58	313.53	312.19	313.62	314.3	312.19	313.28	312.26	313.94	312.95	312.23	312.87	312.83	312.49	311.18	312.75	315.84	313.39	313.56	313.91	313.74	312.17	312.43	314.04	313.31	313.56	313.93	313.93	314.17	311.92	312.88	314.27	312.43	313.73	315.38	314.01	313.75
324.22	324.94	325.58	323.79	325.28	323.7	324.13	324.75	325.8	326.23	324.95	324.21	324.8	324.44	323.8	324.4	326.11	326	323.7	324.55	324.59	324.6	322.4	323.67	324.34	323.45	322.02	324.49	325.37	325.06	324.35	324.55	324.85	324.27	323.58	325.27	324.73	323.85	323.45	323.74	324.12	324.62	323.82	325.16	321.98	324.56	323.4	324.37	323.92	325.06
319.49	319.84	317.75	319.25	317.48	318.89	319.49	317.45	318.18	320.13	316.9	318.98	319.21	318.14	319.46	319.53	316.94	316.46	317.8	318.14	318.28	318.13	317.78	319.27	318.12	317.78	319.7	318.8	316.47	319.17	317.39	320.38	318.27	317.4	317.61	317.77	318.3	320.66	318.8	319.07	316.72	318.2	316.44	319.23	318.64	318.43	319.25	318	319.22	316.99
313.7	313.96	314.35	312.82	314.83	313.96	314.19	313.68	315.67	314.17	314.92	313.5	311.93	313.17	313.51	314.29	314.92	313.29	313.5	314.79	312.8	314.04	314.64	313.96	316.2	314.77	314.6	315.14	313.85	314.03	314.79	312.01	313.34	313.7	313.79	313.48	313.7	314.75	314.75	313.56	314.1	315.07	313.52	315.5	313.82	314.2	315.12	315.82	313.07	315.56
295.74	296.6	294.51	294.62	295.02	295.48	294.46	294.83	293.85	294.61	294.47	295.01	294.5	295.56	295.08	293.89	294.16	295.69	294.91	297.04	293.14	293.56	295.42	295.07	293.75	293.92	294.63	294.96	296.44	294.03	294.93	294.44	296.31	294.83	296.39	296.19	293.46	294.52	294.47	293.62	296.38	294.49	296.96	295.84	295.12	295.33	296.23	295.59	296.15	295.09
313.4	311.81	311.79	311.68	312.31	310.24	310.9	312.91	312.26	313.28	313.55	313.64	311.3	312.61	313.31	312.46	312.88	313.17	311.88	311.82	311.58	310.15	312.41	312.76	310.8	313.75	312.45	310.8	312.48	312.7	311.15	312.87	311.5	311.83	312.81	313.55	312.35	311.81	313.85	311.82	312.55	312.85	312.84	311.76	311.03	310.23	310.28	312.92	311.73	312.1
294.43	293.63	294.28	294.58	292.94	293.84	293.56	291.74	293.25	294.48	294.96	295.28	294.76	294.63	294.36	294.21	293.54	292.49	295.03	294.04	293.09	292.75	295.64	293.09	292.46	295.49	294.93	293.4	294.92	293.87	295.44	293.87	292.4	293.16	294.26	294.19	294.61	293.1	294.95	294.49	291.36	294.07	294.44	293.17	294.18	295.01	293.88	295.11	293.68	294.8
300.86	299.68	300.92	299.18	299.47	300.26	301.3	300.69	299.77	299.19	300.21	301.15	300.99	300.34	300.68	299.63	298.72	299.66	300.56	301.36	299.17	301.2	300.32	300.58	300.04	298.81	299.98	303.1	300.23	300.94	299.7	300.34	300.2	300.43	299.56	299.98	300.02	300.39	300.5	301	300.1	299.54	299.47	300.04	298.92	301.69	298.93	300.3	299.28	300.73
301.43	300.45	301.04	299.96	300.74	298.47	300.32	298.53	300.67	299.98	300.53	300.97	299.32	299.02	299.51	299.8	298.52	299.28	299.9	299.84	300.33	301.33	300.49	299.63	299.82	300.35	299.49	300.52	299.66	299.5	299.57	300.19	299.47	298.36	299.65	302.35	299.19	300.65	301.11	299.86	300.57	299.53	299.91	300.37	300.19	297.94	300.21	301.18	299.66	302.18
311.71	312.08	312.58	310.2	309.62	309.19	311.35	309.78	310.6	309.35	309.22	311.43	307.28	307.81	310.06	310.76	311.43	309.36	310.92	310.88	311.36	311.55	309.65	310.96	309.69	310.74	309.49	309.46	313.54	311.26	309.9	309.82	310.01	312.4	311.32	311.04	309.53	310.68	309.76	309.34	309.3	310.79	311.08	311.17	310.17	310.64	311.75	312.02	310.83	310.04
317.89	315.68	317.97	318.13	317.65	317.5	316.64	316.64	316.38	317.14	317.28	314.93	316.88	317.13	317.58	317.75	316.65	316.03	316.99	317.02	315.95	317.8	317.22	317.62	316.44	318.87	318.06	317.62	316.78	317.32	318.22	315.57	316.43	316.31	316.18	317.65	317.17	320.11	317.55	317.7	317.18	313.99	317.91	318.45	315.7	316.11	317.67	319.07	317.05	316.9
315.06	316.19	314.4	312.75	313.58	314.55	315.16	314.08	316.46	315.63	314.97	314.13	315.16	313.51	314.84	315.16	316.58	313.94	314.1	316.21	315.69	314.68	314.19	314.6	314.98	314.6	314.81	315.13	314.3	314.24	315.78	314.84	315.31	315.05	315.63	318.04	314.49	315.66	315.06	313.6	313.92	315.24	314.5	315.14	313.04	314.9	315.81	314.08	315.91	315.12
303.97	303.35	305.18	306.1	304.04	305.77	305.17	305.44	306.97	304.1	304.1	305.22	305.3	303.71	304.17	303.58	304.83	306.03	305.63	305.12	304.17	305.65	306.73	304.11	303.87	305.39	305.43	306.43	304.46	306.28	306.71	306.39	304.03	303.28	305.08	306.39	303.9	303.67	304.72	305.08	306.16	304.43	304.12	304.17	306.91	303.53	306.02	305.36	304.42	304.34
294.56	295.81	293.77	294.23	294.18	293.52	295.57	292.8	293.17	294.21	293.34	294.63	293.8	294.45	293.22	294.84	292.58	292.98	293.41	292.71	294.52	293.48	295.38	294.7	294.53	293.1	293.38	292.4	292.7	292.93	294.38	292.48	294.29	294.5	294.63	295.33	295.17	293.46	296	293.64	294.06	295.41	293.92	293.19	293.13	293.67	296.02	293.49	295.26	293.39
314.13	313.43	311.56	315.98	313.63	313.04	314.34	314.32	313.42	313.55	313.53	313.55	312.19	314.77	314.51	311.88	313.42	313.33	314.39	314.31	315.77	313.97	314.27	313.85	313.27	313.59	313.87	313.98	315.66	313.02	315.1	315.95	315.04	312.92	312.58	314.29	315.15	313.72	314.58	312.28	310.57	314.55	313.78	314.54	313.36	314.18	315.55	313.4	313.22	312.36
306.56	306.53	304.8	305.99	306.23	305.22	308.09	307.35	305.35	305.31	307.18	305.76	306.19	306.83	306.71	306.48	306.88	306.33	305.55	306.16	305.55	305.51	306.18	304.98	305.54	307.1	304.52	306.3	304.78	305.7	304.86	306.7	304.14	305.91	305.06	307.52	304.24	306.01	304.84	305.92	307.15	306.51	305.33	305.93	306.32	306.12	307.26	305.95	306.37	306.24
314.99	315.08	313.55	314.84	314.48	315.1	316.05	315.46	314.95	314.37	313.91	314.53	314.46	315.28	315.59	315.05	317.14	314.57	317.24	316.87	314.76	314.17	315.43	313.78	316.61	315.4	316.01	313.98	313.6	315.2	314.25	315.6	313.1	315.22	314.69	314.91	314.16	313.84	314.74	316.1	315.49	315.35	315.7	315.7	315.06	315.05	314.23	313.33	315.94	314.44
325.69	329.66	326.86	328.58	328.49	327.16	327.86	326.69	328.59	328.61	328.23	328.52	328.84	328.79	327.4	327.47	329.38	326.74	328.06	328.64	327.37	327.15	329.09	327.91	327.11	328.56	327.73	327.31	328.53	327.46	327.61	328.9	326.95	328.67	328.3	326.6	325.72	328.81	327.58	327.53	327.35	326.12	328.81	326.93	328.93	328.85	326.64	326.88	327.19	327.99
313.31	310.49	311.68	310.29	311.13	310.76	311.91	309.98	310.04	310.56	310.49	312.2	312.01	310.15	312.32	311.09	312.87	312.28	313.02	310.73	311.73	310.99	311.11	311.46	308.88	312.53	311.42	311.98	311.22	311.86	311.33	311.53	312.26	311.01	312.13	311.49	311.85	310.67	311.61	313.18	312.36	310.49	310.57	311.51	312.72	309.92	312.27	312.25	311.2	310.71
304.98	304.43	305.1	305.69	306.09	303.86	306.21	304.82	305.5	305.22	304.94	305.09	303.27	304.62	304.09	304.52	305.58	305.01	304.77	304.97	303.48	304.61	304.31	302.92	304.59	306.38	305.85	306.59	305.43	303.83	305.14	304.99	306.59	304.72	303.61	302.61	305.04	305.52	302.63	303.4	304.8	306.9	303.75	305.67	304.8	304.82	304.79	304.75	303.64	304.59
319.23	319.3	318.67	319.1	320.16	318.76	320.28	320.5	319.41	317.74	320.34	318.53	321.34	318.33	320.35	319.95	320.25	320.5	317.89	317.89	318.89	319.69	319.87	320.4	320.8	317.57	318.67	319.95	317.73	318.46	319.13	319.14	317.5	318.97	318.73	319.15	319.39	319.84	318.78	317.9	318.56	318.83	318.6	318.57	318.45	319.97	320.83	319.2	319.46	319.67
311.48	311.33	310.06	311.87	309.9	310.67	309.44	311.33	310.68	310.37	311.05	311.9	313.56	310.47	309.82	311.72	309.84	310.55	310.09	311.6	310.26	310.85	310.29	311.04	312.43	308.16	311.36	311.79	311.5	311.53	310.72	310.36	310.88	309.04	311.77	311.64	309.79	311.09	311.07	311	310.94	309.88	311.52	309.99	310.4	310.7	311.38	311.7	311.89	311.77
317.96	316.92	317.14	316.66	316.8	318.64	317.11	316.82	317.97	317.8	315.02	316.02	316.58	317.57	316.51	317.12	315.88	318.5	318.1	316.76	317.65	317.33	316.58	318.14	318.68	318.03	317.6	318.29	318.45	317.95	317.81	318.58	316.39	316.97	317.56	317.32	319.77	316.82	318.27	316.65	316.33	317.05	317.05	316.64	315.75	316.6	316.3	319.87	316.04	317.8
325.78	324.32	326.73	324.48	325.24	324.26	326.41	324.69	325.5	325.76	324.88	324.24	326.4	325.04	325.14	325.18	325.38	325.77	324.38	324.82	325.6	325.57	325.17	326.05	326.04	325.5	326.08	325.69	325.15	324.92	327.44	325.86	325.43	324.34	324.97	325.49	325.62	325.23	325.38	326.32	324.93	327.35	325.65	325.33	326.62	325.57	326.04	324.84	324.9	326.38
303.88	304.78	304.4	301.68	303.68	305	304.21	301.51	304.13	302.6	303.3	304.59	303.11	304.39	302.87	304.89	303.07	301.44	303.32	302.69	303.61	303.54	304.04	303.41	302.99	300.65	301.79	303.9	304.68	301.95	303.85	302.45	302.51	304.16	304.72	303.26	304.53	302.43	302.59	303.63	303.07	303.56	303.58	301.9	304.08	302.83	303.01	303.56	303.35	303.64
303.35	303.71	302.36	304.32	302.82	301.96	302.38	303.69	303.27	301.16	301.97	303.12	302.59	302.34	303.15	302.27	303.18	304.32	301.74	304.19	302.72	302.65	301.64	303.18	301.6	302.18	301.72	302.97	301.8	303.32	302.48	304.97	302.12	302.9	302.53	303.68	302.38	303.29	301.74	302.15	302.87	303.36	304.13	303.4	304.82	303.91	302.67	302.5	302.02	302.35
305.88	304.31	306.47	304.9	304.46	303.36	304.31	301.9	303.17	304.65	305.19	303.29	304.48	305.43	304.39	306.14	303.7	304.51	303.9	305.05	304.01	303.99	304.84	303.39	303.84	304.78	305.12	305.33	304.75	303.39	304.66	305.04	303.16	305.09	301.97	304.88	305.17	305.1	302.08	304.41	304.51	303.93	302.57	304.04	305.06	304.42	303.13	304.42	304.37	307.02
317.24	315.06	314.99	314.52	315.87	314.31	314.96	313.11	313.51	315.32	314.57	314.57	314.9	315.64	313.57	314.77	314.67	315.21	315.1	316.81	316.34	313.87	314.77	317.07	315.21	315.05	315.72	314.57	314.22	316.72	314.7	315	316.51	315.07	317.65	313.66	314.11	316.74	313.52	315.54	316.4	315.07	313.85	314.15	314.25	314.75	315.34	312.9	314.09	313.59
312.4	313.79	314.64	311.69	313.63	313.06	313.98	314.04	313.36	313.52	312.68	314.67	313.81	312.21	316.27	314.24	314.71	313.77	314.76	312.83	312.95	311.4	314.15	313.66	312.96	315	313.43	313.75	315.56	314.45	313.74	314.44	312.77	315	313.54	312.11	313.87	313.12	314.92	313.21	314.46	313.8	313.53	313.96	313.67	313.83	312.52	313.97	313.53	313.31
315.25	314.62	315.94	313.78	317.18	316.03	313.05	314.35	315.77	314.53	315.48	315.45	315.54	315.26	314.18	315.56	316.22	315.5	315.2	314.29	313.47	315.58	315.73	315.52	314.47	313.46	315.14	314.6	314.5	315.08	315.87	316.5	316.53	315.83	314.57	314.26	313.83	314.79	314.88	315.26	314.14	314.04	313.93	312.98	316.45	314.29	315.16	315.03	317	315.82
291.86	294.83	294.56	292.72	292.9	294.97	294.35	293.79	295.36	295.2	292.7	294.27	294	292.5	294.95	294.22	293.29	295.93	294.73	294.01	294.86	293.28	292.67	294.06	293.41	294.56	293.19	294.44	293.05	293	292.71	292.2	293.57	293	293.51	296.69	292.83	292.61	293.82	294.61	294.38	292.79	292.16	294.27	292.36	294.68	294.1	295.02	294.44	293.46
304.26	304.19	303.63	303.36	301.93	302.88	302.97	303.7	303	302.93	303.38	302.47	306.07	304.68	302.55	303.21	302.33	301.73	304.58	305.48	303.71	302.57	304.11	303.75	301.8	303.71	301.99	303.22	303.76	302.53	302.74	302.48	303.46	303.13	303.87	304.28	304.97	302.6	304.33	303.62	304.05	303.03	302.23	302.21	304.09	303.44	302.75	303.54	304.52	302.94
310.42	308.64	309.2	309.13	308.45	308.7	308.55	308.68	308.41	308.75	309.67	309.32	309.27	310.91	307.11	309.48	308.63	310.48	308.44	310.93	309.16	309.05	309.19	310.04	308.64	307.85	308.12	307.63	308.58	308.74	311.62	309.72	310.03	307.34	308.31	309.25	308.27	307.25	310.57	308.31	307.32	310.59	308.54	309.81	308.67	308.66	309.35	309.19	309.57	308.83
315.72	313.66	316.08	314.95	314.88	315.99	315.78	313.04	314.27	315.4	315.15	312.52	314.21	314.91	316.3	313.7	315.03	314.81	316.43	315.68	317.29	314.71	314.41	314.69	315.26	316.57	314.63	314.49	316.57	313.77	315.12	315.48	314.64	315.83	313.31	316.08	314.61	313.37	314.59	316.61	314.22	315.5	315.48	314.48	315.01	314.47	316.09	317.29	315.02	314.69
325.08	324.39	324.32	326.09	325.04	326.84	326.22	324.34	324.45	325.45	325.15	325.8	324.58	325.77	325.47	324.91	325.45	324.13	324.5	324.63	326.5	326.33	325	325.9	326.86	324.63	325.28	325.86	324.26	325.32	326.11	325.11	327.39	323.98	327.75	324.5	324.97	325.78	325.03	324.95	325.53	325.63	326.47	325.22	325.01	325.96	324.45	324.7	325.86	326.28
315.03	315.83	316.56	316.12	317.72	315.97	315.31	316.28	315.5	316.44	316.12	314.68	315.83	317.06	316.05	316.73	314.94	314.82	315.31	314.91	314.07	315.61	315.64	315.41	316.2	315.8	314.75	314.17	317.66	315.54	316.78	315.87	316.34	316.06	314.85	315.36	317.08	317.05	315.58	316.85	315.67	314.52	316.07	316.05	316.68	317.6	314.83	316.65	316.18	315.05
319.26	316.8	319.77	317.87	319.31	318.28	320.35	317.88	317.67	318.53	319.43	316.18	316.97	317.11	318.77	319.88	318.59	318.23	317.51	319.49	317.77	317.81	318.41	319.12	317.82	318.36	319.13	317.21	318.34	318.05	318.73	318.39	316.91	317.42	316.8	319.64	318.46	318.99	318.26	320.57	317.86	318	317.79	317.19	317.03	319.48	318.3	317.67	316.7	318.2
317	319.26	319.71	317.84	318.71	317.52	318.27	318.87	318.1	319.27	317.23	319.56	318.75	319.85	319.11	316.12	319.66	318.63	318.98	318.55	319.48	317.76	318.65	320.14	317.42	319.53	319.04	318.56	318.32	319.22	319.48	318.61	318.1	317.51	317.76	317.79	319.75	319.05	319.12	317.5	318.37	319.57	316.61	317.16	318.92	319.63	318.83	318.62	318.47	319.29
301.3	305.6	301.53	304.05	304.64	303.15	304.04	302.56	301.03	303.28	305.19	303.28	304.14	304.26	304.43	302.43	304.25	301.77	303.76	303.14	302.77	303.35	303.74	301.97	305.34	302.57	306.03	306.23	302.83	305.31	303.71	304.51	302.56	302.7	301.88	302.75	302.95	304.9	303.96	302.36	303.26	302.55	304.02	303.49	303.87	303.97	302.78	301.33	302	302.72
310.86	311.83	313.08	312.11	311.11	311.1	311.73	309.09	313.4	310.09	312.28	312.44	311.61	311.63	313.26	310.43	311	312.18	311.97	311.58	311.07	310.02	310.44	312.43	310.15	310.23	311.16	310.48	310.21	308.72	311.01	311.31	310.69	311.58	309.15	312.44	314.12	311.67	311.87	312.05	310.41	313.11	311.43	311.45	309.9	311.83	312.75	311.46	310.02	311.87
305.05	306.11	304.96	304.48	303.72	304.33	306.06	306.04	304.08	305.07	304.97	304.93	305.67	306	304.49	304.25	306.33	304.15	303.51	304.53	305.08	305.3	306.05	305.45	303.58	304.54	305.19	303.14	305.75	305.29	304.09	305.1	304.65	302.8	304.59	304.33	302.61	307.07	304.03	305.14	302.99	303.95	303.79	304.4	305.89	305.62	303.74	305.62	304.17	305.32
313.11	311.47	312.61	313.06	312	311.16	310.55	313.53	310.82	311.7	311.57	314.23	310.82	311.12	310.9	312.41	311.13	311.95	312.95	311.34	311.92	312.44	312.88	312.6	313.34	312.25	312.4	312.86	310.48	312.04	312.28	313.87	311.69	311.7	311.47	312.54	311.09	313.37	312.62	313.84	312.08	312.6	311.83	313.54	310.79	312.1	313.92	312.75	310.32	314.44
315.03	315	317.28	316.2	317.25	314.19	314.93	315.3	315.35	315.29	315.6	315.6	315.47	315.77	316.95	316.36	315.74	315.85	316.46	314.2	316.38	315.26	315.47	316.48	316.09	314.74	314.7	315.5	314.23	315.2	317.78	315.54	316.75	316.39	315.19	314.45	316.33	316.23	316.01	316.3	315.06	314.11	316.57	313.85	316.68	316.49	314.75	315.35	313.96	316.69
318.42	318.22	318.71	319.17	318.38	316.35	318.61	318.01	316.71	318.48	319.59	316.82	316.9	316.33	318.26	319.22	318.24	317.89	318.24	317.24	318.4	317.36	318.16	316.12	318.14	317.29	317.61	319.07	317.45	317.98	318.44	318.62	319.56	318.27	319.9	320.1	318.45	317.36	315.57	318.49	317.84	316.91	318.39	317.56	317.82	318.68	317.77	316.99	317.96	316.84
295.69	296.37	295.03	294.42	294.3	295.22	293.83	296.18	294.82	296.49	296.42	294.15	295.49	295.97	293.54	295.23	295.43	294.28	294.96	294.39	293.65	294.86	295.82	294.25	296.61	296.09	295.66	293.65	295.01	294.34	294.28	295.56	295.68	295.11	294.46	294.21	294.28	294.46	294.61	295.98	293.67	294.99	294.92	294.27	296.22	295.04	294.14	294.3	295.07	294.56
298.95	300.15	300.95	301	297.32	298.31	299.9	300.51	299.85	299.09	300.91	299.79	300.07	301.19	302.7	300.81	298.91	299.35	300.88	300.03	299.42	300.23	301.24	299.6	300.13	301.07	300.87	300.94	301.76	300.11	298.95	300.72	299.52	299.68	301	300.12	298.75	300.05	299.46	298.7	299.28	298.95	300.02	299.36	301.08	300.05	302.72	300.71	298.98	299.42
327.74	327.81	328.81	329.26	327.11	327.8	328.28	328.33	325.37	328.05	328.49	327.32	327.09	329.83	329.25	328.1	327.51	328.63	326.23	326.39	326.57	326.49	327.09	327.86	329	325.78	327.76	328.89	327.61	327.1	327.18	329.28	327.51	329.26	325.75	327.56	326.92	327.01	328.41	327.83	326.3	327.49	327.68	328.16	328.34	327.32	327.89	326.64	327.4	329.6
304.61	306.19	305.5	304.38	304.61	304.85	304.92	304.97	303.54	305.82	305.12	306.3	306.19	305.57	305.33	304.43	304.1	304.97	308.11	304.63	305.62	304.96	307	303.47	303.82	304.78	306.23	304.14	304.12	304.88	306.59	304.74	305.67	305.94	305.1	305.73	305.99	305.29	305.02	304.76	303.83	304.14	302.67	304.75	307.53	305.46	304.31	304.51	304.27	305.78
307.39	303.97	304.26	303.52	304.03	306.11	303.95	303.13	303.82	304.11	304.78	302.99	304.97	304.8	303.07	303.93	304.56	305.54	304.79	304.24	304.1	304.86	303.52	306.13	305.04	302.93	304.39	305.4	305.57	302.89	306.89	304.16	304.94	304.86	305.25	304.94	304.83	306.64	305.42	303.39	304.36	305.54	305.32	304.09	304.18	303.83	302.65	305.59	304.42	304.25
307.84	308.55	309.45	308.43	307.57	308.82	308.8	309.55	309.04	307.5	309.06	308.59	308.8	309.22	307.92	308.92	307.77	310.37	308.52	308.07	309.37	308.3	309.89	308.29	309.01	310.06	308.42	309.65	310.36	308.6	308.38	308.33	308.7	308.25	308.51	309.01	308.98	309.27	309.71	308.45	310.08	309.91	307.87	307.65	309.42	307.35	310.22	306.93	307.9	309.14
314.27	311.45	314.09	311.99	311.62	312.59	312.29	314.61	313.16	314.27	312.8	312.84	310.57	314.49	312.11	313.82	314.01	313.21	313.28	312.92	314.04	313.05	312.07	312.91	312.88	313	314.36	314.07	310.75	315.04	313.71	313.24	312.97	313.15	311.41	312.52	311.99	313.93	311.72	312.72	312.65	313.47	312.98	311.46	312.59	314.07	312.66	313.52	313.45	313.28
312.11	313.67	311.17	311.67	312.59	314.09	312.5	312.74	313.22	313.15	309.94	312.01	314.43	311.38	313.23	312.59	312.26	312.8	312.64	314.35	313.18	313.52	312.22	314.22	312.75	312.03	314.53	313.67	311.5	312.11	313.19	313.44	312.53	313.07	316.14	311.81	313.17	312.16	312.44	313.03	313.14	312.92	313.48	311.43	313.6	312.1	312.39	313.53	314.32	312.73
303.65	302.1	302.18	304.92	302.54	303.04	301.38	302.69	302.62	301.88	303.19	303.42	303.43	304.05	300.88	302.98	302.15	302.17	303.64	303.35	302.03	302.8	303.65	302.58	302.96	305.39	303.55	302.71	303.57	301.32	303.44	302.92	302.18	302.94	302.3	303.52	301.88	305.73	302.42	302.18	302.73	302.06	303.14	301.6	302.45	301.8	302.87	303.16	302.17	302.58
303.91	302.8	303.32	303.33	302.67	301.16	305.72	303.87	303.22	304.23	302.74	303.65	301.96	304.68	303.64	305.54	303.78	303.35	301.56	303.96	304.64	302.73	304.12	304.59	302.83	303.41	302.83	305.54	303.48	301.71	302.3	305.02	302.73	302.97	303.32	304.22	305.43	303.76	302.76	302.99	305.48	304.4	304.38	302.85	302.13	304.47	302.66	303.9	304.49	303.63
304.16	304.91	302.63	303.59	304.15	303.67	304.48	305.54	303.11	302.96	305.81	303.91	306.26	303.99	303.08	304.05	303.71	305.46	304.1	305.88	304.26	303.35	305.33	305.25	303.65	303.56	304.83	305.15	304.44	305.19	304.8	304.77	304.01	304.85	305.15	304.99	303.95	304.51	305.49	305.93	303.81	305.35	304.68	303.08	303.59	306.42	304.57	304.23	302.15	304.21
303.55	302.17	301.17	302.4	304.09	303.45	302.54	302.08	302.76	303.44	302.66	302.8	304.26	300.96	302.97	304.8	303.85	303.01	302.21	303.16	302.03	303.2	302.85	305.04	302.09	302.46	302.79	301	303.31	301.58	302.86	302.77	302.21	302.25	303.12	302.48	302.21	303.7	301.09	302.86	303.43	302.75	302.43	304.19	302.77	302.33	303.66	301.78	301.46	301.69
325.64	326.32	326.89	326.2	324.38	324.83	325.37	325.16	324.81	326.06	324.58	324.85	324.14	325.39	324.04	325.62	324.55	324.31	324.4	325.5	324.99	324.1	327.52	325.54	325.4	327.36	327.03	324.14	327.12	323.73	325.06	324.59	325.98	326.13	326.21	325.49	324.84	324.05	326.31	324.46	324.8	322.51	324.74	325.85	324.86	326.66	325.74	325.16	324.83	325.26
315.48	316.46	313.69	316.62	314.76	315.74	315.37	315.63	316.13	313.99	314.33	315.15	314.15	313.12	315.15	314.16	314.67	315.76	315.32	314.98	315.1	314.33	317.11	313.69	314.67	314.71	316.97	315.59	315.44	315.86	314.15	314.06	315.74	315.74	315.29	313.63	314.32	314.63	314.95	315.96	314.32	313.97	315.26	315.78	314.91	314.77	313.93	315.33	313.6	316.14
299.76	302.92	301.17	302.07	301.74	301.66	302.05	301.21	299.17	300.69	300.18	301.34	301.16	301.86	300.91	299.83	299.67	300.81	301.67	300.32	299.33	298.66	299.89	300.81	301.7	300.54	301.54	301.86	301.44	302.08	303.33	300.42	300.69	299.97	301.53	301.06	301.27	299.72	302.84	302.97	301.95	302	301.34	299.71	301.53	301.98	301.21	301.55	300.46	300.73
300.21	299.39	300.4	302.09	301.8	300.2	302.3	302.54	299.96	302.11	302.04	300.88	301.08	299.14	302.27	302.23	301.54	302.31	301.47	301.2	301.31	302.13	301.55	300.82	300.4	301.34	301.48	301.25	301.16	300.57	300.33	301.37	302.36	300.11	302.44	301.02	300.07	301.27	301.98	301.44	299.17	302.04	301.78	301.05	301.05	300.36	301.04	300.79	301.56	301.63
308.52	307.65	306.75	308.54	306.82	306.54	308.55	308.18	306.28	306.8	308.1	306.31	307.04	306.58	306.24	307.71	307.46	308.36	308.56	305.69	308.04	306.4	309.36	305.25	306.4	307.37	308.19	306.9	307.13	306.9	307.33	306.38	307.76	306.8	307.92	306.11	307.57	307.3	309.22	307.57	306.86	306.43	307.43	307.58	307.96	308.01	307.92	308.55	308.44	307.6
313.1	312.9	312.87	313.25	313.24	312.61	312.84	315.25	310.82	312.74	311.9	312.33	313.05	313.93	313.14	313.02	314.26	312.51	311.81	312.76	313.64	313.05	313.2	313.31	313.37	314.36	314.46	312.13	312.87	314.53	314.14	312.66	312.36	313.63	313.33	314.5	312.05	312.2	313.7	311.99	312.01	312.23	313.55	313.03	314.29	312.69	312.6	313.5	314.52	312.98
313.85	311.93	316.05	312.81	316.1	316.16	314.85	316.01	315.29	314.89	315.05	314.24	314.67	315.51	313.19	315.38	314.83	313.81	314.27	315.71	315.26	314.4	315.24	315.32	314.52	315.19	315.61	313.78	315.83	315.89	314.92	314.76	315.04	314.07	315.14	314.83	314.22	315.24	314.29	315.38	315.4	314.15	314.86	314.17	315.47	313.88	316.02	316.62	315.6	314.3
314.09	312.65	315.18	313.5	311.63	313.98	314.47	312.67	314.19	313.04	312.62	314.03	313.41	312.3	314.52	314.8	314.38	312.57	314.8	313.66	314.59	314.88	313.01	313.31	313.68	313.72	314.01	315.09	314.1	313.13	313.36	313.41	312.17	313.42	312.66	313.85	312.91	313.27	314.06	314.94	315.41	313.52	313.52	314.32	312.27	315.05	315.69	314.73	314.27	315.52
303.41	303.89	303.66	303.86	302.69	302.78	304.16	300.98	302.67	301.82	302.87	305.3	303.44	306.18	302.79	302.36	304.63	303.65	301.9	302.43	301.95	303.34	302.84	303.75	303.1	302.96	303.89	304.54	304.66	302.72	303.28	302.87	302.49	303.07	303.63	302.88	304.13	304.1	303.99	303.03	304.25	303.52	302.42	303.85	302.82	302.09	303.94	303.77	304.27	304.28
310.35	310.53	312.02	310.24	312.97	311.39	311.2	310.36	311.99	308.96	311.26	310.91	312.3	311.97	311.53	311.64	310.84	312.37	311.75	313.38	309.81	310.87	309.7	312.35	310.89	312.53	312.83	311.14	310.67	311.11	310.67	311.77	310.38	313.95	310.04	312.23	311.64	312.24	311	311.63	311.79	313	312.25	311.45	312.97	313.25	311.59	310.26	312.63	311.63
325.75	323.97	325.49	324.62	324.25	324.41	324.92	325.65	324.75	326.3	324.6	323.78	326.38	326.69	324.77	325.81	325.96	326.73	323.89	324.26	323.11	324.3	325.18	325.03	324.79	324.93	325.69	324.72	326.37	326.19	326.9	325.61	326.18	326.11	324.79	326.57	326.29	324.6	325.27	326.84	324.01	326.05	323.66	325.36	324.95	325.58	325.51	323.83	326.78	325.2
300.19	299.55	298.97	299.79	301.59	300.51	299.88	300.82	299.62	299.51	299.83	299.8	299.88	300.12	298.7	301.29	299.23	300.68	301.01	301.63	299.5	299.81	300.69	300.26	299.9	298.21	299.59	300.06	301.05	300.25	299.67	299.91	298.99	299.26	300.3	298.73	299.26	301.14	300.98	300.82	299.57	299.3	299.14	300.23	300.85	300.15	299.44	298.64	300.26	300.61
316.35	316.07	315.12	314.7	314.74	315.73	315.86	317.06	316.43	316.46	314.63	315.25	315.81	316.17	315.95	316.82	315.77	313.86	314.54	316.12	315.1	315.53	315.56	314.28	316.14	316.59	315.52	316.51	314.95	316.47	315.82	315.08	317.06	315.33	316.6	314.75	315.68	316.1	316.4	314.72	315.87	316.43	314.68	316.57	315.89	315.82	316.3	315.72	316.87	316.51
303.71	304.79	305.38	305.53	306.35	305.4	304.01	304.87	306.05	305.57	304.87	307.41	306.7	304.83	304.76	306.99	305.54	304.66	306.01	305.48	305.18	303.67	304.45	306.09	304.22	305.46	303.73	305.5	305.47	307.08	304.34	306.19	304.34	306.02	301.61	306	305.73	305.47	304.46	305.45	306.26	306.98	305.03	304.89	304.05	304.43	305.34	304.46	305.45	306.2
316.64	318.3	316.47	317.58	318.66	319.37	317.36	317.58	318.86	317.38	318.36	317.75	316.55	316.58	317.53	318.48	316.61	318.71	318.41	317.45	317.54	316.49	318.16	318.22	318.51	318.49	317.19	318.06	319.36	318.68	315.66	319.35	319.31	318.25	317.81	316.73	319.35	316.77	317.07	318.56	318.12	318.32	318.5	318.05	319.37	318.05	314.91	318.67	320.09	318.78
305.44	305.84	306.37	305.57	304.38	304.7	305	305.42	304.94	304.85	304.72	305.33	304.06	305.61	304.62	305.85	304.98	304.34	305.34	304.13	305.04	304.04	305.18	305.29	304.89	305.28	304.96	305.82	305.06	305.74	304.85	306.06	304.79	304.62	303.81	305.53	304.57	304.84	305.28	304.97	305.47	305.8	304.43	305.87	305.29	306.81	305.46	306.6	306.85	305.33
304	303	302.44	300.97	302.32	301.88	303.43	303.9	302.69	301.8	303.31	302.78	305.07	302.66	301.65	303.42	300.39	303.12	303.62	302.3	303.52	302.96	301.82	302.39	302.64	302.62	303.1	303.19	302.96	301.6	302.23	302.7	301.68	304.9	303.63	303.28	302.96	301.95	303.56	302.07	301.23	301.79	301.26	302.96	301.17	301.7	301.07	302.1	301.66	303.6
309.33	310.36	308.27	309.01	309.45	310.35	308.81	309.65	306.86	309.37	310.26	309.33	310.64	309.29	309.2	311.25	310.56	309.73	308.36	308.71	309.55	309.58	310.76	310.54	309.04	309.37	309.49	309.95	309.56	311.22	308.48	310.3	311.14	311.06	308.58	309.49	311.07	309.87	310.08	310.15	307.3	310.3	310.83	309.68	311.12	310.69	310.65	310.27	308.42	309.41
312.16	313.17	312.65	314.32	313.72	312.57	311.99	311.63	313.09	314.19	313.1	312.49	313.06	312.68	312.09	313.04	312.23	313.72	312.41	312.82	312.18	311.71	314.5	313.19	313.18	313.9	313.15	313.15	312.03	313.3	312.78	312.9	312.93	312.65	313.03	312.87	314.67	313	312.98	313.74	313.38	313.98	312.92	311.91	312.95	312.28	313.08	311.86	312.11	312.7
306.76	305.68	304.73	305.02	306.58	304.74	305.92	306.92	306.9	305.02	305.84	305.8	305.48	307.97	305.15	305.98	305.43	306.58	306.61	306.4	305.02	305.55	305.84	305.81	306.97	304.93	303.99	306.99	306.81	306.57	306.44	305.22	305.34	306.93	305.45	307.74	305.44	305.9	306.22	304.83	305.8	306.13	306.59	307.3	307.75	305.84	305.27	305.62	305.62	305.46
313.6	314.27	316.03	314.03	313.32	314.26	315.2	312.96	313.98	314.8	315.25	314.36	313.27	315.23	314.17	313.09	312.56	314.77	313.52	315.33	314.09	312.5	315.98	314.46	315.01	313.79	315.7	314.08	315.75	312.74	313.3	315.13	314.29	313.42	314.01	313.06	312.62	312.45	314.42	313.08	315.03	312.69	312.44	312.11	315.24	313.93	314.9	314.02	315.03	312.54
304.78	306.8	308.9	306.2	304.83	305.93	305.78	305.37	306.63	306.14	306.45	304.83	307.63	305.07	307.39	307.18	306.18	305.36	305.5	305.94	307.16	306.47	307	306.37	304.36	304.62	306.69	307.57	305.94	304.54	306.31	305.35	306.63	307.79	305.82	305.27	305.63	307.14	306.65	306.06	306.68	305.92	304.8	306.21	305.66	305.87	307.06	306.17	306.52	305.64
319.88	317.94	321.24	320.06	318.71	318.44	318.65	319.94	318.63	319.69	319.52	318.6	319.4	317.84	318.42	318.68	320.45	318.42	319.68	319.42	319.27	320.43	318.97	320.52	321.08	320.11	318.71	320.04	320.52	318.1	319.29	318.79	318.45	318.09	317.86	319.7	319.63	318.8	318.56	318.62	318.91	317.83	320.69	319.4	319.16	319.25	320.41	317.51	319.86	320.41
302.48	303.81	304.3	300.53	304.15	303.6	302.52	304.84	303.75	302.53	302.22	301.63	304.46	305.38	302.13	302.96	303.95	302.03	304.2	301.47	304.16	302.99	301.57	302.44	304.81	304.47	304.25	303.19	304.3	300.95	303.88	304.95	302.13	302.25	300.69	302.24	302.97	304.37	303.39	301.97	302.48	304.21	303.39	303.97	302.72	302.43	304.59	303.64	304.35	304.27
306.52	304.85	304.57	305	307.23	305.31	306.92	306.13	306.12	306.77	306.27	305.44	308.8	307.27	308.17	306.45	306.96	307.81	306.15	307.79	305.38	306.48	305.46	305.89	304.4	306.74	308.37	306.16	306.81	306.36	304.11	305.9	306.61	306.79	305.78	304.24	305.75	305.7	306.64	305.11	307.61	307.39	306.56	305.75	304.24	305.97	305.42	308.16	305.18	306.81
306.17	309.54	308.59	309.99	309.03	308.46	309.02	309.85	308.67	307.3	309.37	308.65	307.64	308.48	306.42	307.05	308.63	306.79	308.42	308.57	309.51	309.84	307.89	308.92	308.88	308.13	308.91	309.2	309.36	308.69	309.82	305.07	308.67	309.91	309	308.94	309.73	308.65	308.55	307.53	307.3	308.61	308.3	306.49	310.65	308.23	308.87	309.57	309	308.83
297.67	298.65	295.96	297.19	298.43	297.25	296.18	297.25	298.08	296.19	295.56	296.38	296.62	297.53	297.76	297.48	296.81	296.31	296.39	297.68	295.32	296.05	296.78	295.92	295.81	295.63	295.93	296.61	295.27	297.72	297.93	296.96	298.69	296.09	297.76	296.81	296.62	297.44	295.72	296.18	295.27	297.27	296.09	296.59	297.14	295.97	297.37	297.34	298.1	297.65
304.1	303.2	303.28	304.49	303.03	304.75	302.79	304.12	301.46	305.38	303.4	303.18	302.93	303.73	302.05	302.97	303.71	302.39	305.34	301.14	302.12	302	304.68	304.2	303.76	302.12	302.79	304.48	302.68	306.47	301.88	302.76	302.92	302.68	304.89	302.73	304.37	302.64	303.75	302.42	303.78	303.23	304.13	302.37	302.91	303.38	303.91	301.83	303.18	304.84
327.33	328.8	326.32	329	326.45	327.69	327.35	325.04	328.68	326.3	326.99	326.8	327.57	326.22	327.04	325.76	327.94	327.66	326.41	328.05	325.8	325.85	326.28	326.29	325.33	325.92	326.85	326.3	326.66	328.61	328.72	326.26	325.84	326.22	326.15	329.12	324.07	327.04	326.26	325.21	328.29	327.12	326.38	325.63	327.54	328.66	327.66	328.9	328.46	325.77
304.64	303.49	305.25	305.38	307.01	302.87	303.34	304.25	304.74	304.73	307.69	305.66	305.85	305.22	304.06	303.87	304.64	304.89	303.51	305.06	305.93	303.67	304.48	305.65	304.89	305.93	304.3	304.18	304.38	306.01	305.71	305.88	302.46	304.31	304.7	306.73	304.38	303.06	307.24	304.24	305.63	302.58	303.19	303.92	302.81	304.54	305.73	302.57	305.7	301.96
314.22	315.36	314.66	314	313.37	313.85	314.46	314.52	313.4	313.1	314.38	312.92	312.29	313.46	313.47	313.07	313.62	315.22	314.01	312.83	312.89	313.29	313.53	314.54	313.27	315.42	315.53	313.17	313.74	314.96	313.07	314.75	314.44	313.97	314.22	313.53	314.33	314.93	314.41	311.55	313.81	312.84	312.88	313.76	312.47	315.15	312.13	314.95	315.31	315.1
311.83	313.56	312.46	313.93	312.01	313.56	312.23	312.11	312.35	312.45	312.09	312.67	313.38	310.97	311.16	310.7	313.33	312.71	310.93	311.91	312.81	312.6	312.51	313.21	312.34	313.6	313.35	312.92	313.03	312.05	313.64	312.35	314.72	312.46	312.76	312.95	312.82	312.99	312.18	311.36	312.34	312.5	311.74	311.97	312.19	312.69	312.19	313.6	311.66	312.97
303.5	302.49	302.08	302.44	303.55	303.94	303.16	302.24	300.45	303.4	301.9	302.28	302.04	300.09	303.67	302.03	302.59	303.4	302.19	301.54	300.56	303.07	303.24	301.01	302.3	302.69	300.76	303.96	302.8	302.77	300.63	300.49	302.6	300.11	301.84	301.75	301.88	301.39	301.22	303.33	302.81	300.81	304.08	300.75	303.07	302.24	301.89	301.85	300.49	300.6
326.98	328.54	327.24	330.28	328.66	325.95	327.69	329.85	329.29	329.02	330.71	327.43	327.91	329.09	328.55	329.67	328.11	330.32	329.26	329.07	329.59	330.33	328.51	328.81	327.26	329.45	331.5	328.81	329.43	330.37	328.08	327.66	329.65	328.76	329	329.41	328.77	329.18	327.85	328.86	328.69	329.3	327.85	328	328.56	329.49	328.89	329.08	328.65	329.74
311.9	312.86	312.52	313.52	313.05	312.7	313.19	313.69	311.04	313.96	312.12	314.8	310.81	312.2	312.88	312.82	313.57	312.51	313.47	314.99	313.38	312.19	313.06	313.16	311.6	312.95	312.25	312.52	313.19	313.19	312.45	313.35	312.55	313	312.43	312.99	314.11	312.44	311.91	312.23	310.87	312.88	311.74	315.21	311.25	312.69	312.56	311.41	312.94	313.3
316.57	313.81	314.38	313.29	314.6	314.25	314.49	314.18	314.6	315.97	315.22	316	316.2	314.99	314.38	313.09	313.97	313.93	315.69	316.49	317.55	315.59	314.55	315.33	314.88	315.45	315.92	314.94	314.41	313.52	315.21	313.81	314.04	314.93	314.12	314.43	315.65	312.06	316.64	313.57	313.87	315.95	316.5	314.57	314.1	314.45	313.41	314.5	315.71	316.93
323.85	327.46	323.62	323.49	323.55	324.26	325.81	323.97	325.36	323.43	324.48	324.38	324.73	323.5	327.4	324.81	324.21	324.06	324.08	325.74	324.76	324.54	324.46	324.67	323.88	324.24	323.88	325.2	322.79	324	325.2	325.11	325.35	324.34	325.43	324.01	324.44	325.47	325.29	325.79	323.61	323.8	324.33	322.98	324.63	324.88	324.93	324.94	324.92	323.48
305.1	305.72	306.87	307.67	305.3	305.97	307.16	307.18	307.52	306.29	304.6	305.61	306.32	307.91	308.74	305.44	305.82	303.57	306.28	308	309.18	306.25	307.26	307.89	306.78	305.94	305.89	307.44	306.9	306.24	306.65	306.09	307.52	307.71	307.56	308.74	305.07	305.58	307.44	307.26	306.55	305.68	306.26	305.4	307.36	307.95	306.66	306.7	306.67	305.98
304.86	306.55	307	306.15	305.08	307.26	306.51	306.77	307.73	304.98	304.7	306.03	305.73	306.26	304.58	305.31	306.87	306.63	307.09	304.74	305.76	306.06	305.17	306.62	307.02	306.72	308.09	307.95	306.61	306.33	306.68	305.4	306.95	306.52	305.36	305.09	308.23	305.43	306.71	307.26	305.59	306.87	306.74	305.85	305.58	306.92	306.88	305.8	307.29	307.11
303.9	305.01	302	302.53	302.54	304.29	303	304.6	302.54	303.37	302.83	303.05	303.09	302.15	303.94	303.34	304.54	301.47	304.17	303.62	304.11	303.1	301.53	304.19	305.43	303.81	304.93	302.81	302.91	303.62	301.9	302.64	304.29	302.3	300.92	302.62	301.95	301.99	304.43	302.59	303.51	303.84	303.56	302.83	304.87	303.34	303.42	302.12	304.09	305.1
300.92	302.74	301.12	301.92	304.37	302.05	302.1	302.39	303.76	302.43	303.1	303.25	302.34	303.08	302.48	303.58	304.52	304.82	303.5	301.51	302.18	302.35	301.8	301.11	302.47	302.6	304.09	303.63	304.1	303.59	303.02	304.97	302.71	300.45	302.4	303.82	302.96	303.14	304.21	302.66	303.17	303.75	302.61	302.05	302.36	300.89	303.59	302.12	302.33	302.97
319.48	318.01	318.75	320.13	317.72	318.65	318.74	318.5	319.94	319.01	318.09	317.82	318.69	318.05	318.55	317.7	319.84	316.88	318.95	317.4	321.72	319.71	319.41	319.16	317.31	319.39	320.13	317.43	319.7	318.25	318.09	318.11	318.2	318.95	317.36	318.41	316.33	318.45	319.61	318.33	317.92	318.88	318.91	316.93	316.67	319.03	318.01	319.8	320.51	318.65
302.84	303.27	302.42	302.81	300	302.45	304.09	303.16	304.68	303.22	301.9	304.24	302.27	302.89	302.46	302.09	300.69	302.23	302.03	302.56	302.63	303.24	301	302.17	301.41	301.2	303.71	302	302.65	302.41	303.17	301.22	302.14	303.45	301.44	302.22	302.24	303.24	301.91	302.38	300.38	303.29	303.48	303.6	301.73	301.39	300.17	301.82	303.17	300.83
314.55	313.6	315.78	315.01	313.21	314.79	314.16	313.87	314.27	315.01	314.65	314.55	315.92	315.94	312.2	313.9	314.91	315.15	315.06	312.64	316.47	313.74	314.38	315.45	313.1	315.13	313.71	315.27	314.49	315.55	316.69	314.26	314.42	316.54	314.06	314.45	315.4	314.09	314.52	316.3	314.09	313.92	314.84	315.32	314.97	315.39	315.24	314.87	314	315.86
304.3	304.07	303.16	304.35	304.43	305.27	304.38	303.96	305.05	302.67	304.73	303.79	307.48	304.15	304.19	305.56	304.63	303.75	304.89	305.07	303.11	303.96	304.94	304.18	304.71	304.96	305.77	303.15	304.32	303.72	304.73	304.01	304.08	304.84	303.21	304.53	304.75	304.75	303.65	303.82	305.65	304.2	305.05	303.76	304.4	304.31	304.87	303.89	304.01	304.71
302.5	302.79	300.54	301.52	304.72	302.92	302.45	302.94	303.14	302.97	301.46	302.18	300.72	302.62	303.71	303.98	301.98	304.75	303.85	302.67	303.19	302.18	301.88	303.36	300.83	304.11	301.67	303.93	302.94	302.84	302.24	300.79	302.93	302.45	303.74	302.45	302.24	303.85	303.69	302.4	302.14	302.02	302.68	303.36	301.53	303.62	302.56	303.77	301.14	302.35
298.7	299.3	300.24	298.77	300.99	301.05	300.52	298.62	301.51	301.19	299.25	299.65	301.75	298.61	300.53	301.56	300.21	299.64	300.44	299.86	299.08	300.67	299.7	298.47	298.16	299.93	300.23	301	299.87	300.02	300.61	301.34	300.07	301.21	301.64	299.22	299.74	300.01	299.58	299.16	300.14	301.23	300.01	301	299.64	298.81	300.5	300.21	301.19	300.6
304.27	306.46	306.59	306.08	306.31	307.6	308.39	307.64	303.28	306.83	304.28	305.75	307.74	305.31	306.09	307.4	306.65	304.73	308.18	305.02	306.56	307.63	306.27	303.9	305.25	308.1	304.61	304.86	306.96	306.73	304.71	305.34	304.9	305.77	304.86	306.24	305.45	304.18	308.17	306.48	305.62	305.12	307.6	305.16	306.84	306.2	307.66	305.99	306.15	306.73
315.59	315.09	314.82	314.66	313.1	315.12	316.55	315.15	314.99	313.66	314.58	315.11	314.14	315.79	315.58	314.65	312.97	314.36	314.46	313.91	316.25	312.54	315.44	311.96	314.67	313.25	314.84	314.45	314.43	315.94	314.63	312.85	315	313.68	315.51	313.19	314.56	314.8	312.88	314.11	315.55	314.19	313.93	314.71	315.07	313.63	315.93	314.47	316.49	315.66
296.47	293.97	292.85	293.99	293.58	297.11	293.25	294.21	294.18	295.62	292.91	294.99	293.19	293.45	293.98	293.15	295.11	292.48	294.84	293.71	293.82	294.93	292.24	293.48	293	293.44	295.07	293.54	292.73	295.05	292.73	293.87	291.99	293.75	295.13	295.28	295.93	293.75	293.7	294.74	292.64	295.78	295.14	293.29	293.84	294.7	293.71	293.78	294.18	294.12
317.15	315.39	316.19	316.92	318.11	316.82	317.96	318.4	317.28	318.4	317.52	316.25	316.83	318.01	317.07	316.47	317.44	317.4	316.01	316.63	315.38	316.9	317.14	315.29	316.4	316.86	316.76	316.91	317.5	318.4	315.71	318.49	316.74	315.83	316.8	318.29	316.89	318.18	318.27	318.31	317.02	316.29	316.91	317.34	316.21	318.17	317.32	317.83	318.07	314.91
323.78	325.69	326.52	325.39	325.43	324.73	325.16	325.08	323.29	325.01	324.77	325.14	324.46	324.72	323.65	322.94	324.41	325.33	323.93	324.38	323.58	325.34	326.09	325.18	324.84	325.25	323.54	324.91	325.35	324.56	323.59	324.67	326.18	323.15	324.94	324.77	323.39	325.76	323.78	323.86	323.63	323.94	323.69	322.99	325.25	325.15	325.89	325.01	323.43	324.53
305.67	303.18	304.04	304.59	304.62	304.3	304.42	304.15	303.94	304.97	304.77	301.64	303.2	304.89	306.46	303.29	303	304.53	305.05	303.29	305.38	304.57	304.58	302.92	306.47	305.54	304.32	304.96	304.52	305.24	304.13	303.35	305.81	303.28	304.94	302.88	304.6	304.74	302.31	303.97	304.47	304.09	305.27	304.31	303.36	305.11	303.52	303.73	304.56	304.49
303.82	304.13	302.02	303.7	303.17	302.28	303.72	302.1	303.3	302.17	301.36	303.08	303.46	303.03	305.74	302.02	304.57	302.36	304.42	303.01	302.93	303.17	304.18	303.5	304.41	303.29	304.84	303.43	303.38	302.58	303.45	303.86	303.78	304.23	303.41	302.58	304.2	303.73	303.05	301.18	301.3	302.9	300.15	302.53	301.81	304.42	303.18	303.4	302.07	301.99
298.01	297.61	296.55	295.94	297.86	295.61	298.25	296.35	296.82	297.12	297.43	296.87	297.68	295.82	296.24	296.9	297.68	297.75	297.14	295.26	297.13	297.17	297.24	295.4	297.9	296.19	294.87	295.85	295.82	296.94	296.76	296.7	296.34	297.96	297.92	295.94	297.11	296.52	295.94	296.05	298.1	296.59	296.02	295.95	296.13	297.41	295.42	297.38	296.11	294.99
306.53	306.47	305.67	304.9	307.33	305.27	307.99	305.1	306.16	308.11	305.92	308.73	306.4	305.94	308.48	304.28	307.38	306.47	307.18	306.75	305.94	305.77	304.76	304.97	305.1	305.38	307.79	308.25	308.13	304.91	306.76	306.5	307.44	306.84	304.13	305.75	305.36	307.07	308.66	306.92	306.26	305.95	304.65	305.77	306.22	306.67	306.81	305.95	307.24	304.91
299.08	298.33	296.41	297.21	298.46	298.31	297.1	296.71	297.33	298.32	296.52	297.88	296.9	298.22	297	295.26	296.91	296.42	296.65	297.79	295.29	297.26	297.47	295.41	296.64	295.45	296.18	296.68	296.59	297.22	296.81	297.6	296.83	297.93	296.39	295.38	297.19	296.27	296.72	296.56	297.07	296.03	297.13	297.28	297.85	298.89	295.92	296.18	297.55	296.04
303.47	302.54	303.37	303.4	305.16	304.58	301.88	304.15	302.58	304.32	302.45	304.6	301.62	302.58	304.19	304.46	302.16	305.35	304.26	303.52	304.42	304.15	303.2	302.08	303.62	303.55	303.11	303.74	302.43	303.29	302.94	301.41	304.01	304.31	302.96	304.16	306.02	303.54	304.7	305.14	306.43	304.46	303.48	303.61	302.01	303.17	302.93	301.74	302.64	302.46
304.05	305.57	305.7	305.27	305.87	305	304.71	305.58	305.59	304.89	306.53	304.79	306.17	304.71	305.49	305.92	306.74	305.09	304.87	305.46	306.22	304.09	306.33	305.59	304.74	304.97	305.46	305.71	305.54	302.94	304.55	305.1	305.14	305.61	305.13	305.5	304.96	304.68	304.84	305.09	305.62	305.97	305.86	306.18	305.36	306.57	305.94	307.01	305.57	305.53
317.03	316.13	316.14	315.84	318.39	317.13	315.68	316.56	317.27	315.64	317.59	315.9	316.86	316.47	317.91	317.18	317.07	318.15	316.62	317.39	317.26	317.28	317.79	318.7	315.53	316.68	318.05	318.14	316.51	316.66	316.53	317.47	316.99	316.92	317.52	316.49	317.59	317.21	316.39	316.73	317.54	317.84	315.73	317.06	318	317.3	316.99	317.84	317.11	318.9
314.99	313.66	313.8	314.4	312.83	311.82	313.89	312.38	312.5	313.65	313.32	314.01	313.25	313.1	313.74	313.34	311.76	314.46	312.53	312.03	314.09	313.46	313.06	313.71	310.54	313.05	312.81	316.29	313.48	314.58	312	312.7	314.83	315	313.86	312.72	313.56	313.09	311.94	313.3	314.22	313.02	311.96	314.94	312.38	313.7	311.57	313.52	312.38	313.52
294.9	295.32	294.77	294.94	295.48	295.07	296.88	294.57	296.21	293.52	293.31	295.01	293.76	294.75	297.05	295.25	295.53	295.08	294.88	295.46	295.1	294.42	295.25	294.34	295.36	296.51	295.72	295.66	294.48	295.71	294.65	294.96	295.97	293.23	295.58	296.07	295.68	294.58	294.86	293.18	296.3	295.76	294.39	294.51	295.29	293.45	295.19	294.29	295.87	295.91
315.22	316.26	315.72	316.66	315.86	316.71	313.45	315.04	314.11	315.44	315.64	316.95	317.23	315.67	314.89	316.35	314.17	317.23	316.63	316.81	316.36	314.88	315.37	313.88	316.85	316.72	314.7	316.04	315.91	314.16	316.69	316.29	316.27	315.58	315.47	315.25	315.64	313.64	316.35	314.47	314.74	315.02	315.29	314.75	314.26	313.73	315.52	316.91	315.13	316.07
328.2	326.76	328.01	329.08	328.18	328.76	330.32	328.42	328.95	329.81	327.89	328.9	329.57	328.89	328.64	329.75	327.04	328.37	328.76	327.99	328.15	326.53	327.86	329.46	328.11	328.95	328.36	328.69	330.67	329.19	328.81	328.22	328.49	327.17	329.59	327.86	330.64	326.67	327.61	329.94	328.65	329.31	330.01	328.9	330.41	327.84	328.5	327.54	328.39	328.4
305.22	306.04	305.7	305.08	305.1	304.56	306.77	306.48	305.98	305.04	304.72	304.82	306.76	304.95	305.75	305.37	305.9	305.53	305.87	306.26	304.43	305.36	305.07	303.9	305.54	305.84	304.63	304.62	305.77	303.26	305.44	306.86	306.17	305.28	304.99	305.07	305.62	306.45	305.09	304.39	305.5	304.06	305.78	304.5	305.51	306.12	304.6	305.98	306.36	304.03
311.6	311.84	312.46	313.12	311.4	314.32	312.36	313.21	313.6	312.53	313.68	312.6	313.24	313.23	313.17	311.82	311.79	312.12	312.96	313.32	312.92	313.24	312.6	311.91	312.01	311.23	313.51	312.95	312.31	312.8	312.49	311.53	310.96	312.31	313.2	311.96	312.12	311.85	313.41	312.8	313.49	310.27	311.94	310.83	312.66	311.33	313.45	313.95	313.74	312.82
314.4	312.02	313.18	313.27	312.46	313.04	313.16	310.77	313.29	313.15	314.62	314.26	313.79	312.56	313.35	313.52	313.13	313.54	314.74	314.7	313.06	312.4	313.92	314.66	314.07	313.35	312.47	312.77	313.96	313.02	312.68	314.16	313.89	313.02	312.87	312.95	312.54	313.29	313.95	313.7	314.18	313.29	314.25	312.49	313.17	313.93	312.12	314.45	316.09	312.68
313.48	311.64	312.77	312.9	312.48	313.22	311.16	314.19	312.83	313.92	312.93	313.05	313.69	314.07	314.7	313.94	314.13	312.12	316.27	313.24	312.19	314.21	313.19	313.47	314.39	312.95	313.51	312.29	314.75	312	312.99	313.47	313.54	312.13	313.3	312.5	311.76	312.97	314.62	312.45	312.65	314.38	315.12	311.89	311.9	314.31	313.6	313.04	312.08	314.41
297.38	298.41	297.79	295.13	297.35	298.29	298.39	296.72	296.83	296.59	296.39	296.09	296.39	298.22	297.02	295.72	297.2	296.34	296.17	296.51	296.17	297.05	297.04	297.5	297.28	295.87	297.77	295.97	295.94	297.57	295.74	298.46	296.91	294.85	296.85	296.84	296.88	296.49	298.13	295.96	298.29	296.84	296.14	296.9	297.15	297.31	296.22	296.44	297.02	296.46
313.71	312.24	313.36	314.31	312.12	312.94	313.2	313.07	314.53	312.3	312.9	312.96	313.75	313.75	312.67	312.27	313.16	313.9	313	313.66	312.8	314.36	312.79	314.15	311.96	312.53	313.38	312.6	313.44	313.96	314.07	311.69	312.97	314.77	312.47	312.05	314.93	311.16	312.83	313.27	314.18	313.09	312.54	313.38	313.5	313.44	312.52	311.31	313.57	314.46
306.03	306.2	309.18	305.43	306.06	306.93	306.31	306.27	307.1	306.52	304.91	306.35	306.43	307.22	306.27	306.91	305.95	306.06	307.1	306.89	306.02	305.95	306.69	306.69	307.35	306.11	306.52	306.87	306.96	308.21	307.36	305.69	306.44	306.87	306.11	307.47	306.08	307.4	305.87	306.44	305.66	307.46	306.16	307.08	308.63	306.47	305.71	307.64	306.28	306.43
306.62	306.71	305.73	306.65	306.12	305.2	305.51	307.59	306.6	306.31	304.15	306.76	305.82	306.27	308.27	304.72	306.4	306.2	306.22	305.23	307.98	304.79	306.69	305.11	305.51	306.61	306.41	307.98	306.37	305.99	304.45	305.92	306.31	307.02	305.49	305.98	308.34	305.08	306.56	306.09	305.91	306.84	307.48	307.17	304.88	306.39	305.07	306.56	304.49	306.34
303.48	299.97	303.55	303.3	301.84	304.72	301.86	302.98	303.13	302.32	302.33	303.29	302.59	302.67	302.51	303.13	302.69	303.76	302.59	302.5	299.14	301.29	303.69	304.65	302.55	302.06	302.37	305.34	301.98	300.99	302.08	304.02	302.67	303.3	302.78	303.53	301.1	303.86	302.49	302.99	303.68	302.76	303.19	302.07	301.75	302.13	303.31	302.55	302.82	302.54
317.68	316.45	314.4	319.76	318.48	318.03	317.27	317.37	317.19	316.44	318.02	317.29	317.07	317.61	317.34	318.37	316.77	316.78	317.29	316.39	318.23	316.47	317.64	316.39	317.04	316.52	318.5	317.96	316.81	317.62	320.01	317.21	315.93	316.55	316.53	316.64	315.85	316.19	317.42	315.25	317.19	315.77	316.57	317.06	318.39	317.24	317.33	317.1	316.12	318.31
305.68	306.35	304.68	306.1	305.68	304.93	304.73	306.55	305.44	305.95	304.14	304.8	305.52	304.84	305.79	304.5	305.66	305.52	304.72	305.84	302.92	307.51	304.48	306.31	307.35	305.2	304.3	305.07	305.72	304.37	307.85	307.75	304.94	304.62	304.6	304.19	304.22	304.81	305.79	306.2	303.77	304.95	304.84	305.55	304.5	306.19	304.4	304.41	305.73	305.22
316.75	316.59	316.78	316.68	315.85	317.45	316.2	317.44	316.58	317	317.39	317.51	319.1	317.92	315.82	316.86	317.48	317.79	316.67	317.77	316.8	318.01	317.19	316.92	318.25	316.07	316.82	318.39	319.05	317.25	317.42	317.42	317.05	316.21	315.68	318.04	319.25	318.48	317	317.39	316.54	317.14	317.35	317.64	317.19	315.44	316.99	317.78	317.5	317.79
311.56	310.61	308.97	310.92	309.54	308.31	309.97	309.13	309.27	310.53	309.56	309.52	310.31	310.5	310.14	310.22	310.95	310.61	311.51	310.33	311.21	311.31	312.61	310.59	311.61	311.38	310.24	309.43	311.91	310.61	310.88	310.01	310.31	311.38	309.36	311.98	311.2	313.25	310.32	311.11	307.92	310.26	309.92	309.03	310.6	310.42	309.72	310.54	310.5	311.25
318.35	317.8	317.44	317.77	317.48	317.45	316.46	317.17	318.31	316.09	319	317.4	317.31	316.04	316.24	317.13	317.93	317.48	317.36	317.94	318.69	316.16	317.65	315.5	315.75	316.44	316.8	316.67	316.63	316.69	315.29	317.27	318.43	314.84	318.81	316.77	317.79	315.82	319.15	318.07	317.32	317.75	316.98	317.27	318.13	316.69	316.92	316.29	316.96	317.45
305.3	304.29	304.81	304.68	303.07	305.54	303.75	304.38	305.52	302.19	303.4	303.7	303.47	304.6	304.86	302.62	304.62	302.98	303.81	303.77	302.63	302.79	303.62	305.45	303.06	305.35	303.02	304.68	302.86	303.22	305.43	304.51	303.17	305.39	303.54	303.84	304.39	304.75	305.11	304.93	304.17	304.3	303.73	305.24	303.2	303.42	304.53	305.09	304.17	304.41
309.27	308.8	307.93	307.75	309.08	308.81	308.35	308.42	308.26	309.95	308.44	309.06	308.03	308.23	309.49	308.64	307.64	310.39	309.08	310.46	308.7	308.15	308.78	308.88	308.27	309.35	308.74	308.17	308.8	307.68	308.66	307.41	309.07	309.8	309.05	307.75	308.15	308.35	308.38	308.72	309.12	309.2	308.61	309.87	308.33	310.09	308.93	307.92	309.51	309.78
303.3	304.26	303.2	301.83	302.54	302.66	304.47	304.71	304.15	302.65	304.38	304.96	302.56	302.63	303.72	303.75	304.03	303.76	304.22	304.62	303.85	304.77	303.24	301.59	301.48	304.18	302.62	300.05	302.72	302.15	303.26	304.99	304.59	303.54	302.91	303.07	305.05	303.47	304.37	303.67	303.77	303.76	304.35	303.02	303.46	303.59	305.25	306.02	302.88	304.78
306.9	306.11	307.41	305.14	308.32	308.34	307.27	306.39	307.09	305.31	305.36	305.24	305.62	306.79	306.93	306.4	308.02	306.22	307.32	306.96	305.64	309.39	306.77	307.06	304.96	307.12	307.38	306.18	306.47	306.1	307.86	305.92	307.24	305.94	307.11	306.59	306.81	307.69	306.24	307.63	306.88	306.23	307.46	306.51	309.48	305.89	308.61	309.63	306.25	307.95
305.8	305.44	306.56	307.17	306.46	304.11	306.04	306.77	305.09	306.68	304.03	307.83	305.59	307.27	306.65	306.92	306.86	307.78	305.91	305.55	306.44	305.84	305.77	307.31	306.77	305.25	305.83	307.19	307.97	306.7	305.77	306.14	305.94	306.19	306.42	306.45	307.13	307.52	305.13	307.13	304.9	306.08	304.04	304.83	304.98	306.95	305.26	304.34	305.06	306.9
305.25	306.95	306.55	304.02	307.26	306.73	307.96	305.92	305.86	305.48	307.96	308.56	306.05	305.71	305.75	307.29	306.88	304.76	305.77	305.52	306.43	306.97	306.61	305.54	305.89	306.61	305.71	305.37	306.4	306.48	306.73	306.45	305.68	306.66	305.36	306.05	304.04	305.78	305.86	307.61	305.87	306.28	307.12	305.19	308.37	305.57	306.93	307.01	306.2	306.35
309.54	309.19	310.43	309.07	311.08	307.83	308.9	309.07	309.67	308.22	310.49	309.6	310.72	309.46	311	308.06	309.37	311.16	309.04	309.48	311.84	310.6	310.38	308.16	310.01	309.66	309.84	309.78	311.54	309.83	309.41	308.87	310.08	308.17	311.34	309.76	309.61	308.33	309.88	309.91	311.07	307.45	311.18	307.34	312.6	309.86	309.82	310.53	310.58	309.52
315.32	316.63	315.42	315.59	316.14	315.01	315.53	315.2	316.44	317.51	317.27	315.84	316.39	317	315.87	315.31	314.35	313.71	317.41	316.31	317.04	318.75	314.63	314.15	316.39	314.88	314.92	316.85	318.05	316.72	315.72	315.67	316.24	315.51	314.38	316.81	317.88	314.63	315.32	316.66	316.41	316.36	316.22	316.73	316.52	315.74	315.62	316.1	317.79	317.18
326.67	326.79	325.43	325.37	327.83	327.09	326.19	326.08	327.45	327.27	326.76	327.22	327.1	325.88	326.1	327.95	327.12	326.8	327.79	326.74	327.27	328.11	327.18	326.01	326.78	327.65	328.66	325.8	326.64	328.77	326.75	328.51	327.66	326.58	327.71	325.96	327.53	328.91	326.34	327.24	327.12	327.6	326.82	325.37	329.09	327.3	325.18	328.45	327.19	325.36
305.25	306.13	303.72	302.89	304.95	305.4	305.66	304.95	304.42	304.44	304.2	305.08	304.08	304.29	304.14	303.53	304.68	305.25	304.32	302.27	303.42	304.69	304.61	304.95	305.08	305.16	304.8	305.44	303.51	302.76	304.09	303.78	306.09	303.01	303.95	304	303.77	304.46	302.61	303.46	304.31	304.86	304.52	302.94	303.83	305.56	305.08	304.42	303.47	302.55
297.82	298.31	295.13	296.02	296.09	297.82	295.84	295.5	296.29	297.07	297.15	297.28	299.33	295.88	296.56	296.81	296.97	296.32	296.64	296.19	296.16	297.7	296.23	298.41	297	297.68	295.94	296.73	297.67	299.14	295.49	296.48	296.85	296.76	296.19	297.04	297.53	299.2	295.79	295.97	296.97	296.3	296.01	296.12	295.81	296.48	297.34	296.84	294.27	295.89
316.36	318.26	317.39	318.08	317.97	318.35	317.04	318.08	318.33	317.17	317.36	317.51	316.53	318.72	317.02	318.58	316.78	318.63	318.02	316.13	318.07	315.94	316.13	317.94	318.37	317.51	317.97	316.03	317.56	318.84	316.37	317.8	317.2	318.78	316.91	317.28	317.34	317.96	316.39	317.21	316.97	315.46	316.58	316.71	317.01	317.04	316.37	315.45	316.66	315.81
299.81	299.63	299.71	299.94	300.4	302.6	302.22	301.52	300.9	300.06	301.73	302.19	303.19	300.25	300.06	300.43	300.94	298.71	299.35	301.75	302.64	301.39	300.75	300.63	301.5	301.63	300.81	300.49	300.84	301.16	301.11	300.25	300.79	299.93	303.37	301.02	301.7	300.68	301.22	301.41	299.83	302.77	301.46	301.87	301.91	300.25	300.58	300.55	302.36	302.87
317.45	314.66	314.28	313.64	316.57	316.45	315.16	314.67	315.09	317.26	316.39	315.36	316.3	315.77	316.11	314.71	317.18	314.93	315.71	315.52	315.73	317.26	316.34	316.31	315.65	315.44	316.51	316.31	315.28	316.53	317.01	315.01	314.56	315.59	316.34	316.73	315.23	315.04	317.71	316.92	316.13	316.83	315.42	315.59	315.52	317.09	315.99	316.07	316.38	317.64
301.97	302.5	302.86	301.88	303.4	303.11	303.06	302.25	301.7	303.77	302.95	304.59	303.18	302.86	303.06	303.11	303.43	302.24	301.98	302.79	302.57	300.61	302.5	303.48	302.42	302.59	302.77	303.12	302.78	301.66	301.94	301.05	303.85	303.26	303.78	303.2	300.85	305.02	302.41	301.6	303.99	300.82	303.54	300.91	302.28	303.24	304.73	302.24	301.97	302.64
303.6	303.52	305.23	304.1	303.58	304	305.11	304.31	304.59	303.85	303.01	305.55	303.69	304.83	304.17	305.2	303.51	303.67	305.29	305.21	303.65	306.65	304.59	304.91	304.72	303.17	302.6	304.05	304.36	303.75	303.96	302.93	306.69	303.63	302.64	304.68	304.64	304.37	304.1	303.95	304	306.13	303.54	303.23	304.25	305.47	303.46	303.61	306.01	305.48
314.5	314.36	315.16	313.95	313.71	315.04	314	315.05	314.6	313.23	313.57	313.43	314.2	314.03	314.45	315.06	314.52	314.54	315.85	311.79	314.74	314.79	313.23	314.19	314.84	313.7	313.2	313.85	314.9	314.41	313.04	314.32	313.01	314.4	312.42	314.58	313.84	313.06	313.25	314.23	314.05	313.64	316.22	312.74	314.25	313.51	312.23	313.91	314.36	314.54
310.88	312.86	312.69	312.22	312.21	311.4	310.16	311.04	313.38	312.56	312.17	310.19	311.43	311.31	312.42	312.01	312.4	312.33	310.12	311.66	313.44	312.44	310.26	310.63	311.23	311.81	311.04	312.08	312.6	312.23	312.31	312.27	311	312.44	311.87	310.31	313.41	311.35	313.05	312.35	311.22	311.39	313.22	313.56	312.78	311.51	313.51	312.74	311.88	312.95
304.06	303.33	303.24	303.63	303.31	303.68	303.5	303.01	305.52	304.65	303.05	302.28	303.27	302.3	304.26	303.47	301.93	303.4	303.89	303.64	303.16	302.9	302.57	301.23	302.69	303.93	302.31	303.25	304	303.69	302.47	301.64	303.81	303.61	303.91	303.23	302.84	302.82	303.79	301.28	302.9	304.15	304.55	303.41	304.58	302.3	304.23	303.15	302.52	304.89
299.9	300.68	302.08	300.86	299.74	300.66	300.83	301.27	301.11	299.93	298.96	300.56	301.28	300.65	299.37	302.22	300.15	300.34	302.17	302.1	303.1	300.83	302.57	300.7	299.3	301.15	299.16	300.86	300.61	301.37	301.43	302.3	300.06	299.37	300.59	300.37	300.27	302.33	300.29	300.45	302.32	298.88	300.91	301.1	301.67	303.27	301.5	301.01	301.89	301.17
318.38	318.34	318.9	317.49	318.15	318.04	317.89	317.77	318.15	317.73	319.39	318.38	318.21	319.4	318.78	319.82	318.28	318.82	319.98	319.25	319.67	318.75	319.84	319.2	316.6	318.05	319.26	319.65	320.26	320.03	318.11	320.32	319.08	319.66	319.79	318.52	318.6	318.62	317.79	320.61	320.02	318.38	316.71	318.59	319.12	319.36	319.35	319.13	320.13	318.62
305.99	306.67	306.39	305.03	306.42	307.5	305.89	306.24	305.87	305.07	306.28	305.64	305.44	307.16	308.03	305.52	306.25	306.69	307.59	309.36	306.03	306.54	305.09	303.87	305.99	306.83	306.76	305.29	306.47	305.15	307.99	306.52	306.83	305.41	306.61	307.46	305.9	305.9	306.05	306.26	306.41	307.03	305.67	307.29	306.94	305.62	305.78	308.51	304.85	306.28
292.88	293.59	294.5	293.8	293.27	293.53	291.87	293.57	295.71	293.88	291.68	294.01	293.85	295.28	294.08	293.74	294.37	293.86	294.62	294.36	293.34	294.78	291.93	292.53	295.08	291.67	293.06	293.14	293.88	294.28	292.15	294.92	295.34	293.3	293.35	292.97	294.08	295.59	294.18	293.38	294.57	294.2	292.79	295.28	293.32	293.5	294.96	292	293.85	295.1
328.93	328.73	329.47	327.38	326.57	327.37	326.88	327.31	328.08	326.54	328.48	326.79	327.52	327.1	329.06	329.3	326.57	326.87	327.16	326.78	327.65	326.61	327.7	329.32	328.27	327.07	325.79	326.51	326.76	327.2	327.78	328.2	327.39	327.4	327.24	327.4	328.38	326.43	327.06	326.7	328.28	327.8	327.93	328.31	328.12	328.03	328.31	327.29	329.46	327.28
327.8	327.71	326.53	326.37	328.81	330.2	327.77	326.64	325.55	327.45	326.15	325.76	325.09	327.02	326.53	328.18	325.89	325.38	324.81	329.07	327.08	326.29	326.15	328.37	325.65	327.58	325.89	327.41	325.8	326.87	327.99	327.29	325.69	328.22	325.53	325.4	326.78	329.08	327.18	324.63	326.97	327.3	325.95	326.21	325.88	328.69	326.81	327.32	324.37	325.08
312.8	313.88	314.08	312.01	313.74	312.09	311.73	313.84	313.47	311.98	312.42	312.68	313.68	312.28	312.95	313.87	312.4	311.98	310.92	312.9	313.55	314.25	313.42	312.89	311.88	312.5	315.22	312.33	313.43	311.4	312.72	312.8	312.81	313.4	312.54	311.51	314.02	313.95	311.74	310.94	312.69	313.58	313.64	312.95	314.11	312.16	314.21	312.56	312.56	312.1
319.42	319.37	317.84	318.56	316.5	317.92	318.03	318.95	318.11	317.81	317.04	317.48	318.33	318.28	317.08	317.43	316.22	318.59	315.88	318.31	317.93	317.57	314.78	316.1	318.72	319.07	319	318.37	317.35	316.97	318.02	317.76	317.19	318.4	318.77	319.13	317.94	317.26	318.77	317.11	318.26	318.73	318.95	318.52	317.96	317.32	316.85	315.65	319.93	316.95
312.7	313.59	313.73	314.7	313.15	313.6	312.69	314.97	313.86	314.53	313.56	314.65	313.03	313.65	313.13	313.92	314.67	314.64	315.12	314.23	315.36	314.7	312.26	313.17	312.45	313.29	312.86	313.89	312.83	314.99	313.73	313.57	313.69	314.59	314.4	314.01	313.73	313.07	314.23	313.8	313.85	313.93	313.24	314.35	314.66	314.59	311.69	315.33	314.68	314
318.55	318.92	317.13	319	319.95	318.25	319.28	319.39	317.23	318.43	318.45	318.9	318.91	321.01	318.52	319.5	317.4	318.37	317.1	318.27	316.4	318.99	318.66	319.34	318.24	318.48	317.79	318	316.5	315.9	317	317.08	317.2	317.1	318.19	316.84	317.2	319.15	318.1	319.41	318.27	317.47	318.78	318.52	319.54	318.76	317.93	319.7	317.69	318.19
313.4	313.43	311.98	312.38	313.5	314.12	313.97	313.32	312.38	313.47	311.53	311.94	314.15	312.76	312.16	314.4	313.29	314.03	313.13	313.85	312.78	313.22	313.53	311.6	311.89	313.65	312.3	315.8	314.96	312.93	312.67	313.15	312.65	314.55	314.08	313.2	313	314.58	313.03	314.77	313.23	311.61	314.22	315.04	313.74	312.92	314.87	312.52	313.08	313.21
303.55	303.29	301.95	301.75	303.42	302.27	302.34	301.23	302.95	303.75	301.72	301.74	302.54	304.65	304.01	302.49	302.27	303.22	301.98	304.33	301.87	300.96	302.25	303.17	303.45	302.31	302.17	302.58	302.33	303.94	302.02	302.94	301.2	304.82	302.27	301.93	302.15	302.45	301.06	301.8	301.9	302.2	303.44	303.4	303.04	301.22	301.7	303	301.81	303.35
316.18	313.17	314.09	314.33	315.99	315.75	315.11	314.98	315.77	314.06	315.26	314.85	315.33	313.91	316.37	315.16	316.7	315.06	315.16	313.78	314.26	314.75	314.22	315.61	314.22	316.94	315.4	314.67	313.92	314.25	316.04	315.02	315.22	314.94	315.79	314.42	314.77	314.39	314.9	315.62	315.5	315.9	315.77	314.99	312.89	316.79	315.6	314.77	315.46	313.63
306.09	303.61	305.68	305.28	305.78	306.56	306.29	304.58	305.72	305.6	304.74	306.23	306.16	305.35	305.43	304.56	305.08	305.32	305.52	306.08	305.64	305.73	305.96	304.4	306.56	305.84	305.62	306.19	306.6	304.62	305.41	307.37	306.59	304.57	305.47	306.61	306.93	305.46	306.8	307.38	307.29	305.5	304.51	306.49	304.81	305.33	306.92	306.1	305.28	306.96
295.9	295.45	295.55	294.76	294.86	295.08	295.86	292.52	294.96	295.24	294.65	295.32	293.5	295.63	296.75	293.98	294.88	295.66	295.35	294.06	293.93	296.53	295.04	293.49	294.29	297.45	294.73	296.46	294.99	294.46	296.3	292.76	294.58	295.2	295.1	295.41	295.6	293.74	295.37	295.23	295.77	295.8	294.17	293.46	293.95	294.14	297.22	295.4	294.72	294.53
304.62	303.92	302.89	302.32	304.3	304.36	302.86	304.13	303.54	304.27	304.31	303.61	304.77	305.74	305.6	305.05	305.1	304.06	303.78	304.87	305.18	304.36	305.69	304.2	306.05	302.94	304.15	304.72	306.34	304.61	305.82	304.06	304.42	303.95	303.6	304.58	304.32	304.14	304.64	304.38	304.13	303.81	304.88	304.94	302.94	305.02	305.64	303.49	305.14	303.99
328.94	325.37	326.12	326.44	325.55	327.15	326.48	326.8	326.93	327.29	327.22	327.54	326.42	326.25	325.09	326.85	326.85	326.17	326.33	325.66	326.93	325.49	328.51	327.12	326.58	328.94	327.47	325.08	329.44	328.01	326.86	325.42	327.66	325.94	328.17	327.36	327.64	327.55	323.86	326.78	325.6	326.66	326.87	328.37	327.8	328.48	329.3	327.33	325.88	328.44
308.24	308.05	307.99	307.44	308.39	307.65	308.51	309.04	310.3	309.08	309.71	307.98	309.25	309.24	309.63	309.68	306.75	306.97	308.51	308.61	309.16	308.32	309.41	308.07	308.54	309	310.9	308.22	308.61	309.92	311.14	308.31	308.71	308.54	308.06	309.71	309.22	308.48	307.78	306.21	310.84	307.35	310.35	310.16	309.23	310.11	309.88	308.65	307.71	310.16
328.56	325.32	328.19	327.76	326.44	326.06	327.15	326.84	326.5	326.69	326.21	326.24	326.07	326.86	326.83	327.28	326.64	327.49	327.65	327.46	325.42	329.1	327.44	328.56	325.83	325.91	327.6	325.98	326.48	327.65	326.6	325.68	325.7	326.67	325.87	328.68	329.27	328.82	326.67	326.47	327.11	327.18	326.57	327.05	326	327.67	326.32	326.38	327.24	326.72
313.4	314.75	311.54	314.32	312.75	313.3	313.68	312.85	313.71	313.28	313.21	313.33	312.45	313.04	312.58	311.81	316.08	313.04	312.94	314.47	314.4	313.07	314.48	312.94	310.79	311.64	314.38	312.93	314.56	313.53	314.02	314.48	312.69	312.95	310.88	313.46	314.06	313.09	314.93	314.81	312.88	311.88	313.78	314.09	314	312.44	314.24	313.53	313.1	312.28
313.38	315.5	315.34	315.13	314.52	315.13	315.88	315.36	315.1	316.57	314.44	313.48	315.29	314.69	313.8	314.75	315.12	314.99	314.24	316.02	314.6	316.84	315.29	315.72	314.97	316.67	314.75	312.25	314.99	315.44	314.19	314.85	314.31	315.24	315.38	313.56	314.78	313.55	314.5	314.59	315.16	315.02	313.87	315.34	314.8	315.22	314.21	314.98	314.44	314.43
300.95	299.88	299.66	300.01	299.63	299.54	299.97	300.96	300.3	299.88	301.96	298.28	300.37	300.36	300.15	301.64	298.96	299.41	300.48	299.85	299.14	300.1	301.11	299.96	301.7	300.94	299.51	300.14	299.72	299.91	301.55	297.76	299.59	299.27	299.45	301.19	301.36	300.7	300.56	300.9	300.18	300.36	299.77	299.46	301.16	299.81	298.4	299.32	300.4	300.97
311.65	313.73	314.95	313.31	314.29	313.66	315.06	314.85	315.47	314	314.95	314.24	313.41	315.31	313.46	315.14	313.94	312.68	314.29	313.34	313.69	315.46	314.55	314.46	314.71	313.35	312.67	312.72	313.09	312.98	313.97	313.4	314.5	314.46	313.16	314.75	314.95	315.58	315.56	315.17	312.28	315.55	314.98	313.91	313.81	313.61	313.25	313.31	313.31	315.24
327.84	326.8	327.16	326.22	328.99	327.14	326.48	328.11	328.46	327.91	327.24	326.69	325.45	326.73	326.79	327.1	327.37	326.64	328.2	325.41	326.95	327.94	327.39	326.47	326.77	327.31	327.23	326.36	325.98	328.22	326.54	327.21	327.44	327.72	327.6	326.51	329.01	327.56	326.43	328.06	327.93	327.74	324.08	325.38	326.07	326.57	328.93	326.52	328.94	327.11
308.75	309.11	308.9	308.1	309.4	308.39	308	309.15	309.47	308.63	309.5	308.85	308.57	307.47	306.58	308.8	307.27	310.06	307.51	309.9	309.22	306.51	309.61	308.97	308.2	308.73	308.95	308	307.64	308.47	308.9	308.92	309.29	309	308.5	310.18	308.13	309.67	310.41	309.25	310.53	310.05	308.04	309.24	307.95	310.02	309.34	309.38	309.43	309.3
301.97	302.72	304.2	304.59	302.46	301.39	303.08	304.37	302.63	303.3	304.22	303.01	304.71	303.67	303.54	304.65	303.54	303.78	301.6	304.06	302.53	302.49	302.79	302.43	302.11	303.72	303.82	303.46	303.48	303.14	304.14	303.9	303.15	303.97	302.23	302.66	303.21	303.6	302.27	301.67	305.45	303.45	304.87	302.22	305.1	305.71	302.47	303.73	302.34	302
301.68	300.95	301.97	300.67	300.49	300.48	301.5	299.03	302.1	302.92	301.69	303.27	300.64	297.86	300.67	300.55	300.45	300.51	300.82	301.69	299.28	302.18	300.79	300.67	300.96	302.44	300.68	299.59	302.92	300.61	302.16	301.05	301.49	302.82	300.47	300.55	301.46	300.81	300.46	301.73	301.72	300.3	302.41	300.89	300.72	301.01	300.55	301.2	299.43	299.73
304.28	303.96	305.67	304.37	303.7	304.2	304.58	303.44	305.32	304.77	305.18	305.01	304.12	306.01	304.01	303.48	303.59	304.49	305.95	304.54	304.76	304.76	305.11	304.33	304.83	304.85	302.81	304.21	303.19	303.23	304.7	303.84	301.97	304.41	304.69	303.38	304.41	302.24	305.32	303.12	303.54	304.64	305.15	305.16	304.81	302.59	303.61	305.03	305.07	303.19
310.17	311.32	310.07	310.08	309.82	311.42	312.04	311.09	311.61	310.37	311.08	310.02	310.94	311.06	312.02	311.52	310.68	311.57	309.46	309.18	311.8	308.26	309.52	310.88	311.61	308.88	311.3	311.33	312.01	311.6	310.64	310.12	310.93	310.49	309.72	312.01	308.95	310.74	312.03	311.44	311.47	311.04	310.38	311.54	310.48	310.35	309.32	312.85	308.92	309.06
299.34	300.03	299.47	298.24	300.44	300.22	300.38	300.67	300.26	300.52	301.39	300.85	300.76	299.88	300.52	299.71	302.03	299.65	300.16	299.34	299.31	300.03	299.55	300.19	299.88	300.49	299.75	299.14	298.74	300.8	299.63	299.36	300.57	299.49	300.18	298.88	300.71	299.27	298.48	300.31	299.38	298.46	299.27	299.26	301.5	299.02	299.48	299.39	300.67	301.42
327.34	327.75	327.57	329.15	330.61	329.58	327.11	328.75	327.33	328.16	328.71	327.65	328.55	330.94	328.19	327.63	329.75	327.63	327.85	328.29	328.58	328.14	328.91	328.53	327.79	327.57	327.99	327.64	329.82	328.63	328.17	329.01	329.58	328.94	329.36	330.42	328.73	327.57	329.19	329.48	327.86	326.88	328.52	328.85	329.38	327.88	327.61	329.92	328.9	328.5
327.58	325.78	325.52	325.59	326.91	325.67	325.04	328.52	327.52	325.58	325.52	326.38	327.82	327.86	326.58	328.53	327.61	326.58	327.25	327.4	326.4	324.04	326.53	328.33	327.04	326.67	326.25	326.3	327.53	325.89	327.08	327.66	327.06	326.18	327.54	326.44	326.16	327.76	326.47	325.77	328.08	326.78	328.38	328.53	327.39	327.16	325.6	325.87	326.85	327.77
300.43	300.16	300.63	298.38	302.14	299.96	300.52	299.03	300.23	301.12	300.44	301.51	300.81	300.56	300.03	301.77	299.55	297.46	300.49	300.22	300.46	299.35	300.99	300.16	301.66	297.7	299.87	299.06	299.21	299.6	302.3	299.46	300.13	300.51	301.21	298.82	301.48	300.42	299.26	299.95	300.37	299.74	299.22	299.98	300.21	299.29	302.72	299.37	300.71	298.78
312.13	311.05	312.73	311.72	311.24	311.91	313.09	312.8	312.51	313.4	313.46	313.78	311.61	313.2	312.63	313.56	312.58	312.89	313.09	311.93	313.38	313.63	311.5	313.59	312.22	311.24	314.15	312.35	313	311.23	311.87	311.53	311.9	312.75	313.12	313.83	313.81	312.14	312.09	313.87	311.48	313.33	313.56	312.08	314.02	313.04	312	312.41	313.34	313.91
320.19	319.19	318.37	317.59	318.94	318.9	317.71	317.77	318.14	318.49	317.92	319.38	316.93	317.98	318.99	317.84	317.8	320.32	318.88	318.91	319.41	318.88	318.83	318.7	318.37	318.26	319.4	318.24	320.41	319.23	318.89	319.5	318.75	317.57	319.08	317.96	319.75	318.37	319.65	319.68	319.38	319.8	317.72	318.37	317.35	319.66	317.43	320.92	318.91	317.46
301.68	301.97	303.39	304.06	300.96	303.35	303.79	301.61	302.69	300.86	304.05	301.68	302.38	302.01	301.78	303.69	301.47	302.82	303.35	302.57	302.58	302.57	303.39	304.66	303.49	301.08	303.48	302.62	302.23	302.37	303.03	303.69	301.94	300.9	302.22	301.35	302.84	304.01	302.98	303.36	302.02	299.92	304.64	301.42	301.8	304.2	303.36	305.09	301.55	303.29
305.16	305.26	304.08	303.47	303.15	303.54	302.9	303.45	302.54	304.24	304.09	304.83	302.75	304.74	304.57	303.11	301.65	307.32	303.56	304.01	302.61	303.22	304.34	304.48	304.35	304.44	303.38	304.58	303.81	304.52	302.21	303.78	303.13	303.57	301.86	303.72	303.26	304.08	302.6	303.3	304.85	304.4	304.4	303.11	303.74	303.36	303.29	303.38	304.4	304.59
314.73	316.53	315.89	315.54	316.32	317.11	314.58	315.9	314.35	315.74	317.15	315.49	316.38	317.32	315.49	316.31	314.97	315.73	313.27	314.44	314.57	317.26	315.14	314.57	315.32	317.17	316.29	314.69	316.19	316.53	317.08	317.58	316.47	315.45	317.1	315.8	315.2	315.9	313.71	314.96	316.14	314.82	316.2	315.71	316.28	316.35	315.18	315.9	315.71	315.79
305.7	303.28	302.44	304.83	304.62	304.42	304.47	301.99	304.16	304.4	304.15	304.76	303.64	305.05	304.13	302.76	304.9	302.53	303.51	303.26	302.88	303.67	303.98	306	304.91	302.74	304.01	302.87	302.19	303.54	304.95	306.08	304.89	303.51	305.63	304.84	303.8	302.27	305.53	302.82	303.58	303.86	302.8	303.55	304.52	304.04	302.54	302.91	303.07	303.05
306.49	306.16	305.15	306.97	305.78	305.28	304.63	306.89	306.89	306.17	305.57	306.2	305.9	306.58	307.4	306.18	307.03	306.58	306.68	307.08	305.88	305.41	305.41	305.27	306.05	307.83	305.8	307.42	307.59	306.15	308.03	307.13	306.8	308.02	307.78	305.01	306.71	306.36	306.93	308.48	305.81	306.93	305.18	306.08	307.33	306.13	305	306.68	306.43	306.59
312.03	311.44	311.87	312.62	313.29	311.41	310.37	312.58	313.06	311.78	312.79	313.7	312.1	311.07	314.34	311.49	312.55	312.16	312.5	312.75	311.78	311.43	312.49	312.01	312.37	313.84	311.1	310.8	311.42	314.02	313.99	313.87	310.87	311.46	311.38	311.7	313.66	312.94	312.35	311.5	311.31	312.29	312.06	309.67	312.9	312.18	314.07	310.46	312.64	312.14
315.86	315.78	315.56	315.56	313.6	315.3	315.61	315.78	316.74	315.79	314.9	315.25	316.73	316.38	315.74	315.17	315.89	316.06	316.04	314.19	315.7	315.17	316.4	315.95	315.4	316.43	315.94	315.38	315.69	314.31	314.35	316.16	314.66	315.76	316.6	316.14	315.84	315.79	315.79	316.36	315.13	315.37	317.12	313.86	316.27	315.3	315.87	315.97	315.51	315.85
303.54	303.97	302.11	302.99	301.79	303.53	302.7	301.22	302.05	302.54	302.08	300.9	302.74	301.68	302.71	302.26	303.02	302.3	303.6	300.08	301.27	302.19	303.4	303.13	301.31	302.66	303.89	301.48	300.59	301.68	302.97	301.51	302.05	303.15	303.08	303.19	301.47	302.26	302.05	302.67	303.36	301.76	302.06	302.95	302.8	301.95	301.41	303.36	300.97	301.62
328.39	328.32	329.73	326.34	326.8	327.83	327.14	328.03	327.47	326.42	327.8	326.97	327.57	328.38	326.57	329.97	328.11	326.85	325.92	327.28	327.74	327.14	326.83	330	327.11	328.15	326.84	329.09	328.8	327.05	328.8	326.76	326.66	327.89	326.76	328.96	329.04	328.07	326.03	329.43	328.03	325.49	326.99	328.55	326.36	328.67	326.67	327.43	329.76	327.5
316.1	313.1	318.23	316.07	314.91	316.61	315.55	314.81	316.17	317.31	316.67	316.6	315.65	315.74	315.92	316.79	316.2	315.09	316.43	315.81	314.84	315.73	316.7	314.77	316.04	315.26	317.69	315.12	315.68	315.65	315.97	316.74	317.04	316.42	315.2	316.72	316.53	314.83	314.92	316.87	314.12	316.14	317.84	317.33	315.92	316.06	314.94	316.44	317.93	315.64
328.51	326.93	325.4	326.21	327.01	325.78	328.18	327.61	326.19	325.83	327.57	326.53	327.49	326.23	326.3	328.16	327.27	327.72	326.3	326.31	327.39	326.32	327.92	326.51	326.68	326.71	326.55	327.04	327.39	327.52	325.08	326.68	326.05	327.64	327.35	327.94	327.56	325.9	327.07	326.6	328.22	325.25	327.27	327.77	325.67	329.02	325.83	327.62	326.85	326.05
314.3	314.67	314.38	314.74	312.73	314.09	314.41	314.03	314.67	313.9	313.86	315.61	313.8	313.89	314.75	314.88	313.12	314.82	314.94	314.99	313.2	314.59	315.14	314.2	314.28	315.42	312.48	314.23	314.06	313.05	313.63	313.24	314.73	312.15	315.07	313.73	312.98	313.69	313.75	313.35	312.59	312.68	315.26	312.34	313.74	314.29	314.26	313.53	312.62	313.77
328.97	327.74	328.11	325.91	326.34	327.98	326.99	327.52	329.8	325.95	329.03	328.03	327.8	327.92	328.01	326.91	328.61	329.11	326.99	328.32	328.17	327.53	327.39	327.77	328	328.43	326.66	327.5	328.39	328.59	327.53	329.49	328.33	327.69	327.47	328.63	327.28	328.37	329.63	327.31	325.97	327.44	327.74	329.73	329.96	327.52	327.37	329.56	327.03	327.26
307.15	307.3	309.09	308	306.9	306.76	308.03	306.17	307.93	306.35	309.31	308.28	308.86	306.72	308.48	305.97	308.07	307.69	305.26	309.38	309.01	306.74	306.35	306.97	305.59	306.55	305.71	308.28	306.38	305.38	307.41	307.26	307.8	307.13	306.09	305.9	307.78	308.2	306.12	307.19	307.51	308.15	307.14	306.01	306.66	306.79	304.61	306.05	307.12	306.79
305.62	306.63	303.76	305.09	306.64	305.8	306.74	304.67	306.81	307.36	305.13	304.29	307.54	305.79	306.86	304.2	304.77	303.35	305.9	305.53	305.53	306.75	307.07	306.17	304.92	306.61	306.63	306.25	305.58	305.82	306.22	306.7	306.48	306.12	305.67	305.9	303.74	303.73	304.43	305.45	307.46	305.32	305.61	304.37	305.33	306.03	305.09	307.64	305.76	307.45
314.62	313.7	312.61	312.76	313.5	313.27	314.06	312.31	311.67	313.35	313.65	312.44	311.81	311.72	312.11	313.3	316.02	313.04	313.22	311.55	312.7	312.01	312.71	311.83	313.14	314.1	313.93	312.06	313.74	313.21	311.7	312.84	313.32	314.38	314.51	313.28	314.13	313.61	311.72	312.62	313.48	312.42	316.31	312.7	313.91	311.55	314.31	315.94	314.86	312.87
314.68	314.87	316.88	314.55	314.32	314.95	315.41	314.88	314.2	314.42	315.17	314.79	314.77	314.38	314.6	315.75	315.88	315.3	314.29	315.34	315.15	316.23	313.76	314.25	315.54	314.05	314.64	317.31	314.95	316.12	315.56	315.16	314.03	315.43	314.39	315.5	314.49	316.55	315.62	315.16	313.91	315.99	315.5	316.47	315.02	314.34	314.6	315.81	315.86	314.56
304.11	303.29	304.59	303.1	302.1	304.72	303.45	301.96	303.18	303.97	303.65	303.06	303.43	303.51	302.29	303.72	303.58	302.42	303.73	302.44	303.59	304.32	305.2	302.95	305.24	303.37	302.43	301.94	301.96	303.32	302.72	304.02	303.38	303.44	302.92	303.12	304.09	303.64	304.36	302.59	303.69	302.46	301.65	304.1	303.98	303.75	304.36	303.43	302.01	302.87
316.85	317.61	316.31	317.48	317.53	315.3	317.76	315.74	317.8	315.24	317.1	316.94	315.03	317.21	316.01	316.53	315.65	317.51	318.82	318.31	315.02	316.51	317.32	315.33	316.34	316.5	316.95	317.43	317.96	315.98	316.16	316.38	316.76	316.89	316.99	316.01	318.38	315.82	316.85	316.41	316.91	317.31	316.93	316.2	316.47	316.87	317.18	316.36	317.34	317.35
328.38	327.87	328.56	329.4	329.36	329.39	328.32	328.01	329.31	328.63	328.49	327.29	328.12	328.17	328.7	328.79	328.04	328.86	329.35	328.52	327.35	328.58	326.68	327.07	328.03	328.9	327.76	329.11	328.77	328.11	329.07	327.09	329.16	328.39	327.15	329.59	329.38	329.7	329.6	328.25	329.28	330.28	329.12	329.84	328.34	329.31	329.36	330.35	329.13	327.36
319.33	318.9	316.79	317.5	319.48	319.07	319.01	317.26	318.97	318.42	319.14	317.52	317.88	318.01	319.63	318.39	317.45	318.36	319	317.61	317.11	317.99	319.61	317.9	316.8	319.61	316.64	318.93	317.2	318.45	317.42	319.19	318.41	321.04	318.42	318.87	317.99	317.94	316.87	318.37	318.51	316.35	317.88	318.19	318.68	318.2	318.36	318.36	316.64	318.97
309.78	310.18	310.56	309.86	309.52	307.76	309.87	309.74	307.2	308.54	309.07	309.86	310.76	311.57	310.14	308.05	309.86	309.23	310.99	310.11	309.51	310.03	311	309.77	309.03	310.94	308.68	309.2	309.44	309.69	310.51	310.34	310.54	308.61	309.44	307.78	309.56	310.21	309.98	310.49	308.31	309.4	308.2	310.03	310.88	308.53	309.51	308.89	309.92	312.54
302.34	302.23	305.45	303.87	302.65	304.28	304.56	303.48	305.32	303.15	303.05	302.12	304.36	302.01	301.07	303.04	304.17	303.66	303.52	304.01	302.66	304.18	303.29	301.55	304.21	303.72	306.53	303.05	300.89	303.44	303.94	303.03	302.56	303.97	302.92	302.8	304.87	304.18	301.64	302.93	303.32	304.6	302.86	303.79	301.86	304.03	304.04	303.37	303.04	301.37
304.45	304.72	303.74	304.27	303.14	302.47	302.91	302.68	302.95	304.55	303.72	303.95	301.02	305.75	304	302.34	302	304.8	302.06	302.49	303.85	303.53	304.92	302.99	303.53	302.32	303.52	302.55	303.26	303	303.67	303.64	302.89	302.28	302.51	302.33	302.95	304.4	304.99	302.78	301.81	302.41	304.88	303	303.67	304.04	304.01	303.33	303.35	304.55
298.8	300.53	300.96	297.93	301.57	299.89	298.99	299.9	302.89	301.93	300.8	299.53	298.29	299.25	299.03	300.12	298.52	298.98	299.61	299.49	301.18	297.88	300.83	299.95	298.8	299.01	301.91	300.77	299.45	298.89	301.35	299.33	300.05	300.87	300.51	299.69	298.74	298.45	302.36	300.53	299.07	297.89	299.51	300.68	301.51	299.97	299.35	299.56	299.44	300.57
316.08	315.28	315.77	314.6	316.82	315.46	316.81	315.52	316.12	316.12	315.66	316.8	316.02	315.66	316.18	314.51	315.73	315.62	317.07	315.96	315.82	317.07	315.14	317.21	315.72	315.03	316.24	315.1	315.62	315.07	317.81	317.01	317.27	316.3	315.85	315.95	313.8	315.6	316.24	315.31	315.79	317.51	317.54	315.23	315.68	315.56	316.75	314.5	315.51	315.67
329.07	326	325.97	328.25	327.05	328.48	328.4	328.71	327.45	328.24	328.49	328.7	326.33	328.36	327.2	327.73	326.58	326.07	327.43	329.29	326.98	327.01	327.02	328.76	328.44	327.15	326.76	327.17	329.03	328.43	327.53	328.4	327.56	329.31	327.09	327.39	328.19	327.22	327.72	325.58	328.26	327.08	327.04	327.59	327.82	327.5	327.26	327.75	326.97	328.38
315	316.45	315.72	315.74	317.61	317.13	316.86	317	316.68	316.59	315.91	315.69	316.53	317.12	314.54	315.99	316.05	316.15	317	316.22	316.08	315.26	315.96	314.71	313.68	316.09	315.1	316.01	314.81	314.46	315.78	314.17	315.41	315.68	317.21	315.7	317.27	315.96	315.6	315.15	316.22	316.07	314.39	316.69	318.05	315.73	315.08	317.32	314.83	314.18
311.33	311.51	310.8	312.42	311.11	311.85	310.73	310.54	311.67	312.44	312.57	310.53	308.87	310.08	311.07	310.32	310.32	312.35	310.03	309.61	309.19	312.25	310.16	311.53	310.17	310.95	311.5	310.07	310.23	310.02	308.5	311.28	311.95	311.42	312.17	309.53	310.47	309.9	309.24	310.46	311.3	310.65	309.93	310.21	310.37	309.83	310.2	309.02	309.49	310.62
313.13	313.42	314.52	314.13	312.23	313.5	313.84	313.54	313.13	312.43	314.55	314.1	314.24	312.91	313.71	312.28	313.09	313.98	313.64	313.06	313.59	312.39	313.8	314.7	314.11	312.72	313.1	313.22	312.88	313.87	313.47	314.3	312.42	313.02	313.96	314.06	314.13	311.15	312.45	315.37	312.41	312.63	312.93	313.39	313.56	313.29	314.16	312.74	314.76	311.97
311.27	311.66	313.12	313.3	312.44	313.27	311.76	312.61	313.29	312.61	313.52	312.97	311.55	313	312.63	310.4	310.31	312.78	313.47	312.3	311.46	313.88	312.57	311.35	311.8	312.19	313.13	311.75	312.74	312.26	312.26	313.21	311.75	312.74	310.15	310.02	313.19	311.94	310.82	312.86	312.61	314.61	312.14	312.54	313.12	312.39	312.99	312.52	310.46	312.05
303.88	302.36	305.67	303.12	302.93	303.73	303.8	303.89	302.7	303.59	300.87	304.04	302.09	302.23	303.39	302.59	302.31	305	301.88	303.15	302.27	303.35	303.19	303.17	304.8	302.11	302.75	302.91	303.64	302.8	303.27	303.05	304.1	304.02	302.55	302.86	304.62	306.07	303.6	303.15	303.32	305.61	304.51	304.98	303.96	303.23	302.97	302.76	303.68	304.48
306.47	304.87	303.87	304.32	305.02	305.52	305.2	305.31	303.57	305.43	305.36	305.4	304.38	305.05	304.4	305.61	305.59	304.67	303.81	303.64	305.53	305.82	304.59	305.89	302.97	305.14	304.44	304.88	304.98	306.48	304.86	304.97	305.1	305.29	304.15	305.47	304.92	306.89	305.15	304.63	306.7	304.85	303.47	306.62	307.18	305.71	305.48	305.19	305.6	304.78
312.72	311.46	313.38	313.53	313.12	314.23	314.44	315.44	314.25	313.63	315.05	313.59	314.69	314.52	313.1	314.65	314.04	313	313.17	314.36	314.48	315.59	313.88	312.54	314.01	313.14	312.76	314.77	315.04	313.75	312.92	314.2	313.43	313.06	314.77	312.92	314.31	313.13	314.29	312.76	313.6	312.58	313.21	312.92	314.05	314.36	314.99	312.08	311.96	313.27
296.13	292.79	296.32	295.73	295.89	295.08	295.24	294.85	293.94	295.21	293.73	294.33	294.75	294.99	294.7	295.15	296.14	296.82	292.95	295.31	296.03	295.77	295.77	293.92	294.45	293.19	295.48	296.19	294.44	296.96	293.95	292.76	295.17	294.16	294.97	293.76	294.76	295.9	294.29	294.08	294.56	294.72	293.02	295.88	294.08	294.76	294.22	295.12	296.65	295.16
314.91	316.3	314.63	317.28	316.06	313.75	316.32	317.12	316.1	316	315.2	316.23	315.53	316.41	315.44	316.09	315.85	315.77	315.52	316.31	315.83	316	314.23	315.97	316.47	313.9	316.63	317.27	315.52	316.93	315.52	316.2	315.39	317.3	317.73	316.4	315.46	316.77	316.63	315.25	314.23	317.06	316.73	316.63	316.38	315.64	316.89	315.19	315.19	316.31
331.15	328.17	328.39	328.2	329.02	328.35	329.41	331.11	327.21	327.34	328.99	329.41	328.4	328.47	330.17	328.29	327.95	329.95	328.57	328.44	327.1	328.59	328.66	328.77	328.94	328.77	328.97	330.68	326.48	330.15	326.97	330.08	329.31	329.71	330.35	330.32	327.54	327.24	328.16	327.63	327.18	328.28	328.22	329.7	328.34	327.91	328.45	329.62	329.08	328.48
314.6	314.03	315.78	313.82	316.5	314.91	314.72	315.01	312.84	315.37	315.31	315.75	313.71	314.95	315.24	313.56	315.04	314.76	314.31	314.55	315.24	316.85	314.72	315.46	314.69	313.78	314.1	316.18	314.69	315.12	313.95	314.83	316.3	314.78	315.38	314.25	313.77	314.54	314.58	315.18	314.32	315.75	316.71	317.31	316.78	314.01	314.12	312.76	315.5	313.12
314.68	311.43	311.78	312.06	312.75	315.05	314	313.33	313.56	313.21	312.03	312.4	312.98	312.16	314.56	310.27	313.24	312.71	314.32	312.93	312.88	312.7	312.47	313.65	311.38	311.94	311.78	313.37	314.6	313.42	312.32	311.64	313.64	313.15	313.84	312.32	314.35	314.02	314.17	311.77	313.87	311.68	315.35	312.78	313.59	313.07	313.82	313.03	314.13	312.54
301.11	301.79	301.72	300.98	300.56	299.53	301.36	300.66	300.22	301.8	299.29	301.77	300.67	301.38	299.41	300.3	302.62	300.2	300.67	301.17	301	300.64	301.69	301.82	302.67	301.83	302.62	303.56	299.33	300.46	300.39	299.03	299.79	301.46	299.69	301.16	300.57	301.7	300.93	301.9	301.26	302.57	300.78	299.59	301.25	301.23	300.31	300.38	301.64	301.33
309.08	310.22	308.27	309.3	308.91	309.76	307.67	309.85	308.99	310.23	308.68	308.04	307.34	308.73	307.54	308.49	308.47	308.94	308.5	308.89	309.02	309.07	309.01	308.92	309.07	306.67	307.91	308.61	309.83	309.45	309.82	311.22	309.24	309.64	307.22	309.45	308.77	310.29	309.25	308.7	309.11	309.61	309.25	309.13	308.64	308.65	309.25	307.98	308.35	309.41
304.2	304.31	303.72	303.88	303.27	303.58	303.54	304.33	305.36	303.62	303.61	304.04	303.34	303.6	302.22	302.15	303.25	304.7	303.88	301.95	304.06	303.99	302.65	302.34	303.71	303.38	303.62	302.16	303.92	303.36	301.5	303.97	303.87	301.83	303.76	302.08	303.97	301.85	303.81	303.35	303.61	303.3	304.35	302.76	304.24	303.81	304.23	303.77	303.38	303.39
304.53	304.63	303.57	303.82	302.9	304.67	302.18	304.64	305.35	303.7	302.99	302.95	304.36	303.73	304.36	302.46	304.54	303.61	304.8	303.17	303.48	303.29	303.38	303.53	304.23	304.26	304.55	303.57	303.71	304.6	303.67	304.66	303.86	305.06	303.66	303.73	304.54	303.82	304.31	301.94	302.96	301.72	305.08	303.54	301.92	303.03	304.72	301.98	304.27	303.23
311.11	312.17	310.41	312.18	311.97	312.38	311.47	312.51	313.73	311.43	314.04	311.45	311.15	313.43	313.48	314.07	312.59	312.04	311.18	311.85	312.1	312.77	311.77	311.44	312.37	311.73	312.65	312.23	311.37	311.57	313.01	312.35	313.26	312.68	313.27	312.58	313.09	313.49	312.52	312.52	312.48	311.86	311.75	310.81	313.22	310.78	310.95	310.63	311.23	312.59
306.63	305.37	304.93	304.8	306.13	305.73	306.01	305.25	306.47	305.5	305.78	305.53	306.33	306.73	303.96	306.08	302.25	305.76	305.13	304.96	305.4	304.69	306.31	306.34	307.03	304.56	305.32	306.61	303.8	304.93	304.3	304.09	305.99	305.39	305.93	305.49	302	304.95	304.75	305.65	304.45	304.88	305.42	307.3	304.1	306.75	305.94	305.41	304.36	303.86
299.23	300.15	299.21	301.82	298.51	300.89	300.67	298.09	299.17	297.55	299.85	299.8	300.27	299.2	299.22	300.29	300.48	299.46	300.51	298.69	301.24	299.41	299.78	300.11	300.04	300.15	299.06	299.68	298.53	299.28	301.33	298.84	300.36	301.12	299.4	300.43	299.85	300.39	299.13	299.42	298.53	298.7	299.55	298.66	301.29	298.68	299.67	300.07	298.23	300.65
318.61	318.78	317.14	317.36	318.97	318.22	317.83	315.68	316.92	318.23	317.43	316.86	317.77	316.8	319.44	317.33	317.31	319.11	317.66	318.76	319.71	318.9	316.02	318.84	318.23	317.25	317.19	317.09	318.34	318.08	319.47	317.99	317.87	316.55	318.45	318.24	317.4	317.98	317.8	317.86	317.75	318.54	317.32	320.04	317.25	317.6	318.08	318.68	318.7	318.25
317.35	316.12	316.82	317.73	316.53	317.25	315.47	316.39	317.16	316.17	316.28	316.36	317.7	318.71	316.91	318.08	317.09	315.3	318.25	317.43	317.93	316	317.49	316.93	317.05	317.97	316.09	316.56	316.35	318.27	315.82	316.79	316.19	316.48	316.25	316.65	317.05	314.93	316.12	316.68	318.22	316.59	316.56	317.36	316.87	316.24	316.44	315.65	316.37	315.25
301.11	303.45	303.02	302.95	304.45	301.96	300.46	302.29	302.32	303.44	302.52	302.71	301.99	302.12	302.31	301.08	301.53	300.59	301.66	300.83	302.09	301.07	302.35	301.71	303.69	302.53	303.77	302.02	303.85	302.02	303.44	301.41	301.11	301.55	301.54	302.02	302.78	303.22	301.99	301.25	302	303.46	302.6	301.74	300.85	302.47	301.89	301.45	303.2	301.52
313.75	309.67	311.68	312.02	311.33	312.42	312.76	310.75	312.33	314.9	311.69	311.22	312.5	312.42	313.32	312.36	313.9	312.79	311.54	312	313.29	313.29	312.28	313.34	312.39	313.14	313.33	311.75	315.29	312.17	313.08	311.25	312.32	313.11	312.97	313.31	313.01	312.6	311.75	313.13	311.71	311.07	312.03	313.14	310.42	312.7	313.36	312.36	312.22	312.9
301.42	303.82	303.41	302.89	303.46	302.34	303.65	303.71	302.94	302.94	303.09	304.34	303.6	303.44	301.84	303.82	302.44	301.93	303	301.97	305.16	303.26	302.37	303.93	304.23	303.78	303.45	304.51	303.66	302.96	302.94	302.52	304.15	304.81	304.47	303.45	302.26	304.45	304.16	303.57	303.55	303.03	304.11	302.65	302.8	305.13	304.18	303.78	303.71	302.33
296.75	296.68	295.28	295.58	296.99	297.66	296.76	296.64	295.54	298.43	297.8	297.01	296.92	296.97	295.93	296.37	295.77	296.05	296.6	297.17	296.95	295.1	298.15	294.6	297.09	297.99	296.04	296.88	297.63	296.85	299.3	296.74	296.94	297.67	297.47	297.2	295.5	296.35	295.64	296	297.07	298.69	295.56	296.82	295.93	295.22	296.3	299.7	297.72	296.83
308.17	309.51	308.59	307.35	308.64	309.78	308.31	310.33	307.36	308.79	306.77	307.13	308.81	308.05	308.47	307.38	309.95	308.74	309.31	308.24	307.46	309.98	308.56	309.22	311.39	311.2	308.61	309.37	308.91	310.9	309.11	307.82	308.42	308.76	309.36	309.82	307.61	308.1	309.97	308.87	309.61	308.26	309.2	308.16	307.26	308.4	309.16	309.57	309.16	309.33
305.36	303.92	304.31	304.17	302.37	305.03	304.37	302.83	302.54	304.59	303.75	304.13	304.63	306.59	303.86	305.85	305.8	305.9	304.76	304.06	302.73	305.57	303.58	304.67	304.02	303.76	306.11	303.52	302.01	303.53	304.22	302.51	304.59	303.38	303.71	304.36	303.07	304.93	305.06	303.94	306.33	303.96	305.9	305.67	304.7	303.96	305.46	305.52	302.27	304.52
306.76	308.83	305.65	306.13	307.3	308.23	306.02	305.78	307.5	306.78	308.11	307.26	308.02	306.21	306.86	306.49	307.38	306.25	306.83	307.59	308.17	307.16	307.61	307.44	308.27	306.52	306.35	307.24	308.61	307.23	307.15	307.49	305.43	307.01	307.81	308.41	307.9	305.81	309.18	307.98	307.5	307.9	308.61	306.87	309.09	308.76	306.63	309.18	307.05	308.27
314.08	314.56	314.05	313.15	313.19	314.28	313.03	314.45	314.87	315.67	314.09	313.8	314.15	313.93	314.85	314.8	312.62	314.91	313.52	313.36	314.64	315	313.8	315.3	314.55	314.08	313.26	314.05	313.06	312.04	313.96	313.88	313.86	314.38	313.56	312.73	313.17	313.48	314.4	312.31	313.33	312.99	313.63	313.54	313.42	312.9	314.48	314.14	314.93	313.88
325.92	325.89	327.28	325.76	327.61	324.66	326.21	325.39	323.94	325.62	325.04	324.27	325.46	325.37	324.68	324.61	327.14	327.06	326.4	324.12	326.2	323.92	325.62	324.26	325.56	325.47	324.42	325.21	325.87	325.84	325.82	325.81	326.02	325.31	324.69	327	325.13	325.11	326.03	324.23	324.96	324.02	325.28	324.76	326.89	325.8	327.3	325.74	324.26	325.17
314.58	314.91	314.24	313.52	314.92	316.04	314.49	313.36	314.5	315.88	315.12	314.48	312.9	313.66	315.44	314.58	313.77	314.14	314.05	312.91	312.66	313.5	313.69	314.23	313.75	313.67	314.27	311.95	316.06	312.1	314.31	314.17	311.42	314.34	312.78	313.22	314.45	313.65	313.7	312.67	314.31	315.21	314.5	312.44	314.44	315.52	314.19	314.36	314.26	313.45
304.47	305.09	302.7	302.97	303.44	307.04	303.93	302.69	304.43	304.51	304.15	304.56	304.41	305.2	305.1	305.01	304.98	304.18	302.92	304.38	306.38	305.15	305.15	304.49	303.46	302.68	304.39	304.81	304.25	304.18	306.28	304.74	304.16	304.31	303.22	305.09	304.69	304.81	304.35	303.56	303.13	305.09	300.99	305.45	303.38	303.67	305.14	304.36	305.45	303.87
304.94	305.98	303.38	304.97	303.29	304.14	304.59	303.91	304.38	305.77	304.88	305.89	304.55	304.53	306.01	303.7	304.55	304.57	304.61	304.2	304.96	303.59	305.84	305.17	303.44	301.79	304.94	305	303.56	303.8	305.14	305.43	305.16	305.75	303.64	306.32	304.78	305.46	302.19	303.55	305.59	304.45	304.68	304.85	304.84	303.03	303.99	305.52	305.13	304.9
318.17	317.77	317.4	319.27	317.37	317.6	318.76	317.75	316.78	318.32	316.97	318.09	318.53	317.96	317.66	319.52	319.66	318.96	316.87	318.72	317.03	317.31	318.82	318.09	317.06	319.37	319.36	318.26	317.18	317.41	318.2	317.18	318.07	317.58	318.58	316.65	317.32	318.64	319.63	316.75	317.26	319.37	318.89	319.19	318.24	318.72	318.85	318.71	316.72	316.03
303.07	302.48	302.69	303.94	302.73	303.02	300.93	303.77	303.68	304.15	303.39	301.95	302.69	303.33	303.86	302.94	301.63	302.79	302.9	304.65	303.04	302.37	303.22	303.4	305.21	302.67	304.56	301.79	304.25	303.91	302.47	301.86	304.29	303.72	302.49	301.86	304.74	302.22	302.92	303.33	303.83	302.71	303.07	304.93	303.8	305.56	302.92	304.07	304.61	302.52
310.31	308.65	312.37	310.56	309.18	309.97	310.9	308.02	309.62	309.8	309.79	309.08	306.42	309.81	311.11	311.16	310.7	309.67	308.26	310.8	310.73	308.89	310.03	310.12	311.07	310.18	309.5	311.37	310.25	310.4	308.76	310.54	308.93	309.5	308.93	310.47	308.85	310.25	308.35	310.86	308.97	309.36	310.38	309.87	310.64	308	310.18	310.27	310.42	311.1
306.02	304.14	303.89	305.03	305.15	304.11	306.34	302.99	304.54	304.39	304.99	303.06	303.56	304.24	304.64	305.22	304.83	304.71	304.62	304.93	304.01	304.03	304.5	305.2	304.71	304.71	303.92	305.7	304.52	304.68	305.58	303.7	305.89	306.92	304.53	305.72	305.75	303.19	305.28	304.16	305.48	304.84	304.3	305.84	304.84	304.95	304.38	303.77	304.35	304.68
314.99	317.26	315.24	314.37	317.14	314.58	317.47	314.59	315.65	315.26	316.12	315.33	315.35	315.04	316.59	315.07	314.06	316.47	314.55	317.38	315.93	315.35	316.12	314.63	314.4	315.45	316.97	314.13	315.03	315.4	317.43	315.66	314.97	317.71	314.81	315.34	316.21	316.84	317.32	314.63	315.91	315.54	315.63	316.88	317.75	315.68	315.92	314.79	315.26	314.9
298.4	297.19	296.36	296.69	298.82	297.77	295.84	297.2	296.96	296.24	298.12	295.78	295.9	297.85	297.96	295.72	298.37	297.1	297.76	294.91	297.11	296.1	297.16	296.29	295.95	296.1	296.2	296.33	296.95	298.62	297.11	297.25	297.8	297.24	295.46	297.58	298.45	295.7	296.66	295.94	297.41	297.04	299.29	297.77	297.12	297.37	295.74	296.66	297.24	294.85
316.92	314.45	316.05	314.62	314.01	317.88	316.12	315.71	313.15	312.76	315.76	314.6	315.58	314.32	316.56	314.51	314.76	314.72	316.07	314.04	314.68	313.29	316.02	313.83	315.43	316.22	316.02	315.07	314.65	314.6	316.37	316.39	316.41	316.76	313.2	312.91	316.08	315.64	314.6	315.83	315.98	315.18	315.43	315.78	314.03	315.03	314.43	315.81	316.29	314.58
319.69	318.37	320.03	318.99	316.4	318.34	320.85	318.24	320.36	318.37	317.82	316.71	317.45	317.1	319.72	319.43	320.17	320.23	319.96	317.69	319.57	317.83	318.68	318.17	318.69	318.69	319.9	317.16	316.6	318	317.51	318.02	319.73	319.35	316.92	319.04	318.54	318.31	318.35	317.82	318.87	320.28	317.87	318.79	318.53	317.3	318.14	319.4	319.29	317.9
306	306.04	305.95	307.31	306.38	307.27	306.7	306.12	305.43	307.89	307.78	306.88	304.14	304.2	305.14	306.39	308.46	305.07	305.45	306.83	306.42	305.98	305.47	307.38	306.03	306.53	307.32	307.22	307.25	306.73	308.45	307.42	304.27	306.73	305.05	307.31	305.96	309.51	306.81	306.09	304.39	307.29	304.7	305.81	305.75	306.87	305.36	305.29	306.05	307.45
302.48	301.5	303.41	301.95	301.08	303.42	302.48	304.06	302.41	302.08	303.87	301.6	306.43	303.86	302.16	302.19	301.3	301.38	302.99	302.83	302.51	302.42	303.56	302.81	304.2	303.47	303.72	300.69	301.23	303.84	301.13	301.29	302.22	303.4	301.4	302.63	302.92	303.39	301.93	301.65	303.61	303.01	302.79	302.13	303.83	302.28	301.91	304.24	304.25	302.94
307.19	307.52	307.07	307.15	305.82	306.03	304.88	305.33	307.15	305.65	306.45	306.04	306.17	306.54	305.67	306.58	306.45	307.21	306.17	305.51	305.98	305.19	305.96	307.07	306.4	305.59	306.96	305.7	306.94	307.11	306.69	308.16	306.84	305.19	305.18	305.09	306.32	305.07	305.75	305.69	306.61	305.56	306	306.56	306.61	303.45	305.46	306.15	305.64	304.7
310.42	311.4	309.49	309.84	309.7	309.45	309.2	310.46	311.17	310.69	309.83	309.83	309.48	310.52	310.41	309.5	311.46	308.56	309.09	310.84	311.44	307.64	309.87	309.66	308.77	307.99	308.35	307.84	309.51	309.77	310.5	308.84	310.71	311.29	311.77	311.02	310.11	309.98	308.63	311.45	309.92	308.25	310.99	309.65	310.76	309.4	309.43	309.25	311.57	309.03
304.52	302.73	303.61	302.91	305.84	303.99	302.36	303.92	304.47	303.53	304.92	303	305.05	303.14	305.88	304.46	303.11	303.53	304.4	305.38	303.59	303.92	305.89	306.68	304.27	304.1	304.15	302.11	304.77	304.93	302.58	305.29	304.58	305.41	303.16	304.41	304.9	304.81	307.03	303.82	304.13	306.37	303.82	303.65	304.43	303.52	305.55	303.95	304.98	304.44
312.05	313.44	312.67	313.57	312.78	311.7	313.33	310.73	312.4	312.14	312.16	312.74	311.13	311.79	312.57	311.66	312.63	311.61	312.44	313.13	312.46	314.26	311.46	312.69	311.94	313.45	313.22	314	313.2	312.36	313.8	311.85	313.26	314.2	314.15	313.24	312.85	315.4	312.18	313.88	312.14	313.92	310.69	312.84	311.95	312.23	313.45	313.27	314.42	313.7
311.75	312.87	314.07	312.51	313.52	313.63	314.27	312.26	313.13	312.75	312.34	312.64	312.52	313.76	313.56	312.77	312.3	313.19	311.52	313.05	312.99	312.22	312.51	314.51	313.53	313.39	313.78	310.89	312.64	313.29	314.14	311.74	312.53	312.76	313.9	312.79	314.04	314.22	313.13	313.21	314.02	314.4	312.29	312.35	313.07	312.96	314.02	311.11	311.23	311.19
306.32	305.47	305.8	303.74	304.05	303.55	306.65	305.76	305.05	305.53	303.6	303.65	305	305.85	306	306.47	304.67	305.39	305.59	301.95	304.62	304.4	304.25	303.82	305.3	304.06	304.48	304.58	305.29	303.72	304.6	305.16	306.06	304.19	305.61	307.39	304.99	305.62	304.94	305.32	304.16	304.78	306.03	303.76	303.27	305.55	305.25	305.45	304.86	304.69
317.25	318.46	316.83	317.58	317.61	316.78	318.14	319.34	318.11	315.26	316.47	317.58	317.45	316.94	316.75	317.52	318.39	316.2	316.07	317.78	317.14	316.33	315.46	317.16	316.33	317.86	317.34	318.28	317.74	316.92	317.93	316.89	317	317.29	316.7	316.91	317.04	317.45	317.4	317.47	316.72	318.44	317.24	317.72	317.69	318.65	317.99	317.5	318.27	318.58
320.03	318.79	318.14	318.55	319.02	319.72	317.45	319.62	320.06	318.44	319.41	319.79	317.87	320.44	319.5	321.36	319	317.47	319.07	319.33	320.56	318.17	321.13	320.05	319.89	317.81	320.57	319.44	321.35	318.88	318.38	318.89	320.14	318.74	319.45	320.02	319.52	318.73	318.11	317.28	318.07	318.32	318.65	317.83	317.34	318.91	317.77	319.28	321	319.38
313.14	313.35	313.17	313.01	313.19	311.57	312.22	313.62	311.94	311.4	311.86	311.38	312.59	312.83	311.6	312.89	314.57	312.59	313.15	312.07	313.83	312.48	312.37	312.27	311.88	313.34	313.49	313.71	313.56	312.58	312.47	312.83	311.93	311.9	314.9	312.89	311.8	311.78	312	312.94	311.78	313.41	312.76	312.88	313.51	311.65	312.47	313.68	312.59	313.58
314.18	313.92	314.75	316.26	315	313.74	317.14	314.35	313.6	314.42	315.18	313.59	314.67	314.75	316.37	314.21	315.01	314.49	314.81	315.6	313.69	314.24	314.13	315.35	312.96	314.36	314.42	314.06	312.9	315.48	313.89	313.12	314.32	313.51	315.93	314.02	317.54	316.14	315.82	314.99	316.3	314.46	316.01	315.55	313.36	314.24	314.67	316.14	314.06	315.16
305.01	304.76	304.58	304.11	305.57	304.12	304.64	304.68	305.91	305.1	307.52	305.03	306.25	304.36	306.54	304.47	306.68	306.29	305.1	304.42	304.61	306.63	305.91	307.37	305	304.88	303.74	304.84	304.17	307.82	304.77	305.91	306.38	305.54	305.6	305.38	304.6	306.47	305.85	304.69	304.71	303.22	307.08	304.66	305.27	306.41	306.41	306.22	305.6	305.63
327.41	326.8	328.3	328.43	329.25	327.59	328.94	328.57	329.09	329.2	329.89	328.29	327.8	329.03	328.33	328.56	329.22	328.13	328.78	329.74	328.17	328.29	329.23	327.58	329.07	329.01	328.69	329.31	330.39	329.31	328.23	329.81	327.75	328.36	328.32	328.02	328.03	329.21	327.95	328.81	328.17	327.32	326.63	327.68	329.57	328.47	328.45	329.24	327.85	330.96
303.57	300.37	303.93	303.68	303.02	301.82	303.15	301.78	301.58	302.6	301.68	303.37	303.57	303.57	301.17	303.5	302.2	302.12	304.34	300.69	303.93	301.65	303.8	303	302.84	303.75	300.3	302.96	301.25	303.73	301.73	303.78	302.67	303.53	302.31	302.3	303.22	301.48	303.5	304.74	303.2	302.32	302.14	302.04	302.68	303.09	302.63	304.41	303.94	303.05
319.9	318.95	318.25	319.46	320.05	319.91	318.22	318.51	319.3	321.2	319.64	318.81	317.98	319.04	318.79	319.24	319.09	319.58	318.49	317.19	318.81	318.77	318.84	318.95	319.45	318.96	318.67	320.4	319.61	319.9	319.16	318.29	319.33	319.78	320.23	318.98	318.67	320.18	320.01	318.92	318.87	319.5	320.92	318.07	320.45	318.16	317.31	319.05	320.84	318.57
314.26	315.2	314.13	314.05	313.58	313.45	314.46	313.49	313.94	314.83	312.99	314.61	312.49	315.05	312.27	314.47	312.76	314.81	314.46	312.74	313.99	313.86	312.08	315.26	313.52	315.12	311.97	314.13	313.76	312.44	314.18	313.44	315.06	314.01	312.99	314.97	313.11	313.79	314.41	313.22	314.4	313.47	311.87	314.7	314.55	314.25	313.24	312.48	313.16	312.77
299.43	299.71	300.24	300.73	299.29	302.09	302	299.85	299.36	301.2	299.82	299.47	298.63	299.99	300.28	300.11	300.76	301.29	300.3	300.02	300.71	299.97	300.87	299.87	299.71	298.33	298.94	301.56	299.8	299.77	299.9	299.71	299.61	299.65	300.77	298.99	299.4	299.55	301.15	302.16	298.57	301.64	300.64	300.47	299.97	298.56	299.79	299.55	300.21	299.39
304.67	305.03	304.28	305.15	305.64	305.01	306.24	304.73	304.61	304.38	303.74	305.59	305.29	303.79	305.93	304.23	305.27	304.84	307.59	305.59	304.57	307.28	305	304.3	305.05	304.69	304.83	304.98	306.1	305.81	304.76	306.14	305.99	303.38	305.6	305.24	306.93	304.72	305.25	305.94	304.67	305.41	304.39	306.21	306.26	304.71	303.97	304.98	306.23	303.37
294.47	292.29	295	294.26	294.13	295.45	295.67	294.22	294.85	293.47	293.19	293.75	295	294.69	294.44	295.06	294.11	293.47	293.64	294.58	294.17	293.77	293.37	293.56	292.32	294.2	294.9	294.98	294.41	293.55	294.1	295.05	294.22	295.5	292.92	294.26	295.33	295.45	295.09	293.83	293.82	292.52	293.48	295.33	294.08	293.42	293.93	293.92	295.64	293.34
316.89	317.83	317.7	316.7	318.97	317.2	316.21	318.73	318.6	318.27	318.23	318.05	318.92	319.08	319.17	318.31	318.73	318.55	318.08	316.65	317.24	318.14	315.63	318.88	317.69	318.01	317.51	316.72	318.43	317.62	319.27	316.97	318.06	318.3	318.62	317.44	318.07	319.08	320.3	318.17	319.68	317.68	319.19	317.5	316.24	317	319.65	318.57	317.04	318.57
305.09	305.99	303.61	303.76	305.54	304.74	305.78	304.72	305.86	304.03	304.74	305.28	304.25	304.2	303.6	305.33	303.68	305.05	305.89	303.49	305.62	303.81	305.79	304.92	303.86	305.5	304.86	303.1	304.13	303.27	303.4	303.22	303.57	302.51	303.61	303.85	304	306.41	305.44	304.7	304.97	303.75	305.22	305.55	303.75	305.75	305.06	302.27	303.43	304.23
317.35	316.51	318.1	316.62	316.95	319.87	316.16	318.34	318.19	318.57	315.77	318	317.04	318.81	317.75	315.76	318.31	316.39	317.08	316.47	316.59	317.12	319.05	317.52	315.22	316.91	317.79	315.49	318.28	317.39	317.21	317.66	317.31	315.96	317.11	315.71	317.02	317.87	316.6	316.77	316.68	318.4	316.54	317.43	317.79	316.03	317.29	318.24	317.14	316.75
316.56	315.5	314.99	315.81	316.98	316.77	315.74	316.57	316.81	316.44	317.41	316.56	316.29	316.42	316.55	315.76	317.34	315.76	318.44	317.37	317.39	316.67	316.09	315.8	317.42	317.51	316.13	313.1	317.71	315.37	316.25	317.62	316.74	317.13	317.3	317.78	316.26	315.04	316.53	314.83	317.56	318.05	315.59	318.02	315.34	315.66	316.04	316.5	316.25	315.16
326.78	327.39	326.85	326.5	329.01	330.06	326.27	328.26	327.14	328.7	326.97	326.24	327.92	328.22	327.7	329.26	328.08	327.76	329.17	329.35	328.2	328.44	328.32	327.53	328.05	326.98	327.06	326.95	326.55	326.85	327.13	329.15	328.06	328.72	328.57	328.96	327.81	326.47	326.52	327.18	328.05	328.44	328.67	327.01	328.15	329.19	327.99	329.1	327.51	329.53
305.31	306.73	305.31	305.96	306.03	305	306.23	306.04	303.66	304.58	304.81	305.46	306.34	303.46	304.85	304.23	305.24	306.82	305.68	304.67	304.81	303.48	303.4	303.66	306.64	305.58	305.66	305.71	305.01	305.74	304.77	306.36	305.45	304.58	304.86	304.14	305.14	306.88	304.48	306.78	306.98	306.06	305.19	306.39	306.35	305.43	307.15	306.96	304.78	306.49
300.31	300.77	298.99	299.58	300.15	300.26	298.8	298.38	301.24	299.91	300.52	299.42	299.14	301.25	300.48	301.93	300.62	300.87	300.18	300.29	298.57	300.63	298.34	300.9	300	300.89	299.86	300.08	300.41	300.99	298.98	300.43	299.24	299.88	300.11	300.13	301.89	301.11	298.43	300.38	300.53	298.15	300.15	301.59	300.32	298.87	300.79	299.66	300.04	300.07
311.64	311.13	310.85	311.05	312.72	311.5	311.55	311.56	311.03	312.41	311.06	312.84	312.96	310.72	309.69	311.45	311.78	310.79	310.36	312.01	311.57	312.28	311.72	312.92	311.36	314.29	311.52	310.4	312.74	311.52	313.22	311.71	309.8	310.12	311.91	311.11	311.63	312.22	312.69	312.6	310.75	312.71	310.93	311.6	312.8	309.22	309.89	311.87	311.37	313.19
319.03	317.86	318.19	317.8	318.16	318.04	317.88	318.77	319.85	318.58	319.7	318.62	319	317.57	318.94	318.65	318.58	317.73	317.66	317.17	318.3	318.03	319.53	318	317.98	318.89	320.1	320.14	318.6	318.34	318.63	319.25	319.78	318.49	317.91	319.3	319.26	318.86	318.67	317.82	317.84	320.66	317.97	318.17	317.34	316.89	319.1	317.91	317.49	319.79
313.46	313.25	311.89	313.53	313.2	312.86	313.57	313.08	314.99	313.4	312.72	311.66	314.39	313.85	312.66	313.15	313.56	311.64	314.37	313.36	313.34	311.72	314.06	312.39	313.01	314.62	312.17	315.07	313.29	314.01	313.66	313.76	312.6	312.62	313.27	314.16	313.18	313.2	314.59	312.8	312.73	311.85	312.45	313.19	313.12	312.46	313.7	313.79	312.17	312.59
312.39	314.04	313.2	313.5	314.13	314.25	312.9	313.33	314.17	313.55	314.16	313.34	313.87	313.98	313.34	313.45	313.01	314.19	313.13	314.2	312.38	314.32	313.5	312.03	312.41	313.7	314.15	314.31	312.68	313.4	313.46	312.79	311.49	312.46	314.08	311.66	311.97	314.39	314.15	314.64	313.63	311.78	314	313.93	313.36	313.26	314.77	314.05	312.44	312.85
301.75	299.87	302.3	299.43	299.01	302.13	300.74	300.99	300.6	299.87	300.4	300.69	300.33	300.73	301.86	299.8	301.59	300.24	300.87	301.1	300.27	301.87	300.72	299.54	300.85	301.07	301.86	302.31	300.92	299.78	300.35	298.99	301.25	301.78	302.62	300.93	300.61	301.06	300.12	300.09	301.24	300.92	300	302.02	299.29	300.58	301.49	299.43	301.59	301.33
303.89	304.11	304.66	305.25	304.3	304.8	305.16	305.08	303.16	306.29	305	305.43	305.47	305.45	305.06	306	305.62	306.42	308.27	305.53	304.71	305.89	306.34	305.17	301.82	305.97	306.41	303.33	304.92	304.98	305.49	304.75	305.87	304.5	305.03	303.82	305.35	305.79	305.95	306.03	305.65	303.55	304.76	304.49	303.79	305.9	304.21	304.52	305.26	307.28
312.04	314.18	314.21	314.39	314.27	314.13	313.56	312.88	313.81	313.18	313.08	313.77	314.05	314.74	314.1	313.86	313.8	313.03	315.49	314.05	314.09	312.43	313.27	313.99	314.43	314.31	313.64	312.67	312.25	312.24	313.34	314.93	314.39	314.74	314.33	314.19	315.6	313.06	313.24	312.71	313.12	313.2	315.8	313.99	314.37	313.25	313.86	313.37	312.42	314.86
304.72	306.33	306.81	305.8	306.6	306.3	306.13	306.59	306.67	305.68	304.21	305.45	309.06	305.56	305.03	305.52	304.76	308.01	304.03	305.59	307.04	306.42	307.28	306.61	308.01	307.98	306.55	306.37	306.24	306.83	306.28	307.72	306.67	305.33	307.59	306.25	305.75	308.49	306.61	305.44	305.93	306.34	305.37	306.5	306.05	306.7	307.15	306.52	307.97	307.89
304.26	304.45	305.5	306.98	304.91	304.02	306.1	305.67	306.47	305.33	306.4	303.04	303.49	305.88	307.36	304.96	304.29	305.23	305.82	304.78	304.53	306.99	305.58	305.44	303.53	306.47	306.55	303.93	303.6	303.88	305.9	304.87	303.24	305.4	306.46	305.93	304.98	305.1	304.71	304.91	303.49	303.55	305.21	306.4	304.65	305.91	304.8	305.74	303.95	306.33
314.92	312.65	312.33	314	312.77	313.81	312.95	312.33	312.86	314.2	313.63	312.72	313.63	313.46	315.14	313.79	314.27	312.76	311.8	313.63	315.56	313.22	315.25	313.66	314.02	312.62	313.06	311.42	312.68	313.14	314.06	312.5	313.98	313.22	315.51	313.98	313.26	311.77	310.37	312.57	312.83	312.97	312.36	314.82	310.33	312.41	312.21	313.6	311.45	313.39
321.34	320.05	319.31	318.38	317.82	320.06	319.7	319.39	318.93	319.34	319.71	317.61	320.64	319.24	320.15	317.4	318.92	318.83	318.4	318.73	318.79	318.76	321.14	316.58	318.63	320	319.22	319.81	320.53	320.4	320.23	320.03	319.63	319.89	319.69	318.55	319.07	319.91	318.29	319.05	319.96	319.24	321.46	319.32	317.88	317.76	318.39	318.82	317.06	319.18
306.47	304.72	303.93	304.63	306.23	304.61	305.94	306.82	306.55	306.58	303.92	306.02	305.04	303.8	304.62	305.82	304.73	303.54	305.64	307.18	304.32	306.62	306.44	306.51	306.16	305.96	304.85	306.05	305.8	304.12	306.14	306.5	304.25	304.39	304.22	303.41	305.54	304.95	304.93	305	305.56	305.68	304.02	305.74	304.91	304.58	304.96	304.43	305.14	307.6
328.95	328.47	328.76	328.18	328.48	327.25	328.79	328.02	327.17	328.33	330.49	328.17	328.63	329.23	328.44	329.59	328.15	329.03	327.64	328.14	329.69	326.91	329.32	329.68	327.17	331.44	329.81	329.85	329.54	328.86	326.41	328.4	328.01	329.01	328.36	330.07	328.68	328.33	329.46	328.29	328.66	330.55	329.39	327.68	328.57	328.15	328.98	328.96	327.24	330.18
328.44	327.41	327.1	327.78	327.31	327.01	326.71	327.35	327.73	327.94	327.26	325.6	326.75	328.74	327.46	326.64	326.12	327.38	325.69	327.76	328.38	326.74	324.86	327.88	325.87	327.15	327.6	326.63	326.71	326.88	328.2	326.98	327.28	326.23	328.23	326.07	325.21	326.45	328.79	327.39	327.34	325.87	328.03	326.27	328.06	328.73	328.18	326.67	327.25	327.54
294.81	293.96	293.72	294.34	294.91	292.65	293.01	291.9	293.77	295.01	294.03	295.81	294.82	294.77	295.67	294.52	294.81	294.05	293.59	294.72	293.18	294.39	293.37	293.33	293.72	292.72	294.74	293.59	294.99	294.45	293.9	293.68	292.72	293.57	292.98	292.83	294.62	294.69	294.09	294.24	293.62	295.49	292.51	294.09	293.86	291.85	295.26	292.8	292.77	294.13
306.53	307.11	307.95	306.7	308.59	306.84	307.07	306.56	307.25	307.6	306.76	306.4	306.37	306	309.78	306.14	307.65	308.67	306.04	306.61	306.77	305.43	308.78	307.81	306.68	304.8	307.37	305.06	306.51	306.03	305.76	306.79	306.82	306.34	305.76	308.17	306.71	306.54	306.02	307.34	307.92	305.68	306.6	306.39	307.03	308.01	306.46	305.66	306.9	306.08
314.68	316.13	317.13	315.17	314.06	313.8	314.76	314.46	313.55	313.29	313.46	315.25	314.96	315.5	313.37	314.46	315.84	318.05	315.66	315.3	312.72	316.51	313.68	315.46	314.69	313.88	315.22	312.86	315.14	314.3	314.42	314.35	314.95	316.25	313.03	315.4	315.97	314.83	316.2	313.54	315.33	314.09	314.44	315.32	313.35	314.92	314.91	315.37	314.92	316.56
314.98	315.82	314.57	315.88	314.19	314.95	315.64	316.13	314.25	315.37	314.92	315.77	315.52	313.38	313.39	315.54	316.48	314.82	315.07	315.33	313.39	314.44	313.81	316.65	315.4	312.63	313.85	316.36	313.72	313.75	314.94	315.3	314.51	316.28	315.11	316.67	314	313.24	314.36	316.25	316.08	313.98	313.23	314.98	315.44	315.16	315.67	315.89	316.87	316.48
303.69	303.99	303.75	302.37	303.94	303.7	301.7	304.61	301.55	302.75	302.72	302.31	302.84	301.6	304.12	305.35	303.78	302.09	304.01	304.52	304.14	303.53	302.96	302.5	303.71	303.97	304.45	302.14	301.29	304.82	303.13	303.32	302.43	304.02	305.38	303.06	304.09	305	302.92	302.27	304.54	302.56	302.96	302.41	302.9	305.35	304.08	305.2	301.5	304.07
297.17	297.66	297.91	296.73	297.01	296.53	296.1	297.71	295.62	296.19	296.65	298.3	294.42	297.46	296.74	298.11	295.85	296.72	297.2	297.05	296.61	296.1	294.87	297.63	296.69	298.52	298.28	296.32	298.51	297.16	295.82	296.56	296.61	296.84	296.99	295.76	296.94	298.32	297.24	296.32	296.4	295.55	297.42	298.01	297.73	296.61	297.22	297.21	297	296.2
314.84	313.42	313.52	314.82	312.95	312.08	313.78	315.29	312.9	314.03	314.75	314.21	313.39	313.11	313.6	313.73	313.14	313.6	313.91	314.52	313.57	316.18	315.95	314.16	313.5	316.08	313.91	313.28	314.96	312.5	314.64	312.22	314.82	313.02	314.32	315.27	315.01	315.9	313.28	312.84	313.02	314.07	316.28	314.03	312.86	314.32	313.29	314.36	312.71	313.55
297.12	298.21	296.56	298.37	297.69	295.6	298.13	296.88	295.73	297.5	296.06	296.12	294.81	296.64	296.96	298.61	295.99	299.57	294.62	297.25	298.42	296.66	297.14	296.7	296.55	297.53	298.19	295.06	295.82	295.28	295.61	298.31	297.13	295.69	295.19	296.65	298.45	298.18	296.84	297.65	297.09	298.61	297.88	296.82	296.13	296.88	295.21	296.3	297.11	297.53
303.32	303.02	303.74	303.54	302.21	301.91	304.03	302.99	303.99	302.33	305.99	302.97	303.11	304.36	305.09	301.37	302.87	303.15	305.43	301.3	301.43	302.93	302.93	303.42	303.16	303.13	303.76	303.28	302.77	304.05	303.74	301.98	304.23	303.26	303.14	302.29	303.91	303.81	302.11	304.89	302.89	303.13	303.65	305.93	301.94	304.52	303.41	301.45	302.77	302.63
318.94	318.01	317.13	320.2	318.65	319.31	317.41	319.03	319.59	316.41	318.33	316.87	318.08	320.9	319.95	319.68	318.5	319.06	317.59	320.16	318.22	319.97	319.3	319.35	319.15	319.35	319.82	318.23	318.8	318.9	318.14	318.7	319.53	317.88	317.94	318.8	317.77	318.52	319.4	319.24	318.85	318.58	318.4	319.1	318.35	318.6	318.16	317.97	316.87	317.89
299.23	299.47	298.76	300	300.24	300.18	300.78	300.31	299.31	301.23	300.29	299.97	299.69	299.93	299.17	299.96	298.93	298.67	300.46	300.46	300.62	298.83	299.76	298.4	298.55	298.37	301.37	299.33	298.23	301.47	301.2	300.87	299.94	300.27	300.79	298.32	300.13	302.2	299.47	298.67	299.61	298.59	298.47	299.96	298.79	301.68	299.82	298.83	296.95	301.1
318.48	318.78	318.66	317.06	318.4	316.71	315.95	317.85	316.94	317.3	318.77	319.08	317.94	319.79	316.93	318.27	316.85	317.9	316.76	317.97	319.55	319.2	318.18	317.8	316.67	318.19	317.77	318.47	319.91	317.81	319.01	317.48	319.42	318.03	318.9	318.62	318.29	315.96	316.9	317.81	319.75	317.33	317.93	319.34	317.77	316.54	317.16	319.69	317.66	319.38
303.78	302.73	303.22	304.74	306.06	304.87	304.95	303.98	305.41	303.22	304.55	303.91	305.53	304.37	304.33	306.07	304.6	304.55	303.94	305.64	304.95	303.33	303.2	303.59	304.49	303.82	304.95	304.62	302.42	303.99	304.29	304.82	304.99	306.24	304.92	303.44	305.38	303.7	303.65	304.15	305.63	305.41	304.29	304.56	304.38	305.39	304.37	302.63	304.2	304.73
297.19	295.58	297.12	294.06	295.81	294.31	296.83	294.97	295.88	295.14	296.43	296.57	296.06	294.57	294.94	296.04	296.75	293.97	293.99	294.36	292.48	293.63	295.49	297.21	295.03	296.1	295.04	295.44	294.72	296	296.47	296.67	296.11	296.72	295.71	293.94	294.17	295.34	292.78	294.7	295.41	298.46	294.19	294.15	295.08	295.74	296.45	293.56	293.91	295.04
317.62	318.28	317.14	318.13	317.5	317.23	318.09	317.41	320.28	317.9	318.03	317.87	317.58	317.35	317.35	314.75	316.65	316.19	315.73	315.57	317.53	317.87	317.12	317.89	316.67	318.71	315.99	318.26	317.42	317.04	317.67	318.53	315.63	316.96	316.91	317.36	315.88	317.92	317.8	318.08	319.19	317.31	315.98	316.17	316.45	317.67	317.66	318.28	318.05	318.49
305.22	304.82	305.19	304.99	305.14	304.51	304.19	305.45	304.37	305.5	305.65	304.1	305.52	303.68	306.29	306.02	305.87	304.15	306.38	307.07	303.48	303.74	304.74	305.79	304.03	305.32	306.67	306.81	306.62	303.89	304.78	304.44	304.05	305.37	306.48	305.17	305.75	305.99	303.91	305.77	304.76	304.04	306.32	305.77	304.74	306.35	305.51	307.02	304.07	305.05
316.57	318.86	319.39	318.48	318.68	318.97	319.06	318.1	319.05	317.41	317.48	319.88	318.04	318.39	318.19	317.6	317.8	318.91	318.55	316.72	316.7	316.93	316.87	317.36	318.13	318.14	317.6	317.06	318.38	317.88	318.39	317.04	316.93	317.67	317.78	319.38	318.28	316.55	317.99	317.18	318.55	317.5	319.2	318.77	319.44	318	320.15	318.22	318.65	317.4
326.71	326.23	325.86	325.92	324.93	327.83	326.96	328.13	327.1	326.92	327.49	328.22	327.69	328.43	326.6	327.38	326.42	328.28	326.29	327.51	328.01	327.28	328.05	327.68	328.06	327.79	328.22	326.54	327.19	328.21	327.23	327.1	328.06	326.61	326.16	327.87	325.99	326.76	328.26	325.64	326.37	327.22	326.93	326.58	327.1	326.61	327.81	326.55	328.41	328.58
311.84	313.67	313.66	313.62	313.74	312.58	315.21	314.16	313.85	314.02	311.38	313.73	313.03	312.36	313.26	313.95	312.42	314.28	314.29	312.54	312.33	312.95	313.23	315.69	313.47	313.93	313.32	313.89	312.12	314.49	312.76	313.74	312.57	313	312.27	312.42	313.24	312.73	313	311.57	314.1	314.72	314.28	311.5	314.38	313.25	312.78	314.14	312.57	313.48
306.24	304.36	301.44	303.92	304.1	303.59	304.2	303.85	305.01	305.35	304.57	302.6	302.5	302.97	303.04	304.49	303.38	302.63	306.01	304.09	302.3	304.26	303.52	304.17	303.01	303.5	304.56	304.01	304.64	303.67	302.8	303.85	303.55	302.81	302.54	303.95	302.95	304.42	303.2	304.08	302.73	304.39	302.6	303.83	305.02	304.36	303.71	303.45	304.35	302.82
318.01	316.56	315.59	317.32	318.13	319.46	317.71	317.19	317.24	316.42	316.43	318.2	317.01	315.47	316.88	314.56	315.25	318.17	318.1	318.07	316.41	316.73	318.31	317.06	317.06	316.65	318.06	315.71	315.22	316.84	316.97	317.94	316.31	318.39	318.42	317.5	317.4	317.55	318.15	318.11	317.7	317.89	317.32	316.84	317.61	317.58	316.54	316.82	317.95	317.62
308.44	306.72	307.99	305.45	306.3	304.65	305.62	307.37	305.65	307.1	306.43	307.44	306.02	306.33	307.25	307.51	306.36	305.88	306.12	303.85	308.36	306.04	306.09	306.58	307.82	308.74	307.14	305.44	309.33	306.87	306.04	307.46	306.39	306.73	307.02	306.58	307.41	306.4	307.8	306.42	305.56	307.43	308.14	307.15	307.84	306.16	305.14	304.53	307.63	304.7
306.05	307.43	307.69	308.02	307.7	306.4	305.98	306.25	305.41	306.75	307.64	306.58	305.74	307	308.52	307.07	307.98	305.81	308.75	307.06	307.06	305.68	307.64	305.82	308.15	304.45	306.77	306.44	307.96	307.09	308.37	309.21	307.53	307.57	307.5	307.07	306.83	308.58	307.03	307.71	307.98	307.17	308.63	304.76	306.76	307.31	309.37	307.09	308.34	306.06
305.27	304.85	305.81	305.83	305.88	306.71	305.51	305.2	305.67	305.87	307.21	304.37	306.52	303.41	303.8	306.41	304.6	307.93	305.87	306.3	306.33	304.6	304.57	304.38	303.45	305.58	305.98	305.82	304.6	304.93	304.81	304.48	305.8	305.26	305.92	304.96	305.94	305.88	304.82	305.89	305.46	305.91	306.23	304.64	304.43	305.26	304.75	304.8	304.12	305.81
303.9	303.03	303.05	303.4	303.02	302.46	302.79	302.06	301.99	304.1	302.5	303.17	302.59	303.89	302.45	301.58	302.88	303.28	302.39	301.62	303.88	303.41	301.52	301.99	302.17	305.35	303.46	304.2	302.87	303.97	301.96	302.82	302.65	302.54	303.93	302.78	304.42	304.69	304.64	303.55	303.97	302.93	303.43	301.9	302.63	303.1	302.35	302.31	302.89	302.83
316.53	314.29	315.84	315.08	315.29	315.42	314.17	315.84	313.38	316.46	315.45	315.65	314.19	314.45	315.01	313.28	313.82	316.43	315.77	315.78	314.27	314.84	315.5	315.85	312.64	314.98	313.92	315.39	313.49	314.68	315	316.2	314.84	312.02	314.29	315.09	313.42	314.09	314.77	313.63	314.51	314.03	314.49	314.65	314.6	314.57	316.69	313.5	315.39	315.76
312.33	313.69	312.86	314.2	314.81	312.55	312.47	313.38	311.91	313.5	312.44	312.97	314.44	312.18	314.03	312.09	312.62	314.43	313.42	313.81	311.26	311.75	312.1	312.37	313.38	313.11	313.11	313.93	313.38	313.22	313	313.48	314.73	312.12	314.2	315.01	312.77	312.46	313.87	314.88	312.46	313.45	313.11	312.87	313.32	313.68	313.36	311.35	313.53	311.64
305.74	304	304.76	304.68	304.86	306.74	305.24	306.42	305.95	305.69	305.82	304.68	305.25	306.3	306.43	303.95	304.2	304.78	306.28	305.26	303.56	305.4	306.74	305.07	303.96	303.8	304.48	306.31	304.33	304.22	302.95	305.49	305.38	306.36	305.3	305.72	305.5	304.31	305.67	304.86	304.61	305.65	305.15	306.45	304.78	306.31	305.97	305.37	305.87	305.99
313.32	315.75	317.82	313.9	313.9	316.22	314.75	314.95	314.63	315.16	314.94	315.39	314.35	314.43	314.6	316.28	314.96	314.84	314.45	315.19	314.49	314.22	313.9	315.2	315.11	313.44	316.34	314.54	314.58	314.62	315	314.22	314.26	314.36	315.54	317.33	314.59	313.15	314.83	314.84	313.47	315	313.22	314.7	315.59	315.61	315.58	314.99	313.67	314.47
320.24	320.49	318.96	320.25	319.1	318.6	320.03	319.94	320.68	320.7	320.69	319.3	318.09	318.98	317.66	319.89	318.78	318.48	319.57	319.6	319.68	319.49	319.54	318.04	319.42	320.02	321.12	319.4	320.17	320.94	319.39	319.58	318.51	319.51	319.61	320.19	317.13	320.1	317.66	319.56	319.45	318.17	319.53	319.2	319.43	320.04	318.73	319.11	318.91	319.41
302.38	302.71	303.43	303.13	303.95	303.22	303.3	304.31	302.47	304.7	303.44	303.99	303.51	304.64	301.72	303.73	303.76	302.21	303.52	304.33	302.75	303.88	303.36	302.62	304.9	303.49	302.44	304.64	304.66	302.44	304.32	303.97	303.16	302.47	303.02	303.26	305.25	304.44	303.62	304.27	303.27	302.82	305.38	304.39	303.65	303.21	302.16	303.87	304.74	304.06
301.82	301.45	301.73	302.55	302.58	303.4	301	302.32	302.92	301.2	302.22	301.5	301.92	301.38	302.07	302.81	301.71	302.95	301.67	301.91	303.36	301.94	301.73	300.54	301.11	303.55	302.18	302.27	301.83	301.65	302.44	302.48	303.46	302.36	303.33	302.73	303.26	304.04	301.91	302.94	301.32	300.45	301.36	302.81	303.22	304.17	302.23	302.64	304.45	302.56
313.54	314.09	312.46	315.21	314.78	313	315.46	315.08	312.74	314.13	315.05	312.84	313.42	314.36	314.61	313.41	314.8	313.91	314.79	314.66	311.87	313.84	315.39	312.86	313.44	314.25	314.28	315.12	313.9	313.35	313.37	314.49	315.61	313.87	313.11	313.54	314.09	314.48	314.42	313.12	313.81	314.62	314.71	313.27	313.27	314.78	314.95	314.43	313.89	313.45
300.69	301.48	300.57	303.13	302.41	304.09	302.13	303.18	302.21	303.39	302.69	302.74	302.4	302.01	300.57	302.33	302.3	305.25	301.77	304.05	302.52	301.36	302.32	301.75	302.68	300.58	301.74	300.49	301.58	303.15	301.65	302.13	303.37	303.6	301.57	303.28	302.36	302.17	302.84	303.02	302.28	301.84	303.64	302.98	304.05	302.56	303.53	302.26	301.7	301.12
327.34	327.1	328.46	326.98	328.47	329.01	329.04	327.34	327.88	327.82	328.41	328.04	326.94	328.19	326.46	327.24	325.21	329.31	326.99	326.79	327.17	327.69	329.15	327.46	326.78	326.93	328.15	327.67	327.97	327.56	326.64	330.23	327.33	328.67	328.16	329.76	329.29	326.2	328.4	329.5	328.22	328.2	328.26	327.87	327.89	327.42	325.62	327.23	328.46	327.09
301.78	304.02	303.56	304.74	304.21	301.62	304.98	303.51	302.7	303.81	304.84	302.58	302.05	302.74	304.25	302.99	302.3	304.84	302.53	302.81	303.24	303.05	303.79	303.31	302.48	303.51	303.56	301.76	302.72	303.36	304.77	301.7	303.88	301.94	304.32	303.24	303.49	302.6	301.95	302.14	303.35	302.28	302.82	303.33	304.3	302.17	302.86	302.41	304.9	303.66
325.68	325.11	326.93	325.43	325.95	324.94	326.37	325.63	326.06	324.15	326.75	325.38	325.77	324.33	325.69	324.71	324.01	326.42	325.73	326.92	325.71	324.42	322.35	325.77	327.02	325.42	323.56	325.62	326.43	325.12	325.15	324.7	326.14	327.23	326.88	324.95	325.68	324.67	324.03	325.05	324.59	324.92	326.05	324.75	322.85	324.83	326.46	324.93	323.85	325.09
304.41	305.88	305.51	305.32	306.25	305.38	305.75	305.12	305.51	305.2	304.05	305.94	306.52	306.6	306.39	307.44	305.5	306.48	305.38	306.55	305.47	306.01	305.45	305.1	303.3	304.59	306.34	307.28	303.25	304.05	305.22	304.69	304.43	307.58	305.7	304.82	304.77	304.52	305.79	305.07	307.01	306.84	305.64	304.19	305.91	304.46	306.58	304.61	305.18	306.31
317.24	319.24	317.02	318.75	318.97	318.04	318.17	317.45	318.61	319.08	318.92	317.3	318.16	316.97	319.62	319.52	317.02	318.69	318.28	318.35	318.1	319.75	318.28	318.04	319.11	318.58	319.07	318.13	317.44	318.87	320.28	321.01	318.42	318.56	318.09	319.41	320.32	317.06	317.46	319.06	318.73	318.17	318.17	319.25	320.42	318.21	317.1	318.59	317.68	318.63
313.1	311.68	311.59	311.93	312.98	311.74	312.57	314.73	314.23	313.65	313.1	314.25	312.6	312.19	311.13	312.1	313.74	310.7	313.17	313.76	312.58	312.57	313.28	312.72	312.2	311.93	313	314.74	311.9	313.31	312.76	311.55	311.27	314.89	313.66	311.32	312.42	312.62	313.34	313.96	312.19	312.83	313	313.9	312.77	312.41	312.02	313.58	312.55	313.78
297.22	297.57	297.58	296.19	296.53	296.8	298.22	296.1	294.44	297.77	297.54	295.37	296	297.65	296.46	297.64	297.77	296.03	296.64	296.06	296.49	296.54	295.45	296.25	296.3	297.81	297.3	295.77	295.42	298.02	297.37	296.36	297.53	296.16	296.27	295.54	297.32	298.1	297.15	298.21	295.96	298.47	296.62	296.96	296.52	294.99	296.77	297.87	295.65	297.6
311.57	313.28	313.41	312.04	311.39	311.62	311.85	310.26	312.72	310.46	312.13	309.32	312.13	310.25	311.97	311.89	311.3	312.29	310.73	311.78	312.56	310.35	311.76	312.93	312.13	313.54	311.5	311.83	311.78	310.6	310.53	310.79	312.39	312.39	308.78	311.29	310.44	312.61	311.11	311.81	311.51	310.63	310.41	312.84	310.06	311.15	312.35	312.26	311.21	311.2
311.22	308.95	309.11	310.54	309.06	310.82	309.44	312.02	310.45	309.96	310.18	312.5	311.67	310.49	309.76	309.37	310.2	311.38	309.67	309.37	310.8	309.34	308.19	310.74	310.56	310.48	311.32	310.75	309.8	312.09	309.72	310.78	311.63	311.35	309.77	310.64	310.03	311.48	308.89	309.66	309.54	311.73	311.26	311.28	310.94	310.81	311.12	309.51	309.78	310.73
309.81	312.52	311.49	313.2	312.65	312.42	311.35	312.27	310.15	312.92	312.5	312.4	311.02	309.91	310.51	313.66	312.14	311.57	310.66	311.07	312.13	310.83	310.44	310.92	311.79	311.34	313.05	311.77	313.98	310.82	311.66	311.43	311.81	312.68	312.33	311.71	310.48	310.47	312.42	310.89	311.36	310.8	311.28	310.86	312.43	311.89	310.54	311.52	311.76	310.54
307.87	308	309.21	310.1	307.75	308.64	309.17	309.32	307.51	309.14	308.12	309.5	309.47	308.17	308.44	308.51	307.13	308.11	307.94	308.17	309.64	306.52	308.36	308.31	308.11	309.06	308.02	309.68	307.9	307.69	308.66	309.28	308.84	308.87	307.89	308.79	309.46	308.25	310.38	309.22	308.46	308.11	309.17	307.82	307.41	308.95	308.98	309.47	308.21	310.42
305.39	304.75	305.12	304.43	304.86	306.81	305.53	305.12	304.22	305.38	304.33	304.43	304.8	303.78	305.12	306.38	306.66	306.7	302.68	304.12	304.93	305.84	304.18	304.82	303.34	304.46	305.79	305.77	305.01	305.86	305.33	305.59	304.2	306.14	304.87	305.93	305.16	304.5	303.55	305.2	305.62	305.09	305.6	304.62	305.44	304.99	305.34	305.47	304.96	305.51
317.88	319.39	317.99	316.51	317.87	316.18	317.27	316.68	317.55	317.1	316.53	317.28	319.27	316.73	317.68	317.42	317.34	318.05	317.74	318.05	317.74	316.48	317.78	317.99	317.19	317.92	318.33	317.1	317.93	317.79	318.79	315.95	317.15	318.09	318.03	317.57	315.76	316.16	316.26	317.57	316.63	316.5	318.12	318.22	317.52	317.29	315.49	316.29	316.85	318.06
317.28	317.45	315.11	314.91	314.96	316.37	316.83	313.86	316.4	316.87	315.26	317.42	315.03	315.56	316.37	314.96	315.97	314.85	316.4	317.32	316.45	316.85	316.57	317.39	316.23	316.37	314.95	317.16	315.86	314.6	315.02	316.95	314.69	316.2	315.46	315.44	317.18	315.94	315.05	317.3	315.29	317.9	315.66	315.54	315.23	316.23	315.02	317.43	316.43	314.76
304.36	302.81	303.39	303.98	303.38	303.09	303.43	304.11	302.28	303.9	302.48	301.73	302.39	301.54	302.54	302.27	302.3	302.47	303.26	303.66	301.91	302.91	303.28	301.51	302.1	303.73	303.93	302.53	302.94	302.36	301.47	302.27	302.47	303.09	304.03	302.99	302.92	302.57	300.77	302.86	302.65	302.28	302.14	302.74	301.35	303.21	303.06	300.87	302.81	302.45
299.99	299.49	301.54	300.62	301.19	300.72	300.64	300.74	301.35	301.12	299.27	298.86	301.09	299.1	300.67	299.75	299.93	299.02	300.43	300.86	300.93	299.77	298.69	300.78	300.6	300.78	300.54	299.78	300.8	299.66	299.9	299.76	298.93	301.3	298.5	299.82	299.51	298.94	300.76	300.06	301.72	301.2	299.87	300.06	300.77	301.04	300.39	298.58	299.98	299.74
304.12	303.52	304.35	304.24	308.61	303.93	304.4	303.64	305.55	306.83	304.36	305.18	305.47	304.54	306.04	305.72	305.92	303.99	303.91	304.4	304.9	304.57	304.62	306.55	305.65	303.38	307.24	306.31	304.54	304.22	303.85	304.92	304.66	304.96	305.44	304.4	304.07	304.09	306.47	305.03	304.96	304.44	304.42	304.61	303.86	304.57	304.25	305.6	306.58	305.01
310.39	312.37	311.66	311.32	311.82	311.45	313.04	313.34	311.7	311.45	312.42	312.08	312.31	312.43	311.41	313.43	312.81	313.65	310.04	313.79	310.76	312.8	311.23	314.03	311.99	312.77	312.22	312.54	312.27	312.62	312.4	312.27	311.72	312.09	312.52	313.95	310.78	312.75	311.38	313.06	312.05	312.23	313.09	314.49	312.44	312.81	313.46	311.41	312.21	312.63
313.71	311.57	312.49	314.53	311.47	312.7	312.03	314.2	312.74	311.62	312.75	311.98	312.66	312.43	312.05	311.01	313.31	313	312.83	310.68	313.19	311.19	313.56	313.4	312.99	309.94	311.48	312.08	313.98	312.97	315.16	312.36	312.34	313.33	312.44	312.61	313.48	311.02	311.11	312.48	311.33	311.94	313.1	311.99	312.16	311.07	312.34	312.22	312.66	313.24
310.22	307.78	308.57	310.43	307.81	308.3	308.28	307.16	308.65	309.13	308.01	309.26	309.83	306.98	307.84	310.11	307.58	308.19	308.59	309.62	308.7	307.99	308.22	309.35	310.1	309.9	310.23	308.66	308.43	308.66	309.23	308.61	308.3	308.24	309.15	307.59	310.21	308.4	310.35	310.06	308.2	309.58	307.44	310.42	308.27	308.02	307.77	309.37	310.27	308.49
306.1	304.79	305.9	305.56	303.87	306.37	307.28	306.23	304.9	305.33	304.5	306.13	306.71	305.74	305.64	305.5	306.72	304.56	304.2	304.7	305.51	304.32	304.47	304.98	304.87	306.37	304.32	304.61	306.65	305.89	304.7	303.09	304.48	303.33	304.2	305.81	306.2	305.25	305.71	305.19	305.29	303.82	305.3	305.68	307.05	305.89	306.16	305.26	304.92	306.51
319.89	317.31	318.61	318.24	316.99	318.63	317.68	317.47	318.22	317.15	317.08	317.46	316.25	317.61	319.21	318.79	319.23	318.01	318.06	319.51	318.12	320.01	319.69	320.2	317.09	318.71	318.93	316.04	318.85	318.26	318.33	318.75	318.51	319.22	318.09	319.22	317.95	319.14	318.5	318.23	315.88	318.16	317.35	317.39	319.86	318.08	317.51	319.65	318.52	318.39
313.33	313.91	313.43	314.38	315.06	316.26	312.87	315	314.59	315.03	314.62	313.9	316.6	313.46	314.32	314.32	314.33	316.58	312.76	312.84	315.26	314.18	315.55	315.56	312.16	314.68	315.51	313.79	314.9	316.3	313.74	315.42	314.28	313.35	313.37	315.08	314.41	315.42	314.7	313.77	316.52	314.29	315.21	313.32	314.21	315.6	315.41	315.44	314	317.45
307.56	307.56	307.35	308.45	309.87	309.46	308.15	308.74	309.33	309.78	308.07	308.21	309.54	310.12	308.74	308.64	307.38	309.21	308.28	308.34	310.54	309.52	309.27	309.2	310.18	308.88	309.25	309.35	309.32	309.86	308.6	308.82	308.54	310.16	309.55	307.94	308.01	309.49	310.33	308.06	307.48	308.96	308.03	308.43	306.59	308.42	310.64	307.22	309.47	308.69
326.81	325.4	324.12	324.51	325.31	325.54	326	325.81	324.38	325.8	324.99	325.05	325.05	325.39	325.64	326.46	326.71	324.71	326.69	326.77	324.31	324.37	323.2	327.71	325.15	325.32	324	325.24	325.53	326.44	325.67	325.64	325.42	324.49	326.57	323.79	327.51	326.63	324.46	325.98	325.35	324.95	325.6	324.68	325.36	322.69	325.24	324.62	325.85	324.6
309.1	309.13	306.81	307.66	309.38	307.9	307.36	308.48	309.03	309.96	308.96	306.81	307.77	307.86	308.23	307.91	309.49	309.41	307.18	310.47	310.04	308.61	309.14	311.01	308.67	307.02	308.94	307.93	307.54	308.79	308.15	308.22	307.96	308.61	309.67	308.42	308.57	309.32	309.92	308.96	308.5	308.31	307.4	307.95	309.11	307.29	309.96	309.65	309.73	307.85
312.16	313.27	310.55	311.2	310.65	313.82	310.76	313.02	312.41	311.94	311.34	310.96	311.37	310.25	312.48	312.27	310.48	312.18	311.63	311.98	311.43	310.55	312.59	311.01	312.21	310.59	311.07	311.35	311.98	311.39	310.79	309.54	309.39	311.04	311.21	312.09	310.07	312.73	309.36	311.77	311.17	310.89	311.68	311.45	312.97	313.14	312.01	310.82	312.62	313.28
313.69	313.9	315.28	316.15	314.63	313.92	313.82	314.37	315.26	315.74	315.4	313.46	314.31	314.36	315.66	315.53	314.27	314.88	314.87	314.94	314.26	313.43	313.94	313.74	313.96	314.49	315.18	314.99	314.94	314.56	312.87	313.74	315.06	312.85	316.8	314.55	316.31	314.47	314.03	313.87	313.61	315.87	314.27	315.07	314.98	314.3	316.99	315.24	314.98	315.63
294.28	295.66	295.31	294.95	293.49	295.59	295.06	295.04	294.84	294.28	295.35	295.05	295	293.37	293.5	295.91	295.19	294.98	295.23	294.84	294.49	296	295.13	294.37	294.44	295.17	294.41	295.47	294.03	295.28	294.71	296.1	296.02	292.91	295.68	294.09	296.15	293.01	296.21	294.15	294.22	294.2	294.58	294.99	296.82	297.3	295.44	295.96	294.84	294.42
312.83	312.46	311.98	312.33	313.77	312.34	313.53	312.16	313.88	312.81	310.12	313.34	311.34	311.17	311.85	311.02	312.35	311.11	312	312.2	311.35	311.91	312.06	311.9	312.13	313.13	313.4	311.64	312.53	313.46	312.24	313.55	313.44	312.07	311.28	311.6	310.43	311.98	311.64	312.2	312.07	313.75	312.48	311.51	311.21	312.78	311.62	311.58	312.51	313.45
315.26	313.83	315.35	314.31	313.85	313.78	314.88	314.82	314.8	315.39	315.11	315.76	312.59	314.98	315.96	315.47	315.56	315.59	314.29	316.53	315.61	315.06	316.07	316.31	315.06	314.14	314.58	315.6	314.69	313.01	315.05	315.31	314.74	316.45	315.8	315.3	314.09	313.24	316.22	315.82	314.35	315.03	314.04	314.46	316.84	315	315.04	315.27	315.22	314.79
302.03	302.86	301.47	300.95	301.37	303.33	302.66	302.15	303.1	303.78	303.85	304.48	303.63	300.74	303.12	302.63	303.09	302.39	301.78	302.76	303.85	302.55	302.3	304.15	302.22	304.61	303.57	301.94	300.73	302.82	304.12	303.33	301.93	302.05	302.01	302.65	302.77	302.07	301.39	301.57	301.69	301.78	302.9	301.44	303.65	303.26	302.33	301.85	302.11	302.28
305.21	302.68	303.98	303.58	303.33	303.4	304.37	302.57	302.87	303.37	303.02	303.82	302.83	305.12	303.86	302.33	304.17	304.58	303.74	301.74	302.16	302.76	301.61	303.31	303.78	303.06	303.02	301.99	302.63	304.55	303.72	302.18	302.71	302.26	302.97	304.07	302.6	303.5	301.31	303.68	304.12	301.4	303.57	304.33	304.04	301.59	302.85	306	303.2	303.86
316.37	318.06	316.18	316.81	314.73	315.58	315.61	316.77	318	316.96	316.41	314.82	316.82	317.24	316.96	313.7	316.01	315.15	314.81	315.26	317.14	317.13	316.57	315.96	316.65	317.17	315.28	317.67	316.54	316.76	317.56	318.35	316.54	315.8	316.17	315.48	317.29	318.25	317.22	316.2	316.11	317.59	316.61	315.48	316.84	317.72	316.14	316.63	315.84	317.08
293.87	294.6	293.64	294.53	294.73	295.86	294.63	295.11	293.04	293.87	292.78	294.85	293.47	292.55	293.41	293.05	294.47	294.8	292.19	294.22	295.53	293.75	291.63	293.3	292.49	292.23	293.65	294.06	293.73	294.62	294.7	292.14	292.78	294.06	292.57	293.75	294.89	295.43	294.2	293.92	293.31	294.54	293.79	294.78	293.53	294.03	294.49	293.2	295.67	293.69
309.36	308.89	308.43	308.47	308.69	308.91	308.47	309.4	306.2	309.1	308.99	307.97	308.01	308.49	307.5	308.55	307.59	309.09	308.89	309.88	307.73	307.82	307.85	308.15	308.05	308.36	308.25	308.39	310.49	309.3	308.87	309.62	307.48	308.23	308.85	309.68	308.27	307.18	310.55	309.54	309.1	307.58	307.9	310.53	307.59	310.32	308.41	309.15	309.8	308.32
317.79	319.04	320.18	320.53	318.6	318.61	318.54	317.77	319.15	318.97	317.51	318.35	317.54	319.32	318.76	317.7	317.45	318.46	318.67	316.81	318.69	316.42	317.68	317.97	317.59	318.37	319.65	317.88	319.97	317.57	317.53	315.85	317.89	318.63	318.13	318.06	316.67	318.3	319.13	317.59	319.09	317.82	316.76	318.15	316.73	317.58	320.05	318.33	318.67	317.55
300	301.6	299.4	298.63	299.24	301.02	300.69	299.34	298.53	301.46	300.1	298.9	301.22	301.92	300.61	301.21	299.82	299.74	299.51	299.73	299.59	300.24	301.15	299.06	301.03	300.51	299.56	300.3	300.97	299.42	301.67	300.43	300.58	300.12	301.18	300.22	298.83	300.04	299.21	301.7	298.72	300.5	301.71	299.43	299.8	299.22	299.26	300.79	300.35	300.29
318.51	319.01	319.55	316.35	318.49	317.04	317	318.22	318.94	317.29	316.82	318.01	318.04	319.04	318.79	318.43	317.03	317.36	318.08	320.68	320.93	319.71	317.99	317.24	318.86	318.77	316.25	318.53	316.9	318.15	318.52	318.18	318.72	317.81	316.58	318.11	318.05	317.06	317.45	317.66	319.09	318.5	318.76	318.75	318.51	317.94	318.35	317.88	317.91	317.05
307.57	307.27	305.08	306.86	307.46	308.7	305.47	306.22	306.51	306.21	306.44	306	306.04	305.24	305.65	305.49	306.23	304.9	305.45	306.77	305.76	306.1	305.69	307.79	306.91	307.51	307.17	306.89	306.29	307.32	306.48	304.27	305.18	307.03	305.83	305.42	306.62	305.53	305.78	307.94	306.38	305.72	306.81	304.65	305.78	304.76	308.81	308.62	306.54	305.46
311.62	311.9	311.26	312.46	313.36	311.91	312.97	311.2	312.9	311.87	312.8	313.65	311.57	312.37	312.68	311.51	312.37	314.58	311.9	313.43	311.72	312.37	312.82	312.23	312.5	311.86	310.53	312.56	313.46	311.59	312.12	312.43	312.61	313.44	310.08	311.11	310.8	312.18	311.95	312.81	312.07	311.93	313.97	311.39	312.28	313.47	313.09	312.9	312.33	311.6
306.74	304.85	305.4	305.09	304.12	306.54	304.76	305.11	304.61	305.9	305.58	305.07	303.97	304.32	305.57	306.3	306.13	306.16	305.7	305.34	304.94	305.7	307.32	303.89	307.25	304.96	306.23	306.62	303.86	306.27	306.27	304.23	306.08	305.85	304.05	306.32	304.79	306.26	306.54	305.69	305.39	307.74	304.85	306.84	303.62	306.32	304.14	305.81	304.95	306.77
308.03	308.41	308.89	310.27	308.24	310.43	309.17	309.72	310.08	309.26	308.59	307.21	309.65	308.37	308.58	309.41	308.2	306.78	309.6	308.14	309.42	308.46	307.84	307.51	308.17	308.25	308.81	308	309.24	309.05	309.06	309.94	308.02	309.74	309.03	308.47	307.4	309.21	308.33	308.86	306.84	308.33	311.58	309.13	308.9	309.64	308.34	307.29	309.39	308.34
304.98	303.74	305.74	305.84	304.58	307.59	306.79	306.72	306.75	307.87	304.5	305.56	305.78	305.62	305.91	307.28	304.3	306.82	308.14	306.02	307.65	305.04	306.55	305	304.22	305.69	305.19	306.42	307.04	306.37	306.55	307.1	306.06	306.86	306.58	304.78	306.23	307.45	306.02	306.07	307.65	307.09	307.59	305.33	307.03	307.26	305.99	306.23	305.22	307.82
293.95	296.24	295.01	295.47	296.14	295.17	294.47	293.96	296.36	294.97	295.24	294.81	295.87	296.03	295.34	295.71	295.51	294.53	293.83	294.01	294.91	294.27	298.6	295.81	294.98	294.64	296.3	295.41	296.31	295.47	296.86	294.91	294.26	294.8	294.07	295.07	295.84	295.01	295.11	295.31	294.61	294.74	295.95	296.66	296.33	295.05	295.88	294.73	294.55	295.65
316.46	317.13	317.15	317.03	314.42	315.98	315.24	314.64	314.8	315.6	314.25	315.25	316.6	314.9	316.19	315.34	315.6	312.74	316.16	316.35	316.09	315.93	315.4	313.79	316.13	315.97	316.43	315.89	315.8	316.2	315.01	315.9	316.08	315.18	315.62	316.51	316.46	314.52	316.13	317.48	315.31	315.37	317.58	315.99	315.48	317.65	315.12	314.53	316.18	314.91
315.66	314.58	312.1	313.71	314.45	313.86	313.82	314.43	315.67	312.32	313.07	313.93	316	313.18	313.46	313.41	312.78	313.07	313.97	314.21	315.06	315.64	315.4	314.27	315.05	314.93	314.18	313.71	314.69	314.47	313.11	314.15	315.19	314.44	314.95	315.22	313.46	315.1	313.32	313.59	314.18	312.58	312.44	311.76	313.74	315.67	314.32	311.78	314.82	314.66
317.99	319.1	317.08	316.97	316.77	317.19	317.88	317.91	316.48	317.29	316.81	317.62	317.23	316.96	316.98	317.75	317.21	316.81	316.4	318.03	318.33	317.65	315.6	317.06	317.96	316.36	317.4	316.93	316.08	316.47	316.76	317.55	316.87	318.76	318.35	316.08	316.26	316.45	318.16	316.17	317.67	316.67	318.07	316.35	315.71	317.67	317.73	317.01	316.91	317.6
298.82	298.24	300.81	297.77	299.32	302.37	298.23	299.52	299.91	300.26	300.78	298.12	300.46	299.93	299.82	299.95	298.04	298.37	301.12	299.58	299.36	300.83	301.09	299.3	299.51	299.87	298.8	298.23	299.07	298.35	299.99	299.46	301.62	298.78	301.32	300.23	300.36	300.99	300.65	299.56	299.83	300.4	300.1	300.87	301.01	299.04	299.72	298.9	300.32	300.8
312.5	310.78	312.54	313.31	313.09	312.76	313.15	310.15	311.32	312.15	314.96	312.21	312.13	312.59	311.86	312.98	312.49	313.43	310.49	311.53	310.86	311.09	312.06	311.93	312.64	312.45	313.9	313.45	311.06	312.08	312.38	311.07	310.63	311.46	312.59	312.08	312.67	311.58	310.96	312.08	312.2	313.51	312.04	312.54	313.13	312.04	312.69	313.23	312.56	311.68
308.36	305.88	306.7	305.39	306.59	307.61	305.92	306.86	306.43	306.67	306.6	307.24	305.63	305.97	307.13	304.39	307.49	306.48	305.85	307.4	306.36	307.37	306.92	306.25	306.46	306.1	306.95	305.89	307.54	306.51	306.48	307.02	305.22	306.33	305.05	307.55	307.15	306.12	307.51	307.03	307.17	307.15	304.83	305.29	306.98	305.9	305.8	306.85	306.69	305.38
308.29	308.04	306.77	307.31	307.34	306.68	305.15	308.99	307.1	307.62	309.86	307.22	307.14	306.7	308.98	306.87	305.2	307.43	308.56	306.47	306.07	306.03	306.95	308.05	306.47	306.96	307.03	309.06	307.65	309.4	308.77	306.78	306.62	305.93	307.53	308.39	308.08	306.73	307.83	305.89	305.95	305.58	305.65	306.34	308.17	306.98	308.3	306.77	307.4	307.89
304.59	305.14	303	303.36	305.13	302.79	303.32	305.63	304.82	304.55	304.55	304.1	305.2	304.41	303.59	304.64	304.85	305.14	303.03	304.26	304.41	304.29	305.28	303.8	304.25	305.13	305.54	303.61	305.79	303.25	304.11	304.63	302.49	303.98	304.17	304.12	305.29	305.23	304.81	304.39	304.71	304.55	305.57	303.92	304.05	303.61	304.31	304.76	304.14	304.35
316.27	316.89	316.44	317.63	317.34	316.46	315.43	314.56	316.74	316.72	319.09	316.17	316.43	316.7	316.87	317.43	317.9	316.91	316.7	316.11	315.95	317.11	316.1	315.91	315.52	315.99	317.77	317.07	316.04	316.75	318.92	317.89	314.93	317.63	317.29	317.42	315.98	317.25	315.78	315.51	316.15	315.11	315.99	316.63	316.99	314.58	316.66	315.64	316.33	317.27
328.6	328.59	327.79	327.88	328.02	329.35	328.54	328.03	329.75	328.83	327.94	326.91	328.84	328.02	328.94	328.19	328.51	328.01	328.03	327.51	327.79	329.05	327.82	327.04	328.21	329.91	330.35	329.5	330.21	327.86	328.79	328.54	329.77	330	329.4	329.66	328.88	329.9	329.2	328.12	330.2	328.82	328.73	328.44	329.59	330.25	329.49	327.45	328.06	327.94
312.23	309.85	311.33	312.62	311.03	311.4	310.33	312.98	311.49	312.87	310.58	312.75	310.11	313.06	311.77	312.22	310.44	311.11	311.03	312.91	312.32	311.34	311.13	312.67	310.73	311.42	311.68	309.34	311.86	313.33	312.58	311.09	312.05	311.4	313.13	309.97	312.37	311.54	310.35	311.14	311.62	310.74	311.03	310.88	311.7	310.37	310.65	310.49	311.79	310.99
324.39	325.16	326.91	325.77	326.16	324.02	328	325.6	324.92	326.57	323.88	326.18	325.75	326.23	325.74	323.85	322.96	323.69	324.35	325.07	325.3	325.37	325.57	325.31	325.87	325.93	325.21	326.38	325.26	325.35	327.49	324.44	327.99	327.79	325.01	325.49	325.27	326.56	325.69	324.89	326.17	325.17	324.9	324.64	322.16	326.21	324.87	324.66	325.15	325.21
302.42	303.29	301.59	302.61	302.52	301.85	304.72	304.62	303.15	302.07	304.2	303.01	302.56	302.21	302.46	303.48	302.09	302.42	303.06	302.29	302.61	303.94	303.54	302.32	304.31	302.21	303.09	302.44	304.32	301.85	301.87	301.2	302.83	303.05	302.56	302.07	303.39	302.3	301.83	301.61	302.75	302.61	302.7	301.93	303.68	304.28	303.12	302.51	301.3	302.94
311.37	309.39	310.66	311.26	311.26	309.54	311.72	311.46	311.9	311.27	309.46	308.99	311.07	309.52	309.37	309.27	310.71	311.21	312.44	310.61	310.44	309.87	310.58	311.78	310.84	310.55	310.06	310.44	311.16	312.69	310.18	310.41	313.43	311.01	311.4	311.1	311.69	311.61	309.48	310.74	310.99	312.38	311.88	310.86	311.53	311.27	311.22	311.54	311.33	311.14
319.85	320.35	319.19	318.75	319.93	318.86	318.13	319.33	319.01	318.84	319.01	318.53	319.46	319.09	318.53	319.71	319.67	319.8	317.07	319.83	320	320.83	319.59	319.88	319.56	320.22	318.3	320.55	320.93	317.54	319.14	321.38	318.33	319.1	317.99	320.2	317.99	318.77	320.77	320.9	319.88	319.32	319.2	319.61	319.23	319.2	320.78	318.29	319.63	318.6
306.81	307.96	308.59	308.45	306.32	308.56	306.35	308.5	307.07	307.25	306.76	309.17	307.04	308.17	307.24	308.05	307.68	306.64	305.75	306.65	307.14	308.9	308.28	306.83	306.5	307.9	307.5	307.1	305.78	307.65	307.23	308.55	309.51	308.22	306.58	307.95	307.96	307.17	307.32	306.42	307.6	305.8	306.07	306.22	305.75	308.37	307.05	307.73	308.45	305.89
305.9	305.37	307.1	306.39	306.79	304.84	304.4	305.09	305.49	305.37	305.11	305.25	306.76	304.55	305.45	306.54	306.85	306.96	306.47	306.01	304.11	306.17	306.07	304.6	304.71	304.96	305.11	304.25	305.32	304.61	305.61	304.49	304.04	304.75	306.25	304.29	307.67	306.3	305.48	304.95	306.3	304.66	304.73	306.75	305.2	306.81	306.56	304.59	304.79	305.84
303.03	302.97	305.36	305.2	304.34	304.73	302.57	303.31	301.6	302.66	301.38	304.01	302.82	304.43	303.47	302.55	304.39	304.45	301.79	302.3	302.97	304.27	303.32	304.75	302.2	304.13	303.84	302.56	304.78	303.65	302.05	304.3	302.95	303.05	301.63	304.14	303.76	303.94	302.72	303.39	303.7	304.03	303.72	303.82	303.08	302.95	304.61	304.06	304.09	301.91
317.25	318.18	317.07	316.85	316.07	317.22	316.57	316.11	318.25	317.12	317.49	318.45	316.23	316.39	318.22	315.48	316.16	317.88	316	317.85	316.47	317	315.76	318.42	318.84	316.58	317.27	317.13	318.51	316.53	318.22	317.26	315.9	317.32	316.61	316.86	317.45	318.74	316.57	316.27	317.35	319.17	318.37	317.54	317.9	317.1	317.4	316.84	316.78	317.2
297.24	297.48	297.4	298.12	297.56	296.6	298.82	295.29	298.69	297	296.29	297.45	296.88	296.26	298.16	298.74	297.44	297.5	298.01	297.18	297.17	296.74	297.54	297.66	297.78	295.47	296.65	296.19	296.07	296.61	297.27	296.64	297.6	296.39	297.64	298.11	297.92	297.05	297.12	297.02	296.88	297.05	295.67	297.57	295.24	296.05	296.29	297.66	297.5	295.92
313.57	313.32	311.31	313.98	313.31	312.37	311.35	313.5	311.73	313.05	314.39	313.12	313.04	312.85	313.42	313.69	314.15	314.86	312.98	312.45	314.09	312.71	314.73	313.22	314.7	312.79	313.64	312.51	311.49	313.1	312.97	313.39	313	313.12	313.32	314.07	312.02	312.48	311.62	312.04	313.51	311.35	312.74	313.17	312.57	313.91	312.75	312.64	313	312.26
304.76	304.42	303.07	302.12	300.5	302.37	305.19	302.53	303.29	303.1	304.75	303.21	300.84	304.22	305.13	302.16	300.66	304.68	302.81	303.38	302.3	305.12	304.34	302.36	303.42	303.61	301.97	303.1	302.9	300.87	303.18	302.78	304.36	305.7	302.09	302.25	302.87	302.59	303.85	304.19	302.8	304.31	303.66	303.35	303.23	304.97	303.56	302.67	302.47	304.04
309.92	308.54	309.83	309.22	309.91	309.99	310.46	310	307.6	308.87	309.15	308.89	311.29	311.27	310.64	311.2	310.47	307.97	309.27	310.51	312.02	308.38	310.22	308.44	310.88	310.58	308.82	309.68	309.49	309.63	310.64	310.03	309.25	310.81	310.61	310.3	309.2	311.06	310.31	309.5	309.84	309.82	308.45	309.48	310.17	311.09	310.46	310.69	308.15	309.66
304.92	305.33	304.96	305.53	305.27	305.03	304.01	305.14	306	306.13	305.33	305.3	305.02	303.86	305.25	304.75	307.49	305.35	303.95	306.19	307.81	306.24	305.13	306.61	305.59	305.82	306.62	306.72	305	307.34	303.75	305.39	305.79	305.76	305.9	305.34	303.55	306.01	304.62	305.58	304.27	305.87	304.53	305.84	304.58	305.49	304.71	306.44	303.43	306.62
314.36	315.69	315.99	314.91	314.63	316.32	315.65	313.82	315.61	315.37	316.07	316.13	316.12	315.96	317.13	315.39	315.29	316.07	316.15	315.55	316.46	316.78	316.49	316.69	315.26	317.05	317.3	316.08	317.66	314.77	313.32	316.83	316.85	316.84	316.21	315.45	314.04	316.97	315.93	314.26	317.67	316.44	316.33	315.83	316.26	316.92	317.13	317.02	315.16	316.41
309.94	308.43	312.04	311.83	309.72	311.67	311.03	311.62	309.3	308.86	313.26	310.11	309.58	310.7	309.02	309.36	308.82	309.4	309.56	311.28	310.21	310.83	309.65	310.39	310	309.6	312.15	309.49	311.84	310.09	311.12	310.83	311.7	310.96	311.42	311.39	310.22	310.6	310.01	310.79	310.25	311.38	310.83	310.64	310.44	312.64	311.09	309.7	310.44	309.92
301.51	304.28	301.98	304.31	304.38	302.81	303.25	303.71	300.9	303	302.76	304.12	300.77	303.53	303.49	303.29	302.9	303.02	302.51	304.35	303.62	302.48	303	302.92	301.19	303.52	302.01	304.21	303.77	301.65	304.04	303.75	303.38	302.74	302.73	303.89	302.2	304.23	303.57	303.28	303.03	304.33	301.9	302.63	302.83	302.53	303.52	304.18	303.43	301.77
313.8	314.86	317.3	315.23	314.42	314.41	314.76	314.82	314.04	314.69	313.43	314.95	314.52	313.79	314.4	315.63	316.11	315.93	314.63	314.56	315.86	314.72	314.15	315.61	313.39	316.23	317.23	315.12	316.55	315.93	313.57	316.47	315.32	316.04	314.51	315.44	315.58	313.46	314.34	316.23	313.83	315.44	314.91	313.95	315.6	313.8	316.95	315.12	314.21	315.47
314.29	316.32	313.21	314.08	313.83	316.09	316.62	314.01	316.62	315.37	314.75	313.55	312.7	315.96	314.96	314.49	314.58	312.95	315.81	317.8	313.92	315.44	315.27	315.16	314.35	315.27	315.39	316.87	313.42	312.73	314.98	313.4	316.04	314.53	314.38	313.92	311.95	315.4	314.55	313.17	313.82	313.65	315.97	315.94	314.39	314.81	315.55	316.5	315.44	313.44
305.84	307.24	306.68	305.95	305.43	306.74	305.93	304.73	307.46	305.4	306.64	306.34	307.46	305.84	304.9	307.08	306.96	304.84	306.92	304.61	307.91	306.71	306.22	305.17	303.14	305.13	306.26	305.15	307.3	306.14	308.08	304.89	305.99	306.27	305.38	306.12	305.21	306.23	303.92	303.71	305.64	305.23	307.79	305.44	305.02	305.18	306.73	305.92	305.24	305.56
307.38	304.78	306.54	306.44	308.62	306.26	307.35	306.38	304.85	306.61	305.86	306.63	304.98	306.26	305.92	305.85	306.55	307.12	305.96	307.2	305.59	305.25	308.69	306.5	306.72	305.66	305.06	305.67	307.3	304.6	305.93	306.85	306.42	305.12	305.79	305.87	307.12	306.01	306.22	305.88	306.19	308.1	307.48	307.91	305.82	306.5	305.88	306.94	306.45	304.54
301.59	302.86	301.54	303.36	302.33	301.75	303.2	303.34	303.62	302.07	302.78	303.29	303.48	304.77	302.81	302.11	300.58	301.98	302.35	305.15	301.41	301.48	301.12	301.72	300.98	300.54	303.68	302.29	301.64	303.54	302.73	301.01	302	300.74	303.59	303.2	300.77	304.04	304.26	302.63	302.48	302.22	303.5	303.75	302.26	302.43	303.5	301.16	300.74	302.46
318.3	319.89	318.59	321	321.01	318.78	319.33	319.37	320.12	319.25	318.52	318.51	318.95	319.05	319.7	318.56	319.84	321.29	319.63	316.95	319.12	319.52	318.88	319.97	318.27	319.89	319.47	318.77	319.02	319.99	318.43	319.02	318.63	319.75	318.95	319.04	320.4	319.15	317.49	317.69	319.55	319.57	320.2	319.19	319.23	319.44	320.76	319.94	318.74	319.14
310.13	310.87	310.99	311.14	308.97	308.31	308.77	310.1	309.28	309.41	309.41	308.98	310.28	309.44	311.68	309.46	310.02	310.36	310.2	311.19	309.89	309.11	308.5	309.65	309.01	309.36	308.6	308.94	308.51	309.65	309.26	309.12	311.44	313.15	309.83	310.49	310.77	309.68	309.7	310.37	311.48	310.25	309.31	307.91	309.63	308.79	310.11	308.89	312.12	309.23
298.21	297.08	297.18	296.51	296.65	296.09	296.08	298.85	298.91	296.74	297.41	295.8	297.54	297.15	297.51	297.09	296.46	296.29	297.38	296.84	297.11	295.61	296.5	297.33	296.31	296.8	296.55	295.88	297.35	297.05	296.66	296.49	296.12	297.13	297.49	295.24	296.9	297.58	296.15	297.6	295.7	298.31	296.46	296.99	298.38	297	298.03	297.3	298.56	296.71
302.75	304.05	303.44	304.76	304.13	303.64	301.92	303.76	303.22	302.68	304.72	304.23	302.35	302.81	304.56	303.6	302.65	302.62	304.26	302.73	303.14	303.97	302.69	302.94	306.08	304.04	301.57	302.4	301.83	304.8	303.93	304.08	303.14	303.96	303.26	303.54	304.06	302.14	304.72	304.9	303.42	301.68	301.51	304.26	303.24	304.35	303.92	305.53	302.42	304.28
314.14	317.06	314.56	314.84	314.05	315.56	315.86	314.86	314.97	315.3	315.59	313.68	315.53	313.31	313.86	314.4	314.95	315.67	315.32	315.36	312.98	314.73	314.81	315.23	312.99	314.3	314.57	314.46	313.75	314.5	313.19	314.89	315.35	313.13	314.06	314.28	314.36	313.87	314.98	314.01	315.47	314.32	315.51	314.94	315.1	316.66	316.06	317.09	314.74	314.89
308.21	308.79	309.61	307.75	308.3	309.63	309.23	309.24	308.1	308.95	308.15	308.93	308.23	308.49	310.06	308.37	311.55	306.73	308.05	308.92	308.42	308.21	309.85	308.93	309.37	309.25	309.78	308.3	308.49	309.93	309.02	307.78	309.17	307.51	308.19	308	308.97	310.22	308.89	309.44	307.88	308.84	307.72	309.35	308.61	310.26	309.67	308.16	309.3	308.99
318.78	318.87	317.87	319.2	317.97	319.53	317.06	319.01	317.55	317.64	316.68	317.86	319.94	318.02	318.7	320.3	320.18	318.64	318.29	317.46	317.09	319.52	318.1	320.04	320.66	318.25	321.33	319.19	321.02	320.88	317.23	318.48	319.73	318.84	318.55	318.8	318.38	318.61	319.31	321.19	319.45	316.53	317.76	317.81	318.49	319.71	317.78	317.43	319.52	318.93
303.41	300.35	299.74	301.55	301.28	302.84	301.61	301.8	299.45	300.73	302.11	300.62	301.48	301.1	300.39	300.34	301.08	301.09	299.22	299.29	301.27	301.09	301.44	301.2	302.19	300.02	303.21	301.15	300	301.45	300.47	300.55	302.32	300.55	300.72	300.91	300.96	300.92	300.92	301.09	303.45	299.71	301.09	302.06	301.07	303.08	300.35	301.46	302.17	301.56
303.58	301.93	305.79	305.02	303.7	304.94	304.19	302.09	302.8	304.95	303.71	303.18	303.87	304.59	303.13	303.57	303.35	306.57	303.25	303.17	304.35	304.37	303.57	304.41	304.25	303.51	304.33	305.08	303.99	304.37	304.35	306.5	302.89	305.1	305.61	304.31	304.33	304.03	304.01	304.62	303.34	306.47	303.47	304.35	304.16	304.67	303.76	303.98	302.33	302.86
300.9	300.22	301.08	301.68	299.71	302.48	301.44	301.64	302.06	299.78	301.99	300.69	302.68	299.04	301.24	301.7	302.38	301.03	300.92	300.26	301.58	301.41	299.62	301.44	301.64	301.57	300.18	300.76	298.85	300.58	300.66	300.39	301.1	302.01	302.32	300.49	303.57	300.75	299.18	299.3	301.65	301.61	301.16	299.89	301.34	301.11	300.4	301.2	301.04	302.74
302.15	301.94	301.98	303.05	302.33	302.85	301.25	303.88	302.25	302.34	301.91	301.98	302.41	303.02	303.21	302.11	304.41	303.5	303.71	302.99	303.81	302.44	304.08	305.64	302.1	303.24	303.47	303.59	304.27	304.3	302.07	304.02	304.05	304.1	302.86	303.01	303.21	304.3	303.04	303.21	302.46	302.56	303.09	304.11	301.94	302.46	303.84	301.93	301.74	303.18
313.51	310.46	312.81	313.49	314.18	312.47	311.93	311.85	313.78	312.17	314.11	311.88	314.06	311.44	311.37	311.92	313.89	313.24	312.9	312.18	313	312.78	313.46	311.4	310.62	312.48	312.72	312.91	313.31	313.5	313.36	312.01	312.22	313.45	313.51	313.22	312.47	314.44	311.6	312.1	313.47	310.28	312.78	312.67	311.33	310.61	314.02	312.39	313.6	313
305.82	308.34	306.17	307.4	306.96	304.54	308.26	308.12	305.92	308.65	306.23	306.23	305.79	308.29	308	307.14	305.79	306.33	308.73	307.87	307.01	307.65	307.5	306.87	307.78	305.63	308.03	307.53	305.88	308.44	306.5	307.1	308.5	307.11	308.05	306.61	306.51	309.06	307.43	306.82	307.1	307.48	306.99	306.79	306.55	305.87	308.29	307.96	305.75	307.04
307.42	308.64	310.18	309.55	309.34	310.13	309.32	310.54	309.1	310.15	309.02	309.23	309.96	310.32	308.5	308.38	308.54	310.36	309.86	310.33	309.7	308.58	310.2	308.85	309.44	308.98	308.32	311.28	310.81	309.23	308.55	309.03	307.61	309.69	309.45	309.4	309.37	310.09	309.52	308.56	310.63	309.11	309.59	308.97	307.61	308.68	308.51	308.79	308.29	309.77
314.27	314.96	313.11	313.78	312.34	312.43	312.75	314.13	313.12	313.37	314.53	313.65	313.56	311.68	313.02	314.16	314.95	312.88	313.48	312.96	314.68	313.29	315.13	312.78	312.13	313.77	312.53	313.28	314.63	312.73	311.6	313.05	313.54	312.99	313.84	310.72	312.1	314.72	314.65	314.01	311.39	313.15	312.14	313.08	314.07	313.95	312.66	313.4	312.26	313.48
319.92	317.91	318.81	317.4	318.6	316.54	317.98	317.72	318.92	317.65	318.31	318.68	317.35	318.48	316.86	318.5	316.49	317.72	318.55	318.95	317.89	317.16	318.03	317.47	317.91	318.7	318.76	317.37	318.12	318.44	315.99	317.58	317.56	317.86	317.36	317.52	317.68	316.87	318.16	316.92	317.24	317.61	316.59	317.21	316.95	318.52	317.51	318.85	317.95	318.85
316.85	317.09	317.44	317.36	317.28	318.72	316	317.15	316.46	318.16	315.7	316.21	318.64	317.75	316.24	318.19	315.72	317.2	316.16	317.18	316.17	317.09	317.77	318.26	317.94	317	318.69	317.02	318.3	318.19	317.81	317.23	317	316.04	317.26	317.66	317.89	316.35	317.37	316.9	317.27	318.35	315.35	318.8	318.62	316.4	317.75	317.62	316.65	319.3
328.38	326.87	330.4	330.59	327	329.72	328.44	327.71	326.23	331.03	327.66	327.42	329.61	328.05	328.37	331.79	326.71	328.52	327.86	329.03	329.07	328.82	328.65	329.55	329.69	327.96	328.33	328.84	328.65	329.61	328.98	328.36	327.78	328.75	328.91	328.25	328.57	327.09	327.98	328.41	326.63	328.88	326.79	329.1	328.6	328.98	326.82	328.59	328.18	326.17
308.93	310.29	307.03	310.45	308.8	311.49	308.37	310.16	310.14	309.78	308.58	310.94	308.53	309.81	311.65	309.82	307.86	309.21	309.79	308.43	309.62	310.11	308.61	311.35	308.63	310.46	311.09	311.38	309.33	308.65	309.61	311.34	308.3	308.48	310.79	310.17	308.51	309.38	310.36	309.64	309.05	309.72	310.91	310.54	308.75	309.4	309.43	311.1	309.14	310.47
316.82	317.21	314.77	315.62	314.38	316.87	314.82	317.43	315.53	316.79	315.89	315.08	314.65	316.13	315.28	315.56	315.01	316.9	314.61	315.62	316.74	315.05	315.87	315.86	316.2	316.66	315.57	316.13	314.29	317.85	315.43	316.39	316.21	316.79	316.77	315.8	315.27	316.36	315.49	315.9	315.89	317.43	317.24	315.73	315.06	313.48	315.8	317.11	315.36	314.4
316.79	313.15	313.64	312.58	313.02	312.99	313.71	313.59	315.05	312.86	316.48	312.89	313.86	312.65	313.41	314.4	314.11	312.59	312.88	313.85	313.08	313.61	313.17	314.57	313.61	312.8	315.46	313.27	313.63	313.07	313.45	312.87	313.83	315.27	313.27	312.7	314.46	313.42	314.57	312.54	313.49	314.51	312.24	314.4	315.07	315.4	313.24	313.51	312.9	314.07
302.67	304.65	305.45	304.64	303.59	303.6	305.4	304.11	302.46	304.1	305.66	305.57	304.53	304.36	304.68	304.03	305.43	304.81	303.47	303.35	303.55	303.82	303.61	304.35	304.28	304.52	304.32	304.69	304.37	305.34	305.39	304.46	304.35	304.54	305.3	303.21	304.36	303.62	304.47	304.55	305.49	306.79	304.93	303.63	304.49	304.98	304.1	304.71	306.34	304
317.9	317.32	317.02	316.74	317.76	316.83	319.03	317.42	316.88	318.13	316.63	319.39	317.04	318.06	317.95	318.67	317.77	318.24	318.98	318.46	317.75	319.16	318.61	319.93	319.87	317.44	317.01	318.48	318.43	317.99	317.46	317.64	316.84	318.08	317.48	317.74	318.82	318.55	317.3	319.36	317.55	319.55	318.36	317.31	318.15	319.38	316.46	319.71	318.09	319.51
313.4	312.98	314.01	314.21	314.99	313.98	314.84	314.43	314.5	314.95	313.89	314.06	314.82	313.12	314.88	312.62	313.52	315.75	315.26	313.62	314.83	312.74	313.63	313.77	313.3	314.63	313.9	313.18	313.02	313.96	313.57	313.12	313.53	312.72	313.86	313.21	313.33	312.63	312.58	316.19	314.3	311.83	312.99	313.8	313.04	314.29	312.67	314.16	314.38	314.99
304.76	305.11	305.3	306.14	304.21	307	304.1	306.49	305.7	304.63	304.84	305.88	306.79	306.66	306.15	303.49	304.27	305.02	305.02	305.67	303.6	305.74	307.99	305.21	308.19	304.08	305.63	305.71	305.42	306.05	303.41	305.19	305.93	303.61	302.81	305.39	307.44	305.2	305.04	305.83	305.16	305.16	306.45	307.09	305.35	306.82	305.83	306.55	305.58	305.14
323.01	324.77	324.83	324.67	325.82	323.98	325.43	324.92	326.2	323.26	323.9	325.93	323.53	324.52	324.24	325.4	323.21	325.83	324.79	326.55	324.3	324.88	324.65	324.5	323.3	324.97	324.61	324.02	324.15	323.78	322.19	322.81	324.29	322.53	325.83	324.67	325.8	323.65	323.74	322.82	324.69	325.37	326.03	324.61	322.9	325.29	323.13	325.91	325.41	324.42
303.72	303.76	303.24	303.59	305.12	305.11	305.28	303.22	306.17	303.2	305	302.4	303.82	304.69	305.58	305.25	302.42	303.25	305.52	305.17	304.87	302.88	304.5	302.25	304.26	304.13	303.2	304.45	303.6	303.1	302.37	303.08	304.77	303.83	303.75	304.21	303.4	305.76	304.56	302.91	302.96	304.25	302.7	302.98	304.95	303.95	303.31	302.71	302.69	304.99
311.06	311.83	311.45	311.73	309.63	311.36	311.24	310.26	310.57	309.47	309.58	312.14	310.31	310.1	312.25	310.58	310.54	310.28	310.19	310.83	311.61	310.81	310.75	311.11	310.71	311.95	311.23	311.85	312.47	311.69	310.91	310.07	309.23	312.12	310.73	311.65	311.8	309.41	311.18	310.31	310.42	310.75	310.55	311.17	310.33	311.57	311.44	312.33	309.82	311.31
297.45	297.34	297.79	296.93	297.9	298.23	296.35	298.19	296.49	297.49	296.44	296.33	297.19	296.22	296.63	296.71	297.98	296.95	298.35	299.35	295.12	297.04	296.7	297.57	295.42	299.58	296.63	296.63	297.68	297.56	295.94	296.33	296.03	297.12	296.96	297.54	295.98	296.32	296.5	298.23	297.55	296.12	297.15	296.28	298.15	296.81	296.92	295.58	297.18	297.29
299.39	300.02	300.66	300.08	299.77	300.72	299.43	300.28	300.63	299.54	299.51	299.7	300.64	301.15	297.79	300	300.84	300.19	299.12	300.65	300.48	300.11	301.32	299.85	299.08	299.45	299.05	300.21	297.58	300.65	300.66	301.73	300.35	300.25	300.38	299.78	301.74	298.93	299.95	301.06	301.07	301.06	298.76	299.76	300.81	299.77	300.38	301.61	300.11	302.45
311.38	310.68	312.12	311.06	311.82	311.18	311.05	311.78	313.04	311.84	310.38	312.76	311.26	312.04	310	310.84	309.35	310.75	309.99	309.14	311.17	309.4	310.35	310.9	311.41	310.55	311.69	309.87	311.44	309.37	310.29	311.49	313.1	309.19	311.17	310.02	311.45	310.51	310.02	310.12	311.04	311.15	311.12	309.8	311.71	311.49	308.91	310.34	310.44	310.78
317.21	318.74	317.66	318.49	319.41	319.09	316.9	317.07	318.48	318.75	318.17	318.79	317.54	317.09	318.95	318.96	318.65	316.37	316.57	318.16	318.39	315.37	316.46	319.21	316.57	317.98	318.85	318.17	315.93	318.93	317.76	317.58	317.7	317.8	319.03	317.98	317.88	317.83	317.31	318.41	320.5	317.82	318.36	317.88	318.23	317.84	316.49	319.57	318.28	316.67
313.95	316.09	312.86	312.83	313.99	314	312.05	312.23	314.46	312.99	312.82	313.16	313.33	315.1	312.98	312.85	313.51	313.81	313.9	313.7	312.34	312.65	312.33	314.26	313.36	311.79	311.28	312.82	313.36	312.27	314.62	310.94	314	312.3	312.67	313.59	312.74	314	313.01	313.73	312.95	311.79	314.95	314.02	313.7	314.07	313.7	312.53	312.87	312.43
317.83	316.84	318.36	317.1	318.36	318.37	317.3	316.88	316.69	317.71	317.21	315.19	316.09	318.29	316.94	317	317.5	318.14	316.08	317.47	317.28	316.93	317.63	317.26	316.73	316.94	317.18	319.59	318.22	317.41	317.8	317.12	318.88	317.07	317.79	316.64	316.56	318.56	316.91	317.57	318.07	319.28	317.98	316.03	317.39	316.26	317.46	316.5	316.89	316.69
303.68	304.99	304.12	305.29	304.48	301.75	305.02	303.96	303.48	304.65	304.3	303.83	304.22	302.61	304.12	305.17	304.05	303.54	304.49	303.65	304.07	304.21	302.59	306	305.01	305.33	305.44	302.86	305.12	303.58	306.45	304.45	303.53	302.99	304.46	304.51	302.67	306.13	305.21	304.21	304.27	304.98	303.8	305.51	306.66	306.92	303.64	302.89	305.17	303.79
297.68	297.89	297	295.85	297	296.38	298.47	296.24	297.56	297.06	297.88	297.12	298.22	299.72	296.67	296.77	295.88	298.56	296.31	298.5	297.28	295.86	295.83	298.73	295.05	298.19	296.33	296.05	297.85	296.42	296.93	297.27	296.24	293.66	295.75	297.75	296.58	297.97	296.85	297.26	298.68	296.4	297.17	295.32	296.96	297.36	298.31	295.43	297.23	297.02
314.05	315.38	314.78	313.73	314.55	315.21	315.79	314.23	315.1	315.95	315.29	313.94	316.1	313.87	314.48	315.62	315.71	315.72	316.4	315.53	316.86	315.22	316.11	315.39	314.58	314.16	314.9	316.8	314.49	315.93	315.99	315.48	313.77	313.66	315.97	314.18	313.79	314.63	317.56	314.18	315.64	312.4	313.2	315.6	314.22	314.22	316.42	313.85	315.83	315.4
302.7	304.88	303.63	304.06	304.76	303.9	303.02	304.45	304.02	303.38	305.33	303.44	305.31	306.02	305.09	305.91	305.8	304.01	304.56	304.5	304.58	303.74	305.53	302.84	305.48	302.73	305.79	305.81	304.07	303.98	305.68	305.78	304.73	302.75	304.02	303.2	302.51	304.41	304.77	304.34	304.98	304.6	304.26	302.26	304.73	304.29	303.29	305.16	305.73	303.05
305.59	308.06	307.25	306.17	307.25	308.03	307.21	307.55	306.93	306.54	306.87	306.56	307.5	307.08	307.68	307.33	307.81	306.63	306.74	307.65	306.04	306.9	308.5	307.79	306.7	306.15	306.63	305.83	307.64	306.98	308.83	306.53	309.08	306.97	306.58	307.98	308.36	305.11	307.37	307.13	306.93	307.15	309.69	306.5	307.78	307.03	307.25	307.65	307.58	306.72
316.05	318.09	316.2	317.9	316.73	315.92	317.17	316.75	318.96	317.5	316.98	317.61	317.3	318.49	318.48	315.67	317.48	317.68	316.12	317	316.32	316.92	316.33	316.6	317.63	317.53	318.86	316.01	319.55	318.61	316.06	316.5	317.1	317.35	316.64	317.68	316.32	317.8	317.95	317.39	318.85	315.54	317.79	317.21	317.19	317.19	316.79	317.14	318.09	316.53
301.89	301.51	304.04	302.87	301.44	303.5	301.02	304.64	302.51	303.01	302.3	302.04	302.53	302.1	303.94	303.55	302.14	303.17	302.96	301.99	304.35	302.09	302.51	304.05	301.72	301.75	303.04	302.1	302.69	303.21	301.41	301.87	305.33	304.02	303.57	303.05	304.69	303.71	302.41	302.17	304.18	304.19	302.96	304.62	304.01	303.92	303	303.55	303.09	302.66
301.37	300.53	301.2	300.19	302.41	299.77	302.91	302.62	299.14	301.2	303.41	301.07	303.59	301.37	301.91	300.15	301.64	301.98	300.46	300.92	301.12	299.94	301.75	300.97	301.85	301.62	299.49	299.09	300.5	300.9	300.06	301.88	300.54	301.44	300.72	301.77	302.44	300.44	300.35	300.27	300.28	301.12	302	301.09	301.31	299.93	302.64	300.98	300.98	301.95
305.74	306.15	303.54	305.41	305.99	305.09	306.21	305.4	305.35	306.06	304.72	306.65	305.51	305.61	304.15	307.62	307.83	305.47	305.17	304.33	304.92	305.9	305.51	304.19	304.87	305.99	305.87	305.31	305.41	304.89	305.3	304.66	303.54	304.65	305.49	306.31	305.7	305.35	305.31	304.29	304.53	305.28	304.39	304.76	304.58	303.91	306.28	303.82	305.14	304.99
318.53	317.5	316.49	319.96	318.17	319.48	315.84	317.66	318.7	316.93	317.77	318.39	317.03	317.85	319.83	319.88	318.32	319.5	318.3	318.55	319.89	318.03	317.58	317.34	316.93	318.44	318.86	316.63	318.1	318.82	320.03	318.67	318.55	318.03	318.02	317.82	317.03	319	317.22	318.16	318.2	317.72	316.19	319.23	317.24	318.08	317.95	320.08	318.4	316.85
309.37	311.08	311.96	310.94	312.31	311.33	312.12	311.14	311.05	310.89	311.72	312.84	312.04	308.71	312.17	311.7	310.03	310.19	312.36	309.85	311.11	311.02	309.06	310.83	310.74	310.91	310.07	311.53	310.81	311.54	309.62	310.58	309.25	310.25	312.34	310.21	312.55	311.55	311.08	309.75	309.95	309.3	309.7	310.17	312.34	312.06	311.92	311.54	309.64	309.78
301.64	299.46	301.47	301.37	299.03	300.58	298.84	300.73	299.88	301.57	301.55	299.97	301.48	301.24	302.24	301.62	301.02	302.23	299.3	301.14	301.7	300.04	301.2	301.69	300.17	302.22	301.34	300.94	300.65	302.85	300.94	301.28	302.19	300.76	299.84	298.62	300.13	300.22	302.64	301.59	300.64	300.49	302.62	300.39	301.41	301.77	300.18	300.93	299.86	301.19
303.27	302.92	304.32	303.24	302.81	301.9	303.82	304.26	302.6	303.81	302.87	302.98	302.58	303.36	302.39	304.16	304.52	303.76	302.42	303.63	301.59	302.79	305.38	302.24	304.24	303.83	305.27	301.7	302.99	303.92	303.17	304.17	302.31	303.43	302.82	302.55	303.08	301.19	304.4	302.89	302.83	303.19	304.48	302.94	303.02	304.51	304.01	303.36	302.26	302.48
304.51	304.76	302.97	303.92	303.02	304.42	303.91	303.95	306.35	303.99	306.01	305.78	303.05	305.94	304.85	306.37	304.44	304.84	306.13	305.22	304.06	304.63	302.33	304.23	303.28	306.48	302.98	303.81	303.98	305.13	304.32	305.08	302.7	302.9	303.21	305.26	303.18	302.83	303.9	305.75	304.11	303.92	305.01	304.74	303.34	304.91	303.37	305.73	306.11	304.05
305.2	306.16	305.68	306.9	306.55	305.81	306.69	306.02	304.84	305.77	305.12	306.74	303.59	305.76	306.57	307.58	305.45	306.9	307.25	304.93	306.72	304.58	306.55	306.76	307.77	306.37	304.89	303.93	305.44	303.54	307.25	304.45	305.74	306.41	305.4	305.08	306.45	305.26	307.52	305.37	305.77	306.02	306.01	305.65	307.59	305.65	305.7	305.1	304.93	306.4
302.25	301.99	302.23	303.06	301.48	304.58	302.13	302.21	301.65	301.78	302.01	298.95	303.19	301.16	302.1	303.31	301.17	301.28	299.64	303.34	303.67	301.7	302.87	302.85	304.01	303.14	300.92	301.79	303.56	303.02	301.16	301.48	301.82	302.71	303.6	302.77	302.66	301.34	301.92	302.41	302.07	301.99	301.36	301.77	301.02	302.47	301.42	302.61	303.38	302.64
309.58	310.49	309.96	309.8	309.78	311.37	311.19	310.62	310.65	309.94	311.1	310.6	312.11	312.04	310.95	310.36	311.56	309.5	309.67	310.36	312.17	312.29	310.31	312.54	310.91	311.08	310.06	309.66	311.6	310.81	309.22	310.57	311.3	309.88	311.17	309.57	310.66	311.97	309.71	309.46	309.36	310.37	310.62	310.49	309.19	310.17	311.77	310.05	310.32	310.4
298.81	300.72	298.84	299.84	300.94	300.85	299.83	301.94	300.26	300.35	301.02	299.07	300.77	300	299.36	301.03	300.08	298.48	299.19	299.62	300.28	299.23	300	300.39	299.79	302.02	299.97	300.9	299.73	300.41	300.46	300.84	297.98	299.49	299.43	301.39	298.64	301.31	299.82	298.9	300.67	300.46	299.31	302.91	298.41	299.7	299.8	298.37	299.08	299.45
313.95	314.34	314.52	312.47	315.21	313.58	314.28	312.7	312.74	314.21	314.14	314.09	313.94	312.76	312.26	312.96	312.4	313.64	311.68	313.68	313.33	314.84	313.29	313.62	315.16	313.1	314.76	314.11	311.79	312.29	312.14	312.69	312.05	310.81	312.65	314.33	313.67	313.25	312.13	314.96	314.38	313.41	313.75	313.43	312.9	311.84	314.49	314.63	312.41	313.07
310.59	309.6	311.22	310.8	310.15	309.63	308.53	311.56	311.21	309.4	311.96	311.05	310.17	310.63	311.38	311.82	310.4	311.15	308.98	311.61	309.5	312.41	312.38	310.88	310.31	309.06	310.37	311.86	309.79	311.74	310.46	310.58	312.24	311.97	311.72	311.23	311.92	310.36	312	310.5	309.29	310.61	312.14	312.09	309.98	311.38	309.14	310.24	309.53	309.4
310.04	309.97	309.43	309.03	307.71	309.24	308.19	308.45	309.39	308.34	309.3	306.57	308.57	308.46	309	309.65	309.37	309.64	307.2	309.07	308.15	309.84	307.68	308.89	307.25	308.75	309.37	308.55	309.12	310.71	310.49	309.96	309.83	309.36	309.5	306.95	309.17	310.47	308.46	308.62	309.28	309.23	309	309.41	309.64	308.36	308.08	308.5	307.5	308.32
304.16	304.18	306.33	304.66	303.65	303.76	304.73	303.91	304.88	305.65	305.88	304.96	304.49	305.22	302.91	306.93	304.85	303.22	306.04	304.17	304.97	306.11	304.16	306.02	305.21	304.18	305.13	304.32	305.14	304.07	305.64	306.95	305.29	305.02	305.13	302.94	306.04	305.6	304.84	305.8	303.5	304.57	305.52	304.71	305.62	307	303.99	305.19	304.58	304.4
303.34	303.53	302.95	303.08	303.45	304.16	303.56	304.94	304.94	305	305.33	304.69	303.91	305.45	304.95	305.73	304.88	305.89	305.09	305.66	305.29	307.15	303.7	303.7	303.17	305.56	302.98	306.38	305.82	305.79	306.34	303.51	304.84	305.14	305.35	304.56	301.64	303.97	304.88	305.45	304.47	304.57	305.23	302.54	305.22	303.61	305.08	305.68	303.58	303.88
313.08	316.31	313.37	313.14	314.81	314.4	312.35	313.9	314.28	314.45	313.64	314.66	314.17	313.08	315.36	314.1	314.58	314.78	315.25	312.98	313.74	313.2	314.46	315.85	314.88	315.01	314.01	314.03	313.81	314.64	314.69	311.72	314.74	313.88	314.37	314.1	313.01	314.88	314.72	313.1	313.09	315.15	314.72	314.21	312.77	314.61	316.46	313.93	314.59	315.17
309.37	311.28	310.75	308.79	309.88	310.38	310.56	309.82	310.28	309.63	310.49	310.44	311.2	313.19	309.84	311.06	312.89	310.8	311.5	308.19	308.89	310.78	311.09	310.66	310.93	309.06	310.37	310.27	311.87	311.72	310.11	310.53	309.73	311.04	311.88	309.31	309.83	311.63	310.83	311.81	309.55	310.64	311.31	311.72	310.94	311.59	308.73	310.24	312.86	312.04
314.13	314.46	315.94	314.94	315.34	315.16	314.8	314.34	314.8	314.01	315.1	314.65	312.9	315.39	314.79	314.83	314.25	315.7	315.72	315.55	314.8	313.8	316.53	313.56	314.67	315.04	316.22	313.66	314.7	315.03	316.09	315.69	313.73	314.48	314.87	312.9	314.18	314.76	315.8	315.23	315.23	315.71	313.51	314.51	315.52	313.3	315.91	314.94	314.26	315.37
302.18	303.71	304.76	303.98	304.33	303.17	301.61	304.11	302.51	304.68	303.02	303.05	302.47	302.02	303.49	302.7	303.03	304.18	302.27	303.25	304.46	303.08	302.89	303.22	302.8	303.49	302.56	302.69	303.05	303.91	303.03	303.04	303.96	303.34	300.84	305.08	302.89	302.82	301.64	303.91	305.05	304.82	303.23	304.22	303.38	302.42	303.59	301.67	303.43	303.59
294.19	295.95	295.71	294.3	295.3	295.29	295.2	295.29	293.63	296.41	294.09	295.4	295.72	293.84	295.54	294.12	296.73	294.56	297.12	294.29	296.32	295.07	294.92	294.96	296.28	293.72	296.35	297.16	295.55	296.3	293.13	295.47	295.89	295.38	293.47	295.34	295.49	296.08	295.82	296.15	295.69	295.78	294.05	295.42	293.86	294.37	295.56	294.32	295.64	295.27
310.87	309.64	310.62	309.4	310.67	310.13	310.54	311.27	310.87	311.78	310.29	310.97	309.46	310.34	311.09	310.65	312.47	310.81	310.58	310.97	311.94	310.42	309.47	310.52	310.45	309.88	311.26	312.75	311.01	310.25	311.77	310.5	308.4	310.74	311.03	310.77	311.2	313.17	311.68	311.34	310.08	311.45	309.74	309.03	310.42	312.07	310.26	309.33	311.32	309.96
308.48	307.78	309.21	310.58	310.07	309.36	310.56	308.68	309.22	310.09	308.89	309.77	309.03	306.58	308.44	308.53	309.19	307.82	309.47	307.82	309.62	307.35	307.85	309.85	310.33	308.83	311.41	308.05	308	308.24	309.73	308.2	310.22	307.6	309.88	309.31	309.74	309.73	309.96	309.57	308.99	308.76	308.29	309.95	309.3	307.73	307.92	307.88	310.45	309.47
298.44	299.78	299.45	300.36	300.82	299.31	299.34	299.59	301.77	299.44	300.57	300.02	300.66	300.15	300.63	300.63	300.99	299.74	301.13	298.88	301.7	298.33	301.23	299.2	298.75	301.79	300.52	300.19	299.67	299.75	301.79	299.42	300.39	300.34	297.74	298.41	300.32	300.85	299.62	299.79	300.41	300.27	301.08	297.73	300.6	299.22	300.12	300.2	299.62	301.45
313.31	313.25	313.61	314.02	313.62	313.66	313.73	313.59	313.48	312.34	314.38	313.45	314.79	312.18	313.33	312.68	314.59	312.77	312.05	313.52	313.17	313.41	313.68	312.9	313.29	313.51	314.94	311.92	311.76	311.4	314.55	314.25	314.04	312.7	314.43	312.4	313.66	314.05	314.03	313.22	312.33	313.99	314.01	313.44	313.54	312.71	313.18	311.03	312.69	314.16
300.61	302.78	303.2	304.37	303.36	302.56	302.12	303.1	302.41	301.31	301.79	303.88	301.78	303.79	302.84	300.97	302.77	301.94	300.85	302.37	301.96	303.79	301.98	302.54	303.64	302.86	303.04	302.61	301.93	301.69	301.71	301.33	303.4	301.95	303.8	304.88	301.69	302.72	302.45	301.95	302.59	302.8	303.72	303.43	302.9	302.55	299.26	302.73	302.18	303.37
304.09	304.41	305.77	304.92	309.98	305.52	306.05	307.6	303.32	306.74	304.16	306.37	304.46	303.25	305.84	306.35	306.74	306.27	304.65	305.16	305.65	303.66	306.61	305.65	307.03	304.99	306.51	306.59	304.51	305.88	305.96	306.28	305.81	305.24	305.51	305.52	305.13	306.91	306.27	303.7	305.76	305.92	305.47	304.69	305	305.81	306.08	306.1	304.88	306.42
301.91	301.2	302.66	303.16	303.76	301.72	303.33	302.72	301.86	302.95	302.75	302.03	300.99	301.99	300.3	304.41	302.08	302.26	302.73	301.83	301.13	303.42	303.67	302.75	301.91	302.35	303.03	303.81	303.24	300.91	302.87	302.95	303	302.5	300.92	303.92	302.5	302.13	301.11	302.63	303.22	304.63	303.32	302.01	304.3	301.26	302.58	300.61	302	303.51
317.04	317.63	318.66	317.44	316.91	317.54	316.29	316.96	316.57	318.57	316.92	317.51	316.26	316.97	318.17	317.84	317.78	316.9	316.43	317.03	317.96	318.06	316.04	317.38	317.65	316.59	317.84	316.82	317.1	317.7	317.29	317.53	316.21	316.8	316.49	316.77	319.53	316.11	316.77	315.53	317.8	317.46	318.42	316.91	317.97	318.06	316.65	318.39	315.39	316.12
300.29	303.4	302.96	301.8	303.21	303.83	302.72	303.32	303.09	302.18	302.61	303.02	304.36	304.47	302.41	301.86	303.02	303.55	304.27	303.73	302.82	302.36	302.68	304.39	304.06	304.11	302.84	302.03	303.64	303.73	302.36	301.1	304.39	302.85	303.41	302.63	303.01	304.39	304.1	301.62	303.2	306.01	304.3	303.51	303.04	303.2	303.74	303.61	304.55	302.72
303.12	302.01	304.76	305.23	304.89	300.74	303.98	301.72	304.44	304.21	303.71	303.01	302.2	303.24	301.91	302.34	303.23	303.53	304.26	302.85	302.49	303.76	303.69	303.77	305.22	302.42	302.54	304.11	304.56	302.98	302.07	303.33	303.48	302.29	302.26	302.16	301.45	303.04	302.66	304.35	304.43	302.95	304.19	303.52	303.39	303.7	303.54	302.7	304.19	303.52
317.8	318.43	318.34	318.84	316.24	317.58	318.15	317.52	318.29	318.34	318.15	318.28	318.73	318.63	318.09	319.09	315.88	317.66	318.14	315.77	317.61	318.14	315.11	320.16	318.5	318.38	319.24	318.44	318.55	319.22	318.07	318.45	316.39	318.54	318.99	317.59	317.56	318.26	318.73	316.77	318.43	318.35	317.32	318.84	317.87	317.9	317.4	318.8	317.76	318.03
305.07	307.99	306.64	307.77	307.77	307.8	306.19	305.9	306.48	306.26	307.73	307.52	306.16	306.86	305.87	307.44	305.45	309.25	307.18	305.71	307.31	306.61	306.47	308.82	305.66	307.39	306.63	306.62	306.7	305.37	306.12	306.97	305.52	308.24	306.41	307.1	308.25	307.36	306.41	305.87	306.44	305.9	307.24	306	308.29	307.31	307.6	307.02	306.6	306.24
315.12	315.51	315.09	315.31	316.21	316.06	316.04	314.84	316.14	313.4	316.59	315.1	314.39	315.86	316.06	317.39	314.28	317.3	315.93	315.49	316.47	315.56	315.44	317.57	316.33	315.56	316.13	316.7	315.3	316.7	314.35	315.21	316.07	315.01	316.8	317.29	314.68	314.75	314.71	315.48	313.94	315.02	314.32	315.24	316.86	316.18	316.59	315.34	315.09	314.49
305.93	302.9	304.04	302.93	303.54	304.05	303.89	305.44	305.51	304.41	303.62	305.3	304.53	305.1	303.83	304.11	303.2	304.79	303.59	304.91	303.59	304.74	304.35	304.35	303.2	304.72	304.01	306.01	306.23	304.98	304.12	304.62	305.96	304.39	303.49	304.37	303.68	303.5	304.24	305.64	303.85	302.44	305.62	306.31	305.16	305.05	304.47	303.37	305.54	303.41
325.06	325.16	324.92	325.13	324.05	324.75	324.34	325.43	324.73	321.83	323.7	324.54	326.47	324.69	322.82	325.95	325.73	323.07	325.4	324.84	322.1	322.84	325.53	324.01	324.15	325.42	323.72	326.19	324.76	323.97	326.5	324.57	324.59	325.9	322.85	324.15	324.48	325.2	324.42	324.14	324.9	324.01	324.16	324.19	324.04	325.78	322.31	323.81	323.8	323.76
317.97	318.93	318.28	318.35	315.96	318.16	317.27	319.18	317.96	319.04	317.39	316.36	316.24	318.45	317.62	316.49	318.17	318.11	316.22	318.26	317.31	317.63	317.14	316.3	316.61	317.48	317.18	317.43	316.88	316.45	318.64	317.37	317.4	316.85	316.42	316.86	316.6	316.02	316.91	316.63	317.32	316.39	316.48	317.04	315.35	317.83	318.04	318.01	316.21	317.34
302.8	303.09	300.2	301.63	301.56	302.79	303.13	301.79	304.76	301.49	302.28	302.56	302.32	301.86	303.58	302.01	300.86	301.03	302.7	301.44	303.45	302.13	301.53	300.89	303.34	302.08	302.34	302.46	302.29	302.69	302.59	301.75	303.4	302.67	302.56	301.09	302.55	301.2	302.27	302.65	304.45	303.02	302.06	303.99	302.25	303.13	302.62	301.94	302.01	302.86
327.71	327.92	325.61	328.25	327.75	328.96	328.37	329.57	326.61	326.31	326.09	326.5	327.29	327.98	328.01	325.56	328.42	328.42	328.58	326.33	328.85	327.57	327.76	328.05	326.34	328.03	329.38	326.28	328	329.01	328.82	325.77	327.38	326.57	327.71	327.25	327.74	328.08	328.74	326.38	324.67	327.87	326.88	328.37	327.75	327.84	327.83	327.84	327.52	327.01
308.44	309.26	310.91	309.57	309.39	308.29	309.14	308.34	308.64	310.84	308.51	308.43	310.6	308.96	307.76	309.84	309.37	308.73	308.57	308.89	307.65	309.23	309.84	309.12	309.14	307.49	308.07	309.18	308.87	310.35	309.38	308.85	309.62	309.09	309.3	309.37	309.34	308.89	310.67	309.95	309.18	310.34	309.08	309.63	309.16	309.78	308.93	308.79	309.96	307.83
304.03	304.77	304.87	303.73	303.82	304.56	303.57	304.57	305.31	303.41	303.6	304.56	303.23	305.8	305.68	304.45	303.16	304.15	304.27	304.69	304.5	304.8	302.51	305.04	303.31	303.62	305.24	303.42	302.48	304.25	306.19	304.85	303.78	305.21	304.79	304.05	306.03	304.48	304.48	303.57	305.1	303.02	302.53	303.48	304.16	303.91	304.71	304.58	305.08	303.97
324.14	324.12	324.07	325.43	325.08	323.25	322.84	326.18	324.44	324.07	322.62	324.87	324.03	326.79	325.17	326.4	324.02	326.24	324.67	324.53	325.17	324.1	325.12	324.78	323.03	325.5	324.69	325.59	323.83	324.29	325	324.96	324.35	324.74	327.23	324.12	325.08	323.05	323.48	324.86	325.26	324.66	324.24	324.16	324.7	325.11	324.68	324.21	324.2	323.48
296.27	296.51	296.59	295.04	296.1	295.89	296.43	296.9	296.46	297.35	296.44	297.25	295.67	297.45	296.74	296.94	297.09	296.89	296.61	296.72	296.39	297.4	297.2	298.07	295.76	297.59	297.73	296.58	296.84	298.3	298.93	297.2	297.28	296.79	294.39	296.7	297.11	297.65	296.42	295.35	296.1	297.96	297.62	297.94	295.16	296.66	296.83	296.36	298.05	298.07
308.9	310	309.66	308.76	309.88	309.01	308.43	310.2	311.19	309.19	309.12	308.81	310.76	308.71	310.37	310.77	310.16	310.57	309.85	310.48	307.87	308.22	310.9	310.25	310.13	312.49	308.97	309.63	307.3	307.92	310.36	309.57	311.41	311.77	310.76	308.43	309.35	308.69	307.04	311.33	310.4	309.92	310.56	310.06	309.3	309.75	311.55	309.17	310.2	308.99
300.64	300.18	300.95	301.56	303.09	300.95	300.19	300.95	300.74	301.47	302.11	302.64	300.66	299.76	302.35	300.22	302.67	300.91	301.03	301.79	300.37	301.88	300.31	299.36	300.18	301.13	302.75	302.01	300.81	299.77	300.6	301.29	301.24	300.59	300.63	301.58	302.55	300.7	303.18	299.58	301.02	301	300.21	301.37	300.46	300.95	301.9	300.49	303.42	300.17
314.14	313.25	315.31	313.75	315.1	315.44	312.53	314.74	315.93	312.5	313.29	313	314.41	315.18	313.25	314.61	313.87	313.92	315	314.44	315.4	314.13	314.44	313.82	313.65	313.34	312.56	317.09	314.57	313.67	312.05	315.13	314.67	312.4	314.78	313.62	314.78	313.28	314.62	313.83	315.39	314.06	314.4	314.6	314.93	313	314.3	314.72	313.41	313.49
314.73	312.51	311.98	312.14	313.59	313.87	312.36	315.24	313.07	312.65	314.92	312.64	311.51	314.57	313.93	314.19	313.25	312.92	312.51	313.53	312.39	312.46	314.11	313.77	311.94	312.9	313.08	314.5	313.04	311.92	313.17	315.01	313.51	312.73	314.15	314.43	312.25	312.85	312.9	312.98	312.59	313.49	313.02	314.8	314.41	314.78	313.94	312.63	314.76	313.06
294.72	293.68	293.12	294.48	293.96	296.08	295.22	296.8	292.97	294.47	294.58	293.91	294.58	293.76	294.8	295.85	294.03	294.27	294.42	292.99	296.21	294.35	295.74	293.76	294.8	294.09	294.94	296.69	294.55	294.84	291.6	292.74	294.49	296.54	296.01	295.68	294.37	294.32	294.5	297.65	294.08	294.45	295.05	294.59	294.87	296.56	295.87	294.37	297.91	295.35
324.98	323.52	324.19	323.32	324.45	324.48	324.84	325.49	325.49	322.94	324.67	325.15	325.7	323.57	323.86	323.5	323.17	324.68	326.91	325.45	323.59	324.86	326.14	325.59	324.7	322.78	323.26	323.49	325.28	325.71	324.97	322.97	325.14	325.26	323.52	324.43	324.74	325.19	323.69	325.34	325.14	323.74	324.46	326.49	324.33	326	325.44	323.8	324.67	324.18
318.54	317.34	319.03	317.01	317.42	317.75	318.01	318.88	318.73	319.34	316.91	317.66	317.88	319.09	318.95	317.61	317.17	318.14	319.73	318.31	319.81	317.84	318.89	317.22	318.63	319.78	315.48	318.34	318.41	317.82	318.75	317.29	317.49	318.51	317.13	317.77	319.74	317.76	318.26	318.41	317.34	317.01	319.3	317.91	318.49	318.9	320.28	319.03	319.13	318.48
311.28	313.57	310.65	312.49	310.98	314.02	314.27	312.06	310.84	312.46	312.06	313.41	311.78	311.85	312.6	312.9	311.99	312.18	308.8	310.4	314.31	311.26	313.68	309.65	312.08	313.15	311.64	312.55	311.08	311.92	312.83	311.53	312.7	312.13	311.01	312.31	311.87	311.98	312.59	311.05	311.32	311.37	312.47	312.48	311.98	310.97	312.66	311.09	311.82	313.67
315.64	316.35	317.46	315.79	316.73	317.15	315.94	312.99	315.46	314.63	315.38	315.89	314.13	315.05	316.38	314.77	315.42	315.75	314.76	316.06	314.89	315.34	316.14	315.04	315.91	314.98	313.46	314.6	317.01	314.64	315.7	314.4	315.35	314.41	316.38	315.47	315.87	315.25	315.4	315.3	314.57	316.43	315.87	316.05	316.4	314.72	314.4	314.92	316.33	315.22
319.71	319.06	317.6	318.32	318.75	318.84	320.06	319.4	318.96	317.92	317.84	317.91	317.14	318.57	317.96	316.95	319.22	318.67	319.91	317.55	316.59	319.6	318.84	319.18	318.99	318.6	318.26	318.9	317.83	317.56	320.12	316.12	319.16	319.59	318.96	318.1	318.71	317.35	317.8	317.47	318.99	320.12	318.99	318.25	316.36	318.57	318.44	318.58	317.78	319.7
310.52	310.87	310.76	309.33	312.1	310.14	311.84	310.72	312.36	310.66	311.78	311.28	310.04	310.93	309.76	311.93	310.79	310.71	313.08	310.86	309.6	308.27	310.84	310.72	311.63	311.96	308.73	310.34	310.67	310.85	312.47	312.8	311.86	311.78	309.36	311.63	310.74	311.99	311.45	310.31	310.86	311.37	311.52	309.51	311.85	311.21	310.9	311.93	310.28	308.91
313.95	314.51	313.99	315.9	314.11	312.81	313.85	314.14	313.85	313.33	315.33	313.68	315.42	314.65	313.88	315.09	315.39	314.4	314.53	315.16	315.6	313.38	313.26	315.45	314.12	313.69	313.44	314.36	315.47	313.8	313.02	314.65	316.04	312.75	312.89	311.8	314.49	315.68	315.47	314.89	313.84	315.78	312.72	314.37	313.86	314.48	313.79	312.17	312.47	315.98
325.25	324.68	323.12	324.49	324.54	323.56	324.07	325.76	323.68	324.56	326.11	323.49	325.74	324.87	323.77	324.66	323.97	324.62	322.14	324.66	323.76	326.14	324.05	325.3	325.65	325.17	325.84	327.88	325.11	325.29	326.08	324.97	325.01	327.06	323.68	325.7	324.54	324.77	325.78	324.63	324.29	324.56	323.65	325.81	325.46	324.23	324.7	324	325.64	324.18
305.98	304.3	305.5	304.73	303.9	304.35	304.28	303.92	304.96	302.02	304.89	302.49	304.02	305.07	304.13	304.2	305.4	304.17	304.76	305.28	303.53	304.26	303.55	304.79	305.09	303.94	304.47	304.11	305.75	304.8	304.1	304.72	304.25	303.98	304.2	303.04	304.04	305.12	302.98	303.54	303.74	303.2	304.76	303.75	303.29	303.54	303.68	304.17	303.58	305.82
323.7	323.79	327.38	324.82	327.16	324.27	326.64	325.39	325.18	325.52	326.43	326.76	324.52	325.96	326.22	325.7	324.74	325.71	326.41	325.08	324.46	323.42	324.59	323.27	325.76	325.32	326.74	325.54	324.65	325.44	324.22	324.18	325.91	324.12	325.29	324.44	324.9	326.89	325.25	324.87	327.56	325.06	325.46	324.21	325.28	325.48	323.85	326.29	324.33	325.5
315.13	315.87	315.59	315.81	314.46	315.79	314.5	315.3	316.47	313.32	314.77	314.82	315.03	315.99	315.87	315.09	317.39	314.12	314.32	312.89	314.73	314.99	315.45	315.51	314.67	316.49	314.03	312.91	315.2	315	314.01	315.67	314.68	315.7	315.42	314.31	315.3	313.16	314.46	314.68	314.07	313.87	314.79	314.08	313.34	315.45	314.38	313.58	315	314.77
310.36	310.84	309.56	312.56	311.7	311.04	309.27	311.39	311.05	310.86	308.5	310.08	310.57	309.9	310.36	307.66	310.67	309.66	313.74	310.74	311.19	311.25	309.39	312.76	309.35	311.86	309.65	311.03	309.84	310.83	309.67	310.08	310.46	311.45	309.93	309.64	310.62	308.51	309.35	310.89	310.71	309.59	309.08	309.35	311.06	308.52	310.14	310.2	310.67	309.51
301.26	302.62	300.4	299.47	299.29	298.74	302.74	302.9	300.83	301.35	299.39	301.2	301.25	300.26	303.08	301.23	301.81	300.56	300.33	302.7	300.93	300.72	300.42	303.16	301.24	300.63	301.53	299.53	301.89	302.23	299.24	301.07	300.35	302.61	300.38	300.22	299.42	301.88	300.86	300.93	301.15	301.79	300.91	301.44	302.14	301.19	300.97	298.91	301.7	301.77
315.59	316.43	316.32	317.3	315.22	314.53	315.51	318.28	317.88	314.82	317.92	317.06	317.9	316.76	316.53	316.76	316.23	315.6	317.26	315.53	314.77	316.15	317.85	316.44	316.36	316.74	317.91	316.92	316.09	318.59	315.32	317.27	317.67	318.09	316.95	316.22	317.12	316.15	315.37	317.81	315.83	315.56	316.98	315.31	317.66	316.39	315.32	317.21	315.74	316.22
303.76	302.85	303.21	302.59	302.25	302.93	302.23	301.99	302.28	301.99	300.67	302.67	303.24	304.44	303.61	301.66	304.05	302.24	303.27	301.88	302.7	302.92	301.46	303.56	302.85	303.96	303.11	302.83	300.87	302.49	303.06	304.32	303.36	303.3	303.49	302.11	302.82	305.08	304.83	302.14	303.8	303.39	302.57	303.32	303.74	301.56	302.34	303.27	303.26	303.09
305.11	303.12	305.18	303.86	302.84	303.42	304.13	304.4	303.74	303.3	303.98	303.66	303.54	304.29	302.23	303.91	302.86	302.04	305.15	303.53	303.58	303.78	304.07	302.51	303.73	305.02	304.81	304.72	304.15	304.27	304.64	302.82	304.5	302.62	304.97	304.69	302.88	305.41	304.83	303.98	305	302.89	303.43	302.09	304.92	302.12	304.57	303.97	303.8	301.47
311.43	313.09	314.33	312.16	314.95	311	312.1	313.35	312.01	312.67	312.66	312.87	312.87	312.21	312.81	313	312.78	312.76	313.84	312.2	313.76	313.03	312.48	312.93	314.09	313.12	312.99	311.23	315.14	313.75	312.56	314.29	313.49	313.42	313.12	312.32	310.82	313.52	312.14	313.2	315.02	312.87	311.55	312.83	313.11	312.69	312.23	312.41	312.63	313
300.49	301.1	301.78	301.9	299.8	301.4	299.89	300.31	301.24	300.83	302.62	301.39	300.57	301.98	300.93	300.48	301.39	300.86	301.6	300.58	301.44	300.93	303.18	301.32	300.11	298.67	301.79	299.98	300.73	299.54	300.07	300.05	299.8	301.54	301.7	301.51	301.38	300.92	300.52	301.68	300.75	300.49	300.79	299.53	300.12	300.95	301.35	301.89	303.69	300.75
295.73	297.39	296.68	297.08	297.05	296.81	296.54	296.04	298.4	298.52	295.52	296.66	297.35	295.52	296.36	297.85	296.62	297.02	296.85	298.44	297	296.37	297.9	296.11	297.6	298.41	296.83	296.44	296.64	296.11	297.8	297.11	296.66	294.88	297.3	297.12	296.59	296.14	298	297.77	298.28	297.36	297.81	296.05	297.08	297.08	297.6	294.96	296.44	296.84
310.24	310.65	310.87	310.49	310.07	309.79	311.34	311.54	312.28	310.55	310.17	311.22	311.28	309.5	310.98	311.37	309.54	312.29	309.72	312.04	311.97	311.45	310.8	312.24	312.1	311.38	311.47	310.69	310.42	310.64	311.49	311.04	310.03	309.69	311.31	313.5	313.1	309.89	310.33	310.74	309.95	311.16	311.02	309.86	310.78	311.82	309.25	310.49	312.38	312.1
315.66	315.6	314.18	315.79	313.04	314.33	314.91	314.59	315.4	314.46	316.29	314.79	314.43	314.58	315.26	315.09	313.75	316.16	314.73	313.85	315.51	314.2	314.69	315.29	314.47	315.92	314.83	313.84	315.26	313.49	315.86	315.21	313.59	315.07	314.64	314.49	313.21	315.59	315	314.3	315.6	314.19	315.05	314.95	315.49	316.88	315.27	315.34	313.96	314.06
315.94	314.78	315.89	315.14	315.96	314.53	315.09	314.01	314.35	315.7	314.98	315.49	315.44	315.1	316.55	314.52	316.63	314.43	314.37	313.94	316.24	314.08	314.73	314.74	314.64	313.27	314.15	314.75	315.73	315.7	314.96	313.72	315.55	315.38	314.77	314.66	313.2	314.61	315.71	314.2	313.58	316.08	315.13	316.09	314.28	314.49	316.06	313.79	313.33	313.28
314.24	315.83	313.45	314.24	314.28	314.97	313.78	313.51	314.98	314.75	314.49	313.55	315.77	313.94	316.94	314.19	316	314.47	315.68	314.76	315.94	313.62	315.87	313.65	314.92	314.76	314.15	316.37	316.27	314.15	313.22	315.03	315.21	315.08	316.47	315.11	315.25	315.77	315.51	314.53	315.95	315.4	312.94	316.36	315.01	313.33	314.53	315.07	315.07	312.98
302.04	304.42	303.08	305.27	304.09	304.8	302.4	303.05	303.44	302.46	305.01	304.25	303.36	304.58	305.18	302.45	304.74	303.47	303.97	304.6	304.63	303.62	302.59	304.24	302.64	303.62	305.47	303.37	302.96	303.5	304.42	303.48	303.77	302.59	304.41	301.2	305.38	303.68	304.14	302.95	303.77	302.63	304.59	304.7	304.26	302.84	303.78	302.23	303.2	303.7
303.9	305.93	304.5	305.26	304.63	303.49	303.44	303.92	304.37	303.13	304.78	304.55	303.24	305.69	303.91	303.95	303.07	304.74	304.71	304.06	304.82	304.99	303.06	302.7	305.47	303.94	304.42	302.81	304.66	304.43	304.64	304.26	303.6	303.34	305.04	304.42	304.38	304.39	305.12	303.34	304.66	304.36	303.76	305.93	303.78	303.5	304.58	305.13	306.76	305.36
299.83	300.15	299.93	300.59	300.71	299.92	300.68	301.5	299.89	301.09	302.55	300.49	302.36	301.13	301.01	301.87	299.38	300.19	302	302.53	301.42	300.45	300.74	301.3	301.31	300.79	302.08	302.47	300.09	299.44	301.34	299.81	301.34	301.14	300.83	300.17	301.9	300.5	299.87	301.35	300.34	299.04	298.32	302.34	301.95	300.65	302.93	303.17	302.31	301
306.1	307.35	307.6	307.06	305.53	306.54	305.3	306.7	307.23	307.18	306.99	307.6	305.61	307.34	306.56	306.94	306.65	306.29	304.43	305.15	306.3	306.51	305.86	306	306.33	306.33	305.34	306.95	306.81	306.62	304.17	305.63	307.18	308.36	307.54	305.98	308.35	305.55	306	306.47	306.73	307.76	306.75	307.87	305.68	308.33	308.02	306.8	306	308.3
296.59	295.67	298.52	297.45	297.87	296.57	298.11	295.85	295.87	296.21	295.83	294.96	297.53	295.76	296.17	297.25	297.05	297.05	297.33	295.99	298.2	296.44	298.53	294.39	295.8	297.65	295.89	297.19	296.11	296.71	298.23	296.69	298.08	295.47	296.7	298.01	296.47	296.57	294.54	295.79	298.06	296.54	297.57	294.61	297.69	297.02	295.02	297.56	297.34	296.32
312	311.69	310.96	311.49	310.48	309.86	310.49	311.57	310.1	310.58	311.71	310.89	309.81	310.91	311.51	311.01	312.47	312.05	311.43	310.49	312.48	310.73	309.02	310.41	310.84	309.47	309.4	311.37	309.78	310.73	310.56	311.35	311.58	312.03	311.09	310.77	310.6	311.02	311.51	311.64	308.8	310.78	309.16	311.16	311.33	310.86	311.85	311.01	310.2	310.56
312.51	313.51	312.87	313.16	312.21	311.75	314.08	311.3	313.44	312.25	312.95	312.33	312.81	313.88	313.1	313.11	312.46	313.74	313.57	313.59	312.08	313.41	313.74	313.64	312.42	312.31	312.6	312.32	311.82	313.26	312.54	311.85	312.73	312.7	312.13	312.43	313.31	313.07	312.93	312.87	311.91	312.37	313.87	313.82	314.03	312.73	313.43	312.82	313.8	310.9
303.6	301.87	303.89	300.7	303.98	304.24	302.99	304.04	304.25	301.98	301.63	301.05	303.43	302.25	303.13	303.29	300.92	303.04	306.06	301.84	302.35	304.02	304.28	302.2	303.36	302.06	302.55	303.57	303.48	302.42	303.05	303.6	304.01	302.71	303.16	302.25	303.48	302.41	304.31	301.66	303.74	302.02	304.39	304.65	304.57	304.15	302.65	303.07	303.32	301.8
314.65	314.1	313.63	311.65	313.27	314.92	315.23	312.81	311.83	311.81	313.51	315.16	313.17	313.04	312.41	312.19	312.96	312.57	313.33	313.15	312.78	313.85	315.69	313.83	313.7	313.63	314.26	315.15	312.17	311.91	314.3	313.83	312.72	312.88	312.13	311.42	314.18	314.51	312.93	312.24	314.16	313.5	312	313.19	313.13	313.12	312.52	312.75	313.97	313.86
311.32	310.64	309.76	309.55	311.07	309.05	309.71	310.52	309.95	310.47	310.21	310.73	309.59	310.6	307.79	311	312.7	311.73	311.09	310.07	309.76	310.1	312.48	311.05	312.35	310.31	308.98	312.8	308.92	309	312.74	311.37	309.23	311.42	310.01	310.05	310.95	310.78	309.35	311.78	311.07	310.01	310.12	309.47	311.19	312.33	311.87	310.55	310.65	310.25
314.79	313.66	314.37	313.26	313.7	314.03	316.46	314	313.73	315.13	313.5	313.3	315.47	312.76	312.53	313.52	313.98	313.83	314.31	312.65	312.91	314.44	315.59	313.72	314.31	315.52	315.22	314.73	314.88	312.24	312.31	314.57	314.44	312	312.92	314.32	315.1	314.42	315.96	313.31	313.57	312.65	313.66	314.92	314.2	313.65	313.75	313.2	313.11	313.08
314.78	314.08	314.68	315.29	316.77	316.48	312.64	314.13	314.89	315.23	316.05	313.94	314.45	314.32	313.55	316.8	316.03	316.68	314.06	315.5	313.98	315.72	312.81	316.62	314.59	313.38	314.21	316.23	314.25	316.54	314.52	315.52	316	315.28	313.91	314.68	315.67	315.6	314.95	316.14	315.2	314.92	313.59	315.14	314.53	314.57	314.64	315.18	315.67	315.85
307	307.76	307.91	307.48	304.91	306.63	305.13	306.03	305.96	305.05	306.01	307.76	307.83	306.01	305.31	306.78	305.82	306.47	304.91	306.39	305.87	303.97	306.75	306.97	307.84	306.31	305.74	306.04	307.2	304.57	305.76	306.62	306.07	307.69	305.37	306.23	306.63	306.46	306.82	306.2	307.05	305.28	304.4	305.44	305.53	305.45	305.73	306.09	305.19	306.71
325.88	325.21	324.38	325.11	324.57	323.92	326.42	323.68	323.25	323.64	326.19	322.26	326.1	323.11	326.78	325.63	325.33	323.3	325.29	325.95	323.16	324.51	323.49	325.6	325.41	325.26	321.77	323.97	325.8	326.06	324.8	324.39	324.5	323.29	325.13	323.9	325.23	325.26	324.67	325.63	324.44	324.71	324.91	323.66	325	323.33	324.56	324.73	325.4	324.12
304.22	305.32	303.97	303.2	305.02	305.39	304.61	303.2	305.07	305.64	304.54	304.96	302.83	305.23	303.99	303.11	305.42	303.29	303.81	303.1	303.63	306.61	304.01	303.98	304.73	302.27	303.81	303.41	303.58	302.54	303.75	304.91	303.39	304.18	306.52	305.16	303.32	306.72	304.85	304.02	303.44	303.02	305.82	306.19	303.62	303.7	304.45	306.44	304.03	305.38
306.4	306.06	305.91	305.69	304.29	304.27	304.89	305.49	305.02	306.66	304.41	305.65	306.18	304.2	304.69	304.28	304.29	304.44	308.68	305.25	305.73	306.55	306.66	305.72	307.54	306.13	306.5	305.86	306.84	305.94	306.06	306.09	304.68	306.48	306.87	304.28	305.02	306.06	306.07	304.98	307.41	305.7	304.02	306.59	306.57	304.58	303.78	304.21	304.24	304.55
306.61	305.39	305.13	306.09	307.43	306.33	306.32	305.26	306.07	308.44	305	304.46	305.23	306.56	307.01	307.18	305.61	305.05	305.85	307.62	307.92	305.33	306.61	305.56	306.83	305.2	305.06	307.87	305.92	305.04	305.4	306.62	307.85	306.05	306.47	305.72	305.86	307.95	306.85	306.44	306	304.38	307.32	306	307.21	307.24	306.68	305.92	306.59	306.44
315.5	314.4	314.01	315.55	314.28	313.64	314.39	314.71	315.51	315.25	314.02	314.66	313.7	315.73	312.83	316.2	314.09	314.39	316.4	313.51	313.49	315.27	313.45	315.52	316.09	315.57	314.77	315.88	314.62	315.53	313.16	313.89	316.36	312.47	315.39	315.83	313.5	315.11	314.19	314.34	314.82	314.59	315.39	314.43	315.34	315.1	316.15	314.78	315.59	314.76
308.45	308.37	308.76	308.08	309.81	307.51	308.22	309.7	309.92	308.66	309.75	309.42	307.96	308.82	307.97	309.16	308.47	308.55	310.81	307.88	310.71	309.16	308.83	308.03	308.81	309.39	309.3	310.58	307.31	309.66	308.45	307.94	307.92	309.76	309.1	309.8	308.24	307.35	309.21	308.81	308.39	309.26	310.05	309.13	308.55	309.56	308.48	308.92	310.18	307.29
303.58	303.86	302.42	305.08	304.89	304.03	304.03	304.69	303.65	304.34	305.34	306.64	305.21	303.15	302.58	303.13	305.9	303.49	303.55	303.25	303.73	305.81	304.98	304.85	304.12	304.04	303.55	304.73	305.72	303.98	304.67	302.8	304.71	305.17	302.98	306.56	304.51	306.25	304.77	303.89	305.01	306.05	304.93	304.16	305.79	304.5	304.66	304.1	304.73	304.41
312.65	312.09	309.7	312.32	313.24	311.72	310.49	314.64	313.75	311.39	312.74	312.75	313.92	312.61	312.91	313.44	312.99	312.41	312.93	312.58	312.76	313.4	312.54	313.96	311.59	312.41	310.15	312.64	313.64	311.48	312.03	312.3	312.23	312.95	313.31	312.29	311.5	310.33	311.8	311.07	311.36	312.33	311.25	311.68	312.8	312.27	312.08	311.26	311.53	311.69
316.47	315.33	316.55	315.3	316.43	317.41	314.88	314.8	317.05	314.5	315.11	315.95	315.59	314.58	315.47	314.16	313.94	315.16	317.49	313.42	317	314.52	315.75	316.22	315.18	315.92	315.02	316.37	315.44	315.27	315.79	316.95	314.95	315.56	316.76	316.79	314.82	313.82	314.22	315.35	316.41	315.14	316.23	317.42	314.7	315.96	314.86	315.34	314.5	314.81
317.99	316.8	316.61	315.68	317.7	317.33	316.68	318.19	317.17	318.87	317.13	318.5	316.78	317.27	317.56	316.82	316.59	317.92	317.97	317.69	314.24	319.42	317.47	316.99	317.38	317.14	318.89	318.01	316.51	316.7	316.35	318.64	318.69	318.71	318.41	318.09	318.09	316.04	316.63	317.44	317.43	317.72	317.15	317.83	317.9	317.62	316.85	316.56	317.79	319.33
306.16	305.76	304.56	305.4	304.3	306.25	303.87	304.86	305.13	306.29	306.34	306.43	304.2	304.49	305.59	304.53	304.86	306.36	305.44	307.17	304.81	304.75	304.31	304.69	304.86	304.61	305.61	306.09	304.92	305.31	306.33	305.39	305.2	304.6	305.47	305.49	305.02	306.82	305.02	304.03	304.63	304.81	305.74	306.03	305.67	304.45	304.24	306.46	306.3	306.42
303.83	304.83	304.17	304.42	304.41	305.18	304.25	303.09	303.29	303.99	304.62	303.69	304.93	303.43	304.23	304.27	303.02	304.45	305.53	303.46	304.22	303.73	304.92	305.4	303.7	305.95	305.82	304.11	305.94	304.54	303.29	303.3	305.99	304.31	303.72	303.66	303.55	304.3	304.55	303.73	303.86	304.45	305.35	304.66	305.83	304.82	304.82	305.01	303.54	305.53
304.61	304.65	305.17	306.3	305.7	304.98	305.52	306.39	304.7	303.6	304.86	305.57	306.08	307.15	305.54	305.23	305.19	304.67	303.08	306.67	306.37	305	305.8	305.16	307.34	305.62	305.03	306.55	305.89	306.05	304.85	306.46	306.37	303.66	306.94	305.99	306.91	305.44	305.78	306.93	305.03	305.61	305.19	306.05	304.12	304.88	306.6	305.21	304.69	305.33
313.22	312.5	314.53	312.83	314.31	314.58	314.7	313.73	314.46	313.72	314.95	313	313.08	315.09	312.13	314.45	313.11	310.87	314.24	313.58	314.39	314.91	313.72	313.61	313.72	314.1	315.26	312.06	312.56	312.41	313.84	313.93	313.41	313.22	314.19	315.48	313.6	313.71	314.44	313.66	314.96	314.34	313.45	314.2	312.56	312.89	314.58	314.24	314.06	313.93
295.7	295.54	292.14	292.86	292.11	294.13	292.46	294.79	293.77	294.29	295.04	293.73	296.05	293.25	293.54	295.43	293.43	294.8	293.25	293.31	293.01	293.79	293.08	294.48	293.55	293.51	294.9	293.47	295.57	293.51	293.87	295.2	294.2	294.68	293.36	294.66	292.08	295.29	295.15	293.98	295.06	293.51	292.67	294.05	294	295.5	293.62	293.98	293.81	292.89
326.66	325.01	325.99	326.35	327.01	326.11	326.05	325.81	325.07	327.82	326.65	326.34	327.02	327.34	327.07	326.72	329.05	327.88	324.6	326.4	325.63	327.11	327.63	327.14	328.44	326.76	328.24	327.23	327.6	326.72	325.67	325.91	327.64	326.51	328.36	328.02	327.53	326.79	328.23	327.71	326.23	327.81	327.52	325.26	327.1	327.51	326.57	326.41	327.98	328.65
294.74	295.09	294.29	296.13	295.3	294.1	295.95	293.87	295.13	294.47	295.09	294.56	292.61	295.64	294.43	294.85	295.61	295.69	296.19	296.1	296.63	294.65	294.89	296.05	293.46	294.97	296.24	294.27	294.48	297.06	294.15	295.24	294.53	295.67	295.69	294.23	295.52	294.52	296.77	295.23	294.92	294.58	296.27	296.31	293.99	294.24	295.59	295.19	295.47	294.75
324.95	324.96	323.44	325.34	324.74	324.22	323.26	324.5	324.28	324.62	324.03	322.53	324.97	323.67	325.59	324.98	324.22	324.27	323.61	324.37	324.34	324.84	323.98	323.84	323.47	324.54	325.41	324.09	323.46	322.92	323.04	323.66	326.68	325.34	325.44	324.79	325.19	324.54	325.13	324.44	324.36	326.1	324.89	323.96	326.26	324.57	324.05	325.57	323.61	323.6
296.73	297.8	294.88	293.56	294.97	295.64	297.44	295.83	296.65	295.42	296.42	293.03	296.58	294.19	296.47	294.71	294.52	295.51	295.7	296.6	294.2	294.08	294.91	294.66	294.4	295.72	295.98	295.54	294.45	294.1	296.5	296.1	295.5	294.8	295.08	295.65	295.8	295.23	294.08	293.76	294.73	293.68	294.82	293.89	294.6	293.53	295.48	293.51	293.85	297.02
323.86	325.4	325.5	324.95	325.92	324.28	324.33	324.98	324.84	323.21	325.14	324.78	326.27	324.57	322.4	326.01	323.07	325.7	324.77	324.77	323.53	324.32	324.3	326.49	325	324.98	323.61	324.16	325.15	324.38	323.49	324.48	325.86	325.53	324.22	326.14	326.89	324.47	323.95	324.86	323.76	325.18	324.01	323.97	324.03	324.53	325.56	324.14	325.31	325.73
293.51	295.8	294.51	293.9	293.73	293.65	294.28	294.26	294.61	295.26	293.32	295.6	295.99	292.26	293.3	294.03	294.5	292.91	295.82	294.21	293.41	294.55	293.64	294.54	291.42	294.64	294.97	292.4	293.76	293.02	294.97	293.93	294.1	295.5	294.06	296.23	293.28	292.55	293.7	293.71	293.15	294.74	295.26	296.1	293.1	292.44	294.96	294.05	292.82	294.82
315	315.47	314.16	316.09	316.92	314.84	314.92	315.44	317.32	315.45	317.41	314.77	315.78	314.66	315.98	314.56	316.17	314.96	315.94	316.2	316.2	316.38	314.09	315.02	316.51	316.05	316.29	315.14	316.01	314.7	317.13	313.01	314.51	314.46	316.42	314.28	314.32	316.07	317.69	315.55	315.38	316.56	313.19	316.01	315.19	315.21	313.69	316.34	315.15	315.52
316.81	317.77	318.43	318.68	317.69	316.62	316.31	317.65	316.44	316.67	316.61	319.29	317.91	317.52	316.7	315.39	316.19	316.46	317.33	317.29	317.63	316.1	317.35	318.33	317.64	318.49	317.99	317.52	317.53	318.06	316.45	317.4	317.66	317.5	317.98	318.42	318.82	317.86	317.09	316.49	317.4	317.81	317.59	317.08	316.93	315.35	317.44	318.44	317.04	316.4
309.27	308.34	308.88	307.87	308.16	308.56	309.58	310.11	306.18	309.09	306.78	309.1	309.61	309.47	308.86	306.1	309.74	308.88	308.16	309.12	309.28	310.03	307.88	307.48	309.79	310.88	309.26	309.73	308.09	307.6	308.73	309.38	309.26	309.71	308.21	308.61	308.49	306.58	307.52	309.61	310.08	308.69	309.17	309.28	309.89	310.47	309.22	309.42	308.08	309.39
309.74	311.48	309.19	310.53	311.71	310.38	310.29	310.32	309.71	310.59	310.26	312.13	310.03	310.55	311.67	312.23	309.96	311.77	310.97	310.56	311.01	309.81	310.95	310.04	308.87	310.88	308.49	310.95	310.35	310.26	311.84	310.9	310.46	310.12	311.52	310.65	310.27	310.94	311.27	311.1	309.43	310	310.15	310.36	311.14	309.38	310.26	310.26	310	310.34
293.51	294.53	296.5	292.31	294.16	292.24	294.27	294.37	292.24	295.12	295.56	293.65	294.57	293.93	294.3	294.64	294.17	294.29	294.61	294.4	295.62	293.66	294.69	293.9	294.33	293.62	293.31	294.7	295.27	293.73	295.11	294.53	296.01	294.75	292.75	295.34	293.59	294.52	292.78	293.89	296.45	292.61	294.87	292.37	293.47	294.01	295.21	294.25	293.29	294.36
314.25	312.62	313.17	313.4	315.11	313.89	314.26	313.82	313.49	314.62	313.49	313.69	313.9	314.47	314.35	314.55	313.66	314.52	312.49	314.89	313.22	313.07	314.43	314.03	313.34	312.51	314.37	313.86	314.78	313.65	313.66	315.07	314.48	313.69	313.16	313.79	312.8	314.43	313.33	313.74	313.11	313.86	314.45	314.6	312.01	315.66	312.18	312.58	316.83	314.83
305.8	304.8	304.06	305.27	305.13	305.43	305.4	304.43	304.86	304.24	306.35	302.57	304.37	304.2	304.93	305.44	303.95	304.29	303.39	306.54	304.4	305.18	304.89	304.19	306.74	303.78	304.37	306.59	303.72	303.06	303.79	303.99	303.36	304.06	305.3	303.9	303.61	305.17	305.46	303.84	304.68	304.97	303.47	307.42	305.71	302.81	306.31	305.25	303.06	305.17
313.59	314.77	313.03	312.64	314.1	314.04	314.42	313.97	313.04	313.46	312.97	312.64	311.28	314.25	315.23	312.95	311.73	313.17	312.89	313.2	312.74	313.61	314.33	313.26	314.62	312.64	313.42	313.48	313.94	312.22	313.27	313.01	313.11	313.65	312.48	312.09	312.18	313.04	313.09	313.75	313.02	313.84	311.48	313.31	313.5	313.75	313.95	314.07	315.19	313.58
308.47	307.15	307.16	307.12	306.94	307.1	306.59	308.5	307.87	304.97	306.24	305.39	306.11	307.87	305.74	306.48	306.79	307.62	304.51	306.47	306.86	307.33	305.85	309.43	306.88	304.26	306.76	306.89	305.34	306.15	306.29	305.78	307.42	306.67	308.85	305.57	306.7	306.86	305.32	306.35	306.76	306.66	308.54	305.84	306.12	307.76	307.79	306.87	306.53	306.72
305.62	305.92	304.57	305.23	306.56	305.28	306.43	306.16	304.07	305.49	307.63	305.39	306.78	306.69	307.14	306.36	305.94	305.5	306.08	310.19	306.42	306.79	305.33	306.07	307.1	304.94	306.79	306.61	306.71	305.31	307.3	306.06	305.06	305.12	306.63	306.92	306.44	305.49	305.93	304.99	304.47	306.97	306.86	306.2	306.39	305.73	305.15	306.11	307.32	306.9
295.23	295.64	293.97	291.69	294.69	293	293.33	293.22	293.48	293.8	294.18	295.64	295.15	295	294.54	293.22	294.08	295.33	292.49	294.17	293.05	294.62	294.23	293.81	293.85	293.02	296.77	294.25	295.13	294.54	293.8	292.28	293.76	292.42	295.15	295.24	293.27	293.32	292.88	293.46	293.54	293.84	293.81	291.98	294	294.44	294.06	296.97	294.35	295.22
301.38	301.8	302.15	301.17	303.7	301.55	303.68	303.36	300.86	302.47	302.93	303.7	301.15	302.16	303.02	303.43	301.04	303.88	301.88	303.8	301.94	303.29	303.25	302.8	302.91	303.68	302.56	300.68	303.44	300.01	302.42	302.09	303.98	301.05	304.06	302.32	300.16	304.2	303.69	301.57	301.22	301.5	303.34	300.1	302.5	302.97	301.82	302.88	303.25	302.56
296.86	293.48	294.51	294.13	293.84	293.07	293.28	294.2	292.89	293.03	295.71	294.76	294.66	294.54	294.06	294.18	292.48	294.72	294.4	294.38	294.99	294.54	293.94	295.58	294.06	294.6	293.11	294.97	292.98	295.12	293.89	291.7	295.05	295.04	293.85	294.17	293.81	292.78	293.37	294.54	294.2	294.6	295.21	293.17	293.17	294.41	292.85	293.66	293.5	294.03
319.75	318.06	318.4	318.69	318.39	317.79	318.13	318.57	318.97	317.86	320.2	319.1	319.26	317.2	318.92	318.67	318.46	320.41	318.96	316.59	319.27	318.3	319.03	316.49	317.69	317.22	317.9	316.51	317.94	317.29	318.3	317.43	317.17	319.18	316.83	318.79	318.09	318.24	317.2	316.66	317.68	318.23	317.25	319.22	318.09	319.06	318.45	318.45	317.85	317.83
324.47	325.07	325.02	326.55	326.16	326.93	325.37	325.21	324.4	325.43	325.2	325.41	325.21	322.43	324.73	325.29	325.02	323.86	323.82	325.73	322.57	324.19	324.59	324.7	325.53	324.23	325.29	325.93	324.6	323.93	325.83	322.98	325.74	324.72	323.74	324.56	325.69	324.91	323.68	324.75	324.89	324.43	325.4	323.31	324.13	326	324.75	325.69	323.83	324.68
301.36	300.95	300.62	300.85	301.08	302.65	301.69	301.11	301.14	301.41	300.35	301.36	301.39	301.26	298.84	301.51	302.48	301.43	301.71	302.07	300.78	301.66	299.9	300.81	300.46	301.72	300.76	301.61	303.05	301.79	299.9	300.72	300.19	301.98	303.54	301.87	299.55	301.59	298.68	302.31	300.29	301.71	300.42	301.29	302.17	300.39	299.39	299.74	302.65	301
306.26	306.68	306.52	306.87	306.2	307.15	305.17	305.31	306.84	306.64	306.66	306.63	304.74	306.86	306.19	305.62	306.37	307.03	305.86	306.35	305.59	306.02	305.99	304.76	307.56	306.68	306.49	307.36	305.75	306.81	305.12	307.29	306.04	304.16	305.79	305.23	306.74	306.24	304.33	305.97	306.69	305.43	307.28	306.77	306.26	306.12	308.69	304.51	305.62	306.61
316.48	317.04	315.32	319.14	316.52	318.14	318.21	319.01	316.47	318.02	316.88	318.06	318.59	318.37	317.81	319.72	319.34	317.33	319.21	317.52	317.81	316.82	318.41	318.8	317.28	318.57	320.74	318.5	318.75	317.57	319.28	319.74	318.54	316.93	316.96	317.31	318.3	319.77	317.86	317.72	317.41	318.46	317.11	317.8	316.96	319.42	316.76	319.37	318.02	316.61
312.88	312.07	311.99	314.27	313.24	312.78	311.92	311.02	311.1	312.27	313.77	311.14	311.59	312.32	310.46	311.37	314.87	313.78	312.16	312.77	313.8	313.02	312.26	313.01	312.02	311.05	313.53	314.39	312.66	314.27	312.4	313.05	313.14	313.19	312.04	312.2	311.02	313.12	313.09	312.91	314.15	313.1	309.76	312.92	310.62	312.76	312.13	313.31	314.74	313.86
328.24	327.14	328.16	327.86	328.7	325.45	327.9	326.88	327.77	326.97	328.93	327.57	327.84	327.86	327.34	329.84	327.96	327.72	327.32	327.83	328.05	326.61	329.48	328.7	328.2	327.37	326.19	329.69	325.29	328.05	326.56	328.56	326.61	326.42	328.29	325.94	327.49	328.19	327.8	327.04	327.02	327.2	329.63	327.94	326.11	325.61	328.04	329.07	328.22	325.81
304.34	304.26	305.52	304.88	304.66	303.47	301.68	306.06	305.2	303.96	304.69	304.89	305.69	302.81	305.47	303.88	306.1	305.87	303.85	304.81	301.8	303.8	304.58	305.22	304.98	305.67	304.98	304.06	303.99	306.5	305.44	304.99	303.9	303.42	304.38	303.79	303.81	303.45	305.3	303.44	304.75	304.55	304.02	303.45	305.36	304.79	304.35	302.74	304.39	302.96
317.82	318.28	317.34	316.61	316.58	319.3	316.94	318.88	318.57	316.81	318.82	319.25	317.74	317.96	317.49	318.7	317.36	317.76	319.05	317.58	316.61	318.01	317.24	317.29	319.79	317.93	317.5	319.34	317.55	318.59	317.97	317.35	317.82	318.33	318.85	319.62	318.46	317.59	318.64	317.34	316.76	318.81	318.83	317.86	318.72	316.58	318	318.85	320.26	317.15
328.93	330.51	327.7	328.63	328.44	329.25	329.85	328.17	329.46	328.84	330.21	326.75	327.51	328.7	329.69	327.61	329.35	328.02	327.92	330.91	328.08	330.01	329.98	329.21	329.75	329.41	327.71	328.07	329.23	327.74	328.65	328.01	328.87	328.42	328.47	329.4	328.98	327.43	328.84	329.82	326.55	327.35	328.67	328.32	329.24	329.13	328.31	328.67	329.42	328.31
315.72	314.69	315.08	314.1	315.1	316.5	315.26	315.99	317.21	314.15	317.2	317.67	315.47	317.09	315.97	316.79	316.95	314.48	316.66	316.14	315.99	316.95	315.73	315.09	315.42	315.45	314.72	316.82	315.73	314.22	316.04	315.95	317.2	315.82	315.66	316.08	315.92	317.46	315.46	315.4	315.13	317.83	315.5	316.38	316.79	315.88	317	312.87	316.39	315
316.08	314.81	313.98	315.32	314.77	314.11	312.29	313.91	315.63	314.79	316.13	314.75	315.91	315.19	316	313.18	314.95	314.1	315.11	314.82	315.03	314.68	316.17	315.3	313.37	315.79	314.31	315.42	314.68	315.42	316.16	315.39	315.28	315.4	313.7	315.25	316.26	314.78	315.49	313.76	315.17	315.52	315.87	315.59	314.58	314.18	315.23	316.65	316.27	315.46
302.11	302.06	302.04	302.62	302.83	302.22	302.67	304.51	302.19	302.64	300.01	302.01	303.04	301.75	304.34	302.12	302.79	302.76	301.32	302.11	302.32	300.94	302.25	303.01	302.17	303.48	302.8	302.25	304.59	302.69	301.18	301.43	302.96	301.47	302.53	302.68	302.4	302.29	300.63	301.28	302.67	301.51	300.77	302.46	302.06	304.42	301.15	302.15	303.56	304.38
303.79	300.98	305.97	303.84	303.11	303.44	303.52	303.68	303.8	304.08	303.49	303.62	304.92	302.97	304.58	303.75	303.47	302.42	303.07	304.52	301.05	304.64	303.3	301.95	303.49	304.23	302.96	302.3	305.39	304.09	302.72	303.97	304.14	304.98	303.01	304.52	305	303.95	304.63	305.83	303.37	305.21	304.22	303.85	303.36	303.34	302.99	303.79	302.95	303.25
305.03	301.79	304.52	303.29	303.86	304.54	304.64	303.94	303.25	303.93	304.56	303.42	303.25	305.86	305.48	304.17	303.94	304.06	303.83	304.29	304.78	303.06	303.7	304.23	305.26	303.54	304.95	304.13	304.69	304.74	304.58	304.17	303.05	304.14	303.46	305.1	305.55	304.11	305.6	306.02	302.99	304.57	305.31	303.77	304.18	303.53	304.07	303.71	304.23	302.88
295.66	294.43	295.47	295.75	296.36	294.87	293.95	296.14	293.99	293.97	296.09	295.34	294.13	294.41	293.47	295.62	294.34	295.35	293.24	296.07	294.19	295.43	294.47	295.22	295.61	294.31	294.06	294.69	295.42	295.96	295.55	293.59	294.54	295.15	293.66	294.33	297.15	293.72	295.86	294.15	295.76	295.83	294.1	295.21	293.52	294.79	294.26	295.11	294.51	295.17
311.86	312.32	311.79	312.47	313.51	313.86	312.88	312.06	312.31	314.79	314.1	310.86	313.32	312.52	311.93	313.4	312.15	312.08	312.82	312.14	311.87	312.46	313.21	313.88	311.31	310.92	314.05	312.67	311.96	310.44	313.43	313.86	311.65	312.2	312.9	312.05	312.59	310.9	311.49	311.89	313.38	313.25	313.01	311.54	311.87	312.27	313.97	312.14	313.04	312.36
314.87	313.58	316.45	314.56	314.52	313.37	313.53	315.81	315.51	314.75	313.84	315.04	316.97	314.29	315.45	313.48	314.57	314.3	315.34	314.23	313.39	311.72	313.71	314.89	315.02	316.13	314.51	315.89	317.14	317.13	314.28	315.22	316.69	316.03	315.41	314.02	312.82	313.88	313.79	316.27	314.08	313.96	315.36	314.07	315.25	314.64	315.83	316.28	314.93	316.07
303.2	303.22	303	302.13	302.49	302.76	302.51	302.5	303.69	302.67	304.27	304.01	300.74	302.07	303.01	301.65	303.29	303.41	303.31	303.1	302.85	301.99	304.16	302.79	304.27	303.1	303.24	302.77	303.56	303.51	302.79	303.07	302.37	302.83	302.74	302.48	303.76	302.42	302.29	301.99	302.79	302.5	301.92	303.18	302.99	303.5	302.78	302.55	302.09	303.49
315.29	314.28	314.22	312.04	313.24	313.48	316.02	315.66	313.07	314.68	314.61	312.65	314.2	314.43	312.5	311.76	312.82	315.69	314.29	313.67	314.67	312.56	311.76	315.45	313.88	312.88	314.31	313.71	314.6	314.86	314.13	314.54	315.31	314.95	314.58	313.92	315.26	313.15	314.94	312.61	313.09	315.17	314.82	314.91	314.72	315.44	314.79	314.66	313.71	314.41
312.38	314.01	313.52	313.74	313.06	313.73	312.56	312.71	312.44	313.18	313.69	311.69	313.66	313.2	311.91	312.82	313.43	312.87	312.8	312.82	313.13	312.19	314.66	313.61	312.46	313.3	313.25	311.82	313.02	314.88	313.27	313.32	313.16	312.61	312.46	313.63	312.04	312.51	311.46	314.09	313.93	312.88	312.15	311.91	312.02	313	311.89	312.49	312.32	312.5
310.29	309.31	308.28	309.88	310.23	309.19	310.7	308.19	308.23	306.68	307.62	308.21	309.68	310.7	309.38	310.4	307.87	309.73	309.48	308.66	308.69	307.72	308.3	308.23	308.9	308.77	308.29	310.72	309.33	308.52	309.01	309.46	307.33	306.65	309.12	309.89	308.66	310.11	307.78	308.43	308.54	308.45	308.16	309.49	309.83	306.74	308.73	308.36	308.97	308.6
304.2	301.69	304.06	303.8	303.38	303.6	302.95	302.51	303.32	303.43	302.69	304.04	303.43	303.08	303.37	303.01	305.01	304.45	303.55	302.96	305.06	301.89	303.04	302.39	305.98	301.87	302.69	304.48	303.68	303.28	303.92	301.87	302.19	302.34	301.49	304.89	303.93	303.8	303.81	305.56	302.59	302.45	302.85	301.25	303.73	305.57	305.44	304.01	303.88	303.87
315.65	317.81	315.9	313.82	316.39	316.46	316.2	315.52	315.4	316.42	317.55	317.9	314.24	317.32	315.67	315.39	315.75	316.76	316.35	315.03	316.83	316.16	317.22	316.81	317.09	315.12	315.11	316.55	315.63	317.29	315.32	315.63	314.7	316	317.88	316.31	314.38	316.56	315.45	315.55	316.14	316.49	316	315.11	316.86	316.07	315.4	315.17	317.69	316.11
304.4	302.02	301.05	302.64	303.17	303.91	302.01	302.56	302.47	303.38	305.47	303.56	302.19	301.75	300.53	303.34	302.07	304.21	303.49	302.54	302.16	304.84	302.11	302.79	300.87	303.37	303.99	301.91	303.68	302.56	302.52	302.78	302.5	302.15	303.58	300.95	303.84	304.37	302.78	302.48	301.9	301.11	302.2	304.06	302.9	299.91	303.78	303.11	302.73	302.89
316.48	314.83	313.42	313.59	313.35	312.41	311.92	312.35	314.55	314.63	314.15	313.64	311.55	313.29	313.45	314.09	313.56	312.49	313.24	312.74	312.35	313.89	314.9	313.76	312.02	312.87	312.05	313.94	313.67	313.75	315.08	313.41	313.58	312.4	312.43	313.33	313.64	311.39	312.95	313.56	313.79	313.28	313.86	313.67	312.18	314.17	313.91	313.93	311.99	314.28
304.48	304.51	305.82	305.18	304.01	305.27	305.24	303.94	306.22	305.17	304.67	305.58	303.86	305.22	304.76	305.19	304.9	303.3	304.65	303.75	304.8	303.32	305.56	305.5	303.98	303.9	305.01	303.29	304.37	305.29	304.72	302.93	305.09	305.35	304.91	303.3	305.23	304.37	304.6	305.99	305.31	304.61	302.27	304.91	305.08	305.81	304.54	304.58	304.65	303.91
304.92	302.77	304.91	304.27	303.57	301.86	303.39	301.28	303.61	304.3	303.95	301.89	304	304.46	302.62	303.93	303.22	303.75	305.6	302.49	302.84	303.29	302.26	301.71	303.65	303.4	302.41	302.13	303.11	302.55	302.75	303.78	303.06	304.13	303.13	302.54	305.22	302.88	303.94	301.85	303.55	301.85	303.74	304.25	302.81	304.37	304.15	303.35	304.22	304.05
314.67	313.01	316.67	315.14	313.75	316.02	312.96	315.39	316.54	313.31	314.47	314.57	314.71	314.47	314.39	315.02	312.79	314.85	312.66	316.13	316.59	314.77	315.49	314.83	312.97	314.4	316.18	314.91	314	315.4	315.2	314.36	313.82	313.99	315.17	313.83	315.23	313.9	313.82	314.4	315.98	313.75	314.74	314.89	314.3	315.4	314.29	314.3	315.7	314.64
294.83	295.08	294.07	295.18	295.34	294.61	295.66	294.22	295.56	295.21	295.54	295.77	297.43	293.27	293.43	293.75	295.05	293.7	294.53	295.49	295.58	294.13	295.34	295.3	296.53	297.07	293.24	295.17	295.29	294.69	295.6	295.14	292.39	295.29	296	294.82	293.78	293.35	294.1	296.88	293.66	295.37	294.26	295.54	294.21	295.75	294.1	294.02	295.76	295.28
303.05	303.84	304.16	306.08	306.94	304.08	306.86	304.46	304.61	306.15	303.38	305.61	305.39	305.02	304.2	305.99	304.85	305.27	305.51	306.92	303.53	304.61	305.68	304.09	305.14	306.02	304.89	304.06	305.74	304.64	305.59	304.08	305.15	305.92	304.71	304.65	307.09	305.49	305.55	305.89	303.27	304.58	306.84	305.62	307.15	306.04	306.05	304.4	304.64	305.67
304.63	306.29	304.46	305.2	305.65	303.7	304.99	304.78	305.49	304.12	304.71	304.88	304.27	306.7	305.27	303.71	304.22	303.05	306.06	305.86	306.98	305.44	306.27	303.29	304.66	305.37	304.54	305.33	307.77	305.54	304.84	306.62	305.72	306.76	305.56	304.21	305.29	304.81	305.05	304.12	306.89	305.58	304.79	304.8	305.12	303.86	303.58	304.82	305.01	306.18
304.55	303.33	302.56	304.56	304.49	301.7	301.83	302.06	303.61	302.17	302.46	302.43	302.92	302.11	304.9	301.13	303.09	302.26	300.8	302.81	302.38	303.77	304.09	303.23	302.35	303.1	301.98	303.29	302.95	303.92	303.95	303.22	302.99	303.53	302.15	301.91	304.02	305.08	302.91	303.12	303.53	301.53	302.23	303.21	303.54	303.68	303.06	300.34	303.85	304.58
296.83	297.99	298.23	296.88	296.8	295.72	293.91	297.81	296.02	295.41	296.31	297.22	296.44	297.65	297.43	296.7	296.23	298.01	295.71	296.55	296.64	298.04	296.39	294.42	296.78	297.94	296.82	295.18	298.18	297.71	297.56	295.56	296.69	296.16	296.14	295.56	297.21	297.9	297.51	295.77	296.26	296.76	298.11	297.8	296.3	297.99	297.71	296.56	297.13	295.2
319.95	318.28	320.43	318.98	317.15	318.72	319.57	318.92	318.4	317.89	318.74	318.27	316.8	318.72	318.14	317.16	318.15	317.4	319.28	316.75	318.28	318.21	319.35	319.11	319.51	316.42	319.23	317.37	316.96	318.68	320.1	319.93	318.61	318.33	318.79	318.95	318.15	320	318.33	317.3	319.22	318.12	318.06	317.3	317.78	318.76	318.77	320.22	319.54	317.17
308.23	306.83	307.22	307.34	306.71	308.35	308.01	307.3	309.29	307.45	306.68	306.39	307.5	308.19	305.95	307.03	308.14	306.94	307.6	307.29	308.71	309.43	306.23	306.23	306.64	307.37	307.59	307.32	307.08	306.64	308.27	308.23	306.23	306.16	307.88	305.79	307.87	306.51	307.84	307.65	306.13	306.64	308.54	306.94	307.41	308.07	308.78	306.68	307.55	307.01
303.9	302.32	304.32	304.67	303.27	304.63	302.47	302.88	303.35	303.45	304.02	303.94	304.12	301.48	304.65	302.43	304.97	305.21	303.08	303.66	303.61	303.93	302.55	303.89	303.78	303.32	304.52	303.64	303.85	302.86	305.1	303.48	304.5	305.42	303.27	304.22	303.49	305.43	302.36	304.51	303.48	304.75	303.76	303.28	304.42	303.53	304.41	305.52	304.83	305.08
318.01	317.37	316.68	316.82	316.79	317.24	316.62	318.03	316.57	316.6	315.88	316.54	316.19	315.63	314.74	315.43	316.08	316.27	316.28	317.81	317.87	316.76	315.89	316	316.21	317.39	316.9	316.73	317.63	317.59	316.67	317.44	316.02	318.03	316.32	317.56	315.6	319.12	314.75	315.84	317.24	317.05	316.41	315.21	317.1	316.22	316.34	316.22	316.85	315.55
312.71	313.13	312.42	313.98	312.18	312.73	312.32	313.73	313.04	312.67	314.03	312.89	312.91	311.82	313.23	314.12	312.68	312.69	312.16	315.03	313.42	313.17	312.92	313.69	312.71	311.83	311.39	312.95	313.27	312.41	313.08	312.66	314.6	312.9	312.01	312.88	312.9	313.79	310.79	313.26	313.81	312.06	312.56	312.92	312.03	312.46	313.18	314.42	314.54	312.93
314.14	314.97	315.31	315.97	314.17	314.23	316.32	316.86	315.07	313.27	315.44	316.24	314.89	314.63	316.02	313.87	314.53	312.29	316.11	314.19	314.42	315.55	314.31	313.36	315.8	314.73	313.79	314.81	313.91	314.23	314.87	315.42	314.53	315.18	313.94	315.44	314.12	315.5	316.55	314.67	311.54	314.15	315.09	313.27	314.86	314.3	315.54	315.74	314.22	313.8
312.33	312.5	311.26	311.06	310.34	308.58	311.64	310.22	310.95	309.66	310.31	311.72	309.87	309.94	309.98	310.14	308.96	310.38	309.35	309.54	310.37	309.56	309.92	310.5	309.51	312.14	309.82	309.99	310.73	311.06	311.51	308.18	308.74	310.9	311.65	309.68	311.08	311.53	311.48	309.8	309.96	309.14	309.88	309.62	309.7	311.3	310.26	310.43	310.59	310.68
314.74	316.78	315.79	315.41	317.26	315.62	313.6	314.68	313.77	314.25	314.35	316.2	315.9	314.9	315.1	314.7	315.87	315.39	314.04	313.42	316.01	316.78	315.14	314.91	314.89	318.34	316.28	315	313.41	313.25	313.72	314.57	315.56	315.56	315.06	316.13	316.12	313.81	315.42	315.66	314.16	314.52	315.48	315.73	315.41	315.69	314.01	316.16	315.81	315.17
314.86	314.19	314.48	314.37	313.36	314.91	314	314.6	315.02	314.45	315.03	315.5	314.01	313.7	314.18	313.34	315.88	316.24	315.4	314.76	314.48	312.84	314.53	316.46	315.21	315.41	315.04	314.74	314.8	315.03	314.4	313.89	315.96	314.6	314.35	315.4	314.52	313.76	314.31	316.06	314.6	315.55	314.63	315.93	314.68	314.79	312.06	315.28	314.99	313.98
313.89	312.88	313.26	311.89	311.8	312.91	312.98	311.75	311.83	312.85	311.88	312.35	313.53	313.13	313.18	312.73	313.31	312.42	313.04	311.19	312.73	311.8	312.82	313.33	311.91	312.22	312.39	311.89	311.24	312.8	312.94	314.27	312.04	313.33	312.11	312.86	313.98	312.8	312.68	313.03	312.8	312.06	312.43	312.56	312.59	312.78	313.71	314.2	313.43	312.94
312.72	312.31	312.42	312.51	313.99	314.17	309.87	312.05	314.12	313.06	314.32	313.92	314.57	312.25	313.26	312.45	313.53	313.88	312.71	312.04	314.27	313.93	314.26	314.2	313.63	313.05	313.45	313.96	312.93	312.37	312.89	312.05	310.33	313.5	312.34	311.63	313.9	313.72	313.06	312.88	312.78	312.26	313.61	313.17	312.12	312.19	312.9	311.8	312.32	311.77
302.08	303.13	304.5	304.22	303.18	303.34	301.45	304.58	304.55	303.12	304.09	302.06	303.1	303.42	302.18	303.11	304.44	304	303.85	301.4	303.77	304.29	303.89	303.23	303.99	303.11	304.97	302.09	302.98	303.57	303.61	303.87	303.33	302.5	304.56	304.09	303.25	303.24	303.61	303.15	303.71	304.45	304.44	303.72	304.69	304.53	303.85	304.41	303.51	304.59
304.11	304.9	304.21	303.23	305.33	305.89	303.69	303.82	304.48	305.23	306.95	303.72	303.78	303.8	304.35	303.28	303.7	304.12	304.02	304.04	306.1	305.8	304.24	304.24	303.03	303.14	304.35	304.64	305.12	304.34	303.78	303.13	305.69	305.13	304.53	305.28	304.75	302.41	303.99	306.01	303.42	303.53	303.89	305.03	305.99	304.56	305.14	305.55	304.82	303.78
313.95	315.17	314.06	315	314.5	314.77	316.11	315.05	314.15	312.94	316.17	314.09	314.59	316.12	315.93	315.01	315.24	314.62	312.93	314.91	315.75	315.56	313.65	314.37	315.18	313.75	314.39	313.69	314.11	315.56	314.97	313.48	315.4	316.5	313.82	313.26	313.57	313.15	314.53	313.54	313.76	313.52	315.74	315.15	314.64	314.39	315.12	314.14	315.26	315.28
309.31	307.41	308.63	308.99	309.36	309.25	307.19	309.12	308.46	309.65	307.48	310.03	308.73	309.23	309.7	308.4	306.34	308.18	308.99	311.4	308.01	309.59	308.05	308.58	309.12	307.82	309.49	309.04	308.64	309.78	309.16	307.56	309.66	308.22	307.37	308.38	308.22	310.13	307.72	308.69	307.42	308.58	309.78	308.17	308.96	310.89	308.03	310.03	309.4	309.58
297.11	294.62	295.4	297.14	296.9	296.15	297.26	295.21	296.96	296.24	296.06	297.92	295.05	295.81	295.57	296.06	296.04	299.09	298.03	297.73	294.8	295.47	295.41	298.15	295.99	296.67	295.54	296.02	297.34	297.16	297.88	297.72	297.27	297.28	294.99	296.91	297.74	296.85	296.48	298.39	297.57	297.43	295.49	297.35	295.86	296.55	296.55	295.58	297.99	297.47
296.39	297.91	297.09	297.92	296.24	296.58	298.04	295.83	296.16	298.64	295.15	296.22	295.79	297.23	296.24	296.73	296.57	296.1	297.02	297	297.05	297.7	296.17	296.86	298.26	297.17	296.72	297.32	296.58	297.87	296.06	297.23	297.11	297.65	295.51	300.09	297.55	297.79	296.76	296.97	297.01	296.31	296.94	296.8	296.91	297.25	297.42	297.93	297.47	296
311.97	313.35	311.6	313.39	313.96	312.47	312.13	313.54	313.81	314.13	313.22	313.22	311.32	312.49	312.47	313.79	314.03	312.64	309.98	313.12	313.61	313.35	313.49	313.95	312.43	313.57	314.62	315.21	313.39	313.33	313.03	313.81	313.85	312.49	312.17	312.87	312.41	312.62	312.79	311.95	311.49	313.3	313.41	312.34	313.96	312.52	313.7	314.07	309.5	312.54
300.07	301.42	301.71	299.52	299.54	300.86	301.62	298.95	298.49	299.64	299.82	300.88	300.75	297.93	300.6	301.12	300.85	302.37	299.61	301.29	300.78	299.41	299.45	298.61	300.53	300.18	300.23	299.45	299.5	299.24	299.61	299.26	298.52	300.45	299.34	298.48	299.57	301.31	298.93	299.44	300.78	300.4	299.64	300.52	299.7	299.98	299.71	299.72	301.39	299.7
295.33	295.38	294.62	294.98	294.84	292.24	292.42	292.55	294.65	293.96	292.65	295.46	292.75	294.19	294.07	293.74	294.21	294.49	292.87	293.71	294.65	294.34	293.95	295.17	294.71	294.09	292.01	293.88	293.29	293.56	294.14	294.89	294.2	293.58	293.57	294.52	292.87	295.53	293.78	292.74	292.67	293.39	294.95	293.52	294	292.28	293.36	295.19	292.82	292.36
303.84	303.93	302.27	305.94	302.06	302.75	304.97	304.73	304.72	304.53	302.4	303.23	304.4	302.59	302.73	304.14	303.3	303.51	304.1	304.8	304.56	304.61	304.3	301.14	304.51	303.56	303.68	302.29	302.03	302.16	302.59	302.57	303.64	304.8	304.07	302.37	302.48	305.04	303.37	303.02	304.31	303.04	303.21	303.42	303.65	301.48	302.94	303.33	302.96	304.96
294.39	296.79	294.88	294.62	294.15	295.01	295.43	295.67	295.85	293.61	293.52	295.08	295.94	295.99	293.73	295.29	293.99	294.76	294.1	293.47	295	294.41	296.03	294.46	295.06	294.87	294.51	295.37	296.28	295.37	295.51	294.05	294.66	293.16	293.75	293.8	293.07	296.39	294.38	294.41	294.92	295.19	295.69	293.78	294.81	296.59	294.23	295.79	295.23	294.06
303.78	304.51	302.87	304.89	304.44	304.23	305.43	303.15	302.75	304.47	304.9	307.21	305.78	302.66	303.02	303.1	304.75	303.39	306.13	305.33	303.39	303.61	304.99	302.88	305.26	305.48	303.64	303.9	303.54	304.13	301.8	304.27	305.1	303.29	304	304.01	304.54	305.61	301.55	304.41	304.01	304.99	305.7	303.99	303.54	304.87	303.29	304.61	304.98	305.08
303.62	303.88	301.41	304.17	301.73	303.17	302.51	304.07	303.09	303.94	304.37	301.92	303.54	301.3	302.3	306.53	303.4	303.51	302.52	303.55	303.67	305.21	303.11	303.83	303.21	303.75	302.51	302.5	302.37	303.31	304.31	301.39	303.33	303.18	304.67	303.44	302.91	303.63	303.64	304.77	302.4	302.1	302.62	301.6	304.24	303.72	305.08	303.34	303.77	304.32
312.66	313.09	313.86	312.62	313.23	313.14	311.64	312.98	312.34	312.69	313.54	313.79	313.09	313.37	314.04	312.03	311.25	313.77	312.61	312.04	311.66	312.99	313.18	313.56	312.14	312.93	313.18	311.38	311.78	311.71	313.22	313.84	312.08	313.79	311.99	312.41	312.39	312.94	314.12	314.17	314.52	314.13	312.26	312.78	312.76	313.29	313.5	311.71	311.96	313.85
303.73	302.58	303.46	301.95	301	303.01	301.41	303.84	302.93	301.67	303.26	302.13	303.37	302.36	302.43	303.5	304.5	302.22	301.82	301.06	302.59	301.68	300.78	301.81	303.6	303.19	302.93	301.34	301.14	303.79	302.1	303.57	301.96	302.17	302.45	301.45	302.16	302.32	301.43	301.4	303.35	301.24	302.01	302.36	301.49	302.83	301.62	302.07	302.81	303.52
310.01	309.69	309.49	311.27	310.46	311.34	309.51	309.62	309.81	310.25	311.31	310.31	309.75	310.6	311.98	311.38	310.95	311.64	309.44	311.7	311.97	309.64	310.54	308.62	309.26	310.68	310.11	310.09	308.76	310.01	310.6	309.53	310.79	310.07	311.64	311.89	308.55	310.49	309.29	310.32	311.98	309.61	310.86	311.53	310.37	310.5	308.54	310.38	308.47	310
318.76	319.44	318.03	320.86	318	320.15	319.98	318.07	320.23	320.03	319.42	318.48	317.69	318.74	319.85	319.69	320.88	318.51	319.33	320.31	321.2	319.1	319.03	320.85	319.74	318.83	320.15	319.49	320.8	319.55	320.49	318.99	319.21	319.96	319.87	318.7	318.83	319.54	318.68	318.37	320.1	320.25	320.48	318.93	318.62	319.58	319.57	320.26	320.95	318.31
301.69	303.69	304.37	304.99	301.75	304.68	302.73	301.98	306.09	303.41	303.48	301.78	303.58	303.75	305.44	304.28	304.36	304.17	304.71	303.05	304.31	302.88	303.74	303.2	301.49	303.7	304.32	304.02	303.14	306.5	302.96	304.23	304.06	305.78	304.58	303.46	303.76	303.51	304.76	304.27	304.24	304.45	302.39	302.55	303.91	301.11	303.95	303.72	303.92	302.47
325.11	326.92	324.26	325.05	325.87	324.27	323.87	326.55	324.85	325.05	325.6	324.86	324.31	324.4	325.73	325.64	324.31	325.1	325.14	325.52	324.26	324.59	324.66	326.34	327.64	325.3	324.94	324.87	324.19	324.8	326.53	322.89	325.13	325.65	324.07	325.75	324.17	324.66	325.38	326.8	325.94	325.43	324.39	325.34	325.44	325.87	326.34	325.02	325.31	326.02
320.26	320.49	318.89	318.97	320.59	318.02	318.44	317.31	318.52	317.73	319.44	320.18	319.54	318.18	320.2	319.39	320.18	319.54	319.59	322.49	320.45	319.89	317.69	318.65	319.16	321.2	318.74	319.77	321.02	317.14	321.39	320.75	320.2	318.36	319.95	318.18	319.97	320.13	318.42	319.14	319.5	318.97	320.08	319.55	320.03	318.84	320.36	319.78	318.62	319.68
312.77	315.46	315.75	314.85	315.63	313.37	314.59	313.96	312.54	315.59	315	315.13	315.61	313.89	315.58	314.74	315.53	313.6	316.76	315.55	313.94	313.86	314.63	315.01	313.35	315.85	314.8	313.91	312.87	315.24	312.67	314.22	314.64	317.26	315.61	316.14	315.13	316.52	314.3	313.61	314.82	315.03	315.89	313.9	315.38	316.17	314.71	315.56	315.75	314.09
294.52	294.1	294.9	293.45	291.62	292.61	294.72	292.99	294.84	296.09	294.02	293.25	292.07	293.82	294.21	291.72	292.91	293.97	293.69	294.93	295.7	294.13	293.82	292.65	294.4	294.88	294.14	294.44	295.7	294.05	293.73	294.37	295.95	294.75	295.83	294.72	293.6	295.26	293.79	294.12	293.08	294.31	293.62	294.32	294.28	294.94	293.47	294.04	296.08	294.74
325.1	324.03	323.34	325.78	325.63	324.51	324.81	325.86	324.77	322.57	326.85	323.74	325.56	323.48	324.75	323.81	324.66	326.32	325.74	325.28	324.21	325.1	324.44	325.71	324.82	324.33	323.66	323.89	326.27	325.55	322.23	323.86	326.46	323.11	322.74	323.82	326.18	324.97	325.56	324.94	325.12	324.54	323.7	323.9	325.83	324.31	324.85	323.75	324.71	323.23
301.65	301.07	299.93	300.36	300.42	300.31	300.12	302.32	301.33	302.99	301.66	301.9	301.3	301.97	301.56	301.27	300.46	300.8	301.45	300.14	300.2	301.44	299.95	299.79	301.19	300.28	300.64	301.05	300.87	301.83	300.47	301.35	301.51	300.85	300.47	301.92	300.47	302.34	302.76	302.41	300.32	301.84	301.94	300.76	301.58	300.56	300.53	299.26	300.43	300.24
291.7	294.74	295.27	293.64	293.84	292.56	293.62	294.04	294.95	294.05	294.56	294.23	293.38	294.46	295.34	296.88	294.97	292.02	294.02	296.28	293.47	292.42	292.56	295.06	295.3	293.95	293.93	292.71	296.35	294.11	295.05	293.62	293.26	294.74	293.15	294.85	294.44	295.15	294.68	293.54	293.95	293.14	291.84	293.79	292.74	295.14	294.78	294.14	294.54	293.92
324.39	325.64	326.8	324.36	325.53	325.67	325.15	327.15	324.98	324.68	324.33	325.52	323.41	324.91	327.53	326.53	327.5	325.11	323.92	324.98	325.05	324.08	326.49	324.81	325.92	324.9	324.68	326.04	326.22	325.67	324.22	325.41	324.29	324.44	326.83	325.41	326.82	325.24	324.91	326.57	324.95	324.29	324.94	325.38	326.83	324.41	324.77	323.41	326.8	324.99
316.91	316.49	316.08	317.04	317.22	316.76	316.73	316.69	317.94	318.42	315.78	318.23	317.64	317.17	315.04	317.48	316.6	317.66	317.39	316.71	318.96	316.19	316.17	316.52	317.66	317.57	317.05	317.17	317.75	316.21	318.11	317.82	317.39	318.44	319.01	317.96	315.46	316.82	318.26	317.36	317.38	317.81	316.26	317.53	315.36	317.72	320.39	315.75	315.19	318.22
328.33	326.29	326.27	327.95	327.99	328.65	326.51	327.3	327.8	327.64	326.66	328.47	327.32	328	327.34	328.54	326.92	326.64	327.68	325.5	329.01	328.03	330.22	327.59	328.86	329.09	329.7	327.3	328.04	327.65	326.67	327.48	327.97	327.15	327.92	328.57	328.99	328.96	328.24	328.44	330.05	328.21	328.53	327.7	328.89	327.13	327.42	325.62	328.09	326.96
298.76	300.41	300.4	301.47	299.22	298.82	298.78	301.68	300.74	300.06	301.01	300.42	301.35	300.11	298.06	300.01	301.23	298.14	301.01	301.44	299.22	301.24	298.84	299.21	299.14	297.87	299.8	299.56	300.8	299.68	301.45	299.75	300.92	301.66	300.57	299.64	301.19	300.55	301.14	300.12	299.05	301.48	300.53	298.69	299.49	301.25	301.41	299.32	300.23	300.04
294.26	295.79	293.35	296.37	293.69	296.01	296.61	295.09	295.28	294.14	294.57	295.72	295.16	295.32	295.24	295.61	294.58	294.44	295.6	295.97	296.98	293.93	295.07	294.6	292.98	294.08	294.87	295.39	295.87	294.85	294.04	296.01	296.35	294.31	295.82	294.59	296.06	295.54	296.59	295.87	295.34	298.77	296.3	294.56	294.3	294.41	294.51	294.66	295.21	293.78
307.07	305.5	305.85	305.96	305.48	306.48	306.84	307.53	309.16	307.04	308.34	306.55	308.17	307.56	305.4	306.45	305.8	307.38	306.37	306.72	306.99	307.51	306.72	306.51	306.14	304.65	308.44	308.73	306.85	305.9	307.26	307.38	306.29	306.59	307.14	306.36	307.09	307.87	306.86	306.88	306.9	307.04	305.07	305.45	306.26	306.45	307.83	305.17	306.29	307.01
315.67	314.31	315.69	313.48	314.94	312.69	315.42	313.93	315.96	315.1	316.77	315.28	313.04	314.31	315.51	315.09	316.46	312.92	315.95	315.17	314.19	315.79	316.25	315.43	314.37	315.74	315.19	315.21	315.57	315.69	314.1	314.96	314.37	315.72	313.48	314.24	317.21	315.05	315.33	314.99	316.14	315.22	314.69	315.48	316.11	316.83	314.74	315.36	314.1	314.71
309.28	308.49	308.74	307.64	308.18	308.79	308.9	308.43	309.91	310.32	308.1	309.1	306.84	308.28	308.6	307.51	310.45	308.73	309.29	308.83	309.44	310.78	309	309.33	308.12	307.41	307	308.23	308.83	307.97	307.97	309.18	308.95	309.51	308.63	309.98	309.95	309.02	309.13	309.64	309.84	309.76	309.18	309.22	308.33	309.16	309.38	310.14	307.19	309.75
316.07	315.42	315.39	318.56	317.31	316.83	316.49	318.57	314.94	316.65	316.23	317.32	315.03	317.59	317.32	316.84	317.29	316.62	315.93	317.97	315.95	317.82	315.72	316.94	316.12	315.83	317.34	318.27	317.55	315.82	317.94	318.32	316.89	316.65	316.18	314.86	316.87	316.24	316.2	318.54	315.83	314.92	316.09	317.77	316.57	318.35	316.36	315.78	314.45	315.16
297.2	298.4	297.17	297.05	297.11	297.26	297.69	295.52	296.98	296.54	296.66	296.91	296.07	295.78	295.74	297.26	296.17	296.79	296.47	296.58	296.2	296.24	295.61	298.5	296.97	296.57	297.01	297.59	297.04	298.07	296.9	296.74	296.89	295.92	295.57	296.87	297.69	295.89	297.11	296.13	297.23	296.71	297.61	296.9	295.53	295.98	297.03	296.46	295.2	295.32
313.44	313.17	313.98	312.03	312.75	313.3	312.96	312.14	312.82	313.01	312	313.86	313.8	314.06	312.03	313.84	312.32	313.41	312.47	312.97	313.08	313.87	312.6	312.22	313.84	313	314.39	312.78	312.25	312.6	311.82	314.19	311.84	312.53	311.68	312.12	313.15	313.46	312.71	312.06	313.89	312.97	314.16	313.35	313.88	313.22	314.11	316.52	313.84	313.58
310.11	310.79	310.8	310.72	311.48	311.78	309.07	310.9	310.24	311.16	310.41	310.93	310.45	310.64	310.81	311.22	310.65	309.49	311.17	310.67	309.96	313.15	311.8	310.7	309.08	312.87	310.7	311.27	307.9	311.43	311.2	311.01	311.09	311.54	311.16	309.4	310.51	310.38	311.1	310.92	310.5	309.08	312.11	310.85	308.64	310.97	310.4	309.67	310.81	311.41
309.35	309.77	309.38	310.14	310.71	308.81	309.5	308.65	310	310.91	310.26	310.09	312.01	309.17	311.19	308.66	311.21	308.86	310.61	311.02	310.38	310.57	310.66	309.42	309.54	311.31	309.59	310.07	308.5	309.63	310.27	309.08	309.73	309.92	308.79	310.1	311.31	308.61	310.18	309.53	310.65	308.54	310.72	310.42	309.93	310.17	308.03	310.86	310.36	311.15
294.24	293.03	293.86	295.99	294.08	292.84	294.47	294.01	293.8	294.83	294.5	293.64	291.8	292.41	294.76	293.58	294.79	293.12	295.97	293.2	293.28	295.38	292.6	295.07	293.04	293.65	294.97	294.52	294.9	292.99	294.41	294.07	293.95	294.88	293.37	294.13	294.13	292.71	294.55	294.28	294.2	294.68	293.58	294.19	294.4	294.87	294.73	293.18	295.11	292.02
302.89	304.95	305.04	305.19	305.03	305.72	305.21	304.1	305.06	304.21	305.52	304.09	304.53	305.48	303.35	304.24	304.63	303.86	303.5	305.3	303.35	305.04	304.42	304.56	304.29	304.17	304.02	305.86	304.89	305.23	304.96	304.33	304.36	305.86	305.11	305.33	303.23	304.51	305.18	303.73	304.44	304.89	304.61	304.53	303.77	303.76	305.25	304.17	304.1	304.37
294.53	294.64	295.44	294.58	295.09	296.73	295.27	296.05	295.86	296.07	295.64	295.2	293.63	293.96	295.06	296.6	294.52	294.9	295.09	294.1	295.88	295.19	295.09	293.69	293.61	295.86	295.35	295.84	294.64	296.68	295.92	294.02	295.28	295.22	295.18	292.78	294	294.82	295.21	294.89	293.64	297.34	293.79	295.37	296.94	295.04	296.29	294.32	295.63	295.46
300.71	301.52	298.74	301.38	303.57	302.02	300.93	300.49	300.03	300.63	301.61	301.28	301.2	300.32	301.01	302.35	299.73	302.72	301.22	301.55	302.5	301.56	302.57	300.9	300.84	300.21	300.57	300.58	301.8	301.49	299.65	299.73	302.17	301.6	301.22	301.45	301.81	299.24	302.35	300.47	301.34	300.01	301.8	300.79	301.04	302.12	300.69	300	300.6	299.52
314.5	316.51	315.67	315.88	316.19	314.78	315.64	314.52	314.25	314.63	314.82	314.51	314.04	315.26	315.12	313.92	314	315.46	313.57	314.22	315.02	315.37	314.12	315.4	314.77	316.12	316.4	313.98	314.49	314.36	315.7	314.66	313.5	315.44	315.95	314.97	313.52	314.53	315.33	315.01	314.59	314.49	316.4	313.89	315.71	315.67	314.33	313.73	315.61	315.53
297.81	300.71	299.69	298.82	299.11	300.54	299.74	299.58	298.72	300.82	302.08	299.37	299.72	299.74	298.58	300.79	299.09	298.89	299.96	301.95	299.94	299.31	302.53	300.47	299.99	300.36	300.74	299.54	299.77	299.25	299.64	298.91	300.42	300.61	300.67	299.5	300.8	300.05	299.71	300.65	299.41	302.32	299.49	298.25	300.69	300.84	300.73	301.03	300.46	299.38
315.44	315.84	313.92	315.72	315.24	316.27	316.19	314.17	316.42	316.4	315.8	315.7	314.18	315.22	316.2	314.64	317.1	315.27	317.04	314.66	314.87	315.47	316.39	315.37	316.18	314.54	316.62	315.94	314.34	317.14	316.81	315.36	316.08	316.53	317.79	315.82	315.63	316.52	315.25	313.41	316.21	316.17	316.71	314.97	315.57	315.59	315.1	315.66	318.33	315.58
306.51	305.43	305.31	303.91	302.79	304.12	305.02	304.88	306.42	305.21	305.49	304.83	306.21	305.47	304.3	304.27	304.78	305.54	303.96	306.15	302.58	305.54	304.57	303.69	306.75	303.97	305.36	306.28	305.11	303.85	306.15	304.68	301.96	303.78	304.03	303.57	303.66	305.06	303.34	303.49	302.94	304.11	305.87	305.11	306.13	304.57	304.56	305.28	304.52	303.24
300.83	304.15	302.95	302.25	302.38	300.67	302.13	303.23	303.39	303.59	301.92	303.3	302.93	301.08	303.23	303.67	302.66	302.37	300.53	303.12	302.51	302.43	300.98	302.61	305.17	302.14	304.48	304.3	302.87	302.73	301.92	301.1	303.17	302.39	302.6	303.16	301.62	302.84	302.62	302.04	302.59	302.35	303.2	303.71	303.27	303.38	302.31	302.69	301.8	303.69
305.3	305.81	304.67	304.36	305.9	303.94	306.09	305.78	305.82	305.7	304.66	304.69	306.44	304.99	304.09	305.26	304.71	304.1	304.96	305.09	304.83	305.61	304.68	306.21	305.13	307.09	304.75	304.89	305.07	304.95	307.21	304.87	304.88	306.05	306.21	305.51	307.02	304.26	305.22	305.22	306.24	305.28	304.8	306.37	304.98	306.04	305.78	305.16	305.12	305.91
304.77	304.81	305.47	305.26	304.76	303.62	303.55	305.82	304.77	304.44	305.35	304.85	305.79	304.71	304.69	303.84	303.88	306.08	305.07	304.85	304.68	304.98	306.45	306.65	306.17	306.4	304.91	306.3	306.16	308.47	305.74	304.39	305.83	307.78	305.75	304.41	306.5	305.33	304.59	305.03	304.72	305.46	304.64	305.52	305.78	305.26	305.92	306.67	304.26	304.85
300.27	300.33	299.44	300.99	299.7	299.23	300.66	301.75	300.11	300.65	300.82	299.78	300.46	299.85	299.63	299.28	299.12	299.49	299.88	301.46	301.05	300.68	300.92	299.08	301.04	300.16	299.65	300.27	299.68	299.63	300.69	299.85	301.88	298.57	299.73	300.62	299.52	301.67	300.49	299.44	299.83	300.86	300.32	300.93	300.03	302.12	300.46	300.68	301.62	301.43
307.62	305.97	306.99	305.96	305.33	307.01	306	307.33	307.02	307.14	305.25	307.21	306.82	306.71	306.22	305.56	308.21	305.89	306.8	306.54	305.21	304.8	305.99	306.52	307.08	306.82	306.77	307.82	306.84	307.53	307.26	307.81	305.48	306.52	307.16	307.48	305.52	306.38	305.65	305.77	306.63	309.17	305.76	306.65	308.13	305.81	306.54	307.98	305.65	307.04
315.29	316.38	315.36	313.75	312.97	314.69	313.47	315.74	314.91	314.39	315.37	314.06	313.99	314.99	314.28	313.98	314.85	313.94	314.97	314.64	316.16	315.78	315.99	315.45	312.88	315.29	314.42	316.41	315.87	314.37	315.39	316.85	315.31	314.35	315.83	315.59	314.83	314.98	315.25	315.51	317.32	315.42	314.97	315.09	314.38	314.18	314.98	316.04	314.56	314.56
309.42	310.67	311.62	309.19	311.73	310.39	311.4	310.75	310.54	311.72	311.62	310.12	309.01	310.89	312.15	310.27	309.92	311.22	309.08	310.24	311.25	311.61	311.24	311.41	309.76	309.34	310.03	309.38	310.52	308.97	311.69	309.92	311.9	309.75	311.18	309.57	310.36	309.51	311.68	310.5	310.7	311.6	309.87	310.43	309.77	308.94	309.97	311.26	311.68	310.7
299.56	300.48	299.6	301.17	300.33	299.33	299.18	301.64	301.66	298.72	299.61	300.39	299.93	298.29	299.4	301.95	300.87	299.56	299.14	298.95	300.54	298.76	299.49	298.89	299.58	300.04	298.71	300.38	300.46	299.82	298.68	299.58	300.27	300.62	299.56	299.79	299.48	300.82	299	301.6	300.16	300.23	299.93	298.49	298.88	299.68	300.98	299.94	299.66	300.99
316.96	316.95	319.45	318.84	317.15	318.33	318.35	317.08	317.56	318.97	318.21	316.92	318.79	317.68	318.01	318.83	319.44	317.35	317.72	315.59	316.99	316.88	317.95	318.59	319.09	317.7	319.43	319.56	316.26	317.96	318.45	317.24	318.67	316.73	319.21	318.2	319.44	317.59	316.9	319.07	317.67	317.93	318.49	318.16	316.99	317.16	318.19	319.46	318.55	319.01
308.71	309.9	308.03	308.15	310.6	309.04	310.95	310.36	308.89	309.54	307.14	309.08	309.1	309	309.53	310.52	309.71	309.03	310.44	309.84	309.79	308.38	307.59	306.67	309.8	310.09	308.99	309.89	308.87	308.24	309.41	310.85	307.97	309.16	309.03	310.19	309.38	308.39	311.38	309.57	309.01	309.5	308.69	308.53	310.33	307.82	308.05	307.7	310.05	309.52
309.35	309.39	308.94	309.11	308.69	308.15	308.38	308.36	307.99	307.93	306.93	309.61	308.68	307.28	308.83	309.26	309.61	309	307.72	308.15	309.54	309.19	309.33	309.52	309.64	308.05	309.48	309.73	309.72	309.14	308.91	308.8	309.09	308.11	309.25	308.04	308.5	308.89	309.45	309.92	308.27	308.68	309.45	310.23	308.34	310.42	307.37	309.62	309.18	307.73
313.91	315.11	314.68	314	314.56	315.57	314.11	313.55	313.41	314.91	314.91	313.07	314.07	314.25	314.96	314.36	313.97	316.1	315.24	314.91	314.3	314.32	313.33	313.48	315.82	315.03	312.13	314.72	314.48	312.86	313.07	312.07	312.56	315.48	314.09	316.53	314.09	314.16	312.09	312.46	315.07	313.82	314.46	313.79	314.48	312.58	313.04	313.99	313.93	314.43
304.45	305.19	303.27	306.12	303.57	304.11	303.35	303.6	305.61	303.21	305.97	304.91	302.95	304.66	302.31	303.91	304.79	306.09	305.69	303.67	303.48	304.64	305.75	304.39	305.32	304.04	306.67	306.19	304.81	304.63	303.83	304.61	303.22	305.03	303.54	304.22	305.04	302.56	305.23	305.42	305.07	304.61	303.42	303.54	304.63	304.04	305.27	304.39	304.82	304.21
317.62	318.68	318.28	317.16	317.35	316.06	316.3	317.22	318.02	317.64	316.99	317.69	317.95	317.7	316.23	316.91	316.29	317.34	317.14	316.48	318.11	317.69	318	317.91	315.98	318.93	317.84	315.75	317.37	317.96	318.28	319.25	318.79	316.65	316.48	318.01	315.59	317.2	317.6	318.25	317.92	314.6	316.98	317.93	318.82	317.23	317.63	316.92	314.46	316.82
311.49	314.15	313.89	314.85	314.36	313.95	312.42	313.43	312.52	312.81	313.01	312.88	313.16	312.76	312.58	313.03	312.89	311.97	314.16	312.18	313.37	313.53	312.63	312.63	313.75	314.92	312.39	315.34	311.43	313.29	312.6	314.55	311.77	312.91	313.04	313.35	314.6	314.47	312.07	309.97	313.64	314.03	312.97	311.66	311.59	312.94	310.94	313.3	312.15	313.71
307.82	306.66	308.02	307.98	306.12	308.41	308.64	307.69	307.59	306.2	307.11	306.77	306.07	307.94	309	307.57	308.08	308.7	307.01	307.23	307.32	305.42	307.27	306.37	308.64	306.73	306.9	306.01	306.78	307.75	307.48	307.49	306.7	309.37	307.56	307.33	308.66	307.39	305.79	306.55	308.99	308.16	308.38	306.16	307.39	307.69	308.31	307.27	304.98	307.04
314.28	314.37	315.91	315.01	315.64	314.93	314.12	314.01	313.43	316.09	315.12	315.67	312.79	315.23	314.35	314.64	316.65	315.16	315.16	316.13	314.83	313.62	315.84	315.16	312.93	315.42	314.77	315.2	314.45	315.94	314.86	314.88	313.68	314.48	316.96	312.99	314.83	315.68	316.12	314.41	315.1	314.61	314.71	315.97	312.99	314.98	314.73	314.17	315.36	313.42
302.15	304.72	304.75	305.77	304.58	306.16	303	304.68	304.73	304.14	304.05	305.87	303.35	301.78	303.68	302.45	305.32	306.46	304.21	303.09	305.03	303.2	304.4	305.41	302.3	302.72	301.67	302.64	303.96	302.59	303.18	304	304.24	304.06	303.55	305.11	303.56	305.52	303.93	305.52	304.23	302.25	304.22	302.92	303.41	304.13	303.99	303.96	305.56	304.86
313.77	313.16	313.59	313.47	313.66	313.11	312.7	314.08	312.75	311.27	315.09	314.13	312.43	312.95	314.34	315.65	312.79	314.52	313	313.36	312.33	312.44	313.52	312.55	313.33	313.06	313.4	313.13	313.54	312.85	312.57	311.91	312.14	312.76	312.23	313.67	311.61	311.54	314.14	314.24	312.26	314.55	314.42	313.07	314.49	312.61	312.95	313.88	312.44	312.48
313.42	312.89	312.57	313.58	312.34	313.01	314.49	312.24	312.19	311.7	313.19	313.22	313.47	313.17	312.66	312.63	312.12	312.19	313.38	313.51	313.12	314.02	312.12	313.08	312.52	312.69	314.01	314.15	314.31	312.59	313.49	313.38	311.75	312.09	313.49	313.4	312.97	312.97	313.25	314.61	312.41	313.23	314.16	313	313.56	311.19	315.43	313.93	313.68	313.72
314.19	313.71	313.74	314.04	314.57	314.54	313.76	314.37	314.11	313.45	315.41	313.98	315.16	313.66	314.05	315.07	316.2	315.25	314.19	314.98	315.48	313.41	313.32	313.11	313.05	314.92	315.78	313.83	312.83	311.99	314.31	313.43	312.64	314.46	315.52	314.4	314.68	314	312.99	313.98	312.68	312.93	316.6	314.02	313.08	312.38	313.45	314.3	314.22	314.23
317.02	318.52	317.13	316.52	318.2	317.81	320.12	317.66	317.84	317.28	317.03	318.14	317.61	315.72	315.43	317.92	317.9	318.08	318.67	317.77	318.76	316.68	316.52	317.93	318.03	317.15	318.39	316.3	317.5	319.29	317.17	316.84	319.95	315.8	318	316.74	316.56	317.58	317.14	318.99	319.13	318.03	317.86	317.02	319.3	317.57	316.64	316	316.57	316.42
304.16	304.14	303.66	302.92	303.29	305.24	304.22	305.04	304.15	303.62	304.96	304.24	303.85	306.35	303.2	304.11	302.51	304.15	304.77	304.7	305.52	303.38	305.03	305.45	305.68	303.33	302.54	304.03	304.1	305.16	303.53	302.61	303.59	305.42	303.93	304.37	303.6	304.99	305.66	305.14	305.9	304.76	303.83	304.84	304.57	304.88	304.85	301.85	305.08	304.59
307.17	306.95	305.96	306.93	305.17	305.41	305.73	306.27	306.09	304.99	305.56	307.5	308.03	306.25	307.1	306.42	306.42	305.51	305.83	308.5	306.49	307.27	305.28	306.23	307.7	307.62	305.46	306.14	306.9	306.74	305.59	308.86	307.99	304.81	306.98	307.32	306.05	306.33	305.88	305.19	304.41	304.69	307.6	306.05	306.22	307.15	308.56	306.53	307.63	304.81
328.51	329.44	327.88	328.18	329.02	329.9	329.85	326.68	327.29	326.87	328.35	327.92	328.87	329.76	329.42	329.39	329.35	328.92	329.18	328.29	327.3	327.89	330.31	328.27	329.49	328.01	330.63	327.51	328.41	329.11	327.95	329.04	327.68	328.93	328.92	327.06	328.77	329.61	327.68	329.92	328.03	329.79	327.76	329.79	329.13	328.96	328.06	328.65	329.76	328.09
308.53	307.58	308.01	304.62	308.13	306.91	306.45	307.33	308.11	307.32	308.47	305.11	307.98	309.48	307.4	307.82	308.16	307.59	308.12	308.55	306.41	305.51	308.32	309.12	307.51	306.59	308.08	307.27	305.87	308.37	306.2	308.36	304.69	306.8	307.54	306.03	307.18	308.5	305.98	306.51	305.91	307.9	306.11	307.32	308.41	305.13	308.33	307.84	306.38	307.51
320.01	316.05	319.04	318.58	318.29	319.29	318.42	319.25	318.54	315.83	320.15	318.15	318.51	318.37	319.38	318.76	318.29	318.18	318.65	317.31	318.82	317.45	318.43	317.63	317.98	318.77	317.65	317.74	318.87	317.51	317.29	317.74	317.23	318.24	319.99	318.11	317.62	318.24	317.47	319.47	318.91	318.01	318.8	316.8	316.67	318.66	317.49	317.74	317.78	318.09
306.31	305.39	305.56	305.05	306.66	304.33	304.41	307.04	305.28	307.37	305.02	305.85	306.33	304.73	306.5	306.69	306.23	305.8	306.92	305.87	305.41	307.91	305.8	304.58	305.17	306.36	305.55	305.93	307.6	306.78	306.29	305.42	307.27	305.99	305.57	305.5	305.14	305.25	305.19	303.99	304.94	304.49	304.29	305.32	303.99	305.82	306.24	305.6	305.05	306.03
306.41	305.88	305.31	304.51	304.47	306.61	303.35	304.29	304.09	303.94	305.78	303.64	304.76	305.29	303.63	303.94	306.04	305.72	302.84	305.48	304.6	303.75	305.24	303	305.22	303.6	306.47	304.15	304.66	304.22	303.55	306.37	306.01	304.49	304.53	303.65	305.61	304.99	304.03	306.46	303.84	303.38	304.29	304.92	305.02	306.41	304.75	303.44	304.97	303.9
309.98	308.46	307.59	307.64	309.61	310.17	309.23	310.47	309.65	309.74	308.87	308.82	309.29	310.57	307.39	309.69	309.9	310.32	308.31	310.51	309.2	309.39	310.45	310.25	309.54	310.89	310.69	310.36	310.4	311.99	310.41	312.26	311.58	310.13	309.96	310.52	307.93	309.84	310.51	309.53	310.57	309.5	309.26	308.28	311.15	309.29	310.23	310.34	309.88	311.55
295.49	295.12	294.05	294.85	291.85	293.75	295.1	293.9	293.95	294.77	295.5	293.3	294.96	295.29	295.12	294.06	293.81	293.27	294.39	292.91	294.97	294.33	294.5	292.89	291.65	294.32	294.64	293.3	295.04	295.19	293.74	294.36	292.19	293.33	293.93	294.56	294.47	295.35	295.35	295.71	293.73	295.07	294.28	294.15	294.27	294.06	292.25	293.74	294.2	294.65
314.94	315.79	315.99	315.67	317.11	316.17	314.79	315.7	315.06	316.24	314.04	317.77	316.18	317.79	317.36	318.03	315.94	316.15	316.62	316.48	316.14	316.71	316.79	316.98	316.61	315.65	315.46	315.85	314.15	314.72	316.36	315.56	315.79	314.68	315.33	316.37	315.33	316.13	316.08	315.17	316.56	314.02	316.22	314.61	314.92	315.58	314.93	317.95	314.32	316.6
310.93	310.79	311.54	311.8	312.99	312.64	311.54	309.89	310.44	312.44	312.43	312.42	310.04	312.78	311.96	311.22	311.69	312.48	310.02	311.64	310.4	312.25	312.59	311.95	310.36	310.4	311.13	311.2	311.04	310.79	312.15	311.59	311.45	310.48	311.37	310.44	311.22	311.68	313.02	310.27	313.54	311.7	311.75	311.33	309.86	310.97	311.5	310.46	310.91	311.34
317.65	317.85	318.78	318.5	316.82	317.21	318.08	315.73	316.06	317.21	317.72	318.99	318.6	316.78	317.73	318.3	316.29	317.51	314.11	316.79	318.71	316.15	316.47	317.16	317.61	316.69	316.82	316.79	318.29	317.15	315.58	318.46	316.57	318.86	316.26	317.52	316.57	316.51	316.36	317.48	315.93	317.41	316.09	318.04	318.32	318.38	315.78	316.95	315.96	317.09
296.83	296.12	294.51	296.05	294.36	294.81	293.23	295.29	293.26	295.05	295.68	294.03	295.16	296.17	294.76	295.27	296.57	293.84	296.51	294.67	294.87	295.58	295.05	294.42	293.51	295.07	295.09	294.11	294.52	296.83	296.24	294.5	296.02	295.2	295.71	295.72	293.98	295.19	294.88	294.72	293.59	295.58	294.45	297.57	292.89	294.22	294.14	295.32	294.14	294.53
294.23	295.31	294.88	295.34	293.83	297.04	296.26	294.52	295.25	293.82	295.1	294.12	293.87	294.65	295.9	294.3	294.1	294.75	293.28	294.25	295.75	294.75	295.53	294.62	294.51	294.02	296.68	294.39	294.75	294.93	293.83	295.1	295.06	293.74	295.52	295.17	296.48	293.68	294.8	295.62	293.71	294.45	295.32	294.78	296.15	295.66	295.51	294.4	294.85	295.96
318.54	318.68	315.45	317.04	317.31	316.33	317.2	317.4	316.95	318.26	316.92	317.58	317.81	315.82	316.15	317.08	315.75	317	317.7	317.81	316.88	318.01	318.18	317.56	318.05	317.86	317.81	316.87	315.83	317.4	318.13	317.26	318.92	317.61	318.47	317.1	318.85	318.86	316.64	317.85	315.96	314.86	317.3	316.84	317.2	316.23	316.63	318.47	317.28	318.06
327	327.81	326.91	327.16	328.42	327.47	328.1	328.54	325.87	330.18	327.67	328.95	327.15	328.34	327.56	327.2	328.1	327.72	329.85	327.92	326.6	326.55	328.23	327.5	327.44	328.19	328.18	326.16	327.14	327.89	329.25	328.92	326.58	329.03	328.15	329.51	328.1	328.81	327.77	328.64	328.3	328.15	328.09	328.46	328.18	328.12	329.33	328.27	330.07	327.77
327.94	328.4	328.04	326.38	326.29	327.37	326.39	326.03	326.09	328.79	329.18	327.7	326.07	326.51	326.95	326.64	325.94	327.22	326.43	327.42	327.92	327.46	326.12	328.01	326.51	327.69	326.81	327.25	326.23	326.5	326.8	326.76	327.77	326.05	326.98	327.62	326.28	327.03	327.79	327.05	327.26	328.92	328.18	326.09	326.2	326.09	325.42	328.26	325.44	325.76
316.38	316.23	315.08	315.73	315.87	315.39	314.94	316.17	316.49	317.63	316.91	316.01	315.69	316.62	315.78	316.68	315.67	317.49	314.8	315.09	316.86	316.87	315.85	316.08	315.59	316.71	317.6	314.78	318.23	317.28	314.29	316.27	315.09	316.21	316.43	316.44	316.31	313.15	315.36	316.88	315.11	315.03	315.82	316.04	317.58	315.88	315.5	316.34	316.97	316.72
307.48	307.49	308.04	306.98	307.28	307.46	307.44	307.81	307.19	308.22	306.69	306.31	308.04	307.68	305.68	308.6	307.15	305.83	308.83	308.57	307.67	306.43	308.78	307.44	307.96	304.94	307.2	308.23	306.89	308.35	308.47	307.7	307.29	308.47	308.53	307.42	307.93	309.34	306.92	308.16	304.85	305.62	308.65	305.33	307.02	307.7	307.01	307.48	307.08	307.55
307.33	308.78	309.1	308.92	309.16	308.18	309.32	309.67	310.47	309.66	307.96	307.47	308	307.37	309.31	308.26	310.52	309.53	308.83	308.08	308.3	309.34	309.2	308.71	306.77	306.94	308.98	310.03	308.02	308.6	309.19	308.62	308.49	307.96	307.87	309.34	309.47	307.65	309.55	309.13	309.05	308.44	307.95	310.69	307.45	308.75	310.23	308.76	309.52	310.09
313.17	314.2	312.23	315.42	312.8	314.04	313.28	314.6	312.99	315.15	314.7	313.43	313.8	314.03	314.54	312.37	313.41	314.16	313.82	315.46	313.35	312.41	314.87	314.95	314.63	314.78	316.12	313.51	313.94	314.54	314.03	318.03	313.75	313.78	313.19	314.55	313.57	314.83	313.6	314.02	314.74	315.66	314.19	314.68	313.56	313.14	314.19	313.55	313.63	313.97
298.29	300.44	301.83	299.47	299.87	298.63	299.14	299.6	301.94	301.45	300.52	298.79	299.7	299.61	298.29	298.84	301.24	299.76	300.34	299.67	300.78	299.17	299.81	301.14	299.37	301.84	300.63	301.27	299.84	300.25	301.13	298.03	301.72	300.09	299.45	299.53	299.75	300.49	299.86	300.74	299.95	298.89	298.67	302	300.54	299.98	301.55	299.84	298.71	301.2
309.21	308.9	309.94	308.84	308.85	309.34	309.62	307.78	308.83	308.08	309.86	308.11	309.85	308.58	308.36	308.88	307.53	310.23	308.41	310.1	310.58	307.33	308.72	309.38	308.27	307.06	308.09	309	308.86	309.09	309.96	310.12	308.68	308.22	310.26	308.39	309.07	307.89	310.03	310.52	308.89	310.82	309.73	307.2	308.49	309.35	308.29	309.35	307.94	307.95
313.79	312.57	314.39	312	314.06	313.27	311.73	313.3	314.22	314.41	312.22	312.23	312.5	313.15	312.7	313.42	313.66	311.69	311.41	312.09	313.57	314.5	313.55	314.27	312.49	313.01	313.88	313.73	314.52	312.56	313.81	313.97	314.38	313.12	313.44	312.24	313.25	312.94	313.88	312.07	312.45	314.68	313.57	313.04	312.84	311.94	313.82	312.29	313.54	313.73
302.04	304.89	303.23	305.26	304.82	304.49	303.71	303.33	304.08	305.54	303.35	302.68	303.17	303.99	303.75	303.32	303.99	304.15	304.66	303.92	305.07	304.34	303.6	302.63	304.85	303	302.54	303.51	304.55	302.89	302.54	304.22	304.74	303.36	302.97	303.83	303.32	303.47	305.93	301.54	303.49	303.34	304.81	305.54	304.76	302.87	303.21	303.54	303.3	303.51
325.33	326.42	328.32	327.43	324.8	327.57	327.5	327.26	328.27	327.26	326.62	326.82	328.33	327.6	326.8	326.37	325.99	325.02	325.95	326.39	327.93	325.43	327.14	325.68	327.88	327.34	327.04	326.07	329.5	327.88	325.48	326.42	327.31	328.27	325.79	326.33	326.75	328.01	326.61	328.27	326.34	327.5	328.42	327.35	327.54	327.4	324.82	327.92	327.16	327.95
314.7	314.34	314.19	313.13	313.44	312.69	312.61	313.14	316.7	314.22	313.19	314.25	314.23	312.72	313.17	315.74	313.08	313.99	312.92	313.68	313.79	314.48	313.81	313.58	315.32	313.52	312.35	315.56	314.69	313.03	313.74	315.05	314.24	314.16	313.03	314.9	313.29	314.62	312.44	313.52	314.32	313.14	314.21	313.65	313.87	313.9	314.15	314.61	313.72	312.82
299.91	302.49	302.21	301.99	302.69	301.51	301.64	300.02	300.87	298.48	301.55	300.62	301.67	301.01	300.34	299.91	299.86	301.44	302.63	302.44	302.23	302.37	300.19	300.24	302.41	301.6	300.45	299.05	300.74	302.17	300.01	300.99	301.3	301.06	301.16	299.88	301.93	300.61	301.14	300.74	300.25	302.02	301.01	299.7	301.28	300.87	300.46	302.21	299.36	301.58
303.47	302.16	301.66	303.54	302.83	303.37	303.88	302.96	300.7	304.92	302.2	304.44	301.9	303.66	302.05	299.96	303	302.83	303.61	303.23	303.38	302.53	303.75	303.01	301.21	303.34	301.64	300.85	301.51	302.51	304.21	302.22	301.91	303.78	303.6	300.39	302.78	303.38	301.99	303.42	302.18	303.33	302.9	303.93	304	303.76	303.93	301.61	301.17	303.07
305.63	303.13	305.49	303.62	304.55	303.94	304.08	305.41	305.45	304.79	305.37	306.24	306.05	302.78	303.5	305.84	305.84	304.31	303.37	304.53	303.27	303.83	304.69	304.86	305.3	304.94	304	304.41	304.47	305.69	305.36	303.72	305.67	303.9	305.93	305.56	305.84	304.4	305.43	304.32	305.08	303.35	306.14	305.45	305.39	304.78	302.43	302.62	304.08	305.82
308.85	308.08	308.58	309.12	307.75	309.44	308.72	307.23	308.51	307.73	310.01	309.54	307.76	308.44	309.94	309.02	308.47	306.48	311	307.93	309.72	308.14	310.42	307.99	307.9	309.51	308.39	307.36	308.43	307.3	309.76	308.72	308.86	309.44	308.22	309.39	309.93	308.66	309.38	308.21	308.61	310.09	308.31	310.94	308.05	310.17	308.96	306.15	310.62	310.45
325.37	327.97	326.78	327.93	327.81	325.77	327.18	327.78	328.5	328.07	329.15	325.86	327.12	327.71	326.96	325.67	326.22	325.81	326.31	328.74	326.73	327.8	327.32	326.21	327.55	325.75	325.1	329.16	327.02	328.74	326.52	326.88	326.78	327.37	325.61	327.6	326.86	327.88	328.38	329.16	327.03	325.72	326.09	327.67	326.2	328.08	328.2	325.67	325.82	325.63
316.36	315.64	314.1	316.94	314.8	316.94	317.51	316.33	315.44	317.1	315.38	316.04	315.65	316.02	316.03	316.37	314.41	317.03	317.37	318.2	316.43	315.15	315.3	317.18	317.23	318.09	317.09	316.03	315.63	315.76	316.19	315.66	315.03	316.56	315.86	316.95	316.98	316.51	315.99	316.35	314.63	315.42	317.41	315.39	315.87	317	317.38	317.1	315.27	314.68
299.08	302.48	301.11	299.6	299.52	298.15	299.7	299.06	299.45	299.6	301.22	300.05	300.42	299.41	300.26	298.73	298.37	299.42	300.03	299.59	299.09	300.44	300.08	300.33	300.76	299.95	299.74	299.75	299.01	299.81	299.82	298.84	299.06	299.82	299.56	300.44	300.02	298.53	301.96	300.11	300.86	300.63	301.21	299.88	301.2	298.46	299.84	300.93	298.41	299.99
326.48	325.4	326.03	325.25	324.34	324.55	327.57	323.12	325.24	325.81	324.99	326.71	325.57	324.34	324.67	326.1	324.07	325.36	325.41	324.42	325	326.61	325.96	324.17	323.64	323.84	325.97	325.62	326.36	324.95	327.36	325.24	323.77	324.77	324.65	326.73	324.6	324.32	327.07	324.23	324.8	326.34	326.61	323.86	324.97	325.24	324.52	323.47	323.79	323.47
304.18	302.57	303.25	302.56	303.18	301.92	300.2	302.4	301.97	303.16	303.57	302.85	302.58	302.68	303.95	303.12	301.03	302.76	302.01	301.68	303.71	303.79	302.9	302.64	301.23	300.92	303.33	302.47	302.61	302.59	304.3	303.3	301.4	300.97	301.64	302.57	301.67	302.89	303.73	302.03	302.03	302.48	303.13	300.93	302.97	302.7	303.46	303.86	300.66	303.32
312.78	314.19	312.78	312.78	312.81	313.02	311.54	313.61	313.81	312.88	312.48	313.64	312.29	312.79	311.27	312.99	314.25	312.95	311.62	310.8	313.53	311.75	313.8	311.98	313.75	313.51	314.52	313.91	311.72	312.92	312.31	311.93	311.8	312.36	312.46	313.58	314.56	312.9	312.86	313.57	312.15	312.36	311.15	312.21	313.07	312.47	312.15	313.62	312.45	312.08
305.84	307.29	306.05	305.44	305.3	304.96	305.77	306.05	305.39	304.58	304.92	304.87	304.92	304.98	304.87	304.56	305.56	305.06	306.52	303.7	307.21	305.57	305.65	305.71	303.36	306.12	305.8	304.17	305.69	305.21	305.51	305.02	305.65	306.07	305.54	307.15	306.85	307.29	304.29	305.84	303.56	303.21	304.5	306.79	304.45	305.62	304.22	304.22	304.01	306.53
302.85	303.31	303.71	303.23	303.25	304.69	302.92	300.79	303.4	302.29	303.67	304.83	304.31	302.92	302.69	303.33	302.92	302.55	302.59	303.32	301.24	303.05	303.57	301.93	302.84	303.19	304.2	302.01	302.81	302.67	303.92	302.91	302.95	302.33	303.92	302.76	304.33	303.17	303.85	301.72	302.02	301.7	303.29	303.21	304.43	304.59	302.47	303.4	303.18	304.1
301.4	302.89	304.15	303.68	302.25	302.93	301.36	302.13	304.34	304.92	302.07	303.64	302.96	304.82	304.62	302.69	303.2	305	304.56	303.8	304.28	303.7	302.64	302.14	304.16	304.63	303.69	301.91	304.05	303.55	304.94	302.99	304.58	303.48	302.99	303.52	304.86	302.06	303.29	301.06	302.19	302.9	302.57	305.18	304.12	304.6	302.76	304.69	304.88	302.1
316.28	316.74	316	316.86	316.29	316.37	315.16	314.61	316.43	316.2	315.59	317.26	314.83	317.8	316.22	316.1	316.17	315.21	316.89	315.82	317.23	315.88	316.79	317.87	316.89	317.62	315.88	316.41	318.16	316.72	316.04	317.44	316.37	316.87	317.52	316.27	316.09	317.16	316.48	316.03	316.03	315.81	316.13	316.52	315.69	315.31	315.92	316.83	314.48	317.55
325.08	327.61	327.02	327.89	328.11	330.01	325.87	328.42	327.28	328.18	328.29	327.5	328.75	327.79	328.26	328.07	326.87	328.67	327.57	328.37	327.16	328.42	327.65	328.38	328.62	327.37	327.74	326.4	328.43	329.25	327.18	328.29	327.96	329.82	325.87	326.96	327.56	327.49	328.78	327.03	328.74	327.92	328.59	327.89	327.94	327.51	328.81	327.43	327.5	327.89
317.29	315.35	316.09	316.5	316.06	316.46	316.7	316.71	315.36	317.68	316.53	316.11	315.25	317.26	316.52	317.85	315.64	315.91	317.24	315.75	316.27	315.99	317.08	316.42	316.56	317.51	316.69	315.39	315.21	316.31	316.87	315.94	317.75	316.63	318.24	315.95	315.57	314.55	317.2	317.52	316.97	316.53	317.32	316.9	318	318.02	317.41	314.84	316.49	317.45
307.69	308.38	307.94	309.03	309.74	307.56	308.81	308.8	309.63	309.25	309.87	306.91	309.8	307.85	308.74	309.45	308.22	309.98	307.05	308.19	306.62	309.07	307.41	307.58	310.08	308.47	309.51	308.49	309.08	309.12	308.3	309.21	310.98	309.69	307.35	308.58	308.81	308.16	308.55	308.25	310.09	309.65	309.03	308.42	308.88	308.74	309.63	309.45	309.28	310.06
326.41	328.47	328.46	327.62	327.61	327.32	328.02	327.42	328.07	328.45	328.52	327.87	327.88	327.9	327.57	327.55	329.63	328.08	326.66	328.52	328.28	328.55	328.84	328.18	329.08	327.68	327.86	327.8	328.86	328.53	327.93	329.58	327.55	328.83	329.53	327.98	328.09	324.8	326.99	328.82	329.19	327.69	327.31	327.02	329.2	329.26	327.18	328.33	326.78	327.18
313.17	312.79	313.46	311.8	312.39	313.18	311.87	311.92	312.86	312.97	312.93	312.84	312.21	312.15	312.38	311.39	313.14	312.51	312.68	310.92	312.01	314.03	313.67	312.84	313.07	313.16	312.54	314.17	312.87	312.95	312.69	312.25	314.05	313.9	312.85	313.77	313.34	313.72	311.74	314.33	313.55	314.08	310.91	312.43	314.07	314.04	314.55	311.82	313.2	312.18
312.07	312.95	311.82	312.36	314.35	312.89	313.43	312.48	311.35	312.62	311.51	313	312.19	311.74	311.79	313.01	311.16	311.3	312.63	311.87	312.57	312.35	311.51	312.41	311.83	311.92	310.54	312.2	313.06	311.17	312.66	313.62	312.7	313.03	312.84	312.84	313.15	312.64	310.72	312.92	312.38	312.12	312.89	312.15	311.98	313.41	311.53	311.87	312.88	313.54
306.2	306.91	306.94	305.22	307.98	305.93	306.43	307.8	307.33	306.33	306.05	306.71	306.79	306.85	306.57	305.49	306.58	305.73	304.97	307.86	306.42	304.83	306.5	306.1	305.56	306.26	306.08	307.25	306.51	307.65	307.89	304.7	304.63	305.29	305.37	303.74	307.27	306.33	303.48	306.45	306.35	304.5	306.87	305.5	306.96	305.85	306.22	306.55	307.23	303.79
296.96	296.2	292.8	294.55	295.87	294.77	296.43	293.05	295.16	296.28	296.28	294.14	293.69	294.28	295.19	294.45	295.3	295.63	296.36	295.31	293.85	294.11	295.12	293.57	296.17	296.71	295.59	296.63	295.76	293.79	294.01	294.2	296.7	295.36	294.97	295.23	294.8	295.67	294.77	294.18	294.8	295.38	294.68	294.71	296.37	296.74	295.46	295.52	294.45	296.09
302.59	300.65	297.96	299.8	299.64	301.19	300.18	300.93	299.12	299.04	300.13	301.28	297.44	299.24	299.92	301.32	298.17	300.73	299.96	301.35	300.55	301.15	300.57	299.99	299	301.01	299.87	299.04	300.26	300.89	300.6	297.82	300.57	301.04	297.93	299.2	299.14	299.69	299.39	302.05	300.18	300.91	299.48	300.32	299.61	299.31	299.75	301.82	301	300.05
302.28	301.66	302.37	301.87	301.86	302.15	303.62	303.19	303.14	302.82	304.15	303.55	302.97	304.9	302.34	303.53	303.45	302.17	302.77	303	303.71	302.29	304.51	302.55	304.21	303.04	300.88	303.28	302.71	302.23	302.64	303.81	303.46	301.92	303.4	303.23	304.35	304	301.72	302.25	306	302.57	302.82	304.13	301.99	304.02	304.02	301.59	303.81	304.77
318.65	316.4	316.23	314.69	316.4	315.73	317.19	316.53	316.61	316.08	316.46	316.08	315.57	317.06	317	317.17	317.52	316.63	316.57	316.34	315.65	317.42	316.26	317.57	316.9	316.61	316.48	314.83	317.3	315.43	316.86	316.88	316.05	317.14	318.57	316.3	314.71	315.66	315.33	315.21	316.01	317.52	315.87	315.8	314.88	316.32	317.33	316.64	317.07	317.96
294.61	293.49	292.71	292.84	294.51	293.59	293.9	293.02	295.67	294.51	295.02	293.99	293.35	293.75	294.1	295.34	293.41	295.06	294.24	293.71	294.85	294.45	294.76	295.17	294.56	293.5	294.19	295.99	292.93	293.11	295.91	293.65	294.39	294.78	295.3	294.48	293.31	294.38	293.67	294.72	292.35	293.59	295.03	294.36	294.83	293.12	295.08	295.49	293.89	294.2
314.76	313.09	315.08	314.63	313.38	313.96	315.12	316.97	315.12	314.36	315.16	316.76	314.49	314.83	315.09	315.24	314.45	315.5	316.18	315.32	316.17	317.07	314.67	317.31	315.42	314.81	314.3	314.13	315.3	315.77	314.2	315.38	314.07	314.34	314.83	312.86	315.65	313.97	314.54	315.82	314.78	315.57	315.21	314.19	315.77	315.89	316.16	313.7	313.77	313.58
301.89	301.97	303.36	304.25	302.44	302.49	303.64	301.89	303.61	300.07	303.02	303.04	302.05	300.92	303.02	300.95	302.65	302.13	301.58	302.57	302.85	302.67	303.85	303.29	300.06	304	303.34	303.38	300.26	300.96	304.13	301.33	303.98	302.93	301.26	302.73	303.46	303.36	301.89	304.05	303.02	302.98	303.47	303.43	302.21	303.04	304.43	303.88	302.44	304.08
301.47	300.72	299.22	299.74	302.29	298.44	300.9	299.18	299.57	300.35	299.12	300.49	299.06	300.05	299.08	298.96	301.27	299.86	299.93	298.74	301.36	300.48	300.75	300.45	300.75	299.68	300.25	299.96	300.59	299.92	298.89	300.46	298.65	301.18	298.3	300.94	300.76	299.37	299.81	299.77	299.11	300.82	300.87	301.34	299.05	299.64	301.29	299.96	299.25	299.79
327.73	327.21	326.58	329.45	328.32	326.5	327.58	327.49	326.8	328.4	327.09	326.7	327.67	327.11	326.54	326.42	327.11	329.24	327.47	326.71	327.57	326.81	328.13	328.26	326.71	326.04	327.68	326.61	328.51	328.27	327.92	328.6	326.97	326.93	329.86	330.39	327.55	327.96	328.19	326.9	327.01	327.01	325.78	329.57	328.01	328.51	326.09	328.74	326.51	327.08
300.37	300.32	300.7	299.38	300.69	299.92	299.48	299.24	300.98	301.48	297.61	301.48	298.99	297.93	300.19	301	301.58	299.13	300.68	300.42	300.26	299.35	300.28	299.19	299.79	300.89	300.24	299.47	300.85	301.44	300.6	300.33	299.9	300.67	301.3	300.19	300.94	299.47	299.09	301.49	299.34	300.54	299.97	300.83	301.47	298.33	298.98	299.35	301.57	300.22
299.85	300.45	301.14	301.74	299.28	300.86	302.4	301.07	301.12	300.21	301.19	301.31	301.08	300.33	299.21	300.97	302.83	301.25	302.19	300.61	302.24	300.46	300.62	302.62	302.11	301.59	302.08	301.1	301.63	301.33	301.41	303.2	302.31	301.69	299.83	302.03	300.85	301.99	300.61	301.92	300.05	301.95	300.46	299.53	300.58	301.29	300.91	300.31	301.28	301.75
325.44	323.7	325.44	323.57	325	324.11	324.21	324	325.48	323.41	325.1	325.38	324	324.56	325.26	322.93	325.68	324.49	323.24	322.96	325.36	325.54	324.69	326.19	325.08	323.4	324.8	323.59	320.94	325.77	325.63	323.29	325.35	323.74	324.93	324.85	326.05	323	324.55	324.2	324.68	323.29	323.67	324.71	324.91	323.78	325.59	324.76	324.8	324.28
301.37	300.33	303.08	299.49	299.79	300.73	300.79	301.34	300.71	302.57	301.44	300.85	300.45	301.93	302.07	302.04	300.57	303.44	300.1	300.87	301.21	300.08	299.53	301.21	302.85	300.18	302.9	301.41	300.58	301.25	299.2	301.23	301.87	299.86	302.1	299.72	301.22	299.09	301.14	300.27	301.26	300.5	300.28	301.37	300.64	301.72	300.75	300.75	301.37	302.61
311.33	311.44	313.41	313.69	311.27	311.72	313.61	311.15	312.1	311.22	313.27	311.25	311.62	312.13	312.3	311.05	313.72	313.3	313.75	313.54	314.13	311.67	314.21	310.43	312.22	311.98	310.71	310.13	311.72	311.27	313.81	312.13	313.83	312.39	311.11	311.99	310.71	312.44	312.85	311.76	312.89	313.4	311.32	309.65	313.12	312.96	312.11	311.29	312.89	311.67
303.74	302.54	302.98	301.82	302.05	305.51	302.97	302.54	303.26	303.04	304.04	303.06	302.2	302.96	302.01	302.81	303.84	302.74	301.78	303.35	301.64	302.83	301.79	302.22	301.72	303.12	302.91	302.15	302.44	302.75	302.49	302.17	302.63	301.52	303.68	303.68	301.29	302.76	303.03	302	302.39	302.04	304.18	304.36	303.14	302.32	302.06	302.68	301.91	303.88
311.8	314.84	314.79	314.38	314.88	314.36	315.62	315.78	315.32	314.08	314.57	315.21	315.13	317.66	315.02	314.97	312.87	315.56	315.97	314.39	314.58	316.01	314.38	313.74	316.8	313.47	315.65	314.18	314.42	316.32	315.12	315.98	313.93	314.72	315.08	315.19	314.12	314.72	313.45	316.36	313.74	314.29	315.13	316.82	313.53	315.24	313.8	314.7	313.79	314.01
314.79	315.02	314.31	316.7	315.21	315.74	315.99	315.89	314.25	317.24	314.37	317.12	315.2	314.64	317.37	316.49	315.51	315.76	315.82	314.29	315.94	314.13	316.6	315.05	316.6	316.1	315.98	313.4	313.95	315.17	315.86	314.59	315.41	315.61	317.88	316.81	315.62	315.85	315.6	314.79	314.7	315.49	315.3	315.53	316.38	315.16	314.34	315.76	316.13	314.78
323.44	322.62	324.4	324.89	324.16	324.3	323.96	325.39	325.3	325.22	325.12	323.16	324.6	323.35	324.29	324.4	323.23	324.67	325.26	325.09	324.54	324.71	324.9	324.44	325.01	325.69	324.12	324.07	324.79	325.71	323.93	324.06	322.97	324.43	325.4	323.44	324.56	325.68	323.75	324.58	325.04	324.47	323.22	322.44	326.85	323.51	325.11	324.2	324.69	323.98
315.42	314.36	314.94	313.62	313.88	315.7	315.55	313.86	313.02	315.08	313.23	313.48	314.94	314.4	313.38	314.81	314.74	314.67	313.03	313.9	314	312.88	314.33	313.98	313.42	316.06	313.71	312.81	314.24	314.19	315.74	315.04	314.01	314.56	313.4	316.02	313.84	314.17	312.92	316.38	313.6	313.73	311.76	313.29	312.66	313.7	314.37	314.24	313.55	314.89
310.52	312.8	311.37	311.96	311.14	310.93	311.61	311.52	310.95	311.36	312.58	310.9	312.55	310.66	309.86	310.34	310.7	310.06	311.27	310.92	311.83	311.64	310.82	312.99	312.49	311.59	310.26	310.8	311.43	311.92	311.3	309.71	311.46	313.29	311.27	313.23	310.38	312.18	311.79	312.11	311.49	311.54	312.13	309.73	312.3	311.48	312.17	310.19	311.64	309.68
303.39	302.33	303.66	303.93	302.35	306.12	302.38	303.34	303.89	304.25	304.92	304.78	303.24	304.3	304.12	304.03	302.92	303.51	304.48	302.73	304.58	303.54	304.34	303.08	302.57	303.35	303.57	303.33	302.1	303.81	303.89	304.05	304.5	304.14	303.48	305.19	300.96	303.79	302.22	302.59	304.47	303.49	304.16	302.82	304.01	302.05	302.65	303.76	302	303.36
307.67	308.95	306.31	307.52	307.48	309.22	307.82	307.67	308.11	308.47	307.58	307.66	307.28	309.49	307.59	306.03	307.22	306.05	305.69	305.95	305.7	309.74	306.85	306.28	305.47	308.7	307.36	306.35	306.2	306.03	308.27	306.65	307.02	307.39	308.73	307.03	306.61	307.43	304.93	306.07	305.87	306.72	306.9	308.75	305.6	309.41	307.36	307.45	307.81	305.94
305.92	305.49	305.02	306.94	304.95	304.1	305.45	305.78	303.99	304.99	304.88	304.49	307.1	305.97	306.18	304.36	304.24	305.14	302.54	306.6	305.25	305.45	305.69	305.69	305.08	304.76	305.49	304.79	304.08	305.85	304.63	304.69	306.32	306.28	306.1	306.09	305.68	305.75	305.53	306.85	304.91	306.29	306.7	303.59	305.64	305.87	304.7	306.04	306.69	306.56
312.2	313.49	313.31	310.92	312.2	314.69	313.74	311.72	312.17	313.23	311.47	312.66	312.89	313.73	314.12	311.15	312.22	312.04	312.39	311.78	312.42	312.45	310.75	312.39	312	312.5	313.19	313.59	311.06	312.21	313.4	311.74	312.88	312.28	310.48	315.3	313.2	312.28	312.97	310.8	311.22	313.46	311.7	314.08	315.46	313.98	311.49	313.5	313.17	313.6
314.05	312.81	313.11	315.2	314.82	313.12	313.15	313.92	312.48	313.11	311.98	313.84	312.57	312.73	313.87	314.88	313.44	313.07	313.04	313.71	312.13	311.78	314.22	313.74	313.1	313.51	312.02	314.76	312.19	312.47	314.39	314.86	313.29	313.86	313.2	313.29	313.02	313.85	314.05	315.34	312.84	311.8	314.23	312.5	312.26	312.63	312.63	314.53	312.6	313.79
317.24	317.52	317.97	316.66	317.7	316.26	315.83	317.1	316.51	318.65	316.87	317.52	316.21	315.92	316.81	318.46	316.69	316.26	318.06	316.75	317.28	316.8	316.58	316.87	317.67	315.6	317.43	317.19	316.02	317.99	318.08	317.09	315.45	317.93	317.85	316.97	318.13	318.91	315.08	316.77	318.03	317.01	318.55	317.2	316.76	315.68	316.72	317.96	316.81	318.29
315.64	316.26	312.78	312.72	314.69	313.42	315.15	313.72	313.25	313.66	313.2	315.02	314.57	314.05	314.58	312.7	315.29	313.95	313.98	314.47	313.55	313.86	312.59	312.05	315.26	313.69	314.47	316.32	313.97	314.25	314.67	312.59	313.24	313.65	312.42	314.23	313.54	314.07	313.29	313.82	315.01	314.83	313.75	314.02	313.84	314.23	313.8	313.1	315.68	315.06
313.85	311.65	312.44	311.86	311.17	312.04	313.25	312.12	311.04	313.55	313.77	314.56	312.9	313.2	313.08	313.91	312.83	313.83	312.62	313.47	311.69	310.87	312	312.49	311.78	311.81	313.89	314.01	313.62	312.77	312.14	312.14	314.67	312.05	311.95	311.47	313.69	313.26	313.18	312.52	311.86	313.23	311.12	312.27	312.43	312.37	313.24	311.87	311.57	313.25
303.61	303.36	305.01	302.52	304.01	301.41	302.92	302.46	304.42	301.98	303.04	301.71	304.94	303.94	303.35	304.67	301.99	303.45	303.67	304.03	303.29	303.24	303.16	302.29	304.02	304.68	303.29	302.6	302.08	304.48	302.65	304.59	303.95	302.11	303.68	304.23	305.43	302.7	303.15	303.03	301.94	302.49	304.17	303.07	303.6	303.26	302.35	301.59	303.22	303.66
311.05	311.63	310.96	312.45	310.68	311.98	311.43	311.17	310.78	309.35	312	312.72	313.76	312.83	311.7	310.65	310.7	311.39	312.97	311.25	310.52	312.48	311.78	311.11	311.04	311.46	309.75	311.88	313.65	312.1	314.41	312.8	310.36	312.78	310.93	311.3	311.84	311.08	311.35	311.6	309.79	310.79	310.54	312.07	311.83	310.94	309.21	312.53	310.94	308.75
315.58	315.85	314.54	315.08	316.88	315.84	315.5	314.35	315.35	316.41	314.93	314.72	314.59	314.42	315.79	314.53	316.4	317.38	315.22	316.72	315.09	315.95	317.36	315.95	315.46	315.44	316.39	316.12	314.42	317.02	314.77	316.44	316.02	316.36	315.21	315.91	315.8	315.91	317.46	316.3	314.34	316.58	315.3	315.9	316.1	316.72	314.76	316.86	314.45	317.01
327.24	329.45	327.03	327.11	326.94	328.41	328	328.75	328.98	329.78	328.38	326.56	328.47	327.45	327.51	325.54	328.57	327.26	327.22	328.46	328.96	327.42	324.87	327.66	327.62	327.12	327.33	326.75	326.77	327.47	327.01	325.94	328.29	326.85	328.34	328.52	327.56	327.76	326.82	328.27	327.84	328.28	328.43	328.15	327.16	327.95	328.28	326.23	328.53	328.76
303.4	304.15	304.78	304.11	303.36	302.84	303.86	304.28	302.34	302.54	304.49	302.51	302.17	303.46	305.14	302.54	303.5	304.94	303.51	304.31	304.26	304.97	305.18	303.91	302.67	302.08	304.89	305.4	303.57	303.1	303.77	302.96	303.37	303.55	302.81	304.27	303.49	303.17	303.34	302.57	304.79	303.4	302.87	302.21	304.63	303.92	303.14	303.66	303.26	303.49
327.78	328.19	328.35	328.42	330.78	327.39	327.26	328.48	327.44	327.01	328.4	328.39	328.47	326.57	328.37	326.43	328.7	327.58	326.42	327.18	328.54	327.61	328	326.89	328.08	328.94	327.98	328.62	327.72	327.51	327.13	326.61	327.59	327.9	329.04	329.95	327.67	328.28	328.48	328.4	327.21	328.55	328.2	327.29	328.82	325.92	328.3	327.68	329.24	327.8
326.85	326.6	326.08	328.44	325.15	326.61	326.45	326.78	326.5	327.26	328.69	327.53	327.39	326.02	328.19	327.49	327.6	325.74	324.4	327.66	327.36	327.68	325.21	327.54	327.27	326.74	326.75	326.15	327.38	327.15	326.14	325.85	327.07	328.47	326.67	326.66	325.28	326.71	326.63	326.91	327.3	325.19	328.71	326.78	327.34	327.72	326.33	328.06	328.54	325.96
329	328.4	328.78	328.16	328.96	328.09	329	328.56	329.99	327.54	327.13	327.53	328.98	330.09	327.22	327.73	328.53	328.02	327.91	328.28	327.39	327.73	328.13	325.99	328.66	328.53	327.68	327.98	330.17	326.19	327.74	328.29	328	330.23	328.61	328.59	328.37	328.39	328.26	327.39	326.64	329.05	329.7	328.55	328.25	329.42	329.9	329.73	328.58	329.69
310.65	310.34	308.55	311.27	309.39	309.47	310.84	309.8	308.77	310.36	310.59	306.74	309.26	307.19	310.85	308.47	307.78	309.81	309.73	310.16	310.19	311.38	309.89	308.27	309.4	309.68	309.07	310.8	309.34	309.14	309.88	310.25	310.9	310.73	311.05	309.04	309.36	310.88	310.62	311.32	308.46	310.85	309.7	310.6	308.95	310.5	309.15	310.11	309.69	308.87
325.26	325.49	324.18	324.06	324.92	325.47	324.81	324.96	326.05	323.93	323.88	325.32	325.35	324.9	323.88	323.75	325.06	324.11	323.87	322.36	324.59	324.22	324.79	323.85	324.66	325.89	323.5	323.5	325.71	324.68	325.89	325.57	324.05	324.56	326.51	325.36	326.14	323.2	325.86	322.75	325.73	326.13	325.01	323.92	323.25	324.62	323.74	323.73	323.98	324.95
303.19	303.28	305.56	305.07	305.23	303.8	305.13	304.17	303.94	303.17	304.65	302.84	303.3	304.82	304.39	304.26	304.93	303.75	303.2	304.57	304.34	303.17	304.78	302.87	302.72	304.34	305.34	304.39	304.39	305.3	303.17	303.88	301.88	303.45	305.51	304.84	304.14	301.69	304.13	303.38	305.69	304.26	303.77	304.05	301.96	303.99	303.78	304.6	303.41	304.62
300.56	300.11	299.88	300.51	299.6	299.09	299.79	300.18	300.63	298.76	300.69	299.95	300.57	300.01	299.51	299.56	300.62	300.19	300.14	299.71	300.04	298.23	299.49	300.09	299.54	302.01	302.45	301.4	301.4	300.32	300.15	298.74	301.89	300.8	299.05	299.87	300.25	299.12	298.49	297.52	300.34	299.43	299.5	301.12	300.84	299.82	299.34	299.47	299.11	298.35
292.3	295.92	294.77	295.91	294.12	295.06	294.37	296.1	294.09	295.56	295.54	295.66	296.69	295.93	294.78	296.06	295.55	295.72	293.98	294.96	294.03	294.49	295.31	294.33	296.05	296.35	293.75	295.55	293.61	294.95	294.35	295.15	293.51	295.41	294.69	294.86	294.42	294.14	297.92	295.64	295.41	297.15	295.82	296.47	295.52	293.16	294.76	293.96	293.37	294.07
314.86	314.3	315.69	316.82	315.81	315.94	315.85	314.19	314.7	315.49	315.99	315.82	314.94	313.85	314.69	316.4	314.75	314.98	316.89	317.06	315.48	313.81	316.06	316.39	313.52	316.74	315.95	315.72	316.08	315.42	315.38	316.69	317.88	313.72	315.67	314.55	316.09	314.99	315.45	314.68	315.67	315.97	316.44	314.61	315.76	318.13	315.22	315.08	316.54	315.9
302.39	301.36	303.03	302.1	302.62	302.17	303.57	301.92	302.72	302.34	301.62	302.22	300.41	300.83	301.97	304.19	300.86	301.94	302.19	302.82	301.86	302.74	302.76	301.85	303.16	300.97	301.16	302.89	301.18	302.75	303.03	304.19	303.76	302.46	302.23	301.15	302.21	303.4	303.55	303.44	300.97	301.82	300.9	303.33	303.57	301.8	302.85	301.08	302.44	302.39
301.51	301.62	300.89	300.86	301.01	302.93	300.92	300.37	299.61	303.1	302.23	301.87	302.68	302.47	301.54	300.02	302.12	300.93	300.27	301.68	301.29	300.41	301	302.65	300.18	302	300.16	301.68	302.99	299.05	300.73	302.04	299.69	299.7	299.84	301.77	298.7	300.3	300.59	301.13	299.96	302.01	299.79	300.47	301.41	298.52	301.83	302.13	299.22	300.78
308.11	310.07	309.3	308.96	308.79	308.63	308.24	309.08	309.34	309.99	309.11	309.31	309.25	310.27	308.64	309.53	307.07	309.6	308.62	307.52	308.64	308.66	309.08	309.49	308.81	308.21	309.94	309.77	308.85	309.85	309.56	309.46	309.39	309.37	308.15	308.77	308.88	308.5	309.47	308.97	308.14	307.09	308.89	308.74	308.24	306.01	309.1	309.24	309.94	307.56
304.09	305.68	302.67	304.28	302.84	304.79	304.64	304.44	303.45	304.13	306.09	303.62	303.63	303.33	304.64	302.5	305.58	303.79	301.9	303.97	304.08	304.42	302.66	301.88	303.98	302.99	304.4	303.29	304.89	304.4	304.47	303.42	306.08	303.74	302.93	303.53	302.38	303.77	303.86	303.73	304.59	302.05	301.94	303.1	303.2	303.6	300.54	303.69	301.37	303.93
302.89	303.82	303.07	305.02	302.79	302.5	304.98	303.93	304.78	302.23	304.33	303.71	305.18	301.92	303.84	304.55	302.66	302	303.63	302.31	303.98	303.35	304	303.47	302	303.21	303.44	303.56	302.81	302.8	304.27	304.75	302.55	304.27	303.49	302.03	303.08	303.13	302.42	305.24	302.13	303.07	305.65	302.72	304.03	302.85	302.1	304.66	303.1	301.55
306.36	304.41	305.12	305.03	303.56	305.23	305.83	305.69	305.27	306.86	305.14	304.32	305.47	305.29	305.36	304.92	307.37	303.4	305.8	303.76	305.98	305.99	306.22	305.49	306.86	305.29	304.94	306.53	305.41	306.42	305.25	305.2	304.64	304.56	305.75	305.28	304.82	305.5	305.14	305.18	305.59	306.42	306.4	305.39	305.76	305.81	304.13	305.21	305.79	306.46
306.39	303.82	302.76	303.17	301.78	302.21	303.51	302.54	303.99	304.33	304.91	302.22	303.92	303.57	303.58	304.6	303.03	305.15	301.77	303.01	303.43	301.64	303.39	304.15	305.44	303.72	303.68	303.5	303.81	303.27	303.77	303.35	303.03	304.66	302.96	303.73	303.9	303.2	304.38	302.94	303.52	305.52	302.74	304.35	303.13	302.94	303.78	303.83	304.74	302.76
303.22	301.03	304.64	302.78	303.62	304.18	302.73	302.68	303.83	305.24	301.87	301.93	303.6	303.03	303.12	302.57	300.89	304.43	303.03	304.06	302.65	303.95	303.78	303.68	302.81	302.62	304.74	304.32	304.08	302.73	302.98	304.66	302.99	303.06	303.32	305.01	303.77	303.97	302.53	304.52	303.18	303.26	304.65	304.7	303.78	302.78	305.13	303.79	302.8	303.44
303.19	304.6	302.37	303.43	303.22	305.04	304.08	304.24	302.5	302.99	303.43	304.62	304.32	304.49	303.39	303.38	305.19	304.61	304.67	304.13	303.59	303.31	303.45	305.13	304.02	303.51	303.05	303.59	303.35	305.35	303.33	304.54	304	302.82	302.42	303.18	303.13	303.36	304.08	302.99	303.36	304.76	303.89	302.77	304.68	301.25	302.62	303.75	303.84	304.95
313.43	313.16	313.78	312.04	312.65	314.16	312.9	313.33	315.01	312.99	311.71	312.56	312.25	311.45	311.87	313.28	312.83	311.2	312.34	311.37	311.26	313.21	314.51	310.45	312.74	312.65	314.05	312.84	311.59	312.31	312.98	312.63	312.94	311.94	313.44	312.48	314.08	311.67	313.26	313.51	312.26	312.72	310.62	311.96	313.28	312.59	312.96	314.1	312.65	313.02
295.4	293.51	293.68	294.7	294.44	294.21	293.97	292.96	293.43	293.6	294.48	294.26	295.96	294.21	293.74	294.62	294.85	294.37	293.26	294.45	293.65	292.86	294.41	294.49	294.49	294.69	293.96	292.61	294.61	295.48	291.84	295.34	293.38	295.75	296.42	295.02	294.18	293.87	291.98	293.45	294.93	293.92	293.96	295.03	293.47	294.92	294.97	293.68	295.67	293.74
315.56	314.82	314.8	314.42	315.56	315.49	315.22	316.58	314.09	315.89	315.63	316.79	315.03	313.85	314.76	315.73	314.98	313.03	314.15	313.55	314.59	314.26	313.73	316.48	315.8	316.42	315.15	315.86	313.85	314.26	316.35	314.58	314.71	314.44	315.56	315.54	313.33	314.61	314.41	314.65	314.12	315.83	315.09	315.93	314.66	313.96	315.5	313.58	313.74	314.02
292.58	293.36	293.33	294.25	293.26	294.21	294.14	294.1	294.03	293.79	295.54	292.19	293.62	293.09	292.94	293.97	293.78	294.33	293.78	293.32	293.55	293.15	295.2	293.81	294.68	294.33	291.31	293.87	293.11	292.16	293.84	295.01	293.94	294.22	293.1	293.41	292.75	293.8	294.22	294.16	294.7	293.22	294.86	294.48	292.92	293.22	292.94	294.3	294.55	294.09
302	301.64	303.01	301.42	303	300.35	301.94	302.91	302.7	301.33	301	302.99	301.76	302.88	302.07	301.6	302.85	302.25	300.47	301.69	302.6	302.97	301.39	302.41	302.71	303.22	302.78	301.85	301.7	303.04	304.26	302.72	302.01	303.69	302.01	302.05	301.67	301.23	302.87	302.67	303.86	303.16	303.99	302.46	301.71	303.21	301.78	302.85	301.54	303.11
300.17	303.11	301.07	300.25	301.49	301.6	302.16	301.74	300.8	301.63	300.83	299.97	300.85	299.88	300.39	302.66	301.65	301.92	301.2	301.5	302.61	300.4	302.22	300.73	301.95	300.24	300.04	300.08	300.86	301.72	300.46	300.87	302.59	299.16	300.67	301.62	300.92	300.92	301.77	301.62	301.14	301.45	301.74	301.1	299.34	302.09	301.78	299.64	300.87	301.95
316.7	314.78	316.13	315.05	312.62	316.04	315.57	315.75	316.04	315.88	315.12	315.37	314.76	315.76	313.44	315.73	313.54	314.21	314.85	314.9	314.63	314.46	314.4	314.74	314.23	314.92	313.63	315.24	313.18	315.42	316.09	313.95	314.25	313.94	314.43	316	315.38	312.14	315.24	314.4	315.81	314.6	315.53	315.14	314.41	316.79	314.7	313.74	314.17	315.62
309.74	313.15	311.9	312.76	312.72	311.15	313.6	313.27	311.12	312.34	313	313.04	312.99	313.28	311.97	310.97	311.51	310.31	311.16	314.47	313.02	313.2	312.55	312	311.97	310.52	310.88	311.19	312.31	313.44	311.34	312.14	311.93	310.62	310.78	311.38	312.72	312.4	311.7	312.88	311.47	312.54	311.75	312.19	312.86	313.14	311.39	312.77	312.39	312.64
313.48	312.31	312.26	312.54	311.09	312.89	314.24	312.41	313.47	312.44	314.66	312.55	314.54	314.51	312.16	313.86	312.56	311.34	314.24	311.78	313.27	312.94	313.12	314.33	313.26	314.43	313.37	311.4	312.83	313.87	310.73	314.33	313.34	311.53	313.87	312.88	313.35	312.37	313.77	313.4	312.96	311.98	312.67	312.99	312.42	310.88	313.83	312.38	312.57	315.38
303.67	303.87	303.23	303.84	303.21	304.77	301.5	304.69	303.76	303.78	304.71	304.92	302.67	303.39	303.72	302.67	303.51	302.95	303.97	302.95	303.71	304.96	303.61	305.36	302.68	304.75	304.08	304.55	303.85	304.19	303.88	304.22	302.2	303.23	303.54	303.64	303.86	304.6	303.46	303.74	304.67	303.41	304.14	303.34	302.18	304.39	302.19	304.07	302.11	301.64
305.32	305.05	303.07	302.72	303.08	302.7	301.61	303.43	301.64	303.28	305.12	303.15	303.66	302.69	303.01	302.18	303.4	301.91	302.75	302.12	303	304.88	302.66	303.99	301.79	305.34	302.2	302.65	303.48	304.8	304.28	303.2	304.25	303.19	304.25	304.2	303.38	302.75	303.26	302.73	302.91	303.38	301.91	304.95	304.38	303.48	303.95	302.79	304.92	303.19
303.17	303.18	304.23	305.49	303.6	304.68	303.87	302.6	304.71	303.58	302.59	303.88	303.51	304.44	304.93	303.57	304.44	303.5	303.36	303.15	304	304.11	303.32	303.03	303.1	303.01	304.11	302.28	302.92	301.94	303.37	303.91	301.84	303.24	304.17	303.84	303.48	302.87	303.58	304.21	303.57	303.81	301.17	302.63	303.87	304.56	304.04	302.71	303.27	303.49
301.23	301	302.65	302.79	301.88	301.17	302.4	300.65	301.82	301.01	301.25	300.42	299.56	301.14	300.62	302.68	302.15	300.61	301.18	302.07	301.28	301.81	301.12	301.78	300.14	300.13	302.35	300.54	301.24	301.33	302.5	300.74	301.45	300.44	300.85	301.3	301.46	300	299.17	301.34	300.69	301.74	299.5	301.51	301.54	301.13	300.63	303.26	301.15	301.11
301.18	300.18	302.13	301.13	301.04	301.61	301.31	300.22	300.17	300.3	300.03	301.22	300.82	301.05	301.8	299.41	300.5	301.96	302.34	300.38	301.62	299.55	300.34	301.09	299.52	299.28	301.09	300.18	303.61	300.28	300.58	300.34	299.88	300.4	300.63	301.2	300.87	303.83	299.85	301.57	301.44	302.18	301.49	300.47	302.23	300.27	300.89	302.09	299.75	301.19
324.77	324.8	325.05	326.71	324.33	324.27	325.79	324.41	323.95	323.75	324.82	324.98	326.53	324.81	327.12	325.41	325.93	324.32	325.36	326.24	324.83	325.69	325.7	324.1	324.21	326.52	325.64	326.32	326.42	325.67	325.35	324.07	325.57	324.26	324.64	325.38	325.42	327.22	325.02	326.25	324.3	327.2	325.52	326.41	325.19	326.08	324.65	324.14	325.24	326.1
306.05	308.75	305.92	306.55	306.91	307.05	306.22	306.46	305.2	305.79	305.53	307.46	308.24	306.09	304.97	307.95	305.91	306.05	307.56	305.18	306.41	305.63	307.35	305.23	306.61	306.33	306.69	305.85	307.68	306.42	306.4	305.65	307.05	304.59	305.61	307.33	305.9	306.97	305.27	304.79	306.87	305.8	306.64	305.93	306.6	305.23	306.1	305.59	306.09	304.78
326.3	329.87	328.47	327.6	327.18	329.02	328.85	328.47	330.38	328.93	327.33	328.59	330.11	328.17	328.46	327.63	327.07	326.77	328.64	329.18	329.09	326.26	328.24	328.34	329.94	328.5	328.84	327.79	330.71	328.8	328.41	328.97	328.98	329.11	328.74	330.21	329.36	327.95	329.56	329.03	328.96	328.02	330.21	328.08	328.87	328.84	328.36	327.44	328.06	330.44
328.39	328.85	326.84	328.43	326.87	327.81	327.7	329.24	327.93	328.01	327.67	328.03	329.1	328.21	330.39	328.62	327.78	328.22	326.93	327.38	326.85	328.1	327.73	329.44	328.58	328.84	328.92	328.31	328.17	326.13	327.64	326.75	326.35	328.33	329.57	329.15	328.48	328.34	326.58	328.44	327.34	328.12	328.4	326.05	326.82	326.54	328.49	327.7	326.38	326.01
304.23	304.83	303.75	303.84	304.86	304.08	304.65	303.6	304.6	303.69	305.93	305.09	303.65	304.03	303.59	304.39	304.34	306.13	305.55	303.8	303.25	305.15	303.95	305.11	303.79	306.33	302.65	303.86	304.46	303.84	305.36	305.47	305.32	304.76	303.41	303.1	303.25	304.17	302.09	302.77	304.68	305.77	305.22	305.26	305.78	303.26	303.52	303.89	305.16	303.01
301.53	299.04	300.64	300.9	300.35	299.26	301.45	300.41	301.43	302.65	300.74	300.82	300.52	300.03	301.02	301.44	299.51	301.24	298.69	300.03	300.65	301.44	302.43	298.96	301.01	300	302.4	300.78	301.08	300.7	300.6	299.91	302.08	300.52	299.54	299.72	299.91	299.45	299.47	299.45	300.98	299.79	300.69	300.23	298.54	299.97	300.7	299.28	298.76	301.47
306.03	306.21	305.63	305.29	305.5	305.11	306.09	304.35	307.1	305.59	306.29	304.81	306.57	305.3	305.77	304.52	304.77	305.91	306.86	305.07	306.33	306.53	304.87	307.57	302.29	305.5	304.8	304.36	308.49	305.68	306.57	305.55	306.17	306.06	305.57	304.86	305.29	306.52	305.8	305.64	304.63	304.71	306.13	306.57	306.78	304.56	304.67	305.77	306.16	306.03
318.03	318.89	318.24	318.57	318.85	319.14	317.98	319.69	317.72	318.43	318.42	318.53	318.89	319.07	317.5	318.84	320.45	319.35	319.51	319.88	318.78	319.82	319.55	319.06	319.06	319.37	318.83	320.11	318.9	318.64	320.17	320.19	319.93	317.61	319.57	319.74	318.37	318.69	319.57	319.64	319.5	319.29	319.09	319.69	320.52	318.04	319.4	317.91	318.27	317.38
295.51	293.5	293.48	293.64	293.03	292.27	294.61	296.18	294.67	292.69	295.01	293.65	294.84	292.69	294.79	295.02	292.19	295.6	293.67	292.11	294.56	293.3	295.48	296.3	294.83	292.78	293.68	294.41	293.37	294.71	292.88	294.91	294.69	294.7	292.84	293.72	293.87	292.33	294.59	295.82	295.7	295.22	293.92	293.71	294.59	294.48	292.97	294.41	295.35	292.66
302.28	303.96	303.92	302.91	303.59	302.88	303.67	302.19	303.02	304.57	302.95	302.25	304.05	302.86	303.86	304.26	302.52	303.81	303.5	302.32	303.37	304.37	302.44	304.59	304.46	303.89	303.67	304.51	305.09	304.53	302.14	303.67	303.82	303.82	304.38	304.02	302.45	304.94	302.29	304.85	303.77	303.06	303.62	302.94	304.44	303.23	301.3	304.56	304.76	303.15
312.44	313.62	314.29	312.94	310.75	313.58	313.73	312.63	315.17	313.07	313.16	313.93	310.99	312.68	310.64	312.34	313.44	313.41	313	312.47	311.4	312.47	313.01	313.3	313.27	313.6	315.12	314.87	312.91	312.67	313.68	313.73	313.61	312.42	313.02	314.05	311.65	312.55	313.44	312.57	313.16	313.45	313.2	312.74	313.43	312.24	311.63	314.19	313.53	312.12
303.6	304.64	304.04	303.44	303.48	304.59	303.51	305.95	303.89	304.49	305.32	306.12	305.92	304.2	304.28	305.02	304.05	304.71	302.64	303.81	304.27	303.12	304.3	303.65	304.4	303.16	303.82	302.99	302.88	303.64	304.03	304.68	303.35	304.91	302.7	302.94	303.52	303.95	304.9	302.85	304.13	305.63	302.16	304.41	302.75	302.42	304.95	303.55	302.95	303.26
298.62	299.99	300.77	300.08	298.84	297.99	299.27	299.59	299.66	299.78	300.68	298.46	300.53	298.75	300.21	298.42	301.58	299.19	299.47	298.8	299.63	299.35	298.66	299.19	300.96	299.97	300.06	300.39	299.99	299.84	301.59	300.33	299.79	299.17	300.18	298.65	300.44	298.45	300.79	299.23	297.84	301.75	298.66	298.97	300.25	300.27	298.8	299.56	299.91	299.15
326.72	327.61	327.72	328.11	327.21	325.09	327.64	326.65	327.09	326.57	327.57	325.02	327.76	326.16	326.85	326.75	325.91	326.6	329.51	326.42	326.68	327.29	328.08	328.73	326.64	325.25	328.39	327.06	325.14	326.36	327.41	328.16	326.59	326.5	326.65	328.19	328.99	329.27	324.97	326.93	326.6	325.77	327.93	328.07	327.35	327.67	324.05	327.96	327.37	326.9
328.05	326.63	326.89	329.11	327.07	326.1	327.13	328.79	328.6	327.73	328.48	326.71	326.74	327.6	327.77	326.92	327.8	327.39	325.09	327.73	329.81	327.28	326.38	327.79	329.56	328.09	326.78	329.75	327.09	328.8	327.56	326.85	327.75	326.05	328.49	327.17	327.59	326.27	327.18	325.95	326.92	328.76	329	329.8	329.24	327.95	327.02	325.84	328.75	327.08
305.19	304.49	305.12	304.83	305.83	305.92	303.95	307.09	304.29	303.82	306.03	306.61	305.95	303.86	302.91	304.99	305.44	305.5	304.69	304.45	305.44	304.39	306.77	305.95	305.95	305.91	305.68	305.52	306.04	304.63	306.72	306.25	306.05	306.11	306.3	304.27	305.67	305.46	305.91	306.09	304.37	305.32	305.26	304.12	305.69	305.63	305.74	305.48	306.18	305.04
302.88	303.95	303.65	303.02	302.66	302.8	303.29	303.64	302.2	301.6	302.05	302.74	302.37	302.55	301.63	302.16	301.61	303.5	303.01	302.92	301.83	303.24	300.47	301.61	302.43	302.26	303.87	302.55	302.99	304.34	302.5	304.24	301.51	301.79	302.78	302.74	303.42	302.4	301.18	303.46	302.51	301.94	302.85	302.98	302.15	302.27	304.38	300.68	304.17	303.06
296.31	297.06	296.24	293.77	294.52	293.36	296.74	293.84	295.54	293.72	296.12	294.71	293.41	294.97	295.83	294.89	294.56	295.65	294.32	295.33	294.81	295.54	295.23	295.64	295.25	293.97	294.46	295.44	295.16	296.59	294.43	295.29	293.97	295.29	295.67	293.95	296.28	295.11	295.71	294.32	293.77	296.65	297.04	295.21	295.53	294.65	293.42	295.59	293.96	296.31
307.62	305.41	306	305.74	305.75	307.41	307.77	305.89	307.54	305.77	306.45	305.69	306.31	307.52	306.67	305.64	307.24	306.12	307.57	308.08	305.9	307.14	307.46	304.81	307.02	306.72	303.95	307.11	305.67	307.21	308.03	303.64	305.65	307.32	305.8	305.61	306.12	305.09	306.39	307.9	306.11	306.39	307.3	305.88	305.64	306.03	305.82	306.28	306.44	305.99
327.23	327.41	327.39	330.21	327.61	328.78	329.61	327.06	326.89	328.75	328.9	328.26	327.77	326.3	327.05	327.25	325.87	327.69	327.13	327.39	327.72	327.38	326.65	328.01	328.72	328.83	329.02	326.74	328.55	325.84	328.69	327.73	328.97	326.68	326.72	327.98	326.02	327.29	328.07	326.83	329.38	327.4	327.81	327.84	329.58	328.15	327.58	326.54	327.77	327.97
304.85	300.34	304.53	303.31	304.3	302.96	302.81	303.01	304.25	303.31	301.43	302.7	303.58	303.69	301.96	301.11	302.83	303.08	302.87	303.12	304.51	304.73	304.51	303.97	304.98	304.4	301.21	304.74	303.04	304.55	304.61	302.62	303.03	303.3	303.06	302.68	301.68	304.86	304.93	303.15	302.88	304.63	301.68	306.03	302.91	301.95	303.11	302.55	304.91	302.26
297.23	297.14	298.76	297.06	297	297.81	297.49	296.32	298.81	296.2	294.35	297.59	296.13	298.42	296.96	295.63	297.05	295.86	296.25	298.08	298.03	295.85	296.85	296.43	297.16	297.33	296.03	295.81	295.9	297.16	296.87	295.95	296.81	297.7	296.4	296.82	297.4	297.01	295.78	297.03	296.46	296.04	296.33	295.8	296.74	297.76	297.19	296.7	296.26	297.25
294.16	295.26	295.05	296.46	293.84	293.69	294.96	294.07	294.85	294.44	296.35	294.44	294.13	296.97	294.83	294.29	293.76	294.63	293.87	294.03	295.66	294.27	293.16	295.4	294.04	296.38	296.51	293.79	294.49	294.33	295.82	295.92	295	296.59	295.32	296.26	295.66	294.37	295.28	295.26	295.89	295.91	295.17	294.55	293.94	295.49	294.29	293.94	295	293.54
303.94	307.47	304.46	304.56	304.74	302.08	304.37	303.42	303.73	305.19	303.51	304.5	304.35	304.76	305.6	304.96	305.8	305.34	305.02	304.64	304.2	303.19	303.99	306.32	304.82	305.43	304.84	303.57	304.6	305.15	305.51	305.83	305.58	305.33	303.94	304.72	304.68	306.2	304.51	303.23	304.03	303.55	303.93	304.48	304.67	304.64	305.94	303.42	305.28	303.68
305.37	304.73	305.28	306.57	304.28	303.13	304.1	305.21	306.2	305.75	305.6	304.13	303.76	304.54	303.93	304.07	303.38	304.6	304.33	304.02	304.3	302.5	302.13	304.53	304.58	305.09	307.06	305.16	302.31	306.53	304.29	303.56	305.09	304.45	303.39	304.86	303.83	304.48	304.35	303.57	303.83	305.7	302.82	304.68	302.76	304.09	305.25	305.38	307.33	305.51
313.49	314.06	313.09	314.52	315.04	312.18	312.18	313.72	312.56	314.03	313.36	310.87	312.03	312.94	313.72	313.31	314.33	312.7	313.66	311.25	312.19	314.27	312.42	312.76	311.99	314.11	312.65	314.09	311.32	311.28	313.16	312.71	313.35	312.35	311.89	312.33	313.84	312.41	312.45	312.7	314.18	314.52	313.74	313.35	312.96	313.1	315.81	313.46	311.8	313.58
314.49	316.08	313.37	314.1	313.76	312.26	313.54	315.17	313.39	313.49	315.38	314.59	314.05	313.33	315.58	313.69	314.05	314.54	314.49	312.9	315.03	312.81	314.2	315.7	312.61	314.08	313.03	312.74	313.2	312.84	312.61	314.58	314.84	314.08	313.37	313.8	314.42	314.81	315.4	313.76	313.76	313.77	314.48	315.04	314.17	313.84	312.99	314.34	314.02	315
315.01	313.32	314.26	312.86	315.09	315.15	316.88	315.23	314.55	314.79	314.3	314.39	314.17	315.38	313.35	312.74	313.88	312.39	311.92	315.09	312.19	313.78	313.97	313	313.42	314.97	313.77	313.67	315.1	314.63	315.35	315.39	313.93	312.96	313.92	315.45	315.04	314.63	314.14	315.23	313.42	313.5	312.91	314.88	314.81	313.3	312.74	312.8	312.67	314.35
316.45	315.64	314.36	315.94	314.16	315.88	316.34	314.33	314.4	317.04	314.89	314.58	316.91	315.13	315.44	315.65	316.37	316.64	316.28	314.44	315.76	316.87	315.73	315.13	317.11	316.13	314.4	317.05	316.62	315.55	316.44	316.25	314.04	317.02	315.99	314.12	315.69	315.06	315.36	314.86	315.19	315.02	315.93	316.28	315.73	316.62	316.55	316.05	316.37	314.76
324.49	326.05	326.04	323.86	325.1	323.52	325.37	323.22	325.04	325.05	323.02	326.37	325	323.35	325.73	324.62	325.88	325.19	325.42	325.11	323.09	323.11	324.1	324.68	323.5	325.33	325.6	326.17	325	325.65	324.47	325.33	325.7	324.66	322.74	321.95	324.51	324.04	326.85	324.81	326	324.55	322.29	324.13	323.7	325.28	323.21	325.35	323.9	326.09
319.59	319.67	317.17	320.35	320.54	317.62	317.58	319.76	320.33	320.37	318.9	319.94	319.78	320.21	320.36	320.85	319.24	317.62	319.15	321.3	319.02	320.99	318.97	320.51	319.96	319.44	318.54	318.15	320.39	318.07	320.95	318.45	318.75	317.78	318.72	318.39	317.92	320.1	319.58	318.86	319.76	317.38	318.97	321.24	318.88	319.98	319.1	319.65	320.05	319.95
311.44	310.75	309.47	310.32	310.64	309.92	310.1	310.73	310.21	309.44	308.22	310.52	311.95	310.9	310.38	310.89	310.33	312.16	310.6	312.38	309.84	309.84	312.2	309.29	308.53	310.71	310.71	308.42	311.23	311.3	310.79	309.61	312.02	309.35	311.68	310.67	309.67	310.67	310.57	310.13	311.17	310.94	309.98	311.12	311.11	309.79	308.47	310.3	308.95	310.16
316.03	314.11	314.64	315.98	316.12	315.97	315.67	315.6	316.05	315.59	313.97	314.08	313.88	314.09	315.19	315.04	315.87	315.62	315.63	316.07	316.45	314.24	314.61	314.16	316.23	314.47	313.3	315.47	315.62	314.58	314.73	315.19	314.55	315.05	312.16	316.76	316.11	314.11	314.92	314.43	312.94	314.84	315.84	314.49	314.85	313.27	314.88	315.57	313.37	316.08
313.6	312.75	312.5	311.99	313.69	311.34	313.27	311.43	313.33	310.77	314	315.12	312.29	312.31	310.85	313.73	313.62	312.93	311.95	313.48	312.31	313.26	312.61	313.45	313.38	312	311.5	312.65	314.26	313.09	312.17	312.6	312.27	311.02	313	313.26	311.82	313.98	311.38	312.72	312.8	311.97	314.59	313.77	312.68	311.85	313.09	314.84	311.45	314.07
307.33	309.68	309.58	308.56	310.19	308.72	308.1	308.39	310.03	310.18	309.26	308.98	310.79	308.83	308.95	309.05	308.99	307.76	309.05	310.77	309.74	308.93	310.77	308.23	308.56	308.25	307.6	309.67	309.09	309.33	308.99	309.14	307.85	309.25	306.52	309.73	309.67	310.98	308.32	310.12	309.14	309.71	308.99	308.42	308.62	309.39	307.76	309.55	307.45	310.7
311.06	313.1	310.75	310.67	312.39	311.07	311.62	312.21	310.86	311.23	309.94	312.43	313.73	310.88	310.45	311.86	309.89	311.17	312.65	311.79	310.7	310.7	311.06	309.85	312.28	310.93	310.98	311.26	309.67	311.07	312.17	309.96	312	312.44	312.32	311.67	310.07	309.96	312.13	312.71	312.08	312.48	312.41	312.6	312.94	311.78	310.95	310.57	310.31	312.02
302.55	304.32	303.41	303.25	304.24	303.91	299.91	301.73	303.81	303.71	301.8	302.04	303.23	301.82	303.92	303.98	305.32	302.39	302.65	301.67	302.41	302.28	302.71	304.46	303.33	303.51	304.75	304.09	302.79	303.88	303.93	303.84	303.34	303.7	303.17	302.46	303.74	303.97	302.43	303.08	304.01	303.2	302.27	303.53	303.05	304.56	304.95	302.53	302.72	302.8
311.74	315.2	314.85	313.6	313.93	313.89	314.19	313.68	314.96	311.93	313.5	314.73	315.17	315.18	313.07	313.81	312.58	314.04	315.56	313.51	314.5	313.54	311.93	313.49	313.21	315.07	312.98	314.52	313.57	313.71	314.01	314.16	313.87	313.83	315.65	315.48	313.49	312.81	315.38	312.98	313.52	313.92	312.25	312.84	313.92	315.34	314.6	313.29	312.76	312.82
328.14	327.44	326.28	326.47	326.45	327.06	326.37	327.37	327.86	327.34	327.82	326.39	325.87	326.11	326.76	324.91	326.35	327.13	327.31	326.63	330.36	327.15	325.62	327.21	328.35	328.1	328.15	328.17	326.1	325.49	326.32	326.07	326.5	326.47	325.11	325.66	326.7	326.81	326.22	327.93	325.54	327.32	326.28	326.1	326.81	327.88	325.43	328.55	326.3	328.63
302.61	302.96	303.11	305.56	303.04	304.11	303.93	302.35	304.83	303.2	303.78	303.56	303.64	304.55	302.49	302.82	302.41	303.06	304.96	304.01	302.01	304.21	302.24	303.77	303.17	303.85	302.21	304.25	303.11	304.67	302.71	302.96	305.21	303.58	305.42	301.9	304.66	301.99	302.56	301.92	302.71	301.2	303.88	304.71	302.41	303.65	303.52	303.97	302.76	302.03
303.78	304.61	302.17	304.26	304.21	301.89	300.4	300.5	302.81	303.38	302.54	301.38	302.91	303.76	301.19	302.63	303.93	304.16	302.5	301.4	301.84	303.14	300.53	301.59	301.78	303.17	303.01	303.33	302.84	303.76	302.65	301.73	303.09	302.4	302.83	301.9	301.3	302.05	301.54	304.21	301.29	303.57	301.17	300.15	304.54	302.53	300.59	303.74	301.14	302.23
309.31	307.68	307.8	308.16	309.17	310.01	307.56	308.76	308.73	308.83	309.49	309.88	307.86	307.59	309.15	306.52	308.94	308.79	307.44	308.3	308.88	309.25	308.37	308.93	307.16	307.76	308.15	309.89	308.97	308.68	308.55	309.48	307.84	307.31	309.37	310.06	310.93	308.33	307.95	307.32	309.59	308.5	309.67	309.78	308.66	308.48	309.61	310.96	310.37	308.2
317.24	316.33	316.07	316.88	316.44	316.47	317.8	316.98	316.63	316.74	317.67	319.3	317.95	316.48	317.75	316	316.86	316.12	315.97	317.18	318.3	317.5	318.47	318.35	318.64	313.73	316.76	317.15	317.3	316.45	317.73	316.87	317.84	317.97	318.02	318.01	317.6	316.54	315.8	320.28	316.6	316.38	317.24	316.74	317.35	316.88	316.04	317.83	316.65	317.03
311.5	313.28	313.66	314.95	313.59	313.05	313.76	314.41	314.12	311.93	313.41	313.46	314.01	313.49	313.09	314.53	312.66	312.75	314.02	314.75	314.35	314.72	314.04	315.71	315.4	310.82	313.13	314.27	313.14	314.06	313.88	315.08	313.86	314.92	314.19	314.18	314.7	314.59	313.02	312.87	315.98	313.81	314.52	313.65	314.35	315.27	314.95	315.99	312.07	315.21
318.34	316.81	318.08	316.62	317.5	316	317.08	317.15	318.32	317.03	317.95	315.9	317.08	317.48	316.57	317.79	316.15	319.66	318.03	318.24	316.03	317.25	318	317.17	317.75	317.7	317.24	315.93	316.88	317.52	317.7	319.05	316.53	317.7	317.2	316.82	317.85	317.65	318.26	317.69	317.74	317.73	317.52	319.2	317.85	317.16	317.93	318.52	317.05	317.17
327.95	326.86	327.42	326.89	328.43	327.11	325.94	328.45	326.62	326.62	329	328.81	328.07	327.87	328.48	327.34	328.35	328.04	327.12	327.2	325.98	327.43	327.76	328.67	327.54	328.2	328.08	328.76	327.04	326.93	327.99	328.66	327.46	327.44	329.29	328.3	327.31	326.46	327.85	328.26	327.86	327.78	326.54	326.95	327.79	327.79	327.03	327.77	327.38	329.1
302.73	303.09	304.21	304.93	300.68	302.48	304.88	302.76	303.29	302.41	303.22	304.27	301.83	303.71	303.35	304.19	303.01	303.02	302.81	304.42	302.91	304.18	305.64	304.19	305.03	303.67	303.11	302.01	303.93	302.96	302.4	303.92	302.22	303.38	302.79	301.35	303.65	302.6	303.76	304.05	302.99	303.74	304.64	303.64	303.34	303.5	303.83	305.32	303.33	302.75
293.58	294.74	295.61	294.62	293.23	293.4	294.03	293.51	294.75	296.45	293.58	293.86	293.5	291.99	294.66	294.49	292.1	294.33	294.47	293.56	294.07	293.77	293.57	292.84	293.25	294.02	293.27	294.06	293.49	294.84	293.88	294.36	294.37	294.61	293.02	293.63	294.25	293.59	293.18	294.94	293.22	294.06	293.47	294.9	294.29	293.2	293.76	292.86	292.01	294.32
306.09	306.14	304.81	304.66	305.75	304.81	305.07	304.49	303.04	305.39	304.91	304.57	302.89	304.29	304.52	304.19	304.39	305.39	304.41	304.26	305.01	304.09	305.15	305.55	306.13	303.21	304.08	303.74	302.22	303.97	303.52	306.18	304.15	304.1	305.2	304.48	303.84	305.78	304.89	304.89	303.81	304.59	305.48	304.2	305.13	306.09	304.32	304.61	305.47	303.75
305.17	305.04	306.36	307.27	306.26	307.03	304.09	303.47	306.22	304.02	305.77	305.23	306.44	305.27	305.31	306.87	303.59	306.67	305.37	306.02	307.87	306.25	305.97	306.47	305.67	303.57	303.1	305.47	304.4	305.46	303.66	305.52	306.5	306.43	304.99	305.79	303.36	304.41	305.95	306.59	306.34	304.88	305.44	305.18	305.35	305.88	305.45	304.82	304.16	304.5
304.54	304.51	305.66	306.44	304.85	306.42	303.73	306.75	305.82	305.46	305.81	304.51	305.35	305.49	305.41	306.84	304.29	306.22	305.48	305.64	307.48	303.41	306.83	306.03	305.95	305.86	305.17	305.41	305.51	304.36	304.61	305.95	305.45	304.35	304.17	305.47	304.61	307.1	305.59	306.71	306.12	304.88	303.82	306.78	303.47	307.15	304.97	305.19	305.5	304.95
294.95	293.2	294.84	293.66	294.29	294.11	294.18	293.47	295.73	295.8	293.99	294.07	295.57	294.63	296.45	293.53	295.47	293.3	296.04	295.59	296.16	295.55	295.55	294.29	295.45	293.49	296.18	294.82	294.82	294.31	296.59	295.12	294.3	293.84	295.51	295.01	295.6	294.11	293.92	293.53	295.37	294.06	294.16	295.54	293.83	294.31	295.32	295.32	293.53	294.1
325.95	324.97	323.62	323.47	324.42	324.19	324.79	324.2	322.83	325.81	325.19	324.55	324.09	325.65	325.46	324.76	326.21	324.39	323.65	323.91	324.54	324.37	324.88	325.25	323.54	325.05	324.83	323.89	323.94	322.96	323.69	324.18	324.58	323.8	323.91	325.03	322.35	324.71	324.25	324.1	325.09	323.99	324.32	324.66	325.16	322.77	324.82	325.63	323.72	323.49
327.81	326.99	328.99	327	329.42	328.93	327.27	328.4	326.86	325.89	325.91	328.87	329.42	327.04	327.76	328.67	327.67	328.88	327.39	327.63	327.07	327.17	325.91	327.1	326.31	327.8	327.35	329.64	328.15	327.57	329.77	328.97	327.32	327.3	327.14	327.07	329.62	327.09	327.71	327.45	328.53	328.52	327.92	327.82	327.15	327.94	327.21	328.47	330.43	328.74
327.43	322.86	326.54	324.45	325.3	325.1	325.78	324.28	324.43	324.66	326.37	324.3	326.33	325.68	326.1	325.77	324.45	325.68	323.25	325.94	324.59	325.87	326.28	324.67	325.3	324.73	324.91	325.24	325.23	325.49	324.45	326.22	324.95	327.24	327.77	324.24	327.8	326.19	325.22	325.09	325.78	322.97	323.82	326.04	326.49	324.03	325.93	325.42	323.4	325.35
302.07	304.08	302.79	304.16	304.39	301.97	303.56	303.95	304.53	304.12	301.62	303.94	302.63	303.8	303.28	302.91	300.64	302.7	304.32	301.41	303.37	303.71	302.8	303.65	302.7	303.01	303.45	304.03	303.47	302.02	304.94	302.08	304.65	302.63	303.84	302.42	302.8	304.85	304.51	304.93	303.12	302.54	302.53	304.48	303.38	302.84	304.25	303.43	303.88	302.72
294.61	292.79	295.05	295.21	294.35	294.01	293.89	295.88	293.31	292.46	293.5	293.68	294.12	293.55	294.47	293.25	292.62	293.28	292.84	295.4	295.92	293.79	293.3	292.74	295.23	294.93	293.92	295.64	293.09	293.65	292.85	294.98	294.65	294.22	293.92	293.07	292.91	293.52	292.83	293.45	292.72	294.45	294.28	293.07	291.19	292.05	293.27	293.9	293.3	293.79
304.02	304.04	305.76	306.42	304.58	303.68	306.73	303.07	304.77	305.27	304.92	303.45	303.31	304.73	303.23	304.04	305.86	306.86	305.09	304.94	303.73	304.32	304.97	306.05	304.78	303.91	303.33	305.21	304.21	304.64	304.23	303.68	303.09	303.16	303.86	303.68	303.53	303.39	303.99	305.46	304.17	303.15	305.42	304.75	305.2	304.77	304.75	304.37	304.6	306.18
313.66	310.83	312.92	313.13	311.83	311.45	311.71	312.4	311.03	311.67	313.26	311.88	311.94	312.49	312.52	312.56	311.81	312.2	311.65	311.51	312.27	313.19	313.2	312.8	313.14	312.55	311.59	312.26	312.07	311.71	312.48	312.5	311.67	312.18	310.82	313.07	313.28	312.63	312.02	310.27	313.36	312.6	311.94	313.75	311.72	311.81	312.83	313.6	312.23	311.34
314.08	313.82	314.22	314.39	313.8	313.16	314.47	315.51	314.4	315.32	314.03	315.69	313.18	314.42	313.51	314.86	313.48	315.36	311.89	312.91	314.31	314.45	314.73	314.72	312.78	314.52	314.1	314.83	315.58	314.31	313.32	314.74	312.7	313.69	315.07	315.53	314.57	313.58	312.81	313.24	313.64	313.82	313	315.03	313.88	313.85	314.42	314.57	313.06	314.99
295.09	294.26	295.71	293.19	293.11	294.98	293.98	294.23	293.34	295.22	294.71	293.71	293.5	293.37	295.58	294.59	291.93	293.61	294.73	295.2	293.97	293.87	294.12	293.87	293.82	294.42	293.51	294.33	294.83	294.67	293.6	294.2	292.54	294.44	293.45	294.05	293.05	293.17	294.82	294.15	292.67	295.11	293.16	295.02	296.77	294.22	291.64	294.02	293.69	293.46
296.74	296.21	296.68	295.81	296.59	295.78	295.97	298.05	295.36	297.73	294.93	296.91	297.04	297.05	297.78	296.55	297.28	295.59	295.82	296.49	297.64	295.98	296.35	297.34	297.98	297.11	296.57	296.32	295.08	296.62	297.36	298.47	297.54	296.43	296.94	296.07	295.65	295.49	295.82	296.46	298.14	296.2	295.38	296.09	297.12	295.7	298.93	295.99	297.28	297.21
305.14	304.51	303.68	303.59	305.02	305.49	303.95	305.33	303.75	303.84	304.04	304.13	304.72	303.44	305.43	303.75	306.78	303.92	305.9	305.93	305.39	304.72	303.07	305.96	305.96	304.7	303.55	306.81	304.64	304.29	302.97	304.22	303.8	304.35	304.39	305.49	303.87	304	303.36	304.23	302.59	304.35	304.05	305.27	306.42	304.19	304.25	304.57	304.83	304.71
315.06	315.24	313.44	314.33	314.1	314.49	316.23	314.95	315.52	314.4	314.28	317.19	314.49	315.66	313.51	315.67	313.32	314.73	315.88	315.92	314.14	313.93	314.48	314.22	316.83	313.34	314.5	314.53	315.88	313.98	315.21	315.4	314.15	314.87	315.03	316.7	313.4	313.25	315.84	315.86	315.06	315.12	314.25	316.69	316.07	315.09	316.01	315.59	315.58	313.04
315.9	315.42	314.96	315.31	314.13	314.51	315.01	314.6	315.73	314.96	312.86	314.69	312.48	315.04	314.51	314.21	313.41	313.61	313.94	314.28	315.83	315.03	315.31	313.19	313.07	315.31	314.06	316.63	316.25	314.65	314.23	314.53	316.08	314.67	315.03	313.27	315.12	314.31	314.09	315	314.69	313.21	315.59	314.1	315.21	314.61	313.04	315.75	314.52	314.36
314.02	312.9	311.27	312.1	312.53	313.7	314.43	315.26	312.84	314.44	313.14	313.45	312.03	312.87	313.07	312.99	313.26	312.41	310.8	313.85	313.43	314.44	313.61	312.11	313.07	313.38	312.09	314.5	312.45	311.84	311.78	313.91	314.17	313.91	311.95	314.83	312.8	311.6	313.21	313.93	312.05	311.8	313.15	312.53	313.48	312.89	310.77	311.59	312.82	311.4
321.54	318.91	319.63	319.47	320.91	320.31	319.26	319.35	321.36	319.96	319.46	318.82	318.61	319.16	320	321.44	320.04	318.3	319.89	320.5	320.08	319.13	318.67	319.15	320.02	319.47	318.82	319.37	318.45	318.25	317.11	317.9	320.13	318.91	319.83	317.78	319.13	319.59	319.34	319.37	319.22	319.66	319	319.47	319.33	319.49	317.86	318.66	318.25	321.82
320.39	317.02	319.37	319.87	317.42	318.36	318.96	320.05	317.3	319.79	318.46	320.26	318.52	318.85	318.32	320.01	320.91	318.73	318.06	320.64	318.37	319.69	319.68	318.68	320.43	319.62	320.56	319.14	320.57	321.32	320.9	317.48	318.57	318.24	320.28	318.89	320.03	319.07	319.84	320.36	319.69	318.67	318.19	318.3	317.16	319.25	320.68	321.19	322.19	319.36
309.86	308.87	309.26	309.09	310.33	308.87	310.78	308.9	309.48	309.83	310.71	311.66	310.88	308.74	309.27	311.08	310.62	309.69	309.41	311.08	310.82	309.83	310.04	310.32	308.57	309.48	308.63	310.15	309.29	308.48	309.28	310.22	310.4	310.54	308.47	308.92	311.64	308.59	307.9	309.43	311.49	308.35	309.66	309.9	308.17	309.01	310.06	312.2	308.73	309.96
302.87	303.06	303.88	303.5	303.3	303.37	303.19	303.66	303.22	303.02	302.97	303.37	303.67	303.01	305.32	302.74	302.29	302.57	304.04	302.07	303.03	303.06	303.41	305.24	303.61	303.79	303.65	304.06	303.92	302.42	303.96	302.16	302.69	305.71	304.57	304.43	304.06	304.89	304.21	305.03	304.24	303.02	304.11	303.8	303.62	303.94	305.18	304.03	303.58	302.45
310.89	310.7	312.23	310.78	312.03	313.47	311.41	313.09	310.56	312.69	312.01	311.05	309.96	312.73	311.48	311.13	312.25	311.28	310.78	311.4	309.31	311.23	310.81	309.51	311.12	311.96	311.15	312.17	312.35	308.83	311.47	311.87	312.32	310.24	311.66	310.52	312.4	312.58	311.03	312.25	311.75	311.35	312.43	311.88	309.62	312.05	311.3	313.12	312.46	312.97
306.67	305.25	306.27	306.09	304.9	303.81	304.53	305.78	305.51	304.72	305.16	306.69	305.25	303.27	305.74	305.43	305.05	304.65	305.47	304.47	306.42	303.93	305.45	307.53	305.96	305.33	305.47	304.86	305.75	304.57	307.2	306.5	307.43	303.64	305.41	305.3	304.17	305.83	304.68	304.3	304.45	305.34	306.67	305.9	305.89	303.85	306.1	307.76	304.07	305.05
317.23	318.34	318.3	318.5	317.17	316.09	317.62	317.33	318.52	316.53	317.86	320.55	317.75	317.12	318.08	316.65	317.9	319.07	317.94	318.25	318.53	319.75	318.8	316.34	317.59	318.38	318.29	318.58	318.16	317.24	318.21	318.62	317.9	317.66	318.15	318.83	316.26	318.93	316.87	318.52	318.53	318.84	316.86	319.5	318.06	316.88	318.7	318.86	318.07	317.51
293.77	295.42	294.76	295.78	296.4	293.04	295.78	293.91	295.87	293.57	295.73	294.81	293.31	294.23	296.66	296.52	296.01	294.34	294.72	293.62	295.4	293.77	295.11	294.91	295.02	293.97	296.1	295.98	295.3	294.55	297.46	294.57	294.56	296.51	293.97	295.15	295.34	294.54	295.25	295.19	294.26	294.17	293.23	294.73	293.25	295.1	294.08	294.11	294.67	295.05
296.43	297.61	294.26	294.34	295.52	293.83	294.21	295.19	294.55	295.1	295.74	296.26	296.14	296.46	293.44	294.09	295.22	295.53	293.85	294.37	295.23	296.64	296.54	294.98	293.88	295.73	295.14	294.97	296.43	295.16	294.68	295.31	296.54	295.01	295.63	296.02	295.6	294.48	295.26	295.26	294.21	295.42	295.79	294.66	294.8	295.49	295.95	295.57	295.59	295.63
327.56	328.08	326.63	327.77	326.67	327.72	326.81	325.87	327.87	325.57	325.92	328.4	325.4	328.07	328.55	326.56	327.57	327.46	326.3	326.57	327.15	327.38	326.07	325.88	327.6	327.08	326.71	326.6	327	326.11	326.22	325.8	326.69	326.35	328.55	327.4	326.35	325.92	327.25	327.47	326.51	328.3	325.11	327.27	328.31	327.3	327.95	327.22	326.8	326.7
305.87	304.1	304.29	304.85	305.11	303.62	303.45	303.92	304.81	306.57	302.72	306.15	304.86	304.49	304.61	304.07	302.36	305.38	304.97	304.47	303.81	306.42	305.66	303.02	304.42	303.12	303.84	303.36	305.39	306.15	306.07	303.41	304.69	303.07	304.93	304.27	303.61	304	304.16	304.31	304.6	303.83	304.42	303.89	304	303.56	304.69	303.16	305.08	304.78
303.85	305.36	305.23	304.81	304.93	304.98	306.86	307.72	304.81	305.77	307.6	306.17	304.94	305.97	305.69	305.55	306.74	304.01	305.09	305.43	305.45	305.61	305.08	304.17	306.02	306.56	305.25	305.67	305.67	304.56	304.74	306.09	306.55	306.01	306.21	304.11	305.22	304.58	305.02	305.44	305.89	306.29	305.76	306.79	304.28	306.02	303.78	306.58	305.57	305.19
303.91	303.15	301.43	304.24	302.02	303.31	301.75	303.57	301.69	303.41	301.83	300.7	302.8	303.76	303.79	303.07	302.14	302.7	302.92	301.95	303.26	300.81	301.48	301.82	300.72	301.66	303.24	302.79	301.95	302.23	304.49	302.4	303.42	303.52	301.67	301.73	303.33	302.38	300.22	301.91	303.35	303.69	302.08	303.77	301.42	301.9	304.09	302.1	302.38	300.87
304.42	305.02	303.88	304.08	305.75	303.82	305.26	304.12	305.5	305.36	304.24	305.84	303.8	304.34	305.05	303.48	302.59	304.17	305.2	304.5	303.74	304.23	305.35	303.35	307.21	303.41	304.44	305.3	306.15	307.38	304.72	303.23	306.84	302.57	304.3	306.54	306.4	305.19	306.95	306.22	304.5	302.95	305.33	303.62	304.5	303.48	304.88	304.44	303.32	305.33
308.67	307.82	310.18	309.4	309.24	308.53	309.71	307.44	308.66	309.55	307.42	308.34	308.98	309.01	309.37	309.34	308.82	309.49	309.73	308.88	310.43	309.23	308.65	309.8	308.24	309.08	309.24	308.48	308.24	307.33	308.47	310.26	309.64	310.3	309.62	308.68	309.24	308.56	308.57	308.93	308	309.1	308.12	310.22	308.79	309.31	309.87	310.1	309.1	308.71
319.43	319.58	319.2	317.16	318.44	319.07	318.16	318.21	318.39	320.71	318.75	319.25	321.85	319.75	318.13	317.88	318.3	318.72	317.43	319.98	320.92	319.67	319.38	319.1	319.13	320.08	317.58	319	318.16	318.16	318.6	318.61	321.04	320.97	316.76	318.8	319.7	319.55	318.31	320.76	319.85	318.7	318.37	318.9	318.05	317.84	319.16	319.54	321.68	321.2
300.75	301.26	300.94	299.88	300.57	300.39	299.54	299.24	299.44	300.27	298.32	298.49	299.58	299.97	299.23	300.48	299.09	297.64	299.6	300.86	299.27	300.38	300.11	300.36	299.22	301.16	299.83	299.31	299.73	299.79	300.01	299.43	299.77	301.37	298.45	300.61	298.43	301.73	301.53	300.18	300.48	301.57	300.95	301.23	299.13	299.22	299.92	300.1	300.79	300.87
300.56	299.88	298.37	299.74	300.94	298.29	297.98	299.67	299.35	299.99	300.07	301.38	300.21	301.63	298.67	299.93	298.82	300.37	301.52	300.83	298.39	298.05	300.49	301.11	299.85	298.56	299.43	300.07	299.56	300.52	300.44	299.89	299.28	300.83	301.38	300.79	301.2	298.83	298.89	299.88	299.75	298.75	299.52	298.94	300.47	300.32	298.65	300.9	298.55	300.12
302.23	302.43	303.57	304.29	305.26	303.8	304.7	304.57	303.77	304.12	303.16	305.23	302.41	303.37	305.95	302.81	304.64	302.85	303.88	304.87	303.69	303.08	304.3	303.15	303.18	304.68	303.01	303.5	303.71	303.6	304.26	302.56	303.97	302.85	302.84	302.94	302.52	303.27	302.4	303.29	303.88	304.78	303.34	303.39	302.39	303.98	303.3	302.63	302.87	305.75
316.01	313.91	315.42	314.38	315.03	315.16	314.41	315.3	315.19	315.97	316.27	314.98	315.02	315.08	313.95	316.71	314.68	313.7	315.87	314.04	315.06	315.15	316.48	313.79	316.48	315.95	316.32	315.59	314.2	316.8	312.64	313.71	315.07	314.72	315.11	315.59	314.75	315.11	313.97	314.21	315.36	316.84	315	315.16	315.65	315.43	316.23	314.85	314.03	315.07
316.71	315.97	316.69	316.87	317.89	317.58	316.59	316.2	316.55	315.88	317.26	318.54	314.63	315.97	316.41	315.84	315.62	314.34	316.23	317.97	317.7	316.43	316.45	316.25	317.47	317.13	318.39	316.2	314.65	314.55	317.06	316.18	318.24	315.7	317.11	317.14	316.67	317	316.51	317.17	317.25	315.56	316.16	315.59	315.73	317.43	317.92	317.27	316.73	318.09
315.35	314.7	316.5	314.23	315.56	315.76	314.47	313.21	316.49	313.87	314.36	315.32	316.56	314.26	315.17	314.28	314.36	315.31	314.2	314.37	316.02	315.52	314.02	315.14	313.45	315.11	314.79	316.31	315.68	314.64	315.09	313.82	312.5	315.51	313.1	315.15	315	315.43	313.63	313.38	312.38	314.43	314.04	315.72	315.64	314.08	315.86	316.35	315.64	316.04
317.32	317.52	316.14	315.24	318.14	319.02	318.13	317.54	316.69	316.08	317.27	317.55	317.39	316.18	316.64	317.09	316.72	316.87	315.75	316.22	317.77	318.08	318.09	318.74	317.58	315.1	316.74	318.53	317.29	317.28	317.33	316.91	318.17	316.57	316.89	316.82	316.48	317.23	319.09	317.81	318.07	318.04	318.39	316.54	318.31	317.1	318.45	317.49	316.48	317.21
312.75	310.98	312.32	310.14	311.77	310.99	311.69	312.37	312.72	309.67	310.81	312.52	309.33	311.72	310.48	312	310.33	313.45	311.75	312.44	311.04	312.95	310.68	310.76	310.54	311.43	311.38	311.14	311.32	309.49	311.71	311.24	310.46	311.75	310.27	311.9	311.82	313.72	311.93	311.12	311.36	311.67	309.63	312.13	311.14	311.63	311.94	308.67	309.19	308.99
327.67	328.46	326.54	327.48	328.51	325.92	327.29	329.22	325.62	327.93	327.42	326.38	327.23	326.47	329.42	328.15	328.49	327.39	328.23	327.08	328.79	327.39	326.64	328.96	326.91	328.54	328.62	328.69	327.42	329.2	327.89	327.87	328.28	327.6	328.71	327.98	326.85	327.77	327.09	328.05	327.11	327.38	328.9	327.58	328.84	328.83	327.64	329.76	327.26	326.9
315.33	313.04	315.51	314.97	314.96	315.16	315.24	314.84	315.88	314.33	315.1	313.62	315.63	314.36	314.61	316.35	314.66	313.72	314.83	313.09	315.55	315.61	314.27	315.72	315.66	315.66	312.65	314.91	314.85	315.01	313.86	315.43	315.92	314.37	314.38	315.82	314.35	315.7	317.4	313.73	314.85	314.75	315.3	313.73	315.28	315.4	315.41	314.34	315.52	314.18
313.33	312.6	312.58	315.22	313.96	314.66	314.23	314.02	313.54	314.05	315.01	314.24	313.98	315.19	312.52	313.24	313.61	314.51	313.87	316.68	314.76	314.14	313.73	315.31	314.68	314.55	314.63	313.84	315.08	315.35	314.39	314.14	314.07	313.55	313.32	312.43	312.66	313.64	313.51	315.19	315.78	313.14	313.82	312.98	314.05	314.04	315.07	314.15	313.27	315.13
294.83	294.98	293.43	295.68	296.04	296.11	295.21	296.05	293.46	295.77	295.29	293.27	295.26	295.99	293.71	295.84	293.59	293.65	295.01	294.27	295.74	293.5	294.9	295.97	296.75	294.54	297.08	296.12	294.19	294.85	297.12	295.5	292.68	296.73	295.61	295.32	292.59	294.91	295.96	294.43	295.57	296.02	294.89	294.11	296.03	295.04	294.98	295.55	295.32	296.11
312.77	310.04	309.2	310.42	309.38	309.9	308.94	308.99	311.06	309.03	308.88	310.8	311.51	309.77	311.25	309.26	310.37	308.53	310.64	312.14	310.46	311.62	309.82	309.69	310.06	311.14	310.15	308.76	310.29	311.56	309.03	309.47	312.18	311.11	310.69	310.18	309.19	310.94	312.03	312.66	311.06	310.29	308.99	311.01	310.63	309.28	311.05	309.17	311.01	310.82
312.74	310.07	310.05	309.51	311.06	309.56	312.27	310.31	311.92	309.31	309.87	310.45	310.49	311.92	311.03	311.31	310.09	312.14	309.18	310.14	309.51	312.24	309.9	310.27	310.74	309.46	309.92	309.32	309.69	310.23	310.02	311.16	311.15	309.97	309.95	310.7	310.83	309.86	310.39	309.36	309.35	311.48	309.26	311.91	310.67	312.95	310.27	311.26	311.99	310.75
303.25	302.88	302.65	305.01	301.69	302.49	303.43	303.68	304.43	303.49	304.68	303.06	303.09	302.63	304.09	303.11	303.6	303.15	303.15	304.91	302.18	302.73	302.39	304.43	304.16	304.26	303.4	301.44	304.75	302.47	304.35	304.41	304.44	303.45	303.54	303.59	304.93	303.08	302.67	303.67	302.68	302.68	302.75	300.97	304.23	303.92	305.43	304.98	302.42	305.29
310.18	309.46	310.47	308.36	308.9	307.5	309.53	308.53	308.63	309.76	309.3	308.11	309.34	306.61	310.02	309.72	307.55	309.68	309.52	310.33	307.59	308.48	307.48	310.02	308.29	308.97	307.94	309.1	310.62	308.82	308.45	309.36	309.02	309.36	308.48	310.49	310.57	311.28	306.59	308.54	308.6	309.89	307.13	308.78	308.53	308.67	308.6	310.07	310.24	308.06
314.85	313.48	313.64	314.43	315.71	314.23	314.44	313.52	313.5	313.4	313.24	313.58	314.44	312.91	314.87	315.54	314.02	314.45	315.06	313.4	315.86	312.78	313.71	313.38	311.18	315.56	313.2	313.36	313.2	314.41	312.94	313.84	314.52	313.7	314.33	314.75	313.94	314.87	312.59	311.52	313.49	315.89	315.95	314.69	313	314.18	314.78	312.65	313.59	314.46
317.42	317.67	318.61	319.72	317.22	317.79	318.42	317.29	318.21	317.47	317.4	317.23	319.25	318.1	316.68	317.47	317.98	318.04	318.32	317.18	318.16	316.73	318.69	317.64	318.19	318.05	318.45	318.72	318.76	317.05	317.98	317.54	319.43	318.84	318.23	316.83	318.31	318.27	317.97	317.75	318.21	318.53	319.82	317.15	318.37	320.06	317.43	319.63	319.53	316.05
296.07	297.49	296.88	296.16	297.88	295.06	296.31	296.59	297.14	296.06	297.71	297.14	296.25	296.33	296.31	297.05	298.05	296.13	296.72	298.78	295.35	296.71	296.1	297.42	296.95	297.23	297.42	295.86	296.38	297.37	296.99	297.93	296.74	297.73	296.86	297.5	297.85	296.52	297.6	298.15	297.93	297.48	296.46	298.36	296.78	296.92	298.56	296.2	297.35	296.38
329.37	329.33	329.62	328.95	328.64	327.8	328.36	328.39	328.42	327.7	328.02	327.9	328.54	328.13	328.97	328.48	328.23	328.37	329.64	330.26	328.46	329.73	328.53	329.61	331.7	329.07	327.24	327.77	330.75	330.26	327.87	328.55	326.85	326.82	329.08	328.42	328.76	331.3	328.02	327.98	330.09	330.13	329.03	328.19	328.52	328.27	328.21	329.7	327.97	330.03
316.65	315.77	316.53	315.78	315.82	316.95	317.05	317.36	316.44	315.29	314.85	318.1	315.9	317.77	315.7	315.11	315.9	314.49	314.59	316.87	315.37	317	316.04	314.3	317.78	315.05	317.46	315.21	315.05	313.51	316	315.55	317.07	315.2	315.57	314.02	314.87	315.69	315.8	316.47	315.63	315.67	316.24	316.26	317.8	316.13	315.57	316.18	316.02	315.56
308.35	307.56	308.34	309.33	310.31	307.75	310.05	310.08	310.5	310.06	307.35	309.04	308.47	310.13	309.31	307.99	309.02	308.12	307.07	308.51	308.38	308.02	309.26	308.18	309.72	309.3	310.04	310.11	309.42	308.45	308.77	308.59	307.62	309.57	308.76	308.07	309.55	309.39	307.58	310.36	308.78	309.51	308.98	308.19	309.62	308.69	308	308.73	310.59	309.63
313.73	315.63	314.52	314.01	314.41	315.6	314.52	313.02	313.43	312.92	313.6	312.94	312.41	314.99	313.44	313.56	314.67	314.35	315.39	313.87	313.45	315	314.48	314.3	312.45	313.33	313.74	313.96	313.19	313.76	315	313.51	313.37	312.39	312.89	314.28	314.67	313.15	313.37	312.85	314.13	314.69	315.16	315.48	312.22	314.84	314.16	314.86	314.64	311.01
303.27	303.89	302.8	302.18	303.65	303.98	302.82	303.27	304.27	302.86	303.51	302.77	304.83	302.97	303.32	303.79	304.66	304.53	302.97	301.9	302.53	303.76	302.71	303.34	304.82	304.42	302.82	304.39	304.43	303.14	304.32	302.22	304.35	303.47	303.8	302.95	304.87	303.53	301.18	302.09	303.09	304.06	302.24	303.6	303.79	303.26	301.99	303.72	303.66	306.51
302.67	304.57	301.78	303.4	301.57	301.84	299.95	301.77	300.69	301.29	302.36	301.21	304.43	302.71	299.53	303	303.05	302.54	301.48	302.27	303.48	300.98	304.27	301.76	302.44	302.14	303.3	302.65	303.27	302.05	302.01	302.68	300.64	301.43	302.94	301.53	302.4	301.61	302.41	302.13	301.63	302.12	303.11	301.77	300.65	302.03	303.64	301.67	302.53	303.03
309.38	308.58	307.57	308.04	308.91	309.19	307.08	307.69	309.81	308.01	307.84	309.89	308.81	308.59	308.27	308.11	309.99	308.7	307.87	308.34	309.43	306.45	310.98	308.8	307.95	308.35	308.87	308.36	308.02	307.06	308.05	308.32	310.53	309.15	307.99	307.56	308.34	309.49	309.56	308.33	307.39	309.89	308.88	308.55	308.37	308.62	307.79	310.18	308.41	307.49
327.97	324.11	325.94	326.49	325.8	327.97	327.55	327.54	327.34	327.48	326.04	325.45	325.81	329.14	328.54	326.2	327.16	326.41	326.39	326.26	327.22	327.11	327.53	326.05	326.71	326.39	327.01	327.93	326.47	327.46	327.83	326.9	328.26	328.47	326.15	326.74	325.02	327.17	326.76	327.04	326.86	328.74	327.11	326.83	327.51	325.74	326.94	327.26	326.39	327.24
319.6	315.4	316.49	317.64	318.94	317.4	316.95	314.58	316.89	316.26	316.63	318.82	316.3	318.57	316.53	316.52	317.56	316.75	317.16	317.96	317.65	318.48	316.71	317.31	316.86	318.53	317.59	317.25	316.73	316.92	317.94	317.93	317.17	317.33	314.94	318.17	316.6	316.66	318.5	317.21	315.82	316.04	318.19	316.97	317.37	317.61	318.13	315.01	315.76	317.61
311.97	312.87	311.74	311.28	312.02	312.96	312.64	312.29	311.39	311.81	311.92	314.45	313.2	312.56	311.63	312	311.65	312.95	311.41	312.14	311.61	313.64	313.09	312.35	314.87	312.78	312.18	313.52	312.22	313.09	311.06	311.33	312.4	311.63	312.22	312.37	312.81	312.47	312.67	312.89	313.79	312.64	312.64	311.7	313.75	310.03	312.23	311.45	313.15	311.24
314.48	313.24	316.59	313.82	313.92	314.65	314.52	315.62	316.58	315.55	315.78	315.43	315.32	315.61	315.54	314.79	315.55	314.2	315.93	314	315.13	314.55	316.15	313.43	314.64	313.74	315.29	313.8	314.96	315.39	314.52	313.57	315.5	315.41	314.67	316.27	314.06	314.38	314.52	312.72	313.73	314.88	313	315.31	314.63	314.56	315.81	315.37	314.85	314.33
317.99	317.23	319.89	317.91	316.48	318.37	318.15	318.47	318.87	317.72	317.84	317.25	317.32	316.56	316.33	318.77	317.15	319.09	319.4	317.34	316.16	317.95	317.87	318.94	318.33	319.32	318.36	319.3	316.82	317.24	319.69	317.71	317.28	318.72	318.73	318.21	315.55	317.71	317.93	317.41	319.48	319.19	316.54	317.29	316.85	314.89	318.57	316.2	318.37	318.77
317.5	317.28	317.03	317.17	317.44	318.02	315.62	319.35	315.15	317.8	315.61	317.71	316.4	316.92	316.08	316.53	316.91	316.21	318.33	318.27	316.84	317.43	318.71	317.55	317.04	316.83	315.51	318.99	315.53	317.48	316.78	317.42	318.43	318.56	318.01	316.56	317.69	317.62	318.18	317.01	317.07	315.49	318.34	316.77	317.47	317.71	315.95	315.83	317.52	315.88
294.31	294.3	293.99	294.35	293.35	295.16	295.98	295.57	293.02	294.92	296.3	294.5	296.97	296.23	295.83	294.69	295.43	295.76	295.05	296.91	293.01	295.96	293.07	294.87	295.44	295.49	293.89	293.71	294.92	294.14	296.38	295.31	295.02	296.25	293.43	295.43	296.37	294.12	296.27	296.53	293.8	294.52	294.77	293.59	296.75	295.76	295.8	294.88	295.66	296.23
303.13	304.83	302.75	304.54	302.33	302.92	303.46	302.47	302.9	304.14	303.4	301.04	303.63	303.98	302.95	303.45	301.53	301.53	303.26	302.37	302.56	303.43	302.29	301.51	303.54	302.26	301.4	303.35	303.21	303.54	303.48	302.58	302.45	303.91	301.86	303.08	302.5	303.23	304.43	302.78	302.79	303.04	301.03	303.75	302.68	301.89	302.1	302.82	301.8	303.63
306.85	306.06	306.6	305.65	307.19	307.13	306.86	305.9	306.49	305.48	305.25	308.09	307.4	308	306.82	306.25	306.39	306.84	305.93	309.64	306.88	306.23	306.96	306.66	307.5	306.51	306.01	307.29	306.55	307.45	308.54	305.57	306.82	306.95	306.74	305.72	306.48	307.61	306.47	305.52	306.31	306.07	305.71	306.45	306.73	306.32	306.07	305.8	307.29	306.36
318.77	317.71	318.43	317.18	318.5	319.6	320.02	319.73	319.02	319.41	319.42	321.13	317.89	318.24	318.33	319.08	318.98	320.29	320.32	318.78	320.66	320.46	319.66	319.11	321.08	321.1	320.34	319.39	320.56	321.07	320.18	321.39	318.83	319.86	319.19	319.25	318.76	320.02	320.41	317.97	319.24	320.58	318.99	318.2	321.46	319.16	320.17	321.18	318.36	319.64
310.8	309.53	308.21	308.73	310.91	311.09	308.92	310.01	310.65	309.81	310.85	311	308.58	311.13	307.49	308.8	309.19	310.83	309.2	310	311.21	309.49	308.51	311.32	309.46	311.55	309.77	310.83	310.12	309.59	312.71	308.77	310.33	310.93	309.77	311.3	308.07	306.86	308.95	309.15	310.62	311.33	310.76	308.6	310.15	310.46	310.79	309.86	309.99	310.11
318.45	319.33	318.52	318.23	318.48	316.74	318.93	317.77	316.49	318.77	318.24	318.51	317.17	318.99	318.15	319.61	317.39	321.1	318.44	315.8	318.09	318.64	316.59	319.16	317.32	318.76	317.37	317.38	318.56	317.43	317.55	317.58	317.2	318.26	318.51	318.56	318	318.02	319.21	316.94	319.42	318.01	317.68	316.94	320.26	317.66	317.99	317.89	318.76	318.32
304.65	304.47	304.01	305.7	305.67	305.97	305.86	305.12	306.95	306.11	304.11	305.61	305.23	307.01	306.9	304.79	307.33	305.7	305.28	305.4	304.28	304.54	304.62	305.16	304.34	302.8	304.73	305.55	303.72	305.5	306	305.19	306.63	305.53	305.77	305.16	304.91	305.25	305.97	304.41	304.15	304	304.61	306.24	304.22	305.33	304.68	303.64	306.31	303.81
319.51	320.1	318.75	318.74	320.41	319.7	319.94	319.24	318.88	318.35	319.67	320.15	318.99	317.87	320.09	319.73	318.85	319.18	319.94	317.84	319.32	320.43	318.44	319.11	319.6	318.05	318.38	319.1	319.82	318.16	321.08	317.54	320.92	319.56	319.26	319.75	319.48	318.43	318.36	320.93	319.97	319.48	317.88	318.74	319.62	317.73	321.28	320.73	319.67	319
311.87	313.9	313.6	313.98	314.72	312.45	313.18	313.13	311.24	314.77	312.81	312.34	312.18	313.53	313.73	310.73	313.81	314.34	314.73	314.38	312.67	313.95	313.49	312.96	313.74	314.75	313.18	313.18	313.12	313.53	312.72	312.54	312.27	314.69	314.44	312.45	311.51	312.81	312.57	312.9	313.5	314.14	313.09	314.13	312.85	312.9	312.37	313.32	313.89	313.48
327.49	327.08	326.83	326.45	327.47	327.12	327.99	327.76	328.2	328.28	326.29	328.63	327.8	327.89	328.13	327.81	327.01	327.81	329.07	326.68	327.83	326.28	326.47	326.84	328.93	326.79	328.15	328.03	327.71	328.03	328.23	326.52	326.45	327.52	328.84	327.63	328.59	327.69	328.06	326.99	330.01	326.79	327.98	329.53	328.19	326.48	328.54	327.53	329.23	326.86
312.6	312.08	313.02	312.48	313.21	312.26	313.41	311.31	312.01	312.47	311.62	311.58	312.52	313.21	312.14	311.9	312.25	312.49	311.72	312.73	311.97	311.78	312.35	314.5	312.07	312.38	312.29	312.54	313.44	312.45	311.58	313.66	312.33	311.23	313.36	312.95	314.45	313.03	312.37	313.58	313.2	313.57	311.57	312.66	312.1	312.55	316.24	312.38	312.17	312.28
316.06	315.04	315.59	315.45	316.23	315.15	314.09	315.22	316.19	314.81	315.93	315.47	316.2	315.3	317.05	317.17	313.86	316.43	315.89	316.54	316.64	316.15	315.24	317.06	316.55	315.74	314.56	316.08	316.42	314.93	314.43	315.55	315.53	315.67	316.47	316.31	313.52	315.27	314.16	317.35	316.96	315.15	317.11	317.04	316.35	315.11	314.81	314.93	314.41	313.98
314.97	314.87	314.43	312.95	313.57	313.51	314.5	315.07	313.95	314.67	314.9	315.01	315.04	314.87	314.8	316.27	314.93	314.3	314.55	313.07	315.57	316.39	315.42	313.7	316.6	315.9	315.15	314.1	316.57	315.26	314.74	314.19	313.75	315.04	315.63	315.72	315.05	314.36	313.37	315.31	314.08	316.95	314.55	313.93	315.31	316.58	312.66	313.82	314.13	316.71
309.92	310.21	308.9	310.82	309.23	310.23	306.97	309.32	309.47	309.45	309.71	308.12	307.5	309.84	308.27	309.47	308.28	309.01	308.69	309.07	309.83	307.52	308.44	308.4	308.38	309.76	306.55	307.32	308.3	309.53	307.1	307.51	309.68	308.97	309.63	308.99	308.85	308.15	308.93	309.06	309.45	308.8	308.35	307.75	308.53	309.85	309.15	309.77	309.29	308.7
313.64	312.42	314.73	314.43	312.85	312.77	315.22	313.82	313.66	313.07	314.68	312.57	313.9	314.95	312.95	314.15	313.91	313.99	314.49	313.48	314.11	312.25	313.24	313.71	313.59	314.11	313.48	313.88	315.27	313.47	313.82	313.68	313.37	314.15	314.54	313.6	313.37	315.66	314.25	314.76	312.69	314.59	315.13	314.31	311.68	314.33	313.08	312.61	314.19	313.33
302.82	303.55	304.39	302.67	304.65	304.31	303.89	303.75	302.42	302.78	303.54	303.96	302.46	303.34	302.2	301.85	304.29	304	304.96	302.67	303.21	303.55	304.66	303.36	304.02	304.16	302.5	303.7	302.69	303.98	302.97	303.04	302.57	304.19	304.2	303.65	303.92	303.63	304.57	304.99	304.27	303.58	303.86	304.55	303.28	304.14	303.28	301.99	304.68	303.27
306.93	307.72	305.82	307.14	308.11	307.58	306.24	308.52	306.81	305.91	306.21	307.98	307.85	306.15	307	305.2	308.52	308.06	305.56	305.85	306.62	306.31	306.92	306.06	305.71	308.1	306.96	307.93	305.97	307.24	306.3	306.84	309.12	307.11	308.31	308.51	306.73	308.84	305.53	306.23	306.12	307.23	306.81	307.62	308.48	308.03	306.43	307.49	306.26	307.14
304.45	304.22	304.36	307.21	305.84	305.07	304.33	303.91	304.65	304.39	305.46	306.14	306.18	304.58	306.21	306.09	305.54	304.25	306.07	305.83	307.38	306.52	305.84	304.75	305.81	305.35	304.6	305.27	306.42	305.27	305.5	304.1	305.93	305.44	304.27	306.23	305.02	305.72	304.94	305.76	307.33	305.11	305.81	305.16	305.45	303.38	304.25	305.65	305.7	304.24
330.48	327.92	327.06	327.35	327.96	326.52	329.06	326.67	328.65	328.98	328.92	328	329.64	329.49	327.29	329.25	329.9	327.53	328.18	327.42	327.68	328.65	328.42	328.95	327.86	327.24	326.16	328.38	327.55	328.38	327.63	327.8	328.55	327.09	328.44	328.79	328.73	328.11	327.71	327.48	329.02	328.3	329.12	328.46	329.64	327.41	328.45	327.71	329.22	326.73
315.77	316.49	314.32	314.75	315.27	315.11	314.86	313.26	315.92	317.74	315.01	314.6	313.35	314.87	316.08	315.98	314.28	315.45	316.42	313.81	316.26	314.68	314.61	314.84	315.31	315.06	314.65	315.26	316.86	314.08	314.18	313.39	313.89	314.98	313.46	315.67	316.48	315.26	317.09	316.07	316.81	314.51	315.77	314.88	313.58	316.53	313.57	314.47	314.73	315.25
328.27	327.73	327.01	327.34	327.04	326.38	326.42	326.6	328.51	326.13	326.44	326.08	327.04	327.41	325.16	326.29	326.69	327.59	324.92	325.68	327.11	325.39	325.91	326.84	327.71	327.24	327.1	326.65	327.2	326.28	327.42	326.61	326.76	325.6	326.19	327.46	325.72	326.22	326.83	326.53	329.21	326.48	328.39	327.85	327.77	326.13	327.49	326.69	328.6	327.97
317.38	315.77	318.69	317.42	317.66	316.79	317.06	316.55	317.51	317.13	316.53	317.48	316.21	319.08	317.28	316	317.6	318.02	319.12	317.14	316.88	318.2	318.58	317.05	315.74	317.41	316.74	317.19	317.02	316.78	317.58	317.38	317.43	318.49	315.01	319.15	317.41	316.18	317.36	317.22	315.62	317.22	316.43	318.83	317.34	316.38	318.18	317.38	317.37	316.25
307.34	308.02	306.86	306.93	306.24	307.57	307.46	305.4	305.46	308.7	307.22	306.68	308.61	306.45	308.19	307.43	307.09	307.64	309.64	306.62	307.75	306.82	307.36	307.5	306.66	308.54	309.32	307.23	307.02	308.25	308.27	305.87	306.88	305.43	307.31	306.5	307.96	306.24	306.58	307.51	306.44	308.23	306.8	307.95	307.07	307.17	307.62	306.09	308.15	306.8
325.59	326.23	325.16	327.24	324.48	323.76	325.41	324.27	323.52	326.4	325.82	325.77	326.58	325.79	326.5	327.31	325.42	326.48	324.93	324.86	325.3	324.5	325.14	325.33	325.75	325.71	324.42	325.22	326.58	325.32	324.25	324.43	324.56	324.83	324.73	324.19	325.17	324.34	326.47	325.14	324.91	325.54	326.2	326.51	326.43	326.2	324.06	325.09	325.43	324.79
327.08	328.53	326.27	328.43	328.87	327.92	329.23	327.15	328.19	328.14	329.06	328.66	327.89	327.63	329.16	327.99	327.3	328.29	328.2	327.72	329.14	327.52	327.27	327.22	328.59	327.76	328.45	327.7	327	327.4	327.82	326.19	327.46	327.46	328.13	327.44	327.53	326.26	327.4	329.17	327.43	327.12	327.7	327.22	327.97	325.72	327.2	326.57	327.24	329.89
305.57	302.86	305.83	304.06	305.39	304.98	307.2	305.02	302.2	306.49	305.67	306.69	306.07	305.65	304.98	303.84	304.95	305.9	306.22	306.11	304.53	305.68	304.42	305.38	303.7	307.63	305.5	304.34	304.74	304.69	304.61	306.01	304.12	304.52	305.7	305.7	305.69	304.85	305.14	302.64	304.32	302.86	305.93	306.73	304.7	304.96	305.51	305.33	305.76	304.62
299.56	301.39	300.12	299.63	300.39	300.09	299.17	301.74	301.44	299.52	299.54	299.44	300.64	301.63	300.34	300.54	300.77	300.09	299.81	301.35	300.28	300.38	300.26	300.46	298.78	300.21	299.62	299.55	300.17	300.88	298.9	298.92	299.33	299.96	299.2	302.02	298.84	299.7	301.22	300.24	298.98	300.66	299.47	300.22	300.84	300.29	301.75	300.84	301.49	299.96
311.35	310.95	313.29	310.07	312.05	310.95	311.76	311.03	312.31	312.55	310.93	312.61	311.2	311.62	312.46	310.57	312.07	309.51	311.35	312.28	312.53	311.98	311.49	311.41	310.67	311.91	312.3	310.68	310.84	311.72	312.48	310.17	311.88	312.03	313.08	310.69	310.38	310.35	311.05	311.67	309.15	311.6	308.74	311.71	311.71	313.13	309.94	310.74	311.11	311.81
304.39	302.72	302.82	301.13	303.6	301.08	303.07	304.52	301.24	302.43	299.39	302.91	304.11	302.64	302.78	303.34	302.97	303.06	301.43	304.02	302.18	304.92	303.34	301.68	302.31	302.52	302.43	303.36	303.22	301.66	302.64	303.23	303.82	303.63	303.66	304.36	303.06	303.91	302.35	301.63	304.37	303.26	302.73	302.78	303.41	303.16	302.81	302.74	302.9	303.12
318.15	316.95	317.46	318.34	318.53	316.36	317.7	318.4	318.85	319.68	319.49	318.11	318.01	316.96	316.44	318.11	316.58	318.14	317.3	316.56	318.15	320.69	316.96	319.08	318.74	318.07	318.91	318.49	318.58	315.41	317.97	315.89	318.43	317.26	318.04	318.21	316.55	318.18	316.69	316.63	318.14	317.77	316.75	318.47	316.89	318.16	318.47	319.29	317.61	318.26
320.5	318	319.17	319.87	320.32	319.35	318.16	319.95	320.29	319	317.64	318.77	320.17	318.54	319.18	320.22	318.85	318.21	318.81	319.45	319.79	318.81	319.77	317.28	319.64	318.11	320.15	318.79	318.67	319.73	320.5	319.61	318.74	319.5	318.05	319.76	319.43	320.98	319.5	318.56	319.37	318.87	319.92	320.33	320.55	318.71	319.26	320.24	319.92	318.94
296.68	297.28	296.27	298.3	296.34	296.92	298.33	296.77	297.86	299.27	295.61	295.94	297.06	297.06	296.62	294.02	298.54	295.38	295.87	296.91	297.09	298.4	295.54	295.96	297.63	296.69	297.3	297.25	297.59	297.73	297.59	295.81	296.98	298.03	298.31	298.06	297.97	298.52	297.22	296.29	296.14	298.18	298.08	298.11	298.17	295.48	295.18	297.8	295.96	297.34
308.38	310.06	308.31	309.58	307.47	311.32	308.83	309.26	311.68	309.1	310.41	308.12	310.2	307.26	308.85	307.56	308.69	309.98	307.83	308.15	310.32	308.4	308.44	310.38	307.97	308.23	311.13	307.77	309.52	308.79	311.05	308.31	308.28	307.97	307.32	308.12	307.7	311.06	309.08	309.11	309.23	310.08	310.06	307.34	309.34	309.25	307.48	309.52	311.24	309.69
308.3	311.82	311.95	309.45	311.1	310.5	310.37	311.33	311.38	310.67	310.9	310.71	308.98	309.8	308.89	310.22	313.47	310.5	310.73	312.51	309.7	309.85	309.05	310.38	309.96	309.66	307.75	311.42	310.72	311.03	308.94	311.24	312.83	311.72	310.44	310.89	309.43	310.36	309.37	310.37	311.49	310.79	310.08	310.84	309.25	310.16	310.57	312.04	311.57	310.84
309.87	312.09	310.48	311.95	309.76	311.08	310.29	310.92	312.09	309.81	310.33	311.42	309.48	310.75	309.67	309.28	310.42	311.21	310.25	310.69	310.22	308.72	311.07	311.06	312.04	309.8	311.48	309.01	310.93	310.12	310.56	310.33	309.84	312.1	310.2	309.41	311	309.62	309.92	312.62	310.95	311.57	310.62	310.46	311.86	308.88	311.25	308.74	310.43	308.45
306	303.39	305.59	304.58	304.99	303.26	304.02	303.66	301.87	304.6	303.83	305.11	305.32	303.56	303.84	305.28	302.91	302.4	303.62	305.43	303.21	304.04	303.37	304.54	306.15	303.5	304.83	305.48	304.17	303.6	304.4	302.59	304.79	302.8	304.5	306.17	304.93	303.72	305.27	304.21	304.88	303.66	303.64	306.27	305.65	304.83	304.37	304.64	303.57	304.4
315.74	315.79	317.18	315.58	314.84	315.36	316.38	316.02	315.77	315.8	315.34	315.47	315	316.08	316.33	315.96	313.67	316.65	314.54	315.32	316.1	314.44	316.4	317.29	314.99	316.61	315.2	317.5	317.61	314.9	316.52	315.47	314.24	315.15	315.19	318.42	315.93	314.2	316.01	315.38	316.04	315.71	315.93	317.21	315.82	315.49	315.72	314.25	316.25	315.22
302.98	302.28	302.49	304.06	303.33	301.9	303.69	303.49	305.31	302.09	303.75	303.57	302.61	303	303.49	303.88	302.08	304.31	305.51	302.78	301.39	303.25	304.37	303.73	302.53	304.98	303.35	303.46	302.43	305.55	303.05	304.42	303.57	303.39	304.76	302.66	302.99	302.87	302.75	302.37	302.3	303.77	304.39	301.8	304.33	304.46	304.11	303.25	305.44	302.36
315.92	316.81	316.49	317.46	316.72	318.21	316.71	316.03	316.84	316.72	315.68	316.23	316.78	317.28	314.78	315.66	317.35	317.65	316.86	315.96	317.98	315.89	315.62	316.46	317.32	317.46	315.55	317.8	315.41	318.06	316.22	316.06	316.62	318.18	318.41	316.22	316.27	316.79	316.81	318.13	317.44	316.84	318.62	316.27	316.48	316.24	317.57	315.66	317.17	316.01
313.72	313.56	314.63	313.51	314.87	314.41	313.72	313.29	313.06	313.47	313.23	314.39	313.13	313.4	313.67	314.71	315.64	314.75	314.79	314.46	315.02	315.09	313.31	314.31	313.96	313.69	313.43	316.45	313.25	315.26	315.74	314.25	315.03	312.88	314.23	315.54	313.49	312.84	315.57	314.8	316.49	313.85	311.95	314.18	315.42	315.17	313.5	313.08	315.13	313.88
318.7	319.37	319.13	318.13	318.86	318.72	319.41	319.4	318.97	319.03	320.73	319.02	319.99	319.18	318.8	318.82	319.88	317.66	319.7	319.62	316.61	317.83	318.31	318.48	319.09	319.97	318.79	317.3	318.66	319.06	320.03	320.17	319.93	318.43	319.76	318.05	319.45	319.63	318.28	320.01	318.95	319.19	319.06	320.39	318.12	319.9	321.4	319.45	317.31	319.45
306.24	307.8	307.01	306.44	306.69	305.77	307.72	305.96	308.66	306.16	304.91	306.2	306.71	307.35	308.02	304.93	306.01	305.58	307.49	306.32	304.88	306.4	306.2	305.67	306.19	307.56	306.56	307.84	304.79	305.03	305.45	306.67	306.27	306.19	305.45	306.54	306.87	304.3	306.35	306.85	304.58	306	307.3	305.89	304.37	305.12	307.64	306.49	305.16	306.32
313.99	316.7	314.63	315.25	314.44	313.93	315.04	314.74	314.05	314.33	313.96	314.02	313.76	316.58	316.98	314.93	315.25	316.06	316.66	315.01	315.97	312.8	315.03	314.7	313.49	315.08	314.04	313.16	316.15	315.7	315.84	315.77	314.87	315.7	315.6	315.46	314.36	316.21	314.52	317.43	316.32	314.97	315.85	316.46	314.48	315.29	314.93	314.26	312.28	314.74
295.78	296.7	296.52	297.86	297.57	298.37	296.93	297.46	297.12	297.25	297	297.35	298.61	295.97	296.84	298.1	298.46	298.09	297.82	295.79	297.55	297.42	296.79	298.56	294.02	297.36	298.24	295.57	296.62	296.08	295.05	297.45	298.73	296.13	296.55	295.47	297.17	296.32	297.82	295.45	297.71	297.28	298.82	296.57	297.41	296.2	297.55	297.37	295.21	294.6
305.26	305.89	305.29	305.3	305.97	306.35	303.99	307.87	304.18	305.82	304.2	304.02	303.5	306.33	304.08	305.66	306.09	304.32	304.6	305.65	304.74	305.45	304.52	306.16	304.72	305.02	304.7	305.04	306.89	304.23	305.87	305.54	305.73	303.82	305.3	305.85	306.54	303.83	303.13	304.64	305.53	305.78	305.53	305.13	303.92	304.99	304.55	305.27	303.61	305.42
317.87	317.17	319.91	319.38	319.33	318.72	318.6	320.09	318.3	317.69	319.1	319.23	320.38	319.28	319.43	320.24	319.69	319.4	317.55	319.64	318.58	319.62	318.75	317.79	318.77	319.74	318.51	319.43	318.17	320.14	318.34	318.67	318.38	319.47	319.76	320.42	319.33	320.67	318.29	318.82	318.69	319.9	320.16	318.99	319.51	319.72	318.19	320.57	320.5	319.19
325.58	325.3	324.32	324.54	324.48	324.4	325.57	323.36	322.48	324.27	326.67	322.41	325.34	325.76	324.79	323.84	324.46	324.09	324.82	325.44	321.99	323.29	324.58	324.94	323.59	325.82	325.73	324.04	324.89	323.98	324.25	326.84	323.28	323.28	325.76	324.42	325.11	324.24	323.24	324.11	324.56	324.43	324.47	324.46	325.23	325.21	325.31	325.14	323.15	323.19
311.38	311.43	311.24	310.64	312.29	312.13	310.71	309.82	309.7	311.47	308.77	309.46	310.89	310.41	310.21	311.08	311.32	310.38	311.7	311.36	310.61	311.22	309.63	309	310.6	309.81	311.05	309.6	311.05	312.23	310.7	311.02	310.46	309.76	310.82	311.3	310.21	312.33	310.09	311.11	309.74	310.53	310.34	308.83	310.02	309.79	311.18	309.41	311.69	310.01
304.76	304	306.09	305	304.26	304.41	305.31	304.39	304.06	304.86	303.95	304.94	304.93	304.38	303.65	304.02	305.84	304.58	303.55	303.95	303.35	303.93	305.21	305.47	304.98	304.74	305.23	302.92	304.67	304.83	304.08	304.83	305.43	304.08	304.18	303.63	305.32	305.72	303.11	303.87	303.86	304.44	304.76	306.38	304.21	304.88	303.9	304.62	302.95	304.82
296.79	294.83	294.83	294.76	295.74	294.88	293.3	294.72	295.39	295.3	295.38	294.99	293.99	295.58	295.71	295.99	295.08	294.3	295.47	295.54	295.26	294.67	294.67	294.61	297.05	295.02	295.31	294.16	296.29	295.56	294.99	294.48	295.38	296.24	295.25	293.92	294.77	294.99	295.6	294.4	293.23	296.19	296.44	294.78	295.41	296.95	294.35	296.97	294.6	295.19
314.28	314.47	314.99	312.9	312.75	311.89	311.26	312.16	312.43	311.87	312.73	313.18	312.78	313.53	312.89	312.67	310.84	312.11	313.05	312.05	312.58	312.13	312.95	311.41	311.91	312.59	312.29	313.12	314.29	310.81	311.25	312.79	312.86	312.24	312.07	313.44	314.05	313.72	313.8	313.22	312.44	312.78	312.29	314.13	310.04	314.44	311.96	310.81	312.3	311.65
302.76	303.42	302.94	300.69	303.86	303.77	302.21	302.13	301.28	302.48	302.71	301.5	303.09	303.22	301.68	303.74	301.85	302.95	302.89	301.1	302.69	303.2	302	301.21	302.89	302.29	302.74	301.9	302.15	302.55	302.9	301.73	302.48	302.94	303.86	300.41	302.66	302.41	302.65	302.69	301.75	302.75	303.44	300.57	302.58	303.48	301.65	303.24	301.96	302.16
296.22	295.04	295.27	296.18	295.58	296.25	295.3	296.17	295.22	293.86	296.91	294.67	295.18	295.86	294.42	295.69	296.77	292.8	294.6	295.16	294.78	295.26	294.93	296.37	295.23	295.24	295.27	296.07	293.26	293.65	294.03	296.49	295.4	294.93	293.8	295.25	295.71	295.39	294.44	295.36	293.15	296.13	294.2	295.81	295.53	296.27	294.21	294.73	295.5	296.25
302.73	302.5	304.67	304.45	304.56	303.66	304.19	305.67	303.13	304.07	303.26	304.42	303.21	303.14	304.17	303.44	303.47	303.3	301.79	304.91	302.71	303.37	303.87	302.97	303.71	304.91	303.82	303.7	303.16	302.44	304.32	302.78	304.33	301.42	302.96	303.07	302.42	302.8	301.86	304.41	304.76	302.82	303.57	304.08	303.29	304.31	302.03	302.85	303.72	303.95
304.48	302.45	304.54	305.63	303.41	302.89	306.64	305.91	303.84	305.67	304.52	305.21	304	303.99	305.11	304.74	306.2	305.02	304.39	305.8	304.7	305.17	305.68	305.25	304.48	305.18	305.08	304.97	303.97	303.33	304.28	305.43	305.39	305.38	305.31	304.54	305.21	305.42	304.61	307.15	305.5	305.54	306.34	305.6	305.48	305.64	305.81	305.96	303.69	303.25
327.44	328.98	326.58	326.78	327.02	326.87	327.28	326.41	329.24	327.63	326.5	328.37	328.28	328.37	327.01	327.48	327.79	328.24	328.01	328.55	327.91	327.79	327.55	327.26	327.26	326.9	327.22	326.49	328.26	328.83	326.64	328.15	328.41	326.11	327.38	328.22	328.28	329.29	328.55	326.36	328.58	325.42	328.61	329.86	328.71	327.78	326.34	330.02	327.87	325.02
307.56	306.23	304.9	304.28	307.65	305.64	306.37	307.45	305.75	306.13	305.25	307.73	306.39	307.23	304.89	305.17	305.08	305.64	304.53	304.4	305.18	307.18	305	305.37	306.88	305.21	307.82	306.26	307.09	306	306.64	304.38	305.94	306.16	306.39	305.7	305.71	307.05	306.89	306.21	306.39	307.5	306.36	304.37	306.32	308.13	305.01	304.71	305.07	306.57
311.97	313.24	311.28	314.08	311	312.04	311.44	311.24	310.13	309.99	312.47	310.97	311.19	310.33	313.05	312.69	312.06	312.39	313.58	310.83	310.6	311.99	312.31	313.23	310.63	311.38	310.67	311.01	309.11	311.39	310.61	312.01	311.22	311.4	311.38	310.19	312.94	309.7	310.3	310.73	311.09	313.27	311.84	313.49	310.16	311.84	312.12	308.4	313.09	312.22
318.06	318.98	319.76	320.42	316.68	318.62	320.11	317.75	319.85	317.85	318.95	319.76	319.48	318.57	318.08	319.41	319.07	319.88	320.16	319.63	317.45	318.98	318.45	319.06	318.14	318.25	316.87	320.07	320.12	318.15	317.18	318.71	317.42	320.16	318	317.64	319.5	319.37	319.25	319.28	318.36	318.44	317.81	319.74	317.14	318.67	319.57	318.82	317.69	319.53
313.88	313.83	313.47	315.03	313.67	314.66	316.76	313.49	314.91	313.78	313.8	314.2	313.09	313.71	315.89	315.61	313.87	314.38	315.06	314.21	314.17	313.57	314.52	312.74	314.9	314.62	314.8	314.72	312.04	313.29	312.69	316.56	315.32	316.67	312.68	312.62	313.9	313.7	313.61	314	314.3	315.81	314.21	315.47	313.97	314.07	314.59	313.08	313.47	315.28
308.86	308.79	311.07	309.64	309.81	308.53	310.29	308.01	308.29	310.01	308.71	308.57	309.07	308.65	309.7	308.22	308.42	310.99	307.89	308.23	309.25	308.8	307.47	307.98	307.66	307.75	309.19	308.23	308.47	309.45	307.22	309.65	310.67	309.64	309.62	306.96	309.16	307.9	309.29	308.9	307.64	308.42	308.68	308.56	310	307.93	309.92	309.6	309.21	308.73
294.08	293.83	294.16	294.23	293.85	293.81	294.49	295.2	293.76	293.72	293.97	292.76	292.44	293.03	294.79	293.39	294.38	295.25	294.59	294.54	293.14	294.61	295.06	292.99	292.62	295	294.63	295.35	295.44	292.9	293.98	294.43	293.47	294.86	295.26	295.43	295.11	294.24	294.49	296	293.47	295.35	296.2	294.93	294.06	294.57	294.07	293.58	294.3	295.1
317.09	317.86	314.49	318.16	317.89	316.18	315.49	316.25	316.81	316.04	316.47	315.18	317.3	316.41	316.77	316.77	317.46	313.4	315.29	315.92	316.91	316.67	316.47	314.89	316.26	317.86	315.69	316.33	316.39	316.37	315.42	316.42	317.14	315.86	315.9	317.3	315.88	317.04	317.77	318.14	315.92	316.61	317.64	315.89	316.57	317.16	316.36	317.2	314.8	316.28
304.01	303.99	304.58	304.76	304.25	307.23	306.2	302.72	303.95	304.78	305.85	303.98	305.51	305.02	304.15	305	305.41	304.06	304.99	304.55	304.78	305.74	308.34	303.18	304.88	305.13	305.38	306.06	304.07	305.28	303.35	302.83	305.15	303.88	307.43	304.33	304.89	305.9	306.13	303.7	303.47	305.48	303.88	304.89	303.57	303.98	304.68	305.4	304.31	303.86
311.76	314.45	312.18	312.42	314.48	312.26	313.25	310.49	312.93	312.58	314.47	312.08	311.62	311.32	312	312.72	313.18	313.16	312.75	311.59	311.87	311.86	312.6	312.26	314.02	313.88	313.89	312.3	310.57	314.87	313.82	312.84	313.56	312.33	311.61	313.48	314.35	313.35	313.06	312.37	314.12	312.82	313.93	314.27	311.3	312.1	312	312.83	311.35	311.93
313.39	313.15	313.4	312.17	312.31	311.07	311.22	311.92	312.23	311.43	312.13	313.03	314.75	313.7	313	313.07	311.79	312.02	313.01	312.01	312.69	314.96	311.96	313.7	313.51	313.84	313.03	311.39	315.22	314.27	314.35	313.33	310.82	313.68	313.21	311.42	310.59	313.81	312.84	311.76	313.57	312.8	311.98	312.3	313.17	312.73	313.66	311.4	312.35	312.86
304.99	306.11	305.84	306.03	305.4	306.26	305.58	306.2	306.59	305.07	306.14	306.07	306.82	305.73	305.25	308.39	305.49	306.62	307.33	304.79	306.93	304.83	305.63	303.79	308.11	306.09	308.58	305.45	304.32	306.91	306.26	306.87	305.21	307.09	306.96	306.63	305.94	305.49	307.22	306.96	307.48	306.07	308.25	307.6	306	304.94	306.48	306.09	306.44	306.09
316.12	317.66	316.69	317.61	315.33	316.74	316.14	316.58	318.5	315.96	316.39	316.28	316.25	316.86	316.36	317.16	315.46	315.62	318.9	315.08	316.95	315.61	316.55	316.93	317.66	317.79	315.49	317.29	316.2	316.54	316.07	317.31	316.76	316.3	314.16	318.29	315.57	317.95	314.39	315.97	315.41	316.44	316.8	316.36	317.97	316.88	316.33	316.11	315.03	317.71
314.07	313.86	313.83	314.28	314.55	315.56	313.89	314.66	316.98	317.22	315.4	315.93	317.14	314.32	315.49	314.62	315.15	313.54	313.4	315.69	314.18	314.39	314.82	315.31	314.89	316.77	314.98	314.47	313.56	315.23	315.41	315.28	315.94	313.57	315.29	314.41	316.76	313.26	314.74	314.56	313.9	315.3	315.68	313.19	312.78	315.08	316.15	314.43	315.24	314.48
296.01	296.94	296.52	297.84	298.57	297.63	295.15	296.08	297.68	296.24	294.37	296.98	297.07	296.33	295.93	295.98	296.27	296.5	296.16	294.64	296.83	297.34	295.52	295.99	296.61	296.11	296.47	297.75	297.7	296.62	297.56	297.71	296.72	297.2	295.71	298.58	298.29	296.7	297.33	296.76	297.77	296.73	297.89	297.46	296.52	298.43	297.19	296.28	297.37	296.91
309.35	309.27	310.38	308.86	308.92	310.95	308.49	309.55	309.8	308.66	306.66	310.69	310.43	309.84	310.51	309.15	308.98	310.65	310.68	308.23	310.04	309.64	308.47	308.46	309.82	310.07	310.72	309.95	309.88	309.61	308.71	307.79	308.99	307.81	309.61	310.66	310.37	309.9	309.97	308.69	310.77	310.49	309.18	309.92	308.75	311.36	310.45	308.51	311.07	312.21
311.63	310.79	309.44	312.77	310.72	311.32	311.72	311.05	310.85	312.14	311.85	310.63	311	311.55	314.53	310.87	311.05	312.41	310.7	312.77	311.07	310.17	309.79	311.45	310.65	311.07	310.87	312.03	312.27	313.71	312.53	310.38	312.07	311.73	311.08	311.92	311.53	311.08	311.13	311.1	310.64	310.73	311.14	312.55	311.71	313.08	312.7	312.52	311.6	312.75
304.08	304.37	303.59	304.06	303.52	304.38	305.15	303.65	304.09	303.87	304.41	303.69	303.01	301.69	303.17	304.15	304.69	303.28	305.13	304.34	304.72	304.41	303.2	302.6	303.63	303.4	304.82	303.14	303.62	303.36	305.01	304.1	302.34	303.76	303.51	304.84	302.95	302.83	304.03	302.57	303.65	303.18	303.66	304.7	305.28	305.8	303.01	303.62	302.45	302.56
315.15	314.78	314.76	314.66	315.17	314.96	314.79	314.04	316.67	315.25	314.4	316.96	314.64	314.26	315.65	314.85	315.3	314.37	314.45	314.81	315	313.8	316.87	315.17	314.19	314.76	313.95	315.85	315.31	314.1	314.27	313.71	316.34	315.75	315.72	313.17	314.41	315	314.14	315.22	315.72	316.07	314.31	315.39	315.74	314.96	315.29	315.59	314.29	313.9
303.42	301.93	304.51	301.84	303.16	303.25	302.05	301.55	302.13	303.12	304.47	304.14	303.15	303.55	302.18	304.75	303.47	302.44	303.81	302.62	304.5	304.35	302.29	302.14	303.34	301.58	302.99	301.7	303.13	304.87	301.9	303.28	302.86	304.55	300.9	303.4	302.27	301.98	302.04	302.6	303.13	302.95	304.21	303.96	302.59	303.83	302.55	303.4	302.62	302.05
305.8	304.68	306.14	304.73	305.76	305.22	305.18	306.13	304.66	305.99	304.94	306.2	306.4	305.19	305.75	305.2	307.38	305.44	305.64	305.22	306.5	306.17	305.86	305.38	305.3	305.8	305.93	302.92	307.14	306.15	305.63	305.03	306.61	308.55	305.45	303.14	303.87	305.91	304.7	305.42	305.3	305.15	305.89	303.97	303.48	304.57	304.72	305.17	305.37	304.31
315.05	313.55	313.5	314.2	313.64	316.2	314.3	314.53	313.89	313.32	313.45	312.68	315.08	313.85	313.31	313.26	314.56	313.18	313.57	312.99	312.24	314.55	312.67	312.65	312.74	312.68	313.16	312.14	311.73	313.3	314.28	312.35	313.1	314.43	313.7	313.99	312.83	313.05	313.23	313.6	314.24	311.86	312.75	312.63	312.84	314.13	313.8	312.1	314.01	313.6
305.49	305.16	305.76	304.72	305.38	305.04	305.54	306.2	305.45	306.91	305.89	302.98	305.08	306.11	305.01	304.37	304.62	305.95	305.65	305.51	306.69	302.9	306.98	306.74	305.05	304.63	305.47	304.21	304.87	302.68	306.69	305.64	303.57	305.35	304.48	307.59	305.88	306.19	304.39	304.9	303.57	305.49	305.27	307.52	303.83	305.32	307.49	305.38	304.9	306.72
314.51	312.41	315.03	312.5	313.69	314.24	312.51	314.42	313.46	314.68	313.5	314.6	314.56	312.02	312.1	315.02	314.43	315.07	314.82	316.11	311.59	312.47	315.09	315.02	314.31	315.23	314.73	313.03	314.31	313.94	313.93	314.64	312.16	311.92	314.35	315.25	314.83	315.02	313.07	314.08	313.98	314.43	315.42	314.31	313.33	315.79	312.43	313.75	315.09	314.9
313.73	314.46	314.31	314.35	316.55	314.64	314.27	316.52	315.96	316.1	314.14	315.46	313.93	314.78	314.4	314.84	315.11	315.13	313.86	313.66	315.11	314.69	317.36	313.45	315.4	315.12	314.52	313.99	314.64	314.93	312.75	314.48	314.37	315.16	315.01	315.23	315.04	315.53	315.03	314.41	314.46	315.26	315.16	314.56	316.38	315.49	315.25	314.75	316.8	312.78
302	302.51	303.4	302.2	303.01	303.34	304.32	302.52	302.96	304.72	303.45	301.89	302.57	301.77	302.25	303.01	303.64	303.25	303.09	302.01	301.47	302.96	302.21	303.9	302.68	301.54	303.55	301.87	303.44	301.06	303.3	302.49	302.93	303.62	301.7	303.62	303.02	301.89	300.84	304.11	303.22	302.65	302.87	303.35	302.69	301.58	303.17	303.72	303.09	304.74
314.46	313.37	315.42	314.35	316.34	313.63	314.21	313.67	314.05	314.04	313.82	314.66	313.01	315.76	312.93	313.65	314.5	314.03	314.12	313.71	314.48	315.4	312.46	313.15	313.79	314.13	313.34	314.35	315.23	314.28	314.89	314.33	314.6	313.3	313.67	314.48	316.3	313.95	314.05	313.12	313.96	314.77	313.54	314.36	313.22	315.45	312.53	313.53	313.29	315.62
294.27	293.28	293.81	294.51	294.38	295.46	294.86	294.64	293.37	293.83	294.41	292.22	293.79	294.7	295.32	293.52	293.38	291.92	294.41	293.16	295.01	296.19	294.95	294.42	294.18	294.42	295.83	293.1	293.84	292.7	295.1	293.95	295.27	293.51	296.29	294.18	295.69	293.76	294.83	293.16	293.58	294.44	294.75	293.03	296.36	294.51	294.29	294.06	295	293.74
313.21	312.55	313.38	313.75	312.76	313.05	313.63	312.6	314.85	315.06	313.07	313.64	313.88	314.58	312.42	313.51	313.34	316.11	312.23	314.53	311.81	313.08	312.89	315.74	314.27	314.64	313.96	313.93	315.88	315.46	311.95	313.5	315	313.59	312.8	313.87	312.86	312.91	313.92	314.34	312.94	313.97	313.91	313.85	314.51	313.83	313.31	313.48	313.44	313.14
307.2	306.51	306.22	307.42	307.87	307.79	306.42	306.94	306.94	308.22	304.96	306.5	307.14	308.89	305.66	306.48	307.7	306.9	308.74	307.55	306.91	309.19	306.6	307.22	307.48	308.12	306.53	307.69	307.78	306.04	306.6	306.24	306.81	307.02	306.39	307.55	306.33	306.93	306.73	306.34	307.79	307.91	308.11	307.24	306.99	307.79	307.55	306.49	307.64	307.59
314.88	314.05	312.94	313.03	314.45	314.53	312.66	313.31	315.05	311.69	315.77	311.37	314.97	313.94	314.5	312.91	311.94	314.84	313.11	313.99	312.1	314.56	314.95	314.47	314.46	312.15	314.54	311.61	314.3	312.37	314.4	313.19	313.97	311.86	312.61	313.69	312.86	315.64	313.13	312.83	313.4	313.75	315.19	314.1	313.83	313.66	314.79	313.16	315.63	313.32
300.43	300.39	298.64	301.58	301.4	299.79	299.49	298.68	299.14	299.72	299.9	300.22	298.66	300.41	300.44	299.48	299.48	297.8	300.28	299.65	299.78	300.04	299.63	300.9	300.21	299.42	300.7	299.51	298.83	303.17	299.8	301.38	300.42	299.66	300.36	298.42	299.74	301.1	298.74	299.63	299.2	298.34	299.46	299.88	300.66	299.71	301.06	300.27	299.85	298.38
313.47	311.16	313.15	311.53	312.77	313.7	311.23	312.55	310.6	311.83	310.44	312.26	312.38	312.11	314.25	311.9	312.74	314.17	311.95	312.28	312.7	312.25	312.23	313.2	312.46	310.68	311.85	312.72	312.2	311.87	313.62	311.31	313.68	311.62	311.24	311.44	311.6	312.29	311.61	314.3	311.83	312.84	313.5	312.39	310.75	313.02	313.94	311.34	311.62	311.89
316.11	317.75	317.01	317.24	316.57	316.7	315.44	316.33	317.9	317.32	318.62	318.23	315.98	316.01	316.12	315.51	315.06	317.87	317.6	316.68	316.28	317.56	317.54	317.4	315.8	314.9	317.33	315.96	316.45	316.55	316.53	317.89	316.85	315.32	316.58	316.65	316.91	315.74	317.8	316.4	317.18	316.02	317.73	317.79	316.71	316.6	315.36	318.23	316.61	316.44
310.9	311.51	312.72	312.71	312.93	311.61	311.82	313.18	312.12	311.72	311.36	312.45	309.94	313.27	312.91	309.75	310.77	311.4	311.82	311.37	312.12	311.08	311.2	311.48	311.35	310.53	309.97	312.44	311.5	311.97	311.25	311.73	309.93	312.35	312.37	310.21	310.69	312.12	313.04	311.33	311.2	310.37	311.91	311.78	312.17	311.52	313.09	313.2	309.35	313.29
293.15	294.82	293.76	293.96	294.17	295.32	296.15	294.69	296.04	294.02	293.8	294.79	296.8	295.53	296.04	294.87	295.04	293.68	293.06	294.04	295.27	295.49	294.65	295.69	295.71	295.63	295.63	296.02	297	294.4	293.29	295.24	295.78	294.07	294.68	294.72	293.76	295.39	296.25	296.25	297.44	295.12	296.29	294.49	293.75	295.57	293.97	295.28	296.05	295.04
302.96	305.12	303.82	305.34	305.95	302.69	303.51	303.98	302.43	306	304.75	305.36	304.82	303.63	304.19	305.09	302.93	304.59	305.36	304.1	304.97	305.37	302.87	304.91	304.64	304.79	303.45	303.48	304.67	305.22	306.47	304.02	303.5	304.66	305.21	303.2	305.14	304.42	306.64	307.09	304.41	303.32	304.28	304.56	304.6	304.29	306.02	304.62	305.78	305.32
313.34	312.68	311.47	312.63	314.2	311.5	313.82	313.12	313.44	314.9	312	312.56	311.44	312.03	312.75	311.64	312.8	311.87	313.09	313.6	313.63	312.47	313.59	310.26	312.97	313.34	311.8	312.18	313.83	313.04	312.73	312.58	313.97	312.7	313.21	311.94	311.61	310.63	312.15	310.97	314.34	313.44	311.94	310.74	313.75	309.98	312.66	311.24	312.56	311.84
308.63	306.28	307.47	308.44	306.66	305.63	307.97	306.19	307.93	308.57	305.87	308.32	306.95	307.14	308.41	307.46	308.29	306.93	306.87	309.37	305.77	306.13	307.37	306.77	306.21	310.03	307.07	304.78	306.3	308.21	308.87	307.03	306.77	307.25	307.01	307.85	307.8	305.6	308.63	306.33	307.49	306.12	307.83	308.31	307.11	307.73	305.9	308.21	307.31	307.99
303.06	304.43	304.51	305.18	305.55	303.68	305.49	304.98	304.85	303.4	305.38	302.12	304.32	305.86	304.65	305.15	304	304.74	303.74	304.2	304.18	305.41	304.37	305.49	306.45	304.43	306.41	304.69	304.26	305.87	303.89	305.27	301.83	304.27	304.34	303.3	303.27	305.2	305.88	305.02	303.02	304.34	303.6	303.62	304.61	303.56	304	305.03	303.42	305.32
316.61	314.42	316.16	316.84	316.18	316.83	317	316.85	316.52	316.68	316.46	316.66	316.45	316.63	316.79	315	317.1	316.11	318.17	316.25	318.8	315.62	316.7	316.42	315.14	317.56	316.7	316.19	316.85	318.65	315.85	317.45	315.49	317.53	315.96	316.3	317.79	316.4	317.5	316.78	316.32	316.38	314.06	316.22	318.07	315.51	316.7	315.97	318.44	319.01
314.03	311.92	314.16	315.09	314.16	313.06	313.51	313.31	313.54	312.78	313.08	313.04	313.94	312.25	312.05	312.08	312.59	313.24	313.95	313.54	312.88	311.34	314.67	312.97	313.04	314.43	312.76	312.76	312.59	311.27	314.04	312.78	313.31	314.21	314.58	313.37	312.45	313.85	314.07	312.83	314.17	314.8	312.13	311.66	312.36	313.74	312.23	311.83	310.89	313.29
314.04	313.69	313.28	315.17	314.8	314.64	313.22	313.63	311.79	314.5	314.38	313.12	313.4	314.83	313.7	314.02	313.97	313.85	314.4	312.56	313.08	314.52	312.79	313.63	314.03	313.57	313.89	313.83	314.86	314.99	313.98	312.65	312.69	314.28	314.28	312.34	313.83	314.63	311.12	312.72	313.83	314.68	314.52	314.3	315.93	314.58	311.73	313.56	316.59	315.35
303.26	304.72	303.5	305.22	303.31	304.41	304.77	304.69	303.63	303.5	304.05	303.84	303.73	303.61	303.72	303.09	304.12	303.56	305.41	303.72	304.33	304	303.79	307.37	305.63	304.58	302.39	304.67	304.82	302.36	303.36	302.17	306	304	305.36	305.08	302.87	304.43	303.01	303.87	303.93	303.83	302.63	304.94	305.88	304.69	306.75	301.94	304.35	305.42
297.55	296.83	297.44	296.88	297.19	297.03	299.4	295.25	297.01	296.43	297.03	297.3	297.91	296.11	296.22	297.49	296.85	298.1	297.14	296.69	297.95	297.41	297.4	298.11	297.94	297.68	297.72	297.71	296.37	294.74	296.43	296.86	297.33	296.38	297.36	295.7	298.45	295.84	295.65	295.37	296.96	296.33	297.21	297.63	296.83	296.71	295.93	296.54	297.58	297.36
317.94	318.99	316.73	317.17	316.8	318.07	318.95	317.58	318.5	318.06	318.96	318.77	318.42	318.76	318.05	318.55	318.09	317.28	317.06	318.33	319.22	317.73	319.77	319.08	318.53	319.65	317.64	316.52	317.83	317.87	319.65	318.14	319.42	317.97	318.19	318.65	320.02	317.8	316.98	318.26	318.6	318.63	318.57	318.89	315.95	316.68	317.34	316.8	318.24	317.88
297.08	296.34	296.68	297.7	296.56	297.11	296.52	295.24	296.48	298.2	296.37	297.91	294.94	294.88	296.1	295.49	297.11	297.22	294.89	296.69	297.68	296.21	298.67	295.99	295.82	298.62	296.73	297.64	297.33	296.15	297.43	297.25	295.06	296.68	297.04	296.79	297.34	296.79	297.6	295.3	296.78	296.03	296.84	295.84	295.7	299.14	295.22	297.29	297.08	296.83
318.05	316.86	317.29	317	317.45	317.48	317.02	316.54	316.28	317.5	318.45	316.02	317.06	318.18	316.59	316.23	318.66	316.73	316.78	318.31	317.54	317.57	316.64	317.93	319.2	317.71	318.95	316.7	316.29	317.91	317.72	315.8	317.44	316.57	317.07	316.96	317.36	320.76	316.39	317.96	318.13	317.47	315.89	317.88	316.7	318.33	317.3	317.73	317.5	316.96
318.71	315.89	317.21	316.17	317.8	320.14	317.64	317.91	317.2	317.19	316.59	316.37	317.24	317.67	318.57	316.34	317.06	315.58	317.27	316.78	318.54	316.92	315.87	316.94	317.8	315.5	316.81	315.55	315.7	317.45	317.08	315.05	315.58	318.54	315.69	318.01	316.87	318.07	316.32	315.08	315.02	317.05	316.79	317.45	314.69	315.53	317.1	315.41	317.41	314.63
303.35	304.06	304.35	303.38	302.47	303.43	304.68	304.94	303.82	304.55	304.77	303.27	303.92	302.8	305.46	302.93	301.82	304.07	303.83	303.39	301.84	303.53	304.61	302.8	302.32	304.03	303.07	304.67	301.98	303.4	303.38	302.65	304.22	303.67	304.08	304.23	303.13	302.41	304.61	302.66	303.24	303.76	304.24	303.8	303.02	303.11	302.67	304.7	303.29	302.05
325.29	327.8	325.88	325.75	325.63	324.72	323.61	324.61	325.73	323.19	324.79	324.02	325.17	327.38	326.06	324.72	326.96	325.78	326.65	324.03	326.04	325.46	324.11	323.8	326.23	326.09	325.01	326.77	326.15	325.08	326.5	326.59	324.14	324.27	323.78	325.8	326.52	326.87	326.3	324.99	324.39	324.42	324.21	326.75	324.57	324.6	324.69	324.71	325.16	326.04
313.54	313.15	314.01	312.78	315.81	313.28	311.75	312.72	312.71	313.48	313.29	313.45	313.93	311.71	311.64	313.7	313.79	312.69	311.26	312.72	314.84	315.25	314.44	313.53	311.23	312.22	313.1	311.85	313.4	315.43	311	312.65	313.52	312.24	315.12	313.36	314.15	313.94	310.43	312.15	313.46	311.93	312.51	311.94	314.3	313.83	314.2	313.82	312.19	313.97
311.5	315.41	313.42	313.21	316.02	314.54	316.22	313.82	314.39	314.09	316.25	314.52	315.31	314.58	316.39	313.84	315.34	315.26	315.51	314.94	312.83	315.13	314.61	316.21	317.04	315.67	313.63	313.29	314.46	314.77	315.26	314.34	315.17	315.35	314.47	313.78	315.01	315.97	315.3	316.28	315.79	315.07	313.91	314.74	315.26	316.9	314.81	314.65	314.12	314.6
303.87	303.97	302.17	303.22	302.28	303.36	303.68	304.08	302.87	301.87	303.61	304.15	303.12	302.78	303.72	304.03	304.44	302.9	304.14	303.16	302.76	303.92	302.06	303.87	302.64	302.34	302.06	303.5	302.58	302.43	303.16	302.61	304.02	303.55	303.14	302.7	302.31	302.64	303.1	302.22	302.64	303.22	304.35	304.98	302.47	302.23	304.92	302.86	303.63	303.33
327.79	327.41	327.19	327.26	330.39	328.64	327.86	328.23	326.93	327.66	328.32	326.63	327.39	327.86	328.54	328.35	326.42	328.08	328.02	328.12	328.55	327.08	327.33	327.69	327.31	327.68	327.43	328.02	327.79	330.03	328.42	329.04	326.59	326.4	326.7	327.42	328.83	328.83	326.69	326.45	327.86	327.7	328.81	327.91	328.09	327.85	326.91	327.55	326.85	326.94
327.29	327.7	325.71	327.66	328.38	328.57	327.25	326.33	326.3	323.96	328.59	326.84	325.61	326.32	326.87	326.91	325.62	326.8	327.39	328.06	326.3	327.17	326.83	326.49	328.24	328.01	328.14	327.05	327.76	326.77	329.24	326.65	326.4	325.64	326.57	327.9	326.81	326.77	326.42	327.01	325.71	326.28	327.13	327.46	326.21	325.94	326.06	326.05	325.64	327.06
302.96	302.84	303.08	303.93	304.18	304.33	303.68	302.46	304.35	303.81	303.19	303.63	301.83	302.87	301.48	304.05	302.35	303.76	302.35	302.63	303.88	301.82	304.74	303.27	303.02	303.46	303	302.88	304.76	303.85	303.74	302.72	302.26	303.47	302.55	302.43	304.79	303.54	303.44	303.77	301.15	304.32	303.67	302.91	304.04	301.06	303.5	303.34	304.7	301.78
297.7	297.83	297.38	295.3	295.43	296.55	296.39	296.61	297.77	297.48	297.35	298.34	296.59	296.36	296.56	296.29	295.81	296.26	297.06	295.35	297.26	296.1	296.22	296.03	296.74	298.87	297.55	296.66	297.21	297.86	296.07	295.5	297.16	296.9	297.12	295.91	295.68	296.8	297.33	297.11	297.06	297.61	295.97	296.23	297.72	296.01	296.62	295.82	295.67	296.22
324.35	323.47	325.05	323.91	323.88	325.87	324.74	323.52	323.36	323.48	323.29	323.57	323.99	324.18	325.29	324.84	322.58	325.84	322.94	324.75	324.6	324.27	324.08	324.4	325.2	325.49	325.64	323.83	325.43	324.97	325.09	325.94	324.16	324.43	325.05	326.34	323.72	323.94	323.55	324.27	325.11	324.34	325.38	325.54	324.59	324.55	323.38	324.33	325.26	322.89
305.06	303.47	304.56	303	304.54	303.82	305.1	304.27	304.11	302.69	303.65	303.44	304.04	303.21	304.45	304.63	304.29	305.63	306.31	305.62	305.1	303.69	305.44	305.39	303.63	304.13	304.43	305.5	305.24	304.35	303.27	305.36	302.11	305.52	304.72	304.57	305.14	305.04	304.37	305.8	302.96	307.41	303.59	305.2	302.21	304.32	304.19	304.16	306.52	304.76
294.56	295.15	295.03	293.76	294.94	294.57	293.44	293.51	292.98	293.84	293.54	293.24	293.17	294.38	294.96	296.05	293.98	293.76	294.27	294.32	293.71	293.88	293.61	293.77	292.85	294.04	295.03	294.5	293.87	292.06	294.69	294.59	293.77	294.89	294.61	293.58	295.26	294.06	292.72	293.44	295.05	292.35	296.03	294.46	295.52	295.69	294.09	293.71	295.32	294.92
304.37	301.34	302.5	302.19	302.76	303.85	303.55	303.66	303.14	304.83	304.06	303.99	303.11	305.4	303.66	302.08	303.48	303.35	302.32	304.2	303.39	302.43	303.17	303.95	300.75	303.14	304.29	302.14	303.25	304.43	303.46	303.74	305.28	303.69	302.43	303.55	305.33	304.33	302.93	302.95	304.55	303.83	301.16	303.02	304.61	304.89	303.11	302.13	303.68	303.45
[truncated: 449 more rows]
[truncated: 150 more columns]
