# Supplementary material for: Genetic dissection of main and epistatic effects of QTL based on augmented triple test cross design
Source: PLoS One. 2017 Dec 14;12(12):e0189054. doi: 10.1371/journal.pone.0189054 (PMC5730204; doi:10.1371/journal.pone.0189054)
Supplement: S9 Supporting Information — (ZIP) [file pone.0189054.s009.zip › z5_1650_0.2_10.csv]

302.85	300.46	303.49	302.25	305.53	307.38	300.93	298.81	303.13	302.24	301.16	301.31	303.31	298.02	302.26	305.25	304.35	303.55	298.41	304.48	305.67	303.21	302.92	308.79	303.9	301.54	304.43	301.95	301.34	302.76	301.83	302.15	304.7	301.85	304.2	306.66	299.77	305.21	307.86	304.84	302.72	300.82	304.14	301.66	305.23	304.44	303.67	304.31	306.58	300.78
319.78	316.1	318.78	307.31	315.13	315.94	320.21	317.51	317.92	316.19	317.03	316.16	316.41	320.08	317.2	319.28	316.01	319.5	314.11	313.81	319.09	315.64	315.9	322	315.89	319.54	314.82	318.28	318.69	311.72	311.64	320.85	311.7	324.06	321.55	315.39	316.9	319.32	322.27	318.4	323.04	318.1	318.39	317.88	314.69	315.04	312.35	320.07	317.2	315.12
317.34	316.51	316.61	319.26	318.68	321.36	315.73	317.03	319.09	318.22	315.15	312.83	318.67	313.61	320.7	323.45	315.11	306.76	319.5	316.44	315.55	317.87	314.97	318.46	318.33	316.6	314.85	312.99	313.71	317.18	319.35	311.06	319.43	316.92	313.79	319.28	319.54	317.39	315.49	317.88	320.19	316.42	314.86	318.05	318.83	313.49	317	316.76	319.16	317.41
317.67	315.56	316.47	313.82	320.7	317.68	322.89	316.35	319.26	317.63	317.95	317.51	322.01	311.96	318.43	317.2	314.74	317.04	315.3	322.52	316.81	314.73	314.21	314.56	317.25	312.69	316.55	319.36	320.1	317.02	312.43	317.48	315.99	314.48	319.95	318.51	311.24	316.85	316.55	314.12	315.57	317.12	318.7	316.91	314.15	313.4	318.65	313.17	318.26	322.39
313.74	307.73	308.02	312.16	314.31	310.45	311.97	311.63	314.01	313.28	312.17	312.18	311.07	313.29	316.15	309.44	309.59	311.79	312.87	309.7	309.96	310.78	309.28	309.82	310.32	311.8	307.57	313.83	308.19	309.69	311.67	309.38	315.67	312.33	311.16	312.22	312.12	308.73	311.38	310.38	310.4	312.89	311.92	312.92	314.75	310.5	311.84	309.68	311.17	312.14
292.65	294.21	294.82	294.01	291.44	293.42	299.81	296.95	297.78	295.18	291.19	295.64	295.67	294.95	290.85	294.65	293.34	290.19	293.61	297.14	293.82	295.91	292.4	288.41	290.68	293.68	299.01	295.57	297.26	294.16	290.06	293.75	293.91	293.03	296.21	291.88	289.15	297.72	294.32	299.41	293.31	289.64	298.82	290.35	293.03	297.55	294.62	298.73	291.99	291.03
305.51	308.46	298.78	301.05	306.95	304.69	305.86	301.15	302.36	306.28	300.29	302.86	302.19	306.82	304.31	301.55	304.12	303.65	304.85	304.18	303.05	308.04	300.74	303.73	303.64	301.05	301.03	304.04	303.99	302.1	305.7	304.43	309.4	303.39	301.79	300.76	303.55	308.54	304.73	303.53	303.74	306.41	302.26	302.26	303.61	310.8	306.11	304.73	312.29	299.55
301.23	301.01	307	301.81	301.38	304.15	303.96	303.12	303.48	298.75	301.01	301.6	300.34	301.15	301.65	304.86	298.5	304.32	309.89	307.31	306.38	302.83	300.92	302.85	307.27	308.8	303.03	302.9	301.89	307.59	303.99	301.25	298.03	299.04	304.98	302.81	300.14	301.08	303.88	306.1	301.89	302.87	304.29	301.31	301.01	305.32	303.94	299.17	303.41	302.55
296.29	290.71	297.57	300.51	293.82	294.84	294.36	291.97	292.45	293.9	297.24	291.51	298.66	292.29	296.31	294.38	290.23	298.67	291.79	302.06	296.88	296.39	290.55	295.11	293.22	295.91	291.18	298.61	295.33	293.36	299.65	291.38	291.28	292.25	295.34	292.99	294.77	294.83	297.33	295.69	296.34	294.48	293.09	297.84	300.13	291.14	292.53	298.25	294.7	292.44
300.24	295.09	296.03	300.26	300.67	294.85	298.61	296.86	297.79	305.44	294.91	300.75	298.98	298.31	300.84	294.18	299.62	294.55	296.05	289.15	296.9	297.61	297.5	296.97	299.99	295.6	297.13	298.51	302.68	298.53	296.86	299.42	295.1	293.67	294.85	294.7	300.18	296.66	292.03	298.55	296.58	299.26	294.36	298.03	295.77	298.87	299.11	297.88	296.8	296.15
301.31	304.56	303.13	308.17	306.33	303.06	301.59	301.43	301.28	306.52	301.55	297.38	311.13	305.07	305.29	307.81	305.25	309.07	305.47	303.43	307.82	299.89	301.84	310.8	300.96	301.77	306.06	300.67	301.53	307.9	298.06	304.82	304.99	302.53	302.98	306.96	304.61	308.82	301.37	306.03	304.97	305.06	301.79	310.63	310.11	305.33	307.38	303.04	303.88	303.95
327.24	328.13	325.81	330.31	324.39	334.66	330.94	325.18	328.31	329.75	332.83	329.21	330.9	327.75	328.15	328.6	325.24	329.34	328.11	333.48	327.28	326.12	329.96	329.59	333.65	326.08	328.17	326.63	328.79	327.02	329.22	324.55	329.97	327.96	328.5	331.44	328.81	328.17	329.6	326.6	331.19	331.67	334.77	330.8	331.39	330.54	332.02	326.35	330.17	328.01
310.84	312.77	310.98	314.03	316.64	312.8	314.8	312.15	309.69	312.33	310.79	311.15	307.67	309.84	306.04	311.2	313.07	314.97	310.44	304.63	307.55	316.03	311.09	314.05	310.93	313.34	311.63	311.21	311.05	313.75	314.72	315.36	314.68	306.91	317.52	313.56	309.45	314.3	311.08	306.8	308.23	312.82	312.76	308.46	314.35	310.33	310.85	309.06	310.49	311.69
299.83	297.62	304.02	301.43	305.01	300.62	298.78	306.58	300.59	294.81	303.3	302.72	308.92	303.69	305.13	305.92	302.79	306.29	298.5	298.63	300.8	305.38	299.52	302.56	305.1	300.96	296.59	301.21	305.35	306.56	301.12	299.94	298.89	298.09	306.04	302.87	302.1	303.65	308.99	301.58	295.97	303.07	297.23	302.94	299.49	311.43	301.65	300.94	297.43	307.03
295.86	293.07	289.96	300.8	297.99	294.71	297.54	287.41	292.64	291.51	298.24	295.5	294.19	292.03	291.36	289.62	296.53	293.15	293.27	295.45	291.33	294.26	291.82	298.54	296.19	293.59	296.81	288.43	296.26	291.25	296.02	296.59	290.25	295.91	291.49	297.29	296.03	295.13	296.61	291.97	290.71	294.06	295.7	294.22	297.37	289.7	295.83	291.85	294.79	295.39
298	293.89	294.16	300.12	295.89	296.6	292.9	294.76	302.37	299.92	296.61	297.39	293.1	295.8	294.24	293.63	293.7	295.92	296.45	292.49	295.53	296.86	290.21	301.4	294.74	295.65	295.28	297.13	293.77	293.44	291.12	298.24	295.47	292.52	297.86	297.41	294.28	290.74	289.93	291.37	295.31	295.01	299.98	297.79	293.65	292.34	293.51	295.69	292.44	290.8
304.9	303.11	307.39	305.36	305.16	302.39	304.32	309.16	306.49	306.53	305.91	305.49	303.25	300.76	303.88	306.66	309.32	305.82	306.96	302.82	306.48	311.04	307.42	301.89	304.94	307.69	305.34	305.4	308.09	309.87	307.97	303.72	304.46	302.14	307.53	308.93	310.38	309.24	310.11	303.23	304.59	304.67	305.89	312.99	305.18	308.37	307.78	311.6	304.94	303.92
300.96	300.21	300.7	303.03	300.78	309.45	307.96	306.55	304.2	305.43	303.86	304.86	304.49	306.3	307.1	306.01	308.61	305.7	304.16	304.5	304.94	309.35	303.98	303.85	307.49	305.01	302.81	301.38	306.68	305.12	307.04	308.16	305.79	308.8	303.8	312.9	303.24	307.99	304.61	303.49	305	299.78	310.57	303.38	309.72	306.51	306.91	304.69	306.62	304.38
305.71	307.88	302.72	308.41	302.6	300.97	302.69	306.03	299.1	307.78	307.57	301.37	307.55	299.49	308.32	305.33	302.86	304.26	308.56	304.56	304.1	305.17	299.77	308	304.24	298.47	306.31	303.62	314	298.54	303.45	303.43	300.6	301.37	302.54	304.62	311.48	304.1	305.49	299.72	303.27	302.01	306.03	299.31	302.37	304.15	305.74	301.8	307.71	302.01
310.67	312.28	314.24	316.88	321.04	317.34	307	316.32	316.35	317.65	316.95	316.14	315.52	317.63	317.73	314.68	315.68	313.97	314.23	315.02	313.9	313.77	312.16	314.9	313.82	316.2	314.22	316.96	314.41	315.62	320.79	313.72	313.58	310.76	316.18	317.04	314.6	314.79	316.59	312.69	316.6	312.42	316.95	316.08	312.52	315.87	312.37	321.21	314.99	316.31
300.12	303.66	309.13	302.49	299.52	301.39	307.96	298.17	302.52	300.82	300.49	301	299.87	302.4	300.81	300.07	300.09	297.86	302.36	303.56	293.77	301.64	300.34	302.84	301.7	301.07	297.75	299.68	298.98	302.84	302.79	300.45	307.64	301.18	306.27	299.47	299.48	301.85	302.93	301.29	295.93	299.14	302.41	306.24	303.89	304.69	301.63	299.66	303.33	302.85
328.07	332.63	326.6	332.05	328.87	327.76	330.8	329.81	329.79	327.25	331.51	330.43	330.36	329.81	331.95	326.13	328.5	325.34	326.85	325.22	327.21	326.03	328.75	330.22	323.98	329.36	333.13	328.67	326.82	327.35	328.35	327.34	328.93	324.06	326.3	328.71	337.24	329.2	328.68	329.07	327.64	329.61	330.78	327.96	327.68	325.92	329.09	332.74	322.87	326.58
315.93	309.65	316.49	313.35	313.13	316.28	319.28	314.09	314.89	313.54	313.91	315.21	316.9	310.84	315.14	313.77	319.36	312.97	313.57	316.84	311.41	313.7	315.37	314.17	319.07	317.99	311.35	314.28	313.34	307.88	313.3	308.74	317.25	321.33	310.36	314.5	310.47	310.25	312.17	315.14	310.3	313.08	317.01	308.48	307.09	314.76	315.86	316.97	310.59	310.08
310.22	309.61	307.49	309.16	311.1	307.29	311.01	309.28	310.39	310.19	307.36	311.13	308.55	313.06	308.48	310.86	307.83	314.4	310.56	313.96	307.11	312.15	309.94	311	306.44	303.41	304.62	308.61	311.57	303.97	311.48	310.88	313.86	312.59	314.81	312.19	308.51	312.71	311.23	311.11	311.23	307.35	313.64	312.16	306.35	314.18	309.44	307.61	309.14	309.25
301.66	306.1	301.44	301.21	300.55	297.46	299.7	302.03	300.78	299.46	298.64	296.47	300.91	302.4	296.1	301.13	299.14	300.7	297.26	303.39	299.03	301.39	303.63	302.46	299.54	299.19	296.7	308.37	304.67	304.57	301.8	298.72	301.68	299.83	305.72	299.86	304.74	299.64	305.25	303.59	300.91	298.53	299.41	295.81	300.78	296.11	300.13	301.68	300.25	301.7
305.59	300.27	303.27	305.39	307.1	304.16	305.73	300.86	299.29	296.57	301.94	298.16	308.1	306	300.8	303.52	304.95	304.43	306.32	303.74	301.14	307.61	301.42	298.5	303.49	305.9	310.17	302.88	299.99	300.41	303.24	305.14	303.59	303.32	301.13	303.85	300.11	301.4	303.62	303.4	300.15	300.24	302.63	304.82	299.49	298.91	302.27	302.09	309.01	302.19
327.36	329.28	323.24	327.83	331.4	331.41	324.88	336.23	331.08	328.34	329.66	326.35	327.65	328.57	328.52	330.09	326.41	328.89	331.32	328.45	328.55	325.13	329.03	329.65	330.61	330.32	328	330.49	330.4	329	330.82	326.61	324.41	328.32	331.38	328.04	338.62	328.93	332.17	327.42	326.1	328.74	325.05	330.47	328	327.45	328.94	329.69	323.74	321.97
305.32	301.73	305.69	302.67	301.42	306.74	304.73	305.07	302.55	303.58	304.01	302.51	306.99	300.21	311.22	302.46	299.94	302.15	297.63	304.16	301.1	309.01	303.91	297.2	300.94	303.14	306.78	301.18	303.42	301.86	304.88	300.61	305.02	302.05	306.03	302.87	304.33	300.77	304.95	304.94	305.56	301.29	302.38	304.02	301.46	304.54	301.9	301.91	304.93	299.29
306.52	297.18	300.01	303.69	306.26	304.72	302.09	302.42	303.95	307.56	303.86	300.49	302.41	307.84	305.17	303.13	305.27	302.4	301.28	303.4	306.72	299.84	303.63	304.13	298.5	303.77	303.54	302.84	303.96	306.7	301.02	298.53	304.35	295.36	299.96	301.92	302.97	305.4	301.44	299.06	307.19	307.98	309.09	299.4	304.81	304.19	304.56	302.69	297.17	304.5
312.6	312.01	312.46	313.81	311.43	310.28	310.59	311.37	314.07	310.54	313.95	314.96	314.38	314.43	310.88	307.07	316.78	313.02	309.25	307.58	307.75	310.68	311.62	314.38	314.46	308.23	312.32	312.59	314.04	316.26	312.27	313.3	313.35	316.72	310.76	310.6	309.29	312.66	313.31	314.34	313.39	310.45	310.18	311.68	311.88	311.5	314.87	313.75	312.04	306.6
324	328.92	331.49	327.33	328.46	327.4	331.77	330.94	333.88	331.89	328.06	329.4	329.3	328.6	328.8	328.37	331.81	324.31	327.82	328.86	327.39	326.76	325.07	326.98	330.62	329.48	326.34	333.38	327.73	327.02	330.82	326.53	329.54	326.08	331.44	323.84	321.21	330.3	331.86	330.75	329.51	330.33	326.11	330.31	329.63	326.37	328.49	331.38	329.89	332.89
315.57	312.6	313.02	314.53	314.99	309.55	312.89	309.81	311.48	316.73	311.36	309.11	302.24	313.63	302.39	307.48	307.57	309.77	308.35	309.04	311.76	307.24	306.58	312.16	311.07	308.6	309.07	304.23	314.93	310.09	312.13	306.96	315.56	305.65	305.84	311.75	309.63	310	308.76	309.65	306.67	309.63	309.15	307.09	312.55	307.74	308.96	307.85	304.49	314.63
313.71	309.59	315.9	319.29	312.19	318.18	318.84	315.3	316.41	320.85	313.26	318.78	318.23	316.81	318.06	314.44	315.78	322.01	308.78	317.6	318.21	315.86	318.48	316.4	313.54	310.6	315.79	317.71	312.74	317.29	315.47	314.32	318.46	317.76	317.12	318.66	315.27	312.9	318.29	318.78	316.39	316.71	315.46	316.1	318.47	309.71	313.64	318.83	317.19	307.39
314.98	305.9	309.71	310.58	310.35	306.55	305.65	308.27	312.88	310.57	308.13	303.36	311.01	306.34	313.98	310.5	309.36	307.6	311.9	309.69	307.15	312.71	308.04	305.19	311.66	310.54	309.2	311.93	309.34	310.24	303.1	313.6	313.18	303.52	317.32	312.85	310.04	303.61	309.91	307.07	307.39	307.82	311.28	307.8	308.89	306.09	307.7	308.96	312.98	306.85
305.35	308.64	311.9	311.33	307.41	307.27	304.42	306.34	307.74	308.15	307.2	302.16	305.7	308.67	307.33	301.77	305.97	311.83	309.11	307.22	302.65	304.32	304.64	303.27	307.54	308.48	308.84	307.58	308.33	304.6	307.73	305.97	307.76	305.51	306.91	309.23	306.35	304.48	304.86	305.53	303.94	304.71	300.48	307.3	304.16	306.43	308.04	305.87	309.44	306.23
314.49	310.49	308.31	310.38	310.69	309.48	315.05	313.73	314.96	316.63	316.54	315.65	310.97	311.87	314.87	314.02	318.5	310.17	313.94	311.35	312.22	313.46	319.02	311.89	308.2	314.16	312.67	311.34	314.5	313.92	311.49	315.49	312.49	317.03	314.23	313.9	315.65	308.36	311.43	318.13	310.12	311.09	314.1	313.14	305.67	312.08	310.4	312.83	316.77	314.35
303.98	300.7	298.52	301.15	303.16	307.42	303.72	305.38	300.05	301.19	304.29	306.75	305.79	300.87	307.27	301.79	301.41	304.11	304.27	299.3	298.28	303.12	300.03	299.91	302.55	305.97	298.36	305.54	302.98	306.86	303.39	304.21	301.04	303.54	303.71	302.99	301.9	303.64	304.77	302.57	303.35	300.91	302.83	303.36	303.22	306.51	300.11	305.58	309.6	301.74
329.49	320.33	327.65	328.99	325.87	326.03	327.17	331.27	327.52	333.59	327.31	325.55	330.42	329.25	329.45	324.3	327.03	329.18	328.44	333.35	330.9	330.13	329.93	329.07	330.51	325.19	327.35	326.89	324.91	330.69	329.93	327.36	331.87	332.08	331.79	326.67	326	329.44	326.88	323.77	325.33	331.01	324.77	327.66	328.87	320.39	329.19	326.62	330.75	328.68
316.23	322.24	311.97	316.96	312.62	316.64	314.66	315.6	310.15	319.86	316.71	317.42	314.54	314.84	319.15	313.48	313.69	310.07	316	317.57	313.66	314.13	315.32	316.76	319.41	311.84	314.42	312.78	312.31	322.05	310.16	313.24	312.38	315.05	313.77	314.49	319.01	317.87	318.03	316.7	319.77	313.53	311.73	315.71	318.21	311.96	314.89	310.3	306.33	319.02
306.86	311.16	307.03	304.73	305.84	306.69	307.45	306.34	306.37	310.82	299.97	298.09	306.75	305.5	306.75	307.24	306.32	302.23	298.99	306.41	305.5	306.86	301.13	305.58	306.74	301.16	303.65	305.23	303.04	301.59	305.24	305.13	309.59	304.17	299.6	307.64	309.13	303.12	305.17	310.71	311.48	307.18	307.06	307.6	307.31	302.01	311.21	306.75	305.24	306.61
316.94	314.44	314.77	312.03	311.02	312.12	318.12	316.92	315.58	312.2	315.46	313.79	312.53	311.33	315.31	314.7	313.51	312.37	310.41	314.56	310.84	316.92	313.92	321.56	316.55	309.94	311.27	316.49	312.26	315.95	314.32	317.05	318.01	311.21	315.26	317.68	318.8	315.13	318.03	311.78	314.37	314.88	315.95	312.27	314.42	314.28	311.15	314.4	312.53	310.89
302.57	302.34	304.51	304.47	309.2	303.38	303.26	305.64	301.11	304.72	304.9	305.09	303.37	306.54	307.38	309.61	300.49	310.73	302.87	307.65	301.3	303.92	307.16	301.76	306.65	307.02	303.12	305.75	304.14	298.87	303.87	307.27	308.23	306.01	309.65	308.67	306.75	305.67	307.85	303.58	307.89	301.24	306.55	301.69	304.88	309.9	306.35	306.92	305.7	305.23
294.91	299.46	294.37	295.37	299.49	296.13	297.1	291.3	296.07	293.67	295.95	296.61	292.85	293.48	300.91	300.81	299.58	292.17	298.76	296.2	297.02	301.47	297.98	297.4	293.8	296.58	297.42	298.76	294.28	301.55	296.33	294.68	297.91	296.01	302.18	293.16	296.89	294.18	298.1	294.05	295.36	295.46	299.21	296.21	300.25	295.64	292.66	297.46	299.03	299.05
304.36	301.96	299.09	301.38	302.78	304.94	303.8	302.43	300.47	303.72	295.75	298.17	302.21	298.42	302.86	302.07	301.3	304.54	302.91	308.69	301.82	300.46	302.26	302.41	302.84	301.69	304.31	306.23	306.14	303.01	300.03	301.02	301.39	302.67	303.82	302.72	302.94	301.6	301.13	306.14	298.68	302.1	309.73	302.07	307.27	306.13	301.45	301.59	305.43	302.37
300.34	306.56	300.33	301.18	299.98	303.21	304.54	309.42	299.93	299.23	302.56	298.05	302.88	303.03	301.36	306.9	302.27	308.23	304.27	305	303.48	306.77	303.98	306.22	297.22	304.72	299.94	299.61	300.13	297	306.77	303.48	302.53	300.97	293.12	301.6	303.57	299.71	302.04	300.26	304.2	308.12	307.35	303.8	300.76	305.18	299.4	303.52	301.03	305.11
324.31	328.28	327.27	323.22	330.33	331.04	323.97	324.06	331.12	328.63	326.78	332.81	326.68	327.22	327.36	330.15	328.81	331.34	327.3	328.83	330.79	328.96	334.04	332.12	327.68	329.83	330.53	329.39	328.19	329	327.2	323.71	327.84	329.92	334.55	330.54	326.43	327.44	331.37	325.72	326.52	331.03	330.63	326.32	327.99	328.14	331.88	330.33	328.25	333.01
330.1	326.77	321.72	325.45	324.46	328.8	330.34	327.69	323.21	330.81	324.41	320.76	330.01	331.42	323.47	326.17	325.86	328.07	324.65	333.39	328.23	323.74	329.72	327.38	332.42	326.15	327.47	328.14	329.83	331.28	324.67	324.58	324.3	327.43	328.18	325.25	330.72	331.99	322.79	328.13	327.88	325.84	331.91	328.5	325.93	323.9	325.67	326.95	323.28	326.65
315.45	308.84	312.4	313.51	309.64	317.25	310	309.73	310.19	313.5	317.8	310.97	315.37	311.17	313.55	312.2	314.58	318.36	317	317.6	315.11	317.08	318.03	307.98	314.57	309.03	315.8	310.92	312.23	311.66	317.3	312.99	311.87	312.38	310.22	314.05	312.84	315.16	312.61	313.41	313	319.02	312.73	315.81	316.3	313.62	315.25	309.49	312.32	311.24
312.4	316.67	313.69	316.66	309.09	316.4	312.1	312.86	316.61	318.33	315.02	314.64	308.74	311.76	311.84	316.58	313.58	318	314.41	317.74	315.94	308.35	319.32	311.24	313.8	312.92	317.21	316.91	315.25	313.14	313.88	316.8	315.25	312.44	315.77	309.88	317.47	314.74	315.4	311.06	310.59	314.33	313.37	314.84	315.51	310.45	313.68	311.18	313.95	315.95
315.03	318.72	314.23	317.52	318.65	314.77	319.74	315.92	314.96	311.07	314.98	315.59	310.22	318.22	314.95	316.08	316.12	316.55	313.57	317.48	320.58	311.65	319.7	312.88	314.92	323.79	318.46	314.96	316.69	315.15	322.2	319.77	318.46	314.24	317.41	316.14	319.62	314.02	320.4	319.93	319.4	310.54	316.62	312.82	314.02	319.19	320.92	316.26	310.99	316.11
309.41	305.72	303.13	305.01	304.52	303.37	306.52	309.09	304.82	301.79	308.47	306.13	303.35	309.31	304.42	307.71	302.89	302.92	301.51	306.04	301.87	313.56	306.5	303.54	302.84	305.8	302.68	303	302.18	303.76	303.69	304.32	301.14	303.37	303.59	309.02	302.89	310.53	307.8	303.38	304.29	302.14	306.24	300.54	302.98	306	306.64	300.2	309.12	303.57
305	302.58	314.49	302.01	300.49	307.14	304.19	303.71	301.09	301.38	305.39	304.74	302.78	310.61	304.37	301.72	298.34	308.78	299.19	301.39	304.63	303.92	303.79	299.65	306.92	305.11	302.77	306.57	299.53	304.67	308.39	303.69	310.07	306.32	304.56	308.39	305.17	300.62	302.27	306.81	304.21	302.73	306.57	309.86	306.61	306.93	304.29	307.9	304.01	306.75
304.32	310.19	302.13	297.19	304.28	300.96	300.37	305.93	311.46	306.77	302.51	299.1	307.41	300.87	309.54	304.94	307.35	304.42	299.84	304.65	301.31	305.26	302.27	298.96	306.16	304.23	303.44	304.57	303.12	305.04	303.51	305.75	300.93	299.69	304.93	307.44	303.44	305.15	300.6	307.81	301.13	304.08	309.14	304.82	305.37	302.32	302.35	306.61	301.88	310.77
314.24	316.67	313.08	314.07	320.14	313.24	320.69	316.01	315.01	309.83	317.69	319.43	315.66	312.35	315.9	309.93	317.06	312.7	317.58	314.17	312.8	317.47	314.73	312.36	317.77	315.68	322.28	319.94	316.67	317.27	319.21	313.47	316.32	311.26	312.16	313.6	315.34	319.02	314.94	314.11	316.56	319.68	313.78	313.3	314.2	314.23	312.15	312.64	313.28	314.48
302.14	302.45	301.49	299.06	303.01	310	306.89	304.54	311.9	305.88	305.75	308.33	303.77	302.98	309.25	300.7	307.21	297.45	304.4	308.01	299.79	308.48	304.4	305.74	300.57	305.49	309.5	304.16	308.89	305.54	304.32	301.55	304.18	300.36	299.17	310.81	302.99	303.97	308.94	303.09	305.79	310.08	299.23	306.47	301.84	306.27	303.93	307.21	300.6	302.18
311.41	310.59	312.71	308.82	309.77	309.07	313.15	310.41	310.55	308.89	313.03	309.38	314.52	310.22	313.13	309.2	308.66	315.68	312.22	315.1	313.32	312.09	309.4	306.53	314.08	309.87	311.17	310.49	310.67	306.59	310.52	308.4	313.47	310.43	307.69	309.92	312.74	309.83	316.8	308.85	307.97	310.98	304.38	312.37	310.15	313.98	313.78	305.65	312.65	310.8
327.63	325.7	326.88	318.59	328.17	328.39	327.77	329.61	327	327.54	327.07	328.01	325.72	327.08	326.88	325.41	330.51	328.27	325.98	324.94	326.36	332.11	330.74	328.21	323.11	328.01	330.01	325.59	323.86	328.13	330.96	327.29	334.04	322.52	328.77	325.71	330.19	327.48	328.07	326.33	329.49	325.55	329.77	333.72	329.12	325.55	326.61	330.22	330.03	323.41
304.08	305.22	301.68	306.38	302.93	302.36	303.59	303.78	302.78	302.82	305.41	304.2	298.27	296.58	301.07	302.23	300.73	301.77	303.33	303.99	305.12	298.55	301.05	296.72	302.8	304.52	302.41	301.87	298.42	305.93	300.34	303.06	305.01	303.69	301.71	302.94	302.15	301.37	301.34	302.21	302.82	301.26	300.94	301.19	300.66	299.69	299.7	302.11	299.67	299.64
313.03	318.66	319.2	321.08	320.39	320.06	313.27	313.55	316.87	312.54	316.67	315.02	317.54	318.57	316.23	318.31	311.7	319.7	319.39	319.69	316.87	320.63	315.2	318.45	317.23	318.72	315.76	317.81	317.63	315.27	316.91	318.42	314.28	316.52	315.07	311.2	310.57	319.01	317.64	319.51	316.49	320.49	318.99	319.76	311.36	320.27	316.88	316.72	315.35	317.1
303.06	301.68	309.21	307.85	305.76	304.95	307.42	307.99	304.12	305.73	294.79	303.79	306.8	303.88	305.53	308.39	302.12	300.32	305.9	299.46	307.21	305.29	306.97	301.22	301.65	305.68	302.18	299.44	306.75	307.38	306.65	303.23	304.31	303.45	302.76	310.42	302.85	307.66	305.67	305.39	307.29	307.48	306.05	304.22	306.44	300.24	303.22	304.86	301.84	308.46
300.41	304.07	305.05	304.39	307.91	308	305.85	306.08	310.46	304.53	306.06	304.09	306.68	307.08	307.58	301.1	307.69	311.29	304.46	302.72	302.77	308.22	304.76	302.59	305.91	307.5	303.27	300.34	303.17	303.97	307.43	308.05	307.37	303.6	303.73	308	307.12	308.41	307.29	305.44	304.86	300.21	304.79	305.72	306.21	307.03	309.41	306.33	309.99	306.51
307.2	301.34	303.59	308.65	310.93	306.56	308.96	301.76	306.59	302.49	301.1	301.87	304.38	306.75	306.06	304.43	301.31	308.3	309.03	305.64	306.73	305.56	307.72	305.69	306.97	308.1	304.25	304.95	301.73	305.41	301.82	303.01	301.13	305.1	306.64	301.63	302.71	302.99	306.18	302.73	306.08	300.1	301.33	306.13	302.8	300.51	304.27	304.93	302.52	303.95
315.34	316.99	323.85	317.77	312.76	312.46	318.68	314.27	319.65	321.14	315.37	320.58	319	317.84	316.25	313.05	317.92	320.53	318.1	318.35	322.44	315.94	315.48	322.02	318.09	312.15	316.86	315.99	313.81	316.56	316.12	315.32	314.61	315.48	324.33	320.52	320.73	317.64	320.08	314.55	317.03	312.98	317.28	318.69	317.75	318.18	312.07	316.75	314.85	320.32
302.85	305.27	308.24	305.64	304.8	301.05	303.6	302.02	304.34	304.81	301.66	306.59	304.76	306.76	307.18	305.05	304.09	303.51	303.9	302.22	303.51	299.98	303.36	306.2	302.96	303.53	304.11	302.59	306.13	305.31	302.59	302.23	300.99	301.62	301.38	305.85	303.96	304	303.67	302.21	300.92	296.89	305.62	303.17	305.5	305.6	300.97	307.59	305.77	300.09
325.34	329.25	326.52	323.01	329.19	327.89	323.24	322.92	326.82	329.09	331.04	324.88	331.14	322.98	326.14	325.58	328.49	325.39	325.96	328.75	327.24	333.47	330.09	327.18	324.62	326.93	323.54	322.84	328.05	326.4	324.52	324.58	324.31	327.37	323.5	324.45	328.97	328.57	331.26	328.36	325.75	330.96	330.57	329.54	333.99	330.56	327.08	326.77	332.26	324.54
327.46	319.77	330.19	326.07	325.21	321.97	325.05	325.85	326.44	324.87	326.7	321.31	322.25	323.01	327.62	323.65	322.76	320.73	321.7	328.81	325.63	327.05	324	330.66	321.42	323.58	321.86	328.14	326.14	324.91	326.9	321.75	323.89	330.29	322.5	322.89	316.61	328.69	329.68	322.56	327.05	324.7	324.13	323.68	325.75	326.18	322.32	326.88	322.69	323.49
310.2	317.18	312.32	320.67	315.99	313.49	313.22	315.4	317.8	308.02	313.97	307.93	314.14	315.41	316.34	314.2	312.64	314.11	315.27	310.7	312.04	314.33	315.68	310.16	313.77	309.86	309.55	312.86	313.91	309.89	314.86	319.22	317.49	314.61	314.59	311.42	311.03	318.81	311.05	310.11	313.09	313.59	311.94	317.01	306.34	307.43	316.59	312.13	312.91	314.55
315.47	317.26	310.67	315.78	316.48	314.38	315.01	315.93	324.26	311.08	315.26	317.78	319.35	313.22	317.06	318.47	316.93	313.01	316.4	314.36	315.71	317.21	321.97	315.96	318.08	313.5	314.13	318.83	315.06	316.03	306.56	317.02	313.79	314.56	310.62	314.23	319.22	314.27	313	314.25	311.73	311.07	315.99	316.78	310.3	314.7	315.71	316.46	316.77	318.48
327.43	326.87	335.54	327.71	332.24	329.96	327.56	330.29	330.85	328.18	327.31	330.09	329.61	324.01	327.07	324.52	328.92	329.4	329.22	331.51	326.17	324.78	329.21	323.69	328.8	326.24	332.83	328.99	324.27	327.03	328.56	327.69	328.64	327.33	325.46	329.61	327.23	323.66	324.59	328.52	328.16	323.74	325.88	327.24	327.89	328.65	325.63	323.94	326.96	329.91
311.77	313.42	312.35	314.94	314.99	310.16	313.7	312.04	312.31	313.09	310.18	312.05	310.23	314.54	312.67	311.64	317.26	315.77	311.36	315.73	313.85	314.63	312.44	308.93	310.65	312.16	312.27	313.33	313.9	312.39	309.15	312.89	310.92	315.87	315.04	314.18	309.21	316.89	314.14	312.8	313.21	316.6	309.28	316.68	315.43	317.22	310.39	311.8	314.23	313.25
318.08	318.72	315.81	314.38	317.78	314.43	315.22	317.52	320.72	320.63	318.42	314.76	315.56	312.43	317.77	313.27	314.15	315.99	320.03	315	312.76	317.23	315.56	320.37	318.49	309.35	316.12	310.91	316.18	315.83	313.41	315.5	309.61	315.37	317.09	315.96	313.28	315.4	312.69	313.37	314.96	316	316.71	318.09	312.99	312.67	313.4	314.09	323.41	311.46
307.29	304.11	307.93	307.6	304.56	299.38	309.06	309.03	308.09	298	306.02	301.39	303.37	303.27	307.01	311.66	304.7	304.66	302.96	312.35	305.5	305.49	309.52	305.17	303.62	305.23	305.69	304.01	303.21	307.34	304.63	301.77	306.19	299.97	307.32	306.41	305.39	307.28	302.61	305.66	306.79	307.97	308.26	303.73	304.46	303.84	305.85	303.38	301.06	304.91
317.01	316.12	318.23	316.59	318.67	318.79	315.56	310.83	314.75	313.89	309.51	318.19	317.69	317.13	315.68	312.75	314.59	313.7	313.76	312.94	315.23	316.13	311.03	312.63	313.64	312.93	316.6	316.57	310.89	316.04	313.04	312.66	313.1	314.7	316.28	317.82	312.53	312.81	306.12	314.98	313.08	314.15	315.99	316.05	315.34	319.39	315.24	312.74	315.03	316.41
298.93	300.1	301.37	298.86	301.66	301.09	307.44	304.22	299.3	301.36	300.66	303.73	301.33	300.55	302.73	302.53	306.61	298.76	305.42	301.37	302.28	304.58	301.91	298.5	303.24	304.19	303.09	301.75	300.1	302.43	302.05	307.17	296.54	300.63	295.87	301.32	304.1	302.04	303.67	299.31	299.53	306.64	301.4	299.14	299.71	297.59	299.5	302.13	300.75	298.34
314.35	310.88	307.56	310.03	310.44	310.72	308.59	306.93	306.83	314.66	311.1	307.22	309.51	310.9	309.9	312.12	309.15	311.18	306.95	311.83	312.92	312.46	309.68	312.93	306.91	308.08	311.55	307.83	306.42	314.44	311.83	312.41	311.67	310.18	313.34	312.77	309.17	311.29	310.39	302.88	303.34	303.55	307.37	309.91	308.73	310.25	306.82	310.08	306.41	308.72
320.59	319.18	322.16	316.72	319.14	318.35	319.3	318.53	317.55	323	317.79	319.67	315.34	322.59	320.45	311.52	320.73	321.54	316.8	319.52	315.7	312.46	321.98	316.94	316.79	311.85	318.25	318.04	321.22	318	315.9	315.68	314.24	311.46	318.39	314.63	318.29	320.49	316.12	315	318.92	314.8	315.52	316.75	317.4	317.58	318.21	320.79	316.95	312.14
326.25	325.84	327.42	324.73	323.64	323.36	327.18	326.41	329.17	325.23	325.17	326.96	318.8	324.82	328.75	325.34	323.81	325.16	327.67	326.69	320.35	323.76	328.61	330.21	321.41	322.04	321.58	329.59	326.6	325.23	327.86	321.41	324.07	322.54	320.28	325.68	323.81	323.58	322.8	326.76	324.2	322.94	323.76	323.6	322.91	330.38	326.34	328.36	328.87	329.56
317.5	316.48	317.49	317.53	313.18	311.71	319.62	317.28	314.01	314.31	314.98	313.09	313.94	318.02	308.49	314.89	315.8	314.86	315.48	317.56	315.61	312.11	309.92	317.44	317.76	311.27	314	309.23	316.61	311.43	317.64	309.55	314.17	318.22	311.85	311.56	315.41	320.76	314.47	311.18	313.89	313.69	312.33	312.39	315.47	317.56	317.21	317.36	317.26	314.99
305.21	298.57	299.69	304.6	297.53	303.93	309.43	300.98	307.72	304.48	300.42	303.74	304.03	306.4	306.24	301.47	301.93	301.52	299.26	297.88	300.27	302.88	304.12	305.75	303.43	298.12	300.57	307.98	303.17	303.38	301.7	297	300.88	302.44	301.55	298.24	297.55	300.56	305.47	305.11	305.42	300.73	303.76	305.69	304.34	298.31	304.02	302.85	297.76	301.6
306.54	302.21	301.99	307.26	302.81	304.53	299.65	304.63	305.86	302.4	303.56	305.05	305.06	304.66	303.47	303.87	303.16	308.44	308.12	301.81	302.36	303.89	307.11	304.8	303.01	303.1	303.96	305.12	301.74	306.27	303.97	299.2	299.52	304.61	302.16	303.41	303.58	306.24	304.84	298.31	304.59	300.13	305.84	309.46	303.15	301.13	305.79	300.21	304.45	297.03
299.41	302.43	301.82	301.19	300.29	306.33	301.41	301.04	299.56	306.18	304.47	299.16	300.54	298.14	299.76	301.63	303.41	305.06	297.84	307.11	308.5	303.86	304.12	300.02	299.55	294.99	300.31	304.6	302.57	306.33	304.7	304.45	303.85	304.91	301.86	303.92	300.36	303.18	299.36	307.19	300.2	303.25	302.46	299.69	301.82	307.41	306.78	305.96	304.34	299.07
319.79	318.01	318.94	314.98	315.16	324.45	317.22	319.5	316.87	317.7	317.14	316.76	323.15	319.97	314.23	317.68	313.54	319.13	319.52	323.92	318.89	316.7	320.64	327.14	322.72	319.43	317.98	320.94	322.81	318.63	318.87	321.59	322.33	322.07	322.43	320.68	321.06	320.05	315.4	317.09	314.06	318.88	318.53	318.93	317.36	325.1	318.37	317.17	319.9	323.31
314.25	311.92	317.84	314.74	316.46	314.14	315.54	314.34	317.89	311.48	312.97	314.51	314.1	317.27	316.33	315.08	318.17	311.66	312.13	312.72	319.01	313.23	310.14	314.93	313.16	316.87	312.28	316.27	315.92	319.85	312.8	319.45	314.48	317.63	316.79	316.25	308.28	314.02	312.4	318.96	316.63	311.11	314.74	312.01	316.21	311.64	310.89	314.51	312.77	312.74
300.81	304.94	304.87	303.96	305.23	299.17	305.23	305.2	299.82	302.08	305.67	306.34	301.32	300.06	302.2	307.74	305.23	301.57	298.99	299.87	303.77	299.06	304.75	298.41	302.35	305.68	299.97	303.96	308.35	302.46	303.57	308.19	305.98	306.24	308.21	304.26	301.93	299.67	305.52	300.34	299.81	297.38	308.91	304.92	300.84	303.74	299.66	302.99	299.57	300.69
318.73	320.71	318.87	317.4	319.85	318.52	317.96	321.77	320.41	317.7	316.71	321.83	318.36	313.78	317.06	318.57	318.39	317.81	323.59	318.78	324.12	321.68	317.22	320.48	322.12	319.19	318.82	319.41	315.49	319.57	323.52	317.83	321.01	314.41	319.4	317.02	314.42	321.67	317.21	315.46	319.07	316.78	320	316.39	320.18	320.99	320.32	316.18	317.63	319.85
325.24	329.69	324.96	325.35	325.11	329.6	328.19	327.96	329.91	328.34	328.91	332.77	325.66	321.24	329.03	324.94	329.17	335.37	327.85	330.07	334.11	324.09	327.55	331.87	324.97	328.12	326.03	328.44	329.38	323.32	324.55	334.45	330.69	321.97	324.43	330.32	330.11	327.84	328.69	324.9	325.45	329.75	329.44	328.66	324.45	327.35	334.96	322.67	326.8	331.76
301.37	311.19	306.19	305.99	300.59	304.34	309.08	298.8	299.94	303.57	303.44	299.21	299.23	307.51	305.1	305.13	302.8	302.58	304.01	300.93	306.16	307.12	305.68	301.66	300.11	304.35	306.69	302.6	301.37	313.32	301.39	307.17	304.22	307.35	304.64	303.9	306.77	301.53	308.09	303.64	307.67	299.83	303.13	305.69	307.8	304.23	306.62	306.32	303.51	307.96
313.05	321.18	317.02	314.58	316.61	315.69	318.29	321.22	314	318.73	318.87	315.26	320.81	315.67	316.4	315.28	318.69	316.17	316.9	316.22	320.84	318.54	319.65	318.67	321.54	317.49	319.16	318.61	311.16	312.1	315.17	321.29	320.84	317.21	314.44	316.65	313.39	316.52	316.62	316.25	322.77	316.99	315.91	320.74	322.62	321.96	318.72	315.06	313.31	316.27
300.41	301.85	308.27	303.51	303.39	307.26	299.41	299.57	302.57	305.38	305.31	302.32	304.73	308.11	304	300.5	300.64	300.96	306.66	303	305.84	302.6	302.18	307.08	306.97	302.67	299.69	305.26	308.27	302.9	301.83	304.13	305.7	301.05	301.82	305.07	302.01	305.43	302.83	301.52	305.21	299.53	303.97	304.37	305.48	304.01	303.01	302.83	303.12	298.17
315.56	317.3	318.81	315.76	321.69	315.88	318.89	317.89	316.81	314.47	315.15	321.59	319.08	321.62	317.68	318.11	318.4	319.62	316.6	319.74	314.88	316.65	317.7	319.29	320.04	319.34	318.87	317.29	315.53	317.9	314.25	316.95	320.06	315.96	319.25	317.18	317.64	314.61	320.53	320.43	318.76	316.94	314.37	314.03	319.77	324.6	319.13	315.33	316.7	317.21
292.26	302.48	296.54	294.95	295.87	288.25	300.14	295.55	293.07	292.33	295.62	296.85	298.72	294.84	294.74	296.83	293.19	296.64	295.69	296.86	293.81	291.36	294.02	297	294.82	297.73	298.14	299.07	298.37	295.69	294.24	291.36	290.55	298.02	291.56	297.78	294.79	297.32	294.75	300.99	295.34	292.87	297.65	300.37	291.2	291.92	296.94	301.65	297.98	294.17
323.19	326.29	329.4	328.81	328.59	324.22	326.99	326.33	328.73	328.51	328.04	329.06	329.81	327.97	323.09	323.72	330.25	332.09	324.95	331.66	329.59	327.6	323.99	325.11	327.48	320.92	323.12	328.2	324.53	331.85	328.52	330.15	326.97	326.47	328.17	323.57	324.52	328.3	327.57	326.54	326.73	331.43	331.82	327.18	329.64	325.9	326.58	322.52	326.87	327.95
309.2	313.56	316.23	310.47	307.09	312.58	310.29	314.35	306	311.78	312	310.53	311.67	304.05	313.33	310.61	314.45	309.46	312.5	311.26	314.52	310.25	308.2	312.19	311.2	309.96	312.82	307.14	308.44	313.58	311.5	314.54	316.69	314.04	307.88	311.13	309.2	312.63	315.91	312.23	314.64	314.26	313.14	309.34	308.25	307.93	307.29	314.38	310.36	312.35
297.64	294.39	299.23	296.29	297.62	292.87	299.01	297.48	293.94	291.24	294.68	295.64	297.09	293.14	296.16	300.99	296.35	294.47	296.25	294.31	299.87	294.12	296.78	296.09	291.72	296.72	301.31	299.24	297.33	301.39	293.87	296.76	297.71	292.17	299.07	295.87	295.92	298.13	297.53	295.76	300.04	296.75	293.38	293.91	297.32	294.88	294.51	299.15	297.4	298.16
318.42	319.3	313.65	314.23	313.59	311.85	314.16	317.93	314.68	313.99	310.03	312.39	315.54	313.71	314.58	317.68	315.68	310.58	314.01	313.5	315.67	318.74	309.19	314.17	314.45	312.22	313.99	316.64	314.65	311.77	315.57	310.53	317.28	318.92	309.72	314.45	314.93	312.43	308.79	310.9	312.46	312.3	311.69	307.5	314.42	315.18	314.56	313.03	313.01	314.45
311.99	319.37	319.7	311.36	313.28	319.75	311.19	316.2	315.43	317.36	319.44	318.01	312.95	312.23	312.81	313.52	314.18	313.15	317.01	316.15	316.24	314.79	311.8	311.71	315.1	313.92	313.35	315.96	314.02	310.74	308.87	313.11	311.46	315.74	311.72	313.57	315.53	310.22	316	315.48	311.83	319.17	316.32	311.77	315.94	312.88	316.62	316.45	311.91	316.8
301.45	309.22	304.14	303.09	298.42	303.93	298.08	296.14	301.37	304.84	305.22	300.93	306.26	307.92	304.86	299.26	304.88	309.23	303.85	302.11	305.31	298.93	304.74	303.46	303.19	297.08	302.93	309.99	305.82	299.02	302.52	305.21	298.02	308.01	301.78	302.04	303.2	304.23	304.43	305.25	303.34	296.54	304.14	299.89	300.14	303.79	300.84	299.8	300.95	305.24
308.92	308.31	314.42	310.37	308.16	312.07	311.92	311.57	309.71	312.64	310.37	307.83	312.43	316.03	312.2	319.68	311.48	311.44	317.51	318.21	315.5	315.97	311.91	316.07	317.07	311.1	313.54	314.73	315.21	313.98	314.87	314.64	309.77	316.73	311.52	313.64	317.66	311.92	314.96	313.62	313.74	310.4	314.98	313.17	310.56	311.37	314.62	316.92	317.28	314.33
324.11	327.31	324.54	323.25	324.13	322.56	324.84	326.27	324.33	323.95	323.64	329.88	322.76	322.52	323.73	322.42	320.99	326.94	327.71	325.23	327.58	322.7	324.54	326.77	322.81	324.31	325.12	323.55	326.97	325.52	326.46	319.98	324.41	319.98	329.4	331.71	322.79	323.43	326.07	324.21	319.31	324.58	323.97	330.18	320.83	324.89	321.39	322.29	323.48	320.8
321.98	329.56	328.88	327.98	333.8	327.83	327.73	325.11	328.02	325.54	327.22	325.88	335.66	328.71	320.75	323.55	324.81	329.91	328.29	326.2	324.14	326.94	324.91	325.85	328.32	323.64	319.51	327.2	325.84	326.79	324.3	322.8	323.56	327.69	325.55	328.7	331.24	326.66	331.6	325.75	324.52	330.15	324.37	331.61	326.14	328.77	325.31	322.99	328.91	323.13
317.19	314.99	312.02	312.19	315.82	317.27	313.77	312.3	315.08	314.33	309.53	314.15	311.25	313.81	313.73	315.72	314.64	315.67	316.73	312.63	313.31	309.89	314.89	316.07	315.48	314.41	316.86	312.95	312.11	312.07	314.72	312.88	314.31	312.04	316.85	315.51	314.65	311.64	314.68	313.97	311.26	313.46	319.52	310.56	316.38	315.11	310.71	314.38	317.36	315.87
312.32	310.01	309.64	313.81	313.31	316.17	317.8	310.2	313.17	310.04	319.04	314.31	312.97	313.83	311.41	317.65	315.76	309.83	309.73	316.98	312.97	318.88	314.09	313.49	315.48	314.48	314.48	313.14	314.38	310.21	311	319.99	316.55	311.94	316.51	323.04	322.11	314.25	314.02	313.72	316.77	311.91	312.74	318.9	313.42	313.19	314.97	315.78	314.06	315.35
303.66	306.95	309.59	303.04	300.98	308.31	303.57	302.61	303.73	301.3	302.41	301.16	299.21	306.84	305.34	302.89	305.15	303.44	302.7	307.23	308.45	304.82	307.64	308	307.02	303.69	302.32	303.24	311.03	304.75	306.17	301.82	304.23	303.46	305.12	304.94	300.98	304.34	304.4	299.88	301.46	302.67	303.21	303.88	301.73	303.49	301.12	302.15	301.92	308.05
311.93	306.94	315.25	308.25	313.66	306.76	312.14	314.57	309.36	304.2	308.61	311.37	313.3	309.07	312.67	300.3	317.66	312.61	316.33	310.38	305.1	309.24	314.99	306.73	313.59	304.1	310.59	309.12	311.13	315.63	310.13	309.64	309.96	313.81	312.3	307.15	310.41	312.08	311.84	308.18	308.11	311.75	308.65	307.34	308.7	309.78	314.66	310.74	318.05	308
295.97	295.58	301.6	298.08	303.96	294.16	294.85	292.22	296.27	298.49	298.87	298.24	296.27	293.33	297.35	295.81	298.01	302.02	297.11	295.48	300.8	295.47	300.75	297.49	291.47	299.03	298.62	298.72	302.12	298.67	301.4	299.98	295.67	297.76	299.45	293.3	297.21	293.57	299.39	294.82	298.05	293.45	295.32	294.16	293.66	293.72	297.21	293.5	299.43	298.97
310.7	317.68	311.7	303.93	309.95	315.91	314.34	310.99	311.43	311.81	315.23	311.74	311.63	312.82	309.24	310.55	310.63	307.94	314.18	309.34	313.56	315.45	314.6	310.48	312.85	308.95	309.84	313.06	308.24	310.56	315.37	310.58	311.46	307.46	313.7	309.25	308.49	313.32	308.37	310.99	306.01	310.53	311.21	309.52	308.44	311.62	314.86	312.52	310.32	305.93
309.51	313.97	309.21	310.71	306.94	310.43	314.72	309.48	309.51	309.4	313.25	307.66	310.44	310.29	313.87	317.85	308.68	310.58	311.72	314.92	308.67	312.27	309.38	309.88	313.86	311.34	311.62	310.4	312.45	307.73	311.37	312.23	305.98	308.37	307.91	310.83	314.87	308.72	312.94	310.19	313.29	316.79	310.68	307.25	309.48	312.93	309.95	311.78	314.43	309.37
310.78	306.48	308.99	308.75	310.88	312.3	307.29	309.66	303.23	315.48	307.59	313.77	305.37	310.64	301.41	308	308.57	312.86	312.16	311.4	312.63	310.32	309.85	308.98	306.53	307.61	310.5	310.41	305.29	308.91	304.36	308.34	308.52	310.77	306.44	308.65	307.82	307.16	313.59	308.04	311.33	308.1	306.7	309.9	310.24	305.33	314.75	311.07	305.63	309.83
308.25	315.36	313.42	311.54	312.45	307.79	312.54	314.95	306.21	309.79	314.45	314.91	311.88	309.99	319.36	309.4	314.04	317.91	309.78	315.96	311.7	312.52	311.19	304.8	309.62	312.48	313.34	310.04	310.86	316.62	309.42	312.1	310.66	306.52	311.32	304.61	311.69	309.04	311.24	313.91	311.09	308.95	307.38	309.66	315.3	309.44	311.96	312.77	311	309.98
320.31	312.77	312.12	311.53	321.21	316.77	314.07	312.88	308.84	311.61	318.69	315.3	312.56	312.47	313.12	310.98	313.8	317.57	314.21	310.53	312.97	315.56	312.63	314.05	314.95	318.8	311.79	314.81	313.19	313.01	309.57	315.79	316.17	313.41	315.02	309.19	312.86	312.47	314.27	316.66	312.08	313.51	311.5	312.44	312.12	316.77	310.83	310.51	318.1	317.83
315.05	312.74	312.25	315.09	312.87	315.19	308.11	313.54	319.57	312.7	315.53	318.75	316.07	315.29	315.36	310.88	314.41	313.23	310.53	311.34	315.25	309.91	311.27	312.86	311.39	312.21	312.14	311.07	315.09	314.79	315.68	314.54	315.71	309.69	314.98	314.04	310.1	307.53	314.57	311.36	312.56	311.61	313.17	315.43	313.05	314.09	312.63	311.98	308.53	313.93
315.67	313.68	311.02	308.33	314.52	314.98	316.81	312.64	318.13	308.16	313.3	316.2	310.37	308.11	308.17	311.87	310.34	309.57	308.6	310.46	309.76	312.92	311.69	315.07	309.94	311.24	312.5	314.81	309.13	314.65	309.43	318.07	312.39	314.77	316.36	312.77	317.22	313.59	312.93	311.1	311.86	315.15	314.54	313.83	314.98	310.85	316.23	310.75	314.33	309.89
297.79	305.49	304.75	304.28	302.1	306.24	308.36	300.4	302.4	302.26	302.04	299.57	303.72	308.94	299.87	300.29	299.17	299.65	303.4	302.9	295.87	306.42	302.6	302.04	303.2	303.84	300.14	298	300.41	298.32	306.21	304.12	306.1	299.7	304.25	302.66	304.76	308.15	304.53	303.48	307.74	302.98	305.5	305.27	306.62	304.4	301.23	298.99	300.77	305.32
292.14	296.84	294.25	295.02	295.8	289.66	298.08	294.26	294.87	300.57	293.76	296.29	292.53	297.27	294.44	297.98	297.39	296.99	292.9	295.08	298.36	295.41	299.68	293.69	295.69	293.64	295.9	292.72	297.71	298.24	292.72	293.09	295.22	296.66	294.35	299.4	293.7	294.75	298.01	294.64	297.5	297.2	296.79	295.91	290.19	296.09	299.25	290.98	294.41	295.06
303.41	298.9	308.28	306.38	302.7	303.56	303.12	305.34	303.2	302.3	307.6	305.17	303.8	302.65	307.05	305.79	302.53	300.22	302.1	309.27	301.04	304.72	303.34	299.39	299.23	302.11	306.46	300.91	304.54	304.19	300.23	303.44	302.42	302.23	304.56	302.89	301.86	301.18	301.24	300.88	300.76	308.6	302.27	303.73	298.57	297.7	303.45	306.39	304.35	300.61
311.13	313.1	309.61	313.88	314.51	312.37	307.11	309.48	317.09	304.62	309.61	315.87	311.02	314.09	310.45	304.68	309.42	312.17	310.3	309.47	316.35	311.43	310.51	309.17	305.84	314.49	310.69	307.71	309.45	312.66	309.94	314.7	311.47	306.41	313.66	312.91	308.4	310.37	305.62	311.92	310.89	315.78	313.91	305.82	306.64	306.46	308.5	311.55	310.76	311.41
304.15	298.79	303.34	302.09	307.44	306.57	297.67	299.39	304.1	303.93	310.91	297.78	305.69	294.66	301.55	302.79	301.39	302.24	302.52	300.38	301.33	304.57	305.27	302.84	303.53	311.63	304.44	303.16	297.18	297.42	304.97	302.94	301.37	306.26	301.01	302	305.82	301.22	304.21	303.51	303.44	298.97	304.25	302.36	301.08	299.49	304.18	303.91	305.34	301.75
314.27	313.84	313.16	313.2	314.69	314.77	318.3	312.69	316.75	313.71	313.21	315.24	316.07	316.09	311.39	313.78	315.75	314.22	312.27	313.73	310.6	313.71	313.8	316.21	310.97	314.17	314.36	313.24	308.29	310.46	314.58	316.22	313.89	315.15	314.26	310.78	313.8	312.22	310.99	316.45	315.4	311	313.41	312.38	311.79	311.36	313.46	317.25	312.3	315.8
309.53	304.08	307.37	302.84	305.02	305.61	310.85	306.65	306.44	308.16	305.47	303.33	306.43	307.85	304.89	301.11	304.14	307.17	305.37	305.62	304.11	307.23	305.98	311.46	301.23	305.61	304.64	306.15	311.37	304.06	307.53	309.28	308.81	305.87	306	308.53	304.87	304.05	307.69	303.28	308.82	306.71	307.93	306.61	298.23	302.15	309	306.72	309.79	306.85
310.31	314.81	314.24	311.37	309.78	312.77	311.54	309.57	313.95	316.89	311.95	311.72	318.27	314.2	316.04	308.04	311.62	316.12	310.85	312.43	307.64	314.13	312.9	313.95	312.94	314.28	313.92	313.38	307.6	317.8	317.35	313.3	315.23	313.12	305.86	317.21	310.07	312.5	313.9	313	315.22	308.33	310.96	313.96	314.82	310.54	316.96	316.87	311.77	314.97
289.71	293.3	301.04	297.2	296.05	294.82	294.52	293.52	296.48	302.08	295.32	296.66	296.5	297.6	297.09	300.55	298.51	292.23	294.84	294	292.8	296.6	295.66	291.36	297.03	297.92	291.4	292.32	295.95	295.98	294.38	292.34	293.93	292.95	292.83	292.13	294.71	295.14	293.77	299.1	295.05	293.1	296.26	292.55	301.3	294.15	294.98	293.14	296.4	292.75
303.75	303.79	305.33	306.42	307.29	304.37	304.82	303.19	311.98	304.9	302.96	305.51	301.04	307.58	310.24	303.9	307.95	301.46	303.41	299.65	304.04	304.78	305.83	309.11	303.12	308.11	304.19	301.8	306.92	305.96	302.53	309.93	305.01	307	306.23	303.31	307.45	302.39	308.1	306.73	304.84	306.6	303	306.81	298.24	304.24	302.74	307.13	305.91	305.4
327.61	328.67	325.82	327.44	319.4	321.99	332.55	327.66	330.59	327.63	327.03	333.66	327.47	325.39	329.43	329.09	328.88	326.35	324.25	330.24	328.15	332.34	327.72	328.32	328	329.44	328.93	330.23	333.63	325.96	323.66	328.41	331.28	321.72	324.81	331.91	327.89	320.93	329.84	325.68	325.53	323.56	324.68	327.93	326.92	332.18	330.07	335.84	326.39	331.81
301.53	306.79	300.74	304.48	300.99	309.25	306.45	305.91	304.92	306.12	305.15	307.74	306.22	306.36	306.36	306.03	305.97	305.87	309.23	305.68	307.71	301.78	305.53	310.91	303.86	302.96	300.93	307.25	306.3	301.86	306.88	305.22	305.55	306.75	305.13	311.95	307.5	308.16	312.49	304.66	303.92	304.99	308.62	299.4	299.12	300.53	303.52	301.6	304.05	305.45
307.2	301.84	303.2	303.18	304.79	301.12	302.61	301.2	307.87	302.13	300.82	302.57	299.73	300.85	305.66	302.05	307.36	305.17	302.19	301.52	302.42	307.17	307.11	303.83	302.61	304.92	305.53	303.03	301.27	304.85	302.14	305.48	307.77	305.06	305.78	308.76	309.17	306.65	304.12	300.55	304.43	304.79	302.75	302.59	300.49	306.8	308.35	301.78	303.53	301.03
329.11	327.31	328.21	330.3	326.33	327.48	331.21	331.87	331.07	328.77	328.5	329.27	329.32	325.94	323.52	328.97	326.04	324.33	327.39	328.61	324.58	323.54	328.88	324.72	327.06	328.7	327.39	328.57	324.89	326.66	331.36	321.07	327.39	325	323.38	325.66	325.09	328	333.21	330.88	330.53	329.3	327.58	323.58	328.02	326.58	329	329.05	323.9	324.61
298.56	297.39	296.01	303.38	300.15	297.51	300.6	300.25	305.24	304.98	302.6	298.96	303.49	296.14	304.6	300.15	298.64	304.05	300.65	299.54	303.54	300.35	297.6	301.26	301.97	300.96	303.1	297.04	301.85	302.9	301.84	301.75	297.5	297.65	296.89	303.01	302.97	297.05	300.6	299.37	298.58	301.38	302.56	299.27	301.33	304.61	299.63	299.45	301.47	298.72
324.84	324.02	326.74	326.82	325.64	324.62	324.52	322.72	322.44	327.54	325.06	322.38	327.81	328.72	323.53	326.22	323.38	321.92	322.32	322.19	323.34	325.68	321.99	325.68	323.92	328.36	324.35	324.35	327.05	323.58	323.1	326	322.38	325.45	329.9	326.14	327.2	332.3	325.12	327.04	319.95	319.6	324.19	323.53	326.05	325.23	320.3	322.95	323.05	326.96
318.39	316.78	314.23	326.76	314.81	319.39	315.51	314.15	314.27	313.58	318.29	324.07	320.66	315.83	315.03	314.9	317.57	315.25	310.28	317.45	317.64	319.94	321.49	314.52	316.5	322.2	318.61	324.17	316.65	319.34	315.46	316.46	317.99	318.98	317.98	314.99	312.69	316.15	318.64	313.5	317.84	320.78	321.39	317.02	315.82	316.9	317.52	317.34	316.84	317.56
315.01	310.75	313.47	313.97	309.8	310.83	312.03	312.23	313	312.52	316.74	312.35	314.54	314.28	314.98	313.42	317.85	309.3	316.92	312.24	311.52	310.09	312.19	315.54	311.32	308.29	311.89	314.99	307.98	310.84	307.69	310.9	314.99	313.77	312.34	316.53	309.36	312.13	314.82	316.31	312.73	317.52	309.26	315.23	315.93	314.91	313.85	311.94	311.73	307.43
313.36	318.21	321	320.96	315.72	321.11	315.89	318.75	318.27	316.27	316.63	319.87	321.33	321.08	318.37	324.08	315.26	314.74	312.82	317.67	316.51	320.36	319.02	316.92	319.14	318.3	317.41	317.72	318.66	317.03	316.87	317.89	311.42	316.63	322.75	320.25	315.51	318.08	320.1	318.81	317.74	320.73	318.21	314.79	313.47	322.1	315.1	320.68	318.48	314.24
318.81	313.57	311.37	313.17	309.41	308.73	310.62	313.42	311.48	309.88	311.59	312.29	313.06	314.92	315.28	316.24	308.3	311.45	311.2	313.45	312.91	312.39	311.18	310.75	309.37	313.98	317.54	314.59	314.5	316.78	306.22	312.81	315.58	311.5	309.45	315.25	306.28	316.46	313.69	313.51	313.37	313.54	314.42	314.41	306.78	307.13	313.69	305.02	311.65	314.17
317.16	316.46	320.59	320.79	313.09	315.66	313.47	318.02	315.6	320	317.52	315.32	315.47	315.72	315.05	324.05	316.39	317.91	322.1	318.86	313.62	318.66	315.02	318.81	321.05	315.95	316.86	315.39	311.27	314.27	317.87	316.89	315.45	319.08	313.55	312.18	315.53	319.58	317.29	315.36	312.47	324.3	318.61	318.77	315.01	318.71	316.49	316.62	317.07	318.87
329.36	323.04	320.18	322.84	321.85	325.04	324.16	324.75	324.37	323.94	324.23	326.68	317.52	326.2	320.6	327.93	326.09	317.45	321.36	323.79	325.79	331.66	328.2	326.02	322.33	324.61	325.34	326.06	323.8	325.22	324.21	324.1	326.18	327.88	325.71	322.07	325.43	323.16	323.03	321.38	321.37	327.03	323.5	326.65	320.86	325.92	329.83	326.52	327.67	321.33
314.74	314.85	313.49	312.94	306.48	316.09	310.64	316.57	313.96	311.32	312.09	308.95	315.78	311.9	310.61	314.8	312.72	313.07	315.39	313.44	318.26	316.69	313.01	312.27	314.12	314.41	312.63	309.25	317.2	314.24	318.43	311.13	312.18	313.49	318.77	314.94	309.84	309.22	313.81	312.54	315.97	312.77	311.01	316.32	317.04	310.67	316.05	311.45	317.33	315.3
320.04	317.81	318.93	324.26	317.53	321.12	315.16	319.79	316.03	320.17	321.38	320.32	318.89	322.54	319.26	318.95	320.8	316.33	323.33	316.79	314.69	319.56	319.63	314.78	316.27	319.22	319.2	319.74	315.19	322.04	317.35	320.88	315.19	317.05	320.59	326.43	310.42	317.29	317.5	316.18	326.27	317.59	316.95	318.11	320.83	316.01	320.4	319.98	316.43	317.06
304.93	307.93	307.68	311.24	310.31	304.6	304.81	306.88	304.28	305.45	301.97	306.4	303.31	307.38	305.24	305.45	312.89	303.16	309.69	309.59	307.77	302.26	306.49	309.05	310.78	305.25	305.06	306.44	307.66	307.19	305.15	301.83	305.66	311.52	304.97	304.13	303.74	307.19	306.52	308.42	302.92	308.57	303.97	309.4	305.02	307.82	305.8	308.03	304.76	303.75
315.34	314.12	316.04	316.92	314.75	315.74	311.29	315.18	315.27	312.59	313.53	309.61	315.32	314.31	313.71	316.42	317.36	317.41	314.2	313	314.31	309.58	315.99	318.27	315.98	314.94	315.45	313.45	314.45	313.02	315	317.17	311.91	313.91	313.24	317.56	318.13	318.9	314.95	311.21	320.05	318.94	318.12	312.34	312.53	309.04	314.75	319.43	315.18	314.47
300	307.44	301.24	304.57	305.15	302.72	300.88	302.74	302.47	303.43	293.83	303.92	303.2	302.43	300.01	305.82	301.48	302.9	302.78	302.88	303.67	303.75	302.22	305.19	305.63	306.12	301.64	298.66	307.88	304.74	302.55	303.83	303.66	303.03	302.51	302.52	302.59	300.91	305.89	306.27	308.28	307.63	309.88	295.74	302.83	304.11	304.26	299.49	298.9	299.23
313.41	311.13	311.72	311.87	317.51	307.76	314.45	315.19	317.04	314	317.02	320.29	316.55	312.64	313.38	311.02	309.23	313.8	313.31	312.74	309.65	314.9	315.54	315.52	309.5	311.83	316.85	311.54	313.3	308.33	317.02	313.59	319.3	314.21	314.52	312	311.94	316.65	317.23	318.01	312.62	317.16	314	313.89	319.98	316.39	314.8	315.75	312.25	311.31
314.05	309.65	308.59	306.06	312.06	309.84	310.92	310.44	310.06	307.69	311.49	311.15	314.47	308.88	312.21	314.01	305.66	305.36	313.39	304.01	307.63	308.88	310.89	303.9	308.76	306.97	310.47	311.17	313.62	310.85	310.72	308.7	309.06	308.89	307.47	307.16	305.16	307.33	312.28	304.88	307.69	303.65	310.57	304.77	314.06	308.44	308.48	312.75	307.78	315.94
310.44	315.45	312.73	306.74	311.35	313.15	307.68	315.91	311.62	311.49	309.67	308.48	309.48	313.34	312.56	310.14	309.92	313.37	311.47	313.09	312.54	313.83	308.84	311.55	309.81	313.03	311.78	313.6	310.82	315.34	315.13	309.33	309.35	314.18	311.75	313.24	315.46	312.9	311.97	314.85	311.51	313.56	314.4	312.89	311.32	314.77	316.83	312.9	313.74	311.26
312.66	312.96	309.68	312.48	314.33	310.8	312.82	315.35	312.75	311.89	315.25	312.79	311.64	311.15	305.4	310.6	309.56	308.25	310.9	312.47	311.91	309.28	306.91	309.5	309.35	314.05	313.28	308.99	310.93	316.27	310.66	315.33	314.09	315.98	315.16	315.25	310.69	309.77	305.12	311.22	313.65	314.09	310.56	309.64	312.53	314.44	309.46	313.59	311.07	310.79
299.23	293.59	295.94	296.07	297.46	294.03	299.78	295.31	295.34	294.74	299.86	300	294.62	294.9	296.15	298.39	292.05	295.09	293.46	305.56	295.87	291.24	296.46	295.17	294.07	294.82	296.48	297.42	292.03	292.27	296.93	292.25	297.11	298.63	298.17	297.22	289.95	292.78	298.25	296.6	291.5	293.9	296.92	290.15	292.77	297.52	296.78	291.72	293.01	292.85
318.52	317.62	317.04	320.16	320.72	317.59	311.75	316.21	311.85	318.38	320.4	315.82	317.47	317.11	314.37	317.83	318.72	319.68	317.36	318.47	318.97	314.85	319.52	314.93	317.96	313.48	315.47	316.08	314.97	315.15	318.87	317.52	319.31	315.6	319.98	321.05	315.8	316.3	318.94	318.87	319.56	315.38	320.29	314.35	316.87	313	323.15	318.14	316.57	316.39
325.8	324.81	323.67	322.43	325.67	326.29	327.35	320.95	319.15	317.51	327.12	329.1	323.52	324.48	327.89	323.35	319.71	323.42	321.84	324.89	320.82	319.5	325.87	322.99	325.32	325.21	328.95	326.77	322.41	324.79	321.15	323.21	325.56	328.5	323.69	325.48	325.62	328.52	325.02	325.59	325.06	327.33	318.85	327.79	326.71	327.68	322.39	325.89	326.97	324.51
317.72	316.91	312.98	316.75	313.35	315.44	318.89	314.63	319.07	315.3	315.32	317.26	322.02	314.62	318.42	313.88	317.11	320.1	314.98	319.75	319.3	314.95	313.15	317.5	319.25	319.33	317.55	317.35	319.14	313.96	319.39	316.27	311.85	315.45	313.09	321.28	317.44	318.61	314.74	322.32	315.25	313.98	318.27	318.34	324.26	319.21	316.45	324.8	316.37	321.1
313.3	316.08	315.74	313.55	318.55	310.2	313.95	316.4	315.88	313.27	311.52	317.04	307.4	312.58	312.62	314.27	313.76	312.96	316.87	310.88	309.47	314.85	311.46	316.01	312.07	317.54	314.85	311.72	309.07	314.59	316.45	312.91	312.22	312	314.01	313.4	308.82	312.97	313.86	311.43	314.47	313.55	310.47	315.72	314.91	310.44	316.7	311.37	310.92	306.88
310.43	312.23	314.52	315.38	313.86	309.83	309.07	314.24	313.93	315.89	318.64	311.85	313.54	312.6	316.22	313.28	315.12	316.74	313.84	320.33	312.06	316.53	312.8	310.4	312.46	312.89	315.49	314.36	310.49	310.5	310.93	316.62	313.6	312.9	316.37	318.47	313.63	316.57	322.27	308.36	307.89	313	315.62	312	312.85	308.39	312.36	314.62	308.2	314.87
310.78	313.7	309.55	308.62	307.67	310.69	313.51	311.11	307.06	313.35	309.16	313.71	308.39	307.63	313.84	315.91	300.16	307.83	311.76	315.51	307.98	313	314.01	308.53	307.99	316.09	311.26	306.51	309.11	306.39	311.08	308.25	309.81	309.98	303.4	308.51	311.38	315.64	313.57	308.92	309.89	306.34	311.23	314.57	310.63	309.31	314.72	311.71	310.17	315.05
326.95	319.59	316.84	324.95	320.16	317.52	321.05	319.42	318.21	319.35	314.67	324.17	319.72	318.71	321.18	318.25	318.06	312.67	315.66	322.58	324.83	316.36	318.92	320.67	321.28	325.02	320.16	323.47	319.25	322.15	318.79	318.13	318.87	319.07	318.68	322.48	319.1	319.02	317.93	318.36	318.58	319.91	318.95	319.46	320.52	321.67	318.07	318.97	315.29	318.22
306.45	316.22	307.91	313.19	310.06	315.84	313.79	312.79	317.11	312.04	313.05	315.77	310.24	309.03	312.14	317.27	312.72	310.49	309.73	311.75	315.42	314.24	309.54	314.97	313.85	309.79	313.1	312.49	312.09	313.21	315.05	318.25	319.63	309.34	312.17	311.77	315.05	314.23	311.32	315.19	306.22	311.92	310.37	314.42	312.25	313.56	313.97	312.47	307.25	312.78
301.31	301.62	304.55	303.5	303.61	302.56	300.37	300.27	299.22	304.04	302.28	299.28	308.28	304.94	302.17	300.72	305.34	298.5	296.16	306.64	303.88	303.43	302.62	301.8	306.44	308.59	297.4	302.96	303.48	306.41	302.32	301.09	299	302.72	303.97	303.81	300.07	304.81	299.13	302.53	305.09	305.55	301.41	304.72	301.21	305.94	303.82	301.01	307.34	303.73
316.29	317.75	310.34	319.54	319.1	322.14	314.65	316.05	314.15	315.5	310.88	320.6	317.95	319.83	322.77	316.69	318.53	317.29	317.26	317.96	316.51	318.96	319.61	316.28	318.46	321.82	318.08	314.77	315.75	312.86	318.8	316.28	317.94	314.48	314.05	317.9	314.15	322.28	312.9	317.45	314.9	318.52	318.11	314.07	320.87	316.35	318.02	319.52	320.22	317
302.62	299.25	304.92	305.06	300.8	300.1	296.46	302.86	299.27	300.56	304.16	297.99	299.02	298.39	300.63	300.04	299.6	301.08	293.75	293.73	295	297.36	300.49	298.95	294.59	295.89	297.63	299.9	303.29	299.61	299.31	302.74	302.13	297.73	299.02	302.5	299.47	298.03	302.88	300.87	303.22	303.77	299.34	302.79	301.55	304.27	304.52	298.37	297.93	306.01
330.79	330.78	323.51	323.31	330.31	326.9	327.86	326.35	329.92	330.08	330.67	325.95	326.91	327.16	328.7	327.28	331.19	329.79	328.32	327.92	329.83	330.09	328.32	330.98	328.63	329.87	328.51	330.8	330.26	329.51	327.73	324.05	326.29	328.51	324.96	321.91	323.52	332.19	328.72	329.31	322.87	329.2	327.57	329.78	324.17	333.11	321.73	328.34	327.91	329.1
320.37	318.93	323.78	315.95	320.88	319.07	319.22	321.91	320.27	318.68	318.15	314.71	320.08	318.72	318.56	315.2	317.33	318.75	314.8	319.94	321.82	314.81	313.4	319.26	316.67	322.51	319.08	321.77	316.77	316.46	317.41	321.33	315.7	321.71	321.62	315.82	311.75	319.28	315.92	318.32	322.15	319.38	322.83	318.27	319.97	326.49	320.55	316.54	318.51	318.99
307.49	305.6	304.3	305.08	305.35	307.61	304.89	305.4	299.36	303.83	306.85	304.27	298.57	301.91	302.91	298.25	305.2	309.67	305.69	299.69	307.36	305.95	306.93	303.18	305.07	310.04	300.08	305.79	304.83	305.67	304.12	302.22	301.64	307.74	307.19	308.27	300.57	304.46	307.55	306.49	300.96	307.55	305.18	310.62	307.17	308.84	304.38	306.17	307.31	306.88
312.13	320.84	322.53	315.08	323.44	323.09	318.2	319.46	323.67	318.38	318.31	321.51	320.2	315.85	320.57	319.56	318.13	316.67	317.07	327.34	317.6	322.11	319.43	323.37	321.43	319.41	319.7	319.32	319.01	319.02	316.26	321.69	315.07	323.75	323.33	319.29	319.16	318.82	321.59	317.86	316.41	316.79	322.68	319.44	315.79	316.47	312.93	321.92	320.26	315.73
304.95	299.64	303.08	303.97	298.1	301.54	298.22	302.92	309.31	302.82	301.98	298.45	302.94	304.61	302.87	302.65	299.04	303.26	302.83	305.27	303.42	303.89	301.76	302.15	302.88	303.24	301.17	305.45	301.12	300.99	309.6	300.9	305.79	307.94	304.32	300.61	304.37	299.89	302.49	300.94	302.46	301.73	306	302.01	304.98	299.25	301.76	299.98	305.84	305.47
306.01	309.18	308.22	303.19	312.57	304.05	306.24	305.56	304.66	302.76	309.96	307.75	308.32	308.86	304.82	307.35	308.76	307.38	302.11	304.08	306.37	309.27	307.77	307.59	310.83	303.63	307.07	303.58	306.54	309.47	313.13	303.66	309.84	301.98	310.89	307.66	304.5	309.67	307.61	304.04	310.26	308.53	311.8	310.78	305.55	307.36	304.6	309.14	307.59	302.27
299.33	301.51	297.59	300.12	305.18	300.96	302.21	306.44	306.34	309.62	303.03	300.65	304.32	301.06	306.5	303.17	306.68	297.97	305.69	302.71	305.58	304.75	303.38	301.35	309.62	298.95	303.11	298.86	300.17	296.72	301.99	297.5	308.15	301.71	300.99	303.53	302.82	302.42	306.13	301.84	304.76	304.03	304.56	303.89	305.83	297.88	301.38	301.25	299.69	308.12
310.4	308.34	310.14	311.73	313.37	310.44	301.17	311.25	308.91	308.78	307.61	307.1	310.85	309.7	310.6	311.51	311.61	312.58	309.6	307.3	308.98	307.07	307.09	310.57	307.71	303.96	309.56	311.05	307.82	308.99	309.09	308.73	313.49	304.42	303.39	308.46	310.74	310.69	313.22	307.48	302.02	307.47	308.22	307.71	309.42	310.69	306.19	302.09	307.84	307.45
331.99	330.56	330.55	323.79	326.97	328.43	327.03	328.47	326.04	331.92	325.56	324.56	325.98	327.59	329.37	332.47	321.77	330.35	322.91	323.42	328.92	328.74	328.12	326.12	328.62	328.73	323.26	325.98	327.39	329.01	329.65	331.33	328.49	329.42	328.7	323.6	333.92	328.01	327.46	329.26	331.92	328.27	322.52	327.97	325.75	329.53	327.09	330.12	326.76	334.74
310.58	311.51	317.17	311.31	306.65	312.53	313.84	311.96	310.8	313.15	311.46	314.71	306.87	311.53	306.31	307.26	311.81	313.23	308.86	306.54	310.1	308.13	309.79	310.12	309.68	316.02	311.13	308.88	305.75	308.76	315.64	311.66	312.56	311.32	310.62	306.28	305.76	311.52	310.59	307.27	313.27	311.02	309.68	309.29	313.41	308.84	314.05	313.09	312.28	313.29
307.48	306.91	308.62	309.81	307.2	309.35	305.82	307.81	305.48	305.14	306.5	308.18	303.26	309.97	303.09	307.97	304.05	306.45	308.76	303.57	304.27	302.9	306.75	309.4	310.64	308.24	305.46	302.9	308.21	310.38	307.43	305.33	308.9	305.52	304.96	306.87	300.23	305.38	305.58	306.57	308.02	298.53	307.4	312.27	307.4	305.35	311.7	308.3	299.65	303.32
301.76	313.79	306.57	309.03	306.14	305.06	307.46	308.39	307.27	305.33	311.36	307.77	304.54	305.04	307.86	310.65	306.83	305.39	312.61	306.19	307.07	310.31	298.79	305.48	303.94	307.55	310.76	310.21	305.17	310.41	307.81	305.2	307.74	312.93	307.91	311.64	309.19	305.34	305.49	310.54	313.39	309.96	307.79	308.51	310.25	307.1	301.71	306.18	305.14	308.65
309.67	304.15	312.36	308.06	297.85	306.78	302.92	305.42	303.54	310.92	306.05	306.64	304.15	304.33	308.15	307.64	307.04	307.85	303.97	311.18	305.1	299.7	303.21	303.73	301.86	307.18	309.45	306.31	304.52	304.74	303.02	301.99	308.57	304.75	307.12	305.6	308.9	304.69	300.17	306.82	301.92	305.33	307.94	304.89	307.81	302.65	304.65	304.84	304.34	301.51
297.73	289.28	298.03	294.48	295.97	301.6	295.8	295.56	297.3	293	297.34	295.99	295.84	297.11	303.82	295.6	302.57	293.25	293.6	295.35	295.34	294.03	297.33	296.7	296.39	302.73	295.04	298.44	301.61	299.81	301.26	297.63	296.29	292.93	293.45	296.32	290.53	301.3	298.01	299.73	298.33	293.46	294.73	292.68	298.89	294.53	295.19	300.78	302.27	297.08
302.9	302.2	300.59	304.16	304.61	299	299.1	300.43	300.63	303.01	305.13	305.72	308.84	301.08	306.37	307.33	305.56	298.7	305.64	301.68	303.14	306.38	299.46	300.5	306.5	300.58	306.69	301.6	304.29	299.14	306.39	300.31	303.93	302.76	299.2	297.46	301.98	302.33	303.23	302.1	300.96	302.6	305.39	298.39	303.18	300.12	303.18	305.11	305.69	303.19
303.26	304.66	304.63	307.08	305.32	303.12	306.45	301.67	307.84	303.44	305.52	299.93	304.68	305.1	299.6	306.68	305.82	302.79	300.48	305.46	306.1	303.87	301.15	302.32	305.42	304.76	304.65	302.81	307.88	303.91	307.02	303.5	299.47	300.39	309.15	305.32	306.69	303.27	305.79	308.64	304.49	304.64	308.63	306.58	304.36	304.04	305.27	305.99	299.33	300.97
305.63	305.59	309.3	307.5	303.1	304.33	305.17	303.26	306.38	304.14	302.21	301.3	302.14	300.58	304.81	306.68	300.04	300.44	302.05	305.57	304.51	303.53	305.23	309.32	301.21	306.17	307.7	303.82	303.87	303.18	304.85	303.62	301.64	303.64	309.97	303.8	301.94	303.77	305.7	306.37	307.72	299.76	303.04	304.21	303.3	309.19	302.74	304.96	301.4	304.34
304.02	304.4	307.89	305.16	300.17	307.26	302.1	303.89	300.7	302.96	306.02	302.38	303.2	300.95	305.33	299.08	301.66	304.97	307.46	301.51	304.38	297.45	305.99	308.62	307.44	303.08	302.66	302.23	299.07	298.87	301.58	300.83	309.4	301.91	303	301.35	304.29	298.93	304.83	304.62	308.87	300.62	300.65	303.19	299.46	300.99	304.13	306.72	305.97	298.28
313.88	312.91	312.24	309.07	315.5	313.51	316.31	306.33	312.22	310.5	316.26	308.38	313.37	307.6	309.98	314.99	315.31	313.17	317.71	310.57	312.46	316.26	311.58	316.1	313.28	315.1	314.7	310.27	312.45	315.3	313.43	311.96	314.62	310.88	315.29	314.23	315.58	316.74	314.1	312.33	312.78	309.46	317.27	311.59	315.36	315.36	315.27	313.66	316.32	317.07
307.2	303.11	307.71	311.58	304.94	306.32	301.26	306.43	302.5	304.56	305.43	307.3	303.77	311.63	308.55	306.38	306.11	308.57	306.01	308.22	301.19	306.49	308.42	307.37	305.37	306.04	312.72	303.08	302.64	309.13	304.36	305.7	298.84	305.16	302.49	309.53	302.31	306.49	303.4	299.67	302.23	307.7	309.9	308.35	304.51	303.63	310.25	311.07	306.52	306.83
330.57	333.82	332.77	324.61	326.54	325.63	330.82	326.86	329.16	330.89	329.69	325.45	329.43	329.67	332.19	331.41	327.57	329.97	330.67	327.18	327.7	330.25	327.47	324.6	326.78	332.47	327.83	325.58	332.43	325.5	326.78	327.81	330.57	328.41	326.75	327.08	329.08	333.52	329	328.26	329.65	325.84	329.46	324.5	323.71	328.81	327.08	330.64	324.07	330.03
311.59	314.42	316.16	310.58	312.18	310.05	307.07	308.66	312.07	308.65	312.33	311.14	311.57	313.95	313.04	305.73	310.87	308.98	311.9	310.29	311.06	314.65	316.87	312.59	314.96	316.27	310.77	309.79	312.28	315.49	315.61	313.47	311.64	307.94	312.02	318.15	314.02	313.53	313.72	312.43	315.98	317.13	320.52	310.2	315.71	309.14	310.1	311.36	309.42	314.53
297.16	291.47	297.83	291.92	290.32	294	294.88	295.78	291.58	289.27	294.59	286.51	300.35	294.34	295.76	298.54	290.42	292.9	293.02	295.57	294.49	294.22	294.4	297.87	295.76	289.23	294.05	292.71	296.95	305.91	295.37	299.35	297.6	295.3	296.38	291.82	288.8	293.11	294.97	296.03	296.61	294.1	290.41	293.51	293.4	296.4	293	291.57	292.1	296.57
307.11	308.14	306.78	306.03	310.06	303.99	306.09	308.69	306.44	302.47	306.06	306.98	307.25	305.55	301.84	306.27	303.3	303.54	298.83	306.71	303.25	308.2	303.48	307.14	304.64	307.44	307.39	305.4	306.85	304.16	305.69	304.22	307.73	308.72	306.16	301.6	306.81	307.56	313.26	307.03	306.93	308.91	310.51	308	307.35	302.88	308.31	304.33	310.41	305.4
306.61	312.07	311.17	310.82	314.23	310.88	307.8	307.84	311.85	309.05	303.56	306.92	311.38	314.51	310.43	308.49	311.3	309.72	309.66	316.94	308.25	310.16	315.4	310.92	312.39	309.53	312.35	316.46	312.94	311.87	316.18	312.04	306.78	308.8	312.76	311.41	311.15	308.7	311.49	306.14	307.42	314.02	313.93	310.54	311.91	313.88	314.64	311.92	306.09	308.84
295.47	290.38	297.49	295.03	294.14	296.47	294.19	298.29	295.34	295.01	292.5	292.3	297.32	293.82	295.54	297.96	291.99	295.49	288.3	295.45	294.74	291.97	293.4	287.81	294.07	289.48	293.59	294.92	295.87	291.39	293.25	295.7	292.67	291.24	295.39	293.17	299.03	292.38	296.25	295.18	295.39	291.91	295.82	299.14	290.61	293.13	288.23	292.15	296.46	291.13
328.68	331.24	330	321.1	326.17	328.62	328.52	331.78	327.02	322.48	327.45	323.89	329.63	330.07	331.8	333.71	325.86	330.24	328.1	334.23	323.43	324.91	323.55	329.44	328.62	335.92	327.5	323.89	328.13	329.21	324.73	331.06	327.02	323.6	330.64	327.34	323.51	323.63	329.47	326.61	329.77	322	330.11	326.98	328.69	322.14	319.28	334	328.49	325.42
314.26	313.16	316.7	312.93	309.73	304.43	311.23	315.11	312.58	314.97	310.98	316.6	310.74	312.45	312.43	317.19	312.38	310.18	307.92	314.4	314.72	311.78	310.2	306.89	314.35	311.21	311.15	312.92	317.74	314.64	315.95	316.86	314.51	312.26	312.38	315.12	310.74	315.73	310.18	310.95	309.51	308.79	312.23	315.27	311.73	306.83	314.27	311.17	311.56	313.76
322.95	329.13	327.93	326.33	331.8	328.47	323.15	324.32	330.63	328.81	324.83	328.59	326.99	325.5	332.39	328.91	325.77	334.61	329.2	333.56	328.7	331.41	330.2	328.11	325.25	328.02	324.67	328.98	323.55	328.37	326.65	329.65	330.66	329.27	323.42	325.13	329.68	326.29	324.84	327.92	323.5	329.27	324.1	331.08	323.48	324.55	327.21	322.03	322.3	325.22
305.61	298.49	301.26	303.21	303.87	302.39	304.57	301.87	304.39	302.16	306.74	301.82	298.87	303.79	303.83	301.56	301.86	302.45	307.49	306.6	304.57	302.25	300.38	303.65	303.31	300.59	301.01	304.27	300.81	303.49	300.52	298.87	305.87	303.24	299.27	304.68	298.98	306.47	307.96	301.35	300.95	307.2	300.19	299.79	302.9	297.88	306.44	302.31	305.35	303.78
309.74	312.1	314.8	312.76	311.5	310.88	310.63	317.46	309.81	314.77	312.46	313.45	310.8	309.84	309.91	311.19	316.16	316.87	312.88	317.83	308.69	315	314.52	313.19	314.81	311.8	310.38	314.27	310.37	315.77	309	313.49	314.9	312.63	314.91	310.96	314.85	311.61	311.91	318.17	315.05	311.48	311.5	317.05	313.52	315.83	311.87	314.94	314.03	312.76
316.97	315.85	316.95	307.51	315.57	314.82	317.65	311.21	315.15	317.93	316.32	314.3	317.78	317.77	314.6	308.63	310.29	312.23	312.4	315.13	314.64	311.59	310.93	315.29	313.6	311.05	311.62	314.12	311.14	313.93	312.67	312.85	314.93	312.17	314.91	309.9	314.24	311.29	313.05	315.37	315.38	316.33	313.13	317.04	309.56	307.31	315.74	312.61	314.07	317.31
304.11	302.54	306.5	303.71	305.86	303.42	300.93	304.26	301.32	304.98	304.97	302.88	302.53	299.34	297.87	303.32	301.96	300.83	304.98	300.53	299.44	304.51	302.24	301.47	302.29	308.98	302.63	298.88	303.4	305.64	300.72	298.57	299.1	301	303.87	304.75	302	306.13	303.77	300.56	302.31	299.13	307.24	299.71	300.72	302.31	298.45	301.43	307.56	298.13
311	310.47	311.76	312.72	313.86	313.96	317.91	311.99	311.35	311.01	314.66	313.64	316.08	317.73	309.76	309.7	307.89	307.58	309.84	312.45	313.49	313.53	312.36	316.51	317.04	313.98	310.2	316.01	309.14	312.37	314.24	312.3	317.7	315.52	310.29	307.74	313.48	315.68	312.07	316.03	316.12	314.02	314.28	312.37	314.24	319.23	316.06	313.35	315.67	312.96
302.65	302.82	312.33	300.2	302.59	304.11	305.67	304.12	304.95	305.77	306.6	301.79	300.27	305.27	302.37	304.06	306.04	308.77	305.9	304.79	306.61	304.04	298.39	303.25	302.33	306.53	306.14	306.03	303.57	304.98	306.36	304.86	304.69	304.81	308.33	301.76	300.27	305.46	305.61	304.06	304.68	300.12	308.18	306.08	302.04	307.89	308.83	301.68	305.82	308.18
305.07	304.94	306.97	300.47	304.39	308.21	299.85	305.36	298.37	305.17	309.92	304.16	303.77	305.58	305.37	305.49	300.45	300.1	303.01	306.8	303.78	305.32	304.02	306.31	306.01	302.96	307.19	309.1	306.19	307.03	308.69	306.08	307.08	307.92	306.53	306.44	305.51	310.15	309.88	304.27	306.78	307.41	300.99	301.13	308.71	308.35	305.86	306.53	304	301.99
316.19	315.47	312	314.17	313.48	316.87	316.58	317.73	311.34	313.88	310.04	315.95	313.24	317.76	318.38	319.53	315.69	316.9	313.6	317.93	321.12	315.4	309.37	311.5	314.67	311.78	310.61	320.48	322	315.08	313.64	315.94	314.65	320.65	315.1	317.8	312.86	314.96	312.94	318.77	317.29	313.51	309.96	314.02	313.36	312.15	313.88	313.93	315.14	316.43
306.46	307.33	300.09	308.66	309.56	305.72	309.02	301.86	307.97	307.63	301.95	301.5	312.45	303.1	304.55	305.67	301.53	305.89	306.96	300.83	307.06	307.12	307.66	305.95	302.4	310.86	304.86	301.14	315.08	307.95	316.79	305.82	306.22	309.55	306.92	311.61	304.51	304.85	301.65	303.21	302.83	302.76	308.1	305.64	305.92	306.38	303.46	310.28	305.24	298.09
313.69	305.86	306.65	303.19	304.7	301.64	312.42	303.7	303.16	312.72	307.4	306.62	307.7	306.45	307.97	309.24	307.41	307.65	305.94	312.25	310.75	311.19	308.86	307.5	313.98	308	307.54	306.07	304.73	309.22	315.79	304.88	307.5	308.5	310.11	308.09	312.96	310.04	308.86	311.54	313.89	308.38	313.83	311.45	306.51	307.18	309.47	308.9	315.08	316.33
313.24	313.99	319.53	319.5	318.36	314.61	318.69	317.32	316.98	317.79	314.39	316.69	317.49	313.97	316.26	318.47	318.57	313.37	319.61	322.97	315.26	314.04	310.84	313.53	319.34	316.15	315.09	314.31	324.87	319.73	318.9	323.49	319.31	319.62	317.71	319.05	319.14	316.78	318.27	322.91	322.47	311.03	314.58	316.56	316.71	321	319.5	318.9	315.83	318.1
315.97	317.02	314.74	313.33	312.07	314.56	315.26	311.51	308.84	312.38	313.03	313.71	313.33	311.96	317.7	311.29	306	306.66	309.47	311.81	314.66	314.89	309.35	315.26	317.4	313.24	310.15	315.73	311.11	316.36	314.83	314.07	314.87	312.62	312.63	311.67	311.3	309.73	312.35	316.38	316.64	309.98	313.34	314.22	310.5	314.81	313.82	310.52	312.63	314.2
318.55	317.35	319.78	320.11	318	317.56	318.34	320.46	316.98	314.95	317.96	318.33	314.79	318.07	317.21	316.97	313.57	316.9	316.8	322	318.67	312.56	318.87	320.08	315.58	315.65	320.82	314.2	318.08	315.02	317.46	319.68	312.83	316.51	320.7	319.8	318.96	319.6	317.97	319.11	319.15	318.36	319.35	321.17	314.37	321.55	314.4	322.17	319.7	319.34
317.85	322.19	313.38	317.09	320.74	318.45	317.41	317.31	312.09	314.73	318.9	315.66	316.5	316.4	317.03	315.07	311.34	324.37	316.02	313.63	314.42	309.77	316.19	318.19	319.06	321.93	315.46	316.06	318.88	314.55	315.7	319	319.44	317.5	316.91	318.4	317.9	319.18	315.98	320.11	317.55	312.48	320.54	316.28	314.34	321.9	321.14	315.09	315.76	315.22
302.51	306.2	302.89	306.15	305.91	304.81	302.27	307.41	306.22	304.82	301.35	305.1	310.48	308.06	300.65	300.52	305.5	305.06	304.09	304.64	304.23	304.14	303.87	303.56	302.02	307.88	306.45	309.47	300.35	308.64	308.73	305.16	307.98	300.91	312.08	304.64	305.04	304.99	305.8	307.01	305.26	311.25	304.01	302.2	308.89	310.53	303.78	305.23	301.68	303.4
329.31	327.88	324.56	319.45	323.02	321.61	323.53	323.91	326.44	322.8	320.14	322.34	323.97	323.36	331.26	323.21	322.23	327.25	326.93	324.23	324.66	321.4	330.37	326.86	328.79	324.6	329.68	322.09	324.84	321.18	328.55	325.78	326.15	321.37	320.51	323.25	324.08	326.81	330.76	321.57	329.46	324.12	326.85	324.14	328.73	324.48	322.56	323.62	325.87	323.94
297.93	305.87	303.75	304.09	307.41	307.06	309.73	308.75	309.55	304.6	303.84	305.24	303.61	309.32	310.39	306.02	305.25	308.45	301.06	304.71	307.88	301.48	301.57	305.18	301.06	308.18	304.43	303.28	303.71	302.89	308.43	307.7	307.73	304.74	303.77	301.92	305.37	304.14	309.22	305.82	302.87	304.1	306.91	304.95	302.82	305.25	310.17	301.68	301.81	305.92
317.55	318.02	321.92	323.61	321.5	310.89	320.48	320.99	317.76	322.43	316.94	316.95	322.89	322.64	315.84	319.21	321.13	320.61	321.22	318	314.94	319.43	318.84	318.18	315.19	320.52	320.71	321.75	320.42	321.16	319.55	315.9	314.64	317.42	315.03	314.06	320.21	315.1	318.9	320.89	319.45	320.11	322.57	322.24	319.8	320.77	316.48	317.29	318.6	321.52
302.44	301.97	305.71	302.76	298.59	303.35	302.51	306.8	301.93	298.96	300.06	303.91	301.7	306.63	303.3	303.52	299.54	304.42	298.89	304.83	304.19	305.13	303.44	302.84	302.81	301.71	297.32	302.76	299.7	307.3	301.09	298.81	305.8	303.73	301.45	305.53	304.08	300.64	305.93	296.43	299.99	304.47	302.4	301.08	295.75	298.42	300.23	302.19	300.25	307.15
310.88	310.99	315.23	317.57	314.41	319.07	311.45	318.41	312.26	312.49	313.06	316.66	311.32	314.29	313.86	312.57	310.79	317.77	314.83	312.33	320.55	314.99	315.68	313.86	313.87	319.69	311.61	316.12	315.06	309.6	315.36	313.54	314.7	317.92	319.05	313.08	315.47	316.28	315.24	312.05	321.89	316.55	314.89	312.55	317.5	316.75	308.64	314.18	308.52	316.82
306.28	305.9	306.38	303.21	302.65	306.82	306.95	309.17	302.21	305.75	312.4	305.82	302.55	305.02	305.84	304.12	305.5	302.41	305.31	303.92	305.95	301.85	303.01	306.64	305.59	308.43	300.47	304.52	303.96	301.77	301.62	301.18	304.97	307.21	301.68	304.58	308.55	303.06	307.31	306.14	303.04	302.35	313.08	307.61	299.55	305.04	299.44	308.33	304.27	304.59
310.58	318.43	313.43	312.36	310.88	310.29	313.32	316.47	315.48	315.16	307.85	314.03	315.13	316.84	313.11	308.19	312.01	313.3	314.55	315.17	312.14	313.33	314.37	311.14	315.66	316.26	315.25	314.52	310.83	314.84	311.56	313.92	314.3	315.74	315.74	313.57	315.97	315.49	313.61	311.8	313.18	314.24	318.24	318.98	310.48	308.8	312.75	314.04	311.86	315.75
299.42	298.52	299.26	302.54	299.6	299.45	295.12	301.89	299.52	299.82	298.59	300.22	301.65	301.66	301.27	304.14	301.57	295.57	298.57	296.64	298.73	302.23	300.97	296.43	298.68	300.15	298.71	297.79	297.88	297.55	294.86	300.96	298.66	298.52	302.34	295.07	292.87	306.43	303.78	297.32	306.32	294.5	301.22	304.05	300.98	302.58	303.97	296.05	296.4	300.69
306.24	302.05	307.88	305.12	298.98	299.21	304.12	304.22	302.86	302.41	303.33	302.54	300.76	300.85	299.42	300.82	305.74	303.28	302.4	293.88	304.13	303.34	305.57	301.54	301.72	304.93	307.51	304.26	306.59	305.84	303.01	302.43	301.32	301.78	304.54	305.58	301.71	301.22	304.46	302.2	305.3	298.34	298.6	302.94	307.62	304	303.03	304.47	302.6	304.49
316.57	312.37	312.39	316.76	314.21	315.97	314.92	313.28	310.79	316.89	317.33	317.67	311.57	312.01	312.46	311.33	319.58	317.79	318.98	313.47	316.25	312.27	312.58	316.65	315.09	315.7	317.47	310.66	321.13	315.65	313.56	315.83	314.11	307.33	313.06	313.14	311.61	314.9	315.81	310.33	316.11	309	309.98	315.25	315.34	314.18	315.24	315.19	316.92	314.07
302.32	307.11	304.98	306.73	305.94	303.11	302.95	302.54	304.09	304.56	300.06	303.3	305.44	303.57	307.65	299.13	299.89	304.3	306.37	306.21	304.42	302.54	301.24	306.36	300.26	298.11	300.6	306.01	305.41	303.73	306.79	306.58	304.21	303.38	298.59	297.25	306.03	306.4	308.84	301.89	305.39	299.36	302.67	308.13	303.28	301.58	306.02	303.09	301.17	302.87
297.13	293.03	294.83	291.81	298.05	295.91	295.45	294.3	301.4	291.47	297.62	295.89	299.16	291.63	299.87	297.94	298.59	290.59	297.21	295.93	297.3	293.48	297.21	294.24	294.4	301.27	296.66	296.02	298.61	294.9	296.44	295.84	291.49	296.28	299.78	293.3	295.97	294.4	299.05	295.63	297.66	295.06	302.67	296.23	296.68	293.77	294.03	294.83	297.9	298.82
325.33	324.73	320.09	326.82	322.61	331.71	325.2	324.7	323.26	319.19	327.53	323.96	322.49	323.71	321.27	323.31	325.64	322.02	326.9	329.1	321.49	318.44	327.64	323.07	326.3	328.51	325.07	321.63	324.96	329.86	321.11	326.9	324.92	320.01	320.35	322.46	323.67	327.58	319.97	330.3	322.22	325.6	330.02	325.17	324.18	330.51	324.45	324.64	324.19	318.05
299.85	300.78	304.01	303.09	300.82	307.78	302.86	302.36	308.37	305.06	303.01	301.23	307.44	305.35	306.42	304.04	302.81	307.34	305.66	302.47	300.52	303.09	304.77	301.13	301.48	300.99	303.37	304.18	304.25	307.36	308.29	305.84	306.78	299.8	305.66	302.97	304.99	301.34	302.44	306.06	300.16	303.99	302.66	302.9	310.33	302.79	300.68	307.48	302.37	298.48
306.69	304.5	308.38	306.12	309.88	307.12	307.75	306.92	305.24	306.24	306.38	304.98	306.99	309.04	304.53	305.29	306.35	306.95	305.2	305.37	305.12	303.86	305.28	299.3	307.69	306.53	307.67	306.12	305.99	300.89	301.35	305.17	305.92	301.88	305.67	306.67	307.24	310.3	305.35	308.73	300.1	304.96	309.09	305.66	308.25	305.12	304.12	302.82	306.59	307.82
308.81	304.96	306.09	308.83	304.41	308.06	307.16	305.74	303.29	306.32	303.66	303.49	306.91	306.32	302.36	306.28	308.74	299.59	310.9	308.04	308.46	301.47	303.4	301.03	308.16	307.29	299.72	304.09	307.72	309.09	299.96	307.07	304.57	306.01	304.65	300.34	304.22	304.53	308.49	299.34	303.48	305.85	305.13	306.39	309.02	304.56	307.23	307.24	307.13	302.87
301.16	295.27	298.44	299.73	297.56	293.31	295.41	299.29	299.95	295.67	298.83	296.52	292.35	293.41	296.58	298.87	297.3	296.7	296.19	299.87	296.91	297.59	295.03	295.26	292.3	298.36	298.79	300.25	301.86	294.96	296.99	298.66	296.18	298.01	301.36	292.97	292.77	293.9	293.31	292.53	298.77	295.73	301.53	298.04	293.58	294.84	295.67	290.2	295.64	296.66
308.01	308.34	309.97	306.51	307.14	305.87	314	306.24	311.58	306.62	302.16	311.6	305.36	306.28	311.1	305.91	307.56	312.1	303.47	307.62	307.44	304.87	305.25	305.66	308.04	308.79	308.24	306.44	304.13	300.92	305.17	305.42	307.38	304.45	306.62	307.37	305.26	305.82	306.46	305.3	302.39	306	305.8	305.95	310.07	303.17	305.63	315.38	305.85	306.54
316.33	316.79	318.14	314.14	314.47	315.45	322.13	315.77	321.93	322.35	313.89	320.18	317.23	318.13	314.55	319.15	321.26	319.3	321.3	320.58	314.84	320.3	318.96	321.46	317.24	317.79	319.75	318.5	315.11	320.2	319.42	322.96	318.78	324.3	315.51	318.73	319.65	319.36	322.11	320.7	321.72	320.09	317.01	320.45	320.91	313.93	317.04	316.09	318.28	316.85
314.08	315.27	315.58	319.31	314.49	317.45	312.17	314.14	313.61	313.76	313.26	313.62	315.81	320.53	317.03	316.41	315.18	317.85	317.16	313.77	317.05	313.92	314.53	312.71	318.44	315.89	312.11	313.05	313.13	314.53	316.32	317.39	319.54	313.01	317.07	315.04	312.72	314.67	320.95	317.09	320.79	314.52	319.6	313.98	316.21	315.21	320.34	317.95	310.64	309.2
306.25	296.71	304.1	300.39	302.62	305.13	298.88	302.21	298.43	306.21	302.68	303.39	298.58	300.58	300.94	299.28	302.1	299.09	303.4	305.1	303.32	301.57	304.15	301.7	296.35	304.08	305.18	298.22	309.22	299.74	304.71	298.04	301.74	299.2	300.19	304.66	305.35	294.72	301.36	303.44	302.44	303.92	295.5	303	303.82	298.3	302.25	300.07	297.79	300.7
317.4	316.48	319.4	320.19	319.99	317.78	317.13	320.63	316.48	319.88	322.22	321.32	317.21	315.41	316.6	323.56	313.97	319.56	320.11	320.05	321.98	319.98	320.88	322.28	317.99	318.39	320.18	318.39	316.21	317.33	321.88	316.85	317.65	320.68	319.23	316	320.19	315.54	321.29	319.44	315.3	317.17	318.3	320.21	320.54	321.94	319.68	314.28	319.76	317.05
298.55	300.73	302.38	303.34	299.72	298.77	301.93	299.87	296.08	303.11	306.49	302.46	301.35	305.38	303.37	296	307.56	301.82	305.15	301.36	298.07	296.41	302.36	300.98	301.4	304.24	307.02	302.17	301.13	303.42	302.92	296.06	300.75	299.29	304.12	301.83	299.73	293.84	300.43	300.99	301.94	307.54	300.63	305.03	296.73	302.34	303.02	293.65	300.73	298.84
306.58	308.44	304.83	308.12	310.48	306.61	304.08	299.53	308.76	304.97	299.4	306.51	301.43	307.76	304.24	307.28	310.3	300.4	307.9	306.42	304.96	310.05	306.96	306.67	306.34	309.47	303.71	306.94	307.08	296.36	304.74	309.95	304.26	305.71	308.51	300.81	308.16	307.16	306.95	304.85	304.16	302.11	305.83	304.93	305.82	310.41	311.7	307.84	304.89	307.35
301.55	303.42	302.89	301.33	300.75	300.33	300.09	305.9	303.87	302.44	307.79	300.71	303.77	302.78	306.78	299.87	301.98	303.05	301.07	305.96	302.2	303.15	303.14	301.22	299.6	300.75	301.51	301.88	302.34	301.01	307.62	302.62	301.63	299.47	301.45	304.88	304.66	301.17	307.92	302.3	301.06	301.32	304.16	292.47	307.05	306.52	305.05	310.03	301.96	300.82
300.19	303.82	304.32	301.84	303.67	306.54	307.61	304.5	302.26	305.15	304.2	304.79	303.23	304.24	310.85	300.59	302	302.27	303.35	303.69	309.21	307.26	304.54	304.72	305.53	307.34	303.42	298.99	308.34	300.41	305.27	305.93	302.72	300.03	302.53	301.19	299.6	305.11	304.32	308.23	303.38	306.03	306.73	300.07	306.91	301.59	309.4	299.82	303.49	308.87
319.11	314.08	318.02	312.27	313.63	319	314.24	316.67	318.57	314.82	317.26	315.51	316.02	317.58	313.37	314.93	315.41	311.65	313.72	314.89	316.25	318.62	313.44	315.91	309.5	313.14	307.05	322.59	322.1	315.74	313.74	314.6	314.73	316.12	307.29	310.72	317.19	317.16	312.11	315.76	317.12	314.57	317.95	314.82	316.76	313.11	317.53	319.08	315.57	317.56
302.29	299.65	302.57	305.58	303.21	308.12	303.03	304.27	294.78	301.99	301.27	304.83	302.76	306.37	300.41	302.49	305.83	303.81	301.58	302.56	301.18	302.87	296.6	303.35	301.83	304.61	297.09	302.7	301.14	305.42	302.44	302.55	301.35	304.72	299.8	298.45	307.62	301.87	301.6	304.64	301.61	306.46	304.22	305.15	307.08	307.05	303.55	302.03	302.34	298.56
300.73	302.48	305.07	306.22	306.39	310.12	302.04	303.22	300.15	303.9	305.87	307.74	310.38	302.89	304.42	304.48	302.76	301.01	306.3	304.39	300.58	303.48	306.6	306.98	299.2	304.51	304.04	299.72	304.95	304.79	302.8	294.86	302.72	300.24	299.34	299.9	300.78	305.15	305.95	305.8	303.13	302.99	306.13	308.25	305.42	305.04	307.89	309.26	298.25	306.98
316.99	314.14	317.57	315.06	314.03	315.37	316.06	319.62	315.53	313.09	318.16	314.4	315.1	311.22	318.06	315.24	311.34	315.75	317.67	315.16	311.9	312.43	311.41	313.98	315.36	311.73	314.81	319.11	318.49	319.65	311.85	314.61	314.79	314.29	315.98	316.61	312.61	321.33	315.65	320.11	311.4	317.15	315.62	311.84	315.46	314.25	315.25	315.63	313.37	314.74
313.65	317.25	314.95	318.07	317.22	314.88	316.33	317.23	315.76	317.69	312.57	317.64	312.99	319.74	313.46	316.75	317.48	312.09	310.95	315.71	318.19	309.61	320.64	315.33	313.02	318.4	318.01	315.21	309.71	319.06	319.76	313.01	309.68	314.04	315.09	315.91	321.5	320.16	312.17	313.22	311.97	315.91	310.01	315.02	320.97	315.34	315.87	314	318.2	317.56
300.53	299.53	308.84	299.98	304.81	304.45	303.32	306.29	304.06	305.74	301.97	305.53	304.73	301.05	303.6	304.99	297.84	305.04	298.29	303.59	297.65	304.07	303.49	304.47	306.21	304.91	304.73	306.5	304.67	299.86	295.93	304.78	301.46	301.01	301.08	306.86	303.75	304.63	300.25	299.58	303.46	305.11	303.2	301.68	300.18	303.06	302.07	298.31	301.83	301.17
304.78	303.36	302.93	308.44	304.89	304.33	301.57	300.8	303.86	303.9	302.4	301.82	300.82	301.62	305.81	301.18	305.49	306.77	302.88	302.4	297.09	302.01	306.07	298.79	308.44	300.7	301.66	301.83	301.56	303.26	303.95	305.81	304.82	303.52	303.65	303.12	301.28	302.06	309.57	301.33	299.35	300.1	299.75	305.73	304.47	300.77	305.29	300.57	302.32	299.71
317.02	309.61	311.03	310.24	311.92	312.29	313.61	311.77	316.54	310.08	312.57	315.42	310.17	312.32	313.66	311.44	315.27	311.54	312.79	312.29	313.39	316.06	313.86	312.15	311.09	314.09	316.82	313.26	309.31	310.26	315.21	315.09	314.67	316.09	317.44	310.72	317.36	314.73	309.84	312.33	317.95	313.24	317.96	320.11	310.29	312.43	314.87	310.19	313.83	311.57
303.74	303.22	306.77	302.61	304.64	308.59	301.4	296.69	301.98	301.21	305.61	306.5	303.1	302.5	306.75	302.32	301.24	302.59	303.47	306.11	300.29	308.91	303.02	296.27	304.27	299.64	301.35	302.6	305.31	308.75	304.6	300.44	303.77	306.85	303.48	300.98	303.72	301.79	305.69	302.87	305.4	299.94	303.25	301.95	303.13	302.43	308.45	304.21	305.66	307.16
292.95	296.91	299.83	296.83	294.22	291.68	299.18	293.8	296.67	296.06	296.33	297.43	298.31	297.05	296.04	298.4	291.09	299.19	296.38	293.03	296.68	295.33	292.28	291.98	294.52	294.76	299.54	291.62	295.76	292.76	292.62	290.91	300.31	293.14	291.36	296.23	295.1	297.71	289.57	290.68	296.78	297.42	294.54	299.86	293.28	294.27	292.49	295.72	302.63	294.98
318.65	315.4	317.66	320	315.35	319.02	310.8	311.94	316.77	315.64	320.63	318.3	319.8	316.45	319.21	314.23	317.58	320.04	319.74	318.68	317.27	318.79	315.29	317.6	317.4	314.03	318.21	319.92	321.09	310.63	318.08	318.78	310.84	319.12	319.03	317.06	315.65	316.75	319.75	317.39	315.91	319.51	320.03	311.8	315.02	321.66	312.7	318.11	318.48	316.67
311.33	309.17	305.44	308.42	311.74	308.32	310.21	313.17	310.83	310.73	311.57	314.72	311.68	307.82	309.66	315.43	305.61	311.25	309.51	314.52	305.73	308.81	305.87	306.05	304	307.41	307.83	309.02	313.83	310.07	312.58	314.58	306.83	308.46	305.92	318.02	314.17	308.67	307.13	312.27	308.27	308.76	308.04	309.83	309.58	312.46	317.01	305.92	310.28	310.52
312.26	311.74	309.43	313.52	315.98	321.63	314.33	317.82	312.86	315.37	314.79	317.29	317.54	313.61	314.55	309.38	319.4	316.14	321.13	314.45	313.66	311.33	308.36	313.54	311.95	314.71	310.28	312.37	317.8	318.82	315.1	320.76	314.04	318.72	314.19	313.42	312.52	312.76	316.55	313.64	317.27	313.44	310.71	313.54	315.3	311.99	311.11	316.91	317.02	314.51
327.71	322.67	327.3	329.15	328.53	325.29	335.33	322.21	324.64	331.53	326.59	323.91	329.31	327.47	329.84	328.43	326.17	326.27	326.68	326.89	328.59	328.45	327.79	329	327.03	328.65	326.91	326.4	329.48	324.74	324.78	331.61	332.27	323.92	327.08	327.67	326.6	330.31	327.91	326.47	331.01	332.03	326.74	321.31	329.63	328.19	331.25	327.68	330.61	331.68
316.13	313.96	318.63	311.49	317.33	314.45	317.94	317.26	314.2	320.18	317.84	315.84	316.56	314.55	315.41	314.33	320.57	314.52	322.9	317.82	314.13	313.26	309.87	317.53	318.11	316.49	315	317.41	319.88	312.43	311.42	313.41	313.73	317.55	320.17	316.99	311.37	313.91	309.37	314.22	314.56	309.96	315.59	322.09	318.15	315	312.81	313.98	312.41	309.41
309.16	318.96	316.91	315.65	316.39	308.35	316.23	312.95	312.83	306.48	310.07	310.26	313.84	312.91	310.97	311.6	316.48	316.47	311.24	309.26	315.3	312.51	309.81	313.62	308.77	312.16	315.41	316.15	312.54	308.56	317.17	308.99	308.84	317.63	311.42	315.63	313.02	319.14	315.82	313.68	309.58	308.01	311.12	310.92	311.49	314.88	313.6	315.71	314.84	310.35
318.71	322.23	318.95	313.59	314.91	315.91	320.67	321.57	319.79	315.18	315.55	316.28	318.96	317.39	308.71	318.93	317.16	317.25	316.18	318.53	315.36	318.01	320.5	319.18	319.48	316.79	319.93	317.13	318.51	315.62	317.97	319.57	319.22	316.06	321.61	322.38	317.34	319.09	319.44	320.24	316.12	322.65	314.83	319.24	319.95	317.12	319.16	315.52	321.15	322.13
312.16	315.73	315.83	314	313.34	314.65	315.79	311.17	313.77	318	320.83	316.6	309.58	314.25	312.14	318.62	317.52	311.17	315.38	311.13	316.84	307.1	316.64	313.45	316.9	311.63	316.16	312.47	314.39	318.34	313.98	318.88	312.18	316.77	311.15	312.61	316.45	315.82	314.22	312.01	308.65	309.89	314.72	317.03	311.48	310.44	312.04	315.37	319.32	321.25
293.73	296.89	292.44	303.15	297.31	298.8	294.46	302.4	294.44	291.67	292.25	289.97	297.56	295.94	299.49	294.23	294.06	292.47	292.64	298.65	295.03	294.84	295.46	293.85	293.32	293.44	291.59	296.53	289.24	299.57	291.3	296.15	294.22	293.88	294.84	296.39	291.31	295.06	297.83	294.07	296.36	295.82	297.32	296.72	296.07	296.09	296.07	295.88	297.77	287.93
326.79	336.11	328.12	326.22	321.61	330.06	329.53	330.54	333.83	326.89	327.55	326.93	327.78	327.47	329.24	326.58	329.4	328.81	328.73	325.47	326.48	328.19	331.97	328.45	324.56	326.84	328.8	329.78	328	333.24	325.45	330.27	333.33	326.59	326.85	333.82	323.47	328.41	331.21	323.4	329.32	328.41	327.24	325.37	326.94	326.13	328.87	327.07	326.3	323.72
303.06	309.79	303.09	302.75	307.48	302.87	301.29	307.52	302.32	308.69	306.79	300.62	301.14	308.76	299.63	300.83	302.83	305.53	306.64	306.64	307	302.98	308.9	302.52	301.9	307	307.5	305.86	311.92	305.35	305.6	299.11	300.68	305.19	305.98	306.52	303.9	301.99	306.56	303.37	305.6	303.55	306.98	300.05	305.81	304.81	302.31	309.55	304.88	302.32
306.98	309.1	304.02	305.92	302.28	304.3	298.72	307.1	300.28	303.02	300.69	307.34	304.61	308.04	303.3	306.19	303.12	297.64	301.43	299.57	301.06	302.72	301.49	306	303.71	300.24	300.8	302.3	302.76	307.88	300.91	302.28	299.45	305.67	307.55	301.86	304.56	300.81	305.23	306.07	305.97	304.82	303.28	306.06	302.07	303.75	303.19	298.51	305.7	304.84
295.67	301.69	300.08	305.77	304.56	300.27	303.61	302.62	301.7	304.52	303.48	304.55	303.11	307.88	302.08	305.08	300.4	300.59	303.72	306.39	302.17	303.48	305.03	302.52	302.63	301.99	303.01	304.37	302.11	307.11	300.13	302.33	301.71	305.06	302.4	302.18	304.71	301.2	304.03	300.87	302.56	306.27	300.52	307.02	302.55	304.31	298.44	298.61	302.08	301.86
299.8	300.33	298.03	303.45	297.37	297.98	298.41	297.18	302.41	303.72	302.57	309.81	298.48	297.56	297.59	300.81	294.53	298.16	302.08	295.53	300.31	302.53	299.12	295	299.69	298.26	301.49	297.72	297.83	299.17	300.87	298.81	299.19	300.35	297.27	297.44	301.1	299.04	298.18	302.66	297.32	301.69	298.28	296.57	299.55	301.28	297.68	293.67	302.85	299.08
303.77	303.35	305.71	302.26	301.21	301.87	304.09	303.43	297.33	305.85	303.02	304.1	303.85	302.8	306.83	303.25	303.81	302.01	305.19	303.32	305.3	308.51	303.47	300.33	305.09	300.31	305.32	307.56	304.28	305.3	304.56	303.97	303.97	305.79	305.65	306.91	304.36	305.18	304.66	302.19	301.14	307.45	304.24	300.13	302.48	301.64	302.89	299.16	304.55	306.54
310.93	308.83	310.62	303.05	312.69	307.28	309.5	308.97	307.13	310.99	306.82	309.45	309.93	312.87	303.81	310.72	307.55	315.87	310.02	309.71	314.54	312.81	313.89	312.68	309.84	311.47	309.43	309.07	310.02	309.16	311.09	312.21	314.38	311.43	309.27	311.9	306.94	311.02	312.33	307.79	310.25	307.03	306.45	302.91	311.68	312.58	308.72	310.37	314.98	308.19
329.65	331.32	326.36	324.43	328.36	327.26	327.16	324.09	326.76	326.9	326.66	327.57	324.68	324.89	326.69	328.64	322.25	328.15	326.02	329.06	327.74	325.28	328.36	329.65	331.01	332.19	329.51	333.31	324.88	326.47	326.58	326.8	327.24	328.04	328.98	323.37	326.94	325.95	327.75	329.49	331.62	328.7	322.95	326.81	326.56	327.81	323.72	327.51	327.16	325.76
312.2	314.24	311.95	313.52	311.63	313.91	315.3	315.99	313.4	321.57	314.35	310.39	317.19	314.45	308.76	313.52	316.01	313.43	315.52	317.08	309.88	309.59	317.96	315.11	311.88	316.15	313.52	315.36	314.06	311.47	312.31	316.49	313.53	315.72	319.68	317.86	315.34	313.29	314.73	313.42	316.13	307.36	311.31	313.42	311.76	308.05	318.7	315.5	314.79	319
303.12	298.82	299.67	303.54	300.52	304.29	300.69	302.58	304.19	300.91	302.84	295.54	299.39	303.42	301.98	300.82	305.77	302.91	302.46	302.8	304.23	302.3	300.8	304.3	302.81	302.22	301.18	302.15	303.67	301.66	296.85	303.49	303.6	304.92	302.23	306.53	306.92	300.18	301.23	302.84	301.19	301.92	304.34	301.34	303.36	302.78	302.61	301.84	307.7	300
303.83	306.04	311.08	314.62	309.35	308.4	306.45	307.35	309.59	309.94	309.57	311.88	308.89	311.59	309.81	306.34	310.32	308.75	309.64	310.13	301.51	306.4	308.51	307.18	306.57	307.05	305.81	308.77	308	313.94	307.96	308.43	301.96	309.09	310.09	307.14	303.12	306.54	308.16	310	306.49	305.33	305.96	305.21	308.82	313.19	306.38	304.32	305.32	307.15
322.53	333.69	327.34	330.64	326.76	332.55	329.52	330.11	330.21	330.91	330.2	326.8	324.96	329.63	329.13	329.02	332.27	323.69	327.6	326.86	330.74	324.49	325.05	331.73	325.5	326.76	327.67	327.85	328.16	328	331.38	327.38	332.68	323.19	326.65	327.5	319.87	329.68	329.37	325.16	324.32	329.04	328.43	329.98	326.92	329.77	329.07	326.43	324.79	328.07
309.26	315.68	320.16	314.01	315.2	314.46	309.14	314.93	308.8	313.79	310.6	310.96	311.47	314.1	313.45	310.95	319.5	313.15	311.34	310.04	312.15	311.24	309.76	310.62	312.47	311.89	316.07	311.97	313.7	313.85	313.56	315.09	318.37	309.87	309.65	315.93	313	311.71	314.62	313.26	310.6	318.16	315.78	311.11	312.16	317.26	313.15	313.41	306.46	310.46
322.13	327.28	319.21	322.95	325.82	320.64	323.56	323.48	323.84	323.5	323.09	322.39	325.3	327.24	324.32	329.96	325.54	322.71	324.09	327.95	327	321.2	329.11	331.53	320.87	325.46	321.61	325.23	324.85	323.54	328.97	329.95	321.9	326.93	318.9	323.95	326.7	326.49	324.85	323.99	320.58	321.83	328.63	325.23	324.44	324.51	327.44	321.57	327.32	327.19
311.7	321.77	311.73	314.3	308.66	309.34	316.76	311.13	315.23	320.31	314.03	314.84	315.97	314.47	315.31	308.97	314.91	314.47	312.69	312.29	317.81	312.09	310.41	313.18	311.2	317.16	310.73	314.76	314.72	317.63	312.35	316.06	314.09	312.14	310.16	309.65	316.19	312.93	314.8	313.71	320.38	319.75	315.48	315.22	315.31	313.49	314.82	318.04	315.22	313.68
294.29	291.89	298	291.94	290.65	296.37	296.03	292.25	291.21	294.9	291.65	298.16	297.62	293.64	292.49	296.47	293.9	293.71	296.75	296.73	293.7	292.19	294.32	291.95	289.25	298.51	293.44	294.49	292.69	296.69	295.23	293.84	296.81	295.91	293.29	297.1	298.32	296.12	293.52	292.75	293.88	296.73	295.1	294.63	295.64	291.13	293.23	293.92	297.04	299.74
297.95	303.67	299.08	302.33	305.25	295.37	298.89	300.11	300.12	301.8	302.25	297.27	299.27	302.96	301.52	300.55	297.9	298.88	307.46	302.69	303.11	302.62	299.23	297.43	302.3	302.15	298.91	304.37	299.52	305.93	300.69	302.2	301	297.75	294.76	305.14	303.68	306.33	302.75	305.26	300.53	302.76	304.57	300.42	300.89	297.78	300.11	300.44	301.73	299.07
297.03	300.52	299.12	297.59	307.29	297.01	299.67	298.8	300.79	299.15	301.15	298.24	298.48	299.34	298.95	299.83	301.19	298.01	301.7	300.24	307.72	303.47	306.12	297.91	299.43	302.16	298.23	304.37	301.19	305.09	301.62	300.01	304.34	301.96	303.62	300.61	301.58	300.52	298.61	296.07	301.07	296.55	301.69	302.39	300.91	296.76	299.98	300.14	297.87	301.41
329.61	330.1	326.65	326.07	328.43	328.73	323.25	330.81	324.88	328.29	325.12	325.69	335.24	323.9	323.24	320.92	327.27	332.1	330.78	322.51	326.69	327.02	324.63	324.49	325.78	330.93	324.33	328.04	326.95	327.32	327.03	324.89	328.3	332.59	323.9	324.09	328.01	329.02	325.44	329.27	327.29	331.06	325.64	327.68	324.68	326	329.1	326.99	328.67	327.7
315.41	319.72	323.36	312.8	324.57	321.16	319.54	318.95	315.63	315.71	317.04	319.05	317.17	317.88	315.83	315.19	319.82	318.03	318.52	317.93	320.35	320.22	319.19	316.79	320.24	318.67	318.78	316.54	320.75	316.16	317.02	321.31	318.28	315.18	316.05	321.05	322.75	318.91	319.94	318.11	314.27	320.33	318.39	320.8	314.85	315.11	317.04	315.84	320.36	320.59
295.45	297.84	295.35	296.08	295	300.17	295.92	293.77	294.64	290.39	296.36	291.28	292.86	293.91	297.51	294.17	292.92	294.75	303.42	293.11	294.76	292.26	290.81	292.92	295.89	299.91	292.13	296.93	295.54	295.61	290.82	297.36	293.41	299.44	293.31	296.53	293.36	291.02	293.39	293.22	293.74	294.21	290.93	297.8	294.13	293.41	295.1	293.7	293.09	290.9
307.72	307.08	305.7	310.31	307.8	306.76	308.16	309.76	310.29	308.07	305.1	308.22	309.57	308.99	306.15	312.05	311.73	310.11	310.7	304.79	312.65	309.19	303.29	308.24	307.96	311.21	307.27	305.64	308.23	307.92	311.41	309.83	306.68	307.15	311.58	308.68	309.96	310.04	310.39	309.29	307.22	308.75	311.17	305.74	312.26	310.27	309.24	308.7	310.52	308.68
313.87	315.13	313.25	309.79	312.15	313.55	313.65	309.61	316.88	319.31	308.18	313.85	310.3	314.66	313.52	312.98	315.87	312.42	312.91	316.57	315.9	311.37	315.62	311.56	309.47	309.92	314.49	314.92	313.73	314.48	309.7	309.68	312.36	313.03	312.68	314.77	311.9	317.55	315.51	313.66	316.08	313.91	311.43	317.55	314.72	312.56	311.48	313.01	309.15	310.1
319.15	317.75	314.18	320.71	315.09	315.63	317.44	315.25	317.05	317.62	321.28	315.07	318.23	314.16	321.19	312.68	318	319.8	314.04	319.41	318.53	313.74	322.17	314.82	320.28	315.57	313.9	319.39	317.84	316.65	314.89	318.36	320.27	314.95	319.05	313.88	315.27	321.06	313.41	318.08	318.71	317.33	317.04	318.37	322.77	319.31	321.77	313.02	316.74	316.35
319.46	318.63	319.96	318.21	315.24	320.52	322.99	317.56	320.2	317.45	322.35	321.79	313.2	314.89	319.48	321.44	317.84	318.79	316.11	319.62	313.94	317.23	319.88	316.92	317.79	318.45	320.66	320.32	318.83	318.52	317.72	316.68	319.32	319.25	311.69	317.52	319.79	317.33	311.41	314.78	314.73	320.53	313.58	317.4	320.67	320.43	322.02	319.56	313.33	316.88
303.7	303.75	308.44	303.93	304.22	301.8	307.47	305.21	300.67	308.51	304.47	305.2	303.58	306.13	306.69	306.74	305.65	305.75	298.43	301.39	306.99	306.09	305.14	306.46	304.95	306.5	300.58	301.98	306.81	301.24	306.72	306.9	308.06	308.42	306.16	306.74	302.82	304.23	305.4	306.93	310.56	303.77	303.51	307.15	304.25	310	307.6	308.77	305.46	303.32
312.26	315.97	316.77	319.56	315.46	316.33	312.49	313.93	313.72	313.35	318.58	312.54	320.3	315.23	317.22	311.18	314.67	314.02	313.1	314.97	314.32	312.96	312.41	313.44	314.65	315.91	317.08	315.22	318.47	316.39	312.46	314.34	315.78	314.22	313.35	322.05	313.51	315.54	316.09	319.99	318.91	314.3	315.95	314.47	317.01	319.39	315.56	318.03	315.71	317.77
304.38	300.94	309.09	305.32	302.92	300.46	310.69	307.6	309.9	308.05	305.22	306.36	299.65	307.73	305.06	308.89	305.48	302.86	307.11	300.63	301.18	306.55	305.77	307.03	307.47	304	304.67	298.26	303.57	301.51	302.01	307.91	303.8	306.35	304.51	301.52	302.57	304.89	306.36	303.54	299.13	304.7	307.67	299.15	304.23	303.6	299.9	305.23	300.52	299.28
297.01	297.93	305.56	306.15	300.94	305.28	299.9	304.36	302.78	306.42	304.9	301.74	306.14	303.8	304.99	304.12	306.22	304.93	296.54	298.77	307.46	303.93	302.66	304.05	299.16	302.13	302.13	306.39	302.92	304.62	300.57	300.81	295.51	305.12	303.7	301.37	303.7	304.08	298.43	307.65	303.48	301.94	302.26	305.1	306.29	304.47	304.4	304.08	299.95	301.31
303.55	296.51	298.45	307.55	303.83	308.21	300.72	302.43	305.68	305.54	300.19	298.59	301.69	304.95	302.81	301.03	304.18	304.04	302.49	296.75	300.97	305.96	301.46	300.55	304.3	301.77	302.04	300.13	304.87	304.4	299.65	301.35	301.9	302.39	305.49	304.78	301.91	302.29	300.97	300.77	305.88	303.51	305.01	300.78	301.87	308.91	302.87	304.85	302.95	305.65
307.66	309.75	305.78	303.49	307.07	306.01	305.53	306.59	303.34	306.86	302.52	307.49	306.81	309.63	306.65	300.74	311.35	304.55	310.97	302.87	307.57	306.29	302.38	307.62	303.5	307.09	305.53	305.62	305	306.7	305.49	302.09	309.81	309.82	302.91	303.66	306.45	300.74	306.49	302.51	303.03	310.95	309.43	307.08	306.5	303.72	305.72	303.23	301.58	302.78
318.71	320.15	318.79	322.62	316.55	322.45	320.08	311.61	315.05	317.32	320.81	316.68	318.16	322.5	315.93	312.45	315.7	320.8	319.59	318.59	315.55	314.21	315.85	313.58	313.92	312.52	316.25	314.21	313.45	317.57	317.9	315.95	315.49	318.98	314.41	322.47	313.49	310.47	321.37	315.12	320.07	322.32	313.79	317.04	318.59	319.41	309.82	319.91	318.72	316.16
326.25	325.51	322.29	325.82	322.82	319.42	322.51	320.08	320.02	325.62	332.36	325.31	322.84	325.76	328.74	324.15	325.22	323.57	322.33	324.88	324.06	325.59	327.32	328.91	326.09	327.11	320.88	321.86	324.49	323.49	328.73	323.01	322.21	322.98	317.79	322.3	327.65	322.07	323.6	323.19	325.29	325.81	319.44	324.86	324.54	320.8	321.39	325.63	329.61	326.7
330.04	325.68	325.14	326.45	326.27	324.37	328.87	326.54	320.8	328.1	325.62	321.74	325.44	319.22	327.08	325.98	324.09	327.22	328.11	328.59	324.93	324.3	327.07	326.87	321.22	324.31	328.4	331.84	325.42	321.23	326.93	323.85	330.2	324.67	323.17	326.6	326	323.73	319.67	319.2	325.3	327.91	321.13	320.96	325.71	324.28	326.12	318.82	327.01	323.61
314.98	316.54	316.43	315.72	315.88	315.88	315.79	317.06	314.52	311.65	313.11	316.01	313.74	314.36	313.41	316.49	313.41	311.42	306.85	314.01	314.2	314.41	318.95	312.22	312.81	315.48	313.93	316.13	316.34	312.35	311.91	314.8	318.15	315.57	316.77	313.7	308.25	312.24	313.54	314.37	317.43	314.46	311.02	312.55	314.69	312.42	310.44	314.8	313.14	314.24
304.23	301.41	297.57	306.06	303.89	302.18	305.06	302.95	306.4	307.26	305.21	304.58	311.88	302.55	308.11	302.29	304.87	304.59	308.94	307.09	304.91	304.67	302.37	304.47	302.87	302.98	303.56	306.48	300.93	303.63	308.17	303.12	304.02	304.24	312.23	301.95	303.3	306.41	298.47	306.28	304.1	308.68	306.64	304.6	305.06	306.43	301.88	305.48	303.89	308.25
310.87	312.19	311.74	316.42	312.35	313.61	311.78	315.71	312.71	314.04	308.7	313.33	312.31	311.58	313.99	314.37	312.22	312.5	316.03	312.6	315.58	311.49	312.16	312.78	314.79	314.22	315.78	314.49	314	313.89	317.67	315.76	311.25	315.68	315.1	312.76	309.58	312.75	312.39	312.9	312.95	316.85	315.94	314.84	317.69	315.26	311.59	310.46	315.21	310.54
315.13	310.93	308.94	309.91	311.57	310.24	309.56	308.88	311.92	312.94	309.62	306.6	307.02	318.7	310.66	308.08	307.68	306.13	308.51	312.3	315.17	308.05	310.53	310.66	310.06	306.78	305.89	312.61	311.19	312.11	309.56	308.36	309.76	308.54	308.74	313.23	309.11	310.8	314.03	314.24	309.97	310.16	306.79	316.38	313.77	307.55	310.26	310.47	307.38	310.39
314.44	314.53	320.89	316.37	316.15	317.52	319.66	314.23	318.67	315.86	315.4	315.22	316.29	314.37	320.58	313.69	315.87	318.02	312.1	319.71	317.81	317.62	321.93	312.23	319.64	320.47	315.6	317.15	318.23	311.01	315.79	319.29	312.6	312	314.53	320.1	317.23	316.87	315.31	313.96	316.97	314.15	310.99	319.87	316.27	315.76	319.35	315.71	316.86	315.74
318.24	318.07	315.52	315.13	316.29	313.18	312.69	317.67	315.17	318.17	317.05	312.78	315.65	312.67	313.73	315.49	311.71	312.76	314.79	314.27	321.25	317.44	316.8	315.79	309.85	316.37	312.78	316.81	311.48	316.49	311.38	318.77	312.25	314.85	312.13	315.46	316.47	316.77	317.4	315.32	310.19	312.29	315.56	316.77	311.81	313.56	318.9	313.91	315.42	322.04
317.64	315.24	313.06	315.77	318.15	314.94	316.36	313.55	312.88	312.17	317.12	313.76	319.43	312.58	313.39	314.91	315.66	312.78	315.1	310.92	316.76	312.77	311.3	318.19	313.16	315.37	315.48	313.14	315.26	315.69	317.48	315.71	314.19	313.34	310.41	314.81	315.25	311.04	315.2	310.99	314.52	313.53	318.31	313.42	317.96	313.04	313.27	315.61	313.2	313.12
311.66	313.38	314.78	310.58	313.04	313.8	315.09	314.76	312.14	317.63	312.49	310.62	311.99	312.54	314.57	315.26	309.24	307.36	311	311.82	318.56	317.48	313.31	312.92	307.46	311.05	310.54	315.25	310.63	314.78	317.53	312.19	317.87	315.52	316.51	309.88	313.1	318.1	315.26	314.65	311.97	309.66	313.67	311.94	311.52	309.29	311.16	309.77	313.05	309.02
301.36	301.49	300.62	302.3	300.96	302.62	298.28	300.89	307.35	301.01	302.89	299.09	301.79	291.23	298.73	298.66	302.48	306.82	302.1	303.49	296.95	299.9	300.5	299.62	299.53	298.74	301.98	300.33	300.69	297.52	299.54	301.89	301.67	297.31	305.14	300.22	303.69	298.27	300.68	299.61	303.91	301.84	301.7	299.34	299.44	296.48	298	298.87	296.13	302.5
313.89	311.89	310.95	317.49	313.42	313.31	311.73	314.53	312.67	316.26	310.64	317.45	318.65	312.87	314.2	311.77	317.19	313.24	310.81	314.75	315.6	312.38	312.49	313.68	314.97	316.85	317.71	315.66	316.65	309.11	310.11	317.45	318.6	313.94	315.45	314.35	316.59	315.42	317.97	317.01	316.05	311.84	314.64	317.67	314.58	314.77	314.08	310.83	316.83	314.41
307.12	314.67	316.35	309.55	317.5	314.89	311	314.74	312.87	312.67	315.6	321.89	315.6	315.47	313.81	311.36	315.25	317.16	315.71	318.26	314.91	316	318.58	314.38	313.43	314.6	319.7	314.81	311.29	314.98	315.98	312.19	312.26	318.39	310.64	313.68	315.13	317.56	320.25	315.2	315.63	312.78	313.63	314.44	315.89	317.86	321.49	312.54	313.12	318.93
306.61	310.1	307.28	305.35	312.05	303.84	306.56	309.08	307.91	309.33	311.48	308.2	310.34	304.11	309.09	301.32	310.11	306.32	305.99	305.33	308.61	307.69	306.51	306.69	308.53	313.5	310.58	310.1	304.51	303.27	306.91	307.82	311.89	308.41	302.62	309.64	307.32	309.79	302.72	307.41	311.36	311.75	305.13	305.57	307.33	313.78	307.8	307.2	308.02	312.33
332.65	329.79	333.16	330.61	332.91	329.74	328.35	328.78	324.6	331.75	332.43	327.1	327.57	325.44	322.83	327.92	332.66	324.15	330.38	326.63	323.12	331.77	330.86	328	330.32	329.85	327.47	328.52	327.84	329.79	324.1	326.72	331.05	328.75	325.31	334.35	328.58	330.12	325.86	330.8	330.04	328.73	329.64	327.1	321.94	330.39	327.92	329.4	335.23	332.43
312.05	321.47	314	309.06	307.74	313.35	316.71	314.37	309.94	314.67	311.13	320.94	315.02	317.47	312.89	315.5	312.96	309.43	311.75	314.29	315.35	323.05	315.62	312.59	312.05	314.9	309.78	310.79	315.45	314.07	312.98	313.5	315.07	315.9	314.75	312.48	313.34	315.87	315.83	308.57	313.39	315.47	310.56	314.88	310.02	315.12	313.53	309.41	317.73	306.96
319.41	317.19	323.59	316.67	323.77	319.33	317.33	318.17	317.5	319.29	317.69	318.67	316.61	319.92	319.02	316.2	319.66	314.68	321.45	315.49	316.78	315.54	319.22	318.69	314.03	320.77	316.05	316	315.53	317.18	325.65	318.63	322.74	316.73	317.42	316.13	317.64	315.7	311.26	314.03	315.27	320.31	319.53	319.82	321.95	320.49	321.82	319.94	324.31	315.12
308.33	304.39	301.92	301.44	304.01	305.47	303.62	311.04	302.89	303.48	306.61	304.4	308.11	300.95	306.36	307.26	303.26	303.41	307.99	306.64	304.2	308.42	303.88	308.15	306.63	308.22	311.72	303.56	305.93	305.93	309.94	310.47	305.29	308.24	304.82	303.63	305.65	304.29	306.31	304.16	306.31	300.61	303.35	304.75	302.6	304.42	301.13	306.96	304.31	307.3
303.42	295.96	301.74	298.35	297	304.35	297.59	295.77	302.06	297.58	296.82	300.13	298.86	302.78	300.12	303	298.89	300	296.64	300.41	299.26	303.75	297.76	304.57	300.31	298.83	300.13	299.47	299.54	299.5	298.66	300.82	301.72	306.75	300.8	295.07	300.59	299.75	299.59	299.4	293.55	299.36	297.03	297.94	302.5	298.86	304.49	299	303.16	296.61
307.38	311.93	306.61	309.15	309.2	305.09	308.82	309.79	303.3	313.67	306.41	310.63	309.53	309.72	305.5	313	309.24	314.98	306.43	309.76	310.4	308.33	308.99	304.92	308.18	310.04	312.59	311.88	306.8	314.98	307.61	310.96	311.03	307.3	307.16	308.22	306.95	311.4	311.79	304.17	311.25	309.4	313.73	307.67	309.39	313.97	310.73	312.01	308.73	309.37
309.65	308.28	309.56	311.99	313.27	311.46	311.61	308.22	313.53	313.42	310.32	313.3	310.23	308.68	309.91	312.44	313.09	307.15	315.86	313.19	308.63	311.22	313.34	309.02	312.84	310.23	311.11	311.15	310.13	312.85	316.4	312.31	306.62	307.94	307.97	313.39	309.71	313.72	311.96	310	304.86	310.74	315.04	305.58	310.82	310.12	308	306.05	310.99	307.35
324.19	324.29	317.32	316.71	320.33	319	321.07	314.97	322.62	312.76	320.06	322.4	321.9	319.84	318.47	320.27	318.49	321.61	319.91	321.61	323.43	319.43	315.36	317.57	319.65	322.36	316.52	315.82	319.79	322.67	319.59	320.79	315.05	319.3	317.72	320.31	317.8	317.14	316.29	321.54	316.65	322.1	323.4	319.39	323.07	317.14	317.83	320.6	317.95	312.92
309.73	314.4	316.54	312.9	312.49	314.45	317.35	313.8	309.05	313.92	312.93	314.76	316.01	314.43	318.18	311.17	309.19	311.6	314.54	311.24	312.27	310.71	313.98	314.19	313.17	316.31	313.37	315.59	314.22	316.05	309.4	313.41	310.58	309.25	316.35	315.03	312.26	316.89	311.54	316.45	313.89	315.64	312.24	313.14	313.09	311.23	312.81	313.24	316.22	315.62
293.39	299.31	292.16	295.64	296.57	295.21	291.5	295.2	295.52	296.26	299.89	297.23	301.11	297.39	297.44	301.18	296.65	296.38	298.27	297.64	298.67	296.09	298	300.41	299.34	296.31	294.59	298.83	295.1	298.09	298.87	293.09	299.59	303.41	299.47	300.43	299.77	290.87	297.87	300.28	294.38	296.27	297.9	300.01	293.2	299.56	295.98	296.65	296.01	302.98
305.6	309.33	314.9	314.38	308.91	305.73	312.65	311.94	309.73	309.15	307.9	306.62	317.82	311.81	310.97	312.37	314.51	309.66	306.04	308.28	311.03	315.28	315.4	312.09	305.77	312.75	313.43	307.72	311.02	308.74	312.12	312.39	309.14	308.17	306.98	308.21	310.08	309.54	312.49	310.19	312.03	309.14	309.4	309.07	311.07	311.97	305.98	309.46	307.6	311.5
315.59	318.87	312.16	315.56	312.47	316.18	315.15	315.82	316.48	315.66	316.25	309.44	315.24	317.26	317.34	316.5	315.88	320.03	319.48	314.21	313.12	314.94	315.41	315.93	316.72	321.23	314.03	315.82	315.23	317.18	313.3	314.4	312.49	312.95	310.96	308.27	313.13	318.57	318.61	319.54	316.35	315.84	318.83	315.6	316.91	320.15	315.89	313.54	313.54	313.05
304.55	304.13	300.95	303.12	304.27	306.73	305.78	301.75	306.51	307.13	311.02	299.53	302.76	305.63	298.5	297.25	301.4	298.66	304.23	307.53	308.69	304.85	302.53	297.45	307.24	305.11	303.92	303.94	303.72	307.8	303.84	298.86	300.46	301.48	302.07	300.59	297.31	305.17	301.54	308.9	298.86	303.02	304.41	301.68	302.1	304.49	303.55	299.24	302.83	303.62
318.61	321.44	316.65	318.26	314.77	319.58	314.6	320.14	320.29	320.79	318.44	316.42	321.22	321.88	319.15	320.98	317.13	315.72	321.17	316.48	322.57	322.4	316.26	315.86	322.66	317.64	318.88	317.35	324.92	318.58	320.6	319.63	315.75	321.13	321.61	318.51	317.89	316.66	323.8	319.2	314.83	318.47	323.4	320.61	317.7	316.35	317.54	318.03	317	321.06
318.74	318.37	316.07	312.47	313.65	318.7	321.14	315.23	316.83	315.93	315.81	315.24	317	313.08	316.73	316.56	314.83	318.36	314.34	316.26	313.18	318.09	320.9	315.4	318.18	322.66	321.73	318.54	318.82	319.12	311.14	318.59	318.75	315.5	318.98	316.69	314.08	312.82	318.82	317.25	318.81	314.06	314.66	315.15	315.53	313.58	319.75	317.82	321.87	314.64
304.82	303.17	304.96	301.84	304.21	298.47	301.85	305.61	303.57	305.02	304.1	305.01	304.21	309.49	303.07	304.73	302.28	302.09	303.37	302.99	305.19	303.61	299.02	305.42	303.38	305.66	302.73	300.13	307.31	299.1	302.01	305.7	304.99	308.26	303.09	301.19	301.01	301.83	303.39	302	306.91	305.17	300.79	305.44	303.59	302.24	301.71	301	307.18	305.59
324.93	323.18	325.14	322.89	321.03	323.21	329.56	331.96	329.07	326.25	323.75	327.39	325.43	327.91	325.47	326.56	329	324.98	330.54	326.45	325.81	324.59	330.83	332.46	332.61	322.46	324.93	327.33	325.11	329.28	327.21	324.13	324.25	326.42	329.18	329.63	326.49	326.45	325.77	328.36	332.33	324.38	329.04	322.7	325.97	329.35	330.32	330.5	329.27	326.79
307.23	309.51	306.8	307.09	308.05	302.67	302.54	303.95	301.28	304.3	306.46	303.67	304.28	303.41	304.54	302.78	304.25	306.14	310.14	300.54	306.14	299.72	304.25	299.92	307.72	305.39	303.68	302.91	302.74	305.38	305.72	296.06	308.95	304.11	305.72	303.39	299.15	307.29	304.22	306.62	308.46	305.44	306.21	305.37	304.34	304.03	311.15	306.48	306.3	303.01
315.94	311.92	313.46	313.9	311.77	312.07	311.07	315.82	313.73	308.37	311.48	314.13	309.09	310.83	312.32	319.49	310.72	305.08	312.67	308.85	315.74	312.28	312.24	310.01	310.55	312.39	312.97	314.99	312.21	317.45	314.85	312.3	316.49	312.86	311.39	313.16	312.85	317.97	309.96	312.23	313.56	315.2	309.74	309.94	317.52	313.87	309.95	313	312.48	314.24
312.49	314.34	316.8	312.66	310.37	315.27	312.97	316.61	313.63	311.94	315.81	312.34	314.32	310.19	313	311.54	313.45	315.52	319.43	317.31	310.67	313.66	310.02	316.14	306.75	315.27	310.31	309.39	312.27	308.69	313.28	308.48	311.58	311.23	314.42	316.42	317.68	310.97	312.25	312.7	311.39	320.05	316.83	310.24	310.92	312.07	312.09	316.45	315.33	310.29
323.59	324.82	325.7	320.93	326.67	325.78	323.33	323.32	323.95	334.48	327.1	326.03	326.18	326.42	326.54	321.87	327.43	324.38	324.66	326.03	326.68	327.31	328.51	331.13	328.9	326.5	326.34	329.8	321.5	325.62	322.21	325.48	321.3	331.21	331.51	320.2	323.27	327.45	325.52	326.4	324.93	321.45	323.76	328.13	324.08	325.64	326.82	330.51	323.22	319.42
311.06	310.93	312.75	310.45	308.05	317.58	314.87	309.75	311.75	316.15	317.82	318.8	313.58	310.43	311.83	312.41	314.58	315.05	317.71	308.62	318.74	312.07	313.4	310	313.33	308.95	310.86	310.91	316.35	309.07	313.42	313	311.61	310.09	312.92	317.09	308.91	313.97	313.21	313.19	321.58	313.05	316.43	314.08	310.28	316.58	312.26	309.21	318.7	315.1
315.44	317.82	313.07	317.54	316.87	315	316.63	310.77	313.5	311.35	312.47	306.78	312.67	317.63	315.91	315.52	317.63	317.89	314.72	313.61	310.18	313.33	316.25	312.62	312.75	315.34	311.38	317.57	309.93	313.93	318.37	309.61	309.36	313.84	315.71	311.21	311.04	314.13	311.63	310.37	317.88	310.52	314.64	308.43	314.44	317.77	314.1	318.86	316.54	318.88
323.32	320.26	314.96	319.14	321.09	320.26	316.19	315.46	315.03	315.95	314.82	322.1	317.64	324.15	318.13	318.31	313.54	317.05	316.75	316.82	313.47	320.78	315.56	317.58	317.56	317.37	317.03	320.03	321	316.08	318.47	320.35	320.25	311.52	323.43	320.69	312.2	314.08	318.14	324.22	317.86	320.57	311.92	318.67	317.5	315.24	316.06	313.06	312.23	314.28
315.14	313.4	310.81	313.36	319.92	315.89	316.13	313.78	315.22	313.72	313.51	324.31	317.45	312.87	311.55	315.52	315.74	316.27	316.22	313.61	311.38	311.38	316.55	310.63	317.03	318.01	317.6	312	309.66	316.69	312.27	318.07	319.97	314.93	316.6	315.29	310.4	318.34	314.01	318.09	318.81	312.85	315.44	313.07	312.37	316.03	312.91	315.47	317.11	318.14
307.88	307.18	302.64	311.72	308.83	308.86	305.62	311.8	311.49	309.72	308.24	305.75	308.51	309.52	307.23	312.73	309.22	310.43	310.01	308.59	311.93	307.62	309.47	309.85	307.4	310.74	305.93	306.71	309.71	310.31	307.81	307.63	306.78	304.99	305.28	309.76	307.37	301.51	306.81	304.05	305.36	309.8	308.81	306.64	305.86	304.98	310.71	305.5	307.58	305.41
295.73	292.25	297.31	292.15	294.59	296.64	294.98	295.65	291.67	292.51	296.64	290.99	297.04	290.36	294.13	298.42	295.61	298.11	293.69	296.24	299.66	292.74	299.87	292.12	297.05	296.46	293.89	298.66	293.64	293.2	294.24	302.05	286.92	295.33	290.13	292.35	292.24	295.45	294.8	291.55	291.89	295.26	292.97	291.51	296.82	297.62	292.62	291.94	299.62	299.51
324.57	329.59	325.12	329.28	329.93	327.03	327.48	331.8	328.03	326.82	329.67	330.69	329.64	328.59	326.64	322.79	328.54	328.4	326.54	323.39	333.01	326.66	322.98	327.89	326.96	333.57	326.05	329.39	329.28	325.02	331.59	328.01	332.31	331.73	331.47	329.1	325.96	324.49	330.1	328.19	327.94	323.79	327.56	325.52	331.31	324.85	329.65	328.86	325.67	326.67
310.55	308.68	314.07	309.88	312.32	308.07	311.48	310.01	308.79	310.15	312.55	308.46	306.87	305.56	306.44	310.59	308.19	308.61	305.77	312.27	309.99	309.32	305.51	308.95	310.34	309.4	308.05	308.33	304.92	308.6	310.12	311.63	305.37	302.2	311.11	311.44	310.48	312.9	310.32	306.74	305.33	305.48	307.61	306.3	312.18	310.94	311.95	309.51	307.74	309.2
297.11	302.38	300.87	304.48	303.04	303.85	303.97	303.04	300.83	303.17	304.8	299.94	301.08	303.72	306.34	299.96	303.87	302.56	303.22	305.81	301.71	302.67	300.45	297.55	301.53	305.08	301.16	301.54	306.93	307.08	297.82	301.33	299.85	304.31	303.34	298.9	302.7	303.61	304.87	303.51	301.17	301.62	299.95	302.22	304.15	301.9	299.8	300.76	303.56	302.47
310.93	316.03	313.17	310.59	307.88	308.62	316.32	308.86	312.99	311.13	307.66	311.52	314.67	306.6	309.12	316.25	311.04	305.36	306.18	314.15	309.82	313.65	312.43	310.14	313.48	308.03	314.34	306.22	312.73	305.22	307.86	308.27	306.35	313.34	305.8	311.28	308.5	309.19	311.34	308.51	314.59	312.76	310.41	308.04	309.8	307.74	308.75	307.85	314.84	311.32
305.7	306.96	305.19	301.32	309.28	308.55	305.39	305.79	308.29	301.96	304.82	306.21	309.35	305.62	306.76	310.36	307.25	306.34	306.97	301.83	305.47	308.74	302.17	308.96	300.7	305.08	307.55	306.69	310.5	298.31	310.11	302.85	304.04	302.92	305.91	302.45	302.89	303.73	302.6	307.64	307.3	303.62	302.65	301.88	304.52	305.14	306.09	305.7	309.79	304.85
303.89	295.73	300.66	299.91	303.63	299.33	302.39	299.13	304.06	303.13	300.19	294.81	300.04	302.57	297.02	302.06	297.22	299.21	300.88	298.91	299.08	301.92	303.22	303.5	296.44	301.34	301.22	299.02	302.93	300.73	300.58	298.62	301.61	297.4	299.15	305.26	304.28	305	301.96	299.66	304.69	301.15	300.7	299.44	294.6	299.65	304.48	300.4	297.09	297.99
307.65	310.36	317.11	311.83	315.25	314.16	315.26	311.57	312.15	312.75	310.33	310.72	304.92	313.06	312.32	311.08	312.22	315.57	314.71	311.49	314.57	310.42	310.41	312.09	312.84	311.96	311.6	319.18	312.15	311.87	310.54	315.34	312.47	313.43	311.53	312.82	317.22	310.03	315.25	317.5	311.23	309.79	317.64	314.2	318.42	312.27	310.25	311.3	311.94	306.66
296.69	301.76	293.35	299.56	298.5	294.45	297.2	296.96	295.95	293.64	296.91	298.69	298.31	294.24	299.6	298.59	294.15	303.2	296.24	298.55	295.71	294.38	295.91	296.45	302.66	291.59	294.85	300.25	300.13	301.46	295.61	293.9	295.21	303.11	298.31	295.71	294.62	298.71	296.19	298.82	297.46	300.03	298.92	297.52	296	295.2	296.94	297.91	297.15	295.13
324.21	324.06	322.35	325.08	327.75	325.92	329.3	324.43	329.6	328.33	324.45	323.16	321.63	324.11	324.87	325.01	322.46	327.04	322.96	323.64	325.4	328.91	327.02	323.91	320.19	326.4	330.8	320.04	321.7	329.9	321.57	321.7	325.12	333.05	327.5	329.56	326.4	327.6	328.3	323.72	323.92	324.57	332.15	320.92	331.22	320.74	325.62	325.82	325.03	323.66
310.37	314.87	306.06	311.83	308.95	311.73	316.34	309.74	312.28	310.03	316.24	312.26	309.5	303.67	310.6	308.34	314.68	306.36	306.21	315.12	312.56	311.87	308.41	317.34	311.61	312.63	311.84	312.91	317.37	307.92	308.52	311.23	311.53	315.31	313.3	310.28	309.47	312.15	311.8	308.72	314.38	308.5	314.22	314.5	308.01	313.4	304.31	314.2	303.8	313.23
318.76	317.09	314.84	315.09	311.06	318.23	317.6	312.8	315.37	311.64	313.28	319.17	315.83	324.07	319.09	314.35	316.89	311.19	316.19	315.61	312.8	314.45	310.64	320.55	313.7	316.44	319.12	318.35	315.93	313.97	312.95	317.93	315.13	314.53	317.36	315.05	313.37	316.81	318.1	317.99	316.84	318.49	314.76	318.12	316.88	317.2	315.24	314.56	317.53	316.75
316.41	316.64	318.44	313.36	315.59	313.2	317.78	318.03	318.37	317.89	315.97	312.6	319.62	314.04	320.11	316.56	317.05	315.94	316.7	313.97	315.44	313.57	314.29	317.31	311.48	313.05	314.92	316.74	314.75	315.32	318.48	313.59	317.23	317.28	317.1	316.96	314.16	317.52	310.98	318.94	308.7	316.66	311.45	309.24	318.02	315.55	311.88	318.33	318.08	311.75
302.38	300.96	305.76	302.08	305.01	302.84	304.41	304.88	304.78	306.06	302.59	303.67	303.52	303.2	302.59	303.86	301.64	304.42	303.59	304.62	303.98	300.48	302.54	303.84	303.9	302.23	304.85	306.46	301.92	300.7	301.88	299.79	306.19	305.21	299.17	300.57	306.64	301.2	304.65	298.78	303.81	301.09	298.55	299.79	303.11	301.26	304.68	302.13	298.59	302.35
317.18	316.43	315.37	321.9	310.57	318.03	317.45	318.06	316.46	317.75	312.06	316.74	315.4	316.33	322.74	313.42	314.39	313.47	317.25	319.4	314.59	316.36	321.03	313.74	318.65	322.57	316.53	316.62	320.57	317.17	315.17	315.35	319.28	321.01	316.59	319.54	314.25	312.84	317.64	314.26	317.21	318.21	316.28	319.14	315.94	314.25	313.66	308.82	319.35	314.88
301.27	300.39	301.3	302.97	299.93	300.94	299.79	295.86	300.32	303.06	299.16	305.66	299.39	299.75	300.45	304.51	297.68	298.42	297.67	302.54	299.62	302.25	300.29	294.05	297.44	297.18	297.75	297.51	304.82	299.39	300.47	300.12	299.68	300.26	296.9	300.08	300.14	303.29	301.61	300.84	293.03	293.49	298.83	299.07	298.26	302.29	298.4	303.08	300.76	297.09
304.86	303.92	305.53	307.16	305.7	300.45	305.92	306.28	299.8	300.87	306.55	302.85	303.46	303.2	301.9	303.91	308.99	305.96	303.91	305.09	308.54	302.32	301.67	302.11	302.73	304.78	301.57	310.14	304.17	299.97	301.48	302.6	310.47	301.97	303.95	303.83	303.39	303.97	310.2	304.58	300.04	302.66	303.42	304.06	306.55	305.54	303.26	303.64	302.89	307.26
311.31	314.86	313.03	316.09	312.29	312.78	307.14	313.59	312.85	312.66	314.07	311.07	309.48	312.11	313.62	309.96	307.42	304.85	310.09	317.72	313.72	314.43	312.53	312.81	316.28	314.56	313.01	318.22	313.87	314.61	319.02	312.66	316.79	314.17	315.74	315.47	313.72	313.14	316.67	321.07	313.59	315.13	312.22	316.15	311.1	311.19	317.13	313.52	312.41	315.69
310.78	305.65	304.36	308.84	308.12	313.25	303.57	309.45	302.2	304.96	305.5	305.88	307.53	303.54	305.19	305.63	307.05	312.35	309.56	303.79	305.35	305.91	306.6	307.2	306.61	305.22	304.25	305.86	303.47	307.51	301.84	308.58	309.37	309.97	305.15	308.39	305.11	306.22	305.38	305.96	307.8	308.96	307.34	304.17	306.89	307.09	307.3	309.78	303.94	304.39
328.48	329.93	325.51	322.28	323.62	323.1	320.17	326.96	327.84	326.67	323.64	326.53	325.6	326.37	321.73	329.81	323.71	330.48	322.64	328.05	322.94	316.5	324.3	326.46	324.21	328.24	327.96	320.85	323.51	322.62	323.37	321.26	322.33	326.35	325.22	326.25	327.05	326.02	321.07	324.7	322.95	326.14	327.31	326.23	323.58	321.6	320.95	322.15	325.28	322.06
315.03	310.19	309.58	312.39	309.64	313.4	310.56	310.36	316	314.53	312.32	309.34	307.98	309.36	309.48	313.35	310.38	307.59	312.86	309.58	309.26	311.31	310.09	309.97	306.49	309.48	306.31	306.73	310.65	314.44	306.98	312.72	310.64	311.9	312.83	311.39	316.73	312.2	309.94	308.57	308.56	308.47	310.96	309.8	311.99	302.42	312.51	310.73	313.96	314.99
307.25	313.87	310.29	308.48	309.54	307.93	308.6	305.79	309.84	309.23	303.83	306.85	308.15	308.01	310.58	307.93	307.63	308.93	311.23	312.57	311.54	305.48	307.83	307.95	305.75	307.72	310.93	312.3	308.24	305.31	309.41	307.97	306.76	310.96	309.15	309.61	306.53	305.37	306.69	309.81	308.42	305.53	307.09	312.39	303.88	306.8	311.02	307.23	306.03	310.79
305.12	295.81	300.98	303.23	300.46	302.94	304.35	298.75	304.03	304.01	298.67	303.17	306.23	300.48	303.36	308.39	303.54	303.74	308.24	304.86	304.22	302.28	304.14	302.97	301.3	299.35	297.67	303.02	301.3	301.58	307.3	301.92	297.33	303.21	303.37	297.37	303.43	300.22	301.6	301.19	297.53	302.82	300.73	304.41	306.72	305.76	299.61	300.63	299.7	304.54
291.34	293.96	298.94	295.33	294.33	295.73	293.18	295.28	296.77	294.52	293.54	295.99	295.72	292.32	294.53	296.98	292.4	300.99	291.93	293.66	289.01	291	294.89	291.46	289.84	290.29	295	293.28	298.08	297.05	285.73	295.08	296.72	293.98	299.87	295.65	292.76	289.3	293.31	294.49	293.38	294.7	293.28	295.74	294.85	292.63	289.64	297.87	291.84	294.9
322.87	329.47	324.53	327.17	329.5	323.8	324.6	329	325.39	326.38	330.71	327.55	331.35	323.49	327	326.11	329.95	333.36	323.65	327.48	327	325.08	326.07	323.47	327.31	326.02	322.91	331.21	327.65	327.1	319.99	328.59	330	327.14	327.6	325.67	332.65	324.75	324.56	327.19	326.73	330.63	329.12	326.98	322.03	327.14	328.47	327.79	329.4	331.41
323.39	321.54	324.42	324.77	330.82	328.14	320.75	325.71	324	327.24	326.86	324.88	323.45	328.15	328.08	319.8	319.42	326.7	324.27	325.22	329.2	329.2	324.77	321.14	326.77	320.55	326.91	330.79	328.33	326.13	323	321.52	322.15	326.65	322.07	323.46	323.38	322.18	322.97	321.32	320.97	323.42	324.5	324.08	323.07	321.98	325.41	329.23	327.29	320.84
319.78	315.28	314.55	319.71	319.08	311.98	321.47	320.53	315.65	313.43	318.17	317.02	313.91	313.36	319.85	317.55	316.69	314.85	311.95	312.92	314.14	311.8	313.57	310.14	318.43	309.55	317.56	314.5	319.17	313.99	313.18	322.07	313.09	313.36	317.29	315.45	313.58	319.56	313.6	309.01	314.94	316.56	320.25	313.67	313.64	312.81	310.43	314.8	313.43	309.85
318.02	315.27	312.01	311.45	310.76	309.54	313.4	307.25	307.93	315.12	305.56	309.67	305.62	315.02	311.48	310.19	312.1	311.39	307.44	312.21	314.97	308.72	305.86	312.98	310.11	307.66	311.98	309.78	309.43	308.43	314.94	310.97	312.06	313.75	308.35	315.58	310.35	314.06	313.3	316.16	313.14	309.77	314.5	314.9	317.2	313.89	312.79	306.98	310.53	316.08
297.93	299.92	302.96	302.55	296.55	300.93	304.27	299.31	301.73	297.69	300.35	302.48	302.62	302.84	296.03	300.05	308.36	308.79	300.57	305.25	305.58	307.62	306.52	302.06	301.42	299.05	299.43	299.02	297.18	303.79	301.89	301.28	301.92	304.44	307.37	299.86	304.42	304.65	302.55	300.23	297.63	298.03	305.54	298.57	306.43	301.14	306.09	295.21	304.55	307.5
303.93	297.92	300.74	298.26	297.81	300.29	302.79	299.25	300.5	300.43	304.13	302	299.94	298.73	302.61	303.18	301.02	306.13	301.38	302.72	298.75	297.15	299.51	302.13	298.52	301.79	298.81	299.7	300.85	306.22	301.8	298.74	300.08	301.09	306.41	301.81	301.13	297.99	300.51	299.69	300.79	304.58	301.33	301.57	300.51	299.28	305.46	299.67	298.24	302.54
298.09	299.66	298.45	297.62	295.85	289	295.78	300.89	297.94	298.4	292.41	297.78	298.27	295.44	296.17	295.69	296.56	290.36	291.74	293.84	290.43	296.49	293.36	292.41	293.22	297.67	295.15	295.77	301.51	295.83	293.23	289.35	294.78	296.97	297.08	289.44	298.51	293.18	295.82	292.51	296.02	293.04	290.83	296.52	297.21	293.49	289.98	294.94	298.67	295.18
303.25	302.82	301.83	303.13	303.85	303.5	304.66	302.63	301.14	298.91	303.27	301.46	303.32	300.83	301.45	308.19	303.43	301.53	300.18	310.4	303.45	299.8	304.29	299.01	302.81	303.23	308.78	305.76	302.89	300.81	303.8	306.82	302.37	298.93	305.86	306.44	301.34	304.39	301.72	307.66	304.45	304.29	305.34	298.41	298.09	303.96	304.76	304.86	300.76	300.74
306.05	301.94	304.71	306.06	305.11	300.92	306.66	307.11	309.42	308.59	302.92	306.69	303.53	303.29	304.5	305.32	302.72	303.61	301.6	307.03	309.26	300.05	303	301.79	303.96	308.22	301.1	304.83	306.92	303.23	303.19	310.6	301.1	306.44	307.25	303.09	302.63	305	307.08	306.36	300.61	306.15	308.04	306.33	311.98	307.24	305.85	308.48	306.19	307.21
309.86	300.51	301.95	306.8	303.38	309.5	305.42	305.71	309.03	306.32	308.41	310.26	307.11	300.15	311.45	312.64	308.23	307.06	305.11	307.5	306.36	309.46	309.19	310.48	305.18	308.92	306.75	309.35	308.05	306.74	307.47	302.93	303.84	307.32	312.41	305.71	305.91	308.62	304.17	309.03	303.46	306.9	309.61	310.48	307.06	304.96	303.45	311.32	304.52	306.44
306.79	304.5	306.97	303.42	301.94	299.25	302.79	303.27	303.58	304.09	303.39	303.43	304.12	305.59	303.7	300	306.55	304.32	307.41	297.1	308.42	300.03	304.22	303.17	305.81	300.05	300.87	304.44	306.02	301.22	302.36	302.58	304.14	303.65	300.02	304.5	304.02	303.58	304.46	298.4	300.53	307.69	302.47	305.7	304.49	301.5	302.17	297.36	308.58	304.94
294.18	294.24	291.34	296.42	294.65	290.78	294.04	293.19	296.48	292.9	298.9	296.53	291.33	290.33	300.1	298.44	293.51	291.88	298.37	291.31	294.8	292.79	297.35	291.16	292.19	291.99	292.58	297.86	292.54	295.25	301.33	297.68	291.21	297.87	294.9	297.28	297.06	296.91	291.41	294.9	298.4	292.83	291.59	294.85	296.62	300.53	293.71	294.64	298.19	296.39
297.27	289.14	291.75	292.89	292.13	288.69	295.14	293.51	295.1	297.86	292.16	296.16	293.07	293.75	296.44	297.66	288.84	295.42	288.41	292.92	292.49	290.95	294.58	292.28	289.07	293.19	295.4	295.37	295.5	293.95	293.86	295.57	295.08	293.62	297.83	301.95	296.08	300.03	296.18	291.24	295.89	292.49	292.24	292.16	287.58	299.66	302.55	290.97	295.44	296.85
305.61	305.21	304.95	302.95	302.9	303.92	305.33	300.9	301.9	303.09	305.71	303.01	305.12	306.32	302.34	304.64	300.48	306.31	311.02	303.13	302.47	299.95	303.55	298.33	301.51	306.14	303.07	303.34	305.37	302.69	307.66	306	306.92	303.87	304.19	300.63	307.56	306.41	302.34	296.62	300.76	304.6	304.7	309.32	300.33	300.21	305.23	298.61	304.1	300.87
306.01	308.71	305.82	314.29	313.53	311.14	310.66	311.83	309.91	310.92	312.23	310.19	316.63	308.46	317.28	311.35	314.34	309.8	312.27	310.11	311.74	309.28	308.83	312.96	315.74	315.09	310.21	308.8	314.04	307.26	308.88	313.32	306.91	309.88	311.53	315.16	314.49	309.22	310.65	307.78	309.63	312.87	309.52	311.61	310.26	311.72	308.88	312.75	309.25	312.58
319.25	315.3	309.35	311.76	313.9	318.24	309.88	310.26	315.43	314.07	312.02	313.78	317.19	312.16	312.92	315.26	312.81	313.24	311.79	321.73	314.97	313.89	311.76	316.09	310.38	312	313.38	310.48	312.95	314.21	312.38	315.36	315.93	308.66	310.95	313.03	312.89	314.87	312.57	311.27	314.66	313.88	314.68	317.51	315.77	311.72	312.5	319.63	310.08	314.99
300.62	299.12	296.06	296.94	300.2	297.51	296.07	293.17	294.01	294.37	295.84	303.11	297.24	295.78	302.89	296.65	299.73	297.1	296.82	296.18	293.72	294.72	293.27	297.11	295.97	296.66	296.47	296.14	298	293.69	294.44	301.07	294.85	293.34	295.41	297.34	297.86	301.89	296.31	297	295.39	296.85	299.66	297.19	294.09	300.31	296.59	297.15	294.86	297.97
310.22	310.96	309.91	306.83	310.97	309.97	304.97	312.18	306.52	304.63	307.62	308.06	314.05	314.68	313.15	304.01	310.78	311.92	307.51	306.05	313.41	306.21	314.34	309.99	308.94	306.29	306.89	314.2	305.95	311.97	306.34	309.97	314.48	306.44	310.57	312.89	309.74	304	304.36	306.13	310.1	305.72	304.29	314.26	304.9	308.87	307.4	312.62	307.71	307.16
306.68	306.51	310.5	300.11	305.38	305.16	300.98	305.69	301.06	306.73	304.89	302.61	303.29	304.48	304.06	301.66	307.04	303.56	307.36	306.97	304.38	304.12	306.74	304.81	306.61	306.76	305.05	302.47	301.64	304.91	308.05	305.92	303.25	300.02	308.79	308.56	304.56	305.23	303.81	301.8	307.07	303.96	304.58	309.07	301.24	304.75	303.6	301.91	310.2	307.47
307.72	307.78	304.78	306.47	305.87	303.24	301.86	299.28	303.46	305.14	307.41	305.24	299.27	304.77	302.57	303.19	302.62	303	300.77	300.22	302.63	305.21	303.46	302.79	304.83	305.91	302.92	305.75	307.21	300.51	309.65	306.35	308.21	299.55	308.18	300.46	306.85	304.17	303.49	308.44	311.09	305.35	303.14	301.92	302.34	304.56	302.54	304.51	300.58	306.08
292.74	298.99	296.19	294.81	293.77	293.68	291.71	291.07	296.96	290.6	296.71	295.14	295.09	291.84	295.03	292.23	294.62	297.01	293.23	293.3	296.14	288.54	289.79	298.27	296.18	289.27	292.91	290.5	297.41	295.74	293.1	292.69	294.87	294.53	293.81	299.56	291.79	292.42	292.93	292.22	293.26	293.66	291.59	292.93	292.56	292.32	295.32	294.88	291.95	290.72
297.62	305.24	307.91	301.12	301.64	300.84	297.97	300.3	303.5	304.99	300.7	301.89	304.24	303.16	308.48	306.52	305.33	299.96	301.8	304.16	300.11	303.06	300.71	301.29	300.65	302.02	304.8	305.4	301.39	297.69	301.8	305.88	305.28	303.26	307.36	304.87	300.03	305.91	300.01	299.24	301.87	297.99	300.42	302.24	305.15	307.17	306.73	303.01	303.76	300.91
292.7	298.24	301.02	299.99	304.65	305.47	302.25	302.05	296.1	295.66	303.18	300.72	302.4	298.09	296.67	302.76	304.1	298.57	297.84	300.02	299.86	297.63	299.6	299.9	298.6	300.49	300.62	299.49	300.01	305.42	297.73	300.08	298.88	297.86	294.79	300.98	303.13	303.24	299.63	300.33	304.63	294.34	295.18	302.64	296.15	297.86	300.07	297.76	298.67	302.8
324.29	319.92	327.38	320.73	326.28	327.33	324.64	327.95	322.76	326.39	321.89	328.62	327.17	327.55	324.08	322.6	325.05	325.63	327.91	330.16	326.51	327.55	326.13	322.77	325.08	328.82	328.11	328.39	326.18	320.82	324.59	324.59	326.08	329.25	328.11	330.69	323.67	325.84	331.16	327.21	325.9	324.75	328.5	328	320.46	323.8	321.88	319.29	326.35	322.66
319.5	319.99	312.75	317.97	317.62	318.37	314.89	314.33	319.37	318.67	317.47	315.53	316.93	319.42	319.3	325.82	318.54	314.5	316.57	321.55	315.81	319.36	317.51	312.3	319.58	320.98	314.13	315.21	318.84	320.38	320.19	321.05	319.94	318.4	320.59	321.61	319.03	315.67	318.01	320.17	318.11	317.19	320.62	317.4	320	319.17	316.54	313.58	314.92	314.77
301.14	299.37	305.71	302.7	305.29	302.2	302.2	301.1	299.84	302.29	305.66	300.11	303.36	299.52	306.29	301.41	305.41	302.99	301.65	300.15	298.3	302.29	301.32	299.82	301.63	300.38	304.33	296.35	305.74	309.43	299.53	302.71	302.51	306.63	302.83	300.04	302.99	298.22	301.79	302.26	302.25	297.97	305.67	298.67	304	301.8	298.53	306	297.96	305.92
308.73	306.41	303.47	305.45	308.25	303.79	305.51	306.15	311.12	300.69	305.72	303.71	307.74	305.22	309.53	303.34	306.96	308.32	311.27	309.35	306.03	307.62	305.34	307.74	304.79	307.63	309.69	306.46	306.9	304.99	308.16	310.72	303.39	307.85	307.42	306.69	307.29	304.9	304.5	306.11	303.89	307.8	305.53	307.72	303.04	306.98	299.85	305.43	306.44	306.68
318.84	317.94	314.25	314.86	315.56	318.3	319.01	311.69	319.16	320.29	317.63	312.96	314.76	311.92	322.53	317.49	317.13	317.9	319.33	321.06	317.63	307.61	319.64	316.81	317.12	312.19	316.8	317.63	319.72	311.93	318.93	316.53	316.36	316.5	317.71	317.78	314.72	316.93	315.69	316.03	318.77	313.32	315.24	316.43	317.77	317.31	317.74	313.33	315.56	316.08
308.61	300.77	300.99	303.5	306.46	306.15	303.78	303.92	305.78	307.54	304.81	307.54	303.91	305.68	304.95	304.8	302.21	304.62	305.89	310.06	306.76	307.03	304.93	312.53	304.6	300.18	306.52	306.4	308.08	304.44	306.14	308.33	308	305.97	305.73	308.69	309.02	305.25	303.51	305.24	303.58	307.66	309.29	310.76	307.94	302.2	303.27	306.61	307.71	304.6
305.48	304.09	305.93	303.61	301.06	307.31	305.3	305.67	304.96	302.91	304.94	304.94	305.11	307.98	305.13	302.97	304.61	306.92	303.11	302.4	302.48	306.42	308.09	303.96	305.8	303.27	311.12	303.83	306.11	305.5	308.01	306.57	303.35	304.92	308.61	311.57	308.46	301.12	305.62	306.96	307.77	309.98	304.27	306.77	304.15	300.24	311.64	301.23	310.08	302.58
314.1	314.86	312.08	307.64	316.49	312.04	315.5	310.89	316.81	315.92	310.29	311.7	314.74	316.54	313.57	318.62	316.28	313.03	316.16	313.7	316.67	318.21	314.1	315.68	314.77	313.87	311.97	314.04	314.7	309.82	309.47	316.1	313.54	312.5	319.17	319.39	311.39	315.47	313.55	315.12	315.39	315.52	311.91	312.49	310.41	314.85	316.71	314.92	319.82	314.81
313.96	317.1	314.24	315.92	317.59	322.43	312.92	318.83	316.32	316.98	321.4	315.16	321.06	319.61	318.76	314.08	316.99	317.75	319.77	316.77	310.59	315.97	317.06	318.9	313.13	321.87	314.66	317.88	325.73	317.16	314.69	320.05	315.32	314.83	319.13	319.02	318.72	315.67	313.95	318.3	314.26	316.29	318.37	317.58	316.07	313.74	319.12	317.05	316.58	316.85
319.91	326.56	323.03	327.08	326.28	324.36	323.57	322.75	324.55	327.18	322.07	321.45	325.65	326.5	327.43	330.34	322.59	329.65	325.09	323.57	325.32	325.75	327.72	327.38	324.89	324.15	323.89	328.44	326.22	324.8	321.24	322.85	324.39	325.31	322.35	324.43	320.53	324.61	320.8	325.09	326.91	329.44	322.07	328.62	327.67	328.84	326.17	327.67	331.1	324.23
315.94	313.97	315.43	313.61	312.45	312.59	309.84	306.91	308.16	308.48	311.96	316.94	314.55	311.83	310.93	313.72	313.28	315.31	313.46	311.87	315.64	307.44	307.49	311.85	312.93	312.03	308.16	304.92	314.93	308.02	313.23	311.4	313.24	314.87	309.83	311.25	310.83	311.96	314.26	307.84	313.67	314.02	311.57	309.7	312.3	312.83	311.38	310.4	311.7	310.04
313.4	312.5	315.59	318.09	312.48	317.53	313.85	312.24	315.46	311.73	314.45	311.67	312.23	311.18	311.12	314.2	311.21	316.24	315.28	316.02	312.88	311.04	313.89	310.54	311.07	312.45	311.87	319.09	315.31	314.05	312.05	309.95	316.03	316.55	313.38	318.04	315.01	315.4	314.94	315.23	318.23	317.22	318.23	315.77	310.43	309.06	316.82	309.73	315.72	316.43
296.13	294.04	290.34	292.8	286.49	299.58	298.41	293.38	295.32	292.02	294.69	290.85	298.51	291.6	297.09	295.36	296.33	294.06	297.88	293.42	292.9	290.74	291.46	294.89	291.26	294.15	292.03	297.6	292	295.76	293.03	293.97	293.21	292.69	295.1	294.29	290.24	290.77	292.1	296.66	292.5	292.83	296.3	292.84	292.1	293.28	291.17	289.31	289.67	302.82
293.77	297.02	298	290.62	298.32	294	295.85	299.21	298.57	298.71	296	292.22	297.46	295.15	295	295.22	296.64	293.68	291.73	294.26	297.07	297.15	294.85	297.92	294.64	293.84	296.42	294.87	294.86	295.14	295.37	293.38	292.04	295.66	293.56	294.45	294.39	294.38	293.09	293.39	296.58	291.47	291.34	295.19	298.45	297.16	294.28	295.07	289.08	297.51
314.97	308.07	305.02	304.96	306.11	305.03	303.63	310.52	307.44	302.26	308.29	304.48	305.5	303.24	309.6	310.12	308.35	304.7	302.06	306.71	307.34	309.56	305	307.54	307.06	313.78	303.86	303.93	304.27	306.35	305.51	305.23	308.65	306.45	304.07	304.65	304.8	304.8	309.84	300.68	308.22	306.13	309.43	300.95	310.86	308.42	301.57	306.98	309.98	303.7
294.67	297.98	300.86	300.47	304.96	299.86	303.72	299.98	296.53	302.4	298.54	309.26	303.67	305.41	297.88	299.42	296.73	297.01	303.16	296.22	301.84	305.77	298.69	303.32	302.34	301.37	301.61	303.51	298.39	307.19	302.36	299.87	303.73	302.39	302.06	300.9	304.23	300.7	300.15	303.35	303.93	304.84	300.05	296.33	303.93	298.06	305.34	303.57	297.57	300.48
317.99	315.5	311.61	314.97	311.96	313.93	317.77	316.44	310.11	309.67	313.02	320.17	316.59	314.71	318.71	316.04	318.8	313.8	312.61	317.87	310.97	310.62	311.96	313.92	311.19	319.41	312.14	315.36	313.41	315.34	315.44	317.63	316.23	310.2	312.19	315.04	309.65	319.36	314.98	312.91	314.49	318.23	314.99	313.99	312.55	316.82	308.57	313.31	317.23	319.19
305.22	304.15	307.78	302.64	308.49	305.1	302.28	298.85	304.26	302.12	302.22	303.9	302.1	303.56	296.88	302.2	303.79	298.66	302.62	303.05	300.63	302.56	296.59	307.67	305.84	305.83	302.22	305.92	305.63	303.45	305.55	304.97	305.06	302.5	307.6	300.08	300.92	306.12	307.85	301.25	302.01	305.36	303.61	307.1	299.98	306.52	304.13	307.54	304.8	301.35
305.23	308.46	305.42	311.96	307.01	311.21	302.37	309.27	306.94	303.14	310.19	310.72	306.61	313.78	309.73	306.53	308.27	308.22	308.15	305.66	311.31	312.26	313.63	313.44	308.1	306.43	309.44	307.35	309.04	316.91	309.54	306.36	305.35	306.14	308.7	304.12	308.36	309.33	310.86	310.94	306.39	308.24	308.49	304.5	312.62	307.52	309.23	307.24	306.24	307.38
302.14	300.71	298.6	300.03	302.34	304.64	300.67	304.04	306.88	304.47	301.61	302.86	302	305.79	301.88	302.54	302.44	305.56	302.22	304.77	310.28	297.91	304.23	298.64	306.61	299.55	300.44	302.49	305.02	299.74	304.9	301.55	300.44	302.41	300.54	299.65	304.92	306.1	302.39	309.82	304.51	302.37	307.46	303.77	307.77	300.87	306.48	302.07	302.62	295.13
306.61	303.75	307.86	302.07	304.48	303.87	302.86	307.93	306.49	302.95	302.83	307.13	304.01	301.22	306.12	304.14	302.68	302.97	303.24	305.63	311.4	302.63	300.9	305.47	303.76	300.71	301.29	299.18	307.27	303.46	303.88	305.54	302.14	297.97	303.02	303.76	304.94	310.15	306.23	303.66	301.08	307.83	305.2	301.36	301.99	304.68	303.94	307.2	301.44	302.78
306.69	300.54	298.91	302.59	305.7	306.44	298.24	307.48	301.93	303.72	305.82	301.66	302.19	302.69	304.34	301.62	304.26	304.67	299.93	306.2	304.67	302.79	308.31	302.19	298.72	300.41	302.28	300.5	301.13	304.18	305.91	301.33	302.47	305.74	305.86	308.31	304.02	301.08	302.34	305.44	302.97	301.81	301.38	297.33	306.27	301.93	303.76	301.56	302.15	302.64
303.98	301.18	304.47	299.97	298.17	301.76	299.48	295.45	300.91	300.77	305.52	300.94	304.01	301.41	299.95	303.04	301.56	298.45	299.49	301.82	300.57	297.93	299.92	296.92	298.61	300.61	300.04	297.37	301.28	299.47	301.08	303.69	298.13	299.06	300.33	296.44	302.42	306.49	300.47	297.52	302.25	302.98	296.15	294.23	302.38	303.56	301.15	301.44	305.49	301.73
294.91	292.32	295.53	293.94	295.83	285.44	296.5	293.21	291.67	297.37	298.95	289.45	292.29	299.74	291.22	291.91	294.8	295.51	294.14	296.06	298.22	297.03	293.87	288.98	286.53	291.52	295.96	292.86	294.08	294.85	296.71	291.66	297.32	291.12	296.48	292.79	288.52	295.65	288.39	290.86	296.2	295.14	296.81	295.2	291.95	291.35	297.93	291.69	290.48	294.98
316.59	320.17	317.06	317.04	317.19	313.26	317.03	319.55	313.04	320.39	316.35	318.95	317.51	325.66	320.92	323.04	319.38	323.02	313.5	315.43	318.04	313.1	315.49	314.15	312.56	314.04	312.69	315.08	316.88	315.27	315.87	313.2	320.39	320.89	321.91	318.91	315.81	320.51	317.68	315.56	318.42	320.64	318.78	318.19	311.25	319.23	320.71	317.79	319.28	317.08
304.11	305.57	299.58	300.76	299.01	304.65	300.49	303.36	299.73	306.63	300.83	304.82	305.66	306.9	304.59	307.12	304.76	302.83	305.98	304.17	305.27	301.72	303.23	305.77	302.66	300.57	307.92	298.21	304.22	301.18	304.42	306.71	309.35	305.41	299.88	298.47	301.54	302.98	304.67	302.79	302.87	301.8	308.43	301.77	301.27	304.39	301.69	302.67	307.63	300.61
330.53	328.37	336.21	322.09	328.01	321.8	322.35	326.31	332.59	327.8	326.63	332.37	332.21	321.95	323.76	329.15	327.09	327.33	325.94	331.06	327.83	320.83	328.94	325.5	326.62	328.95	324.68	329.71	327.17	328.89	326.65	326.42	325.43	326.68	324.82	325.19	331.08	333.88	328.58	333.25	327.95	323.74	330.78	324.45	331.87	331.74	326.63	326.52	330.73	334.25
294.06	302.21	305.91	297.48	303.93	299.1	302.07	303.1	301.26	294.05	297.65	303.26	301.61	300.38	299.79	295.59	307.66	299.57	297.65	299.83	303.68	301.34	298.94	301.64	298	299.67	299.33	301.25	298.42	300.28	301.06	304.86	296.27	298.53	296.31	299.94	302.94	301.85	300.33	301.47	302.12	297.25	299.61	303.3	294.54	303.24	295.35	296.11	302.2	296.67
316.71	316.7	317.68	316.6	317.43	316.99	315.57	316.47	311.34	315.82	317.39	313.55	311.9	320.01	311.46	311.11	315.56	319.98	314.31	309.71	314.27	310.71	314.54	319.11	319.48	312.86	314.34	311.42	315.23	314.49	312.88	314.06	315.18	313.28	316.25	318.27	315.52	315.18	314.24	316.33	316.4	314.99	317.44	316.12	314.36	319.35	309.45	315.14	316.24	308.81
317.85	312.9	311.43	312.71	308.85	313.53	317.04	309.52	313.3	309.58	311.25	312.4	312.93	312.33	312.45	308.63	307.07	311.43	311.35	313.29	314.04	308.78	311.05	305.92	309.47	311.77	310.15	310.62	309.42	312.79	318.76	315.86	309.05	314.21	312.86	307.45	315.95	313.04	314.82	317.68	310.07	313.74	315.07	310.44	313.33	315.67	311.65	309.81	317.85	310.5
309.23	304.15	309.6	313.64	307.16	312.62	307.29	309.24	304.42	308.63	308.92	308.29	309.82	308.12	306.04	306.79	308.09	307.12	303.56	306.89	309.05	309.17	306.74	309.19	302.38	307.85	308.15	301.3	310.11	307.31	309.39	307.65	307.54	307.06	308.88	307.07	304.25	308.34	303.59	307.31	305.3	300.57	305.31	306.68	310.03	308.52	302.74	305.45	306.94	304.35
308.46	307.39	305.31	305.49	299.88	302.76	300.71	303.47	304.86	307.06	303.97	302.69	312.59	302.51	301.46	303.57	303.18	306.3	306.94	303.79	299.83	302.68	305.78	311.21	305.41	305.66	305.12	308.47	306.13	306.08	299.75	306.14	305.08	303.98	303.05	300.69	308.1	303.92	303.36	303.9	303.94	308.58	301.73	309.08	306.09	301.3	303.17	303.88	305.5	309.56
317.08	317.63	315.07	314.24	315.06	312.41	320	317	317.14	315.12	315.02	316.34	311.56	313.12	315.28	314.95	319.84	315.49	318.03	314.46	313.87	315.46	313.03	319.88	315.53	321.95	311.51	314.18	310.06	315.49	313.75	309.75	313.04	313.09	317.58	316.77	320.14	319.54	314.86	313.37	311.81	316.77	319.69	312.73	316.83	311.02	315.42	315.68	315.68	317.77
305.13	301.82	305.46	296.92	299.72	305.09	297.1	305.34	299.71	301.03	300.45	303.16	305.53	308.64	303.43	303.47	298.31	304.68	300.71	302.07	304.03	300.71	304.21	302.62	300.69	300.7	296.46	305.48	298.44	304.23	304.77	302.22	300.17	304.2	303.23	300.62	303.51	301.72	303.35	299.35	303.17	296.47	305.09	301.38	298.26	303.39	301.74	299.55	301.87	301.36
318.78	318.2	319.8	317.31	321.36	319.49	319.29	316.62	321.93	319.7	317.32	321.03	317.97	322.94	313.06	317.5	315.01	316.96	319.67	320.96	319.51	314.48	317.33	321.25	318.01	319.08	319.34	315.7	316.82	321.84	318.55	322.67	318.7	319.46	317.83	321.16	320.87	315.23	323.17	318.74	316.39	323.2	315.65	323.54	316.21	322.7	317.27	319.65	317.64	321
308.84	311.59	306.21	311.75	308.99	316.8	303.58	312.18	307.76	312.25	310.83	308.76	306.57	310.6	317.16	311.02	312.07	313.76	312.81	311.23	313.39	309.71	314.61	307.72	309.45	309.16	311.45	313.35	315.44	310.84	311.47	317.24	311.21	307.16	312.02	308.22	306.83	314.35	309.07	307.18	313.4	318.54	313.86	318.18	313.4	313.87	313.35	311.45	316.88	312.95
318.8	316	315.1	316.95	322.71	319.17	316.47	315.74	319.44	321.07	319.16	318.83	315.97	315.02	317.38	318.35	323.2	318.67	321.79	323.55	317.55	321.43	318.81	323.8	316.82	319.99	318.67	319.53	323.89	320.99	313.53	317.4	322.35	315.42	316.22	318.6	319.94	313.54	321.78	318.88	316.74	317.98	323.34	323.11	318.52	318.18	316.87	316.23	317.65	319.76
310.45	309.67	308.73	311.92	314.55	308.52	313.79	314.11	308.46	308.65	310.05	315.19	310.09	313.45	311.81	311.98	310.59	313.26	311.35	312.4	310.55	310.83	310.17	314.44	309.1	316.11	314.24	311.04	310.89	313.44	308.51	309.04	310.15	314.9	307.03	313.3	304.85	304.26	310.47	312.05	310.36	310.41	306.51	309.92	312.07	306.79	311.6	310.83	313.78	312.67
313.38	318.82	316.52	313.95	315.55	314.4	318.14	317.59	313.94	319.77	310.68	322.26	313.2	318.8	312.9	313.76	310.26	319.01	314.47	315.81	314.51	317.61	311.21	311.48	310.08	319.73	314.26	315.56	311.62	315.2	319.44	314.77	317.64	314.84	309.3	312.69	318.19	312.89	316.77	311.36	311.87	318.37	315.13	315.82	311.06	318.48	315.24	314.36	313.7	314.93
322.01	320.86	326.05	314.62	319.74	315.16	321.21	317.33	316.86	316.68	322.79	315.72	322.89	319.15	317.75	318.06	317.94	317.2	315.56	317.43	320.68	320.5	317.65	325.7	320.6	319.87	318.3	321.56	320.48	317.86	313.32	320.68	316.82	314.29	320.71	321.31	319.23	319.48	316.6	316.03	317.23	320.55	316.44	318.93	316.74	320.68	323.83	319.99	320.42	316.23
303.13	296.12	299.59	300.99	299.87	301.04	303.28	302.13	301	303.72	298.29	300.06	300.4	300.13	300.9	302.72	295.13	302.06	300.88	301.88	295.06	304.97	301.26	298.64	297.16	296.99	302.57	300.98	300.21	298.51	301.56	301.89	300.11	296.2	302.97	300.85	305.29	296.86	297.92	297.17	299.87	304.73	299.61	298.53	304.61	297.27	305.54	301.26	300.92	302
318.26	319.65	321.93	317.51	317.42	317.71	317.05	316.63	322.18	318.65	314.95	319.93	321.32	320.01	325.57	324.13	322.97	320.81	316.41	321.32	319.8	318.99	320.39	319.23	321.07	323.73	314.69	321.43	315.74	319.97	323.18	314.93	318.91	312.93	319.18	319.05	318.57	313.91	321.82	318.32	315.84	326.06	317.69	316.71	311.04	323.5	314.78	318.56	321.07	320.55
293.05	297.48	299.79	297.42	296.19	297.45	300.23	297.11	299.15	293.39	294.6	300.62	295.79	289.57	292.65	299.23	294.95	300.84	292.54	303.77	296.45	298.7	299.36	294.63	299.25	296.6	294.96	296.08	303.95	296.13	297.16	298.24	299.66	294.57	301.27	298.15	296.49	299.12	295.35	290.99	297.44	295.58	294.04	298.98	299.23	287.72	293.72	295.5	297.67	299.65
313.69	314.87	307.65	320.78	316.29	317.65	312.34	317.61	316.7	318.48	314.93	314.93	316.35	313.89	312.04	314.44	312.99	313.35	316.57	310.45	308.04	317.44	314.45	312.89	308.13	311.61	313.09	316.26	317.13	311.84	312.86	314.75	313.03	316.08	309.98	313.8	312.5	313.02	315.48	307.84	315.36	308.26	312.34	315.76	316.26	312.95	315.06	315.18	307.04	316.56
303.93	305.4	300.75	296.84	300.49	300.13	301.56	303.44	303.12	300.68	299.71	305.97	301.24	301.29	298.64	300.48	301.56	302.91	301.11	299.37	301	302.86	304.9	300.71	300.68	305.76	304.3	303.79	301.71	299.53	304.27	304.42	300.77	306.26	300.32	301.94	303	305.64	306.69	303.73	299.31	303.69	303.26	305.86	307.29	301.76	297.85	304.92	299.61	306.77
314.15	315.29	320.12	315.07	320.25	320.49	315.78	316.85	318.73	319.3	321.48	319.5	312.46	322.76	317.97	312.23	314.85	318.12	318.89	317.42	315.97	312.81	320.25	321.51	313.02	323.6	314.02	315.64	319.78	315.18	316.82	317.76	319.65	322.82	320.86	319.95	311.45	319.72	317.84	316.18	321.22	316.56	317.72	318.07	318.62	316.84	316.82	316.07	316.4	320.94
312.83	311.5	310.78	315.2	309.8	312.4	311.63	308.09	310.32	312.34	315.93	315.65	311.4	303.35	312.1	312.56	312.87	307.69	311.25	314.35	310.85	311.63	314.41	313.69	313.35	312.13	310.22	311.61	313.66	311.47	311.37	317.74	309.08	313.86	311.82	309.43	310.82	314.05	306.61	311.81	312.66	313.15	312.11	309.25	313.38	312.68	308.65	316.77	308.1	307.53
296.51	292.31	297.31	297.51	293.31	293.92	295.6	293.55	293.8	299.77	302.98	293.46	297.97	295	298.68	296.82	296.54	297.39	294.23	299.52	292.64	294.05	291.95	290.74	296.06	298.01	293.17	297.42	294.73	288.51	293.69	295.78	297.52	294.01	300.74	294.8	295	297.56	293.15	292.87	296.61	296.71	297.89	294.85	293.96	296.63	298.11	294.09	290.61	296.31
299.5	307.43	304.21	304.1	306.82	303.88	308.79	302.8	304.71	303.59	309.01	302.59	301.07	305.25	302.81	306.63	303.44	308.95	311.13	302.78	309.69	302.08	302.54	302.71	305.8	301.3	304.76	307.98	305.75	305.52	305.41	304.85	308.1	304.73	302.47	306.27	308.28	308.51	307.69	299.4	307.51	308.01	301.12	306.61	305.57	309.29	304.86	307.17	306.45	301.14
298.37	299.21	303.53	296.39	295.94	294.37	303.04	295.84	296.91	293.37	296.88	296.2	297	297.9	297.76	294.78	294.73	297.29	298.78	296.62	291.94	300.57	299.42	289.5	299.92	298.38	295.9	298.67	298.56	294.78	296.3	297.6	288.71	296.73	296.04	293.15	294.16	300.65	291.67	297.92	297.04	298.29	293.05	298.01	296.26	296.52	300.73	299.25	299.46	296.78
310.92	307.74	313.06	313.22	314.93	316.93	313.39	312.66	311.53	318.4	316.26	314.61	313.97	314.59	314.09	314.03	316.49	311.76	314.87	314.41	315.15	313.15	313.02	309.93	319.32	307.92	308.71	309	308.12	315.38	314.44	313.91	309.63	314.34	312.14	309.45	318.94	310.7	308.83	312.92	313.17	315.76	311.05	310.61	313.93	315.52	312.48	310.53	310.43	311.21
304.77	308.57	303.84	303.94	300.5	300.52	304.03	302.93	305.32	304.34	301.92	302.93	306.82	306.33	302.29	300.49	301.24	299.58	304.6	308.8	300.89	304.82	300.66	296.89	300.75	302.84	306.76	304.74	305.02	308.85	299.99	307.15	299.05	300.39	305.29	302.92	302.63	309.28	305.07	306.49	300.51	301.28	304.55	303.13	305.11	303.74	308.16	309.39	302.96	302.6
318.9	313.63	315.11	317.08	317.77	312.68	313.84	313.53	312.72	313.12	314.51	316.17	311.48	312.55	314.34	312.64	319.16	312.78	311.2	314.22	315.36	316.81	318.47	315.56	314.6	310.18	312.37	315.68	314.32	311.87	311.38	314.25	316.17	311.18	317.19	313.89	312.95	315.71	319.55	313.23	317.35	314.44	315.21	318.9	314.5	315.68	312.53	310.4	311.51	319.7
303.92	305.37	306.02	306.94	299.05	303.92	301.96	301.37	301.29	304.89	304.09	304.21	303.63	300.02	306.33	301.78	305.17	306.11	305.89	303.8	302.98	305.55	298.75	300.86	307.03	301.19	308.3	302.14	306.22	301.96	306.86	309.59	309.87	308.87	307.92	300.64	308.14	310.54	305.44	304.38	304.99	302.4	301.9	304.69	309.43	307.38	306.52	304.01	305.19	306.75
296.18	299.22	303.35	302.71	300.59	294.99	300.22	296.63	302.7	298.59	299.86	296.86	295.36	301.78	301.82	299.66	294.42	306.14	298.47	309.16	301.08	303.61	296.64	299.19	298.81	297.01	301.5	302.28	304.18	298.32	297.98	299.18	295.72	300.01	292.42	303.82	297.04	299.18	301.83	299.95	305.11	302.93	303.54	299.49	301.48	305.36	294.48	298.53	297.38	300.09
314.33	314.84	311.8	310.68	317.54	315.66	308.03	313.23	314.16	313.63	320.22	308.36	312.19	313.15	310.89	311.82	314.78	317.53	307.27	309.92	312.28	311.57	309.86	312.19	310.69	309.23	311.52	310.7	316.27	313.59	313.05	319.83	313.06	315.78	313.27	311.34	310.97	306.68	316.27	312.68	309.32	314.42	314.71	312.73	311.39	317.47	312.66	315.54	316.89	314.08
301.5	307.53	305.61	307.9	297.53	299.63	303.51	302.24	308.67	301.6	301.99	301.54	301.88	304.95	299.46	304.88	303.95	304.94	307.01	300.93	307.57	302	302.62	301.67	310	301.43	307.79	301.72	307.36	306.81	303.3	307.18	303.36	309.65	303.2	304.15	310.1	301.45	300.62	300.34	301.59	302.48	306.76	306.57	307.35	304.48	299.84	303.96	305.15	300.57
301.69	306.29	303.76	311.28	303.66	307.43	304.95	308.2	304.53	302.86	299.41	301.01	304.14	307.04	300.54	307.3	306.32	306.54	302.75	303.42	305.48	303.36	307.74	305.83	305.3	308.75	298.85	305.24	304.46	300.27	305.43	308.73	306.43	303.87	304.07	310.84	301.23	305.45	305.19	301.01	297.36	303.69	304.52	306.37	305.03	308.56	303.05	300.83	300.43	303.36
322.38	310.28	317.65	314.09	313.9	316.39	316.34	308.79	321.07	313.37	311.24	314.46	317.47	315.93	315.59	314.13	316	316.24	312.41	312.22	315.59	309.52	319.45	317.42	310.12	314.81	314.35	316.46	313.5	313.86	315.88	315.64	315.22	314.6	311.66	316.04	315.04	315.08	312.45	313.76	319.42	316.3	314.85	314.97	314.94	315.68	315.96	315.52	312	319.55
303.87	303.26	299.48	301.34	305.49	305.47	303.42	302.84	306.14	302.08	303.26	306.89	305.73	305.09	303.65	306.35	305.52	304.9	305.66	303.2	308.21	303.9	300.68	303.03	301.82	299.76	301.1	301.65	308.76	306.72	303.72	301.9	303.38	303.1	302.62	299.3	310.22	304.49	305.97	302.57	303.34	306.18	305.99	307.78	302.22	301.63	308.38	303.04	304.75	303.83
299.37	296.97	299.59	297.3	295.05	295.61	297.23	296.76	294.32	300.55	295.7	295.61	293.18	296.1	298.89	296.8	294.39	292.67	295.71	295.86	296.59	297.34	300.08	291.55	297.74	297.58	298.97	297.95	295.52	304.98	298.75	302.69	295.53	294.2	298.22	294.41	294.65	301.94	293.98	292.6	295.2	300.16	292.86	290.43	294.05	297.97	298.43	292.32	302.08	297.31
327.43	322.29	325.91	323.29	325.1	323.44	323.12	324.35	327.66	325.97	330.28	323.28	324.82	326.12	323.93	328.04	325.62	327.27	326.49	329.88	321.14	319.48	328.21	323.56	321.25	319.95	324.97	328.44	326.91	324.75	322.17	322.22	324.41	325.87	325.2	325.67	323.31	320.52	328.58	323.36	323.8	319.58	327.09	324.36	323.88	324.24	321.51	325.97	327.41	324.68
300.93	298.43	303.84	304.01	305.19	299.68	307.49	304.45	301.41	300.73	300.71	303.47	305.66	305.78	304.47	302.4	301.35	305.66	298.82	300.97	304.03	305.11	303.33	311.48	306.62	301.28	302.02	302	309.04	308.46	304.06	302.74	300.67	307.85	303.15	306.51	302.48	298.89	306.76	302.79	305.44	304.33	301.41	304.1	304.08	303.1	301.76	305.49	304.42	306.79
302.9	303.02	301.96	298.57	298.3	302.84	300	304.77	296.91	301.63	300.6	297.94	300.13	297.72	300.85	303.66	299.85	301.17	299.97	299.35	303.81	300.25	301.45	297.89	297.13	303.6	298.31	302.24	300.09	299.4	302.61	297.53	298.91	303.79	303.61	298.03	302.2	300.65	306.57	303.16	299.72	302.28	299.69	300.49	305.11	301.83	301.84	299.67	303.23	301.41
317.66	314.29	312.67	311.91	307.4	313.94	317.47	315.36	317.55	317.96	316.15	318.53	315.67	320.8	311.62	316.42	314.34	317.37	321.98	315.48	315.77	314.42	310.88	320.69	316.56	318.93	318.36	316.57	316.48	319.81	316.65	319.6	314.3	316.96	320.05	319.38	315.02	315.54	312.7	317.15	316.05	319.42	320.17	311.97	316.67	319.52	316.23	309.87	318.58	315.42
301.89	296.27	308.77	299.06	300.33	296.76	297.42	299.67	297.96	298.62	303.04	300.29	302.03	302.57	302.24	301.58	303.24	302.72	301.08	304.36	302.27	298.26	301.39	306.28	304.94	298.49	305.42	297.71	306.58	303.2	301.33	303.45	306.46	302.75	301.32	297.93	303.09	293.87	301.66	303.14	299.77	303.36	302.7	298.28	301.16	298.38	302.73	301.26	303.57	301.45
309.54	302.6	300.9	302.44	303.13	305.67	303.22	309.15	303.34	307.14	303.79	301.83	307.34	305.29	305.99	303.97	304.65	310.04	306.95	304.28	300.52	299.63	304.38	306.5	307.07	302.8	303.73	302.19	306.75	305.44	310.17	311.32	302.42	308.76	304.08	303.36	307.75	308.02	302.75	300.6	301.68	305.03	304.24	305.31	304.49	305.26	301.75	307.65	303.83	305.3
301.7	301.56	303.62	293.9	298.97	298.07	297.57	307.4	298.3	299.72	305.46	301	301.69	305.07	302.07	299.64	307.02	302.55	303.92	303.8	299.24	302.38	298.99	300.13	300.9	298.08	299.67	302.78	299.52	305.51	303	299.91	297.14	303.11	305.72	300.29	301.37	297.83	295.63	298.42	301.24	294.55	303.43	297.13	297.93	296.44	307.98	293.99	301.79	297.02
313.47	310.11	317.2	310.12	315.47	310.67	309.94	313.5	315.44	314.9	315.29	315.19	313.86	313.1	315.41	314.24	313.45	316.95	312.78	312.93	310.11	314.98	316.72	316.92	316.94	322.48	312.65	316.23	320.19	318.96	312.14	313.94	313.41	318.81	309.65	311.7	317.91	314.38	319.94	318.75	320.27	315.52	311.48	314.38	314.28	318.02	313.48	314.27	311.97	318.22
306.53	308.48	310.69	308.22	309.38	313.91	309.02	311.27	315.65	313.98	312.49	309.8	306.96	307.39	309.63	308.9	309.55	310.11	306.12	303.85	310.76	308.85	308.51	314.58	306.92	305.88	312.01	305.12	307.56	307.97	308.19	307.86	312.64	310.4	304.97	309.05	310.47	307.91	310.64	308.52	306.25	308.01	310.35	311.65	310.11	309.28	310.37	306.7	311.09	308.25
310.01	310.56	304.19	311.11	308.81	310.98	309.93	308.6	313.33	306.63	306.64	310.83	307.1	309.83	314.91	311.78	312.07	314.17	307.64	305.93	306.89	310.35	309.76	311.76	311	306.57	304.13	309.8	310.1	311.29	313.12	310.63	309.74	310.15	310.43	308.08	313.74	311.12	307.36	310.43	308.59	307.56	310.39	306.49	308.57	311.86	309.64	310.76	315.37	313.07
324.8	316.58	319.59	312.75	323.24	316.5	316.66	323.39	321.88	319.45	322.62	314.78	319.84	323.74	322.95	318.58	320.53	318.34	319.35	320.3	316.89	319.11	317.47	312.85	318.02	311.31	316.61	322.29	318.41	323.02	315.35	315.08	314.28	311.29	319.53	316.35	316.59	313.91	322.86	314.56	322.54	313.01	319.22	320.41	318.36	318.88	316.96	319.68	321.03	315.65
311.86	307.08	305.93	309.06	305.63	309.89	309.66	303.57	310.53	310.3	309.56	309.35	308.12	311.12	309.55	308.72	313.1	309.78	310.92	307.49	305.97	312.7	308.61	307.97	309.38	310.09	306.02	307.53	308.42	308.57	310.38	309.87	309.17	310.96	313.6	307	310.88	312.52	304.34	306.41	308.55	306.41	305.31	307.28	311.76	308.93	307.06	308.7	304.96	311.69
320.2	321.8	319.71	317.72	318.52	319.96	317.03	318.15	313.65	316.35	320.14	313.79	316.87	319.87	316.64	319.98	318.17	321.24	313.78	315.34	315.49	316.56	315.39	322.75	317.28	320.6	322.4	319.95	318.53	313.8	309.26	315.96	317.78	320.25	324.77	318.21	321.71	315.64	319.22	320.78	319.88	316.93	321.52	312.95	323.31	320.49	315.98	318.08	318.87	318.73
326.96	329.08	326.88	321.62	323.93	325.45	328.94	334.79	331.65	328.07	324.93	328.55	327.17	332.67	331.69	331.63	331.62	326.4	325.81	327.26	327.01	331.18	331.4	327.5	325.27	326.03	327.35	331.15	323.52	332.63	325.81	322.93	331.98	325.54	327.55	325.64	327.43	329.28	328.28	329.69	330.18	328.03	323.97	329.29	325.49	330.39	325.74	332.79	331.73	324.95
318.68	311.6	316.15	318.11	315.38	311.82	313.66	310.01	311.7	313.34	315.42	308.41	311.41	311.78	312.92	314.57	316.07	314.16	316.06	312.79	314.85	316.09	312.86	319.17	314.55	318.49	321.81	313.98	314.58	319.97	311.22	314.37	314.31	309.19	317.19	313.51	313.87	317.2	315.45	318.22	317.99	313.67	315.93	315.07	307.02	313.08	316.19	309.99	316.26	315.63
305.4	308.67	303.77	304.57	305.98	302.56	302.76	301.41	304.1	301.99	306.04	300.76	303.97	307.86	302.82	304.16	308.72	307.76	309.5	309.26	310.71	304.88	302.2	307.14	310.48	303.53	303.09	303.87	305	305.47	304.52	304.89	300.09	305.52	303.89	303.81	300.94	303.36	300.83	305.74	304.04	311.86	301.96	301.63	306.72	306.38	309.46	302.93	308.16	306.71
298.07	295.66	293.31	296.83	300.45	294.98	300.72	297.01	296.72	290.25	297.95	296.32	299.35	298.62	297.86	299.9	298.24	296.71	298.53	296.07	295.85	298	290.67	296.06	297.83	295.28	294.93	299	299.69	294.57	293.25	293.75	293.66	292.51	298.08	297.6	297.09	292.76	296.73	296.54	295.54	299.42	298.21	298.07	299.43	298.88	298.28	298.91	294.16	295.2
324.75	323.75	324.61	323.61	321.38	330.18	324.19	325.21	323.48	325.59	327.54	330.1	324.16	332.09	327.59	329.22	326.58	325.85	327.54	325.6	327.04	324.07	326.98	324.94	327.65	323.83	326.88	326.74	327.28	322.99	325	325.43	324.71	325.39	322.38	325.24	328.88	326.47	323.23	327.32	320.69	323.65	323.8	325.39	327.26	325.61	329.19	324.46	325.55	322.92
326.16	325.74	331.53	327.38	328.56	322.63	327.42	329.97	322.28	325.49	332.59	325.94	326.02	328.2	329.8	335.02	324.82	327.2	325.5	329.26	328.54	326.43	331.93	332.3	329.87	328.23	326.08	327.23	326.51	328.23	332.27	329.07	327.52	329.06	326.22	331.6	324.26	329.72	325.62	326.57	322.83	325.68	324.58	325.95	328.66	331.42	325.12	329.48	327.18	320.72
293.37	290.01	294.85	295.83	288.54	290.94	289.93	290.49	296.21	299.94	296.48	291.43	293.35	296.1	295.16	289.47	290.86	293.53	292.25	292.76	290.43	293.82	295.67	295.85	292.27	291.23	294.45	292.35	289.74	292.43	290.32	296.04	297.51	298.46	293.89	295.18	291.3	291.39	289.08	295.46	294.6	292.5	296.47	292.71	296.4	295.89	300.78	294.72	289.67	290.96
300.2	307.24	305.83	300.45	301.66	297.51	308.07	307.26	302.42	301.73	302.83	302.97	298.43	303.6	302.72	297.39	301.62	301.14	304.95	305.49	303.59	303.58	306.49	306.06	302.87	306.59	305.09	305.33	300.53	306.27	305.5	303.18	308.29	299.55	303.56	300.6	307.2	306.51	308.29	300.23	306.27	306.84	308.64	302.05	306.22	304.84	308.18	306.78	302.6	307.27
300.02	295.86	299.35	302.3	299.31	296.71	301.27	294.2	296.26	298.97	296.62	297.25	300.78	298.57	297.71	301.53	301.19	296.49	298.56	299.04	301.84	298.9	294.45	296.27	302.76	304.87	300.58	300.29	301.96	298.7	301.14	295.41	296.24	298.38	297.71	298.41	300.91	299.48	296.96	303.34	300.9	297.71	297.41	304.67	301.39	307.01	303.09	299.48	298.11	301.33
307.58	298.32	303.71	302.86	307.1	306.91	304.9	307.37	310.04	304.53	300.73	304.6	303.55	301.11	303.06	303.54	298.42	301.48	304.26	301.23	303.41	304.53	302.81	306.51	297.8	301.84	302.45	303.3	301.27	306.52	300.87	304.31	302.26	300.32	308.57	307.78	306.36	303.87	302.75	300.9	302.88	304.45	305.12	303.44	302.42	303.34	304.79	304.37	302.37	302.76
307.95	310.68	310.44	318.24	307.22	312.07	315.58	312.54	308.33	311.48	308.62	311.05	306.04	310.31	314.5	310.99	306.43	308.09	309.98	308.52	308.35	310.65	305.75	312.31	308.71	310.38	308.5	312.36	310.5	313.46	311.53	309.21	308.99	307.64	306.65	308.9	306.41	307.8	307.6	308.28	312.3	311.35	310.69	308.91	309.02	305.34	310.56	314.39	306.24	310.67
300.8	304.74	301.4	308.37	302.89	298.66	303.64	303.96	303.25	307.63	307.09	302.99	305.18	304.12	303.74	305.34	305.12	301.73	300.03	303.35	304.13	303.33	301.46	308.22	304.69	299.04	306.38	307.13	301.21	306.71	304.47	306.39	306.98	305.74	299.34	303.03	301.29	301.25	303.73	299.8	299.8	305.18	298.39	304.5	304.95	304.12	304.55	298.13	302.19	302.64
303.34	300.49	305.1	305.01	303.93	308.21	303.28	305.75	301.71	301.09	303.1	303.04	306.58	305.51	302.14	296.85	302.42	303.77	305.7	301.67	301.42	301.5	308.44	303.22	301.9	299.62	305.83	301.31	307.41	300.97	300.94	302.03	303.41	304.5	299.86	302.86	300.9	304.16	302.4	301.74	301.1	302.08	300.02	302.85	303.66	303.37	298.56	299.01	303.2	304.62
308.03	307.25	311.45	307.88	307.43	308.06	307.01	313.28	310.45	306.54	310.02	313.65	306.94	309.99	310.72	313.1	305.89	309.74	308.85	309.86	304.22	310.91	309.28	307.63	310.75	312.27	306.56	313.05	310.48	306.7	312.09	309.58	314.23	303.92	309.78	312.13	312.19	309.88	306.97	310.63	310.16	313.52	316.47	311.54	308.99	308.72	310.58	309.83	309.7	302.27
320.32	310.01	313.76	313.9	316.83	315	308.76	313.86	315.61	314.79	318.25	314.49	313.83	312.44	313.35	312.23	308.39	312.09	314.91	311.79	310.86	310.83	312.98	309.04	311.18	313.57	315	314.67	310.11	317.82	317.27	313.33	312.18	315.98	313.79	315.27	314.37	313.35	316.26	311.71	313.15	312.38	314.44	313.99	314	311.53	309.85	312.24	320.59	309.55
329.21	329.63	323.06	325.13	328.6	325.36	324.59	330.08	329.04	323.23	327.72	328.11	324.51	332.87	328.99	329.49	327.85	326.55	329.48	326.53	327.2	327.36	327.99	331.27	327.5	322.74	327.07	327.91	328.16	321.79	326.34	329.58	321.99	327.31	326.39	331.1	324.97	322.74	326.53	325.41	323.96	321.79	323.5	329.1	328.02	329.37	327.73	326	325.96	333.28
314.79	325.69	316.18	319.42	316.67	319.39	313.58	324.71	321.72	318.14	317.79	319.53	316.37	313.5	320.64	319.38	317.44	319.07	316.44	312.74	318.44	321.89	317.35	312.91	315.61	321.03	324.08	318.67	315.77	317.9	316.52	322.59	322.79	317.89	315.16	316.28	321.64	319.37	318.12	315.2	317.61	321.33	317.03	322.09	317.58	313.37	319.85	320.35	313.89	317.34
307.86	300.94	304.54	305.09	305.86	304.99	298.24	301.61	303.89	301.88	301.78	298.31	302.9	301.33	302.45	309.82	303.25	299.91	299.51	302.68	303.17	301.05	308.19	299.7	303.18	306.89	303.85	305.16	300.82	304.93	304.3	301.49	304.68	304.94	306.4	305.56	304.03	307.32	297.37	303.98	299.58	303.5	301.78	302.37	307.87	301.1	306.88	301.38	305.93	304.58
329.59	327.07	325.84	328.29	327.91	332.26	329.65	324.5	322.13	322.28	331.56	327.9	328.65	329.69	325.55	323.68	328.23	330.27	326.19	325.46	327.45	329.38	326.16	326.06	327.79	328.98	328.28	325.81	326.7	329.17	327.22	330.11	329.79	328.67	331.56	325.52	327.3	329	326.93	327.92	329.11	330.42	331.03	326.09	325.31	330.19	322.59	328.95	327.9	328.4
325.59	330.22	324.64	326.48	328.32	329.88	327.02	327.13	325.81	333.42	328.42	327.06	328.46	324.48	328.08	324.1	331.42	323.42	328.71	329.78	326.2	323.95	328.69	330.76	328.13	329.43	328.72	335.63	324.84	325.25	327.31	329.5	327.21	324.09	329.09	324.71	325.28	325.7	327.12	322.68	328.84	324.3	328.14	331.87	324.53	329.02	325.76	325.89	322.64	330.35
296.29	303.5	295.46	302.36	297.31	295.79	296.95	301.17	302.94	305.02	297.91	299.79	296.8	305.48	294.2	298.04	300.78	297.38	298.08	293.34	300.75	298.29	298.37	295.59	298.68	303.24	299.42	297.5	302.09	297.8	297.1	294.65	304.05	301.14	299.48	299.97	302.34	298.4	309.13	303.73	295.28	296.8	296.52	300.85	301.11	301.06	297.66	301.2	299.62	303.43
306.94	307.83	305.04	306.92	310.14	306.39	305.65	305.23	309.44	309.4	303.27	304.93	304.64	307.73	302.81	304.1	301.83	307.19	305.64	307.16	306.97	307.47	305.33	306.9	304.01	303.51	305.58	303.17	302.38	303.32	307.45	302.91	309.71	303.88	306.07	304.43	303.56	305.01	306.33	304.19	306.6	299.47	303.85	303.27	304.55	305.58	306.44	305.96	308.84	304.57
328.3	322.85	324.76	321.22	328.43	321.71	326.07	323.57	318.84	326.22	328.06	326	320.35	326.54	325.65	324.46	327.89	320.32	325.51	325.28	327.27	323.74	324.14	326.72	325.28	327.67	320.67	325.12	329.22	327.84	329.36	322.16	326.76	322.2	326.95	322.75	325.44	323.48	324.15	330.22	326.83	322.99	323.95	322.61	329.02	321.68	324.12	330.23	323.64	325.73
310.69	318.65	321.12	312.99	310.91	310.98	313.63	317.88	312.49	319.29	314.82	315.65	319.21	317.83	320.41	320.46	319.98	317.83	317.54	318.04	316.62	313.8	318.85	322.4	320.44	316.53	313.54	318.42	317.4	315.57	314.85	318.28	319.33	316.04	322.39	318.52	318.65	311.67	309.65	315.19	316.31	317.43	321.22	318.95	322.37	313.88	317.32	318.32	318.34	324.5
310.51	316.94	309.79	314.02	310.87	310.47	313.56	311.76	313.56	308.18	319.13	314.69	314.93	314.07	312	317.72	315.98	314.58	314.28	321.7	313.05	316.41	315.12	311.76	313.16	315.85	312.7	314.52	313.18	314.47	313.14	314.52	310.36	317.65	317.12	311.46	315.3	314.61	315.59	310.95	311.13	313.93	307.75	313.63	310.63	309.91	314.08	314.05	315.18	311.21
294.49	301.61	298.46	290.27	293.55	298.98	291.67	293.77	300.28	296.43	297.22	294.27	289.37	292.96	297.97	299.31	298.42	292.9	291.55	292.03	294.13	297.08	296.99	292.23	295.86	296.9	295.46	296.59	293.71	293.83	297.4	298.65	294.2	295.42	301.33	293.69	294.43	290.79	290.07	291.91	295.45	297.87	296.35	296.61	297.6	293.01	292.45	295.15	294.52	292.55
312.35	315.03	314.06	310.13	311.04	307.94	310.87	316.26	313.49	311.63	306.8	313.8	312.27	306.37	309.81	308.95	311.92	306.41	309.27	312.37	309.67	314.74	310.94	312.54	313.64	312.84	316.18	311.77	314.48	311.85	311.27	309.31	311.14	314.5	312.46	308.93	312.25	306.58	315.11	311.48	316.74	316.15	306.41	308.57	316.17	312.45	312.72	309.19	309.18	309.65
306.66	308.89	301.73	301.05	305.9	309.21	305.82	307.03	306.44	307.64	303.91	304.26	310.18	301.96	301.38	300.59	305.89	305.07	311.94	305.82	309.08	308.39	308.89	309.91	307.49	300.44	306.04	306.11	304.8	307.34	314.2	311.7	315.35	305.57	304.07	305.42	305.66	307.66	305.99	307.39	308.25	304.17	305.22	305.84	309.82	309.41	306.67	306.9	304	307.3
296.29	292.97	290.99	294.04	291.96	291.45	291.5	291.75	295.24	291.08	295.61	289.68	291.03	297.03	293.82	292.41	289.04	293.15	292.13	294.17	293.02	293.61	291.85	295.91	291.88	294.19	295.55	301.05	295.38	297.9	292.51	289	296.8	294.52	295.21	290.37	289.62	292.9	293.71	295.84	292.91	297.25	291.52	287.79	291.01	298.37	294.02	293.52	296.3	299.02
309.06	308.35	313.49	314.95	309.57	314.38	307.69	312.53	311.38	315.53	310.37	311.6	311.87	311.99	312.1	310.7	311.73	310.61	316.24	313.54	307.36	312.54	312.25	311.01	314.21	313.35	311.1	312.51	312.11	310.25	314.27	309.74	315.54	312.29	314.83	311.91	310.39	311.5	312.7	314.88	312.29	311.8	313.68	304.16	308.78	317.06	311.49	311.34	314.55	310.25
304.52	303.5	297.58	309.94	300.16	303.43	300.76	306.58	300.93	303.46	300.81	303.13	303.36	304.43	311.14	304.92	304.37	307	300.12	308.43	304.92	303.68	302.62	306.02	309.26	308.73	303.45	303.03	308.94	303.54	306.99	302.65	304.04	304.36	302.45	307.39	305.41	302.23	304.32	309.83	305.57	305.13	303.28	303.9	305	305.66	301.69	303.13	305.73	301.64
330	333.5	330.4	327.03	330.71	327.58	326.1	323.08	328.65	332.23	328.49	331.4	323.52	329.29	324.1	327.15	330.1	327.23	324.76	327.63	326.86	323.27	334.83	324.78	328.12	328.45	328.25	328.15	332.01	326.89	325.57	330.11	329.35	324.44	326.9	327.39	333.11	327.09	328.1	333.57	328.59	327.79	323.84	326.57	328.11	332.44	329.11	326.04	324.97	329.16
300.24	297.43	302.03	299.11	304.53	297.06	301.17	305.24	302.05	298.39	302.1	300	296.04	304.11	301.58	298.15	299.69	297.91	297.33	300.55	302.18	300.2	301.77	298.04	302.38	298.01	301.36	300.23	305.19	302.76	304.41	305.91	300.04	297.98	303.95	300.93	302.34	303.73	299.88	301.54	303.66	303.64	304.06	303.4	302.35	300.26	301.05	302.77	294.86	306.8
319.99	316.73	318.99	318.84	320.24	317.35	317.15	318.09	322.68	316.7	316.71	317.94	319.99	319.01	316.62	321.76	319.13	318.08	317.22	315.02	315.48	318.65	315.07	318.87	321.44	316.19	321.18	318.55	320.45	320.52	322.37	317.84	320.45	319.23	320.32	318.45	319.09	320.1	316.01	319.74	320.18	317.29	322.55	321.44	315.85	316.09	319.87	319.92	319.71	317.62
300.53	299.23	302.75	303.93	301.61	303.11	300.36	303.49	300.38	303.26	301.92	299.13	306.06	303.04	303.24	303.06	303.98	304	308.68	306.78	303.83	300.86	305.42	301.72	302.33	307.33	299.14	298.95	303.01	304.88	301.27	303.9	298.56	306.86	305.19	304.44	305.1	300.82	305.19	305.25	304.62	305.04	298.1	301.26	304.81	305.34	302.44	302.68	305.49	302.44
303.05	305.18	306.57	306.36	301.8	306.44	303.73	305.11	313.16	307.7	301.53	305.8	305.55	308.84	303.08	306.37	305.18	304.84	307.64	304.84	306.18	308.78	307.68	306.3	312.08	299.46	307.65	305.95	303.31	307.36	308.04	303.01	305.69	306.26	306.46	306.74	299.74	300.83	304.18	305.46	307.47	305.8	301.69	305.97	305.75	301.5	307.89	307.36	308.77	304.67
304.52	300.99	303.42	305.09	305.26	303.71	301.13	305.31	307.75	305.23	303.85	303.49	298.97	305.06	304.55	298.31	301.67	307.44	301.25	302.44	298.88	304.02	302.42	305.12	300.17	304.81	306.93	302.93	306.24	303.88	304.73	308.61	307.82	299.7	298.69	302.14	300.07	302.01	305.45	306	303.33	302.49	303.75	306.85	305.98	303.34	302.55	303.52	300.16	302
290.93	292.38	289.58	297.16	294.76	288.97	290.46	296.45	293.51	293.92	299.49	298.88	290.25	296.81	288.96	289.34	294.47	300.17	290.01	293.64	291.22	295.96	293.93	293.98	294.09	294.44	290.2	296.3	293.45	295.94	291.22	288.83	290.04	296.35	294.73	291.62	298.52	299.15	294.45	296.71	294.85	294.6	297.63	291.78	296.1	294.52	290.9	293.53	293.87	293.38
314.32	308.2	310.88	311.2	315.96	312.92	315.45	315.07	311.23	312.18	310.46	315.99	314.61	311.55	316.76	314	315.2	319.19	312.17	315.76	320.21	313.34	310.67	313.6	310.49	312.12	315.62	312.94	311.29	316.18	313.31	311.14	315.1	312.84	317.81	305.05	316.95	313.12	308.89	315.26	311.56	312.7	313.86	313.14	316.03	309.39	309.96	309.58	314.74	312.45
319.48	315.06	317.73	317.54	308.96	313.47	315.4	316.52	315.01	313.53	311.79	312.57	316.76	315.74	313.57	308.38	313	313.73	312.14	317.67	317.75	317.4	313.08	317.03	315.18	314.13	317.17	310.57	316.56	317.2	316.97	313.32	314.98	308.02	315.65	310.51	316.08	307.64	316.77	313.68	313.22	307.32	315.83	311.37	314.38	315.98	318.54	314.35	310.95	312.52
311.67	311.82	307.82	313.21	310.71	311.72	308.42	310.45	300.16	311.71	314.66	307.31	309.64	314.69	311.21	306.82	307.93	312.03	308.66	307.83	307.96	307.15	312.26	312.2	305.98	312.57	300.86	303.47	312.78	310.06	305.16	306.83	308.44	309.77	308.21	304.54	309.26	309.38	309.55	307.9	311.05	313.05	311.54	308.6	307.8	311.27	305.44	306.84	309.18	313.4
309.05	311.16	316.45	314.88	309.57	308.79	312.89	312.05	314.79	313.62	312.1	309.73	308.83	310.85	312.23	311.42	310.62	306.67	307.93	309.88	309.6	309.29	313.21	309.46	313.15	313.95	307.08	313.68	308.98	312.66	311.82	313.49	312.21	309.83	311.03	306.73	312.4	312.71	312.62	308.83	312	311.55	311.91	311.75	312.09	311.62	309.19	307.99	314.61	311.11
330.19	330.19	330.93	328.84	325.74	326.11	330.95	328.1	323.19	327.2	330.9	331.83	327.26	325.33	329.99	334.47	331.37	326.85	330.6	327.16	329.52	330.39	327.6	330.66	324.53	334.2	324.94	328.55	329.11	332.9	328.15	323.68	327.95	331.97	325.15	323.11	327.61	324.01	328.2	326.81	334.92	331.69	330.61	324.98	328.29	331.69	326.28	332.1	326.18	330.52
330.31	324.92	329.29	324.32	330.91	319.49	324.09	329.84	329.44	330.79	324.95	328.16	322.89	327.28	327.85	324.34	326.19	329.63	323.78	323.39	332.32	328.99	322.12	330.51	327.71	325.32	325.63	329.63	334.41	328.13	325.51	323.47	331.09	330.77	327.3	326.09	322.62	329.89	329.5	327.19	327.18	332.03	327.28	325.01	324.38	330.71	326.32	326.71	334.82	329.38
325.97	332.25	321.76	328.88	329.14	329.55	328.32	328.1	324.99	328.75	323.54	330.69	324.42	327.3	329.37	329.75	329.29	328.54	328.99	327.99	325.75	331.97	326.09	331.38	325.34	328.02	323	327.15	328.35	328.08	326.71	330.26	324.37	328.15	331.4	324.42	325.58	331.31	331.51	329.51	321.99	326.43	330.2	322.35	324.93	324.6	329.29	325.57	328.64	321.9
316.41	318.52	320.79	317.79	319.5	316.42	317.57	317.88	317.69	318.27	317.51	321.87	313.94	323.92	318.54	315.24	321.31	324.73	319.97	315.63	323.22	321.66	319.92	320.31	318.57	326.26	317.23	317.04	317.51	316.39	320.14	322.08	318.1	318.74	320.98	323.81	320.27	320.13	319.05	318.07	321.21	314.71	317.57	311.96	318.92	316.82	317.91	317.57	318.41	314.85
303.34	299.34	303.87	304.64	298.57	303.62	305.49	296.71	304.33	303.45	308.03	303.59	302.5	302.63	298.03	306.37	306.34	300.15	303.04	305.69	304.03	298.72	301.54	304.02	309.07	302.27	304.03	302.86	299.5	301.99	302.04	301.45	304.2	300.93	299.88	300.83	300.43	302.63	306.36	303.05	306.05	303.48	305.83	303.14	307.05	304.53	299.67	302.77	308.05	304.2
315.46	314.56	311.87	320.5	311.56	308.92	317.03	313.17	318.11	311.67	313.98	311.36	315.67	313.95	313.91	312.25	315.63	313.29	311.42	314.63	311.9	313.82	317.51	313.24	314.77	311.3	314.65	315.07	314.35	314.14	315.15	318.18	313.51	313.19	314.12	309.69	317.56	314.35	312.7	314.21	320.43	313.73	312.15	312.36	318.03	313.66	319.18	315.83	314.53	310.97
289.45	292.82	291.8	292.82	293.76	296.28	292.43	297.92	295.37	298.9	295.97	291.92	291.33	290.38	295.51	296.97	300.96	293.18	290.88	292.16	293.44	297.37	294.83	293.15	286.39	294.26	297.46	294.95	291.95	295.19	299.14	293.26	294.97	284.86	301.53	291.67	285.46	295.02	289.88	293.06	292.97	293.11	293.9	297.52	291.52	296.2	291.93	291.08	295.01	292.75
300.76	306.72	306.7	303.59	302.2	304.25	300.72	304.07	306.24	303.31	304.12	303.79	305.77	301.68	300.25	304.11	300.79	307.43	301.45	302.16	306.47	304.16	304.64	301.72	303	305.72	303.91	298.93	301.44	301.23	302.19	300.91	307.92	296.07	304.43	303.74	308.1	309.22	299.79	301.95	300.94	298.99	308.17	303.97	305.24	306.58	306.61	304.89	302.05	300.42
305	306.68	302.16	303.9	308.16	305.31	303.37	305.96	304.89	304.52	302.39	305.18	303.85	312.04	303.87	308.61	312.07	303.35	304.12	306.69	305.01	301.2	308.65	311.52	307.1	309.62	306.78	303.74	307.53	302.99	302.42	305.9	306.93	302.79	306.59	306.75	303.74	304.22	307.77	309.15	304.84	302.61	305.91	305.09	302.72	308.68	307.31	306.1	305.07	304.54
302.32	304.11	299.96	300.63	303.58	297.09	304.5	298.35	305.17	301.38	301.1	301.22	303.43	304.49	298.31	301.88	310.46	303.21	297.73	303.49	303.34	300.58	305.87	304.26	309.99	299.13	300.15	304.05	306.17	300.09	298.69	305.48	304.88	302.31	307.08	305.99	310.61	306.53	305.61	302.18	299.76	304.39	301.07	301.93	303.18	303.84	302.4	304.55	304.27	298.6
333.12	329.17	328.09	332.34	323.42	328.7	326.62	329.99	329.26	327.8	329.97	327.76	329.28	334.99	331.21	327.35	324.32	334.01	330.94	327.75	328.19	326.92	331.78	327.28	335.89	332.41	330.2	323.91	327.41	326.61	327.31	331.06	324.36	324.31	329.92	328.92	332.24	328.68	329.42	328.09	331.44	327.77	331.81	325.99	331.47	329.08	326.17	326	326.58	333.03
296.98	295.23	292.21	292.8	294.3	297.72	294.09	292.75	295.02	294.01	299.39	296.15	290.3	296.35	297.87	296.76	293.63	294.41	290.91	299.99	292.14	296.31	293.01	293.56	292.83	297.95	293.37	294.16	298.33	291.42	295.75	298.06	298.55	296.23	298.14	296.95	292.71	294.75	295.43	297.31	296.44	294.24	292.31	293.91	292.57	295.29	294.71	294.51	293.68	295.14
304.2	305.64	304.05	302.55	302.11	307.9	307.53	300.46	303.92	304.89	302.45	304.88	305.28	303.13	303.16	307.79	306.46	301.13	308.74	304.81	303.38	308.19	302.81	302.42	304.56	303.95	304.61	303.28	309.42	303.51	305.76	305.45	298.89	300.87	303.8	300.14	302.91	303.4	305.48	302.96	306.02	302.11	304.06	305.62	300.9	307.04	307.15	306.84	304.94	297.61
302.44	311.14	307.23	307.91	306.05	313.47	308.6	307.81	312.48	311.91	308.49	309.96	311.99	308.66	308.83	313.13	303.91	306.02	310.93	307.24	306.56	314.65	310.97	313.79	309.57	309.42	313.61	308.51	316.17	310.15	314.72	304.14	308.33	307.65	307.95	309.59	305.69	312.72	307.8	309.03	311.5	311.83	312.33	308.08	308.89	310.59	311.38	307.27	310.09	303.98
316.06	312.22	310.41	306.49	315.4	311.54	313.9	312.32	308.73	309.55	311.81	311.14	308.34	312.69	310.48	307.84	312.54	311.43	307.84	308.91	310.91	308.05	309.35	306.24	316.71	312.95	317.02	316.26	308.93	313.38	312.74	307.77	309.58	310.66	315.07	310.71	308.45	310.17	310.3	313.1	309.49	312.34	309.47	307.07	313.31	314.04	307.12	314.53	312.54	307.42
302.35	306.5	303.04	309.44	307.49	300.81	303.28	310.3	307.1	303.55	303.18	303.68	301.72	306.73	303.57	302.74	300.86	300.65	307.12	304.48	306.87	297.89	305.78	304.57	303.1	302.02	304.29	305.19	300.25	302.93	303.12	305.04	297.03	299.98	303.77	302.66	305.14	303.13	304.53	300.37	303.37	298.51	299.52	301.95	305.98	303.43	305.17	303	301.7	308.77
305.97	303.96	300.85	300.9	302.85	300.98	305.21	306.37	305.79	304.36	300.95	310.47	303.03	300.66	302.62	302.79	305.25	301.74	304.21	308.39	297.22	303.78	300.25	306.09	301.72	305.58	305.72	304.54	305.88	300.27	301.66	307.51	302.23	307.54	298.27	306.58	300.26	298.82	306.67	294.18	304.3	303	300.98	302.47	299.25	301.15	303.51	303.4	298.01	304.62
301.49	297.55	300.85	302.6	300.56	306.73	303.04	303.53	305.19	303.68	305.95	300.24	306.73	304.06	302.23	306.41	302.24	300.14	300.35	302.31	303.59	302.07	302.99	304.34	305.91	304.27	300.94	300.86	298.05	303.95	305.61	301.71	305.2	300.7	304.19	300.13	303.38	297.64	305.63	301.17	301.06	303.32	301.93	299.09	295.21	301.2	296.13	302.77	304.11	302.65
302.56	307.05	307.13	306.07	307.87	305.91	302.55	303.28	298.45	304.01	305.68	301.22	305.93	306.87	308.6	303.27	305.31	303.16	303.1	303.28	303.89	304.52	299.69	305.15	309.66	302.07	299.41	303.72	303.16	305.13	305.53	302.82	301.53	305.1	307.34	298.22	302.66	304.73	302.28	300.32	303.86	304.7	303.88	304.21	303.5	302.53	303.22	303.59	304.76	307.01
304.54	305.82	304.01	305.05	303.61	300.01	300.43	299.96	301.06	304.68	301.96	300.18	299.08	305.45	301.91	302.47	304.3	303.32	304.96	306.78	300.06	300.37	302.7	303.57	299.4	303.91	296.61	303.56	305.72	299.96	301.88	300.49	301.84	299.04	304.57	298.18	295.92	296.44	299.7	298.99	300.08	305.61	303.48	301.86	301.51	307.58	303.9	298.81	303.15	302.26
312.09	306.12	307.39	308.08	306.36	311.64	313.75	305.67	312.45	312.34	309.26	315.19	308.34	308.63	312.69	308.4	310.69	305.5	306.26	306.01	315.44	309.52	308.6	308.11	313.75	301.61	312.93	308.92	307.09	306.84	308.81	312.8	308.27	309.99	312.34	311.79	308.96	307.48	309.42	309.22	308.24	309.39	315.84	313.42	312.42	308.91	309.75	309.03	308.55	304.92
312.09	312.11	318.99	311.82	313.33	317.68	314.22	313.25	316.37	317.97	318.96	313.51	316.65	315.92	310.65	309.88	314.21	312.45	315.1	313.23	314.07	314.17	312.76	312.46	319.7	323	314.1	316.54	314.8	311.67	312.37	313.94	308.8	315.04	310.98	307.75	313.5	314.06	311.15	313.2	313.37	312.9	317.38	310.27	313.8	317.42	312.54	316.92	314.84	312.62
306.44	301.43	306.16	303.86	310.78	306.92	307.78	303.56	306.89	308.23	309.37	305.48	307.71	307.53	301.34	305.43	309.79	306.06	303.23	308.02	307.26	306.73	303.62	301.26	305.97	304.29	308.01	307.42	305.98	309.36	313.19	307.16	303.86	306.11	304.68	307.99	308.18	302.31	309.45	311.6	309.36	302.89	303.23	301.09	306.04	300.71	311.83	304.67	301.49	304.86
319.58	314.89	316.22	313.84	315.23	317	314.89	311.79	314.14	311.13	315.28	314.28	314.32	314.37	309.92	312.55	322.99	315.69	315.89	316.46	314.7	314.19	319.09	317.93	317.43	313.04	313.88	313.65	313.81	316.48	313.3	317.8	318.78	316.61	313.84	313.96	315.24	313.3	315.06	317	310.26	314.49	316.88	309.89	311.15	310.85	317.15	313.56	313.1	311.71
310.23	309.96	311.48	312.58	312.17	307.85	304.24	305.54	307.6	306.59	313.98	312.12	312.11	307.67	313.31	309.79	309.98	309.15	312.1	307.42	309.23	308.64	313.97	314.55	308.64	313.56	309.05	315.49	305.61	310.92	317.04	309.2	307.9	313.28	315.1	310.99	315.32	307.82	315.56	313.07	313.3	316.49	307.55	311.17	308.1	310.72	305.26	309.33	311.92	311.7
317.33	315.08	311.86	316.38	314.35	315.19	313.82	314.81	316.01	311.2	317.3	314.22	310.66	318.26	318.41	313.79	315.21	314.5	311.71	314.12	314.62	315.57	314.79	316.73	315.35	316.37	310.8	312.42	311.06	314.22	318.41	315.43	311.69	307.47	310.93	315.31	312.79	316.33	314.09	315.22	319.66	310.65	315.32	310.97	316.52	314.98	317.92	314.04	312.31	317.11
304.21	307.96	302.32	307.28	304.51	305.23	304.47	309.24	300.85	307.5	298.69	301.03	306.6	303.75	308.98	303.47	305.95	302.27	304.24	306.22	302.91	307.2	303.83	302.11	304.02	310.85	307.44	307.56	304.92	299.94	302.53	305.23	306.91	305.22	307.61	311.47	309.07	309.26	307.62	301.85	306.99	305.25	306.35	307.23	308.61	299.83	310.15	308.38	307.63	309.23
316.7	309.14	313.14	315.75	309.57	313.08	314.61	313.52	312.82	314.68	308.82	308.8	318.26	312.93	313.9	308.86	311.72	311.91	317.07	314.23	310.31	311.01	313.01	309.7	313.59	313.78	311.73	309.79	311.96	310.29	310.69	310.12	310.63	316.96	314.81	312	314.36	315.14	313.15	312.09	309.7	307.98	315.33	309.76	312.86	313.13	313.55	311.89	306.61	312.89
307.81	304.13	303.09	305.11	305.87	305.6	304.18	311.3	304.62	305.58	308.69	304.02	303.99	307.27	301.57	306.69	305.01	301.7	303.3	304.27	309.61	302.29	306.49	309.14	309.3	307.41	304.89	303.37	300.91	310.19	307.46	303.62	306.51	304.94	309.15	306.91	308.15	302.79	302.23	302.09	299.81	303.15	302.91	307.06	302.65	302.31	305.6	308.21	310.56	309.75
322.01	312.61	312.46	315.33	317.26	319.37	314.19	321.44	316.53	317.73	316.37	316.89	317.42	322.34	317.63	318.18	316.64	321.88	317.49	317.3	316.14	315.27	316.61	314.53	322.08	315.1	322.53	321.35	317.25	319.61	316.85	318.27	315.83	318.94	315.41	317.69	321.92	319.61	319.13	315.79	318.67	319.78	318.78	315.31	316.42	314.64	318.41	320.26	320.28	316.72
312.26	317.27	311.4	314.1	315.3	314.05	317.42	310.8	316.23	312.41	316.6	313.11	316.3	313.38	312.81	307.66	314.64	311.08	314.91	316.08	315.93	309.67	314.34	311.88	315.47	320.32	315.14	317.68	316.21	315.85	316.96	315.93	311.67	313.21	314.18	312.36	313.98	315.48	311.59	308.13	316.83	312.08	308.41	311.32	315.47	313.73	313.08	310.13	311.62	313.95
305.45	314.5	314.42	306.51	310.94	316.94	315.72	307.62	305.54	312.97	307.34	310.85	310.15	311.84	310.42	313.14	308.43	309.95	305.23	308.65	312.07	311.23	311.9	309.91	307.42	311.98	313.2	308.37	312.91	315.78	311.01	311.85	311.42	311.39	310.05	313.37	313.35	308.51	310.7	310.54	310.69	308.44	307.65	310.82	311.63	313.07	315.36	312.02	318.7	313.04
304.5	299.56	303.61	302.5	303.29	297.78	301.84	304.41	304.2	300.15	307.27	303.04	301.1	298.53	297.58	301.74	305.95	303.77	307.89	303.38	303.43	298.3	300.77	305.67	300.54	301.51	302.73	300.89	302.54	305.66	302.63	300.4	308.67	302.46	300.73	302.46	304.81	297.99	301.49	297.53	302.94	296.45	304.61	305.28	303.23	299.4	303.42	302.16	300.79	299.98
313.27	305.56	308.11	311.78	307.26	306.9	305.09	311.63	306.54	308.22	308.53	302.01	306.81	310.83	310.1	312.6	305.61	307.81	307.37	309.8	307.31	308.63	305.63	312.74	304.32	308.73	308.37	303.94	306.64	308.32	306.26	308.96	306.16	304.86	306.42	312.92	307.07	306.02	306.16	310.11	307.25	310.74	307.05	301.61	305.72	305.08	304.78	308.77	304.24	307.91
307.23	314.12	311.87	312.24	307.79	307.68	308.68	308.19	306.97	310.04	309.74	312.74	310.26	316.19	310.19	310.2	314.03	316.12	312.04	313.05	314.55	314.55	308.16	309.31	308.68	312.57	306.77	308.74	307.12	309.25	309.02	311.47	311.62	316.64	311.21	313.13	312.89	309.74	312.72	311.45	307.16	315.09	311.84	307.27	305.67	311.82	312.51	307.99	314.45	314.04
299.83	293.76	301.16	293.36	297.9	302.49	292.85	294.89	295.56	297.87	299.06	296.69	291.99	304.32	296.15	299.84	300.69	297.14	295.32	299.64	290.95	294.65	295.06	297.27	299.03	298.66	291.68	295.3	298.37	301.81	302.89	294.53	294.85	296.25	301.15	297.01	297	292.82	299.38	300.23	295.63	295.25	293.62	295.26	295.46	296.86	289.68	297.85	300.26	298
315.51	315.24	313.34	314.24	307.14	309.58	305.59	313.79	316.86	313.69	310.25	311.91	316.65	314.88	313.01	312.3	317.66	317.5	311.29	314.62	309.41	313.64	313.46	314.56	312.08	311.28	314.05	311.86	313.05	307.01	315.53	312.9	312.54	310.86	312.94	316	314.41	312.03	312.47	309.71	315.73	311.52	318.48	310.23	317.83	313.9	314.87	314.55	315.16	309.6
316.99	313.62	316.97	317.37	316.97	315.77	317.76	318.85	316.63	315.5	317.19	322.32	321.6	317.85	317.2	315.2	316.72	317.89	318.33	315.08	315.82	320.59	317.99	320.42	316.66	313.42	317.67	323.45	319.66	321.39	321.08	320.58	321.93	321.3	313.3	314.78	314.12	318.6	314.94	315.65	317.55	318.57	324.52	318.4	320.65	318.2	319.11	319.98	316.46	318.23
300.52	306.53	303.01	305.99	301.97	302.55	301.47	302.61	303.6	310.62	302.21	306.73	303.99	304.03	301.26	301.6	297.04	302.99	307.98	307.26	302.28	297.33	310.26	307.06	303.15	303.85	304.34	298.79	300.57	302.92	303.7	304.08	304.69	306.7	301.19	303.3	303.03	306.11	306.3	309.06	305.18	303.12	305.9	302.02	302.03	302.98	303.62	306.56	303.5	300.8
308.08	309.87	303.43	307.81	308.57	308.92	301.36	310.43	306.75	309.12	301.26	304.49	308.02	307.68	307.94	308.5	304.9	307.1	301.26	310.25	309.85	311.05	309.11	306.01	306.05	306.57	312.4	300.19	311.31	304.74	306.23	310.37	309.75	308.88	303.27	308.46	304.67	309.1	303.97	308.93	305.74	304.41	301.66	305.26	305.46	308.1	311.64	303.6	301.53	308.5
311.67	312.15	316.48	312.61	310.18	315.41	311.04	314.76	307.56	310.11	315.67	307.78	317.32	313.88	315.49	316.59	314.55	313.55	309.01	310.4	316.15	315.22	313.6	316.14	311.38	315.1	315.01	318.41	310.55	310.44	316.88	316.17	311.31	312.32	314.69	315.15	309.28	309.94	314.4	316.61	314.44	315.56	311.54	317.9	311.05	314.65	315.4	316.64	316.88	310.24
314.88	313.78	314.41	312.16	311.45	312.15	313.48	318.51	306.77	313.87	310.8	319.91	313.81	308.9	314.22	315.64	320.44	316.02	316.19	315.44	312.34	318.29	320.47	312.15	318.31	314.71	317.21	311.18	321.84	312.86	318.27	315.05	308.82	316.46	317.41	317.51	317.33	317.9	314.62	314.74	316.61	313.26	319.47	317.9	316.06	313.13	318.28	317.64	318.05	318.4
312.75	306.93	310.7	307.82	306.59	310.14	313.09	311.43	309.87	304.77	310.69	310.3	311.25	309.42	305.88	309.14	311.25	307.85	310.84	305.34	314.53	306.76	312.33	311.91	307.26	309.32	305.98	304.09	311.11	307.25	313.36	314.21	309.27	306.48	309.65	313.22	311.49	304.85	311.73	303.73	305.05	308.22	309.45	306.21	311.51	310.73	303.36	310.27	308.67	309.56
308.5	304.1	304.77	297.35	307.91	308.64	308.63	304.5	303.34	301.3	308.86	305.07	302.45	300.06	301.92	303.75	309.91	305.3	309.97	303.63	300.68	303.84	306.64	307.5	306.31	308.68	299.46	304.15	300.8	306.9	302.95	306.85	303.14	307.68	301.45	305.35	308.42	305.4	306.51	303.54	308.54	301.24	306.12	308.33	306.01	301.15	305.42	303.28	312.5	301.96
313.04	311.83	311.36	313.53	313.91	314.91	312.95	312.94	315.52	314.64	316.76	314.61	310.68	314.46	308.95	312.16	315.09	317.61	319.68	312.41	310.78	312.66	315	309.6	312.74	316.62	314.67	310.67	310.08	312.45	313.11	315.95	312.1	311.79	313.57	316.35	312.36	310.48	312	309.52	313.57	312.9	316.89	308.54	309.32	313.17	316.47	312.06	311.1	308.69
319.02	314.74	315.19	319.2	315.66	318.62	318.38	315.28	323.08	316	320.1	319.95	321.73	318.21	314.29	317.66	318.98	315.87	317.56	314.58	315.54	322.35	315.9	321.06	321.02	315.08	323.8	317.3	319.71	318.32	313.83	318.54	317.82	316.35	317.14	313.67	317.01	318.97	318.88	319.17	320	321.21	321.5	320.45	316.82	316.85	313.4	314.96	316.41	323.49
329.87	329.81	329.16	327.95	325.72	330.18	327.6	327.36	327.41	327.46	326.35	329.74	326.64	327.02	325.76	324	325.71	324.9	326.13	331.18	325.35	330.65	326.32	325.33	326.2	329.97	326.34	326.13	325.46	324.49	325.16	329.28	327.65	327.66	329.18	329.7	325.3	327.03	330.02	323.2	328.76	331.38	323.29	322.55	326.65	324.65	326.22	325.79	323.73	329.98
307.01	305.08	303.52	299.76	307.08	307.59	301.46	305.51	308.77	303.97	303.07	306.55	304.94	305.46	300.25	302.9	306.17	303.89	307.25	306.33	303.85	302.06	311.78	305.1	301.92	300.84	302.46	308.22	302.46	301.28	310.31	303.81	300.16	308.55	303.59	308.34	299.77	304.86	303.46	304.36	303.6	303.84	304.89	310.85	306.42	304.68	302.82	307.69	304.1	306.71
314.64	313.62	316.03	320.82	311.27	315.19	318.34	325.91	315.34	313.53	312.52	314.57	315.81	312.6	319.61	316.36	310.58	318.15	321.84	315.41	312.46	310.89	310.71	315.98	315.32	313.09	321.52	316.71	311.51	317.45	314.68	313.1	313.55	315.88	314.86	318.16	316.39	318.72	312.71	312.87	310.25	317.18	315.34	317.48	311.84	311.31	312.83	318.18	319.39	319.57
326.27	327.01	329.27	328.55	325.16	324.43	328.73	324.87	324.59	327.21	328.07	323.06	323.27	327.24	323.45	321.55	324.36	324.2	327.59	320.56	328.39	324.04	325.47	323.46	325.77	320.21	323.07	325.03	326.49	326.06	326.11	323.71	332.95	324.71	326.85	320.93	326.24	324.57	327.27	324.22	324.7	330.91	327.44	328.68	326.47	323.03	326.59	323.02	321.39	328.08
301.52	307.03	303.7	309.89	304.75	307.52	303.74	304.85	301.33	302.91	304.3	309.4	305.49	305.66	302.79	307.62	308.91	303.84	307.15	305.77	309.65	307.3	300.61	304.37	303.89	304.04	303.98	308.74	305.15	311.65	313.1	306.54	307.96	306.34	302.97	304.5	306.49	305.69	305.95	308.26	301.24	308.51	309.93	304.24	303.82	306.56	307.07	310.52	306.63	307.74
305.57	303.87	300.22	302.05	302.76	304.1	298.49	299.66	304.32	300.14	306.19	303.14	300.6	300.55	301.99	303.19	307.09	300.3	306.06	301.43	302.8	301.67	304.97	301	306.98	302.96	301.68	299.29	299.83	298.99	303.92	303.12	305.81	302.18	302.73	305.21	307.46	301.68	300.7	305.67	304.62	300.05	306.56	302.94	304.79	304.23	304.89	297.81	304.66	301.63
309.35	310.61	305.15	299.37	303.49	304.4	298.67	307.96	298.86	305.84	310.42	299.92	307.83	305.69	303.86	306.05	304.92	303.26	301.59	303.5	306.24	302.93	303.5	303.37	302.74	303.79	308.82	299.43	302.38	306.37	308.53	309.2	302.87	306.57	299.73	302.41	304.93	303.21	304.24	303.88	304.11	304.01	307.57	308.82	307.62	310.3	306.05	310.2	304.73	306.4
307.59	306.83	311	309.77	312.85	314.24	308.76	311.17	310.94	306.8	308.42	309.65	309.1	312	309.58	306.81	309.94	314.43	318.01	311.57	312.88	316.52	314.67	313.53	308.7	317.69	313.87	308.39	313.7	315.76	311.53	317.71	312.48	310.58	308.12	307.34	309.64	308.33	310.32	312.35	312.2	306.8	310.96	307.33	311.2	310.36	310.62	310	309.15	310.04
303.62	302.67	305.63	304.8	306.97	300.52	303.56	301.09	304.33	307.95	301.92	297.27	302.94	305	301.45	298.78	298.85	302.68	300.27	307.31	305.3	299.5	303.92	302.81	302.04	304.44	301.57	299.52	301.63	298.49	299.28	305.49	302.83	304.64	304.7	306.63	304.81	303.76	305.41	297.63	302.18	306.42	297.96	306.3	303.45	306.95	302.16	304.51	301.37	305.02
315.7	314	311.8	311.92	312.88	313.23	314.95	315.64	310.89	311.35	309.93	315.93	313.3	313.34	310.19	310.99	314.61	315.08	313.95	315.92	315.17	317.41	314.23	309.42	320.63	311.87	313.73	314.28	309.23	318.26	313.63	314.33	314.38	313.48	311.34	315.31	312.8	310.26	310.97	310.57	315.83	310.81	317.52	317.31	313.4	311.34	318.32	312.69	308.37	310.11
313.38	314.23	313.11	309.6	309.46	312.73	308.04	315.45	316.83	312.01	309.08	313.1	308.67	315.48	314.78	308.57	309.73	316.16	312.57	310.92	311.64	316.24	314.68	317.28	314.91	315.42	316.01	315.12	312.62	318.58	312.51	312.46	314.74	312.53	314.8	314.65	317.86	313.79	320.16	315.22	307.78	310.42	317.04	312.35	315.04	316.16	315.39	308.76	310.39	312.21
315.86	313.01	315.93	316.54	316.7	310.37	316.03	318.16	316.35	309.76	310.22	311.14	313.59	319.28	310.76	316.64	314.99	317.6	315.98	317.2	310.71	315.97	317.69	315.89	312.18	314.77	313.24	316.11	310.02	318.96	308.76	312.8	314.09	311.64	313.36	316.84	314.64	313.23	315.79	312.4	314.54	318.62	315.36	316.28	318.28	317.57	310.95	310.01	313.66	316.43
328.3	328.36	325.71	323.31	329.35	325.19	324.52	324	321.14	329.47	323.66	323.52	328.23	320.9	324.73	326.62	324.62	321.3	327.65	320.82	325.64	327.67	322.86	322.31	323.68	329.37	326.95	326.73	328.03	318.2	327.16	327.46	329.98	325.93	328.26	325.18	327.77	324.99	319.78	321.94	323.44	324.7	325.36	322.43	326.54	325.71	324.37	324.47	328.25	326.68
314.64	320.14	311.94	313.47	317.65	316.16	317.14	314.49	311.94	312.24	312.15	312.09	311.32	315.34	314.38	315.66	316.16	311.86	314.95	315.87	314.36	313.65	314.84	315.84	313.21	315.12	313.27	309.86	314.27	313.42	308.72	315.18	308.1	308.97	315.19	315.5	314.58	311.89	313.81	313.31	315.09	311.53	313.03	315.85	314.37	315.34	311.21	317.09	314.45	315.66
304.85	303.36	304.56	305.92	305.5	306.98	302.72	307.01	310.06	303.35	307.14	308.61	309.75	303.16	303.89	301.31	305.63	305.89	303.06	307.34	302.59	304.36	305.94	302.47	300.06	301.42	305.49	306.67	304.62	306.66	303.55	306.11	303.37	306.23	301.22	303.31	307.82	301.61	305.42	307.02	301.74	304.52	304.65	308.53	305.32	302.92	303.58	305.98	307.29	305.73
328.33	316.2	327.49	326.44	320.75	328.78	320.63	321.58	323.33	326.9	327.23	326.5	321.75	322.58	324.02	329.45	324.55	324.66	325.88	322.81	328.08	318.83	322.33	326.69	324.32	325.89	326.36	319.13	324.6	329.85	324.78	326.55	330.91	322.08	325.41	319.73	321.6	322.68	329.11	322.32	324.19	324.46	326.94	322.09	327.77	325.66	321.5	329.17	326.12	325.22
309.87	310.95	314.64	309.01	316.12	306.94	310.97	312.99	310.05	310.78	311.25	307.76	309.2	312.78	313.64	309.59	312.19	309	313.65	313.67	306.8	310.13	312.69	315.27	312.71	312.76	310.6	313.26	313.9	310.38	310.4	307.92	310.79	310.77	310.3	312.23	310.58	313.74	308.68	306.78	308.54	312.18	307.44	315.69	313.09	311.55	311.41	310.36	309.98	306.92
315.03	311.99	314.73	312.63	308.78	314.67	312.79	308.68	316.44	313	313.59	313.8	315.72	309.79	314.27	315.46	316.38	315.55	315.03	306.18	312.21	313.4	320.39	313.54	314.54	312.93	318.3	313.72	312.49	314.95	315.52	315.94	313.76	314.63	313.41	314.05	315.93	312.94	317.83	317.12	312.05	315.64	314.89	316.89	314.25	314.83	314.33	316.18	310.57	315.94
315.14	317.82	319.39	320.47	317.24	318.41	326.77	318.11	320.79	323.57	319.96	319.84	319.27	316.97	317.55	316.75	319.41	321.2	321.32	321.36	322.12	318.84	320.29	314.25	322.22	320.69	319.11	319.09	318.74	316.44	317.15	324	320.38	320.25	318.14	323.8	320.02	316.67	320.4	319.3	316.66	316.86	325.82	322.93	317.86	322.04	320.74	322.48	321.65	318
316.58	312.58	318.99	313.81	314.61	319.12	315.93	316.04	313.81	320.58	315.31	317.5	315.59	317.56	319.47	318.76	317.35	312.01	313.27	314.74	315.51	313.68	321.08	323.68	317.79	310.15	319.59	317.23	322.02	315.59	314.11	317.6	313	315.13	314	313.89	314.53	318.97	323.79	317.14	316.22	316.13	318.28	313.15	315.87	317.33	314.81	315.17	313.27	320.24
304.79	306.8	298.2	299.96	302.94	302.08	304.2	301.97	303.07	305.99	304.6	301.19	300.36	306.55	302.32	301.19	305.11	303.89	296.62	313.25	301.48	300.03	308.82	307.92	304.6	307.3	308.55	303.09	303.36	305.92	307.73	303.93	304.99	306.68	303.69	307.83	298.19	304.82	302.51	311	302.36	305.42	300.66	303.02	302.16	303.55	298.82	303.07	294.49	299.85
299.74	299.72	302.89	303.4	303.69	303.27	299.5	298.31	300.04	299.61	301.74	300.7	300.42	301.48	301.03	299.11	302.82	306.02	299.41	297.81	304.27	302.08	298.14	299.2	299.78	300.4	302.44	300.64	302.46	305.83	300	301.7	298.04	301.2	302.85	301.31	306.72	299.69	299.3	295.78	304.33	297.92	298.53	299.56	298.67	293.29	297.4	300.13	300.4	299.87
302.91	302.36	301.25	301.91	304.53	302.24	302.59	302.65	307.66	305.64	302.89	299.38	300.93	303.11	300.86	305.73	300.8	307.14	304.46	304.81	296.74	303.11	303.35	302.57	305.38	302.62	302.54	306.37	301.54	300.29	303.31	303.78	303.86	299.28	304.52	299.57	302.28	302.56	304.54	302.95	298.62	304.63	305.94	299.2	305.91	305.88	303.61	301.97	310.89	301.2
308.33	305.21	307.39	306.91	302.93	306.66	304.45	311.76	309.01	306.59	304.85	306.36	307.92	304.99	303.34	300	307.68	303.93	305	303.52	305.6	301.24	304.16	311.17	308.25	305.78	301.33	304.48	307.06	308.32	305.1	307.01	307.34	306.29	308.49	309.76	309.97	304.04	308.32	306.34	302.78	306.81	304.4	301.24	299.22	304.4	297.81	305	307.24	299.65
312.8	307.72	318.59	313.39	315.91	313.12	311.59	311.8	316.57	313.99	313.45	315.24	311.91	320.88	315.48	318.26	317.18	313.47	311.82	317.87	313.51	310.36	317.8	313.2	314.21	315.65	309.57	311.39	311.98	309.2	317.96	311.54	309.93	316.53	314.43	315.43	314.22	312.67	315.78	315.28	315.46	318.58	313.68	315.77	310.84	314.05	314.86	311.55	310.93	312.22
296.54	297.01	294.66	291.28	291.09	294.03	290.3	293.81	298.59	289.91	299.74	292.01	292.47	295.83	292.24	292.69	296.58	293.24	296.58	295.39	293.01	298.36	294	293.16	294.77	294.88	293.02	297.06	294.21	292.26	300.51	294.59	297.98	293.76	294.12	298.44	294.99	294.06	296.9	293.28	297.66	289.69	290.17	295.28	290.96	291.52	295.04	293.76	291.37	294.89
301.14	302.65	304.34	305.22	306.85	306.7	304.76	302.49	300.78	301.15	300.06	307.6	302.35	306.11	301.49	305.32	304.59	304.25	301.69	309.02	302.73	301.43	304.19	304.5	303.95	302.84	304.54	304.73	314.15	307	305.46	303.7	306.77	309.28	305.98	305	305.96	306.61	308.07	305.36	305.08	299.12	307.5	307.26	308.85	302.12	308.57	303.73	300.42	306.37
328.39	325.17	326.74	325.13	322.44	328.31	327.79	330.95	329.24	326.51	327.18	323.12	328.44	323.76	331.56	336.11	324.57	324.91	327.73	331.25	326.56	326.56	330.96	327.69	324.3	327.01	329.58	326.46	327.74	329.52	323.94	328.96	328.05	322.99	331.5	324.36	331.05	325.08	329.44	329.65	336.75	333.66	324.78	328.4	329.79	326.89	335.72	330.31	333.13	328.98
328.79	329.04	325.51	323.39	324.04	329.21	324.01	327.88	332.18	324.85	330.13	328.98	329.53	324.56	325.76	328.79	326.13	326	330.52	322.41	330.13	325.72	329.22	324.49	331.1	328.51	332.54	324.35	322	326.6	335.45	332.25	331.76	328.32	328.03	333.07	327	328.09	326.72	325.08	323.5	331.2	328.97	328.39	330.14	332.59	330.91	329.33	323.17	325.48
305.67	305.61	308.96	301.92	304.36	303.45	305.08	300.96	308.91	307.49	309.41	306.96	305.39	306.52	306.95	302.97	311.63	312.35	308.16	302.57	303.27	307.86	310.77	306.86	303.04	303.22	303.29	308.63	308.08	304.97	302.06	306.56	305.22	303.08	304.47	302.81	307.05	308.36	305.4	300.73	305.27	307.33	309.98	304.23	308.34	309.06	302.08	304.26	308.38	306.31
315.87	311.67	319.24	317.96	314.01	314.85	318.6	316.06	315.72	316.04	317.09	316.85	314.8	320.25	316.76	318.92	319.16	311.73	315.96	315.61	318.8	317.19	319.52	317.51	317.97	319.01	319.05	318.83	314.86	314.48	314.61	315.59	320.32	314.33	322.3	316.32	315.72	313.3	316.94	314.79	313.19	316.01	312.14	322.92	318.4	318.1	313.67	316.71	319.56	313.08
312.85	313.66	310.86	316.44	315.06	310.69	316.53	313.12	316.75	314.24	317.38	318.28	316.33	311.65	311.96	319.33	312.58	313.81	315.6	309.29	317.66	316.53	317.23	315.67	310.96	313.64	312.17	309.21	315.21	320.18	314.66	314.89	313.56	315.71	308.92	313.17	312.15	321.24	316.21	309.91	313.91	316.47	313.19	310.03	314.12	318.03	313.68	311.02	309.76	313.89
299.38	306.67	302.65	306.79	304.79	307.23	304.11	308.49	311.2	306.05	306.59	305.65	303.96	306.91	300.09	303.67	302.2	305.82	305.05	303.19	303.41	307.93	306.84	302.09	305.25	303.33	308.92	306.85	303.35	303.49	307.64	307.49	304.18	306.69	299.73	301.32	308.18	304.9	303.37	304.32	307.57	304.87	304.55	302.96	305.63	307.36	306.46	307.11	304.03	306.3
298.08	293.92	298.57	296.03	294.9	296.9	290.03	296.13	297.29	295.33	296.66	297.43	297.77	303.12	297.41	294.41	297.08	290.85	292.65	300.58	297.38	291.89	294.86	294.2	291.44	295.4	297.35	291.75	297.33	295.93	294.69	291.96	297.06	293.64	296.1	293.29	294.41	298.67	292.7	294.76	297.2	291.31	299.28	293.54	296.61	300.75	290.63	298.88	297.97	304.94
314.25	317.85	317.75	314.03	317.18	320.34	316.76	313.58	311.7	315.31	315.28	314.73	314.78	318.9	316.86	313.32	318.37	308.32	317.95	316.94	310.78	317.58	315.45	318.31	309.31	315.57	320.01	311.42	315.17	316.88	315.77	319.22	312.23	312.23	312.53	317.43	317.97	315.1	312.02	318.07	318.04	315.97	313.07	320.78	316.66	316.23	318.26	315.35	315.76	315.65
310.46	310.74	321.59	314.27	317.27	310.97	316.03	314.57	322.04	315.95	319.52	317.37	313.61	314.41	310.79	311.12	315.94	312.73	317.89	316.75	313.83	316.5	314.6	322.37	313.72	315.76	315.2	313.49	312.99	319.88	315.81	316.93	318.96	318.32	313.91	311.91	316.61	316.65	313.23	311.41	317.35	319.99	312.6	312.17	316.96	312.86	314.21	316.94	320.66	317.11
304.65	300.84	299.35	303.89	296.86	303.65	301.43	304.29	304	305.25	303.02	300.24	302.09	297.87	299.01	307.03	302.61	303.23	301.59	300.97	297.95	302.4	304.23	304.02	301.25	297.83	300.39	303.49	301.11	299.43	297.81	301.91	300.24	298.37	305.6	302.89	303.17	304.52	304.43	298.89	302.97	304.71	303.34	297.3	302.04	301.68	304.99	303.28	296.56	301.37
308.88	318.33	310.1	317.37	316.74	313.56	314	313.77	317.53	311.36	315.89	315.35	312.94	310.38	320.11	315.15	317.52	317.16	314.83	312.78	311.39	311.24	317.04	317.02	317.31	315.28	315.22	317.77	314.63	310.25	312.62	315.99	315.17	315.82	316.97	314.58	314.83	314.91	314.76	314.91	313.41	311	313.97	311.89	312.75	314.58	321.73	314.47	313.34	312.53
313.81	311.84	312.26	316.3	310.75	313.52	313.02	305.95	312.01	307.99	312.33	319.66	309.72	311.85	311.11	312.17	311.93	311.61	312.84	310.61	313.68	318.13	312.53	311.5	311.43	308.8	311.91	310.52	311.32	309.97	311.87	314.47	316.14	306.3	318.13	312.52	314.12	313.2	314.07	314.73	308.66	312.95	311.41	309.69	313.07	313.13	317.91	311.73	313.71	308.93
311.29	311.27	312.22	314	313.23	312.34	311.29	313.28	313.97	310.88	311.57	314.65	312.23	312.77	314.56	313.27	316.13	310.16	314.51	315.31	319.18	311.98	312	313.7	311.68	311.74	310.2	312.83	316.61	313.2	310.4	309.38	315.11	313.72	314.36	315.19	312.85	315.34	310.34	314.01	310.6	314.6	315.91	312.85	309.15	315.54	318.49	310.65	311.98	311.3
309.14	315.12	306.85	310.05	308.19	310.55	307.77	312.69	304.72	303.96	307	308.7	313.54	305.97	310.57	307.63	307.68	311.56	307.87	311.65	309.19	315.52	303.47	310.37	305.84	306.38	309.33	312.11	312.07	305.38	309.48	310.58	311.14	312.38	309.22	307.02	306.49	310.84	308.1	308.42	307.92	307.64	313.73	314.18	308.18	311.24	301.87	302.82	304.97	308.94
309.72	317.29	312.97	309.82	314.34	310.16	310.13	313.02	312.08	313.72	318.62	310.02	313.77	311.58	311.86	314.66	312.35	313.32	307.72	318.72	319.1	315.28	318.42	315.53	313.66	315.74	316.13	316.23	311.71	312.97	310.78	316.61	311.44	319.67	312.75	314.91	314.41	313.32	313.92	316.82	314.94	312.96	311.17	313.54	313.52	316.3	321.47	310.43	316.71	309.68
299.32	299.28	299.99	300.75	310.32	301.82	299.06	302.79	303.72	300.78	305.19	301.94	302.77	299.22	308.62	300.12	304.18	305.78	304.84	301.26	303.04	301.71	304.14	303.44	303.52	305.1	303.58	304.62	304.88	303.25	304.62	307.38	306.21	300.65	298.1	298.29	309.44	303.99	298.67	297.62	301.34	302.83	304.52	302.24	305.27	306.89	302.27	307.89	304.45	306.85
332.33	328.95	327.63	332.13	328.28	329.68	328.9	328.63	326.98	327.19	330.4	326.65	327.46	324.79	328.91	329.3	326.65	327.67	325.83	327.47	327.42	324.79	323.6	328.44	327.08	322.16	327.03	326.67	329.01	330.38	327.63	326.48	324.63	327.74	331.83	328.03	327.12	327.38	321.8	328.93	325.89	326.41	324.54	327.24	324.9	332.12	329.45	324.19	332.07	316.91
322.25	324.62	329.19	330.54	325.56	333.31	326.74	333.97	330.21	325.08	325.89	331.89	330.25	323.95	329.67	323.95	322.78	328.79	329.88	324.75	328.39	328.63	330.79	328.33	329.63	324.43	324.82	327.95	329.55	326.42	326.11	325.08	328.79	327.41	325.88	329.98	327.01	328.01	331.34	330.32	331	323.23	324	330.24	332.49	329.71	327.3	322.06	325.26	328.96
311.04	306.78	308.18	306.33	308.31	310.54	308.97	308.9	307.85	309.92	309.9	304.89	306.31	308.29	306.07	306.26	306.12	306.18	311.25	309.21	303.68	307.02	306.5	309.82	309.05	309.45	308.55	308.23	305.29	309.08	307.96	302.53	303.42	314.59	305.34	307.79	302.4	307.4	303.97	309.94	307.15	308.09	304.79	305.62	313.78	304.9	304.54	313.97	309.12	307.68
313.63	316.52	318.23	317.65	321.72	320.31	318.59	314.38	319.42	316.19	313.16	307.5	322.94	320.39	319.02	315.54	316.96	322.38	319.38	313.84	313.95	317.42	317.29	313.52	313.18	312.77	317.88	315.26	314.71	322.29	315.42	317.84	313.49	321.11	313.54	319.23	319.53	318.83	317.17	317.87	316.87	314.89	318.27	315.96	317.21	320.25	318.38	319.68	315.83	315.9
298.66	302.76	306.55	309.45	297.83	302.08	302.74	308.67	308.13	302.6	302.69	304.42	303.77	298.22	305.24	305.29	306.07	306.09	309.07	310.25	302.57	302.62	301.99	305.96	300.62	307.36	304.87	301.36	302.8	301.59	301.36	302.03	303.89	303.54	307.78	301.38	301.66	305.03	299.5	301.91	299.35	304.24	306.28	305.36	300.26	308.21	304.44	305.99	302.88	294.05
315.39	310.72	311.7	314.16	311.47	312.53	312.32	308.87	311.56	311.21	311.57	315.23	309.83	312.13	313.27	310.79	313.03	306.69	312.61	314.39	311.15	312.56	312.41	309.38	312.05	310.77	312.21	308	314.69	311.44	312.62	313.5	310.64	313.07	312.04	307.33	312.25	306.01	311.8	305.89	311.83	314.93	310.98	314.24	309.13	310.99	316.99	308.68	314.47	310.03
299.14	299.7	298.66	301.41	300.15	298.81	299.36	300.94	300.21	300.67	303.73	302.34	300.54	304.29	302.27	303.93	299.99	300.62	302.22	300.51	294.91	301.22	303.08	301.11	299.18	300.38	299.33	300.46	299.82	297.18	301.86	303.05	294.7	301.8	298.21	301.16	299.97	297.63	300.81	300.78	304.15	299.08	299.54	300.19	302.19	302.44	300.7	302.34	306.22	305.71
315.42	308.62	310.08	309.95	309.01	306.41	313.51	312.76	313.74	313.59	309.83	310.43	309.07	312.44	310.9	315.2	312.61	310.64	309.43	311.48	312.68	312.64	320.86	315.77	311.37	310.81	307.26	311.92	308.37	312.75	307.4	311.58	309.61	308.19	312.57	305.4	308.37	313.58	311.54	309.21	312.55	306.74	312.2	310.93	308.65	314.38	314.03	310.39	312.41	311.64
301.84	299.21	303.98	303.26	297.9	298.41	301.62	302.42	300.59	296.9	300.84	301.41	297.96	301.6	300.81	297.6	305.04	299.47	300.82	303.15	303.08	300.18	304.69	296.82	301.96	299.88	299.35	301.76	300.69	295.35	298.01	300.86	297.47	298.92	299.47	297.46	302	305.47	301.58	301.05	297.78	299.32	301.73	296.93	297.07	302.28	304.15	297.82	301.73	300.03
300.68	290.44	293.95	293.76	292.24	297.19	296.98	297.25	298.17	298.59	292.02	293.79	295.55	292.78	293.31	292.74	293.22	295.05	300.11	294.78	296.57	293.85	297.43	301.36	297.7	295.13	296.64	302.61	295.39	292.08	299.61	299.36	293.09	295.41	292.7	293.6	293.26	287.85	295.13	297.37	296.69	295.63	294.72	294.12	294.88	294.35	291.62	293.4	296.31	297.98
299.86	303.38	303.19	302.55	304.5	307.74	304.1	306.31	299.45	304.86	305.29	306.3	306.4	304.69	302.97	306.85	305.02	300.49	302.28	308.49	302.57	311.01	305.69	304.69	309.14	304.22	302.86	304.89	305.17	303.42	309.75	302	305.27	306.64	302.47	306.28	305.55	304.23	304.15	308.97	304.68	309.06	305.07	308.6	310.29	307.15	307.51	306.73	301.52	308.14
307.03	310.99	311.98	302.93	304.15	311.21	305.58	310.68	304.93	310.19	305.88	309.13	305.57	305.9	310.16	309.79	304.42	308.66	308.18	308.7	306.71	307.25	307.54	302.48	306.61	313.3	302.6	308.27	311.57	313.39	310.67	301.99	309.3	305.86	309.62	309.78	305.27	307.35	312.42	312.16	309.52	309.55	310.83	309.91	310.64	305.24	306.58	311.39	310.91	306.95
311.52	310.4	308.89	305.97	305.89	312.13	311.43	310.18	307.48	304.79	308.6	299.89	304.82	303.26	308.28	304.04	306.72	307.02	309.16	309.08	316.48	307.46	306.62	313.71	310	306.94	307.79	302.83	309.15	310.9	308.75	310.27	307.03	307.13	300.66	309.09	310.92	305.06	309.24	305.38	303	303.2	306.26	307.88	311.56	302.05	310.16	309.38	304.9	306.97
310.35	313.93	316.53	310.35	311.82	311.61	313.47	312.57	315.45	313.25	309.7	312.8	311.17	311.47	316.14	309.18	315.94	310.55	312.13	313.58	315.6	315.57	317.14	311.49	311.74	313.77	312.86	310.8	312.4	312.88	311.48	313.99	312.48	312.53	312.8	309.67	315.77	316	319.46	318.54	316.42	311.04	311.61	315.66	313.09	306.97	312.35	313.93	312.07	313.25
306.55	304.77	306.91	306.62	305.86	308.89	309.21	316.8	306.27	307.98	300.26	302.31	306.92	307.7	306.2	305.11	303.69	302.81	304.21	310.81	307.94	301.98	309.1	304.28	304.24	309.6	309.37	306.43	309.06	301.98	303.41	307.44	308.95	310.31	307.01	300.16	306.89	303.98	306.1	306.32	304.48	303.71	303.66	303.53	309.35	306.77	306.95	307.88	308.02	298.89
314.05	316.88	315.49	312.39	316.64	312.06	312.14	315.1	313.02	309.94	316.94	314.94	316.85	324.11	313.56	312.57	313.62	311.65	314.72	314.12	313.24	320.2	313.45	313.63	316.39	315.27	317.13	313.79	320.3	314.19	312.17	319.01	310.05	310.04	316.92	312.94	318.54	317.45	316.68	312.54	317.1	315.25	309.04	315.71	316.27	313.03	318	313.67	311.96	315.89
304.71	305.24	298.61	302.7	307.21	301.14	299.46	303.27	304.86	301.29	301.49	306.1	302.61	304.72	306.24	301.07	301.67	301.46	302.51	304.41	308.19	299.74	299.09	302.35	297.71	300.56	304.94	303.25	305.73	297.21	302.74	304	305.83	299.2	301.91	301.73	296.89	301.52	301.28	302.7	300.91	301.38	302.98	303.15	300.22	303.98	302.17	305.26	303.34	306.99
303.58	302.25	300.78	303.99	302.02	302.01	303.07	309.72	304.09	303.97	296.47	301.78	300.59	301.58	302.72	302.86	298.43	301.25	305.13	301.48	303.86	300.6	301.5	304.29	304.71	302.93	302.59	306.14	299.74	299.52	300.53	306.14	307.93	302.72	302.76	310.12	299.68	304.66	301.93	306.2	303.62	299.77	306.24	305.52	306.81	300.47	307.83	297.23	303.38	300.01
315.95	312.35	314.21	313.37	313.95	316.36	308.75	311.46	313.3	315.46	315.22	313.91	317	316.8	314.35	313.7	310.05	311.86	316.56	313.68	314.64	311.16	318.4	314.78	316.41	317.16	310.89	312.87	309.85	316.67	313.07	310.97	311.76	314.68	315.18	315.56	313.09	316.54	316.94	316.34	311.7	308.51	316.19	314.35	320.37	314.61	316.73	315.45	318.64	314.28
314.85	316.55	315.1	316.12	313.84	313.2	309.6	312.65	317.02	309.82	315.93	314.91	316.57	318.24	320.69	316.63	312.27	318.35	316.38	313.2	318.28	321.48	318.58	315.85	316.81	316.99	317.5	314.4	312.54	314.03	314.94	313.46	321.67	313.85	312.62	312.76	316.63	317.96	318.87	319.66	314.05	317.32	315.62	312.91	314.89	317.6	316.41	314.08	315.34	317.27
319.64	322.82	316.78	319.01	319.68	318.17	316.66	316.78	318.66	316.72	319.29	320.2	322.01	312.52	322.99	318.26	321.6	319.3	321.31	317.6	318.34	321.51	319.62	318.66	316.61	315.47	317.6	315.24	321.46	318.54	320.88	319.1	322.84	323.6	313.69	318.11	320.59	314.17	320.92	321.65	320.61	317.27	316.87	321.42	317.26	317.84	316.5	321.39	318.67	319.18
301.14	304.89	306.43	302.75	304.32	304.48	306.79	304.55	306.67	299.53	303.82	309.33	305.06	306.28	304.01	303.93	308.6	310.09	305.48	304.46	306.67	307.9	302.22	306.31	307.69	306.99	308.7	300.84	304.33	300.5	304.9	306.32	302.72	306.03	307.66	303.37	303.42	303.61	306.94	304.64	304.84	308.48	300.51	298.61	305.34	302.11	307.63	307.83	305.47	301.68
306.05	311.98	306.63	302.85	308.73	298.64	305.29	308.23	301.37	307.55	305.28	305.07	304.89	308.24	304.19	305.43	307.55	304.99	303.87	306.83	306.39	306.41	310.2	301.47	295.47	303.25	306.71	308.2	311.11	303.96	306.67	303.52	303.16	309.93	302.87	302.07	306.54	307.48	303.3	303.43	310.19	303.69	302.85	306.17	309.15	301.81	303.74	301.2	311.54	305.36
306.27	310.17	308.94	305.16	307.59	305.76	304.82	304.33	304.52	303.46	307.72	307.51	304.58	306.87	303.87	305.54	306.39	306.99	304.43	302.51	304.18	301.1	305.97	302.32	306.02	307.17	305.63	307.27	304.66	298.61	302.33	300.96	299.76	303.66	303.98	302.01	301.7	304.52	300.87	306.29	302.83	304.51	303.29	305.21	304.44	305.18	305.06	303.34	306.15	304.65
327.53	331	328.47	324.12	326.31	325.89	325.45	323.21	327.37	323.82	328.01	329.56	323.1	328.82	326.87	332.36	325.16	331.01	327	321.79	327.83	321.44	331.02	327.8	331.24	326.71	327.44	327.6	323.5	326.58	330.25	326.36	329.56	328.37	325.6	325.23	326.18	325.31	323.22	326.08	327.86	327.93	326.56	324.06	326.43	331.4	324.52	331.39	328.22	329.24
315.98	317.86	309.18	315.53	318.01	318.32	310.68	316.12	312.56	317.78	316.31	316.98	314.09	318.11	315.91	318	316.01	321.19	313.62	315.51	317.82	317.58	316.64	317.88	308.93	311.1	316.22	311.82	315.44	314.37	316.52	314.92	310.75	316.99	316.66	316.98	314.94	315.57	316.75	310.44	314.53	318.78	310.91	314.2	313.88	317.29	316.57	312.93	321.58	315.38
309.64	309.49	314.86	310.52	308.85	308.76	309.59	313.62	314.23	315.46	310.59	315.73	315.02	308.59	312.25	315.31	307.78	311.93	317.95	308.93	317.56	316.51	315.01	321.61	311.34	312.73	314.91	316.19	310.8	314.93	312.17	314.41	310.86	314.34	310.24	316.96	321.62	320.09	308.92	315.14	318.29	314.61	309.26	313.01	315.39	311.56	314	311.69	314.61	314.73
314.51	316.1	309.66	314.34	314.66	311.58	307.44	318.35	312.99	314.65	311.59	317.26	314.43	315.95	313.39	316.91	314.99	318.06	314.95	312.38	313.68	317.92	310.31	314.54	317.09	317.78	311.51	314.03	313	312.62	313.32	311.37	313.31	314.31	312.02	313	319.49	313.33	316.27	308.43	315.75	317.39	315.29	312.34	317.87	311.96	316.39	309.66	309.06	317
304.13	300.12	302.69	301.95	301.65	302.29	300.68	305.94	296.84	298.02	298.1	297.86	304.04	301.92	299.22	296.53	302.2	303.93	296.03	300.51	301.97	304.12	299.7	302.77	300.25	300.34	299.14	299.33	303.53	299.98	298.74	296.52	301.63	299.39	299.27	299.32	304.15	303.94	303.01	301.98	297.3	295.53	300.28	300.81	301.59	295.16	298.14	309.7	301.29	300.13
316.55	317.9	319.1	320.81	323.77	321.15	314.13	318.83	319.6	317.89	321.22	319.91	318.57	317.63	319.15	318.38	316.98	317.73	318.3	320.02	316	312.22	316.7	315.46	318.8	320.41	318.37	315.23	320.64	317.45	314.02	318.32	321.14	316.77	315.46	314.81	318.77	314.96	317.12	322.12	322.44	320.71	322	318.89	320.24	313.88	319.78	316.64	318.84	315.1
296.32	295.47	291.45	295.22	292.32	292.55	296.8	292.48	295.74	292.83	297.56	295.21	293.41	292.21	297.91	298.32	292.94	299.49	292.8	296.75	294.49	293.48	300.64	295.08	298.37	298.53	294.35	296.91	295.23	294.08	294.57	297.75	295.06	293.04	298.61	295.61	291.98	296.88	294.09	293.9	296.18	298.96	296.21	294.21	292.75	298.03	295.9	295.87	292.68	291.95
302.42	305.84	301.7	305.23	300.42	301.97	301.61	300.7	302.66	301.79	303.91	306.7	299.05	301.99	305.7	302.19	301.67	300.74	306.62	300.73	305.51	301.28	306.44	307.1	305.42	297.54	307.81	302.64	303.71	300.91	305.71	298.95	300.85	307.05	308.27	304.87	303.78	300	302.84	302.52	307.77	305.37	297.59	305.51	302.38	299.36	300	303.2	298.09	302.62
314.2	315.02	315.78	316.78	310.24	313.08	316	306.18	312.97	312.84	312.27	309.61	319.49	319.12	312.44	309.85	311.23	310.06	316.82	312.43	314.3	316.44	311.14	314.09	311.41	313.72	312.85	312.63	313.28	317.26	321.78	315.96	314.88	317.72	310.49	322.43	312.66	313.67	313.95	316.61	317.76	310.89	316.23	315.28	317.02	312.5	310.02	311.73	316.42	309.49
303.32	300.7	304.66	302	305.38	301.94	305.6	301.97	300.1	304.71	303.26	307.09	305.62	299.96	303.84	307.97	308.23	307.38	303.47	301.69	300.12	302.7	304.37	302.65	304.34	302.12	300.34	306.24	304.99	311.3	304.63	301.33	298.22	302.06	300.42	301.27	308.51	303.64	306.4	295.55	300.93	301.7	310.53	300.72	304.74	304.43	299.19	304.26	302.06	298.97
303.89	301.95	306.27	303.71	304.63	301.78	305.4	303.02	301.31	304.72	303.85	309.79	308.3	300.97	301	299.82	304.49	300.96	299.67	301.71	306.85	309.05	302.77	302.29	305.45	303.63	305.92	303.14	306.1	301.86	300.24	304.34	305.02	305.59	305.16	302.3	303.6	306.91	298.74	306.15	301.5	302.02	301.56	306.82	304.25	305.26	301.22	312.74	303.67	304.07
309.79	310.16	311.03	309.31	311.56	308.33	308.8	308.68	305.01	309.25	308.69	308.57	304.8	313.14	307.38	305.89	307.82	309.68	311.97	308.32	308.6	308.02	309.73	304.42	307.89	307.3	304.51	312.75	309.65	310.53	308.5	308.22	306.53	309.24	307.88	305.41	312.32	304.22	308.76	312.78	309.25	309.62	307.09	310.99	307.28	307.49	309.41	309.39	312.43	310.97
293.08	298.4	295.6	295.55	292.44	294.47	293.45	290.61	288.41	294.29	294.19	289.57	293.63	293.33	291.2	290.43	292.67	291.28	297.42	293.67	293	297.49	295.62	303.79	297.73	300.91	295.98	296	296.68	297.13	295.36	297.35	292.14	302.18	298.21	291.57	298.13	300.59	289.04	291.35	295.43	296.32	294.59	300.68	291.3	292.41	298.11	293.6	293.75	295.66
313.8	311.04	319.99	312.68	307.59	312.3	309.69	316.23	312.66	314.1	313.12	306.62	306.99	307.96	311.03	309.26	312.21	312.21	308.91	309.38	307.88	311.96	308.28	310.14	313.13	315.37	315.64	311.08	309.36	312.21	310.08	314.5	315.06	308.95	312.31	312.84	313.85	313.02	312.04	312.31	313.41	316.4	314.67	312.48	310.56	310.35	310.67	310.2	308.1	313.89
325.03	316.42	320.85	317.94	317.1	315.62	318.9	316.06	315.63	316.07	317.97	316.19	315.83	313.08	318.88	314.27	316.69	321.29	317.33	316.74	316.26	318.11	314.56	311.26	318.61	316.31	312.28	315.55	317.41	319.97	315.71	313.74	316.03	312.99	317.17	319.96	319.56	316.38	323.01	318.85	311.27	319.45	316.74	320.82	321.7	315.71	315.24	319.43	317.01	319.06
305.3	302.33	306.79	305.59	304.68	299.51	305.04	305.4	308.08	310.88	301.4	308.77	308.78	304.84	309.23	304.65	304.78	305.72	307.28	304.79	305.73	306.21	306.13	310.4	303.67	308.89	303.29	307.42	306.34	305.85	306.85	305.75	311.48	302.33	307.1	304.11	307.35	309.98	311	305.62	310.2	305.89	301.22	306.45	306.76	303.53	304.89	306.35	306.6	310.3
312.84	315.88	317.62	319.12	321.23	312.16	320.07	319.89	314.23	313.25	316.38	321.73	316.81	319.3	318.99	320.2	316.92	313.51	313.43	320.58	315.49	315.02	317.34	315.15	321.49	319.85	313.44	312.92	314.73	317.99	318.15	313.18	322.06	318.05	320.93	315.65	319.07	322.39	318.89	315.13	319.48	315.09	315.17	318.06	320.14	316.25	313.97	319.63	316.3	316.04
309.69	310.63	308.48	304.29	310.36	303.89	306.22	310.54	310.7	313.46	309.89	314.65	307.93	308.72	309.6	309.61	308.87	312.44	307.94	307.42	311.14	309.21	311.47	307.74	312.05	304.97	315.07	305.34	319	315.11	313.41	307.91	314	308.59	305.09	310.09	311.73	307.81	308.32	311.68	314.65	312.27	308.59	310.42	314.84	311.35	312.85	316.05	316.36	309.91
314.17	312.91	318.11	314.89	315.24	315.83	313.78	313.85	316.82	315	309.42	309.43	309.69	313.64	316.4	317.54	316.67	313.92	314.26	313.02	315.28	316.03	312.31	313.44	315.16	311.21	314.95	311.43	316.09	315.16	317.12	312.91	318.35	310.6	314.54	317.52	317.92	312.12	314.46	314.72	314.8	316.42	313.91	313.4	318.06	317.43	317.38	309.95	313.14	317.4
302.57	304.55	297.7	305.71	301.82	299.79	297.96	299.28	304.87	296.86	299.28	300	298.78	300.93	304.82	299.02	296.18	301.13	303.03	298.63	299.81	300.21	294.64	302.53	298.09	301.43	299.6	294.13	297.5	296.42	302.83	298	296.96	300.72	304.29	306.13	298.09	302.2	307.56	302.04	295.7	300.73	304.58	304.69	302.01	294.34	299.95	303.44	305.44	301.3
326.48	319.97	321.29	324.55	323.46	325.98	324.84	323.31	325.15	321.9	324.02	324.05	322.49	322.83	323.5	331.21	321.09	326.32	331.8	325.07	327.72	327.34	321.54	327.97	322.98	324.86	325.05	324.86	325.75	321.5	326.18	326.16	325.54	318.06	323.83	319.2	322.46	323.93	324.95	325.43	328.35	327.79	328.82	324.79	329.23	327.44	323.01	324.92	323.77	319.27
309.8	314.11	306.94	308.68	309.23	314.18	308.83	311.3	309.24	315.28	307.45	310.13	311.75	306.31	306.42	309.42	308.13	312	307.42	308.98	305.66	307.61	311.38	311.37	306.07	313.67	308.85	307.96	305.58	305.02	306.61	308.97	310.08	308.56	308.89	311.91	313.56	303.07	304.81	308.71	309.64	304.08	310.72	302.67	309	305.55	313.17	304.87	304.35	308.38
304	303.82	306.17	304.39	308.23	306.85	305.64	308.63	310.1	307.61	309.74	309.86	304.58	309.7	307.13	306.01	305.52	305.75	304.7	305.23	304.97	308.2	309.5	301.27	306.72	304.49	304.58	304.83	311.47	304.13	307.43	305.7	302.46	305.32	303.82	310.16	308.59	306.49	309.73	303.85	302.83	307.02	309.93	308.8	301.32	310.31	306.59	311.2	306.68	308.25
315.48	315.66	310.66	316.71	317.4	309.78	315.78	316.32	313.81	314.87	317.64	315.43	315.56	313.82	317.26	318.76	312.22	319.09	311.6	310.08	311.7	310.97	319.6	312.92	319.97	315.46	316.35	319.09	314.92	319.63	314.18	314.51	310.66	309.91	316.47	314.93	313	312.05	312.73	314.35	315.35	314.97	313.22	311.83	308.71	315.42	315.6	317.53	316.67	318.22
310.27	307.9	315.71	306.93	312.92	313.21	311.53	310.29	311.18	310.01	306.44	305.58	307.49	312.42	309.54	314.95	312.66	308.84	314.31	305.09	311.19	312.05	308.01	311.81	309.4	310.28	311.85	314.4	310.89	309.86	310.68	314.79	314.38	311.81	308.38	310.68	307.82	312.19	308.01	312.22	311.66	307.99	306.73	311.64	310.92	314.44	311.76	315.02	317.45	314.08
294.58	298.05	297.53	291.29	297.39	295.5	290.56	295.62	294.17	292.73	293.06	292.86	292.88	295.33	297.98	297.25	297.78	294.78	290.04	294.98	297.04	298.93	290.65	300.01	292.96	297.11	294.79	294.27	295.09	295.33	297.79	291.82	295.97	294.93	292.24	288.84	295.79	293.64	294.65	296.92	293.59	291.32	298.39	297.21	295.65	294.58	291.97	292.16	293.04	293.9
317.58	316.74	316.88	319.33	313.06	316.85	322.48	316.25	314.12	316.71	320.04	317.27	312.8	314.8	318.64	322.43	317.82	319.69	319.48	323.32	313.5	318.6	321.53	322.99	323.79	321.23	319.6	320.11	315.93	318.98	319.41	320.53	318.81	317.06	317.15	320.95	315.73	321.93	318.2	316.01	313.12	320.2	320.42	315.77	318.92	317.61	317.09	315.87	322.89	313.46
293.19	292.97	298.37	296.87	288.64	295.17	292.38	295.89	296.57	295.2	301.35	297.06	297.05	295.76	296.64	290.75	300.55	290.7	294.02	291.38	295.23	297.94	290.85	299.44	292.36	295.36	296.99	291.11	296.68	294.51	296.28	293.98	294.84	293.96	299.49	295.87	292.27	296.25	296.28	294.71	295.88	292.62	290.86	292.92	298.76	298.18	293.66	295.92	297.77	297.09
309.41	312.33	311.01	319.76	312.9	312.74	311.55	313.83	311.63	316.71	313.74	311.84	313.74	312.46	311.29	310.94	314.99	311.67	313.59	312.79	311.41	313.43	313.86	309.87	312.2	309.84	314.29	312.1	312.47	309.51	313.09	311.81	313.11	310.53	314.26	314.74	307.38	316.19	308.19	311.46	308.37	311.03	309.07	314.15	315.44	315.85	313.01	307.36	309.63	308.42
304.36	303.54	305.45	305.74	306.81	304.61	307.47	300.08	299.62	301.07	297.11	302.13	300.61	308.96	302.61	306.67	310.55	304.99	301.84	305.1	302.36	304.02	301.56	305.37	304.87	300.78	306.93	302.72	307.15	302.89	301.67	304.75	302.27	299.9	299.95	305.63	299.79	305.79	303.8	302.23	302.8	304.21	297.79	305.16	305.69	301.24	307.59	304.23	300.31	306.23
308	309.46	307.24	310.24	311.57	310.19	307.28	308.67	310.13	312.14	304.28	309.47	306.76	309.05	302.45	311.74	307.94	306.66	308.18	309.66	306.32	306.57	306.89	305.67	309.78	309.6	309.05	308.2	312.19	311.64	307.84	305.95	306.71	310.66	312.74	308.83	310.53	306.45	305.41	309	309.25	312.5	304.94	309.67	305.76	310.23	312.67	308.71	306.15	306.86
304.77	303.35	300.61	304.38	302.88	306.32	304.78	303.46	301.64	305.65	303.73	301.67	303.73	307.2	309	303.89	304.93	304.75	301.31	306.03	297.19	306.64	302.35	308.02	301.77	305.36	295.66	298.61	305.2	305.01	303.02	305.4	305.7	301.18	299.63	302.85	301.84	298.76	303.56	303.82	306.22	304.62	299.34	301.74	305.65	301.83	301.85	307	300.02	305.61
314.59	320.75	322.25	317.83	319.75	321.31	316.4	319.02	318.59	314.6	314.44	319.2	318.16	319	319.19	314.28	316.42	316.57	315.57	317.62	319.99	321.45	320.61	319.6	315.29	317.64	324.06	322.1	318.95	321.01	316.34	322.31	321.09	315.13	322.07	315.28	317.42	316.76	322.17	322.96	321.4	313.83	319.21	322.31	320.3	318.33	316.93	323.35	319.26	316.75
304.21	310.52	308.97	303.05	310.98	303.75	309.79	305.85	314.92	308.38	310.16	308.13	309.2	308.18	307.01	307.63	309.45	307.52	312.25	312.24	301.7	304.79	308.29	306.55	311.5	309.64	312.66	301.5	309.64	310.7	308.25	308.17	306.65	306.4	304.82	308.92	306.51	308.73	301.26	308.48	311.01	307.44	302.3	303.96	304.83	306.14	310.15	306.02	312.95	307.05
296.1	292.89	301.24	296.95	298.87	292.18	294.77	290.46	292.88	293.51	298.17	298.85	296.91	298.04	302.56	298.9	301.44	299.36	297.52	298.42	297.22	293.18	291.54	299.18	298.35	298.77	294.78	299.34	296.94	297.04	298.86	299.66	298.47	296.31	294.99	295.93	295.42	297	297.19	293.56	293.56	289.2	296.48	301.02	297.45	300.72	299.75	290.96	298.37	294.63
313.76	314.88	310.39	309.96	312.91	307.5	308.37	309.88	314.67	309.62	315.85	308.93	302.17	313.81	312.5	304.79	311.87	305.83	311.55	307.84	307.16	314.59	313.36	307.39	312.19	308.43	311.48	309.68	313.05	308.6	304.59	313.06	311.34	308.85	306.29	308.98	306.61	309.88	307.76	309.39	311.5	310.1	311.37	309.2	313.19	310.97	308.33	307.64	309.22	308.44
316.72	312.11	311.61	310.68	314.19	315.67	314.8	312.73	313.05	315.53	313.85	313.94	313.78	310.95	313.71	313.84	316.66	314.25	310.81	316.93	310.89	313.52	312.5	312.56	316.93	314.47	316.28	317.29	314.05	310.85	310.84	313.97	310.31	313.5	311.26	311.46	313.72	316.2	313.7	311.26	314.13	315.41	308.12	311.95	313.46	313.73	310	312.54	317.41	317.33
303.29	297.85	296.57	300.77	292.52	301.86	305.48	298.03	298.29	292.57	297.35	306.21	301.82	304.06	302.87	304.2	296.97	299.04	298.99	301.11	298.8	296.53	300.3	297.26	299.54	299.29	298.53	297.23	300.58	299.43	296.59	300.27	297.87	298.3	305.11	299.15	298.86	298.17	299.81	301.35	299.08	301.36	298.66	298.75	300.01	302.69	296.77	305.28	298.7	303.47
302.49	304.43	306	299.63	303.53	301.71	301.83	302.91	301.79	302.54	300.61	300.83	302.7	304.38	303.49	304.59	303.46	301.36	297.87	304.23	304.8	306.56	302.32	301.83	300.24	297.66	301.21	300.14	297.06	303.45	302.26	300.13	303.91	303.73	297.97	299.13	305.41	306.38	302.27	306.97	302.11	306.56	301.78	302.86	302.56	307.99	306.01	299.73	300.8	299.44
305.11	306.21	307.61	304.81	306.84	310.73	301.05	307.08	307.25	307.02	303.24	305.59	302.92	306.71	311.34	311.47	307.1	305.45	306.8	301.3	305.47	309.48	311.87	307.1	314.74	306.63	311.12	304.97	302.76	309.62	306.69	305.88	310.46	307.09	308.29	305.45	308.74	308.21	308.27	304.65	309.24	309.48	309.64	308.61	305.89	305.48	306.15	306.22	303.63	307.19
302.93	292.11	291.82	295.21	297	302.91	298.23	293.26	299.54	297.26	298.23	300.36	293.37	300.4	296.81	300.21	300.04	298.68	294.02	296.9	298.15	298.69	295.49	299.33	294.57	302.2	296.58	298.46	297.2	298.98	302.71	297.93	294.93	293.25	304.55	297.12	301.19	300.82	293.78	295.42	295.06	294.76	291.46	291.12	297.74	297.32	292.94	295.48	297.83	302.45
316.56	317.51	324.66	315.85	320.32	316.51	319.39	316.74	315.94	317.59	319.31	315.23	316.84	322.75	315.73	318.72	315.97	320.71	316.87	319.11	320.17	317.2	321.13	317.79	318.6	326.19	316.73	317.24	320.69	318.31	318.3	322.56	322.05	318.41	315.55	319.18	315.86	319.46	319.07	322.43	320.67	318.68	318.46	316.64	318.68	318.55	319.97	317.07	316.21	319.61
316.64	310.57	318.7	314.54	319.49	319.44	321.54	315.86	315.75	319.15	316.91	315.08	317.36	318.49	316.31	317.43	315.55	316.72	316.61	314.77	319.81	317.83	316.63	318.97	318.76	318.39	318.63	315.66	318.59	317.72	316.91	316.62	318.43	317.79	319.92	316.1	315.11	314.92	324.66	322.24	321.76	314.39	314.76	314.86	321	315.76	320.73	317.46	315.73	321.45
327.06	329.49	333.56	331.17	329.18	325.26	325.02	325.4	324.54	328.89	327.13	334.55	325.8	325.21	332.18	327.56	330.17	325.96	327.94	323.74	334.2	321.97	330.12	334.67	330.61	330.31	323.77	329.79	325.2	331.06	334.57	328.77	330.75	332.13	332.09	327.32	331.05	321.66	326.7	332.92	323.36	325.77	332.98	327.49	328.95	325.77	330.6	328.75	330.87	327.23
308.86	315.3	311.3	312.11	316.93	314.95	312.93	310.33	314.31	311.08	309.69	310.57	313.96	310.53	317	309.62	313.2	315.84	316.09	314.11	313.45	315.72	309.51	312.69	313.8	310.72	316.76	317.24	312.45	309.47	315.74	311.22	317.1	316.37	311.6	312.2	311.06	311.36	319.04	311.3	311.72	316.04	314.92	310.31	312.79	311.7	313.34	311.74	314.75	309.27
308.53	304.24	310.46	308.39	301.51	307.01	315.53	303.44	306.65	308.37	313.1	307.92	309.54	311.95	310.63	309.98	307.01	308.28	307.45	308.42	309.93	309.14	312.85	307.09	307.18	310.23	312.88	309.88	311.13	310.91	310.65	311.79	305.47	313.91	309.47	305.76	306.15	314.31	307.49	314.72	305.84	305.1	313.46	312.69	306.85	310.15	306.76	305.03	305.83	309.27
317.83	319.62	316.54	322.31	316.15	319.62	319.9	318.2	324.49	315.2	315.86	318.33	318.92	315.93	319.46	315.81	318.18	316.07	314.84	321.95	317.78	315.8	312.79	315.19	315.51	317.43	314.21	321.57	320.76	319.44	317.74	316.35	319.69	321.14	320.9	323.17	315.67	324.31	315.83	320.83	318.27	322.09	316.98	312.44	317.78	315.74	313.75	315.97	320.28	319.32
325.3	328.82	327.86	328.51	322.52	324.82	324.07	329.71	322.29	324.89	328.74	328.33	328.78	322.3	324.59	331.79	322.78	330.85	322.59	321.89	328.83	327.67	332.28	326.51	321.92	324.08	329.4	332.05	327.19	323.47	328.18	325.6	328.23	327.45	327.33	324.16	329.24	325.84	328.88	330.46	326.46	321.96	330.03	327.83	326.2	330.79	325.54	323.9	331.91	328.32
320.51	313.61	319.07	315.66	314.09	321.61	308.07	313.22	314.69	315.22	316.99	322.05	317.49	317.14	317.26	308.41	314.92	316.92	318.39	316.35	307.19	318.99	315.68	313.27	315.46	314.04	315.88	319.59	320.19	312.33	316.06	313.28	315.29	321.49	309.69	316.22	315.09	311.95	314.14	314.09	317.24	317.99	317.63	315.63	319.48	319.39	315.3	318.61	315.01	317.11
300.78	306.38	307.31	313.32	303.31	301.21	306.22	309.44	305.12	301.8	303.98	303.95	307.58	306.75	302.48	306.13	304.54	303.82	303.24	309.11	304.84	306.57	304.13	303.29	306.99	302.84	304.77	305.56	301.79	304.47	306.72	305.65	306.86	313.36	302.88	303.53	306.54	304.75	301.07	300.48	309.1	308.14	307.25	301.28	301.5	305.73	301.38	307.3	301.29	309.94
319.91	317.85	312.6	314.81	318.45	313.39	310.5	314.04	309.35	315	318.53	311.43	314.76	314.12	319.89	313.32	317.02	315.31	314.23	312.94	314.61	312.09	309.22	325.24	312.62	316.87	315.44	312.98	313.65	316.24	314.46	308.75	310.68	313.13	310.01	316.13	316.05	312.18	316.28	313.1	317.01	315.49	305.05	314.06	308.28	319.33	316.38	310.04	312.21	310.34
325.08	330.13	325.33	325.69	317.94	325.42	317.5	320.04	319.62	329.91	319.69	326.13	329.04	321.94	327.87	328.51	325.07	328.64	324.2	328.73	323.84	327.73	327.53	330.9	327.95	325.74	324.68	323.6	330.49	323.59	326.7	327.27	326.42	329.16	328.24	324.38	328.88	327.26	324.3	328.9	327.83	322.28	324.41	325.62	324.88	323.49	329.66	324.74	323.62	325.03
327	319.56	326.4	325.94	324.23	323.31	329.59	325.25	324.4	323.76	323.3	326.26	326.34	325.53	327.82	322.02	321.03	325.6	326.69	320.1	320.14	322.19	327.97	321.44	322.91	326.39	319.44	327.3	323.28	324.53	321.08	327.05	323.38	323.56	328.21	324.04	325.85	320.95	322.85	321.81	327.36	318.24	327.22	327.76	324.67	318.49	327.27	326.94	330.56	327.07
314.42	309.92	315.06	311.55	318.69	310.42	310.2	308.37	311.01	311.41	311.61	312.78	311.99	308.43	309.34	314.08	309.87	312.06	309.74	313.07	314.26	309.57	306.05	311.52	309.81	312.46	311.6	315.17	313.09	314.67	316.48	310.43	313.94	316.82	311.43	316.21	309.39	309.79	311.58	313.51	312.18	308.26	311.59	305.33	316.55	319.61	311.18	308.31	312.15	311.87
309.16	309.65	306.97	304.65	314.48	313.64	312.85	314.54	314.23	313.51	312.2	306.98	308.73	311.14	309.88	309.37	310.68	314.18	307.44	311.6	307.86	308.86	311.54	313.09	315.4	313.35	312.12	312.69	311.76	305.95	312.45	308.19	310.26	310.27	311.88	309.95	305.11	308.62	313.09	307.78	309.62	307.93	310.55	309.07	304.15	308.68	310.11	307.52	309.45	310.05
301.61	305.41	306.72	307.4	304.67	308.82	302.31	307.27	302.58	301.69	300.36	301.71	301.4	305.16	301.96	303.22	305.34	304.43	302.26	307.43	306.57	302.93	305.85	299.72	301.22	303.21	303.16	305.5	309.93	304.44	300.99	299.82	307.92	304.91	303.48	303.75	304.56	306.43	302.45	307.15	304.73	303.19	311.83	301.94	306.83	302.41	308.44	302.22	306.9	301.48
309.83	313.9	313.21	315.53	308.92	311.71	315.27	308.93	310.93	317.65	317.07	309.95	313.55	316.78	312.43	310.92	315.57	311.25	312.45	317.05	316.45	313.93	316.54	313.81	310.48	312.84	316.44	313.46	315.1	315.3	312.03	313.73	319.68	317.44	316.07	313.22	317.78	309.99	312.18	319.16	312.21	314.44	314.74	310.71	314.63	315.12	317.87	316.05	310.44	315.24
303.98	302.57	302.81	303.67	302.11	305.94	304.72	304.33	306.59	305.33	308.91	311.39	305.27	306.39	305.79	305.95	303.5	298.47	305.88	302.04	299.23	303.5	308.75	307.9	302.88	307.07	299.16	307.27	306.39	306.26	307.53	298.13	308.13	302.03	300.82	304.08	300.62	305.81	307.25	308.45	304.51	304.29	305.8	306.87	306.19	303.51	308.64	306.81	310.44	302.77
312.82	320.68	312.94	315.33	313.35	317.49	315.42	313.06	318.52	313.37	313.59	320.17	309.58	313.29	314.01	314.5	312.26	316.09	313.25	313.78	312.07	311.61	315.77	315.45	315.11	320.09	317.87	313.71	315.67	313.12	318.05	315	314.41	310.28	315.54	315.8	313.87	315.02	318.13	319.86	320.7	316.02	311.72	312.65	318.57	317.48	312.9	312.97	312.6	311.89
325.12	325.32	323.55	323.24	323.04	322.86	324.58	322.28	323.92	327.23	319.5	326.29	327.52	328.82	321.95	327.23	323.83	319.3	325.11	324.84	323.09	325.24	321.86	324.61	325.22	322.88	324.61	332.23	323.25	325.4	327.31	321.41	324.19	324.33	324.15	326.13	322.91	325.87	324.08	321.11	326.32	324.11	322.9	326.81	325.56	328.12	329.98	320.01	324.83	327.12
313.63	307.56	304.79	311.43	306.11	301.28	306.1	306.4	308.62	306.13	304.99	310.86	306.86	308.97	307.43	313.24	314.17	314.14	307.41	308.16	309.64	304.9	307.39	302.19	311.1	307.15	306.61	308.21	310.78	306.33	311.41	307.44	308.27	307.49	305	314.11	307.45	312.06	306.17	304.31	309.7	309.32	310.44	306.94	315.98	309.6	307.07	309.47	309.6	306.76
312.23	321.06	314.86	312.26	316.13	315.31	316.63	315.8	313.46	312.42	312.48	312.03	311.35	310.9	312.95	312.33	317.4	315.89	319.7	317.03	313.07	313.67	311.83	317.16	315.1	316.85	316.15	312.78	315.22	319.77	314.47	318.57	309.41	310.57	311.37	317.17	315.3	314.71	317.64	317.22	314.9	315.53	316.59	311.02	309.76	315.93	314.61	314.66	315.73	314.2
292.63	298.46	294.74	296.19	294.17	301.99	295.26	297.75	299.92	303.1	294.26	293.42	295.95	295.6	297.29	298.49	297.34	292.6	299.24	299.31	298.7	296.48	298.92	300.17	298.33	297.29	297.23	292.86	298.21	295.69	299.72	295.82	300.01	297.77	299.26	296.69	293.96	298.77	296.19	296.53	295.62	298.29	299.74	298.64	294.79	295.89	294.49	299.27	299.4	294.12
297.62	300.2	299.28	294.31	294.92	295.5	291.68	294.76	295.64	292.2	294.44	289.37	289.24	292.98	292.51	290.27	294.58	292.39	290.51	294.89	293.5	292.25	293.46	299.55	296.08	293.52	298.38	294.88	294.22	291.29	294.44	289.11	296.63	295.7	290.54	295.71	296.4	293.93	296.09	292.76	293.99	295.79	293.68	294.79	297.8	297.06	291.73	292.56	293.76	291.02
320.07	321.38	328.65	325.83	323.39	321.47	321.22	322.15	320.25	322.68	329.15	323.99	326.05	320.76	325.83	325.38	321.73	329.8	324.09	323.54	326.31	320.61	321.41	325.56	321.86	325.96	325.01	327.24	326.41	320.7	320.6	324.57	322.26	325.32	327.01	329.76	322.14	325.06	325.7	321.9	318.94	325.07	328.38	331.21	326.05	324.27	322.27	323.26	316.58	320.74
313.42	323.03	322.71	317.15	321.31	320.21	317.22	319.18	318.29	319.05	315.93	314.57	315.33	320.31	319.21	317.63	320.46	316.23	316.69	320.49	317.99	317.14	314.84	317.25	317.79	316.8	313.94	316.78	317.33	314.4	316.62	312.73	317.79	315.89	316.67	314.31	318.2	319.91	321.07	311.76	317.25	319.23	313.75	312.2	319.29	315.5	317.49	318.52	312.43	315.49
299.68	295.51	293.52	293.88	296.66	296.15	290.78	299.76	301.25	294.03	295.03	291.1	298.18	290.75	291.78	298.49	293.6	289.73	294.46	293.9	295.13	298.69	290.85	299.01	293.11	291.82	295	291.02	293.6	290.68	292.24	290.4	297.57	293.06	295.61	292.32	292.58	297.51	300.23	292.21	300.64	296.02	288.53	294.3	296.46	296.84	294.27	294.67	293.98	295.15
291.41	296.02	296.89	299.02	295.15	291.01	298.29	294.31	296.5	295.63	297.55	294.35	289.06	294.3	292.57	294.04	292.58	294.74	293.75	295.21	290.22	292.15	295.22	296.55	296.21	291.84	294.54	292.86	293.12	290.24	291.44	298.25	291.11	297.05	292.17	296.79	292.5	288.76	297.64	289.47	293.92	296.66	297.39	294.18	291.68	294.16	294.02	296.11	293.76	297.67
307.81	302.21	303.96	301.67	304.15	298.51	305.1	300.72	302.42	298.29	298.14	306.22	305.06	303.33	302.43	309.7	302.97	304.37	300.07	305.82	298.16	308.73	307.71	306.44	305.1	302.57	299.86	302.89	302.2	305.48	302.6	307.97	307.68	298.8	302.6	302.62	305.74	304.15	302.84	307.5	300.24	304.24	300.21	302.09	308.24	306.45	302.69	301.74	301.22	303.34
308.98	305.71	305.86	306.22	301.82	309.52	307.64	309.03	301.52	305.1	303.98	309.03	304.09	306.92	310.9	311.39	305.31	309.96	305.37	302.83	305.44	302.86	308.3	308.32	302.93	310.93	306.65	303.87	301.47	302.83	305.76	308.32	304.4	302.25	306.35	309.8	307.11	306.89	308.81	308.48	304.44	307.68	307.8	297.24	307.64	301.99	299.64	309.83	306.72	312.74
324.87	325.83	327.01	328.4	327.55	329.33	330.61	328.64	325.8	334.76	326.78	330.44	327	326.13	331.76	333.4	328.05	329.43	330.59	324.84	330.12	327.38	324.55	330.13	324.68	332.27	321.95	329.61	326.24	327.37	326.12	334.39	329.78	326.17	330.99	322.84	327.03	326.87	327.87	328	322.74	326.56	328.76	324.25	329.2	326.88	324.68	331.09	329.9	323.52
297.51	305.39	302.56	303.99	300.38	295.54	294.88	295.53	296.27	299.69	299.24	301.73	297.97	300.36	298.29	304.84	297.57	301.14	296.83	293.95	301.79	301.85	298.92	298.18	300.48	300.11	299.15	296.99	300.59	303.13	304.57	300.73	300.2	297.98	305.62	298.37	304.58	297.15	294.93	303.44	301.18	297.66	302.93	296.14	302.11	299.1	298.96	299.37	297.11	300.72
308.37	312.71	315.72	316.53	307.25	314.42	309.97	313.63	312.1	312.71	314.36	314.45	309.81	307.25	313.43	313.95	311.12	314.14	310.95	310.81	309.26	316.67	316.71	315.74	316.37	313.38	314.34	317.98	315.49	310.43	315.38	313.09	312.76	311.29	311.27	313.37	314.41	317.74	317.7	316.28	311.41	310.33	313.67	310.51	311.07	310.9	312.27	320.72	315.89	310.93
298.44	295.87	298.24	294.05	300.18	298.17	300.02	293.36	301.27	292.95	298.73	296.35	290.52	301.86	296.62	300.21	294.46	295.44	294.36	296.53	298.45	295.18	295.88	295.34	299.28	293.8	297.13	300.56	298.24	303.35	299.43	296.82	294.52	300	299.22	293.67	297.68	295.19	296.54	300.51	301.8	300.19	292.33	294.62	298.4	297.68	291.5	294.12	295.14	294.42
311.51	309.79	306.9	314.85	311.62	308.77	312.66	307.73	302.54	314.82	304.28	309.32	312.51	310.5	314.19	310.37	305.64	309.06	315.4	311.98	315.12	307.72	313.4	309.4	306.15	306.44	311.38	309.71	310.4	312.21	311.33	309.86	310.06	311.9	308.72	312.06	312.37	306.76	308.09	316.84	308.84	310.08	308.28	311.23	310.08	313.92	318.64	310.54	311.41	312.56
302.09	304.38	304.77	305.79	305.76	307.15	310.75	302.02	310.1	307.09	308.18	304.98	302.84	306.76	304.37	305.58	306.83	304.92	304.24	305.48	309.74	303.75	302.77	303.89	304.45	301.19	310.08	301.26	307.71	309.18	305.31	300.97	305.52	303.71	303.38	300.46	302.79	302.29	302.33	306.27	306.57	305.15	306.52	310.12	311.42	302.27	306.22	303.11	304.34	303.12
313	311.31	310.44	315.06	312.57	317.73	311.86	313.74	315.2	316.7	312.38	314.77	316.66	316.95	310.93	318.39	310.34	311.57	314.48	312.52	312.92	315.91	312.67	313.03	312.74	310.69	308.91	312.5	315.07	316.06	311.72	311.85	312.9	312.96	312.8	308.18	309.58	316.45	316.06	312.97	313.67	318.63	313.33	311.43	313.48	311.67	310.59	314.03	318.48	314.12
299.05	309.86	302.68	309.18	303.97	304.08	302.94	303.76	307.37	303.77	308.18	304.65	308.11	305.61	305.86	307.59	305.1	305.04	308.53	303.8	309.87	308.54	301.38	305.12	304.51	302.53	305.31	305.42	309.83	308.65	308.35	303.91	303.95	304.1	307.58	306.59	305.12	304.42	309.73	302.84	306.3	308.94	304.04	298.36	305.66	306.79	306.9	307.56	308.04	305.54
313.75	315.1	309.94	311.47	310.92	306.6	313.87	315.08	309.06	318.82	310.11	315.94	317.49	319.78	311.96	315	311.95	317.03	310.92	313.35	310.79	311.4	317.5	315.8	318.42	315.85	311.34	315.33	310.7	312.31	310.46	313.26	310.95	312.56	313.38	313.14	315.77	306.64	315.6	315.29	318.87	317.33	309.16	311.96	315.01	313.37	311.11	314.73	313	313.03
311.1	308.11	309.49	308.78	307.9	307.42	306.04	308.41	309.02	309.45	307.92	312.69	311.15	309.54	309.24	308.66	311.51	306.17	309.5	309.56	313.83	310.2	308.04	309.38	306.78	306.43	305.43	313.18	308.11	311.4	307.35	307.67	309.69	309.24	304.1	312.12	303.29	311.33	310.5	310.49	303.9	310.45	310.28	315.42	306.61	310.82	310.07	305.52	309.4	309.41
324.71	331.62	327.93	327.44	330.01	325.25	328.61	326.72	332.02	328.75	330.03	328.05	329.4	332.77	325.67	328.66	328.93	327.64	325.66	329.54	325.45	327.5	326.04	328.15	328.17	325.28	329.61	325.77	328.51	326.6	327.02	324.79	325.72	326.39	332.28	329.34	323.91	332.18	329.06	328.15	328.87	325.69	330.64	327.38	329.02	323.08	323.05	329.16	325.56	325.94
324.91	317.49	315.74	317.36	318.3	326.24	321.35	317.76	314.15	320.22	324.71	313.26	320.39	317.38	317.64	320.71	321.61	321.72	324.08	319.89	317.3	318.14	323.8	315.8	320.83	317.52	318.93	318.41	316.32	316.14	321.49	316.23	320.14	322.57	316.24	321.49	316.77	322.84	323.5	316.94	317.38	327.62	322.86	319.14	323.95	319.52	311.86	314.96	315.5	316.55
307.77	305.77	311.92	309.85	310.86	307.07	306.49	311.41	307.46	308.06	309.69	304.3	312.43	306.07	312.18	309.68	311.35	306.4	310.96	306.56	310.49	308.66	307.49	309.12	303.65	309.74	309.23	307.34	306.21	313.67	314.8	304.03	307.9	307.32	308.77	308.8	307.95	307.51	308.35	306.39	310.07	311.4	308.95	307.46	309.78	309.29	310.48	312.89	308.26	307.88
305.02	304.58	307.05	309.85	308.34	310.29	311.27	300.97	306.31	308.27	303.27	307.23	306.42	308.15	306.85	305.38	306.19	308.35	303.51	304.96	305.66	304.83	303.92	304.3	308.43	301.99	305.44	304.66	300.6	310.43	305.95	306.09	300.04	300.33	309.78	310.48	305.46	308.55	302.47	304.94	307.16	304.41	305.59	306.48	305.68	307.22	310.07	306.78	309.53	303.23
303.95	305.36	309.57	306	302.51	307.45	306.36	304.2	308.53	296.41	305.22	301.88	304.08	303.21	302.49	301.93	302.14	298.65	303.16	300.83	301.93	301.88	306.1	307.03	300.98	300.92	301.15	307.03	301.15	305.15	301.41	309.2	309.51	302.27	301.33	301.05	302.52	303.7	302.52	306.26	300.45	308.92	301.48	307.17	299.59	299.22	307.78	305.95	310.17	300.83
302.48	307.96	303.89	300.68	302.27	306.2	307.65	306.41	303.21	303.62	305.17	307.01	303.9	304.55	305.52	307.56	301.32	302.11	305.51	305.54	304.65	303.34	303.59	304.43	301.91	306.01	304.06	302.56	305.64	305.15	305.25	304.52	305.99	303.92	301.9	304.83	308.1	306.46	309.45	302.97	308.45	306.75	305.79	298.48	305.3	300.18	301.82	304.36	306.66	304.97
310.53	310.57	310.06	308.94	314.97	313.61	316.99	310.59	306.59	313.25	311.63	312.03	314.02	317.74	315.17	308.51	312.14	312.88	307.24	312.83	312.09	313.85	312.49	310.29	312.18	309.59	308.13	316.32	311.11	311.2	309.29	314.18	310.23	314.94	310.66	311.2	310.22	311.03	312.35	312.29	309.22	314.53	308.56	309.52	310.77	308.4	309.51	314.46	314.81	312.09
319.3	322.5	317.1	317.89	322.6	318.91	323.23	322.73	317.95	315.67	315.85	318.84	318.77	320.53	318.45	318.72	317.93	318.69	317.56	317.27	318.43	321.24	320.76	322.92	319.15	320.17	320.2	313.88	320.22	316.55	320.71	316.22	316.55	320.11	320.31	317.35	318.94	322.73	317.47	319.29	318.43	317.94	323.81	322.14	313.86	318.4	318.91	315.77	323.07	316.44
294.2	295.46	292.1	299.54	294.31	291.58	298.06	291.45	289.05	296.23	289.36	294.79	297.97	292.71	295.99	291.01	292.38	294.39	292.66	291.04	296.89	290.91	295.06	292.66	294.03	295.77	297.86	293.6	293.08	295.2	297.2	296.18	292.64	297.21	288.91	290.16	295.46	293.93	297.58	291.07	294.67	290.02	295.33	294.73	294.5	296.58	297.51	295.23	295.2	295
303.03	305.24	305.52	304.5	306.32	307.11	306.53	311.28	304.27	299.58	308.03	304.62	303.54	307.89	307.48	306.86	303.68	304.17	309.12	304.45	308.25	309.32	302.87	309.94	311.46	307.52	307.24	307.94	308.64	304.88	309.78	303.97	306.9	309.49	308.02	306.34	305.96	305.45	308.14	307.91	305.3	306.84	304.94	304.53	308.86	312.04	307.24	308.17	311.25	308.71
316.9	310.4	310.05	314.99	310.51	314.52	309.75	310.37	310.54	307.7	309.9	310.3	311.95	310.88	313.08	313.22	309.82	313.86	310.45	311.55	313.19	310.72	313.4	319	312.63	309.25	318	314.89	315.28	308.27	311.47	315.26	311.78	314.01	311.47	318.11	313.28	316.36	319.25	310.17	308.54	312.04	315.85	309.62	313.32	313.75	310.08	312.15	315.84	310.21
305.25	303.94	308.81	303.16	304.5	301.58	304.47	307.6	307.92	305.51	301.35	305.69	302.27	303.42	305.03	301.8	304.18	304.53	302.69	303.89	300.9	305.56	302.83	305.08	300.89	306.68	304.58	306.93	307	308.09	306.44	303.8	304.79	307.81	309.12	302.03	302.31	303.63	302.88	304.9	309.48	310.96	310.21	302.29	297.93	305.29	302.5	308.32	307.71	306.49
319	319.14	318.28	311.38	318.58	322.36	317.2	310.84	315.25	315.71	314.04	320.11	321.84	317.41	316.72	315.43	317.55	320.85	316.2	314.24	318.17	318.53	314.59	317.69	314.64	311.84	319.32	320.79	314.67	315.35	315.7	317.85	319.2	320.52	318.53	323.09	316.89	314.72	315	310.54	314.08	315.55	315.65	316.39	320.4	317.69	315.99	322.6	319.86	315.63
295.13	291.32	290.6	294.66	292.13	295.12	297.48	297.46	297.54	292.9	293.37	291.6	288.9	292.73	295.19	296.82	293.9	297.49	293.76	290.31	290.9	295.93	290.24	298.08	294.48	297.53	292.28	286.99	288.14	294.45	298.88	293.57	295.82	294.51	294.15	291.37	293.87	294.38	293.13	293.91	299.63	294.11	295.26	294.82	295.5	295.22	294.15	296.42	293.96	294.22
309.62	307.59	304.91	308.9	305.22	309.6	315.31	311.89	309.86	306.6	306.89	307.57	306.1	307.31	305.84	306.19	305.6	308.44	304.27	310.82	313.5	308.79	305.78	311.78	306.42	308.53	312.38	311.58	310.16	306.84	308.25	311.98	306.45	309.11	310.71	311.42	314.58	308.32	314.94	314.28	305.41	307.46	308.78	306.53	309.57	311.21	309.95	312.87	310.12	308.71
309.07	308.77	303.93	307.59	302.23	311.21	305.69	304.13	306.26	305.07	311.66	303.06	304.51	310.85	311.32	308	312.42	307.08	310.47	309.92	308.65	309.73	312.52	309.74	306.23	313.69	307.45	309.17	313.42	311.27	305.39	305.82	305.98	305.67	309.16	315.69	310.51	314.21	308.5	304.23	307.67	309.14	304.64	307.78	313.11	305.67	307.72	304.51	307.05	310.37
302.12	306.01	305.6	304.71	298.95	305.85	303.37	311.8	305.89	300.94	304	301.09	307.9	308.49	308.02	306.08	304.45	304.13	303.85	304.11	305.74	308.51	307.45	301.77	303.54	309.78	306.84	309.63	298.44	302.7	305.88	312.29	303.38	303.86	304.95	309.87	304.21	303.08	307.31	306.13	306.51	304.49	303.49	301.76	307.9	303.87	303.6	308.85	300.42	309.92
300.78	298	301.78	301.48	305.68	304.94	302.93	300.35	296.96	304.91	307.46	300.22	299.5	302.52	301.01	301.19	302.15	299.08	303.09	301.78	300.06	303.28	303.24	303.55	303.67	306.83	303.24	300.04	305.16	305.27	304.22	307.52	299.33	304.34	301.25	301.34	301.68	302.31	295.25	305.84	301.85	298.92	308.66	301.97	303.16	306.75	303.97	308.17	305.96	304.85
318.73	317.91	321.24	320.28	316.12	321.63	322.94	317.32	321.16	318.53	316.87	317.87	314.28	319.25	314.97	317.28	317.24	316.58	319.29	315.25	312.93	315.29	319.38	316.54	319.7	317.25	318.33	313.95	314.75	314.46	323.33	316.48	315.63	316.53	312.33	315.85	316.77	313.84	316.89	312.44	315.79	318.27	318.59	320.96	316.65	314.78	320.11	317.4	318.32	321.76
316.25	316.39	320.97	321.17	320.44	315.22	315.15	318.79	326.5	322.5	317.46	320.27	316.86	322.71	314.01	322.47	316.94	323.39	318.38	317.72	319.48	316.99	321.11	313.35	316.39	319.91	319.14	321.04	317.73	320.67	320.21	318.49	322.62	322.82	317.18	315.8	319.9	319.07	317.78	318.74	317.07	321.65	316.06	316.54	319.87	323.41	317.71	316.05	313.3	314.3
318.73	314.69	313.2	310.57	315.93	319.18	313.56	311.12	304.35	316.74	310.47	310.49	314.04	319.07	314.3	311.6	309.28	318.4	312.86	311.98	313.51	317.85	311.34	314.51	316.44	312.26	318.16	310.59	311.7	312.67	313.44	311.22	312.21	317.35	318.64	313.91	311.1	313.52	317.26	312.43	318.97	316.2	316.01	317.91	315.25	320.11	312.45	311.94	310.67	319.99
306.16	302.86	307.39	308.86	310.55	308.93	307	303.19	302.57	308.7	307.03	305.04	307.75	299.69	301.18	301.55	307.11	309.42	313.21	306.64	307.03	304.83	303.63	300.93	303.73	304.07	303.86	307.34	303.88	301.64	305.09	301.6	304.32	303.64	300.43	305.29	304.15	305.48	306.05	304.15	311.66	307.33	310.22	303.54	305.73	306.91	308.72	300.53	303.59	300.85
298.98	300.17	298.51	299.78	298.13	302.7	297.44	300.67	300.62	299.28	300.02	301.71	302.95	297.37	298.48	298.69	301.51	299.3	299.19	301.27	300.55	303.98	296.85	296.75	297.87	298.83	303.59	301.36	302.57	298.03	297.63	299.1	303.65	299.55	305.48	301.67	299.75	298.66	300.11	298.66	302.01	299.62	301.52	304.59	299.26	294.72	298.74	299.06	302.96	296.51
313.27	316.09	313.8	306.62	317.55	314.87	317.44	313.88	314.16	318.53	313.05	309.91	313.62	318.43	318.54	319.35	316.75	306.61	307.73	314.84	317.34	312.85	311.35	318.31	318.04	323.75	313.25	312.84	320.52	313.26	316.21	316.83	317.5	313.07	312.95	314.47	314.98	317.55	320.63	316.03	315.95	316.15	313.97	319.93	317.47	313.88	311.46	312.84	312.68	310.88
302.41	298.49	300.01	300.54	296.44	302.03	299.62	298.34	299.99	303.13	300.87	302.02	299.96	300.28	299.45	300.05	298.53	299.39	297.15	307	301.16	303.47	303.33	302.69	299.73	296.98	300.16	302.25	300.78	298.29	304.65	304.22	294.07	302.59	305.54	294.84	301.89	302.8	294.48	293.05	301.68	293.92	302.14	299.65	299.02	293.51	306.93	302.42	305.02	300.91
301.64	308.58	306.01	306.69	303.25	303.19	306.65	302.79	305.54	304.85	305.65	297.2	301.28	308.57	307.9	305.57	304.82	303.37	302.29	305.36	302.52	308.25	304.92	301.76	303.32	301.4	298.95	302.73	303.15	312.28	309.14	304.91	301.79	305.06	309.53	299.66	299.59	301.55	301.98	309.41	300.28	307.72	301.39	298.99	304.12	305.58	300.59	303.54	302.03	303.04
308.75	302.72	303.57	307.34	300.74	309.08	301.4	307.8	304.76	299.21	300.83	301.21	298.26	302.7	304.91	299.95	310.12	306.66	304.08	304.02	308.5	306.38	306.49	305.08	304.31	299.56	300.48	307.34	305.23	304.52	304.72	304.18	304.13	305.05	304.64	305.42	297.88	302	300.87	297.4	304.17	305.46	307.51	308.05	306.09	306.93	306.48	304.48	300.37	303.6
297.07	299.46	294.93	301.13	298.72	296.19	300.42	300.55	299.67	292.44	300.38	298.56	296.31	296.16	299.17	301.16	298.55	294.02	299.65	299.68	301.62	301.56	305.86	300.18	296.36	301.78	297.4	302.86	299.7	297.32	305.25	298.78	301.38	303.48	300.64	295.91	303.4	295.72	295.94	297.71	301.54	301.2	297.51	303.16	300.63	300.55	301.36	297.15	295.06	305.09
304.08	301.17	299.18	302.62	307.99	305.67	304.31	306.91	302.11	304.74	301.09	301.38	304.84	307.88	303.67	299.9	304.6	307.11	296.08	308.33	300.58	300.16	300.72	302.26	304.44	301.08	297.75	295.48	304.07	301.29	301.58	303.49	302.33	308.31	301.21	305.49	301.16	304.08	307.08	299.73	305.64	302.65	303.28	302.43	305.46	300.01	301.46	300.96	299.19	302.69
310.16	311.5	314.43	314.7	318.27	309.84	314.73	308.8	317.09	314.41	313.46	311.21	317.32	312.36	315.76	320.48	312.36	311.12	310.23	308.12	314.56	313.78	313.36	316.7	309.19	313.55	316.99	311.32	317.16	310.38	313.29	313.2	311.33	311.64	312.03	309.33	314.09	314.29	315.58	315.65	313.66	316.86	315.39	315.05	311.29	314.73	313.92	313.77	313.4	313.81
330.29	324.33	323.82	323.93	317.31	323.91	328.14	323.51	327.01	333.01	325.05	325.19	327.36	324.57	326.82	322.95	319.62	316.99	326.07	324.8	321.32	327.7	329.64	321.26	323.18	326.56	325.46	321.59	328.3	325.82	329.37	321.94	326.92	329.91	325	325.9	327.14	322.52	323.93	321.34	322.06	328.17	328.18	326.36	327.44	319.77	327.17	319.14	325.13	329.63
302.8	308.86	306.79	304.11	307.13	300.97	306.19	298.5	308.14	305.09	307.37	307.81	305.45	303.57	305	301.95	306.38	301.93	300.96	301.94	304.09	303.97	304.44	298.84	302.41	302.65	303.84	300.67	306.29	309.99	306.06	300.71	306.53	307.79	302.69	303.37	304.79	299.8	303.87	301.68	306.29	307.25	302.02	297.16	308.33	300.49	304.5	298.87	307.38	304.37
298.27	296.97	297.61	298.63	296.43	295.48	298.86	298.02	290.86	297.45	299.27	294.36	301.53	295.68	299.33	301.14	298.02	297.29	294.17	297.55	298.16	298.39	293.54	295.25	297.37	292.79	294.49	292.5	300.63	297.15	298.03	299.29	292.19	296.56	295.12	294.54	295.65	296.4	297.8	299.98	300.96	292.68	295.56	297.74	298.91	296.76	295.24	299.51	294.28	296.91
308.49	305.55	303.41	308.64	305.96	311.11	307.21	306.89	306.44	303.53	303.29	306.54	309.17	303.4	305.9	303.32	308.14	306.64	305.78	305.71	307.21	307.35	309.28	306.58	306.88	310.13	308.14	308.42	302.89	305.69	310.17	305.68	307.85	307.49	311.03	311.2	307.11	306.32	307.09	304.65	307.75	304.84	311.43	305.29	304.27	306.46	309.73	305.96	303.18	308.83
303.9	308.87	308.85	306.86	309.26	304.59	312.06	309.5	304.75	307.05	301.59	307.4	307.83	307.78	307.72	299.02	302.64	308.11	302.81	305.9	304.65	306.86	305.2	306.28	306.7	309.04	305.54	304.37	298.57	306.71	305.83	305.08	304.78	304.29	305.06	300.79	302.66	300.75	302.88	312.46	302.91	302.82	298.95	310.75	306.71	302.32	304.79	304.08	303.93	303.56
318.82	324.72	322.37	323.68	325.14	324.25	324.67	329.67	321.83	322.05	323.31	329.57	322.68	323.58	328.09	322.99	326.73	321.2	325.13	325.41	326.91	324.27	326.8	321.91	325.71	325.61	323.56	322.2	323.79	327.35	328.35	326.03	320.82	320.5	326.14	327.59	326.95	324.23	322.52	325.34	322.69	327.55	319.94	322.84	328.26	322.79	326.86	329.05	326.16	328.3
303.99	306.32	295.55	301.65	301.73	305.06	309.71	303.61	305.07	305.93	310.22	310.18	301.12	303.16	307.77	308.86	302.87	306.09	303.53	307.11	308.58	304.6	303.51	303.61	304.66	298.27	309.63	306.75	303.59	303.04	301.22	302.36	306.61	300.59	302.34	305.98	301.81	307.08	300.99	306.91	308.07	301.16	303.68	304.02	304.31	302.54	309.82	297.36	306.84	306.55
321	315.97	317.39	318.41	315.66	314.95	326.14	319.54	319.78	322.5	316.43	316.44	321.09	321.83	317.86	319.69	318.33	317	322.85	319.91	322.3	318.4	318.27	318.79	315.72	322.21	322.45	319.29	320.2	319.63	316.42	314.67	314.82	319.61	320.77	322.35	320.8	315.58	320.85	322.66	319.69	320.86	322.78	318.77	318.83	323.04	314.98	318.01	325.16	317.32
304.58	302.47	308.96	308.52	302.87	304.4	308.63	306.87	312.64	306.05	306.13	307.1	310.55	307.46	305.52	304.21	306.46	304.17	308.56	306.11	304.95	306.02	301.31	303.3	306.56	310.84	306.59	306.71	306.54	308.85	303.88	306.21	303.03	303.68	306.41	305.52	305.69	308.63	305.67	305.17	306.23	307.62	307.28	304.3	305.38	304.15	312.84	305.32	302.57	309.33
311.03	311.21	314.21	314.66	312.15	314.02	309.15	312.45	313.57	315.6	312.52	310.73	317.42	321.98	319.62	314.07	316.11	317.77	312.53	317.05	311.6	311.6	311.99	314.73	315.31	315.3	315.25	313.67	312.38	312.8	318.14	315.87	312.94	310.23	320.88	311.73	309.69	312.94	313.06	312.48	315.63	310.83	316.01	314.95	317.14	314.57	313.08	316.68	315.58	312.87
307.52	313.63	313.74	309.2	311.47	311.78	308.41	308.25	309.99	306.97	314.07	313.45	307.97	309.56	313.25	307.41	306.79	304.51	308.26	310.74	310.17	311.14	305.06	310.12	312.62	305.1	311.14	308.86	309.31	310.63	310.07	310.8	305.85	310.7	306.43	304.74	313.4	305.94	308.78	312.08	306.16	310.38	305.38	307.11	306.09	310.11	313.58	308.24	309.85	306.04
312.44	314.52	315.99	317.91	314.39	317.21	312.27	312.97	314.57	312.96	315.17	308.86	311.35	315.23	312.47	311.06	312.57	314.19	318.83	317.31	315.43	312.55	316.12	315.67	319.2	312.73	319.87	306.77	312.78	312.04	317	317.69	316.53	312.39	311.62	313.64	312.69	313.11	313.13	313.76	314.76	312.67	313.11	314.73	313.79	317.14	317.07	314.13	311.14	311.96
309.67	305.41	305.49	311.07	309.46	307.35	307.94	306.61	300.06	311.61	304.9	306.12	307.04	303.04	305.87	308.67	305.96	302.94	301.69	306.13	302.72	303.65	301.87	310.39	302.94	302.75	306.62	301.01	299.3	301.93	312.86	305.27	311.08	304.19	308.5	299.97	306.92	304.94	305	303.43	301.85	307.18	307.83	309.71	306.81	304.72	310.43	302.08	307.3	308.93
320.54	323.14	315.27	314.29	309.48	317.69	315.92	315.38	317.15	314.01	318	314.64	317.51	315.38	315.07	316.31	321.19	317.83	313.26	319.77	314.57	311.48	319.99	316.46	315.28	319.31	315.56	308.45	315.53	314.42	315.43	314.96	313.93	311.43	316.66	316.66	315.44	319.37	319.84	316.26	321.22	320.03	314.35	311.49	313.3	317.45	319.82	309.97	318.29	311.26
303.4	304.9	300.72	306.92	305.21	302.28	302.1	298.74	303.94	301.85	302.73	301.74	300.83	300.91	299.32	308.59	299.79	302.82	302.89	301.68	302.67	303.09	304.72	301.74	302.7	304.54	304.19	301.5	299.08	296.05	300.82	302.55	300.16	307.71	299.46	302.45	302.04	304.74	299.35	299.42	305.04	301.98	301.75	300.44	300.76	304.46	300.43	301.08	296.39	305.31
310.83	306.28	311.26	306.76	307.09	306.38	312.24	312.12	305.99	308.89	305.17	309.63	308.62	306.62	310.26	309.48	308.13	309.98	311.47	311.5	300.7	312.65	310.09	315.1	313.01	311.81	311.23	309.79	306.41	309.57	302.38	308.34	315.86	310.5	308.77	311.9	306.98	309.43	308.19	306.96	311.57	313.22	307.88	303.34	313.86	305.6	307.33	304.6	310.15	310.77
302.06	305.95	305.98	299.06	305.2	302.69	306.72	299.73	304.09	306.27	309.71	300.5	299.93	308.73	298.92	308.74	301.91	306.36	304.99	302.9	303.3	306.64	304.6	306.13	304.21	305.43	301.33	302.98	301.13	306.62	302.93	304.48	307.94	305.01	304.19	305.33	304.36	301.93	307.34	302.81	302.58	300.77	308.03	304.35	301.4	303.54	300.18	299.57	307.6	298.59
302.31	301.73	305.34	306	304.9	304.11	307.21	304.48	304.23	304.23	306.32	302.62	304.75	305.2	304.79	305.34	307	303.47	302.44	306.19	304.65	303.21	299.6	298.92	306.4	305	307.77	305.68	299.58	303.72	305.04	294.81	302.79	309.15	303.54	300.05	304.65	301.49	303.05	303.43	303.13	305.98	302.66	303.09	304.83	303.46	308.14	303.51	305.53	309.76
310.9	311.92	315.99	311.79	316.54	314.01	317.17	315.22	311.59	315.11	315.49	314.48	313.25	313.55	315.8	312.52	320.07	312.73	318.95	318.84	316.5	313.95	316.23	314.07	315.52	314.32	310.06	311.78	316.44	316.98	311.76	317.24	316.26	313.48	312.91	319.51	318.8	317.99	319.22	312.27	314.99	316.3	315.92	319.2	313.67	311.51	311.79	316.04	311.45	314.39
303.28	300.69	296.42	297.93	299.51	302.6	302.35	299.94	299.45	301.82	301.66	302.14	299.2	303.47	296.56	297.75	295.82	298.21	298.33	303.48	302.7	300.48	298.29	303.55	297.96	298.83	308.76	298.92	302.82	295.98	303.56	297.58	299.72	299.25	303.96	297.72	298.19	305.16	302.37	298.18	301.37	299.3	303.82	300.75	299.68	300.85	305.4	303.19	303.75	300.78
313.21	310.66	315.12	309.9	315.91	318.78	311.87	315.51	310.96	314.33	313.6	317.19	317.8	307.4	312.22	313.48	314.76	314.97	314.78	311.18	309.62	311.2	311.87	313.89	311.07	306.59	311.6	311.17	309.07	313.02	311.47	311.75	313.01	312.72	312.33	312.35	312.52	313.99	319.05	312.09	309.27	309.55	311.05	315.5	309.04	317	307.63	316.84	314.69	313.78
292.87	295.24	295.73	298.33	292.08	294.33	290.15	291.71	292.25	287.78	293.13	288.84	295.37	292.7	297.58	294.28	294.12	294.7	296.98	294.75	292.42	298.1	292.19	293.94	291.08	301.25	292.57	300.4	293.38	291.4	294.32	294.49	296.77	289.48	293.02	293.68	294.67	297.21	290.74	288.63	297.55	294.7	286.93	292.72	290.96	293.71	290.96	292.9	294.69	294.31
305.3	306.32	306.55	308.6	309.02	304.81	305.95	303.58	301.56	304.67	306.44	306.96	303.08	303.89	306.31	309.66	310.36	308.71	299.78	304.45	304.43	300.99	304.57	304.9	304.46	309.86	307.52	312.79	302.14	300.23	301.14	304.43	304.63	304.58	303.34	304.79	307.53	307.07	304.53	305.01	301.3	306.3	303.61	302.36	300.43	298.78	304.15	305.33	302.59	307.72
321.75	314.71	318.22	319.77	319.89	315.11	318.76	320.59	316.04	318.13	315.41	319.24	315.37	318.97	323.29	319.66	316.24	321.13	320.32	316.29	316.33	323.8	324.72	322.32	315.55	321.06	317.11	318.6	316.61	323.55	319.8	321.78	320.89	318.16	323.19	316.68	319.99	319.94	318.05	316.59	316.1	317.96	323.5	322.17	320.67	313.86	317.72	322.1	323.88	319.62
303.68	313.77	305.57	308.34	306.33	305.58	301.45	309.39	301.53	309.83	307.16	309.62	304.09	303.14	307.56	300.01	307.48	305.86	307.07	304.82	306.17	298.29	302.51	304.41	300.07	307.41	305.66	305.67	304.32	304.14	305.1	308.01	303.52	303.78	308.82	308.18	303.82	305.03	307.33	306.64	305.03	304.07	302.78	303.82	304.16	306.59	304.45	305.18	302.35	303.07
301.11	301.84	303.19	298.9	304.86	300.78	301.97	306.24	302.46	302.92	300.15	303.22	303.62	307.16	301.46	307.02	302.4	302.7	307.27	306	307.84	300.8	307.32	303.85	300.39	303.1	308.39	299.48	303.26	307.27	301.09	304.36	303.55	301.04	306.68	301.78	302.51	306.59	303.48	306.03	305.5	304.12	303.17	303.58	303.48	304.4	300.5	302.29	303.99	303.41
306.1	306.38	303.86	303.46	302.99	302.33	302.38	304.75	302.09	304.62	299.51	301.82	302.21	300.41	303.49	306.97	301.11	303.88	304.16	302.8	301.29	306.16	302.16	300.03	301.63	304.02	305.86	298.82	306.38	296.02	298.53	304.38	304.95	307.35	306.47	298.03	299.32	307.71	309.05	306.89	301.72	304.22	310.42	301.45	303.8	305.96	294.91	298.93	296.3	304.24
317.56	314.38	318.95	316.2	321.32	317.63	312.99	314.79	320.12	318.54	313.98	317.35	320.98	322.08	320.38	314.1	313.7	314.07	312.36	313.35	316.75	317.5	320.4	317.36	316.54	319.98	318.66	318.26	325.94	318.76	317.88	323.96	319.93	313.51	314.27	320.35	319.95	313.28	316.47	318.87	316.58	316.06	315.89	317.8	317.28	316.84	320.24	317.02	314.31	317.33
316.3	316.48	314.56	314.63	311.25	318.28	316.98	312	315.92	312.98	310.85	315.73	318.68	312.39	320.31	310.73	315.14	313.2	313.41	314.82	311.85	311.42	316.01	311.3	317.28	317.48	314.8	314.53	316.54	327.2	310.45	316.83	315.46	312.04	314.69	316.76	312.62	310.35	312.2	316.43	320.77	318.39	311.8	313.77	315.36	313.59	313.34	316.73	316.12	316.77
314.65	310.03	311.23	314.18	317.81	313.74	317.5	315.11	317.26	316.01	313.35	312.92	314.97	310.74	315.43	314.42	317.51	312.66	315.28	309.1	309.04	318.68	311.77	315.54	311.85	318.61	311.09	313.11	319.21	318.43	320.9	312.29	311.35	312.5	307.39	315.63	316.21	315.85	314.57	313.42	315.79	318.26	316.08	311.78	317.55	310.63	308.73	315.93	309.98	312.27
330.29	321.82	330.35	327.69	330.04	330.26	329.34	328.95	325.84	327.82	325.64	324.52	324.67	325.52	329.64	331.2	326.74	332.6	330.2	327.16	328.64	329.91	328.52	329.39	328.53	331.71	329.64	324.91	329.52	327.94	330.32	335.52	330.07	332.58	325.14	327.18	326.11	329.35	331.62	324.7	330.92	328.15	325.06	325.36	325.73	324.91	331.27	327.77	329.18	326.71
306.73	316.58	309.3	311.55	317.3	311.52	314.96	313.23	312.59	313.14	310.02	306.32	314.35	312.27	310.08	311.01	317.01	310.86	309.15	313.58	308.24	309.58	309.91	312.11	310.52	316.15	312.68	313.12	308.17	317.59	307.17	312.32	311.12	316.94	320	312.02	308.87	310.4	314.41	306.14	310.32	311.65	311.36	310.13	311.52	309.12	314.21	314.63	312.15	313.11
315.84	322.92	313.16	317.3	314.25	319.42	318.53	315.13	320.1	316.89	317.3	314.68	317.8	316.52	316.75	321.67	311.76	310.93	317.76	319.39	316.26	317.03	316.08	318.69	311.93	314.43	317.21	314.35	318.16	322.43	311.71	317.13	318.38	321.1	316.88	318.04	317.84	319	320.99	316.76	318.19	313.77	318.42	319	319.3	316.31	315.37	318.13	315.72	319.9
301.07	301.38	299.94	305.22	301.59	307.77	304.09	300.21	300.82	304.46	299.4	302.48	307.72	307.31	302.99	301.96	301.78	305.43	304.79	300.88	307.77	306.87	298.01	304.88	301.11	303.77	302.06	308.13	302.91	300.27	304.78	305.25	305.84	304.09	300.55	303.08	307.29	305.12	308.02	297.58	300.1	308.21	303.44	305.27	301.25	306.12	305.79	307.28	307.83	306.07
314.94	319.4	311.95	314.7	316.11	319.24	315.3	323.12	314.7	318.41	314.65	317.39	315.44	310.69	316.83	315.15	312.73	317.5	315.68	318.87	316.8	318.84	317.71	318.67	316.34	314.93	319.5	311.97	312.72	311.09	316.62	317.26	311.04	313.78	314.75	313.12	313.51	310.94	315.27	317.18	314.66	313.45	313.76	319.76	314.07	314.81	311.33	310.85	316.46	317.47
313.88	311.29	317.92	317.03	315.73	315.18	321.6	315.27	311.11	315.38	318.22	313.82	312.3	315.18	313.65	317.65	311.71	312.55	311.7	314.27	310.7	314.44	314.49	314.12	307.88	312.46	313.19	309.58	315.3	320.74	315.14	316.53	311.35	313.34	317.09	309.53	312.53	314.74	315.22	309.56	314.44	311.94	316.81	311.54	317.14	313.99	317.15	311.42	316.82	317.38
305.32	306.81	304.31	306.53	305.3	307.02	306.13	304.05	304.75	302.14	300.69	305.98	301.71	299.72	309.47	306.1	303.82	303.5	302.34	300.7	299.09	304.04	304.81	301.59	299.06	301.05	304.1	301.21	304.15	304.46	307.09	302.21	303.23	308.6	301.51	308.67	303.82	303.02	305.54	299.25	301.55	304.26	301.29	306.25	300.95	305.48	305.99	306.42	305.93	303.24
314.79	315.8	316	315.77	311.18	312.56	315.92	317.84	313.67	309.03	312.8	315.8	307.84	320.49	318.43	319.24	311.3	317.82	316.29	313.76	311.18	313.37	314.02	316.8	317.74	313.13	310.11	316.35	312.28	320.72	314.31	314.37	314.79	311.95	311.65	314.24	317.21	316.15	320.69	318.48	312.41	313.25	317.85	315.92	317.09	318.79	314.09	316.22	322.51	319.02
303.9	297.33	298.79	296.39	300.42	300.36	299.17	300.94	302.64	305.31	297.23	297.91	300.23	301.11	298.07	300.86	295.04	302.54	300.15	303.23	302.43	297.45	297.41	299.2	301.36	299.64	301.04	305.08	302.09	303.46	295.47	303	303.9	302.86	298.65	303.16	301.4	307.01	301.28	301.82	299.74	301.18	296.58	300.36	300.66	299.21	302.27	303.2	302.98	305.52
306.68	303.6	302.7	303.85	304.33	303.01	302.47	301.24	304.07	303.44	302.66	305.82	298.65	305.57	306.39	306.41	307.5	297.99	302.72	304.93	305.58	303.21	308.65	305.69	307.49	309.86	301.35	307.27	302.27	299.47	300.72	303.05	305.7	301.62	304.53	305	304.84	304.23	304.67	303.62	302.11	305.43	304.64	304.24	300	303.32	303.1	307.67	302.72	301.96
317.31	315.27	313.35	322.12	314.84	318.88	315.96	316.68	313.87	312.43	314.02	317.54	314.72	319.26	319.43	318.64	322.78	317.24	313.85	314.38	315.86	313.95	316.53	315.71	310.97	319.01	316.91	317.93	319.93	320.72	315.18	319.75	314.78	314.84	317.33	320.31	312.8	317.02	313.95	320.46	311.02	315.67	320.59	314.19	315.74	315.98	313.83	315.4	317.84	313.72
311.86	312.7	311.79	314.09	311.9	315.52	314.23	318.95	317.36	315.11	317.61	319.33	314.27	308.3	311.15	319.38	319.02	311.07	312.36	312.34	310.64	317.27	312.43	313.74	317.93	317.52	317.29	306.7	318.4	310.04	316.86	314.85	309.33	316.1	311.31	314.89	311.81	315.99	310.94	309.44	312.87	313.24	317.78	310.89	313.67	315	309.69	310.72	321.36	312.54
295.01	292.54	293.75	294.55	299.56	296.19	296.09	296.68	296.91	294.21	295.58	291.94	298.1	289.93	295.78	292.43	294.7	296.31	295.78	292.41	292.56	300.16	287.78	295.14	295.65	296.24	296.06	294.53	295.33	292.25	291.73	294.42	298.94	294.78	291.88	292.95	293.5	294.28	298.27	297.21	292.25	293.97	291.83	293.76	289.88	293.2	288.86	293.44	294.15	296.23
306.55	317.01	313.36	308.69	314.36	315.26	313.54	310.43	308.66	316.13	310.47	317.35	315.48	308.03	316.15	313.78	310.52	312.7	313.62	315.11	310.3	314.23	313.28	313.16	313.68	312.36	310.24	315.2	309.91	310.05	313.89	312.23	311.48	310.54	306.54	307.77	309.86	313.35	311.71	314.32	309.35	309.88	312.61	310.74	311.09	309.38	315.69	310.2	311.27	314.69
299.66	297.49	299.04	295.21	305.54	300.28	298.97	300.1	297.56	305.1	300.33	297.6	298.73	302.35	297.15	298.84	302.19	304.2	304.03	297.9	299.54	298.44	299.3	299.41	299.61	301.44	300.39	305.4	302.92	300.19	304.83	302.52	299.61	300.41	298.29	296.27	305.66	297.85	300.68	297	300.42	303.02	298.08	304.44	302.32	296.6	301.72	300.54	298.41	300.99
299.65	298.84	299.92	306.06	297.98	303.81	301.17	300.57	303.44	298.99	303.25	301.82	304.46	306.62	298.4	303.79	301.65	306.28	305.33	299.84	300.1	304.27	303.79	301.02	302.59	297.12	300.96	302.22	304.95	303.67	302.21	305.02	303.67	307.1	302.58	304.11	300.84	303.45	304.55	298.29	304.93	304.34	300.67	302.75	303.4	302.02	302.79	300.58	299.45	302.46
316.84	321.7	317.29	322.78	321.27	319.23	316.1	316.32	318.72	317.98	322.19	315.9	318.65	321.83	318.02	319.79	315.93	318.3	324.07	319.23	321.79	317.05	322.51	319.48	321.15	320.27	318.35	317.44	316.44	318.4	319.81	319.69	316.84	316.77	315.71	319.43	314.23	320.49	320.48	316.84	315.1	321.12	316.36	315.13	317.04	320.27	320.12	318.96	322.96	319.99
304.9	305.12	304.6	306.7	310.91	300.86	300.58	306.15	300.1	311.29	304.03	307.65	309.2	301.96	307.22	308.14	305.68	305.43	307.21	301.98	307.75	302.94	305.66	300.56	301.63	305.77	306.67	302.94	301.43	302.08	301.7	307.13	303.27	307.65	307.49	306.24	311.9	306.14	301.6	310.19	305	306.34	301.75	303.23	306.68	307.9	305.08	302.29	304.94	303.84
300.17	304.57	304.56	301.11	308.31	309.85	308.51	306.17	302.34	299.06	303.62	302.38	305.51	304.24	308.04	304.42	307.45	303.97	306.67	308.16	304.59	310.17	307.15	306.38	301.58	305.48	303.51	303.89	299.84	304.77	304.75	305.08	307.06	304.05	310.83	303.13	308.06	304.19	305.52	303.29	302.41	306.08	300.46	307.4	304.9	305.07	311.4	308.04	303.64	306.93
325.78	327.24	325.82	333.53	324.88	327.46	331.14	329.92	329.23	328.31	328.42	327.18	330.46	324.67	324.51	326.95	329.08	325.48	321.55	328.15	324.17	330.33	333.53	328.92	323.6	324.26	330.43	328.19	327.08	329.92	323.49	331.28	329.05	329.15	324.14	323.75	337.99	334.45	326.91	329	328.14	323.69	329.63	325.3	331.26	327.93	330.7	324.87	330.58	329.03
313.27	311.98	307.9	308.73	309.14	310.16	310.22	310.41	313.29	319.29	309.88	311.95	313.56	305.67	309.63	310.94	312.97	308.94	308.55	307.72	307.71	314.35	311.42	312.48	308.92	312.85	303.44	312.5	309.74	306.61	307.12	317.51	312.88	308.32	309.35	306.63	313.15	314.52	310.29	313.06	312.84	311.45	311.19	310.31	307.69	315.73	308.88	312.44	312.64	308.67
315.13	310.84	307.52	314.26	309.74	316.36	311.28	306.7	312.61	317.42	317.46	314.44	313.78	317.88	311.11	311.6	308.38	317.28	322.34	312.78	308.12	312.9	312.02	317.22	310.4	311.68	318.68	311.03	317.75	312.08	309.46	318.57	311.39	309.01	305.98	316.82	313.84	317.54	318.88	314.4	311.44	311.86	315.2	311.68	317.41	311.93	314.94	313.77	313.84	314.91
316.68	315.71	315.48	314.15	319.89	314.33	317.51	316.69	317.4	311.38	317.25	319.61	317.42	316.42	317.57	321.16	319.01	322.99	321.91	313.03	324.18	316.52	318.99	315.27	318.78	314.23	318.53	311.17	322.06	310.44	318.98	318.84	320.49	316.32	318.46	317.38	319.13	322.03	311.16	317.73	317.05	319.38	319.08	320.79	318.05	317.45	316.41	312.33	319.28	322.45
315.01	310.65	315.7	316.46	309.92	316.4	318.26	317.58	311.11	317.04	315.2	314.2	313.17	312.98	311.68	317.17	317.98	318.35	314.55	314.39	313.75	319.34	316.88	314.96	318.31	314.28	314.23	313.92	315.59	309.2	316.69	311.58	316.33	313.24	310.06	316.97	316.17	315.71	313.93	318.16	312.73	308.32	310.48	313.89	318.77	317.38	310.43	319.05	315.03	310.91
316.1	314.87	315.86	316.73	312.67	318.68	320.8	314.04	318.11	317.05	314.59	316.04	314.3	312.62	318.7	315.6	315.26	317.75	320.93	315.65	316.06	317.49	318.5	312.8	322.2	318.17	317.54	313.04	316.77	311.82	314.72	313.28	319.41	313.56	317.64	314.05	308.77	322.58	316.59	315.6	314.28	319.62	315.65	318.53	311.67	317.21	314.24	315.88	314.26	319.24
296.71	293.76	293.96	295.77	291.97	293.89	294.65	295.33	293.54	297.37	296.62	295.5	295.48	293.9	293.83	294.58	297.39	293.11	292.04	290.57	294.48	292.37	292.62	293.95	290.3	296.5	296.99	294.64	299.52	294.61	299.31	292.57	294.14	296.24	295.27	290.66	296.03	294.76	292.14	303.04	294.61	300.2	297.6	295.18	294.21	296.86	298.93	299.81	295.71	291.41
300.09	299.59	301	303.83	301.32	305.81	304.62	303.02	302.6	304.84	303.01	303.33	303.7	301.05	301.15	300.36	304.92	306.72	303.86	305.29	301.64	303.31	302.31	305.62	297.89	307.81	305.51	306.05	301.06	304.87	297.39	305.19	303.03	305.54	306.73	305.35	304.63	304.4	302.61	299.27	307.35	297.77	306.51	299.92	299.68	301.41	309.35	304.51	300.84	307.8
298.71	300.77	306.84	298	305.13	299.57	307.02	306.69	306.26	307.11	303.84	298.45	305.14	309.47	303.57	306.54	300.7	305.78	305.61	308.29	303.42	309.03	302.28	307.33	307.22	300.21	301.59	303.26	303.79	304.15	304.76	303.42	305.82	302.84	305.17	304.05	303.69	306.94	308.64	305.8	304.73	304.62	305.04	304.13	306.12	305.65	307.13	299.99	305.38	304.57
295.34	296.62	294.35	294.48	290.24	291.49	295.44	294.16	290.31	296.5	296.26	294.18	295.95	297.42	293.78	290.85	292.43	294.02	295.24	296.46	296.35	294.02	293.75	292.23	291.58	288.15	291.39	292.73	295.06	293.77	294.04	296.13	296.2	297.15	298.24	291.07	293.86	293.42	294.75	295.72	292.43	293.35	295.74	292.79	292.56	292.43	297.8	293.78	290.72	291.89
326.79	321.25	325.85	323.53	326.23	321.75	324.9	324.21	325.63	331.73	326.98	330.06	325.72	322.16	332.06	316.37	326.4	324.35	328.22	321.95	321.61	327.16	325.12	326.01	323.43	324.88	326.57	323.18	322.8	321.57	325.21	324.59	324.42	326.59	328.19	324.69	320.76	323.19	326.65	330.13	325.22	323.25	325.59	320.99	327.85	325.02	321.36	325.02	325.29	333.3
303.82	305.05	307.23	300.12	306.67	302.61	298.94	303.12	302.89	302.98	301.95	306.05	302.73	298.75	300.59	296.66	310.43	307.45	300.78	306.31	301.34	303.51	307.1	303.69	302.51	299.78	304.46	308.11	307.52	303.17	305.73	303.26	300.02	306.51	307.64	303.28	302.21	300.43	303.14	301.56	306.67	299.66	296.77	302.14	301.01	306.14	299.96	300.21	306.23	298.22
304.07	311.22	314.01	311.21	311.17	311.67	314.25	312.22	310.07	310.64	307.28	309.04	308.91	306.47	306.83	313.22	312.05	308.12	308.92	309.56	310.91	311.13	310.02	306.85	311.06	310.46	314.46	313.95	311.32	313	307.1	306.2	306.57	312.05	308.58	312.96	312.61	308.87	309.94	310.45	309.42	313.01	305.22	312.25	309.4	310.08	308.72	311.49	311.26	321.62
303.96	304.35	304.95	302.77	303.3	304.37	300.17	297.1	305.12	302.56	302.51	299.73	302.43	305.18	306.85	306.39	306.88	305.32	302.41	307.65	301.28	297.55	306.29	299.05	304.63	303.06	301.11	298.53	302.27	302.17	299.33	300.77	307.2	305.19	301.06	303.55	305.53	306.17	303.98	301.56	302.36	305.21	301.93	302.03	304.85	304.09	305.75	300.52	296.59	304.19
330.16	328.4	330.85	326.47	330.54	327.06	326.61	333.36	329.06	334.22	326.2	326.73	326.27	324.04	329.82	329.31	324.02	322.82	327.22	326.17	328.88	327.11	327.54	325.83	329.76	327.55	328.25	328.5	329.14	325.88	329.73	326.29	331.02	329.45	325.63	329.05	324.29	328.41	330.01	326.54	333.02	323.25	324.03	327.52	322.45	327.63	328.17	329.52	330.41	328.81
330.08	327.3	329.8	325.11	327.31	331.2	324.54	328.06	327.41	326.44	332.12	330.22	324.97	326.07	327.82	327.42	327.35	329.44	327.54	331.36	325.9	327.95	328.65	323.17	324.47	325.54	326.18	327.08	328.37	329.42	326.69	327.31	327.28	330.93	325.1	323.39	329.22	329.21	324.58	323.16	329.83	325.71	327.65	330.61	328.34	328.93	327.05	323.17	324.58	328.59
303.86	307.18	304.86	306.47	305.15	302.41	302.16	300.28	305.79	311.5	303.5	299.51	306.98	300.75	303.26	304.41	300.35	305.01	305.06	307.74	302.17	305.06	304.29	304.74	308.32	307.87	304.7	308.36	302.57	301.3	302.58	306.22	303.77	307.89	299.55	302.62	300.41	299.21	308.81	304	302.7	304.14	301.27	305.3	309.85	307.26	301.93	299.31	300.92	304.64
318.36	313.41	316.54	314.54	319.45	313.05	315.31	314.78	315.61	309.5	319.19	317.85	313.83	311.76	317.93	314.84	316.47	316.77	315.86	309.8	313.08	314.02	313.8	313.53	313.75	320.26	317.52	316.92	318.29	314.37	308.68	313.32	316.59	314.17	316.94	312.58	310.41	316.28	313.28	317.71	317.76	315.09	319.45	315.12	318.21	309.3	312.95	309.49	314.62	316.19
309.96	312.79	310.82	313.72	309.84	313.69	310.47	317.12	314.09	313.01	309.87	311.67	309.79	311.01	311.62	313.7	314.81	315.8	316.21	314.91	309.61	315.05	319.68	311.88	312.37	317.03	313.67	309.02	315.03	315.47	311.97	315.59	313.09	315.1	312.96	313.52	308.66	308.23	316.91	312.28	313.31	311.69	310.84	315.89	313.91	310.48	313.09	311.94	309.11	314.02
304.61	304.09	306.91	299.85	303.53	305.4	301.86	307.32	303.6	308.58	301.17	306.63	303.65	305.75	306.82	305.23	306.29	302.44	307.36	306.51	302.96	312.61	302.62	303.85	306.19	304.24	305.31	309.27	304.34	305.31	304.47	298.23	302.32	301.56	307.61	304.33	305.71	305.06	307.78	303.61	307.3	308.15	308.58	304.48	307.09	307.73	308.7	302.01	306.1	305.29
309.73	314.4	313.27	316.04	313.24	318.28	315.22	312.39	313.4	310.27	320.73	313.78	315.75	312.38	314.67	316.55	317.72	310.77	318.61	313.5	312.72	313.12	317.55	315.24	308.7	310.06	315.05	316.99	311.48	308.04	312.82	312.98	308.37	312.29	312.3	311.21	313.77	311.12	314.47	312.78	309.18	315.06	309.3	313	313.25	315.03	315.02	308.86	310.89	314.8
315.73	315.73	315.54	312.66	313.56	314.83	308.57	311.64	314.96	315.42	310.12	315.99	310.71	315.44	314.06	314.65	318.28	320.1	315.6	315.36	307.36	317.66	317.39	314.26	317.86	315.05	317.72	310.02	315.5	318.19	312.3	318.41	313.18	313.73	316.33	314.79	314.87	311.62	312.99	316	317.63	317.56	311.93	312.14	316.29	316.36	310.41	316.76	308.69	312.6
312	311.66	317.13	318.84	316.83	317.01	315.34	315.35	313.71	312.26	316.95	315.73	311.88	310.96	315.08	314.17	316.62	318.42	317.29	314.14	317.13	313.36	311.02	318.11	313.69	315.33	313.17	317.45	312.84	313.62	316.84	313.63	318.45	319.83	310.42	317.07	308.11	316.2	315.19	315.28	317.67	316.9	316.37	319.44	310.6	308.44	316.24	317.16	314.8	315.14
309.5	311.36	315.77	314.01	311.39	313.39	313.3	317.52	313.57	310.24	311.36	314.41	313.76	312.41	308.75	312.39	317.07	313.12	309.28	312.52	318.2	314.99	315.39	315.72	309.82	306.4	312.22	316.11	310.93	313.89	312.31	307.67	309.83	312.6	311.86	313.35	317.02	313.26	313.61	317.42	313.58	309.82	309.74	312.97	306.27	320	312.57	307.58	312.69	310.76
331.22	331.91	332.82	325.84	329.41	329.05	328.35	328.57	330.79	322.63	327.45	326.19	328.24	329.22	332.71	324.56	329.84	323.72	328.23	327.5	329.3	326.13	327.23	331.94	324.24	322.85	328.68	322.56	328.56	327.03	333.38	330.24	334.14	325.65	328.45	325.04	326.46	326.43	327.01	328.9	328.08	323.91	328.66	326.73	327.25	323.66	330.51	327.65	326.36	330.89
304.22	304.09	301.85	297.5	300.94	303.6	298.96	302.33	301.12	297.22	301.51	299.45	302.59	302.1	301.38	300.14	299.36	299.1	299.44	309.4	300.87	301.97	300.28	298.36	301.04	297.47	299.77	300.21	303.32	298.82	297.58	302.94	305.28	298.4	299.56	302.61	303.47	304.74	299.47	301.11	300.09	298.99	298.79	296.32	301.23	301.33	305.39	299.47	301.06	300.05
310.9	316.14	314.82	303.97	318.91	313.88	313.31	321.19	311.2	313.6	315.23	311	308.44	314.02	316.42	318.11	317.42	311.52	312.76	311.48	311.92	314.68	312.58	308.36	312.23	315.39	307.4	313.55	314.61	317.49	311.68	307.48	310.62	308.82	315.9	311.49	316.77	310.34	311	317.7	310.41	317.71	312.25	314.4	312.8	310.08	313.51	307.76	320.2	321.27
309.07	309.57	306.8	307.6	309.46	311.5	307.79	306.1	309.63	311.82	308.29	304.28	307.1	309.48	313.77	309.68	311.77	311.74	311.08	304.07	307.97	306.71	312.33	313.44	307.79	310.75	311.93	303.45	314.11	309.41	307.79	310.32	308.68	310.49	312.09	305.16	312.01	308.83	313.49	309.62	303.59	306.87	304.73	302.88	307.92	308.15	311.04	304.53	307.64	309.4
299.48	298.82	291.15	294.11	296.02	297.05	295.43	292.12	301.02	294.6	295.02	300.69	294.54	298.42	293.19	298.41	295.63	295.17	292.19	295.81	296.52	297.59	294.36	292.03	292.43	294.49	290.57	292.52	287.29	296.07	291.12	295.35	292.72	293.84	290.1	293.27	299.42	300.22	294	295.78	297.89	294.65	293.69	294.47	294.8	295.29	295	297.49	295.02	296.97
314.33	313.91	312.73	312.88	315.3	309.23	313.4	314.6	315.31	312.45	315.15	309.8	315.4	319.84	318.56	314.82	308.49	312.73	308.79	310.04	311.7	310.58	310.9	312.88	316.66	314.43	309.84	314.49	312.32	307.07	312.01	311.39	309.79	314.65	313.56	312.77	314.21	311.13	315.03	310.49	318.08	314.13	313.53	310.09	310.98	320.26	314.12	314.34	316.33	312.37
314.03	314.48	310.52	310.2	312.47	315.5	313.13	316.31	313.62	306.62	314.7	318.21	312.52	311.66	314.01	310.77	314.91	312.65	315.66	315.99	308.7	310.3	314.76	318.92	312.9	313.96	315.33	312.68	314.64	315.2	314.49	314.92	308.77	310.78	311.34	310.45	312.49	309.91	314.75	313.37	309.74	315.08	309.41	317.5	311.27	317.68	321.18	306.69	314.94	314.21
300.74	310.33	304.82	300.93	303.94	302.63	306.86	302.01	307.1	301.96	300.08	307.96	303.34	306.58	301.32	302.9	308.05	303.77	306.87	307.05	304.07	303.18	303.43	306.14	303.92	307.04	305.6	307.32	303.25	304.53	301.91	305.22	306.5	304.35	307.52	305.82	311.65	309.01	297.55	302.8	300.68	303.6	303.15	303.67	307.97	300.89	302.71	305.74	299.8	305.83
305.08	300.61	297.29	302.52	298.5	300.76	300.25	302.61	300.72	302.51	298.24	295.93	297.53	299.98	298.79	302.33	304.13	302.82	302.08	296.31	301.97	298.29	305.66	303.3	301.67	299.38	298.6	297.43	298.73	298.59	295.28	305.48	305.15	295.85	305.66	298.62	302.57	302.72	294.24	303.2	305.49	301.39	305.86	299.26	300.7	299.18	304.56	298.91	304.56	301.2
313.76	310.58	309.74	315.11	311.56	317.9	313.05	309.65	313.21	310.84	317.33	317.51	313.8	311.92	313.9	314.96	310.86	312.34	306.71	313.84	316.47	308.66	315.58	311.33	312.61	314.42	313.82	312.09	307.38	314.22	318.95	313.19	312.17	313.21	312.11	317.26	312.94	317.26	316.15	315.42	312.13	308.32	309.21	312.64	317.4	313.97	312.93	311.95	316.12	312.75
304.94	310.62	307.64	312.13	307.95	309.12	312.95	305.83	306.38	307.89	311.14	303.26	309.4	307.67	309.99	307.44	306.24	310.35	304.83	305.43	310.35	312.37	309.75	304.06	304.01	304.71	309.67	309.36	305.95	307.86	309.03	305.29	308.9	302.48	299.04	309.18	306.46	314.3	308.66	306.97	306.81	313.78	308.17	305.75	306.87	312.05	310.11	307.53	308.87	303.44
327.21	328.97	324.54	328.09	326.14	330.06	326.61	328.63	326.21	327.71	328.53	330.91	326.33	329.09	324.27	328.91	327.43	329.04	326.24	330.26	330.6	325.37	325.42	329.25	327.54	325.32	332.09	327.48	324.66	325.7	327.63	329.27	324.68	324.21	328.9	331.24	326.71	326.74	327.6	329.1	325.31	331.69	328.5	324.31	324.29	325.57	330.79	326.33	327.15	334.87
316.79	313.1	311.95	317.83	311.31	320.05	315.57	312.03	318.28	314.79	315.3	311.27	313.58	309.78	316.85	316.48	309.82	315.7	309.6	316.85	313.49	314.86	312.6	312.45	313.7	312.01	318.09	315.93	316.48	309.93	313.25	308.81	311.56	316.48	312.33	312.18	314.16	313.46	312.94	318.12	313.04	317.08	313.79	311.04	312.95	313.97	315.17	311.31	319.38	311.58
296.91	294.87	297.32	292.93	296.34	301.99	296.19	289.13	291.6	296.27	299.31	295.93	293.79	296.53	294.23	296.27	295.69	293.84	290.3	292.77	296.47	296.37	294.07	295.36	297.98	292.17	292.58	294.62	299.11	298.64	298.94	294.53	295.06	294.68	297.38	294.4	296.21	296.42	295.29	297.3	292.01	294.81	295.28	293.42	297.28	292.19	292.82	293.35	296.54	291.6
308.51	304.84	306.3	305	306.92	304.09	303.67	309.01	306.01	303.85	308.8	306.81	304.23	307.25	311.65	309.87	307.89	307.77	305.69	301.75	302.7	306.73	310.21	305.54	307.8	311.96	306.14	307.97	311.62	307.67	307.75	305.78	308.16	301.52	302.07	305.37	304.62	305.6	307.19	307.89	308.26	307.14	299.91	306.87	306.3	305.38	301.74	306.35	307.18	309.68
309.45	310.08	302.76	307.88	306.81	306.53	305.74	304.97	305.15	305.1	312.25	305.66	308.19	310.46	302.21	306.6	309.29	307.21	309.72	310.28	311.71	304.38	305.17	306.98	309.35	306	307.73	301.83	304.24	308.88	301.07	310.96	307.23	310.59	308.74	312.56	307.08	310.87	304.31	307.43	305.06	308.49	302.8	306.74	304.97	304.64	305.96	308.01	309.75	311.65
305.48	303.93	298.87	301.39	306.92	301.96	304.2	299.37	304.96	300.92	300.59	306.73	308.79	300.85	304.99	304.18	298.7	300.56	305.44	301.37	309.48	303.03	305.49	300.25	302.64	307.22	304.78	306.98	308.19	300.51	308.6	303.78	307.82	303.92	301.45	300.91	301.62	306.68	300.54	304.57	303.02	300.95	305.13	302.75	299.3	300.02	300.91	310.13	300.47	299.21
301.2	299.93	303.31	300.18	304.53	307.98	307.73	304.31	301.91	305.3	306.13	300.39	305.85	304.96	309.6	308.08	301.35	305.92	302.04	305.71	305.75	305.77	309.16	300.89	307.72	298.49	305.8	304.16	301.63	305.99	310.47	303.52	302.27	306.8	309.43	302.38	303.34	304.85	307.46	302.13	305.78	304.7	305.25	301.76	298.44	302.35	304.22	303.59	303.62	301.29
294.9	290.41	293.13	290.99	296.05	291.62	288.69	297.09	293.39	294.99	290.82	295.13	290.94	294.45	286.71	296.36	289.8	297.99	292.91	291.74	298.53	297.67	293.93	291.16	291.42	294.66	293.51	298.12	292.28	292.51	290.94	292.14	294.38	296.2	295.21	297.54	294.69	294.2	293.17	296.86	295.8	286.9	294.76	295.37	292.09	294.45	293.71	291.16	296.04	292.68
304.6	305.34	306.68	308.16	303.61	316.38	311.02	310.21	309.13	304.35	306.94	310.85	310.35	302.34	306.97	307.91	309.56	306.51	304.08	309.74	304.29	305.97	306.96	304.56	308.98	306.56	311.08	303.26	307.63	311.15	302.36	304	304.9	305.93	305.45	305.31	306.29	306.47	305.34	311.02	305.47	309.19	305.4	305.4	304.26	305.58	306.74	309.48	307.08	309.37
304.18	307.52	298.6	302.31	303.04	302.46	302.55	303.23	306.85	301.27	301.58	305.52	304.64	303.6	301.46	302.41	303	307.41	304.99	309.7	306.77	302.23	303.22	308.14	300.76	301.6	304.72	301.14	302.41	305.19	304.21	305.23	306.56	299.43	309.24	301.19	302.35	305.67	301.7	302.85	300.9	299.54	302.89	302.89	301.53	303.28	297.58	303.04	300.76	305.4
316.91	313.56	313.86	310.03	312.4	312.72	313.39	314.76	314	316.22	310.09	313.35	309.43	311.39	313.61	316.01	315.75	320.96	309.26	306.17	314.91	312.33	317.67	314.44	312.67	316.05	310.26	306.83	315.32	314.18	312.09	313.58	316.33	311.15	312.81	317.06	310.85	310.85	315.46	315.9	313.25	313.83	310.57	311.67	312.69	313.62	310.88	311.09	317.07	314.99
305.74	310.72	303.75	311.4	304.02	308.21	306.33	306.3	306.96	306.12	302.97	303.61	303.38	300.58	303.3	307.95	307.01	307.99	303.09	305.85	303.59	304.66	310.48	304.2	302.83	311.27	304.37	308.16	308.11	305.7	299.85	306.39	301.68	306.61	305.01	306.72	304.31	305.48	304.36	305.28	308.32	306.01	303.04	307.23	303.47	307.6	305.45	309.08	308.54	309.86
299.44	307.88	306.82	310.08	301.71	301.45	307.13	305.19	306.31	310.62	307.5	301.26	308.28	306.62	307.52	304.7	307.66	307.42	303.8	307.17	310.37	307.62	302.65	307.07	304.77	308.94	308.51	311.99	304.75	299.34	308.24	303.42	307.23	300.45	300.84	301.63	304.87	308	310.99	304.11	307.07	307.02	305.76	307.12	307.88	301.68	307.34	305.75	306.33	307.31
310.2	314.74	314.49	315	308.53	319.45	319.71	312.61	313.97	311.89	314.62	317.21	310.48	312.48	314.57	314.5	310.33	313.63	314.94	313.26	315.97	315.94	316.06	314.15	319.03	314.95	310.55	313.97	315.62	312.9	314.76	317.2	312.29	312.75	315.05	310.74	314.75	318.36	314.8	314.13	311.07	309.78	314.41	312.03	315.84	307.98	315.88	314.88	310.07	315.78
305.76	303.46	298.68	308.5	303.37	307.15	305.54	304.87	305.18	310.79	305.85	306.47	305.22	307.3	302.19	306.08	303.94	304.4	306.14	306.93	306.64	310.52	311.33	305.62	307.41	306.35	305.52	304.97	303.49	305.82	307.56	304.88	304.82	305.25	308.92	304.77	303.65	309.78	307.11	309.42	306.31	307.76	306.57	307.74	305.54	300.11	307.86	310.55	305.11	308.98
304.4	298.44	300.25	298.81	299.71	297.46	302.05	298.12	298.57	304.33	299.33	295.86	300.86	303.13	303.32	299.87	294.67	299.95	302.59	300.72	298.23	297.98	300.52	299.28	299.85	302.77	298.91	298.54	298.26	303.56	300.07	298.69	299.58	299.52	302.44	301.26	301.32	302.72	303.82	301.4	302.61	300.07	301.17	305.73	301.57	302.18	296.26	298.46	295.12	301.11
321.12	312.11	318.62	317.98	312.45	319.96	311.62	311.89	316.75	315.19	317.4	318.84	315.45	309.18	319.76	316.98	316.91	318.02	315.61	317.31	318.62	317.76	314	317.67	316.43	322.69	319.52	321.09	315.37	314.31	311.74	318.34	316.9	318.01	316.83	316.73	310.63	319.53	314.9	314.05	313.4	315.37	313.75	312.24	316.75	317.77	313.7	311.9	317.58	314.81
313.86	317.33	309.54	308.56	311.35	306.2	314.29	314.82	308.68	308.42	316.23	316.42	311.1	312.78	312.72	310.77	308.76	314.12	316.96	312.25	313.53	313.19	317.52	307.11	310.22	312.03	310.57	310.68	312.75	310.31	311.89	311.89	314.42	315.24	311.29	309.26	318.53	314.89	311.44	311.09	311.89	313.62	313.99	311.03	312.52	303.41	308.2	316.58	313.85	315.76
325.51	325.44	326.27	322.94	325.22	326.21	327.72	323.9	324.81	325.39	326.38	330.46	325.88	329.11	326.85	325.78	324.83	326.07	333.8	321.35	324.48	323.67	326.32	324.84	327.38	323.75	327.78	321	330.08	325.7	327.39	325.36	326.71	324.49	326.97	322.02	326.83	322.28	324.21	322.97	326	320.46	325.77	324.01	325.01	323.06	321.91	325.41	326.67	325.14
317.98	309.78	315.97	315.49	316.7	316.57	311.03	312.4	312.21	308.7	314	311.81	309.04	319.56	312.34	318.55	318.58	315.11	311.34	312.18	313.99	315.14	316.31	313.25	311.69	311.49	313.25	318.55	311.26	315.09	314.54	314.88	314.19	316.08	314.8	315.73	310.74	310.34	313.1	317.37	315.1	316.75	310.78	317.06	315.63	311.16	314.98	313.12	316.97	319.73
302.24	303.97	305.63	302.98	302.75	307.45	305.54	309.69	300.07	304.82	301.09	307.45	308.34	303.21	305.74	304.05	300.41	307.58	297.65	306.55	305.72	303.59	302.51	302.28	303.48	304.51	301.79	304.76	303.28	300.72	307.8	300.9	307.81	301.99	304.25	307.61	306.76	304.38	310.04	303.62	300.67	302.95	302.66	304.99	307.47	308.69	310.81	299.82	305.79	304.76
293.81	299.83	303.88	304.95	302.73	304.6	304.86	304.96	299.59	306.52	308.45	304.82	310.74	308.3	305.71	296.76	300.64	304.51	302.76	302.09	302.6	306.31	302.59	302.67	302.22	305.73	305.37	307.78	300.73	303.67	300.24	304.66	300.14	301.06	303.83	303.72	309.06	304.39	308.06	299.25	303.24	301.96	298.42	306.21	299.08	300.71	304.32	303.13	307.19	306.28
291.97	294.9	289.34	287.97	295.9	299.41	293.07	291.95	300.19	295.64	299.51	293.39	293.7	300.94	294.62	297.24	295.41	288.43	290.28	292.67	293.47	294.68	295.09	292.4	291.56	296.45	294.04	299.27	295.35	295.33	291.76	294.54	296.79	298.87	293.57	293.34	294.67	298.59	295.49	293.61	292.85	300.28	295.7	298.2	292.32	289.85	292.63	287.46	292.4	302.17
317.7	314.25	309.93	319.85	317.76	310.64	313.55	309.17	315.33	314.81	316.87	311.4	313.94	314.83	317.74	317.32	318.93	316.08	318.83	319.75	315.94	316.32	314.75	316.69	311.8	318.51	316.66	306.7	309.93	312.2	312.41	313.51	320.84	314.84	311.94	320.2	311.77	316.23	314.86	315.4	315.39	318.42	314.64	322.62	313.33	313.16	311.66	313	318.27	314.8
308.19	309.28	315.2	313.8	311.4	314.53	316.71	313.54	313.28	315.25	311.03	314.18	313.91	315.85	316.21	309.23	310.29	311.79	316.78	318.21	312.32	317.25	313.75	311.67	315.63	314.47	311.79	312.68	317.39	313.85	314.52	313.34	309.99	311.04	311.38	313.28	315.82	310.89	317.3	309.62	313.16	313.63	312.57	310.78	313.01	315.51	312.41	318.72	311.26	318.07
296.35	292.15	293.73	298.72	295.41	297.41	293.11	292.45	294.74	299.31	291.03	294.94	295.19	297.99	296.32	296.01	291.67	294.18	297.46	298.03	298.5	294.13	289.89	293.09	291.36	292.95	296.29	296.03	298.25	296.33	293.93	295.67	289.62	293.59	289.93	302.51	299.51	294.84	296.8	298.12	291.77	290.69	297.79	294.11	300.26	297.56	293.23	297.04	295.35	289.99
306.18	304.29	305.88	308.64	302.26	300.22	313.17	304.59	309.29	302.41	302.24	308.12	308.24	303.82	298.97	306.09	310.74	300.87	307.97	302.84	307.8	304	310.55	310.66	302.4	303.86	299.2	306.61	306.12	302.9	305.64	303.65	306.28	306.44	307.98	304.47	305.83	305.48	304.44	309.49	306.42	304.21	308.2	307.56	303.28	307.48	308.13	303.84	301.23	309.33
302.56	306.44	302.16	303.78	304.21	303.43	293.69	305.86	306.6	301.3	302.29	308.36	300.83	301.84	303.85	309.25	304.76	304.2	304.82	307.05	305.13	304.34	299.81	305.56	307.26	299.49	301.2	298.74	302.88	304.81	302.1	304.05	308.11	307.05	305.02	302.79	307.26	303.61	299.96	308.55	300.6	305.12	305.97	306.95	306.37	302.96	302.71	300.49	308.16	303.85
302.36	301.43	302.66	303.86	302.97	304.7	306.38	307.66	303.54	304.12	305.91	303.93	308.61	304.73	303.55	305.98	308.42	302.64	305.67	305.15	304.82	301.52	298.84	307.14	301.59	303.33	304.03	299.86	302.42	309.33	300.35	303.37	299.57	303.38	303.99	308.76	298.89	300.33	304.7	302.61	299.92	305.61	304.34	302.15	301.15	306.13	299.06	306.33	305.2	298.64
305.81	313.23	311.15	302.89	307.44	307.59	307.83	308.53	309.46	304.32	312.51	310.8	306.76	301.83	310.61	307.62	304.21	309.7	305.79	306	309.06	304.2	303.88	306.57	309.04	317.1	312.54	304.94	310.5	308.11	307.41	306.9	308.82	305.98	305.93	314.95	305.09	310.54	312.38	304.99	313.04	311.48	308.53	313.09	309.59	307.08	306.83	309.3	305.54	303.18
291.47	288.91	297.84	298.86	294.95	297.36	294.62	298.33	295.64	298.18	289.54	294.05	299.83	298.84	297.16	293.15	298.96	295.32	290.51	293.05	297.03	295.32	298.62	293.81	297.21	293.79	292.54	289.82	298.48	291.68	286.74	293.97	297.34	297.58	295.3	292.55	294.46	291.75	296.76	290.95	291.19	294.32	293.85	296.97	296.04	291.69	293.09	293.84	291.9	286.1
314.58	317.42	318.94	318.76	316.94	319.36	314.15	317.03	315.36	321.83	316.39	321.17	319.26	317.56	315.84	322	315.49	313.57	315.78	313.39	314.78	321.48	315.41	317	312.4	320.8	319.87	313.82	317.21	318.81	316.82	314.16	315.32	317.75	322.81	321.99	318.2	319.78	311.94	314.75	317.06	312.94	317.99	314.78	316.2	316.12	312.94	318.45	317.81	310.27
317.13	312.35	311.24	312.56	316.93	317.05	315.17	307.41	306.8	311.64	309.1	317.03	314.02	315.11	314.56	310.85	311.75	310.95	313.46	312.86	315.95	312.59	318	309.18	310.17	310.11	315.43	315.52	316.33	311.14	311.62	311.28	313.54	315.9	316.59	311.26	314.97	316.61	315.56	313.94	312.5	316.09	311.78	306.89	312.74	312.85	310.24	312.73	314.87	314.86
302.42	298.69	299.2	297.43	300.1	301.91	292.3	299.77	304.3	298.6	304.08	305.09	302.81	298.77	302.84	302.29	303.48	302.65	302.28	301.35	297.53	301.86	297.96	301.18	302.67	299.83	299.87	297.94	302.33	302.36	299.41	302.73	304.18	300.44	301.67	304.55	303.68	299.5	301.64	305.98	304.32	300.61	305.06	302.52	298.58	302.89	301.86	301.67	295.83	302.61
316.41	310.63	312.11	313.02	311.77	314.76	317.29	315.39	314.83	313.3	315.54	318.49	310.21	318.01	312.61	318.56	314.18	319.01	314.33	315.11	315.03	316.29	315.23	315.45	312.9	315.2	313.34	313.52	314.08	313.93	319.48	316.77	311.97	311.95	316.57	310.85	319.44	316.27	315.04	316.51	312.73	320.19	315.79	320.7	318.08	314.85	314.38	312.83	316.89	311.12
298.98	305.32	305.26	305.52	300.24	301.98	304.14	307.1	305.52	299.27	304.79	311.36	304.34	305.2	302.07	302.02	302.2	298.93	302.6	301.36	299.16	305.48	302.95	301.22	301.95	298.69	299.9	299.12	305.23	303.5	301.42	297.67	301.87	302.83	302.28	297.77	305.89	305.95	302.84	306.81	299.06	302.93	301.1	304.52	304.88	304.59	298.18	299.95	300.19	301.67
296.94	301.36	298.97	299.78	295.62	300.66	303.78	295.14	293.58	297.2	296	296.41	297.15	297.31	295.05	303.73	296.25	298.23	297.82	295.47	289.3	291.9	299.02	299.96	296.11	295.8	296.51	298.41	295.6	294.02	299.88	295.5	297.71	293.34	295.1	298.7	292.27	299.57	303.39	297.98	295.54	293.72	296.79	298.41	295.1	298.58	296.66	300.46	298.7	298.63
302.49	300.29	300.04	299.88	297.93	300	300.06	295.72	299.18	293.33	301.17	301.29	298.46	296.62	298.71	302.87	299.13	300.63	299.85	303.15	298.49	302.69	302.77	296.4	296.49	291.31	302.28	297.09	300.01	299.5	301.11	300.54	300.18	301.96	300.46	300.76	299.45	302.8	301.31	296.65	297.37	303.29	301.31	297.12	299.4	301.81	301.52	301.21	300.18	300.81
310.89	315.66	320.57	315.83	319.45	319.89	317.59	313.26	313	318.65	311.09	313.65	321.49	315.89	313.38	310.92	315.63	316.89	317.77	315.02	311.31	315.79	317.94	314.51	316.58	318.89	309.74	313.77	311.77	314.52	312.21	314.13	315.64	320.24	319.88	315.62	316.45	314.61	318.03	319.58	319.72	311.35	315.98	314.77	310.65	316.17	315.13	313.34	314.36	320.53
304.11	298.38	302.48	306.87	303.18	304.91	307.54	305.34	306.34	302.46	302.05	301.83	305.31	300.78	298.96	300.93	303.47	304.33	300.73	304.97	304.74	300.45	303.1	304.31	302.93	302.99	306.14	304.01	301.74	305.52	304.82	305.29	309.06	303.92	302.29	303.56	305.71	300.03	305.69	300.78	302.71	300.39	304.13	304.68	304.21	303.34	302.33	303.68	300.93	308.04
295.96	302.95	302.06	300.8	298.72	300.18	300.63	300.56	301.21	297.77	302.21	297.89	298.29	305.49	295.35	306.45	305.81	302.26	299.16	301.21	301.78	299.82	297.68	302.66	296.21	298.87	301.83	299.56	302.81	305.19	301.83	298.85	301.67	300.16	301.27	297.97	303.28	301.73	300.46	299.35	297.21	304.1	300.86	302.78	301.45	299.11	294.45	299.5	300.41	296.57
298.97	303.53	298.12	301.25	298.4	293.45	301.63	300.01	299.5	297.93	297.25	297.09	306.52	302.34	304.92	302.69	301.57	298.27	301.16	299.26	301.12	297.46	300.08	296.45	298.82	300.63	296.84	301.16	305.81	294.78	300.17	299.83	302.24	300.1	292.08	297.51	299.38	299.71	303.41	295.63	301.2	302.04	303.5	302.83	294.34	299.17	302.01	295.55	300.9	295.65
325.45	319.59	319.51	321.1	316.75	318.46	322.75	317.52	320.24	316.69	316.28	317.13	313.94	319.38	317.31	318.34	316.41	319.73	319.95	320.42	318.87	320.1	316.6	322.39	318.14	322.15	316.73	319.89	319.56	316.51	314.49	317.21	318.98	318.48	316.9	318.76	319.57	318.72	318.83	316.01	315.96	320.99	324.26	317.14	320.55	320.38	316.34	322.17	319.28	321.76
300.13	309.34	304.12	306.83	307.15	306.06	300.86	301.62	310.4	305.06	304.25	308.67	306.47	304.57	306.52	305.71	303	309.37	303.31	309.31	303.1	304.99	305.2	309.16	302.57	301	303.28	301.64	307.1	305.45	305.01	308.97	308.32	307.11	306.26	303.79	301.85	303.8	307.87	304.08	304.77	311.17	310.42	305.2	301.08	304.8	307.49	307.39	305.07	310.68
316.52	314.28	316.7	311.73	311.59	315.48	315.71	311.71	314.15	319.19	310.03	314.95	313.7	316.48	313.71	311.27	314.61	311.61	316.65	317.09	309.65	313.55	309.9	313.19	315.79	310.71	311.38	312.78	316.28	311.04	313.76	316.67	313.75	316.18	320.24	317.4	310.65	311.62	313.07	315.22	312.55	310.83	311.3	310.83	311.54	311.81	310.06	313.17	312.17	313.2
320.49	317.11	319.38	318.01	323.28	318.89	325.4	317.37	318.48	315.55	318.55	314.72	319.71	320.07	313.8	319.7	315.34	318.02	318.48	316.68	319.22	316.15	318.55	311.8	317.68	317.48	322.41	317.05	320.94	316.69	318.28	317.37	324.22	316.33	313.54	321.44	318.39	318.73	317.68	320.27	320.31	321.52	317.86	314.6	313.74	318.88	315.07	317.61	320.92	321.05
317.11	325.84	317.89	317.07	318.49	318.07	320.94	329.76	319.96	318.75	325.77	317.59	318.85	321.6	320.2	320.33	324.28	316.54	317.56	319.5	323.95	319.73	324.35	318.37	322.56	321.26	321.1	320.55	317.98	320.42	320.88	321.86	321.73	321.22	318.15	326.27	317.29	324.02	315.71	315.56	321.96	319.46	319.43	321.6	326.03	321.73	318.17	321.2	316.15	320.35
312.73	312.9	317.38	315.84	313.19	317.88	316.37	310.72	312.79	312.9	320.04	316.6	317.86	312.48	316.3	315.55	322.03	312.02	315.08	322.4	317.39	316.36	315.53	316.37	318.46	315.64	312.89	315.27	315.11	312.94	321.91	313.84	320.07	313.57	314.5	317.78	315.94	312.69	318.47	314.01	316.49	318.1	318.58	316.28	316.73	314.5	318.91	311.27	317.84	315.44
310.58	309.62	306.2	304.17	302.57	301.7	308.62	304.56	301.23	309.26	308.18	303.17	304.79	302.57	305.5	303.3	307.16	308.78	306.65	305.08	304.33	305.94	305.66	306.6	305.36	299.97	302.31	305	305.26	304.61	303.69	302.75	307.82	309.55	308.04	309.9	297.67	302.71	303.27	307.64	301.93	308.06	308.08	303.41	305.13	300.88	308.61	302.61	303.23	301.04
306.48	308.46	315.55	303.08	308.33	307.35	309.45	309.86	310.44	304.52	306.45	306.15	304.96	306.89	303.44	306.25	305.15	301.96	306.06	306.73	307.14	304.55	309.57	308.74	305.2	305.45	311.71	310.24	307.3	302.86	309.43	307.19	303.71	312.89	305.75	305.79	308.28	306.5	306	303.79	307.29	306.12	306.69	307.51	308.17	302.36	305.19	299.62	306.76	308.61
316.06	313.26	316.81	314.09	316.02	317.52	310.84	313.07	315.16	316	315.7	314.13	312.66	318.07	317.25	313.94	317.89	314.4	321.47	312.84	315	314.66	319.5	315.82	315.06	313.21	317.25	319.38	314.86	315.57	318.27	316.03	315.15	315.2	311.32	315.02	319.13	317.92	320.92	313.51	314.54	315	318.7	314.04	312.94	317.89	319.38	319.17	310.57	312.7
310.74	307.99	309.54	305.19	311.68	311.7	309.86	311.6	308.31	308.05	308.33	309.2	308.79	309.15	313.39	313.86	312.25	309.76	312.97	313.34	309.05	305.41	307.24	312.45	309.94	314.44	313.05	310.07	308.84	313.01	311.35	310.45	312.67	310.71	312.84	309.53	311.62	310.17	307.58	311.76	312.12	306.69	312.48	313.09	308.61	307.89	307.21	308.72	310.64	308.37
294.28	301.87	296.24	297.08	296.46	299.83	296.4	296.27	297.37	294.16	298.31	294.2	297.07	296.28	299.46	295.11	295.84	297.22	293.79	293.87	295.13	302.03	299.04	293.64	299.41	293.84	299.34	297.75	293.86	290.05	295.82	293.68	290.18	293.73	293.65	293.08	295.76	292.57	297.27	299.06	298.49	302.48	295.02	298.23	291.49	298.6	294.6	296.18	291.63	299.17
310.48	310.13	312.3	314.61	317.25	307.31	316.53	316.66	312.52	312.12	316.08	311.34	315.23	315.74	312.56	312.39	314.16	312.9	315.62	309	317.82	317.73	309.16	309.97	313.9	317.47	309.23	311.76	310.79	310.26	313.6	312.84	317.99	312.53	317.51	310.27	310.42	317.38	307.05	315.82	310.54	314.72	311.64	311.9	314.38	312.25	309.69	314.83	308.2	317.54
299.53	298.67	304.06	296.89	299.55	300.63	296.91	302.02	296.71	300.94	297.31	298.2	300.07	304.18	301	298.7	302.47	300.21	303.53	300.86	302.4	302.4	303.12	305.71	305.76	299.84	302.06	300.84	299.84	307.54	301.76	304.17	304.34	303.13	300.12	302.39	304.89	304.12	301.24	302.54	300.88	304.27	300.77	300.83	298.37	295	303.87	296.67	306.22	300.37
294.56	294.84	291.08	295.18	296.89	294.96	295.11	296.15	296.28	292.77	297.97	295.81	285.68	295.02	297.95	298.3	295.09	290.32	295.52	296.14	293.74	288.79	289.39	294.09	294.85	289.51	299.92	289.32	296.62	294.28	297.24	291.31	294.83	291.4	293.59	296.09	297.01	295.46	294.76	298.63	295.12	292.99	295.07	296.74	294.6	295.51	295.61	297.64	296.9	291.95
305.6	311.82	303.69	309.14	309.64	307.8	310.24	310.26	309.85	306.01	307.52	314.98	309.41	309.69	310.45	304.31	309.49	308.16	307.82	310.47	309.84	307.52	311.82	310.16	313.93	311.77	306.18	310.25	311.1	313.06	305.4	308.92	308.01	305.5	309.05	305.46	308.25	311.19	313.12	311.87	309.75	307.86	310.45	305.11	311.11	309.83	308.08	306.23	306.58	304.95
316.26	312.7	316.81	317.72	319.62	315.68	317.35	315.25	309.63	313.37	316.18	316.99	309.44	312.47	314.98	319	306.78	314.77	312.57	311.24	315.2	315.74	317.28	314.95	319.04	321.71	313.39	316.24	313.7	321.83	314.17	315.28	313.81	318.72	324.45	316.06	314.41	310.54	318.98	315.14	306.03	312.56	314.67	317.83	317.27	313.32	314.35	318.12	318.81	317.54
312.99	317.25	307.5	311.98	312.31	316.12	312.46	316.02	315.25	316.24	312.74	316.44	311.65	316.78	311.19	314.12	317.22	314.41	317.08	314.2	314.2	316.54	315.06	310.52	311.42	313.54	311.53	314.72	311.34	311.15	314.43	317.84	313.47	317.58	315.87	310.96	312.04	317.52	312.5	318.26	312.69	316.36	314.49	314.07	315.63	314.31	319.25	313.33	313.63	315.26
315.64	311.99	314.23	316.42	316.14	312	316.22	314.64	315.23	310.69	309.99	316.19	309.56	313.63	319.06	313.95	310.16	316.51	314.65	316.43	308.47	313.87	311.34	313.72	321.92	312.25	315.45	318.45	317.6	314.91	311.92	316.57	316.52	312.9	309.77	315.05	314.41	311.28	312.22	310.24	317.98	313.43	316.49	311.06	310.89	313.48	316.11	311.39	316.71	316.14
317.12	317.8	309.6	311.65	317.38	316.15	313.23	317.22	313.78	312.24	310.84	313.99	311.66	312.68	311.95	313.67	310.87	314.08	314.47	304.9	314.6	315.4	316.46	315.18	309.93	311.68	308.95	313.08	314.27	311.18	314.22	314.56	315.89	312.44	314.55	312.21	311.86	309.76	308.47	312	313.21	312.68	311.91	310.49	317.49	314.15	313.04	306.69	317.27	317.31
298.86	298.98	298.55	301.41	300.09	299.54	296.43	302.57	298.82	298.02	298.56	298.87	301.07	302.72	297.96	302.14	303.1	298.5	297.81	299.78	298.08	302.97	301.72	299.63	296.71	297.18	303.98	297.62	292.82	307.18	297.97	294.95	297.89	298.77	298.85	299.51	305.87	301.15	294.63	296.69	300.61	294.98	304.83	304.39	299.93	305.84	301.6	300.61	302.57	301.41
315.3	307.27	310.62	313.94	313.5	309.77	306.48	308.79	309.8	309.64	308.35	310.32	307.78	304.76	314.24	309.91	303.84	311.06	310.22	306.8	313.71	308.37	309.55	310.4	306.5	308.9	301.5	308.49	307.49	308.4	310.78	307.37	314.41	311.18	307.99	307.31	307.24	311.1	314.61	302.98	310.37	305.5	312.85	311.13	312.14	309.65	309.71	310.24	307.94	310.02
307.16	317.63	313.27	315.71	313.97	314.69	315.87	318.03	310.18	311.82	309.64	314.37	317.56	313.41	314.12	314.87	307.55	317.7	319.16	313.48	314.09	307.24	318.77	314.52	319.58	315.43	314.41	310.45	311.27	312.71	307.79	315.99	314.85	313.7	310.11	313.59	313.11	315.16	315	314.69	312.7	313.65	309.6	312.08	313.52	311.87	312.8	313.59	312.72	312.98
306.07	302.71	297.27	302.96	301.35	303.17	301.32	304.03	297.96	306	303.56	297.61	304.98	301.08	305.04	300.62	306.52	308.2	300.2	307.16	304.67	303.15	304.17	301.15	300.07	304.38	301.79	301.48	304.48	303.32	301.87	302.93	302.03	307.26	304.3	298.07	301.64	302.06	303.15	305.5	300.63	304.73	306.25	300.93	309.42	302.81	303.19	302.19	302.31	309.27
290.04	293.58	293.95	298.11	293.53	298.05	299.29	294.42	294	290.74	293.59	291.57	293.95	294.15	293.88	299.47	295	293.94	293.02	294.16	292.39	298.2	295.78	295.56	299.23	296.26	292.79	296.97	296.03	296.37	290.96	300.55	292.24	296	292.12	299.4	293.32	295.58	296.5	289.36	295.96	293.46	292.43	296.17	292.02	295.21	295.29	297.76	297.57	292.87
321.26	321.88	321.63	317.94	316.54	319.63	319.06	319.73	318.87	321.16	317.28	314.32	314.4	314.03	315.13	317.44	315.4	317.52	311.57	315.4	317.58	317.43	315.59	320.78	315.97	317.26	316.96	314.63	318.17	318.67	319.82	320.23	316.84	322.93	312.39	316.26	312.55	314.66	318.8	315.99	321.81	318.36	317.3	316.29	318.26	317.61	320.5	317.99	317.51	314.52
296.93	295.14	293.46	294.1	295.17	293.22	291.48	297.29	293.2	303.46	298.27	296.67	290.65	294.55	297.86	288.29	291.1	293.78	293.09	292.27	293.06	292.93	295.51	296.59	296.03	290.15	291.98	298.52	293.4	291.32	295.03	296.01	291.95	292.89	292.93	287.24	291.24	296.29	298.71	298.06	292.83	298.81	288.43	294.43	294.42	289.6	294.48	290.58	291.4	299.04
325.95	326.63	330.18	328.66	334.51	330.1	329.54	331.39	330.51	329.44	323.26	334.2	326.92	330.75	328.91	326.51	327.22	326.5	332.58	328.21	327.72	327.36	330.91	329.9	328.27	326.41	327.65	326.01	329.34	326.03	324.25	331.12	324.67	329.14	329.43	321.29	327.28	326.75	327.12	325.77	331.18	329.65	328.13	329.31	330.61	329.71	326.79	328.99	330.75	332.87
311.99	310.66	315.78	305.33	310.42	311.09	305.9	306.86	312.4	308.66	309.99	307.73	308.76	309.34	311.6	305.54	306.86	311.34	314.36	310.1	312.65	313.88	307.21	302.44	309.23	312.71	312.52	304.58	312.8	309.61	304.46	311.41	310.95	315.44	307.33	310.74	313.73	311.6	314.43	308.14	309.34	316.24	308.3	308.91	308.25	308.87	304.02	312.45	309.17	311.27
305.75	306.52	306.54	305.4	308.05	304.97	305.6	306.78	307.26	305.79	305.22	315.92	307.05	309.16	306.46	304.59	307.29	303.89	306.73	307.89	305.17	307.49	310.66	311.09	308.75	310.23	304.67	312.23	307.06	303.21	306.45	307.43	307.17	304.93	308.16	310.11	306.84	306.7	307.82	307.34	309.35	304.17	306.63	312.33	307.83	307.6	309.84	306.31	306.3	303.74
316.08	318	312.72	316.51	314.57	317.53	313.23	312.64	314.94	316.65	315.74	319.33	319.92	312.27	312.73	314.09	313.45	315.35	321.04	315.66	323.39	315.43	317.29	318.97	316.87	314.5	315.87	318.6	314.09	316.51	318.78	318.54	322.42	323.56	318.89	320.51	314.81	315.69	317.4	319.96	312.06	315.73	315.04	313.66	315.22	313.95	315.22	315	312.32	316.4
311.5	309.97	311.91	315.07	314.27	310.43	315.31	310.92	311.44	314.23	315.48	318.68	318.38	310.25	315.45	312.15	309.56	307.64	312.31	310.29	307.38	310.83	315.15	307.9	314.53	319.08	318.56	313.71	314.08	313.39	309.61	314.7	312.38	316.12	308.19	307.83	309.87	313.45	313.88	316.52	315.14	314.36	313.95	315.23	315.19	311.94	316.75	311.06	315.29	309.66
319.48	318.62	319.68	317.52	314.85	320.08	317.08	312.77	319.09	318.02	315.13	320.03	316.19	316.68	323.09	316.27	321.11	325.52	314.83	316.53	319.6	321.69	321.7	314.76	318.83	321.48	315.17	322.03	318.58	317.35	321.06	316.94	323.01	321.29	320.56	319.2	317.54	321.43	319.14	315.19	320.11	319.91	321.07	317.88	320.5	322.54	316.91	318.88	314.98	320.21
314.47	320.94	314.96	319.65	313.1	318.62	317.25	304.77	315.2	312.68	312.45	319.24	314.76	322.42	316.56	315.14	313.59	313.91	316.31	313.67	324.29	318.89	314.32	321.09	319.08	318.66	321.51	310.52	319.6	318.39	314.71	314.7	317.5	315.18	316.76	314.1	322.62	313.95	315.81	320.57	315.13	318.22	317.32	317.55	316.63	317.7	316.96	316.56	318	317.04
296.57	297.65	303.39	302.03	304.47	300.04	304.2	306.19	304.48	298.96	304.5	303.71	300.09	304.74	300.6	302.21	304.11	301.45	297.32	306.25	295.35	298.63	303.29	303.28	305.6	302.62	302.51	299.88	302.67	301.15	298.45	301.06	303.17	301.57	303.86	301.83	301.23	304.94	301.75	302.15	303.29	303.16	300.05	303.95	303.05	300.78	304.52	304.78	300.01	297.4
318.83	313.92	318.39	309.77	314.65	316.26	310.33	312.5	316.37	316.8	314.62	318.88	313.65	314.08	316.46	317.62	312	310.97	318.24	313.06	312.55	316.62	314.6	311.56	312.6	319.36	317.49	311.59	310.85	315.22	316.3	318.72	314.05	311.34	309.94	316.85	315.41	315.07	316.85	311.92	316.11	313.13	312.17	312.75	313.39	317.47	316.37	313.8	313.18	312.71
311.91	315.7	316.72	320.41	315.59	317.97	318.09	315.66	316.87	316.59	314.99	315.2	316.92	316.96	316.4	320	311.55	317.74	317.14	316.47	315.82	317.28	314.23	314.11	321.46	315.26	316.84	317.11	320.48	314.18	310.53	315.87	315.21	317.41	313.63	315.4	318.15	316.32	316.77	315.01	322.53	317.26	317.18	315.88	314.02	315.89	314.98	314.83	313.45	318.87
310.99	308.29	310.49	309.74	309.4	306.88	301.72	307.93	308.4	308.75	312.43	304.67	311.24	306.42	311.12	305.2	313.76	311.18	309.54	311.93	309.46	312.22	314.19	315.48	309.4	305.79	312.88	307.38	306.22	309.06	308.59	315.89	311.05	307.92	304.74	308	310.79	314.09	309.2	309.05	311.36	306.34	314.05	308.56	311.63	312.79	310.28	314.47	312.36	309.93
302.67	299.78	297.45	298.27	298.25	296.61	293.99	302.47	302.21	301.64	302.14	298.38	299.42	301.26	304.53	303.03	298.39	300.53	293.72	298.64	297.7	296.31	300.19	300.36	299.05	299.35	298.45	298.46	296.42	296.98	299.29	307.25	304.9	294.83	299.52	303.98	295.68	302.93	303.47	301.93	303.01	298.39	294.33	299.24	297.35	303.13	298.15	301	295.32	300.05
318.41	312.49	313	310.8	313.58	316.12	310.55	316.07	314.64	313.92	314.13	307.84	305.92	311.44	312.9	312.27	313.33	312.67	312.97	316.77	310.74	309.22	314.05	308.59	313.86	313.39	315.94	314.44	309.94	315.63	315.37	308.03	313.15	309.79	311.05	314.57	316.13	313.37	312.63	313.01	310.52	315.4	313.17	312.49	316.07	318.35	311.6	314.91	309.15	311.28
312.01	314.23	311.17	311.73	314.4	316.47	313.17	312.27	316.3	318.27	318.8	315.55	314.55	311.66	310.43	317.71	309.69	312.75	312.14	311.56	318.65	313.34	312.71	315.74	310.07	310.01	311.47	315.88	314.9	312.7	317.24	319.26	317.82	314.01	313.57	313.51	313.77	318.47	317.07	315.62	315.41	312.9	319.29	311.93	318.8	312.46	308.27	312.69	319.5	311.39
304.5	302.26	306.64	303.26	302.91	311.39	305.25	302.13	302.71	299.32	300.74	308.6	308.37	306.02	305.32	303.44	309.27	306.61	302.57	300.08	306.87	303.36	300.2	303.89	304.45	302.83	301.33	303.29	301.43	304.22	304.32	303.56	297.95	308.35	307.71	304.48	306.66	305.25	305.83	296.99	304.74	307.16	304.61	307	301.27	301.9	308.19	302.75	306.07	305.17
290.71	295.66	299.88	293.82	292.81	295.01	295.87	293.02	297	296.67	294.49	296.63	297.05	292.3	298.78	293.28	294.67	290.54	293.5	296.53	293.34	297.17	297.19	289.91	295.22	294.55	296.66	296.7	295.65	300.71	291.26	295.61	297.67	290.57	295.19	297.2	291.11	293.58	300.4	301.44	298.14	295.14	296.15	296.72	291.44	295.82	294.35	298.74	296.44	291.78
308.59	307.94	312.72	305.61	307.9	311.25	311.87	308.95	305.81	308.53	309.86	311.06	310.08	316.18	309.82	302.83	314.72	308.7	312.39	306.44	306.11	311.55	311.63	306.65	308.76	306.39	313.86	307.59	312.12	311.58	315.75	314.38	305.95	313.79	310.54	312.89	313.67	314.95	313.74	308.6	306.72	313.18	312	311.13	317.46	309.47	311.95	304.53	313.04	312.92
301.49	300.84	302.72	300.1	299.87	303.11	296.42	302.6	304.94	301.13	302.71	297.14	299.11	305.03	299.18	299.67	300.84	299.12	296.46	299.88	302.19	303.05	298.36	302.37	296.6	296.72	301.01	301.65	302.23	297.49	304.84	305.04	302.34	304.92	306.55	300.5	298.58	303.13	304.76	301.93	303.08	302.95	299.19	300.15	300.24	304.64	298.52	300.31	305.49	302.6
300.71	302.27	302.83	302.74	296.12	300.87	300.85	298.37	294.95	305.75	300.42	305.1	299.09	301.75	295.12	304.91	298.55	301.8	304.23	301.62	297.73	299.91	298.67	296.43	303.34	298.61	302.76	295.68	297.69	295.86	297.38	304.26	301.29	295.83	300.31	297.12	299.63	300.97	298.24	300.07	299.91	300.5	299.03	298.27	301.5	300.14	303.16	301.13	299.33	304.02
304.31	302.34	303.47	302.92	302.7	301.67	299.94	303.58	301.4	298.82	300.54	303.63	301.5	300.04	299.8	303.09	304.62	300.93	304.81	302.65	305.23	304.67	305.7	301.87	303.33	303.17	298.68	303.1	303.92	307.26	305.47	302.59	302.91	307.98	304.83	301.85	302.95	299.94	303.61	300.6	309.9	298.52	302.69	310.95	303.34	302.64	301.95	304.91	300.88	300.21
310.49	310.19	312.68	312.8	312.4	312.48	314.14	310.81	312.31	311.39	306.94	314.5	310.94	313.85	308.06	310.71	312.43	315.5	313.56	308.14	314.74	313.1	313.51	317.21	314.13	312.6	312.07	309.37	314.15	312.01	314.32	311.82	312.77	313.54	316.18	314.57	312.08	311.28	312.62	308.8	312.2	315.02	312.71	315.11	310.88	307.91	314	312.58	313.6	307.26
313.38	311.95	307.84	308.6	307.21	312.27	313.01	307.36	310.72	309.38	310.34	310.88	308.66	311.39	315.45	314.51	311.36	312.45	313.94	313.14	310.9	309.28	314.23	312.48	311.01	309.08	311.04	308.85	310.12	306.55	305.79	309.21	311.03	310.62	311.98	312.46	309.58	310.47	309.34	307.8	312.29	310.32	311.99	314.5	315.76	313.49	311.73	307.97	312.68	312
298.22	304.51	296.31	301.56	302.66	302.4	301.85	301.6	297.88	297.6	297.38	295.82	302.4	296.43	300.29	303.09	301.7	299.01	304.47	300.22	302.85	299.16	300.64	297.67	302.14	296.92	302.07	296.95	299.9	298.96	301.41	299.18	299.47	294.78	301.89	298.98	297.73	296.78	300.16	302.02	298.68	299.24	295.81	299.64	299.97	307.03	301.04	297.78	296.98	302.03
315.81	310.19	308.65	307.21	310.63	313.63	315.17	313.2	312.84	311.15	310.16	311.84	312.62	316.98	316.02	311.77	311.91	312.08	315.08	310.98	315.02	316.41	313.18	311.42	315.13	315.78	314.34	308.69	311.21	314.24	308.02	311.56	318.33	313.8	314.82	311.69	307.21	316.55	313.27	313.83	310.31	317.22	314.45	311.01	311.57	310.95	315.4	312.47	314.64	311.98
314.49	315.58	310.91	318.78	315.24	316.8	317.19	313.71	312.81	318.56	315.03	316.76	315.68	311.5	312.92	319.55	309.45	315.08	319.6	317.51	319.95	319.16	316.82	313.61	311.56	310.35	313.19	308.8	313.45	318.46	311.35	313.37	316.7	315.57	314.62	317.31	313.66	317.08	315.44	321.26	311.17	317.36	314.19	314.04	315.32	320.06	312.18	313.71	312.03	312.4
310.02	310.99	312.81	314.18	313.03	313.48	309.41	311.67	314.36	310.68	307.85	310.23	312.11	307.15	312.69	315.46	308.52	310.25	310.14	312.19	313.76	309.68	307.53	308.65	316.81	310.22	308.9	314.22	312.26	309.26	310.2	312.29	307.66	311.37	312.64	311.23	312.19	312.76	308.79	306.46	313.42	313.61	314.57	308.46	308.41	310.65	316.79	309.28	314.57	308.03
305.26	295.15	303.6	297.91	307.58	298.6	302.85	302.01	303.7	302.57	298.83	303	304.71	299.56	300.02	302.58	298.61	304.49	300.32	299.33	299.51	306.42	305.68	305.45	303.68	302.07	302.36	298.27	302.92	301.7	303.59	299.87	300.26	302.37	306.37	302.95	301.21	303.73	309.95	304.32	305.77	303.99	300.2	306.05	301.54	303.97	306.25	300.97	302.56	304.13
301.4	296.31	300.96	295.49	301.94	301.65	301.09	299.44	300.35	301.56	299.18	294.82	296.53	294.24	301.62	295.86	299.75	300.38	300.53	296.1	302	301.62	300.28	301.7	299.89	296.66	299.84	300.93	301.81	301.9	303.28	305.5	299.8	299.47	297.65	300.68	295.86	302.53	303.94	299.94	299.48	302.78	298.37	298.6	297.73	301.61	301.09	303.3	292.22	303.68
302.11	302.29	298.9	299.97	300.22	299.74	302.38	302.95	302.66	299.87	304.89	303.36	298.42	299.62	306.25	294.17	302.25	295.01	298.83	302.78	303.07	298.52	300.15	299.51	304.93	303.29	295.34	302.11	299.35	303.2	298.57	307.48	303.58	299.69	302.83	303.22	299.05	301.55	299.92	300.98	302.56	303.11	292.92	301.68	300.11	300.55	299.49	300.44	299.83	302.45
308.9	309.39	309.53	305.55	308.88	310.59	305.03	307.01	305.83	309.68	306.81	306.22	312.99	308.78	307.14	310.63	310.67	309.92	311.84	312.58	316.13	310.49	304.77	311.95	309.12	302.78	312.25	310.95	308.66	315.81	313.79	312.21	313.76	308.28	306.26	307.76	310.12	311.13	309.98	303.53	308.41	311.25	311.16	307.22	308.32	314	305.79	305.24	309.83	314.62
323.44	320.01	318	316.84	318.13	313.97	318.36	311.98	312.63	321.3	313.12	314.99	316.71	315.65	321.08	320.33	319.8	320.78	319.3	311.03	317.42	318.26	318.29	314.28	318.25	314.43	317.53	313.62	317.22	318.48	319.04	313.16	315.26	318.77	315.56	319.05	322.63	314.71	320.97	319.71	318.21	313.3	315.52	316.51	316.48	318.75	321.83	320.43	322.23	313.9
318.3	312.07	322	319.69	320.38	316.63	319.56	317.4	319.56	322.23	322.49	318.66	316.6	311.32	321.09	319.05	319.29	319.94	315.29	313.44	319.53	318.59	315.7	317.24	317.85	318.8	320.09	318.93	316.94	317.37	318.68	320.31	315.59	316.56	317.24	315.78	318.45	315.33	317.44	316.96	317.85	315.06	313.98	315.49	321.02	322.01	313.6	317.92	319.4	321.87
298.53	302.63	300.07	304.99	301.77	302.18	303.25	304.37	298.42	298.69	304.75	304.01	301.25	303.29	301.49	306.38	300.61	308.85	307.82	306.47	295.98	300.25	304.69	301.17	297.76	300.72	306.21	301.12	304.51	298.1	298.88	305.13	306.55	299.61	304.66	307.14	303.49	300.47	300.34	305.14	304.6	304.72	304.21	307.62	303.14	308.18	299.25	299.7	298.74	301.38
316.65	317.83	316.49	318.39	318.01	313.74	313.88	315.46	312.67	314.51	314.75	312.6	316.98	316.05	312.59	313.6	321.12	315.8	315.38	317.9	316.55	320.96	315.5	316.72	308.08	311.57	318.69	313.22	320.11	315.44	309.14	319.79	321.67	316.91	320.76	314.88	314.61	315.1	312.16	316.93	315.71	319.85	311.38	310.91	311.39	311.01	310.05	318.57	316.11	313.29
308.69	315.15	312.47	308.26	312.68	311.45	307.56	316.35	308.74	308.71	309.68	312.19	309.04	307.81	310.32	306.97	311.15	309.24	313.39	310.61	313.96	305.02	311.08	307.32	311.41	314.38	310.02	305.05	309.97	310.64	312.54	318.84	310.28	312.26	305.69	312.72	308.1	310.1	314.5	312.28	312.65	309.87	311.45	305.94	305.75	308.59	312.85	313.93	313.5	309.17
301.75	298.53	303.49	305.53	297.71	301.75	296.76	301.61	299.36	306.23	300.56	303.26	297.38	304.98	303.38	301.5	297.04	299.56	299.51	298.24	302.38	301.07	299.43	302.41	304.03	298.87	301.03	301.87	292.37	308.48	298.73	298.06	304.12	305.3	305.78	305.98	298.38	298.74	302.6	305.07	305.56	301.4	305.64	298.57	300.81	301.41	302.13	303.07	303.26	300.99
304.61	308.1	302.34	300.77	303.47	306.23	301.61	301.64	305.33	303.97	304.17	307.56	304.62	300.5	302.89	308.3	298.96	302.26	304.37	303.71	304.25	306.31	305.4	304.68	297.86	306.64	304.83	309.82	300.67	308.39	300.51	305.68	298.44	304.3	301.52	304.08	298.05	306.82	304.89	299.04	306.39	302.29	307.65	306.09	303.6	305.35	300.83	300.67	301.73	297.92
300.41	304.77	300.51	304.39	303.88	305	306.75	305.37	301.69	300.54	302.27	305.37	299.21	303.91	301.82	300.68	299.46	302.05	301.93	303.41	299.04	308.99	302.24	298.35	298.84	299.33	309.29	304.05	303.34	306.61	306.28	300.42	305.05	297.07	301.75	306.36	304.38	304.69	302.12	303.45	305.12	304.58	302.96	305.7	300.15	303.22	299.7	302.17	302.95	305.7
323.6	320.79	320.33	319.01	318.64	322.97	316.3	315.81	322.39	320.28	316.42	317.18	317.32	318.97	319.49	313.99	316.81	318.7	321.37	322.45	317.11	315.13	319.92	317.51	319.83	313.98	320.57	319.55	317	320.75	315.49	316.88	320.55	315.1	310.79	318.32	316.97	320.62	321.61	317	319.45	321.24	323.23	318.45	316.81	319.3	315.48	323.16	312.19	317.24
314.69	314.56	318.18	317.67	320.11	318.31	315.24	311.49	315.68	315.8	317.46	314.98	318.44	316.98	316.29	317.65	312.67	320.69	315.97	318.42	318.36	314.04	318.28	318.11	317.18	310.1	317.39	310.67	311.02	316.87	316.29	315.87	314.71	316.76	316.95	312.54	315.77	319.66	316.37	312.88	310.12	318.13	310.89	312.27	316.59	314.03	321.51	315.67	316.57	315.53
306.48	306.59	303.56	304.65	303.18	306.55	304.27	299.95	304.42	304.79	303.98	307.74	302.23	312.26	307.31	308.92	300.92	302.23	305.78	301.8	309.53	313.16	301.73	304.3	307.27	304.92	303.54	306.17	303.21	302.13	302.01	310.99	303.37	305.9	306.34	305.05	306.57	306.27	304.4	304.36	302.53	303.58	308.29	305.61	308.45	303.42	305.89	306.67	307.72	309.8
305.32	303.52	306.73	306.54	306.2	307.47	310.16	309.5	304.58	306.36	303.32	304.35	307.29	306.76	306.63	305.48	307.3	302.14	302.28	307.55	303.19	306.43	308.22	304.51	302.53	309.46	301.32	307.07	298.79	302.39	304.32	306.58	309.8	305.33	309.53	304.61	306.78	306.45	307.5	309.2	303.16	306.39	303.36	304.81	312.87	302.69	302.76	303.59	304.78	308.37
327.74	325.34	331.45	326.66	326.75	331.84	323.69	324.17	326.43	322.89	325.8	326.82	329.07	328.16	324.61	328	326.56	324.07	324.32	326.94	329.26	327.25	331.34	329.7	330.66	328.78	325.53	328.19	327.62	328.15	330.51	325.8	326.11	328.44	332.2	327.96	323.75	323.58	327.51	323.84	324.76	330.58	333.61	327.28	331.59	329.64	327.13	327.25	331.42	328.64
317.68	309.83	321	311.26	309.63	311.52	316.77	313.75	315.42	319.25	311.96	312.78	318.38	316.42	319.26	315.67	317.29	313.83	319.31	313.77	319.62	318.86	313.56	314.37	316.08	314.64	315.95	319.39	312.44	315.99	312.83	314.84	313.04	322.43	311.51	310.7	313.04	315.14	321.2	313.78	310.57	316.43	316.63	312.78	315.82	315.75	317.76	311.8	317.85	323.18
296.51	302.06	295.03	297.08	294.14	290.88	297.26	294.66	295.81	296.45	297.73	298.36	295.41	295.65	299.65	298.09	300.18	296.72	297.35	290.46	293.47	287.89	294.34	295.8	293.87	297.65	301.93	296.63	299.53	292.59	297.01	300.89	296.29	298.65	294.75	293.75	296.77	292.66	291.43	299.1	295.36	295.68	296.69	300.19	297.09	293.38	296.06	300.56	300.08	293.71
313.98	310.55	308.67	315.79	314.21	320.34	314.55	319.84	311.33	313.91	311.77	316.42	317.38	316.41	312.24	316.72	314.58	309.66	308.55	309.12	312.5	316.31	312.88	308.87	315.62	313.39	315.69	313.45	317.43	315.1	305.99	310.91	319.88	317.93	312.73	317.67	315.72	315.07	317.98	310.36	315.43	313.58	314.64	309.46	310.44	312.22	318.18	313.48	314	312.9
296.42	300.36	293.46	296.67	295.15	297.36	297.27	294.85	294.34	295.35	296.39	293.06	297.16	298.85	296.76	295.12	297.62	296.09	292.8	301.4	299.89	297.13	294.83	300.87	298.73	296.11	295.98	293.32	291.66	289.28	300.82	295.82	297.47	295.2	292.77	295.52	295.22	294.75	296.52	292.71	294.97	298.87	295.31	296.63	296.33	298.15	297.9	297.92	299.03	304.49
302.76	301.63	305.17	305.75	300.86	299.43	302.85	304.67	301.82	303.31	309.29	305.3	302.28	304.39	305.55	302.66	304.9	303.5	306.37	302.11	301.1	305.52	306.82	309.98	302.56	307.84	304.41	306.3	300.82	306.96	304.88	307.45	306.12	301.87	308.39	307.75	305.86	304.58	309.15	303.3	304.26	310.62	303.65	301.42	304.8	309.49	300.75	307.38	307.47	305.49
310.77	312.61	315.56	314.44	312.17	313.57	318.49	315.92	319.03	316.14	321.54	323.13	314.53	317.98	311.85	316.41	314.06	315.79	317.18	312.7	315.74	317.49	316.1	318.76	316.37	312.46	314.76	315.66	312.74	317.64	317.63	312.77	313.6	315.95	314.34	314.91	316.12	315.26	312.78	317.46	319.06	314.12	314.48	319.31	312.94	318.38	319.66	313.11	313.2	316.02
293.29	291.16	290.96	297.11	294.41	295.66	296.36	296.09	295.52	297.48	298.25	295.34	292.22	295.93	292.8	293.36	293.4	291.73	288.97	288.19	289.4	294.97	298.35	301.26	291.72	297	293.03	293.41	296.54	299.09	293.08	291.96	301.41	289.8	297.51	295.89	291.77	294.89	295.17	290.96	295.32	293.19	293.06	297.98	288.97	295.35	296.93	293.9	294.16	294.36
306.77	308.82	308.25	298.03	303.91	309.72	299.17	301.99	295.95	306.38	308.72	304.61	302.51	298.79	304.27	301.32	304.15	303.65	302.27	307.37	306.14	306.15	301.75	303.63	301.56	302.05	303.98	301.91	296.14	309.67	300.82	305	307.36	305.13	300.57	306.04	303.07	305.84	306.82	306.37	304.74	308.04	303.88	301.15	304.99	303.66	310.26	305.94	303.28	303.36
307.38	308.85	308.95	308.21	312.18	304.09	304.23	306.81	308.62	312.01	308.62	313.24	308.58	306.84	306.95	308.4	309.53	309.54	312.4	314.37	309.76	309.68	308.49	307.04	313.04	306.91	308.56	309.24	308.97	304.72	305.62	309.53	313.25	309.07	307.03	311.65	306.75	307.87	304.66	306.96	310.51	308.96	303.99	310.72	305.02	307.97	310.49	309.4	303.27	309.93
312.56	313.96	310.07	314.76	316.42	314.59	307.68	317.55	313.61	311.04	317.03	310.65	314.05	317.52	310.05	311.85	316.04	309.55	316.07	317.64	312.03	312.2	312.33	313.29	317.48	313.93	309.66	309.6	310.14	315.09	307.23	315.67	311.64	312.9	313.44	310.65	317.97	313.83	307.5	319.83	320.35	314.15	314.29	312.92	312.16	316.31	310.06	314.44	317.28	314.57
317.24	319.14	316	319.38	316.08	318.28	320.09	321.25	321.13	315.76	315.62	312.4	322.84	317.18	321.81	321.61	314.5	318.29	319.45	316.91	318.74	320.42	321.66	315.5	317.97	319	317.41	314.91	317.86	315.47	317.82	319.6	319.1	323.39	317.14	315.67	322.73	313.21	316.72	318.88	319.85	321.3	317.76	319.45	317.84	318.79	317.48	317.95	317.78	319.44
310.46	308.16	310.67	307.18	307.36	310.09	305.74	308.14	306.01	305.53	304.54	312.83	311.89	303.31	309.68	303.1	304.88	312.6	306.46	306.98	309.26	305.46	304.84	307.01	311.76	302.07	310.63	305.15	311.63	306.78	310.49	307.33	311.47	305.86	305.81	309.12	306.55	303.2	307.04	305.14	302.42	307.79	308.89	307.96	311.65	304.18	307.45	307.91	302.65	307.12
313.17	319.29	320.96	311.03	312.97	317.15	318.59	311.35	313.86	314.82	315.18	309.37	314.56	311.94	315.11	315.12	312.34	311.11	318.79	316.72	317.22	316.27	317.27	314.54	312.44	311.68	314.45	310.75	314.93	312.53	315.1	315.93	309.12	318.69	308.31	315.11	316.18	320.07	314.07	312.97	319.23	316.27	314.4	312.57	314.27	317.07	311.72	315.39	315.88	306.34
301.3	302.9	299.58	301.19	297.04	302.42	297.67	302.54	293.22	300.49	295.47	296.44	296.13	296.33	296.18	297.24	303.72	297.7	301.16	301.53	303.82	299.26	297.6	297.77	301.45	301.22	302.91	293.89	300.08	301.32	300.36	297.01	298.55	301.04	304.41	299.2	300.68	299.88	299.42	300.02	298.68	299.28	303.7	300.5	306.37	299.05	300.96	300.54	295.8	299.6
310.48	308.87	310.15	312.21	311.32	311.72	315.1	312.38	315.04	317.68	315.19	314.64	315.02	313.37	311.85	320.83	313.08	313.54	311.01	313.21	313.16	318.34	311.69	311.09	313.38	314.51	314.42	311.04	311.78	312.67	311.66	316.01	313.21	308.97	308.79	310.96	312.16	314.9	312.17	312.38	317.63	312.47	311.95	312.83	315.28	316.95	313.58	310.12	313.83	311.34
308.26	302.51	304.13	304.08	300.53	302.39	301.83	302.47	301.66	302.75	306.09	305.62	301.11	297.47	296.07	303.9	302.23	305.52	304.16	304.47	303.63	307.04	303.78	302.15	303.82	301	304.69	303.95	300.04	300.93	307.87	305.02	299.55	303.63	306.3	304.24	302.77	302.03	302.07	305.86	303.33	307.93	296.1	301.74	303.3	305.7	304.15	301.75	305.49	297.15
298.31	300.91	304.57	300.08	307.44	303.12	307.83	303.45	304.58	299.98	306.45	300.3	307.64	303	305.92	304.2	307.6	301.58	306.91	300.19	301.44	298.91	303.51	306.18	303.71	304.04	299.23	306.29	305.59	309.1	299.05	303.7	300.61	302.84	304.15	301.91	306.4	303.02	304.43	307.71	299.67	300.08	305.98	304.39	303.66	309.54	306.21	299.13	309.22	302.48
318.32	310.09	315.25	309.1	310.71	313.41	318.82	318.04	312.28	313.52	314.91	312.4	312.06	312.46	318.18	317.3	318.02	320.01	314.75	313.47	309.42	316.04	312.4	318.46	315.27	310.22	314.89	309.85	318.09	315.87	315.57	314.26	317.47	313.2	316.56	315.83	312.68	313.31	311.96	316.53	317.63	317.27	317.46	319.54	317.26	308.68	315.88	319.59	310.83	316.3
313.01	317.84	313.29	317.05	310.94	318.38	316.05	321.4	311.94	320.64	317.77	316.13	315.84	316.34	314.35	315.89	318.07	314.84	318.57	314.02	311.17	317.47	312.9	315.42	310.73	311.73	317.82	316.57	318.44	315.72	315.61	316.99	315.58	320.4	317.2	314.15	311.71	314.85	318.02	314.35	315.81	313.64	317.87	309.76	316.05	316.52	316.33	317.34	316.81	314.61
293.55	294.75	293.62	293.11	293.89	296.45	292.76	296.48	295.53	291.82	291.42	293.93	298.54	297.07	298.47	292.92	293.52	296.9	292.71	295.45	292.99	294.74	294.13	292.11	293.86	293.21	292.25	292.14	291.62	290.41	294.57	299.86	292.65	299.04	293.88	294.79	291.11	291.19	295.27	297.62	295.65	299.46	298.21	296.86	303.34	293.03	296.15	291.66	296.52	291.78
304.49	298.71	302.57	309.74	307.17	304.14	302.84	303.89	306.09	305.85	302.72	302.56	300.04	306.62	302.26	298.35	302.5	306.88	311.1	300.99	307.98	303.54	305.2	301.25	303.89	306.49	304.82	300.84	301.33	302.68	306.28	301.78	303.03	307.13	308.32	302.12	308.58	305.64	300.16	301.49	306.95	307.43	305.06	305.28	302.12	300.47	303.68	300.7	300.22	304.68
315.28	312.91	318.45	316.78	317.37	315.86	316.94	317.16	317.32	314.8	313.09	314.62	319.34	316.76	314.81	315.73	316.97	315.21	316.4	314.11	311.83	319.04	317.05	320.51	315.27	312.77	316.04	315.69	316.56	311.18	316.7	315.1	312.74	315.08	316.24	311.68	316.92	318.46	315.86	317.32	322.48	315.96	316.74	321.2	313.73	312.57	313.52	315.34	310.42	314.93
323.56	321.37	316.01	320.27	320.83	325.22	323.17	322.28	320.28	320.19	320.86	323.18	318.96	317.11	319.35	316.95	319.75	322.24	323.88	318.06	326.16	319.08	317.49	317.63	321.25	308.8	313.99	320.91	316.43	312.86	321.32	321.19	319.61	319.82	324.61	320.44	318.72	316.9	318.35	319.03	311.53	316.3	314.53	321.27	313.36	319.05	329.24	321.97	320.04	322.27
316.56	314.07	318.99	313.88	323.63	319.44	320.61	312.16	316.33	314.28	320.83	315.69	321.04	317.3	315.66	318.06	317.03	316.17	317.1	317.04	321.22	315.76	319.48	321.13	320.87	318.74	318.24	320.82	321.12	316.55	316.6	326.85	318.63	312.37	312.04	320.61	322.53	313.81	319.74	315.35	319.94	319.6	314.77	312.13	318.36	321.09	319.49	315.47	315.5	314.25
306.24	309.36	305.5	315.03	312.02	313.55	310.27	307.55	314.12	310.08	314.3	313.38	312.96	311.02	310.5	310.83	312.6	306.12	307.16	310.69	308.75	310.39	310.32	311.92	307.94	312.16	313.64	306.58	315.67	313.16	312.92	305.91	318.66	312.27	305.46	307.59	309.34	315.35	309.01	309.36	315.83	313.38	309.56	311.26	310.41	313.07	314.22	314.41	311.78	309.01
307.06	309.16	308.5	305.89	304.11	307.74	311.07	305.83	306.72	304.67	304.85	302.05	307.33	309.19	310.4	311.3	311.54	305.28	302.56	306.57	307.9	311.58	307.09	312.42	312.14	305.85	307.22	305.94	307.36	309.56	303.21	304.65	306.77	309.99	306.57	311.65	309.73	306.9	307.53	307.28	304.57	307.35	310.35	307.65	305.69	307.19	306.52	305.8	309.47	309.17
302	301.79	304.33	295.39	300.47	304.01	297.78	301.1	302.72	302.82	298.38	302.55	299.9	299.64	300.9	294.75	299.65	301.77	298.42	301.08	301.69	300.35	300.07	298.68	295.59	297.73	304.85	301.97	303.02	303.33	299.55	302.53	303.8	300.47	302.45	299.54	297.1	294.7	301.59	302.41	303.84	299.02	294.01	300.38	295.01	299.66	298.83	305.61	300.53	299
318.43	316.69	315.96	317.05	312.24	314.82	313.35	318.39	317.17	319.7	317.98	314.89	313	318.84	314.81	319.53	311.78	321.21	315.65	316.85	311.93	318.19	321.34	318.67	313.58	317.38	316.81	310.6	312.53	316.14	319.97	314.48	316.52	316.72	318.57	315.29	314.69	315.44	314.76	315.75	313.18	314.03	311.42	311.6	311.77	314.71	319.97	317.86	316.93	311.3
302.24	311.67	309.31	306.84	302.61	308.73	305.63	305.35	302.01	307.37	304.01	305.86	307.02	307.97	304.82	304.28	300.67	305.36	300.02	302.08	305.2	304.1	309.25	308.04	304.61	304.79	309.32	310.28	306.66	308.86	307.45	305.4	304.68	305.29	302.55	311.05	305.16	308.95	305.25	305.52	302.8	308.77	304.96	305.96	307.37	310.33	299.29	305.08	308.67	305
314.89	316.21	318.06	318.25	320.29	309.54	317.65	315.2	317.53	317.47	318.51	324.45	321.66	324.19	316.84	324.4	324.29	315.78	316.96	322.33	320.83	315.7	320.07	319.69	321.02	319.4	320.17	322.3	318.62	322.77	326.33	324.33	315.69	314.19	322.15	316.79	320.85	320.47	319.83	316.85	318.08	319	324.68	314.26	320.18	317.49	315.19	319.43	319.5	322.43
309	310.43	312.67	313.28	308.35	309.03	311.42	314.51	312.04	311.1	313.98	315.45	314.23	313.77	308.4	307.28	311.76	307.15	309.81	309.17	310.03	310.62	306.08	311.15	311.66	311.12	307.66	307.64	311	310.48	310.51	310.84	314.09	308.08	307.38	310.08	312.28	308.31	313.92	308.94	305.12	304.67	313.71	309.01	306.89	308.43	310.6	308.62	309.68	313
295.28	299.23	297.33	296.16	290.46	293.13	293.69	295.1	297.09	293.79	295.3	293.19	298.06	297.22	294.13	296.57	295.59	290.51	298.28	295.67	286.56	297.81	289.58	292.39	299.22	292.82	293.42	289.89	290.66	298.09	291.45	296.74	297.4	294.26	295.09	293.8	291.18	298.64	291.36	291.56	294.81	293.35	295.67	288.75	299.32	292.7	294.97	293.33	296.08	293
304.53	308.96	311.83	310.06	308.69	307.9	308.2	315.66	307.72	305.29	308.66	306.29	305.52	309.73	309.62	311.23	303.54	311.38	311.12	314.28	310.76	308.67	311.29	303.72	315.2	308.5	314.52	307.07	308.65	305.1	309.89	312.55	307.95	308.8	307.43	302.18	312.15	310.66	317.27	316.84	306.05	304.85	309.12	307.24	312.2	306.76	311.83	312.19	312.3	313.78
308.66	310.26	316.07	312.6	312.19	316.47	316.98	311.38	311.11	314.23	311.23	315.44	313.72	314.58	306.77	309.58	312.11	312.51	314.15	316.42	312.94	311.88	317.36	309.67	315.49	314.47	318.27	314.55	306.86	312.24	311.45	317.96	318.48	313.57	315.67	311.5	313.35	310.66	309.54	314.73	311.61	307.79	317.11	314.24	315.67	314.9	313.34	316.44	316.83	310.54
307.34	304.64	298.94	304	306.9	301.2	302.26	302.34	298.21	299.97	307.77	301.64	299.56	297.82	297.61	300.98	301.89	305.13	304.34	308.77	295.74	297.43	301.17	304.43	298.29	301.1	301.49	303.94	299.39	300.24	304.27	300.04	302.87	298.94	300.56	303.97	300.1	302.22	302.84	301.52	301.79	295.87	299.71	300.91	301.08	301.58	302.01	301.12	303.19	302.79
299.82	303.7	300.37	301.33	305.67	302.91	302.49	306.64	300.32	299.7	302.18	303.83	301.24	299.43	301.54	301.33	303.04	301.76	300.87	303.87	304.67	308.09	307.68	305.16	305.35	302.55	307.8	301.93	300.74	302.59	306.49	303.26	300.67	302.21	304.61	305.47	303.37	297.33	303.91	303.04	301.66	302.94	300.61	303.27	301.53	302.8	304.32	302.97	308.7	300
303.54	306.64	299.79	299.37	300.85	298.26	302.45	305.82	301.85	303.36	308.02	304.38	300.98	304.93	306.81	300.31	297.82	306.26	303.54	306.25	307.18	301.62	303.67	304.99	303.85	304.51	306.04	309.73	300.19	300.33	307.22	301.81	304.77	307.18	301.03	308.3	304.81	303.5	310.43	301.44	300.28	302.91	305.14	304.96	299.69	303.83	306.78	299.81	302.38	303.15
312.48	316.32	313.34	316.56	314.31	312.42	310.55	312.64	306.01	311.96	307.3	316.27	306.32	306.22	310.46	311.13	313.64	312.33	313.23	312.17	314.63	310.61	316.41	311.58	313.18	316.51	315.02	311.9	314.82	311.65	316.43	312.76	315.75	310.66	311.09	315.8	315.35	311.61	309.59	311.13	311.45	310.66	308.81	310.08	310.59	312.07	314.08	313.25	310.77	313.89
315.42	312.76	313.88	315.87	310.11	313.25	311.89	311.18	314.64	314.43	316.98	314.4	312.35	315.76	310.08	314.57	313.29	311.92	309.72	307.93	313.59	312.62	308.9	313.14	315.21	317.4	308	315.84	313.05	311.24	311.87	316.63	313.1	311.38	314.03	310.66	311.25	312.59	314.5	312.76	313.71	311.88	315.63	312.03	310.27	313.39	312.8	310.46	312.69	310.44
300.94	303.94	308.4	306.46	303.48	305.19	306.15	306.51	310.09	304.37	304.49	307.18	302.72	308	308.09	306.53	306.21	307.5	306.16	299.09	305.44	300.8	301.02	304.13	303.58	307.14	306.94	299.14	309.15	303.79	309.42	307.13	304.25	308.29	305.31	305.85	307.04	308.17	304.61	304.17	305.14	312.76	309.17	308.72	305.73	310.89	303.22	307.2	304.4	304.77
319.49	320.37	318.31	315.13	317.61	319.5	318.88	317	318.84	317.11	319.71	319.56	322.1	323.28	319.32	323.27	319.1	323.01	320.54	321.21	317.42	316.3	316.88	319.68	321.46	318.29	315.47	318.03	318.13	321.59	319.21	321.84	316.37	318.26	319.13	319.86	318.88	323.97	322.86	313.4	318.84	319.18	322.37	320.31	316.37	321.48	320.14	317.62	320.68	322.09
303.1	302.72	306.12	303.31	305.38	298.39	299.92	306.4	304.67	303.85	306.18	304.69	305.01	302.96	304.48	304.7	301.24	303.28	306.03	301.42	297.85	306.47	307.33	303.47	311.82	304.54	303.44	303.22	299.13	302.89	303.29	306.49	306.25	302.51	301.51	306.31	301.82	300.72	303.47	308.37	302.94	302.96	304.43	300.9	299.49	298.83	300.82	303.35	299.97	308.14
305.69	303.38	301.89	303.6	307.29	310.39	308.41	304.52	304.79	302.67	302.44	303.77	308.37	304.22	305.87	303.26	304.75	304.31	304.05	304.02	303.72	306.42	302.62	306.12	312.32	304.94	304.31	310.56	303.37	308.39	303.54	307.4	308.46	305.57	304.44	305.82	305.34	302.41	302.3	308.47	300.39	307.94	306.51	305.98	307.77	306.49	304.91	308.69	305.14	306.88
309.34	313.52	312.46	317.04	316.94	316.75	313.97	321.22	316.48	311.69	316.14	313.89	310.14	313.61	318.24	314.45	310.27	311.29	315.14	312.58	316.42	310.54	311.44	311.41	314.05	314.36	314.71	310.1	315.39	316.38	310.45	310.52	315.98	309.14	310.88	313.39	311.11	311.44	311.99	315	310.14	312.85	312.7	311.74	311.46	311.09	321.01	313.25	310.05	310.36
305.16	306.46	307.63	305.88	309.84	305.9	306.99	307.8	302.61	304.58	311.3	305.06	307.87	309.17	304.61	305.15	308.09	306.46	307.13	309.29	308.37	309.91	308.15	306.07	304.9	301.91	305.26	308.88	306.05	306.3	304.17	309.04	307.18	305.57	303.32	302.53	305.12	308.71	312.64	302.61	304.46	304.71	309.95	304.62	306.91	307.33	302.82	309.55	306.18	309.27
311.42	317.47	314.62	311.14	308.94	310.06	308.3	307.88	312.87	310.74	314.85	308.36	312.92	311.75	311.81	311.97	310.49	314.15	306.89	311.86	313.17	314.17	317.49	313.04	312.09	316.32	314.11	315.72	317.02	314.91	311.87	310.92	312.34	315.96	314.35	313.98	316.19	312.6	314.73	312.09	310	316.88	314.23	311.17	307.65	311.04	317.4	312.82	315.48	314.91
294.02	294.21	291.42	290.21	296.96	293.88	294.39	288.44	293.09	289.75	294.22	292.75	294.35	298.07	292.45	289.12	293.11	297.29	294.47	294.95	292.05	289.64	293.24	291.29	294.32	288.39	289.46	291.44	296.93	295.26	294.86	295.31	298.78	293.09	289.54	294.3	293.73	293.02	290.07	291.19	291.68	292.48	293.86	295.68	292.56	288.38	295.38	295.64	293.96	292.59
303.86	309.78	311.05	305.91	313.88	310.12	309.98	309.62	311.54	311.92	314.31	303.97	304.92	307.51	308.6	310.54	310.32	309.97	310.73	311.81	318.02	309.82	313.63	307.67	311.14	309.34	308.67	309.37	305.24	307.06	311.98	305.31	316.87	304.91	308.41	312.65	312.18	309.52	313.51	306.95	307.61	314.4	311.45	313.65	309	313.26	308.9	306.37	312.54	312.13
303.02	301.91	303.66	306.65	305.34	303.35	305.02	303.55	298.13	300.77	302.11	306.04	300.66	302.43	299.3	298.84	303.92	303.21	303.34	307.21	304.87	303.77	305.56	300.03	303.57	302.66	302.4	304.24	306.92	303.13	306.19	303.37	301.83	307.17	300.01	304.57	305.89	307.13	299.05	304.88	303.37	302.3	305.03	305.76	301.41	304.8	304.13	302.67	300.87	307.64
330.46	324.14	324.8	323.3	328.41	332.02	328.08	327.21	325.19	331.64	327.59	326.59	326.65	323.13	330.76	329.26	327.55	327.39	326.57	330.34	328.73	319.88	325.21	325.95	325.65	331.03	325.6	325.16	323.75	330.1	324.34	328.26	323.39	326.07	328.68	330.61	328.92	329.5	329.07	331.71	328.87	334.62	325.84	331.42	322.17	324.35	326.59	326.92	329.31	326.86
316.52	313.34	313.07	311.94	312.7	312.17	309.08	310.19	316.11	318.3	312.74	309.18	312.75	309.19	313.18	317.91	309.98	312.76	311.4	310.37	310.09	311.47	306.95	310.83	312.22	312.97	312.2	310.37	313.76	306.98	309.37	310.18	310.43	310.48	313.72	309.98	311.33	312.78	315.89	311.93	312.56	309.03	315.04	317.46	308.6	315.76	312.5	310.21	308.27	317.34
307.28	316.84	314.25	314.24	310.98	314.76	309.92	308.87	311.33	311.06	310.17	311.58	308.68	307.64	307.87	316.07	306.68	309.91	308	313.08	302.69	308.06	308.55	310.29	308.81	308.03	310.78	307.82	310.09	306.56	313.78	309.92	303.43	312.03	308.6	307.48	309.66	309.29	309.92	308.96	312.87	310.62	310.77	309.56	307.94	312.03	311.82	316.42	309.44	310.08
321.32	323.82	316.37	321.13	320.05	316.02	319.11	318.13	321.43	320.97	324.32	321.43	320.49	319.58	314.28	316.42	316.34	316.87	319.77	323.52	315.27	320.47	317.59	319.94	317.54	320.44	319.67	315.85	313.98	321.69	314.75	314.53	311.23	315.89	319.79	320.54	316.24	315.49	316.93	314.45	319.24	315.29	314.25	318.69	318.4	317.59	316.06	315.13	321.25	317.98
313.44	321.61	320.08	319.59	319.99	318.28	316.66	324.1	312.61	318.45	322.43	310.36	314.73	318.6	315.82	322.77	314.51	318.27	313.75	321.67	318.16	322.66	317.65	317.6	319.76	317.13	316.8	318.25	319.31	314.02	318.95	319.2	313.09	319.9	318.61	317.31	320.62	324.97	311.82	320.07	323.23	321.66	319.83	317.88	318.71	314.87	314.62	315.06	319.7	320.67
310.61	308.29	305.96	309.62	311.01	306.3	312.09	302.86	313.19	310.31	309.02	307.69	305.47	307.63	309.31	310.51	309.2	309.53	308.35	306.11	308.12	309.31	304.43	308.97	307.11	309.23	312.71	307.03	307.48	311.68	309.09	313.11	306.37	306.25	306.09	312.48	308.39	308.06	310.02	306.81	310.99	308.02	310.51	313.43	310.35	311.74	311.48	309.46	312.28	307.83
306.39	311.88	308.71	306.46	305.36	304.2	305.4	305.56	305.33	304.56	306.51	307.37	306.82	303.76	307.77	307.49	309.28	306.64	306.48	301.18	307.51	308.92	311.57	305.17	309.98	298.78	303.18	311.82	302.74	300.6	301.95	308.37	307.38	304.15	306.84	304.72	306.6	304.5	309.25	307.68	304.56	307.66	307.7	308.15	306.89	308.34	304.68	308.39	306.53	302.13
307.23	313.56	310.35	307.57	307.46	306.81	308.06	310.77	303.62	309.86	310.7	309.88	313.02	304.19	310.88	311.9	311.03	306	309.19	307.98	308.04	304.95	311.32	310.42	314.64	312.05	311.4	312.61	307.99	311.95	312.19	311.54	309.38	310.6	309.52	314.25	310.69	308.32	309.04	311.37	306.26	307.39	307.53	308.41	312.36	306.75	309.29	311.53	306.8	309.66
317.34	316.46	317.01	313.52	316.65	317.61	314.26	314.09	316.2	315.35	320.58	310.93	314.05	316.99	318.86	319.6	317.41	313.56	317.63	313.86	315.92	317.37	314.64	315.05	314.05	314.34	315.9	317.58	317.31	312.65	314.52	313.86	316.51	319.98	313.14	322.5	319.37	317.84	314.21	317.25	313.22	316.15	310.41	311.7	317.61	313.47	315.84	317	318.41	313.93
304.89	309.07	311.09	309.64	307.97	306.55	312.93	308.2	310.61	304.35	304.8	305.3	310.7	307.97	309.71	311.32	306.39	308.34	309.9	307.42	307.62	307.73	307.93	310.57	309.4	312.07	306.76	308.35	310.23	307.54	305.36	312.43	311.42	311.62	307.17	309.44	308.14	310.61	304.23	309.63	306.63	306.81	307.19	314.32	315.59	310.76	307.73	310.5	309.66	309.98
303.97	306.9	305.88	302.98	308.83	305.97	302.28	312.89	302.12	312.63	308.81	302.92	303.2	308.73	302.4	307.43	307.81	305.42	304	307.54	303.67	303.35	306.16	304.26	305.81	309.6	306.32	304.89	304.1	303.95	312.5	305.93	311.82	305.3	309.91	308.49	301.21	302.12	302.37	304.75	304.26	307.33	306.39	306.23	304.51	302.2	309.02	309.35	306.23	304.22
326.79	326.68	328.92	329.27	324.44	328.4	325.64	326.75	327.58	324.17	329.53	327.08	328.1	332.94	325.53	331.3	330.47	327.12	327.78	330.71	324.76	329.07	333.15	325.49	325.69	329.25	329.01	328.11	327.37	323.37	331.02	327.08	328.11	330.72	326.34	321.92	322.95	323.16	329.37	324.49	326.4	327.56	332.6	325.76	331.88	328.73	327.18	328.51	326.2	331.5
299.29	306.08	302.35	303.72	304.24	302.68	307.14	301.57	307.4	306.55	306.5	307.3	306.65	302.95	303	305.49	301.55	303.48	303.44	306.17	297.88	308.06	304.13	305.59	303.34	307.85	307.84	306.47	306.28	312.29	309.56	302.72	308.31	307.54	302.02	303.33	297.37	305.22	301.39	305.01	304.51	301.52	308.98	305.77	304.96	303.45	307.56	308.38	303.42	308.95
315.19	314.6	319.94	317.89	317.12	313.13	313.82	318.76	313.22	319.84	314.33	318.18	315.92	319.5	316.28	313.19	310.53	314.98	316.14	316.78	317.17	315.6	309.92	314.68	314.84	316.57	311.73	314.04	313.3	307.98	320.43	317.85	316.95	316.55	308.91	319.38	319.61	317.7	314.41	311.15	318.64	317.48	317.24	316.29	313.08	316.76	318.36	313.49	315.02	310.83
319.11	320.82	313.92	314.25	315.77	317.67	313.21	315.54	311.04	315.98	318.04	315.56	312.88	316.29	315.87	320.34	317.88	315.93	314.06	311.28	313.7	316.45	319.35	313.6	312.34	318.6	320.24	319.36	316.95	319.49	313.7	315.6	316.81	321.96	316.15	314.19	317.5	317.28	313.88	310.89	313.55	319.43	318.52	316.56	317.34	317.77	317.25	314.26	318.64	320.06
301.93	302.15	308.75	304.67	305.33	305.59	307.91	308.8	312.06	303.92	305.1	309.04	303.79	304.88	305.65	305.01	307.59	304.55	304.55	304.98	304.83	305.87	309.07	310.07	309.22	310.91	307.56	302.02	306.15	307.9	307.18	307	311.66	305.18	303.12	307.26	306.9	304.92	302.94	305.48	302.3	310.5	307.21	305.37	309.02	309.28	303.22	310.43	308.52	309.55
323.37	325.64	319.72	322.83	320.53	322.86	321.5	330.45	319.46	326.86	321.97	326.18	318.21	327.62	320.43	326.74	327.92	323.84	324.79	322.02	317.26	325.1	326.16	323.71	325.04	325.01	324.63	326.03	325.49	320.89	320.86	321.69	321.21	327.78	324.27	326.95	327.01	325.27	325.53	327.13	320.2	324.44	327.56	328.46	329.17	323.06	325.59	319.27	325.48	325.42
309.91	305.2	301.69	305.07	304.05	305.13	306.45	305.28	303.98	306.43	300.86	303.6	302.56	305.86	302.86	307.38	308.58	307.32	306.72	302.41	307.59	307.34	301.39	309.49	303.2	309.17	307.12	299.6	305.22	305.63	305.65	303.56	308.98	310.31	305.57	304.22	301.69	306.81	307.65	309.83	306.94	307.43	305.3	304.41	307.22	302.93	308.76	302.37	306.52	304.48
298.14	302.33	296.95	298.98	307.55	298.3	299.05	299.06	300.15	295.57	300.11	301.87	300.73	304.66	299.69	302.15	297.08	305.97	298.51	301.7	301.17	297.89	302.87	295.88	304.06	301.72	299.89	300.67	300.6	301.53	295.32	298.93	303.68	298.06	305.35	301.92	298.16	298.05	301.26	295.99	301.51	301.42	299.69	302	301.96	300.15	304.93	298.17	302.31	298.83
322.4	318.53	320.5	317.73	317.36	315.71	324.78	323.17	318.84	317.67	323.15	317.96	319.72	317.52	322.09	323.08	317.2	319.76	315.14	317.46	316.79	316.88	318.33	318.3	319.2	320.34	320.55	321.93	316.76	319.28	324.63	323.35	321.12	315.19	318.88	321.32	316.38	318.66	319.4	320.99	317.33	322.89	315.34	313.43	315.7	319.28	315.89	316.28	313.77	314.34
296.95	296.15	293.71	299.49	299.81	293.47	295.83	297.72	294.61	299.26	298.04	295.86	292.76	301.29	300.11	291.02	299.83	296.07	298.64	294.94	300.47	295.97	300.83	302.17	300.6	293.87	297.4	294.67	292.47	297.18	295.7	303.09	293.95	296.26	295.68	297.25	297.2	295.5	297.98	299.15	292.46	293.67	299.32	298.93	295.28	294.79	298.16	295.78	298.47	289.35
311.56	318.49	321.72	320.63	316.18	318	322.63	314.95	309.35	315.96	317.44	313.19	317.54	321.23	315.06	318.77	317.42	317.88	318.51	317.94	319.86	312.62	311.51	316.58	316.65	317.15	312.43	316.94	314.29	317.58	313.19	316.29	316.4	318.63	316.3	314.15	315.72	315.01	311.8	318.01	313.64	315.34	316.26	314.48	318.94	313.6	318.41	320.44	321.16	315.7
324.67	324.35	318.37	324.07	325.37	326.65	323.01	324.95	325.44	323.89	325.22	321.52	322.89	324.92	324.93	321.02	321.7	327	326.31	325.68	323.07	323.05	324.82	322.35	320.81	316.07	320.51	326.78	324.9	324.76	324.13	323.87	328.54	325.69	323.91	326.97	327.11	321.15	321.57	326.85	327.5	323.17	325.22	327.59	328.15	320.26	320.25	321.46	324.07	325.88
296.71	308.34	306.26	308.27	304.05	302.85	301.75	309.29	305.34	304.42	302.8	300.8	301.46	299.63	302.98	304.15	307.2	303.69	301.58	308.15	302.16	310.6	301.56	307	303.23	298.63	307.98	305.96	307.11	307.41	302.48	305.45	300.64	308.96	310.02	306.41	306.78	303.94	302.31	310.77	310.84	304.85	306.45	309.31	305.24	306.39	302.17	304.7	306.32	305.61
296.64	297.49	293.9	294.03	288.98	295.23	293.19	298.27	297.26	293.34	294.48	296.24	300.05	295.4	298.48	292.47	295.58	293.31	297.56	296.08	297.14	294.89	297.43	297.89	291.26	297.33	294.89	290.55	294.56	296.43	292.41	296.96	291.05	296.96	292.08	295.6	296.66	295.22	300.58	296.55	297.49	296.02	293.82	292.22	293.96	295.2	291.06	295.76	299.62	297.94
307.94	307.31	305.72	307.74	309.79	305.76	307.9	306.5	307.98	307.64	307.56	306.35	307.12	306.99	311	310	303.33	302.69	308.73	306.37	305.16	305.92	298.74	304.77	302.79	303.39	310.3	308.78	306.7	305.69	303.32	314.29	309.68	303.71	308.38	307.43	304.93	306.24	308.39	307.08	307.18	308.31	310.27	305.27	303.58	314.09	306.72	303.07	312.39	307.53
314.3	314.42	315.92	315.65	312.68	314.47	316.94	319.53	318.52	311.1	314.73	319.44	320.47	315.24	314.04	317.45	314.74	314.81	318.38	317.82	314.27	323.13	316.85	316.1	318.24	315.27	319.51	313.24	316.54	315.77	318.76	315.53	317.96	317.51	314.52	316.27	314.67	316.42	319.12	311.1	315.32	316.07	315.39	313.83	318.6	316.21	319.92	320.28	314.76	309.66
309.92	318.64	316.17	312.24	311.22	315.04	312.84	322.87	311.38	311.63	317.43	313.07	314.33	312.55	312.8	314.89	312.08	315.83	316.73	317.28	314.23	314.37	316.79	317.05	315.05	310.54	313.49	315.1	316.16	311.7	315.09	317.68	311.46	312.5	316.65	313.75	321.15	323.15	311.7	310.49	314.11	314.71	314.09	315.33	313.71	317.62	310.63	312.13	316.68	313.09
318.78	316.69	321.29	322.62	316.12	314.89	321.73	320.69	316.45	318.84	320.02	319.74	317.37	316.68	315.4	317.95	318.63	315.33	316.2	321.34	320.38	320.64	317.29	311.34	316.61	316.28	310.81	322.27	317.74	313.56	316.31	316.23	312.39	316.73	316.18	314.66	316.74	313.2	324.11	317.19	316.72	320.82	313.28	314.86	314.76	316.53	316.2	318.05	319.03	314.12
300.41	305.31	301.85	300.78	302.41	302.61	302.87	297.33	300.55	305.12	301.65	306.65	304.62	303.73	302.12	298.99	296.27	302.09	301.51	303.42	306.76	306.12	301.98	304.03	304.08	301.2	301.31	303.33	302.67	300.39	307.2	300.63	299.79	304.38	302.42	297.76	301.54	302.27	303.16	307.26	303.98	303.54	304.68	303.31	301.21	302.29	301.97	303.65	306.92	304.14
297.46	300.79	298.29	294.55	296.15	296.71	298.06	298.69	298.2	298.8	295.05	297.17	296.64	295.7	297.83	305.71	296.56	298.44	299.22	296.03	294.72	293.87	290.94	296.01	300.89	301.85	295.9	299.84	293.58	292.13	292.81	294.31	299.45	296.38	299.84	299.05	295.03	296.58	292.71	301.78	297.72	296.84	296.57	295.7	294.42	297.13	293.31	292.92	294.6	293.74
302.39	305.42	305.46	311.02	302.87	307.18	303.74	304.41	304.68	306.07	302.23	299.89	308.57	305.47	301.64	306.19	306.4	302.16	304.68	300.45	306.44	307.1	303.61	304.41	308.62	304.97	303.86	309.23	303.37	306.31	305.13	309.7	299.1	301.48	311.05	305.5	304.18	307.55	308.41	307.97	309.2	310.59	301.81	303.43	305.38	307.05	299.32	303.41	308.54	300.58
324.6	328.15	325.08	325.2	322.27	327.71	327.15	325.64	321.86	323.39	327.66	323.86	325.58	325.11	324.68	326.35	327.46	325.34	329.32	318.35	322.93	324.71	325.68	327.86	323.39	322.2	326.13	325.69	325.23	325.54	323.74	322.7	325.3	326.77	324.27	321.64	325.46	326.48	323.25	325.93	327.67	322	324.98	324.44	321.72	328.1	322.7	326.34	330.39	326.53
312.52	314.32	317.7	322.16	316.16	319.72	312.58	313.6	312.59	316.22	316.69	316.65	319.88	314.8	315.5	313.8	317.83	319.24	320.89	314.05	318.97	315.5	314.83	320.71	309.47	315.99	316.32	309.29	318.32	315.91	318.76	311.36	318.46	315.28	315.01	320.32	317.86	320.4	317.41	319.67	322.97	319.58	315.84	313.38	318.43	314.38	314.38	317.89	314.74	316.85
305.46	301.96	301.04	305.19	303.38	309.62	305.36	308.12	303.46	306.78	304.46	308.21	305.32	305.18	304.52	307.57	306.98	305.96	304.99	310.19	306.02	304.81	305.73	303.09	310.73	307.54	307.62	305.45	305.15	303.96	305.92	306.83	311.08	301.11	307.59	306.69	306.01	308.49	300.05	306.55	311.16	309.72	303.91	304.61	304.16	305.36	303.04	309	309.42	306.14
300.41	304.1	301.73	304.4	305.37	300.7	304.48	302.21	304.11	297.56	302.42	304.48	307.96	301.24	301.8	303.05	296.77	308.84	301.09	300.85	302.61	303.14	300.76	301.45	299.01	306.51	303.44	303.54	301.83	301.25	302.68	301.74	301.69	305.28	299.96	301.43	302.97	301.77	301.85	304.58	297.82	307.81	302.93	303.78	303.1	300.14	305.81	302.17	305.02	303.15
303.42	301.3	297.68	298.09	300.74	302.16	305.22	303.08	298.84	298.44	294.34	300.44	301.39	297.36	299.59	303.98	303.65	302.01	304.9	301.37	299.25	301.76	299.18	298.6	300.36	300.55	301.31	295.07	303.65	300.9	301.31	303.91	300.5	302.33	300.73	299.58	300.04	297.49	299.3	299.99	299.26	298.74	300.63	295.05	297.69	297.77	302.67	299.57	302.2	298.58
309.09	313.63	307.04	308.83	316.04	307.58	317.74	313.67	307.84	310.73	312.08	310.55	313.34	310.41	311.86	314.5	315.81	309.75	316.6	315.07	313.57	309.94	314.76	314.39	310.63	315.67	313.77	311.08	314.05	313.63	313.76	314.56	312.42	311.99	316.02	315.31	311.56	313.15	316.83	313.99	311.04	312.23	313.89	314.94	313.42	311.27	311.07	313.52	311.01	314.71
296.33	303.39	294.49	290.78	297.82	294.14	296.14	298.27	295.69	289.38	299.55	295.73	295.59	293.59	289.51	292.32	296.14	297.35	295.41	294.38	297.1	293.63	295.24	294.14	294.22	291.07	298.47	296.7	298.48	295.72	295.03	294.45	296.7	291.81	294.39	292.51	296.98	292.54	292.94	294.26	297.44	298.73	295.72	291.44	298.2	293.79	297.09	297.79	294.79	299.29
300.01	294.92	291.9	294.54	292.02	297.46	298.53	296.92	291.67	292.23	293.23	292.47	290.74	294.55	297.68	295.24	293.5	300.29	295.74	294.08	298.26	294.67	298.63	293.69	297.94	296.66	293.78	294.38	291.8	294.4	292.08	290.72	292.92	295.52	294.41	298.87	297.11	288.91	299.94	291.45	291.96	297.92	295.66	293.97	295.53	295.44	295.94	299.28	292.07	296.39
300.55	300.83	306.97	303.93	304.84	304.43	304.58	304.25	305.25	306.97	303.74	305.23	307.21	299.92	302.49	309.09	306.16	304.01	299.02	303.53	308.82	301.12	305.25	304.99	301.93	304.14	298.31	301.73	303.06	301.6	302.73	306.59	297.53	301.29	300.73	302.13	309.64	301.05	304.4	303.86	306.98	300.63	308.01	301.14	304.8	305.87	304.11	304.06	306.51	305.3
302.37	308.09	304.91	304.37	308.92	308.22	308.89	307.83	302.33	298.15	310.49	299.31	303.09	308.69	305.47	306.11	305.95	300.7	303.49	304.21	303.62	305.2	307.63	301	307.13	306.59	306.95	305.05	302.43	306.26	310.14	304.2	305.86	303.58	305.02	302.38	299.2	302.68	300.72	307.95	313.04	303.69	307.34	306.84	312.1	308.49	305.28	306.1	308.03	308.25
329.13	334	330.17	327.62	331.86	329.85	325.72	329.83	324.58	328.48	330.13	328.58	328.88	335.06	329.17	328.98	331.25	330.64	329.96	325.04	327.35	328.56	327.85	331.72	329.9	324.64	330.94	328.39	325.79	324.75	331.02	324.74	325.96	328.27	333.35	325.93	331.11	328.87	330.28	329.68	329.04	323.16	328.53	326.96	328.49	327.24	329.1	321.95	325.24	329.57
303.97	298.97	302.83	301.75	301.82	300.09	306.51	298.94	302.04	301.01	301.85	300.15	305.7	308	299.51	301.55	295.63	307.37	308.16	306.85	299.64	303.56	299.57	304.67	302.89	301.57	297.99	303.55	301.88	298.75	308.57	301.39	299.25	300.05	306.42	306.29	301.89	305.35	305.01	300.66	302.86	299.32	302.87	299.6	303	305.22	305.57	296.37	304.46	300.92
308.72	311.43	308.42	311.02	312.17	311.76	312.18	309.37	308.01	307.79	309.51	313.27	311.99	307.78	309.69	308.85	312.42	304.03	306.81	312.21	311.35	311.95	307.4	311.86	313.26	308.23	308.68	311.23	308.75	312.35	312.99	312.1	314.92	312.24	313.88	308.4	307.94	311.32	307.41	309.59	310.25	308.41	309.88	310.73	308.13	313.05	312.03	307.96	312.75	307.43
319.35	316.96	310.66	319.39	311.66	315.19	315.2	316.56	315.57	316.88	316.31	313.45	321.65	310.93	316.98	315.72	315.81	315.71	318.84	309.82	315.44	315.94	316.3	309.75	311.47	313.89	316.02	313.29	317.94	316.34	315.39	310.97	312.21	312.66	316.98	315.52	316.64	312.19	315.19	315.86	314.1	316.4	310.18	317.37	310.82	315.76	313.16	309.85	312.03	314.76
322.31	323.75	324.25	324.79	326.58	319.37	323.09	324.1	322.4	324.42	323.29	332.79	323.91	323.93	328.51	324.99	322.56	324.76	328.64	325.13	324.71	328.23	326.14	322.92	327.64	321.92	326.47	323.69	324.26	326.98	323.89	326.82	325.64	326.97	325.7	321.95	320.44	322.38	327.49	330.45	325.06	325.92	325.02	324.75	323.48	323.59	327.64	330.43	325.22	325.25
310.08	308.81	308.62	307.51	307.72	311.68	307.23	309.7	313.08	307.82	307.78	313.04	304.96	309.85	312.75	305.56	313.46	306.64	304.86	312.76	309.55	307.79	313.12	310.29	302.83	304.86	310.14	312	308.7	312.35	307.19	311.38	311.29	311.79	303.63	307.62	311.31	304.43	311.87	308.15	313.91	310.82	310.12	309.94	311.49	307.4	312.07	305.33	312.66	305.39
304.68	299.6	302.76	302.69	302.38	301.58	304.45	301.98	301.32	297.5	300.87	296.34	299.04	298.83	301.78	305.05	302.99	301.01	301.37	303.54	297.35	305.64	303	303.53	300.18	305.59	302.95	298.7	305.94	301.39	302.16	302.78	302.44	301.48	303.25	300.18	302.45	304.5	305.58	302.15	304.63	303.86	303.95	303.59	302.23	300.28	303.5	306.01	304.25	302.24
308.76	308.67	308.98	311.72	310.07	302.46	309.37	307.97	313.43	307.82	306.95	307.76	307.64	305.17	316.54	308.2	307.59	308.86	309.74	307.8	314.03	310.01	313.08	305.73	306.5	312.24	309.54	314.73	306.32	306.97	308.15	309.96	307.59	308.82	305.73	307.08	308.74	314.25	309.9	310.79	305.86	310.47	306.68	304.34	310.66	307.51	308.93	305.32	314.57	309.12
314.32	313.73	314.56	312.81	312.28	309	310.67	316.22	317.93	312.48	312.18	313.19	310.88	313.59	315.58	310.13	313.41	314.62	316.33	311.03	309.75	314.34	312.76	313.25	312.76	314.14	316.43	313.46	315.12	313.69	313.05	319.71	312.11	315.82	311.17	316.44	314.07	314.61	309.24	311.95	312.3	313.32	318.39	311.03	313.18	314.75	309.96	310.84	313.57	311.8
311.12	315.16	312.59	309.63	307.83	306.57	307.34	307.47	308.39	314.54	308.57	313.98	312.22	307.15	306.98	307.44	308.52	311.06	308.21	305.75	312.39	308.2	312.8	305.12	312.3	306.43	314.57	313.13	312.58	311.5	306.68	310.55	309.14	309.3	307.95	313.62	304.97	313.19	307.75	310.54	311.98	311.79	307.13	307.36	315.2	307.33	311.86	309	308.9	309.37
293.01	295.17	291.38	297.85	291.23	294.39	293.22	289.89	295.4	292.48	294.4	294.41	292.46	292.43	291.98	294.72	295.32	293.58	294.4	286.4	294.05	298.36	297.67	295.35	296.16	290.56	290.27	290.09	290.99	297.91	296.35	285.8	294.23	293.23	291.08	291.11	289.52	290.72	294.6	291.67	299.06	291.12	297.2	298.48	294.39	297.08	291.01	290.16	291.29	290.17
322.31	327.19	326.77	323.71	326.96	321.59	322.56	324.94	321.29	323.14	325.03	324.29	324.23	329.59	326.63	325.59	328.69	327.67	324.18	327.48	324.74	320.53	325.38	325.77	325.67	319.85	326.4	319.7	322.51	329.14	322.5	326.98	326.19	328.96	325.05	322.47	326.4	325.67	329.19	327.49	325.7	327.13	331.62	322.72	321.32	321.28	330.98	322.1	320.75	327.18
311.18	309.82	307.9	311.11	313.92	308.53	314.97	304.9	314.4	313.47	307.09	308.48	309.83	308.64	310.61	311.57	306.63	314.55	308.23	315.11	304.58	312.03	311.54	310.75	317.47	308.48	313.64	310.74	305.63	309.75	307.96	312.34	311.29	313.47	313.8	308.72	311.47	309.34	311.59	306.26	308.79	313.99	312.57	308.59	314.16	306.72	315.71	315.09	313.3	307.63
320.89	319.29	319.04	319.67	320.95	318.69	320.23	311.03	316.03	321.88	313.07	320.16	318.06	320.74	314.82	322.98	312.94	320.26	318.35	322.26	318.64	318.87	320.87	317.05	318.25	321.89	318.41	317.23	322	322.91	322.06	318.54	318.44	312.51	320.75	322.76	321.95	321.63	323.66	315.33	318.73	320.4	320.08	316.6	317.55	320.86	314.83	319.06	323.27	322.13
325.36	330.62	330.42	327.88	323.47	325.34	325.22	323.75	330.05	329.84	325.26	322.65	322.43	326.11	326.89	327.16	329.56	331.38	324.9	324.7	323.91	324.62	330.17	326.62	325.14	327.05	327.71	326.77	323.5	322.2	323.79	326.52	323.86	330.55	325.67	324.55	327.19	322.81	329.45	322.89	328.21	324.76	327.6	330.88	328.35	329.17	323.81	326.76	327.51	328.14
291.08	296.65	296.21	293.81	298.55	293.46	298.54	294.25	295.27	293.51	292.53	294.96	297.58	297.26	294.07	295.13	298.59	298.48	294.94	296.82	294.37	295.3	296.83	304.16	296.21	295.15	299.93	295.58	296.3	297.76	293.32	299.32	296.23	298.79	295.41	296.4	298.9	300.09	297.3	299.87	291.86	292.73	298.16	300.61	300.45	298.54	299.29	299.75	295.55	294.17
326.52	324.73	325.12	323.87	326.15	325.61	327.26	323.2	326.57	328.26	327.14	327.5	324.7	333.61	328.89	322.73	326.92	323.22	326.87	327.56	326.17	326.82	327.67	330.51	333.82	328.29	328.02	330.78	324.24	330.34	329.83	328.41	327.52	324.87	332.47	327.76	324.55	322.33	322.01	330.34	328.09	329.84	327.47	323.73	322.05	329.38	325.56	327.06	324.1	330.18
306.61	304.74	299.35	303.19	301.8	303.44	309.14	305.58	305.72	305.51	305.09	301.74	305.51	307.66	300.19	302.21	304.28	304.69	306.25	305.55	301.87	303.09	306.56	305.43	303.37	299.46	303.66	312.73	305.66	302.6	306.27	300.46	307.77	305.47	305.28	300.6	303.62	306.65	306.67	303.87	301.55	303.59	309.08	307.92	302.97	306.43	302.68	301.93	302.97	301.66
327.9	332.36	324.58	328.16	329.66	322.89	326.56	323.06	325.78	329.97	330.54	328.61	324.78	327.58	327.7	324.87	332.06	321.69	328.31	329.19	330.89	326.53	331.16	325.47	328.89	325.57	325.51	322.31	323.38	323.92	327.47	319.65	326.94	323.79	328.86	325.84	323.88	323.9	328.12	328.44	331.86	325.97	327.18	330.72	326.04	328.18	328.06	327.01	326.96	328.36
298.22	297	300.16	301.73	301.98	297.38	301.78	301.46	296.38	301.35	296.18	300.68	299.93	304.26	300.27	296.09	298.86	297.4	293.33	294.93	302.56	296.96	300.45	303.03	300.03	299.09	303.71	296.87	297.27	298.35	302.98	298.29	297.16	297.2	298.42	294.35	301.85	298.56	299.07	298.32	302.94	298.67	302.49	300.78	300.55	296.37	302.68	300.12	297.13	299.21
289.46	299.52	294.6	292.58	292.63	297.32	288.2	288.81	297.24	291.33	291.76	294.24	296.04	292.56	294.54	291.47	286.45	292.57	298.61	297.07	292.28	296.5	298.69	294.4	292.69	291.06	296.21	296.89	293.84	295.45	291.7	294.6	298.81	289.71	293.5	294.44	294.92	292.27	292.26	301.71	293.75	291.49	293.6	292.93	295.78	300.16	299.72	292.6	293.65	290.86
331.28	324.79	333.02	329.78	328.64	329.07	325.91	326.93	333.68	330.54	322.09	326.02	331.67	329.55	331.44	325.96	325.29	329.05	328.87	330.81	327.64	325.04	329.7	327.53	329.01	328.89	330.31	326.25	326.83	326.83	329.01	327.66	325.06	331.25	331.57	326.14	327.43	326.92	334.16	325.04	327.94	327.99	325.46	334.58	327.18	328.32	331.59	323.99	322.95	321.39
304.26	308.11	302.57	306.23	305.56	305.71	307.21	306.59	302.58	306.67	304.66	300.16	300.97	298.95	305.14	305.54	304.16	303.77	302.51	306.2	304.52	302.84	308.65	303.54	300.63	307.06	299.54	304.29	301.95	301.33	306.1	303.21	302.71	304.04	307.61	302.39	303.83	303.62	306.92	305	306.38	305.81	308.37	308.43	306.75	298.47	309.96	303.19	302.71	305.87
302.34	301.79	303.36	311.13	302.29	303.57	304.73	304.01	307.93	301.92	302.83	300.71	300.17	295.62	305.02	295.16	305.65	304.22	300.27	302.04	301.99	301.48	308.37	298.44	305.9	305.09	302.43	306.04	304.33	301.81	305.32	298.52	299.48	304.7	302.33	301.92	305.54	302.59	302.22	306.61	304.43	297.96	303.21	303.27	304.31	304.83	305.18	304.69	306.8	298.82
326.22	326.58	321.85	325.96	326.54	323.1	315.87	329.23	325.11	326.43	322.05	323.05	328.3	319.92	326.18	323.05	323.43	320.6	320.43	322.89	324.01	326.05	323.6	329.21	324.02	326.46	327.22	323.97	320.86	325.46	328.44	331.92	325.83	324.91	324.31	321.74	324.39	323.04	323.85	326.93	323.65	325.48	324.72	323.36	323.84	322.8	325.48	327.95	327.88	324.88
299.23	307.68	304.66	307.21	304.6	304.27	301.36	304.19	301	305.65	310.99	303.31	304.74	305.62	307.25	303.73	308.82	306	306.46	304.39	304.08	306.37	304	308.07	308.02	304.79	304.85	304.18	302.18	307.91	308.21	301.3	308.95	305.55	309.4	304.13	305.41	305.77	306.58	303.98	304.05	307.95	308.22	305.8	302.93	304.16	303.43	308.5	311.45	306.75
306.47	306.32	302.97	305.77	302.75	304.4	306.7	303.94	308.57	305.57	307.5	309.52	307.48	302.34	309.44	308.43	307.72	304.81	307.53	304.76	303.19	305.73	305.69	307.21	309.18	309.01	307.52	305.31	306.5	304.55	303.12	306.34	307.21	305.73	307.96	304.69	305.77	308.59	309.54	305.15	307.14	307.94	307.55	313.24	308.36	304.92	302.27	306.12	307.11	301.26
316.76	321.04	316.07	318.23	315.01	315.69	317.25	321.69	314.84	316.71	316.45	316.62	318.06	323.8	316.99	319.22	317.98	323.55	318.81	316.01	316.68	319.6	323.34	316.24	313.06	311.81	319.16	320.63	321.5	318.29	321.36	315	314.1	315.12	318.64	318.07	316.55	316.2	318.17	314.06	319.45	315.05	315.64	315.9	323.14	320.14	318.78	315.63	317.25	322.99
329.24	327.16	324.8	328.15	324.58	331.09	325.62	332.34	329.06	328.7	326.57	329.8	331.61	324.53	329.12	327.41	332.34	326.5	331.12	329.09	327.67	325.44	330.08	324.92	325.91	328.84	329.1	330.36	327.26	326.71	329.41	327.34	331.7	330.33	326.9	335.03	325.03	328.77	331.93	329.1	324.89	330.07	328.65	330.43	330.21	324.9	326.87	328.57	326.9	332.72
307.95	308.53	312.56	312.23	312.63	313.08	309.72	310.94	313.88	309.07	303.88	309.78	311.45	309.94	311.06	313.52	309.32	313.67	312.03	312.34	309.13	312.82	309.85	313.9	317.46	316.34	307.68	309.08	316.13	303.2	312.16	310.22	313.02	313.29	311.86	310.69	316.88	315.29	308.99	309.1	313.31	309.84	314.75	311.38	307.6	316.01	313.15	314.94	316.19	316.11
298.67	299.56	298.65	299	302.46	298.68	298.83	299.81	300.55	302.12	303.62	299.18	303.05	298.66	299.3	298.82	300.65	294.11	291.91	299.74	303.79	297.01	297.31	303.72	298.33	299.32	299.29	300.77	300.03	303.89	299.57	301.98	300.49	304.63	302.99	293.99	300.5	297.16	302.07	297.35	298.81	295.16	303.52	301.91	300.72	298.8	300.62	300.35	298.82	299.22
300.2	293.71	297.27	300.8	297.17	297.21	297.54	295.18	295.52	297.69	295.85	297.17	293.67	297.84	300.24	302.27	303.21	295.47	298.34	298.32	294.11	295.89	300.75	298.86	298.66	296.77	295.97	290.18	297.17	297.99	295.57	301.76	298.97	296.52	301.74	299.48	296.43	293.69	295.61	296.14	296.7	297.9	296.74	292.34	293.78	298.04	297.48	294.67	292.64	294.83
332.05	330.26	335.39	326.68	329.97	327.15	329.51	325.14	326.89	324.89	328.02	331.01	324.86	326.28	329.37	327.59	331.78	322.09	325.26	327.98	328.7	330.98	327.7	328.35	327.62	326.58	329.59	325.44	330.7	327.55	330.57	328.9	325.66	325.04	331.07	330.32	322.06	330.04	331	327.04	327.16	324.5	326.5	325.63	328.73	333.7	331.31	330.79	326.51	326.34
312.67	318.03	312.35	309.3	313.71	315.24	308.94	313.51	311.13	315.72	317.34	311.62	312.91	310.24	320.86	322.08	318.73	314.47	317.63	314.76	315.25	317.86	315.99	315.14	313.18	313.59	314.11	314.18	318.78	311.48	311.18	315.55	309.81	313.69	316.19	319.32	316.3	317.29	315.78	319.92	314.1	313.12	311.12	312.68	312.34	311.58	317.34	315.25	312.03	316.58
306.47	308.69	313.43	316.7	316.75	308.95	311.75	315.34	306.49	309.66	308.87	310.54	313.97	311.85	316	314.18	316.97	310.75	308.32	309.53	310.92	314.92	310.12	313.29	312.83	312.23	315.76	311.8	308.14	309.23	303.4	310.89	309.81	310.1	311.09	312.99	313.12	306.96	319.01	308.38	315.61	316.64	306.38	312.16	313.12	308.39	315.95	307.65	313.09	311.78
315.35	311.98	312.5	312.82	315.21	317.45	310.68	319.41	312.54	310.03	318.26	312.81	317.78	313.23	311.48	315.64	311.11	313.66	316.78	313.94	317.34	311.66	317.91	313.91	313.1	316.19	310.93	314.61	318.96	312.85	318.51	314.86	315.96	309.8	307.18	316.34	312.77	315.04	313.53	308.99	316.64	312.56	313.86	318.5	315.21	318.32	313.83	319.45	318.1	313.75
299.93	300.78	299.83	298.72	297.18	298.79	298.76	302.77	302.85	301.43	297.62	301.49	299.31	297.95	300.25	295.78	303.98	296.19	297.87	302.34	300.32	300.04	300.85	296.64	297.71	298.8	301.03	294.39	300.67	296.73	299.71	294.5	299.67	301.1	298.3	296.41	299.52	301.4	302.25	299.74	296.3	295.59	300.95	303.44	293.92	297.51	296.86	301.03	300.99	297.11
310.39	307.49	308.6	304.79	309.57	303.63	306.33	305.66	310.09	304.23	309.94	307.59	305.4	305.66	304.52	305.85	308.31	306.16	308.71	307.93	308.96	302.47	305.27	307.96	314.6	312.23	311.28	307.39	312.7	306.15	308.81	311.66	308.63	307.41	302.35	304.67	305.76	312.54	306.5	306.21	310.82	305.97	306.02	306.64	306.41	300.76	303.89	305.76	311.09	311.24
298.88	296.68	297.49	294.31	296.68	295.61	293.9	293.59	296.93	294.86	295.28	295.66	293.14	290.26	296.57	296.49	296.61	302.7	295.13	295.47	293.74	297.32	295.12	300.21	297.55	292.47	297.05	293.44	294.77	292.6	296.64	289.98	293.97	299.71	299.75	294.06	292.8	298.8	290.46	294.19	291.95	298.13	294.88	297.25	292.9	294.96	294.87	293.33	291.7	290.05
313.72	318.22	316.04	308.63	317.49	316.48	314.54	316	315.16	319	318.87	313.72	319.4	315.7	312.03	312.78	311.5	316.14	311.86	314.69	320.86	318.97	319.96	312.81	312.92	315.5	312.85	317.74	314.91	314.09	315.68	319.45	314.02	316.62	316.4	313.27	314.5	315.06	312.68	313.15	312.44	316.66	313.85	316.02	320.29	317.39	316.11	319.15	313.19	310.87
316.05	316.48	311.51	314.46	312.9	314.83	311.86	316.52	310.46	314.32	317.94	314.29	321.67	318.82	312.37	315.53	315.52	310.7	315.51	314.49	316.44	314.75	317.65	309.45	316.85	312.08	318.24	311.14	315.77	314.42	314.13	314.9	314.65	315.79	318.46	317.7	318.03	313.19	309.38	311.88	310.95	312.6	308.4	313.08	315.65	320.45	315.35	310.73	318.66	314.72
302.03	305.08	304.42	304.21	308.53	305.86	299.31	301.67	303.82	310.53	305.94	304.18	304.12	306.33	308.72	306.45	302.77	306.61	306.88	306.52	308.35	304	307.97	311.67	302.97	305.59	309.1	309.76	306.95	306.94	309.94	305.17	306.69	308.11	308.79	302.18	300.76	300.84	307.88	309.33	304.94	306.64	310.08	303.97	308.81	303.97	304.56	303.28	303.82	310.35
305.76	309.77	303.13	301.25	308.36	308.44	300.93	304.54	303.93	305.26	304.96	301.96	305.75	309.38	305.25	302.81	303.31	304.37	297.93	306.27	303.91	304.31	302.01	304.34	298.89	304.06	309.96	299.83	306.77	307.32	297.77	307.38	300.24	304.4	301.57	306.36	304.44	309.1	306.71	307.6	300.24	302.16	307.71	305.07	304.85	301.51	304.84	304.95	306.24	303.63
308.77	306.35	306.79	308.2	303.28	306.46	306.73	307.57	305.23	306.48	311.11	307.59	305.34	310.54	307.62	299.57	307.33	308.52	308.32	310.87	305.84	304.5	307.68	306.39	302.22	303.21	306.6	306.08	307.73	305.37	308.45	308.96	310.28	306.78	304.97	305.5	308.3	310.66	307.45	305.5	306.78	301.32	310.16	304.56	308.24	309.34	310.32	311.9	304.86	301.28
312.1	309.17	310.74	310.15	307.74	303.4	307.44	305.27	309.54	303.24	306.02	307.55	306.15	304.49	307.36	307.76	310.78	303.32	312.97	306.62	307.37	306.77	306.32	308.26	307.17	303.94	311.31	304.68	306.05	305.75	308.62	304.95	312.47	305.44	312.51	305.03	311.1	305.5	306.59	308.97	305.41	306.74	305.85	308.95	305.69	303.11	308.48	302.63	306.83	304.21
312.85	313.61	313.26	310	314.73	314.18	315.68	312.1	310.59	306.97	311.94	312.19	317.77	310.85	309.71	314.89	311.99	315.6	311.47	317.49	315.06	310.3	317.07	311.72	311.3	314.75	322.01	309.74	313.62	313.39	314.69	313.94	310.18	309.18	313.75	317.46	313.97	313.5	311.1	315.88	315.1	313.01	314.64	306.56	317.47	312.65	312.92	309.61	314.78	311.56
306.77	314.86	307.31	306.73	312.94	308.89	309.52	310.85	309.56	311.93	309.76	303.3	309.83	305.83	309.26	307.27	312.23	311.79	307.93	306.85	307.85	306.25	309.63	311.54	312.63	310.51	309.3	310.11	310.7	310.24	306.85	311.24	309.22	308.51	308.8	310.08	309.5	308.51	307.97	310.25	311.8	308.11	308.1	307.61	308.74	305.44	309.11	307.66	311.33	306.68
303.79	304.75	303.46	306.32	300.97	302.57	304.08	305.53	306.79	304.29	308.49	306.23	305.32	305.07	305.49	303.87	301.14	304.46	304.86	300.14	304.56	306.79	306.89	304.17	302.97	303.83	304.68	301.48	304.16	298.32	302.51	302.1	307.45	306.4	304.91	310.35	310.69	310.26	310.46	305.76	305.41	305	303.18	300.48	308.41	310.81	302.57	301.54	303.66	305.8
304.42	304.63	305.9	309.09	305.47	307.92	306.37	303.78	307.14	304.37	307.65	304.72	306.93	307.09	310.52	302.01	306.72	303.59	301.52	309.23	307.15	303.04	301.46	308.24	302.73	303.36	307.16	302.05	305.49	305.9	306.44	308.91	307.68	307.33	314.78	303.91	306.83	306.76	301.68	301.49	300.95	301.34	301.4	304.79	306.87	304.24	302.34	306.61	308.07	308.92
314.55	316.12	313.18	310.96	315.28	312.26	313.01	310.78	311.85	314.34	311.64	310.47	310.94	309.5	311.24	316.08	317.85	310.84	311.86	315.24	319.97	315.23	311.34	314.22	311.82	312.62	316.47	313.03	307.79	318.85	310.94	309.3	312.27	307.27	313.56	308.91	313.52	315.62	310.24	312.63	318.48	321.56	313.78	319.82	308.08	313.95	312.74	314.4	312.93	312.35
327	325.23	328.93	322.23	327.62	326.79	327.56	321.21	327.41	325.32	327.77	325.88	324	327.7	320.69	325.73	323.9	323.52	323.9	325.1	329.96	329.75	320.38	326.35	326.61	324.45	325.93	326.26	329.39	328.31	327.25	328.59	325.74	327.99	328.63	328.12	329.36	330.08	328.18	328.25	331.43	328.98	325.98	326.24	324.97	325.23	329.51	322.91	326.96	325.63
321.18	319.8	315.75	315.2	316.79	317.47	316.16	316.16	316.6	314.32	322.76	312.57	315.75	320.67	316.99	311.94	318.72	314.86	318.15	316.48	314.67	316.74	318.83	322.22	314.85	316.8	311.82	318.83	322.39	319.54	321.21	316.05	320.86	318.37	320.87	316.69	316.45	314.52	314.11	320.57	321.53	318.72	319.13	321.32	318.95	319.93	314.08	324.16	316.61	321.83
299.95	305.44	306.27	304.44	306.1	302.36	303.4	303.68	312.05	304.69	307.15	306.42	306.03	306.95	302.32	300.6	308.91	310.99	305.04	307.88	300.95	306.58	305.31	306.82	303.9	301.07	308.11	303.59	309.62	309.52	303.86	302.59	303.05	310.63	308.07	302.95	306.35	305.13	308.3	304.69	303.64	308.73	307.25	301.4	305.11	305.97	304.36	305.15	309.99	303.47
305.64	306.28	302.52	300.36	301.99	297.73	297.78	302.68	304.12	300.8	303.08	300.24	299.06	301.71	300.66	306.44	301.37	305.18	297.57	303.69	299.15	301.72	305.53	296.92	298.01	308.31	306.13	304.39	301.33	298.6	304.15	301.01	300.38	298.32	302.01	299.23	294.99	302.6	303.04	298.85	299.35	306.02	301.38	301.19	302.76	300.35	296.74	302.17	300.37	305.01
328.97	331.83	329.8	323.49	328.26	325.8	330.91	328.72	330.21	327.2	323.42	328.73	328.12	325.87	329.25	335.36	322.68	326.39	325.08	327.52	327.89	327.01	328.3	326.93	329.58	329.43	332.45	331.66	327.82	328.38	328.94	333.84	329.5	329.34	327.35	323.9	321.51	326.41	328.2	332.35	326.47	328.28	325.64	327.84	330.83	328.11	327.35	325.52	325.56	325.59
298.53	302.7	307.44	308.76	304.83	306.47	305.53	303.81	303.36	304.05	303.99	305.77	305.97	302.79	308.53	298.05	302.86	300.74	307.74	306.27	308.65	302.36	302.33	305.96	309.29	305.09	305.99	305.87	307.29	306.47	305.37	302.86	304.8	302.49	309.69	307.33	307.97	307.99	306.26	303.77	307.17	301.02	311.3	301.03	307.16	301.22	303.87	301.37	300.21	302.83
312.52	315.25	310.44	310.27	313.69	314.58	316.13	313.13	314.97	313.65	309	310.11	313.21	317.79	310.99	313.21	317.4	316.2	313.89	312.64	313.58	313.24	313.13	315.67	314.31	315.1	312.74	311.47	314.22	314.45	318.98	309.45	318.3	316.56	309.53	306.85	309.6	318.52	313.91	308.26	308.56	313.52	306.64	309.39	309.36	311.47	315.38	308.49	312.15	313.76
316.17	317.83	320.41	320.92	315.01	319.09	317.34	315.56	323.6	315.91	316.62	324.15	320.19	318.66	322.25	322.75	322.66	317.24	320.04	314.24	316.42	317.61	318.12	317.02	319.62	320	320.89	320.44	318.96	316.32	319.27	320.54	322.99	317.19	324.26	316.02	323.64	316.96	317.13	318.97	316.17	319.88	321.69	314.05	315.32	317.91	316.29	319.95	323.56	322.39
318.42	314.13	320.19	321.49	320.48	319.66	315.01	319.92	315.14	318.12	319.4	319.14	315.02	315.64	320.66	319.02	316.93	318.82	323.36	322.54	315.31	315.93	320.3	317.11	313.83	313.8	320.29	319.63	319.56	319.98	318.75	321.18	323.53	319.58	312.68	319.29	324.16	319.92	319.58	316.1	317.11	322.05	320.22	322.33	314.84	321.31	316.88	321.62	317.18	322.08
301.22	298.64	306	305.66	302.51	304.64	298.18	308.53	299.98	302.2	300.7	300.38	303.46	305.24	304.53	302.17	302.1	302.53	304.8	306.23	299.48	302.09	301.79	301.66	301.85	297.31	305.13	305.06	303.9	306.88	301.12	302.6	305.7	298.76	304.92	302.9	300.08	303.79	307.59	309.5	306.25	301.05	301.19	310.25	300.54	299.22	303.62	302.51	303.4	308.5
303.23	310.72	306.99	302.76	305.46	302.38	299.8	304.46	303.83	304.06	306.74	302.86	304.26	303.72	305.67	303.83	304.53	303	300.41	303.96	302.44	304.15	301.93	306.93	300.19	305.5	304.12	303.97	305.98	300.09	304.72	305.29	302.06	302.08	306.65	300.48	306.03	308.78	300.76	302.48	306.64	305.18	299.65	302.05	301.28	300.01	302.86	302.9	303.68	299.16
311.11	303.48	304.27	302.51	308.64	306	303.37	305.06	309.87	302.74	304.58	304.32	305.36	307.55	306.77	302.78	302.28	307.33	305.6	306.63	304.01	305.82	302.77	305.67	308.46	304.22	302.04	311.78	307.61	298.82	307.46	305.02	309.18	302.76	302.7	302.58	301.97	306.74	306.99	306.25	302.74	304.77	301.92	307.43	306.58	308.84	304.22	303.81	305.8	307.26
313.32	312.75	316.32	312.69	309.92	313.59	314.81	314.89	319.4	312.03	313.33	308.29	316.04	315.77	313.66	311.71	318.84	311.37	313.09	315.2	315.3	314.82	312.04	308.86	312.7	311.5	313.31	319.57	306.4	311.45	309.36	316.76	310.87	315.67	310.96	311.41	317.52	310.14	309.01	311.63	312.28	315.06	308.5	313.82	306.97	320.41	313.82	314.22	310.53	305.82
301.52	296.3	300.32	297.6	302.98	297.86	299.11	302.49	295.37	306.34	297.29	304.11	302.18	303.42	299.7	301.01	297.68	299.5	293.34	293.34	301.65	307.81	300.26	303.6	299.72	295.73	303.84	300.11	300.33	296.43	301.85	301.46	298.34	301.88	299.95	297.54	300.14	295.6	305.73	298.81	298.26	300.8	305.85	300.48	305.2	302.15	300.81	300.33	300.74	303.37
316.22	318.7	320.95	313.66	314.36	305.81	309.1	314.57	315.35	314.62	317.62	315.53	316.95	316.94	319.21	318.8	310.13	313.95	317.03	312.4	314.28	313.11	315.19	312	312.3	315.26	309.86	312.11	316.54	312.22	317.98	316.84	316.27	320	318.46	314.08	315.93	309.76	314.08	315.09	315.02	319.63	316.18	316.96	311.29	312.54	310.3	315.74	313.49	314.38
301.87	297.85	299.63	302.1	306.41	300.3	301.64	308.18	300	302.53	302.16	306.81	297.53	301.7	300.44	303.36	300.72	302.48	307.34	303.99	302.78	301.09	301.73	305.79	307.4	303.25	303.05	300.51	306.66	302.34	299.53	300.95	300.48	303.32	303.93	302.75	306.45	303.81	302.87	304.12	304.67	304.45	302.7	299.51	303.83	304.85	300.88	302.38	302.94	300.75
312.25	306.97	308.41	310.06	307.51	310.07	311.91	306.66	308.78	308.01	311.05	308.82	308.82	309	312.02	309.82	316.2	311.14	307.91	309.31	306.57	311.9	310.16	308.77	312.56	308.53	308.21	308.52	308.18	310.21	309.43	310.14	313.57	314.05	310.69	311.18	310.1	308.72	311.18	312.59	308.64	311.9	310.12	308.7	312.4	310.96	311.18	309.56	310.69	307.33
290.87	296.33	294.68	293.62	294.1	296.2	296.32	295.53	298.64	299.27	292.78	292.88	292.75	290.29	292.56	294.23	295.05	293.86	289.04	293.79	297.95	294.64	292.45	294.23	292.62	295.06	295.16	294.77	296.67	292.76	290.76	296.87	298.16	293.26	298.22	294.84	294.05	297.56	299.71	295.45	292.27	298.71	297.88	294.72	296.18	295.66	297.4	295.73	293.91	296.96
325.73	326.8	323.58	322.85	321.12	326.5	323.25	324.93	329.04	323.71	322.9	323.43	323.04	327.48	323.29	323.92	325.49	323.97	324.57	322.67	324.93	324.06	320.24	322.91	323.44	323.9	321.23	323.31	322.05	325.02	325.57	323.76	326.69	321.51	321.25	322.64	327.58	328.93	325.17	329.89	318.64	326.18	324.49	324.96	329.51	326.41	327.81	324.56	323.54	327.38
315.29	309.12	311.59	317.33	314.64	319.97	314.72	318.99	312.11	313.86	314.17	314.65	318.6	311.93	319.06	315.45	308.29	312.4	311.65	315.43	311.06	309.39	314.48	314.09	316.89	319.74	315.31	316.92	317.06	312.84	320.49	308.96	318.2	315.13	311.29	315.68	314.35	316.27	311.32	313.05	312.21	317.97	310.66	315.73	316.25	315.4	316.63	316.28	320.35	312.18
318.65	324.01	322.64	318.07	323.9	316.86	318.89	316.95	319.05	321.96	318.12	315.14	319.28	321	318.72	319.77	317.56	322.24	319.9	320.24	320.56	315.97	322.21	316.51	311.92	315.89	320.15	323.22	320.81	320.35	321.75	317.3	316.88	320.77	324.23	318.62	320.37	317.7	323.38	319.42	313.73	315.74	316.25	317.64	317.82	323.71	318.18	317.52	321.01	322.31
329.33	331.46	329.61	331.22	327.7	325.68	328.62	328.19	326.65	330.21	332.18	328.15	330.22	325.36	331.87	329.75	329.16	328.2	326.36	332.06	327.5	327.92	327.04	330.92	327.63	331.42	328.14	325.98	330.52	327.54	328.42	332.94	324.72	330.04	325.32	326.17	332.69	323.98	323.89	323.06	327.09	324.73	324.31	334.37	332.7	328.11	329.74	331.78	329.66	326.48
301.72	298.19	307.07	306.11	308.13	306.54	306.63	306.66	304.56	302.16	301.12	302.28	305.65	302.35	303.05	306.01	300.59	306.5	301.44	305.17	301.92	304.89	306.16	304.87	306	302.08	303.51	301.79	303.32	303.27	303.24	300.49	302.65	303.53	297.73	302.66	304.96	299.29	300.68	298.97	303	301.19	307.2	306.72	306.89	302	302.95	303.77	301.64	303.38
302.46	306.94	306	302.91	304.41	300.68	307.65	311.94	304.73	304.81	302.45	305.7	307.88	307.08	297.61	312.11	308.59	305.2	304.93	309.04	307.45	306.41	307.65	308.04	309.17	305.91	305.53	306.83	309.08	308.97	306.52	307.44	303.22	307.3	302.09	306.93	307.38	308.84	303.75	308.03	307.59	308.85	311.07	304.77	305.85	310.74	309.83	309.98	304.44	306.06
291.29	296.76	296.75	292.31	296.43	291.9	292.77	295.07	293.16	298.7	294.99	295.17	300.88	293.38	295.24	295.28	293.9	298.58	295.08	296.43	293.84	296.1	299.01	295.33	292.53	294.08	294.76	292.16	296.01	296.3	291.39	297.2	298.11	298.38	295.6	292.81	300.84	296.44	295.05	296.76	292.03	295.27	294.65	291.84	291.53	298.04	288.59	297.12	293.01	293.39
310.82	306.48	305.01	306.95	305.85	302.59	304.81	309.54	305.11	305.15	305.54	306.68	306.61	305.71	308.22	302.1	304.57	306.58	309.69	305.38	307.44	306.97	303.45	302.98	305.45	307.24	312.03	307.98	308.91	308.66	307.11	304.91	304.54	309.51	304	309.84	304.68	305.72	300.58	311.24	304.95	305.46	304.5	304.78	308.88	304.45	300.67	308.49	308.67	306.28
314.48	319.81	312.55	314.3	314.29	312.89	313.17	313.1	313.56	314.49	311.73	313.53	307.21	318.72	314.93	316.38	314.89	313.26	310.77	314.42	316.95	312.73	313.14	312.92	316.62	319.24	317.19	311.07	316.55	312.94	313.7	313.88	314.71	313.47	313.57	316.72	320.71	311.69	314.28	315.8	316.54	314.01	315.61	312.64	315	313.64	312.44	314.91	312.73	314.36
305.52	300.85	309.4	303.68	306.78	306.93	305.39	305.28	307.59	301.62	299.35	299.85	302.57	302.35	299.84	303.37	306.89	305.29	301.8	297.55	303.71	299.72	302.53	300.44	303.92	303.39	303.49	305.31	302.36	304.21	307.84	301.14	304.44	300.31	303.07	306.3	309.26	304.78	299.9	307.81	308.06	303.09	299.98	309.6	304.84	305.44	303.09	304.53	301.96	300.95
311.66	309.13	311.42	307.13	313.26	313.56	310.9	310.45	306.66	316.17	312.01	304.51	306.88	310.55	314.45	309.52	314.93	310.25	320.12	315.88	312.98	310.39	311.11	313.63	311.16	309.04	310.06	319.3	313.85	310.13	315.14	307.61	314.19	310.45	315.23	306.11	313.86	312.66	314	313.14	308.53	308.94	309.99	312.63	317.23	317.02	304.6	315.67	312	314.63
318.7	317.22	321.32	317.29	311.7	318.38	315.64	316.34	320.56	316.81	317.56	315.95	316.72	315.13	319.69	314.37	313.75	321.66	314.76	321.33	316.4	316.29	312.74	318.64	316.93	319.11	314.9	316.04	317.74	316.95	316.09	319.3	313.59	318.05	314.8	313.63	314.97	314.83	314.78	315.86	312.44	317.96	317.57	316.77	317.46	315.23	315.16	317.04	315.04	313.32
299.76	303.35	301.78	305.87	304.46	302.18	300.15	301.6	306.74	295.9	304.37	303.4	299.8	301.94	302.63	307.27	301.76	307.85	302.64	298.63	303.36	305.04	297	300.57	303.72	302.33	302.83	299.56	300.7	301.3	300.32	302.74	303.71	305.52	303.49	304.32	302.46	297.94	302.38	298.46	305.42	303.5	306.61	296.93	300.57	308.88	306.67	300.44	298.51	301.69
303.46	299.71	302.78	302.76	301.35	302.32	300.67	302.54	306.12	304.5	305.56	300.21	306.98	305.78	306.02	310.36	301.97	302.65	304.73	305.23	303.91	302.12	301.98	301.41	302.32	294.75	305.85	306.96	304.85	300.74	303.78	300.96	304.36	304.12	298.7	299.1	305.6	305.72	304.05	301.67	303.58	306.29	306.72	300.05	305.31	304.38	297.75	306.21	301.65	301.63
304.92	302.1	304.94	301.45	303.12	302.8	304.16	300.89	300.49	302.99	303.2	303.57	301.75	306.81	296.18	301.7	301.32	302.56	303.78	300.49	303.51	298.91	301.64	301.14	304.45	303.57	302.89	300.49	301.11	302.75	302.83	299.13	303.01	306.19	302.04	304.48	300.41	301.37	304.44	304.24	300.68	300.39	303.65	301.6	302.35	305.63	300.88	300.09	300.75	301.11
299.54	299.71	295.95	300.53	298.98	298.96	304.13	304.31	305.71	297.67	298.18	299.25	299.02	303.67	301.44	295.13	302.09	303.12	298.37	300.91	304.14	300.42	303.13	300.52	294.33	296.25	302.65	299.21	299.1	306.08	300.16	293.82	301.89	297.84	298.14	308.8	305.14	298.84	297.77	296.69	304.68	302.41	299.21	298.23	299.26	301.55	297.3	299.85	298.58	303.24
310.11	313.49	315.74	312.44	319.71	315.43	315.22	313.2	310.67	311.94	311.51	316.1	313.4	314.88	314.68	322.68	316.25	313.58	312.64	312.4	314.49	312.35	316.9	317.45	312.23	311.17	310.01	316.14	316.08	319.29	312.58	314.31	316.29	315.87	317.46	315.7	317.56	313.3	315.57	311.01	314.97	312.06	314.35	317.27	314.23	312.3	314.7	311.12	314.39	314.6
305.56	303.53	303.5	305.4	307.11	302.74	305.45	306.65	305.98	306.39	305	303.06	304.74	305.79	300.79	304.77	309	312.73	298.49	304.35	302.43	301.8	303.28	302.3	306.47	301.17	307.95	303.88	302.85	307.03	306.54	303.4	305.28	311.7	309.19	304.71	301.43	306.28	306.4	303.12	310.49	303.8	302.42	303.52	304.02	306.33	302.01	306.33	304.43	302.28
321.81	324.38	314.19	319.02	315.7	315.52	317.58	318.18	319.48	311.13	319.41	315.82	316.94	318.83	315.51	320.85	318.78	313.6	315.98	317.4	319.72	317.93	315.45	318.86	320.06	318.56	318.55	317.82	323.11	318.75	312.73	322.11	318.69	318.13	315.05	321.65	315.25	323.65	318.59	319.81	315.17	313.54	317.54	316.45	319.14	317.04	314.98	316.16	316.94	318.61
299.63	303.63	297.46	300.33	304.04	301.14	302.95	302.49	301.07	301.37	304.1	301.15	301.94	305.26	301.14	302.08	298.98	299.17	306.12	307.08	303.98	305.3	302.81	307.55	300.4	305.26	301.09	300.6	299.47	300.57	299.22	298.85	300.05	302.43	301.27	303.77	304.26	298.08	299.17	300.27	303.25	306.16	308.05	307.3	298.46	301.36	301.52	297.76	307.29	302.91
328.46	326.03	328.12	325.01	322.92	327.34	329.36	325.4	326.3	329.97	326.19	325.48	327.83	331.94	329.24	325.74	327.1	328.23	327.78	325.72	327.34	324.15	327.84	331.7	329.18	331.68	326.54	323.84	329.28	335.27	330.52	324.44	322.83	328.88	331.79	331.51	323.8	330.54	329.87	327.68	327.22	330.22	330.19	329.16	329.04	327.58	325.55	328.62	323.49	329.07
318.71	316.63	314.18	311.75	320.84	316.28	316.26	317.36	316.98	315.55	318.28	321.16	314.79	317.09	318.38	316.46	319.49	310.43	316.98	308.43	307.39	315.63	315.58	313.82	314.18	312.23	316.77	317.18	312.96	313.56	314.74	318.31	318.4	322.07	317.74	319.22	313.91	312.98	316.9	313.9	315.36	321.38	314.22	316.71	317.77	311.1	317.19	318.93	312.6	316.22
296.57	297.05	291.91	295.03	299.44	295.66	293.41	296.59	295.25	296.71	299.63	299.52	293.5	293.83	292.22	298.57	291.92	295.19	294.44	291.88	297.49	298.14	297.74	290.31	296.27	294.23	291.84	302.35	296.31	295.98	291.15	295.87	296.62	297.16	291.05	294.36	292.46	294.2	295.83	292.66	299.48	295.67	299.18	299	299.5	292.11	296.52	293.7	291.19	294.47
313.94	312.05	318.33	316.36	313.14	311.69	312.96	318.76	312.04	317.4	318.61	314.91	309.08	317.22	316.4	312.87	312.79	318.16	312.57	311.45	307.88	312.44	312.56	307.25	315.78	312.54	316.07	316.88	315.37	309.19	316.28	314.64	322.13	314.46	315.04	311.14	314.84	312.73	312.26	322.22	315.5	316.92	314.45	313.75	313.62	318.81	313.67	317.21	314.94	312.96
311.56	308.06	311.02	310.8	313.69	315.12	315.53	317.4	314.41	314.51	309.43	309.51	312.91	309.42	310.43	310.92	310.4	315.84	308	308.67	315.25	316.95	304.31	310.28	312.65	311.41	312.62	311.44	307.37	312.33	307.19	313.18	310.11	313.38	311.3	309.05	312.86	307.74	310.66	312.96	310.91	308.3	311.25	310.69	311.64	312.31	312.49	310.9	310.79	310.94
302.03	308.26	306.39	305.14	306.8	309.37	309.52	309.04	301.75	308.72	306.24	305.54	305.5	306.98	311.28	306.51	304.12	305.86	308.9	306.6	306.23	301.9	306.3	307.77	301.39	307.98	309.96	305.35	307.65	306.33	304.11	303.35	306.28	303.25	304.24	301.75	307	307.37	301.11	305.42	312.29	307.2	308.59	304.75	308.32	305.82	306.07	308.32	308.82	312.11
316.63	315.45	311.47	319.4	314.9	316.64	309.67	315.26	315.3	317.15	315.19	313.6	315.96	319.22	311.57	318.48	312.52	315.39	312.88	313.84	318.83	314.03	311.14	312.28	315.45	314.27	312.4	311.87	316.87	317.34	311.87	316.83	313.67	314.28	314.83	313.76	311.06	312	315.56	315.38	315.56	317.55	320.12	312.44	316.16	315.15	318.29	316.87	317.22	312.74
306.05	307.09	307.31	308.37	306.81	305.78	305.47	303.37	306.72	309.44	309.17	302.6	308.83	304.42	308.16	306.66	309.56	310.79	311.98	303.38	309.23	309.09	309.54	302.62	308.24	306.05	306.14	311.73	308.81	304.84	304.32	310.01	301.81	309.79	301.89	307.96	305.32	311.41	306.92	303.83	306.28	301.27	307.52	303.41	303.7	304.94	303.76	310.82	306.1	305.29
306.8	306.33	305.97	310.26	303.3	307.27	304.08	307.2	302.5	308.63	307.04	306.39	308.63	307.94	310.07	308.35	309.44	304.99	308.41	308.02	306.03	310.08	309.25	304.99	306.13	307.9	299.55	312.09	307.59	310.26	307.13	307.32	304.34	309.42	308.67	312.51	307.34	306.95	308.08	304.41	306.47	308.21	309.76	304.09	307.67	306.95	305.83	302.79	306.92	306.4
310.54	315.64	308.7	311.93	317.58	309.65	313.04	308.74	312.1	311.55	311.75	314.45	308.54	306.96	316.95	315.74	315.39	306.86	308.37	308.24	313.74	312.48	306.1	312.19	314.58	314.04	309.46	312.69	315.07	310.04	312.82	309.2	308.76	309.08	312.04	313.27	317.91	318.02	315.86	312.23	311.85	311.35	311.25	312.19	311.07	313.3	308.53	310.28	311.47	311.17
315.88	319.97	316.85	312.65	311.18	314.59	314.71	317.9	313.79	315.04	312.6	312.44	317.27	313.11	315.9	315.18	313.93	312.95	312.5	313.28	314.48	317.53	315.33	317.88	314.57	313.02	315.96	315.98	315.05	318.64	318.19	317.75	314.24	314.98	317.77	312.74	310.42	313.96	315.32	316.9	312.38	314.77	317.17	317.75	316.87	311.12	314.34	316.81	315.14	312.31
313.83	315.67	315.18	316.15	316.7	310.27	310.67	317.11	318.09	317	316.89	314	315.15	318.54	315.73	315.34	311.14	311.43	315.27	319.45	315.62	314.34	314.36	310.11	313.79	313.31	313.05	314.36	314.66	315.27	319.6	314.36	320.48	318.74	314.19	314.67	314.62	310.73	312.28	311.97	317.88	313.31	314.64	314.12	314	313.74	312.98	309.6	310.41	316.62
303.71	302	303.18	300.39	301.79	305.05	300.71	301.77	306.46	302.85	298.33	303.97	303.75	302.72	302.15	301.72	304.14	304.49	300.95	302.16	301	306.79	305.49	300.5	300.74	304.65	298.25	307	299.47	298.94	299.95	303.42	308.15	304.88	300.99	304.38	305.66	302.35	305.81	302.16	306.23	305.46	306.02	300.99	302.32	301.8	302	302.5	299.85	302.61
316.36	309.57	308.91	312.42	316.93	309.05	314.14	313.37	315.72	312.58	310.45	308.53	310.33	313.09	314.41	315.48	317.92	311.54	312.05	317.5	317.24	321.18	307.71	314.95	314.48	316.43	315.6	315.79	317.55	318.58	311.7	317.04	313.26	317.36	317.35	312.41	316.14	311.07	310.73	310.14	314.29	312.9	311.12	315.39	316.74	315.22	312.56	317.34	316.67	311.42
305.42	301.38	304.71	308.99	302.79	309.4	301.12	311.03	304.91	299.45	306.36	308.04	309.44	304.5	305.97	307.96	306.53	307.99	306.04	308.39	305.83	300.8	306.35	304.89	303.01	296.56	301.25	306.93	306.84	309.51	306.44	303.84	306.68	306.11	297.37	308.41	302.66	299.75	312.57	305	308.15	308.74	312.54	310.75	303.17	307.86	304.32	306.42	308.8	303.32
299.96	302.69	306.92	304.99	301.07	304.9	306.34	300.24	306.08	302.54	300.67	301.83	304.84	306.89	306.15	301.56	301.13	305.52	303.94	303.49	301.35	307.93	307.86	304.03	306.81	306.92	304.03	303.49	303	306.22	303.21	310.93	302.95	307.62	301.53	308.36	305.02	302.15	305.72	304.81	307.42	303	304.57	308.01	300.16	304.16	305.02	305.2	300.51	299.9
308.47	305.15	307.03	302.95	304.45	301.99	309.74	300.17	304.78	304.01	306.61	303.91	299.56	302.88	304.4	299.43	304.09	306.7	305.09	302.95	298.5	308.37	297.55	302.18	300.64	299.63	303.23	299.9	300.28	301.76	305.04	305.98	303.8	304.9	300.62	300.47	305.48	305.99	299.24	301.44	304.17	298.75	305.36	305.54	302.2	304.55	303.92	309.06	302.21	305.2
303.29	295.94	303.82	303.14	299.64	302.11	304.57	298.32	297.58	300.87	303.88	300.06	302.74	298.7	299.91	302.41	296.66	300.59	298.58	300.71	305.99	292.5	300.82	300.01	302.66	296.16	298.54	303.01	302.95	297.31	300.7	303.08	298.87	298.77	306.93	303.16	301.24	299.79	301.5	301.92	305.14	303.61	301.13	304.62	298.23	298.6	300.6	305.67	299.56	296.86
301.62	305.46	300.29	301.81	302.87	302.01	301.7	301.8	303.22	300.93	303.01	300.07	303.22	306.51	304.08	303.6	300.68	301.25	297.9	302.7	305.17	298.23	300.21	302.69	302.95	307.59	305.46	298.31	295.35	302.03	300.38	302.4	304.21	304.51	297.88	303.72	309.04	299.25	304.69	304.59	302.34	301.12	305.64	300.28	307.23	306.1	302.94	301.87	301.91	302.38
304.75	306.91	307.71	309.85	307.52	304.92	305.58	308.89	307.58	303.99	303.22	304.49	312.16	302.8	304.74	307.7	306.11	305.21	307.75	301.58	302.74	300.93	305.39	304.75	299.57	301.66	298.76	305.36	302.27	300.75	306.2	303.78	302.33	303.41	303.51	307.08	304.25	305.04	309.14	304.41	302.88	305.74	305.95	306.71	304.35	303.19	306.06	307.7	306.87	306.68
313.67	317.47	312.57	316.03	318.56	316.01	317.8	320.92	316.85	312.89	311.34	319.12	318.19	314.43	315.46	314.74	321.7	318.96	312.9	314.47	318.83	315.16	316.12	315.62	311.96	315.48	318.32	317.08	318.92	316.25	313.3	311.71	316.68	319.62	319.89	317.86	315.03	315.87	318.51	317.68	316.19	318.93	317.13	318.04	317.8	313.55	317.79	317.76	321.13	318.14
311.46	315	312.02	306.62	317.95	314.45	311.88	318.43	313.28	311.42	312.15	314.2	307.62	311.02	313.44	317.72	314.38	311.45	316.4	311.38	308.95	309.25	312.39	316.8	313.12	307.28	310.09	315.1	316.48	312.77	318.23	315.33	315.44	311.77	313.9	316.33	313.8	316	307.43	313.12	316.7	307.03	316.64	316.32	312.39	314.91	313.95	314.25	316.04	308.67
311.93	314.84	305.4	313.55	309.31	317.64	315.81	307.25	312.74	315.82	315.65	317.08	317.48	314.37	313.46	314.43	318.94	318.03	316.25	309.07	312.66	308.85	318.83	311.62	318.21	314.1	316.88	314.81	313.44	311.3	309.91	312.58	307.02	312.99	313.48	317.85	314.97	315.4	315.95	311.82	314.59	312.76	312.36	313.93	314.19	314.82	314.43	318.78	317.48	312.68
299.04	304.4	306.45	302.95	301.18	306.24	301.14	304.69	305.3	304.14	297.51	301.58	298.2	306.87	301.25	303.15	301.84	303.46	305.71	305.98	306.53	307.6	303.35	306.76	307.23	308.88	302.54	302.85	304.17	304.08	300.91	301.48	305.8	305.4	299.03	304.79	304.98	304.5	297.5	304.22	301.51	303.29	304.99	303.1	305.68	307.29	303.74	301.22	304.26	302.82
310.14	318.21	310.77	312.05	317.1	314.3	316.2	315.22	317.48	311.95	310.7	313.4	316.29	315.61	315.11	318.8	315.97	314.21	311.85	320.41	315.56	318.43	309.7	309.55	312.24	317.42	316.11	323.55	317.15	313.97	314.22	307.65	311.3	312.57	316.07	320.34	315.72	310.99	314.64	316.46	311	311.79	311.11	312.17	313.46	321.69	313.96	313.13	310.47	311.53
304.47	310.13	304.46	302.96	304.65	306.39	303.03	301.94	296.23	305.81	308.52	302.76	306.85	299.75	300.99	310.14	303.29	303.61	303.37	306.21	305.97	305.42	303.44	307.99	305.56	302.14	306.48	303.87	305.04	304.93	306.22	304.13	301.3	301.34	306.33	306.29	302.14	306.64	305.46	308.14	305.97	306.63	309.89	304.51	308.61	302.07	305.02	303.59	305.5	299.71
316.64	314.16	307.64	312.7	310.94	313.32	314.49	313.14	315.58	310.31	311.8	312.61	311.3	316.39	312.27	317.21	317.35	316.5	314.53	316.41	313.55	317.11	313	315.1	316.02	315.37	315.15	320.53	312.97	314.09	313.51	311.48	317.41	314.7	311.68	311.25	320.05	316.93	313.88	310.77	312.67	310.76	313.51	317.28	311.03	312.96	316.3	317.24	312.76	319.98
301.17	302.08	305.62	306.77	308.37	299.64	301.73	305.89	310.05	307.48	301.51	302.87	303.79	301.16	302.82	305.78	304.79	301.26	302.32	300.39	303.39	303.82	300.35	304.91	298.37	302.27	306.31	299.65	302.7	302.18	299.45	300.65	306.47	304.47	300.92	301.44	298.19	298.52	302.38	306.18	303.3	299.53	308.81	303.96	303.98	296.53	305.84	300.94	308.72	301.84
301.25	295.91	298.95	298.79	294.54	298.25	298.46	298.01	292.01	298.28	298.96	296.35	297.05	293	296.96	298.97	293.95	293.76	297.71	297.04	298.47	296.14	295.72	294.75	296.68	297.21	295.28	295.43	297.55	294.26	295.69	298.3	294.92	297.69	294.07	294.03	295.46	301.85	292.59	294.31	297.79	297.52	294.5	299.23	295.61	296.78	296.4	296.58	296.99	298.5
299.98	299.99	301.34	303.27	300.83	298.11	297.22	301.16	299.75	298.06	303.23	301.47	299.59	300.99	300.46	298.4	302.32	297.99	296.97	298.95	296.21	303.68	295.81	298.29	297.64	297.87	301.36	293.89	295.34	302.78	304.87	303.35	297.47	299.98	295.44	296.68	298.58	294.82	292.57	301.2	301.62	299.85	294.06	303.36	297.16	298.6	298.84	303.84	299.83	302.73
301.75	302.43	303.76	304.37	303.72	301.47	302.53	303.41	306.26	304.09	303.72	303.96	304.87	306.16	303.2	300.67	299.6	305.59	307.5	299.34	303.55	301.51	303.91	304.36	301.12	298.49	304.45	299.85	302.06	302.29	301.05	307.16	303.71	303.72	306.35	306.78	302.5	301.07	304.98	302.62	299.67	302.09	299	305.15	305.17	304.3	302.85	303.28	298.59	302.62
301.71	300.85	300.8	298.04	295.68	292.54	299.67	294.95	295.34	293.41	297.56	300.7	291.83	294.49	298.01	300.42	293.93	295.49	295.03	298.37	299.81	299.76	299.72	298.68	297.33	295.71	293.51	299.81	296.6	296.15	294.51	299.77	300.7	301.47	294.22	297.69	301.26	296.63	302.49	294.88	295.33	299.11	299.99	293.96	298.59	294.35	290.95	295.5	296.77	293.29
313.33	313.85	308.26	309.48	315.67	315.91	317.08	315.56	311.39	312.71	316.86	313.52	315.38	318.83	314.95	313.28	318.08	319.87	314.43	317.35	307.51	312.37	313.89	315.23	317.88	317.8	312.53	313.97	317.84	314.98	314.77	312.1	312.08	314.12	312.04	314.94	317.08	312.89	314.22	313.69	314.74	316.13	314.45	315.85	314.68	311.2	316.05	313.92	317.72	315.42
302.02	303.56	302.04	297.04	304.55	300.01	303.24	300.05	297.73	294.87	298.01	301.38	296.1	302.53	303.16	299.59	298.24	302.49	299.76	296.73	306.2	300.75	301.98	299.95	294.56	302.29	298.16	299.94	299.37	298.81	293.83	301.09	302.86	306.68	298.44	298.02	309.54	299.1	297.86	301.06	299.42	296.62	306.94	303.29	303.47	297.22	296	299.07	303.72	298.35
311.81	315.2	311.16	309.88	312.19	316.62	310.46	317.72	317.99	312.34	316.06	309.54	313.57	314.29	317.02	314.89	312.71	314.75	312.1	317.91	310.31	311.76	318.15	310.83	316.66	319.89	314.32	317.03	314.33	309.86	310.7	313.72	313.17	316.62	319.24	311.24	315.16	316.67	314.6	315.37	318.46	312.56	311.95	308.54	315.88	313.25	314.04	314.24	319.22	312.75
314.77	318.09	317.01	319.15	311.26	321.76	316.84	319.14	320.41	318.09	316.61	315.76	319.55	310.77	320.24	321.1	318.52	324.11	319.75	316.59	317.03	311.87	319.7	317.45	318.87	319.07	320.14	316.51	315.5	315.39	324.23	321.93	316.71	316.73	318.92	317.43	319.77	317.36	317.43	317.17	316.11	319.11	317.5	319.81	320.09	315.79	321.74	315.16	318.2	312.65
305.76	310.56	307.87	305.79	312.46	307.33	314.16	307.86	310.38	310.41	310.61	307.39	317.81	310.33	313.56	306.89	312.59	311.79	309.19	309.44	314.02	313.71	307.46	314.46	313.42	309.06	308.69	305.36	307.22	313.61	313.78	312.39	311.13	310.91	308.92	307.28	305.79	313.42	314.95	311.03	312.96	308.96	313.39	313.23	309.97	311.23	308.91	311.3	309.49	313.23
317.68	314.91	311.28	313.5	306.86	313.92	313.88	311.75	320.64	310.6	312.95	315.87	312.87	316.45	311.85	312	321.49	315.91	313.29	312.3	317.57	319.35	316.43	316.16	311.09	315.6	311.42	314.77	314.71	315.67	309.88	315.29	309.02	317.55	314.26	312.49	314.48	312.97	309.3	316.77	312.29	311.73	315.65	317.2	313.57	319.66	318.31	314.07	321.48	313.57
310.53	314.05	315.24	315.84	318.65	312.62	312.41	315.55	312.28	313.34	309.69	317.18	313.12	315.9	313.55	315.81	314.55	314.87	314.11	315.49	315.92	315.05	312.87	317.3	315.29	308.1	313.43	313.36	317.85	313.7	310.99	317.52	316.46	316.47	316.94	314.49	314.42	314.94	318.31	317.73	315.46	315.21	312.4	314.49	315.43	313.58	314.48	314.88	310.72	317.59
293.86	300.2	293.91	292.6	296.49	299.93	298.54	295.77	299.77	290.81	290.4	296.31	297.16	295.35	292.92	297.02	297.91	302.93	301.6	298.71	298.02	296.44	291.38	295.15	296.63	294.29	293.66	304.07	296.01	297.21	296.71	296.33	297.6	298.5	294.72	300.28	293.76	297.79	300.4	296.54	295.39	298.06	293.36	294.66	293.92	296.72	297.91	304.42	297.42	295.43
314.96	315.29	315.59	318.51	318.57	318.24	318.38	317.26	316.73	315.7	321.5	313.43	318.87	321.25	319.22	312.16	311.52	315.69	314.92	320.85	315.19	314.54	317	318.38	319.21	317	312.48	315.61	313.71	317.9	312.43	311.24	319.75	313.35	318.59	315.1	318.57	316.96	315.62	319.69	314.1	317.45	318.21	316.99	322.98	313.95	311.91	311.93	317.03	313.55
305.23	303.43	305.51	306.4	304.28	302.44	298.18	300.64	303.11	306.48	300.52	304.73	297.4	303.5	306.55	303.08	304.17	305.37	304.85	306.47	303.54	304.07	296.1	303.39	301.13	307.42	307.81	305.6	305.23	306.08	303.24	300.87	299.62	304.16	301.02	307.76	299.07	304.41	308.55	307.75	304.5	304.94	304.61	306.55	307.05	303.77	304.47	303.67	305.34	305.47
303.86	304.13	303.45	307.03	306.35	308.69	307.38	304.93	301.97	305.85	303.13	302.94	303.28	303.56	305.39	305.78	300.59	305.95	305.35	306.69	306.14	305.13	304.04	300.68	303.34	302.18	302.53	303.37	301.45	304.4	301.87	303.36	301.29	300.07	303.91	301.05	307.3	306.2	304.49	301.46	303.47	302.79	304.17	301.19	304.9	307.64	304.95	299.16	311.65	308.99
321.92	325.77	326.67	325.68	324.82	329.94	324.89	320.6	327.86	324.1	326.45	325.87	325.75	329.06	329.74	329.06	325.2	324.68	325.28	324.63	325.11	330.4	327.98	326.82	325.54	326.6	323.9	323.86	326.16	329.69	324.56	322.84	331.29	326.39	322.51	322.24	324.51	327.02	327.66	324.71	327.4	330.62	323.24	324.59	332.5	324.69	319.14	329.32	327.08	324.78
322.83	319.53	314.5	311.33	317.5	314.25	311.35	312.81	310.65	316.27	316.44	310.03	311.39	317.62	315.24	318.19	311.65	312.53	312.69	311.71	313	314.29	312.45	309.82	310.79	315.87	311.31	314.09	312.78	313.19	314	315.2	316.99	313.05	311.57	311.12	311.77	311.88	314.86	314.27	316.73	312.27	318.58	310.07	312.22	312.26	313.51	311.15	310.86	314.38
308.2	303.25	307.23	306.89	305.19	307.17	301.14	301.61	299.58	300.54	305.82	301.41	303.84	303.48	310.37	304.99	302.94	300.79	308.15	306.18	305.55	303.63	299.13	299.88	301.44	306.5	298.41	299.98	304.64	300.17	302.08	303.12	302.53	303.83	303.87	304.2	306.47	304.46	306.54	300.44	301.29	300.58	304.3	302.92	302.74	304.67	298.16	307.78	307.97	305.97
311.33	311.55	311.91	314.03	316.22	315.99	308.94	311.92	314.23	310.79	313.36	313.59	309.05	311.05	311.29	314.38	314	315.64	310.73	317.12	313.27	308.71	313.69	312.15	314.96	313.68	307.97	312.96	318.28	307.17	311.59	310.13	311.83	311.44	310.68	312.71	312.94	311.06	311.4	309.74	313.9	311.51	311.63	310.72	312.3	314.02	313.68	314.11	313.22	312.32
311.07	309.83	310.26	304.71	312.7	306.14	307.26	311.68	311.02	306.92	306.24	303.85	305.1	306.97	297.5	314.14	308.41	301.27	307.19	306.41	304.66	306.35	309.25	306.43	304.59	311.98	311.92	312.75	305.62	306.41	311.32	309.8	312.36	309.03	304.99	306.73	308.24	314.15	306.11	310.28	310.92	308.64	312	302	305.43	313.76	309.55	308.55	310.49	314.07
297.29	301.75	297.88	296.97	305.11	300.82	300.88	294.89	301.66	301.91	299.38	300.44	299.74	303.73	300.62	303.36	299.31	303.13	304.83	297.84	302.81	298.79	300.6	300.72	301.14	298.42	298.78	301.87	300.2	293.29	300.91	300.65	304.73	300.88	302	308.66	298.02	304.01	309.33	299.19	300.55	294.95	301.13	299.38	299.1	305.13	302.94	300.98	302.19	304.2
303.61	308.66	301	299.73	297.73	306.64	302.77	303.27	302.29	297.26	299.6	306.56	298.65	300.54	303.32	305.72	302.68	303.68	305.16	305.01	303.43	305.99	300.42	300.98	302.15	299.07	303.14	304.15	307.53	306.46	302.22	299.88	302.16	306.03	306.67	302.15	305.22	302.62	304.18	300.8	303.12	311.64	301.39	302.12	304.21	302.11	301.28	301.3	303.62	299.75
299.2	302.62	306.06	308.33	312.9	307.27	309.18	312.04	309.06	303.32	300.75	301.55	308.23	302.38	306.97	311.41	306.14	305.31	311.11	309.15	310.33	310.74	307.91	309.89	308.94	307.95	308.8	305.71	314	310.74	310.52	308.87	302.62	310.2	311.41	308.96	306.25	308.52	304.28	313.09	308.75	307.44	304.82	312.13	303.34	304.76	306.03	305.31	311.93	310.08
313.09	318.9	316.62	315.74	319.53	313.76	315.66	311.14	311.56	314.11	313.3	315.16	314.45	317.79	311.35	315.96	318.34	311.98	314.58	315.21	314.03	316.79	310.86	313.87	313.1	308.09	314.44	312.94	315.78	313.25	314.06	318.78	313.97	311.66	317.86	316.84	316.3	314.04	319.03	311.5	311.38	316.03	317.08	317.9	307.03	314.1	311.52	312.08	317.55	318.53
320.59	324.4	317.62	319.34	320.36	320.19	311.49	316.21	318.93	320.2	318.43	317.04	320.16	316.22	315.85	318.63	319.07	321.02	316.77	313.8	314.66	316.54	316.8	315.17	315.07	318.18	313.3	316.63	312.2	317.9	317.8	316.37	317.62	321.43	316.35	315.36	315.55	316.17	318.03	318.1	316.83	317.19	320.22	317.38	320.31	317.18	319.59	320.41	317.81	317.01
325.87	327.05	326.06	332.38	335.16	326.59	331.39	329.16	327.79	322.62	324.75	325.27	326.09	326.73	333.25	333.06	326.38	321.93	326.57	332.17	327.02	322.91	329.91	326.54	324.05	324.71	330.34	330.25	329.24	326.51	327.47	327.74	325.78	327.98	324.49	322.02	328.25	325.48	328.54	327.98	328.89	327.62	327.93	327.62	327.64	326.34	328.8	332.7	327.36	327.43
314.43	311.72	305.83	313.34	318.54	316.81	316.54	313.17	316.72	314.65	313.36	310.31	314.77	312.53	318.24	311.4	314.13	309.96	318.65	319.03	311	315.27	313.69	313.74	310.93	311.8	313.75	313.66	319.66	316.41	310.26	314.51	320.52	307.54	318.33	317.81	315.38	314.9	317.68	313.1	311.98	311.11	317.16	314.7	314.37	315.87	323.55	314.08	315.69	314.6
298.11	300.54	294.07	292.84	300.22	297	294.86	291.19	293.39	296.22	294.18	296.28	295.82	293.26	295.96	294.83	299	296.12	299.56	299.3	296.08	294.18	294.24	297.71	300.85	297.84	291.38	298.17	296.62	297.06	300.36	296.19	294.88	295.35	300.73	297.35	297.3	296.57	295.22	296.03	297.59	302.94	298.83	296.89	295.34	296.61	294.17	297.04	299.58	298.21
314.7	316.13	310.62	319.59	310.71	315	318.93	320.08	313.82	314.03	315.63	312.97	319.67	320.04	311.5	312.61	313.65	313.84	315.18	319.32	317.02	316.34	313.49	312.98	308.61	316.27	315.27	312.68	319.54	316.09	314.41	313.39	317.52	315.54	319.15	311.29	312.41	314.62	315.74	315.83	315.67	315.92	318.6	318.66	318.62	315.43	314.15	316.93	313.93	317.96
294.47	294.28	290.46	290.56	291.73	296.19	296.24	292.92	295.81	295.65	293.12	292.23	289.75	291.05	289.79	296.86	297.72	294.95	293.04	293.9	298.85	298.48	296.8	285.94	290.4	296.34	294.58	295.69	295.1	291.39	289.08	291.49	294.6	291.03	289	295.19	292.67	295.58	296.37	293.28	291.73	295.99	293.68	295.79	294.54	299.4	294.31	299.08	290.69	296.28
301.8	310.88	305.88	307.03	305.39	311.6	308.66	307.92	304.3	308.21	308.49	310.17	310.31	310.86	300.05	307.57	303.72	311.16	311.03	310.59	308.61	308.6	305.13	306.3	308.52	303.77	308.8	312.29	304.86	310.99	312.05	304.24	309.01	306.26	304.87	309.83	305.81	309.48	302.93	304.41	307.67	304.96	309.17	310.99	308.17	309.89	304.26	305.87	307.19	305.06
308.96	305.66	299.91	300.31	300.7	300.5	298.38	302.17	299.02	305.07	303.04	305.76	297.01	299.49	304.74	303.72	298.23	305.39	301.63	304.8	300.75	300.74	300.83	302.6	301.84	305.32	298.71	298.19	299.6	300.37	300.75	302.9	305.75	301.5	305.5	301.29	305.64	296.31	302.31	304.51	299.68	308.02	301.76	304.09	304.48	305.29	306.94	303.93	304.2	302.28
321.27	317.34	316.06	321.61	319.82	315.94	315.07	319.38	316.92	319.69	321.01	316.38	319.86	324.64	318.29	317.96	321.48	317.08	319.45	314.86	320.84	321.91	320.12	319.36	317.04	317.96	318.25	320.05	315.37	317.84	313.41	312.82	317.11	317.4	319.9	318.9	319.07	318.87	320.02	322.15	318.61	319.26	314.97	321.19	319.58	324.19	321.74	317.45	319.29	315.59
295.33	293.05	296.63	295.03	297.62	291.34	290.77	296.12	290.11	294.79	294.09	296.14	290.87	289.4	293.81	295.43	296.48	288.36	291.01	290.65	292.77	291.53	291.03	295.19	293.57	296.61	293.71	292.53	296.95	298.24	292.56	292.51	292.94	297.19	292.78	293.08	295.35	292.27	294.97	299.05	295.79	294.29	300.64	290.86	291.61	297.79	293.96	294.05	295.34	298.71
305.45	306.06	310.28	305.14	304.7	306.19	305.04	307.71	305.13	305.36	303.72	304.8	303.11	307.54	309.52	305.47	303.76	306.01	307.21	304.78	306.48	302.59	308.24	305.36	304.31	301.72	304.35	306.97	305.99	304.43	300.53	304.7	308.45	302.63	304.81	305.46	302.21	304.62	309.06	304.95	304.71	307.47	303.27	312.25	307.57	308.07	303.67	301.89	309.31	307.67
312.71	309.36	315.3	316.46	315.31	313.23	314.25	313.89	314.78	314.3	316.12	314.35	315.39	314.24	311.99	314.83	321.42	318.18	315.05	317.58	317.82	310.15	313.96	310.18	319.04	313.98	312.5	315.78	317.02	317.25	311.9	310.62	312.81	315.36	316.71	312.43	313.44	316.44	308.43	316.67	308.58	313.89	314.2	315.28	314.1	318.04	313.29	315.78	313.53	316.3
322.94	328.1	324.77	328.59	325.72	323.41	324.95	322.7	327.26	321.1	332.96	321.29	328.51	328.43	323.75	325.45	331.27	326.78	323.48	326.57	326.16	325.86	323.3	331.06	325.87	324.53	326.26	324.82	324.95	325.63	332.34	323.26	321.48	323.52	330.82	323.77	320.77	325.94	324.11	323.12	329.16	328.82	326.68	330.22	330.25	326.48	327.74	328.29	323.96	326
295.34	294.99	295.95	300.61	304.43	296.48	298.52	296.66	294.5	297.28	296.01	296.48	296.11	296.26	297.09	295.16	296.63	292.07	293.22	294.45	299.39	296.62	295.6	298.58	296.72	297.69	294.71	299.99	296.94	303.61	296.31	298.86	299.19	299.51	302.08	294.53	298.18	294.08	301.72	293.94	296.38	295.83	294.12	297.9	291.3	299.28	299.33	293.95	294.13	300.35
304.74	302.26	303.46	298.79	300.08	301.76	304.85	305.26	300.76	301.94	302.48	298.12	304.54	304.26	306.9	303.07	298.9	308.49	300.1	300.58	305.85	304.35	301.25	307.44	307.46	305.47	304.36	302.31	302.64	301.9	304.75	302.8	304.51	304.93	303.83	303.19	305.9	299.36	304.75	302.33	304.13	303.47	300.65	296.13	304.96	306.16	299.38	303.11	304.55	306.24
303.14	299.53	299.71	305.84	299.48	301.23	297.55	303.16	297.86	298.09	301.56	299.13	302.19	301.14	299.42	299.15	304.5	300.8	302.16	303.93	298.46	305.31	305.01	306.27	301.97	302.65	304.79	301.99	299.35	295.86	301.67	298.44	297.28	302.32	299.69	299.29	298.58	298.83	304.71	302.09	306.52	298.13	302.39	302.56	300.33	299.65	302.61	304.45	300.77	297.94
316.08	321.37	314.02	317.01	315.26	318.33	319.15	321.12	309.36	320.29	322.42	315.52	317.17	314.97	316.26	319.78	317.04	317.85	318.18	318.32	315.5	316.82	320.58	319.55	318.24	320.52	319.47	317.46	314.17	314.94	322.04	321.54	314.41	315.68	312.38	314.9	321.38	322.18	314.37	321.85	322.61	309.35	317.99	317.13	315.18	314.38	321.09	316.34	317.55	311.01
306.62	312.29	308.8	305.82	310.41	316.78	310.56	310.7	309.82	307.2	306.95	309.62	311.17	315.33	312.4	313.34	311.59	312.13	313.23	310.2	309.64	307.74	313.42	311.19	311.18	313.94	309.12	313.32	308.85	312.88	311.34	313.61	311.91	309.78	312.5	312.39	312.35	311.62	308.64	309.44	309.25	310.38	311.86	314.5	308.85	310.88	308.58	308.72	306.21	312.32
307.79	301.38	302.43	301.13	305.64	300.7	312.16	303.77	304.2	309.43	302.88	306.71	306.76	297.15	303.49	303.7	306.09	303.95	300.33	305.16	305.8	308.17	305.61	306.71	304.93	306.11	302.21	301.15	306.15	308.91	307.88	298.65	306.32	307.78	308.54	304.59	308.51	302.08	303.46	306.64	299.3	301.37	306.12	304.02	306.57	303.13	310.55	308.47	300.34	304.42
316.75	317.05	320.16	316.3	321.67	311.5	319.7	312.47	317.2	316.63	314.84	320.19	319.61	317.09	315.31	317.76	319.52	325.13	313.95	311.78	312.12	315.82	322.65	314.01	319.7	316.37	315.17	319.19	318.53	319.82	321.51	321.3	319.79	319.13	316.67	317.8	321.19	319.97	320.48	315.97	313.69	318.36	315.99	317.41	317.22	319.3	318.31	316.77	321.26	320.67
304.44	305.14	301	310.06	311.78	311.09	305.2	306.05	302.81	303.46	306.14	304.3	307.69	306.22	306.19	303.18	307.2	305.63	304.23	311.71	304.47	309.71	310.69	303.65	303.44	302.38	305.82	303.03	306.15	307.71	309.71	306.24	307.92	305.82	308.4	301.12	304.87	305.47	300.32	307.99	306.52	305.79	305.28	305.41	301.97	303.39	302.85	303.26	306.76	309.27
323.33	316.54	317.64	322.66	321.6	322.25	313.34	317.28	320.79	314.49	318.23	317.8	317.22	317.89	318.24	318.02	316.76	315.05	312.48	315.94	319.05	320.35	317	316.98	320.4	321.72	320.01	316.02	315.34	322.5	317.31	318.64	318.09	315.28	321.09	319.36	319.79	318.37	320.08	315.82	314.95	314.87	319.93	317.46	319.75	315.97	321.31	316.18	320.97	318.07
307.41	310.55	300.9	303.12	302.67	302.01	306.45	305.53	303.33	304.06	304.54	301.06	305.13	300.92	300.29	306.16	301.83	302.62	304.51	301.63	304.57	297.57	302.65	304.65	303.01	303.55	303.84	308.02	302.2	302.92	299.12	304.62	295.61	303.77	298.19	305.98	302.82	307.08	303.09	303.59	303.8	301.61	301.81	299.93	298.32	302.35	305.16	299.66	304.82	300.41
[truncated: 499 more rows]
[truncated: 150 more columns]
