# Supplementary material for: Genetic dissection of main and epistatic effects of QTL based on augmented triple test cross design
Source: PLoS One. 2017 Dec 14;12(12):e0189054. doi: 10.1371/journal.pone.0189054 (PMC5730204; doi:10.1371/journal.pone.0189054)
Supplement: S9 Supporting Information — (ZIP) [file pone.0189054.s009.zip › z5_1650_0.2_5.csv]

315.81	317.64	317.66	318.22	319.13	321.81	322.24	319.76	315.03	324.55	318.45	317.4	310.79	309.79	319.33	322.7	317.58	318.53	325.23	322.25	324.54	315.74	321.2	316.82	314.75	327.46	319.23	320.17	317.2	311.25	320.64	323.56	316.33	313.24	319.59	315.82	319.19	318.33	321.53	325.85	322.99	324.14	312.05	319.28	318.65	318.19	319.02	314.15	315.53	316.63
311.15	309.54	318.35	312.78	313.76	309.56	313.65	302.41	314.09	310.27	314.86	311.35	321.04	312.22	307.43	317.54	312.85	310.64	313.62	313.51	318.42	314.31	319.08	317.55	304.59	309.4	316.21	311.45	308.07	312.55	310.72	316.46	313.76	313.03	318.17	312.89	322.54	311.97	311.8	311.52	319.55	318.59	315.72	308.22	310.59	316.48	314.21	314.15	313.38	305.97
314.67	316.31	308.37	311.77	314.04	307.79	314.47	316.14	313.56	309.65	307.79	316.59	317.71	317.68	319.47	319.72	327.56	318.62	315.03	317.16	318.39	314.29	313.98	323.55	316.61	309.75	319.62	311.27	310.07	309.64	311.84	310.8	319.83	317.84	318.67	311.58	314.01	309.97	319.31	319.42	314.82	308.79	316.14	315.45	313.87	318.22	314.1	322.31	311.1	316.99
302.39	301.11	299.79	307.73	304.01	299.8	306.1	299.54	308.19	308.15	309.24	305.05	308.8	309.23	306.82	308.32	307.77	301.33	300.31	308.72	300.99	299.1	306.97	302.19	299.72	311.3	309.61	311.58	306.65	305.24	306.52	300.93	312.24	307.06	296.76	306.46	299.86	309.87	301.28	315.53	303.15	303.63	300.32	302.46	301.31	309.01	298.72	304.56	303.99	301.57
315.03	302.58	305.43	313.37	314.64	310.73	309.02	320.07	310.42	317.19	314.79	309.67	312.28	311.58	314.89	316.12	310.22	322.34	319.36	315.07	311.29	314.54	317.09	308.59	315.9	316.17	320.81	313.14	319.07	313.49	311.4	310.31	312.9	313.4	312.69	314.48	313.67	312.77	315.72	315.68	313.64	309.93	310.44	304.64	319.93	310.49	311.15	312.25	316.57	310.39
299.28	298.91	307.49	302.28	305.77	300.12	299.85	307.84	300.75	304.35	305.29	304.87	302.32	302.55	307.44	303.2	298.05	306.87	300.05	305.16	298.84	295.87	309.86	306.85	308.98	309.68	299.75	298.38	298.82	304.96	300.42	301.28	303.66	308.13	303.86	298.51	307.73	309.17	302.62	303.46	299.79	305.55	301.71	310.06	301.81	305.6	302.51	298.51	296.17	308.28
297.8	301.9	290.12	296.84	294.9	292.67	297.64	292.95	288.52	296.38	291.01	288.08	293.59	298.85	304.67	295.74	295.41	295.45	286.11	290.86	290.62	297.46	305.6	295.72	292.51	291.84	298.3	297.1	297.42	297.3	292.38	296.95	292.83	291.86	292.18	290.95	292.16	294.57	300.23	294.66	291.04	292.33	293.87	294.92	296.98	292.81	295.37	288.25	296.48	289.76
304.1	302.8	296.65	302.8	308.69	296.26	303.33	308.04	300.48	301.52	306.44	306.67	307.94	297.24	306.68	302.96	305.91	306.88	306.11	303.57	302.1	300.97	308.68	305.88	297.75	295.41	309.32	308.15	300.09	300.64	300.24	307.48	305.9	302.97	304.13	305.36	304.3	303.83	299.18	297.51	307.24	301.47	298.5	307.08	304.73	308.1	295.44	302.86	307.77	306.88
316.05	312.5	321.24	328.57	312.58	312.19	317.62	309.56	324.24	312.42	315.94	313.52	323.46	312.35	308.82	316.75	311.04	325.94	315.45	310.35	314.02	316.03	316.02	316.21	319.79	314.71	312.45	316.37	314.91	323.61	318.72	313.85	318.07	314.57	314.53	311.17	316.96	323.38	310.46	309.38	309.85	316.74	315.51	316.45	315.54	316.17	313.01	318.43	314.51	320.28
322.45	316.42	311.72	317.58	319.42	311.75	316.08	313.27	316.75	318.68	311.14	318.07	317.47	313.72	312.4	314.69	317.09	318.34	310.43	311.2	316.18	318.9	317.85	312.94	314.9	310.39	312.1	318.91	316	314.32	319.93	315.45	321.75	314.26	316.36	314	317.07	312.12	313.61	322.09	310.7	313.11	314.35	308.21	315.54	313.85	323.2	314.91	318.01	318.91
321.37	324.15	324.93	328.34	325.95	322.42	318.63	327.51	323.34	329.76	321.25	322.1	325.08	321.15	317.57	321.88	325.4	324.8	323.46	327.04	322.8	328.91	328.64	325.44	323.16	325.9	325.86	329.75	331.45	327.84	322.7	327.36	329.07	324.71	325.98	324.12	328.45	327.69	316.11	322.29	326.94	327.5	330.01	325.13	324.73	325.66	330.64	328.76	324.97	321.9
303.73	297.49	298.86	308.5	304.98	301.72	310.56	299.77	308.52	304.39	307	303.06	301.12	308.72	304.1	308.96	294.17	300.22	302.75	299.88	302.7	301.47	305.01	302.73	310.56	307.88	309.23	309.39	300.81	301.21	297.09	304.33	302.97	304.22	306.55	301.53	309.24	298.15	305.47	304.9	301.53	299.4	304.37	309.95	306.58	310.2	302.4	308.44	299.12	300.2
309.11	302.9	308.9	304.58	305.38	305.78	299.78	315.73	298.38	313.21	302.88	307.55	313.59	304.42	313.47	310.5	312.01	306.92	309.88	309.71	307.86	303.01	314.83	312.13	315.92	309.74	309.43	315.73	303.31	306.04	309.37	300.08	313.56	303.17	314.12	304.78	312.2	310.81	304.85	312.45	306.73	312.3	301.87	312.86	314.27	305.84	310.48	307.5	309.46	303.83
301.55	308.38	304.25	299.22	302.92	296.79	306.64	304.88	303.87	300.37	302.16	302.81	304.87	303.74	300.42	304.2	294.24	298.83	300.66	299.49	304.57	303.06	298.36	308.8	311.43	308.18	300.99	298.98	301.57	302.47	301.75	304.44	304.38	303.48	302.62	306.41	304.15	309.76	295.05	299.62	302.09	307.41	294.84	305.68	293.39	303.82	304.52	292.07	301.22	298.36
309.78	307.69	313.14	314.62	311.1	304.73	312.45	316.82	305.5	309.88	312.21	306.96	313.12	305.47	311.38	300.78	315.15	305.9	309.6	309.57	318.72	307.99	315.37	305.18	311.98	312.36	307.73	311.22	307.96	307.27	308.67	316.02	314.83	305.32	312.43	309.51	314.19	310.44	308.15	312.89	304.51	310.68	305.64	307.74	312.77	306.95	314.18	316.82	308.89	309.48
321.93	322.69	325.66	316.74	314.8	311.65	314.99	314.81	316.89	320.06	316.35	318.14	315.4	314.3	316.55	314.41	313.04	318.89	314.91	315.51	311.2	314.33	317.68	314.92	320.33	315.97	307.82	326.6	314.73	316.7	312.35	315.43	320.12	307.56	309.2	316.83	317.76	320.45	315.47	316.23	320.81	313.29	324.33	312.73	314.2	315.43	309.04	310.05	315.29	317.87
307.24	317.04	304	306.17	308.26	303.28	304.92	301.71	307.55	306.62	310.18	308.33	315.53	312.43	313.66	304.82	302.02	304.92	301.02	304	306.44	305.94	308.49	313.46	307.15	304.65	309.11	304.2	308.85	309.48	309	311.14	316.48	304.82	309.2	311.57	306.45	308.45	302.06	303.44	311.75	304.3	305.68	309.51	310.75	302.85	305.7	304.63	301.25	308.81
319.33	317.63	316.27	323.12	317.36	308.4	321.82	313.7	315.98	312.51	318.8	317.18	317.25	316.46	311.66	314.94	312.06	318.87	311.24	321.66	316.08	317.29	313.34	318.99	315.68	319.61	318.27	316.7	314.76	310.28	305.22	320.75	313.22	309.79	312.6	311.2	324.12	309.89	317.88	319.87	314.45	318.04	315.42	320.72	315.75	315.37	313.98	319.02	320.06	315.33
302.88	306.27	305.46	309.7	300.72	300	303.35	313.66	300.28	306.2	305.35	301.03	304.88	301.83	306.24	300.9	311.17	299.41	305.03	311.51	305.21	308.87	298.26	304.01	307.53	304.38	306.14	306.81	305.54	302.23	306.89	299.7	299.2	302.99	299.87	304.74	301.75	300.97	308.85	303.44	309.74	309.85	303	312.05	304.58	306.96	307.96	304.5	305.17	307.83
305.38	304.6	314.28	300.8	311.25	300.75	309.56	308.15	308.81	300.61	303.82	308.27	311.25	306.19	308.34	305.31	313.5	302.45	299.43	302.51	301.25	303.6	312.08	306.3	306.87	299.26	306.58	302.23	306.98	306.78	308.74	300.24	307.03	301.33	302.92	306.66	310.81	307.65	310.41	310.49	309.26	305.74	312.33	307.2	304.4	304.56	313.01	309.58	305.58	305
299.36	299.38	309.31	307.1	302.41	300.43	302.46	297.76	299.21	295.97	310.87	304.76	300.14	308.17	302.66	306.38	299.64	300.31	298.09	306.62	302.3	299.08	298.21	304.97	303.41	303.82	296.2	307.5	299.9	302.48	298.85	314.54	308.31	302.5	300.44	305.52	300.37	301.88	299.89	301.03	303.18	300.12	306.68	299.46	306.6	302.82	304.74	297.02	299.05	304.9
310.11	305.09	304.62	295.92	306.06	303.38	304.7	296.06	305.88	304.65	290.3	301.86	301.72	302.87	297.7	303.4	299.92	299.1	297.95	303.44	308.06	300.27	300.78	307.37	302.48	298.95	305.9	307.86	302.29	300.34	308.87	300.66	298.56	306.46	297.13	306.27	304.48	301.3	309.58	312.21	310.76	300.03	303.44	301.2	311.91	303.38	305.77	306.2	294.89	305.53
315.64	308.02	313.36	317.04	312.5	310.53	317.34	312.41	309.39	315.47	307.55	307.54	315.15	315.06	314.23	312.49	308.5	314.36	308.69	309.91	314.17	315.97	316.93	299.59	312.57	314.56	316.56	308.33	316.55	317.04	305.93	314.84	312.01	312.9	311.9	312.53	309	319.31	319.95	312.36	319.45	314.45	310.96	317.28	315.21	315.52	313.15	316.37	317.65	315.84
306.36	303.93	301.09	307.66	299.95	304.16	304.52	306.27	299.97	303.24	302.04	303.55	301.45	302.79	296.71	307.83	304.87	299.47	304.57	305.89	301.59	299.82	301.34	301.65	295.22	306.77	307.37	308.59	302.13	303.44	299.83	296.87	300.83	305.22	308.21	302.48	293.47	307.66	302.06	294.1	296.66	307.94	305.81	309.82	304.61	295.71	298.09	301.25	309.41	309.9
306.93	302.49	307.95	304.51	304.33	307.01	306.81	302.31	309.63	303.75	304.88	309.12	305.61	310.61	302.44	302.53	311.7	306.07	308.06	311.81	301.34	299	308.33	300.06	302.71	302.81	304.4	305.47	308.92	304.68	301.1	305.94	309.41	305	310.44	306.57	308.06	308.19	302.07	308.86	309.21	310.4	307.72	309.36	313.86	310.34	302.14	311.29	305.22	310.87
312.4	313.99	317.51	307.25	315.56	323.31	319.48	319.5	319.52	317.97	318.91	310.83	322.49	315.64	309.25	321.76	313.46	313.8	312.24	326.17	312.12	312.33	316.91	318.14	319.76	320.6	316.1	321.17	317.77	311.96	311.06	320.42	322.23	321.46	315.34	312.83	318.19	318.6	317.36	314.29	317.51	317.52	313.4	311.14	315.7	307.57	313.74	312.39	317.73	316.41
306.9	312.17	306.86	311.08	308.2	311.95	307.59	313.27	306.26	306.77	310.63	316.14	303.28	309.44	299.2	313.97	307.41	307.53	298.74	301.95	304.28	304.14	306.38	306.86	308.83	301.89	305.3	306.62	308.61	310.96	300.38	314.38	316.39	302.35	303.78	302.84	301.91	306.16	304.09	306.93	313.12	295.92	309.7	304.69	308.77	300.48	306.68	311.54	307.6	310.77
304.86	304.16	303.87	300.35	305.98	304.25	303.66	300.58	306.55	307.51	311.63	309.7	307	298.27	301.92	307.74	310.99	300.94	307.05	306.36	302.64	308.91	309.44	312.72	304.67	306.91	301.35	297.47	311.55	307	303.8	310.63	301.34	302.65	306.27	309.92	304.53	298.58	309.48	307.89	302.52	308.89	310.47	307.2	309.25	307.92	308.12	311.36	306.29	307.66
315.09	313.07	313.66	315.89	315.05	311.06	318.6	310.1	319.43	313.07	322.32	314.98	313.16	319.22	305.57	308.67	311.11	317.18	314.13	316.07	315.61	310.47	314.69	313.99	313.32	323.34	316.97	317.93	312.42	320.29	313.53	318.39	307.45	324.71	312.65	317.39	320.47	312.87	313.5	305.89	316.71	310.64	320.86	310.99	313.87	311.77	316.23	323.92	315.75	313.68
308.62	306.47	303.39	308.47	299.88	306.06	302.52	302.32	304.39	301.26	303.26	308.05	301.73	310.34	305.66	305.76	303.91	313.79	307.1	306.36	300.66	307.02	302.57	309.82	311.16	303.77	305.46	305.73	305.27	302.9	304.13	310.14	309.28	313.02	303.25	304.85	298.29	305.06	306.1	302.89	310.3	304.63	306.67	303.06	310.07	306.16	298.24	304.55	301.57	298.35
296.86	305.37	308.83	300.83	309.8	306.06	303.49	307.39	309.14	315.47	301.43	306.23	302.5	304.08	310.74	304.04	314.88	302.33	306.97	299.02	301.2	305.16	294.92	304.3	305.67	306.15	298.63	309.98	299.15	306.42	309.73	305.94	305.38	309.71	310.28	302.92	304.58	305.79	303.56	303.81	306.94	302.07	301.12	311.43	310.11	303.1	307.77	307.37	299	295.91
313.67	301.91	307.84	296.47	301.78	304.84	310.01	304.72	300.25	305.69	300.48	306.34	304.57	305.02	306.28	304.57	312.52	305.23	302.33	303.28	304.89	300.2	317.44	304.7	305.1	305.58	308.95	310.42	307.5	300.56	312.78	307.64	306.22	306.75	308.89	302.55	306.64	308.18	303.06	302.25	305.76	305.37	303.41	308.9	302.82	305.03	305.43	307.22	299.54	308.09
319.78	318.97	326.64	311.84	315.23	311.5	316.68	324.29	316.83	313.67	317.06	324.22	321.67	317.05	320.26	324.51	319.42	317.14	321.97	313.51	321.14	319.25	314.01	319.88	309.62	318.23	313.87	319.81	312.56	312.06	315.05	317.4	323.81	326.79	311.66	320.74	316.6	314.95	310.33	321.9	319.64	312.7	318.49	320.97	315.25	314.18	318.93	318.1	319.17	319.65
301.74	303.02	297.84	301.48	306.5	306.03	308.23	296.26	304.57	293.89	302.34	303.6	307.72	303.27	303.75	302.87	299.29	303.76	303.4	304.02	308.99	297.95	302.52	303.79	305.21	300.73	308.06	302.97	302.43	304.67	299.39	306.45	300.74	305.11	295.79	296.97	300.93	299.88	304.61	305.15	300.05	309.75	298.22	303.07	306.83	296.81	297.88	301.89	300.88	305.52
316.41	319.4	319.97	311.51	321.25	319.49	326.79	325.48	322.41	319.01	326.67	330.22	319.86	326.18	322.55	325.74	324.71	322.99	325.54	329.16	321.46	320.47	318.58	328.55	325.45	325.56	324.06	328.67	325.1	321.7	330.54	320.6	317.52	328.98	323.95	320.02	328.41	326.06	325.33	332.52	319.72	318.2	323.46	325.71	324.65	312.72	319.24	319.26	319.59	318.96
304.05	301.77	304.23	312.78	312.41	304.29	309.89	311.44	310.77	313.53	312.29	308.68	308.96	314.35	313.2	307.86	306.89	311.17	314.33	311.75	318.58	311.15	312.75	313.08	309.01	315.63	310.9	301.51	314.54	308.95	310.59	313.31	313.62	309.47	306.1	310.46	303.87	312.39	307.4	301.46	312.97	307.24	317.12	309.66	307.25	313.5	306.82	311.69	310.69	309.77
319.97	318.21	320.57	311.57	311.67	313.42	306.32	316.84	311.62	314.98	315.36	312.46	316.18	311.75	321.26	319.18	321.35	317.77	311.99	314.22	309.16	319.8	320.04	314.87	320.93	315.5	315.83	317.55	322.63	308.26	312.12	313.5	315.56	310.43	314.61	313.35	317.61	314.62	320.29	322.09	317.17	310.95	312.2	319.23	313.42	313.86	315.49	315.8	316.7	319.92
305.94	299.78	305.65	304.09	311.14	301.28	297.01	306.89	294.28	308.11	298.15	306.66	298.88	305.68	304.66	297.49	308.13	305.6	306.44	306.59	301.6	302.92	301.23	303.15	304.26	306.08	302.8	302.34	300.52	298.41	310.04	311.03	306.74	299.86	304.6	306.86	304.52	304.98	294.99	308.6	305.22	310.4	308.36	301.35	305.54	306.94	300.91	298.69	305.05	304.07
304.88	319.54	304.7	308.93	310.34	320.34	326.09	309.94	312.91	319.18	317.56	314.1	318.47	310.57	313.75	317.89	321	314.8	314.26	313.84	319.09	319.57	309.9	306.99	307.91	317.6	312.23	319.3	314.09	316.17	316.5	315.29	312.73	317.9	310.48	315.17	319.6	312.01	311.02	316.94	313.72	314.97	313.31	315.16	317.18	308.66	308.88	317.29	314.88	313.23
302	300.26	307.29	303.56	300.22	301.12	304.81	307.38	306.07	303.06	305.96	298.03	301.02	297.72	304.06	300.86	298.91	303.75	299.84	305.46	307.65	298.21	302.64	302.83	302.09	302.63	304.69	310.26	307.71	303.96	305.58	296.36	307.93	310.77	306.45	302.52	310.95	309.84	304.46	298.87	301.24	308.5	302.93	303.01	307.37	303.95	309.3	298.83	296	306.74
316.5	314.12	309.65	314.13	314.31	311.74	312.92	313.77	311.49	308.01	312.16	311.52	299.73	308.54	310.73	313.56	306.48	314.09	307.02	308.19	311.28	306.62	313.43	313.81	311.77	313.7	313.64	309.35	317.12	312.73	311.2	317.07	309.27	311.17	309.09	310.35	314.06	309.09	308.53	310.04	307.25	308.54	313.14	310.39	315.82	312.76	306.98	305.57	313.58	307.05
305.44	312.4	309.02	300.24	302.13	306.66	309.1	306.25	310.15	304.18	308.54	307.35	302.55	309.64	299.88	302.27	308.5	299.3	304.93	314.47	306.85	309.17	303.2	301.51	299.94	310.44	306.76	306.1	302.53	307.35	301.99	306.17	311.62	306.32	309.57	309.27	306.91	303.7	311.41	303.14	305.22	303.7	309.95	308.19	299.88	299.65	307.87	302.27	307.1	304.41
310.37	310.7	308.9	306.24	309.81	315.97	304.62	307.82	306.87	303.99	306.18	321.96	308.69	307.1	315.13	308.72	307.25	311.28	313.67	315.3	310.05	304.92	308.62	311.91	311.79	310.96	312.31	309.38	300.74	316.38	305.79	301.72	308.72	308.16	311.03	313.02	308.73	311.54	308.16	306.05	312.49	307.34	309.34	312.88	316.6	310.92	305.65	311.11	309.99	313.64
310.65	311.43	313.79	312.44	312.55	310.19	311.1	312.7	312.81	313.9	307.53	311.03	315.98	305.84	310.78	310.68	317.61	312.16	309.03	317.34	313.11	312.22	306.37	309.46	306.86	313.72	319.43	302.99	308.54	310.14	308.61	314.4	312.85	309.38	308.67	309.53	310.01	318.79	310.81	313.73	315.34	308.33	309.14	314.75	313.04	308.18	313.47	312.56	308.9	310.64
299.96	291.66	299.3	294.07	297.1	302.09	289.38	296.05	294.81	299.35	302.91	294.79	292.71	298.21	293.5	301.31	297.88	305.82	301.09	295.57	296.9	295.67	295.9	291.75	294.93	298.82	302.89	298.22	303.47	297.88	299.82	298.75	293.98	296.9	299.04	293.45	295.04	296.83	295.52	300.31	300.98	297.34	299.11	296.83	299.74	293.22	295.24	298.66	294.59	304.02
313.23	310.32	313.08	312.16	312.38	316.37	311.44	312.43	315.17	315.06	317.56	319.7	316.18	313.82	313.42	314.92	314.25	318.82	321.96	320.25	316.56	318.77	315.68	308.76	323.13	323.47	311.84	318.97	314.12	317.91	313.81	316.06	316.43	312.57	322.28	315.42	308.71	322.58	312.25	321.81	313.43	318.46	321.42	320.14	317.89	308.43	320.76	318.01	317.74	317.38
299.2	290.8	298.32	292.34	295.72	300.07	294.31	297.98	303.21	295.08	294.82	298.61	294.88	302.96	297.52	295.11	298.54	303.31	294.56	291.94	299.84	301.65	296.68	296.73	298.54	294.68	295.52	301.07	292.12	297.63	298.02	296.76	297.76	301.8	300.01	296.17	296.03	292.35	292.52	294.11	293.85	290.96	297.24	302.79	291.38	297.99	294.32	292.65	299.27	303.33
313.26	310.35	310.84	315.84	310.86	313.35	321.07	321.68	316.75	311.07	309.72	314.33	308.86	314.83	315.22	315.48	307.1	310.73	309.05	312.06	311.61	311.42	324.58	308.68	312.27	317.73	317.14	315.06	306.54	318.49	315.26	314.17	318.21	316.62	314.82	318.63	313.36	310.68	314.02	313.41	308.82	307.49	308.34	308.57	320.43	318.78	311.32	314.37	310.52	313.95
308.51	299.84	298.43	307.42	298.01	311.38	307.01	307.45	306.88	298.28	305.19	301.51	303.99	301.28	298.08	303.29	303.66	300.7	304.77	300.15	303.65	307.78	309.23	300.64	299.99	299.13	302.55	301.07	309.14	311.35	305.63	304.73	305.95	301.55	302.95	299.87	301.63	306.87	305.24	308.86	303.67	300.72	303.4	301.44	298.19	302.2	303.19	300.07	305.15	303.37
306.81	309.73	300.88	310.78	299.84	301.86	308.71	300.44	302.46	300.82	302.85	307.45	303.05	304.38	301.48	309.04	307.72	306.33	300.38	304.27	302.12	300.46	303.92	302.04	297.34	309.41	301.28	303.13	299.73	309.5	306.18	303.01	305.86	305.37	309	306.02	304.5	300.8	306.9	306.57	305.77	307.8	315.24	295.98	313.74	306.44	302.3	305.8	304.55	300.19
310.42	302.96	304.27	303.11	308.03	300.54	305.55	305.15	299.98	314.06	306.05	304.14	306.08	305.74	303.71	308.15	300.86	308.26	310.46	308.33	306.34	304.16	304.85	305.9	307.8	300.8	301.15	308.66	304.74	304.44	307.7	304.18	307.24	303.92	303.85	302.33	309.19	301.16	303.27	312.68	306.66	314.24	303.1	306.02	309.28	305.43	302.97	313.72	309.86	307.24
298.7	306.91	299.96	299.75	304.42	307.97	304.16	300.15	302.34	302.96	303.75	310.46	298.33	304.94	305.03	305.51	306.74	300.45	302	301.32	311.2	302.64	305.2	300.32	305.9	316.78	314.29	303.81	302.71	307.6	309.31	305.2	302.35	306.57	299.34	303.59	304.25	297.94	307.33	315.32	304.88	308.38	301.31	303.74	297.73	301.62	305.12	309.72	300.37	311.14
306.94	304.55	301.81	302.71	300.44	306.18	307.52	309.36	311.7	302.08	301.39	306	309.78	305.29	307.69	305.11	314.84	301.85	309.89	308.95	304	301.47	310.49	300.36	307.61	306.71	308.35	303.61	311.78	304.97	311.48	306.72	305.61	302.03	308.84	304.09	308.7	313.96	306.82	300.93	304.28	302.53	308.86	306	306.94	302.14	303.25	310.51	299.67	303.59
297.03	295.32	307.7	307.55	299.1	293.15	301.97	299.84	297.81	306.13	294.6	297.5	301.31	299.09	293.11	299.39	297.6	296.88	301.81	296.74	299.52	295.37	308.43	297.62	304.56	293.25	299.88	301.17	297.49	300.62	301.46	299.5	302.15	296.13	300.51	298.85	302.15	308.45	300.78	299.9	300.27	295.84	298.43	304.45	296.37	300.06	303.39	296.77	300.16	299.89
304.2	309.24	308.44	305.19	302.61	305.01	308.06	310.23	314.51	309.93	316.34	306.83	312	314.29	310.36	306.99	306.47	304.68	309.4	311.79	304.61	304.64	309.95	308.37	305.44	304.52	310.21	304.96	304.8	302.57	311.17	308.34	300.97	305.44	313.18	308.64	307.54	305.42	307.26	303.32	302.99	304.78	304.05	313.73	302.09	312.81	307.08	317.8	307.54	307.95
301.88	303.97	302.99	293.82	303.59	301.83	306.78	309.92	308.3	309.54	299.26	307.51	300.96	303.19	307.12	299.71	306.97	303.99	303.59	294	305.34	305.69	308.85	299.66	301.86	304.65	303.11	300.2	307.24	303	308.34	298.8	300	304.34	306.85	306.6	299.92	306.3	296.4	307.68	303.81	299.64	299.22	305.93	293.69	301.02	306.74	301.69	300.07	304.11
306.47	301.32	292.82	303.65	307.91	303.91	304.6	302.06	305.05	304.63	306.68	300.05	309.67	307.68	301.22	313.38	303	298.63	303.15	304.48	302.38	308.14	305.37	306.39	306.46	302.4	301.3	304.11	307.51	298.86	311.81	304.74	304.25	301.8	303.41	309.11	302.24	308.83	302.23	304.36	299.44	311.85	301.8	308.5	309.89	303.94	300.46	312.02	304.82	306.06
308.7	298.33	308.65	309.55	304.94	303.08	306.53	305.18	305.98	298.99	302.95	296.89	303.55	302.25	307.08	306.56	309.14	299.72	302.21	303.02	305.07	310.56	302.8	301.36	305.92	307.86	301.9	308.25	301.2	300.1	302.25	299.21	302.34	299.61	311.28	304.29	301.34	302.97	308.05	305.1	302.05	305.2	311.34	308.59	297.04	308.8	305.82	303.98	302.88	301.77
321.71	326.19	328.5	329.15	323.94	322.25	326.97	320.61	329.44	323.09	329.81	329.29	329.18	324.95	322.23	322.85	321.35	328.7	320.47	323.81	323.3	321.04	323.23	323.01	320.96	331.03	318.9	326.06	320.45	318.1	322.66	328.75	322.75	322.43	329.53	318.96	324.73	322.48	320.51	323.04	333.09	330.85	319.8	316.31	325.29	318.48	329.97	319.55	330.68	323.59
304.79	296.43	295.89	303.16	294.8	306.41	301.17	306.78	300.55	296.11	302.4	300.84	294.94	303.6	302.16	301.66	301.84	302.91	300.52	295.79	299.84	296.34	303.55	300.76	291.34	299.8	300.14	302.18	303.86	303.03	301.12	304.82	304.99	301.27	297.07	307.4	300.03	312.63	303.85	304.34	302.43	300.27	298	295.35	309.34	290.99	302.81	301.36	295.39	301.74
317.18	319.04	318.22	321.45	315.79	316.63	319.47	317.08	318	317.5	320.23	319.17	319.64	315.7	321.9	315.86	320.44	318.36	323.6	315.97	315.55	317.92	318.6	315.89	313.63	309.38	324.72	314.01	321.64	328.17	312.13	313.02	321.57	318.13	322.64	318.14	321.02	319.4	316.62	312.43	317.28	314.27	316.48	322.84	317.72	316.86	317.35	317.62	312.9	313.6
308.37	307.43	306.57	301.81	310.13	302.15	305.2	302.43	313.24	311.86	306.43	304.51	301.86	305.75	306.58	306.39	314.87	300.58	302.71	300.38	303.4	313.09	306.48	302.27	304.49	302.9	300.22	297.15	306.46	307.31	302.98	308.72	309.08	306.91	315.72	302.53	308.15	308.13	310.25	306.49	310.12	311.72	311.65	310.1	299.17	307.45	308.79	307.36	302.4	307.88
305.87	310.58	306.18	302	310.06	303.9	301.72	305.77	305.29	302.51	309.45	301.71	305.14	303.38	308.22	315.83	309.4	298.42	302.21	315.99	307.89	315.02	302.82	300.66	303.91	296.82	304.77	307.59	308.86	308.62	308.8	307.35	304.8	310.87	296.21	300.85	300.55	307.29	303.08	309.32	310.89	302.92	298.8	302.98	302.76	303.09	305.7	305.53	312.72	309.87
314.17	314.14	315.62	314.64	318.17	309.85	318.33	313.3	310.71	315.6	320.48	309.71	314.97	317.32	312.12	318.11	312.09	309.82	309.56	309.51	311.16	315.85	312.38	307.53	314.15	315.88	313.74	316.2	318.6	310.92	319.56	321.16	318.34	312.7	326.32	314.77	314.98	314.72	320.61	313.69	319.27	316.72	314.95	314.93	314.89	316.92	317.6	317.48	322.25	314.68
307.58	309.05	305.82	312.5	312.68	310.31	309.04	313.18	312.91	309.79	309.33	312.73	310.04	312.95	312.81	312.35	310.26	317	304.85	311.12	307.54	311.66	321.09	314.69	310.51	308.02	306.99	308.91	310.46	311.94	307.23	310.64	312.13	312.23	315.35	308.81	315.07	314.93	310.39	314.3	311.28	310.07	314.7	311.97	315.6	312.9	315.02	314.89	305.15	308.07
305.81	309.38	304.09	298.37	305.53	305.67	300.5	307.66	302.03	300	308.15	314.67	308.26	307.12	299.79	301.99	303.66	309.34	304.56	304.62	304.35	304.8	299.24	307.55	306.63	305.73	305.24	300.07	300.81	310.75	309.86	310.26	302.4	307.72	305.37	305.79	304.14	306.41	300.76	300.77	310.47	305.15	308.66	296.16	305.65	300.86	310.26	299.31	303.07	303.53
295.49	293	295.23	293.72	298.98	292.05	288	299.44	293.79	296.44	295.67	299.17	289.87	291.49	294.47	292.69	283.75	297.44	298.55	293.93	286.61	288.69	293.27	298.37	300.36	298.96	287.45	291.46	287.17	295.07	291.15	298.79	299.87	298.5	296.75	289.3	296.17	292.9	290.43	299.22	291.87	287.27	289.15	302.99	290.05	294.56	289.67	301.42	289.99	298.08
313.46	314.53	321.36	313.7	310.65	318.09	310.94	314	313.02	313.25	309.16	306.08	317.81	317.22	314.7	315.95	309.21	315.44	314.55	311.5	318.35	313.54	318.55	323.72	319.54	310.76	311.33	312.89	315.38	310.24	318.41	314.54	317.96	310.95	310.88	314.87	317.96	315.86	307.68	319.36	308.63	312.12	320.89	317.18	311.39	314.01	317.32	316.43	304	309.54
318.37	311.85	317.95	318.56	314.36	310.64	313.57	317.84	313.23	311.61	322.48	317.03	316.14	313.36	319.56	321.55	320.97	316.46	321.7	321.53	312.92	313.56	316.92	314.3	323.44	314.63	317.19	315.04	315.89	322.76	314.26	309.82	313.99	310.8	320.33	320.16	318.09	312.05	311.17	304.22	316.3	326.43	316.08	316.66	312.76	309.99	313.59	310.52	314.91	311.96
298.55	301.87	312.34	301.25	300.68	297.45	302.98	306.74	306.1	305.69	305.34	301.38	302.13	302.76	307.68	303.43	306.01	304.11	297.66	306.15	301.98	301.67	298.6	303.43	302.7	292.48	301.17	308.64	299.52	303.7	307.48	306.12	302.25	305.12	308.79	300.73	308.25	310.18	306.82	305.76	305.32	297.53	303.52	300.84	295.33	310.79	302.15	296.72	308.02	304.27
311.23	315.23	312.69	308.47	309.18	309.77	310.62	313.68	308.14	308.16	315.21	312.36	310.68	304.93	301.09	314.21	313.99	316.13	313.72	312.98	311.7	309.12	313.01	310.39	311.48	308.53	311.69	307.89	309.87	309.2	308.93	313.18	310.67	312.37	311.23	315.41	312	314.07	307.07	307.29	309.85	318.67	312.9	306.41	303.42	310.28	308.1	307.42	311.52	311.87
302.68	298.08	299.86	298.07	293.19	298.44	299.33	304.05	301.93	296.16	297.04	300.02	306.34	297.52	301.55	295.35	302.36	301.4	307.08	301.91	293.58	304.85	298.02	294.91	297.99	305.69	304.36	307.15	303.54	301.55	305.42	299.65	299.83	305.37	294.97	298.69	298.33	300.47	299.31	299.14	303.2	303.51	303.51	301.5	301.47	301.86	303.36	301.22	290.39	302.64
303.12	307.03	298.17	306.12	301.71	298.17	299.86	295.78	304.48	304.2	301.9	305.2	298.06	297.9	305.47	306.54	302.38	308.48	309.55	306.37	306.9	303.16	302.92	304.38	305.25	313.38	303.93	307.89	310.36	304.81	308.65	306.14	303.74	301.6	300.36	303.08	304.06	300.2	308.57	298.05	301.3	298.43	307.09	298.5	307.95	308.89	300.82	303.17	305.72	302.18
317.57	311.1	315.29	315.87	311.21	318.03	308.66	314.01	319.52	314.63	317.03	317.34	314.16	318.63	319.51	324.57	315.56	323.32	313.17	318.95	319.04	319.03	323.94	317.91	314.43	323.39	319.49	315.66	314.53	316.73	319	314.85	311.36	308.74	307.79	312.17	314.57	310.92	311.86	309.82	311.23	317.61	320.47	318.15	317.04	315.84	313.06	311.26	308.82	316.77
301.59	302.65	292.84	304.34	288.78	296.45	307.66	301.05	301.53	298.05	307.08	297.03	309.11	300.82	294.85	308.01	303.22	297.44	298.76	300.74	302.3	305.64	295.47	300.53	304.22	301.61	306.53	303.45	298.88	297.97	306.13	305.75	302.73	294	302.64	300.7	296.85	302.61	305.15	300.94	303.46	296.33	308.23	301.89	300.16	304.49	305.7	304.66	304.65	304.57
315.87	306.77	309.41	311.42	306.3	315.49	312.68	312.31	309.96	308.59	317.4	314.81	306.15	314.5	315.62	317.85	316.89	317.5	311	314.79	314.66	313.68	312.47	317.68	316.91	311.68	304.23	318.41	310.49	312.23	306.93	308.91	315.47	316.74	313.1	320.03	310.24	301.52	314.13	310.55	310.26	316.22	317.86	307.2	314.99	316.04	314.63	316.91	315	310.92
306.53	298.52	297.41	293.83	297.35	304.32	303.39	306.95	298.21	297.21	299.99	291.1	304.54	306.75	307.06	300.2	308.84	297.3	313.15	306.49	304.09	307.37	303.87	302.01	297.42	310.33	300.64	309.41	302.95	298.5	302.84	299.95	302.52	303.37	307.69	289.03	306.54	291.35	306.19	305.86	304.37	296.31	305.67	302.03	307.3	295.8	299.61	305.91	301.52	299.64
312.41	314.19	312.67	304.07	309.11	312.3	311.83	311.49	310.61	307.71	319.55	314.79	308.21	311.71	315.03	312.16	311.11	314.45	318.48	309.94	306.44	309.54	316.46	314.34	313.1	314.52	309.76	312.11	306.96	306.17	314.53	311.55	315.31	306.53	316.97	313.8	312.73	312.34	315.47	312.15	312.37	312.5	310.59	313.6	314.32	314.61	312.87	314.7	310.68	317.5
307.62	300.47	303.61	300.13	299.88	305.11	302.1	305.38	300.77	304.25	301.79	303.79	301.83	301.34	299.11	301.96	300.96	301.68	307.26	304.94	302.61	300.54	308.1	298.78	301.63	300.9	300.5	305.25	298.57	305.3	299.41	302.13	297.81	293.91	308.37	308.32	301.3	299.58	302.07	305.51	303.55	299.96	311.08	300.02	305.25	300.96	308.84	303.69	299	301.54
322.66	329.18	325.07	336	330.33	321.79	331.44	327.62	331.01	320.57	327.12	325.92	331.48	329.04	332.73	330.63	324.71	327.95	329.18	332.16	323.03	330.88	331.47	322.27	330.47	332.61	330.37	328.59	330.03	332.39	329.16	321.91	325.69	315.31	329.95	328.78	328.08	330.3	321.84	328.15	336.9	321.8	329.36	328.45	334.06	330.32	327.02	324.96	330.27	318.61
314.08	317.6	313.19	320.73	318.88	315.79	314.31	314.53	310.11	319.27	319.48	323.62	313.83	312.62	314.23	319.23	315.02	320.79	314.58	314.11	307.4	315.65	313.05	320.05	310.97	314.6	303.09	314.77	312.46	318.34	308.98	318.77	315.26	313.44	311.37	308.51	321.29	318.51	314.62	313.76	315.78	311.03	318.22	313.98	316.26	309.19	320.97	320.27	319.58	314.46
314.29	319.82	311.48	311.34	320.14	324.85	320.86	321.65	314.61	318.14	315.75	324.4	322.54	315.05	316.53	320.64	314.95	315.96	315.47	316.29	314.48	322.27	314.2	313.27	313.4	313.9	310.72	319.25	309.53	317.55	313.96	311.97	320.31	315.09	316.5	322.03	312.63	313.33	313.56	320.84	312.76	317.44	311.36	312.63	317.36	315.06	316.73	311.42	317.13	309.98
309.89	308.49	317.35	307.81	314.04	316.31	304.42	314.84	308.6	314.53	312.28	309.93	309.61	305.97	313.72	310.94	307.09	309.71	314.47	314.19	316.27	316.36	308.91	314.9	311.92	321.06	309.32	313.79	306.93	307.27	310.88	313.27	318.37	306.88	313.27	309.58	313.93	311.27	314.69	310.33	308.76	310.61	314.29	312.5	314.44	314.5	313.24	317.19	312.96	314.41
317.63	316.22	311.43	323.84	318.14	311.86	312.74	315.08	317.74	309.16	320.97	314.66	316.39	311.07	318.27	317.68	314.03	309.75	325.39	312.71	320.15	322.56	320.87	317.82	317.11	316.06	313.77	325.9	322.2	307.94	323.3	312.51	318.88	318.84	317.25	319.66	313.42	325.2	316.99	329.69	319.61	313.65	317.96	311.9	310.56	323.3	307.6	320.43	319.7	316.13
304.32	303.09	303.35	307.28	299.44	303.79	297.36	297.48	298.53	305.45	302.22	309.45	308.93	298.6	299.78	303.64	303.76	306.17	303.21	302.42	301.4	307.24	297.05	301.07	304.97	299.66	304.57	301.92	302.84	308.33	296.7	301.38	308.01	308.69	301.4	300.94	306.47	303.87	306.55	309.36	305.53	305.14	306.19	304.3	296.47	306.68	307.13	303.54	304.85	311.21
302.39	299.92	307.51	305.17	302.51	306.84	302.59	308.74	304.53	304.72	302.77	299.34	304.6	302.73	301.81	296.43	305.68	298.22	301.22	297.05	300.21	298.44	305.68	302.9	302.22	296.65	304.25	300.9	304.39	302.31	297.43	303.88	299.97	307.62	306.6	295.11	307.13	298.53	311.1	304.2	304.88	298.79	302.75	292.71	301.03	299.66	294.58	297.77	303.05	301.34
306.68	316.45	313.15	303.9	312.69	310.68	312.45	308.21	307.1	306.38	312.1	304.15	316.18	308.48	316.26	304.97	308.3	307.43	304.72	314.22	310.27	306.73	308.22	313.5	309.7	312.67	302.17	301.56	307.97	309.71	302.71	312.1	311.27	314.09	308.88	315.08	306.56	308.05	308.63	307.36	306.74	305.9	296.51	314.19	306.6	308.44	297.54	298.73	307.14	312.18
312.63	317.33	314.33	312.58	317.31	315.21	324.52	314.92	315.58	316.82	312.04	321.03	317.85	314.34	314.89	316.71	308.42	320.14	316.54	319.85	317.83	316.64	324.33	314.59	319.86	313.8	317.26	316.28	315.16	323.34	314.88	317.92	316.76	311.77	322.08	321.38	317.14	316.93	316.01	312.03	306.75	308.7	314.2	313.12	314.41	313.1	316.13	320.23	314.48	308.37
318.75	312.77	320.67	313.69	314.76	315.8	315.67	317.66	319.7	313.85	314.57	323.7	318.07	312.95	314.66	315.25	324.34	317.18	318.29	313.47	324.18	318.2	309.07	312.97	307.4	315.78	314.38	315.2	314.13	322.36	318.64	319.96	308.09	314.31	314.9	315.45	309.96	307.97	317.39	316.6	311.21	308.96	306.06	316.87	308.63	322.93	318.97	318.71	311.68	309.81
299.45	298.7	292.49	302.6	305.22	305.02	295.43	306.59	297.49	304.55	297.75	296.51	298.74	303.94	300.96	294.17	305.51	297.15	311.36	304.16	301.15	302.2	292.61	305.29	302.62	303.99	307.16	307.81	303.15	299.01	297.67	300.03	304.73	310.38	299.84	300.3	302.57	301.5	309.36	303.28	302.1	304.88	295.46	306.35	300.65	298.62	294.86	305.1	305.65	299.41
302.17	307.46	307.33	301.83	306.82	312.8	314.58	310.62	313.49	299.4	310.3	301.43	310.4	302.48	302.18	302.03	303.14	307.32	303.61	312.86	299.01	304.84	305.72	299.13	304.28	301.48	308.26	301.04	301.92	305.85	298.53	304.05	303.19	306.77	303.33	297.95	307.14	302.78	307.54	303.65	304.45	303.86	309.82	307.26	308.72	305.95	312.68	306.39	306.06	306.38
314.34	325.15	323.14	316.13	315.17	315.93	318.89	316.3	315.45	311.62	313.37	313.92	318.51	313.1	314.16	313.74	316.82	312.93	325.41	319.76	320.72	313.46	314.15	319.77	316.99	315.46	308.54	314.81	323.75	313.76	309.51	311.1	320.11	319.62	316.62	315.15	317.71	306.82	311.29	316.12	326.74	321.37	321.91	314.51	312.18	317.16	324.31	318.87	316.45	312.78
305.11	303.88	306.67	299.54	297.46	302.43	298.13	305.94	304.74	307.29	302.44	304.62	306.18	303.39	298.98	307.55	308.09	292.21	299.99	305.23	302.11	300.81	307.34	311.2	310.2	304.4	306.66	304.85	307.3	299.9	309.11	305.42	313.5	297.66	306.96	304.71	305.8	299.85	300.75	303.07	301.43	308.37	303.79	302.8	306.72	308.43	309.45	303.76	301.4	300
318.58	310.13	324.23	325.03	316.57	307.11	317.69	319.33	325.18	322.73	317.01	316.89	315.23	321.78	322.82	318.49	314.76	318.15	315.94	317.56	319.56	317.81	314.85	325.88	318.65	322.75	322.36	313.66	322.98	313.46	322.51	313.48	313.32	313.03	321.85	321.59	324.48	314.53	310.84	315.9	317.29	317.1	330.36	321.79	319.84	321.11	317.17	318.04	319.94	324.65
295.68	303.93	295.47	294.24	294.53	294.84	293.92	293.25	292.65	299.47	290.02	300.49	296.97	291.37	294.69	290.15	302	298.94	294.79	291.43	287.54	294.72	295.11	290.21	289.37	294.89	302.4	297.22	292.86	295.39	294.19	296.03	292.06	296.35	293.18	290.13	292.74	287.54	295.32	296.9	288.58	295.41	305.27	292.56	295.82	290.79	289.7	291.16	294.5	297.22
320.83	317.52	317.59	319.79	317.72	308.61	316.37	307.06	320.77	320.4	309.3	313.24	319.02	322.61	306.77	312.28	321	314.8	312.45	313.32	321.58	315.73	315.68	317.53	314.03	319.12	312.64	315.43	315.69	314.59	325.05	313.48	319.15	321.68	315.42	320.36	316.91	312.55	314.78	314.37	309.33	319.68	322.32	309.21	312.21	322.24	309.43	319.43	318.89	308.71
312.61	312.07	308.57	318.01	311.33	304.7	318.19	318.79	314.26	312.27	309.92	314.82	313.28	316.07	313.28	313.87	310.62	317.5	314.64	309.08	321.07	311.69	310.91	312.93	314.64	314.36	313.05	312.09	319.25	305.54	313.42	311.74	317.05	320.61	325.11	311.14	321.3	315.92	314.13	308.25	310.77	312.1	315.42	311.75	309.17	321.51	311.12	308.41	307.27	313.18
319.42	316.68	311.1	309.77	308.43	316.33	316.66	313.5	317.58	312.15	313.3	308.7	309.04	307.29	313.74	311.12	313.55	309.7	309.93	314.89	317.44	304.3	306.41	317.01	311.85	308.9	306.68	317.78	308.16	311.45	310.51	311.61	314.18	310.98	312.1	313.68	321.27	306.81	306.4	316.91	314.92	309.54	310.17	311.99	309.99	317.13	317	309.78	317.65	320.76
316.76	311.64	314.96	314.39	321.59	306.34	323.04	326.74	316.55	316.78	316.56	317.74	322.36	320.69	317.35	317.76	319.29	318.34	316.3	318.78	317.89	316.42	315.77	320.03	325.37	317.3	321.2	316.38	315.38	319.98	315.38	319.82	312.64	317.41	315.02	320.27	311.33	316.33	321.45	328.04	309.37	317.89	311.05	322.24	309.31	319.78	317.12	319.1	312.39	315.71
315.74	311.3	308.12	311.46	308.08	314.1	313.08	314.14	312.07	309.84	309.36	307.82	312.45	308.85	307.09	313.74	314.13	316.83	320.77	314.38	313.03	317.67	311.14	312.67	310.43	313.01	320.6	312.75	311.6	315.64	311.1	315.04	315.31	312.52	314.85	313.16	311.12	308.24	312.73	314.85	314.64	312.88	310.31	308.86	311.52	312.5	318.44	315.52	314.26	317.78
298.29	297.4	305.67	303.35	294.58	306.97	302.24	301.5	301.42	301.6	304.3	302.82	306.31	300.72	308.85	302.22	304.25	299.64	304.29	298.7	303.48	307.73	305.07	298.72	304.08	298.58	314.76	305.55	300.31	298.54	304.43	310.85	296.7	306.68	307.22	298.72	309.44	299.79	296.02	301.88	305.87	304.72	309.61	293.4	303.05	300.91	293.07	299.08	299.18	306.14
313.85	312.49	311.01	317.47	323.3	313.29	311.42	315.95	314.54	310.58	316.04	311.18	305.36	310.53	320.17	311.11	315.5	312.87	316.04	316.12	314.35	312.66	315.49	312.83	311.14	317.29	318.24	318.78	312.08	318.05	317.08	313.22	311.12	318.94	307.71	318.47	310.31	326.41	316.9	317.36	309.2	317.01	310.08	310.89	314.57	325.03	310.95	313.03	311.41	312.03
302.71	305.99	304.46	303.24	307.94	306.66	302.07	307.23	302.71	306.33	308.16	310.13	306.64	303.73	305.73	306.46	305.04	306.83	305.61	306.68	302.08	309.68	304.7	305.35	306.1	302.85	305.62	308.33	309.08	302.65	302.16	310.37	303.03	311.3	305.9	301.68	308.35	304.27	302.09	304.35	301.84	307.83	303.99	304.1	307.2	301.48	308.63	302.81	306.87	307.76
309.94	308.31	308.97	311.78	310.39	309.53	306.81	317.66	312.57	315	310.19	304.25	318.23	312.68	310.32	313.71	304.31	312.47	311.79	314.35	309.84	311.78	309.7	311.01	306.58	315.97	313.29	310.22	310.88	310.03	309.71	313.37	318.03	308.93	303.33	311	307.92	313.14	312.58	310.27	312.23	310.22	311.83	314.32	309.8	311.2	305.52	310.32	312.7	305.04
292.03	292.83	295.66	287.42	293.86	299.57	297.23	294.37	294.3	292.5	295.23	293.06	302.96	295.15	284.36	297.29	290.41	301.95	296.75	297.98	292.04	288.85	295.28	287.04	291.39	293.49	293.21	294.51	290.73	298.76	299.25	292.86	290.57	290.52	296.33	288.74	294.35	294.28	296.19	290.79	298.94	292.94	299.12	300.09	293.28	282.86	303.27	295.9	293.48	292.47
290.28	294.18	290.45	296.61	294.21	296.94	293.27	291.49	293.49	295.5	288.32	295.08	303.2	294.27	304.48	290.49	292.08	295.64	293.38	291.88	298.66	297.09	298.93	296.98	288.95	292.25	294.93	297.2	295.52	290.79	300.53	297.47	299.96	295.69	295.77	298	299.05	302.77	291.5	299.91	294.02	289.88	297.36	291.06	290.82	295.54	293.9	288.58	293.2	289.19
296.87	299.32	296.95	301.67	302	306.49	305.36	297.47	295.4	306.01	296.35	297.62	302.38	296.74	303.03	295.59	302.77	294.45	291.69	299.15	306.18	298.81	298.01	303.25	299.36	299.75	299.79	298.38	298.95	290.95	304.1	303.41	291.8	304.1	299.96	308.6	300.9	302.21	297.95	300.53	297.07	302.74	303.75	302.22	304.41	300.16	300.59	298.5	305.83	304.1
302.58	296.76	304.46	303.55	302.23	299	303.06	297.63	303.71	299.95	305.8	294.98	296.06	308.33	292.08	296.46	305.26	300.8	307.66	297.34	302.76	293.31	293.48	302.23	295.35	301.08	295.03	307.13	295.06	298.41	300.9	302.2	297.81	308.78	298.8	295.1	296.12	299.64	302.57	292.31	310.73	303.43	298.73	297.57	308.69	298.2	292.09	302.4	298.67	302.13
313.62	308.08	311.89	310.61	316.94	309.51	316.47	305.78	319.7	306.23	310.97	316.58	315.05	313.28	314.82	317.95	310.24	312.1	308.17	311.07	307.87	315.95	312.57	318.16	305.95	311.33	306.26	314.71	316.97	313.12	316.74	318.36	311.95	320.9	312.94	302.34	309.25	318.27	308.07	316.7	310.75	312.82	313.94	309.36	316.22	309.58	308.62	310.31	307.27	326.19
316.34	313.61	312.66	307.07	313.71	305.7	311.15	315.4	316.45	313.5	314.6	317.69	310.65	320.79	316.67	309.19	317.19	312.46	306.92	305.93	311.34	308.25	314.71	307.44	316.86	311.2	317.11	318.35	311.84	311.01	310.97	315.19	305.29	307.55	312.83	307.75	310.8	320.19	314.09	312.79	304.49	309.6	312.33	317.13	313.33	316.57	314.74	307.61	317.38	313.34
330.76	332.76	323.24	328.35	328.52	336.36	332.44	332.95	332.13	331.65	326.47	322.45	324.89	328.2	328.87	335.47	324.4	327.47	328.1	317.93	324.64	326.53	326.9	333.54	331.53	332.95	321.8	333.96	321.76	323.29	328.34	329.73	327.48	322.56	329.93	326.03	339.55	324.42	324.86	318.02	328.7	323.08	329.2	320.51	322.99	325.67	323.33	335.04	329.33	333.3
304.2	314.3	320.63	313.63	307.83	310.37	316.09	305.72	313.99	309.57	309.48	312.19	313.21	316.88	309.93	309.32	315.93	313.23	303.43	313.3	318.8	311.09	306.71	310.51	306.78	310.72	315.85	313.68	311.81	310.23	312.05	308.88	311.73	306.42	310.42	310.67	302.4	303.87	307.36	313.51	310.82	307.26	311.06	316.04	301.74	312.43	313.78	309.26	307.93	308.5
320.9	316.38	318.41	323.3	318.1	315.33	320.32	311.59	315.56	320.1	315.83	317.34	311.68	322.98	315.79	323.85	320.34	313.99	313.68	315.73	313.12	320.97	322.03	317.01	318.58	316.59	316.54	317.98	321.38	314	317.44	315.07	312.96	320.15	313.23	313.86	321.88	322.28	317.16	318.35	315.56	319.02	316.07	319.18	315.59	317.65	320.38	317.99	314.74	316.92
314.13	314.06	316.16	317.66	311.71	309.84	321.15	310.98	311.18	314.82	308	312.31	308.37	316.38	311.15	314.97	309.73	313.04	318.62	319.97	313.56	319.62	305.23	310.22	313.04	315.95	311.61	313.76	316.83	317.31	318.1	311.53	319.96	316.28	308.75	312.67	311.68	312.34	314.17	318.94	314.87	315.83	311.34	314.04	312.36	314.49	316.92	316.06	313.94	316.86
302.93	313.19	314.5	307.51	308.48	307.19	307.68	307.6	305.95	307.97	312.58	309.31	305.98	303.78	307.11	307.2	305.79	309.49	307.48	306.41	305.53	309.14	304.14	303.75	309.01	315.74	309.42	304.98	314.83	307.2	309.98	311.3	304.03	306.97	306.36	310.11	313.43	308.66	308.99	309.73	310.22	305.96	305.78	300.42	308.14	306.21	306.98	310.18	299.12	308.21
291.82	297.76	294.3	292.62	297.48	292.76	295.74	299.28	284.65	301.82	299.4	301.02	294.4	293.79	294.49	298.1	293.92	295.88	296.73	298.13	297.29	295.41	301.11	289.88	302.66	295.21	304.33	296.21	300.09	296.41	300.92	299.52	296.6	298.24	292.21	293.98	295.93	291.75	292.72	295.52	287	297.22	289.71	292.81	302.19	289.62	296.98	294.72	296.57	296.2
314.97	309.69	314.2	304.09	312.29	303.19	312.99	311.28	314.08	322.56	311.99	313.4	307.16	311.12	314.34	313.8	308.65	318.73	308.41	307.67	321.88	307.11	307.2	306.61	314.2	312.24	312.93	317.22	312.34	310.84	305.99	312.25	317.27	316.55	310.84	307.11	316.09	313.86	316.93	312.62	313.03	313.32	316.87	311.74	310.7	310.35	307.14	307.02	310.09	311.53
297.02	294.22	293.38	291.9	292.46	287.9	291.33	293.38	291.83	296.3	293.48	292.82	292.6	294.86	293.5	295.54	290.2	293.02	292.47	298.05	288.46	290.02	297.09	300.96	299.31	288.2	294.4	297.62	291.96	288.01	287.4	296.42	296.62	302.03	298.92	293.5	288.97	288	300.11	292.74	295.9	292.66	296.25	292.78	297.85	303.08	288.97	294.98	299.93	298.67
313.39	312.15	317.58	312.41	315.94	310.09	309.15	308.48	317.91	309.24	312.45	312.15	314.03	318.66	312.75	311.72	322.83	308.32	315.13	312.95	311.77	316.46	317.75	314.31	305.61	307.33	315.2	316.19	308.55	314.23	309.42	302.33	306.32	306.38	308.51	315.97	311.3	316.65	314.87	311.75	317	312.12	318	313.66	312.75	315.1	310.98	308.94	307.45	308.9
311.77	306.9	315.39	309.48	306.64	307.08	311.23	302.51	312.9	310.8	307.4	314.36	312.72	306.57	308.93	310.28	312.35	307.99	297.44	304.15	308.31	304.25	308.95	313.23	316.94	309.46	310.71	312.11	308.58	309.05	309.24	309.89	306.2	312.8	310.6	312.59	305.33	309.19	310.39	308.1	310.05	309.8	308.47	303.52	308.11	315.14	314.54	310.16	302.45	313.96
307.27	312.31	313.3	312.01	313.93	310.87	308.15	315.17	311.93	304.67	311.93	313.71	310.49	307.64	308.44	317.19	311.58	316.9	311.83	301.37	305.83	314.49	313.96	313.09	306.73	317.33	311.88	309.59	304.46	311.22	306.39	305.22	311.95	314.22	311.06	308.37	315.08	316.34	313.53	315.03	319.53	311.84	306.29	313.41	316.89	312.48	307.41	316.26	312.39	311.61
293.89	306.13	311.29	304.33	296.08	298.37	297.46	300.06	300.44	296.43	305.34	297.75	290.49	297.26	300.96	295.95	305.63	296.28	291.96	299.05	295.23	301.29	297.19	303.56	302.08	301.2	297.98	299.07	300.41	298.81	297.73	299.39	298.32	292.16	304.22	300.66	296.18	303.85	306.78	301.01	296.56	301.96	297.69	288.49	300.12	300.27	303.92	298.39	299.42	297.18
307.85	316.58	308.32	308.32	307.11	311.78	318.86	309.93	313.06	319.3	320.11	315.06	314.59	319.99	307.81	318.43	314.58	314.28	318.8	316.06	311.21	312.54	308.03	306.67	314.4	322.69	315.5	309.31	312.95	304.79	309.81	312.4	314.39	310.29	308.22	312.75	310.12	308.24	312.47	310.7	308.63	311.81	319.04	312.38	311.11	311.64	316.45	308.9	322	311.37
317.66	313.15	305.42	315.45	317.19	314	307.07	315.14	320.08	315.16	310.43	317.2	313.73	313.14	316.59	320.71	318.1	313.27	315.91	306.3	314.48	313.38	311.35	318.63	315.36	313.04	318.65	315.82	315.11	310.94	322.88	318.17	311.88	316.35	318.04	317.65	320.58	313.58	309.01	311.86	314.41	315.52	314.99	309.38	319.71	312.96	314.27	313.89	314.52	307.08
331.47	324.83	326.44	331.61	326.27	333.22	326.14	329.99	333.16	325.84	322.67	325.75	333.67	332.15	323.65	329.86	329.1	322.18	326.77	328.57	333.07	326.68	330.99	328.25	322.7	332.36	326.04	321.31	327.44	324.5	328.49	322.92	326	325.64	329.21	328.46	322.61	330.66	333.48	330.26	330.29	329.27	324.79	326.05	333.9	324.46	321.72	325.96	329.14	323.67
313.44	313.52	314.94	315.41	314.95	309.14	314.67	314.61	319.96	313.88	311.68	319.62	314.64	309.55	315.12	306.86	316.28	320.47	316.05	314.77	311.74	317.29	313.71	309.66	304.31	315.91	309.47	305.47	315.22	305.74	317.41	321.12	319.95	317.93	312.42	314.02	301.32	320.5	311.31	314.48	311.38	320.97	317.63	314.59	319	320.89	309.12	314.8	305.44	313.32
318.99	318.22	319.71	318.74	319.77	321.32	314.34	316.88	313.06	317.1	322.07	322.82	315.07	309.55	317.02	323.5	315.1	312.91	311.35	313.63	319.66	317.16	316.4	321.1	325.49	316.62	315.32	314.6	320.58	315.54	320.93	316.36	314.38	323.19	319.84	314.96	319.11	319.17	314.33	319.75	315.53	319	322.12	325	318.8	312.95	318.02	316.74	324.46	317.98
312.57	315.47	308.03	306.79	311.86	311.98	304.87	302.36	305.85	310.95	304.5	310.2	307.3	312.18	309.16	302.92	309.08	316.14	309.93	311.23	308.07	314.89	304.59	304.62	311.59	302.98	302.92	310.32	309.4	311.3	303.93	300.53	302.09	311.47	306.14	304.54	305.93	307.74	307	303.42	310.12	306.27	310.83	311.63	313.87	312.59	311.44	303.37	305.9	312.31
307.44	303.13	302.33	302.05	299.46	306.09	305.2	303.54	306.04	299.29	307.32	298.78	306.04	309.97	315.54	304.48	305.95	307.65	304.09	304.97	300.88	302.99	305.5	307.92	305.62	295.49	302.42	304.69	305.6	304.5	302.71	299.24	291.74	301.92	302.68	303.12	302.85	304.52	308.73	303.02	301.77	307.82	303.54	303.91	299.22	302.15	298.93	301.52	307.51	304.26
305.36	316.26	312.71	313.38	304.69	308.03	304.65	305.5	314.98	303.73	308.99	304.75	314.2	301.55	310.65	298.08	299.94	306.55	310.27	308.12	303.89	310.25	305.72	310.82	307.66	296.56	300.53	302.39	308.71	302.34	303.04	306.12	304.12	310.94	301.73	312.15	304.88	305.01	309.31	300.49	303.23	308.34	302.05	307.77	305.29	301.15	301.34	301.16	305.98	306.34
322.42	326.11	327.3	326.48	313.44	325.85	321.78	333.42	323.9	328.58	322.87	328.12	320.65	315.45	318.85	327.93	328.03	325.16	323.36	330.88	322.7	322.31	330.37	331.34	327.84	321.44	327.52	318.07	330.17	327.82	317.97	323.22	325.8	323.66	326.49	323.32	329.63	320.15	325.35	331.53	322.85	325.51	320.76	327.19	331.77	334.01	319.96	323.41	322.84	312.57
310.83	315.97	317.75	317.94	320.86	313.2	314.63	320.92	311.85	318.3	310.93	315.75	323.75	316.01	313.04	318.88	314.16	315.2	320.24	314.22	315.12	309.37	315.62	313.66	318.99	317.23	323.49	318.19	323.72	322.9	324.05	315.1	319.57	318.44	318.83	317.11	324.59	321.77	324.65	317.5	312.26	314.3	313.18	315.37	311.97	318.4	314.78	307.51	321.17	322.39
302.65	294.48	301.06	301.73	299.08	303.56	301.31	302.1	300.58	300.97	299.72	301	302.33	294.97	304.06	294.08	301.14	293.34	297.86	297.8	300.45	299.68	303.58	301.87	309.5	301.11	303.87	298.82	303.13	295.83	300.54	298.31	300.91	299.76	306.06	302.77	296.03	299.46	301.8	296.37	305.24	297.46	303.63	307.85	302.09	301.45	305.48	301.87	296.79	304.45
322.31	316.9	314.28	328.28	327.58	317.03	317.15	315.27	311.87	311.2	311.24	316.13	315.26	320.85	319.72	317.31	324.34	309.39	320.05	320.4	316.97	312.34	322.75	314.22	312.84	322.14	317.82	321.43	320.02	319.38	319.77	324.57	316.93	320.09	313.52	321.45	313.17	321.07	314.86	326.13	319.74	319.02	318.26	311.81	317.41	318.14	322.85	314.06	314.22	318.27
296.63	299.15	297.21	298.61	302.34	301.76	298.44	303.06	302.16	293.61	295.2	307.97	305.67	304.93	304.19	297.48	301.55	305.53	303.57	304.65	312.01	302.08	306.52	304.81	302.28	306.28	303.78	307.8	305.4	303.06	302.02	301.35	305.6	308.35	302.2	300.12	296.14	305.3	305.93	298.91	303.45	299.59	301.97	310.45	306.17	302.35	302.18	300.4	308.91	297.96
289.36	291.64	293.97	291.82	299.83	291.48	284.19	291.08	292.5	292.63	298.42	293.37	299.5	296.98	292.09	298.51	291.51	296.92	298.17	300.21	286.98	294.69	291.97	297.34	288.61	294.02	290.18	287.44	290.81	287.09	293.14	296.46	293.28	295.45	298.14	299.11	290.86	294.5	296.08	290.93	299.35	292.82	294.25	287.46	295.25	296.74	294.9	294.66	295.28	295.98
316.85	320.85	308.52	316.88	314.25	319.24	322.68	318.78	319.35	319.37	320.59	324.04	319.89	321.93	328.05	318.58	321.05	317.7	313.01	318.48	314.97	318.09	322.4	323.75	320.05	314.22	314.41	315.71	321.58	325.3	319.57	320.85	314.03	317.54	314.86	316.87	320.52	326.22	320.96	319.59	321.06	318.08	320.04	317.32	320.95	335.63	319.77	319.2	325.16	317.57
315.48	314.16	312.85	320.78	322.88	314.56	316.01	311.79	314.58	311.49	317.83	311.8	310.55	314.09	310.15	313.33	314.77	316.32	312.71	311.33	315.52	318.86	312.31	316.49	312.74	317.02	317.67	316.78	319.59	314.52	313.47	315.77	307.35	316.06	309.13	318.19	311.54	309.39	317.41	314.91	317.22	314.21	317.23	316.25	314.91	315.62	314.71	317.37	315.12	315.59
298.12	299.66	299.69	305.77	306.08	306.8	297.66	303.56	300.75	297.46	301.98	303.2	302.32	299.79	302.7	300.55	303.7	307.72	299.28	297.67	306.22	295.5	304.32	303.11	299.05	303.68	307.31	300.89	305.27	301.14	306.89	294.95	294.68	305.19	307.2	297.78	301.95	302.33	300.38	298	306.4	310.02	300.37	307.17	300.46	296.09	299.63	306.21	298.53	297.74
311.85	316.06	309.02	314.24	317.67	311.08	308.29	317.79	313.4	311.93	311.73	317.34	309.99	314.66	306	317.62	312.51	320.18	318.4	316.29	310.64	310.4	311.71	313.09	310.96	310.43	316.84	312.36	308.14	315.72	310.25	318.96	304.51	314.47	317.47	313.02	310.09	312.4	313.99	312.26	315.49	308.22	313.95	318.33	309.88	316.16	321.36	314.29	307.66	312.65
310.68	318.35	308.17	317.25	319.57	309.49	307.35	312.02	315.08	315.77	316.48	315.23	313.29	315.97	323.16	316.26	309.53	311.41	321.63	310.25	315.68	317.28	316.29	321.21	310.97	317.96	312.04	311.29	314.1	310.86	311.89	317.83	314.2	310.29	317.02	319.31	317.05	311.46	315.87	308.32	317.4	309.59	310.13	310.88	320.16	310.23	308.8	321	322.68	316.07
307.35	311.93	311.51	311.88	316.36	307.5	315.79	306.85	314.88	312.73	305.18	316.62	311.87	317.95	302.82	313.11	312.01	304.79	313.51	321.39	314.42	312.81	314.51	307.81	313.35	313.57	310.99	306.77	309.82	314.11	311.04	317.53	317.94	311.06	306.44	311.45	319.31	318.23	315.88	316.68	308.68	309.74	304.52	313.69	311.36	312	315.75	314.98	312.93	312.92
303.43	301.36	310.33	294.76	303.8	300.72	308.11	304.91	300.87	298.62	306.65	302.22	309.16	302.55	301.91	298.75	300.74	308.61	305.65	305.94	301.07	309.68	303.34	309.33	304.1	295.69	309.09	301.96	306.27	304.6	304.39	303.66	301.33	298.06	308.91	305.21	307.9	302.79	311.61	304.45	308.91	296.99	316.47	310.28	307.73	302.09	302.06	302.12	299.71	295.6
313.47	311.02	319.5	313.94	318.45	312.31	308.95	317.26	312.22	312.85	318.07	316.58	313.31	304.68	312.71	317.62	311.48	309.98	314.04	316.31	308.65	313.82	315.21	318.74	310.25	307.72	312.27	315.93	315.5	314.02	306.66	312.76	314.3	314.24	310.23	311.57	318.02	309.84	318.31	314.1	304.85	313.19	312.34	313.94	318.1	311.9	307.57	310.04	319.48	310.77
311.22	304.09	304.74	306.3	309.47	304.9	311.08	312.68	310.79	312.65	302.03	311.53	299.37	309.44	295.97	304.31	303.11	308.7	311.26	307.09	309.24	309.68	308.06	306.25	307.16	306.84	306.26	304.74	303.9	308.55	304.51	303.95	298.42	307.62	303.89	305.86	312.32	313.85	306.39	309.51	300.7	313.6	296.02	302.63	310.32	305.6	305.07	305.2	313.2	301.28
321.7	316.62	317.16	316.99	318.39	312.27	311.47	315.95	318.24	311.67	316.04	312.33	318.68	317.66	317.87	316.44	318.75	310.14	311.22	319.91	316.14	319.34	318.7	316.47	317.95	316.82	318.84	317.99	313.29	326.42	316.1	319.74	317.35	315.63	322.64	315.66	319.09	318.12	318.8	316.97	319.61	317.62	311.68	318.2	316.33	325.62	323.26	324.14	319.3	314.64
297.42	289.04	296.71	295.32	295.55	297.11	291.2	297.02	293.89	299.82	292.8	286.77	295.33	300.59	292.56	288.92	286.86	294.79	295.62	290.33	291.44	293.97	292.96	297.86	296.68	289.54	293.74	291.84	301.78	293.63	300.64	294.35	291.7	296	295.3	290.06	293.49	291.73	294.96	292.23	290.11	294.21	293.45	298.74	296.11	297.38	298.83	285.82	294.52	298.32
320.16	304.89	316.39	314.94	307.2	313.2	317.58	310.62	313.88	315.43	310.88	306.56	310.91	315.78	321.96	315.54	312.76	314.12	321.47	311.22	313.51	311.48	307.11	313.85	311.78	313.06	313.17	308.43	311.23	320.13	310.71	313.13	315.65	316.49	319.5	311.68	312.15	313.31	319.22	308.7	314.86	308.89	311.22	313.84	305.9	310.88	320.33	314.24	315.31	316.82
306.28	311.94	308.32	306.08	309.34	309.67	301.39	303.41	299.75	300.11	301.41	301.83	292.14	308.54	299.31	295.22	308.43	298.36	302.11	307.67	301.46	311.23	305.64	306.99	294.47	307.25	299.27	307.9	306	300.59	304.2	303.02	309.01	304.99	304.88	306.36	299.4	308.84	303.04	305.43	305.72	305.62	299.18	300.07	310.47	301.5	305.98	300.77	297.51	304.51
308.24	305.72	306.28	308.77	302.86	304.01	302.62	308.02	308.59	308.42	302.49	305.84	306.25	311.07	312.75	299.63	302.55	314.74	304.34	310.91	299	301.43	303.32	306.53	303.06	305.93	302.57	301.62	309.3	304.74	312.26	311.17	304.69	311.82	309.42	305.52	308.05	310.99	304.57	307.4	304.05	307.4	304.42	311.04	304.57	309.47	304.89	301.02	302.21	309.91
308.53	303.41	309.1	309.69	311.18	313.67	314.06	300.56	306.26	299.65	311.58	303.34	299.02	310.55	301.25	310.77	307.37	311.66	304.6	302.85	315.53	305.79	301.16	305.23	310.09	304.81	304.56	311.75	304.76	303.58	308.5	305.08	311.59	300.78	300.72	308.91	303.6	309.81	305.66	313.47	306.51	302.2	306.49	308.83	302.94	309.02	311.07	308.21	307.75	310.49
317.29	317.45	320.65	316.58	321.08	318.86	310.94	315.25	321.36	316	321.07	318.7	317.04	323.41	309.44	314.91	318.77	321.7	325.42	315.96	316.76	317.05	310.15	320.09	315.53	305.23	313.53	315.11	311.69	312.02	321.92	319.32	318.09	310.93	316.51	308.69	310.13	313.59	313.43	321.69	308.59	322.79	318.03	324.53	318.9	319.17	316.4	316.05	317.34	320.23
299.55	302.93	299.75	316.66	310.67	308.8	299.18	305.25	301.96	311.4	310.6	301.25	307.13	311.41	304.14	300.35	308.36	308.81	301.85	302.9	303.48	306.85	307.26	300.71	308.67	311.4	299.09	309.76	303.95	306.55	301.44	299.69	306.58	306.5	298.88	305.43	311.68	301.53	302.88	299.81	301.74	304.18	297.43	306.61	304.6	299.7	304.59	303.84	301.57	304.47
311.71	306.81	302.58	306.94	293.85	296.07	303.41	299.05	304.94	306.58	295.02	303.88	299.4	302.71	299.81	301.93	297.89	302.57	300.57	306.5	305.04	302.48	306.36	297.14	296.83	297.32	302.36	306.48	301.83	298.93	313.19	300.78	302.8	313.46	309.33	298.76	300.22	307.61	301.91	302.54	309.46	299.91	304.42	307.24	297.09	308.71	304.93	307.98	293.4	306.4
305.29	300.52	297.14	306.34	306.91	298.98	300.18	303.23	300.83	298.71	294.4	302.06	296.52	301.35	300.66	305.42	298.69	307.79	302.24	299.17	295.62	297.22	301.09	299.71	302.12	303.09	297.04	305.07	299.04	303.45	301.44	303.93	297.67	305.46	302.69	301.15	297.69	300.03	304.99	300.15	296.65	295.16	300.15	304.44	292.46	298.36	304.53	298.36	297.05	299.1
312.1	310.71	314.52	309.53	314.57	313.33	315.21	316.67	312.39	313.04	310.38	319.69	312.78	313.63	309.46	307.38	317	317.27	308.99	314.21	314.64	309.26	312.44	308.6	319.08	312.26	308.12	316.88	308.98	316.88	314.22	314.71	317.12	315.14	312.65	312.9	309.78	314.69	315.95	312.56	308.55	313.82	318.61	315.13	309.77	305.67	310.53	309.36	307.23	318.36
305.3	305.3	312.23	317.96	305.34	321.41	310.3	314.93	300.81	313.24	314.49	309.71	312.25	300.27	306.99	315.25	313.8	304.64	313.65	306.28	310.66	310.65	308.83	307.4	307.89	307.72	309.69	309.91	311.61	309.37	310.62	315.86	309.48	306.32	301.98	309.85	305.94	311.82	309.91	311.58	308.35	308.5	315.39	312.39	307.73	307.98	314.83	309.43	320.33	305.89
304.86	298.66	313.72	304.83	302.01	306.16	303.59	303.76	308.87	308.57	302.24	301.92	301.06	306.2	306.47	302.38	302.92	308.98	306.24	311.47	300.27	301.73	304.62	305.04	304.25	308.24	306.95	305.79	299.67	299.69	305.97	307.16	304.19	300.8	303.25	306.2	305.53	304.75	303.7	301.75	304.39	306.67	299.93	307.3	297.66	303.52	306.99	302.47	307.55	304.45
299.55	289.8	292.41	300.87	293.11	295.38	294.17	299.13	295.07	299.85	301.65	292.89	294.34	296.18	298.15	297.78	300.64	295.83	294.49	295.49	299.22	293.15	289.7	302.59	301.85	297.38	294.6	303.06	299.57	296.88	287.34	299.37	298.74	298.93	298.35	295.34	296.2	298.71	296.21	301.21	293.58	296.6	295.63	305.07	297.96	295.22	297.02	305.23	291.01	300.9
327.05	330.08	325.4	319.63	336.72	331.41	329.5	321.7	327.54	327.53	322.91	325.43	332.37	333.51	326.42	329.85	324.11	321.89	320.51	332.67	326.68	327.25	331.07	328.56	323.04	327.07	320.2	322.02	329.31	318.87	332.33	329.33	326.83	325.81	329.68	327.61	327.98	317.63	329.32	325.23	329.7	322.34	328.29	327.89	325.26	332.19	329.63	329.78	327.09	321.24
311.83	310.05	308.41	310.94	302.15	305.32	305.54	304.25	311.05	313.49	305.59	307.05	305.85	306.5	304.59	305.66	305.99	299.77	301.5	309.13	309.98	310.02	303.91	300.63	301.95	313.41	309.78	313.02	308.47	313.72	309.81	304.22	302.83	308.04	311.93	298.96	306	305.74	308.18	314.88	310.42	298.62	309.94	302.64	311.7	311.27	308.42	310.37	301.98	307.63
295.52	294.11	288.6	287.75	290.53	294.58	288.86	290.2	305.25	298.61	294.87	292.61	298.05	300.27	294.43	289.14	295.9	301.89	297.85	291.13	291.43	292.89	288.24	306	289.88	292.55	293.67	298.13	299.14	291.73	296.99	295.88	288.76	296.72	291.22	304.58	285.47	302.83	292.44	285.63	290.35	295.22	289.97	300.36	295.76	292.12	296.1	290.52	292.1	298.28
300.55	310.06	304.94	308.34	299.45	296.22	306.34	308.14	301.42	302.39	300.7	304.95	303.02	301.08	305.18	306.59	304.5	301.19	301.62	304.83	302.22	306.84	304.73	309.57	309.94	307.01	306.87	304.83	304.93	295.58	302.29	304.72	297.93	297.21	300.95	302.66	311.06	305.59	305.17	302.89	308.69	304.92	301.29	307.87	304.96	305.26	301.9	301.33	307.18	304.09
315.11	316.12	315.55	315.94	311.27	314.18	313.7	312.89	309.53	306.22	318.14	306.26	309.56	314.9	318.31	307.8	315.26	309.41	311.26	319.45	320.04	309.09	313.79	316.98	317.63	319.17	311.88	311.86	309.96	311.5	312.39	311.97	307.38	313.67	318.45	313.43	312.55	318.3	311.3	312.83	311.06	318.96	311.59	311.06	316.19	313.67	307.68	308.18	322.91	307.03
309.64	316.38	307.81	304.11	307.45	310.29	316.01	318.46	314.9	310.7	308.62	311.43	312.91	309.95	315.16	309.21	314.59	311.66	318.53	310.23	311.39	311.78	312.82	314.45	308.77	313.01	307.83	308.22	307.99	310.66	308.82	319.42	319.06	312.27	308.81	311.21	316.57	314.96	307.3	315.05	314.02	319.95	316.3	314.73	313.72	308.58	311.03	314.53	309.63	309.62
316.73	325.37	307.99	313.53	314.94	317.79	309.05	310.51	316.59	316.97	311	313.81	319.66	313.63	311.82	308.69	316.37	318.04	316.33	312.47	312.94	316.88	316.63	307.95	312.49	308.91	322.64	312.34	318.99	314.81	311.88	309.13	307.5	308.4	314.1	316.36	313.36	318.12	311.67	316.1	314.92	312.18	310.68	310.15	317.94	308.18	312.63	310.81	318.12	313.27
311.37	308.08	315.4	314.56	314.26	316.06	308.37	324.97	323.18	308.66	316.12	311.36	316.46	308.94	317.8	310.84	310.17	307.66	314.05	320.85	307.46	311.15	312.05	309.96	310.68	310.76	314.14	309.17	312.69	315.63	309.81	312.42	305.84	314.01	317.44	320.13	308.11	310.14	311.39	314.73	313.56	312.63	318.04	316.06	318.66	312.85	309.11	311.41	315.36	309.6
317.15	311.28	315.69	320.29	326.42	316.19	313.97	322.7	306.97	319.19	316.88	319.97	322.01	310.89	314.11	318.75	315.76	315.47	313.65	313.19	314.12	327.53	321.35	321.11	320.18	319.79	320.54	318.13	316.9	318.5	313.17	314.86	316.95	316.89	318.58	313.67	324.01	314.74	319.35	317.77	314.22	314.89	314.2	315.72	316.03	316.6	321.23	314.18	325.2	314.62
300.45	310.56	311.66	303.84	308.06	305.86	304.63	298.18	301.01	302.41	304.12	305.52	310.89	304.47	312.3	308.07	306.91	303.55	310.47	300.88	309.61	306.49	310.62	299.65	311.15	305.97	301.88	306.89	305.68	303.75	309.23	306.54	307.9	301.58	309.67	298.43	306.33	312.56	309.63	308.59	308.62	312.09	309.37	304.65	304.62	299.53	305.37	303.13	303.25	307.06
316.39	304.78	317.57	318.67	313.28	313.97	322	309.81	313.2	311.66	317.33	307.19	312.57	317.98	322.24	317.48	312.91	323.52	315.28	316.05	308.16	315.64	310.96	321.2	315.12	312.09	315.96	316.99	316.71	316.4	316.6	315.06	317.93	314.65	315.56	314.58	318.81	314.03	316.53	310.61	314.13	308.05	315.64	314.39	307.01	312.49	317.31	315.26	320.25	319.96
292.94	289.9	291.79	291.16	289.46	298.7	288.63	294.68	301.72	288.71	297.23	290.44	296.57	300.44	286.56	280.54	294.49	295.11	291.73	292.06	300.58	288.64	290.31	299.55	288.63	301.72	296.04	286.6	296.7	287.83	290.79	302.12	295.39	295.27	296.55	293.72	295.84	296.93	295.42	297.09	294.91	295.77	293.13	292.9	298.1	293.33	295.08	298.42	288.08	290.42
316.62	313.8	310.62	317.27	309.19	314.63	313.96	314.21	314.78	301.09	315.04	316.51	311.93	309.58	306.71	309.61	314.66	315.85	314.63	318.08	307.49	323.95	316.5	306.49	321.46	316.05	314.37	316.66	315.39	316.56	315.75	313.37	318.57	313.94	316.68	319.34	310.68	306.51	309.97	318.24	313.39	313.17	313.11	310.2	318.09	306.4	321.28	306.87	316.86	310.52
300.63	305.91	308.55	295.36	306.18	300.78	307.34	311.29	303.85	305.05	303.57	300.85	301.95	302.99	308.23	308.27	302.8	302.8	303.86	307.63	301.54	298.37	303.67	306.65	304.99	307.42	304.99	304.72	304.61	309.89	298.88	307.4	307.7	307.43	305.42	303.15	304.32	298.23	308.09	297.82	301.76	303.64	305.3	306.55	307.43	309.15	302.91	303.99	307.05	308.17
325.02	328.37	318.86	327.75	329.42	325.89	330.77	325.88	329.92	327.89	330.57	325.34	331.12	332.03	326.91	327.92	327.78	326.05	325.3	321.3	332.72	323.47	323.97	330.75	327.7	330	324.88	330.75	332.31	335.85	321.06	328.57	319.85	329.54	332.15	330.19	330.58	321.3	326.34	326.56	323.09	322.97	323.56	327.73	330.53	331.2	325.39	332.08	326.9	324.81
314.43	308.25	304.26	307.86	304.06	301.73	312.66	307.82	312.81	314.38	312.65	308.58	304.3	309.44	310.82	300.51	313.51	303.33	303.35	306.94	299.07	299.71	310.89	309.09	306.82	313.02	302.36	306.25	303.16	307.66	305.41	303.92	308.13	307.01	308.92	308.93	308.93	303.46	302.93	314.22	302.31	303.7	312.02	306.32	309.45	311.25	305.86	305.75	305.53	310.48
326.81	320.8	333.83	328.17	325.81	329.57	331.04	328.59	332.77	314.51	331.61	327.44	326.58	333.26	328.07	327.03	323.38	325.67	324.07	320.15	332.75	328.64	330.31	320.77	331.1	325.25	324.02	328.19	331.13	332.44	323.56	326.23	330.98	326.15	326.28	332.74	327.56	333.71	325.75	319.47	333.01	325.61	323.54	328.8	328.72	333.22	331.01	326.78	332.01	327.33
291.01	297.49	291.13	286.98	294.66	302.99	292.64	296.25	290.49	289.23	298.24	297.78	303.61	296.22	302	290.75	300.48	299.9	291.58	295.87	291.46	295.44	293.47	289.96	289.36	302.45	297.33	293.08	299.71	295.86	296.44	293.32	292.14	293.11	288.28	298.12	291.97	287.95	288.62	300.21	289.98	289.32	290.29	287.53	294.47	296.47	301.62	292.59	296.09	298.36
301.12	299.88	298.74	300.58	308.82	298.97	301.31	294.14	301.73	305.73	300.93	303.23	298.09	297.57	301.64	295.27	290.96	286.1	299.79	297.16	294.83	295.81	307.54	300.58	292.46	296.84	300.91	297.7	307.78	299.72	302.45	304.82	296.02	293.4	305.42	299.31	298.2	290.97	302.84	302.42	302.71	301.76	300.26	304.94	302.62	301.53	296.68	299.58	296.21	307.71
296.07	303.05	306.29	314.79	305.17	299.94	304.67	308.56	303.96	305.35	306.83	305.04	292.17	301.92	305.99	302.6	303.81	303.43	305.52	306.45	301.9	302.34	302.91	305.15	305.08	305.98	298.58	304.96	298.96	302.23	301.3	298.25	303.93	303.33	309.58	308.03	302.44	302.17	305.12	312.84	307.12	312.28	309.25	298.12	303.5	308.13	302.29	312.49	312.69	307.17
312.61	315.83	306.55	310.84	308.13	313.54	310.42	311.54	309.45	305.65	304.89	314.89	310.49	309.37	306.14	311.57	306.17	313.51	308.95	308.75	311.04	311.62	307.02	320.35	315.86	309.49	314.57	313.13	310.13	310.41	313.31	296.02	302.91	318.02	313.13	309.44	313.66	314.35	312.84	313.7	321.25	309.39	305.99	300.39	306.91	309.05	310.27	309.33	311.3	316.47
308.37	303.04	300.41	300.92	307.83	306.45	302.56	309.3	314.24	306.74	302.42	310.27	310.64	310.28	303.8	304.26	312.11	306.81	306.67	306.2	306.31	309.77	304.29	306.62	303.8	311.63	307.6	307.16	304.74	301.06	309.98	308.68	312.01	306.6	303.25	314.41	306.88	301.94	312.54	300.78	315.49	302.21	307.37	297.42	303.22	307.72	300.89	307.26	304.29	310.24
320.4	311.52	308.13	313.32	305.56	316.16	315.63	308.94	318.64	316.04	314.24	315.33	310.37	316.29	314.85	310.85	313.07	310.9	308.77	313.86	313.36	321.04	312.77	311.58	311.08	313.65	317.11	310.39	311.5	316.65	308.86	311.98	312.39	308.04	313.75	310.41	310.46	312.14	313.24	318.02	308.51	312.01	313.44	316.99	314.66	319.71	317.7	315.55	320.92	312.75
306.74	306.23	300.37	305.1	306.89	304.98	303.81	302.21	304.58	308.09	310.22	311.03	309.49	304.19	304.02	298.08	309.79	304.09	306.67	305.31	303.27	310.48	305.2	306.14	304.34	304.22	294.59	303.49	304.1	305.05	312.55	301.83	305.41	305.41	310.63	307.88	310.39	306.69	299.52	304.59	302.2	300.36	302.08	301.17	306.52	304.94	304.3	305.97	296.56	312.72
295.01	284.98	295.53	292.88	286.6	294.87	291.96	301.46	300.02	299.66	289.11	291.83	288.78	291.85	286.12	294.2	290.71	293.55	294.16	299.58	288.8	297.29	301.57	298.22	297.51	295.07	296.26	294.76	292.62	300.39	293.16	289.41	292.81	298.17	288.93	296.84	292.73	296.02	290.18	295.37	286.79	295.77	299.57	295.98	299.46	292.93	291.04	289.49	290.53	290.14
304.93	304.16	301.4	304.34	308.64	303.83	307.51	303.45	302.6	306.82	296.99	304.83	303.57	310.77	309.56	306.72	310.4	305.03	302.91	300.9	313.33	304.17	303.1	300.55	299.58	305.93	302.29	297.11	305.42	306.75	308.24	303.15	291.4	305.99	306.84	305.42	300.69	299.28	307.6	306.91	309.93	301.04	306.43	307.13	300.32	293.9	302.6	311.7	304.82	298.78
318.97	310.27	320.86	321.23	327.56	323.54	323.16	326.52	314.08	319.93	314.31	326.1	316.75	317.1	318.23	313.35	318.33	316.55	314.34	320.34	317.32	309.57	320.76	316.15	321.47	320.19	315.83	315.46	322.04	320.88	317.07	319.36	314.67	313.03	318.32	313.89	312.11	322.58	316.34	318.17	316.73	312.04	316.73	313.12	313.42	316.16	315.74	315.01	314.32	321.27
297.67	301.66	301.69	305.94	296.6	300.24	303.54	303.08	306.15	299.8	303.98	304.43	306.12	304.95	297.74	301.33	304.33	301.72	300.69	300.05	303.2	297.6	294.63	305.34	303.11	297.65	308.13	300.66	310.68	303.98	301.38	305.89	298.54	304.89	298.97	306.57	293.44	305.1	305.55	305.49	306.89	294.12	302.38	300.11	310.76	312.01	306.36	308.09	298.74	298.68
313.96	317.91	314.66	321.34	316.62	312.59	314.01	313.13	315.79	309.11	313.63	312.89	310.85	318.54	319.12	312.03	317.92	313.78	309.38	309.39	319.93	317.61	316.05	313.54	316.38	309.28	318.02	310.13	312	316.51	318.82	309.94	312.94	318.57	318.91	317.28	312.04	314.11	316.43	315.25	314.42	316.65	305.11	318.91	316.5	316.31	313.09	320.31	315.89	308.55
302.61	302.56	301.52	296.67	308.82	311.41	305.89	303.36	297.48	300.39	298.24	302.31	302.83	306.34	301.44	307.31	300.45	302.64	305.32	302.43	307.96	302.53	295.82	297.69	301.34	307.93	296.31	302.21	312.73	303.69	299.39	309.49	308.06	305.48	306.98	301.63	306.28	306.49	301.82	298.93	309.24	314.71	300.41	302.98	303.09	309.31	299.54	309.13	305.26	306.43
310.41	308.73	315.49	307.22	309.05	307.26	309.13	310.76	302.85	308.45	305.14	310.2	306.37	308.49	304.67	301.33	307.99	305.13	303.31	308.82	307.18	312.25	308.35	309.29	307.15	311.68	313.48	310.26	297.65	309.41	307.86	311.04	315.98	310.2	310.13	300.49	310.31	306.81	306.5	314.24	309.94	308.53	306.44	310.06	304.38	306.16	312.58	314.3	308.89	314.34
293.82	299.23	291.65	293.58	293.96	292.93	291.13	286.58	298.51	289.08	293.69	301.88	293.29	296.21	293.11	297.9	291.03	295.64	289.77	293.11	288.64	291.61	297.15	293.29	294.54	292.98	295.82	293.19	296.34	287.4	295.98	293.08	294.07	290.2	293.73	303.74	294.55	296.04	289.09	292.25	294.5	296.14	295.13	298.34	300.74	293.38	295.1	288.82	290.17	286.57
314.48	322.09	318.04	316.31	320.92	323.32	313.14	313.64	311.54	316.23	312.54	309.39	319.22	316.17	312.27	320.55	317.73	322.6	315	320.49	316.44	322.79	312.66	309.42	311.65	319.48	319.93	322.93	318.91	320.62	316.98	320.81	323.2	317.49	320.13	313.95	317.79	323.24	316.81	316.47	313.05	316.92	317.98	314.39	315.41	318.36	323.99	312.05	321.84	309.67
302.05	301.61	299.9	306.74	306.93	300.5	300.72	306.2	298.53	300.54	301.31	301	303.14	304.78	300.54	301.71	304.21	312.77	296.37	303.82	302.82	305.72	301.82	306.65	304.61	303.38	304.2	298.69	301.62	302.55	305.86	295.79	300.41	302.56	306.72	304.83	300.52	309.79	299.22	309.37	307.94	304.71	302.84	306.25	297.36	301.26	307.81	304.63	303.6	302.92
304.92	303.65	310	313.58	302.15	307.05	313.76	309.89	305.95	313.15	317.09	306.17	313.85	304.46	311.57	311.65	302.11	310.11	303.98	313.42	309.32	304	309.79	311.95	305.97	312.44	304.29	309.8	304.9	305.42	310.46	307.35	307.32	301.08	302.99	310.29	304.99	312.06	310.13	310.36	309.41	310.28	310.21	313.79	312.71	306.07	305.23	309.37	306.43	308.06
309.37	313.53	313.38	313.19	312.67	314.57	309.2	312.55	316.31	315.38	312.45	307.83	318.32	306.42	319.31	309.25	306.77	308.42	311.5	318.18	312.73	309.12	315.93	310.33	310.69	312.85	319.81	309.7	315.89	307.47	310.05	313.3	309.61	309.16	311.27	313.91	311.78	313.4	310.83	313.37	309.75	311.65	316	313.59	309.43	307.84	321.61	316.77	313.9	311.16
318.01	308.87	312.71	313.21	312.89	317.33	321.1	321.64	308.5	309.99	314.06	315.36	313.96	318.46	318.48	318.89	317.59	316.67	307.34	309.91	311.97	318.54	312.41	306.63	312.44	314.69	320.94	307.68	309.73	313.92	320.17	316	307.95	317.94	307.28	311.25	313.6	310.76	319.72	314.39	314.72	319.21	317.26	311.64	316.13	318.02	319.99	321.91	313.03	308.38
301.04	307.79	298.88	307.71	299.44	297.08	305.4	296.62	305.17	307.14	304.51	299.77	301.89	300.39	301.24	301.82	303.77	301.15	301.44	298.28	311.05	300.06	299.72	303.72	302.03	305.49	303.1	303.57	307.3	307.89	303.4	307.32	306.03	306.72	307.03	305.71	295.18	305.11	301	300.82	302.53	298.85	298.73	303.76	301.09	311.68	301.45	299.62	301.72	303.44
312.17	308.03	310.67	310.05	310.43	307.51	303.92	303.03	305.59	307.58	302.19	309.71	316.56	306.4	311.64	304.01	311.37	307.55	304.21	307.71	307.96	312.56	301.32	308.16	308.48	305.57	309.01	308.68	311.45	312.37	305.4	311.97	310.62	306.23	319.71	301.39	308.06	298.98	309.26	301.24	312.74	313.07	307.08	311.58	313.8	310.78	304.45	306.34	301.31	303.71
299.82	307.15	302.54	307.87	303.06	305.9	297.22	308.95	308.12	310.49	311.51	309.61	307.46	304.76	311.72	305.17	310.03	312.49	308.56	309.65	304.64	304.46	305.31	298.35	308.15	311.24	306.68	308.01	302.66	302.42	305.06	306.88	301.5	302.44	310.97	305.06	308.7	304.97	300.05	304.15	303.22	309.57	300.2	305.7	305.23	299.23	306.99	307.81	309.15	307.26
299.49	295.19	303.94	294.57	300.84	304.25	298.76	298	301.38	300.06	299.19	304.25	301.64	306.4	301	299.64	301.22	307.39	301.26	300.14	304.7	302.12	300.21	305.32	304.03	305.13	302.2	304.4	303.65	307.23	299.02	299.64	305.88	301.82	298.02	301.33	300.8	307.13	303.63	293.99	302.66	298.21	309.53	300.33	298.4	303.55	308.65	301.03	306.99	303.97
316.61	315.33	321.21	307.71	310.9	309.56	313.55	311.26	314.15	312.11	317.97	304.44	315.84	319.03	320.41	320.05	312.21	307.03	315.83	324.55	308.82	304.57	322.4	319.05	311.56	314.09	316.03	315.96	313.7	311.91	312.18	320.63	310.51	323.52	315.14	313.63	313.56	315.71	315.89	314.62	310.08	314.7	321.55	307.65	317.48	313.54	318.72	307.11	316.76	314.58
325.2	331.51	322.49	321.07	325.03	326.31	328.03	323.92	327.75	327.46	330.07	323.81	324.52	323.57	327.26	321.62	330.21	325.69	327.04	323.23	324.33	328.42	317.41	324.8	327.42	323.65	327.33	322.82	329.88	326.63	334.36	323.79	330.77	320.02	329.51	329.47	327.05	328.33	321.26	330.21	326.81	325.8	324.86	327.55	327.96	326.37	330.63	327.22	329.73	331.79
310.98	309.17	304.2	309.61	308.57	313.63	311.05	308.25	314.48	313.39	306.84	311.52	310.16	312.42	305.79	310.39	300.16	305.13	311.47	307.92	303.56	308.44	310.66	311.5	315.62	308.51	305.05	311.84	307.51	311.05	309.28	310.74	303.65	301.65	307.51	310.57	314.35	320.02	313.89	310.41	311.66	310.88	310.24	310.75	309.1	309.43	309.11	311.52	309.63	308.51
320.66	316.77	320.46	321.26	323.18	318.2	320.29	314.98	318.88	324.15	319.71	319.88	319.75	318.24	322.15	318.56	324.43	316.18	315.4	316.72	318.4	319.15	324.57	317.9	316.74	317.41	320.59	307.65	318.33	324.48	320.88	314.3	318.39	311.84	317.89	316.55	321.35	316.26	319.81	314.98	317	316.66	314.06	313.97	324.54	322.58	320.88	310.79	315.84	320.01
306.87	304	306.54	301.15	301.59	303.37	304.92	307.42	300.7	302.05	308.95	305.02	301.03	302.52	308.52	302.53	312.55	302.47	304.5	309.22	302.65	312.71	305.44	299.12	305.51	298.2	300.4	303.15	307.28	300.54	301.91	305.8	301.58	297.76	309.36	305.44	300.33	298.96	306.1	298.29	299.16	301.57	311.84	306.94	303.72	307.68	303.68	304.41	304.91	299.47
303.36	304.14	299.8	302.79	310.95	306.03	302.68	300.67	303.46	303.56	307.92	304.92	298.67	305.9	295.21	305.76	308.85	310.98	302.3	304.7	303.32	311.13	299.25	304.97	304.95	305.47	298.62	301.84	301.77	311.4	311.49	304.22	301.11	303.05	299.55	309.07	302.65	305.83	301.84	306.61	306.32	304.6	300.97	306.23	301.82	300.56	299.31	304.73	308.47	305.82
325.62	315.29	322.58	318.75	315.18	325.41	315.86	320.25	312.71	310.9	316.32	320.97	322.03	316.26	324.12	320.56	316.52	315.65	318.85	316.63	318.44	317.36	318.57	315.4	320.8	310.51	313.15	315.19	317.44	314.63	314.49	320.17	318.5	324.98	321.42	318.34	319.96	318.38	310.8	312.2	322.29	314.68	322.94	313.98	319.44	315.67	319.58	323.53	316.32	309.29
297.64	302.91	308.02	302.47	306.17	310.38	302.11	306.74	298.31	301.99	308.74	298.65	302.69	294.41	310.8	305.52	308.94	308.05	308.45	303.65	306.19	309.52	300.92	296.33	308.36	307.21	294.6	306.23	305.13	303.61	310.11	301.62	309.18	305.8	301.92	301.13	302.37	307.35	302.22	308.75	298.13	298.85	308.34	300.47	306.75	300.3	309.87	310.32	307.04	303.07
311.27	314.58	310.47	306.24	312.49	309.36	314.9	316.8	314.33	313.01	317.89	303.02	315.34	316.9	313.2	312.07	310.65	310.84	321.58	321.2	311.68	311.84	313.1	314.49	311.73	314.49	305.45	317.07	321.42	306.17	311.78	307.72	310.96	314.35	310.28	315.36	321.57	308.45	313.76	312.62	312.72	312.65	315.47	316.33	313.58	311.04	311.64	317.98	306.71	313.38
327.22	326.23	326.59	334.78	327.73	327.9	324.08	331.59	322.36	331.35	330.31	333.07	319.9	327.24	333.47	329.02	336.5	328.22	322.88	329.8	328.29	330.09	333.21	330.53	328.5	329.47	328.84	322.12	327.31	331.44	328.45	331.69	333.06	323.87	331.96	332.21	333.18	321.59	322.3	327.68	327.04	326.7	324.33	330.74	327.83	328.08	321.83	331.52	332.51	323.31
302.2	307.61	311.96	311.29	302.44	309.01	306.31	311.87	303.57	301.41	308.56	311.84	309.01	304.73	304.33	309.62	308.41	309.83	301.36	309.22	305.04	310.16	301.74	310.54	306.32	307.27	313.05	312.17	306.38	313.48	302.67	310.29	309.87	308.52	301.27	308.1	303.39	310.6	303.95	310.78	305.26	301.39	308.62	306.2	309.77	305.71	308.09	312.25	309.83	306.81
305.19	305.04	297.36	305.05	303.68	306.34	304.69	301.74	303.05	304.66	301.17	306.09	303.74	301.97	307.8	306.35	311.32	304	307.4	306.43	310.03	310.79	303.41	306.35	307.77	303.31	306.15	296.85	303.98	299.11	299.31	300.59	308.13	304.46	308.36	302.79	301.27	306.24	305.71	312.73	304.87	309.89	310	306.78	302.32	302.06	311.03	306.45	308.45	301.29
299.53	300.08	296.69	312.91	303.3	294.47	306.09	303.96	296.03	310.02	303.56	297.57	305.99	306.06	299.36	300.15	304.07	299.35	298.82	290.74	304.8	306.66	305.53	296.52	301.18	304.61	307.69	301.69	300.02	301.39	297.4	300.13	295.35	306.49	299.2	301.25	303.24	304.2	304.97	296.66	313.31	301.26	302.11	302.43	313.63	298.4	305.72	305.32	307.3	305.63
298.53	309.68	305.46	310.8	302.7	306.63	308.88	302.6	310.51	310	305.88	312.33	303.91	311.53	300.07	308.53	306.14	300.36	308.26	307.92	306.05	307.52	306.15	303.3	306.61	317.53	302.88	301.49	307.16	304.92	308.9	302.46	307.39	301.62	305.44	305.07	301.99	307.21	299.43	308.75	308.91	303.3	304.63	304.73	297.74	311.21	307.83	303.78	308.53	308.03
301.14	297.15	297.5	292.49	300.65	301.02	301.49	292.89	292.74	287.36	293.22	301	302.77	294.79	300.28	300.54	295.43	295.04	289.99	296.81	294.94	290.23	300.2	300.14	297.54	294.31	296.6	297.04	298.59	300.46	300.51	303.54	297.45	295.92	285.98	296.98	299.35	296.49	294.08	302.88	295.15	302.53	298.46	296.69	292.9	288.14	298.62	292.41	301.3	297.42
306.98	298.79	294.24	294.4	292.38	301.46	290.54	288.66	296.22	299.23	299.1	300.31	300.63	302.74	295.55	294.97	297.3	301.67	294.08	294.69	294.4	290.37	300.11	298.54	300.81	293.94	295.3	290.78	295.62	292.35	294.13	304.8	300.82	300.14	292.38	290.6	295.69	293.78	293.65	296.68	296.86	302.57	301.57	307.17	299.37	297.61	300.92	298.8	298.24	291.87
309.12	309.04	309.81	315.98	317.23	312.55	310.38	319.38	318.11	316.93	311.27	315.15	316.92	306.62	311.7	315.33	308.23	309.47	315.23	313.32	320.01	314.3	315.36	323.03	315.57	314.81	316.19	311.42	322.54	317.74	310.12	311.51	314.91	316.37	313.91	315.17	313.02	315.07	315.48	313.15	312.47	313.33	313.58	313.65	319.22	313.13	316.08	316.26	318.91	312.36
326.53	325.65	319.26	326.84	323.77	328.73	323.54	322.76	319.62	325.57	324.2	321.35	319.92	331.95	324.6	331.5	321.56	324.24	328.35	334.9	326.55	328.53	326.09	322.59	326.46	320.59	329.85	332.22	318.75	333.54	322.46	321.13	327.27	332.08	327.3	326.15	324.66	325.96	328.79	325.21	329.82	325.23	323.6	325.95	322.26	327.97	319.56	320.04	329.3	325.63
311.73	313.28	313.25	312.94	310.29	310.77	310.29	312.48	313.49	315	315.64	309.53	311.07	316.22	311.72	310.99	307.77	314.42	311.85	311.84	309.96	315.92	316.3	306.48	307.82	311.95	306.72	309.62	312.22	301.53	305.97	311.88	306.35	309.75	308.14	313.44	308.2	315.34	309.25	309.37	313.03	306.73	306.39	313.87	310.41	310.74	314.68	306.92	310.45	306.26
311.73	305.5	310.06	313.75	308.53	307.54	322.77	313.03	314.71	312.87	308.84	312.93	311.61	307.47	312.56	308.66	313.65	313.07	308.9	311.8	315.45	310.11	315.64	314.56	317.56	307.81	314.42	315.57	310.56	310.27	311.09	314.63	310.68	313.94	315.21	307.66	319	307.89	311.74	315.92	306.44	316.97	301.6	314.46	308.68	313.04	311.74	306.74	313.4	313.37
312.4	314.63	323	311.69	311.18	315.23	312.9	309.25	318.48	310.51	312.22	315.41	310.93	312.43	312.21	305.13	311.24	315.52	316.92	308.69	315.97	321.1	309.97	316.95	312.73	313.03	312	310.31	312.55	316	311.49	309.21	312.23	313.01	307.99	314.57	315.84	312.62	308.29	308.82	314.07	314.15	314.66	311.35	315.78	313.65	315.59	311.89	310.82	313.96
310.74	315.08	318.98	315.14	325.72	320.26	316.7	324.36	318.2	309.1	320.85	318.81	315.07	321.28	322.62	319.15	326.38	316.2	318.17	318.59	319.55	317.99	319.78	317.05	319.84	315.75	316.75	309.3	322.86	318.42	319.3	313.35	319.01	318.33	324.18	317.02	316.27	322.94	320.82	318.15	322.79	316.14	311.95	319.98	319.4	326.38	314.05	316	317.81	325.07
305.94	307	313.71	319.66	308.32	305.11	309.86	310.22	320.25	307.69	308.53	312.52	306.26	316.26	311.19	313.97	312.95	312.83	312.08	307.35	310.22	313.33	310.46	312.43	305.43	307.4	311.59	308.15	310.93	316.55	313.87	310.85	313.39	310.87	317.87	319.34	308.45	308.66	312.4	312.43	311.29	300.52	314.84	313.98	310.7	309.27	316.38	316.44	314.92	313.49
316.01	317.26	319.42	314.82	324.96	318.45	316.14	325.27	317.84	318.48	322.21	322.31	317.57	318	319.53	315.88	318.69	314.2	313.3	318.36	319.92	317.83	315.01	321.72	326.96	314.98	317.85	317.78	318.36	318.28	313.29	318.46	319.72	319.5	321.83	315.67	316.26	314.54	313.51	319.79	320.67	315.25	318.37	319.54	324.42	318.73	321.9	319.31	317.97	315.21
298.26	295.8	297.42	301.16	297.75	304.95	298.83	288.28	298.98	303.72	304.87	293.84	294.45	295.7	300.12	300.91	299.19	299.55	300.79	300.14	303.9	299.14	300.25	302.13	295.72	304.26	296.15	298.84	299.9	300.56	302.43	291.99	300.12	298.52	303.61	305.39	296.21	304.85	297.29	298.75	296.99	299.64	305.38	294.01	306.42	298.27	303.43	296.32	300.17	296.82
302.01	307.89	305.93	302.84	300.36	303.07	310.9	298.39	302.11	303.52	305.27	304.34	304.78	297.43	310.27	310	310.88	309.3	308.38	303.94	306.59	307.37	301.96	298.83	306.94	314.05	306.12	306.17	306.53	302.96	299.39	303.46	307.21	303.64	310.9	306.79	303.13	315.51	298.74	310.23	301.56	306.82	307.03	303.43	311.45	302.43	313.59	303.13	299.87	309.52
319.5	317.79	323.97	321.71	323.61	322.2	315.59	318.05	312.69	318.59	314.84	319.61	316.84	318.14	315.6	316.82	317.03	318.42	320.16	311.07	318.5	318.65	319.22	311.98	317.98	315.25	313.61	316.01	317.61	319.36	322.25	323.91	325.91	313.65	321.42	320.22	322.25	316.12	320.92	318.77	317.24	323.17	327.91	315.59	321.02	318.92	315.13	323.45	312.72	320.86
306.97	306.97	305.62	307.27	306.66	301.47	307.15	305.53	302.02	314.57	303.42	307.5	309.04	306.32	307.32	305.57	308.54	308.84	299.36	309.16	308.18	305.76	309.72	305.38	304.13	304.7	305.25	301.61	302.46	307.01	310.51	308.96	294.45	303.62	304.17	308.65	310.89	308.84	302.37	309.03	309.12	306.47	300.53	305.91	305.18	307.19	301.67	305.7	305.94	303.72
300.69	307.8	300.63	298.01	306.81	306.16	297.12	299.41	294.36	297.26	308.47	305.77	299.43	304.29	302.83	298.8	304.39	295.12	305.02	297.84	294.63	299.93	298.68	301.99	305.44	305.34	299.42	304.59	310.02	297.92	295.99	305.48	300.75	302.11	302.34	303.9	302.72	309.93	306.12	300.72	300.91	300.79	292.08	299.31	297.48	300.61	309.72	299.8	301.93	299.28
297.94	310.45	299.62	302.97	306.21	301.32	301.87	298.01	308.26	307.09	303.05	308.63	304.61	299.22	302.33	304.74	300.6	299.98	306.26	297.64	303	297.43	304.99	306.01	311.62	305.35	300.44	303.18	304.12	304.51	300.98	299.18	294.16	297.21	305.17	312.47	299.91	301.15	302.68	304.39	305.43	307.46	298.66	302.16	307.15	303.73	303.96	300.36	303.36	308.19
325.82	328.49	329.4	323.22	330.37	335.59	333.85	328.62	323.81	326.67	321.23	326.39	323.5	322.54	327.58	332.52	325.84	333.95	326.56	326.39	333.15	331.51	329.29	331.73	333.21	321.23	322.21	329.57	327.7	332.75	323.91	326.29	338.75	327.84	332.66	329.26	332.34	332.2	325.18	317.36	331.91	330.56	327.15	324.73	333.64	324.87	331.39	325.57	322.31	327.04
310.87	325.05	308.31	317.53	310.49	317.06	321.77	316.16	309.46	316.68	315.44	313.39	313.32	318.94	316.8	316.88	309.41	315.62	314.42	319.15	314.84	309.7	313.41	313.76	307.33	314.19	320.32	315.36	310.26	314.52	316.4	317.05	313.53	315.33	315.49	311.32	317.35	318.7	318.3	318.1	314.91	312.4	311.04	313.47	316.59	310.2	309.59	313.21	318.67	315.2
309.84	302.03	300.04	300.45	302.81	303.24	305.48	303.45	296.34	306.66	304.43	307.33	299.37	313.04	306.02	300.52	303.63	306.51	306.41	308.75	303.89	304.75	307.03	303.05	304.06	301.58	305.13	301.58	299.47	308.37	307.91	306.64	310.12	299.37	304.34	300.1	311.64	302.73	304.6	300.69	297.97	304.74	301.71	306.19	303.79	302.49	300.49	303.09	294.57	306.94
308.34	316.61	310.8	315.19	312.71	318.32	318.99	311.25	311.73	314.8	309.9	315.87	316.92	324.61	311.9	315.39	313.82	310.76	307.88	319.68	316.67	317.08	312.45	313.69	310.64	312.16	318.25	312.98	311.7	312.96	313.87	312.47	312.11	315.99	313.68	319.82	321.61	320.05	313.67	319.94	312.61	314.39	319.46	315.58	310.94	316.48	315.1	307.85	318.19	309.83
298.43	300.32	293.75	313.98	308.09	302.51	304.99	303.99	299.21	307.89	310.95	305.34	305.49	304.99	307.08	299.77	295.65	306.81	298.15	300.26	296.11	300.84	302.18	294.84	299.52	309.56	299.19	305.81	297.9	296.46	302.36	304.01	303.59	307.83	307.61	297.93	301.77	302.59	303.47	303.2	301.28	308.55	303.21	296.27	303.64	298.37	296.1	315.72	308.17	298.91
311.41	309.18	306.78	308.06	298.82	307.78	307.69	296.61	308.86	307.89	302.06	301.11	304.57	305	300.46	306.68	297	303.46	309.91	304.76	305.06	299.38	307.29	299.45	313.07	311.69	310.39	310.77	309.57	304.09	309.17	307.61	308	307.41	305.38	308.89	303.39	301.61	313.23	302.94	304.37	309.71	311.74	308.5	304.41	307.87	302.17	303.48	300.91	311.93
294.03	299.17	288.25	293.34	293.68	290.91	298.54	302.1	296.88	294.34	294.86	296.93	295.46	298.38	295.66	286.75	286.82	296.93	291.25	289.96	299.29	296.01	294.19	290.36	292.64	293.73	294.6	295.33	293.88	292.01	288.02	292.41	299.39	295.76	289.29	295.96	296.96	295.43	291.43	293.73	300.93	294.91	293.88	305.47	293.25	292.02	305.88	299.81	294.86	294.9
323.49	315.2	321.24	319.04	315.39	314.07	317.95	316.31	322.57	324.93	319.41	323.77	316.93	311.25	317.5	323.21	322.99	312.52	318.12	310.82	319.94	323.83	315.58	319.62	314.94	318.7	311.28	327.96	322.97	317.53	317.3	314.14	315.1	318.87	321.81	311.79	326.11	321.7	318.49	313.29	321.62	327.43	315.06	319.33	326.75	315.79	325.89	312.89	316.73	320.02
319.55	317.11	314.58	316.8	313.9	312.75	314.19	322.48	309.79	312.75	319.03	317.89	310.77	314.16	310.15	314.16	319.98	317.52	314.8	312.32	314.53	315.54	310.65	313.54	319.46	315.8	314.77	319.07	315.18	309.2	314.34	318.22	313.66	315.86	313.53	320.7	317.89	321.16	316.92	318.63	316.46	319.53	315.29	309.74	313.75	312.89	313.81	320.27	313.07	319.79
289.63	289.43	293.73	291.33	292.36	293.56	297.51	291.37	298.74	293.96	297.03	287.58	298.53	292.88	292.99	296.22	293.52	300.68	296.48	296.95	297.08	292.46	293.66	291.94	294.01	297.5	294.89	289.51	292.58	290.56	293.83	294.17	296.66	288.7	298.02	292.82	301.89	295.57	292.61	288.32	301.5	286.21	295.59	293.41	300.28	295.63	296.39	295.17	296.43	292.83
310.3	317.57	312.68	314.53	319.39	312.41	311.53	306.01	315.57	305.55	314.61	316.74	310.05	313.16	309.99	311.33	316.52	317.93	314.13	310.93	310.26	313.68	312.75	313.1	306.66	311.26	311.42	316.47	316.17	307.69	312.82	308.98	314.95	309.85	311.47	308.29	313.12	310.71	309.65	313.62	311.42	313.78	312.94	316.77	317.64	306.44	313.49	313.23	308.65	306.94
295.77	294.51	291.42	294.95	290.61	295.37	297.55	293.68	297.84	292.82	292.59	293.47	293.72	294.36	293.84	297.39	295.7	296.69	290.43	297.7	284.16	297.03	285.54	297.52	289.52	287.69	295.28	296.99	299.03	295.86	289.03	298.87	294.27	287.78	299.34	299.08	289.02	287.16	292.51	294.06	290.75	298.12	287.99	296.32	284.12	296.06	286.64	293.36	290.82	301.13
329.69	329.84	321.31	322.84	324.5	331.37	325.88	321.56	329.31	326.92	332.67	332.73	324.82	332.76	328.81	332.18	333.98	333.85	323.8	332.82	328.43	326.45	325.49	330.88	324.19	327.17	332.71	328.67	330.75	331.99	326.84	327.3	322.86	328.26	328.86	329.14	325.64	326.57	329.99	332.27	327.35	325.61	325.58	326.57	325.93	330.62	329.49	329.58	334.57	322.35
300.95	302.73	310.05	309.44	305.98	305.38	307.98	299.39	306.4	305.13	307.21	299.89	307.76	298.06	304.36	307.78	306.32	297.74	310.93	303	297.44	308.67	310.5	304.39	302.82	305.48	306.42	304.12	308.87	304.65	298.39	307.3	300.12	306.72	304.49	308.79	311.61	302.16	306.96	299.73	303.5	308.79	308.32	310.49	305.64	312.46	304.78	308.05	301.34	311.57
295.97	304.96	296.63	303.96	300.1	302.39	302.64	300.47	299.49	302.66	308.17	304.95	301.9	299.13	303.65	306.16	298.97	300.99	302.99	308.51	301.82	304.35	298.84	303.27	305.98	298.64	301.52	301.06	296.72	309.7	301.23	302.06	296.81	296.58	298.63	293.03	298.13	300.59	302.12	298.72	301.27	305.89	306.45	302.73	293.16	304.07	298.69	302.07	292.4	305.73
304.48	301	302.21	302.94	303.88	307.72	303.21	296.26	300.11	293.92	302.98	302.24	291.82	301.49	300.5	296.53	298.22	301.93	309.36	302.12	305.67	306.61	298.37	302.67	304.86	301.5	305.64	307.1	298.87	301.76	293.17	307.08	294.51	302.83	303.28	299.22	308.44	297.5	298.2	303.65	300.78	304.42	290.04	301.65	300	301.1	291.02	300.48	298.67	302.89
306.61	307.48	299.38	297.32	307.48	304.35	309.52	295.68	306.09	308.01	301.36	311.15	311.93	310	305.69	302.48	303.31	306.11	312.62	304.76	302.52	300.36	304.42	300.81	302.16	303.77	311.01	300.89	304.24	305.81	299.21	301.75	301.42	304.62	302.13	304.1	303.02	306.1	296.38	299.05	309.68	304.04	301.64	302.25	307.16	310.04	304.92	304.6	306.92	304.09
314.32	318.15	315.55	321.98	318.24	312.96	312.65	315.01	322.97	322.41	319.69	314.75	309.77	319.39	317.67	323.26	321.2	318.79	324.76	315.16	320.56	326.52	324.39	315.38	322.72	316.22	318.2	321.55	317.81	319.87	319.02	318.49	312.89	320.09	317.42	327.9	317.02	321.82	314.21	322.7	318.55	324.89	316.13	312.46	320.34	322.95	316.68	320.42	321	321.67
302.24	301.47	301.85	305.69	302.49	304.87	297.91	298.61	294.01	299.83	303.95	299.7	298.36	302.67	301.76	304.97	298.36	299.06	300.65	301.69	301.74	304.64	294.73	303.04	304.26	298.29	302.7	301.05	302.97	304.61	309.32	304.83	301.98	299.95	303.65	306.1	299.06	304.8	301.61	302.34	300.59	296.54	304.83	305.05	304.14	304.37	301.97	300.95	297.73	306.67
299.61	290.51	297.34	295.64	299.11	293.24	296.8	295.34	301.88	297.97	292.58	294.29	297.83	291.57	296.6	299.93	298.41	294.53	292.98	294.33	299.05	297.47	291.04	296.94	296.63	299.09	291.97	295.79	297.43	299.93	293.6	300.9	301.6	299.92	301.52	293.87	303.9	291.33	300.18	307.76	298.76	297.16	295.87	295.29	299.29	301.88	294.8	299.14	297.08	294.5
300.08	297.55	298.91	288.47	295.36	294.24	302.81	295.18	298.5	295.98	293.56	289.65	293.89	293.56	300.61	289.28	290.59	292.02	293.24	287.14	294.17	290.73	299.67	302.4	300.68	293.93	294.36	296.54	300.9	295.45	292.25	293.4	288.26	300.11	300.17	292.15	293.53	294.4	293.09	288.68	289.14	291.96	304.42	294.04	298.51	293.21	293.05	291.6	299.82	286.79
316	306.31	317.35	314.84	316.35	311.38	313.32	316.08	310.27	317.99	318.41	310.88	311.44	306.49	311.8	311.53	316.37	313.63	316.73	304.71	314.4	318.46	313.57	315.49	311.71	316.33	311.92	310.45	311.71	312.02	313.19	310.6	321.79	312.27	309.16	318.49	309.89	310.14	309.14	313.41	317.71	324.26	309.82	316.41	308.02	310.46	326.22	310.09	323.48	311.8
320.07	315.37	320.85	312.29	321.93	310.28	317.18	306.7	320.93	315.6	316.15	313.59	313.28	308.69	313.79	315.31	307.51	316.91	310.89	318.72	318.32	316.34	312.64	313.97	312.71	314.14	313.97	322.27	313.02	317.5	316.9	319.89	315.29	314.66	311.65	311.24	316.28	314.19	321.66	315.31	312.89	318.54	316.22	310.22	312.57	319.13	319.78	313.27	315.05	314.24
311.89	315.88	315.54	311.17	313.08	310.98	310.88	320.14	314.6	308.99	317.27	311.06	308.15	311.46	322.45	314.31	316.2	312.94	314.26	313.09	311.03	314.07	312.18	310.72	318.26	315.24	313.31	309.79	315.11	304.5	318.37	317.16	314.04	319.86	315.61	311.8	312.13	307.38	312.73	314.95	309.78	321.49	306.38	319.79	317.25	309.38	311.4	315.82	317.96	310.52
317.91	313.73	318.51	316.17	306.89	324.07	323.45	317.45	315.97	315.39	321.42	318.2	319.13	321.4	313.76	319.87	320.3	314.64	314.22	313.67	315.29	313.9	313.35	320.43	309.39	317.67	318.1	315.24	320.9	311.84	317.91	327.48	322.45	312.55	321.25	316.96	324.93	314.19	318.63	316.96	323.37	323.02	317.68	317.18	316.37	322.75	311.28	318.12	315.24	316.84
302.86	303.63	303.65	301.15	300.55	310.55	310.42	309.31	304.05	299.41	308.58	296.34	306.01	300.24	295.37	310.47	301.65	299.76	305.33	306.88	296.63	304.95	305.5	307.92	301.62	306.58	298.77	304.71	310.19	303.41	305.12	304.94	304.86	304.01	298.46	305.43	310.86	306.81	300.49	301.41	291.87	300.46	298.41	306.96	306.56	307.75	309.52	303.81	302.16	300.56
308	312.91	309.57	304.26	310.15	311.76	311.54	306.84	310.6	314.51	314.62	311.88	305.86	311.13	314.14	308.51	313.81	321.98	310.72	313.69	310.53	317.68	312.41	315.4	309.83	298.31	315.59	314.34	308.31	312.56	312.93	306.98	308.78	309.1	314.02	314.44	309.95	309.91	312.88	320.82	309.26	307.5	309.82	313.47	311.01	308.97	312.91	305.99	308.89	308.72
303.11	298.03	314.17	301.43	300.12	301.85	299.04	305.59	305.73	300.75	299.22	298.72	303.64	298.66	300.74	305.75	302.73	300.25	304.32	303.77	302.09	310.28	305.55	301.84	304.92	306.42	309.63	311.45	313.65	303.11	310.31	309.95	304.49	298.18	303.53	296.32	308.64	301.11	312.84	312.31	301.13	305.89	301.94	302.71	315.77	300.78	295.49	309.51	306.91	307.25
315.76	322.79	316.94	313.9	320.33	312.23	321.95	313.79	308.49	315.41	314.47	310.27	314.59	324.74	314.41	308.77	318.69	319.84	315.96	316.59	313.86	306.24	316.48	317.68	313.86	317.23	318.76	307.69	312.55	313.62	316.88	319.45	317.47	322.42	314.8	317.93	319.54	315.26	313.27	313.26	312.44	316.08	310.42	315.91	315.29	319.23	308.65	319.94	310.96	310.5
314.77	312.67	307.88	313.7	311.71	315.53	314.04	312.22	315.4	316.63	318.88	313.35	309.21	317.86	313.02	308.42	315.54	314.15	309.01	317.14	314.06	313.78	311.02	313	319.75	314.16	317.34	311.98	311.03	316.99	312.5	318.69	315.93	312.83	323.63	310.47	314.66	313.96	313.84	315.84	317.68	319.08	318.27	317.75	316.41	308.99	313.5	313.57	311.41	318.56
298.69	290.74	294.4	296.16	294.34	298.59	299.2	303.66	290.1	296.03	296.65	300.33	297	304.73	300.73	301.2	292.82	295.77	299.11	302.98	295.71	290.91	294.16	306.12	296.53	290.51	290.74	292.34	293.76	291.43	300.46	291.99	294.99	295.49	301.74	292.76	294.73	290.95	298.38	288.64	295.18	298.2	294.61	295.77	302.46	302.63	295.27	288.92	298.47	294.45
307.1	300.46	304.27	307.75	305.57	303.06	307.67	301.83	305.79	308.71	304.35	299.91	304.82	306.95	302.62	310.92	303.07	300.85	301.3	303.97	309.15	303.48	307.46	301.62	305.83	306.07	306.66	305.07	305.82	303.13	309.37	305.31	303.67	305.49	303.07	307.96	304.64	304.17	300.6	305.19	300.5	305.35	299.57	303.79	305.29	303.16	304.53	305.08	307.09	300.74
303.81	308.12	297.65	299.99	295.73	308.57	307.2	297.58	305.6	299.87	307.78	306.43	308.64	300.63	295.22	306.38	299.56	298.45	295.06	303.07	308.87	299.68	302.91	299.89	305.37	303.21	300.78	301.76	296.28	300.9	306.19	302.1	302.15	299.35	301.43	303.22	306.8	308.94	302.56	307.2	305.61	305.32	300.75	302.86	312.3	300.5	302.96	297.24	299.24	297.49
316.24	320.58	319.9	320.82	320.78	324.01	313.76	329.44	325.89	317.22	322.99	317.58	327.26	316.63	313.38	321.68	312.83	319.77	322.31	321.19	324.17	321.29	318.3	317.04	313.7	317.31	323.65	322.34	320.25	324.8	312	327.97	317.67	318.64	317.85	319.91	316.95	316.04	316.93	315.73	317.74	320.59	325.41	323.24	318.55	321.17	320.9	317.21	316.74	320.27
326.13	333.08	321.27	323.76	318.88	326.11	318.36	325.6	324.72	320.13	323.27	335.53	319.73	323.38	333.96	333.15	318.07	325.61	322.36	320.42	323.62	322.51	329.81	319.8	333.88	327.84	326.4	320.69	326.28	325.15	322.58	325.12	330.88	322.22	315.28	322.29	327.66	322.43	325.55	324.55	324.3	328.67	331.52	323.74	327.05	324.88	323.76	322.53	331.85	323.96
314.12	311.4	321.79	316.94	311.46	314.44	314.06	314.29	319.48	314.42	309.08	309.72	306.86	316.56	312.08	310.3	309.98	311.06	316.4	316.59	316.85	313.64	312.72	312.09	316.93	315.51	312.52	311.15	314.45	306.6	314.13	307.86	313.36	314.23	320.8	313.08	309.78	307.38	314.15	311.04	310.62	319.02	307.26	309.46	314.2	318.67	319.78	316.07	311.33	310.92
331.7	335.65	326.37	333.03	324.47	325.57	329.08	328.34	328.79	328.98	327.91	331.52	331.65	327.51	329	329.69	328.73	329.17	329.07	327.81	327.09	337.65	323.26	323.69	319.87	327.53	326.78	324.65	332.32	329.73	327.2	330.49	324.75	324.77	324.11	326.75	323.36	331.62	338.61	319.97	321.28	329.28	330.48	325.07	330.11	325.67	325.96	331.02	323.65	330.12
303.86	308.36	310.65	308.79	313.14	300.37	307.19	307.06	305.03	315.47	308.97	306.78	305.06	301.19	305.57	304.98	302.6	312.69	310.77	310.09	311.36	301.81	315.21	306.51	304.78	307.12	308.78	301.26	313.41	308.42	304.65	309.97	314.02	307.37	300.71	299.53	311.11	304.55	301.16	308.84	306.07	312.67	305.6	314.03	308.19	305.39	305.86	312.04	304.99	307.72
307.18	299.97	301.49	305.76	305.95	307.17	305.31	301.22	302.85	303.36	314.86	302.13	306.33	304.99	306.34	306.32	308.63	308.11	306.24	303.09	302.63	307.63	300.59	299	308.1	303.88	304.38	299.83	305.68	297.42	300.65	312.22	306.21	308.15	308.94	306.65	307.36	305.72	305.27	303.84	304.67	308.31	299.28	303.51	313.57	307.6	309.87	305.16	303.67	305.63
300.85	306.28	297.96	300.95	304.18	308.31	299.37	299.05	305.78	300.82	301.46	302.63	307.18	303.23	310.51	300.89	298.64	297.41	302.79	305.03	310.88	309.76	302.71	302.36	301.53	302.97	298.08	302.57	299.81	299.5	302.58	310.4	311.68	297.16	301.58	305.89	301.81	303.58	303.26	306.12	308.15	302.17	304.36	304.35	300.05	304.58	301.45	304.47	308.54	298.39
305.57	298	303.74	304.02	300.59	300.5	292.48	306.63	300.43	302.39	293.21	304.27	300.45	304.98	298.88	298.66	308.13	302.66	292.33	307.08	306	302.78	302.6	300.98	298.72	304.21	303.35	296.61	301.83	296.01	298.89	309.64	300.97	298.58	303.53	308.06	306.3	291.15	295.65	297.06	298.2	301.6	300.24	301.97	302.15	301.74	301.58	301.81	295.75	297.83
302.68	295.67	307.86	298.29	299.54	309.01	299.9	308.1	302.35	305.55	305.12	303.26	309.91	302.87	306.59	299.06	305.57	308.75	308.35	310.33	307.41	299.79	303.06	294.25	305.07	304.89	304.84	305.7	302.03	310.12	295.85	301.66	307.2	295.93	300.72	305.87	301.25	301.94	307.89	306.19	300.14	306.84	312.46	306.73	303.97	309.52	303.01	309.11	297.27	310.74
298.64	301.37	304.26	295.66	294.29	304.12	304.93	302.75	296.62	300.15	293.94	302.08	296.98	299.69	305.08	303.27	299.29	291.56	297.12	298.66	302.35	300.07	301.83	303.53	301.86	295.86	305.54	300.92	303.58	300.06	294.19	295.7	300.29	292.91	299.18	294.45	298.59	304.6	299.82	299.42	309.13	295.55	303.41	297.19	304.71	301.07	304.54	297.03	304.61	298.73
328.46	332.66	328.08	331.92	330.12	327.02	339.84	330	322.3	331.67	327.89	331.34	329.59	327.7	323.52	328.4	327.93	331.67	326.66	329.8	326.54	328.92	328.75	328.34	322.9	330.54	330.31	333.62	330.67	332.88	330.95	335.46	326.41	319.31	324.25	327.9	328.64	333.03	327.9	327.1	321.27	332.36	331.34	329.5	324.61	333.18	332.36	328.7	326.88	332.8
309.91	313.17	317.21	309.65	308.21	313.78	314.32	310.64	310.39	320.61	311.54	318.79	310.21	318.59	316.32	308.33	315.16	317.83	311.84	311.73	317.86	318.53	310.78	305.15	307.5	313.27	313.68	323.78	313.27	311.63	311.31	313.66	315.69	314.33	315.22	316.32	311.57	313.4	313.12	316.13	312.7	318.05	315.34	312.11	321.1	315.69	317.73	317.33	318.62	317.26
320.79	313.99	322.94	319.96	316.11	313.35	323.89	319.22	321.34	318.71	316.21	317.99	322.7	320.78	316.96	315.26	314.48	314.54	316.59	316.68	320.4	320.87	323.04	312.96	313.97	321.15	317.65	315.5	320.92	325.97	317.43	317.51	326.72	320.51	321.99	312.1	316.55	313.41	316.1	320.37	315.63	313.06	317.66	315.53	313.14	319.91	315.13	315.97	315.71	310.7
329.72	322.72	329	325.13	322.24	327.5	322.96	330.82	326.4	326.42	325.89	326.11	321.22	329.4	322.84	321.96	328.2	328.13	329.76	325.91	325.01	317.25	324.25	329.46	318.47	331.4	326.99	328.05	323.7	328.82	324.52	327.91	312.3	319.41	322.52	325.15	325.39	330.06	328.87	318.92	322.74	328.27	328.05	314.9	328.9	322.91	322.2	325.81	324.75	327.14
296.72	302.28	303.81	304.71	303.03	305.83	302.28	301.29	307.31	302.62	304.68	304.59	300.99	299.65	300.95	296.92	303.32	305.13	312.62	298.61	304.59	300.95	300.24	296.47	305.74	298.57	301.54	302.04	299.09	297.66	300.4	303.21	288.74	307.57	294.65	303.24	298.76	294.72	307.03	294.21	303.83	298.03	291.73	299.57	300.95	301.18	299.42	304.35	297.45	301.65
305.31	307.76	313.67	307.3	306.37	316.73	297.43	301.33	306.75	308.89	305.43	299.75	301.56	302.86	306.39	299.19	310.13	304.36	312.36	306.71	307.45	301.55	307.51	305.59	300.83	306.65	308.54	312.45	304.3	304.41	304.33	309.16	303.12	300.71	304.96	303.06	309.69	304.91	307.14	314.75	303.04	303.3	315.36	305.02	302.9	301.69	303.5	301.88	301.74	311.44
320.09	310.47	318.59	310.99	316.28	316.74	313.46	313.44	308.85	319.97	318.11	316.46	315.54	313.2	314.94	310.07	321.17	309.06	314.76	314.75	311.12	306.94	318.42	310.36	312.74	316.77	308.9	309.89	314.28	315.86	316.04	312.12	322.33	310.19	319.82	314.73	318.23	312.5	318.46	315.23	312.78	322.19	317.79	322.3	314.4	308.72	317.24	307.53	320.37	314.41
318.65	317.76	312.94	312.5	311.29	306.19	315.17	318.55	316.57	316.92	314.7	319.99	308.09	314.62	307.62	317.96	315.23	322.41	314.48	312.07	316.24	318.7	315.14	318.65	317.68	312.52	318.45	321.3	325.39	309.03	313.07	312.32	317.58	318.79	315.84	313.83	310.31	309.63	316.05	318.42	320.76	318.37	313.75	312.57	307.98	312.76	316.62	321.65	311.33	311.95
307.52	311.6	312.2	318.12	306.34	312.24	314.86	316.36	312.14	313.58	313.3	309.33	308.69	304.21	310.29	312.2	307.08	301.97	307.65	317.06	306.87	305.89	316.23	313.1	309.99	315.74	306.86	307.38	310.84	306.64	303.96	314.28	311.99	311.75	309.57	307.25	313.83	308.81	311.1	305.82	310.62	304.45	308.22	302.78	304.22	311.68	313.74	307.87	314.44	316.38
307.46	321.34	316.4	309.51	316.98	320.13	311.03	318.16	314.79	316.06	309.1	313.97	321.18	317.8	313.65	311.91	316.14	310.21	310.49	310.8	320.25	313.14	317.57	317.82	313.95	318.05	311.34	312.32	315.03	316.12	314.62	310.52	320.75	310.84	317.86	322.09	313.86	310.16	308.2	316.41	314.59	313.81	316.33	312.56	309.06	309.66	317.01	312.4	313.86	319.81
305.75	295.99	300.83	299.23	300.55	297.84	303.64	302.28	299.58	300.39	298.86	304.24	300.82	300.38	299.24	301.09	304.09	299.38	304.87	298.47	297.03	297.47	301.61	299.53	297.92	307.72	305.21	297.77	292.73	300.33	308.69	298.27	307.14	302.61	298.59	305.9	303.3	298.91	308.6	307.96	311.32	303.6	301.94	299.43	305.47	289.76	300.23	301.25	298.78	300.29
290.98	287.09	297.97	294.03	291.55	292.01	289.32	299.27	298.32	297.74	293.99	293.91	291.13	294.84	290.18	290.97	290	290.67	298.31	296.78	300.62	291.89	291.26	294.93	284.99	294.43	295.99	293.53	296.76	292.59	296.81	290.79	288.58	293.29	298.62	291.66	295.88	291.27	286.28	287.3	293.24	293.45	299.97	292.37	287.75	298.47	294.86	291.47	297.56	292.95
299.11	304.47	296.35	294.52	289.69	304.1	297.85	297.99	299.61	300.03	286.22	292.5	298.12	287.14	289.23	296.85	305.92	297.16	294.84	299.87	290.45	292.91	290.52	293.58	288.23	296.06	297.87	297.11	301.14	293.57	297.1	300.89	292.45	297.77	302.02	295.36	295.04	290.89	298.8	289.94	290.46	293.91	301.13	299.84	295.65	298.34	295.99	298.79	294.73	295.35
311.57	301.73	307.85	303.26	307.48	302.89	308.64	298.27	303.56	304.19	304.05	309.72	298.19	299.57	305.63	294.58	303.93	310.46	305.68	306.49	306.2	311.48	307.18	308.18	307.87	305.45	305.04	315.78	303.1	305.54	307.49	313.23	303.69	300.72	306.73	302.28	308.66	304.24	307.91	313.09	307.64	310.4	303.69	313.33	309.05	311.07	308.7	304.88	306.67	298.98
312.81	307.21	308.25	313.84	314.73	314.42	318.4	318.69	315.52	316.39	315.91	313.03	309.71	316.02	310.05	313.56	309.73	314.05	316.42	315.17	315.13	313.51	315.83	319.38	313.12	320.49	310.27	309.5	311.46	315.15	308.39	308.85	313.92	310.61	314.13	308.85	313.04	307.62	307.31	315.53	315.48	311.49	300.4	316.43	310.4	311.95	313.44	311.6	312.95	315.15
310.53	316.27	314.48	317.55	309.91	317.76	315.48	314.32	320.73	319.59	314.17	310.68	313.34	321.79	318.33	317.4	312.86	313.41	309.65	312.47	308.2	311.07	316.84	320.15	311.58	315.93	313.4	316.4	315.3	317.69	312.37	308.51	315.36	321.52	316.54	308.87	314.4	318.5	314.5	314.63	314.23	316.87	318.46	312.63	315.39	311.35	311.94	314.95	310.44	315.46
292.45	301.68	292.06	305.62	295.04	297.12	299.16	293.46	297.52	298.56	292.3	294.2	302.17	293.07	297.5	289.88	286.76	298.79	294.68	293.62	287.96	294.38	296.6	292.24	306.15	301.06	297.45	300.77	298.96	290.01	294.72	297.33	296.82	292.9	295.77	295.14	299.97	291.19	290.1	300.43	296.97	301.46	292.76	291.05	297.06	288.49	300.79	299.26	304.13	295.29
314.5	319.81	316.57	322.53	316.14	313.54	314.67	316.35	315.44	317.03	314.85	321.24	321.1	322.68	317.48	320.26	313.81	318.23	315.47	319.88	313.94	315.99	320.41	320.11	318.05	312.88	325.21	315.82	318.14	319.57	313.32	321.7	319.66	320.82	313.65	319.57	319.33	319.78	317.46	315.18	309.39	314.83	315.26	309.14	313.15	315.88	321.63	321.26	317.11	325.18
315.09	316.24	309.67	316.7	310.16	314.56	312.98	315.84	313.13	310.04	312.76	321.69	313.31	316.11	314.44	313.68	321.75	318.3	307.9	311.17	319.67	317.37	307.97	313.05	304.18	321.95	315.48	311.91	311.84	310.41	311.16	315.02	310.72	320.75	311.1	309.51	313.77	302.73	316.22	315.75	314.34	313.76	312.58	314.82	309.11	324.54	313.47	319.1	318.77	312.15
313.96	311.47	318.36	315.51	316.67	315.14	324.22	318.93	313.76	309.66	320.76	322.65	313.65	321.09	317.61	317.04	320.77	316.47	316.92	320.37	319.96	316.95	325	313.94	321.32	322.98	319.88	317.51	314.64	317.49	323.86	324.48	318.23	322.01	320.1	308.28	318.97	314.89	320.4	313.2	308.67	314.08	311.97	321.78	316.52	312.23	316.78	322.4	314.78	319.97
313.88	315.7	316.15	305.48	309.17	320.75	307.59	317.75	320.46	314.27	318.47	321.57	313.41	316.42	315.82	315.98	317.84	318.15	317.93	316.21	318.22	318.49	304.55	316.51	307.84	314.49	316.7	318.05	315.39	308.2	312.46	307.98	320.37	315.2	316.78	317.5	314.99	314.56	322.91	315.18	312.11	316.94	317.42	314.5	320.17	314.02	315.68	320.01	311.92	313.07
309.54	313.12	311.1	317.78	307.01	315.96	313.23	317.08	309.86	312.69	315.7	310.7	311.8	318.1	310.6	314.36	312.43	314.68	312.11	321.61	317.7	307.46	306.19	311.87	311.5	320.83	316.02	310.73	310.38	318.3	301.78	309.45	299.84	311.37	319.29	318.18	315.18	317.71	324.93	312.6	312.99	318.58	311.77	311.73	319.79	312.3	311.91	314.31	314.36	312.24
317.6	311.75	315.23	318.28	324.08	314.07	320.48	314.52	315.2	320.53	314.21	317.39	312.48	314.82	318.28	317.69	320.19	314.92	327.27	326.43	308.86	324.73	318.1	323.19	319.01	313.99	307.04	322.44	319.14	318.46	315.65	323.06	323.73	314.71	322.38	325.83	315.71	321.09	310.33	322.15	310.5	319.44	319.27	317.02	321.79	309.42	323.22	316.79	315.94	312.61
308.46	314.39	312.66	307.84	316.31	309.14	312.9	307.29	309.58	307.04	311.89	312.35	306.08	307.39	313.28	314.36	307.97	309.98	311.21	318.91	308.55	318.81	312.17	311.81	307.92	312	308.45	306.98	316.41	316.7	306.21	304.18	306.81	310.69	308.31	311.99	312.87	302.09	316.46	310.6	315.78	310.76	310.12	311.64	311.49	308.4	307.65	309.75	311.93	303.62
298.42	304.55	301.35	298.11	301.52	296.14	302.21	288.06	298.05	298.32	293.5	297.3	301.57	298.95	299.18	298.03	298.52	298.41	295.13	295.47	290.44	294.11	291.83	296.4	293.94	305.99	291.3	293.86	293.2	302.64	302.06	291.93	301.2	289.55	300.21	296.76	305.29	299.37	290.01	291.14	295.87	293.09	296.78	299.67	294.27	296.78	297.69	294.96	289.45	291.11
316.68	317.84	312.23	311.36	312.27	320.39	313.02	310.56	315.3	313.85	314.86	306.55	314.86	314.72	322.99	320.4	323.82	315.75	313.89	323.13	306.66	313.22	316.99	310.86	318.45	322.84	310.08	321.6	316.43	323.23	313.78	324.3	325.03	320.54	319.31	312.42	311.27	307.18	312.55	314.39	307.18	311	323.78	310.8	320.4	320.48	312.33	313.05	316.33	315.94
317.69	317.78	313.26	313.17	318.85	320.25	310.13	312.9	323.82	316.87	311.72	313.57	313	315.59	312.66	307.24	314.28	311.26	312.26	318.76	315.06	316	314.63	311.26	311.44	315.75	310.13	326.51	316.04	318.71	312.65	308.83	311.48	317.79	322.89	308.53	315.7	309.21	317.18	320.93	312.49	306.43	314.53	313.59	309.87	318.84	318.83	312.88	314.3	310.72
298.96	297.88	300.29	304.77	307.22	303.85	302.26	304.31	299.63	298.32	307.65	305.15	305.43	309.88	301.47	308.22	305.92	298.72	300.17	290.1	307.19	302.22	301.88	302.69	297.27	291.11	299.63	308.73	305.49	302.62	306.04	302.88	300.76	300.92	308.12	300.56	299.23	304.64	298.83	295.79	299.76	302.19	299.35	306.4	303.35	307.51	298.38	301.57	296.45	297.47
296.1	296.46	291.41	287.53	294.2	298.9	297.79	298.8	298.37	293.78	295.4	297.19	297.56	293.76	298.88	297.34	290.26	289.69	293.15	297.73	300.39	303.23	299.99	294.45	301.11	302.7	302.29	296.58	297.03	298.3	298.47	299.21	294.41	300.57	296.6	292.66	297.3	294.17	297.24	293.59	303.66	294.09	305.2	290.59	299.88	290.67	292.97	292.76	294.33	301.1
303.52	299.09	304.4	304.33	302.92	297.11	298.53	301.97	294.03	301.6	293.05	298.31	300.7	300.77	302.31	302	299.7	303.57	305.12	305.37	297.05	304.1	301.02	300	292.04	296.73	299.97	306.3	300.24	303.87	298.94	298.11	301.43	296.91	296.34	292.98	304.43	304.04	293.39	299.57	299.45	303.53	295.07	296.12	306.28	293.59	305.6	305.22	301.27	298.6
315.75	310.92	313.23	314.62	315.09	317.62	315.98	313.82	317.22	315.54	307.25	311.95	311.98	314.66	317.76	307.55	312.71	309.38	317.5	313	310.04	313.33	313.6	311.9	319.51	310.77	323.84	314.02	311.09	308.5	316.13	313.6	319.91	313.4	310.62	316.81	311.6	311.75	312.23	312.65	316.38	317.99	309.79	309.22	311.53	315.55	312.76	312.46	314.31	307.65
319.41	318.5	319.38	323.97	320.23	311.45	318.84	314.03	320.71	318.46	308.48	322.27	310.12	317.04	317.63	321.16	313.62	317.26	321.81	323.1	315.89	316.68	320.29	315.42	308.27	316.55	321.33	319.63	321.8	317.9	313.49	316.9	312.67	317.35	313.09	321.84	314.43	321.92	313.61	311.87	316.69	313.74	322.52	322.15	319.29	318.86	319.52	320.36	317.93	320.93
301.79	307.19	305.55	299.55	307.66	303.89	309.26	308.63	305.19	311.42	304.12	304.94	300.11	298.12	306.18	300.01	299.06	301.68	301.11	292.96	304.15	302.9	307.1	303.31	303.72	298.78	307.15	301.1	306.01	303.06	300.32	296.91	305.3	305.36	302.33	308.66	306.45	303.01	305.41	307.88	302.32	307.94	309.57	305.96	310	298.92	306.2	303.09	298.8	304.39
303.21	300.93	298.65	299.56	295.6	297.72	296.11	304.82	299.49	305.61	302.45	299.47	305.86	299.88	302.22	302.79	297.24	297.91	300.1	298.9	304.41	296.91	302.07	298.58	298.48	301.09	299.86	300.7	298.55	307.6	297.29	303.29	299.53	297.65	305.29	299.05	294.66	299.12	305.23	302.38	305.6	304.09	296.41	299.75	294.13	301.19	295.83	302.64	299.16	301.16
299.3	301.02	301.27	302.37	305.91	303.72	307.76	293.95	296.43	297.23	298.88	299.15	289.28	298.42	304.26	302.48	295.03	297.95	301.61	297.6	301.11	296.8	300.19	301.83	294.54	292.6	294.91	299.84	302.23	296.18	296.8	309.98	295.12	298.06	306.94	302.63	305.91	303.41	292.57	295.13	296.43	300.61	295.21	293.4	302.03	304.7	300.77	297.14	298.62	296.37
316.66	313.53	315.66	314.06	319.02	318.4	317.31	314.46	316	318.35	315.69	321.17	311.59	311.95	314.41	313.99	313.64	319.98	313.84	316.58	316.35	311.42	317.25	308.41	314.66	316.7	315.59	319.8	321.07	312.25	310.52	319.84	310.71	311.84	310.4	320.19	312.44	311.49	316.75	312.4	315.33	316.12	311.23	308.34	314.48	313.3	323.06	318.37	315.88	315.07
297.68	299.07	301.51	300.96	302.16	305.72	303.73	305.44	298.08	293.88	302.24	299.05	305.41	309.88	304.48	305.08	306.03	305.54	292.3	300.56	304.95	315.23	299.38	305.57	300.6	304.12	306.78	298.52	307.74	295.09	299.13	302.66	307.04	303.34	297.02	298.37	307.86	305.83	294.06	300.62	299.98	301.96	305.56	303.23	306.95	299.97	298.5	301.15	295.25	297.04
323.54	311.79	322.25	318.7	318.14	322.74	314.22	315.72	322.91	312.99	311.82	316.05	314.78	317.52	319.64	310.59	318.46	324.94	321.99	316.76	319.11	318.54	311.76	316.37	317.5	311.24	314.77	314.45	321.6	314.42	322.2	315	316.44	319.39	318.47	316.21	320.25	312.99	315.1	314.42	310.94	313.3	310.37	318.72	324.43	327.55	311.71	318.35	315.13	319.97
296.55	302.78	303.53	303.66	310.11	307.33	301.92	298.85	301.6	306.89	301.65	299.45	304.86	303.66	304.33	304.46	304.69	305.02	309.12	300.95	307.1	300.09	305.76	311.53	299.51	303.14	292.88	305.32	306.32	305.28	305.12	299.52	296.9	305.22	303.08	297.51	307.87	303.51	297.54	300.95	304.82	310.06	309.13	306.08	298.19	311.21	310.7	300.99	304.26	308.53
309.11	307.5	308.64	305.01	306.76	304.6	303.05	298.13	302.14	313.61	306.98	307.88	306.57	307.42	306.89	304.87	317.24	313.79	311.09	304.49	301.42	307.11	303.48	306.97	311.58	298.2	306.47	305.4	301.79	307.47	306.63	305.42	310.76	308.99	307.15	307.18	311	304.18	310.93	304.54	304.86	310.25	305.7	309.3	305.24	304.27	304.4	311.09	300.59	307.08
307.85	314.77	312.05	311.32	316.92	316.13	315.8	313.93	315.74	316.13	305.95	312.16	316.58	306.81	314.77	320.53	312.06	318.87	312.21	309.5	310.07	313.6	307.66	313.63	318.44	304.84	310.02	310.39	316.12	309.93	317.47	316.67	312.71	315.03	321.41	312.74	315.07	312.01	309.17	316.03	311.13	313.81	318.24	321.94	306.52	309.6	312.96	315.9	310.64	312.87
293.26	296.87	304.07	293.12	296.17	303.74	294.84	291.47	292.59	295.4	295.71	291.22	291.57	297.91	293.26	293.7	293.04	293.24	293.88	298.47	303.79	296.96	295.39	298.5	297.17	287.24	300.98	299.64	298.15	294.72	288.57	297.95	288.62	302.53	295.83	296.52	295.31	293.59	298.89	290.22	286.57	298.48	291.92	297.82	299.35	294.27	300.61	297.75	300.15	297.07
301.98	300.06	304.81	296.49	303.14	301.45	300.1	306.78	297.44	293.8	303.99	294.72	300.05	300.57	300.07	297.25	300.07	296.96	301.28	297.89	295.66	302.71	295.04	306.86	299.98	299.17	288.86	302.37	295.86	292.15	306.89	293.98	302.08	303.18	302.03	301.57	302.02	298.43	307.39	301.78	305.43	303.53	292.18	306.32	299.8	302.08	298.44	305.62	301.5	306.27
325.38	328.22	325.9	318.15	325.76	326.02	333.02	331.1	327.73	325.14	322.9	326.51	330.21	321.53	323.87	325.22	322.28	324.24	330.66	322.87	329.53	328.22	333.89	331.53	326.2	328.89	324.72	329.41	326.79	328.48	325.61	326.06	329.11	329.42	326.13	325.65	328.25	322.7	325.37	326.68	324.89	316.3	332.83	324.94	324.92	327.55	324.6	322.82	329.68	330.24
295.18	287.6	291.93	291.96	296.89	302.23	293.81	293.38	293.78	291.45	294.42	292.34	291.71	295.77	300.39	295.37	295.2	294.33	293.87	284.52	287.39	294.66	297.18	291.93	294.07	285.19	295.67	291.83	290.98	294.77	293.04	298.94	290.93	294.13	294.83	297.55	290.81	293.85	300.19	292.45	283.19	297.85	297.48	284.4	295.37	292.62	284.68	300.55	292.76	287.65
313.96	313.63	317.95	315.19	316.83	320.89	317.73	318.36	325.77	320.13	314.98	315.37	314.46	314.58	316.56	320.38	325.25	319.59	321.09	311.95	322.11	315.54	319.11	314.5	318.36	315.66	314.96	312.3	318.46	319.6	320.99	319.41	318.53	318.35	319.79	317.15	314.38	314.7	314.28	319.31	319.34	319.21	323.21	321.77	319.67	319.85	323.58	314.81	318.81	322.4
324.6	321.92	319.06	331.83	331.21	323.83	329.29	323.1	321.89	328.7	327.61	324.52	327.05	324.79	328.43	323.08	326.09	318.29	320.98	325.33	320.49	327.2	326.02	323.98	324.79	325.96	327.74	333.83	328.05	318.87	321.45	325.84	329.66	321.73	322.62	324.59	330.04	330.04	332.9	328.27	329.49	321.58	329	323.14	326.84	332	322.83	322	319.73	318.37
316.51	319.76	309.42	322.73	323.16	314.92	319.82	321.97	313.18	315.48	318.9	314.98	316.4	318.29	315	324.06	322.68	317.61	326.06	316.71	320.9	308.96	315.47	325.72	326.01	323	317.07	322.49	313.43	310.7	325.02	317.85	321.89	315.18	319.23	319.65	323.74	314.59	315.25	318.33	316.61	312.97	310.59	315.34	322.17	321.15	315.83	319.19	314.34	320.75
308.97	310.31	307.4	308.71	312.65	303.28	307.44	297.88	310.7	308.22	308.26	308.2	304.12	312.8	309.01	311.95	312.5	305.28	305.1	313.37	312.61	302.14	306.41	311.95	304.35	315.21	309.24	306.47	304.75	303.51	309.49	310.35	311.93	308.37	301	310.62	307.23	300.05	314.15	315.91	311.73	310.96	313.88	311.88	311.82	309.42	300.21	300.83	308.4	308.37
314.53	320.16	313.21	314.61	313.78	319.94	326.31	324.36	319.97	318.7	316.3	315.43	317.31	322.36	315.88	322.55	317.02	320.92	322.98	320.93	319.9	322.77	315.27	317.55	318.1	320.85	318.61	320.82	315.84	319.42	319.51	319.29	320.84	320.12	310.09	319	314.67	324.44	317.8	314.11	313.49	316.71	315.22	319.47	320.14	319.91	314.67	317.64	315.08	324.67
302.04	306.36	304.28	307.22	307.41	304.81	302.23	298.7	300.36	304.68	304.22	303.61	297.65	307.91	304.39	299.27	304.69	302.72	306.51	302.95	295.46	302.69	308	302.51	310.31	304.57	300.66	297.82	306.05	304.18	304.6	309.88	305.93	304.37	305.26	302.65	311.55	293.39	301.22	303.42	302.23	306.29	302.22	302.58	299.31	302.23	301.8	309.36	299.44	298.62
317.52	306.55	317.66	322.69	320.5	311.7	313.68	313.88	312.71	314.34	317.74	320.33	314.87	314.45	324.16	312.69	321.62	312.59	316.03	320.5	313.86	313.18	324.19	312.15	314.18	323.33	319.27	313.46	320.74	317.77	318.5	311.66	317.03	321.55	311.14	316.84	313.14	320.04	316.01	313.29	309.5	319.87	315.69	308.32	318.34	323.61	309.6	316.17	312.68	312.49
288	296.19	291.28	292.13	290	296.05	295.36	291.98	298.15	295.47	291.34	297.77	292.79	295.27	293.48	295.67	299.79	294.11	289.49	289.09	291.93	299.26	294.63	296.93	296.16	296.28	301.05	288.19	298.31	291.13	294.01	293.88	293.36	289.71	294.54	292.74	299.53	294.51	300.48	299.36	296.24	286.94	289.74	293.95	295.2	289.6	289.46	294.93	293.58	295.34
307.63	304.93	303.31	308.42	304.25	304.37	306.53	304.83	306.42	310.14	299.73	303.91	300.38	305.79	307.4	299.95	294.51	301.18	299.7	301.37	301	309.59	298.27	299.79	307.12	308.66	304.53	309.72	305.27	299.5	310.7	302.05	304.05	303.13	295.16	302.45	303.7	299.72	300.36	305.83	307.4	307.31	303.39	303.88	301.61	303.17	302.37	299.71	303.53	305.04
314.53	311.01	313.2	316.91	315.29	312.37	319.55	313.06	316.49	310.08	312.48	309.42	313.52	318.66	304.17	316.95	316.17	316.14	312.29	316.63	313.05	315.03	318.09	309.42	319.39	315.81	315.29	318.54	308.72	311.28	315.41	307.99	314.69	315.86	313.45	314.01	316.67	308.91	320.37	313.73	320.75	315.32	315.92	309.51	316.32	313.32	318.25	319.01	312.68	312.94
318.06	318.17	312.68	318.32	315.91	310.87	315.1	314.4	310.56	308.58	315.16	317.99	315.17	309.5	315.96	308.01	307.92	315.84	308.76	307.58	311.38	315.45	307.47	317.4	310.71	312.16	309.88	311.99	314.36	308.28	304.39	313.09	315.57	315.83	316.67	309.99	312	316.9	314.82	318.59	312.56	313.89	318.15	315.14	313.65	312.35	315.17	310.45	315.49	317.94
314.39	315.2	306.94	304.06	308.21	312.27	315.78	315.2	316.05	311.38	309.52	310.29	314.11	312.99	315.97	314.96	313.31	311.81	316.08	306.94	313.57	316.07	312.4	306.24	311.76	311.84	317.86	316.43	305.7	313.74	308.19	315.44	310.88	315.27	310.7	312.95	309.99	308.07	312.18	318.16	310.32	316.99	309.32	305.86	313.96	314.42	313.05	318.16	312.45	306.82
294.92	297.49	308.92	301.86	297.57	297.96	297.13	307.05	308.99	300.97	304.52	294.05	305.41	308.21	306.07	299.78	302.27	306.34	302.3	306.43	308.08	302.42	304.46	310.19	301.49	300.43	306.37	305.16	304.21	303.61	304.22	306.01	303.79	301.73	305.36	301.5	303.01	302.41	302.43	300.75	297.49	302.11	298.63	300.41	305.22	312.79	301.08	303.45	301.21	302.89
299.43	296.32	294.97	301.7	294.25	296.81	302.81	296.66	297.69	290.99	289.94	298.51	303.27	294.92	296.49	300.83	297.16	298.86	303.39	291.31	295.37	296.06	296.98	296.43	298.7	291.53	295.81	294.07	308.37	299.69	294.22	289.71	295.99	294.27	304.31	295.4	299.11	302.48	295.19	299.5	299.46	299.39	300.88	292.64	296.68	295.22	291.72	293.71	287.87	296.05
318.95	311.24	309.65	313.26	313.78	310.16	310.31	318.66	312.11	310.97	311.17	313.69	308.03	311.31	312.25	313.14	312.19	313.77	313.7	310.86	316.5	316.55	316.85	310.28	315.55	317.28	309.83	317.9	310.32	307.07	311.73	310.81	315.37	312.69	318.44	313.61	314.29	315.84	321.46	306.45	316.9	310.31	318.51	314.14	321.52	304.61	312.25	310.95	315.32	308.72
308.55	321.95	313.5	327.06	320.8	316.27	318.27	306.51	316.8	317.17	324.1	320.91	315.81	319.01	323.92	316.07	311.86	319.93	316.63	326.17	318.47	323.14	316.49	319.46	320.35	318.21	322.77	312.37	322.53	316.55	321.43	318.12	313.88	319.03	314.79	318.69	314.51	322.85	312.65	316.14	318.82	312.86	322.58	328.41	317.99	322.54	320.57	317.45	318.18	321.69
300.79	299.74	305.52	304.4	301.67	295.37	301.36	294.19	306.02	305.4	302.29	305.16	306.31	305.83	302.49	304.04	316.15	308.2	307.35	300.49	297.72	303.11	303.08	298.38	301.83	302.92	300.31	310.35	313.42	308.19	294.85	299.02	299.76	310.46	299.4	305.75	299.15	298.75	299.6	310.04	303.32	298.73	302.33	307.92	306.14	302.73	303.91	307.64	292.77	307.61
325.04	324.72	317.91	310.52	322.49	320	320.7	322.81	318.27	316.67	320.21	323.05	320.15	319.3	309.32	317	312.83	315.48	315.47	316.5	315.98	318.58	319.44	330.35	323.2	318.73	316.39	312.06	315.54	325.49	318.29	317.64	321.36	318.16	318.32	322.41	314.46	317.7	321.41	322.84	318.77	315.41	312.62	321.14	319.41	314.08	330.02	318.24	319.93	326.36
311.46	320.42	309.84	323.05	317.69	321.74	315.67	309.36	313.36	311.49	317.77	309.33	316.99	310	315.46	311.92	314.92	319.94	312.89	313.93	312.46	312.57	312.28	315.6	314.22	313.47	318.02	313.17	317.5	313.91	306.67	318.95	317.94	315.36	309.42	316.62	308.53	311.96	317.99	311.25	315.14	310.23	316.18	306.97	310.39	314.44	316.54	315.46	319.43	319.23
310.46	312.2	307.79	304.95	301.04	308.27	305.91	311.41	313.4	308.6	309.29	309.86	310.36	301.25	309.18	315.88	309.99	301.46	303.28	305.16	302.46	304	305.24	308.39	315.27	311.32	316.53	305.34	301.03	302.57	311.7	316.67	308.93	305.93	306.21	315.11	309.33	311.43	309.98	300.38	307.64	313.85	305.74	314.27	316.66	312.81	306.47	312.59	308.85	308.26
315.52	311.55	313.01	315.53	312.85	309.38	317.36	308.29	314.84	310.69	311.03	314.45	307.13	310.13	312.34	314.06	313.89	314.48	315.3	313.01	315.82	319	316.46	318	317.35	312.37	311.85	307.37	314.71	311.28	313.08	320.42	307.95	311.54	315.14	310.48	312.51	313.07	309.27	317.77	312.97	316.15	306	316.98	315.64	315.33	318.43	313.55	313.34	310.62
307.57	298.9	291.68	297.27	294.09	293.96	301	296.02	297.49	294.37	296.51	293.21	296.82	288.58	297.38	301.56	294.76	291.53	295.27	286.65	287.25	284.54	293.36	297.86	290.64	298.45	292.34	303.79	305.46	287.68	286.57	297.08	296.58	301.42	293.38	298.63	299.13	295.2	295.35	297.37	297.67	295.87	294.48	296.49	289.12	298.1	299.94	300.36	295.07	296.76
330.65	330.45	324.9	332.97	329.86	326.62	326.81	323.62	327.57	333.46	335.8	325.82	331.32	330.1	326.76	330.07	328.54	330.01	332.21	330.07	318.38	338.5	323.07	323.66	326.16	330.48	324.76	324.21	320.14	333.82	328.8	320.82	331.22	325.43	324.88	332.8	324.14	320.57	325.88	326.59	332.73	329.94	325.19	326.46	323.87	330.33	327.49	328.91	315.43	328.05
305.45	299.59	293.94	300.81	302.9	307.56	296	300.41	296.8	298.24	302.19	298.72	306.3	305.94	305.33	299.95	311.46	298.95	299.23	301.89	303.5	304.49	305.26	302.45	298.08	303.08	304.57	297.32	300.45	304.68	299.47	299.91	298.5	305.89	308.62	302.66	304.23	300.44	303.72	303.74	303.68	298.03	305.2	305.21	301.7	295.79	301	303.06	294.94	304.8
329.18	322.27	322.53	327.57	324.18	324.55	326.6	324.41	325.38	326.99	328.92	326.64	324.98	320.45	322.71	326.25	333.27	322.13	332.54	328.84	330.23	329.62	326.79	323.68	323.25	328.56	327.45	329.75	329.49	328.89	330.86	326.54	325.49	329.14	327.51	334.2	329.15	334.3	332.75	330.98	328.52	325.76	328.17	330.27	324.97	329.29	325.78	328.95	327.03	325.3
335.17	328.77	326.64	331.45	327.29	326.81	327.97	331.41	330.01	330.02	335.66	332.28	333.83	325.86	323.4	329	330.29	324.7	330.51	333.44	319.96	329.85	322.37	323.98	332.71	326.46	325.4	330.08	324.95	328.03	331.44	331.1	335.89	325.59	331.43	324.07	324.83	325.93	328.06	327.68	330.61	320.64	328.32	328.82	332.78	331.24	319.23	326.94	325.96	328.06
315.15	316.79	312.91	309.85	307.58	314.96	307.47	314	315.42	315.99	323.94	313.61	314.68	312.69	313.52	314.31	314.1	317.38	322.98	317.86	314.14	312.5	321.69	315.73	315.36	313.68	313.42	317.98	316.05	314.76	312.63	315.26	313.08	313.26	316.84	311.38	313.2	314.01	308.84	316.99	317.96	312.6	310.84	317.13	310.26	323.12	305.15	312.77	311.78	312.71
319.97	314.41	315.84	313.6	314.18	319.57	311.08	307.42	316.42	309.24	318.63	311.5	315.43	314.19	313.22	320.7	315.53	321.26	313.14	314.14	314.48	316.48	317.05	312.88	315.39	314.59	310.86	321.54	313.81	311.93	309.76	314.61	316.92	314.31	317.99	318.6	315.2	314.79	315.04	318.09	312.86	314.74	312.07	315.13	311.78	321.68	302.32	313.89	309.25	311.35
315.86	314.82	309.98	315.55	307.42	312.32	311.65	314.33	318.19	312.21	314.27	309.27	317.52	313.31	313.83	316.69	317.47	314.29	316.23	310.27	314.18	313.37	316.53	313.31	314.9	314.41	309.33	317.51	313	318.47	314.94	313.16	315.15	309.27	314.68	317.01	309.42	307.83	312.08	316.65	320.77	305.77	314.32	315.78	312.5	309.75	315.79	310.55	319.16	311.48
318.91	328.4	321.1	319.01	321.31	315.08	319.94	322.6	317.68	325.23	326.1	323.13	316.44	320.59	328.1	316.98	327.11	324.18	315.46	325.33	316.27	315.74	322.41	320.18	312.6	321.25	324.18	318.87	324.18	321.11	319.45	315.84	324.12	327.29	321.3	320.55	321.75	321.33	316.02	325.5	314.89	323.69	323.89	319.45	317.89	322.61	314.68	320.74	312.1	324.69
308.13	311.77	318.3	309.89	311.73	315.05	313.82	313.57	310.19	313.71	317.35	306.87	315.33	314.86	310.47	312.82	317.21	314.52	310.66	319.27	310.6	319.56	315.34	316.16	314.71	305.42	315.56	311.01	316.6	312.08	308.16	315.01	314.92	307.8	315.45	312.72	316.43	318.63	311	322.13	311.42	317.49	313.48	316.45	311.26	311.81	312.42	318.37	319.22	315.15
306.77	308.88	306.25	315.17	306.22	308.19	310.61	303.17	308.39	310.57	309.87	309.82	309.01	303.81	305.45	305.94	306.45	305.57	310.49	307.88	306.39	305.59	307.75	311.65	308.31	313.57	302.64	311.39	311.22	312.67	314.84	309.55	313.08	308.2	314.59	310.98	310.23	311.33	303.86	307.23	311.26	308.69	309.84	306.6	306.58	313.87	304.7	312.93	303.96	317.81
321.66	313.13	319.94	307.61	312.21	313.17	321.58	320.73	315.13	313.72	317.17	310.9	323.61	322.05	315.73	320.28	319.24	315.22	318.7	319.35	317.82	316.21	319.8	318.2	315.46	314.57	315.88	322.11	310.17	318.3	313.5	309.52	325.1	317.57	310.79	313.44	313.73	316.24	320.52	315.77	312.66	322.29	318.81	317.32	315.06	316.7	314.98	316.21	325.17	317.67
315.74	308.31	308.76	316.75	310.04	314.7	314.31	307.18	316.75	307.8	312.45	313.87	322.94	309.16	312.23	316.47	307.54	318.94	312.11	312.03	308	306.18	308.04	315.94	310.46	310.18	312.62	319.25	315.19	309.15	318.38	313.85	319.42	311.03	318.62	317.91	307.5	316.13	310.81	308.1	309.7	308.79	316.33	317.55	314.98	314.09	319.77	315.9	310.05	316.34
322.63	316.11	320.92	318.65	313.5	314.35	318.94	318.57	318.14	312.74	320.95	324.98	314.05	329.3	312.96	315.06	315.68	315.86	309.6	319.25	320.72	312.09	315.57	319.68	318.59	321.62	316.06	318.22	318.72	322.25	320.69	317.58	318.9	322.26	318.58	311.82	322.77	321.06	323.32	319.96	320.79	322.27	320.41	320.43	318.44	307.77	324.02	313.61	311.36	320.33
317.53	323.48	308.94	317.9	311.28	311.19	310.07	311.03	313.46	316.16	313.45	312.62	318.6	311.3	317.82	318.27	317.01	312.62	320.71	317.87	314.45	312.42	313.96	307.57	311.98	319.26	315.58	313.95	314.9	313.48	313.09	318.37	317.3	314.46	312.06	312.45	320.31	314.24	318.25	313.96	316.09	309.71	311.67	321.18	319.76	317.05	318.24	320.11	312.63	308.88
306.68	303.13	311.95	303.34	311.46	309.46	309.85	311.58	311.07	303.06	311.89	311.85	307.03	305.07	301.48	300.55	312.61	310.84	310.6	306.74	310.9	313.72	306.31	307.58	315.31	305.88	303.01	307.35	298.22	304.94	300.28	303.62	309.32	309.72	307.32	297.73	306.6	306.19	307.1	304.04	309.24	304.17	306.18	310.95	310.29	300.92	305.13	307.68	313.12	303.85
312.82	304.37	308.1	311.28	310.59	305.6	309.37	314.2	308.36	313.3	312.68	310.21	304.4	312.83	308.01	306.34	309.55	308.77	307.39	314.49	311.87	314.17	310.72	306.38	309.92	299.47	308.79	309.9	303.59	301.05	305.92	308.8	301.77	315.35	309.97	313.1	308.36	309.68	312.87	308.23	309.95	311.91	308.65	294.97	310.18	304.14	306.9	312.27	309.46	306.4
312.54	314.12	312.68	309.61	316.11	309.28	317.32	310.67	313.83	310.35	314.9	304.92	309.87	313.51	319.05	313	311.57	310.64	310.83	320.74	308.9	310.61	306.78	317.31	309.6	305.55	309.74	306.76	303.96	312.09	315.39	323.26	315.99	311.05	311.38	305.7	308.04	314.86	309.18	317.64	311.56	313.84	310.77	310.56	315.87	310.17	313.83	310.66	315.61	313.63
311.83	295.98	299.09	301.1	301.93	301.85	299.65	303.31	304.51	305.93	307.58	311.05	309.89	307.65	308.64	303.52	305.53	303.83	311.58	309.95	311.22	303.17	310.56	303.16	303.44	305.44	310.4	303.94	302.83	309.35	308.08	306.79	303.2	309.86	307.26	303.33	305.26	311.15	302.2	302.1	307.21	308.94	304.43	308.57	307.2	304.81	302.67	299.88	310.84	314.84
308.64	314.13	311.44	312.22	300.32	318.67	311.45	310.17	309.8	312.62	311.59	317.09	309.31	312.3	308.84	302.72	309.52	306.2	309.76	317.65	312.69	308.71	310.36	306.63	310.7	313	311.72	318.47	311.69	313.14	315.04	314.28	311.28	302.86	322.41	302.57	313.33	312.15	314.8	314.19	309.15	306.66	310.19	313.74	307.62	307.17	311.03	307.71	307.69	315.6
320.49	320.19	316.44	313.97	321.16	322.74	315.86	314.32	324.9	314.73	316.66	322.66	322.07	312.85	326.18	314.87	325.81	315.82	321.35	313.25	316.97	319.32	317.93	321.07	324.11	316.22	314.14	319.89	304.84	313.09	312.05	324.41	323.19	320.64	319.1	318.96	321.77	309.78	316.47	318.69	325.24	315.07	314.97	317.66	317.03	318.3	318.17	324.99	323.57	318.01
312.5	304.86	310.55	307.11	310.65	306.12	306.29	303.63	309.28	295.87	304.5	306.18	310.97	303.69	303.91	308.43	305.83	304.81	301.58	306.11	303.19	311.67	305.58	312.75	305.85	299.66	313.69	307.25	304.97	299.33	304.08	299.84	306.43	304.57	306.98	302.46	303.69	309.58	307.34	309.39	301.12	316.77	305.06	307.35	298.01	305.79	311.35	304.96	305.49	305.09
296.47	296.25	295.99	298.33	293.16	293.03	303.88	293.56	294.77	289.03	292.78	299.28	296.85	297.17	294.62	297.25	302.05	293.95	297.13	294.61	292.34	299.04	292.01	299.43	299.2	292.78	296.41	289.24	293.05	291.59	294.29	298.88	303.11	288.77	293.9	303.04	289.6	288.55	298.42	297.6	297.44	298.12	295.73	292.6	299.31	297.36	293.71	284.5	290.32	289.97
295.1	292.37	304.56	301.92	292.96	299.53	295.58	303.07	298.46	295.32	290.48	299.01	295.22	297.07	292.14	294.71	298.66	299.3	298.64	294.31	295.64	294.82	302.44	294.01	294.46	294.37	301.23	297.79	291.37	303.24	295.57	293.96	296.5	297.87	294.3	292.65	295.8	292.19	296.81	292.86	289.15	292.89	299.18	292.38	298.93	298.78	290.91	287.97	300.6	298.68
300.52	293.63	297.51	296	295.71	287.83	299.63	292.95	300.18	302.21	296.5	298.11	289.89	300.85	295.34	296.26	293.81	301.33	292.77	297.44	297.77	293.75	302.17	302.44	293.39	287.68	294.74	296.81	291.38	300.2	303.11	303.69	292.31	304.24	293.47	289.16	293.79	295.75	298.29	295.65	293.65	302.66	300.21	300.17	297.05	295.15	299.15	295.51	293.49	295.27
321.09	332.93	329.32	334.52	328.34	331.17	327.97	322.3	330.25	325.56	332.57	328.67	328.05	335.78	326.46	333.33	325.62	333.08	330.32	329.46	329.13	323.19	327.58	323.79	324.26	325.84	331.99	335.84	325.51	330.72	326.03	325.96	334.23	325.47	327.49	326.47	333.98	328.76	327.53	332.59	324.56	347.31	327	327.79	333.01	329.11	333.74	328.55	326.94	326.12
303.44	309.16	303.28	301.32	300.76	303.33	301.1	305.06	309.77	307.1	304.17	296.71	316.29	300.02	303.95	309.74	299.38	298.91	303.63	304.58	305.92	308.79	309.22	303.82	310.94	303.35	300.56	299.87	300.62	300.01	312.03	306.27	304.25	300.51	303.78	303.78	303.71	301.33	301.42	300.88	303.86	299.63	304.64	305.1	309.55	300.46	305.92	307.27	294.73	302.69
328.71	327.55	330.74	327.32	317.03	334.81	335.92	323	323.81	333.52	327.45	329.49	328.56	331.51	321.18	330.68	327.77	330.09	321.88	324.71	327.19	324.68	328	322.55	331.81	327.7	327.28	324.81	327.69	325.47	324.91	324.19	326.69	326.74	328.08	323.6	332.08	323.98	327.84	332.52	323.06	325.04	328	334.46	327.91	330.37	333.04	324.03	329.59	324.75
310.33	319.25	322.73	314.79	319.47	314.68	308.48	317.59	321.32	316.65	309.27	322.54	320.47	317.24	311.72	316.89	310.78	316.39	316.22	312.42	318.62	313.04	321.57	312.71	311.38	311.78	318.89	311.53	308.63	317.72	317.47	320.98	312.17	315.3	316.2	316.37	315.27	319.73	313.08	318.7	310.31	314.12	318.67	314.41	318.22	318.52	315.59	315.98	315.73	315.74
311.04	311.35	306.71	314.45	307.08	311.47	312.17	309.28	310.19	313.51	311.51	299.67	300.99	304.3	305.57	314.28	312.98	310.63	308.22	310.57	311.31	314.59	319.83	312.63	314.22	306.06	303.39	309.47	310.97	311.93	303.48	313.64	305.46	314.99	313.37	308.38	313.21	305.05	310.32	310.85	313.6	311.07	317.58	315.48	314.28	314.75	315.19	314.44	312.86	302.06
319.59	306.17	311.54	319.28	304.59	311.83	302.21	308.58	309.24	309.38	311.09	312.84	308.42	307.62	307	310.95	314.72	308.67	314.52	320.64	305.03	312.87	305.23	315.04	312.43	306.08	317.01	309.01	308.98	316.27	307.73	307.58	311.51	310.9	314.19	309.17	311.74	301.54	305.78	313.33	308.25	303.41	310.28	309.33	310.14	304.91	308.75	317.15	309.2	312.03
294.81	307.87	301.75	306.66	307.41	307.7	307.46	303.09	302.53	303.97	303.29	298.31	307.63	307.15	304.53	307.15	308.44	304.8	302	302.37	304.29	304.29	308.28	305.8	303.48	301.46	308.48	305.62	307.27	306.65	305.89	296.57	301.72	306.61	300.85	309.34	301	300.52	305.37	303.14	298.45	302.85	299.58	301.12	298.1	307.03	307.32	300.62	298.97	309.08
328.82	332.26	321.97	333.82	332.48	329.13	333.09	329.91	326.97	331.37	333.84	326.6	322.24	320.44	325.07	335.53	329.42	324.17	322.47	330.17	336.39	328.07	323.76	329.03	330.25	322.8	329.9	330.33	327.69	333.39	331.41	318.26	330.74	333.11	330.96	333.13	327.22	323.94	327.94	327.36	328.33	326.89	326.23	328.67	333.08	329.57	327.18	324.01	335.47	325.82
312.55	311.77	312.32	316.25	315.92	318.45	317.09	312.41	315	315.1	305.12	322.48	313.78	307.46	309.16	304.8	312.67	311.94	313.81	315.42	315.82	305.74	311.2	313.36	311.88	314.63	308.35	312.36	311.51	313.46	307.06	317.24	310.06	312.76	311.56	312.76	311.08	311.27	318.43	314.04	308.6	312.45	308.05	313.9	316.23	310.66	312.47	315.37	314.7	309.39
312.91	305.2	309.23	316.26	304.66	313.77	308.88	308.25	310.39	308.7	315.34	307.71	301.29	303.37	304.72	307.36	311.16	307.66	306.49	304.95	305.37	314.11	307.19	311.42	304.67	311.83	310.22	306.94	304.04	312.75	309.03	306.27	310.89	310.68	309.71	306.96	310.51	312.14	313.99	312.45	306.57	307.38	305.8	307.54	310.3	309.87	314.12	312.87	303.75	306.14
318.54	316.07	320.67	317.44	311.71	313.63	318.79	313.92	319.52	320.64	318.74	315.63	318.8	322.43	320.2	318.05	319.96	320.86	316.73	315.81	315.59	310.5	313.88	321.25	319.34	312.46	314.24	324.19	316.87	323.06	319.3	318.41	322.35	307.76	311.66	322.19	321.8	315.93	322.19	321.53	320.77	311.36	311.94	314.47	316.8	322.79	310.74	313.69	318.34	317.37
316.8	318.88	314.08	314.96	314.45	308.79	308.49	313.64	312.11	312.15	316.66	318.85	314.42	318.78	312.03	322.27	317.19	316.2	314.42	315.87	307.18	322.41	315.21	312.91	320.42	309.64	315.01	307.98	308.36	315.31	308.3	313.75	308.34	312.95	314.44	311.64	316.75	321.48	318.41	316.11	312.23	309.28	312.3	314.75	307.49	313.47	312.85	314.02	321.41	318.14
317.26	315.1	322.22	315.99	309.01	313.48	308.85	316.88	312.96	319.56	311.9	313.43	315.67	306.77	315.65	320.76	316.75	315.08	308.09	315.49	320	314.18	317.45	318.04	317	307.09	315.37	315.98	312.8	312.3	316.19	312.25	315.8	317.62	317.23	315.35	315.03	311.86	315.52	316.4	309.03	310.45	317.95	309.57	317.8	313.5	320.72	307.97	316.99	321.3
307.12	301.63	301.35	302.71	303.94	302.57	309.92	305.19	301.69	304.89	306.63	300.93	307.94	305.92	295.97	298.08	298.89	307.94	301.94	308.5	295.77	308.33	306.73	310.82	302.14	306.01	299.42	302.45	306.85	300.67	309.39	299.89	297.95	306.25	313.28	302.82	304.17	304.09	302.71	305.66	310.72	301.55	303.92	301.67	303.19	304.34	299.79	303.46	299.13	310.39
295.08	299.18	300.75	294.89	302.24	299.77	303	295.88	292.82	293.31	298.1	296.65	295.71	292.57	299.73	298.04	300.15	294.4	285.72	295.69	290.23	292.96	293.11	290.65	296.96	293.84	292.96	299.34	300.25	286.61	303.38	294.63	293.71	291.95	295.49	294.35	298.35	300.11	293.28	289.43	292.97	294.77	293.73	292.3	296.46	288.94	292.07	300.99	292.63	293.73
314.67	319.2	317.12	317.11	315.55	318.71	313.27	319.97	311.11	311.27	315.15	314.64	308.16	318.45	311.49	310.29	318.23	313.01	316.28	320.31	302.5	314.76	320.48	320.22	318.81	309.21	314.96	312.72	312.82	318.23	318.87	318.7	314.12	323.04	311.99	306.64	316.46	313.53	317.89	313.76	316.78	314.89	314.12	313.59	315.51	314.72	319.27	316.13	313.27	312.37
311.6	320.02	316.55	319.59	312.94	313.86	313.59	317.81	310.79	318.12	318.99	313.3	320.88	313.31	316.96	316.62	318.3	317.61	311.76	306.21	311.27	311.65	315.89	310.89	316.4	318.16	314.83	315.51	309.2	316.79	316.59	318.16	314.42	316.02	316.23	317.88	313.5	317.4	318.44	312.78	323.75	313.48	312.27	315.46	311.14	317.72	312.64	310.72	318.83	311.73
317.08	310.31	315.02	319.92	316.52	315.26	314.64	313.41	317.83	317.09	320	315.37	311.46	316.97	313.06	317.03	313.13	314.03	312.22	313.78	319.13	312.58	319.82	314.73	309.83	317.53	321.16	318.76	314.11	315.83	308.12	315.31	315.16	321.51	311.21	320.22	317.4	313.78	322.62	315.54	311.75	315.81	305.44	316.2	314.39	325.57	318.34	311.67	316.49	321.85
320.3	317.85	310.72	315.11	308.2	325.22	312.29	309.05	316.29	304.48	316.85	320.04	309.21	318.06	312.9	313.7	316.42	314.05	312.51	318.93	313.08	309.54	316.65	308.07	310.78	311.6	314.86	314.31	310.76	311.52	314.92	310.18	313.89	312.27	311.32	317.9	305.34	314.99	315.04	311.73	314.64	316.27	312.34	318.28	313.6	309.18	310.03	313.8	319.23	317.37
301.41	304.51	303.78	297.81	304.33	304.28	297.55	293.72	299.71	300.85	294.13	297.08	298.98	301.14	300.85	301.4	311.13	305.36	305.14	308.63	300.96	309.16	293.38	297.12	301.84	295.99	292.34	301.16	299.88	293.7	292.64	309.83	302.67	302.5	291.29	304.12	297.89	291.81	303.54	299.43	303.4	295.81	303.53	300.07	302.34	297.1	305.05	300.66	291.59	298.13
312.15	316.86	313.5	317.14	313.03	306.21	315.67	314.62	312.35	306.91	314.72	318.61	317.74	318.96	311.59	311.4	313.95	317.12	310.41	316.81	313.21	317.98	311.27	313.47	312.13	316.7	310.95	314.88	316.25	311.61	313.67	317.37	315.5	306.36	302.5	312.95	313.76	320.86	317.78	310.85	318.01	310.74	313.35	319.19	315.08	311.81	315.35	315.48	317.5	317.37
309.44	305.62	322.31	309.6	312	310.08	312.3	307.43	307.79	309.8	312.25	302.6	311.49	318.78	310.9	313.14	314.18	311	313.14	311.77	308.92	313.41	313.23	307.52	315.63	318.15	311.95	311.11	313.7	310.54	313.63	306.56	313.04	316	308.49	312.26	315.55	313.99	319.74	316.22	311.1	312.24	305.93	308.59	314.62	304.8	313.46	314.64	309.77	314.95
315.48	306.99	308.9	307.76	308.88	298.79	311.35	307.52	307.34	304.76	302.5	305.07	307.24	312.79	306.35	307.39	311.86	304.33	301.78	306.83	304.4	303.34	302.89	308.54	308.07	301.46	307.92	311.53	300.9	308.13	304.53	309.03	300.01	306.51	306.9	309.39	304.28	313.7	304.22	306.32	304.61	307.22	305.64	299.17	316.32	305.17	304.3	307.39	304.33	309.02
319.97	308.86	319.34	317.37	316.38	319.96	315.78	310.59	317.32	305.98	321.15	314.58	314.95	317.76	310.86	318.42	310.42	313.02	316.82	312.63	315.47	312.08	311.23	312.57	317.05	310.19	317.67	322.18	315.19	314.16	311.68	320.63	318.05	313.58	313.83	304.73	318.6	315.82	312.08	311.45	313.78	317.27	319.17	318.65	319.91	316.73	318.52	309.45	317.67	319.46
300.25	300.54	292.5	301.06	303.83	300.91	300.22	303.98	305.13	300.96	298.3	305.08	303.09	304.35	306.79	306.93	297.87	294.26	306.82	303.02	302.16	299.43	298.47	302.93	312.22	305.43	306.18	308.43	300.97	307.89	298.05	303.57	304.13	305.49	307.91	304.12	306.49	311.31	305.04	299.3	299.66	302.21	301.98	298.61	294.88	297.43	300.28	299.65	298.26	301.99
319.33	309.39	315.39	318.32	319.18	318.11	308.2	312	317.25	318.14	320.79	314.31	310.88	323.48	317.93	316.44	316.54	317.58	312.44	312.82	321.64	319.58	310.57	324.24	315.1	317.78	313.95	315.43	318.21	317.9	317.59	310.25	317.56	316.49	319.04	320.25	314.65	312.08	323.95	312.22	316.88	317.91	316.88	312.35	316	316.63	317.13	322.77	322.03	310.68
315.5	325.42	319.34	319.34	324.17	318.08	318.41	317.54	314.4	319.09	314.98	311.84	316.11	319.54	324.71	312.51	319.51	308.56	317.53	320.52	306.89	315.84	309.48	313.99	312.29	311.19	315.3	317.55	310.4	317.43	315.02	310.92	311.45	314.86	316.47	314.2	311.96	322.46	312.25	316.51	320	322.52	314.73	318.48	319.04	318.64	310.19	313.77	317.67	319.77
301.76	302.23	299.7	300.53	295.31	299.31	304.68	297.82	305.66	304.85	302.02	298.33	305.25	307.35	294.98	299.39	308.14	299.33	303.37	298.9	298.73	306.39	298.6	298.27	307.03	302.5	297.64	301.93	299.87	297.92	306.75	299.78	307.49	303.45	305.23	302.73	305.29	296.83	297.89	308.25	302	302.47	308.4	303.89	303.54	307.61	300.36	288.04	292.47	295.57
326.48	331.79	330.11	319.99	320.77	331.18	327.28	326.91	332.72	323.65	331.49	324.41	329.02	326.94	333.44	334.1	329.49	331.35	323.45	331.89	328.2	321.18	331.85	331.37	333.24	326.68	329.7	332.63	327.26	325.75	330.29	329.29	324.79	326.29	329.7	327.92	333.78	323.86	331.39	324.52	324.66	326.43	335.42	325.9	327.08	324.19	327.16	326.15	328.61	328.43
312.66	311.21	317.55	313.79	304.53	307.9	306.17	313.33	312.41	306.29	310.18	310.37	310.38	309.31	312.02	307.14	320.11	313.17	316.13	319.3	317.12	310.65	317.13	300.95	313.6	305.23	311.62	312.8	316.98	305.54	314.88	310.93	310.16	311.07	309	315.56	307.87	314.63	314.48	309.32	309.01	311.1	312.84	309.84	308.51	314.67	308.17	308.51	307.24	317.48
328.59	329.58	335.58	327.7	332.34	329.55	328.11	325.45	327.82	327.75	323.36	325.33	325.17	325.42	326.83	326.87	323.76	324.28	328.81	328.61	329.07	322.53	321.17	327.29	325.31	323.58	322.26	330.18	318.05	328.55	325.62	326.89	325.85	323.52	321.9	326.23	322.67	328.29	322.7	328.37	321.29	327.59	324.19	323.46	327.58	324.26	327.91	328.65	329.17	329.67
296.31	294.75	303.26	302.85	306.3	296.29	307.61	290.95	303.88	305.16	300.76	302.3	299.73	299.17	293.77	300.27	301.11	301.8	294.92	298.15	301.88	299.25	296.97	306.75	292.45	303.01	295.97	305.14	300.06	306.6	299.08	299.92	298.99	297.88	306.76	299.57	301.92	297.08	298.66	293.32	302.55	295.48	298.73	289.74	298.64	305.64	297.18	300.88	304.04	301.99
300.27	306.62	303.01	300.75	305.17	308.81	302.74	315	302.52	300.44	303.07	295.96	306.46	303.9	303.63	305.9	297.06	306.39	305.54	302.76	310.52	301.31	304.28	304.74	306.78	300.52	306.82	307.74	300.52	300.32	297.02	300.41	303.04	302.58	305.54	303.71	305.38	302.59	303.97	302.23	299.61	306.32	308.51	304.61	296.46	302.06	310.43	304.2	305.43	310.21
317.85	317.62	326.54	308.04	314.45	320.12	315.1	314.45	321.59	321.4	318.71	319.17	325.84	318.8	326.18	320.23	313.16	317.41	319.34	319.67	320.73	325.26	326.63	319.03	323.43	310.84	320.38	321.67	319.72	319.92	320.08	316.65	316.24	317.91	319.28	320.4	318.05	312.54	318.98	324.78	321.15	324.96	317.01	314.65	316.75	320.14	316.45	318.34	318.16	314.52
293.27	295.37	297.9	302.51	299.76	290.69	291.74	296.57	292.35	292.16	286.25	295.24	291	297.76	286.22	286.24	303.7	287.75	292.65	293.49	295.58	292.71	296.57	295.9	288.12	300.85	301.72	291.97	293.72	286.3	293.25	294.6	292.93	295.96	296.63	287.23	288.46	295.06	296.1	289.48	299.43	301.95	297.44	295.17	298.31	298.31	296.18	295.09	286.41	295.67
294.53	296.25	306.12	289.33	296.51	291.08	288.51	295.96	298.49	293.56	297.51	293.68	289.55	294.02	296.37	295.02	293.36	296.49	297.51	292.44	294.47	298.59	298.49	293.58	293.42	294.76	295.51	300.03	294.33	288.03	292.01	293.85	296.8	292.79	299.23	285.81	300.37	292.68	296.67	288.38	287.28	298	300.5	295.96	296.15	291.55	302.54	289.54	293.1	302.11
300.23	301.59	298.39	292.35	298.83	298.47	299.25	300.85	297.06	299.46	299.82	297.14	298.19	296.97	300.2	298.68	295.46	294.37	300.46	300.61	301.82	299.39	305.87	302.13	305.09	304.38	299.64	294.9	296.49	303.12	298.85	304.24	298.98	301.89	300.82	299.82	302.27	292.57	301.71	302.28	298.92	298.52	296.55	291.48	304.89	304.33	297.02	307.3	301.84	297.43
300.07	301.98	298.84	297.47	300.72	296.75	306.29	302.69	303.97	299.86	306.06	299.32	309.39	306.24	302.63	302.72	310.08	299.1	301.48	300.13	307.41	305.02	304.1	309.33	305.14	303.34	299.79	307.85	300.36	300.27	303.28	304.03	302.22	297.18	297.51	303.09	310.4	314.68	306.54	305.35	300.45	303.87	301.95	303.4	311.13	304.83	306.72	299.92	301.22	307.9
302.74	303.12	307.52	299.49	304.73	302.49	304.3	306.65	308.6	308.92	296.96	303	305.18	299.17	304.59	307.88	306.42	304.47	295.27	306.99	304.11	301.21	303.22	308.08	302.52	309.36	309.07	298.67	299.85	298.31	306.5	307.77	302.69	304.45	308.79	307.22	302.94	299.49	301.86	302.74	299.67	301.55	302.59	299.36	300.54	306.07	298.86	302.05	299.66	308.01
319.44	316.01	320.04	321.22	318.98	308.88	310.32	305.98	318.74	317.69	305.38	309.97	309.47	315.96	311.7	310	315.43	318.61	313.09	307.78	316.72	311.73	313.79	316.23	312.13	317.76	315.04	324.44	320.73	314.04	317.19	315.78	312.01	313.02	319.54	316.07	318.14	316.22	317.01	320.35	314.28	318.29	308.29	317.11	321.93	320.7	311.79	314.91	320.29	315.13
299.86	299.16	295.76	296.6	300.76	302.8	294.94	299.14	301.01	298.74	300.21	301.43	288.1	296.7	292.41	296.35	297.06	299.74	293.87	291.46	289.31	296.49	290.95	301.85	298.62	296.34	295.55	289.39	296.69	309.95	300.05	297.51	306.22	294.94	296.42	296.92	295.9	293.59	296.81	300.33	299.76	298.33	305.74	293.83	302.91	296.92	303.94	300.38	300.32	297.67
306.12	310.61	307.71	301.94	296.08	305.48	303.23	304.28	303.46	307.77	302.49	299.32	301.94	305.5	305.64	291.68	297.32	305.31	304.64	302.51	307.92	312.02	302.89	305.21	297.03	297.34	303.58	306.89	300.51	295.27	305.95	300.42	300.3	297.59	296.56	300.99	308.97	301.51	303.64	296.95	302.2	307.29	299.49	301.27	297.83	304.89	304.82	308.91	297.66	296.97
321.6	315.37	311.69	319.95	323.96	317.67	317.22	313.41	315.21	316.82	315.58	309.97	319.97	314.34	313.92	316.11	311.26	316.79	316.6	317.84	316.1	311.62	323.43	316.02	322.28	317.18	318.86	318.51	319.45	306.15	320.01	305.57	319.09	312.59	318.13	315.49	312.02	313.03	324.33	318.07	323.44	317.35	321.76	320.04	314.84	312.36	317.54	315.38	318.1	313.83
314.19	305.87	308.61	308.55	314.6	311.54	314.7	319.24	320.28	308.57	314.96	312.53	317.38	314.45	319.79	311.39	315.37	320.34	314.03	311.65	311.41	310.31	310.87	311.01	309.29	309.26	308.21	312.13	311.6	308.73	312.89	308.82	314.31	316.6	314.87	304.66	312.7	319.86	312.59	317.26	305.05	318.53	318.8	311.78	307.5	309.17	312.74	315.21	308.31	308.93
310.84	312.04	321.97	315.06	316.67	320.99	315.75	320.49	314	321.09	318.85	315.69	318.34	317.29	314.02	311.86	315.56	316.48	317.1	316.41	323.55	311.02	315.97	312.52	312.33	309.65	316.51	313.32	327.77	321.24	314.53	316.1	324.91	310.92	315.07	313.61	314.57	312.32	318.47	320.43	317.25	315.56	318.26	309.37	315.43	312.93	317.54	314.3	315.59	321.01
304.27	295.95	296.72	303.19	303.39	296.54	297.04	292.32	300.51	298	296.87	299.23	289.16	295.08	308.66	296.88	295.53	304.65	296.36	300.62	298.82	312.39	301.54	299.51	297.29	298.58	299.02	304.1	294.94	311.75	297.18	297.73	302.66	299.12	296.76	302.05	305.31	307.51	300.47	301.76	292.01	303.7	298.16	304.16	299.85	299.84	301.06	300.33	303.8	298.37
321.57	311.66	320.38	321.97	323.15	322.07	319.27	320.38	313.1	321.51	311.79	318.09	317.59	316.09	320.86	321.39	319.35	311.94	314.98	322.35	314.82	320.5	319.7	321.74	316.09	318.34	317.25	321.66	321.95	315.4	323.26	314.9	317.2	321.68	320.32	317.58	316.7	313.38	322.1	316.2	319.24	317.76	316.94	313.84	324.36	320.71	323.9	316.34	313.95	309.11
313.77	310.33	313.55	317.29	314.67	316.17	317.94	318.82	324.6	312.89	322.6	316.67	316.59	316.46	316.61	321.74	314.06	316.39	315.89	318.18	315.05	319.4	321.6	321.23	314.54	312.58	318.23	316.79	321.04	312.69	319.56	315.08	316.13	308.95	318.84	306.21	314.83	313.41	318.98	313.12	316.77	310.4	320.79	312.03	312.73	317.11	311.43	325.71	318.75	317.65
332.47	326.49	334.84	331.51	322.19	330.64	326.13	328.25	325.88	330.01	331.64	324.95	324.51	324.19	329.97	336.32	331.47	324.6	332.48	326.61	330.99	329.77	330.17	321.18	328.82	330.64	321.74	336.49	327.19	328.72	336.13	328.54	325.46	330.13	328.08	334.65	328.83	320.9	326.52	331.82	329.73	327.61	334.06	334.39	323.34	326.81	329.91	323.98	315.32	325.05
313.18	311.71	306.37	314.99	310.9	311.42	316.52	309.67	316	323.93	316.22	315.62	320.39	311.7	316.8	316.21	312.89	316.04	319.87	315.23	307.97	310.47	315.84	316.38	305.21	309.25	310.75	314.02	318.08	322.15	311.32	317.03	312.86	310.03	312.99	318.78	310.87	311.16	310.48	306.85	311.02	312.87	307.75	311.64	315.66	313.26	315.31	311.4	311.83	305.79
317.35	319.89	322.43	322.78	318.72	315.89	319.03	322.59	319.29	322.46	324.26	320.25	312.78	316.4	314.74	317.55	322.15	317.62	318.54	311.66	317.73	320.83	324.13	316.97	318.1	323.36	324.52	314.07	320.06	323.08	315.8	316.93	318.6	317.38	311.61	323.71	314.88	313.17	321.24	319.55	314.9	318.2	315.71	323.06	315.92	321.46	321.74	318.97	317.93	321.91
315.32	319.79	320.45	322.44	316.13	314.3	319.31	312.9	313.02	324.04	320.35	316.24	318.38	321.13	319.62	320.9	312.67	320.32	320.76	320.93	320.21	320.96	322.9	323.27	317.87	310.15	317.35	321.51	317.87	315.42	309.76	312.07	323.33	317.49	316.75	321.62	324.14	312.52	323.38	311.83	313.67	317.21	324.93	315.8	315.28	315.58	316.8	318.57	324.86	323.24
311.09	311.5	311.68	317.69	314.73	316.25	320.27	310.11	315.58	314.69	311.16	310.07	311.77	321.34	312.93	304.5	319.47	314.18	316.88	315.5	316.6	312.28	314.97	322.04	308.44	316.55	317.51	310.72	314.74	314.98	311.84	314.72	308.25	318.79	310.39	311.21	312.92	311.08	315.67	315.33	310.49	310.15	312.16	319.36	316.24	316.03	307.9	312.89	316.73	316.99
307.45	305.69	310.4	308.58	305.48	313	310.67	310.4	307.14	310.93	307.44	311.72	303.73	305.87	310.33	307.24	309.47	309.58	307.25	313.07	310	301.88	313.99	310.32	307.56	307.23	313.87	313.86	304.44	309.77	313.55	308.65	314.6	305.45	304.6	309.71	304.98	307.8	304.36	308.21	304.32	309.49	311.11	311.32	307	304.87	311.22	304.76	311.96	308.49
306.63	304.31	301.53	304.75	298.38	310.39	296.18	309.73	312.63	306.43	305.72	303.84	308.6	299.76	292.29	304.96	301.23	301.6	306.3	309.92	311.57	305.32	300.09	300.5	314.48	300.37	308.55	300.45	304.25	303.01	308.18	303.79	317.56	299.34	300.47	299.75	297.22	305.02	305.33	307.28	309.67	314.23	307.28	303.78	301.3	305.12	305.08	304.54	302.21	303.78
305.77	303.6	301.37	306.84	302.26	300	303.35	306.75	307.76	308.91	302.96	306.6	306.12	307.77	300.63	309.05	302.37	301.52	304.89	301.9	311.18	301.98	303.5	300.89	310.13	308.34	311.52	303.71	299.56	311.01	312.44	300.92	304.15	305.54	302.29	306.95	294.4	306.88	305.39	302.89	312.63	302.97	309.26	302.48	306.91	312.66	299.65	298.83	305.02	302.47
298.88	303.06	298.64	296.16	295.17	297.87	301.75	294.28	297.76	299.59	298.76	306.17	304.75	299.5	302.81	296.52	296.58	298.38	303.52	298.77	302.46	299.83	295.89	301.85	298.02	302.38	293.92	305.17	301.92	299.45	299.95	297.9	295.57	302.19	299.47	305.02	302.94	304.13	296.93	303.15	295.11	298.9	306.37	301.06	296.68	298.93	302.38	301.36	296.88	296.24
311.76	308.68	316.54	313.94	312.25	316.11	324.81	313.48	313.42	312.86	312.32	310.89	318.94	320.51	305.8	315.62	312.46	317.74	314.12	313.65	305.09	316.17	312.47	306.94	311.17	315.4	314.43	322.86	316.96	317.31	313.83	311.64	313	317.28	307.45	306.35	310.41	315.67	313.59	314.92	307.98	313.52	318.84	313.39	317.21	318.43	306.96	309.76	317.02	315.29
314.71	314.95	310.59	306.87	313.14	316.35	310.69	312.48	312.93	315.55	313.73	317.86	316.38	320.28	318.74	313.84	317.81	322.98	321.3	319.15	316.88	315.71	318.41	318.77	317.07	312.97	306.94	317.45	316.16	316.52	316.54	316.6	312.74	318.15	311.53	316.14	320.97	313.27	316.71	314.53	317.58	319.4	316.22	316.63	314.38	320.23	311.77	321.79	315.47	319.53
314.85	314.48	314.4	312.26	304.37	314.32	321.62	318.05	310.36	309.22	318.55	313.62	315.87	316.34	310.95	321.24	316.41	318.38	304.72	303.46	311.09	315.04	318.77	317.8	315.09	318.42	319.56	319.17	316.51	315.69	316.98	322.69	321.37	310.53	315.95	315.88	315.6	313.15	311.52	316.97	306.4	314.86	312.55	316.12	312.71	319.71	312.98	313.72	313.91	310.75
308.02	308.05	305.04	304.55	312.93	311.44	306.6	301.8	310.44	308.67	305.74	298.29	307.78	305.98	302.94	304.45	305.7	307.72	302.16	299.48	312.68	304.15	305.51	308.53	303.98	298.97	306.98	306.28	304.06	305.67	303.41	294.56	295.52	297.68	307.45	302.88	301.44	307.15	305.67	307.08	300.98	306.45	301.56	303.95	308.27	306.29	307.54	303.14	310.86	304.31
317.25	317.09	314.16	309.44	307.38	309.79	308.6	311.29	318.62	320.74	313.68	324.11	313.43	316.62	303.66	309.52	308.71	304.76	318.31	314.15	310.14	318.37	307.3	309.05	307.91	310.01	314.44	311.64	315.41	312.98	310.15	314.14	317.97	315.9	311.31	319.63	313.41	322.08	308.83	310.99	310.91	310.86	316.39	311.64	313.64	321.55	309.66	312.83	305.84	313.14
314.16	316.16	315.46	307.37	309	312.29	323.11	314.89	311.07	318.09	311.73	308.03	312.78	314.85	318.51	316.05	313.82	318.6	317.54	319.91	316.25	324.92	308.96	317.79	315.49	317.92	312.55	312.96	317.45	313.08	316.85	311.88	319.38	315.45	314.14	315.53	309.62	319.55	310.55	312.41	317.81	312.43	318.59	321.27	318.64	307.3	316.44	311.68	316.77	317.37
313.24	316.82	313.28	304.72	312.72	313.14	303.74	314.14	311.43	310.74	311.81	312.63	315.32	312.16	309.42	317.89	320	310.13	312.89	316.57	311.37	309.28	306.75	319.53	302.44	316.32	317.11	318.71	307.73	318.04	310.19	310.86	311.01	304.78	312.58	306.61	316.09	319.66	306.65	310.87	306.81	311.42	314.97	313.7	307.12	315	310.86	312.92	308.4	305.25
295.3	295.46	291.83	301.84	290.21	290.98	295.52	293.81	291.5	301.58	297.43	301.1	297.77	295.25	296.13	291.82	299.06	293.8	287.87	290.73	299	288.07	288.96	295.48	300.08	291.58	295.72	295.25	298.73	292.52	293.37	297.18	303.67	289.85	291.04	291.04	289.54	294.3	295.37	287.99	296.33	297.89	287.2	288.71	296.83	293.93	293.8	295.92	291.93	293.65
317.95	303.65	307	313.15	313.15	319.14	314.61	317.26	312.61	314.91	308.99	310.17	308.03	311.71	308.82	319.36	313.2	309.87	312.64	314.07	313.68	316.29	314.06	315.87	308.65	316.5	321.49	319.4	310.39	318.02	314.8	311.18	319.14	310.81	319.04	309.83	314.24	306.04	313.15	310.33	314.94	310.05	318.61	311.52	321.3	314.65	313.63	311.63	313.98	311.95
308.74	305.14	310.02	306.97	309.93	305.7	297.97	303.8	314.22	319.81	310.64	314.19	318.64	312.68	305.14	317.32	306.46	303.07	308.55	311.75	306.92	311.73	305.3	311.76	307.16	301.35	311.52	301.01	300.74	305.32	304.45	306.92	307.15	308.41	312.67	306.96	313.14	304.44	313.04	304.8	308.64	309.15	304.56	316.53	305.44	307.78	302.65	303.93	315.24	311.14
332.65	326.3	330.73	331.21	337.67	327.97	323.99	325.39	333.33	324.07	331.5	337.55	331.21	322.08	330.09	334.77	327.43	329.68	326.17	327.25	335.12	322.82	329.56	323.49	326.81	331.57	330	325.36	340.29	335.02	321.89	323.97	325.1	329.26	329.02	332.61	331.49	327.66	329.73	325.16	330.05	324.5	334.36	329.4	330.92	324.77	326.32	324.42	328.61	326.78
302.44	302.28	300.95	309.94	301.23	294.81	308.12	301.75	292.06	292.97	296.95	299.16	297.14	301.43	302.35	301.81	303.34	303.19	301.81	294.68	298.46	314.59	295.25	299.37	298.52	299.82	301.03	306.64	300.32	300.14	299.32	294.18	301.84	291.9	304.74	302.1	294.43	298.54	300.71	295.07	294.55	301.04	300.4	304.5	299.01	302.77	297.87	298.92	300.11	302.17
303.67	301.3	297.18	309.59	304.4	299.85	298.63	304.24	294.18	302.43	298.65	305.33	301.94	299.5	304.79	305.17	302.35	303.59	306.21	313.23	299.92	302.14	301.38	297.17	306.08	301.74	294.54	308.41	296.52	294.88	306.71	297.56	302.88	302.36	299.74	298.19	302.95	300.75	308.2	304.95	300.1	306.34	307.36	304.46	304.05	305.37	299.66	293.32	310.1	293.06
314.23	313.42	313.51	318.46	308.1	316.21	317.35	314.9	321.14	315.69	319.2	314.67	314.37	313.8	319.55	309.33	312.14	313.64	314.21	313.36	317.41	313.42	318.97	311.35	310.43	316.21	315.87	315.95	310.82	313.39	311.02	313.23	310	309.78	315.86	311.48	312.56	316.56	315.2	311.65	316.03	309.62	313.51	310.62	318.36	314.52	314.74	315	317.28	316.89
299.7	303.28	306.13	306.56	309.85	310.1	302.73	311.42	303.47	302.2	297.23	303.7	305.47	301.57	302.57	311.15	292.04	308.82	305.07	298.89	304.21	305.32	303.04	304.75	309.12	306.58	305.5	305.07	303.67	303.9	302.86	298.45	303.06	304.73	311.67	300.41	311.62	304.43	308.22	299.94	301.24	301.37	301.17	302.61	296.98	294.15	296.89	307.03	301.02	303.24
292.97	286.72	299.32	289.1	302.12	299.92	291.51	300.13	293.03	289.24	298.39	293.33	295.65	294.99	294.19	297.85	288.5	295.12	296.75	297.42	286.07	291.21	304.34	290.22	288.74	298.07	297.86	290.89	294.1	297.72	290.05	293.26	289.5	297.82	291.34	288.78	298.74	286.55	289.81	294.38	293.69	294.94	292.45	293.55	291.99	298.71	292.43	296.64	286.43	295
304.24	306	312.56	312.67	303.67	300.86	303.51	307.73	301.69	304.02	307.36	307.89	303.67	306.8	302.28	309.53	305.49	302.6	307.21	305.55	305.5	312.01	310.94	304.33	311.58	305.01	304.54	304.22	306.02	305.63	303.85	304.95	304.3	308.74	304.66	305.55	306.48	297.76	300.4	299.45	305.56	304.19	311.49	300.89	304.38	302.82	310.91	312.55	310.75	307.1
326.18	323.75	328.52	327.42	328.31	331.08	325.13	325.33	320.06	330.92	323.19	331.59	324.6	330.64	332.05	328.78	320.06	324.86	336.97	323.13	325.28	326.49	328.11	328.75	325.66	329.74	336.3	325.62	334.41	329.73	330.11	323.55	328.65	332.12	328.17	327.73	328.91	324.62	335.09	324.6	326.04	326.04	330.1	328.04	329.27	326.45	323.78	326.97	326.59	325.79
288.96	298.43	298.99	289.66	294.77	293.48	287.24	304.79	295.91	287.18	297.33	286.19	291.62	292.31	288.67	286.72	295.69	293.67	295.8	291.6	292.84	296.62	294.06	295.08	297.54	295.28	294.84	292.28	289.18	296.87	295.29	298.55	291.65	286.07	288.15	293.71	283.55	291.71	297.84	299.31	293.47	296.1	293.24	295.97	301.27	290.4	292.68	292.82	296.22	289.46
313.49	310.16	317.11	316.41	313.44	318.49	316.95	310.18	310.64	312.55	315.55	317.28	321.85	315.07	309.21	313.92	315.2	314.78	318.61	316.07	322.05	309.49	315.32	314.88	317.42	322.26	323.7	314.28	316.29	312.19	320.13	315.53	307.8	319.94	310.39	309.91	316.04	318.05	318.25	321.93	323.42	314.59	318.38	317.29	315.8	316.12	321.14	314.82	318.76	315.41
306.15	305.24	302.68	303.58	294.41	306.95	303.25	307.46	306.03	309.9	309.8	305.71	304.09	304.62	307.92	301.66	302.97	303.87	310.18	302.24	300.61	304.78	309.25	302.91	295.99	305.64	306.65	303.09	300.77	304.1	305	299.45	311.3	308.05	307.68	302.77	308.49	307.8	308.35	305.71	301.5	307.75	298.2	313.33	307.44	307.49	300.96	305.5	301.55	305.76
305.18	307.52	296.33	308.52	305.68	308.46	304.05	302.05	298.98	298.29	297.49	301.02	305.88	307.2	310.1	312.51	307.01	302.04	308.82	293.96	304.16	302.26	303.73	301.73	309.08	308.17	299.33	298.66	302.13	306.97	309.43	302.71	301.58	299.47	308.08	303.13	309.61	305.73	300.75	306.33	304.3	307.17	303.41	300.35	306.65	299.02	300.81	310.63	305.87	311.78
317.23	320.25	317.24	315.15	321.11	318.77	318.29	323.83	314.59	313.39	319.76	313.01	316.98	319.2	318.5	313.07	317.98	320.85	317.43	317.23	317.68	322.15	320.24	323.47	322.69	319.49	317.8	317.41	322.97	324.22	321.43	319.16	317.39	321.77	319.61	325.69	313.94	320.32	317.44	318.11	324.06	322.7	317.41	324.78	314.8	320.56	316.72	311.57	316.81	317.3
308.97	313.41	304.82	307.98	307.55	309.09	305.3	309.94	310.83	310.93	306.94	310.06	312.18	306.55	310.86	304.22	311.95	308.05	309.71	312.77	314.41	302.62	312.86	315.78	315.54	310.07	307.42	306.14	311.57	310.16	317.65	318.01	311.33	307.22	303.01	318.19	311.94	311.13	307.91	315.86	308.37	311.87	316.58	311.12	313.11	304.93	303.92	308.77	310.17	312.25
308.51	308.51	313.03	306.48	306.82	317.82	302.72	309.9	308.18	310.12	312.49	310.19	305.4	315.83	307.33	303.49	308.97	308.18	309.01	306.02	305.05	309.44	311.44	309.31	308.1	310.1	309.54	307.45	310.71	302.82	303.99	317.74	307.05	311.65	306.96	309.98	303.77	311.05	311.1	313.89	315.35	310.51	307.97	315.5	310.39	305.41	314.95	306.92	309.42	298.83
299.95	302.06	298.5	299.13	298.48	306.46	298.6	300.71	297.72	300.02	301.48	293.49	295.89	298.36	301.11	296.41	299.39	297.92	304.69	297.75	301.43	301.83	305.01	305.31	307.7	299.87	305.17	303.03	298.03	303.64	304.61	298.59	302.34	298.68	295.37	304.4	304.15	298.59	299.2	305.1	302.95	302.79	301.69	299.43	301.9	306.62	299.1	296.76	298.77	296.64
321	316.99	312.36	323.03	316.22	319.68	315.75	322.82	313.79	316.39	321.33	314.24	306.98	318.32	321.55	312.77	312.51	316.59	312.96	317.05	299.31	319.15	323.77	315.83	314.5	323.9	318.67	315.11	318.69	319.27	315.34	320.59	325.83	319.21	321.41	316.87	320.04	315.06	311.47	316.11	322.57	326.48	329.1	317.67	319.57	317.21	315.17	322.73	319.83	316.95
313.53	314.53	308.04	309.96	315.84	309.9	315.71	310.02	313.03	311.45	312.51	312.78	310.98	312.52	315.43	312.97	308.54	303.41	310.58	306.41	300.85	314.21	310.67	310.72	308.3	312.1	314.71	302.41	310.18	310.86	315.39	306.4	311.65	312.38	311.84	314.08	306.81	311.45	311.08	308.36	315.05	321.72	308.83	314.04	311.4	312.93	312.61	313.5	309.11	310.35
302.48	297.73	303.37	304.36	301.92	304.57	296.4	299.3	301.3	294.87	297.65	307.69	301.73	303.83	305.66	298.35	300.52	305.57	308.91	300.2	304.38	305.11	303.98	306.73	303.08	303.1	303.55	302.58	297.29	302.12	301	305.87	307.66	299.19	304.07	299.78	298.61	305.17	305.47	301.53	302.36	303.27	301.15	310.88	305.71	306.3	300.11	297.06	305.62	307.03
312.51	321.67	314.69	307.72	314.44	318.46	317.45	313.36	320.43	319.06	313.93	321.33	315.76	312.55	312.55	317.01	323.81	309.44	317.78	312.37	313.6	312.43	322.74	318.78	320.15	316.4	310.32	313.92	310.81	324.69	319.1	316.99	319.95	317.37	315.85	310.36	316.34	322.62	316.92	321.74	313.93	316.08	316.36	319.11	316.41	317.33	315.72	319.05	318.98	317.46
301.18	300.79	299.49	304.09	303.25	300.29	299.21	300.76	299.81	298.31	300.78	301.07	304.03	302.6	294.82	293.5	300.87	305.76	299.67	300.71	300.22	301.94	301.36	299.42	296.07	300.73	299.95	295.9	293.65	304.82	300.95	302.01	297.33	301.5	296.01	294.26	301.44	301.33	296.4	293.53	300.68	301.44	303.73	297.21	295.82	302.21	297.88	300.29	303.82	305.53
324.1	324.95	326.28	329.05	324.69	329.28	321.78	330.67	329.01	326.91	327.52	333.87	328.06	328.74	327.41	323.46	323.36	324.81	329.81	321.78	328.27	324.48	333.69	330.42	314.66	327.16	327.17	325.14	327.44	333.84	328.06	328.56	328.95	328.33	323.29	329.95	332.78	319.14	334.32	329.29	323.71	332.95	321.16	329.44	325.52	330.87	333.28	326.21	317.93	323.59
312.36	311.66	320.95	306.94	317.58	313.73	317.53	315.42	315.73	314.05	309.99	312.62	312.26	318.8	319.97	315.09	319.96	311.34	320.95	313.85	311.67	325.86	315.04	317.46	321.82	310.75	318.19	305.33	316.99	316.32	316.83	310.01	317.42	316.07	318.18	315.84	308.92	319.4	314.73	312.91	316.58	320.45	320.66	311.12	327.2	309.49	316.22	314.06	312.59	315.05
315.98	313.89	316.46	316.99	312.39	315.24	314.83	311.96	313.94	311.34	310.63	309.66	318.16	310.74	317.22	308.09	310.11	310.5	318.49	304.81	311.59	315.05	320.34	317.48	318.65	318.21	317.08	314.94	315.78	326.14	318.29	318.85	315.41	315.01	319.14	315.37	311.92	310.06	303.99	314.43	314.08	326.2	318.56	327.51	320.68	315.26	319.76	319.33	318.59	312.17
311.65	316.1	311.78	311.12	316.01	307.14	325.19	306.45	305.99	310.21	308.56	316.17	320.69	308.37	314.02	311.36	308.34	306.89	310.16	311.47	314.07	318.52	309.63	313.27	315.27	317.88	310.42	314.71	307.99	313.51	312.52	316.22	317.24	304.23	307.95	319.86	313.59	312.31	319.87	311.77	308.36	307.35	313.73	308.21	312.62	303.95	314.22	314.98	312.8	311.56
301.99	306.49	310.98	304.76	300.59	304.9	303.51	297.82	299.67	294.39	306.37	300.42	302.26	303.55	300.17	301.76	308.4	304.47	296.34	296.25	305.5	300.31	305.43	299.87	301.75	305.72	304.94	298.93	303.93	306.2	302.88	303.62	303.36	309.89	302.39	304.49	307.03	300.64	304.95	299.43	295.32	295.69	299.01	299.81	303.05	299.68	305.29	299.42	300.49	301.08
314.46	309.76	312.96	313.26	312.43	310.51	313.76	312.29	309.29	311.83	312.99	310.64	315.08	312.82	312.02	308.8	311.32	309.26	310.59	316.45	313.58	310.1	314.02	311.03	319	306.93	316.04	311.29	321.22	298.6	311.73	315.72	313.53	313.34	318.77	310.28	312.29	315.8	308.64	314.58	309.28	306.34	312.27	313.16	317.11	312.06	313.29	318.23	309.24	320.04
327.19	323.88	324.06	324.14	322.1	325.52	323.97	318.99	325.5	322.49	324.48	322.26	316.45	318.25	325.4	323.44	323.9	315.96	324.61	320.25	318.86	325.34	314.97	331.36	326.04	329.68	323.5	325.71	326.14	330.54	329.79	320.71	327.03	323.41	322.81	324.09	325.26	322.33	321.85	326.92	327.26	329.76	328.42	324.1	325.69	326.89	323.08	316.26	326.99	325.49
304.78	303.52	303.48	298.05	305.9	300.23	310.6	304.85	301.9	299.07	304.52	300.19	304.27	301.62	306.73	303.24	299.68	304.14	304.09	306.61	297.98	306.62	301.77	297.49	302.76	304.1	308.35	312.42	304.63	307.35	307	305.38	302.67	300.14	309.16	295.31	304.45	307.21	301.47	304.76	301.17	299.11	301.85	308.62	300.81	300.56	303.3	308.47	301.87	296.5
299.12	305.03	310.13	306.65	308.49	308.34	303.65	301.16	306.64	302.81	303.62	304.94	302.67	299.58	310.09	304.63	309.85	297.83	297.78	294.72	304.15	296.45	295.52	306.71	306.62	309.64	298.47	311.97	300.24	304.47	305.92	307.7	298.25	302.64	298.62	303.69	304.5	302.03	305.38	299.62	293.3	311.81	302.03	303.61	305.74	305.68	313.77	303.09	306.89	299.46
303.59	297.5	300.57	298.89	299.19	296.19	290.95	298.63	290.93	296.69	298.34	302.78	293.18	299.73	293.04	297.64	292.36	291.96	293.92	295.23	294.4	288.21	285.62	294.05	300.31	291.49	292.13	300.36	299.65	297.51	301.24	291.47	297.54	293.89	288.79	294.12	298.35	293.69	295.21	294.06	291.44	299.01	294.41	296.45	295.88	292.61	296.28	294.7	296.01	300.48
313.62	320.2	312.38	313.62	317.63	313.14	316.93	317.11	308.28	313.27	314.64	316.9	314.02	319.4	316.58	313.18	310.84	309.44	318.19	316.47	315.29	312.58	317.32	312.02	309.88	317.36	317.96	316.3	316.46	319.15	312.92	317.43	316.81	305.9	318.07	321.16	313.92	313.72	312.52	317.25	317.62	308.11	307.74	314.76	322	316.78	313.69	318.65	314.69	311.29
315.35	315.85	321.7	313.37	316.57	317.71	316.71	318.72	317.75	316.12	324.3	318.37	308.17	324.8	319.12	323.27	322.3	323.45	315.61	318.93	319.48	318.21	313.77	314.32	321.04	313.24	320.73	314.67	314.84	318.24	321.96	317.37	319.91	323.66	320.38	310.68	319.28	323.3	320.1	324.61	327.63	316.4	323.09	319.78	310.03	319.34	315.89	316.04	315.2	319.05
302.84	304.11	306.06	297.9	297.58	301.88	302.15	302.59	304.77	299.21	302.34	307.79	294.69	305.34	304.11	304.18	301.42	305.2	298.48	301.56	299.09	310.01	299.98	309.17	307.56	296.26	302.61	295.64	308.86	298.04	303.09	298.26	301.28	300.79	306.32	303.6	309.91	297.33	304.08	299.02	304.64	307.02	303.02	301.63	300.64	305.67	308.17	304.37	303.34	309.72
310.17	322.95	311.33	323.27	315.36	319.31	313.65	310.38	317.18	314.67	318.83	311.48	321.61	320.7	315.41	318.18	313.67	317.75	308.42	320.01	317.19	312.66	316.32	313.84	315.21	311.18	314.19	308.87	321.73	306.71	322.13	317.24	307.31	319.33	317.53	314.3	314.08	321.19	315.93	317.75	323.16	321.11	320.74	311.08	315.92	319.19	316.58	312.41	314.39	310.12
316.18	308.74	302.45	310.73	310.38	313.58	318.88	314.19	311.3	311.98	314.49	316.45	306.57	314.68	311.34	313.93	316.99	321.36	320.4	315.31	310.84	305.69	314.05	316.24	321.71	315.29	308.63	311.73	313.54	315.85	309.99	308.33	316.08	310.85	322.1	303.95	314.35	318.48	317.07	306.28	310.22	316.05	310.79	313.6	312.72	312.28	315.7	319.02	314.42	311.25
304.35	300.78	296.68	297.44	291.14	301.87	296.73	293.79	295.71	298.83	293.91	296.26	300.25	300.07	294.9	300.15	291.9	301.64	292.97	304.4	299.22	297.78	298.76	297.15	299.76	294.36	297.31	293.28	307.33	296.29	289.3	298.97	295.47	300.06	304.3	291.59	302.41	302.2	291.35	290.57	292.12	295.16	293.79	297.78	296.66	295.99	296.78	299.97	298.92	298.21
303.45	303.17	307.87	302.33	305.61	299.87	301.82	302.51	312.06	298.04	303.28	296.76	302.26	305.9	303.1	304.94	305.21	309.41	300.81	306.21	302.97	302.72	301.26	304.16	301.69	302.05	304.92	300.71	303.3	297.5	303.92	305.2	304.28	298.79	304.62	298.02	300.71	297.77	303.33	303.27	303.46	309.62	301.15	303.03	301.42	298.46	300.47	300.56	304.58	305.34
328.34	319.08	326.61	331.6	329.24	333.14	328.08	330.31	326.64	330.21	324.09	325.13	331.87	330.51	323.24	329.81	325.8	329.26	330.48	336.48	326.13	334.69	326.95	321.59	334.91	325.85	328.37	332.97	323.63	334.91	320.63	327.78	326.15	333.28	327.74	327.08	332.55	326.97	325.2	321.19	326.47	324.86	335.94	331.92	326.33	330.44	324.28	324.72	330.97	327.73
290.42	297.56	294.12	296.38	291.1	298.9	300.26	296.7	295.25	292.04	295.34	300.23	291.41	294.24	295.48	298.37	297.66	293.11	295.7	295.4	290.03	290.38	295.63	293.57	297.39	292.18	298.04	295.55	289.12	287.51	293.56	292.76	291.34	287.78	289.99	295.92	291.9	292.01	302.54	289.04	286.79	293.23	289.63	291.73	292.07	292.81	294.9	289.93	295.75	294.65
291.14	309.45	302.7	305.65	309.04	309.64	307.54	308.36	303.46	303.5	303.09	302.57	299.99	305.08	304.12	300.19	310.1	303.29	303.11	301.95	305.92	305.03	297.21	295.06	294.12	303.4	295.24	300.2	302.74	303.54	303.54	298.23	297.89	305.75	303.78	299.93	309.67	300.65	300.99	301.37	301.93	301.94	301.08	301.09	300.06	299.98	303.23	299.39	305.57	302.22
318.47	307.81	317.2	317.06	313.39	311.6	314.17	306.17	313.6	314.52	318.8	319.87	313.31	318.21	306.78	308.98	307.59	316.58	316.92	314.46	303.63	316.11	309.04	317.03	313.01	311.54	319.78	315.11	311.94	322.61	315.57	313.47	308.14	312.79	311.76	309.31	310.39	312.8	317.5	323.61	317.1	312.82	317.37	310.59	310.59	313.69	314.68	311.9	313.85	321.59
311.99	300.52	306.23	309.22	308.21	302.56	300.89	303.73	296.81	297.79	302.93	304.19	304.97	299.23	307.93	297.06	312.9	300.96	311.59	310.45	307.63	304.11	300.85	310	302.5	303.95	307.11	309.48	298.94	300.11	301.26	301.48	306.1	302.21	304.22	300.4	303.11	305.82	307.34	307.01	306.39	305.09	311.75	309.52	306.06	308.25	302.11	310.09	301.54	296.44
304.32	311.51	302.09	307.42	306.69	307.78	301.19	305.9	306.75	304.97	307.78	302.43	298.66	302	305.97	299.47	307.7	306.18	306.39	298.71	306.15	306.04	300.89	296.92	308.97	302.3	300.08	311.14	300.39	302.27	307.24	306.93	309.74	301.83	311.15	302.92	307.37	305.15	307.67	299.79	305.58	304.31	307.58	298.27	309.22	305.87	307.93	302.98	300.5	308.44
319.98	314.49	303.52	314.69	312.64	316.64	312.6	315.16	315.62	309.47	309.81	316.11	314.24	316.39	321.96	315.25	308.01	315.34	319.83	318.4	308.45	317.47	311.27	312.42	312.78	311.76	323.76	309.38	314.93	317.15	314.6	306.39	312.55	317.62	316.64	317.33	316.38	309.16	319.17	311.44	321.49	318.24	315.61	317.26	312.14	316.51	312.64	309.06	313.43	317.62
312.75	306.15	313.97	298.09	301.71	303.75	300.83	303.31	303.71	305.35	302.22	305.53	306.14	306.7	304.02	303.22	306.08	308.47	301.9	301.24	303.37	304.98	309.13	306.83	306.57	306.66	309.69	301.56	305.9	302.19	298.13	311.84	307.65	310.16	309.47	308.08	302.12	311.71	303.85	306.69	307.21	306.02	308.36	307.53	306.65	300.93	306.19	310.56	307.47	304.69
290.57	298.21	296.76	292.6	299.69	301.37	289.85	294.49	298.47	293.51	294.8	299.58	289.95	296.47	293.14	295.86	298.5	294.05	296.31	295.64	287.46	291.34	296.58	296.83	300.41	296.51	293.57	294.31	300.96	294.65	300.26	301.33	295.2	302.37	294.08	290.86	298.88	296.08	297.56	290.83	288.86	292.9	300	301.75	292.23	292.02	296.3	293.43	289.86	297.31
308.74	318.02	305.59	321.2	316.28	310.67	309.1	310.91	314.65	321.95	320.11	305.96	319.62	316	309.17	310.2	311.13	310.38	309.8	316.09	312.15	319.74	313.03	318.37	318.58	311.97	316.08	314.88	314.92	322.23	312.89	309.97	314.11	310.73	313.78	316.32	313.42	322.06	318.16	314.48	317.28	316.08	314.62	313.64	321.9	314.44	314.45	317.94	319.98	311.85
317.64	319.73	315.96	310.83	307.32	314.71	303.27	319.37	313.1	313.46	310.94	306.68	316.84	310.01	317.39	315.79	311.21	308.89	318.54	314.45	322.25	315.08	310.41	320.99	317.83	312.07	309.22	316.4	315.01	315.19	312.62	312.32	312.08	314.7	314.65	309.01	315.88	311.73	306.22	308.59	309.46	313.77	314.62	306.33	316.84	312.57	312.89	313.9	311.55	315.64
307	306.42	299.23	302.75	304.84	300.21	306.64	307.03	304.88	310.32	300.75	300.79	305.21	302.58	309.56	300.45	307.35	303.08	300.47	306.36	307.51	302.88	311.23	306.52	303.44	301.04	309.84	307.33	309.84	305.4	299.82	301.37	303.32	312.92	310.81	305.73	309.89	311.51	304.26	306.72	301.2	295.49	303.14	305.1	306.92	298.97	300.78	307.6	297.57	313.91
312.43	310.45	310.21	313.59	308.12	320.32	313.26	317.14	318.31	310.63	314.8	315.37	310.09	315.9	311.85	315.18	320.69	316.37	318.12	316.19	312.56	314.5	316.49	306.38	311	315.53	314.12	322.82	315.95	316.76	308.56	307.54	311.08	310.57	307.37	312.82	308.41	310.96	317.04	314.71	310.69	315.09	316.55	309.63	308.59	312.58	310.78	315.99	312.6	305.85
315.46	315.44	318.85	320.37	325.96	313.72	315.19	320.42	319.01	309.58	314.84	320.22	302.78	314.82	315.5	315.75	318.63	317.16	310.2	310.87	318.05	315.98	319.83	306.41	311.14	316.3	322.16	316.73	313.28	311.38	308.65	319.84	305.85	308.07	313.68	315.56	315.03	310.24	312.02	311.67	312.15	319.25	314.46	311.61	311.93	318.31	315.82	317.14	312.86	313.62
315.48	311.16	317.33	314.14	318.6	320.05	311.58	318.32	314.73	316.48	316.29	315.46	322.06	318.41	302.71	315.44	312.51	319.89	314.44	315.64	308.94	317.7	316.76	316.31	317.1	316.78	323.91	316.64	316.75	314.45	315.24	322.22	310.82	323.2	311.54	311.83	317.03	316.77	311.3	311.89	316.98	316.16	313.98	314.78	316.76	312.02	319.51	316.68	314.43	319.3
308.79	297.03	303.36	310.43	304.38	302.14	302.73	304.45	304.66	305.34	306.61	303.74	298.39	313.22	300.22	307.61	310.85	308.38	305.24	302.89	308.01	309.82	305.48	306.4	295.2	306.88	306.25	304.97	309.46	305.16	300.91	306.34	302.43	302.6	305.87	306.78	306.37	307.74	307.86	307.92	306.43	312.02	307.88	303.21	305.12	306.27	311.16	309.52	301.64	306.2
322.07	319.27	322.96	325.26	314.24	320.08	317.72	315.5	318.39	320.66	323.78	322.11	316.59	321.65	315.21	321.59	316.78	316.85	319.96	313.86	320.63	309.17	320.1	323.18	316.95	320.58	319.89	314.13	318.64	318.48	319.48	319.65	316.06	317.62	317.6	313.48	320.91	324.12	318.43	315.92	311.02	320.38	313.42	318.88	319.31	316.1	319.47	312.86	321.27	320.66
308.45	310.01	311.31	309.91	308.2	310.46	314.36	308	312.6	310.22	308.58	308.17	307.09	305.58	310.5	314.74	313.48	311.88	307.33	307.84	312.16	311.01	312.31	307.13	307.42	316.94	305.39	306.68	309.86	309.17	305.44	301.07	307.93	314.67	311.23	309.33	307.25	309	311.98	306.21	307.17	310.86	308.05	308.03	312.73	313.23	310.93	301.71	299.15	310.75
328.98	321.96	323.43	328.1	325.64	323.05	320.17	323.77	322.29	323.09	328.82	324.78	321.12	324.17	332.92	321.48	331.72	324.21	324.76	328.81	325.15	327.36	322.97	319.05	320.61	327.17	328.42	323.38	326.53	331.4	325.3	321.81	319.25	325.68	328.4	326.69	322.44	322.55	327.53	325.5	333.52	327.56	327.04	327.4	329.86	330.44	321.91	326.4	325.58	332.64
313.93	314.76	322.56	320.11	315.82	310.83	317.23	314.48	322.02	314.81	315.69	312.54	319.01	320.25	310.1	315.9	313.05	323.62	314.36	317.9	316.93	314.43	314.1	317.39	312.38	314.84	321.64	316.44	313.05	317.53	312.52	310.63	315.5	316.31	317.6	318.05	311.46	317.38	316.1	319.62	314.75	311.09	314.64	314.54	313.81	309.89	313.88	315.79	316.15	315.33
299.93	303.02	305.81	304.72	306.19	297.96	305.87	312.76	298.32	305.03	304.55	301.27	295.8	304.67	305.93	302.12	298.02	299.06	297.7	306.35	304.71	301.72	300.25	303.79	297.96	304.26	307.32	300.54	296.81	309.05	306.32	298.24	298.93	307.92	304.61	302.32	305.74	292.63	300.68	301.85	301.82	309.33	307.17	306.25	296.69	297.87	304.3	305.38	300.99	310.15
301.03	305.67	301.9	308.19	299.2	302.57	299.72	309.29	306.8	309.37	301.98	300.47	302.42	301.93	308.53	312.6	308.16	303.3	306.47	310.64	298.61	306.4	309.26	307.87	302.21	300.49	303.74	303.88	306.59	310.01	309.01	310.87	302.81	308.86	299.51	303.52	308.33	295.92	301.53	308.79	307.12	310.38	313.85	305.55	304.94	302.05	303.51	302.18	308.32	307.37
311.98	314.3	311.78	302.35	312.1	317.7	315.53	324.04	316.47	307.15	308.36	310.61	306.14	315.41	308.34	311.59	313.41	311.43	308.48	312.52	317.66	310.52	307.23	309.59	319.87	310.71	309.15	309.82	310.96	316.22	318.36	311.65	313.43	312.14	310.92	309.62	312.6	311.92	324.08	304.42	314.69	312	308.05	304.76	312.34	307.58	318.51	311.34	313.95	307.68
322.08	311.35	327.28	311.05	324.95	320.81	320.38	316.42	316.96	313.19	319.73	321.1	313.35	319.39	312.98	315.37	316.74	318.02	319.28	317.58	323.33	317.23	317.73	325.94	320.21	312.57	323.69	314.67	320.69	322.06	316.08	318.36	314.29	319.04	322	312.94	321.52	319.38	321.64	317.04	309.91	314.21	323.91	318.66	312.47	312.89	316.72	314.29	315.61	320.48
308.01	309.48	313.41	304.89	311.47	312.43	312.96	315.16	305.75	315.66	311.5	302.61	314.9	303.82	299.66	313.98	310.02	311.99	311.13	307	303.42	308.18	312.56	301.38	311.95	308.29	306.08	309.25	311	318.55	304.02	301.35	312.96	304.32	310.31	313.22	304.97	309.67	307.65	309.54	303.75	311.4	308.47	307.2	314.73	308.62	303.19	314.25	307.79	313.78
318.96	313.51	317.18	309.97	309.27	315.47	311.75	320.7	318.69	317.66	317.09	318.46	305.32	311.71	321.88	309.23	316.96	314.91	319.06	306.97	309.53	311.91	311.2	308.63	314.6	314.57	318.28	311.33	306.65	315.85	307.72	308.88	316.42	310.11	308.72	311.77	308.35	310.67	316.73	316.05	310.44	314.85	313.03	308.62	316.61	306.58	310.98	318.25	310.54	310.39
308.91	306.69	304.88	309.8	305.34	303.31	301.41	305.92	307.78	312.7	311.67	308.67	305.06	309.77	303.62	305.07	303.79	303.73	306.15	307.18	308.5	312.55	308.87	310.14	305.38	308.62	309.81	311.69	309.72	312.02	304.07	303.95	312.86	312	311.44	313.48	311.88	310.64	311.27	310.77	312.94	307.08	311.01	310.9	301.44	304.26	301.8	305.46	313.19	305.82
306.85	315.57	310.84	296.35	309.97	307.33	309.59	319.14	311.61	311.4	309.22	307.42	305.06	308.2	306.26	313.56	311.11	307.52	308.85	305.85	310.1	310.56	312.48	311.11	312.98	314.74	311.15	307.3	316.7	309.08	311.63	308.42	311.64	313.86	317.58	309.86	307.49	311.99	306.1	314.67	308.68	300.38	308.4	316.3	308.06	313.41	307.53	309.98	305.82	313.5
313.54	316.33	315.06	318.24	320.28	311.16	312.51	316.36	311.54	312.79	311.36	309.36	311.31	313.04	320.51	318.08	313.95	319.24	317.23	313.62	319.75	317.62	317.17	315.32	315.11	322.06	312.54	324.66	319.29	312.55	314.14	304.99	314.23	314.93	313.2	312.63	320.06	313.02	311.87	318.66	318.16	318.63	315.33	324.29	319.64	315.4	318.46	313.96	316.83	316.33
306.16	300.3	307.87	309.11	305.61	303.64	304.81	306.79	300.14	303.16	302.51	302.21	299.64	307.8	303.83	303.93	304.72	302.52	295.53	302.11	301.77	297.54	302.03	304.68	296.81	301.41	307.08	304.13	300.49	305.87	303.56	306.21	304.41	299.9	305.79	310.07	303.77	294.12	302.52	300.24	299.95	296.99	299.6	301.23	305.59	305.39	301.1	303.2	307.26	299.85
299.48	305.49	302.93	298.19	301.71	299.57	298.41	310.63	305.73	302.84	303.94	299.21	296.92	298.82	295.76	299.67	302.66	305.29	300.46	305.81	299.18	302.12	298.15	298.52	295.77	299.8	297.98	295.94	302.54	302.17	294.3	297.92	306.41	304.01	302.41	302.09	302.1	301.5	305.63	298.62	303.87	309.58	300.28	295.27	294.88	302.96	297.31	297.46	303.18	299.08
312.16	308.07	322.84	313.3	316.89	316.18	316.71	319.73	318.98	317.25	310.01	307.45	314.66	316.49	313.43	315.69	312.3	316.35	311.47	316.61	322.13	319.17	312.97	314.03	307.12	311.76	315.94	310.57	309.42	311.09	315.92	317.04	316.85	314.24	313.97	307.81	321.1	309.75	324.64	307.82	318.74	314.3	314.09	310.71	311.06	310.55	311.05	312.18	319.37	319.82
310.57	315.54	311.68	314.55	321.12	317.77	316.09	317.75	314.11	308.46	312.08	311.97	317.51	310.41	311.17	306.98	316.09	313.61	315.84	312.74	311.83	317.46	316.39	309.56	316.3	314.72	312.45	313.61	315.11	313.63	310.19	315.76	317.25	308.14	314.9	304.96	315.69	311.16	312.02	309.71	313.83	314.18	315.55	311.92	312.02	316.29	313.89	314.29	307.72	317.26
300.72	306.23	305.13	304.58	306.19	303.54	311.3	306.34	301.48	310.37	300.5	301.56	310.42	299.63	303.05	303.42	303	294.44	302.05	301.75	305.64	308.24	306.63	307.21	307.2	309.62	303.84	304.15	303.2	298.95	305.75	301.84	308.84	305.83	309.14	309.29	303.87	295.84	309.79	302.84	306.61	305.96	308.63	303.83	314.61	300.06	309.81	306.41	299.88	305.58
312.06	307.24	308.8	312.89	306.68	311.57	310.08	308.15	311.4	312.45	314.36	313.23	311.66	307.55	303.06	312.98	311.1	316.55	309.7	306.59	310.5	309.38	313	306.92	313.35	308.92	311.89	309.67	318.97	312.36	311.72	309.81	321.96	310.65	310.47	309.04	309.95	310.8	302.43	307.85	313.21	310.08	310.76	308.31	308.49	312.22	310.9	304.65	321.63	311.47
318.62	312.3	322.48	312.89	310.26	325.28	318.34	319.34	321.74	315.75	317.57	314.43	324.64	317.11	313.42	316.18	314.22	321.31	310.79	315.36	318.3	318.44	314.37	319.66	314.27	314.66	314.78	319.61	315.35	316.74	319.37	323.9	314.48	322.4	318.15	316.7	321.22	318.64	324.74	316.92	325.36	319.57	320.73	312.52	315.16	310.13	317.08	324.42	312.94	315.7
307.86	304	305.24	311.54	309.15	309.31	304.03	311.75	297.36	306.48	310.13	308.22	303.92	309.53	304.45	305.1	300.52	312.01	297.81	305.19	310.77	304.48	309.45	305.06	306.83	304.56	305.72	301.5	316.19	313.96	304.29	309.02	305.39	301.28	307.72	317.3	305.21	302.97	305.2	313.3	311.28	311.81	309.45	306.22	300.98	308.78	306.72	312.31	309.2	307.33
322.27	319.26	326.01	331.3	323.52	311	327.45	323.82	318.43	321.22	314.75	318.16	319.31	323.56	318.75	316.5	321.33	324.94	322.52	316.6	322.91	322.35	312.76	325.66	323.8	320.42	320.88	321.78	317.06	320.48	313.21	325.81	321.15	319.26	315.59	316.92	319.67	317.3	315.43	322.28	322.43	323.53	319.87	318.05	316.78	317.93	320.49	319.11	327.24	317.88
327.25	326.52	320.72	324.72	328.09	329.02	322.1	335.68	330.65	333.25	326.76	320.72	324.61	324.63	319.99	328.85	321.76	328.94	330.72	327.08	322.31	324.86	328.52	326.58	328.03	330.46	324.97	326.3	321.66	326.83	327.44	327.57	329.69	322.54	323.65	323.88	320.15	337.58	321.16	324.7	322.88	325.65	325.71	325.92	331.05	327.26	324.32	321.68	323.6	328.83
305	306.22	300.66	305.62	306.47	299.76	308.7	308.04	310.25	306.92	299.81	303.17	305.7	310.35	304.17	302.51	303.73	306.78	307.7	296.98	307.9	296.74	303.68	307.12	308.86	312.03	310.01	303.9	303.39	307.22	305.71	304.76	307.2	303.91	306.25	305.45	303.13	311.12	300.44	306.86	304.84	302.91	301.6	311.01	308.17	304.47	301.96	314.21	306.76	305.79
300.2	306.54	307.68	310.84	317.37	308.9	325.29	311.08	307.09	313.19	310.26	306	313.99	308.88	311.01	308.65	315.33	304.21	322.44	310.97	311.75	308.75	317.69	314.28	314.71	307.67	304.15	309.57	310.06	307.82	313.68	306.43	308.75	312.68	310.61	303.42	309.57	308.26	315.66	310.74	309.4	313.3	309.63	319.47	309.62	309.41	310.07	309.12	311.73	314.52
320.48	310.88	316.42	312.33	309.35	308.42	316.99	314.69	319.15	305.5	313.98	315.2	314.95	307.21	312.42	316.53	317.29	309.84	314.93	313.14	314.85	314.95	313.73	307.31	321.32	309.67	305.78	317.74	316.69	311.44	312.41	318.93	309.04	311.9	306.31	313.7	314.73	302.33	311.65	322.92	314.98	316.23	314.16	310.04	313.17	313.01	315.16	314.76	314.62	318.9
315.73	315.06	308.75	321.46	315.27	312.14	315.71	316.55	310.03	316.09	308.39	316.06	314.57	318.34	320.84	317.47	314.29	308.65	315.89	322.12	309.85	318.63	313.83	321.76	313.87	315.8	314.28	309.82	313.73	312.56	317.03	319.02	319.18	309.83	308.69	306.66	314.09	317.68	315.32	315.36	314.12	314.16	315.93	315.13	313.61	318.2	318.24	310.65	314.88	313.48
320.45	317.81	323.33	323.95	322.37	327.82	320.97	330.62	320.42	322.99	327.38	323.6	327.5	327.84	324.42	325.13	326.23	325.46	320.33	320.21	321.7	326.81	329.32	328.48	327.03	324.13	334.17	328.57	329.85	326.53	318.16	324.39	324.66	328.88	323.78	317.31	319.56	327.15	326.78	333.32	327.13	324.71	326.64	320.59	333.17	321.58	326.08	323.13	327.69	324.73
302.69	302.66	301.97	297.68	303.92	304.65	302.2	298.63	301.05	298.83	307.72	303.05	300.51	307.82	306.16	310.28	308.46	302.14	309.61	306.04	294.64	304.04	303.11	299.06	300.79	298.64	303.61	298.48	305.88	302.53	301.1	298.11	302.35	307.01	305.18	299.91	309.21	300.87	304.95	299.27	297.34	295.57	303.51	309.45	304.64	304.13	300.66	297.26	299.8	305.89
320.77	321.38	318.02	318.98	319.59	324.78	319.21	312.2	317.73	321.11	311.01	327.75	323.99	316.66	312.93	322.76	316.03	321.97	315.78	318.04	318.9	317.63	323.39	317.65	314.62	318.52	316.91	316.38	317.92	319.21	317.98	314.28	316.69	321.14	319.6	322.4	321.14	319.18	314.64	323.66	307.31	312.03	321.14	310.97	322.27	316.98	316.66	326.44	320.97	320.16
308.04	306.71	291.11	297.18	299.82	300.01	305.84	310.37	294.96	300.08	300.65	304.63	313.67	299.49	301.16	304.09	303.19	300.9	300.55	299.67	304.06	303.89	298.63	300.63	310.99	297.91	303.39	298.17	306.4	301.91	304.42	303.06	302.82	304.45	297.49	303.56	303.47	300.12	303.32	301.87	304.91	300.43	298.09	302.71	299.29	298.33	300.93	303.76	296.64	299.4
302.73	298.35	312.65	299.73	298.12	304.77	304.57	298.88	299.8	305.02	301.36	307.76	300.73	303.08	304.77	302.28	301.07	298.85	302.08	303.83	300.19	300.42	306.15	305.33	302.96	309.68	303.28	305.75	300.16	304.46	303.53	300.55	300.77	304.58	304.67	306.67	301.69	308.75	301.63	311.42	311.75	301.96	300.59	306.58	306.47	306.56	297.65	308.53	306.91	297.07
329.95	328.27	328.34	328.13	333.04	333.76	328.58	327.26	331.95	328.85	327.68	325.18	329.89	324.82	328.2	327.01	316.49	332.15	327.43	331.17	326.84	329.91	331.01	326.51	325.77	322.98	328.39	330.83	324.71	325.84	324.9	330.77	324.37	328.96	330.89	333.33	327.42	333.65	332.69	330.34	324.81	328.72	329.93	329.09	333.86	320.5	327.72	326.68	335.87	335.26
306.65	303.31	304.48	307.42	303.22	303.74	306.46	302.45	305.36	299.77	304.43	303.6	301.99	303.83	299.92	307.02	307.41	301.31	306.33	298.25	303.11	303.92	308.6	303.89	302.38	303.4	310.99	302.08	300.86	307.87	303.39	297.47	307.24	301.66	305.86	309.65	312.15	303	295.13	306.16	313.21	304.95	302.53	301.83	300.68	309.36	304.36	302.8	300.37	303.81
307.22	317.67	302.2	307.29	306.9	308.54	306.43	310.2	303.49	304.26	310.74	305.48	308.53	305.04	301.01	304.97	308.42	306.99	305.12	308.61	304.56	312.59	307.19	307.89	314.86	303.45	313.09	309.87	308.01	310.01	310.27	303.37	304.03	300.62	307.63	303.32	305.27	304.24	308.03	298.8	301.61	306	306.87	301.53	309.22	302.53	300.97	307.24	302.43	310.78
303.44	302.96	297.56	307.02	298.33	312.63	296.13	299.52	306.61	298.47	301.37	307.49	297.66	293.61	301.92	308.8	305.33	311.29	297.59	307.18	300.35	301.48	305.68	305.28	309.44	307.14	299.18	313.71	300.96	304.93	306.64	299.44	304.58	306.25	314.05	297.83	307.33	298.61	309.39	305.04	304.94	305.86	297.74	297.34	298.67	310.02	305.31	298.59	300.47	301.96
306.79	297.15	303.92	305.38	304.05	306.53	305.12	299.83	308.46	302.14	306.22	299.31	295.83	299.53	298.13	295.72	306.83	302.76	300.15	304.6	295.63	305.04	297.44	301.6	308.62	301.74	305.66	305.76	303.58	302.94	302.1	310.37	301.59	310.34	301.07	304.18	300.4	309.25	302.54	297.41	294.27	299.29	300.79	302.42	304.59	304.01	304.33	299.61	303.44	304.33
320.32	311.17	318.36	311.81	312.44	310.29	314.35	317.52	319.25	315.87	308.8	314.1	313.5	315.76	317.09	311.17	311.6	314.42	310.19	316.33	315.31	311.35	312.48	311.48	313.13	314.2	312.98	311.9	315.38	317.86	321.67	313.3	316.12	308.32	310.01	326.51	311.13	313.44	316.63	312.45	316.32	313.75	315.9	311.34	313.04	313.31	319.09	309.67	318.11	312.84
321.26	317.82	315.71	315.83	319.98	314.78	315.72	309.94	318.05	320.68	317.47	315.41	320.61	318.34	317.09	313.58	318.36	315.43	312.11	318.67	316.29	317.16	322.69	313.74	316.82	318.82	313.14	314.24	315.67	314.19	312.35	314.24	316.44	322.69	315.78	315.15	315.97	316.93	315.01	310.8	313.15	320.26	318.51	314.16	322.8	323.06	325.03	316.26	312.52	321.27
305.19	303.41	302.97	303.3	306.29	304.62	299.38	310.83	305.83	301.97	301.22	312.42	310.54	310.93	307.61	302.22	307.63	313.86	309.1	304.73	307.84	314.2	301.9	306.84	300.81	308.62	302.83	307.02	309.11	313.56	310.8	308.55	311.89	303.1	308.26	310.12	303.98	304.31	305.82	308.67	312.12	299.83	304.22	307.19	306.08	301.99	307.15	304.3	310.49	315.35
300.65	309.54	300.48	307.1	303.3	307.77	308.24	305.04	307.63	303.39	307.16	306.59	309.53	301.59	302.44	303.73	304.15	299.76	305.8	306.12	300.76	305.96	300.04	309.63	305.78	299.96	296.94	305.51	307.47	307.4	307.5	305.38	296.17	301.1	301.45	303.21	306.85	302.8	299.88	301.96	304.29	305.21	306.43	302.5	299.42	309.27	309.75	307.53	300.18	297.41
304.83	308.81	306.36	295.82	307.86	305.68	297.69	306.55	309.47	306.89	303.87	309.98	310.62	302.17	302.93	309.51	302.88	305.7	306.74	313.56	306.73	305.11	301.66	297.24	308.29	306.05	302.28	303.18	301.03	306.49	311.52	306.28	308.85	304.12	309.36	301.62	297.66	311.01	298.58	301.41	311.79	298.49	305.88	307.1	310.64	298.58	306.86	309.11	302.18	309.85
312.81	318.49	320.9	309.62	317.86	313.24	317.86	321.78	318.57	319.38	319.92	314.64	315.58	322.93	321.97	322.45	325.78	313.42	313.54	321.37	316.58	318.61	313.9	322.24	314.09	319.06	312.77	318	313.24	316.7	315.02	318.58	319.79	315.68	317.3	316.53	314.14	319.02	314.54	321.68	317.63	315.25	320.67	311.62	310.15	314.97	316.43	319.75	312.16	317.52
309.53	314.81	310.52	314.03	313.42	323.38	314.33	312.42	311.59	320.49	317.15	316.93	319.83	318.6	316.24	313	317.72	315.88	316.7	314.27	306.61	317.57	309.9	315.44	321.11	312.54	308.8	315.13	315.22	313.92	311.08	310.46	313.94	314.25	308.18	309.66	316.14	319.8	314.18	312.96	313.66	322.22	312.33	313.89	314.93	315.94	318.52	318.49	313.86	322.01
325.52	312.02	307.49	314.11	311.11	310.81	314.03	308.91	314.07	322.8	315.8	310.13	317.52	318.63	310.11	320.46	315.34	317.03	310.59	312.28	309.46	316.91	312.48	320.36	317.8	311.49	315.02	317.17	312.25	309.29	309.99	315.43	320.74	314.05	321.68	311.33	313.24	320.66	323.75	310.12	314.3	312.66	317.67	318.37	318.3	314.66	317.5	315.41	317.42	316.13
300.35	300.65	306.86	309.44	308.23	310.05	301.28	302.36	304.79	304.3	298.8	305.3	304.9	301.16	301.35	296.8	307.44	307.09	307.46	305.36	308.81	300.76	302.55	303.38	301.05	307.36	300.82	294.63	301.91	301.32	306.3	307.07	308.52	301.58	306.56	301.79	301.18	310.98	304.04	301.24	308.85	299.94	311.27	303.02	305.05	300.08	303.85	298.61	305.29	303.48
310.97	310.38	305.22	318.61	312.05	319.13	317.9	313.79	317.85	316.43	316.42	315.43	319.94	314.52	310.76	308.53	322.48	308.75	308.68	312.31	315.03	315.11	317.18	317.86	318.95	318.53	311.6	315.3	310.71	312.77	310.47	316.17	318.04	313.83	307.52	313.53	312.97	318.98	313.04	309.49	315.32	314.95	314.88	316.61	318.64	317.59	313.26	316.53	315.47	308.08
296.61	291.39	285.96	289.99	296.55	293.07	290.54	290.93	298.59	288.24	300.13	291.03	294.62	292.03	298.96	293.2	290	296.15	290.92	288.57	292.14	305.75	292.25	291.66	294.61	291.79	293.18	298.11	287.34	282.28	300.95	295.18	291.91	292.6	283.9	288.69	300.18	293.5	294.9	295.47	301.27	287.5	293.3	289.03	295.11	292.37	288.02	301.38	295.03	295.94
325.36	331.91	333.26	325.7	333.18	330.99	326.73	333.31	321.73	324.2	331.97	334.68	327.73	322.4	333.85	325.29	329.63	328.33	326.27	331.76	322.12	325.67	343.32	334.08	328.65	325.48	329.67	324.2	330.9	321.11	328.24	334.76	328.1	325.98	331.8	337.44	334.3	327.6	339.56	322.74	327.29	333.48	326.25	328.99	326.36	324.46	322.51	323.23	325.73	330.79
293.12	297.46	302.67	302	300.13	301.12	299.55	307.09	296.05	296.87	302.86	295.99	298.59	294.21	297.16	295.75	293.25	292.17	294.85	290.89	299.96	297.34	291.46	294.16	292.94	288.22	295.75	301.34	291.21	297.91	291.76	294.98	300.97	294.55	307.27	291.42	296.42	298.66	297.98	291.92	296.83	302.73	286.13	290.13	298.1	300.07	306.1	297.05	295.02	296.38
307.41	297.17	302.34	302.03	296.36	297.64	304.38	299.66	302.18	295.72	297.63	297.28	304.13	300.88	308.11	298.24	303.03	307	310.38	297.46	302.16	295.88	304.09	305.57	307.97	304.47	302.95	303.35	301.09	297.69	305.75	302.38	305.38	300.65	297.52	302.23	306.44	302.06	300.83	303.03	300.11	298.78	303.68	307.6	295.74	305.69	301.49	303.03	307.18	306.87
299.91	300.73	303.62	300.95	299.69	301.76	308.31	301.71	299.13	302.75	302.94	301.56	299.78	297.71	307.14	299.76	303.02	303.52	299.6	301.8	303.42	302.8	303.07	300.12	304.6	304.14	303.68	308.15	306.72	302.3	301.2	295.5	302.1	297.83	299.1	306.46	306.41	301.37	304.03	295	303.25	305.89	302.02	298.21	297.45	299.11	300.33	300.72	304.12	298.75
299.27	308.55	302.4	295.81	301.22	305.32	310.06	306.01	306.46	301.43	304.26	305.96	305.23	300.01	307.25	301.12	305.07	308.67	300.65	303.81	300.49	302.91	314.15	309.82	312.03	312.75	304.18	305.05	302.99	301.29	312.17	308.44	304.19	305.84	302.17	302.18	312.46	308.73	307.57	301.45	300.95	308.1	301.88	306.94	303.02	301.28	308.92	308.01	303.79	310.89
295.11	297.3	283.67	287.31	293.72	295.08	294.88	297.77	296.27	295.24	297.42	295.15	298.57	300.32	295.72	290.51	297.86	287	296.09	296.47	293.66	296.28	293.98	287.74	293.28	284.69	290.61	293.84	296.03	293.8	293.09	289.45	287.99	297.64	290.19	303.81	293.05	294.05	286.29	294.03	290.5	302.62	292.53	290.67	294.08	293.37	294.59	294.79	297.17	295.9
306.91	306.64	311.89	309.07	303.09	299.79	309.28	307.14	308.33	304.63	314.98	307.85	305.7	303.2	298.91	309.33	309.07	311.38	308.86	313.9	305.25	305.46	306.27	311.39	306.02	304.89	303.2	305.76	310.24	306.79	310.49	312.48	302.38	308.15	302.28	300.81	311.67	297.74	311.61	308.38	308.28	305.55	306.57	310.29	310.67	307.8	304.57	301.19	305.83	307.98
312.36	315.55	314.51	317.17	319.62	321.5	318.64	320.51	318.61	316.75	316.57	321.34	320.6	316.28	320.26	322.86	322.85	325.52	311.41	317.79	318	321.1	326.11	315.74	317.89	315.2	327.73	316.94	315.69	316.88	316.6	321.36	322.9	318.54	324.29	316.28	318.92	318.05	316.42	320.25	320.95	321.65	315.71	319.87	317.92	319.29	317.55	321.51	319.74	313.66
328.98	325.78	325.7	326.29	325	334.65	329.41	326.83	327.31	327.67	333.82	328.83	332.11	328.22	330.57	327.25	330.79	332.13	326.64	333.85	323.65	329.82	330.98	321.76	327.34	327.54	333.44	329.74	324.66	323.93	329.68	331.95	329.92	329.85	320.74	324.05	323.52	325.15	322.63	333	331.75	324.05	326.01	320.82	328.54	330.76	324.88	326.25	327.65	326.11
309.67	296.33	301.49	298.4	307.25	299.53	302.78	304.57	306.5	308.66	300.35	303.79	308.35	302.34	305.21	301.82	310.24	305.2	301	311.07	300.49	300.66	303.82	303.2	297.85	306.97	307.49	299.35	297.92	300.97	305.73	299.48	304.43	295.89	303.19	308.77	303.96	302.51	298.23	307.17	304.15	313.74	294.55	298.97	303.15	303.67	304.53	301.32	297.44	300.44
304.87	301.07	302.11	312.56	303.98	308.4	306.73	312.88	312.04	297.77	308.21	303.36	304.81	302.72	308.35	313.51	301.78	298	304.95	309.67	309.39	307.69	305.68	304.59	305.18	298.65	308.97	305.06	306.01	307.64	307.81	304.14	311.38	302.57	303.62	306.78	298.35	307.56	317.37	308.74	308.14	309.26	306.38	303.38	309.85	305.97	305.16	309.96	309.37	309.63
315.64	313.1	322.74	312	318.56	315.82	316.1	309.84	318.12	316.4	312.12	316.63	317.04	323.57	317.86	318.08	309.13	317.67	320.82	315.86	324.16	311.73	327.18	316.58	319.03	319.99	314.1	321.06	322.24	316.33	314.89	317.85	312.6	320.12	315.68	315.69	315.03	326.1	314.2	318.12	312.52	310.12	324.27	322.02	320.02	313.23	315.09	322.94	317.58	311.84
309.3	302.78	299.5	308	308.48	304.79	304.06	307.71	303.26	306.42	304.82	302.44	298.69	312.54	299.32	300.66	301.77	299.85	304.33	301.81	305.92	306.8	301.34	300.64	306.29	300.24	304.27	300.17	306.1	305.85	306.02	311.47	309.2	301.73	307.01	300.5	303.4	297.08	301.44	308.19	305.19	303.96	310.26	302.13	307.6	306.52	303.31	302.37	304.56	297.88
307.63	303.96	302.5	302	307.66	302.79	306.6	311.6	308.77	302.43	305.06	306.06	307.79	303.67	311.93	309.93	302.81	305.45	309.72	305.61	307.62	299.74	304.92	306.52	308.94	308.66	303.37	297.67	302.52	309.87	307.52	309.52	306.29	305.56	314.16	297.97	305.89	306.35	304.93	314.87	306.71	307.02	307.37	304.38	300.35	310.07	307.77	300.53	306.82	310.88
318.65	315.05	312.47	321.81	312.52	319.84	313.06	316.72	318.59	316.45	318.81	312.22	313.92	321.03	317.48	318.09	316.76	318.3	313.27	314	311.85	310.55	314.37	316.31	322.6	311.96	310.23	317.81	317.1	311.84	316.56	316.43	317.16	313.16	312.64	318.84	318.29	316.45	317.35	311.09	318.66	314.68	314.75	322.11	315.85	316.77	317.04	318.92	317.62	323.3
315.05	323.54	324.12	316.4	324.21	316.75	322.23	317.12	314.52	319.88	318.9	313.22	322.99	317.49	321.51	319.42	318.57	320.73	321.12	318.05	316.74	323.68	324.22	325.45	321.14	322.44	326.46	315.04	314.22	313.13	319.89	318.8	309.3	318.51	323.95	321.48	321.02	316.39	318.87	327.21	328.07	318.61	317	316.95	321.55	309.26	315.68	316.9	320.13	325.05
307.92	304.69	301.03	300.74	307.39	307.02	300.28	306.33	303.01	306	305.71	302.49	306.96	302.92	309.83	303.84	309.56	304.65	299.91	311.52	302.1	307.18	302.86	300.86	296.04	304.9	307.21	304.11	306.28	308.4	305.93	306.94	307.92	298.39	306.55	307.48	308.74	305.24	301.83	306.25	301.53	308.49	306.64	306.86	309.97	304.66	307.28	303.92	305.86	298.36
320.86	316.07	329.26	319.26	309.96	317.27	325.66	328.52	324.47	317.6	322.77	320.85	319.34	322.07	320.22	324.04	317.06	317.05	319.44	318.91	325.31	322.48	314.47	327.03	314.99	318.32	318.28	315.6	315.25	322.35	319.27	319.03	313.37	323.77	320.37	312.72	319.58	318.73	314.59	319.69	320.59	304.52	315.47	322.73	324.42	317.83	323.85	316.2	312.96	323.11
308.1	301.65	310.43	297.24	303.63	302.4	302.91	299.2	304.88	294.34	296.66	302.34	303.05	305.97	306.34	308.33	301.58	305.17	304.07	303.24	304.23	302.74	310.32	306.56	302.97	300.26	309.53	301.81	307.71	306.32	307.44	301.44	296.3	300.84	291.81	300.52	305.64	313.62	303.4	294.4	309.28	304.12	294.35	297.42	306.63	299.53	293.26	306.57	303.66	296.68
294.89	300.93	304.93	303.12	308.86	302.67	302.8	312.74	301.01	313.8	305.28	307.03	298.67	305.92	303.78	305.02	306.01	300.79	303.13	299.36	307.01	307.15	302.94	312.63	313.7	298.17	303.17	302.54	310.19	306.22	311.05	302.63	308.67	306.26	311.2	303.29	302.54	306.09	309.96	301.19	306.06	304.7	305.6	309.95	301.58	307.2	305.66	302.97	307.5	303.94
324.53	312.15	305.19	318.79	308.22	310.71	320.67	314.72	315.6	310.13	320.86	320.52	320.39	311.65	316.51	311.97	322.14	309.95	317.32	321.17	311.53	312.34	317.19	317.31	313.75	315.78	309.5	316.4	311.46	314.54	313.04	316.4	318.42	305.51	319.32	314.73	318.01	311.32	316.36	317.63	313.24	314.94	315.52	317.75	322.85	309.99	316.73	307.83	314.77	316.75
298.71	295.94	291.97	298.4	304.98	297.96	308.52	304.54	306.18	302.53	308.18	304.65	301.36	305.81	301.89	295.79	304.41	309.15	304.69	299.45	304.55	307.97	297.97	300.15	296.57	296.76	306.83	302.68	300.65	294.59	295.26	303.36	296.63	298.9	305.73	300.42	297.08	300.21	303.16	301.62	312.12	296.78	306.1	303.99	299.44	295.48	313.73	309.21	296.43	300.43
328.69	323.86	325.94	332.67	331.11	328.18	325.2	330.69	326.8	332.09	329.64	330.64	326.42	322.08	328.2	323.83	328.67	332.64	323.98	321.3	326.64	319.71	327.52	324.17	327	330.44	327.26	329.48	325.53	323.78	322.3	325.06	331.08	326.02	327.89	330.48	327.16	327.36	319.46	330.06	325.67	334.17	321.47	323.11	328.38	325.84	331.61	327.89	323.78	330.52
298.73	298.78	298.4	299.9	299.93	300.06	298.93	294.3	295.9	302.03	304.53	299.14	295.48	296.9	298.62	300.55	299.36	296.57	303.55	299.75	302.02	298.46	294.37	302.44	300.9	293.14	299.22	303.07	295.07	302.9	301.03	302.41	301.28	299.21	307.79	303.85	296.75	303.22	303.93	305.02	301.66	298.86	304.62	302.46	299.77	303.15	298.45	305.03	301.89	304.82
293.21	301.51	293.83	297.08	293.34	291.29	290.78	291.72	294.65	302.02	287.39	298.78	290.64	286.61	292.39	298.87	292.92	291.28	291.4	296.13	297.11	284.38	298.31	289.55	294.28	296.28	295	297.64	296.65	289.1	292.46	293.56	285.37	298.04	293.71	295.5	291.87	295.79	292.56	295.38	292.58	293.88	295.14	298.64	292.67	288.59	294.82	287.31	288.9	290.46
318.63	318.9	317.71	313.68	317.29	319.51	313.58	313.39	313.55	310.32	314.2	322.61	320.75	313.02	317.17	323.82	324.48	317.7	319.85	316.72	319.33	322.95	317.96	314.18	314.04	320.21	318.6	314.02	317.86	315.83	316.68	314.24	321.77	321.05	317.23	320.18	325.17	313.04	320.1	313.58	317.33	314.82	313.92	322.21	322.57	320.2	318.4	318.42	317.58	312.16
299.37	308.55	309.04	306.95	305.24	303.94	305.75	301.04	307.84	311.42	307.62	307.08	312.13	310.26	309.09	307.08	299.2	304.91	308.83	305.12	303.83	311.3	304.99	311.62	304.27	302.19	301.4	304.56	310.28	295.88	302.9	305.8	302.87	303.46	313.33	304.43	302.69	310.29	305.68	305.99	302.1	304.64	299.4	309.78	303.09	312.26	304.47	303.48	311.37	312.02
297.12	304.36	304.71	306.02	302.12	302.56	303.02	302.04	303.7	302.76	302.44	300.98	301.86	305.13	303.05	300.76	305.37	301.82	302.87	304.8	303.08	304.7	305.18	302.08	305.51	300.03	302.51	308.17	295.46	306	295.03	300.98	301.36	304.19	308.03	300.86	302.24	305.08	310.2	299.76	300.96	302.11	305.64	302.17	301.03	302.49	300.25	302.16	309.6	299.78
312.24	316.74	316.63	309.76	308.03	311.13	319.3	313.02	316.28	310.96	311.96	323.43	305.67	312.63	313.59	315.93	314.43	313.11	314.24	310.02	313.47	318.29	311.03	314.47	314.74	325.13	315.52	309.43	308.9	314.27	315.86	314.36	309.41	313.65	321.7	317.11	303.57	314.99	313.71	313.49	316.38	318.86	316.4	313.71	314.76	307.55	313.08	312.57	314.31	310.24
325.23	319.74	323.17	318.51	319.86	326.33	325.06	317.53	317.55	328.37	325.73	319.02	326.17	323.05	331.94	321.28	329.02	324.33	324.68	323.92	325.85	329.82	321.3	319.95	322.98	329.75	321.53	323.93	319.68	324.32	322.23	322.63	326.16	326.56	319.98	317.2	329.44	317.75	325.82	325.9	328.13	315.45	320.94	322.11	324.26	323.02	323.23	323.8	323.24	320.87
296.25	298.79	303.72	296.21	297.9	306.21	301.19	303.14	298.29	291.39	304.14	304.22	297.43	302.84	298.37	298.74	301.4	292.33	307.16	309.08	294.7	297.11	303.52	295.74	299.77	306.1	302.59	297.85	290.59	299.89	302.21	310.01	298.89	296.26	301.61	304.45	309.49	298.79	296.66	289.33	303.04	302.52	304.53	301.14	300.77	300.14	299.67	299.15	300.59	303.85
309.88	303.84	302.36	305.93	300.96	303.68	304.57	308.96	305.78	303.99	303.58	303.54	302.76	306.22	308.72	297.45	306.85	304.46	306.48	301.52	308.29	308.89	304.4	312.01	310.36	308.1	306.09	307.86	308.03	304.23	300.81	309.25	302.56	304.74	311.38	307.83	306.55	299.31	307.22	306.53	305.39	306.26	303.45	303.67	307.28	297.69	299.04	301.12	306.82	308.55
299.21	304.41	303.81	304.9	312.67	304.79	308.96	308.73	305.83	304.9	312.9	299.15	302.22	309.95	301.45	306.62	309.29	306.75	306.03	311.33	305.68	305.5	303.4	303.14	304.02	299.76	304.47	307.68	302.68	306.99	301.18	307.16	313.08	305.77	308.84	299.55	304.95	312.61	312.16	307.4	306.28	313.78	309.17	305.75	302.86	305.32	306.63	305.64	303.11	304.18
312.54	318.93	313.65	298.04	314.11	309.75	308.22	318.77	314.22	316.84	315.73	312.8	315.35	309.68	317.19	316.63	310.4	310.56	319.01	312.93	314.59	321.5	317.85	313.83	311.33	311.87	312.59	312.73	314.8	318.16	320.8	310.89	308.69	314.55	315.15	305.9	323.19	321.94	316.31	313.46	314.9	311.77	312.88	308.89	312.93	315.62	317.58	315.38	306.04	315.51
315.03	324.09	314.19	318.33	318.91	310.91	316.18	315.17	323.13	321.72	322.05	319.21	314.31	313.78	313.36	306.2	319.58	319.88	315.22	310.13	310.86	317.7	316.55	319.11	320.17	319.62	314.61	313.38	304.79	317.55	320.93	305.71	320.84	318.37	318.1	319.15	312.19	318.4	316.4	315.72	317.33	314.87	320.47	316.89	308.93	319	324.41	314.85	314.89	309.64
308.69	311.93	314.7	310.13	315.29	307.42	308.91	314.86	307.97	309.13	313.04	318.56	305.93	313.63	308.77	307.07	313.5	312.53	319.8	309.47	310.91	307.59	312.03	311.82	311.32	312.46	313.93	317.83	309.32	322.23	320.83	318	308.66	311.24	313.05	313.58	311.72	314.42	311.19	306.09	314.86	314.79	311.67	313.53	309.48	312.45	308.61	314.96	311.68	303.52
322.56	324.98	319.43	320.69	313.56	313.12	317.97	320.05	319.78	316.35	316.52	316.66	318.6	316.77	319.22	314.39	314.71	324.98	316.35	316.49	316.81	321.2	316.13	314.23	316.88	322.71	315.37	318.16	324.33	318.33	320.38	319.49	320.42	311.92	315.79	317.45	317.81	323.89	316.85	312.95	323.31	321.36	317.91	322.14	328.9	321.68	322.18	317.12	327.98	319.51
301.05	299.7	302.02	308.49	299.25	304.95	302.45	301.39	302.41	297.04	300.61	302.19	302.89	302.29	304.28	307.08	300.83	304.08	306.01	298.29	296.32	303.85	298.43	298.16	307.76	305.76	300.4	300.32	300.43	307.54	305.36	302.76	303.07	296.7	305.92	300.91	302.01	305.66	309.39	294.28	306.7	309.54	295.74	297.75	295.21	301.09	301.1	300.92	297.23	300.53
300.14	299.46	301.14	298.3	304.73	303.25	300.92	300.58	292.63	302.04	308.95	301.15	304.17	301.27	306.81	304.24	303.83	304.81	307.7	300.38	296.27	305.65	304.03	301.13	302.95	305.18	310.88	302.99	307.53	302.57	303.16	306.22	303.95	293.31	306.75	312.79	308.61	303.34	302.51	298.52	303.37	300.3	299.8	297.9	301.02	303.7	298.65	305.74	308.86	306.23
294.33	303.49	309.51	308.01	301.76	306.37	304.62	301.36	303.58	307.22	300.48	303.87	304.91	309.42	302.69	304.55	302.23	309.89	305.42	308.22	306.44	298.01	303.29	296.29	309.34	306.76	305.01	301.93	306.7	300.2	306.76	301.62	297.77	308.61	302.82	302.7	310.35	298.9	303.26	306.56	298.7	306.77	302.21	297.27	305.41	305.16	298.69	308.08	301.24	304.13
301.98	306.08	294.93	294.37	302.33	304.79	303.49	298	299.4	303.15	304.57	304.88	310.21	297.29	297.73	299.26	303.39	302.82	296.17	299.21	297.18	301.31	304.07	298.88	301.11	301.28	303.66	299.87	298	295.61	303.24	303.47	294.58	302.94	293.94	300.42	304.51	302.87	303.25	304	304.94	306.88	300.38	305.62	295	294.84	303.49	297.24	292.89	303.86
308.16	293.67	300.45	298.9	295.66	309.1	303.49	304.02	300.92	301.34	303.41	299.89	301.77	306.07	301.11	302.33	299.2	299.36	307.61	301.6	300.92	298.34	298.11	296.95	295.21	310.38	303.4	300.72	295.37	310.06	300.61	302.75	299.41	306.39	302.2	301.23	301.03	303.6	303.52	297.25	302.71	297.39	303.54	302.11	305.53	303.19	299.94	310.31	300.8	305.09
317.17	317.09	315.71	320.19	315.39	318.29	313.07	319.39	318.59	318.36	315.61	316.22	311.35	315.62	305.92	315.91	314.8	316.03	309.65	318.37	313.55	313.93	320.47	310.28	321.13	307.84	316.63	313.69	310.39	311.49	316.27	317.38	304.68	315.41	315.12	313.72	312.27	308.62	314.83	316.97	315.42	312.88	312.69	312.56	314.16	308.88	319.08	314.62	317.52	313.29
318.38	311.3	312.06	318.34	316.84	314.17	314.26	315.17	308.75	317.27	310.39	308.17	305.22	314.83	312.3	322.7	321.3	318.15	320.72	311.72	317.32	312.8	313.25	309.25	310.61	317.48	311.98	312.41	314.75	316.78	314.01	312.86	317.43	312.12	312.72	313.46	310.71	310.68	315.75	314.39	316.9	317.21	313.24	317.15	309.37	318.9	308.43	309.91	319.25	311.87
298.53	305.57	308.88	300.24	301.29	294.87	304.73	295.53	299.91	301.74	305.25	304.34	299.51	302.63	307.39	293.46	303.65	301.86	300.85	296.65	304.85	302.62	305.37	305.56	297.46	299.9	308.09	304.07	301.56	297.2	301.86	305.04	291.08	299.12	297.97	307.03	294.05	302.55	299.56	302.67	299.45	301.66	300.32	304.12	304.86	300.25	307.15	308.54	304.12	303.73
306.24	323.26	316.22	312.11	309.15	313.79	312.56	311.41	318.04	313.32	314.17	317.38	310.64	310.85	321.22	313.64	311.38	311.93	312.98	317.32	315.45	314.98	313.81	317.57	309.42	319.2	316.59	318.08	317.34	311.74	311.54	312.51	319.22	315.36	313.22	317.23	310.3	318.66	314.98	315.88	315.48	314.01	313.62	307.64	313.7	320.24	319.22	314.91	312.38	312.94
310.79	309.09	306.17	310.27	306.21	312.64	307.51	313.84	296.97	303.65	302.34	303.63	306.9	309.2	308.85	303.33	301	305.57	301.73	303.83	307.67	302.16	303.07	304.9	311.21	310.07	305.29	302.53	310.61	301.11	303.34	300.88	303.52	303.59	297.86	310.16	302.58	301.47	298.82	310.58	301.6	292.72	303.08	305.53	302.76	303.72	306.56	302.09	306.79	305.37
315.78	313.19	319.43	314.56	310.5	324.43	312.65	314.1	317.36	308.9	315.46	315.68	317.98	314.62	313.57	317.2	317.28	318.03	310.34	311.14	317.41	316.36	316.65	321.75	327.11	318.24	314.29	315.73	318.08	316.44	321.84	320.48	317.28	313.88	319.41	315.22	321.21	319.42	314.05	319.94	322.67	313.49	319.74	321.57	322.31	308.23	323.49	320.22	318.19	313.88
314.72	313.81	315	303.38	309.33	318.53	315.05	317.29	315.46	311.69	318.22	312.16	316.23	311.27	313.02	306.89	320.83	313.36	318.18	310.51	317.38	316.72	313.7	315.06	312.85	315.25	314.74	319.45	318.23	315.38	306.99	311.8	312.3	316.44	314.8	316.32	317.42	316.87	321.47	316.47	313.43	305.83	314.26	315.58	308.36	314.82	323.93	317.64	313.82	320.72
314.26	323.68	316.49	309.97	314.17	304.38	309.01	304.97	308.9	315.13	305.41	309.16	315.05	311.39	305.35	310.08	314.88	311.32	314.02	315.62	304.33	310.65	310.81	311.55	314.65	313.16	317.13	314.24	311.56	316.43	315.18	302.97	316.18	309.04	317.66	311.77	308.94	307.65	313.55	312.72	316.58	314.16	314.49	315.51	311.87	311.24	306.15	315.71	311.02	310.47
305.47	306.24	308.77	304.96	303.46	302.08	307.85	302.33	304.48	313.21	305.08	308.34	307.59	306.89	309.04	306.47	305.62	310.23	305.96	303.84	308.21	307.46	305.06	308.31	314.27	300.41	307.59	302.78	300.49	299.94	307.92	308.8	304.56	305.78	302.91	310.78	313.1	313.88	309.89	304.98	310.09	308.2	302.93	309	309.65	308.12	307.38	304.05	307.29	311.14
306.23	307.73	313.72	305.28	311.77	312.84	308.42	310.89	315.66	311.47	305.3	308.37	301.44	311.89	311.77	313.77	317.1	312.93	305.64	312.1	313.22	311.18	316.53	318.54	307.29	312.59	315.12	315.22	307.68	307.76	314.82	308.19	310.6	309.24	311.36	308.76	315.39	311.47	314.29	307.37	304.66	309.72	305.47	317.41	315.26	310.77	307.89	313.52	307.38	315.03
311.35	301.49	307.56	303.93	300.61	306.16	303.27	306.18	303.57	302.97	311.7	312.82	316.45	309.94	301.23	307.07	304.34	313.13	310.86	312.99	315.39	307.67	308.88	307.81	300.96	304.29	301	309.52	304.98	316.62	310.63	299.8	306.55	309.87	304.01	310.81	307.39	303.39	308.94	310.93	309.35	298.55	311.25	302.71	309.49	307.62	310.43	297.81	308.15	305.62
299.13	300.68	307.55	304.42	298.15	302.87	307.34	312.67	303.21	298.19	298.22	299.55	309.85	306.57	307.86	304.51	302.38	302.86	304.32	300.26	302.54	303.79	305.07	302.5	302.28	309.17	297.58	305.47	302.74	313.13	302.58	305.23	305.52	300.37	309.82	299.58	302.14	301.68	304.32	306.03	307.45	303.59	295.63	304.99	303.21	297.82	304.32	303.35	306.53	300.51
302.93	295.26	308.02	305.51	296.45	306.36	302.26	303.15	305.52	297.74	300.8	303.23	306.3	293.72	302.92	298.7	300.39	309.4	302.1	300.78	307.75	310.85	305.83	313.94	300.43	302.86	308.99	310.42	307.61	298.89	306.72	306.28	307.69	302.57	303.3	304.84	305.56	308.77	304.83	307.47	305.29	310.64	310.8	307.46	305.01	310.79	301.68	318.46	303.37	307.26
312.3	310.21	309.7	309.32	312.28	312.32	310.86	309.28	313.09	321.25	314.64	319.76	317.73	313.5	315.69	312.87	312.05	308.48	314.56	317.27	310.38	316.66	315.65	315.88	306.13	316.86	311.57	314.08	311.31	313.38	313.46	309.51	306.32	304.22	313.54	314.96	316.3	313.05	313.46	312.48	315.17	313.14	314.21	315.11	319.92	319.94	319.06	315.27	316.89	310.27
324.08	318.61	315.61	321.83	316.82	317	313.89	323.62	318.93	322.61	311.35	319.75	317.74	318.78	319.19	323.9	317.73	316.9	319.9	317.26	316.41	314.33	324.01	319.37	322.47	319.34	326.26	311.72	322.26	320.1	323.3	314.87	325.89	310.74	323	315.03	320.49	314.41	320.67	316.26	317.89	320.61	315.18	311.27	315.52	319.61	317.11	319.51	315.94	312.1
315.31	319.84	321.75	315.04	324.82	316.29	317.25	315.94	318.57	319.84	325.35	309.57	320.13	325.43	316.93	323.14	314.13	313.97	325.13	310.84	311.47	320.22	310.05	313.54	317.42	314.13	312.5	317.52	317.81	309.87	306.33	312.85	316.99	311.73	308.91	313.81	314.55	312.5	315.36	311.03	321.67	315.13	314.53	316.4	314.59	318.74	314.98	321.18	317.78	317.9
316.54	315.1	310.52	312.16	317.79	316.02	314.83	309	307.8	324.01	317.09	314.04	313.47	310.34	322.24	312.18	316.31	312.08	312.72	312.15	315.02	322.91	314.55	306.13	309.65	315.37	319.66	315.53	316.29	317.86	319.75	321.85	311.3	316.84	307.23	312.73	312.83	312.83	315.64	310.17	322.97	308.24	315.51	310.09	321.99	318.94	317.1	312.77	312.11	319.85
318.33	315.07	316.76	315.75	308.63	314.26	316.03	309.5	319.98	327.43	318.8	321.09	308.12	308.66	318.82	319.95	324.61	321.02	326.62	311.24	312.9	312	316.89	318.72	308.7	314.01	315.32	312.73	317.97	312.51	312.97	318.87	326.11	318.2	321.46	314.87	316.4	317.98	316.07	315.65	321.74	323.75	312.28	319.99	320.93	315.46	312.71	318.85	312.67	317.43
304.24	294.48	305.26	293.34	311.18	299.25	305.09	305.12	307.79	295.99	303.86	299.15	300.01	295.08	313.26	295.8	302.85	307.19	293.69	299.41	298.5	298.69	301.73	296.69	300.43	293.62	303.3	306.6	299.67	304.44	302.18	297.59	300.97	302.18	305.84	306.1	303.66	299.78	302.07	307.83	304.29	306.64	304.44	302.43	296.84	303.16	309.53	301.51	301.9	304.77
310.55	303.49	309.78	315.05	312.03	309.82	311.51	307.9	306.45	313.15	311.96	311.18	308.15	313.69	310.26	310.82	307.77	312.15	310.55	313.3	308.48	308.35	310.16	310.37	300.48	309.15	309.73	309.04	309.32	307.34	304.66	300.67	313.14	303.23	304.3	312.48	304.38	309.09	312.02	314.36	310.66	304.64	303.9	307.17	305.59	306.13	314.83	314.22	309.22	307.78
302.72	300.9	301.34	304.04	306.15	305.37	310.89	303.43	308.46	305.64	298.99	305.26	306.75	303.27	317.48	314.5	306.15	305.38	309.47	307.3	304.08	308.16	300.45	311.69	305.53	299.86	302.49	298.99	300.52	302.96	300.14	305.68	296.01	304.39	302.91	311.07	296.73	310.11	303.12	300.62	304.18	308.83	303.74	301.59	303.98	308.13	311.22	307.02	303.56	300.1
291.84	293.39	289.77	295.94	305.36	297.63	295.5	296.56	302.07	289.45	296.19	300.42	292.44	298.61	296.93	296.98	290.27	296.7	296.93	294.35	302.15	295.02	291.31	295.85	297.4	297.39	296.72	295.98	292.58	296.44	297.74	290.33	297.55	299.51	290.96	292.29	294.35	295.55	300.7	290.8	290.86	296.13	293.07	289.94	293.04	295.07	292.61	295.21	290.71	300.68
298.69	295.18	308.34	305.58	302.34	299.11	305.03	300.99	294.08	302.74	298.83	300.17	300	304.14	302.56	302.71	296.26	291.1	297.19	307.95	299.63	303.9	300.29	301.87	303.37	300.68	298.05	297.74	302.53	297.55	296.47	298.34	296.82	296.49	307.65	299.25	298.3	299.84	305.28	309.54	296.57	292.78	301.6	299.78	291.45	303.73	300.27	300.92	307.6	294.95
304.28	300.97	313.97	305.72	303.19	306.09	309.35	302.68	306.39	301.36	297.51	307.84	296.68	305.16	302.51	297.06	301.1	306.02	301.14	305	300.99	299.77	296.93	304.42	309.62	302.73	301.86	309.26	307.75	309.56	302.41	295.34	305.15	300.17	308.54	301.08	308.91	304.93	302.01	294.78	305.26	303.04	313.67	304.38	296.61	302.82	306.02	299.28	301.18	303.36
324.04	318.98	310.89	320.53	318.35	320.47	322.58	313.15	324.1	321.88	321.65	321.52	314.45	314.73	317.2	318.57	317.46	320.34	316.92	317.76	322.27	311.99	323.55	316.83	327.67	325.92	306.38	310.78	319.78	315.63	316.87	319.65	317.98	319.25	313.93	318.01	321.79	316.62	317.88	321.87	311.15	319.52	316.35	313.07	317.42	311.24	317.92	318.26	319.63	316.47
319.25	317.94	306.46	311.43	315.71	315.96	317.08	322.03	320.26	321.37	312.03	321.38	308.02	315.92	323.26	317.3	321.59	302.22	312.66	321.77	316.63	319.83	312.78	313.34	317.83	313.12	315.05	322.24	317.11	318.28	317.62	311.22	324.39	317.17	314.2	314.59	324.19	310.89	317.83	319.66	305.89	317.27	308.89	311.21	314.77	313.52	318.55	322.28	315.6	314.21
321.45	313.15	313.88	310.5	318.97	315.4	313.11	316.05	308.19	315.62	315.58	315.51	322.51	306.73	308.66	319.23	312.5	320.33	309.63	309.66	318.64	315.38	319.9	315.29	316.87	316.25	312.32	316.24	313.82	307.17	305.16	312.76	319.34	319.67	317.31	306.62	318.48	317.96	311.07	317.46	307.91	314.79	314.06	319.68	318.7	316.3	322.23	307.56	311.03	312.62
306.25	314.94	306.82	316.17	309.22	313.66	319.57	313.16	318.35	310.96	315.03	318.78	321.34	312.34	314.71	320.31	312.23	312.95	311.02	311.45	318.59	312.81	319.29	319.84	313.31	320	317.07	318.78	313.41	319.4	308.66	318.57	316.89	303.32	312.78	315.48	316.06	313.68	315.05	313.73	313.09	316.26	321.53	316.21	318.01	320.4	311.11	315.52	311.24	317.7
313.03	311.57	308.31	316.84	313.03	310.15	309.61	307.06	312.54	306.03	309.54	312.01	311.66	312.29	314.45	321.16	313.56	309.06	312.78	310.85	309.85	311.86	309.97	316.38	313.38	311.21	313.33	308.45	309.6	316.65	309.55	306.54	317.23	303.28	305.67	318.1	310.06	307.88	315.15	308.58	314.82	308.31	305.47	308	308.71	319.28	315.66	308.93	313.13	306.1
317.02	315.38	323.79	309.52	315.83	315.04	315.02	320.73	320.68	316.54	315.58	309.04	324.2	319.91	313.4	316.71	322.65	313.36	310.07	310.91	322.62	317.65	317.16	321.08	315.69	308.35	314.41	325.85	322.63	320.37	314.61	321.3	313.02	318.38	314.84	319.13	318.05	322.3	312.61	314.59	315.32	317.39	314.36	316.03	317.18	316.21	319.48	314.01	324.88	314.46
323.29	320.8	326.74	319	314.94	321.66	315.06	317.93	317.88	317.61	320.2	315.01	319.82	317.79	318.06	317.59	322.78	321.26	314.15	321.67	313.42	327.36	322.63	320.12	321.38	316.26	318.24	318.85	315.12	314.87	309.54	315.87	311.63	317.73	311.23	321.05	316.89	315.37	319.84	320.17	323.78	318.5	320.83	324.72	309.96	313.9	311.98	326.59	325.98	317.72
326.61	329.2	328.37	319.45	327.8	322.92	332	325.6	323.55	329.01	325.67	322.22	333.49	325.16	331.24	326.33	325.29	329.77	321.91	325.82	328.69	326.43	330.2	330.16	333.53	334.07	330.82	327.64	327.98	326.6	332.2	323.4	326	324.2	332.75	320.64	320.57	330.23	329.29	328.66	325.14	328.7	334.61	327.38	324.18	330.53	324.52	328.25	326.4	330.34
319.57	316.33	311.13	319.63	315.63	313.5	316.99	321.23	322.13	312.29	316.91	326.4	308	314.97	318.78	311.17	315.97	317.46	314.04	315.7	315.43	314.37	311.09	321.56	313.13	317.42	308.6	315.86	316.2	314.98	313.02	315.62	316.26	316.96	314.43	318.18	316.02	321.03	316.7	315.59	316.72	316.7	314.16	312.32	315.96	315.64	317.8	313.88	317.67	314.8
297.33	294.96	299.09	299.58	296.71	286.06	300.99	300.75	292.94	301.34	292.7	300.63	298.06	299.51	297.7	295.89	292.75	293.84	302.2	303.11	292.95	294.1	296.53	295.68	295.07	294.52	296.55	289.35	298.2	290.18	300.88	293.63	289.02	292.51	300.15	297.65	299.25	300.77	297.33	299.68	294.56	300.37	294.45	296.53	294.83	297.71	297.9	303.24	294.21	294.78
329.17	327.1	323.98	323.63	333.82	328.19	322.28	332.35	324.47	329.07	331.6	328.25	328.61	325.99	330.08	317.72	326.84	330.08	324.24	329.03	323.96	325.62	327.93	321.2	328.91	326.38	324.8	328.36	322.11	321.53	323.14	319.19	323.83	330.82	331.3	327.46	329.42	326.88	327.72	333.74	329.94	332.99	324.5	323.82	324.63	324.71	325.09	326.54	326.78	319.27
295.26	291.18	288.03	299.24	299.16	298.08	295.17	292.87	292.07	296.86	298.18	299.88	293.89	294.79	289.65	301.28	295.18	300.76	292.5	294.46	292.37	298.53	285.73	297.33	290.14	293.16	293.57	292.89	290.05	300.2	296.23	294.26	296.41	293.13	294.95	291.7	290.21	293.85	296.51	293.78	287.45	298.87	293.44	295.27	299.57	303.02	298.23	297.78	290.16	297.32
332.74	326.29	328.06	331.3	327.86	330.54	328.35	334.84	320.27	322.84	324.78	327.71	326.19	331.5	329.33	332	328.74	331.28	329.12	331.69	332.31	325.43	331.77	328.53	324.41	327.51	331.73	331.44	335.87	332.53	320.46	329.21	330.46	326.76	327.75	328.58	328.56	330.72	331.12	329.79	327.92	334.19	322.64	338.3	329.09	330.31	328.14	328.1	323.16	325.73
303.05	308.87	301.7	306.89	297.94	304.31	303.99	300.62	305.39	312.57	304.47	306.56	297.8	305.34	309.05	298.5	311.51	306.79	306.29	308.16	308.15	306.23	304.44	305.31	300.39	306.16	305.59	301.48	308.26	307.07	302.88	305.91	299.64	305.41	301.89	301.16	309.86	307.8	305.22	303.61	308.99	299.22	304.77	308.01	302.54	304.47	301.69	299.74	306.77	300.91
319.97	321.35	316.54	320.08	320.54	318.99	320.91	318.79	312.96	316.99	317.96	319.15	313.04	314.15	313.25	322.35	314.15	314.62	319.39	316.58	314.74	321.1	312.78	317.59	320.13	320.67	315.73	320.47	316.26	313.26	308.54	317.73	309.68	315.19	314.86	317.36	309.79	312.25	316.39	314.62	312.19	317.92	314.67	312.99	314.19	312.22	314.94	311.89	317.61	315.76
327.93	312.36	328.28	323.29	326.58	320.05	325.4	322.33	323.42	313.9	323.96	318.15	330.39	324.73	315.62	326.96	318.39	317.83	322.98	324.8	329.13	320.4	325.94	322.83	325.37	318.8	329.47	324.67	324.87	324.81	325.74	321.58	327.54	321.89	322.12	319.29	326.1	328	318.21	329.19	327.02	325.91	318.49	326.72	327.34	322.71	330.01	337.49	325.13	324.51
303.9	298.08	305.15	309.52	309.49	303.36	308.68	302.14	311.41	302.35	303.56	300.5	296.45	300.25	304.45	301.64	304.82	311.38	302.37	299.92	300.24	311.72	305.58	305.64	306.44	304.74	302.91	299.74	306.4	311.77	295.82	304.46	300.97	297.38	300.03	305.21	297.6	299.25	298.59	302.65	296.17	298.57	304.46	305.04	303.08	307.76	301.27	295.24	304.03	308.1
307.73	304.87	310.64	301.53	307.09	303.72	308.04	303.33	305.05	306.17	306.93	309.66	301.22	303.37	307.6	303.29	300.54	312.17	303.94	299.27	305.7	300.68	303.42	305.72	304.12	302.83	305.7	310.41	308.31	302.61	295.81	298.56	300.24	302.98	303.03	304.81	303.83	300.35	309.58	296.6	306.18	302.18	305.87	304.97	305.21	310.86	305.75	309.21	301.15	302.94
310.6	312.4	312.79	310.92	310.18	311.77	307.88	310.07	313.27	315.93	306.82	307.88	308.85	311.6	307.55	313.91	305.71	306.5	306.67	306.22	314.55	316.68	307.87	311.82	306.64	305.32	306.45	305.23	313.43	306.68	309.89	312.08	310.12	307.65	311.79	306.05	309.37	306.65	308.7	303.8	301.08	310.56	302.63	311.45	309.33	311.8	302.57	311.09	311.74	308.56
315.53	316.99	319.81	315.84	317.15	317.59	315.03	306.62	311.07	309.8	317.52	318.41	322.65	310.91	317.03	311.65	313.6	310.07	311.97	317.03	313	309.23	305.65	316.27	311.45	317.15	321.78	319.22	316.78	321.35	318.58	312.07	320.41	306.97	316.44	317.88	322.19	306.57	319.92	317.16	312.54	305.5	319.93	311.77	312.22	308.37	314.75	311	313.34	311.05
331.14	326.8	320.07	326.21	327.05	324.2	325.33	332.72	329.09	324.37	323.67	327.26	327.58	323.11	323.54	326.66	326.83	324.26	328.21	326.41	322.92	328.92	317.45	326.3	320.58	331.93	318.81	324.11	326.57	325.59	326.02	314.75	330.83	322.25	331.62	328.13	322.08	326.49	329.98	324.77	326.75	319.32	325.26	330.84	330.68	323.44	321.57	332.85	323.57	320.57
291.93	303.42	294.37	292.87	290.88	301.98	294.4	294.66	293.65	292.88	291.37	296.66	296.91	299.28	299.76	292.23	294.09	294.2	292.55	291.82	295.68	299.66	294.24	295.89	297.31	291.62	297.43	288.4	296.38	292.45	293.28	293.69	301.77	295.08	295.85	292.68	292.79	293.34	287.15	300.86	292.94	294.36	289.68	295.47	296.72	291.75	295.33	300.44	296.05	288.33
314.69	310.4	309.23	307.49	310.09	314.47	310.18	311.36	308.08	315.73	318.27	316.48	316.06	309.98	314.57	317.52	309.92	308.35	321.62	308.1	312.3	310.41	315.73	314.02	314	312.93	318.9	306.52	318.04	319.45	312.58	315.23	310.77	316.7	317.81	315.08	308.29	316.28	313.21	317.06	320.2	307.55	318.59	308.42	308.91	308.8	315.45	316.31	306.48	311.37
313.09	313.16	306.15	304.25	312.97	307.77	310.93	315.99	315.57	310.96	313.32	309.5	309.66	313.27	307.5	310.84	308.12	315.63	311.46	309.93	307.95	317.02	311.35	310.85	310.78	310.46	309.32	310.44	309.07	309.72	311.14	312.96	305	311.23	311.8	323.11	316.65	313.53	314.52	301.23	310.2	310.62	307.22	301.9	314.07	311.9	312.49	311.91	319.31	305.86
327.15	331.7	329.65	316.59	323.34	328.13	327.35	322.91	334.11	326.55	324.56	326.08	322.65	320.06	328.55	329.53	325.81	329.47	323.92	336.08	325.69	331.45	325.23	328.08	321.51	322.36	326.67	333.85	332.68	329.08	329.11	326.37	330.05	327.96	328.03	329.01	330.31	330.03	329.42	332.18	333.8	330.37	329.81	327.79	326.68	331.59	332.25	322.04	332.61	320.13
311.16	307.06	299.99	308.7	303.87	311.26	308.23	308.95	311.3	309.02	310.28	305.95	305.42	315.44	309.22	310.98	306.1	309.74	306.12	306.62	299.63	309.75	310.92	304.74	308.2	305.49	306.3	309.12	298.31	310.26	308.03	304.7	312.07	302	311.05	305.65	303.12	310.89	300.45	308.94	304.04	306.71	302.26	313.92	309.71	304.76	302.09	306.3	301.86	311.24
333.4	324.22	326.72	325.89	327.84	320.61	334.22	328.93	335.3	322.86	328.08	332.36	329.34	323.27	331.04	329.95	333.28	330.67	328.72	321.14	333.99	330.65	328.4	330.18	322.36	325.18	323.9	329.46	321.85	329.81	333.07	329.47	330.26	323.01	331.96	323.82	331.69	332.32	325.16	325.73	329.97	325.71	331.64	329.57	321.3	319.98	333.66	325.13	325.61	333.02
312.82	311.56	313.14	314.64	313.81	314.23	316.54	309.94	315.74	313.4	302.26	312.85	308.69	309.01	306	315.57	315.24	310.73	311.55	316.06	310.59	311.41	309.57	309.69	308.62	306.89	313.3	312.84	309.56	307.18	314.48	323.01	313.55	317.87	311.98	316.82	309.83	311.52	323.04	307.96	315.31	314.03	313.46	315.5	308.65	311.65	310.61	319.16	308.13	316.12
305.74	304.34	300.87	311.18	302.72	306.19	306.16	307.14	309.44	312.51	308.25	307.58	314.69	299.58	312.13	298.4	306.48	311.69	315.19	311.17	310.65	309.79	302.19	311.98	311.11	312.53	303.33	307.73	299.28	308.4	311.66	307.76	308.45	310.55	307.39	305.58	305.61	308.78	308.42	308.54	300.84	307.94	309.49	310.79	311.29	305.68	306.18	301.92	306.08	311.56
319.97	315.72	324.34	323.26	318.2	317.84	320.76	320.87	312.04	316.69	319.66	311.62	314.17	313.01	310.8	318.01	313.56	317.6	308.76	320.19	316.64	314.32	317.34	323.57	321.3	312.59	325.59	322.63	316	321.24	311.41	315.64	316.41	319.32	318.92	318.7	319.08	311.08	318.95	315.35	318.26	319.37	314.51	322.92	317	314.58	327.82	309.72	319	312.09
307.17	313.34	307.09	304.96	300.74	309.06	302.68	306.14	307.26	304.29	309.97	301.83	308.62	303.91	301.41	303.13	308.46	311.22	298.83	305.2	305.19	303.53	304.92	309.27	309.47	300.44	302.31	312.73	313.44	306.38	306.28	305.13	307.18	302.05	302.02	305.45	305.86	303.28	308.32	307.72	306.19	310.52	295.9	303.42	309.6	309.71	310.98	302.86	310.93	299.49
313.02	308.65	313.22	314.37	318.64	312.7	314.66	307.55	315.66	310.36	310.11	312.84	315.41	318.09	319.07	311.6	310.06	311.53	312.91	307.79	319.87	312.63	313.65	321.78	307.42	311.3	313.36	319.47	315.2	310.08	318.57	314.03	321.39	316.54	315.58	317.09	317.55	312.89	312.8	314.6	317.59	311.52	316.65	312.31	314.77	311.64	314.69	315.9	312.87	311.5
320.78	316.24	307.75	315.87	318.73	310.61	317.15	316.69	319.18	316.45	316.06	321.25	315.79	309.42	318.53	307.46	315.96	314.9	315.44	310.97	309.25	313.25	318.51	311.79	313.67	320.51	314.73	317.44	322.07	320.62	312.86	321.88	328.9	320.03	312.87	313.21	315.2	325.41	314.33	317.28	318.53	311.74	321.76	319.02	317.63	322.23	320.46	308.36	314.79	324.61
302.41	303.72	306.77	309.74	306.21	306.19	305.3	311.3	310.55	310.87	313.7	305.41	307.96	301.74	309.37	309.21	305.68	306.09	298.53	299.92	304.83	312.73	309.41	305.32	309.48	311.61	312.62	308.34	309.11	303.87	312.64	307.03	310.58	302.55	312.64	301.74	303.8	301.55	314.06	308.85	306.42	299.63	305.42	309.39	305.22	308.58	298.53	305.83	302.78	308.29
295.27	301.67	298.01	303.42	302.82	299.25	299.04	308.82	298.21	290.57	299.7	295.81	302.58	306.4	302.76	302.99	301.3	299.31	300.79	295.62	297.64	291.74	300.82	300.12	302.67	300.78	298.47	298.03	301.52	297.71	302.58	292.41	302.56	299.4	296.1	303.38	301.91	298.45	309.2	300.8	304.85	302.15	295.17	309.75	303.4	302.54	301.84	302.22	299.17	296.03
288.88	299.79	298.9	292.33	291.91	304.6	302.06	298.24	293.7	290.2	298.45	301.27	293.81	295.84	296.43	295.38	301.62	301.82	296.44	297.05	290.41	295.27	292.46	301.19	299.46	288.65	294.04	295.95	287.5	292.87	295.2	297.97	293.74	292.71	297.8	297.12	294.7	298.86	290.11	297.07	298.95	299.46	302.14	294.31	295.88	297.12	295.76	294.92	296.33	295.21
319.88	311.5	317.9	311.25	310.14	313.27	311.94	307.67	307.34	316.61	307.48	311.71	315.9	306.19	312.25	312.79	321.76	310.65	311.99	309.04	318.31	311.81	308.59	311.22	307.73	309.86	304.25	316.47	311.18	311.36	311	307.98	312.57	315.35	305.56	309.55	305.45	312.68	308.48	313.89	314.38	311.25	315.66	308.03	311.97	317.22	307.46	314.16	313.5	315.06
293.22	305.29	301.46	298.98	304.2	298.15	305.72	307.84	306.19	296.82	303.51	302.78	302.81	302.89	298.09	300.43	308.52	307.68	300.11	304.07	302.88	308.37	299.17	309.67	307.76	301.29	300.85	299.37	296.48	296.08	304.58	304.29	304.99	293.94	297.85	303.57	305.3	308.09	300.91	298.89	298.23	297.14	306.09	298.57	296.84	296.76	304.24	296.39	298.93	307.81
303.47	313.3	311.59	309.46	320.2	315.48	310.12	316.77	316.52	310.78	316.36	310.56	314.03	310.11	321.35	316.92	305.21	317.79	313.7	304.08	317.76	308.28	305.23	305.49	316.09	312.26	314.49	310.37	312.31	310.55	313.88	305.49	306.37	307.46	312.61	306.06	307.3	310.82	313.12	317.07	313.79	310.48	311.01	308.16	313.56	312.57	314.06	314.19	315.89	311.28
305.96	302.84	302.67	300.33	300.95	301.72	302.88	298.43	294.04	302.42	304.49	306.74	304.27	301.72	307.75	304.99	307.1	307.7	306.39	293.91	294.35	306.69	301.87	306.84	303.79	306.12	299.75	303.97	305.26	297.98	310.07	302.46	299.31	304.66	301.56	311.5	303.57	303.77	302.32	299.01	301.25	307.76	305.19	301.93	303.06	300.73	301.1	307.33	310.5	297.63
299.07	305.08	307.41	308.33	302.02	313.22	309.14	302.85	303.03	311.45	309.46	306.65	307.08	310.14	302.93	302.94	309.55	311.12	308.31	301.03	303.71	305.01	305.49	304.99	302.25	306.21	306.06	300.85	307.55	301.88	301.58	306.88	305.47	303.37	295.85	304.01	301.2	296.88	310.61	301.64	312.39	306.95	306.09	303.77	305.41	307.09	308.62	306.77	303.87	299.44
310.24	304.93	308.99	306.98	303.33	302.41	302.46	305.51	311.62	305.66	302.73	306.01	307.97	304.85	311.87	307.65	304.35	303.97	307.78	306.25	302.17	308.95	302.9	302.83	295.37	300.37	303.87	306.78	300.87	302.98	296.47	310.87	309.01	309.36	310.69	302.14	308.55	299.48	298.76	305.86	304.85	305.58	312.33	305.26	301.52	305.28	305.69	305.32	300.05	307
296.56	309.93	307.44	307.1	305.08	301.47	304.04	308.11	300.32	307.79	306.52	301.78	300.23	302.8	303.11	306.75	302	300.1	303.71	304.31	304.27	304.93	299.84	302.04	300.61	299.23	302.47	301.35	301.03	304.46	303.72	301.21	302.76	301.89	299.72	295.2	296	299.9	305.84	304.72	307.65	304.53	301.61	302.08	298.45	305.91	294.69	300.86	302.51	301.76
300.16	298.39	297.86	299.32	294.26	289.9	295.09	302.92	292.9	298.84	298.01	302.71	299.01	293.67	300.17	294.77	290.93	296.34	292.02	298.46	288.79	294.81	295.91	293.92	299.01	302.05	292.44	294.29	290.29	293.33	302.18	297.38	294.53	289.37	294.02	297.1	294.61	294.08	288.41	291.95	293.03	292.52	300.51	292.02	295.26	294.63	296.63	292.49	307.65	297.66
304.53	313.33	296.46	303.6	302.06	309.31	300.11	301.7	307.91	302.13	300.93	308.53	313.28	298.77	302.51	299.24	299.37	303.89	297.77	303.29	302.1	300.85	297.61	302.57	299.99	303.8	304.3	295.78	298.17	298.29	306.22	298.92	299.84	311.34	302.52	306.93	306.39	299.34	301.07	300.73	301.34	304.38	312.43	296.9	299.01	302.73	302.16	304.08	297.13	303.34
317.88	320.69	317.6	309.92	326.68	317.04	313.77	314.47	318.2	316.31	324.66	315.55	320.81	311.33	315.08	318.44	316.06	316.01	313.64	320.55	313.92	316.48	322.04	321.75	314.49	312.98	318.35	315.66	316.79	319.55	315.49	322.3	318.3	321.75	314.33	310.65	316.77	323.46	315.8	322.85	315.62	310.14	321.47	317.41	323.75	313.13	320.78	318.39	316.54	312.8
297.1	299.59	303.45	302.06	304.69	309.57	303.06	304.14	303.81	300.83	311.98	307.35	301.17	298.72	308.77	301.76	306.65	303.88	302.83	309.97	308.61	301.55	306.17	306.36	298.96	297.8	301.79	302.63	302.57	304.38	295.94	308.04	303.46	298.77	297.15	308.29	306.23	307.26	309.94	310.72	310.75	304.42	300.39	312.61	300.3	302.69	309.43	306.13	305.14	301.28
307.38	313.39	315.86	319.6	317.21	311.69	319	315.64	317.1	315.55	305.56	317.48	322.79	319.18	312.58	321.21	314.45	314.91	319.99	317.39	321.49	327.3	316.04	324.85	325.67	309.27	325.12	319.96	314.56	319.16	315.31	320.17	315.12	320.17	322.26	314.93	320.64	316.36	312.45	314.86	313.66	318.35	313.97	318.47	318.56	319.42	318.14	317.92	315.81	314.69
291.12	295.79	301.1	292.25	296.44	293.9	296.35	297.34	295.81	300.63	294.71	289.13	296.34	290.73	298.64	296.13	298.2	290.98	296.25	298.6	295.07	295.09	300.12	290.67	298.32	295.56	297.18	296.13	296.74	297.06	297.03	300.68	300.78	299.85	297.57	295.99	292.53	303.29	293.99	286.68	287.27	291.11	288.76	296.4	287.17	294.81	292.87	287.79	296.35	295.18
306.8	297.2	294.9	307.48	296.89	299.64	308.35	305.43	302.25	308.69	300.78	298.87	300.2	300.88	305.81	302.72	305.18	303.32	304.5	311.21	305.64	294.85	309.2	306.25	305.09	311.51	308.47	304.29	299.14	310.18	311.89	305.22	304.24	299.12	305.65	304.95	303.55	299.88	303.99	298.29	296.4	307.09	304.51	302.57	305.34	302.78	302.33	306.68	307.82	307.69
325.84	327.99	326.03	321.82	321.71	322.86	328.91	327.43	332.51	328.38	331.92	320.23	324.78	326.01	332.78	329.11	321.91	323.87	326.46	326.67	332.22	324.07	328.3	328.44	329.26	323.46	329.08	328.91	328.57	324.53	327.24	323.5	332.04	328.05	332.22	330.15	326.76	327.57	319.01	330.24	317.23	326.75	321.17	328.58	331.16	327.99	334.17	337.42	324.14	330.2
314.62	314.71	316.31	306.44	309.39	319.43	320.3	314.67	315.63	321.15	304.67	314.81	319.86	311.46	316.76	312.84	309.28	310.43	307.26	308.43	318.53	313.74	320.68	316.28	313.36	315.59	319.05	310.62	311.33	307.56	316.81	311.94	305.7	311.42	306.22	316.75	318.29	319.78	312.25	316.42	316.85	316.94	316.06	315.81	315.12	316.91	315.81	314.85	311.54	311.06
293.18	302.35	299.65	307.8	299.35	305.24	296.29	308.12	301.33	302.53	299.59	301.37	295	300.82	297.89	296.76	297.8	303.68	304.4	297.77	299.43	293.78	303.12	301.25	307.71	302.99	298.3	299.45	298.85	304.22	305.04	291.78	302.92	308.84	302.44	300.35	295.7	299.44	296.14	299.71	300.55	296.67	305.6	300.12	296.5	302.11	298.39	308.5	304.3	304.35
299.93	310.99	309.34	321.5	305.88	303.77	313.42	309.15	315.31	306.86	312.74	309.81	305.52	317.45	309.18	312.44	319.91	316.46	304.49	312.58	310.99	310.69	311.11	308.34	311.41	313.07	311.99	318.39	323.03	311.04	309.68	313.62	315.37	318.49	315.82	316.91	314.88	314.57	310.32	316.56	312.88	313.1	313.36	312.45	310.6	313.51	305.66	313.72	314.55	312.49
329.77	322.13	330.16	325.02	336.19	320.29	325.32	329.33	326.2	328.36	321.11	333.31	334.22	327.75	324.12	329.33	334.17	327.32	330.56	331.55	328.3	330.33	332.14	330.42	326.34	328.43	320.85	324.82	324.86	331.39	327.28	323.14	333.87	322.02	323.77	326.38	332.45	322.62	326.52	326.61	329.76	320.29	331.87	327.83	333.29	325.24	324.54	323.84	331.51	329.95
335.49	324.85	331.07	333.01	328.84	331.53	324.85	327.11	330.68	330.43	334.04	325.59	328.78	323	321.2	328.87	323.54	330.73	324.58	330.98	333.68	324.8	331	327.5	329.26	322.98	333.77	322.25	320.76	323.82	326.15	332.2	321.87	327.41	328.6	333.81	330.67	325.61	328.04	329.2	324.76	324.6	333.71	327.45	324.45	328.09	329.57	328.94	328.58	326.54
306.64	299.14	304.47	304.33	298.42	296.91	305.16	302.5	307.16	304.12	295.36	306.25	300.49	304.12	305.18	305.38	309.66	301.26	310.24	306.09	308.4	304.93	305.21	308.14	308.82	301.02	307.07	296.36	306.4	304.76	296.98	300.95	305.26	306.43	305.76	309.14	302.02	300.41	301.99	304.97	302.91	298.08	305.5	306.54	309.25	304.1	304.45	301.36	303.88	300.96
315.02	314.29	312.14	315.89	314.36	322.86	316.27	317.82	303.28	309.74	314.36	308.89	319.84	313.06	317.77	320.48	312.16	312.18	317.61	316.22	319.11	321.85	314.01	318.94	307.72	311.19	319.81	322.65	312.09	316.94	320.14	314.97	310.59	312.42	307.4	311.68	313.41	308.91	316.91	313.31	311.87	310.03	306.89	310.1	319.63	309.86	316.05	310.76	315.3	311.83
322.37	315.9	319.91	317.51	311.04	314.34	312.76	321.25	317.84	311.35	315.08	314.34	317.61	317.21	313.25	316.16	316.9	315.32	308.09	316	315.53	311.29	313.87	316.39	319.96	317.45	319.29	316.97	309.11	315.18	313.93	320.5	308.78	312.86	311.1	316.67	319.4	314.09	312.46	315.49	309.64	321.82	318.46	314.09	307.42	311.58	312.51	310.34	305.48	315.13
288.91	301.45	290.51	298.66	289.97	292.82	288.11	297.14	295.09	291.58	289.18	294.82	289.58	295.64	292.98	291.07	289.26	286.37	297.08	296.67	291.89	293.69	296.21	292.1	296.04	292.38	295.31	290.85	288.38	289.27	291.85	294.54	296.24	292.5	296.32	292.61	291.43	300.71	286.94	287.73	291.12	289.88	294.01	296	286.91	295.19	295.13	291.28	297.95	296.82
303.85	307.5	310.06	301.61	300.39	301.17	302.54	301.07	304.51	312.4	301.2	310.64	304.64	309.03	306.19	306.43	310.3	301.66	297.5	303.79	306.33	299.2	302.11	304.65	311.63	311.39	302.75	301.13	302.87	303.63	303.72	309.61	302.06	303.43	301.9	312.23	312.52	303.88	312.99	305.45	302.12	303.39	307.46	311.96	297.9	303.76	309.08	303.32	297.59	297.01
299.97	302.67	294.47	303.34	296.63	293.35	296	296.11	294.82	302.87	299.38	289.21	297.14	305.72	297.71	294.18	289	294.88	304.24	298.58	298.11	298.41	288.53	306.03	286.16	293.33	293.68	297.57	292.02	304.01	296.59	296.32	294.59	297.72	294.08	304.91	294.38	296.07	300.73	300.95	294.51	303.79	299.11	299.77	293.35	297.67	297.65	306.36	298.01	292.93
313.73	316.91	323.12	320.87	308.94	313.3	308.85	320.93	312.13	314.79	311.51	310.97	317.41	319.96	311.3	309.31	314.37	321.03	317.18	315.12	322.02	315.76	313.22	315.15	316.24	316.96	309.19	319.99	315.74	312.92	313.8	320.06	309.72	309.7	315.95	309.56	313.05	315.37	319.06	317.86	308.77	313.03	316.87	310.75	313.34	318.82	319.49	308.01	314.33	311.13
300.98	306.58	312.88	304.32	300.43	302.65	311.5	309.76	305.71	310.02	307.51	301.59	306.78	301.7	306.38	304.05	315.74	311.82	308.26	297.07	306.77	303.67	305.78	304.11	309.76	312.83	305.53	304.9	301.83	304.42	311.24	307.8	311.94	309.94	309.8	309.64	297.72	306.97	301.03	307.02	308.82	306.04	306.81	306.4	302.85	298.91	312.24	304.88	313.06	301.47
299.67	301.17	300.78	296.25	300.97	290.64	295.65	305.57	294.57	296.52	302.76	304.4	304.33	296.19	293.69	300.71	308.24	300.05	294.56	303.19	296.92	300.76	295.01	292.57	293.3	299.12	302.11	299.58	300.34	299.43	292.9	298.17	294.22	296.71	295.78	299.92	294.8	304.65	300.84	293.54	301.36	294.01	297.6	294.26	290.01	296.21	295.41	297.42	306.08	300.87
314.58	312.03	320.99	309.68	314.61	310.92	310.28	316.51	322.06	307.82	313.97	310.97	314.56	314.29	309.36	314.05	308.92	313.82	314.71	308.56	312.66	315.98	318.82	318.06	305.71	317.13	315.47	317.62	316.17	314.21	310.43	313.6	310.09	310.42	304.81	317.09	304.32	312.62	309.21	308.98	313.65	318.05	310.64	313.95	310.55	314.73	317.03	309.95	310.43	310.85
297.33	304.53	302.27	301.36	301.64	298.75	296.15	298.69	299.8	304.79	299.31	298.74	302.89	302.25	292.2	303.78	299.94	296.75	302.27	300.21	298.68	303.7	303.4	298.13	299.53	296.25	298.9	301.45	298.53	300.61	295.03	296.7	297.66	302.15	298.61	297.5	299.5	300.58	301.05	302	299.72	299.65	293.35	296.81	308.84	301.04	303.88	297.18	295.64	296.88
290.3	300.79	302	293.26	301.78	302.38	305.47	299.74	304.49	307.23	299.74	300.09	298.26	298.2	300.29	305.54	297.17	293.36	303.79	290.12	301.02	299.18	297.65	298.36	300.92	303.19	298.91	294.09	295.99	297.23	292.89	300.52	304.25	302.36	299.3	300.35	306.69	300.32	294.63	303.26	302.9	308.21	291.3	296.77	297.32	306.06	302.23	303.92	303.26	301.81
308.04	301.46	297.95	299.31	299.33	304.47	304.29	297.14	299.21	302.85	304.1	301.3	296.44	306.75	297.26	300.37	295.77	305.78	299.25	300.05	303.11	298.66	297.41	303.54	295.95	298.85	304.6	300.9	300.43	303.24	303.4	303	303.12	301.29	303.36	304.51	301.78	300.43	310.9	309.22	311.52	306.32	294.76	301.39	302.3	303.66	305.51	308.17	302.89	302.09
304.94	305.01	312.58	307.47	308.19	310.61	308.28	310.85	309.26	309.58	301.47	302.52	308.47	309.17	308.65	304.16	299.07	317.35	305.9	307.52	306.47	302.12	307.62	303.66	299.92	305.05	307.34	302.06	302.56	305.74	297.34	306.53	306.45	299.64	311.87	308.45	309.23	305.2	306.13	307.61	301.64	305.3	311.88	301.54	305.03	299.67	305.37	307.07	314.11	307.9
319.05	319	312.04	310.53	313.9	325.5	321.48	315.16	318.51	316.72	318.26	315.69	319.48	311.14	322.58	314.22	320.32	322.25	316.71	307.75	318.79	313.76	317.59	312.85	323.51	320.25	312.52	310.68	315.11	318.93	312.72	315.7	312.89	313.05	307.16	313.68	317.3	318.45	321.4	313.76	313.16	317.23	317.72	314.63	324.4	322.46	314.8	317.53	322	311.6
300.76	300.72	296.52	298.4	301.43	304.16	302.12	305.71	300.9	299.37	303.1	298.53	296.77	300.8	295.48	303.16	301.77	301.97	307.92	306.24	308.14	300.6	304.02	297.37	305.8	298.6	310	305.45	308	308.65	305.85	305.3	308.96	308.3	299.95	302.89	305.42	309.95	301.89	302.96	304.14	308.52	306.35	298.74	303.62	302.38	301.53	304.86	298.49	300.72
312.61	323.96	314.67	315.32	311.61	310.7	314.4	315.29	314.67	308.73	313	314.41	312.71	312.45	315.85	312.03	309.49	308.27	315.64	311.77	311.25	315.33	323.84	306.39	318.22	314.25	322.64	314.6	309.22	305.06	315.15	317.44	323.31	312.28	312.33	309.84	306.98	317.24	321.35	318.52	311.22	313.02	317.44	310.44	315.45	317.83	319.95	320.47	318.86	325.43
312.74	317.1	310.22	313.99	312.28	318.42	316.57	312.79	312.33	310.95	310.04	313.11	316.24	310.76	310.58	314.15	302.48	320.12	308.48	315.59	321.29	313.77	321.31	313.37	316.88	314.12	318	313.96	309.92	309.93	319.14	316.9	307.32	319.28	322.29	317.23	314.62	310.71	320.01	310.29	309.05	311.3	314.51	310.24	311.71	306.2	316.08	311.76	310.93	314.41
316.92	307.49	312.39	316.97	307.55	309.83	319.76	313.1	313.91	316.52	314.92	312.54	311.27	314.41	321.93	314.73	317.76	317.05	312.75	307.31	311.5	309.51	311.03	313.12	306.24	318.86	309.75	319.6	318.66	309.54	314.13	312.55	312.06	311.94	313.87	311.88	318.45	319.1	315.61	312.03	307.58	307.82	316.51	310.76	310.97	314.37	314.84	305.39	314.65	316.03
309.74	314.77	318.29	317.28	314.95	312.4	319.17	313.79	313.91	316.12	318.3	309.22	318.33	313.62	312.51	318.52	315.73	318.24	317.49	312.76	318.71	316.55	311.78	324.69	316.99	313.04	316.33	310.54	313.12	318.08	304.19	317.2	320.48	314.97	319.25	327.34	314.33	317.5	316.08	320.06	313.92	318.66	318.11	314.83	312.72	316.46	310.12	310.21	320.01	312.77
313.9	316.15	310.56	313.25	315.6	315.04	316.86	312.33	314.79	318.63	321.96	319.01	309.72	315.19	303.37	313.81	311.35	311.66	318.6	311.43	316.84	310.16	321.75	316.21	310.03	313.4	315.3	316.79	312.98	306.6	306.44	317.07	322.04	306.62	305.03	318.1	314.44	307.26	313.77	311.51	317.9	309.4	315.88	308.47	305.69	309.13	314.73	318.21	311.44	317.36
304.25	294.28	300.08	297.63	310.73	302.1	309.33	300.52	301.29	306.88	305.43	305.18	305.46	300.44	304.25	300.81	298.14	299.14	306.54	302.15	299.13	302.53	303	304	300.84	304.59	308.03	302.14	302.49	307.47	305.54	299.41	307.42	306.19	302.39	302.8	304.05	295.65	304.56	304.68	314.78	299.9	297.62	303.51	303.92	304.01	301.48	307.82	311.28	313.46
301.51	305.25	306.26	303.5	297.88	293.26	293.98	295.02	301.7	299.08	310.48	301.82	296.6	296.76	300.68	303.44	298.14	297.92	304.86	294.79	303.39	301.98	304.87	300.81	303.12	300.69	301.81	302.21	297.58	302.87	307.08	291.19	293.5	300.38	303.85	300.98	303.58	299.22	297.58	299.78	301.7	303.24	301.09	298.71	296.58	305.71	298.1	300.83	305.23	297.72
316.71	308.47	316.24	315.26	315.94	322.5	316.5	318.58	310.23	317.73	315.61	319.87	310.88	311.57	315.53	311.81	311.11	310.15	319.69	314.11	311.18	310.44	316.88	317.56	316.04	315.35	311.36	310.78	304.12	308.5	319.8	317.58	309.39	316.69	311.06	310.17	313.74	311.37	316.12	304.21	312.33	319.06	315.69	318.95	313.15	309.52	311.23	307.17	306.29	316.8
313.19	313.89	326.24	312.87	306.78	317.52	310.28	313.5	314.04	316.68	313.75	306.93	322.56	311.22	320.22	305.69	314.37	315.74	315.26	309.56	318.2	318.66	315.17	314.06	308.46	313.82	317.17	311.34	319.17	309.4	309.72	313.69	311.9	314.7	305.27	310.09	313.04	319.63	317.6	303.66	313.5	315.43	317.18	316.28	316.64	315.1	317.89	312.96	321.71	319.17
315.37	319.93	312.44	319.28	318.24	320.26	311.49	321.21	319.28	313.2	316.52	311.82	319.67	312.37	322.22	323.22	313.78	317.62	321.47	316.32	316.13	320.09	321.91	320.74	324.41	317.47	317.31	316.46	323.19	317.63	322.14	313.96	320.61	327.54	314.52	314.08	317.32	321.85	318.05	316.57	315.21	317.18	312.11	323.17	326.31	315.13	315.34	321.98	312.74	323.32
303.68	308.35	309.28	300.82	307.13	301.49	301.83	303.06	302.44	296.65	302.13	297.42	300.12	302.3	305.79	296.58	304.27	302.57	303.47	300.24	302.56	300.56	303.86	306.08	311.7	300.53	298.76	298.24	310.36	299.49	304.46	308.71	305.74	293.45	312.43	304.07	295.99	304.58	296.63	296.33	304.14	312.58	296.1	296.05	309.15	292.42	292.32	309.63	300.21	306.75
315.92	317.83	315.56	318.83	312.42	314.58	320.49	312.09	310.08	314.03	313.29	312.18	322.41	321.87	311.83	315.32	311.5	314.1	319.76	314.23	316.36	315.38	314.09	314.34	316.98	319.16	322.15	316.48	311.1	311.16	320.04	312.99	318.22	314.85	312.53	316.57	316.23	313.4	319.04	317.55	311.68	308.51	309.2	314.16	311.74	323.28	312.86	311.53	316.91	318.29
317.63	321.87	320.8	319.92	321.78	308.4	314.94	315.46	318.19	315.8	315.59	315.13	314.48	321.18	318.96	318.61	315.87	317.78	323.29	318.18	317.15	318.06	323.05	319.21	315.56	318.63	321.54	311.74	324.9	317.44	315.32	316.28	313.07	322.2	309.77	317.07	322.83	313.41	321.08	313.88	312.22	321.44	318.23	314.98	314.79	318.39	319.57	320.87	315.22	316.6
310.76	313.1	313.82	305.53	307.49	316.59	308.07	316.29	313.06	316.42	320.47	314.09	310.79	313.44	312.1	317.87	310.62	315.47	313.64	307.24	316.51	306.95	312.29	317.58	309.32	314.17	308.64	309.68	311.43	319.38	316.52	314.14	307.39	313.84	309.67	314.34	312.42	308.05	319.05	310.9	310.4	310.38	305.39	307.3	314.12	310.04	314.52	310.12	318.44	315.88
300.53	304.73	315.85	310	300.32	301.89	303.54	310.15	306.48	307.31	298.63	300.02	298.63	307.02	303.57	300.98	296.77	305.26	297.62	308.76	305.01	305.35	303.71	302.82	306.44	303.97	308.02	305.82	302.68	312.91	307.86	307.67	312.38	303.74	299.76	306.78	302.36	314.93	306.2	300.87	306.5	297.72	301.33	307.02	305.34	303.65	306.6	298.63	299.75	300.34
305.13	300.4	302.79	308.72	295.16	309.76	308.86	303.79	306.59	305.9	302.77	300.98	307.56	308.7	300.57	306.17	299.52	303.04	304.85	301.98	308.88	303.08	299.05	304.35	302.38	302.03	298	308.21	305.7	297.74	302.37	308.81	303.08	297.35	305.91	298.6	308.03	303.2	301.15	297.84	304.96	308.86	313.73	305.88	304.62	299.07	304.82	304.06	305.73	300.19
304.81	303.44	299.14	306.44	305.08	295.36	299.96	306.67	300.02	305.86	305.39	301.5	300.97	295.29	305.31	296.91	303.97	297.27	300.77	299.17	302.96	306.62	296.37	300.71	296.03	300.17	299.67	304.98	301.46	302.15	305.4	305.55	302.4	298.47	304.93	300.94	302.64	300.27	298.18	306.55	301.52	300.71	300.91	298.82	297.1	306.3	302.92	307.43	300.57	302.43
306.86	312.31	311.29	311.2	312.34	308.53	313.42	313.19	310.05	309.94	308.73	315.45	308.53	311.11	314.3	306.42	315.29	308.61	311.03	314.4	310.63	312.71	324.25	310.29	311.75	312.46	318.46	312.74	311.97	318.69	315.58	314.72	314.63	310.21	314.19	314.29	310.1	319.48	309.87	315.67	315	308.68	319.23	314.28	313.86	318.43	306.07	311.48	305.32	311.37
302.58	300.77	299.99	299.09	304.77	309.15	307.94	297.41	302.88	299.27	305.46	302.8	302.06	307.49	301.98	305.52	302.83	311.76	304.35	303.74	301.77	300.47	305.1	305.76	304.79	297.81	304.49	308.88	306.91	308.23	308.87	309.11	308.28	308.94	301.61	306.82	303.26	305.69	312.66	307.81	304.98	301.48	304.07	298.75	306.57	306.63	300.98	301.22	294.7	301.8
308.47	303.07	306.85	304.97	306.23	311.36	300.86	306.87	305.46	298.72	309.02	300.4	302.28	305.81	311.47	304.5	310.82	307.45	309.29	307.98	298.07	303.99	295.63	304.95	299.51	305.68	302.33	313.89	300.99	308.29	306.21	301.26	308.06	311.37	301.13	302.21	308.04	307.23	306.09	303.93	309.38	308.47	308.95	309.11	300.52	306.97	296.1	306.04	305.45	305.15
310.13	307.44	312.4	306.02	306.63	305.72	310.71	299.38	304.91	299.01	312.51	314.86	310.86	313.42	309.4	300.34	305.72	304.39	309.87	311.18	309.6	310.19	315.21	304.72	308.42	305.1	309.1	304.54	309.28	313.86	304.33	308.15	310.14	309.36	310.61	315.6	305.95	306.13	309.04	312.21	310.89	308.68	317.5	312.59	306.68	305.18	306.21	308.21	310.29	302.26
313.49	313.08	313.35	315.71	311.12	316.09	310.73	316.76	311.48	314.79	308.38	315.3	308.11	310.17	315.03	310	308.78	314.11	312.19	310.03	307.75	315.36	318.24	313.67	311.49	313.5	314.41	312.52	315.98	314.4	317.68	317.46	314.35	312.47	312.64	315.75	309.68	313.15	309.91	314.12	312.91	314.04	315.22	314.26	306.99	308.23	305.27	310.04	319.3	323.34
291.33	293.56	295.41	296.55	294.67	291.48	293.02	303.83	299.02	292.21	288.75	293.7	289.32	299.4	295.51	293.94	294.7	291.76	288.72	291.55	292.04	296.99	295.94	290.29	297.96	295.76	290.05	292.28	288.26	293.3	297.31	302.47	286.77	290.62	293.83	295.34	297.91	285.9	298.49	289.38	292	291.83	290.41	290.84	291.11	297.38	287.13	295.25	298.59	288.62
299.45	302.03	306.13	301.46	303.36	307.16	299.19	299.14	300.42	304.65	297.22	300.67	298.56	304.31	308.94	305.1	298.43	300.06	301.6	299.7	308.15	301.7	307.07	303.96	307.45	303.68	300.25	300.03	300.86	302.43	304.13	303.01	302.03	303.49	302.56	298.53	309.24	299.15	305.12	298.74	300.73	297.19	305.42	302.07	296.64	308.73	301.19	307.41	308.87	315.59
324.33	328.95	325.66	323.85	329.35	329.06	328.9	323.15	325.34	324.84	326.62	329.91	338.13	324.71	326.45	323.09	326.86	325.78	320.6	326.88	325.88	324.8	322.23	330.48	329.18	325.35	329.66	319.1	323.21	324.07	326.46	323.57	329.52	321.42	331.13	319.73	324.23	321.46	322.57	325.63	330.14	325.95	327.53	330.75	328.6	322.45	328.06	320.14	326.8	326.72
308.26	305.19	302.49	302.65	307.64	298.3	303.01	304.23	299.81	305.69	309.55	303.6	307.12	305.89	301.22	296.42	302.08	305.73	304.41	304.18	304.36	305.03	300.94	302.1	304.85	301.75	308.73	306.35	304.25	294.5	299.86	297.79	309.1	303.01	311.55	306.77	300.44	306.08	294.21	298.4	297.05	302.28	298.01	306	300.1	300.77	299.86	299.13	305.42	304.07
306.38	297.64	293.74	303.58	296.84	302.67	306.05	305.98	306.28	303.31	302.55	304.36	304.5	303.1	307.38	297.84	297.96	300.85	294.61	306.73	304.54	304.79	292.94	304.42	302.72	306.57	304.93	306.55	300.83	308.88	301.28	298.53	301.81	303.08	301.24	311.13	304.54	300.17	306.03	302.69	305.1	308.24	302.43	297.63	305.74	299.19	305.6	298.31	302.33	300.16
299.54	299.8	310.25	299.68	301.5	304.98	301.99	299.93	306.15	300.98	302.04	302.05	303.9	301.36	305.96	308.16	306.39	297.47	301.36	304.57	297.2	306.01	303.3	300.97	302.68	296.18	290.89	305.01	305.23	298.41	298.41	303.15	299.84	294.3	301.55	301.57	308.16	301.29	295.69	297.34	306.46	305.47	297.54	307.01	302.45	301.05	296.37	300.29	298.13	298.29
304.33	299.57	304.62	297.49	306.35	298.03	301.14	304.59	304.02	302.6	303.79	302.19	306.01	302.65	304.85	300.34	302.82	299.27	297.92	306.46	306.12	303.13	302.16	301.87	303.06	302.05	303	302.34	301.06	298.35	310.34	302.23	300.51	303.1	300.2	305.63	299.85	303.98	298.19	296.49	296.15	300.11	310.29	298.94	300.95	297.53	310.39	301.59	300.16	301.09
302.11	300.88	302.38	305.12	306.24	299.45	299.85	296.5	305.45	298.69	300.05	300.68	305.86	305.05	303.96	299.94	303.51	291.45	305.49	311.64	302.58	304.18	306.07	297.08	308.73	302.11	296.26	303.16	301.05	299.88	303.61	306.95	300.64	301.32	300.55	295.52	306.03	304.15	300.83	298.82	306.55	299.12	295.07	306.92	298.96	294.09	300.63	302.04	296.64	291.93
313.3	313.72	316.59	311.9	314.42	307.72	313.12	316.13	313.79	322.78	318.69	312.28	317.38	310.72	311.85	314.03	317.14	308.88	311.54	312.54	311.81	310.34	308.97	319.32	315.06	309.87	315.27	310.44	312.79	304.9	304.37	313.12	309.75	311.01	307.11	311.8	313.58	319.22	316.45	312.83	303.69	320.58	318.13	312.44	314.34	310.72	310.98	311.24	315.84	315.6
314.5	305.52	305.89	310.82	309.38	306.7	307.04	305.28	305.76	310.27	305.52	312.9	306.65	308.7	303.46	301.52	305.41	305.95	311.39	312.36	306.44	305.41	314.72	310.71	306.83	310.56	305.56	307.12	310.81	304.87	307.68	312.53	312.59	307.48	308.25	309.36	306.71	313.3	308.36	300.81	312.34	305.57	306.24	310.19	315.85	304.62	314.18	306.7	307.1	311.58
305.48	302.39	299.78	305.82	304.34	296.56	304.6	305.04	306.89	305.48	303.08	308.12	313.85	309.22	304.53	306.49	309.37	310.59	305.01	310.49	306.27	304.33	307.02	306.2	304.12	308.04	313.33	302.19	311.99	306.87	299	301.44	309.53	304.55	303.65	299.76	304.54	304.98	306.92	302.01	304.38	298.57	303.73	313.41	303.91	306.78	302.26	311	301.96	309.81
305.22	312.71	311.98	301.89	311.36	306.5	304.36	306.38	306.54	307.55	309.82	302.12	304.81	310.1	311.5	306.25	306.91	303.15	303.77	304.89	307.04	301.08	306.37	308.8	306.1	307.17	308.42	304.22	303.19	303.72	309.14	309.83	308.09	308.65	314.36	310.18	304.12	303.49	307.02	309.68	311.06	305.93	305.22	306.81	306.88	312.79	310.08	301.25	314.63	304.22
302.48	304.34	301.68	305.83	304.74	301.12	308.47	306.93	307.18	296.32	303.75	300.33	301.64	305.56	299.83	301.36	302.37	301.17	300.36	303.98	311.86	295.5	299.76	303.18	303.3	301.36	304.19	304.81	307.11	305.8	305.17	305.81	308.21	299.16	309.36	314.77	304.43	309.67	305.11	300.5	303.95	297.42	293.91	306.89	298.9	307.44	303.42	305.3	308.05	312.22
300.36	300.41	297.84	302.4	307.73	304.89	307.7	302.02	298.26	304.76	302.22	300.62	298.32	292.07	299.41	308.45	304.78	305.6	304.7	304.62	304.71	305.19	302.76	302.03	307.05	303.53	304.35	310.71	296.96	303.89	301.63	310.23	298.91	297.89	301.44	298.34	303.71	298.11	302.23	308.01	302.76	301.2	301.17	312.08	296.55	306.03	301.65	297.72	297.16	300.04
311.32	305.98	314.26	306.22	307.99	314.29	309.79	305.31	307.76	314.14	305	310.63	306.55	313.88	313.75	305.82	308.06	307.42	312.3	311.6	302.06	303.56	305.54	305.48	314.77	313.56	310.26	310.03	312.39	305.46	312.47	310.14	311.06	314.94	313.52	310.4	310.4	312.65	309.27	309.55	307.92	311.13	311.32	310.11	313.22	312.49	309.94	310.04	313.13	314.09
307.37	304.66	298.72	303.89	299.38	308.9	300.73	304.26	304.21	301.8	297.49	311.63	301.24	306.62	306.43	305.15	301.6	305.82	305.8	297.81	301.43	302.55	307.39	301.81	299.37	304.6	301.77	303.88	303.06	304.02	301.42	303.87	306.77	314.02	303.03	300.15	303.2	304.83	309.27	308.67	295.08	311.96	302.77	295.83	309.16	306.23	303.6	305.59	300.87	299.73
290.73	294.42	290.64	298.73	293.16	301.55	291.62	297.22	300.17	294.66	297.45	298.13	292.51	297	290.06	295.69	296.35	293.38	295.61	295.14	295.42	296.87	292.58	298.9	298.02	304.36	306.37	301.2	307.26	299.27	290.17	295.65	291.51	291	297.15	292.46	295.32	296.58	289.76	292.24	298.03	294.67	295.56	293.08	294.42	292.73	293.26	298.66	295.08	295.39
318.68	320.46	312.83	320.76	317.85	315.07	316.85	318.41	317.4	307.95	321.83	311.93	315.42	317.86	320.45	321.25	309.2	317.32	324.41	322.59	318.81	315.27	319.25	323.41	319.87	320.96	318.26	317.68	324.1	315.39	320.71	321.45	319.45	317.73	314.68	314.35	321.86	320.2	318.39	312.8	315.48	318.46	319.59	314.64	314.28	319.74	320.88	314.64	310.73	323.99
314.85	305.65	304.89	309.52	305.48	313.37	311.57	315.28	304.7	310.12	316.91	305.68	309.98	312.98	305.86	308.31	308.03	310.47	308.73	312.34	303.57	303.01	309.25	305.97	308.84	304.99	307.28	312.3	303.4	310.61	309.55	299.95	311.39	307.74	307.85	311.78	302.79	304.2	304.79	304.97	317	311.05	306.4	312.63	313.47	314.06	313.61	308.03	310.36	310.44
308.04	303.68	305.38	307.2	299.74	306.41	302.9	308.13	303.82	297.64	304.56	301.26	309.4	312.02	311.21	302.03	311.07	297.54	300.04	306.43	301.39	305.49	304.87	313.77	299.22	302.65	303.21	302.1	302.42	305.24	301.12	306.44	307.19	305.79	301.1	301.63	301.64	306.29	304.9	302.35	307.01	300	308.08	315.46	302.15	303.56	303.66	306.69	304.08	316.56
317.93	318.83	316.59	312.12	309.63	314.41	321.61	319.92	321.16	315.34	312.76	319.76	317.04	319.33	319.76	315.91	323	316.44	318.23	322.96	317.69	316.12	316.67	309.37	320.89	319.31	313.17	320.63	321.16	310.81	314.38	315.27	320.14	316.67	314.78	315.48	312.52	311.7	326.79	311.64	314.55	305.82	316.01	322.73	316.28	316.37	318.78	314.46	313.89	314.4
311.25	311.97	314.41	314.27	323.65	316.03	312.34	317.03	314.6	316.62	323.91	316.2	311.42	313.49	312.77	314.09	319.28	313.93	316.21	320.03	317.41	309.6	313.04	312.79	315.59	316.51	307.77	311.45	312.22	317.46	317.67	315.68	318.46	311.82	310.45	315.73	319.13	312.2	310.71	309.4	316.08	320.25	311.32	319.6	319.94	323.4	311.77	310.74	320.34	314.54
314.83	317.86	316.27	316.57	312.81	312.32	321.43	316.5	320.61	318.08	316.9	318	315.69	325.44	316.51	327.9	314.85	314.84	319.62	323.22	320.78	319.51	317.11	315.48	310.86	317.49	316.01	318.2	325.42	310.19	327.07	328	317.39	311.41	315.22	323.03	319.55	314.23	314.7	316.47	315.04	317.91	320.15	322.54	322.42	323.11	312	311.23	311.71	320.08
298.17	311.18	303.4	303.68	308.29	307.41	305.46	301.41	300.23	302.62	301.26	302.52	300.31	295.69	313.56	307.18	300.35	308.52	297.31	312.14	305.91	299.66	306.54	304.13	310.36	308.47	297.9	305.42	302.71	303.35	302.38	314.98	308.81	302.37	305.05	302.56	306.89	313.11	305.74	306.1	310.72	307.74	299.66	304.1	304.95	305.83	301.45	303.27	301.55	306.84
305.47	307.48	303.24	301.86	310.26	306.42	302.35	309.82	310.31	304.88	306.03	300.14	300.23	309.55	303.34	304.96	306.39	306.04	304.91	306.86	305.23	304.39	296.71	303.43	296.38	301.95	310.88	300.93	294.22	305.96	299.56	306.95	308.06	307.2	302.22	303.65	305.09	302.25	299.62	305.76	301.26	301.22	301.91	303.02	307.71	300.9	303.62	305.48	300.99	305.25
303.06	304	300.62	298.75	294.78	307.18	298.76	307.75	297.47	302.58	306.33	298.58	299.89	301.2	305.01	295.69	304.4	299.92	308.36	298.7	308.71	297.34	298.49	295.98	296.45	299.97	299.93	300.49	297.39	307.57	305.89	305.64	299.59	306.11	293.58	299.41	304.07	305.02	303.55	299.11	305.25	306.04	298.96	300.66	302.31	302.48	302.9	298.96	307.8	299.22
298.23	304.64	306.69	302.59	301.68	306.83	304.59	299.87	301.01	306.62	301.35	302.12	297.87	302.02	303.7	304.72	298.92	307.01	305.78	297.19	298.35	310.03	312.14	300.65	303.56	299.98	299.02	304.44	297.61	298.53	300.03	303.97	298.76	304	301.45	305.06	304.17	302.8	301.7	304.18	301.86	306	301.81	305.91	308.34	301.28	306.06	304.65	301.88	299.24
290.23	288.76	285.31	295.62	298.39	295.7	300.89	296.3	287.67	289.57	292.5	290.27	301.79	288.41	293.01	291.34	296.99	296.25	293.19	295.85	294.83	295.07	295.78	291.97	289.14	285.55	295.37	295.82	289.31	286.41	290.42	296.86	293.8	294.73	295.11	290.91	293.11	289.9	291.98	295.74	293.97	295.48	292.43	290.29	297.41	297.77	298.47	293.3	294.35	293.62
312.89	311.74	312.37	310.22	308.24	312.75	306.96	309.82	311.69	314.21	315.26	311.21	310.94	304.19	312.79	317.7	315.72	303.6	306.7	313.44	308.67	319.18	308.95	314.58	313.65	313.88	310.85	309.21	310.16	314.85	310.43	306.77	321.1	307.47	313.67	305.27	316.38	319.79	303.12	305.94	314.21	315.79	312.02	314.49	312.57	303.88	306.15	306.49	313.26	311.97
301.25	315.1	314.67	309.11	305.96	305.06	306.18	313.13	313.77	316.97	313.32	308.67	316.37	309.53	314.59	315.34	313.54	301.03	308.58	310.47	315.84	313.15	310.9	306.9	315.97	309.32	311.29	311.95	313.91	310.26	315.32	312.02	309.09	311.06	312.99	310.29	313.85	318.65	311.85	316.54	306.27	311.19	314.39	303.96	312.74	306.44	307.29	312.75	302.62	305.13
295.08	299.93	301.48	300.02	313.84	302.03	295.93	299.47	301.85	301.66	300.31	300.93	303.85	307.65	308.64	304.5	304.96	305.29	297.08	302.37	304.31	307.5	303.24	299.07	305.22	308.67	300.04	301.86	303.07	303.19	303.07	305.91	300.02	300.2	300.15	304.17	299.94	291.87	298.76	303.34	305.04	298.99	301.95	302.11	300.19	295.14	301.48	304.28	302.28	300.62
315.13	319.19	320.33	321.96	316.68	315.95	317.91	323.48	316.61	315.73	310.85	316.95	314.46	326.52	321.57	318.29	319.31	318.62	330.58	315.89	321.27	315.37	316.05	318.06	317.39	316.78	324.82	315.35	323.24	315.9	321.85	321.92	321.59	318	315.82	316.91	318.29	321.19	316.62	324.1	316.05	315.66	319.86	323.92	315.84	323.56	322.28	316.62	314.69	315.97
302.13	303.62	300.7	304.78	299.54	303.4	300.46	306.21	306.74	293.83	303.27	303.28	299.38	307.73	300.74	306.16	315.22	309.08	307.14	302.1	306.01	307.58	299.37	303.68	301.51	298.39	298.21	307.33	304.94	296.93	301.98	303.8	306.87	297.67	302.53	302.26	305.11	302.8	301.63	307.43	300.3	309.09	305.28	302.43	297.59	300.99	300.77	304.21	305.46	299.1
315.89	310.26	322.7	317.77	316.63	318.24	313.97	316.06	323.36	321.76	312.34	314.62	310.25	314.14	314.35	313.16	316.29	314.71	308.12	312.44	321.14	313.03	315.43	316.56	314.48	313.06	316.03	314.74	318.6	319.2	314.83	321.95	319.52	316.27	316.72	322.89	315.57	314.35	324.29	314.86	310.71	322.09	315.2	320.68	323.84	311.64	318.23	315.52	308.67	318.63
301.88	305.86	295.6	305.02	301.61	302.47	305.61	308.95	305.4	306.55	303.73	305.19	304.94	305.36	302.58	299.07	303.46	302.21	301.14	308.78	304.47	304.42	303.02	289.4	301.17	297.01	301.56	296.67	302.15	316.75	300.06	309.11	298.14	301.28	301.12	300.78	302	303.53	304.58	294.73	303.2	306.34	303.31	297.47	299.5	301.18	301.54	309.94	310.09	300.53
305.89	304.6	302.27	301.93	295.68	302.25	305.69	304.48	305.16	305.82	299.45	299.97	296.78	298.15	308.53	300.65	303.25	307.32	308.08	308.13	308.17	301.43	302.12	306.91	303.18	303.34	304.16	302.93	298.24	295.41	311.87	297.64	301.4	302.74	305.61	309.68	302.02	307.62	307.59	299.19	303.55	312.97	313.52	313.86	307.03	305.17	300.97	308.91	308.13	302.72
302.76	302.22	310.29	303.2	298.92	299.36	299.29	298.43	297.68	303.02	305.95	308.11	304.53	299.51	301.9	298.35	303.41	299.78	304.05	300.78	299.8	305.88	300.15	302.73	308.32	302.87	300.43	316.61	308.72	304.26	299.24	299.76	300.28	301.76	304.44	307.05	304.38	309.98	297.3	301.49	301.73	295.88	298.5	301.09	304.72	302.85	305.47	303.09	300.38	301.67
314.63	313.18	311.59	320.01	319.01	306.71	312.68	312.48	314.27	311.79	315.24	317.9	310.01	314.66	315.22	311.13	317.03	310.19	317.65	318.88	309.87	304.97	318.73	309.22	317.68	315.17	312.03	317.72	318.06	314.36	306.24	315.87	315.34	307.2	308.58	312.45	315.41	311.33	313.98	310.89	309.8	314.57	317.59	314.85	313.09	318.2	314.03	313.72	318.92	313.42
313.68	317.85	306.04	319.32	313.65	319.82	319.42	317.85	308.82	322.77	302.37	315.36	317.33	307.18	305.34	316.07	311.82	314.37	314.73	313.03	312.06	310.48	312.85	313.9	309.13	315.34	317.08	314.05	308.26	318.82	312.12	318.53	316	311.83	302.16	319.43	316.32	310.42	318.3	323.09	313.76	317.52	326.53	308.42	316.09	312.15	317.56	318.76	323.33	314.03
302.23	301.3	304.92	293.43	306.9	297.65	298.48	299.8	296.5	302.65	300.21	298.71	295.67	298.86	298.34	298.02	298	302.29	302.25	305.1	302.29	292.91	301.93	294.72	302.37	292.53	294.53	293.17	302.8	295.89	300.8	302.23	300.21	303.84	291.72	301.11	292.75	305.58	298.9	297.87	298.93	298.41	305.33	298.71	301.2	301.38	298.41	296.42	306.33	292.69
309.55	310.57	312.73	311.82	316.6	314.98	312.98	315.62	313.72	316.03	315.82	319.18	314.48	327.95	313.83	315.04	317.63	319.17	318.35	315.59	317.69	319.23	318.24	318.03	321.54	316.13	313.27	316.81	305	314.21	315.67	313.34	316.59	320.11	320.94	307.49	310.39	311.75	316.2	315.91	318.63	323.87	317.11	312.29	311.61	312.59	315.56	318.19	319.37	313.93
313.42	307.86	313.39	316.1	310.33	300.3	312.13	310.59	309.06	309.23	314.08	307.05	306.76	309.76	309.5	311.64	315.36	308	306.43	305.77	317.77	310.09	318.94	308.11	300.96	302.72	305.19	308.27	300.03	316.03	312.42	312.99	305.6	309.67	303.48	310.22	302.46	311.24	306.19	312.34	309.35	304.6	306.66	311.44	310.52	304.49	316.97	307.76	309.53	304.74
312.68	308.14	305.95	311.79	302.63	304.18	306	304.41	305.22	307.09	302.48	314.84	303.06	309.1	302.43	304.72	305.46	306.24	310.66	309.82	307.76	300.42	307.85	309.37	306.53	307.23	308.57	305.11	309.37	313.07	304.34	307.16	310.81	310.17	307.11	307.5	313.84	306.8	307.7	312.62	309.31	307.81	301.56	305.77	307.98	312.86	307.94	304.16	307.39	316.69
327.26	327.26	324.53	331.81	324.54	324.07	329.95	332.69	333.92	325.02	329.99	324.82	329.2	328.25	323.83	333.04	331.88	331.96	329.33	321.98	330.13	322.9	324.59	329.83	336.59	328.03	323.76	328.49	333.64	328.38	330.28	336.38	325.77	328.89	331.6	323.42	327.41	324.16	322.43	330.3	332.65	324.85	328.51	322.3	324.09	323.96	326.9	332.44	326.23	332.87
311.53	323.14	308.34	318.95	320.81	308.34	312.88	311.44	327.28	311.87	312.16	312.07	313.2	314.99	310.89	316.45	312.64	308.88	318.56	315.2	318.85	312.54	318.41	310.45	311	314.4	310.96	314.27	315.54	315.9	319.26	310.75	306.12	318.28	314.15	312.52	315.52	309.37	313.4	309.39	308.01	314.38	317.07	319.96	310.61	314.02	312.72	307.39	316.31	314.96
317.07	315.02	307.58	314.28	322.38	311.2	316.73	313.89	322.57	313.61	315.28	315.15	320.34	320.98	312.99	314.33	311.07	315.14	312.98	310.38	314.57	313.81	315.2	318.2	322.62	317.36	313.64	311.25	319.3	316.63	321.4	317.03	308.25	311.84	311.56	321.47	320.86	312.44	311.32	318.23	323.42	318.04	312.02	315.41	320.92	323.7	318.55	311.96	309.58	312.58
301.1	306.43	304.51	299.53	306.03	303.5	309.54	311.93	312.51	305.2	305.37	308.26	304.12	308.13	303.33	306.38	311.92	302.85	303.12	300.25	311.98	311.78	309.32	309.57	309.39	307.53	315.27	313.65	305.43	304.47	306.43	305.78	296.66	306.5	308.05	308.72	304.99	302.27	298.9	304.58	312.17	308.18	301.51	306.4	302.28	304.11	316.58	306.57	305.44	310.23
321.48	311.8	324.56	313.04	308.89	323.14	314.93	312.55	329.52	320.2	324.33	313.55	323.58	314.37	320.12	327.15	321.08	309.54	316.86	322.38	325.56	321.12	325.2	313.84	319.45	314.99	322.88	312.12	321.65	319.78	329.07	315.9	316.41	322.27	317.66	314.04	322.19	319.69	325.89	313.58	312.92	313.68	316.04	315.03	323.97	319.87	314.66	322.86	315.52	314.37
310.6	314.12	306.45	310.21	314.2	312.7	315.97	313.67	320.08	313.08	320.6	316.07	321.02	314.12	310.3	319.85	322.03	317.51	316.57	318.3	313.97	320.39	311.09	320.98	317.47	319	322.84	319.22	319.65	316.25	320.97	322.61	325.5	318.46	317.48	317.49	311.94	319.05	317.94	316.51	318.21	318.21	326.59	322.89	317.33	316.37	323.55	312.74	313.44	323.97
297.73	313.75	314.33	314.83	307.05	309.17	304.17	309.28	312.56	314.96	304.55	314.42	310.65	309.24	305.99	311.44	310.88	302.68	302.7	305.6	315.68	306.93	311.31	303.17	313.26	301.2	304.62	302.74	308.45	311.78	312.09	309.77	308.62	311.38	313.67	307.49	303.76	308.98	310.86	306.42	301.93	311.4	310.49	310.79	314.05	314.46	309.22	303.74	307	314.7
296.56	303.27	298.91	305.11	299.79	311.11	300.2	302.55	302.87	302.16	303.48	308.66	300.55	304.56	305.17	302.46	303.21	301.97	304.65	302.88	310.28	300	296.92	299.94	300.33	294.43	308.86	299.67	303.03	297.81	304.95	300.17	299.25	297.7	307.76	305.05	303.57	303.03	303.61	303.64	297.83	306.84	302.29	300.63	312.86	299.25	307.6	304.32	306.06	306.39
310.27	313.06	309.6	319.58	312.86	310.3	318.38	311.44	318.78	306.71	317.87	314.38	310.59	310.53	310.02	310.62	309.99	315.45	314.37	313.28	309.48	314.62	312.31	314.76	310.28	317.06	310.24	304.15	312.07	311.85	313.69	311.73	318.08	307.78	310.45	316.79	318.85	322.67	307.24	316.09	314.68	315.26	320.15	314.43	315.07	308.8	311.62	313.95	311.05	314.06
307.6	314.17	313.32	307.57	310.71	313.12	313.58	309.38	309.25	307.25	301.51	314.26	310.99	316.92	310.78	308.4	316.16	311.43	314.3	318.89	318.84	314.05	318.06	312.48	310.55	310.63	311.14	306.73	316.2	314.5	306.77	315.89	316.63	320.58	313.51	310.73	313.54	310.82	313.22	307.52	313.85	314.45	310.48	314.07	314.52	305.8	314.48	312.27	314.2	315.76
313.92	311.75	311.68	315.76	317.26	308.94	313.94	310.1	316.5	313.54	308.32	313.06	313.17	316.05	311.49	314.8	306.99	311.53	315.9	302.41	314.52	317.72	308.2	308.18	323.02	308.59	319.6	318	319.77	313.22	316.64	309.68	312.09	313.59	317.32	313.64	312.17	310.37	309.53	320.6	305	314.39	313.06	310.27	311.59	310.49	315.78	313.57	316.45	312.67
322.75	334.7	336.48	319.53	325.61	332.18	321.05	323.46	329.9	328.79	325.29	328.54	325.88	320.58	329.43	328.15	322.65	324.12	330.62	319.64	334.7	326	331.37	325.32	326.93	327.13	325.49	332.18	329.53	329.11	328.01	325.92	324.65	328.05	324.54	331.08	323.02	322.18	327.88	334.53	329.76	322.62	329.95	331.05	323.6	327.14	322.25	322.52	324.14	325.07
310.43	309.27	308.23	311.89	308.51	301.74	306.88	309.05	306.14	306.2	308.15	305.78	307.35	304.27	307.58	305.32	307.34	303.29	301.58	302.45	304.36	305.63	303.92	302.89	309.36	302.89	297.6	304.82	311.15	300.81	300.79	307.78	303.14	308.11	297.94	304.01	309.63	303.29	314.02	310.53	311.07	308.88	302.43	309.06	304.49	311.13	312.07	306.48	310.02	312.29
298.75	300.97	300.02	301.66	305.84	308.03	303.51	304.87	298.47	299.15	304.97	305.71	304.13	302.21	300.31	307.47	303.72	303.3	304.81	309	304.44	294.76	310.83	302.03	301.6	302.48	305.51	309.37	303.46	303.17	306.89	300.47	306.47	306.4	305.53	305.47	299.53	300.75	310.18	297.55	302.41	305.1	303.54	307.06	302	304.63	300.54	304.68	300.61	299.91
309.82	299.37	309.51	309.09	304.78	302.72	308.61	308.02	305.85	304.46	311.85	309.21	300.48	306.27	303.2	314.03	304.08	303.49	307.15	308.29	304.58	301	301.73	302.69	308.95	304.13	308.13	304.6	308.12	299.6	304.52	310.6	304.29	300.02	299.19	306.19	312.09	302.89	306.13	311.3	304.28	297.23	304.2	303.9	300.24	308.11	302.97	303.28	309.29	306.16
314.76	317.33	311.57	314.46	311.68	319.43	321.78	311.8	322.69	312.01	303.58	317.03	314	313.93	314.44	313.01	317.54	309.86	310.98	318.21	311.17	315.26	312.32	312	317.32	310.32	316.35	321.68	309.66	312.08	314.73	311.39	310.84	311.68	312.86	315.88	317.91	309.92	309.39	310.01	311	315.44	318.81	315.84	314.73	308.26	311.08	307.45	310.48	308.85
294.54	297.25	295.29	302.35	294.09	296.6	298.9	300.49	297.67	298.5	297.07	306.16	297.47	295.14	298.02	302.11	290.39	292.61	299.66	300.62	299.69	286.06	291.62	294.6	297.3	299.18	301.94	290.62	292.24	295.19	298.76	296.05	299.48	293.01	296.93	296.41	297.04	290.78	297.92	294.63	299.7	303.81	296.68	294.57	294.2	297.88	298.42	297.1	290.48	294.67
316.63	319.85	328.22	322.16	310.62	320.34	311.08	321.03	320.8	316.46	318.58	318.83	318.3	314.81	313.66	316.57	317.34	315.24	325.24	319.99	323.71	314.73	323.2	311.73	323.74	312.88	319.54	315.08	321.02	312.13	321.94	321.02	315.21	320.06	312.7	322.14	317.12	319.94	318.42	318.2	316.79	320.15	321.42	319.98	320.81	317.86	315.25	319.58	318.55	321.24
329.55	332.75	330.95	327.05	325.75	333.37	325.53	324.46	325.51	327.76	330.59	329.32	326.58	326.88	327	332.21	329.33	328.3	329.82	330.09	331.11	325.22	327.2	326.81	327.91	316.73	329.28	319.64	330.5	320.73	324.57	322.1	326.41	317.77	329.99	328.94	334.13	332.74	327	323.28	328.18	324.28	329.54	333.95	333.5	326.92	325.97	333.9	334.21	329.98
315.48	315.69	319.99	315.3	316.26	308.37	308.99	314.4	315.72	313.81	314.37	316.34	317.43	317.87	311.65	312.94	312.65	311.43	304.86	308.57	319.14	310.49	316.37	315.77	313.16	319.03	323	317.53	315.58	314.26	311.53	313.47	316.26	309.9	314.72	314.37	313.49	312.92	306.74	313.77	312.96	312.69	313.86	318.37	312.46	317.81	304.71	316.77	310.32	309.29
304.7	298.04	301.78	309.05	294.09	297.2	300.59	300.29	295.87	300.78	303.21	301.33	305.29	297.5	307.63	298.19	301.46	299.09	304.02	297.05	299.6	301.09	298.82	289.63	305.61	307.93	302.99	303.08	301.57	305.68	312.94	301.28	305.36	309.13	300.13	304.86	304.94	298.56	302.05	301.31	302.98	299.61	298.97	302.34	299.67	298.95	298.49	305.85	294.38	306.67
308.23	308.28	301.23	305.78	298.89	306.75	306.57	307.89	295.36	306.91	301.23	299.71	304.76	302.44	300.63	303.41	300.76	299.94	309.51	307.06	300.79	305.06	309.16	302.06	304.82	297.93	303.35	299.93	309.52	304.5	301.06	304.08	302.28	310.37	298.66	309.67	309.59	309.79	311	304.75	299.75	309	302.67	305	307.88	302.57	297.73	305.52	298.82	299.73
311.88	321.8	317.81	311.95	313.18	317.79	319.98	320.35	322.36	319.06	315.24	312.76	313.38	308.35	314.42	313.62	311.34	313.65	316.05	315.65	315.92	307.28	317.57	312.59	311.97	315.26	308.9	316.71	311.77	315.42	308.07	315.31	313.55	315.29	325.87	312.07	320.93	320.14	298.95	316.43	315.9	312.63	319.28	318.95	318.29	310.11	315.13	315	314.79	313.85
306.76	311.03	304.17	305.66	301.31	308.94	303.98	303.23	311.76	307.3	307.43	306.7	303.18	303.13	312.88	305.66	302.9	309.8	309.22	302.67	304.63	306.63	310.03	307.85	307.35	307.14	305.39	304.18	299.92	307.68	308.23	303.94	297.24	301.05	305.52	315.1	307.25	304.86	301.76	306.7	309.9	314.49	306.06	306.29	305.63	304.77	307.53	303.01	305.51	309.27
296.9	302.67	299.05	286.15	296.29	298.51	287.56	294.98	296.74	293.93	296.13	293.3	293.97	298.67	300.46	290.53	291.25	291.01	291.67	290.37	295.79	302.86	295.8	300.06	302.01	288.89	301.73	294.07	291.35	295.19	296.92	292.6	288.93	295.62	289.4	295.16	290.55	296.93	286.27	304.67	299.88	291.71	294.53	292.15	292.95	283.98	293.29	297.07	299.4	296.13
315.9	307.29	310.79	306.11	309.33	307.69	317.18	308.7	311.52	302.39	306.3	308.91	304.25	309.21	310.66	313.44	309.39	303.85	314.55	309.59	313.45	310.89	312.52	309.55	308.56	309.17	311.6	313.58	303.72	312.28	314.87	313.67	298.49	317.34	305.73	308.15	315.79	312.36	309.92	308.23	305.69	306.92	308.24	312.63	311.02	305.6	314.6	311.85	309.93	310.07
317.44	320.76	308.28	316.93	323.92	318.54	318.38	330.42	319.37	319.32	325.43	321.92	315.02	313.59	313.14	323.24	317.61	318.02	316.38	321.63	320.74	319.5	318.84	323.88	317.07	316.47	317.48	317.88	317.64	319.29	316.39	314.63	323	318.87	321.97	313.84	320.34	317.77	318.63	321	310.95	316.19	316.36	323.06	314.54	318.19	317.39	314.87	312.67	314.44
297.76	300.1	301.52	305.35	296.49	301.86	297.15	308.02	305.84	305.3	306.34	299.19	298.09	297.44	291.05	301.38	298.81	303.06	309.69	299.97	300.69	308.94	296.64	297.63	304.12	307.39	298.63	310.08	300.47	305.73	299.46	296.43	300.52	295.01	302.29	300.69	299.84	297.5	291.7	302	302.06	299.89	296.34	303.18	291.58	298.38	297.42	307.21	304.95	296.98
288.74	302.08	298.54	289.86	291.55	291.59	289.38	301.13	297.68	294.74	296.67	291.4	301.33	295.7	292.95	294.63	289.93	288.98	297.66	292.18	292.79	299.14	289.51	292.84	290.24	290.1	291.91	292.78	290.94	289.05	296.41	293.71	296.58	293.98	292.36	295.76	290.83	295.56	299.94	290.63	299.44	292.2	299.32	292.34	300.85	300.94	294.91	297.24	295.54	292.11
307.1	298.17	304.97	304.43	303.29	306.47	299.43	306.15	303.95	300.45	297.53	311.2	302.7	303.22	297.56	307.5	300.35	301.21	303.64	306.22	301.44	308.31	307.82	305.67	303.56	307.96	306.67	303.86	302.3	298.22	306.7	304.14	308.07	304.61	298.93	309.7	295.98	308.47	302.68	306.32	308.4	302.86	302.28	310.38	311.29	304.08	305.38	304.26	304.27	310.89
300.96	310.53	296.74	299.57	299.77	296.61	292.2	300.16	298.04	303.78	303.56	299.25	295.38	302.62	292.41	302.03	301.69	299.12	294.83	295.68	294.91	299.91	292.71	303.51	293.86	294.47	304.4	298.47	298.04	297.04	289.93	297.63	291.81	299.61	298.15	295.96	301.06	297.44	297.11	301.45	295.33	297.32	292.55	293.2	294.34	295.24	296.6	293.73	294.93	290.33
305.88	305.68	309.7	306.3	316.08	308.63	314.86	311.74	307.41	301.38	305.97	310.6	307.94	306.28	309.76	308.74	308.08	305.14	306.69	300.39	301.65	308.47	304.13	304.76	302.89	309.1	304.53	309.27	299.13	301.76	308.72	303.51	307.66	308.42	307.58	303.5	302.78	310.93	297.5	303.1	307.36	309.15	307.41	305.34	312.94	315.35	309.66	294.11	304.34	305.14
318.88	308.54	312.97	315.14	314.29	312.46	308.76	317.06	312.51	315.03	315.86	310.76	310.44	313.75	316.03	317.93	322.26	311.23	317.3	320.11	314.83	316.12	313.97	316.81	311.72	324.03	316.19	310.54	312.08	315.88	318.12	318.64	317.23	320.77	308.41	317.1	311.79	321.96	313.91	314.8	318.45	315.61	314.01	322.09	318.24	311.24	316.42	311.7	312.64	316.82
313.6	315.71	305.25	307.75	311.79	309.77	309.25	316.68	303.7	311.89	309.79	312.65	309.26	315.31	312.01	309.03	306.64	309.28	309.99	310.08	307.74	306.06	322.02	309.71	319.4	315.69	314.33	308.96	311.91	304.14	315.15	308.92	310.61	315.22	307.5	306.88	306.94	309.47	311.62	316.49	314.21	305.12	312.88	318.49	310.71	304.83	310.96	306.07	314.69	308.29
309.67	315.19	318.04	310.76	305.96	320.01	309.29	305.96	307.82	310.24	310.88	313.38	313.44	314.2	305.96	311.47	306.61	311.08	315.72	314.4	308.74	314.16	309.32	302.88	312.57	309.49	310.96	314.14	308.56	316.93	312.86	309.74	311.68	308.77	310.93	305.39	310.6	305.88	313.84	311.45	314.38	310.58	313.35	311	315.1	305.17	310.97	314.88	309.45	314.68
305.09	307.58	307.63	304.12	316.18	309.87	306.67	309.4	312.39	316.47	307.18	309.56	307.97	310.91	309.22	308.99	302	310.63	306.09	306.91	310.89	305.45	306	312.97	305.85	306.3	311.2	312.85	311.12	312.8	308.12	310.77	296.84	301.91	304.64	306.99	303.91	309.51	315.57	312.58	305.27	305.66	312.04	308.47	302.9	306.02	303.31	308.61	317.46	315.1
305.53	302.13	299.96	285.02	292.59	307.99	300.58	296.99	300.42	296.54	302.41	302.84	302.36	295.12	299.39	299.07	303.84	303.72	301.28	298.67	294.75	296.08	302.53	300.58	303.44	306.04	303.73	303.71	302.29	303.61	301.49	307.1	306.05	306.88	301.08	303.25	300.06	305.34	307.77	303.31	302.9	299.8	302.21	307.24	303.92	297.68	298.95	300.74	299.23	304.92
310.43	309.33	314.63	317.77	309.61	313.02	309.16	312.2	304.2	308.01	311.28	318.54	307.34	306.02	306.9	314.82	308.95	304.05	308.23	311.09	306.14	312.97	313.37	304.87	307.74	311.34	304.25	312.23	308.44	309.25	307.65	310.94	312.59	305.7	313.6	311.68	313.35	303.15	302.83	304.78	301.7	314.03	309.46	316.89	305.38	307.83	312.85	311.58	309.1	313.8
317.67	321.17	323.88	324.99	324.08	321.55	315.9	314.96	312.05	320.09	311.41	316.07	313	316.4	323.53	313.57	314.71	324.98	322.26	319.14	322.19	317.29	320.35	314.47	314.92	310.38	311.1	318.35	310.61	318.13	321.09	324.01	321.56	315.12	319.11	313.87	315.92	321.7	313.27	315.33	319.35	316.35	317.29	320.34	321.29	313.24	325	327.24	315.23	321.21
299.23	301.43	305.73	304.13	309.17	302.95	294.62	303.43	301.2	305.4	303.8	303.06	316.25	301.93	302.05	306.52	304.48	306.2	309.11	304.91	302.99	299.24	308.41	309.01	301.61	303.22	304.47	302.96	299.26	307.34	303.96	305.77	305.26	295.71	294.59	296.87	298.35	303.69	302.89	309.01	305.28	295.97	304.89	310.7	304.21	298.31	303.24	297.67	306.21	307.15
313.07	309.82	322.01	316.29	319.5	312.69	317.52	321.46	318.78	321.56	311.98	317.18	310.99	311.72	310.16	310.99	313.21	309.89	319.83	320.1	308.59	317.62	306.65	309.58	314.73	317	317.86	313.16	313.27	323.12	322.21	319.4	315.13	310.82	312.4	317.48	315.5	314	309.72	313.22	308.13	311.44	315.9	320.91	320.05	316.92	316.82	316.63	320.44	318.71
327.23	328.98	329.76	328	329.26	328.94	326.26	331.48	332.06	329.34	321.66	331.12	334.41	332.21	327.53	330.85	332.18	333	328.51	325.93	322.93	323.79	327.06	326.17	328.26	323.68	331.26	321.74	324.41	327.69	324.26	324.99	327.43	326.66	324.27	326.16	329.73	331.27	324.85	326.21	333.73	324.73	321.49	325.01	320.44	327.82	326.24	333.8	334.54	328.07
302.32	300.66	301.93	302.69	309.64	310.23	301.92	306.14	304.35	305.83	302.2	299.97	310.33	297.48	298.8	300.63	306.12	293.05	300.16	309.18	298.03	303.94	304.99	302.21	301.69	308.64	306.81	304.93	302.56	294.25	312.82	300.23	304.47	306.66	309.99	307.62	302.62	301.54	305.52	303.31	305.33	310.29	302.95	298.09	298.69	299.34	295.36	304.85	302.6	302.2
314.05	309.98	318.88	306.94	314.52	316.28	317.53	314.45	314.13	307.96	313.42	316.63	321.83	311.19	308.53	319.84	311.59	311.73	317.73	308.56	316.5	316.17	313.7	311.56	310.49	315.23	312.91	317.12	310.48	311.76	311.58	319.37	300.43	313.46	312.68	315.11	310.7	307.81	311.39	313.7	316.22	315.9	313.63	311.29	316.24	318.38	310.63	323.96	313.81	316.46
300.7	302.31	307.26	296.44	303.22	305.71	307.79	306.57	309.14	308.21	304.12	298.21	301.63	303.45	303.44	300.18	298.45	304.1	302.72	307.71	300.58	304.24	303.06	300.47	301.66	302.33	302.79	298.1	301.87	307.51	302.71	308.77	301.66	301.66	296.28	302.48	304.1	302.65	308.28	307.77	304.33	307.38	299.78	303.15	307.11	301.3	302.44	309.59	310.92	301.45
324.34	325.02	323.51	321.02	320.47	325.46	325.22	332.67	324.41	329.22	321.69	326.65	320.81	321.99	323.78	326.3	324.78	320.01	318.9	327.13	327.3	321.03	327.04	327.25	323.73	330.18	326.13	321.34	321.31	324.93	321.22	324.02	326.09	323.42	328.48	323.85	324.25	323.78	331.86	326.48	334.41	321.96	320.93	320.9	324.83	322.9	322.12	320.95	325.22	326.68
299.75	306.01	301.5	313.38	304.78	306.42	295.52	302.94	304.65	300	301.42	297.54	301.66	305.39	301.1	302.83	302.36	299.81	304.85	293.08	304.3	308.57	309.92	306.81	299.24	302.8	301.15	300.15	303.07	299.22	303.25	306.14	307.65	293.88	302.54	304.9	294.35	300	302.25	306.23	306.86	308.58	304.11	302.16	301.13	301.39	304.87	302.85	305.78	307.12
304.7	304.88	296.06	308.1	306.4	303.78	311.96	308.05	304.49	310.17	308.31	305.21	299.45	299.41	306.17	306.8	297.23	294.38	303.54	300.12	305.59	306.1	298.28	303.83	306.1	300.89	303.45	307.13	301.91	302.43	302.97	301.14	310.42	311.74	301.77	307.29	300.28	302.52	306.95	302.91	298.41	311.83	308.34	302.27	307.14	305.54	300.83	306.87	309.39	307.8
310.54	311.97	313.15	321.48	319.26	317.29	322.38	316.44	310.96	310.07	315.07	318.65	311.59	318.27	321.92	318.55	320.56	319.81	314.24	315.99	322.4	314.51	318.32	319.36	324.46	316.29	308.03	313.37	313.76	311.62	315.1	311.68	313.58	316.18	315.24	312.44	319.25	312.78	319.75	321.64	309.2	313.79	309.04	310.86	321.75	310.06	322.3	323.38	320.2	318.4
305.14	301.89	306.01	306.21	303.48	300.01	300.52	303.08	297.45	304.99	302.24	295.73	302.7	305.73	299.37	301.83	305.89	303.18	310.12	304.1	306.69	308.34	308.03	307.53	301.23	300.21	309.7	296.53	302.01	304.24	304.07	303.07	305.67	300.85	300.73	312.66	298.51	308.94	294.42	295.9	303.18	302.11	303.3	305.17	303.69	308.68	302.25	306.23	309.29	299.96
295.85	296.29	305.39	300.88	300.94	308.68	302.19	305.36	295.35	299.86	302.96	299.48	305.22	296.32	305.58	299.13	293.23	299.98	305.94	301.55	303.7	297.41	299.88	306.15	300.52	299.88	305.95	304.52	301.04	303.85	303.36	308.56	297.39	300.62	297.75	303.89	300.33	297.4	302.29	297.16	302.81	306.4	300.66	300.89	300.17	307.42	301.76	299.37	301.4	301.94
307.68	307.61	301.8	314.36	307.37	299.67	305.93	313.78	307.58	303.23	307.4	303.75	309.73	308.37	309.72	311.68	318.48	311.44	312.3	309.28	305.17	313.27	304	307.28	304.59	305.94	303.88	306.87	311.09	310.55	312.71	301.66	313.95	307	309.41	307.95	308.03	307.75	310.92	308.5	310.96	307.79	310.47	310.14	309.4	305.69	315.87	302.13	313.58	304.53
294.01	293.3	297.45	299.61	302.37	291.78	289.33	296.78	301.63	295.75	298.94	286.99	297.19	289.97	284.38	296.1	286.14	290.99	289.07	298.56	293.3	293.4	295.32	294.94	291.58	291.33	296.54	287.32	292.71	291.91	288.45	287.93	304.65	288.09	294.36	295.58	300.76	300.01	287.7	299.5	290.75	293.44	287.34	290.23	299.73	291.7	294.85	290.8	288.45	297.42
316.07	311.48	320.98	311.08	314.77	315.29	305.94	316.46	311.27	311	316.49	316.8	311.78	319.62	315.32	320.76	308.72	317.53	310.02	310.6	311.88	312.46	310.42	309.7	311.71	317.06	315.35	309.66	316.32	311.48	310.75	302.1	319.57	318.51	311.51	314.77	322.14	308.93	317.54	312.59	309.88	318.99	308.66	313.65	321.08	313.24	312.73	316.36	316.77	315.9
314.78	317.84	316.89	313.02	318.95	312.85	321.28	315.52	312.49	312.18	318.17	317.22	317.71	318.97	319.59	319.05	318.55	313.74	319.01	313.8	321.38	316.6	315.29	318.8	312.19	317.24	312.47	321.08	316.52	314.21	312.17	308.44	310.32	315.05	312.91	313.05	316.05	312.54	317.21	312.12	314.66	315.89	314.36	319.93	313.3	316.87	309.74	315.58	313.45	316.09
310.12	309.52	297.33	312.77	303.44	307.01	307.75	308.38	311.56	303.93	306.69	308.36	304.58	313.79	305.38	307.94	304.75	309.71	315.1	309.94	303.8	300.13	307.6	308.44	299.1	301.08	301.44	308.73	309.12	303.05	308.47	306.43	310.89	307.57	310.51	302.11	310.67	305.69	309.2	313.49	307.17	299.3	302.67	305.38	302.02	305.23	300.86	311.97	301.27	309.49
324.37	320.37	327.95	327.73	331.48	327.16	318.12	322.42	328.95	325.04	330.47	322.82	324.43	318.67	325.89	325.18	327.78	321.19	323.38	325.95	331.06	328.55	321.44	325.37	327.84	323.55	323.64	319.67	322.44	321.53	323.7	330.43	316.05	323.91	321.2	319.54	320.76	331.09	330.5	324.81	328.74	330.45	321.13	321.35	329.47	321.7	324.42	325.54	322.99	330.6
303.61	308.26	304.01	302.11	304.31	306.25	313.19	305.51	308.52	299.92	302.24	307.08	308.64	308.01	307.75	309.2	302.26	304.72	300.79	303.23	311.32	307.11	308.17	304.29	303.85	305.97	309.34	308.89	305.28	305.95	300.97	305.39	302.62	307.92	304.2	299.39	309.35	307.65	301.13	308.43	302.6	302.63	299.12	302.5	301.98	307.83	303.16	309.78	308.57	302.59
300.78	301.76	302.96	300.68	305.33	297.36	303.83	301.59	306.46	296.84	308.28	308.22	306.05	293.95	297.76	307.71	311.41	305.89	304.04	306.56	311.88	304.42	300.38	299.05	301.81	311.66	302.01	298.5	302.09	298.11	309.18	309.54	311.34	303.27	306.37	306.09	311.33	301.49	302.47	308.8	298.44	304.91	303.7	301.6	306.8	306.77	305.65	315.22	308.41	305.48
318.31	318.62	322.48	318.92	318.16	324.15	323.08	315.75	315.7	312.41	310.02	318.13	317.13	323.48	317.38	310.42	313.73	318.19	316.1	312.39	316.7	318.56	320.46	317.06	313.34	316.88	319.16	324.34	323.37	308.55	315.53	310.5	318.95	326.9	318.1	320.37	315.67	316.59	311.7	309.71	318.99	321.78	317.34	319.19	312.42	319.06	311.76	308.35	313.16	315.03
316.82	313.81	312.79	315.59	314.39	324.71	311.87	318.81	317.35	316.43	318.68	315.33	313	311.93	316.93	316.52	315.36	321.15	317.22	320.5	322.92	313.52	313.97	318.8	311.24	315.69	318.85	316.09	316.23	313.04	319.2	319.37	309.84	320.92	318.36	310.18	321.91	315.73	314.52	314.32	314.37	317.71	315.8	314.21	308.58	321.37	318.87	313.57	311.07	312.44
307.06	302.63	305.31	309.06	303.1	310.08	310.33	302.53	306.11	306.39	305.4	299.24	304.67	308.37	300.7	302.84	310.41	310.45	304.7	301.72	308.51	300.41	305.72	305.6	305.39	306.86	310.74	309.32	308.49	303.12	302.64	306.36	304.02	312.09	297.63	309.31	313.54	300.19	300.7	313.85	307.05	302.15	306	296.41	302.28	306.85	299.88	308.57	296.67	303.43
329.46	322.7	330.23	326.49	328.81	325.4	331.14	326.08	338.83	325.29	321.23	321.58	321.24	329.72	331.68	328.8	332.18	334.62	325.37	327.87	328.72	328.34	323.15	330.47	318.6	330.04	330.34	326.42	327.06	327.88	326.98	318.02	334.48	327.26	330.11	333.08	326.99	328.31	332.84	322.39	329.36	322.76	326.71	330.14	326.85	327.75	327.81	329.68	328.53	330.23
328.11	333.34	329.72	328.25	329.56	329.84	334.64	333.89	323.91	330.15	327.34	327.47	331.83	323.97	334.27	326.48	329.28	329.96	331.18	329.65	330.15	331.48	326.63	331.28	329.12	330.24	331.28	324.28	330.41	332.14	333.11	327.7	328.75	330.41	333.73	321.05	328.14	334.97	328.58	326.57	327.21	328.95	327.61	331.24	330.96	325.33	327.93	322.82	326.92	329.14
296.75	299.15	303.37	299.2	298.41	297.06	309.92	309.07	304.9	301.88	307.5	300.59	302.54	303.3	308.92	299.42	298.66	299.43	302.91	298.93	303.25	301.87	300.9	305.81	298.6	305.85	300.85	300.52	308.38	306.67	303.69	297.73	302.83	309.54	301.88	310.05	304.77	308.72	300.48	303.03	300.25	296.68	296.34	298.19	304.42	305.11	301.56	296.4	308.06	305.32
313.86	314.5	310.07	313.67	315.1	317.94	313.8	318.65	313.69	312.8	318	316.32	309.38	311.22	310.87	318.28	316.47	315.76	316.48	311.98	314.85	320.25	313.61	310.23	311.05	318.79	311.87	317.37	319.11	313.18	314.03	312.16	309.71	313.23	313.93	312.72	317.56	317.3	314.46	313.34	317.82	312.36	310.84	313.95	315.41	319.1	311.94	309.28	316.98	321.52
321.82	321.91	323.28	325.35	321.35	323.67	331.55	327.86	319.71	327.26	320.23	324	321.73	325.69	324.79	324.85	327.47	320.94	325.06	319.8	327.6	328.77	325.62	320.63	322.26	327.17	329.6	315.73	319.59	327.01	320.96	323.72	321.67	320.94	323.17	319.5	324.93	324.26	323.2	325.59	326.07	318.92	322.96	323.82	330.58	325.54	330.55	324.9	322.79	324.66
309.14	307.65	308.28	304.17	315.32	310.12	305.15	310.92	312.08	310.3	309.37	302.95	312.7	304.48	312.56	310.62	304.11	316.51	309.25	318.08	300.74	313.28	305.93	307.15	309.39	309.28	314.69	308.37	316.3	309.08	314.26	315.64	313.89	310.03	312.11	318.87	313.59	313.52	313.64	303.39	308.85	308.33	311.08	306.46	315.84	315.29	300.87	312.98	315.96	306.43
304.77	309.39	298.12	302.93	309.08	299.07	305.67	314.21	296.48	304.52	293.88	298.01	298.81	303.16	302.64	299.85	300.4	302.69	305.33	299.33	299.31	307.03	296.33	301.69	301.75	304.58	307.44	308.24	301.3	302.98	305.36	307.24	302.54	299.16	298.57	307.3	304.27	303.08	303.91	304.69	304.26	304.18	291.28	301.86	303.28	295.33	316.58	297.79	302.4	302.68
314.81	307.64	322.39	329.48	318.34	322.22	330.41	315.7	320.59	318.28	314.62	321.68	320.51	311.15	315.33	321.49	322.33	323.69	319.72	323.18	320.87	323.09	321.33	322.56	322.53	323.21	323.58	321.92	315.12	317.88	324.83	312.73	317.82	317.06	318.58	320.89	316.43	313.58	322.28	319.37	311.28	325.78	321.42	320.84	320.27	319.17	316.12	318.18	324.43	325.37
324.83	333.31	331.49	328.7	328.92	325.42	335.1	329.04	331.52	331.03	329.69	331.49	324.65	332.86	332.35	329.21	325.09	325.27	325.49	332.57	337.68	328.98	327.65	329.53	326.51	330.38	329.39	325.82	331.73	327.2	323.09	331.61	332.9	330.34	327.29	328.75	327.38	329.28	328.32	330.6	335.44	332.1	333.03	323.75	328.43	328.58	328.05	329.48	324.42	324.53
307.76	313.38	308.58	305.93	309.94	309.96	313	307.31	306.02	320.68	308.96	314.97	314.11	308.03	313.9	318.41	308.36	306.32	312.04	304.43	312.5	308.38	306.23	316.41	312.73	307.06	312.09	310.54	312.57	312.22	308.5	312.2	313.64	310.79	308.85	315.98	312.79	311.61	307.49	310.46	301.82	312.15	305.5	307.48	306.7	304.15	309.3	304.49	306.9	311.19
310.65	320.6	314.94	314.53	324.23	308.81	317.84	314.99	321.42	308.17	314.3	316.5	315.42	318.15	316.59	311	312.45	319.34	315.01	313.46	311.98	315.83	314.2	324.06	312.75	318.02	305.4	313.99	316.51	313.6	311.2	317.84	310.65	313.1	313.39	314.43	318.45	319.6	312.2	314.99	306.17	321.09	320.28	308.82	315.58	313.18	313.72	319.49	313.09	310.01
302.42	304.69	297.62	307.43	308.53	309.24	305.16	302.1	297.07	300.92	303.78	299.2	305.91	301.31	303.36	307.45	307.57	301.55	295.46	307.95	303.54	302.17	300.17	305.55	303.94	313.02	305.06	303.46	312.23	304.76	305.91	301.81	303.47	301.56	312.57	303.14	300.54	299	302.38	304.07	302.01	303.33	301.13	305.3	303.2	308.65	302.41	300.82	300.98	303.04
301.37	299.76	301.47	305.52	301.57	294.93	301.48	307.57	300.9	306.44	294.11	304.16	296.01	305.45	305.27	307.76	296.38	301.11	299.31	305.99	297.34	305.7	303.82	304.46	296.32	300.14	303.05	300.86	298.37	295.27	299.8	304.96	297.78	297.79	307.22	301.95	302.49	308.11	304.69	305.63	308.89	294.76	305.04	294.76	303.42	296.5	302.49	305.95	306.53	304.76
308.34	306.66	311.04	306.72	301.49	305.93	303	305.11	313.79	308.1	312.86	310.17	305.55	307.83	307.97	307.36	301.94	298.63	308.2	302.85	309.32	310.69	302.74	307.19	310.96	307.67	310.63	308.47	309.12	305	306.9	302.06	302.35	301.19	301.16	308.41	310.09	306.72	306.7	299.73	310.39	306.34	304.7	308.6	295.34	305.13	301.63	304.85	303.59	298.27
303.57	300.35	305.36	301.67	301.4	300.31	301.73	300.15	314.25	309.12	305.4	306.75	310.3	307.41	299.24	304.86	301.72	303.32	301.43	302.57	309.83	305.14	300.11	311.04	305.65	308.23	301.84	300.35	299.56	305.76	302.4	303.43	302.66	303.5	307.77	298.88	305.56	301.66	313.6	306.96	300.61	299.11	301.11	301.61	304.7	298.55	299.83	304.8	298.53	300.72
315.65	315.95	306.88	308.43	311.38	318.33	313.65	313.91	315.15	314.49	317.58	316.42	313.99	308.41	302.29	317.55	309.25	318.76	313.83	322.47	311.4	313.95	307.56	311.22	312.78	316.45	309.18	316.35	314.87	306.73	313.17	314.63	310.5	313.47	313.32	308.21	316.21	320.21	320.34	314.12	309.88	311.18	309.77	318.03	319.06	304.6	308.28	316	308.16	306.16
316.34	305.08	319.51	319.86	322.07	306.19	319.36	312.87	316.87	311.09	321.12	316.41	320.27	312.61	305.55	314.01	308.58	317.6	312.75	305.7	316.76	312.67	309.88	316.88	312.27	312.42	310.49	322.01	310.65	307.75	313.95	324.35	317.74	312.67	309.35	308.87	317.54	318.68	314.1	314.8	315.62	318.76	318.89	318.12	318.66	315.07	319.38	316.48	307.36	314.12
308.76	303.29	306.11	305.05	311.22	310.12	305.4	305.09	304.86	315.16	314.34	307.18	308.7	310.35	310.77	307.92	313.9	313.22	302.08	305.69	311.86	311.96	311.97	308.98	317.15	310.93	308.4	307.69	304.83	305.69	307.15	306.63	306.38	312.08	301.34	308.84	306.28	304.38	307.32	316.1	311.14	308.72	309.38	316.73	306.35	299.78	312.42	309.53	299.89	303.95
315.27	308.92	315.82	312.51	311.06	311.45	313.58	311.81	313.8	318.1	312.59	316.16	308.6	313.33	315.48	315.16	316.34	311.53	318.73	313.85	318.9	310.83	307.2	310.92	307.45	316.89	316.15	308.94	316.09	312.55	307.99	315.47	316.74	311.59	318.35	317.26	318.96	315.08	312.75	312.24	317.26	314.47	312.08	315.87	312.84	314.91	306.37	308.19	312.57	314.25
300.23	303.19	300.44	307.89	311.83	305.01	307.37	307.03	312.19	310.01	305.57	304.74	299.13	307.78	298.78	298.49	307.07	306.68	309.95	305.14	301.57	311.79	300.18	301.04	306.04	308.47	310.77	301.55	310.4	310.99	302.67	312.72	310.03	311.15	304.08	313.65	305.03	311.8	306.69	313.37	303.5	306.82	303.89	305.97	301.78	308.54	315.61	309.78	298.96	305.54
298.17	303.56	298.52	303.18	297.3	299.15	299.25	302.12	306.71	300.41	296.68	301.84	303.81	299.64	301.65	305.07	300.06	298.46	306.08	297.48	297.35	304.91	294.3	300.32	296.54	300.55	299.71	299.37	300.05	300.37	301.16	299.09	301.52	307.01	295.79	301.22	298.42	300.77	295.52	302.29	298.22	293.26	302.69	302.52	303.57	301.79	298.55	295.12	306.79	303.61
304.58	303.87	307.61	300.5	301.12	303.08	308.03	300.83	305.6	302.83	294.48	306.54	300.9	309.45	304.7	303.02	304.8	307.28	300.21	302.08	302.26	311.58	299.5	301.02	301.43	309.39	306.15	311.3	308.01	300.7	307.63	305.12	305.03	309.78	305.47	302.98	303.64	299.06	308.24	307.99	303.96	308.69	298.14	303.76	304.05	301.61	311.61	299.93	307.29	313.21
298.36	303.18	306.39	302.29	308.78	313.13	305.35	302.97	303.97	309.01	303.72	306.95	304.16	304.51	307.38	298.96	298.52	307.05	298.69	299.18	304.87	310.8	305.26	299.41	301.13	304.61	304.5	304.5	307.7	309.45	307.84	300.07	307.82	305.41	310.39	308.24	302.34	301	306.87	301.1	315.04	306.6	300.12	306.62	298.1	305	311.21	304.85	303.48	297.23
308.6	308.85	299.82	307.43	300.14	306.51	307.86	303.86	306.71	304.44	304.45	309.98	311.18	307.65	306.62	313.12	300.08	298.01	298.01	309.64	300.7	304.18	304.06	303.05	301.91	299.59	307.46	310.21	309.99	303.65	302.48	304.08	308.44	306.11	305.08	310.74	303.96	306.91	307.67	299.93	302.64	307.58	314.59	309.98	303.98	310.37	300.79	310.76	303.49	306.76
309.3	312.72	311.92	311.48	321.49	316.13	316.62	322.44	312.1	315.36	316.54	316.19	318.57	316.15	322.32	317.45	318.68	319.4	314.05	313.99	316.12	318.93	319.85	312.98	325.02	317.69	322.23	319.82	309.49	314.59	316.41	318.65	324.35	323.16	319.39	316.07	321.76	316.44	305.23	320.49	321.57	315.66	319.89	320.43	323.4	320.5	318.72	312.35	318.94	319.1
310.06	317.25	316.93	312.9	312.55	319.05	311.05	313.05	318.14	311.92	321.84	313.4	317.93	308.98	310.9	319.87	317.47	311.01	321.47	313.66	326.12	314.27	304.79	310.71	315.76	309.6	316.57	315.92	318.26	314.86	313.83	308.05	315.27	313.09	317.81	317.69	313.54	312	308.16	317.72	312.38	318.92	314.41	311.57	317.42	319.43	316.09	310.76	310.72	309.7
299.75	301.89	308.08	306.7	302.75	302.6	293.86	304.33	306.4	302.17	304.81	301.57	305.77	301.53	308.28	302.68	303.67	296.94	297.24	304.91	309.72	306.49	301.47	304.76	300.08	301.98	307.34	303.95	300.87	301.91	302.99	300.35	303.04	300.79	304.49	297.75	304.58	297.92	304.24	302.67	300.24	301.93	302.51	305.31	299.14	307.21	303.3	301.66	301.61	295.13
313.57	315.04	312.4	316.13	310.05	316.33	307.4	310.05	316.26	305.71	309.54	311.23	318.47	311.23	307.68	313.97	310.83	312.25	314.13	309.59	312.88	313.67	315.76	316.26	312.06	308.33	315.1	306.51	315.03	309.89	316.26	313.61	310.81	309.04	314.22	309.15	317.54	311.79	316.86	316	310.76	311.39	306.47	312.22	313.41	315.51	309.14	314.51	310.51	311.68
325.22	334.82	321.93	323.7	331.57	332.69	333.91	327.4	322.85	321.55	323.91	323.9	324.92	326.68	339.53	327.24	329.07	329.24	326.61	326.84	320.87	332.01	327.94	319.86	321.12	327.58	327.64	330.74	328.18	325.1	316.61	331.53	329.62	331.04	320.63	328.54	321.16	329.68	334.94	334.45	321.59	326.37	323.71	335.93	333.35	328.83	323.37	326.47	326.85	328.24
298.24	297.27	297.36	304.67	303.99	301.45	301.46	308.35	301.82	306.59	306.53	301.02	299.87	302.76	304.69	304.28	308.35	302.88	298.64	303.98	303.15	300.64	296.6	302.46	300.58	303.83	307.45	305.87	306.45	304.82	307.35	310.1	302.83	300.27	304.49	306.18	308.55	307.25	303.03	301.32	295.22	305.43	304.93	305.81	308.89	308.84	301.18	309.78	305.1	301.67
309.08	295.67	303.96	301.02	298.4	300.84	298.15	303.26	302.22	306.8	303.73	303.99	301.14	306.56	298.19	311.28	304.29	304.05	304.62	303.39	312.3	306.41	307.93	307.72	295.58	301.96	296.97	304.07	301.82	303.13	297.42	306.53	301.97	299.92	292.25	297.2	299.94	304.78	300.44	302.77	304.14	307.48	304.66	303.41	302.92	298.84	307.48	298.08	308.71	300.23
311.99	311.21	309.49	306	320.11	306.1	308.66	300.88	308.74	317.46	315.41	308.27	309.64	308.94	309.96	308.94	308.39	305.37	309.76	314.13	302.86	306.7	312.92	316.91	312.23	304.88	314.97	308.24	309.08	317.11	308.63	312.86	300.53	306.26	313.11	312.7	301	311.25	310.78	308.53	320.93	313.23	311.47	311.07	304.92	311.58	302.53	312.68	319.01	310.88
320.88	310.74	317.8	326.69	320.14	314.77	318.96	314.73	314.07	319.49	314.31	317.64	311.19	312.83	321.2	320.65	326.13	313.34	319.88	314.68	319.93	315.46	323.09	316.59	325.24	315.41	312.23	319.04	314.62	315.66	318.63	314.42	319.1	317.17	314.96	316.8	316.13	317.6	313.76	321.25	317.72	314.75	319.91	328.24	318.49	313.72	322.78	318.59	312.26	309.78
312.22	312.07	322.11	314.33	328.75	312.33	312.15	309.84	308.96	326.24	313.92	318.39	307.17	318.83	314.19	310.08	317.69	317.79	320.84	323.32	310.37	315.17	316.77	311.93	319.18	313.2	319.29	317.93	319.27	318.83	313.4	310.62	319.43	315.52	317.96	314.84	323.28	315.08	316.61	312.49	323.36	323.35	319.58	315.84	325.2	319.06	318.62	315.96	313.05	322.29
298.84	305.85	300.03	297.23	297.3	291.99	303.64	305.27	304.13	301.68	298.09	305.43	297.2	302.04	301.28	295.65	303.76	302.91	299.29	301.36	302.02	299.43	295.89	301.45	300.82	292.82	307.45	294.28	305.21	298.86	300.88	308.15	296.2	301.04	298.49	306.67	303.93	299.37	298.89	294.57	300.54	304.06	299.88	297.06	296.76	295.76	302.78	303.16	299.7	297.92
307.08	303.36	308.84	302.42	301.46	302.68	309.99	308.03	313.18	305.98	303.44	311.5	309.56	303.84	307.79	306.51	305.85	302.38	309.61	307.16	306.35	311.48	309.35	310.13	310.45	310.18	302.27	308.44	310.94	306.63	312.6	301.59	312.58	310.87	305.48	306.32	303.68	306.21	311.34	305.86	310.94	310.1	316.82	312.53	318.01	306.7	307.49	305.75	309.32	304.28
316.52	319.45	319.85	326.07	317	316.67	318.69	323.11	315.96	314.32	320.52	308.32	319.2	305.75	322.01	319.35	320.27	320.58	322.84	324.39	325.36	328.67	316.6	316	314.64	310.67	316.23	313.16	312.76	318.33	315.89	320.81	315.81	312.33	321.05	321.06	315	310.3	317.46	316.79	312.84	315.57	316.53	320.03	323.68	321.54	325.56	319.01	319.71	322.93
311.64	310.74	317.99	307.92	313.67	313.52	309.92	313.17	310.4	311.39	317.07	316.08	312.85	315.79	311.9	304.62	309.48	310.43	313.68	308.35	312.62	307.47	315.54	314.09	307.08	314.51	301.53	314.9	309.73	316.22	317.19	314.67	311.55	319.61	310.87	314.81	310.55	310.46	307.98	310.45	309.08	316.5	317.19	312.01	313.6	308.71	315.55	310.88	306.84	315.17
308.3	295.39	305.42	299.72	300.56	293.52	303.48	306.46	299.23	297.91	295.24	307.78	302.3	299.86	304.5	308.12	303.19	298.45	304.4	306.62	305.95	305.13	305.16	296.95	304.23	297.15	295.68	305.42	303.88	300.64	301.46	304.36	300.38	303.24	299.57	297.73	305.52	304.86	303.25	296.66	308.62	299.93	303.44	301.43	306.17	297.54	307.15	299.51	305.51	300.46
305.21	295.98	302.71	299.74	304.33	298.56	299.38	301.96	301.11	300.52	298.6	301.83	298.45	308.46	299.64	296.51	297.25	303.75	301.15	301.08	293.04	302.09	300.79	300.19	300.97	299.65	299.29	299.05	303.61	294.12	301.2	299.42	298.89	295.99	305.52	303.37	302.34	305.22	301	299.64	296.83	304.81	299.79	299.24	297.93	298.76	308.27	302.56	306.77	300.86
297.3	290.13	292.67	293.2	300.26	297.79	294.78	296.95	300.24	301.51	294.31	297.81	295.22	301.23	299.38	293.63	304.14	299.04	301.14	300.01	303.2	298.04	295.14	291.49	301.89	299.78	297.12	298.8	296.53	300.8	295.57	298.47	290.17	306.25	302.04	291.66	287.47	297.31	294.74	300.19	299.85	290.68	300.1	295.04	291.56	294.81	295.19	292.1	304.78	298.66
316.3	306.24	317.18	310.13	313.33	314.93	314.5	312.06	314.22	309.98	314.92	312.09	314.54	310.45	313.23	309.62	321.87	315.72	312.3	313.82	313.27	315.44	319.58	315.31	307.73	309.36	317.2	311.96	315.02	312.28	302.54	307.97	310.32	314.88	310.92	311.43	317.72	315.06	316.98	309.84	315.68	314.54	313.97	314.66	310.08	318.84	313.09	319.3	310.58	309.07
308.81	315.48	320.59	314.62	311.52	316.32	306.86	318.59	316.34	313.02	314.25	311.06	312.57	305.81	316.25	307.85	309.6	311.77	313.89	309.92	313.07	318.7	318.47	314.42	312.89	312.64	308.95	315.03	313.27	311.36	314.3	316.8	311.96	310.89	307.75	316.66	315.51	316.11	314.31	316.87	310.33	311.34	314.12	313.12	313.91	315.95	316.05	316.74	314.3	310.15
297.92	299.61	291.82	299.27	296.67	305.71	310.73	307.78	297.07	299.09	308.67	303.55	300.28	308.8	298.81	297.26	305.77	296.29	302.86	301.13	305.33	309.02	300.38	294.64	299.04	306.04	300.59	306.35	307.75	308.4	299.65	300.47	302	302.22	302.04	305.2	294.45	302.52	301.93	305.52	299.89	303.18	302.84	303.18	304.94	308.46	304.06	302.95	301.19	301.35
312.08	317.44	311.13	307.82	315.62	318.92	311	312.88	317.51	319.58	310.82	317.55	307.84	312.77	310.59	314.7	310.65	308.66	315.56	313.37	318.5	304.01	313.71	304.71	309.36	305.61	318.96	319.16	312.12	313.08	315.23	310.12	317.02	314.79	315.18	310.66	320.62	312.77	308.72	310.06	313.35	319.21	313.84	312.14	314.18	306.01	310.97	315.69	314.16	315.47
314.41	308.79	306.38	310.65	310.1	314.48	308.58	317.65	307.05	309.13	312.98	317.21	310.84	308.28	318.49	315.45	313.03	317.92	315.56	314.44	312.09	311.89	316.36	312.12	313.66	315.73	318.07	314.51	315.67	321.33	311.04	313.75	314.04	317.76	310.31	311.49	318.11	312.13	317.12	312.44	315.28	319.89	314.49	315.45	310.21	314.76	310.54	312.84	310.99	309.24
322.04	316.49	313.76	308.79	313.85	312.41	309.04	312.76	312.09	321.16	315.86	323.75	308.83	314.05	310.22	319.34	314.9	319.12	316.93	312.64	319.06	311.02	314.38	320.25	317.1	308.51	317.06	315.67	313.65	313.55	316.95	313.9	315.59	314.38	314.67	317.15	309.25	311.73	320.79	317.35	320.83	314.65	314.47	310.31	315.25	312.22	318.65	311.92	311.61	310.71
294.08	291.31	295.58	298.71	292.76	290.9	291.83	294.25	289.56	291	297.73	299.46	294.1	294.26	298.03	292.51	292.91	293.45	300.81	289.73	296.73	288.93	296.47	296.26	296.09	291.88	290.87	298.71	289.69	290.42	301.07	296.27	298.01	296.11	297.51	296.59	295.87	297.28	296.51	297.4	286.41	291.21	290.36	295.56	292.85	287.42	299.44	287.77	290.83	299.75
305.66	304.85	299.83	310.74	291.28	307.96	300.19	307.69	305.71	302.71	300.8	301.62	299.21	298.68	295.63	298.01	305.95	303.02	301.52	293.51	299.99	299.29	303.53	306.67	300.2	308.69	304.77	302.22	304.06	304.67	302.85	300.91	304.5	304.54	304.1	290.8	293.61	298.57	295.98	301.92	299.76	290.85	303.76	298.53	305.09	307.46	288.86	304.63	296.67	301.36
302.97	313.39	306.89	312.8	305.78	308.84	314.61	313.28	309.5	307.03	307.43	316.41	312.35	309.35	299.29	304.82	305.78	309	310.96	312.8	316.52	311.35	312.47	305.78	315.28	307.19	309.89	309.92	302.05	312.78	311.52	310.77	312.3	307.77	312.54	317.5	310.08	305.28	311.26	314.78	311.06	303.5	313.41	310.06	305.62	311.3	309.86	314.31	312.24	307.33
310.14	310	309.67	313.14	307.94	312.49	318.1	312.77	322.22	308.29	313.91	315.96	313.28	312.44	306.83	311.44	315.39	311.66	311.69	312.32	316.35	312.66	315.29	314.68	308.13	311.8	309.85	304.92	310.32	310.89	316.87	313.59	315.54	317.22	314.86	316.94	315.03	314.62	310.21	314	316.55	314.55	321.19	311.65	317.25	313.4	313.7	308.54	317.98	318.29
315.54	317.67	316.08	313.86	315.06	314.66	313.26	314.21	308.6	314.29	317.4	317.33	316.93	310.52	316.74	321.65	318.59	320.86	308.27	310.52	310	315.03	311.46	310.65	308.07	317.69	316.06	315	316.31	325.27	308.58	307.53	313.34	307.65	320.25	317.8	316.23	314.2	313.06	312.39	312.67	312.43	316.7	320.58	317.66	313.7	317.82	311.54	317.28	314.6
311.29	320.29	315.75	315.83	315.65	311.34	313.53	313.78	318.51	315.03	312.47	310.93	317.2	315.73	318.78	317.65	309.05	314.47	312.07	317.18	311.63	310.02	316.33	315.22	314.02	317.48	317.06	314.16	314.87	319.39	314	311.03	317.75	315.6	311.69	313.95	310.25	317.13	313.08	316.31	311.15	317.44	322.45	313.87	316.01	312.37	319.19	303.91	316.22	314.05
315.11	307.93	311.88	314.08	315.68	317.33	307.42	313.74	321.62	311.43	313.73	313.74	314.03	313.05	311.24	317.24	313.34	314.37	311.24	312.67	310.75	315.74	309.38	308.27	308.78	313.78	312.33	312.66	311.19	309.05	312.1	310.01	317.09	315.28	310.09	314.29	316.71	320.57	318.07	309.95	307.77	314.16	318.22	308.63	312.02	315.7	314.98	315.02	313.13	311.57
312.89	298.35	300.37	307.78	300.85	298.55	303.58	299.78	298.43	299.37	304.72	304.45	308.13	300.91	307.5	305.53	304.3	298.78	296.5	297.18	303.17	307.15	309.13	307.93	304.69	304.02	300.97	297.71	303.35	305.53	300.23	311.29	306.94	304.26	301.05	303.97	301.75	304.8	292.93	307.11	305.16	302.75	304.85	300.04	296.37	304.76	302.95	303.63	302.7	306.84
303.46	313.68	314.56	305.89	312.99	306.37	310.67	304.86	298.25	303.75	308.06	307.1	305.22	301.92	309.16	303.52	303.43	300.87	302.34	296.44	303.58	305.26	308.33	308.18	308.93	303.73	308.37	303.79	301.25	309.06	312.85	309.73	296.12	304.84	309.26	305.87	298.12	301.85	302.75	312.34	309.43	302.76	312.08	302.6	307.99	305.1	299.95	299.56	305.63	301.12
323.02	322.62	327.05	328.26	328.3	333.24	328.43	321.96	333.51	332.96	318.62	325.26	331.79	325.83	332.88	331.86	325.04	327.97	327.4	326.35	331.55	327.08	324.35	332.86	325.46	330.64	331.55	319.81	323.88	334.5	333.21	325.71	320.27	331.35	331.65	328.44	333.22	332.05	331.13	323.53	333.46	329.45	329.28	329.49	327.38	334.26	326.23	327.53	326.36	328.14
303.2	292.74	298.58	295.2	298.64	298.31	295.81	294.81	297.16	293.84	295.11	298.6	294.98	294.13	288.75	290.74	291.65	295.26	292.49	290.62	292.37	297.96	293.55	296.51	289.94	297.68	299.31	291.58	294.49	298.37	295.47	298.25	296.78	303.1	298.57	298.7	293.28	296.83	294.22	301.05	298.97	291.48	298.17	300.32	301.07	295.8	295.16	295.11	293.23	299.83
295.41	301.89	306.78	307.91	305.03	303.09	305.08	304.15	305.41	292.82	307.07	296.12	295.82	302.27	301.69	307.69	296.59	301.7	304.11	301.87	302.59	309.21	300.35	302.61	300.17	308.18	302.96	301.2	302.05	302.47	303.87	302.47	300.01	305.27	310.14	303.3	303.98	302.89	304.06	305.7	301.19	308.1	299.95	296.99	307.49	300.89	306.95	303.92	312.71	309.06
300.05	293.36	287.99	301.73	299.82	294.25	300.91	300.24	303.16	295.27	299.29	300.7	292.38	299.09	296.39	298.33	298.46	304.55	291.73	295.1	303.93	291.79	299.29	300.44	294.22	293.92	298.81	297.32	299.49	303.25	292.32	299.02	300.32	293.48	288.9	285.36	302.05	294.18	301.35	297.44	295.05	286.36	295.67	298.96	300.38	294.82	297.67	294.59	289.5	294.99
329.98	323.19	324	325.23	328.51	325.87	333.74	324.84	331.36	328.5	321.35	329.57	335.52	331.01	331.54	324.9	324.66	321.77	327.63	319.25	328.66	320.54	330.16	327.27	325.55	331.34	326.47	327.43	326.94	320.71	327.56	337.25	325.45	321.49	332.24	325.73	321.87	325.87	329.12	325.71	329.63	332.15	323.22	317.7	322.26	320.15	329.8	318.1	326.12	330.91
299.51	306.4	298.51	311.13	308.1	300.77	312.3	306.42	303.99	304.3	307.93	305.03	307.51	308.07	302.38	297.66	300.32	305.41	304.56	307.2	307.2	302.42	304.33	304.36	310.82	305.13	303.44	301.91	310.04	306.35	293.84	304.22	297.37	309.35	303.56	300.56	306.95	301.92	307.77	302.07	305.96	305.93	304.07	301.12	301.73	302.56	306.36	302.01	305.78	299.84
324.62	320.9	325.27	326.96	327.09	323.61	323.25	321.17	325.66	332.25	319.4	327.02	328.66	326.79	324.48	320.74	326.15	318.73	328.24	321.96	324.21	323.82	326.97	326.79	318.21	327.72	327.38	328.42	325.9	323	327.92	330.22	326.26	324.14	321.12	331.35	321.92	335.82	323.33	325.62	330.69	329	328.9	326.01	323.77	321.72	326.06	322.77	324.32	317.18
301.34	301.24	303.62	302.84	303.79	312	303.65	301.24	306.08	308.49	300.71	303.41	310.7	299.84	308.87	303.23	297.8	297.89	310.21	304.62	303.71	305.02	302.87	307.03	305.72	309.98	304.77	306.83	295.43	313.63	305.97	307.73	302.12	307.11	305.78	310.53	309.94	306.69	312.17	300.93	311.35	296.39	309.01	299.64	299.57	307.66	301	309.31	310.25	300.98
328.88	329.56	336.02	323.14	328.72	320.28	331.82	326.7	332.74	334.15	326.62	329.32	330.7	329.43	331.11	325.12	325.87	324.83	337.64	327.98	329.33	331.27	326.4	326.14	331.15	325.5	326.73	327.34	328.35	326.76	328.23	326.87	336.07	327.3	341.39	323.36	327.32	335.54	328.65	329.93	330.02	331.57	327.81	329.53	331.25	328.39	328.35	331.72	334.14	326.96
301.6	303.26	298.39	300.02	302.86	303.7	301.96	306.15	304.46	306.27	309.03	303.45	304.22	300.02	309.84	308.03	305.67	302.22	307.11	301.52	307.43	307.73	302.54	304.23	305.62	303.75	302.79	297.53	300.69	310.69	299.92	303.67	303.06	308.21	299.74	308.82	302.85	306.58	303.02	306.54	309.61	308.88	300.14	299.95	301.86	304.02	303.96	300.21	304.25	312.11
310.09	310.91	315.81	310.81	312.82	312.99	308.93	307.56	312.66	307.93	305.32	310.05	310.83	307.1	301.37	310.89	309.36	314.37	318.66	301.85	307.86	313.28	318.7	312.33	310.64	302.07	308.75	311.59	308.99	309.87	308.44	314.64	311.94	304.9	306.22	315.35	307.36	311.58	313.87	307.92	308.9	312.94	313.24	306.95	313.91	312.71	309.92	302.79	305.98	308.83
317.4	316.16	315.2	316.51	314.31	316.75	318.32	316.27	321.78	317.87	326.48	323.4	314.67	314.64	321.7	325.2	312.61	309.91	313.72	321.73	320.68	323.76	319.63	314.7	314.28	323.4	319.12	319.38	315.75	315.47	313.94	321.45	319.54	313.76	316.48	320.62	321.69	318.11	316.95	317.94	317.53	320.87	321.71	313.79	322.06	324.86	320.63	323.78	321.2	317.55
311.01	310.11	314.16	314.26	317.55	310.99	314.58	310.44	315.97	315.34	309.46	308.29	306.19	315.88	309.33	318.45	312.64	311.28	308.7	319.68	309.5	312	311.9	316.54	315.73	309	308.09	313.42	308.83	311.15	314.46	310.4	310.12	315.34	306.09	309.93	317.12	311.69	314.72	305.69	312.22	309.72	309.82	313.07	315.05	308.97	309.73	308.99	306.05	311.36
321.56	316.94	320.29	317.5	317.2	317.78	318.05	311.49	316.47	313.62	313.73	309.54	307.93	315.01	319.56	316.94	317.63	311.06	309.81	308.01	315.3	314.25	314.78	311.06	317.34	318.83	318.32	315.54	317.79	319.26	317.08	314.5	310.55	314.63	312.34	309.53	312.16	313.43	303.85	311.03	308.68	313.62	313.81	315.87	318.7	316.27	309.81	313.88	314.7	307.68
314.59	322.02	317.31	316.08	318.71	312.76	318.75	314.24	313.71	320.49	312.65	315.62	313.3	311.37	308.14	315.08	313.46	314.94	320.81	313.97	312.44	313.26	316.83	309.25	317.3	322.3	319.1	312.38	316.88	307.77	312.22	318.91	319.21	307.1	313.67	310.81	313.17	318.19	315.97	313.24	316.86	315.71	316.56	317.45	310.54	315.22	315.19	316.9	310.61	307.77
315.8	314.28	319.95	312.08	313.04	318.89	313.16	315.68	310.78	309.54	318.38	310.19	319.11	324.13	310.82	315.33	316.68	317.86	323.85	316.05	322.57	314.03	311.64	314.14	309.58	320.55	315.4	316.08	312.07	316.23	315.64	314.94	323.85	319	319.1	318.64	317.26	315.22	317.44	312.35	316.6	310.1	316.55	313.94	320.54	315.01	314.94	312.87	314.85	318.15
312.45	303.33	307.59	308.97	303.75	295.41	309.05	302.92	304.71	305.89	307.61	302.03	310.6	299.15	304.43	307.07	305.58	299.9	308.57	305.35	311.62	306.26	308.58	305.24	309.4	302.62	310.49	308.88	313.4	301.4	309.12	315.43	314.22	305.81	306.35	300.71	312.01	301.51	304.58	308.53	305.21	307.78	300.77	302.81	300.93	311.46	303.8	306.52	308.99	306.35
327.4	329.42	333.58	329.64	332.43	326.57	326.85	324.68	333.07	328.98	326.76	332.02	328.6	333.54	325.23	322.62	325.23	323.66	331.97	325.98	330.84	334.72	328.29	330.44	319.19	327.61	329.39	328.82	325.09	327.92	334.36	330.04	329.5	330.63	327.51	327.68	325.97	328.74	327.44	329.23	330.94	324.77	329.05	333.55	331.64	324.86	329.16	329.18	329.81	321.14
297.39	294.01	295.66	299.82	289.72	293.52	297.95	287.91	295.45	292.27	294.17	296.2	292.28	298.19	293.71	292.15	299.35	293.63	287.99	292.79	292.63	295.28	294.5	291.37	296.58	291.85	292.13	295.72	287.43	288.79	289.65	292.8	286.87	297.85	299.33	286.11	293.6	296.26	292.11	300.5	292.94	289.5	289.49	298.28	292.71	289.98	297.82	289.66	294.92	297.32
302.05	297.26	303.87	306.2	310.59	305.94	301.79	305.5	298.29	305.85	300.05	310.99	305.37	310.68	303.38	314.89	300.54	307.53	307.4	304.14	305.82	309.29	307.33	304.66	298.01	302.43	304.22	303.11	305.3	311.47	303.19	304.32	307.73	306.79	298.04	300.34	308.56	311.83	307.77	311.42	306.45	302.77	305.79	304.42	306.06	304.59	308.48	311.37	307.17	307.21
320.18	310.18	323.89	321.37	321.78	315.16	317.74	317.81	316.35	320.54	311.38	320.76	319.35	315.76	314.61	318.5	313.68	314.59	324.19	320.11	317.92	309.85	318.06	316.68	308.07	315.25	323.08	315.51	314.25	317.43	319.4	319.56	313.17	314.38	319.25	316.89	309.63	313.02	319.82	314.3	313.14	326.61	317.29	304.72	319.24	315.48	317.07	316.21	313.67	318.26
312.42	312.86	312.32	309.46	299.51	313.8	315.86	314.89	313.31	308.71	315.51	316.31	314.27	316.65	308.03	312.57	307.39	319.12	317.61	321.17	314.88	315.33	307.29	316.44	321.88	316.11	310.47	317.4	315.44	309.6	313.4	318.51	316.22	309.64	315.46	308.14	315.31	312.22	308.19	313.27	306.94	314.69	314.58	304.94	313.57	306.12	312.64	315.5	316.08	315.31
322.17	315.02	316.46	320.61	317.01	314.45	320.03	327.44	319.32	326.49	319.51	310.7	318.83	317.66	314.66	315.21	317.22	316.49	317.42	317.89	313.42	323.98	319.86	320.08	313.34	315.63	311.1	320.84	319.32	317.83	315.89	316.74	310.07	321.29	317.86	315.67	320.05	320.62	317.51	315.82	315.27	316.72	320.5	311.63	317.08	321.18	316.43	319.08	315.99	314.46
297.17	298.59	299	301.32	299.14	293.35	304.8	297.9	300.98	305.34	306.72	299.3	298.03	298.18	293.98	300.14	303.65	289.88	306.65	298.98	296.28	303.75	303.85	302.95	296.29	302.74	296.76	303.08	298.74	296.43	302.5	297.28	303.61	299.66	298.05	298.2	299.57	299.21	300.38	301.13	299.24	302.15	301.58	298.54	299.84	295.27	301.73	305.86	297.17	294.78
307.29	302.37	302.79	304.06	304.05	298.63	298.56	299.44	301.25	305.33	298.69	302.27	300.76	304.06	300.91	312.36	299.23	297.44	302.4	303.27	300.51	300.07	293.59	305.47	302.95	304.08	308.65	305.61	300.3	302.52	301.04	296.26	304.51	305.15	308.83	303.68	309.15	310.58	312.3	307.69	302.15	291.1	301.64	297.92	306.47	299.44	309.78	296.37	296.88	296.38
320.4	326.15	320.5	327.93	323.5	332.48	321.46	327.91	327.58	325.05	326.06	319.7	328.03	323.07	323.1	321.92	322.42	326.6	328.35	326.65	321.49	326.95	331.53	324.53	325.23	332.59	327.48	321.35	319.24	328.58	325.89	328.66	322.63	323.87	324.16	326.97	319.92	328.38	328.36	329.18	330.65	323.39	318.07	319.77	321.22	335.76	324.74	324.53	324.27	331.06
287.7	297.04	281.53	289.11	291.85	297.05	299	292.31	287.79	286.89	297.81	295.02	288.5	299.85	295.73	295.45	287.38	288.87	292.31	297.54	293.58	295.4	286.27	287.76	297.06	289.89	289.93	299.77	296.7	300.41	302.65	293.2	291.75	289.74	299.23	293.41	291.55	296.56	291.2	297.33	292.33	293.49	298.1	297.43	300.85	292.95	290.87	292.35	294.81	292.14
303.13	304.22	305.87	307.93	306.88	303.7	303.66	299.58	299.59	301.29	302.05	301.88	297.76	299.03	304.73	298.73	302.37	302.63	297.15	305.69	305.58	301.5	297.61	298.55	303.63	309.44	301.85	298	297.45	295.31	295.4	297.5	304.66	310.14	302.92	306.02	303.54	310.37	303.89	304.8	307.82	301.73	299.71	302.42	300.54	307.47	302.34	310.03	307.33	302.64
298.74	294.65	301.39	293.1	291.91	293.68	293.57	306.69	292.63	281.94	292.45	301.76	288.65	294.42	291.08	299.17	297.2	294.09	293.69	292.29	294.94	293.46	290.34	298.06	301.38	302.4	294.53	291.9	292.45	293.43	293.77	292.04	286.01	296.02	297.8	296.47	295.57	296.19	289.67	285.74	291.19	300	286.75	305.53	290.41	295.83	293.79	291.09	297.79	292.31
321.31	314.42	319.29	313.39	316.77	316.73	311.44	316.93	317.6	312.14	317.47	318.69	324.4	311.84	314.98	313.16	316.25	317.59	323.56	315.4	313.12	316.69	313.25	315.47	313.73	319.11	316.21	311.63	310.62	302.9	305.9	312.08	320.91	314.71	318.13	323.01	314.6	313.61	317.8	315.44	326.01	308.63	312.68	313.94	310.24	318.61	316.24	323.42	319.26	323.69
310.73	309.1	297.98	310.87	308.84	306.37	303.16	306.6	308.3	309.71	301.8	310.48	314.93	306.32	308.69	304.61	303.27	308.21	306.13	303.83	311.77	310.53	304.49	299.87	309.58	308.9	303.51	309.65	307.12	305.75	307.36	303.02	316.55	302.5	309.15	309.46	306.36	314.69	316.31	302.81	306.95	305.89	308.93	307.39	307.11	304.86	307	314.45	311.8	306.11
314.24	306.9	309.56	314.55	308.51	312.49	308.79	307.39	313.98	304.12	312.83	312.13	306.21	314.47	307.85	311.54	315.76	304.04	313.37	312.36	307.48	311.58	310.44	313.57	303.35	304.26	301.69	310.71	316.9	299.83	314.16	310.22	306.5	310	308.93	301.25	309.35	314.14	316.02	310.02	309.75	315	311.73	312.57	307.68	312.71	313.85	307.85	310.19	311.84
315.25	310.56	311.07	313.67	314.93	316.22	312.59	317.19	312.02	304.53	312.26	314.15	316.55	318.18	311.92	319.53	318.84	316.06	319.05	317.94	311.76	318.16	310.1	310.34	318.24	314.57	318.26	320.29	315.96	310.63	311.68	315.85	318.58	312.98	321.4	311.42	311.14	319.54	321.96	315.11	314.04	315.26	313.76	316.3	312.71	320.28	308.98	321.97	310.17	322.82
309.67	318.45	306.33	313.76	316.28	322.75	317.05	309.36	306.62	313.9	312.24	314.75	315.59	306.96	312.18	313.25	308.53	312.16	316.86	309.94	311.48	305.13	322.25	312.57	314.95	316.04	305.36	311.62	311.59	314.21	317.87	309.04	314.3	315.27	313.61	301.61	314.72	307.7	317.9	319.17	303.14	319.12	312.8	316.31	310.48	307.58	308.39	315.67	312.14	308.9
312.84	311.81	308.7	318.04	317.19	309.27	313.11	316.18	314.62	314.17	311.49	313.9	316.62	315.01	310.13	310.47	317.97	313.28	310.64	313.28	310.26	316.74	310.71	309.55	305.42	319.42	305.3	315.92	315.72	307.9	314.26	316.22	311.86	316.63	316.66	309.84	313.1	316.09	316.84	309.08	312.03	310.99	312.01	311.88	312.02	322.17	315.81	308.47	317.62	308.85
310.73	315.68	312.35	315.44	312.94	317.54	318.59	316.62	314.3	312.46	319.44	320.29	318.57	320.04	321.48	311.62	322.29	314.08	320.75	316.6	311.08	316.69	323.08	313.65	324.56	317.79	318.38	311.56	315.45	319.71	310.79	322.97	319.34	316.13	311.18	313.04	324.53	320.72	318.22	316.86	318.54	312.75	318.92	318.57	321.56	317.19	313.86	315.97	318.91	317.07
317.61	307.16	312.09	317.21	313.35	318.75	312.83	319	319.82	305.31	314.7	315.15	311.28	309.46	308.87	313.99	315.89	316.57	312.62	312.74	313.36	313.11	314.89	306.53	306.13	309.98	321.68	315.45	318.27	306.89	306	311.11	314.1	314.63	311.56	315.4	307.8	319.76	311.95	317.7	318.72	319.47	313.23	311.09	315.13	311.84	315.75	317.94	319.26	313.07
308.54	308.09	319.31	318.68	308.06	300.64	309.08	309.65	310.81	308.64	312.24	312.55	311.72	312.86	309.43	305.31	308.64	317.1	307.66	306.83	308.29	310.35	314.76	309.88	313.14	310.08	307.11	309.94	308.04	312.59	309.2	304.8	309.29	304.54	310.77	311.11	312.92	311.33	318.93	314.69	302.26	312.66	316.66	315.58	307.74	309.4	313.09	313.17	311.8	314.22
300.93	305.02	312.46	304.52	307.69	310.15	311.13	310.87	304.58	304.88	315.34	307.79	303.6	306.11	305.1	310.68	304.45	307.02	307.98	303.1	304.48	307.41	310.93	306.04	312.52	309.96	306.74	308.79	303.63	306.43	305.04	309.22	311.6	307.83	304.89	305.34	309.44	306.16	304.66	301.1	310.81	309.33	309.62	308.76	307.29	309.4	308.05	310.99	306.32	309.12
311.84	320.51	308.26	314.35	311.12	314.46	312.63	315.51	321.19	318.51	310.3	318.03	313.98	310.84	314.27	309.77	307.76	310.22	313.76	313.45	319.95	319.57	309.87	313.27	316.02	321.62	306.68	310.43	320.57	319.91	315.14	310.91	315.72	315.46	312.82	319.46	315.37	305.75	316.51	322.08	312.99	309.19	315.35	314.25	312.4	319.87	321.71	319.66	311.82	320.98
310.02	313.3	309.88	301.93	309.26	313.82	309.95	309.95	303.36	308.87	310.52	310.15	310.11	313.73	305.14	311.01	305.72	312.31	310.95	309.65	308.17	312.57	312.66	301.05	313.62	312.97	310.72	307.51	315.2	316.61	310.47	317.41	309.1	314.01	310.56	308.44	313.37	314.5	312.78	307	304.79	310.31	304.23	314.17	308.76	299.31	308.71	312.9	309.1	315.49
304.44	300.24	301.41	306.18	300.49	310.65	300.18	307.27	304.53	305.43	310.86	301.84	301.85	301.4	302.39	305.03	312.2	306.05	305.56	302.35	301.63	302.91	297.23	301.74	298.94	306.64	299.2	299.76	308.63	304.76	302.68	306.66	306.99	305.46	304.3	301.73	306.16	302.64	305.85	302.27	309.28	307.52	309.64	308.18	310.43	306.07	303.14	297.84	299.95	303.59
304.12	297.66	299.47	302.83	307.73	301.61	301.94	303.97	304.32	307.39	309.97	302.69	307.98	305.8	300.8	302.19	295.47	300.96	305.31	302.33	301.69	308.18	302.42	310.97	305.46	307.99	304.5	306.4	305.86	307.11	310	303.33	311.79	303.9	294.56	302.59	289.76	308.58	300.85	306.91	299.04	304.71	304.28	299.09	308.69	294.1	298.04	299.5	304.32	301.5
293.74	293.55	292.43	294.08	290.73	297.09	299.72	290.47	293.68	300.24	290.38	300.66	289.14	295.66	296.79	298.29	294.42	297.76	304.42	292.93	293.15	289.96	299.78	293.8	298.04	290.74	294.52	303.39	299.28	296.38	299.4	303.35	286.47	291.24	295.88	297.33	295.2	297.05	294.47	297.15	296.41	298.55	295.68	295.49	291.15	297.68	298.06	295.35	299.29	301.9
298.5	301.4	297.88	296.61	300.26	300.58	302.5	306.18	297.75	303.26	304.71	298.38	303.5	299.23	304.26	298.92	305.15	296.12	302.17	302.34	304.26	301	303.51	304.86	301.18	300.92	298.6	303.39	306.27	304.03	300.57	303.11	299.13	303.32	292.82	302	300.65	304.91	301.41	309.19	301.57	303.68	297.5	293.7	296.9	302.56	296.39	302.8	302.34	303.89
318.69	313.7	313.86	319.29	308.82	315.41	303.39	311.45	310.73	317	316.95	314.3	309.85	318.13	312.2	310.81	310.87	315.72	315.03	314.44	310.6	312.77	310.13	315.33	312.04	311.79	303.65	314.18	319.99	310.36	319.21	314.83	311.75	316.05	310.64	317.99	310.9	304.82	315.56	312.8	317.59	310.33	315.75	310.11	319.39	317.88	310.91	309.35	309.91	315.53
306.17	313.89	311.28	305.18	310.72	304.97	307.29	308.53	307.12	310.72	307.75	315.39	307.25	305.4	314.82	312.13	307.18	307.31	312.71	313.41	311.41	317.39	312.54	312.21	308.05	309.47	313.99	306.49	305.09	310.37	316.03	310.58	306.77	308.38	309.73	315.88	311.5	310.48	300.89	309.34	304.74	309.95	307.26	317.67	307.11	304.32	308.37	306.06	313.52	311.94
311.15	304.95	309.75	297.19	303.14	298.48	307.99	290.59	304.77	306.75	302.7	301.5	299.49	298.36	301.03	302.13	300.31	299.35	305.77	305.64	302.38	304.56	297.78	308.5	304.42	298.51	302.79	299.24	305.09	303.97	305.3	305.38	300.38	297.99	311.74	298.23	304.69	305.35	306.42	300.36	300.98	302.66	307.95	295.95	300.1	307.14	303.78	309.29	300.18	301.37
301.48	305.58	306.67	300.54	300.69	298.1	299.14	301.31	299.24	292.99	300.84	311.64	302.56	302.83	298.21	300.87	301.12	295.76	303.06	303.37	298.18	299.49	296.22	297.14	307.46	299.35	302.42	304.11	300.46	299.76	294.55	301.25	300.58	304.95	308.71	304.24	310.42	307.1	302.9	301.41	305.65	305.32	301.74	301.28	302.91	312.45	298.67	297.83	300.74	304.34
320.42	313.62	311.04	319.71	313.18	316.12	313.33	311.87	316.5	320.78	306.9	316.48	307.45	316.34	308.49	308.38	308.4	317.36	312.35	310.18	306.38	310.41	311.23	317.02	312.28	315.15	310.26	306.74	308.59	319.53	313.08	315.07	314.09	312.4	313.39	320	309.86	306.17	318.16	313.85	309.39	314.36	309.66	307.82	314.36	314.55	306.37	315.88	316.22	309.7
295.9	287.22	292.02	298.4	289.47	289.62	293.3	292.76	294.5	289.66	284.97	291.49	289.21	294.66	293.63	291.26	296.87	307.21	300.23	287.99	292.91	295.43	291.64	290.29	295.69	286.71	298.47	292.97	292.83	296.76	293.2	289.03	290.35	296.1	291.83	295.7	294.8	291.17	290.45	295.54	287.92	292.99	292.02	293.4	291.89	297.36	294.99	287.25	302.02	286.81
293.02	294.32	298.53	299.55	295.01	291.75	297.93	298.45	294.22	289.89	294.81	296.05	297.13	298.27	294.08	285.95	299.33	290.67	290.91	288.93	292.18	297.26	298.04	288.07	293.12	295.68	299.68	290.03	295.47	289.47	297.44	294.43	293.11	292.88	296.71	294.5	292.8	300.36	296.03	292.66	286.99	299.27	293.61	296.47	301.58	284.54	288.72	289.55	294.95	296.54
318.81	317.01	314.72	316.8	315.81	316.2	312	313.85	319.81	315.31	311.73	316.08	321.73	318.6	318.01	318.44	308.68	316.41	310.12	317.16	310.2	313.7	315.36	306.65	315.82	313.82	311.18	320.12	315.43	313.97	316.02	316.39	314.25	319.81	313.86	316.16	318.61	317.19	318.65	315.94	310.54	312.38	314.35	310.41	314.52	313.76	310.33	309.26	314.11	315.86
321.73	316.5	312.63	315.59	314.22	320.43	310.05	319.97	317.78	313.15	317.05	317.1	323.88	316.03	311.08	313.82	321.25	313.57	312.85	312.36	318.42	318.71	314.06	325.86	324.33	319.79	320.54	318.02	317.21	313.16	314.23	320.2	318.56	316.39	310.21	323.2	322.08	315.28	309.63	323.88	323.04	319.36	309.77	320.69	314.57	314.49	314.64	326.85	319.45	318.26
306.44	299.93	308.07	308.09	300.95	299.61	304.41	304.94	303.31	306.14	301.84	305.4	312.57	303.51	304.59	305.81	303.58	306.82	311.37	297.56	299.74	306.56	301.84	307.43	300.67	303.55	307.63	302.84	308.92	303.6	302.4	305.69	296.17	299.89	306.72	306.61	305.21	303.88	303.72	310.1	308.04	302.89	307.42	300.9	310.6	295.04	306	304.54	300.91	304.45
313.41	314.97	315.49	310.65	313.84	314.03	316.05	314.51	305.41	314.59	321.25	312.19	313.36	318.75	313.96	316.23	310.76	311.11	313.33	316.91	323.82	313.64	317.87	314.95	315.54	323.96	317.13	318.08	312.28	316.22	315.2	307.82	314.56	314.15	319.09	311.88	319.55	313.95	311.24	313.2	314.96	320.59	306.74	316.44	314.1	307.38	317.52	315.28	315.55	309.71
313.07	312.83	318.44	309.39	310.34	318.71	307.43	315.68	316.04	321.42	309.52	309.49	307.86	312.96	321.24	319.74	312.14	308.13	312.76	313.63	312.78	312.28	310.53	321.28	318.5	313.73	314.75	310.45	308.32	311.98	315.84	310.44	315.61	314.87	314.83	311.14	313.83	319.96	315.63	315.93	321.94	317.96	314.23	315.91	319.81	315.86	312.04	312.36	316.19	314.65
302.7	304.32	307.67	303.86	303.27	297.93	301.75	303.07	305.76	302.6	305.85	308.79	299.95	303.4	305.23	305.1	307.85	304.53	304.38	304.27	292.74	307.5	302.16	306.87	308.28	305.55	306.12	306.93	299.93	300.72	299.33	310.65	306.21	295.99	305.81	303.75	304.09	301.47	298.63	301.89	302.71	300.01	304.84	307.57	304.25	306.89	302.85	300.44	308.06	304.16
320.35	316.02	312.17	322.68	316.38	325.13	311.05	315.71	324.72	320.23	321.09	324.12	314.89	320.3	320.18	317.54	315.61	318.31	323.02	317.55	317.12	320.56	316.8	313.12	321.04	314.52	312.53	320.86	312.04	318.99	313.54	317.79	311.55	317.23	319.29	320.6	323.04	315.95	311.99	317.19	313.01	313.61	323.14	326.3	314.76	317.96	319.87	323.74	313.19	316.86
303.07	316.71	308.7	305.23	308.85	298.86	311.74	301.18	304.74	304.33	300.71	301.79	313.03	303.76	313.41	306.22	303.62	307.64	306.29	311.11	302.98	301.23	302.54	307.54	313.21	300.59	305.83	304.12	307.86	303.35	312.04	307.11	311.64	315.83	304.23	309.96	308.92	309.39	303.67	306.9	311.3	303.15	299.82	303.54	307.13	313.56	311.74	307.13	311.87	308.79
299.1	312.07	303.39	299.94	298.2	299.59	303.17	305.94	301.68	299.39	304.22	305.17	301.96	315	305.44	294.41	309.78	297.09	296.28	295.01	300.42	307.97	306.18	298.47	305.87	301.8	297.31	306.8	307.86	303.55	303.73	297.61	309.94	302.5	303.33	308.44	307.49	304.13	308.7	300.99	294.73	303.27	304.24	305.78	300.25	296.66	306.56	299.59	298.3	308.39
321.82	319.4	329.8	324.82	330.06	326.62	320.01	334.38	327.26	325.64	322.32	320.77	328.93	321	324.57	326.26	326.62	330	324.85	322.37	326.96	325.16	329.68	325.34	327.57	328.2	328.35	329.08	324.41	328.48	325.06	323.48	323.66	324.31	326.01	333.68	332.27	323.14	321.81	329.93	324	331.02	325.86	332.77	324.52	330.54	326.75	325.96	329.08	322.18
317.19	313.41	312.81	312.1	314.92	316.48	324.88	310.19	313.73	312.98	323.76	317.47	319.99	318.86	316.9	314.66	317.21	320.11	306.51	313.15	320.71	313.5	312.36	314.09	313.33	312.18	321.55	316.28	312.81	315.74	317.73	315	313.8	310.74	312.92	315.39	313.16	311.72	308.35	318.6	314.28	314.73	309.23	318.53	310.46	315.84	311.04	313.93	319.23	319.38
319.23	314.2	310.15	316.25	320.07	309.47	309.4	311.52	313.39	316.27	310.35	310.71	315.45	313.11	313.6	317.29	311.09	321.91	304.9	311.9	320.54	317.23	318.1	318.15	308.76	313	311.18	304.19	310.78	311.24	312.78	312.16	314.31	323.47	313.02	318.88	311.76	314.91	317.45	309.36	311.45	309.08	315.94	312.58	310.97	317.18	316.99	313.3	311.53	318.82
306.42	306.1	303.12	298.43	303.61	300.04	306.22	300.57	299.94	305.8	300.29	295.06	310.88	308.54	297.49	300.08	305.89	304.52	300.02	299.9	308.08	302.42	295.98	304.9	298.7	299.58	306.19	305.36	301.47	296.28	308.85	309.35	301.29	300.3	298.41	302.42	297.37	305.53	291.92	301.4	300.39	300.78	298.24	306.58	300.11	301.61	308.05	305.65	299.15	300.59
304.22	314.4	311.2	312.52	308.67	318.65	307.41	314.23	312.17	316.14	320.67	312.89	316.87	317.78	316.01	309.37	310.64	308.82	315.74	318.74	309.63	312	303.66	320.41	310.65	308.8	314.99	314.96	307.72	312.09	313.7	312.15	306.05	312.8	316.83	312.03	312.44	319.3	306.51	314.93	313.04	311.05	314.85	310.31	315.57	310.89	312.85	312.67	310.18	313.83
300.06	307.67	307.38	296.99	312.21	307.77	307.86	298.17	305.22	305.7	303.76	314.2	306.51	308.7	305.62	298.2	308.25	311.68	305.17	307.95	303.57	305.03	296.17	306.51	318.02	308.99	308.95	308.57	311.18	307.57	299.33	310.61	301.82	309.22	305.89	306.91	310.93	310.91	307.49	305.53	303.61	307.37	309.57	306.18	306.02	303.91	301.65	304.86	299.57	302.16
299.18	294.52	291.15	294.75	294.49	291.88	302.2	300.74	292.89	295.37	299.97	290.97	287.5	303.72	293.94	300.4	297.59	290.12	297.62	293.59	296.13	300.62	294.25	294.54	293.59	292.44	296.22	297.39	301.91	289.41	296.44	291.84	289.27	294.42	302.66	292.82	295.18	289.55	289.27	291.46	297.02	292.05	302.1	292.65	302.35	294.32	288.08	302.89	294.26	293.61
299.65	299.75	291.39	295.01	292.12	299.42	293.05	293.27	296.17	292.54	292.54	298.6	298.25	294.09	290.17	294.94	297.67	292.72	297.85	292.04	298.25	299.15	299.88	297.85	297.09	296.8	294.83	299.69	295.75	288.61	296.78	298.19	297.69	298.15	296.88	288.03	305.42	294.77	294.91	296.28	299.05	291.24	291.65	296.89	290.32	297.78	305.96	288.3	294.3	301.82
298.61	301.49	305.42	306.17	299.62	304.33	306.51	307.24	297.71	306.43	295.05	307.11	308.75	301.91	307.98	312.87	300.99	306.13	299.31	302.36	305.87	304.35	308.3	300.77	307.24	310.05	299.58	299.96	300.65	308.13	303.24	307.5	300.87	306.07	308.21	315.55	311.92	303.29	300.19	305.58	304.17	311.57	301.25	305.37	293.12	304.51	298.23	307.65	300.13	303.21
314.14	311.82	316.89	317.12	322.19	311.52	314.35	312.76	311.98	323.09	322.82	311.28	311.01	316.04	313.5	321.93	313.33	312.53	318.24	315.63	309.84	311.74	304.82	315.45	314.93	315.56	310.97	313.36	314.61	313.53	314.65	314.76	316.89	309.93	316.31	310.8	317.69	311.28	318.29	313.67	314.31	313.14	315.3	316.18	321.76	313.99	321.84	313.01	320.96	313.03
310.83	299.29	303.57	306.33	305.51	293.66	304.69	301.25	302.63	303.68	299.84	302.44	293.94	302.1	303.89	294.59	302.72	300.83	301.09	299	298.05	299.96	299.86	301.91	303.68	305.51	290.5	300.91	306.59	301.88	298.44	295.36	297.23	299.39	302.12	297.73	299.06	297.42	295.69	303.68	296.57	297.48	305.92	300.65	301.4	295.78	296.86	297.29	296.09	285.79
299.71	305.88	304.76	307.45	301.75	301.01	302.07	303.86	304.61	296.44	303.9	303.19	307.37	308.13	309.45	298.55	305.09	298.82	302.65	290.89	301.21	300.93	298.07	304.9	304.52	302.8	305.73	301.22	302.87	314.41	294.79	297.02	301.33	299.11	302.5	305.45	307.94	308.47	300.83	306.78	302.72	304.09	299.7	306.76	300.92	304.73	308.65	303.24	306.15	307.52
306.35	309.02	307.36	303.75	298.97	311.16	318.22	314.67	309.54	309.3	310.18	306.48	304.51	303.8	307.75	307.02	314.89	305.57	301.6	311.56	315.08	315.42	310.82	311.28	312.74	308.48	313.42	311.04	309.94	310.3	306.75	308.73	311.02	314.54	307.21	312.89	309.25	312.36	309.87	309.85	312.47	310.36	310.18	305.27	314.02	317.33	312.63	304.86	313.18	314.6
316.92	327.06	325.62	313.37	325.11	329.14	316.31	311.9	319.55	324.99	318.89	321.49	314.68	329.53	319.12	320.29	318.25	313.35	320.69	313.69	321.57	318.12	317.21	314.6	323.52	323.93	325.01	317.73	320.2	322.11	322.87	323.85	317.55	323.3	321.11	309.57	323.58	316.07	325.52	320.68	324.65	318.47	323.77	323.33	319.1	319.56	319.22	322.24	316.59	321.53
320.57	327.13	323.85	317.01	326.31	326.72	321.89	326.2	325.11	320.29	329.36	323.43	328.05	321.15	320.41	326.25	323.09	330.86	326.86	330.33	329.58	322.21	324.12	328.56	325.93	325.84	324.88	323.46	323	323.22	319.21	317.91	325.25	324.92	328.05	322.79	321.23	322	321.68	315.37	319.03	322.73	327.39	326.91	328.01	327.54	328.19	325.31	325.48	320.64
311.83	312.61	311.03	315.69	305.67	310.59	316.46	309.4	313.31	313.24	309.09	310.66	312.69	316.48	313.52	315.64	311.03	309.3	314.33	302.13	310.81	303	312.41	307.09	316.99	318.59	311.31	308.67	303.86	309.28	312.19	308.26	313.76	308.18	309.26	309.78	313.49	308.79	308.91	317.52	308.04	310.18	314.62	312.29	305.86	318.44	310.15	307.23	315.35	307.42
309.81	321.63	314.78	305.15	314.01	315.35	314.43	314.49	302.59	312.42	316.05	306.35	310.46	319.97	311.2	317.71	318.25	301.27	312.32	306.52	311.49	323.42	310.68	308.13	315.52	314.51	317.94	313.86	306.67	319.59	306.27	313.11	316.8	318.32	315.83	309.6	314.03	313.39	318.08	318.96	311.02	319.14	314	316.26	318.8	314.78	310.26	309.85	306.1	313.79
310.08	311.38	308.15	313.55	311.82	304.91	311.23	308.19	314.24	309.57	308.43	305.56	311.82	312.32	318.97	310.38	309.04	309.58	304.23	309.56	305.03	305.43	310.34	312.99	313.79	307.97	311.76	302.66	311.35	311.36	310.61	302.69	302.99	311.6	307.66	311.17	309.65	304.22	310.72	310.39	303.93	311.04	308.05	308.9	306.34	304.56	309.47	308.36	310.66	312.4
325.83	326.55	314.51	323.84	322.78	322.64	322.83	322.17	313.76	317.78	318.78	315.25	316.94	310.55	321.81	320.98	321.9	316.23	313.09	321.78	320.8	315.45	310.15	320.33	316.87	316.94	320.66	316.37	319.2	321.1	317.23	320.34	319.14	317.42	322.44	320.3	319.53	314.09	314.76	315.44	315.52	323.25	322.22	324.37	320.96	315.98	310.89	317.04	314.82	315.49
304.8	310.42	306.26	306.6	304.91	305.19	301.04	303.35	299.09	303.97	307.99	305.34	308.8	297.99	314.42	311.11	298.51	304.13	302.45	313.56	305.29	303.71	307.25	310.12	311.72	308.91	304.32	302.68	309.31	304.56	300.04	305.58	308.79	305.4	305.11	307.48	306.53	309.2	304.64	311.57	303.74	305.53	301.69	308.51	304.98	303.54	307.72	304.44	308.46	313.99
303.67	305.96	305.51	303.61	303.57	312.48	308.99	305.2	305.97	306.07	309.93	305.65	299.96	307.17	301.3	303.69	308.49	300.02	306.23	297.92	299.86	301.98	302.94	305.19	298.57	297.29	301.91	310.93	305.88	305.81	296.8	301.97	309.07	303.9	311.12	310.58	302.08	308.53	306.64	310.61	309.14	307.48	303.83	310.93	303.97	309.26	305.58	299.73	302.86	308.16
318.01	310	318.15	312.93	308.06	311.32	313.13	312.97	317.88	315.42	313.66	312.92	311.07	306.39	310.96	305.14	314.25	313.07	313.8	308.38	312.37	306.83	313.72	316.9	318.43	309.62	312.09	317.19	311.69	311.08	315.04	306.46	313.08	311.41	310.24	309.87	315.74	309.5	311.33	306.15	313.46	312.95	312.22	320.95	311.36	306.88	306.98	307.63	308.98	313.58
303.51	301.44	309.15	303.31	299.19	307.15	296.9	304.49	306.3	304.53	303.21	310.92	309.26	304.85	309.35	310.66	300.44	308.57	302.34	301.7	302.17	302.37	304.5	299.81	305.35	308.68	298.15	304.98	303.73	307.62	303.63	310.1	304.82	304.62	308.43	308.33	312.65	309.97	307.82	317.16	311.75	307.65	309.66	306.44	306.85	305.94	304.23	302.9	310.49	297.34
315.97	313.8	313.53	318.74	322.61	314.54	312.75	313.58	317.75	316.08	313.12	318.68	315.44	311.3	316.14	315.76	322.37	318.45	312.95	313.03	321.78	310.43	315	316.08	317.31	309.54	314.23	316.88	316.67	315.85	313.43	313.52	313.69	319.91	321.03	321.5	316.2	310.57	320.05	318.71	322.62	319.34	316.7	318.27	311.6	324.35	310.25	319.63	313.15	318.79
321.43	312.05	320.34	315.08	311.92	313.05	313.4	312.97	319	310.48	317.61	308.89	318.45	309.58	312.11	315.92	315.9	316.42	314.59	313.67	312.48	310.98	317.72	305.9	314.1	312.74	314.36	309.92	312.6	312.53	307.54	315.7	314.95	311.52	313.01	305.51	313.84	312.13	316.19	312.2	318.2	313.91	317.27	321.53	308.03	309.03	314.22	313.58	310.48	315.33
310.03	314.95	314.22	317.77	311.34	320.57	312.25	307.85	312.9	308.23	316.05	305.14	319.78	323.5	307.96	310.36	317.02	310.69	307.3	313	314.57	318.43	314.03	319.94	309.81	306.85	303.02	311.8	314.2	308.33	318.16	309.72	317.34	310.87	316.88	312.59	320.01	312.78	315.55	314.99	317.83	316	308.45	317.81	312.39	311.96	307.6	309.34	317.29	314.94
303.7	309.43	305.93	307.7	296.3	294.99	304.32	303.52	305.85	304.55	300.74	300.96	304.74	299.84	307.63	302.05	291.11	300.65	303.36	297.71	296.6	295.61	302	304.76	305.6	300.88	301.43	308.13	303.41	299.68	303.55	301.37	296.43	304.33	300.17	290.57	307.67	304.76	303.41	303.82	302.67	300.53	297.21	307.14	297.29	306.6	301.79	303.71	307.98	300.7
302.13	311.24	305.13	302.45	305.39	301.62	306.12	308.45	300.77	299.61	303.79	319.56	305.02	302.83	302.56	297.99	304.58	303.78	295.69	304.08	294.33	302.7	305.68	302.54	303.18	304.5	306.17	308.77	299.08	296.24	300.5	299.52	309.1	301.69	301.05	304.18	299.41	312.52	306.69	303.15	305.43	314.79	300.12	304.54	304.54	304	301.38	300.7	308.36	308.68
300.47	304.44	294.35	298.14	299.71	293.95	303.96	286.04	297.17	295.96	299.72	296.62	295.55	298.27	298.76	302.86	289.58	293.01	296.19	300.86	293.5	300.51	302.39	300.88	308.28	307.24	298.41	293.78	304.24	299.97	298.03	301.61	305.24	298.25	303.38	295.95	301.08	296.44	298.88	296.36	305.39	299.62	299.53	298.82	297.78	292.17	293.74	285.83	298.59	299.15
299.1	301.16	301.73	297.7	299.3	289.59	298.11	297.69	300.89	301.17	300.92	301.56	299.32	296.48	296.01	294.67	302.03	306.56	304.36	305.48	300.56	298.22	296.6	296.16	301.51	299.64	297.69	292.88	299.33	303.14	303.97	300.39	305	306.4	297.93	301.94	311.09	292.56	297.04	301.03	302.08	297.1	301.84	296.09	295.39	300	300.7	293.37	303.2	298.85
328.26	333.11	324.63	324.97	325.77	328.95	336.03	331.95	318.98	326.83	323.42	334.97	320.38	328.75	335.91	329.78	328.66	329.32	322.25	324.08	329.03	329.4	330.15	328.03	327.95	330.52	323.94	326.7	319.59	328.59	325.12	322.59	328.66	329.62	329.96	329.03	323.89	325.89	336.7	326.36	326.03	320.6	332.45	328.14	328.08	322.9	329.15	327.82	325.31	322.52
310.88	319.15	310.08	311.62	315.06	317.93	316.57	313.29	318.18	311.76	317.11	313.63	312.26	314.91	312.33	318.15	320.04	311.96	318.28	309.9	312.12	310.2	313.35	313.04	313.54	313.27	310.04	314.5	319.62	319.3	316.06	314.15	312.64	318.01	312.67	313.97	313.83	312.87	312.38	310.75	318.55	316.26	315.56	313.95	321.54	315.58	316.98	311.56	311.34	314.43
324.67	322.95	333.35	323.64	323.86	322.64	328.89	326.79	333.09	330.94	326.63	327.77	325.03	331.97	334.67	330.76	326.26	326.96	332.02	329.35	324.99	324.44	325.39	330.14	327.57	331.57	325.38	329.07	323.92	328.56	331.22	326.44	325.59	323.49	326.55	325.29	328.18	327.5	330.97	329.34	325.13	330.33	323.68	333.87	328.91	321.03	332.17	328.33	329.96	326.03
324	320.52	322.49	328.75	317.63	324.79	326.8	324.36	319.18	323.01	324.41	324.21	319.18	321.94	324.93	324.64	323.18	325.88	328.49	327.21	324.41	333.11	324.21	322.58	327.45	330.71	327.7	329.66	319.72	327.43	320.42	322.68	318.2	325.72	325.18	320.2	329.12	332.27	332.56	316.93	317.8	319.47	326.31	324.82	329.74	325.39	324.44	323.94	323.18	327.99
315.07	309.71	306.96	314.5	309.11	311.35	309.74	313.03	299.15	316.6	309.33	311.97	317.32	303.4	305.56	316.4	312.03	308.72	313.14	314.01	318.11	314.94	316.35	309.8	320.78	313.9	312.09	317.54	310.97	310.84	307.77	307.26	308.45	307.75	309.74	309.43	312.61	317.86	309.08	312.09	315.36	314.94	307.62	316.29	306.37	312.78	318.55	315.78	314.43	311.54
300.35	307.4	311.95	308.6	308.16	305.76	306.46	314.45	308.63	311.23	308.88	314.28	309.54	306.29	310.37	304.16	314.57	308.77	299.06	305.93	311.19	313.89	307.31	311.49	310.7	307.26	314.86	303.32	311.19	300.28	303.38	317.24	298.24	303.89	305.97	312.24	308.32	309.3	320.02	312.9	309.86	314.89	315.29	311.04	305.37	311.26	308.83	312.29	307.79	315.54
310.8	312.02	308.91	306.29	313.41	308.68	309.79	306.41	313.23	309.37	309.1	307.98	301.07	308.95	314.3	312.15	310.51	303.3	307.95	307.01	305.56	307.53	310.24	307.83	306.74	302.61	307.18	305.44	304.27	311.99	308.17	303.97	307.69	309.55	307.99	310.76	309.2	309.65	305.75	302.28	307.67	312.44	301.18	304.94	316.33	303.86	303.96	311.17	310.59	310.19
329.9	328.34	329.38	336.23	327.5	334.58	329.2	332.95	327.91	329.29	329.22	335.96	327.11	325.38	321.71	328.66	327.99	328.5	328.13	332.31	327.8	330.44	326.31	331.7	324.19	332.06	321.29	321.91	334.16	330.64	326.78	324.97	316.97	328.56	321.62	329.67	327.01	324.26	328.63	331.9	323.49	330.72	329.47	329.03	331.44	329.79	330.78	332.84	329.74	322.37
298.71	297.53	292.13	293.76	295.63	290.5	288.5	290.43	297.07	293.04	299.68	295.51	299.68	300.56	290.63	298.96	299.74	306.25	298.16	294.47	297.68	297.25	290.08	291.21	298.46	303.11	294.61	293.07	301.94	289.63	301.32	291.14	297.57	302.41	300.28	300.8	291.4	291.54	292.22	300.18	293.7	294.07	300.67	294.58	298.62	296.36	291.14	293.18	297.27	290.89
319.54	315.81	319.09	312.18	301.69	307.93	313.99	308.62	317.68	309.34	311.47	318.63	307.7	313.36	318.08	310.66	315.87	310.26	312.97	313.77	312.79	311.19	317.92	307.42	313.03	311.91	312.92	308.73	317.2	308.01	311.33	316.94	322.65	308.06	308.85	304.15	314.59	311.04	318.78	318.18	315.33	303.87	312.32	316.23	318.57	312.4	314.62	312.89	309.63	309.44
293.31	296.19	283.3	298.65	302.14	293.69	293.88	294.05	297.11	290.83	291.39	295.37	296.34	300.06	296.44	295.83	292.79	301.17	295.33	296.14	293.8	297.31	289.27	289.5	294.21	295.21	287.97	291.51	288.31	289.77	291.8	291.49	295.38	293.27	296.32	295.67	289.31	290.86	290.84	296.15	289.65	296.71	293.97	299.03	296.79	291.29	295.73	298.99	295.95	292.29
292.1	295.39	297.35	298.89	298.17	306.7	299.85	303.35	302.2	295.61	300.05	299.3	292.32	302.63	300.9	300.83	299.79	298.91	307.22	300.37	304.48	300.08	300.03	297.7	303.37	300.47	299.82	305.24	300.18	299.26	302.72	299.68	298.52	295.8	293.92	296.72	305.07	301.22	298.65	303.89	304.89	300.25	299.39	308.42	300.87	300.74	304.33	301.52	299.47	300.13
300.09	305.39	305.35	305.73	304.23	298	301.12	304.07	306.6	310.89	296.08	302.49	300.61	306.94	296.45	301.73	305.39	302.47	301.94	295.42	298.1	296.3	298.73	299.48	299.43	305.71	308.22	301.4	311.43	297.26	301.09	299.41	301.75	307.8	301.69	305.93	297.46	309.61	299.51	305.61	299.94	301.4	306.98	303.77	306.15	308.59	301.11	308.78	302.67	303.22
322.08	319.01	321.35	317.03	315.11	321.41	327.07	319.93	321.17	322.58	321.43	318.04	312.6	308.34	315.71	320.45	314.01	324	319.97	316.49	318.25	320.61	320.28	319.19	314.11	325.82	315.33	312.99	324.77	316.26	320.58	315.17	313.42	313.85	319.49	319.99	316.33	319.96	318.3	321.6	315.44	310.19	319.37	320.1	327.79	315.78	323.58	319.48	318.1	323.47
325.76	321.74	326.15	332.13	326.28	320.58	324.97	325.52	320.24	326.58	328.03	320.93	323.58	328.69	323.76	323.72	326.62	320.34	324	321.16	320.82	322.52	318.79	322.36	321.95	318.42	329.49	328.08	324.66	326.94	324.21	323.35	323.11	316.95	320.46	320.88	327.14	319.02	330.22	328.74	323.65	324.86	322.94	323.03	328.43	330.65	323.05	323.71	325.21	324.27
308.41	310.11	308.88	323.58	316.11	316	315.36	317.91	319.52	315.28	311.51	317.03	319.37	318.85	317.69	317.04	311.72	316.33	320.06	313.39	319.09	311.55	314.74	315.03	310.92	318.5	325.41	323.67	309.56	311.25	314.29	315.7	314.88	314.53	318.07	313.69	310.8	311.66	318.7	314.66	314.4	316.45	310.72	318.68	314.52	313.26	312	310.15	315.17	315.32
315.01	311.53	308.17	310.52	314.24	319.15	312.49	308.96	312.24	310.18	307.85	312.48	309.55	309.02	311.82	309.08	303.83	304.54	310.2	306.18	307.58	315.42	310.36	312.9	315.61	309.84	310.09	314.07	308.86	307.17	313.58	315.99	305.61	316.22	305.64	310.74	312.71	307.96	310.8	317.16	316.57	309.09	307.48	310.66	309.21	300.99	310.42	316.85	308.88	311.22
297.33	305.79	303.15	295.12	298.98	301.54	298.15	305.68	296.5	307.43	300.28	297.37	304.7	298.05	302.1	300.9	296.58	295.26	296.7	297.69	308.56	305.02	302.35	295.98	304.66	302.43	297.38	292.04	297.13	300.08	305.31	295.27	297.57	303.87	295.07	296.1	301.98	305.52	299.72	300.37	302.02	295.19	301.51	296.52	301.4	293.08	297.91	304.23	300.81	296.86
324.28	333.63	331.22	331.47	328.53	321.52	325.58	331.5	330.08	326.64	323.31	324.02	328.26	325.88	328.81	328.05	329.08	328.54	328.78	323.93	329.03	328.84	330.75	326.22	321.84	320.71	331.46	322.37	328.12	319.11	329.79	327.9	329.84	329.62	332.28	326.94	338.53	320.74	331.58	326.73	322.1	335.37	323.48	324.89	328.41	324.52	331.5	326.02	328.23	327.93
315.07	316.83	317.26	316.39	313.76	308.43	321.34	313.77	319.43	323.93	318.84	316.69	317.68	314.25	316.61	312.63	320.14	317.63	307.1	312.01	315.02	307.73	310.58	314.23	310.71	312.81	311.53	324.31	315.65	316.01	307.72	311.09	314.7	315.67	320.26	318.5	314.2	305.08	322.27	311.51	318.15	311.58	310.7	315.7	318.86	309.2	312.47	317.08	313.06	309.45
302.57	303.18	304.25	305.05	304.44	302.18	308.05	305.69	299.05	307.48	302.36	310.52	300.65	302.37	301.66	307.03	305.63	303.46	307.6	306.25	300.77	306.05	309.41	308.75	305.9	308.73	305.3	311.5	302.7	305.76	302.61	305.08	311.4	308.38	306.65	300.38	303.8	304.15	307.25	304.92	304.92	298.86	311.64	301.5	299.83	308.13	304.39	306.72	308.82	307.86
320.4	318.81	316.51	321.25	317.4	316.12	319.99	318.81	318.91	323.41	310.83	324.37	317.92	317.64	319.07	321.1	312.38	321.39	319.73	313.36	317.33	313.4	312.28	315.51	313.95	316.88	311.86	315.23	312.76	327.03	314.32	323.21	306.93	320.3	317.18	314.57	315.37	315.75	318.69	318.52	316.68	314.08	319.32	314.76	312.05	316.76	308.73	324.77	322.94	314.63
288.06	298.13	295.83	296.74	297.41	295.1	296.81	296.85	296.01	294.49	302.81	305.41	294.41	304.83	291.11	301.78	300.19	291.37	298.63	296.79	296.54	304.33	299.71	295.61	296.52	294.83	298.08	294.22	302.26	299.74	295.06	296.6	297	294.11	298.61	297.43	296.25	299.18	298.84	290.59	297.17	296.76	299.34	300.29	300.48	297.86	295.79	297.48	293.47	294.39
300.79	300.15	311.61	299.25	305.02	304.76	297.15	298.6	300.4	304.88	300.09	303.34	300.24	302.34	300.84	296.77	300.65	307.56	302.49	306.78	305.63	306.65	301.6	304.22	303.22	300.19	301.16	296.16	303.45	304.96	304.05	299.66	303.08	302.25	305.35	304.91	308.02	304.69	305.45	298.3	306.18	308.89	304.62	303.1	299.95	298.89	301.8	302.51	304.23	297.61
316.57	321.25	314.58	313.63	317.35	313.47	309.18	309.94	312.85	310.38	312.1	308.67	314.84	319.96	308.08	310.6	316.01	312.72	314.39	313.79	314.91	315.43	312.46	319.12	313.87	316.31	319.67	310.68	320.19	315.69	317.73	316.1	310.68	316.95	311.66	317.11	311.92	311.42	315.34	311.15	308.27	309.84	314.82	320.96	312.8	311.78	316.35	311.04	312.07	313.91
313.7	304.24	312.64	317.63	319.79	311.31	315.6	308.84	311.95	308.11	314.57	312.84	313.99	318.1	312.21	309.58	313.32	315.56	316.4	317.85	316.47	316.24	317.65	310.67	317.41	319.49	315.53	306.78	310.31	310.01	312	320.15	320.45	314.25	314.95	317.55	309.89	314.9	313.74	322.86	315.09	312.31	308.34	309.6	315.82	310.97	308.17	309.75	307.8	310.63
298.39	306.4	307.4	304.15	306.04	304.66	298.95	300.23	304.3	303.14	301.6	307.73	300.7	306.98	302.32	305.18	306.89	304.11	304.69	305.71	305.99	305.51	304.74	302.46	306.48	307.86	304.8	299.11	305.43	307.26	302.18	303.64	302.18	303.12	303.3	300.78	302.52	311.06	305.43	304.41	294.37	305.75	307.63	305.04	310.88	306.04	305.59	305.62	306.26	305.13
319.33	313.92	312.88	310.32	311.77	316.05	319.97	308.03	316.74	312.89	314.04	313.05	318.46	322.73	322.48	307.92	316.75	317.06	316.63	313.93	311.96	322.79	310.81	313.22	311.59	319.75	315.03	317.26	311.43	312.76	316.16	316.38	319.8	320.4	321.44	315.94	314.16	311.9	316.63	314.78	320.15	302.59	320.18	311.74	314.33	309.15	315.53	314.29	313.44	310.92
296.55	295.66	295.24	300.6	296.1	298.56	300.04	299.47	293.84	296.99	302.18	293.89	297.71	294.89	292.05	296.37	300.46	299.77	296.84	292.59	287.4	304.1	293.4	297.03	296.06	302.87	293.27	298.17	304.65	300.71	292.66	300.59	295.56	296.46	301.95	295.85	289.88	294.35	295.03	291.08	304.24	292.26	292.3	290.79	298.62	293.65	294.02	300.18	298.15	295.18
305.18	302.61	306.97	309.39	311.31	308.69	305.19	312.98	306.8	308.04	306.91	305.15	308.39	296.17	308.36	312.83	300.84	306.9	303.82	310.26	305.15	305.82	304.43	304.77	307.86	309.09	297.09	303.59	303.34	305.6	305.26	308.04	305.05	307	307.04	302.2	304.72	313.94	300.02	311.25	302.84	304.03	307.68	308.3	300.89	305.51	312.8	308.73	302.15	311.03
293.95	295.99	285.61	292.92	295.08	294.53	298.12	290.05	300.4	295.32	287.74	295.09	291.44	290.32	295.67	290.54	293.21	285.29	293.27	287.8	296.67	295.29	290.62	287.33	291.7	300.3	291.89	294.02	294.07	292.35	295.04	293.42	286.82	290.58	294.77	298.39	284.72	291.36	285.55	299.07	295.14	296.64	297.64	293.83	288.33	290.09	295.82	289.87	293.82	291.75
291.87	285.44	297.68	293.57	290.58	292.09	295.43	295.31	285.6	289.26	289.32	293.6	294.82	291.8	300.6	293.2	294.59	290.68	295.16	289.65	287.1	295.57	298.32	301.11	301.38	297.1	296.33	297.87	293.85	293.27	289.58	293.89	288.59	295.58	292.66	297.32	294.76	296.09	293.73	289.63	303.54	292.16	298.29	284.82	297.21	289.99	298.97	291.05	286.64	291.13
307.22	297.62	306.35	305.27	306.29	301.2	307.52	297.94	302.35	304.77	306.19	295.04	302.18	306.9	302.68	304.73	310.15	300.08	308.8	300.49	307.78	297.28	302.3	296.96	306.07	299.91	297.7	306.48	299.4	299.41	313.41	308.87	310.11	299.65	300.72	304.84	297.37	307.59	306.3	298.17	302.08	307.33	301.92	299.02	300.94	303.65	302.41	309.12	303.08	304.11
315.32	308.24	304.56	308.52	313.22	308.79	312.43	311.83	304.95	308.42	311.83	316.45	311.89	310.19	305.68	309	315.58	310.3	317.19	314.56	319.86	303.65	310.27	311.38	307.88	315.18	311.15	315.6	310.74	304.33	311.75	315.73	306.66	308.27	313.27	309.4	317.32	307.15	314.04	309.97	310.62	317.21	309.3	310.73	312.46	311.49	311.29	315.07	309.04	320.02
313.69	321.09	311.31	310.4	316.92	319.67	315.37	318	313.44	314.43	315.21	319.55	314.67	318.69	325.1	320.28	314.75	323.49	317.4	324.97	316.3	314.82	319.5	313.45	309.73	318.9	311.62	319.48	323.5	325.88	316.82	322.76	317.57	317.62	317.07	311.57	318.47	320.07	321.65	310.68	320.64	321.11	312.95	320.4	323.29	319.16	318.61	315.17	312.34	316.11
329.33	327.91	330.07	334.21	322.01	320.17	324.67	325.78	329.75	327.58	322.23	315.23	325.65	327.36	325.14	323.26	325.47	328.61	329.12	329.13	323.24	326.59	322.5	325.04	319.35	326.15	329.14	326.8	329.28	323.35	327.16	327.48	323.45	326.92	325.99	324.68	325.05	331.11	328.75	324.89	325.99	329.76	321.97	324.28	325.6	321.77	323.83	333.33	326.85	326.12
303.92	296.7	292.75	292.34	296.99	298.43	298.26	293.47	301.83	297.19	301.38	294.53	299.7	300.03	300.29	291.63	288.1	290.99	294.01	300.65	287.49	294.7	295.61	292.41	300.41	295.41	293.91	298.47	289.13	307.42	304.55	293.09	304.94	298.9	299.93	297.9	299.03	306.19	298.87	291.68	291.19	297.6	296.59	299.99	295.87	296.32	291	301.92	296.85	299.93
315.59	315.8	310.41	311.41	312.3	312.45	311.51	309.03	306.15	313.08	317.74	304.55	307.35	317.83	310.49	306.83	311.75	308.52	308.97	313.72	306.79	311.49	310.86	307.44	316.37	316.12	306.3	317.13	313.16	309.64	320.62	310.66	318.89	310.15	316.12	317.58	313.49	313.74	310.74	312.46	311.32	315.53	319.95	304.87	318.05	312.15	313.51	307.58	311.35	314.33
317.09	310.4	318.03	312.53	321.08	323.91	312.58	322.97	313.32	319.69	322.43	325.8	321.41	310.91	318.49	320.69	324.59	313.09	330.28	324.35	314.56	331.49	321.09	324.32	319.73	320.84	322.63	320.25	315.78	318.64	322.8	323.87	312.52	313.01	316.65	321.48	310.58	320.48	318.24	321.13	317.46	321.19	306.81	310.43	316.75	317.64	314.99	324.1	325.01	315.11
308.15	309.78	306.54	305.16	301.6	310	298.19	302.34	303.75	303.01	301.46	301.39	300.16	301.87	305.35	310.04	305.22	307.79	304.06	304.59	306.9	305.75	303.13	303.69	304.6	299.47	310.86	298.28	301.59	310.06	305.51	298.22	307.52	303.58	305.31	305.8	312.06	308.52	301.89	308.19	311.07	306.09	303.69	302.74	305.94	300.33	301.67	302.45	304.05	304.87
307.98	311.16	311.24	314.5	314.42	313	310.78	312.63	307.09	313.98	314.52	314.55	318.13	313.79	301.05	308.87	311.57	307.2	312.38	317.22	317.5	312.22	302.32	313.35	306.94	313.41	313.4	309.8	312.15	319.58	317.23	317.1	317.85	316.13	311.01	317.03	311.21	314.71	315.63	311.51	318.06	307.16	320.14	317.04	315.97	308.74	308.01	312	313.63	312.35
301.38	301.26	300.2	297.36	293	301.02	301.89	304.17	296.79	302.63	306.91	301.03	302	294.66	300.98	299.5	298.93	294.76	301.06	299.49	297.64	291.72	300.68	306.68	298.3	297.48	303.2	302.27	300.91	305.86	296.61	304.22	295.79	300.61	293.34	306.66	296.67	297.74	295.43	294.82	301.26	295.15	299.7	294.96	302.52	300.3	294.33	300.43	303.12	307.12
301.24	302.99	307.15	302.96	312.83	302.65	298.58	308.89	305.38	307.63	304.71	305.78	306.11	309.16	308.5	303.29	305.82	298.14	310.05	307.9	298.78	305.21	300.78	299.82	308.59	311.4	310.33	309.34	306.9	306.31	307.11	306.49	307.83	304.87	303.83	305.96	300.25	300.66	306.68	308.72	304.32	306.66	303.96	308.3	304.94	305.25	307.8	308.45	302.4	309.27
304.79	309.53	307.96	300.9	301.47	305.81	304.85	307.35	301.79	297.51	302.93	307.94	302.57	302.14	307.26	302.12	298.07	303.52	301.86	300.23	308.75	298.17	298.51	305.58	299.18	304.11	303.26	308.05	297.29	302.58	305.35	303.76	300.25	308.84	308.2	301.71	300.47	299.45	302.37	300.37	306.48	306.36	299.54	301.71	300.46	303.7	300.74	305.07	299.06	299.63
313.78	307.73	311.53	299.48	300.45	307.36	308.66	309.32	307.94	304.71	304.99	310.43	315.39	308.22	311.73	302.97	308.04	300.68	300.29	302.95	300.23	303.15	307.05	304.74	296.82	309.27	302.22	305.86	307.98	305.62	302.43	309.56	299.88	307.74	308.14	309.26	308.35	297.22	306.76	308.15	307.09	305.39	299.31	301.22	305.27	304	300.6	310.11	304.65	304.92
300.69	294.61	290.44	304.51	303.86	302.86	298.83	302.26	298.63	300.96	287.74	301.65	302.02	294.95	299.12	299.02	294.76	297.36	293.98	295.17	297.23	290.21	300.95	297.72	293.95	293.82	293.85	295.8	298.72	298.35	296.68	301.51	303.03	303.33	298.67	304.92	292.92	298.65	297.19	293.79	294.12	298.45	300.58	301.12	291.18	300.62	299.5	296.43	292.42	300.62
311.16	317.49	316.55	313.96	309.77	309.95	309.52	307.86	304.91	309.22	315.54	316.06	310.83	313.02	315.03	317.95	316.65	309.94	311.91	318.44	312.16	313.12	317.05	310.3	308.84	313.84	308.86	313.72	310.8	313.4	316.34	311.57	317.25	306.02	309.71	315.18	316.29	318.19	311.51	309.8	309.91	311.8	315.59	313.2	310.5	311.92	313.7	310.58	312.62	319.77
308.63	304.96	306.62	313.9	307.34	301.68	304.71	308.87	307.95	303.11	300.31	312.24	303.36	311.5	305.37	308.42	311.05	306.78	300.9	306.91	305.49	305.68	306.76	307.14	309.85	307.64	308.57	310.06	302.53	299.1	307.75	304.13	303.93	309.98	300.96	302.79	301.14	308.21	304.7	319.64	308.68	307.36	304.78	309.79	308.18	303.45	316.26	313.9	307.08	308.8
317.21	310.82	311.62	319.22	315.4	313.38	323.11	314.71	311.43	314.45	312.86	317.78	316.96	313.82	310.51	313.16	311.2	312.55	314.3	316.77	313.56	309.33	312.44	308.9	308.05	308.48	312.63	315.88	318.24	313.66	312.15	318.27	312.79	311.92	311.48	313.18	314.64	320.96	302.56	313.32	309.73	313.84	312.56	313.34	315	312.14	312.83	312.1	315.75	320.26
294.82	310.57	296.32	303.25	307.44	304.79	302.81	310.87	302.01	306.38	307.93	302.11	310.22	311.35	296.26	304.29	307.56	300.31	302.03	307.61	302.41	306.86	311.11	302.67	307.38	304.12	306.86	307.83	297.42	302.35	303.65	303.37	305.54	304.35	309.27	301.68	314.78	303.85	307.38	305.18	303.78	310.99	306.6	302.41	311.43	307.06	306.57	299.12	305.7	306.81
313.5	316.91	319.7	322.63	321.67	314.5	318.44	320.48	309.77	318.38	318.85	320.06	326.43	316.8	324.14	317.95	318.21	315.05	317.87	319.12	318.86	320.84	322.6	308.83	322.52	320.64	319.86	318.48	325.03	319.04	320.47	320.95	314.84	324.94	316.59	323.27	319.37	317.56	316.62	322.06	310.71	313.86	316.65	322.05	323.99	313.91	317.31	317.78	315.37	316.95
306.33	304.34	303.68	298.51	302.22	303.65	303.77	304.35	300.89	298.92	296.87	302.16	293.33	302.83	294.79	296.55	299.47	301.71	309.24	309.03	299.42	301.49	303.52	301.18	301.5	292.07	295.56	300.8	300.58	299.18	295	304.36	303.1	300.24	302.73	302.57	303.23	295.93	297.52	301.06	302.01	305.4	296.54	297.65	302.82	305.27	301.58	305.25	298.48	300.46
304.14	298.8	306.99	302.94	303.21	308.46	305.59	313.57	312.44	307.03	302.06	306.39	308.2	309.38	303.95	310.02	303.72	306.79	311.61	308.04	307.22	298.68	308.14	304.49	306.75	313.71	310.44	309.98	298.05	298.42	304.61	307.65	305.41	301.31	305.22	308.15	305.01	306.61	306.36	310.31	305.51	310.7	311.39	306.58	307.55	303.06	305.32	311.13	315.77	311.18
306.37	305.46	306.84	302.08	305.2	309.2	295.04	304.8	294.72	297.79	301.77	299.04	304	298.61	301.29	301.37	299.12	294.42	303.08	304.61	295.72	305.62	305.92	302.2	299.47	302.29	291.85	293.28	298.11	308.69	297.84	300.64	299.94	301.64	299.86	296.52	300.35	299.61	301.89	299.23	303.02	304.47	297.41	301.42	309.16	296.88	304.52	297.45	301.54	301.85
315.25	316.33	313.45	316.15	307.92	319.48	315.98	316.91	320.21	315.05	322.78	314.42	318.82	314.75	316.59	321.57	312.55	318.69	320.11	311.99	316.76	316.59	314.13	314.27	315.17	318.25	319.74	316.78	314.84	316.99	322.92	316.95	318.3	318.13	321.61	318.18	317.61	317.75	310.49	316.32	311.77	319.11	316.66	317.46	313.85	316.14	315.29	315.38	326.74	320.01
315.63	305.61	312.03	308.5	316.31	308.11	310.92	318.97	305.18	314.14	317.81	307.71	307.94	315.55	307.02	313.25	310.6	308.97	312.82	311.68	312.87	309.46	316.23	311.96	311.8	309.03	313.28	321.25	314	317.64	308.91	308.68	314.38	308.08	313.4	308.15	315.5	311.99	306.6	316.7	316.3	313.48	305.09	311.23	311.79	309.29	317.4	313.84	312.23	312.21
296.91	297.73	297.91	302.35	304.12	305.73	298.85	300.72	295.16	303.29	301.88	299.35	301.84	309.13	296.44	297.66	304.89	302.15	304.8	304.58	301.87	304	305.74	299.4	303.62	299.32	308.55	302.33	305.59	309.13	306.68	303.95	304.72	306.61	303.76	304.88	303.2	303.6	301.9	299.9	296.86	301.43	304.57	299.72	312.26	300.11	302.66	300.99	304.9	303.94
303.51	303.15	302.81	297.99	301.98	301.53	304.32	299.25	303.51	300.6	297.89	301.42	301.47	304.63	299.94	300.26	307.2	300.59	302.74	300.92	299.25	299.53	297.2	295.94	305.93	305.72	303.23	300.4	303.49	304.61	304.99	301.06	298.59	295.54	296.98	301.6	304.38	291.94	296.32	295.12	300.43	293.19	299.42	299.58	299.53	304.93	298.19	307.34	300.17	298.74
301.62	303.27	301.97	305.57	305.92	299.73	306.71	301.07	303.47	304.78	304.18	301.01	307.68	304.62	311.35	310.53	303.74	309.58	303.81	302.29	306.72	307.74	302.47	308.88	303.47	302.03	306.42	303.63	303.2	305.34	301.6	309.98	305.32	303.14	309.99	309.64	304.96	307.55	299.81	308.99	300.15	302.52	292.01	303.81	303.98	296.54	308.87	311.21	297.71	307.69
312.59	313.06	319.09	318.93	316.02	316	319.29	316.41	317.38	320.5	318.11	315.4	317.05	312	314.04	311.07	319.06	318.58	316.8	313.15	316.49	313.01	322.55	319.43	312.37	312.25	311.22	314.06	315.22	320.31	315.02	319.54	321.58	320.64	306.77	312.54	314.54	319.96	313.66	323.04	312.91	311.36	317.57	321.72	318.04	316.47	320.99	317.98	319.53	309.54
298.61	299.01	308.18	304.66	301.91	312.3	303.13	306.41	310.39	299.85	311.01	303.15	300.11	302.52	303.75	304.89	305.42	310.48	302.72	308.4	305.2	308.85	309.52	305.04	304.03	299.41	300.28	306.67	301.84	307.09	308.83	307.14	302.28	303.26	303.17	314.27	304.85	309.49	302.62	306.65	305	307.68	312.34	307.24	304.62	299.26	306.7	301.36	306.63	305.26
296.62	297.24	300.02	298.74	292.79	304.06	303.95	292.63	300.14	296.77	302.27	300.4	299.5	296.29	295.93	291.41	299.26	296.69	302.72	301.86	292.53	295.38	297.14	294.72	290.95	302.07	298.18	295.99	297.87	300.86	299	298.6	297.55	296.58	297.89	297.67	299.76	293.93	295.91	289.14	296.01	300.42	301.81	294.55	301.18	300.74	299.66	302.46	299.07	292.48
301.47	299.78	302.86	300.88	305.98	301.77	305.15	300.94	306.25	308.59	305.77	299.9	295.62	297.69	307.76	301.85	308.41	308.4	299.85	309.76	302.13	306.85	305.45	299.8	302.12	301.83	305.26	301.84	307.36	306.4	306.1	306.26	305.41	307.64	303.98	301.02	303.59	308.27	314.32	300.37	309.85	295.15	301.53	298.19	304.86	306.42	309.73	300.28	305.38	310.96
310.77	308.46	310.95	309.95	314.33	315.61	313.91	310.11	313.51	316.84	316.46	308.51	313.64	315.17	315.51	312.51	317.91	315.4	314.75	320.53	315.41	309.58	310.26	311.86	312.76	312.26	308.56	305.43	304.54	308.17	308.77	309.18	313.03	306.41	313.42	321.74	311.28	316.99	316.1	309.47	309.62	307.83	311.85	316.13	310.99	312.27	311.97	319.01	309.31	315.14
318.22	310.65	309.97	315.28	319.33	314.47	317.89	312.98	317.69	314.35	314.74	310.49	314.93	317.02	316.62	307.56	319.9	320.75	317.22	313.3	319.01	309.39	311.39	308.78	316.3	309.49	316.01	307.16	315.49	319.63	314.42	311.6	314.94	313.08	318.91	311.21	310.2	312.42	308.22	316.9	314.5	316.65	308.79	307.06	313.71	317.89	307.76	313.51	306.17	310.5
306.1	314.19	313.48	314.08	312.36	314.9	311.71	310.83	311.57	313.61	313.52	315.38	313.72	312.07	311.32	315.85	315.51	309.4	315.14	312.06	304.07	322.63	302.79	316.81	309.07	313.62	312.96	312.27	311.76	314.71	312.7	318.07	312.92	316.4	308.89	312.46	310.58	312.87	305.38	310.09	304.3	316.89	315.71	310.75	311.82	315.18	319.83	312.41	315.49	317.95
319.09	314.76	313.06	312.04	310.98	312.32	316	315.2	312.19	309.53	307.8	314.58	310.41	314.34	318.82	320.06	318.8	308.88	317.27	315.63	311.78	316.26	316.58	315.86	314.64	310.06	314.94	311.18	318.34	317.15	314.46	308.48	315.67	319.96	319.54	314.13	315.73	314.14	317.88	311.88	315.7	314.91	317.26	320.52	308.44	320.87	313.69	317.38	317.31	316.23
295	295.21	295.02	298.39	299.26	297.42	286.03	290.77	295.73	296.98	300.01	300.97	293.17	291.57	297.36	300.14	293.61	293.11	296.2	293.67	301.39	302.73	293.05	295.41	296	298.02	296.08	295	299.19	290.54	291.96	301.61	298.9	295.14	302.57	300.74	291.08	302.58	304.27	298.95	291.33	299.29	297.87	296.29	295.81	296.13	293.29	297.91	305.49	298.85
307.79	314.58	304.67	303.2	301.78	301.19	301.53	308.77	307.55	305.85	294.02	305.54	305.88	302.81	297.5	306.51	294.7	309.72	306.5	310.84	305.95	305.49	306.61	308.84	305.32	303.68	302.04	305	302.1	305.51	302.84	305.22	305.02	301.06	308.29	307.53	305.7	296.68	306.14	302.95	300.79	306.88	297.63	307.24	300.61	309.93	307.89	297.11	295.78	298.13
288.68	294.93	287.52	294.17	290.16	296.75	296.54	287.33	296.1	293.17	298.78	291.16	289.32	291.28	292.89	293.84	292.3	296.71	296.73	294.39	291.19	291.02	291.69	286.97	297.6	289.55	296.98	289.7	296.36	291.43	294.68	292.92	291.65	289.22	287.63	301.92	289.69	291.55	293.39	283.47	296.36	289.72	298.36	293.56	294.35	288.98	299.01	294.76	293.07	295.81
309.22	318.58	318.82	320.19	299.27	320.38	307.93	312.82	314.96	313.07	311.64	304.44	307.68	316.68	315.29	315.49	320.27	308.79	310.71	315.06	313.07	313.11	316.59	317.87	309.15	314.36	310.59	313.04	316.05	314.42	314.24	317.64	307.79	317.34	316.52	308.17	322.87	314.17	312.57	315.89	317.06	312.53	313.33	318.49	316.83	313.31	315.08	314.68	316.58	313.83
327.19	326.83	336.29	324.74	324.28	334.45	326.09	325.74	332.69	324.69	332.38	327.74	325.26	330.55	333.65	330.01	328.92	323.39	328.81	329.14	321.54	330.8	327.36	329.34	326.79	332.21	327.34	329.49	337.89	326.55	331.67	325.29	323.87	324.69	328.7	330.76	334.26	325.71	323.02	331.24	330.19	317.37	324.38	329.45	317.2	328.86	330.5	330.34	326.33	327.79
319.08	310.82	315.2	308.79	315.66	314.26	314.8	312.56	309.65	311.46	311.27	308.33	307.98	319.26	315.9	315.48	318.88	321.07	310.6	313.67	309.52	310.77	311.44	321.44	321.84	323.26	319.25	315.24	314.73	312.36	307.42	310.68	310.55	310.33	316.67	312.99	315.31	315.28	314.19	312.97	322.1	316.44	320.2	318.39	305.23	313.46	315.45	312.99	314.23	315.15
318.91	319.67	320.27	323.9	311.78	314.03	313.22	315.35	314.74	318.59	315.42	309.21	317.41	317.53	319.72	321.84	305.56	323.81	320.47	310.58	315.91	311.06	312.88	318.88	318.07	319.32	314.14	312.41	313.75	315.73	319.55	317.63	307.36	316.81	320.26	321.6	317.06	317.84	316.66	320.45	315.34	317.28	318.17	313.23	314.24	319	311.08	316.97	315.37	313.51
300.42	295.74	307.12	296.94	308.51	303.55	305.13	300.29	306.85	302.13	307.51	304.73	306.69	303.86	306.21	295.84	307.71	308.95	308.78	302.14	307.72	303.97	302.06	302.16	306.84	302.31	298.64	299.47	300.83	302.27	306.38	301	302.58	304.74	304.18	303.34	302.11	303.9	306.96	296.18	296.94	303.64	301.55	304.86	303.19	304.91	301.58	300.78	303.26	303.68
301.2	303.04	302.63	310.72	305.24	309.98	304.98	309.09	301.28	311.61	303.8	303.03	303.26	304.85	303.59	302.1	308.36	307.05	308.57	302.55	308.64	303.97	304.74	306.48	313.69	306.45	309.77	312.5	307.74	304.09	309.66	308.55	299.84	308.14	300.97	300.66	305.08	308.27	305.79	304.17	303.09	305.79	313.59	303.52	301.01	306.25	307.53	307.62	305.46	306.23
296.26	291.26	294.04	297.28	292.2	297.22	290.57	297.43	294.49	296.53	290.6	304.71	295.72	290.82	300.39	296.72	298.6	298.83	300.61	300.96	292.15	300.77	287.28	294.44	292.53	297.23	293.63	296.84	300.72	296.46	295.3	299.71	288.33	288.24	295.97	297.47	293.27	293.92	291.96	288.95	295	298.34	299.07	295.34	299.19	294.1	292.66	297.28	292.48	297.93
313.85	315.34	317.53	318.68	317.51	318.98	312.4	311.22	317.74	312.48	311.38	324.97	319.62	311.45	311.22	316.72	314.59	318.74	316.56	311.16	311.17	318.48	311.29	312.04	322.21	326.31	317.26	316.88	309.85	314.31	316.37	304.94	315.53	316.9	316.44	320.84	317.12	306.25	319.22	319.41	313.83	310.97	320.49	315.88	310.86	316.61	314.32	321.31	316.66	315.07
295.49	300.39	299.53	299.68	306.4	294.41	295.02	296.54	299.37	299.58	302.6	305.62	296.59	301.18	299.25	290.48	307.65	305.39	299.88	303.14	303.48	299.88	309.14	303.38	301.59	302.07	299.09	306.71	302.23	304.66	303	294.86	301.04	295.43	299.59	307.79	298.61	301.31	307.04	296.7	303.38	306.02	297.04	290.53	301.36	300.38	301.23	305.22	297.81	296
309.41	311.99	311.28	311.97	306.3	312.12	310.34	306.53	307.48	308.98	312.56	308.62	308.7	303.75	312.81	307.35	311.18	305.44	313.84	311.45	317.67	312.3	311.18	308.66	301.88	309.38	297.69	310.42	312.78	306.77	312.36	311.28	310.62	314.63	308.26	303.89	307.92	304.07	315.08	308.24	313	312.56	304.12	309.79	308.99	306.84	309.59	307.54	310.88	308.99
330.07	328.47	323.98	318.53	325.5	322.57	325.11	337.19	326.02	328.51	327	328.03	328.92	324.65	324.22	333.39	322.02	324.28	324.03	329.88	326.57	330.35	324.47	323.86	325.45	331.43	323.27	326	320.19	330.87	328.42	330.97	330.81	332.45	327.92	327.65	324.72	330.48	324.67	326.57	331.38	329.47	324.61	330.39	329.91	330.88	321.59	323.68	326.76	327.9
317.58	330.99	325.91	321.78	319.81	325.36	326.44	324.43	323.9	322.46	326.56	322.78	331.96	322.06	331.25	324.28	323.61	328.75	332.6	319.31	322.56	321.97	322.9	321.6	332.03	323.92	320.87	322.67	324.71	325.72	323.6	321.66	320.57	328.53	328.7	322.93	324.41	326.43	320.04	332.45	324.86	330.81	326.71	331.11	330.41	320.13	322.71	326.31	324.63	327.35
316.91	317.39	318.44	316.76	311.39	317.47	313.88	315.07	319.23	322.12	312.49	317.69	319.55	321.03	308.2	317.29	309.57	317.14	308.97	318.13	314.01	316.8	307.54	316.11	313.82	320.7	314.68	312.63	314.5	314.7	317.95	321.45	320.52	317.97	320.95	318.09	311.49	313.01	319.07	314.73	318.54	317.47	305.51	321.48	318.23	313.62	312.34	318.99	311.42	307.49
312.63	316.74	318.44	310.18	311.81	305.75	312	311.13	308.93	307.9	302.98	316.08	316.19	310.23	305.98	309.45	311.3	308.73	306.88	308	315.37	309.36	308.11	300.4	308.78	305.95	310.6	305.92	312.9	310.15	300.19	315.95	315.43	312.07	312.39	313.82	307.21	309.38	314.16	309.67	312.72	312.88	311.11	310.73	304.14	301.5	313.64	310.11	310.12	308.15
326.92	317.29	325.22	322.43	325.2	323.92	331.84	325.27	332.25	323	322.53	329.35	332	319.93	322.46	322.4	321.82	329.58	323.7	323.66	323.02	327.32	330.85	325.33	331.72	322.01	332.79	329.11	321.54	319.3	326.41	328.21	323.92	324.78	321.47	325.9	324.1	324.96	326.8	325.14	327.16	324.62	334.02	326.76	328.44	317.63	325.72	326.78	325.76	321.8
312.84	314.48	310.12	315.23	308.69	316.74	311.85	308.54	310.89	307.56	303.04	307.01	315.76	309.49	312.05	313.79	308.87	313.03	309.2	320.41	303.61	304.57	307.56	308.82	316.91	308.26	309.84	308.79	311.2	311.97	310.1	314.33	306.05	314.15	309.34	310.44	318.67	314.75	308.49	303.21	307.01	313.67	311.86	314.37	319.2	312.86	323.3	311.99	316.82	307.16
307.82	316.12	313.49	308.53	316.12	312.94	313.39	309.57	313.43	313.6	313.15	319.42	310.08	308.16	314.99	314.32	313.82	311.64	311.9	317.39	311.93	314.47	316.11	319.42	311.32	311.29	309.07	313.85	316.97	316	308.66	309.98	319.56	307.42	310.88	316.36	312.5	315.43	306.99	314.74	312.06	312.93	310.98	323.12	314.32	313.06	312.76	315.74	312.58	316.56
318.38	321.77	313.95	317.11	310.87	307.99	318.43	312.9	312.6	313.17	315.01	317.05	314.22	306.64	316.28	318.66	315.39	316.36	318.29	317.27	315.15	310.91	315.91	315.96	309.59	316.13	312.72	319.22	307.77	310.93	311.84	319.3	316.28	312.27	315.3	314.67	314.06	314.49	310.06	318.9	313.04	319.15	313.15	317.22	313.29	313.93	311.19	311.83	314.92	311.69
326.01	321.54	323.79	323.09	321.51	327.35	328.94	328.8	328.91	328.39	334.05	326.95	328.41	326.12	333.44	326.72	320.21	324.01	329.79	321.23	326.61	326.14	327.54	332.37	319.41	322.78	327.88	323.56	330.62	329.78	330.03	321.63	325.02	330.11	328.17	329.2	327.97	327.41	324.7	334.14	333.46	330.72	323.6	321.91	322.27	327.72	332.57	323.86	325.75	325.09
310.73	312.84	319.07	312.2	322.4	307.86	322.87	310.59	310.89	311.52	312.47	304.8	318.36	305.49	312.61	311.8	308.84	305.29	313.21	313.03	305.51	315.47	311.41	310.53	316.16	311.39	307.58	306.89	302.51	315.49	306.9	311.78	311.77	317.88	313.86	313.31	315	316.32	316.7	313.42	318.79	315.32	315.96	305.81	313.59	313.64	314.7	302.17	307.03	313.74
307.39	301.88	306.35	301.96	300.94	301.86	303.37	304.4	302.51	300.98	307.22	306.2	301.27	298.82	301.22	307.11	294.73	303.8	305.12	295.43	305.54	298.41	301.02	307.29	297.1	297.5	303.35	301.56	309.34	301.93	303.03	306.23	304.73	308.58	303.71	299.69	310.32	312.32	300.53	306	298.41	313.38	294.72	306.64	301.12	306.06	306.54	302.3	305.36	305.51
308.52	307.25	312.29	310.64	300.43	303.48	308.84	304.44	306.35	298.55	309.96	308.87	308.22	313.22	303.48	304.66	305.86	299.38	310.26	297.83	309.57	300.98	306.34	304.06	306.27	296.74	299.7	302.48	315.07	303.8	297.6	305.83	304.14	310.05	304.37	304.86	303.1	314.03	311.5	301.2	305.38	302.25	303.78	307.92	307.61	305.71	298.7	305.26	311.08	310.45
289.29	305.04	298.71	302.78	300.11	297.58	301.63	303.55	295.57	307.75	300.31	306.08	301.81	298.77	309.32	298.74	297.67	304.1	307.33	301.58	301.35	303.2	300.97	303.5	296.61	305.06	294.15	304.83	296.82	300.35	303.32	302.03	299.74	298.96	302.58	303.8	294.11	313.12	303.19	302.53	307.01	299.31	297.41	305.07	302.55	294.57	299.45	303.72	303.84	301.54
321.48	317.15	316.35	315.13	319.86	318.72	318.82	314.58	320.01	320.12	306.84	318.56	320.24	320.61	311.94	318.26	313.45	311.88	321.77	314.63	310.22	320.87	314.9	324.83	316.68	315.25	324.36	318.53	319	322.67	317.02	313.42	308.38	317.73	316.28	322.88	316.83	316.62	313.64	322.33	317.37	316.73	314.98	325.25	318.2	324.44	309.81	308.85	315.95	309.24
305.81	321.04	314.05	313.19	308.99	306.93	314.32	314.83	311.04	308.83	308.51	306.24	313.63	315.22	315.83	312.83	322.85	305.39	308.9	311.53	314.64	323.75	311.5	311.77	311.61	311.43	310.22	312.19	312.75	318.4	313.42	320.2	314.48	309.11	319.04	308.17	312.93	308.72	309.05	310.73	316.68	312.58	305.14	316.27	319.91	313.1	315.02	311.38	309.47	310.18
309.04	318.29	311	326.01	309.89	313.59	319.42	315.49	317.38	320.11	315.53	314.53	311.65	317.83	315.44	311.32	314.72	319.64	310.65	315.39	311.61	315.94	317.32	313.2	311.34	310.65	314.49	315.53	308.19	315.44	320.46	315.41	316.43	313.33	309.57	316.25	315.14	307.53	312.87	323.42	313.69	318.25	311.73	309	320.01	310.81	311.91	312.24	311.43	313.87
308.78	306.32	307.29	301.04	299.24	308.38	302.35	305.07	309.72	302.92	305.59	300.24	303.32	304.13	304.22	305.11	303.23	301.94	309.39	301.13	306.93	309.37	310.12	305.96	304.78	301.02	302.35	310.79	301.69	303.46	306.43	312.31	307.2	299.01	303.09	301.54	304.87	308.75	312.87	305.19	304.46	302.06	311.34	297.36	304.31	302.03	307.23	299.1	305.71	306.96
289.72	294.49	289.54	293.8	295.27	290.16	293.58	294.86	291.66	296.81	298.31	290.61	304.66	286.67	294.97	289.97	297.08	295.47	290.41	295.25	296.57	286.47	290.94	288.47	294.58	291.58	302.13	294.74	297.17	289.06	299.69	296.15	290.75	296.5	299.89	299.69	290.18	295.63	294.98	292.58	296.47	293.14	290.69	289.3	293.9	292.32	293.27	298.29	297.49	301.71
305.83	308.14	305.92	306.88	304.68	306.71	304.76	306.23	309.22	304.25	308.3	303.88	307.11	305.27	303.81	308.45	297.81	306.13	307.94	307.55	307.72	308.9	298.06	300.46	310.75	308.86	307.32	306.75	305.87	305.28	304.5	307.56	309.89	311.38	312.33	305.37	300.04	306	303.92	304.17	306.96	309.13	309.33	295.36	303.07	304.26	303.22	302.66	305.19	304.14
301.45	294.87	285.38	300.76	297.99	294.9	300.1	295.61	298.4	303.07	291.29	300.51	305.65	294.4	290.39	296.68	296.54	288.11	297.04	294.72	296.56	295.58	294.3	292.36	300.89	303.4	297.58	298.13	300.37	294.05	296.5	293.08	295.04	298.69	301.3	290.03	289.86	296.76	297.34	298.01	297.67	289.56	300.48	298.12	304.2	296.06	297.89	295.35	300.48	292.73
309.24	307.44	308.45	306.96	303.84	302.27	296.7	302.61	303.39	309.28	303.79	307.22	308.24	302.72	305.4	307.12	297.87	303.82	309.49	306.57	304.8	302.74	293.01	299.78	309.36	308.41	307.77	302.89	302.19	317.79	312.15	302.99	300.68	303.89	300.92	310.09	304.93	309.28	302.41	303.48	312.1	307.96	307.76	307.96	307.02	305.46	302.99	304.55	308.48	310.99
316.1	319.23	319.95	317.26	312.18	315.86	311.44	310.34	316.12	320.08	317.61	317.83	314.12	314.43	312.44	319.79	306.26	315.07	313.39	317.68	311.94	315.1	314.52	312.79	313.43	316.97	318.13	313.2	320.4	314.75	314.96	311.02	308.9	315.42	320.45	316.1	315.44	319.1	315.17	317.22	312.13	314.22	308.91	318.46	313.08	313.7	315.9	314.07	319.42	317.57
319.17	311.22	309.65	323.91	309.76	312.55	313.96	311.63	306.53	310.82	318.62	316.53	312.99	311.52	311.56	313.68	309.64	320.65	305.55	305.01	308.2	314.42	310.12	318.02	310.54	322.62	312.81	310.07	309.97	315.29	309.29	314.46	310.78	319.51	312.37	317.4	317.35	303.87	309.58	311.35	314.61	312.68	310.16	314.31	313.38	306.83	316.68	315.7	313.12	310.34
322.83	313.69	310.18	319.1	318.87	314.03	308.89	317.81	315.28	311.32	306.97	309.42	315.44	313.51	321.06	314.56	319.09	315.94	314.19	315.65	318.12	317.49	317.43	314.65	316.85	315.62	307.35	318.46	312.16	314.72	317.7	306.58	324.73	319.69	308.89	309.09	312	315.85	308.2	310.45	316.1	324.03	311.67	310.44	314.42	309.22	307.07	312.79	316.73	315.95
315.25	313.96	318.8	310.27	319.57	306.01	319.14	316.36	317.38	317.12	321.08	310.24	309.81	309.83	323.16	311.36	320.82	315.78	317.59	307.42	312.92	325.61	304.39	310.62	312.65	316.29	316.62	316.45	325.38	323.88	317.68	314.85	318.16	321.34	317.77	309.66	307.24	317.96	315.82	313.19	313.02	318.77	318	318.41	322.49	316.52	313.22	311.3	322.26	319.39
300.78	307.31	304.23	305.45	305.15	303.85	305.09	300.4	303.39	300.53	299.9	299.82	300.34	314.67	298.85	302.27	309.37	302.18	303.27	306.77	304.24	304.08	299.53	298.03	301.43	308.4	293.63	300.72	304	303.88	295.74	306.2	300.46	299.98	300.98	299.31	299.81	298.82	306.63	307.18	306.26	302.3	296.09	304.99	305.36	301.79	305.53	306.51	298.78	299.04
295.73	299.26	299.55	294.2	302.27	296.34	289.95	293.57	300.45	291.11	295.3	293.22	286.08	298.1	299.3	291.14	295.1	291.72	293.33	293.34	297.16	292.29	293.95	297.46	297.24	293.91	295.99	294.71	293.38	289.19	299.52	291.24	299.19	299.67	289.59	296.51	298.3	292.75	288.08	289.78	295.25	289.91	291.78	295.72	292.72	292.77	296.65	299.96	287.46	297.07
290.05	292.54	298.95	285.73	286.94	294.23	292.85	287.79	293.23	294.49	293.94	291.09	289.83	291.98	299.1	292.3	297.08	291.65	293.09	287.86	294.76	297.53	291.71	298.48	294.9	295.77	296.95	293.23	297.22	291.12	290.61	295.74	291.32	299.98	293.57	295.53	296.63	302.03	296.19	300.12	286.45	293.5	294.12	290.41	295.49	301.03	303.55	290.63	294.15	293.42
300.23	303.47	296.21	300.04	300.14	302.59	300.7	307.33	300.66	308.4	298.6	302.86	302.74	305.36	303.33	299.22	305.63	307.18	301.42	299.36	296.7	297.37	302.99	300.37	312.19	303.85	297.7	304.58	295.23	310.01	300.33	300.4	307.33	302.56	301.19	303.28	306.89	296.56	297.55	299.72	293.98	300.67	300.19	305.1	302.85	299.23	300.47	304.57	303.53	295.6
317.86	304.99	305.25	310.23	313.78	311.3	306.92	310.89	309.79	314.11	310.61	303.78	307.57	311.47	313.84	310.68	309.54	315.9	312.87	303.48	308.55	309.32	312.7	311.91	311.49	304.7	312.64	306.59	309.74	306.63	306.44	309.77	313.35	310.61	306.64	306.2	310.95	306.48	306.56	304.41	309.38	306.84	311.62	312.77	306.51	311.92	314.68	313.44	309.3	314.03
310.54	316.33	313.98	316.24	311.91	312.06	312.16	308.6	321.57	314.28	312.02	317.56	311.38	316.14	314.16	311.86	313.41	306.81	308.14	313.03	314.39	319.2	317.66	314.68	326.21	310.25	313.36	312.15	313.55	317.24	317.74	306.31	305.7	308.44	309.55	314.03	314.1	320.33	317.83	314.5	315.61	312.77	318.22	311	321.18	313.69	314.96	309.99	316.66	311.32
319.03	333.25	322.43	330.03	329.32	336.13	330.33	330.23	327.8	329.76	335.18	331.92	327.29	327.32	332.12	328.07	324.41	324.2	328.07	327.46	330.19	332.2	324.05	330.76	331.54	328.43	329.52	323.82	321.4	326.12	326.75	325.88	332.53	333.56	332.21	325.52	328.78	324.11	325.53	327.3	331.64	329.92	328.44	324.83	328.11	321.37	326.64	332.07	334.48	324.27
308.15	300.05	311.59	302.01	306.92	304.95	312.91	307.45	297.44	303.52	306.04	310.4	305.18	302.6	306.04	307.09	304.48	299.37	301.59	304.84	312.44	305.89	312.44	306.43	311.59	311.23	302.1	306.83	305.39	311.04	314.14	308.69	309.45	313.64	306.41	308.54	301.69	304.02	301.35	309.85	316.47	304.95	309.6	311.55	306.84	309.5	309.53	312.11	315.4	307.86
313.35	311.85	318.93	317.47	313.71	316.98	314.01	306.74	314.01	313.19	311.66	318.01	309.44	323.22	315.07	316.73	319.79	312.79	317.39	312.7	314.93	318.79	322.48	311.36	312.56	310	317.23	314.96	316.71	316.37	305.04	319.25	315.17	309.78	316.81	306.25	314.63	314.2	303.48	317.36	314.87	311.62	312.08	311.27	314.35	310.89	307.77	322.05	315.55	322.01
304.56	303.49	304.96	303.48	300.33	300.51	298.16	304.13	303.12	310.42	298.98	307.4	298.23	309.95	306.43	306.03	301.47	300.88	305.52	301.36	300.42	306	303.23	307.13	306.59	309.25	307.15	299.2	305.96	298.9	305.7	306.28	304.6	306.68	305.78	296.29	303.8	289.43	303.76	305.83	307.2	305.16	299.41	297.46	306.66	301.46	302.25	300.23	307.14	300.44
294.68	302.38	310.23	304.61	298.37	302.98	309.54	303.74	302.49	299.16	307.87	306.68	296.16	306.62	310.29	308.61	311.04	299.95	294.67	305.21	297.19	308.47	300.69	305.31	304.92	306.1	301.63	308.39	310.22	301.82	305.87	310.43	300.19	306.9	313.91	309.19	309.08	307.86	306.05	310.26	303.41	306.03	301.69	299.89	302.09	299.03	302.97	310.99	304.65	295.02
305.91	297.17	303.8	299.43	296.64	302.85	302.75	308.49	305.06	301.83	310.25	301.56	307.14	302.52	306.01	305.95	303.32	301.86	307.07	303.63	300.64	311.02	300.69	303.16	304.83	306.53	304.85	296.74	303.61	303.33	300.03	301.4	299.04	305.51	306.04	303.31	299.89	306.78	298.03	298.32	297.65	311.78	301.45	300.94	301.05	304.64	306.46	305.69	304.14	300.81
307.94	313.35	315.17	311.68	308.5	313.07	305.91	313.03	317.49	314.72	306.48	308.69	309.42	315.96	309.51	312.94	313.54	314.22	313.53	309.53	313.21	315.84	315.14	308.09	316.28	309.21	316.33	314.27	307.34	314.14	311.09	308.99	313.74	315.14	309.86	318.67	317.68	310.14	318.63	317	311.3	319.33	314.3	315.89	312.26	312.33	316.94	307.65	310.41	310.98
303.09	301.94	304.99	306.18	308.24	299.74	300.74	301.99	303.01	299.44	298.81	296.64	294.22	299.99	296.54	302.66	303.59	302.15	304.86	304.08	298.92	307.35	309.46	308.31	298.43	302.03	303.72	303.1	306.08	302.07	307.4	305.12	300.8	307.48	296.54	310.63	305.72	301.21	305.05	299.62	298.62	303.61	303.69	296.54	306.01	302.52	307.56	307.56	301.41	298.67
292.12	287.1	299.66	294.83	291.47	291.56	300.16	294.04	297.8	295.94	292.72	300.85	297.22	295.06	298.91	287.62	295.52	303.33	291.71	293.58	298.4	299.49	292.21	294.03	292.96	294.57	299.79	293.96	304.86	297.94	298.57	296.91	293.47	298.82	299.65	294.37	299.14	298.68	292.47	295.97	291.13	294.52	296.65	288.42	297.32	296.73	294.7	295.67	287.81	299.3
301.4	299.45	293.16	293.28	292.02	288.19	300.7	296.05	295.42	294.94	289.45	289.91	293.81	294.37	297.4	297.79	297.97	290.44	293.49	291.24	294.73	289.96	294.95	299.86	292.69	297.35	294.04	297.4	290.28	295.22	297.8	288.44	296.6	289.26	298.87	290.81	291.68	294.11	292.75	299.28	287.38	298.69	295.78	290.74	292.82	295.52	295.71	294.08	292.31	285.47
307.28	310.9	311.86	311	314.17	316.76	308.39	315.14	321.23	322.37	314.02	314.13	312.32	317.63	308.17	315.95	309.44	312.86	311.27	309.83	304.4	313.57	305.64	307.63	301.02	312.79	312.88	312.08	314.04	316.93	308.44	309.17	315.99	313.13	325.3	310.96	310.35	314.92	316.6	314.28	308.08	313.96	303.38	304.99	313.26	307.96	305.32	310.72	306.5	313.16
314.32	315.25	308.64	312.18	312.92	314.05	317.67	314.29	309.67	308.63	311.55	319.81	314.76	313.97	314.39	319.22	311.46	315.48	312.94	310.09	319.46	322.63	312.45	318.07	311.33	311.44	309.05	310.25	316.94	313.17	311.88	315.21	304.53	311.6	313.19	315.01	311.44	313.39	313.43	313.91	311.55	307.64	315.4	317.69	315.84	315.13	310.01	319.05	315.99	310.7
304.01	305.47	316.31	314.57	308.34	311.35	305.83	310.95	307.87	309.89	316.83	316.24	316.05	308.73	313.31	310.83	316.37	315.64	311.67	310.55	312.74	313.23	313.7	310.74	311.33	303.65	314.43	312.86	317.31	309.7	313.7	315.77	315.45	304.26	309.41	310.35	316.2	319.05	310.23	312.25	313.26	312.92	303.55	317.33	316.29	310.26	315.09	314.06	314.59	313.61
294.92	303.9	304.3	303.7	304.27	307.26	300.16	307.6	305.1	311.21	309.08	302.53	303.21	306.51	301.22	307.21	295.53	307.84	293.66	300.04	304.46	309.55	297.67	309.96	302.99	298.69	301.43	306.26	300.37	303.11	300.75	302.64	297.7	305.9	309.76	295.47	299	306.11	301.64	303.38	312.46	300.1	309.84	296.83	302.75	296.07	309.27	306.09	292.35	304.41
301.94	299	310.58	305.33	300.41	302.92	305.63	303.03	303.87	307.75	300.58	308.88	300.08	295.3	304.82	304.67	307.47	298.72	306.84	309.08	299.44	299.92	300.15	306.67	307.61	303.07	309.46	302.52	302.58	301.49	299.12	304.44	303.49	301.95	303.71	303.9	304.07	304.34	302.63	306.05	300.53	303.51	305.67	305.2	298.85	312.98	304.54	304.71	305.34	299.9
306.53	310.69	302.76	301.93	302.48	312.18	307.75	302.84	301.52	299.9	311.06	307.3	304.57	307.96	302.78	303.13	312.11	308.29	304.48	304.09	308	307.18	306.53	312.01	305.44	300.26	305.99	311.07	309.3	304.11	306.74	306.16	301.52	304.57	296.41	308.2	307.49	309.74	306.57	301.77	307.79	307.31	305.68	304.19	306.07	310.05	304.54	305.85	301.64	303.11
326.96	312.8	309.19	313.14	313.43	321.31	315.53	314.52	316.38	309.13	321.27	313.31	311.91	317.31	317.93	314.71	314.41	316.82	319.19	312.84	316.85	319.41	311.62	320.66	315.23	315.75	315.1	316.18	319.23	310.57	308.5	319.28	311.77	307.18	316.58	311.26	321.48	311.22	316.25	322.94	306.54	319.82	320.24	314.58	306.39	317.93	321.7	315.18	313.68	322.46
303.66	310.28	301.62	307.67	307.05	307.24	307.53	300.77	303.33	304.67	307.25	300.94	306.11	315.38	304.64	301.45	306.63	299.49	305.69	298.06	306.68	312.94	305.44	305.19	306.1	308.03	302.87	311.04	305.2	310.62	304.45	307.62	308.87	305.71	303.43	309.53	309.59	300.75	306.92	304.5	311.14	308.57	311.37	299.31	304.06	304.89	307.69	315.69	306.85	305.5
307.26	303.76	301.37	307.43	298.18	298.44	302.2	306.05	306.52	303.81	300.43	306.41	307.26	303.49	308.58	298.05	299.95	300.83	299.15	298.82	297.49	303.2	296.84	302.45	299.14	304.69	300.8	296.41	302.9	302.67	314.44	299.25	294.04	311.47	300.18	301.69	291.97	297.86	298.86	301.74	302.24	305.9	306.39	302.93	301.48	304.01	302.61	302.41	300.85	302.73
306.8	298.65	302.39	315	304.01	301.47	303.48	306.01	301.3	300.13	304.46	304.02	303.31	305.66	307.38	301.72	307.33	310.53	298.88	309.99	304.61	306.46	306	301.27	302.38	302.15	302.37	297.78	301.34	300.68	297.62	297.33	304.95	302.23	303	296	304.36	305.34	312.04	302.59	303.13	296.6	313.6	300.1	302.01	305.94	302.88	303.87	311.84	299.08
295.54	308.67	307.65	308.31	309.84	300.72	302.92	302.3	309.27	302.09	304.98	304.71	298.98	305.65	301.81	301.68	308.88	306.8	301.96	307.78	299.84	300.71	297.54	297.93	304.04	303.68	304.6	303.97	303.57	300.96	306.87	308.57	298.57	311.99	300.42	310.62	303.04	305.48	306.86	297.69	304.91	299.59	306.25	307.44	305.93	303.49	303.7	301.62	303.2	302.94
304.66	302.14	305.28	301.98	304.34	300.9	302.87	303.12	310.85	308.62	303.05	297.71	300.68	306.31	304.95	301.32	309.65	305.61	305.34	306.16	303.97	298.7	298.46	311.21	307.66	306.52	297.82	306.56	310.46	297.5	310.52	299.29	303.32	300.81	295.32	308.64	307	305.74	309.59	307.33	303.54	302.74	299.34	305.94	300.9	301.12	299.38	304.99	303.75	306.23
314.77	321.13	305.26	313.48	312.01	312.76	308.29	314.71	311.8	313.77	319.8	310.39	313.62	312.26	308.37	319.71	312.07	315.67	308.83	308.96	307.69	316.11	305.19	308.45	313.17	311.57	311.79	316.07	315.18	313.35	315.99	319.3	311.93	317.57	316.16	314	320.02	314.71	308.48	304.22	313.47	319.13	312.43	317.4	318.59	314.17	316.91	311.01	312.84	309.46
297.43	290.14	295.49	295.43	299.14	299.11	295.74	294.12	291.7	297.31	297.65	293.71	296.52	302.18	297.12	297.99	299.13	292.26	299.45	287.55	287.61	296.93	295.66	296.7	296.88	293.14	297.48	288.58	294.27	293.47	297.75	291.51	293.59	298.4	300.04	297.06	293.46	292.16	297.74	293.62	297.99	294.86	299.87	294.39	291.59	291.1	294.06	295.35	291.22	297.5
305.34	302.54	304.32	303.43	311.03	305.07	311.97	299.95	303.99	302.06	304	304.8	306.72	304.76	306.2	304.6	296.89	300.39	297.86	307.26	305.18	310.41	306.46	305.05	300.39	309.29	300.82	298.82	301.01	301.98	307.25	299.98	299.8	305.01	305.96	304.27	304.15	304.92	298.93	308.17	304.77	309.82	305.24	308.09	304.1	310.33	301.1	302.02	304.77	304.8
305.19	302.18	304.98	297.65	307.98	300.92	303.25	304.13	307.24	302.89	304.09	306.75	303.91	305.88	308.96	306.86	309.43	308.15	302.07	304.29	308.71	301.46	311.62	309.49	304.13	303.18	302.02	303.29	302.26	305.68	307.4	303.5	296.15	306.62	303.22	301.1	303.52	299.76	308.7	301.48	304.53	315.16	305.39	308.71	305.19	311.16	294.17	301.62	302.32	299
329.49	332.34	327.54	332.13	331.63	323.65	326.93	331.39	329.4	327.57	323.34	325.13	327.28	327.99	327.39	327.94	325.78	322.22	330.58	321.33	332.06	326.91	331.09	327.6	334.19	327.72	324.03	325.03	329.27	323.84	329.05	325.69	323.99	320.88	327.35	330.67	330.24	330.22	328.89	323.36	329.51	324.07	324.24	323.65	327.26	330.67	326.11	329.35	320.47	320.55
324.85	324.41	311.15	321.15	322.13	324.38	322.11	318.59	316.53	317.43	315.35	319.9	318.8	316.35	316.58	323.15	319.21	325.17	317.93	320.72	317.58	320.69	319.04	315.67	316.32	314.33	322.36	323.42	319.49	328.25	320.4	314.58	319.75	319.42	322.84	321.04	316.41	313.88	315.67	319.95	313.9	318.04	316.43	324.37	314.25	314.9	319.93	325.47	316.64	323.11
303.16	306.62	303.39	301.98	299.84	299.66	301.99	306.9	295.76	305.94	311.04	296.54	299.93	306.4	306.24	304.23	303.55	299.55	305.35	306.43	314.42	300.8	299.16	304.53	303.39	297.03	303.25	294.66	302.51	297.89	297.72	301.25	302.14	299.2	302.07	301.67	298.49	301.48	295.72	297.92	295.85	305.97	306.21	303.73	300.06	300.6	302.52	302.3	304.22	297.35
308.95	306.82	303.65	305.46	309.37	312.63	304.68	305.39	303.68	307.03	308.25	305.31	306.05	300	301.26	301.31	309.14	309.66	304.91	303.77	303.92	306.81	309.39	305.62	305.81	302.37	315.59	306.16	305.44	305.03	311.79	300.47	306.59	307.23	305.79	310.22	304.46	296.36	303.92	301.53	302.46	298.66	310.25	307.36	308.54	305.01	305.47	302.33	305.22	301.43
303.92	305.11	306.53	308.93	308.2	309.12	301.92	303.94	300.97	302.12	306.44	301.49	306.3	300.36	305.5	299.88	302.43	303.18	302.24	301.63	306.64	302.31	304.9	302.76	300.01	300.41	298.72	304.53	302.61	298.17	309.97	305.76	307.42	296.86	303.35	305.7	299.76	301.3	309.17	304.43	306.86	308.21	299.91	301.34	310.16	302.29	299.72	303.41	300.15	306.91
300.61	305.17	303.06	301.41	301.15	306.81	308.86	303.56	308.62	308.55	303.66	310.43	306.2	296.12	309.39	302.52	303.17	307.82	305.87	307.19	308.84	306.09	301.39	299.59	299.23	304.08	308.3	301.01	300.48	310.52	301.42	304.06	306.04	305.23	305.23	306.63	306.23	306.31	309.78	303.25	302.78	309.88	297.47	299.62	308.67	305.6	307.04	303.19	305.23	306.86
311.74	310.33	311.73	308.81	317.25	316.51	319.29	312.47	316.41	316.45	318.29	318.73	320.05	308.07	317.85	310.1	315.15	318.2	309.32	313.29	315.29	322.15	322.09	317.28	316	320.75	314.88	312.49	322.14	308.8	317.67	310.66	314.23	307.6	308.86	311.29	321.88	313.04	312.52	313.02	313.3	313.67	316.43	315.8	310.86	305.24	317.23	312.31	314.44	315.94
313.22	310.3	316.19	308.6	312.92	307.68	309.71	307.32	308.29	310.49	313.17	308.72	316.56	314.14	307.6	307.68	313.52	310.85	312.49	309.18	309.84	312.97	314.26	309.45	313.6	308.71	308.51	310.05	312.96	311.66	313.69	317.97	304.7	311.23	304.1	303.81	308.64	318.82	315.11	311.43	314.88	320.5	309.93	304.14	307.04	315.01	312.34	311.31	310.35	308.29
297.77	303.58	298.3	301.54	293.43	299.39	293.47	305.77	300.66	306.28	303.12	303.55	300.14	302	300.57	300.79	302.35	309.27	302.45	303.14	309.08	301.29	303.77	305.65	302.47	296.9	300.18	298.07	303.79	307.73	304.71	299.89	300.44	303.89	304.5	300.31	302.5	301.71	302.89	298.41	301.65	305.29	298.46	303.03	302.74	295.98	299.77	304.55	304.87	306.47
296.1	305.35	298	301.35	302.62	308.01	296.35	300.6	298.28	299.44	301.95	298.78	298.63	305.05	302.06	307.22	303.59	308.27	310.09	303.26	307.5	299.31	312.08	295.44	300.75	296.58	309.51	303.71	300.4	304.8	297.78	301.82	296.27	303.16	302.54	306.48	295.78	304.1	306.13	300.59	308.19	310.54	300.01	301.01	298.77	300.79	304	303.23	312.58	307.7
332.56	333.8	327.9	332.16	328.98	333.11	334.89	328.17	330.79	321.67	322.01	329.4	324.84	330.8	329.59	335.86	325.54	325.7	330.13	326.15	326.58	322.78	324.89	331.11	335.15	331.57	329.9	326.5	332.69	324.56	321.74	326	321.58	326.7	332.21	330.35	327.84	329.95	329	327.66	330.41	325.95	328.7	328.6	325.41	326.64	323	326.31	331.07	325.04
307.93	306.38	317.37	310.67	311.76	303.04	310.84	311.08	311.91	311.99	314.2	307.79	315.72	306.16	312.95	304.91	305.02	312.19	309.9	307.69	307.33	310.4	312.5	312.44	303.24	309.11	305.23	313.05	307.59	311.1	311.68	311.28	309.42	311.38	308.16	309.63	307.05	309.99	311.53	305.97	313.09	308.59	304.77	318.55	306.62	305.36	310.2	313.57	314.26	294.55
312.35	308.56	310.68	308.8	313.15	312.43	321.08	306.07	314.04	320.09	313.66	307.54	314.65	311.98	306.47	308.66	307.92	315.55	311.82	314.36	311.94	308.25	312.46	315.43	309.06	309.16	315.46	311.89	312.28	314.85	310.65	314.31	309.83	311.73	311.74	318.93	310.91	317.59	301.87	318.13	318.77	313.24	314.97	310.48	313.96	317.53	315.01	309.23	311.51	312.03
310.25	308.6	318.26	313.74	311.52	314.25	312.94	316.76	313.38	309.71	308.81	316.05	308.36	310.59	308.41	314.47	315.2	316.57	317.35	316.56	319.18	316.34	316.2	312.97	315.61	317.95	309.27	317.35	309.15	307.83	309.44	313.54	321.36	314.49	314.67	313.87	314.12	312.58	317.89	310.49	316.8	317.52	312.27	312.49	315.46	310.06	315.42	311.41	310.57	312.11
319.82	317.23	315.23	312.56	316.43	317.78	319.49	319.42	320.71	306.77	318.23	322.58	319.87	320.62	318.54	315.12	312.01	310.87	319.66	312.45	315.26	320.45	325.38	315.25	313.42	318.63	325.84	312.83	316.04	319.94	325.48	320.41	318.55	319.92	323.5	316.91	317.62	313.02	312.38	322.58	320.86	318.37	315.15	317.84	319.36	309.13	314.14	320.37	322.06	321.79
302.81	305.97	306.95	302.11	307.67	303.24	307.23	306.37	301.53	306.29	295.87	307.25	307.33	299.53	303.86	307.46	308.05	309.48	315.04	306.46	303.49	305.82	302.06	305.25	312.86	306.99	298.14	302.59	301.77	302.56	312.04	309.81	304.74	306.1	298.79	308.37	299.04	306.32	307.73	300.8	305.25	308.78	301	306.51	305.82	307.46	306.56	298.36	297.27	308.2
300.39	306.32	303.89	303.69	301.6	297.14	307.94	305.17	309.35	305.9	304.05	306.13	308.51	297.51	307.35	296.75	296.84	308.43	307.8	301.8	303.09	301.75	305.42	296.32	305.42	301.62	300.76	298.27	297.46	307.41	300.75	296.31	309.2	303.36	293.15	298.63	309.45	309.21	297.4	306.21	310.37	300.79	296.4	304.49	303.77	304.08	305.09	303.83	303.94	306.71
326.69	326.39	324.41	331.59	326.6	323.46	332.44	325.32	327.1	324.86	329.93	323.58	327.86	330.95	329.24	322.17	332.82	330.56	321.22	325.87	325.55	329.54	329.53	329.7	329.35	331.33	327.04	321.49	332.27	325.48	326.17	333.7	331.77	326.13	333.62	328.38	324.66	331.09	323.74	328.44	328.43	326.07	331.14	317.92	332.38	320.79	327.54	323.83	325.6	322.44
310.84	315.13	315.02	312.28	313.55	312.9	315.18	320.07	310.99	309.48	316.12	318.87	315.81	317.72	310.27	313.89	323.37	318.32	320.99	317.56	312.3	317.6	317.32	309	311.77	312.33	318.29	314.65	310.78	312.93	312.74	305.07	315.79	310.46	320.17	308.33	316.1	321.2	321.1	309.58	311.51	317.39	310.25	309.73	321.71	308.86	320.22	322.13	310.26	316.81
313.4	308.91	305.65	308.96	310.97	314.84	313.76	310.29	312.8	318.67	313.28	313.91	308.14	311.38	313.15	309.13	308.58	320.25	312.83	309.41	317.86	312.72	319.36	317.36	320.32	318.68	312.89	313.62	311.39	314.41	318.05	310.57	313.98	311.93	311.61	313.66	306.86	313.84	307.98	310.46	310.14	318.54	312.65	311.32	318.54	314.89	306.96	314.14	313.27	321.7
294.85	297.62	298.26	295.03	304.83	299.9	303.26	289.97	300.95	295.46	297.4	295.2	295.56	295.56	294.03	297.03	291.65	293.25	301.75	303.97	289.16	297.68	295.77	292.11	292.66	297.66	288.15	297.71	291.04	291.78	295.79	294.5	296.32	299.02	295.64	296.76	293.84	298.79	296.36	288.49	302.18	294.87	298.01	298.59	300.06	298.4	297.68	290.48	294.49	294.29
307.82	306.03	306.57	295.46	309.11	299.71	308.28	306.42	308.2	306.1	307.81	299.63	297.77	299.99	297.17	299.2	302.6	306.94	300.57	301.99	310.26	307.81	305.84	309.1	304.35	308.54	308.23	302.98	305.09	306.28	297.81	302.44	304.71	303.58	307.82	301.95	304.58	304.34	302.59	302.47	306.88	304.31	303.95	302.56	307.66	303.22	307.7	307.38	303.24	303.28
316.01	317.85	318.52	313.89	322.07	312.44	316.24	316.71	316.49	322.25	318.63	318.57	312.36	317.42	313.55	314.85	315.84	314.32	316.03	318.11	313.82	319.23	312.9	317.79	316.55	319.76	318.13	314.14	323.54	305.78	320.36	317.76	318.37	316.08	313.71	312.65	317.39	312.98	316.5	320.35	316.33	320.13	316.4	311.77	317.26	316.96	322.82	320.94	313.81	309.95
306.13	301.18	307.32	302.09	306.49	297.51	306.61	308.83	309.48	304.86	304.49	308.3	305.19	306.37	312.74	305.43	311.17	294.2	307.1	298.15	302.74	312.26	300.75	307.47	296.26	309.43	308.33	313.77	306.62	307.28	308.11	301.55	310.66	304.93	304.1	303.81	301.1	303.08	300.83	303.22	311.18	301.85	306.44	306.96	306.77	297.5	304.34	296.54	304.03	305.15
307.98	317.08	313.88	310.52	318.09	310.17	318.92	314.45	314.05	317.56	310.79	311.14	313.49	309.06	310.77	315.96	311.55	313.58	314.14	316.2	312.6	307.5	313.81	316.05	314.2	308.98	314.07	315.34	315.56	311.91	320.32	322.71	314.84	315.4	308.38	314.11	316.6	310.91	313.3	305.94	314.65	312.28	311.93	320.13	310.19	309.06	313.15	320.33	314.95	317.96
312.53	315.45	312.93	308.77	307.19	314.14	317.56	312.17	311.68	317.98	315.37	320.77	314.59	316.3	312.64	314.65	314	314.15	298.55	312.96	310.56	314.72	310.57	315.74	316.23	316.53	318.37	310.28	315.09	311.35	312.62	315.22	301.71	317.2	316.67	308.66	314.28	312.88	304.55	312.58	312.77	313.07	318.62	318.73	313.41	313.52	312.61	317.79	307.26	305.13
318.26	312.91	322.1	319.39	322.99	320.66	318.27	320.96	323.38	317.52	322.59	317.38	314.84	323.94	321.81	324.76	321.11	319.47	315.82	319.93	319.21	321.3	320.21	319.17	319.49	319.52	322.36	324.63	318.5	323.11	320.36	318.58	317.89	314.3	324.23	321.31	319.32	327.83	315.53	322.93	325.74	318.63	321.74	316.44	324.9	320.26	325.26	318.37	318.34	323.69
306.07	296.99	305.58	301.07	310.97	306.95	303.76	304.11	301.37	299.18	307.33	299.33	295.67	303.07	305.73	308.55	299.44	309.88	302.02	300.17	310.28	310.43	305.37	303.17	299.88	299.45	303.53	300.42	295.81	301.67	298.2	301.64	300.94	304.18	306.17	309.32	309.29	297.8	299.82	302.61	306.72	295.3	301.94	300.36	309.39	303.46	298.35	303.33	304.22	306.33
302.79	303.3	301.02	297.89	304.56	301.62	313.4	300.22	299.1	300.11	299.28	298.49	299.75	302.95	305.8	302.6	295.84	298.35	305.67	307.78	299.46	303	298.82	299.41	296.18	302.03	300.79	300.91	297.55	300.65	308.15	304.27	301.45	300.76	300.57	303.78	301.86	292.87	300.19	303.23	307.26	300.09	301.38	302.45	304.38	299.97	302.65	297.76	296.19	299.67
319.64	315.93	313.92	314.45	323.16	313.23	322.37	318.74	317.31	324.05	316.95	320.11	310.67	324.95	312.68	312.24	321.35	315.47	312.47	320.13	321.63	320.46	314.41	316.71	321.25	324.57	319.03	311.53	320.56	317.05	309.24	318.38	324.58	319.81	316.33	320.41	322.75	317.51	315.7	318.8	315.33	316.74	317.27	315.95	313.32	312.08	322.38	316.42	319.98	319.74
338.41	327.75	329.31	334.03	331.69	330.35	329.68	323.81	324.92	325.72	328.49	324.6	330.04	324.81	322.36	330.75	335.74	326.77	327.76	329.17	329.86	323.64	322.16	328.8	333.46	326.49	333.84	325.01	328.21	328.69	326.17	321.35	328.8	325.32	330.03	327.11	326.19	336.31	339.39	324.82	327.94	335.91	324.21	332	329.86	333.83	326.7	329.17	336.62	333.27
306.01	317.85	319.08	311.91	316.66	315.12	317.86	315.97	308.16	315.58	315.52	313.11	311.99	312.78	315.59	315.68	317.81	312.23	318.72	316.75	316.13	312.68	321.51	312.82	314.85	313.48	315.05	310.94	314.68	314.7	322.63	323.08	315.67	314.43	314.38	313.23	318.95	321.08	313.14	318.96	316.04	321.72	313.79	317.2	317.36	311.6	307.89	315.02	309.05	316.14
309.25	312.43	312.57	309.21	317.48	309.05	308.5	307.68	313.81	314.14	315.41	308.41	317.49	319.25	314.94	314.02	309.94	320.47	312.2	312.63	314.72	313.52	305.96	309.13	314.5	322.57	313.13	307.96	312.16	307.64	311.98	309.6	311.68	306.17	316.27	318.21	319.85	318.29	316.6	315.49	314.25	313.06	316.26	312.27	308.82	321.39	307.08	307.23	322.52	307.95
324.27	327.93	325.93	333.81	331.64	320.99	324.72	322.24	315.92	323.71	330.84	322.62	320.8	330.95	329.54	333.24	324.69	323.69	323.84	330.14	326.48	321.4	329.63	327.56	326.4	324.51	330.4	326.94	329.94	327.1	319	326.83	328.14	331.34	323.06	330.59	327.47	326.83	328.36	326.82	336.79	329.9	326.85	330.34	331.84	319.7	332.17	327.25	331.45	323.8
306.55	304.32	302.07	306.17	298.02	304.55	306.99	309.6	311.49	304.36	298.55	303.6	294.44	302.41	301.03	304.85	304.25	298.21	304.75	299.55	301.34	300.82	306.87	301.75	306.77	294.4	301.51	300.9	294.32	301.77	308.47	299.25	297.31	302.06	297.71	300.1	307.79	307.26	310.45	307.12	299.9	296.58	298.9	300.33	307.8	307.16	303.42	308.39	300.89	302.93
296.27	295.35	299.73	302.69	297.78	303.28	299.8	301.11	309.12	295.69	305.04	296.14	308.42	296.98	298.67	294.84	300.6	301.45	294.79	302.87	302.07	308.85	297.97	300.93	298.34	293.67	302.83	302.75	301.9	304.45	302.04	296.54	305.75	296.16	305.98	304.64	297.03	299.15	306.21	297.74	301.29	305.32	307.64	293.57	298.67	305.7	300.36	304.77	305.73	301.99
334.5	320.2	320.63	325.15	323.01	324.06	325.26	331.66	323.1	324.92	326.95	323.03	327.54	324.87	325.94	324.09	322.32	326.88	321.55	322.94	324.79	326.67	325.51	323.72	330.98	318.68	322.18	330.06	330.48	323.42	317.23	322.46	323.85	321.23	325.28	324.91	321.17	327.54	321.2	321.37	319.99	331.47	321.69	326.27	326.92	322.45	318.44	321.53	320.2	323.88
315.18	313.59	314.01	314.13	316.32	313.32	316.97	323.34	315.12	308.76	321.1	313.78	314.84	316.13	310.94	315.89	315.17	311.43	313.45	308.58	312.47	315.4	311.94	307.78	309.2	307.41	310.76	314.72	310.21	313.45	307.98	308.51	313.56	312.48	308.83	317.96	311.79	313.83	313.91	313.25	315.01	312.38	313.3	314.92	315.98	311.5	319.23	321.15	310.97	320.15
308.85	319.08	308.28	311.4	308.23	313.01	311.65	309.28	310.48	314.38	309.3	313.54	312.85	308.71	310.14	315.06	321.65	307.89	310.82	311.38	315.85	314.24	317.79	317.8	318.8	321.63	308.29	308.16	311.97	317.29	318.57	311.54	314.87	318.88	308.25	311.7	319	314.32	316.35	312.24	311.49	312.24	306.68	309.89	307.67	310.43	316.77	307.3	318.34	314.35
317.37	316.2	322.41	314.62	323.43	317.47	323.26	318.51	321.4	319.17	315.3	322.7	319.52	318.41	323.98	315.72	316.93	318.44	318.28	314.08	320.66	317.07	321.04	319.69	313.05	312.12	317.02	309.59	323.73	321.16	324.23	327.38	318.15	309.63	312.12	324.98	314.43	321.66	316.86	318.78	322.66	315.61	321.37	314.62	314.7	315.62	314.16	324.65	320.96	318.68
305.37	297.79	309.94	311.88	308.78	307.96	308.66	308.18	313.06	306.46	309.68	302.27	300.87	307.62	308.02	307.7	311.21	308.1	309.75	302.14	307.21	304.87	304.73	304.1	310.31	308.01	306.08	305.49	311.49	301.9	312.11	307.14	300.2	307.59	305.62	307.41	309.59	304.24	305.84	311.08	311.45	300.26	313.23	303.39	304.43	306.59	308.93	302.15	312.64	307.48
315.43	321.5	317.87	313.74	317.23	317.8	316.98	311.85	316.09	323.99	313.53	312.29	307.87	315.4	317.63	320.37	314.42	320.55	320.34	324.48	315.79	311.46	322.68	321.73	318.44	319.98	322.31	322.8	323.05	319.05	314.97	323.12	317.44	324.34	316.38	318.14	320.98	314.21	327.65	320.69	321.17	322.71	317.44	322.7	329.39	317.02	321.77	319.24	318.44	315.09
319.45	318.67	316.04	313.85	323.83	323.44	315.34	322.29	316.17	327.35	312.43	323.46	327.47	323.5	316.34	319.12	322.33	322.05	321.64	317.36	315.46	324.94	315.95	313.66	314.75	315.06	318.86	317.28	320.93	310.11	314.84	313.09	322.21	310.6	316.04	316.66	324.92	320.02	318.45	320.75	317.82	317.18	314.21	322.27	316.21	328.82	316.08	317.15	324.23	323.04
313.42	311.1	306.78	310.21	320.04	308.02	301.43	312	314.84	308.45	312.25	318.08	313.16	311.83	312.13	310.14	318.79	313.63	312.67	317.04	307.92	314.71	306.9	309.05	317.61	312.97	308.96	310.37	316.75	314.55	317.24	313.69	316.76	308.71	313.57	310.52	312.58	316.39	308.26	321.37	310.52	310.31	312.45	315.8	316.68	314.12	313.2	312.94	316.49	317.72
302.89	298.98	309.56	310.96	306.96	307.78	309.14	309.62	314.16	302.89	308	306.27	301.43	302.1	307.01	304.28	308.22	300.34	307.61	305.27	309.64	307.87	306.67	307.55	310.12	304.27	303.35	297	316.74	303.91	303.48	307.65	309.02	309.11	307.71	302.35	306.19	298.27	311.06	308.2	309.64	303.84	305.78	299.03	309.95	300.6	309.93	306.97	308.6	299.29
301.97	300.83	309.24	304.36	306.09	315.41	301.83	308.76	301.93	306.62	309.62	302.57	308.78	307.28	308.78	298.64	310.58	302.25	303.95	308.84	297.98	306.96	314.08	308.33	309.78	308.81	302.06	307.08	313.38	314.73	305.36	296.92	304.51	304.13	310.82	299.19	308.43	310.77	299.07	310.14	301.72	306.82	301.58	302.54	304.81	302.72	301.48	306.27	304.87	313.04
318.13	310.41	317.09	311.47	315.9	308.27	312.82	314.8	312.64	313.76	319.01	312.38	315.79	312.51	313.55	317.93	312.93	312.89	312.38	314.03	311.41	309.2	302.4	312.31	312.28	311.39	316.61	310.49	314.45	320.52	311	313.74	313.21	317.91	316.76	316.18	313.56	311.52	315.21	313.29	310.09	313.7	315.78	315.48	305.17	309.83	312.27	318.17	313.56	308.34
315.53	315.27	313.82	313.94	317.47	318.91	313.84	319.66	319.27	327.4	316.13	313.34	320.78	309.65	316.8	315.27	315.17	319.72	311.05	312.43	319.6	317.78	319.43	317.29	315.46	313.71	307.46	317.52	317.9	317.37	313.77	319.25	317.79	318.48	319.26	319.42	319.04	312.32	309.86	326.01	316.68	308.66	310.72	320.13	314.66	323.27	317.38	309.67	314.78	319.49
331.35	329.57	331.97	325.97	323.11	326.34	321.38	331.2	334.95	330.07	322.91	325.89	330.04	328.96	332.52	327.86	327.68	338.82	329.53	325.73	326.1	326.99	328.49	322.98	329.84	328.03	330.78	324.28	322.7	330.44	327.34	331.07	327.41	325.64	323.16	323.38	338.34	322.28	333.42	330.03	325.23	329.3	323.13	328.66	324.32	326.34	320.22	325.34	317.11	329.71
303.66	298.3	302.3	300.67	311.06	297.7	302.56	303.21	304.95	298.32	301.21	298.69	299.59	300.18	296.06	300.34	301.08	300.83	301.84	301.96	294.34	304.5	297.39	301.26	306.69	302.93	304.65	303.14	290.15	309.96	304.66	300.87	298.6	302.86	300.1	305.3	308.47	299.02	295.62	299.9	302.55	305.24	307.17	300.19	303.75	299.68	302.99	299.49	305.34	304.94
315.69	311.01	311.65	314.2	319.71	321.8	316.87	317.41	311.29	316.31	311.94	322.12	322.09	313.74	320.91	318.85	313.95	312.17	313.88	316.33	313.41	316.05	322.73	319.05	309.1	312.55	322.63	321.48	317.58	322.61	316.5	313.55	320.17	314.99	314.48	315.87	311.83	310.89	317.1	311.33	313.84	313.35	312.45	323.37	316.42	316.71	314.67	313.39	309.03	314.93
305.87	298.09	300.84	305.52	304.16	306.63	304.26	305.31	292.7	308.68	303.33	302.7	302.31	306.68	309.06	299.44	304.69	299.25	300.78	308.75	305.66	297.29	300.73	307.03	298.4	302.56	301.56	297.78	308.46	301.52	296	307.71	302.55	303.97	300.57	302.29	304.26	307.31	303.19	299.46	298.32	304.41	301.23	297.51	300.35	303.98	304.16	307.93	302.39	310.59
308.69	307.78	312.46	315.87	316.49	304.99	306.67	303.77	311.14	314.97	318.23	310.94	313.79	310.04	312.15	311.53	310.77	314.25	319.49	318.09	316.92	308.14	316.18	311.39	318.29	315.64	307.15	312	311.26	312.18	316.28	310.69	315.01	314.09	314.96	318.62	313.3	308.36	300.52	315.27	315.88	311.07	310.8	317.06	312.2	317	314.28	321.07	314.59	305.86
311.56	307.27	309.52	316.4	310.33	305.57	315.13	319.02	311.88	311.42	313.73	311.57	303.94	323.08	314.29	315.79	310.84	310.09	312.08	315.96	310.66	311.67	318.73	312.61	315.06	312.86	306.56	316.82	313.69	318.69	310.85	309.17	312.13	314.72	318.03	313.52	316.37	316.1	316.39	315.69	314.6	317.95	312.65	313.82	316.77	311.82	315.71	305.62	307.21	308.44
309.77	313.7	319.57	316.4	314.2	312.1	316.24	318.66	306.55	312.66	313.09	310.55	313.53	316.27	317.27	320.35	313.7	318.81	315.27	313.74	314.68	317.91	313.92	312.39	306.45	312.45	312.71	320	317.26	307.31	315.12	314.81	314.4	314.49	311.92	313.51	311.79	312.51	316.22	308.88	315.69	313.3	310.51	320.57	318.93	316.69	317.8	319.31	319	312.94
320.67	318.76	310.91	316.72	311.53	316.09	311.75	323.38	315.89	319.23	314.25	309.86	322.96	312.9	317.19	313.12	313.82	319.99	316.37	312.43	314.7	320.17	325.27	320.36	317.7	319.55	318.1	312.35	316.69	317.09	310.03	317.7	325.04	316.93	314.54	313.31	321.44	315.48	312.18	318.48	325.58	318.88	321.97	310.51	316.2	327.67	319.14	311.72	311.67	319.59
305.12	298.93	301.75	300.54	311.84	307.14	300.66	301.96	302.55	302.77	306.41	304.84	301.01	307.76	303.87	307.27	303.17	307.39	303.49	307.07	311.43	302.35	309.21	302.58	309.45	309.56	306.21	305.66	306.13	304.23	304.83	296.33	313.57	300.24	298.04	302.77	308.66	299.24	304.64	302.67	303.04	301.3	305.34	308.18	304.14	306.02	313.37	306.32	306.03	304.78
306.53	309.81	305.27	309.38	300.19	303.1	306.94	310.75	308.92	305.06	298.93	311.21	304.66	309.71	303.81	308.77	307.93	308.31	304.46	302.05	315.26	305.43	310.39	306.14	306.26	311.24	310.99	306.74	306.51	303.83	302.12	296.56	312.58	309.33	302.54	301.71	310.63	301.52	305.36	302.59	310.3	309.17	305.34	301.59	301.41	304.93	307.55	309.49	305.61	307.06
306.69	306.13	298.46	309.27	303.43	307.72	310.09	306.09	311.16	306.93	304.17	308.99	298.13	311.65	303.19	303.94	307.66	305.5	304.25	309.2	306.74	310.54	307.27	302.28	301.65	303.53	298.3	298.8	302.91	306.72	300.05	304.64	302.91	306.55	301.2	309.4	305.01	299.44	304.03	306.96	307.3	304.01	299.02	310.9	300.68	312.85	302.1	305.23	303.17	307.25
293.26	294.35	295.93	295.32	287.23	291.06	289.69	292.42	300.74	295.16	293.23	294.69	296.56	293.18	289.38	290.61	302.69	301.62	297.41	294.71	293.73	307.86	292.75	292.74	291.57	294.21	295.06	285.49	297.06	295.48	297.54	292.47	291.41	295.91	294.46	288.56	289.82	301.2	299.14	296.49	294.16	293.47	292.96	294.47	295.48	288.07	294.93	292.14	299.72	297.71
298.33	292.27	291.66	304.51	297.09	292.47	302.9	296.93	292.67	305.3	298.44	291.73	303.49	303.09	295.07	300.98	297.33	300.79	307.99	298.44	296.73	292.49	292.61	293.94	294.46	293.12	300.82	294.92	301.36	293.32	291.24	302.34	299.95	297.51	293.5	294.29	296.35	296.63	299.32	295.03	298.05	292.72	295.47	292.76	293.81	295.47	286.48	298.75	297	300.14
320.16	320.31	315.79	313.54	317.87	317.6	315.79	314.09	319.58	326.37	318.42	314.63	326.11	320.15	320.54	315.62	317.58	316.93	319.41	319.16	323.84	317.65	314.26	316.36	318.08	318.48	316.35	317.35	317.3	319.94	317.07	323	317.45	320.52	317.16	314.3	319.38	319.03	311.65	320.91	316.05	308.63	319.83	313.39	314.88	323.02	316.66	312.56	321.1	323.12
311.63	316.93	318.07	315.17	315.09	309.64	312.44	317.48	316.01	315.83	316.18	316.28	315.41	312.04	316.18	312.33	315.76	312.78	312.43	312.5	313.59	312.25	316.86	318.55	309.96	315.74	313.05	315.54	313.77	311.21	316.09	303.32	318.99	317.05	316	309.29	307.28	315.92	321.64	311.14	313.55	323.41	312.26	309.64	305.4	306.26	304.94	314.2	314.76	316.45
323.65	329.92	328.12	324.08	326.12	331.02	325.89	327.93	326.98	332.67	325.65	331.7	335.34	329.26	329.6	325.71	331.52	324.41	332.76	326.02	327.07	328.9	322.86	331.73	329.17	325.42	329.25	332.31	329.85	327.3	335.35	329.43	323.14	331.9	329.26	334.79	331.04	329.9	331.41	324.53	333.51	324.3	327.1	328.33	327.72	332.45	331.53	334.74	331.31	329.06
307.28	310.52	320.26	311.82	315.64	317.13	309.36	314.08	314.04	319.04	314.67	318.56	311.35	309.29	306.88	316.79	310.54	311.52	317.21	306.6	314.04	312.12	314.12	309.6	317.93	311.22	317.25	313.35	314.93	316.38	314.79	315.08	309.58	317.11	314.69	319.7	313.19	310.93	305.53	312.27	310.14	317.16	314.01	312.24	311.14	315.84	317	319.04	313.97	310.96
308.96	308.95	303.98	307.87	300.56	301.4	301.84	300.14	309.14	304.84	306.73	305.4	300.29	304.33	302.69	312.76	302.41	301	298.61	301.36	309.41	305.31	298.28	303.04	307.12	308.2	307.79	295.86	299.07	305.14	300.28	302.15	292.35	301.6	305.42	303.52	310.88	305.56	304.41	307.24	291.43	308.13	296.19	301.69	309.74	303.85	299.26	305.69	305.98	299.21
308.13	304.72	305.56	306.57	299.71	299.79	305.4	304.09	300.37	301.11	302.21	302.15	298.41	294.48	299.14	297.56	301.49	301.93	308.16	301.09	302.92	307.05	302.51	304.62	309.79	306.5	311.89	305.1	310.06	304.8	300.31	302.85	301.49	297.64	306.74	305.54	302.28	302.94	300.66	307.75	304.07	304.02	299.58	305.29	300.85	304.08	302.53	303.15	305.56	293.73
295.64	297.15	288.33	293.53	293.69	289.16	289.53	297.64	289.26	296.02	288.12	289.77	292.24	293.45	295.46	295.14	293.16	295.48	295.25	289.43	293.57	293.23	295.26	295.61	294.76	295.57	295.12	295.27	297.37	291.87	295.88	289.45	293.57	298.45	289.74	292.14	293.43	287.7	290.79	291.55	299.48	290.82	299.94	289.67	295.14	296.13	291.65	290.51	291.86	295.65
[truncated: 500 more rows]
[truncated: 150 more columns]
