# Supplementary material for: Genetic dissection of main and epistatic effects of QTL based on augmented triple test cross design
Source: PLoS One. 2017 Dec 14;12(12):e0189054. doi: 10.1371/journal.pone.0189054 (PMC5730204; doi:10.1371/journal.pone.0189054)
Supplement: S9 Supporting Information — (ZIP) [file pone.0189054.s009.zip › z5_1650_0.5_10.csv]

310.07	307.44	307.94	309.44	309.92	308.29	308.86	308.66	310.51	308.59	308.02	309.71	310.42	309.32	307.47	310.46	307.75	309.56	308.96	307.24	306.85	310.5	307.71	308.86	309.71	310.02	310.4	310.57	307.4	309.18	310.6	309.91	308.97	305.31	309.41	307.44	310.08	309.92	309.01	309.5	308.08	309.27	307.86	308.73	308.79	310.15	309.73	309.16	310.23	307.37
313.97	312.81	315.41	314.18	315.25	313.18	314.47	314.6	315.87	314.27	315.97	314.07	313.86	315.66	312.61	312.85	315.04	313.74	315.96	314.58	315.18	315.32	316.14	313.84	316.18	313.13	314.89	314.69	313.93	313.99	315.93	314.19	314.16	314.08	315.41	315.08	313.73	314.82	315.85	316.56	314.09	315.28	313.82	312.44	316.09	316.22	314.54	311.83	311.47	313.94
306.68	304.03	307.01	305.53	305.01	305.89	305.08	308.1	304.99	303.9	306.09	305.6	303.98	306	306.63	308.64	307.06	304.88	306.83	305.23	305.72	303.39	303.76	304.28	305.08	307	305.71	306.4	306.2	305.75	304.21	304.96	305	303.82	305.62	303.07	304.81	304.59	306.18	305.89	305.28	304.65	305.96	306.63	305.44	304.5	304.06	303.93	306.79	304.18
314.06	315.07	315.24	318.7	315.81	316.21	318.01	317.91	313.73	316.38	316.46	318.05	314.96	318.5	317.5	316.45	315.61	315.44	315.76	314.95	315.49	314.96	316.88	315.94	316.97	316.1	316.7	319.85	316.76	315.23	316.56	316.25	313.66	315.11	315.21	315.83	317.65	317.44	314.31	312.13	316.65	314.1	314.49	314.49	315.82	318.07	316.45	317.61	318.33	316.4
314.8	314.89	315.16	318.85	315.15	314.64	316.08	316.97	315.59	317.09	313.72	316.32	314.34	316.11	314.42	316.53	317.86	318.67	316.44	318.15	314.41	314.72	312.06	316.6	313	313.55	316.07	318.15	316.21	315.63	314.76	316.74	311.72	317.1	315.38	316.2	312.74	316.07	316.59	314.7	316.23	315.26	316.07	313.84	316.89	315.69	315.8	315.1	315.86	314.68
310.65	311.95	312.52	314.3	314.61	311.5	313.06	310.74	313.82	316.29	314.33	312.76	311.29	310.5	312.42	312.64	311.17	314.23	313.44	311.88	313.77	311.52	311.02	312.42	314	311.77	314.4	313.47	314.85	314.86	312.63	315.61	313.49	313.7	313.11	312.26	312.53	313.89	312.79	313.53	310.86	312.16	313.18	313.71	315.52	314.28	311.38	313.43	313.11	313.8
302.1	303.69	300.52	302.39	301.25	303.12	300.03	302.7	300.77	299.43	301.68	300.94	302.51	304.32	303.68	303.8	303.79	302.02	300.6	303.99	302.12	302.27	302.16	303.11	303.18	302.21	303.95	300.41	301.5	302.71	302.64	303.5	302.26	303.1	302.95	301.88	301.02	305.75	303.45	302.92	304.63	301.26	302.44	303.69	302.47	300.95	301.78	303.27	301.03	302.11
304.02	303.78	304.86	303.18	305.25	304.82	306.24	303.01	302.18	305.32	303.84	305.03	304.92	306.66	303.67	306.64	300.53	304.7	306.37	301.52	305.93	306.73	304.42	303.88	303.23	303.99	305.32	302.04	301.99	305.84	305.58	305.89	303.79	302.51	304.92	305.87	305.35	305.23	305.49	305.24	305.44	303.33	304.03	304.8	303.92	305.16	303.66	307.02	305.2	302.96
308.19	304.1	304.55	307.95	304.6	303.71	309.09	307.29	305.8	306.36	308.5	306.45	305.64	305.04	307.63	306.43	306.68	305.46	304.87	305.71	306.55	307.75	307.33	305.37	308.82	308.54	306.5	305.47	304.42	307.19	306.55	306.87	304.67	306.23	307.79	306.35	307.2	306.84	306.09	305.17	306.17	309.3	307.06	307	306.09	306.18	307.37	307.72	304.82	305.68
290.92	291.42	294.13	292.72	293.32	292.42	296.48	294.12	292.43	292.43	292.39	294.02	292.76	294.05	294.03	295.96	295.16	292.17	294.33	294.79	292.53	293.67	295.4	293.53	293.05	295.86	295.04	294.62	295.9	294.87	294.48	293.86	294.38	292.68	297.74	298.13	295.23	291.57	295.66	296.64	293.48	293.83	292.25	294.37	295.68	294.98	297.41	295.3	293.43	293.73
303.7	304.15	301.95	302.87	303.18	302.62	303.93	303.13	303.76	301.92	302.28	302.26	304.64	303.7	301.39	304.44	302.91	301.6	304.32	304.69	301.27	301.57	305.29	304.5	302.74	303.17	303.04	304.44	302.45	304.08	304.77	304.06	300.26	302.37	303.47	302.57	304.11	304.77	301.21	303.47	303.78	304.14	303.29	305.43	301.99	303.94	303.16	300.05	304.2	301.99
301.26	302.83	302.89	302.68	304.01	302.84	303.75	307.24	302.57	305.5	303.94	302.9	303.03	302.87	303.72	303.63	305.15	303.75	301.61	303.51	303.39	302.06	300.97	304.3	303.86	304.8	304.68	300.62	304.2	302.28	303.75	302.17	304.28	304.5	302.97	302.56	304.92	306.26	303.56	301.39	302.45	304.17	302.57	306.35	304.36	303.34	303.46	302.53	302.78	301.98
305.3	305.62	302.79	303.34	305.2	306.24	305.84	306.94	303.27	305.83	303.89	304.11	303.84	303.94	308.05	303.83	305.07	304.19	305.62	304.82	303.18	306.63	303.58	305.48	304.64	305.27	303.98	306.78	305.94	305.26	304.84	307.02	306.62	305.2	306.98	303.65	302.59	304.59	305.23	305.8	304.89	306.13	303.2	305.83	303.32	304.69	304.49	306.49	304.5	302.35
313.82	315.69	312.34	316.81	315.64	314.22	315.14	315.5	312.88	315.7	313.34	310.98	316.4	317.69	314.08	313.8	314.01	313.37	315.89	314.13	313.15	312.41	314.58	313.92	316.24	313.9	314.58	316.7	312.71	312.17	313.03	317.91	315.92	317.16	315.21	313.43	313.56	312.64	315.22	313.7	315.53	314.86	316.16	313.9	314.84	313.37	316.2	314.64	315.03	316.09
310.35	309.52	310.05	309.34	308.08	309.81	308.92	309.83	308.57	309.21	309.47	310.85	309.19	307.32	310.08	308.89	307.99	310.17	311.62	311.35	308.26	311.59	312.22	309.84	310.36	310.15	310.76	312.63	310.59	308.93	309.34	310.12	311.57	309.99	308.53	307.24	310.37	309.91	310.59	311.68	309.21	309.75	312.06	308.85	311.76	309.23	308.9	311.52	307.86	311.34
297.05	295.21	295.64	294.35	296.49	296.04	294.24	297.43	297.18	294.52	295.82	295.68	293.51	294.18	296.03	294.24	296.66	293.95	295.27	293.46	294.9	294.72	296.02	295.06	296.69	293.55	294.88	295.41	296.65	297.9	294.17	294.87	293.31	293.46	294.89	292.55	298.18	296.65	294.53	296.23	296.32	295.92	293.1	293.98	293.46	293.72	294.74	296.03	293.29	293.85
314.33	311.14	311.28	314.37	314.71	312.6	314.07	311.58	313.74	312.89	313.11	311.8	315.17	309.67	312.68	314.7	316.3	310.53	313.39	311.85	312.37	314.71	314.58	310.48	313.51	314.96	315.59	313.14	312.96	312.6	311.34	312.6	312.27	311.63	310.03	315.04	312.56	313.01	310.63	310.91	312.93	311.79	311.29	311.72	313.43	313.1	317.29	311.38	314	313.69
315.15	314.95	314.2	312.83	315.07	314.22	313.73	316.72	315.56	314.35	313.54	316.23	316.37	312.9	314.2	315.18	315.63	312.75	315.87	314.78	316.68	316.84	315.42	314.87	314.74	313	314.73	313.11	316.16	314.56	317.05	315.84	316.65	313.78	315.38	314.68	312.76	316.87	313.24	316.01	313.29	313.24	312.61	315.6	316.39	315.87	316.64	315.93	314.24	316.71
305.96	305.29	306.01	308.48	306.3	303.93	306.14	304.42	306.31	307.34	304.94	304.75	305.19	302.04	304.35	305.37	306.33	306.22	306.26	302.93	305.24	305.71	303.76	305.93	305.75	304.71	301.24	301.84	303.5	304.94	305.15	302.46	306.2	305.18	304.51	305.02	305.15	305.44	306.8	305.17	302.8	305.65	306.91	303.83	304.25	304.74	303.96	302.82	307.29	304.55
317.56	319.53	318.11	316.48	321.13	318.32	317.44	317.27	318.2	319.07	319.29	319.91	319.26	317.69	318.63	321.8	319.6	318.44	317.54	319.78	316.5	316.19	315.59	320.3	319.01	318.66	318.12	319.99	319.34	317.27	321.01	317.24	319.8	316.58	318.16	318.37	318.47	317.17	318.98	317.83	318.33	317.4	315.52	318.84	319.41	318.69	318.92	319.12	316.81	317.95
315.25	316.62	315.27	313.58	315.76	317.24	317.92	313.52	314.8	317.19	316.36	312.51	317.61	317.55	314.48	316.87	314.49	315.15	315.86	317.16	318.13	315.6	316.43	316.05	313.6	317.6	314.57	314.58	315.82	314.69	315.78	315.1	317.01	316.6	314.81	315.44	316.6	316.06	314.58	317.15	318.67	314.92	315.17	317.23	314.38	317.33	314.4	316.33	316.1	314.52
318.04	315.57	316.04	316.24	315.84	315.22	315.88	315.68	317.85	316.18	315.72	316.11	315.51	317.26	318.78	315.28	314.18	314.28	316.6	316.78	315.32	316.65	313.39	316.97	316.57	316.33	316.12	317.24	315.19	313.68	313.84	311.53	313.9	311.49	318.53	317.18	315.56	315.56	317.22	315.39	316.46	315.85	315.2	315.95	315.83	318.8	317.78	315.84	316.83	314.12
303.77	303.34	304.6	307.03	305.23	303.92	303.58	303.84	305.38	305.92	302.09	303.7	303.44	305.53	303.83	304.3	302.68	304.26	303.74	305.66	304.85	302	304.75	306.28	305.56	304.49	305.43	305.37	304.32	301.88	305.53	308.16	304.91	302.68	302.74	305.85	305.7	304.67	304.33	303.42	306.97	303.56	304.78	306.53	304.23	303.71	302.42	303.65	304.54	308.3
323.51	324.18	327.67	324.77	323.02	324.65	324.53	325.51	322.77	324.77	324.93	323.96	326.05	322.85	324.97	324.05	324.84	326.76	325.12	326.39	326.25	323.37	326.53	326.48	325.89	323.39	326.98	323.88	326.61	328.36	325.61	325.24	324.04	326.08	324.25	326.36	325.38	324.89	325.01	326.98	326.29	323.82	324.69	324.32	327.17	325.01	324.58	325.03	324.12	324.23
311.3	309.28	312.26	311.24	311.1	312.81	311.94	310.73	311.29	311.35	311.87	311.08	314.73	310.77	314.69	313.36	312.88	312.45	311.27	310.31	313.31	312.05	312.35	313.51	311.17	313.24	311.78	314.54	308.79	311.17	311.91	312.03	311.44	311.2	310.86	310.63	309.67	313.92	311.34	311.71	312.75	311.11	311.92	311.45	310.25	310.08	311.51	314.56	315.05	312.82
303.37	304.17	307.18	301.55	302.74	302.08	303.39	300.89	303.19	302.3	300.44	304.88	302.28	302.95	305.4	302.54	302.55	303.89	303.83	301.21	301.72	303.01	305.14	302.34	302.21	302.09	302.09	303.18	303.11	306.31	302.28	301.69	303.19	304.14	302.3	302.97	302.29	302.2	303.91	304.69	304.07	302.89	304.52	300.27	302.46	305.64	302.74	301.88	300.24	303.06
302.06	302.16	303.4	304.16	302.87	304.89	303.86	304.6	303.45	304.72	301.29	301.2	303.37	303.28	301.83	302.85	302.36	302	301.39	305.02	305.45	301.23	302.82	302.15	301.37	306.09	302.3	298.47	302.08	304.7	304.69	302.98	302.51	302.66	300.98	302.47	302.5	302.1	304.93	303.04	300.76	301.8	303.8	301.73	300.08	302.55	303.06	302.2	302.76	305.2
302.41	304.6	306.2	306.41	303.51	305.85	306.03	306.52	304.44	305.5	306.57	305.77	305.2	305.63	306.27	305.52	307.52	307.11	305.4	303.97	305.03	304.48	305.43	310.9	306.41	306.68	305.1	305.19	307.08	307.24	308.2	309.03	303.69	307.11	306.14	304.46	306.98	305.21	307.74	308.98	304	306.32	306.55	305.2	307.14	306.85	307.33	305.12	306.27	304.95
317.3	316.14	317.85	315.27	313.41	314.34	314.23	315.38	315.15	312.31	315.44	315.6	316.54	313.83	317.11	313.61	314.08	315.56	314.38	314.18	314.37	314.71	315.24	315.24	313.64	314.38	315.58	317.51	311.21	312.39	312.96	315.86	314.01	314.35	316.53	315.37	314.97	315.71	312.82	313.59	313.76	315.41	316.62	313.98	316.17	316.21	314.13	316.49	315.19	314.28
315.55	312.93	315.87	314.73	312.12	313.94	313.71	312.43	313.23	313.05	311.01	314.07	314.65	314.02	314.32	313.11	313.54	316.29	314.86	314.47	315.02	312.16	312.36	313.99	311.07	315.73	313.01	313.02	311.67	312.77	313.63	316.41	316.89	314.84	311.79	313.52	312.28	313.83	314.95	313.89	315.53	313.33	316.03	316.98	313.91	312.76	314.6	314.11	314.55	312.27
303.22	306.66	303.86	304.28	303.52	303.93	302.42	304.97	304.36	302.84	304.79	303.51	304.91	304.96	304.26	304.31	302.93	302.99	304.43	305.14	304.74	304.38	303.49	306.36	305.05	303.57	305.23	306.38	303.21	302.62	304.48	306.8	303.93	303.88	306.32	304.27	302.58	303.49	304.65	309.82	304.73	303.25	305.94	303.83	304.71	303.78	303.31	303.33	303.44	305.93
313.85	313.16	315.86	313.04	313.35	314.74	314.56	311.99	313.11	311.47	312.35	311.74	312.99	313.35	314.58	313.9	313.97	312.19	313.52	314.04	313.44	314.17	313.63	313.9	316.72	313.85	314.44	313.44	311.54	311.69	311.47	312.09	313.9	312.45	313.74	313.04	313.86	313.05	313.54	312.6	313.33	313.09	310.9	313.16	314.61	311.76	315.33	313.09	313.82	311.57
300.36	303.7	302.58	301.15	302.01	301.91	301.68	304.35	304.07	301.13	303.8	303.02	301.94	303.69	301.64	302.62	301.84	303.28	301.13	304.94	303.03	304.33	302.2	299.96	301.26	304.72	301.49	302.95	301.91	298.99	301.4	302.2	302.09	301.82	302.28	300.96	302.17	301.15	301.67	303.3	299.96	301.35	299.98	303.62	304.45	302.98	299.74	306.85	299.61	303.41
326.71	327.36	328.32	328.96	326.95	329.64	328.06	326.57	327.95	326.91	327.68	330.8	328.49	329.19	327.35	329.05	326.7	326.46	325	327.77	327.45	325.91	326.34	328.86	329.13	326.92	327.71	328.15	329.54	328.65	325.57	328.19	325.47	324.42	328.82	327.16	327.19	329.09	328.33	329.3	326.43	328.94	326.43	328.92	326.39	327.17	325.65	328.42	326.44	328.63
313.77	312.81	313.52	311.8	314.1	314.34	314.73	314	312.03	315.39	313.84	313.96	316.73	314.61	311.96	316.03	315.29	314.03	314	316.4	310.71	313.93	312.85	313.01	314.1	315.12	312.25	315.4	314.44	314.64	315.89	313.99	314.68	312.13	314.1	312.71	311.84	314.44	315.14	314.7	315.16	313.93	314.27	314.53	313.65	316.88	316.58	315.31	313.1	316.08
313.97	314.35	315.37	313.75	317.47	314.22	315.99	315.63	315.81	315.3	316.18	315.61	314.08	314.61	313.85	314.83	314.5	312.18	315.67	314.93	313.82	312.49	317.39	314.3	314.75	315.57	313.23	316.07	317.52	315.92	314.79	313.48	314.71	312.46	315.39	315.53	312.64	314.65	312.27	314.9	313.95	313.58	315.74	317.26	313.58	316.4	313.41	314.88	315.69	316.13
314.62	311.93	312.68	313.11	311.21	313.77	313.43	311.86	313.81	312.4	316.67	315.28	311.06	313.53	312.02	312.24	312.26	312.98	311.44	311.1	312.65	312.31	313.17	311.84	314.8	312.24	314.43	314.72	313.16	311.56	311.69	313.74	313.39	312.46	313.97	310.02	315.97	315.83	314.31	312.43	312.5	313.93	313.08	313.7	316.04	314.19	313.96	313.49	312.22	311.91
303.57	303.41	303.47	303.02	304.42	302.36	303.68	304.01	302.01	300.77	302.16	302.83	303.18	302.55	302.72	301.11	301.86	300.67	301.55	300.94	300.45	304.91	302.75	304.46	300.12	301.72	302.1	301.69	300.99	301.14	301.06	303.8	304.39	302.36	303.14	302.59	302.07	302.76	301.17	304.17	301.24	301.47	301.83	303.18	300.73	302.64	303.6	303.91	304.09	303.05
301.37	301.89	301.27	298.27	302.47	301.47	303.24	301.11	299.83	299.95	301.73	299.82	298.47	302.09	301.76	301.78	300.65	301.98	300.6	300.05	300.27	299.59	302.17	301.55	301.34	299.64	300.5	300.93	302.05	300.31	301.1	301.81	299.81	301.68	303.84	300.27	302.45	300.16	301.64	302.03	301.59	302.04	300.16	300.83	301.33	300.11	301.82	303.27	303.55	302.02
311.17	313.96	306.15	308.95	311.06	313.09	310.09	312.15	313.65	311.94	309.83	309.11	310.5	309.92	312.39	308.95	309.63	312.66	310.43	310.1	308.54	308.57	310.6	311.43	310	308.95	311.64	308.61	311.4	311.39	309.62	308.6	308.04	312.25	311.77	309.38	310.87	309.91	309.6	309.51	311.88	309.16	309.45	309.03	311.17	310.55	310.15	311.03	309.16	312.47
301.73	303.26	302.15	303.34	300.93	303.8	299.4	301.49	301.3	301.26	302.39	302.24	303.43	302.63	303.44	302.25	304.44	303.98	303.16	301.59	300.99	304.92	302.57	304.45	303.23	302.24	302.41	304.46	303.14	304.09	301.54	303.99	300.86	302.99	304.9	301.86	302.59	303.85	300.45	302.27	306.88	301.28	303.03	303.12	304.39	302.36	301.77	302.93	303.09	301.15
303.84	302.03	305.24	305.29	302.29	302.56	302.35	304.25	304.08	301.08	301.77	303.17	302.4	304.64	303.81	303.17	303.44	303.88	302.33	299.58	303.68	302.04	303.46	301.5	301.32	302.27	301.6	301.33	303.51	300.01	301.43	301.95	304	302.34	301.6	303.35	305.75	301.09	300.91	301.9	303.44	303.98	302.95	304.19	303.6	303.29	299.18	303.48	300.55	301.09
326.16	324.34	322.3	325.63	325.37	326.61	324.04	324.76	323.66	325.23	324.53	327.18	325.32	325.87	324.2	324.15	324.62	324.19	326.49	325.89	325.23	326.08	327.26	324.19	324.7	326.65	325.45	325	324.82	325.51	324.27	327.67	323	325.44	324.62	324.41	326.06	323.43	325.85	325.19	324.36	326.23	323.87	325.88	325.04	326.14	323.69	325.97	325.59	325.57
306.99	306.6	305.98	305.58	306.91	306.05	306.75	307.4	306.13	306.95	304.08	305.11	308.16	306.54	305.84	303.94	306.25	304.28	306.19	303.71	305.04	307.35	308.29	305.96	304.81	307.9	308.38	307.54	304.59	305.86	308.93	303.33	306.01	305.93	307.76	307.31	305.17	307.35	307.63	307.58	307.41	305.09	305.16	306.41	306.8	305.24	306.61	304.68	306.92	306.41
306.25	306.19	305.87	304.42	305.65	304.5	304.35	304.66	304.44	305.88	305.46	305.95	306.71	305.73	305.22	303.65	303.2	305.37	304.36	304.22	306.66	304.36	305.2	307.09	304.73	304.21	304.6	305.01	306.06	303.48	303.94	305.78	304.9	305.6	306.04	302.27	306.71	304.28	305.05	305.39	305.42	302.74	305.08	304.57	302.66	306.1	304.23	305.64	306.37	303.07
301.62	303.35	302.69	302.36	302.65	302.58	301.99	303.96	302.94	302.23	304.42	301.32	303.96	302.37	301.11	303.21	300.05	302.24	303.5	302.4	302.28	300.71	300.57	304.92	304.87	303.56	302.97	299.57	303.76	302.54	302.05	303.24	303.07	303.22	300.42	303.29	305.08	302.45	303.83	303.29	299.76	303.15	304.95	305	303.02	301.85	304.19	301	302.29	306.61
308.58	312.1	309.48	312.48	309.37	309.58	309.63	308.33	307.29	309.96	309.58	308.49	310.12	311.37	308.53	307.97	307.81	308.74	310.32	307.95	310.19	310.43	308.93	307.78	310.81	310.92	308.33	308.2	310.65	308.42	310.7	307.31	311.28	309.71	308.29	307.75	307.95	309.81	308.33	308.48	309.45	309.15	312.11	307.85	309.22	306.91	308.55	309.83	308.66	311.11
314.88	311.4	313.12	312.98	314.55	312.98	312.92	315.01	312.43	312.39	312.86	316.28	316.43	313.41	315.22	313.31	313.49	314.58	314.49	315.98	312.7	313.96	312.45	313.39	315.67	315.22	314.39	312.83	312.35	313.36	313.17	315.38	312.65	315.13	315.39	312.07	312.56	314.46	314.27	311.96	314.78	314.93	312.1	313.36	314.75	313.34	314.61	311.38	314.7	312.62
318.37	315.17	319.16	317.45	316.62	316.87	316.5	316.14	316.7	316.81	317.81	315.54	316.56	316.18	316.3	319.12	316.53	316	315.79	319.7	316.67	317.87	318.22	315.87	317.78	317.51	316.55	317.55	317.92	315.58	316.45	318.29	316.67	316.68	316.54	315.28	316.28	317.51	314.26	316.58	317.23	318.7	317.51	317.67	315.93	319.2	316.2	318.07	316.65	319.19
310.6	312.29	312.97	313.79	313.59	311.18	311.9	314.04	313	313.33	311.74	310.99	315.18	312.16	313.29	311.64	315.12	310.37	312.71	314.07	313.38	313.03	314.45	312.99	312.06	313.6	313.38	312.39	312.56	311.31	314.13	312.91	313.45	314.28	312.7	312.74	314.2	313.62	313.4	310.91	313.56	311.28	311.57	311.8	315.7	313.17	311.99	313.42	311.3	313.6
323.62	323.46	326.34	323.93	323.64	325.71	325.04	326.76	324.45	324.54	323.72	325.13	324.17	324.99	325.43	326.09	325.99	323.79	326.29	326.76	323.99	326.57	326.61	324.37	324.33	326.47	322.61	323.8	324.97	323.97	327.09	325.32	324.72	325.06	326.05	327.74	324.79	326.82	324.3	327.06	325.01	323.82	325.18	324.29	325.92	325.29	326.46	326.16	325.45	325.94
303.7	306.19	306.6	308.92	308.85	302.95	305.33	306.16	309.48	305.58	306.78	306.08	303.97	305.21	305.02	305.27	305.23	304.26	308.26	306.06	306.95	305.49	304.77	308.68	306.88	305.35	308.82	306.06	308.6	306.4	305.31	303.31	306.87	303.47	306.01	307.24	306.08	305.52	308.22	307.6	305.2	304.37	306.44	306.44	305.25	305.92	305.12	305.68	306.46	304.78
304.83	301.96	303.84	304.48	305.1	305.74	303.43	303.13	304.02	305.71	303.25	305.12	302.87	303.42	303.45	306.05	304.23	302.63	304.17	304.44	304.34	302.67	306.63	304.42	304.74	303.78	303.25	303.38	305.02	302.53	305.66	304.64	305.54	305.8	305.44	305.02	302.19	304.35	305.81	303.14	305.77	303.6	305.78	305.19	305.11	303.05	303.79	304.86	303.16	305.25
299.15	300.67	299.3	298.05	300.05	300.57	300.92	301.33	300.66	300.22	299.79	299.88	299.32	300.02	299.17	297.14	299.47	302.32	301.94	301.64	298.08	300.03	299.8	299.67	301.39	298.71	301.53	301.99	300.67	298.62	301.24	301.26	299.16	299.28	298.84	299.34	299.89	297.29	298.91	302.12	301.45	299.55	298.77	298.84	302.32	300.45	298.68	297.94	300.94	299.65
314.12	314.15	315.08	316.94	315.6	315.11	313.97	314.41	315.02	315.72	311.52	313.28	314.5	316.8	314.21	317.89	314.62	316.24	315.65	314.5	315.92	315.55	314.86	315.54	317.47	312.17	316.56	314.69	316.59	315.15	314.73	314.5	313.22	314.24	314.99	316.5	313.33	313.67	312.95	314.06	314.3	315.22	312.33	314.66	311.71	315.45	313.94	316.72	316.8	317.19
318.57	318.19	319.63	319.21	317.1	317.24	314.24	317.84	318.24	315.16	318.52	316.78	317.73	317.12	316.78	317.3	314.78	317.27	319.77	317.99	317.75	319.49	317.45	319.03	316.88	317.7	316.99	319.64	315.61	319.59	317.1	316.52	315.98	316.96	317.12	316.44	317.48	317.55	315.72	318.79	317.46	318.34	316.88	315.8	316.78	316.52	317.41	317.42	319.44	317.09
302.75	301.27	303.74	303.04	303.22	303.31	301.57	302.69	302.69	301.13	302.32	302.62	300.85	301.42	301.7	300.33	302.81	302.9	301.48	304.49	301.58	303.66	302.53	301.43	304.22	301.58	301.82	299.78	301.12	301.04	302.95	303.13	304.04	301.32	303.17	301.77	301.75	301.91	301.91	305.61	301.82	301.53	302.19	304.03	302.24	303.74	303.24	305.02	300.07	301.68
316.68	320.59	317.49	318.32	317.97	320.15	320.06	319.34	319.71	319.98	318.8	323.13	319.53	321	321.21	320.39	319.41	318.32	318.28	318.36	316.99	320.15	319.7	319.71	317.78	320.4	321.13	317.16	318.49	319.44	323.13	318.6	317.24	318.5	320.91	318.29	320.48	322.47	321.53	317.24	319.7	321.21	319.75	319.12	316.79	318.03	318.81	319.58	319.35	317.49
303.56	302.66	303.53	303.04	300.71	301.65	302.96	305.93	303.28	300.82	303.59	303.42	302.32	301.77	302.37	302.46	303.44	303.25	301.03	301.05	303.55	303.09	303.96	302.79	303.14	302.63	302.35	303.95	303.78	299.01	302.86	303.52	304.61	302.52	302.74	301.25	304.19	302.95	305.59	303.49	301.95	301.67	303.56	302.32	304.34	301.69	301.09	304.25	305.54	306.02
306.55	304.68	306.7	305.82	304.93	303.86	306.5	305.95	306.66	303.88	305.85	304.86	304.1	309.29	304.89	305.51	305.78	305.96	306.01	304.15	303.19	303.37	306.67	305.31	304.46	309.43	305.98	306.68	306.45	303.54	304.01	306.2	308.06	306.06	305.1	304.28	306.42	306.46	308.05	306.68	305.96	304.56	305.01	304.59	304.72	303.76	306.39	306.59	304.1	306.38
306.52	303.94	304.97	304.56	305.66	305.31	304.65	306.81	305.39	304.77	306.34	303.36	304.02	303.73	305.34	305.79	305.93	305.98	304.26	307.91	304.12	305.87	306.22	304.63	305.05	304.78	306.41	303.43	307.21	304.98	304.23	305.41	305.28	303.21	304.06	305.05	304.24	304.49	303.83	306.51	303.65	305.33	306.8	306.25	304.71	306.42	304.57	305.98	305.84	304.08
299.19	300.46	301.21	301.6	299.58	303.63	302.54	301.7	299.77	300.3	300.2	300.1	299.02	301.77	299.59	302.94	300.21	301.41	299.71	301.2	298.97	302.48	302.33	299.46	300.81	300.86	301.21	301.1	301.56	300.77	302.78	301.59	302.32	301	300.84	298.92	301.12	300.7	301.09	299.42	303.03	303.28	301.64	299.96	300.84	303.63	299.95	300.41	303.11	304.31
324.26	325.76	323.93	323.1	322.65	324.74	323.62	324.57	323.01	325.28	324.32	323.8	323.96	325.68	323.85	324.61	326.8	327.24	324.59	324.18	324.44	324.95	324.47	323.55	324.71	323.78	320.5	326.83	324.08	324.76	326.1	325.2	322.76	324.74	324.87	327.08	325.22	323.96	321.86	326.77	326.46	322.5	325.74	323.85	327.06	324.35	324.32	325.41	324.93	323.54
302.34	305.62	303.84	303.08	303.04	302.3	302.63	302.75	303.71	303.6	303.08	304.53	303.38	303.7	302.63	304.47	301.06	302.15	304.61	302.5	303.76	303.44	303.63	302.56	301.73	305.06	302.25	303.63	303.67	304.79	303.4	303.27	307.31	305.57	302.74	304.93	303.19	302.24	303.89	304.21	303.41	301.4	302.63	301.3	299.54	302.8	305.26	304.87	304.68	303.66
311.67	312.62	313.38	310.15	312.86	311.78	313.63	314.84	310.88	311.08	312.02	313.24	312.5	312.48	312.95	315.17	312.74	315.72	312.74	311.41	312.27	313.13	314.55	310.89	309.22	310.12	313.03	309.83	314.64	312.6	313.02	314.16	311.67	312.72	314.59	313.01	312.93	312.97	314.62	314.73	312.48	313.26	314.66	311.05	313.03	313.12	312.26	313.75	310.54	313.85
311.04	308.67	312.4	311.04	312.4	311.19	311.63	310.74	311.36	311.12	312.19	312.08	312.48	312.32	311.61	311.3	314.82	313.76	309.28	312.04	312.21	311.2	310.88	312.04	310.21	310.22	308.75	311.14	310.71	314.37	311.72	313.68	313.54	311.26	311.29	311.33	313.55	310.96	310.65	312.04	310.86	310.08	311.5	308.65	311.61	309.81	311.6	310.89	310.62	312.5
303.52	304.41	302.84	303.32	303.78	305.75	304.75	305.18	303.26	302.53	303.78	304.28	300.92	305.78	304.77	304.31	304.69	303.08	302.83	304.56	301.96	304.67	301.6	304.87	304.93	303.1	303.06	302.2	302.94	305.19	307.43	302.85	303.45	304.29	299.64	306.86	304.44	303.35	303.2	304.09	301.77	299.54	302.85	303.83	302.28	302.51	304.54	302.74	305.84	301.21
312.5	311.6	312.3	312.53	313.79	315.12	312.18	313.23	314.8	311.89	314.8	313.18	310.9	312.95	313.14	312.3	313.15	314.62	311.02	314.36	314.07	312.23	312.81	313.09	312.35	315.47	313.33	310.97	312.97	314.75	314.27	315.18	311.74	314.36	315.8	311.11	311.42	312.02	313.74	315.29	315.38	312.52	313.37	312.02	314.2	313.08	315.52	314.37	312.78	314
301.64	305.62	302.44	304.42	304.27	302.22	304.58	303.83	303.35	303.07	301.47	303.03	304.01	303.24	302.1	305.31	305.99	303.37	304.01	303.12	303.63	303.67	303.16	303.25	303.58	304.12	303.08	304.15	304.11	301.74	305.11	304.15	302.88	303.76	302.76	303.23	304.7	301.15	303.22	305.35	302.74	301.69	304.55	303.84	302.07	304.77	302.86	304.26	301.74	302.19
304.73	299.66	305.22	307.08	302.09	304.3	303.97	302.3	303.32	304.3	302.36	302.47	303.36	307.44	305.45	301.9	303.42	304.48	302.43	306.3	302.69	301.78	303.82	303.82	302.15	304.74	305.6	303.85	304.57	303.31	305.17	303.81	302.38	305.17	304.79	302.75	305.26	303.72	303.01	303.72	302.25	305.39	303.31	303.52	303.84	304.33	302.41	303.5	303.5	302.59
302.92	304.11	302.67	300.96	302.56	304.12	303.56	303.2	303.65	303.75	305.62	304.02	301.71	304.52	301.71	302.88	303.52	303.26	304.39	302.9	304.02	302.08	303.19	304.57	307	304.66	303.89	302.74	301.1	300.33	300.99	303.86	302.61	302.31	304.84	303.71	301.62	304.71	302.92	301.23	303.72	305.97	303.18	305.25	306.38	305.01	303.45	302.12	305.46	303.25
300.2	301.86	300.45	300.29	299.67	300.3	299.72	299.68	298.44	299.05	298.21	300.05	301.61	297.7	300.46	300.62	302.63	297	299.71	303.68	299.23	301.08	299.86	299.94	300.24	300.65	299.56	300.17	300.22	299.18	300.75	298.94	300.13	300.3	302.25	300.93	299.39	298.15	300.82	298.95	300.03	299.59	298.94	299.9	298.16	300.76	300.86	299.36	302.01	300.98
309.9	308.9	310.6	309.05	309.05	312.01	309.01	308.83	308.68	310.88	310.25	310.57	309.1	308.68	308.93	308.11	308.68	311.61	308.17	310.61	312.83	309.33	309.3	307.83	309.79	308.9	308.7	311.59	312.58	310.03	308.45	311.04	309.25	309.16	308.08	309.8	310.2	310.56	310.61	312.01	311.33	310.21	310.19	309.28	308.79	307.46	310.1	307.14	309.74	309.81
305.87	304.57	305.74	305.97	307.74	306.3	307.16	305	307.12	307.31	306.13	306.77	307.49	307.22	304.49	307.36	304.08	307.92	307.61	305.15	304.4	304.93	308.91	306.66	306.17	307.14	308.23	304.97	306.67	308.04	307.03	307.59	307.92	306.64	305.66	307.36	306.09	308.05	305.91	306.37	304.67	305.27	307.19	306.33	307.38	305.6	308.18	308.92	307.37	308
326.33	325.71	325.04	326.86	323.8	322.14	322.69	324.32	326.36	325.1	325.18	328.04	325.29	324.12	325.56	324.09	326.96	326.48	325.56	325.39	328.42	326.72	324.81	326.29	326.58	326.3	326.1	324.07	325.53	326.23	324.35	326.48	325.94	324.93	326.29	325.92	325.46	323.48	326.33	328.19	325.27	325.07	324.95	326.98	322.84	326.17	323.59	324.22	324.71	322.85
326.14	327.71	328.32	325.63	330.2	327.23	328.69	326.63	328.78	329.47	327.48	330.79	329.55	330.43	328.91	328.8	328.02	327.17	326.98	328.1	328.23	328.08	328.67	326.57	327.52	326.98	327.49	327.28	330.51	324.91	327.65	328.86	326.67	326.98	327.31	327.23	326.89	328.93	328.09	330.62	326.5	329.37	328.2	327.47	328.93	328.78	328.81	328.84	327.14	327.78
305.53	304.18	305.01	304.67	304.68	303.31	303.11	306.22	305.3	303.87	302.5	302.88	305.86	305.45	305.17	302.93	302.94	304.56	305.3	303.37	300.76	302.86	306.02	302.78	300.01	306.22	305.08	303.15	305.83	304.2	305.71	304.67	301.96	304.17	303.53	302.69	300.87	303.49	304.49	305.6	304.91	304.19	306.68	306.11	303.71	302.46	305.16	302.06	303.88	304.94
328.52	328.45	327.59	328.17	329.71	328.36	326.68	326.68	326.33	327.79	328.52	328.46	328.65	329.78	329.3	330.04	329.92	328.53	328.82	328.47	327.68	328.96	328.58	329.4	330.61	328.37	326.02	329.63	328.76	327.48	327.29	328.63	326.87	328.19	325.94	326.61	328.86	333.02	330.03	327.89	331.42	329.52	328.99	328.47	329.38	329.77	328	326.86	329.71	326.09
301.47	302.63	300.83	299.77	301.1	301.37	300.7	300.11	302.26	302.29	302.51	300.17	302.33	301.4	300.98	300.49	301.24	299.69	300.21	300.58	302.37	302.39	298.88	300.24	303.67	302.79	302.44	300.69	302.67	300.44	300.22	303.75	302.46	301	302.02	301.85	301.8	299.44	301.62	299.42	302.67	299.39	299.99	301.77	299.95	299.43	297.85	299.94	300.32	302.47
307.29	306.1	307.07	306.32	304.16	304.51	306.73	306.98	305.99	307.92	304.75	306.23	307.81	307.61	305.92	306.42	307.81	302.83	305.62	305.84	307.92	306.07	306.97	304.63	305.78	305.94	307.32	304.56	306.06	307.85	305.22	307.3	305.05	307.46	307.33	307.63	305.43	308.07	305.54	305.92	305.73	302.59	308.35	305.22	305.98	303.82	306.23	305.85	305.69	306.64
325.95	323.56	323.97	323.27	324.48	324.35	326.15	323.78	326.54	324.72	327.83	324.37	327.37	325.68	326.55	327.34	323.24	326.68	323.14	327.11	325.73	325.1	326.25	324.11	327.51	324	328.85	321.95	325.73	325.79	324.35	326.13	326.19	324.52	324.38	326.37	323.94	325.59	325.28	325.2	324.62	329.37	326.25	324.87	325.06	327.47	325.7	325.08	324.33	326.69
315.11	320.09	318.14	317.65	320.58	318.71	317.79	317.27	319.55	319.07	317.71	317.25	319.79	318.07	318.57	316.74	317.4	320.51	315.5	317.39	316.82	319.27	319.03	319.54	319.46	318.11	317.96	319.09	315.63	316.98	320.16	318.42	319.36	316.06	318.26	317.23	320.21	318.1	318.97	320.5	318.18	319.29	319.19	316.61	316.98	318.63	318.96	316.81	316.46	319.26
325.69	328.45	327.24	327.19	326.02	324.89	323.93	329.32	326.86	324.83	324.59	326.32	326.89	325.94	325.17	325.52	329.37	326.61	325.6	327.65	327.68	326.52	325.71	326.11	326.67	326.41	323.62	326.55	328.07	326.35	329.83	326.38	327.19	326.4	327.37	329.24	326.82	324.85	324.12	328.1	325.53	325.38	327.42	326.8	326.96	325.92	325.8	329.37	327.07	327.05
295.06	293.55	294.2	293.62	293.9	295.78	293.12	293.26	293.71	294.98	295.61	291.66	292.88	295.42	294.15	296.23	294.92	295.81	294.8	294.28	292.15	295.89	295.07	293.05	292.64	294.83	293.31	294.41	293.87	294.96	293.91	294.45	293.08	293.21	294.39	294.34	297.2	294.33	292.47	294.13	294.5	293.8	292.64	294.74	292.91	292.12	293.89	295.31	293.3	292.44
301.79	304.74	303.58	303.26	304.17	304.8	305.52	304.35	302.76	304.88	303.18	301.3	303.04	299.61	303.22	304.21	301.91	304.17	301.25	302.88	303.17	302.27	301.7	304.45	303.33	305.56	305.94	304.96	302.47	303.34	302.04	304.76	305.16	302.26	301.48	302.3	305.62	305.96	303.14	303.43	300.76	304.77	303.1	302.57	302.88	301.46	303.94	302.62	302.32	300.91
309.31	304.38	306.95	308.08	306.43	308.02	305.66	307.9	307.17	307.48	308.1	309.09	306.73	308.07	306.63	308.09	306.94	307.68	308.26	308.9	307.44	306.08	308.24	309.43	306.18	307.86	306.22	304.78	308.11	307.77	308.38	310.25	306.97	309.35	308.49	306.37	306.83	307.6	307.33	306.67	304.59	307.65	306.61	306.3	310.28	308.57	307.05	307.33	306.36	307.66
329.88	328.6	325.19	325.19	328.9	329.07	328.54	327.3	325.8	326.15	328.73	328.95	329.25	328.88	325.15	327.28	327.82	329.23	326.27	328.66	327.92	328.02	328.59	328.06	324.57	327.54	323.86	329.29	328.42	327.67	326.8	326.21	327.85	329.47	324.91	326.18	328.45	324.62	327.32	326.48	325.79	328.03	326.03	329.38	328.05	326.42	328.19	330.66	326.63	326.01
316.07	315.01	315.93	314.2	316.93	314.56	315.01	314.12	313.14	314.13	315.33	314.64	317.04	314.45	314.44	313.39	315.91	311.18	313.16	314.6	315.14	316.16	315.52	315	314.16	315.67	314.78	315.37	313.86	314.19	316.89	314.06	315.42	315.27	313.16	316.01	313.13	314.29	312.82	315.98	313.51	313.8	314.23	316.87	313.81	315.56	314.26	312.91	315.67	311.63
302.4	301.4	304.38	304.08	304.2	303.42	300.69	302.94	303.89	303.15	303.8	303.34	302.16	300.93	300.87	302.49	303.6	303.77	301.13	302.43	302.6	304.03	303.02	303.59	302.96	302.43	303.45	303.67	302.89	301.35	303.76	302.19	301.33	301.71	303.01	300.76	303.64	305.41	302.56	302.16	300.98	301.17	302.15	303.46	301.09	303.93	302.56	304.46	299.97	302.34
292.86	295.13	294.26	290.95	295.69	293.69	291.76	292.58	291.55	293.22	294.27	295.33	294.8	295.47	296.76	292.82	297.1	292.86	294.37	292.07	291.48	292.3	293.23	294.44	292.99	293.63	294.42	293.26	292.09	293.07	295.62	293.33	293.39	295.19	294.25	294.11	293.38	293.11	293.84	292.91	291.82	293.1	293.08	292.87	291.95	294.66	295.3	293.76	295.88	294.61
315.23	315.12	311.39	315.46	313.2	314.82	314.75	312.44	311.4	314.94	314.15	313.35	311.67	312.24	313.51	313.39	313.93	311.48	313.96	313.33	316.11	314.42	313.41	312.16	313.35	314.63	310.93	312.8	313.95	311.48	312.73	312.4	313.24	312.74	311.27	314.02	315.43	312.96	313.51	313.86	313.35	314.39	310.57	312.47	314.89	312.31	316.19	315.41	314.16	316.6
317.56	315.07	315.45	316.21	317.52	316.63	315.11	313.96	316.58	316.63	316.22	315.8	315.72	317.15	314.53	318.1	314.99	316.25	316.7	318.31	314.82	315.89	317.49	316.73	317.12	318.28	314.84	313.91	315.21	316.57	318.11	317.53	317.63	315.09	314.92	317.8	316.07	314.31	316.67	317.74	317.32	316.71	314.2	318.2	313.89	315	314.21	313.88	318.38	317.77
327.25	328.87	327.27	329.4	328.16	327.32	325.98	327.54	328.55	324.91	326.09	326.11	328.64	330.29	324.41	325.18	329.03	330.33	329.43	328.42	325.26	327.56	327.89	326.92	328.18	326.69	327.67	326.48	329.81	329.34	327.62	325.91	326.38	327.25	327.43	327.41	327.72	330.66	326.83	328.99	326.87	328.69	325.4	326.04	328.02	328.25	328.26	330.98	330.81	328.33
304.86	304.51	305.7	303.57	303.29	300.94	304.47	303.31	305.99	305.19	303.19	303.77	302.51	303.81	303.6	301.38	305.94	304.31	301.93	304.32	302.07	302.62	304.65	304.19	304.88	305.77	302.8	303.67	304.04	301.6	303.08	305.67	305.71	302.89	306.24	304.37	303.43	303.45	304.93	305.41	305.54	302.48	302.35	302.19	304.53	303.42	304.96	304.35	304.65	303.16
303.67	305.34	303.32	301.99	303.39	303.6	305.68	302.89	303.93	302.37	307.09	307.83	304.17	303.18	303.01	305.32	304.4	305.33	305.56	303.16	305.3	304.49	305.11	303.82	305.95	306.06	303.25	306.13	304.71	304.06	303.89	305.55	307.2	305.37	304.29	304.96	305.53	305.7	303.41	305.84	303.26	302.09	304.13	302.21	307.98	304.18	305.61	305.22	303.56	306.67
316.7	318.7	319.06	318.88	319.35	317.97	317.54	317.29	317.62	318.49	316.48	315.72	319.06	320.99	320.38	319.24	318.33	317.13	317.65	319.5	318.04	319.21	319	316.16	316.58	319.19	318.5	320	320.04	317.6	317.41	321.98	320.04	317.92	320.58	317.93	317.18	319.79	318.44	318.31	317.35	318.53	319.82	317.55	314.84	319.24	319.02	319.72	315.2	318.63
312.1	315.62	312.64	315.41	314.43	313.2	314.27	312.51	313.92	312.77	312.22	314.8	313.44	312.27	313.7	315.52	313.94	314.29	312.7	314.56	315.34	314.58	314.27	312.72	314.55	315.07	312.93	315.86	314.83	312.17	312.26	316.87	313.42	313.28	314.87	314.48	315.69	315.63	311.89	312.94	313.38	313.26	311.69	315	314.17	314.48	314.72	313.77	310.08	315.33
302.69	300.79	304.65	302.71	303.08	300.42	301.5	302.9	303.7	302.65	303.43	302.51	301.4	302.01	301.9	302.43	302.13	302.02	303.27	303.01	302.69	302.83	303.92	301.06	301.57	303.79	303.44	298.4	303.05	301.31	301.5	304.14	303.23	302.92	301.81	301.58	303.47	301.13	301.67	304.56	301.63	305.24	302.73	302.07	305.27	302.27	303.49	300.74	301.6	300.12
303.62	306.57	304.75	303.25	305.61	303.87	302.83	305.29	304.52	306.04	302.69	305.61	303.48	302.27	307.24	305.39	302.39	306.97	305.24	306.93	303.17	304.48	305.5	305.1	305.14	305.83	304.32	304.26	304.14	305.78	304.47	304.73	305.89	307.72	302.59	304.74	307.53	305.45	303.55	303.46	304.35	303.3	302.38	304.12	305.18	303.93	305.76	305.16	301.44	305.3
317.17	315.41	316.16	313.97	315.06	314.38	314.44	315.09	317.32	315.19	315.53	316.6	312.58	312.76	316.55	314.35	312.76	315.69	314.61	315.16	314.87	313.03	312.96	313.96	316.59	314.26	315.43	315.77	314.46	313.52	313.76	314.69	313.96	313.36	317.08	314.69	314.89	317.65	313.4	315.74	316.05	315.25	315.72	313.02	314.54	316.5	313.9	313.02	316.12	317.06
303.06	303.61	303.23	303.05	301.17	302.39	302.34	300.81	302.3	302.06	304.01	302.86	303.25	304.35	304.82	302.94	303.76	303.12	303.22	302.13	305.98	303.65	301.53	300.9	303.65	303.76	303.58	300.65	302.41	301.56	303.25	301.97	301.91	304.17	303.8	300.23	302.76	302.26	301.35	302.07	302.83	302.07	303.44	303.63	301.01	305.05	301.8	300.52	302.23	304.76
325.35	325.46	328.33	327.28	328.46	328.28	328.34	325.73	328.09	330.1	327.95	328.46	329.42	328.05	327.77	329.78	328.44	330.07	326.76	329.46	327.4	326.6	326.17	326.99	326.62	328.18	325.72	329.59	327.25	326.23	328.1	328.01	326.26	324.99	327.34	328.93	329.11	328.97	326.94	322.72	329.44	327.69	329.98	328.12	325.25	329.04	326.79	326.34	326.51	327.45
307.66	305.07	310.52	305.52	305.64	306	306.72	306.73	306.38	308.91	306.92	307.86	305.41	305.81	306.55	307.78	310.64	309.2	307.67	309.94	306.39	305.64	307.6	309.2	307.58	308.01	308.53	306.37	306.73	307.82	306.62	306.05	308.59	307.76	308.33	309.65	305.83	307.1	308.55	307.03	308.28	307.21	304.72	307.87	305.72	309.99	310.12	306.86	306.51	308.05
314.79	312.34	313.98	311.7	315.71	311.68	311.35	310.51	311.64	312.03	312.32	311.36	313.69	309.94	313.42	310.35	312.26	310.15	314.48	310.15	312	310.44	310.93	313.65	309.99	313.14	312.8	311.48	312.24	312.66	312	313.07	311.1	310.93	312.49	313.25	310.91	312.57	312.71	311.08	310.15	313.22	313.87	312.88	312.72	312.14	311.02	311.34	313.47	313.61
313.36	311.77	312.23	312.99	314	312.12	313.82	311.89	314.37	313.43	311.98	313.83	312.7	313.97	315.62	315.31	314.16	311.98	311.41	312.25	314.21	311.22	313.1	312.09	311.93	312.86	313	312.9	312.63	314.26	313.61	312.93	315.44	311.68	312.76	313.43	314.51	314.46	312.89	314.89	312.87	314.55	311.88	312.11	312.43	313.64	313.56	315.59	313.07	312.13
302.12	304.11	302.62	304.13	301.22	304.33	302.57	303.82	303.16	303.98	301.54	305.16	304.62	302.03	301.57	304.56	303.91	303.78	303.17	301.31	304.96	303.17	304.85	302.51	302.85	302.54	305.85	302.49	303.84	305.55	301.38	302.87	305.1	303.87	304.2	303.57	305.07	301.26	303.81	303.4	304.12	303.46	303.06	305.06	302.56	301.75	303.38	302.21	303.12	302.14
325.12	323.7	325.32	324.9	327.99	326.51	326.73	325.82	324.8	322.56	327.49	326.24	323.68	324.07	321.75	324.09	323.3	325.54	326.62	326.45	328.41	324.78	325.13	322.53	327.42	325.34	324.94	326.76	324.97	324.13	324.89	323.67	324.04	326.14	326.05	323.82	323.55	323.9	326.73	323.7	324.34	325.68	325.59	325.76	325.95	324.26	324.71	324.2	324.89	329.27
303.74	302.24	300.98	304.33	299.83	301.78	302.46	302.99	303.52	299.68	302.91	300.66	301.93	300.99	304.06	301.14	301.19	304.8	303.4	301.27	301.09	303.81	303.76	303	303.54	303.2	303.36	299.78	300.94	305.37	302.55	302.96	302.63	300.79	302.11	303.47	301.61	300.61	302.89	300.21	302.82	303.61	304.07	302.52	302.97	301.38	303.33	303.19	300.79	303.31
301.65	302.01	300.93	302.47	301.12	299.54	301.83	306.35	303.67	303.88	301.84	301.67	301.85	300.81	302.31	302.49	304.19	302.71	304.02	301.21	303.95	303.24	303.49	302.4	303.32	301.89	301.82	302.08	301.92	305.16	302.73	302.27	303.21	305.89	300.91	303.7	301.92	302.74	303.31	301.47	301.68	303.07	301.17	304.96	301.33	299.81	302.52	302.29	303.9	304.9
319.69	317.58	318.35	320.01	319.35	319.63	318.7	320.83	319.24	320.21	319.31	319.99	320.21	320.47	320.98	321.71	318.71	319.3	319.47	319.3	319.38	318.83	317.82	319.98	320.76	320.82	317.72	321.62	319.68	322.11	319.33	318.1	319.38	318.69	319.27	319.26	321.97	318.45	319.05	318.64	319.9	317.59	320.19	319.69	318.56	319.91	316.26	321.51	318.58	317.74
302.04	299.62	300.92	300.87	302.41	296.95	301.25	299.19	300.9	297.58	300.87	296.92	298.32	297.82	300.69	299.23	299.8	298.9	298.2	298.8	297.91	302.65	298.9	301.95	302.02	297.07	297.69	300.1	301.05	298.08	302.89	300.5	299.45	299.23	301.94	299.95	300.76	298.38	298.46	298.36	298.8	298.2	299.23	301.56	300.2	299.68	301.27	301.98	300.03	298.84
308.67	308.33	310.44	309.05	310.49	309.49	309.58	310.16	308.4	307.11	309.53	308.52	311.51	310.48	308.19	310.26	311.22	307.79	309.91	309.46	307.53	309.17	312.23	309.99	311.6	309.94	309.42	308.39	308.5	308.28	311.26	311.62	310.02	307.28	310.57	311.44	310.21	310.55	308.94	309.66	309.68	310.13	311.93	310.47	307.59	308.24	311.5	308.85	310.37	309.36
318.83	317.74	318.74	318.73	317.48	319.97	318.81	319.88	319.14	319.47	319.87	315.61	321.58	319.01	316.34	318.61	318.2	320.77	318.3	320.54	320.98	321.45	319.41	321.49	317.9	317.11	320.24	321.1	323.25	319.91	317.91	317.54	319.63	320.71	318.76	319.99	317.7	320.36	318.14	318.13	319.39	319.32	320.94	319.93	321.6	320.06	319.07	319.52	319.42	321.74
296.49	298.03	296.63	295.14	296.88	297.82	298.29	299.02	298.11	296.85	297.64	297.39	295.79	297.87	297.44	296.81	296.93	296.92	298.04	296.7	294.62	298.82	295.57	296.3	293.78	296.37	298.3	299.31	296.73	296.56	297.97	298.98	297.33	298.1	300.58	298.07	296.61	294.84	298.51	295.99	298.84	298.67	296.97	297.37	298.2	296.75	297.73	296.24	294.99	297.98
318.53	319.35	318.61	320.76	318.84	321.17	317.81	322.21	320.11	320.4	319.91	318.95	319.9	321.89	318.87	317.53	316.36	322.13	319.74	320.19	317.31	320.27	317.48	317.6	317.46	318.92	319.04	318.54	317.51	320.45	319.66	317.71	317.35	318.88	320.19	319.52	319.76	319.23	319.43	317.15	320.38	319.27	319.85	317.72	321.22	319.59	319.81	320.51	320.48	317.61
327.79	327.94	328.44	323.51	326.7	327.59	326.82	327.91	327.3	326.69	326.36	327.87	328.71	325.12	325.61	326.16	328.4	328.89	327.82	326.37	326.84	325.97	327.06	327.01	326.36	326.94	326.82	326.86	325.91	327.94	324.91	325.6	328.92	327.2	325.61	326.82	326.46	325.65	329.02	326.73	326.97	326.21	326.45	326.84	327.18	326.16	325.09	329.3	330.62	326.65
327.89	326.7	326.87	324.32	325.44	324.36	326.29	324.4	324	325.48	325.04	322.29	326.03	326.26	324.95	326.93	325.33	324.18	325.02	327.11	325.93	325.63	325.46	325.76	326.14	324.26	327.31	325.01	323.1	327.12	325.93	323.04	325.38	326.15	324.17	327.5	325.53	324.63	325.78	327.31	324.2	326.02	324.04	325.78	323.33	326.44	326.41	325.7	324.02	328.06
308.42	310.05	307.02	308.81	308.69	305.99	309.13	309.18	308.77	307.75	308.14	309.93	308	309.66	310.62	309.39	307.14	308.22	309.91	310.24	309.58	310.42	307.52	310.62	307.47	310.51	308.98	311.58	310.23	311.58	309.94	310.71	310.68	310.1	311.28	308.19	307.76	308.78	307.87	310.52	309.31	308.36	307.95	308.4	309.65	307.66	309.24	310.24	306.01	305.28
328.01	326.96	328.51	328.38	329.12	327.04	327.2	328.19	327.66	327.42	327.67	327.61	326.5	330.18	327.31	329.07	327.31	327.17	326.89	327.78	325.74	326.4	329.14	329.48	329.22	324.68	326.34	325.89	326.51	327.06	326.56	327.18	325.26	326.51	326.87	327.52	324.63	325.96	326.87	327.08	325.24	327.07	327.78	327.55	327.96	328	325.6	328.31	325.81	329.02
311.7	308.95	310.67	308.68	310.09	307.57	312.18	309.23	311.45	309.74	308.91	312.35	311.08	310.54	310.01	310.52	309.29	311.28	310.38	312.91	309.84	312.09	309.97	310.65	312.92	308.91	313.09	308.64	309.87	312.31	310.39	311.34	311.29	311.39	312.15	312.73	308.32	310.91	308.83	310.75	311.41	310.91	311.25	311.38	309.35	312.38	308.63	308.29	310.38	311.76
292.32	295.98	294.71	294.56	293.53	292.66	294.73	291.75	295.36	291.95	293.69	292.25	296.31	292.03	292.2	295.92	295.4	291.03	294.31	293.65	294.93	294.63	290.68	295.12	295.47	294.73	295.31	292.2	293.43	293.71	293.08	293.53	290.11	290.44	293.13	294.55	295.33	294.48	294.04	294.13	294.07	295.65	291.56	293.34	295.2	294.48	294.73	293.58	295.43	293.44
303	303.09	302.53	302.87	304.13	305.41	303.07	302.84	301.97	303.41	303.88	300.69	301.43	304.78	304.09	300.69	302.7	302.88	303.32	302.56	299.99	303.05	303.27	301.19	304.44	299.98	306.79	303.53	301.53	302.17	300.88	301.64	302.04	303.86	302.37	303.73	302.6	305.11	303.23	301.11	299.63	303.34	303.44	301.81	304.62	303.71	300.47	302.63	303.61	301.86
327.7	327.75	329.6	329.41	329.52	330.88	326.98	328.15	326.86	326.27	328.69	327.53	327.24	324.88	328.17	328.22	330.69	326.93	329.39	328.01	327.02	327.94	327.79	326.11	325.82	328.87	324.77	326.27	327.87	326.94	328.97	328.88	329.28	328.21	328.38	330.16	328.72	327.05	327.6	327.89	328.76	329.56	326.2	327.73	326.9	324.8	326.67	330.02	329.57	330.08
313.28	317.3	317.22	314.46	314.41	316.66	315.58	315.48	315.7	316.71	316.58	316.61	316.7	316.76	316.05	316.09	318.65	315.49	315.94	316.05	313.38	314.85	316.8	317.46	315.54	314.8	315.32	315.88	315.34	314.58	315.11	316.34	315.69	316.05	313.75	316.49	314.96	315.73	315.45	313.71	315.96	314.53	318.14	315.63	315.27	314.85	315.54	315.82	315.32	317.22
302.89	306	306.65	305.52	303.19	305.88	305.88	308.73	308.39	307.12	304.35	306.14	304.54	304.69	305.39	305.13	303.79	306.18	304.4	304.89	307.74	303.84	304.06	306.82	305.61	304.42	306.3	307.82	304.98	306.56	303.98	307.99	306.12	305.1	304.66	304.07	303.47	305.74	305.45	303.11	306.12	305	305.97	306.16	306.17	305.44	305.87	304.88	306.76	305.96
303.07	303.06	307.03	302.76	301.94	301.27	302.89	302.78	302.17	303.79	303.28	302.76	304.84	304.23	302.65	303.46	305.1	303.39	303.19	299.48	301.85	302.52	302.69	305.72	303.45	302.24	302.54	304.57	302.05	303.71	303.36	303.66	303.92	302.84	305.55	302.41	303.18	304.8	305.06	304.49	303.13	301.97	305.05	302.48	302.47	302.78	302.93	304.04	303.1	303.9
305.92	305.63	305.79	303.88	301.35	304.5	305.25	305.11	302.98	303.09	305.08	302.63	306.1	306.58	306.93	301.46	302.63	304.36	305.48	303.13	305.24	304.06	302.37	305.93	303.25	302.66	304.09	302.77	303.71	305.52	304.49	304.89	302.06	306.03	302.97	305.85	305	304.72	304.6	305.67	303.1	306.32	303.45	302.85	306.3	303.47	303.98	302.55	305.81	304.16
295.97	293.94	294.56	294.84	293.85	294.41	294.17	294.4	293.52	293.21	295.06	293.42	291.86	294.52	294.88	295.3	291.57	294.89	295.09	294.09	292.93	298.5	294.89	293.57	294.79	294.8	292.94	295.41	293.25	294.24	293.53	294.79	290.23	292.68	293.05	295	291.93	292.84	293.97	293.16	295	295.35	293.66	293.8	294.49	293.87	294.34	296.36	292.41	294.48
304.82	301.71	303.61	304.23	305.2	301.4	301.75	303.72	301.37	301.95	301.45	302.58	302.72	303.27	303.86	303.31	300.98	303.2	301.88	302.19	305.62	302.87	303.36	304.61	300.88	301.05	305.6	302.35	302.1	301.48	302.34	300.66	303.22	302.65	304.21	304.01	302.75	302.68	301.68	301.04	303.8	300.84	300.02	306.05	302.36	305.5	301.98	303.35	303.06	302.47
302.49	303.58	305.06	302.94	303.81	303.68	303.75	302.24	306.3	306.17	301.41	302.98	306.8	302.67	304.43	304.79	304.55	306.28	302.92	304.01	301.05	304.27	302.88	304.28	304.88	304.64	305.6	304.66	302.66	301.64	305.49	302.63	306.24	305.1	306.46	304.44	304.45	301.42	304.25	302.36	303.98	304.86	303.67	302.52	303.52	303.7	305.31	303.35	306.86	304.32
305.77	306.31	305.08	302.17	305.41	304.74	306.8	307.34	305.55	303.92	306.79	306.96	302.28	303.49	304.06	306.48	306.13	304.24	304.65	306.82	306.48	306	307.03	303	303.68	305.3	303.58	303.35	305.3	303.24	305.96	305.15	305.44	304.51	304.31	304.44	303.53	304.53	305.83	303.58	303.29	302.99	306.15	303.8	305.67	304.86	302.39	303.81	303.4	304.04
298.47	301.55	299.49	303.55	299.23	298.71	299.41	303.83	301.95	299.03	300.5	302.01	300.09	301.92	301.26	301.32	301.28	302.08	301.86	299.65	301.15	300.36	299.73	302.78	298.97	301.63	297.95	302.31	299.99	303.7	299.29	302.2	299.63	302.47	300.39	299.47	300.69	302.77	300.53	301.36	301.59	301.65	299.46	301	299.16	304.2	303.25	301.36	301.39	298.35
314.5	312.05	311.63	314.1	312.44	312.35	311.27	312.76	314.74	312.79	313.5	311.94	313.33	312.41	311.72	310.74	313.94	313.89	316.89	311.02	312.31	315.9	313.62	311.32	316.46	314.24	314.78	316.24	313.86	314.56	314.44	314.71	313.58	314.14	313.43	312.34	313.82	315.61	313.24	315.21	312.07	316.29	315.14	315.33	312.71	314.56	313.5	316	315.36	315.46
310.5	309.68	312.91	312.89	310	313.35	310.95	311.82	312.42	313.14	312.59	312.92	313.09	313.9	311.71	312.39	311.53	312.87	312.05	311.01	309.66	312.94	311.38	311.94	314.02	313.73	312.8	310.14	312.5	311.54	313.27	311.35	312.84	311.68	312.41	312	312.77	312.58	313.02	313.14	313.33	311.12	310.34	312.85	313.09	313.2	312.51	311.62	311.53	313.66
306.94	304.66	305.25	306.47	304.68	305.09	308.49	306.55	304.88	304.59	304.56	306.51	306.17	305.23	306.7	307.56	305.71	306.25	304.3	308.04	306.03	308.72	304.77	304.82	302.68	304.36	308.09	303.21	304.28	305.56	306.49	305.53	306.5	306.07	305.45	306.54	303.28	304.46	305.91	304.32	304.65	307.75	305.47	306.01	306.72	305.74	306.7	305.83	304.33	304.24
300.4	299.58	302.64	301.56	301.39	301.63	303.42	300.71	301.14	300.42	299.6	303.46	299.1	301.24	300.97	302.46	300.68	302.57	300.06	299.5	301.35	300.51	301.54	299.95	299.51	302.13	300.79	302.25	300.44	300.44	298.7	299.28	299.15	303.77	301.42	300.52	302.71	301.17	301.15	298.65	301.11	301.04	299.83	301.96	301.04	299.22	302.75	300.03	300.46	301.71
327.71	328.78	328.59	327.49	328.34	327.92	326.07	330	327.43	326.1	327.12	327.64	327.04	328.44	326.61	325.61	327.79	327.24	324.85	327.5	327.15	329.63	330.27	328.17	325.9	328.13	328.03	326.97	328.34	327.68	325.93	324.95	327.64	328.09	327.04	325.91	327.85	328.79	329.28	326.07	326.81	325.78	326.54	330.37	325.77	328.04	327.82	325.29	324.28	326.15
314.91	315.42	314.73	316.5	317.39	314.47	314.53	315.4	314.39	314.94	315.74	315.23	313.02	316.68	316.14	315.64	315.14	316.22	315.66	315.89	314.83	316.3	312.95	315.71	316.93	315.55	315.39	314.41	316.17	313.38	316.03	314.11	312.7	315.08	314.96	313.46	314.79	314.78	316.83	315.31	316.32	313.82	314.83	315.92	313.56	312.38	316.81	314.65	316.92	315.13
309.74	309.49	309.34	310.21	310.02	309.54	309.49	309.81	310.35	310.58	309.29	308.84	311.52	309.93	308.95	310.18	309.1	309.03	310.53	307.64	310.07	311.39	309.67	311.08	310.28	310	310.25	308.89	309.18	309.4	308.78	310.21	308.53	310.91	311.57	309.38	309.7	308.84	310.19	308.87	309.42	309.1	308.81	310.47	309.38	309.72	309.37	308.17	307.89	307.3
300.03	304.57	302.17	301.74	301.59	299.81	299.61	299.52	301.66	300.71	300.35	301.87	300.85	302.43	301.29	300.44	300.43	301.34	301.07	299.15	300.53	300.99	299.78	303.08	300.04	300.18	300.96	304.89	301.86	300.5	302.31	302.37	300.79	303.43	301.31	302.6	302.84	303.41	301.61	303.55	298.59	301.72	299.92	298.23	300.98	304.58	301.42	299.67	303.22	299.91
313.21	313.56	312.08	310.96	312.98	313.52	312.96	312.44	312.21	313.33	313.05	310.93	313.99	312.73	314.99	313.18	311.84	309.74	313.82	314.4	310.91	311.84	311.82	313.86	313.59	312.22	314.58	314.28	310.96	313.67	310.6	310.72	313.25	312.77	312.87	312.11	314.52	313.36	315.02	312.7	311.28	312.65	313.18	311.5	311.94	313.7	311.93	315.04	314.92	310.83
304.75	305.07	305.6	305.55	302.98	302.82	305.5	306.31	304.28	302.38	305.95	303.44	301.98	303.9	300.75	303.44	305.04	304.79	306.54	307.67	304.63	303.74	304.04	305.23	303.26	303.2	305.35	307.73	302.59	302.28	305.12	303.16	306.91	304.98	304.71	304.49	304.25	306.07	304.36	304.63	305.26	304.72	303.66	302.8	304.31	303.26	305.94	306.17	302	303.99
315.18	317.5	314.45	313.99	316.41	318.36	313.73	314.59	317.26	315.07	313.48	311.69	315.64	315.17	316	315.06	315.49	315.84	316.54	316.65	315.15	316.84	313.45	315.67	315.59	313.7	315.33	317.19	313.1	314.38	316.55	318.25	314.81	315.78	315.48	314.93	316.92	314.7	316.63	315.57	314.8	315.09	314.42	314.66	315.36	315.48	312.38	315.33	312.8	316.18
301.5	298.86	302.57	300.2	301.82	300.78	299.52	299.76	299.87	297.45	296.57	301.53	300.48	299.86	300.08	298.07	299.5	301.56	299.73	301.17	297.35	300.52	302.5	299.59	298.95	298.75	299.59	298.77	300.15	300.28	298.43	297.92	303.69	300.86	299.83	300.99	299.82	299.01	299.55	298.89	300.67	301.2	299.07	297.4	302.94	297.48	299.04	302.05	299	298.99
305.5	305.75	305.16	306.94	304.11	304.58	303.45	304.47	305.62	305.97	308.18	304.41	305.33	303.69	306.44	304.41	305.79	303.7	306.3	306.19	306.77	304.25	302.9	303.98	307.59	303.85	305.61	305.83	304.41	305.15	305.43	308.64	307.11	304.32	305.42	305.26	306.51	306.99	304.48	305.86	304.53	303.85	303.1	306.3	307.24	304.52	302.92	304.58	306.07	304.84
303.5	300.85	303.11	303.18	304.43	302.38	300.42	304.81	302.15	301.67	303.2	304.69	302.45	303.57	302.36	304.65	299.38	301.42	302.35	301.88	302.99	301.58	301.71	302.39	302.47	304.69	302.28	300.36	298.89	302.47	302.36	304.68	303.63	302.64	302.95	300.22	302.99	303.72	302.93	301.36	302.92	300.02	302.68	303.98	301.83	301.64	300.64	300.6	303.76	302.34
299.49	301.25	299.03	299.59	300.9	300.57	298.76	299.16	299.92	303.04	298.73	301.35	299.91	301.98	299.27	300.89	298.6	299.47	300.43	297.77	299.17	298.34	298.95	301.34	299.87	297.18	298.96	300.45	300.78	299.51	301.55	300.97	301.49	299.88	301.49	301.94	302.15	300.37	299.73	299.43	300.66	300.44	299.22	300.43	300.4	301.18	300.69	301.6	302.01	300.7
311.62	309.54	310.07	311.4	310.31	311.18	309.93	308.68	310.6	309.02	312.15	309.99	308.14	307.85	308.89	311.87	311.01	311.02	309.61	312.08	309.38	311.32	312.67	311.26	312.62	312.72	309.43	311.68	310.5	311.21	308.81	310.21	311.1	309.74	310.71	308.54	312.18	309.51	313.06	309.61	312.57	309.79	310	314.36	311.82	312.04	310.53	310.57	307.7	310.33
306.22	304.85	306	301.9	303.88	305.71	303.79	305.38	303.94	305.24	303.23	304.49	304.29	303.89	302.19	302.21	302.63	305.15	305.66	303.34	305.4	304.31	303.9	304.42	305.3	303.52	304.19	302.84	303.99	303.16	303.63	303.32	304.05	300.7	305.12	304.6	306.01	304.73	304.64	303.7	303.77	304.37	302.7	301.05	304.48	302.84	304.05	304.93	303.8	304.48
306.94	305.55	304.24	308.03	309.45	305.35	305.41	305.55	303.18	306.65	309.9	308.2	304.92	305.24	306.86	303.85	306.04	306.06	307.87	304.33	304.02	306.28	307.75	308.81	307.59	306.02	306.08	305.52	306.73	307.14	305.98	308.8	304.74	305.32	306.32	307.56	305.81	306.32	305.58	310.83	305.35	306.69	309.38	306.39	307.15	304.3	306.27	307.9	306.59	307.08
304.29	306.67	307.1	304.75	306.7	306.38	306.38	307.23	305.81	304.42	304.99	306.79	302.63	308.51	307.44	305.55	307.43	305.88	304.8	304.71	305.19	307.46	304.57	308.19	307.56	308.02	304.93	307.54	306.23	307.5	306.95	306.27	305.91	307.37	307.12	308.05	307.8	304.3	305.67	305.4	306.43	305.01	305.44	305.84	304.07	308.49	306.82	305.86	304.29	306.56
297.98	296.18	299.18	297.07	293.84	296.06	296.87	297.98	295.27	298.96	296.61	296.01	297.99	296.59	296.22	296.4	295.23	297.69	295.7	297.08	297.9	297.09	296.99	293.9	295.26	295.58	298.29	298.31	296.97	296.14	296.23	295.95	297.02	294.27	296.58	299.58	297.44	295.3	296.45	296.12	296.88	294.82	296.66	295.43	296.72	297.27	297.97	297.75	297.61	296.93
305.15	303.63	302.4	299.34	304.93	303.93	302.92	304.01	304.54	301.16	303.24	302.59	302.02	301.55	302.71	301.48	303.41	302.01	301.98	302.42	302.72	302.43	304.01	301.51	304.63	303.07	300.55	300.35	303.69	304.63	304.28	302.15	300.99	302.9	302.69	303.06	304.18	301.61	303.52	303.25	304.65	304.43	301.88	304.9	301.91	303.86	302.66	301.03	304.91	303.28
301.64	302.07	303.88	304.03	302.42	304.67	302.87	302.95	306.28	303	305.45	303.96	302.79	302.11	303.4	303.8	305.36	303.28	302.17	303.13	301.98	304.19	305.82	306.7	303.12	303.07	301.26	301.22	301.91	303.73	304.95	304.46	306.88	301.04	306.04	303.36	304.35	302.9	303.87	305.87	304.79	302.16	301.16	303.72	305.86	302.89	304.66	301.64	303.74	306.31
312.46	313.67	314.74	313.79	312.75	313.58	312.84	313.36	314.03	314.75	313.41	312.07	313.64	311.26	313.97	311.52	314.02	317.11	314.78	313	314.82	312.28	314.02	312.71	312.94	315.08	312.65	315.91	312.8	312.61	313.37	315.3	313.6	317.47	312.27	310.95	313.05	317.27	314.83	314.32	315.67	312.1	316.71	312.61	314.94	316.54	313.86	311.01	312.26	314.58
313.66	312.59	313.37	310.83	316.4	315.33	314.19	311.32	313.22	311.99	311.95	312.77	315.51	315.48	314.11	315.88	315.19	314.14	312.71	313.06	315.2	313.77	314.91	314.27	310.23	312.89	314.59	315.98	313.06	313.78	314.44	314.53	311.05	312.66	313.49	313.73	313.33	312.37	316.65	314.53	316.1	314.74	313.22	315.58	311.99	312.42	314.33	315.5	314.84	313.27
303.39	304.12	305.18	303.05	304.55	301.4	305.08	304.09	305.43	304.83	304.62	304.42	303.09	304.16	306.86	303.01	304.92	305.61	303.83	303.71	304.78	304.01	305.01	304.8	304.8	304.82	304.62	303.08	305.06	305.55	302.54	306.63	305.86	302.73	306.4	307.3	303.97	306.86	305.22	305.6	303.47	301.75	305.32	304	304.09	303.79	304.93	302.75	304.68	303.86
298.14	298.11	297.87	297.56	299.67	296.49	297.32	295.2	295.43	297.62	298.43	297.86	299.06	297.07	295.4	297.32	296.43	296.73	295.13	299.36	296.41	297.32	297.63	297.42	294.56	296.37	296.71	296.87	296.85	298.75	297	295.97	298.36	296.23	295.73	299.12	296.58	297.63	297.49	296.26	296.17	296.64	296.95	294.05	298.44	298.9	297.95	294.64	296.75	296.24
314.58	315.17	314.45	313.69	313.97	314.02	312.68	316.22	313.37	313.6	313.37	314.23	316.62	315.22	314.99	315.61	312.77	314.44	317.4	313.24	315.12	316.19	315.34	314.33	313.85	317.27	316.09	316.04	313.99	315.27	316.26	315.28	314.36	314.95	315.64	317	309.62	315.26	313.56	314.99	313.48	315.73	316.93	313.5	315.2	313.52	314.07	313.36	314.11	314.75
312.58	312.17	317.11	314.03	314.84	312.72	315.68	316.85	314.02	316	315.48	314.71	314.29	314.53	313.92	315.53	313.98	315.26	315.02	316.77	315.91	313.5	313.6	316.51	315	314.46	314.27	316.29	317.69	313.43	315.43	314.9	316.42	315.41	315.7	312.27	316.13	316.02	314.18	314.65	314.55	316.14	310.95	312.38	314.35	315.37	312.56	313.69	314.3	314.04
312.98	315.82	312.49	312.98	315.38	315.56	314.6	310.59	313.67	312.89	313.86	312.53	311.84	313.99	313.89	316.22	313.36	313.05	313.98	315.45	312.84	312.58	314.72	313.08	313.21	312.06	313.35	315.42	312.2	310.99	315.13	313.66	315.68	313.5	313.82	309.63	313.47	316.72	313.04	312.48	313.97	311.71	315.56	314.06	315.1	313.58	312.86	314.05	315.7	312.83
302.28	299.05	300.66	301.83	302.12	301.92	301.56	301.57	299.81	303.32	301.43	303.58	302.27	302.61	301.66	302.47	302.55	302.56	301.98	302.97	298.7	302.59	302.57	299.97	301.72	301.46	302.53	302.25	301.24	301.18	301.6	301.33	300.75	300.1	300.97	301.68	302.29	301.91	301.91	302.24	299.84	299.08	301.03	299.94	302.88	301.95	302.11	300.83	301.96	301.77
313.92	313.75	314.87	311.16	312.51	313.62	312.08	313.18	314.29	315.77	314.03	313.45	315.07	315.31	314.45	313.62	314.69	315.17	314.54	311.05	314.61	313.37	315.11	315.43	313.69	313.38	314.18	314.3	313.66	314.72	313.58	313.98	313.73	311.36	312.34	316.15	314.23	312.29	314.32	314.15	314.64	315.66	312.08	314.53	317.74	312.93	317.91	315.56	313.9	313.13
310.39	310.52	309.53	310.08	309.99	313.37	311.51	310.31	312.85	309.98	312.48	308.65	311.2	309.36	312.55	311.21	313.22	310.29	309.47	308.01	309.66	311	312.36	310.9	311.09	311.31	311.26	310.68	310.96	311.86	311.39	312.19	311.19	313.06	311.71	311.26	309.62	306.42	310.77	311.82	313.07	309.19	311.68	312.83	310.92	310.12	311.12	308.5	308.59	309.69
312	317.08	313.3	311.38	314.17	312.22	313.02	310.37	314.51	312.49	314.19	313.77	315.06	313.04	313.77	313.54	308.79	313.16	313.52	314.19	312.98	314.59	314.21	313.64	312.39	312.44	310.61	313.84	313.44	313.37	310.13	313.32	314.76	311.9	314.03	310.99	313.5	311.6	313.56	311.07	313.51	315.2	310.51	314.48	313.24	312.25	312.73	314.75	313.2	312.39
327.15	327.15	324.46	324.91	324.92	324.3	326.89	324.57	327.19	326.69	327.23	328.03	323.15	322.61	326.25	325.82	326.04	321.51	327.2	324.83	328.29	326.69	325.17	324.6	327.95	324.13	323.96	323.96	324.94	325.42	327.15	325.38	324.04	326.5	322.33	324.31	326.71	321.79	326.58	324.12	323.25	327.89	326.14	325.6	324.05	326.08	325.62	326.78	322.46	325.47
302.46	304.85	306.2	304.1	305.56	303.47	304.52	303.13	303.89	303.94	302.62	303.63	304.66	301.17	307.12	304.33	304.16	304.28	305	304.87	305.35	302.27	303.12	301.18	302.37	301.42	303.61	302.42	300.97	303.64	301.65	306.65	303.38	304.09	300.66	303.12	301.96	303.53	301.34	303.11	303.46	303.86	303.92	303.42	302.54	303.09	302.92	303.23	304.08	302.97
306.58	306.07	307.35	307.16	307.48	308.04	307.02	305.66	306.79	307.94	307.58	306.9	310.79	307.52	306.35	305.39	306.02	308.45	308.72	306.55	308.65	310.97	304.01	306.71	305.95	305.4	306.18	305.98	309.62	306.19	305.26	307.08	306.46	306.91	309.97	309.8	307.48	307.78	306.7	307.57	305.42	306.98	308.95	307.94	307.62	306.23	304.98	309.05	309.19	305.96
305.17	304.3	303.98	307.36	305.08	306.07	303.98	304.08	304.92	305.22	302.94	306.02	303.93	305.26	306.09	303.62	304.89	304.99	305.28	305.5	305.02	306.64	307.8	305.22	305.14	306.23	302.49	305.4	304.23	306.21	305.6	305.01	305.92	306.07	306.9	304.36	305.19	304.5	304.8	303.28	307.31	302.86	305.52	305.24	303.09	302.9	305.69	304.83	306.71	305.27
308.5	307.2	308.14	307.79	307.2	308.16	312.37	307.48	311.12	307.67	309.3	308.99	309.14	306.15	307.42	307.37	308.18	308.74	311.23	307.78	308.8	307.95	310.65	308.7	308.49	309.35	311.07	308.08	307.22	307.22	306.69	309.65	307.98	310.71	307.18	308.31	309.5	309.72	308.99	309.08	308.11	308.57	308.64	310.16	308.21	308.04	309.58	307.51	308.38	307.69
304.83	305.09	304.45	305.8	304.7	306.7	305.99	307.35	304.64	303.38	306.22	304.28	306.08	305.54	304.81	305.47	304.33	306.59	306.86	307.18	307.04	305.89	304.39	304.52	303.98	305.6	306.7	304.42	305.32	304.44	307.54	305.13	306.07	306.54	305.06	304.37	305	305.04	306.27	304.81	307.6	302.19	305.06	304.52	304.7	305.2	304.08	305.32	305.17	303.51
304.92	302.89	304.64	302.82	302.73	303.53	302.4	303.29	303.08	301.07	303.26	302.32	303.68	302.2	303.3	302.18	305.61	301.81	304.45	303.2	303.01	303.47	303.84	303.12	304.36	303.27	301	301.87	304.56	305.41	304.06	302.82	302.94	302.59	301.84	303.22	300.44	300.77	300.58	302.66	303.5	305.66	306.01	301.45	302.69	301.37	307.01	304.4	304.59	303.36
310.42	309.93	313.05	312.9	312.83	311.74	312.9	310.32	311.56	311.72	311.46	309.28	310.87	308.61	310.99	310.83	311.82	311.68	309.94	310.46	312.17	310.86	309.27	311.76	313.62	313.32	312.54	311.44	314.33	310.8	310.32	312.34	310.53	315.07	309.68	313.76	310.62	313.88	312.57	310.77	313.19	312.27	312.52	311.62	311.05	310.43	312.52	313.75	314.49	312.55
306.22	306.69	307.53	303.72	304.9	304.4	305.2	303.56	305.28	307.58	304.62	306.73	303.62	303.39	302.91	304.27	303.79	306.56	305.23	306.02	305.59	303.92	306.54	304.52	304.48	303.45	306.2	303.83	305.23	304.06	307.79	305.26	306.5	305.53	305.16	306.03	306.05	303.04	305.07	307.62	306.4	307.37	304.56	306.74	304.65	305.67	303.71	304.73	305.47	303.85
312.63	316.11	312.07	314.29	313.62	315.59	314.25	313.23	312.38	312.59	315.89	314.83	312.35	311.96	314.09	313.83	313.18	313.1	312.04	314.76	316.48	313.16	313.89	313.81	313.69	314.59	317.65	313.23	315.7	314.1	316.08	311.05	316.3	316.62	314.46	313.98	313.13	314.01	316.33	313.42	314.71	312.9	313.52	312.65	314.82	315.43	313.9	313.22	314.34	316.65
323.49	325.25	323.27	324.37	326.35	322.52	325.69	322.72	324.48	324.81	323.62	325.05	326.11	327.04	326.47	325.95	325.05	325.81	325.86	322.84	328.74	322.44	324.77	325.94	326.54	326.78	321.84	324.93	325.02	324.13	323.58	325.24	323.65	323.79	323.38	325.86	324.6	324.34	326.25	323.2	322.82	324.23	325.12	324.13	324.81	325.45	326.6	324.24	323.66	324.06
307.59	309.35	310.31	309.26	307.4	308.72	308.42	308.46	310.1	309.79	310.92	309.22	309.37	308.43	309.86	311.9	311.41	309.02	307.67	309.3	310.05	308.25	309.34	308.06	309.26	308.56	310.28	308.39	306.87	306.96	308.9	310.07	307.71	309	309.28	309.97	308.95	309.1	309.19	308	307.41	308.35	308.91	308.63	307.89	308.51	306.97	309.05	308.6	308.53
306.73	305.84	307.37	304.05	305.36	307.16	307.62	306	307.05	304.44	303.71	305.11	304.48	305.09	306.44	306.55	307.1	306.82	304.28	305.44	308.35	306.97	306.55	305.32	308.16	305.2	306.76	307.06	306	307.38	304.8	307.86	306.67	303.43	305.13	305.82	307.43	307.12	306.33	306.87	308.51	309.17	308.12	305.03	308.49	305.26	307.21	305.2	304.35	306.69
304.19	303.93	303.84	304.67	303.71	303.3	300.94	304.23	303.81	304.59	303.52	301.67	300.39	303.21	302.98	301.88	302.37	302.29	302.83	300.92	303.2	301.8	301.5	303.25	303.62	302.99	303.71	304.56	302.46	299.55	301.25	303.89	303.94	304.8	302.24	302.02	302.44	302.13	305.75	303.41	302.56	303.47	302.07	301.76	301.2	301.3	303.57	301.93	301.1	304.13
302.2	302.71	300.82	302.58	306.32	301.61	304.72	303.03	303.46	305.07	303.79	301.57	303.55	301.77	300.71	301.37	298.87	301.17	304.05	303.02	303.11	304.54	303.85	304.47	305.56	302.78	303.47	301.03	305.47	304.75	300.65	302.4	304.53	300.31	302.74	302.76	302.32	303.62	303.33	303.48	302.92	303.19	300.71	301.51	299.81	304.96	303.7	299.78	303.51	305.02
304.55	305.74	306.32	305.91	304.01	305.92	304.86	307.43	306.61	303.62	303.32	304.54	304.5	306.76	303.16	307.49	306.31	308.15	306.45	305.73	309.22	307.64	304.14	304.17	305.51	306.65	306.05	306.87	308.28	304.98	304.58	306.46	307.06	306.24	302.42	303.27	303.65	305.82	308.13	304.89	307.2	307.12	304.32	306.22	304.56	304.2	305.86	306.74	306.99	308.37
301.57	301.76	304.21	301.78	301.54	302.21	303.03	300.07	302.62	302.78	301	301.94	301.82	301.45	303.63	299.69	302.02	303.58	302.29	302.87	299.48	303.07	301.1	302.26	299.41	303.91	301.23	300.95	302.97	304.23	302.59	302.05	299.35	304.29	305.22	301.27	300.62	303.73	304.18	302.94	300.29	300.66	304.16	302.75	301.74	301.74	300.57	301.94	301.79	300.09
306.49	307.68	303.89	306.92	304.65	304.14	305.89	305.62	304.18	307	307.83	305.75	305.45	307.27	307.38	302.78	305.71	305.78	304.47	307.75	307.02	304.3	306.66	304.05	306.79	305.21	305.31	306.1	306.27	305.95	304.67	305.98	304.25	306.68	306.2	306.12	306.43	303.22	304.46	305.25	307.4	305.49	305.01	306.44	305.89	306.39	306.51	307.16	309.2	305.74
314.04	315.91	314.74	315.58	314.21	314.59	312.13	314.86	316.1	315.06	313.27	313.92	313.43	315.13	316.33	314.1	313.18	313.82	315.22	315.85	317.19	314.92	314.6	315.63	314.09	315.82	313.99	315.89	313.91	314.54	314.61	319.37	313.43	316.25	314.29	312.2	312.86	315.13	316.3	314.2	313.75	313.26	315.18	313.98	314.26	316.35	311.74	316.54	316.1	311.91
325.59	327.08	327.71	321.8	326.49	324.3	324.34	322.29	325.88	321.77	325.31	325.92	325.07	322.62	325.01	324.64	323.57	326.7	326.23	324.94	324.12	327.61	325.24	321.66	323.82	323.98	324.11	326.18	324.11	325.49	325.83	326.61	323.25	325.01	326.27	322.81	327.89	323.71	325.15	324.15	323.82	326.37	323.5	325.14	325.04	324.5	324.58	325.33	324.2	324.06
307.9	305.3	307.59	303.9	303.41	306.42	303.94	307.19	306.75	304.82	306.46	305.98	305.05	305.32	307.13	305.9	306.64	307.51	304.45	306.26	306.1	304.28	305.33	306.74	303.7	308.9	307.03	308.48	305.46	303.47	307.7	306.23	305.38	307.31	304.39	307.23	308.07	306.82	306.98	308.22	307.01	307.54	306.75	306.19	306	305.78	306.89	306.05	305.18	308.83
302.72	300.28	302.67	304.22	305.27	304.38	302.94	304.81	303.08	304.15	304.9	303.71	306.63	304.22	301.89	300.88	302.05	303.61	305.03	302.28	303.32	303.21	303.73	305.21	301.94	301.94	304.96	301.65	302.33	305.16	305.04	304.11	303.01	301.62	300.88	305.85	302.2	302.58	304.4	302.34	304.56	303.82	302.44	304.3	302.44	303.66	303.13	306.79	304.35	302.66
305.01	302.91	303.89	301.41	301.86	301.97	302.98	303.13	304.5	303.96	303.84	302.42	302.93	302.58	300.16	302.31	303.45	304.49	303.36	303	304.4	302.84	302.67	303.37	303.89	303.03	302.57	301.92	302.5	303.54	305.01	302.93	305.36	301.85	304.38	299.77	304.26	302.17	302	303.76	304.34	300.89	302.4	302.38	302.58	302.2	305.2	303.47	305.86	304.98
313.22	315.23	311.94	315.03	314.26	310.89	314.65	313.42	312.99	312.29	316.02	314.03	310.02	313.82	314.74	315.95	315.58	312.02	314.39	315.59	313.38	314.89	312.44	313.51	313.41	313.76	314.31	312.45	315.18	315.95	314.84	315.5	311.8	315.94	311.9	313.95	311.12	314.93	315.05	315.25	311.99	314.23	308.19	313.17	314.01	315.29	314.34	313.72	312.85	312.71
311.8	313.66	311.22	312.86	314.17	310.69	314.37	313.56	312.9	312.69	313.33	313.41	311.75	313.71	312.12	309.95	312.21	315.01	310.6	312.4	312.36	311.1	313.48	309.82	312.28	311.48	312.49	313.9	310.42	314.3	312.89	312.4	314.18	312.2	314.09	311.98	314.67	311.82	313.22	312.32	315.18	314.06	312.44	314.37	313.25	312.65	311.81	311.17	313.14	311.85
293.13	293.11	295.04	292.44	296.32	296.28	295.87	294.09	295.15	291.67	291.92	294.64	297.47	290.4	295.19	292.53	294.91	294.65	292.55	294.36	294.63	295.62	292.15	293.63	296.04	296.16	294.13	294.36	293.26	293.03	294.44	295.55	292.94	292.72	293.47	295.26	292.97	294.56	293.02	294.09	294.22	296.55	293.63	295.98	293.17	295.15	293.31	295.68	294.04	294.43
318.52	315.69	317.26	321.01	316.83	317.54	316.35	318.59	316.97	315.69	315.16	320.56	319.92	318.8	316.29	318.84	318.21	318.5	315.76	316.36	319.25	316.7	318.25	319.25	317.17	320.26	318.63	317.98	318.67	319.94	319.33	317.85	318.35	316.76	316.7	315.9	317.87	316.22	319.53	319.02	318.02	317.35	315.43	318.5	319.49	318.36	317.58	318.42	315.79	318.14
302.42	304.42	304.64	301.71	303.75	303.32	300.7	302.17	301.1	304.35	305.2	305.04	304.5	302.6	302.94	303.42	302.02	303.2	302.77	307.42	303.07	303.17	303.53	303.91	304.29	299.18	304.58	304.86	302.77	302.12	304.26	303.34	306.54	304.79	304.01	303.61	303.45	304.47	303.46	303.31	302.34	302.98	306.4	302.1	302.79	302.06	305.43	303.98	304.68	305.56
294.85	298.42	294.69	295.16	297.77	296.09	298.67	295.04	296.08	295.57	296.88	295.45	298.57	295.81	296.01	298.72	297.47	297.08	296.66	292.98	294.83	297.33	294.44	297.66	296.93	296.73	295.7	297.36	293.49	298.18	294.56	296.27	297.59	298.72	297.33	295.46	296.87	298.25	296.8	297.27	298.18	297.25	296.11	296.83	295.78	297.4	296.33	293.59	295.5	296.48
317.09	318.19	316.21	316.17	319.31	317.13	315.97	317.18	317.12	316.37	318.52	318.24	319.06	316.31	317.41	315.88	318.13	315.92	315.36	319.16	316.14	318.62	314.7	317.59	316.63	315.9	318.53	318.55	319.13	316.17	318.59	317.67	318.25	317.41	317.35	315.85	317.52	317.79	317.65	316.98	317.31	318.61	317.09	317.54	318.62	317.22	314.95	317.91	316.32	316.48
312.78	313.49	313.93	313.79	313.05	313.26	313.04	313.31	315.1	313.21	314.3	315.53	312.97	313.46	312.7	312.03	310.37	312.49	313.15	312.66	314.24	313.2	311.07	315.68	316.67	311.82	316.03	312.64	312.91	314.01	313.57	312.82	311.29	314.31	312.66	313.29	314.63	315	310.41	312.91	311.49	311.72	312.73	310.52	316.72	311.17	311.64	312.2	314.07	313.4
309.52	311.86	311.92	311.48	310.06	311.75	311.12	311.08	310.5	308.68	309.18	310.49	310.21	309.84	310.76	307.74	309.94	308.85	310.77	311.88	311.63	312.85	310.58	310.97	310.73	311.51	307.38	310.45	312	308.06	308.58	311.66	311.92	310.76	311.71	312.58	312.54	310.88	310.36	311.25	310.68	310.64	312.22	310.59	309.79	311.95	309.92	312.64	308.9	310.28
311	315.88	314.5	313.55	311.48	313.09	312.32	311.89	314.91	310.67	312.72	309.71	312.27	314.11	312.7	315.98	313.24	311.43	311.14	316.15	313.81	312.49	315.32	310.4	312.96	314.81	312.33	315.57	312.84	312.53	312.88	315.44	314.75	313.59	313.27	315.03	315.38	313.95	312.05	314.5	313.75	313.57	314.79	314.56	311.31	312.91	314.27	314.12	313.43	316.83
320.32	318.25	318.67	321.72	318.9	317.83	318.77	317.93	318.12	315.45	320.55	321.93	317.42	316.81	320.16	316.3	316.78	317.91	319.52	318.27	318.61	318.24	316.4	318.02	317.99	317.53	319.82	319.82	318.96	318.86	320.34	317.34	318.23	319.66	317.35	319.96	322.34	320.2	318.9	320.25	316.5	318.44	319.77	321	318.9	318.99	320.06	318.96	320.67	318.75
313.56	312.73	314.62	312.01	312.21	312.09	314.35	315.04	313.81	313.95	313.47	313.2	314.66	313.21	314.26	312.52	314.71	314.17	310.57	311.54	314.67	315.29	312.27	313.44	311.31	313.8	314.53	313.84	311.34	314.79	311.13	313.33	312.87	315.4	311.96	312.81	313.08	314	312.94	310.4	314.53	311.65	313.53	311.27	313.61	314.59	311.65	311.7	313.13	313.32
307.38	309.77	309.98	310.29	311.92	311.4	310.08	310.87	309.94	307.93	311.05	311.31	308.51	309.72	310.31	307.93	307.76	312.1	309.21	314.01	309.87	311.59	311.53	311.03	307.26	309.79	310.12	308.78	309.14	308.57	310.06	309.94	308.81	311.26	310.14	310.08	310.1	312.74	306.88	308.79	309.24	309.59	310.94	311.14	308.56	307.52	308.03	308.31	309.37	310.38
303.98	303.51	304.61	304.36	303.86	301.98	301.91	304.89	302.2	304.43	302.94	302.5	305.02	302.51	299.64	302.16	303.6	302.45	304.58	302.81	302.63	301.86	304.46	302.21	305.89	302.9	301.89	301.99	303.46	304.03	304.51	303.82	301.54	303.15	302.08	304.04	304.14	303.13	300.39	303.32	301.74	303.49	303.44	304.64	304.2	301.47	302.61	305.61	302.6	303.35
312.69	316.05	315.07	311.09	315.1	313.8	312.76	313.03	310.51	313.15	311.09	309.4	312.77	314.87	311.82	313.16	313.12	313.82	314.82	311.48	310.9	312.61	311.91	311.3	313.47	314.62	311.48	313.03	313.36	313.87	310.01	311.96	313.38	312.72	313.16	315.52	313.83	316.08	315.08	314.37	313.87	315.17	312.04	312.92	313.75	313.01	311.76	314.99	315.76	311.92
320.13	319.14	319.71	319.51	319.11	319.83	316.82	319.89	318.59	318.24	317.51	317.85	318.57	319.59	317.92	318.14	319.45	319.38	319.93	317.55	319.45	319.98	322.58	319.42	318.09	319.51	319.12	319.65	318.63	319.2	318.69	318.08	318.38	319.29	320.84	318.38	318.5	317.62	319.95	317.42	321.41	318.44	321.36	318.89	322.48	319.45	318.95	317.47	319.64	317.11
303.6	301.84	302.49	303.91	303.65	303.82	304.63	302.69	303.82	305.09	305.2	304.17	303.6	302.71	304.78	302.82	303.8	302.94	303.52	305.7	303.3	303.54	304.02	304.73	304.79	302.01	301.81	303.2	304.58	304.9	303.03	304.78	302.89	306.21	305.69	302.48	305.58	302.52	304.35	304.68	302.91	303.72	304.72	303.71	303.39	305.4	301.07	300.3	302.02	305.9
314.79	314.41	314.69	313.58	314.04	312.44	312.39	312.01	317.7	312.5	314.82	313.85	312.58	313.63	313.79	312.5	314.28	312.73	310.95	313.7	315.35	312.78	312.42	314.91	312.39	314.51	313.84	314.13	315.23	316.08	312.5	313.54	311.63	310.76	311.08	313.89	310.8	314.12	311.65	312.68	314.19	313.27	314.58	312.08	309.6	311.09	314.05	314.2	308.82	311.79
302.9	301.47	302.69	301.13	301.48	302.94	301.95	304.11	302.4	301.25	305.58	301.36	300.55	304.4	300.32	300.3	300.69	302.58	302.81	301.37	302.89	302.43	300.48	299.7	304.13	303.83	301.78	300.25	304.41	302.46	302.45	303.52	300.51	301.54	300.87	302.74	303.13	300.79	302.4	302.48	300.01	302.73	304.41	299.04	298.99	304.48	303.11	304.63	301.36	297.91
316.12	313.59	314.38	312.64	315.38	311.39	315.31	315.13	313.56	314.6	314.23	312.71	313.82	313.76	313.26	310.67	315.93	313.48	312.87	313.44	313.39	315.79	312.09	314.65	314.18	312.08	313.83	311.88	314.07	314.81	314.68	311.23	312.75	312.15	314.55	315.52	312.93	312.61	312.67	315.13	312.76	313.88	316.17	311.86	313.57	311.61	314.56	316.64	315.28	313.77
291.68	294.06	295.25	291.99	293.44	293.33	294.39	293.63	294.75	294.88	294.98	293.69	293.51	294.14	293.85	293.93	295	294.26	294.33	295.12	293.21	292.03	294.02	293.95	295.26	295.17	294.22	293.94	294.64	292.72	292.64	293.3	293.89	293.18	293.73	293.14	295.07	294.31	294.1	292.88	292.93	294.17	293.95	291.53	292.97	294.98	293.68	294.76	292.44	296.21
302.39	303.49	299.38	304.55	303.64	300.9	304.95	303.29	302.56	303.17	302.59	304.07	302.42	302.48	301.25	301.41	303.92	304.59	301.99	301.72	302.94	302.13	302.53	301.46	305.3	303.52	301.81	302.65	303.8	305.26	302.95	302.5	301.9	304.38	302.76	301.76	302.84	302.18	300.95	302.82	302.01	303.56	300.4	303.86	302.95	303.66	301.99	305.04	303.46	301.74
327.57	324.6	327.03	327.39	327.51	327.79	328.08	326.31	326.08	329.77	329.18	327.22	329.19	325.96	329.48	330.24	327.07	326.22	328.1	326.99	327.21	326.96	329.35	327.78	326	327.62	329.69	328.42	330.18	328.74	327.29	327.44	327.88	328.73	328.84	325.44	326.68	326.81	326.85	327.94	328.1	328.69	328.61	327.28	325.99	326.69	328.85	327.16	326.02	327.62
327.54	326.39	327.01	321.85	323.9	324.96	323.01	323.82	326.43	323.18	324.63	324.56	324.64	324.72	323.87	327.78	324.74	324.48	323.88	325.47	324.24	325.24	328.49	324.59	325.27	324.33	324.47	325.2	323.99	324.74	326.34	324.63	326.64	321.82	325.23	324.49	324.26	324.72	325.59	327.23	323.54	324.19	325.97	323.04	325.46	327.07	325.79	326.34	325.17	324.08
305.74	302.41	303.84	302.65	303.57	301.99	303.17	305.98	303.93	301.18	303.64	302.41	304.93	303.78	305.55	302.58	304.38	302.39	304.41	305.32	302.96	304.09	302.72	304.29	301.5	304.78	303.91	305.87	305.44	302.55	305.2	303.88	302.51	304.55	303.82	305.18	304.18	303.18	302.2	304.1	303.98	305.46	303.46	304.75	302.38	305.02	303.95	305.12	303.42	304.04
302.16	305.78	302.63	304.86	304.66	302.82	303.93	301.67	304.74	302.74	306.63	304.14	306.69	304.28	306.08	305.23	305.57	302.44	301.73	304.59	303.32	302.7	305.95	305.12	305.4	303.53	306.2	304.87	304.86	303.82	304.12	305.96	305.51	303.14	303.75	305.92	302.67	306.94	305.46	306.12	304.55	305.18	303.51	305.85	305.72	303.89	306.14	305.92	304.5	302.87
303.66	307.75	305.4	305.06	306.64	305.12	305.54	305.81	308.14	307.46	307.88	307.92	304.43	305.04	304.1	307.72	305.05	309.17	308.67	305.81	305.02	305.04	306.98	306.47	306.37	306.57	305.52	307.47	304.64	306.34	306.02	302.79	306.06	305.53	308.53	302.81	304.55	306.8	305.11	305.39	304.92	308.46	304.38	306.35	305.97	305.66	307.88	307.09	305.52	308.87
312.53	312.7	314.75	311.11	312.22	314.09	314.15	316.46	314.23	315.98	313.78	313.82	313.92	312.67	314.4	313.72	312.09	313.39	312.08	315.85	311.26	312.25	312.94	314.23	313.51	312.83	316.09	311.44	313.05	312.92	311.48	311.44	316.48	311.23	314.87	311.6	312.67	314.32	316.96	313.95	312.91	312.63	311	314	316.04	314.52	313.03	314.27	313.18	313.45
313.64	311.99	314.89	315.37	315.14	315.06	313.15	312.75	314.27	313.31	313.8	314.6	313.94	313.7	312.33	311.38	314.55	312.8	310.33	314.03	313.77	313.65	313.72	312.11	311.19	314.28	314.34	314.94	312.94	313.76	314.92	314.57	315.4	309.64	310.62	316.05	312.5	313.56	313.09	315.2	314.9	313.9	315.9	313.51	311.38	312.2	313.71	315	312.8	315.31
308.89	310.51	306.2	309.22	311.58	308.58	311.29	311.12	305.37	309.56	308.37	311.68	308.59	307.71	310.32	309.04	306.03	309.71	307.99	311.48	309.12	308.64	309.89	307.94	308.43	309.69	308.99	308.07	308.14	307.26	308.11	309.43	305.58	306.62	308.57	310.19	309.84	307.28	307.15	310.54	307.57	308.62	306.88	308.02	307.63	307.65	307.93	308.88	307.22	308.81
306.03	305.82	305.63	306.71	306.33	306.42	307.57	304.66	306	306.67	307.89	305.31	304.23	307.87	309.13	307.67	308.91	306.4	307.29	306.98	308.78	305.36	308.54	306.66	307.06	305.89	305.55	305.6	308.74	305.34	308.15	305.7	303.56	304.62	306.19	307.17	305.34	305.13	306.2	306.65	305.76	307.9	306.73	304.89	306.52	309.76	308.06	305.48	304.91	306.32
310.58	308.5	309.67	314.49	308.29	307.09	309.73	311.02	310.94	313.69	309.68	310.76	309.44	308.35	309.01	310.12	309.67	309.99	310.7	311.09	311.07	310.87	311.54	310.84	311.51	311.42	308.88	311.83	310.57	307.94	309.9	309.4	310.87	312.05	311.34	309.39	311.62	311.25	308.69	309.55	308.19	309.89	311.01	310.71	311.45	311.59	311	312.42	311.09	310.7
293.63	297.63	292.97	294.86	294.84	294.62	293.14	295.28	294.24	296.27	297.46	294.12	295.37	295.23	295.98	293.54	295.77	294.77	293.39	294.95	293.91	294.5	294.12	296.23	296.71	294.81	294	295.97	295.97	295.76	298.47	295.06	297.41	293.65	296.5	294.29	295.87	295.69	293.3	295.71	295.65	294.68	295.9	295.45	294.69	295.11	295.31	296.28	295.67	295.42
315.41	313.68	314.81	316.54	314.04	315.77	314.04	313.92	314.06	315.58	311.84	314.99	316.91	314.74	314.32	315.12	313	313.5	316.51	315.75	315.75	314.44	316.06	313.62	313.35	314.09	316.7	316.24	313.86	315.48	315.12	314.41	313.06	313.25	313.8	315.81	313.48	314.79	315.57	317.24	313.53	317.04	314.84	315.2	314.89	312.65	313.93	313.74	313.38	313.96
317.23	318.85	317.83	318.3	319.08	317.2	316.54	319.45	318.47	318.95	319.52	319.19	318.49	319.72	317.82	318.35	316.55	319.43	317.25	317.7	319.14	319.19	318.91	318.54	318.36	318.31	319.25	319.34	318.64	318.85	322.93	320.09	319.67	318.83	320.31	317.52	317.34	320.17	318.59	318.17	318.33	318.74	321.26	319.06	316.54	319.02	320.61	320.47	318.54	315.9
318.75	319.19	318.06	317.77	319.55	317.34	317.86	317.77	320.43	316.44	318.4	317.47	316.8	318.58	318.02	319.58	317.69	318.1	319	314.05	314.94	319.99	319.1	317.3	316.72	318.54	320.67	316.97	318.43	318.64	317.97	318.23	318.47	315.93	318.93	320.08	314.45	318.15	318.27	317.14	316.6	317.73	317.99	316.59	317.11	317.42	316.91	317.75	318.21	319.41
317.04	317.78	317.28	319.31	317.21	319.51	319.57	317.83	318.54	317.4	317.41	317.12	319.04	320.04	316.66	316.25	314.69	316.19	317.13	317.16	317.54	316.19	316.71	315.26	316.55	318.76	316.95	315.13	318.08	317.47	317.99	316.45	317.31	319.04	317.78	317.31	319.18	320.01	315.16	316.68	315.02	317.85	318.28	317.26	319.48	317.63	317.32	319.48	317.99	319.18
303.4	301.76	303.05	301.78	301.1	301.55	302.15	302.43	305.28	302.18	302.82	300.99	301.91	304.28	305.5	300.48	301.3	300.74	303.19	302.02	301.09	303.43	301.59	303.51	302.38	300.32	300.63	301.81	304.61	300.81	302.06	304.88	303.28	303.69	303.21	303.91	301.72	299.06	302.43	300.44	303.96	301.53	303.47	303.28	303.18	302.05	303.64	301.77	302.19	304.98
318.07	314.74	313.32	314.01	312.83	313.25	313.19	313.61	315.59	313.3	313.25	315.44	313.5	310.33	314.27	314.06	314.81	313.25	312.64	312.38	311.69	314.01	314.27	313.07	313.92	313.51	314.93	314.96	314.24	312.43	313.98	314.03	315.25	312.85	315.84	314.36	311.37	313.14	313.89	311.71	313.82	313.21	315.72	315.04	313.72	313.59	315.07	312.94	312.92	314.72
305.56	302.53	302.12	302.07	301.86	301.63	304.59	303.51	302.42	304.4	303.88	302.83	301.75	303.56	306.74	303.56	302.92	302.01	302	303.85	305.08	303.55	304.33	302.71	304.96	303.08	303.32	306	305	304.36	303.27	302.19	301.81	303.01	301.19	304.86	303.27	303.08	302.51	303.81	304.22	304.04	304.57	304	302.01	302.63	304.55	304.62	303.43	304.73
296.4	298.15	295.46	297.92	296.29	297.11	296.05	296.06	297.2	294.45	295.58	293.4	299.1	294.93	297.49	295.81	297.33	296.66	299.24	298.43	297.14	294.97	297.39	296.48	296.74	298.83	297.24	297.75	295.85	297.63	296.15	298.29	296.69	297.81	297.32	295.08	296.53	297.95	296.25	296.7	298.5	298.09	296.41	296.61	297.63	298.1	296.83	296.33	296.66	294.08
312.25	312.38	313.74	313.19	315.65	313.3	314.29	314.49	314.24	311.27	311.57	310.82	314.63	316.27	314.35	312.36	315.3	316.28	313.43	314.7	313.07	314.57	312.1	314.13	311.63	312.58	313.49	312.76	312.79	312.86	312.79	314.54	313.96	315.84	314.32	311.99	310.88	312.87	312.56	312.91	314.73	313.94	316.48	312.56	313.76	310.29	313.28	314.32	312.93	311.22
303.72	304.46	304.26	304.18	301.98	302.01	303.6	302.7	303.6	303.84	304.04	301.34	302.56	302.72	304	307.15	305.01	302.78	304.78	304.75	305.21	302.61	306.88	303.88	306.95	305.63	305.04	302.65	304.76	305.54	304.62	303.36	304.17	304.95	305.52	302.82	304.36	304.43	303.56	305.92	304.14	307.98	304.26	306.95	304.61	302.09	303.63	307.12	302.66	302.03
307.13	305.3	305.26	306.27	306.33	305.63	304.81	304.76	306.05	304.37	303.33	306.74	305.26	306.8	308.25	305.75	307.55	308.81	307.53	303.86	305.57	308	308.51	308.23	307.48	306.66	306.34	305.77	306.13	306.46	307.01	308.8	308.16	305.79	306.61	305.5	305.81	308.42	306.92	306.19	307.71	305.63	308.6	305.47	307.4	309.44	306.91	308.65	306.1	310.06
307.13	306.23	306.73	306.56	308.43	307.42	308.98	306.69	306.25	306.47	304.82	304.2	305.54	305.59	306.11	306.9	305.13	308.48	309.1	305.77	305.65	307.17	306.59	307.46	306.36	306.17	304.17	307.43	307.43	305.8	306.92	305.51	309.57	305.76	306.89	305.81	308.39	309.16	307.88	305.59	311.26	306.07	306.43	307.36	306.07	308.36	306.52	305.01	307.9	303.47
302.59	304.99	304.62	302.04	305.53	304.6	304.15	303.29	304.05	302.26	302.86	304.63	301.12	304.3	304.76	302.61	305.53	302.67	304.78	304.14	302.56	305.31	303.71	302	304.98	302.38	304.22	305.72	302.76	304.21	304.3	305.74	303.81	303.16	303.47	306.33	302.66	304.08	303.39	304.59	305.57	307.04	302.08	302.91	301.39	304.22	302.25	301.82	305.52	304.04
313.13	313.72	313.81	310.42	316.29	314.04	313.18	313.45	315.5	312.11	315.04	314.66	314.87	315.14	313.95	312.89	311.13	314.04	313.7	314.38	313.26	310.85	311.82	314.81	314.32	310.86	313.15	313.86	314.26	312.39	313.34	312.35	314.98	314.71	313.85	312.75	312.97	314.14	313.04	314.8	312.18	311.8	312.85	314.17	313.61	312.87	311.96	314.7	312.14	314.28
316.5	315.33	315.9	314.52	316.08	314.88	317.21	315.97	315.28	314.11	314.97	314.95	317.59	315.49	316.54	317.53	315.68	314.47	314.35	314.4	317.58	313.59	316.87	316.39	316.31	316.53	314.37	315.86	316.7	316.47	316.31	316.13	315.37	314.96	315.24	313.91	314.99	315.87	317	315.98	317.57	316.53	315.85	315.81	315.38	315.72	316.55	315.35	317.03	319.54
304.55	305.82	306.41	303.08	305.96	307.38	305.88	306.33	304.14	304.8	305.03	304.79	305.46	306.16	303.16	305.19	306.64	305.9	303.77	307.05	304.4	305.53	303.27	303.74	304.02	304.54	304.68	303.76	304.4	307.58	304.5	308.85	301.68	303.25	302.34	305.67	305.01	305.13	303.5	307.12	308.63	304.14	304.31	308.9	306.71	304.1	304.73	305.42	306.81	304.42
300.57	301.42	303.3	302.57	304.57	304.25	304.47	300.48	303.09	303.23	303.48	306.21	303.34	303.88	304.13	305.05	302.21	302.24	302.33	302.45	301.75	301.43	303.67	301.39	302.91	302.37	301.2	303.64	302.62	303.15	303.58	302.03	304.21	301.5	302.7	303.01	305.93	301.91	303.33	304.09	302.84	304.74	304.4	302.91	300.95	302.83	302.34	303.48	306.53	301.24
314.93	316.34	313.91	318.65	316.31	319.2	317.04	316.63	317.82	315.74	317.02	316.47	315.66	317.91	316.4	318.05	316.74	314.15	316.72	318.25	317.16	314.92	318.61	315.78	316.99	317.99	316.8	315.95	317.69	317.23	317.96	318.63	317.63	318.99	316.34	317.97	318.61	319.5	316.84	316.2	318.1	317.01	317.35	318.6	319.23	318.03	315.84	318.08	318.31	313.54
314.19	317.2	314.28	312.3	313.74	311.25	314.19	312.87	313.2	312.54	315.8	312.66	312.1	316.02	313.52	312.17	310.87	312.67	311.45	313.63	313.63	311.53	313.78	312.74	315.65	313.04	314.43	311.96	311.04	311.87	312.4	313.99	311.33	311.29	317.67	314.69	314.93	314.75	314.41	314.27	312.21	316.17	312.92	315.44	313.39	312.55	312.91	311.51	312.53	313.47
303.31	304.84	305.77	304.86	303.68	302.71	306.64	302.57	305.24	303.73	303.75	301.87	302.26	305.23	303.88	302.95	303.15	305.46	303.71	302.2	304.42	304.61	304.06	303.39	303.33	302.88	304	304.47	301.53	303.48	302.02	304.12	304.25	305.11	301.7	305.09	303.39	302.68	303.26	300.78	301.36	303.11	303.19	302.81	302.55	305.84	304.5	304.22	301.37	303.68
313.62	312.87	311.64	314.14	311.63	312.45	313.59	310.95	315.06	313.2	314.83	314.32	313.64	312.72	313.01	315.63	310.24	311.05	314.38	312.29	313.33	312.21	313.7	310.86	312.5	314.62	313.73	311.71	313.91	311.22	313.5	313.72	314.3	315.19	314.98	313.66	312.71	312.49	312.62	312.46	313.68	312.85	310.58	311.89	313.32	314.21	313.73	314.26	315.52	312.53
318.5	315.8	317.15	315.43	316.95	316.94	317.31	314.94	315.73	316.97	316.27	318.78	318.03	319.29	317.53	315.74	315.2	317.67	316.53	318.05	315.95	317.09	317.91	317.61	317.89	315.54	318.23	319.45	315.3	317.2	315.13	320.27	317.64	315.33	314.73	317.6	318.26	315.83	317.14	315.27	318.84	318.01	316.99	318.15	316.98	318.78	318.58	318.07	316.8	317.95
300	298.56	296.76	297.29	294.97	299.81	297.2	295.35	297.95	297.73	297.23	297.04	295.86	296.07	295.24	297.95	298.82	300.76	294.53	296.57	295.51	296.36	295.93	295.39	296.49	293.52	296.59	296.56	295.4	295.34	297.53	295.65	296.64	297.42	297.96	298.98	296.65	299.86	295.06	296.88	296.67	297.52	294.3	297.51	297.62	295.97	296.7	298.32	297.11	297.05
293.36	294.21	294.33	291.06	291.66	295.07	292.17	294.01	293.62	294.4	294.39	295.12	295.18	291.79	293.01	293.97	291.18	291.19	293.45	296.82	295.81	294.4	294.2	293.71	295.27	292.09	295.85	296.18	294.82	296.51	291.93	295.54	294.96	297.46	293.45	294.05	294.19	295.15	291.11	294.39	293.25	293.56	294.13	292.52	294.27	293.2	294.72	293.62	295.62	293.33
313.96	313.21	313.71	311.27	312.9	315.15	313.33	313.25	311.91	312.58	313.7	311.09	312.96	313.48	311.67	312.82	313.62	313.15	311.4	312.74	315.19	311.98	312.79	314.98	311.05	313.94	314.61	311.78	312.67	311.95	313.71	312.7	312.52	314.73	311.28	314.01	313.16	313.15	313.8	313.78	311.24	314.46	314.79	314.23	311.64	314.36	311.3	313.9	315.68	313.59
310.06	311.26	309.9	311.48	310.35	309.77	310.49	311.85	309.26	310.67	311.7	308.93	310.13	309.17	311.2	310.87	311.5	311.1	312.74	312.85	311.72	309.22	309.38	310.58	311.02	309.73	309.86	311.23	310.1	310.23	312	310.68	309.17	311.87	310.75	309.03	310.2	311.51	312.63	309.09	309.78	313.24	310.88	312.21	311.29	310.7	310.59	313.47	310.73	309.58
295.67	297.41	297.8	295	297.6	298.03	295.7	295.3	296.53	293.55	297.74	297.47	295.36	298.44	296.75	296.16	295.17	296.85	297.75	295.61	297.97	294.83	296.97	297.12	295.47	296.89	297.19	296.55	295.75	296.64	298.84	296.65	295.21	298.46	295.01	296.52	298.21	296.99	295.56	298.77	294.7	294.45	296.33	298.83	296.21	295.81	300.05	296.02	296.39	296.88
296.83	295.96	295.64	296.5	297.25	297.93	294.99	295.97	296.86	296.08	297.07	295.72	295.55	296.14	297.55	296.71	296.53	295.93	295.64	299.77	296.82	296.62	297.07	295.16	294.44	296.34	295.51	292.78	296.73	295.16	297.73	295.15	298.28	297.62	295.86	297.77	295.64	298	296.42	297.3	297.63	295.46	295.83	296.08	295.99	298.9	296.5	296.82	296.9	296.13
319.47	318.97	320.06	319.93	318.63	317.2	319.19	317.75	319.44	318.55	319.66	319.36	317.94	319.58	317.11	319.28	319.75	319.5	318.41	316.47	321.32	318.57	317.97	319.27	317.82	317.44	320.94	318.24	318.28	317.65	319.16	319.95	316.22	319.79	318.25	318.68	317.13	316.8	317.21	317.52	318.5	319.68	319.44	318.72	316.99	318.72	317.75	317.62	317.44	317.68
318.17	316.25	317.55	314.88	315.58	316.54	316.18	314.58	317.37	316.95	318.97	316.52	316.17	314.93	317.45	315.31	316.13	317.73	318.45	314.86	317.74	318.06	314.97	317.66	318.49	314.65	316.32	321.54	316.03	314.99	316.97	317.92	315.28	317.35	318.02	315.45	317.61	314.81	319.3	317.15	316.33	317.69	314.82	315.13	317.2	317.88	315.44	316.63	316.71	314.61
310.49	314.59	312.1	313.98	313.78	314.32	313.18	311.68	312.85	313.78	313.25	313.68	313.93	311.33	311.75	311.44	311.92	313.41	310.46	311.61	313.25	313.59	312.61	313.28	312.91	316.89	310.85	313.44	313.69	316.5	314.75	314.53	312.88	315.03	312.71	311.47	311.92	312.74	314.74	311.71	313.82	313.52	314.95	312.67	316.23	314.27	312.52	312.87	312.09	312.47
314.85	314.41	313.72	311.82	314.3	314.93	312.47	312.21	313.5	313.38	312.01	315	311.97	314.63	315.51	313.9	313.71	312.91	313.66	314.6	313.69	313.56	313.81	316.13	316	313.62	316.16	312.66	313.51	314.59	313.52	314.06	314.09	313.93	314.26	313.94	314.19	314.5	314.9	314.1	312.99	316.86	314.59	314.84	315.18	312.7	317.01	314.88	314.2	315.24
294.79	295.15	290.83	294.66	295.89	294.36	294.73	292.93	295.47	293.65	293.49	295.23	294.49	291.65	294.16	294.26	294.39	294.34	293.29	294.38	294	296.52	294.79	296.86	294.64	294.38	293.52	295.1	293.92	295.31	293.22	294.44	293.27	294.92	294.15	295.55	297.02	293.12	295.33	291.56	294.63	296.16	291.6	293.78	293.68	294.36	293.02	294.33	294.9	292.9
323.86	322.43	325.41	325.33	325	323.32	324.43	323.92	325.61	326.95	324.19	324.04	322.68	327.21	323.4	325.72	326.41	325.25	323.31	324.54	322.73	325.66	325.83	324.53	324.7	325.79	323.98	323.75	324.53	323.24	321.24	326.62	325.53	325.97	324.53	321.83	321.65	322.1	325.92	324.84	323.31	322.73	324.74	324.74	327.69	323.27	324.57	325.5	325.2	322.48
299.95	299.54	300.66	300.13	299.06	297.35	300.08	301.82	300.92	299.87	298.49	300.08	301.34	299.89	301.9	298.96	300.44	301.24	300.78	299.24	301.46	299.95	301	300.48	302.62	297.85	300.26	302.47	300.15	301.03	301.01	299.27	301.34	299.52	304.67	298.47	301.78	301.13	301.44	301.23	299.6	300.19	300	301.89	301.41	301.89	299.95	300.44	300.25	300.7
309.38	304.95	308.07	308.87	311.67	307.17	306.2	309.26	309.54	308.66	307.25	305.76	307.34	309.43	308.55	310.06	308.56	307.97	309.04	307.47	306.79	309	306.47	307.19	310.7	307.2	306.61	309.15	307.87	310.58	311.29	308.42	308.33	309.23	306.14	308.67	311.35	309.79	307.61	307.54	306.62	310.77	309.1	308.27	309.14	309.79	310.05	306.78	309.72	309.61
316.92	314.56	317.07	311.9	313.49	313.84	314.46	314.87	317.77	315.93	316.11	313.81	314.66	317.56	313.87	312.83	314.23	313.86	313.12	316.76	312.79	313.61	312.53	314.23	314	316.33	312.72	313.78	315.09	315.04	316.61	314.09	314.55	315.69	313.71	315.68	314.88	312.63	314.04	314.18	314.92	314.11	316.82	316.13	313.35	315.25	311.8	316.93	312.75	315.02
303.88	305.07	303.94	306.8	306.17	306.38	302.77	306.29	304.97	303.38	304.84	305.39	302.85	305.9	305.73	305.29	307.32	304.32	306.36	304.03	303.8	305.48	305.11	305.22	305.43	304.01	305.08	305.97	304.82	305.45	303.14	306.26	305.41	304.98	302.82	305.69	303.27	303.48	306.55	307.55	304.9	307.24	306.27	304.54	304.94	304.36	305.63	301.58	302.56	304.53
301.61	300.94	303.06	303.05	300.2	303.49	303.76	302.64	299.72	304.84	301.32	304.27	302.23	302.31	304.04	300.47	303.01	304.12	303.9	302.84	300.1	300.04	305.96	301.6	303.21	302.77	304.58	302.07	303.81	302.23	302.54	303.62	304.58	301.79	303.4	301.55	301.7	302.52	304.16	300.66	301.03	303.65	304.07	301.22	305.1	301.03	300.95	301.75	299.94	301.51
309.81	308.05	310.81	311.96	311.75	311.04	311.01	312.12	310.96	311.29	314.78	312.27	313.55	310.77	312.71	312.12	313.14	310.5	314.71	310.45	314.33	311.73	310.13	312.78	311.48	313.36	311.05	312.4	309.28	311.36	311.42	309.32	311.92	312.68	311.87	312.21	310.8	313.11	316.96	310.11	309.68	311.92	310.6	312.9	311.95	314.39	308.97	308.86	312.04	313.48
312.64	312.57	312.51	311.13	310.84	311.97	311.93	311.61	311.37	312.14	311.17	312.01	311.42	313.74	311.88	310.49	312.11	313.06	313.41	310.49	312.09	310.52	310.97	311.75	311.27	311.17	312.06	313.05	311.6	312.76	309.68	312.15	310.87	311.81	311.52	309.38	312.27	311.72	311.56	311.26	310.08	311.41	311.36	312.41	310.86	310.6	312.08	311.19	310.75	311.88
293.8	295.87	295.17	293.87	295.76	295.31	295.36	296.15	294.79	292.94	293.7	294.66	295.12	294.25	292.15	294.01	293.51	295.65	296.2	295.86	294.92	296.01	293.22	294.75	294.5	294.48	294.53	295.55	296.96	296.46	296.6	296	295.15	295.43	296.29	298.12	295.31	294.4	295.47	295.35	295.57	293.21	295.42	296.31	295.65	295.63	293.13	296.65	294.73	295.6
321.05	319.06	318.92	319.03	318.89	318.54	315.3	318.29	317.58	320.51	319.43	318.15	317.17	317.74	319.75	317.76	319.78	319	318.92	318.14	316.34	318.61	319.59	316.86	318.54	319.42	317.94	316.11	319.79	317.48	316.99	319.59	317.6	318.49	317.27	318.95	316.98	321.59	317.98	317.4	319.39	318.49	316.67	318.88	315.72	319.61	321.48	316.42	316.19	318.02
312.29	309.51	311.97	309.26	309.45	311.03	311.52	312.5	310.7	310.87	313.64	310.06	310.95	311.48	313.6	311.81	313.53	312.18	310.66	308.8	311.04	311.66	310.56	313.3	312.11	311.38	311.31	311.29	310.82	313.24	312.02	312.48	309.91	311.16	312.2	309.22	311.66	314.9	310.34	311.33	313.07	310.9	314	309.11	311.35	311.36	312.91	310.37	311.41	312.42
305.52	307.07	305.6	303.59	305.4	307.46	306.06	305.41	306.16	303.68	305.69	304.95	304.78	307.22	306.95	305.65	305.65	302.33	303.28	304.95	306.47	304.87	304.04	305.02	303.77	305.63	305.62	304.18	305.84	307.03	302.81	304.78	305.45	307.5	305.47	304.56	305.46	304.76	301.7	306.06	305.98	304.26	304.33	304.87	306.03	305.67	304.53	305.22	305.5	302.12
315.56	316.89	314.66	315.89	316.26	317.63	315.29	317.05	319.81	315.55	313.35	315.65	316.18	317.24	316.35	315.3	313.13	315.79	316.33	316.01	318.42	316.91	315.35	317.3	316.31	316.66	317.25	317.28	317.69	314.25	314.9	315.52	317.98	314.9	315.96	314.39	315.65	313.8	316.13	316.29	317.18	313.67	316.72	318.45	316.28	316.71	314.43	316.62	316.76	319.91
315.88	313.38	315.83	317.05	315.33	314.59	314.53	313.83	312.95	311.63	314.95	313.91	315.45	314.92	317.72	314.68	314.22	314.62	315	316.11	314.96	317.04	316.26	313.01	315.11	314.6	312.92	313.92	315.17	314.1	316.05	314.77	313.84	315.53	314.29	313.34	315.21	313.03	315.16	313.73	313.92	314.7	313.71	314.27	314.53	314.63	314.28	314.01	314.91	316.12
319.17	314.73	318.42	317.3	318.46	317.51	319.03	317.73	318.82	316.89	316.64	317.49	320.27	318.33	318.58	320.76	322.23	316.69	317.97	319.55	318.05	320.89	317.58	320.43	320.72	318.44	318.39	316.13	317.65	315.98	318.38	319.09	318.81	319.55	318.58	318.43	315.82	319.43	318.44	318.07	318.76	317.95	317.36	318.34	320.05	318.53	317.48	318.62	319.77	320.69
303.49	304.08	303.27	305.4	304.77	307.32	307.5	305.69	307.46	304.82	305.17	306.94	304.27	306.64	302.39	305.52	306.99	308.22	304.97	305.02	307.45	303.98	305.77	301.57	303.53	305.69	305.09	302.95	305.52	305.44	303.13	301.06	305.05	304.56	301.88	304.03	304.79	303.87	305.23	307.05	304.46	302.89	304.95	303.12	301.67	304.57	306.46	300.79	303.1	303.87
307.22	308.62	306.64	306.6	307.73	307.96	306.3	309.61	308.12	308.43	306.76	305.03	305.56	308.58	306.88	305.92	309.24	307.98	308.59	306.5	307.23	306.17	306.23	310.74	308.62	306.31	306.71	309.27	307.41	307.52	307.17	306.14	309.23	308.86	307.33	308.03	307.72	308.04	306.33	305.06	308.51	306.91	305.19	308.86	307.35	305.77	308.51	307.39	306.87	307.31
303.57	302.83	302.38	301.96	302.88	304.26	301.73	303.29	303	302.63	301.67	303.37	303.48	302.3	304.17	302.08	302.76	306.25	303.82	303.4	303.15	303.21	302.99	301.01	302.91	304.48	302.4	301.53	302.15	303.86	300.64	304.32	304.86	304.16	303.32	303.91	301.24	303.12	303.8	302.75	302.18	306.01	305.58	301.7	304.71	303.54	303.85	303.4	302.97	303.15
308.45	306.54	312.97	308.07	307.6	307.57	308.01	309.3	307.4	310.83	308.54	309.34	307.11	308.5	307.71	309	306.3	309.61	306.68	308.95	307.18	308.26	307.18	310.31	309.46	310.3	310.08	309.57	309.13	308.11	309.07	307.27	310.5	307.94	306.59	310.94	308.94	309.51	309.46	308.63	307	308.51	310.3	312.16	311.23	308.18	308.8	308.21	310.04	306.31
307.3	307.04	306.1	307.22	309.45	306.51	303.76	304.75	305.75	304.99	304.05	304.95	305.04	305.88	305.62	304.93	308.2	305.72	307.17	306.23	304.2	306.69	304.84	308.03	306.32	307.23	306.11	307.68	307.95	305.65	305.72	304.84	307.99	305.89	307.58	306.66	303.75	306.38	306.68	305.86	307.75	306.72	306.87	307.29	308.57	306.38	306.75	309.05	306.51	305.46
306.71	307.54	307.5	305.88	308.19	308.6	307.67	305.5	309.95	306.49	308.76	306.06	306.32	306.85	308.57	306	305	307.51	305.94	309.14	307.67	309.1	308.6	305.35	305.46	305.96	307.94	306.81	305.35	308.69	306.26	306.99	305.8	307.44	307.33	308.29	309.04	310.19	306.24	308.44	305.48	309.06	310.66	307.88	305.15	304.88	305.82	306.61	308.34	307.69
304.98	301.32	299.16	301.99	304.24	302.74	303.81	304.66	303.59	301.89	300.55	305.18	301.75	301.83	304.66	301.11	303.61	304.14	304.3	303.01	306.18	305.38	303.05	303	302.09	302.11	303.87	304.48	303.8	303.85	304.48	303.19	306.04	301.38	303.04	302.58	302.08	302.42	302.31	303.33	301.89	303.08	304.04	302.8	303.88	305.51	304.88	303.45	304.52	302.03
301.92	303.15	302.09	302.36	304	305.45	303.25	302.81	305.29	302.68	303.82	302.74	301.74	301.64	304.23	304.7	304.77	303.29	304.75	300.99	303.62	304.09	303.15	303.75	303.85	302.84	301.98	302.35	305.89	303.11	302.34	300.19	304.57	301.55	303.4	301.16	305.81	304.92	302.83	303.4	303.38	303.14	301.81	303.55	301.05	302.91	303.77	301.86	304.26	303.27
320.02	316.1	317.03	315.97	316.35	316.51	317.5	318.31	320.19	319.1	319.38	318.09	319.28	318.68	318.27	316.63	318.18	317.79	317.48	319.07	318.17	316.45	320.5	315.76	317	319.08	318.86	317.6	319.02	317.27	318.31	318.3	316.35	317.62	315.14	316.01	317.82	318.54	318.51	318.13	316.25	318.41	318.59	319.78	317.32	319.58	318.45	318.65	319.17	317.22
327.42	328.49	326.9	331.18	326.82	329.49	328.95	329.85	328.08	328.81	328.78	327.77	329.37	327.85	325.55	330.14	327.3	328.91	328.85	327.7	328.74	327.29	328.56	329.26	328.53	328.57	327.02	329.65	327.44	327.2	327.74	329.77	327.3	328.28	326.68	328.99	327.34	326.64	328.28	327.23	329.7	326.91	328.9	326.72	329.32	327.97	328.06	327.91	328.43	328.92
301.1	305.94	305.5	301.4	303.19	303.68	303.86	304.29	303.41	306.19	301.59	303.11	300.22	302.43	304.01	301.73	302.96	305.9	303.55	302.78	305.89	304.67	303.38	304.35	300.45	302.69	305.15	300.26	301.5	303.25	303.49	303.13	304.54	304.15	303.04	304.07	303.52	302.1	303.67	303.22	305.59	302.49	303.82	304.34	302.31	301.97	302.74	304.77	302.56	302.44
294.99	296.93	296.45	291.91	296.7	291.98	293.7	294.92	294.28	295.19	292.14	294.47	294.37	295.02	293.4	295.08	293.37	294.39	293.65	294.14	293.35	293.76	292.92	294.04	295.03	293.86	293.28	293.05	294.59	295.53	294	295.39	296.68	292.46	293.91	294.67	293.09	293.24	291.61	293.97	292.94	292.62	293.29	293.65	292.2	293.27	292.46	293.78	293.89	292
300.64	299.12	299.41	302	301.48	300.93	298.73	301.84	301.53	299.82	302.91	301.73	301.87	301.24	301.36	298.55	302.22	298.46	300.43	301.5	301.45	298.49	304.51	301.6	300.28	301.11	301.46	302.46	301.95	299.2	300.44	299.08	301.56	299.24	297.63	303.28	301	300.97	299.55	298.25	303.03	299.65	300.4	299.22	301.33	300.55	300.52	298.34	300.4	302.14
315.47	314.49	318.04	316.86	319.01	315.98	314.95	315.79	317.42	315.51	313.86	316.62	317.62	317.28	317.94	315.3	317.07	315.35	318.08	315.93	317.88	315.17	318.05	316.05	317.19	315.55	316.29	316.46	319.56	315.55	317.36	317.65	317.79	315.65	319.09	315.67	317.41	314.08	315.23	318.09	314.8	317.77	315.35	313.53	318.48	315.31	316.47	317.49	317.61	318.11
318.01	314.88	319.34	317.8	316.04	316.06	316.96	317.4	317.25	316.3	314.65	317.33	317.95	316.39	317.4	312.45	318.26	315.51	315.69	317.69	313.78	315.04	316.42	313.69	317.02	316.3	315.52	316.05	318.13	316.65	316.7	320.28	315.76	315.41	316.62	315.44	317.78	317.37	316.01	316.27	316.94	316.92	317.14	314.6	318.28	318.46	316.05	316.3	318.36	316.99
327.89	328.24	325.78	328.28	327.18	325.42	329.68	328.92	324.87	327.17	327.68	324.78	326.6	326.78	325.49	328.06	328.56	329.02	328.6	325.54	327.8	328.13	325.23	326.5	328.35	328.03	328.88	327.03	326.65	327.24	324.56	327.45	325.55	326.39	326.83	326.4	326.61	326.2	325.88	326.38	326.07	327.77	330.83	327.63	329.16	326.78	327.44	325.25	326.76	325.71
314.33	313.51	315.32	315.27	316.36	313.84	314.19	315.96	312.77	316.17	313.69	314.86	313.76	314.8	311.66	314.15	313.43	314.37	314.27	316.89	316.63	315.39	315.44	315.78	313.86	314.55	314.5	316.87	312.52	313.52	314.06	314.87	316.58	314.6	315.98	314.97	314.88	314.57	315	312.5	315.4	316.46	313.21	313.83	311.1	315.7	315.74	312.9	315.19	313.56
314.13	311.63	313.29	315.56	310.86	314.57	313.12	312.13	312.2	312.75	311.05	311.65	312.8	315.69	314.23	311.1	312.17	314.4	310.52	312.75	310.82	310.83	312.54	311.58	313.51	314.31	311.16	313.25	312.58	312.98	310.36	314.34	311.95	311.79	314.08	312.04	313.32	310.45	313.52	310.04	312.04	311.85	309.96	311.43	311.09	312.63	312.14	314.88	312.4	310.39
293.17	293.52	296.09	292.1	291.97	293.47	294.75	295.09	295.21	294.2	292.55	293.67	296.69	293.78	294.16	294.28	294.39	293.72	293.34	296.87	292.11	291.54	294.26	296.03	294.85	292.25	294.27	295.18	292.73	291.82	292.32	293.33	292.91	294.07	294.46	295.33	290.27	294.36	297.17	295.84	294.85	294.73	296.5	292.21	294.58	293.35	292.58	295.41	294.52	296.15
307.2	302.53	305.58	302.85	303.55	305	305.96	305.78	305.14	306.45	304.76	305.21	307.03	306.28	308.54	305.95	306.49	304.2	305.56	304.67	306.63	304.84	306.73	302.37	307.85	306.59	304.46	304.6	302.39	304.8	304.61	304.07	305.59	305.48	306.21	304.84	302.69	304.54	305.46	305.36	305.19	303.96	303.89	304.72	305.52	303.5	305.21	304.24	306.78	304.77
318.46	316.75	317.81	316.23	317.38	315.95	319.17	320.94	317.62	317.28	317.22	318.23	322.11	319.5	317.51	318.04	318.63	315.81	318.92	318.21	316.65	319.03	317.98	318.8	317.23	317.3	318.18	316.67	316.72	320.04	317.37	316.84	319.28	317.5	316.6	318.42	318.78	320.63	321.04	315.79	318.13	318.8	319.31	318.54	317.31	317.65	318.4	319.45	315.91	317.36
326.62	324.83	324.23	325.09	324.89	325.17	324.36	325.31	322.91	322.8	323.34	325.21	323	324.89	326.63	323.03	322.01	321.77	324.55	326.65	323.84	322.55	324.34	321.81	324.9	325.3	322.8	324.03	325.48	322.59	325.19	325.88	322.6	324.07	327.02	323.42	321.96	322.84	323.01	325.02	323.84	324.85	323.76	324.51	324.1	324.47	326.83	324.69	328.24	324.66
317.9	323.04	320.33	318.85	319.14	318.04	321.11	321.2	317.7	318.57	320.53	318.02	317.59	319.88	319.06	319.23	318.82	317.49	318.86	319.07	315.95	321.62	320.06	318.7	319.87	319.4	320.02	320.53	317.18	319.84	318.83	319.07	319.91	319.67	320.72	317.37	318.97	321.79	318.47	320.72	315.88	318.72	319.89	320.8	318.33	316.71	319.08	321.45	317.14	317.61
327.84	327.14	326.51	326.73	327.88	330.29	326.82	327.26	327.88	327.28	327.72	325.93	328.46	325.12	326.91	328.53	326.72	327.55	326.61	326.78	327.8	325.49	327.46	327.23	328	326.21	328.41	328.05	325.74	327.35	327.52	328.29	325.4	326.32	325.02	325.6	326.78	326.06	326.95	327.28	325.78	325.49	329.15	326.83	328.32	329.55	325.18	325.62	327.87	328.16
305.85	308.84	308.97	310.64	308.23	306.68	307.76	309.74	305.93	308.11	304.89	307.43	304.48	307.86	306.8	307.48	308.69	307.78	304.36	308.04	306.98	307.35	306.97	307.31	305.59	307.23	304.15	306.01	306.56	306.67	310.96	305.16	307.16	306.83	307.77	309.26	307.58	306.55	307.44	309.79	306.48	305.45	307.85	308.05	305.54	306.06	307.46	309.18	308.21	307.43
304.7	304.43	304.38	303.52	304.93	304.85	303.57	304.09	303.03	300.76	300.99	305.29	303.23	303.49	301.66	303.05	302.76	302.75	305.01	306.17	303.59	302.33	302.2	304.12	305.56	303.7	302.68	302.88	304.52	301.44	302.89	301.3	304.42	304.29	304.39	304.89	302.02	300.61	300.78	303.05	302.45	304.6	303.77	301.36	302.68	305.38	303.64	303.93	302.56	302.51
309.52	309.88	309.79	310.64	311.4	308.82	310.88	307.91	308.73	308.36	309.1	309.54	308.4	311.3	309.41	306.13	308.7	310.18	309.49	309.5	309.28	309.9	307.71	308.39	308.68	309.38	310.16	310.06	309.19	308.12	308.76	307.13	309.42	309.71	309.63	307.83	311.41	309.3	310.16	308.52	305.38	308.46	312.11	309.47	310.25	308.99	307.28	310.55	310.21	309.13
303.12	302.26	302.24	303.1	303.87	301.82	302.53	302	303.77	301.61	303.19	301.71	302.86	302.47	302.07	303.02	300.98	301.76	303.08	305.17	302.21	301.08	301.83	305.53	301.3	301.64	303.88	301.05	303	303.42	304.59	302.2	302.69	304.62	301.3	302.88	301.71	304.92	304.15	304.82	302.55	301.76	301.8	301.8	300.77	303.9	300.98	301.1	304.84	302.04
305.74	305.62	305.01	304.03	303.71	305.2	306.47	304.77	307.28	307.97	305.93	307.33	304.77	304.62	306.4	307.23	303.5	307.76	303.99	304.51	304.29	303.37	305.83	305.57	307.63	304.4	306.06	304.53	306.89	303.38	305.27	304.83	307.71	302.77	304.35	303.93	304.55	302.55	305.32	304.5	306.39	304.84	303.37	303.23	305.63	305.5	304.54	305.84	307.56	305.07
309.53	308.76	308.88	309.77	309.84	307.84	307.23	309.8	307.41	309.58	310.95	308.41	309.57	308.97	310.21	307.58	309.57	308.9	307.6	312.25	308.85	308.04	308	308.22	305.8	308.99	309.21	309.09	307.97	308.26	308.83	307.05	311.23	309.66	306.95	308.03	307.79	312.99	309.06	309.79	309.84	308.2	307.73	307.69	309.18	310.24	309.41	308.33	310.12	307.51
317.03	316.84	318.21	319.1	316.46	319.63	319.43	318.02	319.9	317.55	317.67	317.58	318.74	320.2	321.59	318.22	316.55	319.9	318.75	319.16	316.5	319.75	316.81	318.74	317.76	318.95	317.42	319.57	314.9	318.47	318.55	318.36	317.9	316.93	317.96	318.94	319.06	319.3	317.76	318.55	317.53	317.31	316.63	316.5	317.85	318.26	316.75	318.11	318.48	317.72
313.54	313.82	312.67	317.51	315.16	316.56	315.26	313.54	316.29	312.48	316.46	315.41	314.73	313.2	316.18	314.68	315.66	314.47	315.86	314.49	314.7	315.64	315.03	314.61	313.32	316.05	311.57	315.35	313.73	316.09	317.28	314.52	312.61	313.93	314.94	313.75	317.41	314.4	314.45	313.18	314.33	311.22	311.99	316.33	313.58	317.73	315.79	314.19	313.46	315.14
312.73	313.87	312.86	313.79	311.07	312.55	312.81	311.97	314.08	312.12	311.73	311.22	313.04	313.06	311.38	310.51	313.46	315.6	315.71	313.2	314.65	312.82	312.65	311.86	312.01	314.03	312.38	313.53	314.96	314.99	314.45	313.6	314.85	314.49	313.14	311.85	312.42	311.79	314.4	311.45	311.45	310.49	310.48	313.05	313.19	312.3	313.43	314.82	314.07	313.76
301.22	302.31	301.44	303.04	302.49	301.5	305.64	303.89	302.08	300.81	299.93	301.27	300.03	302.32	303.01	300.76	304.72	301.47	302.81	302.27	305.19	300.24	302.91	301.6	300.01	302.33	301.93	302.97	302.63	299.48	301.71	303.26	300.25	302.22	303.63	299.27	302.88	300.24	302.99	301.02	301.22	302.11	300.84	301.91	304.82	302.17	300.94	302.87	302.13	303.78
316.98	319.41	316.08	316.66	318.16	321.3	317.18	316.8	318.7	321.37	319.31	316.58	316.09	318.2	318.92	315.97	318.57	320.65	320.17	318.87	317.34	318.28	316.33	317.93	317.9	318.96	317.92	318.31	319.6	317.21	317.09	319.3	316.3	316.52	319.48	317.4	317.63	318.8	318.32	316.56	318.04	316.45	316.59	317.37	318.9	314.52	318.27	316.05	317.41	321.42
293.16	295.74	294.61	292.35	293.26	294.22	297.59	292.52	296.37	294.54	296.18	296.37	296.97	291.68	293.96	297.24	295.26	295.23	294.8	293.48	292.86	294.81	298	293.63	294.49	293.25	296.6	294.12	294.05	297.12	295.92	293.57	294.72	294.5	294.33	294.47	293.49	293.58	294.63	294.42	293.15	295.48	295.08	297.66	294.16	296.29	295.31	295.2	295.69	294.79
328.64	327.6	328.71	327.62	329.43	327.49	327.58	328.29	328.18	327.99	331.64	329.88	329.73	327.03	330.36	329.19	327.86	326.67	327.34	328.91	329.02	328.08	329.74	328.25	330.45	328.64	327.17	330.7	326.13	325.64	330.42	328.87	328.83	328.46	324.88	329.4	326.29	327.55	329.65	326.46	328.97	328.91	330.13	324.9	329.06	328.75	327.35	326.59	328.57	329.45
318.79	318.06	318.03	316.64	319.4	315.97	316.6	316.95	317.7	318.69	316.47	317.55	318.44	315.24	318.75	320.21	318.34	315.83	317.18	316.36	316.22	316.94	317.99	317.29	316.66	314.42	317.62	317.58	318.25	316.83	316.12	317.03	319.32	316	318.99	315.4	316.55	315.57	316.49	316.69	319.51	314.72	317.59	316.48	318.6	318.5	315.91	314.97	319.54	315.43
318.41	320.01	316.12	318.71	317.39	319.12	316.09	316.42	318.04	315.31	317.44	318.97	315.85	319.42	317.3	317.98	318.6	318.25	316.17	318.69	319.19	317.55	317.25	319.49	318.26	320.38	319.08	316.72	318.97	317.57	317.18	317.22	319.81	318.46	317.57	318.71	320.42	318.22	318.11	317.42	317.88	317.59	319.96	317.14	315.74	320.38	316.8	319.91	316.8	318.2
316.31	314.07	314.77	315.65	311.93	313.57	313.14	313.25	313.08	311.78	313.88	313.95	311.15	313.46	312.03	314.29	312.58	314.3	311.57	313.48	311.26	314.3	312.61	313.93	314.71	310.13	313.49	312.29	312.28	312.22	312.81	313.17	315.32	312.63	313.73	312.23	314.08	312.74	315.88	314.31	314.8	312.55	312.39	313.11	312.29	311.03	312.62	313.5	312.91	312.05
304.78	305.92	305.57	306.69	307.38	305.92	305.96	307.4	307.07	306.8	304.2	307.2	305.17	305.83	305.35	303.24	305.85	306.6	307.42	306.5	302.42	308.6	306.59	308.91	308.7	306.64	306.78	304.98	306.03	307.45	308.2	307.42	305.48	304.43	305.05	305.83	305.78	309.04	306.19	305.77	306.07	308.76	302.67	304.74	303.47	308.06	304.36	307.26	306.82	306.25
310.64	308.32	309.77	311.65	311.55	309.85	309.66	309.63	310.29	309.39	310.48	310.7	310.72	311.11	309.76	309.07	309.87	310.96	309.16	308.61	309.66	312.12	312.3	312.65	309.35	311.82	309.01	313.59	309.84	312.23	310.51	310.35	312.88	311	308.83	309.55	312.57	309.24	313.16	310.41	311.1	311.77	311.39	310.86	307.73	313.8	312.49	310.17	309.87	311.56
306.05	308.55	308.57	305.7	304.81	307.37	307.16	307.46	304.39	304.26	306.13	307.99	307.1	309.15	306.22	304.54	307.47	307.91	307.08	304.94	307.46	307	305.47	304.24	305.15	304.77	305.89	306.92	308.23	305.98	306.39	307.4	308.2	308.28	302.7	307.75	303.03	304.21	307.79	305.79	306.89	307.54	305.84	307.76	307.44	307.19	306.91	308.22	308.27	305
314.1	311.74	313.19	311.06	312.11	310.94	312.65	310.7	311.79	313.16	311.13	311.42	311.02	309.69	312.53	311.53	309.14	309.92	311.15	313.01	311.91	310.76	310.8	312.88	309.61	311.83	311.85	312.3	310.54	313.36	311.28	311.53	311.56	311.79	312.49	309.68	312.31	312.61	311.18	310.39	312.58	311.44	309.43	311.27	309.16	311.46	311.19	312.78	311.8	313.52
314.34	312.5	312.99	314.42	311.82	312.92	313.92	312.2	313.33	311.97	312.64	314.72	310.56	313.52	315.28	312.94	311.76	311.81	309.52	312.81	314.24	312.63	315.54	314.15	309.49	312.66	313.03	312.39	313.95	311.59	313.21	310.09	312.5	313.33	312.22	312.65	309.77	314.74	313.33	313.25	313.26	317.15	310.7	313.16	313.47	311.39	311.97	313.91	314.78	312.72
306.6	307.85	306.73	306.53	307.66	308.07	306.45	306.92	309.01	304.55	307.36	307.55	305.74	308.16	310.27	307.13	306.89	309.15	307.42	308.06	307.09	308.94	307.47	305.78	308.82	306.63	306.92	307.81	306.74	307.66	305.63	308.85	304.34	305.37	307.73	307.56	305.59	306.94	308.06	307.17	306.24	308.32	304.52	308.4	306.03	308.51	306.35	306.19	307.55	307.75
302.49	299.44	300.81	302.17	302.8	302.89	300.06	300.09	299.07	303.24	303.81	302.08	304.34	303.19	302.97	299.81	300.97	303.16	302.25	302.65	299.7	301.93	304.26	302.42	301.95	302.88	302.38	302.77	301.24	302.21	303.45	303.18	301.7	302.39	302.87	303.75	301.31	303.11	300.91	301.59	301.25	303.71	303.72	300.85	302.19	302.68	301.07	302.22	302.54	302.74
301.28	299.64	303.24	302.45	301.83	302.54	304.39	305.01	302.69	304.29	304.69	304.64	300.87	305.04	302.71	302.38	304.95	305.37	303.34	306.75	304.21	301.42	302.49	302.63	301.14	302.27	304.17	300.4	301.66	303.54	303.39	303.22	300.99	302.22	303.8	301.72	300.29	300.57	302.09	302.19	299.74	304.19	305.24	301.93	302.22	303.29	301.83	301.16	303.06	303.55
305.48	307.63	307.6	306.67	308.58	307.48	308.32	308.45	307.92	308.76	307.98	310.28	309.75	309.37	308.52	311.9	308.25	309.34	309.13	307.48	309.41	310.57	310.95	307.94	310.54	307.25	306.89	307.72	308.09	308.59	310.79	308.63	308.93	308.97	307.8	310.09	308.48	310.69	311.64	309.7	309.29	309.43	307.96	310.75	308.01	308.5	309.36	307.25	308.66	308.42
305	307.01	306.29	304.74	307.43	305.85	306.57	306.01	305.36	306.62	307.02	306.92	306.78	305.6	305.95	306.78	305.13	307.55	304.72	306.08	308.06	306.39	305.6	308.19	305.95	306.39	302.76	305.9	306.16	307.17	305.32	306.24	307.35	305.87	303.07	307.74	307.8	305.5	304.59	304.91	306.4	306.56	305.92	305.15	306.53	306.47	307.37	306.74	304.9	305.56
316.2	316.89	315.14	315.51	312.98	317.44	314.97	317.68	317.32	315.37	316.69	319.57	314.31	315.31	317.05	315.07	316.2	313.73	319.2	316.67	316.59	316.65	314.39	316.86	315.99	316.09	315.37	317.13	316.43	316.41	316.98	317.18	316.12	313.61	316.96	315.73	317.76	315.84	313.62	316.27	315.99	319.88	318.29	315.84	314.47	314.68	316.66	316.56	317.03	316.94
316.76	312.82	314.7	313.59	316.59	316.31	315	311.5	312.18	312.71	315.17	313.6	315.8	313.21	313.61	316.28	314.83	313.87	312.99	319.05	317.54	317.34	313.84	315.23	315.72	314.3	313.65	314.69	314.68	315.98	316.67	314.92	314.39	313.54	315.74	313.78	315.4	312.83	314.14	316.17	316.39	317.02	315.06	314.25	315.71	317.25	313.22	315.65	314.92	316.66
304.15	307.85	304.59	303.79	306.13	304.22	304.94	306.32	305.92	303.27	302.33	303.15	304.95	301.88	301.46	304.64	302.76	303	302.64	304.98	302.79	304.62	306.63	303.08	302.62	302.12	303.13	305.68	304.24	304.42	304.51	303.98	303.05	305.85	303.74	303.24	304.23	304.13	302.54	307.37	304.19	303.97	303.8	302.96	302.39	302.23	304.61	302.36	304.26	305.65
317.58	319.34	317.43	317.8	316.87	319.47	317.92	319.01	318.64	318.95	318.38	316.51	316.24	317.45	317.36	315.53	317.53	318.75	317.41	315.25	315.12	316.16	318.83	318.85	315.89	320.37	319	317.58	320.23	316	318.22	318.7	318.32	321.46	317.04	317.5	320.37	318.79	319.31	317.78	319.55	321.33	319.75	318.8	319.9	316.01	319.55	318.08	318.83	320.5
317.8	320.36	319.62	321.05	320.13	320.01	319.03	319.94	319.58	318.23	321.55	318.24	320.33	316.09	317.96	319.9	319.24	318.85	319.72	319.21	319.49	319.54	317.53	320.73	320.67	317.25	318.85	317.93	318.85	317.9	317.67	318.15	321.63	318.35	319.31	319.64	322.31	322.02	321	320.8	318.54	321.96	319.86	320.88	320.83	320.88	320.78	319.99	322.52	317.25
308.99	310.44	307.14	309.77	309.81	310.62	308.9	310.72	310.25	309.97	309.07	307.51	310.04	310.08	307.77	308.91	312.33	309.32	308.39	308.23	307.66	308.41	310.65	309.42	308.89	310.35	310.36	307.93	309.19	307.94	308.94	309.23	311.18	307.48	306.77	309.84	308.55	308.56	311.35	308.75	309.91	308.21	310.46	309.76	309.04	308.27	310.69	311.08	310.13	310.49
310.5	311.46	313.26	311.3	309.64	310.57	310.9	310.06	312.17	310.62	311.83	311.85	311.92	311.12	307.37	309.99	309.31	310.87	309.67	309.69	309.44	311.15	308.67	312.62	310.74	310.91	311.98	311.77	310.52	311.31	310.59	309.11	312.8	308.63	310.34	311.83	312.84	308.56	309.77	311.23	312.91	311.27	311.05	312.6	308.73	311.09	313.14	309.49	310.19	309.23
304.08	303.61	303.77	307.49	302.3	304.93	302.36	301.75	303.76	303.75	302.19	301.88	302.48	302.9	301.63	302.97	301.48	302.04	301.72	304.19	304.8	302.84	302.31	305.45	303.36	303.86	302.46	301.68	303.68	306.05	301.28	307.13	303.47	298.9	303.82	305.31	303.27	302.16	302.77	302.82	303.68	302.87	303.42	302.43	303.51	304.57	304.44	305.67	303.37	305.54
299.89	303.24	301.39	302.84	304.2	300.89	303.12	302.03	300.94	302.51	301.62	303.76	302.18	301.97	302.02	303.62	304.86	302.88	303.03	305.98	300.44	301.42	302.81	304.24	304.59	301.5	301.65	301.66	301.38	301.35	304.01	301.36	301.22	302.6	302.61	304.27	302.73	300.67	303.22	300.96	301.17	302.79	302.71	302.88	303.2	302.14	301.01	303.85	301.77	303
303.34	302.68	302.19	303.43	304.37	301.76	305.31	306.09	303.23	303.02	301.71	302.45	304.59	304.99	301.91	301.26	300.78	304.19	301.91	303.52	305.31	300.83	302.22	304.97	303.53	302.82	303.77	307.18	303.01	302.41	302.11	301.92	302.46	301.53	304.09	303.09	303.3	304.01	302.5	303.51	302.72	300.78	302.65	304.53	303.02	302.08	302.31	303.6	305.17	303.6
300.62	302.07	299.42	301.47	300.02	299.86	299.29	299.41	300.45	299.7	300.56	297.43	300.51	298.58	300.38	299.93	303.01	299.32	300.9	300.23	298.06	299	298.86	299.12	299.74	299.11	298.95	300.39	300.48	301.3	299.19	300.76	300.68	299.56	299.97	299.88	297.58	298.35	303.19	299.08	299.51	300.78	300.07	300.19	299.91	299.04	301.25	299.94	300.16	301.93
305.04	301.59	303.74	304.8	303.44	305	301.4	304.31	304.57	302.93	303.97	304.12	302.82	306.39	302.68	303.49	302.16	306.05	302.77	303.17	304.82	304.93	300.99	304.02	300.42	305.17	304.95	305.74	304.05	305.18	306.57	302.11	303.82	303.81	304.07	302.47	303.48	303.04	303.32	303.56	302.97	303.9	302.35	303.96	305.12	305.19	304.07	305.94	300.58	299.57
295.02	296.92	298.27	297.44	296.55	298.23	299.12	295.4	296.93	296.95	296.47	296.91	297.39	298.83	293.46	296.4	298.58	300.35	296.28	296.84	296.34	298.4	295.64	297.94	292.32	295.25	296.81	300.04	296.37	295.73	296.37	297.31	295.53	297.96	296.95	296.91	297.68	295.18	297.92	298.29	295.55	298.13	294.81	295.17	297.01	294.18	298.12	297.84	296.25	294.54
323.43	323.63	325.44	325.28	322.37	327.06	321.99	324.11	324	325.65	322.42	324.41	324.08	324.68	322.81	325.22	326.08	326.42	325.28	323.43	324.56	322.88	325.84	325.76	325.65	325.68	323.06	325.1	324.67	324.86	325.05	322.16	324.65	324.66	327	323	327.81	323.75	321.71	325.1	323.83	324.34	323.15	325.99	325.1	322.01	324.01	324.21	325.65	326.59
328.64	324.7	329.85	328.02	327.58	328.44	326.82	329.46	327.88	328.43	329.98	326.88	328.28	328.65	323.85	327.12	328.04	326.61	329.93	327.2	327.4	325.77	327.48	327.74	324.62	324.18	325.63	327.29	325.8	327.23	328.95	326.13	328.93	325.11	326.57	328.46	324.6	330.65	328.18	326.77	324.77	327.67	327.67	328.23	326.2	327.71	324.61	327.01	324.98	326.11
302.92	303.54	298.96	303.67	304.5	301.94	300.55	301.37	304.14	301.59	305.6	302.97	301.8	302.62	301.69	301.37	304.13	303.55	302.56	303.26	301.9	303.03	302.12	301.29	306.03	299.38	303.47	302.45	302.08	304.09	303.39	303.26	305.61	302.9	302.29	304.25	301.78	303.54	301.29	301.21	301.15	305.44	302.89	302.11	302.83	304.13	302.34	301.63	300.94	302.7
310.1	312.05	308.92	309.02	312.51	311.43	310.49	312.61	310.25	311.59	310.74	308.75	312.09	310.56	311.44	311.03	309.94	310.97	311.33	309.14	311.76	309.8	310.99	310.29	308.66	308.18	311.28	310.25	308.63	309.74	311.22	311.45	310.5	310.71	309.64	310.19	311.47	310.04	311.29	310.05	308.5	312.65	309.9	308.48	311.98	309.98	310.33	312.04	309.53	311.06
305.31	305.89	307.31	307.86	305.27	307.19	305.43	305.36	306.92	305.67	305.9	308.54	305.86	306.21	306.6	305.52	307.52	305.68	308.12	305.9	309.02	304.49	306.37	304.26	306.72	307.38	306.9	308.13	306.06	307.66	305.17	305.25	305.1	305.79	307.64	304.89	305.21	307.13	308.03	304.51	306.1	304.89	309.12	305.17	303.41	306.27	308.61	306.45	307.29	304.77
303.72	304.86	304.16	301.37	301.86	303.09	304.67	302.43	304.35	303.67	303.47	301.68	305.4	302.91	306.42	304.76	303.61	302.19	303.78	305.6	303.21	303.52	299.51	304.36	304.44	304.26	304.04	301.92	303.61	304.31	305.06	302.99	305.87	305.31	302.94	303.72	302.96	301.83	301.24	305.36	302.65	304.68	306.37	303.12	302.21	304.07	301.93	302.56	304.64	304.03
314.49	313.54	312.58	313.75	311.98	310.26	312.81	311.49	310.72	311.63	311.21	315.55	311.22	313.47	313.39	313.13	312.99	310.28	310.75	311.2	312.26	313.31	312.14	313.05	311.26	313.55	314.12	312.41	311.75	313.07	313.01	310.94	314.69	311.04	313.65	314.1	312.43	311.27	309.53	310.46	313.28	312.28	313.16	312.08	309.67	312.67	311.73	313.66	314.34	311.64
295.6	292.56	293.93	294.05	293.52	295.26	292.1	291.93	293	295.01	292.18	295.52	294.51	294.15	294.62	292.66	293.58	294.05	294.7	292.82	294.68	290.04	294.07	292.75	294.51	296.54	295.23	292.4	294.31	292.61	295.61	294.87	294.25	293.66	294.92	294.33	292.05	292.81	294.41	293.81	295.34	295.39	293.42	296.9	292.89	292.57	295.84	293.75	295.28	295.48
318.02	318.93	320.54	318.28	318.53	316.84	317.59	319.66	319.22	317.89	321.65	317.06	318.8	318.3	315.56	315.76	318.03	318.79	318.23	318.02	318.71	317.5	317.79	316.72	316.33	319.19	317	315.54	316.95	315.74	320.14	316.07	316.57	318.35	318.38	319.39	318.14	317.86	318.25	316.82	319.16	320.79	317.99	321.28	318.45	319.07	318.8	320.17	319.57	319.18
307.39	304.64	306.69	306.38	307.23	305.11	304.73	306.62	306.46	310.13	306.23	306.17	305.78	307.06	310.01	306.18	307.16	306.8	305.79	305.78	305.54	304.33	308.13	306.62	308.19	306.88	306.64	307.73	307.78	305.84	308.75	308.72	308.95	306.03	307.74	305.58	306.66	304.96	305.37	305.68	306.07	307.05	306.73	306.37	303.71	307.98	307.8	307.84	305.67	307.89
312.97	312.84	315.2	316.08	314.57	311.78	314.53	314.59	314.19	315.19	314.73	312.23	313.74	312.96	314.9	315.2	314.57	313.12	315.5	313.2	314.85	313.54	313.27	312.74	313.73	313.75	314.46	312.87	316.31	314.1	314.3	313.05	312.95	314.86	314	314.64	313.96	316.36	312.21	314.06	315.29	314.14	315.47	315.85	312.39	313.43	313.84	316.9	314.16	314.36
306.86	309.45	309.74	311.55	307.99	307.61	309.62	308.38	308.78	305.16	307.28	310.92	308.1	309.34	310.66	308.08	309.05	306.78	308.85	309.44	309.72	308.14	311.2	308.45	310.03	307	310.2	310.86	310.27	308.73	311.71	308.5	309.07	310.25	309.75	309.33	311.23	309.24	306.72	310.55	309.11	306.42	310.23	309.34	309.52	309.15	309.89	309.27	309	308.91
317.85	316.37	316.02	317.15	316.56	315.25	318.75	315.89	317.98	316.67	315.06	316.71	316.18	318.32	315.63	317.34	316.39	317.32	316.12	316.51	318.68	316.77	317.17	317.15	316.77	319.25	318.31	315.29	317.53	318.11	318.4	318.47	317.38	317.14	318.57	316.94	317.14	315.84	316.09	317.47	317.17	318.56	315.44	317.17	319.03	316.56	318.49	315.54	312.71	318.53
311.58	313.53	314.03	312.06	315.07	313.59	311.56	312.54	314.49	313.08	313.86	315.63	310.6	313.36	312.48	315.62	312.38	312.73	315.18	311.29	310.83	312.1	317.02	312.91	312.67	312.01	314.77	311.89	314.09	313.79	313.1	312.52	312.51	314.14	310.91	314.48	313.44	312.12	314.76	312.46	315.04	314.2	311.38	313.94	312.7	313.23	314.09	313.68	316.13	312.44
306.68	305.48	307.24	305.44	302.99	305.82	304.85	305.36	304.18	304.28	304.3	304.43	304.91	306.5	305.95	305.89	305.7	307.79	306.08	304.38	305.13	305.42	304.82	302.69	309.26	305.27	305.94	307.58	305.26	303.9	304.01	307.31	305.06	306.99	305.1	305.74	303.54	305.6	305.07	305.76	305.36	305.63	305.76	305.57	308.93	305.77	305.7	305.1	305.98	307.75
300.29	299.64	299.58	300.74	300.6	301.71	299.8	296.48	298.99	298.36	297.52	301	300.84	298.48	299.32	301.75	298.34	298.65	302.07	298.4	300.33	300.83	298.64	301.79	298.52	301.46	301.08	297.97	299.16	301.87	297.2	301.05	300.34	300.98	301.22	298.91	300.27	300.69	298.8	299.52	300.45	301.79	299.73	302.23	300.3	297.61	300.5	300.42	299.09	300.44
315.92	315.84	317.09	315.02	318.41	318.18	316.52	317.27	314.09	315.35	313.79	315.33	314.41	315	317.71	316.74	316.99	314.5	314.29	317.74	315.49	314.95	313.41	313.81	317.72	317.99	316.36	314.99	313.47	315.22	316.49	318.46	317.15	316.41	315.56	313.03	317.89	313.77	315.97	315.27	316.96	317.55	315.46	316.51	314.6	316.41	314.46	316.85	317.74	316.23
311.52	310.41	314.41	312.61	313.3	313.05	313.89	312.43	314.93	313.55	309.41	315.44	314	312.42	310.73	312.36	310.72	313.24	312.26	313.68	312.94	312.83	310.72	310.71	313.64	312.99	313.87	313.56	313.72	312.66	313.74	312.83	310.75	310.79	311.29	311.41	311.96	313.61	311.88	314.63	314.61	311.91	314.71	311.21	314.41	316.44	315.53	312.8	313.73	312.6
313.44	313.97	315.48	314.82	314.65	315.06	314.04	314.14	315.09	315.64	316.75	313.71	313.18	313.96	317.36	314.54	313.79	314.78	317.02	314.7	315.11	314.43	313.62	315.1	314.58	313.5	315.2	315.17	315.48	315.05	313.07	312.27	317.27	314.69	314.62	312.39	314.92	316.51	313.07	314.39	316.76	315.87	316.06	317.1	316.29	316.05	314.12	317.43	316.63	314.44
320.31	318.3	318.71	317.89	318.69	319.23	317.99	317.28	318.68	317.59	319.55	319.82	317.61	318.2	315.71	315.23	319.67	318.32	318.27	318.46	321.29	319.3	319.73	317.24	320.2	317.94	317.92	318.23	320.5	315.29	317.22	319.69	318.23	318.17	316.98	316.24	318.21	318.34	316.51	319.31	320.12	319.82	319.81	318.73	318.11	318.88	317.25	318.44	319.3	316.62
314.4	313.59	312.19	315.22	314.4	316.48	312.7	315.15	314.51	315.98	313.79	316.78	312.97	313.72	314.97	314.31	317.1	315.77	314.4	314.19	315.92	314.87	314.65	314.67	316.37	315.68	314.24	314.33	312.17	316.27	314.06	315.84	317.5	316.34	312.54	313.26	313.58	314.15	314.45	313.78	313.28	315.67	313.86	315.51	315.79	314.89	316.4	317.29	314.15	313.46
327.96	328.87	326.22	326.19	326.58	328.5	327.52	326.45	328.97	328.55	329.25	327.91	326.29	328.66	329.03	330.18	325.45	327.59	325.67	328.62	329.41	328.29	326.96	326.92	330.86	328.81	329.66	326.46	328.53	328	326.42	327.47	329.69	326.48	326.6	327.76	328.65	326.23	329.14	327.12	331.29	326.93	329.26	329.46	327.33	326	327.43	329.59	327.22	327.16
296.79	297.27	298.13	298.37	297.99	295.87	296.52	297.87	295.61	298.87	297.21	295.78	297.53	297.1	298.33	298.43	296.11	298.62	295.44	297.25	294.71	295.48	297.63	296.96	298.06	295.03	296.9	296.31	297.47	296.37	296.9	297.43	295.02	297.01	297.05	297.04	296.34	296.61	298.13	298.64	297.53	295.95	295.13	296.11	299.1	296.76	298.23	295.03	297.47	295.15
310.98	310.27	311.76	311.28	311.91	311.37	309.64	310.91	311.23	311.59	311.81	314.28	311.25	308.87	310.02	309.6	311.12	312.98	310.63	310.12	310.42	313.01	312.66	312.19	311.99	308.9	310.35	310.98	311.66	311.72	311.82	313.35	310.82	311.27	311.39	311.83	310.96	310.62	310.91	307.93	310.08	309.38	312.42	310.06	311.69	308.79	313.11	309.99	311.98	312.05
313.06	314.64	314.39	316.02	309.62	311.12	313.94	312.69	314.19	314.25	313.08	310.59	313.26	313.79	314.06	313.12	313.61	316.17	314.55	312.11	314.03	314.88	312.57	313.55	314.21	314.96	315.46	314.46	312.62	313.81	313.26	312.01	314.51	314.52	313.29	313.37	315.53	316.26	314	311.74	311.31	312.9	312.94	314.36	314.95	313.42	312.32	314.93	313.31	313.7
306.05	305.43	307.28	306.28	306.24	308.39	305.37	306.5	306.36	306.02	307.9	308.26	306.86	308.02	308.39	309.39	306.85	308.82	306.05	306.28	305.31	307.09	306.59	307.28	307.71	304.74	307.1	304.23	304.17	306.92	305.47	307.54	305.91	305.85	305.77	306.83	305.85	303.4	305.29	306.28	305.62	305.85	308.58	307.08	305.71	308.19	307.69	306.77	308.76	307.06
302.53	304.22	302.14	302.59	303.21	302.37	304.63	303.91	303.9	303.31	302.03	306.45	304.92	303.25	303.08	302.62	303.99	302.92	305.52	302.65	299.4	302.5	304.51	302.75	304.28	303.99	303.39	306.97	302.27	304.28	303.46	304.64	305.02	304.35	302.68	303.91	301.76	303.94	302.96	301.81	303.83	301.99	302.74	306.18	303.91	302.59	303.8	303.06	303.61	302.75
315.03	313.86	313.72	314.68	312.86	314.82	312.71	314.7	314.55	311.86	314.22	313.62	310.42	317.66	314.14	312.26	314.55	316.97	311.77	314.69	313.74	312.76	314.9	312.37	314.08	315.65	313.62	313.01	315.54	314.31	314.86	313.03	313.75	310.04	314.04	308.83	312.59	316.8	313.63	312.4	313.83	313.44	313.33	312.67	316.23	312.42	312.56	313.34	314.47	314.42
313.12	313.84	314.9	315.87	314.17	315.69	316.66	315.39	313.66	315.1	316.37	314.7	316.19	314.72	314.71	316.63	314.59	316.52	314.72	315.03	315.71	314.86	312.84	316.7	315.43	317.18	315.55	313.51	316.76	315.87	313.12	317.37	316.26	317.14	316.98	315.09	312.25	317.8	316.92	313.54	313.41	312.65	317.43	314.48	315.41	314.44	315.47	314.24	313.09	315.45
304.53	305.28	305.18	307.52	306.26	305.52	304.65	308.63	304.82	308.19	306.41	303.83	304.61	304.12	307.31	306.07	306.61	303.12	305	304.73	304.64	304.31	305.5	305.86	305.89	306.52	304.9	306.28	304.49	303.85	306.21	306.87	304.79	304.81	304.87	306.19	306.93	305.93	304.06	306.31	307.01	304.99	306.62	305.39	305.15	305.66	305.94	304.83	305.82	305.47
305.93	301.56	301.85	303.08	304.79	305.55	303.57	305.76	301.54	302.61	301.67	304.61	302.71	301.29	301.46	303.17	303.24	301.78	302.49	303.4	305.57	302.84	300.94	302.84	300.56	304.45	306.92	304.49	303.57	304.29	304.63	303.84	303.68	302.33	302.43	301.38	305.95	302.96	304.58	304.33	303.15	301.5	304.85	304.53	304.44	301.67	303.02	304.32	303.61	302.96
292.96	293.41	293.2	292.79	293.82	294.52	293.93	294.28	297.02	292.61	294.44	292.76	293.03	293.9	295.37	295.46	294.68	294.3	296.44	297.95	295.81	296.47	291.91	292.8	295.78	292.06	294.29	294.82	296.14	293.72	292.49	293.11	293.08	294.11	294.97	295.49	297.08	293.25	295.5	295.83	293.84	294.91	294.04	293.53	292.72	292.99	295.92	295.01	294.94	292.12
328.91	327.35	326.96	328.95	328.43	329.77	328.86	327	326.81	327.44	326	326.96	328.92	328.34	326.91	329.21	330.23	330.48	328.97	326.26	328.91	326.45	328.73	326.36	328.42	326.26	328.28	329.28	326.96	327.19	328.93	330.86	326.35	329.32	327.08	328.2	327.41	328.59	331.92	327.46	328.09	328	329.42	330.28	328.34	326.85	328	327.43	325.43	327.25
309.64	308.81	304	307.21	306.23	307.69	310.86	307.07	305.97	307.6	308.09	307.1	307.04	306.64	306.31	308.98	308.95	306.03	306.55	304.9	308.43	305.9	307.51	307.67	308.08	306.11	309.66	309.29	307.62	306.28	307.35	309.33	307.82	307.95	305.28	307.6	306.94	309.15	306.47	308.26	307.01	307.66	304.26	310.41	308.35	306.71	306.66	305.98	305.93	305.72
301	298.83	298.79	301.92	300.61	300.38	301.87	299.62	298.23	300.24	298.95	298.99	299.95	300.15	302.1	297.64	298.22	301.17	298.72	298.97	301	300.05	300.95	299.5	299.18	300.35	300.33	299.07	299.32	298.65	299.97	300.9	297.68	299.19	301.45	298.06	300.71	300.94	299.51	301.79	300.21	301	299.54	299.48	299.76	299.18	298.9	301.18	299.91	300.12
306.21	306.65	302.87	304.12	306.97	303.81	307.23	304.81	305.36	307.44	303.84	304.59	307.06	306.13	304.27	303.89	305.46	304.4	303.75	303.95	304.98	303.94	304.26	305.26	304.7	304.58	305.48	305.73	305.43	305.81	303.67	304.21	305.52	306.12	303.23	304.65	306.63	305.5	304.66	305.63	305.56	305.67	305.07	304.44	305.08	300.97	305.55	305.84	305.42	306.22
298.79	301.51	300.52	299.6	297.18	302.01	302.11	302.55	299.05	299.03	302.68	300.62	301.96	299.26	302.17	300.12	298.35	300.18	299.79	296.89	300.15	299.57	302.08	300.55	302.31	298.64	299.78	300.55	300.83	300.81	300.01	298.39	301.21	298.38	300.7	299.83	298.78	299.89	301.61	300.84	299.53	301.82	302.19	300.42	299.83	299.99	300.51	300.53	302.2	300.73
319.22	316.85	319.02	319	318.43	317.85	319.04	321.08	318.03	317.38	318.13	317.49	318.21	320.33	317.36	319.05	318.57	319.22	317.85	318.34	318.49	319.06	317.49	318.84	317.29	318.34	319.24	319.74	318.21	317.95	319.67	318.25	317.51	318.44	318.2	317.6	316.2	317.69	322.87	320.19	317.04	320.38	318.43	318.18	316.91	318.49	318.84	320.78	320.21	317.07
304.83	303.29	302.35	303.1	301.4	299.82	300.88	301.29	304.51	305.77	303.31	303.94	301.66	303.52	302.21	302.14	302.56	302.28	299.91	302.39	305.01	301.72	301.86	302.26	303.03	303.91	304.38	301.81	301.67	301.4	301.48	303.57	303.94	304.68	302.26	302.36	303.31	301.84	307	300.56	301.14	304.17	300.42	302.48	302.45	301.73	302.22	302.51	303.07	299.72
315.17	314.37	313.13	313.86	314.94	314.56	313	315.48	313.67	313.81	315.14	314.11	315.22	313.8	314.04	318.27	315.73	314.75	314.77	317.1	314.75	314.76	313.7	315.84	314.23	313.12	311.78	314.49	315.69	314.72	314.02	316.1	315.34	316.88	313.68	314.38	316.01	314.67	315.11	313.6	316.1	312.71	313.64	316.42	315.57	312.52	314.93	315.39	315.63	315.55
299.31	303.75	301.1	301.59	302.29	301.87	300.11	299.93	298.76	301.48	300.77	302.41	300.51	298.89	301.45	300.15	302.09	304.59	299.34	299.33	298.95	303.5	302.21	302.56	301.25	301.74	297.54	302.98	302.82	299.9	297.04	301.34	297.84	301.79	301.29	300.22	301.75	301.38	300.68	300.87	302.61	300.99	303.09	302.52	299.31	299.4	301.35	298.61	301.13	299.45
306.74	305.33	304.78	305.16	307.98	305.22	304.38	305.02	304.32	307.61	305.71	306.14	306.59	305.67	306.16	303.98	305.24	305.04	302.72	304.99	308.49	304.67	307.66	305.24	306.23	305.08	303.51	304.71	307.43	309.09	305.26	307.55	304.82	303.84	305.84	302.47	306.2	307.08	305.37	308.54	306.19	307.28	307.37	306.5	304.59	303.48	306.37	305.42	304.51	305.36
313.98	312.19	311.07	312.12	308.7	310.66	312.53	313.54	311.08	312.61	311.53	308.36	311.87	310.14	310.72	312.06	311.3	312.48	311.71	310.71	309.96	311.17	311.76	312.15	309.44	310.53	313.54	311.34	310.35	312.04	313.25	310.14	313.42	311.38	314.14	312.58	310.76	312.38	311.72	310.32	312.61	312.34	310.6	312.39	309.27	309.02	311.08	312.48	309.97	310.13
316.35	315.9	315.18	316.12	316.4	316.44	313.7	316.08	313.66	312.64	315.57	312.22	313.78	316.7	315.11	315.89	317.11	316.45	315.52	313.66	315.23	316.74	314.37	315.44	317.59	315.06	314.75	316.06	314.41	315.46	314.83	315.16	313.62	313.61	313.33	315.55	316.08	315.01	314.71	313.63	316.87	314.82	313.77	314.54	314.25	317.09	315.14	316.44	312.82	313.4
327.79	327.93	326.58	329.18	325.48	326.7	329.22	327.8	326.18	328.21	328.89	324.62	329.45	328.1	326.67	325.79	328.84	327.11	326.9	327.94	325.94	327.6	326.11	328.13	328.06	328.34	325.38	323.79	325.23	328.32	327.48	326.76	326.76	328.89	328.7	328.66	326.49	329.91	325.2	327.79	326.69	326.94	326.24	328.01	326.13	325.19	326.09	326.2	326.47	327.82
306.54	305.51	304.73	307.15	306.18	304.97	307.82	304.89	304.91	307.11	307.43	304.98	306.64	304.29	306.95	305.54	305.41	302.86	307.39	307.33	306.1	305.79	305.48	304.72	302.02	306.16	305.77	308.37	305.62	304.11	302.7	304.49	306.51	304.23	305.32	305.19	306.47	305.3	308.23	306.12	304.6	304.52	304.01	305.75	303.77	303.66	306.65	304.1	305.85	304.27
312.38	311.61	312.39	311.03	313.33	314.29	309.52	313.55	312.88	312.82	309.93	313.86	310.98	312.67	313.83	313.1	314.02	312.36	313.47	313.31	314.12	312.95	311.71	312.27	313.01	311.46	313.33	309.41	312.76	313.03	310.67	310.52	311.95	313.03	310.46	310.94	312.34	312.62	310.8	312.37	312.52	314.2	312.85	313.13	312.81	311.29	311.5	311.98	314.05	310.21
328.33	327.46	328.99	328.32	328.32	327.84	328.94	328.43	326.56	325.89	326.69	326.84	327.22	327.96	324.88	329.37	328.15	328.76	326.77	327.92	325.56	329.07	328.9	326.27	328.89	327.09	326.98	327.46	329.69	327.48	328.53	330.02	326.08	327.72	327.06	328.29	328.66	328.31	327.63	329.79	328.8	327	326.84	325.83	327.65	327.36	328.69	328.1	328.68	328.78
329.3	325.38	327.67	328.62	327.6	329.7	327.08	327.99	328.77	328.26	328.77	326.39	327.52	326.05	327.96	327.59	327.69	328.37	327.86	328.54	327.16	326.97	325.37	326.99	327.59	327.64	329.28	328.64	325.53	324.67	327.52	328.24	326.99	328.92	327.94	328.5	328.38	326.98	327.1	326.62	326.46	331.94	326.36	329.62	328.21	327.3	326.76	327.59	329.35	328.28
298.99	302.72	303.21	300.98	303.71	300.23	300.12	299.48	297.58	302.5	301.23	299.06	301.25	299.95	298.5	302.11	303.28	299.57	299.38	301.33	300.39	304.1	300.62	300.36	303.24	300.8	300.91	303.82	299.53	299.74	299.66	301.09	300.02	302.81	301.23	301.95	304.3	299.78	302.58	301.64	301.74	301.21	300.79	300.55	300.72	300.9	301.05	299.23	300.02	301.6
297.47	298.15	297.45	297.75	297.56	296.56	296.81	296.49	298.5	296.43	298.39	298.73	296.3	296.54	297.17	297.94	300.79	298.03	299.78	297.22	293.77	294.98	299.02	298.39	297.7	294	297.43	295.16	297.87	297.56	298.11	296.01	297.71	295.67	295.84	297.11	298.58	294.44	298.46	297.45	296.49	296.99	297.72	297.1	297.77	297.14	295.01	298.86	297.11	297.55
301.22	302.93	303.18	301.05	305.25	303.43	301.38	302.92	302.16	303.2	302.89	302.3	303.1	302.07	302.25	304.32	302.7	301.67	304.25	304.34	303.58	304.18	301.25	304.8	300.56	302.96	304.38	303.96	304.03	299.93	300.7	300.42	303.23	301.12	303.19	303.31	302.32	301.97	302.48	302.18	304.64	301.34	301.26	303.12	303.98	303.54	303.05	302.54	303.66	304.16
310.24	310.99	313.11	313.04	310.95	312.36	311.97	312.54	311.8	312.55	310.46	310.31	310.47	311.47	312.52	309.8	311.17	308.13	311.59	309.27	310.5	309.61	309.48	311.63	312.06	308.8	312.69	311.2	308.81	310.35	308.31	310.12	310.9	311.87	310.11	309.2	310.26	311.78	311.38	309.78	311.48	310.86	312.72	310.04	312.89	311.99	308.2	310.66	311.01	310.39
305.11	304.75	301.36	303.97	304.3	304.85	305.92	305.12	303.71	304.15	302.23	304.25	304.27	305.02	301.83	305.65	307.49	304.12	304.94	304.37	303.29	305.46	303.7	303.91	304.49	302.04	304.3	304.17	304.66	305.6	304.24	304.65	304.1	305.83	305.96	304.09	304.23	305.74	305.47	304.19	306.52	303.64	304.65	306.89	305.56	302.67	304.55	301.31	301.92	305.33
303.68	303.93	306.73	306.13	305.31	306.65	303.09	305.13	306.21	304.54	306.01	303.87	307.86	304.34	306.39	305.62	304.58	302.92	307.27	308.49	305.61	301.8	302.96	304.9	304.33	307.05	305.58	304.42	305.51	304.06	308.36	305.94	307.24	305.8	305.32	305.13	302.57	307.36	307.14	305.98	306.18	306.34	304.64	305.7	304.58	306.02	305.76	307.12	304.72	305.05
302.64	303.48	303.94	307.33	302.95	304.63	303.02	304.01	302.14	301.78	303.38	301.46	302.34	304.92	302.18	304.2	303.49	302.41	301.9	303.51	303.15	302.03	304.98	303.92	304.58	303.87	300.64	301.03	304.24	303.11	304.2	301.74	305.88	304.96	304.08	302.22	302.55	301.79	302.88	301.85	303.7	304.84	302.17	305.69	303.7	304.14	305.46	304.51	301.8	303.04
304.61	306.19	304.49	303.54	305	304.12	305.13	305.45	304.95	305.75	303.87	304.63	300.67	305.07	304.29	305.87	304.38	302.64	302.8	305.93	302.68	304.49	306.34	308.73	305.32	305.54	306.1	302.1	306.92	302.43	305.32	306	304.8	305.98	304.65	304.14	303.73	303.55	304.18	304.53	303.52	304.11	304.98	306.78	302.7	305.53	303.17	304.15	304.64	307.12
289.9	291.88	292.76	293.33	292.16	292.06	293.75	293.81	292.04	293.34	293.56	295.61	294.44	295.65	293.91	293.16	294.25	294.31	296.63	292.56	294.33	295.69	295.13	292.23	291.57	292.34	292.76	293.95	296.5	296.1	293.09	296.22	292.82	292.93	292.84	289.68	293.77	292.14	295.03	293.29	293.52	296.28	293.15	297.14	294.91	298.01	293.53	293.92	294.56	293.33
291.98	295.26	293.53	295.08	295.12	292.7	295.3	297.12	293.87	293.62	294.92	297.37	295.18	294.92	294.67	296.03	293.27	295.59	295.93	296.04	293.24	293.5	292.04	296.41	293.14	294.74	294.43	293.99	294.72	293.55	295.26	292.81	295.66	293.48	294.4	293.17	295.49	294.31	294.33	295.33	296.3	294.37	293.12	295.85	293.48	294.21	296.78	293.18	294.1	296.28
296.27	299.2	297.75	301.27	298.65	301.52	301.15	299.1	297.73	298.76	300.12	297.97	297.58	300.11	299.04	299.29	298.51	299.55	300.67	300.27	297.3	297.63	302.37	297.51	301.56	296.39	300.15	303.92	300.25	300.17	299.2	298.55	299.29	301.23	301.9	298.59	299.68	301.6	300.28	299.32	301.08	299.4	300.41	300.55	301.1	302.17	302.47	299.12	300.09	299.92
300.41	300.9	300.66	299.56	302.37	299.9	302.62	300.6	302.28	303.28	302.51	302.22	302.94	302.68	301.47	301.56	302.32	304.89	300.18	301.45	301.36	302.86	298.98	300.88	302.1	302.33	300.99	300.83	302.32	302	302.56	300.62	298.48	300.66	303	301.61	301.86	302.97	300.21	301.35	301.01	300.63	299.65	304.58	300.08	299.9	303.77	299.35	298.95	303.33
326.11	326.81	328.48	328.04	326.36	328.84	326.91	328.82	328.12	327.6	327.34	326.25	328.82	329.14	328.75	327.15	329.42	325.74	328.25	327.41	326.01	328.68	326.9	325.36	327.53	328.58	329.75	328.79	327.55	325.96	325.53	327.43	327.31	327.05	329.76	326.44	328.9	328.17	326.54	329.03	330.01	324.53	327.35	327.82	327.95	326.06	328.49	327.15	327.21	327.18
313.48	312.92	315.23	314.39	316.25	318.36	316.22	315.91	313.68	315.11	315	314.02	315.03	315.28	313.99	316.61	316.44	314.73	315.37	317.83	315.76	314.24	312.1	315.13	315.84	317.56	316.92	313.63	314.16	314.32	317.37	315.04	313.99	313.42	313.68	316.6	315.94	314.65	312.8	316.35	316.55	314.67	313.07	316.5	314.67	312.39	314.26	315.26	315.17	313.52
292.88	295	294.99	293.77	295.9	295.21	295.67	295.99	297.02	296.86	294.4	294.45	293.01	296.3	293.37	293.23	297.33	293.49	292.97	295.36	293.56	291.34	295.14	297.52	293.43	294.96	293.23	295.21	293.14	295.57	295.45	296.76	295.59	295.56	293.65	294.41	296.33	295.47	294.78	294.37	294.29	291.62	295.35	291.11	296.72	296.04	293.4	295.89	294.54	295.15
311.66	311.32	307.82	312.94	311.61	312.52	311.73	312.38	313.41	310.86	312.55	310.75	312.81	313.74	311.59	310.35	310.63	312.39	311.88	313.42	313.12	310.35	313.34	310.31	308.14	311.11	316.01	316.2	311.89	311.18	311.66	311.65	312.54	312.57	311.71	311.91	311.01	310.35	313.03	313.79	312.75	312.12	311.33	313.81	313.24	313.87	311.52	309.61	313.3	312.31
306.09	305.03	302.36	307.57	305.41	304.41	306.85	306.6	303.16	304.33	305.99	305.25	303.85	304.75	307.33	306.8	305.82	306.18	306.85	308.23	305.98	307	303.2	304.9	306.31	307.91	305.85	305.33	306.77	304.39	304.91	305.09	306.26	308.17	304.1	303.48	306.1	304.25	304.22	304	305.64	306.43	307.3	305.82	305.86	307.24	307.82	304.87	306.56	307.61
305.72	305.38	307.12	307.54	305.88	304.02	306.3	308.04	308.95	305.7	305.73	306.05	305.1	306.7	306.6	305	305.46	305.86	307.81	306.15	309.3	306.37	306.57	305.38	305.3	307.91	305.66	306.57	306.44	306.36	309.76	305.67	306.8	304.32	307.31	306.76	306	307.27	307.17	308.24	304.48	303.25	308.47	305.36	307.34	306.03	308.3	306.42	306.55	305.55
300.44	299.57	302.08	300.46	301.28	301.82	302.51	301.13	304.89	301.66	300.47	304.14	301.42	301.19	301.74	301.73	306.47	304.51	302.95	302.91	302.17	303.13	303.21	299.59	302.67	304.96	300.99	301.99	300.71	302.24	304.8	303.74	298.72	301.28	302.95	301.62	302.24	302.25	302.74	304.25	304.03	304.45	301.7	301.55	303.23	304.46	302.97	303.54	304.23	302.67
305.04	305.54	305.38	303.62	302.92	306.87	302.25	306.43	304.2	306.44	304.71	304.02	305.32	305.83	304.8	305.08	302.71	303.66	304.73	304.07	304.12	304.76	302.66	305.4	305.02	300.56	303.33	302.96	302.86	306.04	305.37	303.66	302.82	304.77	306.16	306.53	306.02	304.78	304.44	304.89	303.95	304.35	305.62	305.19	304.1	305.21	304.48	303.71	304.39	304.21
313.86	317.4	314.97	317.81	315.79	318.77	318.19	316.76	316.54	317.75	317.35	316.31	315.5	315.39	314.28	314.83	317.67	316.85	314.79	318.24	319.86	314.5	315.15	319.3	317.21	316.73	315.62	320.81	315.68	316.48	316.35	317.34	317.67	316.47	315.28	317.23	318.75	316.97	318.23	316.98	315.54	318.13	317.86	315.01	318.91	317.42	316.11	316.54	316.35	314.98
306.27	309.87	310.95	308.41	308.69	306.37	308.49	308.9	308.24	308.15	309.62	309.25	308.89	308.31	309.02	308.84	308.07	307.95	308.53	308.43	310.77	310.55	308.43	307.89	309.01	311.48	307.35	307.63	309.34	307.38	309.56	307.53	308.45	307.62	309.72	309.56	309.91	306.07	308.73	306.43	311.1	308.16	309.33	306.71	308.19	308.09	309.08	310.07	310.83	308.64
329.98	330.61	330.09	329.51	328.89	327.45	327.34	327.32	327.62	328.94	327.56	329.96	325.02	327.74	327.66	329.49	327.9	328.37	327.42	327.98	329.02	328.29	330.11	326.11	326.31	328.17	329.74	327.22	328.34	328.34	326.69	327.91	327.76	328.18	328.69	327.31	329.25	325.53	328.98	325.99	328.85	328.3	329.4	329.46	329.78	328.47	327.85	331.23	327.7	323.7
304.02	303.44	303.16	306.36	303.14	307.16	302.72	303.21	304.74	304.35	306.35	304.51	302.5	304.52	302.33	304.31	303.62	304.23	302.77	305.37	304.87	304.33	304.95	307.97	302.27	303.61	302.43	306.55	305.73	306.02	303.58	302.85	304.11	303.96	303.98	303.32	305.15	302.32	303.26	305.11	303.47	304.09	303.18	301.76	302.07	302.88	301.75	303.6	302.71	303.29
294.55	293.55	293.81	293.54	293.23	293.97	292.63	294.51	297.84	294.66	291.57	293.11	296.79	293.35	292.88	292.66	294.5	294.28	292.77	296.27	293.43	292.6	294.28	295.66	294.94	292.44	294.15	294.24	293.63	293.69	294.17	295.42	294.53	292.41	295.07	294.14	295	293.01	296.61	294.68	291.56	294.06	294.39	295.1	295.35	294.66	293.45	296.42	292.78	292.35
302.84	305.08	301.68	303.99	304.86	302.1	304.13	306.82	304.24	305.03	302.88	302.96	302.55	306.58	304.08	302.86	302.8	303.34	305.93	303.57	301.65	303.58	302.07	304.12	304.45	306.54	303.45	303.97	305.8	302.57	305.31	303.74	304.54	304.57	304.09	306.9	304.18	302.91	307.02	304.42	304.76	303.47	305.2	305.55	302.96	303.99	306.61	303.35	305.82	304
303.31	300.57	303.92	303.5	304.74	307.38	304.25	302.89	301.88	303.13	303.12	305.01	306.61	303.53	302.3	304.13	303.28	304.59	303.92	301.01	307	303.93	304.3	303.3	305.12	304.05	304.68	304.29	305	302.16	304.49	302.2	302.97	304.17	303.7	304.81	305.14	303.63	302.56	304.14	303.65	302.5	304.03	305.22	303.94	304.85	304.21	303.08	303.78	303.34
295.9	294.22	296.38	292.45	292.91	294.21	292.73	292.04	293.3	294.92	294.99	294.46	296.21	295.65	293.26	294.31	292.1	295.11	293.93	291.72	296.23	294.37	292.47	294.88	295.17	293.64	294.72	295.2	294.5	293.33	295.51	292.6	296.18	293.46	294.35	292.67	293.86	291.92	293.45	293.89	291.56	292.5	293.44	293.49	296.55	292.2	292.54	294.17	292.4	294.85
302.7	301.51	302.05	304.66	303.42	301.48	302.38	301.68	302.08	302.64	304.93	303.86	299.8	301.82	303.55	300.71	302.77	301.36	301.18	303.66	304.21	300.67	303.56	301.39	302.25	302.39	305.1	302.72	301.59	303.02	302.29	304.38	302.84	302.37	303.99	302.76	302.88	301.99	301.62	301.78	305.68	303.1	302.36	304.16	303.17	303.31	304.38	302.97	301.78	302.04
301.4	301.85	300.69	303.55	300.89	299.28	300.19	303.01	300.79	301.79	301.32	299.92	301.51	300.97	299.82	301.38	299.41	303.12	302.72	299.77	301.7	300.82	301.39	300.92	300.23	301.15	303.71	300.24	300.88	300.43	300.21	299.7	299.19	302.07	301.69	301.81	302.46	303.71	300.75	298.6	300.9	302.11	301.42	300.33	301.95	302.45	298.66	303.09	302.66	301.84
313.37	312.41	314.32	315.24	314.9	310.67	317.21	312.05	313.61	316.15	313.96	312.88	315.02	315.63	312.58	316	313.66	314.3	314.57	315.48	313.39	314.71	314.78	311.59	313.37	314.58	314.64	314.74	313.06	316.22	313.31	316.12	314.87	311.49	314.34	311.82	315	315.81	312.75	313.66	313.79	316.14	312.75	316.1	315.72	313.68	315.17	313.29	314.63	311.99
305.64	306.66	309.3	308.57	305.4	305.91	307.76	306.9	308.19	308.18	308.35	305.62	309.36	306.08	306.44	309.09	304.76	306.2	307.97	305.82	306.33	305.37	307.08	305.62	307.12	306.25	306.1	306.79	306.53	307.35	307.4	307.64	305.4	306.4	308.9	305.15	306.81	306.14	307.76	306.87	309.9	305.42	305.31	304.15	304.6	302.4	306.21	305.26	305.36	305.72
314.84	314.04	318.19	314.38	315.96	315.07	315.31	316.54	317.62	316.5	316.34	314.1	316.31	316.94	316.27	314.02	314.3	317.86	316.44	315.92	313.24	316	313.08	317.2	317.12	315.21	313.92	315.3	313.21	316.21	314.91	315.64	317.19	316.02	316.49	313.66	312.08	312.59	316.16	314.24	314.7	314.82	316.21	316.92	315.76	315.4	317.01	314.29	315.49	316.64
298.2	298.67	300.19	301.17	298.58	299.82	301.37	298.55	299.47	300.04	296.66	300.75	299.23	298.87	300.33	299.93	301.17	302.6	297.89	300.54	298.09	300.13	302.74	299.55	301.43	300.45	300.75	301.11	302.16	301.79	300.92	301.15	298.46	299.17	301.28	298.33	301.42	297.19	298.82	300.92	301.41	297.44	300.04	301.5	298.98	299.62	300.78	302.22	300.85	299.66
309.5	308.3	308.96	308.29	308.92	307.67	309.14	309.85	309.52	308.03	307.42	308.45	311.1	308.07	310.37	309.27	309.8	309.97	307.6	309.43	309.03	309.53	308.31	308.56	309.81	309.23	308.69	308.38	307.15	309.37	307.57	309.77	308.67	308.95	308.34	304.96	310.9	309.73	308.96	308.63	310.52	309.06	310.61	307.23	308.39	309.44	306.33	309.15	309.19	310.31
306.61	305.76	304.41	306.18	305.56	308.94	306.18	305.47	306.39	306.39	307.12	306.07	306.28	308.86	307.57	307.4	307.85	305.51	306.17	304.92	306.53	309.45	307.38	305.78	307.7	308.91	308.3	305.52	308.1	307.97	306.25	308.04	304.29	305.51	306.29	307.01	307.33	307.49	306.49	305.64	307.22	306.94	307.54	305.96	307.41	306.01	308.64	305	307.14	306.07
308.07	306.59	305.46	308.38	305.12	304.29	307.4	307.75	307.54	304.29	303.52	304.79	305.25	304.41	308.46	306.25	305.31	307.73	306.14	306.17	306.19	304.67	306.41	306.52	309.26	306.71	305.08	303.33	305.85	306.85	305.89	305.4	307.7	306.12	305.05	304.61	307.76	302.72	305.95	307.08	306.8	307.06	305	307.17	306.4	307.37	306.22	306.68	304.55	304.33
294.54	296.85	293.87	293.48	292.72	296.18	293.35	292.96	293.22	294.74	296.16	294.07	293.94	292.6	293.43	295.19	294.15	293.02	293.24	296.19	295.41	294.96	292.23	294.39	293.56	293.99	295.28	295.87	295.48	293.35	291.25	294.76	293.91	293.32	293	292.85	294.14	293.36	294.68	293.56	293.01	293.8	293.99	292.82	292.75	291.1	292.4	294.75	292.03	292.11
314.96	315.35	314.72	316.14	313.87	313.3	313.69	314.15	314.78	313.79	315.04	316.24	314.49	313.65	317.7	313.68	316.39	314.73	313.19	315.54	314.78	314.41	315.26	316.63	314.98	316.98	314.87	315.04	315.97	314.63	314.24	315.77	315.71	314.17	315.47	315.92	313.58	314.09	315.72	316.76	315.44	315.55	316.19	314.25	316.02	312.62	315.57	314.75	314.05	315.05
296.86	299.12	294.69	293.47	295.25	294.49	297.81	295.18	295.83	294.06	292.52	295.53	296.2	296.05	294.01	294.04	294.24	294.22	295.12	295.71	292.29	297.05	296.73	294.13	293.79	294.09	293.77	295.52	295.53	294.29	295.06	295.4	293.73	293.66	294.87	294.25	295.85	294.56	295.15	295.05	294.91	295.37	294.54	294.63	295.96	295.39	296.19	294.2	295.28	297.1
304	304.5	306.37	304.71	305.67	307.39	306.64	305.31	306.24	304.8	305.63	305.86	304.87	305.61	305.25	304.63	306.71	305.32	303.53	304.07	304.83	306.61	307.93	303.39	303.93	304.5	305.89	303.31	305.89	304.4	306.17	305.21	306.23	307.83	307.46	305.2	307.31	303.85	304.02	306.29	308.73	303.98	305.79	306.53	303.51	305.06	303.3	305.82	307.32	304.85
313.5	314.24	313.21	313.01	313.91	312.61	313.85	313.25	314.38	313.88	313.44	313.11	312.98	313.85	313.82	313.69	312.76	311.8	312.7	313.84	314.38	313.01	312.4	313.23	314.71	313.73	312.13	314.76	312.91	315.46	313.03	313.45	315.54	314.48	316	315.19	312.74	314.08	313.5	314.29	314.09	312.41	313.99	315	312.28	313.28	315.29	313.45	313.43	314.22
304.99	302.13	303.72	301.69	303.28	302.49	304.63	302.09	304.96	301.89	303.98	302.92	303.45	301.35	304.4	303.38	302.15	302.47	303.95	300.74	303.16	305.56	302.32	301.46	301.94	303.26	301.89	305.5	303.2	303.3	301.92	303.11	304.64	303.8	305.74	302.8	301.96	303.09	303.63	304.39	305.4	304.68	302.86	304.29	304.96	303.52	306.32	305.63	302.51	304.73
315.88	316.85	315.58	317.22	318.61	318.4	316.64	315.67	318.15	314.92	315.02	316.09	319.04	318.04	318.02	315.48	315.57	314.3	317.26	316.7	318.46	319.31	316	315.89	315.06	317.19	315.52	317.58	318	318.64	316.62	318.03	316.97	317.25	315.6	317.53	316.6	320.04	315.58	318.16	315.56	316.25	317.12	317.27	317.01	318.46	316.73	318.06	315.63	317.75
315.37	316.36	315.3	317.5	316.73	318.18	316.86	316.38	320.03	316.85	317.37	317.24	316.77	318.51	316.08	316.64	317.46	317.47	315.45	316.6	318.88	316.87	317.9	314.28	314.38	319.53	316.77	318.85	317.6	319.41	318.74	320.33	316.74	317.76	317.28	316.19	314.84	316.3	317.56	317.73	318.09	320	318.61	316.14	318.86	317.94	316.96	317.8	318.74	319.14
328.23	329.69	328.85	328.96	329.79	326.93	328.98	329.07	329.1	326.79	331.03	325.53	329.63	329.28	328.23	329.89	330.71	328.54	329.87	329.33	329.11	327.76	329.96	329.68	328.05	328.82	327.52	328.43	327.27	328.65	330.65	330.65	328.69	328.83	330.57	326.87	328.49	331.5	328.97	328.73	328.45	329.34	329.96	330.05	329.3	326.28	331.1	327.89	329.3	328.74
301.59	299.92	299.73	300.32	299.06	300.48	298.45	299.17	299.91	300.26	298.47	299.72	300.65	298.12	300.12	301.41	297.98	301.04	298.69	299.91	298.96	300.91	300.05	299.62	302.98	298.55	297.55	299.18	300.42	299.14	298.68	301.05	296.76	300.7	298.84	298.1	300	301.14	299.04	300.12	300.1	300.09	299.38	299.71	302.96	301.36	298.82	301.44	299.64	301.55
318.42	315.1	315.96	316.59	317.73	315.78	317.41	318.6	317.02	315.72	312.66	316.59	314.76	315.21	317.06	314.76	316.64	314.89	313.23	315.37	313.57	314.94	317.24	317.6	318.14	315.45	315.36	316.16	316.85	314.77	316.57	312.6	313.59	316.62	317.23	314.56	312.89	315.96	315.12	315.45	316.87	313.91	313.11	315.24	316.34	315.8	316.53	316.36	315.05	315.99
316	314.37	315.26	314.24	316.67	318.53	315.4	318.67	317.68	316.11	316.38	318.73	317.83	314.79	314.63	315.82	316.24	314.53	315.46	315.3	316.96	314.14	316.02	316.59	316.11	316.18	314.44	317.86	317.68	315.12	316.1	315.71	315.77	315.92	314.48	316.36	317.06	317.13	315.16	317.11	314.18	314.6	316.12	315.56	317.58	316.67	317.02	315.98	314.01	317.18
305.18	303.88	306.79	304.37	302.27	302.67	303.41	306.35	304.6	304.82	306.25	304.93	306.68	304.75	305.65	304.62	303.87	302.43	303.2	306.54	307.25	306.14	305.4	305.41	303.93	304.03	306.95	306.58	303.95	304.84	303.23	305.13	305.23	304.38	305.02	304.24	305.07	304.32	305.48	302.27	302.96	305.07	303.28	303.58	303.25	305.47	306.22	303.02	306.91	304.9
312.65	315.56	313.93	314.4	315.71	312.92	312.09	314.61	313.17	313.03	314.13	313.11	314.09	312.06	314.82	312.38	315.22	313.88	315.32	313.94	312.41	313.67	314.35	311.35	312.94	313.35	313.28	314.23	316.47	314.98	317.26	316.16	314.67	316.45	313.72	311.53	313.42	315.7	314.03	311.61	312.34	316.33	314.2	311.88	315.52	313.72	315.43	309.59	312.91	315.16
317.92	317.84	315.91	316.52	313.27	316.7	315.91	317.7	317.29	318.42	314.91	319.61	318.2	318.5	316.27	317.21	317.15	318.83	316.98	317.74	319.12	320.01	314.63	317.06	316.21	317.14	315.28	315.48	317.8	315.75	315.75	317.36	318.74	317.21	317.06	318.56	317.87	317.1	317.57	317.84	317.74	319.92	316.83	316.21	319.99	317.66	317.9	317.41	317.79	317.02
316.71	315.38	316.37	317.05	316.55	314.59	315.97	315.81	315.56	315.71	315.91	316.04	314.77	314.48	316.55	314.43	316.48	315.98	315.13	315.38	317.9	315.9	312.4	317.39	315.66	315.62	314.81	313.54	312.52	314.83	316.05	315.33	316.45	315.85	316.01	315.61	315.41	314.7	316.7	316.36	316.23	314.93	315.57	313.98	315.32	313.94	314.88	314.89	314.81	317.14
329.53	329.12	328.97	327.87	327.91	328.53	328.57	329.6	328.97	330.76	330.19	327.48	329.7	327.48	328.26	329.16	330.11	332.91	328.82	330.51	329.39	330.22	332.11	327.22	330.22	326.92	329.08	328.03	327.24	325.84	328.02	326.46	328.72	330.34	329.32	326.21	328.39	329.5	328.19	330.29	327.65	329.51	327.4	330.5	328.22	329.68	327.68	328.96	328.54	327.69
305.36	303.91	306.19	304.32	306.21	303.46	305.87	306.92	305.39	306.55	305.77	307.1	307.18	308.02	304.58	305.17	305.65	304.7	304.24	303.58	303.51	304.71	306.73	306.78	304.86	305.89	304.14	306.96	304.15	302.65	305.93	305.48	305.82	305.42	304.51	306.49	305.97	306.09	306	303.82	306.25	304.93	304.05	307.04	306.05	305.23	303.95	306.99	307.1	307.03
300.71	300.19	300.71	301.55	301.11	302.52	299.26	300.11	304.7	301.26	301.37	297.63	300.2	298.4	303.37	301.32	301.12	300.51	299.05	300.97	301.19	300.78	300.55	300.63	300.05	299.97	301.16	301.42	300.61	299.39	300.03	303.02	303.22	300.01	301.58	300.29	301.98	300.21	299.6	300.22	298.98	298.25	299.96	298.43	300.65	299.54	299.19	301.52	302.05	297.79
299.36	300.22	299.61	298.04	301.79	298.98	297.73	299.76	302.24	299.51	299.81	300.33	299.1	300.72	303.04	299.3	302.09	301.81	302.3	300.58	299.86	301.84	299.51	300.31	297.56	300.59	302.25	300.75	300.32	301.16	301.95	298.33	301.82	300.86	302.42	299.1	301.3	298.76	298.85	299.92	302.68	301.66	299.63	299.76	301.14	298.51	301.91	299.27	299.05	299.01
297.37	296.32	300.39	295.6	294.53	296.13	298.14	296.11	298.42	296.72	298.3	295	294.95	298.33	296.46	296.52	296.02	296.55	299.56	298.45	297.84	295.37	295.4	296.55	296.74	295.5	297.98	294.54	296.78	297.42	299.08	297.14	293.96	297.74	297.73	296.37	295.82	296.73	297.15	296.42	297.91	297.65	297.49	299.43	297.54	298.96	295.97	296.47	296.82	298.5
305.83	303.88	303.63	305.24	304.66	305.63	305.33	303.08	305.13	305.44	304.18	304.86	304.47	303.71	305.35	303.65	304.34	306.38	304.75	305.09	304.45	302.91	306.84	306	303.75	306.51	303.49	305.68	304.74	304.76	304.31	305.44	305.11	306.82	304.36	304.61	305.18	307.27	304.71	306.22	303.48	303.05	304.13	305.34	302.61	305.92	307.03	302.97	305.88	303.95
307.32	307.57	305.92	307.86	305.67	310.53	306.06	307.89	304.71	305.13	305.26	306.18	306.87	305.98	303.42	306.72	303.22	306.75	306.27	307.28	304.75	306.47	304.05	308.84	305.58	305.01	308.18	302.4	307.19	306.29	304.31	307.11	305.47	305.47	307.27	305.24	307.29	306.52	307.02	307.45	305.15	307.74	304.91	306.14	307.64	305.12	305.29	305.46	304.82	307.84
300.86	300.89	302.45	300.73	300.89	298.2	304.06	299.19	302.43	301.03	300.44	301.13	299.03	302.26	300.51	300.83	301.92	301.65	301.4	299.46	299.44	300.3	300.81	300.79	303.27	302.04	299.66	302.01	301.53	300.95	301.7	300.14	301.55	300.19	299.38	300.18	302.17	299.51	300.89	299.09	302.55	302.33	302.07	302.56	302.38	297.91	304.81	301.8	299.55	298.69
309.71	311.87	314.68	313.09	310.73	312.75	310.89	316.05	312.41	313.05	311.68	315.56	312.74	311.53	312.46	311.23	313.61	315.65	314.34	313.49	312.86	311.87	312.97	314.38	314.58	314.32	312.43	312.79	312.85	316.73	314.07	312.89	313.07	314.69	315.52	312.71	314.61	312.05	315.56	313.58	314.12	314.18	312.3	314.32	315.11	312.91	314.92	315.34	311.1	312.35
318.05	315.6	318.23	318.06	317.04	317.92	321.29	319.18	318.67	319.49	318.26	317.19	318.25	317.97	317.98	317.24	317.94	318.67	317.85	318.13	320.01	318.9	317.62	319.33	318.59	317.61	317.13	319.04	319.32	318.51	317.41	318.26	317.89	318.9	319.06	316.36	316.4	318.81	319.12	319.41	317.4	319.04	317.39	318.42	318.61	319.51	317.81	317.13	320.74	318.54
313.51	314.01	314.13	314.3	315.7	315.82	313.5	316.77	314.17	314.21	315.55	313.14	313.57	315.26	316.29	316.44	313.8	313.18	313.39	314.74	314.5	314.07	314.61	316.46	313.21	314.67	317.2	315.1	314.09	315.06	315.62	316.35	315.33	317.83	313.25	313.09	316.53	315.87	315.36	315.45	312.44	315.48	317.35	314.9	316.09	313.59	315.01	313.34	316.55	316.35
298.45	299.7	301.49	298.51	300.37	300.72	299.21	298.26	298.42	302.52	296.06	299.06	300.88	299.45	299.71	298.84	299.7	296.99	299.43	298.23	298.71	301.04	298.86	298.4	298.5	302.25	299.01	299.01	296.42	298.01	300.1	301.19	300.39	301.47	300.44	301.67	301.47	297.31	300.63	298.96	298.74	302.66	301.42	299.85	302.74	299.36	298.04	300.59	298.42	300.64
302.92	304.53	302.05	302.82	305.36	303.33	303.25	306.42	301.82	304.17	303.85	304.79	299.79	304.49	304.73	303.15	304.89	303.47	301.17	304	302.89	303.35	303.61	306	305.77	302.09	303.5	301.82	303.18	303.32	301.46	303.03	305.26	301.54	302.12	303.27	303.69	303.02	302.26	302.87	302.03	303.23	305.54	304.35	303.35	306.31	302.09	303.6	303.44	303.61
307.84	308.06	304.26	306.83	306.26	305.88	307.03	305.29	306.74	307.68	305.55	309.15	306.63	307.09	306.21	305.86	306.3	307.08	304.89	306.78	306.1	306.11	305.99	306.94	306.21	305.63	305.83	305.52	305.28	307.61	304.64	307.16	305.5	306.44	305.18	307.53	305.49	304.15	303.78	305.2	306.03	307.17	305.24	308.21	304.49	306.51	303.3	308.59	303.97	303.87
302.47	307.77	305.79	307.12	305.27	306.05	307.78	307.72	305.56	303.47	304.95	308.65	306.99	307.37	305.77	306.85	305.62	304	305.28	307.72	306.79	306.36	306.14	306.55	308.39	308.81	305.49	307.72	308.67	306.52	307.24	304.05	307.3	306.49	306.22	306.49	305.74	305.92	307.59	307.04	306.93	306.77	308.17	304.84	306.57	307.03	307.98	307.06	304.28	308.16
318.6	318.7	317.79	316.12	319.32	316.81	317.45	319.16	318.03	317.44	318.33	317.28	317.35	315.69	317.56	317.52	318.28	316.52	317.85	316.01	318.72	318.33	316.93	317.84	318.14	316.78	316.01	316.48	318.08	317.74	317.49	314.75	317.82	316.85	316.96	318.3	319.12	316.09	316.95	314.59	316.27	317.81	318.34	315.56	316.5	318.35	316.79	317.88	318.74	319.39
310.18	308.93	309.11	309.62	310.39	310.21	308.79	311.48	309.61	311.02	309.93	311.91	309.16	309.2	309.57	310.35	312.22	309.97	311.85	309.04	311.51	311.5	311.2	310.18	308.84	309.22	309.68	308.91	310.4	309.94	311.5	311.82	309.63	307.94	309.04	308.34	309.16	310.54	310.49	310.55	310.42	308.15	310.94	310.3	313.21	311.55	309.38	311.59	311.41	311.18
305.25	303.67	305.24	305.42	306.77	305.18	306.67	308.6	308.75	305.37	307.88	306.42	303.73	304.61	307.13	305.67	304.19	307.03	305.76	307.11	305.09	306.58	306.29	308.18	306.6	307.8	306.99	308.35	305.18	307.11	304.22	307.37	305.86	306.21	304.76	307.19	306.45	304.03	306.32	307.41	307.35	308.2	307.08	308.89	307.19	306.55	306.72	306.4	305.78	308.16
327.23	327.56	329.81	329.44	328.23	326.08	326.61	329.04	325.95	327.32	327.56	327.27	329.02	328.67	327.48	326.82	325.73	328.51	328.28	326.86	328.69	327.37	328.35	326.53	328.07	327.09	329.13	327.18	329.32	327.38	327.69	325.09	327.4	325.65	326.84	327.79	328.62	325.94	328.69	326.78	327.34	328.75	328.71	329.01	325.66	330.95	328.11	331.23	327.96	328.78
314.49	311.82	314.7	313.24	313.78	313.97	313.94	316.74	312.19	312.6	314.96	312.03	315.52	312.55	312.22	313.52	309.38	312.65	313.59	313.23	313.67	315.11	312.28	313.77	313.37	313.3	314.52	313.65	311.81	315.15	311.89	311.09	314.12	312.92	312.28	309.37	312.63	313.53	315.1	314.84	312	311.21	311.05	310.92	312.64	312.65	312.35	313.6	316.9	313.92
314.58	316.8	314.67	313.84	315.07	315.4	316.93	314.75	315.02	314.41	314.24	315.24	316.63	315.39	314.34	315.81	314.61	314.83	313.54	315.47	314.06	315.25	315.91	314.14	313.67	315	314.15	314.36	314.03	314.52	315.66	313.77	314.82	314.46	317.12	316.96	314.51	315.4	313.87	313.43	312.24	314.2	312.97	313.44	313.88	313.68	313.76	314.49	313.79	317.31
302.88	302.49	301.33	300.34	301.86	301.63	302.6	303.7	300.87	300.09	300.48	301.53	302.43	302.46	303.13	299.83	298.86	299.86	301.12	300.47	300.82	300.83	301.33	300.55	301.66	302.62	300.9	300.75	302.41	299.86	301.94	301.53	302.02	299.27	300.27	300.44	298.3	301.98	300.67	300.87	302.14	303.1	299.39	301.85	303.79	305.09	301.33	299.32	300.48	300.95
319.03	319.26	315.22	319.08	318.75	317.2	319.15	317.36	315.39	317.49	318.06	318.02	315.56	315.99	316.71	316.34	316.27	316.7	315.61	317.3	316.06	316.97	316.28	313.79	317.27	318.25	316.07	319.85	316.42	317.31	318.82	316.23	318.3	319.03	315.45	315.83	316.43	317.26	316.43	317.07	314.76	314.81	318.85	318.05	317.69	316.83	319.77	317.39	319.09	315.34
301.57	300.95	298.88	300.98	298.93	299.21	300.62	300.04	301.32	300.65	303.55	302.79	301.15	299.65	300.75	302.46	302.39	300.18	299.78	302.4	301.45	301.64	298.41	300.88	301.02	299.57	301.79	302.05	301.55	303.07	302.98	301.99	300.81	300.41	301.92	297.89	302.78	302.43	299.67	302.13	301	300.61	300.69	301.06	303.47	302.55	302.31	301.05	300.38	300.15
313.41	311.83	313.45	310.04	312.1	313.76	311.3	312.87	314.95	313.1	311.72	313.59	316	314.84	314.02	312.99	309.79	311.46	310.48	311.61	312.01	312.66	310.85	312.45	311.74	314	314.34	311.41	316.14	312.59	314.28	313.09	310.15	311.5	311.73	313.11	312.81	312.19	312.83	314.44	311.7	314.83	312.55	314.31	314.35	312.9	312.43	310.07	313.6	314.13
311.78	315.41	312.64	315.16	312.95	312.8	312.19	309.92	313.53	311.86	313.83	311.7	311.51	311.7	311.93	311.64	310.47	309.78	314.19	314.35	312.61	313.07	315.72	313.37	312.87	311.94	311.59	313.38	311.64	310.49	313.12	312.19	310.04	312.6	310.92	313.54	311.9	313.19	313.82	312.86	316.38	311.86	308.91	310.79	313.76	313.49	314.91	311.11	310.37	311.62
303.04	302.82	305.21	302.58	304.05	303.18	306.02	304.91	302.99	301.19	302.87	303.54	303.76	303.28	302.2	305.5	303.85	304.65	302.68	304.5	302.92	302.28	302.45	303.09	301.19	304.14	301.77	301.7	302.86	303.94	305.68	305.28	302.12	301.36	303.65	305.77	304.08	303.47	304.32	304.95	305.76	302.51	304.06	303.25	303.05	304.52	305.47	303.81	302.54	303.28
313.6	312.32	315.3	314.87	311.49	316	314.93	314.18	313.6	315.14	309.84	314.11	313.41	313.19	317.19	312.29	314.03	317.42	314.31	312.38	313.82	313.53	314.21	314.42	316.37	312.46	317.57	314.82	313.39	314.11	316	316.55	313.72	314.89	314.14	315.75	314.44	311.38	314.6	314.99	313.96	313.75	314.12	314.65	313.39	315.21	314.4	314.95	313.16	314.53
307.02	306.35	307.27	305.95	305.59	308.23	306.51	308.27	309.41	306.89	306.37	308.71	306.77	306.2	306.23	306.28	306.86	307.63	308.57	303.51	304.11	306.47	306.2	306.23	306.16	307.52	309.3	307.56	305.71	306.31	305.17	306.41	306.9	305.12	306.55	307.5	305.99	303.85	308.1	308.29	308.32	305.34	305.87	306.21	306.86	304.5	307.24	308.08	308.34	306.48
311.72	309.72	311.65	312.36	312.84	311.5	313.1	312.73	312.82	310.7	312.52	315.11	313.01	312.2	311.55	312.36	312.49	315.37	313.58	311.07	311.9	311.88	315.15	312.5	312.78	310.4	312.97	313.22	314.79	310.4	311.74	313.08	313.06	313.83	313.65	312.71	311.36	310.66	311.43	314.33	311.41	314.59	312.29	311.68	312.41	311.86	314.51	312.85	315.05	312.31
292.27	294.61	290.08	295.34	293.99	294.77	294.08	294.78	292.75	294.18	293.21	294.54	293.88	295.69	295.97	293.05	293.8	293.15	294.14	292.94	295.66	294.93	293.44	295.82	297.11	295.85	292.93	293.29	291.31	295.26	294.57	293.76	294.33	294.66	292.95	292.97	292.49	294.37	292.89	293.39	291.79	294.97	294.83	295.85	295.7	293.61	294.49	295.08	293.65	297.25
318.31	316.23	315.56	316.4	318.9	315.93	314.92	316.36	318.54	316.18	315	319.35	315.95	318.6	317	317.46	317.26	314.44	316.09	318.15	317.98	317.06	315.04	319.44	318.76	318.66	315.77	316.01	319	315.34	318.56	317.9	317.19	317.29	318.33	317.19	315.77	316.03	315.5	317.67	318.49	316.51	315.75	317.28	317.84	315.72	316.54	317.52	317.17	316.09
316.72	317.54	318.78	319.27	318.54	318.28	318.26	317.9	320.9	318.22	316.84	316.84	318.21	321.76	316.38	316.39	315.33	320.5	318.9	315.89	321.43	319.79	320.41	318.29	321.05	315.81	318.26	317.81	319.11	320.47	320.34	318.02	321.28	316.99	319.04	319.45	318.85	319.42	317.18	319.51	318.35	322.21	318.99	317.98	316.16	318.34	317.18	319.94	319.53	319.79
301.26	300.5	297.69	299.52	300.06	300.32	298.54	298.69	300.56	300.04	300.41	300.68	300.07	301.84	300.44	299.69	302.21	300.54	299.62	300.75	301.16	302.04	300.9	299.21	300.55	299.89	302.14	300.18	300.28	301.02	298.57	297.35	299	301.36	298.7	300.53	300.64	302.49	301.76	298.79	300.54	298.62	299.36	301.61	300.08	298.9	299.39	299.59	300.33	300.46
304.21	301.64	304.92	302.7	304.22	304.09	303.67	306.46	303.42	302.39	304.47	304.88	303.85	304.27	304.66	305.56	303.91	305.38	300.91	303.38	301.4	305.6	303.02	302.9	304.7	303.63	302.26	302.77	302.76	304.03	302.8	302.45	303.85	302.03	302.69	306.2	303.82	303.28	302.84	303.99	303.08	302.57	300.95	301.49	303.85	302.85	305.71	303.81	304.08	301.21
294.71	291.77	295.66	295.06	291.37	292.59	294.88	292.09	295.33	294.23	294.1	294.77	296.51	294.51	293.88	294.87	295.15	294.22	296.11	294.5	296.59	294.61	295.33	296.59	293.46	293.46	294.65	293.99	296.36	293	294.89	294.1	296.1	294.73	295.26	294.34	295.6	294.14	294.45	293.3	293.86	294.48	296.5	293.73	295.73	295.8	293.32	294.78	295.29	294.01
309.37	309.78	308.72	311.42	310.32	308.73	308.46	311.23	308.74	307.17	307.47	311.28	307.99	307.95	311.06	312.42	309.66	308.86	309.74	308.19	311.42	310.41	309.86	309.71	308.19	309.15	308.85	310.46	308.92	310.21	307.88	309.72	310.05	307.83	309.09	308.92	309.92	307.09	310.52	311.49	310.85	309.15	310.11	309.74	310.84	309.77	309.44	308.4	310.46	312.68
301.75	305.27	304.93	305.34	302.86	304.83	304.08	305.05	304.11	302.77	307.89	303.7	302.64	303.99	305.76	304.75	304.64	305.91	306.36	305.54	305.39	307.4	306.22	303.92	304.72	302.66	304.88	308.46	303.51	303.44	303.16	305.91	303.72	306.29	305.25	306.9	305.73	304.46	303.49	305.42	305.59	304.97	305.47	306.42	303.78	304.41	304.7	306.58	306.78	305.33
312.99	315.17	313.59	310.08	317.27	316.03	313.59	316.67	313.93	315.4	314.52	314.14	316.28	314.57	315.5	314.53	314.15	312.04	313.7	313.14	315.83	312.61	316.66	314.59	313.37	314.86	314.75	315.27	316.36	314.71	312.02	315.9	316.48	315.35	315.73	315.05	313.34	313.01	314.62	315.77	316.06	312.71	311.57	317.96	316.55	314.17	314.71	316.61	315.85	314.39
312.17	314.27	315.26	311.61	312.79	313.38	313.38	312.54	311.43	312.82	313.05	313.78	310.43	312.44	311.02	315.72	312.28	313.6	313.31	313.65	317.16	311.72	316.26	312.3	313.46	312.29	313.71	314.25	313.29	314.34	313.63	313.68	313.6	314.85	315.95	313.4	312	315.88	312.61	312.85	314.87	314.79	315.75	313.05	311.79	314.6	312.03	312.26	311.44	312.85
325.53	324.24	324.38	325.16	324.03	325.66	326.11	323.43	327.37	326.36	324.94	324.83	324.92	324.52	323.13	326.91	323.28	325.98	326.88	324.72	326.28	322.9	327.69	326.06	326.04	325.49	324.73	323.41	328.48	326.39	326.31	326.16	325.46	324.42	324.54	319.3	326.92	324.06	325.45	325.59	325.1	323.22	325.04	326.49	323.78	325.13	324.02	327.14	325.53	324.18
314.01	314.8	314.19	314.1	314.2	315.23	313.9	315.55	313.89	315.31	313.92	315.38	313.1	311.39	312.39	316.57	312.62	310.58	314.26	314.11	311.82	314.44	315.36	311.84	310.21	314.65	314.87	315.48	313.23	314.1	313.71	315	313.53	315.46	314.3	312.59	314.49	313	314.49	315.24	315.47	312.22	314.07	316.25	312.38	314.74	314.58	316.86	313.87	316.31
315.4	316.91	315.03	314.96	317.16	314.07	315.88	317.23	315.37	313.69	313.15	315.21	315.98	315.54	316.94	316.43	316.65	315.66	317.25	314.93	317.26	313.33	318.4	315.54	315.75	314.79	316.07	314.99	318.24	315.51	313.56	318.89	315.96	316.25	315.83	315.97	317.53	314.56	314.56	317.65	316.12	315.06	316.36	315.51	315.85	316.07	315.96	317.08	316.69	314.94
310.49	307.74	307.53	307.44	308.05	310.7	309.35	308.12	310.31	309.66	308.78	307.27	308.92	307.68	309.94	308.27	310.16	308.1	309.06	309.23	309.07	307.88	307.05	309.69	307.75	308	307.91	311.94	307.65	309.16	310.19	306.71	311.25	307.95	307.7	308.95	309.75	307.59	308.61	308.66	308.97	307.84	308.01	309.96	305.83	308.99	307.94	306.57	311.69	309.79
304.06	305.75	305.08	303.95	304.24	306.58	305.39	305.63	304.43	303.79	303.09	306.33	305.96	303.41	300.3	306.03	303.96	303.45	303.65	303.29	304.1	304.37	306.27	301.48	304.05	304.23	305.78	302.83	304.71	303.14	301.46	301.54	303.57	303.13	303.14	304.13	304.96	304.27	305.02	304.87	304.91	305.1	303.09	305.07	304.6	304.07	304.46	305.05	303.93	305.09
302.43	301.26	303.59	300.93	301.83	300.6	304.14	301.9	300.69	301.6	301.05	301.41	300.61	301.71	300.87	298.84	301.57	301.61	299.7	300.67	301.31	301.13	301.18	300.61	300.67	302.64	300.85	304.85	301.98	301.29	301.91	298.22	302.79	300.46	300.4	299.92	298.95	301.63	301.93	301.17	299.98	302.45	304.18	303.44	301.17	301.29	301.63	302.38	300.57	303.9
328.44	327.87	329.39	325.21	327.36	325.4	326.39	327.01	327.97	327.16	325.05	329.44	327.36	328.33	326.76	326.34	328.08	327.28	325.72	325.41	327.58	326.65	332.11	326.94	328.08	324.58	325.39	327.33	328.47	327.9	325.88	328.18	329.35	327	325.76	326.24	325.63	329.14	325.4	325.63	328.33	327.61	327.62	330.39	326.6	326.86	326.6	327.46	328.6	327.08
292.75	292.79	295.38	294.37	294.66	293.58	296.14	293.06	293.78	294	293.81	292.56	292.56	292.63	293.63	295.34	292.16	293.8	292.99	293.39	295.11	293.74	294.72	292.97	292.83	294.63	293.94	295.86	294.9	293.2	294.45	291.29	293.86	294.49	293.94	294.72	294.42	294.73	294.28	292.21	292.86	295.12	294.4	293.27	295.25	290.94	294.47	293.74	294.78	291.86
305.71	303.03	301.31	303.75	301.1	302.31	302.57	303.84	301.93	302.28	303.23	301.42	303.68	303.04	306.2	302.11	303.88	302.83	302.93	302.07	304.66	301.09	303.2	304.03	303.41	306.17	303.51	303.84	303.14	304.15	301.97	301.92	306.45	301.06	301.84	302.95	306.8	303.35	303	302.55	304.18	304.57	304.26	301.73	302.29	303.02	303.84	301.74	305.68	302.53
315.06	314.64	315.21	315.51	311.99	312.85	313.23	312.53	312.78	311.31	314.1	311.17	313.87	309.83	314.82	312.17	312.05	313.04	311.74	312.49	311.64	314.08	312.79	314.21	314.35	311.64	313.9	311.73	313.97	311.42	311.4	313.95	312.61	315.73	311.83	314.92	312.76	314.38	314.51	311.92	314.64	311.75	313.61	315.03	311.7	313.83	312.34	311.91	315.06	314.38
312.42	315.16	312.62	315.27	317.35	314.5	313.23	315.78	313.71	313.09	315.18	315.67	312.8	315.93	314.41	313.99	312.54	313.73	316.61	314.2	313.67	314.63	310.74	312.5	315.46	314.09	315.84	313.28	313.66	313.22	313.04	313.68	312.01	312.67	312.62	315.4	312.47	314.89	313.58	314.69	313.15	314.21	316.82	312.87	314.6	312.16	313.71	314.08	316.23	313.85
294.85	294.6	296.29	295.77	296.14	294.86	293.68	296.76	294.17	295.02	293.99	295.76	294.75	294.63	295.55	294.17	294.45	293.33	296.31	296.11	297.19	295.82	293.92	293.34	294.21	296.48	293.8	295.64	294	293.88	296.17	294.5	294.11	293.75	294.92	296.92	296.05	296.65	295.25	296.15	295.43	295.86	296.84	295.99	293.89	294.71	293.92	295.41	294.26	292.38
316.64	317.98	318.42	316.84	317.66	317.33	319.57	317.19	316.06	319.19	318.27	318.8	318.14	318.67	316.85	320.33	318.98	316.02	319.62	316.57	319.59	321.19	316.12	317.45	319.98	318.81	317.71	317.88	317.55	317.33	318.31	317.2	320.76	319.27	319.56	318.58	316.95	318.38	318.42	318.62	319.58	318.38	317.76	319.57	316.13	319.27	316.06	319.04	318.86	317.95
319.24	315.79	316.38	318.58	316.86	316.62	318.19	316.96	317.09	319.67	318.95	319.31	318.21	317.84	319.97	315.72	319.59	318.38	319.01	315.98	318.88	316.8	317.9	318.9	317.16	315.5	321.07	319.89	318.09	319.01	318.3	319.26	317.27	318.49	318.77	318.34	316.3	316.71	316.75	317.13	318.04	317.63	321.06	318.63	316.32	315.92	319.51	318.71	315.04	317.07
317.18	316.07	312.47	315.99	316.49	315.64	312.65	315.46	314.87	313.69	314.33	316.1	317.9	317.63	315.56	316.52	316.26	314.34	316.82	316.42	316.89	316.32	315.18	314.22	315.15	317.03	316.52	314.91	314.98	315.83	315.96	319.36	315.22	315.33	316.6	315.61	316.46	314.37	314.41	316.06	318.15	317.4	317.8	314.37	311.61	315.2	316.31	315.42	315.34	315.7
315.03	315.89	315.61	318.07	316.04	317.21	313.52	314.68	317.48	316.54	318.54	315.71	317.29	314.19	314.3	317.37	314.87	316.31	317.38	315.53	317.93	314.66	317	316.58	312.99	316.05	316	316.54	316.4	316.83	317.38	314.83	315.19	316.99	318.04	316	317.33	314.07	316.45	315.85	316.01	313.58	315.42	313.95	314.63	314.55	317.87	316.74	318.26	315.46
327.38	323.49	329.76	328.06	327.46	327.75	329.78	329.37	327	327.03	325.58	327.47	329.76	327.78	328.81	328.43	327.84	329.5	326.23	329.45	326.31	327.87	329.11	326.87	326.46	327.23	327.32	331.75	328.78	326.9	327.48	329.26	326.65	328.74	325.88	326.93	327.03	326.95	327.31	326.75	327.33	327.87	327.21	328.79	329.63	329.59	328.49	328.01	328.57	328.4
327.88	327.38	330.19	326.76	327.6	326.14	326.52	328.38	327.25	325.64	325.62	325.39	325.31	326.36	327.31	326.4	327.5	328.11	329.45	328.82	326.62	327.03	328.2	328.96	329.06	329.29	327.27	324.79	330.76	329.6	327.83	327.09	326.85	326.85	326.69	328.43	330.93	325.99	328.29	329.75	326.31	327.72	330.23	329.27	327.94	327.86	326.47	326.71	327.77	328.03
304.55	303.2	305.95	307.26	304.03	307	307.58	302.92	304.55	305.64	304.44	304.57	302.46	305.19	306.49	306.22	305.34	306.29	305.31	303.19	302.67	304.01	306.56	303.06	307.83	305.99	305.76	305.16	304.18	302.05	304.95	306.66	303.96	305.78	302.14	307.36	304.07	304.39	303.21	305.6	304.26	302.61	301.57	306.63	303.99	303.58	303.47	303.33	305.6	306.95
300.3	302.31	303.1	306.81	303.73	302.89	307.74	302.22	305.85	303.37	303.48	303.52	303.23	303.98	304.95	302.55	303.46	302.85	304.49	305.35	304.87	303.72	304.53	303.64	301.59	299.95	304.29	304.93	302.44	303.57	303.75	306.34	304.08	304.22	304.1	303.43	303.64	302.9	303.55	300.94	302.35	304.28	304.28	303.3	302.47	304.13	301.07	305.5	302.58	304.86
312.77	315.65	316.06	313.79	313.43	314.61	313.34	312.98	313.22	314.27	316.99	313.82	314.71	314.87	317.06	314.77	312.75	313.92	312.82	315.33	315.15	315.19	314.4	313.78	315.42	312.51	313.8	314.81	315.74	313.99	312.33	313.71	314.1	311.65	314.83	315.97	317.08	313.95	311.7	314.69	313.13	314.31	312.66	312.6	315.3	316.07	316.44	313.91	316.6	315.07
308.89	311.01	312.11	309.14	310.66	309.56	310.18	310.91	312.94	308.7	311.15	310.8	309.3	310.64	307.9	309.46	308.11	306.82	310.1	312.3	310.5	311.69	311.1	310.05	313.19	309.97	309.49	307.49	309.67	310.07	308.3	310.73	313.72	310.42	310.25	309.93	310.35	310.78	310.99	309.99	309.2	309.82	309.68	311.72	311.62	312.94	309.22	311.74	309.4	309.95
310.88	313.63	308.67	313.71	311.81	310.68	311.38	309.81	312.88	309.4	309.46	310.59	310.34	310.79	311.84	313.54	311.5	311.88	311.32	311.39	311.04	311.48	311.51	310.76	309.45	312.06	311.94	312.13	313.33	313.12	311.31	311.78	311.42	310.6	309.06	311.83	313.4	310.63	311.43	312.49	312.15	309.07	308.09	312.2	313.47	309.12	309.73	310.7	310.59	312.16
302.02	302.52	303.96	304	303.39	304.08	302.14	304.18	304.28	305.42	302.92	301.38	301.83	303.09	303.83	303.29	301.36	303.74	300.87	300.53	302.46	302.65	301.77	301.12	304.47	301.75	299.8	302.02	302.67	303.18	301.85	304.7	301.6	302.41	304.49	303.75	303.43	303.21	302.09	302.46	301.74	301.94	303.29	304.09	303.77	303.38	305.58	302.44	303.88	302.65
301.58	300.06	301.54	301.72	300.18	299.43	301.37	301.82	301.24	301.81	300.59	302.67	300.38	301.6	302.08	301.55	300.5	302.05	301.42	300.35	300.24	299.75	302.75	302.24	300.17	302.46	299.74	301.75	299.77	300.3	301.79	300.26	302.1	301.48	299.46	301.71	299.65	300.76	300.66	298.41	301.28	300.42	300.9	299.91	300.58	300.04	300.18	297.91	302.17	302.45
306.51	304.37	304.54	303.72	306.61	305.2	304.57	305.31	306.4	305.04	304.45	302.58	306.29	305.7	303.84	307.44	307.17	306.03	304.17	306.89	305.49	303.64	305.12	304.06	308.05	304.3	305.94	304.6	304.95	307.64	305.65	303.8	303.15	307.18	305.61	304.01	305.5	302.84	305.5	308.47	305.1	305.1	305.76	307.41	304.9	305.85	306.72	306.04	303.77	305.8
328.37	328.95	327.25	330.12	326.22	327.53	330.6	327.14	327.56	325.53	326.67	327.03	329.06	327.55	328.71	327.23	326.5	328.99	327.26	326.15	327.89	326.95	327.9	329.84	328.64	330.84	326.96	327.85	327.89	327.27	327.98	329.18	331.55	322.89	327.67	329.39	328.44	326.78	330.05	329.31	327.98	327.79	327.03	325.78	327.83	327.7	326.48	326.8	330.41	329.5
292.11	294.02	293.05	294.34	294.64	294.99	291.49	292.7	296.08	293.44	294.08	295.23	294.56	294.86	293.68	294.05	294.39	295.36	295.45	293	294.99	295.1	294.91	292.98	296.2	290.85	292.99	295.04	295.27	293.66	295.13	291.03	294.33	294.97	291.96	295.05	294.57	295.35	292.6	298.23	294.71	294.25	291.15	295.71	295.19	294.2	293.24	295.16	295.5	294.22
328.5	325.55	326.39	327.79	328.59	327.65	329.41	330.52	326.7	327.42	328.97	329.8	326	324.31	327.98	325.77	327.83	329.23	327.6	328.96	329.34	328.19	329.24	327.28	327.64	327.56	327.33	326.2	327.3	327.05	328.73	324.55	326.24	327.99	326.45	326.95	329.33	327.03	326.97	328.44	327.46	328.3	325.16	328.57	326.39	323.87	329.93	329.19	329.67	327.48
301.03	300.24	302.1	297.7	300.68	302.62	303.56	302.92	300.11	300.7	302.58	300.38	299.43	303.15	300.05	300.06	300.57	300.64	299.3	300.82	301.37	299.68	300.54	299.3	298.72	299.4	300.88	301.22	300.96	300.57	300.96	299.02	301.41	301.68	301.91	300.65	301.43	299.71	299.12	301.36	303.61	298.54	301.28	302.94	301.63	300.56	300.96	301.34	303.47	301.72
304.1	304.9	305.59	303.44	304.58	304.17	303.24	302.17	302.14	303.12	304.32	301.62	302.09	307.37	306.3	304.06	301.15	306.04	303.94	304.81	301.84	304.88	305.45	301.24	305.99	302.72	305.34	302.43	304.75	304.07	304.06	303.16	303.31	300.73	301.07	303.22	302.3	303.63	303.7	301.67	302.67	300.31	303.9	304.71	303.17	302.31	302.81	304.2	303.64	303.33
313.09	314.11	311.6	313.82	315.06	316.05	314.72	313.32	316.13	313.97	315.46	314.51	315.12	311.75	314.67	314.89	316.21	312.19	314.69	315.23	310.76	316.16	314.24	315.62	318	314.04	314.87	315.89	316.19	312.65	314.82	313.73	314.89	314.86	314.91	314.56	314.4	315.2	313.33	312.57	315.13	313.3	315.64	314.46	316.22	313.01	316.02	315.48	315	313.27
312.97	314.02	315.43	314.04	314.49	314.37	314.48	311.65	313.89	315.23	314.37	314.77	313.62	313.36	312.14	312.54	315.36	315.21	316.5	313.8	316.34	314.96	311.84	313.65	314.41	315.49	315.44	313.42	314.37	314.44	316.42	314.61	315.05	317.05	315.82	317.39	314.3	314.07	315.54	315.13	313.11	313.88	316.07	313.78	316.25	317.98	315.78	314.11	313.69	316.35
318.11	317.43	316.91	315.35	316.33	316.26	317.16	317.27	313.59	316.13	315.73	315.05	317.39	316.17	313.8	315.51	315.63	316.59	317.74	317.02	315.41	314.87	316.67	314.92	317.28	316.06	316.64	315.31	315.7	317.98	317.24	317.44	315.61	315.21	314.97	316.21	316.11	317.38	318.18	316.37	317.02	314.37	315.26	313.73	316.57	316.79	315.25	315.89	314.29	314.5
305.3	306.8	304.06	308.13	307.74	307.93	309.16	307.04	303.61	305.67	307.63	307.72	304.79	307.41	305.43	303.89	304.74	307.39	306.51	304.92	306.13	306.85	305.86	308.25	305.41	307.05	309.32	305.64	306.38	306.77	304.13	307.47	306.34	306.28	305.98	305.77	306.43	308.63	308.75	306.9	306.89	307.17	304.25	307.6	306.25	306.18	306.64	306.87	307.06	308.35
308.47	308.57	308.92	309.16	307.58	305.72	309.3	308.97	306.41	309.84	308.22	308.2	309.07	309.17	310.7	307.26	310.87	307.06	310.9	312.22	308.41	309.78	305.34	308.73	307.66	310.09	308.98	312.55	310.02	308.77	308.74	309.99	311.26	311.54	309.94	310.76	308.96	309.33	307.62	309	309.12	309.21	306.95	309.89	307.22	309.41	307.39	308.99	309.23	308.08
300.83	300.87	300.77	300.17	302.57	301.35	299.05	298.59	300.54	298.83	301.04	297.66	300.22	299.64	301.03	299.52	299.21	300.55	297.87	299.84	300.17	300.61	300.31	298.28	296.59	301.07	299.61	301.34	299.93	298.55	300.24	301.22	300.56	299.47	299.15	301.74	298.41	299.58	301.21	300.62	299.04	298.09	302.34	298.11	299.78	299.76	301.52	300.32	299.51	300.29
294.5	295.45	297.73	295.63	296.14	297.53	297.26	297.77	297.61	294.08	295.41	294.29	295.64	297.81	297.5	297.24	297.23	297.58	297.87	295.34	297.57	297.39	295.88	295.93	294.33	298.57	293.56	296.72	295.27	298.32	297.43	296.84	298.01	295.39	296.83	297.14	296.68	297.58	295.3	295.72	298.49	296.33	296.09	295.58	297.07	296.49	298.31	296.38	296.2	299.47
301.84	304.5	301.66	304.44	300.08	303.91	303.6	304.86	302.3	304.76	302.36	302.88	301.34	303.12	305.23	303.68	305.87	302.68	303.03	304.48	302.5	305.1	302.03	303.32	303.35	305.88	302.57	305.8	302.04	302.99	302.03	305.19	302.73	302.27	301.72	302.93	304.93	302.67	303.97	302.97	303.81	302.58	303.74	304.82	302.88	304.1	303.57	304.7	304.87	306.27
305.14	308.18	307.96	305.71	306.46	308.75	308.89	307.83	308.17	306.38	306.5	306.92	307.02	308.64	307.82	306.7	306.43	308.36	307.97	306.37	305.51	306.98	307.31	305.97	309.08	309.02	309.3	303.81	308.98	307.46	306.18	306.33	308.73	305.64	308.43	307.18	306.2	308.13	308.34	309.28	309.52	306.88	306.11	306.55	307.37	309.69	306.57	306.82	307.63	309.01
295.79	294.9	294.94	294.17	294.69	293.16	298.61	293.76	293.55	294.18	293.73	293.42	292.8	295.11	296.95	293.84	293.68	296.5	294.68	293.47	296.6	297.83	292.73	295.01	294.04	295.88	296.01	295.89	296.11	295.71	297.41	295.61	293.99	294.93	296.52	296.13	295.84	295.33	295.73	294.3	295.76	295.17	295.16	295.75	293.82	294.19	294.76	298.45	296.55	294.49
315.41	317.31	316.84	318.56	316.58	315.02	315.01	317.18	315.28	316.65	314.76	316.62	315.64	315.49	316.67	317.77	315.94	314.76	315.85	315.89	316.16	316.42	317.33	314.9	316.81	315.41	314.85	315.35	314.15	315.97	316.17	314.88	316.91	316.1	316.69	315	317.34	315.84	317.87	315.44	318.29	315	315.97	317.35	315.88	316.65	315.63	316.3	316.78	315.62
302.91	304.74	302.58	303.75	302.19	305.81	302.2	306.68	304.91	305.97	304.69	302.76	304.24	305.3	306.57	304.37	305.69	303.68	304.64	304.92	306.24	304.52	305.83	306.15	305.51	306.05	303.68	306.02	305.72	302.22	306.4	304.31	304.93	306.13	306.45	303.98	303.22	305.41	306.83	304.18	307.52	304.66	302.37	303.3	304.29	302.82	302.89	304.98	305.99	303.26
311.17	311.15	311.52	310.93	312.75	311.29	311.84	311.51	312.99	314	311.16	313.42	311.13	310.61	311.28	312.89	311.15	311.88	310.35	310.56	312.27	312.05	313.64	311.22	312.22	312.02	312.31	311	311.73	312.94	310.52	311.91	311.75	310.49	311.64	312.99	312.17	311.25	312.39	309.66	311.67	312.81	310.66	308.66	315.91	311.1	312.3	313.44	312.32	310.05
302.4	299.93	305	303.06	303.26	302.14	303.77	302.55	301.38	304.34	302.66	303.64	303.79	303.36	304.39	304.08	304	301.36	301.18	303.31	302.9	305.45	303.07	301.53	302.63	303.84	303.46	302.2	303.87	302.92	304.26	302.19	305.38	301.26	305.25	304.88	302.47	303.97	300.94	304.09	304.27	302.66	303.55	302.33	302.64	302.78	302.33	303.29	300.16	304.72
296.31	295.32	296.34	299.96	296.7	298.45	298.72	296.56	296.92	293.9	297.92	297.53	296.47	296.34	295.96	295.27	298.7	297.64	296.36	301.35	298.67	296.65	297.54	296.08	296.76	296.87	296.53	294.58	297.26	297.3	297.14	297.42	295.59	295.18	298.74	296.79	294.71	298.51	296.42	296.29	295.08	294.51	299.93	298.1	296.88	297.96	299.16	297.56	298.8	297.43
316.96	319.68	316.73	314.35	315.21	317.49	317.16	317.31	317.1	315.23	314.49	317.91	316.88	314.31	315.87	317.57	316.21	319.37	316.79	316.76	316.25	315.4	314.58	317.03	318.57	318.63	315.31	317.25	316.35	316.2	317.41	318.69	316.53	317.87	315.34	315.49	316.99	317.3	319.01	316.76	315.93	316.23	318.45	318.41	315.85	315.06	315.65	315.95	317.7	316.67
319.7	317.94	317.01	319.76	320.86	318.91	319.07	318.58	321.07	320.22	319.07	316.32	319.54	317.04	317.75	318.9	315.92	320.35	321.15	318.17	316.96	317.47	318.88	317.11	317.59	320.33	320.75	319.19	318.19	319.22	317.8	316.49	317.1	318.71	318.12	317.67	316.33	319.49	318.88	317.08	319.34	316.3	318.92	316.77	319.37	320.13	317.6	317.57	318.32	318.76
316.14	320.52	317.62	315.79	317.13	316.47	317.92	317.04	318.77	318.61	316.7	315.66	315.78	317.58	314.76	315.15	316.32	316.23	317.44	316.04	317.75	315.97	317.8	317.51	316.53	318.27	317.77	316.95	315.3	316.55	316.44	315.09	316.26	318.08	317.8	316.44	316.38	318.03	316.66	316.29	316.14	317.88	315.46	315.93	317.75	315.01	316.67	317.1	314.31	316.03
303.35	302.25	301.63	303.05	302.44	303.1	302.19	300.79	304.69	305.63	304.68	302.45	304.48	303.9	301.91	302.51	300.13	303.27	303.39	303.36	300.4	303.32	303.14	303.15	303.11	306.92	302.99	301.43	303.55	303.99	303.59	302.29	300.91	306.1	301.54	302.38	301.89	302.26	302.81	301.89	304.55	303.59	302.98	301.14	300.75	302.46	303.77	299.84	305.26	302.1
306.18	304.58	303.91	305.04	304.32	305.36	303.85	303.67	305.35	302.92	304.89	307.48	306.18	306.83	305.14	302.58	307.38	302.19	303.47	306.52	304.19	304.95	306.28	303.65	304.43	304.54	307.65	305.5	305.36	306.66	306.24	305.4	304.51	304.88	307.04	306.28	303.76	303.63	305.41	304.37	305.11	301.68	307.28	304.28	307.93	307.63	306.84	302.97	305.04	304.81
319.34	317.95	318.13	318.92	319.96	321.1	316.71	316.11	317.35	319	317.81	317.29	320.1	319.14	318.1	317.88	318.99	318.11	315.67	318.54	317.93	317.35	319.6	317.94	317.49	318.1	318.64	319.58	321.5	318.34	318.98	318.97	316.43	319.6	316.69	317.42	318.1	319.99	319.25	318.93	318.9	317.32	316.69	318.05	319.65	318.29	317.51	316.88	317.39	318.81
301.04	299.45	303.81	300.99	302.21	303.05	300.99	301.34	302.43	303.2	304.05	300.39	298.73	298.75	302.75	303.35	302.12	298.68	303.8	303.06	303.38	301.53	303.9	302.24	303.96	300.44	301.29	304.79	302.5	301.43	301.59	302.3	302.88	302.08	303.4	302.83	300.36	303.57	301.74	300.36	301.92	302.61	301.31	302.21	302.11	299.99	301.01	302.19	300.88	300.9
311.59	311.38	310.7	313.79	308.85	310.62	313.34	316.29	310.83	314.08	311.99	313.3	311.6	312.09	312.07	312.27	310.39	311.3	309.77	311.69	310.8	311.48	311.43	311.47	312.74	309.78	309.63	311.05	310.9	310.57	310.23	313.33	311.58	312.02	311.02	312.16	313.08	310.71	309.36	311.32	309.72	311.87	311.68	311.93	311.37	312.56	310.79	312.34	313.97	312.12
318.8	315.44	314.99	315.22	317.05	315.08	317.43	315.72	317.72	315.05	317.22	315.77	315.32	315.33	319.02	315.69	315.95	317.69	316.21	318.13	317.54	314.99	316.38	317.61	316.66	316.13	318.4	316.52	315.62	316.88	317.27	317.19	318.31	318.38	314.04	319.39	314.2	315.95	316.1	318.07	315.33	318.48	317.14	314.66	316.96	318.32	316.83	315.28	312.88	315.29
314.65	315.88	315.97	316.84	312.71	316.07	315.95	314.74	315.7	318.24	315.54	314.95	316.06	315.5	317	317.29	315.16	315.33	313.83	313.89	316.86	315.7	317.95	316.21	317.73	315.7	317.9	314.87	317.26	315.43	316.66	313.9	316.07	316.7	315.09	315.98	316.24	316.33	314.53	313.08	316.88	317.25	314.59	313.16	316.69	315.94	315.21	316.83	314.07	317.32
302.27	302.99	306.17	303.54	302.98	302.56	303.74	304.46	304.02	301.38	304.55	306.33	302.93	303.48	304.74	304.58	303.43	304.86	303.92	302.11	304.54	304.45	305.78	305.11	302.64	301.92	304.85	301.59	302.53	300.59	305.75	305.02	304.14	303.16	303.37	304.9	304.08	303.3	303.3	304.64	302.75	305.35	304.08	304.75	302.61	305.08	304.65	302.1	302.12	304.19
302.09	301.2	301.32	303.57	301.12	304.06	299.24	300.54	301.86	302.48	304.01	301.72	302.69	301.52	303.14	302.66	299.81	301.61	302.53	300.56	302.24	299.99	300.77	301.15	301.38	300.44	301.55	301.23	300.85	299.77	299.26	301.21	299.51	301.28	298.91	302.35	300.06	301.06	301.23	300.53	299.22	302.48	300.54	298.79	302.26	302.24	302.21	301.6	300.45	301.65
309.41	311.05	309.32	310.94	311.14	308.7	312.24	309.78	311.27	308.97	310.89	311.46	307.9	308.61	310.73	312.04	311.63	307.17	309.42	309.02	312.04	309.94	311.4	310.3	310.37	308.92	309.55	308	308.85	308.35	309.91	309.5	308.87	307.85	308.41	310.31	310.14	310.13	309.13	307.08	308.86	309.89	309.07	309.96	311.7	308.9	312.85	309.43	308.79	309.08
309.79	307.92	307.76	305.82	306.35	307.7	305.64	304.92	306.13	307.61	308.4	307.83	306.42	306.04	305.67	307.96	308.34	308.73	308.15	305.83	308.21	305.25	308.25	308.69	306.94	309.25	304.09	305.02	307.56	308.13	306.72	308.7	308.64	308.11	308.38	305.83	305.39	305.91	307.8	306.72	306.54	307.53	307.34	306.9	308.64	305.38	307.77	308.73	307.26	308.5
323.73	325.47	324.68	323.31	325.54	324.54	324.88	323.82	324.57	326.99	324.91	327.26	325.78	326.32	326.6	322.56	323.98	325.77	326.22	325.89	321.79	321.95	323.64	324.46	322.71	324.05	324.67	322.13	325.43	323.55	325.69	324.48	327.2	322.41	325.84	324.47	324.2	326.43	324.04	325.2	326.05	326.19	323.94	328.07	321.98	322.37	323.67	325.68	326.53	325.67
303.09	303.95	303.81	305.38	304.3	304.42	306.19	305.47	304.06	304.8	301.95	304.45	301.63	303.21	303.94	302.04	304.18	303.15	303.6	302.69	304.33	301.98	305.31	303.11	304.67	302.6	302.62	301.21	301.4	304.81	302.25	305.47	303.68	303.86	300.09	301.27	300.42	305.69	303.9	304.94	302.1	301.42	305.38	305.3	303.14	302.48	305.95	305.33	301.61	304.35
294.22	294.39	297.18	295.83	296.21	293.68	295.74	295.84	293.68	296.99	294.51	295.92	296.92	295.38	295.73	292.37	294.94	293.83	292.94	295.7	295.46	297.29	295.13	294.87	292.95	294.86	294.46	297.04	294.22	294.42	293.86	295.56	293.44	296.07	295.03	297.05	294.42	294.9	297.53	294.09	296.55	293.65	294.65	292.53	293.46	295.37	293.31	294.76	295.15	290.88
326.16	326.4	331.37	329.83	327.21	328.69	329.07	326.52	329.86	327.41	328.4	328.3	328.44	326.76	328.36	329.04	329.56	326.06	329.44	327.41	328.8	329	329.17	329.05	330.21	327.97	327.6	327.44	327.8	329.17	328.22	330.29	326.9	327.5	329.65	327.67	330.01	330.9	329.49	329.79	328.28	328.14	327.83	329.44	328.6	328.19	328.03	328.8	326.56	326.44
313.65	315.47	315.1	314.5	316.02	316.23	314.72	316.35	313.42	313.88	314.22	315.87	312.47	316.44	314.79	316.18	314.68	318.66	311.54	314.74	314.65	315.02	315.87	314.05	315.93	315.71	316.17	316.78	315.67	318.8	312.38	313.36	313.73	311.36	313.67	317.63	315.12	314.59	314.41	314.01	316.67	315.11	313.93	314.44	313.94	314.44	314.79	315.79	316.31	317.28
318.11	318.68	319.84	319.19	321.29	320.65	321.23	320.75	319.24	321.13	318.72	321.19	319.95	317.52	319.17	320.75	319.32	319.5	318.49	321.31	318.04	320.32	322.24	318.05	318	320.81	319.61	322.29	319.95	319.44	318.8	320.35	319.93	318.08	317.43	319.88	320.5	319.38	320.19	318.45	316.41	321.98	319.62	318.25	320.67	320.96	317.64	319.76	319.6	317.1
318.11	316.06	316.95	316.71	316.86	314.21	315.32	317.66	317.54	315.99	314.83	314.84	318.27	316.15	314.63	316.46	315.48	316.58	317.35	318.29	321.5	318.78	316.99	315.98	316.19	317.58	317.13	317.31	316.08	315.06	317.56	317.29	315.64	316.08	317.02	317.56	319.77	315.44	315.56	316.14	314.48	315.14	313.68	316.89	318.6	314.01	316.91	316.4	315.75	317.21
294.18	292.34	296.12	295.12	295.95	295.76	295.44	296.11	297.5	294.12	295.16	294.27	294.24	295.38	295.85	293.05	294.18	298.04	292.89	293.8	295.29	293.96	295.72	294.94	294.44	293.84	295.5	296.42	295.75	295.2	295.19	296.92	296.09	294.39	294.74	298.68	294.09	292.53	294.85	294.07	294.04	294.08	294.83	295.78	296.31	295.11	294.69	293.65	294.92	296.67
314.37	316.23	312.04	312.63	314.38	316.42	314.59	314.56	313.43	315.74	316.2	314.17	317.17	313.55	314.57	314.58	314.65	314.97	315.42	314.29	313.28	315.56	316.07	313.93	316.27	315.03	314.22	313.94	314.89	314.38	313.29	313.89	314.55	315.69	315.28	314.13	317.14	313.32	318.37	315.11	313.82	316.86	316.01	312.11	312.59	316.36	315.4	316.23	312.86	313.93
314.1	311.33	313.15	313.18	313.8	313.74	313.63	312.84	310.16	311.81	313.75	311.67	312.01	313.14	312	310.75	313.91	311.89	313.88	316.58	314.12	311.66	313.22	311.94	313.09	311.3	313.88	316.04	314.51	313.08	313.68	311.55	312.28	314.36	314.38	311.93	311.17	312.32	313.88	311.87	311.59	313.09	316.06	311.87	315.69	311.64	312.18	312.77	312.25	312.51
304.07	303.26	300.7	300.87	301.46	302.79	302.26	302.11	302.82	304.17	300.17	302.09	303.44	304.19	304.04	302.79	303.34	301.01	302.08	302.42	303.1	299.29	302.7	301.69	302.79	300.9	303.4	299.97	302.55	303.27	300.82	304.1	300.69	303.11	300.64	300.71	304.05	302.49	301.52	302.74	301.96	301.78	302.6	301.62	302.47	305.14	302.89	302.41	302.58	301.48
303.07	303.21	304.01	305.38	302.33	303.61	301.38	301.73	303.16	305.33	303.83	304.87	305.51	302.76	304.63	303.72	302.93	304.39	303.91	301.91	303.26	303.36	303.53	301.16	301.99	304.42	305.3	306.41	302.2	303.07	303.45	301.14	305.66	302	304.04	303.74	304.47	304.51	303.89	305.02	303.09	303.51	303.97	303.81	303.01	304.08	304.93	304.88	304.33	306.44
310.98	311.19	309.42	312.13	309.74	311.18	309.05	312.35	312.31	309.28	307.14	309.36	311.08	310.67	310.63	312.32	310.96	310.93	309.33	309.3	310.01	310.79	310.46	311.44	310.43	310.06	312.52	312.14	311.92	310.61	310.5	309.51	310.95	313.61	310.84	311.97	311.78	311.17	310.01	310.14	311.02	312.98	312.03	313.16	309.28	307.68	310.17	310.82	308.92	311.49
328.88	329.87	326.1	325.93	330.36	326.05	324.88	327.74	326.17	330.11	327.56	329.04	326.98	326.47	331.55	327.97	328.66	329.9	328.21	330.26	329.77	327.36	328.23	327.99	327	328.19	325.63	326.99	328.87	327.06	329.58	328.79	326.45	327.56	326.16	329.8	328.84	324.59	326.9	327.79	328.04	328.37	325.77	324.51	326.05	327.78	327.31	327.17	327.29	328.48
316.72	314.61	314.37	315.95	315.59	313.75	316.51	314.36	314.78	314.86	318.05	315.56	317.62	316.09	316.64	316.22	316.69	313.74	317.59	313.43	315.49	317.12	317.04	313.81	314.48	316.7	313.89	316.34	316.53	316.6	314.71	318.57	312.44	318.56	318.39	314.82	315.55	318.03	315.75	314.71	313.77	317.02	315.92	316.1	315.15	315.11	315.64	314.58	316.34	316.94
300.7	300.95	303.92	297.79	300.6	302.48	300.41	304.39	301.9	303.1	298.95	301.8	301.07	299.49	298.65	300.9	301.19	300.76	299.65	302.35	301	300.6	302.64	302.62	300.11	300.85	301.21	304.49	301.62	300.35	303.08	301.37	298.68	300.1	300.51	301.79	304.24	299.34	300.13	301.92	299.37	301.57	301.55	301.72	300.43	301.74	302.31	303.06	302.77	301.04
311.81	312.71	312.76	313.23	312.99	313.39	313.53	314.85	311.97	312.35	312.84	311.29	313.05	309.11	313.36	312.08	312.92	314.12	313.67	314.42	312.09	312.28	315.67	312.85	312.83	312.8	312.89	312.76	309.26	313.86	312.52	311.02	313.2	314.76	312.72	311.11	313.25	312.35	313	316.98	314.04	311.26	313.88	311.72	313.84	313.64	314.83	316.53	314.61	315.43
312.71	317.61	314.31	313.45	315.8	317.72	314.08	314.82	314.78	313.07	313.02	315.73	315.24	311.24	315.65	314.3	313.36	316.01	314.55	314.14	313.23	315.12	315.73	316.97	314.8	313.17	312.37	315.32	315.22	314.18	314.87	314.29	314.69	313.31	314.83	315.6	311.03	310.72	316.93	314.08	312.86	314.48	314.21	314.5	311.96	313.77	313.27	316.9	313.37	316.38
305.08	304.05	305.5	305.95	305.38	304.32	306.18	305.42	305.18	302.65	304.43	304.31	304.45	302.95	305.75	304.4	304.27	307.78	307.38	303.75	304.02	304.13	303.3	305.18	305.26	303.88	306.22	305.93	304.03	304.54	304.73	306.84	306.71	302.62	306.07	303.6	304.71	303.24	303.89	304.17	303.39	302.85	303.81	307.08	305.27	304.47	304.86	304.72	305.14	306.93
317.32	317.33	317.74	316.39	316.69	317.25	318.87	315.75	319.29	317.82	317.4	315.58	317.55	317.9	316.24	316.29	317.95	317.8	318.11	317.53	318.69	317.07	318.39	315.28	317.85	314.66	318.43	317.17	316.86	317.79	317.62	320	316.02	316.8	317.69	319.08	316.46	317.18	319.61	315.31	316.56	317.36	317.16	316.15	316.17	319.01	313.55	318.17	315.09	317.87
315.64	313.57	315.22	315.15	315.27	314.03	312.19	315.48	313.75	317.5	314.74	312.12	315.14	313.31	316.02	311.69	314.43	314.94	315.79	315.28	314.19	315.07	313.22	313.07	314.35	315.69	314.91	315.26	313.25	314.4	317.02	313.64	315.36	316.27	315.25	314.15	317.57	315.49	313.65	316.92	313.96	312.87	316.72	316.17	314.78	314.58	316.37	312.62	313.22	314.56
311.46	314.54	313.38	314.98	314.17	313.09	314.41	311.93	314.88	312.73	313.53	313.33	313.42	312.73	315.98	311.57	312.7	312.51	315.08	315.95	313.54	315.75	315.38	316.63	311.67	314.76	314.6	312.8	315.3	315.74	313.34	313.97	314.36	314.34	315.03	313.99	314.15	313.07	312	313.24	315.13	316.56	314.43	310.88	312.56	314.21	315.61	315.32	314.47	313.99
313.02	315.8	314.53	313.37	310.64	313.4	311.88	315.84	313.38	313.42	312.92	314.07	312.84	313.49	312.1	314.48	312.89	317.1	313.99	311.61	312.54	312.47	312.76	312.48	314.34	312.82	312.74	313.54	315.17	314.2	314.81	313.16	314.54	315.24	312.46	315.72	313.66	314.63	314.08	312.9	313.32	311.27	314.96	314.63	314.96	315.26	315.15	315.93	311.92	315.02
303.3	303.33	304.32	305.22	304.62	306.1	302.19	304.8	304.02	306.49	306.63	303.23	305.95	308.03	302.19	304.2	303.31	303.15	303.66	304.46	304.43	303.45	306.47	303.03	306.69	306.41	308.72	304.97	304.9	304.97	307.68	309.29	304.73	306.53	303.25	303.89	304.96	306.56	301.89	306.65	303.22	305.38	305.03	305.5	304.08	306.52	304.89	304.41	304.14	301.85
303.08	305.73	305.47	303.31	302.46	303.21	298.76	303.93	302.6	304.52	304.03	301.66	301.95	302.16	302.25	304.13	303.1	302.71	300.65	303.35	301.2	301.47	301.86	301.52	303.62	303.04	301.95	303.28	303.49	304.26	303.42	302.91	304	307.16	302.91	303.76	302.06	303.49	303.95	302.65	302.89	303.92	303.89	303.62	302.74	304.05	302.55	302.2	303.74	305.66
318.93	317.76	318.2	317.75	317.12	317.59	316.66	319.12	318.92	316.6	316.69	315.59	318.04	316.95	317.06	318.8	318.43	318.19	317.83	318.65	318.79	317.56	318.97	317.19	318.83	316.67	321.91	317.3	318.82	318.47	319.26	318.06	318.86	317.57	316.04	318.82	319.49	320.39	317.48	316.32	318.59	320.15	318.89	318.33	317.55	319.17	317.37	318.7	318.61	317.52
310.48	311.13	309.62	312.9	308.07	307.58	309.12	310.58	311.71	310.9	311.74	309.63	311.03	308.55	311.14	311.51	311.37	310.27	309.62	311.22	307.4	312.07	312.77	311.49	312.6	310.88	309.88	311.08	311.56	311.32	312.11	312.11	311.63	312.85	309.98	309.03	310.8	312.83	309.96	312.21	309.39	312.55	310.22	311.44	309.8	312.15	311.24	310.1	312.92	308.51
313.71	313.96	315.86	314.57	314.78	315.29	313.06	314.89	312.6	314.76	313.93	315.09	314.83	313.08	315.62	313.02	314.43	313.85	313.45	315.55	313.07	314.14	311.84	316.9	312.38	313.91	312.04	312.75	312.76	312.62	313.32	313.94	316.14	312.39	314.24	315.71	314.72	313.86	315.74	314.59	315	313.49	314.33	312.2	315.68	311.68	313.54	312.11	313.89	313.9
301.86	303.75	303.5	304.67	303.04	304.93	304.34	301.47	302.05	302.06	303.54	303.76	302.53	304.13	302.91	303.12	302.55	304.82	305.12	303.8	303.37	302.73	301.3	303.96	302.67	301.06	301.02	301.99	302.16	302.16	302.43	303.39	303.22	301.29	304.46	303.52	303.98	302.37	305.1	304.73	303	302.55	303.17	301.02	300.68	304.26	302.03	303.38	301.39	303.02
315.52	313.74	314.56	313.95	312.67	313.83	313.37	314.47	313.36	314.47	313.57	315.26	313.67	313.41	314.81	313.56	313.99	315.04	314.53	315.26	313.45	314.61	313.44	317.63	313.24	314.61	314.15	314.79	313.44	313.44	312.92	315.22	313.5	315.64	314.07	314.87	313.69	315.96	313.27	311.04	314.97	311.03	316.18	312.35	314.58	312.53	313.33	312.62	314.27	315.75
307.46	308.05	308.2	306.78	304.98	306.77	306.02	304.87	306.05	307.06	308.52	307.13	308.31	308.45	307.99	307.84	307.96	307.19	305.52	308.24	308.19	307.24	308.3	304.52	309.9	307.63	306.38	310.29	306.83	307.62	306.91	307.84	308.16	309.08	306.76	305.95	306.62	306.35	307.79	310.02	305.64	307.55	308.15	306.95	307.98	305.31	306.82	308.15	309.15	306.47
311.86	315.97	315.86	315.74	315.08	313.58	313.69	313.5	313.13	311.82	314.5	313.17	313.34	312.53	314.72	311.66	313.07	314.61	314.1	313.95	314.62	311.96	313.18	313.93	313.9	316.15	313.14	317.34	312.58	316.17	313.63	315.4	313.85	315.89	313.57	312	312.79	311.67	313.1	313.03	316.11	312.23	314.05	313.71	314.43	315.4	315.74	314.47	314.34	315.48
301.29	300.77	303.19	303.55	301.86	302.64	304.09	304.44	301.29	304.27	304.46	302.08	302.28	302.27	302.25	305.17	303.32	302.78	302.24	305.85	303.29	304.71	303.12	303.63	302.43	303.57	304.63	304.72	302.67	301.77	301.38	301.16	302.89	301.38	304.05	298.96	303	299.78	302.79	302.27	302.95	301.99	302.03	302.59	304.04	302.34	305.16	301.62	303.8	304.07
312.74	315.41	313.68	318.1	313.07	317.66	317.07	316.01	311.5	313.23	316.13	314.83	316.33	314.74	314.9	317.33	314.03	312.72	315.74	316.42	316.18	314.58	313.57	316.24	315.76	314.53	315.07	316.68	312.7	316.63	313.66	313.73	311.53	313.59	314.43	314.98	312.87	315.21	312.48	314.84	313.83	315.18	316.55	317.45	316.65	313.83	313.36	315.99	315.75	315.85
315.78	317.11	318.61	317.92	319.15	315.45	317.47	318.46	316.88	317.18	316.75	318.95	317.49	320.19	316.69	317.94	318.38	319.28	318.11	316.17	317.62	318.19	316.16	316.34	318.89	317.05	317.3	317.86	317.67	319.38	319.11	315.12	318.17	319.53	319.17	318.82	318.05	317.2	317.37	317.6	315.27	317.31	316.39	316.72	317.3	316.8	318.73	318.75	318.32	321.38
304.31	302.05	306.63	302.9	302.81	303.62	305.84	302.25	304.67	304.18	304.32	304.23	303.25	305.57	304.75	304.72	301.45	305.37	302.85	302.6	303.73	305.61	306.43	304.56	304.82	302.79	304.83	305.25	304.49	304.56	302.52	305.6	304.48	304.46	302.5	304.37	305.22	304.01	302.89	304.68	305.24	302.61	303.43	304.06	304.85	304.49	304.5	303.53	302.33	308.04
303.63	303.33	303.67	303.86	302.69	303.61	303.36	304.66	303.64	302.57	304.81	303.98	302.19	304.41	303.6	303.39	304.4	302.48	301.77	302.78	302.79	304.17	302.59	305.2	302.3	302.14	303.16	301.83	304.55	303.73	303.78	304.37	303.9	303.44	301.07	303.41	302.68	304	304.9	302.14	303.78	305.89	302.5	301.75	304.43	302.74	305.1	301.45	302.42	303.31
308.52	311.47	313.28	308.74	311.43	312.56	310.08	310.43	312.22	309.89	309.81	311.64	311.49	311.85	310.27	309.52	311.4	311.82	308.99	311.79	311.15	308.87	310.05	312.27	314.14	311.37	309.47	310.4	313.76	308.75	308.72	310.86	314.86	309.6	309.53	309.04	311.9	313.85	309.35	310.95	310.98	310.87	309.05	313.39	312.29	311.39	310.98	309.56	311.43	312.55
294.39	296.42	296.98	296.55	296.96	297.88	294.83	292.93	296.36	294.65	293.81	292.77	297.32	295.43	293.6	293.68	295.05	294.73	293.84	294.89	295.25	296.66	296.65	293.73	296.54	292.04	296.22	297.01	294.89	294.2	296.03	297.58	297.13	296.03	295.58	295.52	297.05	294.06	296.98	294.61	295	296.83	290.98	293.05	292.96	294.2	295.07	296.48	295.66	296.72
301.27	302.68	300.85	300.92	302.71	302.53	302.93	303.31	302.39	303.31	298.58	303.82	300.03	302.63	300.89	303.03	304.88	303.28	302.33	302.27	303.98	302.02	304.77	303.97	302.28	303.2	301.8	302.3	303.68	303.32	303.49	301.31	304.79	303.88	304.48	301.48	303.12	301.59	304.18	303.1	300.18	302.18	304.52	301.89	301.11	302.84	302.46	299.96	303.69	302.53
327.65	329.73	329.65	327.5	326.72	330.46	327.21	327.47	326.26	327.33	329.63	325.34	325.82	327.3	327.95	326.8	326.07	324.41	327.28	328.01	328.92	325.35	329.74	329.23	327.09	328.72	327.01	326.94	327.58	325.92	328.15	329.46	329.08	327.83	326.24	327.96	326.22	326.84	328.61	326.55	330.53	327.02	327.8	329.77	327.11	329.49	328.19	326.65	329.43	324.91
300.88	300.48	299.47	301.3	300.72	299.16	299.16	300.4	299.42	298.14	297.84	301.58	300.2	299.82	299.25	300.2	302.93	300.81	300.04	298.88	298.06	300.29	300.55	299.13	298.98	300.5	300.04	299.93	298.85	299.94	301.86	302.29	300.62	301.14	299.28	300.88	299.09	299.8	300.58	301.59	299.94	299.05	300.36	299.24	299.98	301.39	299.73	300.34	299.86	297.72
326.73	331.59	326.49	327.73	329.21	326.51	327.97	326.33	328.15	326.41	327.82	329.75	328.39	327.47	327.94	330.02	329.2	328.75	325.51	326.72	327.8	329.75	326.97	328.7	327.28	326.68	323.58	328.48	329.14	326.86	329.87	327.77	326.17	328.67	328.08	327.59	326.58	329	328.3	328.08	329.96	327.76	326.66	327.99	329.07	326.53	330.49	326.27	326.73	327.56
312.17	312.17	313.9	312.04	315.31	315.1	313.78	312.73	314.06	316.11	313.08	312.4	313.52	311.74	311.84	312.03	312.88	312.38	315.98	316.82	313.79	312.29	313.48	312.38	313.89	312.33	313.41	312.16	312.58	314.03	313.09	310.59	313.9	315.33	312.15	312.28	316.13	314.3	314.27	312.44	316.51	315.06	312.81	312.57	314.01	313.91	314.37	314.82	315.96	312.43
301.22	298.55	300.65	303.85	304.06	300.56	300.85	302.52	302.55	300.47	300.61	301.43	301.71	301.35	300.05	300.3	303.85	299.86	302.22	299.49	303.2	303.48	301.23	301.52	300.46	302.76	299.75	300.43	300.74	299.28	303.5	299.54	300.19	298.82	300.72	303.21	302.22	301.47	302.78	296.98	299.36	300.29	305.07	302.28	298.5	298.61	302.36	300.41	300.68	301.92
322.11	322.75	325.69	324.54	323.27	325.34	325.94	324.32	326.14	324.84	322.83	322.34	323.73	325.17	324.44	323.21	324.18	324.49	325.34	325.44	324.87	323.86	323.55	327.02	325.25	325.65	324.99	322.57	323.21	324.56	322.9	322.97	323.14	322.4	324.76	322.79	325.42	325.12	324.08	323.45	323.59	324.64	325.54	325.88	327.59	326.09	325.16	324.76	325.12	324.77
303.37	303.63	304.48	304.69	302.8	304.9	303.8	304.71	304.09	307.21	303.35	304.07	305.43	305.31	305.27	305.72	303.79	304.53	302.54	306.34	302.32	304.57	305.17	303.77	303.64	304.73	306.82	303.39	305.59	304.03	303.9	302.76	306.19	303.87	303.22	303.7	302.23	307.22	305.36	304.48	305.74	307.16	306.58	306.19	303.28	305.18	304.5	305.79	306.49	304.65
305.15	304.34	303.99	306.13	303.7	306.21	307.77	304.21	307.16	302.92	305.88	301.85	305.59	305.16	305.45	307.13	303.35	306.53	306.5	305.56	306.58	306.16	304.79	305.87	304.86	305.17	304.18	305.61	307.03	305.77	304.8	302.5	306.8	307.48	302.21	303.74	304.74	306.32	307.35	308.67	305.17	303.77	306.01	305.15	306.07	305.16	303.43	304.59	307.18	305.43
312.91	315.61	314.52	315.87	313.03	315.66	314.54	313.7	310.89	312.72	316.76	315.15	315.01	313.29	316.45	315.61	316.08	315.9	314.21	315.78	314.84	316.71	317.86	315.79	314.8	314.12	316.69	316.55	315.33	315.09	315.48	314.76	317.07	315.6	316.06	315.77	315	312.95	314.26	314.76	317.38	314.54	313.89	313.58	315.29	314.03	314.52	316.82	315.74	314.51
295.18	296.56	295.79	299.48	297.73	296.88	296.22	295.26	296.28	298.66	297.47	295.67	295.01	296.83	295.85	294.17	294.93	295.54	296.23	297	294.65	296.02	295.9	295.84	297.57	298.07	297.3	296.66	298.17	296.88	296.89	294.77	299.22	296.95	295.86	295.24	297.53	293.82	298.37	296.44	298.57	295.91	295.16	296.26	298.4	296.66	294.82	296.81	298.6	296.56
328.85	330.21	326.72	329.1	329.02	327.97	329.53	328.89	327.97	328.86	326.99	329.2	329.6	331.51	328.35	327.26	328.33	330.24	327.2	327.85	328.33	328.64	329.06	328.15	328.38	328.69	328.47	327.49	329.48	326.82	327.15	328.04	326.59	327.59	330.46	328.45	329.59	328.79	329.67	328.25	326.48	326.96	329.57	328.26	327.69	329.53	327.58	329.18	330.35	326.57
305.75	302.16	306.02	303.91	306.27	306.05	301.64	304.61	304.49	306.44	304.2	304.6	306.43	306.29	305.11	305.62	303.41	306.41	305.03	303.24	303.57	303.68	304.17	305.01	304.74	302.45	306.2	305.79	307.53	305.72	302.29	301.5	303.59	303.47	304.24	305.15	304.67	303.69	304.4	306.17	305.16	304.9	304.41	301.63	304.81	303.23	303.67	305.95	305.31	306.56
319.81	318.43	320.58	317.08	321.54	321.16	318.93	316.76	319.91	320.31	319.26	322.07	318.45	319.33	318.79	319.58	318.4	317.56	322.05	318.8	320.37	319.6	318.49	319.05	320.75	316.84	323.35	317.66	320.02	319.83	323.35	319.02	319.73	318.7	319.97	318.76	319.86	320.45	319.6	318.58	318.5	320.03	318.07	318.73	319.7	318.71	317.87	320.52	317.93	319.5
300.16	305.95	304.02	302.34	305.32	302.43	303.32	301.46	302.11	304.6	302.5	302.72	305.12	302.89	303.65	302.62	302.86	302.61	304.58	302.27	304.22	304.43	304.48	304.03	303.36	304.17	302.4	303.22	305	303.24	304.44	304.45	301.81	302.53	304.66	304.04	302.15	303.04	305.44	302.77	302.88	305.07	302.78	304.77	305.2	303.78	304.92	301.44	302.72	305.18
315.55	317.82	317.33	314.13	316.33	315.38	316.87	315.59	315	314.84	316.94	317.12	317.23	314.41	314.81	315.46	318.11	315.19	316.56	316.7	314.52	315.51	316.17	315.53	318.68	317.23	316.16	313.95	316.31	316.05	316.7	319.42	316.66	316.37	314.79	316.97	316.26	316.32	316.92	318.15	315.54	317.3	317.06	315.6	315.98	317.52	315.99	318.85	314.75	318.78
306.6	305.28	307.2	306.42	303.93	305.24	303.92	305.4	306.72	305.37	305.98	306.23	306.76	307.98	303.45	307.44	303.7	306.5	308.24	307.85	308.12	306.06	306.55	304.23	306.53	308.44	308.13	306.65	305.28	303.77	305.68	303.63	307.69	306.13	304.99	307.14	305.44	306.4	305.67	304.15	305.94	306.67	304.06	307.64	306.45	306.78	305.31	304.95	305.13	307.45
308.17	310.06	309.41	308.83	313.3	310.32	309.64	309.99	311.6	310.03	307.71	311.09	311.64	309.27	311.66	311.12	309.68	310.9	312.77	310.8	307.99	309.43	310.3	310.66	310.19	308.1	310.23	311.19	306.84	310.2	310.29	306.73	311.96	310.77	310.83	310.9	312.47	307.29	311.48	312.42	311.82	309.98	309.97	312.02	309.15	306.69	310.72	310.34	309.59	311.6
323.98	327.14	325.76	323.12	327.5	324.25	323.16	325.45	325.73	326.23	325.69	324.93	324.87	323.54	325.25	323.86	327.45	323.9	323.77	326.82	325.44	327.57	325.33	326.25	325.01	323.74	326.08	324.06	325.39	326.2	326.08	323.76	324.59	326.53	325.09	323.59	324.57	322.66	324.96	323.01	326.86	327.46	325.32	324.35	326.64	323.56	324.54	324.26	325.41	325.41
329.1	326.82	327.92	329.21	326.24	326.25	328.54	327.67	328.73	327.96	327.31	325.22	328.45	328.39	328.36	326.67	326.65	330.03	325.8	326.07	329.81	326.98	326.04	326.4	326.76	327.74	326.32	328.8	325.96	328.18	328.27	327.96	328.96	329.84	326.55	326.08	326.67	328.48	326.85	328.08	328.13	328.53	326.73	330.76	329.34	325.21	325.34	329.36	326.71	327.51
317.82	318.29	318.75	317.64	317.99	320.1	317.48	317.56	315.84	316.63	316.83	320.36	317.96	316.13	317.22	317.24	318.62	315.76	319.87	317.88	318.03	317.46	318.58	315.79	316.33	316.28	319.5	315.54	316.55	316.37	317.56	315.42	316.57	316.69	317.74	318.02	316.7	315.75	316.68	316.25	316.45	317.29	316.48	315.55	316.95	317.26	316.45	319.8	316.56	314.76
293.34	291.76	294.26	292.02	290.8	291.64	292.81	294.09	292.63	293.51	292.52	295.83	294.54	296.74	294.16	296.76	295.89	296.26	292.36	294.87	295.74	294.52	294.04	293.75	292.12	294.65	297.77	295.4	293.27	294.89	295.38	293.13	294.2	293.52	295.69	293.53	294.03	293.38	295.55	295	291.85	294.59	293.77	294.59	295.5	295.36	293.52	294.53	294.19	292.87
317.52	318.93	318.26	318.15	317.77	317.09	318.01	318.46	319.63	318.45	318.39	317.15	318.83	316.96	320.8	319.12	319.22	319.89	318.2	318.69	315.8	318.34	316.85	320.24	315.81	319.81	318.67	318.59	320.84	316.97	318.64	318.17	317.76	318.29	318.69	317.83	316.91	321.15	321.95	318.96	319.48	320.97	317.61	316.08	316.98	319.98	319.73	314.97	317.46	318.56
317.3	317.71	317.95	316.64	317.6	318.75	315.95	318.42	316.1	317.59	316.61	316.72	317.06	318.54	317.67	318.06	317.76	319.28	319.9	315.93	316.79	318.77	318.4	318.6	318.54	316.06	319.41	314.98	315.5	317.45	317.18	318.02	316.69	316.65	318.81	319.42	317.79	317.47	317.73	318.68	317.13	316.03	316.85	316.01	315.4	315.83	316.89	319.22	315.27	317.16
315.84	314.59	314.97	312.75	315.68	311.57	313.65	314.78	313.9	314.08	314.71	313.25	314.59	312.97	313.86	313.23	311.74	311.67	312.35	313.81	313.04	312.71	314.11	315.46	312.48	315.2	313.86	315.33	313.35	311.73	314.55	313.58	313.69	312.8	313.26	315.34	313.37	315.67	312.5	312.95	313.37	315.63	311.59	312.09	310.68	313.07	312.6	311.22	314.38	312.83
303.57	301.57	302.7	301.19	300.37	302.36	301.15	303.72	302.79	305.46	305.42	299.48	300.65	305.95	303.55	304.53	303.53	303.67	302.17	302.51	304.07	304.35	303.18	302.25	304.56	302.54	302.8	303.57	301.67	303.75	302.95	303.3	301.81	303.62	302.96	300.91	303.33	305.54	302.6	305.69	302.84	303.53	303.26	305.02	303.6	303.01	300.46	300.07	303.9	302.87
304.38	302.72	304.4	303.73	305.51	303.58	307.8	307.01	305.72	300.59	304.94	303.44	306.46	304.26	304.17	305.3	304.85	301.87	305.62	305.65	305.31	304.31	305.21	305.41	305.97	304.45	306.73	304.3	305.86	304.74	305.93	306.23	305.96	303.99	304.54	303.62	306.8	303.64	306.95	305.95	306.48	304.79	304.7	304.76	306.91	305.03	304.54	304.81	305.52	304.52
303.86	301.89	302.04	299.99	302.36	303.32	301.53	300.26	301.17	302.04	301.14	298.75	301.26	301.04	299.16	302.05	300.09	300.45	300.98	302.7	301.04	301.14	299.82	299.31	302.93	298.79	302.11	300.12	302.22	299.19	299.8	297.25	301.54	299.32	303.3	303.57	300.04	302.19	301.82	301.5	302.27	300.43	303.21	301.32	298.75	304.14	300.31	302.77	299.83	299.71
310.36	311.32	310.6	309.1	309.83	310.9	309.78	310.34	310.38	310.22	310.36	310.66	311.5	311.03	310.39	313.7	310.42	311.16	310.88	311.34	310.92	310.86	311.7	312.82	309.35	311.35	312.2	308.83	309.43	311.78	310.24	310.4	310.01	307.26	310.46	311.33	311.01	311.64	312.43	310.36	309.4	314.25	311.36	309.72	309.41	310.23	311.63	309.18	311.69	311.72
327.81	329.89	327.3	329.06	324.23	328.8	327.42	330.87	326.35	326.79	325.93	325.99	327.19	328.14	325.55	326.64	325.85	327.68	327.86	329.19	330.07	328.81	324.8	325.64	325.22	328.17	327.05	328.09	324.48	326.12	328.11	326.75	324.86	330.07	327.33	327.33	329.94	325	326.54	327.87	324.9	328.99	329.02	326.55	328.07	327.43	327.7	328.84	327.94	330.09
302.27	304.73	300.98	306.14	301.94	304.84	304.66	303.91	304.63	300.77	302.35	303.65	300.24	302.29	303.33	303.92	303.69	303.7	305.45	303.35	303.76	303.6	302.75	304.67	302.13	302.71	301.61	304.02	304.81	303.09	304.42	302.33	302.27	303.68	303.36	304.56	303.74	304.52	304.44	302.59	302.35	302.93	305.96	303.33	303.75	301.25	302.05	302.13	303.16	302.98
305.18	301.84	302.7	301.24	304.27	304.09	303.83	304.36	302.8	303.62	303.51	305.04	304.99	302.18	301.99	301.82	302.75	304.41	301.23	305	302.49	305.38	302.57	300.92	303.31	305.94	303.12	303.86	302.81	303.78	303.24	302.86	302.58	300.28	303.42	304.1	302.52	302.23	304.21	303.26	302.12	302.17	305.98	303.88	305.55	304.51	305.39	305.23	303.94	306.28
303.8	304.96	304.43	304.41	306.7	305.46	306.87	302.82	305.38	301.85	307.49	303.73	305.65	305.66	301.84	305.07	307.85	306.08	302.52	302.61	303.62	305.2	305.86	303.26	306.2	304.89	302.23	305.72	307.1	305.32	304.49	305.1	303.89	305.36	304.9	305.99	305.06	305.67	303.08	305.72	303.14	304.67	303.18	303.39	305.7	306.39	306.4	302.99	303.97	302.16
296.01	292.05	296.03	294.68	295.11	297.8	296.38	293.27	295.02	295.39	295	294.57	297.95	293.4	294.86	296.03	294.69	293.51	297.88	297.27	295.23	294.93	297.23	297	292.56	293.72	294.51	295.93	294.1	294.83	294.06	297.11	293.48	297.04	295.3	295.03	294.83	296.37	293.69	295.38	292.82	295.62	294.75	294.45	293.16	295.74	295.07	296.97	291.69	295.72
314.85	317.02	313.65	312.73	312.23	314.45	315.93	312.5	313.15	315.94	316.59	313.76	314.18	312.28	313.46	314.2	311.36	314.43	313.55	315.57	315.12	313.91	312.08	313.02	314.32	313.37	312	315.23	312.71	314.25	314.66	312.19	313.52	316.98	315.12	316.65	313.83	313.31	314.51	313.12	313.58	316.76	313.98	313.75	313.07	313.96	314.19	315.35	313.48	311.8
301.74	301.79	299.38	301.99	300.57	304.9	297.9	300.02	303.23	301.79	302.38	302.15	299.26	301.96	301.37	303.13	300.62	302.63	303.39	302.53	302.14	298.99	302	303.8	299.88	302.39	300.72	303.59	302.24	299.9	300.97	300.16	298.7	300.18	299.67	300.95	300.24	301.68	302.7	300.22	300.35	299.51	301.8	304.03	301.38	302.4	300.82	300.64	300.24	299.85
315	311.37	314.16	312.55	312.93	313.03	314.05	315.3	312.71	313.52	312.27	313.84	314.02	313.08	313.46	315.34	313.1	312.66	311.85	315.39	312.58	314.99	313.26	314.83	313.87	311.46	309.46	312.32	313.63	313.84	312.84	313.52	311.56	313.5	313.87	313.96	313.46	313.14	314.01	310.86	311.47	316.64	316.4	311.8	313.43	310.94	312.83	313.23	310.84	310.53
304.53	305.58	305.81	304.51	306.76	304.41	303.93	305.93	306.52	306.07	304.59	306.53	302.19	307.03	307.03	305.51	305.49	307.63	304.75	306.6	307.56	304.4	303.53	308.02	305.87	306.01	304.23	305.26	305.58	306.23	305.13	304.96	305.53	307.06	305.33	305.5	306	307.9	304.32	305.77	306.8	303.79	306.43	307.36	304.93	306.19	304.43	305.62	305.3	307.64
304.88	305.48	302.78	302.53	303.34	303.42	303.54	301.71	301.89	303.3	304.29	303.3	303.84	303.05	305.36	305.13	302.34	304.02	302.82	303.59	304.37	301.67	302.37	301.93	302.46	303.05	303.87	305.87	304.18	303.31	301.03	303.04	302.15	302.71	303.52	306.38	305.29	302.35	303.18	303.84	302.21	304.85	303.64	302.97	303.3	300.1	304.35	303.7	305.09	302.72
311.08	312.54	313.28	314.65	317.04	309.67	314.49	311.53	312.88	314.54	315.22	312.98	313.18	313.83	310.84	311.92	312.9	310.77	313.47	313.61	312.69	315.25	314.17	313.61	312.81	312.82	312.95	313.39	313.52	313.31	310.74	312.85	314.2	314.19	311.69	312.03	311.29	311.15	310.37	312.55	312.12	312.39	311.57	312.35	313.29	313.25	313.23	315.35	313.15	313.63
305.66	308.36	306.02	306.25	307.79	306.91	307.62	305.21	306.8	305.6	305.77	306.61	303.55	303.92	305.42	306.45	303.24	305.42	308.13	307.88	308.11	305.36	307	306.08	306.05	307.98	304.73	308.24	306.26	306.94	303.56	307.35	309.47	306.63	306.32	307.36	302.87	307.91	306.08	307.45	307.83	305.6	308.33	306.12	304.52	306.95	308.43	306.27	306.95	306.98
305.85	305.38	305.74	306.72	304.48	304.48	303.84	303.56	306.72	305.61	303.29	301.46	307.67	302.81	303.25	306.3	303.75	303.99	303.91	304.56	301.65	303.79	307	306.23	306.39	307.59	305.3	300.5	303.72	303.09	304.83	304.91	303.48	307.02	303.94	306.13	303.21	303.26	303.15	303.01	305.41	305.92	305.75	304.95	305.77	305.4	305.42	301.98	304.7	304.87
325.85	322.43	322.5	324.23	323.61	323.19	323.93	324.06	322.83	324.2	322.35	326.16	322.76	324.47	326.41	324.3	326.38	324.28	325.18	323.95	322.9	323.63	323.34	327.79	324.18	327.65	324.76	324.84	324.52	326.11	325.19	325.22	324.48	326.42	324.26	326.63	323.86	324.96	324.64	326.38	324.93	325.03	324.76	325.85	323.8	325.61	322.98	324.18	322.91	327.18
302.72	301.52	302.07	301.28	302.54	303.47	304.12	303.94	302.46	303.37	301.86	303.19	304.32	301.61	299.82	302.88	302.39	301.46	301.98	303.17	302.51	302.75	300.37	299.71	303.85	304.17	303.79	303.69	302.04	302.18	303.2	302.94	303.61	305.32	304.34	301.54	303.71	305.64	303.26	300.92	301.9	302.63	302.28	301.92	300.53	305.85	300.6	301.79	306.01	302.06
312.99	312.83	315.08	314.1	314.14	311.58	313.99	313.81	312.71	312.85	313.05	314.53	315.39	312.48	312.66	315.69	316.47	313.81	314.64	311.91	312.12	314.48	313.71	314.6	313.28	313.88	311.37	313.15	313.04	314.78	310.78	313.97	312.06	312.85	310.03	311.62	312.11	314.91	313.52	315.66	315.25	311.97	314.77	312.33	312.78	312.74	311.05	313.24	315.91	311.44
303.59	305.61	302.05	304.55	305.89	305.39	303.82	305.86	305.26	306.08	305.34	307.87	305.59	304.85	305.25	303.27	307.3	304.51	305.99	304.25	307.72	302.48	305.69	307.66	305.37	305.77	307.08	307.1	307.12	304.16	305.83	306.44	305.58	303.72	306.3	304.37	305.15	306.13	306.04	304.37	306.58	302.19	305.6	304.99	307	303.9	303.44	306.07	304.64	304.02
327.59	330.09	327.42	326.53	328.47	326.86	329.8	326.82	329.17	328.7	328.33	326.38	327.4	326.15	326.47	327.42	327.19	328.7	329.18	328.28	324.61	328.4	326.72	329	328.69	326.94	325.63	328.88	328.03	325.96	327.32	328.9	327.47	327.53	326.77	325.39	327.98	328.37	327.82	328.24	330.08	329.14	326.67	327.08	329.93	329.11	328.3	328.04	329.58	327.54
306.29	307.03	304.47	306.2	307.31	307.72	305.14	307.42	306.77	307.06	306.9	307.57	304.7	305.66	305.44	307.34	307.08	306.33	302.99	304.3	305.75	306.36	307.79	305.45	306.39	305.12	305.13	305.56	308.22	307.17	305.75	305.29	305.81	307.51	307.41	305.64	305.58	308.88	304.56	305.33	305.74	304.43	306.74	306.24	305.58	305.9	302.62	305.97	306.68	304.63
304.85	306.79	305.99	307.01	304.51	307.79	309.15	305.87	306.13	307.18	307.67	306.72	307.06	305.81	308.54	305.73	308.56	305.23	303.75	307.16	305.66	306.94	305.94	304.88	308.38	306.98	304.78	304.71	305.22	305.24	306.38	305.55	307.67	306.83	306.14	306.79	307.14	308.14	306.3	308.51	308.59	306.12	306.85	306.37	304.96	304.53	305.06	305.23	306.26	305.54
319.37	317.23	319.39	319.73	319.09	319.17	321.26	319.96	319.56	316.69	318.59	322.78	320.58	317.62	317.78	321.08	319.26	320.28	316.84	321.54	318.93	321.28	321.2	321.5	318.4	317.77	320.8	319.26	320.48	320.21	321.62	317.38	316.96	320.43	320.22	318.92	320.49	318.25	321.72	319.8	319.46	317.94	317.54	317.75	319.69	319.47	318.42	318.75	321.32	318.57
327.91	324.58	328.04	330.58	324.91	326.92	327.34	328.1	327.62	326.73	328.97	327.05	327.09	326.33	328.79	327.35	327.34	328.22	326.92	327.18	327.4	324.9	328.06	325.87	326.93	326.7	328.18	328.02	328.83	327.36	326.21	325.79	326.5	328.96	328.64	327.34	326.13	328.69	329.41	328.83	330.71	327.51	326.62	324.75	326.96	327.66	325.66	324.93	328.15	327.79
305.28	305.91	307.47	306.32	305.04	305.92	307.75	305.79	305.71	303.29	304.9	303.92	304.64	306.42	304.55	303.67	305.76	302.31	305.44	306.1	305.1	306.25	307.69	304.3	307.16	307.03	306.57	306.03	306.79	304.09	306.44	303.73	305.55	304.31	306.48	307.31	305.53	307.29	303.78	305.77	303.22	305.56	306.17	303.31	307.26	305.98	304.71	306.85	305.28	302.89
295.09	295.94	295.28	296.35	296.28	296.92	295.37	294.44	294.05	294.5	295.02	292.5	295.1	292.96	297	295.97	291.78	295.28	291.25	291.52	293.74	292.47	292.65	295.34	294.36	294.72	293.32	293.17	294.49	293.87	295.54	294.93	294.01	295.4	293.73	292.93	294.45	293.92	293.8	296.41	293.02	296.82	294.01	295.35	292.6	293.79	295.03	294.05	292.68	292.82
303.07	303.15	303.72	303.89	303.55	302.56	306.17	305.58	302.86	302.42	302.14	303.18	302.14	300.98	306	303.85	300.94	303.61	305.78	305.21	304.07	302.74	303.22	302.53	305.66	303.06	305.8	301.74	304.77	301.71	302.31	305.12	302.99	302.91	304.6	305.55	302.68	304.29	304.08	301.08	300.48	303.51	303.1	304.61	305.2	304.58	303.39	303.71	303.89	302.47
305.09	306.08	303.73	303.67	304.67	304.75	304.16	303.89	304.06	304.14	304.05	303.37	301.3	305.27	305.52	303.82	302.59	301.43	304.7	307.72	304.86	302.45	303.54	305.26	302.51	303.82	304.85	305.19	303.4	304.29	303.09	305.02	303.33	304.46	303.98	305.52	304.49	304.01	305.98	304.35	305.96	301.28	304.05	304.94	305.55	304.93	305.13	303.13	305.2	305.77
312.23	312.26	313.62	312.76	309.92	315.37	315.06	314.04	313.94	313.89	313.7	313.35	314.48	312.01	312.55	312.73	314.31	311.4	314	311.75	310.51	312.57	312.92	313.22	311.17	313.4	313.06	314.66	314.88	313.1	314.21	315.77	313.63	313	309.89	310.56	312.87	314.04	315.13	313.64	312.92	313.66	313.19	311.53	313.77	312.25	312.26	312.83	312.3	313.94
317.38	315.2	314.3	319.69	318.76	315.74	318.22	317.29	317.52	316.04	315.26	316.65	320.27	316.08	315.95	317.91	317.1	317.74	315.96	316.77	319.39	317.63	317.98	316.46	316.84	317.54	316.44	317.55	312.92	317.54	314.88	318.28	317.91	315.85	318.91	316.7	315.63	317.37	314.44	318.34	315.28	316.56	315.99	316.91	315.11	317.96	315.36	319.43	316.85	318.37
300.35	299.11	300.06	298.35	297.64	299.33	298.61	299.25	300.7	297.67	299.09	298.06	299.62	298.53	301.86	296.77	301.09	301.15	299.73	300.5	302.54	302.55	300.27	299.58	300.82	303.18	300.02	300.92	300.76	298.45	302.28	299.71	300.27	300.59	303.27	298.14	299.35	301.3	298.95	301.6	300.38	301.89	299.35	299.2	298.85	296.67	298.18	305.22	299.82	301.11
325.69	327.61	325.91	326.96	325.42	324.93	326.43	326.93	325.5	327.23	324.48	325.78	324.52	325.05	326.65	326.57	326.18	326.64	322.82	324.13	325.23	327.24	325.5	325.59	323.39	324.92	325.67	324.93	324.48	327.1	322.99	326.31	326.73	325	325.34	324.62	325.39	326.24	327.75	327.93	325.42	325.39	324.67	326.62	324.35	328.16	327.01	324.98	325.77	324.43
306.07	303.91	300.78	305.46	303.48	302.42	303.6	304.03	303.05	303.59	305.76	304.76	306.77	305.54	304.07	301.16	303.4	303.42	303.74	304.83	303.34	303.38	303.73	303.37	302.69	304.5	303.53	304.29	303.43	303.04	303.53	303.76	306.74	304.55	304.44	304.1	305.12	304.05	304.06	302.92	304.21	302.86	304.35	305.53	303.69	303.82	303.39	304.31	302.99	305.35
313.95	312.75	313.75	311.33	313.62	312.1	314.66	313.84	315.31	314.57	314.36	314.03	313.01	313.39	312.42	312.92	313.7	311.66	311.64	314.06	311.53	314.52	312.65	313.38	311.49	312.34	313.95	313.04	314.73	315.7	312.76	316.29	313.33	313.07	312.73	310.15	310.67	313.47	312.45	313.58	311.93	312.8	310.54	310.36	311.78	313.37	313.22	312.87	315.39	313.38
319.8	320.9	320.66	318.24	317.99	317.78	319.08	321.99	319.14	318.16	320.45	319.55	318.45	319.39	318.97	320.83	317.36	316.22	320.1	318.64	317.51	318.55	319.91	317.73	319.73	319.57	318.07	319.84	321.18	319.41	318.76	320.38	319.12	318.77	318.65	317.99	318.26	320.04	319.56	318.74	317.57	318.9	319.4	319.44	319.4	318.15	319.24	320.32	319.95	319.39
292.5	294.72	298.55	292.71	295.89	297.53	296.22	295.28	295.32	294.93	293.06	292.76	294.62	294.46	294.23	295.37	295.41	292.87	297.1	297.24	295.57	293.9	293.91	293.26	294.14	295.56	293.64	297.9	294.45	297.43	293.74	296.63	293.94	293.24	294.84	297.43	295.59	297.91	293.42	295.64	295.75	295.65	295.57	294.46	294.31	295.83	296.1	295.57	296.27	295.72
306.32	303.15	305.52	306.81	303.37	304.65	304.15	305.65	304.33	305.76	305.23	305.53	305.34	305.55	302.62	304.27	304.38	307.29	302.96	305.78	305.05	305.7	301.66	305	303.77	304.73	304.54	305.62	303.55	306.19	303.7	304.36	304.46	304.95	302.84	305.43	303.97	303.61	305.48	305.32	306.47	303.39	305.92	305.33	304.45	304.43	305.39	304.25	305.74	304.69
317.01	318.43	318.17	316.39	321.57	318.56	318.64	319.1	317.18	319.17	320.6	319.16	317.72	318.12	319.55	320.25	316.63	315.68	317.79	318.65	318.39	316.07	318.99	319.51	319.44	318.49	319.48	318.88	318.32	318.06	316.72	318.86	318	315.46	315.74	319.25	318.07	318.25	318.91	318.28	319.07	318.59	322.41	318.17	318.5	319.97	319.39	320.02	317.46	318.97
306.3	305.11	306.95	306.77	306.28	305.46	306.28	305.65	306.66	305.69	305.88	305.28	305.34	304.95	306.01	304.4	304.36	305.91	305.06	307.18	306.34	305.1	305.47	304.31	304.77	304.11	305.72	304.95	305.24	304.31	304.08	304.24	305.35	306.46	304.87	306.34	305.09	303.65	306.2	305.54	303.85	306.06	303.14	303.69	307.62	303.14	305.25	306.37	305.67	305.39
304	305.81	304.5	305.63	305	304.34	303.77	302.87	301.9	303.32	304.24	305.36	302.45	303.55	303.72	305.19	304.04	304.74	303.81	302.94	302.83	303.51	304.69	301.76	305.26	302.46	303.6	301.84	306.1	304.6	303.63	303.38	303.77	305.6	306.18	302.87	303.61	303.17	301.94	302.86	304.12	304.7	307.19	302.66	304.24	305.26	306.27	305.96	305.38	304.72
305.18	308.11	309.22	306.78	305.76	307.32	308.6	305.6	309.75	306.04	305.82	305.24	304.96	304	305.33	307.25	306.45	303.93	305.94	306.83	305.04	307.5	307.07	306.49	306.23	305.97	304.61	306.57	308.06	306.3	307.1	304	307.94	306.88	306.8	307.53	306.82	305.71	307.65	308.59	306.71	305.99	307.24	305.9	307.07	305.5	305.69	305.85	307.38	304.77
292.43	293.9	292.51	295.03	292.87	294.05	292.42	293.81	293.84	295.98	291.93	295.69	291.09	293.81	291.27	293.08	293.62	295.3	290.56	293.1	295.86	294.37	293.81	294.2	296.36	292.68	293.42	294.26	294.02	294.1	294.02	293.78	296.14	295.53	295.45	293.64	293.33	293.04	292.1	294.1	294.04	294.38	295.18	290.79	295.27	293.27	293.29	293.5	295.5	295.92
330.64	328.53	331.22	329.16	328.81	328.78	329.96	331.81	328.91	329.87	328.7	327.39	327.19	328.11	326.39	329.76	327.33	328.2	330.34	329.97	329.05	328.89	327.78	329.08	328.87	327.5	327.09	329.73	328.14	328.49	328.88	330.47	329.12	328.53	328.07	326.11	329.78	329.54	329.4	328.11	327.13	326.7	331.6	326.52	328.6	328.35	326.49	330.56	327.54	327
312.87	314.38	315.55	315.8	312.94	311.28	315.55	313.29	312.78	310.84	312.5	313.65	312.25	312.03	314.41	311.84	312.07	313.11	313.82	311.81	312.75	314.79	314.75	313.68	313.11	312.68	314.97	313.4	314.17	313.8	315.47	310.09	316.06	315.74	314.84	316.81	314.32	314.96	311.84	313.98	313.93	312.82	315.02	318.88	315.55	313.64	313.92	311.61	315.13	314.75
303.09	304.6	303.99	305.52	303.94	305.25	304.69	303.89	305.27	302.37	305.74	303.95	303.87	303.25	305.14	304.77	303.38	303.11	304.92	303.63	301.55	302.88	306.4	301.71	302.2	304.55	303.02	305.04	304.61	302.75	303.13	303.31	304.99	302.77	304.96	304.23	302.58	302.66	304.31	300.47	302.63	302.64	305.15	304.27	303.83	304.59	302.67	306.28	304.82	304.2
294.75	293.29	295.43	294.45	294.71	295.08	296.48	294.2	293.23	297.03	295.64	294.44	296.15	295.07	294.44	294.84	295.9	294.95	295.29	293.15	295.19	293.95	297.96	295.71	295.26	292.49	296.06	296.07	295.59	294.56	294.79	295.09	295.25	294.58	295.93	297.28	292.14	293.69	295.05	295.12	295.87	294.9	293.49	293.4	293.14	293.93	293.31	294.29	294.91	297.51
318.29	316.13	318	315.8	319.23	318.02	317.58	318.08	318.37	319.49	317.25	315.25	319.72	319.02	317.28	318.19	317.74	315.6	316.38	318.48	316.37	318.96	316.27	317.04	318.02	316.29	319.61	318.15	316.17	316.2	313.79	317.59	315.05	315.53	315.81	316.81	316.02	315.9	316.47	315.56	316.16	316.77	316.57	316.37	319.27	316.85	316.16	316.97	317.26	316.92
316.19	313.95	316.39	319.25	318.76	316.09	317.7	316.82	316.67	314.02	314.85	313.95	315.97	316.08	315.81	311.31	313.56	314.78	314.59	314.96	317.83	318.61	315.17	314.58	316.35	315.33	318.14	316.25	316.86	316.74	315.25	316.85	317.32	316.44	317.75	316.85	316.13	316.41	315.77	314.99	314.03	317.1	315.82	315.87	314.19	317.51	316.15	317.12	317.47	315.76
293.48	293.25	293.02	292.42	295.1	294.97	294.07	293.47	294.73	294.93	294.09	292.67	293.79	292.65	295.43	292.75	295.13	295.48	293.11	294.73	295.7	294.62	293.51	292.01	296.18	295.46	295.28	296.17	292.18	294.69	294.87	292.09	295.65	295	294.45	296.43	296.16	294.55	293.93	295.59	295.47	294.28	294.32	294.32	292.84	293.78	296.07	295.25	292.97	296.11
317.74	314.73	315.93	315.7	316.36	315.58	314.19	315.82	314.24	313.97	315.21	315.15	313.86	315.57	317.03	315.03	315.81	317.5	315.25	315.11	312.62	314.53	315.93	316.85	313.15	315.57	315.92	318.16	317.82	315.25	316.31	317.04	315.59	318.03	316.78	316.76	314.87	316.25	315.92	314.25	313.37	319.5	316.68	316.25	316.89	314.9	315.68	317.64	318.48	314.52
326.79	326.96	327.07	327.19	325.7	326.09	325.18	326.26	326.08	326.1	328.9	326.79	327.44	327.55	328.37	330.23	328.68	325.19	325.9	327.71	328.03	328.62	327.83	326.89	326.03	328.97	326.02	328.01	326.84	329.08	327.24	325.07	329.83	328.07	327.54	328.38	327.1	327.98	328.79	325.78	326.33	327.15	325.84	327.39	325.19	326.6	325.3	326.77	326.17	326.26
314.72	316.97	311.36	315.44	315.94	313.74	317.23	311.74	313.77	313.42	312.86	313.86	315.49	311.2	315.41	313.22	315.31	315.98	312.83	312.51	316.15	317.21	316.13	314.24	312.82	316.06	314.37	314.21	311.69	314.02	313.83	314.34	315.27	311.04	314.34	314.38	313.64	313.06	314.65	314.92	314.82	314.4	313.61	315.13	313.31	313.35	312.48	312.74	313.24	313.98
306.54	305.52	302.86	302.05	299.98	304.77	305.29	304.39	304.4	306.58	306.34	304.13	306.94	305.09	304.75	307.39	304.22	305.57	304.24	303.84	303.2	304.41	302.35	302.67	304.36	305.88	304.01	303.7	306.54	306.52	305.44	305.41	305.43	304.93	306.02	307.37	308.25	304.39	304.14	305.45	305.75	305.58	306.62	306.94	304.14	304.96	306.06	305.78	305.63	304.69
327.51	326.8	329.36	330.66	326.66	327.09	329.21	328.33	326.62	328.8	324.44	328.25	327.48	326.6	329.46	328.84	330.6	327.85	330.92	327.13	329.12	328.8	328.3	328.03	327.57	325.73	326.95	329.92	326.66	328.97	326.59	328.23	326.4	326.41	328.05	327.16	333.02	327.59	327.36	328.44	329.29	328.98	328.46	329.18	325.32	329.58	328.42	327.35	328.25	327.89
317.6	315.57	315.74	316.05	315.66	314.05	314.85	316.51	315.56	313.81	316.13	315.96	316.54	316.1	315.81	314.81	311.72	315.02	314.49	314.06	315.97	315.09	313.04	315.82	316.06	315.24	314.54	315.9	315.47	316.22	316.16	311.59	315.04	315.08	317.33	315.23	317.54	313.33	317.12	314.69	314.36	316.55	315.09	315.32	314.97	314.63	312.95	319.05	313.67	315.48
317.6	319.57	317.19	318.79	317.58	315.78	317.28	317.88	316.74	316.55	317.62	320.31	318.86	317.57	318.75	318.08	317.49	318.31	319.31	317.9	318.8	320.74	318.49	318.08	321.2	317.83	319.51	317.8	318.79	317.43	318.28	318.14	318.06	319.23	318.77	318.71	318.69	319.28	318.4	321.17	318.16	317.82	317.85	318.23	320.27	317.25	320.86	318.68	318.52	315.18
294.2	297.45	295.59	295.5	295.37	292.64	293.39	296.44	296.34	293.45	296.48	294.85	295.9	295.44	296	291.65	295.54	293.98	294.22	296.35	293.62	295.72	294.41	295.84	291.79	295.27	297.27	295.06	296.06	296.6	295.07	296.46	292.61	295.16	294.7	294.38	294.93	294.34	296	295.3	292.18	296.44	295.86	293.35	296.39	294.56	293.91	293.84	296.02	294.42
303.71	302.85	301.16	301.13	304	301.33	302.62	302.53	300.92	299.34	302.28	302.16	301.24	300.56	301.86	301.85	302.05	300.9	301.08	301.84	304.24	301.65	300	302.77	302.35	302.06	301.89	301.24	303.52	302.7	301.88	302.47	303.01	300.64	301.78	301.4	302.71	304.51	301.41	303.52	299.78	303.83	302.89	300.89	299.66	304.4	303.38	302.69	300.63	303.7
311.96	311.3	312.65	311.05	313.08	311.57	313.4	314.49	311.09	310.29	311.45	313.83	311.28	312.86	312.99	310.55	312.12	311.54	315.7	311.51	313.1	311.91	314.09	313.82	313.53	311.1	312.65	311.02	311.1	313.49	314.19	309.66	313.63	309.08	312.96	311.6	311.11	313.15	311.06	314.19	310.27	312.63	311.51	310.83	313.57	311.62	309.78	310.95	311.31	311.95
298.84	297.48	299.73	301.59	301.41	299.17	301.1	299.11	299.69	301.52	301.19	300.63	299.01	300.21	297.8	299.98	301.35	300.24	301.24	300.16	300.29	299.64	301.8	299.41	300.37	300.45	299.44	299.26	299.2	300.9	299.87	296.98	298.76	299.57	298.51	298.65	298.14	300.49	300.49	300.52	303.32	301.9	299.1	300.72	300.23	301.27	301	299.09	300.6	300.3
303.5	304.9	303.46	303.49	303.72	304.31	304.15	301.64	305.23	303.62	302.56	304.04	303.8	302.37	302.14	301.67	303.27	303.32	303.01	302.94	301.96	303.43	303.44	303.1	304.1	304.58	301.15	301.54	303.22	303.36	303.17	302.86	302.75	302.44	305.92	301.88	301.76	301.89	303.66	303.99	301.12	301.85	307.3	303.29	302	302.64	301.71	301.78	301.43	304.71
311.76	310.62	312.15	312.95	311.81	312.9	309.73	312.77	311.18	312.77	311.74	314.33	310.89	309.45	311.59	312.48	312.61	312.18	311.59	310.54	314.54	310.71	312.81	312.44	310.74	312.74	313.1	311.44	310.89	315.43	309.21	311.37	312.91	312.75	310.26	310.08	313.91	313.8	313.68	312.04	311.31	311.9	310.45	310.75	310.13	310.12	311.11	310.52	311.76	311.2
302.39	302.78	302.49	304.6	303.8	303.74	303.66	304.33	303.5	302.22	303.21	301.98	302.87	307.16	303.36	302.24	306.05	305.39	304.25	307.3	301.75	300.64	305.77	303.34	303.05	303.64	301.18	304.92	304.64	302.6	306.85	302.42	304.94	303.39	303.76	302.9	306.47	304.59	303.24	303.59	304.47	302.08	303.04	302.11	302.9	301.87	303.93	302.33	303.59	303.36
310.36	307.34	310.69	309.56	310.65	309.11	307.01	309.07	306.06	307.64	308.49	312.25	310.31	306.47	308.76	308.57	308.61	309.29	307.76	309.4	308.96	307.84	310.89	310.37	310.81	307.33	307.4	308.59	308.26	309.85	306.36	307.23	310.17	308.01	309.93	309.93	307.98	307.04	310.45	308.71	309.03	309.39	309.56	308.63	309.35	309.61	307.28	308.42	307.4	308.9
311.96	314.32	315.46	311.88	312.46	313.82	314.18	312.7	312.55	313.02	314.28	312.87	314.24	314.41	314.35	312.58	313.05	312.81	313.43	313.36	312.45	311.18	313.23	312.42	313.37	312.13	313.7	314.56	314.21	314.09	316.51	315.07	310.93	314.31	311.88	312.78	313.19	315.54	314.27	312.93	311.28	314.07	314.13	312.46	312.16	310.99	311.88	312.68	311.16	313.83
301.94	301.56	300.64	302.75	299.19	300.66	299.73	300.83	302.31	303.42	299.52	301.91	299.12	301.4	301.92	300.85	301.06	300.02	301.09	299.07	297.5	299.51	299.61	301.66	302.03	301.36	301.28	299.3	301.18	299.33	300.44	300.83	302.23	301.51	300.79	300.33	300.61	301.92	301.18	299.28	301.95	300.28	298.57	302.15	300.21	299.49	301.77	302.9	300.59	302.66
301.4	299.19	299.79	301.59	298.31	299.19	301.18	301.11	302.05	301.96	298.34	301.42	300.03	297.95	299.58	299.32	299.22	300.81	301.66	302.2	300.62	300.55	298.97	300.27	299.54	301.28	300.71	299.24	299.96	302.58	296.28	298.94	300.72	298.12	300.54	299.58	299.05	301.09	302.52	301.01	303.15	301.18	298.46	300.43	300.44	300.59	295.7	299.59	303.72	302.65
303.69	301.92	303.99	303.66	302.27	302.52	306.45	302.43	304.64	302.64	302.43	303.44	303.75	304.11	303.73	303.39	302.74	302.84	305.75	305.33	301.63	305.04	306.45	302.82	301.41	303.06	304.4	301.88	305.37	304	303.51	305.69	303.86	302.05	301.58	302.59	306.64	303.24	305.76	303.56	302.36	302.36	303.19	306.25	302.29	302.25	302.72	301.97	304.89	304.47
316.24	317.63	314.36	315.11	315.33	316.12	313.96	316.19	315.61	315.67	315.83	314.67	313.18	315.28	314.83	316.38	316	316.47	314.91	313	316.53	318.37	313.97	315.32	316.51	314.99	316.71	314.48	318.07	318.67	311.9	319.07	313.06	314.62	311.36	316.77	317.06	316.93	312.84	312.89	314.27	315.98	315.65	317.6	315.07	316.24	316.78	312.37	312.71	317.33
315.3	314.26	314.87	313.84	313.32	311.15	314.04	312.31	312.68	314.25	312.34	312.14	310.17	311.93	315.58	312.99	312.24	311.8	312.02	311.26	313.5	311.6	314.19	312.13	311.15	313.36	313.8	314.03	315.5	315.02	312.13	312.01	312.52	310.94	313.87	312.57	312.58	314.63	313.03	310.06	312.7	317.27	311.77	312.32	314.28	313.52	314.5	312.97	312.82	313.46
295.39	295.88	294.24	295.97	297.26	295.78	296.42	297.38	296.25	294.62	293.07	292.54	296.75	293.93	296.37	294.69	295.33	294.64	295.15	296.14	296.74	294.05	294.55	295.4	296.1	293.4	294.2	294.93	294.09	293.92	294.56	294.48	294.06	296.67	293.18	293.59	295.85	293.29	296.14	295.72	297.14	296.64	292.94	293.61	296.79	295.86	296.38	294.63	296.31	294.45
316.47	314.58	316.67	316.88	312.41	311.11	315.1	314.13	315.2	317.15	316.53	315.78	315.23	313.58	315.32	316	314.86	315.83	316.42	315.51	315.29	316.28	313.04	317.14	315.22	313.72	316.31	314.59	313.91	313.88	316.53	314.86	315.85	316.16	315.01	315.66	315.11	314.36	316.83	316.36	314.7	315.66	315.89	314.23	313.58	313.97	315.4	313.79	315.63	316.22
309.98	313.1	311.03	314.63	311.7	310.1	311.12	310.23	314.52	312.49	312.87	311.2	312.71	310.86	311.46	313.32	313.83	313.85	312.49	314.17	312.77	312.61	314.81	311.24	312.83	312.32	312.51	311.48	313.94	312.88	312.38	311.48	310.67	315.33	315.14	313.91	313.99	310.71	312.37	311.24	312.38	312.85	310.96	313.12	312.23	311.67	310.51	311.58	311.8	312.17
310.86	312.91	310.01	312.26	310.25	311.63	313.41	308.66	309.66	312.27	312.68	311.28	312.62	313	311.45	311.62	309.53	309.65	308.92	308.61	310.62	310.66	312.44	312.04	310.91	310.42	311.28	311.65	312.6	310.92	308.59	308.95	309.25	309.9	312.25	312.6	308.13	309.12	310.85	311.18	309.91	312.33	312.75	312.37	311.33	307.13	310.47	308.22	309.21	308.98
305.45	306.21	306.18	306.41	306.72	304.29	306.08	307.66	305.9	304.53	303.64	304.9	304.87	306.71	306.42	305.1	305.1	307.82	306.84	305.04	307.12	305.95	306.52	304.17	304.36	304.86	303.23	308.61	304.96	305.21	305.76	305.85	307.2	305.92	305.8	307.3	304.6	305.69	305.23	306.56	304.83	305.7	305.06	304.5	304.02	305.38	306.58	303.68	306.64	305.15
305.12	303.7	302	304.69	307.63	304.64	306.68	304.68	308.56	305.86	304.45	307.35	308.01	305.93	304.49	305.52	304.59	305.9	307.71	303.2	301.47	305.35	305.64	304.57	306.76	303.78	306.99	305.78	304.36	305.31	301.92	304.22	304.42	307.14	302.67	306.14	303.56	307.2	303.74	305.13	305.81	304.85	305.69	304.83	305.89	303.17	305.81	305.24	304.84	304.76
315.5	315.84	312.13	313.47	314.38	313.07	315.05	313.58	312.02	311.57	313.72	312.84	313.33	315.66	313.2	311.56	310.98	313.98	315.24	313.78	314.13	315.06	311.53	313.42	313.54	316.48	310.61	313.65	314	313.97	315.05	312.25	310.99	313.8	313.87	315.22	314.06	313.87	312.78	311.08	313.66	314.48	316.53	312.78	314.88	312.74	313.27	313.37	312.41	315.24
307.47	307.28	303.13	306.71	304.67	303.47	306.99	307.22	305.94	305.2	305.02	304.02	304.21	304.4	304.67	304.27	305.34	305.7	305.98	304.62	306.54	306.69	307.67	307.17	306	305.93	305.57	306.78	304.87	304.27	303.82	306.08	303.91	305.34	306.89	303.17	305.12	305.81	306.88	304.86	306.47	305.29	304.52	306.92	306.21	304.15	304.01	307.86	308.6	305.37
312.42	312.04	314.55	313.07	310.81	312.64	310.31	312.08	310.34	311.33	312.77	310.94	310.96	311.91	311.71	314.09	313.4	309.45	312.18	313.26	313.59	309.07	310.9	311.27	312.97	313.11	311.84	313.06	309.63	313.71	311.73	311.98	311.11	311.66	309.56	309.35	312.13	311.28	311.31	310.34	310.01	310.97	310.93	310.05	310.75	311.84	313.05	311.58	312.4	310.24
314.04	315.67	311.95	313.88	315.59	312.78	311.64	313.87	311.42	311.55	312.09	312.62	313.81	312.24	312.02	311.69	313.21	312.11	315.86	313.74	313.78	315.74	313.25	311.86	314.74	312.82	313.79	312.84	311.9	313.72	312.95	312.3	313.2	317.43	311.02	310.24	314.32	310.88	314.51	313.38	312.3	314.08	309.68	313.56	310.92	314.29	311.72	311.15	313.77	313.61
301.66	303.14	300.29	301.23	299.18	300.74	301.36	299.36	304.32	301.67	301.16	301.95	301.55	301.63	299.2	301.11	297.97	302.24	301.55	301.68	303.9	299.59	302.09	299.87	300.95	299.09	301.82	303.12	299.36	302.1	303.98	301.84	298.55	301.35	300.61	302.56	301.45	300.39	301.09	301.67	301.72	301.57	299.28	302.68	302.2	303.66	300.8	300.33	301.25	299.27
316.42	315.37	315.22	315.56	314.93	316.6	317.03	315	316.31	317.42	316.89	315.71	314.1	317.81	314.74	319.43	313.14	313.58	313.06	319.38	314.72	318.32	315.22	318.21	316.7	314.51	317.57	314.29	316.27	315.66	318.11	315.65	315.86	317.41	316.16	314.62	313.48	316.32	316.12	317.16	316.19	317.1	317.92	315.68	316.39	316.62	316.11	315.36	315.97	317.81
305.13	303.75	306.16	304.9	305.56	305.48	304.89	303.2	306.51	303.97	303.3	307.31	306.12	303.67	302.61	303.14	306.45	304.33	301.63	303.86	307.23	304.51	303.95	303.99	304.61	304.28	304.68	304.5	304.65	302.87	304.65	302.81	304.36	302.89	306.49	303.63	303.03	305.07	302.95	302.87	305.59	303.04	304.45	303.69	304.28	302.5	303.41	303.21	301.55	302.8
311.06	311.82	311.5	310.82	310.61	310.33	313.05	309.95	309.77	308.03	312.26	309.74	311.86	308.43	309.91	310.84	310.71	310.8	310.32	309.42	310.6	311.11	312.75	310.51	308.77	309.48	307.41	312.66	307.91	312.99	308.73	311.08	312.45	312.25	311.07	309.65	310.85	311.42	311.38	312.74	312.66	310.21	309.57	310.73	308.98	310.59	310.29	312.6	308.25	310.81
295.32	293.6	295.13	292.74	294.16	295.19	295.56	296.69	296.67	294.11	293.52	294.85	296.33	297.23	294.26	298.19	296.96	295.98	295.55	292.17	293.34	294.51	294.63	294.18	293.76	294.43	295.62	298.48	296.02	293.39	295.84	294.09	296.33	297.9	293.92	296.91	293.35	292.81	294.79	293.01	296.29	292.81	293.31	295.75	296.49	295.72	295.21	296.89	294.21	296.45
308.34	310.55	311.88	308.36	311.49	310.25	308.74	310.79	312.03	313.65	311.13	312.27	312.46	306.63	313.54	311.22	310.33	311.88	309.51	308.73	314.06	308.9	312.43	311.01	311.79	312.98	310.65	311.18	311.72	310.86	311.78	311.08	310.79	311.52	308.72	311.28	312.14	311.75	310.38	308.48	309.61	309.16	309.41	310.72	308.71	311.05	308.95	309.84	312.57	311.71
319.36	319.43	318.64	317.65	319.53	317.67	318.74	319.15	315.99	319.16	317.44	319.42	321	318.59	317.77	319.12	321.06	318.2	318.58	319.91	319.43	317.73	316.12	318.93	320.01	320.11	319.06	318.09	318.96	320.15	320.26	321	319.98	319.62	320.5	320.18	321.13	321.62	319.92	320.35	320.29	319.9	320.11	319.33	320.49	316.28	320.71	318.23	317.93	317.72
308.08	306.61	307.51	305.23	305.58	305.48	304.8	306.74	307.77	305.72	305.08	306.18	307.18	307.64	307.66	309.27	306.99	305.03	305.9	304.98	305.81	307.22	307.81	305.48	306.68	307.04	306.24	305.8	307.73	306.53	307.65	304.78	303.68	308.5	306.57	308.81	306.2	307.02	307.43	305.05	309.23	307.03	307.96	306.48	308.18	307.8	307.5	308.73	308.24	305.55
313.53	316.69	314.23	314.4	312.5	311.95	313.5	314.62	314.92	310.18	310.73	314.47	312.37	314.83	315.34	313.36	313.84	313.41	313.66	315.64	314.27	312.77	315.39	314.15	314.16	315.34	314.34	313.79	314.03	314.13	314.55	313.01	312.43	315.18	311.35	313.92	315.47	313.5	311.89	315.82	314.75	313.46	312.73	313.13	313.91	312.54	311.27	315.39	312.29	315.71
305.06	306.64	307.08	306.5	305.31	305	304.78	307.37	304.92	306.2	308.41	308.34	305.35	306.47	305.38	306.66	305.87	305.83	305.92	305.35	303.96	306.06	305.79	306.71	307.31	304.19	306.6	305.53	303.52	306.21	306.73	305.35	307.03	307.12	305.94	306.92	306.34	306.59	307.61	305.3	307.45	309.46	304.6	305.09	308.33	306.66	305.82	306.04	308.49	308.39
303.38	304.46	304.66	305.52	304.82	305.07	304.68	303.73	303.84	304.88	300.97	304.39	300.93	302.81	303.76	305.84	304.46	303.33	303.98	303.59	304.63	302.46	303.5	302.08	305.36	301.2	304.11	300.36	302.63	303.51	302.08	303.45	303.61	303.27	305.42	303.08	303.55	304.73	302.69	301.73	303.99	301.95	302.13	303.94	301.32	302.14	302.22	302.66	303.36	304.77
315.51	315.24	317.97	319.47	314.62	318.99	312.58	315.27	315.63	316.6	315.95	315.25	315.48	317.66	316.59	316.79	319.93	317.18	313.54	316.71	316.33	316.07	319.67	314.67	316.44	315.81	315.88	316.21	317.61	318.72	315.51	316.6	315.82	317.15	317.54	313.55	317.2	314.46	316.99	315.49	314.03	317.24	315.9	313.93	314.73	318.29	316.53	316.75	316.64	316.42
301.33	302.43	301.67	301.42	304.18	301.09	301.25	303.23	301.45	301.68	304.23	298.54	300.18	303.82	304.53	304.23	301.92	305.24	303.81	302.28	300.25	302.45	300.95	301.95	303.49	304.8	301.29	302.69	301.86	303.12	303.46	300.98	305.85	305.87	304.39	301.51	301.61	303.48	304.84	305.6	304.45	304.04	306.82	302.79	302.9	300.51	303.8	305.49	300.59	301.71
309.57	310.77	312.19	313.42	310.47	309.93	311.62	311.09	312.84	310.35	311.7	309.34	313.82	308.99	310.62	312.78	310.22	310.31	313.18	310.11	308.47	311.87	308.93	312.6	310.78	310.91	309.32	309.88	309.12	310.34	313.33	311.45	307.29	307.52	309.38	311.02	310.45	308.02	310.06	310.81	310.04	308.74	310.3	314.49	312.46	310.41	308.78	309.8	311.15	310.6
312.34	311.27	311.83	312.13	315.35	313.02	312.48	313.45	310.91	311.27	314	313.23	312.2	310.64	310.76	310.19	310.1	312.1	310.81	311.03	311.08	310.97	310.46	311.52	310.79	310.85	311.04	312.34	309.74	310.24	311.44	311.25	310.96	310.48	309.96	310.03	309.59	312.91	310.33	311.48	310.86	311.13	314.25	310.12	314.86	312.62	312.14	312.47	313.61	312.31
303.54	307.47	306.26	308.03	305.17	305.93	306.83	305.53	306.73	307.45	306.59	306.94	306.75	308.44	304.08	303.48	309.87	305.25	305.45	308.48	307.78	306.26	304.68	306.18	305.6	307.07	307.05	304.58	307.83	309.23	307.3	305.73	306.34	308.09	306.36	306.35	303.83	309.62	308.01	307.66	302.98	304.73	306.76	304.47	304.71	305.56	307.94	306.38	306.29	303.89
300.26	300.01	299.48	299.62	300.73	298.85	301.94	301.81	300.88	301.94	300.25	300.18	301.34	299.99	300.01	301.86	298.46	296.83	299.52	300.46	299.16	300.14	301.23	300.67	299.69	299.36	300.83	300.1	299.9	300.5	301.14	300.98	300.36	303.47	303.31	298.3	297.9	301.98	297.42	299.11	301.39	300.78	298.39	301.93	300.69	298.22	301.72	297.18	298.07	299.85
318.1	317.59	318.64	316.37	319.26	319.92	320.66	319.87	317.18	317.67	318.3	319.96	318.48	317.26	318.78	319.92	316.99	318.36	315.33	317.99	318.73	316.74	319.29	319.78	317.56	318.23	316.86	317.32	320.49	316.98	318.58	320.69	317.42	320.87	321.87	319.02	317.36	318.54	318.41	318.86	320.98	318.1	319.12	319.87	318.54	317.05	317.46	319.58	318.6	317.07
312.46	315.72	317.16	314.32	313.89	313.39	312.25	310.07	314.71	316.8	314.79	312.89	313.59	313.23	317.3	312.71	313.33	314.16	315.84	316.42	314.88	311.79	317.04	314.16	317.45	314.74	313.74	312.22	314.07	314.2	313.4	312.72	314.55	310.66	311.07	311.78	312.67	314.26	315.19	312.37	315.08	314.41	313.63	316.18	315.87	311.43	315.11	311.98	312.34	312.47
314.05	311.8	312.7	314.11	312.72	315.15	314.31	314.54	312.49	313.74	313.44	313.86	312.95	314.33	314.37	313.07	314.13	314.14	312.87	314.92	313.8	312.58	311.75	312.08	312.93	312.17	312.9	313.67	314.57	313.99	312.67	313.54	314.33	311.64	313.95	312.08	313.66	312.55	312.71	315.52	312.89	311.35	310.5	313.79	312.03	314.03	312.14	312.19	313.96	312.7
306.85	305.1	306.65	306.07	306.12	305.54	305.88	304.64	305.54	306.74	305.54	307.63	305.51	305.93	306.63	306.32	305.46	305.03	307.41	306.72	304.68	306.56	307.93	305.38	305.18	305.18	307.59	305.5	305.83	305.09	304.56	307.02	303.77	305.82	304.62	305.92	306	306.17	310.28	306.55	304.95	307.01	307.82	305.44	304.93	308.82	307.1	304.35	305.08	303.62
306.28	303.03	302.57	304.57	304.4	304.42	306.41	303.2	302.74	305.18	304.45	304.9	305.54	305.62	305.35	304.04	302.93	302.07	305.36	304.46	305.8	303.51	304.04	301.96	299.98	301.76	304.25	301.92	304.74	305.53	306.64	302.29	304.96	303.41	305.38	304.94	303.15	304.17	306.05	301.68	301.32	304.75	300.86	302.57	304.82	305.47	304.59	303.37	303.18	308.07
315.35	311.99	314.7	312.51	313.27	314.01	311.95	312.53	314.23	313.98	316.27	314.86	314.79	315.11	314.05	314.61	315.11	313.74	313.38	316.92	313.2	313.3	313.61	314.59	314.2	312.84	311.26	313.41	315.33	312.25	316.63	314.04	314.12	314.53	313.02	313.74	312.09	314.65	315.44	314.62	312.13	315.24	313.57	314.5	315.22	313.64	313.48	314.12	315.87	313.31
313.25	313.57	315.35	316.81	312.69	312.03	315.25	312.99	312.1	313.38	314.13	314.34	313.34	311.27	312.98	313.74	315.13	314.52	314.27	312.51	312.79	313.07	316.4	314.15	313.76	313.4	308.6	313.16	317.78	312.82	311.6	314.05	313.9	314.02	311.88	313.58	312.67	311.9	311.87	316.08	315.04	312.83	316.9	313.99	310.92	312.03	310.57	311.68	314.23	311.45
296.24	297.72	294.95	294.21	292.13	293.34	295.01	292.18	296.57	295.55	294.76	295.93	296.03	294.92	296.14	294.88	293.63	295.51	295.4	293.24	294.83	293.25	293.71	293.87	293.79	293.89	294.35	295.38	295.99	294.52	295.74	293.23	294.22	294.41	293.87	294.63	296.47	293.49	295.89	295.34	294.2	295.14	298.61	296.13	295.23	296.57	296.3	297.78	295.49	295.05
299.98	303.66	303.59	301.78	304.05	302.64	301.78	304.76	302.44	302.71	305.89	302.76	304.06	305.1	303.54	301.55	302.76	302.62	301.01	304.8	301.18	303.76	303.11	303.55	302.76	305.98	303.08	301.38	302.49	304.95	304.3	302.88	302.79	302.91	302.71	303.46	302.54	304.56	302.71	302.98	303.83	300.95	303.77	301.88	304.1	303.97	304.28	300.93	304.64	303.14
303.28	303.12	304.77	302.11	302.59	302.47	302.09	305.53	304.74	303.93	304.81	302.66	303.83	306.63	304.63	303.55	301.73	302.69	304.99	302.4	304.25	304.27	302.57	305.02	302.57	304.24	305.72	306.62	305.21	305.21	303.53	304.75	302.28	303.25	302.27	303.3	302.29	302.18	304.1	303.06	303.06	305.59	302.7	304.64	302.1	304.23	307.45	302.86	303.39	304.42
314.32	312.18	314.19	312.02	314.02	318.01	316.32	311.12	316.56	313.54	314.79	314.11	314.26	313.08	312.99	313.16	315.01	312.82	314.62	313.28	313.51	314.59	314.78	314	310.1	314.64	313.24	313.26	313.86	312.53	311.75	316.02	314.83	314.25	313.14	314.27	313.45	315.62	315.97	313.14	314.83	311.32	313.78	312.98	313.48	317.74	312.01	316.45	312.98	312.88
303.38	300.85	304.73	304.49	301.58	302.82	304.2	304.52	303.63	302.54	304.79	303.18	301.21	303.97	304.13	302.9	303.36	304.26	303.62	303.67	303.52	302.52	303.85	301.95	303.58	303.12	303.81	304.58	302.97	302.56	304.41	301.2	304.92	303.4	303.34	304.57	303.07	302.08	302.93	304.43	304.9	305.1	304.68	302.59	303.74	303.9	304.32	304.89	302.67	301.91
302.83	306.58	305.29	303.73	305.48	303.71	305.31	308.89	304.97	302.8	306.48	305.17	304.4	304.8	303.64	304.28	306.04	305.24	305.99	305.16	305.61	307.11	304.25	306.73	305.35	303.46	304.03	303.84	305.93	303.93	303.51	306.01	302.95	305.25	304.86	305.15	305.99	306.56	306.43	306.23	306.44	307.37	303.35	302.74	304.2	304.36	304.12	304.11	306.98	305.19
308.01	305.56	306.36	306.8	305.79	307.62	307.52	307.59	306.55	307.13	307.71	310.07	305.11	306.76	307.27	308.69	308.8	305.65	308.97	307.61	307.14	306.78	307.95	305.74	306.94	309.57	306.09	308.72	307.98	305.84	308.51	306.74	307.13	305.42	308.07	306.12	306.26	306.71	309.96	306.02	309.17	309.67	308.59	308.4	309.08	307.35	306.15	307.48	307.68	310.25
313.54	310.64	309.02	312.44	315.64	314.31	312.6	310.83	313.29	314	315.23	311.85	311.66	312.59	315.49	313.47	309.98	311.61	314.01	313.33	314.19	312.14	310.37	314.07	314.97	313.35	313.2	309.24	315.47	313.04	310.57	310.52	313.92	313.2	311.48	313.2	310.74	312.63	311.78	313.06	310.99	312.34	311.53	312.59	311.41	312.94	314.96	313.36	312.99	312.71
310.54	310.81	311.81	310.68	311.43	309.51	312.8	310.7	312.8	309.98	312.03	309.7	312.9	312.34	310.84	310.36	311.49	310.45	311.83	310.65	309.07	312.7	311.04	311.32	312.34	310.08	310.41	313.54	313.38	312.61	311.78	312.01	312	312.77	310.42	312.85	311.12	308.98	312.14	313.26	311.06	309.16	312.07	311.1	311.91	312.1	311.63	312.92	309.94	311.22
311.4	313.29	311.51	310.07	310.97	314.72	310.21	310.89	309.52	312.29	312.57	312.94	311.74	312.52	310.73	314.31	310.08	310.99	312.24	313.75	314.61	312.22	312.41	313.36	311.07	313.92	314.95	313.22	313.64	312.21	312.01	314.38	311.6	312.91	313.6	312.86	310.33	312.23	312.76	311.25	315.21	313.42	309.87	310.17	311.71	311.32	311.3	314.08	311.31	313.99
301.19	302.53	304.53	304.28	302.73	301.55	302.26	304.86	301.97	300.71	302.43	303.59	302.35	305.6	300.76	303.01	303.99	302.21	301.7	302.08	303.82	303.34	304.13	301.22	302.66	303.44	303.14	301.75	302.81	299.6	304.94	302.89	302.59	303.18	301.73	301.24	302.18	302.65	301.83	302.98	303.33	306.01	304.25	304.95	301.74	303.49	302.33	302.33	303.07	302.74
313.45	313.49	315.35	316.4	313.06	313.03	313.49	314.4	312.77	312.25	314	316.53	314.33	315.43	312.87	315.03	314.47	314.5	312.29	314.58	312.09	309.02	314.21	314.26	314.41	315.12	312.94	316.55	314.5	316.33	311.92	313.52	314.83	314.38	313.92	314.75	314.86	311.62	315.06	314.04	314.61	313.57	312.79	314.48	312.95	313.24	312.86	314.46	312.01	313.71
303.85	301.49	301.04	300.66	303.04	303.36	300.23	302.01	301.02	298.95	298.77	301.71	302.25	300.56	299.32	297.69	301.52	296.97	303.09	299.51	301.01	300.54	302.25	302.63	302.17	301.93	300.21	300.16	301.02	303.13	301.94	301.08	299.78	298.77	302.34	300.41	298.17	300.9	299.35	301.07	302.17	304.18	296.96	301.75	302.29	299.69	301.58	299.26	300.95	303.03
312.36	313.81	312.17	312.6	313.2	312.69	313.52	311.28	315.87	311.91	313.71	313.49	315.17	314.15	315.93	313.21	310.88	315.31	313.94	313.85	311.68	312.14	311.35	314.42	313.16	313.59	313.5	310.61	310.38	315.12	313.45	311.15	312.72	315.68	313.79	314.49	312.08	312.68	315.07	312.89	313.9	311.05	311.55	313.82	315.46	312.11	311.1	311.11	312.36	312.5
300.67	297.84	302.32	303.72	298.89	301.17	302.68	300.47	300.45	299.91	302.33	303.45	301.75	303.38	300.89	301.17	300.71	302.88	301.27	300.91	301.99	299.25	304.09	301.43	301.66	299.51	298.35	300.95	302.26	301.35	299.02	302.05	301.56	299.84	302.8	299.45	302.2	302.41	300.28	301.84	302.97	301.17	302.69	301.02	300.42	299.63	299.68	301.8	301.8	302.93
314.9	315.69	316.35	315	314.95	316.45	315.57	314.11	318.14	313.66	314.4	315.94	315.13	315.7	315.61	316.15	317.6	314.17	316.49	313.61	311.7	313.71	313.08	315.14	312.82	313.6	315.62	313.93	313.59	315.64	315.57	312.8	314.01	316.45	314.29	315.95	315.89	313.65	314.49	315.05	314.33	316.86	315.05	314.01	316.18	315.54	317.33	315.83	314.58	318.33
294.71	293.21	294.83	294.97	295.24	293.96	293.96	293.96	295.06	293.81	296.14	294.17	298.45	295.15	294.18	292.68	294.31	294.82	293.89	294.65	295.9	292.52	294.5	293.37	293.12	292.98	295.89	294.37	294.94	290.03	295.25	294.38	293.61	291.36	293.04	294.56	293.3	293.12	294.66	293.19	294.26	296	294.81	292.59	295.59	292.18	293.58	292.78	296.29	295.4
325.46	326.99	326.15	321.96	325.53	326.78	325.48	326.16	323.77	323.32	322.83	326.4	324.46	324.66	325.82	325.57	326.3	325.25	324.88	324.38	325.85	325.39	327.82	325.43	323.29	324.35	327.03	325	325.58	322.97	324.25	326.91	324.05	327.83	323.83	323.45	325.87	327.02	326.24	323.51	326.14	325.5	323.44	326.84	324.01	326.51	325.08	323.61	324.78	327.67
312.79	313.02	314.27	312.66	313.69	314.27	314.23	311.25	314.05	312.76	313.11	315.63	314.15	313.6	315.27	314.24	313.7	312.96	315.3	312.92	314.04	315.21	312.65	315.15	313.86	315.94	315.07	313.07	314.2	313.64	312.42	314.57	312.91	314.74	315.44	310.99	312.24	313.52	313.43	314.5	315.34	315.15	312.98	316.55	313.71	313.69	312.6	313.37	315.03	314.37
311.94	316.16	312.02	315.29	316.7	309.97	316.58	312.83	314.25	313.02	316	312.91	312.81	313.58	315.16	314.41	313.05	316.73	314.85	314.47	312.88	315.83	313.69	314.43	312.51	314.02	310.38	315.71	315.8	312.64	314.17	313.08	313.12	316.06	312.74	314.59	312.29	314.53	314.71	316	312.9	314.55	315.34	313.74	311.43	314.4	313.96	312.93	315.89	315.81
318.14	314.12	315.88	314.73	314.39	315.77	312.69	315.2	317.94	313.87	315.95	314.1	314.78	315.52	314.43	314.21	316.64	316.09	315.23	312.51	313.14	312.99	316.59	312.03	314.61	312.93	313.16	315.38	313.92	313.75	315.67	315.36	312.38	315.45	314.88	315.35	315.09	315.51	314.47	315.27	315.76	314.12	317.54	316.27	316.81	312.61	315.05	313.69	316.61	313.52
308.33	306.77	305.25	306.97	304.6	308.05	305.48	304.42	305.92	307.59	304.99	303.27	305.4	304.36	306.12	306.41	305.82	309.02	307.5	310.69	306.12	305.95	308.31	306.68	307.47	305.16	307.31	305.15	306.65	305.8	306.48	305.24	305.71	304.31	308.15	305.09	305.88	306	306.51	304.87	305.42	305.77	305.11	302.77	305.27	309.14	305.5	307.09	305.94	306.61
301.68	299.09	299.7	300.94	299.3	301.92	301.54	298.87	298.79	298.17	298.8	299.14	296.67	304.31	300.38	301.05	301.46	302.61	303.34	305.43	298.69	298.86	297.99	299.77	302	298.53	297.25	299.4	300.44	300.2	299.38	299.19	301.51	301.66	301.44	300.22	297.72	298.19	299.64	299.21	300.41	299.46	298.42	299.45	300.06	301.86	300.11	300.7	303.17	300.25
304.51	304.35	304.99	301.95	306.06	303.2	304.98	300.36	304.5	304.34	305.63	303.74	303.05	305.59	305.41	304.08	301.76	303.91	305.18	301.76	305.28	305.13	304.19	303.65	303.54	303.88	307.15	303.95	303.87	306.01	305.68	306.46	305.16	303.77	306.35	302.7	302.52	305.96	303.15	306.05	303.13	305.86	304.51	304.25	304.08	303.63	306.41	306.57	304.21	305.49
315.51	314.08	310.4	314.98	312.74	314.73	312.79	314.63	316.04	316.15	314.47	314.81	314.99	312.95	315.47	313.23	316.96	312.72	313.29	313.05	311.83	314.72	314.43	312.22	313.83	312.34	313.99	313.09	314.47	312	312.31	314.35	313.54	315.02	313.31	318.03	314.32	311.46	312.88	315.48	314.28	312	313.92	314.96	314.45	313.48	314.49	314.32	313.97	313.97
307.18	304.05	303.14	302.56	302.75	304.16	301.57	304	305.12	304.01	304.92	302.78	306.14	305.05	304.64	305.02	301.29	303.18	304.04	304.23	303.88	304.31	302.67	303.8	306.7	304.93	303.73	301.48	304.21	304.03	306.36	304.96	304.45	304.05	302.47	304.5	301.6	304.36	302.77	304.23	304.31	301.42	303.88	301.71	303.98	305.1	303.07	304.81	304.39	304.91
315.02	314.49	313.21	312.52	312.19	311.04	313.68	313.65	313.61	316.29	313.01	315.39	313.08	314.89	313.99	313.11	313.52	315.28	314.32	313.54	311.64	314.47	314.17	314.67	311.37	310.72	312.8	310.88	313.2	312.12	311.79	312.94	310.79	314.44	310.37	311.97	313.13	314.26	314.05	312.97	315.46	313.55	312.51	312.84	313.14	315.85	312.78	312.11	310.95	313.9
327.48	328.78	327.39	330.22	326.75	326.26	325.52	328.21	328.89	330.05	326.89	327.81	329.64	326.28	327.28	327.69	327.69	328.89	328.54	326.86	329.11	328.84	324.88	326.26	327	325.59	325.73	326.43	329.16	325.58	327.41	326.84	328.68	329.38	328.86	329.47	329.47	329.92	326.24	325.73	326.87	326.05	327.93	327.96	330.18	329.05	326.28	328.45	328.78	327.41
317.08	318.06	319.58	317.74	319.35	316.65	322.32	320.47	318.64	316.22	317.01	319.77	321.01	316.02	318.13	320.4	318.81	321.61	318.73	318.54	318.91	319.04	318.67	315.6	319.96	317.89	318.41	319.67	316.79	318.83	316.82	316.97	318.41	318.01	316.39	317.78	318.25	315.61	318.73	317.77	320.7	320.25	318.93	315.73	317.87	317.3	317.7	318.69	316.9	317.35
302.91	304.13	305.19	301.85	302.42	304.42	303.28	304.79	302.57	300.59	302.97	303.33	301.69	300.64	302.14	302.21	302	302.2	304.25	303.05	305.94	303.43	301.02	304.3	303.14	303.21	303.58	303.17	298.9	303.04	304.25	303.95	301.27	303.35	302.61	301.04	304.45	305.93	303.84	300.05	300.62	299.56	303.54	301.78	305.26	303.29	301.83	301.65	304.64	300.02
308.64	308.35	305.74	308.44	311.01	309.86	309.97	308.72	309.11	308.17	308.79	308.06	308.07	308.49	307.83	309.13	307.94	307.67	310.17	308.84	310.04	308.63	307.44	309.4	309.92	311.53	309.63	307.86	309.69	308.05	309.19	309.16	309.61	310.51	309.57	310.35	309.13	308.48	308.92	308.54	307.35	307.93	310.51	309.33	307.36	309.5	308.03	306.14	308.26	309.65
327.89	326.73	329.97	330.05	326.08	326.92	327.35	326.41	327.43	327.87	330.17	327.55	328.42	327.24	328.32	327.44	327.53	327.79	327.27	326.97	327.28	326.51	328.26	325.91	328.48	331.66	323.67	328.71	330.21	327.59	327.69	327.46	329.81	328.49	327.38	326.69	327.59	330.01	326.7	325.53	327.36	326.27	328.2	328.72	327.47	326.53	324.74	327.06	328.16	329.56
302.23	300.24	301.34	304.03	299.39	302.98	301.94	302.71	301.92	301.87	301.87	303.19	303.53	303.49	303.48	304.11	305.34	302.43	305.28	301.18	303.16	303.07	303.9	302.48	303.64	303.99	304.51	302.67	303.91	301.4	302.33	302.39	301.19	299.18	300.96	302.86	302.7	302.18	301.32	302.12	303.39	301.78	301.42	302.64	301.38	303.59	302.73	300.1	301.13	302.21
328.84	327.72	328.64	327.7	325.96	328.47	327.47	328.58	327.57	327.59	327.43	329.15	327.9	329.74	327.96	328.62	329.38	327.19	327.56	327.01	329.69	331.52	329.15	328.89	326.32	327.13	326.32	328.18	328.3	327.07	325.86	326.86	328.49	328.56	327.67	327.76	326.41	326.86	328.91	327.16	328.66	327.38	327.15	327.07	330.85	326.23	326.4	329.25	327.67	328.5
305.49	303.9	302.89	304.29	301.71	303.29	302.88	303.59	305.21	305.1	304.48	304.62	307.27	306.82	302.59	305.75	301.52	305.35	304.4	305.41	302.91	305.66	305.51	306.79	305.28	304.17	304.31	305.02	303.37	304.88	303.94	305.64	301.79	302.62	303.35	304.5	307.87	303.15	302.62	305.3	306.05	305.37	304.81	304.95	303.84	305.6	303.45	306.88	303.63	303.11
300.96	300.01	298.62	303.18	301.24	300.83	299.88	301.12	300.06	299.54	300.7	301.15	301.47	301.37	302.34	301.24	298.18	305.31	300.58	302.14	299.72	299.58	301.06	300.23	302.07	299.57	303.74	298.18	301.52	303.39	301.89	300.53	300.35	299.44	300.84	301.94	300.66	300.52	300.25	302.1	300.92	300.27	299.81	301.51	302.23	301.65	300.27	301.53	301.12	301.45
295.26	295.95	293.02	293.44	294.71	292.41	292.41	292.77	293.25	293.65	295.55	294.04	295.56	296.5	292.89	292.74	295.56	294.54	292.84	292.89	293.48	294.43	294.72	292.65	293.01	295.23	294.18	292.4	293.18	295.54	292.67	291.92	295.29	293.41	294.81	294.64	295.1	295.19	294.32	294.04	295	290.64	294.41	291.06	292.58	293.44	294.68	292.59	292.76	291.82
310.56	313.12	311.33	315.54	310.86	311.33	314.92	313.26	314.89	313.28	313.22	312.86	313.13	316.55	313.86	311.22	312.21	312.24	312.38	314.85	315.58	312.83	311.91	315.64	312.71	312.15	313.39	311.67	311.7	311.18	313.63	312.29	314.5	314.01	314.09	314.28	312.2	313.29	311.18	313.65	314.26	316.31	314.41	312.07	314.3	315.46	311.59	310.47	313.74	313.51
295.45	292.8	294.9	292.83	294.61	295.7	296.07	294.41	295.83	291.43	294.24	292.16	293.07	294.53	295.52	298.66	294.6	294.01	292.22	292.69	294.82	296.9	295.24	292.1	297.33	294.29	295.32	296.86	290.37	293.48	291.16	295.14	295.13	293.69	294.59	296.47	293.78	292.28	296.57	293.07	292.96	293.68	293.89	293.67	293.22	295.83	294.54	293.5	292.56	296.06
317.01	312.6	315.52	317.33	316.37	316.89	316.19	316.54	315.52	316.92	314.47	314.22	315.06	315.69	315.8	315.78	317.83	318.44	314.82	313.95	314.24	317.77	314.72	314.56	315.68	315.53	317.13	316.63	314.32	314.77	317.8	313.78	313.79	316.41	315.31	316.91	316.37	315.71	315.91	316.03	316.36	315.34	317.51	315.81	315.71	316.07	314.79	316.08	315.23	316.12
311.45	314.19	310.8	313.16	313.63	312.03	316.2	312.3	312.06	312.44	312.44	311.92	314.07	313.01	311.2	312.64	313.11	313.05	314.86	310.84	313.43	315.69	311.9	312.72	310.56	313.14	313	313.19	309.09	313.58	313.39	314.31	310.97	312.27	313.3	311.09	313.92	314.9	314.34	312.58	317.36	312.76	313.09	313.2	313.22	314.7	314.73	312.96	311.3	313.92
300.17	301.25	301.67	301.64	302.42	302.42	302.44	299.26	299.08	301.27	303.57	301.07	302.67	301.27	300.98	299.75	300.52	302.1	301.53	301.63	300.38	299.1	303.71	303.77	300.37	301.05	300.07	300.48	301.78	299.93	302.1	302.25	300.16	300.95	300.65	298.58	302.24	301.76	303.05	301.06	304.03	299.79	303.24	299.77	299.91	303.85	301.14	301.02	301.68	303.19
302.4	298.58	300.12	303.49	299.56	301.63	301.41	300.94	303.24	298.61	300.72	300.92	301.45	301.76	302.52	302.42	299.96	300.85	302.75	299.71	300.71	299	301.16	301.98	300.04	301.21	302.07	298.93	299.62	301.67	300.78	301.47	303.77	300.73	299.71	301.02	299.12	301.21	300.35	301.4	300.54	299.4	301.7	299.35	300.14	302.1	305.38	301.51	303.86	304.84
326.17	327	328.5	328.47	328.27	327.26	327.71	327.19	325.9	328.17	328.66	325.27	324.54	328.59	325.36	324.44	328.33	328.34	324.28	325.96	327.38	326.83	325.56	326.99	325.56	328.13	329.41	323.86	327.51	327.17	329.22	325.77	326.81	325.08	325.65	327.56	324.53	325.45	325.81	327.77	327.08	326.79	326.19	329.2	322.53	329.33	324.33	326.87	325.98	329.74
310.83	313.07	311.49	312.36	309.11	309.63	309.88	312.8	309.2	313.5	309.1	313.69	310.26	312.79	309.66	312.03	310.88	313.21	311.51	313.82	312.66	311.84	310.48	312.9	311.01	311.54	312.22	313.37	309.52	311.07	313.04	308.43	310.81	309.27	307.01	309.27	313.42	308.71	312.71	310.35	309.48	310.07	311.85	310.27	312.3	311.44	309.18	311.8	310.65	310.69
293.99	294.89	290.42	297.12	296.62	295.2	294.98	296.38	295.53	295.42	293.67	295.89	293.21	293.43	291.7	294.87	294.67	293.49	292.56	291.98	292.64	291.9	293.93	294.4	292.87	293.45	294.56	293.19	296.58	292.64	293.55	291.8	295.71	291.77	294.83	294.1	290.89	293.68	293.97	293	293.84	291.48	294.91	293.6	292.7	293.46	293.43	292.47	294.72	296.55
305.1	307.9	305.44	306.99	305.12	307.74	307.41	306.29	305.46	304	307.7	305.79	304.61	309.6	307.55	304.58	304.74	306.13	306.6	305.35	305.75	307.9	307.6	305.36	307.7	305.6	305.5	306.79	306.89	307.14	307.29	303.91	306.86	305.24	309.76	306.69	305.93	306.97	303.56	308.53	306.63	305.65	305.2	305.31	308.72	308.12	306.03	306.66	308.74	307.11
318.86	315.57	315.52	314	314.56	316.93	316.93	316.09	315.1	318.39	318.53	313.16	315.89	316.28	315.06	318.45	319.01	317.64	316.7	317.44	316.92	314.73	318.21	316.37	317.5	317.72	320.18	317.65	318.45	314.58	316.39	319.44	316.36	318.26	317.31	315.67	315.38	314.49	318.17	316.43	314.19	318.23	316.52	316.05	316.53	317.41	316.44	317.63	318.01	318.57
302.54	304.17	301.81	306.87	304.48	302.85	303.87	304.33	303.52	305.39	304.75	301.32	302.75	304.12	302.21	305.8	302.97	302.19	302.41	305.65	302.36	306.04	302.59	302.88	303.27	303.89	304.1	299.71	302.56	304.92	303.39	303.6	303.34	302.87	304.14	304.75	303.55	302.07	300.62	302.35	303.85	302.37	303.8	302.15	304.08	305.61	300.47	306.58	303.33	304.93
298.55	294.61	296.76	297.77	295.99	297.22	296.46	296.73	295.09	297.03	297.53	297.32	295.68	298.72	293.35	296.31	298.76	296.46	294.48	294.1	292.09	298.46	294.38	294.38	295.65	295.83	296.1	293.12	295.14	295.47	296.05	293.63	295.81	297.41	294.23	295.97	297.17	295.64	294.67	297.39	294.99	296.91	297.66	295.71	294.13	294.84	293.9	294.46	294.01	295.31
313.94	313.99	312.25	315.75	312.17	312.85	312.67	309.78	315.09	312.9	312.09	314.57	312.5	312.04	315.01	313.97	315.14	313.86	312.76	311.04	312.83	315.61	313.57	314.65	314.39	315.22	314.85	312.54	313.68	313.3	314.76	313.98	314.65	312.95	313.65	313.85	314.76	312.46	313.53	313.39	314.04	312.37	314.98	314.6	313.78	312.4	315.2	314.62	313.93	312.61
318	315.18	317.12	316.56	318.05	317.36	316.97	316.19	317.6	316.32	316	317.66	317.77	317.35	317.61	314.17	318.1	318.1	316.71	315.82	316.79	314.88	317.2	317.42	317.5	315.86	316.92	315.54	316.5	314.45	317.24	317.54	316.77	318.72	318.48	317.23	315.45	316.05	318.33	319.22	315.09	317.33	318.76	317.33	318.9	316.66	317.52	315.44	316.92	319.51
298.5	299.37	302.07	299.04	302.73	302.15	298.07	301.46	300.53	301.4	299.61	302.92	299.95	300.47	300.92	301.38	301.25	301.28	299.1	302.82	299.03	299.42	300.84	298.94	302.63	298.09	303.25	300.47	300.38	300.33	299.63	301.94	300.54	301.79	303.08	302.11	301.49	302.55	300.4	300.34	301.06	300.87	298.46	300.68	301.08	301.59	302.34	299.89	299.32	298.79
314.83	315.58	314.64	314.91	315.88	315.78	312.78	312.33	312.86	318.34	316.43	316.03	316.3	315.77	316.68	317.01	316.33	316.85	318.7	315.04	317.53	314.27	314.83	317.71	316.16	316	319.22	316.73	317.14	316.47	316.97	318.98	316.08	316.61	317.14	317.89	314.12	313.61	316.82	314.74	316.54	313.81	317.9	315.22	317.57	315.92	315.02	316.36	317.57	315.29
302.31	302.19	302.04	301.96	301.32	299.97	300.65	300.06	302.03	300.14	299.47	299.55	302.01	301.53	299.37	300.23	299.63	301.67	300.35	299.63	301.86	300	301.35	302.57	301.06	301.43	301.9	301.12	302.66	302.1	301.26	297.88	297.69	299.38	302.36	299.46	301.77	297.96	299.37	300.54	300.4	300.34	300.04	300.89	299.52	300.78	300.73	301.66	300.94	299.87
294.57	294.66	292.27	294.12	292.98	294.8	297.24	296.28	294.93	294.17	292.75	294.47	296.52	293.29	293.49	294.79	293	293.14	293.73	294.56	293.35	294.79	293.67	294.91	295.98	293.08	294.25	294.75	293.74	292.95	295.18	293.47	294.77	296.09	293.56	293.9	295.47	293.94	294.65	293.42	292.43	296.09	294.73	295.02	294.64	297.19	293.63	293.86	295.95	294.02
315.02	314.99	315.22	315.48	312.35	316	315.37	314.14	315.76	314.5	316.11	313.09	314.4	315.11	313.83	316.93	315.74	314.34	314.76	314.37	312.19	314.24	312.37	315.56	314.69	314.22	315.1	315.34	315.24	315.6	315.51	313.27	316.31	313.29	314.67	315.1	317.09	315.76	316.47	317.37	314.62	312.52	316.13	316.47	314.56	314.12	315.73	316.07	314.67	313.09
301.82	301.36	300.81	302.05	302.23	299.36	299.81	301.43	301.97	299.89	298.74	301.63	301.53	299.6	303.31	302.48	300.07	302.29	301.22	301.1	301.33	300.68	300.91	299.92	300.87	300.94	300.28	300.56	300.91	302.39	299.92	298.82	299.13	302.49	300.82	304.06	299.35	301.35	299.88	300.43	300.72	303.11	300.87	301.61	301.47	300.99	303.32	301.14	298.71	302.49
309.09	309.81	309.27	308.38	309.32	309.23	309.77	310.26	308.24	312.76	310.28	310.08	309.7	310.77	306.3	308.11	311.01	311.51	311.58	308.92	308.25	308.62	307.91	309.51	310.25	308.56	308.86	311.71	309.64	308.77	310.51	309.58	307.63	312.27	309.48	310.48	309.51	311.07	310.36	311.46	309.82	310.08	309.1	307.8	310.75	309.12	311.63	308.24	309.31	309.24
292.93	294.28	295.58	292.67	290.08	293.55	295.84	292.43	296.62	292.92	291.98	295.96	295.4	298.56	295.85	295.26	294.88	293.89	294.28	293.7	291.93	295.14	293.49	293	294.62	293.17	293.36	292.4	293.76	293.89	293.84	296.74	293.66	294.49	293.46	293.82	294.64	293.84	299.27	294.53	295.02	293.22	294.63	293.29	293.45	292.62	294.98	296.29	295.49	294.28
316.88	318.21	314.27	314.38	317.75	315.58	316.35	317.57	316.19	315.43	317.66	317.32	313.93	315.42	315.67	317.21	316.49	315.73	315.44	314.16	316.58	317.48	313.25	314.22	316.41	318.48	317.94	313.68	315.09	317.26	317.7	315.35	313.55	314.04	317.13	316.05	316.73	316.24	316.04	315.43	317.43	315.65	315.66	316.89	316.99	315	316.78	315.34	318.09	315.86
304.3	307.44	303.9	306.1	305.44	302.94	304.49	305.92	305.62	307.46	303.92	305.44	305.5	304.69	304.8	305.7	305.55	304.84	307.23	306.01	304.9	306.34	306.24	307.37	305.52	305.05	303.86	306.61	303.04	307.98	303.95	307.07	305.49	305.52	303.68	305.97	304.44	304.31	304.08	306.26	303.88	304.58	304.04	306.12	306.81	303.49	304.83	304.23	302.27	305.45
301.77	300	300.17	300.9	302.01	301.81	300.08	299.97	299.31	299.29	300.96	302.52	299.21	301.24	299.43	298.66	303.19	299.81	300.1	299.85	302.19	297.67	298.81	299.88	299.85	298.32	300.98	299.81	299.48	303.04	301.15	298.05	299.78	301.46	300.31	298.92	301.23	299.1	299.15	299.8	300.98	301.73	300.35	301.42	300.32	299.33	299.37	299.2	300.26	300.58
303.41	302.73	303.99	302.64	304.23	302.78	302.61	300.09	301.04	305.04	302.13	302.07	305.05	303.51	301.41	304.64	302.03	302.51	302.61	302.56	303.19	305.57	300.82	301.59	303	302.14	304.13	306.27	305.75	302.66	302.5	304.86	305	302.69	306.65	302.93	303.69	302.35	304.81	303.41	300.71	301.99	304.45	304.76	302.72	305.93	304.45	303.4	302.81	302.85
316.43	313.5	318.52	320.28	317.78	317.2	317.44	314.5	315.52	314.53	315.59	317.35	313.56	316.53	316.85	316.76	318.48	317.14	315.79	317.64	318.62	319.44	317.6	316.92	315.88	312.98	318.66	315.63	316.57	317.31	316.91	316.09	314.86	317.14	314.35	316.15	318.13	315.29	315.87	313.83	313.71	321.09	316.83	317.81	314.84	317.69	316.64	316.19	316.87	316.47
313.39	312.39	313.8	312.63	313.91	315.05	312.92	312.64	312.53	311.84	315.3	314.11	311.58	312.2	312.78	314.7	316.56	313.31	316.41	314.88	315.46	314.98	312.32	312.61	315.81	313.52	312.71	312.59	313.65	313.34	312.8	314.82	314.8	314.41	314.39	313.17	317.04	311.6	314.34	312.7	314.37	315.62	313.76	310.93	316.54	312.64	310.48	315.53	314.66	312.82
313.43	314.32	312.28	313.12	314.71	315.58	314.96	312.64	313.81	311.88	312.79	314.73	312.96	310.68	311.42	315.72	313.89	312.01	315.26	312.76	312.09	313.56	313.53	313.39	313.07	315.48	313.74	313.4	316.18	311.53	313.09	313.85	315.31	315.48	314.44	312	313.08	314.97	312.47	312.37	311.86	315.3	314.01	313.54	312.49	313.01	314.77	313.72	313.51	312.33
314.06	315.74	314.66	315.62	314.52	314.85	314.77	313.32	315.17	314.14	313.91	316.04	315.25	314.92	315.27	315.26	315.22	313.73	313.38	315.58	315.45	316.57	312.43	313.03	316.84	314.59	314.04	313.58	313.6	312.42	314.77	314.67	312.57	313.68	316.14	314.65	314.78	314.55	314.35	314.99	312.38	314.53	315.69	311.82	313.37	313.81	312.61	316.66	312.69	313.17
292.48	295.05	297.5	292.74	293.12	294.26	293.76	294.21	295.82	295.27	292.01	290.52	294.8	291.56	292.82	295.06	294.64	295.22	293.87	295.56	293.74	293.32	296.08	294.65	296.97	294.12	294.26	291.16	292.62	295.24	294.45	293.89	294.79	293.54	293.47	295.86	294.18	293.04	296.58	294.45	294.74	295.77	294.08	293.96	292.95	293.73	294.83	296.02	295.13	294.87
318.91	319.79	320.64	318	318.83	318.01	319.02	317.32	318.14	318.34	319.97	319.5	323	322.35	319.17	316.76	317.97	318.82	319.9	315.41	321.13	317.82	319.73	320.34	321.47	320.42	318.96	319.66	320.26	321.15	322.18	320.28	318.71	319.04	319.93	319.46	320.05	318.84	320.77	320.9	317.23	319.73	319.03	321.05	318.71	317.06	319.75	319.76	317.85	318.1
304.35	300.98	305.59	299.34	301	300.63	303.77	302.43	301.03	302.73	301.2	301.58	305.55	301.73	300.72	301.26	301.84	301.23	302	300.03	301.68	300.4	304.86	303.18	303.67	302.31	300.01	301.73	302.49	303.19	302.43	304.04	300.17	304.69	300.59	298.33	304.32	301.41	300.87	302.84	303.3	301	302.89	301.88	302.81	302.49	300.48	301.86	303.87	303.57
306.14	307.02	302.38	305.11	303.73	305.68	307.57	306.35	307.37	304.29	304.35	306.5	304.72	306.37	303.31	305.01	305.25	302.75	306.01	303.83	305.76	305.27	303.77	304.29	308.08	307.55	302.97	303.91	305.78	306.91	305.37	305.2	306.39	306.17	305.45	305.7	303.44	305.32	305.89	305.61	303.62	306.41	306.78	305.92	303.79	305.49	305.19	305.41	308.74	305.98
301.01	301.27	300.86	302.86	300.81	301.45	304.94	303.21	303.81	302.5	302.4	300.94	302.49	303.78	302.56	301.86	300.2	302.28	303.62	303.46	302.5	301.39	299.85	301.93	305.15	298.9	300.38	305.55	300.18	303.35	303.53	303.64	301.63	303.18	302.7	301.18	303.33	299.57	301.91	302.02	301.27	302.16	303.08	299.58	303.27	302.54	302.34	302.89	303.5	300.92
295.28	294.38	292.66	291.68	294.58	294.23	291.29	297.78	292.21	294.63	296.86	296.7	293.69	292.95	296.05	293.29	293.33	291.27	294.2	293.13	295.67	292.48	293.32	293.48	292.36	292.52	294.13	295.23	294.79	293.94	293.62	291.53	293.84	292.38	293.98	295.17	294.78	294.93	293.37	293.18	294.62	294.94	292.45	295.64	294.23	293.94	291.52	295.72	293.77	294.82
316.93	318.68	315.62	316.28	318.06	316.53	317.36	315.76	313.3	316.24	316.84	315.71	316.55	317.98	317.24	318.47	314.71	315.48	314.7	316.09	316.97	315.46	317.08	316.9	316.49	317.52	316.52	318	315.78	316.53	318.83	315.6	315.57	313.05	314.69	315.51	316.21	315.71	319.21	319.49	315.42	314.76	315.57	319.68	316.14	316.77	318.13	314.85	316.37	319.17
299.06	300.2	300.01	300.21	301.32	299.4	299.94	300.35	301.41	300.88	299.52	302.37	301.95	300.23	300.93	297.29	300.3	298.16	298.22	299.15	300.92	300.1	299.36	299.42	301.01	300.72	301.57	301.13	301.07	300.08	299.81	300.17	299.74	298.32	301.23	299.92	300.09	298.88	300.52	298.56	300.11	300.89	298.81	302.65	300.45	303.49	302.16	298.54	302.03	298.21
313.32	314.37	314.84	317.61	315.28	313.76	314.62	314.4	316.41	317.42	316.73	312.82	313.72	313.54	315.54	314.27	313.71	314.71	315.14	314.05	315.53	314.42	314.48	316.53	316.35	315.32	315.21	314.49	314.49	318.16	314.47	317.7	315	313.23	312.62	315.66	316.7	313.14	314.37	313.35	314.07	316.02	312.54	313.85	314.1	313.93	315.02	314.37	312.89	314.09
293.46	298.28	299.31	298.37	296.25	297.05	295.93	296.21	297.43	298.12	297.47	296.94	296.19	298.75	295.89	295.73	297.54	295.21	295.45	297.38	298.84	296.85	295.94	295.54	295.99	296.21	296.31	295.96	298.01	296.04	297.86	294.13	294.63	298.62	299.59	295.7	294.49	298.92	297.17	297.62	293.43	300.55	295.87	296.15	295.11	298.45	297.78	297.87	296.58	298.02
304.77	301.81	300.97	302.67	300.94	301.31	301.95	304.22	301.33	305.39	301.73	305.35	303.92	305.79	302.11	303.4	303.53	303.83	304.27	301.58	300.69	302.41	303.4	303.31	302.59	299.64	301.79	302.5	302.99	306.42	301.81	303.21	304.87	303.3	302.77	303.21	303.46	300.45	304.1	302.34	299.75	302.08	302.29	304.06	302.87	301.95	302.67	303.77	302.69	301.85
304.51	306.94	306.92	306.56	306.07	306.59	307.95	308.14	304.88	306.57	305.97	308.25	307.07	306.69	306.36	307.88	306.46	308.73	306.16	306.17	305.56	303.33	305.63	302.92	305.68	305.81	307.36	305.71	307.92	304.97	304.37	307.9	307.2	305.11	305.82	306.2	307.33	307.16	306.8	307.01	304.19	304.62	306.84	306.75	306.13	305.4	302.74	305.75	304.89	306.21
311.76	312.78	310.21	312.73	311.89	314.11	316.11	313.24	311.73	313.58	311.97	312.53	313.83	313.14	312.48	315.99	313.35	313.7	310.83	313.73	313.28	313.16	313.9	311.65	313.41	313.85	312.43	314.06	312.17	313.23	313.96	311.38	314.4	313.01	313.72	315.51	313.82	314.83	310.39	313.65	313.53	314.83	312.49	314.15	310.47	314.31	314.65	312.51	312.96	312.92
315.88	315.1	316.05	314.57	316.25	317.68	317.99	315.85	315.34	316.71	317.36	318.84	313.66	317.58	317.58	316.69	315.95	316.08	313.07	313.87	315.54	318.41	316.25	314.01	315.62	317.49	318.24	316.55	313.58	315.79	317.97	316.5	316.53	314.77	316.89	316.72	317.98	316.49	316.73	318.44	315.35	315.69	317.23	317.97	318.19	314.71	316.28	316.11	317.04	317.41
312.72	315.07	311.51	315.86	314.18	313.9	314.97	314.1	313.3	312.81	312.73	314.03	314.17	314.53	314.75	312.81	313.54	313.56	312.04	315.09	314.46	312.35	313.97	315.5	312.56	311.59	314.48	313.46	313.35	313.07	314.18	312.31	313.04	313.63	313.97	315.54	312.25	314.13	312.47	312.63	314.26	315.08	312.79	311.06	313.54	313.6	314.32	315.19	312.68	314.22
315.98	314.17	315.16	314.61	317.35	319.23	319.99	314.63	316.48	317.01	316.67	316.07	318.05	319.17	316.88	318.96	316.85	313.82	316.13	317.93	318.31	317.28	315.49	317.36	315.73	315.76	318.16	317.82	316.03	316.03	317.46	316.58	317.62	315.75	316.7	314.97	316.34	316.5	318.19	318.33	316.32	314.41	315.81	316.86	316.16	317.56	317.06	317.35	315.86	317.12
319.05	319.43	318.73	317.07	319.38	317.42	318.58	320.01	320.08	316.9	317.13	320.69	319.77	317.82	316.81	318.85	316.06	317	317.77	319.96	316.75	318.34	321.57	316.83	318.7	318.84	319.17	317.91	317.4	317.37	319.74	318.69	319.34	318.09	317.37	319.63	318.28	319.78	317.18	318.72	319.91	318.11	314.39	317.52	317.83	318.71	318.84	318.29	317.93	319.29
311.71	312.04	313.28	314.3	312.73	312.69	314.82	314.9	312.28	312.35	310.36	312.49	312.91	313.52	312.14	312.89	314.64	311.42	314.07	314.3	311.25	315.1	312.42	312.76	311.81	312.26	314.4	312.66	313.02	312.93	311.78	314.55	312.95	311.43	314.07	313.63	311.58	310.53	315.54	311.67	311.38	313.38	315.2	314.56	313.41	312.27	314.34	312.48	312.21	310.15
318.47	321.67	317.26	317.69	318.72	316.94	318.27	318.71	317.51	321.22	319.12	317.39	317.85	317.47	316.47	318.11	320.98	316.31	318.49	317.9	318.81	319.05	319.41	319.03	317.51	316.32	319.93	318.06	318.07	318.75	318.09	319.45	318.72	315.79	320.45	318.19	318.64	317.77	319.17	316.05	318.34	318.91	320.22	317.66	318.25	317.86	316.19	318.72	318.95	319.38
309.06	308.81	309.19	308.42	308.05	310.74	309.11	308.11	310.8	309.18	309.52	309.17	307.15	310.61	306.63	310.38	309.53	307.7	311.04	308.91	308.98	307.22	306.71	305.97	310.17	308.24	307.25	311.25	305.66	306.38	307.79	307.5	308.98	308.69	309.21	308.69	309.92	309.4	309.29	308.25	310.16	307.32	309.35	309.21	309.65	307.31	309.45	308.85	311.13	306.97
300.28	299.45	299.44	299.38	299.33	300.55	301.93	300.73	301.83	300.03	299.62	302.63	299.34	299.35	300.23	301.26	299.43	298.07	301.12	297.09	301.76	299.62	300.6	300.81	299.85	297.8	300.89	298.3	299.23	298.56	303.38	300.67	299.13	298.78	297.74	300.28	301.92	301.33	299.7	298.36	299.88	300.02	301.11	301.87	302.08	299.2	300.01	299.5	297.11	297.94
305.96	304.76	308.95	308.65	306.79	306.23	308	306.67	307.23	305.95	305.77	303.68	306.14	304.1	307.19	305.93	304.86	306.47	307.14	305.96	306.14	305.25	305.01	306.48	306.45	308.66	306.98	306.39	305.42	306.88	307.55	305.25	307.24	309.81	306.5	309.57	305.26	306.81	307.43	306.91	307.21	307.78	306.37	306.29	303.84	304.86	305.9	306.21	305.92	305.33
306.97	307.37	308.1	307.63	307.89	308.25	309.01	306.42	305.79	307.82	308.88	304.47	308.21	307.79	306.43	306.37	307.16	309.51	307.87	304.45	307.39	304.4	309.35	306.38	306.54	307.28	306.84	307.25	304.39	307.38	309.05	307.72	308.75	304.74	308.28	307.86	306.99	307.49	306.77	310.03	306.54	307.14	305.77	307.75	307.14	308.08	307.27	307.57	307.59	309.45
304.32	301.79	301.3	303.4	304.7	303.44	300.99	301.89	302.03	301.42	304.1	303.05	303.94	303.98	304.02	305.21	300.99	303.78	303.03	302.98	303.34	303.08	302.71	302.59	302.52	305.38	302.69	305.19	304.69	303.88	300.54	302.35	305.08	304.33	303	302.89	303.66	304.2	302.74	302.98	302.79	301.42	304.16	301.74	301.21	302.49	304.21	302.96	302.14	302.42
327.08	327.68	327.78	327.97	326.74	327.13	329.49	326.68	325.06	328.47	329.96	325.51	324.58	326.65	327.32	329.66	327.54	326.21	328.2	326.24	329.49	327.21	327.3	325.98	327.25	327.17	327	327.77	329.65	323.97	326.74	326.5	326.46	328.5	328.72	323.03	325.82	326.57	326.81	326.56	325.9	331	326.4	326.41	326.87	327.39	327.29	324.81	322.12	329.96
313.75	315.03	315.26	315.79	318.26	314.96	314.72	311.81	315.35	313.41	315.62	315.52	315.05	315.03	315.72	316.91	314.3	315.06	317.06	315.27	314.07	314.65	316.66	315.25	313.57	314.11	315.13	316.09	314.31	315.41	314.45	315.21	316.83	315.11	316.54	314.14	314.38	314.68	315.98	315.2	313.81	314.3	316.33	316.35	315.97	317.22	314.95	313.96	316.83	317.39
300.71	302.79	300.02	300.43	301.69	300.53	298.56	301.06	299.42	300.12	300.1	300.75	300.35	302.34	300.6	302.64	301.26	301.36	302.77	301.08	299.62	299.56	303.87	300.6	300.64	299.44	297.74	302.4	299.62	300.5	300.22	301.21	299.43	301.2	301.22	300.97	297.78	303.03	299.69	301.77	300.98	300.71	302.62	302.42	299.02	299.11	302.94	300.09	300.34	302.13
299.34	299.53	300	302.44	300.26	300.36	300.65	300.96	301.55	300.99	302.3	301.6	300.28	299.9	301.78	300.59	302.98	302.06	300.14	304.88	299.89	303.9	301.44	304.56	299.09	300.71	298.88	302.07	301.41	300.62	302.48	302.36	301.32	301.19	301.81	300.54	302.45	301.75	301.1	299.21	299.32	302	301.07	300.73	302	301.84	301.74	302.7	303.88	299.31
316.77	318.27	317.79	320.18	318.13	316.96	318.71	317.28	312.17	318.09	320.54	319.06	317.41	316.35	316.08	316.95	315.99	314.03	317.09	318.17	318.56	316.85	317.92	318.83	322.53	319.14	317.08	319.53	315.68	317.61	317.64	316.11	316.76	316.4	318.29	316.99	316.43	318.27	314.37	317.24	317.44	316.49	315.97	318.66	316.35	315.82	315.93	315.37	316.57	316.98
303.76	306	305.9	303.31	304.66	303.65	304.05	305.07	304.68	304.97	307.66	305.34	300.79	303.7	303.29	306.18	304.12	301.3	304.7	304.36	304.97	304.38	304.99	304.36	304.62	307.06	303.84	305.98	306.25	305.79	301.87	304.17	303.93	304.53	305.03	304.87	303.94	306.41	304.91	304.68	306.68	304.23	306.8	304.67	306.04	302.14	305.09	304.75	304.31	307.47
317.9	317.03	316.9	316.29	317.36	317.7	316.31	315.25	317.09	315.35	315.26	317.34	315.88	314.77	315.01	320.88	317.43	315.57	318.67	318.38	315.96	314.86	316.83	317.65	317.08	318.08	316.22	319.09	318.27	314.2	317.21	316.48	315.51	315.18	318.3	318.45	317.61	317.86	319.12	317.3	315.48	314.67	313.23	315.36	318.53	315.1	315.92	315.08	316.51	315.68
315.68	312.38	311.64	309.04	310.75	312.51	312.03	311.2	312.4	312.4	309.46	311.14	312.42	309.64	312.37	312.8	312.22	311.88	312.25	309.57	311.84	311.06	308.65	310.59	310.72	312.72	311.16	312.05	312.13	310.66	310.51	312.4	314.79	313.04	311.83	311.42	311.7	311.29	310.19	311.26	311.18	313.2	310.67	313.14	311.47	310.52	312.75	310.83	310.41	311.3
309.05	310.38	310.79	310.13	309.93	310.37	308.96	307.94	309.64	309.98	308.94	308.46	309.4	310.6	310.14	309.03	310.14	310.84	310.83	311.17	308.69	308.53	309.96	309.72	308.7	307.1	309.9	308.63	308.73	310.59	311.54	310.99	309.52	308.74	309.52	310.21	309.99	310.38	310.84	313.58	308.97	307.58	310.66	309.6	308.59	306.96	310.36	311	309.73	309.45
303.87	305.18	305.51	302.24	303.93	305.54	302.72	305.71	304.5	302.32	305.74	302.65	305.53	307.15	302.81	302.19	304.39	303.4	304.84	303.8	304.06	304.23	308.28	305.7	304.24	306.43	305.51	303.18	306.59	306.15	302.86	305.38	303.96	302.99	304.5	302.96	303.69	300.82	303.11	301.93	304.88	305.76	301.91	303.65	305.09	303.8	305.12	307.47	303.28	303.13
327.93	327.48	328.99	327.65	328.53	329.26	328.95	328.7	328.75	328.68	329.46	329.11	328.61	325.86	329.9	329.19	331.7	328.56	331.06	329.15	329.05	330.4	327.53	329.42	329.82	330.25	328.76	329.05	329.52	330.45	328.44	329.23	328.42	327.95	328.03	327.21	329.44	329.69	329.3	327.95	329.67	330.49	327.02	331.54	327.84	328.66	326.89	330.86	328.82	328.15
313.44	315.56	313.32	312.65	315.07	314.83	314.37	314.74	314.72	312.83	314.55	314.66	315.46	317.85	315.01	315.42	316.67	316.66	315.3	314.44	313.27	314.67	316.1	315.29	314.95	313.41	315.55	314.28	314.65	315.44	315.05	315.45	315.42	317.51	314.64	315.86	312.75	316.57	317.5	314.02	314.08	315.17	316.02	314.23	316.12	313.82	316.65	313.22	313.55	315.19
302.79	302.3	304.92	302.31	302.98	299.98	302.1	302.53	301.75	302.14	302.88	300.12	304.31	303.76	302.47	302.14	303.41	302.91	302.95	302.73	301.7	302.47	304.1	304.33	303.19	300.63	303.38	302.51	302.04	302.66	303.03	300.86	303.16	303.21	303.63	304.51	301.56	303.6	301.38	301.59	302.01	303.28	302.52	301.45	301.8	300.93	300.76	302.86	302.96	301.94
326.77	324.57	321.21	325.33	325.2	325.99	324.35	325.73	325.11	321.61	323.42	325.5	323.29	324.49	324.63	323.01	324.61	324.17	324.55	321.17	322.17	325.61	322.31	323.1	324.53	323.6	323.36	326.67	325.87	325.68	323.75	324.2	324.05	322.77	323.7	326.08	323.47	325.18	322.14	322.4	323.75	326.63	328.03	324.47	326.02	325.43	322.99	326.13	324.92	324.68
304.62	303.93	305.26	303.87	301.88	303.8	305.6	305.75	305.48	303.8	303.65	304.9	304.18	303.76	305.11	306.59	307.15	304.54	305.24	306.38	305.99	306.16	305.71	303.56	306.29	304.79	305.38	305.87	303.83	302.76	307.54	307.92	305.91	302.13	305.11	305.7	303.75	306.86	306.91	308.87	306.38	307.52	306.02	305.87	306.81	306.2	303.97	307.6	307.11	305.65
306.54	305.99	307.54	305.33	308.58	305.83	305.12	303.42	308.58	304.56	302.48	305.78	305	303.3	308.39	306.28	305.43	305.24	306.07	306.8	304.53	306.76	304.78	305.76	305.77	306.31	305.51	306.87	306.2	304.78	304.72	304.91	305.57	305.48	305.66	304.78	306.13	307.36	305.83	307.15	306.19	305.72	305.09	306.68	306.59	306.27	308.75	305.4	304.94	306.08
295.33	297.13	297.64	296.84	296	296.27	296.92	299.72	295.61	297.52	293.93	293.86	296.19	295.18	297.76	297.56	297.35	300.09	297.08	299.4	298.41	296.72	294.88	296.24	296.91	296.51	297.28	296.63	296.35	294.03	297.97	296.42	295.52	295.75	299.53	296.23	298.51	297.35	295.58	294.81	296.75	294.64	298.16	295.99	296.88	296.71	294.96	296.26	297.42	295.85
306.92	305.6	305.43	306.64	304.87	305.42	306.44	306.09	307.82	307.2	305.57	306.48	305.89	305.41	305.87	305.26	307.25	305.13	305.31	303.79	306.46	305.69	306.79	308.04	304.82	305.57	306.52	307.29	306.5	304.31	306.53	308.19	306.55	304.78	309.12	305.97	304.43	305.39	303.78	306.72	308.04	307.43	306.88	306.55	307.29	306.38	306.38	308.08	307.15	307.46
306.94	305.5	308.73	306.51	302.79	306.18	307.72	306.91	306.6	306.37	306.38	306.89	304.96	305.87	306.91	307.02	307.21	308.06	306.29	306.88	305.02	308.51	305.78	304.62	304.88	305.27	304.23	306.95	306.71	307.43	305.76	306.68	305.25	304.05	306.61	303.71	308.4	305.75	305.76	307.3	307.27	307.12	304.39	305.83	306.42	307.4	306.9	304.03	306.34	307.3
292.07	292.39	295.21	293.91	293.51	295.23	292.5	296	295.66	294.76	294.51	292.65	296.55	291.6	294.02	290.93	294.08	294.56	293.04	294.34	297.89	295.12	294.49	293.26	295.22	292.48	294.9	293.85	291.93	292.78	294.39	295.44	295.32	294.02	292.61	294.26	295.27	290.8	294.81	293.01	294.13	293.18	291.73	293.04	293.02	295.24	293.55	293.8	294.26	293.04
315.57	317.21	315.91	317.35	315.29	312.67	315.98	315.58	314.22	316.88	314.93	315.75	314.75	312.34	317.53	315.36	312.84	315.06	312.51	314.59	314.74	315.14	316.71	316.22	312.88	313.16	316.95	316.39	315.2	314.88	313.57	314.05	314.97	314.87	315.02	316	314.62	315.54	314.46	314.65	315.93	315.75	314.54	313.66	313.01	315.04	313.43	314.16	316.77	311.8
300.74	303.32	303.24	302.18	300.93	304.47	302.13	305.25	305	302.23	301.32	302.86	301.68	300.71	303.06	305.7	301.72	304.42	301.98	303.06	301.57	303.43	302.54	303.5	303.27	303	302.26	302.87	304.14	304.12	303.34	303.75	301.9	299.97	300.89	304.61	301.91	303.05	300.67	302.75	305.17	299.61	302.15	301.69	300.58	301.29	301.94	301.09	303.05	300.61
300.74	301.72	301.83	302.31	300.77	301.41	301.8	301.67	300.63	302.19	304.72	305.15	300.66	301.75	301.11	302.15	300.16	300.53	296.94	299.73	302.61	300.83	299.19	299.8	302.16	301.06	301.34	300.25	299.5	301.69	302.41	303	301.73	302.38	304.84	302.44	300.41	300.94	299.54	301.66	298.44	300.06	298.83	301.33	301.24	302.88	300.25	302.11	298.63	302.11
306.58	306.19	305.32	304.92	304.89	306.39	303.38	306.28	308.91	305.6	307.04	306.66	302.37	306.71	305.9	306.01	304.23	307.9	306.49	307.58	304.41	307.05	307.82	305.33	305.7	306.74	307.31	308.67	305.34	304.87	306.84	304.54	303	307.39	306.7	307.97	303.1	307	306.73	308.46	305.43	303.51	307.74	303.97	306.08	308.6	305.29	306.26	308.4	307.12
329.36	330.28	329.43	328.85	328.92	327.61	329.43	330.41	329.25	328.68	327.8	329.3	331.77	328.41	329.42	329.51	330.06	329.99	327.56	326.76	326.5	328.73	327.82	329.27	328.08	328.73	328.98	329.17	327.47	330.06	330.97	328.69	326.57	328.97	327.92	326.45	327.73	329.18	328.43	329.8	327.23	327.91	326.95	328.83	328.22	326.96	328.58	327.19	326.77	326.59
301.91	303.09	300.08	303.4	300.84	302.86	304.42	299.42	303.73	304.62	301.16	301.4	302.49	302.03	304.13	303.62	302.37	301.83	304.47	301.56	302.17	300.78	299.68	301.68	302.75	301.08	300.58	302.88	302.74	303.21	301.1	302.34	303.08	300.58	304.23	302.82	301.72	301.54	304.68	303.53	300.88	302.39	302.46	300.7	302.67	299.48	300.7	302.7	303.96	300.47
327.17	326.69	327.25	326.52	324.56	329.46	325.67	329.54	329.16	328.07	329.47	325.9	327.24	326.88	325.68	328.49	326.96	327.25	329.23	328.03	328.66	326.17	326.68	328.3	326.64	327.52	327.8	330.37	328.75	326.21	328.24	327.76	329.62	330.78	326.56	325.86	325.95	326.24	326.64	326.23	330.2	328.66	326.36	328.01	327.56	326.83	326.63	326.76	331.99	328.92
305.2	305.65	306.67	304.23	307.26	306.09	307.54	305.75	303.61	307.26	303.69	307.8	304.38	305.61	304.09	308.59	305.27	306.22	307.37	305.68	306.92	306.25	303.62	306.09	306.11	306.28	304.51	306.36	305.78	305.85	307.12	305.2	306.37	307.71	307.47	302.73	308.29	304.89	305.45	307	308.61	307.65	306.59	306.22	306.5	306.24	305.71	306.61	304.77	306.21
314.86	320.69	318.41	316.98	318.4	317.99	319.17	318.1	318.18	317.29	316.54	318.08	318.35	318.58	319.33	317.21	318.56	317.28	319.03	318.12	319.21	319.57	317.61	320.22	317.01	320.03	319.37	318.04	319.63	319.8	319.26	318.45	316.55	320.27	316.53	318.35	317.97	316.7	318.58	320.11	321.36	319.23	317.74	317.64	317.68	318.24	320.04	317.62	319.29	319.55
305	302.12	302.37	304.28	302.18	304.78	301.82	298.89	301.73	300.37	302.33	302.73	305.22	302.65	302.77	301.09	301.56	303.02	303.5	303.34	301.19	304.94	304	303.41	299.96	300.88	301	304.11	303.29	299.96	300.64	303	301.08	300.15	302.63	300.63	300.97	304.73	302.06	302.89	302.72	302.19	301.81	303.33	304.46	300.87	305.43	303.41	303.47	303.22
324.14	325.36	322.79	324.28	324.92	324.15	325.31	327.03	323.8	326.88	323.3	324.38	323.26	324.56	325.96	323.07	325.61	325.35	324.38	323.81	323.64	323.49	325.24	323.83	325.85	327.02	325.27	324.12	322.03	324.71	323.71	326.7	325.04	324.19	323	324.53	324.16	322.36	326.13	323.73	327.89	323.61	327.91	322.56	323.98	323.89	324.16	324.71	324.76	323.54
309.77	315.15	312.47	312.64	315.18	313.36	313.93	312.7	313.54	312.14	313.24	314.61	313.93	313.28	312.71	312.4	312.21	314.67	312.04	314.84	313.2	312.62	312.01	311.77	311.32	313.13	311.15	312.28	311.3	311.72	310.45	315.05	315.35	312.7	313.36	312.55	313.8	314.35	312.65	313.37	312.24	311.74	311.05	315	313.39	313.43	315.07	311.57	316	314.21
310.74	313	311.23	310.37	310.81	310.81	311.65	310.2	308.4	311.73	308.79	309.44	305.83	311.51	310.87	309.53	312.48	308.81	310.63	307.71	309.76	308.75	310.5	310.13	308.89	308.63	310.84	309.74	309.07	310.71	309.32	311.65	313.54	308.46	309.07	308.3	310.98	311.07	309.66	313.05	309.66	313.12	308.75	309.6	309.86	310.39	310.87	308.46	310.85	312.63
309	309.26	309.76	309.64	308.47	309.32	307.62	308.36	306.84	308.02	306.81	307.16	307.49	309.38	308.71	310.39	309.7	309.96	309.78	308.79	307.97	309.52	309.43	308.16	307.76	307.01	308.75	312.13	306.14	309.3	309.16	308.82	308.66	308.01	307.52	308.21	307.93	306.71	309.08	309.6	309.91	306.5	309.6	308.19	309.91	311.3	307.82	309.04	309.99	306.71
316.59	316.67	315.77	315.88	316.64	316.15	316.03	316.61	314.67	316.63	314.91	316.07	316.18	315.42	316.32	313.26	315.29	316.7	316.26	317.39	314.5	314.14	315.04	315.92	313.7	314.36	313.85	316.89	317.38	318.84	316.8	315.81	316.44	315.28	315.62	318.03	317.05	317.45	318.62	317.12	316.86	315.83	316.25	314.06	314.26	314.25	317.11	316.94	317.01	317.14
317.85	319.58	318.58	317.34	320.14	317.51	316.63	317.1	318.2	318.4	320.23	319.02	317.29	317.6	318.5	318.93	319.27	318.6	317	318.53	317.67	318.12	317.19	317.42	316.66	317.71	319.46	318.27	318.42	316.51	317.18	319.87	320.99	315.88	317.94	315.79	318.65	317.84	318.78	320.48	319.83	316.51	316.76	317.56	316.92	318.1	320.47	319.7	316.15	320.36
314.52	314.4	311.71	311.95	313.69	317.24	315.27	313.38	312.82	317.61	314.27	312.51	315.16	313.73	313.59	315.15	312.32	315.5	314.93	313.5	316.11	313.16	313.48	314.3	314.42	313.5	314.02	312.04	314.53	313.97	315.11	314.89	313.13	312.93	315.34	313.29	316.93	314.31	313.79	313.24	312.75	312.6	315.47	314.37	313.17	314.55	313.3	316.68	314.5	311.91
316.23	315.17	312.88	315.23	315.52	313.22	313.33	315.48	313.37	316.88	314.25	315.37	314.62	315.47	315.31	317.33	313.44	313.75	314.33	315.21	313.55	314.92	316.36	316.03	315.15	314.27	315.8	316.6	314.88	316.78	315.8	315.02	315.68	315.53	316.09	313.87	314.69	315.97	316.77	316.18	315.01	313.24	315.21	314.62	315.45	315.5	312.85	316.88	314.43	315
309.97	310.84	310.75	309.75	311.83	311.16	310.62	310.63	310.93	310.14	312.23	309.9	312.19	310.28	312.35	311.99	310.92	310.08	308.64	312.07	309.33	314.62	311.82	312.5	312.48	312.45	311.48	311.14	311.37	311.98	313.24	311.15	309.45	311.51	311.08	313.39	311.31	310.4	313.79	311.83	314.87	309.54	311.13	310.16	309.45	312.63	313.26	310.39	309.86	313.2
301.08	301.03	300.73	302.74	303.47	301.81	302.88	301.84	301.45	302.11	302.31	300.77	302.94	302.96	301.02	300.53	300.25	301.57	300.86	302.83	303.14	300.3	303.16	302.02	303.56	302.08	304.24	303.55	304.03	303.23	303.78	303.36	301.53	300.94	302.52	303	301.81	304.13	300.42	302.74	301.85	305.28	303.75	304.5	300.48	304.03	298.33	300.72	303.61	305.26
298.85	301.75	300.83	299.73	299.5	298.61	302.25	300.01	298.51	298.87	302.05	298.75	301.74	297.56	298.91	300.19	301.39	302.25	300.48	301.42	301.21	300.35	301.43	299.27	298.42	300.18	301.45	300	299.18	301.72	297.49	301.46	300.76	299.62	298.31	300.87	300.34	299.45	299.6	301.2	301.62	298.35	299.64	299.61	301.6	299.96	299.09	299.84	299.39	299.76
300.97	300.81	301.22	299.82	302.94	300.65	304.17	305.33	302.6	301.51	300.05	302.12	302.2	304.11	301.84	303.41	301.34	297.84	304.82	302.97	303.72	301.97	300.9	301.11	301.53	300.54	302.73	304.25	302.82	302.34	302.04	301.09	300.66	300.95	303.57	303.68	301.33	301.76	302.83	301.55	303.15	303.97	301.03	303.3	300.91	302.12	300.12	303.01	302.3	301.82
315.5	314.23	313.56	316.3	317.27	313.59	312.89	314.29	316.59	315.06	314.64	314.22	315.1	314.06	313.22	313.79	314.29	314.62	316.24	314.42	312.67	316.81	313.79	316.53	316.15	314.68	312.94	317.14	314.87	313.63	313.15	313.99	316.3	316.07	316.56	313.42	315.95	313.46	314	310.83	313.38	310.21	314.94	315.99	313.98	314.37	317.15	313.76	315.18	315.81
329.69	327.36	329.52	324.55	328.71	327.03	327.96	328.71	328.39	328	328	328.59	328.54	328.33	325.36	330.83	329.38	325.52	326.36	326.7	326.7	327.4	327.69	327.73	327.16	327.81	328.34	324.71	327.7	328.61	327.94	327.07	330.06	326.17	326.73	330.31	330.23	325.07	328.82	329.98	327.08	327.53	326.9	325.74	327.26	326.51	329.25	330.79	327.4	330.45
314.42	310.45	313.78	314.53	313.1	312.34	310.47	312.8	314.53	313.88	309.5	310.53	313.48	312.18	313.55	311.75	312.56	312.44	310.83	313.7	311.71	312.86	311.8	310.63	313.67	313.46	309.35	312.48	310.34	312	311.14	311.06	312.19	313.86	311.13	312.15	310.35	311.25	310.2	313.57	312.34	311.99	313.98	312.91	310.72	314.76	311.04	311.72	312.84	310.27
314.9	315.74	314.49	315.95	314.92	313.5	317.15	312.88	316.25	315.4	314.67	316.29	313.62	315.14	313.19	313.89	311.67	317.13	316.88	312.49	313.92	314.68	314.85	316.7	313.43	313.82	312.65	315.72	314.23	314.72	312.94	315.67	312.95	315.87	316.94	313.77	314.37	315.69	315.42	318.14	314.39	315.2	314.35	316.8	315.33	311.62	315.03	314.32	314.63	315.52
294.54	294.2	293.33	295.12	292.29	295.69	295.5	295.56	295.01	293.22	295.32	293.37	294.81	296	295.64	298.93	297.34	294.26	296.01	297.54	296.21	293.48	296.25	294.62	295.26	294.44	294.59	295.39	295.36	294.06	297.9	297.14	293.32	295.04	295.18	295.17	295.08	289.92	295.21	295.53	295.08	295.47	295	295.31	291.66	295.01	296.46	294.29	295.2	294.57
315.67	316.78	316.22	316.95	313.63	312.85	314.62	314.79	315.75	315.2	314.36	317.37	316.54	311.78	317.53	313.53	313.77	315.21	315.04	314.5	315.27	314.92	311.94	317.16	317.06	314.79	315.71	314.03	316.29	315.68	316.04	313.51	317.47	313.98	315.25	313.49	314.39	314.82	317.06	313.41	313.2	314.19	314.32	315.59	317.34	314.91	316.77	315.24	315.78	315.07
325.03	323.81	324.88	326.31	324.12	323.58	323.56	323.58	324.61	322.33	327.9	325.6	324.05	325.57	325.22	323.54	324.8	327.35	326.05	324.82	322.92	322.76	323.55	321.99	323.41	322.82	323.6	327.17	323.85	323.3	326.45	325.08	323.96	326.9	324.97	325.01	324.93	325.84	324.5	325.03	325.67	326.13	322.06	325.65	323.39	327.01	324.41	324.93	322.81	322.11
302.66	301.34	301.11	302.71	303.66	305.1	301.78	302.51	304.25	305	303.38	305.54	301.53	301.27	304.25	301.92	303.31	302.56	302.88	301.27	304.25	305.9	305.1	304.36	300.97	305.92	303.31	302.38	305.34	304.36	303.47	303.78	303.34	301.02	304.01	302.44	301.99	300.42	303.39	302.88	302.24	301.21	303.91	302.65	303.83	303.33	304.84	302.65	304.28	302.6
294.62	293.18	292.15	295.79	294.79	294.66	296.55	292.2	296.43	295.38	295.4	296.26	291.49	292.64	295.49	290.95	295.01	292.38	291.51	294.03	292.47	294.38	292.31	294.15	292.58	295.1	297.45	292.09	291.17	294.07	293.41	292.01	294.12	294.71	293.03	291.22	294.06	294.5	292.47	294.62	291.94	294.79	293.7	295.34	294.37	294.75	293.97	291.63	295.68	294.75
307.05	305.82	305.64	302.57	303.15	301.85	302.44	304.34	304.69	303.61	305.26	303.74	301.7	303.48	305.15	302.71	305.56	308.01	304.56	305.09	301.3	306.06	303.9	302.29	305.46	303.08	304.25	305.15	304.49	306.61	304.65	305.32	305.15	304.64	303.99	304.03	305.89	305.72	305.42	304.27	306.53	301.93	304.69	303.99	301.82	307.14	305.15	305.45	303.87	302.49
311.24	308.91	308.6	310.21	310.64	308.36	310.18	307.21	308.36	308	307.01	308.86	310.23	309.54	310.38	308.43	307	309.58	309.13	307.13	306.12	308.79	307.85	309.44	311.21	307.29	308.68	309.69	309.18	309.37	308.74	307.74	307.34	306.65	307.24	308.47	307.22	308.53	307.99	309.58	309.24	309.29	309.92	307.62	307.21	308.83	305.77	310.14	310.88	310.01
318.93	318.51	317.24	317.77	315.29	319.44	320.13	316.77	320.14	319.65	321.76	319.84	318.66	314.84	318.01	319.75	320.01	319.94	319.86	319.06	318.38	317.23	318.13	318	317.1	315.8	316.35	320.33	316.61	319.66	320.77	317.95	316.22	317.14	318.97	319.48	316.39	320.28	320.1	317.1	317.84	319.6	319.33	317.83	318.73	316.25	318.23	317.37	317.89	318.83
327.01	328.39	325.64	327.96	326.54	326.81	327.64	327.8	325.57	325.6	327.48	325.88	326.97	328.83	326.79	327.55	325.11	325.72	325.39	326.88	326.35	326.4	326.89	326.82	328.42	328.58	327.11	330.07	327.01	326.03	327.39	327.99	327.63	327.47	324.98	327.51	327.97	328.32	325.65	328.44	328.21	324.47	324.02	326.85	329.36	325.88	327.95	329.67	325.63	330.07
305.99	308.93	311.22	310.71	310.52	309.11	310.44	307.13	308.69	309.59	307.27	309.25	307.44	308.58	308.06	310.46	306.48	308.91	309.76	308.62	307.97	309.38	307.8	306.71	307.54	307.88	309.65	310.94	308.97	308.4	308.52	309.69	308.39	308.1	309	310	308.89	306.13	306.31	309.37	306.59	310.17	308.91	308.83	309.74	309.74	308.68	306.24	308.04	308.64
321.02	317.65	320.41	318.12	317.99	317.02	318.02	319.78	317.16	320.12	318.97	320.42	319.88	319.27	319.75	318.89	320.66	318.08	317.62	317.04	320.72	317.41	317.47	318.01	319.57	318.46	319.04	321.08	319.92	317.47	319.55	319.34	315.76	316.73	320.51	318.83	319.69	319.86	317.73	318.78	318.83	319.16	318.41	316.38	317.82	319.79	318.32	319.38	317.21	318.57
299.59	300	301.78	301.35	297.27	299.4	301.48	304.89	301.25	304.25	301.31	303.56	299.68	299.11	300.63	299.43	301.74	300.99	299.02	301.3	301.85	302.04	303.41	300.5	300.29	302.07	301.05	299.95	302.06	300.11	301.15	301.49	298.25	303.27	299.4	301.71	302.37	298.81	300.33	301.26	302.38	301.44	300.24	299.27	301.7	301.11	302.22	300.93	300.5	301.09
304.69	305.79	303.58	306.77	305.34	304.75	305.41	305.75	307.8	305.99	307.98	308.49	304.53	306.04	305.64	307.57	305.46	306.71	307.48	305.61	302.94	307.3	305.73	305.51	305.63	305.93	305.41	304.36	307.4	304.79	308.36	303.69	306.89	305.74	305.28	304.36	309.69	306.63	306.83	306.7	306.45	306.57	306.28	307.52	308.08	307.1	308.02	305.83	306.07	305.84
313.01	310.97	313.66	313.7	313.11	312.43	311.51	312.2	311.65	315.16	311.36	310.97	315.16	314.17	312.58	314.89	311.62	312.09	313.88	313.24	314.77	312.98	312.52	313.71	310.9	310.94	312.39	311.29	315.45	311.65	313.95	311.85	313.31	312.82	313.13	314.92	312.57	312.41	314.1	314.82	311.21	311.52	313.46	314.12	313.87	313.27	312.46	315.04	312.63	313.92
308.12	305.5	310.42	307.88	309.88	309.66	309.13	309.64	307.13	310.74	307.59	308.82	309.21	306.08	310.85	312.37	310.42	308.38	311.9	309.64	309.1	312.45	308.62	309.38	306.17	309.02	307.18	309.53	310.95	310.62	308.59	307.84	310.59	308.4	307.12	306.7	310.75	309.58	307.07	308.92	309.03	307.84	308.65	311.43	307.01	308.46	312.04	307.79	307.95	310.28
318.88	320.36	318.74	319.17	321.17	320.45	318.33	317.93	318.22	318.86	317.16	321.16	319.44	319.47	317.99	316.68	318.55	318.04	318.7	317.91	319.21	317.83	318.93	322.89	319.85	319.99	320.38	319.77	320.04	320.87	320.53	319.91	317.28	318.51	318.86	314.89	320.75	319.14	317.88	320.63	317.03	318.69	318.89	318.72	318.55	321.23	319.95	317.96	320.69	318.94
304.48	304.01	304.83	302.43	303.81	305	301.89	303.52	305.92	301.54	302.57	305.24	304.19	306.24	303.4	304.24	305.23	302.37	303.9	303.79	304.17	305.09	305.72	303.79	304.38	304.23	302.88	305.65	304.6	305.12	304.43	304.32	303.64	307.1	304.27	307.91	306.7	303.87	304.46	303.56	305.03	305.04	304.56	304.69	304.13	302.97	307.86	302.22	306.31	304.96
306.58	305.72	305.99	304.94	305.09	304.2	304.97	304.4	303.41	306	303.7	304.55	305.87	302.68	306.22	303.84	303.59	304.63	301.61	304.38	305.99	305.76	304.05	302.04	303.14	305.84	306.42	304.41	305.97	306.55	306.76	305.58	302.71	305.89	306.8	304.75	304.05	304.88	305.1	303.31	305.31	303.46	302.99	306.59	304.23	305.27	304.68	303.9	305.95	306.16
304	303.66	303.32	303.73	304.02	302.63	304.87	304.84	307.02	304.04	306.28	305.11	305.08	303.28	303.6	302.52	301.96	302.97	302.88	305.57	304.39	303.41	302.73	303.1	303.68	305.06	303.83	301.66	304.04	300.54	301.66	304.8	303.91	303.03	305.86	302.78	304.39	306.82	302.12	303.41	304.04	304.93	302.36	303.32	302.33	305.61	305.12	303.55	305.12	305.02
305.08	303.03	304.3	305.85	302.71	303.95	301.46	305.27	300.01	302.84	302.87	304.19	304.35	302.67	303.96	302.82	302.16	305.02	304.69	302.09	301.35	304.47	302.41	305.12	305.02	304.18	301.94	303.64	306.84	303.72	304.35	302.47	302.96	304.37	302.32	303.4	302.13	303.51	302.63	304.67	302.54	303.84	303.04	302.21	302.35	303.7	303.99	301.59	306.29	303.2
303.45	300.31	303.9	304.18	302.43	303.43	302.46	303.56	301.15	302.97	302.03	303.57	304.8	300.43	301.33	302.74	303.4	301.13	303.16	304.41	302.87	301.63	302.39	303.08	301.8	302.27	304.76	301.93	303.19	301.19	301.49	303.53	303.18	301.54	303.11	300.98	306.54	304.48	302.94	301.58	304.93	304.03	302.58	304.13	302.54	305.28	304.14	303.61	302.04	299.76
312.88	314.57	312.81	312.98	315.87	313.12	313.74	312.93	311.28	315.34	312.5	314.42	310.95	315.13	314.24	314.3	312.15	313.51	314.08	313.26	312.18	312.55	311.23	312.88	311.21	311.34	313.35	314.24	310.06	314.74	315.29	312.79	313.3	311.67	314.72	312.37	311.38	312.91	313.62	310.6	313.25	314.14	310.56	311.02	312.65	315.51	313.5	312.33	315.24	311.28
296.13	295.05	293.55	294.45	294.72	296.91	293.83	296.39	292.75	291.17	294.03	296.07	293.45	292.77	293.6	294.21	296.04	296.14	292	296.22	295.8	294.73	293.11	293.6	294.98	296.38	295.41	295.31	293.93	294.99	297.78	294.89	294.15	295.05	292.51	296.49	294.33	294.41	296.16	297.67	296.03	295.31	294.73	291.36	293.61	294.03	293.74	294.83	296.16	294.96
306.69	305.9	305.54	301.34	306.99	306.39	304.57	305.24	306.76	305.88	304.48	304.75	304.54	305.27	304.73	301.99	304.31	303.08	305.87	306.3	306.22	304.25	307.19	304.32	303.43	305.72	305.73	302.9	302.61	305.83	303.34	300.76	302.86	303.34	304.7	304.6	303.77	305.11	304.18	305.68	304.54	304.67	306.24	302.67	305.35	303.32	304.08	304.8	303.78	303.09
314.6	314.33	314.25	314.66	313.51	314.37	315.36	313.82	315.64	314.81	314.77	316.58	315.61	315.65	315.68	314.19	314.91	316.01	316.7	314.11	313.08	317.79	313.58	315.31	318.27	315.48	314.23	313.11	315.46	316.04	314.83	314.35	312.95	313.17	313.77	316.84	314.67	312.47	313.32	314.86	314	312.77	313.98	316.38	311.7	317.23	316.52	314.96	315.59	314.53
317.92	316.87	318	317.49	315.86	318.43	317.4	316.91	317.38	318.27	317.42	320.2	317.56	318.81	318.25	317.8	317.13	316.89	319.15	316.69	317.73	316.31	315.26	316.08	316.54	318.16	316.51	317	318.05	317.15	319.61	319.65	316.57	319.06	314.77	318.04	316.79	316.98	317.71	316.09	318.42	315.24	316.41	318.28	315.97	316.19	316.35	317.95	314.04	318.41
314.28	314.09	314.36	313.98	314.48	313.84	313.94	315.63	317.16	314.74	315.95	315.86	316.07	313.98	316.76	315.37	313.33	315.12	316.15	313.35	315.34	315.93	312.39	316.15	315.55	313.31	314.13	315.75	315.71	316.83	316.75	314.77	317.73	312.98	315.67	314.77	316.18	316.13	316.22	314.89	314.73	313.57	313.06	316.46	315.99	314.32	316.74	314.18	315.53	315.94
295	296.6	294.96	296.81	297.14	294.38	294.38	293.28	294.68	297.24	293.21	293.16	293.33	295.45	296.17	295.28	296.23	295.58	295.2	297.82	292.9	294.47	294.93	294.87	292.69	294.51	295.38	297.63	294.65	294.44	295.75	295.48	293.09	295.86	296.11	293.97	295.65	295.23	295.3	296.15	294.25	295.1	294.22	297.31	295.33	294.53	294.81	297.08	293.56	295.87
309.03	310.07	309.21	307.77	312.18	309.28	308.42	310.58	311.53	308.9	307.65	310.45	308.98	312.15	312.42	311.12	311.27	311.76	309.63	308.5	308.44	308.92	308.98	311.8	309.74	310.63	309.17	310.3	311.78	311.09	309.48	309.96	308.87	308.15	308.92	312.41	309.88	309.31	309.33	307.54	310.16	309.04	309.57	310.98	312.33	308.58	307.75	310.01	307.97	310.37
313.17	314.98	311.37	315.29	310.56	310.54	314.27	310.83	314.44	312.34	313.62	313.35	311.61	314.12	314.51	311.56	310.2	312.01	313.61	313.89	315.19	313.36	312.94	315.53	311.94	312.88	314.83	312.51	315.31	312.8	313.57	314.18	311.93	313.27	312.61	311.66	313.54	312.8	313.9	314.01	312.22	311.78	314.24	314.07	314.48	312.21	311.12	313.14	312.53	314.2
302.83	304.88	302.77	304.27	304.47	302.91	301.41	304.25	304.34	300.69	302.04	303	302.02	303.57	303.3	302.4	303.43	302.77	301.99	304.22	302.63	303.23	303.55	304.23	304.18	304.2	304.38	300.81	302.33	304.45	302.64	306.68	303.6	301.84	304.63	305.3	304.98	305.81	302.06	304.27	303.65	301.51	300.72	304.64	302.5	301.78	303.11	302.98	302.9	303.09
313	315.61	315.68	315.06	316.07	315.05	314.22	314.56	314.76	313.98	316.05	314.11	314.26	312.4	316.32	316.35	314.05	315.45	314.1	312.62	314.57	313.82	315.38	315.17	315.69	315.19	317.32	319.08	314.89	314.93	314.75	313.99	314.21	314.65	314.69	313.3	314.09	313.73	314.1	314.32	315.02	314.35	316.07	315.05	312.39	314.62	315.4	314.28	316.05	314.46
328.79	330.97	328.08	331.38	329.99	327.42	328.18	328.48	327.86	329	328.41	327.06	327.64	327.19	331.19	329.73	327.57	330.29	327.43	329.47	327.66	328.69	328.63	328.76	327.8	328.72	325.72	329.46	327.79	327.05	330.93	329.03	329.04	329.12	328.58	330.28	328.63	325.83	327.9	331.33	327.21	330.96	329.79	326.81	328.68	327.11	325.9	328.17	328.39	330.77
319.19	317.11	316.95	316.3	317.17	317.03	314.83	318.88	319.16	317.02	316.07	318.49	316.72	316.21	318.31	320.55	318.36	318.24	318.26	317.72	319.08	319.66	320.48	319.7	317.81	318.05	317.83	316.51	318.54	318.49	318.05	318.55	317.88	317.53	317.1	317.21	319.22	317.37	317.26	318.53	315.31	318.87	317.64	316.75	319.22	318.2	319.75	315.24	320.14	317.71
314.89	311.8	313.22	310.06	310.97	312.69	312.6	311.17	314.7	312.5	312.74	313.32	310.02	312.76	315.04	313	312.4	313.61	316.1	312.9	315.21	311.61	313.54	314.82	312.97	312.54	310.67	313.43	311.31	312.72	314.39	315.13	313.28	313.39	315.89	315.52	311.92	313.7	314.5	312.83	312.6	313.87	314.71	313.28	313.5	312.47	312.39	313.44	313.92	312.02
304.96	307.14	305.54	308.38	308.68	307.45	305.85	305.77	305.6	303.47	306.3	307.28	306.16	307.49	304.51	306.67	306.34	306.29	307.8	307.52	306.04	303.18	305.68	307.21	306.2	306.96	305.9	307.57	306.14	307.98	305.73	306.62	303.84	305.14	306.71	304.79	305.02	306.31	305.56	305.33	306.46	305.41	305.61	304.14	304.07	307.08	304.58	306.73	307.85	307.05
305.01	303.96	303.69	303.34	304.41	306.57	302.8	303.02	305.68	304.73	303.52	305.56	302.33	302.45	305.59	305.51	303.76	304.91	303.35	304.44	303.47	306.19	303.08	303.84	304.49	306.61	304.68	302.41	304.21	305.71	304.44	305.54	304.7	303.92	304.96	306.21	302.4	304.02	304.11	304.56	304.48	304.51	306.19	305.33	303.58	305.24	305.11	302.61	307.72	306.43
315.08	315.56	314.03	313.83	314.14	314.55	314.49	317.07	314.81	316.67	316.18	315.33	315.78	317.12	314.47	315.27	314.94	318.59	313.53	313.19	312.9	315.02	313.04	313.76	314.34	313.92	317.13	317.01	312.98	317.09	313.99	316.38	313.54	314.02	315.2	314.73	313.83	316.18	319.02	314.34	317.1	316.85	312.16	313.83	314.32	316.14	316.51	314.26	316.49	315.79
316.77	314.64	314.33	314.79	316.29	318.04	317.42	317.12	314.43	315.64	315.85	317.5	315.81	315.96	316.14	316.54	316.21	318.03	316.92	313.63	316.48	315.96	316.58	317.01	313.38	315.6	315.81	314.65	317.09	314.31	314.97	314.32	317.24	316.24	315.21	315.59	318.16	317.4	315.08	316.98	318.34	317.01	315.34	314.71	316.1	316.64	315.6	316.77	317.71	315.44
326.39	327.62	327.06	327.41	327.67	328.48	328.42	326.06	327.57	326.22	326.47	327.96	324.46	324.47	327.76	326.4	327.16	324.76	329.95	326.97	329.33	327.29	326.74	324.45	327.13	326.86	325.68	324.8	327.59	328.41	327.81	327.89	327.15	326.49	327.64	328.57	327.98	327.43	329.46	326.87	325.83	327.67	325.6	325.31	327.47	327.38	328.27	326.5	327.97	326.31
305.12	304.37	305.4	304.33	305.39	307.72	302.2	306.13	305.57	304.12	303.55	305.62	306.43	304.11	302.32	304.75	303.44	304.18	307.3	306.14	302.59	307.88	305.63	302.01	303.58	303.39	304.72	303.43	303.05	303.31	304.52	305.53	306.02	305.69	304.05	307.27	303.2	302.35	304.82	305.81	303.39	302.06	307.23	303.71	307.65	304.72	304.39	305.37	302.63	305.63
302.26	302.21	301.99	306.26	300.96	303.37	302.34	302.34	304.79	301.55	302.72	302.6	304.12	302.44	301.54	304.85	302.53	304.64	305.62	301.31	303.22	303.36	301.85	299.91	303.46	302.56	302.55	301.19	301.85	303.14	303.63	304.29	303.4	301.17	305.66	302.42	302.86	302.56	300.05	301.17	303.44	302.82	303.74	302.74	299	301.88	300.29	303.92	303.67	304.67
317.62	315.09	315.94	316.4	314.21	316.11	315.18	314.55	315.2	315.38	315.17	314.95	314.51	314.25	313.9	315.76	313.33	316.21	318.67	315.4	316.41	314.67	316.21	317.47	317.29	317.77	314.18	316.09	316.55	315.77	315.39	312.97	313.61	314.46	315.35	314.92	316.47	315.62	315.59	314.05	315.95	314.91	318.57	314.36	315.36	314.18	315.54	317.13	314.54	315.06
311.17	309.73	310.94	314.74	309.88	309.78	308.49	310.52	311.09	310.33	311.34	309.06	310	309.46	311.14	309.16	310.86	311.02	310.17	311.34	307.71	309.48	309.07	308.92	310.11	311.87	307.34	310.7	309.51	311.64	310.37	308.98	310.35	309.89	308.61	312.03	309.33	312.01	308.23	308.1	308.69	308.85	309.65	309.89	310.67	311.09	308.39	309.61	309.02	311.9
307.74	308.58	308.96	307.79	307.92	305.37	305.86	306.51	308.86	307.06	307.37	307.44	307.98	309.37	308.48	307.05	306.12	306.62	307.85	307.94	305.32	310.15	307.45	308.43	308.85	307.22	308.52	307.23	305.72	306.86	307.8	304.04	307.88	304.61	307.74	309.68	309.15	306.43	305.31	306.76	305.9	308.95	309.28	307.35	307.18	306.28	309.35	307.95	307.58	307.03
309.7	308.54	309.58	310.91	308.18	309.84	306.74	308.18	308.12	308.11	307.32	311.19	309.4	310.38	310.92	308.72	311.42	308.27	310.27	309.41	308.67	307.94	309.3	308.34	306.72	310.8	309.2	311.91	309.53	309.68	309.53	310.72	309.82	308.21	308.1	305.48	309.18	308.04	309.24	307.86	310.86	310.8	312.55	309.81	310.83	309.01	308.86	307.44	306.29	309.96
304.11	305.02	305.61	304.06	305.57	303.4	303.62	305.72	305.65	305.97	306.91	307.07	304.64	304.7	304.24	304.35	303.88	304.2	303.3	304.68	302.39	305.22	305.38	304.42	302.47	304.39	303.22	304.69	304.99	307.16	304.29	304.44	304.92	301.92	305.36	303.49	305.94	304.17	306.36	304.45	304.11	304.16	305.03	303.87	303.64	301.98	302.97	305.63	304.14	304.01
315.25	316.7	317.23	316.96	316.79	318.37	316.66	317.94	317.43	317.01	318.09	320.15	318.98	318.84	315.55	316.69	318.01	318.38	317.97	317.73	317.89	316.79	314.2	318.69	314.39	319.88	316.67	317.33	316.48	316.17	319.34	316.88	317.34	314.52	316.03	316.59	316.02	317.07	316.31	316.69	316.96	317.08	318.7	317.2	316.06	317.81	315.66	317.31	317.93	317.41
317.42	313.63	317.88	313.65	315.6	317.92	313.67	313.62	314.22	318.58	315.5	316.96	317.02	315.37	313.47	315.45	312.98	315.82	313.36	314.84	316.57	315.72	317.45	314.06	316.89	317.04	317.46	314.73	315.85	317.8	316.15	316.35	315.76	314.32	315.19	314.17	313.98	315.14	314.64	317.74	317.24	315.18	317.98	314.37	315.84	312.82	311.71	317.12	316.46	316.01
295.17	296.1	297.55	298.94	297.04	298.03	297.85	296.25	298.16	295.57	296.5	297.77	297.46	295.82	295.32	296.45	297.86	297.9	299.95	297.4	298.03	295.66	295.13	297.62	294.92	296.81	294.3	297.56	297.77	294.55	295.76	295	296.89	299.28	295.12	296.24	296.54	295.31	298.07	296.3	298.53	298.98	297.5	295.84	297.37	297.98	297.57	298.74	299.72	297
325.75	325.3	323.77	323.36	326.43	325.3	325.13	322.59	325.61	324.74	324.35	322.68	327.41	325.42	324.76	324.97	327.26	325.25	324.17	325.41	324.63	326.86	324.47	328.15	325.08	326.76	328.01	327.12	324.1	327.77	324.77	325.18	324.71	319.92	326.93	325.42	325.77	324.52	323.74	326.78	326.13	325.29	325.23	323.69	327.07	324.02	324.98	325.34	325.8	324.95
306.18	302.47	304.04	304.22	306.67	306.3	304.47	305.36	305.23	302.89	305.84	305.21	305.12	305.1	303.35	305.05	303.97	304.77	303.88	303.64	306.21	304.39	304.41	304.72	304.38	304.07	302.18	301.8	303.69	303.36	304.68	305.57	300.29	304.54	303.93	305.12	305.49	305.17	305.16	302.48	304.66	302.96	304.8	304.61	305.64	305.06	305.11	304.49	304.11	303.86
313.92	312.16	310.84	308.92	313.28	310.93	310.65	316.4	310.26	313.39	311.84	311.33	311.78	312.87	311.34	313.54	311.84	311.26	310.22	313.26	309.75	311.16	310.59	311.35	311.47	311.29	311.18	311.44	309.93	310.41	311.51	310.98	309.63	313.64	310.36	311.26	311.85	310.77	311.08	311.05	311.73	310.36	312.48	310.66	311.42	309.13	311.5	310.79	312.82	312.05
321.43	320.08	318.53	321	321.21	319.53	320.33	320.59	319.01	320.47	320.84	321.26	320.29	320.71	319.33	317.16	319.04	318.35	317.5	317.73	318.71	320.49	321.42	320.53	319.83	319.83	317.23	318.22	319.23	320.86	320.98	322.9	319.76	319.7	317.17	318.8	319.58	317.48	321.5	318.98	318.71	319.94	317.37	319.14	320.44	318.39	319.43	319.83	318.67	320.78
300.97	303.75	304.51	306.5	303.89	302.12	303.33	302.48	305.06	304.57	303.99	305.99	303.77	305.11	306.07	302.09	303.21	301.89	304.75	300.95	303.98	304.71	303.47	305.17	301.7	302.06	305.35	306.33	305.26	304.52	303.47	304.12	301.99	300.47	301.28	304.86	304.75	302.56	303.36	303.57	303.71	305.17	304.02	304.16	307.48	302.12	305.11	303.8	303.23	301.54
310.03	311.72	309.82	313.03	310.95	311.15	312.77	310.23	312.12	313.96	310.23	311.5	312.83	311.74	312.63	312.34	310.3	311.91	310.15	313.49	310.74	312.55	311.59	310.75	312.81	312.15	313.29	312.87	313.67	310.45	313.43	310.92	309.62	309.96	309.31	308.9	310.13	310.76	311.67	311.47	309.98	310.2	312.4	311.3	311.55	312.35	310.05	311.43	312.66	309.77
301.84	301.74	304.45	302.76	300.56	302.6	302.3	304.44	304.36	304.23	303.12	304.66	300.76	302.6	303.35	302.34	303.78	304.79	302.55	304.29	303.19	303.31	303.05	302.63	302.11	302.79	303.54	301.1	302	303.98	303.54	303.6	302.5	302.93	302.69	303.52	303.86	303.2	304.84	303.82	302.34	300.71	304.17	301.51	304.47	302.21	304.19	302.38	303.77	303.73
313.61	314.11	314.73	313.47	315.48	314.73	313.21	311.32	315.7	314.65	314.6	313.91	315.8	316.28	317.41	315.25	313.71	314.21	315.52	316.86	313.64	314.51	314.94	314.45	313.2	313.74	313.87	316.43	316.52	316.46	316.09	314.21	314.21	314.69	315.79	311.79	314.75	314.27	315.49	314.84	314.95	318.33	312.02	314.43	315.61	313.47	315.18	313.37	314.54	312.53
301.46	302.32	302.42	301.49	302.41	303.21	300.35	303.15	303.95	302.68	301.48	305.03	303.17	301.53	301.57	302.24	303.81	303.93	302.46	303.46	301.9	301.92	300.94	300.54	300.78	304.6	303.12	303.47	303.52	301.16	302.05	305.06	302.74	301.33	301.09	300.92	302.47	302.43	303.85	300.61	303.42	299.66	304.18	303.28	301.2	303.47	304.46	302.34	302.97	302.41
297.17	293.3	292.77	293.98	296.36	295.95	295.81	292.46	294.32	296.29	295.44	292.76	293.71	295.41	293.57	295.39	294.68	293.82	295.33	292.84	294.13	296.7	293.81	296.17	295.83	294.71	296.26	293.72	295.87	295.51	293.46	294.24	296.14	293.98	294.54	297.41	297.45	297.09	295.31	293.46	291.62	295.78	296.61	295.47	294.84	293.88	295.74	293.95	293.91	297.5
308.03	307.44	308.53	305.93	305.94	305.73	307.2	305.5	309.39	307.4	307.9	307.51	305.39	304.76	308.39	306.77	306.7	304.56	310.43	308.95	306.6	308.88	305.98	305.02	306.82	308.39	307.25	307.48	307.89	307.72	309.72	307.91	306.57	306.03	307.41	308.1	308.35	305.81	306.62	309.62	306.49	304.74	307.7	308.37	306.95	307.74	306.34	307.73	307.51	307.94
294.1	293.35	293.33	292.86	297.61	294.16	293.9	292.37	294.65	294.28	297.35	295.97	294.2	293.54	296.82	295.9	293.62	294.4	294.78	294.37	296.22	294.57	295.99	293.12	293.61	293.9	298.69	294.59	293.45	293.35	294.21	296.61	294.39	294.55	295.91	292.1	291.87	295.08	293.25	293.2	294.73	292.43	291.47	292.78	295.93	293.02	293.62	294.8	293.08	295.79
300.8	299.94	298.59	301.99	299.65	301.86	301.81	299.21	299.68	298.74	299.42	302.29	301.49	302.4	299.24	301.99	301.66	302.64	299.46	298.18	302.27	299.64	301.1	301.98	301.4	300.01	300.23	301.72	300.64	301.63	299.27	301.87	301.03	301.23	303.96	299.33	301.93	303.63	302.51	303.22	301.74	303.24	302.34	300.92	300.42	300.47	298.66	299.26	301.36	303.49
308.67	305.17	308.89	307.08	306.92	306.55	307.6	305.94	307.07	303.89	307.43	303.47	304.82	305.78	303.82	308.21	305.86	304.57	308.21	306.27	307.61	307.18	306.53	304.9	304.75	306.76	308.69	306.15	304.02	308.55	303.86	307.92	304.92	307.29	309.31	306.51	306.06	306.11	306.1	306.49	305.99	305.39	307.37	304.2	308.23	306.14	305.75	303.21	307.6	307.19
313.34	312.87	316.63	315.47	313.42	317.11	314.3	316.15	314.5	313.73	317.96	314.28	315.15	314.12	314.6	314.73	315.95	315.53	315.19	313.24	315.47	314.97	313.82	316.07	317.18	316.25	315.76	314.36	314.08	317.57	315.7	315.2	313.89	312.81	314.28	314.85	315.82	314.4	314.35	317.24	316.09	314.78	313.45	317.22	316.35	314.29	315.7	314.36	312.91	316.72
314.61	314.92	313.1	315.98	315.26	313.29	314.25	313.93	313.1	312.98	315.78	315.14	313.53	312.47	310.49	314.95	315.31	314.27	313.21	313.96	313.17	312.84	313.57	314.64	315.73	314.32	314.12	311.75	313.75	314.67	314.06	311.46	313.6	317.19	315.62	315.01	315.11	313.19	313.74	312.37	314.76	311.48	314.64	314.16	312.3	314.9	315.64	316.44	314.92	316.41
314.61	314.83	313.7	313.37	312.99	316.02	313.16	312.32	312.55	312.05	313.64	313.76	313.23	312.72	313.17	313.88	311.66	312.9	311.76	312.25	312.02	314.89	314.17	311.72	312.1	312.3	314.34	312.21	313.78	312.27	314.47	313.58	313.25	313.77	313.6	312.14	311.31	312.19	313.51	313.08	314.11	311.2	312.44	314.35	314.86	313.23	315.75	313.37	311.55	310.29
316.89	316.11	313.55	315.55	316.36	316.27	316.11	317.16	313.74	316.27	315.45	317.45	317.24	313.6	316.32	315.39	315.71	314.84	315.75	315.08	315.29	317.65	316.24	315.02	314.76	316.16	316.33	317.37	314.81	316.8	317	313.54	315.19	313.8	314.33	317.95	317.88	316.58	315.61	314.42	313.89	316.64	317.42	315.52	316	313.39	315.4	316.73	314.89	315.46
317.3	319.7	318.56	319.19	316.83	319.41	317.38	319.88	316.27	316.16	317.95	318.61	317.4	316.64	319.51	316.81	315.97	317.23	318.14	316.99	315.44	317.65	316.83	318.69	317.99	317.02	319.18	316	318.06	316.51	318.22	317.54	317.28	316.06	320.29	318.8	314.52	317.66	316.13	318.39	316.94	316.7	316.54	318.2	318.35	317.66	314.57	316.76	317.91	318.12
298.98	298.4	301.23	300.71	299.25	299.72	298.64	299.26	303.85	299.6	300.45	299.51	300.91	301.93	298.28	299.8	300.32	299.3	301.03	298.04	299.53	300.43	300.68	300.37	299.97	299.84	299.67	298.12	299.69	298.84	298.77	300.23	299.39	299.85	300.74	296.83	301.02	300.03	300.64	301.82	301.31	299.54	298.78	298.74	300.12	303.33	299.63	298.99	301.04	301.62
302.42	301.24	302.24	301.68	303.68	302.54	305.05	305.01	301.41	303.22	302.63	302.45	302.21	301.58	300.6	301.46	302.94	304.1	303.7	304.41	301.43	300.84	301.19	300.84	301.62	301.91	300.4	302.03	303.17	303.77	305.95	300.31	301.83	301.06	304.55	303.78	304.24	300.38	302.75	302.06	303.19	300.94	300.27	303.24	303.75	301.72	303.2	303.04	304.68	302.33
327.4	328.59	326.53	328.79	326.28	325.17	327.48	328.71	327.18	329.36	327.03	328.92	324.75	328.11	325.39	327.48	326.29	327.82	329.11	324.52	327.48	326.64	326.5	327.29	327.02	326.73	331.56	326.22	327.89	328.01	327.95	329.05	327.91	326.82	327.75	327.39	328.93	329.29	330.56	323.9	326.36	329.33	328.19	325.63	326.26	326.75	327.51	330.09	327.72	329.65
302.68	304.08	303.87	302.94	306.45	304.09	302.18	301.88	303.91	303.56	302.63	304.64	301.87	302.27	303.18	302.14	303	303.85	303.8	306	302.87	302.26	301.75	302.83	303.11	304.24	305.22	302.66	305.16	305.67	303.27	305.5	304.51	303.87	301.98	304.86	304.14	303.7	304.24	302.54	305.21	303.66	306.32	302.22	306.28	303.18	303.77	303.55	304.47	304.21
303.15	304.77	304.03	303.18	303.78	303.62	303.79	304.69	307.07	304.9	305.17	304.54	303.31	301.66	304.82	305.13	304.87	305.2	303.43	305.78	305.28	301.17	304.23	306.72	304.5	301.77	307.59	300.88	304.57	303.29	304.57	303.06	303.7	304.01	304.49	302.29	306.14	305.73	306.36	304.49	307	303.58	304.37	302.85	305.44	304.01	304.91	303.96	305.13	304.13
302.19	303.09	300.96	304.72	304.7	303.97	304.43	303.47	304.23	302.21	304.4	305.34	302.35	304.28	301.6	302.62	300.63	304.11	303.54	302.29	303.81	304.4	302.31	301.24	301.03	305.45	303.38	302.64	305.15	303.44	302.3	302.99	304.23	302.64	303.26	304.5	304.64	302.98	303.7	304.97	303.06	305.05	302.58	302.85	302.93	303.17	305.05	304.34	301.93	302.7
311.91	308.21	310.07	309.13	308.96	310.61	307.63	309.64	307.92	309.02	311.19	308.82	306.92	309.1	309.31	310.49	307.59	309.82	310.92	308.15	310.33	308.15	308.47	309.1	309.04	307.46	307.45	309.12	308.51	308.23	308.07	308.09	310.17	312.17	307.17	308.84	308.7	308.86	308.12	309.68	307.72	310.2	308.29	310.38	309.57	307.9	308.38	308.52	311.39	309.81
301.66	297.31	303.77	300.28	301.03	300.12	302.75	298.59	301.2	300.42	299.43	302.56	298.61	301.32	302.56	301.23	299.98	301.97	298.98	299.13	300.31	299.57	298.8	301.01	299.44	297.91	300.06	298.62	300.3	300.12	301.07	302.36	299.45	300.83	300.42	301.61	302.78	301.08	300.86	301.75	301.3	301.77	299.71	299.21	297.69	299.91	299.09	299.29	301.33	300.71
302.45	302	302.82	299.11	304.06	301.92	302.81	301.2	302.78	301.89	302.29	303.25	302.16	303.11	302.04	303.33	302.1	304.82	304.08	300.82	302.55	302.62	301.15	301.15	299.4	302.02	299.99	302.26	303.11	300.9	303.82	300.26	302.77	302.95	302.63	302.34	301.57	300.11	303.23	304.22	304.11	301.23	301.05	300.27	300.63	304.11	303.86	301.25	304.71	301.2
301.25	299.89	297.69	300.48	300.57	298.52	300.8	300	300.04	299.62	299.91	302.88	299.64	299.4	299.91	300.36	300.42	299.88	299.69	301.11	299.32	301.88	299.96	300.34	299.87	297.74	299.09	298.29	300.08	301.24	299.48	296.75	296.87	300.3	300.25	301.19	301.99	301.59	298.83	300.72	302.15	299.97	301.15	299.96	299.82	301.79	300.8	299.97	300.53	299.22
302.83	298.13	299.95	301.1	302.05	299.62	301.09	300.82	302.19	302.23	301.03	301.65	300.49	300.47	303.15	300.44	298.01	301.83	299.47	298.64	303.31	300.77	302.88	300.76	298	301.03	297.65	301.68	301.9	297.86	301.59	300.35	300.74	299.13	300.48	301.02	298.82	299.81	303	302.35	301.24	301.37	301.53	299.93	299.37	302.2	300.91	302.91	301.66	301.34
308.32	309.74	307.06	308.03	309.36	311.27	310.54	310.03	309.21	308.11	308.05	309.83	308.91	310.34	308.24	307.06	309.51	308.81	310.09	312.26	310.29	308.75	310.06	307.94	311.9	308.31	312.34	308.94	309.34	310.82	309.83	308	309.19	309.85	308.82	308.97	310.76	309.71	310.95	310.38	310.37	308.16	308.37	311.3	313.59	312.94	310.36	310.26	311.36	311.34
303.45	303.18	301.5	303.91	301.56	304.04	301.38	301.54	302.61	302.98	302.73	300.31	303.06	302.31	302.52	303.17	304.45	302.76	302.23	297.86	303.94	304.35	300.99	305.25	302.94	302.41	302.72	303.29	303.93	302.61	302.14	304.26	301.41	303.05	302.79	300.7	302.41	303.74	303.07	304.19	303.3	304.55	301.42	303.93	302.72	303.79	304.02	305.85	305.56	302.21
315.99	316.32	315.1	316.74	314.23	315.12	317.12	316.2	313.94	314.99	314.31	315.17	316.21	317.99	317.2	313.88	315.89	314.13	316.07	315.53	316.21	316.88	318.16	315.83	317.41	314.81	315.41	314.56	315.66	316.7	316	316.55	317.66	316.49	314.57	316.3	317.6	314.49	315.52	315.02	318.32	315.98	313.38	317.91	316.39	315.97	314.32	315.3	316.92	314.37
296.8	297.07	298.2	298.53	296.67	297.31	295.67	297.26	295.57	295.87	295.46	297.78	297.27	295.8	295.74	296.16	298.68	297.1	298.34	296.06	295.49	293.74	300.9	299.18	298.51	295.91	297.44	296.85	298.29	297.94	296.23	297.09	295.71	298.48	295.8	297.61	299.16	295.09	297.48	297.92	294.89	296.15	297.76	297.36	296.52	296.58	298.02	295.07	295.1	296.86
310.75	313.39	313.74	313	312.54	310.79	314.98	315.54	314.28	313.3	313.69	313.2	313.28	313.34	314.51	310.11	313.62	311.48	312.78	314.38	314.37	310.36	315.07	313.45	310.62	311.52	314.18	311	311.19	313.2	313.88	313.59	310.86	314.41	312.62	311.75	311.9	312.7	311.48	315.93	312.04	314.58	312.64	314.72	311.63	313.91	315.33	312.72	311.08	314.13
304.86	307.92	306.04	305.53	307.61	306.07	303.87	303.77	305.56	305.44	307.94	303.75	305.94	305.03	303.99	305.19	304.17	305.82	305.98	305.57	306.2	304.05	304.77	305.7	305.38	303.87	301.93	305.99	303.78	305.86	304.75	305.03	305.93	305.64	304.43	305.76	305.06	305.56	307.44	304.01	305.65	304.88	304.45	304.98	301.72	305.96	305.88	303.12	304.93	305.86
300.47	298.19	302.11	303.54	301.49	301.79	301.98	301.44	300.32	300.12	301.44	297.97	300.12	300.78	300.98	300.05	297.85	301.3	298.36	300.19	303.39	298.39	301.33	301.64	301.34	299.96	298.8	300.19	303.15	297.84	298.53	298.77	299.64	299.57	299.3	299.54	300.19	298.84	300.95	299.37	300.84	300.5	298.12	301.19	298.76	300.44	302.06	301.38	300.97	300.88
324.83	321.61	325.61	326.84	323.23	324.43	323.67	323.6	322.81	326.02	325.2	324.11	325.71	324.74	327.06	322.2	324.28	325.57	326.39	324.5	324.16	325.53	326.41	322.77	323.21	326.23	321.74	325.92	327.55	326.19	325.22	325.04	326.17	326.25	325.25	325.91	323.82	323.85	322.45	323.62	322.11	326.65	325.66	325.24	322.63	323.63	326.33	326.38	327.53	324.81
312.44	313.5	315.99	313.85	314.35	311.61	313.13	314.85	314.09	315.09	313.44	312.77	314.37	315.71	312.93	314.82	314.23	312.21	314.4	313.78	314.23	312.5	311.39	312.35	312.93	312.41	314.62	313.23	313.19	315.06	314.36	313.45	315.08	312.07	313.23	312.74	316.76	312.13	315.56	314.28	312.09	313.66	314.06	315.04	311.54	314.54	312.59	313.53	314.3	314.12
309.18	311.29	311.73	310.73	309.46	310.89	307.8	308.8	309.26	310.76	310.26	311.49	312.47	310.35	308.82	308.73	311.84	310.77	309.62	308.95	309.42	308.58	308.82	310.74	308.04	310.74	308.38	310.49	310.02	308.13	309.12	310.13	309.53	308.67	306.95	308.03	309.64	310.08	308.84	311.58	309.11	308.95	309.26	309.01	309.92	311.58	308.24	310.08	309.68	309.75
314.69	316.61	316.08	314.31	314.47	314.34	316.74	315.97	316.32	318.25	314.29	315.56	319.3	317.56	316.28	318.58	315.28	313.7	316.91	318.37	319.25	316.1	315.17	316.72	315.52	316.37	315.91	314.55	317.93	315.3	319.13	316.78	317.22	317.6	316.49	314.63	316.12	317.05	315.77	320.23	318.32	314.32	317.39	316.5	317.1	316.6	315.18	316.33	317.81	317.24
313.45	314.78	313.49	313.66	312.21	317.22	314.01	311.89	311.94	312.91	312.3	313.92	313.12	311.18	314.4	312.83	312.82	314.39	314.51	312.61	314.95	314.44	315.88	312.93	314.24	315.23	310.62	312.95	312.43	313.49	313.81	313.58	313.89	313.3	313.62	315.32	312.89	313.64	316.04	312.88	314.51	312.56	312.04	313.32	312.85	312.81	314.13	313.28	313.43	312.93
296	294.86	295.78	294.69	294.27	293.43	296.82	292.82	295.53	295.71	294.08	292.75	296.55	294.64	294.83	295.14	295.69	296.31	297.92	298.04	293.37	296.01	292.76	293.24	294.3	295.48	295.45	295.29	295.17	295.79	294.02	294.62	295.18	294.82	294.55	296.64	296.72	291.39	295.72	295.53	294.96	295.12	294.62	295.2	295.29	292.62	294.8	296.57	295.87	296.73
303.66	304.94	307	304.23	306.3	304.56	306.78	305.43	304.77	303.39	304.19	304.28	305.99	306.96	303.99	303.7	303.69	304.98	304.98	304.9	306.43	305.32	304.45	305.18	304.21	304.08	305.98	304.58	304.67	305.38	304.89	305.54	303.84	305.01	305.31	303.34	306.34	307.36	306.88	307.47	305.43	303.25	305.11	303.1	305.78	304.87	305.09	303.99	305.28	303.16
303.61	304.33	303.36	304.16	300.49	304.53	303.25	302.13	305.83	303.71	303.46	304.46	302.09	303.93	304.19	303.63	303.26	302.26	303.81	303.79	303.88	303.26	303.45	301.75	302.93	301.87	305.04	302.12	304.83	302.25	305.17	306.34	302.89	302.63	303.88	304.84	302.68	304.25	304.78	301.17	303.98	302.11	303.68	304.56	304.05	306.27	304.32	302.16	304.96	303.46
315.54	314.22	315.8	313.68	316.14	315.27	314.41	312.89	316.26	314.37	313.61	314.74	314.26	312.03	316.02	313.78	313.13	315.11	316	313.14	315.14	316.1	312.67	315.85	316.13	314.35	314.86	316.35	314.7	317.24	315.52	314.5	315.98	314.81	315.38	313.35	315.29	315.17	315.7	317.6	318.47	316.03	315.83	312.01	315.72	311.62	316.92	314.4	314.98	313.1
302.48	303.94	303.42	304.73	304.98	303.07	305.51	303.76	301.32	302.28	303.38	303.76	301.61	303.49	303.12	301.11	301.55	303.84	302.07	302.17	301.81	303.12	302.91	302.19	303.78	304.79	303.26	304.1	302.89	303.4	302.79	303.22	301.15	302.36	301.21	301.26	303.8	301.78	302.14	302.65	303.23	304.96	304	302.86	300.11	301.96	304.36	303.37	302.67	301.45
317.08	316.09	316.52	317.77	315.86	314.29	316.32	316.27	315.42	313.98	319.11	315.7	316	317.26	315.98	317.26	315.16	318.04	317.18	313.4	314.93	314.93	315.61	315.57	316.28	317.22	315.29	318.33	313.26	315.2	316.4	315.31	317.26	316.74	317.75	316.08	317.21	318.29	316.97	317.71	317.38	314.55	318.15	317.16	319.38	318.7	317.56	315.06	315.82	315.21
303.5	303.53	304.84	302.95	305.55	303.7	301.42	304.2	306.15	303.77	302.05	301.75	303.99	303.93	302.25	302.97	303.66	300.37	304.08	304.45	303.1	301.54	300.88	304.55	302.44	305.88	304.47	302.27	305.82	304.81	303.29	301.08	302.04	305.86	304.22	302.84	303.2	303.43	301.96	303.14	302.71	305.8	300.83	302.08	303.54	304.07	306.98	301.41	305.34	304.39
304.71	305.25	303.9	305.17	306.07	303.07	304.93	305.56	304.67	305.15	305.74	304.23	305.63	302.43	303.61	305.48	305.64	303.75	306.07	303.84	302.23	303.68	308.03	305.29	304.19	304.79	302.62	301.74	303.95	305.29	307.74	305.28	307.36	302.16	305.89	304.22	305.59	303.21	303.42	303.18	305.33	303.67	304.71	305.65	307.74	306.22	306.44	304.7	305.81	305.73
306.26	303.47	300.25	304.5	304.21	302.82	302.59	304.16	304.91	306.5	300.99	303.69	304.54	304.34	302.93	305.25	302.99	305.2	304.4	304.3	304.65	303.92	304.95	304.27	306.45	303.56	303.05	306.87	304.06	303.61	305.19	304.28	303.82	304.93	301.3	304.46	302.27	304.57	302.95	305.69	301.94	301.39	303.1	304.65	302.87	303.54	306.32	302.42	302.88	302.41
302.19	303.57	304.15	303.27	303.99	303.62	304.33	306	305.36	300.54	303.04	303.01	303.25	302.13	302.48	304.62	303.71	305.56	303.48	302.55	302.24	300.54	303.7	303.35	302.12	303.07	302.27	304.54	303.67	306.79	302.7	304.33	304.14	302.29	302.63	305.71	304.48	303.19	303.43	302.24	304.45	304.32	302.66	304.36	306.04	302.33	303.32	304.05	301.28	302.43
303.78	304.12	304.14	302.85	306.5	302.68	305.87	304.57	303.03	303.07	303.91	303.47	303.62	303.11	304.06	306.25	302.61	302.78	303.92	307.08	301.82	304.33	303.41	304.84	304.4	305.9	304.35	306.88	307.93	303.69	306.09	304.61	304.81	304.19	306.66	307.92	302.18	305.08	300.92	304.68	307.06	304.8	302.91	303.64	303.65	307.31	304.84	305.49	304.38	303.43
308.35	307.72	305.36	304.82	305.5	308.92	306.73	307.03	307.1	304.93	309.18	304.52	306.15	307.13	304.94	305.75	308.11	306.54	307.71	310.28	306.76	304.13	306.81	306.37	308.55	306.22	306.03	305.05	307.2	307.2	304.67	306.43	307.99	305.7	307.76	304.66	306.59	305.42	307.76	306.71	306.62	307.48	307.69	306.42	306.11	308.89	307.13	307.21	306.71	306.76
310.75	309.65	308.16	309.36	309.11	310.67	310.45	310.75	309.81	310.04	311.32	309.17	311.84	310.5	311.82	309.66	308.13	310.44	310.76	312.16	312.56	311.85	311.39	310.1	309.98	310.16	310.15	310.48	308.99	312.58	311.38	310.69	309.57	312.05	311.46	311.42	310.26	309.71	310.75	310.58	308.12	312.43	311.29	312.96	307.99	311.88	311.84	311.94	307.09	311.23
305.43	304.1	305.13	307.73	303.38	306.8	304.29	305.79	306.36	305.13	307.66	304.85	307.03	306.71	305.02	306.58	306.08	305.15	305.93	304.73	304.09	306	305.68	304.88	304.33	304.79	305.87	305.18	306.15	306.38	305.47	304.42	305.85	306.68	305.66	306.55	303.88	308.25	306.09	307.3	306.44	307.24	307.81	305.02	304.5	303.59	305.12	303.92	306.04	307.03
302.85	302.32	300.85	303.88	300.67	303.38	303.78	302.1	304.63	301.94	303.34	305.01	303.29	302.22	303.21	304	301.95	304.19	305.83	300.91	304.44	303.05	302.98	299.68	302.25	302.64	303.29	304.76	303.55	304.69	300.37	300.67	303.5	305.1	301.61	302.19	302.94	303.51	300.81	305.97	302.89	300.53	300.75	299.37	302.29	301.24	300.53	299.62	302.33	299.69
309.63	308.75	310.89	309.97	309.08	310.46	310.61	309.15	311.03	311.88	308.05	310.37	309.1	308.87	309.41	311.04	308.86	309.61	311.16	311.69	309	310.97	310.81	309.11	308.4	311.49	309.25	311.41	309.28	309.14	311.24	310.64	309	309.6	311.24	311.23	307.59	310.26	311.41	309.36	308.06	310.52	310.43	308.85	309.03	305.33	312.83	308.77	310.84	312.87
304.79	303.83	301.62	305.08	305.8	304.89	304.22	304.37	305.03	305.69	303.81	304.53	306.23	307.36	304.27	305.24	305.67	306.94	304.89	306.19	307.16	304.48	304.07	304.56	308.26	304.29	304.62	306.02	308.35	303.85	303.45	302.94	304.51	305.3	303.99	306.47	303.91	303.6	303.15	304.46	303.85	305.92	304.91	307.49	304.91	304.67	305.68	302.6	302.35	303.9
293.72	291.57	296.22	294.35	295.13	294.45	296.52	295.84	293.41	293.76	292.82	293.8	294.74	294.58	294.1	295.24	294.77	295.07	294.71	293.64	294.88	291.57	293.97	293.72	290.83	293.13	292.09	293.75	297.07	295.66	294.34	294.95	292.35	294.38	292.75	293.03	293.51	295.5	295.16	294.99	295.31	294.32	291.94	294.67	294.58	294.72	293.16	294.73	295.72	294.13
317.12	315.62	314.78	316.94	317.14	315.77	318.62	317.19	315.38	317.08	315.18	313.31	316.77	316.7	316.56	314.57	314.72	315.21	316.68	316.97	316.04	312.66	312.17	313.77	318.07	315.95	316.13	317.91	317.26	315.8	315.59	314.27	314.23	315.1	316.2	314.47	315.46	316.25	316.18	315.18	314.81	316.59	314.55	316.86	314.92	315.1	317.04	317.16	317.12	316.4
298.69	302.05	303.65	300.03	300.53	299.79	298.6	302.12	302.32	304.31	301.59	303.1	301.48	302.09	302.15	303.14	301.72	301.28	302.81	302.24	299.63	300.42	301.72	303.48	301.32	302.53	301.26	301.47	298.98	302.62	301.6	301.84	300.61	301.14	302.08	300.34	301.7	300.91	300.69	300.28	301.13	300.39	301.8	300.13	300.3	303.4	299.37	301.74	300.38	300.89
294.1	293.72	295.41	292.46	298.14	296.31	293.2	295.38	293.86	294.79	295.55	292.98	296.76	294.56	295.72	298.12	295.31	295	293.11	295.35	297.01	295.53	294.63	297.3	295.27	295.05	294.81	297.11	296.43	295.72	294.6	293.67	295.24	296.42	297.42	297.41	295.58	294.44	293.65	296.36	295.43	294.15	295.51	295.78	297.22	295.15	297.39	295.39	294.45	295.33
294.76	294.36	293.42	294.71	294.25	292.51	293.18	295.65	295.86	296.83	296.99	298.14	296.92	294.98	295.27	294.75	297.51	297.38	294.91	295.99	296.95	296.53	294.94	294.8	293.69	294.32	294.75	293.11	296.4	297.23	294.17	295.56	295.09	295.64	295.49	297.03	292.96	294.38	294.06	294.9	295.44	294.02	295.55	293.67	293.31	296.27	295.39	293.55	294.72	295.94
315.54	315	313	314.07	314.88	314.44	316.82	314.94	313.83	312.98	315.84	310.98	313.15	316.99	317.12	315.85	315.28	314.9	315.99	314.79	315.95	314.03	312.49	313.9	312.67	315.52	316.75	316.1	314.01	316.1	312.7	314.55	315.35	314.88	312.5	314.78	315.66	314.77	316.73	315.48	315.82	314.89	317.1	316.35	314.87	312.88	316.58	315.83	312.46	312.8
312.01	312.05	310.87	310.96	312.73	309.99	310.97	311.9	311.62	309.4	311.33	309.39	308.7	311.98	310.65	310.66	309.06	311.77	310.83	312.05	311.44	310.12	310.54	313.19	312.46	311.5	312.71	310.15	311.31	308.25	311.17	307.52	310.48	311.92	311.51	309.94	308.75	310.37	309.72	312.07	311.97	312.1	310.64	311.08	312.22	310.17	309.55	311.71	310.29	306.04
302.77	304.93	305.95	304.18	307.31	303.96	302.82	306.32	303.86	303.37	305.83	304.32	305.43	303.28	304.52	303.06	299.79	302.93	305.2	305.44	303.93	302.6	301.42	303.83	306.01	301.94	305.07	306.14	306.29	306.11	304.4	305.96	306.3	306.48	303.97	305.76	301.71	305.27	303.1	302.93	303.78	303.33	305.01	304.5	304.42	303.15	307.09	305.96	301.98	304.28
301.46	305.16	304.16	301.73	303.02	300.45	301.67	303.44	299.05	303.52	304.81	303.51	302.1	300.61	304.74	302.05	303.16	302.6	303.04	301.14	303.81	302.03	302.18	304.43	300.09	302.82	301.78	300.58	303.5	303.35	302.19	303.04	302.98	304.74	303.06	303.64	302.51	297.18	303.95	301.31	303.05	302.14	302.34	303.89	304.68	303.17	303.49	304.78	302.61	302.97
310.75	312.21	310.86	310.52	310.45	311.35	310.31	312.1	314.19	310.25	311.69	312.69	313.56	311.23	311.14	312.1	310.42	311.18	312.03	311.21	311.13	311.17	312.93	314.36	311.6	310.41	310.74	314.08	311.56	309.25	312.58	311.3	312.21	310.72	312.31	313.78	309.61	311	311.19	311.22	312.7	311.68	311.64	312.01	313.28	311.75	311.58	313.63	312.49	310.67
297.14	298.48	298.79	300.12	298.98	298.5	298.87	294.92	298.62	297.92	294.85	296.74	294.65	297.35	296.6	297.57	298.61	299.6	294.52	296.53	297.69	294.79	297.39	300.17	296.15	297.79	293.83	297.45	296.32	297.44	296.93	297.2	296.98	295.82	296.43	296.05	296.57	295.7	295.32	294.26	295.98	298.16	295.8	294.15	293.61	295.72	295.46	298.07	297.62	294.53
306.2	303.64	302.98	304.58	304.42	302.92	302.03	303.68	303.54	305.98	302.36	303.26	303.48	306.04	303.15	302.86	302.18	303.32	303.09	300.94	304	302.79	303.76	304.52	301.93	303.01	302.38	304.16	303.71	304.16	305.24	302.38	302.65	303.9	303.23	303.12	305.67	305.3	303.79	303.18	301.23	301.35	303.02	304.67	302.48	306.02	303.07	304.15	302.96	301.16
302.25	304.28	303.26	303.86	303.93	302.51	302.85	305.06	303.24	303.09	302.18	301.96	301.09	303.15	303.17	303.31	304.69	302.44	303.68	305.68	302.63	301.84	300.29	302.28	303.22	303.39	302.47	301.92	305.79	302.82	303.94	304.57	305	299.52	303.33	302.46	304.65	300.57	302.65	303.87	303.45	304.21	306.05	303.67	303.04	301.25	304.26	303.74	307.06	301.92
305.12	305.48	304.6	302.71	304.51	305.01	304.83	307.95	306.91	303.62	305.32	305.24	306.56	308.63	306.82	306.05	304.17	304.07	303.7	306.68	304.49	305.71	303.13	304.86	304.18	305.88	303.4	304.74	306.13	304.4	305.58	305.46	305.86	304.22	303.73	306.93	306.24	303.37	304.86	305.76	305.7	306.1	304.31	304.94	304.91	305.55	306.99	306.34	305.21	305.13
315.51	313.72	313.09	318.04	316.29	316.47	313.91	315.65	314.73	315.88	316.01	316.4	317.12	316.49	313.81	315.55	313.46	313.53	313.45	314.39	314.77	315.8	313.14	315.34	313.53	315.25	313.37	313.41	314.12	315.47	314.43	315.6	313.22	315.19	314.93	312.58	313.23	311.76	316.02	313.11	314.82	315.75	316.88	313.89	315.13	317.98	314.38	312.01	313.37	315.16
314.26	310.6	312.34	310.48	312.37	312.68	310.9	314.09	310.05	311.62	313.31	310.92	310.58	312.47	314.3	311.75	309.86	314.28	312.38	312.67	311.12	311.38	311.56	311.06	309.93	312.12	310.38	311.63	313.65	310.03	312.06	311.58	312.76	313.97	309.42	310.76	311.2	311.8	308.58	312.2	311.21	308.26	311.29	311.31	309.56	312.59	312.95	310.48	311.15	312.43
313.54	311.34	311.68	311.22	313.56	312.68	316.07	309.86	312.91	313.14	312	313.02	313.36	315.02	313.97	311.68	310.99	312.48	311.29	311.77	313.05	314.48	312	315.37	314.97	312.94	314.04	312.17	311.97	312.05	314.88	312.98	313.17	313.32	312.72	310.41	309.94	313.83	313.47	310.62	311.24	313.17	313.4	313.43	310.92	313.02	312.21	311.76	310.83	309.72
313.94	310.78	313.01	310.47	312.11	311.56	311.54	313.6	312.05	310.65	314.66	313.71	312.5	310.46	312.56	313.59	311.15	313.54	312.52	309.08	309.07	312.01	314.37	311.95	312.43	310.77	311.7	312.82	312.01	311.81	310.77	313.81	310.38	312.82	311.38	311.2	312.1	313.5	309.92	314.38	310.7	311.63	313.49	312.01	311.31	310.38	311.92	311.96	311.38	313.48
295.14	296.62	295.6	297.42	295.85	296.36	297.11	296.59	295.9	295.01	294.53	295.49	295.44	295.5	298	296.21	297.63	295.1	296.47	295.59	295.68	297.6	298.24	298.28	294.91	296.26	296.26	296.42	294.71	298.29	298.95	296.8	297.76	293.71	295.93	293.52	299.37	296.44	294.59	298.3	296.93	295.81	297.42	295.61	299.15	297.63	296.16	296.14	296.09	295.68
306.88	304.77	304.21	305.83	304.87	304.25	306.16	304.29	306.04	302.78	305.87	305.56	305.89	306.38	304.39	305.58	305.83	303.37	305.32	305.04	306.96	307.27	306.42	307.19	305.92	305.42	305.84	306.44	307.28	305.32	304.74	305.98	304.76	305.28	304.78	304.97	304.45	304.64	307.99	305.57	305.01	307.02	305.61	305.99	304.52	305.52	303.41	307.55	308.05	307.66
311.62	313.65	312.7	311.86	312.7	312.02	315.34	315.88	317.39	313.21	315.37	311.53	313.9	312.09	311.92	313.47	313.09	311.5	314.09	311.48	309.73	313.68	312.94	312.46	313.97	313.49	310.48	313.67	313.4	313.76	314.1	314.11	314.08	313.36	313.64	314.4	312.91	314.49	313.82	313	310.69	314.23	313.31	312.09	313.41	312.69	311.41	310.77	315.02	312.04
307.56	308.28	306.97	308.72	304.59	305.24	306.08	306.3	307.87	305.16	304.89	306.31	307.04	304.91	305.79	307.89	308.8	305.74	305.98	303.44	307.16	308.19	306.25	305.44	307.02	306.86	306.9	306.56	306.28	306.51	305.15	304.56	304.32	306.45	305.74	305.71	307.4	307.04	305.53	309.05	304.36	305.64	305.54	307.74	304.12	304.32	306	303.71	306.26	303.95
314.75	314.37	315.26	314.88	315.77	315.29	313.58	316.1	312.6	311.43	315.11	316.85	313.02	314.91	315.99	314.99	316.23	317.42	317.76	316.33	315.35	314.8	313.39	311.89	316.18	313.38	315.89	315.36	316.26	314.5	314.06	314.44	316.01	312.02	314.34	315.59	312.97	314.46	314.77	316.27	315.7	315.06	313.86	316.06	316.33	315.73	314.95	315	314.04	313.83
296.24	293.33	292.45	295.75	295.83	297.2	294.91	294.17	294.82	294.85	294.11	295.79	293.11	296.25	293.83	296.46	294.29	294.25	292.68	293.17	295.71	293.47	297.11	295.74	295.25	293.46	296.02	294.25	293.91	291.78	293.26	295.13	297.01	297.54	293.02	294.94	296.67	294.75	294.49	295	295.53	294	296.43	292.58	296.69	293.5	294.05	297.02	295.41	294.97
307.95	310.85	307.33	309.81	309.16	310.89	309.6	310.58	309.58	310.74	305.84	312.19	309.42	308.71	311.07	309.33	308.67	309.5	311.23	310.31	309.11	311.8	312.23	310.36	308.96	308.34	309.64	309.81	313.13	307.1	309.04	310.65	310.93	308.28	312.56	309.99	310.93	310.69	310.28	309.33	309.6	308.43	311.69	311.69	310.34	308.98	310.07	312.24	310.22	308.98
305.05	305.93	304.38	305.06	305.94	305.13	305.65	304.93	303.32	301.5	304.67	305.33	305.55	303.96	302.61	302.64	304.12	304.92	303.41	305.76	304.16	303.25	304.18	303.66	302.83	301.43	303.22	302.84	301.38	304.23	303.54	304.97	304.63	306.33	304.95	304.96	303.58	303.58	305.51	305.77	303.19	306.02	305.93	305.88	305.61	304.66	304.29	307.26	307.34	303.55
297.04	296.07	295.03	295.02	294.72	297.62	295.51	294.85	295.77	297.7	296.62	295.17	296.62	296.55	295.15	293.1	293.75	294.87	295.88	296.6	294.99	296.64	293.92	296.26	296.37	294.63	296.67	296.03	295.36	297.62	297.6	293.3	294.95	294.03	294.93	295.64	294.96	295.01	296.17	297.42	294.31	293.4	296.16	294.03	294.21	295.74	292.1	295.3	291.1	293.41
318.97	319.07	316.03	318.18	318.88	316.47	316.42	316.86	318.16	316.88	314.75	318.65	314.97	315.94	315.94	317.13	317.86	317.66	317.61	315.67	319.85	318.24	313.43	315.17	317.17	319.02	317.4	317.55	316.59	318.58	315.82	316.85	318.25	315.28	315.08	317.07	317.41	319.04	318.12	317.7	314.94	317.16	316.22	318.64	314.72	314	316.98	315.36	318.17	317.83
305.08	302.61	305.15	302.5	303.11	305.75	302.67	302.9	303.52	304.78	301.87	304.44	305.23	305.76	303.79	303.17	305.32	304.9	303.63	304.53	306.2	304.32	303.18	305.34	304.28	306.44	302.31	304.76	304.51	304.05	306.63	306.48	300.74	303.06	303.94	305.04	304.96	302.9	304.31	303.47	302.47	305.56	303.83	305.36	303.89	303.52	303.64	304.86	306.75	304.35
312.3	308.11	309.91	313.23	309.64	309.41	312.5	312.03	309.45	310.71	310.95	307.54	309.43	309.89	311.73	309.23	310.33	310.04	312.42	310.85	313.56	310.71	311.4	310.88	310.36	308.55	311.85	310.55	310.37	312.02	311.44	308.71	307.62	312.26	310.78	309.83	309.82	309.06	311.85	308.3	310.59	312.07	309.51	308.89	313.46	309.78	308.76	308.27	309.91	311.8
312.55	313.1	313.77	312.58	314.71	314.38	312.77	313.08	312.98	311.83	312.77	311.18	314.09	312.83	313.62	313.87	313.28	313.31	313.54	311.63	313.27	315.59	310.87	312.98	310.47	312.55	314.99	311.9	315.27	313.35	309.78	313.08	315.21	311.06	313.63	311.52	313.47	312.99	312.03	312.26	314.22	311.53	312.45	313.31	313.2	314	312.36	311.13	314.62	311.94
301.53	302.25	302.72	301.82	300.28	300.6	301.37	301.62	300.27	299.79	302.67	299.99	302.05	301.75	301.19	302.43	302.46	301.87	300.35	303.43	300.94	302.92	300.09	301.41	300.85	301.91	302.28	302.94	301.94	299.34	303.02	299.36	297.91	302.91	300.02	299.87	300.89	301.6	301.3	303.18	299.58	302.04	300.96	302.89	301.99	299.47	302.41	299.52	301.54	300.63
316.41	316.24	314.19	316.27	315.71	317.21	315.53	315.51	318.77	314.63	315.78	316.34	318.15	318.82	316.2	317.4	313.99	314.4	314.62	314.84	312.12	315.2	316.02	313.05	315.41	315.41	313.8	314.33	315.32	314.77	316.54	316.47	315.08	317.34	315.76	316.72	314.24	313.82	315.89	316.18	316.5	316.8	315.68	317.18	319.76	318.44	317.64	317.79	315.13	317.22
303.56	302.72	301.55	301.54	302.98	303.04	302.77	302.1	303.12	303.16	301.05	303.31	303.16	301.36	301.52	303.55	301.48	302.47	301.45	302.47	302.59	300.45	302.21	301.13	303.28	301.62	302.58	304.56	302.89	302.05	301.94	300.38	301.06	301.42	298.5	302.79	301.34	302.91	303.11	301.75	303.11	301.28	303.39	304.38	299.99	303.15	302.95	301.61	301.81	302.61
307.91	305.28	304.87	307.52	307.74	307.08	306.46	307.18	305.87	306.39	309.96	307.72	306.8	306.25	307.15	305.52	306.76	307.07	306.03	306.54	306.03	306.05	306.7	307.47	303.92	306.69	307.24	303.86	306.17	305.94	305.41	306.36	308.06	306.55	305.47	303.64	309.91	307.47	305.77	304.83	304.93	306.04	306.1	306.13	307.92	306.76	309.19	304.81	307.13	307.21
311.28	311.12	312.1	310.82	312.59	309.97	310.99	308.92	311.77	313.42	314.49	311.77	312.04	311.75	310.55	311.78	313.72	312.07	314.17	311.91	310.54	312.15	310.62	310.57	310.58	313.91	312.37	309.52	310.01	311.43	312.34	311.74	312.79	312.09	310.23	311.62	311.65	312.9	311.83	310.74	312.09	309.28	312.6	311.27	310.22	312.58	311.42	311.23	310.82	309.87
326.95	325.46	327.37	329.46	325.39	328.98	328.4	326.4	326.13	327.13	327.24	330.36	323.67	326.96	330.14	328.16	326.87	326.23	326.57	328.19	326.65	327.32	326.32	326.21	327.76	326.57	328.65	328.03	324.82	328.74	328.25	327.67	327.71	327.77	327.7	327.47	327.59	326.76	327.55	327.61	331.08	326.58	327.42	323.86	327.8	329.09	330.63	327.21	326.72	327.67
312.11	310.33	311.14	313.02	313.99	311.81	311.4	309.53	312.66	314.69	310.61	310.2	313.86	311.8	312.19	310.73	312.22	311.98	310.2	311.61	311.75	315.69	311.72	311.77	312.88	313.22	312.7	310.16	313.04	311.39	313.86	312.68	311.71	313.62	313.02	313.03	313.53	311.07	312.91	309.92	310.51	311.69	312.75	311.95	311.19	309.38	310.89	313.08	312.34	311.02
303.3	302.23	301.99	304.5	303.12	304.62	304.9	303.29	302.4	301.59	301.38	302.56	301.48	299.8	302.39	303.34	304.46	300.68	303.13	301.56	301.46	302.61	303.18	302.46	301.11	302.14	304.17	303.44	303.69	300.48	303.64	302.82	303.64	303.23	303.21	303.21	300.66	304.87	302.66	302.43	301.17	303.97	304.95	303.62	300.52	305.03	300.27	302.89	302.58	303.35
317.77	317.94	316.21	317.06	318.58	316.54	315.51	317.36	318.18	318.11	315.98	317.85	315.69	316.45	319.23	319.51	317.25	317.59	319.36	317.21	317.52	318.66	320.68	316.65	319.2	316.64	315.15	316.17	316.78	319.14	319.02	318.75	319.02	316.57	318.29	318.66	316.39	319.52	317.06	319.2	317.78	319.72	315.79	318.85	318.05	319.06	317.69	317.12	317.99	320.09
316.19	314.49	315.73	314.79	314.8	313.33	314.67	312.8	313.13	313.9	315.13	314.17	316.46	313.26	314.44	314.99	313.79	315.78	315.3	315.17	316.22	315.24	313.41	317.18	314.88	316.68	315.02	314.83	314.88	314.26	314.8	314.81	314.27	315.57	315.37	312.28	312.69	314.82	316.58	314.14	314.22	316.09	315.88	314.15	316.97	316.06	315.93	313.59	314.44	317.88
305.03	305.32	303.95	304.25	305.71	307.24	306.36	306.67	307.6	305.45	305.02	304.28	306.04	306.17	303.56	306.16	304.5	306.23	305.43	304.32	305.92	305.06	305.96	305.73	306.43	308.52	305.68	305.52	303.74	306.08	307.97	306.86	306.46	305.25	305.82	309.23	304.53	305.26	307.3	305.13	307.36	303.24	306.19	304.81	306.37	306.73	305.64	306.02	306.65	307.22
303.25	304.88	300.16	303.84	300.89	302.39	304.57	305.33	302.65	304.66	300.55	302.74	303.06	300.55	303.43	302.63	302.71	304.05	302.79	302.86	301.16	304.26	303.37	301.77	304.02	300.58	305.1	302.49	304.07	302.63	302.72	301.51	303.72	304.62	303.71	302.62	303.03	302.96	307.03	301.87	300.15	304.52	302.56	303.03	300.88	303.73	303.31	304.12	305.4	304.79
309.4	309.51	309.03	308.03	310.36	309.03	309.53	311.34	309.04	308.15	311.31	308.39	309.43	310.84	307.06	311.12	310.42	312.03	308.57	307.8	309.57	307.24	309.1	310.43	311.53	311.49	307.55	313.97	312.96	309.85	309.3	309.27	309.39	311.48	309.31	310.53	310.04	307.73	308.53	311.47	310.21	312.17	312.98	308.61	312.23	307.07	309.24	308.57	308.34	312.25
316.19	315.23	315.38	314.16	313.97	316.44	317.04	313.84	313.73	312.72	312.17	318.19	315.26	313.45	315.83	315.02	314.74	313.42	313.22	314.79	313.3	316.14	315.24	313.79	316.23	317.65	313.14	316.7	315.15	316.64	313.95	316.98	316.11	314.14	316	313.51	315.92	315.98	314.95	316.37	314.7	315.31	314.01	315.87	314.87	312.71	314.31	313.68	312.88	313.89
312.57	312.05	311.21	312.68	311.82	312.54	310.91	314.36	311.91	312.16	313.14	310.9	314.03	313.61	313.07	311.07	314.22	312.82	310.68	311.56	313.82	312.78	312.03	311.58	310.5	312.01	312.89	311.8	313.31	312.06	312.86	309.57	311.61	310.74	312.45	314.96	312.43	312.86	313.21	312.45	309.56	313.68	314.36	311.69	311	311.73	313.03	312.97	312.29	311.02
318.5	317.89	317.79	319.37	319.07	319.73	320.45	320.46	317.79	317.91	320.04	316.72	321.58	320.07	320.32	317.51	320.71	319.68	320.74	315.86	319.97	320.55	318.86	317.42	316.36	317.91	320.63	319.68	321.31	317.62	320.83	320.84	320.48	320.13	320.06	319.31	320.85	318.54	317.43	321.83	315.78	316.51	319.5	318.54	318.71	316.75	319.12	319.1	316.3	318.68
302.23	302.39	304.76	302.44	305.56	302.14	303.79	304.79	302.7	306.85	305.91	300.47	303.83	303.61	304.94	305.46	302.55	303.1	302.32	303.83	303.17	299.65	301.73	303.1	304.06	305.52	304.36	301.81	305.71	304.26	302.41	302.85	306.83	303.33	305.09	304.61	305.24	302.34	303.1	304.54	303.03	304.09	303.49	302.22	303.34	304.18	302.77	303.29	304.14	303.73
325.96	328.48	328.19	327.31	326	326.85	326.48	327.61	328.09	329.11	328.68	327.19	325.67	327.41	326.9	324.99	327.63	328.49	328.13	326.54	327.42	324.67	326.04	326.91	329.49	326.37	327.98	328.02	328.3	327.07	327.66	326.09	324.71	328.64	328.63	327.92	325.88	326	325.57	328.01	325.36	326.77	326.31	329.85	326.68	325.33	325.64	325.5	327.15	322.89
296.7	297.29	297.46	296.13	296.72	297.14	294.4	297.57	297.02	299.59	295.72	296.85	296.81	295.92	293.97	297.88	297.3	297.36	295.86	298.62	296.01	297.95	296.81	296.4	298.22	298.03	292.11	297.19	298.48	296.16	296.35	296.94	297.35	295.78	296.63	296.77	297.71	296.83	298.43	297.64	297.68	298.1	297.09	298.4	298.07	299.66	293.07	296.92	296.29	295.96
323.44	323.81	324.98	324	322.79	324.1	327.65	324.86	324.26	324.33	323.68	325.49	324.55	323.85	325.1	323.95	324.72	322.45	323.66	324.84	323.64	326.54	326	321.43	324.76	326.76	325.79	322.73	321.27	325.28	324.25	324.05	325.94	324.33	327.3	324.77	324.31	323.68	325.82	326.05	323.09	324.17	325.57	324	325.25	328.01	324.54	323.43	323.98	326.96
307.25	303.57	307.84	306.03	305.84	304.35	305.79	309.18	306.76	305.31	305.61	305.11	305.59	304.78	306.58	304.59	307.14	306.74	306.58	304.24	308.92	306.2	306.87	305.89	307.5	304.27	305.97	303.96	307.05	304.62	307.93	303.99	306.39	306.17	305.02	305.75	306.93	306.36	307.28	308.16	304.02	303.99	307.17	307.33	306.7	305.26	304.9	306.74	305.37	307.05
308	309.58	306.16	311.27	310.06	309.05	307.25	308.71	310.07	307.79	309.04	309.66	311.54	307.03	309.69	310.08	308.37	307.68	310.03	307.88	311.07	310.85	309.16	309.19	308.41	308.44	308.6	309.05	306.65	309.89	309.72	309.95	309.83	308.9	308.32	309.57	309.65	309.16	307.11	309.47	310.05	308.14	309.21	308.13	309.66	305.61	310.79	309.3	307.88	309.16
320.41	319.26	320.35	320.41	321.63	319.84	320.84	320.31	319.29	319.11	320.68	321.72	319.18	319.35	319.59	318.59	319.45	318.54	321.24	319.4	319.27	319.06	318.12	317.31	315.49	319.48	319.36	318.25	319.93	319.18	318.33	318.39	316.47	318.16	320.57	316.12	320.03	320.83	317.8	321.03	319.93	321.76	317.86	318.53	317.99	319.13	320.29	318.71	318.23	319.58
312.05	310.57	313.33	308.56	311.83	313.58	312.56	311.38	312.53	312.78	311.59	310.68	314.14	313.45	313.82	312.06	313.51	312.67	311.91	311.24	311	313.24	312.8	311.96	313.08	311.59	311.67	312.45	313.09	311.62	310.77	312.9	313.7	313.19	311.68	314.39	312.69	313.1	312.67	312.68	312.19	312.03	313.71	312.97	311.77	310.42	312.72	313.21	311.44	312.47
312.78	314.63	317.55	316.07	317.28	315.44	315.61	314.12	314.47	315.72	316.17	317.53	313.8	316.2	313	314.77	315.37	313.04	315.09	313.83	315.83	316.33	314.46	315.68	315.68	316.2	314.59	313.49	317.26	315.25	314.71	316.68	314.97	313.85	315.63	315.27	315.21	317.06	313.88	314.62	314.36	315.42	313.4	315.6	313.57	315.05	315.24	314.88	314.56	314.08
308.2	311.07	309.06	311.35	310.5	310.31	313.2	310.78	311.66	312.33	308.02	310.1	309.89	311.31	310.53	310.85	309.01	310.61	307.76	308.81	310.46	310.6	307.29	310.56	309.33	310.26	308.52	311.47	309.96	311.34	309.34	311.4	309.79	308.65	312.43	308.34	308.45	308.95	310.16	310.05	311.02	310.21	310.32	311.4	309.77	311.21	314.8	308.28	310.28	311.73
298.15	299.16	296.49	293.2	299.5	298.25	296.01	296.27	297.37	297.53	296.46	297.84	297.4	296.09	296.75	294.76	297.46	299.71	295.79	297.72	294.53	298.1	298.34	297.03	296.28	295.54	294.67	296.59	294.77	297.47	297.21	295.52	295.43	297.4	295.05	298.87	295.99	298.13	296.47	299.52	297.24	297.21	300.45	297.96	296.53	297.03	298.98	296.71	297.07	297.71
308.22	308.5	305.71	304.48	308.5	306.79	307.44	305.49	308.76	308.57	304.79	305.37	306.12	304.38	307.03	305.14	304.72	307.04	304.91	306.12	305.66	305.53	306.26	304.21	306.98	305.81	305.68	305.21	301.72	306.72	309.77	305.74	306.9	307.42	304.92	308	308.38	304.23	303.09	303.93	307.69	306.98	306.32	308.72	307.43	306.22	306.17	307.49	308.1	304.81
306.67	311.75	311.02	309.54	311.35	308.29	311.32	309.81	309.74	310.05	309.66	309.02	310.58	310.72	308.59	307.71	309.42	311.02	308.29	308.41	307.33	308.75	311.73	310.68	310.1	309.54	309.53	311.85	310.15	311.34	308.31	310.09	310.44	311.65	308.53	311.94	308	311.52	309.49	310.85	308.46	310.06	309.88	308.75	310.73	307.89	308.77	312.13	310.6	311.7
312.91	317.78	313.96	313.58	310.14	314.7	313.01	311.19	314.26	313.1	312.12	313.36	312.22	313.93	313.46	313.18	317.4	313.8	314.5	311.35	314.63	315.27	313.97	314.3	313.91	313.04	309.79	312.38	313.83	313.73	314.35	314.36	313.74	316.84	313.12	311.16	313.59	312.4	314.66	313.2	312.24	314.47	312.61	310.67	315.49	314.02	313.28	311.89	312.5	312.44
316.42	315.73	313.79	315.74	316.21	317.6	315.41	313.38	315.93	315.64	313.07	314.92	316.53	314.31	316.75	316.79	314.26	314.87	314.31	318.02	314.23	313.44	311.99	316.12	317.12	315.98	315.36	316.71	314.41	315.89	315.93	315.23	316.84	315.24	314.51	315.56	317.36	317.94	315.87	316.83	317.16	314.36	316.61	313.13	315.73	316.23	316.23	316	317.08	316.55
314.27	312.42	311.14	314.39	313.02	313.59	315.12	314.66	313.97	313.94	312.63	311.66	312.58	314.37	314	311.51	314.46	312.66	314.81	313.6	315.42	314.11	313.58	312.35	314.67	313.45	312.81	315.72	313.33	313.72	311.49	314.4	311.16	313.92	316.23	312.88	316.22	311.71	313.53	312.23	314.39	313.5	315.09	312.13	314.34	312.92	313.07	317.11	315.13	314.55
301.61	299.92	300.04	303.88	300.97	300.24	303.27	300.96	300.26	300.88	298.17	299.71	300.02	297.82	303.16	301.06	300.19	299.33	299.97	299.49	300.64	301.7	299.28	301.14	300.56	303.63	301.31	299.52	302.37	299.25	300.66	301.19	299.88	301.53	301.11	301.34	301.42	301.14	300.34	301.37	300.79	302.26	299.96	302.35	300.88	300.23	302.79	303.34	301.08	297.88
327.39	329.25	329.75	327.97	328.42	326.48	326.23	324.14	327.39	327.69	328.18	330.11	329.52	325.94	327.27	329.54	329.03	327.8	328.62	329.58	328.27	329.06	328.76	327.89	324.72	328.85	327.49	329.6	331.55	328.66	329.27	327.67	328.29	329.82	328.19	327.56	326.22	327.33	325.64	326.49	329.32	328.6	329.11	328.29	326.98	326.68	326.27	327.13	326.92	327.81
323.92	323.66	324.2	324.8	323.37	325.66	324.13	323.1	324.52	324.75	324.21	324.95	324.84	324.56	322.46	325.26	324.94	325.69	322.56	324.13	326.36	325.09	323.42	325.25	324.47	326.53	325.23	323.69	321.06	325.74	323.29	325.77	322.37	323.44	325.96	324.89	322.62	323.89	323.21	324.72	324.15	323.82	325.48	323.11	328.22	321.68	327.81	324.75	325.98	325.02
323.68	325.45	326	324.41	327.38	325.04	324.82	323.07	327.21	322.3	325.39	325.58	324.47	325.18	324.33	327.38	325.66	323.94	326.22	324.01	325.73	324.78	324.93	325.1	326.72	325.31	328.28	324.24	325.12	325.5	325.51	325.81	326.26	325.09	324.28	325.26	324.8	324.53	325.35	326.55	324.67	324.54	324.49	324.45	325.28	322.79	324.85	323.61	323.88	323.72
294.33	293.95	294.43	294.31	293.57	293.35	296.38	292.3	292.99	293.71	295.44	294.67	294.38	294.51	293.81	293.25	293.37	292.6	293.32	294.77	293.03	294.57	292.29	293.53	293.93	294.47	292.25	291.25	292.77	294.97	296.57	293.87	294.61	296.09	292.66	290.69	295.35	296.34	294.75	294.77	294.18	293.15	295.56	294.94	293.34	294.45	293.06	294.13	293.87	292.69
310.91	312.7	311.98	311.93	311.16	315.53	310.43	312.26	311.77	312.78	312.16	311.88	313.73	310.31	311.64	312.98	313.02	314.03	312.38	311.72	313.25	311.52	313.63	310.18	312.56	313.24	311.48	313.8	311.64	311.08	308.14	311.78	311.62	312.31	313.4	311.29	313.88	314.43	310.8	310.93	308.34	311.72	313.44	312.01	310.44	310.81	313.59	308.77	309.98	309.99
313.01	312.82	312.83	312.25	315.29	313.31	311.32	313.36	315.95	312.3	314.7	311.5	311.86	314.1	312.34	312.13	313.53	313.64	313.87	310.01	314.66	313.56	313.12	312.78	312.33	313.32	313.76	312.09	312.17	313.23	313.42	312.53	314.84	312.65	313.73	313.67	311.51	314.03	312.8	314.54	315.21	310.01	308.71	310.41	312.99	313.77	311.03	314.43	311.22	312.96
319.01	318.26	317.2	319.21	317.89	316.74	315.36	316.36	315.33	315.22	317.86	316.39	317.45	317.72	317.44	314.09	316.15	316.89	316.99	318.47	315.81	315.77	316.47	317.13	316.83	316.38	318.51	315.09	317.64	319.93	317.66	317.11	316.86	320.38	315.21	317.1	319.58	316.36	316.63	319.93	317.34	319.62	315.14	317.6	314.91	317.44	315.16	317.01	318.44	316.86
307.17	304.23	306.85	306	304.71	302.39	306.55	305.95	307.43	304.63	305.07	304.94	306.24	304.47	306.62	308.02	304.57	305.97	306.38	304.83	305.81	305.43	305.69	305.31	304.81	305.4	302.25	303.02	306.72	304.64	306.65	307.05	304.95	305.21	304.76	302.26	307.5	303.78	306.29	303.72	305.43	306.69	304.62	304.22	305.79	305.4	306.43	307.15	305.08	304.83
312.86	314.07	313.31	313.01	314.88	312.07	316.31	314.55	312.33	314.35	313.75	314.2	311.28	312.98	312.51	312.16	313.96	315.32	315.4	313.69	312.71	313.92	313.88	313.89	312.37	311.61	312.09	313.54	313.12	312.97	314.37	312.19	311.6	312.7	316.35	313.92	314.34	312.78	314.31	312.39	315.17	313.09	313.18	314.82	313.96	310.81	317.6	313.77	312.79	314.27
328.14	328.74	328.29	330.29	328.99	328.87	328.59	329.08	327.15	328.02	330.37	328.88	326.59	327.38	327.29	327.63	329.05	327.39	328.71	327.74	328.29	327.54	329.89	328.37	328.7	328.4	328.88	330.96	327.08	330.97	327.38	329.96	329.24	326.92	329.15	326.13	326.62	324.93	326.1	328.52	329.77	330.12	327.49	327.76	327.77	329.68	329.2	329.05	328.4	328.89
316.6	318.26	314.87	316.68	316.38	314.81	316.77	315.54	316.44	317.25	314.8	316.88	317.2	315.11	319.11	315.4	316.76	317.19	316.96	313.84	318.14	315.79	317.11	318.09	316.62	315.39	318.87	318.22	314.9	318.42	314.79	315.68	316.67	317.38	317.22	317.99	317.68	318.26	314.66	317.52	316.95	316.66	317.71	317.88	314.85	317.15	317.48	315.02	316.23	318.01
305.84	306.93	305.82	305.93	306.59	305.69	305.82	305.2	304.12	307.16	304.13	305.99	305.25	303.89	303.32	307.77	303.79	303.92	306.19	303.49	304.98	304.45	304.44	303.76	305.97	303.83	306.38	305.69	307.6	306.31	305.15	304.83	303.86	302.63	304.66	306	304.77	304.36	305.32	305.67	306.7	302.48	305.79	305.76	303.85	306.6	305.44	306.04	306.3	304.12
305.01	302.6	302.68	305.3	306.78	301.65	306.27	303.81	303.94	303.16	304.15	306.67	307.29	303.77	305.52	308.32	304.19	302.96	302.97	304.44	307.17	305.85	305.26	304.8	304.22	304.86	302.14	304.55	307.24	304.6	306.35	306.73	306.32	305.03	305.22	306.31	302.57	306.65	305.29	303.76	304.44	305.32	304.95	304.73	305.56	305.32	304.98	303.65	307.77	305.8
314.16	313.01	313.33	313.09	315.29	314.47	314.07	313.54	314.87	315.17	314.37	312.28	312.02	314.53	315.67	308.91	313.61	312.18	315.92	314.59	315.81	314.23	312.96	312.51	314.03	314.19	315.29	313.21	314.55	313.33	313.96	314.43	314.58	312.36	313.54	316.54	311.02	313.53	316.05	313.92	314.52	314.83	314.3	316.99	313.53	315.73	314.21	314.92	312.77	315.25
313.14	312.06	313.42	313.14	313.47	314.59	315.32	313.58	313.55	313.31	311.66	309.19	312.89	312.36	313.47	313.47	313.66	311.6	311.28	313.37	312.01	314.11	313.88	314.32	314.36	311.82	313.71	309.31	312.04	310.92	313.66	313.51	313.92	314.27	313.14	313.21	315.21	310.03	312.05	314.55	312.69	311.28	313.37	313.27	312.45	314.11	312.03	312.65	314.27	310.07
312.4	309.24	312.31	313.69	311.38	312.99	310.93	312.83	309.69	310.73	313.16	313.47	312.54	314.12	312.46	312.97	311.24	311.71	313.11	312.83	314.2	310.58	315.25	313.27	312.29	313.59	313.13	316.54	312.94	314.84	312.58	312.41	311.33	313.01	308.91	314.88	315	313.28	311.94	310.39	311.98	311.27	312.56	314.21	310.92	311.97	312.66	313.38	312.16	313.61
306.43	306.18	303.93	304.68	305.04	306.69	305.38	304.56	308.27	306.76	303.89	305.21	306.34	306.35	305.24	305.1	304.81	304.56	304.61	304.92	307.97	303.6	305.94	306.41	308.09	303.95	304.53	303.03	306.66	305.07	305.99	306.37	303.35	304.42	303.49	304.18	304.27	305.96	304.58	305.72	303.23	302.67	306.66	304.09	304.46	307.05	303.76	304.73	306	306.87
304.07	304.36	304.56	304.62	306.45	304.34	302.67	305.81	302.45	306.52	303.47	306.41	304.85	304.67	304.94	304.96	305.26	307.96	305.77	305.02	304.22	304.52	307.14	305.45	304.79	304.44	303.92	305.35	305.92	304.44	303.92	306	307.28	302.94	301.66	304.84	306.04	304.53	304.03	304.1	304.36	302.46	305.88	304.48	302.17	303.53	303.21	304.02	306.05	305.31
305.58	304.27	302.37	302.34	303.02	304.22	302.57	304.38	305.16	304.82	303.26	304.4	305.65	305.49	305.16	307.62	303.43	304.07	307.75	305.66	305.48	303.01	304.24	303.52	303.26	303.77	303.36	303.2	306.8	304.85	304.97	303.56	306.51	305.48	306.13	301.81	303.72	301.78	304.04	305.42	303.69	304.59	302.1	305.11	304.58	302.9	304	306.19	304.24	302.88
304.94	301.71	302.93	304.6	303.49	305.16	304.94	305.34	302.1	300.76	303.29	303.34	302.33	304.19	305.84	300.85	302.71	301.96	303.2	305	302.85	302.06	302.08	306.09	304.05	303.32	301.36	302.13	303.15	305.48	304.33	303.77	301.56	302.28	302.24	304.42	301.58	302.86	303.36	304.33	303.41	305.01	303.81	303.58	304.68	303.91	302.97	303.73	302.17	303.15
314.13	312.46	314.22	312.12	312.76	310.43	310.56	312.57	313.59	313.09	313.62	312.68	313.03	313.99	314.41	312.95	312.03	312.52	313.96	313.97	314.12	310.28	313.85	313.72	312.91	315.05	312.18	314.39	314.64	314.22	313.25	314.01	313.27	312.1	311.01	315.32	311.67	310.62	313.62	312.06	314.41	312.23	312.68	313.15	313.2	313.29	312.88	315.27	313.07	312.3
302.75	301.48	302.57	300.17	302.3	298.68	302.47	303.42	302.38	299.84	301.09	302.12	301.81	298.66	301.11	300.07	299.06	300.61	300.76	299.2	301.59	301.1	301.53	302.92	301.23	302.6	300.97	299.04	301.02	303.27	299.67	302.11	303.65	300.51	299.47	301.19	299.82	299.98	299.96	302.2	302.8	300.49	301.23	300.52	299.63	299.73	301.69	304.25	301.84	300.86
296.5	298.33	294.97	295.98	293.22	294.18	295.54	294.51	294.61	294.68	297.01	295.59	294.9	293.34	295.28	294.74	293.58	293.39	294.82	293.87	294.32	294.13	295.64	293.44	296.77	295.54	298.92	296.76	293.17	292.97	294.07	295.36	292.05	294.66	294.48	293.33	295.17	293.67	295.71	295.78	296.21	292.16	292.29	295.05	298.18	294.9	295.05	294.32	296.46	295.76
304.33	307.68	305.32	303.59	302.57	303.13	307.1	305.93	302.7	308.28	303	303.4	302.72	302.08	302.57	305.59	304.68	303.31	303.46	302.2	302.97	301.53	306.5	303.28	303.06	303.28	304.54	301.52	304.23	305.33	302.95	304.47	303.77	306.04	303.57	305.6	305.73	301.3	304.15	305.59	302.14	305.48	305	305.2	304.5	302.79	304.96	304.12	303.5	304.47
316.17	317.56	318.29	318.4	315.79	319.64	316.81	315.18	319.11	315.9	318.46	318.89	315.96	316.89	319.18	315.79	316.18	319.36	319.17	319.77	319.12	318.2	317.72	316.75	319.82	317.67	318.23	317.28	317.41	319.16	314.2	320.35	319.35	317.62	318.85	319	318.24	317.28	316.93	320.25	319.88	317.3	320.09	318.28	319.85	317.51	318.27	315.85	319.25	317.22
307.66	307.01	304.8	305.48	308.05	307.88	307.3	308.22	306.99	309.15	305.31	307.56	305.71	306.77	307.24	309.32	310.98	307.6	308.01	307.86	307.3	306.75	309.88	305.51	307.79	308	308.81	308.35	306.69	307.98	306.63	309.12	305.87	307.26	307.76	306.81	305.93	305.33	305.72	309.66	306.76	308.97	306.34	308.18	306.66	307.1	303.96	307.47	307.07	307.09
295.21	295.65	294.7	293.7	295.13	294.6	294.49	292.68	295.39	297.16	291.24	293.12	291.9	293.9	290.83	292.28	294.01	293.94	295.75	294.99	296.59	294.67	293.13	294.75	292.67	291.54	294.62	293.35	293.72	293.69	293.82	292.72	294.97	297.04	297.62	292.88	294.6	292.83	294.59	292.55	295.46	294.11	294.02	296.26	293.81	292.12	293.46	297.02	295.86	293.83
295.95	292.57	297.36	295.19	294.55	294.25	298.15	293.29	294.74	293.94	292.76	296.67	296.68	294.61	295.5	292.43	292.85	293.98	292.75	292.21	293.7	294.79	297.26	291.49	294.51	295.37	295.56	294.56	296.39	295.38	292.99	296	293.35	294.72	292.52	293.93	293.58	293.43	294.08	292.95	294.14	293.77	294.7	295.79	295.55	294.43	294.31	296.06	295.57	295.11
312.18	312.3	315.6	315.25	313.65	313.63	313.52	316.8	313.64	311.91	313.31	314.96	314.84	313.84	312.11	315.49	312.3	314.15	313.85	314.12	314.25	314.56	312.75	312.12	311.85	313.4	314.15	313.27	313.98	314.95	312.9	313.05	314.21	312.86	314.78	314.74	315.22	312.69	315.4	314.5	313.39	313.36	315.4	313.64	316.32	313.58	315.14	312.64	313.94	313.96
295.66	295.48	293.68	296.6	295.24	295.81	293.01	295.82	296.27	295.64	294.2	292.18	291.88	293.84	297.37	294.07	294.65	294.81	295.4	296.19	296.42	295.42	297.16	296.19	295.49	293.02	294.63	295.24	295.72	293.78	296.36	292.65	295.9	296.02	292.21	294.03	293.07	294.89	293.82	295.36	294.34	293.91	293.76	295.52	296.14	295.01	294.24	294.06	294.72	295.08
316.43	316.24	313.26	315.28	316.13	317.78	312.96	314.66	314.82	314.04	315.51	314.69	317.25	315.02	315.03	315.39	314.24	315.23	316.18	316.41	315.86	317.23	317.4	317.62	312.87	314.26	315.58	314.21	316.89	316.88	315.73	313.75	315.18	317.53	317.08	316.87	315.97	318.37	314.4	315.1	313.95	314.69	315.35	315.47	314.64	315.71	316.69	315.43	312.99	316.55
309.49	308.12	308.06	307.79	306.95	305.24	305.85	308.88	305.55	309.19	304.86	307.49	308.4	309.26	306.86	308.42	302.63	307.08	306.52	304.42	307.56	308.27	306.78	308.51	304.34	308.73	308.89	306.58	304.89	307.33	307.03	307.79	309.58	305.76	306.29	308.68	307.92	306.52	308.74	308.81	304.65	307.56	306.62	306.93	305.78	309.52	308.47	309.53	306.21	302.39
304.89	302.98	305.71	305.53	304.22	304.08	302.35	304.57	303.05	302.63	301.82	304.98	301.64	302.79	304.69	304.23	304.32	301.74	305.17	303.56	302.42	304.36	303.95	304.17	307.15	303.8	302.72	305.72	305.53	304.04	302.72	303.49	305.7	305.03	301.2	304.08	305.9	304.07	302.49	305.35	302.24	303.09	306.07	304.76	304.71	304.33	305.49	304.43	304.03	302.95
311.58	310.77	310.55	312.85	313.15	309.31	309.15	308.91	310.01	312.8	309.66	311.35	309.7	309.32	310.77	311	311.87	309.78	310.16	312.38	309.12	311.64	312.06	308.75	310.5	311.06	310.9	309.6	312.84	310.56	310.05	311.22	311.11	310.06	310.8	312.06	311.87	310.2	309.49	309.96	312.77	310.39	308.49	309.45	310.71	312.83	310.35	309.95	310.52	310.72
303.87	302.82	303.16	302.29	302.38	303.2	304.19	304.45	302.22	302.22	304	301.99	303.89	302	302.81	303.28	302.31	304.07	303.83	303.27	302.2	304.69	303.77	302.93	303.34	304.66	302.61	303.8	303.81	302.65	304.62	304.04	302.39	304.01	302.97	303.05	302.74	303.82	304.5	304.68	301.8	304.79	304.18	303.81	303.16	306.2	306.89	302.99	300.69	302.69
306.87	304.71	303.85	304.65	304.43	305.44	307.12	306.01	305.27	303.74	307.21	303.88	306.2	303.1	302.79	305.33	302.71	306.16	304.54	305.99	306.67	304.51	303.2	305.18	304.54	306.53	305.01	302.02	306.68	304.15	306.05	305.79	304.3	304.22	306.17	305.71	303.07	306.78	304.87	305.12	304.98	306.04	305.25	305.21	304.63	302.81	302.74	305.07	307.16	305.09
312.85	316.24	316.04	314.36	315.89	311.95	314.92	314.78	312.98	314.16	313.89	315.74	312.58	315.1	312.87	313.68	313.51	314.47	314.51	312.04	312.94	316.91	314	316.74	313.59	316.6	312.77	315	312.67	312.64	313.5	314.53	313.6	313.08	314.29	314.18	315.38	314.33	314.66	314.69	313.8	311.87	314.3	315.13	311.95	314.74	315.62	312.35	313.34	316.31
315	312.24	311.72	312.77	314.41	312.46	313.92	313.95	314.61	314.29	313.28	314.82	311.81	313.09	314.65	312.82	312.88	312.68	311.11	313.8	313.56	312.62	314.34	312.42	312.8	313.44	310.15	312.1	316.55	311.68	313.69	315.85	313.15	313.04	312.97	313	312.45	313.47	313.27	314.98	317.03	312.11	313.83	314.88	310.17	315.39	309.04	312.17	312.85	309.6
308.77	306.52	308.5	310.34	307.6	309.88	307.38	309.59	308.28	310.96	307.78	310.07	310.84	310.89	308.29	312.53	309.9	311.55	310.36	309.47	309.38	310.32	309.27	309.58	311.95	310.01	309.68	309.48	311.02	309.38	309.3	308.76	310.74	308.93	311.07	308.61	309.85	310.29	309.55	310.23	307.67	310.54	309.82	307.95	309.64	310.8	308.32	309.07	309.66	309.68
307.85	308.73	309.69	309.47	310.96	309.43	308.75	310.24	307.55	308.43	307.94	309.85	309.41	306.16	308	309.55	309.42	309.08	308.97	307.4	308.71	310.03	310.29	308.39	311.82	309.1	306.53	308.42	307.48	308.13	309.36	307.96	310.3	309.39	308.3	308.18	309.49	307.33	309.34	309.46	308.67	307.32	307.31	308.73	310.13	311.93	310.97	306.1	309.19	308.4
313.06	315	316.3	314.57	314.91	315.09	314.67	312.84	314.78	316.98	312.79	316.69	315.66	312.86	312.59	314.43	313.59	315.24	315.72	314.2	315.15	314.78	315.45	313.65	314.6	315.72	315.65	314.56	317.12	316.54	314.71	313.13	314.94	313.48	314.08	312.33	316.35	317.52	314.79	317.31	313.71	313.42	315.42	313.07	310.95	314.39	314.65	316.01	314.52	315.66
292.91	290.82	295.4	294.53	293	293.47	292.23	295.05	293.92	295.78	295.55	291.45	291.99	296.44	292.34	293.84	293.37	295.41	291.55	295.6	294.01	295.47	293.94	295.79	293.12	294.2	293.5	296.14	293.77	292.07	293.74	296.01	294.89	293.32	296.35	291.18	293.11	292.44	295.83	293.48	293.71	296.29	294.47	295.85	294.68	294.66	293.43	294.4	292.86	293.64
328.55	331.05	327.22	329	327.78	329.95	327.63	326.53	328.35	326.77	327.52	325.22	325.94	325.58	329.97	326.53	326.21	327.95	325.6	326.46	329.69	327.9	327.96	326.65	327.43	326.58	325.65	326.86	326.81	328.01	326.96	327.84	327.33	328.02	330.18	329.22	329.07	326.02	325.21	327.74	324.64	328.33	327.54	326.51	328.31	325.96	329.23	326.89	326.96	328.23
326.85	327.16	324.16	326.78	328.27	329.36	330.8	325.9	329.23	327.91	330.65	326.33	326.39	327.68	328.69	330.05	329.36	326.6	327.98	327.27	328.78	328.01	326.23	328.5	327.75	326.91	326.06	327.74	329.08	327.56	327.52	330.52	328.26	328.72	329.27	327.22	326.68	330.79	326.92	326.08	328.59	328.18	325.95	327.6	329.06	326.39	326.69	327.4	327.24	329.79
314.82	316.91	317.09	312.29	314.14	314.3	313.6	315.67	314.38	314.48	315.86	317.57	317.2	315.19	314.81	313.38	314.12	315.96	313	316.71	316.53	313.81	318.6	312.01	314.64	314.56	314.82	315.93	315.47	315.86	313.86	314.86	315.61	316.21	313.38	315.33	314.12	315.14	314.64	314.69	315.22	315.14	313.76	312.13	316.07	313.29	315.6	313.75	316.22	315.7
304.78	305.09	304.4	307.64	303.77	305.21	302.51	304.87	304.98	303.42	306.31	304.06	304.79	306.25	305.43	305.9	306.32	305.8	305.38	306.87	304.74	304.73	305.33	305.55	305.09	307.7	304.36	305.92	305.17	303.5	303.74	302.84	304.04	306.11	305.28	307.31	305.6	304.87	301.09	306.44	306.72	306.38	304.97	305.38	306.59	305.67	302.95	302.17	306.97	305.48
310.93	310.57	310.22	311.18	309.8	307.84	312.76	307.68	310.08	308.59	308.71	308.71	310.59	310.57	310.02	308.07	313.21	311.89	310.19	309.55	309.33	309.46	311.73	312.55	309.9	311.21	311.84	311.04	311.85	312.18	312.57	311.11	314	311.01	308.74	311.1	311.82	310.51	311.51	311.68	308.75	309.44	309.96	311.23	310.47	311.59	310.68	313.03	308.79	310.72
315.19	316.17	316.85	317.27	317.4	319.4	314.83	319.75	317.83	318.56	317.17	319.13	317.27	315.82	318.54	317.39	318.1	319.24	317.5	316.41	321.19	317.41	316.7	319.8	319.01	320.66	318.3	318.24	318.56	318.28	318.14	319.48	317.47	318.23	318.49	318.08	318.55	321.47	316.14	318.56	319.57	319.14	317.87	318.82	318.91	318.28	317.38	318.27	319.5	319.45
317.48	317.32	320.48	317.61	317.45	316.88	316.49	315.64	318	316	317.65	319.22	317.8	318.92	317.94	318.51	314.12	318.75	314.97	318.75	316.83	316.24	319.82	319.57	319.5	315.87	317.07	316.62	318.99	317.74	316.35	318.92	314.39	318	317.39	316.48	317.02	318.74	316.08	317.27	317.42	316.57	318.07	317.07	318.7	314.86	317.16	317.22	316.53	318.48
305.57	304.39	305.36	304.63	304.78	303.67	302.98	302.19	304.26	306.64	303.2	303.95	306.92	304.61	305.22	306.25	304.26	306.15	305.94	302.74	304.41	303.61	306.54	306.25	303.53	305.5	307.88	302.42	306.47	305.66	306.19	305.93	303.08	304.85	303.72	305.14	306.28	307.17	304.69	301.63	302.98	307.66	303.63	304.65	304.07	306.14	302.34	307.09	303.81	306.03
317.84	317.04	320.6	317.84	317.99	319.83	321.87	317.86	317.54	317.92	316.91	319.26	316.12	319.7	318.36	320.15	317.32	320.95	319.17	319.41	317.58	317.24	318.25	320.14	317.38	318.81	315.51	316.89	317.89	318.27	315.85	316.66	316.35	318.1	316.71	318.79	316.79	320.07	319.82	318.47	318.44	317.32	317.4	315.94	319.22	319.52	316.77	319.87	317.15	317.34
329.07	331.4	327.26	328.1	328.58	329.35	329.58	326.59	328.81	328.61	327.47	328.69	325.78	328.28	327.31	327.26	329.43	329.15	327.31	326.3	329.13	327.72	328.12	325.63	329.26	326.6	327.15	327.7	329.02	326.55	326.64	325.52	328.86	326.36	327.73	328.67	327.4	328.33	327.81	326.13	327.25	329.53	326.31	327.18	327.26	327.76	326.15	325.9	324.8	327.83
303.76	301.43	302.86	304.2	303.43	304.32	302.07	302.98	304.18	303.25	302.99	305.51	302.13	304.16	302.71	301.86	303.43	301.22	302.87	303.47	301.25	301.94	304.48	301.69	300.16	303.36	304.03	303.56	300.24	303.23	301.52	302.41	302.79	304.24	302.33	301.01	303.84	299.48	302.65	303.16	302.87	302.35	302.89	302.22	301.8	303.59	301.9	304.55	300.88	304.15
314.87	311.91	313.23	312.21	313.71	312.3	311.52	311.09	311.94	311.54	313.17	314.31	314.05	312.52	316.28	313.5	313.29	313.4	311.25	316.28	312.57	314.06	313.01	312.55	312.66	312.32	312.93	313.2	314.79	313.48	310.54	314.53	312.6	313.9	311.52	312.21	313.64	313.09	311.56	310.44	314.58	313.66	311.57	314.31	310.03	314.89	311.9	312.8	313.45	312.97
316.13	317.91	316.83	318.67	315.88	316.29	317.04	316.23	315.52	315.82	316.32	318.31	318.72	315.71	316.77	317.64	315.69	317.1	319.31	316.99	315.43	316.13	315.46	316.68	318.74	316.14	318.33	317.76	316.7	318.67	317.83	317.12	318.36	315.05	317.44	317.37	317.46	314.68	315.75	315.61	317.99	316.93	316.41	318.06	317.05	316.45	315.56	316.05	315.75	318.02
327.78	328.36	329.18	327.8	328.54	324.03	327.92	331.14	326.42	325.68	328.08	328.74	327.13	327.11	329.57	329.4	327.85	328.08	329.95	328.23	328.64	328.48	330.87	326.8	328.34	327.54	328.81	327.13	329.6	326.9	329.56	327.81	327.76	327.42	329.98	328.35	328.63	327.97	328.09	329.89	327.35	330.33	330.64	327.07	327.74	328.35	325.76	326.71	328.13	330.19
325.58	326.7	324.34	324.58	324.78	326.14	327.33	326.71	325.3	327.14	325.91	325.75	324.65	325.01	326.43	323.64	324.86	325.06	321.96	323.62	323.06	324.28	322.14	325.13	325.02	325.72	324.8	324.17	324.71	326.69	326.04	325.68	326.57	325.68	325.83	324.74	326.43	324.44	323.59	326.06	325.42	325.52	327.8	324.31	323.1	324.59	323.28	326.35	325.16	326.88
306.57	304.36	302.17	303.83	302.62	301.23	304.19	306.13	304.96	302.74	302.75	303.66	304.74	304.52	303.24	306.88	302.52	304.75	304.62	303.12	302.3	301.93	301.13	302.93	304.18	305.27	306.52	301.61	302.55	303.24	303.02	303.74	302.45	302.87	303.34	303.91	303.07	302.62	304.28	303.01	304.02	303.8	304.23	303.01	305.4	302.05	302.36	303.64	299.73	303.54
306.33	308.66	305	304.83	306.98	303.44	302.87	303.53	305.9	306.65	304.79	303.94	306.75	303.72	303.93	306.36	306.24	303.66	306.3	304.11	305.86	305.1	306.13	305.89	304.44	305.48	306.74	303.07	304.02	303.47	307.19	306.78	305.79	303.09	304.8	304.01	307.59	308.03	305.02	306.19	305.31	305.28	301.04	305.97	304.75	305.11	305.62	304.44	306.98	305.01
306.45	306.72	304.38	304.75	305.31	305.28	306.95	306.72	307.33	306.02	305.63	305.97	306.95	308.89	306.14	308.36	305.18	306.26	304.94	308.12	305.9	307.44	307.85	306.62	307.23	306.53	306.42	306.98	306.03	304.12	306.96	304.93	306.99	304.66	307.54	306.88	307.96	306.09	304.97	307.15	305.27	307.3	305.69	304.43	306.37	307.48	306.84	306.99	305.96	305.66
300.65	302.89	298.23	300.54	303.87	298.94	300.91	301.97	300.3	299.03	301.92	303.16	298.44	300.58	301.15	302.66	301.77	298.81	300.87	298.66	298.07	298.85	301.04	302.45	300.71	302.27	300.08	301.15	299.86	300.05	299.87	298.39	303.34	300.01	302.07	300.65	297.83	301.74	299.58	299.53	302.22	302.15	301.07	300.48	300.28	301.29	301.94	300.3	298.74	299.92
314.94	314.45	313.52	314.36	316.4	313.32	315.2	313.09	315.62	312.22	316.84	313.56	314.18	316.07	314.05	314.3	312.55	313.53	314.65	315.07	315.36	316.15	315.64	316.07	314.39	316.47	315.41	315.28	316.52	314.97	312.46	314.51	315.19	315.71	312.1	313.87	311.47	314.8	315.92	315.26	317.04	315.23	316.38	314.8	314.95	315.73	313.39	314.78	315.39	316.93
303.62	303.93	302.92	303.51	303	304.06	306.47	301.7	303.56	304.4	305.77	304.04	304.76	304.24	301.89	304.51	303.08	304.64	303.71	304.28	304.01	301.55	302.97	304.02	303.52	302.32	305.16	302.77	303.63	303.37	304.37	304.05	307.03	304.17	303.55	305.49	303.44	303.76	302.73	303.36	305.55	305.23	304.16	303.71	305.58	303.75	303.9	304.16	303.74	306.35
306.3	305.39	306.27	305.55	303.68	306.54	305.08	303.24	307.11	305.78	307.56	306.96	306.63	306.45	304.6	304.93	306.18	305.27	309.45	307.49	303.51	305.59	305.52	306.96	305.48	306.7	305.1	307.04	306.27	307.51	305.44	303.79	306.01	306.07	304.91	304.09	305.75	305.7	306.66	306.13	307.3	304.46	307.64	306.07	307	308.07	304.82	307.85	306.1	304.81
300.46	307.5	304.71	303.96	306.16	307.88	304.67	305.85	308.72	305.34	308.64	304.55	304.99	307.88	307.71	306.31	305.14	307.55	307.67	304.78	303.87	305.93	307.61	306.69	304.28	305.82	305.21	304.75	304.65	304.76	305.48	306.78	304.61	308.73	305.61	306.66	304.79	305.98	306.82	305.29	306.59	305.28	306.44	306.86	305.9	304.45	306.07	306.15	306.51	302.36
302.65	306.23	305.47	303.99	305.01	304.58	306.61	303.18	305.6	303.79	307.3	303.6	303.75	305.55	306.44	305.49	305.5	306.29	305.44	304.6	305.73	304.96	306.24	305.21	305.67	305.22	307.77	306.55	306.24	304.44	305.03	305.57	306.18	303.49	303.19	305.63	304.34	306.1	310.17	304.76	304.22	305.41	306.22	304.79	304.24	304.71	306.64	304.79	303.24	303.67
312.42	313.36	314.02	310.91	310.47	312.7	309.96	310.47	311.63	311.51	308.47	311.96	311.64	311.63	309.38	311.21	309.51	313.07	311.84	310.02	312.52	311.42	312.02	310.85	312.87	310.34	311.4	309.84	313.6	311.78	313.25	308.24	312.23	311.67	310.83	308.81	314.97	313.33	310.83	313.58	312.11	312.11	313.05	312.54	312.9	312.44	311.9	312.22	311.81	312.43
304.24	302.7	303.84	303.41	308.31	306.89	304.45	303.44	304.9	301.68	306.29	304.5	306.18	305.02	305.95	304.54	304.72	302.22	304.76	306.58	306.32	307.53	303.42	304.92	302.2	302.93	306.25	303.15	304.37	305.55	303.74	305.24	302.56	305.33	305.67	305.33	303.07	304.91	305.28	304.62	307.75	305.95	307.52	306.53	308.53	306.01	305.95	302.67	303.21	304.63
305.43	308.09	305.98	306.75	302.2	303.72	303.28	306.44	302.71	304.61	305.27	304.66	302.45	303.34	303.57	303.55	306.24	305.91	306.94	303.97	305.44	304.15	307.28	304.44	306.15	305.67	305.36	305.91	306.95	305.04	305.27	306.68	305.54	306.04	303.85	303.67	306.05	305.39	305.1	303.39	304.57	305.26	304.87	303.94	303.79	303.91	304.89	306.12	306.2	306.91
297.1	296.01	297.84	296.36	298.16	297.17	297.68	296.78	295.24	296.87	297.19	296.03	296.89	299.03	299.05	297.98	300.77	297.18	297.08	294.98	294.18	297.77	294.09	298.94	298.08	298.16	294.87	297.61	296.1	297.32	298.29	298.54	293.98	297.54	294.21	297.55	299.31	297.05	296.02	297.34	297.3	296.4	297.2	296.61	297.1	295.79	298.55	297	299.44	296.67
301.36	301.94	298.91	300.58	301.14	299.4	299.97	299.51	303.29	301.48	302.32	300.24	301.32	301.89	300.94	300.62	302.1	299.28	299.38	298.98	299.01	302.37	301.79	299.68	298.42	301.77	300.83	299.09	297.62	300.09	301.58	300.71	298.93	299.77	297.95	300.97	300.53	301.05	299.04	299.9	301.11	298.65	301.48	298.62	300.63	299.56	300.92	299.72	299.18	300.13
316.84	316.87	319.59	316.6	317.24	316.53	318.42	315.7	315.92	315.06	315.12	318.31	315.4	317.96	315.73	316.97	318.29	316.45	316.18	320.76	316.99	316.12	317.25	316.61	317.43	316.76	316.25	316.11	315.71	317.84	315.57	316.55	318.2	316	317.01	315.55	318.33	315.9	314.74	316.94	318.36	318.73	318.03	313.05	316.94	316.38	317.39	317.28	318.86	313.18
304.99	304.57	304.73	304.39	303.56	302.53	304.08	300.6	303.36	305.2	304.49	303.11	304.28	306.32	304.59	305.2	303.53	305.93	302.7	305.87	304.94	304.1	304.45	306.17	305.41	305.05	307.07	306.18	305.99	304.66	307.12	301.9	306.23	304.38	306.36	303.48	304.96	304.49	305.49	302.99	304.76	305.91	305.06	303.72	307.63	307.17	306.76	306.16	303.3	303.82
319.44	315.43	319.26	315.4	319.22	316.04	316.95	317.73	315.24	318.4	318.06	317.06	319.46	318.09	317.99	317.2	317.5	314.89	313.82	316.82	317.21	315.21	318.01	320.32	316.08	317.84	315.57	318.3	317.39	318.42	318.93	316.32	314.79	316.74	318.14	316.78	318.78	316.96	319.3	318.35	316.51	317.38	316.68	316.89	321.02	316.04	316.08	318.09	318.1	316.65
317.27	320.05	316.29	317.14	317.94	317.45	319.06	318.17	317.49	318.62	319.32	317.36	320.08	318.83	318.38	318.29	316.71	317.58	320.81	317.72	316.97	314.9	317.73	316.47	320.83	316.81	316.63	320.06	318.27	319.41	316.26	317.83	318.64	316.93	316.94	317.41	317.65	319.96	317.19	320.22	318	318.16	315.3	316.96	318.48	316.36	318.25	316.47	319.39	317.23
324.8	326.31	324.97	325.9	326.37	326.26	325.4	326.14	326.11	325.14	324.37	327.16	324.29	324.04	327.7	325.02	323.68	324.04	326.25	324.04	325.6	325.4	325.54	324.89	325.94	324.49	326.61	324.75	326.41	325.97	323.71	324.15	325.15	325.19	324.72	325.75	324.59	325.54	325.42	325.64	326.41	325.96	323.8	326.17	325.64	326.44	325.12	325.16	324.73	323.69
292.57	295.25	295.08	293.11	297.03	292.81	294.7	291.59	295.05	292.42	294.57	293.65	291.83	292.5	295.72	292.25	293.51	293.85	295.15	293.51	291.44	295.5	294.54	295.29	294.21	293.94	294.93	291.38	294.33	292.81	296.11	294.38	292.35	291.25	294.62	293.86	292.15	297.58	294.74	292.81	295.08	294.09	295.51	295.54	291.76	295.21	293.58	292.88	293.47	297.72
311.49	312.84	309.33	310.33	310.35	312.02	308.73	310.87	311.33	312.12	313.48	311.22	310.78	309.32	310.21	307.89	306.67	310.91	307.84	311.33	312.43	310.55	310.85	309.27	310.68	311.06	310.08	310.39	309.25	310.64	310.45	310.71	309.88	312.4	309.72	309.4	311.05	309.93	308.59	313.03	312.24	311.53	311.19	307.55	309.81	310.95	312.35	309.96	310.51	309.18
302.18	303.4	300.92	302.17	303.88	302.11	302.44	303.14	303.46	300.17	304.3	300.56	302.65	302.56	304.81	301.68	304.21	301.08	303.8	302.45	303.59	301.41	302.13	302.67	303.22	302.34	301.34	301.84	300.18	302.35	301.96	299.42	300.91	299.94	303.61	299.2	302.71	304.06	301.73	303.59	303.09	301.82	301.42	302.53	304.12	304.09	303.64	305.1	300.01	302.03
318.26	317.71	315.52	318.44	316.81	314.33	317.19	316.3	317.64	318.94	317.48	314.48	320.54	316.32	319.23	316.94	318.75	314.67	318.4	319.49	316.99	317.09	317.75	317.87	317.88	319.6	318.52	316.97	318.61	317.37	317.54	316.73	317.6	315.93	316.32	316.74	317.66	318.26	319.5	314.32	317.23	316.26	316.42	317.92	318.73	319.48	318.76	319.89	318.83	317.17
308.73	308.31	309.21	309.98	309.15	311.93	312.22	311.13	310.51	307.91	309.8	312.59	310.13	309.4	309.44	310.05	308.41	312.3	311.05	312.03	311.01	309.82	307.69	308.79	309.81	311.72	310.05	312.13	312.68	311.13	309.11	310.68	311.45	310.45	312.37	312.28	310.38	308.77	310.88	309.71	310.94	312.12	308.5	310.08	307.65	311.18	313.47	310.14	310.03	310.08
301.58	302.95	303.1	303.89	303.34	302.8	301.18	301.93	304.33	302.81	302.03	302.04	303.72	302.32	303.67	302.77	301.8	303.11	301.81	303.21	301.85	304.86	299.83	304.25	303.68	301.9	303.26	302.82	301.73	303.53	302.59	302.42	301.81	304.4	303.35	303.62	300.51	301.8	302.06	305.38	302.58	301.4	302.92	302.44	302.79	301.99	303.09	302	305.11	301.89
328.5	328.3	326.77	328.5	328.26	328.83	329.19	328.47	326.82	328.97	327.07	330.69	327.05	328.04	330.8	329.23	329.25	329.35	329.9	330.29	329.17	328.07	327.88	331.99	326.72	329.67	329.26	328.77	327.26	329.73	328.72	329.42	328.21	329.83	328.2	326.12	329.04	328.03	328.65	329.44	328.75	327.56	328.68	331.93	327.58	326.85	329.45	327.62	328.16	329.2
295.53	295.99	295.78	297.53	297.55	295.88	297.45	297.32	297.69	295.36	296.95	299.72	297.51	296.29	297.32	297.7	296.01	295.3	297.73	295.7	298.01	294.28	298.85	296.98	295.88	297.51	295.95	294.98	295.4	295.08	296.04	295.75	298.21	299.34	297.68	297.72	295.44	295.94	297.36	297.3	297.16	297.16	296.73	296.07	296.81	300.13	297.1	296.13	293.88	297.24
303.25	305.04	304.97	303.95	303.33	304.3	304.15	304.87	304.14	303.63	305.41	306.24	301.95	305.42	304.35	305.05	306.01	306.73	304.7	305.2	306.27	306.43	306.78	303.07	306.97	304	307.48	304.6	301.66	303.36	302.49	303.71	307.19	301.29	304	302.17	305.05	303.17	304.13	304.62	300.65	303.28	303.46	303.61	302.58	305.83	301.48	303.82	306.04	304.99
327.91	328.86	327.33	328.3	328.37	327.85	327.13	331.18	328.84	328.66	328.81	328.76	326.25	326.87	327.19	328.26	327.92	330.84	326.69	328.84	327.77	325.91	328.88	329.01	328.84	329.39	327.3	329.06	327.53	328.53	325.86	328.36	328.71	327.54	328.02	325.65	327.15	328.25	327.64	328.91	327.97	326.01	329.09	326.78	327.89	327.8	328.39	325.68	328.32	328.69
314.24	313.46	315.55	316.12	313.11	315.22	316.34	313.5	314.03	316.99	315.52	314.76	314.77	313.19	315.85	315.91	312	315.69	319.37	316.47	314.25	314.98	314.99	316.88	317.12	312.06	310.82	315.28	317.16	318.07	317.03	314.8	314.7	314.32	313.89	315.42	315.27	314.73	318.08	315.2	315.81	313.98	315.16	314.73	313.98	314.72	314.22	313.85	315.1	315.02
325.56	323.94	324.59	326.29	324.81	326.51	325.33	326.43	324.28	326.45	325.94	325.94	323.83	324.95	325.85	324.77	324.94	323.67	325.48	324.38	322.85	326.73	324.64	326.1	325.22	327.17	325.45	325.09	323.89	325.68	326.38	323.65	325.8	323.78	324.64	325.1	325.41	323.54	325.83	325.14	324.89	324.36	325.88	325.71	325.34	324.78	326.23	324.57	327.82	325.19
312.87	311.45	309.66	313.01	311.99	313.07	313.26	312.41	312.13	311.89	313.88	314.2	311.61	312.33	309.02	310.87	312.31	315.33	313.68	312.7	313.14	313.55	311.54	311.28	312.61	313.45	312.4	312.3	313	312.1	313.19	314.28	311.24	312.85	312.7	312.72	313.5	312.22	312.97	313.94	313.75	312.54	312.1	312.13	312.69	311.37	312.89	313.41	312.93	313.57
304.27	307.11	303.85	303.85	304.48	302.8	305.92	305.67	307.17	302.23	305.05	303.76	305.72	305.59	306.58	304.31	306.81	305.91	304.89	306.39	305.64	305	304.86	305.86	305.77	304.81	305.57	306.03	304.93	304.45	306.47	305.8	306.18	305.55	307.26	307.19	305.17	304.7	307.04	302.79	304.96	307.03	305.78	305.02	305.81	304.77	304.54	306.18	306.14	306.15
302.95	304.47	301.05	303.74	303.41	300.14	301.42	301.91	304.59	302.12	304.95	303.07	301.94	300.03	304.87	305.12	303.93	304.43	303.38	306.34	302.76	304.04	302.92	302.39	303.53	301.79	306.23	303.62	301.81	304.18	303.54	302.7	302.05	302.62	303.29	302.62	303.36	303.96	301.17	302.66	303.52	304.22	305.77	305.54	302.66	303.85	303.39	303.08	302.93	304.92
321.86	319.24	318.03	320.58	321.05	319.1	320.32	320.36	315.84	319.92	320.79	317.78	320.1	319.52	320.28	319.34	320.41	319.73	318.81	319.34	321.03	321.35	319.25	320.14	318.32	319.89	320.74	320.65	317.71	320.09	317.72	318.61	319.1	319.61	321.44	320.52	321.44	320.82	319.59	319.21	319.47	318.1	318.88	318.17	318.41	320.04	318.91	320.82	317.65	320.16
305.63	305.09	305.11	305.76	308.42	304.72	303.31	303.77	306.82	304.66	304	304.94	306.37	304	305.59	308.74	304.63	304.37	303.53	306.15	305.5	307.12	305.65	306.11	304.19	302.05	306.15	308.17	305.39	306.36	305.47	304.57	308.16	304.68	304.83	306.57	306.45	304.76	308.12	303.89	307.76	305.04	304.76	305.63	304.43	303.07	305.81	305.6	307.55	304.84
304.46	307.33	301.27	303.43	304.8	304.95	305.16	305.34	303.46	304.01	305.39	304.18	303.78	302.74	304.6	301.44	304.89	302.88	303.85	302.65	301.48	305.05	305.19	302.93	304.34	305.64	306.28	304.94	304.91	305.88	303.38	306.67	302.02	303.9	305.86	305.47	304.64	304.06	301.5	305.14	304.27	304.4	306.95	304.43	305.2	305.38	303.75	304.9	304.63	302.56
316.05	314.73	311.73	316.07	315.85	317.64	313.4	313.79	314.95	315.44	313.78	314.15	316.5	315.32	317.61	317.58	317.46	314.63	313.26	313.3	316.32	313.84	316.41	314.67	316.19	314.88	314.04	315.28	315.51	312.76	316.57	315.86	316.3	315.41	313.43	315.33	314.14	314.96	314.43	315.66	312.37	315.93	316.32	312.67	314.68	316.44	315.63	314.96	312.46	315.95
294.25	293.61	295.47	291.66	293.85	292.59	292.08	294.35	294.07	294.41	292	293.93	293.41	292.56	294.75	294	293.46	291.3	291.56	292.65	291.27	293.83	294.93	294.56	294.5	296.16	291.43	292.14	292.32	295.65	294.35	293.12	295.95	296.75	293.75	293.59	293.15	295.15	295.05	292.96	295.96	293.36	293.84	295.08	293.31	296.1	296.79	293.97	294.39	293.95
305.45	304.57	304.07	303.26	300.46	304.37	303.04	304.18	303.66	301.36	305.63	303	305.36	303.61	304.15	303.5	302.32	303.11	303.46	303.96	303.42	303.36	301.54	302.21	305.77	300.83	302.27	306.88	302.66	303.08	305.22	303.93	301.84	301.48	303.41	301.83	303.72	303.27	303.41	304.5	302.26	301.99	304.66	301.47	305.03	303.78	304.59	303.72	302.47	303.45
313.84	312.39	316.03	313.73	312.91	316.75	311.5	312.41	313.15	314.13	313.16	314.3	312.02	311.63	313.16	315.08	312.31	313.75	312.4	313.21	311.58	313.17	313.27	313.64	312.68	313.92	314.21	314.74	310.72	312.9	314.36	313.6	312.13	313.71	309.33	313.8	312.75	313.81	310.89	311.23	313.35	313.48	312.36	314.82	311.54	310.67	313.14	312.66	313.84	313.06
323.64	324.87	326.64	321.91	323.04	323.6	325.74	323	324.22	320.8	326.73	324.89	324.59	325.78	326.17	323.44	323.66	325.68	323.09	326.61	322.58	325.24	326.57	323.02	323.17	325.02	323.13	325.99	325.01	322.63	323.98	324.83	323.43	325	324.42	323.27	325.81	324.69	326.13	325.65	324.82	324.38	325.84	324.48	325.35	324.68	325.11	328.13	324.93	323.55
327.62	327.45	329.72	327.97	329.26	330.93	327.82	328.62	328.17	327.17	329	329.48	327.73	328.97	326.38	326.76	325.65	329.02	327.29	325.11	327.92	329.8	324.67	326.51	326.38	328.91	326.35	328.15	328.18	327.11	327.18	328.49	325.46	329.31	326.86	327.92	330.92	327.87	329.69	329.55	326.39	326.49	325.9	330.68	326.68	328.39	326.07	326.95	327.72	327.13
327.4	326.5	327.86	323.91	328.68	327.84	329.31	325.33	329.02	326.42	329.08	327.6	325.69	325.52	326.93	328.06	327.72	327.66	327.81	327.66	325.98	327.54	327.12	324.13	326.72	329.03	327.25	328.06	327.63	327.44	326.16	326.47	326.42	327.05	328.57	327.8	326.12	327.29	325.43	327.14	327.17	327.83	327.58	328.73	328.37	325.81	323.99	326.15	329.39	327.42
314.34	314.65	312.3	313.79	312.38	314.45	313.56	311.51	314.76	313.06	312.44	312.39	313.05	314.06	311.06	312.57	314.33	311.45	312.08	313.17	313.25	316.65	312.43	313.52	314.13	314.05	313.3	314.69	312.61	311.96	316.36	313.42	313.29	313.94	315.14	316.28	313.71	312.97	312.41	314.3	311.69	313.66	313.6	313.19	315.24	314.42	314.04	312.67	311.08	315.17
315.32	311.82	314.8	315.74	312.17	312.4	315.06	312.66	312.46	314.25	311.82	312.12	309.88	313.06	311.03	312.79	313.46	311.96	315.06	313.48	314.52	312.92	312.53	312.87	314.74	312.21	312.86	313.51	313.61	312.9	313.09	312.38	311.59	313.38	312.04	309.59	311.29	312.69	312.82	311.1	312.86	311.59	312.81	311.03	312.22	313.38	313.06	313.32	312.83	311.47
318.27	318.15	319.24	318.85	317.99	317.58	317	316.34	316.61	315.76	318.02	318.8	318.09	318.51	316.2	317.63	318.31	317.17	319.53	319.36	314.03	316.11	319.05	317.05	319.98	317.89	319.82	316.33	320.09	317	318.9	316.62	318.98	316.48	317.61	315.49	315.77	318.36	319.4	318.18	316.52	317.11	316.98	318.85	317.52	319.28	317.79	316.57	316.85	316.92
302.79	301.69	302.32	298.14	302.62	300.28	302.29	301.15	300.45	300.59	300.91	298.56	299.88	301.7	302.05	301.13	300.29	298.72	302.54	300.9	300.89	298.72	300.05	302.54	298.85	299.34	301.58	298.98	300.55	300.05	299.62	303.34	303.55	301.71	300.3	300.18	299.78	301.08	299.68	301.44	301.48	299.13	301.67	300.69	301.72	299.87	301.35	300.66	298.19	300.57
308.96	313.81	309.67	312.96	313.07	312.08	313.43	314.73	310.58	314.57	314.97	312.37	314.63	313.95	312.57	315.58	312.29	310.67	314.05	309.6	313.49	314.71	308.75	310.87	310.7	313.85	312.27	311.24	311.65	312.87	313.65	312.05	313.24	312.75	314.44	311.25	312.44	311.06	311.37	313.05	311.21	309.53	312.05	312.96	313.63	311.76	312.56	314.55	313.97	310.9
306.96	307.57	305.41	305.6	305.47	305.32	305.36	305.2	305.99	306.21	303.88	304.98	305.4	305.05	304.7	306.79	305.29	307.07	303.77	307.82	305.05	306.87	305.02	306.6	305.41	307.44	305.04	307.73	303.67	305.71	308.29	306.42	304.74	304.96	306.42	305.85	306.55	305.92	307.19	306.5	304.11	306.99	306.36	306.97	306.62	307.54	305.86	307.2	305.3	307.6
305.32	303.59	303.9	301.08	302.34	302.48	299.9	303.39	303	302.51	300.61	304.49	301.87	302.93	303.21	300.94	303.25	302.39	301.58	302.7	301.45	304.35	302.77	300.77	299.44	302.45	300.91	303.9	302.18	302.17	304.56	302.21	302.7	301.09	301.14	302.47	302.12	302.39	303.14	301.89	300.63	303.65	302.77	302.19	303.35	302.74	304.92	302.89	303.8	300.91
294.74	296.21	295.21	295.7	295.86	292.99	295.22	293.38	297.03	297.23	294.44	291.61	295.16	297.88	295.02	295.49	295.05	295.94	296.97	294.73	293.35	294.23	296.24	295.14	294.6	297.98	293.94	295.37	295.06	296.03	293.91	294.18	293.99	296.07	295.63	295.25	295.06	293.96	294.45	294.17	295.51	295.69	293.49	293.91	294.6	297.3	293.22	294.33	293.7	295.85
304.26	303.8	304.54	304.23	305.28	303.03	301.74	301.37	303	302.52	301.17	303.47	302.39	302.63	301.8	303.98	303.38	304.35	303.95	302.69	303.4	303.38	303.8	305.39	302.36	303.91	302.51	306.85	303.18	300.5	303.69	303.95	304.14	301.97	302.04	303.67	302.57	304.19	303.25	301.6	304.6	303.81	306.59	303.19	303.52	304.61	301.47	301.88	306.46	301.22
314.52	314.07	314.38	313.45	313.58	312.19	314.62	311.54	314.6	313.15	313.99	312.18	314.79	315.12	314.61	315.75	311.64	313.67	311.57	313.6	311.3	312.8	312.12	311.49	314.38	312.33	317.23	311.57	313.35	314.2	313.8	313.03	312.25	312.14	316.11	313.37	312.67	314.34	315.07	314.07	312.86	313.91	312.3	313.44	313.41	314.83	314.61	313.12	314.67	313.57
313.23	312.95	313.2	311.99	316.11	314.12	313.93	315.41	315.82	312.81	316.71	315.39	314.67	315.4	314.33	313.88	317.55	315.33	314.92	316.51	315.7	317.17	314.93	314.34	314.6	314.59	314.21	315.15	314.04	315.67	316.98	313.09	312.72	313.09	315.42	316.51	315.41	315.32	312.45	314.7	315.03	312.58	311.09	315.69	316.16	314.57	316.62	314.71	315.04	314.19
330.62	329.28	328.54	329.81	328.11	328.87	328.08	329.06	329.27	327.62	330.1	330.54	328.45	326.93	328.95	329.1	325.17	328.05	327.53	327.57	330.44	328.1	326.81	328.35	328.02	330.01	329.3	328.48	328.67	326.29	328.9	328.27	329.38	328.25	327.23	329.32	326.81	327.28	325.73	327.91	328.42	330.09	328.74	328.12	329.29	327.56	328.16	327.66	326.53	329.09
324.12	326.17	324.38	327.19	323.09	324.06	323.94	324.02	324.73	327.35	326.91	323.86	323.17	325.32	324.11	323.79	324.7	324.07	324.1	323.51	325.76	323.24	322.72	326.15	322.68	324.05	327.67	324.55	323.28	323.16	325.36	324.82	324.91	325.74	322.12	323.44	324.82	325.91	326.76	320.41	325.3	322.71	326.02	323.97	325.87	325.91	324.04	321.98	323.73	324.94
316.82	313.46	314.55	316.67	313.94	314.6	312.92	314.72	313.91	315.23	316.88	314.32	315.62	313.02	315.82	314.61	312.84	314.21	313.71	313.11	311.76	314.58	314.57	316.45	311.98	312.37	316	311.5	312.81	312.59	313.43	312.73	315.04	313.96	312.06	312.04	312.52	314.64	314.25	314.78	312.51	313.26	315.16	312.97	314.12	314.15	316.33	314.41	314.17	315.56
311.55	310.24	312.58	310.05	310.64	314.13	313.14	312.65	312.61	313.06	315.4	312.2	312.54	313.25	315.08	313.09	311.67	311.88	314.22	310.71	312.85	308.77	314.3	310.71	310.26	315.52	311.69	313.63	313.43	309.83	314.33	312.62	312.89	312.11	312.63	314.22	309.57	311.93	312.38	313.44	316.74	312.57	312.47	312.24	313.36	316.21	312.37	314.81	311.47	313.69
311.16	308.99	311.9	310.58	309.77	313.24	310.05	314.78	311.4	309.6	309.86	307.07	310.51	309.7	311.39	311.41	310.97	309.99	311.69	308.47	310.24	308.89	308.76	310.67	308.43	309.26	311.2	309.41	310.06	309.35	311.41	311.05	311.25	310.13	310.41	309.17	311.8	309.04	311.17	310.4	310.03	310	309.36	308.95	310.48	310.74	311.34	311.38	310.17	311.62
317.98	315.86	317.37	317.41	315.31	319.06	316.7	316.65	320.21	318.51	319.61	320.15	316.93	318.6	317.3	317.93	318.23	315.72	318.29	317.94	317.43	317.2	318.7	317.68	313.64	318.53	317.39	320.83	319.78	319.13	315.61	318.63	318.23	317.81	316.68	316.22	318.84	316.23	317.44	319.54	318.42	316.48	318.81	319.44	317.65	317.9	319.29	318.36	318.42	317.82
322.48	324.92	324.88	327.14	325.07	325.45	325.13	324.1	325.83	324.83	325.97	324.13	323.87	324.86	326.09	326.01	327.73	322.5	326.52	325.17	326.51	328.28	326.12	322.23	325.26	324.22	325.07	323.37	324.09	325.75	327.42	325.24	322.77	324.41	326.26	325.43	323.71	325.4	324.48	326.8	325.5	326.23	323.74	324.62	324.89	325.96	324.81	324.19	324.61	327.59
299.25	294.68	297.49	291.94	293.58	293.95	295.18	295.25	294.15	295.88	297.39	295.91	294.19	294.34	291.08	291.91	295.91	294.36	291.56	292.8	295.29	294.71	296.16	294.73	298.26	297.68	295.83	296.37	295.09	292.04	295.33	294.83	297.24	295.72	293.07	295.48	293.24	295.16	295.04	293.88	296.33	292.46	296.39	294.08	295.74	295.48	295.43	297.03	296.66	297.88
309.04	310.09	310.5	308.45	309.48	308.21	307.96	309.09	309.88	308.73	309	311.83	310.79	309.23	308.81	306.7	309.9	309.72	310.09	306.57	309.1	306.33	307.18	310.14	310.88	310.02	309.07	307.63	308.02	309.31	311.74	310.74	309.6	309.13	310.04	310.48	309.87	311.91	310.44	308.91	307.57	309.63	309.49	308.37	306.86	307.83	309.52	307.93	309.45	306.75
310.29	313.94	311.31	310.93	311.42	310.89	311.03	310.86	310.77	311.38	311.36	310.04	312.61	310.57	309.61	311.8	311.81	311.26	310.66	309.8	311.6	311.43	310.27	312.2	312.34	312.72	314.15	312.54	311.54	311.04	310.66	312.04	311.25	309.28	311.86	313.46	312.53	311.17	311.21	308.82	309.26	309.67	311.89	309.12	309.43	313.37	313.03	312.63	310.06	313.05
309.25	310.36	309.29	307.59	309.3	312	310.88	310.46	307.82	309.6	308.81	309.07	308.03	307.87	306.95	312.26	308.36	309.45	310.15	305.84	308.34	308.7	309.35	308.22	310.41	307.77	307.12	307.54	309.11	309.94	310.38	308.66	307.08	308.54	310.32	309.59	307.63	309.73	309.44	310.31	308.82	310.79	308.87	306.48	310.65	309.15	308.91	311.2	308.75	311.05
316.51	313.73	315.78	317.28	314.98	315.99	314.4	317.11	317.93	315.69	317.01	316.91	316.58	317.77	316.34	316.78	316.14	317.69	314.73	315.45	319.12	316.82	316.59	314.41	318.39	316.63	319.53	316.67	318.21	317.12	317.84	315.33	318.23	315.45	314.36	319.44	316.23	318.41	315.29	317.47	316.15	316.31	318.09	316.45	316.27	318.82	316.84	316.55	317.77	317.56
306.02	306.48	307.17	305.76	306.79	307.08	306.71	305.04	303.97	309.5	306.21	307.49	305.92	306.33	308.16	308.1	307.42	306.81	307.42	306.66	306.05	309.72	307.52	305.04	306.16	309.6	306.33	307.13	305.96	307.11	306.78	304.82	306.11	307.29	308.78	308.92	307.35	303.97	307.77	307.84	308.11	307.13	306.89	305.22	306.52	305.42	307.84	308.09	308.34	306.47
300.84	303.27	302.55	299.89	299.8	303.67	301.98	301.32	303.3	301.21	299.72	303.67	301.29	303.25	302.59	300.78	301.59	301.17	301.35	300.45	301.66	302.96	300.42	301.39	301.76	303.78	302.83	303.31	305.64	303.01	304.86	304.18	301.87	303.43	302.22	301.32	301.71	302.44	303.08	303.61	300.97	303.32	301.36	302.52	305.04	301.67	302.76	301.39	302.47	303.33
314.4	314.79	311.87	313.87	313.42	315.23	314.32	313.2	313.67	311.22	313.65	314.35	314.08	316.25	311.35	313.87	313.31	314.18	314.2	313.67	313.05	313.76	314.29	316.04	313.57	314.2	312.17	314.17	314.5	313.35	312.7	314.38	312.27	312.11	313.24	316.96	314.51	311.49	314.39	317.26	312.4	316.21	313.44	314.96	314.55	315.06	313.72	313.76	313.47	314.38
313.09	314.01	311.67	312.98	313.23	312.43	310.37	311.73	312.53	310.96	308.68	311.78	310.15	308.72	311.67	310.83	313.18	311.06	312.29	312.2	310.15	311.61	310.49	311.26	311.53	313.13	312.49	310.01	309.26	308.6	313.14	309.09	312.08	310.76	312.58	312.74	312.45	312.18	311.46	308.74	310.89	314.87	313.2	311.78	311.37	311.2	309.32	311.3	310.34	310.84
305.33	304.44	304.7	303.43	304.11	305.19	305.02	301.34	304.76	300.09	302.26	306.05	303.81	304.72	303.27	304.39	305.26	305.45	301.49	303.86	305.19	304	305.42	302.73	304.31	303.92	303.97	304.36	302.05	306.71	303.29	305.75	305.01	304.67	305.58	302.6	304.64	302.7	305.19	302.37	307.01	305.11	305.44	303.05	305.61	304.86	302.92	305.35	304.3	303.23
303.52	305.04	302.65	301.65	302.85	305.3	302.15	304.01	301.79	301.42	302.51	301.56	303.2	301.36	301.57	304.79	300.99	303.39	301.87	304.98	302.28	303.29	304.78	301.6	301.69	300.89	303.11	303.89	303.26	302.74	304.18	303.5	303.51	301.46	299.27	301.78	303.5	304.49	303.13	302.31	301.22	304.4	300.92	301.57	303.7	301.95	304.75	304.42	305.16	301.9
304.08	305.12	302.83	303.26	304.71	303.6	304.85	305.86	302.4	301.89	305.05	303.68	303.49	304.86	302.51	304.1	303.47	303.31	304.33	302.37	303.09	300.44	303.81	303.62	301.79	302.7	301.28	300.93	304.64	298.22	300.09	301.7	302.98	304.34	304.57	305.48	304.89	303.7	305.87	301.6	302.13	303.34	303.1	302.63	304.06	306.04	303.34	303.37	303.64	304.05
315.57	316.98	314.16	314.34	315.77	317.67	316.35	317.47	315.56	314.55	315.39	315.84	318.1	313.88	316.02	318.32	315.81	317.85	319.22	314.48	315.11	316.55	316.4	318.9	313.81	315.87	315.03	317.32	315.94	317.72	316.52	317.06	315.42	317.79	316.65	316.16	317.23	316.74	317.64	316.52	319.18	317.93	315.64	316.98	316.29	316.24	314.98	315.25	320.05	315.84
328.13	328.19	327.73	329.34	325.29	329.25	327.3	327.68	327.14	324.4	329.61	326.1	328.48	329.07	324.05	326.27	327.16	328.67	326.4	328.56	326.03	327.68	325.29	327.7	328.97	328.35	328.63	326.45	327.24	326.89	328.94	329.46	329.47	326	326.2	330.61	330.22	328.03	327.46	326.89	327.69	325.97	328.21	327.62	326.88	330.09	326.95	325.68	328.48	328.19
304.13	301.15	301.68	304.28	303.24	305.51	303.2	302.47	304.41	301.06	303.02	304.48	303.91	305.85	301.74	302.39	300.38	303.68	303.29	305.04	302.33	301.53	304.87	305.08	303.86	305.24	304.2	301.61	305.16	303.65	305.25	304.05	303.14	304.14	303.72	301.9	302.28	304.92	304.09	304.18	302.37	305.04	304.16	303.68	302.24	302.59	303.71	303.06	303.04	304.25
328.86	327.33	326.77	327	327.39	328.01	327.47	329.51	329.02	330	326.81	329.12	330.13	328.86	327.8	328.2	325.12	328.91	331.89	328.56	329.22	327.35	326.9	327.29	329.53	328.87	327.07	327.09	326.09	328.06	329.53	327.44	326.38	327.11	326.72	328.77	326.24	328.79	325.86	325.77	328.83	326.82	326.71	328.38	329.66	330.6	326.85	327.18	329.6	327.77
[truncated: 500 more rows]
[truncated: 150 more columns]
