# Supplementary material for: Genetic dissection of main and epistatic effects of QTL based on augmented triple test cross design
Source: PLoS One. 2017 Dec 14;12(12):e0189054. doi: 10.1371/journal.pone.0189054 (PMC5730204; doi:10.1371/journal.pone.0189054)
Supplement: S9 Supporting Information — (ZIP) [file pone.0189054.s009.zip › z5_1650_0.5_5.csv]

300.61	304.48	300.39	300.24	303.72	300.54	301.02	298.35	301.48	301.34	302.67	302.06	301.88	299.79	302.09	301.58	303.05	299.13	301.63	303.57	301.08	301.34	301.05	300.69	306.37	299.03	302.62	301.7	299.65	300.76	296.86	303.88	300.04	304.46	298.16	300.36	306.14	300.64	299.81	300.33	301.94	300.11	299.41	301.95	304.28	298.92	298.29	297.24	296.89	299.69
314.95	315.45	314.21	319.1	315.74	310.56	316.98	315.42	311.33	315.83	318.89	314.82	313.12	314.51	316.93	315.91	312.22	312.16	316.12	315.88	316.44	314.03	318.09	318.64	313.45	314.81	315.28	310.31	313.51	318.71	313.88	316.85	313.78	313.71	320.6	315.57	315.66	315.47	315.01	314.9	313.37	314.48	315.54	314.12	312.94	316.13	316.34	314.78	312.85	313.92
312.63	308.85	310.23	310.69	312.24	312.56	312.24	313.61	311	306.06	312.34	309.95	310.49	310.51	311.59	307.68	315.32	309.47	312.84	311.9	315.12	311.54	311.29	311.57	310.52	311.59	313.59	313.75	312.42	311.4	309.07	310.89	311.59	311.32	310.58	310.8	311.65	309.62	309.02	309.6	310.91	311.41	311.44	311.15	308.29	312.84	310.49	309.03	315.17	311.73
303.03	305.11	302.84	301.47	303.3	305.59	304.68	306.07	301.64	302.33	305.1	305.46	305.06	308.36	302.03	306.72	306.13	304.45	304.05	305.24	305.66	303.81	307.33	305.12	302.72	306.16	303.63	303.67	310.04	306.04	308.59	304.72	304.46	308.53	306.98	302.6	305.32	306.57	302.78	303.69	303.54	306.4	306.32	307.02	306.83	304.91	303.02	305.4	304.39	303.7
302.82	306.25	302.33	305.84	305.42	305.31	300.94	301.41	303.69	302.61	306.27	302.33	306.28	304.68	302.06	303.04	304.48	305.54	305.97	305.4	305.26	302.67	304.25	305.78	304.14	304.74	299.2	302.98	301.94	306.63	305.25	306.85	302.73	303.88	305	307.35	300.51	305.16	303.52	306.36	301.54	299.04	301.97	302.15	301.24	301.41	304.43	303.07	308.78	299.86
305.53	304.71	302.46	304.25	301.88	301.08	304.45	303.74	300.48	303.07	301.97	302.01	299.61	300.39	300.22	302.62	301.31	300.47	299.96	304.24	304.26	299.51	299.38	301.28	300.91	302.76	300.26	302.24	300.94	301.73	302.18	304.23	306.02	301.32	301.68	303.48	302.48	302.07	306.14	301.01	300.02	301.7	302.01	302.65	299.82	302.37	300.98	303.19	301.92	303.93
303.21	307.51	301.35	301.34	301.2	306.4	302.03	302	302.48	301.91	297.13	299.61	299.81	304.01	299.71	303.13	303.08	303.62	298.97	301.46	299.61	305.37	302.9	302.81	301.12	302.24	303.71	299.78	303.91	303.6	299.65	302.92	302.46	305.13	305.91	299.95	301.9	303.01	303.98	301.12	303.18	303.59	298.38	304.99	303.06	304.9	303.95	304.59	302.22	299.22
313.53	309.76	311.46	310.45	313.66	312.3	314	314.97	314.55	315.08	316.12	316.34	314.89	314.9	315.36	314.94	317.24	316.25	313.95	316.45	315.67	313.78	311.91	312	314.01	317.1	317.58	313.99	313.98	312.44	312.21	314.62	317.09	314.84	315.56	315.57	316.81	316.18	315.92	311.51	316.57	314.5	316.75	314.29	312.05	314.05	316.7	314.96	313.53	315
314.52	313.47	315.19	315.27	314.18	315.16	314.36	317.63	311.02	316.16	320.52	315.73	315.67	321.16	320.23	318.5	315.05	313.64	313.4	315.24	316.42	315.1	315.03	315.4	312.96	317.56	315.35	316.36	313.88	315.34	314.67	315.44	314.93	313.87	316.85	311.4	311.1	314.59	317.29	315.15	316.62	319.94	315.2	315.53	313.37	314.52	319.82	316.06	317.3	309.89
323.69	323.82	323.28	327.59	326.98	320.33	327.99	326.28	326.36	324.22	327.28	323.32	324.2	326.12	324.12	324.45	325.42	322.79	324.99	325.05	324.89	327.32	324.95	324.2	329	324.11	321.73	326.65	321.95	328.5	324.37	323.93	325.75	324.5	322.67	323.34	324.41	322.49	326.16	323.29	321.82	326.23	323.92	326.41	322.09	324.24	323.92	324.23	321.26	323.54
307.31	308.84	308.24	310.61	306.2	309.04	309.37	311.68	308.23	309.82	305.83	308.32	308.65	310.91	309.61	307.49	309.71	307.84	305.77	305.17	305.98	310.14	309.55	312.27	309.73	309.11	309.1	306.41	308.74	306.73	307.23	309.77	308.16	311.36	309.75	308	311.4	306.37	309.36	308.18	308.91	307.59	308.62	307.87	307.67	310.95	306.18	311.3	310.17	307.84
309.38	313.43	314.63	314.19	310.93	316.88	313.89	311.75	312.6	311.29	314.94	312.86	317.42	310.97	311.32	311.61	314.17	310.45	313.65	314.76	313.38	313.03	314.34	314.36	310.84	315.19	312.94	311.86	314.95	313.45	316.55	311.64	317.94	312.23	314.78	312.67	313.83	314.49	312.63	312.63	316.68	312.95	311.46	309.83	312.91	313.68	318.42	315.36	312.62	313.27
325.27	328.67	327.72	328.28	328.24	323.82	325.27	324.16	327.47	325.85	324.12	329.32	327.88	325.72	326.31	327.43	326.41	330.4	325.79	325.59	325.71	325.3	325.54	326.79	325.82	328.71	326.32	326.55	328.85	329.54	326.13	326.69	323.22	328.78	325.95	327.82	328.75	327.23	325.51	328.26	327.56	327.09	325.14	329.9	326.96	324.74	327.6	329.88	329.07	328.65
317.5	318.77	315.67	316.56	320.02	320.01	315.85	314.62	318.42	317.42	314.91	318.49	316.29	320.34	317.52	319.65	315.48	316.74	315.27	318.02	319.98	315.61	315.85	316.81	314.44	318.3	318.25	318.74	319.92	320.33	319.35	314.49	316.29	318.27	319.04	320.62	320.17	318.35	316.35	318.14	317.51	316.46	318	316.35	318.38	321.17	318.62	319.96	315.07	313.69
331.36	324.84	327.23	328.69	325.86	323.21	323.33	325.79	331.18	330.35	329.8	326.6	328.35	326.98	321.94	327	329.44	323.15	326.85	325.63	326.82	329.16	326.48	325.06	328.17	328.42	331.5	330.45	330.38	331.2	327.55	329.01	329.05	330.11	328.65	326.16	329.69	330.68	325.13	327.58	326.79	328.57	327.8	326.25	331.41	328.39	328.12	328.21	327.16	328.85
302.66	307.68	303.23	305.12	302.31	304.46	304.35	303.49	304.46	303.12	304.14	304.21	303.83	304.3	301.41	305.13	300.63	307.44	307.91	303.01	304.16	305.03	307.1	303.16	304.55	306.78	304.16	304.37	302.01	302.8	300.89	302.52	303.32	308.19	303.41	304.45	303.52	303.72	307.48	305.32	308.17	305.02	307.5	302.91	300.78	306.46	303.27	305.24	302.93	302.74
303.23	300.95	301.51	308.91	304.24	303.13	310.77	304.36	306.77	302.81	304.65	305.45	303.74	305.86	305.78	304.98	303.71	304	309.49	307.87	305.21	308.11	305.02	305.48	305.15	304.03	303.72	305.56	304.81	307.17	307.14	304.11	303.5	304.34	303.64	305.93	306.6	301.49	307.34	305.11	302.09	307.04	304.12	302.4	308.09	304.79	305.92	307.64	306.99	305.82
309.42	314.77	306.48	310.43	310.2	309.88	311.66	309.28	313.88	312.88	311.43	312	312.54	316.12	310.75	306.84	311.01	310.55	308.34	311.45	308.91	308.56	312.46	312.69	312.83	310.38	308.15	313.3	306.76	310.71	309.41	311.01	312.16	310.46	309.49	309.47	308.99	310.38	312.49	309.49	308.29	310.82	310.13	314.15	308.77	310.48	305.99	307.86	307.16	313.32
311.04	311.63	313.41	311.94	311.79	308.8	311.44	308.55	307.67	308.01	314.65	311.02	312.66	311.24	309.31	313.07	311.43	311.92	308.65	308.04	312.06	315	314.24	308.12	311.14	310.55	316.17	313.33	311.03	313.73	310.47	311.69	310.13	310.2	311.05	312.89	310.93	309.62	306.51	312.65	309.67	308.77	308.74	310.64	313.51	313.19	309.72	308.46	311.45	311.04
314.86	312.35	318.25	312.94	315.02	317.63	315.37	315.24	313.49	312.51	316.51	316.42	316.07	315.69	319.69	315	313.75	313.59	319.8	315.39	314.48	309.55	314.83	312.18	316.47	312.83	314.99	313.95	315.39	312.15	313.01	312.13	315.44	314.35	310.28	317	315.07	315.41	311.74	311.57	314.16	313.44	314.12	315.57	313.86	312.49	312.8	315.06	313.04	311.82
316.2	314.83	318.46	314.01	310.91	316.23	313.82	318.86	316.85	315.08	314.9	318.88	314.86	316.78	314.85	316.86	317.49	316.59	318.69	316.9	318.05	316.12	313.84	315.5	316.08	312.6	315.83	314.31	316.06	316.85	314.47	316.16	315.46	312.94	315.07	313.65	315.93	316.14	314.06	315.08	314.45	314.78	313.93	315.14	314.65	316.29	314.7	312.45	315.14	316.22
317.39	313.7	317.78	313.25	313.61	314.48	313.72	315.59	313.16	314.47	311.65	312.98	314.7	315.27	314.71	316.18	314.12	314.46	315.34	315.23	315.32	313.9	314.18	309.42	313.1	314.9	313.11	318.41	313.23	312.13	316.26	314.99	316.28	310.72	313.46	315.06	313.99	311.7	315.93	311.96	314.27	313.94	315.79	311.18	314	312.49	315.56	312.74	314.12	318.1
305.89	305.36	301.27	308.62	306.24	303.2	309.55	305.73	308.28	307.55	303.97	312.69	304.43	303.7	307.82	306.66	306.38	304.05	307.5	309.7	305.11	307.71	307.43	303.86	306.85	305.38	304.16	306.8	303.77	306.33	304.83	304.6	307.53	307.78	303.47	309.35	310.09	304.1	308.91	306.8	308.12	304.89	303.35	306.14	304.5	310.71	306.84	308.1	306.65	305.05
312.46	314.21	315.95	315.24	312.13	313.88	316.56	312.54	313.8	315.99	313.46	314.84	314.96	315.26	315.32	317.39	315.9	312.87	312.3	313.97	312.37	314.87	318.48	315.71	312.33	314.87	312.46	314.64	314.86	315	316	313.24	316.1	313.48	313.33	313.81	317.56	315.26	313.71	311.2	316.47	314.44	313.44	314.38	315.88	318.66	317.03	317.5	315.97	314.54
304.59	303.57	304.93	303.61	302.44	300.33	299.94	307.45	302.81	300.6	304.51	303.63	305.06	303.43	302.25	304.48	303.27	303.43	304.04	303.36	303.75	304.03	305.73	303.41	301.41	299.66	303.52	305.03	306.81	303.5	305.43	303.95	304.84	301.64	304.58	302.92	302.03	302.78	305.64	304.67	305.69	303.38	302.57	303.74	302.01	307.77	302.67	304.81	301.67	302.63
302.97	302.81	303.91	306.04	303.52	300.86	303.72	302.25	301.53	302.51	302.56	304.61	301.64	304.25	305.69	302.65	304.29	303.41	303.85	300.45	302.59	300.74	303.3	300.25	303.06	305.37	304.14	306.09	302.57	300.2	303.7	305.09	303.94	307.3	302.2	304.7	299.24	301.49	300.74	301.35	304.83	301.92	302.1	304.33	306.27	303.75	301.48	301.08	305.38	305.03
303.65	301.11	301.11	301.74	308.14	304.95	303.37	304.6	301.05	306.24	301.5	304.4	302.98	301.59	301.53	302.59	301.55	305.35	305.56	303.13	301.49	303.68	301.86	302.78	298.13	299.73	300.06	304.08	299.95	303.4	303.71	305.89	305.5	301.92	302.74	304.08	305.6	302.49	301.96	300.34	306.61	303.54	301.36	306.28	301.78	302.66	301.96	301.05	304.68	306.56
304.08	305.05	307.54	307.39	305.16	302.69	305.39	307.44	306.17	304.75	306.34	307.91	305.81	309.17	305.26	306.64	305.59	303.78	307.33	310.95	304.73	307.36	307.92	304.43	303.96	302.92	303.69	303	304.7	304.93	308.62	303.82	302.77	305.48	308.39	302.54	304.6	308.19	304.87	308.39	301.47	303.33	307.46	303.17	303.5	306.06	304.71	306.44	305.93	303.66
315.83	316.79	315.87	316.25	311.6	310.21	314.88	313.17	313.25	312	313.48	316.87	317.2	317.95	311.91	312.7	315.31	318.53	312.91	316.44	315.39	314.2	312.34	314.12	311.32	313.82	315.48	313.43	312.9	314.23	313.4	313.5	313.19	312.93	316.12	312.87	314.01	314.69	313.6	314.85	310.66	314.55	316.86	314.03	313.9	315.44	312.02	314.85	307.68	311.78
311.07	313.66	312.98	313.42	313.53	315.86	314.84	310.85	315.25	314.78	311.09	307.88	316.53	310.42	312.45	313.33	314.13	314.87	313.16	313.38	311.53	314.36	315.09	309.38	312.02	312.16	311.96	314.25	312.81	313.54	313.04	311.12	312.76	313.3	313.57	313.2	310.41	313.91	314.1	313.45	313.76	318.06	316.47	313.98	306.66	312.76	310.87	312.99	315.26	313.96
318.05	317.79	315.51	315.95	319.25	319.14	321.34	318.71	314.62	321.02	319.48	320.76	316.47	317.66	320.41	318.93	318.94	318.87	318.01	318.41	315.97	318.22	318.05	318.5	316.65	318.62	317.45	316.58	318.54	318.78	320.21	319.41	319.07	315.37	318.09	321.69	316.34	318.33	316.97	318.84	319.15	317.3	319.68	318.27	318.04	319.38	319.36	316.73	318.07	317
312.29	319.72	311.19	310.36	311.94	313.13	312.83	310.37	312.53	312.54	314.43	310.73	313.76	319.49	311.22	312.47	314.33	312.38	315.04	314.95	312.14	311.67	314.64	311.48	311.04	313.45	315.2	315.73	313.92	312.69	311.57	315.65	313.69	315.18	311.15	313.4	309.67	312.95	311.78	314.26	316.6	313.87	315.05	315	311.95	314.41	311.18	314.56	310.58	313.67
304.79	304.62	304.97	302.62	305.17	304.71	298.99	302.4	301.61	301.68	304.56	299.03	304.13	300.8	303.05	298.12	299.98	301.6	304.6	301.26	302.54	305.35	301.89	301.52	306.78	302.54	305.94	299.08	303.09	299.6	301.21	302.33	300.55	302.02	302.84	300.62	304.16	300.46	302.56	303.36	302.04	303.83	303.02	303.74	298.82	299.3	301.14	304.52	301.92	305.7
325.09	326.45	329.34	325.02	323.56	331.1	326.48	325.28	328.17	327.4	328.97	329.49	325.73	329.69	333.85	325.33	329.36	326.2	326.27	330.35	326.46	328.22	327.07	327.25	327.81	330.06	325.49	330.83	327.68	326.98	326.15	329.42	329.06	328.59	325.33	328.03	328.38	327.96	326.12	327.22	326.35	325.69	330.67	328.74	327.73	328.64	329.4	328.28	327.64	327.73
301.86	302.27	301.68	300.31	305.51	302.79	300.25	300.92	307.08	303.96	303.39	303.05	303	302.73	307.46	303.33	303.61	301.58	304.14	303.47	303.1	301.33	301.59	303.05	304.25	301.83	300.53	301	302.91	306.81	297.69	304.18	305.03	302.86	303.06	307.27	301.94	303.18	302.2	301.36	301.9	304.04	302.31	302.48	304.26	306.4	306.74	303.93	304.13	299.14
313.45	312.86	308.59	310.93	311.8	311.41	313.76	313.77	315.37	313.75	309.47	310.03	311.13	307.55	314.1	315.16	312.78	310.16	312.81	309.39	314.4	314.5	316.8	315.18	311.02	314.55	314.78	311.52	314.03	312.25	310.12	308.77	311.39	309.01	313.69	311.8	312.37	315.26	311.71	313.34	312.7	311.49	314.22	309.88	315.39	307.22	314.02	312.4	311.75	313.45
319.44	319.97	316.68	318.54	319.16	320.64	319.56	319.4	316.75	318.54	323	316.42	316.3	320.73	321.65	319.01	315.64	320.38	317.55	321.39	321.63	318.11	317.42	318.35	318.9	315.37	318.26	320.61	320.4	316.63	316.11	315.21	321.49	319.49	318.16	315.89	317.22	323.11	316.05	315.78	320.31	317.18	316.91	320.9	315.19	316.42	319.5	318.37	316.06	317.25
301.7	299.4	300.86	302.18	297.56	302.85	300.62	300.74	303.36	301.33	299.94	299.38	300.05	301.99	299.24	300.91	302.69	300.81	300.54	300.49	304.39	299.7	301.88	304.01	302.41	302.98	300.34	302.3	303.03	299.91	302.32	301.47	300.18	301.66	298.87	300.21	298.8	303.69	301.1	295.72	300.29	302.16	301.11	298.83	300.57	299.89	299.66	297.19	298.17	300.36
314.26	311.88	312.72	313.54	314.93	315.49	314.43	312.73	313.67	309.68	314.49	311.22	313	316.3	309.26	315.86	311.22	313.43	312.34	311.9	313.52	315.3	312.74	312.23	315.3	311.3	312.25	315.06	312.03	315.04	311.65	314.96	313.96	312.78	318.56	312.84	312.69	310.12	314.2	313.89	314.83	315.45	313.82	313.53	314.82	314.25	313.63	313.14	314.62	311.65
302.94	302.11	303.3	301.04	304.75	303.26	302.3	302.17	300.41	303.95	301.97	306.19	304.4	302.92	304.09	300.87	301.08	303.5	303.61	307.03	302.05	300.53	303.88	305.23	302.14	303.39	304.36	303.46	302.95	304.86	299.68	301.13	300.84	300.39	305.35	305.42	303.32	303.89	305.76	306.37	301.71	298.39	301.93	306.94	302.99	301.14	299.71	302.96	304.62	302.22
302.18	302.23	305.43	300.86	304.97	305.81	304.12	305.86	303.93	303.11	300.77	305.87	305	304.73	303.92	304.46	302.53	305.34	303.93	299.52	307.16	302.55	304.4	303.11	304.73	307.33	304.49	305.37	305.27	306.14	303.98	302.4	304.41	303.31	304.07	301.5	300.49	303.33	305.85	305.06	303.85	301.32	305.18	304.98	301.6	300.76	304.6	305.37	303.34	303.62
304.57	305.3	303.88	303.5	300.8	305.95	303.18	307.23	305.85	303.08	302.74	298.47	304.74	306.07	302.56	300.74	306.18	301.19	301.58	302.84	303.94	303.27	302.73	301.56	305.88	304.24	301.92	302.05	302.58	304.38	305.58	307.42	302.89	305.29	303.7	306.68	304.71	305.21	304.21	303.57	305.85	304.8	304.11	305.04	300.76	305.23	304.19	303.54	303.34	300.87
295.98	290.56	294.06	294.33	292.92	296.4	293.51	294.25	291.82	298.17	293.69	293.79	294.63	295.61	291.72	292.65	291.52	297.34	293.9	295.73	293.92	293.37	294.06	294.71	291.32	296.49	293.46	291.68	293.51	295.25	294.63	295.19	291.73	296.24	291.26	294.9	296.79	296.98	296.99	292.24	294.71	294.57	292.92	294.6	292.02	297.16	295.47	295.16	295.39	294.51
291.21	300.08	296.15	293.4	294.44	297.61	295.18	294.9	294.42	296.39	296.18	295.7	293.19	295.4	293.56	294.52	292.44	295.03	292.08	295.52	293.55	296.52	296.99	294.92	292.25	293.65	296.56	295.51	299.15	293	295.23	294.54	298.74	293.99	294.69	294.59	296.27	296.01	294.72	296.72	294.93	292.26	292.15	294.63	291.12	292.19	295.56	297.15	292.71	294.93
318.23	319.27	318.98	320.04	318.64	317.3	319.74	318.57	320.06	319.72	317.99	319.8	323.87	318.8	314.96	320.46	320.94	314.29	321.19	318.7	319.42	313.44	324.49	318.45	314.79	319.6	318.91	316.38	318.03	320.07	319.34	317.19	319.36	322.69	315.03	319.61	318.51	320.59	316.85	319.43	320.79	317.93	318.85	319.28	322.66	319.67	319.5	320.39	321.29	318
312.64	313.93	314.48	312.92	313.49	311.22	313.2	314.71	314.44	315.39	313.65	312.36	311.46	311.99	315.47	313.48	316.05	312.32	313.54	309.85	313.94	314.25	310.19	311	316.75	312.04	314.56	312	313.24	315.4	315.38	314.89	313.48	315.74	314.65	314.89	309.41	314.58	312	310.45	312.29	310.33	310.98	313.05	315.63	313.48	312.64	311.52	314.14	315.58
293.84	295.38	291.27	299.69	292.91	295.3	294.19	292.88	297.89	294.61	294.4	296.5	297.35	292.66	293.78	294.08	297.32	297.88	293.52	292.92	293.43	294.27	295.11	295.74	296.68	288.11	290.58	293.79	295.35	295.8	290.34	293.8	294	295.5	296.78	294.89	295	295.51	293.11	293.78	293.53	296.34	296.46	297.07	296.07	291.79	297.92	296.95	296.94	296.89
299.45	297.3	302.83	300.28	299.12	300.87	299.75	300.5	302.06	297.98	300.46	300.51	300.53	299.49	297.44	299.9	300.03	302.58	299.12	299.97	299.35	302.13	297.73	298.69	304.38	300.61	300.25	300.81	300.8	300.5	297.1	299.72	294.9	299.62	299.32	299.74	299.01	303.46	299.81	299.21	302.27	298.85	300.96	297.77	301.12	298.47	298.42	296.93	296.46	298.91
317.03	312.49	313.92	315.35	314.89	314.59	312.92	316.34	322.03	319.28	317.67	316.99	317.55	316.42	316.65	316.79	314.18	318.22	315.04	318.81	317.34	319.03	315.32	316.95	319.79	316.14	314.8	316.81	316.07	318.21	314.14	315.86	318.56	316.17	316.42	316.99	316.44	317.28	313.21	318.07	315.21	317.66	316.82	314.5	316.13	316.54	314.23	313.23	316.73	316.58
314.32	314.92	312.32	309.98	313.85	309.99	316.22	313.52	312.52	314.12	314.43	314.08	310.9	313.6	313.1	311.43	310.77	312	311.15	312.41	312.05	313.4	314.8	314.6	312.94	311.73	313.09	313.81	313.15	311.54	312.28	312.08	312.58	312.96	315.16	313.87	313.12	313.54	312.07	312.39	314.8	312.64	311.97	315.34	312.97	312.84	313.27	314.33	315.77	313.45
302.83	303.7	299.09	302.38	302.87	305.39	305.13	300.39	304.47	306.35	301.7	307.86	305.41	302.86	300.29	302.2	301.22	302.32	304.45	301.88	301.15	305.75	300.37	301.43	302.53	307.02	299.95	304.21	303.42	300	302.53	300.26	303.62	303.39	300.09	303.73	307.05	304.68	307.06	303.57	302.84	300.96	304.95	301.19	302.91	300.6	301.12	301.56	305.41	302.3
297.33	299.1	296.19	300.36	297.69	296.37	293.47	294.2	298.29	296.68	297.81	297.83	298.73	296.65	299.29	293.95	297.89	297.28	297.05	295.16	296.79	296.89	297.75	292.28	296.87	295.42	295.83	299.43	298.49	298.39	292.91	298.45	296.43	298.57	295.03	297.06	302.26	300.28	296.58	299.89	300.5	298.19	297.43	298.46	296.19	295.04	293.8	297.58	295.48	292.65
328.45	326.57	328.44	322.62	327.96	324.2	324.14	322.61	325.15	326.55	322.05	323.77	322.18	324.7	323.31	328.73	324.37	327.73	322.71	323.64	322.52	323.87	322.85	323.05	323.76	327.07	329.62	322.07	324.58	324.32	324.48	324.78	328.67	329.23	325.96	321.9	324.99	324.57	326.28	322.9	327.54	326.54	326.33	326.18	324.21	324.13	327.62	324.45	326.7	325.92
304.06	304.48	305.19	303.91	301.13	303.81	299.93	303.77	301.13	302.22	303.66	301.6	303.56	299.68	303.45	302.75	303.51	305.5	305.34	300.71	305.15	301.76	302.83	298.97	306.38	303.98	301.16	301.34	302.58	303.67	303.56	303.2	304.77	307.31	303.33	304	300.63	304.93	301.9	306.91	299.01	300.69	302.92	304.27	303.01	301.8	302.18	301.33	304.93	305.08
314.23	316.57	316.8	313.89	317.48	314.17	316.33	314.3	318.03	312.98	314.83	316.19	318.53	316.1	313.59	314.98	311.44	314.75	314.52	319.28	313.69	314.83	315.92	315.7	315.33	317.73	314.07	313.45	316.69	316.12	314.81	316.04	315.64	316.55	314.7	312.84	313.78	312.75	315.05	315.91	315.45	316.72	316.42	313.16	317.58	315.52	316.69	315.47	313.68	312.15
301.64	300.6	296.8	301.16	300.6	302.04	302.11	299.92	300.69	300.48	303.1	300.01	301.61	296.89	302.06	298.64	299.58	302.18	302.32	296.99	297.62	299.45	301.41	301.32	300.17	302.23	300.86	299.73	299.19	298.79	300.21	304.65	301.52	301.88	301.2	300.02	300.35	303.4	302.68	299.75	299.24	302.11	298.67	298.3	303.39	304	299.53	299.6	301.14	299.76
308.43	305.65	308.68	308.37	305.49	307.93	305.62	313.07	306.76	308.14	312.54	309.95	306.73	310.34	311.83	308.11	305.01	306.77	308.93	307.65	306.51	309.62	308.93	308.58	306	307.47	305.28	303.63	305.97	305.55	310.31	312.7	308.17	309.01	307.37	307.55	308.95	305.41	305.26	308.3	309.49	308.76	305.46	308.46	307.41	305.94	306.42	310.28	304.47	309.36
319.62	318.08	316.8	319.87	320.23	317.59	319.17	318.61	320.44	319.09	320.65	319.04	320.14	320.29	316.92	322.14	319.64	317.52	320.32	322.51	317.42	319.86	317.74	322.54	319.22	320.38	319.24	319.16	320.66	319.21	317.29	318.63	314.43	319.99	322.4	321.77	320.81	318.68	320.89	320.45	323.21	320.89	320.92	318.9	318.8	317.85	319.73	321.31	316.48	315.81
293.74	295.67	297.19	298.83	297.71	296.47	295.25	296.01	295.9	295.16	295.17	292.13	294.19	297.24	292.33	297.48	291.9	296.04	293.82	296.45	298.05	293.89	297.19	293.02	296.94	292.37	295.46	296.88	292.29	295.16	295.26	292.08	297.18	293.89	294.82	295.1	292.77	297.37	299.31	294.19	297.58	295.74	294.85	294.8	295.45	295.04	289.74	297.12	295.65	297.32
311.61	311.01	312.55	315.02	311.48	310.43	313.38	316.67	311.68	311.86	312.59	314.35	313.14	314.04	312.7	313.98	311.56	311.12	313.64	314.58	312.98	311.07	310.82	309.92	313.62	309.33	314.73	310.22	313.49	311.86	314.41	314.23	312.8	310.48	310.65	309.45	312.48	312.9	308.88	315.35	311.47	317.29	312.45	308.23	314	312.12	311.4	312.48	309.58	314.04
312.51	312.2	310.4	316.96	314.93	315.89	312.09	315.33	316.04	315.92	313.45	315.26	315.57	314.75	316.6	313.98	315.08	314.48	312.51	317.28	313.8	316.18	314.77	315.5	315.73	316.04	315.38	314.23	317.79	312.81	316.28	317.19	316.72	317.3	312.86	312.79	313.49	318.37	316.5	315.57	314.82	315.54	312.06	316.52	314.6	314.02	312.02	315.33	312.15	315.85
328.45	327.07	328.49	327.28	326.06	329.24	329.5	327.02	327.12	325.92	331.89	327.72	329.79	328.77	328.51	327.64	331.39	328.91	325.79	330.06	329.85	329.15	327.61	328.72	325.47	327.81	329.54	331.27	331.94	330.49	329.09	329.97	326.23	335.24	328.11	329.45	328.71	328.09	328.07	326.68	328.28	328.12	326.92	325.88	327.9	333.76	326.42	327.14	329.1	329.49
301.06	303.56	304.37	302.41	300.06	301.13	302.98	303.37	302.21	303.24	303.36	303.65	303.99	305.43	304.33	303.66	299.63	300.37	303.31	304.87	303.98	301.82	303.18	303.58	304.43	300	306.99	302.14	302.39	303.52	305.43	303.24	304.17	302.77	302.54	303.29	302.47	305.19	305.31	304.56	300.62	302.46	301.61	303.71	301.2	303.42	302.86	303	300.66	304.44
310.48	308.56	310.88	311.76	312.19	314	310.81	313.38	309.61	311.06	309.81	313.76	312.27	310.28	310.2	313.95	313.49	313.4	310.7	310.94	308.94	314.37	311.39	311.9	310.43	311.35	311.02	311.97	308.13	313.56	313.12	309.63	313.83	308.31	313.33	309.53	308.08	310.61	312.3	309.69	311.15	308.62	311.14	310.5	312.56	311.57	311.7	314.3	313.51	313.56
305.81	301.8	300.67	298.23	300.25	301.91	300.54	301.03	303.41	304.18	303.9	303.49	303.03	302.01	304.81	302.5	300.1	306.37	306.66	302.87	300.19	299.96	305.13	304.01	303.64	303.98	304.38	302.32	303.39	304.19	304.98	305.19	303.31	304.12	307.65	304.86	301.79	307.68	302.81	302.76	303.5	304.14	303.11	307.05	302.57	304.59	302.94	303.14	305.34	301.97
301.05	301.7	306.44	303.97	305.1	304.31	300.79	305.15	306.17	302.6	304.68	305.95	302.17	303.09	301.22	305.14	305.39	304.41	308.16	305.3	301.66	301.58	305.94	304.05	306.14	302.52	301.61	303.55	304.88	303.84	304.61	308.61	304.42	304.09	306.47	301.22	302.62	304.12	305.24	305.14	304.68	303.05	306.43	303.35	307.06	303.79	304.85	303.97	302.49	305.67
316.91	310.78	314.2	317.64	313.27	314.32	317.75	319.76	313.95	318.47	316.75	319.79	316.3	313.66	315.2	312.87	315.5	312.68	314.25	313.91	315.22	319.53	314.12	316.88	316.95	314.66	316.6	312.04	315.18	315.44	313.53	313.43	315.51	316.36	314.15	317.45	318.57	312.31	314.67	316.54	314.27	318.32	317.67	317.48	317.08	314.05	317.12	313.61	316.66	315.05
303.54	302.92	303.46	305.28	302.82	302.68	302.55	303.85	303.18	307.25	301.79	304.67	301.12	303.18	304.2	303.92	307.93	303.11	298.78	305.52	303.51	303.14	306.13	306.3	302.95	299.39	302.8	302.8	305.46	305.76	303.53	302.88	303.07	307.52	303.34	301.26	304.14	304.54	311.01	303.55	304.9	304.81	306.05	308.15	303.86	305.24	303.9	304.43	303.55	301.86
317.89	315.02	313.08	313.38	314.48	313.77	315.96	316.56	320.02	312.62	311.83	316.82	318.53	316.62	315.42	314.09	315.72	312.57	313.14	316.37	311.75	315.13	316.02	317.39	312.42	313.68	316.55	312.76	318.38	317.06	312.87	315.68	313.17	316	313.79	315.29	315.66	313.29	315.23	314.75	317.43	317.89	314.46	313.43	316.32	314.82	314.05	315.24	314.8	313.6
307.7	309.51	309.53	309.73	310.69	311.89	312.08	305.26	312.3	309.63	307.95	309.32	311.22	308.48	307.13	307.96	309.42	309.49	313.99	311.37	311.53	310.92	309.61	312.78	310.16	310.11	308.53	312.44	312.97	313	312.48	308.47	308.95	313.11	311.54	306.36	308.92	308.82	308.97	310.57	312.72	311.41	314.23	312.62	309.05	310.8	308	310.49	311	312.17
314.9	313.07	312.28	310.17	311.96	312.4	313.25	316.41	310.92	317.87	310.45	313.77	312.2	316.2	310.97	308.61	314.6	314.29	311	313.13	309.37	315.42	311.01	314.24	310.92	310.55	308.44	310.91	308.62	313.42	307.9	314.29	314.28	310.77	314.97	308.15	312.61	312.79	314.13	315.32	313.97	311.67	312.28	312.82	315.83	311.01	310.05	312.15	311.35	309.99
302.53	304.08	302.61	300.57	299.62	303.32	302.42	297.7	298.27	300.15	303.05	300.75	300.59	302.07	299.63	301.37	300.58	299.73	302.54	303.75	298.44	298.16	301.24	301.15	302.06	300.54	304.43	302.34	302.07	301.33	301.21	302.57	300.6	300.61	299.39	300.49	299.42	301.36	300.15	300.62	303.44	298.99	301.6	300.3	301.93	303.15	297.63	301.61	297.6	301.69
304.06	302.12	304.91	303.03	304.11	303.83	302.8	303	302.18	304.35	305.36	301.93	304.01	303.73	305	302.83	305.97	301.99	299.7	303.51	301.45	308.45	303.5	304.8	305.65	303.07	300.74	302.36	305.01	302.72	305.63	304.81	306.13	304.03	301.51	308.42	302.68	300.84	302.68	305.14	303.18	299.66	303.31	305.25	301.98	302.74	302.41	304.83	305.8	300.56
304.35	302.18	302.89	304.24	304.21	303.79	304.88	305.4	306.06	302.14	301.94	303.89	305.51	302.5	301.04	305.02	304.18	304.55	306.88	304.45	308.1	304.06	305.09	303.48	304.93	304.46	305.04	300.24	303.51	305.31	306.55	304.76	304.28	304.45	303.18	302.58	306.04	304.88	304.74	304.03	306.34	305.5	303.27	303.95	304.12	305.33	303.44	303.26	303.57	305.38
300.18	301.26	302.68	305.16	307	307.55	301.67	301.25	303.25	303.72	302.67	304.74	303.68	302.97	305.05	300.76	301.29	303.83	302.86	299.28	304.95	300.33	303.48	300.25	302.71	303.36	301.52	301.68	302	302.3	303.23	302.37	302.73	303.15	304.01	303.91	307.11	305.34	300.37	306.69	301.48	301.32	301.25	298.78	304.14	299.33	304.67	300.79	297.18	301.14
311.57	312.84	312.6	311.47	310.37	311.84	307.58	309.17	309.25	311.78	311.04	313.4	309.17	307.26	314.29	314.15	311.49	310.12	307.44	313.86	312.01	311.81	308.81	309.48	309.97	308.16	309.92	307.52	309.16	313.91	309.79	313.11	308.04	310.18	307.94	312.35	310.29	308.27	313.36	309.43	312.29	307.9	309.77	313.95	308.96	312.18	312.95	308.34	312.54	310.06
306.91	310.31	306.26	307.78	306.87	306.15	309.09	305.3	307.56	306.43	306.34	305.53	307.09	303.61	305.15	308.22	307.15	305.07	305.49	306.7	304.35	304.76	303.11	308.87	306.69	308.45	305.75	305.93	303.03	304.85	304.11	305.86	306.68	307.63	305.95	308.97	308.01	303.64	306.9	304.41	304.81	307.43	304.85	308.77	309.6	306.45	306.01	301.38	307.99	307.49
302.58	298.85	300.63	299.35	299.14	299.4	300.92	301.85	299.94	300.5	303.72	298.66	298.66	299.38	301.17	300.62	298.19	303	296.44	300.35	296.79	299.35	299.62	301.05	300.53	301.11	300.43	300.45	299.46	296.14	299.31	297.68	298.68	300.85	297.58	301.16	298.63	299.83	303.19	301.49	299.06	302.58	301.66	301.57	301.27	301.48	298.78	299.55	301.68	294.28
315.02	313.95	310.92	307.8	308.4	311.33	311.04	312.96	310.46	312.23	311.52	313.44	311.34	311.71	312.97	312.38	312.05	311.19	310.88	309.85	314.49	313.42	309.76	309.89	309.85	311.3	310.2	311.2	311.23	310.45	311.93	310.4	312.96	311.97	312.09	309.89	308.89	311.31	310.66	311.91	314	311.68	309	309.96	308.93	311.75	311.88	310.5	310.59	310.74
310.15	312.82	310.26	315.65	306.92	311.59	310.04	309.06	311.73	312.09	311.78	312.59	311.87	311.93	311.72	312.33	315.55	312.15	310.96	308.49	312	312.14	310.95	315.97	312.15	309.54	308.98	310.95	310.74	312.3	314.58	311.01	309.36	312.92	310.52	313.31	313.55	306.62	310.46	314.79	314.9	312.58	313.14	314.54	312.71	312.08	311	309.6	312.89	312
302.47	301.71	302.94	304.6	302.86	303.63	303.56	302.2	304.79	302.42	305.53	303.14	304.69	303.79	304.6	299.56	303.27	301.05	299.7	302.72	300.13	301.44	304.97	302.23	301.99	305.98	303.81	304.16	301.29	303.33	307.31	303.76	303.83	305.2	307.41	302.34	303.15	301.36	302.25	303.26	306.58	299.85	307.43	303.12	302.74	301.85	302.94	302.33	304.64	302.08
306.47	308.2	306.53	310.04	306.6	308.3	306.95	311.64	306.21	307.54	305.19	310.51	309.88	307.65	306.84	305.86	307.66	305.3	307.46	307.39	302.75	305.3	312.41	306.37	304.57	305.42	310.77	307.01	307.4	308.34	306.24	306.15	306.91	309.51	309.5	305.67	307.41	305.88	307.67	306.46	307.86	308.25	307.72	306.23	307.21	305.78	309.05	303.66	306.53	305.54
314.55	313.46	311.98	314.29	313.58	314.11	311.83	314.82	316.04	312	312.25	313.83	313.78	315.95	319.06	314.46	316.63	312.22	315.93	314.22	313.53	312.91	314.56	314.65	312.65	314.35	308.17	315.16	309.95	312.28	314.57	308.3	314.02	313.05	313.23	307.17	318.77	309.69	314.65	312.35	314.31	312.71	314.86	314.16	314.77	310.13	313.7	311.25	310.25	311.37
315.66	319.91	318.91	319.03	317.32	315.3	316.57	317.44	315.7	318.87	321.08	314.84	321.25	315.71	317.21	318.1	318.28	317.68	317.13	317.7	314.69	318.14	315.88	321.11	315.15	316.62	317.93	316.93	318.41	317.71	319.47	315.35	314.3	318.2	316.22	319.14	319.29	316.58	316.23	315.6	316.47	321.24	318.13	316.73	315.57	316.56	317.01	317.54	318.03	316.83
299.96	300.44	300.91	304.21	303.37	302.92	307.33	302.37	302.79	308.21	304.78	306.06	300.34	303.73	305.41	303.61	302.65	300.46	303.87	300.55	299.55	303.9	299.98	305.4	301.73	304.11	302.2	302.22	303.15	302.96	302.04	303.84	304.22	301.27	308.47	301.75	302.62	304.8	302.69	304.32	301.53	303.18	302.98	301.36	301.93	303.98	303.85	304.45	302.83	304.06
310.79	307.71	309.92	312.05	309.43	312.15	309.04	309.3	313.31	307.36	309.05	306.5	312.81	310.17	308.52	309.66	311.83	312.08	312.31	312.49	312	310.51	310.75	310.25	310	308.98	311.47	310.78	311.04	311.05	313.56	311.42	309.54	306.37	309.51	310.83	308.92	314.79	311.13	308.74	307.71	309	312.47	308.93	309.48	311.56	311.08	309.49	314.71	310.42
301.5	304.98	305.16	303.85	305.41	300.49	300.52	304.34	302.62	304.09	306.25	302.44	303.07	305.4	301.89	302.39	306.49	304.2	299.1	302.14	300.69	304.69	306.27	300.59	300.96	305.36	302.84	302.17	299.8	305.18	300.44	302.09	302.14	307.33	300.64	300.74	306.69	302.34	300.39	301.2	305.74	301.58	301.78	305.73	303.77	304.1	303.21	304.67	299.58	301.94
316.58	312.51	321.05	319.38	315.87	316.62	315.33	317.49	314.62	317.17	316.5	316.06	318.05	312.33	315.84	315.5	318.12	316.48	312.76	316.91	318.55	317.19	314.1	315.6	317.07	315.84	317.15	316.57	319.61	317.35	317.78	317.68	316.17	314.97	314.91	316.21	318.44	315.11	316.84	315.59	313.63	317.9	314.33	315.52	317.12	316.64	317.4	314.67	317.99	315.02
313.32	312.95	311.27	311.21	313.53	312.42	310.41	312.28	310.33	314.29	317.7	312.25	310.37	317.05	315.51	311.16	312.01	313.74	311.12	312.54	313.6	316.19	315.09	309.97	315.77	310.09	313.64	311.93	311.58	313	315.9	311.97	311.53	313.17	313.9	311.5	315.08	313.04	313.41	314.32	311.59	310.99	312.4	310.93	309.89	312.8	312.87	313.87	310.28	311.72
316.28	315.27	318.02	318.97	319.39	318.28	319.01	319.6	318.17	318.36	319.4	317.74	318.49	318.09	317.66	320.81	317.08	317.24	316.37	319.3	321.14	317.41	314.5	316.7	321.02	317.96	318.66	314.24	314.87	317.94	319.5	316.87	319.34	321.85	320.5	314.78	319.94	320.43	317.27	321.25	320.62	321.07	316.67	317.89	315.45	317.54	316.98	317.86	322.16	316.71
304.73	302.85	304.1	303.63	306.33	302.22	308.18	304.37	303.19	306.79	306.01	308.87	306.28	307.95	304.47	302.92	302.78	302.49	303.89	306.34	303.41	303.37	300.01	302.78	306.81	306.09	304.84	306.09	304.04	306.38	307.78	305.56	302.2	306.68	308.17	306.87	304.37	302.6	304.51	302.61	303.88	302.32	306.88	299.72	304.68	300.89	305.45	304.45	308.52	301.9
305.64	304.74	303.12	305.81	303.75	304.64	301.28	301.68	304.54	304.39	303.54	304.13	302.23	303.36	300.7	303.62	299.95	301.37	302.82	302.64	300.67	303.78	303.85	303.6	303.09	300.6	305.21	303.73	302.04	299.85	300.09	303.83	302.75	302.06	302.62	299.64	299.66	302.79	300.86	301.17	303.4	302.61	298.59	299.74	305.35	300.16	300.9	301.55	299.69	301.73
315.85	316.05	316.99	314.08	314.88	312.95	319.6	313.65	316.99	316.25	313.51	316.79	316.48	315.78	317.09	316.38	313.33	315.42	316.61	315.65	316.67	314.21	315.11	315.03	316.47	315.87	317.68	317.19	314.9	318.39	316.96	314.67	317.31	315.42	315.3	316.59	315.54	312.09	315.89	313.79	314.67	316.57	319.21	312.25	316.21	319.86	318.23	317.55	316.62	313.27
319.74	320.19	318.39	321.93	321.03	322.96	316.98	324.22	319.49	317.92	323.52	319.57	323.76	321.43	316.9	317.32	319.27	318.87	319.51	317.63	319.58	319.34	323.08	319.34	321.59	321.22	317.8	316.12	320.38	319.79	318.11	319.9	320.04	317.84	316.19	320.6	320.57	320.4	315.27	317.06	320.62	320.83	321.31	321.53	323.8	319	318.9	320.01	319.5	319.77
316.35	321.66	317.21	319.3	313.69	312.44	318.71	318.58	320.12	318.13	318.49	318.55	318.98	315.64	318.48	314.74	317.95	316.23	318.06	317.45	317.77	317.98	314.45	316.46	314.66	316.66	315.23	317.27	316.06	318.49	314.78	316.58	314.76	318.12	314.38	322.31	318.46	313.21	319.02	318.52	316.43	318.79	316.47	316.68	319.55	316.95	318.61	320.75	321.07	316.48
305.3	306.75	304.65	305.78	305.61	306.19	306.87	300.94	304.17	306.44	302.4	305.14	307.07	307.7	306.25	304.38	301.78	303.53	304.83	303.94	305.95	302.32	306.76	304.02	305.6	306.19	303.82	303.01	304.37	301.51	308.13	306.52	305.16	304.28	305.28	301.63	306.49	303.07	301.27	306.54	306.24	302.88	305.32	303.22	305.29	307.25	305.23	305.02	307.56	302.77
310.26	309.69	311.69	315.02	312.29	312.52	311.88	314.15	314.61	316.46	313.15	310.31	314.96	313.06	313.87	310.27	307.16	313.23	315.15	311.92	316.53	311.09	315.08	311.36	312.98	312.92	314.76	314.74	312.39	312.78	315.78	311.87	309.97	313.52	313.07	312.14	311.58	313.43	312.97	313.73	314	314.74	313.63	312.73	314.46	312.86	315.25	315.11	314.77	312.42
298.92	304.45	303.29	305.26	304.75	303.26	303.89	305.77	306.61	303.82	300.64	303.54	304.03	305.5	302.38	302.15	306.28	302.93	304.33	303.85	302.52	303.36	308.52	302.7	303.95	303.79	304.29	302.87	304.86	301.47	308.9	304.54	299.28	308.95	306.35	305.76	303.29	307.66	303.95	307.39	302.6	306.29	302.93	303.51	302.15	302.98	303.96	305.49	303.43	305.02
316.33	314.49	313.92	313.31	317.1	317.8	316.44	314.37	320.51	320.28	315.45	319	318.98	315.67	316.09	316.43	317.73	318.5	315.77	318.23	315.31	315.51	316.81	316.74	317.54	317.28	316.22	317.42	313.25	317.13	322.56	313.35	317.7	315.6	321.68	314.75	314.43	313.95	316.47	319.07	321.09	317.72	316.09	318.61	313.57	315.99	321.21	318.42	317.5	316.03
312.06	307.1	313.73	310.83	311.07	311.5	306.16	306.15	306.64	308.1	313.06	306.81	306.24	311.83	305.62	311	311.22	311.04	308.27	310.78	312.47	311.19	307.98	309.92	306.58	309.87	307.73	308.56	307.05	309.09	310.01	310.92	307.26	311.75	310.32	311.99	310.44	312.43	311.28	311.16	310.74	310.27	308.62	310.36	310.55	309.62	306.51	313.03	310.43	311.32
314.71	311.88	313.69	312.79	313.58	315.07	313.85	314.81	315.21	314.88	310.64	313.89	310.88	312.15	312.53	310.81	316.21	311.46	314.45	311.59	314.4	310.12	309.36	310.78	311.79	314.06	310	314.61	316.3	312.46	314.36	309.83	310.7	314.54	313.09	312.35	312.74	315.22	311.17	317.07	313.21	314.79	317.75	313.06	311.05	318.09	316.55	316.43	311.58	316.29
302.86	301.96	301.03	305.67	298.03	302.29	300.11	300.55	301.32	302.06	303.29	303.26	300.76	306.59	303.73	298.73	304.75	304.05	306.22	301.86	306.52	305.6	304.24	300.54	302.85	306.6	300.68	301.89	302.27	299.77	303.77	304.23	301.79	302.61	299.21	304.46	303.81	301.01	305.9	304.57	303.68	303.06	302.06	303.8	300.91	303.97	302.17	302.21	300.94	305.18
315.12	314.83	313.85	315.28	313.47	312.96	312.27	316.39	314.98	316.67	314.84	313.23	319.13	315.3	313.05	314.05	311.62	316.55	317.87	314.04	314.04	314.91	313.64	313.55	314.41	311.05	314.37	313.41	316.7	312.81	309.22	316.89	315.12	312.37	312.43	312.31	307.72	314.9	312.49	311.24	312.16	313.24	311.92	315.29	316.28	310	314.55	312.43	314.73	312.71
312.99	313.13	315.26	311.82	311.02	312.52	312.14	311.35	316.24	312.14	311.05	312.42	315.51	315.82	311.03	315.08	313.27	314.7	313.11	314.82	313.1	312.58	312.53	312.92	310.53	309.67	312.79	318.42	314.2	312.36	309.84	312.66	313.56	317.26	312.33	311.91	313.35	313.46	311.93	311.98	316.71	313.22	314.24	311.65	314.98	311.87	311.02	313.74	311.02	312.26
313.23	313.46	312.84	311.69	313.23	311.16	312.99	311.2	312.53	312.26	313.37	313.82	313.51	311.96	314.67	312.29	310.49	311.83	315.78	313.72	313.84	310.54	310.42	311.04	312.9	310.71	311.51	315.3	313.08	313.79	310.07	312.28	314.95	313.15	313.48	312.12	315.31	311.53	312.16	314.75	313.63	315.32	312.41	314.3	316.07	312.19	311.12	309.71	310.72	315.19
315.88	317.14	316.34	313.82	313.53	314.05	314.61	317.52	313.23	316.75	319.1	314.9	319.04	314.87	314.42	313.96	318.09	315.22	312.45	314.46	314.05	314.06	313.56	313.77	317.7	315.1	314.95	316.19	317.86	312.73	314.04	314.48	313.29	317.78	313.96	309.82	315.31	317.04	313.07	315.36	315	315.03	313.06	311.98	312.79	311.72	314.12	315.31	317.94	308.84
309.11	309.8	308.81	310.23	309.62	313.57	309.3	310	307.08	308.21	312.44	309.51	312.18	306.78	308.56	313.66	308.19	306.9	311.32	308.53	310.08	308.45	307.13	307.09	310.36	311.51	309.78	309.83	309.64	315	310.01	311.24	308.43	310.33	310.93	309.47	308.15	307.76	308.1	304.13	305.84	309.42	307.31	309.37	309.81	308.94	307.07	310.22	309.71	310.31
314.74	311.42	314.11	316	316.87	315.2	313.3	316.16	312.72	309.15	318.97	316.08	313.57	316.75	314.62	312.64	315.84	312.69	316.06	316.84	312.54	312.3	309.61	313.19	314.1	315.42	314.65	314.85	314.85	315.03	313.3	314.77	316.99	312.34	311.25	312.1	312.37	314.12	313.43	317.08	314.61	317.55	312.38	311.61	314.89	312.83	316.05	314.92	313.01	315.47
295.59	296.95	300.31	299.19	294.03	298.73	294.21	298.09	293.43	296.66	299.83	296.76	299.73	294.81	300.36	294.43	295.36	293.57	299.33	294.82	296.52	295.66	297.73	297.43	297.05	296.75	298.55	299.23	297.62	298.5	295.07	294.59	297.87	296.83	297.14	297.38	298.08	299.22	300.65	296.29	301.05	294.06	296.78	298.32	295.59	298.42	294.45	297.49	295.58	294.86
314.84	311.32	312.04	314.24	314.45	310.56	310.52	311.77	312.91	311.71	311.96	312.56	310.16	312.43	307.96	312.6	311.91	313.02	314.03	311.04	310.74	310.94	309.81	312.75	309.71	312.23	308.15	309.4	311.91	310.98	308.91	309.55	309.37	312.14	310.3	308.23	309.77	311.92	307.28	309.11	312.26	310.25	311.76	314.47	308.2	309.54	311.38	313.65	310.5	312.95
313.17	313.15	313.89	311.52	313.47	313.9	316.15	312.59	311.74	313.34	315.09	313.71	313.36	312.39	314.61	314.64	314.08	314.17	312.89	314.3	316.22	312.35	314.02	311.35	315.79	316.16	311.19	315.9	311.03	312.08	316.69	311.73	312.52	310.92	315.27	312.94	314.38	311.66	314.6	315.3	313.98	311.23	313.86	314.57	311.32	312.91	313.48	316.08	313.86	314.89
311.24	313.85	312.93	311.73	312.42	313.65	314.94	313.39	310.18	313.49	312.9	314.17	313.1	311.81	309.98	313.93	311.26	311.34	317.69	316.42	312.83	309.16	312.36	313.59	313.45	310.56	311.17	313.8	315.56	311.29	313.43	312.87	313.86	313.42	311.3	311.19	307.09	314.05	311.51	310.03	313.63	313.77	314.53	313.08	311.27	314	312.74	314.03	312.72	313.06
318.21	322.38	319.87	320.53	319.09	315.55	317.86	318.62	318.7	320.65	316.9	316.14	321.4	316.5	318.24	320.65	322.5	320.66	317.64	321.12	318.44	321.14	317.54	321.56	320.32	319	318.92	316.52	320.28	321.58	318.67	321.35	318.63	319.35	319.36	315.66	317.87	321.6	320.31	319.24	315.17	322.39	320.06	321.56	321.95	319.62	319.47	324.65	319.62	318.51
297.75	299.14	298.5	296.2	297.23	297.83	297.53	298.59	295.7	300.53	297.2	295.65	293.99	298.16	299	296.44	297.21	295	296.19	295.97	296.8	294.55	295.93	297.21	294.43	297.99	296.68	293.35	294.72	292	298	294.95	296.9	297.56	295.33	293.09	295.51	297.45	298.13	295.23	295.74	297.89	293.23	298.21	297.36	296.58	295.72	298.38	294.39	295.13
311.82	312.64	310.32	312.32	311.46	311.03	311.33	313.07	311.55	315.87	312.36	312.87	310.84	313.33	311.6	315.09	311.14	312.37	312.9	312.66	314.34	312.4	316.08	311.24	311.76	314.75	313.35	313.93	310.33	312.65	312.27	311.83	315.31	311.54	316.23	312.56	312.74	314.33	310.71	312.18	310.58	313.41	312.52	312.18	315.71	314.53	313.01	312.4	312.36	315.17
310.79	309.05	305.65	307.02	307.28	309.19	306.78	311.83	311.82	308.82	312.11	314.69	309.22	311.23	310.29	309.21	307.28	311.66	308.82	307.91	311.37	306.31	307.42	309.63	311.9	307.71	312.78	307.69	309.34	305.21	309.94	308.69	313.65	309.05	310.47	310.34	308.39	306.68	307.02	308.98	309.66	308.38	310.25	304.74	308.44	312.96	309.31	308.21	304.36	310.22
311.6	314.45	314.71	311.43	311.98	311.11	313.03	312.75	314.52	313.67	313.54	310.31	311.38	310.65	309.13	313.11	310.13	312.36	316.83	313.08	310.94	313.32	310.72	317.26	312.94	315.81	313.26	312.34	312.06	314.33	310.58	312.79	311.5	311.73	315.05	315	313.43	313.72	310.02	313.57	312.7	311.67	314.63	313.77	311.46	315.21	314.42	309.51	308.56	312.45
299.06	300.36	303.58	298.51	305.51	299.28	303.21	299.16	299.96	303.14	302.52	300.16	299.96	302.91	304.73	296.95	301.27	300.79	301.32	299.73	302.98	303.79	298.45	301.74	299.77	301.46	299.63	299.94	301.89	299.04	299.99	302.41	306.06	300.44	299.31	297.89	304.79	302.23	300.93	300.88	303.26	303.86	303.77	301.59	301.46	302.41	302.94	298.57	300.69	304.13
304.7	301.49	303.31	297.75	303.64	304.53	300.35	304.12	303.37	301.77	301.75	303.18	299.91	306.82	302.66	304.06	302.71	306.18	302.79	304.55	304.45	302.1	302.62	303.58	303.01	302.52	304.31	306.05	302.51	302.49	301.28	302.68	307.65	304.46	304.23	308.53	304.25	305.94	303.44	303.84	306.56	303.39	303.54	299.56	304.61	305.14	300.5	300.78	304.48	301.46
305.67	304.33	306.5	306.9	308.51	306.21	308.3	305.47	308.46	307.74	309.09	309.29	308.66	307.38	306.95	307.4	312.48	305.42	308.96	307.03	308.93	307.85	308.93	306.07	302.77	308.51	307.84	308.28	303.94	305.66	308.91	308.02	308.02	305.16	306.72	308.39	307.83	303.89	307.69	308.06	307.87	305.02	305.02	305.93	307.99	306.6	305.94	306.1	306.37	303.91
302.6	302.77	306.29	303.03	301.98	307.82	308.15	305.51	301.96	305.55	305.09	305.62	302.9	304.66	303.16	302.89	299.03	302.3	305.36	304.09	303.62	300.41	303.35	304.71	302.38	305.35	301.5	302.71	303.38	307.28	302.57	301.63	301.72	300.84	303.71	306.18	304.33	301.95	303.43	300.73	304.1	303.36	302.86	303.94	303.39	303.39	305.65	302.3	304.32	303.01
300.92	303.1	300.67	300.49	303.67	302.21	303.01	301.1	301.49	304.32	304.68	302.35	306.97	303.21	300.09	300.58	299.2	300.23	306.4	300.67	303.62	305.3	299.08	305.28	302.39	304.82	304.66	303.32	300.73	301.18	303.75	301.43	303.12	303.63	300.57	303.28	300.73	299.88	303.46	298.97	301.38	300.14	303.02	304.49	303.63	301.36	302.81	304.2	300.09	300
317.33	318.49	320.21	319.78	320.71	319.19	313.88	317.8	320.1	318.21	317.41	317.46	316.86	318.55	317.61	317.55	316.79	321.6	318.24	320.66	318.64	314.79	320.1	316.52	319.99	319.92	318.58	317.68	317.81	316.63	315.57	318.55	319.13	315.57	319.37	316.89	318.26	315.25	317.24	321.34	315.72	318.12	318.99	317.97	316.86	320.52	317.94	319.3	318.53	316.42
316.68	319.66	311.83	317.96	316.06	314.91	314.26	314.59	314.69	313.05	311.84	312.6	313.81	312.51	315.6	317.39	317.26	316.53	315.17	318.05	311.23	316.69	318.86	314.66	313.08	315.53	315.56	313.47	314.62	315.87	315.66	311.33	316.01	316.43	314.19	313.37	316.1	313.66	311.71	313.8	315.08	311.9	317.39	314.5	314.73	313.39	313.98	312.74	317.66	318.96
306.98	305.76	303.24	303.82	307.86	305.49	303.94	303.69	300.64	304.57	300.56	302.29	303.9	298.84	300.23	301.12	306.54	302.4	303.29	300.82	302.76	301.03	303.59	302.24	304.29	303.56	303.78	306.13	306.83	304.51	304.86	304.58	303.21	305.21	300.53	301.52	299.81	301.82	301.36	299.88	301.53	305.27	306.85	302.25	304.37	304.14	305.34	301.37	303.64	303.69
306.71	308.49	308.96	312.03	304.34	308.98	306.48	306.78	308.01	305.32	309.61	311.18	308.22	309.3	310.15	306.99	309.24	310.71	309.1	311.42	311.88	308.61	311.52	307.13	310.89	311.87	308.76	305.8	309.22	308.53	308.37	310.57	306.55	310.66	306	313.19	308.22	306.12	308.69	308.42	306.17	308.65	308.2	307.4	304.24	307.17	309.6	309.51	306.47	306.71
313.07	315.04	313.79	313.43	312.47	310.93	315.24	314.02	312.32	313.42	311.54	311.26	310.72	311.55	312.97	310.08	317.98	311.9	313.63	311.14	309.29	315.72	312.15	313.39	311.8	312.21	313.99	312.74	314.93	312.21	318.17	313.88	311.36	314.83	311.8	311.86	312.64	311.32	313.52	311.59	310.96	309.61	312.4	312.22	313.83	313.51	311.99	311.27	309.78	317.05
311.39	312.19	313.79	312.01	313.95	315.97	311.47	314.08	316.18	315.19	314.72	315.06	316.92	311.9	312.46	316.16	312.35	311.8	316.67	314.1	313.35	314.37	314.78	313	310.64	313.88	313.97	308.74	313.96	313.53	309.1	312.32	317.78	312.47	311.09	309.08	310.58	316.45	315.29	311.24	316.84	310.1	313.95	312.67	312.38	311.87	312.28	314.91	311.82	311.95
298.12	302.47	298.55	296.76	304.38	298.58	299.6	297.46	298.05	295.7	301.66	298.16	299.97	297.46	297.28	299.12	301.05	299.73	300.64	303.96	299.96	296.28	302.2	301.91	299.91	298.07	300.32	301.08	300.54	302.28	302.01	301.48	299.39	301.03	300.17	301.32	301.01	298.19	298.22	300.75	304.21	296.52	301.67	300.6	300.95	297.7	300.99	303.89	299.59	300.66
307.32	308.68	305.67	311.29	310.19	309.64	308.82	304.86	307.84	306.86	307.88	310	310.48	310.74	310.1	311	308.86	309.71	309.61	309.89	307.56	311.2	310.91	309.67	311.64	312.54	308.15	312.65	311.43	312.45	311.44	309.86	309.85	312.94	305.9	311.22	311.86	310.85	305.91	309.74	309.73	309.9	310.36	308.49	307.87	311.58	304.77	310.39	307.81	310.16
315.24	314.81	315.8	319.25	315.24	314.39	314.92	316.07	315.48	315.04	315.57	311.55	316.08	314.66	313.3	319.06	309.7	317	315.19	313.12	315.61	321.25	317.71	313.36	315.6	314.24	317.44	318.48	316.59	318.74	316.3	316.94	313.49	316.02	315.3	314.08	315.6	315.52	319.07	315.28	318.12	312.58	317.94	313.53	313.19	312.72	314.86	315.99	317.01	313.99
307.73	303.97	306.68	307.12	305.73	301.07	302.86	305.89	302.13	305.13	304.59	305.85	306.64	306.87	306.92	305.85	304.53	304.55	305.83	302.24	301.55	306.36	303.46	305.15	304.17	305	305.26	303.18	302.46	307.02	304.27	304.54	305.31	304.57	308.93	301.22	300.06	303.85	305.41	303.74	306.46	303.92	301.4	304.42	303.91	307.1	307.77	304.14	307.19	306.06
309.43	309.67	308.21	310.22	309	311.11	309.36	308.38	306.1	306.69	310.22	310.6	309.62	310.19	306.87	309.35	311.53	305.72	306.34	307.46	313.41	308.89	307.44	309.88	308.31	310.24	308.43	307.73	308.72	303.45	314.31	307.73	309.48	309.19	307.68	312.76	308.63	309.34	310.97	309.04	313.16	311.02	306.83	310.71	310.18	307.2	308.03	311.59	310.48	309.76
310.89	304.65	307.14	305.2	307.8	303.13	306.47	305.73	305.59	304.76	306.8	304.6	305.38	303.05	303.6	309.53	310.76	305.33	307.84	306.2	305.93	307.59	308.09	305.89	304.89	308.77	307.3	307.13	304.63	306.09	311.47	307.61	303.33	305.43	301.85	304.86	306.88	307.29	305.89	304.3	304.02	306.06	306.59	305.81	308.27	308.59	308.73	303.15	306.46	310.34
311.62	313.26	314.85	315.44	310.42	313.79	310.68	315.73	311.41	314.88	313.23	313.51	309.37	313.25	312.14	312.25	312.57	312.81	310.55	314.94	313.3	314.42	313.66	311.83	313.53	312.08	312.15	315.64	308.83	314.32	313.15	314.43	314.15	312.12	310.73	310.4	315.36	313.18	310.84	312.73	318.63	313.62	314.42	313.32	313.15	311.32	315.66	309.61	313.32	314.8
316.66	312.46	317.16	315.26	314.76	321.02	319.78	318.18	317.02	318.07	317.73	315.82	315.7	315.83	314.65	312.18	313.93	323.05	317.6	316.22	314.67	318.93	316.72	319.62	319.27	315.88	317.75	319.54	315.06	316.91	318.19	322.14	318.04	317.78	319.56	319.55	313.68	316.85	314	317.2	316.88	314.75	319.55	315.99	317.14	315.84	320.37	314.84	316.62	315.9
314.11	315.16	318	317.5	311.66	315.08	314.81	315.84	317.61	317.36	318.62	315.37	313.91	318.96	319.88	313.04	315.97	314.65	314.06	315.23	314.65	317.68	314.64	311.52	316.31	316.66	317.4	311.29	316.09	311.91	317.72	316.19	316.23	313.05	312.23	313.2	316.05	315.07	317.45	318.22	317.2	314.41	314.2	316.46	317.31	313.77	311.62	315.77	315.84	315.85
301.54	302.1	301.45	303.38	301.72	303.6	303.17	301.86	303.05	302.32	304.48	302.52	301.59	303.6	305.15	300.69	303.98	300.53	301.26	304.26	303.07	303.11	302.27	304.25	304.26	302.8	303.3	298.62	303.55	301.79	304.33	304.87	303.95	302.8	304.15	302.24	301.8	300.25	302.96	301.06	304.45	304.32	302.81	300.9	303.04	301.59	302.59	303.59	304.65	301.29
318.98	318.87	318.09	319.57	317.61	313.85	320.59	316.58	315.25	315.56	320.87	319.97	314.3	314.17	315.73	314.82	314.94	316.38	319.23	317.56	318.56	318.77	318.66	318.97	317.25	315.56	316.52	318.13	315.05	318.44	316.18	314.73	316.78	314.68	319.9	315.43	316.81	318.34	319.1	315.48	318.8	315.21	316.05	314.54	318.51	316.08	316.31	317.45	319.61	314.92
329.47	329.14	328.29	329.54	330.51	328.41	327.16	328.83	328	325.83	329.76	330.5	329.76	329.77	328.71	328.4	329.37	329.87	328.9	328.11	327.73	326.79	330.2	330.8	326.61	326.42	326.93	329.62	327.83	327.26	329.51	328.77	326.36	329.57	330.72	327.56	328.74	328.04	329.75	329.09	328.28	332.56	325.9	328.21	331	325.85	328.19	324.93	326.37	333.05
315.36	316.39	315.2	319.65	316.44	319.16	314.89	316.16	317.92	318.96	316.03	312.88	315.89	318.42	315.09	314.41	311	316.32	317.6	315.27	317.05	318.89	316.95	317.52	317.99	318.04	313.97	318.46	313.45	318.38	314.66	314.48	311	318.05	312.72	316.79	315.92	315.02	317.37	316.92	315.44	315.62	316.84	313.68	314.78	317.23	316.43	317.23	318.07	313.77
305.73	301.52	302.53	302.49	304.18	301.2	302.48	304.32	301.06	301.48	302.46	305.42	303.43	304.68	303.34	300.62	302.83	302.71	306.55	306.18	303.19	300.96	305	306.1	304.11	306.19	303.35	301.93	302.86	299.04	304.55	303.21	299.49	304.27	303.11	300.95	301.48	300.04	300.37	302.85	300.5	301.62	303.85	303.78	302.15	302.09	302.56	303.83	301.47	304.05
300.76	302.55	304.14	302.78	300.78	301.03	302.71	304.01	301.91	302.2	303.82	304.06	302.73	303.24	303.24	299.42	302.68	302.37	304.4	301.47	301.55	300.53	301.42	302.06	305.77	299.17	301.93	301.7	300.59	307.39	304.33	301.39	301.94	301.87	303.29	304.85	304.06	301.7	301.09	303.45	300.44	304.97	300.28	302.74	299.61	302.56	304.27	301.53	304.8	302.55
316.89	318.59	312.5	317.4	317.09	317	312.73	311.64	314.62	312.64	312.22	315.04	314.83	315.87	315.22	317.22	312.02	312.14	316.49	317.38	318.62	313.51	314.41	315.46	315.68	317.53	317.55	317.49	317.26	316.41	317.01	313.6	311.96	317.28	316.71	314.27	318.25	313.53	311.54	314.06	316.97	313.73	316.23	315.16	312.49	313.24	313.38	311.83	312.31	314.77
312.68	318.26	317.78	314.75	314.82	317.99	318.79	315.83	316.57	315.4	315.3	316.46	316.56	318.8	312.01	316.64	316.92	317.01	315	316.98	317.01	318.18	316.68	313.05	316.58	311.46	317.11	314.51	315.53	316.45	314.17	320.37	317.41	317.3	314.5	314.32	318.97	317.88	318.61	315.39	315.79	317.21	315.48	317.34	317.78	316.67	321.37	320.19	317.32	316.35
305.29	306.39	305.28	305.02	305.34	308.05	302.88	308.18	302.12	303.64	304.01	302.39	306.28	307.78	305.47	300.38	303.37	299.91	304.03	302.69	305.98	304.94	303.43	301.39	303.71	305.4	304.25	304.58	306.46	303.32	300.83	307.31	306.07	302.91	305.7	304.56	301.25	302.52	307.51	307.24	306.08	306.11	301.44	304.14	306.99	303.87	306.9	306.37	303.47	306.48
320.26	318.91	315.9	317.58	320.23	317.77	316.42	315.5	317.53	314.66	314.85	316.01	313.25	320.4	315.35	315.49	317.17	314.52	316.41	317.2	316.68	317.38	318.66	315.05	317.2	318.14	318.1	315.53	317	315.38	317.76	314.57	316.62	319.29	321.57	317.13	317.78	316.6	318.21	317.96	319.54	318.61	317.33	314.42	315.25	317.16	317.35	313.06	319.59	315.58
328.37	325.96	328.65	327.03	326.73	328.41	331.07	327.7	330.31	323.57	323.62	324.82	324.92	327.9	330.5	323.61	330.84	324.61	325.3	326.85	331.11	324.84	323.77	329.2	326.6	329.92	325.06	325.26	328.19	326.77	327.23	327.58	327.09	327.94	323.85	327.98	331.34	324.92	324.26	329.25	325.15	323.75	325.13	327.3	325.76	329.02	324.68	323.84	331.3	328.85
318.51	318.2	317.92	320.95	316.27	315.76	318.21	321.04	317.31	318.06	319.9	317.42	315.13	318.1	314.48	316.96	317.11	320.25	314.73	318.33	317.99	316.68	315.01	317.66	313.42	315.92	318.43	315.81	315.14	320.23	317.24	312.48	317.47	315.86	317.83	315.55	315.71	315.95	313.61	316.07	315.37	319.27	314.32	318.63	315.21	316.53	317.33	316.84	317.44	318.76
315.19	314.38	311.35	312.41	312.55	315.85	314.14	316.44	313.79	308.49	313.38	314.43	313.82	310.14	315.22	313.55	312.53	316.06	312.05	313.81	315.22	311.81	312.98	313.81	315.24	312.46	313.2	313.33	314.51	313.95	310.43	314.94	312.83	314.1	310.03	319.03	314.19	312.44	313.69	314.8	313.81	313.48	312.77	316.64	313.66	316.38	313.26	310.19	314.7	313.22
308.76	310.43	310.98	313.53	309.72	309.29	308.5	311.69	309.57	310.63	313.57	310.57	309.93	310.75	310.11	310.79	309.74	309.55	309.41	310.73	313.57	309.95	309.97	310.26	313.65	312.06	311.6	313.84	308.49	312.46	311.24	310.76	310.27	312.65	308.89	311.9	311.72	308.92	309.06	315.39	312.09	312.75	312.52	312.26	313.72	311.49	311.24	311.55	310.76	312.48
315.24	316.28	319.62	316.95	318.58	320.25	318.06	317.05	322.5	317.3	317.31	321.31	320.92	323.57	317.45	316.8	314.9	321.02	320.74	317.1	316.76	319.71	318.41	318.75	317.31	316.1	316.07	316.99	318.61	315.4	318.47	317.1	316.49	318.08	316.72	318.35	320.15	318.61	322.25	319.89	316.24	315.75	317.08	318.36	317.39	320.74	318.6	318.43	314.82	318.08
319.05	317	319.51	315.6	315.78	316.1	315.36	319.49	316.94	316.11	317.82	318.3	315.64	314.26	318.48	316.07	316.41	320.57	314.59	315.97	317.77	320.29	318.02	317.73	315.87	316.76	319.37	316.41	318.02	315.77	318.39	315.77	316.34	317.64	316	316.07	318.55	316.39	317.17	319.88	315.86	312.94	317.47	317	317.63	318.53	320.28	317.64	316.84	315.5
321.62	323.14	319.06	317.6	318.24	317.53	317.71	316.59	317.8	314.61	318.69	320.34	317.86	322.05	319.23	320.16	320.35	316.69	318.36	315.44	317.83	317.08	316.58	317.14	315.71	317.17	320.06	321.27	316.3	317	319.82	312.84	319.84	319.91	317.14	316.62	318.41	318.13	318.55	318.83	318.44	319.42	319.1	316.68	317.87	321.31	317.96	317.25	320.63	316.97
303.32	300.76	306.15	300.44	304.11	306.66	300.79	302.16	299.86	302.22	304.92	300.28	302.88	301.06	307.14	300.6	302.5	300.99	305.93	303.55	306.24	300.45	301.83	303.26	303.18	303.56	303.12	305.29	305.11	303.73	304.09	301.54	300.27	302.39	303.69	303.86	304.17	301.95	303.52	299.04	302.8	306.68	306.3	301.58	303.03	304.25	302.75	305.82	305.1	301.53
313.96	318.69	314.26	315.5	317.31	314.59	318.35	316.59	314.95	315.43	315.67	317.41	317.07	319.44	320.17	316.15	316.63	317.08	318.61	319.78	317.39	315.52	315.6	319.13	323.3	313.01	315.38	315.28	315.76	314.93	314.18	318.56	319.49	318.34	315.59	314.38	316.67	314.89	319.76	319.21	314.71	317.17	316.21	314.88	318.57	316.74	320.6	317.34	314.25	318.94
311.42	315.15	314.73	314.43	309.55	312.25	310.83	310.97	311.88	309.49	316.01	312.69	310.87	315.71	307.94	311.74	316.4	315.55	313.59	316.02	309.75	311.13	315.82	311.69	309.32	313.12	317.57	310.82	315.14	309.87	313.35	312.72	312.52	311.18	313.71	314.94	314.38	314.83	312.11	310.19	307.84	314.52	314.72	310.99	310.21	311.41	310.48	311.05	309.93	314.66
317.33	319.32	314.96	317.52	317.61	316.42	317.26	317.35	316.76	317.14	316.59	319.94	317.8	315.46	317.1	319.67	320.53	315.11	318.27	315.75	317.12	317.24	314.46	321.1	318.58	315.62	317.51	315.45	316.61	313.69	319.62	316.65	317.6	319.94	315.36	316.34	319.03	317.68	313.59	317.28	316.42	316.3	320.29	319.7	317.21	315.21	317.03	320.74	317.35	318.03
318.11	319.01	316.41	315.83	320.5	318.69	318.79	317.54	317.9	319.61	321.02	318.22	318.82	315.4	318.12	318.35	316.42	319.1	318.39	320.07	314.83	317.31	317.43	319.08	314.44	317.11	318.09	319.29	318.38	319.26	318.14	319.3	317.26	318.85	317.82	317.2	320.86	314.57	318.57	316.43	316.95	320.27	318.22	319.81	318.09	318.4	318.62	317.69	316.6	315.37
298.42	299.48	299.07	297.68	300.12	297.51	299.18	300.66	299.86	296.61	300.76	305.38	299	300.05	302.34	300.63	301.01	302	301.93	300.5	300.09	301.44	301.92	297.96	302.53	295.24	300.64	302.25	299.35	298.74	300.04	302.24	298.37	304.19	296.28	300.28	301.38	298.89	298.96	298.02	303.58	298.28	298.36	301.22	302.59	302.31	299.84	295.93	300.58	302.22
312.28	313.39	315.94	313.74	314.56	314.88	313.42	315.94	312.93	311.72	314.91	318.15	313.03	313.47	311.18	313.08	312.05	314.13	311.25	314.53	313.16	313.39	316.01	316.43	310.28	313.13	309.39	311.21	316.95	309.45	315.07	311.46	313.35	315.53	312.85	311.91	315.65	314.13	314.7	310.63	312.27	313.77	314.26	314.68	315.4	311.75	312.45	314.71	312.56	311.04
328.81	332.7	329.54	330.19	324.22	323.68	327.81	329.4	326.19	330.95	330.3	329.45	331.63	330.58	324.22	330	325.98	324.24	328.37	327.83	328.05	327.1	329.06	325.55	326.01	329.01	328.89	325.56	327.67	327.3	327.82	327.96	329.88	328.64	332.19	324.42	326.25	328.89	330.62	326.57	329.93	328.45	331.92	327.89	330.05	328.98	327.32	325.78	324.39	327.92
306.11	305.75	307.27	304.57	306.47	305.78	307.17	309	308.06	307.99	305.76	306.6	308.31	303.72	305.72	304.96	307.31	306.43	304.24	307.44	307.48	304.95	306.8	306.68	307.46	310.53	305.56	307.23	303.86	308.95	306.04	303.09	305.23	307.48	306.54	304.83	306.27	303.94	303.9	305.62	305.48	305.4	305.46	309.29	303.6	308.17	311.12	304.94	301.96	308.05
312.01	312.39	311.56	312.78	315	310.95	312.59	313.98	312.26	310.09	311.69	311.42	310.08	312.26	316.08	314.95	313.25	311.3	313.55	311.32	313.35	313.66	313.63	315.46	313.76	314.56	312.21	310.85	314.41	314.16	317.23	311.5	315.35	312.57	314.61	308.92	311.69	316.41	314.62	312.82	311.88	316.18	313.98	309.92	311.48	314.64	314.53	316.38	313.35	312.61
313.91	315.6	314.38	310.8	316.9	315.72	315.13	315.93	313.45	312.47	312.95	312.65	314.13	315.9	315.76	317.24	315.39	311.88	312.4	315.35	316.06	314.93	311.52	315.44	313.85	316.15	318.62	311.47	314.93	313.55	314.14	314.15	314.47	313.68	315.29	312.08	315.13	311.78	313.24	312.8	315.46	313.56	314.13	312.62	312.49	315.79	315.7	313.85	317.74	312.1
307.25	303.52	304.31	305.21	306.82	304.73	305.42	306	300.75	305.21	306.05	305.61	309.01	307.19	304	305.18	303.6	306.28	305.27	306.62	305.67	303.64	301.94	304.6	304.59	304.27	304.84	303.96	304.8	303.78	303.99	305.4	302.37	305.74	302.09	305.21	302.3	302.84	307.69	306.79	305.29	303.37	303.27	304.23	301.65	306.83	303.94	305.44	308.21	307.23
322.92	326.03	322.45	326.47	324.86	323.57	326.56	327.68	326.98	323.69	325.12	323.28	326.26	326.96	323.19	324.92	327.58	324.42	325.31	328.85	327.52	324.57	325.65	324.24	328.82	329.26	325.41	322.25	327.93	323.4	324.28	327.31	326.45	328.49	320.78	326.94	325.88	328.62	325.84	323.92	327.77	324.03	320.81	325.32	324.65	325.28	320.94	323.52	325.35	325.27
311.29	312.93	312.49	311.09	314.66	314	312.46	314.6	311.64	312.58	311.69	312.78	313.18	311.18	313.46	313.53	316.86	313.03	311.13	316.44	311.75	310.03	314.22	315.6	312.66	317.58	314.68	312.11	309.68	314.73	309.38	312.81	314.36	314.43	314.13	311.63	315.21	315.07	317.35	314.56	312.72	310.6	318.47	310.84	312.52	309.95	314.37	309.85	311.71	310.23
305.66	307.94	302.39	303.78	301.99	304.56	304.24	302.29	310.21	305.08	306.65	305.05	307.24	307.35	305.59	307.38	303.56	305.32	306.49	304.82	303.19	304.85	305.82	303.34	299.82	303.29	304.9	299.15	305.66	304.83	304.03	301.21	303.81	304.22	302.56	304.63	303.8	306.83	307.1	300.14	301.14	303.35	303.78	303.13	304.49	301.69	298.68	304.13	302.72	303.93
307.04	302.37	301.88	306.25	303.73	308.28	305.3	305.21	305.68	305.43	307.65	303.72	306.63	304.73	303.47	304.66	307.09	304.96	306.79	302.65	305.71	308.73	306.71	308.1	305.62	305.24	304.29	305.06	306.39	301.45	309.52	307.24	303.44	304.56	305.94	308.55	303.62	306.35	307.36	306.1	302.79	308.63	307.75	305.32	304.93	306.85	300.16	304.49	306.58	306.16
321.26	319.24	322.21	314.39	319.58	321.05	319.87	318.43	317.11	319.71	318.55	313.88	315.25	320.79	319.44	316.18	320.56	321.18	316.51	321.35	318.14	319.75	322.44	321.72	319.73	318.17	318.86	319.62	319.57	320.52	316.87	320.22	317.55	320.97	320.72	318.47	318.13	318.45	319.8	319.33	318.76	318.86	321.02	321.01	322.22	317.54	315.16	318.51	317.14	314.87
303.64	307.5	305.67	306.14	307.5	309	304.9	306.74	304.97	304.84	306.4	305.57	307.08	306.79	308.04	311.18	306.45	312.22	305.78	310.94	308.8	305.34	305.34	305.82	301.66	302.17	310.44	305.06	302.83	303.44	305.04	305.36	306.01	308.87	304.31	305	308.26	304.62	308.16	304.26	308.27	305.64	307.97	305.83	306.5	308.75	306.61	309.16	308.47	309.29
326.94	328.98	328.36	327.9	326.04	327.09	323.64	323.62	325.42	326.79	328.3	326.91	321.73	327.99	325.42	325.28	327.89	326.4	326.49	327.21	329.53	327.52	324.62	321.61	320.49	327.82	325.8	327.66	329.02	329	328.62	326.74	325.1	329.16	327.24	326.91	324.42	327.03	324.63	327.29	325.29	324.2	324.43	329.47	324.63	326.63	327.04	328.54	327.39	325.61
314.41	312.01	311.04	312.7	309.9	309.62	312.13	315.28	310.72	311.98	313.3	313.88	315.4	313.77	314.2	310.3	313.41	312.79	312.31	312.95	312.87	309.8	315.76	314.35	315.07	309.92	313.63	313.73	313.86	313.03	310.06	311.61	308.38	314.08	314.14	313.93	312.9	310.21	312.6	313.15	314.28	312.53	315.2	312.86	310.82	314.45	309.33	312.1	312.94	313.82
306.92	304.59	301.99	303	301.76	304.71	307.14	300.97	303.98	305.06	304.67	303.22	303.12	304.07	300.68	305.89	303.81	303.24	304.79	306.71	303.17	303.8	303.64	302.93	302.19	304.37	303.08	302.69	299.49	305.48	301.83	303.25	308.11	305.84	304.25	300.73	303.98	305.05	301.55	301.6	306.67	301.74	300.36	301.91	303.09	303.05	303.53	305.33	306.45	300.74
315.88	313.42	313.71	316.23	316.74	314.35	314.64	316.82	316.14	316.98	317.76	315.4	309.24	315.07	314.33	316.53	315.89	315.3	312.09	317.14	313.7	314.83	313.73	317.89	314.26	313.55	317.66	314.43	310.51	312.85	312.05	314.99	312.92	316.02	316.69	317.15	314.57	310.22	314.55	310.18	317.13	316.44	316.59	312.66	316.01	312.84	318.48	317.28	317.22	315.3
328.55	328.15	327.14	328.31	329.43	324.99	329.95	328.45	333.14	329.73	328.88	325.82	325.34	326.74	327.18	325.46	329.23	326.85	327.51	329.41	329.64	326.58	327.05	327.96	328.41	328.58	327.6	329.35	326.21	326.51	330.42	327.13	332.36	327.22	327.56	327.14	329.68	327.91	327.3	327.62	326.63	330.85	329.18	328.14	327.69	329.66	327.32	326.93	327.05	327.15
297.73	295.24	295.7	296.51	296.34	291.25	296.6	296.82	294.9	294.25	295.19	293.33	294.97	296.43	296.22	291.6	294.23	294.69	298.68	296.96	292.27	292.29	294.76	294.95	296.84	295.57	297.93	291.67	290.89	297.19	294.75	292.42	297.82	293.69	293.63	298.91	291.96	292.25	296.89	294.12	296.42	296.13	294.15	297.19	298	295.23	294.81	296.95	297.2	297.21
311.73	314.93	315.02	315.78	315.16	317.91	315.72	315.95	313.14	315.27	315.75	315.98	313.43	314.09	317.68	317.13	314.8	315.56	315.41	314.46	312.89	313.15	315.07	318.65	313.46	314.89	316.93	314.28	314.3	312.75	318.96	318.13	313.5	310.92	312.15	314.85	316.67	312.5	314.44	314.44	314.95	314.48	317	312.91	314.23	310.92	314.07	315.28	314.2	317.53
304.3	304.55	304.5	303.18	302.81	301.86	298.42	301.51	301.07	303.11	301.85	303.49	302.6	306.41	298.46	303.99	303.41	302.18	304.6	305.22	305.3	303.89	302.88	299.65	304.14	301.79	303.57	303.91	304.75	305.48	306.85	302.54	300.63	302.41	306.46	304.67	301.04	299.08	303.86	301.13	299.64	301.65	301.75	305.8	304.69	301.36	303.92	305.01	301.87	303.17
306.07	298.34	298.89	304.35	301.04	298.74	297.12	301.06	302.27	298.21	298.61	300.24	303.65	302.17	299.37	304.67	303.99	301.5	302.78	305.38	299.24	300.45	300.84	301.35	301.32	299.3	301.17	301.39	299.43	299.73	299.72	302.49	300.14	298.5	303.2	298.47	300.28	301.69	300.59	299.95	299.51	298.67	302.94	300.14	299.36	301.06	300.54	303.87	300	299.45
314.79	307.32	307.17	309.5	311.13	311.6	308.16	307.48	309.96	311.27	306.78	309.55	312.92	308.47	311.84	307.78	311.17	308.23	304.75	309.64	308.52	307.47	310.57	309.72	310.72	301.34	310.09	308.19	307.24	312.55	307.48	308.13	307.13	311.1	311.31	310.07	310.25	310.86	310.15	308.8	306.58	307.17	310.42	309.17	306.13	308.06	309.62	305.7	309.11	307.49
300.42	303.28	302.88	303.31	305.8	302.22	302.48	304.71	306.53	305.3	304.35	306.9	306.15	302.96	302.69	303.36	297.38	304.41	302.9	303.77	307.73	306.35	304.62	303.3	305.88	306.3	304.64	305.17	301.47	301.52	303.78	302.67	305.01	301.53	303.39	302.75	302.4	305.65	301.27	304.69	303.41	302.05	303.96	300.27	307.25	306.18	298.4	301.12	303.83	307.33
322.55	317.71	317.53	316.96	319.7	317.2	321.07	315.58	319.76	315.86	320.47	320.49	323.24	316.25	320.25	318.48	318.44	315.7	320.84	317.98	318.69	320.52	321.36	322.79	319.48	320.15	321.33	316.77	316.41	318.28	317.44	320.08	319.8	321.83	318.59	319.68	319.51	316.25	318.24	319.14	315.98	322.76	319.1	318.07	316.27	319.9	317.01	316.33	319.98	317.67
301.2	304.46	300.79	302.37	302.12	302.24	300.3	304.45	302.41	303.24	301.82	302.04	301.58	307.48	301.07	298.83	302.25	300.39	303.88	302.94	306.49	302.1	301.89	302.76	303.89	299.95	297.35	296.65	305.1	306.01	300.22	301.5	305.4	302.88	301.73	305.25	301.21	300.06	306.41	303.64	302.26	299.71	301.24	302.41	301.44	306.56	304	302.53	300.36	300.14
321.17	317.35	316.35	320.66	322.61	317.57	318.74	317.59	322.4	319.01	317.82	316.56	318.95	320.66	319.61	316.1	317.09	317.96	321.69	320.74	314	321.95	321.91	318.65	316.79	317.71	321.32	322.32	321.46	319.89	318.44	320.88	317.87	320.33	317.91	320.58	320.33	318.1	314.83	318.11	320.44	321.1	322.34	320.66	316.93	321.62	317.71	318.94	315.37	319.88
314.37	313.09	316.44	312.52	314.61	311.74	312.42	309.76	314.57	316.39	311.47	314.77	312	310.18	316.72	312.34	313.4	310.79	314.43	306.33	310.11	311.38	310.92	314.84	314.35	314.47	314.09	314.91	311.23	313.71	313.41	312.47	313.87	311.69	311.44	311.79	312.9	313.8	312.79	310.61	311.86	316	315.28	312.98	315.24	310.03	311.35	310.54	313.37	313.95
294.27	295.88	297.99	296.4	295.81	301.42	298.02	296.84	295.44	295.24	298.93	293.8	298.89	294.52	296.56	294.96	292.53	298.05	295.91	292.63	294.66	293.01	297.25	296.4	297.39	296.59	296.49	300.02	300.27	292.21	294.52	298.67	293.58	294.72	298.65	297.52	298.09	300.58	296.99	298.34	299.96	299.79	294.8	295.4	296.46	295.21	296.83	294.1	295.88	298.36
313.55	313.47	308.58	314.55	315.44	314.15	315.05	314.55	313.43	316.5	315.05	311.62	316.25	313.63	312.9	313.41	314.2	311.79	312.68	308.74	312.02	312.22	309.73	316.12	311.76	312.98	312.13	317.01	311.56	312.45	313.46	311.11	313.78	311.55	313.34	312.31	313.82	313.04	313.36	315.79	313.78	311.47	312.13	316.87	313.55	313.72	312.72	313.45	310.84	315.98
327.8	323.64	326.06	324.04	326.91	323.63	325.85	324.5	321.14	325.89	325.03	326.66	325	326.6	328.8	323.94	325.16	326.53	326.32	327.08	326.99	325.96	331.64	324.95	321.01	324.59	325.57	323.52	325.89	322.69	323.51	326.25	325.76	326.53	324.55	324.46	323.62	327.09	325.53	325.6	327.18	323.53	326.15	324.27	323.2	326.79	328.03	323.09	325	327.04
304.88	303.72	304.71	302.38	303.48	302.27	304.92	304.2	303.21	306.64	302.69	304.75	302.56	304.75	304.76	300.76	305.74	304.9	303.31	304.14	300.46	302.16	304.16	301.97	300.92	299.87	302.7	301.22	302.78	300.72	305.85	305.86	302.88	309.09	299.82	304.8	303.89	303.31	301.93	306.33	303.12	306.77	302.41	302.08	303.96	303.59	307.5	306.5	303.73	304.86
308.72	306.18	306.65	304.94	304.48	305.4	304.79	302.06	304.78	304.91	302.54	304.63	303.81	305.55	307.44	301.39	301.13	306.86	307	304.38	303.49	302.82	299.73	303.17	307.07	304.68	304.4	306.3	304.18	307.06	306.29	303.84	304.17	304.04	303.87	307.45	306.75	305.34	301.48	304.86	307.61	303.22	300.63	307.48	303.44	303.76	308.36	306.83	303.88	302.31
304.6	303.72	303.39	307.76	305.33	302.93	305.35	303.45	304.67	300.74	301.43	303.88	304.05	306.29	303.34	301.64	304.89	309.09	304.84	306.03	305.32	302.71	299.03	303.18	307.26	305.44	306.48	303.17	303.23	305.42	303.63	301.11	303.97	303.84	300.93	304.6	303.96	303.13	305.63	304.89	306.29	303.95	304.46	304.03	307.2	305.34	307.09	303.23	304.71	305.77
315.11	313.29	311.71	314.75	315.76	315.41	313.46	313.55	313.95	311.25	315.02	311.26	313.14	316.32	312.88	313.54	310.26	314.01	311.61	312.46	312.81	316.33	318.06	316.76	311.57	315.48	312.8	318.2	312.97	314.55	310.5	315.35	313.12	316.33	312.74	314.9	313.84	313.74	314.83	313.55	310.51	314.82	315.47	314.68	314.92	314.39	318.69	312.23	316.34	312.65
303.92	306.21	306.51	305.53	304.07	301.76	305.83	306.12	304.9	304.17	302.78	305.7	304.97	310.59	305	307.28	307.08	304.22	305.25	305.67	303.98	307.08	305.31	307.6	307.07	305.62	303.64	309.11	305.47	306.25	304.27	304.92	303.28	305.3	308.24	306.31	304.67	306.08	304.01	309.29	303.47	305.35	306.05	306.75	302.89	306.83	306.86	303.42	305.3	298.88
322.1	316.79	315.94	314.87	316.04	313.81	320.11	315.65	317.11	313.87	316.24	318.39	318.32	319.46	317.09	317.31	317.14	317.4	316.69	313.6	312.81	316.03	318.4	316.72	314.78	313.77	317.58	319.03	319.25	321.01	313.17	317.96	318.8	317.96	318.44	318.26	316.47	318.87	312.33	317.91	314.24	314.61	315.08	315.12	317.69	316.35	315.94	316.8	315.73	317.4
327.56	324.62	328.22	329.04	329.91	328.97	327.45	328.27	330.37	331.6	324.29	328.33	326.93	327.14	328.11	328.51	326.9	327.72	326.66	325.77	329.84	327.89	325.35	327.41	327.61	326.96	330.19	330.27	330.76	328.68	326.27	328.87	328.5	328.66	326.97	329.74	329.85	327.53	325.03	326.02	328.69	329.5	328.34	324.98	325.74	327.29	330.44	329.7	329.01	326.69
315.15	319.55	315.45	317.94	322.6	315.02	322.77	319.72	320.2	320.55	319.35	319.7	317.4	322.66	319.71	317.66	319.94	321.46	320.92	315.26	320.16	316.29	317.55	317.5	321.53	319.91	321.54	318.01	321.08	322.3	316.69	319.86	320.53	320.7	319.55	319.88	318.01	321.35	319.05	319.03	321.43	320.03	326.1	316.95	320.5	322.52	319.37	315.12	315.82	319.06
304.94	303.23	305.54	305.6	304.22	304.82	306.64	302.4	306.25	307.39	304.88	306.76	309.52	307.43	307.83	304.88	303.51	308.3	303.84	309.41	309.06	303.23	305.46	305.05	307.27	308.42	304.5	307.01	307.83	306.91	302	308.51	304.78	311.08	306.26	306.78	303.05	304.68	307.75	306.11	304.65	308.84	302.44	307.16	309.48	308.37	303.57	306.1	307.71	308.68
298.1	292.37	294.4	295.63	294.57	295.83	295.56	294.89	293.6	297.59	297.4	299.48	295.52	295.48	290.5	296.46	294.02	296.36	296.32	293.27	293.29	294.05	296.06	294.02	289.87	296.17	297.31	297.46	295	294.19	293.93	292.03	292.7	293.25	296.44	293.13	297.39	297.06	294.96	295.41	294.65	295.27	296.15	293.99	295.38	293.96	295.99	293.6	290.08	292.1
310.05	310.89	309.66	307.51	311.35	304.79	311.76	310.05	313.21	312.36	311.18	311.15	310.07	308.37	309.36	310.85	306.42	307	307.33	311.49	311.87	310.09	307.89	309.81	311.19	310.45	310.03	307.88	311.24	311.15	308.55	307.57	309.56	310.44	313.35	313.72	311.78	310.56	309.29	308.99	310.31	311.61	310.66	310.04	311.34	309.85	309.74	309.41	312.81	309.58
301.15	301.87	302.74	304.67	302.61	302.77	301.86	301.75	306.21	299.2	299.92	303.22	300.3	302.98	303.72	305.04	299.62	301.97	302.79	306.68	300.22	302.27	301.06	301.21	304.84	300.57	300.91	303.28	305.22	305.01	305.38	302.39	299.49	307.45	300.8	300.81	302.98	302.12	303.28	301.58	303.19	306.13	306.54	306.31	302.01	303.02	303.09	303.83	302.73	300.75
327.23	326	322.01	322.12	324	324.83	324.38	322.5	326.57	322.6	324.76	327.12	323.48	326.04	325.49	321.38	323.46	322.18	321.79	323.81	323.2	322.25	325.22	325.33	324.69	325.55	326.01	324.03	323.28	327.98	325.67	324.4	325.34	325.94	322.58	325.01	327.79	323.97	327.18	324.64	325.26	328.71	326.36	321.99	325.99	324.27	326.86	323.47	322.97	325.72
302.97	304.76	302.26	304.31	305.92	301.72	303.88	302.04	309.55	301.55	301.61	304.74	307.31	300.52	305.75	301.87	304.57	306.46	306.88	305.89	308.98	304.91	305.59	304.52	308.42	307.12	303.34	306.56	305.85	305.15	303.85	304.14	303.3	303.94	301.84	307.03	303.64	307.55	303.47	304.03	303.53	302.91	305.07	305.05	301.54	303.57	303.61	305.11	303.73	302.94
298.99	299.69	299.91	298.75	297.65	298.02	298.03	299.2	296.08	292.75	297.62	299.52	295.91	300.31	295.54	294.52	295.06	296.9	293.33	297.96	298.39	297.92	297.1	293.88	297.24	297.56	297.9	294.3	298.56	297.64	298.1	296.53	295.66	298.8	297.69	294.08	295.95	295.39	296.7	298.71	297.44	298.79	297.36	297.84	295.3	295.09	297.25	296.8	294.12	298.54
304.93	301.62	301.77	304.65	304.6	305.08	301.82	301.26	301.05	302.8	301.77	304	298.45	302.37	299.76	303.67	300.98	303.84	301.72	304.86	302.5	300.92	303.03	301.93	301.94	305.43	302.7	300.32	306.34	303.6	302.82	302.07	301.96	307.27	302.81	302.43	303.51	300.12	301.02	301.75	303.27	302.54	302.14	300.69	303.32	304.19	299.9	300.47	303.27	300.18
316.11	317.32	313.01	314.97	319.68	317.7	318.27	316.43	319.09	317.8	314.84	315.2	317.55	315.94	315.08	315.78	316.29	316.73	318.36	317.64	317.66	316.49	316.77	320.04	318.04	315.5	321.52	318.78	317.58	314.68	316.18	317.43	318.05	316.45	316.36	317.55	316.86	315.21	317.91	317.71	315.43	316.15	318.59	316.87	318.78	317.85	318.84	318.27	316.66	315.54
317.08	315.23	313.98	314.51	317.1	315.12	314.16	313.58	316.08	313.69	313.24	314.68	312.26	318.69	316.02	314.67	316.71	313.89	314.43	313.48	311.57	318.88	315.18	316.78	312.12	314.29	317.63	312.67	315.66	314.99	312.14	320.01	315.46	313.79	314.87	316.21	308.94	316.26	315.79	316.53	312.96	313.33	315.71	315.9	313.92	316.24	313.54	317.43	314.44	315.18
313.48	314.31	313.08	312.36	315.49	314.38	315.97	313.68	314.61	314.93	317.38	316.24	314.84	315.49	313.51	317.52	311.82	317.8	317.28	312.45	315.93	312.95	316.12	315.98	314.08	314.01	316.68	315.85	314.68	312.76	314.58	314.74	310.81	314.1	319.33	315.61	312.54	312.53	317.15	315.03	313.24	315.12	315.66	313.71	312.69	314.82	315.49	315.83	317.63	317.82
318.11	319.27	318.44	315.53	320	317.76	318.74	321.05	319.12	322.38	320.41	321.03	316.31	314.4	315.52	319.18	323.01	321.24	316.95	315.49	314.34	317.6	317.47	317.41	317.81	316.62	317.48	320.39	318.93	320.59	317.73	319.56	319.71	319.54	316.77	322.74	317.91	319.19	320.87	319.79	313.44	316.3	318.06	318.84	322.71	317.7	316.88	318.77	318.84	315.04
313.19	311.54	313.7	312.45	315.77	310.89	311.81	312.83	315.27	314.24	311.48	311.96	315.08	310.24	311.25	312.74	309.68	314.99	310.86	314.05	317.87	312.99	314.63	316.57	313.41	313.11	311.08	311.09	314.46	313.81	308.44	314.92	313.86	313.06	312.42	311.75	314.86	312.59	309.63	310.19	312.22	312.54	318.6	314.65	316.45	314.46	310.33	315	313.02	310.24
325.16	324.53	323.01	329.41	326.91	327.1	326.76	328.36	323.15	325.16	321.9	329.24	324.44	322.28	325.21	323.21	324.61	328.94	324.99	331.1	323.11	321.29	325.64	325.43	323.79	323.69	323.81	321.17	320.79	321.42	326.08	325.77	325.8	322.83	322.52	324.57	324.73	326.55	325.78	322.89	324.58	326.76	322.18	320.03	323.75	324.62	322.75	322.05	326	324.1
305.92	306.26	306.35	306.84	302.33	305.15	303.16	305.86	301.54	305.71	304.45	304.85	302.66	303.22	305.43	305.23	303.43	304.68	304.24	299.93	299.91	303.51	306.74	305.66	305.03	305.24	306.49	307.22	300.06	305.55	307.16	301.72	303.96	305.57	302.94	304.14	305.46	304.91	303.68	305.31	307.61	303.18	301.74	307.7	304.23	305.08	302.02	301.96	304.95	306.59
296.92	291.27	290.51	296.07	292.96	291.25	294.73	297.37	294.91	297.62	294.85	296.18	296.45	292.73	292.37	292.99	293.11	292.3	293.54	295.16	293.79	293.06	293.03	290.82	293.5	297.91	289.57	291.44	294.91	294.98	291.33	294.2	291.11	291.16	294.39	296.02	291.63	292.82	292.55	294.79	290.25	292.69	288.38	294.24	292.21	296	295.33	294.54	293.47	292.26
295.11	297.22	299.09	297.7	297.56	298.06	299.46	296.56	294.41	297.22	297.38	293.7	295.49	293.43	292.54	297.97	294.38	295.69	298.01	295.73	297.44	296.68	298.36	296.4	295.84	296.63	299.55	293.2	296.69	297.16	299.08	296.68	298.14	296.19	296.19	295.29	294.03	294.88	299.61	294.27	297.78	297.36	295.26	294.64	294.07	293.84	294.19	294.04	295.35	298.88
307.99	305.8	307.89	303.57	308.52	302.29	305.31	306.7	308.28	305.66	306.72	309.09	305.52	302.24	306.75	304.36	302.74	306.54	306.49	304.45	308.01	308.2	302.66	304.64	305.43	304.93	304.67	307.43	302.7	306.56	310.03	307.51	307.59	306.39	307.15	302.65	309.11	304.17	306.43	306.57	306.4	307.94	303.73	302.7	310.47	305.95	303.53	307.77	305.04	304.58
310.81	305.71	308.32	310.19	312.48	312.9	310.17	308.69	313.69	313.46	310.61	309.62	311.62	312.13	312.25	310.93	312.15	311.33	310.33	309.77	311.11	312.17	310.11	309.12	311.38	307.81	308.92	310.61	310.12	309.68	312.5	312.07	314.01	312.83	310.69	309.11	311.65	309.6	309.77	311.78	314.17	311.19	310.14	309.99	312.24	310.65	309.29	310.58	311.18	315.12
314.54	320.2	318.58	317.17	322.88	315.26	320.16	317.97	317.08	317.74	317.4	317.08	316.01	318.7	320.39	319.54	318.84	315.88	322.54	319.55	320.08	315.35	320.13	314.64	320.09	318.04	314.7	326.11	321.69	317.8	321.87	322.9	319.61	320.36	316.93	318.64	320.98	317.54	317.8	318.64	317.86	317.14	320.42	316.29	320.87	320.47	318.85	318.25	321.9	320.63
317.61	315.62	317.15	313.23	318.59	314.16	314.71	315.17	318.54	314.05	316.77	316.07	317.53	317.05	314.86	317.2	316.93	317.41	317.53	314.83	316.35	317.18	314.77	314.38	315.72	318.84	315.21	317.78	313.92	316.46	317.09	314.28	313.37	314.21	313.69	318.97	313.57	315.27	311.94	319.17	319.72	317	316.92	318.58	316.25	315.35	317.7	315.71	314.63	314.49
302.61	308.42	303.36	303.44	306.25	309.37	305.44	303.89	306.39	307.12	307.35	305.14	307.14	303.97	305.98	304.98	302.16	303.89	305.81	308.9	304.35	307.28	302.51	307.26	305.24	305.38	307.11	304.88	307.48	304.17	306.85	305.56	303.75	303.59	305.79	303.36	303.62	304.49	305.92	307.56	307.09	307.18	308.65	307.02	306.86	307.2	306.93	304.46	301.74	301.59
304.73	305.29	302.8	306.22	302.61	301.5	301.88	301.98	305.07	305.16	304.32	302.55	303.18	301.1	300.97	302.72	305.39	302.23	303.05	304.17	305.46	301.16	301.26	303.52	302.8	305.43	304.16	301.52	303.13	304.57	303.99	301.77	303.96	304.34	303.99	303.12	304.41	306.26	303.02	299.99	300.64	303.47	306.9	307.28	302.66	304.2	300.86	303.16	302.59	303.09
312.9	309.58	314.64	313.64	315.24	315.75	314.38	313.73	314.12	314.75	312.74	313.35	311.52	312.94	312.16	312.18	310.91	314.08	312.43	317.51	312.53	315.38	315.53	312.18	309.37	312.65	311.25	310.09	312.85	312.71	312.54	311.8	314.46	309.72	309.72	317.87	312.95	310.68	313.27	311.46	314.25	315.96	309.25	311.33	311.18	316.57	312.02	312.25	310.26	316.19
310.1	311.95	312.99	314.74	310.38	316.02	310.43	310.92	311.74	316.38	315.86	311.51	311.91	312.31	313.18	312.79	314.57	312.84	312.94	316.63	312.99	312.49	312.75	313.79	310.19	313.46	313.13	314.13	314.78	306.91	315.06	313.83	315.39	311.84	313.42	315.06	314.15	314.67	314.81	315.12	313.04	311.54	312.56	313.53	310.12	312.32	313.07	314.48	311.91	314.48
317.06	316.01	317.57	315.59	317.34	318.21	313.71	310.86	316.19	314.47	313.4	314.55	314.95	317	316.15	317.87	315.86	314.13	316.68	316.49	313.43	316.43	312.57	317.72	315.68	313.76	317.15	310.86	316.68	311.4	314.12	316.11	312.14	311.69	316.34	317.18	314.08	316.83	315.53	316.3	318.26	315.67	313.43	314.1	312.48	313.77	317.28	312.55	315.98	314.3
319.94	317.21	318.43	315.36	318.23	317.16	319.34	321.61	320.03	320.47	315.52	316.68	320.25	316.59	318.89	316.84	319.72	315.97	317.3	319.89	320.62	319.64	318.49	320.44	319.69	319.2	320.11	317.65	320.35	317.9	321.98	320.76	320.99	320.52	321.87	319.7	318.28	319.16	320.64	322.49	321.1	318.28	319	317.71	320.67	319.71	316.32	317.6	317.75	318.55
311.65	313.43	309.51	314.95	310.5	312.58	307.93	310.55	311.17	314.06	307.64	309.61	311.63	312.93	313.67	311.54	313.2	312.46	310.46	312.91	313.52	308.86	312.54	307.24	311.65	311.09	310.42	313.29	311.46	310.2	311.6	313.31	310.32	315.08	308.19	313.78	316.06	307.69	309.16	309.65	310.45	314.34	310.59	306.78	312.7	310.96	313.03	306.9	309.66	311.74
311.53	312.53	311.88	311.99	316.27	313.84	309.2	312.31	313.68	314.13	313.68	308.84	311.93	312.2	313.71	310.2	308.29	309.84	311.02	313.08	308.92	309.96	312.88	312.36	310.96	313.19	311.63	310.72	312.29	308.82	314.3	310.56	311.79	314.23	312.69	313.94	306.88	314.39	310.39	311.15	311.69	314.15	312.82	311.39	312.16	314.47	310.97	312.58	309.34	312.63
308.18	306.17	307.11	313.58	309.53	311.06	309.27	308.76	307.51	311.21	307.96	310.09	309.22	309.18	311.12	310.54	308.16	308.96	308.59	309.45	311.51	308.3	309.35	315.86	309.55	310.07	305.78	308.16	310.58	309.16	310.68	311.95	307.74	308.81	309.18	310.77	310.25	306.66	308.47	307.23	309.92	309.54	304.93	309.31	311.79	308.05	308.44	308.28	312.42	309.52
320.35	316.55	319.97	318.6	318.89	318.41	319.05	318.76	320.07	319.66	319.98	318.03	321.63	319.37	319.92	318.17	319.66	319.33	317.31	321.15	321.53	319.08	318.62	320.32	322.86	318.58	320.81	317.33	316.26	320.97	316.27	318.67	321.14	319.95	320.46	317.67	322.15	323.03	321.01	323.35	318.39	319.1	319.56	324.55	318.18	321.05	318.32	316.21	320.53	318.07
307.2	309.25	309.2	306.17	304.69	308.26	305.5	308.96	307.13	305.1	304.37	305.65	307.62	306.9	306.86	306.55	309.03	306.62	305.66	305.09	308.27	305.22	307.77	308.34	305.39	307.57	307.75	308.9	300.97	304.85	302.98	306.59	307.21	303.02	304.97	304.12	304.36	301.9	305.96	311.67	309.31	305.05	309.18	305.44	307.47	305.38	304.8	308.06	307	306.23
293.44	298.75	296.57	299.07	294.99	296.74	294.42	298.46	293.8	294.85	297.08	296.1	298.84	296.04	298.02	296.37	293.14	300.53	297.27	297.43	299.15	295.83	296.39	298.6	299.24	295.8	297.49	297.93	298.11	298.27	296.75	294.81	297.33	294.62	294.71	297.45	293.1	294.87	295.08	296.71	296.64	293.22	301.51	293.69	298.53	295.47	300.3	295.71	299.29	293.73
324.91	324.19	326.09	324.96	324.11	322.7	325.09	323	324.83	326.21	326.08	323.38	323.34	321.12	322.75	327.23	326.98	317.04	327.02	323.54	322.67	325.91	322.82	320.34	324.42	327.02	324.47	325.19	322.04	327.61	320.14	324.95	323.11	323.96	325.98	324.99	324.15	325.55	323.78	323.49	326.54	325.31	325.44	321.59	324.69	324.07	322.9	326.28	323.06	324.49
299.71	306.46	302.84	303.92	302.02	305.78	303.02	302.18	304.94	302.78	299.03	303.12	303.68	305.94	302.05	300.81	301.79	301.83	304.19	302.83	301.56	302.6	303.28	303.7	305.81	300.53	302.95	303.38	305.09	301.96	304.1	304.68	302.74	303.11	303.8	304.81	302.03	304.32	300.51	303.77	301.62	302.98	304.33	301.43	305.3	304.51	301.07	303.92	305.17	304.29
307.86	311.54	307.87	310.38	307.66	308.87	307.29	305.08	310.24	309.36	306.18	306.85	305.79	306.59	307.21	311.43	310.54	308.04	305.39	307.76	304.96	308.47	312.96	306.79	305.55	310.43	310.06	309.68	307.23	312.2	306.73	310.45	307.09	310.05	307.08	307.85	307.87	305.99	311.19	311.18	309.68	305.43	308.88	309.74	307.22	311.12	307.12	309.82	310.42	307.73
318	319.54	319.43	320.23	321	319.99	317.65	317.12	319.98	321.57	317.59	319.8	321.04	318.96	321.07	319.28	316.15	319.91	316.34	317.72	317.78	321.87	317.99	320.41	317.34	319.5	319.45	317.82	320.21	321.09	322.07	318.39	317.3	318.95	321.74	319.76	314.87	320.03	321.05	315.61	318.73	318.25	315.53	318.15	317.01	316.28	317.5	318.16	320.42	319.78
304.8	302.25	304.97	305.01	304.17	302.36	303.28	300.97	304.48	306.39	305.48	301.19	305.21	304.93	301.6	304.59	301.72	303.02	302.9	307.96	303.34	302.47	303.91	302.67	305.29	303.3	302.6	300.63	303	303.16	303.62	305.26	305.72	301.81	300.22	301.88	304.84	300.49	303.21	300.69	300.65	304.86	305.57	305.43	303.19	305.09	302.81	304.56	304.99	300.4
303.89	298.08	305.12	301.58	303.4	299.98	300.19	304.52	305.12	304.8	301.84	304.87	302.59	303.99	302.35	303.88	304.44	305.95	301.83	301.97	305.02	306.01	299.93	305.38	308.97	301.47	305.92	303.21	306.64	302.76	305.19	302.87	305.97	301.61	301.77	303.96	303.03	303.44	302.82	303.89	304.81	302.07	300.03	301.72	303.76	303.03	300.42	303.38	305.02	304.06
310.18	311.57	310	312.14	312.92	314.04	309.61	307.32	310.14	310.14	317.2	311.16	313.25	309.14	312.76	311.29	312.37	313.32	311.32	311.58	310.48	313.48	311.43	312.7	312.57	314.17	312.6	310.09	311.66	313.87	312.94	311.36	310.9	310.23	312.03	310.9	313.02	311.46	312.4	310.17	306.62	313.41	309.53	311.62	311.34	314.65	312.05	315.49	313.55	309.01
305.53	302.44	300.81	305.72	303.27	301.75	303.8	299.72	300.33	303.05	300.66	305.48	302.84	303.88	300.23	302	303.56	303.02	302.22	305.6	302.25	303.34	304.63	299.82	304.07	307.22	307.07	306.79	305.01	301.81	302.73	303.22	302.21	302.49	302.09	298.37	305.38	304.53	303.51	303.16	303.28	304.82	304.55	306.41	301.84	304.11	302.06	301.7	301.82	305.77
305.03	303.74	304.05	301.14	305.88	301.74	302.04	305.12	300.58	306.12	304.97	304.2	301.67	307.95	303.15	302.79	302.45	304.84	303.28	303.13	304.74	305.69	302.54	305.25	303.24	301.17	301.8	303.01	299.18	302.14	306.93	303.14	301.64	303.38	304	301.69	304.68	304.37	304.33	304.73	307.26	303.99	304.13	304.13	305.46	304.75	305	302.79	302.31	306.8
302.42	299.78	299.58	299.29	301.94	299.6	298.1	299.55	300.23	296.61	300.34	297.23	298.98	297.46	301.55	294.93	298.14	299.76	298.6	304.11	301.01	300.58	296.4	299.78	301.55	298.11	304.4	302	299.18	301.9	303.69	300.32	301.69	298.01	300.88	297.76	296.7	303.28	300.75	301.79	297.85	297.32	300.18	300.48	299.97	303.82	299.35	297.36	298.99	300.19
309.99	312.58	310.82	314.27	313.31	310.91	313.51	310.13	312.13	311.44	308.5	310.33	313.62	309.57	308.37	309.07	307.2	310.32	308.25	308.47	313.24	312.44	313.1	308.73	312.36	309.52	309.76	310.73	310.77	310.85	309.64	311.44	309.15	310.57	313.72	312.43	308.99	312.76	312.3	313.35	312.72	312.75	315.06	309.6	306.05	311.85	311.03	309.7	311.96	311.67
315.01	312.39	314.12	313.03	313.3	315.48	310.91	313.26	314.3	312.94	310.75	315.87	321.06	310.69	312.4	316.15	313.55	314.98	312.44	315.68	313.44	315.52	309.55	310.9	313.51	312.67	314.5	312.2	312.02	312.15	312.56	312.23	316.96	313.14	312.62	312.08	313.02	309.91	314.49	315.44	314.78	310.94	311.23	311.69	316.3	315	314.1	312.78	312.67	313.35
325.6	324.26	325.72	325.89	320.78	325	326.87	322.86	327.34	326.01	326.69	324.64	325.97	323.98	322.4	324.09	323.67	324.73	327.1	322.85	325.88	322.78	325.06	323.48	327.46	326.84	323.06	324.63	328.53	324.66	328.32	322.27	328.48	327.04	320.56	325.44	326.81	325.18	325.33	326.71	325.01	323.08	322.96	328.01	326.26	327.14	321.98	327.38	322.67	325.93
306.81	307.3	301.96	308.24	304.38	306.2	306.53	304.91	305.78	305.26	306.56	303.11	309.93	306.76	307.39	308.57	305.68	308.48	305.01	305.96	306.97	308.04	306.42	309.84	306.01	307.07	303.74	308.37	305.91	304.15	306.59	310.76	306.55	305.85	304.18	306.31	306.74	308.88	307.88	303.85	304.99	306.93	307.02	305.18	303.02	301.96	307.43	304.4	307.56	305.6
313.63	312.09	313.62	316.66	311.48	311.21	313.66	311.29	316.2	313.5	310.11	311.23	313.24	313.72	315.98	313.23	314.34	309.01	310.68	312.49	310.63	312.54	310.17	312.47	314.02	314.02	313.65	307.52	312.35	317.78	315.1	313.22	310.05	315.68	307.06	311.94	315.89	310.41	312.17	315.99	310.53	312.98	312.16	312.58	309.59	313.5	311.01	313.74	311.22	312.3
331.7	325.27	325.74	328.08	328.95	327.19	323.97	326.35	327.73	326.57	325.93	325.52	329.58	326.83	327.54	330.08	331.62	328.45	325.65	329.69	326.94	327.35	327.54	325.12	328.61	326.77	327.4	329.18	328.97	324.56	331.79	327.1	326.29	327.25	327.9	329.47	327.07	328.01	327.66	323.42	328.68	331.43	328.99	326.61	328.85	326.8	326	328.27	325.7	329.18
294.94	294.72	296.13	291.31	294.03	296.03	291.9	292.48	293.71	293.03	294.68	295.98	295.55	289.93	297	290.34	294.55	295.37	288.77	292.58	295.34	291.23	293.3	295.95	294.34	292.91	289.65	295.48	292.6	293.17	295.53	293.65	295.58	296.69	290.16	290.98	294.58	297.31	293.8	291.57	291.91	292.49	296.41	297.29	289.75	291.87	294.58	294.8	293.13	294.95
295.49	296.04	298.9	295.04	297.04	302.16	296.31	297.92	300.92	299.67	299.73	300.04	296.05	296.6	297.53	297.78	297.67	297.83	299.48	299.24	298.36	296.57	296.67	297.4	297.12	296.27	294.72	299.2	293.63	296.18	298.55	300.16	296.7	298.22	298.26	292.98	295.9	296.42	300.8	297.86	296.34	296.17	296.34	298.17	297.73	292.33	298.81	298.63	299.77	294.36
315.34	315.45	312.93	317.49	311.15	313.4	311.98	316.86	319.43	313.97	316.26	312.77	315.48	313.99	317.36	314.91	317.31	315.47	316.47	320.34	310.19	314.36	315.77	313.21	312.8	309.57	314.39	317.03	315.61	315.05	314.15	313.53	315.16	312.75	314.76	316.2	315.48	315.36	314.72	314.45	315.61	314.32	316.19	310.46	317.28	314.57	315.63	314.5	313	314.36
316.78	316.11	315.19	315.87	317.36	315.77	315.85	315.81	313.41	317.83	317.03	314.81	316.56	315.54	315.18	318.67	318.67	319.08	313.4	317	316.35	317.23	317.09	319.57	315.25	316.85	315.72	315.64	317.51	316.71	315.44	318.08	315.9	315.66	318.67	319.15	320.3	315.3	316.61	317.75	318.12	317.76	314.11	317.06	317.4	319.07	316.38	317.67	319.6	317.6
314.78	316.63	315.39	317.49	317.2	316.91	320.99	313.56	318.2	320.69	317.55	318.37	316.42	318.47	317.16	323.35	315.56	317.83	315.55	315.64	317.26	314.64	317.09	317.01	318.61	315.78	314.18	315.12	318.1	315.53	317.81	316.39	319.79	315.38	316.55	316.06	320.59	320.01	316.47	316.05	316.58	316.85	318.85	317.63	314.21	320.15	316.49	317.08	316.52	317.42
315.16	314.35	314.58	313.4	312.72	314.16	311.94	313.53	314.31	312.95	314.36	315.92	313.72	311.35	315.8	312.44	314.88	316.52	316.04	315.32	316.11	313.97	310.52	312.62	315.81	313.75	313.43	314.31	317.08	314.53	317.46	316.42	316.59	313.89	316.83	316.52	317.37	315.32	318.31	313.39	314.43	316.89	316.69	314.8	311.59	313.23	316.51	312.02	317.18	314.85
302.71	301.81	299.14	302.72	300.27	304.72	302.23	300.16	304.1	300.84	303.01	302.66	300.77	303.22	305.9	299.87	301.54	301.64	305.42	303.34	302.27	306.04	302.73	300.03	300.54	301.75	306.55	304.98	302.97	299.33	303.96	300.79	304.86	302.08	305.26	301.3	303.36	302.14	302.53	302.39	305.87	301.28	302.39	303.7	302.82	303.17	302.86	301.24	300.39	300.73
294.41	296.03	292.44	293.71	297.45	294.31	291.7	290.77	292.74	295.03	294	293.47	294.7	295.2	297.51	294.35	293.82	294.28	293.69	293.85	295.11	293.33	294.56	292.13	293.22	292.26	290.9	293.6	293.03	293.21	295.01	290.75	291.67	292.06	294.86	293.87	295.22	291.46	290.86	293.14	291.61	293.12	293.16	291.56	293.05	292.13	295.85	293.86	295.32	292.64
314.04	315.6	313.62	311.71	313.41	312.32	314.61	310.56	317.39	312.35	312.61	314.89	317.1	313.86	313.49	311.85	313.06	314.65	315.98	313.97	312.97	311.18	316.66	316.32	311.67	313.4	314.62	314.49	315.08	314.03	313.23	314.7	312.29	315.18	318.11	313.22	311.37	316.1	314.63	313.78	315.72	318.14	310.07	313.91	312.53	315.83	311.76	312.83	313.94	313.73
302.51	301.63	305.12	306.17	305.75	302.51	307.04	302.18	301.7	301.89	305.57	303.81	302.77	305.11	306.87	306.39	304.63	305.13	305.59	304.1	304.11	305.24	300.88	305.83	308.62	307.1	305.49	304.15	305.79	302.17	305.44	305.88	304.37	309.23	303.24	303.13	305.15	306.41	308.38	305.49	303.87	303.29	303.96	301.07	306.28	304.96	304.14	304.61	302.89	304.23
315.21	316.52	321.06	316.36	316.72	315.8	314.54	318.27	322.48	318.72	316.4	315.67	317.74	320.13	317.99	316.84	319.84	317	315.87	318.41	316.09	318.94	322.49	316.29	317.99	313.48	315.4	317.39	320.9	314.3	320.91	318.33	316.47	316.08	314.93	317.66	320.44	314.3	317.52	321.08	314.67	316.41	317.09	313.68	314.9	317.94	314.62	317.11	319.36	315.69
294.63	295.8	296.33	295.69	299.51	296.86	296.9	297.68	296.45	297.66	299.49	300.8	297.8	294.85	297.97	298.5	298.18	295.12	296.89	297.21	299.45	297.2	296.81	295.94	294.83	296.16	297.07	295.98	299.5	300.64	298.21	298.32	293.9	297.2	296.29	295.03	300.67	296.34	297.65	295.92	299.84	296.16	297.33	293.07	298.48	295.7	291.73	298.17	295.96	296.62
313.14	316.85	315.67	315.82	315.24	319.36	317.18	317.03	318.63	314.26	318.4	314.74	312.98	318.59	315.63	317.64	312.85	317.94	311.11	316.22	313.39	316.79	317	318.02	314.44	315.06	315.51	314.81	314.32	317.21	318.64	317.76	315.58	315.11	316.94	314.2	316.64	315.43	315.67	311.57	316.22	318.59	316.13	314.1	316.06	315.24	315.88	313.31	314.09	313.29
291.97	295.46	293.84	294.36	292.25	295.3	292.11	295.78	292.15	295.06	295.49	294.74	294.14	294.01	293.03	293.56	299.92	295.45	295.14	296.58	296.08	297.2	295.89	295.01	294	294.65	294.44	293.72	295.03	293.92	295.98	297.34	296.68	296.94	291.65	295.59	296.62	296.68	293.87	293.64	294.51	292.87	296.65	293.78	295.89	298.07	296.05	296.11	295.13	296.02
309.52	311.12	309.75	311.53	309.9	311.12	313.48	314.95	307.74	311.86	309.87	311.4	309.69	311.59	314.44	308.6	311.48	313.49	309.55	310.04	311.75	311.21	312.16	314.73	307.32	310.36	313.45	313.45	311.22	311.7	309.11	312.91	311.45	313.33	310.76	315.51	311.85	311.46	312.75	314.14	310.9	312.17	313.79	306.95	312.3	312.38	311.05	310.12	314.79	311.87
316.52	313.86	311.24	315.4	313.9	311.55	313.31	317.27	315.57	314.78	314.2	310.37	315.49	313.39	317.05	314.77	312.11	316.92	310.63	314	315.4	313.55	310.27	313.9	311.62	315.31	310.25	312	314.55	314.53	314.63	313.96	313.56	316	317.58	310.55	311.93	316.06	314.94	314.35	313.9	316.28	311.58	312.83	314.41	313.81	313.44	311.8	313.87	316.23
305.4	305.26	306.62	304.93	303.61	303.28	303.02	303.79	300.81	300.78	299.64	304.27	307.17	305.18	302.71	304.31	304.19	304.27	303.29	304.06	304.03	301.58	304.77	302.93	305.69	300.81	302.97	306.91	305.11	303.39	306.59	306.66	303.22	303.67	299.15	300.72	302.65	307.18	304.26	304.15	303.14	302.95	299.28	301.71	304.47	301.75	303.06	302.26	301.88	303.14
317.01	316.67	314.86	316	312.67	316.2	318.5	316.87	318.03	317.07	314.01	313.44	317.26	316.95	311.14	315.02	313.68	312.49	319.09	310.68	317.92	314.78	316.05	317.73	315.92	314.65	314.04	314.73	312.75	315.52	317.28	317.43	310.03	316.32	313.89	315.36	315.03	314.18	312.49	316.94	313.38	314.09	314.06	315.02	316.19	313.07	316.28	315.02	315.23	316.15
295.51	291.29	294.72	296.38	289.66	293.14	296.27	296.09	295.39	293.16	296.51	294.34	293.5	294.41	294.72	299.26	296.19	294.37	294.48	293.06	293.67	296.27	292.79	295.39	291.59	292.71	298.06	293.14	292.49	293.07	294.87	296.32	294.81	293.71	296.43	293.38	293.93	293.11	295.12	293.96	293.93	295.23	294.73	295.05	296.39	295.37	292.62	293.97	296.68	294.62
318.11	320.12	316.73	316.97	316.32	316.45	317.99	315.06	317.73	315.24	314.65	316.68	315.82	318.3	318.01	319.65	317.88	315.42	317.17	317.54	317.99	316.32	322.1	317.6	318.95	314.05	320.09	315.85	319.97	316.46	319.3	317.23	316.81	317.44	316.4	315.89	315.07	317.48	315.16	311.79	318.33	316.1	319.3	316.9	321.99	318.95	319.86	319.03	315.82	320.18
305.25	306.03	306.89	307.66	302.56	301.74	306.33	306.68	301.65	304.97	302.28	303.69	305.88	305.4	305.86	306.77	306.16	302.97	303.84	304.67	308.71	306.54	306.91	305.69	306.2	304.74	306.56	307.2	306.7	302.65	305.14	304.92	304.9	302.82	303.71	306.3	303.81	306.72	304.03	302.7	304.68	306.47	304.77	301.91	304.27	303.24	302.84	304.82	306.92	306.45
317.58	316.71	313.1	321.31	314.48	315.39	315.58	319.61	316.72	316.46	316.32	317.47	315.57	315.8	315.17	319.43	317.4	317.15	315.97	317.73	315.65	318.98	316.78	315.84	316.82	316.57	312.45	319.72	318.99	319.92	318.66	319.35	316.75	316.19	317.75	314.64	316.05	314.5	317.05	316.32	317.48	317.87	316.77	317.59	316.75	313.67	316.25	316.08	317.16	315.09
316.29	316.22	313.19	314.92	313.99	317.97	314.14	312.13	313.78	316.27	317.34	316.78	316.17	315.97	316.33	315.86	315.39	313.09	314.02	316.21	313.4	318.06	319.11	317.49	315.83	315.14	317.61	311.77	316.63	316.73	319.48	314.47	316.56	316.17	314.96	313.34	315.98	312.3	316.76	316.03	317.07	313.76	312.92	315.83	316.86	314.71	317.07	312.91	314.74	314.61
292.6	295.88	297.41	291.51	295.31	295.27	296.13	297.48	298.76	297.51	291.55	296.99	294.13	293.53	296.53	294.99	290.83	292.02	299.72	295.82	297.58	295.33	295.58	293.58	295.8	293.36	298.93	295.31	295.21	292	294.28	295.99	293.59	296.37	295.32	294.44	296.12	295.67	297.17	295.44	293.21	297.2	295.69	297.72	297.64	294.85	293.64	294.26	296.51	296.34
314.98	315.24	316.57	313.69	315.6	313.01	316.67	315.93	313.28	314.36	313.46	313.12	312.91	314.87	316.19	317.92	311.2	314.94	313.49	312.88	314.2	312.58	314.75	312.24	313.75	317.6	311.6	313.41	317.29	314.76	317.38	312.84	315.92	315.29	315.75	314.42	315.62	314.3	314.2	312.78	312.09	316.08	316.55	314	315.03	311.94	315.08	317.09	313.5	315.27
328.48	328.59	328.45	331.05	328.7	327.69	326.88	322.46	326.99	326.02	329.72	326.95	328.88	321.44	324.78	322.8	329.22	325.69	327.74	324.78	329.55	328.94	326.81	327.98	328.65	329.44	327.39	327.81	327.53	322.91	326.23	330.51	327.46	327.18	327.28	323.22	331.92	328.2	327.18	328.83	326.65	328.68	326.91	325.68	328.52	325.26	327.16	328.57	333.32	326.59
327.78	326.86	327.24	327.65	321.08	326.47	327.07	326.46	328.27	325.7	329.41	326.16	323.72	327.32	327.18	323.6	325.13	328.14	326.73	325.52	328.39	327.73	325.29	328.7	324.61	327.05	327.88	324.76	327.27	325.94	326.72	327.03	327.41	330.55	326.03	326.78	329.12	326.29	323.53	331.49	329.72	325.37	326.39	327.91	328.47	325.53	326.13	326.78	329.71	327.27
310.18	317.24	312.66	313.86	313.88	314.5	316.14	312.7	313.25	317.85	309.64	314.62	314.93	318.29	314.74	313.18	311.81	314.49	313.38	311.04	317.58	319.72	317.63	317.12	312.89	313.15	314.6	312.42	316.73	313.39	317.31	312.7	316.08	318.8	312.94	318.42	315.74	313.86	314.43	313.5	312.7	313.81	314.92	317.47	316.97	315.7	315.99	313.38	316.8	314.33
308.86	311.67	310.59	313.53	313.55	311.66	314.04	311.61	316.03	311.72	313.64	313.61	316.93	315.48	313.08	313.48	313.52	313.84	314.66	313.12	312.33	312.16	315.5	313.36	311.15	314.48	315.92	313.63	315.63	315.3	317.3	313.43	315.58	313.49	316.85	309.15	314.91	317.86	313.38	313.55	314.99	315.36	315.9	311.8	316.08	317.38	312.47	313.77	311.7	312.58
318.91	315.56	314.43	313.22	317.41	313.61	315.02	316.62	315.97	316.16	316.28	317.37	315.46	317.07	317.26	315.32	316.72	313.88	317.46	316.74	315.77	316.87	316.03	318.24	318.78	320.1	321.49	316.07	312.2	316.97	314.91	315.68	320.16	314.11	313.39	318.21	315.7	315.61	318.4	315.35	318.4	315.8	315.5	315.96	317.41	316.48	316.47	316.55	319.53	316.93
306.64	305.65	305.61	305.42	304.85	304.54	305.47	304.53	305.45	307.89	305.75	304.94	306.59	307.34	304.4	306.43	309.28	309.23	305.08	307.47	309.62	307.78	306.35	305.72	303.6	304.21	308.39	304.97	305.26	304.66	308.95	303.41	306.38	307.97	304.9	306.31	305.8	309.42	309.08	303.34	303.62	305.24	304.05	304.5	305.47	306.77	305.68	304.03	307.09	304.39
325.28	329.36	328.45	329.99	326.81	329.58	326.8	328.49	328.32	326.82	326.75	324.5	328.43	326.24	326.21	328.54	327.63	326.32	325.62	325.04	329.02	325.48	328.53	325.08	328.89	327.48	325.31	325.32	324.39	329.75	330.02	325.87	327.54	325.16	325.62	326.15	326.99	327.69	328.84	324.51	326.32	325.5	325.95	327.78	326.88	326.19	328.51	328.68	325.19	324.5
326.77	329.87	330.41	326.02	327.26	329.11	327.43	326.13	328.3	329.12	325.76	330.33	326.73	328.1	323.44	326.21	326.31	328.18	324.9	327.14	327.65	327.3	326.76	324.48	326.46	326.67	328.94	329.01	329.44	324.1	329.02	325.61	327.09	330.16	330.27	322.89	332.37	329.32	326.01	327.15	328.16	326.99	323.88	329.42	327.49	331.19	327.63	327.39	330.2	325.93
328.57	333	327.55	328.41	328.63	327.18	326.5	331.38	328.85	328.35	328.38	328.58	324.97	327.78	324.48	325.44	329.69	326.51	327.69	326.2	324.49	329.23	324.37	323.93	322.9	327.84	323.65	328.25	323.29	327.06	326.46	327.37	328.92	329.09	329.47	326.28	331.27	329.21	325.15	326.84	327	329.46	328.06	327.64	326.65	327.13	328.56	328.04	325.22	329.48
316.77	313.76	312.29	312.56	316.56	317.23	314.47	314.96	312.29	315.23	317.94	315.53	314.81	312.67	316.89	319.16	318.67	312.15	312.04	315.78	314.2	312.07	313	315.24	312.98	316.62	317.22	312.27	317.12	317.35	317.09	313.43	315.35	314.94	313.18	315.18	315.57	313.78	315.32	311.57	319.18	313.62	313.51	310.97	315.34	309.69	312.73	314.51	316.5	315.6
328.95	331.65	327.55	328.05	327.58	326.05	327.68	329.63	326.84	327.01	327.49	332.63	326.29	325.19	328.01	325.88	326.75	328.24	329.36	330.29	328.34	327.69	327.7	327.67	330.22	329.01	331.29	327.6	328.29	328.77	328.62	330.93	331.88	329.35	330.79	331.5	330.19	327.01	324.08	331.72	332.1	328.68	329.44	327.98	327.07	325.65	326.31	331.73	328.62	331.47
296.27	298.62	301	301.65	299.59	302.27	301.96	300.35	301.21	301.31	301.83	300.3	298.66	300.56	305.04	299.54	297.9	300.24	299.88	299.7	302.41	300.05	300.44	302.1	301.76	301.44	300.45	296.26	301.35	299.75	301.86	301.33	296.62	299.68	298.84	300.82	302.71	296.46	299.02	300.18	297.62	297.14	300.34	299.95	301.42	299.82	300.29	302.19	301.88	301.99
327.89	327.96	330.72	325.31	333.09	329.73	328.97	328.33	327.03	329.94	326.42	328.43	328.94	326.25	327.61	331.22	332.9	327.43	330.93	330.8	326.73	328.82	329.91	328.41	328.98	326.71	329.28	331.97	329.44	327.73	330.22	329.31	327.24	329.27	328.15	328.09	326.03	329.4	326.77	328.67	326.97	330.73	328.61	326.97	326.63	328.06	326.26	329.4	328.87	329.64
316.1	308.68	311.14	311.5	310.98	315.78	314.63	312.64	314.52	313.21	313.89	316.99	316.85	316.47	314.97	311.68	318.19	317	316.35	317.11	312.99	315.16	312.21	315.03	314.65	314.51	315.62	317.3	312.89	312.86	315.9	313.65	313.83	312.78	314.12	310.54	313.85	316.46	317.12	314.88	314.75	313.92	315.7	316.25	312.1	312.34	317.34	316.8	314.34	317.95
316.07	320.84	319.67	317.98	317.71	320.35	321	318.08	316	319.2	321.3	320.98	316.62	320.59	316.63	318.55	321.15	320.68	318.49	316.64	321.33	321.1	321.8	318.88	319.04	318.45	317.53	321.11	315.49	320.75	316.55	317.7	320.07	321.21	321.06	317.34	315.91	316.27	316.82	319.88	319.3	317.27	318.2	317.64	318.73	315.88	316.92	319.72	322.19	318.18
312.55	312.69	312.39	312.3	313.1	310.51	314.9	314.97	313.67	308.98	312.59	314.72	312.17	311.82	314.46	312.77	310.69	313.4	313.61	314.54	312.41	310.07	315.37	310.89	312.49	311.1	312.26	314.98	313.57	310.38	315.55	316.79	313.22	315.23	315.35	312.94	314.63	312.22	311.85	311	312.91	312.29	314.6	310.23	314.28	311.66	314.44	312.48	311.57	316.47
315.21	317.89	317.5	319.06	317.79	319.87	315.43	317.73	318.62	315.15	320.49	320.11	316.63	318.6	317.27	318.4	319.43	319.48	319.83	317.99	320.29	317.18	315.79	321.44	319.1	320.09	317.47	317.13	320.48	317.64	318.53	320.01	318.92	315.56	316.45	316.53	319.33	319.73	316.01	317.08	317.18	318.48	319.22	320.87	320.78	320.35	318.78	317.3	319.43	318.58
316.14	315.72	316.57	315.84	312.78	314.68	310.37	313.61	314.78	314.04	314.25	310.5	315.45	313.17	314.02	313.61	312.16	310.81	319.85	317.96	316.47	318.28	314.49	311.81	314.87	316.38	315.93	310.65	315.56	316.26	312.6	311.56	314.28	315.39	314.06	314.99	312.54	311.37	311.52	316.76	314.84	315.8	313.21	311.67	314.42	316.66	315.26	314.51	312.29	318.47
316.7	317.99	314.07	319.74	321.65	318.35	318.65	321.05	315.97	318.84	320.89	316.36	319.96	316.89	319.21	315.61	319.1	320.77	317.93	321.16	316.31	316.31	315.89	319.27	316	318.14	315.73	315.81	316.36	318.84	314.8	316.11	317.94	317.72	316.86	320.23	317.58	316.4	316.45	318.55	317.87	317.52	316.68	319.39	315.65	318.66	317.81	320.04	317.01	317.59
313.35	317.17	316.82	315.74	316.09	316.02	316.33	315.17	314.51	315.07	315.6	318.71	314.76	313.77	315.66	314.51	316.28	316.42	315.29	317.11	316.95	312.62	317.07	315.22	313.91	316.44	315.29	314.9	312.61	315.33	313.49	315.4	315.19	316.18	315.36	316.75	314.99	311.22	313.27	317.44	315.15	318.52	313.52	316.81	313	320.03	316.31	317.01	314.01	315.03
295.45	295.75	296.72	298	297.41	295.75	296.31	296.57	300.27	296.17	293.29	294.88	293.49	296.85	295.48	295.17	293.5	297.6	299.06	298.93	295.64	294.37	295.7	297.87	294.3	294.58	293.33	298.59	296.73	295.52	295.96	297.62	298.87	297.26	297.33	298.81	295.35	296.73	292.47	295.44	298.98	297.3	292.63	294.39	295.2	295.9	297.33	295.21	295.95	295.7
297.07	292.9	294.26	295.78	296.46	291.54	295.27	295.65	293.83	298.59	295.72	297.55	296.57	294.76	297.18	296.06	296.48	298.36	298.83	298.23	299.44	298.71	300.04	297.31	298.7	295.47	298.31	297.01	299.29	295.84	297.49	295.66	294.75	299.48	298.03	295.72	297.66	298.52	296.64	295.89	295.03	296.88	295.78	296.21	293.99	294.62	298.54	296.56	298.61	296.98
296.92	295.63	296.15	298.69	293.42	300.16	296.38	294.21	294.18	293.99	296.76	294.01	293.05	293.49	298.68	295.54	294.98	292.71	296.85	292.99	294.05	294.02	296.01	298.86	294.69	293.79	298.37	297.36	293.11	294.99	294.47	294.74	297.05	294.01	294.89	294.4	294.62	292.81	293.33	294.48	293.48	292.29	294.8	292.8	297.21	295.43	291.18	297.04	290.76	293.45
299.88	295.56	297.61	297.92	298.07	296.37	294.54	298.24	294.91	296.41	296.37	294.76	296.78	298.91	299.39	297.32	300.32	297.94	295.89	296.67	294.89	299.25	297.35	297.15	299.97	295.81	296.38	297.75	296.42	294.61	297.35	295.92	298.05	298.56	292.51	296.48	294.63	295.81	295.83	298.13	297.82	295.01	294.29	297.95	293.97	300.48	300.13	298.6	296.26	298
309.96	317.56	316.81	312.51	314.73	312.46	316.12	312.42	312.81	312.66	316.83	312.6	310.53	312.88	312.92	310.43	313.28	311.64	313.77	313	312.99	311.93	312.55	316.56	316.96	310.79	312.48	310.81	311.97	315.49	313.87	310.6	312.36	313.87	313.92	311.68	314.29	314.18	312.31	316.67	314.06	313.1	308.49	315.66	316.74	313.34	311.84	310.72	313.03	312.54
303.78	307.96	298.23	301.54	304.5	302.21	305.86	301.84	302.3	301.54	304.31	302.52	300.66	305.06	301.16	304.29	303.43	301.73	302.12	303.51	305.45	303.4	303.3	302.81	301.66	305.55	303.55	304.01	303.89	305.81	302.35	303.81	303.68	304.84	305.69	300.51	301.53	302.57	302.77	304.73	304.76	303.99	301.81	303.75	302.14	298.71	308.25	306.5	303.16	303.36
317.02	317.38	319.34	314.39	320.14	314.02	318.65	319.12	320.36	316.44	318.31	317.08	318.59	315.19	318.82	317.94	317.59	314.99	314.58	316.4	317.12	318.85	317.71	320.93	317.53	318.04	316.19	314.44	317.03	315.92	315.07	316.78	316.12	317.92	318.79	317.95	315.12	317.34	319.85	315.52	316.87	313.7	317.9	319.1	317.22	317.71	319.48	316.71	320	319.94
310.55	310.82	311.84	311.33	312.54	311.3	313.22	315.5	312.94	310.9	310.7	314.4	312.43	311	315.03	313.64	310.9	311.09	314.55	312.98	311.41	307.38	309.57	311.55	314.95	314.09	311.3	312.39	310.91	309.18	312.3	310.07	313.61	311.54	310.63	309.25	312.17	312.7	308.32	314.86	312.37	311.91	314.02	314.3	311.42	312.96	311.39	313.23	310.94	312.56
303.5	307.33	302.26	304.39	300.86	302.16	305.32	304.2	307.99	304.83	304.77	303.61	303.94	303.02	304.29	304.79	299.66	301.99	307.53	305.02	304.4	305.4	303.37	301.72	304.59	303.94	306.71	303.65	303.07	303.54	304.93	301.38	300.4	303.36	305.24	305.99	303.2	302.71	307.54	302.87	302.22	303.44	302.31	303.21	305.42	304.91	303.26	305.76	305.02	304.1
305.73	305.87	304.2	303.86	305.67	309.19	305.56	305.99	300.86	307.19	306.44	305.16	302.85	305.78	304.07	304.48	304.14	302.57	308.29	305.2	306.51	304.94	305.39	305.4	301.55	305.01	303.96	305.49	303.22	305.35	307.3	305.1	303.89	306.02	301.83	307.51	304.02	305.41	305.18	304.35	304.71	306.43	303.44	304.87	310.18	305.19	302.09	306.14	303.26	303.31
298.41	300.68	298.23	300.41	298.25	298.09	298.59	301.66	300.36	300.09	301.16	297.62	297.27	300.03	300.38	300.09	300.18	299.38	297.86	298.63	298.83	298.47	299.18	297.91	300.34	302.64	298	295.73	298.68	297.27	298.92	304.73	301.94	302.25	300.2	297.17	301.33	297.67	296.92	298.82	302.55	301.73	300.94	303.05	297.55	298.44	305.09	300.71	300.96	298.07
301.1	305.12	302.03	306.23	306.4	306.96	305.99	303.7	307.71	305.12	306.07	304.87	303.71	302.7	307.32	305	303.53	307.65	306.6	306.63	304.91	305.92	304.59	304.58	303.74	303.28	303.09	305.54	302.19	305.41	306.87	306.88	304.64	301.09	302.74	308.28	302.88	304.84	306.28	307.2	305.47	308.54	304.55	304.8	305.31	303.51	303.24	306.72	302.94	305.3
303.84	304.19	303.66	298.79	305.54	301.57	303.47	304.09	300.6	301.01	304.11	302.85	304.22	306.12	304.03	300.57	301.17	301.73	299.28	304.9	301.62	305.16	302.62	303.46	303.3	304.91	306.5	305.02	300.96	301.34	303.16	305.28	301.94	301.63	304.43	302.61	302.59	301.8	300.72	303.68	304.97	306.12	303.55	301.82	303.75	302.72	300.97	300.52	303.74	303.19
318.31	320.34	315.56	318.93	318.54	317	313.26	313.65	314.48	316.06	317.75	317.2	317.46	317.7	315.21	320.3	318.2	315.68	317.9	314.66	316.22	317.74	319.64	316.36	316.9	320.45	315.42	319.03	316.23	317	317.04	317.16	319.36	318.38	315.57	318.32	316.41	315.76	317.49	315.78	317.84	316.9	317.72	317.3	316.35	316.79	318.84	315.41	320.24	317.16
311.18	313.23	311.52	313.76	313.33	312.96	310.33	312.78	312.4	313.39	312.46	312.82	313.34	313.72	314.66	314.17	312.02	310.1	315.29	313.16	311.17	316.29	313.84	313.14	315.69	313.98	312.81	314.94	314.52	311.5	310.42	312.04	314.51	315.07	313.93	312.45	314.27	310.02	312.81	313.23	312.85	312.02	312.87	311.82	312.36	310.61	315.38	310.61	313.91	312.92
297.45	293.03	292.12	292.71	294.43	292.16	291.97	293.38	292.21	293.64	294.41	291.99	298.46	293.76	295.12	292.16	290.38	295.7	295.13	292.08	294.1	294.11	296.1	295.09	292.04	296.39	300.31	293.84	293.11	295.89	292.66	292.17	295.57	294.97	293.98	293.71	292.67	294.4	291.01	294.38	291.6	297.25	297.34	296.49	291.66	291.64	295.95	292.72	295.5	291.33
325.76	327.03	325.19	323.62	321.17	325.07	323.2	326.13	327.04	325.35	329.5	323.11	326.43	323.1	325.45	325.22	325.96	322.97	326.88	325.19	327.58	323.25	324.74	324.75	324.88	325.11	324.42	324.06	323.32	327.87	324.47	324.98	324.27	328.18	324.49	325.19	326.18	325.77	324.94	322.69	325.44	327.5	324.11	324.13	326.29	320.2	323.57	322.01	326.63	324.76
311.1	314.64	313.77	312.37	315.74	312.31	311.72	308.69	313.85	312.86	312.77	311.71	312.56	314.25	311.99	312.81	313.34	312.9	312.81	314.63	310.83	311.38	312.44	313.07	311.14	312.25	308.74	315.16	315.13	311.94	315.17	314.84	310.29	311.96	308.86	312.3	310.7	311.25	311.69	311.23	312.51	315.22	316.65	315.12	313.82	312.35	311.49	311.43	310.77	312.41
312.57	316.69	315.69	313.89	313.67	316.17	314.47	312.98	314.48	317.03	314.3	314.07	314.76	312.57	317.43	313.06	315.6	312.18	315.33	313.68	313.46	315.9	315.05	314.3	314.05	318.33	314.04	317.37	315.54	312.43	315.85	318.38	316.74	318.24	314.09	313.11	318.96	314.89	313.59	314.73	312.07	315.03	315.91	316.47	314.03	314.7	314.7	313.59	316	313.19
311.14	312.38	310.38	314.14	314.01	309.89	313.79	309.66	313.98	309.48	310.74	313.56	312.59	309.41	312.19	312.64	310.11	311.13	310.26	312.04	312.95	311.39	313.82	310.42	313.46	312.71	312.79	310.64	309.53	312.17	314.04	312.97	309.96	310.76	314.66	309.9	313.06	311	308.6	311.09	309.69	310.08	312.1	310.92	313.01	310.68	312.98	311.37	311.44	310.16
304.38	306.81	307.76	307.49	307	305.68	304.25	304.85	306.78	304.8	303.3	305.73	300.86	302.72	305.56	306.5	302.72	306.02	305.58	301.99	304.96	305.51	306.12	305.67	302.07	308.02	305.31	303.81	308.71	304.97	306.88	306.28	305.73	305.75	309.69	303.49	306.04	307.14	306.5	302.88	309.58	308.3	308.85	305.76	306.05	306.93	303.56	309.57	303.85	305.62
306.78	306.75	303.08	302.72	304.61	302.47	300.9	305.62	303.98	306.83	305.57	303.94	304.92	303.78	305.97	306.16	304.93	301.2	305.11	303.79	302.36	306.54	301.07	305.8	310.48	304.51	303.62	301.86	303.37	302.14	306.6	305.55	305.03	305.34	307.26	302.94	303.29	304.18	306.29	306.12	305.59	306.23	306.59	304.51	303.36	302.3	304.79	307.42	306.6	304.4
300.66	297.63	301.19	298.82	299.57	302.75	302.07	302.42	301.27	301.66	298.76	298.23	299.92	303.15	302.74	299.7	300.99	301.3	300.48	301.03	299.44	298.3	300.9	298.59	297.83	297.19	304.41	300.09	295.59	301.32	296.94	301.7	296.07	303.79	297.84	300.99	300.68	303.7	300.84	301.34	302.26	302.91	301.03	300.22	300.52	298.84	300.76	299.83	297.2	302.35
309.38	303.92	305.13	310.58	306.33	306.98	303.45	306.25	307.59	305.55	305.99	304.87	306.56	309.64	303.99	303.07	305.5	306.12	310.11	306.43	306.28	306.25	305.69	307.69	307.25	304.64	302.11	305.53	306.43	304.4	306.71	303.8	310.05	308.32	306.71	305.74	309.12	305.34	309.69	307.35	309.36	305.78	305.39	305.58	306.29	307.2	306.9	307.32	307.67	304.95
303.37	306.35	304.25	306.04	300.34	304.67	303.37	305.13	306.41	304.68	301.53	304.41	309.18	307.87	306.88	306.21	307.06	300.46	305.03	304.3	303.81	303.37	307.38	304.46	302.46	301.84	303.19	302.34	304.89	303.53	303.78	299.87	302.22	303.86	302.77	305.28	304.15	305.1	306.04	300.62	303.88	301.62	304.45	299.92	306.61	305.13	302.01	306.62	305.22	307.44
319.08	321.14	314.77	317.9	316.87	317.66	317.3	315.93	319.93	318.84	315.99	314.78	318.17	320.87	319.03	316.98	315.66	320.13	320.81	321.37	314.92	321.1	316.54	318.29	318.4	318.06	319.1	317.31	318.61	319.72	319.33	317.36	314.18	319.68	316.49	321.12	321.45	316.45	320.74	315.05	315.93	317.15	316.32	319.76	320.99	318.35	319.02	319.33	317.06	316.85
309.61	312.09	309.15	313.15	311.22	314.71	316.21	312.04	310.96	311.72	313.51	314.66	311.76	313.71	311.85	317.11	310.26	309.99	312.76	312.53	314.78	314.71	312.25	311.09	312.97	311.62	313.59	314.9	313.68	315.44	315.54	311.09	315.32	309.38	311.67	317.42	312.1	310.82	312.24	315.38	314.65	315.68	313.72	313.2	316.78	314.75	315.87	315.79	313.98	315.38
310.98	313.22	311.37	313.12	313.94	312.06	315.76	310.74	311.33	315.68	314.16	314.07	317.71	310.94	310.96	314.79	314.2	311.98	313.14	314.86	309.45	313.41	315.36	311.84	313.65	315.93	313.6	315.12	314.93	315.17	312.69	313.02	314.65	316.43	314.48	314.06	315.21	312.36	311.85	314.12	314.33	312.68	313.23	315.1	312.65	312.53	314.16	314.55	316.74	313.75
319.03	315.62	317.61	316.4	315.78	316.68	315.08	316.01	317.45	309.85	314.31	319.28	314	315.26	318.69	315.51	314.24	319.23	315.91	318.13	315.66	317.2	315.71	315.66	317.24	316.14	316.76	314.61	315.74	315.85	318.61	317.82	317.34	313.67	314.97	317.22	313.15	313.19	315.53	317.75	315.78	313.36	313.5	318.93	318.48	314.23	314.24	313.94	317.15	313.18
293	294.09	293.81	296.83	297.43	292.34	292.84	296.35	293.51	290.85	294.87	295.05	293.88	294.08	294.24	296.03	293.1	291.68	293.58	296.65	292.61	291.28	298.17	295.33	291.83	291.42	296.21	294.42	292.05	295.19	295.25	294.64	291.72	293.93	293.91	295.27	294.69	296.08	292.56	291.87	293.87	293.39	294.18	294.54	294.74	293.13	295.6	293.21	295.75	293.91
298.83	298.01	300.99	297.44	297.81	302.3	301.12	301.36	301.08	299.5	300.73	300.29	297.16	300.93	301.65	299.89	302.3	300.18	302.87	297.46	299.65	300.75	300.34	301.41	299.64	301.91	300.79	301.12	298.33	299.24	302.1	302.08	300.25	298.69	301.45	303.96	300.77	299.42	297.78	299.85	297.74	302.14	299.97	301.09	298.63	300.58	299.09	299.64	302.77	300.01
307.19	307.65	303.25	297.83	304.2	305.76	302.45	305.66	303.05	306.56	305.18	303.44	303.11	305.27	302.77	308.28	304.53	305.66	304.59	308.92	304.68	302.28	305.71	304.55	303.57	306.13	308.19	304.39	305.92	307.79	302.95	304.48	301.96	305.52	305.76	303.71	304.86	303.15	306.27	306.88	302.05	306.55	300.91	306.02	305.68	305.74	306	303.97	305.27	302.29
319.16	317.94	319.4	315.05	318.02	315.93	320.22	315.9	322.44	320.1	320.73	320.1	319.28	322.67	323.44	316.39	320.21	317.1	312	322.68	322.83	320.78	319.87	317.99	321.02	315.08	317.83	318.48	318.54	317.13	316.56	319.73	318.3	322.26	320.68	323.58	323.11	317.28	320.15	315.9	319.73	321.43	319.62	322.18	320.2	321.11	322.39	316.17	316.98	313.55
304.84	304.72	303.94	304.49	305.26	305.51	304.37	306	303.98	307.59	301.38	306	306.57	306.68	303.67	303.71	303.57	305.43	305.93	305.15	305.43	306.48	306.3	305.1	301.92	302.08	306.17	302.23	305.4	302.77	307.87	304.28	306.05	307.17	302.31	305.51	304.57	305.53	306.48	305.43	307.31	306.29	302.69	302.62	302.66	306.41	304.31	302.58	307.23	306.36
321.25	326.88	328.45	326.06	323.46	329.27	326.94	328.89	328.05	328.06	324.95	327.31	326.69	325.35	325.42	324.99	328.28	324.25	327.76	325.22	323.05	329.4	325.35	324.17	326.75	328.25	326.68	327.05	327.12	324.82	325.71	326.87	323.93	324.77	326.25	326.71	329.99	328.73	328.96	326.43	326.83	328.28	326.48	326.21	331.11	325.68	326.96	326.78	322.7	329.4
296.15	295.08	296.65	299.36	296.68	297.01	297.51	296.25	294.61	295.45	296.6	292.05	293.06	296.58	295.01	297.89	297.51	294.52	296.5	293.9	291.87	295.47	297.19	292.97	290.51	294.31	297.07	295.09	295.18	295.19	295.18	293.29	293.51	301.19	294.57	294.19	293.83	293.97	294.45	293.98	292.73	295.11	292.92	293.17	296.27	296.98	290.51	296.16	294.22	294.12
316.12	313.18	314.72	316.52	313.67	313.22	311.84	311.22	315.33	313.38	314.29	312.59	315.11	310.59	316.05	311.97	316.47	314.73	316.91	314.39	315.22	313.19	311.88	315.29	314.6	311.88	312.71	315.6	316.39	314.41	315.58	314.1	313.31	314.31	314.36	314.94	311.05	315.92	318.3	313.82	313.76	314.75	315.06	316.39	315.4	310.55	316.95	313.75	312.48	314.05
316.14	316.58	317.3	316.3	321.97	319.74	315.72	320.02	314.84	315.87	316.78	318.23	317.05	316.59	315.79	317.87	312.88	315.4	318.29	319.99	321.1	314.49	320.92	322.86	316.4	316.93	318.19	315.96	317.53	316.51	317.12	317.49	316.12	317.58	319.46	316.36	317.99	319.34	316.92	316.91	320.17	317.57	321.07	314.95	318.64	315.4	318.28	316.45	316.32	320.19
317.64	316.53	319.05	314.99	316.94	317.67	317.29	316.22	318.64	318.21	316.95	319.63	317.3	317.13	316.48	317.23	317.34	315.57	318.96	316.9	321.4	315.94	317.07	317.42	317.64	314.61	318.29	319.08	317.12	319.77	317.41	321.56	317.08	316.95	316.74	320.33	318.32	316.2	317.59	316.97	319.54	315.97	320.28	317.57	318.34	320.22	319.09	317.51	316.48	320.84
311.23	314.24	313.86	310.45	313.08	315.76	315.63	314.57	314.9	316.94	314.59	312.39	314.57	313.27	313.99	315.49	316.24	316.32	315.1	314.95	316.35	317.94	315.38	315.18	316.29	316.24	314.25	316.31	317.54	316.82	316.02	317.8	314.67	309.78	314.05	313.27	314.46	316.22	316.5	316.9	315.94	315.53	314.17	314.74	315.65	311.9	315.81	312.82	316.88	313.79
313.96	313.69	316.82	309.74	315.34	314.45	314.29	314.82	312.96	312.13	313.16	316.75	315.66	313.45	317.91	312.07	316.24	313.88	313.93	317.28	314.36	315.36	312.69	316.46	316.6	312.63	313.82	314.98	315.3	317.72	316.93	314.54	314.46	317.97	316.22	312.39	313.58	311.53	314.61	316.25	316.72	314.88	313.91	317.95	313.25	319.18	316.13	315.49	312.56	311.07
310.92	312.99	310.03	312.44	309.29	311.49	312.44	313.2	314.06	312.95	308.43	312.83	311.41	314.49	314.19	310.91	312.74	316.47	314.71	316.21	314.74	313.28	311.75	309.62	311.04	313.73	308.48	309.73	310.85	310.21	315.66	313.28	312.2	312.85	313.3	315.53	314.56	313.83	310.52	315.05	314.48	312.79	310.9	313.75	311.24	312.24	312.92	312.96	310.53	311.08
321.8	319.94	320.9	316.8	320.15	319.08	320.84	317.3	316.68	317.08	318.44	318.94	320.12	321.05	321.34	323.44	318.83	320.02	320.54	318.59	319.33	320.76	319.89	319.4	320.17	317.32	320.8	321.03	319.46	320.15	318.77	319.38	321.66	318.19	320.17	321.11	321.71	318.59	320.25	318.11	319.73	315.68	319.57	318.9	320.61	319.05	320.18	322.48	317.28	322.77
315.7	319.57	318.03	321.7	317.46	318.12	317.69	316.56	319.84	321.12	317.48	321.15	316.64	316.31	318.25	318.42	320.94	323.21	318.87	317.36	313.24	318.1	318.21	318.54	318.82	321.76	321.91	316.62	321.39	317.51	319.58	318.81	319.03	322.38	319.24	318.44	316.8	316.91	318.94	317.71	315.73	320	320.66	319.14	319.89	321.13	316.26	315.44	316.97	313.63
302.29	302.33	302.33	303.5	303.29	300.56	301.01	300.17	298.81	301.88	300.63	301.87	301.85	302.83	302.2	297.94	302.78	302.94	304.5	302.03	300.42	299.13	300.92	300.37	298.51	300.32	299.5	302.21	302.55	300.85	299.72	301.2	298.84	302.48	302.37	299.62	303.26	300.46	299.9	299.63	300.56	302.13	300.54	300.71	299.7	303.64	300.1	300.71	300.26	299.76
305.25	304.38	307.78	304.64	306.55	305.5	307.23	303.51	301.08	303.42	302.56	303.72	307.44	308.07	303.25	303.68	305.98	307.41	307.64	305.13	303.99	307.2	304.76	304.04	305.42	304.03	306.49	303.56	308.17	300.79	304.27	310.12	305.95	305.83	306.76	306.19	303.77	305.97	305.16	308.22	303.32	309.06	305.23	304.62	304.14	303.96	304.58	303.28	302.21	307.39
315.64	319.93	314.73	316.58	315.21	317.96	315.1	315.97	316.13	319.8	320.97	314.28	313.18	319.31	314.87	315.77	316.8	318.54	318.61	313.61	316.34	317.59	317.77	314.4	318.7	315.42	319.5	317.77	313.73	317.05	320.22	318.27	317.11	315.84	317.59	316.67	322.24	318.8	314.3	318.6	319.36	317.67	315.08	314.1	318.7	317.16	317.33	314.5	316.79	319.3
313.91	312.62	312.25	314.98	311.95	314.51	317.04	315.01	311.74	314.27	312.37	312.34	311.24	314.71	312.34	313.53	314.12	312.83	313.18	316.44	313.68	310.6	312.95	315.64	312.56	313.17	313.48	313.65	311.41	312.74	314.85	313.64	315.83	311.9	314.06	315.7	314.88	314.93	315.42	315.98	309.67	316.83	313.54	314	313.4	316.78	312.8	314.66	312.12	313.08
299.13	302.68	298.09	303.78	298.99	298.77	300.88	301.8	300.51	302.74	301.47	297.86	302.04	304.05	301.87	303.3	298.96	303.89	298.55	303.1	298.6	300.67	301.33	301.99	300.9	303.59	301.04	305.28	303.75	305.04	301.3	298.97	302.55	301.83	300.97	302.77	305.21	300.84	302.87	301.19	301.22	300.85	298.73	303.49	302.84	300.23	302.15	301.76	301.91	300.88
307.11	304.24	302.03	309.31	305.29	305.16	303.9	306.47	301.21	305.93	306.88	308.11	302.47	305.81	304.59	305.12	309.56	309.67	302.77	306.82	308.35	304.84	303.41	307.38	306.91	308.92	307.85	306.26	307.64	303.5	305.72	305.59	308.6	301.89	303.87	306.59	306.51	307.58	307.81	307.05	305.92	307.55	304.7	304.07	305.82	307.98	304.85	304.46	305.98	306.47
300.95	305.69	305.03	300.13	303.08	302.64	301.67	302.01	306.25	302.51	301.39	302.24	303.95	302.37	305.67	304.58	306.09	304.88	301.73	303.79	300.1	303.58	303.16	302.06	303.62	305.64	304.03	307.17	304.07	300.56	306.66	301.85	304.04	302.29	301.96	302.45	302.38	301.27	304.43	304.21	302.26	301.44	300.81	303.7	301.89	301.19	302.33	297.72	306.92	301.9
306.68	306.58	303.71	305.88	303.62	306.33	306.43	303.8	304.18	303.39	303.93	301.72	303.84	304.84	304.33	301.83	302.91	303.57	305.6	301.56	301.99	305.22	302.96	306.65	302.03	300.13	303.44	305.23	302.87	303.37	300.9	305.59	305.07	302.98	303.08	304.71	304.05	303.57	301.81	304.16	304.46	305.95	302.63	301.71	298.5	302.56	302.7	303.92	304.7	303.1
316.96	316.82	313.32	315.27	317.49	315.72	317.06	316.47	312.97	313.69	315	316.54	319.47	313.03	314.69	317.44	313.88	313.47	317.25	313.63	313.31	316.5	317.34	312.16	314.22	315.89	317.37	313.79	314.98	317.23	317.37	314.36	316.46	315.14	313.4	311.98	316.56	315.24	318.01	315.93	315.41	314.3	312.12	313.28	314.93	311	312.03	316.65	316.17	312.47
316.49	317.55	313.18	315	318.8	317.21	313.8	319.1	319.49	315.29	318.62	314.36	318.12	315.47	315.98	316.42	315.99	315.73	316.2	314.73	316.94	315.1	314.78	320.1	312.78	312.97	320.28	313.67	318.45	315	320.89	314.35	319.89	313.83	316.58	318.37	317.9	318.5	310.97	317.89	315.68	320.02	319.55	318.31	316.61	316.97	315.12	317.16	314.98	315.37
315.44	319.71	313.85	317.66	316.04	319.62	319.6	317.7	315.78	315.89	321.57	317.65	315.88	318.99	317.89	322.15	317.72	316.08	318.39	317.15	319.39	319.24	318.01	319.01	320.05	320.28	316.47	315.77	318.94	317.95	316.74	315.56	319.71	314.16	320.53	319.12	317.01	316.79	316.87	319.91	319.5	318.87	318.59	319.52	316.79	320.34	317.89	321.37	317.96	318.03
294.32	294.16	295.76	291.18	292.91	296.39	292.12	296.63	295.26	294.9	297.05	292.04	290.99	294.35	292.77	296.11	292.93	295.46	293.42	293.96	292.28	293.91	296.51	293.88	295.39	289.87	293.77	291.69	292.55	293.73	294.83	293.74	294.2	296.29	294.98	293.86	291.07	292.65	292.8	290.13	294.65	292.97	292.99	293.05	291.34	294.12	297.08	294.71	294.98	293.55
311.84	313.13	315.81	314.08	310.54	312.77	309.78	307.87	312.13	312.02	311.53	311.15	311.51	312.49	312.6	310.42	308.6	310.29	309.5	310.02	314.44	311.68	307.91	311.6	314.96	310.66	311.28	313.58	312.7	307.58	307.38	308.27	310.01	309.71	308.76	316.03	308.46	309.79	311.24	311.92	311.24	310.52	312.97	311.06	310.83	308.05	312.48	309.58	311.08	313.89
316.55	312.56	316.3	310.57	317.49	312.99	316.3	317.05	314.9	313.09	314.63	314.87	311.74	312.08	316.16	315.27	310.81	318.34	315.81	314.08	315.48	316.26	316.6	312.22	316.24	316.85	316.71	314.62	316.33	312.16	318.22	312.08	314.78	311.82	317.42	312.75	318.35	317.66	315.95	314.81	314.38	314.12	316.11	317.28	313.23	316.84	312.86	318.74	315.94	316.58
316.4	315.15	317.06	314.2	313.39	318.4	316	313.93	318.09	315.44	314.48	314.06	310.86	311.63	313.07	312.44	315.52	313.91	314.53	317.37	312.46	314.45	315.71	314.33	315.14	318.48	311.73	315.71	313.88	313.72	315.74	317.83	315.15	315.39	316.61	315.16	318	313.12	314.07	313.13	315.82	313.28	314.37	315.63	311.1	313.2	316.21	314.63	318.14	316.67
305.16	306.62	305.84	299.58	301.95	301.36	306.77	303.96	305.36	301.48	305.77	305.36	301.12	301.46	305.47	299.06	303.89	303.96	301.63	303.37	305.73	300.95	306.91	304.88	301.6	301.11	303.53	304.63	305.98	302.78	304.23	304.44	304.49	301.38	303.55	301.68	304.85	304.65	304.08	303.04	298.53	303.41	305.14	304.03	306.84	304.49	302.43	306.17	303.27	305.09
324.24	325.7	328.34	325.81	323.14	323.32	328.03	325.76	326.06	325.83	324.25	326.21	327.86	324.13	326.9	325.95	326.28	326.81	324.77	327.93	326.27	324.26	327.67	327	324.71	327.46	321.07	323.63	323.57	323.19	324.36	328	325.3	325.06	326.3	323.82	325.22	328.6	327.32	325.25	325.29	327.27	324.4	324.13	323.01	323.91	325.76	326.97	326.09	331.5
307.35	309.93	308.79	310.53	308.54	307.7	303.5	309.93	310.14	308.89	310.52	307.99	308.85	307.41	303.02	309.48	305.76	306.57	305.75	308.58	307.43	307.53	304.16	307.25	307.94	304.78	308.32	308.54	305.27	307.22	306.25	310.43	307.77	303.31	304.96	307.91	307.84	302.83	310.35	306.57	309.75	306.88	307.2	305.62	307.09	308.89	309.92	307.08	306.8	309.1
308.97	311.21	310.5	311.23	310.09	308.74	308.25	310.7	315.35	316.32	307.26	309.88	314.29	309.94	310.03	311.66	313.56	308.23	313.94	308.77	309.32	314.72	305.76	310.64	312.89	311.86	312.92	308.43	314.46	309.77	306.71	311.09	312.88	310.03	307.72	310.86	312.73	310.47	311.31	311.59	311.97	310.57	306.62	310.36	310.56	310.19	313.65	309.84	310.48	310.76
314.09	315.67	313.93	314.11	315.89	315.75	312.47	314.91	314.88	316.68	313.56	317.48	316.82	313.74	316.58	314.52	313.08	316.54	313.48	315.9	312.85	314.04	313.09	313.62	314.85	316.78	313.92	316.95	315.39	314.37	316.44	316.37	312	316.34	314.75	314.44	311.61	314.86	312.21	317.25	312.81	315.25	312.3	313.26	315.67	315.68	314.05	315.09	314.04	316.99
310.79	314.86	312.2	309.41	314.5	310.53	310.65	311.57	315.99	311.61	312.02	313.18	315.6	311.48	312.67	310.52	309.85	314.03	313	314.33	309.27	314.1	312.33	309.75	313.52	315.06	310.74	312.88	315.32	312.91	313.98	310.31	311.7	310.9	311.8	312.23	310.26	310.51	311.5	310.45	313.32	311.02	309.59	311.67	310.19	313.42	312.2	314.33	315.1	315.19
305.45	306.61	305.9	304.94	306.41	303.93	305.2	307.55	309.67	306.04	304.97	304.58	301.99	307.86	308.62	300.75	303.55	307.14	307.7	302.85	305.83	303.77	305.57	308.22	307.91	304.89	302.56	305.65	305.35	305.6	305.79	302.12	307.17	304.82	305	304.77	302.1	304.8	305.72	305.85	304.33	306.85	302.3	302.66	304.42	304.98	304.88	304.88	301.21	308.59
306.27	307.19	304.35	308.57	303.23	303.38	306.08	301.58	306.1	309.64	303.98	305.74	304.57	304.2	302.67	306.17	306.76	303.68	303.61	306.44	303.38	305.9	303.03	309.55	306.48	304.99	303.21	303.38	300.66	302.49	305.03	306.42	305.64	306.05	305.02	304	303.07	300.17	302.39	302.93	304.47	305.03	303.54	304.32	306.88	303.35	303.31	307.45	302.57	305.28
305.89	305.16	302.79	305.1	304.93	305.09	303.55	305.14	305.1	305.35	307.65	306	301.84	306.32	304.35	305.59	301.8	301.87	302.86	305.95	307.25	307.31	304.12	303.11	302.5	302.82	307.37	306.15	301.82	304.54	302.57	305.79	305.63	304.96	306.6	304.29	307.14	301.57	306.14	304.57	302.49	303.54	304.4	301.66	306.55	306.12	302.87	304.45	303.68	305.26
312.85	311.54	314.34	314.62	313.19	310.65	312.99	314.89	313.9	312.03	315.08	313.46	309.28	311.71	315.67	310.41	313.48	314.58	313.23	313.42	314.81	311.07	312.03	312.48	313.74	315.3	309.58	310.11	314.21	311.13	312.59	311.83	311.37	310.73	316.11	311.02	313.39	313.43	313.5	312.39	310.4	312.98	312.03	316.18	313.36	315.31	309.98	313.82	309.67	310.07
312.12	312.03	313.34	315.25	310.37	312.97	312.67	314.45	315.24	314.69	312.04	311.94	313.94	313.53	314.97	311.27	311.21	310.85	315.5	311.68	311.72	311.68	311.56	315.92	312.22	312.45	310.84	313.8	313.51	313.47	313.71	314.53	314.68	314.26	313.89	315.65	315.96	316.44	313.24	314.56	317.91	313.26	313.46	309.96	315.27	310.85	312.19	315.68	313.56	312.75
304.59	305.31	304.76	302.73	304.93	304.77	300.07	303.55	299.9	303.15	300.31	302.16	305.75	299.84	304.65	302.92	303.15	308.02	298.94	301.65	306.6	304.9	300.98	302.81	306.63	305.92	301.2	300.83	303.5	300.84	302.28	304.92	301.24	302.09	303.47	304.45	302.8	303.97	304.12	302.4	301.13	303.79	304.1	308.94	302.69	304.63	304.08	305.44	302.5	305.11
308.9	309.43	307.37	309.4	310.01	313.28	311.05	309.05	311.23	310.64	311.03	306.56	307.38	309.54	310.89	312.56	309.04	311.66	311.4	310.52	316.39	309.29	308.39	310.07	308.85	309.94	309.19	310.17	311.03	310.93	312.34	309.4	308.09	314.59	309.03	310.09	308.26	309.88	310.89	310.79	309.55	313.18	312.32	313.94	311.9	311.2	308.37	308.93	307.41	309.22
318.36	314.45	319.71	319.47	321.25	318.72	315.89	320.15	322.45	316.49	319.04	319.66	323.28	319.12	319.78	320.13	322.57	318.88	320.88	318.95	318.02	314.74	317.94	319.01	319.43	321.74	319.44	321.27	314.98	318.26	322.04	318.16	319.83	320.38	320.82	316.4	319.93	321.77	320.42	318.39	323.4	322.4	317.85	318.92	319.71	319.39	316.61	314.91	318.99	317.79
315.94	316.31	316.18	315.52	314.4	315.6	312.99	315.9	315.04	314.16	314.37	314.2	314.6	315.51	316.14	315.48	315.3	317.6	317.68	313.78	312.97	316.46	317.03	315.56	316.64	316.43	317.12	312.59	315.87	313.1	313.3	316.86	316.09	314.01	317.97	313.02	317.71	316.52	316.86	316.77	308.06	318.92	315.01	313.9	319.76	314.24	313.41	317.18	312.67	316.26
304.15	305.74	301.17	304.31	303.18	305.63	303.27	302.92	303.26	301.56	303.4	301.41	302.94	301.14	304.68	304.95	303.94	303.02	300.34	303.51	304.69	302.56	302.41	301.68	305.12	303.15	302.41	303.2	305.27	305.17	302.7	305.71	303.47	303.46	301.72	303.26	300.91	304.86	303.52	304.12	305.26	300.53	305.05	302.05	304.27	302.34	306.97	307.66	306.22	301.46
302.61	301.14	301.5	302.04	300.28	304.48	302.06	305.65	303.09	299.97	305.48	303.9	300.84	303.53	301.54	306.77	304.21	300.77	304.98	303.06	303.27	305.59	299.44	303.91	299.97	303.51	302.41	304.13	302.6	304.93	303	302.65	302.81	300.67	301.67	298.81	299.44	303.77	304.61	304.73	305.63	301.7	301.2	306.38	305.47	302.25	301.53	301.81	303.04	302.83
303.19	306.02	300.72	305.81	304.83	305.51	305.76	307.19	301.62	309.78	303.45	304.97	308.15	303.53	306.22	304.49	302.11	308.6	304.89	307.1	307.58	307.87	304.8	303.62	304.02	305.58	307.67	304.07	304.36	307.57	304.47	301.28	303.93	302.04	307.5	304.34	307	304.81	305.57	303.62	304.36	305.01	305.05	306.04	305.92	304.29	303.21	307.19	302.47	305.09
318.5	313.25	318.01	314.51	315.79	315.84	314.57	314.83	313.2	313.32	317.71	317.98	314.31	315.84	317.56	313.62	316.04	315.83	317.39	318.15	314.96	315.01	316.6	319.26	315.19	315.35	314.69	315.11	315.6	314.46	319.09	318.14	318.05	314.93	314.87	317.56	314.9	315.17	318.2	315.78	315.33	313.55	314.19	318.24	315.9	316.71	314.68	315.02	315.83	314.88
313.04	311.14	315.08	309.98	311.98	311.93	313.44	316.04	313.28	315.27	314.33	315.9	316.19	314.27	315.91	310.45	318.14	315.44	314.98	312.74	313.37	313.5	314.54	314.02	313.16	313.87	315.22	313.35	316.23	311.99	314.32	313.07	314.89	310.99	313.64	316	313.7	310.66	309.86	311.72	314.03	314.21	312.9	316.54	313.53	314.88	314.13	312.29	314.02	312.43
331.44	330.31	330.92	329.14	329.25	328.39	327.2	330.96	329.06	327.12	328.04	325.94	328.25	324.89	329.36	327.14	330.81	324.72	321.58	324.57	326.22	330.77	325.5	330.65	323.1	328.63	330.2	331.1	328.15	328.89	330.92	329.84	324.25	329.29	331.71	327.75	327.98	329.41	329.02	330.61	330.62	331.83	333.24	326.73	332.19	328.22	329.36	327.94	327.98	330.07
314.96	311.65	313.8	309.76	313.25	315.11	312.63	312.26	314.34	311.78	314.07	312.24	313.02	312.25	317.06	313.28	313.81	315.37	311.17	312.24	315.41	308.45	315.55	314.1	314.68	314.38	311.7	312.58	315.25	311.86	312.88	312.62	312.74	311.22	311.74	308.35	311.14	313.9	313.05	310.92	315.51	312.37	312.04	313.7	316.09	313.2	311.68	310.69	310.23	311.21
310.43	313.75	314.72	313.26	311.58	314.2	310.03	310.42	313.46	314.2	308.79	313.99	312.03	314.04	311.2	316.78	314.27	312.26	309.58	315.55	311.44	315.94	315.9	313.52	309.88	310.45	311.9	312.96	316.2	312.57	308.41	314.9	312.28	313.87	313.85	311.48	311.32	312.53	310.27	311.72	312.84	311.68	312.45	315.17	315.13	311.91	312.11	316.02	314.07	311.47
306.28	306.06	305.56	305.01	307.88	305.74	307.66	307.2	304.9	302.91	305.13	308.93	305.37	306.24	305.17	305.63	304.79	311.22	302.82	309.92	309.21	303.34	311.37	303.18	304.59	307.17	302.39	309.16	306.68	305.48	306.85	307.7	305.95	304.22	306.3	305.62	306.47	306.64	303.9	304.92	305.45	307.9	304.47	306.44	311.56	303.54	309.96	305.75	309.44	305.57
313.69	311.98	315.87	315.94	312.55	314.06	317.31	314.92	312.51	313.44	313.42	309.72	313.94	310.54	312.97	316.58	313.07	314	312.25	312.3	312.55	313.71	311.48	310.77	316.84	312.94	312.39	313.52	312.27	313.45	313.21	313.57	312.62	315.69	312.42	309.49	314.71	311.08	310.86	313.04	311.05	314.02	314.79	313.06	314.91	312.53	316.16	309.59	313.78	315.68
316.29	314.43	314	313.57	316.47	319.44	311.85	315.11	316.07	316.64	315.67	317.23	316.84	314.89	316.24	312.47	311.98	316.81	318.72	312.37	313.27	312.62	314.97	319.64	315.85	315.93	315.87	315.06	313.75	315.01	318.47	315.55	316.27	315.19	315.18	316.39	314.53	314.16	312.34	312.44	313.2	312.85	314.09	314.96	314.67	311.79	314.41	313.18	315.66	313.3
296.22	299.88	301.6	299.19	297.84	300.06	300.06	298.49	299.72	300.51	299.07	298.83	299.65	301.25	299.9	301.57	296.9	303.68	299.59	301.62	301.67	300.66	300.55	300.91	299.52	299.42	301.32	301.94	299.97	301.14	301.19	303.6	301.1	302.37	301.38	296.76	301.43	302.76	300.79	300.02	303.03	302.54	304.08	297.41	299.56	303.45	298.95	299.65	303.44	298.33
303.31	302.88	302.3	306.37	304.43	306.07	302.74	303.68	304.9	303.61	305.25	302.01	305.72	304.64	303.75	308.28	305.17	304.38	303.54	300.09	301.31	300.95	304.27	306.57	303.82	302.7	304.95	302.85	305.9	304.17	302.69	304.95	301.3	302.24	306.84	303.5	305.03	302.11	304.91	305.04	306.33	307.86	306.78	304.38	303.01	304.56	305.25	308.13	303.96	305.1
303.23	301.73	299.93	303.31	305.45	300.44	307.1	299.45	300.34	300.3	302.28	301.74	302	300.17	303.6	299.19	303.28	304.85	302.59	303.63	302.37	303.98	305.41	305.62	301.8	303.23	299.31	306.76	303.16	302.1	300.38	300.62	302.04	303.91	303.03	306.36	301.92	305.13	300.05	304.63	303.34	302.71	303.45	301.9	303.66	298.95	302.81	303.82	300.87	303.39
296.29	298.24	294.62	297	296.26	296.67	293.43	296.8	297.11	296.55	294.18	295.3	294.97	292.8	294.79	291.94	294.97	290.38	293	293.96	293.72	296.37	294.49	292.7	290.4	297.19	295.42	297.23	292.88	295.56	294.33	291.89	291.45	296.04	295.59	294.7	289.77	294.1	296.36	293.23	296.53	295.92	291.77	296.03	293.99	294.24	292.67	294.71	297.48	291.91
319.06	318.38	320.37	315.05	317.4	315.51	317.66	320.37	316.09	318.91	316.4	318.19	322.5	317.75	320.17	318.22	317.27	317.47	319.35	319.58	318.14	319.72	318.11	319.94	316.3	318.22	316.01	319.91	317.25	316.92	318.97	312.25	318.9	320.17	319.55	317.87	318.25	317.98	316.47	316.04	315.84	319.32	319.32	318.55	319.39	315.79	319.81	318.92	318	320.69
296.73	295.47	294.02	295.92	295.8	296.73	297.79	298.95	295.1	296.81	295.21	298.09	296.77	296.5	296.82	296.7	296.35	292.76	295.55	293.31	296.01	297.61	299.65	296.13	299.07	294.34	293.67	297.64	297.23	297.91	298.62	297.78	297.3	298.76	293.51	292.79	299.1	299.68	298.87	299.52	295.54	296	299.98	299.13	295.91	295.44	294.42	299.5	293.95	295.55
320.58	324.39	319.89	317.37	318.56	316	323.38	318.93	318.31	319.9	318.53	321.29	322.23	319.01	319.56	315.66	319.28	320.39	322.05	322.01	319.94	320.35	320.61	317.01	319.24	319.84	316.97	320.84	320.43	322.86	320.5	322.36	317.76	316.55	319.7	321.42	318.27	314.99	315.88	318.3	319.99	323.8	320.64	320.72	318.21	318.29	322.16	320.89	319.48	320.06
308.93	310.09	311.14	308.71	314.76	310.27	309.71	307.38	312.13	311.02	310.27	311.44	307.46	305.89	310.42	311.09	308.43	313.4	311.26	309.91	310.58	309.8	307.99	311.31	310.29	308.66	311.07	309.51	305.85	307.89	308.22	313.68	310.69	309.2	308.53	311.75	305.69	316.35	310.52	309.46	312.99	310.52	307.43	310.69	307.89	310.62	308.64	310.82	312.03	310.13
301.08	303.44	303.41	306.03	302.5	300.37	303.2	300.84	306.62	308.05	300.52	300.66	303.16	302.24	302.25	307.7	302.47	303.23	302.05	303.65	304.85	304.62	302.16	304.25	301.86	301.86	305.44	299.8	300.59	305.07	306.31	306	306.02	305.6	303.11	301.81	305.92	303.83	302.05	302.89	303.04	305.46	303.89	301.96	304.61	303.04	300.75	303.64	302.01	303.07
289.12	294.69	293.54	290.62	292.26	293	295.23	295.79	291.82	291.64	295.61	293.48	294.69	294.18	293.46	290.96	293.13	293.21	292.68	294.74	292.35	291.55	293.97	294.93	293.31	293.65	291.42	294.94	297.04	292.86	289.46	292.44	292.24	295.59	294.87	296.38	293.34	293.27	291.41	295.26	296.7	293.86	294.51	294.12	296.23	292.68	294.52	290.46	294.38	290.05
304.12	304.46	303.75	302.67	303.04	301.24	302.23	303.08	305.04	302.94	303.5	306.42	303.95	302.83	305.97	305.86	302.38	299.08	301.72	304.75	303.1	303.82	298.89	301.2	303.84	304.84	304.12	306.67	305.77	303.67	303.16	303.9	305.75	300.28	303.13	307.76	306.33	304.7	303.31	302.6	300.71	303.32	303.13	305	303.78	303.51	305.64	308.05	301.3	301.3
327.02	324.33	324.76	326.53	327.81	328.38	323.53	324.44	326.51	321.79	325.33	325.15	328.06	323.71	327.31	324.06	328.16	325.08	324.33	322.19	325.94	324.48	322.29	323.75	324.07	325.59	326.77	329.01	324.7	324.34	323.62	325.21	324.98	326.14	322.1	324.16	325.19	323.27	327.75	326.66	324.52	323.07	324.87	324.44	324.6	327.6	327	324.85	323.79	324.5
312.54	314.07	314.52	316.95	315.7	310.7	313.71	310.6	312.33	318.51	314.22	310.99	313.5	310.3	315.17	315.93	316.68	311.28	314.12	314.06	312.75	314.2	313.16	312.25	314.51	315.26	317.83	314.78	316.38	313.29	313.29	314.21	315.84	312.04	316.51	314.34	311.37	311.97	312.59	310.57	313.49	314.7	317.93	312.13	314.78	317.65	310.91	311.48	314.22	310.78
328.56	329.35	326.19	329.95	327.99	330.71	325.32	327.45	327.34	331.64	329.13	323.22	326.84	328.59	324.19	327.65	330.07	326.96	329.31	326.46	327.69	325.81	324.98	327.63	328.44	326.23	325.64	327.66	331.19	326.11	328.57	326.22	325.78	324.71	326.11	326.81	326.75	324.45	329.28	329.78	324.35	326.69	324.64	328.47	329.52	329.21	328.08	326.56	325.8	326.77
304.63	303.12	306.16	305.56	302.84	305.92	306.15	303.88	305.63	302.8	306.17	301.84	309.01	303.02	306.91	305.28	302.93	303.98	304.49	304.65	305.53	306.32	302.87	303.49	305.11	301.43	305.08	304.44	303.26	304.35	304.9	307.89	303.04	302.89	308.54	307.49	302.81	305.08	304.53	304.86	304.06	304.85	304.12	304.26	302.16	307.22	304.43	302.33	304.54	305.09
312.88	316.1	316.58	311.2	316.59	315.01	315.62	317.05	312.78	311.58	314.99	317.59	317.79	313.61	313.27	312.68	316.36	314.12	313.83	311.97	316.23	312.83	309.87	312.87	316.07	313.32	311.07	310.19	311.25	313.79	313.62	314.31	314.32	314.73	316.25	313.62	315.94	312	316.03	314.62	316.11	309.61	319.33	316.44	314.89	312.81	312.12	317.7	314.18	311.95
296.73	299.2	300.78	302.5	299.88	301.18	300.18	303.54	301.04	299.72	298.97	301.42	302.27	298.69	299.77	299.43	297.33	300.24	298.88	304.1	301.46	299.49	297.99	298.08	302.8	300.18	299.32	300.26	297.69	297.75	298.1	299.12	299.29	299.37	301.17	302.11	297.68	302.14	298.48	298.92	297.55	302.02	300.18	302.03	297.57	300.54	298.7	299.37	298.69	301.62
302.28	303.88	304.02	304.84	303.79	304.47	304.87	304.1	303.78	302.27	306.25	304.23	305.4	306.4	305.26	298.24	305.87	303.73	303.14	304.97	306.69	305.94	307.09	305.57	306.37	303.01	307.21	307.53	305.29	306.38	301.69	305.82	306.94	306.49	305.07	306	306.11	303	303.51	302.63	306.68	306.29	304.93	303.73	306.16	306.22	304.88	304.26	308.1	304.59
296.59	299.98	302.62	296.62	303.18	299.11	301.22	296.34	297.39	298.82	298.35	302.04	302.01	294.9	297.53	299.99	296.54	302.45	303.18	298.92	301.46	301.7	300.02	301.6	299.83	300.69	304.81	303.72	301.07	301.28	295.82	299.27	300.53	299.65	302.03	299.69	300.04	297.5	301.88	299.86	302.08	301.4	299.56	300.69	298.59	300.08	299.26	303.54	297.98	300.09
310.56	314.64	311.52	313.94	310.87	311.91	313.72	311.12	313.11	312.43	312.83	316.79	310.03	315.49	313.18	311.96	312.06	313.85	314.4	314.65	313.68	310.02	309.45	309.19	311.73	313.25	314.03	317.09	314.22	311.51	317.11	315.28	315.03	314.61	312.77	312.6	311.21	311.58	314.99	312.31	314.13	313.77	308.82	311.9	311.96	311.77	313.62	311.16	314.8	312.88
311.13	311.19	311.66	311.49	310.2	311.41	312.54	312.64	308.3	308.2	310.01	311	311.08	308.47	308.21	309.68	310.16	308.2	311.47	310.37	314.28	310.64	308.86	311.42	307.59	307.09	312.34	311.36	309.42	310.77	310.43	312.69	309.7	314.74	310.99	308.88	310.74	308.83	311.07	312.67	311.88	312.11	308.82	309.43	311.65	311	311.75	310.01	308.71	311.01
304.33	306.08	306.52	302.67	303.8	306.31	304.63	305.55	308.66	307.4	305.29	307.12	308.12	308.59	304.12	305.83	303.56	305.92	302.93	305.43	304.34	307.25	305.78	302.89	305.13	302.73	299.88	303.79	304.86	303.87	304.03	302.98	305.65	302.27	307.9	305.86	304.59	302.97	303.47	304.44	304.75	303.21	303.87	304.7	303.5	302.99	300.97	306.09	304.38	305.42
310.09	313.02	307.92	311.45	311.58	312.34	313.2	315.79	311.81	313.5	311.51	315.24	313.53	310.29	312.6	315.69	309.5	310.4	314.78	314.22	310.32	308.87	311.04	310.85	312.89	311.57	310.21	309.95	311.36	312.26	311.41	312.13	312.02	313.18	311.64	318.29	312.56	311.46	309.85	311.73	311.11	315.51	313.39	313.91	312.53	315.21	311.6	311.26	311.08	311.39
331.34	324.25	328.88	328.24	328.77	325.92	326.71	328.42	324.76	329.42	328.55	325.54	329	328.28	327.23	328.18	326.62	326.74	326.22	326.51	330.8	328.87	331.28	327.66	327.28	327.03	330.69	326.86	328.62	326.62	326.58	328.83	327.92	329.22	329.71	328.97	326.8	328	326.97	327.08	326.64	327.52	326.11	324.31	328.07	327.96	329.09	327.51	329.01	328.94
324.17	324.11	322.02	327.34	327.48	326.81	324.2	324.43	327.53	324.52	325.26	322.71	324.39	325.08	323	323.89	326.24	324.85	326.01	325.18	321.99	324.49	325.51	322.71	325.37	325.36	323.69	328.46	325.58	323	321.85	328.42	327.76	324.33	322	325.88	324.91	325.32	324.8	328.73	325.54	329.14	322.66	325.1	324.83	324.99	329.04	324.86	322.96	323.83
300.48	305.21	301.96	302.31	298.21	303.26	302.39	303.3	301.17	300.92	300.16	300.06	304.18	302.3	305.98	300.2	304.22	302.6	302.87	299.36	304.63	304.66	303.4	303.19	301.67	299.89	300.13	304.52	302.86	302.09	301.83	302.07	301.66	304.22	304.44	307.59	305.08	300.97	305.2	299.66	304.13	302.77	302.72	303.61	303.67	307.25	300.23	300.97	303.9	304.33
297.38	294.23	293.84	291.22	293.59	292.75	293.37	294.79	292.37	295.4	296.87	293.52	295.77	296.58	291.61	295.27	295.3	290.85	290.53	292.11	291.82	295.5	296.06	292.83	294.52	293.96	293	293.08	295.56	294.69	294.71	291.23	295.15	297.58	292.75	290.54	295.65	293.55	296.55	294.25	293.63	296.01	296.19	292.52	291.72	293.37	292.48	293.16	296.15	292.88
317.77	320.69	319.15	318.13	316.67	320.6	316.36	319.42	319.29	312.85	317.85	316.96	319.87	317.7	316.36	317.6	320.4	317.87	316.13	318.96	317.7	318.58	316.96	315.33	316.93	315.38	318.16	320.22	317.56	317.65	317.97	315.96	317.67	317.73	313.81	318.12	316.76	314.64	318.43	316.41	312.8	320.06	315.79	316.59	315.08	316.7	318.16	320.31	317.18	316.2
311.38	313	314.9	312.7	310.89	312.3	311.28	310.26	313.28	312.17	313.45	317.09	312.41	316.34	313.74	311.24	310.59	313.96	312.11	313.13	311.65	312.83	315.36	311.01	312.8	315.01	314.72	315.32	311.05	315.13	313.14	311.52	312.35	313.95	314.44	313.48	310.82	313.83	313.68	312.38	312.89	312.59	316.6	312.64	312.13	311.86	310.89	315.22	315.35	311.41
304.75	308.14	302.43	305.87	305.69	302.89	302.74	305.24	305.27	309.28	304.68	303.06	308.24	305.18	304.11	309.02	307.79	305.31	305.55	304.98	304.35	308.46	309.27	304.44	306.4	306.93	304.58	305.32	307.24	310.98	304.22	301.31	305.73	303.67	307.32	303.91	304.12	306.5	304.42	305.96	303.03	305.51	305	302.66	305.58	303.76	309.04	302.81	303.13	306.18
311.94	311.25	310.75	306.39	310.35	313.06	313.78	310.91	311.18	311.36	310.7	314.15	312.9	307.67	312.28	309.92	314.85	309.77	309.4	311.59	315.68	313.15	313.49	313.47	310.27	314.41	309.7	312.59	315.29	309.83	313.19	312.06	309.76	311.65	307.86	309.77	314.42	313.09	312.64	312.8	311.37	310.19	312.57	307.41	312.67	312.44	310.48	310.82	310.02	309.75
304.66	306.38	304.61	308.33	301.95	304.36	299.4	305.6	301.93	303.46	301.67	301.04	306.06	305.34	303.04	305.17	303.26	301.01	305.01	301.8	302.36	303.03	302.2	302.56	302.95	302.36	305.67	303.28	307	305.34	302.53	304.87	302.85	299.2	305.29	301.17	303.98	303.17	301.09	305.94	307.93	300.58	304.7	302.11	299.02	302.13	303.96	297.29	301.87	299.86
303.83	304.07	306.67	303.93	310.16	308.91	305.86	308.49	306.02	304.67	308.27	304.83	306.12	307.77	308.87	306.11	305.3	307.46	306.86	309.24	305.22	304.85	305.02	304.27	306.44	310.05	307.83	306.29	308.93	306.19	308.9	306.55	307.69	305.81	307.81	305.76	304.84	306.95	308.3	308.64	308.08	307.7	309.57	306.53	306.97	307.75	304.22	311.13	312.3	307.27
304.41	305.12	303.65	306.14	303.91	304.78	303.73	306.17	306.19	306.35	305.13	305.88	304.8	306.18	305.65	304.41	304.03	307.9	305.98	304.38	308.57	303.35	306.49	303.16	306.16	306.07	304.97	306.65	306.42	307.17	308.83	303.02	306.36	303.37	300.61	307.33	304.84	303.83	304.99	304.46	305.61	307.66	303.16	303.49	303.58	303.61	306.63	304.31	307.79	310.23
317.31	320.99	317.86	320.75	315.43	317.19	315.68	320.02	320.44	318.01	322.66	319.05	316.35	316.31	318	316.51	320.33	318.65	317.75	317.86	317.68	321.33	318.58	319.95	314.72	316.03	317.84	312.71	319.57	317.77	317.42	316.47	318.13	320.1	317.26	316.67	319.47	319.22	316.64	322.14	317.82	313.71	317.97	318.98	319.51	318.04	316.75	320.13	317.21	315
310.16	307.82	310.33	311.41	310.48	307.56	311.19	308.8	309.78	309	308.67	308.61	308.83	307.9	311.54	308.73	308.26	308.53	309.08	310.19	312	307.82	307.88	311.85	312.61	309.81	309.32	308.62	308.81	306.35	312.48	312.21	311.17	309.97	312.08	308.67	310.35	310.78	308.72	307.78	306.59	308.11	310.39	308.77	307.74	309.86	312.16	310.17	311.39	310.15
316.68	313.04	314.07	314.61	313.02	313.81	316.27	311.34	316.48	311.8	312.59	311.37	316.13	311	312.31	315.14	313.72	315.94	313.23	313.41	312.61	315.73	314.1	316.51	312.04	313.27	311.34	310.04	312.97	312.51	311.62	311.45	316.61	316.24	314.87	314.89	312.72	316.55	312.35	316.23	313.46	313.45	316.87	314.96	313.65	312.27	317.08	314.08	314.62	312.43
300.26	300.87	302.41	303.06	301.76	301.56	303.82	297.41	301.57	303.04	305.06	302.4	304.67	304.16	303.29	301.58	306.58	303.7	300.07	306.34	306.73	300.36	304.44	303.2	301.86	303.88	304.72	302.92	302.9	304.22	302.42	303.52	305.68	304.28	302.08	303.32	303.76	301.87	299.8	303.33	304.82	307.11	302.66	303.35	305.26	302.05	300.66	301.24	301.84	304.3
301.43	302.56	305.89	301.78	302.82	299.34	300.51	298.97	301.52	300.55	296.77	301.95	303.52	301.66	301.86	301.58	299.71	299.48	303.44	301.86	301.07	302.06	301.88	298.67	301.67	299.94	299	302.9	299.7	301.77	298	300.8	303.77	301.92	297.97	301.84	297.94	303.53	299.6	301.71	300.54	300.74	299.02	302.97	298.28	300.57	302.62	297.97	298.93	304.16
314	311.1	316.44	316.27	312.52	314.69	312.45	315.36	315.13	315.97	310.42	315.45	316.95	315.96	312.36	309.05	311.61	310.2	315.19	316	313.44	313.89	309.06	312.82	312.5	314.46	315	313.06	314.71	313.61	314.09	312.48	310.94	315.16	312.31	315.57	311.81	313.79	318.21	317.19	315.79	311.6	313.91	309.09	314.99	315.97	315.59	314.79	314.81	313.5
313.12	314.47	314.33	316.14	315.92	316.52	314.97	313.93	315.14	317.9	310.19	318.41	311.59	316.68	314.73	312.53	312.96	316.85	310.15	316.04	314.45	315.08	315.14	317.62	313.46	313.9	314.86	314.88	317.38	318.16	313.84	316.55	318.77	312.61	319.25	318.01	313.68	314.34	318.4	313.87	312.55	317.04	313.76	315.5	316.03	313.41	313.1	315.77	317.71	316.62
312.36	315.92	314	311.55	312.42	313.58	316.08	312.3	310.8	311.04	312.17	311.57	310.69	311.32	311.52	315.23	313.31	310.81	315.52	313.53	313.77	311.53	314.22	310.2	313.59	311.25	313.99	313.19	314.82	309.3	311.52	310.86	312.58	310.33	309.31	310.39	309.32	314.13	313.22	312.04	313.94	313.2	316.03	314.08	312.55	312.17	314.48	314	310.8	311.57
313.29	313.45	314.69	311.23	315.86	315.09	315.96	315.18	315.41	313.41	311.45	311.84	316.67	316.59	312.4	317.51	313.45	314.1	313.86	315.54	315.28	312.65	311.73	315.19	312.97	315.67	315.45	313.47	314.18	315.23	317.48	311.67	316.33	314.54	313.98	313.43	314.35	310.61	314.39	313.53	308.56	311.28	314.63	313.47	315.03	313.61	317.75	311.84	313.56	315.61
319.5	318.97	316.89	321.51	318.22	317.66	321	319.19	317.38	319.87	317.69	319.17	320.67	322.66	315.77	321.76	322.87	317.67	319.99	318.19	318.7	319.02	317.81	320.95	317.64	319.65	320.99	320.94	317.93	319.19	318.49	320.11	322.29	316.2	321.53	317.69	317.15	318.65	317.1	317.56	319.09	322.5	319.17	316.84	317.24	317.74	321.18	316.52	317.43	318.19
307.7	308.9	312.88	310.39	308.2	313.06	307.72	310.97	310.5	313.12	311.83	310.48	308.33	307.89	315.02	312.06	310.18	308.94	310.96	310.07	308.47	313.46	307.39	310.03	309.23	309.62	312.93	307.73	305.71	311.28	313.34	310.76	313.55	308.12	315.94	312.18	313.49	313.62	309.33	307.98	309.79	312.67	312.47	309.92	312.32	310.88	307.76	311.34	310.2	309.35
296.6	291.24	296.33	290.53	293.91	299.85	292.38	293.79	297.8	294.87	297.67	289.34	294.78	290.96	290.86	294.86	287.85	294.66	297.99	295.35	295	295.76	295.17	294.91	293.95	297.83	293.16	292.29	293.81	292.79	296.44	294.89	296.09	294.66	294.71	299.4	291.09	290.6	294.18	293.66	292.87	292.88	293.84	291.39	292.99	293.48	290.65	295.21	294.37	295.72
301.55	305.79	302.77	301.3	302.34	302.11	302.44	303.75	300.41	304.95	303.59	299.16	305.62	301.71	299.25	299.9	300.03	300.18	304.29	299.98	299.13	302.22	301.42	305.57	303.87	302.37	302.19	305.84	302.42	302.37	304.7	303.19	303.38	303.02	303.3	298.32	301.4	302.89	301.93	301.94	301.78	303.38	302.78	303.49	302.5	299.84	304.09	302.37	297.63	299.62
304.37	305.5	304.76	308.4	308.46	300.8	302.8	310.46	306.27	304.62	304.45	306.34	307.8	303.03	308.78	304.26	305.41	305.01	301.47	306.79	302.36	302.19	303.37	306.62	307.52	301.74	304.45	305.81	306.54	308.33	303.16	306.59	305.06	305.17	306.32	305.1	301.88	301.87	303.4	304.78	307.98	306.93	308.6	307.25	305.14	306.09	303.87	305.32	306.79	307.67
303.6	305.84	302.06	303.69	300.47	305.73	303.03	300.91	302.3	304.66	300.07	305.4	304.9	304.14	306.03	299.78	306.09	304.8	303.41	307.21	303.05	304.01	302.23	298.2	303.05	300.34	303.53	301.8	303.66	302.79	304.87	305.57	304.68	304.41	305.25	303.9	303.62	301.03	301.5	305.91	302.51	304.51	300.59	300.73	305.78	306.45	303.7	301.59	306.38	303.29
299.44	298.88	301.57	301.05	305.52	298	299.74	299.38	300.54	296.87	301.09	298.85	301.14	300.19	297.55	300.99	302.14	300.95	300.46	299.76	299.61	301.33	301.75	299.79	302.43	299.96	300.04	299.9	300.76	297.25	296.24	304.14	302.25	299.03	299.41	299.32	299.29	302.84	297.19	304.06	303.09	299.74	303.14	299.62	301.69	300.94	301.5	301.31	300.46	302.19
296.53	297.8	294.44	300.29	299.42	299.03	300.31	300	301.4	303.07	300.13	298.85	302.61	299.43	302.61	300.58	296.94	303.61	300.34	303.35	300.44	300.93	298.19	304.02	299.81	301.17	297.95	299.88	299.57	298.82	298.79	297.34	302.42	299.43	301.5	296.45	300.95	301.63	296.29	300.75	301.2	294.8	297.21	302.56	298.67	298.7	299.48	299.46	300.77	301.28
308.36	305.25	313.48	310.78	308.77	311.36	308.28	309.28	310.71	308.01	310.11	309.95	308.53	312.46	312.05	309.16	310.25	311.59	314.97	311.64	310.02	312.46	309.19	307.8	310.79	311.67	313.12	309.54	307.95	308.32	312.05	310.25	311.6	307.13	315.58	309.63	311.09	312.11	312.2	311.45	309.5	314.49	313.09	311.67	310.85	309.27	313.05	310.76	309.56	315.39
304.97	306.1	308	308.37	308.83	307.52	306.65	310.2	308.92	307.09	305.79	309.05	305.51	306.8	307.63	305.42	309.37	309.91	304.46	306.11	307.29	305.19	309.27	306.7	307.83	307.63	305.82	307.24	306.73	304.66	304.39	309.1	309.14	306.21	309.06	306.92	308.18	300.83	305.89	309.61	304.33	308.6	308.16	306.56	306.63	307.35	306.86	304.69	306.87	306.24
304.1	305.48	306.67	304.12	307.06	303.47	304.71	306.67	306.14	303.47	302.24	305.44	303.55	306.3	301.91	306.45	303.58	307.34	306.31	304.27	304.14	303	306.3	304.47	305.5	299.9	306.45	303.82	305.59	302.88	304.71	305.58	301.91	306.11	304.6	305.48	302.49	303.52	302.34	304.54	305.23	307.82	304.51	304.91	306.05	306.18	305.26	305.04	302.27	304.05
303.18	302.44	299.77	302.68	301.27	306.54	306.93	304	302.61	304.39	303.21	300.53	302.28	302.84	301.69	306.35	301.48	303.21	303.98	305.26	301.79	302.37	305.79	305.4	302.41	305.72	305.72	302.5	305.21	301.6	301.66	300.67	302.47	301.38	306.71	302.79	301.75	303.85	303.41	303.6	304.29	304.19	301.19	302.47	302.76	301.67	305.85	301.76	305.25	304.22
311.92	313.74	312.09	308.01	313.73	309.49	311.41	312.78	308.92	311.42	309.3	311.58	306.35	309.52	312.76	306.64	311.72	307.71	308.61	309.43	311.13	311.41	306.63	309.94	314.36	312.17	309.74	309.66	311.47	308.91	310.57	310.99	308.21	307.79	310.22	314.06	308.62	310.36	310.57	311.09	313.17	309	312.1	310.71	308.78	310.94	310.57	307.64	312.04	310.9
317.68	317.58	315.04	315.36	317.64	317.98	315.12	316.46	312.63	317.58	320.57	314.52	321.53	317.17	319.1	316.17	316.38	318.55	315.49	317.55	317.32	317.96	315.08	320.6	318.5	318.02	316.92	314.73	313.66	317.7	318.42	318.75	320.38	318.07	317.97	316.44	318.59	315.77	318.1	316.01	316.81	318.25	321.34	318.27	317.43	314.8	316.66	316.21	317.15	317.38
330.89	331	327.39	326.92	331.18	327.9	327.05	325.03	328.65	328.77	328.46	328.4	328.26	327.98	330.51	327.53	330.59	330.1	332.08	329.5	333.14	327.61	330.9	328.33	329.05	328.28	330.38	329.77	327.01	334.08	326.07	330.9	326.37	328.09	328.44	329.05	326.66	328.31	329.03	326.08	329.28	329.75	325.28	332.13	327.99	330.47	327.38	332.01	329.83	326.22
310.84	311.95	312.03	312.1	310.21	310.34	314.31	310.55	308.77	312.62	310.97	311.56	311.61	309.4	311	311.21	313.84	311.71	311.75	312.46	314.12	310.22	313.1	312.07	310.85	314.66	309.61	311.25	310.78	314.48	310.49	311.97	309.14	310.85	312.96	314.4	312.15	310.54	308.18	311.97	311.56	312.19	309.5	313.4	314.07	313.19	311.98	312.88	309.3	312.77
315.49	318.48	318.46	319.65	319.63	318.63	321.67	321.67	317.19	317.01	315.01	317.5	314.5	315.91	321.69	318.71	322.65	316.83	317.71	317.64	317.46	317.94	317.2	323.59	316.23	319.34	320.02	319.19	320.09	319.36	319.89	318.35	319.83	320.19	317.09	318.7	320.59	319.61	321.02	315.68	318.24	319.21	318	316.96	321.49	316.09	318.94	317.97	321	316.32
310.83	312.78	309.47	311.68	307.44	310.89	309.75	309.81	312.03	310.42	308.43	313.1	310.08	312.75	311.12	310.72	313.59	309.52	312.85	309.53	306.34	309.65	310.52	310.46	308.26	311.32	310.63	313.13	310.83	309.51	311.52	312.65	310.82	310.48	309.34	311.32	311.06	309.76	312.01	310.37	313.8	310.04	310.85	313.81	309.81	311.92	313.11	310.57	306.25	309.54
299.78	299.51	299.04	299.91	301.93	297.73	297.29	298.92	301.9	296.64	298.39	300.11	300.85	301.3	300.37	298.23	299.1	299.56	299.63	301.45	298.1	303.44	295.54	300.12	300.6	299.62	299.96	298.76	298.81	302.3	300.55	300.15	298.58	300.35	300.71	300.11	299.99	295.65	297.39	298.53	300.48	300.08	301.13	300.43	301.75	298.15	301.58	301.22	299.89	299.48
325.07	326.85	329.93	324.53	328.39	324.7	328.33	324.51	324.05	326.43	326.18	329.7	324.92	329.27	325.76	324.28	329.13	326.8	327.68	326.1	325.71	330.03	328.9	329.09	324.96	324.67	328.64	326.19	329.59	326.71	326.68	330.29	327.5	322.84	327.12	324.34	327.01	327.04	325.67	328.08	327.88	328.01	325.49	327.53	326.87	327.9	329.37	326.46	327.97	325.59
311.89	312.83	313.41	311.08	312.89	310.1	311.25	309.6	308.62	309.57	311.24	314.61	309.03	306.43	309.77	311.89	306.25	313.98	312.99	311.14	312.98	313.18	314.16	310.85	311.46	310.18	310.18	312.37	312.63	309.27	310.16	309.26	308.43	309.48	308.34	309.9	309.51	309.98	309.56	311.72	313.17	309.03	309.66	309.94	310.77	312.18	311	309.62	309.06	310.72
298.95	298.68	300.71	301.96	300.82	302.54	296.33	296.84	301.82	302.23	301.59	299.63	298.32	300.89	299.48	300.06	300.9	303.91	301	299.33	298.66	297.09	301.8	300.67	300.67	300.5	300.7	300.16	298.34	302.49	297.85	299.56	300.44	304.03	302.64	297.86	301.08	296.27	301.53	298.55	302.25	297.51	295.93	300.58	300.18	303.17	301.06	296.9	298.77	298.59
328.04	329.32	326.04	324.08	326.58	327.73	327.38	326.08	322.72	325.57	325.2	324.85	327.85	325.93	327.75	326.55	328.58	326.88	328.07	326.44	325.15	325.72	326.51	326.56	327.37	328.51	329.17	327.82	325.16	326.41	327.17	325.45	326.33	323.28	330.22	328.03	325.71	328	326.93	327.89	328.95	329.77	332.58	324.39	329.52	327.93	326.58	327.39	325.52	325.9
295.88	292.19	294.06	292.56	295.17	297.45	293.65	294.99	293.78	295.66	293.47	293.67	294.26	295.43	298.41	298.94	292.7	294.02	293.9	294.09	291.42	292.46	294.21	293.45	295.14	295.25	295.04	292.71	291.45	291.12	295.62	294.45	293.76	295.99	296.27	294.89	294.27	293.67	291.86	293.69	294.39	293.01	293.83	295.06	294.55	293.67	292.72	299.48	293.11	297.5
326.41	328.89	327.41	328.33	325.21	324.81	325.03	326.55	326.74	324.99	324.55	325.91	325.39	326.07	323.44	322.99	325.32	326.09	325.69	321.86	326.8	326.02	326.06	323.97	325.52	327.82	324.53	326.54	324.76	325.89	328.56	325.29	329.84	325.29	324.29	327.21	327.5	323.7	322.95	324.67	322.43	325.27	326.56	327.89	327.15	322.86	325.92	325.15	325.41	322.62
316.15	315.38	313.69	312.29	315.35	316.15	313.52	315.44	315.81	312.41	317.34	314.12	314.21	314.61	313.79	315.14	313.9	310.75	316.96	310.7	314.88	314.28	315.45	312.53	314.43	316.27	318.14	314.14	316.85	314.65	312.45	314.8	315.19	316.46	317.37	318.26	313.32	311.57	314.42	316.72	312.47	315.85	315.63	312.74	316.05	314.84	312.55	314.93	314.47	315.39
317.45	320.61	316.44	317.86	317.46	317.38	317.25	316.32	315.18	320.03	317.8	323.07	315.29	317.36	317.67	317.36	318.46	320.91	318.37	315.85	320.28	320.56	318.17	320.75	317.81	320.11	321.36	318.88	318.21	319.24	318.57	320.12	318.97	320.03	318.68	318.26	321.77	317.44	320.56	318.13	316.54	314.83	317.98	320.48	316.29	320.2	321.08	322.13	321.31	319.37
302.24	302.6	301.86	298.96	302.75	303.74	304.2	303.03	303.3	303.92	301.92	302.32	304.71	304.76	300.22	301.37	301.86	302.42	303	305	301.89	302.49	303.72	304.01	304.75	299.92	306.18	302.49	300.21	302.38	302.67	303.51	304.99	301.59	302.33	301.72	303.02	303.67	301.02	304.37	304.4	303.42	299.67	300.04	298.8	301.95	300.62	301.66	303.18	303.88
316.43	317.88	315.76	312.94	317.77	317.8	316.35	316.2	319.98	315.28	317.63	315.53	315.18	314.52	319.23	317.35	317.85	318.11	317.72	315.29	315.89	314.99	318.27	318.02	317.28	318.55	317.05	321.03	315.37	316.69	319.6	312.53	319.76	316.54	318.34	316.28	319.48	315.73	318.11	316.27	318.65	318.39	318.78	314.74	317.37	322.45	317.88	317.71	314.44	315.14
305.36	306.99	305.1	306.3	304.82	308.61	306.07	304.91	304.6	305.47	303.85	308.58	303.85	305.35	302.09	306.9	307.74	305.46	305.97	302.14	305.38	305.44	304.36	305.03	305.1	306.67	307.62	304.26	309.91	306.68	308.1	303.69	304.76	308.07	305.53	306.07	307.45	305.05	306.05	310.04	306.43	303.56	307.1	306.17	301.94	309.53	304.76	307.3	301.6	303.32
309.08	310.15	308.86	307.55	306.7	308.53	310.5	307.36	308.97	309.09	312.23	310.07	311.42	303.46	305.09	310.05	311.03	310.85	309.06	307.86	310.44	307.25	306.27	307.28	308.77	308.53	306.78	309.5	305.57	308.53	308.23	310.69	309.75	311.37	310.82	308.13	310.62	312.2	309.44	307.5	307.23	312.74	306.92	308.64	310.15	307.44	305.53	309.18	309.9	312.61
314.05	314.34	319.65	316.45	314.1	317.04	313.96	315.38	316.12	316.32	314.85	315.91	312.63	314.36	314.47	314.53	315.72	314.57	313.24	312.06	314.27	312.81	319.83	311.97	317.46	315.95	313.83	318.9	313.59	314.66	317.11	311.47	315.99	316.07	313.33	317.12	313.64	318.48	318.05	317.27	316.09	315.32	318.32	312.65	317.65	319.71	316.73	316.11	317.16	314.19
312.6	312.53	312.62	314.54	313.5	311.21	313.86	315.92	315.07	314.66	312.85	311.91	309.76	315.54	309.47	310.12	312.5	312.14	315.51	313.96	314.44	312.93	314.96	314.75	313.03	310.92	313.47	313.49	313.46	311.55	315.68	314.67	311.86	314.38	313.36	311.37	315.35	310.05	313.87	314.48	317.79	312.18	315.7	312.25	311.01	312.66	312.66	315.73	313.8	313.87
303.86	300.85	304.22	306.48	305.03	304.36	305.73	301.72	302.84	305.42	300.66	302.38	300.78	305.91	304.21	306.41	304.12	299.29	304.63	302.7	303.99	301.07	305.59	306.45	302.92	304.04	303.23	302.53	304.22	304.56	300.59	298.96	305.17	305.11	303.85	304.78	307.17	306.3	305.15	305.85	308.26	303.16	304.7	302.23	303.54	300.08	303.45	304.47	305.47	304.76
316.54	319.69	313.12	316.7	318.23	313.96	313.08	318.75	315.3	312.93	317.75	316.07	314.53	315.64	309.97	315.56	314.22	316.47	315.65	317.33	315	321.55	317.38	315.73	315.07	312.26	316.34	314.28	316.92	312.66	316.58	316.31	316.38	317.64	315.7	316.62	315.59	314.14	317.25	318.16	316.54	315.11	314.52	318.04	316.12	315.34	315.78	318.2	315	312.75
302.3	305.07	304.29	306.99	305.63	304.7	308.77	309.32	307.28	304.45	306.89	303.07	302.34	303.15	305.18	301.49	303.75	306.79	304.48	305.34	305.5	305.48	307.09	302.51	304.26	304.97	303.1	306.01	301.69	303.27	306.98	304.45	306.97	304.94	301.97	303.72	308.67	303.77	305.36	303.66	304.11	305.2	300.28	307.99	305.72	301.37	306.61	302.23	305.2	307.62
329.35	327.65	326.28	329.26	328.89	328.26	325.53	331.38	330.44	327.25	326.78	330.02	324.32	326.41	327.93	328.29	328.98	330.16	330.12	325.16	329.08	330.07	325.73	328.9	326.87	330.01	328.09	330	327.22	329.45	328.98	327.08	329.64	329.92	330.51	328.59	328.79	327.19	328.78	328.92	328.49	329.86	327.61	329.46	328.67	327.24	327.7	325.23	328.08	329.47
312.99	306.99	309.49	311.33	311.06	308.33	309.68	307.4	312.75	310.7	305.4	311.08	310.97	311.72	309.41	311.35	308.76	310.14	308.79	307.48	308.42	309.23	311.59	309.24	311.06	309.58	312.74	309.18	310.09	309.99	309.47	313.18	311.57	306.88	310	309.34	313.95	311.64	314.14	310.96	312.39	311.69	309.9	314.03	309.5	307.95	311.87	307.15	308.72	307.12
330.39	326.64	326.71	330.21	334.51	328.64	328.67	327.66	326.77	329.1	330.47	329.29	329.3	327.29	329.18	325.95	328.53	331.44	328.64	330.83	330.86	329.4	327.42	330.4	327.5	323.32	329.62	329.45	328.74	329.95	327.89	329.58	328.31	328.9	327.33	330.7	325.89	329.8	327.55	327.6	326.4	328.22	327.06	328.9	328.75	328.73	328.27	328.23	325.85	327.24
306.92	304.33	304.47	304.35	304.26	305.36	303.33	300.28	303.23	304.82	306.49	306.3	302.41	303.68	306.62	304.79	305.25	306.06	304.68	302.82	302.7	303.76	303.87	300.74	306.36	305.59	302.95	305.1	303.13	305.31	305.86	302.41	302.68	304.71	302.64	303.12	302.01	305.05	304.43	304.3	304.87	301.38	302.95	305.62	303.59	305.3	305.01	305.25	306.19	304.59
294.21	293.59	296.69	297.59	294.42	298.1	295.06	296.35	294.64	298.15	294.21	294.76	298.91	297.58	298.57	296.04	298.33	295.96	296.52	294.97	296.9	298.39	295.86	293.6	295	295.4	298	293.06	296.15	298.14	296.8	298.37	297.26	295.8	294.56	297.31	295.92	297.03	297.56	294.04	300	299.69	300.09	294	296.71	295.24	297.88	295.12	297.03	298.16
303.01	302.63	306.65	303.89	306.49	304.61	301.98	305.32	307.22	305.19	304.18	306.77	306.43	304.82	304.44	307.32	306.05	305.59	304.39	304.4	305.54	303.31	306.19	305.87	307.73	304.54	306.49	306.92	305.1	307.94	306.79	309.62	308.23	307.72	307.13	305.5	308	308.09	306.65	306.44	303.94	305.27	305.72	303.79	306.76	304.61	308.36	306.23	308.17	301.3
323.66	324.85	327.76	324.48	326.18	325.64	325.67	322.44	321.72	325.49	323.23	324.55	323.39	324.43	324.7	323.5	323.99	328.15	324.09	322.7	325.72	325.66	324.76	325.16	322.64	325.02	318.78	328.55	325.04	324.84	323.73	321.07	322.86	327.03	327.04	326.62	327.39	323.96	320.96	327.98	323.85	324.17	324.73	325.78	323.78	326.6	324.88	327.08	321.25	324.75
306.35	301.68	303.75	301.81	301.44	306.24	304.37	303.42	302.22	305.16	304.97	302.76	303.81	305.01	304.95	307.71	306.25	304.62	308.86	302.01	304.85	303.91	307.15	303.92	302.03	300.86	305.91	306.68	302.51	307.34	303.28	306.66	305.3	305.66	306.09	307.25	302.81	304.56	305.34	302.78	305.47	303.05	305.49	305.57	303.78	307.71	300.03	303.15	305.73	307.62
316.52	318.79	319.48	315.54	316.76	316.01	316.47	316.6	318.53	313.67	314.78	317.27	317.06	317.08	315.17	321.2	317.24	316.71	314.41	316.27	317.73	318.39	315.8	316.56	316.8	316.62	312.65	313.5	310.82	313.41	315.93	312.87	317.6	318.3	316.27	313.21	314.81	316.61	312.88	315.54	314.79	314.4	316.81	320.27	314.61	316.28	317.93	315.35	313.61	316.74
304.58	303.23	304.51	303.48	303.29	307.25	304.12	301.6	303.77	304.41	303.72	305.75	302.04	302.19	301.68	301.97	306.12	302.53	302.69	304.87	305.31	305.99	301.4	301.65	308.24	306.97	305.63	305.38	301.75	306	306.09	306.47	304.55	300.6	306.56	303.79	306.37	305.27	307.76	306.76	304.75	301.73	298.29	307.77	304.15	304.69	305.31	303.49	305.24	301.27
329.68	326.83	328.6	327.64	327.82	332.06	325.63	326.99	326.38	328.08	326.92	327.48	328.49	325.43	331.02	328.72	329.88	328.15	328.2	330.22	327.83	325.37	325.81	329.05	330	325.9	328.97	330.99	327.99	333.23	327.45	327.49	328.52	329.96	326.91	327.87	328.28	329.47	327.49	327.69	326.94	327.49	329.7	326.56	328.35	322.99	328.68	330.19	328.13	322.8
307.82	305.71	304.75	304.16	308.74	305.94	303.86	307.86	306.55	307.15	307.36	305	307.99	305.38	307.44	311.65	307.23	301.81	310.13	306.92	304.96	306.7	307.45	306.87	304.41	303.54	305.97	309.47	305.59	304.49	308.69	305.38	307.25	303.47	308.41	307.6	305.9	310.13	303.19	303.26	305.21	305.18	307.39	306.56	304.38	303	310.35	302.86	304.44	308.11
315.35	316.74	313.09	314.31	314.82	316.4	312.51	315.19	311.88	312.69	316.22	312.5	316.5	311.77	316.26	314.09	316.78	311.85	318.19	316.88	312.33	314.42	314.13	311.52	312.29	314.45	315.07	318.46	315.46	315.35	316.2	311.38	311.55	314.51	314.94	314.95	317.44	315.41	315.07	314.49	312.15	313.54	315.84	314.31	314.64	319.97	314.69	315.38	310.94	316.23
309.53	304.64	306.18	305.49	307.77	308.61	305.55	308.37	305.02	307.63	306.48	307.63	311.26	310.52	310.39	307.7	303.54	304.83	304.53	305.19	306.18	304.5	309.19	305.1	308.83	309.34	307.26	306.07	310.19	308.81	306.08	309.19	307.16	305.82	304.92	304.49	307.68	303.87	305.65	308.6	307.6	306.99	309.86	303.28	309.12	306.05	308.78	307.16	307.45	307.77
304.97	301.4	305.29	302.85	303.01	305.72	306.41	302.29	304.35	305.28	305.74	307.02	306.75	303.93	301.1	302.2	302.72	304.32	302.89	305.37	306.71	305.02	307.52	304.21	304.87	307.76	305.45	305.34	305.29	308.41	305.52	305.33	305.95	306.01	304.13	308.34	305.42	307.6	304.36	304.12	308.53	305.93	300.77	304.53	303.5	303.74	305.38	303.37	306.43	305.89
299.31	303.26	302.32	303.17	300.95	307.63	302.3	306.4	302.2	300.76	302.7	301.65	303.88	306.42	302.07	309.6	303.4	304.49	303.17	307.22	301.36	302.87	306.67	301.84	303.91	304.4	301.35	300.94	305.28	302.6	302.74	303.04	302.02	304.33	301.56	302.97	299.73	300.9	304.46	302.79	305.71	302.87	306.45	306.8	303.21	305.46	305.69	303.16	302.85	301.69
311.86	311.42	308.75	312.66	311.19	314.06	312.86	313.07	313.28	314.54	310.52	311.49	313.61	312.98	311.13	314.75	307.71	314.19	312.8	314.7	312.12	314.32	313	316.28	311.45	315.17	313.23	315.82	311.8	314.18	314.68	316.1	312.81	314.51	314.96	314.34	313.96	311.5	311.11	316.52	312.52	313.53	314.07	312.77	311.94	316.02	312.05	314.29	312.68	313.08
306.29	308.03	305.39	308.29	309.25	306.08	307.93	305.44	306.28	306.18	304.35	306.32	305.83	307.18	305.36	305.47	303.54	303.31	305.14	304.77	305.78	301.86	308.55	303.94	306.27	305.93	309.64	306.5	310.4	307.36	305.82	307.48	308.66	307.17	305.93	305.28	305.27	307.28	307.78	306.46	307.39	301.8	308.79	306.18	307.38	311.03	307.95	312.67	304.67	304.9
303.81	306.43	301.89	305.97	307.02	304.88	303.06	305.66	306.11	302.18	307.28	299.91	305.15	303.98	300.23	304.51	304.62	301.36	303.61	304.13	300.3	301.23	306.86	308.08	306.25	301.45	302.88	306.06	301.89	307.1	305.14	306.81	308.96	306.31	301.13	306.71	303.22	301.8	302.45	304.03	302.98	304.98	303.42	305.4	303.81	307.03	305.2	305.99	300.43	306.12
301.13	299.7	298.95	298.82	297.82	297.9	301.8	304.54	295.81	304.27	297.8	303.2	302.01	301.28	301.08	298.16	299.59	301.31	298.18	300.65	300.26	303.32	300.39	303.94	300.42	301.4	299.55	301.88	300.19	299.83	300.56	299.87	303.39	299.17	302.98	303.37	299.8	299	300.71	302.49	299.46	297.95	302.25	297.18	301.4	303.06	303.15	299.62	304.42	297.62
299.81	300.73	301.02	300.43	300.1	303.44	300.52	299.13	302.36	299.36	297.32	298.32	300.75	295.82	296.01	299.47	300.56	300.58	298.24	302.08	296.3	295.38	301.63	299.65	299.43	297.09	298.24	300.81	300.48	298.47	297.52	298.54	300.14	301.11	301.79	304.22	300.03	301.47	300.77	299.77	302.08	296.5	298.55	300.58	300.93	297.7	295.18	301.56	300.11	298.58
310.05	310.2	315.08	309.65	316.33	312.95	312.47	311.74	311.71	315.27	310.81	312.94	311.19	309.03	307.4	309.09	309.72	311.06	308.4	311.48	309.66	309.78	310.78	311.37	309.87	309.57	311.7	312.22	311.22	309.4	310.1	309.62	310.12	312.2	316.19	307.91	309.8	308.14	311.44	310.5	312.44	315.14	311.01	312.79	309.62	310.41	310.7	307.69	310.99	309.82
303.25	304.3	303.87	304.04	301.99	306.97	305.3	304.87	305.94	304.95	303.49	303.53	302.04	299.12	304.81	304.29	304.88	302.04	304.23	302.97	304.62	306.48	301.61	307.88	302.96	302.62	304.24	304.4	307.28	303.73	305.03	304.94	305.01	306.49	301.59	306.24	304.13	305.97	302.83	301.49	304.75	305.95	303.14	303.53	303.3	302.35	305.64	305.14	306.64	306.43
314.53	314.94	314.95	317.25	313.92	315.06	313.19	316.52	312.16	315.36	315.16	316.71	315.82	315.95	312.22	311.69	312.32	316.7	315.25	314.61	316.17	314.15	316.19	313.59	313.7	315.2	314.02	313.79	315.84	312.44	315.13	313.06	315.31	316.81	312.51	319.13	312.84	313.57	317.53	312.93	313.25	317.35	317.85	313.53	314.67	313.25	315.54	317.79	314.91	317.06
305.93	304.45	306.91	304.15	303.5	304.07	302.53	307.51	300.07	308.79	306.51	308.42	303.59	307.03	305.24	308.09	303	307.74	303.05	301.89	305.5	301.09	304.26	305.75	305.47	304.52	304.02	305.94	306.97	303.5	303.68	306.05	308.01	309.17	304.42	304.81	301.94	303.78	304.97	305.94	304.9	304.82	306.05	303.86	305.96	302.46	306.64	309.3	305.84	303.27
304.06	302.62	303.18	303.88	307.31	305.19	303.16	304.85	303.9	307	305.02	306.44	304.8	304.24	308.56	302.42	301.94	304.54	304.94	304.51	306.67	306.48	307.63	306.16	304.67	301.57	305.64	304.86	308.6	307.98	308.15	308.03	307.06	304.18	307.11	307.03	303.86	306.08	308.4	303.7	306.8	305.97	302.35	306.28	305.23	301.54	300.83	303.76	306.63	307.86
314.77	315.2	316.1	315.82	314.91	317.58	316.42	316.52	316.12	319.5	318.64	314.79	316.81	319.23	317.75	315.49	316	318.47	319.77	319.21	316.54	312.08	313.62	319.69	315.17	316.53	319.27	316.61	315.4	316.95	316.26	318.08	319.82	315.46	318.12	318.02	317.23	316.38	316.45	316.69	315.37	315.43	317.73	316.55	318.91	315.01	320.49	312.09	315.96	314.02
308.76	307	304.91	303.49	298.63	301.22	305.67	303.46	303.92	302.56	305	302.94	303.16	301.42	301.99	304.77	301.26	302.72	303.86	303.23	305.57	299.37	298.54	303.48	305.51	303.91	303.05	299.52	304.08	303.24	301.97	309.52	303.37	301.37	306.3	300.81	302.75	303.66	303.53	304.34	302.52	305.66	300.46	303.25	305.91	303.82	303.43	305.08	303.96	302.43
316.91	314.57	317.1	313.96	314.79	313.87	314.22	315.24	316.36	314.47	315.16	314.93	315.01	317.17	317.87	314.57	315.14	314.03	310.5	314.93	316.08	317.71	314	313.82	316.69	315.46	314.58	315.38	314.87	314.03	314.89	315.39	317.32	314.38	316.6	312.7	318.75	311.56	317.67	313.41	316.77	315.74	316.92	317.64	318.41	314.13	317.09	316.35	316.97	318.31
304.32	305.25	307.28	302.68	302.6	304.8	305.11	304.51	310.03	301.57	305.52	308.62	308.48	308.06	311.43	302.95	304.11	309.26	309.95	308.48	309.36	307.26	308.06	306.47	305.36	305.62	305.57	306.02	307.32	307	302.46	307.83	309.26	306.24	305.94	305.58	304.73	306.19	305.74	308.8	308.47	303.66	309.62	302.83	305.73	307.78	310.74	305.12	306.21	306.31
307.5	304.52	306.4	304.69	304.71	303.13	303.07	302.47	306.14	302.33	301.63	301.72	301.49	302.81	305.66	301.8	302.95	303.04	302.88	304.02	301.94	303.86	302.88	304.65	303.91	301.46	302.77	302.9	302.4	300.29	301.47	303.19	302.14	302.66	304.55	306.92	306.01	305.45	303.48	301.5	302.59	302.29	301.84	303.2	302.83	305.65	306.33	301.28	304.27	304.97
327.25	329.35	328.42	325.19	327.03	324.32	326.79	327.03	325.94	326.81	327.89	324.54	327.11	328.74	328.42	327.83	325.2	326.33	321.7	325.94	327.05	331.82	329.43	325.7	324.93	328.51	326.85	327.18	328.4	324.22	326.66	329.56	325.84	325.56	324.43	325.56	326.11	326.21	328.1	328.87	324.8	325.89	329.53	326.05	328.74	329.45	329.13	325.7	329.65	327.8
317.81	314.52	317.79	316.25	313.44	311.59	313.05	314.4	317.75	316.96	313.41	316.65	317.71	316.6	315.28	314.7	314.46	315.91	315.72	311.59	316.37	316.65	313.48	314.3	315.83	317.88	316.64	317.49	314.76	317.97	314.46	314.07	317.2	317.41	315.9	316.54	314	319.83	314.73	317.35	317.41	312.64	316.63	317.39	309.39	319.31	314.82	316.92	317.26	313.62
318.82	320.16	319.83	318.98	320.05	315.48	318.02	320.1	319.48	318.28	317.86	319.79	317.23	320.07	320.28	321.29	319.7	316.87	319.56	319.95	319.65	319.65	318.38	319.97	320.69	318.09	319.06	317.26	317.24	318.97	319.37	315.01	319.19	317.2	318.27	321.43	321.46	320.06	320.53	320.29	316.14	315.19	317.5	319.84	315.79	317.7	317.54	316.72	318.1	320.24
310.09	310.45	311.94	313.42	312.76	317.01	311.03	314.46	312.82	311.43	311.84	311.66	310.92	311.12	314.77	313.79	315.55	310.26	310.45	313.25	316.88	315.84	310.81	307.24	311.96	311.71	311.99	317.29	308.21	311.99	311.12	315.19	312.97	313.08	309.72	310.04	315.17	311.51	311.61	308.94	313.46	315.33	310.45	312.16	312.74	312.23	313.63	313.51	316.67	310.29
304.31	301.17	301.66	305.14	305.13	301.05	302.94	301.57	302.47	303.36	299.68	301.72	303.92	302.76	302.87	300.21	305.02	301.23	301.58	301.61	302.64	308.11	300.7	301.45	302.1	304.09	300.03	305.76	304.82	300.13	300.67	302.84	304.84	305.09	303.46	303.75	300.47	303.08	305.7	303.5	302.29	302.81	304.99	302.98	303.23	301.64	304.4	303.72	303.41	303.62
312.09	313.05	315.84	314.2	313.26	312.26	311.97	311.96	311.63	310.84	315.52	312.72	314.19	316.97	309.35	310.61	309.5	314.36	311.35	309.4	313.51	311.64	314.43	309.1	307.2	315.11	315	310.4	312.96	311.12	315.48	313.08	314.42	311.55	305.77	313.15	309.77	310.6	311.34	313.56	311.92	311.88	312.67	315.93	311.3	309.98	312.3	311.89	313.15	311.44
307.48	310.18	304.77	310.58	305.95	308.96	308.94	308.28	305.9	307.81	306.63	307.17	309.75	307.09	309.29	305.75	308.05	306.37	312.52	307.64	305.52	306.18	304.92	308.07	308.34	307.77	308.11	308.8	308.03	306.19	307.29	309.24	309.14	306.02	311.8	304.54	307.84	305.46	305.98	308.66	309.34	308.7	303.45	306.35	310.54	308.33	303.46	306.67	305.63	307.49
318.42	318.6	318.97	316.16	319.14	318.86	321.75	317.51	319.44	318.39	318.59	318.66	321.44	316.92	320.37	318.97	317.11	318.15	319.18	320.44	316.6	320.43	315.22	317.32	322.45	314.88	319.02	318.38	317.75	318.14	318.77	321.53	321.65	319.37	319.99	319.24	317.96	317.38	321.2	320.6	317.63	318.67	320.39	316.84	320.7	318.14	316.79	319.04	319.77	316.92
308.84	307.16	307.27	310.32	307	310.13	309.95	307.58	309.38	312.2	310.89	310.78	310.86	307.88	308.76	309.79	307.61	308.35	310.24	303.8	309.7	309.53	308	308.85	308.04	310.05	308.65	310.71	308.51	311.07	308.27	310.36	309.18	305.56	313.03	308.86	309.71	307.03	311.93	309.28	308.34	308.58	307.49	307.93	307.04	307.35	307.56	310.57	306.78	309.37
308.33	315.63	311.2	315.27	313.55	314.83	315.03	313.36	311.62	313	316.03	309.56	310.94	314.4	314.48	312.18	314.87	314.98	312.77	313.75	314.97	312.69	314.24	313.86	313.85	314.18	313.45	311.8	310.37	312.01	307.9	314.72	314.79	318.64	312.45	313.41	313.95	311.21	313.78	312.3	311.76	314.34	310.9	312.04	311.57	311.24	311.38	313.05	313.26	311.77
300.05	302.34	304.98	301.68	305.79	300.83	304.55	299.22	303.97	303.52	305.15	302.79	303.27	303.02	302.87	303.67	301.83	305.83	304.23	300.14	302.56	305.37	300.59	304.42	302.06	301.75	303.71	301.88	302.77	303.96	305.05	306.45	302.03	303.2	300.87	299.59	305.88	300.83	301.26	301.35	303	302.7	304.16	300.92	299.5	300.91	303.82	304.86	304.54	301.8
317.91	311.76	311.13	315.04	315.29	311.99	312.32	314.09	315.38	318.68	313.92	317.24	315.3	315.65	316.21	312.23	315.03	313.03	308.57	318.5	315.58	314.07	314.07	316.43	317.88	312.56	318.88	314.44	313.66	314.95	314.7	313.65	315.28	316.55	315.59	311.4	315.45	312.52	314.91	311.91	314.25	311.81	317.58	313.95	315.93	318.82	317.68	314.53	314.38	314.8
311.3	310.02	308.8	309.35	313.41	311.28	312.75	309.76	313.34	311.37	308.07	311.85	312.8	317.13	308.17	309.43	311.35	308.87	311.12	313.31	306.44	313.55	311.85	310.54	312.56	312.59	308.9	311.55	312.09	310.73	310.22	311.56	312.3	309.09	312.15	313.89	309.95	311.18	313.43	308.6	313.77	309.77	309.54	311.97	310.99	310.83	310.17	308.87	310.87	310.3
314.78	317.96	314.04	320.49	314.38	315.01	316.35	320.7	315.38	315.09	315.43	318.63	314.51	313.66	315.74	317.88	314.64	315.74	316.93	319.09	318.8	315.3	317.5	316.42	316.62	320.62	316.63	318.11	316.93	316.47	315.9	316.32	318.34	312.79	313.03	314.31	315.29	317.48	314.58	317.72	317.2	312.23	312.61	315.33	315.35	317.41	316.25	318.3	316.01	312.58
300.87	303.18	307.67	305.7	302.05	302.83	307.02	300.14	306.04	299.66	308.59	303.4	303.39	302.36	303.45	305.19	303.09	304.85	302.27	302.96	305.93	304.36	304.97	304.44	303.63	299.58	305.56	301.7	303.16	304.42	302.67	303.32	299.34	301.85	303.53	302.85	302.06	303.85	305.76	300.61	302	302.65	302.67	302.98	303.36	301.29	303.98	303.11	303.28	300.83
314.18	311.36	316.02	315.83	315.06	315.98	314.05	316.23	315.51	316.4	313.48	317.02	318.64	316.33	315	317.49	314	311.84	316.05	313.68	315.17	317.36	313.48	315.4	314.75	315.67	312.91	310.53	315.1	315.6	316.6	312.39	312.56	314.66	316.36	315.44	317.28	318.23	315.85	310.61	316.4	315.1	312.54	317.66	315.03	318.02	317.22	319.23	317.91	316.55
299.95	298.4	300.69	300.48	302.18	303.55	298.23	304.39	299.87	299.35	299.95	299.66	297.36	300.21	299.2	300.14	300.37	301.13	301.16	301.64	302.18	300.81	297.3	301	302.38	298.76	301.46	299.9	302.61	300.14	300.11	302.19	304.25	302.25	300.41	303.82	300.49	298.9	305.24	300.48	301.82	303.83	300.81	299.85	299.65	302	304.65	302.98	300.13	303.69
293.17	292.54	298.78	295.59	299.37	300.25	296.94	302.4	296.25	295.42	295.52	300.16	295.41	298.11	296.27	296.66	297.54	296.65	297.96	294.72	298.62	294.01	296.38	299.4	296.56	296.48	296.12	296	296.66	298.82	297.87	297.5	295.37	297.34	293.43	298.08	296.7	296.28	294.42	297.29	296.31	296.52	294.93	292.58	297.68	292.33	298.27	300.03	294.44	297.63
314.23	315.08	316.15	316.95	316.95	311.19	315.31	314.02	313.44	313.68	313.13	317.71	313.55	312.36	316.66	314.85	317.9	317.92	311.09	312.64	313.61	316.87	312.09	315.96	316.39	311	311.4	312.56	313.16	312.72	314.4	314.3	313.21	313.1	313.8	316.06	313.02	313.98	311.38	311.95	312.79	313.63	314.79	315.1	314.23	312.89	314.2	314.21	313.58	312.94
311.56	307.71	311.23	307.87	308.53	310.26	310.45	312.55	311.85	308.77	310.43	310.79	310.23	313.69	308.44	310.87	312.82	306.41	309.79	312.27	306.82	311.89	310.57	313.86	311.11	311.99	309.58	316.3	309.4	314.54	312.36	310.3	313.65	313.54	311.28	312.34	308.98	313.03	309.06	311.39	310.01	311.1	312.49	310.96	312.86	311.64	309.76	309.58	307.25	309.08
316.67	316.18	315.19	313.81	319.93	313.43	317.19	318.05	316.71	315.4	319.31	315.04	317.9	314.3	316.4	315.56	311.49	314.89	314.97	314.81	316.63	314.74	316.85	314.92	314.96	314.28	317.22	315.27	314.47	318.16	317.56	314.54	313.13	313.59	317.8	314.83	321.44	318.36	314.43	317.19	309.73	317.2	315.58	316.64	316.92	315.19	317.6	313.66	313.09	314.86
306.9	306.42	308.46	310.29	308.7	308.39	307.76	308.56	308.11	311.06	310.31	309.06	312.22	307.77	309.32	311.3	309.19	309.25	310.53	308.84	304.95	312.19	308.43	309.13	311.14	312.11	306.24	307.34	308.6	309.73	304.73	310.09	311.09	308.69	308.77	312.5	306.88	312.13	306.65	313.09	308.15	310.24	310.15	310.08	308.83	308.75	311.34	308.21	307.15	307.82
311.14	313.07	315.04	312.16	311.71	314.97	313.79	312.57	310.43	316.47	315.5	316.95	312	316.35	312.99	311.68	313.24	313.13	312.3	314.35	314.39	313.4	311.64	312.69	312.12	313.62	315.41	311.79	317.96	314.18	313.91	310.16	312.58	311.86	312.83	312.65	314.15	314.67	312.39	314.12	311.59	312	311.16	313.04	312.46	312.81	313.3	312.2	312.23	311.49
297.23	298.85	306.51	302.02	306.01	300.69	298.35	301.77	306.1	303.04	301.12	300.56	303.27	303.26	303.8	306.18	301.7	302.77	304.7	306.2	303.05	299.31	306.48	301.72	306.2	304.82	304.68	302.58	304.23	304.19	301.05	302.6	303.17	301.29	302.51	303.19	305.5	305.76	302.77	301.13	302.86	299.37	303.72	300.23	302.29	305.9	304.24	304.68	306.22	302.42
314.93	317.92	313.21	316.33	314.84	317.67	314.67	315.2	312.91	315.65	315.52	314.99	317.75	315.52	316.1	318.06	316.7	315.1	317.7	319.7	317.37	317.35	316.18	319.15	316.69	313.87	315.37	316.51	313.15	311.97	315.22	314.11	316.76	316.05	313.15	316.23	315.83	315.05	316.76	316.72	313.59	314.54	317.12	316.07	317.96	313.93	315.52	315.04	313.88	316.3
324.23	324.92	326.87	327.58	329.9	327.86	324.22	329.92	328.47	327.11	328.15	325.59	329.62	330.12	327.46	330.65	331.17	325.23	328.14	327.99	323.68	322.69	329.63	328.16	329.9	325.24	329.54	326.31	328.83	329.74	328.48	328.47	327.54	328.17	327.64	324.47	326.61	329.45	327.06	327.58	326.93	330.87	325.61	337.06	329.14	329.93	328.05	325.16	332.65	324.47
310.86	312.71	314.58	311.79	316.33	313.83	315.6	308.63	314.46	310.3	310.14	315.4	312.25	313.93	313.76	310.49	311.99	315.68	310.86	308.56	311.07	312.35	309.18	313.69	311.18	313.72	316.5	309.16	310.48	313.75	307.25	315.22	314.16	309.11	313.63	315.64	309.43	312.04	309.76	318.15	312.32	316.36	313.71	315.17	315.62	314.7	314.53	313.35	311.2	309.77
318.33	316.86	309.83	313.07	315.1	314.62	315.96	313.46	314.78	310.67	311.65	315.24	313.39	315.05	314.32	314.31	315.85	311.32	316.11	315.88	310.62	314.1	311.82	315.62	313.03	312.52	313.13	316.14	313.39	311.92	314.7	313.85	311.63	315.51	316.64	313.7	309.26	313.31	313.62	314.66	311.01	317.98	313.45	315.63	315.35	312.36	315.3	316.14	309.81	311.18
331.83	332.66	328.11	331.25	328.88	330.44	327.72	328.69	325.24	333.58	327.7	329.81	332.99	330.87	329.68	328.97	330.2	330.26	329.62	330.24	328.26	329.31	331.4	329.12	328.25	329.24	326.14	331.35	328.75	331.34	328.83	328.95	329.73	331.71	328.07	328.99	331.15	327.46	328.47	326.82	324.73	327.97	327.23	326.58	331.76	331.06	330.28	329.71	326.17	325.19
322.12	325.27	326.09	326.34	325.49	323.73	327.78	322.69	326.67	325.19	327.35	325.71	325.35	322.34	322.94	320.44	326.57	324.36	324.79	326.94	326.8	324.09	323.36	325.24	324.34	324.48	325.83	322.59	323.74	322.08	325.94	326.5	326.08	323.29	323.12	324.78	320.1	326.44	326.52	327.61	324.11	323.68	325.38	327.25	325.06	320.39	324.72	323.18	326.01	322.86
315.47	316.36	313.35	317.01	316.49	312.67	317.3	316.56	311.96	315.47	313.9	315.47	315.74	314.67	314.51	314.82	312.63	312.6	315.45	312.56	317.14	311.95	314.04	315.36	317.71	314.96	314.25	313.23	312.68	313.57	315.11	315.67	314.13	314.59	316.94	317.67	315.83	318.78	314.74	314.29	314.2	316.58	312.6	311.92	312.25	317.31	313.87	313.05	317.07	311.19
304.49	303.9	304.02	306.91	306.39	300.62	307.74	303.74	304.57	304.05	305.67	299.97	305.88	304.82	306.28	306.29	303.69	305.77	305.55	306.7	306.42	303.59	306.37	305.27	306.7	304.45	306.63	303.18	307.24	306.04	305.63	307.31	301.81	303.4	303.88	303.52	304.21	305.32	303.85	302.83	308.76	302.05	303.26	307.21	304.2	304.56	304.41	305.97	305.77	307.19
316.13	318.75	315.63	314.94	318.34	315.96	318.41	318.47	314.28	315.71	315.82	317.31	317.71	319.67	318.26	318.56	315.56	317.17	318.43	322.76	315.48	318.57	315.46	316.46	318.77	316.46	316.5	319.18	312.57	317.08	318.15	318.99	319.23	317.94	321.09	318.33	315.72	315.44	318.08	318.63	317.62	319.08	318.77	315.11	312.19	317.42	321.29	314.62	310.44	317.38
306.58	302.28	301.31	302.8	300	302.69	300.46	299.67	301.49	299.75	302.09	299.09	304.07	304.12	301.37	301.95	302.59	301.83	302.43	302.08	303.53	302.44	300.71	298.98	301.18	302.64	300.33	302.92	301.69	304.94	300.68	303.37	299.14	304.25	300.04	303.33	301.48	302.98	300.32	301.04	302.89	300.5	303.9	301.85	301.03	298.83	303.58	305.24	305.75	302.73
319.15	316.29	318.06	318.27	318.42	313.34	319.3	318.05	320.91	318.44	319.07	317.88	317.07	318.83	317.69	321.44	317.08	317.74	319.02	316.07	316.91	318.36	317.9	317.31	320.06	316.09	315.64	314.83	315.81	317.73	317.05	318.07	323.24	320.61	322.45	318.88	317.96	322.65	320.31	319.04	319.28	319.88	318.51	319.05	317.45	316.39	317.51	319.25	320.73	322.15
311.92	313.44	310.35	311.73	313.69	312.32	313.94	312.6	312.55	311.62	312.66	312.69	312.82	310.73	312.82	313.31	314.24	315.35	311.44	314.08	314.41	313.82	314.37	312.28	311.22	311.61	313.62	311.27	313.17	313.25	315.98	315.82	315.1	313.66	312.92	313.29	311.85	309.03	313.06	312.97	313.51	314.29	312.39	314.77	309.71	313.68	313.12	314.24	311.35	311.18
304.57	302.07	304.33	302	305.38	306.66	299.7	301.18	303.58	301.35	298.56	303.4	301.39	304.32	300.84	303.42	303.44	302.08	305.49	303.3	304.96	298.98	303.68	297.9	307.27	298.92	300.66	299.24	300.01	303.41	303.22	304.99	300.6	301.43	305.57	303.22	298.07	304.02	301.44	303.96	303.15	301.84	301.38	302.66	304.23	302.89	304.27	301.09	304.62	307.01
311.97	310.59	312.23	312.67	309.5	309.94	309.39	313.45	313.85	312.2	313.61	311.08	311.6	313.32	306.51	310.19	315.48	312.28	312	312.43	310.08	312.58	309.06	310.89	315.13	311.84	309.97	311.1	308.44	310.27	310.09	310.94	311.47	309.68	310.89	312.68	310.69	312.44	312.27	309.2	312.55	312.69	310.19	312.43	311.18	309.71	311.93	312.21	310.12	311.04
317.26	312.05	314.33	313.96	316.47	314.87	312.6	313.55	317.55	315.65	315.61	312.6	316.98	310.84	316.27	314.59	315.89	312.32	313.23	313.39	313.13	314.43	315.2	312.27	314.21	313.76	312.91	315.45	318.15	316.53	312.79	312.99	317.17	313.02	313.39	314.34	313.26	311.06	315.4	316.13	315.16	315.46	314.74	314.07	312.99	313.17	317.07	312.93	316.11	313.51
314.91	312.82	313.83	316.75	317.25	315.31	314.86	316.06	312.13	317.27	315.62	313.61	316.76	316.19	312.64	314.94	312.81	316.25	317.59	313.57	313.95	315.02	315.97	317.89	316.5	316.44	315.72	315.35	317.42	313.26	314.56	314.66	314.6	311.89	312.71	314.11	314.44	313.46	317.91	311.75	314.93	312.45	314.47	313.31	314.59	312.13	311.19	312.76	313.78	314.29
300.6	306.71	300.55	302.04	304.59	302.66	304.5	302.81	302.5	304.88	302.14	300.69	303.41	303.97	303.27	303.97	302.84	303.42	302.22	300.4	299.54	302.79	303.71	300.47	304.17	297.41	302.5	301.32	302.13	301.68	305.66	303.61	301.82	299.83	300.69	301.44	300.22	301.34	306.31	301.71	300.03	303	299.69	304.36	301.66	301.62	305.44	299.42	299.74	301.79
307.17	309.61	309.26	309.33	311.34	310.67	308.93	308.79	306.32	309.88	309.09	307.38	308.13	309.19	306.92	310.16	309.1	310.57	313.95	310.33	311.44	312.08	310.88	306.7	309.03	307.31	313.61	307.97	310.16	311.72	310.07	306.23	307.66	309.75	309.21	311.5	309.04	309.52	307.01	309.94	308.89	308.52	307.79	312.85	308.29	305.15	308.89	308.72	309.55	310.86
317.45	313.26	314.95	313.82	309.88	311.65	312.8	314.61	310.35	315.58	315.1	314.89	315.15	311.72	313.94	312.42	312.05	314.9	312.94	314.72	312.62	312.61	312.52	314.81	313.89	318.04	316.31	315.46	309.75	314.91	312.83	311.74	310.74	309.17	313.95	315.92	313.87	313.91	312.37	312.93	316.04	311	315.47	311	315.94	311.17	315.31	316.99	312.38	310.84
316.81	318.57	315.99	314.42	317.27	317.56	316.61	319.39	319.9	318.1	318.91	318.52	316.67	315.17	318.88	319.06	319.6	316.93	316.89	312.82	316.77	316.25	319.23	320.2	313.92	318.4	317.73	316.19	317.39	317.59	317.67	316.43	312.92	315.1	318.69	317.6	318.21	316	316.79	319.27	314.86	315.22	314.76	318.39	315.65	316.8	314.3	316.86	317.74	319.25
314.33	312.04	312.2	312.96	315.43	310.97	313.23	313.19	318.92	312.4	312.83	313.95	314.54	312.4	315.41	316.46	315.15	314.86	314.39	313.56	313	312.26	315.35	311.06	314.54	313.62	311.92	312.17	314.81	313.4	311.72	313.27	310.5	314.08	313.26	310.89	314.93	315.76	315.67	313.44	311.34	313.32	310.86	315.73	316.5	310.48	311.51	318.03	310.41	314.43
292.19	296.63	290.1	296.11	297.13	288.68	298.7	295.9	293.28	294.72	292.04	294.08	295.96	294.74	294.87	295.26	292.46	293.96	292.32	292.33	294.98	293.44	293.93	292.85	292.8	295.68	294.28	292.3	295.97	293.72	296.78	295.93	293.86	297.04	292.94	295.1	294.37	297	292.58	293.06	291.64	293.7	292.94	292.92	295.05	295.64	293.41	291.98	295.07	295.43
311.47	309.55	307.64	310.37	308.66	311.3	312.11	311.17	308.04	305.72	308.51	307.89	313.08	310.73	309.37	313.14	312.1	311.19	306.92	307.78	312.32	311.84	307.02	312.43	313.77	311.27	307.96	311.25	309.7	311.65	311.14	311.43	312.47	310.98	309.23	309.31	306.89	308.63	309.76	310.75	307.43	310.94	310.6	310.9	304.38	308.71	310.53	310.8	308.71	308.57
314.4	317.05	314.25	317.25	315.72	314.28	319.81	314.21	316.01	314.66	313.69	316.92	318.17	318.7	315.67	314.18	316.27	317.08	320.28	317.4	312.84	318.06	316.26	313.54	313.75	313.83	315.14	317.86	316.22	317.45	317.15	315.07	316.01	314.83	314.68	313.9	318.97	319.49	316.32	315.84	317.66	315.3	309.04	314.6	320.16	317.47	314.34	316.42	318.51	318.74
306.76	304.29	303.81	303.13	302.16	307.96	305.51	303.3	304.22	305.32	304.22	302.13	305.52	306.81	305.16	306.64	306.34	302.34	303.32	303.24	303.61	307.34	307.27	302.44	310.35	306.27	305.25	302.76	303.18	303.16	305.16	305.35	305.89	302.34	304.94	301.8	303.47	304.24	302.06	305.29	305.53	302.98	302.76	303.88	305.23	306.36	301.75	303.61	304.81	307.31
308.89	308.01	306.92	307.99	305.05	306.8	307.65	305.6	306.72	312.6	307.92	308.29	310.88	305.93	309.48	305.76	307.79	304.55	303.71	306.06	308.62	308.34	309.27	306.59	307.98	309.67	307.62	308.67	308.38	304.9	304.9	304.61	307.46	306.82	305.7	307.28	307.68	308.68	307.25	308.64	303.56	309.02	308.28	306.31	307.79	306.78	304.04	310.69	308.33	308.47
310.58	312.95	312.68	312.98	315.37	315.86	313.45	313.62	311.48	313.55	314.77	313.19	317.58	313.59	313.83	312.7	312.73	311.75	311.64	315.37	312.48	311.69	312.17	314.98	313.01	311.16	316.38	311.5	313.06	314.94	310.78	314.07	312.65	311.37	311.12	314.43	314.28	311.45	317.96	313.1	310.78	311.73	313.65	311.37	311.52	315.92	318.4	314.14	313.78	309.22
316.79	317.21	316.69	318.52	316.77	321.1	316.87	319.78	319.97	319.86	315.95	319.63	318.43	319.06	320.41	318.94	317.02	316.49	319.33	320.4	319.38	316.86	316.53	319.09	318.71	316.81	320.69	318.64	318.54	319.25	321.87	322.4	318.77	317.7	320.54	319.41	316.8	320.93	317.65	317.66	319.94	319.24	316.77	317.25	318.33	317.06	321.12	313.8	319.82	318.25
306.91	313.35	310.86	307.54	309.8	311.95	309.86	310.28	309.96	308.31	306.34	307.6	311.99	312.97	309.97	307.99	308.98	310.57	311.27	310.64	308.85	309.62	310.76	312.29	310.3	313.55	307.58	310.06	313.76	309.66	310.65	311.99	310.06	311.71	309.71	311.51	310.52	310.93	309.98	307.28	310.18	310.7	312.8	306.72	308.66	310.51	314.25	311.69	310.29	307.55
307.14	308.41	307.6	303.98	313.82	307.55	308.52	311.23	308.73	308.39	311.27	310.72	311.68	307.42	308.23	310.99	309.92	311.7	312.42	310.48	308.18	309.16	309.51	308.39	307.81	314.4	308.68	312.02	306.39	307.57	306.81	310.11	303.54	309.42	306.16	308.86	311.13	309.19	307.86	309.3	308.92	306.25	312.46	308.78	306.48	311.06	307.58	305.68	310.22	307.24
314.34	313.57	317.87	311.29	315.45	316.77	318.33	314.17	309.86	311.54	314.86	310.23	316.86	312.75	313.26	315.44	316.86	310.82	315.32	314.53	316.7	315.34	316.19	311.24	312.47	315.32	313.65	317.83	313.57	310.48	315.56	316.53	313.73	314.59	313.54	316.45	309.58	312.32	313.85	315.16	313.1	314.73	316.8	312.35	313.71	314.09	316.46	310.54	316.06	314.18
305.53	307.16	307.59	307.59	309.48	308.09	306.92	305.24	306.33	307.8	306.42	305.67	308.04	306.3	304.68	306.96	306.6	309.56	307.04	311.74	307.58	308.16	308.52	308.31	305.56	308.97	304.61	305.04	307.11	309.64	306.8	307.4	303.6	306.36	304.05	306.17	303.11	308.38	305.31	308.55	305.31	305.87	307.4	307.37	305.11	305.25	310.71	305.34	307.74	304.66
309.28	309.08	306.92	305.65	310.08	307.61	306.79	307.2	309.42	307.65	308.67	308.52	307.28	309.53	306.6	309.63	307.08	305.43	308.58	308.76	308.34	310.56	309.88	310.28	305.51	308.7	307.02	310.88	311.04	307.37	307.43	311.76	309.79	308.11	309.3	312.16	308.12	310.31	307.59	312.98	308.44	309.55	314.64	310.45	311.69	307.82	310.59	311.2	307.67	311.48
303.03	301.56	302.87	305.77	304.97	305.89	305	304.85	302.86	303.73	303.43	306.32	302.89	304.06	306.45	303.23	300.31	305.17	303.52	300.84	303.65	303.11	303.02	307.56	308.93	304.34	301.09	303.4	304.2	304.18	299.31	308.16	304.13	305.9	305.12	310.42	304.23	305.57	304	302.7	306.23	302.85	303.75	303.74	304.72	304.02	304.25	303.51	306.81	303.64
311.56	312.63	309.87	315.7	309.26	315.85	313.46	313.94	313.06	311.94	311.19	312.39	312.84	312.95	312.46	310.59	312.9	314.23	313.66	314.7	312.14	310.8	311.2	314.03	313.79	312.63	312.09	310.04	308.09	313.14	312.78	312.15	312.16	313.1	310.99	314.15	312.78	313.27	317.77	312.51	313.97	313.29	311.69	312.55	312.23	309.91	315.21	310.07	313.57	312.71
317.74	317.5	314.86	320.67	317.1	315.86	316.98	316.31	318.53	316.65	316.4	318.58	316.86	319.21	318.37	320.2	314.65	314.93	318.58	315.96	316.58	311.5	318.46	318.89	316.55	316.4	317.01	315.73	317	318.18	316.88	316.48	317.74	315.23	321.09	319.12	319.23	315.89	315.31	316.67	319.68	320.92	318.95	320.05	319.44	319.41	317.47	314.12	319.83	315.42
293	291.68	295.32	291.43	287.86	292.27	294.47	292.28	295.32	297.07	298.09	292.97	295	291.67	293.5	293.16	294.21	296.75	288.9	292.94	294.52	296.43	295.23	294.64	292.7	294.52	294.21	296.25	292.69	293.25	296.77	293.12	293.31	291.87	291.63	292.07	293.06	293.93	296.06	293.14	295.87	293.69	292.53	295.66	292.82	294.46	294.68	293.21	292.82	295.36
291.6	291.99	290.77	293.79	295.39	296.68	296.19	294.91	291	294.74	295.41	292.72	290.15	296.41	294.53	294.92	293.8	292.91	289.14	291.7	292.66	296.51	292.9	294.34	291.97	295.76	294.8	296.73	295.73	291.75	295.26	293.65	298.37	293.21	293.68	290.3	293.72	293.3	298.23	300.77	290.77	296.15	291.7	293.03	297.47	291.05	293.91	293.73	292.22	291.51
305.46	306.87	300.45	304.17	305.63	306.16	305.93	305.48	304.84	305.34	302.05	302.84	304.11	309.69	310.89	305.02	301.38	305.83	307.35	306.03	303.77	304.47	304.95	306	306.75	306.66	308.69	305.08	306.91	305.27	305.58	304.96	304.51	301.24	304.44	303.12	305.26	305.72	304.94	302.5	307.58	302.84	303.61	301.9	303.17	305.08	302.37	304.5	307.66	307.06
314.95	317.54	315.5	313.42	314.19	315.89	312.75	314.7	316.88	315.26	316.84	318.11	314.77	312.16	312.63	316.08	313.71	315.52	318.79	318.2	318.56	317.45	316.25	315.37	317.63	313.58	317.93	315.16	316.04	318.45	315.03	318.08	317.53	316.27	313.59	315.08	315.41	316.69	317.22	317.56	313.02	315.44	312.84	313.52	313.76	314.26	313.03	318.56	314.7	317.96
306.76	306.05	308.43	310.51	307.55	306.31	307.5	305.13	308.89	308.23	307.86	305.91	312.54	306.85	307.64	303.92	306.12	309.19	308.85	307.91	309.46	304.42	307.57	307.28	308.55	307.09	307.46	306.51	311.03	307.23	306.11	310.53	303.4	308.86	306.14	304.8	306.56	306.65	308.67	309.58	306.24	304.58	305.81	303.99	307.47	306.76	308.3	309.47	305.76	306.78
314.76	315.14	315.39	315.48	312.76	310.68	313.81	308.58	312.38	311.97	311.86	313.21	314.87	313.67	315.08	314.3	315.82	313.14	313.37	314.75	314.12	313.69	315.39	316.96	314.07	312.52	317.29	312.1	314.9	313.53	313.76	313.12	311.52	313.15	314.65	312.03	314.15	310.11	311.85	315.31	315.4	312.8	313.14	313.45	313.89	314.2	311.98	312.5	315.36	312.8
310.57	306.78	312.51	309.55	311.73	305.15	312.09	311.88	310.5	313.19	309.18	310.7	312.18	308.32	313.44	309.12	309.5	307.35	311.77	314.41	313.31	307.49	313.38	310.06	310.82	309.28	309.2	313.41	310.5	312.42	306.83	309.39	312.49	307.31	310.71	309.39	311.95	311.74	308.04	307.14	309.37	310.93	308.96	309.39	310.74	310.37	308.82	309.42	307.92	306.16
298.92	302.25	303.34	298.06	296.54	301.15	299.64	299.71	303.72	299.13	299.06	301.06	300.53	300.15	297.67	299.36	300.45	296.08	301.16	299.59	300.75	298.11	300.16	300.99	300.8	301.66	299.19	301.76	304.31	301.13	302.78	301.21	299.26	297.09	297.63	301.77	302.6	300.16	299.33	297.91	299.99	300.34	296.23	300.86	298.3	298.58	300.01	300.89	297.19	299.86
327.78	326.22	327.51	328.18	323.08	328.69	328.61	332.64	325.76	327.5	329.8	327.12	328.22	326.4	328.08	324.95	326.77	326.99	329.01	328.19	327.91	329.13	326.36	325.07	329.65	327.98	328.84	328.99	323.84	326.38	328.35	330.88	327.92	327.26	329.1	326.11	328.44	330.77	327.19	329.74	326.9	327.41	324.04	326.08	326.1	325.25	327.51	327.17	330.56	327.29
306.29	303.92	305.63	305.48	307.76	302.94	305.91	306.6	303.54	306.21	310.44	308.56	305.29	305.76	301.94	304.7	305.74	305.04	302.63	306.6	303.91	305.27	304.57	307.57	303.1	305.28	303.7	305.38	304.81	302.77	303.93	304.87	304.01	305.15	302.99	305.19	304.87	303.47	304.54	304.85	305.81	304.63	304.98	306.75	302.34	302.16	306.28	303.21	300.85	307.26
303.42	302.09	304.06	304.53	304.8	302	302.04	301.91	303.72	304.16	302.55	301	301.38	302.82	304.34	299.92	298.6	303.44	302.84	304.4	303.92	302.19	301.09	306.16	303.73	301.21	303.59	303.51	303	300.23	299.52	302.46	301.31	303.22	300.57	306.31	303.8	301.88	298.99	301.12	304.32	302.48	300.26	300.53	300.79	301.07	301.75	303.29	301.16	297.89
292.11	292.95	298.41	298.55	297.97	297.5	297.03	294.04	297.79	294.09	296.98	298.96	292.9	297.28	298.72	293.74	298.25	299.83	298.89	293.56	298.12	297.95	294.74	296.75	298.66	298.28	293.05	296.79	295.89	294.27	294.33	295.14	300.15	298.44	297.84	296.64	298.76	298.85	295.27	300.7	297.18	296.7	297.69	297.87	298.44	299.74	298.39	298.47	294.95	298.45
312.74	313.55	315.76	315.46	315.36	317.49	314.69	311.9	313.1	315.43	317.16	313.65	314.26	313.81	314.94	314.29	312.9	313.72	315.5	312.92	316.99	312.26	314.43	316.08	313.32	314.02	314.21	318.18	314.46	315	317.36	314.79	313.11	313.92	316.29	313.79	314.63	316.1	313.3	316.17	317.08	318.03	315.16	317.24	315.98	314.44	314.03	314.8	318.34	313.65
329.22	331.09	330.54	326.76	328.57	326.29	332.06	333.18	331.87	331.38	329.77	328.96	330.09	331.05	329.8	327.48	331.9	326.43	328.68	334.28	325.95	329.54	327.63	326.22	331.62	329.77	330.12	331.19	332.27	329.37	323.77	330.18	330.12	328.01	328.44	329.45	327.68	332.88	328.72	331.14	328.27	327	326.03	328.74	326.75	328.18	329.29	328.26	327.64	330.3
312.26	313.35	307.47	311.85	313.49	311.47	311.64	309.39	312.78	313.9	312.42	308.27	309.42	313.25	312.77	311.94	309.59	313.3	308.79	311.78	308.47	313.92	311.35	312.74	313.02	315.5	314.2	312.85	314.57	312.86	312.09	311.21	312.14	314.93	310.11	312.62	310.27	310.85	311.53	314.28	312.18	312.6	309.49	310.58	317.06	309.84	312.94	311.78	314.38	315.25
305.53	304.78	300.09	301.11	301.9	305.51	300.57	303.44	303.53	303.52	300.16	303.76	300.36	304.93	304.58	303.76	303.11	302.88	303.25	303.88	303.27	303.19	302.89	303.08	305.17	302.99	304.89	304.29	302.03	299.86	303.9	302.69	304.27	305.51	302.97	301.6	304.71	301.53	301.28	302.42	304.32	303.15	307.41	300.34	300.77	300.39	303.72	302.21	303.88	303.71
321	319.45	319.67	322.01	317.35	319.26	319.25	316.36	317.91	318.2	322.26	319.49	318.62	320.52	319.5	319.43	319.97	316.16	318.1	318.72	320.89	321.16	320.24	318.83	318.9	319.27	320.56	319.08	319.55	314.85	319.86	317.46	318.63	316.02	320.04	316.85	318.21	322.65	321.66	321.78	320.34	319.27	320.81	319.67	318.85	318.96	320.41	317.3	321.05	317.15
326.42	322.99	327.9	328.95	332.57	327.9	325.87	328.73	330.39	331.06	327.66	325.56	329.09	328.92	331.43	330.62	332.56	326.22	326.8	332.46	327.81	330.76	328.15	328.88	327.53	326.83	325.39	325.37	328.03	328.23	328.34	326.26	325.65	328.41	332.93	326.82	325.79	331.08	329.13	328.11	326.54	329.76	322.98	329.67	328.38	327	330.74	328.67	328.67	325.98
319.63	314.91	319.14	316.65	320.59	318.25	316.51	321.56	321.82	319.61	315.64	319.78	317.5	319.18	315.47	319.49	315.9	317.56	318.37	315.74	315.3	318.74	317.72	324.71	315.92	317.68	315.4	319.37	317.97	320.55	317.19	318.13	318.8	320.52	315.67	318.87	316.27	316.56	318.2	314.3	318.34	316.63	317.38	317.64	315.67	320.44	317.15	318.59	318.66	317.8
318.42	318.2	319.55	316.74	320.2	319.51	314.88	315.85	316.41	317.97	319.15	318.06	316.09	318.96	319.4	316.91	315.9	316.2	318.84	316.17	317.96	319.9	313.86	321.89	318.12	313.05	314.81	318.14	313.07	316.07	317.85	316.1	313.33	317.25	318.41	318.8	316.08	319.66	319.93	316.35	317.4	319.85	316.41	314.61	318.12	318.5	312.39	316.63	316.95	316.97
304.99	301.4	301.72	301.4	302.38	299.58	298.4	300	299.97	302.6	301.57	302.79	301.39	298.14	299.47	302.7	303.4	300.57	300.55	297.72	299.93	302.95	302.8	301.25	304.01	300.87	301.89	300.53	300.51	301.13	300.31	300.69	298.95	302.18	298.06	301.48	299.21	304.17	298	301.38	301.21	299.42	300.61	298.66	302.05	302.3	299.52	299.2	299.52	301.49
309.58	304.13	308.5	309.33	310.13	308.49	306.77	304.52	306.04	305.6	304.19	305.72	307.78	313.2	306.88	303.74	309.57	304.78	305.98	308.48	306.2	306.83	303.28	305.61	305.87	309.74	310.99	305.92	304.58	308.84	304.98	309.4	307.2	304.76	308.38	306.63	307.42	304.32	310.41	306	308.12	306.36	306.22	305.99	308.28	301.74	308.33	306.44	306.75	308
309.49	308.04	301.69	311.03	307.72	305.16	304.51	304.84	306.01	306.33	308.02	309.18	308.89	308.19	308.48	305.9	306.02	305.56	309.41	308.47	307.51	304.35	307.94	308.76	307.21	305.38	309.15	304.73	308.25	306.95	308.2	308.71	306.13	305.93	305.01	304.34	309.36	304.23	305.28	302.77	309.74	306	308	306	306.93	308.5	305.57	309.7	305.31	305.24
315.4	317.2	314.31	318.78	315.69	315.69	312.98	315.79	316.25	311.92	316.89	312.2	315.42	313.89	318.4	311.45	314.58	315.25	318.39	316.23	313.31	317.78	314.21	312.19	313.92	318.28	314.65	316.38	312.56	315.92	314.98	313.55	316.85	316.38	314.16	314.73	312.83	314.33	313.28	315.33	314.87	315.62	318.76	317.35	317.11	313.47	315.55	314.59	312.78	311.81
307.73	304.86	306.38	308.23	308.83	305.64	307.53	303.73	306.46	302.94	308.46	307.87	303.18	303.34	308.17	305.14	306.23	307.26	308.74	306.1	307.34	306.89	306.31	304.17	305.7	311.24	305.26	308.47	306.14	307.82	308.12	308.89	303.69	311.48	306.93	303.62	305.8	305.46	309.53	306.75	306.55	306.67	305.76	307.69	308.02	304.91	303.01	305.12	307.35	306.51
316.87	318.06	315.99	317.69	319.03	316.12	314.34	316.93	313.86	318.61	317.57	314.37	315.68	318.24	315.37	312.79	313.51	317.36	316.84	317.87	315.32	315.02	318.84	318.27	318.46	314.63	317.4	315.8	313.46	314.51	316.78	316.54	314.47	315.1	313.93	315.88	316.74	318.73	317.35	315.84	319.02	314.62	315.23	312.79	317.87	314.51	318.5	316.79	320.23	316.9
314.79	315.8	317.21	316.14	315.89	315.24	316.42	312.88	314.87	315.45	315.29	318	314.95	318.89	317.32	311.98	314.42	313.81	315.78	319.25	314.4	315.76	315.93	316.42	316.26	312.94	314.42	314.54	317.95	313.74	315.98	314.37	315.65	315.44	314.26	312.51	316.14	311.08	318.34	314.14	316.68	312.27	312.81	316.7	315.94	314.42	314.9	314	313.47	313.92
319.94	313.76	319.2	314.2	319.71	316.99	314.53	314.93	317.53	316.82	316.37	315.73	313.21	317.07	318.71	313.29	313.6	314.8	315.94	314.47	316.92	316.34	315.33	314.23	317.67	314.84	314.83	314.63	315.2	317.84	318.58	312.73	312.95	316.74	318.26	317.59	319.11	317.98	318.08	315.28	317.09	316.38	315.05	316.12	312.44	312.75	319	317.02	312.31	319.86
313.87	316.88	314.08	318.65	312.8	312.37	314.62	315.81	311.55	316.68	312.83	313.47	313.71	314.91	317.91	315.62	313.76	316.65	314.29	317.05	314.48	316.46	315.46	313.23	314	314.61	319.52	315.09	316.33	316.43	316.89	314.75	314.03	312.88	314.93	312.14	318.82	316.07	315.89	313.62	316.35	313.08	315.74	315.24	314.26	314.28	318.7	315.68	315.24	315.74
294.95	294.75	291.25	295.84	295.58	296.51	295.06	292.9	295.35	295.03	291.79	288.5	294.69	295.93	294.08	296.03	296.83	298.64	295.3	298.06	296.68	294.64	293.87	295.99	295.19	294.98	295.61	294.79	298.55	293.57	297.69	296.23	295.98	297.29	296.61	295.55	294.93	291.21	297.61	296.89	296.8	297.52	293.91	294.5	297.88	293.66	294.22	297.88	291.24	296.46
303.74	304.95	308.96	306.01	303.36	301.87	305.52	302.24	307.75	304.52	304.51	303.77	304.79	300.73	299.64	302.38	303.03	301.41	302.01	305.98	301.56	302.9	306.03	298.93	299.89	300.89	302.78	302.42	303.09	304.57	302.42	301.52	303.36	305.53	306.56	304.99	305.3	305.76	301.98	302.88	307.8	303.83	306.84	300.24	301.98	303.36	303.22	305.4	305.02	305.05
308.49	304.48	309.47	310.57	309.3	308.49	307.93	304.92	308.44	306.23	310.96	311.17	304.39	307.24	308.05	308.34	302.76	307.89	303.73	307.06	304.93	306.87	304.53	305.88	305.02	303.65	308.03	303.89	306.29	307.47	306.93	306.41	306.16	309.68	306.49	305.89	307.98	307.64	306.39	306.53	308.6	305.14	308.62	304.04	304.3	304.69	307.56	308.01	305.21	307.11
301.44	301.51	299.79	299.01	303.57	299.68	300.4	299.5	300.5	300.09	301.25	302.57	302.48	298.68	296.36	303.54	299.23	298.92	300.65	302.66	302.37	302.04	303.3	301.35	301.5	302.85	301.27	303.44	301.85	300.45	304.78	300.46	302.54	301.32	303.96	302.95	299.27	302.49	297.27	302.51	302.25	301.33	302.84	305.36	298.82	301.55	301.01	303.04	300.62	304.58
307.06	304.22	303.89	303.44	305	301.63	303.77	302.95	307.07	303.93	307.86	303.88	303.23	308.83	304.72	301.97	304.54	302.99	309.02	306.28	305.67	301.74	306.93	304.6	303.15	306.31	303.17	304.09	304.44	305.03	307.36	301.46	303.66	306.55	305.62	302.64	304.79	305.36	305.68	305.48	303.77	303.14	306.09	305.3	305.6	304.85	306.35	303.06	301.39	304.65
314.98	317.13	316.64	311.95	312.75	312.45	315.41	314.19	313.03	315.47	315.13	314.42	313.73	316.58	315.05	312.82	314.55	313.8	312.73	315.2	313.75	314.12	315.77	313.27	316.37	313.91	317.52	313.98	314.24	313.3	314.45	315.91	315.46	313.66	315.14	315.7	317.5	313.92	316.46	309.47	312.54	314.55	311.62	313.41	315.9	312.83	317.35	312.86	314.9	315.28
303.41	299.18	299.73	303.41	304.87	305.16	307.1	304.31	303.98	304.16	304.01	304.74	303.47	305.21	306.19	302.15	304.21	303.28	303.05	305.04	303.22	306.57	305.1	301.34	305.45	302.65	302.94	301.7	307.62	299.89	300.21	304.34	305.41	304.95	303.1	304.62	304.1	306.34	306.33	302.71	305.12	305.37	305.73	303.13	305.92	308.93	305.72	303.77	301.75	302.53
312.39	315.59	315.66	311.85	314.01	315.67	312.87	318.09	317.49	313.3	313.1	316.8	314.85	315.37	316.34	312.21	312.97	314.71	315.02	315.56	312.26	317.23	314.81	316.91	315.32	311.72	314.35	312.44	318.82	315.74	316.62	314.54	315.43	313.16	312.69	318.67	312.91	313.53	312.77	313.14	313.16	314	312.45	316.5	314.49	312.41	316.36	313.14	315.2	313.76
314.7	315.07	314.51	312.52	310.1	314.04	310.38	312.53	312.05	312.05	313.34	309.99	310.29	313.57	313.25	313.77	314.23	312.99	312.35	313.48	311.1	308.89	313.1	311.14	315.92	313.3	311.26	315.43	314.73	312.25	312.69	314.76	315.03	315.55	311.97	310.38	311.95	312.95	311.76	314.03	315.12	312.17	310.48	313.72	311.04	312.52	308.88	316.15	307.91	315.05
311.78	308.32	308.2	307.06	309.48	308.3	307.7	305.69	306.65	308.95	312.01	309.36	306.93	309.15	310.66	311.64	305.52	308.13	312.21	308.94	306.89	304.72	309.29	310.5	308.66	310.34	306.28	308.93	309.31	309.61	309.29	308	314.37	307.82	304.69	309.26	309.28	309.83	307.44	305.52	307.59	310.43	307.41	309.71	308.3	311.83	308.12	312.96	310.79	310.61
295.77	294.04	292.86	294.8	292.67	296.7	292.75	295.1	294.39	293.88	292.34	294.53	294.87	296.04	294.48	296.1	293.82	295.27	292.5	299.49	296.09	294.75	293.32	293.96	294.79	296.68	293.6	294.6	294.79	295.36	293.2	295.37	292.04	292.31	295.36	293.07	290.76	296.89	294.43	294.6	291.56	293.14	293.06	290.44	290.94	289.42	296.08	291.48	296.18	296.89
308.56	313.48	313.11	311.49	310.43	309.45	311.66	313.38	309.61	310.62	311.77	307.14	309.6	312.73	310.37	311.23	308.12	315.25	312.58	309.95	307.94	311.82	315.07	309.82	313.11	312.5	310.2	311.5	311.19	311.79	308.18	311.08	312.88	311.83	313.23	313.6	310.53	312.21	314.83	309.4	312.56	311.35	310.33	312.43	312.69	314.41	311.88	310.15	311.24	310.5
325.99	325.5	328.03	328.81	326.95	328.27	323.43	329.73	327.09	328.6	324.69	325.95	327.09	330.69	325.84	326.81	325.11	332.46	324.04	327.77	326.74	326.97	324.55	328.04	325.78	325.76	328.2	326.32	329.77	327.21	327.62	331.54	324.84	328.7	327.08	328.31	328.53	328.79	328.55	325.8	325.49	326.91	327.68	329.41	328.27	326.18	327.33	324.2	333.72	326.43
293.68	297.1	296.38	295.9	299.15	294.87	291.26	294.36	297.43	296.98	294.1	292.82	295.52	295.4	298.06	294.31	294.45	297.37	290.8	296.87	293.58	291.97	294.03	293.56	293.59	296.13	295.66	295.31	296.46	294.19	293.37	293.52	294.5	297.98	292.2	293.31	295.19	296.86	296.92	296.34	296.78	296.32	293.08	294.44	295.86	295.72	293.7	298.06	297.77	296.44
312.35	308.99	307.67	308.09	308.88	305.02	308.99	308.08	308.86	304.87	306.8	307.1	308.62	309.27	308.48	308.64	308.88	306.14	308.07	304.8	311.82	309.92	308.7	307.85	308.29	308.42	305.96	307.62	307.86	307.26	306.38	309.36	307.13	309.13	307.53	310.85	307.65	308.25	308.75	308.42	307.05	309.55	306.01	307.88	309.01	307.82	308.52	308.9	307.99	309.26
313.12	318.46	313.77	315.8	317.16	317.15	315.62	314.66	316.76	311.86	318.96	316.74	318.28	315.85	315.4	315.2	316.27	316.88	318.47	316.2	314.19	315.65	315.5	317.75	317.87	316.96	316.36	315.7	318.05	315.66	319.09	312.62	315.77	318.15	319.95	314.99	315.06	315.69	313.29	316.36	317.75	316.93	313.28	318.43	318.48	316.82	319.36	313.64	312.92	318.03
305	305.36	303.95	309.06	302.12	303.24	304.92	304.72	303.3	302.31	308.01	305.73	303.72	301.88	304.58	302.79	299.02	305.68	307.95	304.44	304.58	303.76	303.82	304.38	303.1	305.23	306.01	302.17	304.33	305.16	307.97	303.01	301.61	304.45	301.63	304.58	303.04	304.1	306.54	302.84	306.89	307.37	306.93	302.14	304.44	302.5	304.66	301.06	303.34	301.94
299.31	300.97	298.71	299.07	299.56	298.47	301.1	298.86	301.54	302.16	300.92	297.76	302.51	297.53	300.4	301.8	302.76	297.63	303.96	303.5	301.13	302.06	302.6	300.67	296.26	301.5	303.49	304.77	299.42	295.14	303.68	298.58	301.16	300.31	300.59	300.98	302.28	301	302.58	298.77	302.15	298.46	302.38	301.03	303.56	302.16	299.94	298.61	299.62	299.77
308.54	313.43	313.61	316.86	312.38	311.55	311.3	316.71	314.14	310.47	313.42	312.48	310.03	312.38	316.2	315.27	312.1	310.61	313.98	313.78	312.63	313.17	311.72	315.7	311.07	310.57	311.35	315.49	312.16	314.02	310.5	309.7	312.6	309.72	313.46	313.3	314.64	311.22	315.2	309.3	314.59	314.44	308.56	313.39	313.28	313.87	312.62	313.84	314.98	309.56
309.79	303.93	302.84	305.66	306	308.45	307.78	305.76	306.82	305.78	307.72	305.46	306.92	307.7	305.28	307.91	306.09	305.79	307.63	308.84	308.1	305.77	306.35	306.49	303.57	305.72	305.85	307.06	307.17	307.12	306.43	306.16	306.8	306.01	308.03	307.58	309.77	309.66	307.16	308.8	306.33	308.02	307.6	304.52	304.37	306.98	305.38	308.42	305.78	308.45
313.47	314.23	313.51	313.84	316.56	312.12	314.12	312.97	314.58	314.16	313.52	312.08	312.89	312.04	311.17	317.69	312.14	312.94	311.26	313.48	316.6	310.02	312.44	312.53	314.57	310.31	315.75	317.19	313.66	311.57	316.68	311.87	313.37	311.81	312.43	315.65	314.64	315	316.74	314.88	312.62	313.92	314.63	315.51	315.05	309.92	313.78	313.35	312.83	312.09
318.06	320.33	321.3	316.22	316.8	316.78	318.48	316.74	320.92	319.88	317.35	313.78	319.17	323	319.48	319.27	318.47	318.29	322.18	319.07	316.54	321.66	313.1	316.56	316.33	318.18	317.98	318.13	321.19	318.32	318.25	319.28	320.06	321.19	318.33	319.97	317.98	320.6	317.17	317.66	322.53	315.86	320.54	320.46	317.41	316.46	318.43	316.47	317.04	319.86
302.34	303.91	303.22	304.88	306.76	304.49	307.29	300.65	307.08	300.28	305.48	303.29	304.04	300.32	305.41	306.8	302.15	302.55	307.85	303.64	302.9	305.08	302.02	304.11	303.66	306.01	301.18	303.65	306.02	305.63	307.19	301.81	307.59	303.05	304.64	305.31	299	305.07	302.95	303.12	304.29	302.5	303.53	302.66	303.71	303.72	305.77	303.12	304.36	306.94
302.49	306.44	305.63	305.23	304.44	309.19	304.59	304.62	307.1	305.08	307.42	303.49	304.56	304.93	305.58	304.57	302.93	305.56	308.47	305.47	305.18	305.93	305.17	306.46	310.2	303.87	304.83	301.92	305.72	304.03	307.37	310.29	302.04	305.11	307.02	302.9	307.3	311.49	308.57	306.37	305.98	307.34	306.74	304.26	303.92	305.75	309.68	305.99	302.84	305.11
297.78	297.78	294.4	295.41	296.62	296.01	292.99	293.12	293.85	295.28	295	298.63	297.49	297.82	295.92	292.95	298.35	298	295.38	299.6	294.75	293.71	297.01	298.69	295.77	297.29	294.83	297.06	294.93	295.05	296.82	299.98	295.13	297.03	293.65	295.22	299.45	296.69	297.59	295.82	294.52	298.28	296.72	298.2	299.37	299.33	296.48	299.12	297.1	297.85
303.2	308.08	305.78	302.04	303.95	303.87	304.89	305.58	304.96	305.01	304.09	305.16	308.72	307.98	305.8	304.53	306.82	305.12	305.6	305.54	304.87	309.91	302.82	301.15	304.57	303.99	305.47	302.71	304.85	304.55	304.98	304.53	307.02	305.15	306.08	305.7	306.44	302.17	304.11	303.93	304.43	307.14	303.49	306.55	301.91	304.05	301.58	305.63	305.77	302.9
295.73	293.87	295.29	294.94	298.16	291.48	294.16	293.46	291.64	294.84	298.09	294.54	293.22	293.25	296.64	295.32	292.04	292.41	293.54	296.18	291.27	293.85	293.78	293.25	290.55	293.98	292.74	294.27	293.33	291.66	292.64	290.36	292.85	294.62	292.48	294.44	293.89	291.97	292.86	293.94	297.48	292.75	294.8	292.1	295.05	293.36	292.39	294.14	292.9	292.46
316.66	311.02	312.83	312.54	314.81	312.64	311.68	314.16	316.81	313.59	311.27	312.84	314.71	312.79	315.27	314.31	313.26	311.23	311.51	312.02	311.82	311.23	310.83	314.21	314.11	312.94	312.89	317.94	313.88	313.92	314.23	316.5	311.66	309.6	310.83	312.83	316.14	312.45	312.85	315.08	316.6	310.49	316.3	312.92	314.75	310.09	312.55	313.85	315.73	313.05
306	308.08	303.55	303.48	306.39	304.35	309.22	304.45	305	307.34	306.25	305.42	304.19	304.24	306.77	303.89	301.73	303.3	309.16	304.33	307.54	304.38	302.86	305.46	306.4	304.95	308.54	305.32	304.63	303.53	304.44	305.19	303.36	306.39	306.74	301.46	303.24	302.84	303.96	305.94	305.67	305.8	303.59	304.01	305.85	306.8	305.81	305.43	309.64	303.34
305.74	307.49	305.64	306.44	305.68	300.85	307.08	303.59	306.89	302.57	302.44	304.29	304.71	300.05	305.53	303.39	306.27	305.11	303.62	306.5	306.51	306.6	303.1	301.4	305.03	303.43	303.25	305.95	305.36	306.15	301.71	305.62	303.31	302.11	307.09	302.77	299.81	302.73	305.14	308.28	304.39	304.2	302.97	304.49	303.35	302.62	303.41	303.88	306.31	305.71
306.35	303.21	304.81	304.55	305.15	303.82	304.85	303.77	303.02	301.45	304.88	304.52	305.92	306.23	308.65	305.89	304.4	302.25	304.88	305.77	307.35	300.93	306.46	304.46	306.56	305.04	304.24	302.7	306.77	302.11	305.26	298.82	304.42	303.67	304.38	304.3	300.62	304.77	308.1	305.57	303.23	302.17	306.69	305.03	304.78	302.97	303.4	304.81	304.44	304.85
328.65	331.24	326.29	325.36	331.8	328.32	329.72	326.81	327.71	328.26	326.89	328.38	325.1	330.04	323.2	324.93	326.61	325.23	326.77	325.94	328.15	326.42	328.31	329.31	326.18	328.89	325.33	327.07	327.77	328.48	327.47	328.16	326.75	328.75	327.76	326.32	325.52	327.77	326.42	326.49	327.26	325.67	329.89	327.28	328.68	329.98	329.38	333.04	325.21	325.58
302.79	302.63	303.79	302.3	301.06	304.18	300.98	297.44	301.45	304.84	301.18	305.68	299.35	306.1	305.9	304.57	301.09	302.89	302.22	303.7	304.55	300.81	300.86	298.89	301.54	301.9	302.12	302.29	302.78	302.66	301.36	301.49	302.3	303.48	302.15	304.07	305.69	301.62	301.48	303.73	303.75	301.75	304.17	301.95	301.82	301.71	302.24	302.54	301.69	303.54
315.4	313.59	313.86	313.63	313.07	312.16	312.56	313.92	313.58	313.45	312.91	316.54	311.08	314.86	312.21	308.75	313.56	316.99	314.82	311.57	314.54	312.41	313.71	314.32	315.48	317.03	305.48	314.9	313.31	312.29	315.18	309.49	312.95	312.84	312.35	312.54	313.78	315.07	314.14	316.18	311.09	314.76	312.59	313.01	311.22	311.56	311.54	314.42	315.24	314.97
314.3	316.53	317.66	317.46	319.36	315.4	317.75	314.64	314.9	312.2	319.35	316.95	316.72	317.43	315.82	313.98	317.57	314.38	313.01	314.47	318.28	312.8	314.47	313.99	316.63	312.77	311.62	315.86	315.52	317.28	316.9	311.93	316	318.21	314.82	316.18	316.5	313.61	316.97	311.72	315.95	313.59	316.59	314.54	312.54	315.84	316.6	313.07	313.78	313.04
315.77	314.39	316.57	311.52	314.25	314.07	313.92	311.65	313.99	313.83	313.09	312.49	312.21	317.79	311.75	310.88	316.33	314.93	314.79	313.48	311.05	319.22	312.72	314.43	314.97	317.89	314.17	315.07	309.77	312.72	313	310.85	317.41	314.58	313.06	315.21	312.78	315.54	314.36	313.93	313.76	314.41	313.21	315.81	309.98	316.47	315.23	313.04	312.97	311.9
317.91	317.92	318.63	317.3	313.62	315.88	320.97	315.39	317.56	316.11	312.81	312.95	311.9	318.06	316.37	318.11	313.68	319.87	320.61	313.11	313.82	315.85	318.29	313.32	314.25	313.34	317.06	315.23	315.92	313.41	317.33	317.13	315.92	319.58	315.85	315.58	314.54	314.95	319.18	316.7	313.69	318.38	314.36	315.56	313.25	315.75	317.54	313.85	316.05	312.32
319.47	325.92	325.73	325.97	325.44	322.16	323.36	325.3	323.11	327.32	322.61	325.06	324.21	326.32	328.05	324.85	324.48	328.21	323.14	325.78	327.23	326.13	320.76	324.58	322.53	324.85	325.4	323.51	326.22	321.28	321.22	320.64	326.03	320.85	322.45	323.15	323.07	324.65	329.53	324.11	323.89	324.67	326.67	324.34	327.68	326.2	325.28	323.43	323.13	324.48
328.77	329.6	325.09	324.3	328.45	327.96	327.01	328.4	330.02	331.33	328.74	329.12	328.09	328.7	329.88	327.88	325.56	331.56	326.88	329.8	329.01	329.46	326.17	327.41	327.69	327.48	329.45	329.63	324.92	328.61	327.73	326.93	331.29	328.62	328.62	328.12	328.21	333.32	327.09	330.17	327.66	327.53	326.62	329.08	330.99	329.57	329.91	327.56	328.91	326.7
309.73	308.8	311.11	306.98	310.75	309.26	311.3	308.25	310.99	311.26	309.78	309.2	310.06	309.2	313.49	310.3	312.89	311.69	311.01	311.09	312.46	309.29	308.18	310.81	309.04	307.53	309.1	312.2	309.53	312.54	312.61	312.92	309.79	310.53	309.16	311.32	310.44	312.04	310.66	311.18	313.78	307.98	307.36	309.15	308.1	310.37	310.32	310.39	310.96	308.72
311.96	310.69	312.3	313.96	312.31	315.33	311.18	312.62	317.01	314.25	309.14	312.91	317.39	311.25	312.57	312.07	316.74	314.27	310.32	312.21	313.43	315.82	312.87	312.94	310.24	314.03	314.61	311.65	313.93	309.75	311.69	313.82	311.93	309.64	310.74	312.79	312.51	313.6	308.83	311.94	313.12	311.98	311.03	312.06	311	309.42	312.08	312.94	310.96	311.51
312.03	307.84	309.29	308.23	312.12	311.41	307.33	311.66	305.74	304.41	310.95	308.28	311.42	314.02	307.87	309.15	308.92	313.02	312.24	309.35	308.65	311	310.74	309.66	311.43	305.97	309.66	310.85	309.83	311.56	308.3	309.91	309.53	309.89	309.86	310.73	312.42	311.87	311.78	309.5	313.98	310.48	311.21	309.34	308.44	310.25	310.28	308.67	308.39	311.43
318.6	317.67	319.17	319.34	318.01	318.88	319.68	317.81	320.86	317.93	318.5	314.27	317.88	316.58	316.16	322.12	316.66	318.8	317.55	317.97	323.1	320.76	320.25	317.84	319.82	318.28	315.08	319.62	318.19	318.94	318.73	318.77	320.06	316.58	320.2	311.72	320.45	318.04	313.53	319.33	318.43	318.54	320.12	317.36	314.88	316.55	315.63	315.88	317.08	317.27
308.61	313.9	314.02	310.26	312.82	311.23	314.52	313.33	312.38	318.68	314.38	313.7	315.3	315.45	315.03	313.86	314.24	315.75	310.65	313.9	313.42	314.48	314.44	314.43	310.73	312.87	311.57	312.42	316.36	313.35	311.69	313.77	313.66	314.35	311.82	313.47	312.05	315.65	311.17	312.54	309.97	311.68	310.96	313.77	314.75	313.92	312.63	309.54	312.42	312.1
314.07	311.42	313.96	316.57	315.81	313.22	315.27	314.2	315.61	317.26	311.68	311.17	315.32	314.68	314.83	316.76	317.31	313.16	316.93	316.87	314.74	313.54	314.45	312.04	316.04	314.15	314.29	313.7	315.99	315.67	316.63	314.17	316.16	315.32	308.08	315.45	315.83	313.09	314.08	316.12	313.95	312.6	315.76	312.22	314.4	314.6	312.59	316.54	316.59	314.01
301.17	300.37	301.02	300.95	300.59	300.49	300.98	303.4	301.72	304.87	301	298.71	297.83	299.15	299.53	296.98	303.86	301.73	300.77	301.75	298.23	300.24	300.27	298	301.71	300.81	299.85	300.44	299.59	300.89	302.3	300.47	303.69	301.44	301.43	302.07	298.07	297.8	300.55	302.94	303.46	301.26	302.94	299.62	299.65	295.87	301.9	301.6	300.34	301.14
297.59	298.5	295.5	297.24	296.89	294.91	301.65	296.41	296.95	294.99	296.18	293.36	296.93	293.93	297.15	294.94	296.31	298.65	297.14	295.96	295.78	297.42	297.75	298.71	300.85	295.75	295.76	297.91	295.31	297.71	300.59	293.43	298.04	296.01	299.47	296.95	297.3	297.62	298.33	295.73	297.34	299.28	295.91	297.41	299.45	296.56	298.99	299.14	296.98	292.56
297.24	293.44	289.81	295.26	298.18	294.32	297.17	296.99	295.63	296.39	293.84	296.6	293.79	296.4	293.31	294.16	297.69	293.81	297.95	297.98	295.6	293.14	293.9	293.21	292.37	292.52	294.97	293.72	293.91	292.72	291.92	294.09	293.88	295.72	293.62	294.56	295.87	296.96	294.39	298.03	293.83	293.88	294.92	293.44	294.95	293.47	294.03	296.66	295.39	291.8
313.26	311.37	313.57	310.31	306.84	309.47	307.71	312.27	312.68	310.41	309.3	316.28	315.12	310.85	313.01	308.63	310.85	311.05	308.94	310	312.55	311.79	310.19	314.02	313.34	311.52	313.39	312.09	312.1	310.28	312.85	310.72	309.11	308.19	310.1	308.77	310.21	309.09	309.48	309.62	309.41	312.07	307.33	311.04	310.99	309.54	311.15	311.51	313.14	313.46
323.02	317.62	318.12	318.73	318.43	319.16	319.22	322.8	318.3	319.85	321.73	319.23	316.72	318.28	322.29	317.97	319.42	321.02	316.19	316.24	321.47	320.74	319.54	323.16	317.73	318.83	320.88	318.65	320	321.82	318.41	315.14	316.62	319.16	318.61	321.22	320.06	321.37	322.25	320.3	318.44	319.3	321.42	319.38	321.07	320.42	317.75	320.05	320.75	318.42
297.96	298.78	295.82	297.27	293.3	297.57	296.46	297.21	292.5	294.81	302.37	292.97	299.06	297.78	297.46	295.8	297.53	293.78	296.4	295.18	296.23	299.57	297.22	298.87	296.23	296.87	301.22	295.35	298.13	298.44	296.86	298.45	299.3	296.93	297.7	297.18	299.51	300	300.08	297.38	296.65	294.52	295.13	295.97	297.69	297.95	298.27	296.48	299.49	297.58
307.06	306.15	305.05	307.35	305.75	303.56	301.44	307.36	304.74	306.92	305.8	304.75	304.14	305.74	307.34	304.6	307.45	303.88	310.66	302.87	306.38	306.33	305.45	305.83	304.36	307.08	302.78	307.4	305.85	306.08	305.92	307.41	307.11	310.47	304.67	304.61	306.83	308.42	306.95	307.38	302.74	305.27	304.14	304.41	305.58	306.97	305.91	306.64	306.81	304.33
302.36	304.04	303.26	301.8	305.76	304.94	300.69	303.56	305.55	304.7	301.92	304.34	302.63	307.38	305.08	302.35	303	302.94	301.25	301.97	301.53	302.52	304.87	305.27	303.32	302.22	303.79	298.68	301.9	303.12	303.52	304.46	304.2	306.64	301.72	304.81	303.4	303.01	301.31	301.53	303.06	305	301.55	301.23	301.52	301.28	302.45	303.61	302.19	303.94
325.29	318.86	323.62	321.85	324.98	323.78	324.01	324.95	325.96	323.09	324.46	324.37	323.36	323.28	319.97	325.6	321.35	322.32	325.52	323.05	325.28	328.71	324.38	325.28	324.54	327.03	327.82	325.23	325.42	324.41	328.04	325.1	326.1	325.59	324.91	326.01	327.34	327.99	324.36	325.92	322.85	322.18	325.46	326.4	325.34	323.63	322.32	325.37	320.91	328.11
314.85	313.49	316.71	312.79	312.13	309.97	310.43	314.26	315.09	311.75	312.84	314.09	313.57	311.36	310.06	315.61	311.88	313.88	312.58	310.88	312.32	313.66	312.42	317.78	311.62	314.31	310.55	311.12	313.65	312.37	313.8	312.76	317.3	313.03	307.49	316.45	312	314.14	313.53	311.77	313.39	312.06	312.6	314.21	313.84	315.47	314.51	313.53	312.83	314.86
298.77	301.01	300.07	300.98	302.57	300.28	298.98	300.38	302.86	298.77	299.22	305	301.06	297.22	297.66	296.5	299.55	302.69	298.81	300.63	301.22	303.05	300.69	300.03	303.59	299.02	298.95	298.56	304.26	300.21	301.44	299.57	300.38	298.25	298.72	298.98	302.22	301.14	298.78	300.39	295.7	297.85	301.66	295.77	300.59	298.33	298.92	301.51	300.13	304.16
315.28	315.18	317.13	322.06	317	316.2	318.45	315.12	315.68	317.62	319.17	316.78	317.65	319.13	319.12	318.54	316.71	316.82	311.25	316.04	319.78	319.08	315.16	315.93	316.81	319.19	317.5	319.11	320.29	319.79	317.15	313.92	319.95	316.85	315.14	314.1	314.76	316.92	316.85	311.5	316.63	312.89	315.07	316.3	315.21	316.73	317.55	315.1	316.52	318.98
312.92	312.41	317.09	312.93	313.05	316.73	316.33	311.4	317.55	311.37	312.55	311.04	313.86	315.93	314.08	315.3	312.91	312.97	312.4	315.29	313.42	313.39	314.44	315.99	316.14	313.24	313.89	311.92	316.11	314.76	313.4	313.83	317.38	316.8	316.14	315.45	313.45	315.01	313.91	312.69	315.39	313.72	318.8	312.29	313.96	313.05	313.68	314.32	310.88	314.64
325.68	324.26	327.58	323.04	327.58	324.4	326.69	323.86	323.77	325.53	324.94	322.06	323.1	325.57	325.25	327.25	325.74	324.44	325.03	324.19	325.09	323.96	322.71	322.18	328.68	324.62	327.08	324.24	322.25	325.92	322.23	326.23	321.97	326.61	327.66	321.01	324.21	322	325.36	327.36	324.15	330.2	326.58	324.83	327.79	326.51	327.8	326.97	328.03	325.85
308.67	307.14	304.03	308.02	308.52	306.76	308.83	309.02	308.63	309.05	304.06	313.02	307.32	309.4	308.54	306.91	303.95	305.98	303.83	305.54	309.56	307.68	304.48	306.02	308.95	306.78	305.81	307.65	308.14	309.12	305.28	309	306.41	307.8	308.22	306.93	305.97	308.87	308.09	304.98	306.31	306.58	305.74	306.91	304.88	309.54	307.49	308.67	310.09	305.63
311.18	312.31	312.58	309.82	310.11	313.1	313.95	314.06	315.34	310.11	312.41	314.2	311.91	309.98	308.63	315.7	311.78	311.19	312.02	311.2	316.53	312.92	313.35	308.4	314.11	313.25	310.66	314.25	313.38	313.49	311.45	311.52	312.53	312.03	314.49	312.41	310.48	313.05	310.8	308.83	313.91	316.68	311.24	309.1	310.67	314.92	310.89	315.03	313.45	312.88
314.65	315.41	315.32	312.76	316.6	312.73	312.38	313.23	314.46	315.52	311.25	311.89	314.83	314.81	314.8	313.48	313.68	313.16	314.02	312.45	318.29	316.38	311.91	313.61	311.32	309.85	314.62	313.42	315.91	313.2	313.57	312.6	313.06	315.75	312.6	312.69	310.93	316.56	316.55	310.02	314.07	315.27	311.94	315.25	316.1	311.52	311.03	316.91	310.85	314.09
313.36	316.02	320.08	315.82	313.66	317.54	316.39	317.53	317.49	317.35	319.29	316.52	317.73	312.42	317.03	320.01	314.67	316.16	315.47	318.16	319.81	316.81	318.24	317.83	317.72	317.12	319.38	318.01	316.87	316.81	317.18	317.32	314.23	315.46	316.81	315.56	314.4	315.35	317.01	315.42	314.3	315.51	316.77	314.78	317.94	316.13	316	318.68	316.43	315.73
312.84	311.56	310.2	312.77	316.8	310.25	313.56	312.89	314.2	311.66	314.32	312.53	311.8	313.06	312.48	314.71	313.71	313.24	312.07	315.12	311.64	310.87	312.27	310.89	312.81	314.08	314.1	312.18	313.48	310.34	314	312.64	313.79	313.74	309.53	310.9	313.21	311.06	309.51	309.55	309.19	310.48	312.82	309.57	312.09	313.44	318.99	308.77	312.4	310.51
296.26	296.43	294.42	294.71	296.13	296.63	296.41	295.01	296.19	297.64	294.92	295.32	296.75	297.49	292.44	294.89	294.27	299.17	294.54	297.29	298.08	294.85	298	294.86	297.67	297.65	293.96	294.02	293.03	298.41	295.86	296.52	295.73	298.31	300.62	296.74	298.58	294.71	296.14	299.2	294.42	295.38	298.49	296.09	297.2	295.95	293.96	296.36	298.5	295.63
303.66	305.12	309.14	305.28	303.97	304.42	304.36	305.1	308.44	310.46	304.86	306.25	303.55	306.65	306.54	306.33	302.53	307.65	305.58	306.52	306.15	309.36	306.02	305.41	303.72	307.6	304.92	309.24	308.61	306.5	304.27	307.87	307.03	307.06	305.68	303.75	308.98	304.63	304.24	304.13	304.2	307.5	302.22	309.71	303.84	309.1	302.89	306.51	307.41	305.39
307.48	303.74	308.69	306.63	306.69	309.24	307.37	304.57	307.76	304.96	306.69	308.26	302.91	306.98	306.37	307.65	305.68	307.44	304.45	306.62	309.43	309.52	309	308.72	301.59	306.39	303.79	303.35	309.69	308.2	306.37	307.55	310.16	306.54	309.21	308.47	303.24	309.15	309.87	306.87	304.41	308.23	306.7	306.93	307.37	302.35	305.5	304.97	306.42	305.81
299.88	302.02	300.81	301.42	307.2	302.41	301.4	301.53	296.53	302.13	301.81	303.99	299.74	301.53	299.04	302.36	299.11	301.81	299.93	299.79	303.52	300.47	299.61	300.83	301.83	300.01	302.56	302.34	300.52	299.66	300.08	302.98	300.05	299.4	300.81	300.33	298.66	302	299.67	302	299.99	300.76	299.64	299.16	302.02	300.28	301.57	301.88	300.79	303.74
305.58	304.35	302.34	303.71	301.88	303.02	306.76	304.14	303.3	307.94	307.24	301.38	303.03	301.69	305.79	301.66	303.12	303.17	303.25	302.88	302.74	301.19	305.74	305.48	302.16	302.09	299.3	304.95	307.46	303.41	302.99	305.29	304.37	303.09	306.96	301.6	302.65	302.93	303.47	305.49	300.39	307.35	302.92	306.02	309.37	306.05	304.5	302.27	304.47	303.94
303.15	299.24	304.35	302.93	305.04	305.16	303.48	301.41	305.85	300.56	303.98	301.39	305.09	303.64	304.2	305.73	300.04	305.32	302.45	303.52	300.73	303.32	307.73	301.04	304.78	300.06	300.55	303.31	302	303.21	304.12	303.03	304.8	304.33	302.78	302.23	302.89	307.43	306.37	304.9	301.84	305.57	303	303.93	304.96	306.14	305.22	301.86	302.17	300.9
306.36	310.44	305.21	305.64	302.84	309.87	302.5	304.86	308.32	305.31	306.01	303.68	307.86	302.89	306.22	306.1	305.61	306.37	305.51	305.19	307.42	307.62	305.88	310.13	308.17	310.28	308.88	305.93	305.1	303.76	307.15	307.5	306.43	305.84	305.79	308.66	306.89	306.51	308.05	304.89	305.78	303.49	304.53	304.97	302.78	306.28	307.95	309.51	305.48	308.31
325.17	325.48	325.94	325.52	326.74	324.41	327.74	325.26	327.15	324.65	324.82	325.84	326.38	324.37	328.43	325.83	325.97	329.4	326.84	325.73	326.68	328.05	326.13	325.68	323.06	328.91	327.09	322.57	322.25	326.14	327.56	325.04	325.19	330.92	327.49	324.91	325.13	324.62	329.55	321.56	328.97	323.11	326.04	323.28	322.64	323.22	327.95	322.87	320.91	326.16
314.42	311.36	313.33	317.82	313.73	313.58	309.1	311.88	312.45	310.65	317.76	314.05	313.13	311.75	311.82	314.31	312.07	314.74	314.98	311.4	315.81	310.87	314.98	312.01	310.8	314.55	316.01	312.38	314.51	310.89	309.63	314.15	315.97	314.68	312.02	315.2	313.92	310.93	312.66	311.17	313.3	311.91	312.05	314.64	310.67	313.44	312.44	310.94	311.26	313.69
293.64	293.69	295.94	291.93	291.36	292.57	294.68	295.18	293.32	295.38	296.93	294.2	293.41	293.1	292.25	293.37	295.13	292.48	295.38	296.11	293.54	297.67	292.23	295.63	295.33	294.17	295.56	296.06	294.55	290.73	293.02	294.31	291.78	294.68	295.35	294.09	291.23	294.31	291.93	294.17	294.71	291.91	296.44	294.44	292.85	293.51	292.44	293.26	293.14	292.05
301.14	306.2	298.72	303.08	300.3	299.91	301.92	301.52	303.7	303.55	302.56	305.7	304.76	301.04	300.29	300.6	302.16	300.25	307.95	303.55	300.14	302.47	302.08	302.41	299.72	301	307.1	300.95	302.68	304.46	302.45	301.33	299.12	301.59	305.2	302.89	299.44	300.95	302.14	304.11	302.47	302.01	300.42	302.08	302.07	304.3	302.47	301.21	302.56	303.08
299.52	302.16	300.38	302.38	299.51	304.08	300.39	301.4	300.15	303.5	303.13	302.03	300.4	301.13	300.93	303.06	300.11	303.52	299.74	303.31	303.13	301.13	301.52	299.68	301.93	302.91	301	299.82	300.81	299.79	300.73	298.52	304.25	299.92	302.63	298.37	301.15	299.11	299.34	300.76	301.86	302.1	300.27	300.15	300.44	301.81	304.8	301.03	300.52	299.57
304.67	305.35	303.33	303.77	305.83	299.2	306.43	302.61	306.25	305	303.36	304.8	306.13	303.22	303.61	306.18	304.62	304.44	306.18	304.19	304.04	303.97	304.71	304.78	305.13	305.12	305.17	302.64	306.48	308.94	304.63	304.77	306.52	304.23	307.44	304.51	303.19	304.55	302.45	305.98	306.37	301.82	305.12	305.02	304.51	302.32	301.94	304.17	305.11	307.28
315.21	317.39	315.53	316.92	315.16	315.86	313.97	315.88	318.09	317.03	315.51	316.8	318.53	319.1	317.27	318.68	317.44	314.15	314.68	317.27	314.47	316.91	317.12	316.62	315.8	315.67	316.28	315.62	313.49	318.35	314.64	314.81	317.08	311.51	318.41	315.88	315.06	316.56	316.46	319.77	316.02	315.73	311.01	314.56	315.17	314.75	316.29	312.87	314.91	314.08
294.28	293.75	295.92	296.72	292.82	297.51	293.62	295.59	296.89	293.5	295.58	295.25	295.75	295.96	295.69	297.26	292.78	298.36	290.05	295.32	294.54	294.59	294.85	295.45	299.16	296.47	293.59	294.13	292.68	296.64	296.12	298.52	291.37	295.31	296.21	292.33	297.2	293.6	294.51	298.89	297.05	289.81	293.22	292.28	294.38	292.85	295.68	295.72	294.48	296.46
313.44	314.3	311.44	312.69	312.64	313.92	311.46	309.93	311.06	308.85	310.59	309.96	306.56	310.37	307.73	312.39	311.68	308.12	311.21	308.82	309.04	312.69	312.59	309.59	313.34	309.93	309.28	312.31	310.5	313.78	313.54	313.04	309.38	312.76	311.47	312.27	308.95	310.34	310.47	312.21	310.16	311.36	313.71	307.46	310.78	311.35	308.75	307.69	309.52	313.44
302.7	304.85	305.09	303.32	301.99	305	303.87	305.34	305.71	307.37	304.36	304.39	305.45	303.35	305.33	304.38	304.23	305.72	302.49	305.76	302.01	300.75	305.42	302.85	303.94	304.37	303.53	303.15	304.26	305.63	306.61	306.69	304.81	301.23	301.79	305.71	302.58	303.04	305.86	302.68	306.06	302.17	305.37	306.02	301.98	304.31	306.96	304.74	305.82	303.42
296.01	296.57	294.31	294.32	289.17	292.22	294.69	293.76	292.12	291.14	293.61	292.61	291.2	295	295.3	294.93	291.64	293.68	292.39	292.27	294.44	292.91	293.72	297.71	298.54	289.5	293.83	294.32	289.49	292.38	290.58	290.37	293.84	297.77	292.7	292.93	294.35	295.93	289.39	296.04	293.25	294.31	293.89	296.1	295.53	291.35	294.83	292.89	290.97	295.54
328.47	328.53	330.35	331.3	327.36	328.47	325.54	330.14	326.94	326.69	328.83	325.87	327.2	328.73	326.36	327.47	327.18	324.35	330.64	328.6	326.26	329.1	326.43	328.54	328.27	327.97	329.82	330.59	329.82	329.14	327.03	332.09	328.07	326.47	328.38	327.06	323.82	329.24	328.01	327.61	328.85	328.39	330.36	326.38	325.98	325.35	329.75	328.6	327.76	328.46
318.11	319.05	317	319.64	323.44	319.02	317.24	318.82	319.59	320.88	321.74	319.25	323.87	322.03	318.91	315.22	315.44	318.47	317.48	321.24	320.14	317.37	319.82	320.74	316.43	317.81	322.12	318.14	318.37	318.59	317.48	320.12	317.37	318.45	317.04	320.87	321.06	320.74	319.29	320.81	319.61	318.16	322.98	318.88	319.29	320.5	317.38	319.97	318.13	317.53
303.01	306.1	304.26	303.03	305.8	302.67	306	305.12	301.38	306.5	307.98	307.72	308.78	307.34	307.93	305.52	301.82	308.55	302.25	301.78	309.11	304.76	308.43	306.9	307.9	306.82	303.42	306.05	308.49	303.7	305.73	305.31	307.29	306.25	305.12	302.96	306.1	306.05	306.18	303.53	306.23	306.14	306.52	304.01	307.11	308.49	304.41	302.49	304.72	305.1
317.86	314.49	315.61	315.96	314.45	316.9	315.12	315.45	316.95	318.89	310.56	316.08	315.48	312.23	312.58	315.5	314.03	315.63	317.53	315.23	315.92	314.46	319.51	313.51	317.17	316.45	315.9	315.66	316.2	317.76	313.09	315.56	317.02	311.56	311.85	315.63	314.63	313.19	314.05	316.64	318.14	316.9	316.14	312.43	315.3	317.05	316.56	320.26	316.82	317.36
317.25	318.85	315.8	322.65	320.32	319.16	315.5	318	320.21	318.15	320.26	316.72	316.93	319.47	319.44	319.25	320.52	318.7	317.41	320.01	323.13	320.12	317.45	316.5	318.27	315.66	317.69	319.05	317.68	320.46	322.34	316.39	320.77	316.96	317.85	317.62	318.97	319.71	315.83	319.55	320.59	316.29	321.98	318.76	319.81	321.84	317	317.49	319.6	316.43
311.26	311.35	310.12	312.76	311.32	310.37	311.4	314.22	311.04	309.32	312.19	311.46	311.53	313.49	314.95	313.06	313.78	309.71	312.7	311.5	310.19	311.98	311.91	310.55	313.23	311.88	313.56	312.92	310.76	312.03	313.63	308.82	313.48	315.2	313.97	312.68	308.6	314.92	314.27	311.31	310.77	308.76	311.61	311.93	312.97	310.19	310.71	309.66	311.42	312.98
317.07	316.96	314.84	313.98	313.18	313.81	316.62	315.02	316.64	317.54	312.71	317.77	316.48	314.86	313.22	309.96	314.09	314.8	312.09	316.97	314.87	316.17	314.2	314.27	314.47	314.54	317.09	315.94	319.16	314.69	317.96	314.97	314.66	314.96	315.9	317.35	312.08	315.53	315.09	310.95	313.8	314.67	315.53	318.66	316.04	312.17	313.3	314.55	313.44	313.81
310.52	308.5	306.98	311.43	308.37	305.15	307.6	311.01	309.08	309.29	308.81	307.86	310.99	310.68	308.61	308.14	310.71	304.78	309.68	310.22	309.8	306.65	307.28	309.56	311.43	305.92	307.94	309.09	307.22	310.29	311.64	308.04	307.18	306.24	306.32	305.9	311.48	309.59	309.84	307.61	309.3	312.49	308.36	310.04	309.71	307.3	309.45	310.27	312.27	309.9
303.84	305.97	306.86	304.68	301.22	303.43	306.14	303.12	298.62	304.39	306.52	306.65	305.35	305.16	303.35	301.82	302.81	304.18	304.6	305.06	300.86	305.61	307.02	302.01	309.8	306.1	303.89	304.55	308.25	302.24	307.13	304.38	304.29	306.88	306.65	306.46	305.67	303.29	303.55	304.46	303.57	303.85	302.08	306.29	305.27	306.18	303.68	302.75	304.9	302.56
300.45	300.58	299.08	299.24	303.62	298.56	301.49	299	303.01	304.09	303.49	298.43	298.81	302.05	302.94	301.29	301.4	297.21	301.74	301.22	299.03	298.26	301.63	300.07	303.63	301.87	299.85	300.12	300.09	300.66	300.99	300.36	301.97	300.22	298.74	301.91	300.16	301.49	301.75	303.38	300.4	300.67	302.68	303.1	302.19	304.23	300.54	297.59	299.63	301.72
304.49	302.43	306.59	304.39	304.31	306.1	306.07	303.98	300.68	306.59	302.33	302.58	305.24	303.59	305.57	307.6	306.12	303	303.96	302.91	305.81	302.34	301.95	301.2	306.67	301.42	301.8	304.88	303.43	302.71	301.07	305.62	304.87	305.95	304.47	301.47	302.92	304.67	304.92	305.31	300.7	304.49	306.21	304.57	305.34	304.53	302.2	304.64	304.65	306.53
318.71	315.01	314.22	315.79	315.82	314.86	316.23	320.36	316.96	314.12	315.76	315.82	316.98	313.77	313.37	316.32	313.07	312.4	315.61	312.22	315.65	316.85	312.28	315.9	314.66	315.86	313.6	317.34	316.43	315.32	315.79	317.34	317.98	316.98	310.91	314.48	316.6	310.09	314.2	316.15	313.39	312.85	312.64	312.31	314.33	315.72	316.02	312.08	316.39	316.55
311.58	314.14	310.77	312.49	310.89	310.32	309.53	309.88	316.41	312.57	311.36	312.56	316.46	312.17	313.65	311.84	309.8	309.94	311.68	310.72	314.27	310.21	314.89	312.33	313.32	311.3	312.51	311.11	313.37	312.32	313.77	310.55	306.76	312.3	313.12	312.32	314.3	313.83	311.81	310.18	313.25	313.76	310.69	309.39	310.27	311.25	308.37	315.82	310.25	312.4
308.32	307.49	303.77	302.15	309.44	305.39	308.44	307.94	308.24	307.07	307.89	307.06	308.74	306.99	311.21	306.97	310.83	303.45	307.2	307.9	304.21	304.53	305.62	307.27	309.52	307.11	307.53	305.84	310.46	310.49	306.36	308.15	307.71	305.86	306.76	308.57	310.25	305.4	309.56	309.28	307.22	308.29	302.97	308.26	308.37	310.38	308.6	306.18	306.46	308.74
306.98	308.2	303.84	305.95	304.59	308.71	305.39	306.12	300.87	303.87	303.38	303.47	305.92	305.66	305.12	304.72	306.95	306.27	303.17	307.64	302.27	307.1	307.97	307.86	305.6	304.69	306.18	304.82	307.01	299.91	307.22	306.53	302.91	305.69	307.58	305.24	304.39	306.92	304.16	307.91	307.21	302.14	303.85	305.12	304.76	303.86	302.89	302.31	303.87	307.48
294.69	295.29	298.86	294.34	295.01	290.7	294.75	294.06	293.6	296.33	289.46	293.52	292.26	294.32	292.46	292.59	294.58	294.48	291.96	293.16	295.94	291.45	294.96	294.88	292.93	294.12	295.03	292.86	295.26	292.19	295.68	295.39	295.9	292.5	296.25	294.22	292.1	294.88	295.04	295.16	290.61	290.96	295.19	293.96	297.86	295.76	293.93	295.02	297.25	294
328.68	325.06	330.8	330.28	328.4	330.37	327.49	329.49	328.02	329.11	328.26	330.67	331.02	327.98	329.7	329.28	329.59	327.1	327.77	331.7	329.24	327.26	327.31	328.49	328.45	329.66	328.84	330.36	326.29	327.85	326.27	326.91	330.32	328.68	326.92	327.77	329.15	330.35	328.11	329.31	328.61	329.22	328.94	329.54	326.86	326.11	329.59	325.1	329.92	327.8
300.99	295.84	294.6	301.13	296.96	298.86	294.05	296.19	295.62	296.12	297.44	292	295.8	297.96	299.9	294.25	296.63	299.27	294.48	293.54	296.48	294.41	294.86	298.03	296.16	295.36	297.79	294.68	297.09	298.35	296.36	296.97	296.01	300.14	296.49	296.84	297.12	300.21	297.82	297.82	296.82	301.19	299.35	294.86	296.32	297.19	298.98	298.42	295.53	298.68
317.67	318.08	314.25	314.21	318.23	316.36	317.53	315.98	321.4	315.61	316.28	313.95	321.51	314.37	313.34	316.83	312.42	317.75	314.4	316.2	317.3	313.48	316.54	314.15	315.37	319.55	319.84	317.71	319.17	317.75	313.98	315.22	318.86	317.03	315.48	313.08	315.57	317.46	316.28	318.37	313.41	314.6	315.15	317.67	316.54	314.54	316.74	316.2	318.15	315.09
300.88	303.22	301.66	301.72	305.85	303.01	306.54	302.99	305.56	299.28	301.63	303.72	303.95	303.96	305.79	303.28	304.59	304.09	305.09	300.13	302.94	305.6	305.1	302.78	300.93	302.4	306.76	301.05	300.99	303.55	301.63	303.33	301.96	305.1	305.42	304.31	303.21	304.68	300.91	299.59	305.51	304.31	304.4	302.6	305.1	303.87	303.76	305.43	305.16	306.28
304.35	306.57	302.27	300.13	305.62	304.84	305.51	301.11	303.74	304.29	304	304.31	302.76	304.18	304.28	304.56	304.91	305.79	305.77	305.59	306.54	304.96	307.88	304.77	303.59	305.77	305.62	307.69	302.3	306.05	304.11	304.38	301.94	305.47	302.1	304	302.22	307.09	303.59	304.41	305.19	305.97	303.54	304.04	304.88	304.36	304.65	306.13	304.7	307.33
310.21	304.07	305.06	302.78	309.02	303.21	303.89	303.52	305.39	302.62	304.58	301.55	308.39	302.59	303.39	297.66	303.15	305.53	307.57	301.54	299.88	303.23	307.57	302.99	303.58	306.44	304.48	305.65	303.34	304.85	306.22	304.69	307.23	305.69	305.84	300.49	305.17	305.76	302.99	304.36	305.37	305.48	305.99	304.09	303.42	305.5	305.62	300.46	303.75	305.95
312.93	316.69	310.8	315.51	314.57	314.11	315.42	313.58	317.75	316.16	315.4	314.33	314.8	313.43	316.1	312.1	315.69	315.1	313.76	313.19	313.74	314.43	316.11	315.52	315.85	313.59	312.47	311.67	315.73	311.62	316.41	313.54	317.22	311.96	315.08	316.43	314.44	315.59	312.44	317	315.09	315.77	315.1	311.67	311.61	315.67	317.47	310.82	312.47	319.33
317.06	309.49	310.88	310.76	308.56	312.76	312.67	314.55	312.47	312.18	314.43	313.36	313.13	313.76	313.57	318.51	317.35	314.58	311.49	315.24	310.36	315.79	310.56	316.12	314.54	313.4	312.44	307.37	315.44	313.53	311.73	311.46	314.22	314.26	313.12	312.8	313.52	315.01	312.38	313.61	312.84	313.31	312.24	316.79	313.62	314.81	314.65	313.98	313.86	315.31
312.99	314.63	311.91	313.7	313.02	315.09	314.65	314.17	314.14	310.99	317.51	311.8	311.12	311.8	310.21	313.28	311.58	311.32	312.89	314	312.84	311.33	314.72	312.29	312.62	315.28	308.69	312.04	313.17	314.69	311.96	313.62	312.92	318.03	312.78	315.17	316.09	313.09	309.63	314.2	313.58	317.04	310.3	313.28	317.04	312.26	313.43	311.07	313.83	314.39
315.48	312.86	318.17	317.09	311.61	310.14	313.9	314.79	316.13	320.12	313.69	311.47	314.94	314.84	312.9	311.52	316.14	314.08	312.84	309.28	316.5	313.81	312.77	312.65	315.29	310.65	315.19	313.43	316.3	316.4	316.72	315.77	310.88	313.23	310.98	318.82	320.3	312.36	313.1	313.76	314.19	314.78	316.32	312.8	312.27	316.84	317.25	319.56	314.03	316.56
302.59	306.56	307.22	305.28	302.78	304.87	305.24	305.27	306.77	307.03	304.54	303.87	303.37	304.51	302.71	306.26	307.16	307.29	305.35	310.49	301.09	305.64	300.65	305.88	301.9	303.26	303.2	302.29	306.77	304.99	302.87	306.74	308.69	305.79	305.94	303.63	305.09	305.23	306.7	303.96	307.83	306.55	306.98	304.13	304.74	305.71	305.19	308.15	306.63	301.95
313.33	307.63	308.79	307.93	309.12	308.07	308.75	305.39	308.22	304.01	304.4	307.58	304.34	302.35	306.28	304.27	304.52	307.31	307.72	307.47	302.79	306.5	304.32	305.11	303.66	305.39	304.1	308.93	303.57	305.95	304.4	306.86	309.71	307.99	306.46	304.55	308.79	305.3	304.74	306.39	309.35	302.15	306.62	304.13	305.24	306.2	308.42	306.82	305	307.23
328.39	323.22	323.68	324.85	325.03	321.13	321.75	328.18	325.51	324.34	324.21	326.21	322.12	325.03	323.88	326.78	324.27	321.17	324.24	322.55	321.4	325.74	318.23	325.3	322.27	320.25	325.46	324.65	325.38	322.18	323.62	322.2	323.07	326.39	321.08	322.51	324.54	327.43	324.35	324.23	323.17	324.42	322.26	326.13	324.32	325.33	324.16	324.18	324.8	324.02
297.75	293.63	296.37	293.77	296.82	291.2	291.82	289.83	292.89	292.38	293.12	294.15	294.05	295.99	293.85	294.47	296.18	292.56	294.01	296.15	295.05	293.76	295.12	291.61	296.06	295.71	293.06	298.21	295.9	295.48	295.2	300.64	296.94	295.22	295.07	292.01	297.89	296.12	298.74	296.37	296.77	294.06	296.84	293.56	298.23	293.49	296.38	296.68	293.46	293.14
309.37	307.07	305.37	306.69	306.11	309.32	308.91	306.51	308.87	311.31	306.45	308.33	307.43	309.38	308.65	308.11	305.92	308.64	308.26	306.86	303.7	308.14	304.16	306.95	307.4	307.94	307.23	309.23	303.88	304.58	306.12	310.19	305.39	310.66	304.81	301.78	304.16	305.36	305.73	308.05	309.8	305.62	306.4	309.72	309.54	306.67	306.1	306.16	307.8	302.89
328.44	331.65	327.9	327.26	327.07	333.39	329.47	325.41	328.47	327.7	328.38	327.36	328.49	328.71	328.17	328.04	326.06	324.35	326.66	327.92	324.07	328.73	327.5	329.38	326.45	328.15	326.5	327.74	328.66	327.69	328.8	329.71	326.98	331.34	327.13	325.91	326.57	325.52	328.42	324.56	330.65	330.28	331.21	326.53	329.13	325.17	329.33	326.81	327.69	325.09
313.35	313	312.2	313.52	308.75	313.46	312.24	313.07	312.89	315.32	314.17	315.93	316.43	314.9	316.2	315.54	316.53	315.46	312.36	310.65	316	315.43	314.87	314.92	313.64	315.02	312.67	315.29	315.71	312.19	312.42	315.56	317.14	313.68	311.07	316.73	312.01	313.64	317.85	314.55	315.53	310.49	316.02	313.67	313.07	312.72	312.81	317.79	313.79	315.17
312.32	313.18	312.04	316.32	310.9	312.54	312.91	313.94	312.43	310.87	314.34	313.71	309.19	312.54	309.95	311.58	315.23	311.83	312.03	306.39	314.38	312.56	311.56	311.1	313.38	308.98	316.51	312.79	314.71	312.68	315.43	309.8	313.09	309.28	316.89	312.71	307.71	314.23	312.01	311.41	312.32	313.31	314.73	310.88	309.93	313.07	309.84	311.53	308.2	309.9
304.95	304.29	302.29	303.73	302.36	303.67	303.91	302.49	301.04	302.3	302.69	301.65	306.07	304.47	303.35	303.68	300.27	304.31	301.99	303.08	302.7	301.92	302.22	304.98	302.93	303.35	305.35	302.33	297.99	303.22	302.27	301.36	302.97	305.61	301.75	302.84	304.76	302.53	303.38	304.07	304.85	306.02	303.73	301.2	303.15	302.35	302.52	304.25	303.5	304.05
301.72	299.78	301.03	302.06	297.54	300.09	301.93	301.81	299.68	298.21	298.07	297.25	302.02	298.74	298.19	299.96	304.17	301.59	296.73	299.3	300.57	301.17	299.72	298.27	302.79	299.94	300.46	298.3	300.51	303	299.27	297.65	298.8	298.01	296.73	300.97	300.71	298.43	301.6	300.8	301.86	302.9	302.92	298.34	302.52	295.16	300.34	300.36	302.76	303.5
317.63	313.65	317.44	316.12	320.19	316.19	316.03	316.16	316.4	318.77	314.77	319.7	321.12	318.29	313.6	319.29	317.28	314.21	316.07	313.53	319.52	318.03	316.21	316.01	313.82	317.29	313.97	318.03	320.12	320.25	319.3	319.31	317.48	314.93	318.15	316.64	320.01	319.32	314.56	314.17	318.89	316.93	317.11	316.16	318.32	316.88	319.25	317.15	316.08	314.83
293.42	290.68	291.57	297.59	294.54	293.4	297.96	291.15	294.27	294.8	293.38	294.3	292.35	293.75	293.64	293.77	293.97	297.04	291.04	292.04	295.85	293.57	292.57	292.93	298.68	294.76	297.87	294.6	297.46	290.12	294.62	294.85	296.42	295.79	294.24	291.47	292.69	292.44	294.82	293.36	295.42	295.51	292.68	289.39	297.31	294.67	291.52	294.97	288.88	290.27
308.12	306.65	309.89	312.08	309.83	310.43	308.11	307.6	309.43	309.65	308.6	311.66	310.08	308.5	307.07	308.98	312.81	312.08	305.81	309.42	309.59	307.21	305.49	311.98	313.25	309.57	309.15	309.09	311.85	309.13	311.14	307.65	307.61	313.05	307.7	312.77	308.82	307.8	309.88	311.43	307.1	312.28	311.5	308.41	307.28	309.43	310.33	313.17	313.35	309.28
308.28	308.08	308.65	309.19	314.16	308.6	307.37	308	306.61	304.31	307.72	305.65	311.12	307.19	308.72	307.31	306.41	310.14	308.71	308.35	308.24	308.29	307.13	311.54	308.91	306.12	306.34	309.25	306.05	309.78	306.5	310.57	313.87	307.99	309.96	308.65	308.57	310.84	307.51	309.29	306.61	307.42	310.59	311.47	309.19	311.03	308.62	308.14	310.41	310.27
307.06	302.32	308.82	303.56	305.57	301.54	305.34	303.92	306.32	304.44	302.36	302.42	304.06	307.14	304.34	303.34	304.92	302.36	305.47	301.71	305.04	305.29	303.63	307.95	302.66	305.5	306.46	303.79	304.45	304.98	305.43	303.19	301.82	309.08	305.96	307.46	302.64	305.06	304.51	304.89	304.02	303.21	302.35	302.76	302.2	308.05	305.94	300.99	302.88	302.7
318.4	316.91	317.18	317.23	313.35	317.38	317.58	318.06	315.17	316.78	320.44	316.3	318.25	318.33	315.76	321.93	316.92	319.17	315.64	317.64	316.89	317.25	318.87	321.26	316.12	317.32	318.23	317.02	316.11	318.42	314.84	317.25	316.95	316.48	318.45	317.29	317.28	314.86	316.3	314.61	317.7	320.07	315.98	315.56	316.17	317.7	317.43	319.68	316.72	318.12
318.57	315.33	316.87	317.71	315.79	316.67	316.76	316.41	317.38	315.51	317	316.61	315.05	322.3	319.32	316.77	312.75	318.58	318.23	318.97	316.93	322.2	317.6	315.8	317.65	313.14	319.45	316	316.5	319.01	315.3	317.58	316.51	317.18	318.65	317.13	318.33	319.72	317.95	320	318.13	316.85	315.99	318.38	318.75	318.93	318.62	319.53	318.37	315.73
302.3	303.3	301.21	305.96	303.16	301.88	303.39	302.58	303	306.84	305.1	301.26	304.05	300.3	304.62	300.66	302.58	305.29	300.01	300.57	301.16	300.03	303.04	305.01	304.12	303.22	307.68	304.73	303.02	304.71	303.91	301.04	303.46	304.89	305.8	303.32	305.96	302.31	306.27	301.72	299.21	305.72	303.55	305.41	301.47	305.09	301.91	304.04	303.16	303.26
309.77	313.36	310.85	309.36	315.17	309.35	311.75	312.05	311.45	310.92	311.58	315.56	311.61	313	312.12	316.76	310.63	308.81	312.05	313.37	311.48	309.41	314.07	315.41	314.26	309.24	309.56	317.16	312.95	312.98	314.08	314.38	310.39	313.11	308.73	310.25	308.01	310.17	313.7	310.45	312.01	309.08	310.79	312.93	310.39	314.72	313.58	312.64	308.9	311.76
303.18	299.23	302.48	300.88	301.43	302.7	304.2	309.06	306.55	307.66	306.64	299.81	302.69	302.06	301.76	301.43	304.93	304.8	302.81	304.71	301.5	305.82	302.06	299.64	301.7	304.44	302.76	303.28	301.25	304	303.87	301.74	303.72	302.22	303.16	305.09	304.5	302.34	300.79	302.65	303.79	303.42	301.23	299.71	303.3	300.65	302.32	301.73	302.55	300.83
302.38	307.54	301.93	305.54	305.41	302.59	303.37	305.05	303.03	304.05	302.17	305.98	302.7	306.22	297.2	306.68	303.62	305.85	303.69	302.18	301.27	304.23	304.41	306.08	301.96	304.95	305.75	301.81	305.33	304.12	306.43	306.61	303.58	306.53	306.16	304.4	304.49	302.64	305.13	303.38	306.85	301.49	305.19	304.96	306.5	305.41	304.27	304.74	302.84	305.61
317.44	315.28	317.8	318.95	315.01	318.14	314.39	316.4	313.46	316.07	314.4	312.65	318.16	315.91	318.69	315.51	318.39	314.96	313.53	312.49	316.08	317.54	314.64	315.56	314.36	315.09	314.65	313.5	313.41	315.51	317.56	314.35	313.88	313.5	313.73	315.3	316.53	317.73	317.06	316.67	315.02	316.77	318.43	314.88	313.83	313.96	314.98	315.26	315.66	315.44
302.27	304.71	303.48	302.04	303.18	303.4	304.18	302.92	299.77	305.08	300.75	298.76	304.81	305.62	301.17	300.83	302.58	299.32	301.68	305.38	308.14	303.93	304.75	305.2	302.27	303.34	299.83	303.3	303.29	301.03	302.68	304.17	298.28	299.2	302.19	299.1	300.52	302.04	301.24	304.37	305.05	305.62	300.61	303.92	305.72	303.65	304.66	302.31	304.97	303.88
314.42	315.76	316.76	312.57	313.69	310.54	312.06	313.37	316.55	317.2	310.48	315.47	316.1	316.85	319.24	314.63	315.81	322.63	315.95	313.67	316.79	319.56	312.91	315.96	312.26	313.12	315.53	316.1	315.36	313.89	315.18	315.56	314.43	314.17	317.52	317.61	315.03	316.26	315.43	316.71	315.26	317.67	316.41	314.89	315.51	314.25	313.35	311.43	315.67	313.1
313.68	313.65	315.8	312.83	316.18	311.77	310.56	311.45	314.57	312.78	314.85	314.52	315.15	314.95	315.14	313.98	314.85	313.13	315.33	311.03	315	310.31	312.52	313.26	315.79	312.24	313.02	313.39	314.57	313.8	311.53	312.17	310.25	314.73	315.06	314.43	312.53	312.7	312.68	313.16	314.77	316.33	314.52	311.14	314.08	313.6	315.33	312.97	313.64	311.89
297.26	297.42	294.67	297.82	298.23	298.18	297.55	296.33	291.41	299.3	301.74	294.06	297.02	302.07	297.95	296.09	295.34	297.32	297.4	296.41	294.45	296.85	296.51	293.39	294.37	298.33	293.5	294.15	300.07	296.84	297.03	291.56	299.15	297.46	294.02	298.34	296.16	290.32	296.28	292.05	296.88	297.85	297.17	299.27	298.19	293.84	297.99	297.37	296.92	298.96
327.6	327.12	330.64	329.2	329.64	325.41	327.27	328.46	329.13	325.96	331.55	330.45	327.81	330.23	329.27	332.09	327.23	330.57	328.51	330.35	327.57	327.01	326.47	328.57	327.71	327.9	327.98	330.15	327.28	330.64	330.25	327.16	327.01	329	325.76	326.95	330.24	330.52	326.04	326.25	326.32	327.12	324.82	327.84	330.26	326.13	325.15	325.44	327.79	327.25
313.24	313.02	309.52	309.41	310.13	306.25	307.76	310.98	309.76	312.41	313.18	309.13	305.15	309.84	309.44	310.57	311.9	307.74	307.4	311.37	306.13	309.69	307.83	308.59	312.09	307.7	307.1	308.23	310.8	308.54	311.21	307.24	310.33	308.09	311.23	310	313.55	307.41	309.56	309.05	309.71	309.72	309.54	309.21	308.5	308.9	311.85	310	312.37	308.72
311.44	311.3	313.61	311.48	312.62	314.52	314.14	313.08	315.68	313.01	313.99	312.97	315.55	312.84	312.47	315.32	315.35	313.07	316.19	314.33	315.78	307.38	310.05	313.86	315.79	316.41	314.58	311.61	310.71	313.01	314.7	317.43	312.44	314.73	316.8	312.72	315.7	312.4	310.75	311.67	315.85	310.59	313.87	312.13	309.74	316.21	314.69	311.53	311.02	310.56
305.22	299.15	303.32	303.88	307.8	303.93	306.79	302.84	303.73	298.33	303.4	303.85	302.73	306.01	302.87	304.53	302.47	304.88	302.36	300.01	303.12	305.43	303.8	302.59	305.62	305.9	302.33	303.11	302.82	300.99	302.27	303.82	301.88	302.9	307.61	300.75	297.55	303.98	300.96	305.64	302.84	303.02	304.06	302.74	305.36	305.07	303.36	304.86	304.42	301.88
327.05	327.74	330.44	329.56	324.97	323.85	327.72	326.29	326.33	325.92	326.2	326.61	328.64	327.64	329.24	328.79	324.57	321.61	329.37	328.69	326.71	327.82	328.75	326.45	327.58	328.18	324.91	329.28	325.78	330.13	330.15	327.51	330.72	328.74	328.78	329.03	326.81	326.45	328.52	328.26	326.41	326.59	330.75	324.66	327.46	329.9	329.05	326.66	324.35	328.2
301.38	303.61	299.08	302.02	303.35	302.92	304.81	302	301.93	304.3	306.02	300.15	302.38	304.87	304.66	301.56	300.36	305.71	305.09	304.16	302.47	301.85	304.67	299.99	304.55	305.17	303.74	303.6	305.68	300.56	303.1	303.53	304.17	299.22	305.95	305.9	299.78	302.44	305.06	301.17	302.57	305.98	304.39	305.05	302.45	305.37	299.25	304.51	302.83	302.64
308.54	308.71	306.56	307.44	304.22	306.91	308.59	303.72	308.7	306.68	306.69	305.01	306.55	307.86	304.89	306.15	305.82	311.05	308.44	310.14	304.56	308.07	309.42	310.08	305.01	307.97	309.76	307.48	305.11	311.18	309.62	306.46	309.18	307.33	310.72	309.44	306.64	305.74	306.12	305.71	308.12	311.62	306.22	303.39	307.07	306.4	308.29	309.15	304.09	305.89
309.77	308.91	313.27	313.6	310.41	311.62	307.27	311.49	309.78	305.66	308.79	310.03	307.79	312.9	310.34	309.55	307.54	311.92	314.51	310.87	309.4	308.75	311.5	306.61	308.79	308.78	306.68	310.1	310.67	307.93	307.86	309.08	311.78	312.4	311.25	309.83	308.69	307.95	309.61	313.13	309.95	310.23	310.06	306.9	311.95	310.5	309.73	311.98	311.84	309.7
315.86	316.58	315.33	317.68	315.04	313.64	314.31	313.2	313.19	309.15	314.31	314.79	312.32	312.92	314.13	315.36	316.46	315.17	312.04	316.98	314.34	317.14	311.77	312.84	313.22	312.52	313.84	316.48	312.16	313.9	311.55	312.02	310.1	311.64	314.53	311.7	314.73	315.56	315.21	317.06	314.21	313.67	314.33	314.07	316.21	310.04	314.49	318.5	311.64	315.14
308.53	310.18	307.92	305.58	306.21	306.54	304.25	311.91	305.73	307.09	306.27	307.66	304.98	308.67	307.9	307.22	306.81	306.77	306.36	309.83	309.88	307.66	307.93	311.7	303.83	308.83	306.93	308.45	308.21	305.95	308.57	307.83	307.3	308	305.94	305.93	308.54	307.91	308.1	306.55	308.77	307.5	306.63	306.86	303.31	308.57	305.18	306.65	306.95	302.8
300.91	303.04	303.86	302.1	300.31	302.27	301.47	301.89	301.94	302.42	303.7	303.46	302.4	302.41	300.51	302.65	302.67	301.79	304.73	298.84	301.11	302.69	304.71	298.89	305.97	299.33	304.11	303.38	302.38	303.13	304.99	305.19	302.26	297.8	305.35	304.64	303.73	304.22	305.66	302.29	303.79	304.14	304.94	302.54	304.43	301.51	298.54	305.3	303.83	301.85
303.13	304.85	302.68	303.33	299.48	306.5	301.47	301.65	302.08	301.76	303.04	301.69	304.58	303.11	303.59	303.67	304.89	302.47	300.42	301.7	301.66	300.61	299.43	302.49	303.17	304	303.16	300.65	299.54	301.42	306.41	301.52	302.2	300.56	307.39	303.8	303.24	301.98	303.99	299.33	303.11	302.97	299.41	298.28	302.9	305.08	304.45	303.23	301.09	301.69
317.99	322.44	318.15	318.44	316.87	318.57	321.61	320.93	319.52	318.31	319.38	316.06	320.19	317.8	315.57	318.01	314.66	320.9	319.75	320.15	312.26	316.82	319.07	321.99	316.95	321.18	317.94	315.27	319.03	317.64	322.21	320.99	317.11	318.89	321.81	315.24	318.48	316.55	321.26	320.22	316.42	318.51	318.78	318.69	317.08	319.25	316.45	316.62	320.03	318.24
311.9	308.3	310.43	307.41	306.63	308.98	306.6	307.24	309.5	309.73	313.39	307.01	305.56	309.11	310.02	310.14	312.6	310.49	312.7	308.2	311.16	310.34	308.23	314.45	311.73	309.93	308.1	306.46	308.77	309.99	307.99	312.2	309.23	311.94	310.96	310.12	312.99	309.64	313.5	309.74	308	307.62	305	310.53	306.36	309.06	309.89	311.22	309.33	310.62
306.49	307.94	310.9	307.52	309.11	312.58	310.69	310.71	313.17	308.32	306.82	306.19	307.77	305.43	309.06	307.28	307.65	308.27	305.6	308.05	308.29	307.26	308.4	309.56	307.69	307.93	309.72	307.2	307.65	309.02	308.77	307.95	310.57	306.82	308.73	309.52	310.76	309.29	308.07	308.02	309.48	308.7	308.28	311.9	310.29	309.94	312.41	310.6	308.81	307.61
305.27	304.33	306.08	305.22	303.09	303.5	303.79	305.55	305.15	303.03	304.6	306.31	305.46	300.06	306.52	305.17	306.35	306.26	303.76	308.82	303.96	307.59	303.38	306.09	302.7	309.67	300.3	305.83	303.41	303.21	303.5	303.46	301.17	305.97	301.72	306.86	307.19	305.31	301.69	305.21	304.97	302.67	302.35	303.44	298.68	306	306	305.66	302.8	301.56
295.24	293.58	297.21	293.27	295	296.89	297.64	296.15	294.12	294.91	294.48	293.6	298.35	296.4	296.94	296.88	300.32	295.3	298.9	295.89	296.92	294.22	298.07	295.39	293.11	294.21	293.29	298.9	296.92	297.81	298.6	295.28	294.16	296.03	297.5	295.12	298.02	295.98	295.76	297.8	298.17	295.69	292.54	294.56	296.21	296.99	295.75	296.66	298.21	298.9
303.69	308.71	304.87	304.32	302.18	304.02	302.46	301.54	305.79	301.77	302.63	305.05	299.18	306.33	304.94	297.65	303.64	305.65	305.17	304.64	305.61	303.44	308.98	307.75	306.96	308.22	302.18	305.23	304.58	303.3	301.02	304.85	307.01	301.98	305.12	301.19	306.3	305.05	306.74	303.47	305.38	302.36	304.31	303.92	304.66	307.62	304.53	309.46	306.17	304.57
307.72	308.22	308.62	309.12	310.04	309.68	310.27	306.12	306.93	308.38	309.43	308.71	307.6	307.91	312.34	309.12	309.64	311.98	310.59	309.94	306.89	312.65	308.46	312.15	307.2	305.15	305.83	305.32	306.27	307.85	313.81	308.55	305.43	307.92	305.66	309.99	306.21	309.01	309.63	309.11	308.23	306.65	311.3	306.93	309.35	305.83	309.37	306.4	308.4	309.73
292.34	296.2	293.95	291.4	292.29	296.49	297.51	294.66	295.12	292.22	293.58	293.06	294.29	292.62	293.24	293.51	291.22	294.45	296.56	294.38	291.65	294.71	295.19	296.83	292.87	294.44	292.1	298.08	290.61	290.41	295.04	295.3	290.21	293.43	295.58	293.61	292.58	295.55	297.68	293.9	295.07	295.47	295.86	296.53	294.54	293	294.98	299.8	290.54	296.26
326	328.87	327.95	327.26	327.36	330.08	329.92	326.05	325.26	327.28	327.86	329.01	327.2	327.4	331.05	326.76	330.12	328.84	328.88	325.18	327.86	327.05	327.08	327.82	329.76	328.19	324.49	327.35	327.68	329.05	329.31	325.4	325.35	325.23	327.02	332.34	326.05	325.33	330.37	329.22	328.33	329.4	330.26	328.55	330.53	328.24	330.91	329.71	330.16	328.6
326.88	323.4	324.16	325.6	327.9	325.5	324.29	326.97	328.83	326.64	323.86	322.67	325.55	324.38	325.52	324.42	325.5	326.13	324.6	325.54	325.21	323.65	323.4	323.73	323.57	325.28	326.59	325	325.33	323.44	327.81	328.58	323.38	324.08	326.83	326.2	326.27	326.99	325.64	326.09	326.15	326.97	324.05	322.49	326.94	324.16	327.26	324.59	327.88	324.64
322	320.23	318.76	319.79	316.74	314.98	321.46	315.9	317.57	318.97	315.65	320.65	323.13	321.28	319.9	321.95	320.49	317.63	321.35	321.61	318.57	319.43	317.78	318.68	321.33	317.64	316.61	319.97	320.17	318.46	317.75	319.96	318.39	323.59	324.49	322.1	322.03	319.88	323.87	318.97	316.52	316.51	319.61	318.02	321.79	319.35	317.24	320.42	317	321.05
311.85	311.16	309.81	313.67	311.68	311.32	308.97	314.09	312.72	311.57	309.51	310.73	311.11	312.98	312.29	310.78	313.23	311.22	311.83	314.44	309.63	312.22	310.62	308.42	308.21	312.91	312.39	311.39	305.22	310.96	311.52	309.02	311.19	313.91	314.77	314.52	309.81	311.32	311.2	310.49	310.69	303.02	310.1	310.9	310.4	312.54	312.09	310.83	310.82	311.25
321.34	317.3	321.03	316.48	316.8	320.54	317.71	319.16	316.72	317.39	318.91	320.03	315.11	318.75	318.93	318.92	321.51	320.71	320.17	317.7	317.52	318.92	317.43	321.04	318.93	316.48	318.62	315.82	319.75	318.46	320.82	317.82	319.35	316.97	317.88	316.48	317.48	319.11	315.01	317.01	316.56	314.21	318	320.05	315.98	314.68	320.45	315.9	318.7	316.83
303.72	307.87	303.09	304.82	301.52	304.52	304.03	304.91	305.19	308.26	304.89	305.03	302.07	302.11	308.29	307.13	308.52	304.11	304.52	305.05	306.49	307.5	305.91	306.74	304.16	302.54	308	308.86	304.88	308.07	304.99	307.29	305.92	305.32	303.37	302.29	305.4	301.81	305.01	304.61	303.99	307.72	307.61	305.36	303.15	309.37	304.58	304.65	303.6	306.89
307.4	305.92	305.14	303.28	308.33	306.06	304.08	305.16	307.19	303.79	305.34	304.6	307.56	305.2	307.04	304.09	306	301.71	307.33	304.17	303.42	307.09	306.22	305.05	309.85	301.61	305.05	303.98	304.78	305.63	304.57	302.53	306.08	306.05	302.04	305.67	303.91	305.79	301.24	307.7	303.38	304.53	307.54	303.91	301.02	304.69	302.81	304.23	307.56	303.49
297.75	295.28	296.09	294.6	294.69	295.81	296.19	294.81	296.22	296.63	293.21	292.96	295.71	290.99	295.06	294.49	292.63	295.72	295.94	292.06	293.25	295.66	293.33	296.11	294.67	296.06	295.3	299	294.71	294.34	290.25	297.3	294.28	292.01	298.43	293.57	295.66	295.45	296.58	294.56	295.92	295.19	296.81	299.5	294.45	295.16	295.13	293.7	293.64	297.54
312.93	313.27	316.9	314.84	314.41	312.98	315.72	316.03	313.11	312.36	314.96	313.71	309.93	316.51	314.32	312.43	315.51	312.35	314.61	313.19	313.79	313.75	311.44	315.17	317.35	316.44	314.92	316.38	312.83	311.48	316.67	313.36	314.91	312.96	312.11	315.36	316.27	315.82	314.09	314.91	313.69	314.45	310.94	314.87	311.99	315.51	313.79	312.59	315.19	312.33
329.37	326.34	332.42	325.92	326.33	326.06	329.68	325.66	323.99	328.31	331.27	327.12	326.89	327.05	325.83	328.85	327.43	328.09	328.08	325.06	328.67	326.25	325.83	326.4	326	330.06	326.17	328.51	326.22	330.11	326.53	325.92	329.48	328.99	331.21	326.04	327.44	329.35	325.38	333.04	326.7	328.04	327.95	330.86	323.9	328.06	327.64	326.15	324.5	329.34
307.47	309.96	308.56	309.43	311.27	311.57	309.23	310.9	308.32	311.51	307.56	309.4	310.71	311.2	311.52	312.71	311.23	308.36	312.54	310.18	311.29	308.65	306.68	306.91	310.59	311.59	313.4	312.03	308.37	313.33	311.01	311.41	310.65	312.76	309.56	310.85	312.32	309.33	310.85	310.7	307.42	312.17	308.53	308.7	312.16	309.54	309.5	313.85	313	315.71
302.08	301.64	303.53	305.23	305.08	305.56	302.94	305.6	303.37	304.16	307.86	300.46	301.56	300.1	302.31	304.55	305.49	303.09	303.85	300.2	304.56	299.95	303.5	303.23	304.93	301.31	304.84	302.61	303.89	306.69	303.38	302.78	301.22	299.23	303.56	303.14	300.44	301.82	303.19	305.63	303.12	308.86	302.54	302.15	303.91	304.94	302.86	305.72	303.01	300.71
307.95	306.73	309.87	305.68	309.47	305.94	305.52	303.76	306.31	308.53	309.03	309.58	307.78	308.04	306.17	305.12	309.43	309.09	307.21	307.1	304.97	303.47	305.39	311.39	304.31	308.65	310.15	309.23	309.83	307.91	307.26	311.35	304.43	305.3	308.87	306.1	309.31	308.08	304.78	307.12	302.86	305.91	309.01	305.59	308.79	312.58	304.88	308.34	307.42	306.36
315.79	316.54	318.18	313.22	311.28	312.76	314.95	316.64	319.05	314.78	317.9	311.98	315.41	320.24	316.26	320.14	315.49	314.24	317.34	314.29	316.73	315.67	313.03	314.48	312.48	317.26	315.34	318.94	316.9	315.53	313.24	315.56	313.54	315.34	312.42	313.95	316.29	315.54	319.71	317.55	315.72	317.48	317.13	317.72	314.26	318.15	314.33	313.54	323.02	315.24
327.08	330.84	328.33	328.85	327.56	328.08	325.49	328.35	327.68	328.95	326.65	324.6	327.82	325.43	324.5	325.61	326.42	326.64	329.94	332.41	328.94	326.54	325.54	327.9	331.95	327.02	329.7	325.98	325.4	326.7	327.64	325.79	327.5	326.16	329.14	330.95	328.39	328.07	328.32	324.62	327.32	329.31	326.56	326.61	328.03	331.94	326.01	327.57	331.83	325.19
297.25	299.08	296.22	297.82	297.42	294.46	296.35	297.5	297.73	296.69	299.56	294.38	297.05	297.49	296.08	293.62	293.28	294.94	296.71	294.63	297.53	296.8	296.33	295.61	298.08	296.52	298.19	295.53	295.26	300.49	294.91	299.84	298.35	298.64	294.7	297.94	294.38	293.61	291.5	295.56	300.42	296.93	298.37	299.29	296.81	296.8	295.86	298.89	298.59	300.33
327.35	328.2	328.14	328.42	326.83	330.32	330.6	324.25	329.56	328.34	326.24	328.78	330.77	327.96	330.47	329.42	329.16	328.82	330.43	325.59	329.67	325.64	327.93	323.01	329.85	327.49	331.79	326.8	326.74	332.27	331.91	328.44	329.46	328.37	331.31	326.07	328.65	329.16	331.38	327.68	328.83	326.87	329.94	333.19	328.55	326.98	327.32	330.67	330.19	326.98
308.4	304.84	306.14	304.71	306.65	304.61	302.3	302.24	305.41	303.59	302.66	302.21	304.77	307.43	306.16	301.44	305.11	306.4	305.01	300.59	302.63	306.43	302.86	305.43	301.62	301.65	302.7	302.48	306.08	302.64	306.25	300.71	301.53	301.6	305.33	302.58	300.26	304.09	303.56	306.06	304.28	306.34	303.74	304.78	302.11	303.51	305.59	304.52	302.22	306.03
308.7	306.26	312.15	310.37	305.24	310.29	310.24	305.67	306.94	304.87	305.59	311.85	307.14	307.22	307.74	303.43	306.1	307.25	305.64	310.45	306.16	311.94	310.2	306.29	306.45	307.16	305.22	302.43	304.29	308.65	307.74	307.37	308.21	305.85	309.8	305.61	311.34	307.9	307.96	309.75	303.8	305.73	309.28	308.88	307.7	306.14	308.15	308.31	305.4	309.01
304.25	302.13	302.9	304.07	307.67	300.11	302.96	306.87	301.32	304.57	301.44	306.8	305.46	306.48	303.71	306.45	304.77	304.08	304.57	305.04	307.9	304.92	308.64	304.91	305.06	303.03	302.88	301.92	301	302.45	305.49	303.06	306.47	304.39	306.08	304.89	301.07	306.02	304.4	308.08	303.5	305.91	306.62	302.61	300.96	300.16	306.7	305.74	304.16	304.02
291.16	293.98	292.97	293.83	297.33	293.98	292.23	294.28	292.75	298.09	294.32	297.27	295.74	293.67	297.8	295	295.26	292.69	292.7	294.31	293.35	290.81	294.02	294.61	297.41	291.54	294.45	296.01	290.88	294.49	291.18	292.4	293.62	296.49	297.28	293.31	293.8	296.38	292.51	293.69	292.48	294.75	294.98	293.02	295.2	294.1	296.02	292.82	295.12	295.03
309.31	308.78	314.4	311.58	313.82	313.61	314.28	316.22	312.76	312.63	315.52	315.89	314.05	310.87	314.24	316.23	313.53	311.93	314.38	314.84	311.06	315.07	312.26	312.91	316.78	314.52	313.36	312.52	311.01	313.11	315.34	312.07	310.04	312.42	311.74	311.74	314.68	315.24	310.71	313.35	313.78	312.4	316.63	310.77	313.52	311.71	314.32	313.77	310.59	314.97
303.28	303.31	302.79	303.83	304.38	304.48	302.27	307.79	303.73	302.66	303.47	305.79	304.38	301.92	304.15	302.38	301.69	303.4	306.38	303.28	301.41	304.73	304.81	301.54	304.27	305.75	295.6	303.72	304.64	305.3	303.77	301.55	306.95	305.69	301.97	301.56	303.53	306.24	305.27	306.02	305.05	303.8	303.66	302.7	306.39	306.24	306.14	303.99	306.77	303.87
310.23	309.3	309.56	305.81	308.86	309.32	305.47	310.47	309.03	312.22	311.41	308.99	310.92	310.59	307.38	308.26	311.74	308.7	309.97	308.36	306.13	309.33	310.15	309.32	310.03	309.03	307.29	306.08	310.99	308.13	311.06	312.17	310.64	305.55	311.55	312.9	312.05	306.71	309.64	310.38	310.08	308.99	312.21	310.3	311.6	304.56	308.85	309.75	307.99	312.83
323.42	327.91	323.33	326.36	325.06	326.97	326.55	324.1	323.47	324.25	323.76	324.81	329.29	325.77	324.38	327.2	324.34	326.92	323.95	328.05	325.33	327.84	325.79	323.83	329.55	321.52	323.71	328.08	321.75	324.32	327.34	326.18	325.55	327	327.84	325.42	327.23	319.94	326.5	324.86	323.26	322.21	325.13	324.11	326.49	327.24	320.8	327.94	322.1	324.62
320.33	320.73	318.09	317.12	320.9	321.81	317.69	314.35	319.11	319.43	318.93	316.83	318.08	318.79	317.05	319.36	317.28	320.67	315.29	320.44	315.29	317.8	319.72	316.32	316.82	316.84	321.26	320.18	319.78	315.88	317.75	320.72	319.49	319.06	316.57	317.09	318.96	319.75	318.33	316.37	322.75	318.45	319.47	317.87	318.51	319.43	318.93	312.38	321.68	319.08
312.03	316.04	315.3	310.15	312.04	312.68	311.41	317.36	314.66	317.33	314.63	315.16	315.31	311.48	313.24	312.97	317.94	314.46	317.25	313.34	311.64	316.01	315	311.01	314.5	313.9	312.96	312.57	316.93	313.86	315.98	311.78	316.03	312.01	316.04	314.34	316.79	316.2	314.92	313.91	312.7	314.35	313.8	312.09	315.82	315.99	314.46	312.54	315.35	313.88
313.61	311.71	310.14	310.7	309.75	311.24	309.55	311.57	309.98	309.34	308.95	313.26	309.95	308.01	310.04	312.84	311.56	311.41	311.99	310.75	312.08	310.07	310.95	312.2	312.33	310.06	313.24	313.11	313.08	310.75	310.35	310	310.23	313.85	313.75	316.65	312.14	309.29	308.4	312.13	310.41	309.84	311.42	310.18	309.83	308.29	305	311.02	313.87	311.4
316.26	317.26	315.39	314.36	312.91	318.47	313.71	316.81	315.03	320.67	317.09	314.19	314.87	316.77	309.54	316.9	313.6	314.75	315.68	312.67	314.38	315.08	312.49	312.88	316.93	311.32	315.7	314.15	314.52	314.68	317.54	314.41	314.63	313.13	317.25	314.46	314.63	316.38	314.89	316.26	314.47	312.75	315.44	312.92	315.07	313.51	315.62	317.07	310.32	314.99
319.81	317.38	317.1	322.92	316.11	318.38	317.4	317.93	317.16	318.56	315.57	319.02	315.87	320.74	320.17	318.88	318.88	318.23	319.3	317.35	318.05	322.19	317.37	316.72	313.92	319.03	317.66	319.05	316.13	317.17	315.16	321.37	319.79	319.23	317.77	316.02	316.72	320.51	320.92	320.55	317.08	318.94	316.33	317.34	316.36	318.16	317.95	319.81	318.44	316.79
294.23	295.37	291.42	297.22	294.44	292.22	296.05	294.2	292.36	293.71	293.67	293.25	292.91	295.89	295.7	298.58	293.09	295.59	292.86	295.39	294.89	292.92	296.7	297.3	295.69	291.58	297.67	291.37	293.78	295.25	297.18	293.35	293.95	296.91	295.56	293.24	293.53	293.34	293.89	294.33	293.06	295.43	294.3	292.66	293.3	291.37	295.9	291.48	295.09	294.98
306	302.08	302.22	305.05	302.93	301.08	303.93	302.99	303.73	305.44	304.29	303.88	304.57	305.94	304.44	304.52	305.62	304.8	307.24	304.7	304.72	304.85	301.62	304.78	304.22	302.42	301.66	302.94	304.06	304.16	305.49	301.98	302.14	306.57	303.24	302.58	307.34	302.32	306.75	304.19	302.11	304.37	306.25	305.28	303.43	304.7	306.42	303.7	302.9	301.52
329.06	325.42	325.31	329.23	323.96	329.7	324.05	328.66	324.93	327.35	327.41	326.44	325.22	326.15	323.77	329.42	327.88	322.72	327.11	326.72	328.71	326.33	325.96	324.41	325.3	328.84	328.33	325.54	324.49	329.57	325.27	324.47	326.95	326.87	326.46	326.69	328.37	328.33	329.3	325.08	324.89	327.34	326.98	329.63	326.79	324.97	327.89	328.17	326.12	326.41
303.89	302.41	303.38	306.63	304.67	306.9	303.53	307.39	304.37	304.59	308.67	297.96	306.54	307.34	306.33	306.11	308.82	307.68	306.95	306.76	304.32	303.34	303.39	302.68	309.22	305.73	303.8	302.34	305.24	305.33	306.48	303.67	306.57	307	303.02	307.27	307.03	303.75	304.57	305.15	308.23	303.44	306.57	305.8	303.36	305.53	303.29	303.38	303.56	306.31
307.99	304.39	305.34	307.48	303.2	307	304.63	300.87	304.58	308.4	305.6	304.44	305.69	304.29	307.27	304.91	304.42	306.44	302.06	303.35	306.79	305.8	307.16	306.3	307.67	304.72	307.31	304.85	305.83	302.65	310.39	306.73	301.97	305.81	305.1	303.95	306.08	304.48	305.03	309.59	304.1	305.72	304.44	305.12	304.59	302.9	306.56	305.85	302.82	306.92
299.59	301.37	301.92	300.26	298.15	301.4	302.92	302.04	300.59	301.11	300.2	303.64	300.39	299.28	296.98	298.01	298.4	303.36	300.72	301.11	299.32	299.18	299.45	300.77	298.97	300.27	299.42	301.18	300.2	301.4	298.33	301.13	298.32	302.46	301.35	297.39	298.03	299.37	300.68	300.88	298.2	302.47	298.17	302.18	297.92	299.03	302.65	300.55	298.95	301.33
300.68	300.22	302.75	300.01	300.19	303.53	300.23	302.43	300.84	298.06	297.65	300.52	300.95	299.74	299.02	299.01	303.21	300.56	299.98	300.72	303.92	302.1	299.51	301.13	298.41	300.16	302.22	299.61	300.4	297.67	305.4	301.98	301	299.36	303.2	303.09	299.42	300.87	301.99	301.46	300.54	302.38	299.59	305.23	302.24	297.66	301.25	301.4	296.6	303.43
304.91	305.09	303.04	304.59	303.68	302.85	305.13	305.39	301.9	302.24	303.28	301.91	302	299.93	305.19	303.84	304.71	305.14	301.51	302.29	303.25	301.99	304.48	300.05	299.31	302.05	303.91	306.54	304.3	303.42	302.58	304.53	300.29	304.52	307.02	306.05	301.06	302.21	303	303.62	303.81	304.51	304.69	303.28	301.76	302.92	305.58	306.78	306.06	304.1
306.41	299.23	303.31	302.56	301.4	304.17	306.17	303.9	304.18	301.49	301.42	303.51	301.49	300.07	300.79	299.53	304.42	301.38	305.58	303.68	302.89	300.05	302.71	300.93	300.92	300.62	301.53	304.21	299.63	301.72	300.27	304.4	303.54	304.42	303.44	307.47	301.93	302.31	303.34	297.47	300.38	301.2	296.73	305.69	304.73	304.22	296.61	303.06	306.34	303.3
297.47	296.21	296.79	297.46	295.02	294.49	299.51	295.81	297.09	296.21	296.91	296.46	292.21	294.3	298.91	297.92	299.31	298.2	296.56	296.2	293.55	295.81	299.35	293.73	298.34	296.25	298.28	297.44	299.6	294.57	293.53	295.38	296.56	295.08	297.46	299.7	295.08	298.44	296.23	297.62	295.9	297.39	297.93	299.06	295.82	296.98	298.43	293.51	294.52	298.12
293.68	294.86	292.21	295.86	295.83	294.71	293.26	295.76	291.13	296.25	294.36	299.14	297.24	297.82	295.08	295.37	295.19	295.43	295.38	294.62	297.36	295.51	290.16	292.45	294.63	292.98	295.67	296.25	295.88	295.16	296.97	294.71	294	296.03	296.38	292.82	296.17	294.93	295.36	295.99	293.69	298.92	295.36	296.46	293.41	293.25	297.98	299.06	296.15	295.65
313.83	315.47	317.94	315.81	314.01	316.95	317.66	316.51	317.76	315.84	316.7	314.02	318.7	313.82	313.92	318.39	314.78	313.79	314.78	317.1	317.04	313.45	313.6	313.28	319.12	314.48	314.97	315.67	317.3	314.45	315.93	314.44	316.2	319.17	314.8	314.65	315.44	313.73	315.85	316.65	314.4	313.84	316.91	319.13	317.68	314.83	313.62	315.67	316.85	314
302.44	298.94	303.89	303.69	302.62	306.89	304.48	305.99	303.39	303.84	300.65	304.01	305.58	304.98	302.77	302.98	303.43	306.27	303.25	305.08	300.75	302.83	302.09	303.87	303.92	304.65	301.28	300.24	304.6	302.29	300.73	305.18	303.49	300.68	305.08	305.57	302.52	302.2	305.22	305.54	305	301.44	303.81	305.83	304.32	303.16	299.98	304.6	306.93	306.23
306.13	305.06	304.22	304.23	305.07	306.35	305.83	301.84	308.21	304.42	306.31	307.85	306.84	305.84	304.13	308.46	306.19	306.95	303.63	305.98	304.03	305.54	307.72	305.02	307.42	308.31	306.17	303.84	304.49	308.54	307.86	307.57	308.77	309.26	304.72	307.71	305.62	305.35	306.94	305.71	306.05	305.28	306.83	306.48	304.74	304.81	304.33	307.41	304.5	307.79
313.3	312.41	310.42	313.55	314.67	314.42	310.33	314.74	313.9	312.67	313.5	309.91	312.31	312.07	310.45	313.1	314.05	313.18	306.84	313.51	314.75	309.41	310.46	310.38	315.39	313.19	315.31	311.52	311.48	312.31	314.79	311.33	314.91	312.15	311	315.52	312	314.75	313.21	317.6	314.25	313.51	308.72	313.65	313.02	310.38	311.36	307.68	309.66	317.36
293.85	292.74	294.42	297.47	297.09	295.27	290.74	296.02	293.29	295.86	295.53	295.25	297.91	295.26	293.65	294.27	290.61	294.67	292.3	291.5	293.96	290.88	294.73	292.55	293.31	293.78	289.52	293.76	292.61	292.49	296.63	290.96	292.49	295.03	294.22	292.42	294.76	291.95	293.12	296.3	294.64	294.75	289.85	292.7	294.36	294.28	295.05	294.31	293.9	291.4
319.83	319.6	317.94	316.15	321.08	316.99	318.85	322.67	320.25	321.76	322.52	316.12	316.41	319.34	321.82	318.94	318.15	321.01	319.35	322.58	315.94	319.11	322.07	322.09	319.18	323.19	323.48	318.07	321.68	322.68	319.2	321.5	318.08	320.01	320.61	320.7	320.62	320.88	319.34	321.05	316.88	319.9	321.85	322.48	315.06	318.85	317.56	321.09	319.4	318.21
324.32	328.85	330.11	328.31	327.52	326.32	330.66	327.38	330.09	325.81	327.99	328.93	327.47	323.84	326.21	328.71	324.81	325.37	328.64	328.6	329.92	328.32	329.81	329.56	328.24	325.35	330.01	326.66	329.51	328.09	326.61	326.32	328.43	327.71	328.36	327.63	328.69	329.05	326.8	326.55	325.61	328.58	328.6	328.73	326.44	327.48	328.52	327.66	328.48	329.62
313.4	316.19	313.67	314.68	319.15	315.09	318	316.3	316.19	314.81	317.07	316.32	315.99	316.83	316.77	315.41	313.28	312.71	313.31	316.96	318.86	316.33	315.8	312.29	315.03	314.82	315.48	315.25	314.02	312.92	314.43	314.69	317.75	317.69	315.02	315.48	314.8	314.58	314.13	314.62	317.03	313.7	314.85	314.25	315.77	319.24	313.83	312.96	312.61	312.56
304.95	307.6	304.73	305.99	308.86	302.34	306.21	305.12	306.23	306.86	305.49	306.49	305.81	305	305.93	308.19	308.99	305.7	304.11	307.31	305.09	306.77	304.87	306.03	303.79	306.01	307.67	304.24	308.34	304.73	305.3	307.1	304.03	302.79	304.95	306.94	307.28	305.38	304.4	301.27	307.81	308.47	305.65	304.11	304.45	307.55	305.96	304.62	305.63	303.09
305.2	306.9	304.95	302.12	304.01	304.04	306.2	303.76	305.61	302.71	306.68	306	307.29	307.64	307.68	303.83	306.09	305.74	303.7	306.82	306.54	305.3	303.44	306.15	306.67	302.76	307.3	304.27	303	305.3	304.63	303.21	304.74	302.96	302.94	305.29	305.76	304.88	304.94	306.54	301.9	307.31	309.85	303.05	305.76	308.05	307.13	302.91	309.89	304.01
316.27	313.25	312.24	315.87	316.52	311.12	312.76	317.46	309.6	312.46	311.32	312.07	311.53	311.29	312.52	313.11	313.06	315.85	314.49	309.55	310.77	314.05	310.87	312.65	313.08	315.03	315.74	313.74	312.89	309.97	311.4	315.59	314.19	310.46	312.31	312.29	313.59	311.28	310.48	315.07	310.06	314.8	313.31	310.85	311.41	312.78	315.68	313.35	315.01	312.25
295.92	295.41	293.91	295.36	294.73	298	291.4	293.1	293.68	295.16	291.27	295.23	293.52	292.78	294.01	296.14	296.46	295.98	294.77	294.71	296.52	297.38	293.89	297.23	293.64	295.68	293.28	294.96	296.62	294.89	296.74	297.27	294.75	297.07	294.4	295.26	295.29	290.47	293.89	299.76	296.36	295.07	295.5	294.62	295.01	293.81	293.05	296.76	295.65	297.6
302.93	305.99	305.19	304.16	304.35	304.58	303.07	304.52	303.72	302.4	302.54	303.09	302.97	303.79	306.58	301.2	303.58	304.38	302.64	306.55	305.08	301.92	305.58	301.23	302.16	303.8	303.51	302.25	302.8	303.49	307.73	300.52	302.27	301.44	305.43	303.78	301.62	304.31	305.75	302.73	301.45	304.04	304.87	305.07	303.34	301.99	300.43	305.42	303.68	301.85
298.9	302.79	302.34	305.07	306.92	304.51	298.15	302.41	300.3	301.57	305.84	304.2	301.92	302.66	301.59	303.74	302.23	300.79	302.58	305.14	301.93	305.29	303.43	299.08	303.97	305.4	304.46	302.96	302.08	301.26	302.95	300.74	303.99	307.54	300.48	302.21	301.02	303.3	300.54	303.5	302.63	302.5	302.61	302.26	304.9	302.42	302.19	305.77	304.14	299.99
330.02	324.52	328.15	329.51	327.94	326.65	326.02	330.4	328.29	327.54	326.5	329.44	333.03	325.41	325.31	328.23	325.13	331.18	325.44	328.5	328.64	328.28	326.11	330.22	327.3	326.17	324.08	327.23	329.91	329.19	326.93	327.84	327.69	327.34	329.06	325.88	326.91	327.29	321.5	326.9	328.42	326.69	328.04	325.67	328.64	330.77	331.29	328.92	331.24	325.32
313.27	314.44	316.57	318.77	316.57	316.56	314.77	316.68	316	314.62	314.6	309.91	317.46	315.58	316.77	316.32	316.3	313.74	315.67	316.37	316.81	312.73	314.86	314.77	316.85	317.74	312.11	316.29	315.91	316.83	314.98	313.97	314.82	315.76	316.73	316.72	315.05	315.17	317	315.7	316.34	312.84	316.8	313.76	312.49	311.87	316.94	316.1	315.3	315.07
319.39	321.94	320.27	318.35	318.96	317.16	319.85	316.99	316.45	318.93	317.2	318.86	319.32	317.1	320.28	315.66	315.75	315.55	317.43	319.99	320.22	319.62	319.16	319.92	321.84	317.25	318.77	319.32	317.36	318.18	319.61	317.92	319.1	322.23	316.85	319.3	315.6	318.52	317.9	318.81	314.27	321.33	317.42	318.91	318.68	316.99	314.72	315.63	318.09	318.8
328.39	328.02	329.9	327.4	327.55	331.93	327.93	331.4	325.99	325.32	326.81	326.42	326.57	331.56	324.98	326.53	331.53	328.98	331.32	325.17	326.67	328.94	323.8	325.15	329.35	325.44	328.97	330.05	330.47	325.91	326.28	330.69	327.85	328.37	328.51	326.96	327.27	328.74	329.76	327.11	326.79	325.57	330.63	329.39	328.43	332.26	325.29	328.77	322.54	327.66
305.04	307.03	305.22	301.55	306.48	307.86	302.93	308.68	305.06	307.22	305.49	306.87	303.37	305.42	306.53	305.82	305.92	303.03	309.39	307.78	309.36	306.31	303.32	303.97	305.53	304.07	307	304.29	303.6	305.6	304.96	306.7	304.99	305.14	302.2	309.32	305.17	310	313.33	303.65	306.11	301.6	307.1	307.54	307.26	307.54	304.88	305.81	303.56	308.97
317.05	316.73	315.36	316.17	317.72	317.98	315.87	317.85	320.2	316.21	318.78	316.48	318.61	315.57	317.48	319.37	316.32	316.83	317.04	317.02	312.87	313.65	317.84	315.79	315.42	317.21	317.39	314.84	315.32	317.21	316.48	315.62	317.58	319.97	317.33	317.72	317.9	318.37	317.99	318.48	314.05	315.45	317.14	313.92	320.37	313.79	316.64	314.73	317.1	318.48
315.4	310.84	310.57	313.14	313.08	314.11	314.02	309.16	313.99	310.25	313.04	313.02	311.05	308.93	311.64	309.43	313.69	309.5	313.21	310.94	305.46	311.56	315.53	314.3	312.6	313.21	314.94	314.56	314.71	312.16	310.87	312.4	315.77	312.9	310.21	316.15	315	311.31	312.29	314.6	312.82	311.74	313.5	309.67	314.43	314.25	315.59	310.74	311	314.58
314.83	317.08	314.02	314.59	314.3	316.4	311.11	314.2	316.57	312.68	316.3	317.56	314.03	318.71	317.35	313.63	311.58	313.29	317.83	317.72	314.64	314.88	313.05	314.41	313.14	316.2	314.47	316.65	313.58	313.26	313.44	313.3	317.52	309.93	313.02	317.74	317.62	313.67	313.2	312.9	311.53	312.43	317.42	315.99	313.76	310.05	314.12	316.51	316.8	315.44
303.95	303.61	302.23	303.5	304.32	305.01	306.15	307.06	307.69	307.19	305.94	305.98	307.1	310.44	304.16	306.07	303.31	303.92	304.47	305.03	305.07	305.5	305.23	306.05	302.49	306.04	305.42	304.98	304.56	307.33	303.19	301.45	306.24	309.31	303.46	306.71	305.25	304.6	298.27	306.39	305.79	303.85	305.87	303.87	302.59	304.09	305.75	303.48	304.15	300.91
323.54	326.55	324.64	326.9	325.72	324.8	322.33	324.43	324.3	327.09	327.16	325.74	326.88	327.49	319.66	323.86	326.96	323.17	323.24	320.77	323.04	322.71	324.01	322.9	324.57	327.93	325.02	323.65	323.42	327.54	324.93	327.65	324.82	324.77	323.23	323.25	324.39	325.46	324.78	325.52	329.91	326.61	324.48	323.8	327.89	322.6	324.85	324.11	324.1	328.08
305	302.88	305.38	300.48	303.56	302.98	305.13	303.09	304.48	302.13	302.04	306.78	306.93	301.21	303.87	302.07	303.58	302.93	302.16	303.65	305.89	303.79	304.49	301.49	301.89	299.94	303.21	302.58	303.98	305.34	306.05	303.89	303.95	305.26	306.26	303.18	305.4	305.46	305.06	304.02	306.54	302.86	305.05	305.37	304.36	301.74	301.59	303.74	304.75	301.05
304.32	301.7	306.23	305.28	303.07	305.93	302.89	305.82	306.06	308.6	302.48	307.79	306.42	304.93	304.01	305.24	303.93	304.08	305.43	303.79	302.58	304.67	305.59	306.66	305.68	307.47	305.36	304.4	306.64	305.18	305.28	306.29	303.08	304.26	307.46	307.11	303.55	307.74	306.47	302.26	303.55	303.07	308.69	304.59	306.08	302.77	304.92	301.98	303.34	308.97
317.24	313.89	316.09	316.45	313.98	312.74	315.6	312.23	314.18	315.41	317.12	314.78	316	313.37	314.36	314.42	316.63	318.48	315.49	314.75	313.83	312.13	314.72	314.65	312.62	316.68	319.64	313.84	314.66	313.12	313.41	315.81	310.3	314.47	315.22	313.04	315.09	316.9	317.96	316.23	314.99	317.08	315.13	313.49	314.13	315.79	312.16	314.84	310.5	314.82
300.89	301.62	298.45	299.54	303.09	303.35	301.13	301.05	300.86	299.7	301.35	299.89	300.82	300.22	298.11	300.51	302.75	302.65	301.93	299.36	304.01	298.49	299.57	301.46	302.32	304.62	298.87	298.41	304.64	301.5	298.63	302.54	304.66	304.06	301.23	301.3	302.44	299.84	300.25	303.42	303.84	299.9	303.03	301.16	298.62	300.7	298.77	301.28	300.62	303.43
308.25	313.01	310.78	311.4	307.63	308.46	310.52	308.31	311.43	313.53	307.48	311.1	311.33	307.18	310.64	307.34	310.16	310.79	309.37	307.26	309.69	311.56	304.47	309.84	312.26	309.42	307.9	305.01	309.45	311.3	312.2	311.97	309.84	306.69	308.88	312.12	309.71	308.24	309.36	308.03	307.41	310.85	307.11	309.34	311.66	309.45	310.7	307.91	312.08	308.89
330.81	329.45	326.32	325.52	333.14	329.02	326.69	331.08	328.14	329.32	329.52	329.46	329.06	328.41	328.42	334.84	334.63	329.81	327.83	329.1	329.25	328.38	329.17	327	330.64	330.16	328.99	327.1	328.09	326.18	328.09	325.49	327.13	331.28	329.7	329.81	330.49	325.87	330.46	325.48	329.84	330.47	328.36	330.85	331.14	329.87	325.6	326.02	329.27	330.23
302.17	304.23	304.92	306.66	308.64	310.35	305.78	304.2	307.63	304.52	306.82	305.8	306.23	303.02	300.64	305.03	306.09	304.68	304.19	309.83	304.27	305.42	304.91	305.87	304.3	301.54	305.95	307.07	305.19	303.91	305.51	302.66	304.67	309.92	301.56	307.59	306.25	304.27	301.4	304.91	304.58	302.72	307.36	307.91	307.64	305.54	304.75	304.61	305.79	306.11
302.88	302.29	303.71	303.52	301.46	303.55	299.98	301.85	301.83	305.51	300.78	301.78	299.67	300.33	301.04	301.1	298.64	302.36	304.08	304.03	300.73	299.61	302.22	304.64	304.37	303.65	302.68	303.74	305.34	304.77	303.99	304.15	305.93	306.15	302.28	302.59	304.89	302.15	301	302.16	302.55	302.13	305.18	302.61	302	303.03	305.83	305.64	300.27	305.58
292.1	291.87	295.14	296.57	292.41	293.98	293.7	295.63	296.56	296.03	295.75	294	294.05	295.34	292.95	292.63	296.43	291.3	296	291.22	296.49	293.17	295.09	297.06	294.24	290.6	291.98	297.31	295.64	292.23	296.87	294.09	293.84	294.57	295.56	293.17	294.59	293.17	293.54	296.99	292.46	292.4	295.6	297.01	296.57	290.74	296.21	297.74	296.92	297.76
319.97	317.52	322.62	313.55	318.09	322.19	317.85	320.59	318.88	319.41	318.25	318.81	320.53	318.46	318.8	316.06	317.91	316.27	325.02	322.98	318.45	320.06	314.15	315.99	318.22	317.26	317.19	318.8	314.63	317.03	320.95	318.7	320.39	320.48	316.83	319.19	319.77	318.52	318.07	318.05	318.26	318.89	318.74	320.1	319.01	322.1	318.05	321.23	318.45	315.05
303.89	301.35	302.06	304.7	303.2	298.73	306.1	303.7	305.36	304.76	303.97	304.7	303.49	303.65	304.78	304.96	301.04	305.09	302.8	306.55	306.42	305.77	301.1	302.05	305.21	303.02	303.34	300.84	306.45	303.69	302.73	302.15	307.1	303.08	302.7	304.76	301.8	305.36	303.62	304.39	301.86	304.69	303.33	303	306.15	304.36	307.68	303.16	304.32	303.03
320.48	319.69	319.75	319.63	321.86	319.56	316.1	319.61	316.27	319.42	316.17	319.94	317.35	319.65	318.23	315.28	321.19	319.09	319.01	322.37	320.62	321.26	319.65	318.41	323.07	319.98	316.83	319.11	320.77	319.92	323.67	319.22	319.99	319.89	318.98	322.66	321.83	319.42	319.21	320.59	321.4	318.84	319.84	316.02	321.6	320.28	321.66	320.54	314.8	319.31
298.44	298.21	298.77	298.68	302.01	299.45	301.69	301.29	299.55	300.31	301.25	298.49	301.26	299.65	302.1	303.19	300.36	298.58	303.48	303.66	298.97	302.69	299.08	304.93	300.8	301.33	296.66	298.74	303.21	299.82	298.98	301.9	302.94	302.37	299.43	303.73	298.54	301.42	302.98	301.45	302.87	301.02	298.67	300.77	299.23	300.49	302.37	301.08	300.41	298.97
327.65	331.15	328.4	324.12	327.83	326.63	325.31	325.25	326.47	325.48	323.43	324.73	323.61	326.33	330.05	329.16	327.2	325.2	326.01	327.93	323.82	327.67	325.78	325.46	325.66	327.81	329.31	327.36	326.73	325.42	325.2	327.59	323.77	326.16	325.08	326.45	326.7	327.51	326.3	327.54	328.44	328.01	327.8	328.78	328.81	324.9	326.93	329.9	327.39	328.02
312.76	312.11	314.27	314.36	316.17	319.6	317.69	313.58	317.59	313.8	312.58	317.78	316.25	314.33	317.27	312.78	313.97	312.07	316.95	312.96	312.77	313.17	312.83	313.67	313.13	313.15	314.32	314.57	317.32	315.71	311.51	314.62	311.49	312.52	314.09	315.37	312.48	314.29	316.32	310.68	315.6	311.9	314.19	315.76	315.14	314.13	312.9	315.5	312.37	313.06
303.69	305.24	304.21	306.88	304.83	305.18	303.16	302.96	306.76	301.24	301.65	306.22	303.65	304.73	302.42	306.05	306.07	307.52	304.37	304.91	304.65	303.85	303.28	301.9	303.84	308.65	304.11	306.16	307.43	304.19	307.17	304.82	302.04	302.64	305.03	305.36	303.16	301.91	303.82	307.1	302.31	306.62	308.65	305.46	305	305.61	303.44	303.77	303.41	304.33
328.62	328.87	323.8	328.22	329.85	330.49	324.02	329.41	328.88	327.06	326.6	325.85	328.09	325.85	329.14	327.25	328.38	329.34	327.17	327.81	330.92	327.85	330.32	327.52	327.01	327.67	327.5	327.39	330.37	323.69	328.03	326.84	331.55	329.4	323.38	330.67	331.14	326.61	328.38	327.89	329.24	329.69	327.98	328.2	325.83	328.36	327.77	326.3	328.85	323.94
313.85	312.96	312.81	312.92	313.41	313.36	312.59	308.18	312.11	313	313.81	315.4	310.04	309.46	311.8	310	313.24	310.79	309.26	313.89	310.87	313.46	312.08	313.17	313.65	313.46	315.22	309	311.62	311.76	313.49	314.26	312.21	312.5	314.44	314.69	312.42	312.36	314.75	309.99	310.94	311.96	312.83	315.28	317.21	310.78	312.75	315.79	314.07	311.12
310.85	307.39	311.89	309.71	310.65	310.51	311.61	312.31	311.59	313.23	310	309.17	310.23	310.44	312.22	310.75	308.81	308.46	310.48	311.9	310.68	309.81	309.23	309.43	310.91	313.28	310.47	310.18	310.9	311.16	305.22	309.53	312.28	306.64	311.2	307.34	309.99	309.18	308.61	306.09	306.82	311.1	311.55	314.62	310.17	313.36	313.15	308.92	312	311.68
320.4	314.99	315.15	317.04	316.24	315.81	317.75	317.56	317.17	317.3	314.52	315.1	318.62	314.31	317.02	315.44	316.02	310.89	316.55	317.27	314.39	312.74	316.5	314.69	310.68	314.93	313.05	317.59	316.26	313.44	312.79	314.39	317.81	312.3	316.9	315.31	316.77	313.54	320.7	320.03	316.32	316.35	315.18	321.41	314.33	316.87	316.02	315.52	317.92	315.81
305.1	302.04	306.64	305.09	303.55	300.96	301.37	302.8	303.93	300.38	302.59	304.43	305.65	302.39	301.62	299.86	304.91	303.66	306.75	303.46	306.78	300.93	306.58	304.43	305.61	303.7	306.79	305.37	302.38	297.7	299.47	303.82	303.4	300.1	303.91	300.96	305.74	299.51	303.15	303	305.93	303.68	301.56	302.17	300.41	302.23	300.01	305.98	301.84	303.71
329.12	328.18	324.95	329.27	328.93	329.07	324.11	325.72	326.98	330.07	328.78	327.05	326.23	330.22	327.46	328.77	325.7	327.9	326.81	328.67	328.17	327.19	326.93	325.81	328.06	324.9	326.14	325.5	329.45	329.52	326.73	328.23	329.2	327.83	326.94	328.64	324.58	330.55	329.17	327.39	330.2	327.14	329.43	324.34	326.41	329.07	328.55	329.22	326.69	331.1
301.39	300.64	303.38	304.67	298.6	303.35	300.15	298.16	304.28	304.77	298.46	301.6	302.61	300.89	302.63	297.71	301.68	302.72	300.18	301.89	303.52	297.75	303.36	299	306.45	299.4	301.26	299.25	298.96	302.53	302.64	298.07	301.76	299.07	299.09	303.5	299.1	300.52	300.69	299.97	301.15	301.68	299.28	302.97	302.08	301.72	300.65	298.72	300.2	301.69
301.67	300.59	297.32	301.93	293.43	300.19	302.73	299.98	298.4	301.81	300.29	297.67	299.19	300.53	302.34	299.7	303.75	300.48	300.47	300.1	299.27	297.25	299.88	299.07	300.86	298.96	299.75	301.76	299.55	299.95	299.33	299.2	299.27	297.1	295.79	299.61	297.16	298.68	298.9	299.02	298.69	298.7	302.09	301.05	300.6	300.69	299.91	300.63	296.52	299.89
300.18	301.72	303.05	297.17	301.02	304.61	304.71	300.13	298.94	299.21	300.9	306.05	301.98	300.88	300.93	302.85	302.2	301.51	300.99	299.64	300.41	301.65	302.32	298.92	305.56	301.48	299.45	300.39	303	301.79	298.49	300.24	304.02	300.87	299.82	297.38	298.58	300.74	302.12	302.64	300.13	301.84	301.14	305.64	301.61	300.6	301.52	299.57	296.47	299.17
323.99	329.97	327.49	331.66	332.49	330.06	325.93	327.48	328.38	330.11	330.42	326.95	327.96	327.69	330.59	327.54	325.97	327.83	325.94	330.18	323.14	329.14	329.39	327.87	328.37	327.47	330.65	327.19	326.9	330.82	327.27	325.33	329.07	325.87	328.85	330.05	329.48	327.05	331.11	323.59	326.67	329.55	329.18	328.45	330.16	325.87	327.79	330.32	327.22	327.47
306.85	306.05	309.04	302.49	305.48	310.94	303.68	309.29	300.63	303.36	304.57	310.03	303.22	306.77	305.4	308.11	303.56	309.33	303.94	304.54	305.1	305.79	307.45	302.58	311.21	304.37	308.57	304.48	304.51	307.71	302.82	303.92	303.94	305.79	309.38	306.91	308.65	303.41	305.5	308.31	309.45	306.94	304.53	299.74	308.95	304.17	304.21	305.38	302.38	306.49
301.67	308.59	307.8	307.72	306.33	305.64	308.22	306.42	307.75	306.56	307.37	305.74	308.19	305.07	309.69	308.53	306.24	307.24	305.03	304.35	305.21	305.55	307.75	304.88	308.83	306.98	306.36	305.67	306.16	304.74	306.79	304.52	302.98	308.36	306.85	308.71	303.86	307.72	302.64	303.41	311.25	309.55	307.32	301.98	306.73	304.94	306.93	306.79	302.46	306.65
294.56	297.07	293.92	296.38	294.84	294.86	295.97	293.68	290.07	298.26	295.68	291.41	295.35	292.67	292.53	296.43	291.74	295.27	291.01	295.93	296.74	294.91	292.49	295.44	294.93	295.64	293.39	295.49	294.03	292.1	295.43	292.46	293.61	293.72	296.37	295.69	297.26	294.96	295.16	295.77	294.47	296.26	297.67	296.43	294.47	296.19	295.77	294.32	294.07	297.35
315.14	311.69	313.09	315.7	315.68	310.51	313.36	310.47	312.62	313.21	316.31	310.51	311.95	311.05	311.58	313.68	316.34	314.52	312.23	311.97	311.27	314.2	315.07	310.05	314.86	314.31	311.12	312.46	310.71	315.89	314.6	313.28	316.13	312.41	313.98	313.25	311.98	315.46	309.4	314.32	316.11	313.74	313.38	315.45	313.16	309.93	312.41	311.76	314.07	311.01
325.82	321.06	328.42	328.89	330.41	327.81	328.51	328.23	329.3	329.76	327.97	329.59	327.55	325.64	326.2	325.54	325.21	327.19	325.95	326.91	331.12	324.1	329.66	329.31	326.94	324.3	327.73	325.16	325.1	327.91	327.79	323.72	323.68	330.24	327.55	330.86	331.67	332.14	327.65	332.19	327.2	326.05	326.44	330.47	328.7	328.03	326.94	326.59	327.36	329.24
314.11	314.21	317.15	317.71	312.95	311.36	315.04	313.5	313.31	313	315.52	313.27	312.87	315.99	312.68	314.01	314.86	315.2	310.42	314.89	312.54	312.12	313.93	311.66	315.86	312.19	314.32	315.64	316	312.03	314.61	311.62	315.56	314.92	313.3	313.06	311.98	312.94	308.34	313.53	316.61	314.82	316.71	317.45	313.76	310.51	316.42	313.39	314.89	314.31
302.35	299.3	302.88	300.31	301.27	303.01	304.89	301.3	300.3	302.54	302.59	304.38	301.49	301.66	303.52	302.74	303.57	302.43	304.97	300.54	301.48	300.98	304.87	302.48	305.89	300.72	300.38	303.64	301.76	303.93	308.42	301.64	299.34	303.44	302.25	304.05	303.08	304.28	305.85	300.98	303.13	301.5	303.49	301.75	303.11	304.97	300.89	304.19	306.04	301.99
315.73	316.95	316.34	315.2	319.82	321.21	315.24	320.66	316.26	315.4	316.65	318.38	319.07	315.28	322.47	315.5	316.6	316.13	316.08	312.9	316.61	315.07	313.67	318.26	317.13	319.68	320.6	315.83	314.41	315.21	315.57	315.85	317.62	317.59	314.58	311.46	315.23	317.49	315.44	318.83	319.33	315.28	315.54	319.19	315.18	318.16	316.97	316.07	313.32	318.68
310.91	306.19	312.75	310.3	308.35	311.29	307.28	306.04	309.88	310.79	308.8	311.14	308.36	311.11	311.26	309.94	311.49	310.45	310.3	309.75	309.59	306.93	309.84	307.52	311.69	308.97	309.59	314.01	307.69	309.28	312.37	313.3	310.47	309.1	309.64	312.24	311.54	311.63	310.93	308.37	308.42	313.02	310.59	312.32	309.07	309.4	306.81	306	311.41	308.07
318.6	312.34	320.08	313.77	313.89	315.86	318.15	316.09	315.24	313.88	315.92	319.09	316.27	315.08	317.97	313.73	316.39	317.2	315.82	319.34	318.51	319.78	316.41	314.63	313.13	316.6	311.56	311.28	315.97	318.39	313.98	317.37	316.56	315.31	314.66	318.38	316.19	316.78	314.94	315.47	315.68	315.24	317.67	316.32	315.45	317.3	318.94	314.33	313.23	316.75
309.03	308.69	310.53	312.9	312.56	313.16	312.53	307.23	310.72	309.36	311.21	312.44	310.42	312.69	311.05	309.72	306.92	309.5	308.24	311.93	312.79	309.16	309.54	308.35	311.71	305.32	307.96	310.92	309.58	308.29	308.55	314.07	309.59	312.43	308.82	310.16	313.37	309.55	307.01	309.21	308.11	307.37	308.89	312.21	311.95	306.45	311.13	310.46	310.09	311.53
306.76	304.6	310.07	303.95	305.9	304.36	304.57	304.95	307.54	305.98	306.41	303.84	304.45	307.27	306.83	304.71	306.26	305.59	305.17	304.58	306.36	306.53	307.82	304.52	304.7	308.17	308.62	301.96	304.77	306.83	310.33	305.61	305.84	304.62	304.59	303.39	307.83	304.46	304.17	307	303.82	309.06	306.71	306.95	307.02	302.19	302.31	303.71	307.31	305.38
308.36	315.14	313.99	317.63	315.98	316.77	311.06	315.3	313.81	314.19	314.84	313.11	313.97	315.54	316.18	315	313.67	313.14	312.51	317.34	310.01	311	313.75	312.3	312.01	312.41	313.52	310.58	312.95	312.08	313.98	312.22	310.99	315.09	314.34	315.52	311.87	313.78	313.21	314.68	313.23	312.56	313.8	313.13	314.02	311.89	313.32	311.04	315.67	315.55
304.66	300.98	302.46	300.89	302.98	303.73	300.08	303.42	305.99	304.82	304.22	303.28	305.46	301.36	304.13	302.51	303.39	302.36	306.55	306.67	305.17	306	301.77	302.36	305.53	303.03	302.12	303.61	304.6	305.62	305.66	301.46	301.95	304.33	306.33	304.9	305.55	302.57	309.17	308.09	305.38	303.47	303.56	305.29	305.45	302.06	304.71	304.75	303.7	308.25
316.1	318.62	317.8	320.1	319.14	317.59	323.82	319.74	315.62	313.88	319.06	321.34	320.03	317.54	318.36	316.52	317.59	319.24	319.81	321.33	321.48	318.69	317.37	319.34	317.11	316.3	319.88	315.17	320.56	319.17	319.99	319.08	316.79	318.45	317.85	317.45	319.59	318.97	320.79	314.09	322.42	322.27	320.77	320.09	315.94	323	322.54	320.82	317.56	320.54
304.08	300.91	304.32	301.87	299.76	303.34	303.58	305.73	305.61	302.94	297.62	306.71	306.88	301.26	305.63	303.77	302.17	306.38	301.91	301.05	303.92	301.87	303.25	306.79	304.16	301.53	305.96	307.51	305.94	304.89	303.46	307.22	301.04	305.23	306.69	302.62	303.21	306.86	302.17	299.6	304.33	300.59	303.36	302.77	302.77	305.37	302.96	307.34	304.52	303.67
314.16	316.53	313.28	313.47	315.6	315.21	312.12	309.01	315.28	317.64	320.38	312.47	315.32	308.95	317.17	311.96	314.54	313.58	313.89	314.03	313.94	314.72	313.75	312.25	313.02	315.36	311.36	312.67	316.13	313.48	316.14	318.04	315.4	312.44	314.74	314.62	313.47	316.36	315.23	311.22	313.06	316.59	314.17	317.22	312.46	314.16	315.25	314.16	313.2	313.56
326.08	324.23	323.03	325.41	327.54	327.5	325.65	327.37	327.73	323.27	328.09	324.23	321.45	322.4	326.21	323.79	323.11	326.07	327.28	329.7	328.06	325.42	327.1	327.31	326.14	325.59	325.65	325.46	326.95	328.67	326.26	328.27	324.3	328.6	325.12	324.91	324.03	325.39	325.4	320.35	325.45	324.83	327.8	325.45	323.78	324.85	321.13	324.57	327.43	327.24
312.91	313.26	315.04	314.57	314.08	313.51	316.42	310.79	318.06	310.71	311.52	314.36	309.47	312.22	310.47	312.83	313.48	316.13	315.96	313.47	315.82	310.15	312.81	313.78	316.26	311.68	313.51	310.32	311.15	313.47	315.43	312.9	312.2	313.09	312.41	310.98	313.56	314	317.42	312.7	311.92	311.95	313.74	311.25	310.84	310.86	314.41	311.71	313.56	313.22
302.09	299.2	303.73	299.67	300.2	302.22	301.86	300.33	300.55	298.67	299.22	299.2	303.99	302.31	300.06	299.97	300.5	300.85	302.52	296.89	299.89	302.9	303.22	298.17	303.53	305.04	305.99	300.79	299.44	303.35	301.83	300.49	301.38	297.11	299.9	300.39	298.46	302.57	300.82	297.32	302.99	301.82	302.84	301.05	306.53	296.28	299.98	300.84	302.94	300.95
305.38	302.49	304.27	304.17	302.86	306.89	308.87	309.72	301.87	303.63	303.46	307.32	301.81	305.03	307.2	303.44	308.47	302.81	306.6	304.18	303.33	305.26	305.61	307.21	307.12	305.13	301.57	304.95	306.85	309.8	304.36	308.18	306.51	307.7	305.87	303.18	304.22	306.54	306.62	310.05	303.8	306.07	299.85	307.12	303.25	305.75	304.18	310.74	305	308.17
303.61	303.89	305.16	303.02	301.4	302.64	302.9	305.98	303.6	303.1	304.79	300.75	301.44	302.3	301.59	305.74	302.78	303.02	300.88	305.27	301.01	304.27	303.89	299.26	301.09	307.11	301.82	302.02	302.85	302.62	305.71	305.43	302.05	302.2	302.12	300.86	306.94	309.79	304.27	301.67	305.98	301.81	305.13	300.81	300.46	302.6	303.97	301.19	306.19	303.34
326.71	326.76	327.33	329.25	327.11	329.36	329.95	327.98	329.29	325.85	330.65	332.31	330.61	328.6	328.89	329.03	326.95	329.86	321.98	325.28	328.57	324.25	328.97	328.55	327.42	326.48	324.99	328.76	327.33	324.72	327.31	328.84	330.81	321.91	322.85	328.99	331.28	327.31	328.25	326.03	330.18	327.66	327.89	324.93	326.19	324.16	325.41	328.72	328.59	326.46
310.57	307.22	308.24	307.96	304.69	308.44	308.98	307.9	306.6	306.49	308.4	306.27	306.69	310.5	310.1	306.7	308.79	308.2	308.68	307.36	305.81	309.26	307.88	308.54	311.37	311.37	311.02	306.65	309.85	308.91	307.24	308.96	311.18	307.59	311.58	311.43	308.42	308.39	310.23	309.59	305.72	307.92	311.02	309.76	311.38	308.37	305.43	309.56	307.26	309.42
315.87	319.38	320.86	320.04	315.65	319.98	320.69	318.4	314.35	317.04	320.97	318.79	315.76	317.07	319.65	319.82	314.82	319.93	319.49	320.18	316.33	319.36	319.26	319.35	321.14	319.55	320.05	320.93	316.63	318.38	318.64	318.9	318.63	316.37	319.36	320.33	319.33	319.33	318.38	314.14	315.88	319.99	319.21	319.09	320.04	319.04	316.82	318.81	318.53	319.68
302.36	301.58	304.99	304.62	302.35	302.5	301.76	302.99	302.64	301.35	299.95	302.56	302.58	305.96	305.49	301.75	299.35	303.41	304.96	297.87	302.1	300.02	303.69	302.65	305.15	303.23	300.43	303.37	304.76	302.71	302.45	303.75	302.49	305.1	300.91	305.17	300.75	302.05	301.41	304.02	301.5	299.95	303.56	302.15	302.01	301.61	301.51	304.65	305.47	296
302.08	305.03	303.03	303.09	306.44	306.68	304.36	303.56	309.57	304.58	304.04	305.46	307.67	307.52	306.11	305.55	303.84	303.92	307.03	304.45	308.39	303.38	303.6	306	305.22	304.51	304.09	304.28	309.47	305.19	306.01	303.34	308.03	303.94	301.91	305.58	306.09	304.71	310.32	301.46	304.79	306.46	302.15	305.04	305.6	304.35	306.88	307.58	304.17	305.21
314.91	312.16	310.87	313.38	314.89	309.98	314.01	312.72	314.02	312.25	309.16	312.89	312.6	312.3	313.88	313.71	314.02	314.36	312.71	315.7	315.45	314.94	312.84	315.23	313.89	315.91	310.01	313.47	314.43	310.32	311.98	311.62	311.94	310.54	313.08	317.68	312.36	314.87	312.63	317.09	310.26	310.29	314.9	313.1	312.34	312.84	312.62	314.33	312.82	313.04
307.76	304.78	307.78	309.66	306.02	305.3	302.13	307.08	304.74	306.47	305.42	310.32	305.31	305.01	305.74	308.88	306.58	304.43	308.86	307.68	302.19	310.32	307.37	310.14	308.96	306.24	306.13	307.22	307.27	304.83	310.34	307.48	308.99	305.02	304.03	308.33	302.27	307.85	305.63	302.37	306.5	307.85	308.72	307.06	309.4	307.83	306.63	307.62	306.96	308.37
299.98	303.49	304.35	303.05	302.7	305.97	302.65	301.56	301.76	304.16	301.06	301.32	300.42	306	304.1	303.59	304.17	303.92	301.66	301.98	303.21	300.76	301.93	300.99	302.56	308.05	303.13	298.83	301.17	303.37	303.38	302.33	303.73	300.06	306.11	305.46	303.49	299.31	300.22	302.07	304.71	302.88	298.53	308.73	301.82	306	303.78	299.96	300.36	299.48
332.05	329.1	325.46	327.87	326.07	324.82	331.26	329.46	325.2	329.16	329.03	326.54	330.92	327.67	328.84	325.57	325.66	331.49	327.69	327.5	333.58	325.89	325.95	326.77	322.73	332.29	328.23	328.07	331.41	328.54	329.49	328.57	330.1	334.97	328.51	325.21	326.34	330.22	327.53	328.97	328.17	323.73	327.82	329.67	326.57	331.17	328.32	327.13	326.18	327.43
327.14	331.22	331.7	328.1	327.49	326.61	332.4	328.67	325.43	327.29	329.73	331.41	327.82	331.56	327.18	327.49	330.2	328.66	327.8	328.52	328.65	331.64	327.93	329.43	330.48	327.27	325.18	327.16	328.87	326.22	327.62	332.71	327.46	328.71	327.07	325.95	329.14	330.78	330.06	331.06	327.1	328.8	327.96	325.73	328.76	324.81	327.74	327.7	327.97	327.03
296.19	294.85	300.48	299.06	295.7	297.92	297.91	298.84	296.55	299.21	297.42	296.93	294.76	297.12	298.24	298.23	296.15	297.77	296.59	298.17	296.71	295.98	297.69	297.49	293.91	296.44	296.75	296.94	298.84	294.15	295.13	295.27	296.42	297.29	295.4	298.45	299.42	297.42	297.63	297.73	298.57	296.04	300.08	298	300.28	298.44	300.78	293.92	298.26	297.97
329.51	326.38	323.47	327.94	326.52	330.72	327.73	327.82	326.5	326.46	330.5	330.18	326.8	328.91	329.79	329.71	325.3	329.61	326.34	327.95	329	326.63	326.42	324.45	328.82	327.69	330.46	326.92	328.03	331.22	328.81	326.04	328.86	330.84	327.47	329.6	329.91	327.87	327.46	327.14	329.15	328.02	328.41	325.51	325.17	327.93	330.99	328.41	323.99	331.06
316.66	320.03	318.23	319.73	318.21	319.16	319.06	316.87	318.93	319.78	317.34	318.8	316.1	318.36	316.6	317.81	313.95	315.98	316.9	316.32	313.64	315.83	321.15	319.13	316.35	315.31	315.98	318.89	318.14	312.67	316.96	312.65	315.58	314.16	317.47	319.86	319.47	315.81	319.86	318.2	320.01	319.99	315.53	319.15	316.62	317.84	315.4	315.5	316.82	319.11
300.76	303.91	300.99	301.73	303.65	303.49	303.68	303.41	297.66	302.27	303.31	305.94	302.04	304.56	307.43	301	307.62	299.15	302.29	302.79	302.98	301.58	303.54	305.58	304.99	301.49	303.07	307.13	301.04	304.08	305.02	304.68	301.92	300.69	305.71	300.26	302.11	305.14	304.83	304.44	302.25	301.83	303.79	302.2	305.08	304.13	303.83	306.05	305.76	302.87
309.83	316.74	312.78	312.25	313.65	313.45	310.49	316.09	312.33	315.45	313.88	311.91	312.33	311.47	312.38	309.42	314.48	311.17	311.91	312.95	310.95	314.54	312.3	309.44	315.19	314.97	312.81	312.77	309.38	312.28	308.72	308.98	311.08	311.53	311.9	313.91	312.74	311.7	312.76	311.73	314.27	314.62	317.2	314.5	319.46	313.42	312.99	315.33	311.67	310.84
304.8	303.16	308.01	304.57	305.55	302.38	306.54	303.65	301.41	303.74	304.57	301.64	303	302.54	306.62	305.11	303.77	303.02	303.15	303.34	302.51	304.7	303.27	304.35	304.32	299.62	301.72	302.28	302.79	306.75	302.3	302.45	299.32	302.86	306.15	303.59	303.78	303.86	297.94	305.7	305	301.65	303.02	303.19	300.53	305.23	303.84	304.04	302.46	302.79
301.76	307.02	303.59	305.94	301.33	301.65	301.7	299.98	303.43	302.83	301.49	304.03	303.28	301.82	306.14	304.26	303.45	303.24	304.87	305.7	305.31	305.64	306.41	307.25	301.57	302.25	303.06	302.12	308.85	298.51	306.77	303.21	302.39	298.51	300.67	302.08	299.65	303.45	305.72	300.82	302.54	303.57	306.66	302.21	303.36	302.88	302.58	303.94	302.82	303.85
298.29	295.59	299.86	296.69	299.29	296.76	294.65	294.53	300.24	298.71	298.14	297.8	297.86	297.01	299.76	296.51	299.39	298.17	296.79	297.58	299.72	293.85	297.28	297.71	296.52	292.33	295.42	296.69	295.33	296.2	296.1	295.36	297.69	299.4	296.67	293.48	297.49	298.38	295.81	295.85	296.14	296.75	295.86	297.81	295.88	299.6	293.62	298.83	299.14	294.85
312.1	308.19	311.93	309.09	314.33	304.1	310.52	309.88	310.65	310.47	314.26	310.06	313.25	310.16	309.86	309.73	313.1	312.26	311.89	309.37	307.81	307.02	311.48	310.26	310.34	309.04	309.05	310.16	306.39	313.36	308.6	308.95	307.81	313	312.71	308.84	312.94	309.29	313.42	308.14	313.67	305.54	313.19	313.67	313.55	311	311.1	310.12	310.44	306.74
326.03	325.28	328.15	328.81	329	323.73	327.39	326.75	326.59	329.46	330.19	329.01	328.91	327.16	328.55	324.93	329.67	329.64	325.6	333.4	329.65	325.74	326.38	329.09	326.76	327.67	330.87	326.59	329.02	325.96	326.09	326.69	330.15	324.8	329.42	326.23	327.48	325.46	329.39	327.63	325.65	329.36	326.41	326.38	330.21	326.37	329.98	326.99	330.57	329.59
308.8	312.37	311.21	310.8	311.4	310.27	311.96	305.15	312.18	312.61	309.77	310.6	307.78	306.76	305.17	313.68	314.2	312.87	308.51	312	312.16	309.51	312.23	311.2	309.06	308.88	310.47	310.28	311.56	311.85	308.83	309.86	310.43	309.13	312.73	315.67	307.54	309.69	311.74	308.53	311.52	307.57	307.14	311.68	310.93	311.46	308.62	311.1	310.78	311.04
304.23	301.3	301.5	302.68	302.92	302.23	301.58	301.3	301.47	303.67	301.7	305.42	302.95	303.69	305.31	303.56	302.78	302.45	306.07	302.49	303.88	303.37	305.03	300.73	300.94	300.49	302.85	301.81	304.67	304.88	302.3	300.58	298.65	303.32	304.77	301.04	304.72	304.63	305.19	305.06	300.95	304.85	301.27	304.2	303.4	301.06	299.93	301.92	303.46	303.64
299.91	302.37	301.71	297.16	299.17	299.5	299.16	299.86	299.02	298.04	300.54	303.72	299.89	300.25	299.88	301.27	303.35	300.54	300.43	300.86	303.15	298.87	304.91	302.44	297.04	298.71	302.49	300.12	300.84	302.86	301.51	304.7	295.99	303.65	301.68	300.46	297.48	302.27	298.35	297.41	300.44	298.28	302.7	299.68	299.93	302.45	302.59	303.02	300.59	300.38
305.32	307.88	311.15	309.91	307.19	309.9	309.25	310.27	303.4	307.45	308.3	306.07	305.7	307.23	307.43	307.16	307.57	306.84	305.2	306.48	306.83	305.41	306.07	309.88	308.81	306.73	306.87	310.78	307.33	304.62	309.9	307.26	305.18	308.67	305.25	307.99	307.74	305.09	310.27	307.14	309.04	304.13	307.73	309.14	308.32	305.95	305.66	306.5	306.68	308.5
315.74	317.1	312.35	310.28	311.2	313.69	312.56	315.38	319.43	310.83	308.98	317.37	310.46	310.83	310.73	314.13	314.58	310.38	313.86	312.1	314.31	312.99	314.76	311.4	314.28	314.04	314.54	311.77	314.55	314.83	313.92	318.02	317.96	318.32	314.96	314.92	311.9	315.09	312.01	312.44	313.38	308.86	312.28	312.04	315.28	316.47	312.75	313.32	312.99	314.98
303.29	302.61	295.75	298.36	299.04	301.62	299.27	299.69	299.1	295.55	302.94	297.83	300.79	302.16	298.07	297.73	299.33	298.33	301.01	298.85	300.04	299.36	301.92	299.25	296.16	298.93	301.54	300.78	300.44	301.07	298.35	304.19	301.97	300.46	301.21	302.74	300.33	300.6	299.06	299.3	299.75	298.17	304.6	300.26	301.76	301.92	300.06	300.77	301.14	301.48
303.71	300.9	300.86	304.25	302.88	302.77	301.95	304.04	304.55	302.18	306.93	300.58	302.33	301.64	301.41	301.21	307.31	303.38	298.32	303.53	299.97	303.27	304.42	300.83	301.44	302.89	301.36	300.09	301.59	302.28	301.83	304.53	302.74	303.11	301.97	301.32	301.83	304.05	304.22	302.14	304.92	304.78	300.8	302.16	299.79	304.64	301.48	303.42	302.02	304.06
298.4	297.9	298.67	296.14	299.63	295.44	297.02	299.13	295.31	296.82	300.17	296	295.99	294.26	295.09	297.68	299.2	295.25	298.72	301.99	295.63	303.36	297.84	298.21	296.45	296.57	300.06	292.49	296.16	297.85	294.18	293.76	299.12	297.76	298.26	295.3	295.88	295.07	297.83	300.41	293.8	296.23	296.17	299.41	296.67	298.02	298.12	298.97	299.05	296.14
295.48	297.13	298.61	296.63	301.21	294.2	298.01	294.34	300.15	299.66	297.29	294.57	296.15	295.71	298.55	293.59	299.67	296.47	294.88	295.57	296.49	294.75	295.99	298.32	299.29	299.87	300.04	297.24	292.91	299.85	295.2	295.55	294.82	297.85	297.24	294.9	294.22	296.64	297.73	295.63	295.61	301.09	293.07	294.26	293.55	298.48	297.29	296.69	297.96	290.92
328.56	325.86	325.65	327.25	328.25	326.99	330.08	329.25	330.44	324.84	329.52	328.48	325.23	328.78	328.26	327.83	328.56	328.92	328.83	323.34	330.88	328.66	330.02	327.15	326.32	328.21	327.25	329.71	329.43	324.91	331.91	326.42	330.26	326.43	328.6	325.42	329.87	329.74	326.24	325.05	330.43	328.86	332.58	327.37	327.9	330.22	327.07	331.98	328.86	328.21
311.96	314.99	312.75	317.12	314.82	310.51	311.58	316.04	309.98	309.64	317.77	313.91	309.75	312.39	315.16	311.49	314.13	313.25	308.68	311.57	311.54	312.47	313.47	311.78	313.75	311.3	313.31	313.82	312.71	313.89	314.74	315.54	314.84	311.45	311.99	312.89	312.13	312.36	312.52	312.12	312.19	311.78	311.48	315.43	312.42	313.46	313.81	311.84	310.07	308.59
308.41	311.31	311.65	311.17	312.82	310.71	310.91	310.77	310.07	312.36	313.21	311.45	312.69	311.05	311.36	309.26	308.04	311.06	312.7	310.8	311.46	311.43	313.05	315.4	318.08	312.36	310.82	311.9	311.25	310.09	311.65	310.93	314.49	311.19	310.06	313.81	312.66	312.16	315.93	307.38	313.08	312.58	313.47	311.05	314.51	311.74	309.6	317.18	310.71	308.32
318.67	320.46	318.59	317.66	316.67	318.13	318.85	317.74	317.9	322.11	321.51	314.68	321.68	314	321.06	320.06	318.23	319.15	316.19	316.43	318.86	320.35	321.75	318.53	315.76	317.62	319.95	315.62	319.94	317.06	318.37	321.33	317.75	318.18	319.37	318	322.58	317.25	317.9	320.23	317.46	318.62	318.34	320.21	319.12	319.51	320.15	318.23	320.61	321.11
296.93	299.34	296.97	297.23	296.26	300.15	295.49	295.45	297.39	297.19	300.92	298.54	296.69	293.64	294.46	294.61	296.34	292.94	298.03	298.07	296.26	300.37	297.59	295.69	296	298.23	297.72	294.55	295.3	301.73	299.67	298.01	296.76	298.26	294.93	299.46	296.27	298.62	297.03	297.29	299.06	298.84	295.21	296.69	296.46	294.7	295.11	295.85	297.98	298.25
313.24	314.64	313.13	313.92	313.08	314.79	312.64	316.98	315.23	310.9	312.68	312.72	314.4	311.48	315.54	313.08	312.88	311.05	313.8	314.24	312.08	314.12	316.18	311.01	313.11	309.84	310.27	315.04	311.92	311.17	315.4	309.52	312.44	311.26	315.3	313.93	314.93	312.64	312.61	311.77	314	311.85	312.06	309.84	313.97	313.6	317.12	316.36	311.4	313.23
313.11	312.84	312.71	317.08	317.69	315.36	314.21	313.7	314.66	313.59	317.4	313.9	312.56	313.97	312.22	315.69	311.89	318.12	313.01	316.1	316.02	317.81	313.39	313.67	316.47	316.7	314.25	314.23	314.02	317.12	317.68	314.46	316.76	316.76	316.24	316.12	317	314.67	315.53	313.17	315.56	318.57	312.59	312.96	315.83	310.03	316.95	317.3	313.47	315.25
309.9	307.51	307.83	305.69	306.71	309.46	309.18	306.3	309.22	311.34	309.12	310.05	309.11	312.17	309.57	302.28	306.03	309.9	309.21	310.47	312.86	310.55	308.6	309.19	310.74	306.38	310.37	305.74	308.74	308.46	306.88	306.89	308.15	309.13	309.55	309.36	307.03	306.53	308.68	312.93	309.47	308.37	308.5	308.4	310.52	309.56	307.41	311.46	310.04	310.32
317.26	316.49	312.99	318.37	315.16	313.68	317.67	316.01	317.95	313.86	318.92	317.99	314.81	315.86	316.03	316.57	313.51	316.6	316.71	316.73	317.58	319.25	315.5	318.57	319.17	314.2	315.88	316.42	315.67	319.16	314.64	318.16	320.26	315.91	318.55	314.37	317.12	313.7	318.3	318.01	318.39	316.96	316.88	317.78	319.53	318.68	314.12	316.33	317.09	317.28
302.14	303.39	304.64	304.2	298.46	300.25	299.82	301.3	305.67	305.58	300.3	306.43	303.11	304.17	304.99	304.7	302.23	306.13	302.22	306.81	304.1	307.86	298.06	303.03	305.96	301.22	305.74	304.69	304.24	300.09	303.17	303.5	305.13	304.84	305.53	301.97	301.48	302.18	302.71	304.75	303.5	306.43	305.66	302.66	306.18	306.5	305.82	307.86	301.8	305.02
307.38	308.21	306.04	307.27	306.26	304.37	307.71	307.62	309.91	307.07	309.28	311.07	309.88	310.45	306.94	308.68	306.86	310.46	310.93	309.79	312.44	305.99	308.06	309.26	306.2	309.74	306.58	306.34	309.53	306.54	311.35	306.47	312.53	307.45	306.15	311.36	309.54	306.22	309.5	306.42	310.16	308.76	306.25	309.11	306.39	310.59	308.77	310.27	308.62	307.78
309.91	307.89	309.51	308.81	312.3	307.46	304.67	309.25	307.93	307.33	308.05	311.71	307.02	308.82	307.94	306.82	307.66	305.43	306.27	307.71	309.06	311.25	307.37	305.97	305.22	305.88	306.82	304.84	309.61	306.26	306.03	307.31	306.77	307.88	305.02	305.7	306.29	306.49	308.94	304.55	305.52	308.34	311.46	307.12	308.35	303.28	303.64	304.69	309.39	309.98
307.67	311.4	313.45	306.98	311.78	305.3	312.9	309.77	306.89	308.89	311.1	309.26	309.9	310.02	309.94	309.75	310.36	310.72	308.27	310.54	310.49	311.13	309.01	311.33	312.76	311.42	310.94	309.63	312.08	310.91	311.18	312.9	313.91	311.47	312.45	310.27	310.17	309.35	310.7	312.13	305.54	309.05	312.3	312.05	311.97	310.37	310.98	318	311.11	311.26
316.04	318.5	319.9	322.15	323.05	313.86	315.4	318.21	317.24	318.25	319.21	318.46	319.12	318.12	316.43	317.4	317.98	321.15	318.77	315.98	317.03	318.43	316.99	317.61	316.77	316.96	315.72	317.67	318.09	315.86	316.81	319.17	317.91	314.84	321.11	317.71	318.85	320.48	319.28	318.81	319.5	319.44	314.57	320.11	317.45	316.06	315.57	319.58	314.77	319.19
312.59	312.92	312.61	312.77	313.43	313	310.39	311.65	311.66	314.04	316.55	311.62	312.71	312.49	316.72	316.01	316.37	312.56	310.98	312.98	310.01	312.86	314.55	311.22	313.12	312.66	312.77	312.13	310.81	313.6	313.28	314.32	314.07	310.94	314.04	311.94	315.08	316.72	312.29	314.25	312.41	313.67	308.42	313.5	313.38	313.05	309.87	313.05	311.29	314.92
319.54	317.24	313.24	313.91	311.28	318.66	313.32	315.72	316.21	315.94	317.86	314.35	318.94	319.13	319	316.01	316.61	314.91	317.36	315.99	315.82	313.16	315.03	316.78	315.33	316.23	317.32	314.51	313.08	317.86	313.67	313.96	316.57	313.93	317.75	314.81	313.35	316.12	314.24	317.86	317.11	313.37	312.93	318.49	318.21	315.11	315.74	315.43	312.8	317.3
293.72	295.92	295.28	297.5	292.97	294.06	294.74	294.64	296.08	293.51	293.57	293.08	290.18	292.91	289.83	293.62	297.37	294.75	295.92	293.23	296.4	293.22	294.06	291.31	292.06	293.3	290.22	292.28	295.16	295.66	294.09	290.6	294.17	294.15	292.97	295.33	294.11	295.99	293.34	293.92	293.47	291.5	298.99	296.35	293.22	294.39	292.24	294.61	293.7	294.73
303.9	304.25	302	305.04	302.99	299.61	302.22	306.13	302.02	305.49	303.54	305.83	302.37	307.16	300.61	301.71	303.02	300.04	302.6	303.65	300.13	301.53	303.76	303.17	305.48	303.31	302.05	302.77	298.7	300.93	303.18	301.46	301.6	302.15	305.6	305.9	304.86	303.69	306.3	304.86	299.85	301.74	303.06	303.21	305.35	302.23	303.51	305.03	302.86	304.49
299.92	305.91	301.45	299.11	299.85	298.31	299.67	297.42	298.78	301.8	301.12	301.42	300.76	296.04	300.73	301.07	303.25	299.66	297.27	298.9	301.82	295.5	300.28	300	299.11	297.61	302.39	298.77	300.22	302.14	300.05	299.66	299.44	301.91	299.67	297.04	298.1	298.92	303.14	301.72	302.72	299.38	302.47	302.28	298.79	296.63	302.19	302	297.91	303.11
304.59	305.41	304.49	307.11	307.07	305.82	304.61	306.34	307.71	307.33	304.16	301.05	306.06	307.84	308.58	307.44	307.95	307.58	309.24	307.73	307.75	307.26	307.24	306.17	306.9	306.4	303.21	306.45	304.8	304.46	304.74	304.6	309.72	304.33	304.81	309	301.53	306.93	305.92	305.55	304.91	312.1	304.93	305.51	306.73	310.77	304.36	305.76	306.32	305.24
311	307.51	308.41	307.5	306.36	308.26	309.15	308.72	307.06	307.27	307.87	306.53	311.88	308.32	308.38	310.01	308.23	307.12	307.18	306.24	308.62	309.25	310.71	306.7	308.47	307.77	304.49	310.66	313.17	308.74	307.12	308.58	308.82	304.7	308.52	309.69	309.46	309.06	311.09	308.01	306.52	307.72	308.97	308.53	312.97	304.91	308.62	309.18	308.04	306.24
324.78	325.27	327.22	326.95	325.69	327.36	328.49	326.45	327.44	328.18	327.43	326.1	330.05	328.33	329.09	330.69	326.17	328.68	325.91	327.27	327.38	331.78	327.55	325.77	322.77	330.04	327.33	322.78	323.17	328.35	328.73	330.16	327.51	328.67	325.09	325.34	326.41	328.26	327.78	325.85	328.15	329.01	326.81	326.37	327.74	326.65	328.52	329.65	329.02	328.35
302.25	306.09	304.97	301.87	305.02	303.71	304.84	305.42	305.89	303.35	303.97	302.06	302.73	306.01	303.41	305.08	304.18	310.48	305.44	305.7	305.75	302.31	303.34	302.61	301.3	303.61	304.89	302.76	304.24	302.95	304.85	302.77	303.73	307.2	305.26	303.49	304.78	304.36	307.25	301.96	304.74	302.27	305.59	305.7	303.18	305.54	302.5	301.98	305.39	306.01
312.61	312.77	312.08	310.7	312.62	310.88	309.29	314.68	311.6	313.11	316.53	311.52	313.6	309.55	311.1	311.76	316.53	313.45	312.67	314.75	311.92	311.67	313.4	313.76	312.12	312.59	312.66	314.36	314.49	314.04	310.48	310.88	315.15	315.75	311.06	314.7	311.5	314.1	312.12	312.14	312.39	313.45	310.36	315.73	312.93	314.15	313.56	311.95	313.37	314.98
297.44	301.02	296.08	295.76	297.29	295.26	300.36	294.9	299.1	296.3	296.56	298.24	296.26	299.1	295.7	299.03	296.55	297.02	298.41	296.86	297.8	297.1	296.73	298.05	299.54	300.36	294.75	299.93	293.41	296.67	295.01	295.91	297.39	298.97	298.31	297.37	295.68	296.85	298.46	296.77	297.68	296.58	299.47	295.95	300.56	295.98	299.16	297.18	295.09	294.14
295.72	302.34	303.88	301.17	301.27	298.47	301.14	302.3	302.88	301.17	298.34	305.6	305.55	299.74	302.35	300.07	303.63	303.05	297.75	300.07	303.52	301.68	299.44	302.12	303.27	300.67	300.66	298.29	297.01	302.24	303.17	297.85	300.73	303.71	302.11	300.95	298.75	299.56	302.59	301.91	301.03	298.3	302.28	301.95	297.96	302.33	301.11	301.01	298.4	300.37
311.98	316.39	310.83	312.76	307.32	311.55	314.38	311.92	310.64	314.07	312.21	311.81	310.89	313.12	319.18	315.25	314.11	309.58	311.62	315.09	316.6	312.46	315.22	312.42	315.7	312.14	313.81	313.56	313.28	309.26	315.55	311.99	315.66	311.52	314.9	316.96	311.3	310.11	312.23	312.94	312.87	311.64	311.6	310.7	311.19	312.94	313.24	310.14	316.25	310.92
295.84	292.38	294.72	295.62	293.03	297.42	294.21	294.07	298.01	294.35	293.96	297.21	296.85	298.38	294.45	296.43	296.69	294.88	293.63	295.51	295.13	298.32	295.87	293.66	297.95	292.5	292.97	294.84	298.25	296.72	292.56	298.73	296.79	297.09	299.66	297.34	292.15	297.66	295.32	297.47	293.24	297.39	295.51	297.23	295.74	294.26	294.68	296.11	295.3	293.43
302.22	305.21	302.83	304.11	303.91	305.22	301.89	303.85	303.78	303.21	301.39	301.91	302.57	300.98	305.19	302.96	301.18	302.2	303.7	301.86	304.09	302.76	303.38	303.4	298.78	305.66	302.57	303.53	304.38	301.34	300.59	303.97	303.1	303	302.4	302.23	303.86	304.17	300.74	302.69	301.09	299	303.45	305.72	303.03	302.47	298.33	302.12	304.86	304.32
328.63	329.25	322.33	326.12	327.53	325.39	326.91	328.36	329.94	330.16	328.87	328.58	329.45	325.44	328.44	323.85	326.63	328.96	331.21	326.35	325.57	326.78	330.62	328.96	330.69	332.93	334.69	326.34	329.11	333.52	325.94	328.42	325.12	330.05	327.07	329.02	326.97	326.95	330.86	328.8	329.63	330.56	329.23	325.99	330.47	328.7	328.21	323.94	328.45	331.42
324.87	325.16	324.15	325	325.41	328.22	324.32	321.19	325.02	324.74	325.8	325.43	322.9	323.14	324.57	325.8	327.59	321.81	326.38	324.98	325.51	324.92	325.1	325.16	324.25	322.08	323.53	319.5	321.96	325.5	326.79	322.16	325.07	325.46	324.53	322.68	325.1	325	322.29	325.55	327.22	329.01	326.65	326.51	320.24	328.29	323.49	324.19	325.61	326.45
308.75	312.75	313.99	311.4	312.35	311.13	313.42	314.41	312.07	314.88	311.11	313.8	312.54	309.78	311.37	315.63	309.13	314.97	312.9	313.94	313.2	311.32	317.79	315.26	311.97	313.16	314.77	309.01	310.53	315.34	311.83	311	313.78	310.33	316.04	313.86	312.41	312.64	311.37	309.98	309.6	314.96	315.57	314.2	312.82	314.59	311.08	312.3	312.4	313.43
298.11	296.14	295.38	291.62	295.12	296.7	294.48	295.49	293.81	295.96	298.4	291.9	294.92	294.42	296.54	294.79	294.06	295.87	294.06	296.48	292.74	293.59	296.65	295.85	296.8	296.13	292.38	296.19	295.7	294.38	293.74	295.94	295.69	296.32	293.3	296.53	292.57	296.83	298.07	296.86	297.38	295.07	297.26	293.65	297.47	297.13	296.11	293.36	296.91	296.41
312.05	311.15	310.74	315.92	307.38	314.77	317.15	310.52	313.66	315.85	313.24	314.05	314.08	313.43	316.78	316.78	316.75	311.34	315.75	314.06	315.14	314	315.44	311	310.16	310.42	312.71	315.53	313.06	312.66	312.21	318.24	312.43	313	315.8	312.93	314.02	311.88	313.22	310.23	316.01	311.49	317.26	312.13	315.73	316.09	313.43	312.75	313.47	314.06
317.62	317.99	319.66	320.66	316.87	316.88	320.39	318.18	319.89	318.94	319.35	318.36	319.26	323.93	315.23	318.35	312.7	316.91	315.94	315.75	315.98	316.45	317.78	319.77	317.86	320.22	320.3	317.29	320.61	314.59	317.26	318.58	319.82	318.46	317.36	317.1	319.03	319.71	318.99	318.11	319.43	316.46	316.29	320.72	319.18	317.46	318.54	320.38	317.51	317.25
310.6	307.93	310.56	313.92	309.79	312.96	311.62	314.47	313.05	312.26	310.77	312.56	309.65	314.19	311.74	313.44	312.22	312.97	310.93	311.22	311.25	310.57	313.22	313.26	311.12	313.45	312.19	311.34	311.11	309.76	312.63	310.15	310.63	310.08	312.49	315.07	310.89	314.25	311.09	311	311.44	310.8	312.38	310.2	315.22	313.03	313.27	309.19	311.76	314.09
311.21	311.2	315.04	315.74	312.27	311.51	318.54	314.7	314.95	313.65	315.37	319.02	313.37	314.59	317.21	315.23	316.75	316.25	315.31	317.44	312.41	314.69	314.33	316.4	315.47	315.6	313.43	315.08	316.25	313.84	313.33	317.75	317.15	313.24	312.6	314.41	315.27	313.79	319.1	314.65	315.8	313.13	316.29	318.5	316.46	318.22	313.08	311.48	314.68	314.27
301.71	297.5	298.05	299.61	304.2	300.95	301.04	303.15	299.98	299.06	300.97	301.09	301.04	299.15	300.34	301.33	302.18	301.73	300.13	301.83	302.36	303.08	300.77	299.15	301.54	299.28	300.77	307.13	300	299.47	300.36	301.3	304.4	300.77	301.89	299.83	302.87	301.95	300.46	300.02	300.89	298.74	297.56	299.84	301.44	297.36	297.66	301.07	299.84	304.32
325.79	327.95	324.75	326.86	327.91	327.01	328	326.78	324.47	330.28	327.43	327.57	328.37	331.71	321.34	329.76	330.51	325.26	328.05	329.61	327.11	326.96	329.11	328.28	325.41	328.72	327.02	325.33	325.75	328.41	325.21	328.23	325.6	325.61	325.4	327.54	326.86	328.6	328.21	329.38	331.35	327.9	330.3	329.12	325.7	326.25	327.08	328.1	324.92	325.18
308.82	310.97	309.73	308.86	308.9	310.16	311.32	311.09	306.55	310.85	309.98	308.64	312.36	311.62	309.81	309.39	306.98	308.12	307.26	308.01	309.72	310.41	309.62	307.59	310.86	309.51	310.86	310.1	308.65	309.28	305.78	307.47	311.31	309.43	311.96	306.88	308.14	307.5	312.02	307.31	310.19	309.55	305.58	311.25	308.14	310.38	307.17	311.87	310.91	309.28
302.14	303.99	303.35	306.07	300.99	307.35	305.58	299.98	302.44	302.01	304.4	303.56	302.18	301.23	307.13	301.27	301.95	303.38	302.02	304.51	305.44	305.44	303.12	305.97	302.38	304.18	304.89	304.27	304.62	302.68	307.81	302.36	303.99	303.9	302.81	305.15	303.7	301.5	302.83	304.61	306.62	304.4	300.2	305.32	300.12	302.24	307.71	300.25	303.1	301.96
313.2	310.79	309.51	310.74	312.12	307.85	306.39	313.05	312.25	308.12	309.61	309.94	307.87	314.99	309.87	310.03	309.09	311.49	309.38	310.94	309.1	309.42	307.49	311.15	308.79	309.82	313.46	309.85	311.53	310.27	310	310.84	312.33	313.32	306.71	307.05	312.59	308.53	305.37	309.39	309.1	308.77	308.99	309.29	310.41	307.77	308.38	308.62	312.65	310.95
322.55	325.77	324.69	325.77	325.46	326.91	327.38	326.69	325.83	326.09	326.72	326.5	324	323.85	324.39	325.56	324.6	326.64	325.44	330.05	325.18	325.45	324.76	326.64	324.06	325.01	323.1	327.51	321.92	323.77	326.35	323.42	323.43	323.75	324.59	327.03	326.7	323.8	322.09	324.24	327.49	329.18	327.99	329.78	328.12	323.45	322.92	325.85	327.96	324.97
301.6	300.36	303.17	300.84	301.46	298.51	300.92	297.54	301.04	299.72	301.2	302.77	303.26	301.32	296.65	299.61	301.36	302.15	302.57	304.13	302.49	300.45	301.6	299.34	300.78	301.94	300.18	300.74	300.43	298.8	302.01	298.48	300.72	297.79	300.71	301.28	300.11	300.43	303.85	301.39	296.98	298.17	304.39	302.08	299.29	298.33	298.75	301.72	298.51	302.93
299.22	299.83	301.67	298.89	299.74	298.61	296.83	300.39	298.61	300.02	299.44	299.15	299.99	297.62	301.55	298.52	300.66	298.72	295.38	302.99	300.15	300.69	300.77	299.96	298.56	297.53	299.96	297.66	301.44	296.36	303.28	300.05	298.59	301.35	301.54	299.89	299.55	301.83	301.15	298.87	299.21	298.27	302.24	299.73	301.98	301.41	302.1	298.86	302.51	298.02
316.31	316.12	312.6	315.39	313.22	311.05	314.88	314.06	313.54	314.06	315.76	318.2	310.84	314.53	315.66	310.29	312.33	312.68	317.13	309.83	315.17	311.66	314.17	312.36	312.21	314.07	311.93	316.38	313.91	315.66	314.82	313.92	312.42	313.03	312.68	312.73	313.18	312.68	311.58	316.95	315.3	312.76	311.32	310.06	314.12	310.63	311.96	313.68	315.76	314.29
301.24	303.27	304.47	306.03	301.43	302.38	305.62	305.06	302.08	299.3	303.49	305.37	304.47	301.62	305.37	299.16	305.81	304.28	302.11	305.59	303.62	301.83	304.65	303.86	305.09	303.28	301.46	301.83	306.55	302.2	303.51	306.45	298.7	302.38	304.59	298.69	300.43	303.28	303.34	306.77	304.26	301.79	302.42	303.63	299.75	301.52	302.29	303.04	304.79	302.74
301.2	302.23	304.77	308.11	304.45	305.94	303.68	304.77	304.12	301.38	302.61	304.93	301.93	301.36	307.22	306.12	305.47	306.13	302.65	301.92	305.07	303.8	302.17	303.86	306.44	299.91	304.59	304.47	304.01	301.15	305.86	301.11	305.52	303.26	305.22	302.97	304.81	301.85	306.22	305.82	302.76	306.76	304.12	303.74	304.38	302.79	299.66	306.37	307.12	307.01
312.7	312.89	316.34	311.3	312.91	312.75	313.42	312.14	312.82	317.89	313.67	317.02	313.29	312.01	312.38	314.2	312.56	310.61	313.42	312.23	317.53	315.71	313.75	314.7	310.66	313.09	313.6	312.47	312.56	312.06	313.78	312.35	316.79	316.24	315.72	314.52	316.87	317.87	311.92	313.15	312.49	316.25	311.09	315.06	316.23	314.52	313.74	315.73	314.57	314.58
293.64	292.72	297.91	295.86	291.84	296.41	289.65	294.01	291.52	295.75	291.21	294.19	292.48	295.76	293.69	293.71	296.08	294.68	296.21	293.56	293.82	294.81	295.06	293.13	294.69	290.73	297.67	293.26	293.8	297.03	294.88	293.91	293.76	295.93	296.23	292.9	297.71	296.69	292.38	298	290.08	291.74	294.66	294.03	295.92	293.35	296.32	297.36	293.91	292.83
313.8	313.6	312.77	317.95	315.56	314.36	311.54	311.38	310.87	314.7	315.93	316.35	313.16	316.64	316.87	314.62	315.67	315.77	314.32	315.14	316.62	312.51	313.7	312.98	312.76	314.12	313.07	312.94	313.62	310.76	316.54	312.53	313.9	314.46	315.01	311.59	313.3	311.76	311.24	315.4	316.67	315.34	310.37	313.39	316.32	310.89	316.34	315.21	310.41	312.36
314.07	318.5	316.05	317	319.65	317.2	319.77	315.86	318.23	313.82	316.81	320.05	317.44	316.99	320.01	318.1	316.99	319	322.1	317.05	320	317.31	316.88	321	314.01	320.02	312.81	320.04	322.41	319.27	316.35	318.37	319.45	317.19	320.11	315.61	318	317.9	317.93	318.33	321.4	318.35	320.01	315.43	318.97	318.95	317.92	315.5	315.95	319.85
320.34	319.88	315.71	321.58	317.46	318.1	323.54	318.29	318.57	317.07	322.61	320.38	316.74	319.78	318.3	319.67	319.77	321.55	318.55	317.14	317.93	322.35	322.74	315.98	319.82	314.42	317.81	317.41	316.41	314.95	317.05	317.39	315.61	321.42	320.17	320.35	318.9	321.24	316.44	318.52	319.3	318.95	317.66	318.67	318.41	319.36	318.45	317.97	317.43	318.31
307	308.49	303.51	306.88	304.4	307.29	308.12	302.86	305.22	307.88	307.67	308.35	307.25	304.64	304.74	305.23	307.69	304.56	307.1	302.87	306.16	308.98	307.6	308.26	307.59	306.11	309.61	307.41	306.35	306.6	304.22	307.24	307.93	304.04	302.82	303.92	309.83	307.69	306.69	305.14	307.05	306.51	305.79	309.15	307.27	304.4	307.92	307.63	304.26	305.58
309.97	308.64	309.74	312.09	310.56	310.91	312.62	314.72	313.68	312.07	312.72	311.52	311.66	312.07	312.57	310.18	312.48	309.45	308.64	312.71	314.93	312.01	310.4	312.34	309.35	314.22	310.36	309.71	310.67	312	312.27	308.85	312.34	312.82	310.34	308.5	312.26	311.36	312.91	311.96	308.38	310.19	308.05	307.97	308.09	311.74	309.15	309.85	309.74	310.29
318.39	319.21	318.54	318.59	316.59	317.26	316.69	312.99	315.53	318.37	318.78	317.77	319.31	318.87	315.8	316.21	318.9	317.07	315.12	318.57	313.79	318.68	319.38	316	318.07	319.34	316.47	315.84	319.48	318.19	314.61	318.55	321.93	315.58	317.12	317.14	317.32	317.97	314.93	314.34	316.76	315.02	319.53	315.45	318.82	315.2	318.19	317.39	317.26	316.27
301.24	301.4	303.7	300.62	302.5	300.66	301.87	302.27	299.94	299.46	301.16	298.53	300.99	300.9	301.68	300.48	298.81	297.95	299.93	301.09	300.71	303.22	299.88	300.47	298.67	300.75	299.65	301.24	302.47	297.92	302.83	302.28	303.4	297.55	302.51	302.16	300.47	304.15	300.75	303.25	300.5	303.52	303.91	297.8	298.85	303.24	301.63	302.25	303.37	300.81
316.62	313.72	319.68	316.52	312.58	317.92	317.19	316.65	316.42	315.9	317.02	316.2	317.91	314.81	318.22	315.84	313.14	314.82	314.7	316.59	315.95	316.71	316.91	317.88	318.11	317.84	317.52	314.46	316.64	314.87	315.38	315.61	319.18	315.1	316.19	312.54	315.76	317.59	318.27	314.29	317.02	316.29	316.44	311.67	317.42	313.73	315.22	315.47	316.34	313.54
317.23	315.96	315.31	311.95	309.71	312.16	312.99	312.33	310.98	313.79	313.56	316.3	313.76	309.18	315.46	313.59	311.53	314.21	315.58	313.12	317.13	316.67	314.21	317.15	314.03	316.38	311.15	310.58	316.25	313.45	314.06	311.69	313.97	316.11	311.65	314.78	312.1	315.88	309.34	315.02	316.17	313.86	315.26	312.55	314.63	311.94	311.69	314.74	316.02	313.08
316.42	317.69	312.98	311.82	318.67	318.35	316.98	317.13	315.98	315.49	318.67	316.06	317.82	315.36	315.77	315.39	319.27	318.43	317.57	317.77	317.58	315.42	316.56	316.19	317.17	311.97	313.97	314.12	318.53	316.33	318.39	317.33	317.4	313.03	316.56	314.46	315.89	314.4	315.73	316.47	316.33	316.02	315.14	314.61	319.93	320.8	317.08	317.56	314.04	317.71
315.17	313.33	312.9	314.27	314.84	313.87	316.68	316.66	315.52	313.17	315.11	311.61	315.07	315.43	314.85	311.28	314.94	314.89	318.68	317.54	314.46	310.25	314.34	315.76	312.43	316.18	313.61	312.18	311.19	317.58	313.75	313.1	311.06	317.72	312.48	317.27	315.58	315.15	314.73	314.22	314.56	314.47	316.32	316.46	314.64	318.56	313.03	314.57	315.96	313.66
306.03	307.64	307.29	308.38	307.3	303.55	306.67	308.18	306.97	308.51	307.89	308.3	307.68	310.46	306.78	308.95	307.19	308.55	306.02	309.62	307.92	307.47	306.68	306.41	305.49	307.52	306.95	309.49	306.23	311.42	305.05	311.24	306.61	305.95	306.86	306.78	309.13	303.41	308.68	305.26	305.69	306.87	307.64	310.07	305.11	304.34	306.76	308.33	307.77	310.22
311.56	308.42	302.9	308.04	304.53	301.72	301.66	305.91	300.55	304.59	305.07	307.13	301.17	309.05	306.47	307.61	304.26	306.65	304.2	306.72	305.59	304.7	303.93	311.85	302.95	303.99	301.47	310.7	305.24	303.81	305.46	306.06	307.8	307.17	303.83	306.66	305.1	304.5	307.77	304.06	303.15	307.31	305.37	306.19	305.61	306.49	306.34	305.56	306.03	305.85
313.84	317.06	315.23	318.1	315.1	313.56	317.5	316.35	317.46	317.67	317.28	316.18	316.44	317.42	318	317.68	316.44	315.53	316.8	317.22	318.01	318.32	311.08	316.85	318.21	317.32	318.69	315.53	318.02	313.99	316.45	318.01	318.4	316.92	315.45	316.12	315.08	317.11	317.25	315.29	315.58	315.53	317.19	318.92	314.5	314.35	315.1	315.58	314.91	319.98
301.42	304.77	307.03	302.58	304.58	304.04	306.14	303.89	304.15	305.02	302.13	301.96	301.17	305.41	305.02	303.34	305.22	304.57	305.49	302.28	303.05	301	306.3	305.21	301.29	303.84	303.3	304.9	309.22	306.65	306.94	305.65	306.69	302.57	304.86	302.59	305.52	300.18	302.38	306.33	301.63	306.65	303.73	305.14	303.2	306.03	301.49	307.1	307.87	305.96
316.66	318.6	318.93	319.22	317.23	313.29	317.1	313.76	319.13	315.53	316.31	318.18	314.8	318.54	317.71	316.19	317.22	318.19	319.19	317.58	317.29	318.16	318.52	318.08	318.1	319.79	317.54	317.51	315.61	319.2	315.17	316.51	314.85	315.76	319.28	316.78	317.86	316.78	320.19	317.07	317.85	316.27	316.45	313.88	314.35	313.74	316.25	315.15	313.86	317.69
311.84	315.76	314.86	310.78	313.04	309.79	313.75	313.65	311.84	315.1	313.28	314.93	311.87	312.18	313.9	312.3	315.38	314.88	314.65	314.58	314.66	314.18	314.29	313.84	312.61	312.99	314.48	313.12	311.18	312.73	315.2	309.95	310.88	309.67	310.86	310.57	314.31	311.76	315.09	313.38	312.32	313.73	311.91	314.53	315.98	310.44	313.74	314.46	316.01	312.12
300.89	302.37	305.19	303.34	303.07	307.05	306.55	306.65	301.47	302.84	302.44	302.47	299.64	305.27	305.18	304.57	301.67	306.26	302.35	304.07	305.33	300.65	305.17	302.01	305.55	302.51	298.8	302.29	302.19	303.88	303.71	301.35	304.41	306.12	303.79	304.02	301.7	302.75	303.79	302.15	308.25	299.91	303.5	300.31	304.57	303.41	303.94	306.09	303.68	301.3
295.2	299.36	296.73	298.15	298.9	296.09	297.92	295.28	299.74	296.67	296.42	298.03	300.24	299.51	297.07	293.7	299.1	298.95	296.01	297.87	297.22	296.87	297.9	299.68	297.22	298.27	293.39	294.64	297.54	299.57	301.68	298.48	296.8	296.04	297.67	299.43	297.84	296.97	299.58	291.85	296.2	297.55	296.68	296.55	299.38	294.6	295.8	295.81	296.06	299.35
319.51	320.04	315.33	321.21	316.47	317.2	318.11	318.12	321.48	319.48	317	316.55	317.2	318.52	317.95	319.26	319.74	317.95	318.7	318.8	320.87	319.5	317.89	318.1	318.18	315.42	319.28	317.49	319.84	318.26	317.35	318.45	319.68	318.8	321.82	316.87	318.13	318.97	317.6	319.05	316.33	316.85	320.99	321.47	321.38	319.04	319.32	321.06	318.96	319.89
318.47	321.64	313.69	316	318.49	317.16	315.98	321.51	323.06	314.99	318.37	319.76	318.46	316.67	316.52	320.88	318.51	318.23	317.5	316.04	323.51	317.71	317.85	319.44	321.17	319.02	320.07	320.68	318.39	319.02	317.98	317.28	316.6	319.35	317.61	315.93	321.08	317.53	316.61	316.43	316.83	316.98	319.06	319.75	318.52	320.85	319.98	318.26	315.68	318.27
308.47	300.6	302.7	303.33	305.62	299.5	304.08	305.43	300.62	304.98	302.28	303.18	302.18	303.89	301.47	299.07	305.17	307.17	305.63	304.29	302.18	308.3	301.59	303.18	304.54	305.6	303.5	303.94	301.72	303.66	305.21	302.91	300.93	304.21	303.62	304.02	302.35	301.37	306.55	300.4	305.75	307.8	304.41	300.91	304.26	301.7	300.89	302.68	305.03	306.05
300.46	299.84	299.38	300.76	299.19	299.63	301.46	300.76	301.63	302.13	298.36	299.74	300.93	300.42	301.17	298.25	301.46	298.29	302.79	300.56	300.54	301.61	299.81	303.56	299.71	304.94	302.42	300.86	299.17	303.8	300.35	298.62	298.11	303.33	303.59	299.71	301.07	301.41	301.46	303.6	298.39	302.35	297.4	299.47	298.57	303.84	300.15	302.78	301.96	301.47
310.66	311.53	313.93	311.43	311.9	315.31	310.66	311.81	312.88	315.81	311.97	311.49	312.94	310.88	316.56	313.97	309.79	309.9	314.28	312.65	314.53	314.78	314.59	310.72	314.15	310.85	312.09	314.23	311.87	311.28	311.99	315.27	314.76	312.08	312.81	314	315.45	311.96	315.4	312.84	315.3	312.97	308.89	311.59	314.45	309.56	316.66	308.69	311.79	313.24
308.83	309.25	312.28	313.06	309.77	310.73	311.8	310.84	310.1	311	311.46	313.7	308.81	309.01	306.31	312.72	311.79	309.4	308.12	307.16	313.82	308.15	311.22	305.41	312.92	311.6	310.99	313.43	312.04	309.96	307.93	309.13	310.93	309.44	308.62	306.17	309.31	313.35	309.05	310.87	309.56	310.17	311.51	311.21	311.93	311.3	310.05	308.29	310.74	311.86
319.51	319.95	321.34	317.93	319.68	321.31	316.18	316.75	320.92	319.18	318.79	317.11	319.07	318.87	324.09	317.55	318.13	323.94	320.71	318.98	322.47	318.87	319.96	317.96	321.17	316.65	316.65	321.11	319.38	319.77	317.96	318.21	322.12	320.65	321.1	318.06	316.46	318.85	320.36	319.93	316.25	320.12	314.66	319.77	318.68	318.68	320.43	318.5	320.74	318.51
301.31	303.49	306.17	306.18	301.07	304.37	304.25	303.54	302.68	302.92	302.98	300.84	300.73	304.97	305.46	300.21	302.38	306.35	304.29	306.51	305.34	302.25	304.59	303.26	302.24	304.3	306.11	301.54	302.37	301.5	304.86	303.13	304.82	302.68	303.73	303.1	306.97	299.51	305.86	302.24	301.16	305.24	304.7	302.76	305.97	303.72	305.8	302.17	305.9	306.06
319.02	315.56	321.55	317.11	315.37	315.67	312.27	318.52	317.93	318.44	317.78	316.5	319.32	318.1	314.79	317.55	318.39	314.68	316.91	312.72	317.59	315.14	317.43	314.45	315.48	317.51	318.47	318.79	317.39	318.55	314.76	318.61	312.93	317.65	317.57	317.96	315.81	317.84	316.86	316.65	316.14	319.94	316.41	318.16	314.95	316.28	316.58	317.76	315.62	317.76
305.57	306.21	304.41	301.95	300.04	303.36	300.37	306.79	304.27	304.3	307.15	304.78	303.04	303.73	307.67	305.68	306.9	301.79	304.57	302.43	303.71	300.25	300.8	303.92	300.88	305.9	302.68	303.26	304.24	302.9	301.52	300.13	305.79	304.92	305	300.27	300.73	303.41	303.34	302.61	306.24	302.39	305.87	303.6	303.25	303.66	303.95	307.8	302.58	303.87
303.25	308.47	305.24	302.86	306.05	303.49	299.68	303.33	304.48	308.38	307.09	303.27	304.81	301.63	301.41	302.5	304.72	303.84	307.2	303.58	303.89	307.56	303.69	306.17	306.58	305.61	303.27	306.24	300.69	303.95	307.18	305.73	305.11	303.56	304.76	299.15	305.34	304.44	303.68	304.02	306.18	303.19	303.01	307.22	303.97	303.67	305.68	305.62	307.45	301.64
294.83	293.46	294.82	293.87	295.64	296.65	296.47	289.26	293.42	294.03	295.74	296.04	295.53	293.52	298.02	296.35	299.24	296.05	295.47	294.06	294.35	298.03	296.83	299.79	294.93	296.72	293.08	294.8	295.67	292.58	292.33	294.46	293.68	296.19	295.7	296.12	291.64	294.77	292.01	297.96	293.97	296.12	292.33	292.91	297.6	296.8	296.45	296.64	296.16	292.35
328.05	328.98	324.61	323.75	328.63	327.38	329.16	327.95	325.81	326.24	330.98	329.1	325.59	329.08	330.97	327.05	328.62	326.86	328.04	326.76	329.61	326.96	327.9	330.11	323.85	330.3	327.3	329.82	326.96	326.4	329.14	328.9	327.97	323.67	326.81	328.91	329.6	325.48	329.12	325.5	327.16	331.06	331.46	326.99	325.94	324.21	325.42	327.9	330.34	329.48
324.97	323.57	325.27	325.33	323.27	326.94	322.58	323.79	327.04	325.28	326.2	328.35	326.34	326.1	326.57	325.77	327.26	327.43	325.72	324.06	325.45	324.82	322.91	324.43	322.01	323.98	326.67	322.07	324.37	328.61	324.61	323.75	322.84	325.43	326.9	324.47	324.31	325.05	327.07	325.17	325.67	326.51	323.14	330.14	323.01	321.13	325.88	325.13	326.4	324.82
299.67	298.43	301.62	299.87	298.62	298.36	299.45	301.48	301.4	297.38	300.04	301.04	299.41	299.75	300.94	297.14	302.68	299.57	301.02	298.06	296.54	297.68	298.88	298.86	296.44	296.51	300.51	300.18	298.45	302.08	298.98	303.07	299.59	301.13	301.06	300.9	301.62	299.57	299.6	299.28	300.15	302.93	300.61	299.44	299.46	298.13	300.76	298.45	300.76	299.5
312.45	311.88	313.99	316.82	309.48	312.42	316.11	312.4	312	310.63	310.51	310.66	309.71	310.35	309.4	315.34	308.45	313.28	312.12	314.42	310.05	309.33	314.81	310.24	314.43	316.28	313.28	311.76	312.65	314.27	312.56	314.75	313.83	311.36	318.27	310.25	312.27	313.44	310.66	313.46	312.15	310.49	312.76	312.31	313.22	310.86	313.23	313.33	312.58	314.12
321.79	318.48	320.51	317.63	317.18	318.53	319.6	321.01	318.74	321.28	323.55	320.47	318.94	321.16	321.02	319.86	316.36	316.57	318.07	322.06	317.36	319.09	313.48	317.79	319.98	317.12	317.85	317.34	319.41	318.11	319.54	321.3	321.22	319.23	316.22	320.18	318.34	321.37	320.51	316.55	321.04	321.66	318.99	316.72	317.87	321.2	321.61	317.77	316.63	316.24
294.72	293.55	297.3	297.12	294.34	299.42	296.62	297.68	299.31	298.79	294.31	297.71	293.39	296.05	293.86	296.26	295.8	294.68	296.61	298.85	295.62	297.27	296.24	296.57	295.84	296.83	296.33	295.62	297.95	297.3	296.17	299.91	299.93	298.25	291.94	299.81	297.93	296.79	295.99	297.06	292.78	297.44	298.48	296.25	296.25	300.07	302.5	297.7	296.59	298.86
329.2	326.43	329.59	328.91	324.44	326.28	330.48	328.57	324.72	330.48	325.55	325.18	327.01	331.01	324.25	326.35	327.34	327.91	327.72	327.71	325.71	330.72	328.29	326.77	328.48	325.33	327.2	327.54	324.78	329.58	325.23	329.46	324.97	324.5	326.19	330.19	327.13	327	322.1	327.02	325.44	324.52	325.3	329.35	330.84	327.41	325.85	326.39	324.57	326.23
314.78	318.1	314.94	318.84	319.13	317.16	318.47	320.3	313.47	316.74	317.11	318.26	317.56	319.77	316.26	318.48	319.07	318.05	315.17	320.2	319.16	321.34	319.91	315.8	319.43	317.17	313.29	317.01	317.78	317.86	316.11	315.59	315.2	315.8	318.92	315.35	315.97	314.84	319.01	318.15	319.1	318.47	313.56	314.73	319.42	321.76	316.54	319.21	313.42	313.82
314.74	311.57	309.12	310.42	311.19	314.08	317.28	316.13	311.75	314.83	311.11	312.83	312.28	312.55	313.96	312.11	314.52	313.54	315.88	314.13	313.32	313.85	313.18	316.63	314.41	314.56	314.29	315.34	311.89	313.62	312.31	314.36	308.23	314.13	312.71	312.73	312.86	313.26	313.22	314.13	315.82	316.74	314.33	314.23	313.88	308.93	314.62	315.28	314.38	317.25
327.47	330.44	331.25	324.79	330.29	330.54	330.47	333.34	328.41	327.3	329.22	327.62	331.15	326.38	329.39	327.87	326.3	328.82	326.4	328.67	330.86	327.83	327.52	328.63	326.94	328.26	328.87	325.37	330.35	328.26	327.7	328.19	325.09	325.34	326.99	331.42	325.76	328.67	329	325.85	329.19	331.25	327.11	327.83	326.54	331.25	329.68	327.22	330.51	327.16
301.79	302.49	304.05	302.98	304.42	305.64	304.15	304.33	306.49	306.37	305.75	307.33	302.26	309.17	303.67	307.94	307.88	301.92	303.43	304.93	307.31	302.76	305.3	300.4	299.37	305.3	305.3	304	305.82	302.71	302.19	305.18	304.76	304.05	301.49	305.1	305.2	305.66	304.18	303.75	304.92	307	303.06	307.31	299.11	303.04	304.33	306.07	298.86	305.75
303.04	302.16	302.1	302.97	306.72	302.07	299.04	303.16	303.47	299.9	305.04	304.75	303.38	301.1	299.13	302.54	302.38	302.15	303.27	302.83	306.45	305.46	303.31	302.87	304.53	302.01	300.03	301.81	303.04	307.76	299.97	300.06	302.1	300.99	303.6	302.79	307.15	301.22	300.27	303.77	303.31	299.19	302.49	300.16	305.8	301.75	303.46	302.19	301.75	299.96
308.12	307.99	303.11	308.81	305.67	306.56	304.71	308.21	305.55	306.98	304.48	308.15	306.31	304.39	306.2	305.43	304.29	306.87	304.1	305.37	305.74	307.52	305.61	304.57	304.87	308.15	305.55	301.45	305.89	307.9	304.24	306.4	308.81	301.82	304.3	307.91	305.29	302.13	305.46	307.75	302.9	307.96	308.48	306.49	304.85	305.97	305.52	305.18	305.92	302.66
313.53	314.01	309.45	312.29	316.3	313.77	312.23	309.49	312.49	310.23	314.01	314.83	313.11	313.27	313.98	314.15	315.2	312.33	313.31	311.94	313.46	314.2	317.85	313.4	309.57	315.99	316.4	314.63	314.76	312.12	311.89	313.03	312.19	312.5	313.55	313.26	312.82	315.27	313.98	308.91	313.42	312.25	315.85	312.74	309.06	314.42	314.26	310.41	310.62	313.22
315.9	310.79	309.21	312.92	312.16	311.67	312.54	310.55	311.68	305.95	309.67	309.67	309.21	311.33	310.26	310.1	311.63	309.98	309.61	307.51	314.11	306.29	308.51	308.02	310.58	311.63	312.94	313.31	313.03	308.86	313.38	310.73	312.29	311.86	307.76	313.03	310.58	310.88	308.82	312.32	307.64	307.51	309.32	311.07	310.4	311.22	310.11	312.81	311.11	308.84
297.82	298.39	301.63	300.65	299.84	299.51	297.92	296.2	302.6	298.52	296.93	297.69	301.96	304.33	303.07	300.33	294.84	298.83	299.49	299.24	301.61	302.62	298.41	301.26	302.49	300.59	300.17	299.38	302.25	301.23	301.02	299.96	300.59	300.7	300.7	297.57	300.87	301.63	299.46	301.85	301.17	300.52	299.16	298.41	297.97	302.29	296.77	298.26	297.64	299.78
312.55	311.55	316.85	316.93	315.34	310.89	312.74	313.88	310.69	316.19	312.61	315.2	315.21	316.31	315.9	315.58	317.24	314.23	314.52	313.98	312.44	312.74	315.89	315.27	316.65	311.74	314.24	316.11	315.21	314.98	312.07	313.93	313.74	313.66	316.72	315.99	314.75	315.72	314.43	316.82	315.42	314.26	316.36	316.97	315.96	314.44	315.07	314.71	313.56	316.88
305.09	301.85	301.66	301.07	303.5	306.14	301.57	301.26	300.96	304.54	300.96	305.45	307.79	302.77	301.37	302.98	305.42	305.21	303.66	301.95	305.28	302.12	306.3	304.75	302.78	302	304.34	303.34	304.6	308.38	303.99	303.26	305.23	304.31	300.33	301.9	302.71	305.65	303.27	305.67	305.48	305.61	302.76	303	303.09	308.86	304.06	302.76	306.2	304.97
293.62	294.3	295.51	295.62	294.09	295.87	295.36	291.73	296.16	291.52	294.74	293.44	295.61	295.01	295.54	296.11	295.11	295.41	294.77	296.88	291.98	291.87	296.72	291.78	297.48	295.72	295.83	291.71	294.63	293.68	293.01	288.57	298.54	294.48	293.86	292.88	293.66	296.36	295.31	292.43	294.73	295.71	297.56	296.14	294.69	293.09	293.06	295.64	295.29	293.58
304.65	301.43	298.31	300.3	297.93	298.73	301.11	300.28	301.21	303.39	302.01	301.25	299.42	300	297.85	303.7	299.44	301.03	301.98	297.28	299.13	298.78	302.99	301.91	302.32	297.6	303.91	304.52	302.47	299.33	296.84	301.55	301.14	301.53	300.07	298.99	299.63	299.59	299.42	300.67	300.13	298.95	298.56	302.75	302.56	296.86	303.43	302.34	302.2	298.69
304.41	303.11	306.28	308.03	304.52	305.42	307.37	305.23	305.23	300.67	306.1	305.58	307.22	307.62	304.81	305.73	310.2	304.64	304.77	304.93	304.92	307.88	302.06	304.57	303.73	303.22	302.49	304.33	300.83	306.81	303.99	306.36	306.64	307.15	305.8	303.64	305.63	304.23	302.81	300.99	306.12	302.79	307.22	309.92	308.48	305.94	303.77	305.07	308.73	304.57
313.46	311.38	312.92	309.72	305.71	312.09	307.78	312.51	311.19	310.45	309.93	309.17	310.71	309.29	311.7	310.79	310.56	309.44	311.87	305.6	309.48	310.07	311.66	311.04	307.75	307.92	312.67	309.1	310.51	310.2	308.32	310.66	309.18	310.77	312.98	309.95	309.57	310.67	311.63	313.33	311.73	310.62	310.56	314.61	308.39	310.68	310.53	313.12	308.17	308.42
311.46	310.77	313.41	311.19	314.34	309.86	314.57	310.41	312.62	312.53	309.95	306.59	307.41	305.91	308.31	310.04	309.76	312.67	313.62	309.56	307.34	312.06	311.24	311.63	308.27	312.34	308.89	312.86	309.29	315.02	308.27	309.56	309.31	312	312.69	312.81	310.77	310.08	311.1	312.79	310.97	313.16	309.65	313.15	309.97	310.14	310.91	314.56	308.77	311.01
325.31	328.41	326.96	326.33	326.63	325.25	324.53	325.98	325.66	323.37	323.1	326.98	323.41	327.01	322.97	321.9	323.65	325.68	323.14	325.79	329.38	327.28	327.34	321.41	322.87	324.51	325.37	328.44	326.04	326.18	322.37	327.04	326.25	326.22	327.11	323.6	325.61	324.24	327.7	324.63	327.47	323.99	325	326.28	321.71	326.54	323.01	324.52	327.34	329.98
305.69	307.67	306	305.49	304.22	306.77	308.42	305.54	306.86	307.76	307.6	308.27	309.26	304.98	303.96	306.66	308.53	306.27	307.67	308.28	307.65	305.54	304.91	309.34	306.38	307.24	304.02	307.15	305.42	305.85	300.81	310.33	306.74	309.78	301.7	309.39	305.59	307.51	302.66	307.89	308.84	304.15	304.13	303.51	306.23	304.66	306.81	307.03	303.53	310.84
301.9	307.87	301.85	302.4	304.31	308.36	304.18	303.45	300.81	305.01	305.77	307.22	301.25	304.54	305.91	308.3	308.64	304.81	300.55	303.03	303.15	304.82	304.64	302.17	307.7	302.51	303.59	300.09	302.03	303.88	305.49	303.27	309.6	303.51	304.5	300.44	302.48	302	306.28	305.06	304.02	304.96	306.57	303.81	306.49	303.27	306.92	302.01	305.49	305.78
302.13	302.55	301.28	302.62	301.13	302.8	302.05	302.19	301.5	303.43	299.72	299.98	298.09	297.17	302.67	301.17	302.94	300.26	301.21	302.5	297.46	303.93	301.77	297.82	301.55	300.83	304.88	301.04	302.56	300.92	300.04	301.91	301.25	298.71	300.78	300.01	301.95	302.29	301.78	304.26	302.3	304.78	299.36	305.73	298.58	301.98	304.26	297.98	302.28	301.42
302.32	300.46	302.13	301.98	303.93	301.61	302.91	302.47	302.29	302.01	306.14	302.63	302.98	301.83	299.43	301.85	303.75	303.09	303.21	303.35	304.26	304.05	304.22	305.14	305.22	306.45	301.28	301.71	302.91	301.88	301.83	299.62	299	303.63	304.62	298.93	298.49	303.15	302.16	303.86	305.77	300.75	301.99	302.94	301.5	302.87	299.44	304.09	300.13	301.65
300.63	307.11	303.37	304.99	305.11	306.89	305.15	305.41	305.65	306.62	303.74	305.59	301.39	302.39	303.34	305.87	305.36	305.16	304.39	303.1	305.4	306	308.61	304.21	302.97	305.45	303.86	303.67	306.12	300.65	301.81	307.64	305.33	304.28	303.03	302.86	304.42	307.31	307.01	308.51	304.25	305.68	300.79	306.72	302.81	304.19	305.63	304.21	307.84	301.36
304.28	306.57	305.76	306.81	304.07	305.09	305.36	307.53	304.4	304.4	299.2	304.38	306.24	305.16	304.54	305.77	302.09	306.43	307.05	306.09	306.57	304.13	304.58	307.31	305.79	303.93	305.77	300.71	304.48	306.26	308.76	305.2	308.6	306.92	306.08	307.32	305.43	303.44	305.37	310.76	303.81	307.13	308.99	303.62	304.64	305.89	303.93	303.42	307.31	304.71
319.77	316.67	318.03	316.64	317.94	319.33	317.58	320.28	317.85	321.97	318.89	318.93	317.17	317.89	316.24	319.89	316.1	316.26	318.72	320.86	319.76	318.14	319.42	317.67	315.58	317.49	316.12	321	315.09	316.21	317.77	318.55	317.28	320.84	317.85	318.22	317.45	321.94	319.46	318.57	317.07	319.98	316.39	316.63	318.94	320.4	318.48	318.3	316.27	317.29
319.25	316.38	319.28	317.78	319.13	316.38	316.46	316.36	318.27	318	317.35	314.38	316.4	316.98	318.34	318.39	316.98	317.82	318.21	316.4	318.63	316.65	316.2	315.93	317.83	319.08	311.93	318.31	320.71	320.82	318.55	315.68	320.52	316.74	320.78	321.04	316.54	318.82	316.29	312.58	318.13	314.67	314.8	317.45	317.22	319.03	319.17	318.09	315.57	314.64
293.53	295.34	297.96	294.21	294.61	293.52	292.54	295.85	292.86	296.26	294.03	294.83	294.97	292.96	298.24	295.13	294.16	293.42	293.44	297.13	294.39	297.63	297.54	294.01	294.68	293.01	297.92	295.14	295.45	294.82	296.92	292.62	295.05	293.07	294.94	295.88	293.87	293.98	294.18	294.51	294.87	295.43	294.04	293.41	293.73	295.58	292.6	291.19	296.79	291.96
317.66	315.35	318.27	315.82	319.74	315.19	317.43	318.62	315.47	317.45	317.58	316.91	317.01	316.49	317.24	316.72	318.12	315.37	318.41	317.01	315.93	316.82	316.06	318.3	316.82	316.04	317.89	321	317.88	316.4	313.95	315.29	318.01	318.17	315.89	320.25	321.31	318.67	316.9	317.63	315.91	315.43	318.08	315.21	314.89	321.09	322.25	316.37	318.05	318.4
301.39	304.28	302.09	302.48	303.46	300.84	305.3	304.76	303.96	300.84	299.25	301.97	299.77	303.6	300.49	302.51	303.63	302.59	301.56	304.91	300.44	304.77	302.18	304.15	304.02	303.47	302.12	302.45	302.62	301.58	300.2	299.3	301.94	304.39	304.12	304.41	303.04	301.77	303.26	299.38	303.87	302.06	303	301.42	301.55	301.35	300.14	301.35	301.4	303.97
317.43	316.59	313.77	316.08	316.32	313.4	320.47	318.27	317.76	318.76	320.88	320.83	316.41	317.81	318.86	318.51	313.88	322.16	317.55	318.4	318.7	316.63	317.41	314.87	316.2	316.25	319.87	315.78	317.48	317.18	314.83	316.58	318.78	317.72	321.2	315.27	318.91	317.25	319.24	317.03	317.42	315.79	317.96	318.17	315.73	316.57	319.99	320.51	318.57	319.12
301.84	304.32	301.18	299.79	299.54	301.62	300.51	302.44	301.06	299.01	298.7	301.96	301.57	301.12	298.75	304.56	299.74	298.82	305.74	299.51	299.95	301.64	301.35	302.49	301.39	302.38	300.64	302.14	302.9	301.98	301.24	300.42	301.08	300.31	304.76	301.8	302.09	298.87	301.2	302.23	302.44	301.97	300.26	303.09	298.75	301.3	301.92	301.59	302.73	301.66
299.57	306.18	304.1	303.33	302.97	304.49	306.12	303.67	304.37	304.29	304.97	305.28	306.55	300.51	303.49	308.4	304.53	301.66	306.86	304.3	305.09	301.5	305.44	302.65	301.75	307.48	307.03	306.8	304.91	303.74	300.01	302.36	300.49	303.24	307.71	302.24	305.76	304.35	302.59	303.3	307.47	305.98	304.38	302.41	305.66	302.13	306.61	301.13	303.12	302.27
313.57	314.18	315.37	316.72	312.28	317.41	318.36	316.33	317.11	314.04	314.63	317.46	313.92	315.66	313.08	316.23	317.1	319.25	315.05	317.62	315.51	312.46	316.99	316.47	313.39	314.68	313.08	317.73	310.2	314.72	312.26	316.08	314.55	314.63	313.07	314.3	316.51	314.23	314.59	313.9	315.16	313.31	315.87	315	314.78	314.98	313.46	314.68	317.08	317.77
313.01	315.49	313.09	312.73	314.15	313.67	315.6	311.22	312.66	309.96	313.51	314.48	312.87	313.1	310.63	317.4	309.33	312.44	315.5	314.42	313.38	313.37	316.64	310.42	314.03	316.75	310.55	315.33	312.32	313.65	309.86	311.99	312.15	312.84	309.9	313.11	314.98	312.27	318.55	313.99	310.8	316.74	312.47	313	313.96	314.1	312.32	312.63	315.27	313.69
304.72	303.07	305.03	305.26	306.22	301.81	304.45	306.26	303.24	308.59	304.94	309.65	303.83	305.25	305.98	304.34	307.44	306.21	305.63	304.02	308.95	303.86	304.31	304.36	303.04	301.57	309.68	304.29	302.84	306.89	300.36	306.07	300.39	302.62	305.11	306.22	305.61	304.53	305.03	303.64	304.05	304.9	306.92	305.27	302.06	305.13	308.47	302.81	304.94	305.4
304.77	305.24	307.97	303.88	303.83	304.74	304.5	307.05	301.8	302.91	306.45	305.69	306.06	304.17	306.83	306	304.69	305.94	307.03	305.53	303.29	305.11	306.47	303.52	302.42	302.74	303.94	304.85	307.53	304.15	304.66	306.42	306	301.23	303.29	306.46	307.36	303.78	305.57	302.87	306.02	305.11	305.41	305.7	302.14	307.64	305.32	305.58	303.53	304.34
294.61	294.8	294.66	293.43	298.24	289.8	294.69	295.28	298.17	292.9	296.4	293.47	297.82	296.34	290.15	292.9	294.83	295.19	291.72	297.95	292.1	296.82	296.14	295.89	292.59	298.66	293.94	294.85	300.89	293.86	295.12	296.83	293.53	295.47	300.21	295.88	297.24	295.06	291.53	295.64	295.35	294.07	296.8	296.61	295.88	295.78	295.34	295.06	298.97	294.15
303.03	303.29	303.83	302.73	303.36	300.55	300.93	302.77	305.29	300.66	304.69	303.53	301.85	301.36	303.79	302.03	305.32	301.18	304.63	302.2	307.45	306	302.42	301.74	303.09	306.06	300.1	305.19	307.03	302.94	302.43	302.27	297.79	301.09	300.89	304	301.84	303.75	300.78	299.05	301.5	305.06	299.84	304.61	304.2	305.37	303.65	301.16	302.82	305.51
315.81	312.6	311.82	312.51	313.79	318.66	314.1	317.27	314.13	312.58	318.15	317.58	315.76	315.28	313.71	315.88	316.46	315.7	312.2	314.37	316.7	313.85	310.72	317.13	314.96	313.47	315.92	317.08	314.92	315.01	312.47	314.28	316.56	312.33	315.12	315.52	319.54	311.14	315.74	313.01	313.06	316.04	310.05	318.57	316.81	316.36	313.26	317.59	318.57	314.12
307.91	303.26	307.3	308.29	306.56	305.9	304.53	306.96	306.43	304.47	304.93	307.51	306.27	307.41	305.91	306.48	309.7	308.29	303.08	301.77	305.99	305.78	308.68	304.42	304.38	306.68	303.14	305.05	304.25	308.36	304.37	308.71	301.89	308.28	310.27	307.08	305.59	307.27	305.64	303.35	307.18	305.54	310.75	305.33	307.47	305.93	307.33	302.12	305.03	311.36
293.46	293.31	292.19	292.94	294.15	295.93	300.18	296.73	293.51	292.04	295.92	294.27	296.06	294.28	293.95	293.01	291.65	297.8	295.54	293.21	293.72	296.97	293.94	293.27	294.21	296.6	290.29	293.97	292.8	294.64	296.79	296.42	296.07	294.04	295.78	295.38	293.59	293.87	295.77	299.02	297.03	295.75	294.99	292.16	292.94	294.25	293.6	295.41	291.06	294.32
311.4	311.1	311.88	314	307.9	311.64	312.39	310.48	309.06	311.97	311.37	307.86	311.09	309.13	314.54	308.83	307.55	307.41	311.44	307.88	313.7	312.26	310.72	311.48	309.86	310.46	313.85	313.26	308.75	308.06	308.79	311.47	311.02	308.97	309.85	311.79	313.35	312.96	308.9	309.87	308.74	309.18	310.52	307.48	310.09	310.3	311.68	309.63	310.35	311.83
308.75	309.49	311.1	310.46	309.05	307.49	307.69	307.92	310.58	308.94	312.19	306.67	309.48	309.57	311.92	309.22	307.52	310.03	308.42	306.21	309.16	307.08	304.75	307.22	307.25	308.09	309.25	307.83	312.13	310.54	307.47	306.07	308.82	310.66	308.92	307.18	309.98	309.47	308.05	308.73	309.69	308.74	308.7	308.35	308.16	311.05	309.89	307.06	309.91	308.74
320.18	316.4	316.66	315.46	319.03	315.03	316.66	317.71	317.9	316.25	318.27	319.43	317.08	315.86	316.97	318.13	315.69	316.96	317.15	319.77	317.8	316.82	318.86	318.4	319.16	321.78	319.8	318.87	316.58	318.15	319.33	319	316.73	320.38	320.39	318.67	320.94	318.52	317.68	318.23	316.65	316.54	316.89	318.44	316.98	317.14	318.84	319.29	318.71	320.7
312.9	313.76	312.25	314.03	316.18	315.53	312.27	316.83	313.7	313.58	313.51	310.98	311.4	313.11	313.94	313.04	310.43	310.07	314.14	313.44	311.79	313.69	311.55	313.73	313.09	312.75	309.96	315.2	309.03	312.38	312.16	312.91	310.91	312.56	313.68	310.96	310.77	313.66	309.26	314.68	312.84	312.06	312.81	313.94	310.3	314.82	314.11	311.85	315.23	312.43
326.21	326.65	325.6	329.6	326.44	323.62	325.93	326.68	324.69	323.19	328.22	325.79	324.83	330.46	326.75	328.38	329.63	324.68	326.02	328.74	326.51	328.54	325.98	326.37	326.91	327.49	325.88	327.59	323.88	329.37	330.03	326.64	325.21	329.25	329.62	327.8	326.33	328.33	326.54	330.8	330.09	328.06	323.81	324.74	327.12	326.14	329.97	327.96	329.2	324.2
300.51	300.97	301.11	299.75	301.75	302.53	301.63	297.2	301.03	299.79	302.35	299.05	299.86	298.87	298.21	300.85	297.87	305.28	303.8	299.62	303.08	300	295.91	300.73	298.39	301.68	303.36	298.6	297.57	298.96	302.53	303.73	302.56	301.9	302.11	301.12	300.59	303.42	302.88	303.2	302.9	300.44	300.45	298.57	302.87	301.56	300.4	300.83	300.82	297.72
300.07	302.89	298.94	304.81	301.04	301.69	301.95	303.02	302.5	298.49	299.12	298.26	296.29	299.21	300.17	305.19	301.46	298.5	297.41	303.54	303.2	298.41	300.28	299.84	302.01	301.91	301.44	300.39	298.87	298.91	299.3	302.74	299.57	302.59	300.49	301.77	299.83	303.28	298.56	299.33	303.12	300.03	302.33	302.95	302.66	303.91	298.53	302.53	302.55	299.25
306.91	307.07	304.07	305.4	307.7	303.77	303.96	303.65	304.56	304.87	303.32	307.04	304.33	301.9	304.39	305.25	305.65	306.14	305.06	305.18	301.69	304.26	302.59	306.31	301.52	303.87	303.77	304.35	305.29	300.93	303.8	302.59	305.65	304.26	302.61	304.07	300.49	304.8	304	303.74	304.12	306.34	304.84	304.21	308.07	303.93	305	306.88	307.62	304.54
305.71	307.22	307.47	307.38	307.25	306.32	309.46	306.96	308.09	305.65	306.01	305.57	305.8	309.83	308.77	307.91	304	310.3	306.7	307.88	307.56	305.81	305.04	304.68	307.86	304.4	307.17	308.99	305.72	303.99	308.06	310.66	306.05	307.34	305.42	303.83	308.02	306.26	302.64	307.95	307.64	308.05	306.23	310.19	306.79	307.61	304.57	304.97	303.96	311.23
317.45	310.98	310.02	313.96	315.6	308.86	311.01	314.8	314.73	312.96	313.14	315.35	315.03	315.21	315.9	317.69	313.89	316.51	315.06	314.14	314.56	318.59	313.98	313.95	316.43	317.79	312.51	314.27	316.6	314.74	314.76	312.84	309.82	315.19	315.28	316.6	312.63	314.48	314.32	316.51	312.2	311.43	312.03	318.27	315.07	313	317.19	315.93	315.41	312.27
302.97	305.14	304.57	302.67	303.39	302.24	304.64	306.44	301.75	300.72	301.98	304.53	305.1	305.19	305.39	305.04	303.12	306.92	303.56	302.1	306.16	305.85	304.91	308.14	303.87	304.57	305.14	301.33	305.81	304.05	304.02	306.68	300.8	303.54	304.48	303.44	303.87	306.61	305.23	300.98	303.96	303.73	307.19	305.96	304.79	304.15	299.55	302.2	303.17	303.75
329.05	324.3	329.54	329.04	329.07	327.63	325.59	326.22	329.66	329.6	330.21	329.53	327	329.09	328.37	328.02	327.46	327.32	326.3	332.8	329.21	330.42	329.4	330.11	326.34	335.5	331.17	326.65	330.92	326.62	331.55	327.1	325.34	332.62	331.28	326.87	327.94	330.64	329.12	330.04	329.69	327.75	331.22	327.79	331.81	328.36	329.68	328.31	328.84	325.67
303.81	301.81	301.36	303.98	303.7	304.59	304.26	302.17	302.73	300.31	303.29	305.04	305.17	304.99	305.56	301.52	304.41	303.02	303.25	305.83	301.82	300.51	303.91	302.74	305.61	303.01	303.69	301.63	304.42	304.81	302.53	304.33	305.89	302.64	305.4	303.08	301.66	302.55	304.98	301.57	302.35	298.87	302.64	305.85	306.7	302.11	299.15	305.19	303.34	305.4
301.58	300.59	303.66	302.47	302.86	305.73	303.22	301.63	299.32	298.74	302.72	305.56	303.78	306.99	300.6	298.44	305.18	305.09	303.68	305.08	305.22	301.67	302.66	305.96	301.01	299.59	300.07	303.26	299.52	304.01	302.09	301.39	304.06	303.03	303.74	302.25	301.25	302.85	305.21	303.55	299.65	300.56	305.09	298.95	303.11	302.15	304.78	306.55	302.92	306.17
313.36	312.96	311.09	310.79	311.11	310.79	310.2	310.95	310.42	311.56	310.16	309.57	312.19	310.48	310.64	309.99	311.37	313.36	312.45	312.29	311.72	313.3	310.31	313.02	309.4	313.88	310.47	310.77	316.63	312.8	312.46	309.29	308.98	307.67	311.07	312.38	311.26	305.12	309.62	309.31	311.9	309.82	314.15	309.48	309.32	314.09	309.14	308.28	310.95	308.64
296.43	296.85	294.65	292.72	293.43	294.73	295.52	296.97	295.13	295.54	293.17	293.49	299.34	294.99	295.55	295.72	294.1	294.58	292.89	292.85	297.45	295.16	293.88	294.96	296.29	297.51	296.61	296.09	296.05	296.25	297.08	295.25	299.89	298.59	292.19	293.16	294.07	291.07	294.89	293.85	294.71	294.31	292.86	293.24	293.67	295.03	293.33	295.55	298.41	291.46
310.49	315.51	313.5	314.16	314.32	310.71	313.45	311.97	314.67	314.72	312.4	314.56	314.22	317.07	313.54	313.67	316.76	311.03	311.24	311.08	312.1	313.59	312.44	315.36	312.14	313.14	315.22	315.1	309.71	314.72	311.03	311.79	312.64	312.16	312.47	309.97	311.87	315.01	314.42	315.23	312.27	312.37	312	315	311.65	314.54	309.52	315.54	315.31	313.17
319.4	316.56	315.63	317.54	314.94	315.44	318.58	319.56	317.08	319.1	313.74	317.18	319.34	317.96	313.24	317.56	318.44	319.27	316.73	317.29	320.42	318.24	319.54	318.27	315.25	313	316.16	318.33	316.11	315.17	316.7	313.62	317.61	317.16	318.4	318.48	315.17	315.21	315.27	316.45	314.33	318.64	317.49	315.26	317.34	314.6	322.55	320.38	316.27	314.63
315.86	316.7	312.06	316.04	311.41	316.47	314.4	314.4	318.94	315.03	315.64	314.58	312.62	315.56	315.16	314.05	317.68	316.67	313.01	311.49	316.32	315.21	316.58	316.95	317.42	317.95	316.59	317.66	316.36	315.89	317.18	315.95	319.36	314.17	314.76	315.26	314.44	316.44	315.6	312.84	316.84	312.77	317.78	316.76	317.4	316.41	314.72	314.98	314.97	315.64
292.03	293.28	295.68	291.8	296.39	295.54	294.41	292.5	292.96	293.1	294.24	292.39	294.94	293.5	294.27	292.83	290.03	295.41	291.92	292.89	294.48	294	294.75	290.83	290.48	297.26	295.78	295.04	290.46	295.51	293.62	294.17	296.06	293.56	291.83	291.55	296.55	286.8	294.57	295.95	294.99	294.86	292.99	293.53	290.43	295.37	292.54	292.08	294.11	293.89
308.96	312.76	314.99	310.98	312.19	311.43	313.2	311.81	309.75	312.9	309.55	311.25	307.94	311.25	310.43	310.93	308.48	309.72	311.77	310.81	306.84	308.47	311.87	309.02	313.42	310.68	310.55	310.12	310.45	313.58	309.27	313.86	310.06	310.05	311.74	311.52	312.31	313.56	311.1	313.42	311.01	312.05	308.2	312.32	308.39	312.53	315.15	309.69	307.04	309.67
302.13	306.68	305.28	301.33	301.81	303.21	302.1	300.33	304.18	301.56	302.22	301.79	298.6	304.24	301.31	303.17	301.75	308.56	299.6	303.02	303.4	304.97	304.1	303.44	303.96	300.81	301.52	302.71	302.15	300.26	303.09	304.62	301.8	305.91	301.96	302.21	306.15	302.72	305.12	302.75	307.32	304.37	304.86	304.68	301.55	302.12	304.04	305.62	300.46	299.33
314.71	312.92	317.97	312.25	311.8	311.84	313.55	311.54	308.41	310.47	314.02	312.03	310.97	313.51	312.29	312.35	312.85	309.82	309.99	313.65	314.64	311.03	312.66	311.32	313.13	311.27	311.79	312.42	307.82	309.07	307.14	309.5	315.69	313.08	312.53	310.45	310.24	311.68	311.49	308.71	311.1	311.41	311.97	309.47	315.93	310.27	310.79	313.85	307.79	314.13
303.76	305.11	307.94	303.66	307.84	304.54	305.74	304.06	305.63	305.1	305.3	304.4	305.75	305.75	304.61	303.68	304.36	304.75	301.54	304.19	305.23	306.35	310.29	301.37	303.32	307.13	302.01	306.1	304.48	300.98	304.75	304.56	307.97	308.82	304.04	302.47	306.96	304.41	307	305.78	303.58	305.18	307.45	304.72	303.65	303.17	304.17	306.45	305.1	305.96
324.52	320.83	324.32	321.64	324.44	325.27	323.66	324.53	322.63	323.24	326.28	326.78	327.51	326.36	326.3	326.42	325.28	323.57	322.32	327.95	324.4	326.03	327.04	321.14	321.64	327.71	324.02	324.34	324.32	323.59	324.67	325.25	325.06	320.77	326.68	321.38	324.69	328.23	325.86	324.05	323.1	327.74	324.17	328.93	326.63	323.23	323.04	320.2	321.9	321.81
302.82	302.63	303.84	306.83	303.82	300.18	304.29	303.28	301.7	301.34	303.01	302.56	302.5	303.83	304.15	302.28	302.81	302.28	304.71	302.36	304.99	302.92	298.95	300.8	303.77	303.57	305.55	305.28	305.49	300.07	304.44	303.3	304.17	301.23	303.84	301.52	303.67	305.18	301.74	302.42	302.36	299.65	304.09	300.47	308.2	299.96	302.52	305.61	302.6	303.72
312.46	314.67	311.26	312.52	311.6	316.67	311.32	310.79	313.42	312.98	310.24	314.99	312.18	311.32	313.14	314.8	312.66	308.57	315.49	310.9	313.86	315.44	312.71	313.4	312.93	315.03	314.86	312.74	315.82	315.86	313.31	314.76	313.75	315.1	317.34	316.75	312.18	310.54	312.46	316.19	312.45	314.7	315.21	314.81	315	314.14	314.35	313.07	314.06	313.42
303.06	303.24	305.8	303.67	306.81	307.3	305.85	302.99	304.09	307.35	304.7	306.84	303.42	305.9	303.45	303.99	304.02	302.69	304.43	301.49	304.89	303.55	302.69	307.64	311.06	300.17	301	306.53	306.57	304.49	304.8	301.41	304.79	302.37	302.53	302.58	305.53	302.59	305.05	303.92	305.53	304.36	298.93	303.46	304.78	305.93	303.41	306.53	303.78	307.61
308.26	306.49	309.78	308	312.3	308.39	309.05	311.17	305.86	309.81	311.89	309.41	312.42	305.81	309.89	309.93	306.52	308.26	308.55	302.87	310.01	310.41	313.9	309.65	312.56	308.75	310.61	309.81	311.1	312.74	310.23	311.39	310	310.3	308.24	309.08	306.61	312.46	306.57	308.22	306.7	306.15	311.03	307.59	311.46	309.03	310.46	308.85	312.63	311.75
297.54	292.56	297.99	295.45	297.63	299.4	299.71	296.46	297.29	295.05	293.47	297.95	297.08	294.55	295.89	299.24	296.39	301.41	295.94	297.61	300.39	300.37	297.07	300.99	296.97	294.63	298.83	297.06	300.56	297.64	301.37	297.61	300.28	294.75	298.9	298.69	294.77	294.84	295.91	300.45	295.5	295.87	295.41	295.79	297.75	298.16	298.38	298.2	299.88	294.46
308.21	309.9	306.33	307.47	305.43	306.55	308.01	308.93	307.04	308.33	309.73	307.01	306.27	305.28	307.3	309.97	304.97	307.04	307.78	306.91	307.77	307.44	308.87	310.08	304.49	306.49	308.99	304.83	309.89	307.7	308.33	304.87	307.02	307.13	305.88	306.71	304.65	308.67	303.81	304.55	308.13	307.69	306.32	307.57	310.78	306.99	308.21	307.53	305.6	308.14
311.14	312.31	310.34	311.75	314.08	313.43	316.56	311.57	310.79	314.54	312.96	313.21	309.74	312.15	309.49	309.18	312.25	312.05	311.25	314.55	311.74	312.41	308.86	313.21	312.24	312.84	311.61	312	314.45	313.25	314.99	312.61	310.14	314.19	314.59	313.85	312.64	311.35	314.57	314.14	310.46	312.41	313.08	312.7	314.42	312.55	311.19	312.04	310.75	310.94
311.3	311.27	314.88	310.04	314.97	309.9	315.02	314.9	315.3	311.19	312.05	313.05	313.94	313.79	312.15	313.61	313.33	312.01	312.72	311.99	313.16	315.56	312.85	312.99	312.77	313.26	313.51	315.31	311.62	311.39	311.73	310.71	313.39	314.6	313.67	309.1	313.19	316.04	314.84	310.44	318.22	313.07	315.18	310.91	312.98	312.15	312.11	311.47	311.89	315.04
302.17	305	306.01	304	304.28	302.36	304.25	303.27	301.97	306.28	303.24	303.84	303.23	304.15	303.59	303.54	302.32	304.01	302.04	304.08	304.17	303.21	306.28	304.72	304.75	304.24	303.81	302.47	305.11	306.23	305.16	302.49	303.11	302.22	302.36	308.57	306.9	305.92	303.63	301.01	305.79	301.99	300.68	305.62	307.08	302.69	303.18	304.41	307.64	306.62
315.23	316.74	312.7	317.57	317.06	312.17	313.26	312.57	314.13	316.89	313.85	317.37	317.85	315.27	315.15	319.2	314.02	317.37	313.45	314.43	316.78	317.23	315.63	313.94	315.58	312.81	316.42	317.45	314.6	312.59	317.8	313.19	313.37	312.32	312.11	316.23	317.55	312.51	315.37	315.53	310.89	311.44	314.67	313.6	312.58	313.94	315.27	312.46	313.64	314.6
310.23	313.51	311.43	309	310.12	308.15	310.18	306.49	306.77	309.26	308.81	311.57	308.51	308.84	310.06	310.34	307.87	306.98	309.33	308.59	311.94	311.25	309.64	312.36	307.61	309.92	306.84	308.26	313.97	306.51	307.93	308.15	309.03	309.69	308.99	309.22	309.72	308.81	309.07	310.5	308.4	308.58	311.3	310.89	308.55	307.72	309.27	307.92	307.72	312.44
312.31	309.54	312.69	311.26	308.16	307.88	312.73	311.87	307.75	306.07	311.45	309.9	306.94	308.45	311.51	311.11	306.75	309.42	309.05	309.88	311.53	311.16	310.34	308.06	305.9	308.91	311.28	306.75	307.27	308.8	311.75	312.53	310.87	311.34	312.27	310.81	309.3	312.54	306.49	307.91	309.84	311.49	310.93	309.29	308.54	308.23	309.1	310.73	311.52	309.92
331.47	325.55	328.38	329.69	328.69	327.47	323.38	331.33	326.69	326.45	329.59	330.66	326.5	325.43	326.35	326.36	328.26	328.25	326.19	325.62	328.57	327.83	327.71	331.48	326.65	329.01	327.29	328.25	325.62	324.78	330.71	329.59	328.23	329.03	326.89	330.26	327.31	329.08	325.67	330.19	326.05	329.08	325.79	325.47	329.88	327.59	329.48	330.24	324.45	329
309.08	308.11	310.94	309.85	310.7	309.73	308.43	307.77	309.79	308.83	306.52	309.97	310.2	309.49	310.21	306.96	310.14	305.88	303.61	307.84	307.98	308.89	311.29	311.55	307.77	312.91	309.33	306.51	308.19	308.5	309.15	307.07	310.96	303.1	305.39	307.97	307.67	307.04	304.1	309.65	310.83	308.99	306.32	306.94	309.24	309.52	308.95	308.89	306.31	312.61
301.87	299.79	299.27	301.84	301.55	299.95	299.93	297.79	299.76	301.85	299.56	297.68	301.3	299.06	302.27	300.95	297.79	304.07	299.77	302.57	301.64	300.68	304.84	302.92	301.31	302.85	303.92	303.41	303.82	304.22	299.23	298.63	302.45	299.79	300.51	301.99	300.55	300.52	300.88	298.72	299.85	296.02	303.1	298.42	301.22	303.27	300.74	299.14	305.15	298.18
312.06	308.58	308.09	310.36	309.94	306.52	311.82	311.55	306.94	310.53	309.5	310.65	308.41	308.72	311.43	312.29	307.59	310.4	309.17	314.6	308.25	308.83	309.56	308.84	311.38	310.64	310.34	311.52	307.82	308.15	308.18	310.65	307.33	310.28	308.29	312.19	310.57	309.17	306.18	307.01	311.14	310.69	310.22	310.75	310.1	310.03	308.08	308.59	310	306.76
303.01	304.33	305.22	303.94	300.76	304.87	305.39	306.63	303.89	304.12	300.77	307.37	304.98	305.03	305.14	301.62	305.52	306.9	299.77	306.15	304.17	302.79	304.34	303.15	302.07	305.25	302.62	304.72	305.75	305.36	305.23	304.14	304.1	302.84	303.14	304.61	306.45	305.72	302.18	305.3	303.11	301.96	305.47	305.01	303.63	304.03	304.35	302.65	300.37	305.08
302.91	301.5	304.42	304.04	305.44	300.14	301.84	304.06	303.88	305.8	301.79	301.71	303.85	301.62	304.24	305.28	303.92	301.32	301.7	301.1	301.72	305.08	303.48	304.52	304.1	301.74	300.6	300.74	304.37	301.47	302.06	304.83	301.33	304.86	301.59	303.27	303.46	305.8	300.4	303.78	298.94	301.72	302.44	304.73	304.91	299.49	301.38	301.88	303.04	304.28
310	310.74	307.64	310.11	312.93	307.72	309.15	308.49	310.34	311.63	310.92	309.15	311.57	312.87	310.39	312.88	313.89	311.64	309.76	313.86	308.13	308.98	308.62	311.71	310.04	311.68	311.29	308.76	313.68	307.91	310.06	307.14	307.2	309.83	306.6	312.27	313.06	307.89	309.3	307	312.12	311.96	310.45	308.72	310.03	311.3	305.07	307.78	312.1	310.88
305.25	302.25	302.44	304.58	306.63	302.73	302.68	303.52	306.48	300.82	306.71	303.55	305.9	302.44	302.14	303.66	305.52	306.01	306.34	302.19	306.24	306.1	303.86	304.54	306.85	305.73	303.94	301.27	300.41	305.35	304.03	303.72	305.34	305.26	305.77	306.32	301.98	303.95	303.39	300.39	305.19	308.93	301.7	305.29	306.56	307.38	306.95	304.09	308.33	302.15
323.33	324.87	322.77	326.22	326.89	326.26	324.64	325.2	321.08	324.35	327.93	324.65	322.44	321.21	326.98	328.78	320.66	326.89	322.44	324.45	325.75	322.65	322.08	324.71	324.77	323.62	326	324.71	323.78	323.12	325.24	324.3	326.09	321.27	323.24	324.3	323.9	326.06	326.52	324.68	327.84	327.03	322.66	323.56	323.62	325.9	326.1	328.51	323.4	321.23
316.87	314.5	313.87	312.75	309.55	316.61	312.99	313.67	311.77	313.11	310.36	312.43	309.55	313.36	311.03	311.54	315.15	313.17	313.87	313.87	313.16	313.2	314.16	309	312.08	314.32	312.76	312.56	311.58	315.12	314.14	309.81	313.81	312.44	311.16	313.12	312.57	306.87	312.61	312.62	312.37	314.98	314.76	310.84	312.44	312.59	312.4	311.59	313.42	313.44
310.05	307.94	310.94	314.18	312.1	308.75	315.9	309.18	310.52	306.52	313.14	308.98	311.81	311	312.4	313.98	310.56	312.56	308.39	310.51	312.34	311.71	310.96	308.07	311.25	306.31	312.62	311.27	314.43	312.96	309.68	310.89	310.64	310.61	309.92	312.54	311.65	311.13	313.45	307.58	308.3	309.84	308.81	307.22	311.86	313.63	307.08	310.36	311.01	308.17
303.71	302.92	307.94	307.97	304.21	300.94	305.07	306.34	305.5	303.9	303.77	306.78	307.44	306.8	304.38	303.29	307.38	305.92	310.39	302.84	308.34	303.16	306.65	306.12	310.02	302.74	305.67	304.79	307.89	306.47	302.43	309.6	309.16	309.28	304.43	307.18	302.17	303.25	306.39	305.6	303	304.52	306.65	307.04	303.88	305.14	305.7	307.82	304.67	305.26
309.02	311.51	310.73	312.44	308.54	313.81	312.78	311.83	309.74	311.32	312.34	313.93	310.8	314.7	310.62	312.78	311.58	314.16	311.55	307.29	315.58	310.22	310.49	312.9	308.94	311.64	311.58	310.99	312.51	318.61	314.24	309.95	314.39	311.14	311.44	311.34	314.81	309.36	314.94	312.26	314.22	312.5	307.66	312.08	310.03	312.81	311.74	311.66	311.05	311.27
304.21	301.6	301.85	300.83	299.87	302.78	302.48	299.91	300.09	301.09	299.07	304.35	303.06	299.63	299.93	302.93	297.81	300.57	299.14	301.86	298.54	301.29	301.05	302.58	299.06	297.15	302.92	297.91	299	300.87	297.49	297.87	301.35	295.37	298.28	301.57	300.61	298.82	303.2	300.9	300.18	300.81	302.65	296.29	299.13	301.5	299.46	300.57	301.25	300.6
296.8	297.22	294.57	293.98	298.24	295.89	297.59	295.48	299.59	296.16	297.77	296.58	296.32	295.52	296.84	295.26	297.15	296.92	297.14	297.63	300.52	296.79	296.73	296.79	294.92	299.2	294.77	298.06	299.86	294.06	299.7	296.35	297	296.59	298.33	296.14	293.82	296.51	295.39	296.38	298.82	296.32	302	298.57	297.08	297.48	298.5	297.78	297.52	298.35
310.5	303.64	307.59	307.36	306.95	305.64	307.08	307.89	306.87	307.15	306.59	310.18	307.54	308.19	312.26	309.5	308.96	305.9	306.99	310.57	306.18	305.04	308.72	307.88	309.24	307.6	304.47	308.69	305.16	307	309.69	307.96	307.58	304.48	311.8	309.28	307.87	309.28	309.92	307.31	309.94	305.27	305.15	307.36	303.74	307.51	306.29	305.45	306.61	307.97
308.41	305.58	308.51	307.37	306.13	307.73	306.87	308.48	304.88	305.54	309.87	302.74	305.18	304.5	308.18	305.55	304.22	305.41	306.19	308.46	308.09	309.17	309.76	306.34	309.32	308	303.2	304.23	308.94	304.13	307.36	306.45	306.73	306.56	305.49	305.94	305.81	306.36	304.69	303.28	304	305.26	304.04	304.38	305.83	303.6	306.17	302.24	307.22	309.27
301.72	300.4	296.9	299.62	297.4	305.92	301.22	300.7	297.27	296.74	298.86	302.99	300.37	300.99	299.87	301.01	301.68	301.26	298.89	299.32	297.04	299.06	298.1	303.03	300.96	301	297.17	301.19	298.65	299.59	295.96	302.72	302.17	299.62	303.91	301.16	300.83	300.3	300.13	302.01	299	303.61	298.61	303.71	301.13	297.7	299.81	300.12	296.73	299.97
295.49	297.4	295.25	291.95	297.35	296.71	292.16	297.86	295.33	293.97	293.22	294.3	292.28	293.29	292.67	295.08	297.44	296.13	292.45	291.48	291.76	293.64	292.99	293.1	295.3	295.53	297.71	292.17	292.84	292.7	296.66	292.68	295.9	292.48	297.09	295.35	294.42	291.29	296.37	293.78	291.54	293.49	294.28	293.59	293.1	290.91	292.15	296.03	291.63	292.25
325.25	328.25	327.2	328.78	326.31	324.12	330.46	330.21	330.03	327.49	331.07	328.11	325.77	326.35	324.89	327.74	328.29	326.81	327.4	327.61	322.78	328.81	328.31	328.58	323.19	328.78	324.76	328.21	327.75	327.41	329.84	329.29	326.08	325.3	326.57	323.91	327.48	327.83	327.41	332.24	325.61	329.15	326.59	327.87	327.49	326.35	329.04	325.68	328.24	326.65
304.5	307.96	306.37	304.83	301.64	304.01	305.26	303.23	306.25	303.62	305.79	306.16	306.36	307.41	303.18	302.33	309.63	304.2	307.75	303.72	305.96	306.91	304.29	305.79	306.7	305.3	302.04	304.62	304.74	305.79	307.13	305.58	305.55	307.91	305.35	306.72	300.88	306.73	305.33	302.58	302.55	305.11	308.35	306.04	306.4	301.51	303.07	305.12	304.85	305.08
325.54	324.08	322.15	322.05	326.89	322.58	321.75	322.8	326.88	322.88	324.53	325.82	324.02	323.15	328.98	329.36	328.17	323.65	325.88	326.23	325.38	323.34	324.54	324.6	326	328	325.39	326.59	321.47	325.05	324.1	323.43	321.04	323.95	326.8	324.19	324.64	324.71	325.02	324.07	325.78	325.25	322.63	322.73	320.6	327.66	327.22	324.58	327.37	322.96
295.53	289.64	293.8	292.24	294.26	292.98	292.88	293.84	294.31	295.91	294.29	293.71	294.04	294.66	292.14	294.6	295.88	294.76	293.65	295.5	293.46	294.21	296.66	292.43	292.23	291.74	294.55	295.12	294.28	293.7	294.68	296.17	295.57	292.16	293.11	296.9	295.23	297.34	297.53	293.64	296.68	296.63	293.22	292.27	291.51	297.75	292.36	291.92	294.5	291.2
309.07	313.98	312.47	307.84	309.04	309.5	308.14	311.96	307.82	312.31	312.09	309.09	308.76	307.93	306.84	305.79	313.11	307.57	313.05	308.3	308.08	306.44	310.49	309.79	309.62	305.8	308.84	311.88	305.13	307.45	309.23	307.58	308.72	310.5	312.01	305.84	310.45	310.22	310.71	308.98	310.64	311.22	310.03	308.55	312.71	308.11	311.94	311	311.81	311.89
311.67	312.88	314.58	316.12	311.44	316.84	316	310.34	313.26	311.55	316.91	311.99	314.87	317.9	312.54	312.92	317.34	316.34	314.47	315.7	313.89	315.94	316.34	313.28	317.12	312.79	317.93	313.36	315.81	318.48	316.5	315.97	314.67	312.37	313.8	315.01	312.86	314.18	313.32	312.66	313.82	314.85	314.44	316.82	316.31	315.76	314.25	319.38	311.74	313.13
325.52	324.61	323.47	328.22	325.65	325.29	329.32	327.64	326.85	324.13	325.84	329.99	328.22	330.49	324.92	325.67	323.53	328.04	323.9	322.36	327.16	329.31	321.84	325.01	327.44	327.03	327.87	324.89	322.7	325.22	325.3	326.82	322.46	324.94	330.04	325.64	323.02	327.25	324.68	323.9	327.41	324.09	327.53	327.23	326.13	326.86	326.5	328.11	327.09	327.88
294.79	298.07	295.95	297.16	295.3	298.63	294.87	295.93	296.83	298.52	298.43	296.33	296.97	295.5	298.47	296.36	298.11	296.95	298.15	296.39	294.64	298.08	297.85	298.76	295.89	294.13	300.99	298.71	295.58	292.09	294.15	294.67	297.49	295.69	297.58	292.87	296.1	299.87	298.68	294.64	300.21	296.83	293.86	297.1	295.99	298.77	297.64	294.34	294.28	299.06
304.45	303.05	304.2	302.29	304.45	304.47	301.17	305.05	304.77	303.01	303.97	302.72	305.01	306.96	303.53	301.51	303.6	304.54	304.91	306.91	306.67	304.27	301.72	306.85	307.01	307.6	306.92	303.49	304.25	304.5	303.56	303.67	308.01	306.88	303.3	309.08	305.63	304.67	303.4	308.08	306.23	302.27	300.21	301.66	303.09	306.65	305.93	309.75	305.9	303.36
310.87	306.25	308.64	309.28	307.32	310.29	307.06	308.84	309.76	308.36	307.06	308.2	305.83	307.67	306.68	308.24	307	307.85	309.44	309.24	307.96	307.91	312.7	311.95	310.97	309.01	305.64	306.17	308.57	308.99	308.36	306.89	306.81	307.07	309.36	309.77	309.91	306.83	309.46	309.84	308.85	304.76	311.89	309.15	306.86	308.33	308.69	308.8	308.57	307.65
313.26	311.33	309.4	312.37	312.36	308.68	310.12	310.81	312.27	310.78	311.57	307.79	311.65	309.56	310.56	309.64	310.48	306.41	308.64	309.86	311.25	312.23	309.31	310.53	313.48	309.83	310.6	307.31	315.63	308.87	311.71	312.99	310.1	308.22	311.81	307.73	312.26	310.51	313.22	309.47	311.43	310.85	309	312.02	310.43	311.79	311.63	311.35	307.65	307.94
313.76	312.54	314.17	313.98	312.01	312.49	310.02	313.25	312.91	312.19	309.89	315.25	313.16	319.61	310.83	312.19	309.57	312.6	310.48	313.99	311.55	313.87	312.79	318.37	313.1	310.04	311.28	314.07	316.64	313.19	313.61	312.28	314.34	311.62	313.8	313.66	313.26	314.11	309.29	310.78	312.28	312.54	314.07	312.36	311.69	314.98	314.56	312.66	310.27	310.59
311.35	312.85	313.84	313.2	314.03	313.01	314.74	311.13	313.9	312.9	311.74	315.16	311.95	313.99	311.62	311.23	312.96	312.62	311.03	310.89	307.08	315.32	311.26	313.82	313.55	314.9	311.43	309.74	313.85	316.75	310.92	311.57	311.89	314.87	313.36	315.44	311.82	311.19	310.04	310.2	313.04	315.43	312.55	311.06	313.63	314.02	314.55	312.58	310.75	315.05
314.01	317.9	318.46	313.46	318.12	316.23	318.58	315.53	315.41	316.64	316.36	318.8	317.47	319.36	317.32	316.77	316.73	318.48	315.74	316.21	316.97	315.35	319.92	313.3	319.16	320.09	315.35	316.26	317.3	314.44	316.53	320.48	318.42	322.61	316.78	318.25	317.19	318.04	318.12	320.94	315.81	316.68	320.28	317.41	314.81	318.21	313.09	318.64	317.27	317.06
304.03	308.33	300.37	300.82	299.56	303.53	303.46	301.71	299.48	302.7	302.71	306.59	301.58	299.23	302.93	302.58	303.43	303.75	302.22	307.44	303.32	300.17	302.04	301.98	305.61	305.21	304.57	301.36	302.03	302.97	304	303.75	300.42	302.99	305.41	302.84	302.96	305.45	304.67	302.22	304.15	304.93	305.29	303.06	302.36	302.92	301.69	306.22	303.01	303.76
327.14	324.81	326.08	323.52	324.64	323.6	324.21	326.36	326.82	326.26	322.6	325.49	325.24	322.79	325.7	324.01	322.57	327.81	326.08	321.33	325.83	322.45	325.29	325.54	322.84	320.67	322.77	324.85	322.98	322.76	325.5	321.58	324.08	322.15	324.77	326.2	324.8	326.74	325.7	326.1	324.03	323.74	325.63	325.3	322.68	324.45	324.88	325.09	324.4	327.44
313.68	311.17	312.54	311.93	315.26	310.97	312.38	312.86	314.11	312.62	315.01	313.05	314.58	312.78	312.29	314.14	312.6	313.22	312.45	312.39	313.93	312.92	315.49	313.25	312.44	313.76	313.31	310.63	313.07	314.11	314.42	311.34	312.64	314	315.32	314.49	309.94	313.58	311.05	313.57	311.81	312.19	317.67	314.67	313.08	312.31	312.31	315.46	313.45	314.22
309.46	308.39	309.56	310.25	311.02	308.65	308.77	312.77	308.76	309.76	312.43	313.15	309.85	309.52	312.47	307.79	309.03	311.7	312.55	310.12	310.33	311.28	311.24	309.85	309.44	308.6	312.2	309.84	312.68	309.5	308.18	311.77	307.5	313.48	311.25	312.18	313.33	310.32	312.37	314.67	308.38	308.4	311.07	311.35	311.42	306.54	308.82	313.24	307.85	309.22
308.01	310.61	307.56	311.4	311.39	311.06	311.32	310.37	311.3	311	316.4	306.13	306.35	312.26	312.31	310.84	310.06	311.89	312.64	307.62	311.66	309.29	309.52	311.6	308.76	315.51	310.27	311.05	313.23	311.58	309.06	310.24	312.35	311.59	311.17	313.25	308.71	310.91	312.26	313.62	311.52	308.28	311.75	312.93	313.83	307.17	310.6	308.47	310.52	312.91
327.24	326.14	326.58	328.25	329.72	323.81	328.41	330.18	325.27	325.32	328.75	329.68	326.04	328.74	324.45	327.72	330.58	329.63	327.61	328.25	328.05	327.94	324.58	330.46	327.4	324.16	327.19	329.02	323.25	331.09	328.57	326.44	328.05	329.15	327.35	330.07	331.7	327.78	328.84	329.78	329.56	324.87	325.4	327.26	330.16	327.48	325.74	328.71	325.13	326.32
311.26	313.82	308.86	312.57	310.54	310.22	313.7	313.79	309.85	309.52	313.68	315.51	311.83	312.33	314.48	312.8	309.48	313.28	309.88	309.57	313.62	313.95	310.1	312.27	309.33	309.08	311.76	315.5	311.44	312.19	313.51	313.36	310.23	309.93	311.4	315.78	309.03	309.42	311.4	311.64	316.47	310.32	313.5	311.23	310.44	311.54	310.62	311.33	312.22	312.8
313.68	314.04	314.23	312.62	312.73	313.1	313.37	312.87	311.41	314.07	312.47	315.5	309.14	312.66	312.5	311.25	310.38	312.44	314.29	310.87	318.22	315.21	310.71	314.03	311.73	313.2	311.06	314.11	312.49	312.92	311.02	314.54	313.39	313.39	319.03	311.91	310.81	314.9	312.33	312.28	312.91	311.9	313.09	310.94	311.94	315.23	315.82	311.37	313.84	312.68
326.36	325.56	320.95	322.95	325.31	325.69	322.37	325.92	322.96	323.84	323.38	321.91	322.88	323.96	322.18	324.54	325.08	325.77	324.14	326.3	324.09	325.75	322.57	321.45	326.48	324.41	325.03	329	324.31	324.22	322.59	324.55	326.6	322.33	325.53	324.77	324.18	325.73	325.12	326.58	323.66	327.51	327.08	327.42	326.19	327.9	326.04	325.36	327.52	325.79
293.85	295.6	293.09	294.76	292.18	294.3	295.26	292.48	296.65	292.55	294.73	297.25	298.58	290.65	293.35	295.02	298.94	294.41	291.39	292.39	294.23	294.52	293.07	294.29	293.78	292.23	298.08	297.78	293.86	299.46	293.33	295.8	291.31	293.52	296.52	296.38	296.18	292.59	296.57	289.18	300.09	294.21	298.3	295.64	296.73	291.65	291.25	295.43	295.43	292.17
313.77	310.13	313.11	312.45	317.57	310.52	311.21	313.32	310.52	311.15	315.15	314.56	317.79	312.16	312.19	313.73	313.67	313.98	316.16	315	317.05	313.27	313.27	312.03	313.63	311.66	315.88	314.2	312.03	309.45	311.73	315.49	313.87	315.81	314.52	310.83	313.03	313.84	313.54	318.74	315.86	315.49	315.01	316.28	312.99	312.7	314.58	313.36	316.66	314.91
315.39	316.88	318.43	317.59	315.06	315.91	318.01	315.96	317.61	317.98	322.15	318.1	318.08	319.52	317.45	317.58	320.28	317.5	319.7	316.74	319.63	317.11	319.2	318.83	316.75	316.45	318.73	314.01	318.98	318.6	316.83	315.48	321.16	314.21	314.75	316.39	316.55	318.46	319.32	315.33	314.73	318.94	315.26	317.81	317.16	316.59	318.54	316.57	314.21	321.51
310.46	314.39	317.5	313.33	315.81	314.1	312.44	315.63	311.64	310.21	311.96	312.27	310.72	312.34	309.73	313.91	314.52	316.78	313.03	311.16	312.5	310.57	312.51	312.25	313.06	312.81	314.74	311.6	313.8	311.7	311.54	313.69	314.02	308.89	317.14	314.16	311.26	314.87	311.89	311.66	310.79	312.32	315.4	314.33	313.16	313.44	311.08	312.24	314.54	312.85
309.24	313.82	312.97	311.51	311.65	313.46	313.18	315.33	312.06	313.56	313.89	309.66	315.15	312.98	311	310.62	314.12	315.74	315.43	308.17	314.31	314.3	309.45	313.08	310.47	313.88	309.25	312.5	311.09	312.4	311.49	311.47	309.98	312.6	314.25	314.76	313.68	312.81	314.04	310.83	309.64	314.08	314.31	313.54	313.17	312.21	312.67	312.81	312.77	313.1
305.3	304.95	303.76	307.04	301.53	306.87	306.31	307.46	304.97	305.23	302.83	302.24	305.22	304.59	304.08	305.11	303.25	305.98	302.9	303.91	303.3	307.05	307.96	302.4	300.24	301.87	304.42	304.41	305.65	304.06	306.03	304.23	304.16	303.5	304.23	303.63	304.39	306.85	302.83	300.97	305.49	300.31	304.37	305.83	305.01	306.09	306.61	304.46	306.6	304.13
302.89	303.57	307.77	308.87	306.73	305.8	308.73	311.14	304.2	308.73	307.94	307.02	306	307.39	309.07	304.72	309.55	308.19	307.2	305.11	308.18	307.82	307.65	312.99	306.01	308.45	305.96	306.26	305.39	305.62	306.63	306.46	306.81	306.49	306.37	310.03	308.78	304.94	309.5	303.73	307.53	305.98	307.86	308.07	307.17	306.63	308.68	309.03	303.59	307.16
306.62	307.35	307.88	311.33	306.89	308.62	310.13	308.19	308.4	307.83	309.72	307.76	306.27	311.66	308.37	309.66	311.99	304.3	308.22	307.29	309.8	308.18	307.48	308.62	308.58	309.7	307.31	310.06	308.26	311.2	309.16	305.72	308.58	308.69	307.37	306.6	306.26	310.67	311.63	307.49	307.88	310.61	307.82	309.35	307.38	311.48	311.36	306.34	310.56	307.45
301.91	301.85	306.87	306.41	302.71	304.75	302.97	305.17	307.21	304.89	309.53	301.64	303.48	307.05	305.64	299.96	299.83	300.56	302.27	304.98	303.34	309.67	303.32	300.96	302.3	303.97	303.68	306	304.23	303.84	304.46	305.15	303.99	299.21	303.3	300.49	305.8	303.83	304.56	301.99	303.62	304.76	303.06	306.71	304.82	304.4	303.05	303.37	302.06	305.8
318.48	315.12	319.51	316.15	319.63	316.85	314.29	312.39	313.91	312.06	315.68	316.96	315.06	315.54	316.51	315.94	315.52	313.59	314.8	317.08	314.66	317.47	316.94	320.3	310.67	313.74	318.46	315.88	318.1	314.12	313.79	313.61	317.79	316.75	312.41	319.52	316.57	316.26	316.13	317.42	315.58	317.12	317.75	313.43	314.5	317.28	314.18	314.94	315.71	315.43
311.31	312.12	310.67	310.36	312.11	311.75	311.97	309.55	310.56	312.04	311.78	313.25	312.16	312.95	315.04	313.09	311.52	310.03	313.01	312.66	312.58	313.95	312.84	314.87	312.8	314.59	311.14	311.94	313.2	313.05	314.33	314.84	313.84	312.25	310.54	311.09	307.61	312.98	313.48	311.87	310.15	308.19	313.19	317.04	314.11	314.47	311.86	312.8	310.09	313.54
305.37	305.16	302.75	299.23	306.83	303.59	301.81	304.17	301.98	298.73	304.62	300.64	301.09	303.18	300.64	305.39	302.89	303.29	304.95	306.07	305.59	303.38	301.32	302.68	304.53	300.06	301.71	303.34	298.28	304.27	304.63	303.3	301.5	304.61	299.51	304.5	300.39	301.89	302.91	301.68	303.99	303.05	298.99	303.6	303.85	303.22	302.2	299.43	303.12	303.79
299.87	302.62	300.78	305.22	298.8	305.12	301.65	304.66	306.07	303.54	304.12	304.35	299.73	303	304.81	304.11	299.66	304.19	299.71	304.57	304.61	304.63	302.93	304.48	303.13	300.35	304.44	304.25	301.46	305.33	301.45	303.07	307.25	301.33	302.46	303.46	301.25	302	305.14	305.12	301.33	301.4	298.64	303.9	301.63	304.37	304.33	304.67	304.98	301.6
314.11	315.31	317.08	315.4	311.16	314.16	315.68	314.84	316.46	314.12	312.8	316.23	315.87	315.22	314.4	317.25	315.35	312.3	315.14	316.91	314	314.42	317.18	313.37	315.6	318.05	316.03	314.55	314.72	315.94	316.19	313.44	320.03	318.23	315.88	317.31	309.08	313.91	316.73	313.22	317.61	317.32	315.27	314.98	317.16	312.48	316.46	319.1	315.72	315.42
302.77	308.15	307.86	303.77	304.75	306.39	302.65	305.29	304.19	306.93	304.87	303.07	303.5	306.95	310.47	304.89	304.3	304.56	306.26	308.47	304.26	303.63	309.16	308.6	305.56	303.18	306.21	309.17	306.02	309.61	305.37	303.98	307.88	305.1	300.8	306.23	306.69	304.5	306.79	304.62	309.04	304.01	309.04	303.78	301.72	308.19	301.53	304.73	305.87	308.83
306.56	309.69	312.7	310.91	308.82	312.89	310.76	315.13	312.32	307.52	310.34	310.92	309.46	313.99	311.63	309.45	309.19	311.13	309.33	311.4	313.21	310.73	310.07	310.84	307.81	309.29	309.37	313.73	313.36	309.09	311.7	311.95	311.07	314.59	311.33	308.1	314.4	314.01	312.07	309.52	310.63	311.96	310.69	307.73	312.4	305.53	308.69	311.65	308.22	310.32
325.45	323.31	322.23	321.07	325.42	326.21	324.68	323.95	325.35	325.42	322.37	322.91	322.66	322.43	322.18	324.92	324.05	325.64	324.18	323.99	324.67	325.75	322.38	322.82	319.28	326.92	325.51	324.45	321.45	325.01	324.85	323.78	322.34	319.62	324.23	325.76	326.4	322.35	325.12	323.68	323.65	321.42	325.9	327.78	326.84	324.26	321.51	324.16	325.86	327.03
308.22	306.5	303.96	308.64	305.04	308.11	305.77	305.56	303.06	304.08	307.34	308.19	306.7	309.11	307.26	304.74	306.25	304.26	300.34	303.29	305.62	308.93	305.41	306.74	305.82	310.31	305.7	309.29	305.71	305.57	304.87	303.4	306.24	305.51	305.41	301.46	305.81	305.98	306.11	306.74	305.08	305.36	306.76	305.65	306.22	305.33	307.69	305.6	307.52	308.48
304.73	304.69	307.67	304.47	306.61	305.77	303.19	305.58	302.13	306.25	306.5	301.81	305.21	306.46	305.38	306.72	306.18	300.59	306.85	307.59	305.78	306.62	307.65	304.81	305.67	303.9	308.98	300.44	304.26	304.8	305.66	302.87	306.65	306.04	303.07	303.72	307.98	303.04	303.69	305.61	303.17	305.8	304.73	304.35	303.26	304.04	303.73	306.91	305.42	306.36
303.81	304.43	305.4	303.09	306.94	302.93	302.09	304.56	304.91	305.84	302.51	303.17	304.05	304.8	305.75	304.48	303.18	305.19	303.82	302.53	306.49	307.03	303.54	308.53	301.35	300.88	306.09	306.45	303.65	307.75	307.01	305.34	303.5	306.77	301.43	304.62	303.98	303.06	303.36	307.89	305.62	304.31	306.92	306.45	306.49	302.41	305.17	305.17	304.59	306.98
313.4	311.38	314.57	313.23	314.83	311.31	314.6	312.83	314.84	311.6	314.37	312.51	311.82	312.6	311.42	314.33	309.94	311.76	315	313.81	311.62	311.42	310.91	309.93	313.55	312.29	314.87	310.76	312.36	311.58	314.77	309.91	315.93	313.13	312.93	314.22	312.51	309.59	311.23	311.68	315.2	313.07	317.38	311.4	315.67	313.25	314.87	311.01	312.94	312.66
309.67	312.1	314.96	313.32	312.31	313.93	313.99	312.72	312.68	311.83	315.58	313.64	314.41	311.2	314.23	312.25	312.44	315.9	309.05	310.41	311.39	313.55	319.63	312.57	309.45	312.73	314.9	313.75	312.77	313.49	315.4	312.34	310.55	312.84	316.71	312.29	315.67	312.79	314.39	314.99	312.16	311.99	309.35	309.79	311.63	310.32	313.5	317.44	312.29	313.48
314.44	314.4	314.69	313.97	315.24	317.42	314.45	313.7	315.71	315.14	316.43	313.06	313.85	315.36	316.45	312.73	313.54	315.75	309.95	311.32	315.11	312.29	314.16	310.64	317.5	316.31	313.34	318.23	316.04	315.95	312.92	318.02	315.92	321.01	315.95	313.5	316.47	316.73	314.66	312.59	311.74	315.97	315.56	312.44	313.79	316.15	319.13	314.56	317.61	314.74
317.09	318.58	315.44	317.75	317.63	315.99	314.54	318.27	317.09	315.14	318.32	318.39	319.68	314.78	318.12	318.2	319.2	318.17	317.51	318.74	313.69	318.61	313.79	319.86	318.44	315.7	321.31	315.82	319.47	315.99	317.35	317.35	317.5	317.34	315.42	316.29	316.9	318.18	318.47	317.06	317.17	320.92	315.9	317.68	316.2	316.2	317.09	319.78	315.91	315.74
303.79	306.5	305.7	307.53	306.61	306.32	308.4	305.11	306.13	304.92	309.45	305.57	308.8	307.46	305.44	302.62	306.84	306.33	304.57	303.86	309.09	303.16	308.22	306.83	308.66	307.16	310.18	305.84	307.78	308.47	307.26	304.62	301.56	307	309.57	305.66	308.34	309.54	305.19	308.98	305.38	310.86	305.94	306.13	306.21	306.83	303.23	304.42	307.33	305.99
309.59	307.9	308.16	310.73	305.19	305.9	306.76	304.17	306.13	310.64	307.75	307.73	306.56	304.07	305.27	307.55	307.91	306.15	305.49	310.42	305.48	301.16	306.32	304.78	308.38	305.36	306.33	305.72	306.78	310.87	303.32	306.4	303.57	303.93	304.03	306.22	306.07	303.53	302.56	305.96	307.61	307.43	306.78	306.13	302.38	303.8	304.49	309.67	307.83	307.43
316.78	315.69	316.87	315.64	313.38	313.24	315.9	313.36	318.34	315.79	314.43	313.12	318.45	314.18	314.21	315.96	316.44	315.62	313.42	314.74	313.32	310.53	316.27	315	313.28	314.68	313.92	314.73	315.46	312.62	311.37	317.13	315.06	314.25	310.49	311.67	312.88	316.3	313.34	311.16	317	314.45	314.04	315.4	314.13	312.87	316.36	314.85	313.99	310.41
301.78	305.22	305.22	302.67	305.79	304.12	303.32	302.43	304.16	307.03	302.47	303.86	300.17	301.45	302.92	304.98	303.79	300.62	302.28	302.88	299.88	305.1	304	304.34	302.36	305.11	303.5	306.84	301.05	306.07	303.16	300.48	303.75	302.16	302.04	303.57	302.71	303.47	305.07	302.68	305.04	303.34	302.11	300.85	306.78	299.4	305.53	305.92	304.99	304.07
314.3	316.47	315.41	316.53	316.07	320.84	317.15	316.64	314.37	315.86	313.48	318.06	317.4	313.75	315.38	318.57	319.45	321.05	319.13	316.65	315.77	316.02	319.63	318.73	316.38	316.07	318.1	318.35	316.1	317.47	318.02	317.26	316.68	315.84	319.33	320.33	316.76	320.68	317.05	316.12	317.84	318.73	316.52	314.66	312.77	319.17	317.38	315.65	315.67	318
293.61	295.97	294.36	295.16	293.74	295.05	293.39	290.47	298.79	293.43	294.85	297.52	293.86	293.89	294.47	294.59	297	293.87	295.4	294.13	297.25	296.11	295.16	298.29	297.62	294.23	296.72	297.06	295.11	292.81	294.66	294.81	291.05	292.16	294.62	291.43	293.61	291.97	293.35	293.17	292.11	292.05	291.66	294.94	293.77	294.29	297.7	294.65	291.07	297.7
304.56	305.42	307.16	307.56	304.07	307.5	306.67	306.43	304.24	308.14	307.02	304.17	305.09	301.68	304.94	306.47	307.34	304.07	307.28	304.38	306.72	305.93	307.87	303.46	303.49	305.56	305.93	308.06	305.71	310.39	307.13	303.78	304.21	308.9	304.87	302.5	305.21	300.19	308.6	306.23	306.48	306.64	308.5	303.98	306.98	303.6	305.27	310.05	307.88	305.3
306.21	307.69	310.01	311.55	304.89	306.74	305.35	307.61	304.9	306.02	305.6	308.81	306.29	302.16	303.92	306.26	307.36	306.78	308.96	306.93	306.01	308.2	308.92	304.3	303.54	308.75	305.59	307	304.41	304.55	310.83	302.33	306.14	305.56	304.31	304.65	306.72	304.7	304.45	306.19	306.86	306.55	305.15	303.02	306.04	301.74	304.96	306.05	305	309.51
313.92	315.79	312.85	312.93	316.59	314.88	316.16	313.7	316.54	311.02	316.41	314.84	312.61	316.13	314.29	311.65	316.41	317.94	315.77	312.86	315.13	314.27	314.38	313.97	313.12	313.34	312.94	311.54	317.07	314.3	308.32	312.53	309.82	316.48	316.51	314.75	313.76	315.68	315.3	315.61	315.38	315.95	318.13	312.41	315.54	313.79	314.57	316.38	316.63	317.24
295.71	295.55	294	294.94	291.64	294.54	296.98	291.99	291.71	298.16	297.06	295.52	292.66	292.75	295.07	294.26	289.31	295.68	291	293.67	296.69	294.41	296.42	294.36	298.28	297.64	290.53	293.72	292.68	297.76	291.75	299.93	295.9	296.77	294.73	297.55	296.12	294.17	294.53	293.78	295.73	292.83	298.38	299.21	292.7	295.57	293.52	295.89	293.33	294.75
303.95	304.94	298.95	302.77	302.98	299.52	304.51	305.18	299.59	303.33	303.9	299.01	300.04	302.02	302.16	300.24	306.52	303.5	301.87	301.73	305.09	305.34	303.3	303.36	299.4	301.46	300.35	305.43	305.98	304.88	300.73	302.09	304.92	304.87	302.95	304.49	301.89	305.71	300.52	302.42	300.25	301.4	302.69	303.2	303.52	301.62	304.31	306.32	301.27	300.45
301.44	305.39	304.76	305.64	304.9	303.65	306.86	303.69	304.98	303.04	304.56	304.35	300.83	307.07	302.67	305.58	302.7	304.74	304.39	305.02	303.48	305.86	303.23	301.7	303.16	300.84	305.18	303.72	305.19	302.71	302.8	304.73	304.15	304.56	306.47	305.35	305.31	305.27	301.8	305.62	306.79	307.79	305.69	305.04	305.7	305.99	307.67	306.41	302.97	302.86
317.43	318.77	318.56	322.21	317.18	317.66	317.97	318.88	316.06	314.35	317.2	317.49	317.56	317.39	320.84	319.17	317.31	320.42	321.39	319.23	317.86	319.92	319.12	318.09	317.34	320.68	316.87	318.4	317.08	317.97	315.91	320.99	318.35	318.56	320.19	317.54	317.19	316.19	316.69	318.96	318.69	320.2	315.96	317.3	317.94	318.69	318.35	317.5	316.05	319.95
303.62	301.03	305.7	301.48	302.05	304.4	300.92	304.98	300.33	304.27	304.28	304.9	300.09	300.37	301.98	305.67	302.9	301.12	302.3	305.2	306.01	305.17	300.43	303.67	306.57	302.55	302.78	305.6	301.52	301.01	302.16	304.82	304.05	301.85	302.71	302.28	302.05	300.05	302.54	304.11	302.92	304.19	302.29	298.67	300.82	299.8	299.71	301.38	300.67	304.41
307.15	308.83	309.77	308.67	307.23	306.99	309.57	310.91	309.02	308.19	307.91	303.53	309.71	306.44	305.92	305.45	307.61	307.87	309.64	309.49	306.39	305.64	306.26	309.04	305.1	308.08	308.13	309.48	304.68	310.58	306.2	306.74	308.41	306	308.05	307.34	308.54	307.45	306.5	310.76	306.36	304.59	306.53	303.24	309.45	307.46	302.19	305.08	306.73	304.43
304.1	301.52	303.23	303.81	305.56	303.91	300.41	303.31	302.4	304.53	304.35	301.99	302.82	300.44	301.38	303.76	303.93	304.26	304.22	304.39	304.06	305.61	304.3	305.04	301.01	304.01	304.73	301.53	300.69	303.84	305.44	299.9	302.65	304.55	304.37	302.53	302.48	301.38	300.92	301.19	300.39	301.4	301.69	308.85	302.6	300.85	304.14	308.74	301.63	301.79
297.21	291.97	294.99	294.94	295.7	294.88	288.77	295.46	294.04	297.49	292.6	291.21	291.51	295.86	294.81	295	292.35	295.42	295.85	292.59	297.52	297.93	294.48	295.06	290.42	294.22	292.53	292.38	291.55	287.1	296.45	292.49	293.24	297.18	291.78	295.17	295.98	295.75	293.47	292.82	290.2	294.07	294.53	294.09	297.22	293.64	296.24	297.39	292.12	295.34
318.9	319.36	317.2	317.67	316.98	322.15	316.72	317.56	318.18	321.54	319.13	319.8	318.52	318.21	317.35	318.06	314.76	318.09	316.78	317.39	315.85	322.73	315.86	317.35	317.67	318.62	317.91	315.1	315.61	321.15	317.64	322.13	319.67	321.07	319.48	323.01	318.21	314.45	316.32	318.22	317.6	316.67	313.14	319.27	317.67	315.07	318.79	318.79	319.29	320.73
315.13	312.24	314.7	315.5	312	314.08	313.04	315.3	313.37	316.71	317.17	318.66	319.17	315.23	318.62	314.5	314.27	315.38	314.35	315.14	319.46	317.97	315.44	312.32	315.46	315.58	315.49	314.62	315.55	313.84	316.54	313.11	315.36	316.08	312.84	315.56	312.32	315.17	316.3	313.93	317.5	317.09	316	312.75	312.18	315.09	316.21	315.03	316.34	315.04
313.37	307.33	307.55	314.44	306.52	314.48	307.64	312.53	306.98	309.31	305.97	307.79	312.43	310.71	308.52	307.87	309.47	310.27	311.87	307.07	313.62	307.88	309.96	307.07	309.49	311.28	309.87	311.13	307.86	307.97	313.08	312.58	311.55	310.89	311.79	310	309.21	308.67	308.07	310.89	308.37	308.69	307	309.24	313.46	312.43	307.36	308.9	306.67	305.99
312.23	310.26	312.5	311.49	310.86	310.46	310.37	314.37	311.61	309.93	314.58	311.98	315.71	307.87	313.04	314.15	309.28	312.41	310.26	312.65	312.48	312.92	311.49	312.61	309.54	313.3	307.05	315.2	311.49	313.9	312.13	309.36	314.74	310.66	313.95	308.6	311.83	314.29	312.86	311.73	311.9	312.14	309.47	310.79	311.33	312.9	308.48	312.38	312.26	311.9
327.72	328.82	324.5	325.15	329.34	327.16	328.08	328.2	325.51	327.97	329.96	328.02	327.95	326.44	324.27	331.99	325.72	329.27	324.52	324.94	330.61	326.16	330.02	327.01	328.32	328.33	330.64	327.57	329.46	327.05	327.79	328.43	328.24	328.27	329.3	325.82	325.61	324.56	328.11	328.65	329.69	327.11	327.82	328.94	328.29	324.81	326.69	325.69	327.46	329.66
308.55	310.06	307.78	307.24	307.04	310.21	308.87	310.18	310.72	308.69	308.49	308.08	308.92	305	308.38	308.89	310.5	307.93	307.79	308.71	310.6	309.93	311.59	306.73	308.62	307.19	310.04	309.41	306.22	307.62	308.05	307.56	310.14	306.05	308.12	310.92	308.86	307.73	307.89	306.44	312.94	307.97	310.62	306.24	310.18	309.04	305.2	309.04	308.84	311.67
297.71	292.06	294.37	291.8	292.13	292.74	296.37	290.23	297.02	297.19	295.79	293.85	293.51	294.99	291.04	296.45	293.07	293.36	292.93	296.41	294.02	291.88	295.8	295.45	298.95	292.79	296.41	292.01	293.15	298.08	294.26	292.85	292.22	296.92	291.75	292.48	291.95	294.73	291.21	295.04	297.08	291.54	296.22	297.06	290.86	291.55	294.99	293.56	295.34	291.12
305.01	303.54	306	304.6	302.12	303.9	301.81	304.6	305.66	308.73	302.1	301.03	302.74	307.35	304.63	303.2	302.39	303.83	302.66	302.46	302.54	302.48	302.22	303.27	303.94	304.98	300.9	304.81	307.76	304.64	305.99	302.13	301.89	308.71	301.84	303.41	303.23	303.72	306.31	302.69	305.58	303.38	307.07	303.84	302.04	301.39	304.23	303.49	305.13	304.27
312.1	313.74	314.69	313.49	313.99	314.71	317.63	316.26	315.28	313.3	317.33	317.31	314.89	317.11	315.38	319.69	314.58	310.33	313.26	314.96	313.01	315.45	318.61	314.97	314.8	315.32	316.7	316.29	313.85	317.86	312.42	317.55	312.55	311.34	315.09	313.66	317.81	314.91	314.8	316.01	315.5	314.7	315.56	319.7	317.31	314.79	312.83	312.64	319.07	315.23
327.92	329.5	328.58	327.4	326.91	329.83	329.14	325.68	329.51	329.32	326.02	327.71	328.64	325.62	326.58	328.22	329.74	327.15	326.05	330.18	331.57	330.74	326.97	330.51	330.97	327.44	327.13	329.08	327.32	329.51	325.59	325.36	326.49	328.84	327.25	327.65	328.48	324.62	332.17	328.44	328.74	329.38	327.73	329.91	330.64	327.16	328.22	329.07	328	328.53
308.39	311.29	311.34	307.46	306.6	309.21	313.76	310.83	311.08	312.81	313.08	312.88	310.6	311.59	309.04	309.79	311.37	306.91	310.28	310.12	305.53	308.16	309.53	309.99	309.51	310.97	309.93	309.71	310.37	312.09	306.34	305.87	307.6	311.7	308.56	310.77	311.08	311.17	306.44	310.38	311.75	307.61	306.23	310.26	306.12	308.39	307.31	313.05	310.44	307.74
299.91	297.75	296.42	296.03	295.57	303.87	293.54	303.12	298.02	296.54	297.62	302.59	300.14	300.34	296.05	299.77	298.2	298.36	300	303.76	302.4	301.03	300.84	298.16	301.12	295.25	299.64	302.08	300.14	296.7	296.26	298.23	300.24	299.38	299.73	298.01	299.53	303.72	297.71	300.57	301.77	300.5	300.99	300.68	302.57	296.46	301.59	298.19	299.97	300.43
305.26	304.72	303.6	305.38	305.56	302.23	301.22	302.58	304.11	303.23	307.77	306.67	305.69	303.97	306.04	302.5	303.09	307.32	303.39	306.44	303.67	303.61	303.34	301.94	305.09	303.36	305.71	304.37	303.72	305.23	302.33	306.64	304.52	304.4	301.94	301.95	305.69	306.77	303.55	304.07	304.2	306.65	308.14	298.12	307.02	304.27	301.46	306.44	304.55	301.93
308.07	304.87	306.17	301.01	302.76	303.23	307.06	304.99	303	303.83	301.23	305.89	307.46	302.88	303.19	302.91	307.14	304.33	305.41	308.7	305.27	305.13	305.59	301.19	303.79	303.7	303.07	302.65	304.03	307.82	303.92	304.78	307.34	302.83	302.48	302.84	305.93	302.97	304.05	303.53	307.01	304.5	303.4	306.59	304.43	304.71	313.43	307.88	304.87	304.43
318.55	315.35	316.14	320.3	320.89	313.9	317.58	316	314.39	315.93	317.34	316.79	315.38	320.43	315.74	319.64	321.16	316.48	317.79	317.42	316.05	315.57	316.08	318.46	315.26	318.45	319.77	314.71	319.33	315.35	316.3	319.25	318.03	315.46	319.37	316.73	316.84	317.48	317.51	315.74	313.69	316.41	319.11	318.44	313.85	316.04	317.14	314.55	316.21	315.23
305.21	303.4	303.3	304.14	304.62	305.83	307.59	305.01	303.19	305.33	299.66	303.51	304.5	302.84	301.45	305.25	301.99	305.78	304.25	306.82	301.89	301.22	303.03	303.48	303.7	302.58	301.65	305.15	303.37	306.18	305.84	302.61	305.09	306	301.86	308.4	302.41	302.48	301.9	301.66	302.71	301.91	303.14	303.54	301.32	301.35	305.39	303.73	303.32	299.92
298.83	297.16	300.04	297.62	298.78	300.17	300.77	301.88	301.09	297.98	298.04	301.15	300.66	299.49	302.14	299.95	299.19	302.78	299.99	297.36	300.9	299.78	300.23	298.51	300.51	300.81	303.01	301.56	302.29	295.3	298.74	300.8	299.72	301.8	298.07	301.37	301.4	297.58	300.78	299.4	300.29	300.54	297.97	300.16	299.2	302.48	298.8	301.86	297.15	301.68
305.39	307.12	305.67	304.17	305.06	305.84	301.42	305.2	305.29	304.72	304.73	303.75	304.52	301.82	306.04	307.73	304.94	301.59	305.34	307	302.7	302.29	307.34	303.37	305.83	304.78	305.39	305.29	304.82	305.1	307.86	304.15	303.82	303.82	306.78	305.41	307.05	303.92	307.03	307.23	304.18	304.89	306.97	306.05	306.07	304.18	305.35	305.8	303.13	308.19
304.98	307.15	302.52	303.61	307.89	302.91	302.8	303.36	304.79	303.67	304.94	304.91	305.93	301.72	305.82	304.23	306.63	303.2	303.12	303.99	305.88	302.76	305.83	303.47	302.07	304.9	303.7	306.71	306.62	305.18	305.56	304.01	305.52	304.19	302.07	305.51	306.35	300.57	305.92	303.29	304.82	303.36	302.56	306.06	301.7	306.58	303.4	306.02	303.5	305.58
317.47	316.54	318.87	315.67	316.82	315.8	317.8	316.61	315.52	316.26	316.55	317.76	315.2	317.98	315.56	317.29	316.38	317.73	316.06	318	316.34	314.76	319.84	317.49	316.06	321.78	318.87	320.07	319.91	316.54	318.96	317.61	316.68	315.13	319.15	316.41	323.2	316.67	316.92	319.67	319.87	317.67	319.02	318.59	315.85	316.22	318.59	316.04	315.51	316.01
317.44	318.43	317.16	320.15	319.21	315.21	320.19	317.85	318.72	318.26	317.84	316.5	320.61	317.16	314	321.69	315.58	314.97	316.54	316.98	315.45	313.41	319.23	316.45	313.77	319.05	313.81	318.45	318.2	315.69	319.14	318.11	320.13	319.48	318.48	319.39	319.14	321.74	316.2	317.74	315.63	318.02	321.93	319.14	316.51	318.04	319.92	318.86	315.69	315.87
304.07	300.48	306.11	304.09	301.06	301.09	305.16	302.71	304.24	305.7	302.23	305.38	306.05	301.15	303.96	303.29	301.1	304.81	302.74	305.57	305.57	304.66	302.57	306.04	304.07	303.94	300.78	301.67	303.75	305.85	301.58	302.51	305.58	303.09	305.1	309.51	305.95	304.96	302.05	302.19	303.96	302.22	303.94	302.31	306.63	303.33	301.43	300.03	304	301.05
302.2	305.6	307.08	302.33	308.01	303.71	305.19	303.4	305.82	303.82	305.58	306.99	306.87	305.54	307.12	304.44	304.14	305.29	306.73	306.96	306.62	305.67	305.18	304.21	302.64	307.09	304.04	307.28	305.22	307.4	305.73	308.46	306.07	304.7	306.22	309.41	304.58	305.79	305.97	306.85	303.41	305.37	306.52	303.71	302.5	305.78	305.38	304.37	310.1	306.77
316.06	316.38	316.61	315.19	315.21	314.53	317.42	316.88	315.97	315.18	319.31	317.41	315.37	319.81	318.78	315.5	317.76	319.43	316.25	318.54	318.64	319.14	315.59	316.9	316.56	316.76	315.4	318.1	315.12	316.52	318.2	314.5	316.4	317.61	314.72	318.07	319.58	315.41	312.86	314.79	317.17	314.93	316.88	319.36	315.88	316.23	315.24	315.36	317.85	318.28
326.87	324.3	327.04	327.12	329.21	328.23	326.49	324.05	322.84	327.52	327.21	331.42	323.44	326.03	329.31	328.98	324.16	327.18	328.94	327.83	325.27	324.42	329.53	328.95	331.35	330.96	330.5	325	326.54	330.19	327.99	326.66	324.52	327.77	329.66	325.55	327.44	326.39	328.41	329.64	328.57	328.79	327.06	327.02	328.21	330.7	326.62	327.75	328.88	329.98
304.81	305.63	305.12	303.69	305.5	308.68	303.98	304.39	304.36	302.51	302.36	305.94	303.35	305.73	302.5	304.12	306.73	307.79	305.27	308.45	303.73	306.15	304.04	305.69	302.96	301.28	305.9	305.83	305.55	302.81	306.74	305.85	307.04	306.74	302.53	304.97	302.75	303.65	304.25	305.98	302.86	305.31	304.75	307.16	305.63	305.33	304.16	303.93	305.55	308.2
308.32	307.57	308.69	309.27	312.16	309.72	308.81	309.52	307.53	304.5	311.93	308.19	308.35	309.57	309.98	307.5	307.73	307.39	309.5	309.62	311.06	306.02	305.93	305.79	309.21	313.59	311.92	305.79	307.47	310.6	310.15	307.19	310	308.21	310.66	307.62	309.29	310.03	311.43	309.27	308.09	310.4	312.83	308.74	310.67	307.59	304.94	311.33	310.47	305.83
307.17	306.17	305.76	307.49	305.19	307.36	305.41	307.04	302.72	306.7	304.64	305.42	301.18	306.78	303.7	305.58	309.2	305.21	304	305.68	306.45	303.73	309	307.16	304.3	305.08	303.86	303.86	303.98	308.45	304.55	307.08	307.15	300.73	306.45	304.98	305.26	307.62	304.23	308.68	305.45	308.49	308.34	304.26	309.97	306.41	300.87	305.1	302.97	305.56
305.92	302.4	303.39	301.94	303.78	302.18	302.72	302.07	303.24	305.16	300.79	302.69	303.41	304.89	305.89	302.4	300.99	303.98	305.49	301.19	301.62	298.89	303.31	303.71	303.58	305.47	302.91	303.08	303.39	299.97	301.93	302.03	302.77	301.54	299.93	301.93	304.94	303.9	301.69	303.84	303.28	301.23	300.52	302.35	304.1	302.85	304.52	301.51	302.47	303.28
305.29	304.82	305.35	302.26	299.9	306.08	304.59	305.69	299.83	304.08	301.11	303.38	305.14	303.72	304.64	300.61	302.6	303.44	302.39	301.43	301.32	306.37	304.13	300.78	303.7	302.69	303.31	301.25	300.77	303.54	301.8	301.73	303.31	302.57	307.26	305.76	301.48	304.32	303.94	305.61	305.8	303.97	303.48	305.39	304.64	302.44	302.48	305.36	302.39	303.24
295.89	293.19	294.42	297.52	298.81	297.97	294.12	297.72	294.56	296.02	295.53	296.88	295.72	296.1	291.6	294.81	297.89	294.35	297.18	293.53	297.21	295.13	295.48	295.61	296.85	295.81	297.97	294.14	295.33	296.68	295.58	297.55	296.87	293.7	294.07	291.17	293.13	296.56	294.31	294.69	300.78	293.12	293.65	296.46	294.5	293.45	294.71	295.51	298.12	295.26
[truncated: 499 more rows]
[truncated: 150 more columns]
