# Supplementary material for: Genetic dissection of main and epistatic effects of QTL based on augmented triple test cross design
Source: PLoS One. 2017 Dec 14;12(12):e0189054. doi: 10.1371/journal.pone.0189054 (PMC5730204; doi:10.1371/journal.pone.0189054)
Supplement: S9 Supporting Information — (ZIP) [file pone.0189054.s009.zip › z5_1650_0.8_10.csv]

312.05	312.38	312.43	312.21	313.13	311.32	310.93	312.73	312.45	312.47	311.89	312.74	312.62	311.98	311.63	312.02	312.66	312.82	310.93	313.07	311.31	311.91	312.2	310.99	312.12	312.56	311.74	312.4	311.76	312.61	311.62	311.87	312.42	312.1	311.94	312.57	312.48	312.89	311.62	312.68	312.37	310.23	311.53	312.56	312.68	312.71	313.02	312.28	311.18	311.32
314.72	313.27	313.38	311.94	313.56	313.76	313.38	311.58	313.74	312.78	313.43	313.98	314.17	313.87	313.29	312.94	312.68	313.81	313.32	313.12	313.09	312.15	313.99	312.86	312.19	313.28	313.2	313.6	312.14	312.54	311.98	312.72	313.54	312.41	311.44	314.01	313.75	313.26	313.3	312.3	313.35	312.86	313.48	312.77	312.17	312.62	313.88	313.52	313.09	313.54
300.72	300.38	300.44	302.62	301.15	300.83	301.08	300.63	301.17	301.91	301.02	300.45	300.4	300.5	301.06	301.65	300.89	301.1	302.24	300.58	301.45	302.03	300.94	300.39	300.13	301.09	301.63	300.85	301.25	301.65	301.41	301.15	300.77	301.23	300.23	300.4	300.97	301.38	300.96	301.17	300.24	301.35	301.32	299.87	301.06	302.87	301.52	301.58	300.92	301.63
314.06	313.57	313.79	313.46	312.85	313.8	314.37	314.39	314.43	312.8	312.73	314.6	313.15	312.58	314.34	313.21	315.52	313.88	316.21	313.35	312.12	314.7	313.83	313.9	314.57	314.19	313	313.69	312.6	314.16	313.48	313.57	314.89	313.76	313.69	314.54	312.93	313.72	314.36	312.85	314.67	313.66	312.52	314.32	313.49	314.02	312.46	314.05	313.83	313.64
313.97	313.14	314.15	312.76	312.94	313.27	312.81	313.44	312.63	313.95	313.45	314.51	313.55	314.51	313.95	312.44	314.73	312.57	313.77	314.1	313.18	312.53	313.69	314.12	312.73	313.64	312.77	312.46	313.08	313.61	314	312.87	311.86	312.85	313.36	313.06	313.69	313.04	313.18	313.77	313.17	313.92	312.68	313.88	312.66	312.95	314.7	312.76	311.99	313.69
303.6	302.46	304.3	302.45	304.02	303.38	303.26	303.58	301.66	303.14	302.94	304.12	302.61	303.01	303.05	304.44	302.44	302.81	303.05	302.96	304.23	302.99	303.2	302.21	303.07	303	301.9	304.46	303.02	303.16	304.38	302.95	302.67	303.55	303.4	303.29	303.36	303.21	302.54	303.29	301.5	303.03	304.09	302.59	302.96	303.29	304.19	303.05	304.03	302.86
310.63	310.98	310.73	310.84	310.44	310.22	311.29	309.99	311.06	309.81	310.59	309.84	310.3	309.95	311.22	310.33	310.28	310.25	310.15	310.14	310.85	310.7	311.13	311.24	310.42	309.79	310.53	310.79	311.76	310.75	310.83	311.33	309.89	311.6	310.34	309.65	311.51	310.74	310.48	312.27	310.38	310.25	310.18	311.01	311.47	311.17	310.92	310.86	310.78	311.16
327.76	327.45	326.96	328.64	327.7	328.87	328.96	328.68	328.18	327.27	328.49	327.59	327.48	327.48	328.52	328.01	327.3	328.73	326.68	328.87	328.33	327.57	327.9	327.72	328.33	328	329.4	327.38	328.27	327.19	328.04	326.92	327.52	328.27	328.91	328.42	327.72	326.91	327.59	327.21	328.26	329.92	327.37	329.06	327.29	327.5	328.15	327.59	328.22	328.67
314.43	314.29	315.77	314.92	315.21	314.78	314.17	314.48	314.72	315.64	314.47	313.32	313.85	314.16	315.55	315.79	315.3	314.89	315.95	314.66	316.17	314.52	315.07	314.23	314.18	314.62	315.61	315.31	316.51	316.19	315.25	314.07	314.57	315.02	315.07	315.15	315.49	315.95	314.34	315.94	315.54	314.83	313.87	315.33	314.63	315.05	315.24	316.04	314.92	314.61
305.11	304.56	305.34	304.83	303.66	305.05	304.14	304.91	305.3	304.72	305.01	303.78	304.32	305.27	305.2	303.72	304.41	304.87	304.57	305.13	304.79	304.16	303.7	304.75	304.09	306.09	306.37	305.77	306.46	303.64	304.04	305.34	304.86	304.94	303.98	304.97	304.56	304.43	304.13	304.81	303.58	305.61	304.18	305.99	304.64	304.03	303.95	303.06	305.5	306.33
314.01	315.67	315.17	314.99	315.81	315.39	313.99	313.76	314.45	314.64	314.68	314.1	314.99	315.1	313.41	315.43	313.81	313.96	315.35	315.43	315.01	315.05	315.82	313.24	314.24	314.85	313.32	314.69	314.75	315.16	313.08	315.58	314.36	313.73	314.55	314.73	314.87	315.25	313.01	315	314.39	314.88	314.42	314.68	314.49	315.28	314.24	315.68	314.56	314.57
311.6	310.62	311.39	311.44	311.56	311.35	311.35	310.79	310.28	313.12	311.24	311.72	311.03	311.19	310.76	311.51	311.62	313.01	310.67	311.12	312.38	310.66	312.11	312.22	313.09	312.28	311.36	310.95	312.34	311.78	310.54	310.79	310.87	309.75	312.07	312.31	311.21	310.36	312.44	309.5	311.04	310.86	311.69	311.2	312.98	312.46	312.09	310.61	310.9	311.41
305.44	304.81	304.48	304.6	305.12	305.13	304.27	304.72	304.98	304.57	304	304.42	304.02	304.18	304.88	304.73	303.94	304.78	304.38	304.41	304.09	303.76	305.17	305.5	305.53	305.88	303.32	303.19	305.22	304.06	304.21	305.11	305.42	304.25	304.96	305.33	303.74	304.04	305.3	304.8	304.4	303.11	304.55	304.36	304.79	303.91	305.55	304.66	303.42	304.9
312.92	315.31	314.3	313.99	314.13	313.68	313.77	314.72	313.85	315.23	314.1	313.89	313.01	312.1	314.16	314.39	314.27	315.13	313.8	314.92	314.12	314.38	314.93	314.73	314.98	313.79	314.58	313.93	315.47	314.28	314.79	314.31	313.44	315.4	315.2	314.85	313.7	314.29	314.23	313.48	314.17	314.04	313.14	313.87	313.25	313.87	314.84	314.3	314.73	313.6
304.73	302.95	303.86	304.29	304.57	302.91	303.56	304.09	303.32	303.29	302.84	304.28	304.38	303.07	305.29	303.01	304.88	304.81	303.26	302.5	303.79	304.52	304.26	303.99	303.85	303.04	304.57	303.98	303.28	303.41	302.67	305.42	303.03	304.5	303.52	304.42	301.54	304.31	303.22	304.07	302.97	305.04	304.47	304.09	303.27	304.07	303.57	303.24	302.86	302.46
304.89	305.02	305.41	304.61	304.34	303.45	305.33	304.23	303.91	303.86	305.53	304.4	303.76	305.87	304.02	305.29	305.4	304.57	304.06	303.98	303.89	304.81	303.98	304.93	304.48	305.57	305.82	304.56	303.3	305.3	304.82	304.27	305.64	302.98	303.54	303.71	303.91	304.4	303.67	302.79	304.89	303.91	303.99	305.75	304.11	304.19	304.52	302.42	303.45	305.87
315.89	313.78	314.29	312.72	313.43	313.93	313.43	314.78	314.37	312.88	314.4	313.13	313.56	314.72	313.25	312.55	314.08	314.04	313.42	313.54	314.4	314.88	312.36	313.17	314.49	313.64	312.95	313.07	313.71	314.02	314.88	313.91	312.1	314.47	313.34	313.14	312.97	314.32	314.04	313.46	313.15	313.88	314.12	313.66	314.08	315.74	313.54	314.5	312.51	313.94
316.63	316.38	316.01	316.36	315.61	317.48	316.61	315.99	315.83	316.32	315.5	315.08	316.26	315.93	315.7	315.08	315.47	317.26	317.42	315.38	316.02	315.81	316	316.93	315.81	316.33	315.61	316.39	316.04	316.41	316.17	316.09	315.83	316.1	315.24	315.69	315.32	315.24	316.01	317.31	315.26	317.03	316.17	316.15	314.92	316.02	316.55	315.34	316.84	316.22
314.76	314.61	315.05	315.57	314.45	315.59	314.64	314.53	315.99	314.46	313.71	314.25	315	313.99	317.03	315.5	314.8	316.36	313.95	316.52	314.75	314.98	314.92	315.39	314.52	314.87	315.23	314.8	313.36	314.25	315.76	314.89	315.54	314.51	314.82	314.95	314.52	315.22	314.77	313.89	314.96	314.73	316.3	315.62	314.26	314.9	315.55	314.5	315.1	315.54
301.63	304.23	303.25	302.68	302.23	302.88	303.68	303.77	303.26	303.67	303.32	301.81	302.85	304.25	303.21	301.03	302.81	301.84	303.37	302.78	303.47	301.93	303.51	303.13	303.13	302.08	302.86	302.08	302.96	304.23	301.87	301.3	301.63	303.38	302.53	302.97	302.97	304.24	302.8	302.7	304.8	302.28	302.85	302.94	303.19	302.64	301.26	302.37	303.27	303.85
305.07	305.63	304.85	303.55	304.18	304.23	304.74	302.46	305.15	304.82	303.76	304.38	304.75	303.41	303.95	303.63	303.98	303.9	304.28	304.62	304.17	304.81	304.69	304.21	304.86	303.63	304.11	304.79	303.64	304.52	303.87	304.08	304.97	305.15	306.32	304.96	304.92	303.98	304.25	305.68	304.17	305.36	304	302.93	305.15	303.79	304.67	303.83	304.35	303.44
314.38	314.66	314.57	314.55	314.39	315.24	314.97	313.89	315.11	314.6	315.02	314.3	314.36	314.58	315.89	315.67	315.2	314.73	315.45	314.47	315.63	316.12	314.36	315.21	314.57	314.44	314.81	314.62	314.79	314.38	314.59	314.89	314.03	314.94	314.37	314.72	314.75	314.73	314.33	315.11	314.61	314.5	314.69	315.44	315	315.04	314.41	313.16	315.41	315.08
304.55	305.26	305.1	304.04	305.56	304.67	305.55	304.11	303.64	304.5	305.47	305.69	305.01	304.99	303.71	303.94	305.57	303.85	305.08	303.55	305.33	305.85	305.88	305.13	304.55	304.27	302.81	304.34	306.41	304.24	305.81	304.35	306.69	305.39	303.94	305.63	304.4	304.4	305.39	304.35	303.7	304.26	304.51	304.6	304.55	304.52	305.13	305.06	304.82	304.91
302.83	303.78	303.61	301.72	303.03	301.26	303.01	303.58	302.1	302.49	302.22	302.2	302.95	301.85	302.18	303.48	302.56	303.38	301.36	303.14	302.17	302.87	303.1	302.31	301.26	302.63	301.97	303.56	302.99	301.74	302.27	300.15	301.92	302.52	301.52	302.71	302.07	302.58	302.49	303.53	302.27	302.07	302	302.69	303.04	302.51	302.85	303.05	302.51	301.63
296.55	296.22	298.08	296.29	296.94	297.02	298.48	296.76	296.59	296.52	297.97	297.17	297.42	296.65	299.11	297.45	296.89	297.07	296.88	296.9	297.3	297.15	296.87	296.43	297.37	296.13	297.29	295.95	297.96	296.44	297.51	295.61	296.55	296.86	296.41	297.26	297.54	297.76	297.25	295.07	296.65	295.88	296.94	297.68	296.73	297.26	297.34	297.07	296.99	296.47
294.17	294.61	295.37	294.39	294.32	293.56	294.55	294.56	294.49	295.68	295.97	294.31	295.03	296	294.7	295.65	295.91	296.2	294.7	294.82	295.3	294.84	294.09	293.44	294.47	295.55	294.72	294.26	294.9	294.93	295.95	296.38	294.21	294.76	294.15	294.71	294.99	295.52	294.48	295.51	294.12	296.02	295.8	295.2	295.48	294.22	293.93	294.91	295.27	294.87
307.53	307.74	308.95	308.71	308.15	307.73	308.77	308.74	308.08	308.29	308.51	308.94	308.83	308.7	308.89	309.46	309.47	308.05	308.56	309.39	308.63	309.03	309	309.14	309.02	308.68	309.46	309.03	309.01	307.59	308.69	309.14	308.64	308.41	309.31	309.01	308.22	309.2	309.31	308.25	309.58	309.62	308.69	308.94	309.33	309.24	308.65	309.2	309.12	308.56
313.54	313.24	312.53	312.06	312.39	311.53	312.98	312.6	312.83	312.35	312.3	312.5	312.13	312.57	312.65	313.39	312.9	312.57	313.02	312.82	313.64	313.16	312.66	313.13	313.8	312.92	314.57	311.37	312.78	314.79	313.28	312.08	313.87	312.93	311.43	311.94	313.75	312.35	312.16	314.07	313.91	313.44	312.54	312.6	311.51	313.09	312.19	313.66	312.82	313.9
300.23	298.59	300.59	300.26	300.21	299.63	299.23	299.84	299.65	300.16	300.07	299.46	300.87	300.33	300.95	301.1	300.14	300.41	300.1	299.67	301.27	300.06	299.11	299.53	299.93	300.64	300.33	300.3	301.04	298.98	300.57	299.3	301.1	301.48	300.15	301.41	300.07	300.12	300.05	301.12	298.81	299.49	301.27	301.32	300.3	300.4	300.29	299.55	300.04	300.42
295.89	298	295.73	295.8	296.54	296.92	298.24	296.41	297.58	298.13	297.54	295.44	296.04	298	298.13	297.79	296.98	296.12	298.52	296.82	297.87	296.9	297.73	296.89	295.35	296.59	297.56	296.52	297.46	296.94	296.17	296.63	297.15	295.93	297.07	297.8	297.46	296.41	296.66	297.33	296.91	296.23	297.06	296.58	295.82	296.11	297.25	297.07	296.86	296.5
311.35	311.79	310.9	309.55	311.17	309.45	311.19	310.43	311.98	310.71	311.39	310.64	310.65	309.97	310.82	310.95	311.59	310.39	311.6	310.62	310.61	310.93	310.79	310.35	312.3	310.35	310.5	310.57	310.7	310.88	311.07	311.15	311.6	309.97	310.58	309.73	311.74	311.31	310.8	310.38	310.91	310.93	311.51	311.47	311.86	309.41	310.69	310.55	310.71	311.76
317.39	317.45	317.61	317.94	316.7	316.74	318.77	316.56	317.5	317.19	317.62	317.88	318	316.03	317.75	316.94	317.48	316.54	316.75	315.56	317.53	317.83	317.35	317.29	318.5	318.01	317.04	316.49	318.61	317.3	316.14	318.58	316.34	317.73	316.89	318.2	317	314.83	317.83	316.93	317.18	317.62	317.71	316.27	317.19	317.46	317.95	317.07	316.64	317.04
300.03	300.49	299.65	299.1	300.2	299.14	299.19	300.61	300.78	299.26	299.18	300.89	300.07	298.08	300.7	301.27	298.87	299.92	299.69	299.38	299.75	299.96	299.83	300.15	298.91	299.75	300.15	300.52	299.93	299.95	299.3	299.52	299.56	300.9	299.96	298.78	300.78	301.04	299.93	301.72	299.27	299.57	300.17	299.68	299.77	299.39	298.94	300.32	300.36	299.9
314.42	314.41	312.11	311.19	312.94	312.97	312.02	312.78	314.16	312.31	314.34	313.1	313.22	313.44	313.28	313.57	312.6	314.16	314.32	313.47	313.54	314.04	312.7	313.13	313.38	312.99	313.88	313.67	312.88	313.92	311.71	313.04	314.01	313.91	313.25	312.3	312.25	313.12	314.05	312.21	313.51	313.29	313.02	314.5	313.72	313.32	312.58	313.47	314.28	312.88
312.51	312.86	312.66	313.15	312.99	312.68	312.4	313.64	314.41	314.02	312.98	311	313.04	313.44	312.26	313.87	313.11	313.65	313.78	313.43	312.52	313.19	312.91	314.23	312.63	311.86	312.51	313.56	313.77	313.97	312.42	313.21	313.77	312.58	313.78	313.68	313.65	312.81	313.64	313.39	313.2	314.55	314.5	312.81	314.13	313.79	313.46	312.98	313.17	312.66
307.84	306.29	307.33	307.86	306.62	307.96	306.54	307.57	306.43	307.94	306.94	308.2	307.13	307.39	308.38	308.24	308.38	308.21	306.87	307.52	306.8	306.18	307.31	305.85	306.83	306.48	306.87	308.1	305.86	308.83	308.57	307.2	307.37	307.07	308.16	308.65	308.02	307.33	306.12	308.5	307.62	306.99	306.25	307.43	308.41	307.82	306.77	308.05	305.89	307.2
301.29	302.73	303	301.36	303	302.23	303.32	303.63	301.87	303.41	302.97	302.45	302.55	302.6	301.66	303.04	301.88	302.14	300.02	303.51	302.58	301.64	302.79	302.59	302.15	303.65	302.16	302.49	303.29	302.38	302.63	301.98	302.7	303.28	302.56	302.51	303.61	303.19	302.85	301.65	302.25	302.32	302.08	302.43	301.3	302.31	303.24	301.88	301.8	302.39
302.97	302.86	303.24	302.98	303.31	303.16	302.81	303.6	304.89	303.72	303.94	304.36	303.98	302.03	302.71	302.39	303.94	302.82	305.02	304.01	304.4	303.28	301.75	303.43	302.45	303.87	303.56	301.92	302.77	302.76	303.03	303.54	304.17	302.84	302.91	303.62	303.87	304.22	304.29	303.88	303.89	302.03	303.66	304.56	301.25	304.31	304.06	302.11	303.7	302.11
293.85	296.34	294.62	294.7	295.72	295.85	295.38	293.82	295.62	294.26	293.86	295.3	296.4	296.14	296.24	295.4	295.27	295.58	295.33	294.4	295.57	295.72	294.91	295.94	295.14	294.15	295.92	295.25	294.46	295.48	294.82	295.44	296.51	294.73	295.54	295.17	295.83	295.2	295.37	294.11	295.62	295.96	295.58	295.54	294.27	296.51	293.92	295.75	294.98	295.85
302.84	304.97	302.85	304.75	303.75	303.98	304.82	304.46	303.5	303.45	303.73	302.85	302.63	303.14	304.25	303.44	302.72	304.19	302.73	303.4	304.26	304.7	303.15	302.26	302.84	304.37	304.37	301.87	303.4	302.84	302.77	304.19	303.57	303.5	303	302.4	303.47	303.71	302.2	303.15	303.16	302.31	303.08	302.75	303.05	304.11	303.39	303.18	304.63	303.3
328.3	329.15	327.83	329.3	328.18	328.73	330.07	327.68	329.52	328.25	328.06	328.88	327.69	329.55	330.27	327.42	328.42	327.94	328.29	329.07	329.74	327.69	329.49	327.77	328.61	328.83	327.75	328.51	327.23	329.39	327.98	327.43	327.98	329.71	327.73	328.93	327.98	328.31	330.29	329.36	329.71	327.88	328.13	329.19	328.48	329.55	328.2	328.19	328.97	329.24
303.34	302.76	304.14	302.76	302.56	303.03	302.94	302.8	303.64	302.8	303.47	304.09	303.37	302.99	304.83	304.22	302.59	302.44	302.5	304.21	303.18	303.64	304.08	303.81	303.1	302.76	303.59	303.25	303.49	304.74	302.81	304.1	304.03	302.39	302.41	302.58	303.74	301.64	304.39	302.2	302.98	303.8	303.3	303	302.21	303.44	303.78	304.29	303.93	305.33
305.27	304.23	303	303.63	304.11	305.03	304.93	305.23	304.55	304.8	304.48	304.97	304.08	304.17	305.24	303.72	304.33	304.87	303.74	305.4	304.41	304.65	303.28	305.98	304.21	304.78	304.64	305.96	304.85	304.34	306.36	303.67	302.66	302.53	305.64	306.18	303.98	303.49	304.92	305.97	305.55	305.37	303.53	304.39	305.16	303.67	303.16	304.59	303.76	304.99
328.63	328.37	328.03	327.29	327.25	328.08	327.49	327.18	327.93	327.77	328.29	327.88	326.78	327.73	328.79	327.82	328.25	328.27	327.81	326.94	327.89	326.85	328.25	327.22	327.17	328.26	327.76	327.14	328.29	326.94	328.15	330.54	326.61	327.63	329.5	326.73	328.84	329.22	327.36	327.68	327.54	327.07	327.75	328.45	328.34	327.25	327.56	327.46	328.22	327.57
302.14	300.48	302.36	302.4	301.29	301.98	300.71	299.9	301.5	301.9	301.73	300.12	301.46	300.12	301.31	300.86	301.48	300.14	301.68	300.05	300.36	300.88	300.91	300.87	301.65	299.81	301.81	300.53	300.01	301.97	302.09	301.11	300	299.74	300.68	300.88	300.35	300.13	301.07	301.06	301.17	301.39	301.9	300.78	301.41	300.89	301.67	301.49	300.78	301.13
303.61	304.08	304.7	303.46	302.58	302.63	302.92	303.24	303.67	304.3	304.7	302.93	303.28	303.66	304.18	302.97	303.1	302.74	302.83	304.11	304.03	302.98	304.3	303.97	303.41	303.27	303.55	304.13	304.97	304.18	303.15	304.02	303.41	302.77	303.69	303.07	304.35	303.89	302.63	303.6	303.15	303.65	302.19	302.92	304.65	303.64	304.89	304.59	303.86	302.79
300.15	299.83	299.7	300.89	300.88	299.52	300.3	300.37	301.57	300.27	300.33	300.81	300.13	300.73	300.41	299.69	299.79	299.94	298.99	299.78	299.57	298.57	300.18	299.51	299.98	299.19	300.22	299.45	298.29	300.36	300.4	300.25	300.18	299.94	300.52	299.96	301.15	299.91	299.68	300.66	299.13	299.16	299.27	300.83	301.33	300.82	300.39	299.47	299.66	300.88
312.93	313.52	313.6	313.85	313.83	313.99	313.78	313.71	312.46	313.68	314.71	313.37	314.04	314.38	314.43	314.98	313.67	315.01	315.04	314.22	314.37	314.51	314.28	313.63	312.47	313.52	313.3	313.83	314.19	312.75	313.99	314.94	314.67	314.77	314.2	314.77	312.83	314.23	312.32	313.74	315.09	313.33	314.95	313.77	313.74	313.61	313.01	315.02	314.82	313.58
302.35	303.23	304.77	302.81	303.43	303.29	304.06	303.4	303.61	303.78	304.47	302.8	303.89	302.27	303.15	303.35	302.37	302.14	303.6	303.66	303.71	302.95	303.98	305.05	302.76	302.22	303.38	304.94	301.92	303.63	303.57	304.74	302.93	303.38	303.77	305.03	303.68	303.4	303.76	302.5	304.13	303.67	303.43	304.38	304.6	303.02	303.82	303.3	303.57	302.96
301.63	301.55	300.54	301.14	300.15	300.36	300.83	300.73	302.29	299.96	301.5	301.53	300.71	301.37	302.04	299.61	301.28	301.14	300.99	301.18	301.11	301.46	301.93	300.44	300.48	300.84	301.4	301.02	302.53	300.71	300.32	302.18	300.71	301.52	302.47	302.25	300.48	301.31	301.2	300.58	300.45	299.61	302.45	300.66	300.14	302.16	301.01	301.48	301.67	300.47
300.81	300.51	299.75	299.72	299.83	299.42	300.3	300.47	299.59	300.04	300.69	300.94	300.23	299.95	300.04	299.58	300.48	300.66	301.01	301.34	297.93	299.81	299.53	299.89	300.91	300.64	299.1	299.66	299.54	300.1	299.88	299.89	299.72	299.35	299.84	299.39	299.22	299.18	300.14	300.19	299.85	300.49	300.18	299.62	300	300.32	298.46	298.77	299.23	300.72
309.08	308.95	307.97	309.1	309.82	308.49	309.56	309.32	309.93	308.64	309.69	307.33	308.57	308.49	308.09	309.53	309.34	307.88	309.86	308.84	308.87	308.59	308.24	309.11	308.9	309.26	308.89	307.54	308.65	308.05	309.23	308.44	309.66	308.93	308.26	308.39	308.7	307.32	308.58	308.13	308.45	308.68	310.1	307.56	308.35	308.11	308.26	308.79	308.53	308.35
304.96	304.25	304.34	304.59	304.7	305.48	304.01	304.39	305.06	303.92	304.05	304	303.89	305.96	305.46	304.72	304.48	303.16	304.24	305.33	304.69	304.77	303.81	305.26	304.49	305.18	305.85	304.9	303.81	304.13	303.49	305.48	304.81	305.57	303.76	303.8	304.47	304.64	303.77	304.51	305.45	305.06	302.7	305.05	303.25	303.92	304.6	304.46	304.09	305.17
318.42	319.94	317.8	317.62	318.12	316.87	317.95	317.7	318.31	319.22	318.58	317.82	318.04	318.75	317.6	318.57	318.3	317.81	318.43	318	317.98	318.53	318.75	318.36	318.11	318.3	319.01	318.08	318.74	318.69	318.86	318.07	318.56	317.42	317.45	318.89	317.49	319.28	318.86	317.75	317.72	318.84	317.96	317.73	318.2	318.19	318.13	317.41	317.48	318.16
312.35	313.5	314.54	313.87	313.52	312.87	313.02	314.05	312.74	313.67	314.32	312.94	313.22	313.84	311.33	312.8	312.96	312.75	313.63	313.06	312.76	313.18	314.22	312.89	314.22	313.59	313.33	313.03	313.23	313.23	314.07	313.17	312.63	313	312.61	311.74	312.82	313.13	312.85	313.11	314.18	313.84	315.09	313.87	313.77	313.2	313.7	315.05	313.42	312.36
324.89	324.44	324.08	326.65	326.15	324.94	325.02	325.7	325.68	325.29	325.73	325.68	325.91	324.54	323.7	325.59	323.55	324.63	326.58	324.53	325.55	324.79	324.9	326.49	325.27	326.95	325.76	326.24	324.61	325.2	326.63	325.61	324.8	326.12	326.05	325.18	325.05	326.89	324.67	323.63	324.78	324.69	325.87	325.42	324.87	325.67	326.81	325.6	324.88	325.19
314.3	314.25	313	313.42	312.66	313.02	312.31	312.63	314.19	313.81	314.01	313.5	313.25	312.13	313.65	311.64	311.45	312.55	312.87	312.87	312.5	314.54	313.33	313.78	313.67	313.98	312.76	313.19	311.71	314.11	313.9	313.16	312.6	312.97	312.51	315.15	313.64	314	313.29	312.98	312.25	313.65	313.19	313.76	312.97	313.72	313.1	312.6	312.55	313.17
306.42	306.16	306.32	305.13	305.78	305.75	306.24	306.24	306.81	307.09	305.56	307.27	307.17	305.78	307.59	306.28	306.11	305.98	306.98	304.85	307.8	307.01	306.03	306.04	306.43	305.95	307.42	306.03	305.12	307.14	305.85	305.8	306.2	305.69	306.45	306.42	307.15	306.01	306.15	306.41	306.17	307.29	305.58	306.66	307.87	305.3	306.53	306.28	306.24	305.82
305.87	303.76	304.38	305.25	304.19	304.58	304.13	304.6	304.78	304.6	304.56	304.81	304.64	305.12	304.41	304.26	304.99	305.86	304.58	304.35	304.66	305.35	303.18	305.88	305.39	303.19	303.51	304.1	304.46	303.47	304.93	302.7	304.97	304.97	304.93	304.19	304.59	305.22	304.1	305.8	304.46	305.73	304.39	303.56	305.17	304.11	306.07	303.82	305.05	305.57
316.09	314.67	315.41	315.56	315.98	315.58	315.86	314.79	315.01	315.73	315.56	316.34	315.65	316.47	316.14	316.6	315.2	316.42	315.13	317.38	315.88	315.7	314.67	316.83	316	315.1	314.93	316.4	315.63	315.04	316.95	316.61	315.91	315.56	315.93	315.01	315.16	315.56	315.97	316	314.64	315.88	315.99	314.94	316.45	315.38	316.17	315.89	315.18	314.63
301.04	300.76	301.86	301.69	300.86	301.02	300.69	301.25	300.2	300.18	300.63	300.39	301.99	300.33	302.07	299.87	301.92	301.06	301.4	301.07	300.65	300.58	301.69	300.65	300.02	301.02	300.66	301.18	300.12	300.03	299.74	301.69	301.62	300.6	301.44	301	301.94	302.56	300.51	300.82	300.86	300.16	300.5	301.27	300.88	300.86	301.27	300.25	300.86	301.72
302.01	301.28	300.96	300.65	300.58	302.7	302.17	301.38	301.86	301.14	301.27	301.12	300.37	302.02	300.96	300.85	301.6	301.75	301.06	302.14	301.06	300.12	300.35	301.53	300.26	300.74	298.78	301.45	301.45	301.99	300.19	301	299.44	300.77	298.7	300.93	302.57	300.79	301.23	301.08	300.46	299.44	299.69	302.42	301.42	299.84	300.16	300.65	300.54	299.94
324.6	324.32	324.92	326.28	325.13	325.57	325.28	323.88	325.46	324.58	325.04	324.71	325.8	325.74	324.76	325.92	326.01	325.3	325.07	325.08	325.69	324.97	326.95	324.12	325.94	325.55	325.69	325.75	324.03	325.89	325.21	327.07	324.94	325.64	326.87	325.44	324.85	326.39	326.21	325.96	326.43	323.9	324.09	323.96	325.05	326.01	325.51	324.51	324.88	325.18
329.12	328.57	327.82	328.91	328.88	327.6	328.36	329.03	328.04	329.55	329.2	329.35	328.75	327.96	327.79	329.98	328.68	328.84	328.56	329.21	327.88	327.8	329.78	328.6	328.18	329.54	328.65	328.09	328.65	330.05	330.08	329.9	328.95	328.39	329.39	328.96	328.36	328.58	328.24	328.56	328.22	328.29	329.28	330.16	328.58	329.05	328.34	328.76	328.59	329.12
317.83	318.37	318.59	319.83	318.38	318.17	318.53	319.41	319.27	318.92	318.57	318.65	318.66	318.29	319	319.59	317.95	318.06	318.15	319.12	318.87	319.26	318.19	318.3	319.46	319.49	318.41	317.96	317.92	319.79	317.98	319.61	319.22	317.89	319.01	318.66	318.87	317.73	319.48	317.84	318.7	319.2	317.72	318.74	318.3	318.53	318.8	317.7	318.14	317.05
302.32	301.87	303.9	302.76	303.79	302.39	300.96	302.14	302.59	303.55	302.72	303.16	302.13	302.86	301.94	302.94	303.24	303.29	303.23	303.67	302.84	302.41	301.77	302.15	302.58	303.14	303.09	303.06	303.2	303.81	303.99	302.58	302.54	303.98	300.72	303.46	303.37	303.29	302.53	302.33	302.57	303.02	303.27	301.48	302.77	303.2	303.96	302.94	301.42	302.81
315.17	316.23	315.56	315.52	315.97	315.49	316.19	315.3	315.78	315.83	315.65	315.11	315.8	315.12	315.39	315.58	317.47	316.28	315.39	317.02	315.36	316.42	316.06	315.61	316.38	316.79	316.46	314.85	316.23	316.18	315.99	315.02	315.91	315.65	315.02	315.81	315.63	317.18	317.3	315.95	315.07	314.98	316.15	314.97	316.53	316.59	315.36	315.94	316	316.41
308.11	308.93	309.87	309.06	310.68	309.12	308.74	309.47	310.47	310.48	309.77	310.68	309.27	309.8	309.42	309.69	309.16	308.97	308.7	310.53	308.54	308.83	310.85	310.6	310.65	309.75	309.55	309.65	309.61	309.54	308.57	309.76	308.88	309.08	310.55	310.18	309.7	309.04	310.79	309.81	308.71	310.19	310.39	310.23	309.79	309.38	310.29	309.5	309.4	308.93
328.41	328.99	329.36	328.99	328.8	328.66	328.65	328.4	329.68	327.35	328.01	328.3	329.04	328.16	328.84	328.53	328.38	328.5	328.39	329.16	329.32	327.06	328.81	328.81	327.61	328.92	328.39	328.49	328.25	329.45	328.4	327.86	329.19	328.2	329.54	328.01	328.28	328.58	329.01	330.07	328.51	329.62	328.16	328.71	329.21	329.46	329.06	328.66	327.34	329.02
327.3	327.21	326.14	326.43	326.76	326.03	326.18	327.78	327.47	327.62	325.91	326.67	326.03	328.69	327.3	326.56	326.43	326.98	327.1	327	327.14	328.11	327.1	327.64	326.83	326.82	327.75	326.53	326.67	328.01	326.61	326.14	326.33	327.23	326.44	328.29	328.41	327.09	326.75	326.78	327.24	325.59	327.39	327.27	327.59	326.14	327.27	326.72	326.97	327.16
317.71	316.77	316.58	317.76	316.71	315.7	316.54	318.98	316.61	317.64	315.81	317.47	317.4	317.8	316.6	316.79	318.45	317.21	316.95	317.1	316.63	317.58	316.56	316.64	316.88	317.67	316.54	317.73	317.53	317.28	315.69	315.37	317.16	317.43	316.72	318.11	316.02	316.61	316.43	316.94	315.98	316.57	317.85	317.2	318.04	317.24	316.92	316.59	316.33	316.5
316.1	316.06	316.64	315.54	316.59	315.77	317.24	316.03	316.48	315.41	316.05	315.58	317.49	315.87	316.22	314.54	314.45	316.17	316.25	315.13	315.54	315.1	315.1	316.43	314.86	316.21	316.2	315.1	315.7	315.84	316.06	315.57	317.42	314.75	316.05	315.38	314.83	314.79	316.31	316.06	316.44	314.21	316.18	316.81	316.17	315.92	316.54	315.52	316.25	315.22
303.21	302.37	299.48	300.25	301.21	301.1	300.99	300.09	300.92	299.52	301.33	300.91	301.34	301.41	302.85	301.02	301.83	301.84	301.99	301.04	300.75	301.59	301.92	301.1	302.44	302.07	300.88	301.64	300.04	301.02	300.74	301.3	302.13	300.47	301.65	299.64	302.2	301.56	301.19	300.81	300.34	301.23	302.09	301.89	300.93	301.74	301.16	298.7	300.87	300.44
314.02	312.56	312.43	313.52	312.18	310.95	314.12	312.91	313.76	312.55	313.05	311.99	313.16	312.81	312.98	313.23	312.5	312.15	312.19	314.15	312.72	314.1	312.89	313.02	313.15	314.12	313.53	311.98	313.61	313.61	311.93	311.87	312.52	311.73	312.03	313.36	312.31	313.38	312.38	313.29	312.35	311.77	312.84	313.91	311.81	312.93	312.2	313.17	313.71	312.64
316.06	317.88	316.97	316.87	317.51	317.3	317.18	317.3	315.25	317.27	317.02	317.18	316.71	316.86	317.67	315.78	317.65	316.17	316.93	318.34	317.56	317.53	317.41	317.53	317.88	316.93	317.71	316.8	317.51	317.67	317.22	315.94	317.88	317.37	317.07	317.34	317.08	317.5	316.43	317.87	317.19	315.97	316.86	318.08	317.27	317.62	318.07	316.34	316.85	319.28
300.78	300.54	301.55	301.68	301.21	301.41	300.73	300.47	301.91	301.28	301.35	300.92	300.9	301.04	301.25	300.81	301.02	302.27	300.97	301.7	300.42	299.9	301.06	300.38	301.4	302.51	300.61	301.87	301.24	301.18	300.69	300.64	301.69	300.52	300.62	300.03	301.46	300.99	302.9	300.19	300.94	300.94	299.74	302.2	301.23	301.69	300.03	301.44	301.36	301.29
309.73	310.15	310.94	309.58	310.51	309.9	310.4	309.91	310.7	310.97	309.98	310.45	311.17	310.89	309.89	310.94	310.89	309.93	310.52	309.12	310.16	309.35	310.62	310.2	310.19	311.46	309.6	311.08	311.03	310.51	311.13	311.26	310.28	311.34	311.98	310.97	311.37	309.98	310.94	310.69	310.4	311.6	309.69	310.81	310.8	309.8	310.31	311.11	310.84	311.21
311.44	311.31	310.54	311.46	312.3	310.17	311.22	311.52	311.91	310.68	311.55	310.11	311.04	311.29	310.42	309.94	312.38	311.73	311.71	310.6	310.17	311.03	310.91	311.78	311.6	310.57	312.07	311.93	311.19	311.9	311.39	310.97	310.61	311.22	311.73	309.43	311.87	311.37	311.71	311.37	311.68	311.87	312.63	311.78	311.31	311.8	311.55	311.93	311.03	309.87
297.53	297.9	296.42	296.65	296.66	297.87	297.76	296.87	296.63	297.71	295.94	296.52	296.34	296.4	297.7	297.92	295.05	296.51	296.69	296.22	296.6	297.99	297.41	296.56	298.06	296.94	296.75	296.96	296.16	297.19	296.46	296.27	296.17	296.22	296.41	297.89	298.37	297.14	296.84	297.31	297.18	296.37	295.77	296.43	297.29	296.25	297.08	297.22	297.06	296.77
308.21	308.56	310.62	308.98	307.98	310.3	308.6	308.95	309.29	308.64	309.27	309.45	308.4	309.09	308.43	308.02	308.65	307.29	308.54	309.81	308.61	308.21	308.27	307.86	309.27	309.21	308.15	308.94	308.31	308.99	309.45	307.37	309.26	308.25	308.35	309.26	310.49	308.65	307.74	310.98	308.27	309.22	308.78	309.39	307.94	308.56	308.88	308.97	308.59	310.02
302.1	303.9	302.84	303.36	302	304.16	303.88	302.46	304.06	303.89	304	303.36	302.77	303.71	303.62	303.72	302.82	303.1	302.56	304.24	304	302.94	303.06	303.66	304.45	303.63	303.5	303.97	304.84	303.51	304.43	303.24	303.31	303.83	303.82	302.84	303.84	303.14	303.44	303.02	303.87	303.47	303.9	303.49	304.34	303.1	304.14	303.77	303.04	303.84
304.16	303.94	304.87	304.89	304.88	304.9	305.74	304.39	304.49	304.87	303.14	305.71	304.72	303.52	304.89	304.85	303.79	306.05	304.13	305.78	305.22	303.62	304.91	304.34	305.03	305.16	305.59	305.56	304.22	305.86	306.37	305.11	305.98	304.8	305.24	303.16	304.43	304.69	305.79	304.31	304.03	304.55	304.57	303.67	305.15	304.96	304.72	305.43	304.9	306.08
317.92	317.76	318.98	317.9	318.51	317.11	317.16	318.15	317.91	318.71	318.52	318.18	318.57	317.65	318.63	317.49	318.22	318.19	318.17	317.15	317.48	317.97	317.73	318.69	316.87	318.11	317.41	318.66	317.27	318.34	317.85	318.1	317.46	317.74	318.35	318.59	317.6	318.34	318.39	318.25	317.49	318.07	318.2	317.88	318.52	317.98	318.45	318.28	318.14	318.01
303.23	303.37	303.22	304.77	304.07	302.47	303.17	302.48	302.94	303.92	303.88	303.96	303.48	304.85	305.26	302.93	304.02	303.06	303.57	303.02	303.21	302.84	303.49	302.2	303.91	303.96	303.42	303.33	302.83	305.26	304.23	303.43	304.32	303.84	303.7	303.26	303.73	302.38	302.84	303.07	303.26	303.96	304.15	302.55	303.4	302.45	302.75	302.96	301.52	303.41
312.06	312.2	311.2	309.86	312.04	312.34	311.25	311.23	312.62	312.32	311.89	312.3	311.75	311.99	310.23	311.07	311.61	310.52	311.39	311.3	311.91	311.82	311.57	311.97	311.7	308.89	312.03	311.22	310.97	312.01	311.33	311.76	311.97	311.32	311.62	311.28	309.89	312.31	310.89	311.6	311.52	310.8	311.76	310.12	311.32	312.18	313.14	311.15	311.88	311.63
307.43	306.62	306.31	306.9	306.93	305.61	305.46	307.18	305.64	306.13	304.72	305.26	306.66	306.21	306.71	305.47	306.96	306.08	306.58	306.36	306.5	306.41	306.4	305	307.06	306.67	305.31	306	305.07	306.62	307.07	305.61	306.57	305.88	306.18	306.33	306.44	307.08	306.14	305.24	306.34	305.22	306.76	305.11	306.88	305.17	305.44	306.09	306.27	306.7
319.39	319.14	318.58	318.93	319.89	319.87	318.55	319.49	318.57	320.16	319.97	319.82	318.83	319.4	318.04	319.79	318.16	318.33	319.61	320.29	318.97	320.15	318.62	319.03	318.45	319.56	319.14	319.75	319.75	318.85	319.99	320.77	319.01	319.22	320.28	319.88	318.37	318.23	319.57	319.52	319.27	320.41	320.15	318.45	318.59	319.89	318.43	319.31	318.35	320.24
314.01	314.79	314.26	315.08	313.8	314.19	313.16	314.33	314.86	313.49	313.93	314.04	315.16	314.69	314.34	313.85	313.92	313.37	313.74	312.53	314.72	313.74	313.95	314.54	313.33	314.37	314.25	313.06	314.25	313.69	315.86	314.42	313.98	314.48	313.19	313.71	313.94	313.49	314.77	314.07	314.71	313.55	313.34	314.3	313.73	314.14	312.46	313.29	314.89	314.05
303.12	302.26	302.77	304.22	304.27	303.32	304.26	302.97	303.34	303.29	303.38	302.57	304.3	302.84	302.43	303.46	305.66	304.39	302.89	303.41	303.04	302.27	302.61	304.72	304.58	303.49	302.67	302.41	303.48	303.68	302.64	303.08	303.59	304.45	303.64	303.09	303.3	302.18	303.61	303.2	303.46	304.33	303.92	302.58	304.43	302.77	303.66	302.89	303.34	302.74
305.91	304.21	304.55	305.83	304.67	305.69	305.57	305.53	305.19	306.04	306.16	304.54	305.86	305.2	306.6	305.7	304.99	306.01	305.53	305.13	305.35	303.95	305.08	305.71	305.81	305.13	306.17	305	305.68	305	304.61	305.4	304.57	304.54	304.98	303.96	305.61	305.65	305.1	306.03	304.67	305.3	305.79	305.54	305.81	304.54	306.01	305.55	304.85	304.97
306.28	305.24	305.51	304.72	305.52	305.04	305.76	304.71	304.92	305.63	305.2	305.07	305.51	304.45	304.18	303.93	304.53	305.93	305.31	305.22	305.21	304.87	305.47	305.02	304.44	305.43	306.23	304.89	304.68	304.98	304.24	306.72	303.72	304.82	305.58	305.53	306.09	305.73	305.79	305.32	306.23	306.14	303.92	306.44	304.76	304.97	304.28	305.53	304.17	305.88
307.28	306.82	306.83	308.84	306.59	307.19	307.59	308.37	307.26	307.17	307.28	306.43	306.99	306.23	308.07	307.85	308.43	306.38	307.22	307.3	308.31	306.98	306.38	306.71	307.28	308.61	306.88	307.88	307.62	306.85	307.64	307.66	307.61	307.91	308.21	307.64	306.11	307.21	307.29	308.05	307.99	306.45	306.77	307.39	307.42	305.74	305.14	307.78	308.13	307.48
318.34	319.3	318.83	318.94	318.99	317.64	317.89	318.45	318.95	319.32	317.95	317.55	319.38	319.12	319.25	318.09	319.34	318.24	318.53	319.83	320.07	317.13	319.53	318.29	317.85	317.83	318.4	319.23	319.12	319.38	317.41	318.72	318.94	317.85	319.79	319.72	318.4	318.37	317.4	317.77	318.24	317.33	319.2	318.68	317.91	318.61	318.84	317.49	319.23	317.88
302.79	302.79	302.96	303.69	303.22	302.06	302.98	303.55	304.54	304.3	303.53	302.83	303.03	303.7	302.07	303.14	303.55	304	302.96	302.72	301.85	302.65	304.25	305.72	304.14	303.69	302.59	303.61	303.16	304.18	301.68	303.02	303.57	302.67	301.22	303.22	302.88	304.33	303.96	302.72	303.69	303.42	303.8	303.55	303.82	303.8	304.02	303.83	302.68	302.91
295.28	294.81	295.18	294.79	295.26	295.97	294.56	294.16	294.81	295.06	294.51	295.69	294.89	295.81	294.97	294.98	295.68	295.2	296	295.96	294	294.28	294.79	296.09	295.79	294.25	295.58	295.25	293.22	295.1	294.95	294.77	294.93	295.52	293.98	295.19	294.88	295.74	295.21	294.14	295.02	295.11	295.38	294.49	294.82	294.36	294.94	295.01	294.95	294.6
310.96	309.97	310.81	309.62	309.85	309.91	310.55	310.42	310.26	310.46	309.54	310.27	311.42	311.46	310.83	311.44	310.49	311.05	310.14	309.35	309.54	310.91	311.15	310.96	310.76	310.87	311.54	310.91	309.36	310.62	310.57	311.08	310.23	311.61	309.43	310.22	310.78	310.04	311.16	309.69	311.68	309.9	310.42	309.06	308.66	310.43	310.38	310.13	310.44	309.89
314.38	316.18	315.95	314.05	314.81	314.33	313.33	313.89	313.39	314.46	314.18	315.34	313.81	312.95	313.93	314.28	314.17	313.71	313.73	314.33	314.93	314.48	313.69	313.51	313.5	314.21	313.6	312.32	313.52	315	313.12	313.7	314.43	314.9	314.13	314.6	313.6	313.22	314.21	314.11	314.88	315.6	315.79	314.89	314.97	313	313.89	313.54	314.98	314.02
303.89	303.07	303.26	303.12	303.49	302.19	303.65	303.1	303.29	302.8	304.08	301.86	303.31	301.97	301.44	302.62	302.04	303.03	303.55	303.62	303.18	303.51	302.55	302.44	303.05	302.58	302.34	303.85	302.42	302.53	303.75	304.05	302.63	304.09	302.24	302.53	303.59	303.47	302.73	302.41	303.93	303.3	302.74	303.44	302.63	304.17	301.4	303.51	303.11	303.24
312.95	314.25	313.63	312.77	313.75	312.67	313.06	313.68	314.44	314.5	312.91	313.84	313.37	313.18	314.08	313.44	314.31	313	314.47	314.33	312.7	312.98	314.22	313.26	313.31	313.6	314.42	313.42	313.65	313.89	314.08	313.33	313.64	312.99	313.47	313.57	314.99	314.97	314.25	314.18	314.63	314.26	313.39	313.8	313.48	314.36	314.4	314.29	313.84	314.02
304.02	304.07	304.2	304.76	304.84	303.47	305.2	305.03	303.24	304.97	304.44	304.1	304.47	304.28	304.94	305.19	304.79	305.3	304.69	304.81	303.99	304.62	303.81	303.15	304.59	304.88	303.95	304.21	305.02	305.07	304.24	304.86	304.56	304.62	304.93	304.27	304.51	304.72	304.78	305.28	303.83	303.98	304.43	305.43	304.81	303.46	304.42	304.81	303.48	303.54
324.84	325.51	325.95	325.62	326.13	325.94	326.1	324.88	327.68	326.35	325.11	326.61	325.67	325.32	324.89	324.05	324.94	324.93	326.31	324.96	325.44	325.59	325.39	325.98	324.5	326.42	325.91	326.03	324.5	326.19	325.5	326.03	326.91	326.41	325.74	326.56	324.5	325.98	326.46	325.33	324.61	325.34	325.58	324.35	325.32	325.1	324.61	325.14	325.68	324.87
315.29	315.14	314.43	314.08	315.25	314.49	315.49	314.28	315.7	313.73	315.15	313.58	313.89	314.68	314.68	314.33	314.67	314.74	313.52	314.23	314.6	314.39	315.2	315.56	314.91	314.74	314.32	315.3	315.63	314.88	314.91	314.68	315.44	315.12	314.85	315.19	314.62	315.59	314.16	314.24	314.08	315.2	314.69	314.34	314.35	315.99	315.5	313.37	315.3	316.21
303	302.33	303.61	305.1	303.4	302.44	302.8	303.87	303.37	304.39	303.67	303.69	303.32	303.41	303.01	303.25	303.18	303.65	303.61	303.96	303.27	302.94	304.57	303.96	302.38	303.27	302.65	303.35	303.29	302.48	303.26	302.65	303.79	303.21	303.03	304.53	303.44	302.76	304.11	303.81	303.64	302.05	302.69	303.05	302.63	301.74	304.36	303.66	303.74	303.57
309.75	308.99	309.12	308.54	309.52	309.36	310.52	308.78	308.96	309.57	308.68	308.39	309.77	307.94	308.13	309.27	308.88	308.36	308.83	308.83	309.22	307.96	308.22	307.7	308.99	309.34	308.99	308.88	308.07	309.01	308.44	309.63	309.17	308.87	307.66	307.85	308.25	309.26	309.1	307.61	308.74	307.57	308.67	308.17	308.99	308.86	309.67	308.23	308.36	309.62
305.25	305.96	305.24	305.04	306.88	306.03	306.14	304.82	305.22	304.63	305.79	305.25	306.89	305.52	304.86	306.22	304.89	305.17	306.3	305.81	305.73	304.19	304.21	305.47	306.24	305.52	305.34	304.11	305.76	304.9	305.88	305.26	305.32	304.68	305.9	305	305.16	305.27	305.33	305.28	304.15	305.8	305.07	304.32	306.36	305.87	305.34	306.18	305.31	305.08
310.03	307.47	308.58	309.5	309.04	308.26	308.12	309.44	307.71	308.37	308.2	308.14	309.2	308.75	308.79	308.84	309.81	310.23	309.97	308.2	308.85	308.87	308.77	310.18	309.24	309.74	309.5	310.11	308.11	309.53	308.99	309.59	309.27	308.48	307.68	309.68	309.41	308.19	308.97	309.31	310.21	309.21	306.95	306.77	307.85	308.56	309.69	309.21	309.18	308.33
300.31	301.42	300.69	300.72	300.33	301.46	302.45	301.41	301.37	300.22	301.98	300.8	301.64	301.93	300.94	302.21	301.2	301.26	300.73	300.98	301.74	302.07	300.51	300.54	301.51	301.04	300.69	300.16	301.23	302.02	302.17	302.21	301.33	300.85	301.16	300.8	301.99	301.34	300.72	300.77	300.76	300.22	301.41	301.28	300.39	301.37	300.98	301.72	302.16	301.4
326.04	325.9	325.8	324.96	325.11	325.51	325.1	325.96	325.48	324.45	323.95	324.64	325.41	326.07	325.55	325.95	326.23	326.4	325.42	325.64	325.09	325.35	324.95	324.33	324.89	324.05	325.33	325.25	325.82	325.15	324.81	325.93	325.18	325.18	325.14	325.07	325.91	325.16	325.76	325	325.38	324.54	325.88	326.82	325.78	326.05	325	326.32	324.64	325.54
313.9	313.81	313.23	313.11	313.65	312.87	314.54	313.82	312.93	313.26	313.58	313.38	313.34	314.63	311.43	314.32	315.19	312.59	314.04	313.93	312.14	313.22	313.21	312.2	312.89	314	312.76	313.78	313.36	313.94	312.27	313.45	313.38	313.71	312.74	313.29	313.21	312.7	313.5	314.35	312.35	314.16	311.81	313.1	313.33	313.57	312.78	312.9	314.12	313.59
303.3	303.89	303.8	303.53	303.68	302.25	303.1	302.86	303.66	303.48	302.61	303.53	303.74	302.99	302.01	304.1	302.28	303.26	302.17	303.74	303.59	304.15	301.36	304.43	303.86	303.79	303.17	303.79	304.28	303.73	302.21	304	303.56	303.15	303.51	302.74	303.54	303.64	303.43	302.92	303.24	303.38	303.38	303.24	304.01	303.42	303.87	303.01	303.71	303.11
328.52	328.43	328.9	328.66	327.38	328.33	328.01	328.4	329.95	330.64	328.96	328.36	329.6	329.56	327.59	328.62	329.67	328.98	328.86	328.9	328.96	327.94	328.99	328.5	328.51	329.12	329.1	328.84	328.74	328.19	328.73	329.51	328.48	327.67	328.96	327.67	328.47	329.49	329.54	327.68	328.13	327.74	328.04	327.87	329.46	329.2	330.31	329.82	328.43	328.5
309.88	308.78	310.12	310.55	310.89	311.05	310.26	311.29	310.15	310.98	310.44	310.47	310.1	311.53	310.28	311.35	310.97	310.62	308.77	311.06	309.32	308.8	310.63	310.69	310.22	311.04	311.14	309.8	311.78	310.46	311.46	309.82	309.61	311.85	311.24	311.19	311.81	310.02	310.74	310.23	309.34	311.04	309.97	309.15	310.48	309.52	310.3	311.72	310.66	309.23
304.36	305.27	305.25	304.74	304.44	304.56	303.77	304.69	303.78	303.3	302.86	305.43	303.65	303.52	304.61	305.24	304.21	306.3	304.25	303.51	304.61	305.43	305.25	303.75	304.54	303.78	305.63	304.92	305.43	303.02	303.77	305.04	304.35	303.15	305.15	304.45	303.48	304.55	303.69	303.98	304.8	303.3	303.31	304.61	304.81	305.03	304.4	305.47	303.85	304.38
315.58	316.18	316.2	316.07	315.63	316.65	316.5	315.71	317.05	317.38	316.11	317.47	315.67	318.06	316.9	316.64	315.95	316.63	316.97	317.44	317.54	315.67	316	316.05	316.35	316.73	316.48	315.18	315.02	317.85	317.67	315.88	316.54	316.64	317.01	316.31	316.99	316.97	317.45	316.62	315.31	317.49	315.75	316.01	316.38	317.65	316.93	317.21	317.57	316.63
304.69	307.3	305.76	305.55	305.33	305.6	305.73	305.03	305.76	304.39	304.77	306.43	303.65	304.91	304.91	305	304.87	305.19	305.19	304.95	305.48	304.75	304.67	304.87	304.91	304.72	305.12	306.49	305.43	304.75	304.16	306.6	304.75	304.83	305.78	305.07	306.09	304.45	305.38	305.28	306.01	305.03	305.6	305.81	304.38	305.91	304.8	304.72	304.33	304.82
309.67	308.7	309.17	309.51	309.52	309.7	309.13	309.44	309.68	309.02	308.51	308.65	308.84	308.64	310.31	310.18	309.91	308.8	308.57	308.72	308.22	309.56	308.39	308.84	309.84	308.1	308.71	309.35	309.16	307.64	309.05	309.89	309.51	309.78	307.47	308.91	308.78	309.57	309.4	308.09	308.73	308.37	308.64	309.65	307.64	308.66	307.53	310.12	308.95	309.32
327.27	327.51	326.31	326.78	327.43	327.39	326.38	326.44	326.63	327.86	326.3	325.34	326.58	326.89	327.03	326.71	326.88	327.45	327.08	327.52	327.23	326.97	328.53	326.61	327.25	327.23	325.92	326.88	327.57	326.53	326.55	326.81	326.62	327.79	326.19	326.34	327.11	327.09	327.12	325.6	327.06	327.1	327.86	325.38	326.78	326.48	325.75	327.03	325.48	326.24
294.72	294.51	295	295.86	294.08	296.44	294.12	294.93	293.4	296.37	294.28	295.34	295.49	294.93	294.87	295.48	295.95	294.74	295.56	295.29	294.43	295.93	294.74	294.85	294.49	295.16	295.33	295.64	295.63	294.85	295.14	295	296.01	295.62	295.53	295.65	294.5	295.93	295.55	295.74	294.97	295.9	295.73	294.23	295.43	295.88	294.75	295.34	294.38	295.04
309.02	308.42	309.85	309.74	309.57	307.53	308.9	308.74	309.24	308.71	308.41	308.19	309.19	309.74	308.85	309.09	308.72	307.39	308.91	308.12	309.41	310.19	310.33	309.58	308.9	308.83	310.03	309.16	308.23	308.83	308.99	309.91	309.45	310.01	309	308.28	308.25	309.15	309.27	307.58	309.35	309.37	309.06	309.34	309.32	310.6	308.14	309.14	309.07	308.64
310.96	314.19	312.35	310.89	312.47	313.37	313.72	311.52	313.11	311.62	311.4	311.15	311.56	312.99	313.71	312.13	312.7	312.17	312.93	313.22	312.93	311.81	311.75	313.11	312.18	311.54	311.16	312.49	311.97	313.38	312.98	312.72	311.95	311.61	312.45	312.88	312.29	311.86	310.32	311.78	312.29	312.98	313.2	312.98	312.88	312.47	311.69	311.69	312.15	312.65
317.51	318.04	318.05	318.18	317.36	317.25	318.27	317.09	318.35	317.11	316.84	318.1	317.96	319.23	317.34	318.27	317.7	317.51	318.86	317.17	317.05	317.47	319	318.01	318.05	317.63	317.15	318.46	318.16	318.02	318.65	318.67	317.34	317.05	316.9	317.16	318.95	318.54	319.28	318.19	318.35	317.82	317.11	318.38	318.78	317.84	318.12	318.2	317.62	317.78
302.55	303.05	301.66	301.49	302.11	302.57	302.22	302.56	301.89	302.23	302.19	302.88	301.79	301.69	302.46	301.63	303.75	302.05	300.96	302.76	301.6	301.9	301.99	303	303.09	302.95	302.3	303.04	302.02	301.83	302.79	303.1	301.04	300.74	302.98	302.77	301.7	303.42	302.73	302.69	302.01	302.37	304.31	301.89	303.35	301.77	302.81	302.21	302.48	302.41
312.78	312.15	312.78	313.34	312.67	313.29	312.73	313.12	313.08	312.78	311.54	313.23	312.66	312.22	313.35	312.28	311.61	312.46	312.05	312.33	311.96	312.65	313.04	312.09	312.2	312.55	313.72	313.39	312.87	312.55	313.41	313.97	311.55	312.08	313.08	312.52	311.28	313.2	312.81	311.76	310.74	312.97	311.69	312.93	312.27	311.83	312.23	312.09	312.56	312.02
305.93	305.18	305.59	304.14	305.16	304.23	305.93	306.29	306.67	304.68	305.24	304.4	305.75	304.89	305.55	307.27	305.23	303.8	306.69	305.59	304.65	304.08	306.78	305.32	306.09	305.1	306.61	304.26	305.22	305.93	305.14	305.17	306.13	305.41	305.02	305.11	304.52	304.65	304.55	305.29	305.05	307.24	305.03	306.2	304.37	305.9	306.32	305.1	305.43	305.21
327.92	327.67	328.73	328.23	327.79	328.28	327.78	328.05	328.61	328.29	328.89	327.73	326.76	326.72	326.94	328.34	328.95	326.9	328.53	329.3	327.36	328.05	327.89	327.85	326.15	327.15	327.7	326.94	327.67	328.28	327.45	327.91	328.34	327.01	328.6	326.62	326.64	328.28	327.9	327.39	327.99	327.3	328.14	327.35	327.02	326.91	328.08	327.39	327.44	328.14
324.75	324.51	324.8	325.61	325.37	323.65	325.43	326.42	325.52	324.99	324.75	325.68	325.95	325.87	324.63	325.7	325.28	326.26	325.94	324.15	325.76	325.52	325.51	325.54	325.33	325.6	326.62	325.8	324.4	324.44	324.48	325.78	325.16	325.18	326.73	325.29	323.88	324.58	326.22	326.07	324.87	325.49	325.27	325.55	325.23	325.27	325.27	324.92	324.83	324.84
299.7	299.6	301.28	301.42	299.21	299.62	300.24	300.54	299.67	299.29	299.1	299.53	300.72	300.1	300.95	300	300.35	299.7	299.75	299.32	300.69	301.06	298.38	300.08	299.44	299.47	301.16	301.39	300.05	300.13	300.14	300.94	299.5	298.73	301	299.22	300.47	299.26	299.69	300.11	299.39	300.55	299.8	299.67	300.33	300.29	299.58	299.47	300.14	300.11
300.79	301.88	301.93	301.31	300.96	301.38	300.85	299.9	302.32	299.78	301.57	301.25	300.31	301.47	300.87	300.46	300.05	299.42	300.51	301.96	300.35	300.79	301.22	300.77	300.98	301.55	300.55	300.63	301.18	302.15	302.02	301.11	300.51	301.01	300.88	301.47	301.53	300.57	300.53	300.37	301.74	301.27	299.8	301.85	302.47	300.65	301.12	300.88	300.64	301.71
326.1	323.49	325.82	325.48	324.59	324.37	325.11	324.67	327.52	325.58	324.75	325.09	324.71	324.58	326.01	324.56	324.85	324.58	325.6	325.81	325.89	325.87	324.66	325.78	325.48	326.61	325.01	325.39	325.38	324.7	325.23	325.23	325.37	325.35	325.46	325.23	325.9	326.23	324.14	324.95	326.25	325.64	326.62	325.81	324.41	325.31	325.43	324.93	324.93	324.61
317.46	315.28	316.2	316.5	316.34	315.84	316.01	315.47	314.67	316.99	314.76	316.52	316.02	315.69	316.48	315.75	314.65	313.56	315.29	316.32	315.35	315.93	315.08	315.27	315.4	314.72	315.23	316.41	314.51	315.17	315.14	314.92	316.97	315.02	313.85	315.2	315.69	315.7	315.88	315.85	315.06	315.78	316.3	313.89	316.54	314.91	316.3	316.06	315.24	315.61
318.78	317.73	318.01	317.52	318.26	317.43	318.15	317.86	317.98	318.62	317.31	317.73	319.04	318.33	319.09	317.79	319.41	318.67	317.59	318.63	317.11	317.35	318.02	317.42	317.96	317.82	317.74	318.3	318.38	319.06	318.09	316.59	317.93	318.67	317.89	318.65	318.15	318.19	317.43	318.76	318.08	317.39	318.43	318.2	318.32	317.44	318.23	318.99	318.71	317.96
312.9	311.83	313.24	313.28	313.73	314.35	313.63	312.7	313.47	313.43	313.43	313.37	313.84	312.03	314.24	313.18	314.21	314.06	313.8	313.96	313.72	313.85	313.15	313.23	314.28	314.08	312.69	312.43	312.79	313.87	313.12	314.41	313.77	313.16	314.18	312.96	313.79	313.61	312.52	314.79	313.55	313.13	313.02	313.19	312.36	313.2	314.01	311.92	313.94	312.78
304.07	303.38	303.58	304.22	303.33	302.17	303.49	303.32	303.3	303.28	303.49	303.07	304.52	303.99	302.33	303.53	303.99	302.56	303.6	303.74	303.21	303.6	302.93	303.09	303.8	301.6	302.67	303.42	303.14	304.65	304.09	303.85	303.95	302.85	304.15	302.86	302.75	303.16	303.43	303.91	302.1	302.83	302.39	303.22	304.26	302.53	304.25	303.99	303.57	303.38
315.12	314.78	313.72	313.51	313.74	314.09	313.79	314.05	314.93	315.05	315.17	313.98	315.28	315.05	314.67	315.29	313.66	315.23	314.51	314.91	315.71	316.41	314.06	314.78	314.34	315.18	313.38	314.45	314.47	314.82	315.37	314.26	314.24	314.67	314.32	314.78	316.38	315.31	314.25	314.29	313.89	316.13	314.51	315.26	312.79	314.9	315.65	315.94	315.65	314.96
312.97	313.19	311.98	312.73	311.42	312.93	312.82	312.61	312.41	312.65	313.71	313.54	312.76	313.57	312.58	311.55	312.58	312.85	313.82	311.92	312.38	312.32	312.6	311.21	312.05	311.84	313.35	311.39	312.4	313.14	312.67	313.1	312.4	312.01	311.53	313.35	312.96	312.78	312.45	311.12	312.9	312.59	312.17	312.27	312.65	311.59	312.25	311.39	313.66	312.04
306.2	303.97	304.98	304.28	305.81	306.79	305.04	306.44	305.52	304.12	305.77	305.67	305.12	305.17	304.58	305.2	304.07	306.56	306.15	304.53	304.75	306.25	305.05	306.08	304.61	304.72	305.35	304.88	304.75	304.96	304.83	304.24	305.8	306.55	305.79	304.28	306.01	306.41	305.16	305.03	304.48	305.82	304.87	304.81	304.76	305.66	304.81	305.24	304.54	305.32
315.78	316.61	316.74	315.91	315.55	315.49	317.2	315.08	315.61	314.69	316.13	314.99	315.53	316.33	316.48	316.8	316.28	315.89	316.28	315.13	316.35	314.7	315	316.57	315.81	317.42	315.86	315.57	315.73	315.89	316	316.26	316.01	316.23	314.86	315.63	315.74	315.88	316.52	316.01	316.81	315.33	316.56	316.16	317.03	316.92	314.68	316.75	315.93	316
313.74	312.54	313.5	312.2	313.08	313.07	312.29	313.13	313.91	313.02	312.86	312.22	312.99	313.08	313.5	311.94	312.81	313.19	312.58	313.88	311.93	312.85	312.31	313.06	312.57	312.02	312.72	314.07	312.02	313.54	312.61	313.24	311.92	312.87	312.04	312.13	313.15	312.94	311.78	312.84	313.51	311.52	311.72	312.34	312.21	312.02	312.63	313.17	313.19	312.58
314.46	314.22	315.47	315.7	314.45	313.42	314.48	314.21	314.74	315.64	314.82	314.39	314.88	313.88	315.25	315.08	315.09	315.03	314.42	314.86	314.04	315.43	315.03	314.38	314.91	313.52	314.87	315.86	313.7	314.69	314.52	313.89	314.81	316.64	314.51	314.63	316.05	314.83	314.34	314.85	313.62	313.99	314.24	313.77	313.91	315.97	315.1	315.78	314.24	313.65
303.5	303.73	302.63	303.05	304.15	303.91	303.51	303.57	303.29	302.78	303.18	304.16	303.73	303.22	303.47	302.93	302.92	301.12	302.75	303.21	304.4	303.66	303.56	303.94	303.42	303.82	304.76	303.54	303.62	304.1	303.34	302.84	304.36	302.31	302.9	304.33	303.36	303.79	303.47	302.64	303.28	304.07	304.3	302.47	302.78	304.08	303.58	304.08	304.64	302.66
330.27	329.42	329.13	328.1	328.27	328.31	329.49	328.01	326.51	327.89	329.33	327.6	330.03	328.84	328.52	329.84	328.63	329.25	328.52	327.93	328.14	327.22	328.8	327.6	328.27	327.76	329.05	328.91	328.78	329.4	329.4	329.79	329.5	329.37	329.19	329.45	329.03	329.59	328.38	327.92	329.01	329.22	329.32	330.38	328.5	328.85	328.47	329.33	327.31	329.03
318.09	318.44	319.31	318.62	318.79	318.31	318.87	318.75	318.37	319.65	317.75	319.26	317.76	319.1	319.27	318.31	318.9	320.15	319.12	318.06	318.64	318.82	318.76	318.58	317.82	319.27	319.98	318.69	317.83	317.12	318.04	318.6	319.37	319.22	319.09	317.4	317.96	319.09	318.88	319.15	318.47	319.41	318.53	318.58	319	319.15	318.34	319.32	318.61	320.08
325.36	324.22	325.04	324	325.21	324.74	326.66	323.55	323.53	324.99	324.62	325.52	323.76	324.31	325.05	324.67	324.14	325.34	325.53	324.92	323.86	324.01	325.19	324.18	323.01	324.61	324.45	325.36	324.97	324.83	324.91	324.16	324.31	324.77	324.63	324.89	322.93	324.01	323.75	323.77	323.64	325.69	324.17	324.07	325.58	324.6	324.41	325.09	323.14	325.53
308.02	309.36	307.94	309.77	309.16	309.13	309.63	308.89	308.97	308.87	308.16	309.18	308.29	308.83	308.72	309.82	306.74	308.66	309.46	309.36	308.93	308.67	308.58	308.64	308.88	308.13	309.39	308.93	307.22	309.66	308.97	310.33	308.31	308.75	309.33	308.54	308.3	309.8	309.62	307.88	308.03	310.07	308.9	307.69	307.88	308.79	307.09	308.1	309.06	308.17
305.49	304.97	305	305.81	305.81	306.5	306.51	306.32	306.88	304.95	307.17	305.04	306.73	307.35	305.11	306.34	306.33	305.39	307.01	305.66	304.65	305.54	305.17	306.28	306.42	305.43	305.49	305.83	306.45	305.44	306.7	305.78	305.73	305.56	306.34	306.06	307.28	305.38	306.04	306.2	305.79	307.14	305.45	306.31	306.01	307	305.73	305.71	305.83	305.94
314.46	314.52	314.85	314.14	314.35	313.12	313.72	314.23	313.37	313.69	312.98	313.58	312.66	313.23	313.08	314.75	314.07	313.89	314.59	314.78	313.67	314.05	314.08	313.21	312.79	313.99	314.17	314.08	312.98	313.79	313.8	313.11	313.5	313.77	314.64	313.98	313.56	313.66	312.76	313.68	313.67	314.68	313.33	313.64	314.25	313.92	314.34	313.35	312.9	312.94
316.15	315.66	315.59	315.84	317.06	315.03	316.02	316.05	316.68	313.95	314.88	316.31	315.12	315.26	316.5	315.17	314.88	316.67	315.75	315.62	315.64	315.11	315.64	315.6	315.3	315.88	316.38	316.04	315.27	314.47	316.64	315.27	314.77	316.38	315.95	316.34	315.08	316.05	316.57	315.69	317.09	314.79	314.92	313.89	316.87	315.69	314.6	316.61	316.35	314.84
303.88	304.35	304.2	303.2	304.17	304.23	303.96	303.77	304.93	305.39	305.23	304.21	304.5	303.24	305	303.7	303.44	305.46	304.16	304.67	304.06	305.02	304.19	304.73	304.26	304.87	304.99	304.01	305.22	304.15	305.58	303.52	304.62	304.27	302.82	305.16	303.99	303.72	305.64	303.64	303.49	304.04	303.08	304.19	304.98	304.71	304.44	302.5	304.19	304.56
305.9	306.72	305.37	305.95	305.49	306.84	306.74	305.37	306.92	305.98	306.71	306.92	305.86	304.91	305.96	305.87	305.73	307.48	305.74	305.84	305.97	305.78	305.53	305.73	304.97	306.45	305.88	305.82	306.03	306.75	306.83	306.64	307.45	305.6	306.3	306.5	307.46	307.07	306.41	305.53	306.71	306.15	305.66	305.94	306.71	305.36	304.79	306.21	306	306.42
311.36	311.4	309.84	309.68	311.23	310.46	310.98	310.83	309.69	310.05	310.15	310.22	309.83	311.54	310.44	311.68	309.7	310.97	310.24	311.41	310.98	311.01	311.99	309.7	311.39	311.04	311.17	310.7	309.37	310.78	310.23	311.64	309.38	311.05	311.24	310.48	310.33	312.08	310.69	311.88	309.98	311.12	310.94	311.48	310.19	311.06	311.34	311.58	311.49	312.14
307.12	307.73	306.36	306.89	308	306.1	307.15	308.4	306.02	307.43	306.65	308.58	306.56	306.35	307.48	306.69	308.48	307.63	308.04	307.16	307.15	307.31	307.36	306.45	307.47	304.51	307.09	306.82	308.22	308.64	306.57	306.65	306.61	308.06	307.38	307.78	307.66	307.97	307.63	307.85	307.82	306.57	306.9	307.26	307.15	306.39	306.66	305.82	307.06	307.93
303.19	303.41	303.43	304.79	303.51	304.02	302.56	303.97	302.79	304.16	302.62	302.45	303.88	303.38	304.11	303.52	302.32	303.18	303.24	303.16	303.38	302.37	303.62	303.18	303.44	301.59	303.5	303.7	303.21	303.33	302.49	303.37	303.58	302.86	303.58	303.33	302.88	301.85	303.99	303.85	303.74	304.07	303.23	303.16	302	304.4	303.81	303.38	302.88	303.27
315.51	315.83	314.79	314.72	314.47	314.75	315.05	315.33	314.69	313.15	315.7	314.85	314.54	315.53	315.34	315.6	314.38	314.2	315.15	313.79	315.73	313.75	314.3	314.38	315.57	314.55	313.71	315.44	314.67	313.83	314.95	313.87	315.78	314.88	314.93	315.12	314.14	314.77	315.1	316.66	313.27	314.87	314.18	314.98	314.37	314.36	315.28	314.58	315.95	316.01
294.85	295.31	294.77	294.58	294.77	294.17	296.48	295.03	293.84	295.13	294.35	296.26	294.94	294.61	294.3	295.09	293.91	295.32	295.34	294.89	295.15	294.83	295.4	294.59	294.26	294.33	295.2	295.14	294.96	294.96	294.46	296.76	295.73	295.34	294.88	293.92	295.75	295.64	295.08	294.8	294.14	294.85	295.57	294.73	294.7	295	295.88	295.11	293.51	294.47
304.27	302.9	304.39	302.98	302.64	303.38	302.95	302.21	302.68	304.78	304.92	303.65	303.62	303.56	303.35	303.89	303.42	303.4	302.5	303.19	303.23	303.42	302.53	304.11	302.15	303.88	303.52	303.42	304.22	303.93	303.7	304.78	304.45	303.26	302.93	302.99	304.54	303.06	304.27	302.95	303.78	303.97	303.71	303.04	304.61	302.98	304	303.21	303.12	303.18
319.68	318.67	319.12	319.4	320.76	319.12	318.44	318.82	318.99	319.32	320.4	320.82	320.07	319.31	318.79	319.39	319.67	320.08	318.12	319.02	319.24	319.18	319.95	318.75	319.44	319.45	319.3	318.93	319.38	320	317.36	320.23	318.65	320.02	318.98	318.96	319.94	319.88	318.4	319.47	319.37	318.95	319.48	318.34	319.18	317.99	319.07	318.1	319.55	319.18
305.64	304.97	305.52	305.9	305.69	305.18	306.23	305.57	305.55	304.96	306.32	304.8	304.93	304.92	304.84	306.38	303.9	305.64	304.88	304.77	304.66	305.37	305.4	305.13	304.72	304.78	305.08	305.36	306.55	305.11	305.32	304.13	303.95	304.13	304.98	304.46	304.97	305.07	304.63	303.82	305.87	306.72	305.24	305.74	304.5	304.46	305.08	305.57	304.82	306.87
314.74	315.67	314.84	313.4	315.31	315.19	315.5	315.61	314.25	315.11	314.67	316.09	315.49	315.34	314.91	314.31	314.62	314.82	313.4	314.72	314.88	316.15	316.08	315.4	316.1	314.9	315.59	313.95	314.85	314.68	314.34	315.03	315.11	315.25	316.04	315.57	314.01	315.44	315.32	317.62	314.14	314.64	314.34	314.42	314.77	315.23	315.89	315.53	314.85	316.22
294.47	295.84	295.73	294.35	294.55	296.35	295.44	294.38	294.82	295.19	294.15	294.07	296.1	295.14	295.39	295.95	296.33	294.68	294.41	295.47	295.68	295.73	296.12	295.1	294.93	295.31	294.26	296.08	295.8	294.22	294.53	295.27	295.81	295.45	294.38	296.05	295.13	294.93	294.05	294.8	294.61	295.39	295.34	295.55	294.59	295.42	295.67	296.47	294.43	294.09
314.59	314.49	315.39	314.12	313.73	314.83	314.25	315.37	314.91	315.33	316.24	315	314.58	316.1	313.36	314.51	315	314.64	315.44	314.27	314.85	314.31	314.39	313.76	315.06	314.49	315.36	314.42	314.85	314.08	314.27	314.95	314.27	315.31	315.28	315.09	313.84	316.11	314.78	314.04	314.33	316.02	315.86	314.86	314.56	315.22	315.09	314.81	315.77	315.1
301.4	301.23	300.96	301.35	300.29	301.42	300.95	301.38	300.9	301.34	300.4	301.98	300.3	301.41	301.38	300.49	300.6	301.34	301.84	300.18	301.99	300.66	300.04	300.76	300.98	300.43	300.88	300.77	300.69	300	300.01	301.3	301.54	299.63	301.65	301.31	300.55	301.5	301.31	299.9	300.95	300.98	301.08	300.47	300.75	301.28	300.64	301.24	300.57	301.59
324.72	325.36	323.53	324.2	324.46	325.51	324.16	324.76	324.46	325.5	324.88	323.92	324.03	325.23	325.94	324.65	324.59	323.96	324.21	324.95	324.73	325.21	325.22	323.88	325.22	324.54	325.89	324.05	324.29	324.24	325.35	324.01	323.93	323.82	324.83	323.82	325.23	325.31	325.14	323.27	323.84	324.68	324.66	323.71	325.02	324.31	323.94	324.28	323.58	324.11
314.56	314.68	313.87	314.35	315.91	315.02	315.48	314.93	315.83	316.34	315.38	317.07	315.79	315.19	315.91	316.09	316.19	315.7	316.67	315.79	314.98	316.64	315.85	316.13	315.97	315.74	314.09	315.13	315.96	317.59	313.9	318.5	315.32	316.16	316.31	315.68	316.86	316.65	315.74	316.56	314.38	315.94	315.2	315.64	315.44	314	315.48	315.39	315.9	315.7
312.86	313	312.34	312.25	311.66	312.75	312.39	312.82	310.62	312.83	312.22	312.36	311.88	312.19	312.05	311.15	312.14	312.26	313.19	312.02	313.82	311.5	311.49	312.7	311.77	312.96	311.79	312.14	311.5	311.5	312.87	312.82	311.44	312.87	310.81	311.7	312.47	311.3	311.95	311.07	312.81	312.53	312.41	311.41	311.8	312.37	311.31	311.49	312.91	313.29
305.38	305.61	305.24	304.38	305.83	305.86	304.52	305.48	305.38	307.18	305.37	303.77	303.77	305.16	304.7	305.6	305.73	305.6	305.53	305.97	304.9	305.84	305.41	305.3	305.6	305.55	304.63	304.8	304.35	305.78	303.96	306.36	305.12	305.16	305.24	305.88	304.99	305.84	304.84	305.44	305.59	305.53	306.11	305.63	305.62	305.3	305.5	305.86	306.11	305.25
299.38	301.75	300.75	300.3	300.66	299.9	301.41	300.79	300.75	301.76	301.43	300.56	301.17	301.55	301.35	301.22	301.43	301.41	301.21	300.85	300.18	301.65	301.25	300.83	301.37	301.11	301.01	300.8	301.66	300.89	300.61	301.87	300.91	301.32	301.24	301.39	300.95	302.51	302.25	300.23	301.35	301.19	301.98	301.17	301.27	302.09	300.36	299.62	299.5	300.75
313.32	312.43	313.03	312.07	313.38	313.26	313.68	313.13	313.42	313.24	313.03	313.97	312.96	312.78	313.84	312.18	311.49	312.83	311.35	312.24	312.74	312.76	312.92	313.38	313.06	312.35	314.33	312.24	313.12	313.47	314.36	313.7	313.81	313.34	313.88	311.45	312.89	312.15	313.84	312.07	312.26	311.7	312.49	312.32	313.29	313.04	312.35	313.07	313.69	312.55
315.86	315.61	316.45	315.76	315.15	315.88	316.28	316.06	316.62	315.57	316.47	314.94	317.11	317.15	314.79	315.01	316.46	314.46	314.98	316.37	317.34	317.24	314.01	315.04	315.91	315.68	315.97	315.29	316.36	316.14	316.33	316.78	315.83	316.54	316.84	316.89	314.41	316	315.48	317.26	315.06	314.38	316.22	315.57	316.06	315.89	315.35	315.45	315.12	316.82
309.27	310.06	309.44	309.8	310.1	309.32	310.03	310.7	308.75	309.11	310.58	309.46	309.6	309.72	309.63	309.91	309.37	308.93	309.31	310	309.51	309.62	310.24	310.23	309.21	309.23	308.97	309.86	309.54	309.47	310.5	309.51	310.09	308.53	309.54	310.21	310.43	309.83	310.38	310.35	310.23	309.94	308.67	310.03	311.35	311.3	310.47	309.7	308.67	310.49
306.16	306.23	304	306.71	306.26	305.1	306.63	304.91	305.26	305.19	305.26	305.41	305.15	304.82	305.79	305.74	304.82	305.6	305	305.58	305.87	305.39	307.05	304.97	304.29	305.07	303.56	305.06	306.3	305.16	304.97	306.45	304.74	304.03	304.3	304.44	305.98	305.84	305.87	304.84	306.2	304.87	304.72	306.87	305.15	305.3	306.36	305.91	306.37	305.34
304.33	304.66	302.4	306.02	303.32	304.33	304.02	304.08	304.39	304.04	303.66	304.1	303.89	305	305.18	303.25	304.71	304.69	303.9	304.29	304.04	305.32	304.59	304.53	303.85	303.89	303.76	304.08	303.7	303.63	305.42	304.61	304.47	303.91	304.96	304.3	304.79	304.46	304.13	303.6	303.97	305.12	302.86	303.81	304.47	304.29	305.51	303.73	303.99	304.58
315.5	314.48	316.69	315.22	315.62	316.26	317.03	315.41	316.41	315.69	316.16	316.13	316.2	316.73	316.87	314.86	316.53	316.16	314.09	316.13	314.73	316.32	315.35	315.91	316.02	315.24	315.49	315.67	316.51	315.49	316.62	316.91	316.69	314.83	315.63	315.06	315.87	316.26	315.9	314.61	316.06	317.31	314.78	315.53	316.25	315.51	316.44	315.76	315.3	315.72
311.69	313.03	313.49	313.38	314.94	312.85	312.96	313.27	314.16	313.91	312.88	313.07	313.06	314.15	313.25	313.36	313.56	313.33	313.2	312.94	312.6	312.96	312.66	312.79	313.41	313.46	313.31	313.32	313.87	313.92	315.15	313.02	313.66	313.05	313.57	313.18	312.62	315.13	312.31	313.36	313.68	312.48	314	311.69	313.16	312.87	312.11	312.35	312.78	312.78
303.7	304.36	302.99	302.7	303.12	302.9	303.64	303.43	303.41	303.49	303.03	303.44	302.53	303.71	303.25	302.66	303.73	303.78	302.78	303.2	304.45	304.23	301.59	303.12	304.24	303.05	304.2	303.7	302.96	302.82	303.72	302.73	302.91	302.06	302.1	303.49	303.5	302.2	303.57	303.52	304.16	303.75	302.62	302.94	303.01	304.02	303.25	303.49	304.42	303.34
325.45	327.89	326.96	328.18	326.31	326.15	326.65	326.68	327.97	327.82	326.98	325.82	326.56	327.5	326.94	327.05	326.81	328.03	325.28	327.18	327.58	327.17	327.27	326.21	327.57	327.41	326.63	326.9	327.63	325.84	326.83	326.75	325.29	326.79	327.56	327.33	325.23	325.76	326.97	326.19	326.41	325.84	326.83	327.19	326.59	325.62	326.33	328.15	327.06	328.76
311.28	310.4	310.41	310.23	310.8	310.62	309.78	311.48	310.58	310.85	312.75	310.6	309.83	311.73	311.43	310.85	310.05	311.08	310.64	309.93	311.32	309.63	310.18	310.16	311.78	310.16	311.29	310.96	309.88	310.25	311.13	310.73	310.9	310.03	310.94	311.19	308.92	311.22	310.07	310.6	310.41	308.85	309.93	311.28	309.98	310.87	310.83	310.99	310.62	309.91
300.13	300.7	301.14	300.3	301.69	300.54	301.29	302.37	301.76	301.41	301.46	301.61	302.65	301.07	299.93	301	300.69	300.44	301.37	301.14	301.18	303.25	301.71	300.48	300.72	301.39	301.03	300.5	302.16	301.03	301.98	301.39	299.21	301.87	300.8	301.17	300.93	299.39	300.2	301.95	301.19	301.36	301.1	301.84	300.72	300.92	301.39	301.68	300.87	299.51
308.26	305.92	307.43	306.08	305.77	308.06	306.55	308.55	307.18	306.42	306.83	307.17	308.06	306.43	306.82	309.02	307.16	307.01	309.64	307.53	307.29	306.91	307.46	306.99	307.48	308.47	306.13	306.23	307.65	306.63	307.18	308.23	306.77	307.27	307.9	308.15	306.3	306.32	307.77	307.25	306.44	308.21	306.4	306.86	306.82	307.92	306.91	307.67	307.02	308.32
304.53	305.66	305.05	305.05	304.48	305.42	303.95	306.28	304.87	304.53	304.78	304.94	304.27	305.64	305.22	304.68	305.3	304.58	305.11	304.93	305.7	305.49	303.4	305.41	304.56	304.74	304.42	303.85	305.12	304.62	303.75	304.67	304.29	303.49	303.99	305.55	303.9	304.28	305	303.63	304.79	305.84	302.88	304.29	304.77	304.72	304.35	305.57	304.3	304.75
311.33	310.76	310.48	311.46	311.24	309.99	311.19	311.73	312.49	310.76	311.62	310.54	311.31	312.34	309.36	309.88	310.84	311.29	310.87	312.02	310.86	309.43	310.19	310.65	310.17	311.79	312.08	311.97	310.52	311.65	310.06	309.86	311.17	310.87	311.29	310.84	310.69	311.58	309.8	310.48	309.86	309.28	311.33	310.42	310.16	310.22	311.34	311.68	311.42	310.87
308.59	309.18	309.14	307.23	309.38	308.69	308.94	308.87	306.79	308.9	309.67	309.72	309.18	309.1	308.29	308.88	310.75	307.4	308.51	308.21	309.35	310.27	309.54	309.12	307.43	307.88	308.93	309.05	308.39	310.21	307.62	308.79	309.12	309.16	308.26	309.66	308.92	307.71	308.8	308.92	309.31	309.29	309.96	308.53	307.81	308.42	309.02	309.37	309.23	308.45
318.18	317.08	317.32	317.77	317.51	318.02	316.51	316.34	318.55	318.04	315.82	317.16	316.65	317.49	316.83	317.98	316.47	318.08	317	316.63	317.47	317.6	317.33	317.8	316.8	317.21	317.65	316.75	316.61	317.16	318.01	317.77	316.95	316.85	317.01	317.21	317.55	316.79	317.6	317.37	317.48	317.94	317.65	317.42	317.21	316.54	317.49	316.16	317.26	317.31
307.69	308.93	309.19	309.74	307.94	308.11	308.26	308.64	309.64	306.87	309.32	307.8	309.4	309.16	309.48	309.22	308.51	308.8	308.61	308.6	309.89	309.02	309.4	309.19	308.63	309.03	308.68	308.53	308.09	309.06	308.62	309.75	307.55	309.01	308.85	308.71	310.08	308.77	309.09	309.5	310.41	310.02	309.36	309.29	307.94	309.87	308.99	308.82	308.71	308.65
315.71	314.97	315.7	314.27	314.55	313.82	314.16	313.93	315.19	315.19	314.4	315.36	313.91	315.05	314.62	315.21	315.04	314.3	315.19	314.33	314.56	314.38	315.61	315.28	314.02	314.58	315.26	314.08	315.93	315.91	315.5	314.77	315.49	314.04	313.95	314.97	315.45	313.18	314.8	315.81	315.16	315.82	315.35	314.07	314.23	315.07	314.1	314.63	315.29	316.31
302.63	304.52	303.32	303.65	303.73	303.18	303.8	302.89	303.1	303.55	303.58	302.33	303.3	303.79	302.96	303.63	302.51	304.25	303.75	302.57	303.09	303.84	301.86	303.07	303.25	302.86	303.2	302.74	303.62	303.22	303.74	303.22	303.33	303.88	302.77	301.85	303.21	303.61	302.06	303.48	303.76	303.75	303.51	303.81	303.28	304.18	302.68	302.83	303.8	304.6
312.83	313.13	312.02	312.32	313.15	312.8	313.38	312.37	311.1	312.98	313.9	311.76	311.48	312.78	311.3	313.49	313.92	312.74	312.16	312.3	313.63	313.21	312.59	313.72	314.13	313.92	313.54	312.66	313.02	313.06	313.11	312.3	313.67	312.56	312.35	313.24	312.83	311.61	311.93	311.41	312.33	312.51	312.47	312.58	312.95	311.57	313.05	313.77	311.82	312.59
317.26	317.29	317.22	316.67	316.98	316.76	317.5	317.54	316.75	316.14	316.31	316.34	317.44	316.36	317.05	315.52	316.75	315.75	316.89	315.16	316.79	316.27	316.89	317.8	315.7	317.73	315.97	316.28	317.7	315.55	316.09	315.68	317.22	316.09	316.93	317.81	317.3	316.39	316.68	316.61	317.84	316.66	316.71	316.83	315.74	316.39	314.97	316.22	317.85	316.2
327.56	329.09	328.79	326.69	327.86	327.8	327.84	327.94	327.87	327.95	328.19	327	327.99	328.39	329.13	328.36	326.54	327.28	328.29	327.99	327.76	327.79	328.8	327.65	327.66	328.68	326.14	327.94	328.49	328.21	327.78	327.3	328.62	327.78	328.44	327.95	328.02	326.74	327.27	327.82	328.56	327.41	327.64	327.34	327.76	328.42	328.69	327.71	327.56	328.31
314.68	313.81	315.07	315.22	314.46	314.89	314.75	313.91	314.47	314.43	314.77	314.69	315.47	316.32	315.71	313.99	315.37	314.23	315.08	314.96	314.74	314.67	315.66	315.94	315.34	313.48	314.73	315.85	315.61	312.9	315.21	314.41	314.27	315	314.28	316.23	315.41	313.82	316.13	315.62	315.36	314.99	315.78	314.77	315.63	314.73	315.07	314.78	315.53	314.97
312.35	310.39	311.28	311.61	310.32	310.18	310.4	310.27	310.09	310.94	310.21	311.45	310.76	311.01	311.55	310.37	310.08	310.43	311.02	309.92	310.63	310.32	310.95	310.52	310.12	310.42	310.6	310.53	311.07	310.43	312.06	311.25	310.66	309.03	310.81	311.48	311.23	311.37	311.43	311.29	312.65	310.8	311.42	311.57	311.36	312.87	311.33	311.48	309.63	311.31
296.91	296.83	297.77	296.74	295.9	296	297.23	296.33	296.73	297.88	296.64	296.51	297.22	296.1	296.51	295.92	297.56	297.17	298.06	296	298.69	297.5	296.44	296.52	297.42	296.69	295.94	297.07	296.35	296.63	297	295.92	296.29	296.9	296.82	297.56	296.03	297.26	296.5	297.14	296.21	296.24	295.1	296.76	296.59	296.65	297.71	295.41	297.72	296.52
304.19	303.56	305.3	303.79	304.99	304.52	305.64	303.83	304.96	303.98	304.51	305.18	305	304.11	304.3	305.28	304.71	303.43	304.36	305.24	304.89	303.85	304.07	304.84	303.61	304.02	304.23	305.3	303.45	303.36	304.34	302.57	305	304.13	304.91	304.74	303.62	305.4	304.34	303.65	304.68	304.84	303.64	304.65	305.15	304.95	303.39	304.51	304.34	305.78
319.54	320.18	318.08	319.24	318.09	319.83	319.35	319.38	318.07	318.8	319.58	318.61	319.53	318.74	319.25	318.23	319.74	318.75	321.04	319.54	319.82	318.34	320.38	318.55	318.95	319.66	319.35	319.47	319.32	318	318.85	319.51	318.79	319.43	318.74	319.5	319	318.87	320.33	319.55	318.62	319.52	319.53	320.84	318.91	318.13	318.44	319.79	319.19	318.69
311.52	311.81	311.08	311.29	311.66	310.67	311.28	310.45	311.69	311.12	309.49	311.71	310.25	310.08	310.74	311.55	311.78	310.2	310.48	311.16	310.9	311.69	310.31	311.8	311.08	310.09	310.38	311.25	311.01	310.78	311.31	310.47	310.36	310.21	309.15	311.13	310.58	310.73	310.68	310.87	309.9	311	311.53	309.4	311.38	309.81	309.35	311.99	310.9	310.97
295.73	296.58	295.77	294.06	295.74	294.99	295.15	295.79	293.81	294.98	295.04	295.09	295.3	295.71	294.79	295.46	294.5	295.8	295.02	294.48	295.6	295.69	295.03	294.1	295.56	294.21	294.89	295.27	295.11	293.84	295.49	294.8	294.82	295	295.77	295.79	294.29	295.62	295.79	295.26	295.48	294.95	294.5	295.14	295.61	295.37	294.27	295.76	294.11	294.58
328.48	328.18	327.73	328.36	327.17	329.54	327.43	327.86	327.78	327.97	327.58	328.23	328.04	326.97	327.16	326.44	329.11	326.82	328.59	327.81	328.33	328.05	327.7	326.9	328.3	328.74	327.46	326.63	328.32	328.5	328.04	328.56	328.74	326.96	328.65	328.14	327.97	326.34	328.34	328.83	328.05	328.48	327.61	327.88	327.65	327.6	327.9	328.79	328.88	326.95
305.7	306.25	306	303.68	305.11	305.43	305.06	303.86	305.35	304.52	304.74	305.68	305.34	304.78	304.19	304.31	303.81	303.6	305.24	304.84	304.56	304.75	305.29	304.67	305.16	303.85	305.42	302.93	304.33	305.01	305.19	303.9	304.6	305.52	306.79	305.23	305.36	304.32	303.88	304.24	304.6	304.28	305.3	303.2	305.15	304.19	304.3	304.42	303.35	304.99
301.6	301.36	300.33	301.27	300.88	300.72	300.35	300.5	301.6	301.24	299.72	300.98	301.03	303.48	300.23	301.34	300.45	302.28	301.02	299.98	300.35	300.5	301.22	302.07	301.28	300.48	300.34	302.38	301.09	301.18	300.58	300	300.95	301.66	300.61	300.58	301.96	300.4	300.64	301.1	301.62	301.42	300.96	300.07	300.31	301.09	300.81	300.97	301.91	299.88
312.74	313.05	312.21	313.04	313.51	313.58	312.53	314.08	313.16	311.86	312.88	313.83	312.86	313.2	313.79	313.78	313.7	315.04	312.8	312.64	313.51	312.3	312.02	313.21	314.84	313.63	314.2	312.73	313.42	313.56	312.42	313.04	311.86	312.62	311.81	311.76	312.88	314.26	313.68	312.66	313.73	313.48	314.13	312.42	312.31	311.74	312.66	311.94	314.12	312.94
317.91	317.12	317.71	317.66	318.08	317.02	317.03	317.67	318.33	318.24	318.09	317.61	319.29	317.99	317.86	318.3	318.36	317.59	319.33	318.93	317.23	316.87	317.53	318.08	319.01	318.64	319.52	318.12	318.36	317.31	318.64	318.75	317.84	318.47	317.68	318.05	318.98	317.56	317.2	318.86	318.35	317.89	317.15	317.63	319.2	318.76	319.81	318.68	317.79	318.45
302.8	302.79	301.8	302.13	303.62	301.49	301.22	301.77	303.34	301.77	303.69	302.96	303.39	302.22	301.95	302.97	303.28	302.45	302.39	302.9	302.54	301.42	303.04	302.27	303.05	302.96	303.09	302.24	303.53	302.92	302.3	302.73	301.44	301.86	302.53	303.08	301.97	301.37	303.61	303.75	302.78	301.89	304.32	302.73	302.01	302.75	301.39	302.22	302.12	301.87
313.16	311.24	311.5	312.4	311.57	312.44	313.33	312.66	312.66	311.24	312.41	310.8	312.67	311.95	312.73	311.6	312.1	312.7	313.07	312.48	312.94	312.55	311.75	310.83	312.77	313	310.79	314.35	312.72	312.28	310.98	311.96	311.73	312.78	312.8	312.07	311.61	311.26	313.3	313.61	312.22	310.77	311.27	312.04	312.1	311.2	311.29	313.65	310.89	312.84
326.31	327.65	326.86	328.21	326.08	325.38	327.2	326.97	326.4	326.56	327.92	326.56	326.23	327.51	326.58	326.63	326.21	327.59	326.92	327.31	327.59	327.14	325.51	326.92	327.19	325.94	326.88	326.93	327.15	327.04	327.45	327.72	327.05	326.67	327.13	327.13	326.5	327.58	328.09	327.8	326.51	327.5	326.36	327.56	326.21	327.3	327.01	328.42	325.85	327.57
311	309.56	308.86	309.51	309.96	309.4	309.81	310.3	310.28	309.55	310.1	310.54	311.47	311.1	310.04	309.15	309.73	309.66	310.08	310.03	309.91	309.68	310.72	308.57	309.01	309.72	309.27	309.49	309.43	309.06	309.44	308.44	309.3	309.29	310.01	309.91	310.02	310.3	310.35	309.92	310.25	309.54	309.33	310.88	309.31	309.59	309.16	309.74	309.3	310.4
314.51	314.4	314.05	315.26	315.71	314.98	315.62	314.25	315.01	315.15	313.86	316.32	315.74	314.74	314.7	314.12	314.88	314.81	315.78	314.89	314.61	314.28	315.23	315.68	314.88	315.45	313.92	315.42	314.41	313.96	316.47	315.34	316.08	314.38	314.23	314.32	314.93	315.44	314.85	315.58	313.32	315.57	314.23	315.15	314.46	315.57	314.36	313.76	316.65	315.87
303.18	303.76	303.62	303.6	303.53	303.04	303.83	304.66	304.48	303.53	304.01	304.23	303.26	302.77	303.03	303.32	302.73	303.02	302.7	304.52	303.98	304.71	303.8	303.08	304.74	303.02	302.82	303.45	303.07	304.44	303.57	303.2	304.87	303.83	303.43	303.54	304.43	304.69	302.34	303.44	304.68	302.96	303.52	304.09	303.74	302.04	303.95	303.09	304.46	303.3
296	296.12	295.15	294.18	295.01	294.03	293.96	295.93	294.87	295.44	296.03	294.59	294.99	295.47	295.42	295.42	295.44	295.21	293.99	294.88	295.55	296.07	294.47	295.52	295.14	293.44	294.7	295.32	295.75	296.1	294.97	294.84	296.01	295.75	295.26	294.84	296.09	294.32	294.23	295.54	294.05	295.3	294.34	295.73	294.95	295.04	295.36	294.31	295.14	295.83
313.7	314.01	314.24	314.16	313.32	313.77	314.06	314.06	314.28	313.46	313.6	313.63	312.75	313.31	314.24	313.55	313.07	313.58	313.46	313.42	313.26	314.34	314.65	314.68	313.78	314.05	314.14	312.24	313.65	313.08	313.45	314.42	314.32	313.62	314.16	313.39	313.58	312.25	313.74	313.33	314.9	314.19	313.76	314.19	313.84	313.74	314.08	314.16	315.07	314.15
296.25	296.71	297.06	297.63	297.74	296.28	298	296.96	296.66	297.43	296.46	296.51	295.84	295.71	296.63	296.72	297.23	296.05	296.82	296.72	297.54	297.34	297.74	297.27	294.84	297.43	297.75	296.08	296.83	296.96	297.3	296.47	296.34	297.2	297.63	297.29	297.38	297.08	296.7	295.93	298.02	295.92	296.13	296.63	297.87	296.65	297.58	296.84	296.72	296.55
306.18	306.13	304.42	304.57	305.1	305.68	305.95	305.68	305.39	304.79	305.28	304.68	304.04	306.87	305.46	305.92	305.45	305.66	306.06	305.13	304.81	306.34	306.55	305.81	304.3	305.88	304.86	306.21	306.13	305.59	305.12	305.15	305.58	304.78	304.41	305.18	306.08	304.95	305.72	306.3	305.51	306.05	305.34	305.8	305.84	304.62	305.81	306.11	305.2	306.06
310.06	311.06	310.89	310.57	311.42	310.45	311.35	310.29	310.56	311.24	311.5	311.64	310.53	311.18	311.06	312.22	312.32	311.43	312.28	311.94	312.04	311.33	311.15	311.52	311.83	312.31	310.48	312.13	312.26	310.94	311.35	312.41	312.1	311.84	312.85	311.27	311.79	311.42	312.23	310.62	310.7	311.13	310.59	310.92	311.16	311.9	312.52	311.07	311.26	310.29
300.23	300.29	299.5	299.97	300.9	300.49	300.9	298.89	301.06	301.75	299.13	300.31	300.03	301	298.94	299.2	299.88	299.13	299.9	301.05	300.48	299.7	300.66	299.36	299.11	300.59	300.29	299.75	300.53	300.55	300.63	299.66	300.37	300.03	299.36	300.03	299.85	299.96	300.26	300.22	300.72	300.34	298.99	301.37	299.74	299.45	299.94	299.81	300.02	300.1
304.2	306.01	304.06	305.49	305.09	305.36	304.57	303.95	304.88	303.62	304.97	305	304.21	305.41	305.21	305.2	305.11	305.08	304.69	305.51	305.42	304.18	306.14	304.42	305.18	305.04	305.66	304.67	305.43	304.95	304.54	305.99	303.96	304.96	303.54	305.47	304.52	304.77	304.34	305.96	304.63	305.02	305.21	305.27	305.29	304.37	304.53	303.88	304.28	306.47
302.07	304.33	302.77	303.53	302.76	302.7	302.13	302.24	302.79	303.93	303.01	301.29	301.22	303.79	302.89	303.03	302.6	303.39	302.26	302.78	302.1	302.08	302.56	304.87	302.54	302.22	303.47	302.75	303.03	301.74	303.48	303.43	302.74	302.75	302.99	304.03	301.69	303.01	303.6	302.47	303.3	302.56	302.98	303.02	302.06	302.88	303	304.42	303.29	302.72
304.37	305.27	305.23	305.08	304.55	305.29	307.08	304.64	305.66	305.25	303.71	305.79	304.96	304.16	306.57	304.58	306.14	304.69	304.93	305.53	305.16	305.76	305.72	304.85	303.81	305.88	306.04	305.27	304.72	304.71	306.3	304.91	305.1	303.67	306.49	304.31	304.39	305.19	306.02	305.93	305.93	304.62	305.99	306.24	304.61	304.78	305.95	304.66	304.18	306.18
311.41	312.65	312.85	313.06	312.37	313.72	312.79	312.92	312.19	313.57	313.82	312.48	312.15	313.17	313.24	311.99	312.87	314.43	313.89	313.52	312.88	312.57	312.88	313.54	312.95	313.79	312.89	312.89	311.55	312.42	312.11	312.91	313.12	312.41	312.66	313.99	313.34	312.44	313.04	312.6	313	312.57	313.29	312.52	312.6	310.59	311.8	311.9	312.29	312.75
311.58	311.79	311.92	311.62	311.15	310.43	311.38	310.9	311.76	311.37	312.22	311.52	311.49	311.07	312.8	310.57	311.67	310.82	311.51	310.97	310.99	312.43	311.82	311.51	311.34	310.49	310.01	311.67	311	311.58	311.29	311.42	312.8	310.85	312.29	310.56	312.3	311.79	310.9	312.62	311.81	311.59	311.7	311.33	311.82	312.33	312.12	310.45	312.47	312.07
327.54	327.35	327.28	327.24	326.4	326.8	325.62	326.56	326.98	328.1	325.5	326.66	326.37	328.29	327.34	327.29	327.57	326.69	326.91	327.22	327.9	327.49	327.12	326.56	327.43	326.98	328.51	326.18	327.23	328.35	327.09	326.93	327.19	325.72	327.34	326.86	327.77	327.79	327.3	326.45	326.58	327.91	326.81	327.48	327.98	326.39	327.04	326.69	326.78	327.33
293.38	294.25	294.37	294.54	293.06	294.99	294.36	293.4	294.28	293.24	293.4	294.45	292.5	293.94	293.71	294.13	294.66	294.43	294.81	294.31	293.69	293.89	294.49	293.81	293.78	294.3	294.57	293.5	292.82	293.83	294.21	292.99	294.96	295.18	295.07	294.55	294.34	293.01	293.43	293.12	294.09	294.87	294.01	294.21	293.57	294.04	293.24	293.93	294.78	293.05
315.01	314.19	314.29	314.67	316.27	315.28	314.67	315.42	315.13	314.57	315.24	315.66	315.09	314.82	315.52	314.67	313.51	314.59	315.45	315.14	315.4	314.7	315.23	315.06	315.57	315.34	314.52	314.21	315.92	315.04	314.08	313.94	313.95	314.18	315.09	315.32	314.7	314.53	314.6	314.4	313.97	314.94	315.25	313.53	313.95	313.92	315.31	314.13	313.32	315.17
304.61	303.08	303.09	303.17	304.42	303.41	303.11	305.03	302.79	303.23	303.6	302.99	304.54	303.6	303.94	303.18	303.05	303.34	303.14	303.93	303.71	303.97	303.06	302.95	303.16	303.79	304.39	304.57	302.82	303.5	303.87	303.8	303.59	304.24	303.9	303.71	304.13	304.41	303.64	302.99	303.78	304.86	304.93	303.38	303.01	303.35	303.4	304.3	304.23	304.78
307.4	306.84	307.15	307.44	307.41	307.4	307.5	307.04	306.73	306.09	307.2	307.21	307.74	308.2	307.72	306.3	307.74	307.07	305.33	306.96	306.12	308.75	307.8	306.45	306.76	307.01	307.35	308.21	307.54	308.17	307.79	306.65	307.13	307.54	306.47	306.87	306.53	306.98	306.3	308.09	307.38	307.45	308.26	307.61	305.68	307.87	306.33	306.22	307.52	308.36
304.13	304.89	303.84	305.69	303.86	305.62	304.84	306.15	304.67	304.31	304.32	303.99	303.73	304.41	304.57	303.84	303.79	305.26	303.27	304.53	304.43	303.52	303.98	304.29	305.07	304.61	303.76	304.86	304.76	303.95	305.27	304.4	304.23	304.97	304.1	304.53	304.21	303.37	304.42	304.78	305.03	304.83	304.18	305.16	304.9	304.21	304.35	303.77	303.85	305.4
303.27	304.97	304.02	305.24	304.97	304.35	304.14	305.23	304.36	304.04	303.68	304.19	304.19	305.5	304.19	304.18	304.59	305.54	304.62	303.22	304.56	303.97	304.93	303.6	303.93	303.67	304.15	303.43	304.78	304.89	304.5	304.33	304.62	305.1	303.92	303.53	304.54	304.84	303.97	304.62	303.7	303.45	303.97	303.66	304.21	304.28	304.13	304.19	304.21	302.7
303.16	303.31	303.26	303.58	305.02	302.77	302.27	301.76	303.52	302.44	303.15	302.67	302.98	301.8	302.29	303.62	301.92	303.12	302.21	302.35	303	302.57	302.12	304	303.11	304.05	302.32	302.86	301.82	301.92	302.54	303.89	301.99	303.49	303.14	302.27	303.62	302.39	302.23	302.77	303.44	302.22	302.7	302.77	301.54	302.67	302.86	301.85	304.35	302.62
308.8	308.93	307.81	308.56	308.83	309.65	308.65	309.26	307.93	309.77	308.3	307.86	308.79	308.4	308.69	308.27	308.66	308.67	309.03	309.66	307.42	307.47	309.29	308.37	308.45	310.08	308.76	308.89	308.85	309.17	307.53	308.05	308.07	308.8	308.41	309.08	307.61	309.95	308.27	308.63	307.62	308.02	308.56	307.82	309.49	308.46	308.12	309.75	308.31	308.55
308.65	307.73	307.75	308.28	308.68	308.55	309.23	308.43	308.41	308.28	309.03	309.11	309.36	308.66	309.45	309.98	307.73	309	308.25	309.37	307.93	309.63	308.54	308.12	309.2	309.01	307.66	307	308.59	309.25	308.91	308.93	308.32	308.49	307.93	308.18	310.49	309.68	308.72	308.88	309.04	309.4	309.26	308.68	307.87	307.98	310.64	310.83	308.18	308.75
301.93	302.69	303.44	302.79	303.84	302.58	302.71	303.31	303.47	303.02	303.45	302.72	303.06	303.09	303.32	302.67	303.1	303.91	301.66	302.9	302.16	302.37	303	303.05	302.18	303.61	302.9	302.24	302.25	301.81	302.73	303.34	302.61	301.83	301.66	302.65	302.98	302.29	303.48	303.77	302.74	303.55	303.13	302.82	302.96	303.52	301.79	304.02	303.15	303.07
307.31	305.9	306.44	307.18	305.29	306.19	306.3	306.69	305.95	305.7	305.11	305.19	305.69	305.91	306.21	305.23	306.31	306.16	305.63	306.31	305.45	304.98	306.54	305.82	304.1	306.84	306.35	306.6	305.68	305.59	307.2	306.3	305.78	306.49	304.82	306.34	307.91	306.96	306.46	305.92	305.67	305.17	306.42	305.89	305.99	307.6	305.21	306.46	306.41	305.78
304.89	304.75	304.75	303.58	305.15	305.71	304.87	304.71	302.74	303.17	304.56	305.06	304.59	304.75	304.19	303.11	304	304.97	304.03	305.3	304.31	305.12	304.97	304.51	304.89	305.36	304.54	304.48	304.18	304	304.09	305.3	304.02	304.97	304.59	305.12	305.04	304.83	303.52	305.15	302.32	303.19	304.46	304.24	303.57	305.6	304.29	303.83	304.3	304.78
294.2	296.04	295.02	294.27	295.04	296.32	295.63	294.52	295.36	294.07	295	294.93	295.13	294.11	296.36	294.18	295.89	294.99	293.86	295.46	294.99	296.47	294.78	296.45	294.75	295.89	294.19	293.87	295.58	294.61	295.4	295.22	293.93	295.54	296.32	294.96	296.63	294.83	295.18	295.25	294.86	295.05	294.02	295.4	294.63	295.59	295.21	296.2	295.98	295.12
316.62	316.25	315.54	315.09	315.87	315.38	315.84	316.28	315.4	315.77	314.39	316.16	314.77	315.8	315.69	315.89	315.67	316.27	314.74	315.94	314.92	317.41	316.65	314.87	316.61	315.5	315.26	315.77	316.41	315.99	316.39	315.48	315.91	314.26	315.68	316.11	316.54	315.24	316	315.28	315.42	314.95	317	315.85	316.51	315.51	315.13	315.62	315.57	315.68
317.74	318.35	318.38	317.64	318.68	317.85	317.74	316.44	317.59	319.47	318.18	318.29	319.42	317.34	317.94	317.3	317.97	317.75	316.92	318.17	317.54	317.78	318.54	318.31	318.64	317.77	318.32	318.59	318.71	317.85	318.28	317.29	318.5	317.68	318	318.56	318.75	317.32	317.16	317.1	316.18	317.69	317.86	318.69	317.42	318.09	318.47	318.75	320.13	317.58
304.05	304	303.75	304.1	304.92	303.19	305.07	301.94	303.53	305.51	304.41	304.94	304.9	305.09	303.84	303.64	305.13	303.2	304.35	304.53	305.18	304.84	303.2	304.73	304.87	303.15	304.75	303.93	304.62	303.78	303.59	303.57	304.18	304.54	303.41	304.48	304.63	305.03	303.42	305.37	305.52	303.51	304.72	305.44	305.18	304.09	302.43	305.87	302.96	304.51
316.42	316.54	315.51	315.12	314.51	316.5	316.39	315.27	315.4	316.15	316.84	315.34	314.69	316.42	316.25	315.15	316.54	315.46	315.38	315.04	316.08	315.06	315.66	315.48	316.14	315.36	315.22	315.42	316.32	316.11	316.01	316.23	316.39	316.47	315.77	316.3	315.65	315.53	315.48	314.95	315.34	314.94	317.31	314.89	316.34	315.57	315.2	316.21	315.13	315.67
315.52	314.1	315.39	315.38	315.05	315.39	314.44	315.93	314.79	314.14	314.73	315.43	315.24	314.75	313.59	314.28	313.98	315.13	315.21	314.64	314.41	314.92	314.15	316.52	314.78	315.4	315.35	315.44	314.84	315.3	313.93	313.98	314.55	315.6	316.56	314.91	314.67	314.98	316	314.27	313.74	314.84	314.9	314.87	315.22	314.79	314.29	314.88	316.01	314.89
312.56	313.57	312.24	313.46	311.51	311.93	313.5	313.86	312.37	313.72	313.68	311.76	312.03	313.21	313.29	312.89	312.8	313.47	313.77	312.63	312.08	312.45	311.7	313.11	313.34	312.05	312.32	311.66	313.61	312.67	312.74	312.39	314.24	312.72	311.4	313.54	312.72	313.31	312.57	313.04	311.86	312.57	312.79	312.99	312.06	312.56	312.94	312.23	312.15	311.94
308.89	307.87	306.61	306.94	306.53	306.76	307.93	307.95	307.8	306.48	307.24	306.98	307.51	306.99	307.23	307.13	306.84	307.21	306.22	307.15	307.53	307.22	307.01	307.8	306.4	308.68	307	307.32	305.98	306.99	307.34	306.7	306.75	308.4	308.67	307.56	307.18	307.31	307.72	307.16	306.66	307.48	306.88	306.8	307.31	307.87	308.29	307.3	305.75	307.47
302.82	303.41	304	302.55	303.89	303.13	302.45	303.58	302.49	303.4	303.61	302.99	304.36	302.85	303.1	302.18	302.86	304.05	302.7	303.4	303.04	302.22	302.78	303.69	302.84	301.81	302.06	303.11	303.1	302.73	301.92	302.2	302.93	303.74	303.27	302.86	301.87	301.63	302.39	302.38	304.15	303.05	302.57	304.29	301.97	302.17	302.15	302.79	303.67	303.45
304.75	303.25	303.69	304.87	304.27	303.8	305.06	302.2	303.64	305.09	304.38	303.3	305.48	305.19	304.52	303.79	302.81	303.68	305.7	303.84	304.58	304.32	303.23	304.77	305.11	305.34	304.81	303.55	303.59	305.32	304.04	305.62	304.43	304.08	304.02	303.55	303.32	304.18	304.08	303.92	304.45	303.79	305.16	305.2	303.75	303.85	305.43	304.93	305.32	304.24
303.83	304.34	303.03	303.99	303.48	303.57	302.91	304.35	303.92	304.23	303.33	304.21	304.18	302.88	304.61	305.86	303.37	303.53	303.92	303.69	304.22	305.2	304.15	304.75	302.39	304.11	304.1	304.37	304.47	302.79	305.03	303.59	303.88	303.73	304.45	303.65	303.55	302.82	303.9	302.97	303.83	304.49	302.3	304.4	304.12	303.46	304.37	303.94	303.87	303.64
314.29	313.13	312.02	313.52	312.77	311.74	312.78	312.66	311.64	312.21	313.01	312.93	312.48	313.7	312.21	311.59	312.86	312.89	312.96	314.44	312.83	312.27	313.56	312.01	312.18	314.21	313.66	313.04	312.44	312.9	312.57	314.13	313.38	313.41	313.62	314.04	313.73	313.47	313.27	313.89	313.91	313.36	312.23	313.71	313.19	312.36	313.05	313.86	313.58	313.32
300.86	300.21	299.57	301	300.58	300.82	301.26	301.73	300.6	300.68	301.52	300.97	299.7	300.04	300.56	301.24	301.07	301.57	301.6	301.75	300.71	301.46	300.71	302.03	301.52	300.17	301.73	300.62	299.02	300.77	300.58	300.32	299.98	300.75	298.88	300.9	300.12	301.32	300.56	301.43	301.31	301.39	300.35	301.09	301.12	300.07	299.92	302.13	300.05	300.91
314.13	314.21	313.26	313.51	313.72	312.9	313.34	312.8	312.71	312.11	313.09	312.79	314.32	313.65	312.97	313.88	314.1	314.36	315.04	312.84	314.64	313.1	312.63	312.39	313.12	312.98	313.19	313.6	313.83	312.71	314.5	313.08	313.28	311.24	313.39	313.15	313.01	313.94	312.01	312.38	312.61	313.71	312.23	313.92	313.34	312.96	314.08	312.83	312.93	312.14
306.88	307.77	305.95	307.14	306	305.64	305.95	306.22	306.23	305.04	305.9	306.04	306.61	307.25	307.04	306.4	307.15	306.64	306.97	306.05	306.64	306.82	306.3	306.37	308.07	306.17	307.83	305.8	306.05	307.03	306.68	306.1	306.63	306.62	306.66	307.27	306.06	306.28	306.08	305.65	307.19	306.37	307.15	306.31	305.48	306.69	307.3	307.76	306.52	306.83
292.86	294.48	292.99	294.55	294.13	293.5	294.15	295.58	294	293.52	294.72	292.98	293.57	295.43	294.32	293.42	294.5	294.22	293.8	294.12	295.29	294.6	294.68	294.47	293.8	293.69	293.99	294.01	294.48	294.37	293.42	293.55	293.51	294.27	295.5	292.33	294.26	293.42	293.89	293.97	294.01	294.2	293.99	294.5	292.48	294.47	293.04	292.29	293.23	293.81
313.78	313.15	312.02	314.02	313.44	314.64	313.23	312.59	312.76	313.9	314.33	313.17	312.95	313.28	315.67	314.17	314.16	314.43	314.03	313.54	314.66	313.13	312.75	313.52	312.26	313.89	313.37	313.85	314.11	313.03	313.91	314.16	313.81	312.58	312.79	313.08	311.76	314.01	314.19	313.96	313.17	314.19	314.46	313.41	314.01	313.96	312.74	314.87	313.54	312.37
295.5	293.63	294.26	295	294.4	295.58	295.67	295.09	293.66	293.37	295.84	296.21	293.9	294.43	295.3	295.49	294.32	295.96	293.96	293.81	295.02	295.4	295.22	295.58	294.9	294.9	294.81	294.25	295.73	296.69	293.84	293.71	295.51	295.39	294.71	294.81	295.45	294.97	293.52	296.52	293.69	296.27	295.46	294.83	294.44	294.52	295.18	295.14	295.97	296.58
293.04	294.25	293.8	294.39	294.2	294.56	293.51	294.05	295.6	294.3	294.03	293.36	293.65	294.13	293.73	294.42	293.53	293.73	295.11	293.45	294.69	294.72	294.23	294.24	293.92	292.87	294.72	294.62	294.37	292.76	293.39	293.26	294.54	294.08	294.59	292.99	294.59	294.46	294.57	294.6	294.05	294.06	294.92	293.43	294.2	293.53	293.25	293.93	294.79	294.04
302.76	302.45	302.87	302.06	302.1	302.32	302.93	303.38	303.13	301.91	302.94	302.91	301.9	301.5	302.49	304.28	302.37	303.12	301.71	302.36	301.68	303.59	304.06	301.87	301.75	302.68	303.62	303.02	302.62	303.64	302.59	300.94	303.09	302.08	301.28	302.78	302.53	303.48	302.01	302.48	303.08	303.03	301.53	303.1	301.83	303.08	302.53	303.34	302.63	303.05
312.64	309.99	313.23	312.77	310.72	311.23	311.51	311.77	311.7	311.52	312.7	311.12	310.68	311.03	312.5	311.96	311.49	311.42	311.57	311.76	311.12	311.46	312	310.51	310.51	311.03	311.17	311.24	311.38	310.67	312.17	312.2	311.34	313.28	311.12	313.41	311.22	311.32	311.16	312.17	311.02	311.09	310.45	310.87	309.67	311.35	311.22	312.3	311.68	312.85
311.63	311.73	312.21	312.13	313.54	312.18	312.27	312.72	313.2	313.16	311.68	312.76	313.13	312.85	311.71	313.3	312.05	312.73	312.58	312.77	312.67	312.53	313.91	313.64	313.12	313.99	311.78	312.43	312.91	312.37	312.76	312.66	311.86	312.7	313.14	312.11	313.24	312.28	312.87	312.38	313.83	311.71	312.36	313.01	312.26	312.28	312.92	312.64	311.67	312.85
312.81	312.68	312.87	312.93	313.02	312.71	312.42	313.03	312.01	311.81	312.69	313.89	313.39	313.56	313.06	312.95	312.82	313.72	312.17	310.77	313.22	313.01	311.82	313.73	313.45	313.3	313	314.48	312.45	312.98	312.22	312.98	314.04	312.14	312.15	312.19	312.68	313.3	312.58	312.42	313.9	313.42	312.64	313.3	312.22	311.96	312.48	311.87	312.53	313.86
327.83	327.97	326.83	328.6	327.89	327.66	328.23	327.71	327.96	327.39	327.3	326.87	328.8	328.13	326.86	326.88	329.09	328.18	328.52	328.31	327.71	328.07	328.55	327.67	329.4	327.42	327.12	328.01	328.28	327.19	328.35	326.81	327.49	326.81	327.96	326.47	328.08	326.71	328.78	327.34	328.11	328.48	328.21	326.74	326.96	328.59	327.98	328.05	328.43	327.47
311.23	310.78	309.77	311.12	310.02	310.23	310.63	310.81	309.49	309.96	310.24	311.63	310.36	311.03	309.85	310.54	310.18	310.01	310.54	310.2	311.48	311.43	310.81	310.91	312.7	310.88	311.77	312.52	311.26	310.75	310.38	309.84	311.27	311.2	311.5	310.83	310.26	310	310.44	310.69	310.72	311.41	310.32	310.18	309.96	311.56	310.82	311.49	311.99	310.23
303.69	302.77	303.11	302.68	303.23	303.32	303.84	303.98	303.14	303.92	303	302.17	304.87	301.97	303.36	302.48	302.68	304.21	304.17	302.4	302.91	304.56	304.37	303.43	303.03	302.89	304.28	302.83	303.1	303.62	303.85	301.68	300.75	303.2	304.08	303.77	303.39	302.76	302.48	304.76	303.62	304.18	303.71	303.55	302.34	303.23	303.09	304.22	304.13	303.13
310.98	309.3	309.93	310.99	311.87	310.14	311.63	311.68	311.92	310.11	311.75	310.25	311.21	310.66	311.12	310.44	311.51	310.71	310.84	311.14	310.6	311.35	309	310.58	311.91	310.02	309.97	311.05	311.14	311.07	310.96	312.28	310.29	309.66	310.76	310.27	310.39	311.06	310.82	309.97	311.04	311.02	311.98	308.7	310.76	311.76	310.45	311.5	310.3	310.85
304.08	304.21	303.67	303.14	302.42	303.07	301.94	302.06	302.75	303.25	302.49	303.38	302.76	303.23	303.02	303.19	303	302.54	302.45	302.74	303.44	303.26	303.63	302.6	303.04	303.14	302.2	303.3	302.19	301.81	303.11	302.35	302.92	303.88	302.76	303.07	302.67	302.23	303.35	303.46	303.54	303.88	304.18	302.75	302.78	301.07	302.01	302.37	301.96	302.62
306.14	305.86	305.97	306.78	305.76	305.99	306.12	306.07	307.18	306.52	305.82	307.06	307.27	306.34	306.59	304.59	306.36	306.12	306.01	306.08	305.61	307.12	306.16	305.56	306.75	306.06	306.83	305.91	306.86	307.62	306.03	306.14	306.93	305.9	306.93	307.01	306	305.21	306.14	306.91	305.32	307.34	305.81	305.73	306.95	305.92	306.23	306.23	305.32	307.17
324.78	325.03	325.97	324.86	325.64	324.41	325.6	325.76	325.22	325.58	325.66	323.88	324.58	325.15	326.13	324.98	325.65	325.7	324.98	324.6	325.54	324.94	326.14	324.08	324.9	325.69	324.15	325.3	325.23	325.97	326.15	325.94	325.74	326.29	326.18	325.05	325.58	325.41	324.87	325.68	324.55	325.08	325.93	325.54	324.48	324.61	326.33	326.02	325.28	324.91
309.12	309.26	308.45	309.5	308.99	308.11	308.49	308.73	308	307.93	309.62	309.24	308.58	308.41	308.23	309.58	309.19	308.28	308.69	309.61	309.48	309.54	309.04	308.29	308.82	309.48	308.26	308.28	308.26	309.09	309.17	308.62	308.66	308.87	308.02	307.24	309.25	309.2	308.65	309.52	308.06	307.92	308.57	309.08	309.53	310.01	308.3	308.42	308.28	308.8
315.73	316.91	316.71	316.96	315.94	316.44	317.04	316.9	316.45	317.55	316.43	315.48	317.01	316.43	316.48	316.91	317.31	316.29	316.4	316.99	316.84	316.75	315.89	315.97	318.03	317.6	317.07	318.32	316.51	317.34	316.18	315.46	316.5	317.51	315.61	316.46	316.86	316.57	317.27	316.6	316.14	316.78	316	315.44	317.07	316.09	317.34	316.53	317.66	316.42
315	313.85	315.55	315.49	314.54	314.57	315.05	315.87	315.04	315.83	315.01	314.3	315.18	314.76	314.14	314.56	314.52	314.92	314.91	315.01	315.16	315.48	315	313.2	315.39	314.54	314.77	313.55	315.7	314.25	315.42	315.28	314.64	314.93	313.52	314.69	315.42	315.19	315.4	314.75	314.34	314.18	315.68	314.64	315.56	314.45	315.37	315.47	314.48	314.45
303.29	303.16	302.59	303.37	304.19	303.42	302.37	303.86	304.82	302.76	303.33	302.93	302.23	303.2	302.15	302.87	302.54	304.32	304.24	303.28	303.56	304.34	303.98	302.39	304.45	304.37	302.32	303.27	303	302.43	302.42	303.35	302.22	303.45	303.6	303.53	303.09	303.56	303.86	302.73	304.53	303.25	303.09	303.66	302.63	302.6	303.36	303.62	302.58	302.41
310.76	310.83	311.07	310.57	310.54	310.61	310.61	309.7	311.43	311.11	310.49	309.72	311	309.7	310.46	310.74	310.55	309.67	309.35	310.32	311.62	311.15	310.57	310.5	309.13	311.28	309.47	312.58	310.69	311.5	310.71	310.77	311.05	310.8	310.78	311.14	308.21	309.41	310.74	309.55	309.77	310.66	309.96	309.58	310.72	311.63	310.64	309.75	311.18	311.03
305.86	305.1	305.6	305.61	304.68	304.54	305.57	304.05	303.82	303.77	303.63	304.5	306.01	304.92	304.26	304.84	303.81	304.99	304.76	305.34	304.64	304.87	305.45	304.4	304.86	303.79	307.17	303.84	304.58	304.6	305.12	304.72	303.23	304.54	303.61	305.78	304.95	303.67	304.12	304.48	304.04	304.65	304.56	305.13	304.66	304.07	304.8	305.14	305.52	304.54
306.42	306.01	305.98	306.99	305.99	305.48	306.38	305.43	307.13	306.21	306.43	305.84	307.01	306.31	304.64	307.27	306.41	307.28	305.6	306.36	307.17	306.32	305.28	306.27	306.68	305.58	307.09	306.22	305.38	306.18	306.72	305.44	305.23	305.93	304.84	306.08	306.39	305.82	306.55	306.54	305.75	305.39	305.52	306.59	306.86	305.5	306.19	306.42	305.73	305.93
326.42	328.49	327.08	327.72	328.31	328.57	327.84	328.06	327.65	328.41	328.84	328.13	327.65	327.02	327.82	327.5	327.64	327.92	327.25	326.33	328.11	327.56	327.68	328.16	326.79	327.72	328.76	327.13	326.7	327.11	328.26	326.83	326.97	327.97	328.73	329.64	328.13	326.45	326.85	327	328.95	328.11	326.83	328.01	327.86	326.54	327.63	327.89	328.42	327.78
314.1	313.19	313.34	313.01	313.2	314.3	313.86	313.95	313.15	314.19	314.38	313.53	314.16	313.61	314.43	314.91	312.82	314.24	313.77	314.51	313.74	313.94	314.46	313.8	312.32	314.75	313.63	313.09	313.8	312.5	314.54	314.6	313.75	314.62	314.43	313.18	312.89	314.41	313.66	313.94	313.72	313.35	313.62	314.09	314.48	315.23	314.46	313.98	313.64	313.52
296.32	297.55	296.19	295.45	297.34	297.86	296.22	297.48	296.53	296.82	296.24	297.05	297.71	297.42	295.9	296.99	297.41	296.41	296.84	297.12	298.35	296.73	296.47	297.72	296.62	296.49	295.92	297	297.51	297.34	297.15	296.49	296.52	297.19	297.07	296.4	296.7	297.1	296.03	297	295.85	297.59	296.66	297.32	296.92	297.36	298.09	296.8	295.88	295.62
314.93	314.33	314.77	315.12	314.22	315.86	314.57	316.43	314.75	315.01	316.68	314.98	314.92	315.1	315.34	316.87	315.65	314.69	314.98	313.52	315.13	314.62	315.23	315.2	315.16	314.7	314.69	314.06	315.39	314.09	315.33	314.41	315.32	315.84	314.61	314.51	314.86	314.79	314.68	315.07	315.21	314.73	315.07	314.92	315.63	315.05	315.94	315.95	313.91	314.9
303.33	303.81	302.49	303.45	304.29	303.27	304.27	303.82	302.86	302.09	302.56	303.92	303.12	303.05	303.3	302.61	303.6	302.12	301.81	303.88	303.32	303.4	303.69	304.16	302.77	302.86	302.93	303.48	304.46	303.84	303.71	301.48	303.63	303.58	303.29	303.49	303.08	303.51	304.32	303.75	303.09	302.76	303.01	303.18	303.77	302.67	303.69	303.05	304.3	303.75
303.34	303.6	305.18	302.53	303.55	303.41	304.05	303.98	303.33	302.23	302.81	303.29	302.82	303.14	303.27	303.04	303.12	303.16	304.3	303.11	303.58	303.35	301.81	302.18	303.04	303.06	302.37	303.22	303.01	303.48	303.57	302.39	303.34	303.31	303.57	304.37	303.34	303.45	302.49	301.97	303.11	303.92	302.98	303.74	302.54	302.29	302.7	302.84	303.09	303.32
314.1	313.84	313.68	314.93	313.91	313.82	313.9	313.78	314.15	314.2	313.29	313.95	313.1	313.37	313.53	313.71	313.33	314.06	311.79	313.09	313.86	313.9	314.12	313.79	314.69	313.93	312.71	313.67	315.1	314.6	314.07	314.12	312.78	313.73	314.01	313.27	313.83	313.75	315.21	313.48	316.1	313.32	314.21	314.17	315.77	313.11	313.61	313.29	313.73	314.24
315.02	315.07	314.85	313.81	314.22	315.41	313.63	315.81	315.8	314.87	314.23	314.95	315.17	314.84	315.48	315.02	314.18	315.14	314.49	314.74	315.63	314.69	315.63	314.53	313.7	314.27	315.93	314.41	315.32	314.29	314.58	313.65	314.42	315.98	315.64	315.45	314.2	314.96	314.47	313.64	315.3	315.04	315.68	315.25	315.27	314.33	314.62	316.77	313.83	314.14
301.04	301.52	300.41	300.95	300.63	301.57	300.88	300.6	302.1	300.32	301.29	301.2	300.92	301.74	299.69	301.05	302.24	301.23	300.89	300.74	299.8	300.81	301.89	302.3	301.31	301.27	302.17	300.27	301.84	301.92	301.79	301.33	300.79	301.49	301.9	301.69	300.77	301.51	301.02	300.51	300.25	301.15	301.32	299.54	299.61	301.44	302.18	302.12	300.99	301.08
313.96	312.09	312.57	312.11	312.63	314.13	313.55	312.85	312.75	311.94	314.77	312.25	312.04	311.97	312.67	313.23	313.26	312.89	312.72	312.91	312.91	314.12	313.21	313.6	314.27	313.6	313.2	313.02	312.24	313.22	312.88	313.31	312.49	314.29	313.14	312.65	313.64	314.07	312.45	313.14	313.47	312.63	313.11	312.98	313.27	313.49	313.03	313.19	312.92	313.82
328.12	327.91	327.78	329.31	328.11	328.45	328.65	328.96	328.75	329.2	328.74	329	328.01	327.79	327.88	328.46	328.97	329.11	327.95	328.86	327.92	328.74	328.19	328.27	326.77	328.61	328.82	327.9	327.26	329.22	329.01	327.65	328.82	327.72	329.34	327.35	327.84	329.88	329.54	329.41	328.92	328.35	327.58	328.28	328.37	327.64	328.31	327.29	329.07	328.51
314.05	314.08	312.97	314.46	314.2	315.24	315.52	314.22	315.21	314.92	314.83	314.82	313.94	313.96	316.21	315.16	314.7	316.15	315.07	315.32	314.51	314.26	315.4	314.82	314.46	313.71	315.09	315.26	313.27	314.03	314.41	314.25	315.05	315.48	314.01	315.36	315.74	315.22	315.74	314.79	314.11	314.71	314.64	314.99	314.83	315.14	315.1	315.01	314.12	314.55
314.4	315.17	315.33	314.07	314.46	316.03	314.74	314.38	315.09	315.91	313.71	314.88	315.89	314.72	315.97	315.87	316.27	315.05	314.28	313.47	315.14	313.53	315.11	314.38	313.96	314.58	314.33	315.07	314.44	315.05	314.2	315.6	313.48	315.22	314.79	315.54	314.95	314.73	314.26	315.11	316.59	315.08	316.42	315.57	313.26	314.81	315.46	315.23	313.81	314.3
317.95	317.75	317.5	318.12	317.78	318.42	317.54	318.3	318.45	317.18	318.29	318.48	317.79	317.34	318.25	317.06	319.29	317.82	318.65	317.71	318.74	318.3	317.61	317.37	318.42	318.87	316.6	317.82	318.07	319.55	317.48	317.8	316.83	319.41	318.52	318.34	318.32	318.67	317.92	318.08	318.28	318.43	317.87	317.6	316.69	318.41	317.3	317.65	319.44	317.88
303.69	305.29	304.85	304.45	303.9	303.13	303.22	303.23	302.98	304.03	302.89	303.09	303.17	303.13	303.75	303.45	303.5	303.61	301.91	302.75	303.66	303.09	304.23	303.26	303.99	302.97	302.31	303.58	303.36	302.99	302.55	303.35	302.58	303.86	301.84	302.15	302.48	304.75	303.86	303.46	302.43	304.03	303.38	304.25	303.98	304.23	302.75	303.63	303.37	304.63
311.73	311.7	312.14	311.9	312.06	311.29	311.91	311.85	311.47	309.85	312.09	310.92	313.19	311.18	310.17	311.61	312.89	313.52	310.53	310.4	311.77	311.94	310.88	311.83	310.54	311.96	312.1	312.07	312.81	310.82	310.88	310.18	311.4	312.41	312.37	310.93	311.97	311.51	311.67	311.71	312.22	311.53	311.88	311.23	312.13	311.14	310.5	311.97	310.14	312.46
314.95	315.6	314.72	314.51	314.98	315.56	315.27	315.93	315.96	314.06	315.78	315.39	313.82	315.61	314.52	315.03	314.95	315.39	313.52	314.7	314.23	314.63	314.43	315.25	316.08	315.21	313.9	313.64	314.67	315.01	315.94	313.34	314.72	314.31	314.8	313.14	315.15	315.27	315.63	314.11	315.21	314.97	314.38	314.3	314.43	315.08	314.97	315.95	315.65	314.78
305.7	305.95	304.93	306.37	306.76	306.43	305.93	305.06	306.04	305.44	306.32	306.68	305.51	305.29	304.6	305.49	305.76	305.66	304.95	306.64	304.76	306.29	306.4	305.68	305.14	306.5	304.79	306.26	304.87	305.29	305.97	305.5	305.42	305.72	306.82	305.19	304.55	306.13	304.86	306.63	306.58	305.57	304.77	305.63	306.78	305.18	305.34	304.95	305.31	303.77
303.59	303.81	302.62	303.41	304.85	303.55	304.53	304.41	303.88	303.26	304.54	304.77	302.57	304.29	303.69	304.27	302.78	304.62	304.13	303.66	303.99	304.2	304.61	303.52	302.52	303.98	303.48	304.89	303.85	303.16	304.08	303.74	304.08	304.9	304.61	303.97	303.68	302.53	303.09	305.21	303.69	303.12	303.86	304.28	304.54	304.33	303.07	303.38	303.17	303.68
300.12	301.03	298.9	300.04	300.26	299.77	299.83	300.2	300.98	300.29	299.46	300.91	300.23	300.5	300.36	299.23	299.65	300.17	300.84	299.5	300.19	300.91	300.75	301.21	299.34	300.1	300.73	300.04	300.07	299.83	300.81	300.5	300.45	299.81	300.3	298.57	300.72	300.78	299.42	300.41	299.58	300.85	299.85	300.67	301.78	301.12	299.48	301.05	300.39	300.06
327.62	328.03	327.87	328.49	328.23	326.95	327.93	326.98	328.15	327.31	327.32	328.05	327.36	328.38	327.05	327.17	327.47	329.15	328.16	329.38	328.14	328.06	327.96	327.09	328.24	327.64	329	327.85	327.59	327.07	327.61	329.04	328.5	327.08	327.74	328.25	327.68	327.66	329.09	328.02	328.26	327.61	328.43	327.83	328.2	327.11	326.92	328.31	327.32	327.19
303.4	303.25	304.03	303	303.89	303.47	302.12	303.72	303.97	303.32	303.16	303.46	305.37	303.46	303.48	302.86	303.23	303	304.12	303.45	302.98	303.41	303.09	303.23	303.61	302.73	302.92	303.84	304.83	303.5	304.47	304.04	303.35	303.42	303.33	302.27	302.22	303.54	303.68	302.79	304.31	303.81	304.97	303.15	303.06	303.08	304.68	301.65	302.61	302.78
302.8	302.8	303.22	302.96	302.58	302.62	302.33	301.82	302.72	302.25	302.57	301.81	302.62	301.69	302.29	302.98	302.49	300.9	302.14	300.53	302.81	303.04	302.75	303.37	301.52	301.92	301.63	303.32	301.94	302.22	302.29	303.54	302.43	301.36	302.17	302.3	303.4	301.48	302.69	303.19	302.88	303.05	302.54	302.39	302.24	301.84	301.26	302.51	302.79	301.54
315.49	315.27	315.06	315.55	316.23	316.69	316.93	315.15	314.49	316.76	315.39	314.36	316.07	315.66	315.95	315.87	315.06	315.83	316.28	316.57	315.07	316.07	314.36	315.82	314.89	315.46	315.88	316.18	315.66	316.94	316.45	315.11	315.6	315.19	316.3	315.17	315.83	314.89	314.82	314.31	314.55	317.2	315.56	316.42	315.2	316.5	316.12	316.34	315.95	315.19
302.67	302.6	302.63	302.36	301.76	301.78	302.52	303.11	302.38	301.19	302.49	301.47	302.29	302.08	302.15	301.09	300.78	301.51	302.17	302.16	301.37	301.95	303.17	302.88	301.39	302.94	302.67	301.64	302.5	301.65	302.12	301.29	301.41	301.9	300.29	301.85	301.62	303.03	302.43	301.26	301.7	302	303.57	301.35	301.83	302.76	302.56	302.57	302.01	301.35
303.7	302.61	303.06	304.05	303.51	303.63	302.85	303.32	303.41	304.17	304.33	302.04	302.97	303.65	304.51	302.89	303.05	302.28	303.53	301.93	304.29	303.7	303.79	304.44	304.27	302.99	303.31	303.58	303.53	303.09	302.75	302.54	302.79	304.12	302.52	302.34	302.42	304.02	303.92	304.1	302.78	303.28	304.55	303.88	303.03	303.16	303.75	303.17	302.68	302.07
305.33	304.22	305.55	304.61	305.01	305.5	305.73	305	304.99	304.27	304.65	304.22	305.06	305.99	305.45	305.26	306.23	305.76	305.11	305.38	305.93	304.87	304.73	305.02	305.08	306.64	305.56	303.47	305.42	304.7	305.74	304.64	306.36	305.94	305.6	304.78	305.79	305.1	305.62	304.29	305.07	305.25	306.39	305.32	305.93	304.03	305.2	306.27	306.3	304.2
303.79	303.86	303.79	304.08	303.53	304.62	305.34	304.23	304.54	304.99	305.49	304.74	304.37	302.88	304.52	304.44	305.34	304.64	303.25	305.43	304.32	303.71	303.1	302.85	305.09	304.56	304.17	305.12	304.21	305.69	304.36	305.27	303.5	304.48	304.12	304.43	304.53	303.93	305.31	304.95	303.14	304.7	304.55	304.4	303.77	304.61	304.19	303.95	304.9	303.89
299.41	299.32	299.83	299.38	299.47	301.16	299.95	300.32	299.54	300.04	299.89	300.29	300.17	300.78	298.18	300.51	300.27	299.92	299.5	299.36	298.28	299.99	299.62	299.84	298.77	299.32	300.98	298.83	300.63	299.82	298.63	300.38	298.73	299.72	299.66	299.12	300.23	300.3	299.87	300.16	301.48	299.86	298.24	300.95	300.22	299.86	301.08	300.3	300.39	301.34
304.72	304.05	305.6	304.5	305.25	303.58	305.66	304.62	305.15	304.77	304.66	303.28	305.12	304.6	304	304.02	305.44	305.68	303.87	304.64	304.52	304.21	304.17	304.7	303.74	305.3	304.06	303.34	305.24	304.63	304.26	302.9	302.79	304.57	303.47	304.68	304.81	304.15	304.54	305.34	303.45	303.07	304.75	305.16	303.83	304.4	305.94	302.67	304.05	302.39
313.6	312.99	312.85	312.66	312.12	312.75	311.56	312.43	311.4	311.98	312.58	313.05	312.35	312.58	312.61	312.28	312.34	312.63	313.07	312.48	313.64	311.67	310.99	313.79	312.48	311.52	312.56	313.98	313.63	313.4	313.12	312.34	313.86	312.53	312.99	312.94	313.09	313.08	311.64	312.3	311.52	312.96	311.61	312.04	313.71	311.64	312.82	311.95	312.32	312.04
323.99	324.78	324.27	325.06	323.31	325.19	324.75	324.77	323.68	323.55	323.72	325.32	325.36	324.75	325.08	325.2	324.59	325.4	325.42	326.1	323.89	325.9	323.99	324.7	324.98	325.46	324.76	324.37	323.88	325.05	323.97	323.63	325.62	324.78	324.85	325.17	324.9	324.75	325.06	323.96	325.99	325.17	324.69	324.07	324.75	324.01	324.84	325.06	323.3	324.2
313.08	312.97	315.53	315.13	313.7	313.7	313.84	314.04	314.69	315.15	312.98	314.39	314.07	313.61	314.55	313.41	313.81	313.31	313.97	312.81	315.16	315.32	313.46	313.8	314.19	313.52	313.67	313.48	315.33	314.57	314.78	315.32	314.2	314.39	313.67	313.89	314.18	314.41	313	312.47	314.52	314.08	313.66	313.79	313.33	313.5	313.7	315.27	315.15	314.61
312.24	311.43	311.43	312.4	310.91	311.46	312.85	311.39	312.85	310.96	311.32	312.26	311.33	311.37	312.76	312.74	311.29	311.59	311.61	312.55	310.92	311.92	311.72	312.2	312.62	312.31	312.65	310.76	310.42	312.1	310.87	310.76	311.33	311.54	312.64	311.14	311.9	312.2	311.99	311.49	312.16	310.03	310.96	312.28	311.91	311.61	312.44	312.39	313.01	311.38
304.46	304.29	303.86	304.38	305.86	305.08	305.55	304.67	305.07	305.32	304.1	305.4	305.05	306.25	305.51	304.7	303.03	304.13	304.74	306.05	305.92	304.99	303.81	305.49	303.89	305.11	305.06	304.36	304.91	305.45	304.64	305.08	304.07	305.27	305.34	304.4	305.05	305.25	305.63	304.9	305.17	304.13	305.16	306.01	304.21	305.73	304.58	305.77	304.74	303.81
313.57	311.85	313.47	312.43	312.74	311.84	311.88	313.32	314.32	313.13	312.22	311.8	313.02	311.96	312.44	312.43	313.58	312.87	312.54	312.27	312.84	312.48	313.08	311.87	312.17	313.58	312.46	313.37	313.11	311.68	312.68	313.32	312.2	313.12	311.78	311.35	311.43	312.88	312.24	312.64	313.92	312.16	313.65	312.68	312.84	312.91	313.54	312.71	312.52	312.33
305.57	305.76	306.04	305.56	305.98	305.42	306.01	304.72	305.68	305.35	305.84	305.44	305.5	305.52	305.2	304.6	305.4	304.85	306.08	306.13	305.95	306.28	306.46	304.62	305.77	304.67	305.22	305.03	304.48	304.69	304.86	305.8	306.48	305.9	305.34	304.53	305.63	306.09	305.47	305.84	305.52	305.43	305.3	306.08	305.79	305.01	305.15	305.29	304.76	305.79
313.82	314.4	313.24	313.6	313.94	313.67	315.54	313.62	314.32	314.82	314.38	314.23	313.86	314.47	313.6	314.58	314.44	313.14	313.11	313.58	315.41	313.84	313.87	313.02	313.79	314.96	315.15	313.49	313.4	313.96	315.36	313.47	314.41	313.6	314.52	314.21	314.12	313.85	315.03	313.55	312.89	313.97	313.45	314.08	314.67	314.48	314.38	313.75	314.43	313.07
312.88	314.1	313.42	312.12	313.63	313.19	313.72	312.89	313.53	314.29	313.59	312.98	311.74	313.23	313.7	313.65	311.07	312.24	312.57	312.99	312.49	312.7	313.48	314.26	314.33	313.12	314.08	313.35	313.17	312.39	313.64	314.07	312.49	312.79	312.55	312.89	313.67	313.68	314.2	313.5	312.73	314.57	312.92	313.32	312.72	313.38	313.16	314.23	313.62	313.47
312.04	311.91	312.13	310.52	311.3	311.9	310.58	311.58	311.32	311.38	311.67	311.57	311.21	311.3	311.48	310.52	311.56	311.66	312.14	309.05	310.96	311.8	311.73	311.29	310.95	309.82	312.46	312.55	312.46	310.76	310.06	310.56	310.1	312.54	311.57	311.89	311.27	311.49	310.31	311.58	311.33	311.3	311.93	311.47	310.71	312.42	310.81	311.95	311.66	311.59
304.83	305.53	305.56	304.92	305.43	304.9	305.93	305.13	304.91	305.05	305.89	305.66	304.26	305.09	305.84	305.23	304.82	306.1	305.15	305.31	304.88	304.95	306.21	305.08	305.99	305.62	305.35	306.53	305.22	306.07	305.76	305.53	305.4	305.12	305.73	304.95	304.9	306.2	305.01	305.24	304.44	304.56	305.23	306.24	306.08	304.38	304.4	305.62	305.77	304.12
302.03	302.18	302.94	302.99	303.06	301.72	301.84	302.47	301.26	302.42	302.69	304.09	300.61	302.4	302.48	303.07	302.74	301.27	303.33	302.24	302.38	303.02	301.52	302.97	301.69	302.76	302.72	303.48	303.47	302.39	303.16	302.66	302.62	301.65	301.21	302.05	301.6	302.37	303.47	300.98	302.35	302.79	302.13	303.27	302.23	302.02	302.44	302.38	301.13	302.71
317.62	317.69	317.5	318.29	317.05	317.24	316.43	316.64	316.59	318.19	318.68	316.61	316.8	316.1	316.83	317.11	318.39	317.79	317.64	316.23	316.64	317.78	317.36	318.03	317.96	316.52	316.3	317.56	316.18	315.97	316.83	317.48	317.64	318.53	317.89	317.14	318.14	317.41	317.13	315.84	316.7	315.06	316.37	316.86	316.66	316.68	318.27	317.58	315.88	317.19
328.68	326.29	327.07	326.11	326.83	327.33	327.03	327.27	327.34	327.04	325.66	326.75	326.1	327.32	326.27	327.05	327.38	326.18	327.4	328.39	328.08	326.06	326.72	326.66	325.87	327.93	328.06	327.9	328.36	327	327.93	326.36	326.9	327.3	327.36	327.57	327.18	326.57	326.99	327.23	327.23	327.55	326.74	327.47	325.39	327.49	325.81	327.63	326.24	326.85
303.14	303.12	303.88	302.75	303.85	303.67	304.01	303.89	303.74	304.13	303.39	303.46	303.23	303.51	302.92	304.42	303.47	303.19	303.37	303.85	303.99	304.27	304.84	303.24	304.32	302.97	304.42	303.12	302.9	304.52	303.85	303.5	303.98	303.33	303.55	304.71	303.38	303.85	303.15	302.64	303.12	303.49	303.15	303.14	304	304.11	303.54	302.53	302.3	304.12
315.03	314.15	315.74	315.67	314.82	315.1	315.23	315.64	314.12	315.27	314.94	313.85	314.58	314.78	314.33	314.34	314.1	315.04	314.92	314.64	314.34	315.59	313.34	314.87	314.86	316.61	315.22	315.46	313.68	315.11	315.26	314.33	315.35	314.54	315.53	314.64	314.3	314.5	315.42	312.83	314.91	316.17	314.36	314.94	315.29	316.39	315.31	314.89	314.65	314.54
317.64	318.24	318.46	317.71	316.85	316.07	317.45	316.56	317.81	316.97	318.97	316.3	317.78	316.85	316.55	317.13	317.27	317.42	319.08	318.07	317.54	316.54	317.82	316.11	316.92	317.54	318.23	316.03	317.64	317.6	317.41	317.99	317.42	317.37	317.3	317.36	317.23	317.27	316.64	318.32	317.14	317.53	317.43	317.25	316.95	316.63	317.76	316.57	317.08	316.18
305.23	304.46	307.05	305.61	305.42	305.45	306.31	305.7	304.76	305.46	306.84	307.92	305.91	305.99	305.17	306.1	306.13	305.3	305.72	306.26	306.86	305.78	306.63	306.75	307.07	307.6	304.3	305.34	306.88	306.29	304.83	305.15	305.58	306.17	304.88	306.14	306.62	306.72	306.86	305.89	306.02	305.2	306.19	306.19	305.83	305.22	306.14	306.12	307.03	307.38
302.61	302.74	303.34	302.6	302.66	303.79	303.53	304.31	304.06	304.27	303.38	301.8	302.5	303.21	303.05	302.65	302.13	303.12	303.56	303.39	304.22	301.46	302.99	302.76	303.52	303.81	303.9	303.21	303.08	302.65	303.84	304.38	301.94	302.54	303.72	303.16	304.95	303.95	303	303.86	303.26	303.17	303.27	302.57	303.36	301.79	303.54	304.76	302.84	303.33
304.55	304.89	303.84	304.32	305.49	304.62	304.25	305.24	304.81	303.68	304.81	303.18	304.67	303.61	304.83	302.99	303.04	304.01	303.79	304.52	304.39	304.71	303.81	303.94	303.28	304.19	305.75	304.17	304.86	304.6	303.72	305.2	304.25	305.59	304.73	304.82	306.32	305.82	303.7	304.24	303.89	303.97	304.52	304.05	302.98	305.27	305	305.09	304.56	304.04
317.25	316.81	317.86	319.05	318.34	317.78	316.81	318.6	318.46	317.86	318.3	318.12	318.1	318.4	318.69	318.69	317.92	318.02	319.45	318.75	318.52	318.21	318.49	317.5	318.61	318.36	318.7	317.15	318.19	319.17	317.3	318.07	318.52	317.7	317.12	317.84	316.98	318.67	316.98	317.75	317.52	318.4	318.75	318.7	318.15	316.72	317.99	317.46	316.96	319
327.42	328.4	329.21	327.56	327.43	328.26	327.64	327.66	328.82	328.83	327.59	326.71	327.95	327.95	328.32	327.94	326.67	329.49	327.18	327.17	328.86	327.16	328.43	329.06	327.33	327.3	328.38	328.83	327.77	328.61	327.51	327.91	327.43	327.78	327.98	328.54	328.59	327.48	327.66	328.27	327.73	328.22	327.96	326.6	327.21	327.03	328.38	327.2	327.35	327.73
315.1	315.97	315.08	315.92	316.23	315.52	314.46	316.63	314.53	316.16	315.55	316.82	315.99	315.15	315.01	316.41	314.48	316.38	315.85	315.13	316.41	315.88	315.71	315.22	316.31	316.04	315.26	315.59	314.57	314.96	315.18	315.8	316.09	316.15	315.28	316.54	316.1	315.6	315.78	315.75	316.29	316.94	314.25	315.85	316.28	316.01	314.95	315.08	316.18	315.72
295.06	294.78	293.72	293.65	294.69	295.6	294.54	294.66	292.92	294.27	294.11	295	293.64	295.15	293.85	294.31	293.92	293.47	294.39	293.08	294.12	293.43	294.53	292.73	292.94	293.19	294.02	294.44	293.75	293	293.41	293.92	294.76	295.05	293.62	293.51	294.76	293.33	294.01	293.98	294.5	294.56	294.77	294.83	294.88	294.4	294.05	294.69	293.74	293.46
312.7	314.68	313.42	313.41	311.68	313.36	312.75	312.69	312.64	313.07	312.03	313.01	311.83	312.67	313.87	313.51	314.05	313.68	313.43	313.9	312.89	312.06	312.97	312.02	313.23	314.83	314.06	314.36	313.05	312.43	312.15	311.83	312.76	314.57	313.33	312.22	313.04	312.89	311.11	312.82	312.69	313.38	314.63	314.4	313.01	312.11	312.97	314.09	313.64	311.86
318.7	317.41	317.65	317.29	316.63	316.89	317.28	316.31	317.59	317.88	316.54	317.45	317.66	316.41	317.26	319.14	317.32	317.62	317.3	317.56	317.69	316.43	316.99	316.31	317.58	316	318.39	318.11	315.55	317.04	316.73	317.36	316	317.27	316.68	317.14	317.38	317.66	317.12	316.52	317.52	318.45	317.68	316.95	317.44	315.87	316.42	315.62	317.07	316.49
308.15	309.4	309.82	309.56	309.16	307.93	308	308.61	308.8	309.17	308.81	308.55	308.67	308.67	306.88	308.57	308.86	308.38	310.39	309.26	309.38	309.22	308.74	308.94	308.68	309.23	309.22	308.66	308.74	309.37	310.84	310	307.75	309.75	308.34	308.87	308.5	309.31	308.16	307.99	308.46	307.58	308.13	309.65	309.73	307.95	308.79	308.4	309.12	308.81
324.81	325.29	325.24	324.23	324.51	325.7	324.35	325.71	325.28	326.99	324.87	325.45	326.13	325.81	326.45	325.64	326.39	325.18	325.18	324.82	326.05	324.69	324.72	325.28	325.4	324.83	324.66	325.05	324.06	325.4	325.66	324.83	326.24	324.47	324.7	325.12	324.64	325.32	324.57	325.85	324.34	325.8	325.44	325.77	325.46	324.91	325.07	326.23	325.2	323.95
305.06	304.92	305.13	304.92	304.86	306.29	305.06	303.96	303.45	303.48	304.71	305.17	303.57	304.35	304.9	304.72	305.09	305.07	306.35	304.86	303.63	304.51	305.07	305.19	303.84	304.63	304.22	304.01	303.07	303.43	304.85	303.63	304.72	303.71	304.99	304.29	304.82	304.11	302.92	304.94	303.76	304.18	304.58	305.1	304.82	304.4	305.08	304.2	303.93	303.77
306.04	307.36	305.6	306.12	306.14	305.67	304.7	305.87	305.19	305.41	304.75	305.84	304.07	305.85	305.1	304.89	305.17	305.25	306.39	304.39	305.29	306.11	305.91	306.33	305.13	304.64	305.9	303.83	305.05	306.88	305.41	307.08	304.69	306.22	304.98	304.86	304.63	305.28	305.72	304.63	304.97	305	305.24	304.62	305.23	306.25	306.24	305.27	305.34	304.16
311.87	314.02	313.57	313.09	312.45	313.72	313.12	312.43	313.83	313.3	312.42	314.39	312.91	313.42	312.92	313.33	312.78	313.68	313.43	312.55	312.54	313.64	312.16	312.86	313.58	312.64	313.83	312.81	312.65	312.23	312.79	312.04	313.18	312.56	313.44	313.35	313.21	312.21	312.41	312.02	311.65	314.8	312.69	312.91	313.38	312.64	312.35	312.77	314.02	313.16
304.66	304.95	305.43	305.58	304.66	304.78	304.22	305.51	304.83	305.31	304.28	304.79	304.87	303.44	305.05	306.26	304.79	303.71	304.37	305.11	304.26	305.2	304.8	305.54	304.6	306.18	305.07	305.54	303.89	305.58	303.82	304.52	305.5	305.54	305.58	304.24	303.57	304.22	303.97	304.06	304.86	305.83	304.92	305.9	304.38	304.38	303.99	304.96	304.39	304.03
315.93	314.27	314.73	315.22	314.54	314.05	316.13	315.47	315.3	315.63	313.03	315.65	315.8	314.88	314.99	314.2	314.17	315.35	313.69	313.95	314.41	314.93	315.19	315.53	315.82	314.6	313.95	315.37	314.57	313.84	316.07	315.56	314.94	314.99	316.03	314.04	315.1	313.42	315.44	314.8	314.16	314.18	315.23	314.97	316.2	315.29	315.1	315.56	314.13	314.9
318.93	318.64	317.67	319.28	320.59	318.36	318.09	317.59	318.1	319.43	318.67	319.11	317.55	317.43	318.4	317.33	318.06	318.15	318.69	318.7	318.22	319.1	318.04	319.69	318.85	318.94	318.91	320.06	316.48	319.64	318.8	319.03	318.57	319.81	318.71	317.9	317.82	319.25	318.82	318.85	318.18	318.58	317.89	318.13	318.9	319.46	318.85	318.58	318.3	319.43
305.78	306.27	306.09	305.64	305.28	305.96	304.82	304.99	306.5	305.38	305.31	304.99	305.83	305.3	305.37	304.46	305.47	305.03	305.68	306.56	304.95	305.7	304.89	306.18	305.88	305.32	305.11	305.23	304.31	307.29	306.73	304.65	306.48	304.99	305.99	304.03	306.22	305.77	304.8	305.2	305.45	305.71	304.6	305.03	304.93	305.8	304.28	305.1	306.29	305.86
315.82	317.07	316.21	316.27	318.08	317.07	316.53	316.54	315.52	317.14	316.88	316.3	316.74	315.66	315.45	316.8	316.29	315.43	315.76	315.61	316.19	317.25	316.59	314.68	315.6	315.57	316.62	316.51	315.46	316.59	316.3	317.34	316.28	317.14	316.18	316.9	316.89	316.81	316.25	316.77	316.43	318.07	316.34	316.3	317.35	316.9	318.46	316.89	317.38	317.28
312.9	312.99	311.97	312.48	312.96	313.03	313.94	313.39	313.79	312.46	312.98	313.43	313.77	313.41	314.31	313.81	313.62	312.7	313.45	313.67	313.87	313.31	313.16	312.97	312.44	314.15	314.01	314.06	312.38	313.38	313.72	313.04	312.14	314.19	311.36	312.55	312.57	313.06	313.33	313.34	312.13	312.12	313.32	313.51	313.49	313.1	313.97	312.3	313.67	314.17
309.38	310.11	309.69	309.37	308.64	309.93	309.57	310.5	310.4	309.6	309.67	309.86	310.19	310.87	309.73	309.9	310.14	309.29	308.67	310.99	309.11	310.5	309.16	310.35	307.9	310.21	309.52	308.64	309.57	310.06	310.36	308.58	310.25	311.03	308.69	308.58	309.04	308.83	309.43	310.48	308.68	310.93	308.25	311.18	308.19	309.13	309.46	310.22	307.75	310.38
312.85	312.93	312.26	312.47	312.48	313.68	312.55	312.91	312.08	312.94	314.2	313.68	313.3	313.21	314.08	313.36	313.23	313.57	312.69	313.03	312.64	313.32	312.55	313.18	313.16	313.54	312.97	313.38	313.11	312.38	313.84	312.96	313.19	312.97	312.21	313.07	312.37	312.14	313.07	313.92	313.46	313.09	313.66	311.76	312.66	312.4	313.37	312.93	313.21	312.41
315.33	313.47	315.64	315.21	313.73	314.57	314.05	314.11	314.07	313.31	315.07	312.6	312.77	313.03	313.19	314.2	313.87	314.31	314.18	315.29	314.47	314.01	312.36	312.86	313.51	314.38	314.39	314.32	314.12	315.12	314.35	313.74	314.33	314.27	314.74	314.47	313.4	312.55	312.81	313.53	314.65	314.62	313.28	314.66	313.73	312.8	314.51	314.86	313.96	312.78
317.58	318.08	318.27	316.9	316.71	316.14	317.15	316.86	317.58	316.68	316.31	316.82	317.02	318.36	316.48	316.13	317.16	315.82	318.17	316.65	317.37	318.31	318.23	318.05	317.11	318.65	317.56	317	317.03	317.85	317.11	318.93	317.21	316.6	318.18	316.69	317.93	316.59	316.69	317.45	317.49	316.64	316.61	316.59	317.34	316.78	317.34	317.79	317.93	318.55
313.5	314.29	313.4	312.98	313.51	314.8	313.34	313.99	313.28	312.91	313.91	313.96	315.09	313.55	313.88	314.99	313.51	313.13	314.96	313.12	315.09	313.83	313.94	314.13	314.63	313.3	313.24	314.29	313.5	313.69	314.08	311.96	312.36	314.54	314.62	314.66	313	313.37	314.95	315.11	313.97	313.73	314.45	312.86	315.21	313.8	313.84	312.37	313.2	314.15
308.69	308.48	308.77	307.94	309.31	308.99	309.4	307.91	308.91	308.24	309.32	308.98	308.03	308.86	309.03	308.25	308.73	308.46	307.92	309.99	309.06	309.98	307.88	308.15	308.5	308.7	308.27	308.27	308.74	309.85	309.05	308.39	308.8	309.88	309.71	309.01	308.39	309.13	308.25	309.37	309.51	309.36	310.05	310.17	309.44	309.06	309.09	308.52	308.35	308.81
317.15	315.71	317.27	315.54	315.51	318.22	316.06	315.64	316.77	316.06	316.53	316.4	317.55	316.07	316.86	316.61	316.65	315.6	316.52	316.28	318.49	316.95	317.02	317.39	316.13	316.64	316.5	316.59	316.38	317.67	317.22	315.99	316.81	315.95	316.63	317.47	316.67	316.79	317.49	316.13	317.14	316.34	316.63	316.78	316.93	317.31	316.69	316.26	315.38	317.46
301.96	302.88	303.33	302.88	301.45	301.57	302.52	302.91	303.75	303.25	302.32	302.48	302.22	303.23	302.64	302.42	302.52	302.24	303.79	303	303.37	301.62	300.83	301.25	302.92	300.91	303.96	301.14	301.93	302.47	302.24	301.82	303.25	302.14	301.42	302.56	302.06	302.14	303.18	302.5	302.25	301.17	304.76	300.96	303.76	302.34	302.85	302.25	303.33	303.5
318.33	319.33	317.35	318.94	317.99	318.02	319.22	318.59	317.76	316.8	318.49	318.04	318.98	318.51	317.9	318.69	319.08	315.89	318.79	318.21	317.8	318.85	317.88	317.2	318.23	317.74	318.03	317.68	318.67	316.9	317.79	319.37	317.69	316.61	318.46	318.5	318.82	318.5	318.01	317.35	317.12	318.25	317.75	317.79	318.15	319.39	318.19	318.08	317.95	318.53
303.42	303.48	304.69	304.99	303.88	304.03	304.14	304.86	305.07	302.45	304.01	304.49	302.63	304.95	304.14	303.07	303.63	302.32	303.94	304.33	302.87	303.64	303.76	304.81	303.64	302.39	304.3	304.06	303.05	303.94	302.62	304.93	304.58	303.03	304.17	302.81	303.59	303.76	305.19	303.64	302.37	304.41	304.25	304.57	303.32	303.23	304.2	303.89	302.91	305.7
311.43	310.46	310.59	311.06	311.55	311.99	311.42	310.96	311.23	311.89	310.84	310.91	310.69	311.68	310.54	311.15	311.24	310.81	310.04	310.25	311.1	310.34	311.54	310.72	311.19	311.28	311.05	311.56	311.48	311.56	311.56	310.52	310.93	309.87	311.59	311.14	309.78	310.76	311.63	311.21	311.29	310.74	309.37	311.76	312.25	311.4	310.28	311.25	310.1	311.04
305.34	305.6	304.53	305.3	305.1	303.63	305.81	305.47	304.77	305.26	304.71	305.11	304.43	303.82	304.66	306.47	304.87	305.59	305.17	303.91	305.05	304.17	304.13	304.14	305.66	304.99	304.5	304.14	304.26	305.63	304.38	304.41	305.74	304.69	304.06	304.99	305.33	303.83	304.33	304.15	305.41	304.81	305.5	304.72	304.97	304.47	303.94	304.35	304.84	303.98
304.01	303.89	303.84	305.53	304.23	304.96	303.6	304.57	304.09	304.47	303.86	303.43	304.86	305.33	304.93	303.43	304.43	304.91	303.98	304.11	304.18	304.13	303.97	305.01	305.03	304.07	303.67	304.31	304.72	304.13	306.45	304.53	303.42	305.85	305.01	304	305.92	303.93	303.74	304.65	304.65	304.63	303.94	305.05	305.4	303.94	305.54	303.66	303.1	303.86
311.73	309.57	310.78	310.5	310.79	310.49	309.92	310.49	308.74	310.32	310.75	309.91	310.38	310.75	311.12	308.29	309.36	310.81	311	310.49	308.88	309.35	310.14	311.19	310.25	310.46	310.49	309.93	309.97	309.94	309.78	309.93	312.21	310.45	310.72	310	311.13	311.08	309.63	310.67	310.93	309.62	310	310.8	310.79	310.64	311.61	310.21	312.13	312.33
317.13	316.3	316.56	315.28	316.12	316.65	317.1	315.96	315.17	315.61	316.6	314.52	315.67	315.73	315.41	316.93	315.58	316.72	315.68	316.36	316.35	316.15	316.3	315.2	315.57	315.9	317.14	315.66	314.44	315.71	315.43	316.06	316.8	315.43	315.98	316.21	316.58	316.24	317.39	317.06	314.49	315.88	315.85	317.49	315.09	315.43	315.39	316.32	315.11	316.7
316.25	315.7	315.41	318.1	316.89	315.71	315.71	317.19	315.35	316.52	315.35	315.44	316.04	316.48	316.38	315.29	317.9	315.85	315.68	316.01	315	316.52	315.83	316.06	316.08	316.56	315.59	315.97	314.76	316.9	316.26	315.86	315.31	315.98	314.65	316.29	316.18	315.53	315.76	316.33	315.7	315.2	316.01	316.18	316.02	315.4	316.19	314.44	315.65	315.59
302.81	303.84	301.65	303.05	303.01	301.94	303.67	303.43	303.42	302.86	303.01	302.88	302.12	303.02	303.27	303.23	303.03	303.41	303.05	302.8	302.88	302.18	301.93	303.37	302.15	304.44	302.1	301.94	302.76	303.25	302.6	303.46	303.01	302.96	304.07	301.92	302.19	303.07	302.26	302.92	303.05	302.91	303.07	302.47	302.13	302.7	303.66	302.97	303.01	303.47
316.87	316.2	316.74	316.34	317.14	317.11	317.02	315.62	316.15	316.96	316.74	317.08	316.31	315.84	317.6	317.13	316.56	316.5	315.99	318.02	316.57	316.78	315.72	316.6	316.96	316.9	316.38	316.61	315.52	316.53	316.37	317.31	316.87	315.85	317.9	317.14	315.8	317.1	314.68	317.11	316.91	317.56	316.65	318.49	317.11	316.61	316.8	316.09	316.57	318.24
304.16	301.48	301.71	303.14	301.61	303.09	302.97	303.34	303.34	303.63	302.7	302.69	303.28	301.99	301.54	302.93	302.17	301.74	302.5	301.76	302.73	302.88	302.28	301.98	302.07	302.4	302.22	302.58	303.28	302.65	302.44	302.07	303.28	302.56	303.41	302.06	301.84	302.55	302.31	301.92	303.32	302.12	301.8	302.44	302.5	302.81	303.82	301.36	302.28	301.98
315.86	316.73	318.53	317.53	318.16	315.85	317.79	317.44	317.25	316.97	318.34	317.54	315.58	317.17	318.16	316.22	316.61	317.06	317.23	318.58	318.47	316.53	316.91	318.2	315.62	316.85	316.32	316.44	317.28	316.58	317.22	317.09	315.81	317.34	316.37	317.88	317.64	317.44	317.4	316.24	318.3	317.37	316.79	317.53	317.96	316.45	317.93	317.01	317.44	316.75
311.36	311.9	311.03	311.23	310.87	312.01	310.38	311.18	312.15	311.81	311.06	312.25	311.46	312.02	309.47	310.84	312.61	311.86	311.51	311.34	312.44	310.82	312.53	311.6	312.45	309.76	311.39	310.59	311.36	311.62	310.57	311.52	311.46	311.34	311.41	310.28	310.79	312.45	310.01	312.33	311.26	312.45	312.72	312.07	311.26	310.76	311.84	311.59	311.85	310.97
318.58	319.07	320.45	318.87	319.89	319.76	320.67	319.92	321.03	318.38	319.64	320.29	319.62	320.21	318.95	320.09	318.39	319.51	319.65	319.1	320.15	320.38	318.67	319.5	318.56	319.24	318.58	319.96	318.55	319.23	319.99	318.8	318.28	318.15	319.43	318.45	318.89	318.82	318.91	319.27	319.18	318.26	319.35	319.14	319.86	318.94	319.67	318.96	318.65	318.85
310.92	309.72	309.56	311.05	310.39	309.32	310.08	309.68	309.38	309.72	309.46	310.77	310.28	310.94	309.87	310.47	310.66	310.3	309.87	308.67	309.54	310.35	310.39	311.78	309.33	309.65	310.53	308.81	310.42	309.8	308.48	310.29	309.07	309.27	310.22	310.27	310.67	309.95	311.11	309.77	310.13	309.29	309.84	308.33	310.72	310.09	310.89	308.96	309.06	311.15
304.62	304.47	305.1	305.24	304.62	303.39	304.15	303.26	305.6	303.02	304.03	304.73	304.22	304.44	304.57	303.48	305.33	304.76	302.91	303.15	303.04	303.62	304.93	304.68	305.02	304.65	304.02	305.14	303.6	305.08	303.93	304.45	304.74	304.34	304.4	304.55	304.33	303.48	304.41	304.43	303.91	303.93	304.23	304.66	304.41	305	304.03	304.02	304.58	304.17
310.21	311.61	310.3	311.05	310.59	311.59	311.58	310.92	310.43	310.46	311.15	311.1	310.4	311.1	311.88	312.07	310.51	310.73	311.1	309.85	310.56	311.69	309.87	311.2	311.35	310.34	310.11	311.96	310.96	309.98	310.6	309.7	311.89	310.57	311.33	311.23	310.87	311.38	311.61	311.11	312.01	311.25	311.89	309.79	310.87	311.44	310.18	310.42	308.43	310.43
308.08	306.77	305.56	306.17	305.66	306.2	306.24	307.71	306.85	307.39	306.28	306.62	307.17	307.1	306.46	307.38	306.94	307.47	307.84	307.32	307.09	306.71	307.24	307.04	305.87	307.69	306.28	306.54	306.4	307.01	306.18	306.9	305.78	306.58	306.29	307.44	305.78	306.6	307.4	307.55	306.89	307.1	307.69	305.82	307.03	306.76	307.51	307.04	308.46	306.17
303.18	302.81	304.52	304.32	304.65	304.49	304.33	302.98	302.59	303.39	303.9	302.91	304.14	303.87	303.07	302.38	304.01	304.02	303.15	303.34	303.57	303.46	304.04	303.45	304.46	302.28	303.2	303.75	302.6	303.4	303.52	303.12	303.66	303.31	302.82	302.85	304.13	304.54	303.99	303.79	302.18	303.89	304.09	304.37	304.7	303.02	304.48	303.66	303.49	303.62
303.32	302.54	302.96	303.32	304.36	304.36	303.43	303.27	302.94	303.66	303.49	305.02	303.38	303.98	303.13	304.44	303.08	302.91	303.03	302.98	303.24	303.6	303.69	304.53	303.18	302.49	303.34	303.79	304.37	303.99	303.04	303.91	303.52	303.85	303.92	304.58	303.35	304.43	303.07	302.67	303.15	302.28	304	303.85	304.03	303.7	304.74	301.89	303.16	303.01
329	327.28	327.94	327.53	327.84	327.9	327.39	326.44	327.84	327.39	326.97	327.69	327.19	326.89	327.02	327.6	326.71	326.91	326.31	328.66	327.9	327.93	327.25	328.39	327.05	327.41	328.46	328.32	327.88	327.52	327.6	327.23	328.84	327.31	326.69	328.11	327.74	326.84	327.29	329.41	327.02	328.44	328.45	327.5	328.3	326.53	327.49	326.94	327.56	327.19
302.67	302.79	303	301.77	302.41	302.88	301.47	301.66	303.01	302.34	303.78	302.59	303.32	303.6	303.16	302.84	303.27	301.91	301.12	301.88	303.46	303.8	300.88	302.87	303.67	302.72	303.23	302.5	302.96	303.08	303.48	302.85	303.13	303.3	303.38	303.85	302.67	302.4	301.91	302.88	302.12	301.89	302.54	302.5	303.56	303.54	302.4	302.47	302.71	302.49
304.31	304.96	303.75	304.7	303.98	305.42	304.42	306.26	304.06	304.74	304.89	304.86	304.21	305.33	304.06	304.44	304.75	305.24	304.92	304.09	305.24	305.23	303.05	305.16	305.32	305.66	305.25	304.38	303.89	304.87	304.89	304.53	304.96	304.27	305.51	305.12	304.48	304.77	306.13	303.59	304.31	305.07	304.91	303.85	305.24	304.84	304.82	304.94	305.51	303.7
295.25	295.39	295.03	294.66	294.4	295.41	295.03	295.78	294.64	295.16	295.19	294.21	295.59	295.61	294.05	294.42	294.5	294.56	293.72	293.82	294.97	293.92	294.71	296.18	294.64	295.21	294.74	295.4	296.29	294.37	295.03	294.85	295.5	294.06	295.7	295.2	294.46	295.52	294.71	294.85	295.44	295.96	296.2	295.42	294.32	294.86	294.64	295.06	294.67	294.58
309.43	312.08	310.42	311.5	310.56	311.85	309.21	310.41	310.72	310.75	310	309.53	311.05	311.99	310.27	311.03	310.14	310.11	311.06	311.02	310.06	310.14	310.77	310.91	309.81	311.34	311.56	310.59	311.47	311.27	311.34	310.76	310.07	309.79	310.16	310.8	310.78	309.82	309.77	310.24	311.22	310.34	310.98	310.98	312.25	309.77	311.58	309.91	311.58	309.87
313.11	313.06	314.92	315.45	315.49	312.84	313.19	314.19	313.18	314.42	314.52	313.29	315.34	314.1	314.21	314.5	313.2	312.71	313.92	314.07	313.69	313.42	313.52	313.27	313.21	314.8	314.16	313.29	313.19	314.46	314.31	313.67	313.87	315.3	314.26	313.66	313.71	314.35	312.8	313.59	313.9	313.87	314.57	314.68	313.45	313.54	313.53	314.12	313.6	315
308.56	309.61	308.37	309.47	307.51	309.48	308.11	308.98	309.74	309.27	309.03	308.42	309.95	308.73	308.88	309.05	309.02	309.62	308.5	308.59	308.57	308.25	308.3	308.72	307.58	309	308.05	309.2	309.48	309.01	307.59	307.77	308.66	309.09	309.58	307.94	309.68	309.8	308.89	309.09	308.78	308.95	308.27	308.7	310.28	309.23	308.06	308.19	308.94	309.09
314.57	314.77	315.29	316.23	317.85	315.8	315.27	316.34	315.67	315.15	315.17	315.73	316.09	315.52	316.17	316.45	314.21	315.18	314.62	316.52	316.12	315.77	315.98	315.84	315.35	314.98	315.99	316.37	316.42	314.06	314.48	316	314.77	315.81	316.82	317.03	313.48	315.04	316.49	315.85	315.85	314.46	316.04	314.62	315.12	315.82	315.62	315.93	315.29	315.81
304.78	304.16	304.82	302.77	305.94	304.37	304.33	305.33	304.68	306.64	304.77	304.02	304.9	305.24	304.9	306.04	306.17	304.51	305.19	305.13	305.77	304.64	304.29	303.84	304.04	305.76	306.2	305.71	304.74	303.69	304.91	305.18	305.12	305.48	304.65	304.47	303.98	305.56	305.21	304.33	304.74	305.79	305.2	304.1	305.12	305.26	305.33	304.99	304.13	305.69
302.7	302.89	302.22	302.83	302.92	303.12	302.49	304.11	302.54	303.56	303.5	302.09	302.19	303.6	301.4	302.22	301.86	302.11	302.52	301.06	303.37	302.76	302.12	302.23	301.88	302.84	301.96	303.62	301.54	303.18	301.57	302.76	301.73	302.52	301.48	301.83	302.37	302.41	301.61	302.69	302.4	302.18	303.35	302.36	301.79	303	301.16	302.5	302.84	301.49
313.93	313.75	313.67	312.94	312.85	313.25	313.82	313.42	312.6	312.8	313.84	313.98	313.19	312.64	312.63	313.67	313.81	312.78	312.32	312.56	312.99	311.95	313.01	313.21	313.42	312.47	312.97	313.01	312.8	313.49	312.76	313.13	312.61	312.51	313.37	312.2	312.74	312.73	312.48	312.86	312.8	312.99	314.06	312.11	314.07	311.79	312.8	313.34	312.39	312.47
308.79	308.21	309.87	306.79	308.3	309.44	308.37	308.98	307.6	308.83	308.32	308.54	308.15	309.6	309.2	310.27	309.28	310.24	309.49	309.12	308.98	308.77	309.09	310.13	308.08	309.45	309.11	308.88	308.58	308.32	309.13	309.04	309.47	308.16	309.99	308.78	307.82	308.8	308.2	307.98	308.8	307.58	308.69	309.13	308.92	307.4	307.24	308.16	307.87	308.61
310.44	312.55	311.65	312.19	311.48	311.7	312.04	312.03	311.23	311.94	312.84	310.86	311.75	311.35	313.11	310.66	311.25	312.45	311.9	311.87	311.88	311.75	312.19	311.63	312.51	311.75	312.13	311.02	311.86	312.77	311.89	310.22	312.45	311.64	312.89	311.18	311.14	310.45	311.42	312.02	310.71	310.85	311	311.89	311.41	311.53	311.18	311.28	311.35	310.94
329.17	328.36	329.83	328.79	328.08	328.35	327.51	329.76	327.74	329.29	328.45	328.99	328.04	328.57	328.34	328.36	328.22	328.85	328.59	329.02	328.35	329.55	328.44	328.56	327.96	329.58	329.13	328.71	329.5	329.94	328.82	328.96	328.04	328.79	328.07	328.54	328.36	328.78	327.97	328.75	328.11	328.38	328.31	328.44	329.03	328.75	329.15	329.39	328.44	328.96
308.21	310.21	308.85	308.08	307.54	308.28	308.96	308.94	309.49	308.6	308.73	309.93	308.2	308.27	309.59	309.15	308.94	308.37	310.26	309.53	308.95	309.31	309.53	307.53	308.11	310.18	308.53	308.98	308.35	308.37	308.5	309.11	308.58	308.94	308.92	308.95	307.43	308.51	308.43	308.05	308.66	306.83	308.32	308.32	307.72	308.71	309.11	309.78	309.39	307.19
310.64	311.04	310.47	310.96	309.23	310.3	311.78	310.31	311.31	311.32	310.43	310.52	310.22	310.82	310.89	310.43	310.98	310.47	310.32	309.82	311.26	309.96	311.45	311.38	310.3	311.33	310.62	309.42	310.58	310.1	310.66	310.5	310.72	310.32	310.68	309.99	311.14	310.95	310.08	311.1	309.7	310.97	311.31	309.94	310.66	309.46	311.52	309.84	312.12	311.25
305.81	305.02	304.91	306.18	305.37	305.89	307.52	305.15	306.34	304.31	305.85	303.84	305.61	305.23	304.54	306.1	305.77	305.53	304.5	305.03	304.86	305.28	305.35	304.55	304.67	304.42	304.3	306.8	305.26	306.62	304.8	306.12	305.07	305.1	305.08	305.81	305.31	306.6	305.87	304.87	305.86	304.71	305.42	305.47	305.99	304.55	306.11	305.7	306.13	304.76
314.63	315.87	314.74	314.52	314.12	314.77	315.63	314.43	315.17	314.09	315.22	314.81	314.72	313.01	314.35	314.45	314.99	315.94	314.04	316.7	314.04	314.76	314.85	314.75	315.78	314.67	314.63	314.79	314.06	314.77	315.52	314.65	315.03	314.83	314.58	314.75	315.51	315.4	315.06	314.56	315.09	314.84	314.1	315.37	315.04	314.45	314.36	314.86	314.98	314.59
303.76	303.34	303.84	304.94	303.46	304.54	302.1	302.57	304.24	303.65	303.99	303.7	302.15	303.79	304.62	302.9	304.04	303.94	302.12	303.61	304.24	303.5	304.69	302.87	303.56	305.53	303.32	303.22	303.48	303.6	303.31	303.01	303.38	301.44	302.66	302.76	303.57	303.84	303.02	302.88	302.29	303.77	304.02	303.43	303.97	303.7	303.26	304.03	302.82	303.74
294.13	294.28	292.81	294.68	294.91	294.43	293.4	294.85	293.91	294.22	294.39	293.67	295.62	292.94	293.96	293.16	293.89	294.09	293.61	293.4	294.14	295.05	294.33	294.31	294.98	294.16	294.25	293.18	294.59	294.08	293.68	293.7	294.12	294.64	293.21	295.26	293.73	294.72	292.92	293.56	293.19	293.95	294.89	293.36	293.66	294.76	293.33	294.5	293.02	294.39
317.35	317.78	318.11	318.06	317.62	318.02	318.16	318.61	317.59	317.35	318.68	318.47	319.35	318.43	318.28	318.31	318.86	318.27	318.55	318.23	317.38	319.23	317.53	318.22	317.24	318.28	317.93	316.36	318.29	318.61	317.99	319.07	317.92	317.62	318.42	318.06	318.06	317.24	317.43	317.08	318.68	317.94	317.18	318.43	317.34	319.09	317.4	318.32	316.99	319.21
314.29	312.64	315.02	313.54	314.05	313.86	312.99	314.37	314.11	314.51	314.54	314.37	313.73	314.74	314.67	314.19	313.59	314.84	314.53	314.83	313.34	314.49	314.98	314.74	313.75	314.85	313.02	312.59	314.31	313.35	313.39	313.92	314.37	313.58	312.34	314.49	314.28	314.3	314.5	313.75	314.08	314.89	313.73	314.26	314.35	312.89	314.76	313.4	315.49	314.11
327.75	327.22	327.97	328.54	326.51	326.26	328.16	327.74	328.78	328.29	326.42	326.58	327.86	327.06	328.47	327.51	327.71	327.48	328.47	325.88	328.52	327.42	327.01	327.68	327.18	327.43	328.6	327.87	327.72	327.67	328.16	328.71	327.48	326.57	328.34	327.8	329.54	326.77	327.32	328.67	328.84	328.67	327.28	328.57	328.33	327.88	327.58	327.55	328.02	327.3
327.56	327.62	327.14	326.95	326.73	327.69	327.13	326.83	325.53	327.2	326.98	327.08	327.15	326.51	326.47	327.32	326.74	326.86	326.36	326.53	325.72	325.82	326.95	326.91	326.2	328.41	326.8	327.85	326.5	326.36	327.34	328.03	327.56	326.95	326.83	327.82	326.14	327.15	327.56	327.62	326.74	326.14	326.51	326.16	326.91	326.17	327.51	327.66	327.78	327.11
300.94	300.69	300.73	301.16	301.67	302.19	300.13	302.09	301.42	300.62	300.04	299.43	301.87	301.07	301.18	301.79	302.09	303.21	300.39	301.13	301.91	300.32	301.03	301.19	301.86	301.3	301.62	301.84	300.12	300.86	299.67	301.56	301	303.29	300.69	300.35	300.51	301.36	301.3	300.47	302.83	300.65	300.07	301.78	300.45	301.49	301.38	301.46	301.36	301.26
302.93	302.63	302.35	301.81	302.83	303.63	303.21	302.77	303.1	303	302.95	303.98	302.46	302.53	303.05	301.56	304.06	302.74	303.53	304.12	303.03	301.04	302.82	303.01	303.56	301.99	302.45	301.83	302.4	302.49	302.98	302.82	302.54	302.08	303.98	303.15	302.7	303.17	302.32	302.53	302.01	302.93	302.12	301.58	302.13	302.87	302.98	302.3	303.11	302.78
314.28	314.37	314.52	313.15	314.72	313.85	314.21	314.36	313.68	313.45	314.59	314.53	312.78	314.76	314.3	313.49	313.33	313.88	315.04	314.09	313.04	314.45	312.7	312.64	313.49	314.08	313.6	313.44	313.53	314.48	313.66	314.7	314.3	315.01	313.18	313.95	315.48	313.45	313.59	314.76	313.82	313.31	313.65	314	314.92	313.66	313.98	314.08	314.48	313.3
303.69	301.99	303.77	304.43	303.79	302.89	304.33	304.66	302.75	303.05	303.66	303.05	303.31	303.16	304.71	303.41	304.17	303.49	305.31	303.44	304.07	302.58	303.94	302.17	303.69	304.48	303.97	303.97	304.3	304.47	304.2	303.6	303.92	303.37	304.54	305.09	304.15	304.42	302.11	303.16	305.06	303.9	304.68	304.26	303.5	302.96	302.28	303.76	302.26	304.21
326.04	325.17	324.4	326.16	325.24	326.48	324.76	325.51	326.28	326.22	325.16	325.78	323.9	324.12	324.44	325.2	324.95	325.3	325.6	324.73	325.44	325.02	324.42	324.68	326.48	325.21	323.91	325.71	325.49	324.43	325	325.2	326.32	324.76	324.75	325.13	324.84	325.6	325.68	325.28	325.84	325.22	325.45	327.21	324.51	326.03	325.01	325.42	325.23	325.64
317.75	319.32	318.91	319.28	318.74	318.29	317.74	318.01	317.75	318.65	317.81	317.64	318.04	318.77	318.85	320.13	320.06	319.2	317.66	317.38	319.74	319.75	318.92	320.32	319.42	318.4	318.28	318.04	317.75	318.22	318.76	318.07	319.17	318.48	317.69	319.19	319.4	317.69	319.17	319.05	320.86	318.69	318.89	318.86	318.89	318.17	318.22	316.71	317.71	319.39
301.99	301.5	303.79	301.82	302.78	303.56	303.41	301.92	302.34	302.04	302.4	303.75	303.5	301.57	302.92	303.59	301.27	302.53	302.52	302.3	302.46	301.84	301.95	301.06	303.15	303.05	303.5	302.64	301.7	301.58	303.39	302.75	302.29	302.83	301.74	302.5	303.02	302.33	302.03	303.65	300.92	301.92	302.76	302.77	303.6	302.06	302.21	301.91	301.24	302.18
302.09	302.73	303.41	301.49	304.38	302.85	302.1	302.6	300.94	301.62	302.22	302.32	302.08	303.36	302.78	302.21	302.44	302.06	301	302.01	301.99	302.24	303.23	303.84	302.98	301.25	302.6	302.5	302.09	301.6	302.14	303.05	302.7	302.28	302.33	302.68	301.69	301.54	302.11	301.93	302.17	301.97	303.17	303.25	302.84	302.12	302	301.78	302.55	301.83
311.57	310.77	310.8	309.91	311.78	310.4	311.48	311.6	310.37	310.58	310.66	311.02	311.09	310.81	311.46	310.68	310.19	310.87	310.68	310.54	310.86	310.17	311.24	311.37	310.89	311.25	311.2	310.81	311.51	309.81	309.95	311.21	310.58	309.89	310	309.85	310.37	310.9	310.27	310.75	311.27	310.17	310.19	309.46	310.11	312.27	309.83	310.87	311.59	311.35
312.5	313.46	311.51	312.73	312.63	312.62	312.99	312.51	313.03	311.87	313.42	312.72	313.62	314.32	312.98	313.23	313.65	312.92	312.71	313.41	312.99	314.46	313.36	312.5	313.23	313.09	313.14	312.81	312.43	313.92	311.89	312.72	313.04	313.62	311.9	312.6	313.34	313.69	313.68	312.39	313.04	313.46	313.87	314.65	313.33	311.44	313.31	313.1	312.84	312.61
310.41	311.55	311.15	310.47	310.53	311.03	311.92	311.89	311.89	312.05	311.68	311.86	311.84	310.82	312.09	311.79	311.17	310.42	312.26	310.99	310.21	311.73	310.69	311.82	311.24	310.34	310.51	310.38	311.28	311	312.18	310.86	311.97	312.19	312.53	310.59	310.3	311.31	311.31	311.69	312.1	312.06	311.53	311.73	311.47	310.69	312.55	310.98	310.29	310.03
305.07	305.33	304.85	304.92	305.31	304.99	304.86	304.35	305	304.13	303.65	305.53	304.79	305.49	305.42	304.36	304.92	303.64	304.85	305.58	304.38	304.08	303.48	304	303.47	303.59	303.98	304.57	304.93	303.05	303.97	304.4	305.04	304.51	304.09	304.55	304.19	304.47	304.93	305.13	306.06	304.72	303.17	303.77	304.42	304.63	304.4	303.92	305.33	304.59
315.17	316.48	313.98	314.03	315.86	314.56	315.19	315.2	314.75	314.19	315.2	315.53	315.97	314.95	315.57	313.7	315.09	314.85	315.55	315.62	314.43	315.84	315.95	315.21	315.66	316.39	316.03	314.82	313.95	314.87	314.87	315.11	314.29	314.86	315.12	315.01	314.97	314.41	314.97	314.68	314.1	314.82	315.12	315.26	316.28	314.97	315.11	314.58	314.53	313.86
326.36	328.88	326.36	327.45	327.89	328.09	328.06	328.46	329.2	327	327.58	328	327.21	328.8	328.01	329.22	328.16	328.17	327.92	327.5	328.84	327.81	327.45	328.84	327.9	328.65	327.7	328.02	328.22	328.78	327.25	328.2	328.13	326.8	327.94	328.46	327.43	328.89	327.69	327.82	327.98	328.63	327.88	326.27	327.1	327.08	328.18	328.15	328.16	328.17
315.63	317.21	315.14	316.28	315	315.8	317.15	316.84	315.64	315.43	316.88	315.7	314.74	315.24	316.59	315.35	316.32	315.72	315.56	316.35	315.44	316.97	315.55	314.23	315.88	315.81	316.52	315.19	316.62	316.59	315.59	316.21	315.8	315.56	314.86	315.03	316.04	315.78	316.06	316.51	316.13	316.99	316.74	314.99	316.35	315.61	315.62	315.8	315.45	315.36
328.22	326.33	328.15	327.35	328.27	328.99	328.57	327.2	326.47	327.36	327.86	326.66	326.72	327.73	327.38	327.68	326.73	327.93	327.93	328.21	326.63	328.39	327.41	327.29	328.15	328.26	327.01	329.19	327.79	329.39	327.73	327.89	327.62	327.13	327.62	328.08	327.04	328.29	327.49	326.31	327.4	327.55	327.88	327.82	329.13	327.39	328	328.13	327.03	328.21
300.02	299.51	300.23	299.96	299.37	299.32	300.21	299.44	298.56	301.55	299.77	299.31	300.66	300.82	300.61	299.04	299.36	299.43	299.91	299.09	299.67	299.85	300.4	299.92	299.6	300.05	301.57	299.77	300.37	299.78	300.21	301.65	299.88	300.44	300.79	299.2	300.16	301.57	301.04	299.5	300.77	300.12	300.78	300.03	300.85	300.14	299	300.98	300.69	299.37
302.08	300.89	302.07	300.57	301.57	301.3	300.48	299.75	300.71	301.17	300.96	299.46	300.37	300.82	301.19	300.71	301.82	302.04	302.97	300.92	300.69	300.39	301.71	300.17	300.59	301.23	301.68	301.3	301.62	300.38	301.84	301.4	301.04	302.12	300.96	301.59	301.48	300.87	300.82	301.84	301.89	302.79	300.96	301.18	300.09	300.08	301.52	300.32	301.69	301.55
314.35	315.09	315.81	316.49	316.09	315.63	316.33	316.09	314.54	315.89	316	315.59	315.37	314.73	316.32	315.69	316.37	317.61	316.04	316.39	315.67	316.57	315.51	315.69	314.69	316.08	315.01	316.18	315.03	315.48	315.26	316.73	316.48	314.67	315.38	315.01	316.26	316.08	316.78	317.2	317.19	315.04	316.27	315.51	315.53	316.18	315.21	315.34	315.56	315.75
311.51	311.2	313.46	312.9	312.97	312.19	312.53	312.02	312.17	312.11	312.64	311.81	312.38	311.9	310.92	312.94	311.9	312.88	312.13	312.69	311.38	312.69	312.06	311.99	312.28	312.35	312.88	311.22	312.92	312.61	312.56	312.25	312.45	313.04	312.68	312.53	312.83	311.21	313.21	311.76	311.45	311.65	312.49	313.06	312.53	311.64	312.33	312.54	311.95	311.82
306.48	304.97	306.24	306.8	305.32	306.02	306.17	306.58	306.48	305.87	306.35	307.67	304.97	306.06	305.98	306.71	307.47	306.05	306.29	305.87	306.25	307.06	306.78	305.82	305.58	305.23	306.69	305.68	305.99	306.69	306.85	305.63	306.85	306.39	307.12	306.83	306.49	305.67	304.89	305.42	306.04	306.38	307.2	306.17	306.42	307.13	305.63	305.55	305.09	306.79
308.72	310.2	310.59	310.77	309.69	309.68	311.65	308.55	310.48	311.62	309.24	309.37	308.75	310.58	310.2	308.75	310.94	308.02	309.62	309.97	309.59	307.67	310.22	309.23	309.79	309.99	310.61	308.37	309.66	309.52	309.88	310.27	308.07	308.97	310.38	309.27	309.99	309.23	310.16	309.47	309.7	310.47	309.69	310.73	310.95	309.73	309.99	310.28	310.35	309.8
314.98	314.28	314.46	314.12	315.49	315.12	315.33	314.55	314.91	313.58	315.11	315.64	314.34	314.19	314.95	314.46	315.01	314.7	315.03	314.9	315.22	315.62	314.29	315.53	315.23	314.17	315.44	315.96	315.9	313.41	314.96	314.79	315.37	313.66	315.31	313.58	313.95	314.53	315.61	315.65	315.07	314.83	315.22	314.92	315.17	313.73	314.55	313.82	315.98	314.32
324.99	325.61	324.43	323.43	325	325.7	325.26	325.75	324.86	324.69	325.01	324.43	325.46	324.03	324.44	325.17	324.57	323.82	323.97	325	325.82	324.89	324.01	325.24	325.73	326.26	323.85	325.1	324.16	325.1	323.53	324.71	323.81	324.43	325.8	323.36	324.53	324.91	325.33	325.18	324.91	324.46	324.35	325.21	324.53	324.98	323.88	324.89	324.37	323.92
303.14	302.11	304.04	303.38	304.42	303.11	303.44	304	303.78	302.98	304.06	303.58	302.42	303.09	304.45	303.12	303.61	302.85	302.99	303.96	303.03	303.11	303.53	302.53	302.85	302.45	303.26	302.96	304.11	303.55	303.15	303.23	302.22	304.09	303.61	301.92	303.08	302.85	303.85	302.57	303.14	303.17	303.15	303.18	303.22	302.44	303.27	303.46	302.21	302.41
303.11	303.4	303.04	303.8	303.69	302.79	303.27	303.39	302.41	303.02	302.99	304.8	303.28	302.87	303.11	303.61	304.36	303.59	304.03	303.17	304.19	303.44	303.44	302.67	302.03	303.6	304.1	303.19	303.95	302.61	303.25	305.27	302.62	304.51	302.96	302.1	303.48	303.7	303.08	303.53	303.72	303.97	303.66	303.75	303.56	303.53	304.87	302.75	304.54	301.75
316.43	316.81	316.3	317.08	315.23	315.83	315.68	315.47	315.4	315.8	315.7	315.65	315.4	316.36	315.56	316.25	315.51	316.12	316.08	314.95	316.37	316.58	314.52	315.87	315.15	315.89	315.84	317.51	317.14	316.21	316.38	315.68	316.34	315.46	316.62	314.84	316.64	314.36	315.33	316.04	314.79	316.83	315.46	315.94	315.23	316.01	315.64	316.58	315.57	315.86
309.43	309.38	310.41	309.83	310.2	309.18	309.25	308.56	310.11	310.15	310.07	310.44	308.13	309.83	309.01	310.58	310.45	309.75	310.56	309.34	309.77	309.54	310.2	309.45	309.66	310.4	310.19	311.04	310.09	309.28	310.46	309.39	309.41	309.44	309.7	308.17	310.26	310.76	310.46	309.9	309.78	308.98	310.22	308.44	310.33	310.17	310.77	310.65	309.36	308.98
302.58	303.79	303.21	302.87	302.31	303.03	304.65	304.66	303.3	303.4	303.85	303.32	303.8	303.66	301.69	303.71	302.51	302.36	303.81	303.62	305.2	303.68	303.93	303.46	302.75	303.04	301.81	302.73	303.24	304.17	303.88	303.36	304.13	302.58	303.39	303.47	304.67	304.71	303.19	303.49	302.49	303.02	304.55	303.41	303.18	303.18	303.07	303.27	301.9	304.15
293.97	293.96	294.27	294.31	294.76	295.09	295.36	293.48	294.39	294.81	294.41	294.14	293.66	295.09	293.49	295.13	294.42	293.66	294.42	293.53	292.03	293.19	294.89	295.15	294.78	294.85	293.48	294.04	294.24	294.15	295.08	294.88	294.99	293.5	293.35	293.56	293.71	295.17	293.82	293.86	294.66	292.44	293.43	293.91	293.86	294.46	295.22	292.84	293.59	293.02
328.59	326.32	327.21	326.79	326.44	326.14	326.18	327.26	327.91	327.01	327.65	327.16	327.22	327.87	328.13	326.17	326.62	328.02	327.18	325.93	326.61	327.82	326.83	327.42	327.21	327.01	328.16	327.04	327.31	326.93	326.32	326.3	326.12	326.78	327.15	326.5	328.72	326.89	327.35	325.42	325.69	326.75	327.13	327.32	326.84	327.18	326.32	327.42	326.75	328.1
292.98	294.22	293.72	293.65	294.54	293.89	293.43	293.44	295.6	294.67	294.66	293.61	293.54	294.18	293.32	292.17	293.56	293.04	294.54	293.07	294.19	293.96	293.49	293.73	293.54	293.57	292.65	295.25	294.32	293.89	292.36	293.6	293.59	294.98	293.78	294.36	295.02	294.13	294.16	294.1	294.43	293.73	294.64	295.45	293.96	292.42	292.94	293.92	293.44	294.39
300.28	301.19	300.7	299.75	300.68	300.95	300.52	300.45	300.66	300.4	300.27	301.32	300.13	301.93	300.48	300.96	301.28	300.62	301.18	301.92	300.5	301.19	301.94	301.96	301	300.68	301.84	301.16	301.57	300.98	300.3	300.29	301.89	300.65	300.71	301.47	301.03	301.23	300.1	300.37	301.08	301.51	300.35	299.64	300.99	301.74	299.91	301.77	301.14	299.64
317.67	318.79	318.67	318.44	317.31	317.15	318.13	317.99	317.19	317.87	317.69	318.31	317.78	318.55	317.32	318.49	319.13	317.83	317.35	318.9	317.71	319.47	317.99	317.93	318.23	318.56	317.06	316.63	318.81	318.28	319	317.07	318.22	318.52	319.48	316.98	317.8	316.94	319.68	318.76	318.49	318.29	317.48	317.75	318.57	318.12	317.72	318.6	317.61	318.23
327.81	327.97	327.44	327.68	327.24	326.03	327.38	328.7	327.24	328.07	326.51	326.48	329.05	327.92	327.77	328.24	327.48	328.71	328.06	327.48	328.68	327.36	327.42	327.76	327.28	328.73	328.2	328.99	327.37	329.3	327.26	328.02	328.14	327.8	329.19	327.49	326.54	327.7	326.81	328.57	326.93	326.91	327.28	326.57	327.26	329.16	326.04	327.47	327.76	328.79
301.25	303.43	300.79	299.87	299.16	301.56	300.7	301.56	300.55	300.97	300.65	301.09	300.61	301.51	302	301.27	299.85	303.28	302.03	301.22	301.29	301.16	300.51	301.61	300.69	301.87	300.7	300.05	300.66	301.45	301.85	300.07	300.82	301.08	300.39	300.24	300.72	301.29	301.34	302	300.01	301.39	302.26	300.98	300.8	302.01	301.07	302.26	302.18	301.81
311.51	310.7	309.58	309.82	310.12	310.55	310	310.82	309.17	309.7	308.79	309.11	310.07	310.07	309.64	310.09	309.1	309.99	309.63	309.53	309.45	310.11	310.31	310.51	309.07	309.21	311.04	309.94	309.74	309.85	309.91	311.48	308.88	309.3	308.65	310.32	309.71	311.02	309.65	308.39	310.22	310.23	310.04	309.31	308.62	310.66	308.77	310.43	309.97	309.51
305.47	305.04	305.21	304.81	305.71	305.75	305.64	304.11	305.73	306.11	305	305.27	306.95	304.96	306.2	305.07	305.47	305.16	306.08	305.66	304.95	305.11	305.87	306.05	305.47	305.52	305.49	305.6	305.53	305.63	305.93	306.46	304.96	304.71	306.43	307.3	305.58	305.48	305.24	305.5	305.8	305.68	305.15	305.91	305.91	303.86	305.08	306.07	306.6	305.89
294.2	293.03	293.85	293.07	293.63	295.05	294.35	294.38	294.39	294.3	294.6	294.28	294.16	292.86	294.15	293.37	293.39	293.79	294.09	293.21	295.04	293.15	294.12	294.12	294.58	294.35	293.43	294.96	294.09	294.97	293.87	294.59	294.32	294.15	293.8	294.59	293.38	294.82	292.75	293.25	293.08	293.47	293.66	293.45	293.62	293.3	294.89	294.59	293.54	293.68
317.51	318.66	319.5	317.73	317.5	317.96	318.73	317.47	319.26	316.81	318.24	317.15	317.88	318.77	318.44	317.67	318.68	318.69	318.57	318.92	318	317.87	318.05	319.05	318.51	317.15	318.23	318.16	319.51	318.12	317.58	319.64	318.19	318.84	317.96	317.72	318.29	317.94	317.44	318.35	318.03	317.48	317.22	318.52	318.3	317.97	318.43	318.68	317.79	317.07
318.97	320.08	317.63	318.76	318.69	319.79	320.27	319.25	319.75	319.33	318.87	320.32	318.95	319.67	318.14	319.4	319.05	317.92	319.83	319.04	318.57	318.94	317.81	320.01	318.96	319.57	318.77	318.87	318.86	318.17	320.26	319.41	318.17	320.98	318.22	319.85	319.58	318.91	319.44	318.65	319.43	319.19	318.59	318.75	319.24	319.29	319.42	321.2	318.98	319.36
318	317.19	318	318.72	319.4	317.38	317.89	317.06	317.62	318.58	318.31	319	318.01	318.19	318.08	318.93	316.66	317.64	318.69	318.21	318.35	317.51	319.22	317.88	317.77	318.28	317.48	317.62	319.09	316.23	317.57	318.81	316.81	317.02	318.55	318.59	318.73	317.49	317.94	318.52	318.68	318.14	318.1	316.86	317.29	317.52	317.34	316.88	318.76	318.64
314.74	313.51	313.61	314.91	314.69	313.19	314.8	313.48	313.45	314.29	314.73	314.98	313.94	313.99	313.99	312.68	313.9	314.74	313.65	314.14	314.14	315.02	314.58	313.51	314.17	312.56	314.04	313.81	313.83	313.68	314.06	314.31	314.33	315.32	314.82	312.47	313.89	313.6	314.22	313.23	313.35	314.66	314.31	314.39	312.48	314.69	313.35	313.44	314.84	314.31
297.43	296.21	296.83	298.21	297.41	296.2	297.75	295.65	297.08	297.15	297.78	296.53	295.2	297.26	297.05	295.68	297.09	297.14	297.94	297.78	297.62	296.5	295.76	296.74	296.43	296.63	296.03	298.03	296.52	296.82	297.23	297.01	297	296.9	296.48	296.76	297.09	296.9	297.55	296.71	296.4	297.37	297.89	297.49	296.7	297.47	297.25	296.59	296.46	296.18
306.53	306.57	307.38	307.59	307.48	306.93	306.77	305.16	306.07	306.17	305.69	306.14	306.31	306.16	307.78	305.45	304.92	305.71	306.03	306.69	306.67	306.28	306.83	306.88	307.13	306.51	305.64	306.7	306.5	306.19	306.33	307.01	306.5	305.15	305.9	306.47	307.02	306.44	305.73	306.21	306	305.75	305.76	307.24	304.97	304.77	306.09	305.61	306.82	306.98
319.68	318.55	317.62	318.56	318.83	319.77	318.55	317.55	318.57	318.17	318.68	318.67	318.67	318.12	319.05	318.05	317.36	318.92	317.57	318.69	318.49	318.21	318.44	319.89	318.04	319.31	320.04	318.26	318.27	318.18	317.98	318.6	317.79	317.94	319.48	319.14	319.38	317.33	318.28	320.08	319.12	317.99	318.05	318.55	319.63	319.41	318.27	319.11	318.2	318.56
306.36	303.65	305.87	305.44	305.36	305.08	304.83	306.35	304.64	305.01	305.52	305.29	305.08	304.51	305.24	305.85	304.77	304.59	304.65	305.1	306.23	305.7	306.17	305.98	305.07	306.51	305.7	303.53	305.98	306.01	304.63	305.18	305.64	305.3	305.99	305.39	304.7	304.84	304.36	305.47	304.54	305.37	306.41	305.69	303.9	305.52	306.22	305.85	305.85	304.6
303.72	304.08	303.93	304.57	304.25	305.95	304.57	305.52	304.13	305.33	303.84	305.98	304.19	304.95	305.41	304.3	304.7	304.54	305.68	304.84	303.94	306.16	303.95	303.96	303.43	303.73	303.79	304.91	305.15	304.7	304.54	303.76	304.62	305.29	303.54	305.23	303.62	304.69	304.09	305.41	304.18	304.38	304.61	304.56	304.71	304.32	304.54	304.76	305.24	305.15
294.55	294.75	295.27	295.33	294.36	296.72	295.49	295.91	296.53	295.15	295.32	294.78	296	294.31	294.51	295.19	295.28	295.06	293.64	295.27	295.24	294.27	294.31	293.91	295.18	294.78	294.36	294.73	295.82	294.58	294.21	295.41	295.26	295.91	295.65	295.17	296.56	293.86	293.95	295.55	295.57	294.64	296.12	295.46	293.88	294.98	295.5	294.3	294.6	294.88
315.65	314.67	313.97	315.23	314.29	314.97	315.6	314.91	315.37	315.44	313.69	313.98	314.65	314.91	313.9	313.47	314.44	315.23	315.9	313.81	315.66	315.28	316.41	314.91	315.57	314.09	314.28	314.25	315.41	313.87	316.02	315.13	315.96	314.57	313.84	315.3	315.2	315.25	315.32	314.82	315.42	314.41	315.41	315.25	313.45	315.89	313.78	314.33	315.05	316.03
302.32	302.5	303.11	302.2	303.62	302	302.7	303.29	302.7	302.52	304.21	302.39	303.95	302.74	303.98	302.98	302.01	303.7	302.16	301.98	302.22	303.71	303.17	303.13	303.4	303.05	302.59	302.45	301.99	302.19	303	302.54	302.72	303.49	303.42	303.06	302.96	303.03	302.81	303.31	302.27	303.33	303.37	301.66	302.92	303.83	302.55	302.19	302.96	303.7
295.99	297.33	296.45	297.25	295.44	295.47	298.44	297.94	296.05	297.21	297.19	297.69	296.9	296.24	295.56	297.11	295.65	295.79	297.18	296.85	296.06	295.91	296.71	296.11	296.52	297.35	297.74	296.16	298.36	296.77	297.39	297.38	297.07	297.2	296.84	296.37	296.54	297.65	297.62	296.15	296.7	297.07	296.02	296.28	296.18	296.25	298.13	296.53	296.86	295.93
317.96	317.39	316.08	316.81	316.38	316.33	316.84	318.04	317.32	318.13	316.73	317.78	316.62	318.02	317.23	316.48	316.55	317.98	316.39	317.03	317.95	317.15	317.59	318.61	317.13	316.5	316.07	317.72	317.84	317.94	318.4	318	317.14	317.46	316.36	316.98	317.13	317.27	316.76	317.53	317.65	316.54	316.82	318.15	317.7	319.36	316.72	317.83	317.57	316.58
300.08	299.87	300.32	300.74	299.98	300.68	300.25	301.15	298.5	298.95	299.29	300.01	299.87	300.09	300.61	300.53	299.42	298.96	300.32	300.32	299.87	300.38	301.47	300.82	299.67	300.92	300.63	300.39	300.32	300.14	300.35	299.89	300.18	300.63	299.8	299.92	299.1	299.49	300.67	300.2	299.76	301.05	299.54	299.19	301.06	300.13	300.36	299.69	299.97	300.76
313.38	313.88	312.89	314.03	313.84	312.79	313.57	313.18	313.89	313.89	313.43	314.01	313.63	314.51	314.82	314.9	313.55	313.11	314.72	314.53	315.01	313.18	313.52	312.76	315.02	314.04	314.84	313.27	312.82	315	313.63	313.45	313.42	312.93	314.28	312.92	313.68	315.3	313.43	313.47	314.06	314.85	314.21	313.98	313.31	312.58	312.63	312.75	314.74	314.06
303.97	302.95	302.9	302.87	302.38	303.65	303.77	303.7	303.6	303.86	304.1	304.31	303.7	302.44	304.26	302.91	303.04	304.15	303.92	303.31	303.83	304.31	304.52	303.29	303.07	303.31	303.77	303.35	302.08	303.51	303.68	303.2	303.89	304.22	304.09	303.77	303.53	303.26	302.53	301.54	302.51	303.68	303.79	303.42	304.1	304.08	305.33	304.08	303.83	302.61
309.23	308.64	308.2	308.38	310.05	308.17	309.61	309.97	308.74	309.48	308.78	308.99	308.93	307.16	308.88	309.81	308.32	309.11	307.93	308.66	308.78	309.76	308.24	309.13	310.42	309.28	307.12	308.77	307.74	308.62	308.29	307.95	309.78	309.24	308.97	309.55	309.13	308.17	309.79	309.11	309.58	309.89	309.2	309.36	308.25	309.61	309.05	309.72	308.89	308.75
294.65	295.16	296.01	293.82	295.26	295.06	294.92	294.22	294.83	294.33	294.18	295.78	295.93	294.97	296.22	295.27	294.36	295.69	295.95	296.38	295.15	295.81	295.35	294.8	296.38	294.85	294.74	295.74	295.83	296.32	294.45	295.99	293.65	295.22	296.34	295.73	296.67	294.11	294.65	294.83	295.23	296.33	296.25	295.81	294.73	294.32	296.13	294.58	295.26	294.62
318.56	317.36	318.21	318.51	317.96	318.46	317.67	318.22	318.4	317.67	318.22	319.23	318.16	317.94	317.62	319.03	317.54	318.92	318.72	317.73	319.14	317.78	317.63	318.76	318.08	318.09	318.76	318.47	318	318.5	319.34	317.98	318.13	318.39	317.19	318.91	317.95	319.03	319.3	317.81	316.32	318.38	318.61	318.67	317.71	318.99	318.63	318.54	318.22	317.9
303.23	303.98	302.89	304.47	303.04	303.64	304.84	303.41	304.39	303.09	304.16	303.92	303.73	303.23	304.99	304.23	304.63	303.42	304.02	304.53	302.31	304.21	303.95	304.31	303.57	303.79	302.77	303.41	304.96	304.67	304.61	304.24	302.9	303.37	303.1	304.41	304.6	303.95	303.39	304.83	304.9	304.21	304.29	302.76	304.54	303.57	304.43	304.25	304.61	302.8
303.44	301.73	302.82	302.76	302.85	303.42	303.65	301.94	304.78	304.27	303.8	302.97	302.89	302.58	301.45	303.43	302.07	303.93	302.11	303.44	302.68	303.56	302.99	304.87	302.91	303.44	302.52	303.21	303.93	303.05	304.97	303.27	303.59	303.17	303.48	303	303.5	303.35	303.83	303.26	303.49	302.89	302.94	302.83	304.43	303.94	303.16	302.97	303.63	303.29
313.23	315.16	315.53	314.87	316.03	314.25	315.74	315.57	316.14	314.03	313.97	313.96	315.49	315.13	314.41	314.4	314.64	316.57	313.97	314.67	315.78	315.75	315.05	314.91	315.19	315.28	314.76	314.32	314.7	315.17	315.57	314.74	314.14	315.02	315.41	314.59	316.05	315	315.13	314.91	314.29	314.2	316.26	314.19	314.21	315.17	314.51	315.41	313.38	315.07
295.65	295.33	295.24	295.06	294.31	295.53	295.71	295.34	294.26	295.4	295.65	294.68	295.94	294.94	294.23	295.05	295.28	294.58	294.91	294.98	294.72	294.61	294.28	295.93	295.41	295.06	296.54	296.31	294.64	295.6	296.01	295.86	294.8	294.56	295.6	295.56	294.12	295.15	294.46	295.33	296.51	296.15	294.45	296.61	295.7	295.18	294.25	294.82	295.5	294.33
315.7	316.95	315.81	316.4	314.6	316.62	315.45	315.79	315.2	315.34	315.59	316.42	314.07	315.38	315.87	315.12	315.48	315.63	314.07	314.51	315.69	316.72	315.03	315.33	316.38	315.59	316.15	314.71	314.83	316.37	316.81	317.21	315.46	317.64	315	316.14	315.03	316.77	315.29	314.79	315.62	316.22	315.74	316.4	315.58	316.51	316	315.36	315.28	315.23
328.44	327.83	327.96	326.54	328.99	328.65	328.31	327.32	326.82	327.72	328.75	327.86	327.56	327.5	327.23	328.52	327.34	328.04	328.2	328.67	326.85	328.51	327.38	326.95	326.73	328.3	328.4	327.83	327.02	328.09	326.04	327.93	327.19	326.35	329.12	327.6	328.06	327.82	327.02	327.74	329.35	328.3	328.28	327.37	328.42	327.6	327.56	327.56	327.48	328.94
299.76	299.66	299.61	300.45	299.5	300.12	299.03	299.77	299.73	299.76	300.12	298.32	299.26	298.63	299.29	299.89	300.15	299.83	300.75	300.91	299.81	299.97	300.19	300.3	299.77	299.01	299.6	299.3	298.88	299.76	300.31	300.6	300.76	299.72	299.85	299.27	299.68	300.44	300.52	299.68	300.15	300.35	300.12	300.83	301.34	299.06	299.44	300.63	300.4	299.21
316.93	317.05	317.12	317.79	317.26	317.67	317.34	317.47	317.36	316.58	318.01	314.76	316.38	316.83	318.11	316.19	316.5	317.37	317.36	316.79	317.15	317.66	316.93	317.91	318.69	317.01	317.51	316.95	318.08	317.69	317.51	316.92	317.91	317.3	318.23	318.41	317.57	318.22	316.97	317.06	317.73	316.39	317.84	317.49	317.12	318.11	318.16	317.57	316.64	318.12
317.62	318.85	317.34	317.43	318.27	316.6	316.71	317.35	315.18	317.73	318.34	319.05	316.29	316.64	318.25	318.07	317.89	316.99	318.29	316.22	317.35	318.3	317.35	317.35	318.21	317.25	317.37	316.75	317.55	318.62	317.53	317.46	316.51	317.08	316.94	317.15	316.3	316.95	317.64	317.55	316.9	317.75	317.24	317.44	317.02	318.22	317.92	317.44	316.63	317.05
312.64	312.39	312.8	312.45	312.37	313.98	313.12	314.55	314.83	313.82	312.57	313.09	313.08	313.16	314.05	312.04	312.61	313.34	312.93	313.18	312.55	314.06	313.09	313.33	315.4	313.53	313.05	313.4	311.99	312.94	312.87	314.07	312.4	311.82	311.9	313.77	313.18	312.82	314.01	313.14	313.41	314.91	313.03	312.75	312.88	313.03	313.48	312.23	312.81	313.48
313.8	314.68	314.51	314.29	314.79	315.57	314.21	313.7	314.42	314.31	315.41	316.03	315.02	314.62	313.74	314.23	314.86	315.23	314.52	314.58	314.13	315.3	315.03	314.2	314.85	314.34	314.5	314.54	315.11	315.69	313.91	314.49	314.85	315.08	314.94	314.75	314.95	313.31	314.17	315	314.08	315.21	314.65	314.02	314.38	314.41	314.8	313.76	315.77	315.51
312.65	313.19	313.35	314.3	312.47	312.98	313.82	312.98	313.98	313.46	312.84	312.15	312.09	313.39	314.08	313.89	312.03	313.78	312.12	312.81	314.74	313.93	312.65	312.83	312.04	313.29	313.3	313.38	312.74	313.48	313.42	313.72	313.29	313.2	313.67	313.91	313.65	312.51	313.02	314.4	313.93	313.57	313.65	313.63	315.61	313.77	312.91	312.89	312.62	313.44
305.02	305.34	305.38	305.66	305.77	306.31	305.5	304.95	304.11	305.19	306.16	306.94	305.04	306.7	305.6	305.17	306.58	305.31	305.51	304.7	305.38	304.54	306.45	304.77	305.83	305.67	306.14	305.04	305.99	305.7	306.26	304.51	305.21	304.74	305.68	306.06	305.89	305.26	305.21	305.06	304.13	304.7	306.08	306.04	304.42	305.95	305.89	305.65	306.14	305.99
314.18	313.28	312.83	314.72	313.25	313.05	313.49	313.31	313.32	314.92	313.02	314.35	313.67	314.06	314.22	314.67	313.6	314.36	315.29	314.38	313.32	313.74	313.77	313.03	314.47	313.56	313.95	314.65	313.49	313.74	314.75	313.09	313.93	313.18	314.04	312.82	313.45	313.12	314.5	313.94	315.28	313.72	312.78	313.37	313.02	314.3	313.23	313.8	314.61	314.47
319.5	320.5	317.95	318.57	318.9	318.65	318.59	319.15	319.74	320.26	319.13	319.9	319.59	319.34	318.47	320.9	318.8	320.31	318.57	320.29	320.51	319.32	319.09	319.61	319.1	319.67	320.1	319.63	320.05	319.88	318.09	319.16	320.05	319.11	318.86	319	319.61	318.8	320.16	319.16	319.84	319.81	319.68	318.85	319.49	318.47	318.66	319.07	319.67	319.24
311.17	310.9	311.75	310.78	312.38	311.52	311.23	310.79	311.83	311.75	311.83	311.84	310.44	312.2	310.71	311.52	311.36	311.61	311.91	311.79	311.24	311.55	311.91	311.77	311.95	311.92	311.33	312.23	312.99	309.89	311.77	311.88	311.19	311.57	311.73	311.72	311.2	311.86	312.36	312.32	312.37	312.47	311.22	311.73	311.16	310.82	311.91	311.52	311.03	311.86
317.71	318.13	317.68	317.54	317.37	318.57	317.99	318.56	317.93	318.08	318.41	318.99	317.36	317.57	319.21	317.75	317.48	318.32	318.47	317.21	318.09	317.3	317.55	317.23	320	318.41	319.04	318.7	319.38	317.34	319.15	318.98	318.73	318.01	319.03	318.06	318.51	318.54	318.68	318.42	319.26	318.88	317.49	318.13	317.5	318.4	316.77	318.46	318.45	318.26
313.08	315.08	314.5	315.52	315.69	314.69	314.05	315.45	315.62	315.14	314.26	314.5	314.61	314.71	314.85	315.43	313.74	315.51	313.82	316.4	314.17	314.88	313.73	314.96	314.68	314.28	314.9	315.25	312.88	315.79	314.17	316.47	313.92	314.42	314.34	314.38	313.88	315.57	314.04	314.24	313.37	313.89	314.89	315.74	314.25	314.4	315.54	315.24	315.18	315.56
294.36	292.74	294.52	294.98	293.18	295.03	295.52	294.93	293.46	294.87	294.47	293.74	294.45	294.9	293.52	294.52	294.43	293.3	293.37	293.05	294.4	294.88	294.58	294.08	293.45	294.98	294.35	293.71	293.89	294.5	293.66	293.92	294.34	293.45	294.9	295.13	294.95	293.97	294.61	294.14	293.18	293.6	293.46	293.27	293.56	293.56	294.78	292.79	294.41	293.93
293.98	293.23	293.34	294.73	294.13	294.36	294.59	294.49	294.12	294.52	294.23	294.45	294.64	293.84	294.97	293.73	293.55	294.27	295.23	294.24	293.76	294.9	295.63	293.1	294.05	294.71	293.18	294.1	293.83	295.33	293.66	293.78	294.75	292.58	293.15	293.72	294.28	293.86	292.67	293.38	293.76	293.66	294.52	294.39	293.62	293.97	293.84	294.03	292.98	294.24
318.62	318.41	317.81	318.14	318.95	318.81	319.34	318.91	316.18	318.74	318.33	319.23	318.41	318	317.39	318.93	319.35	318.52	317.92	318.82	319.49	317.66	318.63	318.25	319.37	317.18	317.45	317.94	317.81	318.2	318.76	318.58	318.67	317.66	318.97	318.53	318.46	317.73	318.23	318.63	318.52	317.83	318.14	317.91	319.56	317.11	317.59	317.95	318.75	319.05
314	315.26	315.02	314.11	315.02	314.22	315	316.08	313.44	315.97	313.84	315.11	314.71	313.56	313.89	315.12	315.81	314.67	314.42	315.09	314.68	314.65	314.08	315.64	314.29	314.98	316.63	315.28	314.68	315.02	315.09	314.86	314.44	315.59	314.88	315.5	315.12	314.26	314.37	314.38	314.76	314.72	314.54	315.3	315.25	315	314.28	314.85	315.19	314.78
292.93	295.1	295.03	294.87	294.1	293.69	293.77	293.87	293.66	294.05	294.21	293.34	295.14	294.19	294.95	293.19	293.46	293.87	294.8	294.79	293.21	294.75	292.85	292.92	295.16	293.55	293.77	293.69	294.63	294.05	294.16	295.04	293.68	294.26	294.04	294.06	294.44	294.18	293.58	293.51	293.35	294.74	293.65	294.5	293.76	294.74	293.8	293.07	294.6	294.72
294.87	295.23	295.31	295.12	294.12	294.56	295.23	295.35	294.28	294.27	295.19	294.14	294.05	294.72	295.08	295.03	295.22	294.12	295.05	294.88	294.09	296.13	294.01	295.21	294.63	294.58	294.22	295.6	295.32	295.64	294.74	294.66	295.7	294.72	294.67	294.11	294.82	294.32	295.15	294.38	293.98	293.81	295.27	294.79	293.74	295.83	296.29	293.49	295.47	294.21
318.49	317.04	317.42	317.65	317.3	317.88	316.66	317.07	318.46	318.53	317.88	318.44	320.12	317.46	318.88	318.49	318.7	317.73	319.2	318.47	317.81	317.32	318.48	318.59	317.27	317.33	317.34	318.21	317.99	317.74	317.35	317.12	318.23	317.83	318.27	318.44	317.92	318.15	318.06	317.96	316.54	317.67	316.93	318.98	319	318.51	318.03	318.49	318.34	319.14
295.86	295.64	296.94	296.67	296.48	296.09	296.56	297.71	296.72	296.09	296.72	297.28	296.71	297.8	294.84	297.3	297.12	296.93	296.44	297.35	296.25	297.61	296.25	297.37	296.18	296.42	295.14	296.09	296.48	296.4	297.9	296.7	297.36	296.92	296.31	297.58	297.37	297.21	296.22	296.71	298.46	297.62	296.08	296.32	295.95	296.72	296.04	298.23	295.6	298.4
308.37	309.87	309.22	308.83	308.03	308.72	308.26	309.04	310.29	309.14	309.73	309.09	308.63	309.09	308.41	308.54	308.69	308.26	308.84	308.88	309.85	309.72	309.09	307.9	309.13	308.59	308.42	309.49	309.15	309.57	308.65	308.52	308.82	308.51	308.23	309.08	307.92	307.97	308.21	310.4	308.25	308.96	307.41	309.47	308.73	307.78	308.09	309.12	306.73	308.94
313.1	315.78	314.33	315.88	315.15	315.34	314.72	315.16	315.06	315.57	316.41	314.73	313.92	315.73	314.75	314.47	315.19	313.35	315.44	315.18	314.36	314.86	314.88	315.69	314.45	315.02	315.78	313.35	313.5	314.2	316.13	314.06	315.53	314.62	314.83	314.43	316.22	314.72	314.71	314.13	314.72	314.73	315.74	315.55	314.3	314.63	314.21	314.99	315.13	314.25
306.01	305.23	305.04	304.74	304.52	303.87	306.25	303.55	303.31	304.75	303.83	305.01	303.99	305.81	305.1	305.53	305.27	306.04	303.16	305.71	304.83	304.32	304.81	304.1	304.29	303.28	305.65	304.8	305.89	305.27	304.72	304.92	304.81	303.4	304.48	304.27	304.31	304.05	305.89	304.27	305.37	303.85	304.42	305.5	306.31	304.79	305.99	304.79	304.46	305.87
303.59	306.46	304.22	305.54	305.08	304.06	304.72	305.27	305.4	304.44	304.2	306.07	304.84	305.75	304.14	304.89	306.27	305.43	305.14	304.32	305.21	305.24	305	304.95	304.7	305.42	304.81	305.73	305.21	306.23	305.02	305.17	305.3	305.09	305.5	305.48	305.1	305.97	305.65	304.03	306.95	306.26	304.54	305.05	305.05	305.87	305.7	305.45	304.8	305.5
303.76	301.94	303	303.35	302.18	302.12	303.24	302	302.75	302.6	302.88	303.43	302.68	302.35	303.53	302	302.96	303.26	300.63	302.87	301.55	303	302.21	302.26	301.75	302.12	302.08	304.13	302.99	303.08	301.21	303	302.69	303.86	301.34	301.95	302.5	302.87	301.84	302.57	303.24	303	302.44	302.68	302.07	302.53	303.42	301.28	303.53	302.96
307.5	307.28	308.05	305.95	305.99	307.24	307.24	307.08	307.17	306.68	307.93	306.48	307.01	307.15	306.8	306.74	307.67	305.26	305.84	307.01	307.91	306.75	307.89	306.66	305.43	305.64	306.4	306.4	307.72	306.55	306.59	306.36	306.94	307.55	307.09	305.67	305.98	305.13	305.68	306.25	306.69	307.2	305.54	306.97	306.4	306.94	307.2	306.18	306.4	306.49
303.39	303.02	302.87	302.92	302.05	302.59	301.96	303.05	302.42	302.99	303.56	303.5	303.61	303.84	303.44	301.71	303.31	302.04	302.66	302.26	302.73	302.36	302.72	303.12	301.01	302.52	301.96	302.13	301.84	302.93	302.54	302.4	301.79	302.7	303.8	302.84	302.05	302.54	303.64	302.79	303.66	301.78	302.03	302.82	301.78	303.05	301.98	302.71	303.14	302.03
309.86	310.55	309.32	309.06	310.24	310.23	310.46	309.39	310.22	309.82	309.61	310.62	309.59	309.13	309.66	310.19	309.77	309.69	309.53	309.86	309.87	309.44	309.45	311.35	309.46	310.08	308.41	308.89	309.32	310.02	309.45	310.55	309.64	309.03	309.18	309.03	309.8	309.79	309.04	310.01	309.79	309.71	308.89	311.1	309.28	309.23	309.3	309.42	309.57	309.19
293.27	293.82	293.72	294.73	294.19	294.86	294.04	293.96	294.42	293.9	294.41	294.63	293.4	292.95	293	294.93	293.63	292.85	293.94	294.22	294.27	294.51	293.9	294.48	292.07	293.96	292.61	294.31	293.91	294.8	293.77	293.43	293.96	293.94	294	292.95	294.75	293.34	294.66	293.06	294.65	293.78	293.57	294.86	294.26	294.08	293.94	293.95	294.55	293.94
316.19	316.75	315.15	317.01	315.11	317.41	316.05	315.68	315.72	316.79	315.71	314.37	315.01	316.28	315.99	316.09	316.73	317.35	316.01	316.21	316	315.56	316.27	314.87	315.54	316.28	315.67	314.58	315.05	315.95	315.49	315.45	316.81	315.31	315.68	315.87	316.62	316.43	316.54	316.42	315.65	315.03	315.51	315.87	315.51	315.01	315.41	315.2	315.72	316.75
305.48	305.93	303.94	305.74	304.05	304.37	303.64	304.53	304.84	304.49	303.53	304.14	304.46	304.51	304.26	304.63	305.67	304.69	304.49	303.37	304.88	304.28	303.96	304.86	305.38	305.09	304.32	305.51	303.84	303.99	304.51	304.6	303.51	304.23	304.88	305.67	303.51	304.85	305.48	305.19	303.47	303.77	304.81	305.36	303.68	304.3	303.78	305.07	303.79	304.28
302.14	303.58	303.56	304.2	303.51	304.5	304.82	304.46	303.28	304.13	303.55	302.99	303.35	304.1	304.56	303.12	303	303.91	304.28	304.81	304.42	304.53	302.23	304.72	304.5	304.31	303.93	304.86	303.13	303.56	304.91	304	302.91	303.9	304.35	302.38	303.85	303.91	303.4	303.71	303.05	303.79	304.56	304.55	303.61	303.9	302.84	305.35	304.02	302.93
313.27	311.76	311.58	312.59	313.92	312.52	312.86	312.59	312.33	311.14	312.4	314.16	312.65	311.79	313.27	314.59	312.91	311.74	311.73	312.96	311.64	311.94	313.98	312.61	312.65	312.67	312.76	312.23	312.43	313.25	312.08	312.61	312.44	313.24	313.24	311.85	312.97	312.95	312.8	312.62	311.62	311.93	313	312.75	313.54	312.41	313.19	312.46	311.78	312.07
293.83	292.33	293.47	292.73	294.01	294.25	294.55	294.61	293.9	294.09	294.15	295.25	294.53	295.17	293.88	294.59	294.93	293.64	294.94	293.38	294.75	294.63	294.13	293.19	294.08	293.12	294.54	293.76	293.85	293.45	292.7	293.13	294.04	293.66	292.28	294.39	293.05	292.96	294.24	295.4	293.81	292.9	294.29	294.1	294.87	293.92	293.27	293.66	294.21	294.02
320.29	318.15	318.81	319.52	319.43	319.28	318.89	320.14	318.04	318.95	319.32	319.28	318.97	319.71	319.6	318.32	318.93	318.47	319.22	319.99	319.67	318.01	318.99	319.66	320.17	318.36	318.84	319.58	319.18	320.16	318.57	318.87	318.36	319.06	318.6	319.69	319.3	319.39	319.29	320.02	320.17	318.06	318.61	318.83	318.7	319.46	318.85	318.94	318.55	319.39
313.13	312.66	312.64	313.46	313.98	312.99	313.59	313.8	313.65	313.04	312.66	314.86	311.88	313.63	313.59	312.44	314.6	314.12	313.71	313.28	312.5	312.65	313.27	313.3	313.01	312.9	312.74	313.33	313.79	312.52	313.77	313.65	313.76	313.18	313.11	313.02	314.17	313.52	313.47	313.14	314.7	313.62	312.68	312.8	313.48	312.94	312.95	314.58	313.29	313.98
305.65	303.95	304.28	306	303.79	303.97	302.83	304.05	303.61	304.78	304.02	305.18	302.88	305.95	305	303.81	303.81	304.43	303.58	304.24	303.89	305.77	304.07	304.01	305.39	304.43	303.56	303.87	303.53	303.65	303.46	304.76	305.12	303.87	304.24	304.54	305.38	303.97	304.49	304.6	305.57	304.39	305.92	305.75	303.45	303.54	304.04	304.19	304.63	304.39
304.52	303.61	304.89	305.13	304.29	302.89	303.71	304.19	304.02	304.15	305.11	304.75	304.32	303.68	304.98	305.64	302.96	305.36	306.03	303.9	303.73	304.78	303.75	303.79	303.79	303.68	304.2	305.6	304.34	303.94	304.75	305.17	305.01	303.42	304.36	303.72	304.29	303.84	304.44	304.17	304.14	303.7	303	305.5	304.21	304.53	304.05	304.96	305.08	303.89
302.53	302.06	301.65	302.13	303.94	302.72	302.04	303.51	302.86	303.04	304.22	302.09	302.13	302.84	300.83	303.2	302.48	303.64	302.22	302.62	303.73	303.26	303.81	302.91	302.9	301.95	303.08	303.71	302.33	302.65	303.73	303.12	303.64	302.26	303.3	301.6	302.68	301.62	303.17	301.34	303.27	302.19	302.2	303.38	303.31	302.74	304.59	301.79	302.85	302.57
320.46	318.03	318.96	317.76	318.86	318.9	318.63	319.27	320.02	319.56	319.13	319.77	319.98	319.75	318.69	320.78	319.17	318.62	319.6	319.32	318.83	319.04	319.4	318.59	318.56	318.29	320.21	318.19	320.33	320.27	319.44	318.38	319.93	319.62	319.07	318.65	318.94	318.65	318.9	318.83	319.36	320.26	320.25	318.84	319.07	318.78	320.13	319.45	319.65	319.28
302.47	303.5	302.9	304.52	302.97	303.19	304.09	302.7	304.95	303.41	302.96	302.36	303.33	303.65	304.98	303.92	302.9	303.96	304.77	303.21	303.66	303.16	301.79	303.58	303.5	303.46	303.4	303.39	303.13	304.36	302.24	301.95	303.02	303.97	303.32	303.78	303.79	302.78	302.73	302.95	302.88	302.3	302.26	303.88	303.62	302.58	302.03	301.69	303.3	304.98
328.12	328.01	327.92	327.98	328.82	328.41	326.76	328.77	327.15	327.68	326.88	327.63	327.74	327.56	327.3	327.37	327.34	326.36	328.59	328.75	327.09	328.39	329.25	327.7	327.19	327.99	327.25	326.67	327.69	328.32	327.74	327.85	329.52	327.52	328.48	327.43	327.91	327.81	327.98	326.57	327.94	327.71	328.09	327.63	328.84	328.16	327.44	328.86	327.57	328.15
304.39	303.12	303.7	303.07	304.27	304.38	303.82	303.91	303.55	303.77	303.35	302.86	302.92	304.08	302.63	303.52	303.17	302.99	302.31	301.38	303.96	302.5	302.69	303.94	304.03	303.67	303.16	303.86	303.56	303.55	303.67	303.75	304.46	302.99	303.25	304.04	302.7	304.58	304.47	302.45	303.98	303.46	302.4	301.74	302.31	303.32	303.17	302.86	302.07	304.15
312.91	313.21	312.77	312.82	314.63	313.88	313.36	312.82	313.58	312.94	313.35	312.24	312.86	311.69	313.61	313.73	313.79	313.32	313.96	312.82	313.29	312.32	312.83	313.08	313.14	313.7	314.28	314.13	313.19	313.87	312.64	313.92	312.78	312.97	312.72	313.54	312.82	312.74	313.4	314.13	314.4	312.49	313.2	313.6	313.37	312.84	312.59	313.11	313.14	312.95
317.54	318.32	318.1	318.64	318.92	318.36	320	319.19	317.23	318.87	317.39	318.37	318.42	317.57	318.03	316.67	318.8	318.15	318.92	318	318.3	317.14	318.26	319.62	318.53	318.54	317.7	318.29	317.92	318.62	318.07	318.44	317.03	317.28	318.37	317.99	318.68	317.49	317.58	318.73	317.91	318.5	318.88	317.08	316.25	318.32	318.9	317.87	317.5	317.41
305.52	305.57	305.97	304.79	304.82	305.25	305.05	304.53	304.81	304.08	305.49	306.06	305.97	305.62	304.42	305.32	304.63	306.06	305.75	305.03	304.1	304.37	304.74	304.89	305.93	306.07	305.25	305.06	305.57	305.5	305.42	305.63	304.7	306.46	305.2	304.1	305.02	305.54	305.23	305.79	305.88	305.96	303.55	304.47	304.43	305.25	304.11	305.33	305.41	306.07
316	314.64	314.98	314.78	316.17	315.21	314.81	315.48	315.77	315.94	315.13	316.24	315.62	316.22	315.34	315.25	317	316.19	315.71	316.67	315.18	314.23	315.35	315.53	314.89	315.71	315.44	316.27	315.84	315.49	315.2	315.41	315.31	317.08	315.71	315.77	315.38	315.87	316.8	316	314.5	314.97	317.29	315.94	314.78	314.65	315.3	315.44	316.32	314.76
302.81	301.97	303.95	302.27	303.08	301.92	304.52	302.7	303.28	303.34	302.8	304.11	302.93	301.57	302.63	302.41	303.06	302.74	301.79	302.65	303.59	303.15	303.73	303.67	303.64	302.86	302.99	302.79	303.04	303.5	302.84	303.35	302.25	303.54	302.93	302.66	303.28	303.38	303.36	303.03	302.29	303.08	302.25	303.07	303.25	302.46	301.89	302.24	302.95	301.17
324.79	323.73	324.28	324.2	325.61	324.55	324.91	324.33	325.46	324.06	324.18	325.24	324.99	323.16	324.21	324.38	323.87	324.86	325.35	324.04	325.59	324.54	326.07	324.39	324.22	324.88	325.18	325.36	324.03	324.36	323.89	324.56	324.64	323.99	325.34	324.44	324.99	324.82	325	324.36	323.16	325.69	324.65	324.92	324.85	322.81	323.77	324.44	323.67	324.99
308.04	308.27	308.43	308.83	308.42	309.9	309.03	309.25	307.9	308.47	307.39	310.03	307.27	309.49	307.58	308.26	309.23	308.67	308.93	308.33	308.88	309.02	308.39	307.78	308.46	309.87	308.57	308.98	308.07	307.9	309.06	308.22	309.03	308.24	308.38	308.71	308.54	309.66	308.84	310.12	310.03	308.3	309.73	308.79	308.26	308.56	308.42	310.18	309.52	307.97
327.3	327.25	327.95	327.57	326.17	325.96	326.6	326.98	326.24	327.25	327.05	327.69	325.52	327.66	326	327.5	326.34	327.88	327.03	327.07	326.85	326.59	328.12	327.13	326.99	327.4	326.9	326.59	326.95	327.16	327.1	327.72	326.61	326.5	326.63	326.13	325.93	326.9	326.92	326.58	326.62	327.13	325.98	326.28	326.7	326.66	326.98	328.2	327.48	326.73
315.48	316.48	316.45	318.16	316.62	315.65	316.98	315.78	316.48	315.99	315.96	317.26	317.47	316.91	318	316.3	315.31	317.2	315.84	315.85	317.34	316.2	317.89	317.38	316.62	316.48	315.99	316.52	315.28	316.46	317.17	317.59	316.14	316.7	316.37	314.52	317.26	316.34	316.66	315.97	316.82	316.05	316.37	316.25	316.33	317.17	317.38	316.14	317.29	317.37
310.9	310.53	311.54	309.76	310.91	311.37	310.62	310.76	311.75	310.76	310.23	311.33	311.14	310.71	310.92	310.88	310.39	309.13	310	311.02	310.36	311.36	312.62	311.2	309.82	311.63	310.78	311.14	311.26	311.58	311.26	311.56	309.95	310.89	311.21	310.75	311.23	310.74	308.72	311.07	309.98	311.11	311.47	311.92	309.83	310.99	310.77	312.38	310.74	309.63
314.32	315.8	314.19	316.45	314.91	314.13	315.35	314.76	314.64	315.14	315.46	315.28	314.87	313.96	315.36	314.59	314.54	314.57	314.94	315.16	314.74	314.23	314.55	315.82	315.82	314.56	315.72	316.47	314.98	315.69	314.9	314.88	314.26	315.28	314.93	314.75	315.19	314.87	313.95	314.76	315.21	315.53	314.57	316.19	315.45	315.66	314.03	315.02	313.82	313.44
314.46	315.21	315.72	312.74	315.85	314.69	316.13	314.9	315.04	316.58	314.64	313.75	314.37	316	315.26	314.56	314.27	314.86	314.66	315.43	315.57	315.25	315.8	314.79	314.2	314.71	315.62	313.23	314.61	315.45	314.24	314.85	314.25	315.36	315.68	314.95	315.68	315.31	315.05	315.94	314.49	314.89	315.67	315.34	315.46	315.02	314.21	314.32	315.1	314.29
318.13	318.56	317.46	317.08	318.54	318.96	319.4	316.91	318.08	318.14	318.9	317.62	318.82	318.37	317.17	319.02	318.33	319.45	318.21	318.7	318.75	318.01	318.31	318.18	317.43	319.32	318.86	318.54	318.07	318.61	317.8	318.39	318.52	317.49	317.19	319.81	318.73	317.12	318.89	317.86	319.04	318.95	317.92	316.9	319.92	318.99	319.77	318.35	319.11	317.63
316.98	315.86	316.23	314.09	314.59	314.58	314.84	315.15	314	314.19	316.09	314.91	315.03	314.92	316.9	315.13	314.95	315.47	315.43	315.09	314.11	315.42	314.04	315.02	314.88	314.76	315.9	314.95	315.23	315.1	314.67	314.35	315.71	314.43	314.75	315.24	315.91	315.03	314.61	315.07	314.29	314.08	316.06	313.92	315.44	315.21	315.27	315.98	315.39	314.88
327.55	327.5	327.78	326.28	327.8	328.61	327.72	327.41	328.05	327.25	328.48	328.3	328.24	328.09	328.04	327.38	328.22	328.17	327.78	327.98	328.21	328.02	326.35	328.62	327.62	327.16	327.74	328.4	327.97	326.17	327.55	328.38	327.91	327.68	329.01	327.16	327.53	328.17	328.76	326.86	328.07	326.46	327.72	327.47	329.28	328.42	327.02	327.26	327.12	327.39
304.11	302.15	302.72	303.53	301.66	301.15	302.31	302.79	302.45	302.67	301.94	304.97	301.72	301.6	302.22	302.39	302.47	303.96	302.5	302.23	302.35	301.43	302.57	302.74	302.11	302.31	303.67	302.37	303.88	301.98	302.53	301.84	301.73	302.96	302	302.64	302.4	303.4	302.37	302.89	302.67	301.82	303.68	302.94	301.76	303.85	303.1	303.11	301.92	302.07
312.44	312	311.76	311.72	310.14	311.11	311.07	311.87	311.49	311.61	311.82	310.96	312.01	311.24	311.27	310.89	311.67	311.17	310.7	311.3	311.36	312.21	311.19	310.6	311.72	311.48	311.94	311.85	311.15	311.53	311.57	312.22	312.45	312.41	311.17	311.87	311.12	310.68	312.23	310.92	312.68	311.02	311.81	311.55	311.92	310.88	311.87	311.12	311.62	310.96
303.88	303.75	304.76	303.49	303.67	302.99	302.84	302.58	304.41	301.94	303.18	302.44	303.75	304.16	303.44	302.38	302.4	303.59	305.01	303.84	303.06	302.77	304.59	304.23	302.59	304.18	303.99	304.76	303.93	303.32	301.78	302.53	303.29	303.21	303.23	303.94	303.63	303.96	302.38	304.69	304.14	303.74	302.59	302.7	303.69	304.74	304.48	304.18	304.07	303.73
301.05	300.52	301.32	300.93	301.3	300.14	302.29	300.2	302.24	300.49	302.3	301.92	301.67	300.83	301.43	300.46	301.82	301.97	301.63	301.6	301.87	301.31	300.56	301.4	301.22	301.54	301.09	301.84	300.62	301.59	302.3	301.63	299.51	300.67	301.04	300.08	301.4	301.44	300.28	301.8	302.18	300.33	300.47	300.43	300.88	301.43	299.93	302.02	300.34	301.83
316.45	315.85	316.18	315.51	316.34	315.71	314.93	316.9	315.87	315.47	316.78	315.87	315.91	315.89	315.59	315.85	315.49	316.01	315	315.88	315.35	316.32	316.53	315.97	317.02	317.07	315.06	315.36	314.89	316.98	315.47	316.34	315.78	315.54	315.13	314.83	315.6	316.47	316.35	315.51	315.4	315.53	315.08	314.22	314.13	314.75	315.44	316.72	315.36	316.92
317.12	315.62	317.34	314.43	318.2	316.27	316.77	317.81	317.29	316.38	315.99	315.85	316.87	316.99	317.06	316.76	316.9	315.28	318.55	316.83	316.63	315	316.12	316.07	317.12	316.75	316	318.28	316.16	316.17	315.03	317.88	315.26	317.7	316.19	315.62	316.57	316.36	316.87	317.31	317.47	316.25	315.82	316.4	315.76	316.83	316.91	318.93	316.8	316.57
317.46	317.68	318.06	317.37	317.87	317.69	319.1	317.18	317.66	318.82	319.16	317.27	317.69	318.77	316.32	318.2	319.12	317.86	318.31	318.1	317.99	317.89	317.7	317.1	318.76	317.96	318.95	318.2	318.69	317.71	318.36	318.23	319.9	319.07	317.84	318.92	317.46	318.49	318.51	317.82	318.68	317.79	319.12	318.41	318	318.57	318.19	317.24	318.69	319.08
306.04	305.19	306.29	306.9	307.37	306.38	306.02	305.73	308.13	305.88	305.24	307.04	305.29	306.32	306.95	305.59	304.87	305.18	306.93	305.5	306.77	305.19	306.12	306.2	304.87	306.87	306.07	306.14	305.43	305.32	307.53	306.37	307.15	307.41	306.76	306.32	306.96	305.72	305.42	306.49	305.88	306.51	304.91	305.99	307.09	306.7	305.96	306.83	306.04	304.89
305.87	306.49	306.07	305.26	306.15	305.81	306.36	306.09	305.97	305.62	306.69	304.98	305.31	306.05	305.46	307.16	306.11	305.68	306.29	306.44	305.14	305.89	305.85	306.64	306.53	305.22	306.34	304.95	305.94	306.66	306.86	305.08	306.44	305.86	306.59	305.91	306.81	306.42	306.47	306.1	304.94	306.38	306.49	305.55	306.39	306.2	305.76	305.97	304.74	306.33
312.32	311.01	312.75	311.94	313.44	311.82	312.98	313.21	312.48	312.2	312.09	311.81	312.16	311.61	311.64	312.92	311.66	313	311.87	311.61	310.9	313.02	312.32	312.14	312.6	311.7	311.89	311.58	311.63	312.25	311.84	312.84	312.1	310.81	310.82	312.7	313.06	312.19	312.23	311.91	311.94	312.74	311.92	313.45	312.96	311.61	313.84	311.6	311.3	310.94
302.08	303.48	302.31	303.24	303.04	303.2	303.33	302.74	303.13	303.12	302.06	302.31	302.46	302.44	302.43	302.47	303.21	302.86	302.75	302.5	302.29	303.99	301.42	302.94	303.59	303.64	302.65	302.24	302.36	302.37	302.72	302.19	303.4	302.29	303.92	303.15	302.49	301.48	303.25	302.64	301.61	302.65	303.32	303.52	303.21	302.58	301.23	303.98	303.2	303.88
308.17	308.47	307.49	308.94	308.17	307.19	307.16	306.78	307.04	307.19	307.09	307.7	305.99	306.82	305.54	306.34	306.94	307.15	308.06	306.32	306.75	307.63	307.71	306.96	307.12	307.79	306.71	307.01	307.08	307.59	306.72	308.12	307.47	306.79	307.36	306.83	307.49	308.02	307.12	306.19	306.94	307.94	306.68	307.23	307.8	307.08	307.73	307.53	307.89	307.29
306	305.72	304.93	305.95	304.47	306.08	306.7	305.69	304.69	305.31	305.28	304.6	306.36	305.83	305.12	305.36	305.75	306.15	305.51	303.95	305.97	305.93	305.62	305.64	305.08	305.15	305.16	305.29	306.3	305.77	305.61	306.01	306.21	305.92	305.65	305.96	304.61	304.03	306.07	305.34	305.91	304.5	305.86	306.12	306.37	305.75	306.34	305.9	305.69	305.12
303.48	302.69	304.08	304.31	303.99	302.1	303.17	304.11	304.23	303.35	303.34	304.98	303.76	302.49	302.91	303.07	302.93	304.91	303.68	303.39	303.01	303.3	302.16	304.65	303.95	301.61	302.72	303.29	301.76	303.66	303.76	303.48	302.52	303.77	302.78	303.21	302.81	303.61	303.77	302.1	302.27	303.75	303.21	303.14	304.37	303.1	302.36	303.61	303.42	303.96
315.9	316.66	317.64	317.38	318.04	317.6	315.97	318.18	317.16	315.99	318.01	316.91	316.37	317.42	316.38	317.32	316.8	317.65	317.17	317.59	316.88	317.38	317.02	315.58	317.26	316.71	317.43	317.72	317.51	317.79	315.37	317.32	316.82	316.73	316.24	317.45	316.29	317.37	316.9	316.17	317.81	318.29	316.75	317.3	316.92	318.06	317.81	316.71	316.84	317.8
318.41	318.39	317.4	318.26	317.97	318.47	319.11	318.4	318.34	319.04	319.44	318.76	317.58	320.47	319.47	319.14	318.33	318.37	318.81	318.85	318.35	318.33	319.6	318.92	317.65	318.75	317.83	318.84	318.57	319.83	319.87	319.62	318.87	319.1	318.24	317.62	318.13	317.44	318.66	318.53	317.75	319.15	317.23	319.25	319.17	318.89	319.25	318.43	316.87	317.03
301.04	301.59	301.61	301.37	300.84	300.87	301.48	300.69	300.79	301.42	301.63	301.14	302.06	301.66	299.66	300.19	300.98	301.19	300.81	301.48	302.03	301.03	300.02	301.46	300.33	300.51	300.32	300.66	300.91	301.59	300.83	301.04	301.7	301.54	300.61	299.67	300.67	302.07	302.36	300.45	300.39	301.81	300.52	301.46	300.7	300.76	301.21	300.24	301.2	301
304.05	304.36	303.11	303.34	304.15	304.3	304.21	303.82	305.35	302.8	303.51	304.38	305.05	303.41	304.14	303.97	304.31	303.61	302.8	304.6	303.96	303.29	305.41	304.2	305.01	303.43	303.6	303.83	304.74	304.11	303.24	303.38	303.44	303.99	302.68	304.14	303.25	304.15	304.04	303.95	303.44	303.52	303.81	304.39	304.91	304.51	303.22	303.98	304.23	302.94
301.97	302.9	302.42	303.21	303.26	303.73	303.09	302.61	302.87	303.51	303.37	301.37	302.44	301.59	303.09	303.2	303.77	302.87	302.77	303.5	302.59	302.68	303.53	302.73	302.77	302.55	302.96	303.58	303.05	302.33	303.26	302.65	303.21	303.04	303.87	303.12	303.1	303.92	304.18	303.27	303.36	302.29	302.87	304.07	303.09	302.62	302.49	303.89	302.75	302.29
305.81	306.07	305.39	305.94	305.35	306.08	304.94	305.26	305.69	306.48	305.02	306.24	305.58	304.62	305.65	306	306.09	305.78	306.09	306.76	305.15	305.13	305.03	305.68	305.36	306.08	305.38	305.38	306.44	306.1	304.87	305.79	304.64	305.17	305.7	305.53	305.35	305.46	304.77	304.7	306.26	304.95	305.38	305.88	305.78	306	305.37	306.29	304.91	305.58
305.89	306.3	305.21	306.13	305.95	306.94	306.02	307.19	305.35	305.08	306.24	306.07	306.58	306.42	306.01	306.24	307.09	304.73	307.35	304.68	307.36	305.52	306.57	305.56	305.75	306.58	305.72	307.5	306.69	306.47	306.73	306.94	307.26	306.7	304.79	306.06	306.98	306.53	306.73	306.9	305.9	306.53	306.04	306.66	306.74	307.1	306.09	306.16	306.25	306.52
305.26	305.84	304.82	304.21	306	304.63	305.46	305.33	305.23	306.2	304.96	305.41	306.05	305.21	306.22	305.6	304.33	304.33	307.18	305.09	304.69	305.14	306.15	304.41	305.01	305.17	305.9	305.66	304.52	305.59	306.5	305.5	305.35	304.92	305.48	306	305.3	306.34	306.08	304.19	305.27	304.67	302.89	303.99	304.85	304.58	304.17	304.15	307.04	306.89
313.32	314.29	313.56	313.68	313.58	314.33	314.54	314.48	314.4	314.66	313.39	314.75	315.22	313.62	313.88	314.07	313.73	314.34	313.42	313.2	314.31	314.1	315.06	313.46	313.21	313.55	313.6	313.11	315.17	313.46	315.13	313.63	313.77	313.99	313.39	313.95	312.9	314.5	314.47	312.48	313.5	312.81	313.11	314.05	314.72	313.38	313.08	312.78	313.23	311.76
309.6	308.77	309.66	307.66	309.12	307.89	307.15	309.49	309.04	309.11	307.72	307.48	307.56	307.61	308.88	308.08	308.95	309.27	309.56	308.13	308.15	308.87	309.4	309.58	308.75	306.87	308.17	308.9	308.94	309.32	308.92	308.8	308.93	307.89	308.88	308.48	308.84	308.49	308.02	308.26	309.08	308.84	308.11	308.37	307.96	308.66	308.64	308.61	308.75	308.92
301.35	301.33	300.34	300.7	299.92	301.38	300.77	301.01	299.8	302.09	300.75	301.56	299.88	300.39	301.55	301.7	301.61	301.73	300.8	301.81	300.23	300.82	300.41	300.08	301.11	301.28	301.42	301.25	302.33	302.49	301.16	301.22	299.86	301.13	301	301.27	300.55	300.23	299.68	300.81	300.93	301.62	301.12	300.98	301.27	301.11	300.95	300.29	301.5	302.78
294.66	294.45	293.97	293.25	295.46	293.81	294.33	293.33	294.25	293.49	294.56	293.57	293.14	294.43	293.99	294.28	293.77	294.57	293.78	294.2	292.67	292.61	294.75	293.68	292.63	294.67	294.28	293.54	293.78	293.06	292.59	294.51	294.28	294.17	294.32	293.47	293.09	294.42	295.08	293.87	293.08	294.34	294.64	292.82	293.66	293.45	294.26	294.05	295.22	294.79
296.96	296.97	296.72	296.64	297.87	295.94	296.12	297.04	296.74	296.31	296.78	296.48	297.94	297.08	296.96	296.22	297.24	297.85	296.3	297.7	296.55	296.68	297.25	296.23	297.03	296.41	296.55	296.71	296.55	296.94	297.09	296.17	297.76	296.23	297.07	296.41	297.63	297.98	296.09	296.75	296.4	297.18	296.35	296.84	296.61	296.37	297.54	296.78	296.95	297.41
314.24	312.37	312.73	314.15	313.04	314.41	314.4	313.87	313.19	314.41	314.3	313.53	312.65	313.94	313.63	314.15	314.04	314.04	314	312.82	315.32	313.51	312.18	313.84	312.74	314.15	314.44	314.22	314.34	314.18	314.24	312.39	314.2	313.62	314.35	313.56	313.48	313.54	313.94	314.08	313.45	314.25	313.54	312.75	313.43	313.49	312.65	314.44	314.16	313.44
302.74	305.46	304.21	304.86	305.4	305.4	304.56	304.46	304.42	304.11	304.83	304.2	304.19	303.29	305.28	304.67	304.93	304.64	303.93	305.78	305.82	303.96	303.19	305.12	305.24	306.01	304.25	305.82	303.88	304.88	303.4	305.83	304.7	304.51	304.2	304.82	304.09	304.48	304.41	304	305.31	305	303.82	304.25	303.94	305.38	303.35	305.1	304.5	304.85
301.31	301.8	301.6	300.95	301.31	300.97	300.92	300.7	301.06	300.96	300.82	301.13	300.1	300.54	300.81	300.35	301.64	301.81	299.27	300.72	301.75	301.45	300.92	300.76	301.27	301.24	301.88	301.41	300.95	302.1	300.97	301.27	301.39	302.28	301.7	300.97	300.62	302.04	301.62	301.41	300.93	301.83	300.68	301.04	300.02	300.67	301.61	301.97	302.2	300.33
301.14	301.87	300.87	300.67	300.94	300.69	299.77	299.91	298.65	301.17	300.93	302.54	300.61	300.19	300.48	300.9	301.5	302.51	302.46	300.98	300.41	301.07	302.03	300.23	299.92	300.17	301.2	300.79	300.29	301.41	300.65	301.69	299.83	301.37	300.94	301.2	300.92	301.25	300.47	301.38	302.55	301.53	300	301.66	302.67	301.95	301.19	300.6	301.4	300.33
308.84	309.55	309.11	310.15	309.41	310.78	309.19	310.52	311.27	308.83	310.25	310.36	309.53	309.54	309.61	309.35	309.14	309.69	309.23	309.79	309.4	309.25	310.95	309.91	310.66	310.03	310.99	309.29	309.14	310.85	309.25	309.12	308.86	310.34	309.81	310.51	309.49	308.71	309.54	309.92	310.21	310.38	309.22	310.47	310.19	309.46	309.45	310.01	310.26	309.78
329.81	327.71	328.62	328.61	329.5	329.39	327.16	328.94	327.89	328.18	328.26	328.64	328.78	328.97	328.33	329.6	328.24	327.84	328.25	327.76	328.66	328.34	326.29	328.49	328.06	328.19	328.58	328.24	327.81	327.69	327.78	328.39	329.03	327.32	328.6	329.17	328.54	327.51	328.95	328.71	328.55	327.89	329.32	328.47	329.02	327.61	328.6	327.78	328.21	327.92
316.31	314.45	315.06	314.31	313.7	314.37	313.93	315.29	314.75	314.89	314.68	313.14	314.16	313.52	315.16	314.27	314.33	314.81	314.74	313.56	314.61	316.54	314.81	315.22	315.81	314.7	314.56	316.06	314.8	314.71	313.66	315.07	314.22	315.29	315.06	314.52	314.51	314.45	314.32	314.71	314.74	315.23	314.19	314.43	314.04	314.11	315.57	315	314.84	313.5
312.72	311.71	311.49	313.17	312.48	312.36	311.32	312.89	311.7	312.35	313.06	312.9	311.09	312.69	312.04	312.68	311.57	313.61	312.41	311.65	312.45	311.95	312.53	313.91	312.15	312.23	312.39	311.72	313.19	312.77	312.34	312.14	312.09	311.16	312.28	310.82	312.02	312.95	311.78	312.87	311.29	311.63	312.89	313.11	312.07	310.71	312.26	312.31	312.86	311.14
299.93	301.77	301.37	299.49	299.47	300.16	300.55	299.81	300.24	301.5	299.42	300.31	300.37	299.59	300.43	300.02	299.79	301.34	300.01	299.43	298.8	299.62	299.79	300.97	301.11	299.86	300.47	300.62	300.28	300.73	300.43	300.07	299.51	300.54	299.62	300.87	300.13	299.41	299.18	299.09	300.69	298.82	300.18	300.24	300.48	301.37	299.19	299.76	299.91	299.5
301.55	300.71	301.17	301.09	301.21	299.87	301.51	301.36	302.79	301.28	301.43	302.01	300.61	301.26	300.71	301.53	301.11	300.79	301.62	300.89	300.99	300.26	300.76	300.96	301.27	302.55	299.76	300.94	301.69	300.86	303.29	300.94	301.77	300.43	301.75	301.64	300.35	302.22	301.07	300.67	302.2	300.37	300.64	300.69	302.04	301.88	300.54	301.25	300.77	300.99
300.46	301.96	302.76	300.69	300.4	301.32	300.43	300.87	300.97	300.75	300.95	301.61	300.34	300.46	300.07	301.18	301.36	301.76	300.7	300.89	300.37	302.16	302.2	301.36	301.09	301.09	301.32	302.23	301.32	299.94	300.46	301.58	301.81	301.36	301.48	301.85	302.45	301.42	301.27	300.89	301.1	299.67	301.63	300.46	300.12	301.51	301.06	301.06	300.78	300.49
309.65	309.53	309.52	309.58	310.52	309.03	309.11	310.1	310.97	309.72	310.21	309.05	308.93	310.16	310.26	309.88	310.42	310.1	310.19	308.66	309.57	309.29	310.15	310.99	309.5	309.58	310.3	309.57	309.73	309.56	309.52	308.25	309.98	311.43	310.74	310.14	309.45	309.87	310.35	310.91	311.03	309.86	309.82	308.32	310.17	309.45	310.13	310.19	308.7	310.93
316.19	316.75	315.16	316.45	316.57	315.73	316.9	316.55	317.59	317.54	316.9	318.17	317.21	318	317.46	316.27	316.23	317.16	317.07	316.84	316.62	316.72	316.18	318.13	315.83	317.02	316.98	317.34	316.1	316.42	316.36	316.1	316.74	316.99	316.56	316.56	315.52	315.27	317.16	317.23	315.62	315.34	316.27	316.56	316.87	315.25	316.34	314.97	316.39	317.89
315.03	314.85	315.98	316.55	315.77	315.68	316.96	316.72	316.31	316.29	316.01	317.62	315.85	315.76	316.14	315.83	315.97	316.84	315.43	316.47	315.34	315.88	315.69	316.96	316.59	314.99	314.59	315.89	315.84	317.14	315.74	315.45	315.1	315.99	316.79	315.75	317.17	316.26	316.26	316.49	316.32	315.71	316.09	315.09	316.93	316.53	315.75	314.96	317.17	316.35
326.72	326.5	326.32	326.87	326.82	327.52	326.52	326.37	327.53	327.5	325.94	326.56	327.72	326.99	326.49	326.96	327.91	327.58	327.45	327.31	326.81	326.64	327.46	326.22	327.29	326.71	327.74	327.27	326.85	326.34	328.88	327.21	328.03	327.71	325.59	327.41	325.31	325.1	326.19	326.91	326.05	326.12	326.71	327.93	326.59	328.05	327.67	327.05	327.75	327.6
301.71	303.36	302.4	301.66	302.8	302.58	301.69	302.13	302.4	302.09	302.4	302.35	303.34	302.39	301.94	302.39	303.04	303.06	302.89	302.45	303.92	302.18	303.03	303.48	302.12	303.21	301.96	302.4	302.29	303.21	301.75	300.8	302.78	301.12	303.45	301.53	302.07	304.05	302.31	303	302.71	301.05	303.19	303.34	301.62	303.55	302.44	303.45	302.42	302.58
317.09	316.68	318.26	317.47	318.51	317.78	319.4	318.66	317.81	317.71	316.77	318.27	318.23	317.66	317.84	318.94	318.51	317.13	318.92	319.94	318.61	319.61	319	318.08	320.5	319.32	318.58	318.33	318.19	318.27	317.41	318.91	318.32	317.52	318.17	317.6	317.57	317.7	317.1	316.74	318.8	318.4	319.23	319.33	318.47	318.36	317.35	318.67	318.11	316.71
309.3	308.13	309.1	308.86	308.64	309.95	307.93	308.47	308.74	307.8	309.51	310.09	309.31	310.22	307.43	307.96	308.21	308.93	307.5	308.61	308.63	309.7	307.71	308.5	310.02	309.27	308.75	308.1	309.51	307.91	308.56	307.7	308.51	308.4	309.46	309.8	308.13	308.44	309.04	308.76	308.93	307.92	309.14	309.05	307.88	307.9	309.19	308.74	309.31	308.54
301.69	302.27	302.38	302.65	302.25	302.22	302.57	303.05	302.58	302.34	303.78	301.69	302.47	301.88	303.1	303	302.56	302.21	302.26	302.33	302.47	301.68	302.6	304.02	302.28	302.69	302.75	302.31	303.31	302.75	302.22	302.98	302.84	303.96	302	302.23	303.14	302.57	301.81	301.93	302.96	301.09	301.72	302.5	301.6	302.61	301.42	301.97	301.38	301.68
301.82	300.72	302.51	303.71	302.69	303.47	303.32	301.55	303.33	301.53	302.65	301.17	302.62	303.07	302.15	302.88	302.09	301.51	303.38	302.52	302.84	302.69	302.93	302.4	302.33	303.59	301.96	302.92	302.85	301.72	303.17	302.05	302.13	302.02	302.19	302.62	301.66	302.53	302.78	302.66	302.91	301.72	303.79	302.42	302.73	302.14	303.24	301.39	301.53	300.83
317.56	318.26	317.95	319.59	318.73	318.05	317.69	317.57	318.62	319.37	317.71	318.84	318.95	318.58	317.61	318.43	318.36	318.01	318.8	317.68	317.86	318.62	316.76	317.63	318.95	317.63	318.19	317.72	317.11	318.45	318.86	317.92	318.29	317.99	317.82	317.22	317.67	318.33	317.36	318	318.65	318.68	317.6	318.16	317.58	318.1	317.9	317.27	318.3	316.55
315.28	315.75	315.98	316.07	316.84	315.66	316.21	316.12	316.99	315.16	316.55	316.02	315.66	315.37	315.83	316.08	316.64	316.28	316.31	315.13	315.65	315.97	316.3	316.15	316.59	315.76	316.82	316.02	315.54	316.1	314.95	315.64	316.12	314.73	316.6	317.79	316.16	315.49	315.6	314.67	315.62	315.62	316.35	316.35	315.5	315.25	315.99	317.16	315.44	317.1
315.39	315.12	315.89	313.93	315.3	315.57	314.1	314.21	314.54	314.44	315.21	314.22	313.95	314.63	314.87	314.68	314.25	315.28	315.51	314.52	315.22	314.21	315.36	316.32	314.36	315.9	314.95	315.64	316.83	314.45	316	315.44	314.09	315.61	314.11	313.85	314.53	314.49	314.47	314.64	313.76	315.16	315.01	315.59	314.37	314.51	315.81	313.68	313.5	314.07
296.69	296.96	296.44	298.46	296.1	296.09	296.44	297.93	297.58	297.39	297.17	295.68	297.25	295.96	298.54	296.34	296.5	296.26	297.09	298.36	296.45	298.16	297.91	295.84	297.77	295.98	297.13	296.68	296.24	296.33	296.22	296.94	297.27	296.04	295.93	297.35	296.19	297.04	297.41	297.38	297.6	296.57	297.61	296.54	297.25	298.31	296.38	297.52	296.15	297.27
311.81	313.76	313.02	314.2	314.13	313.72	313.58	312.8	312.73	311.22	312.71	313.19	312.55	312.41	313.29	314.11	313.61	313.75	312.98	312.66	313.4	312.67	312.87	311.9	313.45	313.87	312.53	313.77	313.47	313.27	313.84	311.13	312.83	313.58	313.08	312.95	313.38	313.9	314.1	314.25	313.26	313.64	313.95	313.68	313.05	313.59	313.84	313.32	312.48	314.24
302.83	303.37	302.32	303.55	302.62	302.62	302.85	303.71	303.98	303.28	301.53	303.23	303.2	303.31	302.65	304.24	302.74	303.23	302.91	303.97	303.61	303.9	303.59	303.74	302.51	304.04	303.3	303.74	303.97	303.72	302.94	303.16	303.57	303.17	305.01	303.17	303.3	302.51	302.4	303.07	303.52	302.66	304.2	302.89	304.71	303.17	303.1	303.09	303.91	304.36
313.08	315.98	314.42	313.98	313.86	314.74	313.44	314.06	314.5	313.63	313.81	313.21	312.83	314.16	315.09	314.04	314.66	314.84	315.1	313.98	314.2	314.43	313.4	313.35	314.1	314.56	312.9	314.41	314.09	314.4	315.82	313.75	314.87	315.48	314.73	313.76	313.31	315.09	314.12	314.22	313.87	314.73	313.54	312.98	314.02	313.97	314.44	313.47	313.84	314.59
305.61	306.14	306.38	306.55	306.16	307.18	304.61	305.36	306.3	305.98	305.82	306.93	306.85	305.52	305.26	306.39	305.47	306.02	305.21	306.38	305.43	305.25	306.61	306.47	305.12	306.01	305.55	306.25	306.32	306.7	307.77	305.13	306.66	305.83	307.23	304.39	306.81	305.83	306.16	307	305.76	306.07	306.11	307.1	306.36	307	306.45	306.54	305.29	306.38
305.99	306.15	305.33	305.4	306.23	307.55	306.51	306.84	305.81	306.82	306.14	305.02	306.34	306.3	306.73	307.46	306.97	306.3	306.58	306.6	305.52	306.34	307.34	306.16	305.99	305.91	307.81	306.66	306.36	307.15	306.08	306.7	306.29	306.85	307.21	305.53	307.68	306.71	306.52	307.33	305.75	307.26	306.81	307.61	305.06	305.01	307	306.25	305.97	306.45
319.64	318.92	318.75	319.7	319.33	319.34	320.17	319.17	319.5	318.12	319.34	320.16	319.35	319.76	318.76	318.65	319.22	318.8	318.42	320.21	318.58	318.87	317.99	318.52	318.41	318.55	319.42	319.62	319.4	319.04	319.81	319.47	319.85	318.72	319.86	318.88	318.96	320.13	319.01	319.43	319.98	319.92	319.2	319.6	318.61	319.45	319.11	319.1	320.04	319.67
318.97	319.72	320.18	318.04	318.66	319.23	318.57	318.4	318.06	318.84	320.54	318.27	317.89	318.91	317.49	317.86	318.34	319.05	319.3	319.35	317.34	318.06	317.87	318.33	318.46	318.9	318.92	317.52	318.46	317.97	319.1	317.54	318.78	318.64	318.49	320.19	317.81	317.88	318.57	317.79	318.36	318.93	318.35	318.41	318.37	318.08	317.26	318.74	319.41	318.25
304.38	303.73	303.51	303.52	303.78	303	303.47	302.93	303.77	302.86	304.61	305.09	303.76	303.16	304.31	304.86	304.13	304.18	302.88	302.8	304.79	303.8	303.67	303.62	305.08	303.56	303.33	302.94	303.38	303.96	303	305	305.16	302.71	304.44	304.62	305.08	304.38	305.15	303.62	302.91	304.01	302.51	304.48	304.35	301.85	303.09	305.06	304.12	304.16
317.87	317.73	316.28	316.39	317.28	316.55	318.01	316.99	316.98	318.76	317.06	316.7	316.86	317.96	316.91	316.28	317.16	317.15	317.64	317.52	316.36	317.98	317.54	316.35	315.38	317.69	317.49	316.51	316.93	318.32	317.46	319.38	317.93	317.28	317.11	316.61	318.41	318.59	316.17	318.87	316.54	316.28	317.07	316.53	316.59	317.17	317.88	316.76	318.04	315.92
303.77	303.57	303.48	303.32	302.31	304.46	303.33	302.69	303.38	302.48	304.17	302.91	304.28	302.41	302.34	302.85	303.07	303.46	303.01	303.33	304.13	303.78	303.45	303.89	304.38	303.98	303.68	303.03	303.62	303.12	303.25	303.43	303.79	303.77	303.38	302.82	304.34	304.13	302.77	302	302.66	303.35	302.77	302.63	303.75	303.35	303.17	303.91	303.48	303.28
328.51	328.44	328.37	327.46	328.9	328.07	329.34	329.36	327.71	329.46	327.37	328.59	328.83	329.13	328.54	328.72	328.76	327.61	328.98	327.57	328.93	328.9	329.59	328.52	327.8	329.66	328.53	328.9	328.2	327.65	328.8	327.89	328.47	328.51	327.96	328.27	328.46	328.75	328.84	328.09	330.46	329.26	328.34	328.25	328.68	329.86	328.54	329.49	328.63	329.34
316.22	316.23	316.12	316.31	315.15	316.8	317.32	315.43	316.55	316.98	316.05	315.54	314.11	314.8	316	317.06	317.18	316.07	316.26	315.79	316.02	316.92	316.32	317.32	315.82	316.25	316.02	316.06	315.13	315.08	315.63	315.79	316.15	316.34	315.36	315.97	316.32	315.44	316.63	316.7	315.7	316.02	315.99	315.58	316.51	316.35	315.04	315.11	316.36	316.08
315.92	314.94	315.88	314.86	314.05	315.62	314.34	314.45	315.33	315.44	316.18	314.77	315.52	313.19	316.75	314.32	314.45	314.81	316.27	315.81	313.44	315.24	315.91	315.26	315.21	313.53	315.82	315.43	315.36	314.27	314.8	316.24	315.27	314.92	315.05	314.34	313.66	315.19	315.35	313.89	315.15	316.49	316.12	315.02	314.44	314.28	314.3	316.01	314.62	315.06
306.42	306.03	306.13	306.61	307.39	307.72	306.02	305.76	305.92	306.04	305.93	306.39	307.08	306.78	306.27	306.88	308.26	306.29	307.01	306.39	306.99	304.17	306.9	305.92	305.71	306.26	307.62	305.63	305.35	305.51	306.13	305.98	306.7	305.46	306.11	306.26	306.23	304.53	305.42	306.7	305.5	307.5	307.89	305.94	306.22	305.49	304.96	306.13	307.12	306.82
311.45	312.42	312.66	311.97	311.92	312.74	312.57	312.37	311.91	311.87	312.47	312.33	312.45	311.04	312.05	313.34	312.75	313.4	312.87	312.58	312.43	312.85	313.13	312.54	312.37	312.55	312.56	311.71	312.84	311.84	313.68	312.54	312.56	312.17	313.43	312.36	312.04	313.67	311.49	312.56	313.61	313.14	312.33	312.48	312.43	311.56	313.06	311.32	313.75	313.78
327.21	327.11	326.9	327.2	326.39	327.32	327.53	327.77	326.65	326.2	326.67	326.68	327.21	326.84	326.3	326.95	327.26	326.86	327.16	327.67	327.53	326.85	327.48	326.47	325.61	327.1	327.09	325.43	328.2	327.29	326.15	326.85	326.52	328.13	326.64	326.04	326.31	327.46	327.33	327.34	325.45	328.54	325.91	327.35	326.17	325.9	326.69	325.19	328.16	327.02
314.74	313.53	313.79	314.01	314.01	313.78	314.57	314.47	314.21	314.5	314.76	314.88	314.64	313.68	314.16	314.34	314.21	313.59	314.15	314.17	312.68	313.55	314.51	314.64	314.49	312.47	313.68	314.11	313.6	314.24	313.28	313.64	314.06	314.89	313.68	314.86	314	315.51	313.37	314.74	313.29	314.71	313.78	314.01	312.77	315.03	313.95	315.15	313.72	313.8
311.64	311.48	312.16	312.25	312.59	312.37	313.28	312.73	313.56	311.93	311.81	313.31	312.04	311.67	312.28	313.46	312.3	311.52	313.68	312.5	311.93	312.68	313.22	312.67	312.88	313.75	313.67	312.48	311.27	312.26	312.15	311.09	313.42	312.37	311.25	312.2	313.32	312.31	311.79	313.82	312.99	312.86	312.21	313.49	311.93	312.66	311.74	313.03	313.73	311.3
303.64	304.85	304.24	304.15	304.15	304.32	304.93	303.04	305.58	304.1	303.79	306.3	304	303.25	304.15	304.05	304.6	303.26	304.49	303.18	304.27	302.76	304.46	304.44	304.61	304.79	306.77	303.88	304.53	304.85	304.39	304.95	304.79	304.6	305.4	304.63	305.14	303.9	303.59	305.03	304.25	305.16	305.6	303.57	304.28	303.97	304.1	303.76	305.12	304.57
300.67	300.72	301.81	302.18	301.27	300.11	301.46	300.81	301.37	301.44	299.36	303.5	300.28	300.43	300.01	301.98	301.01	300.78	301.11	300.99	301.02	300.04	301.01	301.35	300.28	302.36	300.64	300.81	301.76	300.4	300.62	301.34	300.22	300.43	301.24	301.99	301.18	300.88	299.24	302.34	301.19	300.72	301.3	302.49	300.64	300.66	300.87	300.61	301.38	301.19
316.55	314.13	315.12	313.83	315.68	315.72	315.4	314.7	314.99	314.78	313.46	314.47	313.63	315.53	314.94	315	314.4	315.44	315.15	315.05	313.57	314.12	314.62	315.57	315.07	314.18	313.83	314.55	315.48	315.09	313.8	315.13	315.36	314.06	314.68	314.81	314.08	315.27	316.58	315.2	314.35	315.68	314.75	315.1	315.87	315.52	314.81	315.87	314.57	314.66
307.81	308.46	309.52	308.7	309.31	308.56	309.86	310.25	307.83	309.34	308.75	309.51	308.89	309.54	308.06	310.24	308.4	309.87	308.42	308.62	307.91	309.16	308.93	309.33	309.14	309.64	308.6	308.3	309.01	308.56	307.82	308.58	309.13	309.37	309.23	308.68	309.59	309.16	309.17	308.43	308.47	308.8	308.76	309.23	307.74	309.83	309.8	309.09	309.13	309.66
328.21	326.84	327.27	327.27	328.22	327.12	327.15	326.15	326.29	327.68	327.25	327.44	327.08	327.73	327.16	327.44	325.02	326.3	327.24	326.72	327.3	327.45	326.39	326.3	326.29	327.02	327.82	327.22	326.37	327.08	327.81	326.88	327.81	326.83	326.27	327.35	328.18	326.77	327.48	326.89	327.74	327.57	327.12	326.49	328.22	326.25	326.48	325.68	326.85	328.11
303.93	302.45	303.42	304.37	303.11	304.03	303.26	303.6	302.68	303.41	302.53	302.95	303.46	303.91	303.61	303.43	303.16	302.58	303.41	302.07	303.29	304.22	303.68	303.41	302.8	302.82	302.2	302.71	302.32	303.07	302.46	303.79	304.98	303.27	303.13	304.04	304.24	304.07	303.32	303.49	304.18	303.36	304.07	301.87	301.53	304.14	302.24	303.47	302.93	302.56
297.43	296.62	296.66	297.58	296.13	297.16	297.07	297.5	297.64	296.72	297.42	296.82	296.82	297.38	296.48	297	297.48	296.6	297.11	297.73	297.59	296.65	298.11	297.01	296.55	297.13	297.34	296.92	296.05	297.58	297.14	296.93	297.39	297.46	296.03	297.09	299.35	296.92	297.12	295.94	296.23	296.96	297.61	296.55	296.97	295.95	297.23	296.34	296.08	296.68
324	325.16	324.14	326.03	324.58	325.77	324.54	325.1	324.51	324.45	325.21	325.11	325.49	323.89	326.84	325.2	324.29	325.71	324.91	324.97	325.17	324.87	324.48	323.83	323.61	324.82	322.83	323.7	325.31	324.96	324.68	324.62	324.98	324.61	323.93	323.53	323.21	325.92	323.73	324.36	325.24	325.09	324.06	324.66	324.05	323.51	324.71	325.18	324.51	325.92
325.93	326.49	325.52	325.07	324.25	326.34	325.02	324.84	325.12	324.62	326.67	324.71	325.04	325.62	326.24	324.71	325.32	324.69	324.11	325.28	326.87	324.85	325.82	325.05	325.31	325.02	324.99	326.65	324.63	325.11	325.16	326.46	325.73	323.85	325.11	324.54	325.24	324.93	325.69	325.32	325.62	325.63	325.53	325.68	325.64	325.07	325.27	324.96	326.03	325.99
302.49	302.75	303.97	303.97	304.07	305.35	302.98	303.6	303.55	302.7	303.6	304.04	304.7	303.18	303.72	303.48	304.71	303.67	302.66	303.8	303.24	303.34	304.01	303.39	303.05	303.09	303.63	303	303.31	301.77	303.3	303.82	303.75	304.34	303.52	301.43	302.49	303.17	303.06	303.6	302.44	302.07	302.58	302.64	302.12	304.11	301.56	303.04	304.75	303.8
314.45	313.2	313.96	314.18	314.69	314.33	314.13	314.69	313.18	313.87	313.77	313.35	313.61	312.58	313.01	313.49	315.11	312.74	314.09	313.65	314.14	313.59	313.09	312.69	312.78	313.56	314.37	315.01	313.81	312.96	314.65	312.77	312.05	313.7	313.95	312.54	314.21	314.43	314.33	311.95	313.93	313.58	314.11	312.79	314.22	314.45	315.46	313.11	313.71	313.25
296.7	296.41	297.19	297.32	297.29	297.25	296.34	296.52	296.81	297.42	296.91	297.01	297.21	296.63	297.77	296.07	297.59	295.47	297.32	296.23	297.31	297.39	296.34	296.45	297.75	297.57	296.14	295.78	297	297.34	298.87	296.28	297.96	297.19	297.2	296.62	295.43	296.92	296.15	297.53	296.4	296.52	297.66	297.61	297.17	297.62	296.79	296.59	296.46	296.6
297.48	296.58	296.34	296.63	296.86	297.38	296.67	297.3	297.06	296.92	296.9	296.7	295.94	297.12	296.66	296.36	296.38	297.15	296.23	295.94	295.11	297.56	297.09	296.77	296.52	297.11	296.4	296.55	297.34	296.34	297.3	296.4	296.77	296.82	296.13	296.14	296.52	296.47	296.71	295.77	297.54	296.77	297.74	296.56	297.03	296.65	296.28	297.85	297.85	296.81
328.18	329.05	328.7	330.16	327.87	327.86	329.24	328.08	328.37	328.82	329.43	328.09	328.85	327.66	329.12	330.1	329.66	328.76	327.49	329.08	329	328.15	328.76	329.05	328.96	329.55	328.83	328.81	328.2	328.67	328.63	329.03	327.88	329.5	329.74	328.63	328.75	328.7	329.33	330.06	328.38	328.7	328.61	329.21	329.49	327.64	327.71	328.61	328.54	328.71
327.4	328.08	327.9	327.81	328.32	327.17	326.74	327.59	327.65	327.36	327.09	327.96	327.95	327.78	327.72	328.62	328.06	327.77	328.39	327.97	328.36	327.14	327.33	328.3	326.4	327.87	327.04	327.96	327.46	325.83	327.95	327.3	328.03	326.8	327.13	327.77	328.97	328.43	327.82	328.09	327.12	328.43	327.55	328.7	327.78	326.89	327.38	327.83	326.45	327.08
300.84	299.22	300.49	299.33	300.56	300.74	300.6	299.12	299.15	301.16	300.41	299.33	299.59	300.51	301.01	299.99	298.51	300.82	300.86	299.86	301.14	299.36	300.59	299.47	299.91	300.86	299.67	299.19	299.79	300.65	299.1	299.28	299.5	300	301.01	300.45	299.89	299.67	299.92	300.27	299.31	300.62	300.26	299.91	300.19	300.28	299.76	300.59	298.44	301.91
302.45	303.83	304.67	305	303.24	303.32	304.5	304.07	304.14	304.62	304.86	303.82	304.99	303.92	303.83	303.69	303.29	303.25	303.05	305.14	303.85	305.06	303.42	302.3	303.88	303.83	302.69	304.12	304.11	304.15	305.09	304.23	303.8	304.84	303.9	303.89	302.88	305.63	304.01	304.09	304.15	303.47	303.95	303.42	302.88	303.72	302.67	302.93	302.63	305.39
305.33	305.93	305.84	304.93	305.39	303.28	305.63	304.88	305.31	305.55	305.26	306.48	304.03	306.02	305.2	303.93	305.65	305.52	305.07	305.69	305.5	305.31	304.83	304.28	304.73	306.24	305.38	305.96	305.65	304.62	304.46	305.25	304.98	306.51	305.97	306.39	304.77	305.55	304.17	305.27	304.17	305.72	306.01	306.21	304.12	305.01	306.01	305.67	305.09	305.24
305.78	307	306.38	306.64	305.49	305.9	304.87	306.55	307.33	306.03	305.54	306.57	306.02	305.7	306.57	306.6	306.46	304.72	305.07	306.2	306.15	305.47	305.43	305.84	306.47	305.34	306.97	306.82	307.16	305.03	306.25	306.02	305.81	306.06	306.01	306.13	305.94	305.75	305.4	305.31	307.72	305.99	305.09	306.29	306.34	306.4	305.66	307.57	305.05	306.24
300.05	299.84	300.24	300.12	300.04	299.82	299.22	300.37	299.65	299.36	299.31	301.72	300.41	299.28	298.88	300.91	301.15	299	299.91	299.81	300.82	300.61	300.28	300.05	300.53	300.07	299.82	299.99	298.07	299.24	299.96	300.38	299.31	300.18	299.46	300.11	299.2	300.57	299.98	298.18	300.56	300.54	301.49	299.84	301.84	300.22	300.36	300.47	299.36	299.85
313.77	314.22	315.04	314.22	313.64	313.97	312.79	313.19	313.97	314.48	314.25	315.12	313.83	313.82	314.66	313.48	314.7	313.7	314.21	313.61	313.02	313.71	313.89	313.71	313.42	314.33	314.09	315.05	313.89	314.75	313.96	313.2	313.39	313.36	313.61	314.7	314.24	313.4	315.04	314.03	314.34	314.21	313.64	314.04	312.36	313.84	313.95	314.56	314.29	314.94
308.88	310.96	310.48	309.85	309.96	311.5	310.14	309.82	309.41	309.92	310.45	310.43	309.86	309.94	310.77	310.97	310.51	310.81	311	310.87	309.7	309.76	310.41	309.83	310.26	310.05	309.52	311.85	310.4	309.67	309.53	310.22	310.27	311.04	311.99	311.28	309.59	311.13	308.94	309.55	310.78	311.24	310.68	310.31	311.07	310.39	310.02	310.88	310.75	310.16
309.71	308.57	308.16	308.55	308.9	307.37	308.29	307.21	307.2	308.51	307.82	309.12	308.39	308.19	308.62	309.06	310.18	307.87	308.99	307.75	307.92	308.63	307.94	309.03	308.76	309.38	308.86	310.18	308.58	308.85	308.33	308.4	309.9	309.38	309	306.97	308.84	309.17	308.22	309.32	308.68	308.34	309.27	309.24	308.44	308.94	308.04	309.57	307.69	308.97
318.83	317.73	318.23	319.12	316.98	318.31	318.93	318.11	317.95	319.05	319.84	318.59	319.35	317.97	318.93	317.14	317.85	317.8	317.72	319.22	318.62	318.89	318.23	318.44	317.45	318.66	318.95	316.99	318.73	317.59	318.26	317.78	319.71	318.56	318.48	317.79	317.88	319.14	318.45	317.77	317.92	317.36	317.89	317.25	317.89	319.46	317.87	317.25	319.21	317.45
300.97	301.54	301.08	300.95	299.86	301.07	301.63	301	300.17	300.86	299.54	302.27	300.66	301.21	301.83	302.24	301.76	301.38	301.63	301.28	300.04	300.32	302.51	301.48	301.91	300.03	301.13	300.95	300.73	299.72	300.72	301.44	301.63	301.07	301.44	300.97	299.87	301.56	301.71	301.7	300.94	300.23	302.03	301.59	300.19	302.32	301.81	300.45	300.4	299.49
318.15	315.8	317.08	318.15	317.36	317.69	317.14	317.48	316.42	318.15	317.94	317.48	315.81	315.74	317.07	316.65	317.12	316.94	316.43	319.19	317.58	317.5	317.7	316.17	317.81	317.92	318.37	317.93	316.55	317.87	317.98	317.15	317.62	315.54	318.26	317.25	318.55	317	318.28	316.99	316.26	318.25	318.04	317.39	316.99	317.25	316.64	317.12	316.62	318.01
302.17	302.89	303.07	303.07	303.83	303.53	302.67	302.7	303.08	303.36	303.4	303.41	302.28	301.38	303.48	302.5	302.58	301.36	302.81	301.71	302.57	302.76	304.02	303.29	303.71	302.41	302.27	303.53	303.57	303.63	302.53	302.56	302.25	301.92	304.41	302.36	302.53	301.44	303.89	302.23	302.86	303.67	300.76	302.08	302.42	303.58	302.93	302.69	303.31	303.02
295.09	294.7	295.64	295.75	295.47	295.78	295.32	295.49	294.18	295.36	295.26	293.93	296.55	296.47	295.74	294.83	295.52	296.16	294.47	295.49	295.61	295.67	294.51	295.32	294.32	296.28	294.98	295.54	295.95	294.49	295.21	294.4	295.18	296.01	297.1	294.89	294.13	294.23	295.42	295.18	295.09	294.67	295.09	295.3	295.28	295.03	295.52	294.65	295.64	295.63
319	318.24	318.64	320.5	317.97	318.17	317.96	318.09	319.26	317.66	318.86	319.07	319.05	317.67	318.27	317.48	319.56	317.25	319.77	319.58	318.86	319.68	318.23	318.55	319.12	318.73	318.72	318.42	318.6	317.8	318.79	318.95	318.65	318.59	318.07	318.05	318.51	318.52	318.26	317.66	319.33	318.71	318	319.63	317.68	319.45	318.41	319.22	319.62	318.14
301.82	304.26	303.18	302.9	304.22	302.43	303.81	303.8	304.17	303.06	302.56	302.63	304.6	302.61	302.91	303.52	302.74	302.11	302.77	302.68	303.03	304.43	303.07	303.17	303.32	303.47	303.57	305.63	303.79	302.34	302.93	303.27	303.92	302.98	303.83	305.07	304.29	303.98	303.72	304.73	302.5	304.14	303.56	302.39	303.46	302.96	303.29	303.09	303.12	303.04
312.91	313.66	315.44	313.49	314.3	313.54	314.41	313.75	313.55	314.62	314.39	314.31	314.02	313.88	313.48	314.02	312.89	314.77	313.33	312.92	313.7	313.42	314.12	314.13	314.39	313.64	315.14	314.65	313.55	313.16	314.75	314.14	313.86	314.54	314.27	313.38	314.29	314.04	314.42	314.64	313.69	314.55	313.41	313.57	313.4	313.47	312.37	312.98	312.3	314.99
324.32	324.15	324.39	324.51	323.46	324.16	324.72	324.33	323.12	324.61	324.22	325.01	323.75	323.98	325.1	323.78	324.25	323.62	324.79	325.3	324.28	324.3	324.83	325.42	323.36	324.07	325.55	323.94	324.76	324.81	324.98	324.72	324.19	324.16	323.88	326.16	324.85	324.21	325.6	324.32	323.07	324.32	324.21	324.29	325	325.09	324.54	324.6	324.66	323.25
326.6	327.42	328.06	328.49	328.54	326.4	328.35	329.28	329.5	328.03	327.68	327.99	327.04	328.47	325.97	328.56	327.85	327.54	327.16	328.09	327.23	328.11	328.73	327.38	328.07	326.32	327.28	328.17	326.82	326.78	328.02	327.93	327.79	326.42	327.49	328.21	326.76	327.99	328.81	328.15	327.62	328.56	327.14	327.04	326.24	327.64	328.64	327.76	328.12	327.46
315.18	314.99	313.43	314.22	314.81	313.6	313.61	314.29	313.7	314.18	314.46	313.41	312.71	314.02	314.26	314.71	314.91	314.84	313.82	314.84	315.01	313.92	314.55	312.57	313.74	314.72	315.81	315.06	313.57	314.25	313.68	314.78	313.68	314.81	314.01	315.22	313.77	313.55	313.85	314.8	313.44	314.2	314.72	313.66	312.55	314.72	314.47	314.16	314.22	314.34
305.73	307.3	307.04	307.06	305.81	306.11	306.75	305.86	306.72	307.27	306.04	306.6	306.35	306.82	308.23	306.28	305.94	307.08	306.62	306.91	307.42	305.71	306.85	307.17	307.58	306.81	306.56	305.77	306.86	307.54	307.63	305.86	306.53	306.62	306.88	306.82	306.83	307.18	306	306.64	306.88	306.1	307.98	306.64	306.32	305.42	305.58	308.04	305.24	306.27
319.42	319.35	320.52	318.59	318.76	318.48	319.54	318.82	319.49	319.9	318.46	319.01	318.47	319.84	320.45	319.89	319.67	319.7	319.74	318.48	319.13	318.61	320.34	319.06	318.31	318.2	319.4	318.99	318.75	319.77	319.74	319.08	317.9	318.12	318.34	320.15	318.99	319.17	319.55	319.03	319.33	318.96	319.59	319.49	318.76	319.43	319.74	319.03	319.73	318.92
312.98	311.3	311.27	310.72	312.03	311.44	311.64	310.02	311.16	311.06	310.27	311.48	311.29	310.22	311.48	310.09	309.84	310.92	310.61	312.07	311	311.08	311.21	310.36	311.88	311.82	310.74	311.86	311.55	311.37	309.52	311	310.77	310.62	310.64	310.59	310.21	310.78	310.89	310.39	310.59	312.15	311.02	310.18	310.01	310.44	309.72	310.38	311.37	310.58
303.02	303.81	302.32	302.84	304.16	302.81	303.92	303.58	302.55	301.29	302.02	302.46	302.94	301.87	302.48	302.24	303.03	303.04	302.97	304.02	302.45	301.68	303.23	301.09	301.01	303.27	302.08	303.55	303.13	304.75	303.34	303.53	301.81	303.66	303.61	302.51	302.01	302.54	304.11	302.39	301.43	302.43	301.88	304.21	301.66	302.52	301.76	302.58	303.1	302.07
315.1	315.25	314.67	315.2	315.01	314.53	315.44	314.12	314.37	314.04	314.88	314.87	314.53	314.67	314.62	315.45	314.04	314.12	314.56	313.9	316.39	314.05	314.95	314.88	314.99	314.13	313.73	316.34	315.45	314.24	315.15	315.13	314.74	315.64	316.12	313.79	313.4	315.66	316.14	314.35	315.19	315.3	315.46	316.12	314.59	315.73	315.85	315.23	314.4	314.63
301.55	302.53	303.51	302.52	303.4	301.85	303.73	303.43	304.67	302.94	304.08	302.35	303.8	304.07	303.14	302.6	303.38	302.67	301.28	302.21	301.59	302.19	303.56	301.22	303.29	303.85	303.92	303.04	301.66	301.58	302.88	304.67	302.64	304.02	302.24	302.55	302.42	302.62	303	302.98	302.86	303.36	302.77	301.04	303.14	302.72	302.19	304.32	301.48	302.2
303.23	303.26	303.4	303.52	303.01	302.91	302.55	303.97	303.48	302.66	303.84	304.35	302.49	303.65	302.85	302.04	302.99	303.65	304.11	303.03	303.56	301.99	303.36	304.44	304.36	302.49	303.03	302.94	302.25	303.15	302.69	304.18	303.75	303.03	303.85	303.4	304.28	304.03	303.5	302.55	303.5	303.71	304.09	303.43	303.19	303.21	303.54	303.37	304.37	303.47
307.16	305.26	306.79	305.16	304.88	305.94	307	307.05	307.18	305.09	304.86	305.09	306.06	305.42	305.24	305.21	305.8	306.03	306.91	306.35	305.27	306.76	305.39	306.59	306.76	305.7	305.73	305.98	306.31	307.29	306.49	305.78	306.34	305.3	305.08	305.46	307.19	305.24	305.97	305.72	305.98	305.63	305.5	305.75	306.9	305.3	304.98	307.01	305.81	306.64
313.98	312.76	312.4	313.72	314.43	314.34	312.79	315.37	313.41	313.31	314.65	314.44	312.67	313.13	313.79	313.67	315.84	314.13	313.85	314.11	314.17	313.81	313.12	312.83	313.63	313.48	314.07	312.58	314.11	312.43	313.16	312.86	314.38	313.67	313.1	312.29	313.88	313.07	313.53	314.43	312.54	313.59	314.12	314.29	313.45	313.47	314.38	313.98	314.2	311.96
304.96	305.96	305.59	305.02	305.7	304.68	306.01	304.59	305.27	305.46	305.23	306.92	304.39	303.72	305.28	306.26	305.05	306.38	304.8	305.85	305.69	306.63	305.88	305.06	303.78	305.8	303.76	305.12	304.48	304.96	303.34	305.17	306.6	305.93	305.31	304.96	304.83	304.53	306.87	305.05	304.32	305.58	305.41	304.3	306.32	304.8	305.36	303.74	305.07	306.09
313.56	311.97	312.51	311.99	313.61	313.58	311.39	312.45	313.26	314.16	312.04	312.57	313.16	313.41	312.83	313.36	313.47	313.56	312.92	313.29	313.62	313.22	313.37	312.05	312.65	314.14	313.12	312.02	312.88	312.06	311.89	313.01	311.75	312.57	312.96	312.84	312.7	312.27	312.14	313.2	312.67	313.25	312.96	312.11	311.31	312.09	312.85	312.43	313.56	311.66
296.36	295.42	295.13	295.91	293.87	296	294.97	294.31	296.47	293.25	295.35	293.79	295.83	295.41	293.66	295.08	295.53	295.1	295.68	294.33	295.05	294.84	295.43	294.16	295.39	295.28	295	296.06	296.23	295.96	295.32	296.22	294.26	295.45	294.14	294.67	295.31	295.16	295.11	295.24	295.44	294.71	294.21	295.44	294.76	293.76	295.42	294.28	294.92	295.53
303.8	303.35	302.28	302.19	302.64	303.16	303.42	302.62	303.16	304.81	302.52	303.75	302.83	303.9	302.53	303.12	302.8	303.77	303.79	302.54	303.76	304.64	302.74	302.48	302.13	304.44	304.07	304.29	303.55	302.33	304.05	304.89	304.12	303.05	304.36	303.01	302.45	303.3	302.13	304.37	302.62	304.47	303.09	302.58	302.96	301.92	303.59	303.01	302.42	302.98
310.4	310.47	310.81	312.65	310.24	310.51	310.34	311.18	310.8	310.52	310.53	311.08	310.62	311.57	310.19	311.8	309.67	309.66	311.83	311.6	310.77	310.77	310.74	311.28	311.34	310.64	311.04	310.41	311.12	310.12	310.61	311.3	311	311.65	310.62	311.02	311.58	310.23	309.55	311.07	310.58	311.1	311.05	312.32	311.35	312.1	309.44	311.9	311.41	310.78
310.4	310.38	310.1	310.03	309.85	311.02	311.21	310.52	310.1	309.65	309.93	311.31	310.82	311.86	310.96	310.65	310.38	311.46	310.91	311.39	311.04	310.06	310.61	311.1	309.32	311.66	311.05	310.61	311.05	310.06	310.83	311.06	310.98	309.87	309.83	311.2	310.04	311.94	310.46	311.69	311.39	310.47	311.5	311.01	310.82	310.92	312.45	310.1	311.32	312.44
315.55	315.27	314.66	314.02	313.68	314.27	314.1	314.02	313.85	314.17	313.7	315.37	315.43	314.32	314.94	315.35	315.13	316.32	314.93	314.46	313.79	316.08	313.94	314.93	315.01	314.66	314.95	315.02	315.53	315.67	315.37	313.14	314.81	314.6	315.43	314.7	314.45	315.28	314.39	315.18	315.69	314.89	313.91	315.26	314.37	315.81	315.08	315.53	313.09	314.82
305.01	304.32	305.76	304.65	306.07	305.81	306.57	306.57	304.95	305.52	306.41	306.7	306.3	306.08	305.94	306.4	304.64	305.33	305.6	304.97	305.22	306.23	304.62	305.86	306.32	305.03	306.06	304.94	305.64	304.28	304.6	304.02	306.01	305.22	305.5	305.73	304.64	304.17	306.12	305.2	305.17	305	305.69	306.08	304.91	304.76	305.67	305.41	304.84	306.31
301.77	302.22	303.85	302.56	302.01	302.82	302.43	302.12	302.68	301.89	302.98	302.05	302.91	303.08	303.57	301.6	302.68	303.37	303.42	301.34	303.4	302.83	301.95	302.59	302.73	303.05	302.72	303.75	302.78	301.94	302.91	302.97	302.31	303.53	302.75	302.58	303.1	302.81	304.42	302.63	303.22	303.12	303.58	301.53	304.27	303.84	302.58	301.12	302.76	301.86
324.57	324.5	324.83	325.98	325.02	325.77	326.22	325.31	324.81	326.1	325.59	325.02	324.31	325.28	324.93	325.41	324.88	325.84	326	325.34	325.88	325.27	325.29	325.04	325.41	324.43	324.87	324.66	324.86	325.95	324.14	326.34	325.19	325.27	326.02	325.53	325.99	325.1	325.4	326.23	325.27	324.65	326.22	325.29	324.62	325.55	325.06	326.32	324.63	325.77
313	313.04	312.36	310.9	313.31	311.68	311.9	312.04	311.67	311.82	311.54	311.78	312.3	312.45	311.92	312.28	312.35	312.6	312.16	312.33	311.48	312.63	313.43	312.79	311.06	311.3	312.4	312.39	313.59	311.95	311.04	311.94	310.87	311.76	312.05	312.11	313	313	311.6	310.81	312.79	312.32	311.16	311.51	311.27	310.84	312.81	312.58	311.12	313.12
317.41	318.86	320.21	317.98	317.12	318.96	318.4	318.03	318.24	318.15	318.17	319.79	318.4	318.04	317.72	318.58	320.28	317.51	318.81	318.12	317.87	317.81	319.57	318.02	318.64	319.02	318.48	317.87	318.91	318.65	318.23	317.8	318.58	319.41	319.71	318.35	318.26	318.72	318.96	318.13	319.05	319.75	319.68	317.9	319.58	318.68	317.91	319.05	318.33	318.51
305.67	305.08	305.93	305.39	304.91	306.07	305.77	304.39	306.23	306.54	306.33	305.31	304.47	305.2	306.65	305.71	306.96	305.21	306.06	304.85	304.42	304.73	304.38	304.59	305.64	305.55	305.59	305.87	306.22	306.05	305.14	305.89	305.23	305.5	305.36	304.92	305.32	305.68	305.02	306.91	306.37	305.47	306.17	304.8	304.3	305.23	306.54	305.85	304.49	305.61
313.83	315.29	314.89	315.72	314.52	314.76	314.53	314.32	316.01	314.76	315.08	315.5	314.86	315.45	315.73	313.74	314.85	313.73	315.82	314.37	315.34	315.69	314.65	315.28	313.55	314.68	315.19	315.06	314.96	315.11	314.41	313.73	315.06	315.39	314.58	315.91	314.37	315.82	314.7	316.1	314	315.57	313.73	316.41	316.3	315.27	314.32	316.01	314.78	315.51
302.46	302.44	303.05	304.07	303.8	302.67	303.06	302.95	302.98	303.61	302.81	302.92	302.59	303.21	303.2	303.34	303.36	302.89	302.25	302.98	302.69	302.29	303.72	303.39	303.37	303.19	302.17	301.25	302.31	303.02	302.97	302.5	303.11	303.61	302.22	303.09	302.76	302.78	302.93	303.53	302	303.39	303.35	303.49	302.91	303.25	301.93	302.16	303.26	302.72
306.98	306.35	305.83	306.22	306.32	305.21	305.87	305.41	306.15	306.76	306.28	306.92	306.22	306.53	305.85	306.62	306.24	306.49	307.88	306.41	306.22	306.08	306.16	305.74	305.04	305.35	306.87	306.11	306.35	306.47	305.19	305.68	306.79	307.02	306.89	306.46	306.5	306.54	306.1	306.65	306.33	306.94	304.82	304.98	306.47	307.69	306.42	305.17	307.8	307.71
316.35	316.08	315.42	314.03	314.78	315.9	316.6	316.78	316.89	315.35	315.19	316.52	316.69	316.21	316.79	314.18	315.74	315.59	316.02	316.28	314.51	315.85	316.42	316.74	317.29	315.61	316.02	316.7	314.79	316.01	316.06	315.91	316.46	314.9	317.54	316.92	315.41	316.69	314.29	316.5	315.59	316.22	316.55	315.86	314.43	315.21	316.26	317.04	315.92	315.08
307.84	307.91	308.41	307.41	307.21	306.73	307.19	308.51	308.07	306.85	308.04	306.83	306.92	307.43	307.85	307.32	308.26	307.19	306.95	308.16	307.63	307.31	307.71	306.45	306.92	307.15	307.96	307.56	307.64	306.01	307.82	307.58	306.76	305.4	306.94	307.25	306.67	308.05	305.34	307.98	307.96	307.3	306.51	307.82	307.54	306.42	308.14	307.21	308.93	307.75
327.72	328.15	328.33	328.27	328.08	328.17	327.54	327.32	329.46	328.73	328.75	329.66	328.43	327.56	328.86	330.19	330.05	328.09	328.8	327.43	329.64	329.7	329.04	329.52	329.04	328.5	329.2	327.53	329.1	328.55	328.42	329.4	328.06	330.32	327.97	328.58	328.56	328.38	328.95	327.93	329.33	328.03	329.32	327.99	328.04	328.13	327.65	329.08	328.9	328.68
325.95	326.2	327.76	326.25	326.64	327.27	326.49	327.11	326.12	326.18	326.51	327	326.68	326.36	328.08	327.92	327.31	326.93	327.39	326.67	327.1	328.3	326.77	327.14	328.14	327.43	326.15	327.73	326.62	327.58	328.57	328.22	326.64	327.05	326.11	327.46	326.05	326.64	327.64	327.32	326.35	327.43	327.13	327.08	326.32	326.91	328.48	327.15	327.27	326.58
304.22	304.67	305.13	304.54	305.14	304.46	305.08	304.08	304.96	306.02	304.68	305.74	304.61	304.62	306.27	305.3	305.73	305.34	305.81	306.32	304.11	305.37	305.72	304.31	304.44	304.1	304.27	304.99	305.04	305.21	304.96	304.8	304.07	305.81	303.61	305.87	305.48	304.77	303.82	305.45	305.88	305.89	304.8	304.31	304.94	305.21	304.79	304.91	303.34	305.46
328.01	328.22	327.68	327.84	327.51	328.13	327.9	328.25	326.86	327.57	328.15	328.15	328.43	328.55	326.88	327.08	327.41	326.81	326.53	328.18	328.21	328.44	327.98	327.38	327.33	328.44	327.89	328.64	326.34	327.64	327.48	326.31	327.86	327.7	327.26	326.62	327.97	327.36	326.78	328.37	327.57	327.65	328.95	328.8	327.27	327.42	328.24	328.45	328.6	328.98
302.75	301.04	303.79	302.29	302.12	302.74	302.95	301.85	302.59	303.41	302.88	303.56	302.68	302.74	302.39	302.03	302.4	302.04	302.33	302.89	303.34	302.52	301.6	301.04	301.55	301.54	302.8	302.12	302.26	303.46	301.89	302.49	302.77	303.19	302.66	302.33	303.22	301.62	303.18	303.35	302.39	302.88	302.73	303.03	302.57	302.6	303.82	303.37	303.71	302.62
302.81	303.28	303.47	303.63	301.96	303.57	303.21	301.66	302.48	301.59	302.97	304.8	302.66	303.38	302.09	302.63	301.89	303.13	301.91	303.19	303.88	302.57	302.65	302.67	303.28	302.79	302.91	302.25	301.14	303.43	303.88	301.6	301.74	302.91	303.51	302.79	303.34	303.28	302.34	301.57	302.58	302.66	301.87	302.41	302.54	302.25	303.16	303.03	302.93	302.12
293.44	294.24	293.3	293	293.68	294.08	293.63	293.82	293.02	294.92	294.07	292.92	295.42	293	293.73	294.06	294.14	292.6	293.36	294.65	294.6	294.34	294.18	294.15	293.5	295.07	294.15	293.16	294.6	294.36	294.08	294.05	294.82	293.95	294.44	294.24	294.52	294.81	294.18	293.82	294.61	293.55	293.04	292.63	293.92	293.32	293.84	292.96	294.66	293.7
306.09	306.65	306.16	306.69	307.13	307.21	306.38	305.42	306.63	305.44	306.55	306.43	306.79	307.43	307.42	307.03	306.8	306.74	305.78	305.74	305.99	306.85	306.58	308.43	305.7	305.86	305.89	305.86	308.27	306.62	306.69	306.55	306.09	307.09	306.64	307.13	306.34	307	306.69	306.43	306.98	306.8	307.1	306.9	306.67	306.24	305.77	306.49	306.47	306.28
324.69	323.98	325.04	323.3	325.06	325.86	324.88	324.95	324.36	324.99	325.19	324.49	325.73	326.06	324.66	323.9	324.33	324.58	325.19	324.85	325.08	325.33	325.15	324.89	324.91	324.12	324.96	323.7	324.15	325.13	324.81	322.86	324.75	324.4	324.27	324.41	323.45	324.4	324.64	324.5	324.91	324.96	324.52	323.84	324.12	324.37	323.73	323.39	324.19	324.99
305.16	305.64	304.82	305.08	305.02	306.37	305.76	306.74	304.97	303.97	304.72	303.64	305.01	304.88	305.49	305.5	305.92	305.31	304.02	305.7	304.97	304.4	305.94	304.01	305.38	305.45	304.44	306.19	304.32	304.28	306.44	304.36	305.48	304.96	306.05	304.62	305.31	304.29	305.21	305.31	304.96	304.24	304.27	305.38	304.88	305.54	305.24	305.67	305.16	306.06
306.74	306.84	305.87	307.63	305.93	305.59	307.42	305.89	306.86	305.25	306.06	306.81	306.87	306.5	304.5	305.6	307.2	305.68	306.14	304.71	306.95	306.05	306.04	306.94	306.54	306.6	305.41	305.27	305.5	306.4	306.69	305.31	304.98	305.12	305.67	305.83	305.83	307.5	306.55	305.9	306.2	305.92	307	305.08	305.14	306.02	306	305.86	305.96	307.5
315.02	314.21	314.82	315.4	313.65	315.91	314.85	315.55	313.49	314.07	314.62	313.85	314.28	314.66	314.5	314.59	314.28	315.31	314.96	316.08	315.54	315.4	314.28	315.82	314.45	314.67	313.86	315.17	313.17	315.12	313.96	314.99	314.99	315.03	314.78	314.36	314.11	314.49	314.58	313.58	315.03	315.57	313.95	314.81	314.08	314.71	315.6	316.23	314.73	314.82
308.05	305.81	306.08	305.72	306.32	307.24	306.36	305.06	306.68	306.17	305.81	307.28	306.59	306.59	306.58	306.32	306.62	307.09	306.41	305.46	306.19	306.31	306.37	307.06	305.92	306.58	306.62	306.94	306.6	305.15	306.62	307.48	307	306.09	305.92	307.3	305.72	306.72	306.15	306.93	306.95	304.97	307.4	306.57	308.02	305.88	307.55	306.15	306.4	307.81
300.96	300.27	300.89	302.18	301.32	302.31	300.68	300.7	299.54	301.64	300.59	301.17	301.97	302.45	301.43	302.35	300.89	301.05	300.54	300.82	300.65	300.24	300.07	300.9	300.45	300	300.58	301.6	301.19	302.47	301.5	301.29	300.76	302.59	301.19	301.61	301.22	299.09	300.91	300.58	302.13	301.78	301.12	301.23	301.46	300.64	300.38	299.74	301.77	300.64
318.4	317.63	318.15	318.21	319.14	317.76	318.24	317.64	317.33	317.74	318.43	317.95	318.11	318.43	318.32	317.4	318.2	316.76	316.59	318.75	318.3	319.78	318.15	317.66	318.95	317.57	319.07	319.24	317.32	317.44	317.06	318.2	317.18	318.15	318.23	318.16	318.44	318.94	318.92	318.73	317.62	317.75	318.19	317.8	318.31	317.86	317.85	318.61	319.27	318.37
317.37	317.39	318.12	317.47	319.13	319.15	317.18	317.77	318.74	316.85	318.49	318.32	317.81	319.07	319.05	319.39	317.53	317.33	317.53	317.97	316.88	317.8	317.28	319.6	318.69	318.9	318.96	317.91	316.96	318.57	318.29	319.24	318.65	317.34	318.18	318.15	318.67	317.71	319.09	318.39	317.24	318.1	318.67	318.41	316.97	317.98	318.01	318.49	318	318.68
325.83	326.25	325.01	325.72	325.35	325.86	325.49	324.99	326.33	324.12	324.49	324.92	325.24	325.73	325.14	325.25	324.62	324.84	324.56	325.88	325.36	325.44	325.25	325.65	324.93	325.65	325.27	325.51	322.93	326.88	325.75	324.05	325.68	325.43	325.66	325.61	325.53	326.91	326.35	325.27	325.46	324.06	324.99	325.6	325.35	324.61	324.08	324.61	325.01	325.55
318.67	318.44	317.64	318.95	319.02	318.17	318.46	318.4	318.3	317	318.76	317.11	317.96	317.74	317.67	319.52	317.47	317.67	318.85	317.68	319.21	318.74	317.62	318.12	318.89	319.39	317.69	318.36	318.64	318.22	317.54	318.86	318.94	317.18	317.74	318.38	318.8	318.55	316.87	318.29	318.33	317.34	319.55	317.67	318.72	318.31	317.12	317.66	317.8	318.65
318.06	316.99	317.8	318.22	316.24	317.13	317.79	316.9	316.72	317.45	317.48	316.47	317.89	317.58	317.09	315.68	315.72	317.66	316.85	316.31	316.64	316.2	315.89	316.94	316.82	316.11	317.09	318.07	317.54	316.88	316.55	317.67	318.41	318.38	317.57	317.71	317.2	316.35	316.94	317.08	316.52	317.55	317.59	316.82	317.89	317.05	318.84	317.24	317.17	316.45
296.39	297.45	296.9	296.7	296.83	297.36	296.29	297.25	294.76	296.87	296.35	296.75	295.71	297.12	297.27	297.72	297.05	296.67	297.68	297.4	296.78	297.32	298.96	296.72	297.19	296.79	296.59	295.04	297.04	297.78	297.8	295.39	297.34	297.37	297.64	296.73	295.95	297.96	295.66	296.59	297.09	296.37	297.19	296.69	296.54	296.3	297.63	298.21	296.6	296.12
312.15	313.25	313.38	312.3	313.49	315.14	313	313.49	312.93	312.98	312.83	314.49	313.06	313.92	313.13	313.76	313.52	313.45	312.25	312.86	312.89	313.12	313.59	312.95	313.7	311.55	312.95	314.01	312.51	313.41	313.11	312.3	312.93	313.28	313.63	313.35	312.44	312.96	312.75	312.54	313.47	314.02	312.74	313.64	311.73	312.49	314.56	312.69	313.41	313.01
305.81	305.15	304.52	305.53	305.49	304.94	305.58	305.8	304.6	305.52	306.09	306.03	305.9	305.17	305.46	305.17	305.83	304.16	305.02	304.93	304.86	304.49	305.09	305.6	305.05	306.51	306.15	305.05	305.24	304.25	306.09	306.3	306.19	305.53	305.23	304.26	303.87	306.41	306.19	305.06	305.01	305.35	306.15	305.3	305.35	305.49	303.87	305.34	305.15	306.1
313.01	313.82	314.48	313.9	314.27	313.93	314.57	313.94	313.12	314.92	313.97	313.68	313.5	313.76	314.09	313.09	313.66	313.98	313.67	314.83	314.41	314.12	313.29	314.91	314.61	313.74	315.35	313.08	313.1	313.6	313.35	313.97	314.06	313.41	314.01	312.84	313.86	313.16	312.87	313.69	313.31	315.57	313.95	313.2	314.52	312.97	314.12	314.68	313.76	312.45
317.55	318.81	318.89	318.18	318.39	318.06	318.89	316.89	318.4	317.96	317.32	318.8	316.76	318.56	318.94	318.46	317.7	318.71	319.59	318.36	317.81	318.91	317.79	318.98	318.74	318.67	319	318.87	316.99	317.08	318.21	318.15	318.27	317.59	317.42	319.27	319.12	318.03	318.91	318.51	318.72	318.79	318.01	317.91	317.7	318.36	318.18	318.19	318.67	318.25
313.4	314.81	313.86	312.3	313.7	315.26	313.96	314.76	314.34	313.78	314.25	314.19	313.82	313.86	314.1	312.57	314.34	313.57	312.42	314.6	313.86	314.06	315.09	314.48	313.13	314.4	314.46	313.14	313.82	313.73	315.33	314.41	313.51	314.23	313.25	313.28	314.05	313.89	313.71	313.36	314.75	314.83	313.3	314.06	314.47	312.98	314.04	314.45	313.8	312.12
328.16	326.76	326.47	328.19	327.73	326.5	326.46	327.4	327.13	327.36	326.42	326.99	328.62	326.09	327.11	327.96	326.87	326.53	327.42	325.81	327.49	327.53	327.68	328.44	326.39	327.39	327.78	327.64	327.8	327.82	327.34	327.23	326.83	325.89	326.55	327.47	327.44	327.67	327.01	326.96	327.3	326.89	327.19	327.56	327	328.06	328.28	326.4	327.62	327.58
328.79	328.93	328.71	328.91	328.87	328.48	328.74	327.48	328.52	328.62	329.37	328.75	327.76	327.66	327.4	328.39	327.54	328.16	327.87	328.37	328.68	329.88	329.02	327.89	328.93	329.29	328.62	328.58	328.11	327.9	328.23	328.92	327.67	327.8	329.8	327.91	330.03	329.37	328.31	328.32	329.02	329.19	326.95	328.97	329.63	327.45	328.23	328.93	328.31	328.82
317.28	316.88	319.12	317.33	317.12	316.98	317.49	317.63	317.79	317.44	318.15	317.24	317.59	316.76	318.57	318.74	317.18	317.43	317.93	317.66	316.66	316.85	317.67	317.56	316.92	317.54	318.04	316.85	317.71	317.6	317.25	317.31	317.59	317.11	317.95	317.44	316.2	316.23	316.96	317.12	316.11	319.28	316.63	318.41	317.8	317.23	318.37	317.61	317.73	317.14
313.61	314.67	314.64	316.04	314.92	315.85	314.5	316.38	314.34	315.49	314.86	315.12	314.58	314.95	314.82	313.47	315.08	314.88	315.75	313.49	315.64	316.42	313.49	314.08	314.4	314.8	314.79	315.23	314.63	314.77	315.42	314.82	315.1	314.44	315.39	315.76	315.23	314.54	314.42	313.85	315.33	314.6	315.15	314.37	315.57	315.42	313.99	314.42	313.55	314.3
298.53	296.58	296.82	296.63	297.98	296.46	297.94	297.16	296.31	297.55	297.28	296.97	295.52	295.02	297.89	294.69	296.33	298.11	298.18	297.69	296.66	297.23	296.3	297.25	297.19	296.44	296.19	295.77	296.52	298.55	297.86	297.19	296.4	297.11	296.77	295.82	297.49	296.51	296.31	297.03	297.05	297.62	297.27	297.11	297.4	295.49	297.52	296.68	296.61	296.86
312.16	312.72	312.84	311.81	312.04	312.83	313.58	311.22	312.26	312.38	313.3	312.32	313.19	312.5	313.61	312.19	312.7	312.88	313.01	313.27	312.71	312.12	313.24	313.65	312.53	312.48	311.65	312.27	312.37	313.04	312.55	311.84	314.21	313.43	314.56	312.32	313.84	312.2	313.87	312.31	312.8	313.18	311.94	313.64	314.73	313.33	313.09	312.83	312.55	313.56
311.41	309.89	310.91	311.82	309.75	311.29	311.24	310.58	311.75	311.21	311.58	311.21	311.42	311.14	310.85	310.51	310.4	310.94	311.33	311.93	310.93	311.44	311.05	310.28	310.73	310.8	310.52	310.5	310.61	310.22	310.78	310.51	309.82	311.38	311.66	312.12	310.98	310.9	310.74	312.48	310.78	312.26	310.19	311.4	309.88	310.23	310.32	310.67	310.28	312.15
315.37	313.51	314.8	314.29	313.58	314.16	314.16	314.42	313.41	314.04	312.76	314	313.05	313.04	313.9	313.39	313.6	313.13	313.62	313.44	314.3	314.09	313.8	315.92	312.81	312.7	314.22	313.9	314.26	314.25	314.31	313.26	314.06	313.11	313.68	314.29	313.94	314.16	312.06	314.77	313.38	314.54	312.9	315.43	312.94	314.49	314.02	313.42	314.51	313.65
294	294.11	293.36	294.36	294.31	293.68	294.08	293.68	293.91	293.58	293.59	292.88	293.11	294.41	295.11	294.63	294.47	293.84	294.14	296.39	293.82	294.62	292.81	294.06	293.96	293.49	293.58	295.13	293.59	294.59	295.41	295.45	293.9	294.25	294.04	293.72	293.48	293.84	293.91	295.01	294.23	294.48	293.95	294.61	292.84	294.2	295.59	294.65	293.44	293.66
304.27	303.9	302.88	302.87	303.84	303.54	303.42	303.34	304.68	303.98	302.99	303.27	303.86	303.12	304.91	303.04	302.37	303.97	304.67	304.2	303.49	302.94	303.42	303.63	304.25	303.07	303.79	303.25	304.19	304.42	303.87	303.26	303.45	303.77	303.3	303.98	303.9	303.4	302.78	302.53	304.68	304.29	303.66	302.92	304.18	303.88	304.72	303.28	303.57	303.97
317.69	316.58	318.66	316.71	316.47	316.91	316.81	317.79	317.8	317.91	317.62	318.06	316.61	317.3	317.77	317.21	316.1	317.13	316.52	317.36	317.57	315.9	318.51	319.37	316.65	317.09	317.51	317.01	316.85	317.89	316.52	317.3	316.99	316.96	318.63	317.32	316.61	317.47	315.64	317.91	318.15	316.72	316.55	317.2	317.97	317.48	316.39	318.07	318.38	317.17
311.77	311.77	312.47	314.42	313.08	312.77	312.76	312.5	313.8	312.98	312.84	312.82	313.08	311.77	311.86	311.35	312.96	312.71	312.77	314.41	313.89	312.52	313.61	313.52	313.84	313.39	312.3	311.71	312.02	313.49	312.26	312.95	312.17	311.98	312.79	311.96	311.55	312.77	311.82	314.07	312.75	312.05	313.16	313.33	312.25	312.48	311.71	312.65	312.93	312.99
307.98	309.03	309.87	308.42	309.23	307.57	308.31	308.57	308.81	308.98	308.17	309.16	308.48	307.59	308.92	307.12	309.29	308.97	308.6	309.25	309.04	309.03	309.67	309.73	309.12	308.45	308.94	307.56	307.51	307.5	308.39	307.47	309.35	308.59	307.14	307.67	309.36	308.05	310.43	308.2	309.13	310.49	309.76	308.68	309.67	309.34	307.96	308.34	307.86	307.97
304.7	305.31	305.94	304.58	305.94	305.36	304.53	305.38	305.61	304.92	305.06	304.74	306.44	305.13	305.16	305.27	305.01	304.77	305.86	305.17	305.47	303.74	306.48	306.49	304.46	304.97	305.38	304.75	305.51	304.98	304.64	305.71	305.95	305.16	305.8	304.39	305.63	305.58	304.44	305.15	306.24	306.11	304.43	306.01	306.06	305.83	303.71	305.04	305.34	305.82
314.38	313.41	313.52	313	313.84	312.76	313.71	313.16	312.47	312.6	314.18	312.13	310.99	313.93	312.45	312.69	312.8	313.93	313.27	311.91	312.2	313.66	312.3	311.35	312.74	313.26	312.83	312.84	313.27	312.67	312.74	313.2	313.4	313.43	312.43	313.03	313.71	311.77	312.89	313.24	314.27	313.17	313.25	312.22	312.7	312	312.2	312.83	312.24	312.21
317.35	314.97	315.51	314.05	315.41	315.7	315.6	315.98	314.08	315.08	315.03	315.56	316.82	314.08	314.72	315.82	315.62	314.65	315.16	315.01	315.07	314.89	315	315.94	315.12	314.9	315.32	314.49	315.58	315.74	315.37	315.95	315.69	315.04	314.85	315.71	316.6	315.37	315.31	316.12	315.39	315.81	315.14	315.23	314.79	314.17	315.88	314.78	315.24	315.79
303.62	302.08	302.4	302.92	302.37	303.67	302.43	303.24	302.37	301.28	303.27	302.15	303.09	302.7	302.45	301.47	303.23	301.07	302.92	302.3	302.8	302.63	302.7	303.58	303.45	302.93	301.89	302.27	302.45	302.6	302.72	303.53	302.33	301.77	303.4	302.31	303.29	303.59	302.05	304.39	302.97	301.62	303.06	302.2	302.95	302.62	302.5	302.62	302.47	302.44
319.34	318.36	319.62	319.98	318.11	319.22	318.45	319.78	317.77	318.38	318.02	319.87	318.95	319.75	319.1	318.99	318.05	319.41	318.83	318.63	318.61	318.55	318.62	320.05	319.45	317.74	319.22	318.83	319.59	318.12	318.72	319.54	319.01	318.06	317.23	319.41	319.33	318.51	318.88	319.21	320.09	320.53	318.16	318.86	319.25	318.61	320.17	318.68	318.64	320.3
310	310.06	310.05	311.24	310.33	310.68	311.09	310.48	310.77	310.02	309.14	310.51	310.52	309.68	310.16	310.93	310.41	310.26	311.12	310.46	309.82	310.21	310.45	310.95	309.8	310.68	310.08	312.07	309.67	311.36	311.9	311.24	310.74	310.92	310.42	311.83	308.06	310.33	309.32	311.45	310.5	311.08	309.69	310.39	309.6	309.55	310.27	311.11	310.89	309.65
314.23	313.47	313.14	313.66	312.11	312.25	311.52	314.29	313.45	312.28	313.98	312.73	313.13	313.35	312.94	313.03	311.85	312.11	313.72	314.04	312.67	313.04	312.44	313.52	312.48	312.54	312.79	313.75	312.98	312.73	312.19	311.89	311.68	312.48	313.21	311.46	311.78	313.31	314.08	312.42	312.44	313.45	313.69	312.09	313.13	313.01	311.89	313.66	311.72	313.5
294.82	293.55	294.07	294.81	293.35	294.47	293.77	294.79	296.04	295.85	293.87	293.82	295.01	294.61	292.77	294.48	294.28	293.72	293.03	293.89	294.1	293.47	294.8	294.43	293.37	292.82	294.35	293.47	294.85	293.67	293.76	294.83	294.44	294.88	295.64	294.6	293.35	294.32	294.72	293.56	294.03	293.55	294.03	293.97	294.46	293.43	294.52	295.21	293.63	295.15
307.07	306.08	307.95	307.51	308.48	307.06	307.01	307.26	306.91	307.64	308.13	306.99	307.86	306.45	307.22	308.26	306.59	308.84	306.91	307.05	307.19	307.79	307.62	307.23	306.48	307.76	307.28	307.34	307.39	307.31	308	309.08	308	306.26	306.68	308.21	307.8	308.5	306.24	307.04	307.6	307.82	307.63	307.63	307.16	308.04	308.11	306.91	309.06	307.74
313.98	313.28	312.96	314.8	313.71	313.33	314.5	313.34	313.61	313.28	315.27	313.49	314.5	314.75	313.45	313.18	313.64	315.01	313.41	313.23	315.03	313.96	314.89	314.39	314.45	315.51	313.45	314.61	315.21	314.13	314.08	313.65	314.12	312.89	313.62	314.21	314.76	313.86	314.23	314.58	315.69	313.61	313.52	313.97	313.92	313.23	314.54	314.85	313.21	315.09
310.3	310.9	310.95	311.47	310.35	311.3	311.48	311.02	311.44	310.58	311.31	311.01	309.82	310.36	310.23	310.1	310.88	310.66	311.58	310.13	309.9	310.23	310.8	310.89	312.45	312.22	311.1	311.6	312.01	310.87	310.3	311.12	310.48	311.62	312.11	311.42	310.61	311.48	311.35	311.87	310.95	310.13	310.57	309.01	309.86	311.63	311.4	309.13	311.1	310.43
311.73	309.02	309.64	310.84	311.05	310.27	311.26	311.05	310.19	310.74	310.26	310.71	311.79	310.49	311.2	310.29	311.6	310.51	311.73	310.22	311.7	310.16	310.52	311.9	311.91	310.7	310.54	309.95	310.87	309.69	311.96	310.83	310.89	310.1	310.72	310.54	309.25	311.31	312.1	310.16	311.1	311.45	310.64	311.22	310.13	310.14	312.33	310.97	311.11	311.7
296.14	295.88	295.1	295.34	294.05	295.16	295.79	295.31	296.04	295.6	295.17	295.92	295.07	293.65	295.05	295.04	295.65	295.6	294.81	294.67	295.6	294.42	294.39	294.48	293.91	295.41	293.9	295.18	295.18	294.55	295.73	294.22	295.13	294.57	294.81	294.44	295.61	296.14	295.26	295.42	294.94	296.2	295.14	295.89	295.3	294.51	294.49	294.3	294.81	294.25
323.63	324.55	324	323.23	324.43	324.51	324.38	323.97	325.19	325.14	323.78	324.92	325.07	326.29	324.07	323.79	324.64	323.73	324.56	324.13	324.79	324.16	325.84	324.19	323.46	323.31	325.54	324.18	324.36	326.19	324.15	324.73	325.67	324.93	325.48	324.04	324.49	324.74	323.1	323.44	325.58	324.72	324.41	324.81	323.92	323.69	324.88	325.45	323.96	324.14
304.37	304.79	305.31	304.69	305.27	305.62	305.63	305.25	304.87	306.64	306.67	305.02	305.47	304.82	304.28	305.51	306.98	305.69	305.44	305.19	305.96	305.46	305.75	305.23	305.81	304.44	306.62	305.54	305.04	305.74	305.61	306.23	304.76	304.89	304.49	305.05	306.33	305.64	305.92	305.71	304.16	305.05	305.62	305.49	305.52	304.38	305.5	305.95	305.46	305.45
316.83	315.13	316.3	315.26	316.49	316.13	314.14	316.9	315.68	317.08	315.42	316.07	316.5	316.25	315.07	315.42	316.35	316.88	316.15	316.09	315.74	316.65	314.58	314.38	316.23	315.83	316.53	315.23	315.43	316.68	315.77	316.97	314.28	315.83	313.96	314.8	315.48	315.58	314.72	316.04	315.71	315.48	316	316.65	315.65	315.01	316.09	315.88	314.71	315.89
328.7	328.06	327.26	328.21	328.25	326.17	327.61	327.64	328.36	327.69	328.75	328.65	327.22	327.84	328.37	327.48	328.03	329.01	327.74	327.61	327.49	328.38	327.64	327.97	326.71	328.5	327.01	328.31	328.46	328.8	326.16	327.19	328.4	329.45	328.46	327.75	328.65	327.13	327.8	327.54	327.92	327.92	328.88	329.13	328.41	329.04	328.22	327.46	326.35	329.13
327.77	327.73	326.66	327.83	327.12	328.24	328.63	328.12	327	327.05	327.9	329.1	327.32	327.44	327.86	327.39	328.83	328.22	327.18	327.45	326.44	328.58	327.93	327.68	327.42	327.46	327.42	326.79	328.22	327.65	327.81	328.1	328.17	327.94	327.32	328.75	327.53	326.64	327.26	327.32	327.37	327.24	327.4	327.64	326.97	328.3	327.55	327.33	327.54	327.34
304.73	306.23	305.34	305.68	305.72	307.24	306.84	305.93	305.92	307.6	307.33	305.75	306.67	307.37	305.38	305.88	306.33	306.3	304.89	305.46	307.86	306.42	305.9	306.58	307.14	306.84	306.23	306.52	306.4	306.94	306.82	305.34	306.55	306.22	307.11	306.09	305.48	307.98	305.78	306.85	305.95	305.46	305.24	305.84	307.14	305.41	306.42	305.23	306.82	306.81
311.25	312.02	312.21	312.77	311.31	311.1	313.13	312.08	312.41	309.79	313.94	311.5	311.12	311.52	312.39	313.47	311.14	312.01	311.32	311.74	312.71	313.79	312.3	313.1	312.23	312.42	312.82	311.75	312.35	311.47	312.68	311.35	312.29	312.71	312.38	310.79	311.85	311.99	311.12	313.69	312.4	312.37	312.66	311.71	311.59	312.51	312.79	311.87	311.64	312.61
312.77	313.44	311.76	312.97	312.66	313.35	314.53	312.21	312.95	313.07	312.12	312.4	313.06	314.33	312.48	314.08	312.56	314.31	313.05	313.91	311.63	312.29	313.09	314.4	312.83	312	311.74	311.42	311.73	312.65	314.02	313.68	313.22	312.93	314.23	312.62	313.44	314.01	313.07	311.96	313.51	314.17	312.24	312.62	311.88	312.49	312.25	312.67	313.63	313.76
316.96	318	319.43	317.38	318.98	319.1	319	318.2	319.1	318.65	317.19	318.43	316.57	317.67	318.32	318.87	318.46	320	318.23	317.94	318.33	318.08	318.11	317.96	319.54	318.66	318.12	317.15	317.69	317.56	318.99	317.72	318.84	319.42	317.99	318.24	317.37	318.01	317.11	319.06	318.25	317.59	319.59	318.21	318.04	318.9	318.83	318.36	318.21	318.28
294.05	294.34	293.29	294.18	295.09	293.88	293.37	294.77	295.51	292.66	294.4	293.72	294.37	292.52	294.25	294.39	293.49	293.11	293.33	295.34	295.31	293.31	295.53	294.59	292.76	293.09	293.38	293.73	294.19	292.69	294.25	292.87	294.13	294.73	294.93	294.17	293.97	294.51	292.18	294	293.9	294.18	294.03	294.97	295.46	294.72	294.69	294.67	293.54	293.93
294.95	294.27	295.08	293.53	295.68	293.85	295.43	292.96	293.61	294.17	294.25	294.67	293.7	294.49	295.06	295.17	293.44	293.46	292.77	293.16	293.09	292.92	293.46	293.44	294.13	294.75	293.36	293.72	294.17	294.78	294.55	292.76	294.26	293.94	295.28	293.72	293.62	292.42	295.07	294.01	294.3	294.28	294.44	293.88	293.51	293.38	294.05	294.48	293.3	294.01
325.16	324.9	325.22	326.02	325.01	324.15	324.25	323.9	325.39	325.3	325.52	324.13	323.99	324.42	323.52	325.83	324.72	324.41	325.03	324.75	323.7	323.4	325.21	326.22	324.77	324.77	323.72	325.26	325.31	325.21	324.85	324.11	324.68	324.9	324.95	323.51	324.61	324.91	325	324.9	324.26	325.26	325.34	324.85	324	323.88	324.99	324.87	325.28	324.59
313.2	312.91	312.76	311.9	312.15	312.64	312.08	312.92	312.99	313.98	312.41	312.5	311.9	313.28	312.04	312.75	311.97	313.12	311.94	312.83	313.11	312.04	312.21	312.82	312.58	312.28	313.23	312.79	313.18	312.23	313.34	312.11	313.49	312.42	313.24	313.04	311.93	313.16	313.54	312.43	312.15	312.15	312.65	311.48	313.17	313.63	312.7	313.39	313.11	311.7
313.96	312.53	314.26	312.53	313.31	313.17	313.11	313.36	313.28	313.38	312.73	313.17	311.99	314.67	313.48	313.74	314.16	313.74	311.24	313.38	312.26	312.32	313.32	311.67	311.49	313.87	313.02	312.85	312.87	313.32	313.44	312.82	313.42	312.75	312.23	311.94	312.46	313.87	313.4	312.72	313.12	312.98	312.59	312.55	312.95	313	312	313.07	311.6	312.74
312.29	312.07	313.37	312.73	311.07	312.67	313.91	312.08	312.75	311.14	312.88	313.19	312.3	312.78	311.78	312.01	312.88	312.49	312.71	312.3	312.57	313.71	311.01	311.76	312.88	312.65	311.88	313.94	311.59	313.31	312.5	310.62	312.23	311.58	312.46	312.67	312.52	313.17	313.63	312.46	313.4	312.82	313.04	313.2	312.27	313.51	312.58	311.29	311.71	312.04
327.22	327.26	327.49	327.24	326.8	326.76	326.44	327.01	327.04	327.23	326.52	327.55	327.3	326.83	326.38	326.75	326.24	327.13	327.19	327.72	327.96	327.7	327.05	327.7	326.65	326.2	327.27	325.96	328.29	327.44	326.97	326.72	327.94	326.34	326.44	326.37	326.61	328.09	327.25	327.33	327.22	327.02	326.57	326.25	326.54	327.19	326.66	326.8	326.45	326.93
297.44	296.37	296.92	297.44	297.16	297.88	296.84	296.43	298.25	297.43	296.75	296.69	295.8	296.68	297.88	296.65	295.72	296.28	296.38	297.86	296.22	297.66	296.83	297.03	296.76	296.83	296.64	296.6	297.47	296.56	295.86	296.72	296.96	296.83	296.93	297.03	297.16	297.65	297.7	296.99	298.15	296.71	295.48	296.35	296.08	297.81	296.61	297.49	296.46	296.57
316.56	315.76	315.49	316.04	316.47	316.55	316.45	315.23	316.54	316.18	315.55	315.74	315.11	317.01	316.86	316.6	316.47	314.31	315.58	315.72	317.12	316.03	317.07	315.25	316.04	316.97	315.59	317.3	315.52	316.06	316.03	315.98	314.57	316.27	316.53	315.95	316.32	315.33	316.78	316.96	315.73	315.7	318.01	315.1	315.3	315.98	316.58	316.24	315.19	315.68
296.25	296.41	296.15	297.48	297.12	296.54	297.11	296.4	296.28	296.01	296.43	296.5	296.51	295.93	295.81	296.14	297.05	296.55	296.77	297.39	296.61	296.27	296.56	295.81	296.83	297.96	296.4	296.38	295.2	296.26	297.36	295.23	297.36	297.33	296.06	296.37	297.91	296.74	295.31	297.13	297	296.19	296.98	296.14	298.22	297.02	295.2	296.76	296.69	296.48
306.73	304.25	305.11	307.1	306.11	305.3	305.18	304.88	305.19	306.21	304.79	306.45	306.34	305.23	306.51	304.36	305.36	305.1	306.71	306.03	305.58	304.53	306.9	305.48	304.52	305.33	305.54	305.79	304.93	305.83	304.74	304.88	306.15	306.02	304.97	305.72	304.96	305.65	304.61	306.24	304.8	305.05	306.1	305.46	305.81	304.28	305.45	305.91	305.64	304.81
327.35	327.09	328.37	327.08	327.14	326.64	328.36	327.41	328.61	326.36	327.71	327.08	328.03	327.19	327.85	327.28	327.98	327.15	327.92	329.1	326.53	328	327.23	326.72	327.52	326.61	327.65	326.97	327.15	327.93	328.05	327.14	327.29	328.14	328.29	326.92	327.43	327.72	327.67	327.66	327.43	327.44	327.13	327.19	327.35	328.65	327.88	328.01	326.97	328.4
310.32	311.4	310.88	311.29	310.72	310.62	311.23	311.14	311.6	310.67	310.52	310.83	311	311.63	309.79	310.72	310.91	311.28	311.62	310.77	311.42	310.44	312.25	311.37	310.36	311	310.22	309.75	310.95	310.76	311.9	312.14	310.78	311.02	310.39	310.39	311.02	310.4	309.42	310.42	310.72	310.47	310.61	310.73	311.16	309.35	309.73	310.67	311	311.47
303.95	304.51	305.06	303.97	304.78	304.96	303.88	305.55	304.01	305.63	304.09	304.52	304.2	304.7	305.29	303.34	304.63	306.56	303.81	304.01	304.42	303.6	303.41	304.87	303.39	303.65	304.67	304.13	304.23	305.01	304.46	304.93	304.35	304.54	304.9	304.42	304.18	303.91	304.13	304.09	303.8	304.89	305.61	303.28	303.91	304.32	304.75	305.01	304.33	303.97
303.24	303.56	303.43	303.28	303.14	304.32	303.62	302.72	303.1	302.86	303.49	302.9	303.43	304.58	303.52	302.62	302.13	302.66	303.24	302.42	303.57	303.18	303.44	302.64	302.37	303.05	302.87	302.39	303.03	304.1	303.89	302.41	302.35	302.71	302.85	303.01	303.32	302.26	303.31	302.38	302.74	303.51	302.58	303.5	303.5	302.32	302.89	302.76	302.9	303.11
301.88	302.84	303.34	302.02	303.63	302.75	301.98	303.14	302.13	302.6	302.4	301.67	303.86	302.59	302.67	302.94	304.18	302	302.45	303.51	302.38	302.27	303.37	302.03	303.02	302.09	302.26	302.75	304.9	302.65	302.85	303.9	303.85	302.05	302.75	301.76	303.39	303.42	302.7	302.59	302.68	302.82	302.66	301.87	302.24	301.14	304.05	301.53	303.36	303.19
313.18	314.11	314.48	312.58	313.18	313.47	313.26	313.85	312.64	312.98	313.67	312.52	312.66	314.07	311.95	314.11	314.36	311.7	313.16	312.47	312.26	314.39	313.41	313.69	311.88	312.4	313.49	312.48	313.62	312.34	312.81	314.09	312.26	313.33	312.9	314.07	313.09	314.14	312.7	313.08	313.08	313.01	313.67	311.85	312.26	312.88	312.53	313.15	313.86	313.7
314.05	313.26	313.57	313.53	314.06	314.17	313.59	314.34	313.61	314.74	314.46	314.21	314.57	315.05	313.35	313.37	314.09	312.91	314.63	312.45	314.29	314.48	313.74	314.06	313.53	314.45	313.23	313.37	314.48	312.81	313.95	314.01	314.32	313.91	313.15	314.44	314.16	313.77	313.21	314.99	313.66	314.45	313.93	313.72	313.29	313.55	314.1	313.88	315.3	314.66
300.56	299.92	299.78	300.51	300.23	299.01	299.98	299.42	300.5	300.15	298.58	300.75	299.36	300.06	300.19	300.85	299.34	298.12	299.42	299.42	299.66	300.52	300.25	299.99	299.97	299.43	300.16	300.95	300.33	301.44	299.24	302.09	299.59	302.02	300.33	299.71	299.96	299.37	299.95	299.73	299.95	298.55	300.34	299.69	300.97	299.84	300.45	299.29	299.56	300.07
316.98	316.46	318.56	316.9	316.22	317.56	318.02	316.58	316.91	316.39	317.01	315.92	317.69	317.17	316.73	317.09	317.46	316.26	316.93	317.93	317.91	317.07	316.99	317.19	316.83	317.95	315.94	317.27	317.35	317.7	317.75	318.23	316.96	317.8	317.41	317.52	316.22	317.01	316.66	317.08	316.46	318.03	317.33	317.27	317.37	316.93	316.44	317.61	315.8	318.51
306.31	305.26	305.73	305.42	305.79	306.26	305.47	305.02	305.81	304.15	306.17	304.64	304.79	306.36	304.89	305.18	304.07	304.99	304.56	305.79	305.14	305.11	306.03	305.68	304.62	306.14	306.39	304.36	304.18	304.24	304.8	305.01	306.54	305.11	305.43	304.7	304.41	305.54	306.05	305.62	305.07	304.62	306.16	305.82	304.67	306.3	306.23	305.13	305.92	303.51
303.39	303.72	304.07	302.26	304.01	302.82	304.15	304.05	302.18	303.95	303.52	303.27	303.75	303.35	302.63	303.43	302.6	302.46	303.76	303.53	302.41	302.78	302.67	304.14	304.02	303.34	303.49	303.65	301.56	302.36	303.18	303.77	303.41	303.74	304.13	303.34	304.17	303.98	303.86	304.14	302.95	304.66	304.5	301.46	303.17	304.13	303.08	304.34	303.05	303.18
303.67	303.46	304.83	304.22	304.48	301.93	304.1	303.34	302.15	304.02	303.18	303	302.92	304.44	302.22	303.21	302.93	304.33	304.41	302.24	302.05	303.25	303.48	302.86	303.95	304.05	303.21	303.71	302.79	303.09	303.32	303.28	303.21	303.28	303.68	302.72	303.91	302.61	303.69	302.96	303.24	303.51	303.05	304.32	303.15	303.76	304.59	304.77	303.34	302.29
312.48	314.21	312.92	311.65	312.48	312.11	313.01	313.33	313.16	313.01	312.95	312.82	312.45	312.56	312.65	312.4	312.38	312.89	312.6	312.73	311.36	311.73	312.77	313.78	312.88	312.51	312.19	312.91	313.86	311.96	312.15	311.39	312.7	312.89	313.36	312.81	312.75	313.08	312.75	312.79	311.48	312.78	312.23	313.6	312.73	313.49	312.65	312.38	312.07	311.16
315.65	316.2	315.26	315.5	313.46	314.17	314.66	315.43	314.51	314.43	315.02	316.2	315.03	315.26	315.39	313.45	315.15	314.03	314.04	315.76	314.87	314.69	315.02	314.74	313.66	314.29	316.4	315.34	314.23	315.38	313.87	315.1	315.57	314.85	315.58	314.46	314.06	314.82	315.01	315.08	315.58	314.54	314.82	315.82	316.34	314.91	313.63	315.2	314.35	313.85
315.16	315.41	315.34	316.17	317.53	316.61	316.71	314.96	315.55	316.54	315.79	316.19	316.19	317.72	315.56	316.64	316.03	314.85	316.55	316.13	315.78	317.42	316.31	315.96	315.89	316.93	315.98	316.18	315.34	315.15	317.05	316.05	316.65	315.28	315.7	315.89	316.25	315.59	314.93	315.42	314.28	315.32	316.14	315.7	316.88	316.28	316.15	315.49	316.13	315.44
312.89	314	313.47	312.62	313.06	312.76	313.79	312.21	314.05	313.02	312.84	313.27	313.46	313.26	312.27	313.14	313.9	313.77	314.24	312.65	312.82	313.05	313.8	312.4	312.72	314.48	313.83	314.54	313.97	313.01	311.84	312.9	314.24	313.38	313.1	313.72	313.26	312.27	311.97	314.09	312.93	313.46	312.97	313.41	313.2	312.76	313	313.32	313.44	313.35
294.2	295.96	295.48	295.37	296.58	296.05	294.65	295.78	295.96	293.66	295.92	295.93	294.06	296.13	295.07	294.39	294.71	294.84	294.42	295.51	296.52	294.16	295.69	295.74	294.53	295.8	296.27	295.61	294.23	295.66	294.25	295.7	295.46	295.5	294.37	295.73	294.12	295.08	296.58	294.5	294.87	295.9	295.06	294.79	295.01	295.08	295.03	293.99	294.92	293.76
327.34	327.25	328.74	327.77	327.74	328.83	327.72	328.04	328.47	328.24	327.72	329.52	326.98	328.37	327.54	328.71	327.79	327.98	328.4	327.8	328.4	328.47	326.87	327.35	327.23	329.61	328.17	327.67	327.3	327.37	328.23	328.67	326.83	327.19	327.87	328.76	327.94	327.98	327.75	327.29	326.67	328.19	328.19	326.69	327.1	329.76	328.89	328.19	327.68	327.71
311.75	312.09	312.93	310.18	311.47	312.51	312.64	311.31	312.35	311.09	311.99	312.51	312.17	311.69	311.06	312.35	313.23	312.51	312.94	311.67	311.58	312.01	310.65	312.69	312.01	312.76	312.11	311.72	312.4	312.57	311.56	311.77	312.48	312.41	311.71	313.41	312.72	311.39	310.62	312.29	311.84	312.4	313.01	312.44	310.73	311.01	312.1	312.71	311.67	311.77
327.83	326.83	326.84	327.72	327.32	328.36	328.54	327.06	327.5	328.03	327.03	327.4	327.19	326.75	327.87	326.95	327.47	327.68	328.15	328.25	326.82	328.03	328.68	327.87	328.29	325.69	328.77	328.01	326.41	327.65	327.23	327.73	327.82	327.95	327.95	328.82	327.31	326.77	327.82	328.5	327.37	328.36	328.34	327.02	326.22	328.16	327.46	327.13	328.35	326.25
305.33	305.04	305.46	303.79	303.15	304.38	303.82	302.44	304.94	304.88	303.53	305.08	304.76	303.15	302.99	304.55	302.92	304.47	304.21	302.51	303.6	305.38	304.31	305.64	304.38	304.31	304.99	303.28	303.52	304.27	304.49	303.46	303.05	304.16	303.29	303.58	304.54	302.72	302.77	303.49	303.18	303	304.29	303.1	303.67	303.13	303.22	304.2	304.07	302.71
326.89	325.84	327.67	327.89	327.36	326.94	327.3	327.17	326.06	327.35	325.33	327.68	326.84	325.85	327.09	326.37	328.34	326.75	327.03	326.99	328.32	326.15	328.79	327.44	327.33	327	325.78	327.33	327.74	327.58	327.83	326.63	328.08	326.76	326.77	326.97	327.68	328.4	325.95	327.02	328.02	326.07	327.06	326.75	327	326.19	327.01	325.71	326.36	327.08
304.48	305.4	303.3	303.48	304.51	304.3	303.59	303.97	305.75	303.95	305.84	304.26	305.62	305.51	304.22	304.39	304.92	304.94	303.74	304.82	304.9	304.65	304.88	304.97	304.1	305.58	304.58	304.09	303.93	305.21	303.85	304.76	302.93	304.66	303.7	303.21	303.69	303.9	304.55	304.68	303.45	305.37	303.25	303.96	303.15	305.1	305.99	305.04	303.92	304.41
295.33	297.4	298.74	296.95	296.89	297.64	297.13	295.95	297.44	296.38	295.85	296.55	296.39	296.95	295.88	298.03	297.22	295.87	295.75	298.04	295.83	295.69	295.67	298.47	296.29	297.83	296.25	296.5	295.83	297.48	297.7	296.89	297.85	296.89	296.99	297.06	296.85	296.42	296.92	296.57	296.07	296.4	296.17	296.43	297.18	296.67	295.09	295.94	296.5	297.35
306.02	305.69	306.14	305.09	306.1	304.77	304.11	305.48	305.73	305.48	305.16	305.8	306.05	305.29	305.78	304.41	306.1	304.63	305.59	305.7	305.2	305.15	306.16	304.32	305.25	305.19	305.91	305.27	305.42	305.11	305.29	305.83	303.51	305.52	303.98	303.97	305.4	303.65	304.18	304.61	303.65	304.77	304.74	305.96	304.93	304.57	306.34	304.61	306.21	304.63
310.64	311.57	310.35	310.83	311.88	311.03	310.94	310.05	309.84	311.46	312.24	310.72	309.95	310.75	310.44	311.38	310.74	311.23	311.9	310.52	311.41	310.65	311	310.59	310.66	310.54	310.73	310.36	311.01	310.28	311.34	310.74	311.61	310.54	310.14	311.73	310.21	309	310.29	310.07	311.74	310.91	310.66	311.42	313.25	310.9	311.97	310.43	310.38	310.23
318.92	316.89	318.43	318.65	317.9	319.75	317.82	317.04	317.63	318.15	318.57	319.46	317.85	318.51	318.47	319.15	317.81	319.29	319.05	317.49	318.32	318.08	318.82	318.39	317.53	318.5	319.27	318.59	316.82	318.01	316.24	318.11	319.81	317.58	318.28	317.79	318.71	318.04	318.93	318.61	318.04	318.27	318.06	318.51	319.97	319.28	318.63	319.29	318.3	318.56
327.35	327.11	328.7	326.87	328.05	328	327.62	328.06	328.25	327.52	327.79	327.63	328.95	326.91	327.93	329.05	327.7	327.61	326.96	326.98	327.52	327.97	327.4	326.54	327.48	327.49	327.45	328.6	328.84	329.66	328.75	327.79	327.61	327.85	327.55	330.12	328.28	328.32	327.57	327.47	327.31	329.25	327.85	326.57	327.66	328.44	327.22	327.31	328.28	327.64
307.37	307.14	306.4	306.92	305.74	305.86	305.74	305.42	306.26	307.05	305.51	307.2	306.63	306.81	305.7	306.36	305.93	307.16	306.3	307.94	305.51	305.75	307.84	307.42	307.26	305.92	307.58	305.96	306.86	307.18	306.51	306.13	306.95	306.67	306.16	306.62	306.2	306.34	306.22	307.64	307.46	306.03	305.93	305.58	306.84	307.68	306.16	306.75	307.2	306.55
297.34	297.81	296.62	297.03	297.35	297.04	297.25	296.18	297.61	296.76	297.13	296.67	295.13	296.45	296.52	296.79	297.32	297.1	296.53	296.97	297.26	297.4	296.98	298.45	296.32	296.84	297.41	296.91	297.02	296.53	295.5	298.02	296.06	295.27	296.32	295.35	298	295.71	298.55	297.58	295.79	296.61	297.23	296.6	297.48	297.97	298.54	298.01	297.68	297.81
304.83	304.17	304.35	304.28	304.89	302	302.81	304.42	303.46	303.82	303.55	303.31	302.94	303.66	304.65	304.04	303.78	303.83	305.16	303.43	306.2	303.23	303.83	303.75	303.81	304.44	303.94	302.9	304.03	304.68	303.02	304.24	303.39	303.94	304.2	303.34	304.08	304.07	303.18	304.04	302.99	304.23	303.16	302.38	302.99	304.55	303.09	302.95	304.85	303.41
327.74	326.78	327.23	327.23	327.76	327.99	327.23	326.99	327.29	326.79	329.57	328.49	327.69	328.23	327.42	327.1	327.94	327.41	326.79	327.32	328.19	329.19	325.3	327.3	327.98	327.8	326.83	327.33	327.37	327.59	327.76	328.08	328.16	327.63	328.36	328	327.94	327.15	327.24	326.66	328.46	327.47	327.9	328.04	325.54	328.22	327.52	328.26	328.11	327.61
314.64	314.99	314.17	314.92	313.73	314.36	314.64	315.17	314.75	315.31	313.45	313.47	315.21	314.68	313.36	314.63	314.7	315.82	314.59	316.35	314.32	315.57	314.1	314.81	315.25	314.63	315.13	314.37	314.45	314.85	315.65	315.79	314.97	314.34	315.27	315.3	313.69	314.76	314.8	314.63	314.46	314.54	314.38	314.89	314.33	313.61	314.5	315.11	314.72	315.49
314.09	312.89	313.02	314.37	314.55	314.38	313.52	314.18	314.04	314.55	313.97	313.54	312.53	313.12	313.97	314.05	314.75	313.91	314.58	313.6	313.76	312.92	314.02	314.31	314.47	313.05	314.78	313.89	312.86	312.83	314.27	315.21	315.5	313.74	313.87	313.39	313.68	313.26	313.6	314.16	314.62	312.63	312.46	312.71	313.96	314.18	313.89	312.96	314.81	313.73
316.48	313.53	314.69	313.82	316.74	316.05	313.37	315.64	315.27	315.83	314.8	314.99	315.15	316.09	313.31	314.83	315.61	314.02	315.08	315.2	314.56	313.94	315.49	315.51	315.47	314.77	314.62	315.7	313.53	314.03	315.56	315.04	314.45	314.95	313.17	314.89	314.16	316.08	315.78	314.9	315.61	314.53	314.86	315.54	314.6	313.94	314.6	314.96	315.05	315.49
315.03	313.44	313.11	313.85	314.41	313.28	313.31	314.16	313.89	312.98	313.82	313.58	314.7	313.59	314.1	314.79	315.06	313.87	313.48	314.21	313.53	314.78	313.77	315.2	313.64	312.91	313.69	315.3	313.46	314.37	312.65	312.63	314.88	314.58	313.28	314.05	313.83	314.49	313.68	313.37	314.4	313.55	313.83	314.16	313.62	313.39	314.25	314.35	313.22	314.45
304.93	305.47	305.15	305.48	306.34	306.42	305.17	305.06	307.07	306.41	305.67	306.25	304.7	305.24	306.03	306.29	305.89	306.19	304.78	305.14	305.7	306.54	305.61	305.95	305.54	305.61	306.08	304.57	304.67	306.17	305.35	305.51	306.48	306.2	304.78	305.16	304.55	304.12	304.81	305.31	306.11	306.08	304.76	305.24	305.23	305.22	306.12	306.24	304.54	306.34
300.94	301.29	300.79	301.13	299.84	300.67	300.18	299.87	300.42	300.08	299.51	299.85	300.63	300.49	300.51	299.32	298.97	299.91	301.09	300.13	300.93	299.9	300.23	299.87	299.75	300.38	299.8	299.91	300.55	299.13	299.34	301.06	299.5	299.74	299.96	300.51	300.15	301.23	298.8	300.38	300.52	298.92	301.6	300.71	300.01	299.32	299.71	299.13	300.97	299.33
304.71	303.56	304.34	302.93	303.73	305.36	304.53	302.37	303.09	303.67	305.21	303.32	304.05	304.85	303.25	304.17	304.86	303.29	304.77	304.56	303.51	302.75	303.52	304.62	302.96	303.34	304.3	303.36	304.64	303.69	302.27	303.42	303.01	303.79	303.27	304.15	302.92	303.88	303.64	304.16	303.55	304.13	305.14	302.78	303.16	303.76	303.52	303.95	303.48	304.79
311.87	312.27	312.85	313.44	313.45	313.21	311.49	311.91	312.49	312.35	310.75	313.2	313.21	312.11	311.83	314.03	312.54	312.82	312.34	312.51	312.87	312.5	312.36	312.82	312.57	312.59	312.01	312.75	311.85	311.23	311.56	312.56	312.16	313.19	312.57	313.18	313.41	312.73	312.22	312.5	312.83	311.82	312.48	312.12	312.94	312.2	312.34	311.63	313.44	313.34
315.74	318.4	317.15	316.6	317.04	317.47	318.04	317.37	317.5	316.56	317.37	318.22	317.07	315.73	317.92	317.06	316.86	316.23	317.57	318.16	317.36	316.41	317.8	316.56	317.97	317.77	316.85	318.35	316.48	317.46	317.61	318.04	316.32	317.45	317.38	317.22	318.19	318.17	316.65	316.65	316.46	315.97	317.41	317.24	316.34	316.74	318.22	317.47	318.5	317.71
311.84	311.99	313.38	312.76	313.44	313.78	312.8	311.62	313.38	313.42	313.12	313.42	314.23	313.51	313.2	312.35	312.75	312.93	312.56	313.84	313.15	313.53	313.77	311.84	313.88	313.11	312.49	312.56	313.5	313.19	311.94	312.56	313.77	314.3	313.86	312.6	312.83	313.38	313.32	312.7	313.28	313.66	313.09	311.78	312.1	313.74	312.61	313.05	313.25	313.91
295.27	295.15	295.33	295.18	294.49	294.78	295.76	295.63	294.99	294.73	295.37	295.37	294.41	294.94	294.76	295.79	295.61	296	294.86	293.86	296.07	293.23	294.68	294.8	294.85	295.82	294.19	295.41	295.56	293.74	295.22	294.08	294.01	295.71	295.57	294.77	294.8	294.14	294.67	294.86	294.8	294.88	296.22	296.29	295.47	295.02	294.18	294.55	295.21	294.87
304.04	303.37	303.91	303.36	303.82	302.42	304.68	303.53	303.19	304.47	303.4	303.9	304.34	303.75	304.24	305.21	304.18	302.89	303.47	304.07	302.91	303.59	303.38	303.96	304.07	305.02	304.05	303.82	303.03	304.12	304.63	304.23	302.57	303.73	303.48	304.48	304.34	304.55	303.02	304.24	304.12	302.06	304.18	303.87	303.4	304.13	303.32	304.14	304.35	302.95
313.68	315.03	314.15	316.06	315.65	315.33	315.17	315.19	314.64	314.53	314.81	314.99	315.03	314.07	314.77	314.51	315.29	315.75	314.58	314.47	314.93	313.9	314.95	313.86	315.01	314.77	313.52	314.76	314.26	315.41	316.21	314.39	315.12	314.93	315.33	314.52	315.28	315.32	316.08	314.93	316.16	316.61	314.83	314.93	314.78	314.15	314.58	314.06	314.34	315.33
303.11	303.39	303.43	304.01	304.48	302.96	303.08	303.7	303.26	303.12	302.57	303.54	303.32	304.31	303.94	302.94	302.64	302.96	303.35	303.08	303.74	304.15	303.17	303.7	302.92	302.68	303.9	303.04	303.06	303.12	303.46	303.28	302.84	303.05	304.69	304.34	304.64	302.69	303.56	302.66	303.7	303.05	302.59	304.83	303.7	302.26	303.51	303.04	303.33	302.96
324.53	324.31	325.54	323.7	325.11	325.34	325.16	324.69	323.98	323.42	326.41	325.4	325.3	323.14	325.05	323.8	324.87	323.49	326.02	325.46	325.63	325.3	324.07	324.62	324.4	325.64	324.06	323.82	325.19	325.54	324.82	325.05	325.57	324.94	324.37	324.61	324.21	324.68	324.14	323.83	323.7	322.87	325.05	324.75	323.84	325.89	324.41	326.48	325.51	325.74
313.9	312.49	313.56	313.92	312.88	314.41	314.26	313.7	314.02	313.73	313.87	314.03	315.27	311.92	313.78	314.24	314.74	313.39	314.02	312.13	313.99	313.65	313.74	314.75	313.02	312.95	314.43	313.72	312.19	313.54	314.35	314.24	314.04	313.27	313.91	313.62	314.84	314.79	312.06	313.69	312.78	312.32	314.39	314.63	314.39	313.09	314.29	313.39	313.94	314.66
296.37	296.59	297.48	296.61	297.2	297.87	296.19	297.23	296.08	295.89	296.96	296.8	295.82	297.1	296.93	297.86	295.81	297.31	297.31	297.16	296.93	297.22	298.03	297.29	296.61	295.51	297.37	297.16	296.99	295.76	297.95	296.38	297.97	296.11	296.47	295.77	297.18	297.38	296.17	296.72	297.49	296.64	296.88	296.5	297.26	297.3	297.06	297.32	297.14	296.83
304.72	303.69	304.22	303.48	305.41	305.34	304.98	305.56	304.09	305.14	305.43	304	303.16	303.44	303.84	304.63	304.21	304.95	304.94	304.97	304.18	304.15	303.39	304.29	305.52	304.34	304.74	304.03	304.87	304.95	304.71	303.57	305.51	304.4	304.6	304.44	304.47	304.96	303.55	303.84	303.49	304.95	304.84	304.71	305.88	304.23	304.89	305.65	304.38	304.11
302.74	303.64	301.17	303.65	302.67	302.8	303.13	302.95	302.2	302.51	302.24	303.1	302.97	302.27	303.7	303.2	302.75	302.27	302.56	302.86	302.97	301.41	302.76	303.07	304.29	303.26	301.86	302.93	302.28	302.49	301.97	302.35	303.58	303.15	302.59	302	301.42	302.61	301.14	303.48	302.22	302.58	302.69	303.29	302.98	302.47	302.07	302.12	302.76	302.66
319.35	320.04	319.27	318.72	319.05	317.39	319.65	318.9	318.9	318.89	318.92	318.26	318.56	318.79	319.4	319.34	318.2	319.97	318.27	317.81	318.47	317.56	316.95	318.09	318.19	317.83	319.49	319.02	318.51	318.89	318.73	320.14	317.96	317.94	317.85	318.6	319.26	316.94	318.46	318.78	319.52	319.73	318.67	318.48	319.42	317.78	318.13	319.24	319.21	317.84
314.63	315.14	314.99	312.86	315.1	313.6	315.49	314.73	314.36	314.99	314.08	314.3	314.9	316.04	315.13	315.31	315.44	313.89	316.38	315.35	312.98	314.58	313.99	314.31	315.09	313.84	314.71	315.39	314.92	314.65	314.96	314.13	314.52	313.69	313.63	315.27	314.89	314.15	314.03	314.13	315.21	315.72	314.56	313.12	315.06	314.25	316.24	315.3	315.51	314.52
303.91	303.84	303.88	304.56	303.63	303.98	304.15	303.73	302.63	303.71	302.3	303.16	303.34	303.57	303.6	304.09	301.24	304.28	303.25	303.31	303.32	303.51	302.39	303.6	303.11	303.55	303.01	301.83	303.29	303.31	304.39	301.93	302.78	303.05	303.76	302.72	302.9	303.11	303.81	302.83	304.02	305.21	303.32	302.83	303.57	302.83	303.24	304.95	303.89	303.54
318.1	318.39	318.03	317.22	317.01	317.18	316.66	317.07	317.21	317.16	318.01	316.79	317.19	317.63	316.44	318.76	317.09	317.25	316.86	317.92	316.39	317.83	316.66	316.53	317.56	317.29	316.45	317	317.3	316.84	317.49	315.99	317.75	316.08	316.83	316.6	317.27	316.65	318.59	317.42	316.72	318.4	316.41	317.83	317.08	317.27	316.91	317.53	317.83	317.28
328.42	326.01	327.43	328.31	328.38	326.64	326.24	327.48	327.23	328.1	328.85	327.57	327.98	327.64	327.72	328.12	328.07	327.09	327.99	326.47	328.19	327.3	328.44	328.38	328.09	327.98	327.65	328.17	328.37	327.1	328.07	328.14	327.75	328.83	327.74	328.06	326.8	327.17	327.41	328.51	327.4	328.08	328.07	328.22	326.87	328.88	329.12	328.53	327.59	326.87
311.94	311.59	312.51	311.58	311.39	311.5	311.89	311.3	310.93	311.64	310.73	312.37	311.78	312.67	312.69	311.78	310.53	311.54	313.48	311.85	311.06	311.47	312.21	312.06	311.49	311.77	312.55	311.53	313.22	312.98	312.38	311.53	312.12	313	312.04	310.41	311.62	312.25	310.94	311.45	313.33	310.81	311.9	311.92	312.26	312.49	311.56	313.02	311.99	312.57
312.5	311.51	313.41	315.11	313.93	313.14	315.21	313.77	313.35	313.17	312.83	312.89	312.83	312.41	312.72	313.63	314.21	312.45	313.18	313.7	312.35	313.93	313.56	313.09	312.63	313.19	312.45	313.82	313.23	313.18	313.45	313.29	312	312.9	313.67	313.97	313.79	313.76	313.07	313	313.31	312.28	312.33	313.34	314.3	312.71	312.15	313.14	313.1	313.02
317.72	319.39	319.22	318.15	318.57	319.19	319.91	317.97	318.97	319.46	319.43	318.08	318.6	318.29	317.66	318	318.03	319.01	317.9	317.87	317.87	318.83	317.71	317.55	318.38	317.23	319.06	317.66	317.7	319.13	317.06	318.83	317.12	316.77	318.08	318.16	318.63	317.68	318.07	318.48	318.35	318.43	318.26	317.2	318.33	318.38	318.47	318.39	318.36	318.03
315.37	317.2	314.84	315.87	315.07	315.58	316.44	315.8	315.96	316.28	316.09	315.88	315.16	315.71	317.17	316.67	316.96	316.09	315.97	316.89	314.55	314.5	317.2	315.59	317.28	317.13	316.28	315.05	315.89	316.58	315.92	315.11	316.93	316.6	314.19	316.44	316.19	316.67	317.07	315.21	315.75	314.65	316.46	316.09	316.28	315.96	316.9	315.98	316.42	315.56
314.46	314.35	313.99	315.79	315.37	314.55	314.87	314.2	314.92	315.25	314.81	314.23	315.88	315.41	313.9	314.09	313.97	313.94	313.93	315.34	315.84	315.75	313.34	314.32	315.3	315.3	314.56	313.87	315.39	315.67	315.58	314.32	314.72	314.27	313.93	314.44	314.45	314.95	314.99	315.28	315.03	314.84	314.89	314.77	315.22	316.6	315.49	314.92	314.5	315
301.74	300.97	301.52	300.94	301.29	301.5	300.38	299.26	301.06	301.34	300.51	300.68	300.49	301.18	300.75	300.43	300.56	301.22	300.91	301.97	301.84	302.3	301.07	301.65	301.18	301.05	299.24	301.31	300.31	300.92	300.92	302.08	300.73	300.02	301.59	299.69	301.37	301.09	300.3	300.79	301.55	300.73	300.77	301.85	301.64	301.33	301.86	301.76	301.25	301.11
312.18	313.82	314.18	313.57	312.46	313.62	313.2	313.09	311.52	312.82	313.36	313.63	313.35	313.65	313.66	313.33	312.79	312.72	313.25	312.77	312.92	313.17	312.48	312.97	312.6	312.9	312.47	312.43	313.74	313.71	313.43	313.5	313.5	313.2	312.28	314.25	313.73	313.85	312.91	313.09	312.02	312.78	313.31	313.8	312.99	313.92	312.8	313.66	313.28	313.56
314.84	313.75	313.67	313.7	313.52	313.3	314.63	315.33	313.73	313.13	313.36	314.1	313.61	314.47	314.77	314.83	314.62	314.02	313.84	313.96	314.78	314.52	313.53	313.86	314.18	312.43	315.06	314.28	313.4	314.56	312.8	315.1	315	312.97	314.27	314.39	313.78	313.73	314.95	314.42	313.63	313.73	313.5	314.5	315.41	316.95	313.8	315.24	314.51	314.14
294.06	293.69	293.4	293.27	293.83	294.38	294.93	294.28	294.21	293.53	293.46	293.89	294.07	293.97	294.54	293.52	294.31	295.1	293.61	294.85	293.55	294.66	293.75	293.23	293.59	295.58	294.1	294.64	293.32	294.12	294.87	294.13	293.63	294.13	293.09	295.75	294.63	294.23	293.94	294.13	293.33	294.65	294.66	295.01	293.41	294.91	292.96	293.54	293.74	294.72
313.17	314.55	314.9	314.17	314.64	313.67	313.43	312.99	315.4	313.06	314.5	312.86	313.36	314.22	313.67	314.04	314.5	314.61	314.69	315.33	313.28	313.42	314.83	315.17	314.49	315.28	314.14	314.62	313.76	313.04	314.18	314.17	313.73	315.12	314.58	313.78	313.73	313.48	314.22	315.01	314.76	313.77	312.81	313.44	314.52	314.65	313.5	312.45	314.09	314.03
303.07	303.26	303.21	303.92	303.36	303.51	303.72	303.46	303.18	303.3	303.97	303.68	303.38	303.75	303.98	303.11	302.82	304.06	303.08	302.87	304.18	304.2	303.2	303.8	303.93	303.56	303.17	304.4	302.36	303.31	302.65	303.49	303.38	304.03	301.6	303.78	304.3	302.09	303.53	303.88	302.49	302.7	303.81	302.23	305.06	303.66	302.44	303.58	303.08	304.58
303.83	304.81	304.44	303.36	302.74	303.48	303.16	302.78	303.86	302.66	303.67	302.54	304.19	303.95	303.22	302.86	302.06	303.36	303.89	303.75	302.73	303.06	303.6	302.66	301.94	304.36	302.38	303.28	304.19	302.97	303.94	303.41	303.64	303.37	304.39	303.55	303.09	303.3	302.61	302.01	303.46	304.1	303.09	302.35	303.64	302.57	303.61	300.78	304	303.44
309.38	310.5	310.24	310.72	309.02	310.26	309.71	310.92	309.28	309.91	310.34	310.38	309.58	310.01	309.58	309.27	308.38	308.82	311	310.01	309.43	311.1	309.44	309.07	311.44	308.8	309.28	309.34	310.5	309.47	308.44	310.71	310.19	308.52	309.95	309.24	309.89	310.45	309.64	308.94	309.53	309.41	310.89	308.56	309.5	310.46	310	308.71	309.53	309.64
317.39	317.88	316.41	316.95	317.34	318.11	317.4	317.98	317.76	317.8	316.38	317.74	316.03	318.06	316.4	316.99	315.94	316.5	316.97	317.03	316.16	318.37	316.66	318.06	317.68	317.88	317.37	316.83	316.75	316.43	317.04	317.63	316.98	318.33	315.96	317.63	317.81	317.72	317.26	316.99	316.15	317.26	317.44	316.94	317.26	317.02	317.55	318.06	316.28	316.57
295.83	295.79	297.38	294.88	294.67	295.53	295.68	294.27	293.88	295.27	294.15	296.03	293.94	294.57	295.48	295.02	294.54	295.5	294.71	295.12	295.21	294.92	294.66	294.6	294.32	294.75	293.53	294.62	294.95	295.04	296.54	295.57	295.6	295.8	295.63	294.43	295.61	294.62	295.65	295.71	295.42	294.33	294.23	294.57	294.61	295.75	294.77	294.89	296.66	294.87
324.89	324	323.62	324.78	325.61	324	324.17	324.37	323.59	324.18	324.42	325.33	324.32	324.92	325.15	324.37	323.28	324.82	323.35	323.83	325.17	324.7	325.25	324.59	324.98	323.61	324.61	324.98	325.49	324.25	324.62	325	323.59	324.41	323.36	325.65	324.75	324.87	324.12	324.94	325.04	323.65	324.29	324.44	324.82	324.28	324.39	324.36	324.42	324.03
319.53	319.94	318.18	319.27	320.14	320.64	320.12	319.19	320.61	319.05	320.36	319.55	319.49	320	319.43	318.96	320.38	318.98	318.43	319.9	319.39	317.42	320.08	319.25	318.54	319.24	319.1	318.59	319.23	318.69	320.06	319.17	319.96	318.89	320.44	318.88	319.84	318.19	319.61	319.81	319.66	320.52	319.49	320.33	319.21	319.24	319.76	317.98	319.16	318.91
302.64	302.86	302.67	302.71	302.53	302.74	302.49	303.68	302.58	302.53	302.33	302.52	301.62	302.53	301.68	302.41	301.71	301.83	302.69	303.75	302.66	302.4	302.11	302.34	302.63	302.26	302.64	302.61	303.71	301.75	301.66	301.43	301.55	303.12	302.34	301.51	303.99	302.44	301.52	303.61	300.96	304.21	301.93	301.91	303.32	300.95	302.24	302.64	301.3	303.08
304.34	303.2	304.81	305.47	304.25	303.23	303.64	305.43	305.28	303.87	305.21	304.47	305.85	304.23	304.84	303.94	303.33	304.96	303.82	304.11	304.94	303.97	304.27	304.03	304.46	303.89	303.88	303.43	305.06	305.34	304.06	304.63	305.84	304.92	304.6	304.29	304.48	304.46	304.17	303.36	304.24	302.57	304.68	304.15	304.53	303.87	305.03	305.31	305.17	303.87
314.55	313.32	313.98	313.53	311.53	312.82	312.93	313.69	314.29	312.46	314.14	313.72	312.56	313.42	313.02	313.46	313.44	313.18	314.73	312.04	313.78	313.78	314.16	313.76	313.76	312.72	312.7	314.97	313.49	313.09	313.99	313.97	314.43	312.89	313.96	311.8	313.64	313.24	313.81	311.54	313.21	311.22	313.01	312.68	312.89	314.16	314.37	313.57	314.56	312.26
302.48	303.12	303.04	303.16	302.78	303.15	303.82	303.56	302.85	302.18	302.71	302.54	301.8	303.26	303.58	301.4	302.83	302.73	302.23	302.85	302.15	302.95	303.75	303.5	302.76	302.71	303.32	302.57	302.67	302.15	302.84	303.07	301.72	302.77	302.05	302.44	301.89	303.51	302.98	303.3	303.46	302.87	302.2	301.94	302.67	303.2	303.4	303.19	302.98	303.69
305.62	305.55	305.13	306	304.81	305.68	304.59	305.23	305.49	304.43	304.01	305.18	303.7	304.14	304.49	304.68	305.36	306.25	305.16	306.37	305.09	305.39	304.98	305.85	306.17	305.45	304.17	306.13	304.33	304.4	304.78	306.03	305.09	304.99	305.18	306.1	304.93	306.2	304.9	304.96	304.68	304.8	305.19	305.33	305.78	305.93	304.17	306.19	305.3	304.1
316.94	316.51	318.34	316.64	316.88	317.53	315.64	316.85	317.15	316.58	317.13	317.32	316.05	316.99	316.64	317.94	316.95	317.43	315.81	317.63	317.25	318.62	317.15	317.18	317.19	319.24	317.16	318.15	317.52	317.05	317.54	317.36	316.47	317.29	317.98	317.48	317.88	317.71	317.89	317.92	316.97	317.43	316.6	317.14	316.4	317.11	317.51	317.27	315.92	316.88
305.37	306.66	306.39	305.95	307.6	305.9	305.82	306.27	307.12	306.8	307.59	305.87	306.07	308.42	306.06	306.18	305.9	305.96	307.64	305.59	307.05	305.87	306.83	307.12	305.73	306.44	306.74	305.63	305.16	305.87	306.13	305.85	306.9	306.39	306.88	306.16	306.76	305.59	307.79	306.06	307.14	305.03	306.53	306.62	305.76	305.29	307.25	305.95	306.36	306.55
303.95	302.39	301.94	302.94	303.21	303.33	302.55	303.08	303.07	302.68	302.66	301.94	302.35	303.82	304.1	303.1	303.59	302.22	302.81	301.72	303.02	302.25	304.17	302.05	302.23	302.79	302.88	302.09	303.43	304.26	302.22	303.06	303.71	301.87	302.64	303.99	302.5	303.12	302.82	302.94	302.14	302.98	302.18	303.97	302.85	302.9	303.48	303.09	301.33	303.8
303.91	304.06	303.94	303.06	303.72	304.6	303.62	303.83	303.94	304.01	302.16	303.35	302.64	303.77	303.97	304.03	302.82	303.79	303.78	303.91	303.47	303.63	304.3	302.81	303.37	303.86	303.39	303.99	303.78	303.51	304.03	304.16	304.92	303.77	304.39	304.12	303.4	302.85	303.75	304.42	304.01	303.61	302.77	304	303.2	303.55	305.58	303.77	303.8	303.58
307.28	305.69	307.48	307.21	307.19	306.71	306.39	307.04	306.55	305.81	306.69	306.14	306.79	305.65	306.92	306.74	306.67	307.64	305.89	306.12	306.24	307.44	306.44	306.68	307	306.41	305.8	306.26	307.09	306.03	306.39	307	307.33	306.8	304.74	305.2	306.16	305.43	305.37	306.7	306.7	306.21	306.43	306.38	305.03	305.73	305.58	306.17	306.68	307.45
292.65	295.25	293.48	293.96	295.51	293.99	294.14	294.88	293.49	294.13	294.14	294.79	294.31	293.4	294.27	293.43	293.25	294.64	293.75	293.73	294.76	294.19	294.13	295.17	292.98	294.28	293.25	293.85	293.71	294.63	294.81	294.06	294.07	295.93	295.19	293.91	293.7	293.08	293.03	295	295.53	293.85	294.25	293	293.47	295.19	294.88	292.6	294.03	294.31
301.37	302.49	300.49	300.21	300.79	301.54	300.56	302.42	300.85	300.33	300.36	301	299.57	300.18	301.25	302.9	300.55	301.92	299.45	301.16	300.47	299.07	301.53	300.76	300.89	302.79	301.1	300.99	300.6	301.53	301.4	301.41	302.16	300.4	301.36	300.58	300.39	301.76	300.39	301.69	301.29	300.69	302.25	301.15	301.19	301.32	300.47	300.8	301.31	300.34
317.03	317.66	316.44	316.77	317.15	316.75	318.65	317.17	317.79	316.86	316.83	317.69	318.48	317.38	316.5	317.02	316.02	316.13	316.97	318.71	317.6	317.42	315.89	317.11	317.36	317.99	316.08	318.27	317.3	316.58	317.52	316.81	318.83	317.31	317.06	317.11	317.98	315.67	317.08	317.63	317.38	318.54	317.52	317	317.29	316.9	318.27	317.5	317.08	317.26
317.47	317.51	318.01	318.85	317.44	317.08	318.16	318.25	318.97	317.05	318.71	318.11	319.35	318.17	318.21	318.47	319.18	318.88	318.57	316.93	319.62	318.26	318.65	319.5	318.25	318.21	318.2	317.28	318.17	316.97	318.02	317.4	318.47	318.35	318.17	318.38	318.71	317.71	317.65	318.57	316.93	317.39	318.28	317.68	318.08	319.14	318.41	318.06	318.5	318.5
304.02	304.08	302.93	304.6	303.98	303.08	303.24	303.34	302.76	303.57	303.72	304.95	303.18	304.2	304.52	303.13	303.48	302.57	303.26	302.68	303.5	303.38	304.16	304.22	303.15	303.09	304.04	303.3	304.08	303.49	304.08	303.49	303.48	301.42	304.84	302.41	303.28	304.16	303.47	303.68	304.35	303.73	303.89	302.81	305.2	302.36	302.92	303.74	303.76	303.22
304.77	303.19	303.81	302.4	304.47	303.24	304.16	304.26	303.33	303.68	302.84	303.41	303.92	304.2	303.12	302.81	303.53	304.04	303.09	303.73	303.73	303.03	303.5	303.77	304.26	304.34	304.62	304.26	302.94	302.9	303.1	302.62	304.07	304.13	303.17	302.68	302.94	303.91	303.18	302.84	303.66	303.52	303.43	302.68	303.12	303.69	302.25	304.05	301.9	303.09
318.12	316.91	317.25	318.3	317.38	316.39	317.72	317.87	316.83	318.07	316.36	316.52	318.35	317.22	317.88	316.22	318	316.3	317.12	318.03	316.45	317.23	318.12	317.39	316.34	318.13	317.75	317.4	317.44	316.5	316.74	316.9	316.17	317.15	318.15	317.18	318.28	316.89	318.06	318.67	317.4	315.72	316.66	317.87	317.07	316.87	317.65	316.39	317.74	317.21
306.02	305.46	303.71	306.08	305.77	305.53	305.17	303.84	304.6	304.31	305.61	302.66	305.71	305.13	305.37	304.51	305.56	306.13	306.02	306	306.48	303.7	306.15	305.33	304.11	305.14	304.86	305.66	305.35	305.23	304.51	304.37	306.51	304.72	305.3	305.63	305.8	305.33	304.03	305.95	304.22	305.2	306.42	305.91	304.73	305.02	305.64	304.47	305.35	304.37
314.14	314.45	314.26	315.4	313.91	313.68	315.54	314.23	313.67	314.85	315.47	314.13	314.24	314.67	313.65	314.37	314.48	315.33	314.83	315.07	314.18	315.41	314.56	315.05	314.39	314.67	315.44	315.84	313.29	314.56	315.53	314.84	314.61	314.49	314.35	314.56	314.68	314.25	315.39	313.61	313.7	316.37	314.8	315.35	315.62	314.65	315.51	314.97	315.85	315.25
312.92	313.06	313.31	314.17	312.85	313.15	312.99	313.17	313.49	313.25	312.64	312.03	313.87	313.54	313.86	314.19	313.98	313.12	313.22	313.3	314.05	313.77	313.57	312.23	314.3	313.44	312.41	311.67	312.33	312.88	312.88	311.72	313.44	312.61	312.91	313.46	313.75	313.01	313.46	314.02	313.71	314.95	313.74	314.24	313.65	313.22	312.58	314.3	311.7	313.39
327.95	327.83	327.82	329.22	329.11	328.41	328.56	328.28	329.68	329.11	327.68	328.45	327.55	329.42	328.3	329.96	328.53	330.79	328.47	329.2	329.28	329.49	330.15	328.24	328.76	328.23	329.05	329.68	329.47	328.86	328.42	328.15	328.84	328.87	330.09	328.43	327.67	328.73	328.46	328.05	329.14	328.59	327.78	329.4	327.89	329.26	328.55	329.09	328.59	329.42
327.2	327.41	327.13	326.93	326.6	326.7	329.61	327.84	327.9	328.3	327.53	328.16	326.14	326.83	329.08	328.01	328.49	327.6	327.99	328.7	327.36	327.76	327.93	328.56	328.16	327.39	327.17	326.76	329.14	327.55	327.95	327.45	328.19	327.54	327.18	327.95	327.48	328.31	328.34	327.97	328.42	328.14	327.86	327.01	326.81	328.1	328.1	328.25	326.75	327.61
296.42	296.24	296.45	296.67	297.94	296.47	297.27	296.37	295.21	297.09	297.18	295.88	296.31	296.62	297	297.04	296.27	296.21	296.91	296.51	295.62	296.09	294.93	297.18	297.12	297.45	296.8	296.62	296.32	297.08	295.32	294.97	298.34	297.1	296.24	296.06	298.66	296.58	297.08	297.87	297.18	296.06	296.41	297.62	297.13	297.79	297.04	297.32	296.48	297.44
301.66	300.15	300.62	301.79	300.61	300.41	301.26	300.53	300.79	300.73	301.12	301.28	301.54	300.65	301.32	300.97	301.46	301.85	300.32	300.33	301.24	300.79	301.33	301.64	302.17	300.21	300.58	300.9	300.94	299.77	300.4	301.28	301	300.95	300.47	301.34	301.02	302.5	301.81	299.52	302	301.82	300.45	301.45	300.51	301.18	301.85	301.29	302.16	300.55
303.73	304.18	303.77	304.54	304.9	303.75	304.58	303.99	304.81	304.47	304.47	304.31	303.35	302.6	303.6	302.61	303.53	305.1	304.48	302.9	304.27	304.09	304.05	305.52	304.41	305.34	303.75	304.3	304.17	304.88	304.83	304.17	304.03	303.59	303.96	305.07	304.26	304.34	304.94	304.51	304.34	304.94	304.83	304.18	304.65	304.55	304.44	303.56	302.68	304.47
311.31	311.01	311.2	309.81	310.98	310.21	311.46	310.16	309.04	311.18	309.38	310.49	310.65	310.39	310.57	310.84	308.37	310.64	310.93	310.85	310.11	310.4	310.44	311.21	309.81	310.09	309.57	309.93	309.79	310.29	310.77	311.09	310.78	310.41	310.47	309.92	310.6	311.16	310.51	310.77	309.58	311.15	311.06	310.75	311.42	310.68	309.64	310	310.29	310.19
313.65	313.02	312.86	313.05	312.09	313.14	313.24	312.97	311.92	313.83	313.14	312.24	313.75	311.85	313.62	314.6	313.28	313.35	313.12	312.24	312.58	312.86	314.4	313.43	312.95	313.56	314.64	313.26	312.09	312.05	312.52	313.14	313.96	312.69	311.87	312.97	313.81	314.86	313.27	314.42	312.98	314.27	313.68	313.4	311.58	312.97	313.99	312.7	312.15	313.6
312.29	314.14	312.41	311.21	313.38	312.37	312.12	313.14	313.41	312.82	312.23	314.26	312.18	312.6	312.76	313.82	312.87	312.79	312.86	312.43	311.73	314.81	314.32	312.97	313.8	313.15	313.64	313.6	313.65	313.09	312.9	313.47	312.06	312.3	312.34	313.22	313.47	313.59	313.97	312.36	313.45	313.14	312.67	313.2	313.4	312.08	313.22	312.42	313.45	312.3
314.46	314.56	313.09	315.34	314.22	314.5	315.18	312.88	313.98	313.96	313.75	314.24	314.46	314.19	314.23	314.2	314.21	313.22	314.84	313.48	314.48	312.21	314	314.4	314.17	313.91	314.25	314.35	314.19	314.03	313.75	312	313.52	313.55	313.02	313.91	314.3	313.09	313.88	313.52	313.78	313.53	313.59	315.1	313.69	314.38	314.19	313.82	313.69	313.9
319.91	317.98	319.27	318.61	318.21	320.21	318.94	317.86	319.17	319.15	318.67	318.71	319.86	320.27	319.38	318.01	317.8	318.96	318.47	318.2	318.64	318.62	318.28	319.04	318.63	319.09	318.3	318.22	318.84	319.01	317.63	318.91	317.97	319.3	319.3	318.17	319.29	319.73	319.93	318.05	317.86	317.77	317.86	319.68	319.11	316.39	318.26	318.04	319.03	318.82
315.75	317.65	317.07	317.71	317.18	317.01	316.31	316.16	316.14	316.31	316.62	317.07	316.47	316.58	316.27	316.93	316.55	316.38	316.28	314.76	316.93	316.62	316.61	317.59	314.87	315.31	316.44	316.1	314.88	316.8	317.22	316.75	315.87	316.14	317.22	316.41	315.8	316.94	315.55	318.76	316.05	315.14	318.64	316.4	316.83	316.76	317.23	316.57	316.97	316.34
305.16	303.93	304.64	304.2	302.71	305.02	304.59	305.33	304.99	305.48	305.14	303.68	305.14	304.75	303.35	304.59	305.51	304.5	304.24	305.14	306.23	303.01	304.71	305.44	305.4	304.45	303.95	303	303.93	304.71	305.79	304.49	303.14	305.1	304.24	304.58	305.04	304.55	304.45	303.79	306.44	305.57	304.19	305.01	303.88	304.58	306.07	304.28	303.65	303.92
311.85	310.25	310.73	309.88	311.23	311.23	311.15	310.61	310.28	311.5	311.25	311.12	311.13	309.99	310.54	311.22	311.33	311.14	309.26	309.5	311.2	311.28	311.18	310.52	311.66	309.99	310.57	310.04	309.92	310.54	310.72	312.41	310.31	310.67	310.46	310.7	309.34	311.39	311.46	310	310.69	310.72	310.66	310.11	307.88	309.64	311.14	310.75	310.52	311.7
295.87	294.25	294.46	293.92	293.49	293.85	294.22	293.78	293.93	293.89	293.78	294.3	294.74	293.97	295.68	294.64	293.69	294.11	295.13	294.03	295.09	294.48	294.06	295.17	295.01	294.39	296.06	293.88	293.36	295.41	293.44	294.75	294.64	294.45	293.3	293.38	294.61	293.9	296.47	293.26	294.92	293.15	294.15	295.59	293.04	293.73	293.66	293.6	293.66	294.2
313.44	315.07	313.7	315.04	313.68	313.33	314.08	314.67	312.77	313.63	313.87	314.19	313.52	312.92	314.57	314.71	314.61	313.47	315.77	313.5	313.21	313.96	314.05	314.24	312.88	312.74	313.78	313.58	313.84	312.77	313.34	313.81	313.78	314.08	312.91	314.84	314.05	313.63	313.4	313.1	314.72	313.3	313.42	314.36	313.93	313.49	312.4	314.38	314.21	313.71
314.79	315.77	314.68	316.17	316.18	315.08	315.77	316.57	315.55	315.38	315.96	317.14	315.82	315.08	316.33	316.4	316.67	316.22	317.8	314.23	316.29	315.75	315.3	315.94	315.22	314.51	315.97	317.06	316.7	316.87	314.86	316.36	316.69	314.04	315.78	316.12	315.83	316.02	317.22	316.61	315.4	317.46	316.37	317.84	315.27	316.05	315.28	316.31	317.49	316.14
306.01	305.77	305.49	304.28	305.58	304.38	304.58	305.31	305.69	305.62	305.46	306.98	306.03	304.82	305.84	305.41	304.47	304.83	306.16	306.73	305.24	305.87	306.74	304.4	305.87	307.55	304.33	305.3	305.9	306.13	304.78	306.13	305.24	306.05	306.44	304.82	304.92	306.12	304.34	305.24	306.5	303.89	305.79	305.84	305.78	304.72	304.8	307.13	305.07	305.05
303.08	302.97	303.87	302.73	302.51	304.88	302.28	302.99	303.62	302.96	303.51	303.64	302.77	302.8	303.81	303.21	302.09	303.38	302.53	302.42	302.04	303.28	303.33	302.75	303.58	302.95	302.37	303.2	302.62	301.72	303.12	303.43	303.1	302.81	302.56	301.8	302.17	301.72	301.81	302.32	303.26	302.55	302.04	302.17	303.19	301.63	303.8	303.32	301.78	303.69
327.33	326.44	328.83	327.26	328.04	328.04	327.52	327.87	327.58	327.61	327.24	329.17	327.84	328.53	328.1	327.84	328.36	327.95	328.11	328.95	328.56	327.74	328.79	327.22	327.69	327.25	328.96	327.81	327.98	327.25	328.62	329.18	329.21	328.19	328.5	327.64	328.03	327.48	328.17	327.07	328.34	328.41	329.03	328.04	328.1	327.63	328.56	328.34	326.82	328.62
303.77	303.24	302.73	303.55	302.23	303.03	301.75	301.72	303.42	302.18	301.92	302.29	303.54	302.62	305.03	301.69	302.28	303.72	302.97	302.56	302.78	302.76	303.31	300.73	302.71	302.39	303.18	303.13	300.72	302.92	301.46	302.27	302.2	304.44	302.29	301.56	301.9	303.15	302.72	301.49	302.68	302.05	302.31	302.51	302.93	302.47	301.94	301.75	302.95	302.32
305.1	305.25	303.88	302.94	302.71	304.07	303.07	302.61	302.14	303.31	303.44	303.76	303.76	303.68	303.28	302.79	304.15	304.08	302.89	302.84	303.03	303.69	303.43	303.12	303.2	303.27	303.31	303.92	303.82	302.72	304.84	304.68	304.42	303.23	304.49	304.36	304.43	303.46	303.24	302.92	301.89	304.13	304.38	303.46	303.83	303.72	303.34	305.22	304.3	304.34
302.51	303.48	302.15	301.01	302.42	301.97	301.11	302.93	302.68	302.75	302.53	303.07	303.23	303.17	301.69	301.86	301.55	302.22	303.1	302.08	302.12	303.63	302.76	301.4	302.04	302.12	303.02	303.02	302.7	301.68	301.6	302.23	302.9	302.2	302.83	302.88	303.33	301.92	302.52	303.23	303.13	302.78	304.08	301.76	302.02	303.04	302.27	301.61	301.86	302.48
315.63	315.83	315.29	316.23	315.06	315.09	315.11	316.48	316.13	315.98	315.33	316.13	316.55	316.15	316.19	316.46	315.58	316.32	315.4	316.24	315.9	314.78	315.85	315.59	316.57	316.22	316.34	314.07	316.39	314.72	314.91	315.23	316.69	314.89	315.78	314.83	316.18	316.06	316.13	315.43	315.22	316.16	316.45	314.28	315.48	316.42	316.1	316.56	315.38	316.08
310.66	311.34	310.86	311.81	310.62	310.54	309.66	311.13	311.19	310.84	310.3	310.01	311.09	309.9	311.02	309.88	311.14	308.97	310.17	309.56	311.32	311.02	311.75	310.3	310.31	310.15	309.95	310.99	310.22	310.3	309.92	309.52	311.71	310.75	311.02	310.14	310.55	310.69	309.59	311.42	310.43	309.31	308.78	309.28	309.86	310.47	310.4	310.1	310.25	310.78
303.5	302.74	302.95	302.13	302.78	302.93	302.75	302.49	303.56	302.77	301.5	302.72	303.4	302.37	303.75	302.13	302.11	301.21	302.03	302.3	303.27	302.76	303.59	301.9	301.65	303.01	302.42	302.92	303.08	303.48	302.17	302.73	303.6	302.25	302.54	303.44	301.46	302.51	303.32	303.5	303.07	301.86	302.35	303.6	302.99	303.21	301.84	302.4	302.29	303.09
316.32	316.23	316.73	315.23	316.87	315.27	315.06	315.81	315.24	317.1	315.39	317.02	316.37	317.02	315.28	315.46	315.26	316.11	316.76	315.92	317.04	316.72	317.09	315.18	315.76	315.56	315.6	316.51	315.39	316.33	315.49	316.17	316.39	316.71	315.82	314.86	315.06	317.01	315.39	316.82	314.81	315.29	314.96	315.68	315.87	314.85	315.72	316.15	315.5	315.08
304.35	304.67	305.4	304.3	304.96	305.02	304.47	304.82	304.35	304.53	305.31	304.78	304.83	304.45	303.69	303.84	307.23	305.93	305	303.62	304.13	304.4	304.21	304.6	304.18	306.16	303.56	304.6	304.8	303.8	305.44	304.89	304.51	305.18	305.13	303.64	304.78	305.47	303.98	304.91	306.11	304.56	304.88	305.17	305.93	304.12	305.21	304.74	305.31	304.81
327.63	327.54	327.88	326.49	326.71	327.69	327.62	328.28	327.84	328.53	328.56	327.56	328.08	327.4	327.89	327.65	327.88	327.52	328.18	327.73	327.6	327.76	326.48	327.36	328.04	327.37	326.9	327.43	329.61	328.34	327.48	327.68	326.38	327.27	327.43	329.19	328.92	327.56	328.62	328.43	328.63	328.98	328.89	328.73	327.88	327.93	328.79	328.12	327.68	326.87
300.98	301.23	300.43	301.53	300.61	301.54	302.39	301.38	300.95	300.67	301.6	302.01	301.13	300.88	302.3	301.48	301.63	300.66	300.74	300.92	300.29	300.31	301.5	301.51	300.84	302.23	300.45	301.81	302.13	300.81	301.56	300.25	300.14	302.05	301.1	301.05	301.19	301.16	301.28	301.2	299.99	300.85	301.35	301.74	302.13	301.75	300.72	302.26	301.31	302.7
317.68	317.15	317.17	318.07	317.4	317.12	318.04	317.41	317.55	316.8	317.76	316.8	316.08	316.73	317.14	317.32	315.77	317.15	316.83	317.14	317.7	316.45	317.34	317.7	316.56	316.23	317.02	316.61	317.34	319.22	318.28	317.04	316.95	316.98	317.46	316.92	318.72	317.47	317.5	317.78	317.39	318.21	316.05	316.83	318.23	317.99	318.08	316.65	316.65	317.25
313.1	312.89	313.22	312.35	312.78	313.19	312.4	312.5	312.09	312.29	313.3	312.72	312.82	312.92	312.92	311.83	312.9	312.9	312.42	311.98	313.54	312.65	313.46	313.94	312.13	313.24	313.41	313.31	311.73	312.58	313.33	313.48	311.54	312.73	312.23	313.3	312.37	311.6	312.58	312.22	310.73	313.78	312.36	312.95	313.69	313.7	313.65	312.81	314.09	312.24
316.55	314.85	316.04	315.23	315.92	316.73	316.32	315.93	316.18	313.86	315.68	316.24	314.43	314.91	315.24	314.26	316.5	314.01	315.69	314.88	315.85	315.98	316.48	315.77	315.94	315.4	314.99	315.83	316.55	316.2	314.88	314.79	315.94	316.64	317.28	316.39	315.98	315.84	315.42	315.29	314.97	316.03	315.42	315.41	313.9	315.24	316.83	315.58	317.42	315.94
305.59	305.43	306.06	306.81	305.22	304.04	305	304.65	306.19	305.51	306.26	306.89	303.94	304.24	305.62	305.21	304.91	306.02	305.45	305.57	304.7	304.95	304.95	305.13	304.68	305.19	304.46	305.65	306.05	304.92	305.24	303.98	304.98	304.99	305.36	305.09	305.15	304.91	303.96	304.17	304.24	304.12	305.17	306.52	303.93	304.44	306.15	305.28	306.43	304.87
327.08	327.7	328.63	328.8	328.61	327.62	327.49	328.03	327.41	327.25	328.59	327.53	328.31	326.24	328.78	327.35	327.17	328.8	328.6	327.67	328.17	328.33	328.71	328.92	328.57	327.59	328.31	329.43	328.52	327.32	327.53	327.87	328.26	327.9	328.93	329.07	327.2	328.27	328.66	327.48	328.55	327.62	327.54	328.39	327.67	327.82	327.69	328.48	328.49	327.18
318.69	317.6	318.63	317.89	317.63	317.26	317.48	316.4	315.65	317.49	318.67	317.21	317.06	317.45	317.81	318.94	317.44	316.85	316.44	317.75	316.68	317.3	316.39	317.3	316.71	317.68	318.85	316.8	317.67	317.45	317.7	316.39	318.01	318.17	317.24	317.02	317.78	316.74	317.34	317.78	319.22	317.64	317.23	316.79	316.35	317.18	317.66	317.52	317.11	315.42
302.88	299.91	300.99	300.95	300.5	300.19	300.83	301.89	300.18	301.37	301.18	300.35	300.77	300.65	301.08	300.51	302.4	300.8	300.6	302.21	301.08	300.59	301.86	300.87	301.61	302.63	301.55	300.32	300.55	301.01	301.08	301.72	301.28	301.09	300.74	301.16	300.51	301.67	300.9	300.43	300.32	299.82	301.89	300.54	301.71	301.41	300.61	299.59	301.52	301.52
296.49	294.59	295.52	294.79	295.09	295.2	294.59	294.24	294.73	294.36	295.27	293.55	294.89	293.45	294.51	296.05	294.78	294.97	294.41	295.76	294.9	295.51	295.31	294.92	294.41	294.56	294.87	293.86	295.12	294.89	295.64	294.4	294.76	294.85	295.69	294.26	295.43	295.49	294.59	295.19	295.87	295.42	295.43	294.38	294.9	295.21	295.15	295.22	294.52	293.69
327.74	329.42	329.8	329.08	327.68	327.83	327.55	327.93	330.08	328.93	328.87	327.93	328.5	327.92	328.55	326.81	329.44	329.07	328.07	327.85	328.58	328.16	328.05	329.84	327.66	328.98	329.82	329.53	329.17	327.82	328.28	329.75	328.39	328.2	328.39	328.14	328.2	329.35	327.31	329.16	328.9	329.88	328.9	327.5	327.3	329.35	329.6	329.4	329.58	327.87
299.44	300.47	300.2	300.72	301.74	298.86	299.06	299.82	300.57	299.15	300.95	300.42	300.7	301.05	300.64	299.11	300.66	299.4	299.24	300.18	299.76	299.87	299.37	300.15	300.69	300.51	300.4	300.55	299.91	298.42	300.86	300.82	299.68	300.61	301.08	298.92	298.83	300.4	300.23	300.4	300.44	300.22	300.15	299.7	300.14	299.28	301.84	300.56	299.24	300.39
319.53	318.36	318.17	318.72	319.09	317.22	317.87	318.57	318.33	317.96	317.86	317.93	318.04	317.91	318.19	319.04	317.81	319.64	319.54	318.06	318.73	319.57	317.67	318.1	317.75	318.67	318.77	318.56	319.11	316.26	317.48	317.86	318.69	318.55	318.5	317.52	316.34	318.45	317.93	317.51	319.53	319.58	318.02	317.73	319.55	318.05	318.08	317.8	316.79	317.94
309.68	307.74	309.27	308.03	309.65	309.28	309.27	308.43	308.5	309.21	309.18	309.22	308.8	308.67	308.19	308.09	308.35	308.16	309.76	308.79	307.88	308.13	307.65	307.78	308.7	308.83	308.7	307.8	309.18	307.75	310.19	308.67	308.98	309.26	309.66	308.7	308.71	309.13	308.94	308.83	307.17	309.89	306.77	309.37	308.97	309.85	308.45	308.6	307.36	307.85
307.05	308.23	306.7	307.23	306.99	307.09	307.14	306.39	307.04	308.25	307.54	307.16	307.94	307.78	306.96	307.16	307.17	306.82	306.6	306.81	307.02	307.69	307.37	306.36	306.65	306.75	307.14	306.39	308.24	307.73	307.77	307.57	307.88	307.55	306.81	307.14	306.38	308.05	308.39	307.55	307.67	307.24	305.99	308.35	307.59	307.31	308.12	307.04	308.7	306.64
307.32	309.4	310.27	308.61	310.21	308.29	309.2	309.01	307.48	309.85	308.57	309.55	309.31	309.58	309.3	308.8	308.48	308.07	308.9	308.29	309.67	308.52	307.92	309.65	308.39	309.24	310.2	309.02	310.71	309	308.98	308.31	307.76	309.08	311.26	309.09	308.23	309.97	309.49	310.52	308.81	309.29	309.96	307.82	308.7	309.15	308.36	308.53	310.04	309.21
305.98	304.6	303.72	306.09	304.53	304.43	303.61	304.49	305.47	305.41	306.06	304.99	304.44	304.92	305.26	305.92	303.79	303.92	304.88	304.28	303.21	304.01	305.01	304.75	304.49	304.36	305.89	305.6	303.58	303.49	305.36	304.82	304.83	304.52	304.52	304.25	303.29	304.36	304.76	304.57	304.55	305.31	304.58	305.34	304.77	305.09	305.71	304.61	305.13	304.74
304.52	304.47	303.38	303.72	302.62	304.67	304.39	303.47	303.15	303.95	303.99	304.01	303.82	302.56	304.07	302.94	303.4	303.98	302.95	303.88	303.71	303.13	303.54	302.89	303.67	304.09	302.27	303.06	301.84	302.92	303.36	302.58	303.38	304.48	303.81	303.28	302.29	302.68	303.58	303.02	303	303.49	303.24	302.98	303.51	303.76	303	304.31	302.88	303
312.92	311.73	312.28	313.38	314.05	314.33	313.88	312.28	313.24	313.34	313.51	312.53	313.93	312.64	312.76	313.18	312.83	314.01	312.3	313.32	313.17	312.99	313.43	313.11	313.92	313.66	312.15	313.65	312.23	313.87	312.55	312.95	313.48	313.75	312.46	314.52	312.69	314.05	313.39	314.37	313.24	313.15	313.51	313.95	312.3	313.36	314.12	314.95	313.73	313.51
310.48	308.03	310	309.71	311.65	309.53	310.13	309.78	310.05	309.99	309.05	310.05	309.5	310.79	310.68	309.65	309.47	309.32	310.31	309.69	308.92	310.05	309.59	310.95	309.3	310.07	308.82	309.97	309.65	309.99	310.27	309.98	309.48	308.3	307.85	310.85	311.13	309.77	309.94	310.1	310.41	309.66	309.34	309.13	309.14	310.82	308.51	309.76	309.68	309.67
317.71	316.83	318.5	317.56	317.17	317.24	317.64	317.67	317.46	316.72	315.89	316.67	317.03	315.23	317.19	317.3	318.06	316.43	316.7	317.86	317.22	316.64	317.65	317.8	317.22	317.19	316.93	316.19	317.14	316.67	317.21	317.34	316.21	316.68	316.92	316.55	317.13	318.26	317.47	317.75	316.48	317.23	318.5	317.12	315.94	316.77	317.83	318.06	316.74	318.66
301.55	301.99	302.93	304.03	303.07	302.63	302.67	302.36	302.22	303.39	303.32	302.45	302.8	302.96	301.93	302.5	302.36	303.37	303.57	301.99	302.4	302.7	303.25	302.37	303.46	302.61	302.87	304.73	302.34	302.12	302.75	302.81	303.21	302.37	302.98	302.85	303.39	303.46	303.19	302.5	303.9	303.47	303.51	303.4	302.91	301.49	303.8	302.78	300.31	302.78
293.36	292.81	293.48	294.74	293.5	293.64	294.15	293.4	293.91	292.95	293.3	295.06	294.28	294.76	294.36	293.9	294.11	293.32	294.53	295.6	294.89	293.13	293.52	294.33	293.53	294.37	294.49	293.97	294.68	294.84	293.44	293.49	294.55	294.15	293.67	293.8	293.96	293.4	295.97	293.98	295.97	294.97	294.22	294.42	294.12	294.1	294.45	295.73	294.61	293.68
305.78	304.86	305.53	304.9	306.07	305.87	306.36	304.76	304.92	304.43	304.88	305.81	305.39	303.74	305.72	305.47	304.96	304.16	306.61	306.51	303.03	305.27	306.7	305.19	305.01	305.06	304.23	305.45	305.41	305.87	306	306.61	305.62	304.76	304.53	305.38	306.06	306.26	305.25	306.39	306.89	305.06	306.06	305.38	307.28	306.38	305.06	305.91	306.57	305.66
312.47	312.36	313.45	311.8	312.42	313.29	311.95	313.26	312.42	311.85	312.19	312.86	312.99	312.92	312.78	313.4	313.52	313.22	312.49	312.69	311.55	312.87	313.53	312.68	313.06	312.62	311.59	313.07	313.66	312.71	312.87	310.7	313.21	313.1	312.94	313	311.38	312.17	313.5	312.3	313.3	313.16	313.92	312	313.26	312.6	312.06	312.9	313.36	312.31
312.6	314.34	314.05	314.33	314.52	313.36	312.21	313.24	313.24	312.98	313.71	314.57	314.6	312.73	313	313.99	313.66	315.35	312.87	312.44	315.65	315.83	312.89	314.48	314.87	313.62	314.28	312.02	313.99	314.21	314.91	314.68	314.45	313.54	314.7	313.29	312.99	313.01	313.19	314.43	313.77	313.69	314.05	314.21	312.7	314.53	314.22	312.97	314.55	315.29
318.26	318.6	317.77	318.54	318.39	316.59	318.46	319.14	318.03	318.42	317.09	318.21	317.96	318.78	317.43	318.56	318.58	317.23	317.53	318.85	318.74	318.92	318.28	318.33	318.18	318.21	318	318.94	318.71	319.2	318.24	318.91	318.24	317.45	317.94	318.88	316.77	318.15	318.53	319.01	317.51	318.55	318.01	318.02	317.59	317.53	318.46	318.76	317.66	317.21
303.74	303.47	302.02	302.15	303.75	304.17	302.36	302.55	304.08	302.76	302.8	301.64	302.43	303.1	303.3	303.72	302.15	303.25	303.52	301.95	302.78	303.12	304.09	303.12	303.01	302.37	302.5	301.85	302.37	302.79	303.42	303.01	303.16	302.8	301.67	302.52	302.67	303.41	303.02	303.31	302.1	302.15	302.43	301.89	302.37	302.6	302.1	302.75	304.49	303.57
305.99	304.98	305.57	304.68	305.59	305.25	305.75	304.32	304.9	305.36	304.64	305.94	304.61	305.7	303.68	306.09	304.65	305.76	304.63	305.18	305.78	306.1	306.54	305.63	305.78	305.52	302.93	305.56	304.52	305.99	304.44	305.85	305.57	305.28	305.8	304.81	305.25	306.21	304.85	306.3	305.55	305.54	305.93	304.96	305	305.73	305.38	305.25	306.13	304.86
311.95	311.08	311.71	311.07	311.49	310.05	311.15	311.7	311.77	311.76	310.55	311.84	310.76	311.88	312.19	311.24	310.58	312.25	311.15	310.83	312.23	311.18	311.14	311.97	311.07	311.2	311.48	311.71	311.42	310.72	312.04	310.67	311.2	311.64	310.52	311.77	310.79	312.45	311.18	312.06	311.26	312.23	312.76	312.07	311.47	312.24	311.53	309.99	311.6	310.95
310.59	310.33	310.31	311.34	310.59	310	310.65	310.92	310.81	311.03	309.6	309.94	311.71	310.27	310.45	309.43	311.61	310.88	311.05	311.93	311.09	310.6	310.29	311.34	311.18	311.13	311.41	310.11	310.64	310.47	311.02	311.46	309.79	311.53	311.02	310.09	310.19	311.95	311.48	310.94	309.35	310.32	309.58	310.75	311.26	310.94	311.16	311.25	310.96	310.51
325.38	325.09	324.87	324.54	324.62	324.86	325.14	324.51	325.08	326.01	325.09	325.93	324.44	325.8	326.77	326.53	325.59	324.88	325.19	326.08	325.22	326.79	324.05	326.07	325.26	325.06	326.1	325.85	324.93	325.1	323.7	325.97	325.89	325.76	326.32	324.71	325.91	325.28	325.06	325.54	324.79	325.89	325.82	326.27	326.39	323.77	325.51	325.45	324.01	325.82
303.82	303.81	303.92	304.21	304.46	303.99	304.07	301.78	303.28	303.13	303.22	302.66	303.61	302.83	302.42	302.72	302.25	303.63	302.61	301.32	303.52	303.42	305.15	301.35	302.54	303.94	303.72	302.99	302.48	302.13	302.99	303.47	302.83	303.22	303.44	303.61	303.64	303.78	302.75	302.77	302.69	303.13	304.01	303.34	302.97	302.72	302.83	302.92	302.27	302.86
296.11	295.26	295.19	295.73	295.9	295.64	293.99	294.81	295.53	294.61	294.33	295.08	296.06	294.78	295.1	295.54	295.41	295.86	296.7	295.92	295.55	296.2	295.18	294.97	294.66	294.7	294.88	296.1	294.61	294.94	295.04	293.85	296.22	294.84	295.33	294.4	294.5	295.51	295.75	295.13	294.86	295.46	294.13	295.05	295.62	295.11	294.85	295.63	295.53	294.3
306.19	305.68	305.96	306.72	307.29	307.45	306.78	306.04	305.91	306.4	306.8	306.1	305.38	304.91	307.15	305.94	306.22	305.78	306.99	305.5	305.56	306.56	305	307.28	306.51	306.28	306.42	306.25	304.91	305.61	306.2	306.38	305.03	307.4	306.45	307.13	307.09	306.56	306.24	307.53	307.14	306.64	305.81	305.89	307.24	305.95	306.43	306.06	306.34	305.77
311.07	310.6	310.25	311.68	310.49	310.67	311.78	311.25	310.05	311.96	310.63	311	310.37	312.28	311.69	311.06	310.09	311.29	310.75	309.77	310.07	311.46	311.02	310.53	309.72	310.88	310.18	310.15	311.56	310.8	309.52	309.7	311.46	309.87	310.09	311.44	311.1	310.93	311.49	312.28	310.02	309.15	310.18	310.36	310.61	311.23	309.86	310.99	310.26	310.12
326.9	327.93	328.28	327.39	327.64	327.52	327.34	327.89	327.62	327.73	327.87	328.87	328.34	328.93	325.88	327.1	328.16	326.58	327.91	327.66	328.39	327.23	328.61	326.58	327	327.76	326.36	326.64	328.13	327.65	326.48	327.87	327.85	327.95	328.4	326.64	328.06	326.8	327.8	327.29	327.73	327.26	328.76	327.21	327.22	328.88	327.62	327.82	327.18	327.78
304.53	304.12	303.45	302.82	302.74	302.75	304.57	303.58	302.09	303.03	302.53	303.57	303.25	302.91	303.49	304.29	303.18	303.45	304.06	303.42	302.97	303.64	303.08	303.55	303.52	302.47	304.24	303.48	302.9	303.85	302.81	303.65	304.32	303.75	302.73	303.35	303.77	303.24	305.45	303.11	303.32	304.55	303.75	304.22	303.42	303.39	303.48	303.52	303.83	302.72
326.36	327.07	327.98	326.09	325.78	327.39	327.28	327.14	326.97	326.84	327.25	326.84	326.22	327.67	324.39	328.02	328.39	326.86	327.34	327.67	326.24	327.31	326.77	327.94	326.43	328.58	328.11	327.49	328.2	326.6	327.69	327.71	327.94	326.77	327.38	327.05	326.56	326.35	328.28	327.08	326.23	327.54	326.49	326.36	326.96	326.99	327	326.81	326.15	326.67
313.87	312.59	313.69	312.92	314.23	314.24	312.28	313.72	314.17	313.69	312.74	313.39	313.68	312.94	313.81	313.8	313.22	312.15	313.76	312.12	313.41	313.36	313.17	312.91	313.46	313.08	313.56	313.67	312.72	312.8	314.14	313.41	313.68	313.11	312.27	313.18	313	313.66	314.6	313.08	313.28	312.48	313.67	313.41	312.85	313.97	312.73	313.5	313.36	313.69
313.76	313.64	313.52	313.86	313.61	313.66	313.16	312.9	313.64	314.7	313.19	314.47	313.61	313.84	312.83	313.91	315.64	312.7	314.55	313.92	313.73	314.06	313.11	314.22	313.34	313.55	314.19	312.51	314.73	313.78	315.34	314.24	314.58	316.43	312.66	314.68	313.58	313.44	314.58	312.03	313.16	314	315.22	313.85	313.72	314.22	312.68	314.64	314.65	314.79
300.53	300.97	300.21	300.7	300.06	300.59	299.16	298.98	299.71	299.7	300.34	301.28	298.66	299.35	300.66	299.66	298.5	300.37	299.44	300.66	300.97	300.55	298.59	300.22	299.29	300.65	300.15	300.81	300.56	299.07	300.05	300.14	299.49	300.33	301.2	299.6	300.56	299.85	299.26	300.75	298.88	299.67	300.52	300.12	300.64	300.75	299.45	300.12	301.11	300.23
317.73	315.92	317.05	317.64	316.85	316.68	316.74	317.7	318.07	316.6	316.38	317	317.16	317.61	316.61	317.68	317.58	316.91	317.59	317.22	316.81	316.5	317	315.97	317.4	316.69	318.39	316.97	315.95	317.13	316.96	316.9	317.68	316.8	318.63	318.07	318.42	317.22	317.93	318.47	317.6	317.64	318.5	316.74	317.41	317.81	315.98	317.47	317.34	317.27
313.61	313.45	314.71	315.06	314.11	315.06	313.9	313.89	313.21	313.97	313.04	314.82	315.03	313.26	313.41	314.12	313.99	314.46	312.86	311.96	312.18	313.39	314.71	314.94	312.96	314.56	314.26	314.1	313.7	313.8	314.26	313.24	313.85	314.5	314.62	314.15	314.71	313.62	315.06	313.61	313.64	314.26	313.74	314.12	314.12	315	314.94	313.47	313.25	314.35
295.62	294.88	296.62	297.26	295.78	297.25	296.43	297.07	296.21	296.69	296.99	296.8	295.79	295.64	297.27	297.48	295.86	296.2	295.52	297.43	297.15	296.52	297.7	297.56	296.36	297.09	296.34	295	298.3	297.3	295.8	296.91	296.15	296.42	295.75	296.18	297.19	295.48	296.27	296.45	296.81	296.94	298.57	296.83	297.5	296.58	296.94	297.61	297.15	297.29
316.91	317.31	317.41	316.43	317.91	318.56	316.76	318.2	315.92	316.14	315.74	317.65	317.07	317.3	316.47	316.85	317.09	317.04	316.77	317.65	318.87	319.23	318.37	316.69	316.35	316.69	317.04	317.32	316.98	316.87	317.55	316.04	316.7	318.79	317.39	317.45	316.76	317.16	317.34	317.84	317.98	316.66	316.26	317.59	316.94	317.62	317.98	317.86	316.48	317.17
316.48	317.81	317.77	316.95	317.23	316.88	316.44	316.7	318.45	317.78	316.44	317.24	317.85	317.68	316.95	317.43	316.85	318.01	317.14	318.45	317.02	316.16	316.24	316.8	317.76	317.14	316.43	317.63	317.45	317.87	318.1	318.13	317	316.73	318.53	316.61	317.62	317.84	317.54	317.09	317.89	317.11	317.55	317.25	317.29	316.35	317.61	317.91	316.53	316.96
317.1	318.13	319.48	317.42	317.78	318.94	317.39	319.12	317.32	317.16	317.94	317.81	319.07	318.19	318.02	317	318.38	318.77	319.32	318.33	318.31	318.25	319.2	318.72	319.4	317.36	318.76	319.33	318.91	318.24	318.17	317.66	317.15	316.74	318.4	319.53	318.51	318.46	317.98	317.98	316.87	318.63	317.48	318.34	317.19	318.46	318.63	318.18	317.68	318.22
315.58	315.56	316.3	316.86	315.88	316.21	317.25	315.71	315.05	315.98	316.58	315.98	314.68	314.6	314.57	315.77	315.91	316.27	316.67	316.28	316.07	315.79	315.99	314.85	315.12	317.01	315.57	315.29	314.92	318.07	315.85	316.32	315.5	315.64	315.02	316.37	315.79	316.56	314.95	315.83	315.63	316.68	316.04	315.93	314.82	316.47	317.21	315.55	315.16	313.98
293.66	294.89	296.94	294.94	294.96	294.76	294.09	295.2	294.87	294.02	294.36	295.72	295.83	295.46	294.35	294.51	294.68	294.5	294.71	293.43	294.02	295.23	294.93	295.97	294.67	296.3	295.38	294.93	294.69	296.1	294.75	294.55	296.17	294.35	295.09	296.23	295.73	294.38	294.87	294.34	295.32	294.11	294.22	294.84	296.18	295.17	294.03	295.87	296.15	294.56
302.83	301.42	302.79	303.61	303.36	302.15	302.8	303.32	302.93	302.26	302.91	303.57	302.61	302.64	303.82	302.5	303.2	303.5	301.5	303	302.97	303.5	302.62	301.85	303.51	303.18	304.43	303.66	302.08	304.16	303.73	303.26	302.94	301.8	303.38	301.98	302.13	301.82	302.02	302.27	302.25	301.68	302.08	303.38	303.73	302.68	301.65	302.3	303.55	302.55
303.25	301.94	302.59	302.44	302.44	302.44	302.4	302.24	302.93	301.47	302.63	302.71	302.53	301.97	301.89	302.64	302.63	302.71	301.58	302.29	302.65	301.88	302.27	301.25	303.52	301.99	301.27	302.92	302.81	302.39	302.61	304.04	302.33	301.91	302.78	303.67	302.78	302.43	302.8	301.87	302.62	300.76	302.44	302.71	302.92	302.39	302.3	301.03	302.9	304.22
313.54	313.26	311.56	311.77	311.55	312.42	312.28	311.89	312.69	312.01	312.53	312.59	311.82	312.6	312.25	311.68	314.15	312.44	311.87	313.01	313.07	312.4	312.38	312.01	311.7	312.25	313.29	313.91	312.66	312.96	312.16	311.73	312.44	310.91	313.36	313.28	313.36	312.73	314.09	313.01	312.87	312.03	312.83	314.38	312.42	312.73	313.05	312.66	311.84	312.77
304.07	303.28	303.34	303.04	304.04	304.18	303.15	303.61	302.57	303.93	303.99	303.48	301.92	303.15	302.6	302.71	302.96	303.72	302.99	303.1	302.65	302.74	304	304.54	302.99	304.87	304.49	303.23	303.41	302.64	303.47	302.71	302.88	302.01	303.86	303.63	302.04	303.17	302.94	303.08	303.48	303.17	302.24	303.33	303.14	304.8	303.59	303.71	303.23	303.47
306.72	306.41	305.13	305.82	305.52	305.16	305.47	304.93	304.04	305.75	306	305.78	304.36	305.35	305.99	305.1	305.82	306.63	305.12	304.39	304.46	304.18	306.12	306.58	305.06	306.18	305.58	304.64	306.18	305.4	305.6	304.53	306.15	305.74	304.11	305.74	306.22	305.64	305.81	306.16	306.9	304.98	305.42	305.99	306.85	305.62	303.55	305.19	304.97	305.75
314.98	315.44	315.39	315.45	316.59	314.96	316.66	316.1	315.61	316.07	315.17	315.04	315.5	316.68	315.85	314.62	314.56	315.64	316.56	316.26	316.13	316.17	316.56	316.3	315.6	316.22	316.55	316.5	315.83	316.18	315.95	315.73	315.69	315.39	315.61	314.87	315.84	316.81	315.63	314.37	315.58	315.16	315.32	317.84	316.82	316.57	317.13	314.88	316.57	317.12
303.95	305.97	305.17	305.06	305.64	305.03	304.44	305.74	304.8	305.44	305.4	304.09	305.38	304.02	303.47	304.69	303.93	304.63	304.53	304.46	304.86	303.98	305.55	305.22	304.57	305.59	304.82	304.66	303.67	305.3	303.8	303.83	304.13	304.41	305.45	305.95	303.97	304.81	304.33	304.57	303.73	303.65	303.84	304.37	305.34	304.84	304.62	305.45	304.45	304.12
305.75	304.74	304.29	303.72	303.6	304.39	304.01	304.32	304.99	304.05	303.76	303.37	304.99	302.57	305.19	305.11	304.05	304.13	305.05	305.81	305.22	304.15	304.47	305.83	304.9	304.15	304.76	304.86	303.71	303.34	304.92	304.76	304.06	304.83	304.69	304.05	305.1	305.69	304.44	304.21	304.23	304.7	303.38	304.47	303.8	305.74	304.32	304.39	304.46	303.8
303.93	305.11	304.52	304.31	303.9	303.9	303.87	303.79	304.76	305.48	305.11	305.49	304.89	304.77	303.9	304.53	304.65	304.02	304.38	304.86	305.23	304.04	304.55	303.62	304.22	304.73	303.91	304.45	304.49	303.8	304.27	304.09	303.57	304.16	304.67	304.37	304.8	305.08	305.04	306.5	303.99	304.59	305.3	304.33	304.34	303.54	304.16	304.42	305.14	304.53
316.39	316.63	316.72	315.48	316.64	317.69	317.23	315.53	317.12	316.14	315.04	317.12	315.91	317.59	316.53	315.37	317.2	316.64	315.35	317.46	316.67	315.69	316.79	316.53	315.97	316.86	316.49	317.13	315.83	317.15	317.3	318.35	315.96	317.2	317.51	315.67	316.62	314.94	316.08	316.82	316.08	317.41	316.15	317.22	316.37	316.55	316.99	317.08	316.29	317.41
306.02	306.89	307.07	307.17	306.46	306.25	306.54	306.79	305.98	305.94	307.31	308	307.03	305.65	306.69	305.23	306.66	306.41	306.32	305.89	307.27	306.45	306.06	307.29	306.54	305.57	306.72	306.87	306.82	306.6	306.95	306.08	306.93	306.39	306.34	306.53	306.72	307.17	306.43	306.79	306.76	306.79	306.13	307.52	306.98	305.47	307.55	306.23	306.12	306.59
311.65	311.71	312.67	313.69	311.84	311.59	311.41	312.27	312.78	312.49	313.07	312.11	312.05	312.34	313.8	312.99	310.72	311.67	312.12	312.92	312.51	312.77	312.99	312.16	312.84	312.06	311.68	313.02	310.86	312.75	312.83	311.5	311.6	313.31	312.55	312.52	311.9	312.2	312.82	311.48	311.76	312.08	312.09	312.57	311.97	310.94	310.92	311.37	312.01	311.99
301.98	302.31	302.5	303.58	302.44	303.08	303.45	304.27	304.13	302.29	302.83	303.21	303.68	303.32	302.12	303.54	303.67	303.61	304.27	303.63	303.16	302.94	303.94	303.65	303.39	303.99	304.16	302.96	303.4	303.13	304.13	304.02	302.56	302.73	302.91	301.97	302.36	303.1	302.56	302.34	302.85	303.47	302.79	303.17	303.46	302.66	303.11	302.41	304.52	303.25
313.4	312.74	313.03	312.9	310.87	312.02	313.67	314.1	313.34	311.35	313.21	312.98	312.85	313.14	312.69	312.68	313.29	312.73	312.52	313.93	312.21	312.76	312.57	311.14	311.83	311.68	313.97	312.56	313.88	312.08	313.47	312.95	313.63	312.45	312.04	312.49	311.96	312.3	312.68	311.19	312.43	312.5	314.01	313.14	312.51	312.1	313.38	311.4	312.61	312.82
305.84	305.84	306.11	306.35	306.46	306.37	306.19	305.3	307.48	305.94	307.43	305.87	306.49	305.7	305.62	306.49	306.74	306.16	306.37	305.91	305.95	306.62	305.21	307.13	306.38	306.44	306.68	303.41	306.68	305.72	306.82	307.02	306.73	306.52	305.87	306.87	307.35	306.6	305.24	306.09	306.79	305.69	306.43	307.8	306.94	305.72	306.66	304.95	305.71	306.44
305.56	304.69	305.1	307.05	304.8	304.76	305.25	304.13	304.02	306.77	305.17	304.09	305.97	305.03	306.51	305.51	305.6	305.77	306.43	305.13	305.53	304.34	304.59	305.05	305.54	305.14	306.29	306.04	305.47	305.32	304.94	305.13	305.25	305.71	305.61	302.78	303.99	305.66	306.89	305.32	305.43	306.33	304.43	304.26	306.71	304.27	305.44	305.39	304.07	304.07
306.05	305.76	305.8	305.83	304.67	306.81	305.68	304.91	305.52	307.2	306.39	306.75	306.61	305.89	306.45	305.43	305.17	304.55	305.17	306.28	305.46	306.57	306.18	305.91	307.72	305.68	307	306	307.04	307.88	305.98	306.08	305.82	305.94	307.09	305.52	305.93	305.2	307.2	306.95	306.65	306.31	306.62	306.27	306.42	305.82	305.31	305.41	305.64	305.54
308.36	307.83	309.27	309.61	307.94	308.1	308.73	308.24	308.29	309.38	309.43	307.92	307.06	309.94	308.72	308.9	307.91	309.56	308.73	310.06	309.14	310.06	308.06	310.42	307.55	308.52	309.28	308.38	308.99	309.15	308.83	309.22	308.16	308.72	308.96	308.39	309.51	307.99	307.62	309.03	307.95	309.09	308.58	307.86	308.82	309.14	308.86	309.07	308.45	308.03
311.61	310.89	310.65	309.89	310.83	311.24	309.72	309.91	310.76	310.72	311.16	310.4	311.93	310.53	310.54	311.41	310.54	311.06	310.21	310.57	311.19	309.94	311.2	311	311.95	310.31	310.01	310.37	310.82	311.26	311.62	310.54	310.13	310.86	310.38	310.6	311.27	311.87	310.54	311.46	310.57	310.53	309.9	308.78	310.96	311.57	311.38	309.89	310.17	311.52
317.99	317.83	316.65	316.33	316.83	317.69	317.04	317.21	316.5	317.9	317.42	317.61	316.96	317.84	317.64	317.59	317.15	317.36	315.77	317.44	318.44	316.43	316.44	317.24	317.37	316.84	316.89	317.09	316.84	317.19	317.53	317.23	317.34	317.11	316.52	318.37	316.91	317.07	317.37	317.7	318.17	318.37	317.04	316.64	317.85	316.15	318.25	317.64	318.19	318.76
305.93	305.45	305.34	305.91	306.38	305.87	306.68	306.25	306.67	304.93	305.69	307.54	306.11	307.5	305.89	305.51	304.84	307.05	306.03	304.95	306.59	305.99	306.42	305.38	305.19	306.57	306.38	305.11	306.4	305.69	305.89	305.04	306.85	306.55	305.99	306.1	306.1	306.95	304.85	305.66	305.47	305.37	305.98	307.02	305.16	305.04	306.5	306.13	304.97	304.79
313.09	313.51	312.61	312.3	312.94	312.75	313.25	312.24	313.11	313.26	312.02	312.31	313.59	314.08	313.26	312.97	312.43	313.18	314.02	311.8	314.65	314.39	313.69	312.3	313.61	313.75	313.74	313.78	314.12	313.5	313.26	313.08	312.58	313.94	312.37	313.47	313.28	311.93	313.27	314.32	313.87	312.93	311.98	313.06	313.64	313.82	313.74	312.93	314.41	313.63
314.47	313.54	313.14	313.65	313.31	312.83	313.37	313.39	313.85	311.61	312.22	313.87	311.69	312.41	313.47	314.22	313.04	312.87	311.67	313.75	312.91	313.66	313.09	312.04	314.59	313.25	313.72	313.61	313.6	313.46	312.37	312.63	314.71	313.53	313.63	311.98	313.43	313.19	313.36	312.95	313.03	313.2	313.3	313.2	313.41	313.4	314.25	313.5	314.39	313.71
320.03	319.64	319.15	319.28	319.81	319.57	320.26	318.84	318.68	319.19	319.13	318.77	319.17	319.6	318.91	318.5	317.88	318.24	319.12	319.16	319.69	318.55	319.51	319.11	319.17	320.08	318.8	319.82	320.38	319.49	318.5	320.45	318.58	319.97	319.36	320.04	318.69	318.48	320.59	319.17	319.09	319.15	320.28	319.04	319.5	320.28	318.36	318.3	318.99	318.83
329.32	328.48	328.47	329.36	326.8	329.75	328.35	327.72	327.74	327.49	326.3	328.34	328.74	329.81	329.55	329.2	329.1	328.31	327.94	329.37	329.06	328.29	329.48	328.13	328.44	328.52	329.46	330.07	327.67	327.32	329	328.77	327.05	328.08	329.6	328.43	328.73	328.15	328.73	329.19	328.69	327.97	328.83	328.53	328.26	327.94	329.06	327.78	330.16	326.98
302.24	303.88	304.17	304.2	303.51	304.18	304.27	302.5	302.65	304.41	303.89	302.74	303.6	304.41	303.55	303.51	303.25	303.62	304.11	302.64	301.28	302.34	304.33	304.19	303.2	304.12	303.72	303.72	302.98	302.47	302.41	303.09	303.8	303.26	304.48	305.1	304.57	303.92	303.06	303.64	303.77	303.17	302.11	303.74	303.15	304.15	303.7	303.47	303.95	302.57
300.51	301.32	302.76	300.47	301.48	301.97	300.62	300.71	300.67	300.26	301.09	301.74	299.88	302.33	301.17	302.48	301.42	300.52	300.49	299.18	300.68	300.34	301.18	301.45	301.79	300.64	300.9	300.69	300.98	301.06	301.64	301.24	301.84	300.8	300.79	300.98	301.33	301.14	301.19	302.27	301.15	300.75	301.44	300.32	300.4	301.12	301.5	300.91	301.68	300.99
308.23	309.26	307.97	309.96	309.99	306.98	309.84	308.31	308.92	308.3	309.42	310.01	309.25	310.55	308.41	309.22	308.57	308.13	309.43	307.65	309.42	309.36	308.66	307.62	309.19	309.31	308.57	308.25	308.59	309.13	309.5	309.59	309.33	307.92	309.28	309.13	308.63	309.79	309.3	308.55	308.72	310.37	309.72	308.17	308.49	308.73	307.83	309.04	309.68	309.15
299.9	299.99	299.69	300.29	299.87	300.2	299.76	299.95	300.12	299.25	300.83	300.26	301.32	299.69	299.69	299.36	301.01	299.23	301.71	300.34	298.64	300.46	298.98	299.2	298.98	300.61	300.81	300.16	300.35	299.75	299.36	300.13	300.91	298.95	299.75	300.88	299.03	300.12	300.95	299.12	298.91	300.33	299.6	299.7	299.9	300.06	301.12	299.73	300.62	298.91
312.68	312.64	312.53	312.42	312.89	312.22	312.26	314	313.1	311.64	312.58	312.23	312.94	312.55	312.49	312.8	312.33	312.89	311.83	313.11	312.19	312	312.69	312.34	313.44	313.38	313.9	313.45	313.33	312.88	313.04	312.66	311.58	311.96	312.01	311.98	313.06	312.28	312.79	312.47	312.06	312.92	311.89	312.69	313.99	312.3	311.51	312.49	312.61	313.5
305.77	307.2	306.03	305.88	305.95	306.86	305.43	306.84	306.92	307.06	306.62	306.2	307.05	306.67	306.09	305.71	305.73	305.69	306.8	306.89	305.78	305.97	305.68	307.3	305.86	306.51	305.27	305.66	306.37	305.84	306.01	306.63	305.93	306.25	306.08	305.71	306.11	306.55	306.45	305.15	304.71	303.93	305.85	304.9	305.86	306.05	305.32	305.49	306.65	307.09
296.72	296.82	296.84	295.38	296.58	296.6	295.76	295.86	297.15	296.12	297.46	297.52	297.05	297.23	296.43	295.73	296.56	297.43	296.44	298.07	295.88	295.85	296.73	296.06	295.7	295.94	295.7	298.04	297.06	296.71	297.32	296.67	297.22	295.75	297.11	296.13	296.54	298.17	296.59	296.79	297	295.32	298.53	297.9	295.73	298.22	295.24	297.54	297.09	296.78
318.34	318.73	318.55	320.37	319.54	318.72	318.57	319.72	319.36	320.34	320.53	319.16	318.56	320.73	319.57	319.11	318.47	318.46	320.17	319.33	320.15	319.89	318.92	319.19	319.11	320.02	319.62	319.18	318.48	319.04	318.18	320.21	318.5	321.02	319.28	317.67	319	319.94	319.69	318.9	319.62	320.17	319.96	319.17	319.85	320.21	317.98	319.39	320.92	320.13
313.49	314.39	313.38	313.59	313.72	314.26	313.91	312.79	313.27	312.71	313.11	313.64	314.72	313.08	312.94	314.08	313.41	313.74	313.47	313.74	314.96	314.59	314.21	313.13	313.9	313.46	313.73	314.45	315.1	313.28	313.14	313.71	314.49	314.11	314.67	314.62	314.92	313.71	313.28	312.97	313.09	313.6	314.23	314.13	314.55	313.34	313.17	315.07	314.5	314.79
303.89	303.4	303.7	304.38	303.08	303.78	303.14	304.59	304.52	303.33	303.72	303.87	303.77	304.52	304.59	303.02	304.68	303.6	303.77	303.31	304.99	302.96	303.6	303.79	304.24	305.09	304.61	304.33	303.35	303.34	305.54	303.82	303.3	303.63	303.42	302.74	305.04	303.8	303.86	304.75	304.48	301.95	303.99	303.8	303.72	304.43	303.8	303.43	305.7	304.01
294.89	294.73	293.58	295.12	294.6	294.66	293.51	294.03	293.53	293.84	294.85	294.29	294.93	294.99	294.2	294.73	294.11	294.74	293.45	293.79	293.78	294.03	294.25	294.55	293.36	295.3	293.84	294.72	293.62	293.97	293.78	294	292.49	292.6	293.87	293.72	293.36	293.55	293.79	293.5	293.59	295.26	293.68	295.05	293.06	295.46	294.72	294.46	294.01	293.58
317.34	319.12	316.74	318.27	317.63	316.18	318.44	315.9	316.96	316.9	318.68	317.71	317.85	317.36	318.35	318.2	316.54	317.71	317.6	316.82	316.05	317.46	317.02	317.24	316.25	316.71	317.89	315.59	317.94	318.52	317.63	316.86	317.06	316.47	316.74	317.63	317.17	316.47	316.48	317.62	316.86	317.1	316.79	318.41	316.83	316.5	317.17	316.78	317.56	316.98
310.17	310.83	310.85	311.94	310.61	311.23	310.32	310.8	310.47	310.52	311.42	311.11	312.69	310.82	310.95	310.9	310.4	310.18	310.54	311.68	312.65	311.53	311.9	310.55	310.29	310.92	310.06	310.09	311.8	311.1	311.43	311.43	309.41	311.54	310.56	310.4	311	309.79	309.97	309.9	310.64	311.25	310.47	310.81	310.78	310.03	309.66	311.26	311.55	309.7
309.28	309.86	307.99	309.38	309.52	308.6	308.61	307.87	309.44	309.13	308.89	308.94	308.76	310	308.31	307.87	309.03	309.66	309.6	308.74	309.99	309.13	310.66	309.56	308.96	307.96	308.1	309.22	308.74	308.71	307.77	308.81	309.63	308.58	310.1	309.01	307.47	309.4	308.7	309.14	308.44	309.02	307.87	309.06	307.73	307.63	307.41	308.4	309.22	309.63
302.47	302.14	304.22	302.08	303.79	302.3	302.9	302.85	301.59	302.38	302.53	302.65	302.68	302.72	303.06	303.42	302.52	302.49	302.29	302.86	302.89	302.06	303.56	304.18	302.8	302.48	302.87	303.25	303.99	302.73	302.44	302.22	302.35	303.54	303.43	302.02	302.5	302.1	302.82	303.49	302.53	303.29	302.84	302.62	304.17	302.55	302.62	303.74	303.3	303.16
317.65	317.79	318.3	316.97	317.38	318.58	318.35	317.46	318.57	316.93	318.8	317.32	318.78	318.41	318.49	317.98	319.23	318.36	317.75	317.37	318.15	318.28	318.32	318.12	318.27	318.28	317.11	318.55	316.39	317.58	318.07	318.23	318.2	316.95	319.5	316.89	317.92	318	317.96	319.28	318.14	317.02	317.74	318.41	318.55	318.16	318.8	318.24	318.12	318.43
306.43	305.74	306.78	305.39	305.75	306.26	307.3	305.63	306.58	305.47	306.96	306.19	306.4	305.52	307.94	305.63	305.5	305.55	305.68	305.86	307.52	306.46	306.99	307.18	305.93	305.45	305.28	306.76	305.78	307.34	306.41	304.37	305.63	306.75	304.83	306.21	306.72	305.46	306.59	307.8	306.18	305.91	306.42	306.68	305.1	306.04	305.92	307.7	305	304.99
309.66	307.79	307.11	308.39	308.26	308.8	308.16	307.93	308.14	308.03	309.94	308.65	308.76	308.71	309.26	308.21	309.74	309.79	308.37	307.77	309.17	306.65	308.17	308.11	307.92	308.82	309.73	309.3	308.21	307.5	307.99	308.95	309.07	310.18	309.28	309.92	308.32	309.22	308.3	309.48	308.27	308.12	309.93	309.18	309.52	308.36	308.72	308.91	307.89	310.13
312.46	311.54	312.3	312.8	312.29	312.29	311.75	312.6	311.68	312.3	312.86	312.28	312.12	311.6	310.95	312.11	312.67	312.18	311.65	312.43	312.96	311.93	311.22	310.28	311.24	312.97	312.76	312.35	312.1	312.23	311.58	311.72	310.38	311.65	311.46	311.64	313.04	311.74	312.89	313.01	312.88	312.56	312.24	309.84	312.65	312.24	310.72	313.2	312.71	313.35
317.05	317.75	317.86	318.34	318.55	319.1	317.46	319.64	317.88	319.42	319.15	316.89	318.2	317.02	319.25	318.05	317.58	318.06	318.32	319.77	317.31	316.76	317.82	317.69	318.37	317.66	317.76	318.63	318.58	317.24	317.95	318.17	317.67	318.33	317.91	319.41	317.57	318.49	317.1	318.67	318.89	317.75	317.02	316.92	318.1	318.64	317.47	317.67	318.51	317.89
300	301.02	299.66	299.08	300.14	300.67	298.42	299.94	300.5	298.97	299.47	300.16	299.53	299.4	299.66	300.5	299.75	300.45	299.83	300.03	301.72	300.15	300.47	300.65	299.02	299.62	299.24	299.48	300.11	299.44	299.91	300.39	299.97	300.26	300.68	300.39	299.34	300.46	299.59	299.72	301.06	298.25	300.73	299.1	300.8	300.19	299.69	301.37	299.71	300.73
293.57	294.46	293.35	294.15	294.12	293.35	293.67	294.57	294.77	292.4	294.47	294.73	294.12	293.9	293.17	293.6	295.05	294.15	293.65	292.69	293.4	294.18	293.89	293.14	296.22	294.44	294.4	293.06	293.03	294.67	295.3	293.26	293.34	294.61	293.84	293.95	293.56	293.56	293.35	294.18	293.7	293.94	293.4	293.37	294.59	293.33	293.12	292.53	293.75	294.12
304.47	304.64	304.57	304.82	305.15	305.21	304.6	304.93	305.43	305.04	304.92	304.84	305.29	305.98	304.38	303.59	305.31	305.39	305.07	304.74	303.74	304.31	306.77	304.72	304.64	304.39	304.43	304.83	305.24	305.01	304.52	305.41	304.55	305.46	305.51	305.45	305.46	304.87	304.83	304.86	304.58	305.33	303.92	304.06	305.11	305.79	306.14	305.39	304.35	304.21
302.95	302.94	302.94	303.55	302.78	302.81	303.13	302.56	303.37	304.25	302.71	302.21	303.42	302.68	302.67	302.5	302.4	302.98	303.82	303.86	303.06	303.23	302.02	303.29	301.78	302.08	302.81	301.35	303.05	303.25	302.78	303.35	303.39	303.07	303.44	303.32	303.34	303.79	302.55	302.08	302.31	302.4	303.48	301.85	302.28	302.87	301.66	302.87	302.87	302.5
304.22	304.91	303.25	304.38	303.54	304.88	305.21	303.5	305.43	304.89	305.32	304.15	303.35	304.13	306.6	305.47	303.76	305.26	303.3	305.33	304.63	304.64	304.78	304.86	304.49	304.56	304.87	303.29	304.72	304.2	305.69	304.71	305.29	304.48	304.77	305.38	303.65	305.71	304.2	305.02	304.67	304.83	303.93	305.36	304.2	304.36	302.97	305.27	303.65	304.15
305.71	304.52	306.4	303.64	306.08	304.33	306.28	305.69	305.32	303.87	305.31	306	304.85	304.97	304.94	305.21	305.32	305.54	305.8	305.46	304.7	305.89	304.96	305.6	303.35	306.23	305.34	305.09	304.79	305.06	304.93	304.08	304.65	305.55	305.29	306.14	305.33	305.01	305.4	304	304.87	303.78	306.88	306.04	306.58	304.27	305.53	303.51	305.15	303.83
296.37	295.69	295.93	297.42	296.47	297.04	296.18	296.82	296.86	297.16	297.35	297.96	297.55	296.09	297.37	295.82	298.3	297.11	297	296.5	297.83	296.47	297.3	297.07	296.79	296.74	297.33	297.3	296.27	297.13	296.94	296.39	299.13	296.24	297.86	295.75	297.76	297.23	297.12	296.56	295.87	296.88	297.21	296.73	295.9	297.49	296.21	296.01	297.15	297.43
324.79	324.68	325.64	323.79	324.48	325.18	324.47	324.7	325.47	324.74	324.39	324.52	323.54	325.4	324.17	325.05	326.33	324.01	325.21	324.82	324.79	325.1	324.62	325.25	325.03	325.49	325	324.19	324.1	324.48	325.2	324.23	324.81	324.68	324.85	325.21	324.72	324.96	325.62	325.33	324.36	325.13	324.48	325.11	324.8	324.68	324.26	323.38	325.33	325.31
303.93	303.08	304.83	304.81	302.78	303.42	303.98	304.44	302.89	301.27	303.4	304.38	304.22	303.53	304.49	304.23	303.45	302.59	303.45	302.7	304.63	303.68	303.73	304.27	304.41	304.93	304.75	302.88	302.51	303.48	303.77	302.38	303.83	304.49	304.56	303.66	303.79	304.32	303.71	302.98	303.54	303.5	302.51	303.81	303.9	302.4	303.69	304.64	302.11	303.62
303.72	304.99	304.61	306.07	304	304.68	303.71	303.48	304.62	305.59	304.5	304.36	304.74	305.58	305.05	305.03	305.52	304.99	305.47	304.8	305.09	304.7	304.76	304.75	304.43	304.62	304.18	304.52	305.07	304.44	303.68	306.1	304.21	304.09	304.56	305.48	304.94	305.31	305.89	304.66	304.89	304.59	305.15	304.71	304.56	304.54	305.5	305.2	304.69	304.13
313.67	315.6	316.1	313.91	313.3	314.49	314.53	315.54	315.34	314.86	314.98	313.61	315.77	314.52	316.15	314.29	315.58	314.38	314.72	314.37	315.75	315.8	314.84	314.38	314.57	316.48	314.64	313.03	316.1	313.98	314.79	315.46	313.21	315.01	313.03	314.09	314.6	315.16	314.78	315.69	315.09	315.49	314.95	315.31	315.02	314.67	315.26	315.13	315.04	314.58
315.74	317.04	318.59	316.76	316.7	317.18	317.89	317.91	315.77	316.62	317.41	317.11	316.29	316.47	317.38	315.96	316.39	317.69	317.04	317.36	316.66	316.37	316.57	318.25	319.37	316.84	318.04	316.15	317.4	315.3	316.8	317.18	318.42	317.03	317.49	315.95	316.98	317.32	318.41	317.02	318.84	318.44	316.22	316.86	317.42	316.3	317.57	318.67	317.61	317.53
315.09	315.43	315.34	313.17	314.01	315.51	315.16	315.23	314.63	314.16	314.77	314.86	314.36	314.26	315.05	314.95	314.25	315.06	314.87	315.81	314.45	316.02	315.12	315.2	314.44	316.22	313.99	313.45	313.89	314.84	314.56	314.51	315.03	315.41	315.11	315.58	313.56	316.22	313.5	314.06	315.79	314.99	315.38	313.35	316.16	315.03	314.17	313.72	315.01	314.3
310.88	309.53	312.14	310.85	310.08	310.42	309.89	310.47	310.66	311.29	309.98	309.83	309.88	310.59	311.4	310.16	310.42	310.14	310.95	309.97	312.13	310.85	311.43	309.87	309.78	310.61	310.85	310.75	309.48	310.72	310.54	309.05	310.43	310.06	309.73	311.28	309.7	310.95	309.35	310.2	311.09	310.48	311.57	310.95	311.62	311.73	309.24	310.48	309.12	310.3
296.42	296.04	297.02	296.27	296.89	296.47	296.61	297.04	297.58	297.46	297.66	296.96	297.63	297.08	296.54	297.91	297.38	297.96	296.87	297	296.37	297.8	296.59	296.35	297.17	294.92	295.95	297.15	296.54	296.42	296.02	296.94	295.86	297.36	296.15	297.01	297.4	297.09	295.64	298.34	295.92	296.49	296.92	295.68	296.53	296.32	296.61	297.39	296.25	296.67
315.61	315.14	317.35	316.72	315.81	316.81	315.56	314.88	315.21	316.73	315.81	315.3	315.58	315.68	315.41	315.67	315.88	316.11	315.63	316.7	316.72	315.8	315.58	315.86	314.89	315.2	315.15	316.35	316.29	315.9	315.73	314.8	315.56	314.96	314.85	315.04	314.89	315.34	316.39	316.55	315.62	315.26	315.12	315.75	315.66	316.08	316.68	315.24	316.6	317.45
313	314.17	314.78	315.41	314.79	315.18	314.61	314.23	315.55	314.85	315.6	315.49	315.06	314.58	313.75	315.27	315.08	314.17	315.67	316.18	314.51	314.76	314.59	314.8	314.93	313.87	315.13	315.02	314.76	314.49	314.92	315.31	315.1	315.2	314.75	314.57	314.7	315.51	315.64	315.1	315.53	313.81	315.5	314.2	315.77	313.93	314.57	314.9	314.9	312.8
312.25	312.83	313.21	312.75	311.74	312.71	312.64	313	312.08	312.63	312.55	311.81	312.37	311.8	313.33	313.17	312.04	311.82	313.4	312.59	312.9	312.58	314.07	312.66	313.27	311.76	311.89	312.46	313.42	313.71	313.61	313.04	313.06	313.01	313.4	312.91	311.72	312.49	312.44	311.8	312.93	311.34	311.89	312.56	313.65	311.84	313.42	312.58	311.78	313.56
324.02	325.78	325.52	325.88	324.88	325.04	326.2	324.33	325.51	325.25	325.02	326.06	325.28	324.63	325.81	325.07	325.86	324.6	325.43	325.79	324.99	325.43	324.19	323.47	325.82	326.3	325.49	324.51	324.38	326.11	325.61	325.25	325.76	326.87	324.91	325.99	325.87	325.46	325.22	324.83	324.72	326.44	324.39	326.13	325.12	327.09	325.92	325.57	324.94	326.09
313.29	313.53	313.93	312.78	312.54	312.6	312.2	312.09	313.03	312.36	313.23	312.42	312.52	313.81	312.07	313.32	312.94	313.46	313.28	313.26	312.78	312.36	313.08	312.74	312.62	312.39	313.42	312.1	312.22	313.04	313.57	313.07	313.21	313.41	313.03	312.87	311.25	312.15	313	311.3	312.42	312.9	312.59	313.26	313.92	311.52	314.42	312.2	311.8	313.53
305.25	305.79	305.51	305.87	305.88	304.42	304.88	305.94	305.06	306.34	305.04	305.53	305.27	305.1	306.23	305.52	305.99	305.49	305.08	305.9	303.79	304.69	306.65	305.94	304.06	305.1	305.96	306.23	305.11	305.87	305.59	305.07	304.98	304.93	304.19	305.11	307.07	304.7	305.06	305.82	305.33	305.04	305.9	307.02	305.27	305.75	305.85	304.83	306.45	305.52
319.34	319.3	319.6	320.3	320.95	317.63	319.9	318.88	318.93	319.1	320.11	318.97	318.26	320	318.58	318.87	317.98	319.94	320.27	318.51	318.64	319.86	318.8	319.71	319.44	318.7	317.95	318.24	318.81	320.51	319.41	318.99	319.2	320.25	319.18	319.34	320.15	319.29	318.77	320.6	319.4	318.95	318.46	319.8	319.58	318.17	319.7	318.76	318.37	318.62
295.53	294.61	295.75	295.91	296.25	294.81	295.39	293.73	296.06	294.05	295.93	294.75	294.46	294.81	294.92	295.97	294.12	296.39	295.77	294.64	294.23	295.51	294.88	294.52	295.78	294.97	295.26	295.05	294.89	295.43	293.49	295.14	295.02	295.72	294.67	294.38	295.24	293.48	296.07	295.03	295.43	294.44	295.23	294.88	294.46	293.76	294.8	294.81	294.08	294.88
308.89	308.84	309.35	308.33	309.34	309.44	308.4	308.16	309.33	309.46	309.32	308.25	309.47	308.36	309.33	309.22	308.5	308.42	309.44	308.54	309.97	308.88	309.57	308.08	308.8	309.54	307.43	308.6	308.15	308.86	309.82	308.88	308.12	309.09	309.11	308.89	309.66	308.63	310.05	310	308.78	308.88	307.31	308.74	308.92	308.87	307.91	307.8	309.01	309.64
323.56	323.95	324.17	324.16	325.36	324.19	324.47	325.55	324.18	324.68	324.02	325.79	324.29	324.34	324.29	325.15	323.59	325.11	324.78	323.6	325.78	325.02	324.25	324.62	324.81	324.17	324.15	326.18	324.01	323.83	325.34	324.75	323.38	325.12	323.53	323.51	324.81	324.35	323.31	325.1	324.24	324.67	325.43	325.7	325.47	323.6	323.82	325.07	323.92	324.86
304.91	304.9	304.9	303.8	303.91	305.17	304.91	304.21	304.73	304.88	304.16	303.54	304.73	304.86	304.24	304.52	303.98	303.56	306.34	304.14	305.36	304.8	304.08	303.87	304.33	303.75	306.26	303.95	303.82	304.97	303.49	303.75	305.22	303.98	304.17	304.7	304.06	305.88	304.9	303.84	303.79	303.59	303.92	304.54	304.17	304.38	305.74	303.98	303.52	303.92
314.66	316.26	313.98	315.08	315.38	316.81	316.2	316.35	315.01	315.46	315.78	315.46	315.47	314.84	315.35	314.24	314.79	313.76	316.08	315.23	315.24	314.96	315.42	315.28	314.15	313.9	315.87	314.83	313.89	316.08	314.8	314.81	316.14	314.37	315.14	315.41	313.58	314.3	315.12	314.82	315.42	314.94	314.15	313.88	314.35	314.89	315.03	314.32	315.55	314.84
311.66	310.6	310.12	309.62	310.16	309.3	310.91	309.82	309.72	309.6	310.33	308.74	310.01	310.81	310.22	309.18	309.14	309.76	310.38	309.49	310.29	309.03	309.65	308.82	310.16	309.71	309.88	309.76	310.56	310.11	308.95	310.35	309.68	309.3	309.55	309.32	309.46	308.8	309.56	309.75	311.22	310.41	308.95	310.29	310.18	311.38	309.28	308.98	310.54	308.23
302.17	300.36	300.99	301.64	303.31	302.44	302.36	301.21	302.73	301.76	301.99	302.62	301.86	302.04	302.89	302.35	301.83	302.05	302.26	303.2	301.82	301.34	301.93	302.13	304.05	303.11	302.49	303.17	301.53	302.47	301.86	303.78	302.38	303.08	302.48	301.32	300.9	302.07	302.95	302.54	302	302.1	302.38	302.61	302.49	303.01	302.63	303.26	302.89	301.43
316.69	316.21	317.03	316.43	316.78	316.61	315.98	317.59	316.11	315.98	315.42	317.42	316.58	317.79	318.1	316.99	316.94	316.75	317.13	316.75	317.06	318.16	317.67	315.73	317.87	317.5	317.59	316.89	318.27	317.32	316.04	318.12	317.94	317.11	316.5	318.65	317.68	316.85	317.87	316.99	316.61	316.6	318.33	317.01	316.99	317.03	316.68	317.17	316	316.65
325.78	325.04	324	325.15	325.09	325.1	324.21	324.64	325.61	325.87	325.08	325.89	325.32	325.37	325.8	325.04	325.49	325.22	325.76	326.82	326.94	325.38	324.03	325.44	324.84	326.11	325.16	324	325.46	325.7	325.16	324.61	324.94	325.05	324.82	325.16	325.13	325.56	326.1	325.68	325.34	324.89	326.98	324.88	325.28	325.5	325.92	324.92	325.15	325.77
303.95	306.22	304.94	304.7	304.58	304.3	304.34	303.48	304.46	304.04	305.18	304.42	306	304.32	304.08	303.98	304.5	304.63	304.92	303.84	304.14	304.44	305.17	304.08	304.12	305.48	304.39	303.86	305.93	304.92	303.73	304.69	304.08	303.69	304.5	304.1	305.02	303.93	304.22	304.81	304.88	304.58	304.84	304.35	304.24	306.24	304.58	304.74	303.46	304.76
300.92	300.22	299.61	299.34	299.43	299.6	300	300.1	300.66	299.93	301.47	300.34	300.63	300.15	300	299.69	299.95	299.87	299.29	299.28	300.86	300.31	299.71	301.28	301.26	299.57	299.67	300.6	301.5	300.17	298.71	300.66	299.19	300.47	299.15	298.74	300.78	299.5	300.52	300.16	301.6	300.52	300.91	300.11	301.31	301.2	299.71	299.7	300.4	299.81
307.91	308.87	308.92	308.73	309.65	309.82	308.09	309.49	310.18	309.08	309.33	308.66	308.33	308.26	308.77	308.37	309.66	309.28	308.54	307.82	310.23	308.72	308.36	308.51	308.43	308.7	307.41	308.34	309.5	308.8	309.73	307.5	309.08	308.39	309.12	308.32	307.96	309.44	308.12	308.81	307.94	309.51	309.07	308.14	309.85	308.53	308.91	309.42	307.86	308.94
325.77	324.85	325.58	325.6	326.85	324.29	325.74	325.39	326.09	325.62	326.9	324.95	324.65	323.87	325.48	325.2	325.92	325.13	325.86	326.12	327.32	325.24	324.41	324.42	326.01	326.07	324.18	326.03	325.08	325.01	326.25	326.07	325.58	325.14	324.59	324.47	325.89	326.03	324.87	325.89	324.3	325.27	325.33	325.37	325.17	325.24	324.43	325.74	325.18	325.58
307.66	307.41	307.27	306.32	306.24	306.69	305.23	307.51	305.9	305.3	307.37	306.64	308.14	307.24	306.89	306.48	305.94	308.55	304.78	305.72	305.97	306.23	307.06	306.59	305.97	306.56	306.78	306.71	307.7	305.37	307.35	305.67	307.46	307.52	307.09	305.47	305.3	307.11	307.19	306.08	305.04	305.99	305.9	307.03	307.02	305.68	305.6	306.75	307.17	305.81
325.83	325.61	325.13	325.07	325.18	324.92	326.21	324.31	325.44	325.94	325.24	325.73	325.29	324.09	325.24	325.34	325.21	325.14	325.74	325.24	324.89	324.24	326.24	324.08	325.74	325.2	325.79	325.11	324.98	325.27	324.78	325.83	324.7	325.45	324.51	324.84	324.86	325.01	325.84	326.15	324.29	324.97	324.73	325.2	324.49	324.68	324.83	325.12	326.24	324.63
328.69	328.6	327.16	327.22	327.33	326.96	327.23	327.64	327.99	327.96	327.56	327.67	327.35	326.94	327.61	327.7	326.88	328.38	327.91	327.69	327.55	327.91	328.58	326.88	328.85	327.14	327.36	326.96	327.39	328.08	327.04	327.2	328.59	327.75	328.09	327.91	327.94	328.14	328.44	326.8	327.88	328.82	327.89	327.41	327.34	327.28	327.17	327.02	327.22	326.35
315.26	314.87	314.03	314.44	314.37	314.61	315.33	314.77	315.4	314.54	315.8	313.08	314.11	313.99	315.52	315.29	314.96	314.11	315.85	315.66	314.39	315.83	316.29	313.27	314.71	315.02	313.97	314.69	313.86	313.7	314.27	315.4	314.58	314.83	313.62	315.34	315.48	315.23	313.87	313.79	313.87	315.38	315.44	313.51	314.59	314.8	314.01	314.78	313.81	314.06
304.56	304.54	304.69	304.56	304.96	306.08	304.97	304.46	304.44	304.09	304.27	304.03	304.37	303.66	303.33	303.35	302.99	304.48	304.71	305.77	303.69	304.19	304.73	305.03	304.58	304.38	304.59	303.98	303.26	303.72	304.5	302.98	304.03	304.65	303.25	305.14	303.38	303.13	304.09	303.51	305.32	303.28	304.87	304.89	304.98	304.38	304.28	304.62	304.42	304.96
316.91	318.3	317.47	317.08	317.53	316.94	316.21	317.68	317.39	315.71	317.45	318.05	317.22	317.43	316.09	316.3	318.06	317.15	317.19	317.55	316.57	316.16	318.48	317.49	316.4	316.38	318.17	317.99	318.13	317.47	317.3	318.34	317.38	316.68	317.08	317.31	318.73	317.13	318.57	317.5	317.08	318	317.94	317.29	317.3	318.26	317.17	318.16	318.15	316.73
305.07	305.52	304.52	306.85	305.43	305.82	308.73	306.97	307.09	304.18	307.06	306.56	305.28	305.96	305.08	305.35	306.83	305.1	305.63	305.55	306.53	307.06	305.74	306.69	306.48	306.27	306.94	306.66	306.89	307.27	305.77	305.81	305.66	306.81	306.16	305.55	306.59	306.09	306.95	306.42	307.33	306.55	306.47	307.22	305.98	307.82	305.35	306.57	305.52	306.02
317.23	317.48	315.93	317.7	317.47	318.1	318.17	316.46	318.49	316	317.2	316.45	317.21	316.72	316.49	317.27	318.43	318.83	318.88	318.12	316.41	317.41	315.31	317.35	316.34	317.73	318.08	316.77	317.23	317.62	317.77	317.69	317.42	317.18	317.36	318.35	317.33	316.23	317.83	317.22	316.72	315.48	318.23	316.52	316.52	317.44	316.93	317.47	316.5	317.54
311.54	309.67	310.04	309.11	309.91	309.25	310.22	311.79	310.35	310.49	311.69	311.15	310.14	309.84	311.93	311.02	310.89	311.06	310.87	309.83	310.59	310.05	310.65	310.34	311.26	310.16	311.82	311.11	310.06	310.36	311.48	310.86	310.66	311.03	309.8	310.38	310.09	310.13	310.28	310.57	311.59	310.44	310.9	309.76	308.74	311.12	309.33	311.06	310.95	310.02
313.02	313.27	313.15	311.69	313.28	313.26	312.96	312.36	312.32	313.32	312.7	313.14	312.31	313.58	313.38	313.27	312.57	313.8	312.04	312.83	312.46	312.93	311.46	312.84	312.78	314.25	312.83	313.24	313.25	313.26	312.96	312.64	314.06	313.55	312.03	312.4	312.27	311.76	313.22	312.79	313.03	312.54	311.93	312.07	312.93	313.54	311.93	311.28	314.05	313.32
307.24	305.75	304.96	305.88	306.01	305.02	305.75	304.96	304.87	306.2	306.03	306.62	306.3	304.74	305.39	306.33	306.35	305.73	307.75	305.16	305.93	307.18	305.47	305.17	306.41	306.03	305.88	306.08	305.48	307.31	306.73	306.24	306.51	306.19	306.74	305.15	306.52	308.06	306.06	306.29	306.41	305.99	305.86	305.87	305.89	305.58	305.7	307.8	303.56	306.95
302.6	302.91	303.37	304.78	303.03	304.55	303.94	303.59	305.58	304.2	304.04	304.37	304.11	303.75	303.68	303.81	303.64	303.46	304.5	303.37	302.91	304.01	304.09	304.9	303.26	302.76	303.65	304.53	302.97	302.77	303.57	305.35	304.41	304.04	303.68	303.44	303.86	304.3	304.51	303.43	303.36	303.93	303.44	304.03	304.54	304.32	302.77	303.82	303.48	302.97
294.93	293.69	293.85	295.22	294.44	294.24	294.5	295.97	294.66	293.63	293.45	293.94	293.32	293.22	293.84	293.27	293.76	294.03	294.34	294.27	293.31	293.5	293.79	293.73	293.65	293.81	293.66	292.08	293.8	293.25	293.47	293.32	294.04	295.33	294.46	294.85	293.52	293.6	293.98	294.15	293.13	294.99	294.37	294.16	294.08	294.97	294.89	295.27	294.23	293.07
310.6	310.57	309.95	309.83	310.15	311.23	311.38	310	310.12	309.5	311.3	310.48	310.27	310.24	311.13	310.11	311.6	310.17	310.75	312.35	311.06	310.26	311	310.29	310.55	309.33	310.39	311.45	309.35	310.97	309.41	310.6	311.45	311.16	310.2	311.48	311.35	311.01	312.07	310.19	311.81	312.55	310.8	310.22	310.55	309.95	309.06	311.53	310.66	311.06
314.1	313.52	313.7	312.36	313.46	313.26	313.75	311.36	313.15	313.89	312.19	312.21	312.13	314.6	313.49	314.75	313.01	312.19	313.07	313.03	313.02	312.55	314.72	312.94	312.13	312.51	314.24	312.12	313.36	313.2	312.91	311.92	313.51	312.58	313.04	312.99	313.15	311.93	313	313.1	312.55	313.57	310.98	312.57	313.33	313.64	312.51	312.06	313.48	313.98
299.75	299.17	299.19	300.04	299.3	300.89	299.63	300.29	300.62	300.27	299.08	300.28	299.82	299.87	301.64	300.26	299.59	300.25	298.79	300.6	299.69	299.84	299.67	299.92	297.82	301.23	300.73	300.35	299.03	299.79	300.3	300.08	299.77	300.54	300.13	300.46	300.14	299.26	299.45	300.31	300.1	299.94	299.47	301.07	300.28	300.17	301.06	299.16	299.15	298.86
309.07	308.05	308.91	308.9	308.17	308.69	309.63	308.85	309.73	309.46	310.1	310.43	308.75	310.08	309.38	309.21	308.58	308.61	308.47	309.83	308.77	309.11	309.01	309.03	308.97	308.31	308.58	310.05	309.99	308.76	309.36	310.39	308.67	309.99	307.55	309.89	310.4	309.26	308.23	309.73	309	308.66	308.5	309.69	309.87	307.73	309.58	308.35	308.75	310.11
302.53	301.39	302.29	301.92	301.93	302	301.76	302.96	301.4	301.21	304.31	301.74	303.04	302.69	303.11	303.69	302.22	304.13	301.88	302.48	302.4	302.82	302.12	301.78	303.7	303.11	302.02	300.95	302.58	302.5	303.43	303.2	302.11	302.34	303.22	301.88	302.4	302.09	302.52	302.5	302.9	301.52	302.13	301.69	302.5	302.81	301.13	302.11	301.4	303
301.95	303.82	303.72	303	304.58	304.23	301.96	304.9	303.15	302.77	303.42	303.65	304.53	303.02	304.44	303	302.51	303.58	302.25	303.55	302.26	303.89	304.31	303.46	302.34	303.92	303.86	303.2	302.46	302.26	303.24	304.88	302.99	304.71	303.48	303.73	304.6	303.47	304.09	303.97	303.27	302.46	303.76	302.96	304.08	302.44	304.32	303.69	304.04	302.48
295	295.13	295.98	294.89	295.32	295.41	295.55	294.49	294.99	295.98	294.55	295.13	293.33	295.53	295.71	295.36	293.66	294.92	294.88	296.8	295.02	294.74	295.3	295.93	294.98	295.26	294.65	295.24	295.17	294.75	295.2	294.49	294.72	295.05	295.12	295.3	294.69	293.95	294.7	295.18	295.08	295.64	293.81	294.33	294.42	295.67	293.4	293.88	295.82	295.37
304.03	304.29	304.61	303.53	303.82	303.78	305.25	305.67	304.03	303.86	304.63	304.63	305.47	304.31	302.94	302.8	303.88	305.94	302.72	304.3	305.5	304.22	303.25	303.55	303.69	304.36	302.58	303.52	304.71	304.47	304.65	304.66	303.13	304.43	304.66	304	304.15	304.49	304.6	303.68	303.72	304.52	304.08	304.38	304.97	303.08	304.41	304.54	303.83	304.24
305.49	305.37	303.97	304.77	305.96	306.69	304.54	305.57	305.27	306.57	304.88	305.88	306.05	305.03	305.88	304.14	305.87	305.65	307.15	306.89	304.87	307.11	304.34	306.87	304.68	305.88	305.25	305.61	305.24	305.13	306.87	304.53	304.31	306.53	305.08	304.4	305.8	305.41	304.92	306.51	304.86	304.93	305.08	306.79	306.71	305.29	305.05	306.35	305.98	306.8
319.28	317.77	317.69	318.74	316.89	319.33	316.8	317.86	318.89	319.51	318.72	317.74	318.77	318.29	318.45	316.88	317.67	318.05	317.63	318.5	317.33	319.39	318.2	318.12	316.75	318.93	317.79	318.37	318.27	318.52	318.16	318.24	317.67	317.96	318.7	318.4	317.74	318.13	318.36	318.85	317.63	317.76	318.57	318.71	317.28	318.16	317.16	317.8	316.53	318.16
314.54	314.55	315.28	314.66	314.41	314.71	314.64	314.64	314.62	315.61	314.11	314.19	314.9	313.78	314.56	315.63	314.18	314.8	314.29	314.36	314.63	314.21	314.4	313.78	315.6	315.57	315.8	314.9	315.66	315.7	315.87	316.32	315.43	314.32	315.2	315.65	314.01	315.32	315.52	314.44	313.25	313.57	315.11	313.92	315.46	313.62	315.18	312.65	313.95	314.64
304.04	305.91	303.23	304.09	304.01	302.41	302.34	304.09	303.95	303.16	304.78	304.29	304.05	303.96	303.44	303.45	302.44	303.77	303.89	305.04	303.3	304.32	302.91	302.15	303.63	305.38	303.62	303.09	302.36	302.29	302.83	303.25	303.14	302.94	304.38	303.3	302.3	303.63	304.47	302.59	303.31	302.12	304.2	303.51	302.66	304.05	303.26	303.44	303.74	303.88
304.45	305.4	305.35	306.3	304.37	304.16	305.61	304.94	306.34	305.36	305.57	305.53	305.47	304.02	305.93	305.94	304.96	305.93	304.42	305.11	305.52	305.52	305.89	305.32	304.2	305.17	304.88	305.71	305.53	305.11	305.62	304.62	305.45	305.55	305	306.09	305.61	304.35	305.46	304.89	305.89	305.79	304.6	305.48	307.01	305.01	305.68	304.79	306.04	306.1
303.86	305.17	305.25	304.83	304.17	302.93	303.36	303.54	303.8	304.91	304.15	304.55	304.54	304.82	304.75	305.19	304.42	304.4	304.62	304.49	305.61	304.19	302.58	304.15	304.19	304.82	304.66	304.33	303.39	303.77	304.79	304.96	304.76	304.49	303.54	304.31	304.13	304.64	304.34	303.73	305.52	304.01	304.86	304.22	304.32	303.52	302.42	304.65	304.05	303.88
306.2	304.23	307.05	306.21	306.46	305.52	305.67	306.2	305.8	305.26	304.93	305.34	305.89	306.41	306.1	304.49	305.09	305.65	306.07	304.93	305.43	305.6	306.45	305.14	306.48	306.44	306.24	306.23	305.89	305.6	306.83	305.65	304.76	306.04	306.53	306.02	306.98	304.59	305.04	305.98	306.48	305.83	306.54	306.29	306.01	304.93	306.09	306.61	306.07	305.9
314.32	315.06	314.25	315.6	314.95	315.04	315.74	315.2	314.97	314.81	315.08	316.6	314.79	315.36	314.9	313.74	315.38	314.22	315.55	316.31	314.6	314.99	314.46	315.34	314.84	314.87	315.82	316.52	316.36	313.16	313.47	314.98	313.89	314.78	314.99	314.89	315.06	315.87	315.35	314.63	314.3	315.08	314.92	314.82	315.86	315.2	314.58	314.95	316.62	314.38
301.8	301.41	300.76	302.53	300.87	300.62	301.21	300.21	299.98	300.35	302	300.68	301.23	301.26	301.16	300.83	301.17	300.64	300.48	301.22	301.79	301.45	300.94	301.41	300.16	300.17	302.26	302.29	301.12	302.64	301.28	299.72	301.11	300.86	300.64	301.2	300.88	301.05	302.24	302.04	299.89	300.96	300.76	300.24	301.04	300.69	300.99	301.32	301.66	300.77
311.91	314.07	314.35	313.36	313.65	313.13	311.77	314.24	313.3	311.63	312.05	312.99	313.81	312.85	314.02	313.38	313.42	312.14	313.02	312.12	313.54	312.01	312.75	313.68	313.15	312.32	312.92	313.05	312.42	312.04	312.71	312.92	312.83	313.19	312.48	313.37	314.44	313.88	311.96	313.37	313.33	313.19	312.68	313.05	313.6	313.1	312.92	313.16	312.87	313.09
305.45	306.58	304.91	305.64	306.35	306.03	306.47	306.17	305.06	307.35	306.57	305.62	306.49	306.84	306.23	307.38	306.29	305.76	306.81	306.14	306.07	306.36	307.23	306.61	304.7	306.88	306.7	305.88	306.41	305.43	306.35	307.07	306.23	306.5	306.61	305.95	304.98	305.12	306.5	306.04	306.2	306.13	306.36	305.74	305.94	306.38	306.11	306.4	306.46	305.64
298.05	296.23	296.7	296.81	298	298.62	297.21	298.1	296.04	296.71	295.99	296.13	297.34	298	297.33	297.54	296.36	297.95	297.52	296.2	296.35	296.24	296.52	296.97	296.76	296.34	297.91	297.62	297.11	297.01	296.8	296.96	297.22	297	296.22	295.88	296.59	296.15	295.8	296.36	295.8	297.27	297.19	297.87	296.38	297.01	296.72	297.79	296.45	298.47
311.7	311.51	311.83	311.35	312.93	311.52	309.85	310.72	311.11	311.95	310.89	311.18	311.1	311.89	311.47	309.92	311.14	311.2	311.62	311.13	311.47	311.99	311.68	313.24	312.26	310.73	311.14	310.28	310.88	311.57	311.16	311.24	311.97	310.74	310.98	311.97	311.92	311.17	311.86	312.14	310.44	311.3	311.34	311.31	311.23	311.8	311.85	312.55	311.34	311.32
293.7	293.64	294.67	294.31	294.71	293.75	294.16	294.96	293.43	294.01	294.71	295.01	294.73	294.17	294.43	294.79	294.63	293.9	294.29	294.29	293.55	294.07	294.11	293.41	295.17	294.62	295	294.13	294.97	293.26	292.71	293.35	295.22	294.06	294.51	293.2	294.49	294.26	293.92	294.68	293.46	294.2	294.43	294.26	294.74	294.72	294.45	293.28	293.08	294.13
311.95	312.35	312.04	312.59	311.66	311.97	313.15	311.89	312.36	311.92	312.17	312.1	312.4	312.47	312.38	312.21	311.53	312.19	312.48	311.2	312.55	311.66	310.8	312.47	312.18	311.67	312.82	312.87	312.32	312.04	312.73	311.5	312.6	311.31	312.46	311.86	311.5	311.57	312.06	311.28	312.58	313.43	312.92	312.42	312.4	311.83	312.25	311.44	312.77	312.21
313.22	312.45	313.38	312.3	314.25	312.67	314.05	312.91	314.56	312.31	312.74	312.55	312.76	314.07	311.98	312.49	312.87	314.25	313.37	312.93	315.45	313.52	313.61	312.98	312.59	315.06	312.9	313.59	312.78	312.92	313.02	313.19	311.84	315.16	312.49	313.13	313.11	313.76	313.61	312.21	312.43	315.19	313.77	313.15	311.67	312.74	313.95	313.44	313.53	314.04
305.27	306.49	306.59	303.88	304.71	305.79	305.47	304.66	305.37	304.59	306.03	305.24	304.46	306.16	306.05	304.49	304.4	305.35	304.44	305.86	304.8	305.16	305.69	306.13	304.77	306.49	305.43	304.3	304.42	304.74	306.16	305.82	304.97	305.36	305.58	304.97	304.64	306.15	304.87	305.41	304.83	305.71	304.96	306.28	305.27	306.74	304.68	305.97	305.49	306.06
297.12	296.86	297.2	295.91	296.84	296.79	297.33	295.26	297.37	298.66	296.11	297.3	295.73	296.37	297.37	296.77	297.63	296.43	296.9	297.35	296.88	296.16	296.63	297.01	296.61	296.12	297.12	296.78	297.52	296.96	296.43	296.45	296.46	295.93	296.06	295.71	296.39	297.08	297.03	297.18	297.51	296.19	297.66	298.2	297.32	295.88	297.15	296.56	297.26	297.18
317.66	317.37	318.73	317.53	317.8	318.84	317.96	319.66	317.74	317.05	318.44	317.64	317.92	317.64	318.54	317.8	318.15	318.42	317.21	318.18	318	319.06	318.72	318.91	318.07	317.39	317.13	317.79	318.35	318.13	318.67	317.87	318.19	316.5	318.07	316.71	317.46	317.8	317.64	317.79	318.45	317.32	316.49	318.2	317.14	318.17	317.67	317.03	317.66	316.89
316.86	317.03	317.86	318.4	318.62	318.57	316.76	318.96	318.23	318.3	318.69	318.73	318.4	318.77	318.99	317.47	318.28	319.08	319.13	317.38	318.89	318.26	318.37	317.75	317.22	317.99	317.49	319.36	317.17	318.88	317.36	318.64	317.9	318.76	317.55	318.26	319.03	318.4	317.72	318.42	317.84	319.29	318.49	317.4	318.6	318.82	317.79	318.13	316.16	317.34
314.09	313.84	313.94	313.81	313.28	314.38	314.8	314.8	313.06	315.04	313.79	314.06	313.51	313.96	314.15	313.49	314.42	313.01	314.04	313.65	314.15	311.94	312.5	312.56	313.02	312.18	313.38	313.63	314.32	312.65	313.51	314.13	314.77	313.58	313.99	312.67	313.46	313.67	313.7	314.3	314.04	314.62	313.66	315.42	313.78	314.01	313.96	314.2	315.74	314.82
306.08	307.21	305.58	305.87	307.45	306.53	305.71	304.42	306.69	305.06	306.46	306.78	305.61	305.97	305.69	306.23	305.64	305.64	305.79	305.98	305.75	306.84	305.83	305.46	306.31	306.06	305.36	305.32	306.39	306.91	307.65	306.05	306.72	306.14	306.26	306.53	307.22	306.65	306.1	305.42	306.01	306.08	306.88	306.2	305.48	305.34	306.52	306.15	306.91	305.23
297.67	297.2	296.72	295.58	296.55	296.72	296.55	297.92	296.85	296.14	296.64	297.68	296.14	295.25	295.97	296.36	297.11	297.2	297.99	296.83	296.36	297.99	296.55	296.29	297.26	296.42	296.84	296.67	297.49	296.22	296.65	296.36	296.68	296.48	296.25	296.82	296.64	296.45	297.07	296.47	296	296.24	295.95	296.6	295.7	297.35	296.99	296.39	296.62	297.89
297.19	297.08	297.42	296.81	298.12	297.67	295.89	296.54	296.51	297.03	296.99	296.16	298.38	296.53	296.73	296.94	297.25	297.06	297.81	295.93	296.58	296.67	296.79	297.3	297.4	296.89	297.82	296.57	296.71	296.54	296.13	297.83	296.96	297.4	295.71	297.03	296.24	296.93	297.23	298.14	296.5	298.13	295.68	296.35	296.75	296.9	296.79	296.71	295.71	297.2
303.63	307.02	305.66	305.76	304.66	304.92	306.3	304.59	304.57	305.99	304.85	305.11	306.62	306.39	304.85	306.3	305.69	305.29	305.71	305.66	305.42	305.05	306.39	305.28	305.33	305.94	305.28	304.84	305.88	305.79	304.46	305.73	306.08	306.25	306.18	305.67	304.96	305.06	306.1	304.67	305.83	305.62	306.36	304.36	306.51	304.89	305.86	305.43	307.01	304.82
310.47	309.84	309.89	309.61	308.69	311.11	310.31	310.48	309.69	308.93	310.27	310.25	309.07	309.99	308.81	310.12	310.19	310.97	309.15	309.01	311.68	309.87	310.29	310.46	309.49	309.83	310.52	309.89	309.44	310.19	310	310.31	310.1	309.35	310.68	309.35	308.98	309.32	310.01	309.4	310.26	309.23	308.78	308.65	309.36	310.3	309.98	308.8	310.24	310.96
329.46	328.82	328.84	329.42	329.17	328.88	329.04	328.82	328.55	328.62	328.24	328.21	327.55	328.74	328.87	329.13	328.09	328.7	329.31	328.48	328.92	328.41	329.37	328.33	328.75	328.19	329.13	326.69	328.32	328.28	327.72	326.78	328.09	328.15	329.19	328.61	328.27	328.84	327.51	328.58	327.48	328.74	328.74	328.89	327.67	330.5	327.94	328.23	328.49	328.39
303.51	302.6	303.14	303.93	304.45	304.79	304.27	302.48	303.93	302.8	302.6	302.87	303.5	303.96	302.85	303.42	303.93	303.06	303.97	304.97	302.83	303.21	303.19	302.88	303.77	303.6	302.37	303.29	303.13	303.9	304.11	304.25	304.29	304.24	303.34	302.02	304.15	302.94	302.25	304.41	302.25	301.97	304.02	303.44	303.27	302.4	304.73	303.3	303.1	304
318.11	317.74	318.53	318.94	317.74	319.12	318.39	319.43	318.18	319.31	318.06	317.5	318.69	319.64	317.94	318.52	316.86	319.45	318.71	318.28	317.94	317.7	318.31	319.27	318.01	317.48	318.97	318.19	318.51	318.15	319.09	318.24	318.33	317.55	319.15	318.79	318.66	318.25	318.53	318.39	317.92	317.91	318.36	317.98	317.57	318.22	318.33	316.87	317.91	318.88
313.2	312.25	312.22	313.16	311.92	312.88	311.4	313.68	312.31	312.46	313.49	312.96	312.71	312.64	311.74	311.36	313.65	313.8	313.21	313.33	311.88	312	311.85	313.02	312.53	311.56	312.66	312.89	311.61	311.59	312.67	312.91	312.62	313.45	313.33	313.27	312.65	313.85	312.33	312.16	312.55	313.52	312.99	313.18	313.53	313.56	313.51	311.93	312.68	312.64
318.96	318.89	318.71	318.6	318.75	319.48	319.51	320.3	319.98	320.46	319.17	319.11	319.35	319.02	320.09	319.52	319.72	318.86	319.59	319.6	319.11	318.59	318.34	318.69	319.79	318.68	319.24	318.63	319.9	319.03	319.28	319.43	318.98	318.77	319.11	320.89	319.59	318.59	318.72	318.62	319.5	320.73	319.18	318.85	318.84	318.44	319.1	319.29	319	319.84
294.87	293.14	294.55	295.42	295.02	295.07	295.49	295.73	294.45	296.91	296.03	295.16	294.67	294.51	294.4	295.49	295.05	295.11	294.12	295.59	294.41	295.4	295.74	293.09	296.37	294.66	294.77	293.92	294.58	294.18	294.37	294.47	294.9	296.18	295.8	294.16	295.07	294.88	294.85	293.91	294.21	294.7	295.26	295.16	294.57	295.77	294.84	294.85	295.83	295.04
314.16	313.52	314.81	313.88	314.46	312.88	313.68	312.75	313.83	314.13	313.09	314.13	314.53	313.63	313.88	314.37	313.26	313.63	313.97	315.52	313.08	312.91	313.64	313.19	314.65	314.36	314.14	313.05	313.91	313.38	313.72	313.82	313.61	313.79	313.39	312.96	313.36	314.33	314.3	315.02	315.09	313.76	314.45	314.15	314.63	313.66	313.53	314.71	314.22	312.72
313.09	313.86	315.2	312.32	314.4	313.15	314.76	314.94	314.51	314.38	313	314.77	314.72	314.73	313.64	313.83	314.36	314.5	313.67	314.74	313.62	312.67	315.51	314.3	313.8	314.59	315.04	314.21	313.53	314.05	313.5	313.52	314.39	314.65	313.2	314.19	314.76	314.24	314.07	315.19	314.6	313.62	314.02	314.21	312.64	314.84	313.33	313.2	313.83	315.52
305.1	303.77	304.46	303.46	304.33	304.63	305.35	305.2	303.76	305.5	305.66	304.93	305.18	304.4	304.46	304.51	305.16	304.52	303.5	305.02	305.01	304.19	304.73	303.65	305.16	304.5	302.83	303.88	305.5	303.86	304.49	303.93	304.06	305.21	303.87	304.11	304.31	303.36	304.2	303.5	304.59	304.44	302.64	305.45	305.33	305.56	304.63	305.55	304.29	304.41
311.83	311.65	310.19	310.97	311.57	310.88	310.95	311.39	311.66	312.13	311.56	310.72	310.07	310.12	312.62	310.56	310.43	310.41	310.69	311.03	309.5	311.8	309.8	310.96	311.32	310.94	310.91	310.83	309.07	309.58	310.29	309.91	311.1	311.97	311.21	311.65	311.4	310.44	311.35	311.35	309.66	310.49	311.5	310.16	310.82	309.85	309.75	310.49	311.08	311.22
293.03	295.03	294.09	293.89	295.23	293.41	293.6	293.8	294.62	294.42	293.58	292.56	295.21	293.82	294.15	295.46	293.19	293.66	294.94	295.67	294.08	294.05	293.39	293.68	294.32	293.57	294.06	294.17	293	293.47	293.54	293.67	293.82	294.91	293.59	294.57	293.99	293.27	294.02	293.45	293.93	293.74	295.71	293.23	294.41	292.7	294.78	294.83	292.66	294.91
313.49	312.68	312.55	313.25	314.13	315.4	314.59	314.79	313.21	313.15	312.83	312.68	313.62	313.81	314.01	313.06	313.91	313.9	313.05	313.96	314.79	314.28	314.21	313.64	313.81	314.46	314.09	314.04	314.9	312.77	312.72	313.57	314.69	314.22	314.38	313.95	314.25	313.87	313.5	314.04	314.5	314.2	314.35	314.13	314.14	313.34	313.9	313.54	313.5	314.07
307.2	306.34	306.84	306.11	305.28	307.31	306.71	306.34	306.16	306.67	307.13	305.98	307.18	307.28	307.16	305.56	305.29	307.5	308.17	307.08	307.08	306.49	307.29	307.03	307.63	305.81	307.37	306.01	306.65	307.46	306.26	306.71	306.92	307.16	306.13	306.77	305.85	304.82	306.27	305.99	305.38	307.66	306.21	307.06	305.75	306.19	306.66	306.34	306.34	306.05
303.21	303.8	304.38	303.69	302.24	302.9	303.61	303.27	302.38	304.21	303.08	304.11	304.2	304.82	303.68	303.22	304.02	303.66	304.82	304.23	303.84	304.26	304.11	303.44	304.15	304.59	304.3	303.35	303.09	303.06	303.71	303.84	303.27	303.42	304.57	304.31	304.48	303.33	304.02	303.44	303.44	302.5	303.62	302.45	304.1	304.52	304.61	302.33	305.65	303.44
304.62	304.63	303.97	304.97	304.82	305.78	304.02	304.9	304.18	304.78	304.15	304.53	305.29	304.48	305.61	305.04	305.17	304.92	305.4	305.9	305.47	305.01	304.5	304.44	307.04	305.02	305.77	305.16	304.37	304.71	305.33	305.15	306.09	304.45	304.27	306.2	305.08	304.36	305.2	305.73	305.48	305.49	304.03	305.12	305.01	304.89	305.16	306.02	304.8	304.02
313.16	313.97	311.94	312.4	312.87	313.46	313.36	313.58	313.01	313.22	314.23	312.01	312.77	313.81	313.98	313.75	312.68	314.92	312.96	314.13	312.96	312.94	313.34	314.25	313.4	313.1	313.25	313.52	313.93	312.59	313.71	312.83	312.5	313.49	312.19	312.2	313.92	313.31	313.65	313.4	313.3	312.18	314.26	313.76	312.85	314.11	313.84	312.9	312.97	314.71
302.66	302.79	302.84	302.42	303.04	302.63	302.2	303.5	301.81	303.02	302.57	302.53	302.99	302.76	303.17	301.67	302.13	301.82	302.34	301.85	301.27	303.15	302.67	302.79	302.55	302.1	302.38	302.86	302.08	302.47	301.94	302.59	304.06	300.6	302.59	302.71	302.6	302.36	302.79	302.7	302.8	302.28	302.34	302.59	302.34	302.54	302.41	301.14	303.31	302.47
313.53	313.4	314.94	313.78	315.15	314.17	314.88	315.37	313.82	314.67	313.74	314.52	313.64	313.32	314.35	313.34	314.48	313.9	315.24	314.53	313.87	314.2	312.91	313.67	314.71	312.69	314.24	313.79	313.75	314.31	314.05	314.82	313.66	314.1	313.05	314.06	314.6	314.74	314.41	313.75	314.07	314.19	314.39	313.3	314.3	315.17	314.21	313.72	314.37	314.5
303.72	304.82	305.27	304.91	305.01	304.81	304.53	305.38	306.75	304.64	306.99	305.87	305.29	304.67	305.93	306.11	305.12	305.75	306.1	304.29	305.31	304.8	305.08	305.31	304.39	305.67	305.88	304.44	304.28	305.4	305.08	305.61	305.25	306.03	305.96	305.92	304.7	305.18	305.21	304.79	305.48	306.07	305.75	303.07	305.79	305.07	304.12	305.36	304.62	305.78
311.92	313.04	312.49	312.87	313.91	313.04	312.18	313.53	313.97	314.41	313.85	312.68	313.72	313.12	313.1	314.01	314.66	312.52	312.16	313.81	312.42	314	313.36	312.36	313.21	312.66	313.63	314.16	313.49	313.18	313.63	312.91	312.83	313.13	314.09	312.51	313.36	312.32	312.27	311.87	312.25	313.5	313.57	313.93	312.47	312.99	313.24	313	312.59	313.02
313.76	313.99	314.41	313.15	314.78	314.97	314.18	314.51	312.96	313.86	314.04	312.67	313.09	313.54	313.06	314.74	314.68	313.86	315.56	313.52	312.73	315.07	312.94	313.64	314.12	313.05	313.5	313.79	314.16	314.25	313.67	314.1	313.54	314.77	313.96	313.39	313.6	315.47	313.51	315.38	314.39	313.84	313.97	314.24	313.31	314.68	313.35	314.27	313.89	313.02
306.03	305.47	304.96	304.94	304.9	304.93	305.96	305.74	304.63	305.59	306.01	305.97	305.46	305.95	305.38	306.46	305.57	305.8	305.33	306.52	306.03	305.2	306.91	305.42	304.72	305.54	306.28	306.05	305.49	305.96	306.13	304.99	306.74	304.92	307.05	304.98	305.35	306.24	305.69	304.6	305.16	306.55	306.02	305.29	304.8	305.78	306.36	305.09	303.83	305.55
300.52	300.62	300.95	299.68	299.56	301.13	299.26	301.08	301.53	299.87	300.72	301.05	301.13	300.73	298.74	299.68	300.03	299.66	299.34	300.08	300.45	299.64	301.89	299.2	300.97	299.17	299.33	299.28	299.83	301.6	300.96	300.95	299.45	299.11	300.01	298.93	298.91	300.24	299.83	300.35	298.43	300.95	298.42	299.81	299.85	299.7	301.22	299.34	299.12	300.31
313.58	314.01	312.97	313.79	314.8	314.95	312.88	312.68	314.11	314.47	314.1	313.85	313.2	313.62	314.1	314.41	314.09	312.78	313.22	313.9	313.48	314.3	314.26	313.79	314.05	314.63	313.72	313.16	314.3	313.21	314.18	314.39	314.19	313.52	313.43	313.94	312.97	312.18	312.28	313.94	315.82	313.35	313.13	314.16	313.81	313.55	314.3	314.27	313.12	314.18
304.33	302.57	303.45	301.78	302.94	303.25	301.14	303.24	302.62	302.44	302.71	302.28	301.7	302.24	302.37	303.17	302.85	303	301.71	303.61	302.9	301.95	302.51	303.3	301.94	302.02	302.88	303.13	302.39	302.85	301.06	301.49	303.4	302.52	302.18	302.44	303.22	303.22	302.62	303.25	302.74	303.32	301.94	302.51	301.28	302.01	303.82	301.93	302.21	303.87
304.42	303.24	303.38	303.71	303.53	305.04	303.22	301.94	302.71	303.19	304.66	303.38	303.75	303.79	303.84	304.14	304.96	303.29	303.74	303.01	304.95	303.32	303.51	302.82	303.81	304.29	304.85	303.34	303.7	303.97	303.74	303.79	303.76	303.31	304.75	302.71	303.57	303.81	304.34	304.49	302.65	304.42	303.74	304.23	304.37	302.9	303.32	303.87	304.99	303.96
295.14	294.47	294.61	294.2	294	294.04	293.97	294.31	294.06	294.9	295.53	295.38	294.2	294.08	294.99	293.51	293.88	295.21	294.09	294.62	293.9	295.77	294.11	294.41	293.51	294.65	294.24	293.89	293.56	294.95	294.97	293.79	294.06	294.32	294.85	293.37	294.89	293.76	294.62	294.45	294.71	292.68	294.16	293.48	294.3	293.17	292.57	293.26	294.41	294.19
313.92	313.44	313.21	312.6	312.66	313.32	313.99	313.88	314.4	312.69	313.73	313.17	312.93	314.27	311.65	313.42	314.43	314.47	313.91	313.54	313.55	312.96	312.72	313.62	313.61	314.23	313.55	313.3	312.84	314.73	313.3	313.64	312.99	314.13	313.31	313.57	313.13	312.92	312.57	314.34	313.83	313.49	313.47	314.05	313.43	313.37	314.07	313.8	312.81	312.57
314.72	315.51	314.08	313.83	314.89	314.52	314.15	314.82	314.29	313.04	314.68	313.73	314.21	313.45	315.13	314.65	314.76	314.68	314.35	313.96	314.2	313.8	314.94	313.58	314.09	315.04	314.76	314.6	313.23	315.09	313.95	314.8	314.07	313.69	315.7	314.68	314.51	314.4	313.86	313.82	314.16	313.79	313.19	314.44	313.46	313.94	313.23	313.43	314.41	315.12
319.14	318.34	318.37	319.56	318.96	319.25	318.99	318.79	318.85	318.97	318.8	318.74	319.09	319.41	319	319.07	318.86	320.24	319.12	319.19	319.59	318.53	319.28	319.05	320	319.86	320.17	318.91	317.89	319.7	319.65	319.41	319.76	318.47	318.05	318.04	318.38	318.35	319.78	320.56	320.61	318.26	318.65	318.85	319.1	319.37	319.15	319.61	317.54	319.02
304.22	305.79	305.58	305.66	306.13	305.67	306.21	304.72	304.74	305.21	305.83	305.75	305.84	304.7	304.76	305.27	305.17	305.31	305.54	304.51	306.07	306.21	305.34	305.31	305.01	305.37	305.7	305.08	305.32	304.91	305.64	306.26	304.62	304.87	306.01	305.27	305.77	304.59	305.69	304.76	304.83	306.82	305.02	304.21	305.29	304.4	306.39	305.82	306	305.38
328.58	326.62	327.5	326.96	327.79	327.11	327.62	327.39	328.84	326.53	327.67	327.64	327.68	328.2	325.42	326.16	326.38	326.95	326.49	326.41	326.13	327.19	327.57	325.51	327.11	327.34	326.43	326.76	326.44	327.38	327.8	327.01	326.53	328.45	326.59	328.27	327.19	328.31	327.35	327.57	326.09	326.12	326.9	328.62	327.17	326.3	326.72	327.85	325.91	326.64
303.99	305.02	305.67	303.93	304.23	303.33	303.78	304.72	304.03	303.06	304.05	302.97	303.57	303.47	304.08	303.61	303.31	303.59	303.84	303.33	304.11	304.81	303.75	303.83	304	302.39	303.78	303.71	303.48	303.44	304.5	304.01	303.09	302.32	304.67	303.95	303.42	304.71	303.03	304.6	304.81	303.1	302.77	303.29	302.4	304.05	302.73	304.15	303.38	303.31
303.48	305.58	305.14	305.17	305.58	304.45	305.61	304.95	306.01	306.19	304.17	306.9	303.54	306.16	305.54	307.24	303.96	305.8	305.94	305.48	303.68	305.2	304.82	305.3	306.33	304.32	305.35	303.54	305.29	304.47	305.36	306.82	305.32	305.53	305.75	305.87	304.89	305.78	304.69	304.64	305.17	304.55	305.49	306.05	305.06	305.38	305.52	305.19	305.42	305.39
302.63	302.46	303.61	304.19	304.84	304.76	302.86	302.65	303.19	304.58	304.04	303.66	302.19	304.52	305.17	304.14	302.93	303.19	303.71	302.98	302.33	303.07	302.74	302.57	302.91	303.98	302.61	303.85	302.12	303.93	303.79	303.01	302.96	304.17	302.81	302.79	303.07	302.11	304.38	302.89	303.44	304.02	303.56	303.24	303.49	303.39	302.95	302.9	304	303.84
294.83	294.77	296.13	295.16	295.49	296.08	295.27	294.74	295.49	293.89	295.03	295.38	294.66	294.61	294.52	295.56	295.02	295.11	295.58	295.66	295.48	295.33	294.9	294.57	295.49	295.5	294.15	295.44	294.31	295.06	295.24	295.13	294.68	296.22	294.82	294.69	295.06	294.77	294.98	294.68	295.29	295.35	294.11	294.23	295.4	295.09	295.06	293.94	295.17	293.18
314.72	316.32	316	313.44	317.09	314.2	314.74	314.62	314.65	315.55	314.03	314.29	314.11	313.96	314.61	314.53	313.78	314.83	315.4	313.68	313.87	313.85	314.55	315.08	314.6	314.28	316.06	314.9	313.77	314.72	315.45	315.8	314.17	315.53	313.84	316	315.08	316.25	315.09	314.15	314.16	315.13	314.3	314.9	314.86	315.48	314.73	314.77	314.16	315.03
316.41	316.35	313.35	315.46	313.99	314.48	316.21	314.17	314.68	315.11	314.47	315.51	315.71	314.28	316.11	315.96	315.19	315.35	315.12	314.39	315.12	314.43	315.19	314.13	315	314.26	315.44	315.24	314.34	316.27	315.08	314.02	314.26	314.6	315.62	314.47	315.5	316.15	315.57	314.77	315.13	315.4	315.35	315.02	315.77	316.24	314.21	314.91	315.12	315.28
307.96	309.68	308.58	308.16	309.02	308.98	308.05	309.38	309.59	308.87	308.09	308.95	308.78	310.14	308.28	309.58	308.16	308.01	309.23	308.37	308.11	308.17	309.28	308.8	307.48	307.88	308.32	308.85	309.44	308.67	309.52	308.77	308.75	310.16	309.92	310.48	309.26	308.66	309.03	309.01	308.62	308.22	310.1	309.62	309.47	309.65	307.69	308.1	308.48	307.84
304.77	303.33	303.15	303.23	303.9	304.4	305.25	304.03	303.29	304.53	303.43	303.44	303.25	304.95	303.07	303.34	303.43	303.44	303.74	304.37	304.2	303.12	303.77	305.02	303.55	303.8	304.45	303.63	302.14	303.39	302.94	304.9	303.64	303.39	303.58	304.86	303.64	303.43	304.84	304.17	303.74	303.05	304.15	303.25	303.11	304.09	304.47	303.53	303.12	304.06
304	303.93	302.94	302.91	301.92	303.55	302.37	303.7	303.8	303.66	302.8	303.21	302.38	302.58	303.66	302.66	302.98	304.14	303.2	302.64	303.77	303.33	302.59	302.96	303.62	302.32	302.94	303.59	304.51	303.13	304.78	303.25	304.01	302.91	304.08	301.42	303.64	303.01	302.76	303.14	303.11	304.11	303.87	303.65	302.96	302.8	303.7	303.65	303.2	304.74
311.99	312.24	312.91	313.16	310.86	311.91	312.79	313.03	311.78	312.38	312.27	311.07	311.92	313.33	312.16	312.07	311.47	312.03	312.18	312.26	311.36	312.09	312.36	311.34	312.16	311.59	311.43	314.66	312.93	311.76	312.46	311.98	310.52	310.99	312.14	312.67	313.05	312.52	312.95	312.63	312.96	312.57	312.07	312.18	311.18	311.89	312.13	312.07	311.97	312.42
316.71	317.56	316.64	318.49	316.26	318.82	317.25	316.7	316.98	316.95	317.57	318.85	317.93	317.61	317.47	318.46	317.63	317.32	318.09	316.58	318.49	317.52	317.28	318.46	317.25	316.8	317.78	317.52	316.02	317.26	317.35	317.52	317.44	317.43	316.55	317.04	318.44	317.57	316.65	317.34	317.4	318.53	317.83	317.5	316.41	316.39	318.48	316.95	317.26	316.77
306.05	306.85	305.56	304.26	306.81	305.33	304.8	304.95	305.52	305.87	304.78	304.46	305.62	306.62	305.19	304.81	304.1	304.19	304.38	305.18	303.62	304.87	303.67	305.3	304.52	305.52	305.22	305.33	304.88	306.26	305.21	305.02	304.28	306.17	304.75	306.02	305.04	305.2	305.86	305.41	304.25	305.28	304.22	306.32	305.72	304.86	305.15	305.34	305.17	305.29
297.82	298.68	296.72	297.43	297.36	297.33	296.5	298.06	297.13	297.38	297.02	297.65	297.1	297.67	296.7	296.44	296.55	295.63	297.56	298.13	297.84	297.05	295.57	296.8	298.72	295.99	297.53	298.16	296.87	297.91	298.76	296.27	296.69	296.47	296.97	296.39	296.63	297.52	297.02	297.15	296.2	297.23	296.16	297.19	297.67	296.87	296.5	297.8	294.96	296.11
311.71	312.36	312.52	312.08	312.84	312.25	312.4	311.08	312.34	311.28	312.62	311.8	314.95	312.01	311.98	312.86	311.92	311.68	313.25	312.64	312.38	312.21	312.71	312.1	312.12	310.56	310.97	311.34	311.97	311.4	312.57	312.85	312.11	311.56	310.95	312.32	310.39	312.67	311.83	312.91	312.57	310.44	310.62	312.64	313.19	311.94	312.1	313.17	310.89	312.17
308.29	308.39	307.97	310.62	309.07	307.71	309.07	309.73	307.64	308.81	308.84	307.76	307.95	308.79	310.32	307.95	308.69	308.92	309.15	309.23	308.57	308.72	307.67	308.8	308.6	310.28	308.39	308.6	308.8	308.63	308.83	308.57	308.53	308.34	308.66	308.28	307.83	308.82	307.69	308.82	308.94	309.19	308.41	308.13	309.57	308.19	309.01	307.77	307.78	309.16
304.02	304.84	306.44	304.32	304.2	304.48	303.78	304.51	304.94	307.67	304.85	305.82	305.65	304.95	304.27	306.08	305.75	305.71	304.66	304.77	304.89	305.89	303.53	303.17	306.28	304.76	306.01	305.93	305.38	305.57	305.23	304.46	306.55	303.91	304.9	304.86	305.77	305.63	305.52	306.35	306.28	304.19	305.91	304.22	304.96	305.7	304.82	304.79	306.28	306.6
315.73	316.68	317.37	315.38	316.96	316.19	317.25	316.36	316.65	316.17	315.94	317.38	316.6	316.84	316.93	316.34	315.68	316.65	316.45	316.74	318.02	317.61	316.23	316.72	317.3	315.92	315.75	316.87	316.85	317.08	316.73	315.98	317.13	316.71	316.71	317.08	315.86	316.35	317.64	317.66	315.73	316.78	316.58	316.15	315.32	316.45	317.22	316.34	316.61	316.57
304.67	305.1	305.31	304.95	304.6	303.75	305.73	303.58	305.43	305.47	304.07	304.97	305.18	305.11	304.22	302.48	304.35	304.87	304.15	303.85	303.69	304.74	303.15	305.57	304.89	304.84	304.68	304.85	304.38	303.11	304.24	303.5	303.03	304.76	303.73	304.82	304.41	303.45	303.69	303.64	304.24	304	304.72	304.39	303.5	304	304.81	304.85	303.01	303.58
303.66	304.89	301.29	302.83	303.5	302.87	303.41	303.58	303.06	303.31	304.14	303.64	303.3	303.4	303.86	303.16	303.27	302.61	303.3	303.41	302.52	304.38	302.54	303.31	303.81	302.28	302.89	302.6	303.45	303.46	303.65	303.67	303.91	302.03	302.2	303.4	303.04	303.24	303.61	302.64	302.6	303.34	304.12	303.67	302.46	303.71	302.72	304.5	304.09	303.16
329.08	326.71	327.67	328.26	327.86	327.99	327.53	327.65	328.05	327.43	326.42	328.29	328.06	327.74	327.51	327.16	328.87	328.87	328	327.29	328.44	328.22	328.4	327.76	328.63	327.58	328.65	327.24	327.84	328.3	328.05	327.67	327.47	328.12	328.15	327.63	327.62	328.8	328.38	328.18	328.86	328.09	327.79	328.27	327.9	327.74	327.28	328.61	328.02	326.66
303.47	301.64	302.94	302	303.75	302.35	303.01	303.51	303.21	302.83	302.91	301.01	302.72	303.53	302.15	301.94	302.29	302.13	302.74	302.7	302.99	303.07	301.42	301.49	302.81	303.22	302.49	303.65	301.83	303.56	303.74	302.85	303.07	303.25	302.88	302.79	302.61	303.93	303.01	302.95	303.15	302.5	303.11	302.05	302.87	302.63	301.41	303.28	301.79	301.87
311.75	310.34	310.77	309.98	310.5	309.98	311	311.73	310.32	310.41	311.45	311.68	311.37	311.53	311.16	311.09	308.85	310.26	311.37	310.24	310.26	308.93	311.01	311.39	309.84	309.95	311.61	310.68	310.37	311.27	310.44	311.62	311.2	311.39	311.32	310.49	311.29	311.87	311.46	310.5	310.45	311.5	311.16	310.44	311.36	310.96	310.14	311.53	310.51	310.44
314.5	316.48	315.65	316.07	315.91	314.24	316.67	315.2	315.77	316.07	315.19	314.78	316.35	315.45	315.16	316.01	315.26	314.7	315.3	315.86	315.79	316.84	315.19	316.2	314.2	315.79	315.76	315.02	315.29	314.93	315.65	316.31	315.48	314.88	315.69	315.72	316.55	316.68	315.41	315.91	316.38	317.15	314.88	316.17	315.29	316.11	315.21	315.46	315.67	315.63
309.48	309.04	308.88	309.24	309.64	309.22	308.25	308.89	309.57	307.08	309.01	308.97	308.39	309.56	309.67	309.7	309.68	309.04	309.37	309.31	309.42	309.34	309.36	308.86	307.79	308.81	309.37	308.06	308.12	308.82	308.01	309.75	308.79	310.54	309.45	308.91	309.46	308.85	309.52	309.48	308.42	308.51	309.53	308.31	308.69	310.53	309.31	309.33	308.32	307.93
327.08	327.12	327.59	328.1	326.67	327.03	327.92	327.86	329.01	327.44	327.76	328.22	326.83	327.08	327.16	328.21	328	327.1	327.63	327.64	327.66	327.88	326.47	327.04	328.22	327.34	326.77	329.01	327.53	327.78	327.04	329.08	327.26	327.84	325.84	327.39	326.99	328.01	326.34	327.49	327.79	327.57	327.6	328.34	327.41	327.73	326.2	327.33	328.9	327.53
303.62	302.88	303.86	304.3	303.99	304.6	303.38	302.93	303.67	302.88	302.64	303.85	304.4	303.5	303.73	304.6	303.22	303.63	304.44	305.06	304.23	303.2	304.67	303.91	302.94	303.12	303.93	303.75	301.56	303.74	304.75	303.45	303.47	303.08	303.74	301.84	303.86	303.85	302.16	303.44	302.64	302.68	303.83	302.79	302.53	303.96	305.31	304.29	303.67	303.49
325.3	326.08	324.83	324.39	325.93	326.12	326.68	325.17	324.9	325.05	325.06	326.76	325.31	326.03	324.67	325.57	325.49	325.08	325.8	325.57	325.22	324.68	324.94	325.63	325.55	325.55	324.57	325.2	325.03	325.24	326.45	324.39	325.24	325.43	325.46	324.74	326.01	324.9	325.29	325.64	324.61	325.29	326.18	325.75	326.23	325.06	325.03	324.87	324.39	323.69
318.47	318.36	319.45	319.1	318	318.64	318.32	318.44	317.62	317.71	317.13	317.49	318.09	317.58	318.57	318.44	318.33	317.33	317.32	317.35	318.74	318.81	318.87	317.34	317.61	317.63	317.07	318.32	318.75	319.6	318.64	318.7	319.64	317.97	317.68	319.29	317.27	317.67	318.57	318.12	317.42	318.71	317.81	317.85	318.53	318.24	318.42	318.85	318.32	318.63
328.06	327.91	330.49	328.56	329.03	329.17	328.77	328.82	328.56	327.01	327.87	328.27	328.4	329.68	328.47	327.84	328.77	329.36	329.73	328.82	328.11	328.69	327.99	329.68	328.06	328.74	329.92	329.01	329.33	329.63	328.96	329.79	329.74	329.23	327.38	327.11	329.22	328.92	329.2	327.94	328.95	329.27	328.26	328.14	329.5	330.27	327.55	327.8	327.77	328.69
307.45	306.16	307.06	304.97	304.49	305.69	305.84	306.02	306.28	306.01	306.66	306.18	306.52	307.42	306.42	306.82	307.83	306.42	307.74	305.17	306.76	307.9	306.58	306.65	306.83	306.5	306.29	305.59	305.64	305.41	306.23	304.11	305.37	306.13	305.57	304.82	306.19	305.69	306.51	307.57	305.12	305.46	305.93	305.83	305.29	305.7	305.39	306.9	305.86	306.59
314.38	314.72	315.12	314.01	314.53	314.68	313.99	314.28	314.06	314.11	314.67	314.53	315.78	315.21	314.85	314.29	315.85	314.64	314.18	314.2	314.43	313.98	314.95	314.97	313.89	314.91	314.23	316.09	314.3	316.43	314.95	315.4	316.62	315.31	315.75	314.36	315.19	313.5	315.26	313.85	314.87	314.45	316.33	314.73	314.79	314.81	315.27	314.05	314.92	313.95
310.85	310.46	309.68	310.75	310.27	309.59	310.72	310.52	311.1	310.22	309.16	309.42	309.94	310.14	310.16	311.63	311.55	309.66	311.17	310.36	310.14	310.19	310.89	311.89	310.1	308.56	310.53	311.08	310.49	311.12	309.58	310.16	311.25	310.36	310.78	310.67	309.82	311.54	310.35	309.86	309.58	310.99	311.06	309.3	310.01	310.41	310.31	310.29	310.21	310.54
303.38	304.19	303.93	302.48	302.83	302.21	304.85	303.36	303.35	304.56	303.46	303.87	304.23	303.42	303.75	303.29	304.07	303.28	302.57	302.85	303.39	303.52	302.08	302.96	303.92	303.2	303.6	302.94	304.52	303.73	301.84	302.59	303.8	303.92	302.76	305.39	304.7	304.01	303.12	303.49	303.64	304.55	303.26	303.37	303.18	303.31	304.66	303.47	303.22	302.97
303.24	303.26	303.37	303.7	303.29	302.68	302.95	303.83	302.62	303.91	302.82	302.6	303.66	302.38	304.03	303.76	301.34	302.64	302.44	301.75	303.9	302.83	303.97	302.74	301.4	303.2	304.19	303.15	303.05	301.73	302.31	303.01	301.41	302.29	302.65	303.53	303.1	303.27	303.6	303.57	302.34	302.38	301.81	302.58	303.39	302.78	303.51	302.18	303.26	303.07
313.37	313.74	314.56	315.06	314.46	315.28	314.96	315.06	314.19	315.54	313.39	316.53	315.62	316.49	314.31	313.15	314.96	314.01	314.95	314.5	313.8	315.33	315.38	315.9	314.44	314.21	313.84	314.81	315.29	314.73	313.74	314.59	315.1	315.8	315.71	316.37	314.81	315	315.47	315.6	314.85	314.23	315.78	315.11	315.44	315.44	314.51	315.09	315.03	315.67
306.12	304.75	306.5	304.28	306.25	305.89	306.18	305.95	305.05	304.93	305.09	303.88	304.47	305.47	306.24	304.76	305.39	304.93	304.89	305.29	306.29	305.56	305.33	304.81	304.58	305	304.86	305.37	305.52	306.35	305.37	304.04	306.22	305.87	302.97	305.56	305.52	304.94	304.79	305.32	305.34	305.43	305.88	304.28	306.98	304.34	304.78	305.35	305.44	305.25
314.61	315.72	314.45	313.65	314.98	314.64	315.6	315	315.14	315.46	314.99	313.9	315.62	314.71	315.47	313.82	314.47	315.35	315.31	315.29	314.91	314.9	314.52	315.93	315.27	315.41	314.23	315.92	315.33	315.11	314.35	315.55	315.21	315.1	314.71	314.13	315.11	313.51	315.5	315.54	315.46	314.44	312.93	315.14	314.28	314.56	315.46	314.13	314.56	314.86
313.79	314	312.37	313.77	312.8	312.37	312.51	314.73	313.1	313.48	313.43	312.92	313.24	313.27	312.8	314.78	312.74	313.36	313.05	313.05	313.27	313.12	311.9	311.37	313.53	314.64	313.87	313.24	314.58	313.66	313.91	313.33	313.49	312.48	312.42	313.74	312.33	313.17	314.3	312.25	313.17	313.4	313.02	313.42	313.4	313.36	313.28	313.75	313.19	313.5
304.43	303.22	302.48	303.35	302.97	303.24	301.44	304.49	302.2	303.4	303.8	302.08	304.95	304.3	304	302.8	303.22	303.71	303.41	303.03	304.77	303.88	303.67	304.12	303.98	303.63	304.46	303.22	303.86	304.19	302.32	303.38	303.05	303.86	303.01	302.48	304.07	303.78	303.84	303.52	304.03	303.56	303.06	303.42	303.56	302.62	304.47	304.79	303.49	303.17
314.38	315.56	315.74	314.91	314.96	315.76	315.87	314.93	316.18	313.91	314.82	315.33	316.09	315.02	314.24	314.89	316.06	315.04	314.74	315.52	315.61	315.15	315.64	315.86	315.53	314.77	315.53	315.27	315.11	314.87	317.26	316.31	314.29	315.4	314.8	315.37	313.94	315.95	314.58	316.23	314.74	315.03	314.98	314.53	314.18	312.37	315.4	315.42	315.45	315.35
304.57	306.12	306.22	305.5	306.38	305.75	305.06	305.53	304.26	304.58	305.86	305.32	306.15	305.64	303.89	303.84	304.31	305.73	305.96	305.68	306.11	306.46	306.07	304.9	305.35	302.82	305.49	305.05	305.08	305.48	305.25	305.26	305.36	304.78	304.79	305.73	306.52	304.64	304.38	303.97	305.09	305.77	304.47	307.08	304.83	304.87	305.64	303.66	305.84	306.18
324.43	325.22	324.85	324.22	325.43	324.98	323.88	324.56	323.94	323.8	324.8	325.03	325.6	324.71	324.32	323.45	324.1	325.17	323.45	325.07	324.05	323.15	323.97	323.94	324.56	324.42	324.66	324.03	323.9	324.76	324.33	323.4	326.16	324.95	324.54	324.4	323.84	324.77	324.26	324.63	324.79	324.31	325.16	325.07	324.51	324.5	325.33	324.59	324.75	326.33
293.59	295.44	295.38	295.29	295.91	294.56	295.4	295.25	294.54	294.56	295.81	294.54	294.78	295.07	295.12	295.17	295.3	293.86	295.99	294.85	294.74	295.32	295.59	296.07	296.08	296.05	295.5	294.42	295.83	294.18	296.39	295.16	294.54	295.57	294.94	295.29	295.27	295.35	295.87	294.25	295.05	295.08	295.06	295.63	295.56	295.93	294.44	296.11	294.83	295.25
326.33	325.43	328.04	327.26	329.01	328.09	327.42	328.23	327.39	326.11	328.21	327.97	328.99	327.34	328.18	326.15	328.88	329.16	327.38	328.27	327.47	328.52	326.95	328.7	327.26	329.12	326.94	327.47	326.36	327.57	327.41	328.44	327.79	327.71	327.12	327.28	328.29	327.58	326.61	327.09	327.92	328.1	329.23	328.25	327.2	328.15	328.72	327.25	326.71	328.2
305.47	303.83	305.74	304.73	305.33	304.17	304.27	304.83	304.75	304.1	303.23	304.98	305.25	304.94	304.89	305.2	304.18	305.27	304.68	304.24	303.68	303.94	304.9	304.77	304.88	303.23	304.01	305.07	303.38	304.81	303.53	303.83	304.5	304.67	303.44	304.58	304.86	305.4	304.52	303.99	305.69	305.14	304.46	304.58	304.97	304.61	303.93	304.83	306.07	305.69
325.42	325.83	325.88	325.83	324.47	325.28	324.5	325.68	324.03	325.97	325.75	324.71	325.91	324.44	324.64	326.36	325.61	325.45	325.48	324.13	324.39	324.99	325.9	325.58	325.06	324.67	325.33	326.63	325.46	325.11	324.62	324.38	324.92	324.23	325.13	325.6	324.1	326.22	324.6	325.05	325.86	326.49	325.34	326.26	325.67	325.05	324.32	325.28	323.8	324.89
314.13	315.96	314.71	315.32	314.26	315.4	315.67	315.41	315.77	315.56	314.83	315.17	314.71	314.04	313.57	313.53	314.45	315.13	316.4	314.97	316.07	314.37	316.8	314.36	315.18	313.45	314.58	314.34	314.29	315	314.6	315.8	315.12	314.29	314.44	314.76	314.27	315.15	315.79	315.74	315.43	314.99	314.1	315.46	315.32	316.16	315.32	315.36	315.34	314.66
313.46	313.69	312.62	314.93	312.52	312.84	311.9	312.99	313.15	313.72	313.08	312.4	312.88	312.24	314.48	313.78	312.99	312.92	314.16	312.91	313.39	314.89	312.52	313.1	312.11	312.42	313.88	314.48	312.49	314.2	313.06	314.04	313.22	312.44	313.17	313.53	313.19	313.86	311.84	313.09	314.05	313.5	312.72	312.07	312.54	312.3	313.97	313.58	313.54	313.28
315.79	314.77	315.2	315.73	315.81	317.23	316.86	316.11	315.67	315.62	316.68	315.37	315.29	316.59	316.32	315.75	316.13	318.73	315.57	317.64	316.57	315.16	316.66	315.35	316.31	315.34	315.42	314.97	315.99	314.85	315.72	316.12	316.33	315.55	315.62	315.54	316.02	315.53	315.33	316.8	315.21	316.4	315.38	316.55	315.96	316.48	315.72	316.54	314.46	315.3
305.16	305.5	305.92	305.59	305.7	304.47	304.04	305.27	305.92	304.25	304.65	305.21	305.86	305.11	305.97	304.47	306.44	304.99	304.87	307.05	305.48	305.91	305.53	303.65	306.53	304.13	305.25	305.54	304.69	304.46	304.82	305.29	305.18	305.42	305.91	305.11	304.22	305.54	305.01	305.42	306.24	306.59	306.07	304.42	306.45	304.54	306	305.65	304.14	304.64
312.58	311.81	313.27	312.78	312.61	312.93	313.84	312.51	314.32	312.4	312.36	313.64	314.46	314.19	313.49	312.72	312.88	312.94	312.08	312.67	313.09	313.37	313.39	312.73	313.13	313.13	312.36	313.13	312.89	313.06	313.1	313.63	312.35	313.26	311.95	311.53	313.17	313.98	312.57	313.62	312.27	312.06	313.04	313.73	312.54	313.67	313.99	312.41	313.43	313.49
313.43	313.8	314.98	314.97	314.18	314.37	314.46	313.12	313.47	314.71	314.73	315.38	313.15	314.97	315.06	315.55	313.52	314.43	314.69	316.27	316.14	315.56	315.16	314.82	314.34	313.5	313.83	314.09	315.49	314.74	314.04	315.04	316.86	314.58	316.31	314.7	315.61	314.96	314.79	315.3	314.16	315.65	315.08	315	315.81	314.57	314.9	316.03	314.46	314.83
310.99	310.6	310.56	310.92	310.35	310	311.19	310.16	310.7	309.38	311.41	312.28	310.99	310.95	311.62	311.03	310.78	310.11	311.5	311.07	311.34	310.91	310.15	310.81	311.18	311.59	311.23	311.32	310.46	310.91	310.45	312.3	312.01	311.75	310.02	310.19	310.65	309.54	310.01	309.57	310.77	309.52	311.03	309.41	310.72	310.21	311.36	311.02	310.48	311.27
304.66	304.12	305.05	303.78	303.43	305.98	303.53	304.13	303.15	304.27	304.14	305.58	303.36	305.84	303.98	305.28	304.42	305.97	304.75	303.62	304.38	304.6	303.78	304.24	303.84	304.5	303.92	305.65	304.81	304.62	304.14	303.95	304.6	305.47	304.61	305.52	303.98	304.76	304.09	304	303.96	303.59	305.04	304.04	305.04	305.56	304.98	304.19	304.54	303.84
303.89	304.78	304.1	303.92	305.06	304.63	303.21	303.99	304.6	303.9	303.88	304.8	303.55	303.62	304.77	305.54	304.38	304.42	303.05	303.53	304.11	304.74	304.44	305.28	302.66	304.95	304.4	304.93	303.99	303.61	304.69	303.86	303.96	304.45	304.36	305.3	304.34	304.12	303.16	304.55	304.5	304.26	302.39	304.29	304.25	304.08	305.71	304.36	303.79	304.6
302.48	302.84	302.45	302.58	302.23	303.15	302.13	301.5	304.07	303.55	301.2	301.33	301.51	303.03	302.97	302.57	302	301.33	302.86	302.36	303.48	302.44	302.4	303.02	302.42	303.14	302.31	300.8	301.12	302.37	303.27	303.43	302.79	301.62	302.35	302.71	303.03	303.51	301.47	303.71	302.4	301.95	302.47	302.67	301.73	301.72	303.12	302.4	302.36	301.64
302.93	302.62	302.8	301.94	302.35	302.96	303.58	303.24	302.18	304	302.97	303.12	302.04	302.01	302.01	303.09	302.2	302.59	303.31	302.04	302.28	302.92	302.8	302.56	302.58	302.06	302.11	303.68	302.92	301.96	302.97	302.67	302.59	303.14	302.57	303.15	302.13	302.67	302.43	301.84	302.77	302.99	301.71	304.14	301.72	302.56	302.97	302.64	301.09	301.12
314.67	314.47	314.24	316	315.2	314.45	314.61	314.73	315.44	314.33	315.19	313.96	315.41	314.34	315.92	315.37	314.98	314.85	314.37	314.99	314.23	314.28	314.88	315.24	314.89	315.27	315.17	316.01	314.63	314.95	314.97	315.74	314.9	313.8	315.86	315.26	315.53	315.48	315.13	313.86	314.73	315.27	314.69	313.87	315.34	315.38	314.67	315.27	314.28	314.13
295.28	295.9	296.47	296.58	294.54	294.56	295.78	295.09	294.88	294.79	296.84	294.65	295.1	294.39	295.42	296.33	294.87	295.24	295.35	295.39	295.37	294.33	294.87	296.44	295.92	294.59	295.54	294.72	295.39	295.24	294.91	295.63	295.91	295.12	295.14	295.28	294.92	295.02	296.82	295.16	294.74	296.24	295.29	294.7	293.9	294.67	295.72	295.87	294.88	293.9
315.6	315.04	313.66	315.4	315.07	313.48	314.74	313.86	314.44	315.08	315.25	314.53	315.43	314.96	313.8	315.07	314.48	315.9	314.78	313.78	315.36	314.98	313.65	314.62	314.98	314.67	315.51	315.16	314.66	315.12	316.38	315.27	315.17	313.8	314.51	315.63	314.95	314.63	313.64	314.52	315.25	314.92	314.27	313.92	314.28	313.79	315.64	312.78	314.1	314.05
313.33	313.65	314.19	313.59	313.77	314.78	312.29	315.22	315.11	313.85	313.77	313.38	313.99	314.56	314.04	313.48	314.69	313.96	313.52	313.78	313.52	313.44	314.1	313.63	315.67	314.02	312.87	314.22	314.28	313.21	315.51	314.23	313.64	313.69	312.93	314.13	315.08	315.18	313.77	315.64	313.59	314.76	313.93	314.47	313.85	313.68	315.11	314.35	314.38	315.42
302.82	300.93	303.8	304.1	301.24	302.59	304.05	302.53	303.38	303.76	303.89	302.83	302.96	303.58	302.68	303.2	303.63	303.66	302.05	303.84	303.3	302.59	303.46	302.81	304.04	303.22	302.43	302.58	302.58	303.19	304.16	302.48	303.38	302.68	302.87	303.68	302	303.21	302.19	304.03	303.76	302.98	304.32	302.97	303.53	303.01	302.95	302.82	303.1	304.01
313.1	312.92	313.99	313.96	313.01	313.65	314.44	314.12	312.89	314.01	313.22	314.67	312.71	313.41	313.46	312.16	313.92	313.15	312.47	313.76	312.27	313.15	312.63	313.78	314.27	313.42	313.26	314.26	314.44	313.15	313.07	314.16	312.46	313.87	314.81	313.22	313.21	315.06	314.09	313.07	313.79	313	313.49	312.64	312.28	312.95	313.05	312.28	314.88	313.23
325.17	326.79	325.34	325.25	325.93	326.19	326	326.13	326.71	325.46	325.47	325.61	326.4	326.17	323.88	324.99	324.67	324.02	324.31	324.47	326.44	324.54	325.12	325.55	325.99	325.63	325.71	325.08	324.81	324.34	325.07	325.31	325.77	324.04	324.46	324.9	325.79	325.48	324.76	325.51	325.58	324.74	324.71	325.02	325.15	325.78	325.7	324.18	324.99	323.36
297.53	297.88	295.47	296.66	296.78	297.9	296.6	296.29	295.97	296.92	297.69	295.98	297.35	296.74	296.21	296.63	296.61	297.77	296.49	296.17	296.1	296.92	297.95	297.43	295.6	295.82	296.34	297.2	297.61	296.18	296.84	296.26	295.07	295.61	296.45	296.75	296.65	296.91	296.53	297.61	298.1	296.41	296.74	297.53	296.65	297.16	296.97	295.88	296.52	296.4
325.62	324.69	326.72	324.39	325.73	326.15	325	325.81	325.57	326.21	326.15	325.41	325.86	324.98	324.83	326.86	324.41	324.55	324.01	324.08	326.32	326.25	326.09	325.94	324.63	324.75	325.89	324.97	325.74	325.04	325.25	325.72	323.95	325.75	324.37	326.11	325.12	325.29	324.96	324.82	324.77	324.94	324.66	325.09	325.27	324.77	325.06	325.32	325.73	324.08
318.82	319.23	317.41	317.08	319	318.51	319.43	318.45	317.52	318.46	319.29	318.6	318.32	317.56	317.22	319.08	319.46	318.67	318.64	318.4	317.46	319.39	317.92	319.03	318.5	318.45	317.88	316.16	318.15	318.58	319.42	318.41	318.88	317.82	318.04	318.35	318.62	318.73	317.15	319.88	317.3	319.57	318.96	318.67	319.11	316.68	319.07	318.51	319.32	318.18
305.2	305.45	305.88	305.28	304.98	304.86	305.18	304.22	304.4	306.69	303.36	305.28	306.92	306.93	305.82	305.91	305.77	305.33	305.55	305.55	306.9	305.56	305.53	304.34	304.76	303.82	305.65	305.01	305.5	305.63	306.3	305.35	305.9	305.34	304.75	306.2	305.7	305.18	306.34	305.19	306.37	305.58	304.94	303.88	305.19	304.81	304.89	305.76	305.49	305.56
302.73	303.53	303.03	303.19	303.67	303.33	303.76	303.8	303.52	303.55	302.87	303.49	305.01	304.97	303.7	302.56	303.9	304.68	303.91	302.47	303.52	303.77	304.28	302.69	304	305.31	303.72	302.97	303.27	304.35	304.03	302.62	304.36	304.73	304.88	303.53	303.82	302.87	303.8	304.65	304.39	303.75	303.38	302.3	303.92	303.51	304	303.65	303.45	303.42
302.83	303.46	304.75	304.24	303.88	302.03	302.11	302.2	303.72	304.23	302.37	303.93	304.27	303.6	303.59	302.65	303.39	302.92	304.41	303.33	303.16	304.54	303.4	303.36	302.76	303.54	304.13	303.69	302.03	303.4	304.35	303.74	303.8	304.43	303.09	302.77	302.74	303.5	302.54	303.61	303.01	303.56	303.99	302.49	304.74	303.26	304.42	303.58	304.09	303.02
295.26	294.36	293.86	295.01	295.95	295.82	294.63	295.49	296.05	295.95	294.79	296.04	294.93	295.13	296.01	294.25	293.8	294.89	296.27	296.55	294.66	294.93	295.09	293.83	294.16	295.65	294.62	295.38	295.86	295.81	294.72	296.96	294.68	294.55	295.43	293.64	295.65	296.53	294.62	294.95	294.95	294.62	295.97	295.44	295.67	293.87	295.81	294.69	295.66	295.23
324.48	324.94	324.75	324.87	324.73	324.9	324.38	324.46	324.7	324.39	325.26	324.68	325.41	325.17	324.56	325.05	324.29	324.68	324.9	323.79	325.35	325.16	325.37	325.17	324.79	324.43	325.34	324.58	323.52	323.89	324.99	324.3	326.31	325.05	325.14	323.85	325.13	324.35	323.6	324.74	324.36	324.56	324.78	324.46	324.78	325.46	325.4	325.44	324.48	324.83
314.39	315.96	315.57	315.7	315.46	313.9	315.05	314.06	314.41	314.36	315.1	313.45	315.58	314.7	315.44	315.07	314.42	313.46	315.01	313.79	314.83	314.9	313.91	313.79	314.71	315.17	315.37	315.4	314.76	315.68	314.6	314.21	315.58	313.97	314.29	314.94	315.48	314.01	314.88	313.79	314.1	314.8	314.99	314.71	314.89	314.41	314.22	315.39	314.29	314.38
294.51	293.4	294.59	293.87	293.85	294.41	293.67	294.15	294.2	294.14	293.61	294.13	294.42	295.04	292.71	294.33	294.37	294.85	296.09	293.4	294.32	293.83	294.83	293.82	293.37	294.23	293.06	292.99	293.73	294.66	294.28	293.64	294.99	293	292.78	294.76	292.15	293.98	294.26	294.16	294.49	293.95	293.8	294.54	294.21	294.18	294.13	295.03	294.11	294.84
317.76	318.77	317.43	318.57	319.35	318.55	317.2	316.82	317.49	318.9	316.46	316.92	319.82	317.9	319.31	318.91	317.84	318.72	317.58	317.22	317.41	319.39	318.28	317.26	317.75	318.84	319.17	316.89	317.98	318.61	317.36	319.32	317.98	318.8	318.36	318.38	318.31	318.88	316.27	319.21	317.23	316.86	319.57	318.33	317.77	316.87	317.55	317.38	316.8	318.68
317.01	317.23	317.47	317.03	316.62	316.51	318.6	317.56	317.74	316.32	317.76	317.44	317.08	317.26	317	317.48	316.82	317.38	317.58	317.3	316.06	317.86	317.68	317.56	316.71	316.24	316.59	318.09	316.02	316.27	316.96	317.54	317.49	318.41	317.34	316.75	317.39	317.39	317.91	316.31	316.86	316.18	317.15	316.79	317.43	317.32	315.77	317.76	317.05	317.24
323.45	323.97	324.17	324.31	322.9	325.06	324.54	324.18	323.99	326.07	325.05	324.72	324.93	322.86	324.93	324.4	323.22	323.58	323.71	325.88	324.65	325.92	325.72	324.72	323.98	324.55	324.21	323.32	325.5	324.26	324.09	324.76	324.74	322.66	326.47	324.05	324.59	324.71	323.26	324.91	325.64	324.94	323.35	324.97	324.4	324.49	325.13	323.58	324.22	324.57
305.27	306.71	305.16	305.67	306.2	304.26	307.11	306.22	307.39	306.25	305.94	306.39	306.91	306.44	307.33	306.25	306.71	306.32	306.48	306.76	305.22	306.07	304.61	306.8	306.43	305.84	306.6	306.46	307.37	305.13	306.55	306.23	307.53	306.32	305.83	306.35	304.98	306.51	305.91	306.44	306.48	306.25	306.21	304.89	307.15	306.83	305.52	306.63	307.1	306.95
302.6	302.68	302.23	302.51	302.13	302.14	303.57	301.93	302.53	300.98	303.07	303.25	302.55	303.37	302.65	301.99	302.74	302.8	301.66	300.23	302.3	302.1	302.93	301.7	301.48	302.06	302.69	303.87	300.77	302.74	300.42	302.73	302.17	302.3	303.65	302.05	302.77	301.08	302.38	304	302.28	301.76	303	302.92	302.5	302.98	302.62	302.81	301.68	302.2
302.55	304.31	303.58	303.56	303.59	303.38	302.5	303.72	302.63	303.95	303.96	304.8	303.25	303.46	303.05	303.86	302.37	302.48	304.5	302.32	303.18	303.56	302.36	302.15	303.23	302.72	305.1	303.84	304.42	303.77	304.17	302.19	301.62	303.46	301.1	302.39	303.56	302.09	302.4	303.51	303.43	303.99	302.9	302.32	303.88	302.31	304.33	303.24	302.79	302.18
314.91	315.49	312.9	315.31	315.04	313.94	314.59	314.8	316.96	315.89	314.13	315.25	314.48	315.19	315.73	314.74	315.75	314.1	315.75	315.59	314.6	313.97	313.97	314.1	315.68	314.13	315.03	313.69	315.35	315.53	314.8	314.52	314.7	316.48	314.94	314.91	313.14	315.21	313.66	314.19	314.63	315.34	315.5	314.69	313.6	314.26	316.03	314.94	313.12	315.54
296.14	294.74	295.11	293.93	294.81	294.18	294.9	295.86	296.2	296.5	294.61	295.51	294.35	295.06	294.21	295.67	294.5	295.67	295.78	296	295.34	295.22	295.33	295.11	295.07	293.95	293.96	294.65	293.68	295.23	295.42	295.16	295.49	295.31	295.88	295.71	295.79	293.81	294.88	294.63	294.58	294.6	294.73	295.7	295.83	295.65	294.36	294.71	295.62	296.19
307.42	308.03	306.26	307.72	307.99	305.81	306.48	307.39	307.87	307.63	307.46	307.55	307.47	308.21	307.77	306.71	306.98	306.36	306.3	307.07	306.84	307.67	308.03	307.7	306.8	307.55	307.98	307.31	307.76	307	307.29	307.34	307.19	307.2	308.4	307.39	305.82	307.18	307.03	305.91	305.06	306.79	306.97	307.96	306.53	306.85	307.26	306.13	307.32	307.04
305.06	305.68	305.05	304.79	305.7	306.59	304.89	305.75	306.16	304.88	304.89	305.81	305.86	305.8	305.57	304.81	304.04	305.17	304.4	304.86	306.61	305.19	305.47	304.78	306.55	305.83	305.86	304.73	304.86	306.3	304.38	304.26	304.52	306.36	305.48	304.29	304.67	305.45	306.13	305.16	306.53	305.62	305.12	303.57	304.46	304.83	304.36	306.2	305.52	305.61
306.48	305.41	306.13	305.88	307.28	305.85	306.34	305.24	306.35	307.02	306.36	305	307.09	306.99	306.44	306.84	306.02	306.9	306.34	305.93	305.42	306.9	305.88	306.35	306.19	305.77	306.76	306.09	306.3	305.69	306.07	307.39	306.82	306.28	306.03	306.35	306.82	306.36	306.37	304.79	306.39	306.53	306.75	306.59	306.26	306.51	306.3	306.63	306.11	305.56
304.02	303.61	303.9	302.94	302.83	304.71	304.16	303.76	304.23	304.04	305.75	304.14	304.38	303.61	303.89	303.45	303.82	302.97	303.39	304.01	303.9	305.05	303.63	303.19	304.15	303.28	304.95	303.86	303.79	304.61	304.43	304.02	302.78	303.75	303.31	304.75	303.04	303.59	303.7	305.24	303.91	303.87	303.65	304.59	303.25	304.68	302.7	304.67	303.89	303.27
295.96	296.37	294.92	295.4	293.65	295.7	294.53	293.86	294.89	294.36	294.85	294.36	295.49	295.34	294.79	294.55	294.35	295.51	295.65	294.72	294.73	295.69	295.84	294.71	295.04	294.75	294.87	294.22	295.65	295.64	295.2	295.06	294.07	296.14	295.47	294	294.17	295.13	294.47	295.61	295.33	296.1	294.68	294.28	295.31	295.05	295.41	294.75	295.05	294.44
317.67	316.77	316.84	317.4	317.23	317.34	317.49	317.81	315.59	316.7	316.94	317.31	317.18	317.19	315.5	317.7	318.37	317.4	317.02	319.02	316.47	319.03	316.31	316.86	316.36	317.15	316.08	317.08	316.59	316.14	317.45	317.31	317.26	316.89	318.36	317.66	317.18	317.37	316.96	317.13	317.4	317.95	317.44	316.7	317.41	318.53	316.25	317.94	317.79	317.59
312.81	314.31	314.54	313.16	313.36	314.5	314.89	313.67	313.5	315.47	313.53	314.31	314.66	314.7	312.74	314.92	314.09	313.06	314.18	315.06	314.25	313.62	314.47	314.4	313.79	315.33	313.94	313.6	312.93	314.7	315.19	314.43	314.84	313.37	312.96	313.85	314.07	313.74	314.58	313.85	313.89	314.11	314.13	313.16	312.83	314.15	313.13	313.21	313.35	313.91
308.29	309.67	310.28	308.7	309.1	308.5	308.64	308.81	308.63	308.45	308.78	308.58	309.46	309.62	308.41	308.11	308.86	308.92	309.94	309.55	309.82	308.78	308.34	308.62	310.32	309.36	309.47	309.51	308.39	308.62	308.82	309.2	309.97	308.72	309.87	310.1	308.65	307.22	309.42	307.81	309.45	307.98	307.88	309.28	308.81	307.6	310.01	309.49	308.09	310.07
305.55	305.61	304.53	304.97	303.77	304.16	303.99	305.25	305.08	304.18	303.94	304.99	305.84	304.17	305.42	304.94	304.43	303.89	304.8	304.08	305.56	304.66	303.73	304.95	305.3	304.15	304.41	304.93	303.15	306	304.22	304.23	303.7	303.66	304.73	303.84	304.55	304.51	305.49	304.06	304.67	304.86	304.24	304.27	304.14	305.16	303.96	304.71	305.23	305.67
315.85	315.56	315.72	315.95	314.58	314.27	315.02	315.11	313.44	315.26	315.38	314.75	314.72	315.94	315.56	315.58	316.72	315.57	313.82	315.29	315.03	315.79	314.66	315.38	315.99	314.09	315.32	314.42	314.84	315.51	315.84	314.79	315.21	315.64	314.34	315.37	314.64	316.14	315.85	313.64	316	316.66	315.6	313.85	315.16	314.26	315.79	314.82	313.97	314.81
304.69	305.37	304.54	306.68	303.89	305.82	305.73	303.52	304.66	305.52	306.67	306.01	304.99	304.61	305.2	306.31	304.14	304.7	305.33	305.18	304.88	304.46	305.35	304.72	305.04	304.01	305.5	306.13	304.51	306.16	304.25	304.07	305.71	304.96	305.12	306.11	304.4	304.8	304.22	304.43	305.89	304.56	305.42	305.3	305.81	304.95	305.13	306.63	304.52	305.48
304.85	302.83	304.48	303.86	303.55	303.06	303.49	302.61	302.24	303.79	304.66	303.24	304.51	303.08	302.86	303.85	302.94	303.53	303.28	303.17	303.69	302.54	303.57	304.8	303.19	302.85	303.92	303.55	301.83	304.09	302.07	303.92	302.07	303.65	303.27	303.77	304.08	303.29	303.26	303.56	303.78	303.52	303.83	304.4	303.13	304.72	302.82	302.98	304.05	304.25
312.36	313.15	311.91	313.42	312.87	313.31	312.84	312.5	312.99	313.55	312.1	312.39	313.36	313.31	312.26	313.13	312.32	313.55	312.33	312.2	312.96	312.38	312.51	313.89	313.29	313.87	312.6	312.62	312.11	312.78	312.63	313.69	311.85	312.05	314.14	314.28	313.41	312.41	312.7	312.97	312.57	312.53	311.55	313.17	312.07	313.95	312.94	312.02	313.7	312.97
300.07	300	300.99	300.06	299.26	300.15	300.34	300.43	299.64	298.78	300.08	299.53	298.85	298.96	300.35	299.55	300.35	300.45	300.2	300.52	299.77	301.25	300.45	300.2	300.58	299.77	299.78	300.38	300.04	299.16	300.97	300.15	301.04	300.85	300.78	300.39	300.32	299.76	300.26	299.64	300.73	299.87	300.61	299.01	300.18	300.43	300.43	299.8	298.74	300.41
317.56	318.34	316.85	317	318.61	317.55	317.84	317.78	317.72	317.77	317.03	316.92	317.12	317.79	316.85	316.53	316.58	316.15	317.05	317.7	317.54	317.02	317.18	317.5	317.05	318.43	315.91	316.85	317.99	317.34	317.46	319.13	317.72	317.21	316.53	316.86	317.03	318.55	317.34	317.85	318.09	317.45	316.51	317.44	317.37	316.4	317.88	318.18	316.67	317.76
304.44	304.57	304.24	304.62	304.66	304.43	304.36	303.2	303.48	303.47	304.74	304.7	304.11	303.35	303.52	304.78	304.47	305.66	304.21	305.49	303.97	303.89	303.61	304.73	303.58	304.17	304.87	304.45	304.61	305.31	303.08	304.1	305.97	303.4	304.17	303.94	305.81	303.59	304.01	304.39	304.14	304.3	304.84	305.32	304.27	304.32	303.56	304.78	304.32	304.2
311.16	311.12	310.68	311.43	309.88	310.79	311.05	310.08	310.52	310.5	310.05	310.81	309.95	310.38	311.62	309.74	310.88	310.58	310.87	309.94	311	310.02	311.25	311.09	310.72	309.79	310.44	310.4	309.4	311.27	310.92	310.54	310.32	310.13	310.85	309.78	312.29	310.18	311.37	309.83	310.41	311.26	311.35	311.94	309.79	311.5	310.05	309.91	310.42	310.23
305.73	306.15	307.15	306.94	305.18	305.84	306.88	306.98	306.69	307.31	306.07	305.97	306.29	306.7	307.79	306.83	304.91	305.93	307.27	306.31	306.53	305.66	307.02	307.96	305.95	305.91	307.6	307.88	307.12	307.48	305.43	306.54	306.73	306.96	306.63	306.84	306.79	306.46	305.89	305.96	306.15	306.81	306.39	306.33	306.53	306.55	307.52	306.87	306.45	305.94
302.98	303.35	303.61	303.43	303.3	303.52	303.35	302.46	303.57	303.92	303.54	303.08	304.13	304.68	302.85	303.52	303.79	304.35	303.66	303.58	303.45	303.74	304.01	303.52	304.14	304.04	304.01	304.87	302.92	302.92	303.3	303.12	303.55	304.78	303.3	302.57	303.82	304.14	303.9	304.18	305.11	301.69	304.52	304.25	303.68	303.12	302.04	302.56	302.89	304.16
313.16	313.77	312.28	312.36	313.45	312.73	312.66	312.85	312.29	311.81	312.94	311.86	313.93	312.11	312.36	312.94	312.33	312.45	312.7	312.8	313.06	311.09	312.98	312.4	312.81	312.32	312.22	312.75	312.41	313.16	314.25	312.73	312.55	311.74	313.86	312.42	313.07	313.32	312.66	310.41	314.01	312.44	311.75	313.75	311.49	311.32	313.04	312.12	312.98	311.08
302.57	302.75	302.35	302.8	302.09	301.28	302.8	301.99	302.27	302.43	302.92	303.56	303.58	303.04	302.6	303.75	301.55	302.16	302.25	303.77	302.41	301.87	304.08	303.04	303.21	302.03	302.46	303.34	303.16	303.02	303.37	302.48	304.19	303.37	302.05	303.39	303.18	304.32	303.38	303.9	302.72	304	302.66	303.72	303.48	301.61	303.68	302.74	302.02	302.42
306.21	306.14	306.06	306.94	305.92	307.66	306.56	306.67	307.23	305.89	306.91	306.35	306.67	306.61	307.14	307.5	306.62	307.01	305.86	306.67	305.61	307.17	306.24	306.42	306.36	306.63	306.58	307.01	307.76	305.83	306.53	306.56	306.03	306.85	306.48	307.08	306.9	305.16	306.22	307.93	307.1	306.46	306.47	308.08	307.69	307.17	306.92	305.94	306.36	307.25
315.79	314.64	316.5	315.9	317.02	315.54	317.07	316.73	316	316.22	315.38	316.18	315.64	315.7	315.91	315.18	315.88	316.05	314.19	316.14	315.67	316.21	315.46	315.58	315.87	317.81	315.92	316.42	316.5	315.45	316.65	315.84	315.26	316.77	315.92	315.56	315.4	315.63	315.98	316.89	315.75	315.82	315.96	315.89	315.4	315.66	316.9	315.3	315.36	316.17
314.57	312.93	312.66	312.79	311.03	312.65	313.05	312.82	312.9	312.67	312.66	312.19	313.68	313.32	313.55	313.44	313.77	312.66	312.99	313.59	311.54	312.7	312.91	313.89	311.91	314.02	313.78	312.35	312.66	313.07	313.86	313.55	313.41	313.6	314.25	312.62	313.53	312.24	313.13	314.22	314.01	314.2	312.01	314.11	314.61	312.56	313.46	314.12	313.86	313.34
309.62	307.85	308.85	308.08	309.02	309.12	309.19	308.58	308.52	308.41	307.8	308.61	308.41	307.18	308.83	309.51	307.8	308.13	309.63	309.64	310.3	309	309.25	308.25	308.69	309.96	307.79	309.58	309.13	307.99	308.53	308.33	309.72	309.35	309.77	308.38	309.25	309.28	309.38	309.27	308.34	309.24	308.45	308	308.02	308.53	308.13	308.95	309.26	310.32
294.82	294.99	294.15	294.63	294.89	296.55	294.61	296.6	294.62	294.81	295.06	294.99	294.55	295.19	295.41	295.85	295.04	294.65	294.87	295.22	295.64	293.92	295.9	295.77	294.8	296.08	293.83	294.1	295.24	294.37	294.23	295.61	294.1	295.35	294.5	295.25	294.57	294.21	294.85	294.8	295.51	295.01	296.12	294.64	295.7	296.13	294.22	294.49	293.83	295.26
304.51	305.17	307.07	305.78	306.09	307.24	305.45	305.23	305.67	305.36	305.56	304.93	304.81	304.56	304.36	305.61	305.06	304.97	305.87	305.61	305.01	303.58	305.48	305.98	306.17	305.65	304.71	306.44	305.53	304.95	306.58	304.78	305.89	306.11	305.51	306.74	306.02	305.48	305.09	306.65	304.97	305.25	304.62	306.52	305.71	305.08	305.91	305.58	305.64	304.68
297.64	297.1	295.66	297.17	296.72	296.53	297.35	296.87	297.09	298.46	297.18	296.11	297.03	296.42	297.78	297.96	297.42	296.25	296.32	296.73	295.57	296.36	297.32	296.07	296.77	297.31	297.01	296.84	296.95	298.01	297.35	297.29	296.42	296.56	297.46	298.41	296.05	296.01	296.92	296.7	296.51	297.52	295.73	296.76	296.31	296.56	296.59	296.39	296.72	296.45
303.18	301.93	302.82	303.96	303.43	303.92	303.28	304.38	301.94	303.97	303.55	303.91	301.7	302.87	302.16	304.12	301.89	302.33	303.79	303.1	302.65	302.97	303.52	303.26	303.31	303.71	301.94	302.69	303.73	303.71	302.85	302.72	302.4	303.17	302.81	302.65	303.52	302.51	303.9	302.53	302.63	302.46	301.71	303.32	303.49	302.34	302.73	303.21	303.27	302.36
[truncated: 500 more rows]
[truncated: 150 more columns]
