# Supplementary material for: Genetic dissection of main and epistatic effects of QTL based on augmented triple test cross design
Source: PLoS One. 2017 Dec 14;12(12):e0189054. doi: 10.1371/journal.pone.0189054 (PMC5730204; doi:10.1371/journal.pone.0189054)
Supplement: S9 Supporting Information — (ZIP) [file pone.0189054.s009.zip › z5_1650_0.8_5.csv]

319.59	317.44	317.84	319.32	316.92	320.39	317.66	318.14	317.52	319.49	319.19	317.83	317.15	318.2	319.51	317.04	318.38	319.77	316.8	319.34	316.87	316.59	317.66	316.78	316.46	318.1	319.12	316.85	316.64	317.3	318.24	317.58	318.29	317.94	316.48	318.32	316.42	317.73	318.65	317.98	315.92	318.24	317.75	318.6	317.49	318.46	319.72	317.91	318.72	317.5
300.99	299.31	301.47	302.41	300.87	301.45	302.92	300.81	301.87	299.17	300.91	301.32	301.74	302.53	300.98	299.87	300.49	300.09	300.9	301.55	300.8	301.13	301.17	300.63	301.66	300.57	302.36	300.31	301.72	300.07	300.37	300.13	303.06	301.17	301.75	300.61	299.9	302.28	301.13	303.12	299.67	300.34	301.94	300.18	300.35	299.98	302.22	301.22	302.19	302.58
326.21	327.93	325.82	328.43	328.9	328.28	326.81	327.58	326.5	327.14	325.13	326.37	327.39	326.47	326.42	327.08	327.73	326.5	325.09	326.47	329.18	326.79	328.15	326.48	327.17	324.99	327.77	328.21	326.48	326.93	325.06	326.88	327.18	327.27	328.41	327.29	326.7	325.92	326.47	327.49	327.51	327.44	325.11	326.07	327.89	326.18	328.09	327.4	326.41	326.65
310.9	310.23	311.35	312.88	310.74	313.1	310.32	312.49	310.75	312.62	311.14	310.43	313.45	312.07	311.2	313.26	310.61	310.85	310.32	311.97	313.51	311.93	311.18	309.32	311.45	312.08	311.74	310.42	312.92	313.17	311.42	310.8	309.81	312.4	311.73	309.25	312.03	311.41	311.66	312.69	310.64	309.4	311.57	312.87	311.19	311.29	313.34	311.13	313.4	311.78
305.51	303.21	305.88	304.3	304.41	306.34	305.69	305.7	304.86	304.2	305.59	305.13	306.63	304.52	304.68	304.48	304.72	307.12	304.2	304.5	306.1	305.36	306.3	304.86	303.61	306.04	303.75	305.07	305.79	305.69	304.87	306.63	305.29	305.7	305.35	305.72	305.99	307.77	305.29	305.4	304.96	306.89	305.44	306.24	304.57	304.58	303.67	306.16	305.59	307.29
314.52	314.19	314.06	313.13	314.15	314.71	315.61	315.37	314.56	313.84	313.49	314.59	313.93	316.2	314.71	314.5	313.78	313.92	314.68	314.1	314.33	313.49	315.22	313.67	314.59	313	313.7	313.42	313.02	314.21	313.34	314.22	313.98	314.41	314.05	314.8	314.2	312.94	314.3	314.46	314.04	314.98	313.59	314.22	313.57	313.74	313.89	314.11	313.37	314.02
294.75	293.19	296.98	296.82	294.81	296.03	293.63	294.34	294.94	295.3	293.72	297.21	295.8	294.98	296.53	295.16	296.05	296.74	296.92	294.48	295.04	295.04	294.86	294.82	294.38	296.4	295.08	297.4	295.64	295.34	294.88	295.53	295.45	294.69	294.63	295.77	294.75	294.42	295.52	295.77	295.49	294.94	295.08	295.24	295.21	293.3	295.36	293.85	296.4	295.88
328.01	326.4	327.47	327.19	327.58	328.26	327.62	327.76	327.53	326.78	327.43	327.05	329.91	328.57	328.74	327.91	328.47	329.58	329.1	326.45	328.45	327.59	327.05	327.67	328.31	327.35	327.06	326.16	326.29	327.33	328.57	325.97	329.09	327.4	328.01	328.82	328.09	328.18	326.93	328.62	328.2	328.66	327.8	327.4	326.83	326.71	327.3	329.08	326.7	328.01
314.79	314.08	313.73	313.27	313.73	314.18	313.36	313.82	315.48	315.13	312.99	313.19	313.67	313.8	313.51	312.59	314.4	314.55	314.8	316.57	312.53	315.26	314.15	314.24	313.44	313.38	311.93	314.04	313.98	315.02	314.72	312.61	313.55	314.48	312.24	313.64	314.94	313.93	314.55	316.11	315.7	312.45	314.27	315.87	313.14	314.95	313.12	314.56	312.22	314.75
301.33	300.25	300.81	302.57	300.81	300.77	302.48	301.22	300.49	302.6	301.71	301.17	301.44	301.77	301.11	299.71	300.46	299.31	299.88	301.23	301.12	299.94	300.29	301.54	303.29	301.26	302.07	300.63	302.89	299.59	302.05	300.69	302.14	300.91	302.05	301.62	302.33	302.46	302.74	302.85	301.99	300.65	301	298.53	301.91	300.6	302.32	301.42	300.28	303.8
312.28	313.33	312.6	313.59	311.77	313.85	313.05	315.08	315.17	314.29	314.19	309.93	313.59	313.68	314.44	312.87	313.4	314.38	312.98	313.88	314.87	312.54	312	315.2	314.55	312.25	313.03	314.03	312.27	313.96	312.33	312.32	312.68	312.33	313.04	312.95	314.19	313.12	314.32	313	313.64	313.29	314.03	312.51	314.26	313.28	312.72	312.41	314.03	313.15
299.97	298.17	300.78	300.82	300.67	301.59	300.55	299.12	300.2	299.76	300.16	301.36	299.98	300.98	299.49	299.4	299.85	300.74	299.22	298.67	301.54	299.96	299.49	299.1	300.05	299.2	299.48	300.78	299.17	298.71	298.93	299.41	299.68	299.55	300.97	300.53	300.91	300.08	299.51	299.73	300.39	300.15	300.08	298.62	298.76	299.66	300.59	300.94	301.83	298.72
297.1	297.4	296.43	295.19	295.93	296.62	297.15	297.42	296.67	296.14	298	298.19	295.35	296.54	295.94	295.78	297.32	294.5	297.35	297.54	299.1	295.29	295.67	296.41	296.21	297.88	296.37	295.94	295.2	294.97	295.63	297.6	296.6	295.92	297.18	297.8	296.04	295.84	295.34	296.41	295.83	297.74	296.72	296.49	297.03	296.86	295.96	298.7	297.49	296.82
326.92	327.71	326.79	328.36	327.35	327.44	327.65	329.35	328.78	326.69	328.96	329.06	328.29	327.34	328.05	327.63	327.72	328	327.14	326.95	328.19	327.29	327.28	328.46	328.7	327.38	326.92	328.99	328.83	326.89	327.39	327.12	328.34	328.72	327.9	326.56	327.67	327.11	329.51	328.98	328.4	327.05	326.61	326.96	328.29	327.95	328.02	328	327.56	328.71
316.46	317.15	317.29	318.88	316.92	315.18	318.1	317.99	317.86	317.72	317.08	317.6	317.62	316.27	317.22	316.16	316.44	318.04	313.62	317.47	317.83	318.55	317.75	316.29	317.96	314.05	316.67	317.63	316.5	317.26	317.44	317.32	317.83	318.21	318.94	317.31	318.35	317.56	318.88	320.05	317.36	317.33	317.59	316.48	316.1	317.19	317.02	317.58	319.18	315.81
300.41	300.65	300.85	302	302.24	299.88	301.19	302.04	300.97	301.77	302.6	299.96	301.51	303.09	300.77	299.43	301.45	299.38	301.68	301.27	301.92	300.92	302.09	302.53	301.79	300.5	301.4	302.23	300.94	300.89	300.71	301.37	301.03	299.03	301.17	301.83	301.27	300.06	300.15	299.08	302.07	299.54	298.4	301.45	302.44	302.1	302.23	301.26	301.01	301.67
312.28	311.37	313.12	311.28	313.18	313.68	310.87	312.27	313.85	311.05	313.7	312.32	313.34	311.21	312.95	313.86	311.33	311.86	312.31	312.68	312.41	312.65	313.4	311.88	313.55	312.65	312.18	310.96	313.83	311.46	311.37	312	314.35	312.12	312.96	312.32	313.08	311.88	313.47	312.38	312.45	312.55	313.24	311.56	312.86	314.16	313.07	312.75	312.13	312.34
317.06	316.39	314.82	315.02	316.45	316.66	317.8	315.56	317.93	317.73	316.08	313.83	316.01	316.15	316.41	316.88	316.36	316.15	316.33	315.78	316.6	317.11	316.24	316.02	316.58	315.19	316.26	316.33	317.09	315.58	314.77	316.39	314.26	315.9	315.96	318.35	316.33	313.54	315.31	317.74	316.47	316.51	315.97	315.79	316.73	316.21	315.94	317.01	315.94	317.03
301.55	300.81	299.13	301.19	301.8	301.5	302.48	301.31	299.45	301.98	300.92	300.1	300.88	301.79	299.63	300.29	300.19	302.09	301.89	303.06	301.58	302.02	300.31	299.79	302.58	301.34	302.1	300.78	301.03	300.64	301.94	302.43	299.56	299.93	301.55	301.86	299.55	301.74	299.87	300.93	300.87	301.1	300.97	300.27	301.65	300.95	301.51	300.35	301.23	301.34
306.24	305.66	305.61	304.37	306.33	304.98	305.66	305.56	305.82	306.82	306.36	304.55	307.28	306.29	303.61	302.92	305.24	303.8	305.76	305.89	305.8	304.4	303.49	305.99	304.05	307.25	304.99	304.31	305.83	305.25	304.9	305.1	304.86	306.47	304.91	305.71	305.34	305.24	306.32	304.6	305.64	304.82	307.45	308.43	305.7	306.67	306.84	307.41	305.19	305.79
303.77	303.51	302.73	302.94	302.09	302.92	303.11	303.32	303.97	304.51	303.62	302.87	305.06	302.01	303.12	302.42	302.84	303.39	303.69	304.47	302.03	304.4	303.86	302.5	303.13	303.04	304.44	302.32	304.23	302.35	303.67	301.88	303.96	302.63	302.76	302.27	303.63	301.81	303.17	304.17	301.15	304.56	302.46	303.07	305.12	303.72	301.99	303.5	303.11	302.25
306.3	305.74	305.5	306.57	307.3	306.83	306.29	304.05	305.67	304.85	308.82	305.48	306.11	305.2	307.18	306.29	306.12	306.01	306.27	306.69	305.22	308.66	306.05	306.51	304.87	305.31	306.29	307.15	305.34	304.05	306.55	306.24	307.3	304.74	306.2	304.58	305.07	307.33	306.75	306.5	306.27	306.08	305.77	305.53	307.38	308.69	304.9	307.07	305.55	307.14
313.08	315	313.56	314.7	313.64	314.35	314.4	315.65	313.37	314.71	313.38	313.49	315.04	313.57	312.51	313.72	313.17	313.44	314.72	314.56	314.98	314.95	312.6	312.7	313.48	314.51	311.94	313.54	313.74	315.14	313.37	313.15	312.95	313.88	314.24	313.24	314.3	314.13	313.6	313.76	314.6	315.49	314.34	314.51	313.22	312.64	314.21	314.43	313.24	312.78
306.27	304.66	306.68	305.69	306.61	308	307.79	304.53	308.14	307.05	305.5	305.02	306.26	306.93	307.25	305.95	306.65	305.81	307.83	305.79	307.48	307.03	306.1	306.88	306.72	305.68	307.88	307.14	305.9	306.41	307.49	307.24	305.79	305.99	307.62	307.75	306.56	305.8	306.66	306.16	307.49	306.84	304.56	306.95	308.08	307.53	306.67	307.73	306.03	305.61
310.02	311.61	307.19	308.63	309.86	309.47	308.93	307.51	309.16	309.1	308.92	309.13	309.98	307.62	309.08	308.73	310.17	308.6	309.59	310.28	309.52	308.21	309.01	308.84	308.56	308.25	309.04	308.31	309.03	308.41	309.25	309.08	308.55	308.78	311.08	308.84	308.33	309.12	310.2	309.14	308.52	307.46	308.28	309.3	308.43	308.85	309.44	308.82	307.74	308.33
304.37	304.13	302.84	303.56	303.71	304.46	304.23	302.97	304.05	303.8	303.74	301.51	301.87	302.97	304.7	303.2	302.63	302.75	303.91	303.59	303.06	302.84	302.07	304	304.3	302.78	304.34	303.94	304.19	300.79	304.36	304.5	303.51	303.53	302.84	302.99	304.45	304.37	303.65	304.94	302.81	301.42	304.28	300.87	304.48	302.21	301.38	302.33	303.6	302.68
305.19	305.4	306.89	305.99	306.82	306.59	308.22	307.51	307.61	308.1	307.83	308.14	308.29	305.93	308.88	308.61	307.08	307.12	307.92	307.89	307.94	306.81	308.82	307.24	308.29	306.65	305.99	307.82	308.61	306.91	307.3	308.12	306.54	307.98	306.42	308.29	307.17	307.59	307.27	306.47	307.82	307.03	307.49	305.74	306.98	308.09	307.67	306.1	305.7	307.11
315.09	314.82	316.38	314.83	314.96	315.35	314.4	314.03	316.28	314.88	316.72	314.69	316.33	315.63	316.36	315.34	315.55	316.35	315.62	313.82	314.35	315.97	315.84	314.62	315.7	315.37	317.54	314.97	316.15	315.35	314.69	316.43	314.83	314.06	316.51	315.36	315.64	317.64	315.75	314.91	315.9	315.69	315.9	316.33	314.21	317.2	315.05	314.66	315.68	315.21
304.26	303.67	303.89	303.34	304.04	302.34	300.27	303.4	302.7	302.68	302.69	303.42	301.63	303.37	303.85	301.97	302.03	301.91	303.49	302.87	301.09	301.38	304.47	300.09	304.6	303.46	303.28	303.37	302.63	302.64	303.26	301.82	302.02	302.31	304.1	303.04	303.19	301.83	300.01	302.15	303.12	303.41	303.23	303.6	302.61	303.8	302.51	300.99	303.94	303.04
303.88	303.78	304.26	304.98	304.1	304.39	303.66	301.65	304.13	302.73	305.51	304.53	303.47	302.27	303.05	303.52	303.68	303.8	303.6	303.38	304.77	303.59	302.67	301.55	304.28	304.58	303.75	304.82	304.85	303.86	303.39	304.15	305.51	303.45	302.56	304.79	303.81	302.27	303.03	305.59	304.13	303.44	301.11	304.41	302.98	305.58	304.04	304.36	303.13	305.7
306.82	305.31	307.07	306.37	306.29	306.86	305.13	304.68	304.29	307.48	306.11	306.72	308.64	306.98	306.8	307.51	306.72	305.65	306.55	306.79	304.24	305.7	306.4	304.72	307.45	306.82	304.85	306.87	306.8	306.7	306.1	307.07	307.37	305.87	305.72	306.34	304.71	305.88	304.04	306.08	304.74	305.14	306.12	305.8	306.38	305.38	305.05	306.51	306.24	308.01
313.69	311.29	311.86	313.21	314.22	311.21	312.39	313.9	311.29	313.31	312.81	313.2	312.76	313.63	313.26	313.09	312.57	312.92	313.59	313.14	313.08	314.57	312.66	314.37	313.98	312.47	314.18	313.17	313.28	313.84	311.39	311.9	312.33	312.66	313.24	313.17	311.94	313.73	312.8	312.53	314.97	311.07	312.44	314.26	311.11	312.87	312.09	314.49	311.94	311.76
302.61	303.85	305.14	303.29	303.54	302.13	302.57	305.01	303.45	302.21	304	304.71	303.35	302.47	304.87	302.81	302.88	305.28	303.66	304.09	300.9	303.18	304.22	303.6	303.62	303.31	302.59	303.51	303.46	302.03	302.86	302.86	302.07	303.15	302.64	303.65	302.66	303.63	303.79	304.87	303.12	304.21	302.26	302.72	304.66	304.53	303.39	302.67	302.61	305.01
324.56	326.21	324.51	325.63	326.91	325.8	325.12	325.7	325.72	325.71	325.34	325.42	325.3	326.25	324.48	324.55	325.73	326.35	326.75	327.31	324.66	324.22	327.07	323.9	325.21	326.83	324.63	325.25	325.81	324.92	324.85	324.27	325.9	325.29	324.89	325.49	325.03	324.09	325.1	326.69	325.35	324.52	326.7	325.62	324.96	325.73	323.1	324.88	324.48	326.62
302.44	304.28	304.1	302.95	302.55	303.02	302.48	304.1	304.82	302.85	304.99	304.49	303.71	303	304	302.29	303.64	303.35	303.12	302.48	302.68	301.83	301.48	302.04	303.77	303.56	303.95	304.02	303.26	303.51	302.52	305.25	302.42	303.25	303.32	302.76	304.52	303.25	303.73	304.03	303.83	304.81	304.36	302.45	302.12	304.1	304.04	304.21	303.75	303.67
316.68	318.08	318.82	318.07	318.42	319.67	318.44	316.4	318.64	317.26	318.87	315.59	317.83	318.67	316.7	317.34	318.89	319.1	316.97	318.83	317.26	318.03	318.21	318.32	318.61	317.2	317.53	318.34	318.61	318.33	320.44	318.66	318.02	317.75	318.76	319.01	318.88	318.37	318.61	318.72	318.72	317.01	318.11	317.49	315.71	318.7	317.96	317.53	319.06	318.24
304.15	304.81	303.13	304.55	304.35	304.06	303.85	303.5	303.24	303.72	302.72	304.16	304.94	304.15	303.58	303.82	303.01	304.55	302.74	303.04	302.63	304.22	303.1	305.07	304.39	304.03	304.46	304.08	303.37	302.76	305.54	304.4	304.43	302.68	304.46	303.35	303.44	303.76	302.53	303.73	302.74	304.96	303.27	302.54	300.83	304.36	304.08	304.35	305.65	304.32
302.1	301.83	302.84	302.86	304.26	302.66	304.45	303.65	304.86	304.72	303.93	303.51	303.02	305.02	301.8	304.39	302.35	301.5	304.53	303.12	303.91	302.42	303.89	301.59	303.68	303.84	303.04	304.38	303.34	302.98	303.69	302.67	302.23	304.73	303.04	304.38	303.37	305.31	304.28	305.53	302.33	304.72	303.78	303.64	303.16	301.72	304.12	304.39	302.42	304.26
311.88	311.56	312.54	314.03	313.9	313.32	311.56	313.36	313.32	312.83	315.21	313.33	313.86	313.65	312.82	314.21	311.27	313.61	314.56	314.16	313.21	312.97	312.36	314.37	313.73	313.08	313.77	311.84	313.31	314.38	314.16	312.71	314.97	312.19	313.44	312.17	313.93	314.97	312.91	314.32	313.89	312.62	313.82	314.98	314.32	312.08	311.59	313.22	312.48	311.94
318.83	319.11	317.5	320.63	319.05	318.67	319.87	319.27	318.04	317.5	319.48	320.69	319.77	319.48	318.41	319.41	320.97	319.6	316.47	318.19	319.37	320.17	318.75	320.19	319.73	318.63	319.19	319.39	319.84	318.16	320.54	319.45	319.59	319.83	319.28	318.59	319.27	319.91	321.25	318.2	318.93	319.43	320.08	320.13	318.81	319.25	319.03	318.32	318.32	320.84
311.19	311.23	309.39	310.87	310.73	311.66	311.24	310.87	312.3	309.33	310.44	309.51	311.11	310.02	310.05	310.84	309.79	310.66	310.52	309.45	312.57	310.55	310.25	310.72	309.98	311.23	310.68	310.59	310.42	310.23	311.23	310.2	310.08	311.91	311.28	310.33	310.04	309.35	311.67	311.2	311.37	310.81	311.43	310.68	309.92	310.85	308.3	310	310.11	310.51
313.86	313.52	313.17	313.09	314.05	314.12	313.72	313.63	313.49	314.11	314.51	312.55	314.01	313.31	313.05	312.48	312.95	314.85	314.66	312.32	313.57	314.14	313.39	313.03	312.58	314.68	313.56	312.66	313.23	312.84	314.56	312.52	310.25	313.6	313.61	311.32	313.78	311.53	313.21	312.58	312.63	311.38	314.1	313.98	311.96	312.95	313.85	311.26	312.49	313.32
295.68	294.49	293.97	294.42	294.56	296.57	295.43	294.21	293.79	295.04	295.09	294.94	295.89	293.61	293.92	295.85	293.5	296.58	294.52	296.13	294.71	295	293.79	295.09	293.84	293.83	296.16	293.57	294.35	295.7	295.28	293.56	295.04	296.23	296.5	295.91	294.72	296.2	295.26	294.85	295.48	292.42	293.9	295.2	293.4	296.93	294.55	295.32	293.75	295.11
300.21	298.35	298.99	296.94	299.49	300.97	299.96	300.02	302.31	297.83	300.8	299.49	301.54	297.74	300.59	299.72	299.84	299.27	299.4	300.39	299.55	299.66	298.68	300.18	302.48	299.82	300.4	299.51	300.09	300.51	301.71	301.23	297.91	298.34	301.21	300.87	301.26	300.95	299.26	301.13	299.09	298.65	299.62	299.15	299.24	298.86	300.11	299.1	300.09	299.75
304.14	303.19	302.99	303.48	303.42	304.08	303.47	303.27	302.96	306.02	305.77	303.21	303.78	303.78	304.08	301.55	303.1	303.78	302.59	304	304.37	304.2	304.8	303.71	303.78	303.63	302.68	304.74	305.49	304.17	304.59	303.36	306.02	302.56	303.43	302.76	303.63	304.54	303.44	302.81	304.53	303.02	304.8	303.01	302.64	303.82	304.22	304.4	304.96	302.93
302.39	301.35	303.71	304.42	301.12	302.01	303.22	302.41	302.49	302.02	304.22	302.08	303.35	301.69	302.96	302.23	303.78	304.55	302.27	301.73	302.88	304.36	302.85	300.65	302.94	301.76	303.55	300.77	303.66	301.11	302.96	302.56	303.22	301.09	302.82	302.59	304.08	301.81	301.59	303.39	303.48	301.45	301.22	301.88	303.18	302.33	303.28	301.62	300.46	302.11
318	316.48	318.17	317.83	316.93	319.32	318.93	317.93	316.58	318.04	316.58	317.25	316.9	317.06	316.46	316.42	316.05	317.87	315.34	316.17	316.73	318.18	316.25	319.2	318.15	317.48	316.31	315.27	319.64	316.4	318.36	318.95	317.88	317.39	315.14	317.23	316.93	317.15	317.68	317.92	317.93	316.57	315.97	316.66	316.91	317.4	318.85	317.2	316.59	316.75
314.35	313.48	314.37	314.6	313.89	315.02	316.23	314.06	314.56	315.08	313.87	313.71	314.04	316.55	314.92	315.89	314.76	315.36	314.07	316.43	313.89	314.62	314.33	315.09	313.44	314.37	314.91	314.06	314.51	315.46	315.48	314.29	313.87	313	316.21	312.65	314.13	314.13	313.09	313.73	314.87	314.04	314.43	314.75	313.71	315.27	314.64	313.85	314.78	314.95
318.64	319.86	319.49	318.27	318.62	319.06	320.18	319.35	319.84	319.22	320.14	320.14	321.34	320	319.15	319.13	318.32	318.06	319.47	317.15	318.92	320.55	316.68	319.07	318.24	319.34	318.83	319.59	319.29	319.81	321.11	319.42	318.94	320.55	321.29	316.94	319.85	321.24	319.8	318.06	320.48	318.74	321.52	320.37	319.09	318.06	320.04	320.46	319.02	321.47
317.08	319.95	320.51	320.16	319.05	320.39	318.17	319.74	316.99	318.73	318.51	319.87	320.15	318.12	319.97	319.14	320.14	319.35	319.28	318.79	319.93	319.77	320.99	318.84	317.18	318.09	320.69	320.35	320.45	319.55	319.28	320.66	319.26	319.59	318.94	318.95	317.81	318.22	319.54	318.99	318.05	319.44	320.9	320.4	318.59	320.6	318.46	320.15	319.1	317.62
317.94	318.65	318.46	317.73	317.53	319.24	314.98	319.11	317.98	318.64	317.07	317.39	318.39	317.86	317.77	316.73	317.68	317.43	318.24	316.96	318.31	318.97	317.58	318.96	319.42	318.03	318.49	319.36	319.03	318.73	318.87	318.85	319.02	319.75	315.77	317.28	317.1	318.3	319.38	316.55	317.84	318.57	318.75	319.14	318.97	316.85	317.43	317.97	318.64	316.81
313.01	313.44	313.34	313.05	313.02	313.1	314.21	312.5	314.44	312.28	311.18	310.94	311.25	312.92	311.63	313.92	313.79	312.09	312.63	312.67	314.34	314.11	311.41	314.62	312.1	312.23	312.49	313.73	313.15	314.25	311.75	314.63	311.33	312.87	312.76	312.75	312.77	312.77	313.74	314.41	313.14	313.13	311.96	313.19	313.24	313.07	312.76	313.91	311.29	311.24
326.45	326.02	324.92	325.94	323.27	323.87	324.08	325.57	324.05	327.17	324.9	326.84	323.97	323.45	325.23	324.84	326.23	324.59	326.2	325.39	323.66	326.07	325.79	324.08	325.03	325.56	325.77	324.81	325.32	323.62	325.23	326.62	326.5	326.77	325.67	324.82	325.81	324.4	323.16	323.96	324.47	324.28	325.89	325.49	325.71	324.7	325.93	325.4	324.26	325.62
313.7	312.61	313.31	312.61	314.11	313.47	313.47	316.1	313.01	313.28	313.94	313.41	314.35	312.32	311.95	314.27	312.19	312.93	310.12	313.56	313.82	314.78	313.09	313.46	313.21	313.28	313.27	315.51	313.3	314.13	313.47	312.14	312.25	313.74	312.41	312.35	313.35	311.28	313.21	313.13	312.16	310.84	311.82	314.41	311.73	313.44	312.99	311.91	313.37	313.1
310.63	311.64	311.11	310.92	312.51	311.65	310.66	311.09	311.3	312.44	311.8	311.38	311.84	311.07	311.64	311.31	311.87	312.06	311.09	312.3	309.81	308.4	312.04	312.03	311.73	310.96	311.04	310.47	312.65	310.57	310.82	312.03	311.88	312.71	311.54	312.95	313.31	310.99	311.58	312.15	310.45	310.65	309.98	312.47	310.31	311.26	314.11	310.91	311.45	310
306.69	303.2	303.62	304.48	305.31	304.75	304.71	304.74	303.1	304.14	303.44	307.28	305.33	305.18	303.47	305.21	304.5	303.88	304.78	303.36	303.85	304.31	303.4	303.42	303.75	304.36	305.79	305.5	304.45	305.21	305.33	304.04	305.66	305.43	304.3	306.25	306.66	306.53	304.22	306.94	305.69	304.07	304.09	304.86	305.5	304.07	306.43	303.97	305.29	302.97
303.99	302.85	302.49	302.31	302.75	303.57	303.68	303.07	303.71	302.68	301.76	302.53	302.72	301.34	303.8	304.32	301.46	302.44	303.26	302.06	301.25	302.82	301.92	303.45	303.86	303.9	302.6	302.46	301.86	303.55	303.58	302.6	300.86	302.14	303.74	303.82	301.63	302.49	302.26	302.66	304.58	304.66	302.25	301.9	301.76	301.12	304.79	301.53	302.99	303.34
294.26	294.64	295.42	295.87	294.75	294.47	297.21	296.2	294.53	295.71	295.18	297.5	293.93	295.39	295.94	295	295.3	295.27	294.62	296.11	294.42	294.76	296.72	296	295.17	293.2	294.33	295.34	296.25	293.97	295.33	295.92	296.55	297.12	296.35	296.03	295.41	293.23	294	297.75	295.22	296.25	295.45	294.82	294.93	294.56	296.3	296.68	294.76	296.03
297.51	298.45	296.99	297.35	297.12	296.67	296.08	296.25	296.41	296.82	296.94	297.33	293.83	297.26	297.52	297.71	295.49	298.3	297.03	297.86	296.16	297.99	296.14	295.52	295.96	297.45	298.13	295.41	296.75	297.01	297.25	297.63	295.66	295.5	297.52	295.49	297.74	295.08	295.82	296.45	296.51	297.04	298.08	298.42	295.79	295.45	295.86	295.13	296.52	295.78
305.29	302.06	303.93	302.85	303.09	302.98	301.52	302.82	303.55	301.99	302.52	301.42	302.64	302.73	303.22	303.34	301.12	303.04	301.52	303.39	306.51	303.18	302.52	302.63	303.43	303.14	302.12	303.77	304.68	303.12	303.37	303.12	301.79	302.26	302.95	300.22	303.05	302.44	303.96	303.71	301.24	301.46	301.57	302.47	303.94	302.84	301.77	303.62	301.42	300.56
302.65	305.28	302.43	304.18	303.17	304.47	305.58	301.95	303.67	304.07	305.82	303.85	303.66	303.25	302.6	302	304.35	304.5	305	302.68	304.21	303.63	302.02	303.79	302.84	304.41	304.45	303.86	304.9	302.93	304	303.13	302.13	303.41	303.82	304.68	304.56	304.56	302.65	304.2	304.71	302.4	302.26	303.88	304.52	304.6	303.82	304.07	306.06	304.74
316.12	313.43	316.1	314.1	315.28	316.75	314.94	312.51	313.51	314.51	314.51	315.42	313.91	316.5	316	314.93	315.63	314.95	313.79	314.19	314.77	314.57	314.2	314.39	314.24	315.47	314.67	314.04	316.23	314.98	314.82	315.76	317.11	314.98	314.32	314.23	314.46	315.77	315.09	314.44	315.7	313.9	316.7	314.44	314.09	314.63	314.64	314.32	315.48	314.31
313.15	311.16	313.61	313.29	311.95	311.47	313.72	313.1	313.61	313.77	313.72	314.14	313.04	311.66	312.64	312.34	312.53	313.65	313.73	313.08	313.91	313.48	313.41	312.63	313.24	313.87	313.09	315.21	313.3	310.48	314.36	313.51	311.51	313.16	314.72	313.38	312.24	312.93	314.07	312.58	311.36	313.59	313.81	312.28	313.48	313.18	313.43	312.31	311.31	312.44
304.05	304.19	304.65	305.38	303.76	302.9	303.54	305.06	304.69	305.2	303.76	302.93	305.89	303.11	301.41	303.34	302.58	304.99	305.02	303.45	304.49	304.43	305.43	305.11	305	304.69	303.06	305.63	304.3	304.69	303.11	302.62	305.14	304.42	305.16	303.28	304.55	304.44	305.94	304.25	304.79	305.79	305.33	304.5	304.87	303.7	305	303.47	304.97	303.96
310.24	310.02	307.95	311.41	310.02	310.24	309.66	309.62	309.14	310.47	309.44	308.79	311.3	309	309.97	309.44	310.93	309.38	309.2	310.82	308.97	310.81	310.76	310.42	309.57	307.15	309.65	308.77	308.09	310.28	309.39	310.14	310.2	308.92	310.26	309.57	309.04	308.25	308.93	309.2	308.14	310.24	310.55	309.85	312.03	309.32	309.88	309.29	309.44	309.28
308	309	308.63	310.08	309.38	308.1	309.99	309.13	309.12	309.58	308.44	308.09	309.79	306.84	308.94	309.63	307.59	308.2	308.42	308.99	306.96	309.91	309.25	311.4	306.87	309.06	308.57	308.47	308.05	308.56	308.19	308.09	309.26	308.96	309.77	309.47	306.98	308.23	309.58	307.95	309.78	308.59	307.91	308.57	309.01	310.45	306.29	308.37	307.49	309.92
301	301.35	302.63	300.49	301.15	301.03	301.58	301.26	300.98	300.27	301.71	300.89	302.81	302.49	301.71	302.31	302.18	301.55	301.27	299.36	301.69	301.01	304.02	301.48	302.32	298.78	301.24	300.37	301.3	301.11	303.07	301.86	303.41	301.69	299.73	302.49	298.83	302.13	301.82	301.89	301.93	303.2	301.22	299.77	300.66	301.4	300.09	301.41	302.04	301.12
313.76	315.83	315.85	316.26	315.15	314.93	315.1	314.4	315.06	313.92	315.41	315.44	313.56	315.04	314.92	314.45	313.96	312.96	317.37	315.42	314.81	315.45	315.68	317.41	314.58	316.06	315.43	315.91	315.56	314.35	313.58	315.86	315.75	314.31	314.53	315.22	315.1	314.94	317.22	314.53	314.63	315.35	313.94	316.05	316	315.43	315.43	316.31	314.29	315.5
309.53	310.66	309.79	308.81	308.97	306.74	309.54	307.58	307.62	307.9	309.11	309.74	309.6	308.39	308.76	309.54	309.48	309.9	307.55	309.25	306.88	310.25	307.77	309.3	307.76	309.94	307.6	310.08	309.21	308.24	310.4	309.33	309.43	309.9	309.07	309.08	308.08	307.4	309.5	308.7	309.57	308.06	308.9	308.35	308.79	309.93	309.96	308.73	308.03	309.72
297.17	295.53	296.52	295.61	297	296.52	298.13	298.1	295.14	295.57	296.77	297.01	296.6	298.6	296.97	296.92	298.51	296.91	297.74	296.92	297.76	294.67	296.57	298.1	296.92	296.51	296.6	298.17	297.96	296.51	297.76	297.24	298.11	296.71	296.47	296.62	297.21	295.65	297.45	296.27	297.21	299.04	297.92	298.2	296.38	297.13	298.14	298.17	296.23	294.38
322.08	325.5	325.55	323.75	324.19	325.77	326.07	323.19	325.73	323.97	323.47	325.8	323.19	324.98	323.43	323.27	325.03	324.01	324.72	325.27	324.42	325.36	324.73	322.83	324.56	324.97	324.78	325.17	326.3	324.51	324.71	325.84	323.6	325.36	325.25	325.69	324.11	324.66	325.03	323.36	326.38	325.09	323.96	324.43	325.82	324.51	323.13	323.73	322.92	325.7
305.23	305.74	305.26	304.16	305.93	304.29	304.63	305.15	303.57	304.81	303.12	304.59	305.16	304.91	304.7	303.25	301.85	304.78	304.15	303.91	304.46	304.61	304.59	303.9	304.46	305.23	303.99	305.16	304	304	304.37	304.23	303.13	306.88	304.12	306.15	303.12	305.12	303.84	304.55	302.97	303.93	304.74	304.61	304.03	303.6	303.01	305.18	305.56	306.87
304.84	303.85	303.39	303.69	303.89	303.26	303.59	303.19	302.31	303.52	303.18	302.38	303.12	304.83	301.86	304.71	301.82	303.91	302.94	302.66	303.63	303.44	304.12	302.7	304.92	302.1	303.46	303.33	302.19	304.74	303.57	304.4	301.53	304.34	304.05	303.41	303.22	302.81	301.77	303.95	302.13	303.59	303.46	304.23	301.57	303.57	302.11	302.5	304.21	304.07
307.35	304.82	307.55	306.24	306.58	306.78	306.2	306.08	305.5	304.95	307.21	305.98	305.72	306.63	304.86	307.28	305.32	306.26	305.59	306.2	306.09	305.68	307.9	306.25	304.56	305.95	306.48	306.11	306.56	306.59	305.97	307.18	306.13	307.22	305.17	306.48	306.11	306.71	307.54	304.66	306.15	305.74	306.37	306.67	306.65	306.16	306.13	305.59	307.22	305.61
312.77	313.04	313.25	311.88	311.14	309.35	311.52	313.97	313.56	312	314.1	311.09	312.23	311.2	312.49	313.56	311.53	311.73	312.85	313.22	311.87	312.81	311.21	312.61	312.32	311.05	314.51	311.61	313.3	311.75	312.05	311.69	311.06	310.49	311.6	311.72	313.97	312.8	311.04	311.93	310.56	310.66	313.46	311.64	314.15	310.23	313.25	311.86	311.61	312.32
295.93	296.27	296.64	294.61	297.33	295.89	295.99	295.09	295.17	295.89	295.8	294.44	295.46	294.25	295.61	296.53	295.47	294.43	293.27	295.15	295.08	296.08	294.95	295.12	294.36	294.04	294.99	295.14	296.05	294.85	294.75	293.97	295.12	295.4	296.23	293.31	296.17	295.7	296.6	296.93	296.01	295.14	296.39	295.57	295.84	295.28	295.31	297.02	296.45	295.96
325.38	324.54	326.26	324.47	325.22	325.17	324.36	324.15	322.72	324.6	325.14	324.94	324.04	325.36	323.93	325	325.83	325.13	325.91	325.2	326.22	325.7	324.86	324.3	324.41	325.11	324.03	324.88	326.58	325.91	325.15	323.4	323.88	326.69	323.32	324.79	324.36	323.16	323.44	326.72	323.46	324.04	325.9	322.92	324.21	324.24	324.95	322.94	324.12	325.06
327.75	327.81	328.62	328.41	327.96	328.7	330.14	329.3	329.21	328.05	326.96	327.17	329.24	328.76	327.37	328.56	328.24	328.9	329.16	327.26	327.74	330.37	328.27	328.05	327.82	328.55	329.35	327.36	330.11	330.66	329.09	327.41	326.05	329.19	326.39	327.44	329.32	328.05	329.91	327.53	327.16	327.86	329.7	331.25	326.47	327.91	327.62	327.82	330.76	326.87
327.99	327.8	327.45	326.76	328.84	328.19	327.01	328.36	328.4	326.67	328.86	326.41	327.55	327.64	328.46	327.72	327.15	328.52	326.59	328.04	327.28	328.73	326.83	327.8	326.88	327.51	330.06	326.93	327.28	328.75	328.35	327.67	327.14	327.74	327.7	327.39	327.94	329.65	329.53	327.71	327.33	326.38	328.37	327.49	327.56	328.3	326.98	328.19	327.13	328.19
316.13	313.63	314.96	315.84	316.12	314.85	314.69	314.4	316.49	316.82	315.64	315.55	313.91	314.64	314.51	314.89	315.08	314.28	315.85	315.07	314.53	316.27	316.9	315.83	314.83	314.8	314.43	314.68	315.75	314.66	313.29	315.03	313.61	312.85	314.85	313.99	314.77	315.22	315.06	315.34	316.01	315.02	316.12	315.36	315.45	314.43	315.29	313.63	315.35	314.97
308.17	310.15	311.06	311.45	311.29	313.53	311.82	311.09	311.05	309.92	309.33	311.61	310.71	310.5	310.67	310.91	311.66	312.96	309.85	307.47	310.84	309.46	311.87	310.01	309.2	311.32	312.21	310.8	310.44	312.45	308.83	309.9	309.4	311.37	309.64	310.05	310.07	309.4	310.33	311.24	310.36	310.6	311.21	310.46	308.28	310.86	311.95	309.24	310.79	310.69
327.04	327.37	327.55	326.8	327.16	327.79	325.84	327.56	328.52	326.49	328.76	328.87	327.4	326.77	325.42	326.72	327.38	327.59	326.45	325.67	328.51	328.03	328.47	327.23	327.64	326.42	327.23	325.97	326.62	327.86	325.41	329.9	326.62	328.33	324.96	325.91	328.12	325.49	325.98	327.41	327.2	325.23	329.04	325.41	326.93	326.84	326.34	326.08	327.11	326.98
328.85	328.08	329.07	326.81	329.12	330.64	329.05	328.46	327.63	329.91	328.63	329.69	328.41	327.83	330.04	326.44	327.57	327.67	328.91	328.57	327.63	327.79	328.01	326.45	329.77	328.73	328.29	326.38	328.32	328.46	326.93	328.8	328.76	329.67	327.75	328.92	327.43	328.94	328.75	328.88	328	327.46	329.32	328.27	326.7	329.15	330.31	328.87	329.03	328.44
328.35	326.76	328.52	327.34	328.28	328.15	328.69	327.3	327.69	328.56	328.7	326.32	328.82	328.04	327.89	330.7	327.19	329.65	326.83	327.41	327.07	328.84	326.36	328.85	328.41	329.02	329.79	327.44	327.13	326.38	328.65	325.99	327.8	327.52	328.49	327.72	327.77	328.43	326.78	328.34	328.35	328.91	327.17	327.47	326.18	327.82	330.19	327.31	328.18	330
316.02	316.98	315.93	314.64	316.28	314.86	315.3	316.23	315.82	314.89	314.98	314.6	316.05	317.73	315.96	314.84	315.4	317.78	315.95	314.86	315.4	314.34	314.87	315	314.58	315.37	317.27	315.26	315.14	315.37	315.6	315.99	314.96	316.19	315.49	314.95	314.97	316.54	315.91	317.35	316.04	314.9	316.12	316.85	316.83	316.56	315.72	317.7	315.16	315.43
314.99	313.65	315.83	312.74	314.93	313.49	312.57	313.35	313.82	311.62	316.24	314.55	313.64	313.05	314.74	313.26	313.16	314.85	312.92	316.22	313.12	313.46	313.49	313.11	313.58	313.23	312.48	314.12	314.66	313.11	313.99	313.08	314.25	314.56	313.39	313.57	313.35	312.69	314.66	313.51	313.19	312.89	315.63	312.94	314.06	312.84	313.37	311.93	314.62	312.53
303.71	303.44	304.95	303.2	303.98	304.06	302.26	304.75	304.29	304.99	303.91	305.19	304.5	303.69	303.56	305.63	304.27	303.49	304.48	303.92	303.05	304.3	303.42	301.52	304.32	302.61	304.12	304.02	303.89	304.26	305.22	303.61	304.04	303.24	303.33	305.44	305.02	301.76	303.7	304.26	304.17	305.5	304.98	303.75	303.96	305.14	303.39	305.28	305.29	304.97
302.11	301.35	300.69	301.4	302.92	303.05	302.72	301.89	302.77	303.05	302.02	302.66	302.52	303.02	303.2	302.79	301.29	301.99	303.35	302.05	301.38	301.62	303.99	302.26	302.92	302.27	302.07	303.92	302.16	301.97	301.91	302.93	300.97	301.94	301.18	303.81	301.69	303.01	304.18	301.4	301.04	302.05	302.37	303.44	301.76	300.75	303.27	303.63	301.83	302.36
301.04	302.05	301.58	299.46	301.06	300.18	299.62	300.64	302.99	300.87	302.69	300.5	300.11	301.95	301.21	300.89	300	300.19	300.61	301.41	299.44	302.24	301.48	301.52	301.11	300.51	300.97	301.07	302.76	301.11	301.99	300.81	299.4	299.81	301.53	302.83	302.31	300.06	301.28	301.76	299.64	301.93	300.23	299.4	299.85	300.23	300.83	299.38	301.74	303.36
317.75	317.53	318.7	317.58	317.99	318.95	320.39	318.55	319.01	318.08	318.06	316.89	317.95	318.66	317.86	318.08	318.25	318.14	317.48	318.4	318.59	318.7	317.74	317.9	317.38	318.62	319.06	317.05	315.82	318.21	316.69	318.08	316.92	318.45	317.39	317.79	319.64	317.92	318.03	318.41	318.2	319.64	316.55	317.67	317	318.97	316.87	317.64	318.08	319.14
313.47	313.84	314.42	316.96	314.37	314.35	313.07	314.31	317.12	313.96	316.51	314.47	313.73	314.02	313.18	315.15	315.48	315.74	315.11	314.93	317.57	315.86	314.89	314.75	315.42	316.12	315.67	313.88	314.96	316.46	315.85	315.3	314.97	314.57	314.46	314.8	314.5	312.54	314.41	314.86	314.75	315.16	315.44	314.89	314.95	315.43	315.63	314.05	314.74	315.59
318.63	317.84	318.57	317.16	317.93	316.78	319.29	318.94	319.32	318.14	318.46	319.24	318.45	317.63	317.99	318.99	317.99	316.99	317.45	315.36	320.06	318.46	319.71	320.35	318.21	319.84	317.43	316.19	317.71	319.15	316.84	318.44	317.88	318.55	317.29	316.85	317.21	317.76	318.53	315.47	318.15	316.35	319.26	317.05	317.69	317.73	318.33	317.6	319.59	319.68
314.66	315.74	316.42	314.59	314.82	314.22	315.03	315.52	315.61	314.52	314.74	316.17	315.02	315.71	316.87	318.02	316.46	315.29	317.43	315.33	316.65	317.16	316.35	315.93	316.15	314.69	315.79	315.76	314.03	315.65	316.2	314.81	316.68	316.66	317.18	316.16	314.55	318.24	314.72	316.71	316.33	316.35	315.03	316.96	315.44	316.36	316.73	315.6	315.9	316.72
312.76	312.05	310.37	313.09	314.46	310.73	312.16	313.55	313.82	313.33	311.48	310.95	311.58	313.06	311.38	312.02	311.22	312.7	313.5	314.07	312.56	311.89	313.91	311.21	312.73	310.31	311.42	310.01	312.76	313.37	309.86	313.47	312.42	312.51	311.56	313.02	309.03	312.43	312.73	311.74	312.73	312.7	309.89	311.22	310.24	312.65	312.41	312.77	311.81	312.46
301.98	302.61	301.42	302.75	301.55	301.76	304.42	303.02	301.95	303.33	301.53	301.38	303.63	304.32	301.86	300.83	303.16	301.79	303.15	302.13	302.03	302.93	302.83	304.83	303.73	302.8	304.16	304.68	302.55	302.49	302.22	300.55	303.41	302.5	301.47	303.7	302.51	301.09	302.7	302.79	303.2	302.4	303.66	302.34	303.23	301.3	301.45	301.62	303.16	299.67
294.83	295.28	296.31	292.69	294.95	294.95	294.68	295.63	293.69	295.16	294.78	293.41	295.64	294.09	296.29	296.93	294.32	296.36	296.07	294.52	294.52	294.47	295.73	293.92	294.32	295.01	295.65	294.6	294.58	295.06	293.8	293.79	295.13	295.61	295.18	295.32	293.99	294.54	295.54	295.35	297.12	293.71	296.32	297.28	295.32	295.1	294.31	293.41	294.55	293.98
326.65	329.03	328.56	327.28	326.71	327.15	327.4	327.59	328.37	327.04	329.13	329.17	327.81	327.63	327.65	327.65	330.04	329.24	327.67	327.07	325.46	328.05	328.93	328.03	327.86	326.83	328.79	326.58	327.12	327.42	327.7	326.89	327.2	327.78	328.67	329.03	328.06	328.16	328.89	330.26	327.27	326.19	327.08	327.05	328	328.18	328.95	329.08	328.2	327.64
302.22	301.17	298.48	302.44	300.79	299.31	301.72	301.88	302.2	300.29	298.81	302.16	300.74	300.34	299.85	302.35	300.99	300.3	302.56	299.75	300.89	300.19	301.32	300.85	303.21	300.24	300.87	299.96	303.06	300.89	301.95	303.3	301.37	299.02	301.27	301.7	302.19	301.46	299.84	301.52	302.48	300.65	300.84	300.79	299.81	302.18	302.24	300.58	301.91	300.57
297.92	293.28	294.97	295.63	294.92	292.91	295.77	294.87	295.52	294.42	296.64	295.43	295.13	295.94	294.92	294.67	295.29	294.84	294.98	294.71	295.24	295.79	295.26	295.37	294.68	293.45	296.28	295.31	296.88	295.17	294.59	295.02	296.31	294.74	295.15	294.56	295.35	294.33	294.72	292.86	296.15	294.95	296.64	295.86	294.14	294.5	294.46	295.31	295.86	297.26
320.01	320.01	319.09	318.59	319.56	320.01	318.52	318.41	318.27	317.85	320.83	320.46	317.69	318.54	320.75	322.08	318.34	317.63	318.59	320.81	319.68	318.1	319.59	318.69	320.18	318.2	319.71	315.97	318.6	319.57	319.66	320.07	320.8	320.29	319.33	319.23	319.83	317.77	318.92	319.1	319.74	319.16	321.96	320.44	319.66	317.21	318.85	318.6	319.75	319.59
315.18	315.8	317.32	316.36	315.65	316.99	314.35	317.06	316.8	316.44	316.8	313.92	317.61	315.92	315.87	315.35	316.27	316.95	315.26	314.86	315.78	315.27	316.29	316.1	315.13	314.4	314.43	316.07	317.09	314.94	315.89	317.02	315.61	316.97	316.97	314.71	314.84	315.06	316.82	315.49	314.59	317.51	315.14	318.56	315.48	315.65	313.12	315.39	316.24	315.32
319.15	318.59	318.78	318.99	319.38	318.78	319.08	318.76	319.7	319.08	317.1	318	317.55	318.73	317.35	316.38	319.29	316.83	318.19	318.85	317.52	319.24	319.67	319.65	316.72	319.12	320.09	319.01	320.27	320.82	318.54	316.69	317.83	318.34	319.53	320.32	318.5	317.39	318.9	318.89	318.59	318.4	316.79	317.72	318.56	318.02	318.74	319.19	319.48	316.7
305.02	305.26	305.76	305.44	307.02	306.47	307.02	304.76	303.89	304.91	304.45	306.9	305.05	306.48	304.8	304.41	305.74	305.22	307.15	304.82	304.78	303.97	305.48	305.05	305.48	304.57	306.04	306.82	305.38	305.36	306.5	304.22	305.71	304.27	304.84	304.64	306.67	304.75	303.8	306.07	306.68	304.27	306.93	305.94	304.54	307.02	304.4	305.43	305.33	305.18
307.91	306.42	310.21	310.65	308.07	308.31	308.09	309.68	309.44	308.15	307.99	307.05	308.9	309.57	307.11	308.07	307.9	307.56	307.08	308.67	308.22	307.71	309.54	308.64	308.15	307.5	308.96	308.71	308.63	308.11	308.07	308.93	308.09	308.4	309.56	309.82	308.35	307.27	310.7	309.85	309.68	307.95	309.48	307.62	310.33	309.41	310.19	310.27	310	308.06
319.01	318.15	319.38	317.04	316.9	318.26	318.03	317.69	319.36	319.77	318.7	317.71	319.51	319.63	317.78	317.07	319.66	317.8	317.16	320.76	318.86	320.41	319.69	319.9	319.36	319	318.49	318.68	318.63	316.39	317.96	318.47	318.36	319.2	317.98	319.34	318.14	317.95	318.62	317.97	318.32	318.34	319.36	318.01	318.81	317.58	319.5	319.88	317.85	318.79
311.76	312.6	311.63	312.69	313.04	314.01	311.89	313.47	312.6	313.05	312.06	311.31	311.99	311.13	312.24	312.16	312.38	312.5	313.73	312.91	314.88	313.3	312.33	312.8	313.03	313.15	312.46	313.32	314.32	311.37	312.07	312.75	313.23	312.56	312.2	310.55	312.06	312.6	311.53	313.65	310.96	313.62	312.54	311.52	312.61	313.35	313.6	313.24	312.05	312.82
304.59	301.99	302.7	303.39	304.43	304.74	304.5	303.39	302.45	303.59	303.69	302.72	304.97	302.76	305.03	303.02	303.38	301.75	304.79	302.93	303.12	304.37	301.18	303.31	305.06	303.68	302.05	301.84	303.47	304.95	303.31	304.14	304.57	303.66	303.43	303.88	304.23	303.74	302.72	301.9	305.08	303.14	303.5	302.45	303.72	302.13	303.82	303.26	305.29	303.09
316.61	317.66	317.19	317.55	317.32	317.66	317.21	317.45	318.03	317.53	317.27	316.26	317.24	317.69	316.63	316.41	318.79	316.4	318.34	316.87	315.42	317.84	317.69	318.55	315.56	317.43	317.48	318.31	317.88	315.77	317.29	317.67	316.45	317.55	317.46	316.96	317.73	316.61	317.93	319.29	317.49	317.04	316.53	317.2	317.82	317.03	317.57	317.34	318.5	317.72
305.57	303.2	305.99	305.74	303.72	304.68	305.24	303.97	304.69	303.72	304.73	304.51	302.85	304.72	302.86	303.6	303.86	305.79	303.25	304.55	305.09	305.24	303.43	304.86	304.27	304.75	303.14	304.35	303.81	306.88	304.27	303.85	304.76	302.9	304.61	305.35	305.43	303.72	303.96	304.53	302.79	304.47	303.38	304.4	303.8	305.46	303.01	304.24	304.55	304.99
315.16	316.12	314.81	313.97	314.09	316.87	314.05	312.82	314.22	312.82	316.6	315.3	315.03	314.82	314.08	314.64	315.27	315.57	316.27	315.1	315.34	315.9	315.23	314.88	313.42	314.2	314.54	314.89	314.78	315.15	315.51	314.82	315.89	313.95	316.58	315.16	314.48	315.99	315.11	313.75	314.81	314.49	315.36	315.02	313.84	314.11	314.51	317.4	316.55	315.19
314.95	312.16	312.54	313.76	311.86	313.66	312.57	312.72	310.53	313.24	312.38	313.56	311.18	311.89	312.42	312.7	310.95	312.44	312.9	312.49	312.25	313.43	312.76	313.42	311.95	313.04	312.25	313.99	312.14	313.29	311.48	312.8	312.56	312.87	311.06	312.39	313.24	312.91	313.01	314.55	313.65	311.53	311.82	310.31	311.63	313.11	311.65	312.2	313.81	314.3
304.13	304.56	302.88	304.16	305.83	301.66	302.6	302.95	305.04	303.49	303.23	302.64	302.29	303.49	304.65	302.64	305.28	302.24	304.09	303.78	302.68	303.62	303.59	302.53	303.43	304.45	303.51	304.7	303.35	302.9	304.06	306.26	303.82	304.94	303.17	303.79	301.58	300.56	303.42	302.47	303.57	303.6	303.98	304.27	304.69	303.77	301.94	303.46	305.2	303.7
296.38	296.91	297.53	295.51	295.69	296.5	298.07	295.06	295.06	295.75	296.44	296.22	296.9	297.04	296.13	296.82	296.77	296.24	296.56	294.99	297.67	297.63	296.66	296.57	296.89	298.48	297.46	296.21	296.67	296.66	296.01	298.83	295.56	295.57	295.07	294.73	297.47	297.93	296.81	297.45	296.66	295.83	295.64	295.67	296.72	297.21	296.44	297.78	297.71	295.34
314.02	314.37	315.28	315.62	314.85	312.97	314.92	315.05	313.2	311.51	314.96	313.64	314.12	314.38	313.93	313.54	313.85	313.11	313.68	313.99	314.18	314.02	313.94	315.64	313.81	313.71	315.04	315.33	313.37	311.86	314.31	313.78	313.1	312.75	314.91	312.21	314.49	314.43	313.7	314.23	313.65	314.03	313.46	311.09	313.61	314.07	313.85	314.04	314.99	311.97
305.05	304.41	302.29	303.54	303.46	304.6	303.84	303.88	304.71	302.45	301.93	303.93	303.23	304.07	303.16	304.83	303.54	303.81	303.32	305.94	302.13	304.27	301.76	302.6	304.71	302.8	302.55	304	302.59	301.96	301.1	302.36	303.59	304.59	302.43	302.12	302.7	303.09	303.58	303.98	303.25	303.58	303.57	300.7	305.1	302.99	304.19	302.82	303.74	302.72
305.35	304.27	303.51	305.26	303.72	304.27	304.97	304.74	304.78	304.11	304.62	304.33	305.97	305.91	304	304.11	303.48	304.47	303.81	303.63	305.65	305.57	304.33	304.3	304.14	303.6	305.97	305.7	303.99	304.81	305.42	303.62	305.41	304.78	303.51	305.8	302.48	304.95	304.57	303.81	305.09	303.72	304.18	304.13	305.14	304.97	305.98	303.45	303.76	305.43
318.19	317.49	318.26	317.81	316.98	317.74	316.95	316.29	318.86	316.83	317.11	318.44	315.97	317.19	318.48	317.98	315.14	317.6	316.99	316.59	318.5	318.79	319.15	316.43	318.05	317.76	318.73	318.25	316.63	316.14	318.08	318.83	316.93	319.06	317.78	317.81	317.06	316.31	316.13	318	317.44	317.95	316.5	316.43	317.04	317.43	316.92	316.81	318.77	319.42
310.8	307.98	310.74	309.35	309.73	309.49	309.71	310.28	309.39	310.8	310.26	309.47	308.16	311.62	310.72	310.34	311.66	309.81	308.02	309.35	310.35	310.27	309.54	308.88	310.01	309.8	309.41	309.73	309.81	309.93	310.72	309.05	310.72	308.86	308.92	309.46	310.62	309.65	308.79	311.11	310.12	310.26	309.65	309.43	309.77	311.54	311.47	309.58	311.48	309.1
320.35	318.33	317.63	317.65	319.02	317.56	318.61	317.9	317.13	317.17	319.78	317.89	319.77	316.64	319.42	317.38	316.79	319.69	318.57	319.65	318.07	318.16	318.39	319.83	317.4	318.4	318.37	319.38	317.49	318.27	316.24	317.39	317.89	317.72	318.58	319.41	319.48	318.02	317.21	317.96	318.22	316.69	317.34	318	316.97	317.48	317.61	318.41	318.27	318.73
304.37	305.15	306.88	304.26	305.17	305.49	304.87	304.98	304.86	304.08	304	307.23	305.98	303.44	304.78	304.52	303.35	305.37	307.26	306.41	303.74	306.13	305.82	305.77	306.24	304.09	305.2	304.99	305.9	305.61	303.92	304.43	306.59	305.03	305.09	303.07	305.17	305.78	307.28	305.62	306.22	306	304.19	305.33	306.33	304.56	305.37	305.65	305.62	303.93
295.5	295.1	297.29	298.19	295.48	293.6	295.12	294.93	294.85	294.18	296.07	294.23	295.72	295.03	295.56	294.5	291.96	294.83	295.52	294.64	295.59	294.4	294.51	294.26	294.23	294.47	295.18	295.41	295.02	296.42	294.94	295.29	295.55	295.53	296.11	295.78	296.49	295.8	294.05	295.38	295.6	294.43	293.98	296.09	295.43	295.9	295.22	293.08	293.41	293.71
314.8	314.96	314.47	314.66	316.55	314.59	314.44	314.08	315.8	315.04	316.16	313.55	316.34	315.78	315.59	315.5	313.26	314.8	315.12	314.47	314.5	314.22	315.75	314.64	312.43	314.73	315.71	315.13	313.91	315.42	313.16	314.04	316.05	315.47	314.79	315.39	314.29	314.52	314.83	314.18	316.59	314.78	314.01	313.79	313.45	314.93	314.25	314.14	313.77	313.96
302.77	301.61	302.99	303.15	302.28	302.65	301.88	302.86	301.05	302.28	301.63	302.61	303.14	301.34	302.39	302.74	303.52	303.15	301.61	302.6	301.33	301.77	301.91	302.81	301.68	303.21	303.31	303.3	303.69	302.43	302.25	301.51	302.29	301.81	303.11	300.85	303.2	302.66	303.35	302.35	303.09	302.01	305.26	301.86	301.64	301.84	303.03	301.98	303.72	302.18
304.35	303.09	302.43	303.03	304.27	303.3	303.61	303.35	304	303.9	303.8	303.86	301.69	302.05	304.12	300.91	301.66	303.37	302.92	302.77	305.22	301.22	302.97	305.14	301.99	303.23	303.02	305.02	303.95	303.15	304.42	303.6	304.31	302.62	303.74	304.39	302.69	303	303.2	304.6	305.71	304.54	305.17	303.22	304.23	303.77	303.58	304.86	303.53	304.27
327.44	328.77	326.52	325.72	328.2	327.18	328.38	327.75	327.61	327.94	327.61	327.68	327.57	326.75	328.15	327.45	329.29	328.13	327.07	327.77	327.49	327.52	328.68	328.82	326.72	328.04	327.58	327.54	327.82	325.75	328.65	327.44	329.16	327.34	327.46	328.16	328.26	326.45	328.18	329.64	329.27	327.04	326.5	328.88	328.86	328.21	328.34	327.58	328.36	328.22
304.04	302.84	304.39	304.07	302.26	303.75	303.01	304.48	303.12	303.29	302.65	303.41	301.89	303.15	304.32	303.88	302.86	302.95	302.53	301.81	301.99	303.81	304.11	303.8	304.49	304.62	303.39	303.38	303.59	302.85	302.53	304.4	303.47	304.2	301.65	304.41	304.34	303.83	303.45	303.65	304.99	305.05	303.65	303.27	304.15	303.43	304.68	303.45	305.67	303.43
312.46	312.31	313.3	312.89	312.12	312.69	312.97	315.31	313.24	314.33	315.71	314.36	314.53	313.03	314.32	313.41	313.48	314.46	314.73	314.4	313.89	314.2	313.2	313.76	313	313.53	315.92	314.13	315.01	314.66	314.28	313.15	313.91	313.26	313.22	314.65	313.68	315.21	315.58	313.85	313.83	314.93	314.77	315.95	314.12	312.79	314.54	312.28	313.48	314.49
309.56	311.36	310.02	310.65	309.36	312.61	308.84	310.64	310.25	308.18	310.12	309.13	309.81	310.72	308.7	311.65	311.3	309.89	310.09	309.94	311.32	310.04	306.97	309.81	309.49	311.06	310.08	311.15	311.08	309.69	309.43	309.73	310.83	311.85	309.98	309.5	310.9	310.62	309.89	307.58	308.53	309.19	308.65	307.83	311.33	310.54	309.58	312.18	309.74	312.58
317.81	318.94	318.09	319.41	320.2	319.95	319.31	320.42	318.63	318.73	319.79	317.88	318.52	316.83	319.38	318.52	319.21	319.6	318.62	319.12	317.75	317.65	319.41	318.93	318.32	317.43	319.27	317.52	319.5	318.74	317.89	318.7	319.44	316.84	319.2	319.92	319.1	318.29	318.05	318.23	317.23	318.16	318.65	318.99	318.88	316.74	318.31	320.04	319.25	318.5
326.32	326.36	325.92	324.32	326.88	324.76	324.52	323.54	325.66	326.41	325.04	324.69	326.36	324.97	326.74	325.73	324.94	324.81	326.16	328.02	324.5	324.9	324.18	326.24	326.06	326.64	323.76	325.9	324.3	325.64	326.05	325.74	325.85	324	325.34	325.52	325.44	323.65	325.48	325.66	325.59	325.31	324.92	325.31	324.38	326.57	323.9	325.41	324.55	325.71
318.06	320.5	320.9	320.3	318.58	319.89	319.46	317.68	320.44	321.33	318.92	318.49	318.34	321.07	318.08	318.69	319.46	319.47	318.81	318.47	319.02	318.98	319.84	320.09	319.64	319.92	318.66	320.49	319.38	319.61	318.72	318.3	320.05	319.29	320.47	319.72	320.01	320.36	318.69	317.51	318.35	318.89	317.21	318.13	320.29	318.88	319.37	319.28	319.93	319.59
328.08	326.55	328.83	326.42	325.71	328.07	328.73	327.44	328.65	328.19	325.65	327.2	326.81	328.1	328.22	328.15	327.42	327.3	326.78	327.74	328.13	327.56	328.33	329.23	327.83	329.46	326.93	326.02	327.85	326.53	328.09	326.97	330.46	328.45	328.47	329.52	327.9	329.57	327.47	327.19	327.91	328.25	327.74	328.31	328.07	328.76	327.54	327.54	327.85	329.16
299.99	299.66	301.33	299.56	303.22	300.34	301.54	299.32	299.43	301.01	300.83	300.46	300.9	302.32	301.69	301.93	301.44	299.45	299.8	300.89	301.85	301.65	300.18	299.73	301.01	301.1	301.3	300.01	300.84	299.82	300.11	301.19	301.53	301.38	300.71	300.83	301.83	299.65	299.96	299.66	299.74	301.56	300.57	301.38	302.55	300.49	301	301.97	301.55	300.79
303.56	303.46	303.96	303.44	305.01	302.95	302.98	302.9	303.25	302.62	304.18	304.31	303.13	303.66	302.76	302.74	304.96	302.58	303.73	304.09	302.77	303.55	301.99	302.71	302.8	303.14	303.79	303.72	302.27	302.73	303.36	303.26	305.62	302.5	304.21	301.96	304.26	302.99	303.52	302.8	304.64	303.46	305.78	304.89	303.64	305.04	302.46	303.33	304.39	300.69
304.42	306.33	303.6	303.61	305.37	304.67	305.76	304.81	304.72	303.07	304.77	305.43	304.14	304.46	303.48	304.21	304.33	304.93	303.38	305.26	304.01	304.13	303.92	304.97	304.67	303.11	304.57	303.48	305.81	305.78	304.27	305.6	306.22	303.81	305.16	304.65	305.67	302.92	303.81	304.22	304.5	303.45	304.91	305.16	303.05	305.21	305.1	302.6	304.84	304.9
316.01	317.8	315.73	316	315.84	314.83	315.86	315.62	316.12	314.18	316.71	314.84	315.95	315.07	315.95	313.18	315.42	315.6	316.07	317.19	314.73	317.45	316.49	317.37	317.71	316.32	317.32	315	315.78	313.62	314.46	316.74	315.67	315.74	315.8	316.08	315.58	315.93	316.4	318.46	316.96	315.66	317.2	317.03	315.56	315.68	316.15	315.47	317.45	315.83
296.04	294.56	296.34	293.92	294.71	295.9	296.33	295.74	295.6	295.16	294.41	293.26	295.48	293.59	295.95	295.57	293.01	294.47	294.57	296.44	295.31	297.12	295.77	296.45	294.19	295.01	294.2	296.87	296.05	294.2	296.05	294.04	294.76	296.09	295.37	295.26	296.59	293.96	296.81	294.6	294.16	295.35	295.9	294.91	296.75	295.54	295.01	295.55	295.09	294.96
315.11	313.83	313.78	313.42	315.21	312.14	314.59	314.45	315.25	314.27	312.97	312.1	313.4	314.57	312.59	314.95	314.8	314.67	314.4	313.81	313.97	313.47	314.92	313.78	313.92	313.96	314.26	314.06	312.13	314.17	314.99	313.63	313.42	313.17	312.4	313.85	313.95	313.02	313.14	315.84	314.16	313.41	314.71	312.39	314.27	312.68	315.38	312.03	315.23	313.92
327.75	328.59	329.28	328.1	328.79	329.18	328.57	328.15	328.08	329.2	327.32	327.37	327.73	329.39	329.16	327.67	327.38	326.81	328.53	328.6	327.89	328.54	327.62	330.93	329.46	327.77	329	328.05	329.27	328.54	328.76	329.05	329.15	327.93	329.05	327.47	328.4	327.7	328.65	330.06	329.02	327.2	329.61	329.6	328.58	328.74	327.57	329.26	330.3	329.33
294.27	294.5	294.02	293.7	295.21	292.31	294.61	295.77	293.47	295.24	294.07	293.76	293.45	295.02	293.64	294.76	292.88	295.28	293.85	293.2	293.77	293.32	295.06	294.02	293.18	291.67	293.6	292.46	292.77	294.68	292.01	294.45	295.12	293.09	294.63	293.57	295.62	292.46	294.2	294.83	295.36	295.69	292.79	295.37	295.94	293.07	291.85	296.01	294.57	293.51
310.34	311.87	312.57	309.39	312.07	309.67	311.03	312.22	310.28	311.44	311.99	310.15	310.81	310.72	310.95	311.26	309.59	310.64	313.19	310.78	310.98	309.93	313.03	311.09	311.37	313.02	311.23	311.63	310.2	309.29	310.35	311.23	311.99	310.17	308.76	311.46	311.45	311.28	310.8	310.64	311.32	310.17	309.87	310.37	311.22	310.23	311.52	311.02	312.13	311.12
304.05	303.2	302.51	306.26	303.54	303.78	302.81	303.31	303.74	304.24	304.35	303.95	304.16	304.26	303.86	302.43	304.12	303.79	303.63	304.72	305.37	301.92	304.76	305.46	303.75	304.46	304.33	304.78	304.97	304.57	306.69	304.04	304.85	304.61	302.18	305.27	302.29	303.45	303.6	303.93	304.89	305	302.51	304.46	304.79	304.83	303.04	307.02	304.24	304.36
317.58	316.28	317.68	314.48	315.78	314.37	316.36	315.44	317.57	314.37	315.93	316.29	314.18	316.91	317.04	316.27	317.89	316.53	316.78	317.31	316.1	314.62	316.82	315.78	316.48	318.03	316.98	316.64	316.69	318.33	315.08	315.07	319.28	315.83	317.44	316.38	315.74	317.12	315.12	317.11	317.18	317.21	314.89	315.94	315.81	316.57	314.75	316.82	316.96	317.15
316.31	314.8	316.66	315.32	314.16	316.17	314.57	313.65	315.15	315.45	316.17	314.06	314.9	314.46	315.8	314.36	315.43	315.76	313.44	314.72	315.56	314.78	313.68	313.29	316.29	316.17	314.88	314.15	314.37	314.86	314.25	314.73	313.14	314.99	312.8	315.54	315.15	315.08	316.11	316.53	314.13	314.13	314.14	315.33	314.3	315.22	314.84	315.54	313.74	314.59
309.18	308.34	309.7	308.33	309.42	308.98	309.32	309.61	308.03	309.59	309.27	308.47	309.84	309.62	310.74	306.61	309.27	308.89	308.09	308.59	309.69	307.74	309.99	309.73	309.51	308.51	307.92	308.08	309.8	309.48	309.66	307.55	308.31	308.75	308.65	311.13	309.29	308.58	308.7	308.64	307.93	309.32	307.46	308.56	309.29	309.15	308.68	309.92	307.65	310.23
301.52	302.36	302.33	303.2	302.48	305.85	301.28	304.69	302.87	302.53	305.33	302.31	303.62	303.84	303.31	301.49	301.44	303.11	302.5	303.38	302.09	302.58	301.2	301.85	301.33	303.28	302.36	301.71	302.51	301.21	303.23	301.49	301.51	302.76	302.74	302.64	306.07	300.37	301.8	301.52	304.02	301.68	301.87	303.61	303.24	302.78	302.8	301.92	303.78	301.57
314.05	312.97	313.28	314.91	314.5	314.86	314.78	315.13	313.62	314.25	314.87	314.94	316.39	312.89	314.16	312.6	314.27	314.22	317.01	315.64	313.77	313.63	314.58	313.74	315.66	315.47	313.93	312.34	313.41	314.99	313.56	312.49	314.49	313.73	314.03	314.58	312.24	313.12	315.22	313.87	312.87	314.32	313.84	313.34	314.4	313.96	315.61	313.69	312.11	314.07
325.29	326.02	324.66	325.58	327.14	325.24	325.42	323.98	326.27	325.94	324.95	324.19	325.78	324.43	324	325.8	325.53	325.64	326.34	326.06	325.82	326.01	324.52	325.24	324.96	324.26	326.82	323.9	325.24	326.35	324.54	325.58	325.43	325.48	326.36	326.62	325.84	324.12	324.42	325.89	325.48	325.4	325.97	325.61	326.06	324.97	323.77	325.29	325.8	326.88
305.52	305.62	306.5	304.61	306.6	304.81	305.77	305.09	305.71	306.48	304.42	305.6	304.08	306.03	303.76	305.57	304.73	306.27	303.94	306.84	305.3	306.98	306.51	306.21	306.43	305.59	306.61	305.12	305.43	306.59	304.64	305.83	304.39	308.19	306.24	307.07	306.15	305.64	307.6	304.54	305.03	305.87	304.08	306.9	306.62	305.81	306.11	306.74	303.96	306.98
303.1	302.14	303.13	301.98	302.11	302.94	301.31	302.42	303.73	304.01	302.52	300.93	303.68	301.58	303	301.11	302.33	304.8	302.66	300.98	302.84	302.21	302.46	301.67	301.37	303.08	302.27	301.22	300.71	302.01	303.13	301.39	302.17	303.51	304.81	303.1	301.88	302.74	303.63	304.45	303.22	303.49	301.15	302.53	301.62	302.66	303.67	302.26	303.56	303.38
323.81	323.87	326.2	323.76	324.24	325.81	323.11	324.29	325.66	325.83	322.62	323.8	324.69	325.5	325.29	323.3	325.09	325.83	325	323.95	325.18	324.46	323.53	326.03	322.77	324.74	324.58	323.58	324.5	325.91	323.48	324.36	324.9	323.9	325.03	324.58	325.24	324.25	326.24	324.1	324.05	323.18	326.24	324.41	325.55	323.66	324.68	326.23	324.86	323.79
306.21	307.13	307.62	306.57	306.58	305.95	306.23	304.09	306.4	305.54	307.18	307.98	305.86	307.52	306.05	306.3	304.51	307.98	307.25	305.98	304.57	306.2	307.77	307.16	306.95	306.06	305.79	307.37	307.45	307.52	306.54	307.88	305.58	307.63	306.92	305.49	306.58	306.16	306.51	304.9	307.62	305.56	306.36	305.99	307.12	305.3	306.33	307.03	306.52	307.93
302.51	304.6	302.94	303.94	305.25	305.48	304.57	305.55	304.72	304.69	306.89	306.1	304.46	306.13	304.58	304.43	305.05	306.04	304.77	305.12	304.01	305.08	304.21	304.52	304.52	305.87	304.34	305.12	305.9	303.85	304.07	305.77	305.06	303.56	306.07	304.46	304.67	304.49	305.04	304.42	304.78	306.66	305.05	307.07	305.13	307.16	306.3	306.61	305.81	304.69
300.85	301.28	300.79	300.47	302.97	301.26	301.59	299.54	301.55	301.81	301.91	301.04	301.16	302.35	299.94	300.74	299.58	298.93	300.98	300.06	300.83	300.32	300.22	300.47	301.58	301.52	301.02	301.3	301.47	302.43	301.07	300.75	299.88	302.38	300.49	300.9	299.78	300.65	301.6	301.57	300.69	299.32	302.1	300.32	302.35	301.83	300.13	300.11	300.45	301.55
316.07	317.35	317.81	315.59	317.83	317.28	317.14	317.51	316.14	317.87	318.58	317.01	317.41	319.33	318.02	317.72	317.87	316.72	317.63	317.17	318.75	319.21	317.09	318.92	317.47	316.84	317.26	314	317.58	318.59	317.07	317.04	316.98	317.47	318.21	315.38	317.67	315.69	318.44	315.86	316.85	317.72	317.48	317.77	315.74	317.9	316.1	316.88	316.64	315.83
325.6	323.78	325.52	323.65	323.7	323.77	324.66	323.85	323.47	324.79	325.84	323.89	324.41	323.67	324.48	325.51	323.33	325.09	323.7	324.93	324.26	326.01	324.14	324.65	323.19	325.65	323	324.53	326.3	324.46	324.29	326.41	324.4	325.37	324.27	324.27	325.17	325.08	323.44	324.5	324.79	324.2	324.04	324.36	326.23	325.25	326.62	324.2	325.28	324.15
318.73	318.13	319.45	319.01	318.61	316.96	318.6	320.46	318.06	318.65	319.61	317.83	318.85	318.93	317.97	317.41	319.13	318.77	316.22	317.98	319.77	319.08	318.1	317.47	318.12	318.88	318.35	319.04	318.14	318.99	315.57	319.69	316.21	318.73	316.14	319.05	318.52	318.1	318.91	318.23	318.78	316.66	317.81	316.93	317.37	316.04	318.33	317.44	320.26	318.74
311.57	310.73	314.93	312.56	311.11	313.74	312.34	313.33	311.01	311.75	311.19	312.32	311.83	311.54	312.17	313.74	312.58	313.49	311.64	314.24	312.66	312	311.97	313.31	312.36	310.05	312.79	313.14	313.71	310.33	313.77	313.21	314.64	311.16	311.42	312.52	312.31	313.1	312.34	312.55	311.07	313.17	312.86	311.1	311.72	312.36	311.87	312.17	311.9	313.1
305.47	303.06	303.64	305.14	303.89	303.09	306.06	304.18	304.42	305.78	305.67	305.11	304.2	305.51	302.57	303.68	303.22	304.3	303.74	304.2	304.22	304.56	305.93	304.95	304.31	301.47	304.03	305.61	304.27	305.59	303.72	303.53	304.96	305.02	304.38	305.15	304.42	305	302.4	304.87	304.9	303.37	305.07	304	304.52	304.26	303.79	305.93	302.86	304.95
303.22	303.73	303.31	302.58	304.17	302.72	304.02	302.49	303.64	304.31	301.99	303.98	303.03	302.58	302.72	302.7	302.32	303.42	302.24	302.29	303.58	303.31	303.33	300.92	301.39	303.44	301.5	301.71	301.45	302.41	303.03	303.46	303.56	302.77	303.54	303.18	303.17	305.47	302.45	302.12	302.26	303.46	304.5	303.26	302.9	303.12	302.65	302.36	304.24	302.81
316.06	317.25	315.41	313.68	314.69	315.73	315.51	314.77	316.18	316.64	315.36	314.77	315.87	314.28	313.55	313.11	313.31	314.43	313.96	314.4	313.85	316.76	314.19	314.56	313.38	313.33	312.88	313.47	314.25	313.55	315.12	315.75	314.67	313.5	315.55	313.92	315.9	314.44	313.78	314.66	315.08	314.43	313.57	313.68	314.02	313.72	316.11	314.9	315.26	313.16
323.39	325.23	324.48	325.4	325.3	324.77	326.5	326.04	326.66	327.44	325.97	324.48	327.05	326.27	325.33	326.41	325.39	326.63	325.22	325.73	324.9	324.76	324.07	324.37	324.47	324.66	325.44	325.43	325.8	326.06	326.03	324.58	324.11	325.03	324.74	326.14	325.49	325.7	326.4	325.38	325.97	325.01	327.51	326.14	322.52	324.21	324.28	325.8	324.65	325.73
312.64	309.9	309.77	309.1	310.81	310.71	308.55	310.11	308.88	309.55	309.85	308.34	310.12	309.24	310.2	308.94	307.99	308.63	310.04	310.43	310.71	307.82	311.12	310.03	308.95	309.85	310.46	309.32	308.86	310.15	310.23	310.76	310.48	310.18	309.22	310.58	307.83	310.4	310.87	308.76	309.58	308.08	310.2	310.75	309.07	310.11	307.7	311.3	311.03	309.06
308.05	309.74	310.86	309.2	310.48	308.43	311.58	310.58	310.01	310.74	309.06	309.73	308.86	310.82	311.56	309.15	309.44	310.08	309.51	309.77	312.2	307.77	309.63	309.21	306.79	309.81	310.26	309.54	310.9	311.83	311.03	310.25	310.16	309.42	309.88	310.04	310.32	307.84	309.02	308.73	310.34	310.33	308.76	309.03	310.31	311.54	308.03	307.35	309.49	308.93
292.92	294.95	293.09	294.07	292.23	295.45	293.42	294.66	294.99	294.94	292.42	295.93	293.2	293.04	293.64	293.64	294.25	294.68	295.81	293.93	292.62	292.66	294.89	293.57	295.72	293.6	293.08	294.87	292.7	293.1	295.47	294.58	293.17	295.87	295.07	295.73	295.1	294.01	293.2	294.95	294.69	294.5	295.86	295.69	293.54	293.38	293.98	293.41	292.99	294.17
302.54	303.3	301.9	302.5	304.46	301.86	303.15	303.83	303.68	302.05	303.54	302.68	305.44	302.34	301.82	303.7	305.08	301.44	303.04	303.55	303.13	302.41	303.64	303	301.99	301.49	302.82	303.79	302.62	303.75	301.23	303.91	302.91	300.56	302.19	302.96	302.99	303.94	302.17	302.59	301.59	302.85	301.04	302.09	303.83	304.1	301.65	301.88	303.38	304.44
315.45	315.28	316.32	316.3	315.87	315.88	314.58	313.75	316.4	316.94	315.65	313.42	316.5	317.06	317.9	316.73	316.07	315.36	316.64	315.82	315.72	315.1	315.46	317.37	316.13	317.08	313.93	314.03	315.55	315.98	315.28	315.52	316.98	316.44	314.75	314.47	315.97	314.61	317.77	315.21	316.57	314.82	314.23	316.16	315.53	314.1	317.01	316.21	315.82	316.18
296.55	297.37	296.8	296.55	296.53	298.43	295.68	295.19	297.73	295.7	297.21	295.09	296.38	295.96	296.17	297.25	297.45	296.47	298.32	297.47	297.25	297.05	296.11	297.05	297.56	297.46	296.03	298.34	298.03	296.18	297.02	296.01	295.45	296.35	295.94	298.2	295.11	297.14	297.57	296.36	294.98	297.67	296.31	297.21	297.03	297.06	297.87	295.55	296.98	297.37
324.37	323.44	322.94	325.52	324.81	324.38	323.27	323.63	325.9	323.63	322.38	325.18	323.14	325.07	323.13	324.28	326.91	323.98	325.21	324.89	325.71	325.08	324.4	324.52	325.17	326.66	325.25	323.6	321.95	324.64	326.11	325.14	324.7	324.5	323.97	325.64	324.74	325.93	324.22	324.96	323.53	327.07	326.15	325.14	323.78	324.94	324.13	325.17	325.05	325.82
326.06	327.51	327.17	326.88	326.98	326.19	327.73	326.33	326.59	327.24	325.68	326.61	326.27	327.74	325.45	326.96	328.88	326.86	328.51	325.37	327.21	328.43	325.29	326.75	325.57	327.68	325.62	326.72	326.49	327.12	327.31	327.87	326.21	326.52	327.92	325.94	325.29	326.77	327.52	326.52	327.17	328.34	325.79	328.34	327.34	328.33	326.56	325.84	326.89	327.75
312.42	313.89	314.77	313.32	314.1	313.97	313.07	312.77	312.96	313.24	314.25	312.06	314.1	312.59	312.1	311.28	312.54	312.33	313.97	314.37	312.92	314.61	313.4	313.39	313.58	314.27	311.88	314.29	314.65	311.42	312.85	313.1	312.73	312.91	313.22	313.84	312.96	313.55	312.86	312.79	312.78	313.83	313.68	313.01	312.84	311.01	313.12	313.13	316.12	312.71
318.51	318.11	318.62	318.06	320.26	318.53	317.81	319.13	318.87	316.49	318.45	317.96	319.09	317.43	317.35	318.03	318.86	317	317.94	318.73	317.41	318.96	316.06	319.07	317.85	317.08	317.65	317.93	318.21	318.94	319.57	316.33	318.87	318.51	317.04	318.73	317.79	319.93	317.15	317.67	318.27	318.57	318.52	318.7	320.52	316.66	318.3	319.77	318.48	320.38
304.64	301.82	304.02	304.73	304.34	304.67	303.6	303.32	304.63	304.94	302.67	303.5	302.64	303.18	301.57	302.45	302.99	302.65	302.03	304.11	302.7	301.44	304.36	303.2	305.03	303.11	303.19	303.07	302.05	304.12	302.73	302.73	301.24	303.66	300.8	303.95	302.83	303.27	303.1	303.54	303.05	305.02	301.09	303.01	303.54	301.69	304.48	301.62	302.99	303.47
305.08	303.65	305.58	304.77	304.26	303.94	305.24	305.31	302.59	303.4	304.64	302.37	305.1	306.84	306.56	304.58	305.52	304.36	302.22	305.46	303.96	304.8	304.54	303.85	305.84	304.52	306.06	305.55	306.15	305.28	304.61	305.5	306.84	306.08	303.87	304.99	305.12	302.36	306.08	304.09	304.47	305.63	303.08	303.81	306.1	306.13	303.13	304.11	303.08	304.85
305.71	305.71	308.32	305.88	305.74	305.95	304.47	305.72	308.52	307.05	306.21	306.9	306	304.98	306.66	307.12	307.57	306.04	304.37	306.88	305.83	304.27	306.14	304.87	304.12	305.62	306.47	305.08	306.04	305.9	306.78	306.66	305.94	305.44	306.86	308.15	307.16	307.85	306.4	306.84	307.33	305.54	305.56	304.64	308.73	306.48	307.74	302.95	306.13	306.24
303.14	303.59	304.95	303.84	303.64	304.37	304.19	302.69	302.72	303.88	304.22	303.43	303.78	302.31	302.94	304.77	306.03	304.46	302.89	303.23	302.88	302.02	305.24	304.55	303.31	302.21	303.93	302.67	304.22	303.97	305.4	303.39	304.17	304.29	303.48	303.32	306.14	303.01	303.8	303.56	304.6	303.56	304.3	303.6	302.73	304.04	301.37	303.87	303.1	303.37
306.92	307.64	307.86	306.64	305.67	307.33	307.35	307.96	308.32	307.91	306.59	305.95	307.22	307.55	307.89	307.7	306.95	306.5	308.22	309.02	307.01	307.63	307.38	306.74	307.05	308.14	307.1	306.43	306.62	306.27	307.24	308.96	307.26	308.74	309.4	307.37	306.32	307.77	308.06	308.06	307.63	304.81	305.89	307.85	307.79	307.8	308.06	307.4	307.95	307.83
315.23	315.71	316.52	313.79	316.63	317.02	316.02	316.95	316.07	314.46	317.16	315.64	317.11	315.74	314.74	314.82	317.01	315.59	314.84	315.47	316.95	314	316.76	315.4	315.03	315.24	316.06	315.23	315.97	315.28	315.28	316.83	318.3	314.97	315.19	315.39	315.07	317.75	317.26	315.39	316.57	315.84	316.5	317.75	314.95	316.12	314.12	315.42	315.59	316.86
314.19	315.83	315.55	315.12	315.83	315.14	315.77	315.02	315.29	314.9	316.39	316.75	314.49	316.89	314.97	315.88	314.64	315.37	318.07	316.43	314.51	313.57	314.66	317.16	314.26	313.37	315.14	314.52	315.06	314.07	315.44	313.85	315.41	314.38	313.88	315.28	315.58	314.52	314.55	315.89	314.03	313.61	317.06	314.69	316.24	315.22	315.39	315.41	315.59	314.44
326.92	326.57	327.65	326.89	326.93	327.78	325.6	325.97	328.18	329.01	326.53	327.65	328.76	327	325.55	327.86	327.36	326.51	328.29	328.1	327.67	327.23	326.44	326.86	327.36	327.42	328.01	327.58	327.07	327.96	327.43	326.42	326.53	327.83	328.3	324.48	324.7	327.34	326.24	327.91	326.37	326.77	326.03	327.22	327.11	325.89	327.02	328.42	327.85	326.06
303	304.62	304.37	305.44	303.28	304.27	303.91	305.87	304.74	304.12	304.31	306.71	303.79	304.4	305.6	303.16	305.89	306.49	303.85	304.76	305.79	304.9	302.56	305.25	304.53	305.64	303.21	303.75	304.33	305.48	302.27	306.27	304.32	305.02	303.52	303.41	304.03	303.25	304.87	305.14	305.29	304.88	304.61	303.43	306.17	303.61	303.68	304.83	303.05	302.61
308.9	310.91	310.46	309.46	309.78	312.95	310.95	309.23	308.69	309.77	309.17	309.07	310.51	309.67	311.2	308.71	309.66	308.39	311.99	311.39	309.32	309.61	310.24	310.79	313.48	311.54	310.21	309.84	312.28	309.88	311.32	310.97	309.37	309.46	309.87	308.79	310.45	312.81	310.26	310.35	309.5	311.22	310.2	310.35	310.9	311	310.17	310.92	311.16	309.99
319.02	317.68	319.67	317.49	318.59	318.83	319.31	319.51	319.09	318.71	318.27	317.65	316.98	317.77	319.62	318.46	317.16	317.86	319.91	318.76	319.86	320.05	317.34	317.39	317.06	320.78	318.45	318.03	317.41	318.59	318.03	318.63	318.05	318.98	318.93	317.16	318.49	318.38	317.7	317.46	317.93	319.02	317.58	318.78	318.93	318.21	319.75	319.23	317.32	320.36
316.85	315.68	315.4	315.08	315.95	315.04	316.04	316	314.6	316.59	316.65	317.1	315.82	315.1	316.99	316.78	317.56	317.68	313.82	315.52	315.61	315.03	317.12	314.96	315.89	315.05	316.41	316.74	314.18	315.26	314.45	316.84	313.95	317.2	316.64	315.89	315.36	316.26	316.52	315.63	315.69	314.48	316.37	316.55	317.71	316.89	315.04	315.85	316.98	316.38
315.9	313.3	312.34	314.05	313.02	313.77	313.8	315.39	313.22	313.81	313.46	312.53	314.52	312.74	315.66	313.68	315.72	314.33	313.47	312.58	313.73	313.06	313.25	314.17	313.98	314.36	311.82	314.33	313.16	312.91	314.72	313.95	313.51	312.51	313.8	313.27	314.09	312.09	314.03	314.3	312.72	314.02	313.35	315	313.77	312.2	313.96	314.08	312.88	314.13
301.9	301.2	304.55	304.52	302.94	303.57	303	302.24	301.73	302.65	301.98	301.9	302.25	302.17	301.57	301.25	302.99	302.88	300.55	303.31	301.42	303.97	302.32	301.97	302.05	302.8	302.84	303.7	302.97	302.59	303.51	302.36	303.28	302.14	302.91	303.6	301.98	301.27	302.35	300.62	303.82	300.63	301.84	302.94	301.21	302.75	302.41	303.45	302.67	302.77
301.31	303.44	303.16	303.32	301.71	302.64	300.9	301.51	303.47	303.01	302.46	305.28	302.75	303.14	301.86	301.97	301.94	304.2	304.84	302.01	304	302.79	305.31	303.28	301.99	302.81	302.25	303.56	302.15	302.3	302.71	302.19	302.42	303.35	301.03	301.95	301.93	303.58	301.72	303.06	303.88	303.72	304.02	302.3	301.83	301.14	303.7	303.25	302.01	303.9
309.12	309.6	309.43	307.03	309.09	309.64	309.65	309.2	308.8	309.25	307.26	308.22	311.12	308.48	308.22	307.22	310.2	309.69	306.98	309.77	306.89	309.28	310.45	309.57	308.11	306.73	310.3	307.52	309.14	311.17	306.93	309.07	308.98	306.56	308.46	309.86	306.94	308.47	308.17	307.95	310	309.14	308.77	309.47	308.83	308.18	308.5	308.52	309.8	308.93
310.33	311.74	310.38	309.54	311.81	310.08	310.7	307.33	310.69	309.69	309.65	310.07	309.11	311.31	310.15	308.72	310.56	310.22	309.78	309.75	310.31	310.61	310.76	309.27	308.86	310.75	309.46	311.1	309.78	309.84	310.87	308.9	309.85	309.32	308.72	307.91	310.64	309.34	310.4	310.3	310.1	310.6	310.48	309.27	310.81	310.71	310.58	310.52	310.64	310.36
317.36	318.29	317.41	319.12	318.8	319.24	316.51	318.54	317.71	317.91	319.28	316.37	318.12	317.36	318.81	318.46	317.69	316.9	316.71	317.38	318.47	319.36	318.63	318.55	318.78	319.06	317.51	319.2	317.06	319.56	316.39	318.95	318.72	317.85	320.22	318.96	319.39	317.95	318.06	317.65	318.57	319.6	318.28	317.44	318.71	316.24	319.3	316.99	317.76	318.68
308.37	308.54	308.11	309.94	308.42	311.43	308.21	308.03	309.32	307.1	308.56	308.8	309.97	308.52	309.15	308.01	310.52	309.12	308.51	308.79	308	308.52	308.71	310.1	310.13	310.55	307.86	307.04	308.08	309.41	309.03	307.93	308.3	308.89	308.55	308.13	306.97	308.79	310.56	308.63	308.7	310	311.49	307.05	308.17	308.37	308.74	307.96	307.75	310.87
312.17	312.94	310.27	314.36	313.83	314.77	314.06	314.38	313.42	313.5	312.46	314.23	313.97	313.65	313.07	315.28	312.69	313.5	313.38	312.72	313.12	313.25	311.95	312.16	313.69	313.52	313.36	312.6	313.75	313.77	312.27	313.94	313.88	312.37	312.9	314.61	314.97	313.32	311.66	314.15	313.09	312.54	313.22	313.47	312.37	313.17	314.75	311.52	314.6	312.74
297.51	297.81	296.62	297.1	295.46	298.09	296.23	297.13	294.97	296.89	296.08	296.36	297.54	295.67	296.5	296.45	295.51	295.76	296.53	298.34	297.04	298	296.4	297.34	295.55	297.14	296.85	297.28	296.06	297.41	296.69	295.11	294.25	296.09	299.09	298.29	296.99	295.84	296.65	297.08	295.51	297.67	296.5	296.11	295.59	296.58	296.38	295.72	296.35	296.32
301.9	305.55	302.51	302.76	304.33	304.06	303.43	303.39	303.61	305.88	304.27	304.41	303.16	302.38	303.75	303.47	302.76	303.86	303.01	304.12	303.85	301.65	304	302.62	302.85	304.79	301.71	304.36	301.85	304.23	302.55	302.38	305.83	303.67	304.62	304.23	304.2	301.21	304.51	303.71	303.75	304.01	305.1	303.38	302.71	305.14	303.81	303.61	303.94	305.5
310.4	311.09	311.12	309.62	309.31	312.37	310.16	312.53	309.66	308.6	311.33	309.27	310.15	309.82	311.13	311.51	308.88	311.57	312.07	311.17	308.76	309.95	311.39	308.7	309.84	310.93	310.88	311.34	311.02	310.75	309.54	309.59	311.7	308.9	311.54	310.57	308.05	311.4	310.24	309.93	311.01	310.25	312.27	310.2	309.64	310.5	309.88	310.27	311.42	309.76
294.41	294.62	296.08	296.22	293.99	295.8	296.39	294.82	294.97	295.98	294.83	294.49	293.36	295.83	294.31	292.45	295.58	294.86	292.93	295.23	295.1	294.4	294.79	294.29	294.87	294.73	295.39	295.37	297.64	293.96	294.86	293.66	294.76	295.05	294.43	295.89	293.14	294.8	297.08	295.52	293.75	297.21	295.14	296	293.86	296.32	294.74	295.8	295.38	295.34
293.36	294.72	294.68	294	293.91	293.96	294.88	293.23	294.13	293.72	295.35	292.37	293.85	293.54	294.76	294.53	293.28	295.15	292.75	294.57	293.21	292.84	294.08	293.48	295.41	295.77	293.25	294.09	294.25	296.88	293.19	293.69	294.45	294.12	296.63	293.57	292.89	294.91	293.65	294.75	295.48	295.99	294.88	294.42	292.9	296.04	295.27	293.77	292.98	291.97
317.95	318.72	317.77	318.08	319.05	318.87	319.1	318.21	318.33	320.6	318.25	318.89	318.3	318.57	317.36	315.75	318.78	317.6	317.03	318.68	318.74	317.11	317.87	320.83	319.76	317.33	318.06	317.21	317.19	317.73	316.77	318.16	318.39	319.45	317.14	318.18	317.46	317.8	320.01	318.35	319.8	316.92	317.96	317.11	317.01	319.17	318.7	317.54	318.43	316.94
304.89	305.37	303.39	303.46	303.82	303.62	304.28	304.79	304.73	304.96	305.14	304.76	306.43	304.16	305.74	304.46	304.94	305.23	303.76	304.18	304.63	305.87	305.51	303.22	303.3	305.84	306.01	305.6	305.87	303.74	306.95	306.16	303.51	304.79	304.35	304.7	305.38	306.75	305.38	305.46	305.9	304.77	306.05	303.94	304.57	305.03	303.42	303.36	306.51	304.02
317.71	320.4	320.17	317.79	318.66	318.43	319.09	319.71	319.53	318.86	319.01	317.51	318.38	318.51	317.65	319.06	318.91	319.3	317.83	316.86	318.1	316.82	318.47	319.48	318.65	318.69	319.21	319.71	317.6	319.57	319.98	319.99	317.96	318.88	317.57	318.26	317.93	317.92	318.54	319.66	319.28	318.87	317.07	317.22	320.08	316.65	317.84	318.3	319.68	319.12
293.49	294.55	294.75	293.5	292.82	294.12	295.52	293.37	292.22	293.57	295.24	294.54	293.36	292.89	292.52	294.13	294.97	296.07	292.96	295.4	293.91	293.99	295.37	292.27	294.46	293.36	294.72	294.92	295.97	292.76	292.87	292.31	292.13	293.96	293.86	294.8	295.38	294.57	293.3	294.75	293.87	293.91	292.36	292.19	294.26	293.64	293.15	294.62	292.53	296.22
315.77	315.79	314.1	318.36	315.47	317.35	314.18	315.75	315.64	315.22	315.83	314.37	314.63	315.65	316.87	314.05	312.53	314.79	315.24	315.34	314.49	314.79	315.87	316.33	313.85	315.62	315.61	313.77	315.78	313.93	317.15	314.98	317.07	314.93	315.13	317.34	316.33	316.81	316.12	316.38	314.79	315.73	317.39	316.89	314.86	316.57	314.38	317.1	315.9	313.99
312.74	312.77	312.85	310.78	313.21	312.11	312.57	312.53	313.2	312.29	312.41	311.07	313.29	311.38	313.13	312.52	312.27	311.04	313.01	311.98	313.07	312.97	312.93	311.78	312.72	313.42	311.75	311.4	312.2	314.26	313.21	312.78	313.46	312.13	312.27	311.76	311.72	313.33	312.35	312.63	313.35	313.15	313.08	311.92	311.7	313.04	312.64	311.76	312.12	313.97
302.41	301.83	300.74	303.78	302.99	302.17	304.05	303.68	303.18	300.88	303.77	302.3	303.01	303.27	303.13	304.37	300.78	300.8	302.51	301.82	304.11	303.47	301.69	302.47	303.6	302.62	301.54	301.76	302.6	302.52	302.92	302.6	302.75	303.32	303.13	302.78	301.82	301.95	304.09	302.05	302.91	303.93	306.12	301.16	301.94	302.58	303.28	303.82	303.1	303.63
300.81	301.73	302.42	300.31	302.7	301.36	300.2	301.98	302.53	301.21	299.18	300.59	300.19	300.7	300.41	301.34	299.69	300.68	299.7	301.31	301.35	301.11	301.05	299.53	300.38	300.23	303.15	300.55	301.1	301.22	301.55	300.33	299.69	300.5	301.03	303.45	301.05	300.8	300.86	301.49	300.89	302.48	302.03	301.18	301.12	300.98	302.25	300.39	300.33	302.69
311.64	311.52	312.62	313.2	310.74	312.13	311.33	313.64	312.67	311.66	313.46	312.55	313.42	311.87	311.05	310.92	312.72	312.93	312.49	312.28	314.25	312.76	313	312.14	313.31	314.07	314.9	313.55	312.46	312.91	312.39	313.29	311.07	313.27	312.15	312.59	312.82	310.93	311.88	314.81	312.92	312.77	312.77	312.53	310.27	311.07	312.77	310.02	314.37	313.22
311.28	311.63	312.38	311.61	313.09	312.24	312.64	310.83	312.27	311.07	311.66	310.82	311.15	310.41	312.11	311.8	311.98	312	311.63	311.18	311.82	313.51	311.23	310.36	310.68	311.3	311.6	311.14	312.16	311.9	310.96	310.61	311.08	312.11	312.04	312.75	312.8	312.24	311.78	309.5	312.19	310.27	310.85	313.06	311.25	311.95	313.39	310.16	311.34	310.5
309.19	309.34	311.46	311.43	310.02	310.46	310.64	309.73	309.22	310.35	309.51	310.51	311.78	310.25	311.5	312.41	308.65	309.52	312.9	311.26	309.12	310.03	312.36	309.71	309.9	310.06	311.91	310.2	311.38	311.42	311.37	311.62	310.03	311.36	309.69	311.58	311.89	311.17	311.52	311.03	309.4	310.9	314.27	310.37	312.31	311.48	311.79	309.73	309.5	309.9
324.46	324.17	326.14	325.23	326.31	324.93	325.75	323.54	325.19	324.9	325.01	323.59	323.91	326.32	324.2	326.45	324.31	324.62	325.19	326.08	326.82	326.35	326.66	324.43	327.66	324.19	325.1	325.66	324.29	325.83	325.11	322.98	324.69	324.68	324.66	325.5	325.17	324.93	325.79	323.14	325.06	326.06	323.03	323.76	326.12	327.12	325.95	322.98	325.05	325.25
308.14	309.27	308.37	310.28	308.42	310.1	308.46	310.26	308.35	309.35	310.27	307.67	309.48	307.59	309.25	309.17	307.8	309.67	309.81	310.1	310.55	307.61	308.68	309.6	308.23	308.4	307.2	309.8	310.1	307.19	307.32	309.33	309.1	308.83	308.55	307.74	309.11	306.81	309.63	307.3	307.25	309.57	309.34	310.17	307.93	307.51	311.31	308.63	306.76	308.93
313.18	315.13	315.56	315.48	314.53	314.05	315.49	314.76	315.97	314.22	316.22	315.26	314.51	313.74	314.43	313.77	313.03	315.19	314.38	315.31	317.06	313.38	316.05	315.89	314.66	315.24	314.95	314.86	315.32	315.14	315.14	315.54	316.24	316.49	315.52	316.63	316.31	315.07	315.9	315.04	314.68	313.49	315.11	314.39	316.87	314.32	315.97	313.65	314.06	313.86
299.89	299.13	300.16	298.73	301.31	298.68	299.99	300.73	299.46	300.68	299.98	301.47	300.31	298.42	300.03	301.44	300.45	299.35	301.01	301.01	298.32	301.24	299.13	301.11	299.44	298.57	300.79	299.46	299.77	299.54	299.56	300.95	300.01	301.84	298.55	299.44	301.78	296.11	300.26	298.56	298.8	300.52	298.74	300.86	299.6	299.9	300.2	301.37	298.29	299.74
297.87	296.05	297.81	297.31	296.61	297.37	296.43	297.52	297.82	298.23	297.32	295.83	299.15	296.31	295.03	296.94	297.86	296.3	297.22	296.53	296.64	297.11	296.5	296.22	297.72	298.09	298.62	298.38	296.17	296.24	296.61	298.76	295.32	297.23	296.65	296.39	298.29	296.65	296.06	297.29	295.41	298.14	295.09	296.21	297.56	296.38	296.85	296.38	296.44	295.75
319.32	317.93	317.92	319.57	316.97	318.36	318.79	317.72	319.25	319.77	318.57	318.8	317.75	318.05	318.15	319.45	319.81	318.58	318.33	319.87	318.7	317.87	318.97	318.23	319.44	318.59	318.04	319.37	319.59	318.23	317.18	318.21	319.89	318.26	320.98	319.37	319.39	319.01	318.89	319.3	318.05	318.58	318.39	319.19	318.09	319.6	318.73	319.07	319.89	317.67
296.18	295.82	293.57	294.66	295.53	295.24	296.28	294.61	294.28	295.82	296.1	294.85	296.61	297.19	294.88	295.48	294.52	298.32	294.28	296.1	295.24	294.94	295.79	295.94	293.18	297.3	295.88	294.84	294.55	295.55	295.37	295.76	295.25	295.57	295.3	298.27	296.39	296.05	293.83	293.83	294.94	295.23	295.03	294.82	294.25	295.68	296.88	292.83	295.69	295.37
317.26	317.38	315.71	314.11	316.18	315.53	315.2	313.87	316.55	314.17	315.7	313.52	316.34	314.89	314.17	315.77	315.75	315.44	314.55	315.78	314.95	315.71	316.55	315.07	315.22	315.32	316	316.46	315.05	316.53	315.52	314.78	314.73	315.86	313.84	315.69	315.36	314.59	315.34	317.25	315.04	316.67	316.08	314.66	314.54	316.73	315.88	314.76	315.25	314.35
311.88	313.57	312.22	313.44	312.37	310.45	312.29	313.24	313.23	312.4	311.41	312.51	314.26	312.5	312.16	311.42	313.43	312.69	311.09	312.6	312.52	313.67	311.15	312.23	311.8	312.06	312.64	312.13	312.14	312.59	312.3	308.34	312.01	312.23	311.65	311.46	312.33	310.54	310.99	311.97	313.22	313.04	312.1	312.05	312.61	311.67	312.56	311.5	311.53	311.78
306.75	306.69	306.03	306.57	306.38	306.59	306.9	305.78	305.29	305.9	305.57	306.11	305.64	307.63	305.23	306.41	306.68	305.09	305.83	305.97	307.23	303.98	304.93	305.81	306.91	305.2	305.5	305.86	305.3	306.66	307.37	305.5	307.26	306	306.39	306.85	305.73	305.15	307.27	305.52	307.2	305.81	305.48	305.18	305.93	304.57	307.67	306.17	306.09	305.85
302.42	302.51	303.01	302.12	301.38	302.83	302.78	300.68	301.96	302.98	302.88	303.88	299.97	301.69	303.53	299.69	301.78	303.73	302.54	302.53	302.08	301.36	301.02	300.4	302.48	301.06	301.16	301.75	303.84	301.01	302.49	302.49	302.97	301	300.4	301.99	301.53	301.68	300.56	301.46	303.08	302.24	302.28	301.61	301	302.8	301.49	303.05	302.86	302.69
317.14	316.88	318.34	316.03	316.21	316.87	317.26	319.57	316.5	316.48	316.88	318.5	317.1	316.24	315.2	315.93	318.05	317.56	317.3	316.74	316.59	318.55	316.7	318.71	318.57	317.91	315.25	317.03	317.62	318.04	317.15	316.34	316.61	315.08	316.98	316.91	317.22	317.34	316.82	318.07	318.42	314.95	315.68	317.74	316.53	318.77	317.26	317.81	318.27	315.56
316.29	315.57	314.37	318.08	317.35	319.07	317.53	318.55	316.92	319.13	318.68	316.8	316.54	317.2	318.64	318.63	318.31	316.82	316.29	317.84	315.66	318.98	317.37	318.18	318.47	318.17	318.49	318.27	317.62	315.5	316.81	318.3	317.71	317.38	318.21	317.24	317.72	317.25	317.76	318.05	316.68	317.52	317.78	315.76	317.52	315.63	317.85	317.19	316.52	317.1
317.33	318.62	316.59	316.74	317.71	316.37	316.75	318.52	318.03	318.74	316.78	314.27	316.32	317.12	316.64	316.4	317.38	316.78	316.96	317.99	317.15	317.38	315.84	316.29	317.21	316.48	317.07	319.12	317.29	319.41	317.17	318.06	317.11	316.34	318.22	315.55	316.38	318.26	317.86	317.85	317.13	318.65	317.69	318.1	317.67	317.42	314.73	317.19	318.88	316.79
316.04	315.38	314.32	315.74	316.83	315.76	315.71	316.23	317.77	317.22	316.83	315.43	315.3	317.35	316.42	316.5	314	314.41	316.36	315.67	316.37	316.11	314.58	316.27	315.26	315.11	315.74	315.19	315.41	318.04	317.91	315.4	316.42	317.41	316.92	316.86	314.68	317.32	316.06	315.11	316.37	314.53	313.94	317.65	315.85	315.63	316.95	316.99	315.07	315.96
313.14	312.89	313.14	314.58	315.15	314.4	313.96	315.28	314.6	314.15	313.99	314.03	313.73	314.65	313.63	315.5	315.32	314.75	314.89	313.61	313.53	314.65	313	312.16	316.18	313.8	314.99	315.64	313.81	314.51	313.71	316.53	315.02	313.81	314.35	315.35	313.48	312.77	314.21	313.68	314.44	314.7	314.42	314.02	315.03	315.11	313.36	313.93	314.4	314.63
312.95	312.24	311.79	313.29	313.18	313.24	312.19	312.15	311.33	313.38	313.42	313.26	313.25	312.53	313.64	312.62	313.48	313.05	312.56	312.64	313.44	314.49	313.47	314.29	314.36	313.94	312.85	312.48	315.08	312.28	312.78	312.42	313.33	313.87	312.57	312.13	310.85	314.2	313.17	312.26	314.16	311.94	312.42	312.55	310.8	313.39	312.75	311.5	313.03	312.28
297.21	296.9	298.47	296.9	296.25	295.44	295.84	296.29	297.97	298.07	296.35	296.65	296.64	297.08	295.37	296.54	294.8	299.04	297.2	296.4	296.71	296.79	295.77	296.78	297.26	296.51	297.57	295.7	298.03	297.33	294.95	296.73	296.91	296.31	298.27	295.9	298.06	297.71	297.05	296.98	296.84	296.59	297.39	296.68	296.52	297.23	296.66	295.52	296.31	296.58
312.42	312.14	312.46	312.44	313.6	314.04	314.06	314.09	313.02	313.12	312.97	313.28	312.99	313.22	314.09	314.35	313.6	313.33	312.55	314.45	311.69	311.31	312.22	312.09	312.01	312.36	313.03	312.76	311.35	311.81	312.58	313.16	312.57	313.34	312.02	311.11	311.46	313.15	311.23	311.92	313.07	311.94	313.11	311.74	312.93	312.88	312.42	312.61	312.34	313.62
325.46	323.77	325.92	324.97	326.82	324.91	325.28	326.14	324.41	325.11	326.1	324.54	324.46	325.02	325.81	324.39	323.85	325.08	323.88	326.13	324.97	325.06	326.52	324.7	326.04	326.27	325.07	325.44	323.93	325.7	325.34	324.87	326.41	326.75	324.04	325.9	324.93	325.86	325.04	324.66	324.27	325.57	325.78	325.43	326.89	324.36	325.07	324.49	326.16	327.69
305.46	303.84	302.48	303.86	303.33	303.83	304.36	303.65	304.99	303.15	305.23	305.4	305.61	302.92	303.97	304.43	303.79	305.91	303.48	305.45	303	303.26	305.93	303.62	303.37	303.14	304.71	304.28	304.97	303.21	303.19	303.92	306.86	304.02	305.57	303.23	303.96	304.44	306.4	306.15	305.09	304.71	302.78	304.87	303.83	305.31	303.77	304.73	304.45	303.32
295.96	295.2	294.62	293.91	294.99	292.98	295.5	297.65	296.31	294.99	294.26	295.51	295.82	294.56	295.06	296.53	295.15	295.65	295.35	295.67	295.42	295.7	296.01	294.57	293.42	295.36	294.47	294.35	294.9	294.86	295.38	294.26	294.6	293.52	294.97	294.92	294.1	295.31	295.67	295.76	293.97	295.2	294.56	296.04	294.82	297.62	294.9	294.67	294.22	295.24
305.28	304.87	303.14	304.9	305.09	304.75	306.68	305.05	305.51	306.36	303.33	305.31	303.7	305.09	303.9	305.78	305.66	303.99	304.31	302.98	304.29	305.77	304.55	305.12	306.53	304.28	303.83	305.41	303.94	304.89	304.85	305.1	305.08	305.96	306.42	305.14	303.95	304.87	304.83	305.45	306.21	303.24	305.72	303.75	306.17	304.43	305.17	304.37	304.36	304
309.75	311.7	310.94	308.92	312.15	311.12	312.34	310.46	310.75	310.53	310.63	309.61	308.7	312.21	309.13	312.43	311.05	310.34	310.23	307.73	309.37	310.42	308.99	309.17	309.53	310.54	311.34	309.32	310.62	309.24	311.32	311.44	310.33	310.05	310.09	310.25	309.24	311.67	311.21	311.14	310.64	310.01	309.01	311.62	312.3	309.74	310.94	310.46	310.65	309.77
317.61	317.61	317.22	316.37	318.11	317.74	318.54	317.17	315.98	318.28	317.99	318.13	317.66	316.37	317.45	317.24	316.27	317.61	318.2	315.43	316.97	315.83	315.88	316.66	318.74	316.22	317.79	317.21	316.87	317.04	317.61	317.8	317.8	316.36	317.15	316.95	317.89	315.85	318.04	316.72	317.03	316.7	319.63	317.32	316.46	317.66	316.08	318.19	318.59	316.92
311.05	309.66	309.01	308.17	308.57	309.72	308.68	309.25	308.78	311.02	310.43	310.95	308.04	309.11	310.72	309.67	310.2	310.21	311.17	308.62	309.55	309.57	310.95	311.77	309.22	310.33	310.79	310.53	309.33	309.52	308.52	311.39	309.77	307.89	310.11	308.43	310.2	310.24	309.37	308.82	309.83	311.58	307.57	310.15	309.53	309.46	310.1	309.91	310.16	310.06
296.57	296.42	297.1	297.27	294.93	297.69	297.24	296.13	296.67	297.06	296.48	296.81	297.01	296.02	298.94	296.91	295.5	296.34	296.42	295.97	298.28	297.04	296.13	298.42	297.24	296.86	296.62	296.87	296.37	297.88	298.38	298.05	297.66	297.94	294.23	295.45	297.48	297.26	296.66	296.4	297.55	295.11	297.61	297.93	296.34	296.33	297.39	296.05	296.14	296.7
313.8	312.01	312.66	311.84	312.47	311.78	312.27	312.36	311.17	312.27	313.4	312.69	313.03	311.22	313.14	313.31	312.7	310.67	313.33	311.98	313.16	313.18	312.93	312.46	311.51	311.03	312.59	312.06	314.04	311.12	312.23	312.2	313.07	314.04	313.21	314	314.19	312.05	311.26	311.79	312.13	312.76	311.71	311.65	312.22	311.09	311.29	312.67	313.09	312.26
304.67	304.44	304.83	303.51	305.26	303.82	303.62	305.33	304.83	304.42	303.66	305.06	305.05	305.18	305.01	303.9	304.55	304.42	304.32	304.82	304	303.7	304.26	304.04	303.49	302.56	303.96	304.13	303.63	304.5	303.71	303.72	304.81	304.39	303.23	304.53	303.6	303.72	302.71	304.67	304.12	304.22	304.69	304.24	303.68	304.89	305.13	303.85	301.65	305.38
319.6	318.27	317.87	319.09	319.91	319.45	319.06	318.61	318.26	319.36	316.63	317.66	317.79	317.8	318.01	318.58	318.49	318.01	318.87	319.43	317.2	318.11	317.67	319.39	318.1	320	317.72	319.51	317.69	319.07	317.66	317.56	317.62	317.02	317.24	315.98	318.35	317.62	318.45	321.7	318.99	319.48	317.97	317.88	318.32	317.13	318.33	316.39	319.16	317.92
323.61	324.7	323.71	324.89	324.25	324.3	324.48	324.56	323.33	324.64	325.43	324.93	324.61	323.28	323.84	323.4	325.09	323.13	324.15	324.55	324.88	323.28	324.32	325.43	322.33	325.3	325.6	326.42	324.02	326.71	323.53	325.6	325.59	325.8	325.38	324.32	322.39	323.43	324.74	324.87	323.49	322.42	324.92	325.31	324.43	324.03	324.5	325.19	323.12	324.28
310.34	308.81	308.71	309.46	310.89	309.71	308.52	308.79	307.23	309.51	310.71	309.23	309.14	309.24	307.4	308.13	309	309.25	308.68	310.29	308.06	308.71	308.57	311.17	308.49	309.21	308.66	309.24	309.89	311.44	308	309.71	305.55	307.44	309.71	307.89	308.08	309.61	308.73	308.39	307.95	308.96	308.85	308.76	309.69	310.38	308.6	308.13	308.26	308.08
302.55	304.05	301.47	303.87	302.25	304.28	303.62	304.92	304.3	302.51	302.1	303.59	304.42	303.22	302.42	301.92	302.84	303.89	303.16	304.83	302.74	303.22	303.44	302.83	304	301.89	303.09	302.48	303.04	303.49	304.52	303.95	302.86	305.34	302.82	303.07	302.26	303.21	304.27	303.19	303.94	302.92	304.41	302.32	304.24	303.49	301.83	302.59	302.25	302.67
306.49	305.52	305.17	307	304.13	304.91	303.19	305.39	305.15	304.5	306.97	304.56	305.58	304.77	304.78	307.04	304.25	306.08	305.49	304.64	305.19	305.25	305.13	305.29	304.6	306.11	303.94	305.32	305.72	304.98	304.31	305.47	304.34	305.11	308.33	304.83	304.38	306.57	305.96	305.92	304.1	305.12	303.82	304.52	305.83	305.27	305.25	305.89	304.22	306.47
318.24	317.68	318.82	317.94	317.41	317.82	316.81	318.21	316.35	318.4	316.81	318.18	317.06	317.44	318.33	316.62	315.34	316.37	316.99	316.89	316.79	317.54	318.85	319.56	317.64	317.8	318.09	319.21	315.59	316.87	318.25	319.96	318.3	316.94	318.47	316.94	317.59	315.37	319.05	316.96	316.86	318.03	316.92	316.39	318.27	317.05	317.93	318.32	317.69	316.22
311.5	309.58	309.34	309.3	308.16	309.98	309.33	310.06	308.57	308.68	309.38	309.99	311.16	309.34	310.79	309.46	309.44	309.28	309.97	310.31	309.85	310.32	308.73	309.09	310.81	311.06	310.52	310.65	311.4	309.59	311.36	308.36	309.77	308.96	309.44	309.46	312.52	310.31	310.62	310.13	308.81	309.8	311.55	309.46	309.02	310.11	309.25	309.76	310.47	310.02
318.89	318.6	320.23	316.62	318.88	318.87	318.49	317.96	316.19	318.08	318.64	318.57	317.27	318.74	318.07	319.2	318.1	319.99	317.21	317.52	319.23	318.27	318.45	317.05	319.26	317.45	317.87	318.52	317.77	318.17	318.51	317.21	318.14	316.26	317.48	318.51	317.68	319.69	318.89	319.35	317.07	318.44	319.76	320.13	319.18	317.44	319.71	318.4	317.29	318.35
303.04	303.1	302.5	301.45	301.65	303.83	303.98	302.99	302.88	299.48	304.42	303.3	302.59	303.58	303.22	301.26	301.97	302.61	303.22	301.09	303.85	301.22	301.19	300.86	303.96	302.73	300.82	303.11	303.73	302.95	301.77	301.61	302.91	300.93	301.99	300.8	303.68	302.28	302.41	302.36	301.47	300.05	299.46	305.3	302.73	301.85	300.71	301.69	301.72	303.3
317.67	314.31	314.84	316.23	314.3	315.29	315.7	318.33	314.4	315.39	315.99	315.57	316.69	316.39	316.62	315.18	315.38	314.75	316.75	314.99	315.69	316.06	315.95	316.74	314.26	315.74	314.61	315.37	315.96	316.72	315.16	317.07	315.75	314.9	315.88	315.15	315.23	317.84	315.97	315.17	316.3	314.87	314.88	315.46	315.38	314.38	317.33	315.57	316.78	316.16
316.86	314.71	313.94	315.1	316.18	314.38	313.08	313.75	316.01	313.04	315.52	315.13	315.74	316.13	315.91	314.37	314.17	312.37	316.11	314.47	313.6	312.54	316.1	313.27	317.73	314.04	315.43	314.11	314.53	315.54	313.46	314.12	315.36	314.74	316.29	315.63	315	313.74	315.63	314.55	315.13	315.84	314.79	314.59	314.44	313.57	315.33	314.68	313.45	315.55
294.53	295.78	294.38	295.34	296.74	295.61	295.32	292.78	294.37	294.77	295.32	295.34	294.17	294.49	296.35	295.18	293.5	293.86	297.36	294	294.16	294.84	295.87	295.86	295.02	295.89	294.47	296.21	295.83	294.08	296.35	295.17	294.84	295.45	295.46	296.33	295.09	295.44	295.95	292.68	295.1	295.84	295.6	292.9	293.54	295.38	294.93	293.88	294.33	296.65
314.43	313.43	312.76	314.08	313.75	314.51	314.86	315.82	313.33	314.8	312.13	313.68	314.27	313.57	313.18	312.61	314.56	315.64	313.62	313.57	312.13	314.04	312.35	313.71	313.86	315.32	312.63	313.14	314.41	315.07	314.77	315.25	314.28	314.87	313.4	313.83	314.43	312.61	316.29	315.3	313.01	313.47	313.76	314.87	314.13	315.85	313.6	313.97	315.24	313.9
327.58	326	328.58	325.44	326.92	328.36	327.01	329.06	327.83	328.02	328.27	327.45	329.77	327.04	327.31	328.93	326.79	328.24	328.59	326.92	326.89	328.21	327.49	326.9	326.73	327.83	329.07	325.9	327.6	328.34	325.94	328.3	326.78	328.1	329.26	326.79	328.19	329.59	329.39	327.6	328.49	326.64	327.92	328.64	329.38	328.09	328.56	328.48	327.75	328.67
313.82	312.04	311.12	313.2	311.85	311.28	310.57	312.33	311.78	312.63	312.14	312.81	313.12	313.14	312.53	311.31	314.45	312.61	312.5	311.43	312.69	312.11	310.49	312.81	311.52	312.98	313.36	312.1	311.35	311.18	311.79	311.99	311.42	311.9	311.17	311.63	314.25	311.89	313.25	312.02	311.53	312.56	313.41	312.6	311.7	312.66	310.63	312.81	312.15	311.92
302.98	302.04	302.19	302.31	304.12	304.23	304.01	302.35	302.43	302.15	304.48	302.86	303.73	303.16	304.67	304.58	303.47	302.52	304.76	302.92	303.37	304.66	302.85	303.67	304.44	301.74	302.81	303.2	305.43	303.3	305.14	302.57	304.26	303.18	304.14	302.33	302.44	301.87	303.64	302.94	301.85	305.67	303.27	304.09	304.2	303.64	303.34	303.62	304.01	302.82
299.2	299.17	299.93	301.09	300.96	300.2	300.21	302.18	299.6	299.47	301.48	300.75	303.11	300.79	300.88	301.44	300.87	301.25	301.41	299.95	302.16	300.25	300.58	300.93	300.73	300.18	300.25	299.9	301.46	301.01	300.61	302.93	299.89	300.48	301.77	301.73	300.95	301.05	300.93	302.03	300.39	301.49	300.88	300.63	300.36	301.21	301.79	300.89	300.15	300.58
301.18	299.89	298.24	301.89	301.48	302.06	299.53	300.79	301.58	301.16	300.43	301.85	300.71	299.76	300.76	301.51	301.62	299.79	301.08	300.59	302.03	301.04	301.13	300.35	301.28	300.75	301.13	301.33	301.25	300.76	300.6	301.49	301.59	300.79	301.47	301.13	300.52	301.11	302.05	300.77	301.23	302.05	302.04	300.88	301.38	301.24	301.57	301.61	301.29	301.73
302.52	302.41	303.51	303.48	303.99	302.55	303.89	302.58	303.57	303.91	301.27	302.47	304.7	302.87	303.49	302.5	302.96	303.11	302.08	303.49	302.83	302.64	303.18	303.99	303.21	305.96	304.43	303.19	303.02	303.5	303.31	301.83	303.63	304.84	303.06	303.97	303.34	303.84	303.72	302.19	303.66	303.21	302.84	305.72	302.9	305.66	303.21	303.62	302.91	304.07
310.62	312.43	313.33	311.65	313.35	311.62	313.73	312.04	311.42	313.67	313.57	311.27	312.58	312.61	312.46	312.49	314.2	313.28	312.72	311.69	314.01	312.44	312.74	313.06	312.82	315.31	313.93	311.64	314.1	314.5	313.33	312.79	312.43	313.61	313.86	310.99	313.01	313.5	313.63	312.7	312.29	311.55	312.68	312.9	311.37	312.11	315.06	313.53	313.68	312.51
309.23	308.7	310.68	311.68	309.15	309.48	310.32	308.75	309.09	310.49	310.13	309.33	310.2	309.09	309.37	308.98	309.05	310.41	309.89	311.42	309.96	311.29	309.16	311.53	311.54	311.36	310.65	309.02	309.54	309.71	309.53	308.42	308.95	307.4	309.54	310.43	307.82	310.73	309.38	310.84	310.79	310.89	310.24	309.04	309.54	308.91	309.58	310.8	308.77	310.9
316.41	319.15	318.19	317.39	316.15	318.45	317.07	315.23	315.49	318.33	316.33	316.96	317.63	316.58	316.63	318.09	315.73	316.24	316.75	318.05	318.71	318.98	316.68	317.06	315.7	318.05	316.99	317.66	316.11	317.93	316.74	318.22	317.42	316.73	317.21	315.99	316.78	317.77	317.11	316.28	317.4	317.93	316.43	315.79	317.08	317.34	316.92	317.7	316.48	317.31
314.87	314.91	314.75	317.1	315.84	314.9	315.66	315.11	316.46	317.22	317.67	316.78	316.32	315.97	316.83	317.4	315.28	315.02	316.44	316.03	314.88	315.68	314.28	315.58	315.77	315.01	313.12	315.54	317.24	317.04	315.69	315.59	315.38	316.17	316.05	314.47	315.27	314.95	315.33	315.12	315.54	315.93	314.89	316.5	315.86	314.12	316.31	315.74	315.8	316.56
294.4	293.51	295.01	296.82	295.81	293.93	295.5	294.5	293.65	294.18	293.92	292.31	291.58	294.71	294.24	293.94	293.55	294.39	295.68	294.32	294.92	293.79	292.19	291.78	295.46	295.18	295.34	293.96	294.72	293.26	293.35	295	293.76	292.86	293.06	295.02	293.52	293.28	294.73	295.69	293.6	294.44	294.24	294.15	294.59	294.98	294.04	293.62	293.34	292.89
301.12	303.35	302.47	302.45	300.36	303.43	303.31	302.86	302.16	303.14	301.4	302.19	302.34	302.34	302.47	304.06	303.46	300.66	303.98	302.05	301.5	301.44	303.33	302.95	303.01	302.25	301.65	305.04	302.91	303.25	305.02	302.89	303.11	302.47	302.63	302.93	303.97	303.01	301.8	301.55	304.93	302.87	302.73	301.76	303.05	303.46	301.35	304.11	303.33	303.16
305.88	305.5	304.81	305.6	305.61	305.21	307.66	306.17	306.05	305.49	305.63	306.52	306.5	303.77	307.68	305.96	305.59	307.01	308.01	306.43	307.73	305.46	305.92	306.58	306.41	307.5	306.64	306.03	304.99	307.61	305.4	305.07	307.19	306.36	306.62	306.27	305.78	306.05	306.96	308.02	306.56	306	304.88	306.16	305.85	306.93	307.8	306.16	305.55	306.75
311.08	312.5	312.79	310.75	311.23	310.73	312.94	313.08	311.21	311.11	311.21	311.36	313.11	309.21	311.59	313.3	311.66	310.43	311.46	312.67	311.23	310.54	311.07	312.1	311.19	312.15	311.62	311.08	310.37	311.38	310.98	310.74	312.89	310.87	311.43	310.82	311.99	312.3	309.32	310.71	311.28	313.72	311.7	311.67	309.91	310.77	311.17	311.83	311.6	310.26
293.45	297.59	294.85	294.09	295.28	294.19	295.33	296.14	295.37	292.44	295.04	296.83	295.23	293.29	295.98	295.89	294.09	294.02	295.17	295.92	295.93	295.69	294.76	295.96	296.07	297.2	294.53	295.66	293.12	296.14	295.83	296.4	294.86	294.84	294.56	296.16	295.53	295.7	295.51	296.04	294.19	295.33	294.42	296.28	292.68	296.37	293.32	296.56	296.8	293.32
326.66	327.43	329.07	327.32	326.36	327.39	328.93	327.02	328.34	327.1	328.62	326.66	327.22	327.97	326.85	327.94	324.22	327.58	329.17	328.85	329.09	328.25	326.95	326.37	328.66	329.99	328.59	329.1	329.32	327.83	328.42	328.57	327.62	329.9	326.27	328.32	328.47	327.42	326.61	328.25	326.79	327.52	328.03	328.55	327.81	328.19	326.31	328.61	327.8	328.69
303.55	304.65	302.69	303.12	304.04	302.88	302.56	303.2	302.02	301.79	305.2	304.97	303.48	303.87	304	303.57	301.01	304.36	302.74	303.89	305.12	303.25	301.5	303.57	304.76	303.62	302.86	304.06	303.93	303.26	303.77	303.32	305.16	303.61	300.89	302.87	303.98	302.41	304.21	304.47	303.46	304.19	303.09	304.18	304.68	304.24	303.21	302.11	302.99	304.61
325.16	325.88	326.26	325.56	324.67	324.13	323.18	325.08	326.33	324.37	324.59	325.12	324.79	323.76	325.29	324.89	322.72	325.52	326.08	324.83	325.58	325.95	324.32	325.03	324.65	325.76	325.03	323.57	324.45	324.42	325.83	324.13	327.19	324.95	323.17	324.03	324.77	325.55	325.38	326.18	324.79	325.56	324.38	324.09	323.81	324.23	323.81	324.55	322.9	325.17
306.77	305.36	304.1	305.76	304.94	304.65	305.79	304.37	305.49	306.7	306.83	304.67	305.55	305.64	304.58	306.78	303.36	306.59	305.83	306.08	305.07	305.82	305.93	305.42	305.82	304.78	305.53	306.05	305.29	305.36	305.58	306.37	305.74	305.39	304.4	305.48	305.13	306.08	306.87	304.98	302.3	305.46	305.58	305.96	303.81	307.57	306.45	304.35	306.06	305.7
312.63	311.92	311.77	312.4	309.79	311.63	313.07	311.8	309.48	310.9	311.1	312.93	310.83	311.08	311.51	311.18	311.44	310.71	312.71	312	311.56	312.73	310.83	310.25	310.64	310.48	314.62	312.41	311.79	309.96	312.33	311.36	312.91	311.91	311.73	311.6	311.5	311.35	311.81	311.68	313	310.74	311.27	312.37	311.4	311.32	310.58	311.84	311.68	311.14
318.23	318.52	318.83	318.31	317.01	318.03	318.53	318.46	317.92	319.11	317.89	317.49	316.99	316.58	318.61	317.57	317.72	316.24	318.67	320.38	317.88	318.22	317.88	316.9	318.75	318.23	316.93	318.47	317.22	318.31	316.71	318.31	316.07	318.27	318.38	316.18	317.96	318.62	316.89	317.77	319.21	319.48	319.56	316.39	318.9	320.3	319.16	317.82	317.22	319.73
315.79	316.78	315.39	313.73	312.95	315.82	313.75	314.26	316.34	313.28	316.43	314.44	315.23	314.52	314.3	313.8	315.45	314.15	315.27	316.48	314.48	315.71	313.74	317.13	314.29	315.55	313.57	314.32	315.08	315.5	315.34	316.54	314.21	313.29	316.17	313.86	315.5	315.18	315.12	315.46	313.97	313.95	314.91	314.44	313.67	315.46	315.72	314.5	315.23	314.87
303.6	304.16	303.98	304.71	306.49	305.11	305.51	304.89	304.8	304.92	306.07	304.4	305.47	304.75	306.2	303.94	305.19	304.98	305.2	304.77	303.71	305.05	304.17	304.47	306.76	304.04	303.49	305.73	305.18	304.38	305.64	305.6	304.09	306.79	305.76	305.79	305.88	306.08	303.66	304.96	304.42	303.39	303.74	304.84	303.97	304.39	303.16	303.77	304.1	304.89
300.74	298.86	299.22	301.1	299	300.2	299.83	299.21	299.7	302.41	300.17	299.86	301.45	299.16	298.6	300.67	300.84	300.14	299.82	299.72	299.98	301.2	298.52	299.91	302.12	299.81	298.88	299.56	300.3	300.4	299.34	300.37	300.65	299.12	302.38	301.92	297.41	299.91	299.55	299.25	300.8	299.72	299.55	301.32	301.58	300.43	302.05	299.02	300.2	298.48
326.63	327.36	326.19	323.47	325.36	325.5	325.94	325.75	326.48	325.7	325.53	324.03	324.48	326.65	325.7	326.1	325.43	324.4	323.79	324.7	323.74	326.31	323.21	325.77	325.07	326.42	325.1	327.72	325.56	322.65	325.86	325.92	324.52	326.01	326.17	325.76	325.23	327.62	324.57	327.06	326.95	326.02	325.21	325.88	325.21	324.7	325.24	324.48	326.48	326.53
327.81	325.37	326.55	327	327.48	325.5	328.4	328.98	328.2	327.53	328.23	325.32	327.8	326	327.05	325.99	325.63	326.73	328.79	326.14	325.85	326.24	327.62	326.73	327.58	326.97	325.71	326.62	327.02	326.08	325.39	326.06	325.94	326.6	327.87	326.82	326.33	326.82	327.5	327.69	327.76	324.89	325.61	324.88	325.11	326.99	327.7	326.27	325.65	325.86
316.7	317.55	316.94	317.52	318.77	317.52	318.25	317.77	316.78	317.2	317.88	316.82	317.27	318.02	316.04	318.31	314.98	316.17	315.24	316.72	316.82	316.41	317.6	316.09	317.07	318.46	316.05	318.29	317.46	316.65	317.16	316.94	318.34	318.73	317.11	317.16	318.9	315.84	317.6	317.77	317.18	317.03	318.05	317.03	317.42	314.78	317.03	317.2	316	316.38
302.2	299.38	300.74	301.89	300.47	300.36	300.71	300.79	298.81	301.49	300.84	301.77	302.1	301.39	301.55	300.87	299.32	300.26	300.82	301.65	301.66	303.81	302.53	301.92	302.52	301.57	301.1	301.95	302.22	300.94	301.56	301.31	303.48	299.96	300.8	301.55	301.72	301.66	300.51	301.66	300.38	301.12	300.29	302.07	303.17	301.5	300.91	301.51	301.65	300.62
315.63	318.08	314.61	315.32	314.9	313.5	315.23	313.93	314.93	313.93	315.93	314.88	315.45	315	315.62	314.26	312.47	315.08	315.02	314.81	315.3	316.01	314.71	315.49	312.81	315.95	314.54	314.08	314.93	313.98	314.8	315.08	315.55	314.87	314.21	315.83	313.74	313.27	315.76	315.1	314.14	315.19	314.64	315.18	314.76	313.36	314.97	315.25	313.57	315.13
294.77	295.53	293.04	293.48	295.23	293.23	293.16	293.69	294.94	294.77	294.47	295.03	293.81	293	293.36	292.42	292.07	295.42	294.48	295.51	295.46	292.22	295.68	293.98	292.53	294.07	293.2	295.76	293.98	294.51	294.58	293.02	293.63	293.15	294.84	294.06	292.57	293.54	293.72	295.61	293.51	295.6	292.84	293.89	293.83	294.98	295.65	293.57	292.01	294.35
306.93	304.9	304.33	305.03	306.43	306.04	305.12	304.68	304.63	304.75	304.9	306.81	303.45	303.83	303.97	306.27	304.84	304.97	305.65	304.65	305.08	304.23	306.27	305.99	305.62	305.31	306.48	307.31	304.68	304.74	304.73	306.42	304.75	304.96	305.76	305.28	306.66	305.18	305.1	304.53	306.53	305.2	304.59	305.39	307.16	306.41	305.97	307.48	307.38	307.21
326.68	327.66	329.28	328.54	328.2	328.18	327.64	328.13	327.19	327.96	330.82	327.73	326.08	328.59	328.39	329.05	327.18	326.74	329.04	327.72	326.53	325.55	327.39	328.04	328.27	327.45	328.36	326.06	327.82	328.86	326.88	327.86	329.04	327.34	326.92	327.21	328.73	327.08	327.09	328.13	327.56	327.22	327.43	327.46	327.06	326.24	327.93	328.02	327	330.07
293.94	293.45	292.25	296.01	294.03	292.96	293.77	293.63	293	295.41	293.73	294.15	293.15	293.59	293.69	294.35	292.74	293.11	294.57	293.49	293.22	295.94	296.51	293.69	294.23	292.71	295.27	295.33	292.72	293.04	294.65	294	292.64	293.1	293.73	294.61	293.46	294.03	294.41	292.78	293.76	291.8	293.87	294.77	294.78	293.25	294.07	292.96	294.47	293.17
299.56	297.61	300.83	301.1	300.13	299.8	299.27	300.87	299.21	301.6	299.29	299.34	301.39	300.59	303.04	300.61	300.32	300.16	300.11	301.04	299.63	299.72	301.3	301.02	301.76	301.4	300.34	301	300.15	300.84	300.12	300.49	299.39	300.14	300.57	300.9	301.03	299.61	298.55	300.22	298.14	299.3	299.16	301.11	298.7	299.44	300.93	300.65	300.23	301.64
303.99	304.71	304.47	300.87	302.49	302.13	303.16	305.19	302.76	303.75	302.15	303.1	303.66	302.59	303.5	301.8	303.01	302.85	303.04	303.18	303.01	302.9	302.38	301.24	304.32	300.82	302.35	301.85	303.33	302.47	303.69	302.9	304.73	303.74	301.2	301.65	302.84	302.02	302.79	302.05	303.4	303.54	302.97	304.39	302.97	303.61	302.69	302.64	302.98	301.99
301.93	303.55	304.73	303.26	302.96	303.6	303.5	302.63	303.45	305.34	303.21	301.83	304.45	303.28	303.47	304.2	301.82	303.67	306.03	303.19	303.69	303.16	301.67	304.17	305.4	303.3	304.93	304.41	303.53	302.55	304.36	303.23	303.87	303.38	305.26	304.72	302.43	304.03	303.69	304.29	304.25	302.14	305	303.02	301.71	302.3	302.69	301.23	303.21	303.42
313.93	314.06	315.12	314.42	315.32	314.46	314.9	312.85	315.51	311.35	314.01	312.96	312.25	313.31	312	313.89	313.76	313.13	313.13	315.22	314.15	312.92	315.06	313.94	315.23	313.53	314.22	312.06	314.94	313.94	312.99	314.67	313.06	312.62	314.47	313.58	314.71	313.31	313.8	314.61	312.53	313.56	314.7	314.83	312.87	313.77	313.19	312.26	314.48	313.58
313.93	314.88	314.1	314.33	313.59	314.95	313.92	313.91	315.01	313.19	314.7	314.75	314.18	314.12	312.83	313.12	313	313.76	314.49	314.96	315.08	312.34	313.89	315.54	315.38	315.12	314.74	315.15	314.39	314.21	314.3	313.88	313.9	312.68	314.2	312.56	312.45	312.88	314.71	313.16	314.1	314.05	314.25	313.26	315.3	314.12	314.77	314.23	313.32	314.13
314.54	312.22	313.56	315.24	313.99	314.09	315.44	313.68	313.43	312.61	315.72	314	313.53	313.88	312.25	312.87	313.02	314.45	314.4	314.17	315.13	313.23	313.66	313.91	314.88	315.4	313.64	312.86	313.28	311.77	313.12	313.52	313.04	313.85	310.7	311.83	314.25	312.41	314.84	312.85	314.74	313.95	313.31	314.69	313.52	313.74	312.64	316.26	312.59	311.33
302.89	305.55	302.82	303.77	304.21	304.95	305.19	304.46	304.8	304.97	304.64	302.22	303.09	304.49	302.76	304.88	304.75	303.24	304.95	304.42	303.14	303.3	304.72	303.87	302.93	303.62	305.22	304.06	302.9	303.59	303.79	303.23	303.11	304.08	304.16	304.25	302.99	303.7	301.08	306.3	304.59	303.78	303.04	303.71	303.88	303.06	303.6	302.76	301.45	302.64
312.91	315.33	313.15	314.12	314.06	313.46	310.95	312.72	313.3	315.01	314.18	313.52	312.85	312.76	312.64	313.45	314.31	311.8	313.63	312.76	315.25	312.48	313.67	312.43	312.46	314.96	313.12	315.32	312.06	313.19	313.88	313.9	313.5	314.67	314.03	313.55	312.73	311.74	311.03	312.97	312.17	311.68	311.72	311.87	312.78	312.68	312.51	312.39	312.43	313.87
303.9	302.94	302.93	302.72	304.81	303.77	302.76	305.23	302.32	302.26	303.95	304.25	302.73	302.75	302.44	302.61	305.65	303.08	303.87	301.81	304.64	302.18	303.35	302.85	304.46	304.76	303.44	304.83	301.87	303.92	305.12	302.12	302.28	302.61	304.05	302.6	303.13	304.27	304.69	303.42	305.55	303.98	303.29	304.69	302.77	303.12	304.37	302.28	304.27	303.17
313.06	311.7	312.66	312.74	313.71	315.42	313.12	314.45	314.2	313.97	314.69	313.62	314.25	312.58	312.84	313.09	314.34	313.57	312.46	315.72	312.68	312.47	314.17	314.02	312.37	314.07	310.13	314.32	312.76	313.5	313.89	312.65	312.8	313.7	312.71	314.62	312.24	313.81	314.09	314.33	312.21	313.3	312.53	315.71	314.69	312.97	313.06	315.4	313.38	313.91
305.69	305.11	304.65	305.19	304.82	304.46	304.57	306.44	306.14	307.07	304.89	304.3	305.69	306.49	305.42	303.67	305.23	306.56	306.22	304.14	305.86	305.47	304.6	305.1	305.49	306.61	303.65	303.08	305.19	305.41	305.17	303.74	304.66	304.92	303.84	305.95	303.11	304.69	306.74	304.81	305.98	305.8	306.02	304.91	306.14	306.7	306.33	305.16	305.88	305.86
297.07	296.89	297.89	297.48	297.73	296.8	296.81	297.2	296.75	295.85	297.3	296.13	297.78	296.94	296.22	296.24	295.65	297.1	298.82	297.21	296.13	295.61	297.06	297.43	296.67	297.02	296.67	297.52	297.71	297.54	297.63	295.91	297.65	297.23	297.66	295.77	295.65	295.49	296.42	297.26	297.54	296.84	296.35	295.36	298.78	296.43	296.33	297.32	297.87	296.79
315.37	313.93	315.07	316.59	316.42	314.81	317.59	315.69	314.89	316.98	313.2	316.88	315.27	315.45	314.66	315.53	314.88	316.78	315.75	316.03	314.67	315.02	315.61	315.58	314.76	314.18	317.42	315.18	315.44	316.32	316.69	315.5	314.11	314.85	315.91	316.51	316.61	315.18	315.09	314.43	316.4	315.82	315.39	317.81	317.03	313.6	315.62	314.26	314.63	316.18
304.76	303.47	304.53	306.06	304.18	305.44	303.92	303.96	304.63	302.65	305.72	303.42	303.81	304.8	304.31	303.28	304	304.33	305.24	302.49	305.03	306.46	303.02	304.98	303.87	303.32	305.21	303.73	305.51	304.81	303.1	303.92	306.06	304.7	304.26	306.68	304.58	304.34	303.46	304.68	303.13	303.52	303.8	305.08	303.68	303.49	306.49	304.13	304.93	304.75
318.79	322.72	319.33	319.9	321.01	319.65	316.29	320.56	319.87	317.79	320.08	322.85	319.61	317.72	319.3	318.17	320.5	319.61	318.47	319.27	321.16	319.5	319.35	318.13	318.26	319.79	318.83	319.52	319.99	319.02	319.74	317.27	319.29	319.29	318.41	318.36	320.16	318.83	319.6	320.04	319.36	318.46	319.65	318.76	319.79	319.25	320.69	321.36	319.78	318.94
301.35	302.77	302.37	302.46	301.32	302.53	303.67	302.26	303.8	303.57	301.52	303.11	301.52	300.51	303.09	300.15	303	302.75	302.68	302.32	301.72	302.78	301.27	301.65	302.27	302.89	302.73	303.16	303.66	304.94	301.98	302.67	304.4	301.5	303.54	301.45	302.77	303.55	301.25	302.21	302.41	302.67	301.43	301.38	301.92	300.98	303.07	300.07	302.73	302.57
313.88	315.33	315.13	315.13	313.8	316.02	314.91	314.12	314.08	315.15	316.54	314.52	314.97	315.4	314.6	315.13	314.41	314.25	315.16	315.07	314.82	313.74	313.75	312.27	313.45	314.81	317.5	313.32	315.05	315.32	316.59	313.98	314.11	314.45	314.55	313.84	315.9	316.21	315.36	314.08	314.66	314.39	314.98	315.29	314.9	314.69	314.27	315.79	313.16	314.69
298.24	301.18	301.29	301.39	300.79	300.4	299.51	300.24	299.63	300.1	300.88	299.1	299.55	300.36	302.85	299.12	300.58	300.37	299.4	299.8	300.12	300.45	300.76	300.03	300.5	299.35	300.3	300.58	301.25	299.75	299.52	301.55	300.11	298.67	300.45	302.56	300.07	300.34	299.98	299.99	299.58	300.7	302.24	298.15	298.36	299.1	300.2	300.99	299.16	299.91
304.86	307.16	305.24	305	305.85	305.03	304.98	304.08	304.66	306.69	303.48	304.87	306.13	303.75	303.85	305.5	304.6	306.05	306.6	305.25	307.35	304.84	304.98	305.11	303.69	305.71	304.64	305.58	303.89	304.83	305.67	304.54	306.27	305.54	305.8	305.2	306.51	304.3	304.62	303.6	304.78	304.17	306.69	306.3	306.15	305.83	304.21	304.61	305.02	305.71
303.93	304.12	303.58	304.58	306.14	304.31	304.92	304.3	305.72	303.21	304.75	304.52	305.02	303.26	304.46	303.87	305.07	304.41	304.47	302.84	304.87	304.54	302.5	303.94	305.2	303.58	304.77	304.7	303.54	304.32	304.66	304.63	305.15	304.35	303.22	302.77	305.33	305.8	306.25	306.7	304.3	304.98	303.77	304.19	303.85	307.04	304.92	305.79	304.91	303.14
304.41	303.41	304.98	304.97	302.19	305.17	304.03	305.58	303.07	304.91	306.46	305.12	303.31	305.53	303.22	306.66	305.4	304.95	303.49	304.5	304.17	303.73	304.2	304.49	305.09	303.53	304.1	304.52	303.91	303.37	304.9	302.77	305.58	304.51	304.07	303.7	302.46	304.2	305.08	304.93	302.38	305.49	303.93	304.7	304.83	305.2	304.64	306.58	304.09	305.52
303.69	305.12	304.99	304.16	303.45	303.98	303.52	303.14	304.38	305.13	303.61	304.65	305.25	304.29	302.91	305.68	304.61	305.36	305.65	304.31	303.33	305.43	304.4	303.34	304.6	305.55	304.59	305.5	306.08	303.8	303.75	304.53	304.09	302.26	303.97	305.68	304.2	303.19	304.06	303.73	303.2	303.8	301.98	305.31	302.3	304.69	303.37	305.79	304.73	304.61
319.06	319.02	318.08	317.56	317.8	316.31	318.2	319.71	319.84	316.09	318.67	319.48	318.87	318.65	316.91	319.1	317.17	317.1	318.54	318.38	318.48	317.82	317.52	317.92	317.03	317.11	316.87	316.72	318.36	317.5	318.28	316.74	316.87	317.34	318.5	319.16	319.01	317.91	319.38	317.93	318.92	317.76	320.31	318.55	318.63	317.11	318.58	319.04	317.4	317.4
309.39	308.65	310.52	308.86	311.11	309.3	309.28	309.5	309.12	308.75	309.39	309.74	308.26	308.03	310.09	308.54	308.39	308.12	309.62	310.12	310.72	308.01	308.79	309.27	309.16	308.76	308.59	307.75	309.03	310.15	308.24	307.12	308.25	307.11	306.22	308.59	308.41	309.52	310.49	308.79	308.82	309.96	308.29	308.6	309.08	308.12	308.95	309.55	311.11	309.39
313.1	312.9	313.6	312.77	312.06	314.16	313.45	313	313.61	313.14	313.44	313.45	314.45	311.91	313.13	313.88	313.84	312.61	312.66	314.28	313.81	310.1	312.72	311.44	312.15	314.43	312.89	311.49	312.02	311.71	314.02	315.29	313.53	313.89	313.45	312.31	312.17	312.4	313.98	315.55	313.83	313.34	314.25	314.56	315.33	312.11	313.65	313.64	312.18	313.94
306.24	306.26	307.12	307.55	305.52	306.42	308.26	305.73	307.52	305.03	307.07	304.63	308.44	306.06	305.63	305.93	304.9	306.43	307.68	307.48	305.57	306.79	306.2	305.58	306.43	306.04	307.22	305.72	307.99	307.22	307.88	307.01	306.66	307	305.68	306.84	306.71	307.16	305.99	304.95	304.93	307.47	305.46	307.2	307.14	303.95	305.92	308	308.09	305.88
314.38	315.26	314.4	314.26	313.27	314.64	314.19	312.89	312.93	312.64	314.12	313.66	314.41	312.03	313.26	315.67	312.45	316	314.37	313.28	312.68	314.48	314.71	315.3	312.05	313.54	315.81	311.72	312.14	313.28	311.96	314.48	312.47	313.93	313.47	313.71	312.32	311.5	311.76	311.99	313.72	312.13	313.66	314.29	313.73	313.77	313	313.1	313.88	313.65
303.69	305.66	304.33	306.46	304.94	304.28	304.76	304.88	306.77	304.38	306.17	306.9	305.68	305.45	304.71	302.83	304.44	304.95	305.03	305.51	306.89	304.68	305.52	305.19	305.17	305.79	305.15	303.35	305.71	305.06	305.86	303.48	305.54	304.61	306.2	304.69	307.76	304.19	304.14	306.04	304.72	305.49	306.56	304.76	304.46	305	303.54	304.17	303.26	302.64
301.17	299.39	299.77	299.16	301.16	299.26	299.47	300.28	301.05	300.01	299.76	301.5	299.49	299.53	299.94	298.84	300.57	300.45	300.51	300.96	300.42	299.99	301.17	300.19	300.06	302.09	299.57	299.49	298.92	299.45	301.24	299.09	300.32	300.75	300.53	300.73	299.86	299.62	301.37	300.77	298.28	300.5	301.44	300.23	299.54	301.07	298.3	301.77	299.37	299.15
310.6	310.59	311.97	310.19	310.4	307.59	311.63	310.81	310.82	312.51	308.49	312.92	312.81	310.62	313.15	309.86	310.83	309.95	311.88	309.98	309.82	310.83	311.36	311.95	309.82	310.91	310.53	311.31	309.03	308.31	310.84	311.52	311.84	312.69	309.44	311.13	310.46	311.06	309.55	308.94	310.91	311.12	310.68	312.16	309.6	310.85	310.51	311.1	311.63	311.7
300.28	300.76	301.21	300.88	301.56	301.02	301.85	301.58	300.73	300.96	300.05	300.95	299.82	301.39	299.94	300.1	302.22	300.62	299.35	301.47	300.47	302.29	300.69	301.63	300.46	300.36	300.11	300.2	300.56	301.61	299.38	300.66	300.53	304.38	299.7	301.33	301.76	302.86	302.41	301.42	300.46	300.34	300.55	301.12	301.13	301.08	300.14	300.8	299.7	300.54
293.85	293.35	293.25	293.7	293.04	293.14	294.28	294.56	293.84	293.87	293.52	292.75	294.34	295.35	292.78	293.87	294.7	293.58	294.48	294.5	293.52	295	294.06	293.91	293.75	293.86	295.75	294.01	293.66	293.83	294.53	293.63	295.27	294.51	295.19	295.01	292.09	294.46	294.9	293.78	294.44	295.96	293.13	294.5	294.75	292.23	294.19	294.83	294.34	294.06
302.54	303.66	302.81	303.22	303.55	302.86	303.38	303.75	303.42	301.84	303.9	301.56	303.38	301.86	302.85	302.53	301.53	302.57	302.71	300.87	304	303.61	303.34	303.19	303.06	301.87	303.67	302.74	302.61	303.33	302.9	303.39	302.28	302.13	300.67	303.15	304.15	301.4	302.52	303.7	301.95	303.7	303.97	302.19	303.61	304.78	301.69	302.31	305.33	301.82
303.71	301.32	303.88	302.01	302.87	303.91	302.7	301.06	302.95	302.85	303.15	301.23	302.7	302.27	302.92	303.15	304.7	302.25	301.04	302.79	302.06	303.07	304.86	304.52	302.01	303.79	303.98	304.27	304.28	302.61	302.45	303.06	304.02	303.49	303.37	303.29	303.91	300.69	303.88	302.5	303.24	303.03	305.04	301.81	302.45	303.36	303.32	303.16	302.34	301.89
304.83	304.21	304.82	305.37	303.83	303.23	302.57	304	303.97	304.88	305.18	304.19	304.29	304.83	304.86	305.36	303.81	305.25	304.55	305.91	305.69	304.67	303.56	305.92	303.32	304.29	306.01	305.3	304.72	304.89	305.07	305.53	303.99	302.61	303.68	304.65	305.03	303.22	304.38	304.5	303.94	304.5	306.17	304.57	304.45	304.25	305.89	302.89	306.34	304.57
311.84	312.78	311.85	314.16	316.57	316.02	316.31	314.07	313.17	314.53	314.18	314.68	312.26	314.79	312.82	314.65	315.06	315.28	313.25	313.14	313.47	313.04	315.66	313.47	316.46	313.52	312.7	315.08	314.48	313.22	311.61	312.54	315.04	314.25	314.62	313.84	315.22	312.97	313.4	311.76	314.71	311.85	313.63	314.4	313.05	314.91	313.86	314.16	312.55	313.84
303.99	306.93	305.55	305.2	305.44	305.99	304.75	305.33	306.13	304.34	305.86	306.22	306.02	305.28	305.27	305.89	305.49	306.52	304.45	305.24	304.7	304.73	305.2	305.46	305.57	305.26	305.99	305.63	305.88	303.06	306.38	304.94	304.76	306.5	306.7	304.66	305.73	305.86	303.59	304.77	304.16	305.08	304.83	307.11	303.96	306.85	305.55	304.75	303.74	306.43
315.21	316.16	314.83	314.95	314.73	314.26	315.3	315.44	312.79	313.44	315.09	315.38	314.84	315.91	314.53	314.15	315.05	315.4	314.24	313.89	314.61	313.53	314.14	314.99	314.27	314.97	315.93	316.94	315.57	314.38	314.77	312.71	311.64	314.36	314.41	316.48	313.76	313.11	315.9	314.05	316.29	314.44	315.49	316.25	314.28	314.79	313.6	316.07	314.95	314.89
302.4	302.37	302.98	302.82	304.27	302.55	302.83	304.73	303.89	305.09	303.96	303.88	301.58	303.06	304.3	304.44	305.3	303.59	304.32	303.97	302.5	302.82	302.67	303.74	303.27	304.38	303.47	303.18	303.98	302.66	300.67	304.49	304.73	303.63	304.2	301.9	304.91	305.12	304.62	304.32	303.76	305.05	303.08	303.9	302.6	303.99	304.11	303.04	302.71	303.77
305.06	304.06	305.12	305.05	303.08	303.32	306.54	304.5	304.39	303.38	304.26	304.64	304.26	303.53	303.87	304.98	304.32	303.94	304.76	304.41	303.31	303.52	305.27	304.11	304.37	303.55	303.7	302.14	305.27	303.48	304.17	304.56	303.76	304.71	303.92	305	303.48	302.9	304.65	303.48	306.35	304.97	304.94	303.86	304.44	305.93	304.6	304.71	302.95	302.94
295.08	293.07	293.36	294.17	294.08	294.58	293.29	292.65	293.65	295.35	292.34	292.45	293.96	294.05	294.26	293.73	292.15	294.27	293.83	294.44	294.3	295.22	294.27	293.6	294.95	293.6	294.24	293.81	295.38	293.54	293.91	293.36	294.54	294.01	295.1	294.32	291.59	294.28	293.92	292.73	294.2	294.73	293.29	294.38	293.34	293.77	294.21	295.47	294.57	293.84
317.19	317.43	316.47	316.21	317.06	317.14	316.43	316.63	317.02	316.63	318.18	317.01	317.26	316.17	318.84	319.78	317.64	319.06	316.17	316.85	318.26	317.34	316.56	317.85	316.84	316.43	317.68	318.8	316.19	315.61	318.78	318.55	315.19	318.09	317.57	316.46	315.13	316.73	316.66	318.19	317.61	317.76	316.26	315.86	315.92	315.5	319.12	317.04	318.9	316.5
303.85	303.56	303.52	302.99	303.77	304.31	302.43	304.13	304.06	303.59	301.99	304.55	304.79	303.31	304.24	303.37	303.54	302.31	303.51	303.97	303.32	304.24	304.8	303.06	303.86	303.54	304.18	304.28	302.74	303.45	302.89	304.6	302.89	303.47	303.27	304.36	305.03	305.7	303.52	304.45	303.12	304.5	304.25	306.24	306.45	304.81	304.12	302.14	303.85	303.93
295.72	297.57	296.46	295.34	297.04	294.86	295.92	297.05	297.2	296.47	297.13	295.5	297.26	295.65	295.43	296.14	295.5	296.98	296.62	295.69	296.96	295.34	296.1	297.69	296.21	295.83	296.39	296.04	297.99	297.37	297.27	297.96	297.08	298.6	295.94	296.39	297.06	296.98	297.1	296.83	295.34	297.74	296.48	296.9	295.43	295.75	298.39	296.43	297.1	298.11
300.88	304.64	303.39	305.19	302.71	304.41	304.01	302.58	304.71	303.24	304.06	304.18	303.89	302.93	302.81	306.25	304.93	303.55	304.96	302.22	302.41	303.21	304.6	303.27	304.41	304.64	303.43	302.26	302.73	302.71	303.78	302.54	305.82	304.18	303.3	302.4	304.93	301.6	303.49	306.09	303.91	303.34	302.34	304.88	302.79	303.7	303.86	303.42	303.61	305.48
316.51	315.53	315.42	316.34	316.86	314.16	315.53	315.6	317.34	316.11	315.41	316.36	315.12	315.32	315.89	315.31	313.95	315.47	315.3	315.82	317.58	316.29	316.43	316.43	313.79	316.19	316.56	316.25	315.03	316.89	315.03	315.95	316.45	314.64	316.17	314.97	315.55	314.81	315.93	316.08	315.57	316.28	316.1	315.34	317.51	315.21	316.01	313.32	317.04	315.95
317.77	316.58	315.77	315.09	316.14	315.92	314.37	317.39	316.92	316.32	315.85	315.85	316.05	314.48	316.46	315.42	315.92	315.21	314.65	316.68	315.29	315.82	316.25	314.98	315.83	314.73	317.56	315.77	313.86	314.53	317.39	313.39	315.05	315.17	316.12	314.77	316.57	317.07	313.96	317.07	315.33	316.7	316.5	316.74	316.62	318.33	317.11	316.23	314.96	316.32
303.07	303.43	304.22	301.04	303.58	302.24	303.22	303.49	302.63	302.24	300.58	303.58	302.48	301.75	301.3	302.77	302.03	303.69	302.44	302.12	302.55	300.64	305.69	304.43	300.72	303.85	303.03	304.52	304.17	301.97	304.22	304.54	303.88	302.58	302.88	300.86	302.87	301.91	302.58	302.61	304.07	301.04	303.3	303.27	302.89	302.27	303.95	302.59	301.91	303.73
295.66	297.64	295.39	295.7	296.22	297.53	296.08	297.08	297.03	297.13	295.62	297.72	296.53	294.6	297.93	297.42	299.56	298.68	297.32	296.26	296.7	296.21	298.08	295.65	297.87	295.94	296.93	297.51	298.08	298.5	296.43	298.58	296.6	294.86	297.29	297.09	297.05	295.44	297.55	297.74	295.94	295.92	295.62	296.73	297.71	297.79	296.55	295.79	297.02	295.73
305.62	303.1	304.3	302.64	304.3	303.56	305.99	305.59	305.33	304.93	305.73	304.23	304.54	305.54	303.57	305.06	306.26	304.93	303.32	305.21	303.13	306.24	305.81	304.05	303.9	304.38	304.32	305.58	304.64	306.58	302.91	303.54	305.41	303.09	303.57	303.37	303.83	304.6	304.81	304.6	303.91	304.66	304.21	304.68	304.78	303.87	303.64	304.36	303.78	302.97
309.68	310.34	309.24	310.74	310.34	310.95	309.87	311.19	310.77	309.9	309.01	307.65	309.93	309.65	309.83	308.33	310.69	310.25	311.53	309.04	308.88	309.92	309.17	310.44	308.36	311.71	309.83	309.52	310.98	309.18	310.62	309.25	310.58	312.81	310.22	312.67	307.28	309.11	310.6	311.53	310.05	311.47	312.3	309.84	310.26	309.06	309.76	310.34	309.74	310.37
314.5	314.65	315.59	313.74	315.28	314.34	315.12	315.51	317.21	316.03	314.37	316.41	315.65	315.28	314.4	314.43	315.39	313.88	315.14	315.74	314.7	314.34	314	315.23	314.12	316.3	313.68	315.18	313.63	315.25	315.8	314.13	316.27	314.39	315.18	313.83	314.74	315.05	315.03	317.69	314.57	313.6	315.78	316.01	314.78	313.3	314.25	315.64	316.59	315.24
315.57	311.87	313.56	314.23	313.26	312.6	313.28	314.53	313.43	313.63	314.96	314.01	311.83	314.56	313.59	314.78	312.89	313.4	314.2	314.67	313.11	313.04	313.53	315.85	314.54	314.24	313.88	313.37	313.47	314.11	312.34	312.34	311.52	313.85	315.37	313.11	312.79	313.56	314.63	313.44	313.79	312.78	313.39	313.99	312.96	314.51	312.74	312.03	313.82	313
296.18	297.63	296.82	295.37	297.9	296.28	296.8	294.26	297.32	295.46	295.29	297.19	296.13	297.38	295.9	297.65	296.91	296.43	297.21	297.2	295.64	297.39	297.59	296.09	295.25	297.36	295.23	297.31	296.96	298.4	297.63	297.77	294.85	294.19	298.63	295.1	298.06	296.7	297.63	296.42	295.43	296.83	297.18	298.73	295.74	295.57	296.73	295.47	295.81	296.64
317.39	318.21	317.49	318.64	315.91	318.45	316.84	318.37	317.96	316.78	319.11	317.09	319.14	319.14	315.23	315.91	318.16	316.02	318.89	319.75	318.16	318.37	316.26	318.27	317.29	317.55	319.59	316.29	319.17	317.97	319.03	317.87	317.32	319.33	318.5	317.11	320.47	317.7	319.02	318.38	318.9	319.22	318.01	316.29	317.71	317.15	318.42	320.05	318.02	318.88
317.06	316.8	317.66	317.65	315.93	317.07	317.42	317.35	316.93	315.76	315.28	317.35	317.72	317.71	317.93	317.45	317	319.59	317.09	317.75	316.42	317.58	316.75	316.51	316.74	316.68	318.16	316.35	317.28	315.16	316.83	318.76	316.93	317.13	315.79	317.86	316.82	318.02	318.54	318.43	317.2	316.75	317.03	317.3	316.89	318.17	316.87	317.52	316.95	315.98
317.44	318.22	320.01	318.12	319.17	319	318.35	318.6	316.8	317.02	319.8	318.11	318.08	318.02	316.32	317.85	319.44	317.03	318.89	316.56	317.98	318.83	318.42	318.19	318.26	319.18	317.73	317.76	319.85	317.57	319.28	316.55	318.55	316.64	317.93	318.5	320.15	318.4	318.18	317.01	320.79	317.26	317.4	317.87	318.4	317.65	317.21	319.08	319.67	321.74
301.81	302.79	303.22	302.85	302.46	302.12	302.23	301.6	302.51	299.99	301.56	302.49	302.35	302.94	302.98	301.34	303.05	300.74	302.5	302.77	300.63	300.95	302.83	303.77	303.05	304.78	303.84	304.26	301.41	302.6	303.74	302.59	301.17	303.1	302.92	302.32	302.27	301.82	304.32	302.01	302.49	305.09	303.33	302.34	301.81	301.5	300.09	302.35	303.81	301.05
304.3	303.01	305.26	305.64	304.74	303.26	305.55	305.18	303.83	302.45	304.81	304.65	305.63	304.86	302.85	303.91	304.49	304.51	304.1	306.38	303.25	304.74	304.84	304.15	306.18	302.95	303.75	305.02	304.74	307.43	303.93	305.23	304.68	304.39	305	306.19	304.87	304.32	303.98	304.25	304.1	304.94	306.03	303.99	303.32	304.06	302.29	304.18	306.2	305.83
305.24	305.61	306.8	305.69	306.3	306.25	306.73	305.9	306.95	305.88	307.65	305.97	307.68	306.97	304.22	306.47	306.93	305.57	305.57	307.64	304.81	306.44	305.58	307.68	307.36	307.16	305.6	305.92	307.1	307.32	305.5	305.16	305.68	306.54	307.98	305.05	305.86	307.22	305.33	306.95	306.26	306.81	306.17	305.72	306.57	307.39	306.27	306.02	304.39	306.7
303.46	305.49	304.05	304.49	304.66	303.78	306.29	304.91	304.91	305.45	304.08	304.58	306.51	306.31	304.89	304.83	303.85	304.3	305.2	303.83	303.49	302.49	303.54	305.83	304.92	304.97	304.06	303.14	305.84	303.87	304.69	305.67	304.39	304.96	302.57	303.57	303.45	305.16	307.01	305.11	306.25	304.13	304.41	302.64	304.39	304.59	304.89	304.88	305.18	306.13
304.79	305.32	305.3	305.12	305.78	305.27	306.24	306.38	305.75	302.89	305.27	305.64	304.2	303.64	305.3	304.22	304.95	304.12	304.99	303.31	304.53	304.79	306.15	304.78	303.81	304.82	306.99	305.33	304.56	303.23	306.32	305.84	303.23	305.11	304.35	305.12	304.23	304.18	305.66	304.43	306	304.55	306.19	305.5	304.31	306.95	303.13	306.01	304.23	305.45
303.84	300.56	302.62	301.8	302.67	302.79	304.05	301.94	303.19	302.89	302.67	302.71	302.88	303.19	302.38	303.39	302.56	302.62	302.89	304.16	301.58	302.14	303.46	302.84	303.07	303.04	303.49	301.93	302.11	302.34	302.25	302.36	301.51	302.42	301.28	302.27	301.47	302.36	302.58	303.1	299.61	303.97	302.94	302.1	299.9	301.36	303.42	301.73	301.38	303
326.4	325.47	325.04	325.25	324.73	325.28	325.75	325.5	323.43	326.12	325.41	325.46	327.66	324.5	325.92	325.12	324.63	325.09	324.11	322.36	325.77	324.05	325.3	323.95	325.22	326.31	326.22	326	325.14	325.76	325.69	323.4	326.63	324.93	325.15	324.29	325	324.75	325.77	324.85	323.34	323.85	325.83	324.86	324.36	324.75	326.12	325.58	324.45	325.45
304.81	305.54	305.03	307.23	305.3	306.94	306.37	304.83	304.29	305.62	306.32	304.87	306.3	306.65	305.73	306.78	305.54	306.27	304.35	307.03	307.95	306.03	305.61	305.54	306.11	304.7	304.86	306.13	305.83	305.76	307.09	306.84	308	305.74	306.09	305.79	306.61	305.07	306.39	306.64	306.59	306.61	305	306.75	304.84	307.51	304.48	305.12	307.6	305.21
313.32	312.8	313.15	311.92	313.18	312.76	312.31	313.01	311.47	312.83	313.05	313.68	313.29	312.42	313.27	311.82	313.04	311.99	311.04	313.45	312.05	312.01	312.26	313.94	316.19	313.78	312.99	309.76	313.44	312.4	312.48	312.21	314.06	312.5	312.58	312.5	314.63	314.41	313.36	315.17	310.97	312.91	312.27	312.31	312	311.89	313.77	313.12	313.9	311.58
295.42	297.82	298.07	297.19	297.63	297.96	296.35	296.46	297.84	295.81	297.24	296.94	297.6	296.41	297.35	295.43	296.23	296.19	297.21	296.78	296	295.77	297.25	297.42	296.29	297.33	297.06	295.99	295.71	297.75	296.63	295.85	296.55	296.57	298.24	295.93	295.77	297.39	295.83	296.47	297.83	296.44	297.34	298.43	297.03	296.38	297.01	296.43	296.78	297.5
305.11	306	303.86	306.05	306.42	306.14	306.76	307.13	306.31	305.86	304.71	307.08	306.05	308.32	304.84	306.87	304.31	307.23	306.28	305.69	307.01	307.13	306.04	306.06	306.68	305.25	305.43	307.05	306.15	306.46	305.14	306.17	307.2	306.71	304.04	306.44	306.66	307.8	306.78	306.33	305.92	304.43	306.9	307.8	305.76	306.34	305.03	307.21	308.42	306.95
315.26	315.94	315.67	316.33	317.23	315.1	315.3	315.79	315.54	316.25	314.13	315.59	316.08	314.49	315.6	314.84	317.71	315.43	314.28	315.63	313.84	315.4	314.99	315.96	314.12	315.26	314.37	317.36	316.32	315.35	315.26	315.12	316.13	315.36	316.66	316.78	317.35	314.63	315.96	314.92	315.53	315.38	316.77	316.73	315.62	316.35	317.2	315.27	313.85	315.8
305.8	304.82	302.62	302.19	304.33	303.18	304.1	303.59	304.57	306.14	304.88	304.45	303.22	306.79	304.82	303.87	305.21	302.9	305.16	305.36	305.53	307.26	305.65	305.89	304.95	304.29	305.04	303.25	305.07	305.5	304.08	303.41	306.04	304.16	302.34	302.62	304.22	303.5	303.99	306.03	304.86	304.2	304.91	302.58	306.37	303.87	303.94	305.41	304.73	304.39
304.89	305.67	306.8	304.55	304.86	305.57	304.52	304.36	304.01	305.22	305.61	304.35	305.06	305.75	302.74	304.82	304.7	306.64	305.48	305.3	305.13	306.75	305.77	305.65	304.73	304.62	304.46	303.52	306.89	304.02	303.62	306.22	305.39	304.01	303.82	306.25	306.72	304.75	305.14	305.71	304.28	304.6	305.73	306.39	305.32	304.73	306.2	306.48	305.57	304.76
302.94	302.22	303.01	301.76	304.16	303.43	303.62	303.56	302.29	303.21	302.34	301.92	303.71	303.23	301.25	303.75	304.61	303.53	301.16	302.95	303.37	304.99	303.9	304.55	303.94	304.15	304.01	302.16	301.61	301.25	303.62	303.5	303.3	302.14	303.16	304.74	303.44	302.97	304.33	302.77	303.7	301.37	304.56	304.74	304.41	303.78	305.12	304.59	302.91	303.02
310.73	309.68	311.61	308.67	311.24	309.46	311.56	311.53	309.99	311.66	310.43	309.61	310.08	311.61	309.41	309.77	310.13	310.32	310.27	311.31	310.31	308.4	310.44	310.63	309.05	311.96	310.69	309.06	310.72	309.32	309.54	311.68	310.35	309.22	312.22	308.78	310.78	312.12	310.34	309.87	309.94	310.61	311.13	310.25	310.57	310.01	309.62	309	311.3	310.69
328.41	328.33	328.56	328.4	330.44	329.91	328.22	330.95	328.29	329.65	328.83	326.4	328.65	328.2	328.03	329.58	329.32	328.45	330.18	327.79	329.18	329.5	327.69	330.49	328.93	329.54	327.72	327.33	329.52	327.55	327.29	328.34	329.28	328.96	327.67	328.85	328.98	328.58	327.87	330.79	327.36	327.36	329.9	327.13	327.98	328.9	327.51	326.63	327.28	328.96
304.63	307	306.47	306.83	305.52	307.04	306.43	307.14	307.91	306.5	304.08	305.58	306.22	306.3	305.36	306.33	306.9	305.57	305.2	306.06	304.42	307.36	305.78	306.25	304.28	307.39	306.4	306.44	305.38	306.78	305.88	305.14	306.31	305.07	305.54	305.4	305.52	306.81	305.84	308.99	305.97	305.52	303.64	307.08	305.15	306.25	305.78	306.31	306.81	306.65
303	302.68	303.36	302.08	303.65	302.68	303.05	303.78	302.2	302.87	302.21	303.85	301.59	302.09	301.84	301.91	302.33	302.91	303.99	304.11	303.9	302.17	301.93	302.4	304.7	303.33	304.23	302.92	303.02	303.44	302.63	302.31	303.56	302.98	303.37	302.48	302.41	301.49	302.83	303.96	303.49	302.52	302.14	301.43	303.78	302.45	302.8	303.31	303.49	303.56
299.74	300.68	298.16	301.32	301.54	300.01	300.64	300.79	300.52	301.27	300.21	299.14	300.76	299.91	300.33	298.75	299.26	301.05	299.4	300.27	298.14	300.76	301.05	299.89	299.93	298.56	300.51	300.34	299.05	298.21	301.85	302.12	298.76	298.7	300.37	300.03	299.55	299.32	299.32	300.49	299.79	300	299.78	299.84	300.68	300.85	300.58	299.37	299.57	299.12
327.22	326.16	328.08	326.9	326.72	325.49	328.35	328.52	326.9	328.78	327.47	326.73	328.37	327.12	326.27	326.74	327.21	327.26	327.66	326.78	328.35	326.72	327.08	327.06	325.86	327.49	326.35	326.42	326.9	326.58	328.26	326.99	326.37	328.69	327.18	326.16	326.24	328.1	325.39	327.24	326.74	327.93	328.01	327.7	328.63	325.84	326.86	326.85	326.04	326.92
303.91	306.22	302.47	303.62	303.01	303.81	301.23	304.66	301.82	303.2	302.2	302.9	303.69	305.95	303.89	305.09	302.41	302.78	303.94	304.73	303.74	304.94	302.73	302.31	303.59	304.42	302.56	304.42	303.09	303.18	302.05	303.24	302.14	303.48	304.06	305.22	304.23	302.93	302.38	304.01	303.04	305.06	303.71	303.34	304.14	303.75	302.84	302.14	301.75	303.64
304.79	305.05	304.98	303.85	304.81	304.3	304.7	305.16	305.35	303.71	304.7	306.65	305.68	305.6	305.07	303.78	305.6	305.1	304.29	303.46	304.27	307.28	304.61	305.53	306.04	304.38	304.54	304.89	306.08	306.67	304.3	304.51	305.15	304.77	304.42	306.06	303.54	305.13	303.44	306.1	303.37	304.32	305.22	305.02	304.65	303.18	303.57	304.63	305.77	303.23
304.56	304.07	303.56	304.65	305.2	305.33	306.99	303.13	304.14	304.63	304.71	306.2	305.02	304.21	305.82	304.35	304.78	304.34	304.86	304.41	302.95	303.51	305.09	305.23	303.05	303.93	304.16	304.22	303.9	304.01	304.03	302.94	305.91	305.66	304.13	305.52	306.91	306.04	302.71	305.72	302.84	304.76	306.46	304.52	305.18	303.83	303.22	305.33	305.75	304.73
327.02	328.67	327.75	326.92	326.71	325.67	325.56	327.08	328.09	327.84	327.25	326.22	326.39	324.14	325.76	326.94	326.94	326.61	325.98	327.69	327.06	326.87	327.79	328.03	326.92	326.56	327.14	326.1	326.94	326.9	329.62	327.5	327.07	327.64	325.52	328.4	329.1	326.3	326.81	327.94	327.72	326.08	327.41	326.28	327.76	328.48	327.63	327.95	327.45	327.84
307.64	304.78	305.42	305.59	307.15	307.57	307.92	306.74	306.44	305.92	306.15	304.33	305.3	305.61	307.74	306.74	305.45	306.63	307.92	306.56	306.56	307.59	305.35	306.19	306.63	308.36	305.96	306.58	305.11	305.29	307.03	306.37	307.09	307.26	307.29	305.23	307.12	306.6	307.4	305.82	305.56	306.7	307.83	308.12	306.17	306.25	307.55	307.21	305.85	305.99
301.84	300.86	300.66	301.01	302.47	301.06	301.06	301.3	300.18	302.53	301.19	302.05	302.94	300.93	300.44	299.6	302.14	300.67	301.26	300.69	301.44	300.85	302.6	300.79	300.33	300.68	301.55	300.3	301.86	300.51	299.85	299.69	301.2	300.96	301.05	301.67	300.41	300.47	299.47	301.64	299.01	300.16	300.65	301.57	301.55	300.4	300.43	302.93	301.11	301.81
300.7	300.07	299.83	301.49	299.54	300.06	301.34	298.94	300.85	300.7	300.44	301.12	298.91	299.54	301.65	300.08	299.24	299.32	300.19	302.12	300.95	299.17	299.99	300.84	301.39	299.84	298.65	299.94	300.99	299.21	300.37	300.54	299.49	298.45	299.44	301.5	300.8	300.76	300.51	299.37	300.02	298.75	299.06	300.91	299.41	300.24	299.59	298.89	299.58	301.12
310.95	310.03	311.82	311.45	311.15	309.9	310.48	309.72	310.52	311.26	312.23	312.3	311.05	310.04	310.61	312.48	310.13	310.5	311.42	310.39	308.93	312.13	311.56	311.67	312.56	310.28	311.33	311.38	312.33	310	310.46	311.13	311.06	311.17	309.74	312.91	310.52	309.97	310.98	312.17	311.85	308.69	311.9	312.07	308.87	311.01	310.45	311	309.83	310.64
316.37	314.13	316.14	316.71	317.53	316.39	315.74	315.62	314.19	316.77	315.06	315.88	316.31	316.6	317.07	316.91	315.13	316.12	316.51	315.37	314.28	316.18	315.11	314.74	314.93	316.45	316.13	315.09	315.23	315.86	315.15	316.28	316.97	315.25	314.81	315.73	314.49	314.5	316.39	316.63	314.2	315.02	315.39	316.1	316.14	314.9	315.46	317.43	316.52	315.59
311.76	310.79	311.53	310.13	309.84	311.25	313.33	311.03	310.2	310.7	309.42	311.64	309.05	311.53	311.93	310.13	311.18	310.24	310.05	311.59	311.32	309.39	313.59	310.71	310.4	309.92	310.74	310.15	310.59	310.37	309.8	309.92	309.49	312.58	309.98	312.5	311.41	309.86	312.24	310.22	310.09	310.19	310.46	308.16	312.11	310.66	311.06	311.41	310.9	311.92
314.61	313.38	311.66	314.3	314.4	314.71	313.21	313.87	315.33	313.99	314.24	312.42	314.4	312.84	315.35	316.29	313.34	313.34	314.46	312.64	313.11	314.37	312.65	314.54	314.63	313.59	313.94	313.98	314.73	312.96	312.12	314.86	314.41	315.36	313.66	312.94	313.81	315.64	314.66	314.91	312.22	314.43	311.76	313.13	314.43	312.73	312.27	314.93	311.35	312.5
326.58	325.58	325.83	327.84	327.22	328.85	326.23	328.37	326.17	328.39	326.36	328.78	327.29	326.62	327.17	325.71	328.13	328.03	325.74	325.25	327.48	327.3	326.8	327.16	328.25	327.49	327.53	326.85	327.27	327.42	327.2	326.15	327.36	326.35	327.08	324.86	328.18	328.29	327.29	327.02	326.33	325.57	327.66	328.12	326.74	327.81	329.2	328.22	327.21	326.1
303.76	302.12	303.11	303.17	304.93	303.76	305.3	302.77	304.29	304.82	302.59	304.92	305.39	302.03	303.92	302.37	302.63	303.35	302.74	302.96	303.91	304.27	302.17	302.3	303.38	305.68	303.86	304.08	305.17	303.17	304.33	304.97	304.55	304.02	303.94	303.22	302.67	301.88	303.57	304.32	305.07	304.46	304.85	303.39	303.49	303.99	303.94	304.55	303.24	302.89
308.74	309.73	308.26	309.8	310.02	309.4	304.46	307.33	308	307.28	309.26	309.7	306.43	308.25	308.77	308.32	311.99	308.43	308.8	311.08	308.71	308.83	308.86	309.19	308.37	309.86	309.5	307.73	308.16	306.94	307.71	307.75	307.57	308.38	308.28	310.45	308.11	309.21	308.56	309.1	306.83	308.36	307.06	310.16	307.15	309.19	309.36	309.98	308.06	310.83
304.68	302.82	302.97	304.02	303.83	303.05	303.39	304.66	303.02	304.14	303.04	304.47	304.59	302.78	303.81	303.48	303.49	303.35	304.22	303.53	303.03	303.7	303.62	303.29	303.06	305.27	304.38	301.53	302.78	302.84	303.26	302.74	301.78	302.69	303.96	302.32	302.9	301.79	303.24	303.15	303.42	304.31	303.28	304.51	302.84	302.94	301.06	302.42	304.23	304.37
328.9	329.35	328.89	328.01	327.77	328.94	328.8	329.58	328.17	328.2	328.11	326.82	330.48	327.85	327.32	327.19	328.3	329.21	328.41	328.75	329.36	328.91	328.55	328.08	330.07	327.29	327.92	326.98	329.01	327.42	327.53	329.1	328.74	329.27	328.94	329.03	330.37	330.4	328.83	329.45	330.02	328.68	327.71	328.97	329.89	329.31	328.06	331.61	327.51	327.27
302.45	302.16	302.78	302.15	300.39	302.12	299.99	303.34	303.08	303.25	302.23	300.91	302.7	300.55	300.69	303.31	301.7	302.39	302.46	303.64	301.03	302.62	301.79	303.49	302.46	301.67	303.02	301.34	299.91	303.07	301.77	301.48	300.88	301.68	303.35	300.83	300.69	302.06	302.18	301.77	299.76	301.68	304.57	302.66	301.21	304.19	301.77	303.91	302.27	301.61
313.17	312.63	313.13	314.31	312.61	312.88	312.91	314.29	311.59	313.64	312.55	312.96	313.09	312.25	314.02	313.62	312.56	314.4	313.07	312.54	312.02	312.68	312.78	312.96	311.3	313.04	312.3	313.7	311.72	312.28	312.18	313.07	311.63	313.04	313.23	312.15	313.66	314.8	311.44	314.45	312.17	313.82	313.56	312.7	312.46	313.68	314.03	313.27	310.75	313.44
317.07	318.7	319.47	316.41	317.62	317.83	317.31	319.1	319.75	318.2	317.41	318.26	318.2	319.88	316.36	318.08	318.87	318.13	319.04	317.71	318.87	317.07	319.03	319.86	317.66	318.26	318.76	319.29	318.15	320.11	319.17	316.53	317.54	318.87	318.6	318.94	317.61	317.58	317.98	317.57	318.71	318.79	317.5	316.96	318.17	318.71	318.34	317.81	317.09	318.56
306.22	307.41	307.41	307.2	306.58	306.23	307.58	305.5	305.63	306.21	304.94	305.55	305.43	308.24	307.79	305.47	305.25	307.83	305.2	306.27	304.82	306.49	306.05	308.06	306.18	306.44	305.2	306.29	304.73	307.59	304.43	305.94	305.74	307.08	306.49	305.96	307.62	305.58	305.03	305.6	306.74	306.44	306.93	304.3	305.82	306.66	306.8	306.44	306.25	306.34
316.72	315.93	315.77	315.77	315.19	315.13	315.67	316.64	315.48	316.25	315.89	316.05	316.06	315.39	315.82	314.79	315.97	316.49	315.98	314.85	314.03	316.7	315.46	315.5	314.14	314.86	316.28	316.03	315.6	314.82	316.55	316.05	316.49	316.89	313.97	313.13	314.67	315.59	314.25	314.67	316.28	315.87	314.55	316.07	315.36	316.24	315.74	315	314.63	316.19
302.99	302.53	303.65	302.4	303.53	302.91	304.92	304.06	302.65	303.81	301.83	302.71	302.12	303.36	304.14	301.91	304.42	303.79	302.85	304.27	304.54	303.2	302.84	303.81	304.93	302.27	306.03	302.92	305.62	302.51	303.44	302.86	303.72	303.24	300.53	303.12	303.92	302.21	304.61	305.58	303.11	304.2	303.6	304.44	300.65	303.66	302.82	303.32	302.92	303.97
316.24	317.8	317.27	318.14	317.25	316.33	318.17	317.02	314.99	315.98	316.89	317.4	317.13	316.43	315.46	316.63	315.94	318.58	317.71	316.16	317.86	316.36	317.09	317.61	318.38	317.27	314.6	315.36	317.08	315.64	315.18	314.74	317.88	316.19	315.94	317.09	316.31	316.3	317.02	317.17	316.13	317.77	317.38	315.72	318.67	316.52	316.63	317.42	316.43	318.86
305.88	308.17	306.63	307.09	304.91	306.25	307.07	306.54	306.58	305.88	304.63	308.18	305.79	306.41	307.57	305.11	305.59	305.37	307	306.35	308.49	305.35	306.46	306.27	307.23	308.38	305.62	306.55	307.09	307.55	305.99	307.51	305.98	306.89	305.95	307.92	306.5	304.37	303.72	306.28	306.38	306.84	307.17	308.95	306.74	307.02	306.13	305.58	306.04	306.77
312.59	311.9	311.5	312.92	313.69	312.44	312.2	311.21	311.47	311.82	312.59	311.1	312.78	312.89	313.09	311.43	312.96	312.91	312.61	311.69	312.33	311.11	312.39	311.24	313.69	312.28	312.31	312.36	313.8	311.19	311.63	313.08	312.72	311.38	312.91	311.87	311.63	312.08	311.4	312.02	311.68	312.71	311.37	312.59	312.97	312.29	310.8	311.14	311.34	311.39
305.78	305.19	305.19	303.55	305.12	302.57	303.8	306.95	304.64	304.91	305.7	303.11	304.49	305.19	305.69	304.02	303.57	304.87	304.7	303.91	305.39	304.91	304.79	304.05	305.03	306.29	305.6	303.36	304.51	304.17	303.85	305.51	305.39	305.25	306.06	304.86	306.3	306.56	304.04	304.69	305.36	306.54	305.57	305.48	302.35	303.55	305.5	304.96	305.31	305.56
304.11	306.54	305.12	304.77	305.7	303.69	302.78	306.01	304.02	303.79	304.63	302.53	303	304.08	303.43	302.42	304.35	305.05	303.68	305.29	305.92	305.08	303.86	302.88	303.47	304.44	304.38	303.89	303.47	304.65	305.06	304.96	304.94	303.86	303.67	304.15	303.31	303.79	303.79	305.7	303.42	303.58	305.06	304.82	304.2	304.49	304.48	305.21	302.93	304.02
314.59	313.38	313.98	314.9	313.15	314.59	313.61	314.69	315.3	314.68	314.8	315.83	312.35	314.36	315.6	315.18	313.12	314.26	314.13	313.63	313.08	314.17	315.67	314.47	313.65	313.1	314.26	314.58	314.96	313.1	313.62	315.1	314.73	314.98	314.97	314.81	313.49	313.42	314.24	314.01	313.32	314.05	313.99	313.34	314.69	313.52	314.97	315.02	314.05	315.28
317.54	319.44	318.65	318.96	317.65	319.41	319.02	316.75	320.77	319.94	318.88	319.73	320.47	319.32	319.05	320.38	317.44	320.83	318.08	320.87	319.62	318.82	318.67	318.98	319	320.78	318.61	318.65	319.49	319.62	321.57	319.36	319.96	319.46	319.87	319.65	320.08	318.76	320.44	319.86	319.65	320.02	318.74	320.56	320.05	318.69	319.54	317.23	320.86	317.71
328.82	329.2	326.99	326.83	329.48	328.88	327.48	329.43	328.6	326.83	327.87	328.24	328.17	327.83	327.4	328.22	328.49	325.94	327.37	328.35	326.23	329.62	328.61	327.47	327.88	326.81	326.59	328.84	327.55	327.36	326.83	328.46	326.91	328.62	329.82	327.94	329.25	329.42	326.52	327.61	328.35	327.76	328.94	327.61	327.67	327.59	327.55	328.37	329.13	328.07
316.37	316.66	317.14	316.1	313.81	316.33	315.24	317.11	313.75	315.32	315.75	315.46	315.73	314.81	317.47	315.97	314.77	315.83	316.37	314.77	316.91	315.08	316.36	316.15	314.56	318.06	316.04	315.12	315.22	316.06	314.25	316.41	314.68	316.61	316.32	317.62	316.06	314.31	315.45	317.82	315.43	315.81	316.17	317.48	314.59	317.22	315.69	316.77	316.18	315.62
314.99	312.85	313.04	313.62	315.48	313.29	314.42	314.28	314.44	312.31	313.59	315.55	313.64	315.36	315.62	315.31	313.01	314.19	313.24	314.22	313.93	312.74	313.73	314.38	311.34	314.11	313.06	313.7	313.33	314.11	312.94	313.02	313.42	313.68	314.19	314.91	314.68	313.59	313.73	314.39	312.66	315.49	314.12	313.64	314.42	314.51	315.43	314.07	314.97	313.14
312.01	310.9	311.32	310.54	312.89	312.24	312.98	310.68	312.43	310.66	312.83	312.28	311.09	310.17	311.75	312.96	310.27	312.86	311.23	310.19	311.17	312.94	311.76	311.02	310.18	313.31	312.52	310.91	308.85	312.31	311	311.84	312.85	310.31	311.14	312.73	310.51	309.87	312.63	309.53	309.49	311.28	312.19	313.1	312.02	312.7	310.59	309.93	309.89	312.01
327.53	325.9	326.82	327.43	326.7	327.69	328.44	325.61	326.73	327.54	327.98	328.52	325.6	326.36	327.55	325.98	327.48	327.53	327.64	327.36	325.89	326.2	328	327.5	325.52	327.13	326.42	323.75	327.6	328.15	325.02	326.94	327.37	325.66	328.33	328.19	325.92	327.04	328.18	326.31	325.96	328.28	327.17	327.06	327.15	327.04	326.51	327.25	326.01	328.49
308.14	308.53	308.76	308.4	307.56	309.88	309.05	308.68	308.35	308.39	307.81	308.69	310.26	308.28	308.81	307.86	309.2	310.23	309.19	308.62	309.24	307.34	309	309.35	309.58	309.49	306.66	307.4	307.38	308.52	310.59	308.92	309.69	308.29	309.18	307.46	308.11	308.36	310.06	308.16	306.71	308.63	307.6	309.55	309.82	310.58	309.56	310.45	308.22	308.68
296.56	296.63	295.2	298.16	297.41	295.36	296.29	298.52	295.61	296.64	296.53	295.3	295.81	297.72	294.87	297.42	296.96	295.98	294	299.14	295.94	296.47	296.29	296.09	295.96	296.43	296.38	297.93	297.5	297.65	296.35	296.61	296.54	294.95	297.19	294.44	297.25	296.26	295.79	297.52	296.53	296.86	294.31	298.6	296.43	295.25	296.58	296.43	295.26	296.9
318.06	317.86	318.62	318.03	318.72	317.23	316.81	318.58	317.58	317.38	318.29	316.92	317.94	319.33	316.92	318.26	317.74	317.66	317.94	318.48	319.41	316.61	318.22	317.5	317.34	319.42	317.89	317.84	316.73	318.25	317.84	320.44	318.25	317.86	317.9	318.73	318.77	318.83	319.72	317.33	318.21	317.89	318.23	319.13	318.44	316.81	316.19	317.77	317.88	318.2
305.88	305.92	305.22	306.5	304.94	305.21	305.49	305.41	306.35	307.72	305.98	306.62	305.31	304.53	304.54	306.22	305.78	304.99	307.13	306.82	306.18	305	306.37	306	305.89	307.06	306.47	305.65	305.48	305.1	306.87	307.37	305.96	306.39	305.88	306.58	307.94	304.67	306.4	307.08	304.93	304.87	306.48	306.23	305.37	306.92	306.56	307.24	304.38	306.94
316.49	316.71	318.67	317.41	317.22	316.27	317.2	315.41	314.7	317.43	317.62	315.97	316.93	315	316.96	316.23	318.77	317.47	316.95	316.44	316.83	315.89	315.38	317.55	317.37	316.01	316.8	316.75	317.9	317.64	316.67	316.11	316.11	316.6	317.35	316.56	316.75	316.59	316.46	316.42	315.4	315.74	315.91	316.37	315.93	317.95	316.23	316.48	315.2	316.92
304.55	304.6	303.42	306.4	302.71	304.42	305.36	304.79	305.02	304.07	304.54	305.35	303.95	304.37	305.57	306.53	304.73	304.84	305.35	305.42	305.59	304.62	304.31	303.61	304.39	306.18	304.18	305.26	304.88	303.87	302.72	305.27	306.88	305.61	304.8	303.91	304.37	305.86	306.31	305.55	302.78	304.82	305.11	305.5	304.78	303.9	304.73	302.34	304.92	303.03
302.47	302.58	305.08	303.95	301.87	303.4	301.94	301.59	301.35	303.09	301.46	301.4	303.43	301.98	300.36	302.3	301.67	301.99	303.35	301.44	302.48	302.5	301.62	301.77	303.15	302.47	302.62	299.9	304.11	301.47	303.06	301.56	302.43	302.18	302.76	302.24	301.23	303.17	302.86	301.3	302.16	303.12	303.4	303.09	303.39	301.28	301.75	301.62	302.91	302.55
313.67	313.75	316.34	315.7	317.07	316.06	314.18	316.18	317.6	316.41	314.46	316.08	316.48	315.64	316.48	315.78	314.75	315.48	317.19	313.78	316.51	315.84	315.21	316.92	316.49	315.28	316.51	315.6	316.09	318.21	316.59	317.53	316.95	315.66	316.71	314.85	315.72	315.59	317.31	316.75	315.82	317.25	315.81	313.17	316.63	315.39	315.83	316.52	314.26	315.63
300.4	299.83	300.2	300.53	299.63	300.9	302.51	300.83	299.01	297.94	298.62	299.26	300.49	300.61	299.23	300.05	300.82	299.38	298.93	301.14	301.45	300.12	298.84	300.32	301.14	299.95	300.03	299.8	298.44	298.94	299.47	300.14	299.29	300.39	299.46	299.15	300.66	299.69	300.11	300.58	298.38	300.09	301.15	301.33	299.78	300.9	300.04	299.53	299.25	300.84
314.66	314.27	312.83	314.84	314.83	313.85	314.7	314.57	314.37	314.25	314.54	311.88	314.08	313.93	313.48	314.98	314.07	313.58	315.45	316.18	315.43	313.45	314.68	313.18	313.48	314.7	314.2	314.8	313.3	314.22	315.55	314.22	315.13	314.46	314.45	313.08	313.74	314.14	313.84	313.55	312.38	313.42	313.22	313.09	313.98	313.06	313.05	314.28	316.55	313.28
314.19	310.53	311.35	311.79	311.51	311.95	311.53	312.34	313.87	312	312.94	312.88	312.06	312.63	311.29	310.29	310.68	311.86	312.24	310.72	310.99	310.05	311.37	311.21	311.04	311.32	310.72	311.49	311.24	309.74	309.82	311.22	312.17	310.7	311.13	312.86	312.85	310.52	310.67	311.53	310.65	311.83	313.05	311.3	311.07	311.76	310.85	310.24	311.98	311.14
303.46	303.2	303.88	305.02	303.28	305.02	302.31	301.13	302.61	301.73	302.5	303.51	304.1	302.55	301.3	299.76	302.35	303.61	302.48	302.65	301.63	303.83	300.38	300.6	303.12	303.12	301.7	299.99	304.16	301.84	304.3	304.48	302.81	303.49	304.13	302.44	303.44	302.36	301.53	301.59	300.72	301.83	303.35	302.95	301.58	301.07	303.38	302.85	301.53	302.21
312.66	310.96	311.72	312.92	312.67	312.25	312.12	311.45	311.17	311.58	314.36	313.25	314.27	312.97	313.49	312.04	310.94	313.75	311.59	312.09	313.34	310.84	314.61	311.39	313.38	312.32	313.57	312.71	312.54	313.9	311.18	311.5	313.02	313.94	313.62	314.04	313.2	314.35	311.55	313.26	314.01	313.5	312.86	313.32	314.17	314.32	314.75	313.96	315.4	311.66
297.41	297.79	295.43	296.92	297.46	298.08	295.92	297.91	296.53	296.56	297.47	296.24	295.77	295.89	296.63	295.84	297.45	295.21	297.19	297.71	298.26	296.94	297.93	297.67	297.51	295.98	296.54	296.17	296.02	298.07	297.37	297.88	295.69	297.86	298.47	297	297.23	300.05	296.93	296.97	296.76	297.58	295.38	297.07	297.54	295.76	296.02	297.92	294.92	296.68
306.84	307.6	305.31	307.7	306.39	305.84	306.67	305.56	306.82	306.85	306.36	306.3	305.3	305.41	304.26	305.81	306.07	306.98	307.17	305.03	306.6	307.83	304.94	305.48	306.61	306.27	305.51	308.06	307.14	307.79	306.59	304.67	306.45	304.23	306.84	305.5	306.46	307.64	307.99	306.86	306.67	307.46	306.8	305.68	308.99	305.6	307.22	304.42	306.3	305.16
304.81	303.82	306.74	306.81	306.29	307.09	306.03	305.52	307.11	305.98	307.45	307.09	305.92	305.03	306.94	306.63	305.04	306.22	304.51	307.05	305.9	306.01	308.78	305.7	306.16	306.68	305.16	305.6	306.49	306.44	307.4	306.93	303.53	307.2	305.23	305.09	304.55	305.47	306.8	307.27	304.34	304.37	306.75	306.17	305.57	305.82	307.56	306.53	305.4	305.53
304.51	305.19	304.01	304.43	303.65	304.59	303.88	306.05	304.26	306.31	305.74	306.4	305.64	305.72	305.43	304.11	305.32	305.36	304.43	306.32	303.66	306.4	304.61	305.77	303.94	305.59	302.87	305.53	305.43	305.49	304.83	305.47	304.5	303.65	303.88	306.04	304.36	304.26	304.96	304.59	305.74	306.41	306.17	306.69	305.59	305.95	305.23	306.15	305.66	305.47
315.56	312.64	316.1	315.99	314.59	314.93	315.74	315.92	315.06	313.96	316.23	315.16	314.79	314.72	313.17	315.72	315.82	315.31	314.78	315.22	314.14	314.13	314.69	315.23	314.92	314.86	316.01	314.32	313.39	315.38	314.31	313.47	315.73	315.03	314.15	313.07	313.94	315.21	314.23	315.06	314.2	315.09	313.86	313.67	314.32	313.34	315.03	316.07	314.31	315.28
310.08	311.32	311.58	311.84	311.92	312.87	311.51	312.04	312.38	310.93	311.83	312.92	312.09	312.82	310.89	312.98	313.09	310.63	312.85	311.07	312.82	311.05	311.21	312.82	312.96	311.97	313.93	310.1	310.42	311.5	311.93	310.57	312.43	312.66	311.92	312.59	312.3	311.54	312.36	311.97	312.1	311.94	312.1	310.85	312.13	311.95	312.86	310.69	311.65	312.27
303.78	302.51	301.48	301.34	303.35	302.47	303.57	303.3	302.37	301.79	303.02	300.56	301.22	301.96	301.78	302.85	303.1	303.07	303.07	304.35	302.63	302.42	302.52	303.99	300.45	302.73	300.89	301.91	301.39	304.36	301.28	303.51	300.35	303.17	301.88	303.24	302.19	303.94	302.54	303.58	302.71	301.51	300.27	300.65	301.73	301.42	302.11	302.38	301.65	302.56
303.12	302.56	303.17	301.71	301.69	302.99	303.51	302.24	302.64	303.37	304.59	302.25	302.8	301.61	302.25	302.01	302.48	300.58	302.8	303	302.21	304.56	303.06	304.32	302.7	302.27	302.13	303.6	302.8	301.64	303.68	302.95	304.91	302.77	303.84	303.92	303.97	303.54	303.92	300.82	303.31	303.88	303.1	304.17	302.78	304.45	302.9	303.2	304.53	303.24
304.25	305.45	303.7	304.43	304.96	305.58	305.1	304.24	304.13	303.86	303.24	305.33	304.79	302.42	303.68	303.34	303.55	303.97	304.3	304.85	305.41	306.14	303.47	304.38	305.2	302.99	302.19	305.57	303.63	304.34	303.75	303.34	304.79	305.86	305.04	304.59	303.06	307.24	304.18	304.14	305.1	304.56	304.86	304.41	305.69	304	305.6	303.67	305.24	303.92
305.54	307.15	305.18	306	306.03	306.42	306.28	306.98	305.96	305.72	305.97	306.02	304.14	306.9	304.76	306.24	306.32	306.05	305.84	306.77	307.1	307.22	306.99	307.08	306.95	304.9	305.14	307.13	305.43	307.36	306.42	308.3	306.16	306.72	306.23	305.3	304.53	306.99	307.46	304.44	308.1	306.26	305.03	305.2	305.82	305.23	306.49	308.96	306.44	305.01
307.54	305.7	307.67	305.92	305.25	304.63	305.49	305.56	306.97	305.68	306.39	305.69	307.09	306.97	306.23	306.82	306.06	304.68	305.89	306.95	307.47	307.71	307.01	307.2	308.11	306.8	306.98	307.31	304.98	305.97	305.35	306.69	306.94	305.32	307.12	307.27	307.48	305.42	304.77	307.21	306.26	305.97	305.21	304.43	307.82	303.9	306.79	304.9	307.08	306.67
311.62	310.66	309.78	311.03	311.02	310.05	311.1	312.49	311.02	311.99	311.18	311.51	311.45	311.24	311.85	311.88	309.31	311.19	309.81	312.08	309.43	310.05	309.12	311.84	311.34	309.39	311.06	310.4	308.27	310.18	310.21	311.1	312.55	310.6	309.14	310.37	310.51	312.71	311.38	310.34	309.6	310.1	312	310.42	311.67	311.02	311.11	308.86	310.51	310.51
318.57	319.06	320.61	319.2	318.01	317.57	318.63	320.13	318.21	317.48	318.78	319.62	320.07	318.75	318.05	320.71	320.31	319.46	320.12	316.91	319.62	319.11	319.46	319.81	319.8	319.75	317.69	318.69	320.39	316.23	317.07	319.29	320.46	319.66	320.35	318.75	318.32	319.44	316.65	318.93	317.33	320.86	319.77	319.87	316.3	319.8	319.72	317.64	320.3	317.8
305.62	307.49	307.91	305.6	305.58	306.84	307.01	309.29	306.55	305.21	306.13	307.42	306.88	308.07	307.42	307.62	305.79	306.04	306.68	305.73	308.05	306.48	305.22	306.09	307.79	306.56	307.29	306.29	306.71	308.03	305.21	306.69	306.97	306.33	304.63	305.67	305.89	307.73	307.88	304.52	306.24	306.61	308.29	307.85	307.75	306.08	307.64	305.3	306.48	307.69
318.14	316.16	316.22	316.09	317.26	318.43	315.91	315.83	315.79	316.99	316.64	316.22	317.01	316.02	315.79	317.37	316.14	317.25	317.38	315.77	316.36	318.63	318.48	316.65	318.33	317.38	319.09	317.44	316.82	316.68	316.12	316.9	317.94	316.67	317.12	316.32	317.55	317.73	317.81	318.91	317.32	316.75	316.78	317.3	318.37	316.23	315.73	316.83	317.48	317.65
312.73	315.25	315.23	316.74	315.66	313.75	314.46	315.24	314.7	316.23	315.71	316.24	315.67	314.86	315.15	316.09	315.8	314.82	315.41	314.46	313.81	315.44	315.31	315.47	314.89	313.83	316.23	317.05	314.45	313.91	315.42	314.38	314.68	316.01	313.95	314.34	315.98	316.12	314.82	314.67	316.09	315.8	317.93	314.72	315.18	314.02	316.41	315.19	314.36	315.58
303.1	303.29	303.22	302.73	303.12	302.87	302.42	303.92	301.26	302.14	302.23	301.71	301.19	303	304.16	302.43	303.23	302.77	303.09	301.97	302.83	301.75	303.62	303.96	302.89	302.31	303.67	302.53	302.52	302.71	302.91	302.74	301.29	300.78	303.31	302.76	301.17	302.84	302.88	302	300.82	303.05	303.97	301.86	303.6	303.26	304.59	301.97	302.41	301.52
325.75	325.43	325.03	324.86	326.54	325.51	324.53	326.2	326.81	324.88	324.98	324.61	324.46	324.78	325.96	326.44	324.6	326.41	324.98	325.03	324.81	325.4	326.67	325.29	326.48	324.05	326.47	325.09	323.89	323.6	324.15	324.77	324.65	325.81	324.96	326.14	325.65	325.48	325.76	325.53	326.19	325.01	326.42	326.04	325.8	324.71	326.35	324.07	325.72	326.37
318.32	316.66	318.01	316.52	318.64	314.96	316.08	317.14	317.51	316.19	316.64	317.63	318.15	316	316.54	318.03	317.47	316.75	318.96	317.5	318.11	315.45	315.63	318.7	315.9	315.55	317.26	316.25	316.58	319.32	318.9	316.41	319.47	317.52	316.5	317.62	315.71	317.64	316	317.45	317.48	317.59	315.68	317.69	318.68	316.82	317.78	315.61	317.44	317.29
314.55	314.55	314.55	313.6	313.12	313.15	314.35	314.66	313.88	313.24	313.01	314.22	315.01	313.14	313.45	315	313.8	312.85	314.08	314.62	314.38	312.04	316.26	313.07	312.82	314.25	315.59	313.78	313.49	314.43	313.21	315.84	314.63	313.92	314.07	314.76	311.75	313.25	313.91	314.96	313	312.83	314.25	312.37	313.8	315.75	313.27	314.12	311.71	313.79
318.19	318.22	319.15	318.8	317.32	319.54	320.4	316.79	319.13	318.94	318.11	319.39	317.46	317.28	319.08	318.2	317.36	319.25	318.54	317.67	317.16	316.9	316.48	317.7	318.67	318.24	317.37	319.34	315.74	319.46	318.22	318.43	318.17	317.93	315.79	318.1	319.4	317.67	318.6	318.63	318.34	319.81	318.36	318.41	317.96	315.34	318.69	317.2	318.58	316.72
315.12	313.48	313.23	315.2	313.93	312.99	313.77	313.52	314.03	312.57	313.25	314.73	313.59	312.79	315.19	312.33	312.94	312.33	314.14	312.68	314.7	313.99	313.38	313.2	313.05	314.77	311.95	314.73	313.63	313.13	314.03	313.2	312.52	314.41	315.31	314.02	312.57	315.39	311.89	313.74	314.25	313.56	314.07	311.81	314.82	315.93	314.04	313.69	315.74	313.55
307.57	307.85	304.64	305.04	306.04	306.72	304.19	305.04	305.66	305.96	304.89	307.3	306.21	306.47	307.14	306.65	307.06	304.71	305.59	305.72	306.21	305.86	305.02	307.98	306.65	306	305.9	307.52	307.34	306.86	307.85	306.32	307.28	306.86	306.29	305.99	305.38	306.6	306.02	304.33	306.22	307.01	307.03	305.86	307.66	305.48	304.14	304.78	306.07	305.17
304.96	303.39	304.33	302.68	303.46	303.97	304.1	302.18	303.3	303.87	304.48	301.76	303.55	303.51	302.31	304.24	302.22	304.65	303.82	305.23	303.02	303.82	303.98	303.22	305.88	304.51	304.18	303.17	303.54	303.85	305.02	302.32	304.64	304.19	304.31	304.24	303.85	304.21	304.8	305.4	303.15	303.13	303.4	303.3	304.58	303.41	303.38	302.73	304.23	304.75
317.12	313.87	316.83	315.99	314.59	316.26	313.67	316.85	315.61	315.75	317.04	314.16	316.77	314.66	316.61	316.3	315.11	315.85	317.69	316.62	315.67	315.76	315.05	316.22	316.29	316.93	314.81	313.39	314.26	315.24	315.72	316.53	315.15	316.69	317.82	314.43	315.34	316.01	313.79	316.33	314.62	315.06	315.18	317.07	316.17	316.52	315.9	316.72	316.32	314.01
318.85	319.23	318.53	317.63	318.82	318.84	318.93	320.19	318.77	317.82	317.32	320	317.33	318.13	317.73	318.57	320.42	317.77	320.25	318.79	318.88	318.89	319.16	318.63	317.65	317.9	320.33	320.08	318.09	319.22	318.12	316.63	318.82	318.24	318.16	318.92	316.26	317.62	317.33	320.48	316.22	317.73	318.8	318.35	320.02	318.08	317.38	317.75	319.07	319.06
306.66	305.28	304.81	305.22	305.64	305.09	305.86	306.47	306.75	303.87	304.66	304.89	305.95	302.96	304.35	305.94	306.12	304.4	304.88	307.2	304.46	304.89	305.35	305.84	304.49	305.01	304.8	304.75	305.17	305.01	304.94	305.37	304.65	306.45	304.62	305.08	306.23	305.85	306.45	304.77	305.66	305.69	305.25	305.1	305.31	305.86	306.48	305.93	305.14	304.22
307.98	306.08	306.48	307.06	306.7	305.79	305.59	307.2	308.01	306.89	306.3	306.42	306.7	303.39	306.86	306.9	305.74	307.09	307.11	307.72	306.99	306.47	306.37	307.19	306.69	307.09	306.13	305.8	307.23	307.01	306.53	306.49	306.17	305.93	306.3	307.93	306.13	307.97	306.72	306.71	307.92	307.81	306.05	306.04	305.6	307.32	305.86	306.39	307.52	305.92
303.61	302.38	304.94	304.53	304.62	302.19	302.44	302.79	302.76	303.94	303.67	302.16	302.83	302.8	303.86	301.36	303.48	303.88	303.27	304.9	301.92	303.7	303.24	303.89	304.48	304.14	303.41	304.39	303.94	304.53	302.42	303.54	304.16	301.48	303.21	302.6	302.51	303.12	302.47	304.19	303.17	304.04	303.64	304.51	304.54	302.83	304.67	303.9	303.02	302.5
316.62	315.92	316.16	316.36	316.32	316.17	316.39	315.48	316.72	316.29	315.31	316.13	315.7	315.6	314.38	313.38	316.43	316.23	315.86	315.5	314.43	315.58	316.8	314.63	314.86	316.38	315.01	316.38	316.57	315.79	316.31	315.6	315.96	314.81	313.97	316.01	315.44	317.27	316.08	318.05	316.58	315.86	316.6	318.26	315.16	315.85	313.96	315.29	313.82	315.86
296.2	296.88	295.87	297.9	293.81	296.47	297.29	295.83	296.19	296.24	298.28	297.45	295.72	297.83	296.68	297.81	295.83	295.29	295.91	297.6	296.51	295.94	297.33	297.53	297.04	296.52	297.22	295.25	297.34	296.47	295.51	299.36	297.51	298.67	295.09	297.6	295.91	296.65	296.64	296.92	297.52	296.73	296.83	296.29	296.12	297.93	296.72	295.81	298.29	295.15
307.29	305.21	303.73	304.04	305.2	306.04	304.05	304.5	304.86	305.99	306.06	305.44	306.41	304.51	304.97	304.89	304.13	305.05	306.54	303.93	307.01	305.07	304.17	303.97	306.36	304.39	305.51	303.94	306.22	304.69	303.7	304.26	305.27	304.05	305.29	306.11	304.43	304.78	305.11	304.71	305.59	306.71	304.15	305.37	306.38	307.08	303.74	304.33	306.53	302.76
311.37	311.37	311.16	312.56	310.7	314.25	311.87	311.72	312.42	313.07	311.3	314.22	313.75	312.81	310.72	313.02	315.68	311.25	312.19	313.26	314.15	312.13	311.85	312.56	311.97	310.77	313.1	312.65	312.58	313.91	313.11	310.51	312.99	313.98	311.66	313.78	311.99	314.65	312.94	310.31	315.02	313.4	313.17	313.34	311.9	313.02	312.52	311.5	311.61	314.21
317.62	316.94	313.33	315.71	314.78	316.97	317.25	316.74	317.08	315.57	315.45	315.78	315.01	317.08	315.8	315.62	317.12	316.2	315.9	315.09	318.48	317.22	314.81	313.47	316.79	315.7	314.22	314.67	313.42	315.3	314.08	315.27	316.74	316.45	316.19	315.87	316.3	315.67	315.91	316.69	315.51	317.28	317.77	314.41	317.23	316.35	315.42	315.09	317.45	316.7
310.41	309.73	308.43	309.21	308.38	308	308.42	309.48	309.56	308.32	308.48	309.45	308.94	309.92	308.22	307.64	310.15	308.93	308.16	310.72	308.78	306.56	307.45	309.03	308	310.47	307.14	310.76	309.37	308.08	309.32	309.69	309.2	310.97	308.46	308.96	310.37	309.91	307.18	310.28	310.22	308.5	309.82	309.05	308.79	309.03	310.71	308.85	308.06	307.55
304.03	303.81	303.36	304	304.82	302.66	304.19	301.07	302.97	301.77	303.81	303.67	301.81	302.4	301.03	302.54	304.01	301.24	303.22	302.76	302.87	304.09	301.57	302.18	302.2	303.03	303.22	301.7	302.6	303.72	303.17	302.41	303.19	302.64	303.21	301.76	302.57	304	301.73	303.11	303.56	301.94	304.54	304.81	303.25	303.58	302.26	302.02	301.82	303.75
320.21	319	318.04	318.84	317.83	318.26	318.59	320.41	317.16	319.45	318.39	319.69	317.65	317.28	320	319.03	318.29	318.26	319.27	318.06	317.94	319.37	317.88	317.17	319.98	318.91	320.88	318.2	317.91	318.33	319.1	318.87	319.36	318.18	317.81	316.97	320.64	318.97	318.89	319.11	318.34	318.21	319.75	320.31	319.21	320.37	317.9	318.14	317.92	317.36
311.1	313.68	311.39	312.71	311.56	313.11	313.53	312.84	313.6	311.46	311.41	313.33	311.87	313.52	312.41	313.34	310.16	312.41	311.53	312.59	312.09	311.37	311.83	312.44	311.52	311.69	312.42	311.37	311.79	312.02	310.3	312.53	313.23	311.04	313	313.29	311.33	311.37	311.11	309.79	312.1	311.07	312.29	313.11	312.03	310.42	310.73	311.61	310.98	311.6
303.41	302.63	304.23	301.2	304.56	303.69	303.35	303.35	303.48	303.6	304.75	303.7	304.06	302.61	304.07	303.27	302.96	303.29	302.61	302.44	302.49	303.09	304.21	302.63	303.58	303.01	304.27	303.85	302.96	303.18	303.25	303.44	302.8	304.28	303.1	302.43	303	302.24	301.34	301.4	303.12	303.26	302.35	304.69	303.48	304.15	302.75	304.43	304.4	302.21
314.52	315.41	316.53	315.43	315.82	315.9	316.37	315.69	314.68	314.84	315.79	317.46	316.79	314.98	314.07	315.36	314.23	316.07	316.47	315.48	313.97	315.12	316.55	315.64	313.65	316.79	316.58	315.27	314.73	314.95	315.78	316.37	315.38	316.82	316.27	314.51	315.44	315.79	315.7	316.4	315.02	317.46	315.41	316.79	315.46	316.04	315.76	315.31	314.39	316.67
294.19	295.53	294.76	295.5	295.72	297.12	293.76	295	293.81	293.79	293.77	293.95	294.69	295.25	295.69	295.06	294.86	295.66	294.86	295.44	296.15	296.01	294.71	294.35	294.99	297.34	294.61	294.64	293.15	294.67	294.9	294.25	294.93	296.09	294.11	295.21	293.96	295.78	296.5	295.3	294.87	295.18	296.05	294.98	295.42	294.34	294.19	295.96	293.83	296.56
316.5	316.43	316.33	315.78	317.2	315.09	314.07	315.35	315.47	316.62	315.37	315.53	314.45	315.37	315	317.01	315.09	316.18	315.26	314.67	315.46	314.22	314.81	315.44	316.35	317.08	315.82	317.25	314.26	316.01	314.25	316.49	314.61	315.83	314.81	316.26	314.93	314.79	315.24	316.67	315.2	316.29	315.69	315.27	314.5	315.65	314.57	316.86	317.49	316.42
304.15	304.92	304.27	304.03	301.86	302.77	304.75	302.86	304.57	302.85	304.42	303.25	303.01	303.28	303.71	304.17	303.17	302.82	301.9	304.05	301.92	303	303.77	302.99	303.02	303.79	303.14	302.34	302.75	304.37	303.32	303.84	302.12	302.36	304.3	304.01	305.24	302.9	303.76	303.83	303.18	303.24	302.85	303.77	303.42	304.24	302.71	302.13	301.77	303.11
304.26	303.84	304.82	303.28	303.85	304.65	303.24	303.73	304.09	302.73	304.66	302.53	302.39	303.61	302.29	304.83	304.33	305.53	304.51	304.81	304.72	302.84	303.31	305.19	303.47	305.03	302.15	304.24	303.03	305.34	303.29	303.26	303.33	302.76	304.16	302.74	304.38	304.96	304.69	304.66	303.3	302.87	303.65	303.84	305.66	304.11	303.95	302.37	302.66	301.03
304.87	305.56	304.7	306.4	306.22	304.34	304.71	304.08	303.55	305.33	305.59	303.64	304.85	304.29	304.55	304.09	305.44	303.71	303.28	304.16	306.4	303.91	303.25	304.87	304.2	303.95	305.35	304.22	305.9	303.27	303.67	304.07	304.28	305.59	305.72	304.44	304.48	305.97	304.21	305.97	305.53	305.18	306.94	304.28	304.76	303.63	303.9	305.39	304.48	306.74
304.93	304.58	305.06	306.46	305.96	306.14	305.76	305.22	306.15	307.46	305.04	305.29	305.15	305.19	305.49	305.48	304.59	305.49	304.93	305.05	304.28	303.83	304.91	304.52	305.93	304.8	304.85	304.31	307.08	305.7	304.12	305.87	305.68	304.46	303.75	304.86	304.93	305.74	305.05	304.42	306.94	304.15	304.31	305.27	305.42	304.63	307.06	305.65	302.78	303.97
313.56	312.5	315.29	312.73	314.68	315.56	312.94	313.29	312.31	314.82	314.18	313.83	315.71	314.26	313.25	313.73	314.52	315.32	315.2	313.84	314.97	315.65	314.82	312	315.84	313.99	314.36	313.23	314.73	315.11	313.52	312.7	313.76	314.75	313.96	313.44	314.65	315.08	313.22	314.11	314.46	315.63	312.5	313.29	314.6	314.53	313.36	315.16	313.11	314.21
295.69	296.45	294.27	294.58	293.95	294.89	294.69	293.37	295.15	294.01	292.38	296.86	293.95	293.38	295.13	295.99	295.6	294.19	293.86	295.26	293.01	292.7	293.54	295	293.73	292.86	294.01	292.36	293.26	296.32	293.82	294.55	293.32	294.38	295.37	293.57	294.43	293.11	294	294.28	294.21	293.61	294	294.2	295.01	293.73	295.8	294.1	293.7	294.37
310.17	310.31	310.61	310.57	309.83	311.25	310.83	310.91	311.45	311.96	309	312.13	308.77	312.52	312.56	310.08	310.2	311.36	311.39	309.29	310.32	311.31	310.5	311.67	310.19	312.7	311.69	311.32	308.86	311.3	309.8	309.41	311.37	310.88	310.47	309.83	312.4	311.64	310.33	310.8	309.78	312.07	312.25	311.4	308.95	310.83	309.9	311.86	310.38	312.37
308.23	309.25	308.34	309.55	309.04	309.34	308.55	309.13	307.38	308.71	308.62	309.23	308.61	309.98	308.23	307.13	307.01	309.59	309.79	307.67	309.31	309.06	309.4	309.4	309.63	310.12	309.2	308.42	307.69	309.96	310.1	309.22	308.23	308.23	308.56	308.28	309.71	309.04	309.54	307.78	307.83	308.3	308.97	309.28	310.24	308.06	309.45	310.55	308.65	308.88
293.94	296.78	295.42	293.56	296.11	295.08	293.92	295.6	295.91	295.51	297.03	295.53	297	295.32	294.43	294.24	296.32	295.22	294.61	295.51	296.02	294.5	296.16	294.61	294.89	295.29	294.46	293.4	294.53	294.55	294.67	295.51	297.65	294.19	295.71	295.12	294.33	293.93	296.3	293.05	296.01	294.05	293.02	294.82	293.29	296.07	295.91	295.06	295.27	295.78
315.51	316.1	317.19	317.68	316.08	317.89	316.73	315.81	316.24	317.14	316.8	316.26	316.32	316.63	315.95	318.41	317.53	316.97	315.52	316.49	315.78	317.62	315.64	318.06	317.83	316.18	317.05	315.96	317.01	315.82	316.89	317.65	316.88	315.5	317.79	317.28	316.01	316.61	316.78	314.96	317.89	317.66	316.08	317.11	316.89	315.69	320.52	319.3	318.77	318.1
304.58	304.2	303.48	302.55	303.25	302.3	305.19	303.92	303.61	304.8	302.39	303.63	304.47	304.14	303.27	303.39	301.61	302.98	304.23	303.52	303.29	303.68	302.34	303.02	302.95	302.89	302.21	304.35	302.69	302.56	304.53	302.9	303.3	301.73	304.31	304.06	303.68	300.99	303.79	302.95	303.56	302.73	303.72	303.8	304.16	304.38	302.87	305.37	302.98	304.16
312.25	314.25	312.52	313.48	313.13	313.14	312.61	314.81	313.86	313.22	313.1	312.34	311.94	313.46	314.55	313.13	313.65	312.16	311.9	312.98	314.56	311.43	314.52	312.17	314.24	314.32	314.48	312.98	314.32	313.58	313.46	315.33	313.32	314.69	314.93	313.21	314.1	314.69	312.41	313.15	314.08	314.9	313.17	313.89	313.09	312.72	312.81	310.56	313.02	314.84
300.64	300.82	299.72	300.38	299.87	299.99	299.88	301.73	300.9	299.86	298.08	300.26	300.19	300.47	300.16	301.06	298.39	300.82	302.21	301.43	301.71	300.15	299.32	299.46	301.28	299.86	303.06	300.25	298.5	299.96	299.93	300.5	299.63	299.79	299.7	297.9	301.16	300.59	299.66	299.51	298.24	301.31	302.89	300.45	302.08	301.46	299.77	301.45	302.54	299.65
320.83	319.17	318.11	319.89	319.57	318.35	318.07	318.3	317.68	318.99	317.11	316.97	318.93	320.41	319.18	319.27	319.74	320.3	320.04	318.85	318.6	317.94	319.84	319.48	318.35	320.08	318.12	317.6	320.3	321.84	318.95	319.7	320.79	319.35	319.19	319.33	320.44	319.8	319.07	320.35	318.26	318.36	319.54	319.2	317.11	318.89	319.89	320.36	318.53	318.78
306.1	305.72	305.56	307.9	305.45	307.11	304.41	305.01	305.57	307.29	307.14	306.69	306.07	306.71	306.03	305.56	307.38	304.49	305.42	306.71	305.57	305.76	306.78	308.2	306.2	304.32	307.53	305.19	305.09	305.28	306.73	305.6	307.03	307.43	307.45	306.16	304.65	305.53	306.31	306.33	308.22	306.01	305.38	307.67	306.56	304.94	305.01	305.72	304.95	304.89
316.22	317.59	317.13	316.84	319.08	319.01	318.92	317.59	317.56	317.89	320.38	320.45	317.33	318.59	320.2	318.29	317.12	319.08	318.74	319.16	317.94	318.85	318.7	316.4	319.68	320.36	318.38	317.53	319.03	318.03	318.08	319.02	316.52	317.17	317.72	319.75	317.85	319.09	318.3	317.75	318.89	320.63	317.96	316.35	317.3	318.06	318.66	318.78	316.81	316.32
297.02	293.64	294.95	293.63	294.69	293.81	295.22	292.51	293.53	293.68	291.6	292.53	292.43	293.02	294.05	292.16	295.17	293.94	291.94	294.98	294.68	295.14	293.76	292.6	292.55	294.37	293.79	293.41	294.33	295.05	294.3	296.05	294.35	294.77	293.75	294.15	294.04	294.1	293.75	294.84	295.4	294.08	292.69	294.64	293.1	293.9	293.65	295.41	296.19	294.4
310.69	314.35	315	312.98	313.61	312.76	311.63	313.94	311.55	313.25	312.76	312.8	315.47	311.73	312.26	313.36	311.68	312.01	312.88	314.67	312.01	312.54	314.22	312.82	311.63	312.71	314.16	311.91	311.57	313.69	312.99	312.12	311.81	313.84	311.17	313.55	313.75	314.61	313.99	313.53	313.44	313.73	314.21	313.28	313.84	314.17	312.73	312.33	312.88	312.26
310.68	311.94	312.74	311.5	311.08	312.28	312.95	313.71	311.32	311.19	311.9	312.45	313.47	312.6	311.91	311.12	310.34	311.11	311.8	312.86	312.21	310.36	311.54	311.13	312.99	311.61	312.34	311.75	312.33	312.11	310.9	309.65	310.65	311.68	312.4	314.51	310	311.48	312.91	312.86	313.07	311.49	313.22	309.41	313.75	312.15	312.25	314.02	312.26	312.5
301.39	300.6	300.96	299.79	300.78	301.26	299.6	303	301.85	300.19	301.48	300.74	300.09	299.81	298.73	300.02	300.66	301.01	301.24	302.33	301.36	300.55	301.61	300.91	302.24	302.51	301.17	302.01	300.48	300.67	300.9	301.34	302.34	300.24	300.57	300.54	301.77	300.27	301.64	302.36	299.72	300.32	300.18	300.53	300.89	300.45	300.8	301.2	300.18	298.97
300.11	300.36	300.49	298.99	297.11	300.69	298.91	300.11	299.54	299.13	299.96	300.34	300.63	300.58	299.51	299.93	299.64	301.37	298.35	298.63	300.68	300.26	300	299.57	299.53	299.99	301.61	300.15	300.37	301.63	299.68	299.11	300.35	300.96	300.13	300.51	301.21	300.62	299.44	300.86	299.74	299.26	300.54	299.58	301.37	300.61	300.07	300.81	300.61	300.66
304.57	304.62	305.59	306.21	306.97	305.74	305.09	304.97	306.55	305.88	305.06	306.39	306.38	304.94	305.63	305.36	305.61	305.09	305.6	304.22	305.26	303.57	305.45	303.65	305.99	303.82	303.83	305.63	305.69	304.6	306	305.27	305.75	306.4	305.38	305.19	306.15	304.85	305.07	303.99	305.35	306	306.33	304.74	305.85	304.99	305.48	305.45	305.06	305.96
312.53	313.44	311.85	312.47	312.34	313.05	312.09	312.16	313.56	310.9	312.5	314.23	313.07	313.11	312.99	312.12	312.88	312.78	313.23	313.99	311.58	313.27	312.93	311.62	310.85	313.95	313.42	313.5	311.73	313.33	311.9	312.66	311.81	312.43	312.39	312.47	312.93	313.87	310.13	310.29	314.57	311.96	311.77	312.06	311.6	313.62	312.11	310.75	312.95	312.43
305.9	307.9	306.91	307	306.48	307.55	306.97	306.88	308.13	306.68	307.37	306.63	306.1	307.46	306.82	308.51	305.32	305.4	306.53	307.01	305.78	307.91	306.78	306.02	307.71	306.62	307.82	306.04	305.65	306.61	306.65	306.41	305.93	307.1	307.4	307.19	306.69	306.04	306.43	305.29	307.24	307.5	306.85	308.57	307.52	305.45	307.05	306.47	307.02	308.13
310.99	311.2	312.91	312.43	311.06	311.55	311.29	310.96	310.02	310.35	309.86	310.76	310.46	309.88	312.43	310.42	311.22	311.36	310.2	312.31	312.22	310.87	312.25	313.74	312.13	311.65	312.15	312.71	311.64	312.51	311.81	311.84	312.25	311.79	311.2	312.3	311.49	312.49	310.65	313.21	312.55	311.5	310.93	311.14	312.81	312.48	310.91	311.63	311.77	311.87
328.24	327.81	327.46	327.77	328.23	329.1	328.95	326.84	328.57	327.42	329.38	327.37	328.49	327.87	327.15	327.52	327.74	326.67	327.37	328.73	326.88	326.73	327.33	328.43	327.61	328.89	328.12	328.23	327.37	329.15	328.48	328.81	327.14	327.4	326.66	328.01	326.89	327.82	328.02	327.77	328.12	328.61	328.95	327.06	328.88	329.25	327.95	329.14	327.41	326.6
295	293.99	293.41	292.98	295.61	294.74	294.33	295.31	294.43	295.37	293.09	294.3	294.45	293.53	293.86	294.64	294.16	293.81	294.04	295.65	294.86	293.05	295.06	294	293.12	293.69	295.41	295.44	294.07	292.41	296.7	295.37	294.88	292.82	293.37	293.51	294.06	293.1	293.73	294.12	291.98	293.46	294.02	293.9	293.82	294.31	294.96	295.16	293.58	295.31
315.7	314.07	315.09	315.3	313.17	316.12	316.24	315.54	314.1	315.37	314.53	317.13	315.49	313.76	315.91	314.49	314.62	315.4	316.19	316.2	314.99	315.16	313.78	315.43	315.06	314.31	313.54	315.69	314.06	313.8	314.56	314.73	315.45	315.04	316.79	313.5	314.21	313.97	315.47	313.41	314.51	315.97	314.83	316.83	314.06	315.71	316.15	316.84	314.36	315.38
314.3	315.32	314.92	314.06	315.06	315.18	313.68	314.61	312.46	313.47	313.89	314.83	314.03	314.18	315.07	314.86	314.72	312.72	312.98	314.23	315.47	314.78	313.71	313.02	313.17	313.88	314.74	315.04	312.71	313.83	312.52	314.1	314.58	313.78	312.98	314.3	312.7	315.31	315.99	313.62	312.28	313.96	312.19	314.01	314.86	314.23	313.27	314.64	315.67	313.75
296.09	297.96	297.85	296.98	297.67	295.74	298.17	297.6	294.16	295.47	295.64	297.44	297.5	295.75	295.25	295.65	296.1	296.42	297.1	299.23	297.21	295.84	298.05	297.5	297.44	295.69	296.87	296.56	296.06	295.74	296.4	297.76	296.97	297.66	296.29	296.43	296.19	297.34	298.47	297.68	297.13	296.86	297.78	295.08	297.96	295.44	296.88	297.06	297.16	296.7
303.76	303.82	306.28	304.85	306.01	305.35	306.38	305.3	304.14	301.67	304.36	305.57	302.77	304.21	304.96	303.9	303.74	303.91	304.22	303.75	303.3	303.35	304.31	303.97	303.59	306.08	304.34	304.44	306.54	305.83	303.05	304.89	304.85	304.07	303.89	303.93	304.4	305.42	303.06	302.97	305.71	304.62	304.2	304.95	303.72	306.09	304.04	304.48	304.54	304.51
307.12	305.43	305.6	305.06	306.95	305.3	307.42	306.11	305.96	306.46	308.28	306.58	304.56	306.62	306.9	305.94	307.05	304.29	306.49	306.97	306.68	307.38	306.86	306.03	305.39	307.8	306.32	306.32	305.68	305.26	306.15	305.34	304.45	305.88	306.08	305.76	305.19	306.19	308.14	305.79	305.32	306.9	307.26	304.38	304.83	305.93	305.91	306.49	306.62	306.34
316.48	315.33	314.57	314.32	311.75	314.45	313.72	314.5	314.14	313.18	314.7	313.05	313.79	314.85	312.56	314.64	314.91	314.61	313	314.78	315.09	313.32	312.98	313.98	313.83	313.48	315.15	314.84	311.83	314.68	313.83	312.8	313.82	314.36	312.99	313.47	314.79	313.1	315.8	314.46	314.62	313.9	314.24	314.67	313.69	314.44	314.53	316.97	314.69	314.2
302.84	303.53	303.06	305.1	304.3	302.41	303.5	302.77	303.94	304.26	303.73	304.75	304.01	303.31	302.94	301.33	303.34	304	303.82	303.43	302.69	302.63	306.06	304.42	303.26	302.43	304.2	303.97	304.51	304.02	305.41	303.34	304.69	303.44	302.88	301.41	302.13	303.52	302.84	303.44	303.58	303.93	302.11	303.93	304.09	301.72	304.23	303.49	304.07	303.94
310.17	307.95	309.19	310.42	310.31	309.24	312.54	308.94	308.72	308.96	310.17	310.23	311.52	310.45	308.89	310.44	311.77	310.83	309.24	309.99	314.2	310.77	311.54	310.07	310.71	311.33	312.02	311.31	310.26	308.87	310.61	312.05	311.04	310.83	312.22	311.04	310.99	309.36	311.16	310.57	308.44	311.47	310.07	310.99	311.1	310.6	309.97	311.21	309.46	310.42
313.81	314.41	313.64	313.18	313.29	315.26	314.44	313.15	314.47	313.08	313.32	314.15	313.1	314.56	313.76	313.23	314.12	313.15	313.44	313.39	311.9	312.47	314.87	314.23	314.99	312.91	313.28	313.59	314.81	314.46	314.45	314.2	314.17	312.46	313.47	313.95	312.68	314.81	313.04	314.78	313.06	312.55	313.62	313.58	314.46	313.86	314.03	314.07	313.4	313.72
303.42	303.5	304.64	302.71	301.18	303.2	303.44	304.85	302.82	303.89	303.82	301.02	304.93	304.09	303.36	302.58	304.4	301.47	303.12	303.31	301.4	304.87	303.79	302.21	304.14	302.66	304.04	304.28	302.87	304.28	302.25	304.34	303.37	303.6	301.73	300.82	301.08	303.04	305.08	302.78	303.15	303.38	303.2	302.84	304.18	304.9	303.79	304.76	302.45	302.81
304.51	304	306.47	304.95	307.56	304.1	303.23	302.78	304.79	304.73	307.28	304.21	306.75	304.17	304.15	303.39	304.37	304.56	304.27	302.73	302.8	303.86	303.09	304.48	303.75	306.9	305.2	304.79	304.5	303.51	303.25	307.11	304.49	303.07	304.71	305.75	305.69	305.16	304.14	304.04	304.99	304.32	304.18	305.65	304.57	302.72	304.77	304.63	304.77	303.68
311.34	311.58	311.5	312.28	311.49	312.85	309.93	311.43	312.24	311.01	312.17	310.72	312.64	311.19	310.8	310.83	311.07	311.11	310.96	311.12	310.77	311.22	312.09	310.35	312.58	311.68	309.34	313.1	312.25	311.86	312.28	311.76	311.34	311.51	311.72	310.64	310.02	312.37	310.9	312.21	311.36	311.89	311.97	311.3	313.72	312	309	311.52	310.87	313.02
303.56	303.27	302.15	303.87	305.15	304.68	303.05	303.23	302.76	302.41	302.95	302.93	303.23	304.12	303.11	302.94	303.42	302.2	303.57	304.52	303.63	302.61	303.33	302.75	302.82	302.99	303.41	303.41	303.46	303.53	303.12	305.29	303.44	303.53	303.47	301.92	303.79	303.19	301.82	302.3	303.11	302.1	303.28	304.44	303.64	302.88	302.68	302.02	302.94	301.14
325.22	323.63	325.27	325.35	324.56	323.96	324.33	324.38	324.54	323.27	326.35	324.23	324.5	325.97	324.41	323.41	324.76	325.15	325.21	323.75	324.89	324.73	324.49	324.37	323.5	323.83	324.94	325.11	325.63	326.24	324.86	324.04	326.61	323.52	325.97	324.69	324.25	324.8	323.53	324.47	326.16	322.57	323.47	323.54	324.24	325.22	324.68	324.66	324.72	325.22
305.89	305.36	305.84	306.55	308.07	306.9	306.6	306.78	305.67	307.23	306.5	305.77	306.78	304.8	308.67	306.38	306.01	306.93	307.82	306.15	307.06	306.08	307.36	307.25	307.89	305.66	305.89	305.72	306.5	304.91	306.72	308.42	305.34	307.86	308.4	306.99	308.62	303.95	306.32	306.21	307.31	306.27	307.01	306.74	306.16	307.18	307.12	306.93	307.37	307.01
310.17	311.26	313.72	311.37	311.21	309.04	311.91	312.92	309.99	311.28	311.72	312.33	312.34	310.83	312.22	310.77	312.64	312.49	310.33	313.14	311.9	310.51	312.76	311.57	312.58	311.26	312.22	311.45	313.14	311.67	311.49	310.76	313.27	313.06	312.19	309.05	311.78	311.02	311.11	311.85	311.93	310.56	313.46	312.17	313.37	310.05	311.49	312.39	310.57	310.5
326.88	327.4	328.65	326.88	326.53	328.03	327.64	328.6	328.25	328.2	326.57	327.07	328.3	328.05	328.98	326.77	327.08	328.19	327.88	327.98	326.38	327.81	328.36	328.06	327.21	326.21	328.8	328.98	329.16	326.91	326.59	328.38	325.68	328.88	328.19	326.58	327.46	326.42	326.92	328.03	327.71	327.34	325.52	327.38	329.17	326.54	327.19	328.55	329.1	328.39
316.15	316.59	315.39	315.89	316.88	317.31	317.66	317.56	317.99	318.36	316.29	318.76	316.79	315.32	316.97	318.92	317.77	316.09	318.04	317.13	316.55	316.47	317.78	316.55	316.67	316.41	318.13	317.56	316.45	318.17	318.56	316.46	317.93	316.48	317.78	317.11	318.53	317.78	317.91	317.48	317.36	317.16	316.15	317.95	316.69	317.05	318.56	317.84	317.42	317.84
291.92	294.9	294.15	293.87	294.36	294.01	294.14	293.35	293.59	294.98	293.57	292.88	293.38	296.13	291.86	294.31	294.15	293.84	292.65	293.99	292.96	294.17	292.62	294.23	293.32	293.98	292.99	294.56	295.19	293	294.44	294.31	296.94	292.33	293.83	294.32	293.42	293.75	294.39	293.8	294.79	293.55	293.95	296.18	293.93	295.55	293.55	294.83	292.4	294.81
307.08	309.53	308.97	309.14	308.13	308.47	308.88	308.25	310.17	309.97	309.48	308.91	308.66	309.06	308.4	310.15	310.13	307.35	308.74	310.39	309.19	306.38	307.94	308.53	309.56	309.66	309.62	310.05	309.46	308.52	310.14	308.96	307.76	310.29	306.67	308.69	310.06	308.29	308.01	309.9	306.83	307.35	308.21	309.42	308.05	308.79	308.32	308.1	308.82	307.62
295.09	296.23	294.98	295.06	294.33	296.2	295.67	295.06	294.8	296	293.77	295.49	296	294.6	294.19	296.2	294.43	296.64	295.72	294.13	295.35	293.69	295.75	295.23	294.95	295.12	295.32	294.53	294.79	295.11	294.69	296.31	294.77	295.36	294.41	293.51	294.56	293.24	294	295.03	295.7	294.23	292.71	295.45	294.89	294.08	295.02	294.27	294.86	292.3
315.46	313.24	314.06	311.91	314.21	313.65	313.98	314	313.5	314.91	313.74	313.41	312.75	313.64	313.29	313.26	314.02	313.96	315.25	315.77	314.06	313.75	311.92	313.71	313.23	315.01	312.38	313.52	314.84	314.36	311.46	314.45	314.47	313.63	314.55	311.55	314.45	315.13	312.92	313.21	314.4	315.05	311.98	313.69	313.28	314.57	313.11	315.7	311.77	316.45
303.25	306.6	306.32	305.31	305	306.65	305.81	303.23	305.53	306.37	305.84	305.14	303.85	307.26	306.3	305.32	305.65	305.6	305.41	305.71	306.35	306.12	305.95	304.11	305	304	304.28	307.56	304.19	304.43	304.9	305.18	307.57	304.61	306	305.18	305.95	305.57	304.25	304.64	305.22	306.29	304.56	306.19	305.18	306.44	305.26	306.06	305.62	304.18
317.76	319.85	318.28	317.66	317.99	319.08	319.3	320.92	317.77	318.37	319.43	317.84	316.48	318.61	318.73	318.11	315.93	317.3	318.42	317.4	318.91	318.27	319.83	320.91	317.99	319.67	318.94	319.61	317.09	320.85	317.88	320.13	317.73	318.74	317.32	320.47	318.14	318.19	319.82	318.76	319.14	318.92	318.91	318.5	318.45	317.94	317.33	317.75	318.54	320.23
313.87	315.73	314.99	315.51	315.31	313.56	314.03	314.34	313.95	316.72	314.76	315.31	315.35	315.14	314.6	316.06	315.96	313.08	313.82	314.52	314.47	317.82	313.25	311.68	314.56	314.37	315.1	316.89	314.54	314.54	315.26	316	315.95	314.37	315.12	316.47	313.59	314.71	314.31	315.22	315.03	313.77	314.38	315.35	314.5	312.31	315.19	315.02	314.82	314
306.9	308.02	307	305.81	307.92	309.37	308.82	308.78	307.89	307.34	307.14	308.78	307.14	307.73	305.41	306.95	306.74	306.35	307.58	308.47	308	305.61	310.12	306.86	304.34	306.44	305.74	306.27	308.58	306.18	308.01	306.62	307.93	307.2	309.71	307.8	308.52	307.03	307.81	307.4	305.97	307.76	307.78	306.92	307.52	305.24	306.96	307.53	308.31	304.44
312.14	312.56	314.28	313.36	315.83	313.15	313.75	312.57	314.76	314.59	312.19	313.08	314.04	314.51	314.72	315.39	314.01	313.63	313.38	314.1	316	312.6	314.62	312.64	314.68	313.63	314.77	313.27	315.45	312.99	310.9	313.03	313.63	316.63	313.4	314.86	315.46	313.19	313.61	314.63	313.9	314.04	314.36	313.76	313.26	314.34	314.02	313.5	314.96	313.24
308.16	307.66	305.64	304.62	304.8	306.65	307.64	308.28	306.6	305.48	304.88	305.16	306.36	306.87	304.98	305.82	305.49	306.99	304.86	306.84	306.43	305.81	306.7	304.06	305.65	306.19	305.45	306.75	306.38	305.58	306.64	305.9	305.9	305.74	306.36	306.23	305.77	307.01	306.99	306.25	306	304.06	306.35	305.91	304.38	306.11	306.82	305.19	304.55	305.8
314.48	314.86	315.43	315.31	315.2	313.74	315.11	313.82	315.39	314.58	316.86	312.77	315.88	316.26	312.14	314.95	315.96	315.16	315.19	315.25	314.7	315.23	315.42	312.94	315.74	313.67	314.38	313.7	314.99	316.4	315.35	315.47	313.35	314.58	314.34	315.48	314.63	315.01	316.54	314.31	315.2	314.93	315.7	316.58	316.13	315.88	315.88	316.86	314.94	317.07
301.08	302.56	302.14	302.97	302.31	302.19	304.26	302.7	303.87	302.05	300.4	303.93	302.97	302.63	303.1	303.04	302.76	304.58	304.91	301.95	304.98	300.75	302.39	302.76	304.84	301.99	303.47	302.21	303.5	303.55	303.92	303.06	303.83	302.98	302.94	299.26	302.04	303.43	302.67	302.37	301.11	301.86	302.32	302.16	302.18	300.93	301.9	301.14	302.17	304.59
318.7	316.96	317.32	315.7	320.22	318.88	318.72	317.41	319.49	319.35	317.81	319.4	318.32	318.67	317.98	317.26	317.59	317.36	319.33	317.75	316.46	316.85	320.03	318.2	316.88	317.46	320.37	319.21	317.15	319.71	317.57	317.53	317.6	318.29	319.98	318.42	317.57	316.38	316.92	318.78	317.57	317.78	319.29	318.23	319.13	316.51	318.53	318.42	317.57	319.21
317.21	316.57	316.12	317.79	316.09	314.64	315.24	314.7	314.93	316.73	316.07	313.04	316.19	314.23	315.87	316.12	317.46	315.71	315.63	314.91	314.76	315.92	313.52	314.56	315.36	315.49	315.78	314.24	316.9	315.57	316.7	315.09	315.69	315.71	315.83	316.77	317.11	315.47	313.96	315.18	315.31	317.17	315.85	316.43	313.5	314.47	316.21	316.13	314.8	316.79
313.98	314.19	314.74	314.11	315.64	314.22	315.91	315.24	314.18	314.11	315.07	314.32	315.54	315.59	314.04	317.81	315.58	314.11	315.17	315.28	314.09	313.56	315.18	314.25	315.65	315.3	316.28	315.1	314.41	316.18	314.78	312.8	313.54	315.25	313.77	315.81	315.6	313.44	314.5	315.85	316.89	313.23	314.32	315.83	314.93	315.32	316.46	314.2	316.84	315.32
316.53	314.07	315.19	315.24	316.79	315.18	316.19	315.46	316.86	312.97	315.37	315.39	316.81	316.16	316.61	316.38	316.31	315.4	315.57	316.32	316.73	316.19	316.15	315.97	315.51	314.92	315.46	317.06	317.27	314.57	315.46	315.14	315.6	313.68	314.5	315	315.73	316	314.95	315.4	316.08	316.07	316.23	316.84	316.79	316.84	315.35	315.99	317.16	314.37
305.29	302.97	304.42	304.52	305.61	304.76	305.12	304.07	305.21	305.07	304.46	304.54	303.74	305.07	303.11	304.78	305.61	305.59	303.89	305.3	304.81	305.85	303.44	303.91	303.46	303.31	304.4	304.14	304.13	302.48	303.69	304.74	305.02	303.32	303.72	304.28	304.18	302	304.53	303.9	304.49	304.77	304.75	305.9	304.95	304.76	305.29	305.57	304.16	304.15
303.32	305.36	303.5	304.82	304.66	305.26	304.23	304.65	304.78	304.86	306.28	304.19	305.44	303.7	305	304.85	304.31	303.6	306.52	305.38	303.77	305.45	305.68	305.44	302.86	304.95	304.69	304.38	303.05	305.15	305.43	305.53	303.48	305.12	305.21	304.82	303.86	304.6	303.62	302.12	305.64	305.31	304.83	305.66	303.83	304.56	302.83	304.82	304.43	304.61
296.32	295.03	297.12	296.22	296.21	296.91	296.9	297.06	296.9	298.03	298.77	297.72	296.39	296.79	297.18	298.05	295.78	296.58	297.97	297.93	298.18	296.84	295.5	295.14	295.38	297.15	297.14	297	296.79	298.09	295.65	298.12	296.2	297.09	296.51	296.07	295.49	296.97	297.03	296.63	297.42	295.36	296.12	297.18	296.14	298.75	297.1	297.16	296.76	296.82
304.81	304.68	304.99	306.95	304.49	304.58	306.08	306.61	307.22	304.55	306.43	305.83	307.08	305.13	305.39	304.56	306.24	305.55	304.64	306.92	304.81	306.68	304.91	305.3	304.44	304.38	304.18	305.48	306.89	303.72	304.87	307.3	306.46	304.37	305.16	305.12	307.06	304.65	304.28	305.67	305.94	306.95	304.62	305.43	306.37	304.95	305.46	304.88	305.49	307.46
317.12	319.72	317.57	318.31	317.06	317.8	318.41	317.8	318.62	317.69	318.78	317.61	319.35	317.78	318.58	318.14	316.8	317.82	316.17	318.09	317.8	319.39	320.35	319.06	316.67	317.65	319.01	317.69	318.56	317.68	318.75	318.43	318.02	318.92	318.6	316.99	316.77	318.31	317.97	318.48	318.35	319.7	319.73	318.67	319.3	318.67	319.72	319.06	317.95	316.85
301.15	301.92	300.81	301.48	301.41	301.15	302.39	300.27	300.95	301.54	301.35	299.94	301.74	300.81	300.42	300.54	300.03	301.93	300.89	300.77	301.6	302.17	299.18	301.46	300.61	299.69	301.2	299.78	301.93	301.77	299.84	301.94	299.22	301.91	300.2	300.41	302.83	302.52	299.55	299.63	301.37	299.28	300.51	301.34	301.01	300.29	302.16	302	301.09	301.17
307.84	307.93	308.84	307.7	308.45	308.21	307.86	310.6	309.11	309.1	307.88	308.39	308.64	309.41	308.03	308.65	310.4	307.11	309.53	308.62	310.54	308.94	308.98	308.7	308.74	309.03	309.35	308.22	309.04	308.67	308.26	309.31	309.48	309.68	307.82	308.47	309.25	309.42	307.91	308.62	307.56	307.41	308.6	307.47	308.88	308.22	309.61	308.42	310.22	308.42
319.59	318.21	320.03	319.84	318.01	317.5	317.73	318.93	318.91	320.34	318.5	319.15	316.77	318.2	317.78	318.96	317.94	319.45	320	316.88	317.73	319.24	318.91	319.07	318.09	319.49	318.15	319.8	320.49	318.64	319.02	317.5	318.55	316.72	319.74	318.34	318.72	317.39	319.57	318.41	318.57	317.98	316.42	318.1	319.1	317.7	317.92	319.33	318.43	319.69
303.59	303.98	303.78	303.59	302.8	302.2	301.75	303.28	302.09	302.66	305.13	301.18	301.59	303.01	302.29	302.59	302.38	302.89	302.44	302.38	302.78	303.89	301.87	301.82	301.87	303.52	304.57	302.69	303.92	301.9	303.63	301.27	304.41	302.57	302.49	302.91	305.95	302.27	302.59	304.34	301.84	304.59	304.08	302.18	303.74	301.96	301.49	302.28	302.74	304.2
301.99	302.76	301.73	303.56	303.96	303.57	302.75	303.97	303.61	303.6	302.5	302.49	303.19	302.76	304.03	303.55	303.59	302.98	302.1	304.16	301.79	302.16	303.24	303.01	303.91	304.64	303.01	303.15	304.61	303.71	303.43	303.27	304.27	303.17	304.13	303.77	304.81	303.43	302.17	304.85	302.16	304.79	305.06	302.42	302.79	303.51	302.45	302.24	305.13	304.02
301.56	304.21	303.12	302.02	304.97	303.58	303.1	302.35	303.73	303.4	303.01	302.79	303.59	303.25	304.2	305.74	304.22	304.16	303.92	303.26	302.61	300.61	304.74	303.75	302.69	303.08	302.54	303.53	305.06	303.44	302.66	302.75	305.5	303.72	304.24	303.21	304.28	304.77	302.32	303.19	304.99	304.51	302.61	303.92	303.17	301.39	303.77	303.15	303.44	303.61
304.08	301.38	304.15	304.38	303.44	303.02	303.83	302.77	303.96	303.72	304.51	302.71	303.18	303.26	303.04	303.17	302.66	303.13	303.78	305	303.76	302.7	304.68	303.17	302.65	303.84	303.6	301.92	303.32	303.56	304.43	303.14	304.18	302.05	305.32	302.39	302.79	304.56	304.53	303.08	304.84	303.64	303.18	301.62	302.25	303.39	303.96	301.32	304.95	303.75
302.56	300.31	300.04	300.19	300.85	301.7	300.27	299.79	300.4	300.42	299.28	299.13	298.98	302.04	299.99	298.96	299.7	301.14	298.57	299.63	298.73	300.84	301.59	298.78	298.93	300.8	300.16	298.96	299.01	299.75	301.53	300.55	299.79	300.84	299.94	300.07	300.97	301.56	301.22	300.14	299.26	299.18	300.13	300.1	300.1	300.04	298.47	301.07	300.73	300.83
318.18	320.08	318.3	320.13	318.93	320.44	320.59	319.19	320.69	318.87	317.72	318.61	317.55	320.57	319.49	318.87	321.49	319.02	322.08	317.87	318.61	319.47	320.17	318.53	318.66	318.3	319.51	318.9	319.4	318.86	319.97	319.89	318.77	318.93	319.69	317.11	320.34	317.88	321.21	318.76	319.61	319.55	319.27	319.27	317.86	320.73	320.32	319.21	321.2	319.76
294.65	295.99	298.25	297.99	297.07	296.65	297.05	296.51	296.76	298.2	295.81	296.1	297.29	297.7	295.78	298.5	296.22	296.62	295.03	296.14	297.09	297.04	295.61	297.36	295.15	297.19	298.36	297.53	296.66	298.22	296.47	296.69	297.42	298.67	297.37	295.2	296.57	298.55	296.57	296.19	297.93	298.13	295.66	296.11	297.96	295.86	298.76	298.7	296.31	295.12
305.17	303.51	303.85	304.61	304.45	303.64	304.12	304.6	304.94	303.21	303.88	304.99	304.56	304.36	304.12	304.06	305.2	304.83	304.72	305.3	303.37	305.57	305.24	304.76	305.05	304.4	301.76	304.97	306.02	304.96	305.09	305.41	305.26	305.47	305.52	303.93	304.71	305.75	303.87	306.5	304.82	306.28	305.48	304.12	304.49	304.44	304.87	306.01	303.86	304.75
313.66	314.5	312.82	312.64	314.12	313.07	312.69	313.23	313.74	313.49	312.63	312.94	310.37	313.55	312.15	312.71	313.17	311.73	312.18	312.91	311.96	313.02	314.89	312.29	313.53	314.03	314.72	314.1	314.36	313.52	313.19	314.38	314.08	311.64	312.61	313.94	313.21	313.27	312.47	314.24	313.44	312.81	312.87	312.4	312.56	312.2	315.11	311.97	312.77	311.25
313.41	311.95	313.81	315.3	312.85	313.47	314.91	313.41	311.36	312.52	314.09	312.33	314.79	314.36	313.73	314.76	313.67	311.19	313.21	314.65	313.19	313.6	312.33	312.53	314.48	310.49	310.31	312.36	314.14	312.89	311.92	311.95	312.11	312.83	312.41	312.51	313.23	312.15	311.94	312.58	313.04	312.65	316.99	312.41	313.25	313.37	314.42	313.28	312.96	310.51
301.39	300.1	300.98	302.21	301.34	302.69	303.04	299.74	302.82	301.06	301	302.58	301.97	300.63	301.81	301.53	300.91	302.25	300.82	303.04	300.54	302.84	300.61	299.5	300.88	300.21	303.02	302.08	299.78	300.16	301.16	301.67	301.57	301.68	300.2	301.22	301.97	302.5	302.06	301.75	298.63	299.26	301.36	299.31	300.42	299.3	301.43	302.5	301.71	300.23
295.06	293.75	293.49	293.24	293.53	293.28	293.83	293.65	295.9	292.64	295.67	294.06	292.08	294.95	294.53	294.64	292.94	293.17	295.21	293.43	294.77	295.39	293.58	294.37	293.29	293.54	294.66	293.87	295.07	292.96	292.72	292.9	291.86	295.45	293.73	294.5	292.76	292.71	293.55	295.27	293.51	293.79	294.35	294.76	293.56	294.68	293.65	294.21	293.15	293.83
325.42	324.27	324.47	326.55	324.59	325.75	324.55	325.03	324.56	325.11	325.9	325.79	324.84	323.26	324.23	323.57	325.08	325.16	324.47	326.18	323.31	324.41	322.35	325.76	324.71	323.81	325.28	324.75	322.68	323.77	325.77	325.99	325.95	325.82	325.38	324.64	326.79	324.57	323.46	325.01	325.43	325.3	324.34	323.84	323.11	324.61	325.13	325.11	324.41	324.53
303.31	305.13	304.3	303.5	302.57	302.96	304.14	302.82	302.38	302.85	301.89	300.99	304.18	302.25	304.66	304.41	301.6	304.42	302.87	304.24	303.5	302.16	303.39	301.8	303	304.52	302.87	303.96	302.85	304.93	305.52	302.2	302.73	302.37	303.28	304.21	303.26	305.84	303.03	302.53	302.87	304.21	302.67	303.34	303	302.37	303.04	303.39	303.82	304.6
300.82	301.74	300.28	300.28	299.79	301.23	299.74	300.79	300.24	299.88	299.71	298.71	299.78	301.25	299.33	300.39	300.39	299.41	300.09	299.8	300.5	300.78	301.99	299.74	299.88	300.05	300.33	299.5	300.74	300.06	301.54	300.54	299.74	300.41	300.8	301.08	301.21	297.38	301.24	298.83	299.3	301.39	298.89	299.21	300.05	299.6	300.63	299.6	300.64	299.4
314.99	315.97	315.31	315.18	315.8	316.42	315.24	315.03	313.86	313.95	314.39	315.16	315.43	313.48	314.11	314.92	315.6	313.87	315.49	316.82	317.14	314.28	315.17	314.87	314.63	314.6	314.74	314.8	315.4	313.39	314.41	315.9	315.88	316.93	314.92	314.76	315.08	315.64	313.99	315.56	315.28	314.4	317.09	312.81	315.13	316.17	314.78	314.82	315.04	315.53
319.85	318.99	319.26	320.45	319.46	320.59	319.95	317.97	320.2	319.98	319.63	318.74	319.31	320.39	319.31	320.13	320.33	318.62	318.91	319	319.62	318	320.91	318.48	318.27	319.18	318.18	319.54	321.01	319.56	319.79	319.95	318.5	318.78	320.65	320.59	321.95	319.82	319.87	319.35	319.61	319.64	320.25	318.11	320.48	319.93	319.51	318.66	319.99	320.16
299.54	299.62	300.46	301.06	299.95	300.97	300.92	299.12	298.79	301.7	299.21	299.45	300.27	300.98	298.51	299.29	299.2	300.06	300.6	299.59	299.87	299.58	300.85	299.73	298.92	301.3	300.03	299.06	301.71	299.59	301.84	301.98	301.41	299.66	301.38	298.55	302.44	301.13	299.69	299.2	299.34	299.12	300.67	299.61	299.66	300.56	299.91	300.43	299.43	299.51
326.85	324.74	322.88	325.01	325.28	326.18	326.09	326.47	324.14	324.3	327.83	326.05	324.21	324.89	325.93	325.35	325.41	325.42	324.45	324.91	325.51	324.19	326.37	326.58	324.26	326.76	326.44	325.05	325.32	326.67	325.29	325.72	325.44	324.44	324.29	326.08	326.44	323.69	328.41	326.07	325.42	324.71	326.39	324.42	324.09	324.44	325.56	326.24	325.26	325.88
311.44	313.75	312.97	312.78	314.64	315.04	312.49	312.54	313.32	314.49	312.66	314.49	312.11	313.39	315.72	313.47	312.75	312.75	313.01	312.55	313.08	312.74	313.96	313.39	312.86	312.75	313.43	313.06	312.22	312.16	312.64	313.62	312.69	313.52	313.2	313.19	313.3	314.42	314.63	314.13	312.63	313.08	312.92	315.35	312.25	312.87	312.26	313.36	312.18	314.11
327.29	326	327.3	327.13	326.99	327.97	324.64	326.99	327.84	327.46	329.06	328.1	325.96	326.2	326.89	326.09	328.58	326.81	326.97	326.59	327.08	326.02	325.16	328.07	327.23	328.27	328.64	326.1	328.19	326.48	329.05	326.81	327.74	328.04	327.45	326.43	327.55	326.22	328.11	327.27	326.87	327.29	326.26	326.68	326.34	328.43	326.85	326.43	327.9	325.69
305.01	304.12	307.55	304.05	305.64	305.74	303.27	303.94	304.7	303.73	306.09	304.87	304.66	306.22	305.35	305.19	305.37	303.6	305.78	305.12	304.33	305.29	306.34	306.32	305.14	304.87	305.32	305.63	306.71	303.37	304.24	306.38	304.11	305.15	306.56	306.14	304.07	305.64	306.37	303.14	306.37	304.36	305.94	305.17	301.8	305	306.66	304.28	305.63	305.66
300.75	301.72	301.36	299.68	300.98	299.77	299.35	299.82	301.44	302.71	300.33	300.78	300.82	301.3	301.66	301.87	301.4	300.72	301.9	300.59	302.04	300.91	300.54	300.24	301.12	301.84	299.63	300.26	302.09	300.01	303.77	301.59	300.19	301.67	300.87	301.49	300.18	301.28	300.74	301.66	300.69	301.95	301.53	301.09	300.3	301.09	301.73	303.78	300.27	302.07
312.26	312.87	313.82	313.49	313.53	312.52	312.24	312.1	313.22	314.52	313.5	312.34	313.82	311.85	314.05	312.28	313.51	313.43	313.6	312.49	313.07	313.1	315.03	313.27	314.82	314.21	312.37	312.47	313.3	313.18	312.9	313.29	313.94	312.95	312	312.94	312.61	313.03	312.98	312.99	313.62	312.13	312.91	313.76	313.28	312.52	314.3	312.14	315.96	312.89
313.6	315.61	312.69	316.12	315.14	314.97	314.8	315.09	314.82	313.46	318.14	313.74	313.45	316.52	315.63	316.04	314.38	314.75	313.24	314.58	316.19	314.03	315.13	315.3	314.51	314.99	314.41	316.49	313.52	313.37	314.64	315.76	314.65	313.84	313.31	313.32	314.14	313.23	316.33	313.31	315.18	312.57	314.57	314.17	316.12	315.16	315.41	316.15	314.88	314.98
304.4	303.91	302.36	303.31	302.86	305.25	305.01	303.59	306.53	304.74	305.05	304.3	302.96	304.44	302.34	304.21	303.65	305.01	305.39	306.05	304.19	301.67	305.23	303.27	304.62	303.34	305.15	302.7	306.67	305.24	305.49	303.44	304.8	305.92	304.7	304.92	304.02	302.86	303.37	303.62	305.29	303.69	304.75	305.58	305.34	303.12	303.71	303.69	302.88	306.13
301.78	302.25	303.47	303.25	302.49	301.83	301.38	302.92	304.18	303.84	303.21	303.95	302.61	302.82	303.22	302.51	301.94	300.36	303	304.18	302.87	301.5	302.17	302.92	302.07	301.58	302.3	304.03	303.83	302.66	303.82	303.35	302.73	302.34	303.12	303.92	302.48	302.25	303	302.93	303.65	301.29	303.68	302.23	303.65	301.27	302.88	302	302.46	303.04
327.66	329.1	327.82	328.05	327.05	328.68	328.51	327.92	327.16	328.61	327.83	328.65	330.01	327.91	328.07	327.18	328.98	326.56	329.45	329.38	327.34	327.09	328.93	327.86	327.59	328.11	326.38	329.4	325.99	327.32	326.29	329.37	327.29	330.15	327.84	328.55	328.42	329.23	327.08	326.99	327.05	326.66	328.13	328.04	328.72	328.15	326.46	328	326.23	328.53
292.65	292.86	293.66	294.61	293.4	292.16	293.72	292.95	295.27	294.79	293.81	293.26	294.93	296.49	295.6	293.9	294.3	292.78	295.61	295.8	296.36	294.32	294.46	292.74	292.33	294.09	293.54	296.06	294.59	293.99	294.57	294.83	293.52	293.51	293.95	294.31	293.07	293.23	293.91	296.59	293.51	292.35	293.81	294.72	293.56	293.37	293.86	294.59	294.19	296.11
311.85	313.69	314.79	314.27	314.86	314.15	315.05	314.74	313.57	315.25	312.85	315.61	314.23	313.66	314.58	313.83	313.84	312.92	313.24	312.64	313.95	314.52	314.94	313.55	313.48	314.55	316.04	312.06	312.55	314.04	313.92	314.25	313.85	313.45	315.39	313.34	314.41	313.1	313.82	312.75	313.27	313.15	313.34	313.5	315.5	314.63	313.15	312.92	313.72	314.38
303.79	303.66	301.27	301.82	303.96	303.08	302.72	301.55	302.58	302.01	302.79	301.57	303.76	303.37	302.77	302.69	302.69	301.34	302.71	303.34	303.15	302.19	303.06	302.09	302.25	301.68	302.7	301.49	302.29	301.9	302.56	303.19	301.88	303.46	303.04	301.88	301.29	301.65	301.5	302.22	302.11	303.8	303.02	300.31	303.29	302.15	301.97	302.04	300.23	303.58
317.04	316.65	317.27	316.37	317.22	317.42	318.81	316.58	319.38	317.16	315.69	316.86	315.77	316.92	317.23	317.98	319.3	317.39	316.03	317.1	317.06	317.56	315.4	317.87	316.51	318.5	317.34	318.48	318.82	316.92	317.44	316.47	316.48	315.65	317.47	316.25	315.5	317.68	317.32	317.14	317.72	316.53	316.43	316.7	318.04	317.62	317.26	317.23	317.1	317.67
295.3	296.12	297.84	297.77	296.94	295.84	296.9	296.21	296.07	297.14	296.63	297.2	296.22	295.59	296.83	296.84	296.25	296.94	297.6	295.72	294.66	296.77	295.65	297.1	296.53	298.83	294.52	296.75	294.76	297.06	297.38	296.58	299.28	296.12	297.26	298.31	296.66	295.75	297.55	297.2	297.47	295.67	297.12	297.44	296.09	297.75	297.92	298.05	296.12	297.24
309.54	310.28	309.08	309.72	310.81	310.82	309.88	307.93	310.85	309.41	309.16	311.56	309.1	310.63	311.68	309.91	310.64	308.69	309.1	309.39	312.7	309.81	309.73	307.66	308.25	309.65	308.94	310.83	309.3	309.5	309.86	310.34	309.99	309.08	310.54	310.87	310.39	310.36	309.09	309.27	311.6	308.5	308.88	310.98	310.13	308.15	309.12	309.33	307.71	309.54
304.31	304.31	303.17	300.91	304.08	302.69	305.09	302.23	302.89	303.33	303.79	302.92	305.04	302.65	305.98	303.64	303.03	303.38	302.76	303.06	301.74	303.98	302.91	302.25	303.83	302.09	302.73	303.62	303.61	303.02	303.61	303.88	302.88	304.61	304.5	304	305.07	302.25	301.93	303.58	303.93	303.45	303.79	302.54	303.2	304.11	304.16	305.51	303.64	302.74
292.31	293.65	294.2	293.62	293.68	294.29	293.44	293.96	294.18	294.8	293.68	293.19	293.54	295.94	293.7	293.4	293.59	294.11	294.33	292.8	294.48	293.64	294	293.52	293.09	292.86	292.13	294.11	295.19	294.56	293.18	294.89	295.25	294.24	295.96	293.66	292.43	293.53	293.84	291.97	295	293.61	294.49	292.72	292.66	294.93	293.25	293.28	293.38	293.24
326.88	326.92	328.39	327.35	327.9	327.28	325.93	327.57	327.32	327.34	324.52	326.92	326.93	327.06	327.41	326.14	326.53	328.82	327.32	328.26	326.94	327.2	328.09	326.77	326.21	325.56	328.61	326.29	327.76	326.22	326.48	326.38	325.9	325.96	324.32	326.71	327.03	326.74	326.95	327.57	327.38	328.66	325.15	327.73	328.03	326.05	326.53	328.86	326.96	326.18
304.22	303.67	305.58	303.29	304.36	303.38	303.12	304.01	305	304.31	305.03	305.45	305.07	301.63	304.13	302.87	303.1	305.04	305.94	303.61	304.24	305.6	303.13	303.93	304.31	303.36	304.54	304.84	304.08	304.92	303.63	305.2	305.55	304.48	305.24	303.62	303.18	304.18	305.29	304.24	304.39	303.53	304.21	303.58	303.32	303.27	305.14	305.19	306.38	305.26
313.6	312.84	313.24	314.02	314.03	313.53	312.04	315.08	312.97	312.92	314.43	313.1	312.74	313.7	315.09	313.63	313.22	313.38	311.31	313.46	312.46	312.06	313.38	313.63	312.77	312.31	314.12	312.98	313.54	313.4	312.07	313.21	314.03	313.02	311.8	311.4	313.58	313.26	315.04	312.97	312.83	314.28	313.47	314.93	311.46	313.4	312.24	313.44	313.16	312.48
327.66	328.81	328.46	329.02	327.25	327.34	327.45	328.2	329.4	329.08	328.17	327.25	328.14	326.88	328.51	327.04	328.28	325.91	328.31	328.03	329.17	329.13	328.03	328.02	327.03	327.48	328.25	328.36	328.24	329.06	327.81	327.79	327.63	328	327.25	327.22	328.9	327.61	328.77	327.35	327.56	328.44	326.77	329.78	327.11	329.15	326.31	330.26	327.65	327.96
295.12	294.27	294.72	295.84	295.59	295	296.11	294.13	294.35	294.77	294.17	294.64	295.99	294.65	294.97	295.24	294.15	294.87	294.8	295.7	293.58	293.99	294.77	295.66	294.59	294.99	294.87	294.88	295.97	294.08	294.4	296.35	293.62	293.45	296.5	294.15	297.02	295.36	293.32	295.15	294.66	293.38	295.57	294.57	294.06	294.3	293.36	293.38	294.91	294.91
320.41	319.72	319.08	319.2	320.52	319.07	317.89	318.98	319.37	321.08	319.32	319.89	319.22	319.91	318.15	319.25	319.42	320.28	317.75	319.26	319.7	318.41	319.96	318.15	319.39	318.92	319.12	319.11	319.75	319.2	318.89	319.79	319.19	320.38	318.25	320.58	319.69	320.35	318.3	321.44	320.27	319.39	321.33	319.92	318.39	320.52	320.01	319.12	318.7	318.08
303	301.24	301.49	302.1	302.05	302.55	300.77	300.74	300.67	301.62	299.8	300.72	300.03	299.97	300.61	300.91	300.88	300.69	300.55	299.74	300.82	299.81	303.48	302.14	300.6	302.35	300.03	300.58	301.25	299.59	300.65	299.07	301.57	300.83	300.63	299.59	300.9	300.95	300.89	301.01	302.07	300.78	300.71	300.73	300.23	301.89	300.1	301.63	301.26	300.25
327.01	327.26	326.45	326.75	327.07	328.11	325.98	328.54	323.84	328.29	326.82	325.93	326.91	327.17	327.77	327.05	325.47	327.59	327.35	328.57	327.71	328.31	326.6	325.96	325.54	325.42	326.38	328.3	325.78	327.61	325.94	325.23	327.71	325.92	326.97	327.39	326.18	327.08	328.94	327.87	326.9	325.92	326.6	325.36	328.83	327.94	326.75	326.56	326.13	328.18
296.87	294.61	293.85	294.58	293.71	294.04	295.85	295.07	294.68	294.84	295.57	293.32	295.91	296.86	296.55	294.11	294.11	294.16	295.62	295.57	295.2	293.97	295.15	297.76	295.54	293.87	297.48	294.66	293.48	294.76	294.59	294.91	296.3	294.98	297.13	295.3	296.24	296.03	295.49	295.28	295	296.54	295.09	297.14	295.07	294.73	296.02	295.03	295.62	295.48
309.05	310.58	311.84	311.07	311.21	311.57	310.29	310.13	308.41	310.05	312.01	310.09	310.46	311.05	311.09	309.32	310.62	308.25	310.86	309.98	311.39	308.48	310.02	311.11	309.37	312.57	311.66	310.16	309.91	310.4	309.54	311.65	310.06	309.82	310.11	310.92	310.19	310.08	310.63	310.36	310.27	309.93	311.43	311.09	309.9	310.6	312.1	311.81	311.33	310.16
317.87	315.89	316.34	317.01	320.19	315.91	316.9	315.75	317.15	316.91	316.63	316.51	315.32	317.71	316.42	317.03	316.2	317.29	315.95	315.6	315.4	318.1	317.03	315.78	317.35	316.26	315.18	318.63	315.3	316.54	317.02	314.55	316.71	315.02	317.37	318.08	317.21	317.53	316.49	317.28	318.36	316.21	316.03	317.07	316.15	315.55	317.82	316.02	317.04	315.75
298.88	298.37	297.16	296.35	297.33	297.13	296.08	296.66	296.43	297.75	297.85	295.66	297.27	297.33	297.14	297.94	296.52	296.43	297.29	296.18	297.81	294.43	296.61	297.1	296.34	297.4	295.19	298.38	296.92	298.53	297.94	296.6	297.1	296.1	297.05	295.56	297.45	297.05	293.93	296.75	295.5	296.32	296.28	298.25	298.9	296.61	296.52	297.87	297.2	295.98
314.25	312.82	314.93	312.79	314.22	314.32	312.91	313.27	316.4	315.08	312.4	313.39	313.56	312.86	314.53	312.71	315.2	314.49	312.85	314.07	312.71	314.36	313.24	314.17	315.2	314.25	315.6	314.16	314.8	316.51	312.29	314.79	314.33	313.38	314.56	314.35	312.41	314.48	313.69	312.28	312.28	314.77	315.5	313.38	314.5	313.16	315.62	313.43	312.84	314.23
311.73	311.43	311.72	310.52	310.92	309	309.92	311.6	311.09	310.74	312.91	310.13	312.16	309.78	311.85	311.38	309.48	312.76	310.09	310.22	311.1	312.55	310.88	310.42	313.51	312.1	311.1	311.58	312.03	311.83	312.13	312.57	311.01	309.39	311.78	311.24	312.16	311.88	312.6	311.71	313.16	311.49	311.08	308.9	311.62	309.28	310.54	311.88	311.43	312.17
303.87	303.67	303.38	301.14	303.37	300.8	302.85	303.6	303.5	302.9	303.62	301.79	301.92	303.69	304.72	301.82	303.11	302.71	303.63	303.96	304.22	303.36	302.67	303.69	303.49	303.67	302.99	302.41	304.14	303.98	302.09	303.95	304.48	302.56	304.23	302.74	303.16	304.51	302.92	303.88	304.02	303.38	303.65	304.54	303.89	303.64	304.81	302.08	301.88	304.59
315.4	314.99	313.76	313.79	314.94	313.92	315.34	314.16	315.31	316.41	315.22	315.39	315.4	313.63	314.91	314.75	314.65	315.38	314.56	314.39	315.8	314.02	315.99	314.45	314.24	314.16	313.52	315.51	314.76	315.38	316.04	315.82	315.03	313.87	312.98	316.21	315.14	313.55	314.44	315.91	315.38	313.38	313.04	315.14	313.69	314.56	313.14	314.47	315.22	315.67
300.77	300.81	299.63	299.51	301.71	298.97	299.9	300.68	300.34	301.24	299.66	299.02	301.49	300.6	300.71	301.56	301.23	300.48	298.72	300.69	300.33	300.4	298.79	300.55	300.37	299.19	300.09	298.47	299.96	299.36	299.64	299.62	300.63	300.27	300.41	300.98	301.08	301.22	298.5	298.94	299.85	298.52	299.51	299.49	300.27	299.67	301.12	301.52	300.41	298.28
299.63	301.53	299.92	299.37	300.6	300.84	300.45	301.98	300.05	301.59	300.49	299.46	298.64	300.53	299.79	300.49	300.63	300.26	299.85	300.02	300.88	299.8	301.24	299.99	301.21	300.23	300.24	300.45	300.99	299.94	300.86	300.89	300.5	302.35	300.99	298.53	300.09	300.22	301.36	299.93	300.87	299.98	302.06	297.57	299.16	298.66	299.83	299.84	298.74	300.41
295.45	293.17	294.46	294.43	294.99	296.03	295.88	296.72	295.26	295.24	293.57	294.73	295.28	293.76	297.62	295.82	294.13	295.42	295.08	296	296.47	295.55	294.07	296.08	292.88	295.98	294.08	295.66	297.17	295.05	293.85	294.84	295.87	295.44	296.77	295	296.06	295.43	294.59	293.88	296.17	296.2	294.77	295.68	295.89	295.15	295.4	295.38	296.8	295.33
302.29	305.61	302.34	303.13	303.48	303.03	304.85	302.78	303.78	303.98	304.04	304.58	303.69	303.22	302.28	303.51	304.2	302.61	302.57	304.51	304.18	304.54	303.54	304.6	304.5	302.59	304.73	303.66	303.41	302.87	303.7	303.09	303.37	302.36	302.94	303.85	302.14	302.87	303.89	301.9	302.56	301.09	301.82	302.44	302.83	302.26	303.41	303.73	305.13	303.3
325.27	326.17	323.37	326.03	325.34	325.56	325.78	324.4	324.31	325.05	324.28	324.52	324.12	324.83	323.94	326.27	325.03	324.7	326.85	325.47	325.15	324.87	326.48	325.34	324.06	323.27	326.81	324.47	325.87	324.39	325.53	324.78	325.83	323.84	326.41	325.12	324.57	324.36	326.87	322.67	326.57	326.34	324.95	324.67	323.42	324.29	325.46	326.74	328.01	328.1
307.99	307.71	306.8	309.77	309.66	309.58	310.82	310.25	309.64	309.38	308.74	309.97	309.4	308.22	309.63	307.26	309.3	306.98	306.7	308.12	308.45	308.56	307.82	309.29	309.78	308.58	308.56	307.53	308.82	308.18	309.36	308.51	309.02	310.31	310.03	310.48	306.62	308.51	307.17	309.22	308.97	308.57	307.73	308.74	309.1	307.98	310.26	310.38	307.07	311.49
305.37	306.76	306.12	303.83	305.02	306.55	304.15	305.28	307.03	306.39	304.84	305.86	304.17	304.11	305.68	303.52	305.37	305.9	304.54	304.76	304.87	304.94	308.84	305.72	305.14	305.38	306.56	303.52	306.38	305.16	306.59	305.79	305.07	304.33	305.26	306.53	305.52	305.82	305.1	305.34	304.81	306.13	306.7	304.28	305.9	304.5	304.44	303.48	305.73	305.75
295.25	295.18	296.25	295.47	296.03	295.33	295.52	294.87	293.97	296.7	294.16	295.38	294.12	296.56	294.56	294	294.47	294.8	295.34	294.84	294.93	294.47	296.41	295.18	292.76	294.97	294.09	294.64	295.64	296.27	294.5	294	295.2	295.52	294.65	294.87	295.05	294.82	295.49	295.38	296.22	295.96	295.31	294.11	296.41	296	293.53	293.52	296	295.89
306.33	304.73	306.92	306.62	304.76	306.6	307.06	305.49	307.93	304.15	306.19	306.92	305.18	305.41	306.28	305.79	305.93	307.22	306.47	306.25	306.16	305.79	305.35	305.74	305.14	306.25	308.41	306.25	306.52	306.18	305.95	305.94	305.18	304.94	307.81	305.97	307.23	305.7	306.29	306.49	306.07	304.94	303.52	306.58	305.09	306.14	307.24	307.53	307.31	306.26
300.72	301.14	301.27	301.68	300.32	301.61	301.52	300.4	300.82	301.32	299.91	301.94	299.53	300.41	301.56	299.76	301.53	302.01	300.57	299.78	300.34	299.36	302.08	301.68	300.87	302.51	301.26	300.43	300.84	302.01	300.68	300.43	298.69	300.29	300.66	299.27	302.65	301.58	300.82	301.02	303.36	299.82	299.71	300	300.98	300.12	300.98	301.13	300.64	301.77
317.93	317.58	318.37	317.87	317.39	318.53	319.38	318.81	317.74	318.73	318.66	316.98	317.08	319.19	317.43	319.6	318.06	317.82	319.17	317.98	318.34	318.64	317.99	318.53	318.21	318.3	318.47	317.72	318.47	317.06	317.05	317.47	319.25	318.91	318.19	318.92	320.65	319.21	316.83	317.72	316.75	317.25	319.59	317.46	320.41	318.79	319.99	318.58	318.03	319.96
314.23	314.39	314.87	315.36	314.14	313.03	315.15	312.64	311.68	313.83	313.58	313.64	314.08	313.23	314.11	312.99	315.09	313.2	314.85	312.84	314.55	313.85	313.25	313.18	313.26	313.47	313.75	313.56	314.14	313.02	315.24	315.57	312.91	312.68	313.63	314.49	315.28	314.27	313.41	312.9	315.21	314.34	314.24	314.31	312.64	313.07	314.13	314.84	314.35	311.55
304.9	305.25	304.16	305.83	305.42	304.57	305.03	303.59	306.6	305.69	306.01	305.33	304.32	304.08	304.75	305.78	303.06	307.73	308.23	305.3	305.29	304.84	304.88	305.35	303.74	304.57	304.28	304.25	303.64	305.26	305.55	303.91	306.39	305.8	304.65	306.15	305.39	305.18	305.13	303.83	304	304.43	305.87	306.52	305.45	302.8	305.77	307.04	303.5	306.17
311.78	312.95	313.2	312.72	313.87	314.08	314.67	313.85	313.89	316.39	313.19	313.97	314.07	314.23	315.93	314.65	313.71	314.12	312.34	313.64	313.64	313.64	313.77	313.8	315.48	313.92	310.95	312.65	313.34	314.5	314.99	313.27	313.14	315.29	314.1	313.64	314.19	312.93	313.39	313.33	313.47	312.15	312.97	313.47	313.91	312.42	313.45	311.27	313.54	314.11
313.67	313.82	313.82	313.11	311.69	315.53	312.28	314.35	313.06	311.82	314.3	313.46	314.46	312.13	313.57	313.99	312.33	312.75	313.45	313.22	313.37	315.02	312.96	314.17	314.64	312.88	312.26	313.91	313.41	313.18	313	316.19	313.71	312.1	313.33	313.27	313.29	313.25	313.75	313.85	311.84	311.74	312.29	314.24	313.33	312.55	314.06	312.87	313.31	312.36
326.69	329.71	328.56	327.59	328.71	327.25	328.47	328.66	326.19	328.22	329.48	327.88	326.74	327.35	326.2	327.81	328.83	328.37	328.54	328.39	325.68	327.42	327.89	328.85	327.54	327.15	328.48	327.52	327.38	327.87	327.14	329	330.33	327.92	327.52	328.62	328.37	327.29	327.62	328.02	327.01	328.82	326.94	327.89	325.78	328.17	327.71	327.96	327.14	328.2
329.17	329.14	327.88	329.23	328.97	327.42	328.07	328.18	328.6	328.23	327.94	328.28	327.81	326.82	327.55	327.88	328.05	328.29	328.98	328.22	326.94	325.46	327.09	328.94	328.19	328.34	326.24	326.26	328.33	327.2	328.5	329.11	328.07	328.34	328.42	328.83	328.7	327.28	326.71	326.62	328.13	326.63	328.3	329.18	327.19	328.26	327.68	327.88	325.11	327.82
326.06	326.57	327.14	328.48	327.32	326.52	328.78	328.64	326.93	327.06	326.34	326.77	327.46	326.44	326.41	328.05	328.58	326.81	326.11	326.36	326.28	325.46	327.08	326.09	326.41	326.41	326.09	328.89	328.18	326.07	327.87	327.34	327.05	325.87	325.29	327.31	327.48	329.01	327.86	326.55	326.75	325.96	328.31	327.72	327.02	325.34	327.91	326.54	326.86	326.14
302.36	304.16	305.3	303.76	304.16	303.51	303.27	303.71	302.72	303.03	302.51	304.89	301.96	303.65	304.29	303.57	303.05	302.5	304.63	305.18	303.58	303.15	304.39	301.58	304.43	303.24	303.3	302.8	302.89	302.9	303.11	303.83	304.02	302.33	301.63	302.12	301.95	303.22	302.09	301.67	303.57	304.68	304.59	303.62	304.69	302.55	301.91	304.21	304.55	303.85
314.59	313.46	314.85	315.4	314.27	314.96	316.08	312.88	313.37	313	313.37	316.42	315.04	314.58	314.11	313.67	314.24	315.1	316.42	314.61	312.91	314.04	315.78	314.25	313.37	313.93	315.43	316.1	315.96	314.41	315.77	315.07	315.38	314.4	313.69	315.22	314.31	315	315.65	315.64	312.71	314.38	315.58	314.52	313.9	314.27	315.47	314.82	315.12	313.43
316.38	317.61	315.46	317.01	316.13	316.5	318.51	316.83	317.79	318.38	316.17	318.43	317.23	317.85	317.24	316.63	317.64	318.28	318.23	316.96	319.05	317.51	315.16	317.45	317.97	317.83	317.83	316.05	318.5	316.31	318.37	316.72	316.68	317.8	318.93	318.25	315.96	317.45	316.01	317.31	317.63	316.11	317.37	317.3	317.15	315.84	316.89	317.37	318.4	318.26
301.04	299.86	298.53	300.84	300.4	299.83	300.32	302.41	300.52	297.57	300.35	300.67	298.84	299.97	299.41	300.27	300.15	300.56	299.89	299.79	300.47	300.69	300.43	300.84	299.32	301.34	300.57	299.16	298.71	300.32	299.74	300.44	301.01	300.1	299.89	300.24	300.07	299.7	300.27	299.57	299.85	300.02	301.09	297.57	300.29	300.53	300.03	300.3	300.09	298.98
311.07	313.37	312.68	312.96	313.04	312.36	313.99	313.16	312.37	313.14	313.72	310.94	312.71	314.32	312.42	312.65	313.34	314.11	313.87	313.8	312.05	312.59	312.76	312.44	311.45	311.41	313.56	312.13	312.79	312.81	311.54	312.25	312.26	312.11	312.58	314.09	311.31	312.17	312.04	313.29	313.03	313.36	311.11	314.18	314.16	311.05	311.7	313.95	312.13	313.48
313.07	313.48	314.6	313.18	315.67	314.18	313.1	313.5	313.4	312.93	314.96	312.91	315.15	316.08	313.83	314.11	314.87	312.82	315.53	314.95	312.73	315.11	314.35	314.68	314.17	313.83	314.64	313.89	313.15	314.4	315.02	313.44	312.91	314.73	310.82	315.37	314.53	315.55	314.29	313.51	313.6	314.07	314.25	314.24	315.08	315.38	314.45	313.29	314.38	314.51
306.09	304.71	305.58	306.62	305.62	306.07	305.29	305.14	305.66	303.91	305.84	306.17	303.47	305.98	304.36	304.35	306.15	304.43	306.61	305.36	306.92	306.07	304.25	304.69	305.91	305.95	304.17	305.88	306.51	303.91	304.98	305.79	305.12	305.82	306.17	304.96	305.31	306.51	304.96	304.86	306.29	306.24	305.86	306.54	305.4	303.86	304.94	305.94	306.48	305.46
310.4	308.28	309.75	310.04	309.47	309.69	307.94	307.71	310.84	308.13	309.21	309.33	310.17	308.88	308.88	309	309.67	308.12	309.21	307.37	308.57	310.15	310.17	308.1	310.75	308.08	309.55	309.18	307.27	308.65	309.23	308.52	310.28	309.6	308.23	307.03	308.48	307.2	307.82	307.08	308.99	309.21	309.3	309.27	309.19	308.62	310.2	311.3	309.37	310.03
305.94	306.13	304.72	306	305.28	305.28	303.53	306.57	303.4	304.51	303.63	303.49	303.36	303.59	303.86	304.37	306.96	304.36	302.51	305.17	302.85	303.51	303.55	305.95	302.72	305.06	303.49	302.76	303.54	303.94	304.02	307.01	304.25	303.13	304.49	303.8	304.32	304	304.06	304.73	304.83	305.42	304	304.05	303.97	305.59	304.85	304.51	306.27	304.11
318.29	321.26	318.78	317.3	319.49	316.97	318.02	317.23	317.7	319.17	319.47	317.07	317.34	317.51	316.66	317.34	318.15	318.16	318.4	319.11	318.65	316.19	318.29	320.61	317.03	319.09	317.54	317.57	317.71	316.5	318.81	318.34	318.45	320.26	320.02	316.8	319.32	317.91	318.8	317.9	318.35	318.54	317.87	319.19	317.39	316.77	318.99	318.21	318.87	318.62
303.22	300.74	301.47	301.85	303.28	302.03	302.64	301.47	303.3	301.44	302	302.81	301.57	303.06	301.97	302.92	303.2	302.87	303.38	302.62	304.01	300.43	302.8	302.42	301.76	302.83	302.66	303.01	300.9	301.72	303.31	303	303.53	303.04	302.55	301.95	301.11	303.03	301.99	301.75	300.57	303.81	302.99	302.12	304.08	303.3	302.64	302.59	301.05	304.19
315.67	316.57	314.59	316.48	315.26	316.32	316.71	314.96	315.31	316.62	315.34	317.07	317.26	314.74	316.84	314.88	315.55	315.89	315.47	316.53	315.2	315.84	316.25	315.6	316.54	313.87	315.33	316.63	315.82	315.5	314.74	315.12	313.52	317.37	314.2	316.01	315.54	316.21	317.38	316.31	316.37	315.96	315.93	315.97	315.42	315.54	313.82	313.46	314.83	316.42
319.02	322.87	320.24	319.99	319.96	319.13	318.14	319.09	319.69	319.66	318.89	319.25	318.47	319.9	320.19	319.57	319.23	319.57	319.2	320.06	318.06	318.85	319.13	318.81	319.22	320.31	319.68	318.65	319.06	318.28	318.8	320.6	319.84	318.76	320.41	319.89	320.93	319.68	320.45	320.65	320	319.42	318.91	320.18	319.22	319	318.43	320.04	319.58	318.74
310.82	308.26	309.38	310.6	308.17	310.02	309.89	309.59	307.3	311.09	311.36	309.57	308.86	309.72	310.23	310.62	309.27	310.82	310.15	309.18	310.06	308.88	309.81	309.93	309.17	310.08	309.83	310.35	308.12	310.77	310.41	310.35	309.21	309.7	307.56	309.25	308.57	309.64	309.08	310.98	309.13	310.22	310.62	307.98	310.56	309.63	310.22	310.15	309.83	309.25
294.99	294.83	296.44	296.22	294.09	294.9	294.99	295.35	293.75	296.39	295	296.24	294.53	294.35	294.73	294.79	294.9	294.26	295.53	294.23	294.19	295.22	295.84	295.8	294.01	294.42	296.51	296.4	295.42	296.42	295.14	295.48	296.84	294.59	295.37	295.96	295.99	294.31	294.69	294.74	295.83	295.6	297.18	294.82	295.99	296.49	296.45	293.66	295.03	294.09
305.76	306.9	305.55	306.03	307.16	305.86	306.53	305.66	304.82	304.77	307.74	305.67	306.71	308.09	306.04	305.57	306.61	307.39	307.35	305.64	304.64	306.1	306.46	306.25	304.78	306.27	305.78	305.56	307.18	307.35	305.22	306.41	305.46	305.18	305.12	307.56	305.63	304.48	305.63	305.96	305.07	307.47	307.14	306.38	305.05	306.02	306.43	303.78	305.13	307.1
301.18	300.81	300.92	300.92	301.03	299.39	298.79	299.95	300.29	300.12	300.98	302.94	300.57	303.48	300.31	300.62	300.51	301.27	301.99	300.96	300.12	299.15	300.43	300.56	301.06	300	299.76	300.51	301.02	301.14	301.87	301.04	300.4	299.98	300.71	301.2	299.74	299.84	303.18	301.88	299.95	301.09	301.4	301.96	302.07	301.08	300.53	299.06	301.69	301.29
314.22	312.4	313.64	314.98	310.39	313.66	313.47	313.27	311.4	313.66	311.95	313.69	314.28	313.03	312.69	313.02	312.61	313.27	312.51	314.03	314.06	312.44	312.59	313.35	313.84	312.04	312.22	311.45	311.4	311.48	313.38	311.01	313.18	313.85	312.79	312.91	313.21	312	314.42	313.15	314.32	312.25	311.94	311.6	313.13	312.4	313.13	314.03	313.16	312.95
311.87	312.19	313.29	312.71	314.87	314.14	313.1	313.51	313.54	313.52	314.08	314.48	312.63	312.97	313.04	312.87	312.67	313.78	313.05	312.67	313.17	314.24	312.64	313.8	315.46	314.22	314.09	312.78	312.55	314.5	312.02	314.56	313.43	312.68	312.93	311.78	312.06	312.94	314.63	311.43	314.34	313.79	314.37	314.37	314.04	313.24	313.71	312.81	316.1	314.94
305.52	306.4	306.97	305.35	304.38	306.16	306.27	306.45	306.26	304.4	307.39	305.99	306.44	307.41	307.78	307.96	304.33	305.23	306.66	306.89	304.57	305.97	307.24	305.05	306.8	305.21	306.78	304.79	308.19	305.46	306.76	306.02	305.27	305.56	307.04	307.52	306.08	307.91	304.86	306.47	305.96	305.72	307.86	305.17	305.75	307	303.94	307.02	305.99	306.85
329.93	331.4	328.86	328.2	330.72	327.55	328.08	327.61	328.47	328.48	330.36	329.72	328.89	328.81	330.27	328.45	327.24	328.36	328.31	328.08	328.12	328.1	328.46	327.97	330.53	327.49	327.21	327.35	327.82	327.28	327.74	328.61	330.75	327.89	330	330.18	330.27	329.31	329.21	327.31	329.98	327.89	328.72	328.16	329.72	328.23	328.48	326.7	328.29	326.96
312.05	312.26	312.4	312.34	309.29	310.68	311.16	312.8	311.52	311.72	310.45	312.32	310.7	312.5	311.98	310.38	311.66	311.71	308.54	311.36	310.08	312.75	310.9	311.28	310	310.87	309.03	310.12	312.45	312.85	312.36	310.24	310.27	311.51	312.44	311.22	310.37	310.91	311.38	312.07	312.21	313.21	310.21	310.94	311.82	312.09	313.66	311.66	312.18	311.76
311.33	310.98	310.67	309.55	309.23	310.66	308.41	311	308.75	311.75	310.25	309.55	310.23	309.05	310.11	309.44	307.97	312.62	310.97	309.25	310.11	309.38	310.09	311.33	310.54	309.6	310.35	311.48	309.47	309.39	308.94	309.47	308.97	310.67	309.89	308.71	309.4	309.11	309.06	308.93	309.75	307.24	308.57	309.56	308.99	311.47	308.93	309.82	310.55	309.83
328.51	326.58	327.45	327.28	327.43	326.56	325.67	326.86	327.36	327.02	325.62	327.72	328.51	326.39	326.84	327.89	327.89	327.79	329.13	327.34	327.22	327.86	327.64	327.66	328.85	326.41	328.43	326.9	329.27	328.78	327.52	327.15	327.57	328.67	327.55	328.47	327.59	325.79	327.32	329.02	326.14	327.37	328.18	328.19	328.99	326.8	327.94	329.71	329.4	329.65
329.42	328.49	326.99	328.99	328.76	328.9	328.72	328.63	330.5	328.75	328.49	328.12	328.89	328.31	327.68	328.14	328.71	329.88	328.95	328.8	328.58	329.66	328.35	330.47	328.74	327.48	328.61	326.88	330.18	328.29	327.08	329.49	328.88	330.51	327.57	330.29	328.25	325.89	328.18	329.26	328.69	327.67	329.7	327.93	328.6	328.42	329.16	329.48	328.97	328.34
304.34	307.38	305.54	305.31	304.81	304.22	306.02	302.78	304.74	305.82	307.05	303.91	304.06	305.73	304.71	304.12	304.69	303.51	304.33	305.68	304.32	304.73	305.17	305.77	306.74	305.62	305.54	303.95	305.71	305.82	305.9	304.6	304.55	305.86	304.76	306.16	306.01	307.99	305.37	306.36	305.96	305.04	305.89	305.41	306.03	305.8	304.09	306.64	306.08	303.89
294.15	294.32	294.49	295.5	294.14	295.55	296.07	293.66	295.48	296.43	296.75	293.92	294.72	294.17	294.32	293.19	294.24	295.4	294.65	296.58	295.03	295.47	293.89	296.58	295.17	296.35	295.58	295.64	295.21	294.81	294.16	296.07	294	294.44	295.32	295.86	295.86	295.8	295.22	295.92	295.74	295.27	294.68	294.55	293.91	294.59	293.86	295.98	295.37	295.02
318.45	319.17	317.34	316.74	318.31	318.44	318.1	318.98	318.02	320.85	317.59	317.43	320.24	318	317.69	319.46	319.56	320.59	318.8	318.15	320.11	319.19	316.96	317.43	317.39	316.69	318.7	318.15	318.9	318.97	317.94	316.98	319.49	318.2	319.87	319.14	318.97	320.26	318.03	318.77	317.33	318.12	317.99	319.16	318.7	318.89	318.41	316.45	318.09	319.82
317.22	317.81	320.44	315.51	321.17	318.19	317.54	316.79	318.62	318.86	319.23	318.04	316.89	317.7	318.14	318.35	318.28	315.94	318.16	317.45	318.26	318.6	319.36	318.02	318.52	318.28	318.69	317.31	318.17	319.04	318.5	319.89	319.24	317.56	319.36	317.05	316.72	318.94	318.68	318.84	317.08	317.52	319.49	319.95	316.34	316.92	317.51	320.22	320.69	318.41
313.32	313.41	313.11	312.66	314.22	315.73	313.42	314.49	312.53	314.53	311.82	314.2	316	313.24	313.25	311.14	315.08	314.27	314.02	314.15	312.03	314.26	313.31	313.63	314.05	314.63	314.55	315.55	314.5	313.52	312.81	313.96	314.13	314.31	313.22	312.95	314.08	314.46	314.88	314.47	315.13	314.28	315.39	312.28	315.02	313.59	314.09	314.14	312.97	314.44
311.56	310.13	313.58	314.22	313.62	312.23	313.12	313.13	312.9	313.02	312.55	310.81	311.65	312.96	311.02	312.81	311.97	313.68	312.3	312.7	312.44	311.44	311.73	310.7	312.2	313.22	310.79	312.39	310.75	314.15	310.82	312.83	311.87	313.83	311.62	312.29	311.63	312.47	310.8	313.4	310.7	311.95	311.71	311.45	311.66	312.99	311.87	313.27	312.03	311.79
311.98	313.66	315.41	314.59	311.25	314.58	312.91	314.14	313.23	312.74	314.63	312.08	314.06	313.2	312.9	313.5	314.48	313.72	313.49	313.97	312.68	313.22	314.2	312.05	314.7	313.28	311.72	315.11	310.58	313.85	313.02	311.52	312.43	313.95	312.8	313.16	312.72	313.49	312.56	312.98	313.98	312.73	313.22	313.14	313.41	312.56	313.44	311.74	312.79	313.63
302.61	302.07	300.65	304.23	301.59	305.07	300.85	300.38	303.32	303.95	302.5	301.53	301.83	302.81	301.59	303.75	301.81	302.45	303.66	302.93	302.13	302.13	301.59	302.31	300.77	302.7	304.2	302.68	303.9	302.09	304.22	303.25	303.18	301.95	302.23	301.93	302.91	303.6	302.36	300.32	302.11	302.75	302.09	302.44	301.19	302.04	301.35	301.93	301.79	300.92
304.6	303.3	303.47	303.23	302.9	304.74	304.38	303.15	304.39	302.54	304.24	304.78	302.08	302.62	302.03	303.53	302.38	301.38	301.81	304.75	303.24	303.99	303.71	305.01	304.25	303.6	302.96	304.06	303.15	303.42	301.19	304.72	303.5	303.04	300.53	303.39	303.36	301.94	303.23	304.42	303.8	303.29	303.47	302.13	302.85	304.08	303.52	302.23	300.27	303.9
302.54	302.36	302.27	304.12	301.94	303.02	303.67	302.83	301.82	301.83	303.28	302.81	303.51	302.09	302.29	303.15	302.39	303.93	301.62	303.75	303	301.34	303.08	302.75	304.08	302.67	302.87	302.4	302.89	302.51	301.37	304.12	303.44	302.39	303.73	303.43	301.77	301.55	303.02	302.22	305.01	303.19	301.06	301.7	302.89	302.3	301.2	302.1	301.5	303.03
314.49	314.1	312.53	314.2	314.53	312.95	312.47	312.66	313.32	314.67	311.67	313.02	314.51	313.07	313.96	315.04	310.93	314.21	314.2	313.65	312.29	313.43	312.69	312.85	314.6	314.07	312.65	311.45	313.53	312.61	313.71	311.94	313.89	313.89	311.3	313.6	314.67	312.51	314.71	313.68	312.96	312.29	313.33	312.85	314.31	314.03	313.67	312.45	313.78	312.17
326.79	327.51	325.73	326.79	326.97	326.46	328.54	327.74	326.59	326.05	327.71	327.27	327.8	328.25	324.65	328.47	325.83	326.86	325.69	325.66	326.35	326.9	327.2	327.55	328.87	329.38	326.35	327.42	326.89	327.44	326.09	325.86	327.73	326.59	327.34	326.92	327.72	327.13	327.52	326.77	328.03	326.76	328.12	326.18	326.94	325.21	326.61	327.45	327	327.66
314.35	314.49	313.32	312.65	314.65	313.81	313.38	313.72	315.39	312.84	314.65	312.83	314.99	314.1	314.33	311.99	313.85	314.93	314.82	314	313.22	310.93	313.73	314.54	314.87	314.39	311.96	312.31	313.86	310.95	316.19	313.42	315.93	313.22	314.31	314.38	311.97	313.6	312.84	315.05	312.49	314.07	313.75	314.56	313.24	313.48	313.96	313.89	314.24	313.56
319.67	319.17	320.62	318.42	319.3	318.71	319.73	318.21	320.63	318.18	318.55	317.96	318.98	319.51	318.22	316.15	318.12	318.62	318.23	318.12	316.77	320.08	316.38	319.93	317.8	319.91	319.22	318.03	318.55	318.12	320.39	319.33	318.55	318.42	317.62	318.97	317.51	318.53	317.14	319.58	318.85	319.53	319.09	319.22	319.8	318.26	318.81	318.92	317.94	320.34
328.89	329.39	328.05	326.87	328.49	328.34	328.07	326.3	329.29	330.27	328.46	327.26	328.31	329.05	327.25	326.03	329.51	328.38	327.23	328.44	328.53	326.99	327.72	328.55	327.59	327.12	325.56	328.21	328.2	327.52	327.55	328.5	326.76	327.29	326.16	328.62	327.01	327.63	328.6	326.37	328.18	327.53	327.24	327.04	326.71	327.57	329	327.06	328.07	329.63
303.8	304.36	302.02	301.88	303.2	303.9	303.7	304.41	304	302	301.19	304.21	303.93	301.34	303.94	302.18	301.71	303.38	304.1	303.86	302.65	302.4	301.24	301.88	302.49	301.99	303.5	302.21	302.91	302.16	300.59	302.99	302.01	301.86	302.1	303.78	302.44	303.02	302.53	302.61	303.02	304.25	302.63	301.4	303.57	301.32	303.93	301.02	302.18	302.94
314.29	313.88	313.33	316.53	316.3	315.69	312.96	314.16	313.99	315.48	315.22	316.67	314.29	313.13	314.15	314.45	315.22	317.24	314.53	313.21	314.98	315.5	315.54	314.83	313.2	315.39	316.73	315.07	313.31	314.06	314.81	313.63	314.97	314.07	312.42	314.79	316.58	315.22	315.64	314.08	316.47	316.25	314.78	313.85	315.49	313.09	313.33	314.29	315.06	316.51
302.43	302.37	302.6	302.33	302.82	303.81	303.01	302.53	302.61	304.09	303.46	303.68	303.5	303.63	304.63	302.5	303.5	303.24	302.7	305.65	302.77	303.25	302.86	302.21	302.42	302.39	301.77	302.84	302.97	302.79	303.06	302.67	303.42	302.83	304.38	303.2	303.1	302.9	303.4	303.38	301.67	302.74	304.07	302.13	301.54	302.13	304.63	302.95	301.28	302.38
301.98	303.27	302.23	303.97	302.81	302.9	302.69	301.35	302.94	302.81	302.26	304.65	302.28	303.08	304.46	302.46	304.9	302.83	303.01	302.78	302.35	301.41	303.11	302.37	302.57	303.19	303.07	302.82	303.89	302.32	301.65	303.75	302.68	302.94	302.85	303.61	301.79	301.7	302.9	304.1	301.86	303.02	304.98	303.45	303.91	303.14	303.34	303.93	302.67	303.28
311.57	313.5	314.02	314.11	311.2	313.65	313.67	311.08	311.39	311.86	311.29	310.29	311.85	311.92	313.48	312.7	312.08	313.07	313.01	312.89	314.38	311.17	312.89	314.19	312.57	312.19	311.45	311.54	312.55	313.29	312.59	314.86	311.7	313.12	311.88	312.97	312.54	311.63	310.8	310.08	313.13	311.52	313.24	313.81	311.89	312.45	312.86	311.36	312.74	313.17
294.5	293.3	295.23	294.37	293.89	292.94	294.91	294.84	295.49	294.62	293.72	293.61	293.56	294.45	295.89	291.93	293.93	293.22	294.22	292.57	294.13	293.59	295.99	294.79	295.94	293.53	295.74	294.59	293.82	294.13	294.09	294.07	293.73	293.45	293.66	293.59	294.91	293.41	293.44	294.05	292.59	294.42	293.23	294.03	292.82	294.81	292.45	294.64	294.5	293.23
302.01	304.05	302.49	302.91	303.51	303.4	302.4	303.22	302.44	303.02	302.23	303.6	301.97	302	302.09	301.74	303.02	301.64	300.99	300.23	303.78	302.69	302.78	301.82	303.38	302.96	301.56	301.62	300.44	303.16	301.49	304.14	301.84	302.19	304.36	301.71	302.39	303.08	301.6	302.19	302.79	303.51	305.18	302.71	302.54	302.27	301.91	301.8	303.83	302.77
299.04	299.85	300.94	301	299.38	301.63	301.76	301.54	302.22	298.6	300.27	299.8	302.41	299.26	301	300.32	299.4	298.96	301.92	300.47	301.38	299.76	301.11	299.04	300.5	300.1	300.66	299.47	300.11	298.61	301.09	300.41	299.26	300.11	299.43	301.06	300.64	299.06	301.53	299.6	300	300.19	297.6	300.63	300.03	300.09	301.73	298.14	301.12	300.33
302.3	302.68	302.32	300.52	303.84	302.84	302.13	302.61	300.93	303.64	302.87	303.51	303.04	301.42	301.42	302.09	301.69	304.23	303.05	300.77	303.45	301.05	303.69	303.18	302.2	300.69	302.7	303.67	304.37	301.45	302.9	302.83	303.91	301.93	301.56	302.37	303.01	303.57	301.98	301.77	301.24	302.33	302.09	302.99	303.19	304.44	300.5	300.74	302.46	302.86
324.34	325.08	325.8	323.9	326.39	326.67	325.95	326.26	323.56	326.74	326.2	325.17	327.13	327.66	326.62	325.96	325.35	325.74	325.83	324.96	324.4	324.35	327.26	324.89	324.22	324.29	326.98	325.2	324.29	323.89	325.82	323.63	326.72	324.91	324.37	327.05	324.32	326.34	324.08	325.78	324.39	324.55	325.29	324.79	323.81	323.28	326.59	326.65	325.55	326.19
301.77	300.58	298.66	302.03	298.99	299.16	298.85	299.53	299.97	301.27	302.03	298.67	300.18	299.81	299.96	300.21	299.56	299.05	299.91	299.46	299.8	301.26	300.44	299.76	299.35	300.96	299.56	298.89	299.09	298.39	300.76	299.75	300.7	300.97	300.19	301.51	300.91	301.44	299.4	299.47	300.09	301.44	298.81	300.16	299.74	299.43	300.03	298.9	298.99	301.18
309.64	309.36	310.78	309.26	311.61	310.21	311.19	310.26	308.93	310.56	310.94	309.33	309.58	311.53	309.88	311.52	310.87	309.57	310.04	311.68	311.76	310.95	308.9	310.8	310.48	310.54	310.7	309.03	311.61	311.43	309.09	309.71	309.13	309.56	312.22	309.68	310	310.51	310.05	310.3	311.04	311.27	310.07	311.1	309.76	309.77	310.44	308.43	311.07	308.88
316.8	316.73	313.61	315.35	315.6	316.06	316.44	317.84	316.33	315.81	316.66	316.16	314.66	317.7	316.04	316.56	315.2	316.21	315.91	315.04	316.1	315.86	314.41	316.45	314.97	316.28	316.13	315.66	316.8	315.82	315.98	314.52	316.69	314.26	315.41	315.55	315.81	314.89	315.77	316.69	313.5	313.66	315.98	314.9	314.87	314.97	313.89	317.76	316.08	315.52
304.46	304.64	304.22	305.51	304.07	305.82	305.79	304.99	303.97	305.08	301.51	305.19	303.48	304.74	303.68	303	305.83	302.1	303.59	306.26	305.46	304.42	303.75	305.64	306.24	303.81	304.46	305.37	303.48	304.91	303.4	303.84	304.73	305.38	305.7	305.1	305.71	306.13	306.64	303.9	305.8	305.13	305.27	304.83	304.74	305.28	305.2	303.48	302.96	306
313.85	315.88	314.67	316.05	314.88	314.15	313.78	314.28	317.14	313.56	314.87	316.03	314.45	315.16	315.53	316.69	315.35	315.6	313.93	314.81	315.76	314.89	314.5	315.5	314.9	313.9	315.13	312.9	314.17	315.41	316.4	313.53	314.6	315.38	315.49	314.6	315.67	316.01	314.22	314.44	315.15	315.21	313.77	315.47	315.14	316.34	314.71	314.31	314.43	315.04
327.85	328.41	327.73	327.91	327.3	327.36	328.24	328.57	329.58	328.07	329.03	326.85	327.05	326.9	328.9	327.02	327.92	326.16	327.67	328.11	326.84	327.75	328.27	328.04	328.61	327.25	328.72	327.83	328.67	327.11	325.86	328.59	327.46	328.58	328	328.44	327.43	328.22	327.61	329.14	327.75	328.7	328.26	328.65	327.75	327.96	328.54	327.98	327.54	326.36
306.65	306.37	307.21	307.7	307.54	307.98	306.71	307.86	305.91	307.15	306.69	305.92	305.79	308.38	305.38	308.68	307.83	306.19	308.07	306.39	308.2	306.9	309.54	307.15	306.94	308.46	306.73	308.59	306.82	308.06	307.74	307.72	307	308.84	306.59	306.99	307.05	307.72	307.21	307.55	307.03	306.42	307.42	307.09	307.26	307.51	305.78	308.64	305.82	306.61
302.68	302.47	304.89	303.77	304.46	305.25	304.55	304.86	304.38	301.96	305.47	302.61	304.53	305.08	302.93	304.41	303.78	304.02	304.99	304.72	305.04	303.65	304.45	303.63	304.35	304.78	303.11	305.73	305.56	306.67	305.06	303.87	303.13	304.85	303.93	301.47	305.42	304.6	302.59	303.44	304.77	304.58	305.71	303.05	305.45	306.07	304.95	305.96	304.02	304.06
297.93	302.02	301.72	299.55	300.04	298.65	301.73	300.87	300.68	301.27	299.42	298.85	300.63	299.58	300.62	300.35	299.66	299.92	300.58	297.71	300.22	299.58	300.5	301.31	300.58	299.13	300.04	300.25	299.26	301.85	299.16	300.01	300.72	302.17	301.69	299.44	299.04	300.37	301.9	300.03	299.57	299.79	300.28	300.61	300.68	298.56	301.22	298.45	300.23	300.55
329.59	328.56	327.9	326.11	329.48	327.31	328.43	326.16	326.75	327.39	328.01	328.83	327.55	328.05	328.46	326.69	327.23	326.5	329.1	327.23	327.03	327.42	328.1	328.46	327.64	327.81	327.39	327.71	325.78	328.21	327.88	327.72	327.16	328.94	327.64	327.65	328.04	327.92	326.99	327.24	328.3	328.01	327.61	327.81	327.63	325.99	326.66	328.44	328.56	327.87
304.29	306.44	303.88	305.27	302.19	303.32	306.03	304.9	305.74	302.47	305.54	304.7	304.99	303.76	302.96	304.3	304.84	304.5	305.33	306.47	303.12	304.41	306.35	304.61	304.54	305.02	304.2	304.54	304.34	305.34	304.65	304.33	303.87	304.09	302.54	303.65	305.42	304.59	305.92	304.67	303.35	305.2	304.33	303.32	303.63	305.69	304.22	304.22	304.76	304.53
303.43	304.41	302.33	304.8	302.51	304.05	302.17	302.01	303.73	302.55	304.19	305.52	302.89	302.37	304.54	303.51	302.34	301.84	302.7	301.89	303.18	302.98	302.93	305.52	302.66	302.05	303.63	303.22	303.44	304.15	303.36	303.93	303.95	303.95	303.41	303.77	302.99	304.2	303.12	302.91	302.99	302.41	303.41	304.01	302	305.11	301.97	302.11	303.76	303.24
314.12	312.25	313.75	313.07	313.01	312.37	311.97	313.41	312.86	313.35	313.33	314.43	313.92	313.41	313.57	313.19	312.63	313.31	313.98	312.56	313.85	311.51	315.1	312.47	311.61	313.12	314.11	311.77	312.77	312.6	312.84	312.93	314.06	312.57	311.65	311.44	312.9	314.72	313.36	313.26	315.83	313.16	313.69	312.96	312.78	313.83	313.46	314.96	311.93	313.62
306.06	307.39	306.23	305.52	306.5	305.66	305.79	304.91	305.44	305.37	305.93	306.36	304.2	306.59	306.12	306.19	306.88	304.96	305.95	305.2	307.29	306.05	305.73	306.06	306.36	307.46	306.11	307.21	306.44	305.49	306.59	307.86	306.05	305.92	306.41	306.52	306.58	304.94	306.3	306.73	305.2	304.9	305.94	304.14	304.35	303.86	306.83	306.92	305.41	303.67
302.72	303.8	301.94	300.94	301.77	301.54	301.38	301.68	301.45	304.05	301.26	303.01	302.24	303.2	301.64	303.79	302.73	303.3	302.14	303.97	303.31	302.33	303.44	302.55	302.29	302.76	301.67	301.22	303.36	301.47	303.84	302.21	303.2	302.04	304.44	301.2	300.56	302.13	302.07	302.94	300.67	301.89	301.45	301.89	303.21	301.62	303.98	301.92	301.94	302.24
303.22	303.14	303.05	302.99	301.41	303.21	304.62	303.73	303.77	302.21	303.46	304.1	303.44	303.4	305.19	302.1	303.63	302.61	302.54	303.53	304.26	303.67	303.59	303.84	300.96	302.83	303.43	302.75	300.65	303.56	303.95	303.96	300.98	304.08	304.2	302.38	304.56	304	303.28	304.25	303.48	302.56	303.52	304.17	303.96	304.33	301.64	301.63	303.51	304.36
316.02	315.12	313.66	313.66	313.26	313.27	313.9	313.75	312.73	314.14	311.28	313.01	314.93	313.48	314.21	313.72	314.4	310.41	314.54	313.75	313.48	313.05	312.65	313.99	312.39	313.56	313.88	311.41	314.19	313.92	312.88	311.54	311.81	313.67	313.64	312.33	314.21	313.54	314.25	313.51	313.16	313.97	312.92	312.9	313.49	313.15	312.79	312.07	312.9	313.17
301.57	301.52	304.18	301.15	304.05	303.19	303.79	302.13	302.87	302.27	302.37	304.27	302.66	302.59	304.33	302.88	301.02	304.63	303.8	302.59	302.37	303.69	303.17	303.27	303.02	302.07	303.48	302.73	302.37	305.45	302.58	303.08	303.32	303.6	304.44	303.62	302.55	303.92	302.67	303.43	302.46	302.71	303.83	301.67	303.94	303.11	303.62	303.08	303.23	303.13
318.26	318.96	319.26	319.88	322.41	318.24	319.6	317.42	319.14	319.34	320.83	320.64	319.5	320.03	318.16	319.05	319.22	318.36	319.22	318.6	319.5	319.68	318.97	319.92	318.75	319.94	319	320.71	318.79	319.91	319.31	317.86	320.16	318.64	319.83	318.16	319.86	318.85	317.93	319.49	316.53	319.58	319.83	318.3	320.37	317.94	321.05	319.58	321.18	320.74
314.3	314.81	314.73	316.46	315.52	314.67	316.25	314.21	315.92	315.85	316.37	315.1	315.55	314.78	314.59	314.1	315.22	313.72	313.67	316.38	312.92	314.81	314.49	315.17	314.34	315.71	315.27	315.96	316.56	315.27	315.24	316.72	315.05	314.53	316.24	315.91	314.53	313.49	315.03	314.98	315.55	316.78	316.01	314.75	313.52	316.75	315.35	315.35	315.93	312.91
314.91	314.84	316.52	314.93	315.3	314.12	315.62	316.07	316.01	314.48	317.2	315.75	313.94	315.58	314.85	314.16	314.46	314.76	315.9	315.9	314.24	315.71	316.06	316.38	315.44	316.33	315.26	315.25	316.23	315.51	315.63	315.42	315.48	313.99	312.49	315.35	315.41	315.03	315.86	313.77	313.79	314.71	316.19	316.62	314.63	313.93	315.54	315.54	314.11	313.73
310.29	310.7	311.96	312.83	311.3	313.67	313.14	312.47	311.4	313.48	311.99	313.99	312.78	313.82	312.98	312.91	312.47	313.04	312.14	311.88	312.35	312.15	313.34	313.39	311.58	314.2	311.67	312.91	311.83	312.91	313.27	312.52	313.69	312.33	312.24	312.45	314.82	313.91	313.09	311.6	313.02	313.54	312.23	310.6	312.93	311.86	312.67	314	312.63	312.64
302.25	302.01	301.11	301.78	302.11	302.17	304.15	300.6	303.74	302.66	304.6	302.69	302.18	303.47	302.96	302.16	301.29	303.01	301.91	303.41	302.31	302.57	302.98	304.57	303.99	303.81	303.41	304.68	301.1	301.88	301.99	301.89	302.03	302.22	302.13	301.64	303.93	303.17	302.65	302.68	304.47	302.49	302.87	302.93	303.48	303.09	303.31	303.06	303.59	300.58
315.3	314.66	316.38	313.47	312.96	312.29	312.46	312.96	314.69	314.52	315.23	314.43	314.34	314.93	314.37	314.01	315.77	314.25	313.09	311.86	312.94	313.08	316.16	314.36	314.03	313.67	314.13	314.09	314.38	314.66	312.58	313.67	313.8	314.59	311.3	314.36	313.84	312.83	315.15	313.34	313.64	315.35	314.99	313.5	314.47	314.28	312.92	313.5	313.02	313.58
314.24	313.97	314.01	315.46	315.41	312.8	314.59	313.71	314.28	315.32	312.96	314.7	313.78	312.17	313.39	314.24	312.28	314.1	314.01	313.14	316.06	313.63	314.31	314.4	314.29	313.71	313.52	313.15	313.65	313.76	313.22	313.74	314.08	314	314.71	313.38	314.11	315.99	313.88	313.55	314.32	314.81	313.05	314.28	313.47	314.14	312.44	315.71	314.25	315.01
316.16	316.29	313.94	314.85	315.92	315.87	315.99	316.64	314.9	314.61	315.3	315.4	313.66	314.58	316.03	315.61	313.73	314.36	314.67	315.53	314.07	315.8	313.85	315.56	314.85	313.53	317.36	314.6	316.95	315.12	314.97	313.73	314.94	315.11	314.02	315.8	315.73	316.05	315.4	314.79	316.68	315.08	316.01	315.09	316.25	315.19	315.08	315.2	316.11	312.89
303.94	304.92	303.38	305.41	302.7	304.19	307.22	305.34	304.28	303.18	304.25	305.86	304.82	303.9	305.12	302.72	304.95	304.59	303.98	303.5	303.56	304	303.79	305.33	305.05	304.61	304.19	303.14	303.92	305.48	304.35	306.37	304.78	303.62	304.38	303.27	303.83	303.72	305.23	304.01	305.61	302.83	306.68	303.31	304.8	305.86	305.43	302.1	305.5	301.87
295.35	294.9	294.21	293.99	295.16	295.87	294.58	295.44	294.3	293.14	297.32	294.2	294.47	293.72	294.93	294.35	295.54	295.35	294.87	295.15	295.27	293.46	292.78	294.79	294.24	294.92	293.78	295.53	295.22	295.53	293.93	295.62	293.77	296.49	294.19	293.7	294.52	296.42	294.8	295.45	295.79	294.81	295.65	295.32	295.35	295.71	294.49	293.66	296.2	293.67
311.31	310.78	313.61	311.3	311.34	313.04	312.79	313.12	312.52	312.58	312.25	313.31	311.59	312.31	312.71	311.34	313.08	313.68	313.42	311.7	313.14	310.92	311.42	312.64	310.86	311.98	311.35	311.51	311.66	313.45	311.47	311.8	310.7	311.14	313.47	311.36	313.57	312.78	312.41	311.97	313	311.74	311.85	311.23	311.17	312.33	312.73	311.52	312.22	312.62
300.84	300.96	300.46	302.27	300.14	301.65	301.31	302.88	301.78	300.47	299.7	300.65	302.77	301.12	301.11	301.92	299.98	301.72	301.45	300	301.46	299.92	302.61	301.08	300.7	300.53	300.19	300.16	301.85	302	301.67	299.57	299.4	302.19	301.66	303.31	300.14	301.64	300.26	301.6	300.56	302.81	302.5	301.67	301.21	300.31	300.89	302.42	300.78	302.24
306.14	306.62	304.72	303.89	304.58	305.16	305.16	306.9	305.51	304.16	304.03	305.12	307.21	305.73	304.75	305.95	305.28	305.52	307.12	305.04	304.56	305.61	306.03	307.53	304.07	307.34	306.7	305.2	306.99	306.36	305.89	306.62	304.27	305.83	305.61	304.68	305.15	306.4	305.31	305.64	307.48	305.85	305.16	304.6	302.88	303.56	303.74	304.97	306.09	306.39
296.13	292.5	295.53	295.87	294.16	295.3	294.63	293.84	293.31	292.23	292.55	293.05	293.79	293.65	291.01	294.51	292.52	293.54	294.78	294.09	292.17	293.49	293.22	293.79	293.03	293.94	292.99	293.25	293.61	293.41	294.29	294.09	292.83	295.08	294.08	293.64	292.63	292.82	295.48	294.83	294.22	295	294.68	295.14	294.93	291.95	295.08	293.56	294.22	293.35
304.59	303.37	304.71	303.66	302.51	305.45	304.77	304.41	304.31	302.59	305.51	303.9	303.53	304.49	304.13	303.48	303.85	304.89	304.15	305.08	304.77	304.1	302.96	302.86	304.67	305.01	304.16	305.63	305.46	304.29	302.39	304.77	305.78	303.07	304.39	304.93	305.9	304.76	303.58	304.13	304.54	303.64	303.49	304.3	303.35	304.37	304.78	303.48	304.58	304.44
307.78	308.47	306.74	306.08	307.48	307.61	307.39	307.68	306.61	306.2	308.73	307.36	308.2	309.08	308.77	307.47	306.91	305.4	307.12	308.01	307.79	307.32	307.01	306.47	305.3	307	308.37	307.16	306.55	306.14	305.98	308.42	308.03	307.35	307.64	307.86	308.64	306.78	308.5	306.85	307.83	306.73	307.11	307.97	306.87	306.82	306.5	307.63	307.94	305.09
319.4	318.47	319.47	318.94	319.61	319.25	319.76	319.27	319.71	317.88	319.44	317.4	319.53	319.97	319.84	319.91	319.43	318.46	318.83	319.39	319.63	319.44	318.61	317.58	319.2	320.69	318.55	320.33	317.63	319.72	320.51	318.55	320.34	319.49	318.91	321.03	319.54	318.01	317.77	319.12	319.08	320.83	319.68	321.13	320.25	319.3	319.28	318.71	320.21	319.37
313.98	315.28	315.62	315.19	313.53	317.56	315.92	315.55	315.6	314.95	315.17	315.83	316.04	314.99	314.99	316.48	315.45	315.55	314.21	315.65	316.53	316.86	315.56	315.27	314.98	315.21	316.31	316.14	316.51	316.87	315.7	316.34	316.15	313.92	315.43	317.54	316.42	315.8	314.96	315.72	317.03	314.28	316.01	316.38	316.46	316.2	314.71	316.44	314.69	314.47
303.45	302.64	304.99	303.77	303.11	305.29	303.98	303.92	304.56	302.71	301.89	303.8	303.4	303.55	300.67	303.12	304.48	303.24	303.08	302.96	302.64	304.39	303.62	304.92	302.17	302.67	303.64	305.23	303.21	303.16	304.31	305.73	303.87	305.68	300.82	305.35	303.39	302.88	302.82	303.06	304.18	303.8	304.51	303.53	302.79	303.9	303.65	303.72	304.32	303.37
306.26	304.17	307.12	305.42	304.85	304.98	305.29	306.02	305.51	305.91	305.54	305.7	306.48	306.1	305.92	305.89	305.58	305.03	304.64	305.2	307.21	305.11	307.71	306.42	307.24	306.07	305.38	305.57	305.55	306.04	306.25	305.38	305.89	307.03	305.39	306.2	305.78	304.5	307.26	307.18	305.74	305.37	305.31	306.35	305.61	305.31	306.04	305.19	305.31	304.33
314.85	312.88	315.32	313.95	314.51	312.66	312.77	313.48	312.85	313.52	313.23	313.62	314.01	312.22	313.98	313.54	314.48	312.83	314.27	314.71	312.82	314.55	313.27	313.08	312.82	315.11	315.47	314.04	313.58	313.43	313.51	312.7	312.33	315.57	311.74	313.29	311.41	315.47	313.17	313.35	313.92	313.54	314.21	313.6	312.39	312.05	312.81	312.45	313.41	313.62
301.14	298.68	299.4	301.32	301.2	298.42	299.69	300.37	301.44	299.39	299.75	300.89	300	300.86	298.11	300.97	300.9	299.67	299.78	300.21	300.93	299.24	300.51	300.43	300.47	298.65	301.47	299.95	300.77	301.14	299.26	300.49	300.09	301.67	299.56	297.3	300.07	300.35	301.8	299.37	299.29	299.76	301.86	300.86	300.47	300.07	301.29	299.55	301.24	299.78
296.6	297.1	296.34	297.36	295.9	295.01	295.33	297.33	296.05	296.35	295.43	297.25	297.64	295.94	296.46	296.74	298.19	297.99	297.12	297.61	296.72	297.6	295.67	297.06	298.52	298.74	296.21	297.53	296.9	296.45	296.47	297.32	296.45	298.18	297.21	297.58	297.47	296.2	297.45	296.79	296.81	295.1	296.22	297.69	296.24	296.82	296.24	296.84	295.86	296.04
318.4	318.82	318.4	318.8	316.72	318.36	319.25	318.1	317.97	318.41	317.06	319.55	316.92	319.19	317.05	317.25	317.36	318.69	317.62	317.03	317.86	318.09	317.14	316.91	318.76	316.89	315.87	318.37	318.59	318.03	319.93	318.1	320.54	317.37	316.97	318.6	318.41	317.96	317.81	318.6	317.52	317.81	317.47	317.27	317.67	317.51	317.24	318.95	317.08	315.33
302.18	300.75	301.44	300.59	301.46	299.44	300.65	301.01	302.93	301.67	299.28	299.33	301.78	300.32	300.08	300.52	301.01	300.25	300.35	300.38	301.76	301.95	299.08	300.58	301.15	302	301.45	301.33	301.51	301.05	302.27	299.25	299.45	302.57	300.06	299.23	301.75	301.75	302.06	300.81	301.63	300.97	301.42	299.32	302.63	301.72	301.25	300.74	299.37	301.31
314.01	315.32	315.88	313.8	315.38	314.28	314.8	314.06	315.28	315	315.54	313.35	315.03	314.24	313.71	314.76	315.98	315.02	315.22	314.71	313.54	314.26	316.01	314.19	315.22	315.77	314.63	314.15	315.04	313.96	314.29	314.32	314.37	312.85	315.8	314.15	313.84	314.68	313.55	315.25	314.22	315.81	315.51	313.33	315.34	314.88	314.21	315.81	315.18	315.16
304.59	304.03	305.6	302.76	306.22	305.7	306.61	305.9	303.69	305.62	305.87	302.95	305.05	306.46	303.31	303.36	302.75	303.63	304.44	305	304.23	305.13	302.23	305.53	304.66	304.98	305.06	303.6	303.59	304.16	303.91	304.25	303.96	303.55	303.26	304.29	303.82	304.92	305.65	304.02	303.89	305.62	305.46	305.2	306.13	305.73	305.41	305.3	303.18	305.21
329.25	328.64	328.97	328.43	328.6	328.24	328.13	327.92	327.74	328.15	326.53	329.66	327.51	327.69	327.54	327.58	328.01	328.07	329.25	327.65	328.77	327.38	328.1	327.11	326.61	327.32	328.09	327.51	329.43	326.51	327.47	328.78	328.67	325.45	327.75	327.17	327.46	328.95	327.79	328.37	328.29	329.65	327.84	327.21	329.15	326.84	328.95	327.65	326.39	327.41
292.97	293.73	294.37	293.62	292.9	293.59	293.78	294.75	295.19	292.73	293.45	294.9	292.61	294.67	294.48	294.94	294.34	293.26	294.42	294.46	295.68	294.23	292.71	293.52	295.61	293.02	294.68	294.42	294.04	294.35	295.11	293.17	296.28	294.49	293.43	293.13	294.11	294.11	294.87	294.69	294.24	293.17	293.02	292.89	294.82	293.79	295.63	293.66	294.33	293.67
320.33	318.31	318.87	316.78	317.22	317.24	318.66	318.94	317.74	318.36	319.3	315.68	318.04	317.3	318.66	317.02	317.89	317.97	318.61	317.83	317.04	316.97	318.95	316.06	318.14	318.13	320.44	317.53	317.94	319.04	316.35	317.19	315.03	318.55	317.6	319.47	318.23	317.63	316.6	317.78	319.73	318.38	318.57	316.55	317.6	317.58	318.76	316.97	316.61	317.03
305.63	305.36	306.03	305.69	305.63	307.14	306.63	304.81	306.37	305.11	306.36	305.79	305.93	305.63	304.62	306.76	306.81	307.08	306.9	305.42	305.86	305.96	307.1	304.64	303.33	305.83	306.19	305.76	306.39	305.67	303.63	305.52	305.9	304.67	306.04	304.78	305.08	304.43	306.99	303.88	304.91	304.9	307.06	305.7	304.71	304.11	305.96	305.81	306.17	305.48
316.88	317.22	313.61	316.93	316.08	316.3	315.04	317.09	316.61	315.15	316.41	316.76	315.88	315.45	316.55	314.73	316.08	314.7	315.63	314.26	317.11	314.54	316.47	316.45	316.56	317.87	314.94	316.15	315.98	314.65	315.62	314.91	316.97	314.31	315.05	315.88	317.67	318.84	315.58	313.87	315.03	315.07	313.6	314.35	315.3	317.88	316.98	316.3	317.53	316.13
325.1	324.06	323.61	325.61	324.3	325.31	323.55	323.8	325.48	325.44	324.78	327.28	323.63	324.53	325.44	324.09	325.02	326.36	325.7	324.06	324.19	325.19	324.78	324.77	326.55	325.98	325.59	324.08	324.76	324.52	325.24	327.35	323.48	324.97	323.59	323.14	324.78	324.46	324.73	323.91	325.07	325.29	324.75	324.17	326.74	324.53	325.38	323.76	325.99	323.32
309.65	309.68	309.79	307.97	310.81	310.14	308.31	308.73	309.26	311.85	310.53	309.9	311.13	310.87	309.95	309.68	309.12	310.18	309.59	311.08	308.87	311.05	309.68	309.68	310.05	309.54	309.44	310.72	308.03	309.94	309.9	309.27	309.54	309	309.85	308.98	309.62	310.71	309.72	310.02	309.73	308.8	311.17	309.11	310.32	311.55	309.4	309.55	310.4	308.95
314.04	313.84	314.33	315.4	314.31	316.42	314.51	314.03	316.36	315.55	315.25	315.65	314.29	313.42	313.81	316.72	315.76	314.23	317.1	313.72	314.12	312.48	314.1	315.1	313.73	314.91	313.4	314.85	314.55	315.31	314.56	313.72	315.72	315.37	315.15	315.39	314.81	313.83	315.92	314.07	314.46	315.34	315.86	315.09	316.98	315.74	313.1	314.67	316.48	315.05
318.21	318.05	317.46	318.24	318.59	319.08	320.44	320.35	317.69	318.86	319.01	317.71	318.21	318.99	319.59	319.07	316.32	318.54	317.44	317.89	318.2	320.32	318.12	319.65	318.96	319.61	318.3	317.77	316.61	319.92	318.28	319.18	318.59	319.2	317.48	319.69	320.15	318.25	317.63	318.72	320	316.62	317.37	318.44	317.41	317.14	318.98	318.12	317.93	318.05
303.92	304.88	303.98	304.6	305.47	303.84	305.79	305	304.93	303.87	303.01	303.25	306.3	302.62	304.77	304.52	304.88	304.67	305.07	304.81	303.56	304.67	306.73	303.92	305.68	304.7	302.82	305.11	304.48	302.46	303.39	306.28	303.01	304.31	305.16	303.89	304.55	307.41	303.64	305.39	303.07	305.8	305.49	304.68	305.64	304.92	303.38	304.51	305.84	305.27
301.98	303.11	303.83	302.48	303.73	302.69	304.54	303.16	304	301.36	303.8	302.77	301.36	303.39	301.57	301.22	302.57	302.96	303.82	303.95	302.86	302.72	304.09	303.67	303.34	302.67	302.27	303.61	304.23	302.91	303.82	302.16	301.92	300.99	301.24	302.7	303.33	303.03	301.57	301.67	303.68	302.29	301.68	303.35	304.03	303.64	302.22	303.01	302.79	302.73
302.41	302.37	300.14	302.86	303.93	302.63	303.1	303.25	304.13	302.11	302.78	301.31	302.77	304.35	304.71	301.54	302.72	303.08	302.13	301.61	304.36	302.21	302.28	304.91	302.95	301.09	300.66	302.38	304.03	303.88	304.3	303.41	302.88	303.19	301.39	302.16	302.1	302.58	301.98	302.97	303.34	301.59	302.45	302.68	302.54	302.06	301.82	303.53	304.27	303.05
306.74	306.64	305.57	306.09	305.85	305.48	304.07	307.51	306.85	307.89	306.78	307.07	305.35	306.25	306.71	306.3	306.11	305.61	306.19	307.51	306.8	306.38	306.3	306.04	306	305.91	304.16	304.65	306.71	306.51	306.17	306.99	306.06	309.06	307.58	306.13	305.92	305.55	304.81	305.43	306.47	305.37	307.8	307.15	306.55	306.68	306.35	306.68	307.13	305.53
303.64	304.35	303.67	302.71	303.8	303.87	304.27	303.77	303.45	302.81	303.2	304.27	302.46	302.88	303.47	303.26	302.55	301.9	302.55	303.43	302.54	305.2	301.95	304.09	303.55	301.85	305.34	303.41	302.35	301	303.82	303	303.84	304.56	303.48	304.58	303.59	302.26	304.11	304.28	302.54	303.51	305.14	302.2	303.87	303.22	303.94	304.82	304.95	301.49
325.46	326.23	326.72	327.76	326.33	326.2	327.66	324.83	326.9	327.07	326.71	326.53	327.53	328.94	328.37	326.32	327.94	327.86	327.49	327.04	325.9	326.46	326.69	326.31	327.01	327.61	326.21	327.2	326.69	328.33	327.33	330.25	325.93	325.79	326.7	326.61	325.82	325.96	327.45	325.52	327.49	325.45	328.22	327.97	327.06	328.45	329.44	325.79	327.17	328.85
294.95	295.09	294.29	295.09	295.55	294.32	295.51	294.3	294.53	293.13	296.62	294.5	295.44	294.94	296.71	294.72	295.43	296.03	295.68	295.89	294.62	295.89	297.52	295.32	294.42	295.83	294.47	293.77	295.72	295.02	295.43	294.71	296.2	295.23	296.84	293.02	295.21	295.42	293.94	295.66	294.42	296.08	294.63	294.63	295.01	295.48	295.29	293.39	297	293.63
303.91	304.11	301.92	301.92	301.03	300.19	303.48	302.43	300.79	302.11	303.79	301.8	300.83	301.84	302.75	305.07	301.63	302.39	302.76	302.82	303.03	302.62	302.75	300.78	303.08	301.65	302.06	303.07	302.4	305.05	302.14	302.93	301.58	303.34	301.39	302.41	303.09	304.08	302.88	302.7	303.39	301.93	302.35	301.44	302.33	302.7	302.95	302.87	302.98	300.35
304.08	302.55	303	304.52	304.93	303.4	302.53	303.73	302.32	303.65	303.43	302.39	304.48	304.42	304.2	303.69	304.39	303.45	303.8	303.65	302.99	303.48	304.88	305.03	305.04	303.44	303.59	303.43	302	303.69	304.06	303.14	302.46	303.19	303.51	302.81	302.04	301.24	304.84	302.61	301.46	303.96	302.81	303.77	303.79	304.59	303.58	303.31	301.4	304.5
326.88	327.44	326.1	328.76	327.8	327.41	327.89	327.39	327.07	325.86	327.77	327.06	326.69	327.9	327.41	327.33	327.13	328.06	329.26	327.86	327.36	327.1	328.84	327.22	327.95	327.98	328.72	328.21	327.43	329.52	327.34	327.51	328.73	327.37	329.61	327.63	326.65	327.53	328.11	324.81	327.36	327.19	329.28	327.72	329.64	326.96	327.29	325.95	326.12	326.64
324.51	324.27	327.57	325.03	326.06	323.79	326.66	325.95	326.35	324.99	324.4	323.54	324.53	326.03	325.3	324.2	327.82	325.58	325.74	324.4	325.62	325.01	326.4	327.57	325.25	325.12	324.65	325.85	324.93	326.06	325.34	327	325.84	325.74	326.53	324.85	324.95	324.51	325.13	325.27	325.73	324.92	324.36	326.49	323.65	325.58	325.82	326.02	326.47	325.06
317.65	317.52	318.34	318.25	319.44	318.62	317.81	317.49	317.27	318.09	318.4	320.37	318.42	319.14	316.42	319.08	319	318.96	317.55	318.48	316.39	319.32	317.39	318.27	319.74	318.82	316.41	317.1	317.95	319.3	317.18	319.76	317.31	317.38	317.53	319.31	318.93	318.86	316.24	316.19	317.57	316.76	319.16	318.96	318.54	318.7	317.43	317.78	317.9	318.67
310.37	311.69	309.82	312.23	310.79	312	310.39	311.13	312.28	310.56	311.52	313.4	311.24	312.78	311.32	309.95	312.06	310.56	312.56	311.45	311.25	313.18	311.97	309.99	311.86	312.49	312.35	313.64	312	310.18	310.5	311	310.87	310.89	312.24	309.24	311.46	311.19	311.24	311.7	311.62	312.36	311.43	311.35	312.02	312.72	313.33	310.38	311.66	312.53
315.67	314.2	315.97	314.38	317.89	315.07	314.73	314.84	313.8	313.56	314.96	314.8	315.35	315.4	314.9	314.54	315.48	315.06	314.95	315.6	315.45	315	314.97	315.84	314.55	313.8	314.49	314.34	314.64	314.94	314	316.36	314.49	316.52	314.76	315.11	315.1	313.92	314.09	314.65	315.38	312.97	315.43	316.31	315.36	314.76	315.93	317.05	313.73	314.57
304.87	306.37	306.5	305.51	304.98	306.09	306.27	307.08	305.94	306.09	306.12	307.21	305.6	306.09	306.41	306.36	306.65	306.56	306.43	304.18	305.55	304.41	307.11	304.2	306.17	306.84	307.51	306.55	306.98	304.84	306.24	306.93	307.17	306.06	305.02	306.81	307.63	306	305.61	307.32	305.29	305.66	303.69	306.15	306.53	305.07	304.96	306.83	306.73	307.43
313.08	312.41	314.7	313.19	314.67	313.82	314.47	314.19	314.4	312.89	314.92	313.11	315.77	315.72	312.19	315.54	314.12	314.98	313.97	312.91	312.69	314.83	314.26	313.13	315.94	313.47	314.7	315.4	313.56	312.38	314.44	313.77	312.97	311.1	314.94	315.26	311.62	314.36	314.98	313.35	314.06	314.86	313.39	314.11	312.76	313.86	315.79	313.26	313.85	314.23
325.59	325.91	327.14	327.23	327.39	326.52	327.21	326.93	326.6	329.13	325.07	327.14	326.91	327.09	327.48	325.73	327.06	327.76	325.77	327.28	326.61	325.86	328	325.44	326.91	326.73	328.06	326.79	327.08	327.9	328	325.97	327.85	325.9	326.05	326.83	326.81	325.86	327.26	327.47	326.61	326.92	327.92	326.99	326.38	325.91	325.6	327.37	326.15	327.69
302.46	303.34	303.02	303.7	306.02	306.5	306.35	304.34	303.91	304.95	304.17	302.57	303.54	305.17	303.66	304.05	306.12	305.02	304.33	303.62	303.97	304.34	305.09	304.38	305.06	301.69	303.6	303.54	305.77	303.59	305.44	303.03	302.61	301.81	303.28	305.27	303.72	304.54	303.09	303.94	304.31	304.3	305.31	304.04	304.75	303.82	303.44	305.46	303.34	303.33
325.6	327.03	325.65	327.86	326.06	331.16	328.71	328.15	329.19	328.41	328.68	327.93	328.63	327.61	328.36	328.07	326.71	328.67	329	328.91	328.3	326.67	326.17	328.13	327.23	328.57	327.56	328.49	327.09	328.36	327.65	329.28	327.45	328.06	327.62	327.3	328.63	327.15	328.97	328.4	329.79	326.52	326.95	327.42	328.74	328.21	327.83	330.07	328.8	326.82
306.32	306.28	304.62	304.13	303.6	304.14	304.62	304.46	305.26	303.38	304.26	303.31	306.77	303.03	303.78	303.99	304.77	304.35	305.31	304.4	304.55	303.56	306.34	304.63	304.27	304.1	305.17	305.65	303.44	305.88	304.1	304.93	304.64	305.51	304.03	305	303.97	305.73	305.98	303.03	305.7	304.72	303.64	303.5	303.43	306.54	305.34	304.69	302.64	304.74
316.88	315.64	317.74	314.34	316.73	315.77	317.12	316.4	316.01	314.69	317.25	315.28	317.47	315.26	314.87	316.53	315.1	315.03	315.86	315.37	315.68	315.44	316.72	313.78	315.25	315.35	313.81	313.96	313.48	314.47	315.83	315.66	316.15	315.89	315.44	317.57	315.68	316.03	314.5	316.41	314.16	314.62	316.87	315.25	315.79	316.44	316.47	314.42	314.98	314.84
322.57	324.55	325.22	324.54	325.63	325.31	323.51	323.95	325.6	323.43	324.85	325.09	324	325.56	324.42	324.74	325.37	324.58	323.32	322.96	324.37	326.66	324.39	325.09	325.67	324.96	326.61	323.79	325.67	323.1	324.43	323.88	326.55	324.81	325.55	324.14	325.72	323.99	324.5	324.43	323.93	325.83	324.31	324.55	322.96	324.14	325.07	324.65	322.95	324.68
300.61	300.95	301.09	300.54	299.55	301.06	298.98	301.68	299.33	299.16	300.39	298.03	300.28	299.97	301.14	299.46	301.53	298.1	300.56	301.13	300.62	299.57	299.31	299.55	298.78	300.41	300.84	300.06	299.88	300.73	300.31	300.92	300.05	300.6	302.32	300.61	298.66	301.14	299.02	298.41	300.63	300.55	298.73	301.87	301.58	300.5	299.5	299.04	299.9	300.39
316.56	315.74	317.22	318.17	314.84	315.82	312.68	315.93	318.38	314.43	317.42	315.1	314.63	315.24	316.74	315.24	316.6	314.57	316.15	316.31	316.42	315.32	315.35	316.69	316.13	315.77	315.42	316.64	317.44	315.16	316.29	314.21	316.54	315.55	315.13	315.49	316.35	316.18	315.07	315.57	316.52	314.5	315.45	315.06	315.88	314.68	316.22	317.45	315.55	314.8
317.8	316.08	317.82	315.63	313.8	314.86	316.73	317.77	317.6	314.65	314.95	316.14	315	313.98	315.03	315.48	316.34	317.28	316.21	315.04	315.4	315.64	318.77	313.87	313.67	315.03	316.47	317.78	314.69	313.71	314.45	314.96	315.06	316.67	314.54	314.56	315.03	315.76	316.49	315.92	316.61	316.91	315.3	314.71	316.57	314.34	317.07	316.17	316.26	314.53
319.11	316.58	319.1	315.98	318.46	318.53	318.7	319.21	317.85	317.48	318.03	319.34	318.1	318.37	319.11	318.24	317.18	316.92	320.35	317.12	319.93	318.9	317.61	316.74	318.02	319.51	317.6	319.8	318.82	318.45	317.64	316.48	317.69	317.81	318.99	318.14	316.52	317.85	318.46	318.07	319.2	320.26	319.2	318.52	319.6	317.61	317.83	318.06	317.24	318.15
303.13	303.35	304.54	301.87	303.75	304.61	303.31	304.13	305.11	304.62	301.65	303.81	304.45	303.18	304.4	304.33	303.8	304.82	303.14	305.5	303.96	304.16	302.77	303.89	304.14	301.87	303.08	304.08	302.25	300.75	302.56	303.12	303.97	303.64	304.65	303.64	303.7	302.61	303.28	302.93	301.51	302.09	304.36	303.15	304.97	303.95	302.8	304.89	304.19	302.98
312.16	311.69	310.8	313.66	311.44	310.76	310.81	312.12	312.76	310.3	310.71	312.21	311.55	311.74	310.75	312.2	311.78	311.29	312.32	311.6	312.27	311.45	311.72	311.71	314.15	312.1	311.11	310.88	312.47	312.96	311.91	312.22	312.19	311.76	311.83	311.08	310.02	312.92	311.51	310.55	312.31	310.77	310.2	313.53	311.85	312.04	312.98	310.85	312.35	310.45
304.36	303.53	303.79	304.57	304.17	303.81	305.69	304.2	305.45	304.68	304.15	305.1	304.12	303.5	303.32	304.04	304.59	304.56	304.5	304.32	304.44	304.84	304.08	305.34	303.76	303.23	303.81	304.05	302.91	304.02	304.69	305.23	304.93	307.12	304.7	305.37	304.49	304.7	304.37	304.8	304.44	303.42	303.6	304.35	304.55	305.22	305.1	304.36	305.3	304.48
316.44	315.68	316.82	316.63	315.45	317.5	315.53	316.43	316.52	316.55	316.5	316.87	316.88	315.76	315.7	316.02	317.76	318.78	317.09	317.05	317.94	315.03	316.03	317.41	318.38	319.47	316.37	315.74	317.46	316.31	316.54	315.76	316.35	316.14	314.82	317.41	316.3	316.34	317.3	316.46	316.05	317.68	316.48	315.19	316.46	317.36	316.06	317.83	317.91	316.25
317.91	316.52	318.31	317.2	319.91	317.98	318.3	317.89	317.79	317.48	319.01	316.56	319.46	318.23	318.08	319.07	319.9	318.3	317.9	319.29	317.19	318.19	319.88	317.77	318.28	318.51	319.56	320.39	319.68	319.56	317.68	317.17	318.76	319.01	318.64	319.17	318.41	319.24	318.06	318.4	318.51	320.29	318.64	318.29	317.38	319.31	318.3	318.99	317.46	319
302.28	301.62	300.87	304.23	302.55	301.98	303.31	302.2	302.51	302.14	304.99	302.36	301.66	302.96	302.95	303.03	302.52	303.22	301.92	302.02	302.45	304.29	302.22	303.99	303.95	301.55	303.04	304.22	301.97	302.44	303.24	301.59	304.56	302.46	302.33	303.66	302.53	304.43	303.31	300.43	304.28	302.86	301.77	302.92	303.53	302.18	303.09	302.29	303.24	301.93
316.39	316.75	317.01	318.62	317.29	317.12	317.06	317.31	316.25	319.05	316.72	318.87	318.41	316.56	317.47	318.8	318.18	317.35	318.16	318.48	316.94	316.58	318.63	319.11	318.74	317.22	315.95	317.82	318.58	317.83	320.35	315.91	316.43	317.75	319.08	318.36	318.96	318.82	317.22	316.68	316.89	317.49	317.18	319.74	318.14	318.09	317.89	317.09	319.54	318.01
307.98	307.28	309.6	309.22	308.98	308.82	309.49	311.19	307.23	309.12	308.31	307.75	309.59	310.26	308.5	309.53	310.64	309.08	308.32	308.82	309.1	309.86	308.77	308.36	307.6	309.21	310.21	309.6	309.13	307.75	306.27	307.32	309.13	310.04	307.93	310.55	308.5	309.6	308.94	308.11	309.93	309.32	309.82	308.82	307.77	308.7	309	310.25	308.5	308.34
300.29	300.81	300.54	300.09	300.63	300.73	301.37	301.5	300.95	300.67	299.07	300.78	301.47	299.13	300.07	299.51	302.06	301.23	302.24	300.74	301.08	300.47	299.79	301.82	302.42	301.56	300.14	300.36	300.88	301.56	300.82	301.27	299.74	300.78	300.53	300.42	299.86	301.09	299.88	302.25	300.58	299	301.3	299.43	300.08	299.65	300.36	300.14	300.15	301.45
317.2	315.96	315.85	316.44	317.12	315.83	317.69	316.02	314.48	314.38	315.29	315.2	314.82	315.14	315.57	316.31	315.9	315.8	316.95	315.32	314.5	315.44	315.65	316.87	315.96	316.75	314.92	314.07	316.54	318.99	316.73	317.18	315.33	315.32	317.02	314.48	315.24	316.59	315.79	315.72	315.62	317	316.33	314.3	314.48	316.78	314.33	314.84	316.52	316.15
313.11	314.85	313.96	312.42	312.65	315.17	312.59	314.27	314.19	313.12	314.42	314.82	313.92	312.88	313.16	315.6	314.77	311.84	314.48	314.47	313.73	313.59	313.73	314.79	314.08	313.45	315.15	313.37	314.53	313.9	313.86	311.7	313.96	312.84	313.6	312.75	314.4	314.13	313.83	311.79	314.04	312.94	313.82	314.66	314.74	311.81	313.43	313.34	312.26	314.39
304.21	304.21	301.76	302.73	303.97	302.65	304.73	303.22	304.52	303.07	303.48	304.01	302.31	303.36	304.05	303.32	304.36	303.44	301.89	303.97	301.92	304.3	301.99	301.67	303.12	302.45	302.3	305.77	303.69	303.78	305.08	302.91	303.13	302.98	301.9	304.35	303.59	304.46	305.03	303.58	302.85	302.91	304.78	304.15	303.12	303.17	303.64	304.92	304.87	301.18
309.12	312.71	310.19	312.73	310.98	309.76	310.85	310.43	311.52	311.91	310.47	311.67	311.45	311.5	309.5	312.51	311.91	310.88	308.82	310.12	310.07	312.64	310.72	309.22	310.47	311.45	311.82	311.03	312.48	310.85	312.22	311.15	312.24	311.78	311.8	310.07	311.45	310.71	311.25	312.08	310.17	311.08	310.7	310.94	311.31	309.5	310.77	310.12	311.46	310.24
303.82	303.16	304.22	306.11	302.76	303	302.27	302.57	303.75	302.13	302.55	303.09	302.9	303.51	302.59	304.41	302.54	303.5	302.83	303.21	304.12	303.37	302.51	303.33	302.96	304.02	301.51	303.28	303.9	303.13	302.66	303.17	301.63	303.27	303.77	304.83	302.94	302.82	304.29	303.55	303.49	304.55	303.13	303.59	301.99	302.28	302.71	303.27	303.54	302.66
305.06	305.79	304.38	304.97	305.52	305.07	305.72	303.7	305	305.57	304.04	303.33	304.52	306.28	304.66	306.74	305.45	305.95	303.69	306.01	303.44	304.68	305.57	305.52	305.59	305.42	306.72	304.96	305.4	306.4	304.07	304.99	305.15	306.62	305.02	305.76	303.78	303.39	304.21	303.79	305.95	306.17	305.26	305.9	303.68	304.38	304.84	305.51	303.86	305.68
314.34	314.53	316.21	316.12	314.49	316.79	314.47	313.5	315.56	313.35	314.71	315.31	315.62	314.16	313.22	314.96	315.62	314.87	314.26	314.29	314.27	312.62	316.95	314.83	315.25	314.54	313.58	315.49	314.12	313.25	314.19	313.89	313.21	314.29	313.87	315.77	316.15	316.99	315.47	315.93	314.72	313.96	313.6	316.04	314.34	314.76	315.12	315.04	315.2	313.19
317.07	319.51	318.32	318.5	318.29	317.39	317.69	317.87	318.13	317.97	316.95	318.2	317.71	316.7	318.53	318.32	316.84	318.22	316.93	319.87	317.52	317.46	319.28	318.12	318.84	318.52	318.06	317.93	317.69	317.95	316.78	318.58	317.06	317.8	316.11	317.85	318.25	316.19	318.24	318.64	316.89	320.58	319.41	318.45	317.76	318.78	317.79	317.27	319.48	318.06
314.57	313.25	313.9	313.51	313.07	315.68	311.8	313.13	312.54	312.85	312.09	311.44	313.31	312.94	311.86	313.77	312.66	312.73	311.71	313.38	313.59	311.76	313.25	314.41	312.93	312.03	312.02	312.63	314.2	313.62	311.71	313.24	314.01	312.45	312.78	313.28	312	310.81	313.48	310.81	313.16	313.23	312.87	314.26	312.74	311.04	314.14	311.97	312.8	314.54
327.83	327.98	327.86	327.7	329.76	329.65	328.83	329.22	329.7	328.14	328.28	328.09	327.3	327.42	327.14	327.37	326.46	328.47	327.89	327.8	327.3	328.05	328.44	325.99	326.52	329.14	327.44	326.48	327.79	328.02	329.56	327.86	328.83	327.09	329.11	328.27	326.28	328.93	329.52	326.98	327.38	328.96	327.68	327.87	327	327.48	326.85	327.73	326.9	326.13
317.55	318.85	319.19	319.54	316.79	317.95	319.07	316.85	317.48	319.37	319.11	318.17	318.25	317.14	318.29	318.45	318.52	318.33	317.13	318.21	317.95	319.44	317.37	317.62	318.03	317.35	317.7	318.14	317.57	319.19	320.32	317.92	319.89	317.35	319.22	317.88	317.84	318.85	316.59	318.99	319.58	319.92	318.59	319.45	318.17	316.18	318.21	317.28	319.13	316.92
302.22	303.27	304.4	302.38	304.26	303.73	301.68	301.18	302.5	301.96	301.49	302.37	302.98	302.3	303.79	304.2	303.81	302.77	301.39	302.46	302.86	301.08	301.56	301.14	302.09	302.59	302.85	301.76	300.42	303.62	302.15	304.19	302.56	303.27	302.76	301.38	303.01	303.2	301.9	302.04	303.78	303.24	301.47	300.33	301.84	301.3	303.31	302.89	301.16	302.68
311.35	314.08	311.9	311.81	313.16	312.87	312.43	312.81	311.29	311.99	313.08	311.56	313.44	312.5	312.11	313.93	311.62	311.74	312.89	311.94	313.09	311.19	313.49	311.97	312.6	312.92	310.84	312.56	312.28	310.02	311.11	312.63	314.26	311.61	310.95	311.65	311.94	312.28	312.25	313.48	312.41	311.42	311.52	312.8	314.09	313.16	314.23	312.57	310.62	313.75
293.94	293.78	294.13	295.53	295.43	293.37	293.47	294.75	293.97	295.17	294.45	294.74	295.94	295.41	294.37	296.18	296.45	296.29	296.44	293.52	295.21	294.34	292.49	295.84	295	296.72	295.74	296.72	294.06	296.79	295.01	295.89	293.55	295.71	295.21	294.31	294.69	295.76	296.06	294.88	297.95	295.99	295.67	294.62	295.72	296.57	295.97	293.85	294.74	296.45
303.85	302.79	303.49	303.65	304.43	303.71	302.96	305	301.96	304.3	301.89	301.87	302.73	304.93	304.07	303.62	303.29	302.25	302.98	305.3	304.27	304.1	303.9	304.85	303.34	301.6	303.39	303.93	302.91	304.68	302.71	302.73	304.46	305.52	303.17	303.51	303.97	304.35	301.69	302.51	305.27	303.72	303.02	302.78	304.31	302.47	303.42	302.45	303.64	301.95
302.27	304.78	304.06	301.81	305.61	305.38	303.4	304.34	305.56	306.46	304.91	304.25	303.34	303.56	303.26	303.72	305.01	303.68	304.1	304.15	304.53	304.51	304.42	305.84	303.1	304.54	303.28	306.09	304.25	305.76	303.51	305.7	304.56	303.75	302.13	304.7	303.92	303.55	303.05	303.47	305.72	304.48	305.92	304.5	303.87	303.97	304.13	304.66	305.4	304.04
316.01	316.24	316.94	315.45	316.01	316.12	316.15	316.04	316.23	316.69	316.31	315.7	315.15	316.31	316.27	316.31	318.12	317.28	316.67	317.39	314.66	318	316.58	316.56	316.04	317.72	316.17	317.59	317.11	315.81	316.18	317.54	316.11	315.39	316.24	318.16	316.7	314.66	316.08	316.48	317.69	317.01	316.68	315.65	314.52	316.99	317.06	317.12	314.69	317.19
317.82	317.64	318.05	319.03	315.71	313.77	318.12	316.02	314.65	318.76	316.19	317.43	319.42	317.34	318.38	318.11	318.09	316.8	315.89	317.38	316.15	317.77	317.73	316.85	318.37	319.49	316.59	317.44	318.05	317.47	316.18	317.38	317.63	316.88	317.32	317.27	317.89	316.93	317.37	316.49	316.98	316.72	318.22	318.03	317.26	317.39	317.53	317.34	316.28	315.16
305.28	305.52	306.73	307.91	305.51	306.18	304.21	306.83	304.08	305.73	305.95	306.83	305.49	304.77	305.65	304.1	306.29	304.75	305.46	304.67	304.56	306.33	305.23	306.74	303.99	305.1	306.3	304.43	305.15	305.4	303.06	303.81	303.98	305.15	307.86	306.14	305.02	305.55	302.9	303.55	305.3	305.4	304.98	306.08	305.11	306.03	305.23	306.43	304.84	306.62
302.03	304.49	304.14	304.42	304.45	304.46	304.14	304.46	302.63	303.92	303.16	304.18	303.34	302.34	303.29	303.86	303.54	303.44	302.03	303.27	303.54	303.95	303.18	302.73	304.14	301.87	304.22	305.05	303.71	305.14	304.4	304.21	304.23	304.13	304.8	306.48	302.66	303.55	304.08	303.8	305.83	303.72	302.09	303.75	303.22	303.35	302.59	303.89	304.75	303.57
300.74	299.67	297.32	298.86	300.71	299.02	300.22	301.87	299.26	300.64	300.39	298.31	300.61	301.22	302.03	299.35	299.69	301.21	300.22	300.7	299.8	300.73	299.47	297.91	300.58	298.57	298.86	299.23	298.96	299.5	298.7	300.97	302.17	300.22	299.73	300.06	300.29	300.29	299.66	299.4	299.54	300.16	299.8	299.61	300.15	299.79	298.55	299.59	300.24	299.27
304.59	305.34	304.17	302.63	304.55	301.92	305.92	304.62	303.6	305.39	304.39	305.08	304.26	304.64	303.86	304.28	306.49	304.54	304.93	305.49	304.52	305.37	303.12	304.66	304.38	305.87	304.58	305.13	304.5	303.52	303.44	302.99	304.1	304.99	304.13	305.72	303.95	304.99	303.65	305.84	304.43	305.22	304.98	306.41	305.13	303.18	304.84	304.62	304.1	303.14
305.56	303.38	303.84	306.24	304.4	305.44	306.02	305.24	303.8	305.49	304.07	303.27	303.87	304.93	304.15	303.69	303	304.76	305.44	304.37	304.42	306.54	304.78	304.2	302.36	305.43	304.83	305.5	305.9	304.72	303.28	303.77	302.79	305.48	305.07	304.3	305.72	304.75	306.61	304.44	305.12	306.01	304.32	303.53	304.91	304.2	303.79	305.27	304.81	303.37
314.75	312.54	313.86	312.75	313.91	312.03	313.72	311.55	313.92	314.89	313	312.42	310.88	315.58	311.34	315.2	313.06	315.16	312.85	312.3	311.97	313.94	314.26	312.91	314.04	313.81	312.59	311.15	313.81	312.21	312.86	312.79	314.75	313.89	313.44	311.77	312.33	313.98	312.67	313.41	312.24	314.19	311.92	312.34	313.44	314.68	312.56	312.58	313.83	312.05
302.22	304.53	302.28	302.79	303.96	302.74	302.55	303.39	302.83	300.94	301	303.07	302.29	303.67	302.44	303.3	303.68	302.07	303.46	302.17	304.37	302.48	300.73	305.22	302.29	302.52	304.58	301.39	301.74	302.22	303.42	302.06	302.61	303.03	302.35	303.56	304.64	302.92	303.07	304.05	302.68	302.42	304	300.94	302.2	303.34	301.31	301.99	303.57	301.49
313.25	314.36	313.8	314.5	314.85	314.91	314.76	313.48	312.95	314.04	313.78	313.99	315.19	312.68	314.37	312.22	312.01	314.89	312.82	314.08	312.85	312.89	314.02	313.62	312.69	314.76	313.84	314.31	313.94	314.15	312.86	313.92	313.16	315.8	314.03	313.68	313.9	313.19	311.14	312.52	314.2	314.91	315.61	315.16	313.22	313.4	315.07	314.94	313.24	314.11
303.55	302.08	304.38	301.96	303.19	303.4	302.7	303.48	303.46	302.05	304.13	302.77	302.99	302.53	301.99	304.81	303.32	304.38	302.94	302.1	304.74	303.5	303.61	303.36	302.57	303.92	303.24	304.72	302.14	304.73	303.1	304.54	302.87	303.3	302.72	302.52	304.31	301.29	303.47	303.7	305.03	303.24	304.53	302.86	303.62	303.54	303.12	303.6	304.15	301.99
313.86	312.52	314.38	312.75	315.4	313.23	311.64	312.4	312.91	313.8	314.83	313.57	313.95	313.9	312.99	313.76	312.7	313.26	314.25	313.06	313.65	313.28	314.24	313.63	310.7	313.68	313.53	314.45	310.97	312.5	312.1	313.65	313.16	314.06	313.34	312.61	314.69	312.63	314.01	314.76	312.79	313.59	312.4	312.58	313.95	314.02	313.41	315.32	310.94	312.15
295.57	294.97	294.05	294.99	296	295.9	294.75	294.75	295.4	295	295.69	296.78	295.74	294.6	296.33	294.47	295.78	295.61	294.57	296.78	295.46	295.31	294.43	294.8	296.48	295.11	294.36	295.06	294.6	296	294.69	293.89	295.3	294.93	293.91	292.31	293.97	295.49	296.11	293.16	297.37	295	294.69	294.99	295.4	295.37	295.49	294.31	293.24	294.13
299.91	299.57	300.49	300.62	300.44	302.34	301.51	301.09	302.5	300.06	300.89	301.12	302.49	299.6	301.36	301.25	301.38	299.45	299.95	300.58	300.79	301.63	300.98	300.88	301.17	302.86	301.89	299.69	299.59	299.21	299.88	302.23	301.91	299.06	302.42	301.52	300.4	300.68	300.29	301.95	302.61	302.77	300.73	301.5	300.02	300.73	302.31	301.13	302.52	299.65
301.62	303.18	302.84	306.46	305	301.45	304.55	303.36	302.45	304.82	303.37	303.76	303.95	303.73	304.22	306.74	304.77	304.62	304.53	305.41	305.36	303.36	303.7	303	307.76	303.93	305.36	304.48	304.47	304.25	304.78	304.53	304.33	305.91	303.65	305.8	304.87	306.16	303.43	305.14	304.33	304.72	303.92	306.08	303.82	305.07	305.83	303.67	303.39	303.83
301.74	301.36	301.72	299.85	301.23	300.65	301.22	300.65	300.26	300.82	299.74	300.46	298.98	302.31	300.64	301.87	299.97	300.5	301.21	301.45	300.44	300.26	300.45	301.91	301.2	301.2	303.01	301.91	299.67	298.93	301.85	300.3	299.48	302.87	301.52	301.35	300.84	302.82	300.19	301.01	299.96	301.05	300.93	300.79	303.55	300.69	300.53	299.95	300.18	300.29
315.85	317.29	315.28	316.21	318.1	315.46	316.2	315.98	314.34	315.78	315.59	315.87	315.48	317.33	316.35	316.1	314.76	317.52	315.17	316.28	317.44	316.48	314.85	317.46	316.01	315.42	315.47	315.68	315.32	316.35	314.12	313.97	315.59	315.69	316.51	314.25	315.83	314.82	315.25	315.57	316.86	314.88	314.69	315.38	316.79	316.3	316.2	314.32	316.68	315.47
304.64	303.6	305.6	304.02	305.58	305.43	304.59	303.83	302.82	304.84	305.56	305.89	305.04	306.55	304.31	306.4	304.47	304.86	304.9	303.57	305.97	306.15	303.65	303.61	303.6	303.08	302.74	303.59	304.63	304.49	304.31	305.22	306.06	305.94	303.76	301.89	304.14	305.34	305.62	304.57	304.78	304.65	304.65	307.15	307.03	304.83	305.67	304.55	304.48	302.91
303.77	306.07	303.98	305.2	304.98	304.79	303.4	304.08	305.46	303.6	303.27	305.1	303.38	303.45	304.72	303.26	304.67	304.69	301.75	305.38	304.35	306.04	303.75	305.02	304.72	303.38	304.57	305.22	303.77	303.76	304.39	305.66	303.35	304.83	303.37	304.43	302.97	304.08	304.48	304.2	305.33	306.38	304.17	304.49	305.12	304.87	305.78	304.66	307.04	305.91
307.14	307.65	306.91	307.2	307.99	307.35	309.18	306.56	308.23	308.02	307.86	306.72	307.52	307.41	307.95	307.66	307.01	307.36	307.24	307.13	305.4	308.83	307.74	307.72	307.91	306.53	307.25	308.99	307.74	305.99	306.68	306.3	306.6	307.87	306.74	307.67	307.16	307.79	309.13	307.64	307.18	307.15	308.5	306.19	307.53	309.22	308.3	308.07	308.8	307.25
301.02	302.05	301.33	300.37	302.37	299.99	300.4	300.19	300.12	300.74	301.51	301.28	301.32	303.81	300.9	300.15	301.6	301.39	301.42	301.46	301.41	302.77	301.81	300.27	300.93	298.69	301.03	300.84	300.88	302.02	302.81	301.37	300.5	299.11	303.31	300.28	300.03	301.76	302.19	300.13	300.2	300.33	300.3	300.27	299.69	301.59	301.87	299.79	302.01	301.89
305.96	304.71	303.95	307.81	303.21	305.15	305.85	306.32	306.61	305.4	305.78	305.46	306.56	307.91	304.81	304.34	305.91	304.84	306.05	305.67	304.74	305.07	304.15	305.92	305.77	306.8	306.24	303.38	305.67	304.46	308.2	306.78	306.29	304.7	305.89	304.56	306.27	304.92	302.71	305.7	304.45	307.33	306.47	306.36	302.64	304.76	305.22	305.49	305.7	306.13
310.57	311.69	309.83	313.05	311.79	312.02	310.65	312.03	312.18	311.89	311.58	309.57	311.51	310.75	311.84	311.56	311.03	312.19	311.84	311	311.9	312.82	310.97	310.23	311.59	312.34	311.78	311.85	312.42	311.74	310.8	313.16	309.74	310.82	310.81	312.11	311.56	311.52	310.94	311.22	310.92	310.53	310.13	311.97	312.58	313.01	311.88	310.6	311.49	312.73
307.68	307.16	308.48	307.78	307.63	307.49	308.28	307.35	308.79	307.43	307.48	306.07	306.88	307.46	310.46	307.4	307.65	307.36	305.87	308.76	306.98	306.89	308.04	306.97	307.5	307.99	306.06	306.86	306.83	306.82	310.06	306.55	306.45	307.25	308.35	308.28	307.27	306.58	307.98	307	308.99	308.46	308.65	308.78	307.32	308.11	308.22	307.78	310.1	308.72
325.4	325.21	325.85	326.31	324.74	325.97	324.35	325.91	325.47	326.46	324.76	325.14	326.24	325.34	323.87	326.27	324.04	327.37	325.05	326.02	323.6	325.96	325.7	323.9	326.09	324.31	325.87	326.63	325.48	325.12	324.88	324.95	324.9	323.59	326.82	326.02	326.66	325.27	324.96	324.16	324.35	324.78	324.37	326.07	323.25	324.91	323.48	324.99	324.32	323.75
313.48	313.88	313.79	311.9	312.35	314.06	312.45	313.85	312.99	312.76	312.93	312.89	313.65	313.11	312.02	314.03	312.81	314.5	312.84	314.7	313.37	311.66	313.37	313.07	312.51	310.21	313.34	313.8	312.84	313.05	312.29	313.82	313.64	313.66	314.17	313.48	314.4	313.85	313.34	313.46	313.33	313.78	314.02	315.49	313.32	312.23	313.42	315.09	312.61	311.42
316.09	315.58	315.68	315.59	316.2	315.56	314.98	315.61	314.8	315.08	315.12	313.22	314.71	316.16	314.76	315.77	315.95	315.59	316.44	316.87	315.54	315.23	318.12	314.71	315.22	316.57	314.72	314.82	316.54	314.51	316.18	315.06	317.03	315.96	313.33	316.5	315.98	314.73	314.62	316.49	315.38	314.97	315.81	314.57	315.47	316.44	315.4	315.45	316.59	314.4
315.62	315.66	317.1	317.45	317.91	317.87	315.88	315.57	316.41	318.31	314.54	316.45	315.6	317.6	315.36	316.16	316.2	317.58	317.68	317.55	316.91	315.93	316.13	316.69	315.67	316.82	315.61	317.94	316.65	315.91	317.24	317.24	315.78	316.66	316.22	315.17	315.54	316.76	316.83	316.69	317.3	316.87	315.58	316.05	315.55	315.92	317.15	316.77	316.89	316.11
317.27	315.94	317.22	318.56	318.24	317.21	317.35	317.64	318.42	317.87	318.68	316.74	315.57	317.74	316.04	315.81	318.17	318.83	316.3	315.98	316.54	316.78	316.19	317.65	316.34	314.74	316.85	316.43	318.5	316.13	317.36	316.65	317.59	317.34	316.59	318.33	318.06	318.41	319.22	317.85	314.76	315.99	317.78	316.64	318.04	316.02	316.74	317.53	315.93	318.24
302.33	302.91	303.75	302.97	302.53	303.83	303.59	301.63	304.6	303.11	303.77	302.9	304.37	302.78	303.6	302.71	303.88	304.03	303.01	303.93	304.27	303.77	303.17	303.11	302.71	302.24	303.48	303.29	304.38	303.67	302.11	304.37	304.56	304.52	302.17	302.63	304.01	303.83	302.75	303.44	301.27	304.47	302.72	302.59	303.21	303.07	303.14	301.48	303.71	301.75
318.32	318.86	317.66	319.15	317.06	322.45	320.03	316.81	318.31	318.7	318.69	317.6	319.01	318.67	317.62	319.78	318.15	316.56	318.19	318.01	318.32	317.37	317.73	320.45	319.42	318.11	317.88	319.87	319.31	318.48	316.74	318.57	318.21	317.43	318.26	318.37	318.38	319.2	318.87	318.92	321.03	318.02	318.52	317.4	317.51	317.87	318.86	317.61	318.48	317.93
303.67	303.74	303.45	304.3	304.45	304.8	304.45	303.66	303.46	305.26	303.58	304.08	303.45	305.74	303.34	304.83	305.17	304.03	305.38	306.1	304.42	304.89	304.51	305.27	304.38	302.44	303.99	305.03	304.83	302.91	304.5	305.63	304.02	304.65	304.33	305.35	305.67	304.63	304.24	303.2	303.83	303.96	304.13	306.17	304.65	305.02	304.49	305.39	303.73	303.31
310.11	313.75	314.06	312.56	313.12	314.08	313.52	313.88	315.51	314.94	313.11	313.3	312.8	311.85	313.76	312.65	312.12	314.24	311.24	313.24	313.5	312.38	313.45	315.02	313.78	312.29	311.57	312.91	314.23	313.48	314.28	313.54	311.19	314.31	311.96	312.08	313.5	313.13	312.62	313.52	313.24	313.02	312.37	310.51	313.21	315.48	313.46	313.61	313.9	315.19
300.21	301.77	300.72	299.53	299.08	301.88	301.71	299.88	302.74	300.7	300.68	301.07	299.51	301.2	298	300.24	301.12	300.46	301.67	301.05	300.43	299.1	301.17	300.07	298.78	299.77	299.22	301.35	299.94	300.68	301.09	297.85	297.79	299.61	299.2	297.96	300.02	301.52	301.6	301	300.86	300.09	301.06	299.36	301.48	298.53	299.68	300.9	300.33	300.2
293.77	294.35	292.85	294.61	294.33	294.98	294.24	294.87	293.47	293.94	292.44	293.29	293.51	292.56	293.3	295.31	292.17	295.32	293.38	294.44	292.21	293.16	294.12	293.3	294.6	291.86	294.69	294.26	294.18	293.3	293.36	294.25	293.61	293.29	292.36	293.04	292.34	293.37	295.45	294.95	292.61	294.53	292.76	293.81	294.3	293.92	294.41	295.44	295.39	295.49
299.73	300.11	300.65	302.58	302.23	300.85	300.99	300.58	300.58	300.89	303.08	302.76	299.9	301.26	300.09	300.38	301.53	300.97	300.28	300.6	301.85	302.21	302.17	302.1	302.01	302.47	301.75	300.83	301.45	299.95	301.86	302.21	303.23	301.54	298.75	300.46	300.13	299.53	301.42	299.81	302.61	301.14	300.87	301.12	301.62	301.86	299.92	301.21	302.54	300.55
312.38	312.52	312.55	312.24	312.64	313.28	312.74	312.04	312.11	313.32	313.77	313.71	313.23	312.6	312.06	313.39	313.16	312.32	311.37	313.57	312.79	312.86	310.77	314.49	315.19	312.06	311.14	312.74	313.35	311.11	311.72	312.61	312.19	312.53	313.1	313.73	313.62	312.79	314.15	312.66	314.08	311.92	312.43	313.53	311.42	311.49	314.65	312	311.69	311.98
317.26	318	319.06	317.67	319.74	318.13	317.63	317.93	317.43	318.16	318.24	318.31	318.53	317.85	318.56	317.72	318.88	319.04	318.82	317.41	317.2	318.16	317.09	317.03	317.58	319.56	317.65	316.64	319.92	317.05	317.5	317.35	318.37	316.76	315.72	318.84	317.96	318.9	316.05	319.55	318.69	317.84	318.38	319.49	319.42	317.49	319.25	317.86	317.1	317.55
312.72	311.73	311.08	312.65	312.53	314.13	312.13	311.44	312.52	313.75	311.07	312.74	313.33	310.59	312.16	311.73	312.7	312.02	312.75	312.15	310.5	311.36	313.09	312.55	312.63	311.89	310.09	311.12	313.94	312.53	313.42	311.99	312.72	310.37	311.97	312.85	311.59	313.21	313.73	311.18	311.24	312.91	313.36	312.36	311.78	311.65	312.84	311.92	313.2	312.81
295.2	295.48	295.54	295.75	295.38	295.21	295.91	294.27	294.02	295.66	294.83	295.58	294.6	297.34	296.04	293.95	296.01	294.5	294.23	295.33	295.76	295.46	296.6	294.57	296.17	294.26	295.83	295.06	294.48	295.16	294.44	295.38	296.73	294.38	294.48	295.63	295.76	295.23	295.22	294.71	295.76	296.08	294.79	294.66	295.55	293.98	295.36	292.46	296.48	297.75
314.89	312.62	316.74	314.86	314.6	312.32	314.96	315.37	314.03	314.18	315.64	314.28	315.02	314.69	315.42	315.22	315.39	314.73	315.37	315.57	313.46	314.38	315.44	314.65	314.95	314.51	316.52	313.92	315.36	313.3	313.94	313.65	315.12	315.69	313.08	316.96	314.83	315.2	314.26	314.93	315.42	315.75	312.6	314.8	316.05	314.72	315.18	313.82	312.23	314.44
327.35	326.72	327.97	327.1	326.49	326.48	328.78	327.03	330.3	328.14	328.86	327.91	328.28	328.69	328.32	328.47	327.69	327.32	328.05	326.39	328.51	326.35	327.1	326.61	328.52	324.98	328.36	328.43	328.9	327.51	329.24	328.26	329.08	328.56	326.37	327.86	329.91	327.93	326.89	328.52	328.92	329.12	327.55	328.69	326.85	325.26	327.65	326.14	328.6	326.7
296.45	294.13	294.98	295.1	296.33	295.16	296.1	293.18	295.29	295.48	294.29	296.94	294.36	294.43	295.88	295.96	294.18	296.16	293.48	295.38	295.58	295.75	294.21	294.66	296.49	295.04	294.91	295.43	296.56	295.24	295.87	295.24	293.36	295.22	295.24	295.27	294.41	295.68	294.94	295.91	297.58	292.67	295.33	296.21	293.86	295.85	293.46	295.9	296.35	293.89
314.84	316.87	314.84	313.84	317.36	316.64	316.23	317.14	316.98	316	316.67	315.22	316.61	314.99	315.51	315.45	315.43	315.63	315.46	315.08	314.91	315.06	315.09	316.81	312.64	315.88	314.76	315.68	315.89	317.86	316.54	314.62	314.45	313.53	315.46	316.19	315.57	317.02	316.22	316.72	316.19	315.5	315.35	316.84	316.01	314.36	316.55	314.58	315.55	316.49
303.35	305.8	305.76	303.29	304.41	302.89	303.13	306.14	304.35	306.2	304.92	305.55	303.78	305.1	305.48	304.23	305.16	304.9	305.85	303.66	303.71	305.76	304.74	305.77	303.23	303.4	305.89	306.1	306.33	303.55	305.22	302.78	304.96	304.34	303.23	305.29	305.01	304.3	305.42	307.3	303.11	303.12	305.25	303.54	302.49	305.39	306.42	304.17	303.33	304.5
294.21	295.55	294.17	293.39	294.81	291.1	293.73	295.75	294.56	292.82	293.59	294.17	293.91	295.01	292.87	295.14	294.01	293.58	293.43	293.19	295.32	295.13	294.79	294.32	295.3	293.96	295.62	293.79	294.39	293.56	294.13	294.31	293.62	292.51	294.99	293.19	293.55	295.01	293.13	294.8	293.44	294.43	295.13	295.39	292.52	294.88	291.1	292.66	293.65	294.69
314.3	316.1	315.07	314.9	316.48	313.51	314.54	315.6	314.22	316.39	313.96	314.63	314.83	315.54	314.91	315.96	316.01	313.07	313.77	315.21	315.04	315.32	315.59	313.51	315.31	316	312.62	314.71	312.62	315.25	313.83	315.53	314.38	316.05	314.88	315.37	313.8	313.49	317.44	314.82	314.46	313.66	314.64	313.68	315.01	316.07	315.91	314.88	315.59	314.5
304.91	303.65	305.56	302.64	302.76	304.26	304.09	303.68	301.58	302.28	304.69	303.29	302.98	301.57	302.08	302.85	304.71	302.93	303.13	303.74	303.4	304.53	303.01	302.17	304.12	303.04	303.96	304.11	305.07	302.98	304.58	302.47	303.6	303.33	304.31	302.69	303.81	304.83	304.66	303.2	301.95	302.63	303.97	302.71	303.46	302.94	305.98	301.23	303.9	302.75
302.05	302.87	302.7	301.59	303.13	302.41	302.41	301.79	301.58	303.1	303.1	300.85	302.34	301.71	303.92	304.42	301.94	303.11	302.26	302.53	302.93	300.8	302.44	302.97	301.62	303.75	302.23	302.42	301.12	301.89	302.32	302.69	302.76	301.16	301.89	302.77	302.35	301.56	304.06	301.83	301.29	302.63	302.4	301.29	302.09	302.98	300.97	300.28	301.24	302.56
312.53	313.53	312.24	313.45	314.03	313.62	313.68	312.94	311.76	312.91	313.89	312.38	312.91	313.7	312.33	313.24	312.61	313.07	313.13	313.57	313.2	313.32	312.91	313.24	313.38	316.08	314.21	313.98	312.09	313.24	314.85	312.74	314.06	313.07	315.17	311.88	312.55	312.02	312.26	311.37	312.66	313.43	313.62	313.42	312.76	313.14	313.88	312.5	312.6	313.18
305.14	303.1	303.85	304.32	305.94	303.27	305	305.14	305.12	303.73	303.28	304.18	304.66	304.58	304.58	305.48	304.69	304.24	305.61	302.16	304.83	303.19	305.44	304.8	304.74	304.65	305.49	304.83	306.88	304.95	303.59	305.73	305.9	304.5	302.96	302.82	306.37	301.93	304.64	304.74	304.63	306.05	304.27	304.3	301.99	303.67	305.08	304.61	304.18	304.75
296.85	297.24	297.71	295.06	295.91	296.98	296.84	296.26	295.99	298.01	296.17	297.96	296.75	297.58	296.45	294.85	297.93	296.73	297.79	295.82	298.03	295.96	296.13	296.57	296.73	298.35	296.42	296.67	295.96	297.21	296.44	298.08	297.75	297.08	295.47	296.42	296.82	295	294.87	295.97	299.36	296.48	295.84	297.65	295.81	297.17	296.96	296.58	296.99	294.48
323.95	324.48	324.7	325.37	326.18	325.79	325.76	324.45	325.61	326.64	324.7	326.23	324.91	323.89	324.38	324.79	325.59	325.11	327.12	325.25	325.27	324.39	324.24	325.91	326.02	325.84	325.93	324.04	324.75	323.14	325.84	325.24	325.3	326.12	327.35	325.03	324.83	326.11	324.91	325.15	325.41	324.3	327.08	325.1	324.38	326.14	324.1	325.54	325.09	325
316.55	317.07	314.88	317.23	316.14	315.58	315.93	316.73	315.87	317.08	316.07	317.57	317.22	314.77	316.51	318.45	317.16	317.11	316.22	317.83	315.94	316.71	317.3	316.1	318.19	316.38	316.46	316.83	316.1	317.87	315.93	319.19	317.6	317.21	314.62	316.56	316.64	316.8	317.78	316.86	317.61	316.34	315.89	315.53	317.76	317.66	315.35	315.38	316.54	317.2
304.93	303.44	301.39	303.69	304.08	303.64	302.44	304.5	303.47	302.47	302.33	304.34	303.98	304.24	302.5	303.64	304.09	305.01	302.84	305.36	303.73	304.26	302.89	305.75	303.02	304.91	302.63	304.77	303.41	303.21	304.54	305.72	302.88	304.2	302.89	304.76	304.07	303.71	305.39	304.64	305.11	306.25	302.57	303.5	305.4	305.11	305.79	304.25	302.73	303.94
305.79	304.59	304.8	304.15	303.18	304.64	306.2	305.46	303.97	304.53	303.92	303.73	304.67	305.19	306.26	305.18	304.91	305.4	304.01	307.37	302.7	304.73	304.19	304.29	304.33	304.02	305.29	303.98	305.8	304.39	304.84	303.46	305	305.89	303.75	303.5	305.1	303.46	304.14	304.05	304.39	305.8	304.04	303.05	304.89	305.14	304.79	304.51	306.42	305.31
312.11	312.11	312.46	314.16	310.25	312.6	311.58	311.9	310.72	310.99	312.46	311.53	310.98	312.29	310.86	313.18	312.3	313.24	311.84	311.68	312.69	312	310.31	312.2	312.23	311.76	310.42	311.38	313.23	312.33	312.88	311.34	313.86	312.12	311.12	311.62	313.01	311.18	310.69	311.69	312.81	311.86	311.67	312.93	310.22	313.5	312.56	310.67	313.3	313.1
304.87	305.43	305.23	306.05	307.37	305.65	304.73	305.73	304.38	305.21	306.27	304.88	305.26	304.49	304.48	306.09	306.64	305.25	305.38	306.15	307.09	305.41	303.54	306.85	304.12	305.07	305.77	306.08	304.12	305.66	305.02	305.27	305.54	304.31	305.3	303.26	305.31	305.74	306.88	304.91	304.91	304.98	309.45	304.21	306.27	304.38	303.6	305.45	302.61	305.64
302.04	301.36	302.78	302.73	303.28	303.33	302.58	301.58	303.51	302.41	301.19	302.19	302.67	300.74	301.96	300.9	302.71	301.74	301.88	300.53	303.27	303.04	302.03	301.72	302.03	301.83	301.11	303.39	304.12	302.79	303.29	303.87	302.54	303.51	300.59	301.62	302.52	304.58	303.22	302.78	302.11	302.84	301.46	302.33	301.95	302.61	303.18	301.53	303.42	302.25
295.55	294.35	294.73	296.72	295.54	294.41	296.77	294.41	293.54	295.67	295.3	294.58	294.63	295.14	295.57	294.93	296.93	296.83	296.04	295.07	296.86	295.29	294.56	296.62	295.58	293.32	294.57	295.1	294.25	296.59	295.52	293.98	296.17	295.32	295.93	293.68	294.72	294.81	295.14	295.78	295.16	296.12	295.89	295.22	295.02	294.27	296.11	295.63	295.32	293.63
312	311.42	314.12	310.8	311.75	314.12	311.02	312.06	310.14	311.45	312.86	310.4	312.33	313.7	312.67	313.31	311.62	311.11	312.06	312.85	312.2	311.99	314.08	312.29	311.99	312.64	312.42	312.25	310.68	313.89	312.28	311.23	310.24	312.72	309.34	312.39	311.98	311.77	311.78	311.56	310.13	312.71	311.8	310.48	312.48	312.22	311.43	312.66	312.6	313.28
302.67	303.23	304.3	302.78	304.55	303.04	303.38	304.73	301.9	302.11	304.12	302.51	303.62	305.72	302.18	302.67	302.3	302.59	304.32	305.37	301.78	305.13	302.2	303.85	304.23	303.55	302.13	304.6	304.49	304.58	303.77	303.45	302.21	303	302.97	303.31	303.43	302.11	303.22	304.71	304.11	303.99	302.25	303.69	301.75	302.43	303.95	302.79	303.42	302.86
317.97	318.59	317.32	320.73	316.77	316.86	315.77	317.32	318	318.95	321.13	318.22	316.73	317.57	319.21	317.82	318.37	317.6	317.48	317.07	318.08	316.45	319.01	317.39	316.4	317.96	317.64	317.21	317.69	318.38	316.87	319.45	319.87	318.89	318.76	319.08	318.94	317.25	314.31	318.56	318.55	317.47	318.89	316.58	317.66	318.02	317.86	318.19	318.64	317.77
300.2	299.95	300.07	298.86	299.33	300.14	301.27	299.1	299.95	300.03	300.31	300.24	302.13	300.59	299.25	299.21	300.43	300.46	300.03	298.96	300.24	300.67	298.78	300.51	299.5	301.23	299.32	300.31	299.55	297.05	299.54	301.49	299.63	298.86	301.58	300.83	300.97	299.38	300.75	299.25	300.5	300.43	299.98	300.01	300.8	299.97	300.72	299.95	302.05	300.83
311.8	312.95	312.01	309.97	310.91	313.43	312.26	310.86	312.33	312.25	312.92	313.23	312.58	311.5	311.93	312.26	310.64	311.25	313.27	311.19	312.06	311.48	312.86	312.36	312.95	312.76	310.41	312.97	310.37	312.43	311.22	312.38	313.96	312.27	310.33	312.03	313.24	310.76	313.18	313.23	312.8	310.71	311.37	311.5	312.05	311.05	310.95	310.34	312.73	313.61
305.29	305.14	306.67	302.49	305.05	304.26	303.97	304.06	306.92	305.86	304.12	306.18	305.23	306.16	304.32	305.96	307.06	307.09	302.57	304.69	303.72	304.83	306.01	304.32	304.95	302.61	304.2	305	303.47	303.71	303.14	305.26	303.81	305.71	305.45	303.45	303.92	306.92	305.48	306.16	306.5	304.41	305.44	303.14	304.35	305.22	306.18	304.92	303.96	304.67
312.89	313.11	313.53	313.67	313.65	311.62	309.36	313.36	312.6	312.29	312.12	314.63	312.17	311.9	312.86	312.34	311.24	313.54	313.09	312.9	312.19	313.54	314.91	314.46	313.72	313.38	312.62	312.93	314.18	312.07	311.39	312.31	311.94	314.02	313.04	313.55	311.65	313.94	311.63	314.02	312.66	312.22	313.09	313.96	313.21	312.55	313.17	311.99	311.28	313.41
297.73	296.73	297.12	296.72	295.49	295.26	296.8	296.69	297.11	297.02	297.91	296.6	296.88	296.15	295.72	295.66	296.19	296.28	297.3	298.08	296.93	295.35	298.69	296.81	295.56	297.3	295.85	294.88	296.97	296.73	295.66	297.99	297.18	296.09	296.64	296.4	295.29	295.44	298.47	295.16	295.84	297.26	295.93	298.53	294.56	296.63	296.7	296.17	296.2	295.23
310.27	311.63	311.57	311.54	310.27	308.79	312.25	310.86	310.31	309.31	310.34	309.71	310.52	310.76	309.45	311.57	310.61	311.13	309.52	311.39	311.85	311.82	310.11	310.52	312.05	311.08	310.87	308.95	311.52	310.71	311.03	310.85	310.69	311.91	311.11	310.69	311.93	310.16	310.86	310.13	309.9	309.74	311.12	309.91	308.86	311.02	311.48	310.14	310.92	310.2
309.35	309.43	308.57	309.03	310.84	309.45	308.57	308.85	309.67	308.26	309.41	309.81	309.73	306.81	310.9	308.67	308.18	307.21	308.35	308.23	306.5	308.46	307.89	308.05	311.32	308.75	306.93	307.87	307.31	307.14	309.11	308.31	310.04	310.3	308.9	307.18	307.48	309.59	309.51	309.14	310.64	309.11	308.11	308.18	309.67	308.83	307.86	309.77	308.34	310.17
305.41	303.91	303.77	304.75	305.09	304	304.03	303.65	303.1	302.92	302.89	302.08	302.67	305.79	302.51	303.17	304.45	304.95	303.04	303	305.52	303.16	302.14	303.39	304.3	303.76	306.22	303.21	304	302.94	302.36	302.73	303.09	303.51	302.91	303.14	303.97	303.48	302.15	302.02	303	304.48	304.88	302.06	304.34	303.88	304.43	304.01	303.06	303.58
317.52	318.5	317.34	318.11	319.73	317.29	316.47	316.84	317.48	318.33	316.51	317.28	318.02	318.34	318.21	317.62	315.77	316.25	317.84	315.88	317.96	316.43	316.48	316.44	317.83	316.67	316.02	315.8	317.04	318.45	316.92	316.13	317.63	319.36	316.13	316.7	318.75	316.98	315.72	317.6	316.66	315.76	316.76	316.86	317.31	316.21	316.11	317.78	317.05	317.04
302.55	304.23	303.11	302.29	301.86	303.51	302.84	303.73	304.04	302.76	302.32	303.75	302.35	304.18	301.65	302.67	302.62	302.76	303.67	302.2	305.26	303.7	303.24	303.21	303.32	302.93	303.04	303.74	304.92	303.92	302.03	302.12	303.71	301.71	304.52	304.53	303.24	302.74	302.72	302.68	301.86	302.69	304.07	304.79	304.6	302.29	303.83	303.38	302.67	301.9
304.61	305.15	307.17	305.76	305.48	304.63	305.56	304.7	305.66	306.67	306.15	304.9	304.14	306.72	306.4	307.41	304.05	304.57	304.86	305.73	306.54	306.21	305.95	305.8	304.72	306.04	303.74	305.93	304.37	306.31	305.57	304.88	304.51	304.62	305.09	306.07	306.34	305.96	306.19	304.74	304.86	306.01	305.92	305.8	304.94	304.69	306.28	306.9	305.2	305.85
295.07	295.22	294.96	295.44	295.01	295.77	294.25	295.72	296.03	295.69	294.04	295.02	294.76	296.04	294.67	296.03	294.37	293.71	295.58	295.93	296	295.3	295.32	295.15	294.33	295.11	295.9	294.49	296.49	295.64	296.73	293.02	293.42	294.6	296.13	294.63	296.24	296.43	294.04	295.26	293.27	294.82	296.56	294.38	296.7	294.65	295.18	295.01	296.51	295.34
306.18	304.75	305.4	306.73	305.47	304.37	305.12	303.19	305.39	304.21	305.93	306.25	306.58	304.12	305.35	304.25	305.26	304.75	306.21	306	305.08	305.67	303.72	305.65	304.53	305.18	305.75	305.85	306.22	304.97	303.87	304.47	306.6	304.5	305.19	306.81	303.07	305.41	305.39	304.97	305.11	305.61	306.29	305.63	305.15	305.7	302.84	305.96	307.56	305.7
311.15	312.32	313.97	312.11	313.76	310.97	312.93	312.77	310.94	312.22	313.58	312.59	313.41	314.67	313.34	311.42	313.02	311.93	310.38	311.68	314.19	313.37	312.65	312.47	311.43	311.19	312.18	311.62	311.1	309.67	313.29	311.09	311.61	313.27	312.1	314.2	313.1	311.88	312.06	313.16	312.87	311.78	310.04	313.06	312.05	312.24	312.48	311.97	311.08	311.82
305.4	304.96	305.54	306.84	303.82	305.68	305.77	303.86	305.24	305.72	305.16	307.03	306.07	307.34	306.38	304.36	305.2	305.11	306.09	305.64	305.09	307.23	306.87	305.62	304.05	305.49	305.26	305.57	306.61	305.96	306.89	304.46	306.85	303.88	306.49	302.71	305.78	305.9	306.05	305.39	307.66	304.92	306.75	304.92	305.56	304.56	305.08	304.51	304.77	305.75
313.29	315.44	315.67	315.56	313.72	314.49	314.85	314.58	315.45	315.76	316.13	313.37	314.85	313.45	313.58	315.7	316.74	314.72	314.77	313.72	314.59	313.77	314.27	314.86	313.74	316.04	314.81	315.42	313.7	313.79	313.54	314.07	315.42	314.67	315.73	316.21	313.79	316.38	314.26	314.78	316.25	313.58	315.67	316.49	316.81	314.11	313.52	316	313.96	313.93
309.41	309.4	308.85	310.08	309.17	308.02	308.88	308.34	309.98	310.46	308.44	310.32	309.2	311.12	309.8	309.79	309.31	310.33	309.93	309.65	309.28	308.26	309.21	307.72	307.6	308.58	309.34	309.39	308.21	308.44	308.88	307.4	308.49	310.48	308.88	308.74	309.37	307.22	308.77	308.25	308.72	307.61	308.5	308.45	309.02	307.74	309.37	307.75	310.58	308.95
314.99	315.74	316.04	315.61	316.19	313.96	317.41	314.24	314.52	314.14	314.5	314.88	316.32	314.37	316.57	315.59	316.87	315.89	316.07	313.23	314.99	315.33	316.59	315.09	317.06	314.37	315.06	315.6	315.94	315.04	315.18	315.65	315.01	315.06	315.16	316.65	316.46	315.12	315.74	315.43	315.38	315.97	315.04	315.02	315.47	315.77	315.47	316.2	316.62	315.38
297.47	294.64	295.83	295.19	295.54	295.29	294.83	295.01	294.29	295.51	294.85	296.3	295.56	295.81	293.98	293.29	294.89	296.26	296.2	294.57	295.12	292.14	295.37	294.64	294.39	293.76	295.72	294.79	294.92	295.23	294.65	294.69	294.97	295.08	295.57	294.86	294.47	294.49	295.32	294.84	295.32	293.68	295.22	294.88	295.17	294.39	295.41	294.77	296.89	295.89
302.7	301.85	302.71	303.18	303.73	303.86	302.27	303.49	301.31	304.84	302.5	302.73	299.77	301.88	302.45	303.02	301.39	301.58	302	302.79	305.34	301.18	301.74	304.37	304.22	303.03	302.06	303.12	303.45	301.3	302.86	303.62	301.4	303.79	302.25	301.33	303.35	304.22	301.99	302.55	304.41	302.96	301.14	301.21	303.91	303.39	302.12	303.27	301.55	302.16
318.25	316.46	318	318.6	318.87	317.77	316.67	315.9	317.5	315.2	316.06	316.27	315.03	317.4	319.1	317.33	317.16	317.16	316.98	316.28	316.38	319.23	316.44	317.6	317.12	316.93	318.01	319.09	316.98	315.25	316.82	315.65	316.98	317.17	316.83	317.49	317.03	317.88	317.31	317.79	317.86	317.33	316.48	318.3	316.54	316.91	316.3	318.73	317.34	317.9
309.97	308.14	307.93	309.29	309.15	309.87	309.28	309.6	307.96	308.35	309.88	310.07	309.18	308.86	308.91	310.25	309.7	309.89	307.24	308.84	308.77	308.34	309.65	309.62	308.82	309.49	308.69	309.43	308.98	308.21	309.14	309.33	309.13	309.08	308.51	309.41	307.97	307.85	310.27	309.75	308.27	309.65	309.63	307.07	307.75	309.5	307.28	309.18	309.49	308.28
314.42	314.45	314.03	315.15	314.55	314.76	314.88	313.6	314.38	313.09	316.03	313.7	316.82	314.19	313.63	314.95	316.16	314.65	315.53	314.32	316.37	314.26	313.95	314.11	315.42	315.28	314.92	315.25	314.43	313.78	313.34	314.92	315.04	316.59	313.82	314.52	312.71	315.46	315.58	314.61	315.98	314.38	314.64	314.36	313.67	313.89	316.32	314.06	314.49	315.61
311.04	311.48	309.15	310.4	311.93	311.08	310.2	309.4	309.71	309.36	308.26	310.47	308.77	310.63	308.05	310.32	311.33	309.52	309.82	309.75	309.9	310.07	309.92	311.36	310.36	309.72	309.41	309.26	309.96	311.14	311.33	310.11	310.45	309.14	310.49	310.81	308.5	310.28	311.67	309.29	311.02	310.14	309.93	310.48	309.84	311.81	309.47	308.93	309.67	311.75
307.52	305.53	306.32	305.31	306.59	303.86	308.05	306.16	305.79	306.75	306.1	306.64	304.6	304.96	305.92	306.27	307.22	304.19	305.92	307.31	305.94	306.72	306.71	305.11	305.5	308.64	306.7	305.08	306.48	305.59	305.9	304.35	304.66	306.93	306.66	303.56	304.22	305.29	307.01	306.5	306.8	305.37	307.52	306.56	306.35	304.81	306.74	309.02	307.01	306.83
312.32	314.62	314.03	314.57	313.49	313.02	314.18	314.97	314.44	315.89	314.32	314.64	312.53	312.93	313.39	311.02	312.95	312.5	313.09	311.93	311.46	314.09	312.83	312.15	312.93	314.06	312.83	315.06	312.79	312.87	314.1	311.9	314.41	313.78	313.95	314.09	315.09	313.24	314.08	312.76	314.42	313.17	310.43	312.23	312.93	314.43	312.09	313.08	314.57	314.59
309.3	308.3	309.88	309.07	309.5	310.12	310.08	308.94	310.07	310.07	307.81	311.35	309.63	310.21	308.63	311.6	308.33	309.35	310.04	310.72	308.31	309.91	308.47	309.87	310.28	308.76	306.35	310.68	310.26	310.23	311.33	311.15	310.34	310.67	308.83	310.13	309.19	310.9	309.67	309.59	308.55	309.26	310.18	308.99	308.58	309.04	312.37	308.17	310.95	309.69
317.39	318.86	317.98	317.15	317.85	317.34	316.38	318.44	316.3	319.48	316.86	317.46	317.61	317.6	318.82	318.9	317.72	319.27	318.66	318.3	318.97	317.02	317.22	318.77	318.15	318.12	315.93	318.51	319.14	318.76	316.58	319.8	317.76	318.76	318.25	319.04	318.97	318.62	318.01	318.66	317.79	318.51	318.27	317.37	318.89	318.5	318.72	319.6	318.13	317.18
302.14	304.38	304.27	303.49	303.83	305.88	303.53	302.46	303.22	301.73	302.73	303.32	303.21	302.67	303.71	303.85	301.37	303.13	303.11	304.26	302.94	303.33	303.98	304.39	303.01	303.31	304.83	302.07	305.38	303.96	302.67	301.83	303.16	303.83	303.4	303.28	302.47	302.56	302.09	303.25	304.13	303.28	303.17	303.64	301.94	304.23	303.48	303.17	301.93	303.43
317.07	318.14	316.85	317.7	317.1	318.02	318.19	316.6	317.22	317.95	316.83	315.82	316.19	316.73	317.92	316.16	317.4	317.22	317.8	316.13	317.13	315.6	315.8	318.79	318.88	318.55	318.64	317.92	316.52	317.09	317.97	317.99	317.61	317.91	318.76	316.92	316.28	315.65	317.56	316.59	316.51	315.29	317.56	316.43	319.28	317.49	317.53	316.97	316.4	315.42
315.04	312.66	313.81	316.12	314.14	313.63	314.03	315.81	313.8	313.92	313.34	314.52	314.29	312.57	313.1	313.08	314.31	311.03	312.6	312.71	314.66	313.28	315.07	313.45	314.67	314.41	313.56	312.26	313.53	314.36	313.4	313.25	313.02	312.82	314.55	312.9	313.19	314.4	311.78	313.69	313.01	313.63	313.41	312.41	312.52	311.78	313.04	312.64	312.98	314.27
315.36	316.92	315.61	313.57	315.15	315.04	315.24	316.1	318.31	317.75	315.71	315.26	316.46	315.07	315.5	316.29	316.42	315.61	315.1	315.19	314.79	316.08	315.31	315.53	315.78	315.32	315.62	315.5	315.46	315.02	315.32	315.67	316.09	315.3	315.84	315.63	316.62	314.44	315.19	313.85	316.33	316.2	315.81	314.95	315.25	316.84	314.86	316.57	314.69	316.04
307.37	305.11	305.24	305.87	305.65	303.25	304.96	303.73	307.08	304.61	305.95	304.95	303.16	303.65	305.14	306.17	305.56	306.58	306.6	305.84	306.18	303.94	305.53	304.62	303.99	305.02	307.01	304.08	303.11	304.46	304.25	305.79	305.09	303.53	306.18	305.66	304.05	305.06	305.71	303.69	305.98	305.06	304.46	304.31	306.5	305.5	304.03	306.71	305.94	304.67
303.35	304.9	305.16	305.86	303.05	304.34	303.86	306.53	302.75	303.44	304.2	304.71	305.09	303.07	305.85	305.73	304.85	305.4	304.62	305.18	305.53	302.32	301.91	304.46	304.5	303.45	305.4	305.96	303.75	304.78	303.91	305.81	303.99	305.86	305.83	304.4	305.42	306.01	304.1	305.38	306.17	301.84	304.13	304.84	303.76	305.43	304.17	304.1	304.62	303.47
313.28	312.3	313.38	313.19	311.97	312.89	313.83	313.9	313.63	311.13	313.02	312.16	314.38	313.72	313.45	311.87	313.01	311.47	312.53	312.64	314.18	314	314.09	313.94	311.09	313.97	312	313.51	311.62	312.31	310.29	313.89	312.22	312.34	311.81	313.91	312.12	312.78	312.55	312.18	315.57	310.57	311.61	311.1	312.33	311.7	313.88	311.97	313.61	311.89
303.69	304.07	302.71	304.56	304.33	301.86	304.98	303.41	303.29	305.65	303.87	302.23	303.38	303.34	302.57	303.05	304.15	304.05	304.94	304.03	303.55	304.53	303.08	305.21	303.51	304.36	304.88	304.86	303.9	305.24	303.31	304.05	304.39	302.57	304	303.81	304.64	303.57	306.93	304.81	302.57	305.86	304.66	302.69	304.18	303.94	304.54	301.58	305.68	305.02
305.22	305.07	306.11	305	306.41	306.91	304.26	305.64	304.12	305.16	305	304.38	303.81	306.29	305.39	306.46	306.09	305.97	306.24	305.39	305.98	304.32	304.74	303.96	305.71	304.23	304.44	305.61	304.78	305.58	304.96	306.82	304.78	305.91	303.84	305.36	305.06	304.65	303.76	307.22	305.43	307.05	305.66	304.27	302.99	304.03	303.87	306.41	307.1	306.59
314.53	315.31	316.24	315.14	314.56	315.99	315.55	315.89	314.87	316.66	314.59	313.71	313.32	316.94	316.63	313.59	315.9	315.82	314.65	312.4	315.5	315.2	316.27	313.53	313.83	315.54	315.29	316.6	313.66	315.87	316.09	314.3	315.94	315.24	314.82	315.16	316.28	313.46	315.18	314.5	315.04	314.45	314.18	315.06	315.57	315.39	314.73	315.42	314.02	314.84
300.55	301.74	302.37	300.28	300.56	300.68	299.48	301.59	300.22	300.05	300.44	301.6	301.26	301.87	300.67	301.14	301.47	301.54	301.49	300.19	298.46	301.21	300.31	302.34	301.43	300.79	303.21	301.6	300.45	301.84	301.5	302.14	300.41	300.49	302.46	301.02	300.49	302.33	301.69	298.44	302.4	301.46	300.94	299.65	300.74	298.35	301.89	301.24	300.36	299.22
319.32	320.7	317.78	318.45	316.88	315.87	319.71	316.07	318.25	317.63	319.3	316.83	316.36	319.63	319.76	318.32	318.8	318.09	319.6	317.71	317.43	319.29	318.31	317.53	318.44	319.7	317.45	319.33	316.79	318.17	317.61	318.26	318.08	318.64	319.6	317.22	317.94	318.45	316.81	315.12	318.93	318.09	318.5	320.2	318.66	319.24	318.38	320.53	317.42	319.98
293.12	293.61	294.13	295.44	292.84	292.27	293.61	293.47	294.75	293.11	294.45	293.31	294.48	293.63	294.98	295.25	293.07	294.8	296.19	294.55	293.8	294.52	294.2	293.93	292.86	294.76	293.81	293.41	294.15	293.46	294.76	291.94	293.58	294.44	292.94	293.24	290.73	293.3	295.19	293.54	295.74	294.32	293.98	294.03	295.12	294.61	292.35	293.27	294.27	293.39
302.85	303.96	302.46	301.55	301.87	300.76	302.39	302.27	302.85	301.68	302.23	304.71	300.83	301.54	301.86	302.99	301.54	302.97	304.44	303.46	303.24	303.41	301.48	303.56	303.66	302.34	303.19	302.17	302.7	302.73	302.32	302.97	301.61	304.41	303.67	304.65	303.06	303.66	301.82	302.15	302.8	302.45	300.6	303.29	302.38	302.35	301.84	302.56	301.88	303.8
297.35	296.02	297.48	297.41	297.35	298.52	294.81	297.35	297.22	297.57	296.23	298.57	296.71	296.99	295.87	295.43	297.97	296.8	297.55	295.64	295.36	297.07	296.05	295.74	296.42	296.28	297.51	294.95	296.34	296.41	295.84	297.25	295.04	295.61	295.37	297.28	298.35	295.85	297.22	296.31	296.38	296.72	297.78	296.54	295.22	298.95	296.73	296.68	296.73	297.11
317.53	318.23	315.99	317.55	318.67	318.54	317.68	316.4	317.79	317.56	316.62	319.51	316.6	315.08	316.36	317.62	318.47	317.67	317.99	317.47	316.92	316.76	316.5	315.74	316.64	317.39	318.2	316.94	318.01	318.41	317.46	317.15	317.55	317	318.4	315.43	316.31	316.53	316.73	317.64	318.98	316.73	316.48	317.64	317.41	317.42	316.33	318.02	318.74	317.28
308.07	308.67	309.09	309.64	308.93	309.27	309.15	309.73	309.46	307.88	308.93	309.04	310.14	309.29	308.66	309.54	307.28	309.01	307.67	309.04	308.75	309.75	310.49	308.12	309.18	307.81	309.45	309.87	308.9	308	307.82	308.33	308.93	308.55	308.97	307.34	307.37	309.67	309.44	309.78	308.65	309.6	308.36	308.52	308.58	308.98	307.91	308.78	309.89	308.83
316.8	317.24	316.3	317.53	316.79	317.98	316.78	317.29	316.67	316.03	315.72	316.53	315.87	316.38	316.21	316.01	317.29	315.61	316.81	317.18	315.16	317.83	318.06	318.97	315.8	316.55	316.24	320.01	317.2	315.47	316.48	317.56	317.97	319.05	317.32	318.82	316.06	315.66	317.14	319.21	317.2	318.26	317.52	318.22	316.98	317.05	315.69	316.08	317.54	316.32
313.93	313.98	312.26	314.14	312.63	312.81	314.07	312.82	312.96	313.44	313.44	312.26	313.78	313.13	311.59	313.01	315.28	313.21	312.01	312.65	313.12	313.03	313.48	313.22	312.23	312.61	313.29	312.73	312.89	312.96	311.77	312.63	312.42	313.49	313.05	311.49	312.12	315.01	312.55	310.93	311.33	313.21	313.62	315.07	313.11	313.15	312.49	310.45	314.14	313.56
305.55	304.75	306.09	303.92	304.92	305.2	304.11	303.54	303.58	304.22	306.37	304.65	305.08	304.88	304.84	306.44	305.82	303.96	304.6	307.33	304.95	304.86	305.76	304.78	305.38	304.79	306.24	305.31	305.87	306.52	306.89	306.36	306.13	305.46	306.08	304.99	304.13	304.09	305.14	304.4	303.14	305.61	306.55	304.01	304.54	303.1	305.32	305.8	306.65	305.37
310.08	309.35	312.19	312.22	311.18	313.45	312.44	310.56	311.24	311.3	311.19	310.18	312.49	311.96	312.35	310.72	310.15	310.9	312.28	311.58	309.99	312.72	311.57	312.95	311.39	312.83	311.05	312.08	310.66	311.47	313.56	311.14	313.28	311.11	310.79	311.05	313.61	312.65	310.98	312.22	312.22	312.62	311.63	310.5	312.04	311.98	312.22	310.8	312.79	311.28
309.06	311.77	311.33	309.56	310.84	310.39	311.31	310.67	309.66	311.15	311.13	307.5	308.77	310.09	309.48	310.53	310.36	309.44	311.24	309.65	310.95	310.66	310.23	310.79	310.54	310.24	310.02	310.37	310.61	310.73	310.45	310.1	310.28	310.43	310.14	310.75	311.37	310.06	310.6	312.4	309.78	310.4	310.65	309.77	310.78	309.91	309.51	310	310.93	311.72
312.66	314.59	314.56	313.78	311.64	312.98	314.61	311.65	313.97	313.27	313.57	314.14	313.19	314.89	313.86	312.59	313.55	313.35	312.83	312.62	312.51	313.34	312.56	316.12	312.64	313.26	313.17	313.91	312.83	312.38	313.24	313.37	314.68	313.47	312.29	312.61	313.33	312.41	313.53	313.6	313.31	314.55	312.62	314.28	312.87	313.54	314.47	313.41	315.57	313.8
304.41	303.53	303.65	305.08	302.78	304.2	302.67	302.2	303.79	303.02	301.74	302.13	304.11	303.11	303.08	302.65	303.45	304.38	304.21	302.73	303.23	304.71	303.37	302.85	303.36	304.11	303.77	302.92	304.15	305.05	303.28	304.56	303.61	302.48	304.42	302.66	303.03	304.25	302.64	303.27	303.3	303.75	303.29	303.2	303.32	303.76	303.97	303.13	302.72	303.82
299.68	302.12	300.99	300.98	300.27	302.06	300.25	300.28	302.02	302.19	301.54	299.96	299.83	300.99	300.29	302.58	301.38	300.94	302.18	299.67	300.02	300.13	299.99	299.87	300.48	303.13	302.04	302.12	302.49	299.83	302.54	301.59	300.55	300.35	301.15	300.06	301.84	299.92	301.34	300.65	302.72	301	299.67	300.38	301.5	300.73	298.89	302.88	300.38	300.6
294.21	295.01	295.48	295.77	296.53	294.42	294.13	296.42	296.08	295.45	296.92	295.67	295.68	292.84	295.01	294.01	294.81	295.28	293.92	296.53	294.08	296.69	294.06	294.23	294.11	293.99	295.54	295.33	296.16	295.49	294.06	296.55	294.99	295	293.74	294.25	293.39	296.85	294.92	295.17	294.83	294.38	296.31	294.74	294.52	294.79	294.07	296.38	295.48	295.74
303.11	304.1	305.03	305.54	305.18	304.5	306.15	304.58	306.77	305.36	305.9	306.11	305.05	306.12	304.13	305.24	304.21	304.07	305.06	304.54	306.6	306.34	306.68	304.51	304.39	303.25	305.39	306.03	305.32	305.23	306.45	305.07	303.9	305.59	305.24	305.88	306.19	306.04	305.8	305.05	306	305.67	305.54	306.41	305.03	306.31	305.06	307.19	305.09	304.91
315.43	314.09	314.28	312.5	313.94	314.39	314.85	312.61	314.94	314.02	313	315.6	314.29	313.66	313.73	314.41	314.36	314.78	312.68	315.39	315.97	313.9	313.5	313.78	313.66	313.62	312.34	314.38	313.52	315.32	313.01	313.3	312.71	312.42	312.69	313.99	313.44	314.19	312.25	311.8	312.81	314.35	313.88	312.33	314	313.47	314.52	313.19	315.35	313.23
314.28	313.63	314.09	313.51	313.01	313.61	312.99	313.78	315.13	314.55	315.6	313.63	315.16	313.47	313.13	314.55	313.19	313.68	311.95	312.11	314.5	315.1	314.16	313.93	313.23	314	313.89	312.79	312.37	314.4	313.14	313.68	314.54	313.24	312.66	313.23	314.47	314.21	314.15	314.57	316.04	314.13	313.48	314.95	314.87	313.46	313.31	314.28	313.45	313.95
325.13	326.09	325.21	324.83	325.42	326.36	324.87	325.01	324.93	326.08	326	324.96	325.49	326.03	323.69	325.25	326.7	326.23	325.53	326.71	325.38	323.14	326.04	326.77	324.38	323.57	326.21	325.44	324.95	325.04	325.32	325.6	325.33	323.43	324.68	324.1	325.85	325.4	326.28	325.06	326.06	325.66	326.55	325.87	326.46	323.09	325.11	325.19	325.41	325.14
305.58	307.98	303.66	307.13	306.61	305.7	304.46	306.39	306.35	305.63	304.94	306.07	305.92	305.35	307.5	305.22	306.22	305.7	308.18	307.26	306.77	304.72	304.7	304.32	305.73	306.61	305.52	307.58	305.93	306.82	306.89	305.58	306.67	305.81	306.56	307.38	308.23	306.86	306.69	306.54	306.61	305.47	308.17	306.51	306.36	305.05	306.94	307.28	305.27	304.8
313.38	314.04	313.31	313.8	313.01	315.39	313.36	313.33	313.53	312.8	312.32	315.15	313.5	313.31	314.71	314.18	312.24	315.27	313.11	314.3	313.57	315.69	312.43	313.88	312.45	315.29	312.85	313.63	313.67	313.36	313.88	313.49	312.99	313.34	311.97	315.84	313.75	312.9	314.86	314.32	314.74	313.34	313.01	312.84	314.58	316.07	313.84	314.01	313	313.66
293.1	293.82	295.1	295.42	293.94	296.31	294.66	296.89	294.9	295.3	294.81	296.56	294.61	295.79	295.94	294.74	294.82	295.21	295.19	294.27	296.56	294.79	295.3	294.22	296.33	294.94	293.96	295.39	294.93	294.41	295.1	294.09	295.6	295.28	294.54	293.81	295.97	295.45	294.3	294.12	293.76	295.12	294.1	294.6	294.15	294.9	296.73	294.14	295.14	295.17
300.35	300.43	300.73	300.75	301.44	301.31	300.45	300.24	301.79	301.58	299.77	302.05	301.23	300.31	299.88	301.76	299.93	302.08	300.16	301.79	302.64	301.78	301.47	299.5	300.27	299.55	300.9	300.54	300.65	300.81	301.95	301.09	301.05	300.7	301.19	301.46	301.18	301.76	301.24	300.65	300.96	302	300.83	301.47	300.08	300.74	301.08	299.7	301.02	299.94
311.93	310.4	308.07	308.97	309.73	308.46	308.79	307.49	307.13	309.99	310.81	308.56	309.72	308.78	309.42	308.41	309.86	310.59	308.7	308.48	308.31	309.02	307.28	307.69	309.65	308.58	310.38	308.23	309.09	308.89	307.24	308.87	309.5	308.91	307.23	307.98	310.57	308.5	309.53	309.16	308.15	308.77	308.46	309.13	306.77	309.34	310.14	306.69	309.64	311.35
303.69	305.37	306.52	304.74	303.33	304.36	304.11	303.53	305.28	305.17	303.37	305.22	304.36	303.58	303.22	304.25	304.32	304.87	306.17	303.83	303.88	304.43	304.62	304.45	304.36	303.3	304.96	305.03	304.63	306.28	304.65	304.74	304.41	303.98	304.93	304.74	303.31	305.05	305.92	304.92	304.5	305.54	302.93	302.93	303.11	305.75	303.92	305.88	304.4	305.1
293.83	294.26	294.49	294.21	294.77	292.77	296.05	294.75	294.13	293.7	293.03	294.41	294.22	293.49	293.96	295.18	294.33	294	295.32	293.07	295.33	293.87	293.15	292.57	294.7	292.87	293.73	295.42	294.25	293.35	295.08	294.21	293.62	295.64	293.67	293.93	293.73	292.26	292.41	295.85	294.8	293.44	294.7	294.57	292.74	294.35	291.55	292.15	293.25	293.12
296.73	293.83	296.65	295.06	294.96	294.53	293.93	297.03	295.7	293.64	294.11	294.79	295.96	296.29	296.24	294.34	294.23	295.54	296.39	295.64	295.68	294.35	294.12	294.68	294.88	295.33	293.11	295.11	294.25	295.47	294.33	295.55	294.87	294.97	296.4	295.46	297.16	294.51	295.14	296.38	294.59	295.31	294.98	293.85	293.49	296.49	294.18	296.38	296.31	294.33
315.57	315.18	315.01	314.61	317.57	316.13	315.57	316.28	316.29	317.27	314.91	316.9	314.87	315.68	315.38	315.47	314.59	317.47	316.12	315.23	317.34	314.9	315.11	314.13	315.43	313.31	317.55	315.85	315.58	316.77	315.99	316.21	315.69	316.78	317.04	316.67	316.72	315.82	316.26	317	315.61	316.89	314.76	315.42	315.51	317.01	314.93	314.16	318.26	315.19
302.36	301.91	302.77	302.42	302.67	305.38	302.14	302.27	303.61	303.83	303.69	302.01	303.29	302.14	302.17	303.89	301.39	303.66	302.01	303.68	304.07	302.72	303.08	304.26	302.18	303.19	303.31	304.05	303.36	303.35	302.62	301.81	302.47	302.15	304.01	303.05	304.75	304.47	303.49	301.84	302.25	304.35	303.94	301.06	300.88	304.12	302.26	304.03	304.78	303.6
305.72	306.72	305.91	303.93	306.19	304.97	305.42	306.15	303.92	304.41	307.72	305.44	306.41	306.5	305.02	307.26	303.99	304.1	304.85	305.23	305.88	306.14	305.77	305.98	303.91	305.12	304.41	301.9	305.42	304.67	305.46	305.29	304.09	307.08	305.39	306.1	304.79	303.18	305.15	304.87	304.79	304.96	305.68	305.07	304.89	306.78	305.68	303.63	305.93	305.61
311.25	311.94	309.62	312.55	310.18	311.1	310.26	309.76	312.33	310.96	311.19	311.41	311.99	311.35	309.99	312.96	310.08	308.82	309.84	310.92	309.84	310.12	311.74	310.25	311.84	311.72	311.24	311.15	311.92	311.93	310.33	311.45	312.05	311.73	311.43	310.58	311.7	310.17	309.92	311.38	310.71	310.65	311.29	310.77	313	310.08	312.21	310.9	312.37	310.14
301.43	298.76	299.79	301.14	300.73	301.78	298.9	299.57	298.7	302.9	299.5	300.01	299.66	301.45	300.37	299.89	301.9	299.46	301.89	299.26	301.03	299.77	299.16	299.82	301.02	301.72	299.89	301.1	300.7	300.53	302.49	299.27	300.95	299.78	300.39	300.3	299.76	299.86	300.81	298.8	299.42	301.4	298.14	299.83	301.24	300.25	299.97	301.02	299.86	301.72
314.04	315.72	316.11	314.66	314.96	313.64	314.97	315.44	313.43	313.69	315.35	315.01	315.96	313.79	315.55	315.48	314.11	315.32	313.96	315.03	316.45	315.33	316.79	314.36	314.98	313.4	316.32	314.93	314.21	313.81	315.48	314.69	313.24	315.78	315.57	314.12	314.38	313.06	315.16	313.56	313.13	314.45	316.89	315.19	316.02	314.62	316.3	313.97	314.87	313.82
308.96	308.86	308.45	309.11	307.32	308.57	308.53	308.53	308.47	311.67	307.1	308.86	307.89	308.55	310.1	307.59	307.31	309.86	308.67	309.44	308.38	306.94	307.67	310.71	308.27	309.95	307.63	308.1	310.02	308.95	307.75	308.18	307.1	309.63	308.93	309.78	311.51	309.54	308.41	308.03	307.4	308.8	309.19	309.04	309.5	308.57	308.57	308.59	308.56	307.8
313.94	313.28	312.83	312.68	312.93	313.95	312.99	312.78	312.47	313.22	314.73	313.73	314.19	314.05	313.46	313.64	314.42	313.04	313.36	315.66	314.89	312.26	314.42	311.98	312.94	313.84	312.54	314.57	314.25	313.27	313.45	310.52	314.35	315.48	315.75	313.49	314.9	314.8	314.24	314.24	311.59	311.21	313.52	315.23	314.51	313.9	312.46	314.73	313.5	313.78
292.92	294.19	293.51	296.02	295.51	293.82	294.59	293.5	292.44	293.34	294.42	295.2	293.1	293.31	293.79	293.69	293.96	292.41	294.11	293.29	294.1	294.65	293.76	293.91	293.24	294.39	295.45	294.96	293.34	294.56	294.26	292.34	293.03	294.5	294.16	295.32	293.08	294.49	293.9	294.48	293.42	292.54	294.54	291.08	295.68	294.49	294.62	292.22	295.47	293.19
316.87	313.65	313.65	314.77	314.92	315.56	315.39	315.94	315.55	316.93	313.38	317.14	314.72	316.13	316.58	313.32	315.74	313.73	314.72	315.05	315.29	316.25	314.28	314.68	315.57	313.46	314.34	314.58	314.4	316.17	315.12	315.38	314.17	313.9	315.28	314.82	314.65	314.04	314.78	316.32	314.51	315.02	315.39	314.84	315.2	314.96	313.8	314.1	315.01	315.49
304.42	304.49	303.67	304.52	305.61	306.56	306.27	305.33	304.27	305.4	304.51	303.58	304.03	306.18	304.79	304.68	305.14	305.97	306.64	304.18	304.96	304.81	305.43	304.38	305.71	303.94	304.84	305.88	306.12	307.63	305.89	304.95	307.15	306.06	304.6	304.79	303.6	304.97	305.03	304.97	303.96	305.69	305.6	305.4	305.61	304.82	304.67	304.35	306.46	307.01
303.04	300.17	302.39	303.09	303.69	303.11	302.57	304.43	303.1	302.79	303.18	303.56	305.46	303.8	302.72	302.87	304.13	303.43	303.85	304.58	301.41	304.35	304.42	303.44	303.11	302.4	302.92	302.92	303.35	302.5	302.81	302.46	302.17	303.11	302.83	303.16	301.91	301.54	303.29	302.77	301.9	302.09	302.72	301.94	301.56	300.56	301.77	303.42	302.85	303.28
313.36	313.1	312.99	314.83	313.06	313.44	312.85	313.78	313.92	312.8	312.71	313.29	311.32	314.91	313.52	312.29	313.15	311.4	313	312.41	313.53	314.92	313.08	312.81	312.99	311.95	313.16	313.83	315.03	313.78	314.3	312	312.61	313.81	314.25	314.09	312.91	313.06	312.99	313.54	314.68	310.27	312.64	313.11	312.46	313.27	314.01	313.48	315.07	313.78
312.76	313.7	314.5	313.27	315.22	314.92	311.27	314.7	310.7	313.21	313.44	312.69	313.8	313.41	312.9	312.85	313.38	312.29	311.85	310.83	313.61	314.48	312.98	314.39	315.07	315.12	313.58	313.92	312.02	313.29	315.39	312.74	313.72	313.46	315.72	313.71	312.91	313.08	312.79	315.2	313.85	313.14	313.32	313.7	314.92	314.27	314.68	313.57	314.07	313.07
299.24	300.31	298.53	299.3	301.09	300.32	299.98	298.2	300.45	300.16	298.63	299.38	300.45	299.42	298.3	300.61	300.22	298.91	299.82	300.56	298.34	299.9	300.94	300.04	299	300.3	298.92	300.73	301.15	300.15	299.71	300.56	300.07	300.62	299.99	299.89	299.57	300.7	300.24	299.33	299.17	299.95	300.7	298.09	300.91	300.37	300.59	299.07	300.48	298.63
329.5	329.58	330.83	328.27	328.35	329.1	328.97	329.23	329.75	330.28	328.35	328.52	326.85	328.47	328.36	327.55	329.9	328.7	327.8	327.8	326.72	329.07	327.23	328.21	327.39	327.93	329	329.72	329.32	329	327.97	327.05	328.74	327.69	327.5	329.24	328.25	329.45	330.43	327.5	329.27	330.04	329.49	328.89	329.32	328.44	328.09	328.31	328.46	328.81
318.53	318.91	321.33	319.25	319.45	319.08	319.44	320.46	319.05	318.3	320.17	320.72	321.06	318.89	319.1	319.87	321.78	319.81	318.88	320.43	318.35	320.61	318.27	320.25	319.9	321.58	320.26	319.65	317.08	319.2	319.95	319.44	318.47	319.31	320.76	320.21	319.47	319.24	319.7	317.56	320.65	318.35	319	318.74	318.31	319.38	318.89	319.14	320.16	320.61
301.95	302.39	303.97	302.69	303.58	303.22	302.32	303.39	303.61	304.9	303.7	305.17	303.33	303.93	303.2	305.22	303.41	301.67	303.35	303.88	302.67	303.92	303.37	305.15	303.86	304.78	302.19	303.11	303.01	302.03	304.4	303.09	304.08	304.01	305.17	302.92	301.76	302.9	301.81	303.26	303.39	304.2	303.61	303.85	303.89	304.52	302.06	303.69	304.33	302.83
313.61	312.71	315.21	314.41	316.06	314.42	315.1	312.96	312.68	312.07	313.12	313.7	311.14	315.04	313.88	314.52	314.16	314.25	314.89	313.9	313.78	316.42	313.26	315.21	316.42	313.74	313.15	314.25	313.25	314.14	313.03	312.9	315.57	313.42	314.22	315.07	314.16	314.44	313.03	314.21	314.99	313.08	313.81	313.06	314.52	313.93	314.1	317.06	313.64	314.71
313.58	313.66	313.29	312.47	313.06	313.33	312.9	313.4	313.07	314.33	314.93	312.66	313.11	312.08	312.93	312.08	312.66	313.52	314.34	312.25	313.93	313.29	312.94	312.95	312.49	313.37	313.84	313.3	313.76	313.16	314.34	313.47	311.88	312.04	314.26	313.4	312.22	311.25	314.47	311.81	313.29	312.84	313.2	313.05	314.3	313.18	314.18	310.54	312.9	313.82
304.82	302	302.99	303.67	302.67	303.46	303.81	304.65	302.58	302.78	303.97	305.49	304.28	303.46	302.73	302.87	303	303.29	302.02	301.9	301.85	302.03	303.59	302.09	301.66	300.56	301.49	302.67	304.02	304.18	303.18	301.12	304	301.77	302.3	302.16	303.76	303.06	304.93	304.35	301.62	301.84	301.88	302.86	302.78	303.74	301.32	303.19	302.73	303.12
329.49	329.63	328	330.13	328.47	326.63	329.49	329.22	329.48	328.07	329.49	329.27	328.34	328.55	328.79	327.57	326.85	331.63	329.51	328.07	328	328.98	328.77	329.21	329.04	327.59	330.72	329.46	329.65	329.02	329.26	328.85	329.53	328.78	328.39	328.96	328.6	328.35	328.42	329.2	328.56	329.09	328.54	327.31	327.45	327.64	329.13	330.76	329.1	329.2
304.17	303.71	304.56	303.28	305.28	305.17	304.82	304.59	304.81	305.77	303.5	302.93	304.68	305.17	302.53	303.44	306.3	304.31	306.56	304.16	306.62	303.08	304.03	306.62	303.18	304.84	303.65	304.72	306.15	305.35	306.23	305.94	305.97	305.24	303.66	304.51	304.56	305.38	304.62	305.08	303.93	304.23	303.12	304.75	304.79	306.58	303.24	304.07	304.77	303.09
311.85	313.29	314.18	312.93	310.86	312.69	313.69	310.02	314.14	312.28	312.38	311.36	314.02	312.32	312.09	313.49	311.62	311.94	312.42	312.79	314.15	312.58	312.93	311.87	312.68	313.21	313.3	312.45	310.58	312.53	313.33	312.32	312.13	312.28	313.41	313.09	311.7	312.26	314.1	312.53	311.43	313.47	314.6	311.34	313.29	312.35	314.02	311.49	311.9	313.57
308.29	308.67	309.76	310.63	309.32	308.32	309.06	308.91	308.75	309.49	308.61	310.59	308.37	307.14	308.84	308.49	307.12	307.91	308.35	309.57	308.63	309.94	310.13	311.27	309.4	309.34	308.13	307.9	308.93	307.45	310.43	309.53	308.57	309.22	308.52	310.26	309.01	308.79	307.42	309.62	307.08	306.54	308.76	310.09	307.09	308.22	307.44	311.16	310.21	309.21
327.99	329.8	328.09	328.1	329.32	327.6	327.55	328.44	329.22	326.74	328.79	327.62	328.89	326.75	328.72	327.49	327.24	327.23	328.37	330.07	329.83	328.58	327.88	327.71	329.15	327.44	328.34	328.23	329.04	326.95	326.75	326.87	329.28	328.33	326.8	328.36	328.86	327.75	327.09	328.04	328	328.43	329.07	328.26	328.08	327.67	328.41	327.06	329.3	327.89
303.21	302.8	301.83	303.34	302.55	302.85	301.97	303.17	303.23	301.93	302.14	302.79	302.34	301.61	302.06	303.18	301.69	301.83	301.75	303.08	303.72	302.71	302.18	300.97	303.4	301.72	302	302.68	302.05	302.32	303.27	303.03	301.36	302.71	302.87	303.38	302.14	303.74	303.8	304.81	303.7	301.67	303.67	302.55	302.71	301.58	300.51	303.08	302.74	302.76
312.17	310.21	309.66	311.98	311.43	310.88	312.14	310.43	311.3	309.81	309.67	312.03	312.51	311.92	311.21	310.9	310.54	309.87	309.63	311.14	311.14	309.85	310.59	311.17	309.01	310.2	311.37	310.12	311.19	310.65	310.47	310.61	309.61	309.53	312.28	310.86	311.06	310.44	311.19	310.27	311.13	310.81	308.34	309.09	312.35	312	310.27	310.38	310.84	311.61
316	314.71	316.3	315.28	314.31	316	314.55	313.8	315.13	316.69	316.54	315	312.14	316.37	315.57	316.07	316.07	313.88	314.44	314.72	314.95	315.45	316.09	314.53	314.29	315.63	315.38	316.16	316.27	315.13	314.34	315.01	314.56	314.24	314.73	316.03	315.89	314.73	314.72	316.08	314.41	314.63	313.64	314.73	316.14	315.04	315.59	314.82	313.69	314.46
303.85	303.82	306.15	306.63	305.34	304.16	305.71	305.84	304.68	306.99	305.33	305.3	305.61	305.76	305.33	305.4	304.96	305.6	304.02	305.69	304.4	304.92	305.76	304.14	305.27	304.96	305.74	305.94	305.93	304.93	304.68	307.2	303.93	304.28	306.41	305.23	305.89	306.45	304.17	305.26	304.19	305.59	303.69	304.82	304.45	303.74	304.39	306.64	304.51	305.15
294.81	295.56	295.54	294.4	296.31	295.58	294.02	295.48	294.9	296.37	294.53	295.63	294.27	296.15	295.74	297.2	295.91	295.83	293.95	295.11	293.37	294.07	296.77	295.02	296.74	296.29	293.27	293.97	293.54	294.03	294.76	295.38	294.29	296.11	296.05	295.19	296.49	295.02	295.87	295.42	297.01	294.02	296.03	293.5	295.36	295.37	293.49	295.84	296.45	296.05
304.96	305.77	303.07	304.41	306.82	304.49	304.21	304.88	305.85	303.49	303.39	304	304.82	304.44	303.44	302.73	303.22	304.36	304.81	304.79	306.13	305.61	306.19	306.2	304.78	306.33	302.88	303.23	304	305.03	305.71	305.31	305.79	305.3	304.94	305.16	303.92	304.07	304.29	303.69	305.52	305.12	305.09	304.89	306.1	306.94	306.94	304.49	304.92	305.08
304.46	304.86	304.04	303.33	304.32	305.04	302.96	303.93	303.87	305.44	306.01	303.69	305.73	303.4	304.41	304.24	307.04	305.33	305.49	305.82	304.89	304.2	305.36	304.8	304.46	303.47	303.81	303.99	304.06	304.65	304.8	304.96	302.33	306.26	303.92	304.92	303.6	306.95	303.1	303.33	304.67	306.1	304.39	305.01	307.15	305.27	304.29	304.95	303.61	305.24
293.56	294.6	292.06	293.26	294.88	293.97	294.89	294.88	295.06	294.09	294.19	293.89	294.95	293.45	293.96	292.97	293.02	294.29	292.08	294.69	295.55	291.49	294.72	295.03	295.26	294.72	293.51	293.5	293.81	292.91	292.92	292.66	295.68	293.89	293.1	292.74	294.14	293.44	294.04	294.62	294.13	295.55	294.6	294.12	294.97	294.19	293.03	293.66	293.65	296.27
311.51	310.19	310.35	310.26	309.16	309.62	308.92	309.19	311.13	309.14	310.1	309.76	309.37	309.71	310.7	309.6	310.37	309.04	309.66	311.43	310.06	309.66	308.83	311.68	309.45	310.54	310.42	310.22	309.45	309.95	308.27	309.38	310.46	311.35	309.87	310.35	310.81	310.39	309.85	309.76	310.83	310.45	309.41	310.01	310.98	310.65	310.77	310.37	309.31	309.28
312.29	312.29	314.61	313.43	314.33	312.78	313.05	314.5	314.58	314.33	313.25	312.12	313.2	312.21	313.91	311.87	313.56	314.07	313.69	313.88	311.86	313.01	312.28	312.27	312.53	312	312.28	312.31	312.61	311.61	312.42	312.6	313.51	313.11	313.06	314.1	313.85	311.87	312.65	313.63	313	312.41	312.86	312.99	312.67	314.22	312.74	312.15	314.15	314.13
317.44	318.57	318.25	316.71	318.68	317.15	319.4	318.32	318.58	316.66	319.14	318.67	317.73	319.34	318.53	318.92	319.51	318.56	317.39	317.95	316.21	317.6	318.58	318.17	318.48	317.71	317.31	316.92	316.86	318.74	317.68	318.17	318.87	317.38	317.66	317.97	317.85	319.05	316.09	318.6	318.4	318.08	317.19	318.9	318.43	319.86	317.8	317.77	317.81	316.58
313.83	313.35	314.57	314.3	314.02	315	316.33	314.06	313.78	315.53	315.46	313.77	315.48	313.51	314.42	313.55	315.04	315.2	314.49	315.46	316.13	316.34	316.15	314.38	314.88	315.57	315.3	314.3	313.84	314.44	314.63	314.82	314.26	315.25	313.72	314.52	314.57	316.34	313.4	315.05	315.09	314.19	315.1	315.28	315.14	316.32	316.56	315.74	313.13	314.74
304.05	305.09	304.38	303.1	304.68	305.05	303.34	301.7	303.71	301.84	304.12	303.92	304.56	302.8	302.11	303.21	303.99	303.35	301.92	303.69	305.22	303.86	303.82	303.91	302.94	303.59	303.74	304.78	304.2	304.47	304.83	303.14	302.33	302.65	303.13	304.24	303.9	303.22	304.08	304.21	302.07	303.01	301.29	304.33	303.54	302.6	303.3	303.34	303.93	303.25
304.43	304.57	303.52	303.85	306.68	304.73	307.11	305.62	303.82	303.64	304.61	305.13	304.13	306.73	304.97	304.91	306.19	305.6	304.44	304.27	304.87	305.36	302.8	303.36	304.39	304.6	303.95	304.93	303.83	303.71	304.98	304.76	304.61	305.36	304.79	304.32	305.75	305.26	306.03	303.4	301.89	304.05	305.27	304.39	303.43	304.94	303.32	304.14	304.01	304.41
305.77	306.05	306.44	305.19	308.32	307.18	306.62	305.56	304.88	304.47	304.74	303.87	305.39	304.97	304.56	304.16	305.81	304.08	305.85	305.38	306.05	304.57	305.84	305.48	306.43	304.98	305.38	305.75	304.67	305.1	306.04	306.88	304.11	305.04	305.1	304.09	305.55	307.14	304.76	306.56	304.77	306.53	305.56	306.63	306.1	305.67	305.02	304.92	306.14	304.09
303.22	304.4	303.85	303.06	302.98	304.4	304.47	302.87	304.43	302.99	303.83	304.17	303.76	302.02	301.5	303.52	304.62	302.21	303.43	303.59	304.07	302.58	305	304.03	303.58	304.25	305.62	302.92	303.36	302.19	301.47	304.04	303.99	305.07	302.44	304.1	304.16	304.68	302.9	304.15	303.44	305.4	302.25	301.5	302.87	304.12	301.96	302.96	303.15	303.64
309.87	309.52	309.96	308.77	309.95	311.34	311.31	307.87	310.37	309.31	310	309.8	310.37	310.54	310.36	308.86	310.33	310.03	309.36	308.6	309.92	307.82	310.11	309.01	309.82	308.97	307.93	309.05	308.96	310.21	310.17	309.48	308.59	309.99	310.94	309.3	308.35	311.56	309.06	310.47	310.16	308.64	312.09	310.85	310.09	309.08	308.89	310.69	309	310.57
312.27	311.57	312.5	312.25	313.65	311.8	312.88	311.91	313.12	312.92	311.27	311.76	312.21	311.91	311.74	313.25	312.24	311.91	311.26	313.28	311.26	311.49	312.98	312.91	313.26	314.22	312.3	315.47	314.49	311.87	310.61	309.54	314.44	312.05	313.37	310.41	313.48	311.9	314.26	313.09	311.66	312.14	311.35	310.98	312.96	312.26	312.21	313.37	312.25	312.06
301.91	302.83	302.89	303.04	301.42	303.43	303.03	303.36	301.37	303.06	303.36	301.74	302.57	302.79	302.2	300.43	303.95	302.61	302.79	303.36	302.38	303.53	302.88	301.46	302.77	303.15	302.83	302.38	303.93	302.33	303.23	302.52	302.45	303.71	302.85	301.88	303.54	303.46	302.9	302.12	303.11	303.94	302.66	302.45	303.34	303.59	303.32	301.6	303.9	302.78
325.58	325.33	322.58	324.36	323.3	323.1	326.97	324.95	324.93	324.37	324.56	323.22	323.29	322.52	323.68	323.77	323.8	324.17	323.82	326.3	323.78	325.04	324.01	324.92	326.39	322.5	326.25	327.45	322.49	324.99	324.16	325.35	324.44	324.16	326.71	325.66	324.26	323.6	325.13	324.12	325.57	324.91	325.39	322.89	324.27	324.93	323.8	324.66	325.69	326.93
314.73	313.15	315.04	313.7	315.43	315.53	315.46	316.08	316.85	316.46	314.37	314.53	314.22	313.93	314.13	314.84	315.43	315	316.1	313.8	315.42	313.34	313.78	314.15	314.7	313.87	312.8	314.72	314.87	315.18	315.3	315.55	314.32	315.38	315.49	315.28	313.19	314.13	315.24	314.31	314.23	316.81	314.74	313.63	315.4	314.21	314.13	314.76	315.34	313.95
301.51	299.94	302	300.69	299.48	301.05	301.11	300.8	302.02	301.72	301.94	300.39	301.86	300.86	299.72	301.3	301.03	300.5	300	301.54	302.47	300.98	299.95	302.84	301.66	298.09	300.8	303.24	301.39	302.55	300.87	300.66	303.02	300.38	302.28	299.45	298.07	302.85	301.39	299.42	301.21	302.36	301.15	301.25	301.44	300.03	302.33	300.67	300.24	301.98
316.49	317.65	319.65	317.23	315.64	316.85	317.68	316.02	316.21	318.95	317.54	316.63	317.79	317.2	316.47	316.54	316.95	314.2	317.28	316.63	315.99	316.78	316.56	316.18	317.89	316.3	315.88	317.06	317.59	318.03	316.67	316.87	315.6	318.84	316.18	318.52	315.35	318.4	318.07	316.58	316.86	316.53	317.85	315.11	317.36	317.72	317.63	318.11	316.69	317.55
300.4	301.13	301.58	298.96	300.38	301.41	301.19	300.87	301.89	303.04	299.69	301.41	301.14	301.42	301.6	302.19	302.56	300.5	299.78	302.18	300.68	300.72	300.02	300.69	299.76	301.33	301.34	301.26	300.97	300.55	302.59	300.33	301.46	302.05	302.62	302.15	300.98	297.94	301.07	303.23	301.83	300.69	299.97	301.48	301.24	301.76	300.12	300.42	301.55	301.74
306.76	306.86	307.61	305.52	306.31	307.21	307.28	304.73	306.6	307.01	305.87	307.07	307.8	307.15	307.11	306.79	306.15	307.73	307.43	305.57	308.72	308.08	307.19	306.39	306.81	305.72	306.21	305.55	306.67	305.21	305.63	305.54	305.53	306.63	307.12	305.64	306.36	305.4	306.45	307.35	307.52	308.25	306.87	306.55	304.4	307.18	307.71	308.39	306.1	305.8
313.76	313.73	310.63	312.1	312.34	312.95	313.62	311.52	312.15	312.15	312.17	312.73	311.8	311.98	312.54	312.23	313.94	313.46	311.33	312.51	311.13	312.36	311.31	312.69	312.47	313.39	310.68	312.59	312.14	310.73	311.99	312.04	312.2	313.02	313.86	312.28	311.81	313.63	313.33	312.34	311.46	310.22	313.27	312.04	313.49	312.5	311.75	312.6	312.7	313.95
311.53	312.45	311.66	313.11	311.43	312.21	311.74	311.64	312.82	311.28	312.89	312.4	311.07	311.77	313.18	312.53	311.98	311.78	311.37	312.11	311.78	311.69	312.06	311.11	311.32	310.94	313.31	313.25	312.88	312.78	311.38	312.85	311.76	311.64	313.45	310.99	313.7	312.97	311.79	313.89	311.32	312.21	311.8	311.41	312.35	313.66	311.39	312.61	311.29	310.19
318.38	315.75	316.15	315.44	316.54	315.69	316.32	316.19	316.1	315.73	315.74	314.6	316.63	315.57	315.51	316.56	315.75	316.43	314.11	315.69	316.16	315.16	316.76	317.58	314.25	316.35	317.38	316.82	316.92	316.01	316	316.08	315.64	314.89	314.24	317.76	317.79	315.07	317.98	316.14	316.41	316.71	316.37	313.78	315.98	317.1	314.39	315.67	315.36	315.81
306.53	306.65	306.33	306.35	307.32	305.7	308.22	306.44	305.65	306.62	305.72	306.69	306.67	306.58	307.24	306.98	306.92	307.13	306.27	306.95	306.66	305.53	307.78	305.69	306.62	308.05	305.16	307.93	307.09	307.39	306.06	307.7	306.59	304.35	305.39	306.71	308.04	305.66	307.28	307.44	307.05	305.69	305.83	306.46	306.52	306.3	305.81	305.26	306.78	306.24
301.69	303.41	301.3	303.55	304.5	303.78	303.72	304.76	303.37	303.16	302.45	304.69	304.61	303.36	303.03	302.3	304.23	303.1	303.69	302.82	304.1	303.02	303.36	303.41	302.98	302.5	303.21	303.64	303.69	302.98	305.45	302.28	303.73	302.03	302.52	303.15	303.7	303.97	305.01	301.79	303.75	301.94	303.53	303.5	303.43	303.78	303.08	303.77	303.4	303.16
328.13	329.16	327.87	326.01	327.91	330.33	327.35	327.3	329.51	328.11	326.21	327.09	328.87	329.85	328.4	327.93	329.77	327.18	328.15	324.99	328.34	328.23	328.34	328.87	329.62	329	327.68	327.29	327.2	327.05	328.2	328.52	329.52	326.85	328.2	327	328.52	326.52	327.71	327.85	328.39	328.55	327.89	327.54	327.88	328.07	328.83	326.66	328.56	327.09
310.21	309.11	311	309.84	308.73	309.94	311.24	310.19	308.71	307.16	308.96	309.6	309.16	309.94	309.7	308.89	309.4	309.58	309.36	306.78	310.17	308.07	308.7	309.13	306.99	308.92	310.08	309.96	310.47	307.77	308.44	308.51	307.59	308.31	309.42	309.15	308.01	309.31	307.81	310.86	309.45	308.07	309.5	309.02	308.24	307.35	309.84	308.52	308.92	309.9
327.67	327.84	327.88	325.31	326.98	327.15	326.86	327.87	328.04	327.06	329.15	327.23	327.99	328.69	326.92	326.4	328.23	327.48	328.16	326.9	327.64	327.78	326.05	327.3	327.64	328.54	327.47	326.71	326.66	327.47	326.35	325.92	327.14	327.32	326.36	326.49	325.92	327.49	326.06	327.5	327.92	326.09	326.2	328.41	327.69	325.12	327.95	326.49	327.09	326.21
324.31	324.59	326.34	324.2	324.57	324.1	324.35	325.18	324.24	324.75	323.61	325.3	325.13	326.07	323.75	323.87	327.03	324.65	325.89	325.8	323.84	323.26	323.95	324.82	326.32	325.53	323.48	324.93	325.39	324.76	324.07	326.06	324.88	323.18	324.95	326.17	323.96	323.88	324.17	325.42	324.32	322.71	323.93	324.71	324.66	324.73	325.13	324.26	325.1	325.6
308.07	306.56	307.34	306.63	307.25	306.66	307.24	306.58	308.48	305.97	307.62	307.72	307.65	307.33	305.38	306.4	307.47	306.51	307.17	307.33	306.58	307.74	308.49	307.59	306.63	307.46	306.69	307.7	309.89	306.31	308.7	308.24	308.18	306.37	309.1	308.07	308.47	306.07	307.42	307.55	308.27	306.17	307.55	307.1	308.32	308.72	307.68	306.78	307.61	306.76
299.89	300.49	299.36	299.81	301.43	299.94	298.41	298.91	301.41	300.2	299.8	301.76	298.95	299.9	299.75	301.5	300.49	299.98	301.32	299.83	300.11	299.72	301.24	299.93	300.96	300	300.51	300.54	299.64	297.18	300.02	299.17	299.86	299.72	301.59	300.99	299.16	299.94	300.2	300.72	300.34	299.77	300.39	299.94	300.15	299.89	302.37	300.29	301.01	298.89
314.91	316.15	315.36	316.64	316.03	316.56	314.67	314.33	315.89	316.19	316.12	313.68	317.19	316.3	314.18	315.02	316.91	315.21	316.37	314.36	316.11	314.05	316.44	315.38	316.48	316.08	316.27	316.39	313.72	315.43	315.16	315.23	315.64	314.76	315.33	316.54	317.81	317.1	317.58	316.86	315.83	314.79	316.34	318.12	314.13	315.68	315.27	313.79	315.93	315.66
303.11	301.92	302.45	301.26	301.11	302.13	303.81	301.44	301.81	301.62	303.31	303.44	301.87	301.52	302.94	302.64	302.79	301.56	302.43	302.95	300.68	301.38	302.48	302.71	304.39	301.07	302.74	300.44	301.24	302.92	302.97	302.34	301.08	300.38	302.32	303.62	303.97	302.56	301.67	302.96	301.91	303.1	302.04	301.82	300.99	301.34	302.05	301.45	302.18	300.79
318.07	318.38	318.76	318.2	318.82	319.82	317.85	316.59	319.25	318.63	318.49	319.23	319.21	318.33	319.15	318.79	319.09	319.08	318.1	318.41	318.17	318.45	315.51	318.91	318.97	319.11	316.46	318.68	316.87	319.15	318.66	318.28	316.86	319.36	318.64	318.06	319.15	318.88	317.9	319.71	317.98	318.52	318.1	319.3	320.15	318.52	317.61	318.89	316.34	320.15
310.27	308.31	308.38	309.58	309.33	309.87	308.81	311.55	309.41	309.59	309.79	309.85	309.39	310.36	309.63	309.45	310.18	309.37	310.46	310.15	307.31	308.69	308.72	309.95	309.47	310.79	308.6	309.2	309.76	311.58	309.47	308.72	309.53	311.15	309.01	309.81	307.44	307.55	310.29	308.38	308.53	308.5	308.24	309.7	309.01	309.57	310.24	308.92	311.09	309.52
307.27	305.5	308.15	307.75	306.31	305.86	305.04	305.41	306.63	306.36	306.72	305.42	306.7	307.08	305.89	306.46	307.95	307.54	305.84	307.31	307.34	304.78	306.37	306.91	306.79	306.46	306.2	305.6	305.72	306.42	306.96	307.17	306.07	305.97	306.13	307.4	304.81	307.87	304.86	305.8	307.03	304.77	305.9	307.09	307.78	305.19	307.41	307.79	305.2	305.13
309.34	309.6	309.45	310.25	310.39	309.93	310.53	309.09	311.56	310.21	310.08	311.42	308.98	310.53	309.17	310.46	310.66	311.37	312.55	311.02	309.04	311.16	309.35	311.53	309.41	309.91	309.97	310.32	310.13	308.71	309.35	312.24	310.56	310.19	311.77	310.65	309.98	310.51	311.24	310.39	312.12	311.58	309.99	309.92	310.24	310.04	311.43	311.21	311.54	310.45
318.52	317.45	317.95	318.33	318.35	318.22	316.75	317.65	317.29	317.36	317.53	316.87	319.48	318.36	317.44	316.3	318.46	317.28	319.29	318.15	320.64	317.93	319.18	317.33	319.57	316.76	318.21	317.87	316.78	319.21	318.45	319.64	318.88	317.52	316.73	317.17	318.74	319.94	317.12	319.29	317.94	320.53	317.2	316.13	318.01	317.65	318.14	315.21	318.56	318.54
304.07	304.24	303.85	303.2	304.17	303.24	303.95	303.56	304.55	304.51	302.99	304.15	304.57	304.39	304.21	305.42	301.85	301.71	303.36	302.51	304.38	304.95	303.7	302.68	303.58	301.29	302.26	302.08	303.48	302.36	304.57	303.7	301.73	304.89	303.91	302.87	302.96	302.14	303.58	303.71	301.52	302.84	303.64	303.5	304.18	303.54	301.93	302.53	303.73	303.13
298.03	296.05	294.19	295.86	296.25	295.17	297.34	297.45	297.44	296.43	298.17	298.49	297.54	296.36	295.68	296.26	296.94	296.47	296.92	296.68	297.45	295.11	296.31	297.82	297.48	297.55	297.85	295.11	297.09	297.2	295.33	297.85	294.49	296.22	296.87	295.86	294.54	297.41	296.63	296.73	297.28	297.51	297.23	297.77	297.44	297.07	297.87	298.63	296.86	294.69
308.46	307.13	309.25	307.47	309.72	310.57	307.49	309.57	310.58	308.2	308.41	308.96	310.57	310.07	308.37	309.44	307.02	308.31	307.47	309.75	308.13	309.52	307.42	308.73	308.16	308.98	309.39	309.47	310.67	309.8	308.66	308.43	307.75	309.46	307.2	311.28	308.13	308.75	308.32	308.61	309.08	310.12	309.53	308.93	309.76	307.95	310.43	308.24	308.76	308.47
304.13	305.08	304.41	304.18	304.96	305.8	305.3	304.78	306.22	306.3	304.19	303.27	304.78	304.9	304.71	304.04	305.2	305.72	304.32	303.5	306.21	305.41	305.11	307.5	304.39	305.13	305.41	305.95	304.06	305.24	304.34	305.77	302.85	305.8	305.8	304.21	304.44	305.35	306.54	304.85	304.9	306.56	305.18	303.89	304.68	304.74	304.11	305.01	305.43	305.23
295.08	294.2	295.42	294.74	296.67	295.1	293.65	294.93	295.66	295.12	296.22	294.96	294.08	294.36	295.67	295.68	295.34	295.07	293.85	296.29	297.09	295.19	295.98	297.91	294.61	296.57	296.81	294.78	294.53	295.33	295.08	295.27	294.81	293.98	295.45	295.01	295.61	294.74	296.18	295.46	294.47	295.41	295.1	295.69	294	294.78	295.22	294.2	294.71	293.41
313.05	313.39	312.75	313.08	313.23	312.12	313.77	312.67	313.78	313.56	313.06	312.23	311.53	313.93	313.57	314.1	312.58	312.45	314.15	314.45	313.49	314.26	312.67	312.38	314.37	313.41	313.69	313.53	313.27	312.8	312.36	312.47	311.16	313.74	312.86	312.69	314.52	312.89	313.29	313.03	313.87	313.08	314.46	312.06	312.27	315.06	315.09	312.61	314.91	311.48
315.25	311.21	314.74	312.63	313.09	315.61	313.69	314.57	313.83	314.29	313.49	313.86	315.17	314.09	314.24	313.26	312.18	314.73	313.26	313.1	313.34	313.9	314.1	315.66	313.96	313.65	315.39	314.3	312.86	314.13	312.75	316.07	314.42	313.64	312.28	316.39	312.01	312.99	312.85	312.73	315.1	312.82	313.99	313.38	315.03	313.97	314.05	312.4	315.06	313.93
306.65	305.45	305.05	308.39	306.49	307.44	304.63	305.94	306.35	307.19	308.07	307.22	306.19	306.89	307.03	306.64	306.6	307.05	309.03	307.02	306.88	307.66	305.62	307.74	305.7	306.98	304.67	306.18	306.18	307.61	306.64	307.55	306.97	306.96	304.69	307.04	308.22	308.06	307.15	306.67	307.26	307.44	307.65	307.64	305.93	306.25	306.96	306.22	304.06	308.76
312.84	314.52	316.96	314.57	316.91	314.51	313.68	314.96	313.17	314.64	315.04	314.28	312.91	314.35	316	313.89	315.08	315.82	315.64	314.68	314.15	315.91	315.17	314.83	315.85	315.23	315.27	313.69	314.95	314.52	312.41	316.44	315.01	314	315.96	315.16	315.45	314.61	313.57	315.44	314.22	315.87	313.34	313.17	313.47	314.7	313.82	316.22	314.8	315.25
311.3	312.44	312.24	311.32	311.25	312.98	310.82	312.67	310.5	312.25	310.47	311.12	310.36	311.43	310.72	309.7	310.39	312.17	309.42	309.83	313.03	313.4	310.29	310.31	311.82	311.34	312.76	313.34	310.67	311.67	309.79	309.88	313.35	311.16	311.67	313.2	312	315.21	312.28	310.37	312.03	311.71	309.17	311.79	312.01	309.6	311.17	312.13	311.55	310.36
325.66	326.93	327.11	327.75	326.77	326.22	328.08	326.23	327.32	327.83	325.74	327.77	327.21	326.45	326.9	327.28	326.48	328.59	328.28	325.9	327.75	325.92	327.3	327.13	325.57	327.75	326.86	327.6	325.36	328.03	327.61	327.69	325.91	327.68	325.59	325.9	325.39	327.8	324.78	327.01	327.04	328.35	327.19	328.68	325.13	326.96	327.28	326.46	326.76	326.14
309.76	311.28	311.78	311.07	309.54	308.88	310.6	312.11	309.22	309.5	308.97	311.34	309.44	310.84	310.4	310.99	311.28	310.68	310.54	310.27	311.51	309.83	309.42	310.91	312.38	309.62	310.81	310.61	311.33	309.87	310.2	313.39	309.76	310.43	309.87	310.29	308.94	310.38	309.34	310.69	310.49	311.36	311.15	310.11	312.11	312.71	309.27	308.13	311.75	310.16
316.07	315.39	316.68	315.03	315.12	317.08	314.72	315.89	314.96	316.38	314.79	315.91	316.9	315.36	315.68	314.65	316.26	315.2	316.36	315.27	316.9	313.16	315.57	316.89	315.78	317.42	315.24	313.5	316.41	315.86	315.76	314.95	317.04	316.18	318.32	316.86	315.22	314.38	313.69	316.44	316.57	315.61	317.07	315.41	316.98	314.89	316.44	315.94	315.32	314.42
313.26	311.99	313.45	313.57	313.15	312.24	311.4	312.96	313.88	314.5	313.26	313.9	312.48	313.64	314.09	312.38	314.08	313.94	314.29	312.84	313.67	314.14	311.62	312.4	312.57	312.51	313.62	313.48	311.71	313.45	313.9	311.81	313.83	313.93	313.79	313.67	314.55	313.62	311.9	311.65	313.74	312.56	311.63	312.01	313.44	313.43	313.4	313.44	312.53	313.9
302.38	302.78	303.55	301.75	302.52	300.16	302.73	301.91	302.56	303.38	303.69	302.01	303.12	302.59	303.56	302.64	302.36	303.48	302.3	304.08	303.84	300.37	301.54	301.43	302.7	302.48	302.49	301.15	301.57	302.97	301.89	302.54	301.2	302.55	304.07	302.18	303.39	302.97	301.02	303.41	300.03	301.65	302.24	302.39	301.39	302.57	302	303.18	300.76	302.96
307.94	309.45	308.52	310.96	308.01	309.47	308.1	307.96	310.17	308.07	309.46	310.07	307.51	309.99	309.32	310.69	308.63	310.11	307.35	308.97	308.77	308.88	308.9	309.47	309.51	310.9	311.51	307.47	310.35	308.41	308.89	308.68	308.98	309.07	309.68	308.3	308.02	309.35	308.76	309.28	310.66	309.83	308.13	308.99	309.42	307.93	309.67	308.6	308.33	308.09
308.77	308.19	308.82	310.47	308.67	308.08	308.68	309.32	308.34	308.25	307.69	308.14	307.1	308.65	308.9	307.02	309.25	308.58	309.14	307.87	307.04	309.05	307.92	306.76	308.92	308.28	308.89	309.14	309.65	308.79	306.48	308.51	307.98	309.31	310	308.13	308.31	309.36	310.43	310.14	307.98	307.71	308.34	309.05	310.52	308.17	308.43	308.55	308.96	309.23
323.63	325.09	325.86	323.99	325.71	326.09	324.07	325.26	325.64	325.51	324.5	326.92	325.25	324.81	324.82	326.14	325.26	323.86	326.08	324.75	324.04	323.62	325.59	325.58	324.67	324.88	325.43	325.32	325.73	324.48	326.48	324.95	325.65	324.79	323.09	325.02	324.99	324.63	325.4	325.59	325.98	326.38	324.37	325.83	324.85	327.3	325.13	324.84	327.44	323.68
305.14	305.1	306.18	305.5	307.2	305.73	304.14	307.69	303.93	305.13	304.43	305.63	304.33	305.45	303.64	306.82	303.95	307.53	303.68	304.55	306.42	306.07	305.92	304.93	303.54	305.92	306.43	304.7	305.02	306.17	305.91	307.64	306.59	304.36	304.01	305.3	305.88	305.15	306.47	305.55	306.25	306.29	305.7	305.06	304.41	305.66	307.17	305.19	307.18	305.06
296.83	296.26	294.85	294.36	296.51	295.8	295.77	294.93	294.74	294.5	295.3	296.38	295.29	293.08	295.59	295.44	294.27	295.72	295.94	294.26	295.94	295.01	296.86	294.96	295.21	295.67	296.08	295.78	294.13	292.92	294.88	294.55	296.57	295.04	291.37	293.87	295.01	295.75	293.62	295.77	292.75	293.92	293.42	294.01	293.29	293.48	294.99	294.92	294.38	295.3
320.12	317.71	317.93	318.61	317.4	318.68	319.32	320.29	319.42	318.74	319.4	320.08	318.98	319.44	318.22	319.5	317.31	318.62	320.47	319.26	319.79	317.05	317.86	319.14	318.25	316.17	317.43	317.49	318.64	320.02	317.63	317.07	317.88	318.22	318.42	318.75	318.11	319.86	318.12	318.7	317.87	318.03	320.16	319.37	317.7	319.1	318.72	318.33	319.96	321.41
328.52	325.72	328.36	326.72	329.55	328.1	329.32	328.49	328.25	327.87	327.11	328.5	327.31	326.55	327.12	327.08	327.68	326.19	327.69	327.47	328.85	329.06	326.58	329.17	328.87	327.59	328.49	330.84	327.14	328.97	327.18	327	327.04	329.28	328.69	327.27	327.02	328	327.12	326.86	328.14	326.73	327.58	328.66	327.19	327.77	327.94	327.06	325.6	330.08
296.6	296.78	296.26	296.74	297.07	296.74	297.47	296.37	294.29	298.17	298.16	296.62	297.46	296.52	298.11	297.49	297.28	296.52	295.5	296.36	296.09	296.46	296.56	295.82	297.68	297.22	295.97	297.76	297.65	297.43	297.94	297.68	296.19	298.27	297.27	297.9	295.44	296.73	295.68	297.76	296.85	295.98	298.12	296.28	297.53	298.05	296.02	297.32	297.18	297.11
311.97	312.36	312.29	312.7	314.61	314.18	314.55	314.28	312.09	314.01	312.32	313.51	314.16	312.55	313.62	312	313.85	312.96	314.62	313.22	314.64	313.87	312.67	312.43	313.89	313.73	312.01	313.55	312.7	311.81	312.55	311.8	313.26	313.38	312.85	314.8	312.66	313.59	312.71	312.89	314.61	311.7	314.17	314.32	312.75	313.99	311.94	314.01	313.03	313.86
305.68	305.03	308	305.32	304.5	305.28	305.72	306.76	306.4	305.7	305.08	303.04	304.6	305.4	305.8	305.79	307.82	305.06	305.29	306.11	304.82	306.06	304.73	305.92	304.55	306.61	305.7	306.3	304.79	305.13	305.95	304.79	306.24	305.72	305.2	305.11	304.91	303.89	305.75	306.84	304.94	307.09	305.28	305.86	306.16	305.03	305.71	307.14	304.48	305.32
320.1	318.09	321.19	320.32	317.9	317.62	319.05	321.73	318.58	319.85	318.53	321.41	320.16	318.12	317.26	319.64	318.91	320.5	319.33	318.94	319.71	319.74	319.03	320.79	321.49	318.35	319.39	315.77	318.81	318.41	319.69	319.84	319.69	319.96	319.63	318.16	318.13	318.61	319.81	319.26	320.33	319.52	319.68	318.55	319.99	319.51	319.02	318.24	319.11	318.35
314.66	314.95	314.7	313.5	314.91	315.14	315.88	315.05	316.03	313.42	314.83	315.04	314.38	313.37	315.41	314.36	316.47	316.49	316.16	314.06	315.34	313.83	315.23	314.47	315.34	313.52	315.21	313.43	315.19	314.46	313.86	315.07	313.78	315.11	314.61	312.83	315.12	313.61	315.03	315.82	315.97	316.12	316.12	314.81	314.63	313.31	315.34	314.17	314.94	313.9
328.58	327.49	327.86	326.93	328.04	326.35	327.32	327.8	327.73	327	327.36	329.44	328.07	329.64	328.58	327.18	327.73	329.24	326.83	325.35	327.7	327.26	328.86	326.64	328.26	327	327.72	326.65	326.48	326.67	327.15	327.78	328.05	327.66	330.62	327.78	326.78	329.28	327.98	327.14	326.83	327.49	328.02	327.33	328.33	326.16	329.01	327.63	328.28	327.46
302.63	299.59	300.8	302.68	300.63	302.32	302.42	301.85	301.17	301.78	301.38	300.56	301.88	299.87	299.6	303.11	300.22	303.05	300.38	299.5	300.64	300.48	300.14	300.3	303.19	300.03	300.97	300.95	300.47	302.38	301.68	301.58	299.26	299.73	300.78	299.58	301.53	302.09	300.61	302.47	301.69	299.75	301.83	299.71	301.58	301.12	302.48	302.13	301.92	301.47
307.51	307.48	307.07	306.67	306.75	305.62	307.34	307.8	308	306.94	305.54	305.54	307.15	308.48	309.03	308.56	306.17	306.47	305.56	306.17	309.34	305.89	307.76	307.84	306.9	308.95	308.23	307.19	305.23	308.12	306.7	308.5	307.15	308.27	307.22	305.88	308.2	307.75	308.47	306.85	306.67	306.82	306.76	307.11	307.66	306.82	307.35	307.71	307.41	306.14
309.33	310.37	310.5	309.42	308.65	307.63	309.68	309.29	309.36	309.09	308.82	309	308.85	307.9	309.15	310.13	309.09	309.7	308.08	310.93	308.97	309.06	308.65	309.6	308.4	307.72	308.45	309.84	309.29	308.41	308.63	308.37	308.74	308.51	308.79	306.81	308.27	306.98	309.49	308.57	308.31	309.74	310.12	308.09	308.1	307.94	309.47	310.2	308.89	307.49
305.59	306.68	304.6	306.46	306.68	306.37	306.65	307.12	307.97	305.48	306.21	306.29	306.81	307.62	306.04	305.16	306.91	306.08	307.2	304.59	305.84	305.06	307.02	307.31	306.68	306.44	306.62	306.23	307.37	306.05	304.94	304.21	305.81	307.02	306.66	306.64	307.13	306.98	305.74	307.23	305.33	306.87	306.23	306.42	306.44	306.09	304.68	308.42	304.42	306.75
313.47	309.84	312.05	312.33	310.86	313.25	311.25	312.12	311.83	314.23	311.61	312.39	313.29	311.51	312.33	310.93	311.03	314.08	310.8	313.86	311.97	312.26	311.56	314.31	311.15	312.82	311.76	313.81	312.62	312.73	313.17	311.41	311.38	313.58	312.38	312.74	311.26	311.83	312.63	312.23	312.34	311.2	312.88	310.13	312.07	311.87	312.91	311.02	311.8	311.95
296.99	296.49	298.83	296.41	298.38	296.78	296.61	297.11	298.02	297.13	297.63	297.6	296.07	298.35	296.39	295.01	296.7	298.4	298.78	297.19	296.58	295.01	296.82	297.31	296.2	297.27	298.47	295.73	295.97	297.38	296.39	296.79	296.72	298.64	297.86	298.91	297.16	296.36	296.66	296.64	295.93	295.33	299.44	299	295.16	297.2	296.14	294.53	296.95	297.57
310.36	313.14	313.79	313.28	312.08	313.96	313.31	313.15	312.44	312.83	313.35	314.03	312.37	312.95	312.89	310.93	313.1	311.95	311.08	312.74	311.65	312.6	313.38	312.76	313.18	313.54	310.65	311.43	311.16	312.1	314	313.66	310.4	313.79	311.91	311.14	313.34	312.49	312.52	312.34	310.17	313.34	312.63	312.91	309.96	310.35	310.9	313.2	312.48	312.59
315.73	313.04	314.84	315.21	313.35	314.68	315.23	316.12	313.66	312.38	314.65	314.31	314.54	312.64	315.78	316.76	314.57	313.5	312.62	316.05	314.9	313.59	316.36	314.15	315.16	315.68	316.11	315.23	315.22	313.61	317.36	315.36	314.41	314.97	316.17	315.62	315.4	313.73	313.89	314.28	315.66	315.27	314.41	312.99	315.15	314.28	315.22	316.12	314.77	314.58
313.86	312.02	313.56	313.03	314.63	313.63	313.91	314.08	314.74	314.39	314.98	313.06	312.86	314.01	314.72	313.27	315.22	313.18	313.95	312.61	312.85	313.96	314.43	313.57	313.5	313.25	313.94	313.28	312.99	314.26	314.55	312.33	315.06	313.5	314.17	313.9	314.97	315.2	314.47	314.21	314.11	313.13	313.68	313.54	314.59	313.78	313.34	313.99	314.33	313.56
325.16	327.08	324.15	327.74	324.6	324.71	325.32	326.89	326.01	323.56	325.17	324.67	324.72	326.44	327.42	326.07	323.39	324.71	324.88	326.08	326.8	324.1	323.39	325.45	325.08	325.66	324.9	324.96	326.26	324.53	324.02	321.91	323.62	324.59	325.72	327.92	325.79	324.91	327.19	325.11	325.1	323.38	324.93	325.29	325.76	326.66	326.48	324.45	324.15	324.54
305.42	303.72	304.14	305.69	303.96	306.07	305.68	304.8	304.18	304.86	305.9	303.83	303.88	304.82	306.01	304.65	305.27	304.36	304.49	303.5	304.57	305.37	304.65	307.21	306.35	304.36	304.13	305.49	303.88	305.23	304.74	306.49	305.41	302.74	305.88	304.33	306.58	304.65	304.18	307.44	304.78	304.36	304.16	306.27	305	303.76	305.01	305.25	304.41	305.22
311.74	309.75	310.55	311.74	311.26	311.05	310.14	312.27	311.47	311.27	312.27	310.66	309.78	310.86	310.41	312.07	309.38	311.15	310.66	311.11	311.43	311.9	310.82	311.59	311.82	311.1	310.32	309.48	311.52	309.44	309.78	309.9	310.71	309.94	310.89	309.91	310.73	311.62	310.6	310.79	309.62	309.24	311.59	309.15	313.1	312.23	310.49	311.48	309.77	310.82
300.93	299.98	299.46	302.55	300.09	302.77	298.59	301.23	301.42	301.89	300.13	301.71	301.12	300.32	301.2	301.89	301.37	302.79	300.88	301.62	301.16	302.6	302.78	301.01	300	301.8	301.53	300.34	301.45	302	299.72	302.87	301.55	300.37	300.95	299.33	301.45	300.57	301.09	300.22	301.7	299.92	300.21	300.14	300.25	301.86	299.38	300.91	301.05	300.61
316.48	316.15	317.33	317.17	317.38	317.31	317.56	317.05	318.21	316.84	317.05	316.2	317.77	318.18	317.74	317.26	316.17	316.03	318.51	316.45	315.7	318.67	316.01	316.36	317.43	317.25	317.66	317.74	316.86	316.87	316.22	317.09	317.47	318.01	315.94	317.61	316.47	317.41	317.43	317.63	318.32	316.95	317.44	317.67	318.32	316.17	318.56	316.45	316.56	316.38
316.71	316.78	315.71	317.94	317.36	316.47	317.07	318.3	316.93	315.93	316.83	317.3	317.9	316.73	316.22	316.48	318.46	316.33	317.46	317.36	318.67	316.78	317.78	318.21	316.64	316.29	317.8	316.37	316.5	317.57	316.89	315.47	316.02	318.17	316.25	316.91	315.93	316.36	318.25	315.43	316.52	318.7	317.95	315.85	317.12	317.79	317.92	318.63	316.87	315.87
317.09	317.46	317.69	315.24	315.46	314.54	316.55	315.47	315.86	314.93	317.01	316.41	315.28	316.42	317.01	317.46	316.85	316.27	316.08	317.07	317.94	318.02	315.35	317.06	315.76	317.44	315.95	315.74	316.24	315.82	317.18	316.95	316.68	316.97	316.7	316.12	315.9	317.15	317.34	316.54	316.68	316.35	316.17	318.51	316.78	314.5	317.36	316.37	317.62	314.72
309.52	308.27	308.44	310.77	307.83	309.65	310.96	307.46	308.63	309.42	308.82	310.01	309.59	308.95	310.28	308.67	309.05	306.96	309.51	308.85	308.37	309.23	310.16	308.81	309.23	309.14	310.1	308.98	308.14	308.92	308.51	307.99	308.62	307.73	308.54	309.08	308.83	308.24	308.54	308.97	305.84	306.55	308.22	308.71	309.4	307.4	308.78	307.13	308.98	307.94
315.35	313.88	314.12	313.72	313.12	314.44	312.83	312.64	314.79	314.13	312.55	312.91	312.97	314.63	314.65	313.7	315.02	312.58	313.72	313.12	313.97	315.31	314.29	314.06	313.11	312.87	313.4	313.57	314.57	312.9	314.63	314.66	314.34	313.44	312.66	313.51	314.83	312.55	314.66	311.89	314.96	314.3	315.66	314.19	313.2	312.61	314.03	314.26	312.85	314.28
314.81	315.24	314.61	314.99	315.51	316.42	316.26	314.39	314.18	315.43	315.28	314.53	316.49	314.55	314.11	314.77	314.39	314.99	315.86	314.68	315.36	315.21	313.61	314.46	314.67	314.56	313.75	314.96	316.61	314.4	314.16	315.17	314.97	314.63	314.27	313.72	314.63	315.71	314.5	314.36	316.35	313.94	314.73	315.63	313.54	314.46	314.26	316.22	314.42	313.63
292.74	293.1	293.5	294.26	294	291.46	292.04	294.16	294.21	292.76	293.94	292.81	292.38	293.69	294.99	293.36	292.69	294.69	295.51	293.73	294.49	295.27	295.53	294.18	295.2	295.9	295.1	294.31	292.96	294.12	292.92	293.93	293.43	295.86	294.23	295.25	294.84	293.47	292.83	293.54	294.21	293.89	292.82	294.85	292.59	293.76	294.04	293.76	293.65	293.42
329.93	329.53	327.97	325.88	327.96	328.82	329.03	325.97	328.4	328.05	328.98	329.37	328.68	329.13	329.15	328.54	328.8	328.8	327.3	329.76	327.74	329.19	329.57	328.78	328.52	327.57	326.55	330.48	329.72	327.24	327.28	328.76	328.14	326.8	329.55	328.13	329.19	329.11	328.83	328.56	329.12	327.06	328.9	327.73	330.04	328.68	329.57	328.9	328.45	329.02
300.59	302.05	301.05	301.64	302.34	301.67	300.52	300.55	302.03	303.06	301.62	302.49	300.01	299.95	299.92	303.11	301.3	301.44	300.15	300.61	301.92	300.27	301.99	301.93	302.32	300.3	301.41	301.07	302.69	300.98	301.51	299.96	301.81	300.96	301.34	300.87	301.31	301.26	302.17	301.43	300	301.81	302.29	300.9	302.01	300.35	302.35	301.98	301.54	302.27
305.5	305.95	303.4	305.97	305.31	304.88	303.78	307.07	305.56	305.11	305.33	306.38	304.25	304.39	306.24	305.98	306.39	305.98	304.2	305.99	305.79	304.1	306.25	302.73	306.18	306.29	306.89	306.22	305.24	305.74	306.91	305.11	306.56	307.13	305.27	305.82	304.95	306.15	305.11	305.5	305.72	305.57	306.87	306.49	304.83	306.01	306.2	305.62	303.92	305.33
311.69	313.15	314.29	312.02	312.04	314.17	313.1	312.15	313.03	314.07	314.62	314.4	314.46	313.89	312.71	314.53	314.83	313.42	312.97	313.66	312.86	311.86	314.07	314.25	312.8	314.64	313.39	312.98	314.69	311.93	314.36	311.78	312.63	312.52	312.92	313.22	314.32	311.84	315.56	312.64	313.46	313.26	312.87	315.69	312.71	313.63	314.28	312.42	313.5	314.05
300.99	300.74	302.31	303.33	301.02	301.19	299.67	299.39	300.62	299.69	300.85	303.15	302.43	301.01	300.34	301.14	300.14	300.47	299.95	300.72	301.72	303.62	301.14	301.37	300.28	299.43	301.12	301.32	301.09	300.77	300.7	301.36	300.91	302.83	300.16	301.1	301.97	302	300.72	300.42	300.24	299.71	299.94	300.62	299.51	302.58	300.34	299.85	301.47	300.68
314.81	315.73	314.27	314.81	313.94	315.21	314.75	314	314.85	314.74	313.87	314.67	316.06	313.41	315.38	313.79	314.84	313.61	317.4	313.92	314.83	314.47	312.54	315.17	315.77	314	314.99	315.16	314.44	315.06	315.24	314.94	314	314.33	315.38	313.12	313.53	314.64	314.44	315.24	314.93	315.35	316.02	314.99	315.74	315.06	314.29	313.27	315.51	315.1
295.58	295.56	295.97	295.61	295.65	295.11	295.6	298.41	294.72	295.82	295.63	296.46	295.75	294.25	294.9	293.95	295.8	296.36	294.8	295.05	294.68	294.64	295.01	293.79	295.75	294.02	294.13	296.08	294.89	294.91	294.04	294.02	294.45	294.87	294.72	293.02	295.35	294.71	296.6	293.29	295.75	294.08	294.78	294.63	296	296.04	296.19	293.86	295.82	294.66
314.96	314.81	316.05	314.61	313.79	315.81	315.04	314.75	312.97	315.35	314.11	315.45	314.12	314.5	314.78	314.34	316.28	315.33	316.42	315.77	316.31	315.83	315.27	315.04	313.67	315.27	315.5	315.39	315.22	315.37	316.04	314.91	316.43	314.88	313.6	314.19	314.53	315.56	314.42	315.33	315.56	315.28	316.78	313.87	315.11	314.42	315.85	314.14	317.1	315.79
303.99	305.13	305.98	305.62	304.28	304.94	305.58	302.33	305.83	305.91	306.39	305.79	305.55	306.02	306.46	305.15	306.9	305.49	304.05	305.4	304.37	304.97	304.61	305.65	306.45	305.05	304.71	305.79	306.92	304.96	304.72	307.14	305.41	305.76	306.47	305.87	304.58	305.22	302.21	302.73	305.03	305.42	306.78	305.4	305.24	305.75	305	305.46	306.89	306.44
328.39	329.72	329.27	327.46	327.88	327.79	329.17	328.68	327.86	329.73	328.66	327.79	327.93	328.15	329.25	327.46	328.49	328.5	328.62	328.66	329.02	328.34	328.13	328.36	327.7	329.58	327.11	329.03	329.45	329.63	329.41	329.77	327.17	328.35	329.04	328.32	326.63	328.85	328.76	327.3	328.59	326.46	329.35	328.03	327.69	328.04	327.6	328.95	329.6	328.29
305.21	304.02	305.42	304.07	305.65	305.17	303.84	304.86	304.61	304.52	304.31	303.89	302.99	303.51	305.19	304.62	305.97	304.33	302.94	304.34	304.93	303.46	303.09	303.53	305.96	303.57	303.26	304.76	304.32	302.02	306.81	304.47	302.48	304.97	305.16	303.49	303.52	304.39	304.25	305.09	305.26	305.04	304.66	305.51	304.45	305.6	305.2	305.44	305.27	304.28
313.44	314.56	313.24	312.08	313.18	314.29	310.75	312.06	312.57	314.43	311.97	313.6	311.01	312.54	314.68	312.8	313.62	312.79	311.9	312.6	312.42	313.26	312.19	312.89	312.88	312.44	311.09	309.68	314.44	313.27	311.43	312.57	312.12	312.45	314.88	311.43	311.58	311.37	311.75	312.94	311.75	311.38	313.06	314.17	314.35	313.98	312.24	311.24	311.42	311.45
303.54	304.39	303.58	303.14	303	302.75	302.79	302.34	303.37	303.73	302.3	303.16	302.91	304.07	301.82	304.76	304.12	304.59	303.41	300.78	302.66	302.84	302.69	305.97	302.72	302.68	304.05	304.96	304.69	302.57	302.68	303.41	304.53	303.45	304.31	303.92	304.38	304.8	303.52	303.72	303.05	302.95	303.35	303.75	302.31	303.95	302.84	302.33	302.84	303.74
305.64	304.68	304.57	304.05	305.94	306.37	304.59	305.15	305.24	303.52	304.64	305.61	304.67	303.65	303.93	303.91	305.04	305.86	306.64	305.73	304.47	303.42	304.94	303.95	305.53	303.84	303.71	304.71	303.72	305.73	305.48	304.04	304.4	304.67	303.55	303.86	306.33	304.8	304.42	306.64	304.86	304.38	303.44	304.01	303.22	305.87	303.21	303.8	304.39	304.62
313.56	314.24	314.06	316.45	315.55	316.04	314.52	316.01	314.49	314.16	315.15	315.22	316.38	315.26	314.97	313.98	315.05	314.73	315.55	315.3	314.03	315.85	315.85	314.97	315.34	315.95	315.6	314.98	316.39	315.55	316.27	315.05	316.54	315.79	316.11	314.64	314.48	315.28	313.61	315.11	313.39	315.55	316.52	315.58	315.23	314.47	316	315.13	314.19	314.64
317.68	317.22	315.43	316.29	318.67	316.63	316.59	316.29	316.68	318.21	317.28	316.68	317.18	318.03	318.92	318.02	316.39	317.87	317.04	318.56	316.55	319.48	318.43	317.1	317.85	318.2	315.65	317.78	315.66	316.31	318.09	318.35	318.77	318.19	318.11	315.33	317.82	317.93	315.85	317.65	317.58	317.36	317.55	317.45	316.93	318.74	318.73	318.44	317	317.07
316.54	316.07	316.75	316.52	316.46	318.02	316.82	317.3	315.29	316.96	318.78	316.37	317.05	316.87	319.96	318.71	316.57	319.17	317.59	316.45	317.28	316.84	317.26	315.68	318.06	316.91	316.02	316.76	319.24	318.88	317.39	316.61	318.37	315.61	317.07	317.53	317.49	315.07	317.93	319.14	318.57	318.7	318.92	315.78	317.73	316.11	318.26	317.69	318	318.1
304.8	305.41	305.35	304.71	305.38	307.32	306.12	303.95	304.68	305.08	304.88	304.55	307.2	307.17	304.88	306.22	305.05	304.99	306.65	305.12	305.39	305.42	305.15	305.76	303.53	306.65	305.56	304.73	306.29	304.17	306.48	304.93	306.79	305.14	306.39	305.42	303.73	305.6	305.22	305.59	304.42	303.79	306.88	306.57	305.04	304.75	305.3	306.41	308.17	303.94
306.65	306.43	305.88	305.22	304.89	307.11	306.5	305.27	307.99	306.41	307.38	304.24	306.45	306.36	304.66	305.49	305.74	303.75	306.99	306.79	307.03	306.88	306.67	307.04	307.69	306.84	306.32	308.35	306.96	305.83	304.45	307.28	303.75	305.28	306.76	305.81	307.13	305.87	306.37	304.93	304.77	306.14	306.67	306.09	306.24	305.88	307.04	307.1	305.05	305.42
312.75	313.65	310.55	311.5	311.89	312.68	310.71	312.26	312.65	311.09	312.14	312.21	313.13	314.25	312.91	312.17	313.26	313.05	313.76	313.58	313.98	315.41	314.17	312.84	312.39	312.98	313.47	311.66	315.33	312.71	311.23	312.27	313.72	311.4	312.7	311.9	311.81	311.7	313.46	312.26	313.52	313.54	312.38	313.69	313.5	312.75	313.29	312.53	311.78	311.43
305.46	304.33	307.32	304.89	303.81	305.21	305.14	305.12	303.77	304.31	304.35	303.33	306.4	305.31	304.61	305.3	306.82	305.52	304.81	303.85	305.64	305.15	303.81	303.52	304.97	303.64	303.97	304.06	303.35	303.28	304.4	305.94	305.48	306.98	303.72	305.45	304.36	303.58	303.01	303.66	304.51	304.73	303.28	305.38	304.95	303.54	304.05	305.11	304.4	305.19
305.47	304.99	305.58	303.55	303.88	304.53	306.33	304.81	306.81	305.45	305.9	303.84	304.96	305.73	304.69	305.1	306.44	302.9	306.27	305.5	306.23	305.34	303.77	303.98	303.81	304.76	304.74	306.21	305.88	304.57	306.28	304.07	305.56	305.88	304.79	305.57	307.09	304.53	304.47	305.69	304.22	304.69	305.64	304.51	306.3	303.81	305.96	304.53	303.99	306.07
303.15	303.67	303.03	304	302.26	302.78	304.79	302.73	303.72	302.62	303.12	305.51	303.9	305.44	304.54	304.47	301.44	303.66	302.83	303.08	305.09	303.82	304.34	305.42	303.66	303.42	302.25	303.5	302.81	302.7	303.96	303.49	302.37	301.73	303.61	303.76	302.86	304.17	303.4	303.34	303.95	305.54	303.38	304.16	305.35	302.66	303.14	304.42	302.39	303.97
313.66	313.35	311.18	313.49	312.26	312.65	314.49	312.83	313.34	313.89	313.48	313.24	311.5	313.41	314.36	313	314.31	313.12	314.5	314.13	312.6	313.74	313.8	313.35	313.09	315.3	314.43	314.47	313.2	311.68	313.58	313.89	313.87	312.41	312.53	314.13	311.61	312.61	313.21	313	312.2	311.6	312.88	311.88	311.88	313.36	313.52	313.65	313.49	313.22
318.62	318.57	318.52	318.07	318.36	319.23	320.47	318.7	318.02	318.96	316.29	317.91	316.68	317.53	318.99	318.83	318.33	316.23	319.03	317.11	318.06	317.88	318.84	319.69	317.19	318.26	318.89	317.61	316.75	318.18	318.05	318.96	317.51	317.43	317.88	316.62	318.43	318	317.84	317.27	318.14	319.38	318.23	320.21	317.31	318.01	317.25	319.2	316.2	319.11
311.08	310.03	311.51	310.45	309.87	311.05	309.18	310.16	309.47	310.98	311.56	310.96	308.81	310.63	309.56	311.1	308.85	310.93	312.08	311.34	311.48	312.42	311.09	310.9	312.64	309.75	310.91	309.08	311.45	309.99	311.47	310.85	310.13	311.45	311.56	310.16	311.03	309.52	312.38	311.46	311.25	309.16	310.79	309.38	312.32	311.33	310.69	311.48	309.07	310.17
300.7	301.04	304.23	301.93	299.85	300.75	300.51	301.24	300.36	299.85	300.43	301.63	301.24	301.1	300.95	299.64	300.9	302.06	301.32	299.65	303.18	302.13	300.83	298.86	301.76	299.55	301.47	300.91	301.76	301.47	301.32	300.63	301.2	299.65	301.41	300.87	300.58	301.28	300.87	303.12	300.78	301.47	300.25	300.25	301.79	299.95	299.91	300.36	302.47	301.9
315.09	316.6	314.48	315.69	314.05	313.9	314.14	313.69	315.44	316.41	315.37	314.77	315.05	316.17	314.9	314.74	314.45	315.78	314.6	314.82	316.76	314.65	311.85	314.21	316.25	316.33	315.35	313.99	313.36	314.13	315.36	314.27	315.91	314.74	314.76	313.68	316.67	315	315.44	314.05	312.37	315.69	313.81	317.23	314.11	315.25	314.96	315.29	315.5	315.28
301.93	302.51	302.56	304.72	302.86	303.09	301.91	303.54	303.12	301.42	303.76	302.34	304.67	302.72	301.95	303.45	301.25	301.98	303.1	302.77	302.47	302.81	301.11	300.04	302.67	304.98	302.87	302.09	302.76	301.58	303.5	302.32	304.15	301.81	299.87	303.17	303.02	303.23	303.25	302.26	304.33	302.26	303.6	302.85	302.3	303.97	304.33	302.66	303	303.95
313.16	313.4	312.32	311.23	314.7	314.35	312.66	312.51	311.53	311.46	312.87	315.33	312.43	313.22	313.1	312.35	312.56	313.5	312.77	313.09	312.5	314.09	312.45	312.35	313.76	314.02	314.87	313	314.26	312.39	312.32	312.56	312.5	314.67	312.62	311.93	313.24	312.16	312.36	313.57	313.13	312.74	313.05	311.36	314	313.05	315.3	315.46	312.86	312.48
306.39	307.75	306.66	305.78	305.63	305.8	305.95	305.22	305.41	306.19	303.98	305.57	307	305.31	305.67	308.01	305.17	306.44	306.37	305.69	306.43	306.05	307.91	305.84	307.41	307.38	305.86	307.5	307.98	306.66	305.18	305.93	306.32	307.96	306.52	307.48	304.85	305.8	306.72	307.24	307.14	304.07	304.4	305.73	306.66	305.87	306.84	306.83	305.07	306.61
317.59	316.81	318.5	318.79	316.99	318.24	319.69	318.12	316.82	316.1	316.47	317.31	316.48	320.63	318.93	319.29	316.97	318.92	318.15	319.43	317.86	319.35	318.65	316.42	320.09	319.13	318.23	316.75	316.54	318.53	318.14	319.07	318.95	318.2	319.54	319.17	318.62	318.17	316.71	317.62	319.69	317.37	315.8	315.34	319.24	317.62	317.04	319.33	316.71	319.01
303.75	303.73	303.77	303.66	302.44	303.75	303.11	304.32	304.27	305.45	303.51	303.39	303.2	303.27	304.99	303.02	303.66	302.98	304.04	303.54	304.59	305.95	304.35	304.5	301.62	302.68	304.52	302.98	302.37	303.83	302.43	303.43	304.47	303.81	302.18	304.42	304	304.42	302.86	304.19	304.69	303.33	303.59	303.27	303.53	303.67	304.7	303.32	302.89	303.42
317.26	320.25	317.47	318.24	316.62	316.83	318.43	318.07	319.33	318.66	317.64	318.21	316.81	317.35	316.35	317.17	319.44	319.23	319.15	318.47	318.28	315.73	317.97	319.26	318.66	315.88	316.94	317.89	317.43	318.63	319.15	317.74	317.7	317.89	320.76	318.72	318.75	316.34	317.84	317.02	315.65	317.38	317.5	317.53	319.59	318.27	319.05	317.91	318.9	317.65
294.15	294.67	294.68	296.42	293.32	296.51	293.83	295.48	294.94	294.05	295.58	293.58	294.21	295.79	294.7	296.71	295.24	292.86	294.31	295.4	294.81	295.86	295	296.42	295.17	295.69	295.32	294.16	295.06	293.5	297.05	295.96	295.46	296.39	294.57	295.71	295.64	294.25	294.55	293.97	294.12	295.54	295.54	295.2	295.87	296.41	294.12	295.91	295.71	294.38
305.8	305.99	305.8	306.31	304.1	303.39	303.87	305.58	306.91	306.42	306.4	305.17	305.77	305.88	305.03	306.22	304.75	305.54	304.76	304.99	304.87	305.03	304.73	305.42	305.11	305.04	304.63	305.27	304.48	304.43	302.66	307.12	304.63	307	305.08	306.49	307.03	305.95	303.99	304.87	305.9	304.07	304.76	306.32	304.36	306.35	306.9	305.83	308.29	305.72
292.68	294.08	294.33	293.15	292.54	294.65	294.42	292.76	294.43	296.29	294	292.81	293.6	294.63	293.94	294.19	294.75	295	292.91	292	295.84	293.8	293.39	294.14	294.56	294.61	293.23	294.22	294.83	294.53	293.36	293.5	293.9	294.12	293.44	294.48	293.85	293.46	294.47	294.44	294.9	295.69	293.03	293.46	294.11	294.52	292.93	294.16	292.69	293.13
292.03	294.03	293.58	294.49	292.54	294.74	294.04	293.18	293.2	294.5	294.32	293.77	291.74	293.84	293.81	293.09	294.76	293.25	293.88	294.52	292.39	295.1	295.75	293.38	296.04	295.79	293.39	293.11	292.65	292.33	293.17	293.25	292.2	292.93	294.29	292.42	293.25	293.37	293.05	295.59	294.48	292.5	295.58	293.44	293	295.95	293.45	293.41	293.72	295.79
303.34	301.98	303.62	302.63	302.54	302.58	302.86	302.19	301.83	301.89	302.49	302.25	300.52	300.4	301.94	303.99	302.07	302.48	302.43	305.66	301.82	303.47	301.91	301.81	303.05	304.19	302.22	303.52	302.7	302.41	304.37	300.84	303.88	303.37	304.1	301.53	302.4	303.57	302.73	302.93	304.65	300.65	300.95	301.6	303.09	303.1	302.48	302.74	302.35	301.66
312.21	312.34	313.57	312.41	312.98	313.96	311.86	313.36	312.94	311.26	311.52	314.96	311.51	313.37	312.64	313.54	309.91	311.37	313.95	312.48	313.18	313.73	312.18	312.01	312.19	312.66	312.86	312.58	312.84	312.89	310.89	311.39	312	311.48	312.18	313.35	311.11	312.04	313.13	311.35	312.09	311.1	313.97	314.67	312.29	313.47	314.47	314.58	312.41	311.36
314.66	313.66	313.2	313.38	313.92	313.69	314.04	313.16	315.84	313.58	313.57	314.17	315.34	313.61	313.61	312.04	313.34	313.89	313.58	312.85	315.65	313.29	313.58	312.94	313.71	314.46	314.93	313.61	311.71	313.66	313.72	312.21	313.93	314.31	313.98	312.48	311.17	313.93	312.91	314.71	313.57	314.06	313	314.74	313.66	314.65	313.85	312.29	312.73	312.88
294.84	293.56	294.91	295.05	294.36	294.18	294.03	294.79	295.91	295.07	293.9	293.84	291.31	296.41	294.33	294.77	293.47	292.94	293.01	293.47	295.09	293.37	294.82	292.13	294.01	295.02	293.7	294.08	295.61	293.48	295.59	293.99	294.11	293.53	292.6	294.03	294.5	294.82	294.18	293.86	295.39	292.03	291.82	294.96	294.25	294.32	293.03	293.64	293.06	293.52
309.62	310.08	311.93	309.23	310.65	309.55	311.52	310.37	311.4	311.41	311.17	311.42	308.86	310.55	308.45	311.15	310.63	311.95	310.49	311.43	311.66	311.78	311.92	310.95	309.12	309.72	309.9	311.9	309.48	311.14	311.38	310.64	311.37	311.55	309.98	309.31	310.9	309.6	309.04	311.79	312.11	311.79	311.29	310.31	309.23	312.49	311.84	310.4	310.9	309.72
301.75	303.24	302.37	304.13	302.85	303.11	302.93	303.44	303.46	301.97	304.1	301.79	303.13	303.56	302.45	302.81	302.01	304.5	302.56	303.04	302.95	302.72	303.65	305.56	304	303.49	303.52	302.96	303.37	302.33	300.87	302.59	303.36	303.04	305.08	303.97	302.3	301.47	304.18	302.89	303.39	304.29	302.95	303.77	302.55	303.63	302.19	304.48	303.59	303.24
301.8	303.34	302.64	303.27	301.97	302.19	301.11	301.36	302.72	303.22	302.12	301.81	300.08	302.73	302.98	302.43	304.65	303.61	302.26	301.56	300.69	302.62	302.43	302.38	299.47	303.42	302.24	304.5	303.25	302.23	302.57	303.42	303.24	302.85	301.49	303.83	301.94	303.88	303.2	302.08	301.82	303.02	302.26	303.31	302.06	302.09	303.19	304.06	301.3	302.64
313.41	315.64	314.37	314.16	314.37	314.72	315.94	313.45	314.71	316.42	313.3	314.89	314.11	314.98	315.25	314.93	314.39	313.17	316.09	313.14	313.63	315.01	314.93	314.96	315.43	314.78	315.34	313.67	313.33	314.82	315.32	315.25	314.96	313.93	315.1	314.61	314.55	314.82	314.91	314.47	315.2	316.07	313.64	315.1	314.5	314.17	314.52	315.45	315.06	316.05
303.29	300.71	304.11	303.09	303.51	301.83	303.75	303.08	303.4	304.78	304.16	303.64	303.99	304.21	304.54	303.94	303.92	304.74	302.19	304.83	303.16	305.24	304.9	302.38	305	302.68	303.75	304	305.23	305.87	304.58	302.7	303.34	304.11	304.65	303.95	303	305.61	303.1	304.1	305.87	304.31	302.71	304.85	304.26	302.8	302.19	302.89	302.99	304.61
315.08	312.46	314.05	313.87	316.7	315.89	315.1	314.26	315.8	316.04	313.86	315.83	315.25	315.23	315.5	314.31	314.55	315.65	317.01	315.7	312.77	314.43	315.25	315.02	314.14	315.51	316.45	314.66	315.57	316.88	315.97	313.96	314.41	315.33	315.48	314.56	314.65	313.8	315.82	315.33	314.32	315.43	313.85	315.17	315.45	315.12	316.48	314.4	314.17	315.57
314.89	313.64	313.04	312.62	311.96	313	312.13	315.69	312.65	314.36	311.98	311.45	312.76	313.97	313.04	313.58	310.44	313.74	312.19	311.63	312.28	315.16	314.52	311.18	312.23	311.91	313.17	311.82	312.34	314.83	312.89	312.22	311.94	313.69	314	312.73	312.68	313.82	312.23	313.17	313.07	311.31	312.81	311.87	312	312.9	311.99	314.01	311.93	313.41
313.03	311.1	311.96	310.81	313.11	313.92	312.54	312.63	312.12	311.82	313.3	312.09	310.18	311.63	311.36	312.35	312.5	312.14	312.12	311.54	310.47	310.85	312.38	311.94	311.99	313.46	312.07	312.79	312.61	312.71	312.71	311.98	311.49	313.42	311.94	312.32	310.93	310.71	312.84	311.48	311.83	311.39	312.46	312.56	313.75	312.93	313.16	311.76	310.6	310.75
325.25	326.31	326.08	326.33	326.57	328.16	324.64	324.63	324.91	324.51	324.49	324.65	325.33	324.43	325.22	326.92	325.93	323.22	327.56	324.96	324.2	326.71	324.7	324.93	326.32	325.36	324.28	325.03	325.45	326.26	326	325.96	325.94	325.28	324.63	326.68	327.06	326.53	325.93	324.33	326.34	324.79	324.15	326.3	324.39	325.26	326.2	325.86	326.25	324.32
319.93	318.64	319.14	318.62	317.16	319.11	320.75	317.32	317.81	318.81	319.02	317.62	317.73	316.62	317.22	318.32	318.09	318.87	318.23	317.39	318.44	319.52	319.43	318.78	318.46	318.47	319.95	320.44	318.71	318.55	317.85	316.54	318.91	318.52	317.57	318.35	317.78	318.85	317.57	318.28	318.79	317.15	319.84	319.66	320.12	318.28	317.9	320.09	319.2	318.56
304.08	304.03	303.49	303.38	303.12	303.51	304.79	304.39	305.53	303.64	304.93	302.94	300.61	303.59	302.18	303.36	303.7	302.56	303.62	304.48	303.38	304.86	304.41	302.22	302.83	305.08	303.37	304.08	304.61	303.77	304.83	305.71	305.01	304.6	304.54	302.57	304.48	303.42	303.66	304.34	302.07	302.4	302.64	302.85	303.56	305.09	302.77	302.3	303.6	302.16
294.51	293.8	295	293.47	293.98	295.88	295.31	295.53	294.85	295.74	296.65	295.11	295.08	292.89	293.97	293.2	294.42	294.12	294.6	294.63	296.32	294.52	295.15	295.68	294.08	295.48	296.48	293.83	294.99	296.02	294.97	294.29	294.87	296.53	296.63	296.09	294.55	293.33	295.51	295.1	294.07	294.84	295.29	295.85	293.03	294.36	294.52	294.38	293.67	294.11
303.31	303.18	303.31	303.67	303.47	305.79	301.5	302.22	304.26	302.96	303.62	302.22	302.3	304.02	303.78	304.82	300.47	303.14	302.87	303.25	304.39	301.14	303.38	303.46	303.03	302.75	302.7	302.58	303.92	304.17	302.42	302.38	303.42	304.35	304.09	303.93	303.26	304	303.78	303.82	304.95	302.34	304.67	303.8	302.58	304.59	305.05	303.44	302.49	304.48
315.55	314.52	314.4	314.98	313.02	315.18	315.8	313.8	314.42	315.08	315.13	315.62	314.28	314.5	314.93	314.63	316.7	316.07	316.37	314.66	317.61	315.25	314.05	314.65	315.49	317.68	314.33	315.05	313.58	314.91	315.04	316.21	314.37	314.38	314.48	315.64	314.79	315.21	314.14	313.29	316.51	314.83	315.21	313.4	316.15	316.68	312.64	315.96	316.01	315.26
307.97	305.4	307.92	306.74	307.61	306.66	308.66	307.95	306.91	308.64	308.72	308.12	309.35	307.39	306.35	306.51	307.66	306.75	306.84	305.55	307.48	308.5	307.38	308.89	307.02	307.87	306.83	306.63	307.36	307.32	305.4	308.72	306.63	307.1	305.92	307.91	308.62	307.93	307.11	307.88	306.56	307.43	306.62	307.57	308.31	307.52	308.01	308.19	306.84	308.22
313.55	312.99	310.69	312.67	312.7	313.71	310.91	312.49	310.87	311.88	312.16	310.26	311.18	311.83	312.43	312.33	312.15	312.66	313.35	311.97	313.72	313.09	312.48	312.69	312.65	310.74	312.2	312.95	314.41	313.86	313.58	311.83	312.05	312.9	310.7	311.11	312.43	313.44	314.2	312.84	313.91	312.45	314.27	312.85	311.96	312.42	310.83	312.08	311.85	313.04
299.32	299.59	301.17	301.47	299.39	299.93	299.41	299.34	299.01	300.75	300.21	299.54	299.97	298.79	302.11	302.27	298.1	300.37	300.8	298.65	299.26	299.03	299.4	299.83	301.41	299.93	301.64	300.77	300.51	298.7	299.19	299.03	299.56	298.83	299.07	298.49	299.21	298.81	301.75	302.8	301.04	297.45	299.46	299.34	299.43	299.99	301.25	300.21	300.79	301.12
315.07	312.44	313.47	312.53	310.87	311.74	313.19	314.94	313.71	314.45	312.32	313.51	313.44	314.07	314.11	313.66	313.74	314.39	312.05	312.83	314.63	312.24	312.1	314.26	313.11	313.4	313.94	313.82	311.88	313.66	313.5	313.92	314.93	312.55	310.42	314.73	313.48	315.59	313.13	313.47	312.21	312.59	314.52	313.95	313.27	311.34	312.26	313.41	314.65	313.84
323.31	324.5	325.91	323.73	326.22	323.44	323.03	325.53	324.33	324.8	324.96	325.92	327.02	323.82	323.78	324.37	324.72	322.39	322.61	323.71	325.56	325.09	323.45	324.61	322.95	324.67	325.36	324.13	324.77	323.32	324.45	323.83	325.31	324.85	323.58	325.39	324.33	324.35	324.59	323.2	325.18	325.01	324.82	324.81	323.45	323.04	324.34	325.5	324.95	323.25
312.45	310.09	312.62	310.2	310.5	311.21	310.22	313.35	310.69	312.14	311.78	310.03	310.5	313.24	311.3	310.87	311.01	310.33	311.44	312.56	311.7	312.12	312.7	310.99	311.34	310.44	310.14	310.98	312.61	310.86	310.53	311.99	310.59	310.7	313.78	313.36	312.8	311.34	311.11	311.28	310.74	313.23	311.64	311.73	312.94	311.09	314	312.71	311.17	313.42
304.64	302.44	303.56	304.04	303.35	304.39	303.24	303.23	303.75	304.81	302.45	303.83	303.51	302.19	302.29	303.37	302.89	306.44	303.46	304.56	303.86	302.01	304.77	303.16	304.26	302.68	302.51	302.42	303.75	302.11	302.99	304.56	303.04	303.75	304.5	304.8	302.57	303.16	302.78	301.61	302.55	303	302.13	304.41	303.29	303.91	304.72	302.1	303.46	303.78
305.57	306.65	305.85	305.21	305.12	306.36	306.75	305.56	306.31	305.36	306.33	305.89	306.78	306.06	306.32	305.68	306.13	305.85	305.36	305.7	305.2	309.52	305.59	306.15	306.59	306.88	305.88	306.07	306.48	306.46	305.33	304.98	305.73	305.54	307.25	306.16	306.71	303.54	306.2	305.94	305.16	306.94	306.71	304.17	305.71	304.42	304.53	305.3	306.4	306.98
313.17	315.75	314.99	313.93	314.31	314.16	315.11	313.49	314.25	313.75	314.61	314.07	313.99	314.86	314.12	314	315.19	313.71	313.21	314.23	314.61	313.31	313.94	314.39	314.85	313.89	314.41	313.87	313.82	314.3	314.71	313.28	315.2	314.56	314.34	312.62	312.92	313.79	312.19	314.08	313.12	315.09	313.66	312.89	312.91	312.93	314.79	312.99	314.25	315.41
303.42	303.67	305.04	303.38	302.82	306.22	304.2	305.46	306.4	305.87	305.45	306.36	304.15	304.92	305.3	303.99	306.02	304.79	303.41	305.45	303.64	305.1	304.33	304.46	305.26	304.02	303.81	303.7	304.54	304.37	304.06	303.97	303.8	303.94	303.71	304.46	305.02	303.94	305.04	303.17	305.41	304.32	305.62	303.85	303.43	305	304.19	306.47	304.73	304.71
317.86	317.4	318.32	317.81	316.71	315.74	315.88	317.58	316.28	316.33	316.13	318.47	315.95	315.96	316.64	317.21	316.01	317.34	315.78	317.93	319.35	316.27	319.03	317.9	317.99	317.76	318.11	316.54	317.16	318.31	316.42	316.7	317.02	316.67	316.88	317.49	316.3	317.92	315.68	317.23	316.24	317.09	317.19	317.6	316.27	316.27	318.71	318.01	317.67	317.27
302.91	302.84	301.17	303.43	301.43	301.09	302.76	300.7	298.88	301.35	302.97	302.37	303.19	302.5	301.86	301.82	303.84	302.97	302.34	300.86	303.32	302.36	303.72	302.37	302.63	301.52	301.92	303.09	300.81	304.58	300.83	303.18	301.78	301.73	302.18	301.43	301.46	302.33	303.31	302.02	301.28	302.02	301.79	301.79	301.31	303.65	302.37	299.22	302.16	301.1
312.39	312.35	310.68	313.76	311.1	313.51	312.25	313.44	312.59	312.52	312.85	313.22	311.79	313.98	311.48	312.9	313.85	311.38	311.35	313.11	312.78	313.57	312.44	313.59	313.77	309.93	313.15	313.07	314.48	312.04	313.74	314.69	311.84	312.7	311.41	312.85	313.47	312.65	314.34	311.25	313.75	311.99	312.73	313.37	312.98	313.28	313.29	312.78	312.64	314.48
326.95	326.49	325.94	326.94	328.62	327.2	326.1	327.46	327.45	327.59	329.47	327.69	326.11	327.02	326.37	328.06	327.19	327.86	327.84	327.14	326.39	326.42	329.42	326.84	327.78	326.8	329.59	328.24	328.68	327.52	327.06	326.18	327.83	329.06	329.57	327.16	328.17	328.34	327.75	327.21	326.9	329.11	328.01	327.3	327.1	328.28	327.2	329.4	325.46	327.9
302.78	304.29	304.97	304.67	302.8	304.49	304.29	305.19	305.63	305.8	303.96	305.56	304.72	305.14	303.79	304.31	304.41	304.53	305.31	304.09	305.27	305.41	305.74	305.45	305.15	304.78	304.56	304.91	303.28	303.07	304.94	306.7	304.25	305.39	304.41	305.93	304.31	306.51	303.08	306.44	304.01	303.79	303.5	304.89	304.67	304.34	304.06	304.81	305.01	303.97
313.03	315.24	311.83	314.09	314.99	313.71	314.74	315.21	314.04	316.77	315.78	314.41	313.37	313.64	313.79	314.33	313.69	314.31	313.43	312.82	314.63	314.13	312.42	312.41	313.49	314.81	313.2	312.96	314.52	312.52	314.07	312.98	314.53	313.22	313.42	313.28	314.53	315.34	314.28	313.81	315.33	311.99	314.41	313.04	313.06	314.21	315.55	314.64	314.32	313.08
303.43	304.25	303.98	303.74	302.42	304.58	303.54	301.69	302.48	302.87	302.13	302.97	305.1	301.5	302.31	303.05	304.39	303.72	304.49	302.99	303.72	302.15	305.95	302.6	301.89	303.55	303.02	304.07	303.22	302.58	304.29	302.39	302.2	303.97	304.28	303.67	301.64	304.3	302.79	304.37	304.19	303.88	303.73	302.49	303	301.77	304.06	304.23	302.15	304.41
298.94	301.02	299.23	300.36	300.15	299.64	299.91	300.83	299.9	300.34	299.66	299.71	299.6	300.04	300.7	298.9	301.43	301.29	297.58	300.54	300.62	300.25	299.18	300.13	301.36	299.24	300.73	298.6	301.27	298.74	298.42	298.82	300.08	300.55	300	300.82	299.57	298.73	300.06	301.69	300.38	299.89	301.35	301.16	301.16	299.77	300.76	298.87	300.4	301
304.14	306.16	304.53	306.7	303.73	305.59	303.01	304.85	305.07	302.93	304.05	304.24	303.85	305.67	304.54	305.31	305.53	305.69	305.87	304	306.58	306.19	305.99	305.94	305.81	303.82	305.97	305.46	304.43	305.87	305.56	304.43	306.51	306.65	305.63	305.95	306.03	303.76	306.6	305.81	304.82	304.61	304.38	304.9	305.17	304.82	304.98	305.39	304.43	305.84
325.19	326.33	324.61	326.66	326.48	326.45	326.47	325.09	323.28	323.7	324.92	324.54	324.06	325.62	324.54	325.08	323.29	326.04	326.92	326.66	323.32	324.6	326.39	325.86	325.62	325.25	324.68	325.24	327.3	322.61	324.88	324.34	325.79	327.48	326.14	324.31	326.01	327.27	326.46	325.69	325.63	325.78	325.7	325.46	325.77	326.14	326.59	325.48	325.64	326.8
306.55	308.53	305.61	306.93	307.25	307.03	305.74	307.34	306.66	307.82	306.87	307.52	306.59	306.15	306.15	305.26	306.84	305.4	306.11	306.08	306.5	304.13	306.22	308.25	306.41	307.24	305.29	307.6	308.02	307.14	307.91	305.81	304.74	306.16	307.74	306.78	306.08	305.59	304.77	305.76	304.39	306.26	307.75	305.13	307.29	305.73	307.54	309.11	307.76	304.41
303.38	302.36	305.22	303.76	304.51	303.16	302.66	303.78	304.37	303.94	303.21	302.55	303.99	305.64	302	301.64	304.49	301.96	302.55	303.54	304.41	304.33	302.67	305.74	304.44	303.57	303.86	303.18	303.97	303.71	304.51	304.24	303.21	303.77	304.09	302.53	303.34	304.36	302.06	303.05	302.68	303.92	302.95	303.31	303.3	303.2	303.9	304.09	303.91	304.41
314.68	312.01	313.01	311.75	315.6	315.63	312.72	312.84	312.44	312.87	313.11	314.76	312.93	313.42	311.33	313.74	313.5	313.66	314.92	313.92	312.02	313.15	313.71	313.03	312.95	311.94	312.73	313.76	313.01	313.69	313.53	311.95	313.82	313.58	312.75	312.54	313.97	313.48	311.86	311.38	312.66	313.58	311.39	312.78	312.31	312.1	312.68	312.57	315.46	313.89
317.36	317.21	317.34	319.07	318.27	320.67	318.31	318.15	317.56	317.57	316.63	317.41	318.89	318.34	318.36	316.95	318.32	317.2	318.47	318.85	317.21	317.76	317.43	317.67	317.01	318.53	317.27	319.19	318.65	317.21	318.11	317.97	316.49	318.13	317.32	317.8	319.09	318.74	318.49	318.45	318.86	318	316.55	318.16	317.44	317.86	316.58	317.43	318.01	318.9
308.59	307.98	310.1	306.76	307.05	307.58	309.09	306.66	305.49	308.38	305.44	306.3	308.37	306.74	306.96	307.04	307.59	308.38	305.86	306.31	306.85	307.33	306.55	309.02	305.55	308.49	307.58	307.83	306.54	308	307.31	307.85	306.66	307.52	307.17	306.69	306.58	306.67	307.14	309.11	308.3	306.52	307.06	306.99	308.8	306.79	306.7	308.41	308.08	307.95
312.32	310.68	311.66	311.38	310.46	310.92	310.96	310.9	311.43	312.27	310.93	310.53	311.38	310.17	308.01	310.53	310.44	309.75	310.08	310.88	310.54	310.42	311.73	311.64	311.91	308.55	312.38	310.69	312.16	313.54	311.37	308.93	311.44	311.06	308.91	311.44	309.77	310.24	310.37	310.8	311.97	309.49	310.04	311.88	309.77	310.14	310.29	310.35	309.77	311.69
293.88	294.1	294.51	294.69	293.52	292.9	293.35	294.48	294.46	292.13	293.45	293.03	295.19	293.57	292.91	293.68	293.32	296.45	292.7	293.77	295.99	293.21	293.96	295.16	294.23	294.12	294.95	292.15	294.95	293.32	291.96	293.62	293.25	294.59	294.93	294.8	294.63	292.71	293.39	294.61	292.96	293.12	293.61	295.38	295.66	294.24	295.51	294.2	294.11	294.25
328.54	328.28	328.55	327.77	329.26	328.36	328.2	328.95	329.73	331.43	328.56	329.77	328.43	327.06	327.89	328.99	329.35	329.67	329.35	327.65	328.53	330.22	328.82	326.87	328.5	328.67	326.87	327.69	328.01	328.86	327.58	328.98	329.12	329.32	327.12	329.94	326.75	327.75	328.53	329	328.05	327.54	329.51	330.38	328.94	328.11	328.1	327.29	327.5	329.12
302.92	303.74	305.43	306.95	304.83	305.16	303.57	303.37	306.5	303.59	303.62	305.26	304.01	304.63	305.22	305.46	304.09	306.07	303.64	304.6	305.32	305.84	304.84	305.35	305.03	305.66	303.59	305.07	305.87	304.25	304.18	303.63	304.13	302.78	303.65	303.6	305.75	303.77	303.52	303.08	306.07	305.03	304.98	305.86	303.96	306.95	305.24	303.57	304.72	304.3
315.19	316.9	316.29	316	314.24	317.3	315.75	315.95	316.09	317.23	317.42	315.41	315.79	316.4	314.93	315.88	314.99	315.24	315.07	316.9	317.28	314.64	315.62	315.59	314.16	316.49	314.89	314.98	316.04	315.39	315.72	317.52	315.51	315.62	315.27	315.11	313.86	315.93	315.81	315.23	315.5	314.75	313.65	315.33	315.95	315.22	315.85	315.09	316.8	316.36
305.28	305.02	307.13	305.69	307.03	307.94	305.21	306.97	307.04	306.85	304.11	305.3	303.88	306.16	304.64	305.49	305.5	304.03	305.13	306.62	304.65	306.08	306.17	304.83	304.37	304.91	304.67	305.85	307.42	304.54	306.53	305.3	306.01	303.74	306.3	306.02	307.03	306.64	305.46	305.99	306.6	305.61	304.61	304.99	304.73	307.15	304.89	305.37	306.47	305.67
305.25	305.1	304.89	304.11	304.7	305.39	305.73	306.46	303.6	305.43	304.36	305.41	305.14	305.66	304.52	306.15	306.92	304.92	304.98	305.48	304.51	304.8	304.55	305.31	304.51	304.65	306.15	307.21	304.96	306.56	307.52	304.37	307.64	305.38	304.02	305.76	306.68	306.47	304.44	303.78	304.83	307.05	306.39	306.18	301.98	304.65	306.51	307.86	305.25	305.49
301.89	300.92	301.41	301.98	300.23	302	299.98	300.43	302.28	301.21	301.73	300.84	301.35	301.64	301.64	300.87	298.9	301.05	301.21	301.2	300.43	300.87	299.29	302.16	301.04	301.31	299.74	301.41	301.37	300.94	301.06	302.02	301.7	302.06	302.33	300.52	302.76	300.24	302.02	300.89	301.5	301.09	301.39	300.75	300.82	300.71	300.4	300.91	303.09	300.9
297.57	297.46	295.93	298.43	295.67	295.24	298.65	297.43	297.94	296.89	297.18	297.48	294.49	298.27	297.2	297.65	296.97	297.4	296.69	297.13	296.9	297.01	297.32	296.64	296.97	296.26	297.82	295.07	298.13	296.26	296.33	295.63	298.28	295.58	297.9	295.8	298.84	298.89	296.33	296.59	297.25	297.18	296.85	297.03	295.53	295.77	296.68	298.16	297.2	296.92
312.61	315.71	314.31	313.87	313.92	313.53	316.2	314.98	314.5	316.31	314.76	314.24	312.04	316.73	314.72	314.84	314.51	313.66	313.33	316.12	313.96	315.2	315.45	316.31	315.01	314.65	315.12	314.76	315.75	311.51	314.15	315.37	314.88	315.28	316.25	315.01	313.53	314.35	314.36	314.77	314.32	316.02	315.38	316.82	315.1	314.18	315.43	314.14	313.42	315.27
303.45	304.04	306.51	304.86	303.65	303.89	304.65	303.86	303.78	305.45	304.78	307.05	305.42	302.36	305.37	303.77	304.04	302.82	303.68	303.65	302.44	304.14	303.95	304.68	304.38	304.48	305.04	304.77	303.56	305.2	302.58	305.46	305.36	307.06	303.75	304.58	304.98	304.58	305.62	303.93	304.64	303.1	305.43	305.67	304.21	303.39	305.33	305.26	305.03	306.83
313.74	312.45	313.6	313.24	313.32	314.06	311.4	314.06	313.11	313.95	312.62	313.65	314.24	312.32	313.76	312.31	311.33	313.56	312.69	314.82	313.91	313.89	314.31	311.67	313.59	313.82	312.93	312.21	312.28	312.89	312.86	313.56	311.93	312.31	314.45	312.5	314.53	312.71	313.66	313.81	314.14	311.29	312.43	314.88	312.62	311.59	313.1	314.54	313.5	312.83
316.66	315.84	316.2	316.59	315.71	316.52	317.53	316.76	317.67	316.55	316.18	318.54	317.24	317.75	315.94	317.94	318.42	316.6	318.81	317.27	316.46	316.48	314.89	315.89	317.71	316.07	315.8	318.84	319.88	316.76	318.52	317.83	317.01	318.11	316.73	317.21	317.49	317.9	318.02	317.74	317.11	316.34	315.9	318.19	318.34	318.53	318.29	315.78	318.57	318.83
319.08	316.34	318.34	318.48	315.8	315.82	318.37	316.95	318.86	317.65	316.95	317.86	317.2	317.25	317.95	318.19	317.88	317.55	317.9	316.85	315.14	318.45	316.31	317.58	317.22	317.5	318.26	317.67	317.08	317.11	317.49	317.42	317.18	317.73	316.7	317.16	316.78	315.1	316.45	317.63	316.46	317.58	316.86	315.97	316.99	318.34	317.4	318.13	319.29	318.91
300.66	300.94	301.81	301.58	301.62	301.77	301.91	300.66	300.77	301.88	302.92	301.59	300.16	300.64	300.85	299.29	301.52	298.24	301.32	300.67	301.45	300.71	300.98	299.95	301	300.21	303.29	300.48	300.39	300.91	301.4	300.5	301.39	300.49	302.06	301.78	300.79	301.23	301.51	300.83	300.29	300.93	301.36	300.31	300.82	300.67	299.1	301.08	302.26	302.1
313.09	313	311.91	311.95	312.27	312.36	313.7	312.94	313.79	312.76	315.42	312.4	314.84	311.47	312.03	312.39	312.83	314.26	313.36	314.02	313.46	313.73	312.99	312.2	311.22	314.19	314.83	313.18	312.83	314.54	314.01	313.23	313.96	312.56	313.68	313.03	312.7	313.01	313.94	312.89	314.19	314.69	313.06	311.65	312.99	312.26	311.67	313.12	312.46	311.93
303.94	303.93	303.25	303.55	303.75	303.48	303.21	304.08	303.24	303.96	305	303.21	304.34	303.29	303.68	304.58	303.98	304.78	303.78	301.27	303.07	302.8	304.51	302.11	304.36	303.54	305.98	304.56	305.06	304.07	304.92	302.87	304.41	303.01	303.32	303.19	304.15	303.19	303.83	303.93	303.78	306.18	303.88	303.41	302.07	304.08	303.14	303.13	304.9	303.29
312.14	312.52	312.41	313.84	313.8	312.44	312.67	312.37	312.58	312.88	314.07	312.48	314.42	312.65	313.18	312.76	313.07	312.32	311.69	313.18	313.55	313.21	314.76	313.55	314.15	313.06	314.77	311.81	312.64	312.31	313.24	312.6	312.47	312.98	314.41	313.09	315.87	313.29	314.7	312.48	313	314.42	312.29	314.57	313.5	313.39	312.8	313.75	310.95	312.59
294.88	295.88	294.61	295.29	293.6	294.19	294.76	293.47	295.51	293.79	295.59	293.5	295.21	295.05	294.1	294.06	294.99	292.52	295.56	293.92	296.41	296.06	294.83	294.95	296.88	293.21	293.86	293.99	295.27	293.87	296.32	296.13	294.41	293.61	295.64	296.04	295.1	295.55	294.45	295.19	296.1	294.46	294.99	294.98	296.99	294.45	294.76	296	295.51	292.85
314.85	313.69	313.66	312.7	313.17	313.65	313.11	314.31	314.16	312.72	314.84	312.93	314.8	315.51	314.98	316.58	313.99	313.2	311.19	313.97	314.46	313.81	312.88	316.48	311.96	314.07	313.52	313.47	313.74	313.5	313.8	313.12	314.85	313.17	314.12	315.63	312.23	313.64	313.53	314.92	314.59	312.91	315.22	314.25	312.49	314.34	314.62	314.17	314.5	315.96
313.41	312.98	314.71	313.43	314.15	314.61	313.55	313.52	315.39	313.04	313.82	313.65	314.1	314.46	315.35	313.05	313.83	314.69	313.64	314.07	314.06	314.3	313.2	313.29	316.19	313.69	313.49	314.93	314.69	315.15	313.27	314.06	313.91	314.21	314.03	313.22	313.7	314.29	316.21	313.96	313.61	314.7	315.01	314.45	314.27	313	314.21	312.17	313.67	315.88
302.19	303.82	304.44	303.59	304.22	304.02	303.73	304.69	304.02	304.04	304.87	303.75	302.44	305.13	304.73	304.49	304.84	305.58	305.22	302.94	305.55	305.58	304.61	303.8	303.5	303.38	305.01	303.7	303.68	302.84	301.56	305.54	303.6	304.13	305.07	304.74	304.67	303.85	303.44	304.69	305.34	304.56	305.33	305.96	302.91	305.28	303.61	304.25	301.23	303.39
293.94	297.98	295.7	297.82	296.1	296.59	299.52	296.97	296.83	295.63	297	296.93	296.76	296.69	299.36	296.28	297.49	297.69	297.85	297.05	297.92	298.6	296.85	296.15	296.91	295.73	297.5	295.98	296.85	296.25	296.37	296.71	297.91	296.89	295.79	296.49	297.1	298.22	296.49	297.88	297.56	299.11	293.96	296.64	297.8	296.92	297.77	295.8	295.02	295.89
303.39	304.08	303.17	303.28	303.97	302.37	303.15	304.12	304.31	303.14	303.83	303.98	305.1	304.19	302.58	303.15	305	303.21	302.85	304.2	301.89	302.49	303.95	302.98	304.24	302.73	303.57	303.48	302.32	304.01	305.01	304.1	302.31	304.04	304.17	302.85	303.59	302.25	304.5	306	302.9	304.12	303.88	303.89	304.35	303.52	302.83	303.19	301.4	302.16
303.14	304.28	303.5	303.66	302.06	303.88	302.58	302.07	303.23	303.06	302.56	302.9	302.95	302.84	303.7	301.97	304.09	302.66	301.12	302.79	302.85	302.7	303.8	304.33	303.94	302.82	304.56	303.07	303.03	302.06	301.95	302	302.85	301.46	302.64	301.98	303	301.73	302.41	303.4	302.59	304.92	303.98	303	300.43	302.91	303.52	302.68	302.11	302.67
302.03	302.15	303.14	302.37	303.09	303.59	303.51	301.84	303.8	301.47	303.15	303.77	301.25	301.53	301.85	301.89	303.27	302.13	301.98	300.63	303.08	303.14	302.53	302.75	302.44	302.84	302.5	301.29	300.81	302.28	301.38	300.87	301.97	301.56	303.04	302.73	303.25	303.46	302.77	302.48	303.53	302.62	303.66	302.59	301.24	302.11	302.59	302.61	303.43	302.89
308.58	309.17	308	308.29	308.06	308.21	309.47	309.16	309.47	308.84	308.99	307.51	307.6	309.31	309.09	309.46	309.35	309.49	309.77	309.27	309.4	309.7	308.41	307.02	307.53	308.45	310.31	308.57	309.82	310.12	309.29	309.55	309.01	307.38	309.41	308.06	307.92	310.09	308.21	309.32	307.25	308.21	308	309.83	308.7	309.72	308.21	307.1	310	308.45
303.7	305.9	307.1	304.98	306.89	305.72	305.5	307.31	306.26	304.98	305.46	306.36	307.05	305.29	306.5	305.37	306.43	304.9	305.46	307.47	305.22	306.02	306.75	306.48	304.12	304.51	305.2	305.56	305.21	303.98	305.72	306.2	306.04	306.19	305.93	307.36	304.37	305.4	306.07	306	303.75	304.42	307.29	305.9	304.47	306.76	305.1	306.17	305.81	305.11
327.2	327.72	327.98	327.43	327.04	327.75	328.05	327.09	328.01	326.55	326.81	325.46	327.98	325.33	325.38	327.04	328.23	326.45	326.59	327.25	327.34	327.13	326.75	327.85	327.24	327.33	327.64	327.64	326.16	326.08	326.01	328.63	328.54	326.49	327.26	328.9	327.13	325.84	326.39	327.88	326.19	327.61	326.85	325.65	326.43	327.32	324.07	327.03	327.13	326.62
293.71	293.81	295.79	294.98	295.58	296.79	292.95	294.84	297.53	293.25	296.31	295.71	295.06	295.12	292.11	297.25	296.59	295.73	293.3	296.03	293.88	295.43	297.27	295.67	296.71	295.8	292.97	294.93	294.79	294.69	295.43	293.92	292.55	293.52	293.46	295.52	294.87	295.95	295.71	294.26	293.94	294.49	295.58	294.74	296.48	296.12	294.35	293.2	294.38	295.78
307.59	305.47	304.57	304.8	304.75	307.79	305.57	305.04	304.7	304.67	304.08	304.62	306.96	303.56	305.96	304.21	304.21	304.37	306.01	305.8	305.06	303.98	303.62	306.65	305.56	304.07	307.16	305.83	305.54	306.69	305.48	305.54	306.48	305.45	304.94	305.41	305.93	305.98	303.23	306.54	304.25	304.88	304.58	305.08	304.55	306.94	306.83	305.03	305.81	304.87
315.76	312.99	313.98	313.58	314.53	313.45	313.27	313.33	314.3	312.15	312.67	312.49	313.39	313.68	313.44	316.39	313.1	314.94	312.27	315.45	314.11	314.12	314.35	314.4	313.43	315.04	312.48	314.22	313.77	312.99	312.03	312.25	313.35	313.82	313.56	311.4	313.95	312.49	313.85	312.88	313.84	315.9	315.58	314.49	314.38	312.27	314.2	313.96	313.39	315.29
305.09	306.69	303.56	305.78	303.55	306.17	305.09	305.16	305.32	305.85	306.01	306.76	304.48	304.53	305.37	305.16	306.61	305.07	303.25	305.65	305.18	306.33	303.97	306.34	305.89	305.09	306.4	306.1	304.21	304.13	302.89	304.53	306.89	307.21	304.87	306.44	306.06	305.78	304.55	306.13	304.42	305.97	304.75	307.76	305.02	304.73	304.61	305.37	306.27	303.96
310.4	311.43	310.79	310.57	312.03	311.1	309.12	312.4	309.47	309.77	311.29	310.32	313.78	310.61	311.33	310.1	310.35	311.43	309.64	311.52	310.42	309.96	312.1	310.25	310.33	310.74	310.15	312.11	311.04	310.02	310.66	311.02	312.15	310.37	311.36	310.69	311.53	310.31	311.71	311.66	310.99	310.24	311.15	309.39	311.69	309.92	311.69	308.38	312.59	310.24
313.21	313.33	311.71	311.93	313.46	312.9	312.19	312.09	313.72	312.9	312.43	312.82	312.95	312.8	312.9	313.17	313.12	312.09	311.79	312.75	311.94	313.25	310.34	312.4	311.59	313.34	313.74	313.65	312.19	311.87	311.79	311.6	312.08	311.71	311.14	310.34	313.85	311.94	313.48	310.51	311.48	312.46	312.26	312.12	312.86	313.42	311.75	313.67	309.94	311.77
300.31	300.39	301.55	300.58	302.14	301.58	299.64	299.94	301.2	300.22	301.45	301.84	302.91	299.51	301.66	301.57	301.03	300.93	301.28	302.51	300.27	302.04	300.97	301.91	300.61	300.08	300.48	300.87	300.64	301.97	301.02	299.86	302.12	301.36	300.31	299.28	302.45	301.18	301.99	299.91	299.55	301.35	301.21	300.16	301.15	299.58	301.79	299.35	299.84	301.79
302.14	302.73	302.26	302.78	303.16	304.9	303.63	303.94	302.26	302.66	303.45	301.83	303.25	303.81	302.04	302.55	302.8	301.27	301.92	303.91	303.77	304.27	301.93	303.34	302.7	303.17	303.17	302.4	301.87	304.48	301.03	302.5	301.92	302.27	301.71	304.18	304.13	303.92	303.08	303.36	302.44	301.37	304.15	302.93	301.61	303.22	303.27	302.1	302.65	302.86
306.55	304.62	304.14	305.14	306.72	304.72	304.99	304.25	303.56	301.64	302.97	304.52	303.16	305.35	303.16	304.35	305.81	304.91	304.74	303.96	304.35	302.46	304.15	304.7	304.04	304.8	304.65	304.88	304.27	303.47	304.47	303.82	303.61	302.95	303.99	304.13	302.33	304.28	306.63	301.76	304.84	303.01	304.56	303.83	305.79	303.91	303.85	303.69	306.47	304.36
307.15	307.16	307.07	307.11	307.99	307.98	307.69	307.43	306.51	306.61	306.35	307.07	307.71	307.46	306.14	307.34	308.08	307.16	309.28	306.53	307.28	308.86	308.11	307.37	307.84	306.98	308	308.1	306.59	308.94	308.73	307.45	307.88	306.64	307.24	306.57	307.07	306.93	307.01	309.42	306.7	306.92	305.94	308.96	306.18	308.5	309.17	306.4	306.01	306
315.96	317.05	315.64	315.16	315.81	316.25	315.66	314.6	315.94	314.96	316.16	316.88	316.33	313.36	315.14	316.73	315.52	315.05	315.25	315.24	315.82	315.24	315.54	317.34	316.42	318.47	317.62	315.67	316.57	315.26	316.76	318.29	315.94	314.66	314.98	315.97	315.13	316.12	316.6	315.32	317.34	314.46	315.13	315.86	316.28	318.18	314.64	316.69	316.75	314.74
304.72	304.5	304.01	304.17	305.98	304.73	305.45	306.02	304.28	305.99	305.79	304.29	305.75	305.17	305.28	305.47	303.88	303.95	303.22	304.79	302.98	303.78	304.83	306.24	302.99	305.95	304.4	305.28	304.5	303.83	303.88	305.6	304.44	304.07	304.83	304.39	306.13	305.18	304.37	304.71	306.15	305.34	305.34	305.98	304.16	304.57	304.55	303.77	306.16	305.72
303.14	305.43	304.5	303.88	304.88	304.75	303.74	304.8	303.78	305.18	304.14	304.36	304.55	304.15	303.43	304.15	304.47	305.06	305.7	303.61	305.22	304.17	303.73	302.7	304.83	303.06	304.53	304.18	303.36	303.92	303.85	304.77	303.88	304.57	304.78	304.66	306.99	304.16	303.9	301.92	304.47	302.92	303.42	304.68	303.93	305.53	303.84	303.08	305.57	303.15
313.02	312.8	312.84	312.77	313.73	312.6	312.5	311.16	311.48	313.11	312.73	313.76	311.05	314.95	312.95	312.14	313.55	311.93	313.87	310.99	312.3	312.41	312.04	312.02	313.99	314.26	312.38	310.52	312.51	311.18	313.62	312.15	313.42	314.03	313.01	313.23	312.46	312.82	313.29	311.19	313.45	314.38	313.23	311.85	311.36	313.36	314.62	311.84	311.81	311.64
311.24	311.04	311.79	310.95	310.37	309.59	309.17	309.57	309.47	309.54	308.38	309.12	311.16	309.39	310.5	309.46	308.48	309.51	309.13	311.92	308.81	309.21	310.58	308.74	310.81	308.3	311.06	310.05	309.48	309.73	310.03	309.32	310.26	311.34	310.06	310.24	310.34	310.51	310.97	309.65	309.29	310.17	309.91	308.37	311.57	309.87	309.75	311.25	310.19	310.02
313.11	312.43	313.62	312.47	311.77	313.38	312.88	311.48	313	313.68	312.14	311.53	313.42	312.42	313.44	312.5	312.02	312.76	311.76	311.01	311.2	312.02	312.32	313.57	310.85	314.33	312.56	311.58	314	311.82	309.93	312.9	311.4	312.95	312.15	310.44	313.55	312.36	313.1	312.41	312.26	312.48	313.1	311.42	312.7	310.44	312.43	312.76	311.12	312.09
316.9	317.72	318.42	318.7	317.93	320.73	319.35	317.4	316.32	317.89	318.58	318.63	318.97	320.09	317.93	318.28	318.08	318.63	317.87	317.47	318.32	319.23	318.08	318.29	316.71	318.78	318.18	317.34	318.64	317.9	318.9	317.03	318.05	317.31	317.98	315.84	317.08	318.84	318.18	319.54	318.87	318.48	319.39	318.06	317.95	317.7	316.74	317.15	318.78	319.61
317.58	319.45	319.03	319.27	316.77	316.82	316.53	318.04	318.53	317.22	318.83	318.55	318.52	317.9	318.93	319.18	319.35	317.41	319.47	318.39	317.88	318.62	319.06	318.41	318.31	318.94	319.74	319.13	316.05	316.77	318.75	318.19	317.89	318.69	318.52	319.52	318.03	318.26	318.65	316.31	317.6	318.58	317.8	317.25	318.8	317.97	318.69	317.43	318.19	319.15
314.7	316.16	315.11	315.78	316.37	316.53	314.16	314.27	315.12	315.23	314.94	315.67	315.03	316.82	315.32	315.08	314.82	315.5	315.21	313.42	315.03	313.46	314.09	316.38	314.84	315.58	313.71	317.05	314.55	314.66	314.28	313.48	314.56	314.33	315.6	315.58	313.15	313.19	314.83	315.42	315.09	316.35	312.45	314.37	314.5	315.76	314.67	315.72	315.77	314.69
323.7	324.44	323.41	323.66	324.81	324.48	326.22	326.07	324.83	324.66	323.49	325.41	323.75	324.28	325.59	325.42	323.74	324.6	324.73	325.1	324.34	324.66	324.73	324.37	325.04	324.49	325.24	323.73	323.44	325.65	325.86	324.72	324.48	323.97	325.69	325.95	324.12	324.08	323.97	325.51	325.34	324.09	325.34	324.93	324.36	324.22	323.21	325.46	325.39	324.37
302.74	303.09	304.62	303.32	303.07	303.46	304.96	302.86	303.31	302.78	303.07	303.75	301.94	303.78	303.84	304.31	303.14	305.04	304.51	302.24	304.52	302.63	304.02	303.2	304.35	302.98	303.32	302.8	304.27	302.32	303.47	304.12	304.32	302.12	303.09	301.6	302.67	303.11	303.34	302.37	303.14	302.37	304.91	304.17	303.56	303.8	305.94	302.18	304.67	304.22
300.6	301.9	300.49	301.95	299.87	302.39	301.46	300.99	301.95	300.52	301.77	301.66	301.57	302.71	302.27	300.26	300.23	301.29	299.27	301.13	302.33	300.76	302.31	301.11	301.33	301.59	302.65	302.04	300.25	301.87	298.8	300.61	301.07	301.84	299.83	301.07	301.08	299.65	300.16	301.38	301.06	300.16	301.23	300.55	302.52	302.81	302.23	299.8	300.64	301.13
304.68	306.41	308.51	304.9	304.87	305.28	306.78	304.6	305.97	306.6	307.06	307.98	306.65	304.6	307.59	306.41	307.18	306.78	303.67	306.77	305.39	307.29	306.6	306.76	305.72	306.08	306.32	306.57	306.86	305.86	305.95	305.4	306.02	307.18	305.74	306.35	305.15	305.25	306.76	307.77	307.13	305.34	304.6	307.42	305.79	307.71	304.76	307.29	306.33	306.04
296.7	295.8	293.47	295.62	294.86	296.53	295.03	295.03	295.79	295.19	295.76	295.66	294.91	296.8	294.59	294.99	294.28	296.45	293.9	294.49	294.74	295.65	296.12	293.34	294.45	295.45	295.02	296.44	293.73	292.75	294.97	294	294.11	294.74	293.88	295.09	294.78	294.91	294.57	295.22	293.62	294.49	295.19	296.11	296.89	296.87	296.05	293.93	293.5	294.6
301.9	302.81	302.52	300.69	303.36	300.29	298.55	302.09	302.81	301.12	299.88	300.89	300.53	299.27	301.69	301.26	300.82	300.93	299	300.52	300.2	302.03	300.96	301.8	299.7	301.56	300.81	300.11	300.31	300.35	301.32	301.06	301.87	299.51	301.01	299.52	300.61	300.05	300.9	301.59	300.46	299.66	303.49	300.47	301.18	300.15	300.79	301.09	302.72	300.94
314.07	313.26	314.49	314.87	314.17	313.11	314.34	316.01	314.5	314.31	313.28	313.01	314.06	313.54	313.5	313.14	314.09	314.48	314.44	313.34	313.46	314.09	313.91	313.87	314.06	314.8	314.37	314.02	311.7	313.69	314.28	314.41	314.46	313.01	314.66	315.1	315.35	315.44	314.9	314.63	314.51	314.49	314.04	313.34	314.54	314.76	315.36	314.23	314.86	313.11
315.26	314.23	314.65	315.09	316.7	315.24	315.05	313.68	315.02	316.54	315.54	314.98	315.17	315.07	315.07	315.22	313.17	313.79	315.64	314.65	315.84	315.28	315.6	315.71	315.63	316.22	314.21	313.89	313.72	315.21	313.81	317	315.46	314.61	315.32	317.29	314.56	315.71	315.99	315.61	315.45	315.11	315.25	315.01	315.15	314.33	314.4	315.7	314.35	313.87
327.76	328.77	327.34	328.77	327.7	329.2	328.93	327.93	328.26	327.64	327.73	325.95	326.85	328.31	329.64	327.9	328.46	327.69	328.16	327.27	329.27	329.6	329.02	328.68	329.4	328.26	329.48	328.3	328.87	327.02	329.87	327.44	327.68	329.3	328.19	328.36	329.22	327	329.3	328.88	328.96	327.24	328.95	329.27	330.06	329.84	330.61	328.56	328.77	328.31
306.79	305.64	309.1	305.53	308.59	307.92	307.79	309.39	308.21	305.83	309.75	308.18	307.72	308.67	306.36	305.56	307.51	307.68	308.13	306.73	305.93	306	306.58	307.12	307.08	306.07	305.73	305.17	307.97	305.78	307.04	308.69	307.49	304.83	307.37	307.12	307.14	307.6	307.97	307.38	307.09	308.17	307.18	306.46	308.05	307.86	307.58	309.87	308.54	307.95
326.55	328.91	327.43	327.83	327.11	326.79	326.49	328.46	328.83	329.06	328.93	327.36	327.38	328.51	330.28	327.28	327.47	326.45	329.13	327.68	328.25	328.48	327.33	329.98	328.71	326.34	327.28	328.92	326.77	327.65	328.41	328.83	328.34	326.73	328.01	327.03	327.24	327.18	327.88	326.56	329.89	327.78	326.8	328.92	328.79	328.57	328.13	327.91	327.73	327.38
326.26	324.98	325.29	325.09	323.14	325.2	326.74	323.82	324.64	325.83	327.38	326.34	325.62	325.26	325.16	324.95	323.27	327.25	324.29	325.2	324.87	325	324.53	325.14	324.64	324.2	324.61	325.35	324.85	324.45	325.31	324.46	324.49	324.9	324.63	325.05	325.64	325.16	324.62	325.32	325.14	326.75	324.87	326.34	324.77	325.72	325.24	323.91	324.55	325.37
315.83	314.66	315.13	315.98	316.19	314.34	314.91	315.28	313.67	316.36	315.52	315.51	315.02	314.3	313.85	315.91	314.53	314.86	314.96	315.15	313.92	314.66	313.45	314.49	315.84	313.25	314.79	315.13	314.35	316.41	314.16	314.87	312.8	313.43	312.57	315.88	314.43	314.44	315.36	316.94	313.98	314.31	315.02	315.65	312.34	316.14	315.02	315.15	315.65	315.81
305.2	302.36	304.52	303.81	303.25	303.64	305.06	305.04	303.99	304.48	305.45	303.69	302.99	304.97	304.85	304.03	304.68	303.59	303.02	303.39	303.33	305.47	304.06	304.59	306.11	305.09	304.5	302.99	305.04	304.53	304.82	303.95	303.84	303.98	304.2	306.02	306.14	304.31	303.74	304.53	305.19	304.85	304.83	303.32	304.27	304.3	303.87	306.1	305.14	305.53
312.19	313.32	312.61	313.73	314.85	313.91	314.32	311.8	312.76	313.48	311.63	314.35	312.62	313.17	312.88	315.84	314.17	312.11	317.71	313.08	312.93	312.18	314	312.86	313.14	312.08	313.83	313.31	314.49	312.83	313.73	312.15	313.67	312.94	311.92	313.43	312.78	310	312.35	313.22	312.23	311.85	313.16	311.83	313.69	312.28	311.76	313.51	311.49	312.13
319.58	317.85	318.64	319.4	318.99	319.45	318.15	318.89	317.41	319.52	320.46	317.73	316.93	317.99	318.43	319.22	318.28	317.9	318.77	319.7	318.07	320.52	318.63	320.3	319.18	316.59	317.39	319.31	317.88	317.86	319.05	317.71	319.68	316.17	319.04	319.35	318.63	319.03	318.02	318.88	319.22	318.59	316.24	319.55	316.63	317.37	317.99	319.12	317.49	318.94
307.86	306.28	307.68	307.26	306.57	306.44	307.25	306.82	305.89	307.96	308.43	305.6	308.61	306.56	308.02	306.26	306.55	307.88	305.91	306.29	307.41	306.54	307.07	307.49	307.53	307.36	307.85	305.7	308.72	305.87	308.8	307.31	307.08	307.15	306.39	306.44	306.64	306.18	307.13	307.19	305.55	308.4	305.13	309.57	308.15	307.96	306.87	306.91	307.33	306.83
313.97	317.23	315.84	317.38	315.25	314.77	316.79	316.17	315.45	315.21	314.5	314.85	318.54	318.08	314.27	315.76	314.87	316.17	315.21	315.52	313.86	313.47	313.35	315.8	316.27	315.91	315.81	315.55	317.11	317.26	315.92	315.63	316.44	318.26	314.71	315.62	316.19	313.54	317.37	315.83	315.41	315.65	313.8	315.39	314.21	314.62	314.78	315.77	314.1	314.39
328.5	328.26	329.72	327.22	328.07	326.15	327.28	327.25	326.81	327.57	328.67	328.63	328.47	327.45	327.71	328.48	326.91	328.8	324.51	327.43	326.73	328.52	328.17	326.65	328.47	328.24	328.14	327.35	327.46	328.94	327.5	327.85	325.93	326.37	328.21	328.93	326.92	329.04	326.75	325.7	329.25	328.88	327.61	327.9	327.39	326.94	327.78	328.7	327.8	328.07
313.89	313.58	314.89	313.87	313.72	312.65	312.84	312.16	314.25	312.74	315.27	314.06	312.79	313.64	312.36	313.55	314.85	311.86	314.26	314.23	314.56	312.87	313.65	313.07	313.66	312.98	314.54	314.29	313.65	314.8	313.43	313.21	314.69	313.92	315.18	313.17	314.46	314.68	312.21	311.7	313.53	313.44	313.71	314.42	314.39	314.99	311.89	314.11	312.22	314.36
298.89	298.93	299.9	299.25	299.48	301.52	299.06	300.74	300.29	299.44	300.18	300.62	301.87	301.42	299.2	301.33	300.29	298.37	298.67	300.08	301.31	300.61	300.5	300.28	300.24	299.01	299.88	300.14	300.88	300.15	301.41	298.81	299.34	301.38	300.64	299.32	301.56	301.38	298.85	300.05	298.77	300.57	297.46	298.86	301.41	300.24	300.5	299.46	299.79	300.73
313.58	312.6	314.51	312.32	312.97	314.54	312.49	313.3	311.13	313.08	312.91	313.83	311.92	312.54	312.04	314.98	310.84	312.79	312.65	313.35	312.15	312.43	311.83	314.16	313.13	313.57	313.62	313.58	313.98	312.23	311.71	312.06	312.74	312.37	313.13	312.85	314.28	310.92	314.63	313.09	312.51	312.67	312.13	314.04	311.84	313.12	312.23	313.21	312.38	313.18
328.68	327.32	328.4	329.17	327.19	328.36	329.81	329.07	328.1	328.64	327.85	328.95	327.95	327.94	330.52	329.33	328.33	331.23	327.75	330.02	327.73	329.93	329.55	328.19	329.47	328.23	327.75	327.8	327.74	327.51	328.19	328.35	327.81	329.39	330.08	329.49	328	329.84	327.15	330.23	328.4	327.5	328.91	329.92	328.39	328.47	327.06	328.61	329.83	327.7
303.22	303.86	303.64	303.04	303.06	303.26	302.86	302.5	302.79	302.37	303.66	303.99	301.31	302.51	302.85	302.69	304.89	304.2	304.21	302.96	303.15	303.43	302.86	303.97	302.7	304.16	303.4	303.17	302.51	303.67	304.93	301.71	304.26	303.61	304.82	303.31	303.83	303.29	302.13	304.02	303.38	302.14	303.32	303.58	303.4	304.61	303.22	304.3	303.39	304.19
305.5	306.29	303.86	305.44	305.6	306.16	304.88	304.93	304.58	304.93	306.19	305.16	304.13	306	305.35	305.46	305.34	304.26	305.69	306.14	305.45	304.64	305.12	304.62	305.45	305.64	304.64	305.7	303.84	305.41	304.93	302.75	305.38	305.13	305.55	304.64	304.48	305.81	306.72	305.57	305.48	307.02	304.34	306.55	304.1	306.89	305.65	306.01	304.85	304.04
316.94	318.08	317.67	317.58	318.3	318.05	318.32	316.95	317.07	318.22	317.12	317.49	317.95	317.05	319.44	318.73	319.27	316.64	318.14	315.88	318.61	317.52	319.19	316.05	316.81	317.08	319.16	319.05	318.87	318.05	318.13	318.05	320.03	318.38	317.75	318.41	318.46	317.5	319.45	318.71	318.25	319.34	317.39	316.74	316.9	318.54	318.3	319.24	317.81	319.01
306.36	304.75	303.97	304.76	305.7	304.05	306.52	304.02	303.98	303.91	304.44	302.77	303.38	305.72	306.05	305.07	305.07	305.63	304.41	305.06	304.58	304.38	305.11	303.35	303.96	304.92	304.81	304.03	303.88	304.92	304.26	305.1	305.18	303.22	305.57	304.78	305.73	304.28	306.78	305.47	307.11	303.42	303.52	305.65	303.06	305.27	304.31	303.6	303.96	306.06
317.4	316.67	317.53	318.41	318.03	318.44	318.08	318.49	319.4	316.94	317.95	319.6	318.33	317.96	318.18	319.49	317.63	318.66	316.03	318.48	317.61	317.94	319.05	317.26	317.5	318.42	317.34	319.09	319.66	317.95	316.49	318.79	317.24	317.12	318.74	318.29	318.7	317.93	319.61	318.82	318.3	319.82	319.23	317.27	318.78	317.78	318.53	317.7	318.53	317.98
309.42	309.7	309.53	310.41	310.02	309.7	310.26	309.07	310	309.32	311.96	310.1	308.19	310.22	308.22	310.47	308.93	309.3	309.88	309.09	309.12	309.76	310.4	311.23	310.46	309.82	309.17	310.51	308.24	309.98	307.58	309.77	310.93	308.86	311.06	309.36	310.86	310.1	310.26	311.34	308.12	310.53	309.5	309.84	309.77	308.48	311.12	311.2	310.92	308.53
308.46	309.44	310.85	309.32	311.09	311.23	311.74	308.65	310.7	310.35	310.05	309.99	309.85	311.12	310.94	309.49	310.55	311.8	313.26	309.65	310.37	309.29	310.66	308.66	310.42	309.99	310.71	310.49	308.77	310.59	310.79	311.38	311.58	308.79	309.65	310.89	310.13	310.05	309.07	311.16	310.5	310.23	308.33	308.71	312.24	311.47	310.51	310.2	309.43	309.27
298.98	298.93	300.61	299.55	299.45	298.98	300.22	297.95	300.34	299	300.12	300.23	299.85	300.52	299.54	299.42	300.18	300.17	299.3	299.65	298.83	299.51	298.56	301.33	300.26	300.24	299.84	300.65	301.14	299.98	300.96	300.53	300.07	301.78	299.39	298.56	300.12	300.43	300.36	302.85	298.33	299.41	299.81	299.19	300.12	300.67	299.97	300.82	300.98	300.37
[truncated: 500 more rows]
[truncated: 150 more columns]
