# Supplementary material for: Genetic dissection of main and epistatic effects of QTL based on augmented triple test cross design
Source: PLoS One. 2017 Dec 14;12(12):e0189054. doi: 10.1371/journal.pone.0189054 (PMC5730204; doi:10.1371/journal.pone.0189054)
Supplement: S9 Supporting Information — (ZIP) [file pone.0189054.s009.zip › z5_1700_0.2_10.csv]

312.5	312.77	314.93	314.63	316.75	311.16	312.99	315.22	309.44	312.99	305.29	312.73	314.89	315.24	308.18	319.42	319.19	313.92	315	316.49	310.68	311.92	312.26	320.06	315.24	311.24	315.99	316.9	309.55	314.57	316.08	316.24	316.63	313.6	311.11	318.16	314.1	315.45	309.45	312.44	313.28	315.08	315.03	313.42	310.62	312.06	314.13	311.92	312.67	311.55
305.81	301.04	303.51	299.85	302.19	304.92	302.77	300.43	300.4	300.89	297.81	300.31	302.92	299.37	303.65	301.85	304.63	299.54	299.7	301.25	305.68	301.63	305.74	302.01	301.26	303.64	303.88	302.73	299.85	301.87	309.37	306.22	298.11	309.61	306.41	304.83	302.6	301.58	303.56	299.5	297.9	305.55	301.08	302.98	304.99	302.19	306.84	297.03	303.36	300.45
314.81	318.04	317	318.03	318.73	319.61	319.86	319.02	315.33	317.3	322.63	320.82	319.93	320.52	316.41	317.76	314.86	321.29	313.07	318.54	316.92	315.92	320.6	321.01	318.47	315.95	319.22	316.77	319.33	317.44	321.33	320.66	318.48	314.07	316.91	318.72	314.99	318.56	317.62	316.94	316.84	317.12	315.07	318.27	315.7	318.51	316.39	313.81	313.51	320.31
315.38	314.21	313.67	312.7	314.19	315.63	312.81	314.94	313.66	317.97	315.59	307.3	313	313.97	316.38	314.16	314.62	310.35	313.04	313.78	314.22	312.7	314.14	314.56	316.15	313.03	313.04	316.51	314.09	317.5	316.03	313.46	316.31	311.44	312.03	313.22	315.26	318.6	310.72	309.23	315.48	313.14	311.38	314.96	313.38	317.6	314.72	312.88	315.06	313.78
300.71	303.07	303.07	303.37	301.34	302.92	306.93	302.54	304.81	303.2	302.53	302.59	300.46	305.02	305.21	304.32	305.59	298.32	300.18	301.76	301.2	299.41	307.98	302.5	300.78	301.12	304.67	304.66	304.64	305.68	300.25	304.21	303.71	302.9	298.95	306.42	297.09	299.99	299.97	305.18	301.07	301.33	302.81	298.14	307.22	306.54	305	302.92	306.45	301.41
312.25	321.05	314.22	313.7	314.77	313.43	316	312.47	315.98	314.45	318.21	318.49	319.36	311.89	316.36	315.06	310.87	319	313.07	311.44	317.19	314.74	311.43	314.97	314.35	314.78	315.61	313.26	312.92	314.46	317.98	314.06	316.04	318.7	311.38	313.55	314.61	312.17	317.39	315.62	315.97	316.08	310.58	317.06	313.19	310.93	315.64	313.44	314.21	312.38
315.88	314.61	313.64	314.81	320.8	315.19	314.41	313.07	317.03	315.83	315.56	313.73	312.37	321	311.82	318.06	311.46	311.91	310.59	316.01	315.22	310.06	309.32	313.09	315.55	318.64	309.27	312.01	316.55	314.17	310.79	316.79	317.47	313.79	319.08	312.33	315.21	314.91	309.79	317.29	312.47	318.62	318.29	319.31	314.62	315.59	315.07	312.14	317.36	315.02
319.83	310.44	313.19	316.25	313.93	312.01	311.9	311.71	316.45	313.04	314.16	314.76	310.73	313.58	310.92	310.63	313.05	312.5	314.77	315.61	312.98	319.1	315.67	312.2	313.56	316.38	312.32	312.03	313.58	311.76	310.8	315.31	309.59	313.6	318.15	311.6	311.51	313.93	308.66	312.4	312.36	314.13	314.49	311.21	317.89	317.91	308.35	308.34	316.14	311.98
314.57	318.87	320.1	316.95	314.61	314.58	316.67	318.72	318.43	318.97	320.48	313.41	318.53	317.09	321.89	321.8	325.66	312.6	318.98	318.4	315.45	319.57	320.95	315.52	321.57	321.56	319.4	315.09	316.53	313.91	321.11	315.52	313.9	321.6	316.13	317.28	315.63	316.48	318.09	320.59	309.99	317.39	324.87	319.81	319.44	317.76	321.98	322.26	319.39	316.08
313.23	309.02	315.39	317.78	313.28	317.42	311.31	314.44	308.9	317.16	319.48	311.78	319.41	313.97	313.56	315.32	310.15	313.51	314.2	310.1	312.63	315.08	314.89	316.82	312.58	314.03	312.5	316.68	314.34	314.93	309.8	312.82	311.18	314.61	316.87	313.64	313.75	311.06	314.5	315.54	306.77	310.3	312.38	310.73	313.82	310.06	310.69	313.07	314.9	315.43
305.99	300.58	304.3	305.73	309.46	304.2	295.98	302.86	299.94	302	303.6	303.97	301.07	303.49	302.7	301.69	296.48	298.55	302.81	301.03	302.61	301.4	303.62	302.22	300.84	298.05	299.05	301.15	303.4	302.96	299.9	296.9	301.94	298.96	305.35	300.98	300.39	304.7	303.24	301.7	302.51	299.47	301.9	304.14	299.09	300.8	303.71	299.8	301.13	303.34
328.19	330.39	326.94	325.5	329.86	326.52	325.55	328.35	331.68	329.01	327.94	326.27	326.06	328.66	333.79	332.02	329.06	326.81	325.79	330.52	327.06	324.86	327.22	328.21	330.52	324.71	328.61	324.42	330.12	329.4	329.54	326.46	329.3	327.91	331.6	326.54	324.98	333.08	327.15	324.23	323.76	329.36	327.37	328.94	327.4	326.83	328.64	333.01	327.77	330.2
314.85	315.22	311.99	315.82	313.95	311.94	310.94	315.13	317.77	313.71	311.72	310.27	314.7	313.85	316.72	314.29	316.93	315.39	312.99	311.18	310.91	314.61	316.88	317.88	311.22	315.2	317.51	317.7	309.08	312.44	313.63	316.49	313.86	312.93	317.18	309.34	315.56	316.62	313.78	311.76	314.31	310.39	316.08	313.89	313.06	315.85	312.85	315.31	317.53	312.26
316.07	320.31	320.2	318.74	317.83	320.3	316.67	319.66	324.44	316.11	323	316.4	324.59	318.02	321.78	319.7	317.88	315.66	315.94	320.8	319.73	319.87	318.92	321.29	322.3	319.87	314.57	322.51	317.05	317.66	322.71	320.2	321.32	318.54	316.96	317.74	320.39	318.85	321.24	317.49	320.29	315.49	317.02	319.57	313.14	324.51	321.55	320.61	316.71	314.42
305.51	304.11	304.92	302.33	313.12	301.71	304.13	309.66	303.1	303.82	305.07	304.3	311.81	312.64	306.93	304.54	307.36	306.82	309.26	305.31	303.27	305.63	305.68	307.05	307.93	306.99	304.19	310.85	307.08	304.48	305.61	308.96	308.87	309.72	306.02	305.08	308.67	311.09	310.5	306.76	304.97	305.02	306.07	312.91	308.02	302.9	306.31	309.54	305.71	306.88
310.39	314.05	313.52	313.34	315.62	309.32	309.56	309.68	308.85	308.46	310.17	313.1	310.9	313.94	310.28	308.36	311.35	309.75	309.93	310.62	311.68	311.78	306.17	315.17	307.91	310.2	311.44	313.11	310.14	307.18	310.08	310.15	309.1	313.41	312.26	308.77	311.33	309.54	306.51	314.19	311.47	308.94	308.57	309.2	316.15	312.73	311.93	308.7	307.16	307.77
306.85	308.79	304.33	304.7	303.08	305.72	308.04	307.35	303.83	302.58	306.92	303.8	306.48	299.68	299.4	303.8	309.45	308.78	305.06	304.12	306.69	305.75	302.42	308.5	306.14	305.06	306.23	307.71	302.55	308.97	301.71	309.4	302.25	302.78	306.2	304.71	301.29	309.17	308.07	305.83	305.89	306.47	301.31	304.43	304.34	304.46	297.14	304.56	305.4	308.42
295.95	292.5	295.4	297.97	294.35	291.32	295.02	297.05	295.84	289.87	294.42	291.94	292.14	293.4	292.03	294.28	297.25	291.35	294.5	294.03	296.09	289.19	294.19	300.41	289.92	292.23	292.89	286.41	294.15	287.71	297.55	297.59	288.51	293.88	296.88	287.83	294.6	295.2	290.55	291.82	290.73	297.87	293.03	294.73	287.44	296.3	296.02	294.58	291.14	295.76
319.12	316.42	317.65	323.31	314.49	322.4	316.14	323.3	312.52	317.28	312.68	316.58	314.45	320.18	312.96	321.01	313.37	319.32	312.17	315.28	315.99	315.41	316.41	319.99	318.04	312.17	311.14	318.29	311.33	315.75	319.16	315.85	311.01	316.03	318.84	312.68	315.2	319.35	315.98	320.86	320.06	310.71	318.36	311.36	317.46	320.66	320.12	316.54	316.26	317.6
305.19	300.22	301.5	302.49	302.61	299.45	301.66	304.96	298.91	304.85	301.39	305.04	301.96	305.94	300.74	304.44	305.63	303.15	299.51	306.39	301.67	304.4	306.16	296.67	301.74	304.22	299.2	306.07	302.65	304.67	303.96	307.13	300.29	301.23	302.52	298.9	300.52	302.66	309.8	303.43	300.7	298.39	302.58	300.03	304.87	304.18	301.96	304.36	310.02	302.52
312.15	309.03	313.34	317.76	305.7	315.28	311.66	314.12	313.21	315.09	314.07	310.59	317.94	311.96	311.02	309.09	314.32	317.56	316.87	313.45	311.82	313.93	314.63	312	312.97	313.4	317.04	312.94	313.85	313.75	314.19	311.26	312.63	316.61	313.85	310.78	317.41	312.89	310.94	315.56	309.41	312.99	307.59	307.94	309.97	315.7	312.98	313.74	315.04	311.92
318.21	317.54	319.66	313.49	315.26	315.03	309.31	313.41	312.52	316.54	313.72	315.33	317.96	317.83	314.29	316.02	310.78	312.25	318.41	312.44	312.23	314.33	312.48	316.62	317.35	316.45	314.59	320.55	317.17	312.05	318.49	311.5	320.08	313.03	319.51	319.03	312.36	316.79	313.8	313.49	315.51	317.51	312.2	313.44	316.96	317.24	317.76	314.57	317.47	315.6
295.9	297.25	295.34	294.01	296.4	293	296.3	299.39	294.06	299.62	297.19	297.2	297.28	294.83	295.62	296.53	292.87	299.4	293.27	296.82	303.07	299.2	298.35	295.96	297.17	295.38	299.42	302.04	294.83	294.31	295.25	300.83	300.86	296.11	293.33	298.12	298.26	296.49	293.3	298.99	297.4	297.1	295.32	295.77	302.36	296.81	296.39	298.58	299.22	292.59
298.93	308.58	301.32	302.21	309.75	304.32	301.04	304.13	299.96	305.28	307.94	303.29	300.41	306.18	302.92	300.84	305.68	299.7	304.26	302.37	306.84	301.77	300.9	306.3	306.34	304.47	305.77	301.57	301.78	301.64	296.23	297.71	302.44	305.87	298.95	303.9	307.9	305.14	305.19	298.95	300.57	304.64	301.24	304.31	301.01	297.71	306.54	298.81	302.97	303.62
304.9	304.78	306.38	303.04	305.6	304.77	304.83	300.52	298.53	303.01	301.98	302.54	307.15	298.9	307.38	309.85	300.08	300.27	299.26	307.32	304.85	303.98	306.25	303.05	298.86	305.71	312.71	306.44	303.7	305.19	302.7	306.5	303.37	306.09	301.63	304.07	302.02	301.76	309.26	305.69	302.4	298.77	306.07	306.12	302.04	301.32	307.35	304.23	301.73	303.56
309.45	305.56	306.32	311.24	304.5	306.25	305.89	303.22	308.02	309.72	311.26	310.24	308.93	298.62	311.13	304.3	310.12	309.41	308.65	301.51	307	303.36	306.75	313.22	307.98	307.78	304.71	306.3	314.72	308.65	306.19	306.53	310.93	301.9	308.19	311.1	311.36	305.82	305.73	302.79	309.13	307.5	315.72	306.31	303.74	305.66	304.87	309.48	311.4	309.27
304.01	305.74	301.13	302.93	301.66	300.6	303.99	301.75	309.66	299.61	303.75	305.66	304.41	304.77	300.08	303.87	304.82	304.44	305.72	303.67	302.33	305.43	304	306.98	306.07	300	299.24	302.54	303.33	294.71	306.24	298.84	305.77	309.64	297.7	308	304.49	305.82	311.89	303.21	302.41	304.54	305.95	300.91	302.02	304.8	305.98	300.61	304.73	296.6
299.69	302.24	302.67	304.92	304.41	303.33	305.8	296.54	301.89	304.22	300.24	304.45	303.43	301.58	303.82	307.52	303.39	301.45	305.05	305.46	300.14	302.48	303.4	302.5	298.28	301.75	305.15	304.8	296.36	305.11	308.14	306.04	303.79	305.92	302.37	299.62	306.42	299.56	307.84	302.66	301.71	299.87	306.08	304.54	302.01	301.18	305.14	306.01	302.25	300.7
321.25	324.79	320.77	322.17	326.88	322.55	323.05	325.51	326.05	321.54	324.29	325.39	323.3	326.44	326.02	324.74	319	323.04	325.9	326.74	330.63	323.6	325.73	324.32	320.1	331.96	326.1	328.53	326.11	321.85	326.01	323.54	324.98	330.08	327.93	320.74	327.95	323.34	323.68	327.93	325.67	322.39	322.52	327.19	327.99	317.59	329.08	322.41	323.66	321.22
323.1	323.39	330.64	331.4	327.87	322.8	327.8	323.31	324.78	326.85	328.13	320.75	330.93	319.24	328.73	323.27	322.76	320.19	322.02	328.62	325.31	324.82	324.35	324.37	323.17	320.85	323.84	326.21	316.61	323.57	325.02	324.89	325.45	327.68	329.78	327.25	330.5	324.56	325.67	324.2	325.44	323.53	325.3	323.56	320.56	328.68	329.71	328.72	328.27	320.72
301.06	299.44	310.42	306	304.32	302.62	306.84	302.75	303.21	302.2	304.45	303.82	302.14	303.58	308.52	301.3	301.64	304	301.91	297.98	302.11	301	301.69	303.85	305.35	301.49	303.32	301.17	310.34	301.13	302.9	305.98	296.06	306.27	307.72	302.52	305.57	298.27	305.44	306.37	300.07	299.35	310.62	304.22	298.99	301.05	309.11	302.87	301.12	309.15
306.53	305.18	300.97	303.47	307.98	297.43	301.37	304.27	306.21	300.3	303.62	303.16	306.1	304.27	299.95	302.64	298.67	301.22	303.67	300.59	303.59	302.56	305.68	301.96	305.07	296.73	302.88	309.86	304.55	301.86	302.95	297.17	306.43	305.74	304.51	295.31	299.64	303.35	304.87	303.3	300.98	308.07	304.96	302.02	306.03	305.13	306.42	304.16	305.37	303.08
311.23	305.19	304.85	312.12	309.83	313.6	309.05	310.73	309.28	301.36	308.59	303.31	309.59	311.72	307.24	314.27	310.55	308.57	308.63	309.96	307.48	305.21	312.16	309.69	307.64	308.91	309.95	306.63	309.78	308.06	310.78	311.35	307.24	310.47	303.31	309.66	305.01	309.83	304.4	302.84	305.12	308.59	313.99	307.77	310.25	307.11	312.33	310.7	305.43	310.32
315.87	306.76	307.82	307.27	305.17	308.6	305.66	303.53	300.58	300.37	305.5	308.71	305.02	305.58	307.9	307.93	303.53	302.78	303.8	303.26	301.32	307.35	311.66	302.6	299.96	302.58	307.93	305.31	309.78	301.85	303.77	302.96	300	306.28	302.06	306.68	307.07	303.42	302.36	303.22	303.9	307.16	304.76	309.1	307.03	307.62	304.54	300.42	312.3	307.7
316.42	312.21	321.53	321.54	318.23	318.08	316.93	318.91	316.15	323.2	319.35	312.09	319.44	316.25	318.37	315.45	319.36	315.27	320.37	317.56	315.41	318.81	316.28	318.12	316.83	317.67	318.06	320.39	317.4	317.83	322.99	316.63	317.3	321.42	313.52	318.76	315.11	319.55	318.79	317.68	318.95	316.56	316.33	317.12	310.93	314.31	317.08	315.69	318.35	314.3
289.03	289.63	291.71	298.48	300.18	294.67	300.06	293.28	296.61	288.66	293.58	292.87	296.41	293.45	294.38	296.78	294.37	298.05	294.59	292.46	292.08	292.66	293.73	293.63	294.77	294.5	293.57	294.24	291	294.51	289.87	300.3	292.7	296.35	292.62	293.6	291.98	294.5	298.56	294.79	295.61	295.23	295.97	294.38	293.05	297.18	294.14	297.8	295.24	294.68
289.71	292.86	291.2	291.63	290.5	298.84	293.67	292.05	292.55	298.43	296.94	295.09	292.5	295.64	296.56	288.61	291.94	296.61	293.03	295.67	294.54	294.06	296.92	298.96	294.17	298.57	297.17	295.14	294.67	296.06	295.5	291.43	292.79	299.97	292.27	295.11	293.84	293.89	298.56	290.94	292.32	289.27	295.61	292	293.75	289.76	297.13	293.4	293.02	295.98
312.88	314.34	315.64	314.03	316.22	318.42	318.19	317.5	313.74	316.65	309.21	312.89	315.76	315.73	316.86	318.87	317.5	318.02	311.93	312.12	310.23	318.69	318.25	315.13	311.73	314.01	315.73	313.9	315.7	320.74	316.34	316.63	316.53	317.4	317.21	315.4	313.31	310.59	311.71	313.77	312.41	315.57	309.98	316.58	317.17	319.98	312.77	312.75	316.35	318.27
318.64	312.68	318.24	318.5	316.68	313.75	313.82	318.02	311.29	315.63	319.8	314.5	312	315.81	312.48	312.08	313.87	315.74	315.5	315.5	314.65	313.46	313.69	315.04	314.66	309.03	312.73	316.17	319.74	313.97	312.82	314.91	314	308.64	311.69	317.56	313.72	315.29	310.11	311.68	311.61	313.79	313.7	313.6	316.88	314.29	310.74	314.48	314.11	317.51
327.53	326.1	326.67	326.42	324.84	320.91	320.28	319.15	320.86	321.71	329.09	321.83	324.28	327.25	328	326.31	328.37	326.76	326.27	324.45	328.75	327.79	329.44	324.3	323.05	326.84	326.3	330.36	324.81	324.66	329.69	326.71	325.63	328.43	328.64	320.43	322.42	324.92	324.94	321.82	326.27	326.92	326.25	324.22	323.65	327.63	321.64	322.65	328.52	325.77
301.72	306.69	310.06	303.82	307.38	304.56	305.86	307.1	311.22	300.99	309.14	303.29	303.04	308.88	310.36	301.33	307.77	312.06	305.55	306.19	306.53	302.87	307.52	304.54	304.18	300.14	307.55	307.38	303.34	307.77	300.51	305.06	303.56	305.6	306.91	305.97	306.01	308.11	301.62	309.45	306.88	306.27	302.7	297.44	312.74	310.46	303.33	307.31	307.53	305.57
313.81	310.85	314.02	315.68	316.5	312.67	309.86	314.04	316.12	307.39	317.3	310.57	315.2	311.98	311.8	311.61	311.98	315.54	307.75	315.77	310.17	313.32	309.73	311.07	311.54	314.11	311.09	313.85	318.78	311.2	317.72	314.13	316.48	316.25	314.35	310.15	313.79	312.57	309.79	309.58	311.4	313.69	317.36	311.72	310.49	308.84	305.58	313.54	320.01	315.01
299	301.15	300.65	303.4	299.55	300.56	305.28	304.59	304.61	302.68	305.15	301.23	303.93	303.26	305.82	307.86	303.56	307.43	303.12	302.38	309.23	298.77	299.77	296.16	299.84	300.95	303.52	301.32	302.83	304.58	304.85	304.31	310.36	307.74	299.61	300.18	299.21	302.46	301.11	302.87	303.89	302.62	302.87	303.67	306.97	303.64	301	299.32	301.13	301.54
299.57	306.19	308	302.53	301.89	308.51	300.48	302.21	299.55	304.2	303.1	301.34	302.19	302.81	306.42	306.16	301.69	309.73	306.79	300.34	303.3	301.71	302.15	301.51	307.54	306.88	306.12	305.51	300.26	301.12	305	304.81	301.83	300.37	304.12	302.27	303.59	299.57	302.28	303.76	304.43	305.15	305.07	301.68	302.91	298.29	306.14	300.86	305.63	302.19
306.54	303.49	300.77	305.25	306.25	301.22	307.04	305.93	308.07	306.98	304.62	304.28	304.27	307.83	307.23	306.35	306.29	303.5	307.14	307.21	307.54	302.57	308.79	305.96	303.93	304.8	301.78	302.97	305.57	300.4	308.22	305.03	303.37	301.84	309.03	310.35	302.69	305.16	304.05	307.8	307.4	306.75	306.81	299.53	299.42	306.18	307	304.22	304.18	305.4
311.46	314.23	309.96	311.03	309.38	315.41	315.37	315.38	312.52	312.48	308.35	312.89	312.07	314.76	318.41	314.96	314.76	309.01	313.23	317.02	314.43	316.54	307.86	313	313.67	313.07	311.34	312.48	313.44	310.08	311.62	312.15	315.37	316.31	311.77	314.58	311.71	311.49	317.84	316.17	313.39	308.42	311.13	312.95	312.83	318.81	313.1	308.4	306.68	310.37
309.93	312.46	315.58	316.32	315.69	315.2	308.2	311.25	315.34	315.09	307.6	314.77	313.92	315.4	317.05	317.7	313.16	314.01	314.4	314.61	304.17	311.61	310.36	317.92	315.53	311.73	310.52	310.22	309.44	314.96	316.74	311.28	309.92	313.5	314.94	313.7	313.53	314.17	313.73	319.68	311.32	312.58	311.79	316.31	306.75	317.13	314.89	314.05	312.51	312.6
304.05	303.32	312.01	303.18	306.09	301.22	305.7	307.15	304.76	300.42	302.32	306.12	303.83	305.53	306.63	305.37	309.53	307.29	304.18	300.85	304.17	302.84	303.79	304.78	306.24	301.4	306.92	303.56	305.79	304.3	306.48	307.62	306.97	306.73	305.21	307.48	303.62	302.5	299.61	304.04	300.49	305.9	303.95	304.43	299.69	299.06	304.72	304.74	305.05	308.95
304.44	304.25	306.18	301.73	299.77	295.79	301.43	297.4	300.39	308.1	302.08	306.61	302.69	299.44	304.75	298.63	302.52	307.26	304.87	304.54	306.36	301.07	302.76	304.37	305.08	305.74	302.94	304.48	306	300.01	305.92	301.41	303.56	299.37	305.51	301.5	305.32	303	300.55	308.18	303.95	301.43	296.66	304.33	304.5	305.86	299.57	305.22	304.81	295.96
303.07	300.33	303.13	301.83	305.52	306.92	301.05	302.68	300.32	298.95	299.75	298.57	300.36	297.04	295.88	304.84	299.87	301.54	299.81	301.41	302.9	304.95	298.43	301.2	302.79	296.49	303.24	304.49	307.35	305.89	299.81	295.33	304.31	302.55	303.33	304.56	296.43	299.98	299.96	303.25	299.87	297.35	301.49	300.46	301.98	301.63	297.69	302.39	300.44	300.59
302.33	306.78	302.92	301.18	302.3	305.54	306.36	309.3	300.44	310.4	307.79	301.27	305.19	304.02	301.51	301.17	305.51	308.34	305.49	305.34	304.82	301.64	302.94	308.84	304	304.93	303.65	301.13	302.64	307.27	305.06	301.69	309.63	300.59	301.53	309.06	300.84	302.37	305.84	304.43	303.45	302.64	306.47	312.76	306.75	305.02	305.04	300.58	301.12	300.31
303.43	299.51	301.43	297.19	296.25	299.17	296.91	301.86	301.58	301.66	302.43	299.83	302.63	299.11	304.29	308.52	297.16	299.04	301.57	299.34	303.57	296.65	295.95	298.77	296.93	299.74	299.45	301.86	301.22	306.2	298.17	303.9	301.8	298.35	305.28	304.36	297.55	299.05	300.01	304	294.78	301.92	305.9	297.14	301.98	295.18	303.05	300.53	302.39	302.01
315.59	320.55	310.8	311.92	314.39	314.1	309.99	313.96	312.82	314.41	318.24	316.87	316.45	312.31	312.2	310.86	310.82	315.76	313.58	310.76	312.73	312.38	312.75	313.31	319.1	311.89	315.17	316.24	311.8	311.87	313.11	315.05	314.83	319.97	312.69	311.07	313.47	318.99	311.36	311.05	311.35	308.87	312.87	309.76	313.92	315.49	307.14	312.01	307.78	317.28
317.17	320.45	321.04	316.51	321.7	311.31	318.08	320.98	316.85	317.18	315.67	316.06	324.67	318.42	320.56	319.35	318.62	318.39	316.62	319.66	316.62	319.22	318.39	319.14	318.02	318.89	314.3	317.7	322.97	316.35	317.32	319.25	321.51	317.85	318.46	322.38	318.04	317.24	323.33	318.68	313.67	318.67	317.17	316.83	322.1	318.59	318.69	324.02	317.5	318.54
316.12	313.49	311.07	307.9	311.24	316.1	310.84	311.15	310.72	313.42	309.3	310.9	311.88	315.04	313.21	309.22	316.65	313.18	312.65	310.15	314.68	316.29	310.72	316.46	317.98	314.5	307.31	310.46	310.83	309.97	315.47	315.94	311.4	310.41	308.81	310.39	312.81	310.34	313.29	314.18	315.99	314.83	311.69	308.66	309.28	309.97	311.98	312.79	309.68	318.58
326.98	327.89	328.76	327.68	330.62	327.73	328.34	330.88	327.8	329.62	330.66	329.23	327.2	324.57	332.26	329.42	322.98	330.02	331.43	323.4	330.53	330.46	329.93	327.86	326.24	328.19	331.3	321.24	328.67	330.95	325.39	334.73	326.79	330.25	321.88	328.84	323.87	330.36	330.35	329.78	331.15	329.38	326.55	325.32	328.75	326.86	331.02	324.77	325.71	326.57
301.01	300.05	304.73	305.8	302.96	303.15	302.66	299.83	305.32	302.79	303.11	301.16	299.35	307.26	304.6	301.4	304.54	301.89	306.42	300.19	305.37	306.29	302.76	305.71	308.9	306.89	301.11	303.15	301.38	300.6	304.61	299.93	300.37	304.47	308.25	302.83	304.62	304.6	297.54	300.69	306.16	300.22	304.86	302.6	301.69	304.72	303.19	301.11	301.88	302.97
298.63	299.91	298.33	300.79	299.9	301.89	297.77	299.73	299.74	294.56	301.39	296.48	306.13	299.22	299.2	299.32	304.58	300.92	299.27	296.73	301.37	295.14	298.71	294.32	302.74	298.7	302.74	297.05	298.53	298.9	293.85	300.13	300.01	297.58	299.59	300.85	300.05	300.18	299.44	303.74	294.39	298.14	296.21	302.17	303.09	298.57	299.21	309.13	298.44	299.66
309.19	305.82	304.18	306.62	306.35	306.27	305.34	301.47	308.37	301.96	296.33	307.58	307.21	302.39	310.39	306.97	305.65	304.15	305.49	305.57	304.21	309.4	306.5	303.62	306.2	304.57	308.89	305.31	302.7	306.99	305.12	304.84	304.21	307.65	308.14	308.51	310.58	304.9	307.83	305.44	302.89	307.51	314.09	305.31	307.06	307.31	305.76	301.98	307.64	310.42
298.34	291.16	298.78	290.97	292.61	292.95	293.17	295.16	292.83	296.58	294.88	294.88	295.05	298	285.12	293.51	296.75	290.21	290.37	294.49	292.67	296.93	293.27	295.12	290.33	292.41	294.19	291.28	294.82	291.71	293.27	293.91	293.48	295.27	295.04	297.37	299.06	292.85	297.19	291.36	293.79	301.59	297.97	298.04	294.49	295.18	291.79	295.52	297.23	292.3
298.55	292.31	297.75	295.48	298.68	297.1	300.5	296.06	295.62	300.94	300.72	300.58	301.6	292.89	293.89	295.88	298.78	293.42	294.75	293.47	299.13	297.15	289.58	298.23	297.62	297.77	289.98	294.24	296.56	300.08	287.67	295.1	296.08	297.49	295.47	295.34	294.37	296.12	294.51	299.93	295.58	300.55	299.32	293.78	294.04	296.8	295.34	296.63	298.52	295.79
301.17	306.32	306.73	306.26	302.88	299.12	300.02	298.32	306.32	308.02	303.69	299.8	298.46	301.84	303.9	300.22	300.79	305.71	302.34	300.7	304.37	301.51	299.59	309.07	301.4	299.7	301.01	298.43	304.88	300.69	305.43	298.16	301.07	299.87	297	303.23	305.66	302.93	299.55	301.41	301.55	305.3	303.99	303.54	301.12	299.02	301.91	309.18	300.71	302.53
306.01	313.02	305.66	307.98	304.97	306.83	309.79	307.7	306.98	306.81	305.65	308.38	304.79	307.04	307.93	306.5	304.88	312.35	309.78	304.29	313.77	306.5	305.01	304.49	313.49	308.33	306.92	306.77	309.14	305.94	310.07	304.11	302.07	309.9	308.97	307.71	305.46	306.51	305.35	308.39	301.91	306.01	300.84	303.6	305.53	310.55	305.15	306.15	308.02	306.37
315.57	315.84	313.42	317.95	316.63	314.24	320.32	315.17	315.01	314.09	317.49	313.91	315.86	311.73	315.12	308.17	316.03	312.15	318.48	316.41	317.37	314.52	315.26	316.22	317.21	314.75	313.64	314.36	321.32	315.48	311.41	314.08	317.14	316.48	315.69	315.18	312.26	313.9	315.25	314	312.65	316.17	309.04	314.44	311.15	314.83	314.91	314.35	315.62	313.44
296.47	294.65	296.69	290.38	299.85	292.92	292	295.26	289.83	291.93	296.39	297.18	294.5	293.77	295.12	295.58	301.11	293.09	293.07	296.05	298.86	297.21	290.65	294.85	292.62	289.38	296.44	297.81	290.77	299.85	293.6	294.38	293.36	299.53	293.17	295.77	291.89	294.06	292.89	299.68	293.43	297.74	297.7	293.65	291.6	295.09	294.17	291.06	294.64	290.05
303.81	302.9	302.93	303.11	308.61	304.44	308.03	307.27	300.16	305.41	306	302.25	304.83	303.59	304.44	303.07	304.96	305.42	306.15	310.11	306.18	309.23	301.31	303.2	306.82	308.59	307.84	306.7	302.77	306.52	304.75	309.46	307.93	308.06	306.4	303.32	310.56	308.53	312.74	302.55	304.89	304.24	304.07	307.24	301.24	306.09	304.97	304.68	303.22	305.38
305.55	299.5	301.35	302.42	303.56	300.52	305.76	302.62	304.1	305.16	305.97	301.6	305.39	298.94	302.78	298.16	308.24	309.93	304.68	306.95	302.65	308	303.54	304.07	305.68	301.77	307.89	305.53	303.96	297.6	307	304.98	302.01	300.97	308.31	306.22	300.84	304.08	297.99	303.41	302.02	304.19	302.82	302.8	303.57	303.21	301.63	300.92	304.01	306.17
312.61	304.42	319.06	313.7	311.26	317.05	317.25	310.64	313.35	308.82	315.99	311.46	315.05	312.44	312.94	312.62	312.17	314.59	314.18	315.79	312.33	314.25	313.61	312.43	315.38	312.45	310.78	314.96	312.56	314.37	308.25	321.62	317.05	318.35	315.68	317.53	312.02	318.59	314.53	314.29	311.32	315.68	315.71	310.32	310.95	310.39	314.34	316.52	312.36	314.12
331.53	328	333.43	328.38	327.15	328.97	329.59	324.55	326.81	323.98	330.98	325.89	333.86	327.03	321.86	331.35	332.03	327.24	327.33	325.64	330.24	327.18	327.88	323.8	324.21	321.06	328.55	326.61	330.53	322.54	329.89	327.66	326.97	329.87	331.43	324.8	323.96	326.17	329.4	328.85	326.23	323.3	329.68	326.15	332.16	329.2	327.63	326.79	325.19	326.25
305.99	309.41	308.74	310.37	308.61	310.79	308.6	310.39	311.07	311.94	310.87	308.75	304.84	315.63	311.45	311.81	309.44	311.74	313.97	307.12	312.97	309.36	310.78	306.43	308.27	317.58	306.15	310.49	307.85	304.87	311.37	310.48	314.64	309.99	305.16	310.21	308.66	308.28	314.34	318.27	310.29	314.52	308.84	315.5	311.44	312.7	308.99	310.62	310.66	314.11
313.01	304.2	307.07	311.81	301.64	308.58	305.52	304.6	308	306.55	306.38	305.78	298.55	307.58	305.22	299.53	307.4	304.79	307.96	308.39	310.78	307	308.08	306.05	310.2	305.85	310.12	302.05	309.21	304.87	311.55	302.58	306.11	306.26	306.57	300.82	307.72	309.06	306.94	307.58	303.94	306.17	306.19	309.28	308.61	305.74	304.53	308.28	304.42	301.69
301.43	308.79	308.15	301.17	306.12	311.23	303.89	305.22	308.72	305.81	307.61	306.02	308.58	304.39	304	305.54	308.9	303.52	309.54	302.9	305.48	300.61	306.19	307.19	307.96	306.11	300.8	310.86	303.75	304.15	301.45	302.11	307.75	305.78	302.18	306.28	308.74	306.53	306.29	300.7	304.28	308.65	301.84	311	305.28	304.39	301.28	308.04	304.34	307.39
312.28	314.58	312.99	312.04	310.77	305.26	308.52	314.49	313.62	312.48	310.39	314.71	306.44	313.46	315.41	308.11	310.4	313.32	311.54	312.88	312.26	317.64	316.15	312.69	317.82	313.71	318.73	311.83	313.1	311.91	308.27	316.67	314.39	309.83	319.41	308.35	312.27	315.85	319.16	317.97	308.2	313.02	312.04	313.04	310.19	317.59	311.31	309.59	314.71	317.37
324.78	324.24	326.03	323.95	325.34	325.22	326.13	326.17	327.61	322.92	326.91	327.78	325.26	322.86	325.63	324.02	326.51	328.79	325.84	327.99	327.7	322.94	327.95	322.48	326.85	323.06	320.6	326.03	322.95	326.07	318.72	323.72	325.37	328.88	322.29	325.58	324.89	326.18	326.29	326.22	324.4	322.62	327.08	329.13	331.51	329.36	318.82	327.58	328.99	324.16
302.16	304.96	301.09	298.94	303.5	299.55	303.87	302.95	305.63	302.47	303.42	303	300.97	306.34	301.53	308.81	305.79	307.1	302.89	306.65	304.66	301.62	302.94	305.51	304.26	302.37	302.06	305.57	304.61	307.88	304.7	303.16	304.79	302.89	298.31	300.99	303.4	302.63	307.91	304.6	303.19	303.99	300.04	302.83	299.24	303.96	303.2	301.26	303.71	305.42
325.75	324.16	329.97	320.29	326.79	330.09	321.42	323.48	325.62	326.28	323.06	324.67	324.79	330.25	325.64	322.38	322.72	318.19	323.61	323.46	327.56	324.46	323.72	325.44	323.8	321.28	321.47	325.35	321.27	326.68	330.05	325.27	324.98	318.03	327.14	322.97	326.08	325.87	324.93	320.94	324.61	328.13	326.53	325.39	326.7	323.44	328.28	325.61	327.34	324.75
305.4	307.42	299.64	304.64	307.03	304.09	304.62	306.11	308.05	306.4	300.43	307.63	300.04	303.4	305.68	301.46	299.31	305.58	303.62	304.03	306.41	302.08	305.9	304.58	304.91	299.66	307.04	304	304.25	299.75	302.89	304.95	299.99	299.64	307.17	304.28	302.03	308.37	300.55	304.03	302.56	305.74	304.75	303.21	298.68	301.2	300.52	301.38	308.42	307.07
306.59	305.9	300.56	302.45	301.3	300.84	303.59	298.07	308.14	307.96	303.32	307.3	303.91	308.72	299.14	307.56	307.24	302.94	300.84	303.9	299.19	304.5	306.4	307.47	307.31	300.16	301.54	305.22	301.14	307.4	302.3	305.42	302.28	303.66	296.06	304.1	310.18	300.81	308.04	304.06	304.41	298.55	306.39	300.67	305.33	307.67	302.39	306.64	297.51	300.72
302.63	303.86	309.44	301.9	299.55	305.62	308.02	304.99	303.04	302.61	307.05	306.47	308.09	306.28	306	302.1	303.59	305.54	305.39	305.02	310.87	306.36	302.17	306.95	305.48	301.84	307.42	303.53	301.59	307.03	309.6	303.44	304.83	306.46	303.1	306.82	301.03	304.49	305.59	308.86	307.4	305.06	301.53	300.55	304.5	302.03	305.32	308.06	307.39	303.5
317.75	317.01	311.63	305.72	318.25	307.14	311.37	306.6	305.41	311.25	317	313.52	311.63	305.74	312.49	316.11	312.96	313.77	314.94	316.66	317.72	310.23	313.9	312.85	307.75	311.36	314.01	313.29	312.63	311.56	314.9	313.74	311.3	316.18	314.58	311.05	317.73	316.42	311.61	313.71	313.04	313.26	309.68	316.49	312.73	309.31	310.3	313.16	313.35	312.78
306.46	304.87	303.01	305.39	303.95	310.72	303.88	304.86	304.14	312.79	306.08	305.03	299.6	307.57	307.74	311	305	303.38	303.68	304.9	305.37	304.52	305.12	305.14	310.73	308.26	308.06	305.83	304.38	307.68	304.31	308.05	313.2	308.65	301.55	302.76	306.85	309.54	305.14	304.38	307.7	305.76	303.75	308.34	302.96	308.86	305.79	302.15	302.55	308.02
304.69	301.71	302.14	297.14	296.03	301.39	301.82	303.57	299.84	301.87	302.54	300.82	301.8	294.81	302.05	298.62	301.38	302.67	300.64	293.54	300.68	302.23	301.22	304.2	303.71	304.23	301.18	298.88	300.32	291.95	300.9	303.18	298.64	302.71	305.35	303.99	303.7	297.95	299.66	303.06	302.4	297.99	302.29	298.25	299.97	302.49	299.48	301.12	298.74	296.24
307.36	311.92	312.05	309.69	310.17	310.78	309.28	314.76	306.53	307.52	311.73	313.62	312.84	314.41	308.56	310.89	309.14	311.55	312.62	314.1	308.17	306.25	312.22	313.49	312.88	311	312.76	310.47	308.6	310.11	313.3	309.3	309.39	309.41	310.33	308.14	309.59	309.05	305.52	312.25	308.33	306.89	311.34	309.14	310.24	309.49	317.64	308.01	311.74	310.58
313.2	321	316.3	322.46	319.46	315.49	321.29	319.89	321.43	320.79	315.64	316.88	317.52	319.31	318.13	320.36	318.56	312.93	320.19	316.36	314.08	319.13	310.67	319.62	319.22	316	317.31	318.56	321.42	321.45	317.44	317.83	326.97	315.66	319.65	315.57	325.44	320.6	317.36	317.49	314.12	320.79	316.51	315.88	315.77	318.09	322.78	322.58	315.5	316.78
316.11	314.64	320.26	315.12	314.48	310.71	314.29	311.3	314.9	311.52	317.36	319.46	319.46	314.74	313.71	311.99	316.04	317.1	311.67	318.83	308.95	314.28	320.21	310.29	320.17	316.95	319.48	311.75	311.93	309.47	312.92	316.04	312.15	315.64	320.68	314.3	314.82	315.91	319.18	312.21	316.82	318.01	312.39	318.05	318.2	315.23	312.4	319.72	315.3	317.49
297.07	296.67	296.24	298.9	294.68	299.63	296.92	293.32	294.34	293.3	293.96	293.22	296.99	292.64	293.53	299.08	293.28	291.73	291.36	292.25	298.58	294.46	295.95	293.61	289.93	295.02	297.52	294.74	297.06	295.42	295.2	301.09	293.27	294.01	293.28	293.9	293.32	297.24	296.22	294.92	290.26	292.46	291.96	293.8	288.66	293.4	292.58	298.03	297.44	295.33
314.47	317.09	312.69	312.35	318.61	320.2	320.83	313.33	317.19	313.71	320.21	313	315.38	313.77	315.54	315.9	316.89	313.73	320.18	312.65	314.81	313.54	311.91	318.01	315.64	318.24	318.79	320.54	316.85	313.02	312.83	319.13	315.38	313.88	317.05	314.76	317.42	312.79	321.62	314.99	313.28	312.97	317.12	316.63	311.12	317.65	317.13	313.69	314.82	316.66
317.91	318.85	319.77	320.06	321.83	320.59	322.46	314.49	316.94	319.34	316.18	320.1	320.14	317.47	319.51	319.24	320.3	316.02	320.67	316.94	320.29	317.92	318.76	315.95	318.27	323.61	320.97	322.4	317.8	320.98	315.41	319.21	318.24	317	319.75	318.4	318.33	319.65	317.21	317.1	319.73	316.1	318.71	321.76	314.89	319.5	320.14	322.13	316.61	315.13
302.83	300.36	304.45	293.45	300.93	297.61	302.35	304.13	294.5	301.44	302.48	298.02	299.47	302.77	300.4	296.58	296.43	297.19	301.46	298.96	302.92	304.74	303.2	298.96	299.22	300.35	295.99	301.05	295.47	297.53	300.01	296.58	296.67	300.99	302.25	299.64	298.77	299.57	301.68	297.31	297.54	302.23	297.43	293.44	305.85	300.25	301.94	298.16	303.67	302.28
309.74	312.78	312.74	310.43	312.69	314.78	319.38	317.44	313.29	314.12	311.79	315.17	315.19	315.38	315.17	312.07	314.16	316.33	314.75	315.17	311.85	315.69	313.9	317.75	311.51	311.77	312.86	313.48	316.59	316.51	312.79	316.98	311.12	309.66	311.97	312.64	316.17	308.96	315.24	315.34	312.95	316.2	310.83	312.84	309.44	313.87	319.36	314.55	314.09	317.48
315.71	318.73	321.51	317.79	322.91	318.51	317.4	321.97	324.75	317.91	319.01	324.4	316.92	319.87	319.11	322.94	315.87	319.75	319.48	323.92	322.91	318.83	322.03	312.58	317.89	319.03	318.91	313.54	321.3	317.53	318.37	319.47	322.72	320.93	318.77	317.26	312.92	318.52	321.28	309.72	319.19	320.87	324.09	322.85	319.38	319.06	320.53	317.39	318.3	318.59
319.17	311.69	316.09	315.87	316.45	315.93	317.61	311.85	317.81	314.4	313.97	314.07	313.56	321.77	314.59	313.93	317.11	313.62	318.06	312.72	311.71	315.05	315.23	313.14	319.6	318.94	312.22	313.43	317.36	317.4	306.64	310.86	313.58	320.06	310.44	316.19	319.85	318.7	315.18	313.91	312.37	317.65	313.47	314.57	312.5	313.89	316.65	316.17	318.48	320.05
301.38	303.35	307.15	300.97	303.15	310.31	299.18	301.71	307.95	303.88	302.99	301.34	308.45	301.75	298.46	301.72	303.57	307.06	306.15	306.87	301.03	306.54	310.82	311.12	307.55	305.18	303.64	299.77	304.1	300.98	305.24	295.6	300.39	302.44	304.85	297.54	300.74	301.38	298.58	301.91	300.98	302.63	302.96	303.25	305.08	302.22	304.47	302.03	303.69	304.38
315.44	317.63	316.27	310.68	308.36	314.57	317.35	308.27	314.93	316.03	309.59	312.99	312.04	313.69	314.57	313.77	316.25	313.38	316.71	311.9	317.67	309.78	311.49	313.33	314.15	315.88	308.25	310.19	309.76	309.34	313.14	310.6	308.23	314.72	319.28	312.62	313.7	314.58	317.48	309.05	312.27	312.4	309.07	314.59	312.95	313.18	314	314.62	312.69	313.08
301.04	297.57	305.67	302.61	299.95	303.38	300.61	301.95	302.77	306.38	299.72	299.28	305.59	304.33	303.41	301.13	301.84	307.72	301.96	299.81	301.99	302.99	301.94	301.35	304.3	305.92	300.65	302.06	299.96	300.46	300.12	301.32	304.78	295.96	299.01	305.04	298.59	302.19	299.69	298.64	307.46	305.44	306.4	297.92	302.1	304.69	300.85	303.33	302.85	302.2
313.56	311.68	314.74	320.61	309.17	316.71	313.52	314.18	313.71	308.33	314.32	313.27	315.78	311.12	310.25	315.48	315.11	319.35	316.48	315.72	311.02	307.32	308.84	313.97	316.88	311.06	311.56	312.04	314.82	318.33	310.63	313	315.94	312.7	309	314.12	313.47	315.05	313.14	311.59	315.1	316.17	311.73	314.04	306.15	314.64	309.41	314.3	317.88	311.51
316.31	310.83	311.15	308.89	315.37	314.17	313.86	311.52	307.35	311.12	306.24	311.96	310.18	317.07	308.9	309.43	311.95	316.16	308.38	306.85	310.24	312.84	314.04	313.54	310.08	312.15	312.64	312.58	307.61	312.05	307.71	312.59	314.29	313.29	308.63	306.42	308.35	309.42	311.95	307.32	309.64	312.55	312.03	309.74	310.35	315.12	310.68	313.87	315.54	315.46
304.13	304.44	305.08	306.68	304.34	302.1	309.1	302.38	305.12	301.65	306.23	301.62	299.5	303.1	303.08	305.06	304.57	308.27	296.52	304.3	307.13	305.94	304.85	305.37	303.61	305.8	304.65	306.75	307.44	307.4	307.67	305.19	300.51	303.33	303.16	302.08	303.39	303.69	305.26	305.38	302.61	300.41	302.21	306.54	304.1	304.15	302.01	304.69	305.81	306.51
333.47	326.97	332.17	332.95	328.33	332.77	331.42	334.17	331.6	328.8	329.27	329.1	331.36	328.95	326.61	328.66	326.57	327.28	328.87	329.63	326.32	330.64	330.85	333.31	328.91	330.91	331.74	326.83	327.2	329.2	332.96	324.21	327.7	322	328.61	327.72	331.89	329.57	329.54	331.55	321.51	329	338.02	329.79	327.08	329.62	327.53	329.94	330.79	331.95
305.71	305.99	302.69	306.45	305.6	308.69	303.73	307.4	304.88	304.61	303.37	304.93	309.41	303.66	301.29	301.74	307.05	302.88	300.5	304.19	304.82	305.15	302.72	300.94	303.02	302.41	304.51	295.76	307.89	306.86	297.67	300.37	303.36	297.86	300.03	300.67	304.47	306.56	299.31	307.92	305.55	305.75	301.79	302.33	301.06	297.86	306	304.27	299.17	303.49
329.62	328.41	327.05	326.04	326.83	327.91	328.28	327.07	333.77	331.6	328.14	330.41	328.51	325.78	328.68	328.67	324.37	327.35	332.65	331.33	327.9	324.93	325.37	330.34	324.43	327.28	326.98	323.4	326.59	327.31	325.6	326.53	329.65	327.84	319.34	331.5	325.38	331.87	327.2	326.51	321.72	321.3	327.78	331.86	332.57	328.98	329.99	332.73	326.81	329.55
314.22	319.28	319.41	314.58	318.62	320.39	314.9	315.22	317.53	319.52	324.88	317.91	318.54	313.26	316.83	320.31	318.95	314.21	322.75	312.43	318.79	320.25	315.36	319.88	320.87	321.25	318.19	317.04	317.16	315.84	319.75	322.18	320.47	321.43	319.26	322.26	320.88	318.99	317.85	320.04	321.5	316.02	316.56	317.98	319.46	323.07	321.24	320.27	318.93	318.11
308.41	311.95	309.52	308.68	305.22	307.77	313.65	313.22	311.01	310.42	312.75	310.19	308.06	306.36	305.17	307.26	311.06	315.28	311.58	307.53	310.59	311.5	308.54	309.03	307.83	312.58	307	313.29	309.91	308.05	309.4	305.43	311.27	309.06	305.48	307.39	308.59	307.97	309.66	310.72	306.85	308.14	306.93	310.44	308.21	309.79	311.04	310.61	306.94	311.26
314.1	315.81	317.2	317.1	316.48	310.26	311.08	310.64	314.9	317.95	310.23	312.09	315.51	315.7	314.33	312.22	315.87	308.51	317.31	317.05	310.76	313.11	312.58	314.96	312.54	311.29	314.07	309.85	317.59	314.9	316.45	310.03	311.74	313.27	314.16	309.13	310.3	315.5	311.07	312.08	316.02	314.57	317.39	311.76	309.76	317.48	313.93	313.41	310.98	310.55
300.93	296.75	308.13	299.98	298.7	301.83	300.15	309.05	300.46	302.14	306.83	304	305.62	302.22	305.18	305.11	303.48	307.85	305.12	303	301.73	303.23	309.59	300.17	303.16	301.54	301.21	300.48	301.72	307.13	299.7	304.62	304.95	302.7	305.14	300.11	303.95	298.22	304.45	299.6	303.76	299.58	305.33	299.71	304.97	300.57	298.44	298.55	304.69	301.41
313.25	312.15	307.46	311.02	307.77	309.93	307.27	311.07	309.01	307.1	308.48	307.94	308.29	307.67	307.51	308.94	311.83	308.45	306.34	311.7	306.68	311.02	311.79	309.15	313.47	307.83	307.6	309.03	312.2	311.87	310.75	313.83	309.93	309.47	312.28	304.52	305.16	305.9	311.68	307.14	309.2	315.07	309.77	308.25	307.25	310.83	308.24	312.45	315.23	309.73
296.12	296.69	299.92	297.19	300.18	295.35	296.87	296.24	297.22	299.01	296.01	294.3	300	292.54	294.12	294.82	294.57	295.84	294.25	293.88	295.53	296.68	299.38	294.61	297.11	296	296.65	300.49	297.18	294.38	298	293.38	290.56	295.76	296.26	295.41	298.28	295.1	297.96	299.33	296.28	292.18	297.65	296.5	300.44	299.61	298.05	296.72	296.56	299.18
306.42	305.16	305.39	301.81	305.85	302.07	300.43	300.74	306.35	296.54	299.99	305.61	300.23	300.48	302.04	304.62	305.1	303.61	298.83	299.2	302.84	306.04	306.39	306.82	303.55	306.95	307.15	302.65	302.8	298.39	302.33	298.58	310.34	306.87	305.29	302.16	303.51	302.36	305.91	302.7	299.55	305.34	301.38	305.25	305.86	299	304.06	301.5	304.83	305.76
313.75	314.25	313.12	314.02	311.43	307.23	314.2	318.43	313.36	314.22	309.36	308.57	313.95	311.64	309.02	312.4	313.27	313.79	311.05	319.75	313.44	310.6	309.31	315.15	311.92	310.88	313.1	313.08	315.25	312.18	316.63	316.02	311.14	314.17	311.87	312.09	314.32	312.64	313.67	313.04	314.95	313.17	311.67	309.41	309.54	309.62	314.57	310.06	315.75	313.3
298.4	305.28	299.86	302.58	300.61	305.61	301.65	303.14	301.8	302.77	308.46	303.29	298.84	302.49	298.28	304.99	304.02	301.48	308.29	308.26	303.6	301.43	301.08	306.78	305.39	302.54	296.93	305.69	308.52	302.42	302.41	304.32	303.36	300.64	302.86	298.94	306.34	308.17	301.72	301.36	303.73	304.7	299.22	300.52	300.92	302.92	299.97	305.62	304.55	306.85
315.16	310.72	310.77	314.61	313.24	310.21	310.07	317.53	313.75	306.73	316.79	309.36	313.2	307.19	307.75	308.46	312.75	310.23	309.41	308.9	312.85	309.02	307.54	314.82	310.5	307.67	308.51	315.05	316.61	309.54	311.22	310.6	309.58	314.71	309.65	313.96	312.08	319.69	314.77	315.42	311.97	311.55	315.47	313.97	314.55	316.78	311.5	311.57	306.73	317.49
312.51	309.59	307.98	305.13	311.82	303.75	312.76	306.67	311.5	307.39	309.36	310.23	309.57	305.59	305.49	309.1	315.63	305.96	306.92	313.39	313.1	308.54	309.32	307.77	311.1	312.29	308.05	305.26	308.29	307.96	311.68	311.07	314.27	309.87	307.17	316.14	306.26	306.21	311.24	308.28	305.74	309.3	313.05	304.24	311.41	306.26	310.4	312.84	312.24	304.22
301.11	307.22	307.68	307.99	300.89	305.89	301.97	300.39	306.02	300.37	301.02	299.05	301.53	299.31	302.41	304.41	304.33	303.51	307.85	307.84	303.13	298.78	305.14	304.12	306.66	300.03	302.15	301.89	304.62	305.55	303.24	301.89	304.21	307.04	297.76	302.64	301.87	298.02	302.73	304.62	307.64	305.62	297.85	299.43	303.29	303.09	299.88	302.95	305.54	306.28
311.73	312.6	312.97	313.48	314.17	313.31	312.55	314.54	317.67	316.18	310.3	315.56	309.79	312.93	317.78	316.6	311.58	315.98	311.88	311.83	316.05	314.29	314.99	313.8	312.89	307.72	313.07	311.66	312.93	310.48	309.99	309.14	312.84	311.58	313.17	321.03	306.67	312.36	319.32	312.13	312.11	317.92	311.99	314.25	310.95	314.18	314.94	311.47	310.67	312.81
304.93	306.3	311.86	308.81	313.45	309.03	305.94	306.6	305.9	305.09	310.12	297.52	309.89	303.92	308	304.3	303.09	303.4	302.63	301.58	309.06	302.24	309.84	304.65	309.74	301.1	312.76	304.59	306.01	302.78	307.51	309.99	308.43	302.94	299.11	309.97	306.6	305.46	309.15	309.28	306.94	307.47	302.72	306.67	307.21	306.71	307.41	304	308.06	304.54
305.62	304.53	305.5	307.69	306	303.82	306.54	311.6	306.58	307.32	308.88	306.44	304.63	306.68	304.96	303.64	304.94	302.97	303.17	305.03	307.41	305.15	303.12	303.51	307.14	302.33	307.71	311.2	308.85	306.7	304.94	304.9	308.11	308.7	306.8	304.15	305.23	303.38	307.66	306.23	307.08	307.59	306.43	305.63	306.63	301.11	307.74	308.33	300.99	303.1
292.54	291.17	293.51	292.86	295.05	296.86	295.22	292.95	293.89	292.72	294.68	292.64	293.19	294.88	295.77	296.8	294.28	294.04	295.64	299	297.99	299.2	296.42	296.05	297.5	296.22	292.54	293.77	294.33	294.26	291.58	295.89	296.65	294.04	296.76	296.87	297.85	295.08	299.93	294.8	298.31	290.62	292.08	294.49	290.68	294.57	290.29	295.93	296.77	289.2
296.84	297.8	297.74	297.7	292.88	291.53	295.41	296.61	292.72	298.74	300.23	293.41	300.79	297.8	294.44	295.75	297.83	301.24	293.92	296.51	297.63	291.31	291.34	300.1	296.18	291.99	294.78	299.33	295.63	292.02	292.22	297.87	296.69	298.57	300.92	294.64	296.42	299.29	295.56	299.9	296.09	298.53	293.41	299.3	295.5	299.37	292.88	294.34	299.5	295.04
300.42	301.59	304.69	301.98	305.12	300.96	308.07	300.92	299.42	306.69	304.69	300.5	300.51	302.72	298.23	306.06	306.73	303.7	304.28	301.8	304.4	300.18	301.02	308	302.53	306.12	305.13	308.1	302.16	301.59	306.08	299.83	308.6	304.88	305.13	302.61	302.78	301.72	304.17	303.68	306.89	298.86	303.7	305.2	296.18	301.71	305.35	300.69	306.76	305.27
312.78	316.79	315.14	319.43	317.14	311.44	318.7	318.63	313.44	317.12	313.52	314.78	312.48	311.48	310.96	311.52	316.11	311.4	312.13	315.63	312.89	317.09	311.29	314.78	310.95	315.24	314.69	314.55	312.11	312.42	315.81	313.29	316.48	315.95	313.69	317.68	315.23	316.24	314.23	309.48	313.7	312.85	313.62	314.82	316.25	314.71	315.28	316.37	319.37	312.38
302.29	302.96	307.23	310.98	304.44	307.71	307.08	306.99	304.78	304.42	308.56	308.36	304.41	305.69	298.4	304.58	303.97	306.8	304.43	303.27	304.18	309.08	306.79	303.81	301.15	303.3	306.06	304.64	310.45	299.33	303.48	303.79	308.28	303.57	304.31	302.51	306.48	300.16	305.86	305.2	301.2	302.8	302.97	305.91	301.21	309.59	307.06	307.45	300.56	309.54
312.79	313.88	318.58	310.45	312.52	315.5	316.11	313.73	315.6	313.77	313.06	312.7	315.23	315.14	311.05	314.68	317.09	310.7	318.75	315.17	311.1	315.32	314.6	312.61	312.6	318.11	314.26	316.28	315.66	315.29	315.18	316.38	311.78	311.65	314.43	312.64	313.39	320.62	317.14	312.06	319.38	310.44	316.38	313.83	308.47	310.99	315.08	316.25	315.86	311.16
294.92	288.78	294.21	295.82	297.46	300.59	296.46	296.91	298.12	295.66	295.59	297.99	298.01	296.38	295.86	301.13	292.45	296.01	299.85	299.75	291.99	295.6	295.65	290.18	296.4	296.39	285.46	294.57	293.25	295.18	298.13	295.73	296.5	296.64	300.51	301.64	291.1	292.11	295.69	292.7	291.39	294.69	298.04	294.11	293.32	291.52	290.14	298.23	296.94	293.43
309.38	312.51	315.24	314.54	308.94	313.67	310.65	316.19	310.51	313.34	311.63	310.68	310.96	315.47	307.28	317.42	306.85	312.69	316.74	309.24	317.16	315.94	315.13	313.98	314.87	313.62	308.9	310.31	315.25	317.23	312.51	313.54	314.74	313.06	310.59	317.55	314.8	315.77	311.84	312.86	315.56	307.42	310.8	319.18	314.39	317.5	313.66	315.02	317.44	317.78
303.85	303.31	301.89	303.64	305.01	303.35	303.18	301.36	298.48	306.8	304.47	301.14	301.36	303.38	304.16	304.29	302.41	301.25	301.58	305.39	302.53	303.57	298.46	297.97	300.73	305.67	303.02	301.58	307.34	298.64	299.24	301.62	303.55	304.9	304.28	299.23	304.3	301.09	306.7	298.47	304.81	303.99	302.67	302.71	302.89	302.65	303.58	298.86	304.27	298.67
304.96	305.36	307.28	305.36	312.89	308.03	302.9	305.95	305.94	304.89	305.02	305.63	304.86	307.05	305.56	305.68	303.4	303.82	305.8	302.46	308.03	305.5	307.61	304.08	301.22	303.12	305.12	306.12	297.12	308.11	303.26	303.53	308.69	305.8	301.66	301.07	306.86	308.95	309.03	308.98	303.87	300.53	304.28	307.38	307.62	304.42	305.69	306.99	306.07	305.79
316.19	312.01	312	319.8	319.55	317.5	317.64	316.06	317.19	317.13	318.96	315.18	318.98	319.89	319.1	318.36	319.36	319.03	316.18	314.59	317.69	316.76	314.99	316.13	318.3	320.93	312.72	316.01	317.81	312.37	314.64	318.92	323.32	327.16	322.38	320.27	316	320.03	311.82	319.27	319.39	316.67	316.06	322	313.68	321.2	314.2	319.44	321.16	316.4
306.03	307.46	299.59	305.85	302.54	307.46	303.4	302.35	304.29	301	303.45	304.15	300.72	300.7	300.37	308.46	301.21	300.63	303.17	304.67	304.46	297.06	306.35	302.59	304.03	306.2	304.45	308.15	303.97	301.28	302.65	307.35	305.51	302.71	306.21	305.7	299.97	302.34	303.14	306.81	304.08	310.28	303.82	303.77	301.99	306.98	303.83	305.91	307.77	298.34
294.18	294.2	295.73	291.76	289.81	296.57	296.22	295.8	292.98	291.25	295.3	293.21	295.44	293.88	297.04	299.8	288.06	294.26	293.65	298.22	295.86	295.49	297.97	296.34	291.14	294.27	293.15	295.14	293.77	292.32	292.94	297.32	295.52	297.11	298.62	292.27	297.51	295.07	291.35	297.22	297.39	300.4	297.74	296.21	290.43	294.35	294.34	295.76	291.94	296.74
328.57	328.85	329.61	324.17	324.3	328.61	327.15	330.56	321.23	328.36	321.57	323.41	323.81	329.55	323.85	329.41	327.48	322.04	324.4	330.35	326.36	332.61	324.1	328.59	332.94	326.48	326.8	330.27	321.21	329.2	325.81	330.76	330.58	324.41	324.92	329.84	327.21	330.82	325.6	327.55	323.48	325	331.91	328.65	327.35	325.01	330.35	327.54	324.79	330.79
306.93	302.61	300.17	300.77	304.69	306.03	303.34	299.15	307.94	303.75	303.66	307.29	309.24	302.85	304.37	303.59	305.78	301.17	301.28	303.77	303.99	305.19	302.75	304.72	304.39	308.57	309.82	302.3	303.96	304.95	307.87	304.23	303.41	305.3	304.13	302.17	302.37	305.1	300.77	308.53	305.01	306.56	306.38	298.83	304.07	304.06	303.32	307.17	303.59	303.27
303.89	305.86	298.56	302.17	305.58	302.99	303.34	301.59	302.75	302.88	299.55	303.72	307.27	301.91	308.09	298.5	308.03	303.48	300.65	305.72	306.88	304.08	306.9	301.09	303.46	302.46	302.51	302.9	303.04	299.42	305.74	299.38	302.7	305.13	305.44	303.57	304.87	302.89	305.28	305.38	300.08	301.93	302.12	304.69	302.9	305.54	304.29	306.48	300.62	308.9
303.98	303.29	301.82	299.72	302.66	299.83	306.79	299.96	302.71	299.87	300.95	301.87	304.98	298.81	299.24	295.67	301.22	303.28	297.87	302.28	300.09	297.85	297.79	303.61	305.35	296.1	299.3	304.53	301.1	301.77	303.66	301.5	299.09	301.48	299.57	298.78	304.28	299.65	300.6	298.54	304.61	299.64	305	299.28	299.13	302.16	300.95	302.31	295	302.27
327.87	326.53	330.19	328.36	328.1	326.17	331.67	329.83	328.55	331.57	325.27	320.58	328.14	322.76	327.41	321.4	331.26	328.46	332.1	324.04	331.03	329.71	324.43	329.84	323.78	329.46	329.59	330.37	332.88	328.76	319.89	326.08	328.48	324.66	325.82	329.63	328.46	329.32	332.09	326.95	328.05	330.76	324.96	329.63	329.18	328.79	330.54	331.4	327.74	331.25
302.6	305.88	305.22	302.33	303.42	304.47	301.58	306.05	306.04	303.95	310.18	308.72	308.19	307.53	307.32	304.03	302.65	301.72	305.19	303.44	308.19	305.84	307.14	299.63	305.12	312.01	301.36	309.62	304.66	307.94	309.48	306.06	302.43	300.15	310.43	304.12	312.24	308.55	306.14	304.36	308.18	302.27	308.26	310	307.39	306.66	303.93	306.06	302.27	306.55
302.36	306.28	304.3	303.31	301.46	306.71	302.3	304.05	306.32	301.75	303.52	304.74	301.63	303.98	302.65	306.71	306.84	306.19	303.96	303.46	297.99	302.02	302.56	306.18	300.66	303.96	304.03	305.56	300.77	306.39	303.94	304.43	306.97	302.91	303.18	304.42	305.66	305.48	302.89	305.39	303.88	303	308.34	305.35	302.69	301.78	300.01	304.1	303.64	306.64
315.03	318.41	320.03	315.18	314.57	316.5	313.72	311.54	313.56	323.35	308.74	320.46	313.63	318.33	315.94	315.71	315.8	307.26	314.18	315.04	320.88	313.65	316.46	317.01	319.72	319.96	311.61	313.42	314.98	312.51	317.35	315.05	317.17	320.29	313.85	315.63	316.93	320.09	318.55	316.14	318.18	317.87	317.49	317.42	315.78	312.66	318.88	315.77	309.85	315.37
297.16	291.32	292.84	291.16	293.53	291.34	294.09	292.37	295.66	295.47	291.28	292.95	299.72	294.56	292.43	295.12	296.84	294.08	288.63	292.69	295.75	292.79	292.26	292.14	294.26	295.39	296.24	294.33	294.11	292.19	297.58	294.82	293.56	291.16	291.17	295.86	293.57	295.81	296.91	293.99	295.09	287.51	294.37	292.29	294.13	295.77	292.03	296.69	295.24	292.22
298.55	307.47	305.88	307.97	304.21	308.04	302.94	301.75	300.64	307.18	307.81	303.7	309.81	303.62	304.63	301.4	309.4	307.21	307	309.14	305.94	305.38	304.37	302.18	304.24	309.53	304.17	306.72	306.55	306.42	301.67	307.59	308.46	306.36	305.21	307.9	305.03	309.13	307.79	305.77	307.26	305.98	306.01	306.03	309.08	306.7	299.47	309.45	302.43	307.15
315.24	317.34	318.32	315.85	317.9	314.6	317.06	317.07	317.22	314.96	318.95	318.7	311.4	316.64	318.8	311	315.3	317.05	312.02	321.2	315.1	315.09	312.3	314.82	314.33	315.22	318.44	315.71	322.35	316.23	317.08	308.96	319.8	315.84	309.22	312.51	311.87	319.21	318.83	317.02	312.93	310.37	311.54	316.08	315.61	319.35	315.78	306.8	318.64	313.47
302.58	300.74	304.55	302.43	297.96	296.2	300.48	297.83	298.68	299.95	306.16	304.87	299.61	301.87	302.97	301.08	301.33	301.33	302.89	303.81	300.45	300.49	300.57	302.92	303.9	295.19	300.8	303.72	302.19	301.55	306.57	300.93	297.62	305.73	298.34	301.97	301.59	304.31	302.6	302.64	304.18	302.46	299.37	302.28	297.87	305.96	306.57	306.84	301.37	303.62
317.3	312.44	315.81	313.64	315.07	315.32	314.4	314.43	312.54	312.76	317.97	312.18	316.28	314.79	312.65	314.86	310.93	311.11	313.38	309.16	310.22	313.92	314.99	312.86	310.58	314.56	309.62	313.16	314.05	314.11	321.37	318.85	315.25	309.76	311.83	311.82	312.43	314.27	312.51	314.09	315.63	312.93	314.44	312.43	315.3	310.56	316.32	313.35	316	313.17
315.22	314.34	318.42	318.16	316.72	319.67	319.1	319.87	312.81	315.86	314.74	322.88	319.23	314.74	315.87	316.92	314.68	318.77	318.88	311.4	312.38	317.25	315.22	323.3	310.99	316.33	314.11	317.6	311.08	309.02	316.07	313.38	319.84	317.37	320.62	319.1	315.17	316.95	318.46	315.89	315.64	315.15	314.26	312.97	315.57	314.4	316.78	317.69	311.79	316.2
330.51	327.4	325.02	330.36	325.43	326.93	327.33	322.1	323.78	329.66	325.96	324.25	327.58	329.27	327.33	320.48	328.65	330.68	328.08	327.23	325.38	327.73	329.11	329.47	330.63	328.45	324.01	329.6	329.31	326.62	327.27	331.66	328.61	324.24	328.04	330.93	326.76	323.3	332.22	324.22	328.66	323.93	326.05	330.06	325.87	324.46	328.06	326.23	330.67	324.99
325.75	331.44	331.81	329.44	321.67	332.09	325.83	329.95	329.91	329.17	324	323.71	325.61	327.41	330.14	325.5	329.52	326.43	327.85	328.94	330.2	328.17	329.27	328.64	321.53	330.35	329.43	325.56	325.18	320.6	324.98	332.04	325.52	326.63	325.57	319.69	327.32	330.37	329.04	324.2	329.9	325.36	327.66	331.4	329.17	329.41	327.94	324.64	325.51	326.27
295.99	299.13	301.62	297.61	300.18	294.95	296.87	292.95	298.97	299.4	294.15	292.94	291.37	297.15	295.5	297.97	299.57	294.36	297.95	295.94	297.98	298.23	301.56	298.78	292.72	301.2	300.12	297.14	295.01	295.82	302.09	301.49	293.3	295.65	299.95	298.67	292.4	297.27	294.25	294.94	297.36	300.1	296.85	297.89	294.2	300.08	299.8	293.52	297.34	298.77
327.83	319.04	319.2	317.79	321.42	316.15	320.61	320.22	319.83	316.45	319.94	320.37	316.42	319.53	323.29	319.12	317.78	315.67	321.43	322.1	321.78	323.78	321.64	317.84	323.18	314.74	314.95	316.16	314.49	321.95	319.32	320.77	318.39	321.33	323.78	318.69	322.79	319.26	323.46	318.35	321.57	321.21	318.08	325.79	320.76	318.19	317.36	317.26	317.98	321.35
306.86	306.47	307.41	305.24	310.83	305.99	306.01	307.3	304.52	306.82	307.08	302.24	311.42	303.79	304.24	309.17	303.86	303.57	308.83	306.52	303.51	310.16	307.22	305.37	306.76	303.82	305.16	302.02	306.07	303.26	304.49	299.19	303.57	302.57	308.76	307.42	303.36	304.65	309.08	309.22	307.9	303.17	307.12	305.67	303.09	301.52	307.69	307.45	306.46	306.3
330.29	334.02	330.41	326.93	324.04	329.66	328.85	323.38	327.27	329.65	323.85	330.12	329.31	327.63	325.61	329.98	332.35	324.87	323.87	327.39	332.29	324.24	322.89	328.21	323.16	329	325.65	327.34	325.85	324.78	326.47	325.53	330.17	326.34	325.28	329.27	327.05	332.93	330.52	328.57	327.61	329.55	327.51	321.31	330.06	329.41	325.34	328.39	328.47	324.97
306.62	307.17	312.31	304.45	307.71	306.37	310.28	309.7	307.2	310.5	308.99	314.72	314.33	305.64	308.23	309.32	310.33	308.09	311.17	306.41	309.26	307.3	303.62	306.28	307.16	305.21	307	308.32	306.08	305.56	313.86	309.21	307.52	302.94	309.11	310.62	306.86	311.05	308.9	306.3	305.59	310.15	308.46	307.08	305.69	309.36	309.54	310.82	310.03	312.75
305.23	307.59	300.33	304.54	307.4	301.11	302.14	308.45	302.71	304.89	301.63	301.73	307.19	302.33	298.88	302.51	302.86	306.69	306.75	302.18	303.42	306.96	304.06	302.2	304.63	302.22	306.94	298.94	309.17	298.94	301.01	302.4	297.49	295.82	305.23	297.55	302.09	305.47	304.38	303.85	303.22	304.66	304.05	304.56	302.13	303.37	302.14	300.44	305.9	306.38
317.36	320.23	314.05	320.21	313.37	319.06	320.74	317.55	314.3	316.14	314.59	316.93	323.1	316.91	313.43	318.48	321.36	315.7	318.88	315.35	320.47	316.99	317.94	315.2	316.17	319.97	317.86	319.37	314.41	313.45	319.1	321.43	317.23	314.49	319.03	322.7	317.11	322.37	316.55	321.15	317.25	318.09	320.68	318.66	316.8	317.44	317.75	317.93	319.08	316.21
310.06	318.51	312.24	313.93	314.57	317.61	312.55	315.77	314.96	314.18	316.77	316.11	313.07	318.66	315.7	316.29	311.32	319.27	315.89	316.04	313.47	315.65	314.01	316.94	310.65	315.68	315.06	314.61	312.46	315.08	310.55	314.17	312.7	317.35	312.33	315.66	311.39	317.4	319.18	315.6	314.4	321.65	318.28	318.2	313.44	314.89	317.36	311.16	321.55	319.17
296.39	304.44	300.48	300.17	304.83	304.11	301.99	304.73	306.74	305.62	298.86	303.74	306.53	302.07	298.29	303.11	300.09	298.05	297.62	305.08	302.68	301.71	305.05	302.01	301.3	300.05	303.81	302.26	303.48	309.45	305.48	303.16	305	302.42	305.1	299.03	304.77	304.7	300.34	305.93	300.36	302.27	299.55	303.31	300.09	308.6	304.81	302.95	304.81	305.33
309.29	311.1	301.08	303.67	302.24	298.52	304.03	309.43	305.98	302.39	303.38	299.64	303.61	302.75	305.8	303.74	303.14	304.14	298.21	301.31	307.21	305.68	305.75	301.96	303.35	301.96	306.84	305.61	301.43	301.75	307.62	306.06	303.3	304.74	302.1	303.46	306.57	305.59	302.25	305.01	300.59	300.49	303.73	304.82	303.63	306.34	302.76	300.12	303.87	305.82
305.59	306.16	308.68	310.82	316.25	307.4	302.97	307.41	309.36	306.87	308.16	304.04	310.02	310.66	309.75	307.71	307.87	304.52	304.32	309.04	311.1	310.23	302.67	306.97	302.94	308.1	301.96	307.74	312.26	304.45	314.55	307.96	308.86	309.01	307.12	304.56	308.38	306.31	314.13	307.91	308.72	308.3	306.68	306.9	305.39	311.93	308.98	308.21	304.02	305.74
311.52	311.7	317.59	313.66	318.38	316.17	316.33	311.22	308.98	312.31	312.12	309.76	316.98	313.08	311.83	312.51	313.64	309.29	311.92	312.96	315.78	312.21	310.14	310.47	313.14	309.1	313.97	312.06	313.83	309.71	310.4	312.43	312.32	314.88	310.37	311.26	310.69	316.48	315.43	310.99	308.5	312.18	310.57	313.56	317.23	313.75	312.28	314.8	305.81	312.56
311.44	309.21	316.26	312.05	314.64	308.74	315.05	309.85	311.28	305.98	307.68	314.07	312.94	312.18	304.61	312.22	311.29	312.49	313.26	304.35	311.06	308.63	312.53	308.29	308.71	307.96	309.84	306.42	308.32	306.72	309.82	311.74	311.59	312.06	313.48	306.45	309.22	316.84	310.95	309.61	312.88	315.15	311.55	311.7	310.63	317	308.98	313.46	312.31	311.63
296.9	296.78	299.88	293.54	293.38	295.06	293.43	294.88	296.67	293.18	296.33	294.12	293.47	294.34	293.38	291.67	293.25	285.86	300.34	294.75	288.6	293.31	290.9	296.02	296.69	290.04	296.5	289.54	289.67	297.18	295.89	295.35	298.13	299.7	293.26	296.75	294.66	291.03	296.26	294.89	295.26	293.71	301.51	295.19	289.53	294.53	299.7	296.58	294.33	295.16
308.92	311.9	307.33	313.53	308.18	314.75	312.43	309.89	306.39	309.97	306.09	311.53	309.74	310.78	311.11	312.54	305.18	309.17	307.43	306.63	308.85	310.13	314.47	311.18	306.16	309.27	308.06	315.76	312.83	319.67	314.33	307.65	306.97	309.16	311.06	313.99	310.79	311.11	307.79	308.25	311.21	310.38	310.83	310.37	310.57	315.42	306.95	307.13	314.42	307.92
307.72	306.23	314.19	313.53	309.42	314.52	309.32	311.64	313.06	311.48	308.25	311.2	307.5	310.49	309.22	310.85	309.15	312.91	309.3	311.65	310.17	309.66	311.38	308.72	309.98	310.6	313.91	307.42	311.21	306.19	311.61	310.79	309.14	311.07	313.85	312.47	314.85	313.21	310	313.87	312.11	310.25	309.22	312.57	314.24	312.31	308.85	309.37	313.43	303.66
313.47	316.16	315.82	312.51	314	316.6	312.73	316.54	316.29	313.52	317.25	316.16	313.21	314.02	318.9	313.04	320.89	313.53	313.45	319.15	315.45	318.44	316.06	316.29	312.89	317.61	318.71	316.31	316.3	316.42	313.16	319.26	318.14	312.42	312.32	315.24	318.27	319.21	318.06	317.59	314.79	319.13	315.16	315.03	316.09	314.07	313.59	319.54	320.52	317.84
317.63	322.42	315.36	318.02	322.75	319.72	310.06	322.79	317.47	319.32	318.97	322.08	320.43	321.88	318.47	318.56	319.69	313.3	323	314.81	317.8	318.84	317.21	317.71	317.29	324.26	316.76	319.38	321.84	317.01	319.12	318.81	315.01	320.34	318.8	315.43	314.88	320.93	317.25	317.51	320.24	319.44	316.6	315.94	321.97	319.05	319.41	323.03	317.92	319.33
311.63	316.44	313.06	316.19	314.68	316.48	314.69	313.89	312.51	318.03	313.28	313.76	311.97	313.23	317.53	317.22	314.45	311.01	312.64	312.59	312.7	317.98	319.02	315.68	316.15	317.27	314.94	313.57	310.44	314.5	313.13	314.18	310.76	314.67	316.02	311.58	314.09	317.32	315.16	314.69	315.64	313.69	314.33	314.73	311.74	316.52	314.76	311.08	316.64	313.85
317.75	318.48	316.7	322.92	323.87	317.25	321.86	318.77	314.75	318.73	321.42	319.25	318.7	320.24	320.82	315.3	319.05	316.06	313.38	315.87	319.86	320.43	323.12	320.51	321.5	319.82	316.86	323.63	317.37	319.31	318.25	320.32	322.2	310.97	322.35	315.16	322.43	316.65	308.89	318.4	325.18	317.21	317.4	320.16	318.71	319.23	318.12	318.51	312.42	314.78
319.42	316.04	314.83	317.4	316.88	316.93	321.74	319.3	315.54	317.05	314.29	316.41	317.91	320.92	311.6	322.56	317.04	319.58	318.65	314.56	315.09	318.23	316.31	317.03	318.9	314.99	318.62	315.41	315.04	319.53	319.56	316.45	317.37	320.82	316.13	318.52	314.4	317.9	314.58	322.87	316.72	317.2	316.35	322.21	315.77	318.16	318.86	316.88	315.51	312.04
313.71	308.67	311.42	309.48	313.92	313.66	312.24	309.94	313.02	314.56	313.05	314.02	313.13	312.51	311.45	314.81	319.36	310.25	310.37	315.58	312.76	314.84	310.01	310.05	312.13	307.08	314.71	312.79	313.08	306.7	313.05	308.67	309.97	311.3	311.54	310.86	314.66	315.23	313.93	312.67	313.59	315.17	314.26	309.08	310.08	315.13	308.43	316.24	307.07	307.26
305.62	308.06	315.61	310.11	309.34	311.72	307.44	311.59	306.33	311.58	312.96	310.47	311.5	307.01	310.09	304.21	309.65	309.73	309.38	312.87	303.82	304.61	307.71	306.64	312.67	309.46	307.91	308.46	309.03	315.78	311.01	308.96	307.69	305.64	312.98	309.12	305.64	312.41	305.23	311.21	306.4	305.44	314.14	305.37	311.24	314.67	311.77	308.95	306.73	311.1
301.07	309.45	303.49	301.87	306.97	303.01	303	303.31	303.38	299.43	302.96	303.02	302.99	305.18	303.39	300.18	303.82	302.25	308.95	302.56	306.41	305.41	305.98	301.45	303.18	303.39	302.69	300.76	309.3	298.56	298.01	307.72	307.5	304	305.95	306.05	306.58	303.44	302.11	303.06	300.69	304.83	302.73	311.83	303.75	299.97	309.5	307.25	298.19	296.42
299.05	301.08	299.25	306.86	302.37	298.51	308.08	303.85	301.1	298.14	303.13	301.38	303.76	301.76	304.06	301.8	306.77	300.69	302.02	300.6	305.26	300.29	300.25	309.45	301.42	303.21	302.52	302.96	305.81	307.08	305.89	310.48	302.44	299.13	306.54	305.9	301.89	301.37	302.51	307.99	301.72	303.64	304.15	306.77	303.6	302.14	305.72	302.03	305.02	303.88
311.39	314.85	309.54	311.52	310.76	312.71	309.16	309.06	312.09	310.82	311.19	313.21	308.98	311.48	313.68	312.61	312.97	313.14	313.65	319.01	315.04	312.14	314.62	317.13	311.81	311.6	308.91	310.09	318.58	307.67	312.99	317.22	312	316.81	310.1	314.32	311.31	318.4	316.81	315.57	316.37	317.76	313.63	314.03	315.96	312.9	308.96	313.43	312.14	313.92
308.16	301.61	307.87	308.73	304.55	298.95	305.68	307.16	299.84	299.14	306.77	310.48	305.58	302.99	303.52	303.47	306.49	302.87	305.6	308.36	303.93	302.61	303	300.12	308.37	305.05	305.13	303.52	304.27	308.82	302.29	302.89	304.7	299.77	301.45	306.27	308.32	305.77	308.8	309.17	302.68	306.83	303.37	305.49	304.24	301.63	303.89	307.55	304.83	301.9
306.02	307.21	315.61	311.68	311.69	309.88	312	310.67	306.27	308.15	310.14	310.09	308.93	312.83	311.3	314.32	312.44	308.54	304.9	310.61	315.9	311.91	308.94	315.04	312.02	308.06	308.94	312.85	312.84	307.62	309.81	306.98	313.59	310.39	313.34	306.92	311.74	305.16	308.96	311.62	313.25	306.91	312.01	304.27	313.99	307.06	315.34	307.4	308.04	306.59
306.52	308.8	297.7	309.18	304.4	303.93	306.14	300.2	308.5	309.4	303.51	304.25	304.69	301.02	304.52	307.29	313.14	304.57	306.23	305.66	305.41	305.44	304.94	305.63	305.06	304.23	305.62	303.82	306.24	304.68	307.36	309.39	307.01	301.01	299.93	305.22	303.36	305.58	304.34	305.82	304.58	304.06	303.39	306.93	307.04	305.95	306.23	313.64	310.91	307.2
324.98	323.88	317.57	317.93	325.19	320.63	321.28	317.95	310.95	321.69	318.7	320.59	322.29	318.06	314.68	318.58	314.63	321.81	316.99	323.06	317.96	319.93	319.28	321.68	317.91	318.63	318.13	318.23	320.07	320.96	314.94	323.61	317.01	317.86	320.43	324.2	318.25	320.16	319.92	317.8	318.5	317.59	317.6	318.79	323.03	317.95	311.13	319.03	320.65	322.71
300.72	303.95	308.78	301.15	304.64	297.83	300.89	297.6	306.76	302.79	299.31	310.03	303.49	300.19	305.33	303.73	305.82	301.42	304.08	300.1	300.78	301.09	305.79	299.03	296.62	304.39	300.12	303.79	304.15	304.97	302.3	302.1	304.35	302.23	298.62	300.45	301.01	303.02	305.95	305.87	305.43	301.53	298.38	307.03	305.78	299.26	308.51	306.96	303.88	301.25
304.69	299.26	304.21	307.78	306.01	302.06	298.85	308.63	306.25	298.65	306.31	300.23	306.85	304.45	302.4	304.91	308.99	302.66	305.5	303.55	303.67	300.47	306.73	305.1	305.81	304.13	307.9	304.91	303.23	310.75	302.51	304.27	298.84	306.17	299.35	304.71	301.47	302.49	300.31	302.39	308.33	306.91	301.79	302.87	304.03	302.58	305.46	304.99	303.22	300.36
301.84	298.25	301.67	301.41	305.26	302.23	306.83	305.55	301.59	305.07	303.54	302.27	303.94	303.13	303.51	308.77	312.65	305.03	305.17	305.14	307.37	304.85	307.75	301.03	305.29	306.46	305.24	307.58	303.98	302.31	299.37	301.62	305.89	306.2	302.84	304.09	305.08	302.29	301.68	304.84	304.14	304.31	304.6	308.94	303.31	299.39	304.47	303.55	305.29	302.81
312.04	318.62	313.7	312.33	304.48	319.18	315.4	315.98	315.35	311.63	315.1	312.05	314.86	313.51	320.33	315.23	315.32	313.91	316.96	314.78	314.92	314.24	316.7	315.47	312.2	316.06	314.03	315.7	317.92	316.09	312.03	314.78	316.94	312.08	315.31	313.49	319.62	319.15	310.72	313.13	322.13	318.16	314.81	311.94	319.25	313.24	314.56	316.49	311.77	313.59
297.03	297.26	294.7	294.89	294.3	288.79	293.41	294.38	299.78	290.13	296.22	293.67	298.2	289.85	295.56	295.64	293.4	289.26	292.9	291.69	296.11	292.91	289.78	296.35	289.73	297.58	291.98	292.22	293.63	293.61	302.22	299.43	289.06	294.5	297.75	291.96	294.82	295.14	298.3	293.92	295.19	294.04	293.34	293.27	295.64	294.77	296.69	297.09	293.34	293.2
302.2	304.78	303.17	300.58	297.38	302.26	300.06	300.22	301.25	302.73	303.37	302.55	298.76	297.66	303.43	305.31	301.67	304.94	305.09	303.03	303.42	300.81	301.32	301.37	299.69	300.13	300.34	302.99	301.74	302.93	303.1	301.44	297.04	302.18	303.3	299.74	300.47	301.86	303.98	299.41	303.12	305.03	299.92	293.69	305.83	309.87	304.28	300.93	302.46	303.6
295.12	296.99	298.67	301.6	291.09	291.06	297.24	297.15	297.45	296.06	300.99	292.55	297.84	303.48	298.26	291.89	295.96	297.68	297.59	295.99	295.48	300.07	295.33	299.46	296.12	299.24	299.04	294.59	295.46	294.67	300.76	297.47	296.7	299.61	292.58	296.71	298.5	297.32	298.61	299.88	297.46	298.06	300.35	297.05	296.87	293.58	295.08	301.77	298.15	298.31
304	301.61	303.9	301.08	304.05	307.29	307.7	301.25	304.6	304.98	305.49	302.87	308.07	304.53	305.52	307.7	303.25	299.78	303.19	306.41	302.23	302.11	304.39	302.31	304.85	304.95	303.5	301.04	305.89	305.47	301.82	305.13	301.35	310.34	305.72	306.63	305.33	305.01	304.07	307.64	302.5	305.63	307.42	305.39	299.58	305.49	302.85	304.76	307.28	302.31
302.59	308.65	301.51	306.3	302.04	303.39	302.33	299.62	302.32	299.14	304.9	305.85	305.99	302.94	303.24	306.9	302.72	303.1	307.2	302.27	306.06	303.87	303.16	301.5	301.34	304.34	299.07	298.55	301.64	306.95	301.69	308.71	305.06	304.95	308.08	305.2	307.91	308.79	299.81	301.04	297.57	303.14	300.64	304.99	296.99	305.79	295.84	308.98	300.29	298.53
318.02	313.7	318.99	313.74	319.51	319.33	315.59	318.27	316.42	316.41	316.57	313.77	319.37	318.05	318.01	313.95	319.29	320.85	313.9	310.93	317.15	318.83	314.87	317.37	317.09	318.47	319.64	312.93	316.2	316.52	326.83	317.19	317.97	315.25	318.07	315.06	318	314.22	316.43	314.71	321.1	317.54	317.31	314.98	319.15	318.69	319.67	318.37	316.9	317.51
316.74	316.13	319.4	317.34	316.9	319.54	314.83	312.37	315.54	320.99	315.91	323.05	320.02	317.22	314.67	313.71	310.12	318.03	316.59	316.96	319.37	316.63	315.91	313.99	315.14	319.79	320.69	314.94	314.25	313.96	317.87	314.32	318.96	316.47	319.1	310.71	313.04	318.5	315.47	320.16	315.94	319.63	318.01	317.33	309.17	317.88	317.81	317.28	320.26	315.41
307.35	315.21	311.93	311.86	313.65	314.84	314.18	310.12	313.13	309.83	314.37	315.5	312.53	316.75	316.24	310.32	309.05	305.86	314.11	314.23	315.22	312.83	311.63	310.17	310.05	314.09	316.81	313.33	310.64	314.14	310.87	316.58	313.48	311	310.96	312.36	312.29	311.89	312.59	317.56	315.65	310.7	316.17	310.16	305.89	311.94	312.33	314.42	310.06	312.26
304.62	299.83	303.75	300.36	298.11	300.03	299.77	301	300.5	301.01	297.71	305.46	300.59	302.1	300.35	300.72	304.45	297.11	299.62	299.4	301.6	300.5	299.19	299.64	301.55	302.86	303.64	298.12	299.59	304.24	301.28	299.37	299.77	304.69	301.38	297.45	296.77	300.1	300.14	298.78	300.09	301.52	303.76	300.99	309.54	301.16	299.11	297.07	301.18	302.99
314.14	315.98	308.15	308.42	315.48	315.02	310.85	311.64	311.6	315.73	313.82	316.66	315.73	308.38	317.24	310.87	311.45	308.1	306.31	310.31	315.71	313.55	312.73	315.46	310.04	313.52	313.7	311.24	314.5	311.35	313.21	308.76	314.95	315.82	306.72	313.97	315.62	317.33	312.83	309.44	314.46	311.5	315.9	310.47	313.55	311.32	315.99	313.95	311.26	314.41
305.9	313.85	313.94	313.71	310	309.72	313.42	310.83	312.39	312.71	306.48	314.19	310.8	310.41	311.36	312.22	313.24	315.31	311.21	314.07	314.5	306.72	311.2	309.46	313.63	314.18	309.09	310.9	310.23	311.78	308.13	311.08	306.16	312.58	309.24	313.95	312.81	306.02	305.73	308.97	308.71	309.06	308.31	310.9	308.12	308.19	311.07	306.88	310.5	308.9
314.33	312.59	311.09	310.72	312.77	309.31	315.61	311.44	311.71	311.96	314.74	308.59	314.37	308.97	312.82	313.85	312	309.97	313.3	317.56	312.02	312.92	319.32	316.67	310.41	314.43	309.8	317.9	313.72	318.14	312.56	311.22	314.08	312.29	311	314.62	309.34	315.88	309.28	313.06	310.71	316.07	310.6	319.09	310.55	312	308.24	309.54	313.11	314.89
318.43	316.19	318.62	314.43	320.76	315.94	315.32	316.22	316.81	316.13	321.72	319.93	316.96	319.54	317.82	313.9	317.39	319.15	321.78	318.14	318.29	316.53	317.31	317.38	316.92	313.17	315.59	318.49	311.69	319.2	319.8	313.54	315.49	317.03	319.6	321.94	316.01	314.09	315.11	315.14	317.08	321.72	313.02	314.93	317.91	319.86	316.59	318.82	317.72	317.36
304.36	301.63	304.24	299.18	306.96	299.07	298.19	301.62	307.23	304.04	304.65	304.49	306.15	304.65	300.83	307.38	304.23	304.17	301.55	303.95	302.5	299.11	304.05	304.35	301.81	306.7	306.96	305.9	302.7	304.52	309.49	305.38	310.47	302.02	304.48	299.42	303.99	302.32	302.22	296.45	302.71	306.71	302.35	304.59	298.84	302.23	303.68	301.39	305.51	308.43
305.82	295.21	309	300.15	300.22	310.77	301.18	302.98	302.47	305.11	304.78	301.8	301.85	313.18	304.14	309.16	304.65	306.81	302.5	306.27	308.45	301.05	305.24	305.28	299.46	307.82	307.13	302.69	302.36	302.19	305.25	303.73	300.39	307.16	306.85	301.58	299.96	305.5	304.08	306.48	304.06	303.98	304.87	297.1	307.05	306.2	302.8	300.28	303.85	303.81
291.63	295.15	296.84	293.26	295.98	289.94	290.52	290.18	292.7	294.28	296.73	293.64	298.04	297.68	287.58	296	294.84	294.26	292.66	294.07	288.23	299.67	299.24	291.27	297.4	296.51	298.97	291.85	295.09	293.42	292.52	292.69	299.82	292.18	300.74	293.67	293.96	296.65	295.78	293.43	298.74	291.04	295.97	296.65	297.18	292.86	296.82	296.42	289.14	298.5
309.98	312.05	307.35	310.86	307.97	311.39	313.59	313.37	314.33	308.56	306.67	314.27	309.1	313.55	310.03	309.22	308.8	304.68	310.22	311.2	310.73	308.99	311.02	313.25	308.74	311.79	310.6	314.74	312.33	310.44	313.34	310.99	316.85	309.89	311.06	307.73	314.58	313.27	311.13	305.05	309.02	312.2	306.35	307.44	312.29	313.63	313.02	314.05	306.9	309.23
303.41	311.98	309.28	306.3	303.64	298.98	299.47	304.05	303.69	303.85	301.84	304.25	306.24	306.23	303.78	308.83	299.87	305.13	305.11	304.57	305.39	297.08	301.05	306.46	306.61	308.7	305.64	299.39	305.44	301.07	306.89	299.84	304.98	305.72	304.13	307.24	303.45	305.84	301.38	302.75	304.81	305.97	301.77	301.4	308.44	301.51	306.02	302.62	306.31	307.42
296.15	295.41	294.02	292.52	290.95	295.34	296.02	299.13	289.33	291.73	292.63	295.75	299.57	297.43	295.72	291.02	297.2	291.45	294.36	297.1	291.26	296.27	299.86	294.26	293.67	297.54	293.63	294.92	295.27	296.22	295.36	292.84	293.53	296.01	298.19	292.97	293.91	293.84	298.82	296.89	295.45	292.6	296.65	293.86	292.94	295.84	291.81	295.92	295.42	297.8
305.24	311.75	309.34	313.06	316.94	314.18	315.23	304.07	310.51	308.35	307.54	312.01	310.96	309.85	310.07	315.85	307.36	312.19	314.98	311.71	315.15	308.88	307.15	310.75	310.18	307.33	316.5	304.85	311.5	310.23	308.26	314.09	311.5	308.96	311.16	308.3	311.5	308.37	312.43	309.48	305.88	308.06	310.68	309.52	308.21	307.28	314.43	309.19	311.77	312.68
323.47	323.2	323.61	325.19	328.39	322.45	324.17	329.89	326.21	325.65	328.74	320.78	324.55	329.57	323.76	322.24	318.75	324.75	321.43	327.64	328.35	321.36	328.46	321.44	325.26	326.28	327.54	322.56	324.92	324.65	330.2	324.21	326.46	331.58	328.22	326.29	324.49	324.03	328.22	328.38	328.59	329.22	323.47	322.42	327.77	326.06	322.27	324.14	329.53	321.59
318.34	326.61	329.26	327.29	330.24	322.41	328.45	326.61	326.62	328.32	328.44	326.41	331.32	327.22	327.2	319.71	327.08	322.41	326.27	323.19	327.33	325.09	325.26	322.53	322.37	329.84	322.79	326.31	324.72	323.56	326.05	322.79	325.72	328.66	325.04	324.04	321.62	328.36	326.48	325.93	321.14	323.9	321.45	319.21	327.63	329.34	322.65	322.54	322.33	321.78
298.83	302.26	300.44	303.83	301.87	303.37	294.16	302.84	305.65	303.64	299.71	302.06	298.84	304.63	305.6	304.85	300.23	307.4	304.25	307.23	298.2	303.65	304.07	301.62	305.73	302	302.68	302.04	302.84	302.63	301.71	304.37	300.27	300.8	303.32	301.86	300.48	303.01	299.81	304.32	308.22	300.27	302.59	308.55	301.68	304.57	307.42	302.75	301.54	303.86
310.55	312.57	308.7	310.57	310.55	313.6	309	309.61	307.81	308.76	314.09	309.52	312.39	311.59	307	312.32	309.92	309.43	306.38	307.32	312.99	304.18	308.23	308.57	310.06	309.64	305.89	310.63	308.1	314.09	310.7	311.49	307.24	308.54	314.18	311.7	307.01	305.87	308.38	309.21	312.48	308.69	318.71	308.06	309.35	314.57	305.63	311.76	314.21	307.49
319.31	312.84	312.91	311.48	319.91	313.81	318.72	311.64	312.75	317.22	316.55	316.11	316.34	313.55	309.43	315.18	311.1	314.35	315.24	312.5	317.18	311.83	313.69	313.58	314.28	317.98	312.64	313.63	313.79	313.63	320.67	314.94	313.19	316.65	318.11	316.32	317.35	315.32	314.69	318.66	319.58	315.5	315.03	317.73	320.21	315.23	312.89	311.55	314.57	323.47
318.65	317.02	318.3	319.98	318.69	319	321.82	321.11	318.71	320.13	318.82	320.43	324.38	321.68	318.44	318.48	316.12	324.12	319.53	317.32	315.97	322.49	322.84	318.75	323.11	319.84	319.71	315.15	319.06	315.6	315.49	317.63	315.91	322.12	321.18	318.76	318.34	321.31	320.07	319.12	314.27	321.39	318.07	315.94	320.41	320.33	318.14	318.57	321.27	313.07
297.28	296.65	301.12	302.26	304.83	306.76	302	300.35	301.37	301.66	301.32	304.26	303.69	301.74	297.16	302.97	304.83	302.37	302.06	300.44	301.79	301.94	299.31	299.39	302.7	303.88	298.23	301.83	300.49	299.21	301.97	303.89	302.87	299.26	302.75	305.64	299.73	303.05	302.74	301.41	301.58	301.05	301.4	300.04	300.87	298.14	299.39	297.17	294.8	304.98
306.05	302.92	305.52	308.66	312.23	305.75	306.33	303.56	305.58	303.23	306.18	301.97	306.78	302.1	300.07	305.14	301.53	302.01	307.02	307.33	301.48	305.73	304.58	308.46	306.57	302.6	298.96	310.19	309.49	305.48	304.36	309.04	304.5	299.17	298.78	311.75	305.55	298.57	305.02	305.79	306.86	306.31	304.92	306.65	303.77	307.78	305.68	305.34	299.51	304.61
311.67	314.22	309.61	309.32	312.8	313.63	310.7	314.23	312.86	309.04	314.5	318.06	309.54	313.76	313.55	310.69	316.72	314.21	311.71	312.99	315.56	308.65	311.1	313.91	316.2	314.55	315.93	312.28	315.79	311.67	309.56	314.42	317.18	313.92	316.65	312.75	307.31	320.66	311.45	311.45	314.17	315.66	311.54	313.82	311.61	312.16	310.56	310.95	309.41	314.39
317.73	318.45	313.39	318.97	314.57	313.25	314.82	312.6	319.37	320.43	311.6	309.21	312.62	320.89	318.39	317.63	320.7	319.5	316.88	318.84	320.85	321.15	314.82	316.28	315.57	316.66	319.21	319.01	318.47	319.81	321.68	311.06	315.43	315.96	318.88	320.8	320.89	320.62	316.29	319.9	314.12	319.13	317.94	315.94	311.23	313.87	312.89	315.43	315.01	315.57
302.94	300.76	297.55	301.53	304.01	303.7	304.34	301.75	298.23	302.94	297.47	306.73	304.96	301.49	301.32	302.14	300.81	305.89	304.18	307.31	296.96	302.05	303.3	302.32	306.6	300.76	307.63	301.77	307.56	304.52	304.86	301.92	301.19	303.04	309.57	306.28	303.54	300.89	301.37	300.84	303.58	304.02	301.55	299.75	303.97	301.51	302.26	303.75	307.45	302.28
305.73	305.12	302.47	302.97	308.83	306.73	304.25	307.47	302.69	305.48	306.85	303.82	309.06	300.97	301.86	306.41	304.67	302.03	306.48	305.93	306.87	303.57	309.56	307.53	311.5	305.25	306.07	304.37	307.85	307.68	303.47	309.02	308.31	304.92	303.95	308.98	306.04	309.77	304.79	310.34	310.09	305.99	308.13	311.89	302.54	303.81	308.18	301.13	301.39	306.71
298.73	298.98	299.32	296.38	294.26	296.91	291.97	295.13	293.26	301.8	298.42	294.03	296.12	295.31	294.15	299.06	295.41	298.16	298.85	294.7	296.84	304.05	300.93	293.41	301.04	298.04	300.74	293.53	296.26	302.37	295.81	294.18	293.01	296.1	297.6	292.05	296.2	291.47	291.55	296.95	295.71	299.29	295.48	294.04	290.89	292.53	291.57	295.02	295.67	301.43
304.08	307.99	301.94	303.65	301.33	303.92	305.57	310.89	306.61	302.83	304.11	307.53	302.18	303.86	306.19	304.32	307.76	306.3	302.97	304.11	309.49	301.41	304.91	312.94	304.83	306.57	306.11	312.21	302.34	305.18	305.36	304.13	305.54	306.74	310.04	309.9	301.11	299.24	306.01	306.89	306.31	307.56	306	309.05	308.51	305.58	304.27	306.79	308.45	309.82
326.97	322.33	323.57	330.61	327.92	321.41	326.86	325.86	329.22	324.03	323.28	326.96	330.36	328.03	324.02	328.88	323.84	325.7	325.75	330.23	320.95	328.72	328.34	321.67	326.02	318.7	326.23	326.29	326.28	328.74	329.49	319.39	323.86	324.87	323.07	330.62	322.52	328.35	330.79	327.15	323.9	323.05	332.28	324.21	327.62	320.87	326.9	324.09	325.28	326.7
301.83	306.53	307.16	304.61	299.97	304.29	305.19	298.89	297.8	300.7	303.96	300.69	305.72	305.74	306	303.28	299.55	305.2	302.43	302.41	306.62	303.06	307.83	307.04	298.86	302.2	299.84	302.09	307.51	304.85	298.57	303.52	306.3	298.04	302.25	302.6	300.59	304.29	297.21	302.44	303.23	302.99	306.42	305.38	302.18	298.34	299.75	298.45	296.18	301.82
294.92	297.06	295.43	295.75	292.89	297.92	287.93	298.65	299.62	297.27	300.34	295.66	292.76	296.45	298.28	296.67	293.38	292.61	298.92	299.49	295.27	293.75	291.38	298.53	298.63	291.81	295.32	294.84	295.48	288.33	297.2	291.4	294.5	293.74	296.41	293.2	292.63	295.81	297.44	294.81	296.01	293.94	298.01	297.23	297.3	299.24	297.36	292.67	292.77	295.95
302.81	306.67	304.98	302.26	305.64	301.29	303.98	299.84	299.15	301.14	300.54	305.18	304.1	309.3	304.45	306.51	303.95	301.77	302.76	303.3	294.39	308.59	305.24	300.49	302.11	301.4	298.49	305.81	299.54	306.05	299.27	305.9	302.19	301.49	302.71	301.26	301.82	298.22	301.43	301.6	307.16	302.68	300.68	305.65	304.54	302.15	295.07	301.82	307.07	299.61
316.66	317.49	316.4	316.51	318.01	316.74	312.5	316.63	316.74	317.93	315.81	309.44	316.06	311.88	314.82	321.59	309.34	312.41	317.24	319.41	315.03	315.25	312.92	316.82	313.83	318.19	314.73	321.42	313.82	309.85	316.27	315.22	315.79	311.79	312.05	315.51	312.93	315.04	317.74	314.9	320.66	315.71	313.19	316.54	318.29	320.34	316.93	313.05	316.47	318.9
303.44	296.01	300.12	302.43	301.85	308.24	300.54	301.87	299.69	302.42	299.11	303	304.01	299.91	306.76	301.31	298.91	302.86	301.45	305.9	306.53	303.6	299.73	303.7	302.51	303.77	306.29	302.66	303.29	299.69	299.79	304.91	301.42	299.62	307.41	299.5	303.35	304.91	300.62	302.27	305.1	302.81	303.88	305.17	304.32	302.6	299.37	300.47	304.78	300.04
310.14	314.78	313.42	317.26	316.59	313.49	313.93	318.1	310.48	313.07	318.87	313.08	313.83	311.73	315.16	312.2	316.29	316.45	311.75	319.87	312.91	309.21	316.84	317.07	313.53	315.37	320.4	313.62	314.28	316.06	310.19	315.74	313.64	311.37	314.52	313.83	318.2	316.18	317.61	313.16	314.52	310.87	319.97	315.35	315.63	319.28	309.51	310.48	309.67	316.27
303.05	301.81	299.85	306.3	303.5	308.7	300.95	304.48	302.19	299.71	301.44	303.94	302.32	302.15	306.18	302.17	304.75	307.36	302.52	299.7	298.31	296.26	303.12	306.34	298.8	302.65	306.08	301.73	307.92	301.61	306.46	305.64	299.15	302.84	299.43	298.31	301.59	302.8	301.62	299.72	301.28	302.83	300.94	304.45	306.86	301.97	300.96	307.4	302.11	306.91
305.01	300.48	303.36	307.76	302.88	306.6	301.57	306.73	308.79	303.18	304.42	305.05	302.36	309	306.13	307.13	305.3	301.5	304.86	303.48	303.94	302.88	300.75	304.88	301.87	304.83	302.46	304.02	297.64	305.51	302.96	306.83	304.25	302.61	308.2	309.41	299.23	304.86	306.3	299.87	299.78	305.56	305.43	302.07	304.44	306.37	306.99	300.71	304.53	308.23
306.97	304.01	302.27	304.27	302.47	306.42	305.49	303.85	300.48	307.98	305.73	309.56	303.91	300.88	303.07	303.81	307.25	306.47	302.01	304.38	309.34	301.9	309.6	309.53	300.46	306.46	303.49	307.16	305.56	306.1	308.14	305.23	307.14	305.46	307.66	302.15	308.57	308.24	307.44	303.06	303.55	302.5	304.22	303.88	305.73	302.39	309.34	309.37	305.2	308.88
307.3	304.88	298.96	301.32	302.08	307.76	303.13	303.22	300.33	298.39	300.59	300.37	307.73	301.34	299.45	297.07	303.64	299.09	305.89	302.18	306.47	306.04	307.11	303.72	302.44	300.41	305.58	305.45	305.58	303.19	303.74	303.6	302.02	305.04	303.4	305.85	302.06	303.09	302.72	301.45	304.63	304.17	305.58	301.73	299.98	302.84	310.33	308.06	304.66	307.67
313.38	312.18	313.64	316.64	314.46	313.2	312.48	317.68	312.25	315.66	312.34	312.27	313.59	317.14	316.27	318.69	314.91	313.91	311.88	313.4	315.81	318.56	311.98	312.38	315.99	311.71	309.71	317	313.91	314.88	311.25	314.47	311.79	308.61	311.42	313.62	311.63	311.81	312.91	310.02	315.4	309.93	314.56	316.43	312.38	315.95	312.73	310.2	315.36	316.15
302.71	301.19	307.33	305.69	304.43	302.58	306.3	305.87	307.63	301.41	304.91	305.79	302.43	302.49	308.99	299.65	303.47	305.73	302.66	308.36	304.03	305.31	303.92	304.48	303.51	307.01	304.2	302.27	306.24	307.54	303.6	301.49	306.65	303.91	298.19	302.71	303.98	303.75	306.67	305.95	305.32	309.29	302.63	304.68	304.01	306.07	308.85	309.12	301.95	306.3
316.72	314.35	315.48	316.12	312.17	319.3	319.5	317.97	315.79	313.27	316.96	312.33	319.76	312.3	310.69	314.4	311.66	310.43	320.43	311.87	316.66	316.18	309.25	316.45	313.55	313.16	315.27	315.56	319.82	314.95	312.54	317.17	315.91	315.64	312.71	316.26	313.22	314.17	310.48	314.53	314.56	321.2	316.12	316	315.82	311.96	315.13	312.76	311.26	309.26
321.1	314.43	314.96	317.15	314.27	318.89	309.07	315.03	311.58	315.64	313.58	314.62	312.73	313.98	308.77	314.57	320.27	318.37	313.63	315.55	311.6	314.16	313.19	321.54	317.46	310.42	320.95	313.39	314.84	314.63	315.25	311.62	314.53	317.51	318.55	315.11	316.66	314.14	317.76	317.02	316.44	313.91	314.08	309.85	313.42	309.49	316.77	312.18	316.62	314.91
293.18	296.25	293.45	291.06	296.29	298.05	295.05	303.49	297.69	294.11	297.21	300.17	297.58	294.61	295.9	297.27	299.09	300.33	296.39	296.34	293.89	298.75	297.23	292.68	297.35	294.49	298.52	294.07	294.8	298.26	294.14	294.56	295.68	302.12	298.15	300.27	296.64	295.67	296.63	297.74	290.63	296.4	297.92	297.04	295.26	296.04	298.56	292.87	298.48	296.6
304.28	305.23	304.67	306.86	306.27	304.16	307.83	304.97	307.43	304.11	299.56	311.88	306.74	308.03	307.21	306.74	308.54	307.88	306.34	310.17	303.12	305.29	308.04	306.97	305.06	305.72	306.65	310.75	308.55	308.32	306.88	303.41	308.39	305.17	304.83	306.01	308.02	308.12	308.27	305.9	311.68	308.33	299.55	305.66	307.72	309	301.87	309.18	308.09	307.93
321.02	311.25	317.08	310.96	314.5	312.24	321.22	321.11	310.43	309.69	312.4	316.1	311.5	316.06	309.15	311.9	315.41	318.57	310.33	317.61	314.76	311.99	313.87	318.53	313.46	318.1	311.4	311.13	317.41	313.19	311.27	310.85	317.65	312.76	311.93	307.46	312.76	312.01	313.98	315.91	317.97	315.91	311.3	322.7	313.2	312.64	314.99	318.33	315.32	311.61
312.81	310.39	315.98	314.34	317.53	311.91	311.64	317.24	313.97	315.78	313.94	317.83	314.92	314.08	316.47	318.05	314.98	313.55	312.87	315.06	316.63	316.22	314.07	315.76	315.41	314.74	315.51	310.31	312.4	317.49	316.81	317.74	314.71	312.32	311.5	316.18	314.67	311.41	314.15	320.3	317.52	314.49	311.27	313.31	315.35	314.94	314.14	317.26	310	315.6
324.19	313.95	319.96	313.46	315.11	318.72	318.32	320.27	315.86	313.37	314.32	319.37	317.17	316.04	314.83	316	313.4	317.63	314.29	312.62	318.61	317.05	319.17	319.21	319.02	319.66	320.83	321.11	321.36	319.15	323.47	323.8	318.66	321.08	316.45	323.05	322.37	316.24	319.96	316.17	316.35	315.48	317.59	314.68	317.55	315.48	320.64	317.23	319.04	313.47
314.17	311.61	308.76	313.66	312.17	316.33	313.3	314.49	313.51	313.23	309.95	312.15	312.5	314.73	307.62	307.14	314.65	316.89	313.74	309.03	315.26	313.43	310.44	312.19	312.69	315.71	314.51	306.95	312.12	311.96	311.66	314.23	316.34	310.74	314.18	314.59	313.46	313.26	314.74	312.82	309.89	308.5	310.39	310.71	309	311.12	305.64	310.16	313.68	312.7
307.14	308.8	310.04	312.49	304.1	307.55	311.6	312.12	306.42	309.31	311.16	304.97	311.19	305.15	307.92	311.71	310.34	310.09	317.66	308.53	305.58	307.93	309.96	308.77	305.49	303.94	307.07	311.55	312.87	313.29	305.8	308.99	307.9	312.79	308.45	309.35	309.36	306.72	308.47	308.91	315.88	307.3	309.63	309.56	305.84	307.87	309.93	310.27	303.18	309.09
298.75	298.81	298.48	304.71	300.89	297.26	299.57	303.28	298.56	299.6	301.62	292.87	303.04	301.17	294.8	297.16	302.73	303.63	302.82	299.91	302.39	301.92	297.91	302.54	303.49	298.55	299.82	300.77	298.88	299.69	301.57	303.77	303.13	296.21	302.36	302.91	299.98	301.16	300.24	301.41	300.15	299.02	299.08	303.74	301.78	300.59	301.55	304.35	301.34	297.61
313.42	312.28	313.76	313.88	313.86	314.07	312.49	311.12	312.11	317.16	313.16	310.71	311.79	311.57	310.84	314.66	312.95	313.47	313.39	319.57	314.6	311.62	312.96	312.64	312.33	318	313.31	313.19	312.06	314.25	313.61	313.57	321.9	317.61	313.55	313.94	314.52	317.97	311.54	315.62	313.85	316.56	314.47	314.71	310.66	313.06	316.61	311.72	313.61	312.48
308.35	307.55	304.84	304.72	306.63	300.12	304.33	304.66	302.99	303.83	303.81	303.48	305.38	306.85	304.31	300.15	307.16	307.25	309.91	301.7	304.74	305.25	299.06	298.46	302.56	307.35	307.17	304	301.94	305.26	306.85	304.77	305.4	305.82	304.47	303.67	301.3	305.68	300.07	303	308.45	301.97	302.3	306.78	302.88	301.53	308.79	304.28	301.33	305.77
307.45	306.54	300.09	304.12	308.36	302.68	305.14	304.15	305.12	303.79	304.09	306.94	304.19	305.69	300.34	305.3	305.44	304.27	307.55	301.22	305.01	303.21	303.65	304.22	308.05	300.61	308.03	305.08	303.52	306.13	302.88	303.56	307.85	305.59	304.19	305.56	302.8	301.44	303.31	303.75	304.51	305.36	303.75	304.66	303.46	305.47	303.05	309.99	305.42	306.5
310.51	311.47	311.29	303.54	308.47	311.35	312.41	310.37	315.44	313.2	311.5	307.21	311.94	309.79	312.26	305.02	308.44	308.4	313.12	312.32	313.85	309.06	305.08	307.7	315.06	308.09	303.21	312.11	312.85	315.57	313.62	315.44	313.06	309.69	312.83	308.78	309.35	311.26	311.71	312.76	307.72	306.51	308.03	307.37	309.79	309.74	305.87	307.28	311.07	312.77
302.92	303.76	308.38	301.17	299.62	304.09	305.37	303.27	302.75	306.33	306.23	303.23	303.57	301.06	303.8	298.95	301.57	306.43	305.31	302.78	300.52	299.38	302.97	305.9	303.68	309.38	299.48	302.48	303.55	298.92	304.26	303.65	307.41	307.04	303.13	298.86	301.82	307.74	302.66	299.56	307.96	304.38	302.98	300.87	298.73	301.92	299.05	301.6	297.85	304.35
312.14	318.56	313.33	307.12	314.08	311.57	315.42	309.11	311.65	312.32	321.46	314.75	314.26	309.85	312.93	311.37	311.55	312.95	314.81	312.86	311.87	312.42	314.41	313.75	309.8	309.23	315.55	309.5	314.12	313.69	312.83	309.87	310.76	311.4	313.9	309.72	318.6	315.25	308.76	316.54	311.52	318.83	317.57	313.17	310.98	314.4	312.51	313.59	313.9	311.18
302.34	304.72	307.99	302.83	307.68	304.57	302.23	302.93	301.37	306.85	307.23	301.82	296.8	301.01	302.35	305.07	306.11	301.98	303.11	305.76	299.77	305.64	303.08	309.93	303.48	305.28	300.17	308.31	304.71	303.04	306.07	303.87	306.14	307.28	307.27	303.39	303.57	307	302.34	306.26	304.56	301.37	298.39	303.38	304.44	307.89	305.5	297.65	307.89	309.07
310.95	304.35	310.63	307.41	301.47	310.85	309.87	306.7	307.63	308.78	306.47	311.63	310.28	304.27	303.92	306.38	308.17	305.58	302.52	302.61	301.13	305.08	307.43	302.68	306.3	311.3	302.72	306.49	305.32	304.99	305.95	305.52	308.35	301.92	302.37	308	307.41	313.79	311.9	303.15	305.99	303.76	306.48	308.1	308.19	307.48	305.73	304.67	301.48	308.46
305.33	305.84	305.77	309.75	311.81	309.07	309.7	307.82	304.79	310.76	311.05	311.3	307.19	311.2	306.01	312.58	301.94	306.07	312.41	312.48	307.87	308.76	308.1	313.97	307.27	309.49	308.88	311.33	310.55	307.19	305.27	308.84	307.96	307.22	309.84	302.71	307.72	309.57	306.12	307.74	306.25	309.07	303.59	310.46	310.66	313.14	307.52	307.72	306.72	305.62
314.45	311.8	311.07	315.29	320.55	320.51	322.76	316.71	317.57	320.13	316.47	316.03	318.15	318.1	317.57	322	319.36	314.01	315.79	316.4	320.34	317.61	321.96	315.69	319.62	313.03	315.99	317.03	311.72	316.62	314.95	316.21	316.24	318.01	318.36	318.5	316.91	318.94	314.49	320.67	320.77	321.63	321.69	315.38	319.33	316.95	316.33	319.71	314.9	320
314.18	312.16	314.92	315.44	313.44	315.07	310.03	317.83	313.33	308.19	318.2	315.56	309.07	311.16	319.66	316.13	317.61	320	316.36	316.26	312.05	312.88	312.67	315.29	311.45	310.96	315.51	318.75	310.36	316.49	315.73	319.76	315.95	314.78	310.77	312.6	317.31	312.3	316.57	316.17	313.82	319.16	311.8	317.89	315.4	316.3	313.12	313.99	316.28	311.73
304.37	301.8	303.13	302.26	301.12	304.28	304.88	303.78	305.08	302.06	300.53	302.42	302	299.81	307.09	305.14	299.5	300.53	300.34	301.08	299.94	298.84	301.27	296.62	301.42	302.4	301.24	301.82	304.75	297.01	302.8	301.4	305.19	302.95	302.38	305.46	297.65	302.4	300.3	303.37	299.54	303.26	302.36	302.67	306.79	304.75	300.09	309.23	299.89	308.91
299.74	299.78	295.69	303.24	298.33	299.83	300.88	301.2	293.25	299.25	301.4	304.77	300.01	298.02	302.5	299.56	303.05	300.99	302.43	303.58	298.2	298.37	303.34	301.38	299.86	298.02	301.67	302.34	303.54	300.11	297.71	299.54	294.43	298.37	296.67	297.03	298.46	303.48	297.49	301.39	299.8	297.93	297.87	299.96	301.87	297.14	297.86	298.82	301.19	296.53
305.63	311.22	301.3	307.51	305.8	307.32	308.38	308.28	303.64	304.36	312	300.65	305.92	303.09	306.98	303.77	304.23	301.21	307.98	303.12	304.73	304.47	305.49	303.71	308.77	307.69	307.67	299.55	301.78	306.08	302.71	309.3	305.78	304.86	301.74	307.29	311.17	303.9	307.14	304.05	303.36	308.2	304.17	304.98	302.68	306.5	309.27	303.33	304.84	305.82
308.09	304.01	300.02	300.98	303.94	298.74	303.98	300.69	298.1	300.81	303.09	302.82	300.61	302.05	302.55	305.04	299.39	303.14	298.72	299.46	300.32	303.62	304.22	301.39	302.5	304.59	305.17	304.55	301.8	301.09	301.13	301.26	304.88	303.06	300.68	301.91	304.26	306.61	301.33	306.27	303.95	302.61	307.96	301.69	304.84	305.61	303.94	303.51	298.03	305.56
313.78	312.14	312.23	317.2	308.16	311.12	309.68	314.07	309.09	314.54	308.77	311.59	307.1	312.88	307.51	311.1	311.7	307.99	307.65	307.02	318.39	308.27	307.81	316.48	310.73	305.31	309.06	312.66	315.41	307.86	312.25	313.67	312.95	314.72	311.75	311.51	316.32	312.92	316.34	310.24	312.87	312.81	314.19	311.24	310.25	306.58	309.75	314.05	312.09	312.04
298.88	295.37	294.32	296.44	297	297.45	293.71	295.68	295.9	294.72	296.28	295.93	292.69	301.23	291.92	298.38	291.86	297.12	296.31	289.83	299.93	296.86	300.14	294.63	294.16	294.87	292.97	292.08	295.54	297.91	289.9	296.77	292.59	298.27	292.74	298.13	294.29	294.87	301.13	297.28	299.09	302.49	296.38	288.82	294.45	296.68	299.31	295.21	298.28	298.29
303.29	306.75	308.92	306.53	311.3	304.6	303.25	309.44	305.18	312.41	311.67	302.5	304.53	305.67	304.47	309.24	300.35	309.21	305.9	301.61	308.55	310.6	307.66	308.18	307.71	310.82	303.83	304.7	310.15	303.26	312.88	301.88	306.06	303.2	309.64	307.73	308.87	309.38	308.52	309.1	309.18	310.34	308.09	303.43	308.87	306.62	308.55	305.83	309.86	307.49
308.62	304.14	302.57	300.08	301.35	305.18	299.47	303.18	301.22	302.84	302.55	306.85	306.35	300.32	302.02	298.67	305.58	303.42	300.57	309.16	305.72	305.74	299.85	297.46	303.34	308.21	302.55	300.12	298.49	299.94	301.14	305.52	302.96	297.81	299.25	304.81	306.16	304.66	305.76	304.77	304.55	306.82	304.88	301.4	303.9	303.75	302.08	304.94	300.32	302.57
318.83	314.65	318.7	315.54	317.22	313.53	311.3	315.11	317.05	322.56	315.6	315.35	317.18	316.7	318.05	313.97	318.38	317.16	318.25	318.56	321.49	316.49	315.52	316.55	316.04	314.9	319.86	312.95	312.26	316.6	318.57	319.74	317.92	320.1	317.28	312.71	319.6	322.19	313.68	317.34	317.34	322.42	316.28	315.81	308.5	322.46	318.38	315.83	320.62	316.74
317.34	317.35	321.39	311.3	317.41	313.64	316.82	320.48	317	311.93	316.08	318.69	313.23	317.75	319.27	316.47	309.22	315.23	314.12	311.66	319.7	315.77	313.83	320.61	316.27	311.08	311.79	314.44	313.53	315.08	312.88	315.19	311.57	315.01	309.87	315.68	312.97	317.37	310.82	311.48	313.81	312.23	315.09	312.98	318.22	309.31	321.82	314.49	319.88	314.02
301.03	303.93	298.82	299.45	300.66	306.47	299.86	309.56	304.02	297.95	304.06	303.02	299.26	300.55	304.52	300.03	303.64	307.21	301.34	300.63	302.65	299.33	305.04	309.15	305.78	304.27	304.33	299.5	304.94	305.24	302.26	301.28	305.82	302.49	299.75	302.17	307.15	305.57	303.86	301.9	302.85	301.14	298.5	300.27	303.13	303.52	303.88	302.83	304.33	310.4
298.5	296.97	304.13	296.4	293.24	293.01	295.09	294.01	293.73	298.76	294.12	291.01	291.88	293.51	290.09	293.95	299.42	295.62	299	295.78	293.95	293.22	293.05	298.35	290.45	292.76	294.98	294.54	295.54	293.24	291.44	291.19	294.54	291.72	291.68	290.45	292.86	295.09	292.09	289.34	292.56	295.24	293.63	293.75	292.61	291.65	290.64	293.8	291.7	292.45
298.34	292.68	294.24	291.48	296.29	297.44	297.47	287.94	295.47	293.76	299.35	293.55	294.33	288.85	295.7	291.67	296.12	297.89	298.59	292.64	300.02	299.62	295.77	294.3	300.44	297.51	295.62	293.32	294.81	301.82	292.45	292.24	295.5	306.12	294.35	296.78	294.03	297.55	294.51	296.28	297.74	292.72	295.34	296.6	292.48	291.03	298.01	298.99	294.83	298.13
309.6	311.25	310.53	308.46	315.5	315.17	314.82	310.85	314.59	311.72	306.19	311.26	315.18	311.43	311.77	315.88	315.46	311.78	311.13	316.16	315.86	313.07	315.48	309.62	308.55	314.02	305.44	312.65	314.14	311.12	314.14	314.34	310.65	314.44	316.23	312.96	316.03	313.81	312.06	312.32	315.1	317.69	312.59	314.12	308.3	312.02	313.29	316.38	314.41	310.08
312.51	312.97	314.55	317.93	309.22	314.69	310.74	311.46	315.34	311.43	317.67	308.34	315.75	314.46	310.99	311.63	311.31	311.27	312.11	311.58	316.65	312.76	313.09	309.03	309.71	310.04	319.71	314.51	309.59	318.1	311.4	312.29	312.68	311.1	313.3	313.48	314.95	316.57	313.43	316.71	312.03	307.9	319.33	311.79	313.55	310.6	314.75	316.31	311.72	313.48
296.13	292.77	297.04	293.77	294.98	295.64	302.75	298.94	293.7	296.65	293.07	297.3	299.66	295.47	296.28	297.12	298.06	295.36	295.08	299.49	299.56	297.2	299.56	298.41	294.2	298.71	298.38	293.83	295.73	297.25	291.54	298.4	298.1	295.56	299.68	293.75	297.78	296.91	299.85	298.34	296.1	298.1	291.92	297.2	296.46	294.96	298.93	296.19	298.41	294.32
320.18	319.76	321.65	315.65	316.51	315.45	321.61	315.02	320.32	320.32	322.9	319.88	322.1	316.2	319.11	320.18	317.73	321.07	318.64	319.05	321.06	315.16	314.15	316.05	316.49	315.49	317.35	312.76	316.14	315.67	315.38	321.35	317.74	313.16	321.04	312.03	317.4	320.84	314.82	318.4	317.95	317.2	316.09	322.91	320.94	318.14	313.6	320.65	315.21	320.28
305.45	305.4	303.61	305.13	305.6	306.74	306.67	305.63	304.65	308.64	305.2	304.83	309.13	304.36	305.06	303.31	304.88	309.67	310.17	308.09	305.28	299.12	312.97	302.57	306.75	309.2	309.13	309.07	302.63	306.87	309.37	305.01	305	309.11	305.26	310.49	308.49	307.68	304.22	307	306.86	304.49	309.08	309.37	305.92	303.81	301.36	308.61	307.22	308.52
316.38	321.16	312.01	316.31	318.24	313.48	315.94	315.59	317.81	315.22	314.32	312.61	313.71	314.48	311.82	318.55	310.61	316.78	315.85	311.7	315.26	316.87	311.8	318.33	315.43	310.72	312.67	310.87	317.59	319.38	320.1	310.05	313.93	313.71	317.96	314.63	318.65	317.79	317.48	312.56	316.82	313.15	315.68	315.21	315.5	315.17	315.46	312.04	320.08	316.54
299.57	301.76	302.06	297.49	294.28	301.33	304.35	305.83	300.48	298.29	294.91	305.86	299.95	303.08	298.63	306.61	305.23	299.84	301.18	298.78	303.02	300.86	300.85	299.77	305.69	300.43	299.88	298.48	300.14	297.93	302.57	302.45	304.21	297.69	299.23	302.5	298.71	298.93	300.6	302.06	300.8	296.32	298.02	296.04	300.5	301.71	296.97	297.76	301.47	302.72
300.57	298.5	293.78	292.64	291.19	300.44	294.5	298.53	298.56	293.11	296.53	292.92	296.31	298.84	295.61	294.66	295.45	301.66	295.36	295.22	297.57	295.12	295.53	295.03	295.82	299.42	295.74	294.69	296.45	296.99	294.94	297.56	298.09	297.49	301.16	299.82	290.86	298.36	297.21	298.41	300.23	298.46	296.86	295.84	301.33	300.44	293.28	295.79	299.76	295.85
312.5	313.58	314.42	318.79	317.35	316.74	315.07	311.85	317.84	312.5	319.42	316	309.42	311.23	316.47	318	312.13	323.69	316.5	309.98	319.13	313	310.9	321.58	314.46	314.51	310.95	311.38	315.82	308.86	316.48	313.78	310.99	318.69	313.1	311.5	319.56	313.7	318.75	312.26	319.47	317.63	314.2	316.99	317	312.8	318.98	308.86	311.73	315.85
301.76	304.72	302.95	309.18	305.82	306.68	307.57	307.02	305.8	310.72	306.21	304.79	308.28	305.52	304.92	297.39	307.41	305.1	307.63	304.99	304.45	301.76	314.53	303.17	306.23	312.19	303.41	308.38	310.55	305.63	306.84	307.12	305.4	303.12	306.75	306.69	305.3	304.14	305.87	300.59	300.92	306.83	303.04	304.95	304.28	309.83	307.29	302.68	305.02	307.8
302.86	300.55	300.31	304.24	300.73	302.97	307.88	298.29	305.65	305.75	302.8	300.75	304.29	304.52	303.36	301.06	303.36	298.96	302.09	307.92	302.23	305.78	301.22	300.11	301.24	302.6	300.29	303.43	305.78	300.63	306.35	304.42	304.7	304.14	303.25	303.61	301.89	305.34	300.42	304.21	304.7	303.17	302.91	304.65	305.1	305.17	302.66	303.47	299.98	301.31
307.26	302.85	301.29	300.7	305.04	302.22	301.98	299.18	306.53	300.92	299.52	301.41	300.55	302.45	303.55	307.85	299.51	308.57	296.08	301.26	306.39	302.72	302.52	298.39	307.66	296.33	301.85	295.72	302.32	300.25	297.72	304.48	304.97	299.32	301.53	299.68	303.33	302.09	296.92	304.31	308.99	300.35	302.29	301.93	304.18	296.18	301.91	306.74	301.41	299.72
302.65	300.02	295.16	301.95	296.09	301.37	300.07	302.81	304.09	295.72	305.97	304.79	296.27	293.15	298.83	304.05	298.47	301.08	303.89	295.8	302.58	306.8	300.47	302.79	305.92	296.24	299.29	305.58	304.13	297.82	303.21	298.63	304.42	301.68	298.11	305.66	296.95	300.59	291.63	294.08	303.04	306.95	303.71	302.53	302.34	300.66	302.94	304.81	301.4	297.66
298.75	300.78	302.23	299.81	304.43	296.51	299.08	301.96	300.11	304.36	302.44	299.78	293.79	298.61	299.79	301.79	295.2	298.33	302.09	298.39	299.59	291.72	303.86	300.17	298.29	305.28	295.22	300.37	302.89	300.24	300.42	296.98	296.36	296.55	300.14	295.04	296.97	298.86	298.62	302.72	296.2	298.03	297.27	303.07	297.82	298.99	302.03	301.2	305.83	299.33
331.08	325.06	328.82	324.81	327.86	324.96	326.13	322.93	324	323.54	321.6	323.92	323.08	325.43	325.06	327	329.46	325.92	320.57	323.85	324.75	318.21	322.18	320.16	325.29	330.66	323.36	323.76	328	329.09	324.9	333.15	321.97	325.01	328.43	323.68	326.19	320.56	323.03	326.23	324.67	324.88	326.43	327.58	326.25	321.21	320.89	323.91	324.7	324.91
325.8	326.87	327.95	327.13	327.35	323.39	330.77	328.25	325.63	326.93	327.32	325.31	324.88	328.87	325.49	325.13	323.59	330.35	329.44	330.34	328.8	324.13	330.25	330.37	325.93	322.57	326.72	330.44	325.08	325.08	335.35	329.79	328.26	323.83	327.78	330.25	321.59	328.98	324.43	325.8	323.16	325.11	328.32	329.95	325.73	323.6	328.49	325.36	330.14	328.51
300.71	303.81	300.47	309.68	303.75	304.74	306.82	303.87	302.67	305.15	308.86	303.77	299.88	306.95	304.22	305.53	304.91	306.18	305.21	302.88	303.7	304.66	307.65	307.14	304.95	307.31	310.28	307.72	303.4	307.8	304.89	311.9	309.11	305.52	300.94	303.27	303.74	303.69	302.71	303.63	300.94	307.07	302.86	305.04	305.92	306.4	301.92	302.28	304.44	299.63
300.93	306.37	306.29	306.26	309.34	303.9	305.02	303.45	307.9	304.48	302.08	307.61	303.12	305.18	307.28	308.48	306.19	304.17	301.75	309.04	299.83	302.99	301.3	307.77	305.24	306.75	300.42	302.45	304.68	308.14	309.66	306.22	303.49	307.55	303.94	308.98	303.78	308.28	308.6	303.16	304.89	305.13	307.72	305.01	301.21	303.23	305.61	300.32	298.88	305.03
313.26	315.55	315.21	311.76	313.42	319.54	308.81	312.89	315.32	320.18	312.42	313.05	320.29	314.99	315.08	310.52	316.07	315.51	314.74	309.75	311.42	316.89	319.08	313.7	314.11	317.39	316.59	313.37	319.19	312.8	315.32	306.49	313.26	311.13	315.23	312.24	313.12	312.32	315.6	314.09	313.45	315.16	317.79	319.76	315.94	311.48	313.08	311.13	309.07	314.19
309.73	303.11	307.27	308.72	305.33	302.83	307.66	304.62	305.38	299.91	303.4	304.47	304.88	304	304.94	305.57	307.36	301.99	300.63	304.73	306.91	303.97	306.84	297.43	311.1	303.02	309.61	305.56	301.26	308.24	304.79	302.76	303.26	304.21	308.27	306.66	305.26	304.85	301.87	307.4	303.39	304.58	302.28	303.64	303.75	304.1	303.21	301.77	304.55	299.29
303.88	303.57	303.4	295.36	300.39	301.4	300.75	301.65	304.72	302.42	299.74	298.44	300.72	296.71	299.08	308.2	298.96	303.78	302.76	304.27	298.91	301.71	299.6	300.08	298.77	297.95	302.97	302.89	305.33	302.88	302.54	303.82	300.16	303.27	300.92	304.4	299.27	298.55	302.92	302.43	296.3	298.73	300.35	302.82	302.55	301.47	298.5	299.08	295.94	303.89
316.85	313.6	321.36	312.53	312.74	315.51	315.99	312.51	315.58	311.51	320.48	312.79	315.91	317.55	312.7	319.33	321.85	316.94	318.6	315.98	320.74	316.85	314.38	319.29	318.38	323.3	311.19	318.38	310.89	322.15	313.43	315.33	314.6	315.36	319.3	313.04	323.07	317.64	316.11	310.88	319.54	319.62	317.48	323.7	314.92	315.5	319.88	315.97	316.83	314.78
302.93	306.02	301.39	304.61	310.27	302.73	300.64	307.64	306.5	304.36	302.93	303.67	301.21	305.65	308.36	302.75	303.15	303.63	302.61	303.29	304.43	306.54	303.65	309.46	303.02	296.48	307.28	304.11	301.18	301.08	305.26	302.09	300.79	303.2	299.26	305.34	303.43	297.78	303.22	300.05	298.81	298.33	302.6	303.27	300.11	303.68	296.94	299.97	297.26	302.83
313.86	319.31	313.31	317.22	313.42	313.91	310.87	313.63	312.81	311.63	312.12	314.1	311.49	312.56	310.79	313.76	311.38	312.03	307.12	310.43	313.49	315.87	313.8	309.79	314.4	314.36	312.4	313.96	307.01	314.08	312.1	313.29	316.38	309.17	315.35	309.22	316.05	315.02	311.88	314.06	311.96	311.94	311.43	309.5	320.06	312.54	318.76	313.75	310.81	314.77
313.32	310.23	310.06	308.93	304.73	308.51	310.24	312.81	306.18	311.28	309.8	306.37	310.24	311.18	312.54	311.7	311.2	313.05	308.08	308.6	303.03	306.74	313.9	312.94	311.12	313.52	312.7	312.43	309.56	310.22	307.81	315.5	306.7	313.43	311.03	310.84	313.96	310.19	316.36	307.53	308.62	307.68	308.64	313.09	312.57	306.45	310.59	314.19	307.24	308.17
306.51	303.15	307.81	307.15	311.79	309.29	306.84	306.66	305.25	307.12	306.84	307.15	305.88	307.67	310.42	307.41	305.71	305.43	298.47	308.21	308.69	308.94	302.94	312.38	307.01	304.82	310.94	313.18	306.92	304.21	305.19	304.54	308.01	303.75	308.47	308.58	307.08	305.01	305.51	309.35	307.57	304.15	309.68	307.31	310.22	308.86	311.85	306.4	308.59	312.21
315.61	316.52	311.84	321.64	314.72	311.24	314.7	313.8	318.12	317.51	321.4	313.24	314.66	315.49	315.22	312.85	317	314.83	310.9	315.06	314.7	312.98	314.77	316.51	316.52	314.03	310.9	314.97	310.62	314.3	314.38	317.34	319.38	311.65	311.68	313.59	319.81	313.18	313.47	316.83	309.71	312.08	315.07	313.4	313.49	317.21	319.48	317.7	316.15	313.39
327.64	329.6	323.55	334.36	333.36	332.81	322.4	327.27	329.9	327.26	326.87	324.89	324.84	325.9	323.39	321.33	325.43	327.22	329.05	326.19	325.48	325.97	327.64	322.58	322.06	332.78	326.06	331.4	326.89	328.72	328.32	322.82	326.62	327.92	330.26	330.17	327.84	328.08	329	323.05	326.9	328.14	325.92	328.41	329.23	328.47	327.21	327.83	328.84	330.52
306.4	297.85	299.82	305.43	299.95	300.36	300.06	301.72	303.32	303.89	301.23	301.2	305.42	303.04	302.14	301.07	301.33	299.01	300.19	302.95	298.79	310.62	303.2	303.15	305.47	305.59	300.79	297.82	302.17	300.74	304.86	308.19	299.29	305.18	304.02	305.27	300.59	302.55	296.52	305.02	297.72	307.07	300.55	303.5	309.26	304.13	303.42	300.36	307.37	301.15
306.52	307.71	306.15	306	305.35	308.08	306.06	305.46	303.2	307.51	308.55	305.7	303.95	302.25	299.18	301.63	297.36	301.92	299.52	303.49	300.99	304.26	304.86	301.68	307.36	305.92	300.24	301.49	298.6	299.19	305.03	304.6	305.08	306.46	299.5	301.55	302.81	305.79	305.72	303.64	304.1	307.86	301.1	303.37	304.08	307.25	301.61	296.01	301.75	297.04
303.97	305.77	305.36	308.16	306.16	306.19	299.15	305.48	307.05	312.6	301.51	298.21	305.81	306.05	301.89	305.17	306.5	305.68	303.23	303.15	306.1	304.3	302.86	302.91	303.38	306.07	302.11	307.11	304.04	304.31	305.65	307.12	302.7	307.55	305.83	303.38	305.12	303.04	304.83	309.54	302.22	301.76	306.16	304.58	309.81	305.11	302.85	306.92	301.78	306.8
298.68	306.47	307.78	310.09	309.19	306.63	302.99	304.55	303.84	308.28	299.72	303.38	309.78	307.45	307.56	297.45	304.81	306.09	305.01	306.13	305.37	303.36	309.46	306.42	300.78	303.51	307.41	307.57	307.04	309.01	310.82	304.21	304.27	305.89	305.14	307.92	305.87	298.97	304.5	302.07	304.55	309.44	309.54	307.84	300	303.95	306	305.58	302.37	305.92
319.33	311.91	318.67	316.88	312.21	318.18	320.72	318.47	319.23	320.58	318.56	320.23	321.38	316.87	315.68	319.18	321.61	314.23	317.79	314.45	321.01	318.28	316.55	317.78	314.87	314.87	321.23	314.85	318.58	318.43	314.37	316.84	315.2	315.06	320.64	315.96	318.57	316.49	313.98	322.36	318.2	315.34	321.23	317.3	316.88	316.89	316.72	318.53	317.58	320.03
304.22	307.24	303.3	310.29	306.57	306.81	306.61	306.67	301.21	308.7	309.3	310.15	308.33	310.71	305.4	308.31	309.02	309.73	311.16	309.4	307.16	309.95	310.41	306.24	308.31	305.25	308.71	304.3	305.04	304.53	309.11	310.13	307.29	305.33	306.19	307.11	307.97	303.54	307.31	304.06	310.43	307.71	303.78	306.71	307.53	300.53	306.79	313.79	301.24	313.39
328.26	326.49	327.6	325.61	332.64	329.37	324.78	329.7	328.5	326.91	327.33	328.39	323.89	327.46	325.36	332.71	328.18	325.8	325.06	326.28	329.96	326.7	326.32	328.06	330.15	325.41	324.35	328.12	327.85	325.04	326.95	326.59	329.77	328.48	327.54	328.61	324.98	329.27	327.25	331.54	327.75	326.66	329.5	329.48	325.01	325.15	330.32	330.51	329.38	330.38
296.9	293.11	298.52	296.97	291.86	293.71	295.89	295.8	295.09	298.31	292.85	295.74	296.32	297.32	294.28	291.97	294.44	293.1	297.06	291.43	300.7	295.2	293.41	295.71	296.09	297.79	296.65	294.36	295.3	290.93	298.07	287.74	301.4	295.19	295.64	294.13	296.75	291.41	295.67	293.1	294.91	300.89	292.95	295.02	298.69	300.19	296	299.47	297.09	296.74
327.95	329.85	323.45	330.21	328.32	324.36	326.14	324.53	329.04	327.46	329.12	330.6	328.55	327.04	327.03	319.27	328.14	325.86	327.58	325.45	329.18	331.45	328.07	328.94	326.29	328.16	329.76	327.9	326.31	332.24	334.42	323.03	333	326.35	327	327.49	332.84	330.55	325.5	329.4	322.1	328.67	321.72	328.73	333.83	324.44	329.34	326.2	330.84	328.83
309.41	306.53	309.86	305.95	303.81	308.75	304.16	309.97	304.85	309.18	307.65	308.71	306.1	304.8	306.47	305.87	305.65	304.5	304.81	304.67	303.19	303.62	302.12	305.17	302.21	304.73	304.1	305.85	299.35	303.6	310.44	306.29	305.32	302.6	301.05	306.85	303.46	307.12	299.1	305.68	305.96	303.21	302.38	303.84	308.11	301.16	308.12	306.41	309.6	306.04
317.78	315.74	318.4	323.47	315.32	321.07	317.15	319.92	317.99	323.3	319.87	314.93	315.28	316.72	313.26	319.42	315.38	321.38	322.4	318.38	320.79	319.45	320.3	318.94	318.78	319.18	320.37	314.85	320.69	326.53	318.93	321.28	318	320.36	320.72	319.87	318.52	321.85	315.83	324.61	317.48	318.42	320.18	317.36	319.02	323.19	317.9	315.43	320.75	320.79
303.26	301.09	306.35	308.92	306.38	309.42	305.01	303.45	303.56	301.17	307.77	307.98	309.09	307.07	309.09	293.7	304.41	301.3	305.85	301.6	308.08	305.56	312.51	306.47	312.35	306.24	308.31	306.01	305.55	304.77	310.31	305.35	304.52	304.87	302.74	303.1	305.5	306.87	310.19	310.56	308.34	307.62	304.98	307.19	308.97	310.17	304.67	302.86	300.31	306.46
312.08	316.8	312.72	310.45	312.47	312.64	309.91	317	315.21	314.56	313.6	315.36	313.97	314.2	309.8	315.49	311	307.74	313.21	311.99	311.43	312.17	313.3	313.96	313.43	316.42	314.38	314.26	314.86	314.82	314.24	312.48	314.62	310.02	312.59	315.81	314.27	314.91	314.59	314.35	312.33	317	315.96	310.74	315.92	314.97	316.05	317.87	318.86	312.58
310.67	308.76	309.98	305.65	301.55	308.72	302.88	302.72	309.3	304.5	308.22	301.22	304.08	302.05	307.77	306.35	303.04	307.48	306.07	304.86	307.88	305.14	309.78	305.92	304.35	306.1	306.77	300.9	310.15	304.25	300.76	311.31	308.51	306.04	308.97	303.96	314.38	310.47	307.4	311.77	306.85	306.05	307.75	308	303.57	305.73	303.98	304.94	307.07	304.6
316.36	312.98	317.22	316.45	313.61	317.98	316.6	313.95	310.67	316.91	311.87	319.12	316.18	311.33	312.49	314.18	312.75	310.02	311.43	311.2	313.04	313.93	308.89	311.01	312.21	310.21	315.42	313.19	316.22	314.37	315.7	316.5	318	312.83	313.87	317.45	309.29	317.02	311.28	314.27	317.44	313.18	313.55	316.83	316.67	313.73	310.66	315.39	309.78	315.48
330.68	333.35	326.82	327.82	329.06	329.96	321.05	329.11	328.85	329.7	327.48	329.07	328.64	331.59	327.02	327.58	324.53	325.38	327.07	329.76	327.52	325.88	335.18	330.04	330.79	327.08	326.83	331.28	325.78	325.55	326.64	331.12	326.83	330.2	329.04	328.07	323.77	323.82	329.45	330.22	328.88	324.9	330.01	332.84	327.15	330.32	328.89	327.34	327.21	329.78
311.91	315.59	316.22	308.55	312.33	309.29	315.87	313.63	315.62	316.58	316.01	315.66	310.6	314.82	317.29	313.02	316.09	317.95	315.3	321.16	315.78	314.04	311.01	318.89	315.02	312.84	313.14	310.1	315.72	315.9	314.42	312.1	310.38	311.99	310.96	317.46	313.74	316.54	311.39	314.51	314.66	310.87	312.67	314.05	313.69	318.27	318.74	313.3	315.44	315.19
310.68	314.95	315.23	314.46	307.23	314.44	313.13	315.42	315.98	313.05	314.21	313.52	314.4	315.01	313.72	315.42	311.96	311.59	313.46	312.57	314.22	314.46	311.79	314.19	313.82	314.6	313.73	311.57	315.28	312.5	313.88	313.41	315.21	312.97	313.84	309.71	315.72	315.2	313.16	307.97	313.77	314.83	312.41	308	317.66	310.51	312.8	314.95	315.62	311.16
326.39	324.04	327.82	327.85	331.94	323.47	327.7	328.13	327.5	330.31	328.01	328.73	331.36	325.4	324.67	329.48	322.68	328.4	329.43	328.5	328.5	327.67	323.97	333.41	329.34	328.93	322.11	327.42	328.28	325.46	324.73	325.49	333.67	325.24	328.89	326.76	329.85	330.25	326.19	325.46	327.42	327.39	331.55	328.73	326.35	326.93	326.48	332.76	321.81	327.58
306.7	311.09	310.51	311.34	309.19	310.27	312.44	309.77	306.86	308.46	311.77	312.98	307.62	308.9	308.05	310.63	305.58	310.56	307.17	313.02	307.32	313.37	309.8	308.77	308.89	310.12	308.16	314.09	307.04	312.23	308.1	306.66	311.39	311.35	312.57	312.35	306.75	305.95	310.42	310.2	309.29	310.43	312.19	307.07	316.34	305.37	311.35	314.39	308.24	309.62
301.96	302.11	299.81	299.39	297.09	299.74	300.55	297.96	299.27	301.73	303.36	301.79	301.16	299.96	302.39	304.2	304.06	299.99	298.09	305.74	301.55	299.66	305.21	304.04	302.17	300.3	305.91	299.72	301.79	301.63	301.64	300.14	298.51	297.37	299.94	303.69	299.96	300.17	301.55	301.7	301.97	304.47	295.02	305.56	300.79	295.63	297.53	304.37	304.9	296.44
315.28	312.22	315.63	316.73	313.18	315.39	315.42	312.5	313.43	319.78	318.33	321.7	316.32	315.26	311.15	313.09	313.69	313.66	315.09	314.8	316.64	309.53	312.35	315.1	308.44	317.26	312.08	312.66	317.58	314.4	314.2	314.16	317.04	316.2	315.43	314.73	317.91	315.53	317.37	308.25	307.24	319.46	315.44	316.04	313.39	315.56	314.82	319.68	312.22	315.8
293.76	298.95	296.41	292	289.3	296.7	297.56	296.61	293.4	295.81	295.23	296.46	296.46	296.68	294.67	293.04	295.11	291.06	294.31	295.28	297.77	295.25	297.08	296.49	298.42	298.7	295.67	298.97	298.43	296.64	295.53	291.09	294.26	292.84	296.82	293.36	294.43	294.99	298.76	294.13	293.88	291.32	297.89	298.87	294.34	296.14	292.16	296.06	292.33	295.22
300.42	299.26	302.94	303.39	297.99	293.83	297.7	304.96	296.26	296.11	303.77	305.12	297.97	301.67	293.96	296.7	297.96	306.05	303.12	301.1	299.08	302.87	304.05	302.25	301.08	300.89	300.73	303.99	300.15	301.95	302.11	297.51	296.15	301.74	302.31	304.52	301.56	300.67	299.1	300.95	305.36	297.52	301.23	299.6	297.92	302.89	301.72	294.42	302.46	301.6
326.34	336.26	326.13	329.14	331.73	327.36	328.03	326.92	328.76	331.85	325.19	326.09	327.75	326.08	329.05	329.8	322.88	325.68	331.78	327.33	328.3	324.57	332.27	328.38	330.63	329.95	330.46	326.21	329.02	324.79	328.37	329.63	328.54	325.25	329.62	327.9	328.8	325.04	334.63	329.78	332.56	325.36	328.92	330.57	333.13	324.26	328.26	327.46	330.59	326.3
305.18	303.26	303.47	301.67	302.74	299.97	304.47	304.76	301.97	304.89	299.72	301.28	300.54	301.09	305.7	303.36	301.75	302.59	306.52	303.46	303.79	303.31	300.15	300.06	296.64	300.52	302.4	304.82	299.47	301.56	298.06	299.63	299.16	305.97	298.13	297.25	304.83	307.49	299.27	299.91	296.72	301.69	296.75	303.18	305.12	306.86	302.04	302.86	302.59	302.73
305.73	306.75	304.57	306.23	300.01	300.64	305.94	301.2	308.04	305.65	303.73	305.27	304.18	305.92	304.22	306.41	306.66	302.6	304	303.97	305.93	301.43	305.19	301.93	308.1	307.79	304.12	305.56	300.92	307.66	301.85	307.86	304.81	306.65	306.19	302.79	304.55	304.13	302.09	306.66	300.99	303.42	303.84	302.36	301.64	303.94	305.69	303.33	305.57	303.64
310.11	307.44	307.46	306.67	309.07	308.76	308.21	312.33	300.81	305.64	303.07	309.18	302.68	305.74	308.73	305.92	305.54	307.46	308.23	301.69	307.2	307.1	304.62	306.9	304.42	306.06	309.07	303.22	304.99	309.2	309	306.19	305.12	300.28	304.08	309.21	307.06	306.69	304.04	305.47	308.8	309.02	307.22	310.25	302.95	310.65	308.94	309.15	300.58	310.04
307.11	308.03	308.64	307.29	302.73	304.38	305.76	305.79	305.08	306.77	306.36	306.88	308.16	304.54	305.79	305.73	310.81	306.11	308.87	309.72	309	303.45	307.88	304.66	308.02	307.13	308.16	306.4	304.18	306.22	307.09	306.58	308.79	309.45	307.99	307.39	304.46	308.31	309.39	305.24	308.51	303.63	303.43	306.76	306.99	305.77	305.85	308.48	303.18	310.01
297.97	299.03	297.07	296.64	299.39	297.16	300.91	298.55	293.13	300.13	299.6	295.06	296.88	299.93	295	297.18	297.94	294.91	301.51	298.77	295.74	296.83	294.35	290.75	296.64	293.18	294.15	293.68	299.2	298.84	295.08	298.37	299.41	296.03	299.63	296.14	293.47	296.55	291.97	300.94	298.93	296.23	295.87	299.27	298.18	299.4	296.2	296.8	296.05	293.72
306.97	297.1	303.15	298.26	296.96	303.75	299.38	302.3	302.08	303.7	300.4	298.92	304.78	301.22	296.89	295.27	304.17	299.57	301.41	299.65	301.15	302.6	303.23	298.9	299.62	301.87	301.8	302.78	302.14	300.99	293.26	302.66	302.18	297.19	299.42	298.15	302.01	303.43	300.38	301.42	305.46	299.05	305.38	296.97	299.84	299.95	299.74	299.94	295.67	297.16
318.98	319.61	319.93	319.46	314.18	310.34	319.84	316.75	320.76	318.35	319.44	317.69	319.29	314.44	315.53	321.28	317.62	317.6	313.95	320.79	317.74	316.3	320.57	320.51	317.7	314.21	320.46	319.41	315.51	323.99	317.2	319.71	317	317.85	316.2	319.87	310.69	314.63	321.24	318.07	318.49	320.13	315.37	316.81	318.39	318.15	324.94	321.56	323.58	320.74
302.63	300.81	300.75	303.99	302.43	305.31	308.86	300.86	312.88	303.24	308.62	303.98	306.66	309.12	300.28	308.93	302.96	306.3	301.64	304.3	299.37	304.24	304.85	306.8	300.22	303.46	297.78	303.05	307.33	297.58	305.38	307.36	297.47	303.47	299.48	303.47	302.09	305.95	303.76	303	301.05	299.89	300.75	305.21	304.46	302.91	300.44	301.1	303.26	306.27
310.08	305.68	313.1	315.28	305.51	310.9	312.11	308.61	314.06	311.67	304.59	311.11	309.46	312.18	310.21	311.67	308.81	307.48	306.14	314.54	308.47	312.38	305.81	307.37	310.44	309.36	308.75	311.67	313.23	305.66	308.79	314.85	312.22	313.39	310.22	312.42	309.8	311.17	314.56	307.8	306.76	307.04	311.83	307.8	311.93	313.89	313.06	311.04	306.58	312.93
307.25	303.21	303.6	298.65	301.29	302.28	304.08	299.95	303.62	310.31	304.93	307.95	299.71	301.02	303.93	305.31	298.96	305.41	306.51	304.38	300.51	303.71	302.81	307.13	302.78	298.98	300.6	305.47	306.39	297.47	304.09	304.93	310.11	308.71	305.24	309.97	302.21	307.09	304.16	304.25	303.06	303.85	306.91	300.47	304	299.31	301.83	303.79	306.89	304.67
323.91	320.04	315.18	321.76	318.37	318.55	319.57	320.62	322.21	316.25	315.8	319.95	316.81	316.35	322.3	319.06	316.62	317.11	317.19	322.15	316.02	318.48	317.69	319.55	314.65	314.83	323.11	318.02	317.13	317.64	319.38	320.08	317.47	309.5	319.43	322.33	315.93	320.68	316.83	318.49	316.91	314.49	314.11	320.87	317.6	317.89	317.49	312.21	316.23	314.13
308.5	304.76	305.17	299.36	302.21	307.03	304.17	303.14	303.76	301.47	300.77	307.92	302.03	302.48	307.03	310.33	300.54	303.49	300.98	306.97	302.74	308.36	310.78	302.27	302.8	301.94	305.24	305.31	304.62	306.92	300.64	306.36	310.26	305.03	305.58	306.19	306.33	304.22	302.54	307.27	303.71	301.88	307.87	303.93	303.05	308.41	309.13	301.1	307.26	308.68
303.41	303.21	306.06	301.33	305.44	303.03	305.79	295.56	304.72	305.08	300.56	298.35	304.47	304.21	304.91	307.9	300.34	299.93	306.14	303.95	301.03	300.97	301.78	300.36	305.99	301.62	301.97	308.26	307.11	299.02	302.08	301.64	304.66	305.07	304.2	299.53	299.44	300.55	304.29	301.46	302.91	301.14	306.27	305.49	301.46	306.03	301.21	303.92	306.92	303.8
290.39	298.71	289.66	295	295.09	295.67	295.51	294.47	287.94	294.35	298.55	292.35	289.79	293.25	288.77	295.73	296.14	297.34	293.18	296.14	294.62	295.29	298.8	297.32	292.35	296.09	291.07	293.89	295.34	299.35	291.88	294.53	293.62	296.68	293.41	295.11	293.61	292.78	295.65	295.21	294.37	297.75	296.46	290.27	291.05	291.56	294.98	293.1	294.02	293.66
300.18	305.78	306.66	299.58	303.06	309.08	301.53	308.14	304.16	300.83	304.94	302.97	301.59	301.52	307.35	304.15	299.89	303.32	303.2	301.79	304.21	304.83	302	310.71	303.99	303.4	301.86	301.1	303.66	302.62	302.5	303.17	304.83	303.63	303.7	298.36	302.84	302.81	301.57	301.74	302.38	301.73	306.35	302.77	303.53	302.18	302.84	298.06	304.82	306.54
322.15	314.21	317.02	324.25	313.99	314.42	322.45	315.34	318.82	313.77	315.49	314.1	310.97	315.45	316.42	319.69	318.55	313.08	315.07	322.35	314.61	314.75	318.33	316.82	315.74	318.37	314.86	316.97	316.56	318.14	318.45	318.78	317	316.68	316.47	323.79	315.54	320.39	314.67	320.26	321.3	315.77	316.06	321.72	315.48	319.71	321.08	313.24	326.15	318.04
309.07	306.35	306.44	309.08	306.24	309.06	308.36	310.57	311.53	313.31	306.82	308.02	315.59	312.41	309.79	311.58	308.47	309.06	305.03	305.1	309.43	304.76	310.35	307.32	309.92	310.75	306.85	307.78	306.23	313.11	305.82	303.17	306.56	313.29	312.18	307.38	311.76	307.57	308.76	309.82	305.88	307.8	310.36	310.51	310.72	313.97	307.58	306.06	311.63	314.71
297.88	298.88	299.38	295.18	303.08	296.53	301.46	304.47	300.23	301.64	297.61	299.14	298.86	299.17	303.88	296.17	297.23	295.04	304.87	295.25	302.38	303.09	300.09	299.34	301.32	301.09	301.67	299.43	303.86	300.03	301.16	296.78	298.08	296.34	301.35	297.71	300.05	299.72	298.8	297.15	301.25	300.34	304.14	289.27	292.45	302.61	299.45	303.74	296.2	294.2
318.52	310.02	317.89	310.36	312.01	310.8	307.56	310.77	317.64	312.52	312.1	310.82	307.79	308.91	312	314.86	317.22	307.05	306.41	312.66	312.08	315.64	314.07	313.19	313.97	316.85	311.12	312.41	313.45	311.66	315.79	313.18	311.05	306.52	312.67	308.51	307.37	315.12	312.53	314.87	312.48	319.21	311.2	308.36	311.26	311.31	308.83	314.61	313.46	311.98
320	319.76	313.11	321.14	312.6	316.64	316.6	315.64	314.02	317.11	315.23	319.96	320.68	318.88	317.68	313.32	315.4	319.92	318.06	315.27	317.45	314.55	316.68	318.49	320.02	313.38	314.44	318.73	316.38	317.37	320.12	320.63	321.01	316.61	318.07	314.19	318.44	318.08	318.17	316.28	314.58	318.85	314.83	308.21	314.96	319.3	318.84	315.36	315.48	318.03
294.21	299.67	290.49	306.58	298.59	295.66	293.46	301.07	294.66	296.79	298.42	296.13	296.15	296.37	295.88	295.68	295.03	292.23	294.89	296.54	293.71	297.66	300.73	297.47	294.3	294.47	294.92	296.05	294.07	297.49	301.71	304.55	295.94	296.8	299.45	299.15	296.27	294.37	292.24	294.51	297.82	293.28	295.18	299.64	295.32	297.78	295.25	297.42	301.17	298.75
314.99	309.46	311.63	308.89	310.96	316.87	315.27	314.46	312.43	316.76	311.07	309.18	309.73	314.26	310.34	309.01	314.58	314.19	314.54	311.06	311.52	315.43	308.17	305.9	314.05	314.63	315.18	309.71	311.6	311.84	316.27	318.14	311.23	314.63	309.22	312.82	314.13	313.05	312.47	316	318.45	315.21	313.14	310.2	311.79	316.34	314.75	317.8	315.01	313.02
300.76	304.48	304.77	299.83	301.27	308.2	302.6	306.21	304.71	302.01	305.13	308.36	302.51	304.26	303.5	302.82	301.93	304	304.05	306.72	301.9	299.3	305.49	300.92	302.19	304.33	303.92	298.01	307.08	307.05	303.73	303.01	303.53	303.48	303.11	305.58	305.79	300.1	305.12	303.05	306.17	299.48	309.28	302.95	302.03	300.37	299.19	304.43	304.04	306.17
299.85	308.4	302.95	297.74	302.1	302.92	305.97	302.57	299.23	301.7	299.25	303.93	301.41	302.5	309.41	308.31	301.19	307.35	303.78	302.95	304.77	305.31	303.87	306.91	302.93	304.42	307.08	305.27	301.45	299.6	301.75	299.36	302.98	303.96	300.14	299.85	306.63	299.81	303.72	306.87	306.02	306.99	307.48	301.22	301.2	305.32	303.86	306.85	305.5	304.22
293.96	296.71	297.48	287.38	299.76	291.96	293.49	299.53	297.42	289.4	294.06	290.2	293.55	295.57	292.57	293.21	296.82	294.4	296.68	297.62	298.97	292.6	296.46	297.27	296.4	293.45	292.56	295.29	292.8	297.62	293.99	291.01	297.69	294.85	296.49	293.06	291.56	293.32	292.34	289.72	294.66	299.12	292.72	296.6	293.75	293.04	295.49	294.7	294.03	293.41
298.2	302.57	299.61	297.47	300.35	300.06	299.78	294.65	295.6	304.26	304.32	299.23	300.38	297.85	299.09	302.23	295.97	296.8	299.35	298.1	297.33	298.04	298.47	295.69	300.99	301.28	301.33	300.69	297.44	296.46	298.8	300.85	297.68	296.79	296.93	297.81	297.31	300.42	300.74	298.25	296.54	299.42	299.06	304.2	304.44	299.72	299.34	298.42	299.76	301.5
298.95	313.06	303.51	304.13	299.11	306.16	299.92	303.84	307.63	305.26	303.69	304.8	303.71	301.51	306.69	295.18	299.62	301.2	302.87	305.39	304.6	296.56	304.54	307.52	302.15	302.76	302.53	304.78	304.37	298.06	301.69	305.32	303.59	297.29	302.69	301.31	301.05	302.34	299.9	306.97	300.65	296.61	303.83	305.14	302.05	301.71	302.94	300.2	305.17	303.7
329.06	324.11	325.84	329.17	328.56	325.37	325.59	326.65	325.86	328.84	327.21	322.91	325.99	324.96	326.14	323.68	325.56	327.16	329.17	328.11	325.72	323.19	324.8	325.86	323.98	324.33	322.37	329.13	326.41	324.5	324.24	329.68	327.91	323.33	325.85	326.04	324.3	323.27	323.89	333.47	326.15	324.12	331.93	332.31	324.01	329.4	322.83	328.75	329.56	326.56
309.66	312.99	306.22	310.5	307.77	303.81	304.08	306.83	304.8	303.26	302.01	305	308.69	306.59	307.32	304.81	306.68	303.58	304.88	302.84	300.65	302.99	311.43	304.68	302.03	310.24	309.54	305.92	301.9	304.63	303.67	301.83	302.5	305.59	310.17	305.83	308.42	300.85	308.6	302.68	307.81	303.14	301.98	305.7	302.09	300.24	306.75	311.48	303.09	304.66
301.64	308.84	306.24	303.99	305.73	303.28	305.8	305.8	308	306.62	302.37	304.15	312.85	305.65	310.29	305.01	302.16	308.42	304.45	299.77	307.93	306.06	305.76	308.7	306.49	307.78	302.13	304.91	308.14	299.89	308.76	305.35	306.76	305.01	302.58	304.73	303.27	308.35	311.25	306.9	306.09	313.8	308.72	312.05	307.14	303.78	306.96	309.48	307.38	308.08
305.38	308.93	305.6	302.42	301.35	304.75	303.24	305.07	302.75	303.7	303.8	302.18	301.36	303.5	301.7	308.13	301.99	302.12	302.91	305.63	300.93	301.54	304.32	306.01	301.18	300.73	305.43	307.8	300.84	310.6	300.13	299.72	300.12	304.84	304.62	303.56	306.51	298.74	302.25	301.76	305.98	306.46	305.56	309.16	303.03	303.49	301.93	302.9	302.21	306.5
305.93	301.07	299.59	294.48	303.79	304.4	294.72	298.06	298.59	295.38	301.08	300.69	296.25	300.88	299.54	298.62	300.37	299.15	297.84	299.99	303.63	304.24	296.87	303.9	294	298.17	299.16	303.5	300.99	298.21	304.35	299.92	298.85	300.76	299.13	300.14	294.92	304.5	303.73	298.89	299.03	301.54	300.18	298.95	304.59	297.85	298.35	302.59	300.53	296.86
318.08	309.4	321.36	315.08	319.45	313.86	315.49	314.58	316.31	318.13	314.35	314.17	314.56	318.38	312.17	313.08	319.2	317.24	307.56	317.96	312.46	314.83	320.29	317.32	314.9	312.99	320.98	316.26	312.33	312.35	313.25	315.57	317.42	310.44	313.22	312.35	317.9	312.36	310.27	320.23	315.92	315.11	315.07	316.37	316.9	316.95	319.64	307	319.83	313.71
307.78	311.94	314.87	308.49	311.48	312.47	301.51	307.64	309.51	310.46	307.74	310.76	310.7	307.89	309.94	307.61	312.37	313.47	304.81	308.69	302.11	308.29	315.47	310.68	309.28	307.14	307	309.95	308.2	310.82	310.46	309.33	307.39	309.13	311.35	311.6	307.04	305.69	306.2	310.7	308.1	314.05	302.76	305.44	307.07	309.09	307.06	309.33	309.51	310.09
325.56	326.39	325.74	322.56	324.3	327.3	327.43	325.64	321.65	328.15	325.97	323.09	323.68	329.04	324.25	325.12	326.93	331.94	328.36	323.01	325.85	323.05	321.08	325.94	327.42	329.66	326.31	325.46	320.07	323.23	321.48	329.54	326.72	323.77	323.13	323.4	327.38	324.51	320.75	326.18	325.06	322.76	326.51	326.7	325.87	327.37	325.34	327.08	332.89	323.17
292.33	290.46	297.03	296.45	296.69	297.49	292.02	293.25	299.31	291.84	294.24	293.46	297.63	292.3	295.32	284.73	292.14	293.55	293.33	288.85	293.87	288.52	295.83	301.26	299.7	289.72	296.09	295.03	294.59	296.91	294.28	296.23	287.09	295.15	296.28	294.98	287.19	289.48	297.83	292.58	296.12	294.88	290.97	297.2	294.77	292.62	297.23	298.92	300.73	297.94
313.76	311.09	312.27	311.43	312.94	318.04	313.76	308.34	312.71	315.14	316.36	316.94	313.44	311.27	311.68	309.3	312.26	316.22	313.54	314.35	314.68	312.18	315.6	307.96	306.23	314.72	314.98	312.37	314.3	311.48	310.06	315.62	314.45	311.45	309.61	313.9	311.7	310.99	314.71	313.93	309.83	308.39	309.65	310.95	308.23	312.7	314.91	318.13	312.5	313.47
308.97	308.55	310.02	313.79	307.69	312.23	310.23	314.58	316.02	311.92	308.25	315.58	313.31	318.81	314.43	315.31	313.6	315.63	314.48	310.47	315.1	313.68	318.25	321	311.31	311.56	309.34	312.45	311.62	311.69	315.34	313.27	316.7	314.45	306.82	312.89	313.94	306.79	312.75	310.42	307.37	314.92	312.63	310.65	317.73	315.51	309.59	317.09	312.99	314.38
298.5	298.55	301.68	301.15	304.64	301.17	303.55	303.93	296.63	304.31	303.37	306.23	306.24	305.87	303.97	303.01	303.26	303.65	305.04	298.88	306.04	302.38	304.06	301.37	303.92	300.97	303.01	299.56	298.94	302.64	301.46	298.68	297.46	304.07	308.96	298.88	305.18	299.44	296.85	300.48	306.71	302.86	303.33	306.5	305.34	306.64	301.7	302.61	301.65	298.11
302.45	305.72	304.61	302.67	303.2	303.69	302.14	305.24	304.69	301.86	307.34	304.58	305.13	304.13	307.35	303.28	307.62	306.94	304.81	304.48	309.29	311.39	303.82	298.95	302.95	308.28	302.15	302.45	301.83	308.8	302.77	301.88	307.34	302.14	303.51	310.06	303.22	301.93	301.21	313.8	302.15	304.33	308.39	305.39	303.12	306.4	305.77	313.59	304.29	302.92
308.78	314.16	309.36	310.85	307.74	308.37	302.37	311.32	304.84	304.88	313.87	308.38	309.5	304.58	314.16	306.57	310.97	308.59	312.87	306.7	305.68	314.77	309.48	311.46	303.77	311.6	307.85	308.37	307.44	310.82	311.64	306.69	309.48	310.11	312.62	312.17	314.92	305.16	310	308	309.73	306.9	311.24	305.3	311.3	302.45	310.43	311.5	314.68	310.66
289.95	295.17	297.15	291.22	295.54	300.18	298.03	291.87	293.92	289.35	306.03	292.98	292.7	301.72	290.83	295.3	293.85	295.4	297.11	296.27	297.33	300.73	293.45	297.93	296.93	295.86	293.15	291.72	293.58	298.49	295.75	293.71	298.46	296.32	293.27	293.85	294.86	289.96	295.87	294.92	292.39	293.77	293.04	298.37	294.09	296.57	296.09	293.78	294.73	291.94
307.82	300.65	304.83	306.08	306.46	302.68	304.22	305.83	306.18	304.03	305.77	309.6	305.54	301.21	307.54	302.08	304.42	305.35	307.11	308.07	303.08	304.45	299.41	311.17	304.59	305.64	304.6	299.95	300.41	300.57	303.15	308.86	302.88	302.24	301.69	301.34	301.32	302.19	308.73	302.66	302.36	305.66	306.28	304.25	303.58	302.07	302.65	304.47	305.71	306.31
312.01	309.57	313.83	314.78	315.73	314.65	310.75	317.61	315.96	311.07	316.88	315.85	316.08	308.01	312.95	308.53	306.63	311.1	311	313.11	307.46	316.68	310.38	309.51	312.23	314.94	310.84	316.01	312.7	318.94	309	308.05	309.28	317.35	314.83	313.44	312.51	315.75	316.03	310.17	310.77	310.92	316.32	310.97	312.98	312.29	315.83	313.67	311.8	313.22
313.97	311.2	307.81	306.38	309.67	310.25	309.24	310.26	310.11	312.05	310.41	313.33	313.95	310.44	309.71	310.2	316.21	306.74	307.11	312.17	307.92	307.61	312.69	315.78	309.29	311.06	310.22	313.03	316.02	308.93	308.35	308.22	309.71	304.8	305.26	313.48	312.18	308.49	307.09	309.4	314.93	309	313.43	303.45	310.74	308.73	310.82	307.98	310.04	305.96
307.84	308.76	302.76	308.86	303.45	307.53	304.11	299.28	301.3	305.7	303.17	306.98	304.65	309.95	305.14	308.02	303.78	307.26	303.33	306.48	309.67	302.7	298.74	302.26	303.2	305.42	308.73	303.96	304.73	311.61	299.82	310.47	304.93	307.45	297.15	307.86	306.89	304.24	311.62	303.7	304.72	305.58	304.39	299.75	306.28	307.94	310.61	304.79	303.15	310.31
318.43	315.15	315.35	314.38	316.81	316.46	314.64	317.11	313.58	317.28	315.51	316.32	319	311.7	317.95	314.49	315.9	315.41	313.28	317.79	318.3	323.09	319.31	319.57	313.99	317.31	318.77	314.76	319.04	316.27	313.89	311.7	311.97	314.41	314.93	316.73	313.7	314.18	316.41	317.56	318.76	315.95	314.24	319.72	316.17	316.11	316.76	314.15	317.05	312.55
317.3	313.95	316.79	315.38	310.09	317.39	313.42	309.86	315.56	313.95	306.66	314.37	316.34	315.64	312.23	316	311.58	312.13	313.62	317.43	315.91	310.17	317.4	314.25	320.55	314.03	314.25	311.47	313.28	317.72	316.27	314.36	321.34	314.5	313.17	312.86	317.32	313.43	317.66	313.84	318.22	310.54	317.34	318.59	316.93	312.3	312.73	315.44	312.84	311.59
317.19	316.4	314.37	315.04	308.39	310.7	314.2	311.15	315.86	316.3	318.97	315.67	313.24	308.17	312.52	311.19	310.84	312.8	312.53	309.31	315.22	315.86	313.89	314.01	312.36	313.47	316.42	316.21	318.3	312.31	313.15	317.91	318.06	314.4	314.69	315.16	313.51	316.96	316.6	315.12	316.43	315.68	312.43	315.03	315.5	312.32	310.05	312.76	316.16	315.89
330.9	325.14	322.29	326.8	329.38	325.68	325.14	326.71	323.93	331.13	326.73	328.47	330.6	324.22	327.12	326.53	327.67	328.04	331.48	326.78	329.81	323.58	323.99	331.98	326.69	324.65	326.49	325.81	328.34	332.11	330.07	329.07	324.53	328.61	325.23	332.62	335.15	327.81	329.32	328.75	326.77	326.52	332.74	326.28	327.17	327.06	329.01	329.12	328.84	329.01
316.4	315.49	315.34	316.18	312.79	313.64	314.43	311.79	310.81	314.34	315.59	311.87	317.23	317.74	314.7	314.86	307.29	316.3	314.64	307.5	309.08	313.21	317.71	311.38	314.2	315.92	310.56	315.13	313.91	317.11	312.53	311.79	315.17	322.8	315.39	313.86	312.89	313.35	314.32	313.75	317.19	317.17	312.73	315	314.85	313.3	316.17	319.78	312.33	311.85
316.21	315.77	312.03	315.15	321.83	316.55	318.9	315.43	310.17	314.99	314.38	311.27	310.37	313.93	312.92	315.36	311.68	316.59	306.06	309.9	315.5	314.51	316.75	315.47	321.61	316.59	313.82	316.3	319.69	312.44	316.51	318.67	318.29	313.49	316	316.78	319.25	314.15	314.2	323.48	309.61	312.82	313.66	318.6	308.63	316.4	315.43	313.97	316.04	311.65
311.2	312.7	311.39	307.08	314.76	311	311.49	314.38	305.33	306.99	312.35	311.88	309.28	308.74	313.6	308.82	317.08	310.35	306.95	309.91	306.02	309.64	311.34	309.17	310.81	308.45	310.38	314.44	312.13	312.84	314.55	306.84	308.6	311.21	309.64	312.52	306.46	314.98	312.35	311.81	309.07	312.09	310.7	307.17	303.66	312.75	308.26	310.59	308.3	310.39
300.71	295.91	302.71	297.34	292.84	298.07	295.77	299.49	295.5	292.24	296.36	296.89	298.36	294.31	298.82	296.6	297.98	296.81	295.87	296.73	300.52	296.43	299.91	299.77	296.05	299.13	294.45	293.85	297.27	301.32	301.66	294.49	301.18	297.12	291.12	296.88	290.17	293.3	298.25	300.68	299.28	297.2	288.89	298.08	296.95	297.01	294.65	303.3	294.32	294.39
313.26	308.7	320.12	316.54	315.11	317.95	312	315.23	311.93	314.91	316.61	310.3	314.7	315.62	318.33	317.59	313.93	313.2	320.03	316.06	311.56	315.87	320.02	313.54	320.17	315.8	313.3	318.59	312.88	320.43	315.2	315.82	316.93	319.2	316.88	316.77	316.19	318.32	318.89	313.82	313.76	315.63	313.39	317.46	312.01	313.25	314.43	312.41	316.87	310.84
299.43	302.43	300.01	298.97	298.66	305.4	305.35	300.89	303.92	306.49	300.89	298.93	305.57	306.31	303.14	300.5	309.21	303.47	304.05	301.43	304.19	299.21	306.73	298.48	306.08	301.94	299.54	302.35	308.95	304.17	303.21	303.39	309.86	304.05	308.77	305.5	299.36	307.27	304.06	300.67	300.74	304.3	305.5	301.97	306.28	305.63	301.46	302.91	303.29	301.43
330.67	328.88	326.59	330.44	323.03	330.63	330.73	329.41	327.46	330.01	326.59	333.42	328	330.88	331.86	328.24	323.4	326.87	325.2	333.2	332.44	332.69	325.95	329.82	333.4	330.94	327.7	330.31	331.61	334.46	324.81	328.82	324.44	327.8	328.63	324.56	327.86	330.23	322.36	330.01	329.58	322.56	328.15	326.03	329.12	326.12	324.18	327.8	328.3	325.05
327.15	324.07	323.55	330.18	327.19	325.93	325.52	320.86	323.38	320.39	324.05	323.54	326.1	328.62	322.06	325.73	327.36	320.33	324.07	322.48	321.05	320.81	326.51	322.76	323.26	320.23	322.75	323.54	324.56	325.4	326.04	321.17	321.41	322.92	329.61	330.18	325.07	326.36	322.39	324.25	323.86	324.32	327.75	323.32	327.95	327.3	319.81	325.4	328.52	327.8
306.45	302.75	302.29	301.4	306.4	303.27	302.08	297.32	303.11	301.98	306.4	298.36	298.98	303.55	302.14	299.86	307.17	297.82	303.12	302.82	304.06	303.13	299.08	300.26	306.3	307.93	302.62	305.44	295.61	300.23	302.63	303.73	303.39	308.75	297.73	306.67	303.12	305.16	298.35	304.7	304.55	307.99	303.39	300.39	303.05	304.07	301.7	302.71	300.9	306.73
304.32	312.48	311.93	308.98	309.74	311.58	314.59	313.3	318.81	318.05	309.52	312.36	311.19	310.41	306.89	314.52	313.68	313.52	317.4	309.48	313.9	310.1	309.02	310.12	305.71	315.75	307.92	309.24	308.96	314.5	308.63	310.38	311.25	308.49	308.72	313.02	312.45	308.79	316.29	307.59	313.71	311.66	308.52	309.55	310.21	309.12	314.3	317.21	312.39	312.49
314.32	317.71	313.21	312.3	313.13	313.21	307.81	312	314.33	310.36	315.17	315.42	316.87	320.35	314.75	312.92	317.71	309.08	311.95	319.05	315.09	316.07	306.75	306.76	315.34	313.86	319.29	314.59	313.04	312.8	317.12	314.63	312.01	314.6	313.51	314.03	317.4	311.9	315.4	313.41	312.4	314.22	313.24	312.42	310.21	308.02	309.89	312.66	312.32	308.16
293.74	299.35	294.25	295.57	297.3	297.36	295.02	296.97	294.17	293.71	290.71	297.74	294.47	295.7	288.52	302.73	293.14	293.99	294.09	300.21	297.08	295.59	295.12	293.72	299.45	292.69	295.14	293.37	297.83	295.17	296.87	295.2	299.97	287.19	300.99	293.07	293.76	293.48	294.12	293.36	291.99	298.51	293.58	292.06	302.66	299.62	299.05	295.13	298.82	291.84
315.19	314.32	311.58	313.02	312.29	309.06	312.99	311.91	314.45	316.02	313.31	309.92	314.84	308.79	314.44	316.87	314.88	311	312.96	310.4	313.46	315.98	315.25	316.43	313.57	320.56	310.28	309.12	307.96	312.6	312.46	312.83	312.64	309.78	310.62	311.34	319.66	313.61	315.03	314.18	311.28	314.73	313.81	313.86	315.73	313.97	309.74	308.89	313.64	316.64
321.74	316.56	318.3	318.98	313.64	316.89	314.67	319.62	320.27	315.68	319.86	319.12	317.23	314.78	317.13	317.97	316.12	316.84	318.48	315.81	317.3	317.82	314.36	314.76	316.2	318.45	314.07	319.5	311.39	315.83	316.68	316.59	315.91	315.58	319.01	321.66	321.74	318.87	316.9	317.78	316.04	317.33	321.37	318.18	322.48	322.03	321.5	317.93	315.68	319.55
315.83	317.6	321.55	313.24	323.59	320.61	319.91	317.92	317.66	312.6	318.33	314.68	315.84	318.52	315.72	321.51	320.36	319.55	319	317.98	322.26	318.28	318.86	318.24	321.44	315.95	322.34	312.67	325.73	315.96	323.69	315.13	317.42	317.47	319.91	312.98	316.82	318.93	315.02	315.45	320.89	314.8	321.23	322.44	325.67	319	319.16	318.36	319.22	321.12
307.88	301.24	303.45	300.18	304.31	309.42	307.34	308.19	303.47	301.33	304.78	308.71	299.38	306.72	304.47	308.38	307.17	305.01	305.59	304.67	308.66	305.66	298.55	307.03	305.85	308.02	304.28	302.18	303.71	308.49	305.44	301.82	304.53	300.05	306.57	305.29	304	307.37	306	300.01	305.53	303.43	298.71	310.89	302.48	303.89	306.75	305.56	302.91	303.91
305.04	302.15	298.41	304.12	308.73	308.42	304.7	301.35	301.21	301.21	306.63	293.63	300.43	304.49	311.24	306.58	297.75	303.97	301.12	305.42	304.15	304.96	298.97	302.43	307.62	305.65	302.93	305.07	300.67	301.4	309.79	299.17	303.13	304.14	301	302.74	301.12	303.69	303.5	304.69	310.15	298.1	305.08	303.86	302.77	306.15	297.36	307.13	306.64	301.37
309.52	308.7	316.8	304.93	307.5	308.81	311.31	311.2	309.73	310.15	308.35	311.01	308.12	313.51	312.3	310.61	305.22	308.85	315.26	307.04	306.08	304.78	303.32	310.45	315.61	311.59	307.18	313.16	312.75	303.87	307.73	315.93	307.88	312.09	308.49	312.23	307.3	310.04	309.88	304.72	316.89	306.54	307.82	315.68	311.31	308.95	306.87	309.23	310.15	313.21
291.54	296.18	293.05	293.65	297.57	294.39	296.61	300.11	297.77	293.86	295.69	292.27	297.89	297.61	293.68	299.07	296.52	296.04	293.81	296.03	297.6	289.75	299.04	291.09	291.59	291.45	291.7	298.32	294.19	295.68	298.55	295.66	298.48	291.29	294.8	299.19	297.59	294.63	300.62	295.99	295.74	300.48	291.79	295.3	296.96	294.34	297.21	292.83	295.34	289.9
311.99	311.41	316.88	308.52	312.95	313.26	314.08	317.31	312.13	316.33	316.09	313.39	313.44	313.02	312.28	315.23	315.51	312.61	312.81	311.09	313.19	311.08	314.44	305.93	313.1	312.48	311.35	312.79	312.11	313.13	315.3	311.43	313.55	315.58	314.72	317.13	309.61	315.45	310.51	314.07	313.29	316.77	312.71	321.8	315.02	313.09	313.9	314.13	315.5	311.82
324.73	330.65	321.5	324.69	324.23	325.08	323.53	323.93	324.16	324.33	328.81	322.35	325.6	324.33	325.18	324.54	322.74	325.49	323.98	321.31	320	319.2	329.3	320.99	324.99	323.29	321.5	319.9	323.55	326.45	322.06	322.25	324.77	325.97	323.47	320.07	324.76	323.8	323.51	323.16	322.68	322.99	322.59	324.49	325.92	323.18	320.78	323.94	326.02	320.51
312.34	317.17	312.23	313.94	311.28	313.26	312.51	312.66	310.66	308.86	309.62	315.54	312.3	310.73	315.03	314.3	312.38	314.24	308.67	315.05	312.17	318.38	311.07	312.35	312.04	312.83	311.33	313	314.72	313.54	316.14	315.88	319.56	313.13	316.01	314.78	311.84	315.4	315.41	314.57	308.43	314.62	311.59	309.37	313.61	310.4	307.93	307.87	315.78	317.71
292.63	294.83	297.79	291.39	295.13	295.2	294.17	292.73	295.22	288.61	297.65	295.67	290.9	299.63	299.59	298.53	292.96	300.72	292.14	293.16	292.66	291.73	293.76	295.16	291.79	293.58	295.29	294.64	293.99	292.84	295.11	295.87	294.87	296.06	297.33	299.36	293.52	291.67	295.78	295.58	295.69	295.15	294.02	294.09	289.52	294.43	296.22	293.07	292.02	295.78
302.58	303.39	304.08	302.21	304.74	303.04	305.9	308.51	301.51	307.89	303.6	304.88	301.31	308.25	306.96	301.98	301.46	303.01	304.61	307.45	303.05	306.48	304.16	303.34	302.32	303	303.29	309.3	300.52	301.28	306.57	302.95	301.01	305.32	304.28	301.03	306.94	302.02	300.95	304.26	304.97	304.09	304.32	302.13	305.13	303.74	299.54	307.57	298.95	303.63
319.21	313.72	317.45	321.05	314.48	314.69	317.98	320.32	318.43	315.98	316.37	315.92	317.86	317.13	317.8	318.06	311.67	318.97	320.31	317.93	314.53	317.34	316.82	311.29	324.26	317.61	319.92	319.8	318.87	315.61	320.47	316.76	315.05	316.73	315.04	313.11	314.92	317.97	320.03	324.18	321.74	317.95	319.23	318.2	316.7	315.4	317.02	319.28	317	321.2
309.73	311.03	306.59	307.97	312.1	310.87	306.29	307.83	305.96	309.22	311.93	309.58	311.44	303.96	309.16	306.75	308.32	316.02	313.24	312.44	308.65	306.46	309.89	309.17	310.23	313.73	310.16	311.58	314.54	309.96	310.8	312.82	308.51	309.32	311.54	304.58	303.38	308.45	313.27	307.37	307.67	307.69	311.34	315.45	311.83	306.37	310.64	310.42	309.63	314.11
306.44	307.38	306.66	304.06	303.47	305.08	307.73	304.1	302.41	305.83	306.71	303.83	303.17	302.37	299.06	306.25	305.9	304.95	308.2	304.76	304.8	310.1	305.82	308.46	304.22	307.6	302.31	305.52	308.14	301.4	303.95	306.82	302.03	303.24	306.81	305.65	306.29	299.26	305.59	308.13	301.98	298.22	308.94	305.98	306.71	308.08	308.35	305.5	302.07	304.98
307.94	310.49	310.06	306.04	304.15	314.24	304.37	307.88	312.69	304.4	309.65	305.35	303.41	310.05	310.2	302.52	307.47	306.89	305.66	304.89	307.8	304.82	305.34	302.28	308.79	302.39	301.51	310.09	306.06	307.58	308.92	311.15	308.8	303.69	310.76	307.99	308.64	308.2	309.77	308.57	304.14	308.42	307.62	307.17	313.09	309.17	308.6	306.07	309.04	312.07
310.83	313.56	313.93	315.31	314.55	318.83	315.67	312.59	316.47	316.14	312.1	320.62	314.8	319.06	314.09	315.24	311.59	312.94	310.64	312.23	311.59	315.04	308.17	315.52	320.73	312.9	310.15	313.54	315.13	315.85	316.75	312.04	314.99	312.37	309.89	315.18	309.13	310.56	320.99	312.81	309.24	317.66	314.33	313.81	312.41	318.33	313.89	313.85	316.04	311.31
310.34	313.68	311.46	315.66	312.2	313.38	316.44	315.67	307.85	317.19	314.38	318.21	315.38	311.53	315.12	311.34	309.91	319.34	307.4	311.4	309.76	316.37	312.71	312.09	314.35	312.1	307.47	315.21	310.28	315.05	313.82	311.48	313.08	313.01	307.75	318.06	318.11	315.25	316.82	313.8	310.14	313.35	315.84	317.51	313.3	311.17	314.11	311.61	313.02	311.59
299.86	301.33	304.68	306.87	303.18	303.97	301.22	300.74	300.57	304.64	302.95	301.7	302.47	304.99	305.46	306.79	308.74	308.61	304.9	304.59	305.21	299.33	307.45	305.35	304.16	302.92	304.71	301.59	300.65	305.44	305.61	303.13	304.66	308.02	302.24	303.15	304.37	308.82	297.6	305	307.67	304.1	308.31	303.41	308.84	303.01	302.62	306.94	304.51	304.48
315.86	311.7	306.41	311.6	314.58	316	315.05	311.88	312.06	316.48	312.03	315.86	312.78	312.7	312.63	316.04	315.9	319.88	315.14	313.96	308.23	312.19	313.85	310.54	310.21	310.39	311.82	314.24	310.3	314.22	309	311.26	315.68	314.71	313.14	314.06	309.96	319.13	311.26	309.98	315.87	312.48	310.72	310.92	314.64	314.41	310.64	310.65	309.27	315.61
319.74	316.44	314.82	315.64	323.06	318.27	314.08	317.45	316.94	319.56	316.54	311.53	316.51	316.16	311.21	320.29	311.68	317.59	320.63	319.23	322.59	316.29	316.98	314.05	314.63	318.57	315.87	312.57	314.63	318.1	321.01	312.18	314.65	321.33	316.93	319.65	315.08	321.65	318.14	315.53	316.69	318.29	319.65	318.43	314.3	317.97	318.28	317.88	319.08	317.27
310.78	318.23	308.58	312.47	313.63	314.99	310.87	310.35	314.48	314.07	315.36	313.02	311.41	315.43	312.6	314.73	318.97	314.4	308.02	315.44	314.02	312.87	318.44	310.85	312.29	309.07	312.15	312.63	313.44	313.29	315.63	312.05	315.92	314.89	313.75	316	313.73	309.55	318.49	311.01	314.62	315.4	311.89	311.8	313.06	314.76	314.56	316.12	313.29	318.61
316.13	311.42	314.8	311.68	309.49	307.99	312.12	315.73	308.44	310.09	311.37	311.75	306.27	315.71	310.66	308.15	315.92	310.85	312.11	314.09	308.49	310.02	307.12	312.82	311.83	312.41	310.4	308.06	311.91	315.42	314.96	314.12	312.69	310.53	310.15	309.51	311.77	309.45	309.61	310.52	313.29	312.12	308.36	310.72	310.5	313.12	313.98	308.12	312.36	312.66
327.65	331.61	326.59	323.85	321.83	323.29	325.59	322.89	323.06	326.09	320.7	324.82	324.68	323.82	326.27	326.65	323.61	322.73	327.76	322.01	327.72	324.46	326.61	324.03	326.11	322.44	331.28	322.84	327.04	323.32	326.7	326.68	325.45	323.57	322.23	323.65	322.19	324.94	324.92	328.33	326.75	326.55	322.41	329.03	323.5	323.7	323.51	323.13	327.11	321.1
312.81	311.14	314.12	311.4	311.67	308.44	313.8	308.68	309.48	313.26	314.74	316	315.06	308.38	311.83	311.5	311.21	316.01	316.52	313.09	313.71	315.28	311.81	312.87	312.52	313.39	311.77	311.18	313.01	307.94	312.25	313.31	312.18	311.96	314.08	313.29	317.01	311.52	308.28	317.29	314.8	311.05	316.65	315.9	313.73	313.8	313.36	309.73	314.77	318.76
298.39	300.49	303.48	304.87	303.07	301.24	303.41	306.97	297.85	302.91	303.83	298.13	295.13	301.85	299.14	303.98	300.4	298.72	302.41	298.29	304.18	296.87	305.73	297.59	300.88	298.22	300.23	300.11	295.46	298.34	303.66	300.99	303.19	307.29	303.68	301.27	300.05	299.62	302.26	300.06	306.53	301.43	297.49	302.44	301.4	303.75	302.3	306.02	300.2	303.07
330.65	330.23	331.31	325.79	329.18	323.8	326.58	329.67	326.26	335.13	328	326.88	329.59	326.19	326.25	327.34	332.86	329.89	322.63	332.26	330.57	331.66	328.88	329.59	328.15	325.55	329.53	327.94	327.07	329.34	330.41	328.8	329.45	327.88	327.32	326.27	329.86	331.29	326.37	333.79	331.79	325.84	324.85	330.21	325.72	326.51	329.18	323.79	329.73	324.3
322.66	325.48	323.74	329.31	322.46	325.5	323.36	326	324.18	322.39	329.57	322.91	325.49	325.44	327.23	327.77	323.66	328.28	327.09	325.45	323.4	325	324.29	317.32	320.68	329.26	323.47	324.73	319.21	324.59	319.88	325.72	327.99	323	321.52	322.94	324.37	321.44	323.14	326.26	326.8	324.85	323.55	322.61	323.31	319.76	328.36	321.25	322.69	329.75
301.38	310.45	308.15	307.11	304.24	304.36	307.07	304.23	307.19	306.2	308.55	302.8	306.2	309.37	304.24	307.56	305.31	300.79	307.34	302.5	303.97	303.62	306.83	306.88	302.94	308.44	301.12	297.29	304.47	307.88	312.21	306.2	307.29	306.15	303.98	306.9	312.21	302.14	302.49	308.23	305.71	303.14	304.66	304.47	301.3	303.16	305.06	312.54	304.38	306.08
290.31	290.62	291.81	293.47	296.7	292.72	299.53	293.65	295.19	294.56	293.07	295.3	296.62	293.86	292.24	296.55	294.95	291.67	290.91	295.06	295.86	293.37	294.92	296.86	296.31	297.03	296.3	294.12	295.21	296.25	293.09	294.32	298.21	293.95	294.72	301.35	298.47	295.11	298.31	295.48	296.02	297.62	294.59	295.08	296.96	295.66	294.59	291.84	295.57	296.29
311.89	308.16	307.41	310.26	307.65	309.07	308.56	312.45	308.73	305.92	309.28	308.46	304.08	309.58	307.4	309.36	308.09	311.08	304.09	306.96	312.33	312.77	308.24	312.36	313.59	316.01	307.49	311.7	307.98	315.55	310.97	308.43	311.71	307.84	315.38	313.01	309.3	309.69	313.57	309.95	312.75	308.52	308.78	307.44	307.52	310.06	312.83	309.76	305.97	306.19
304.86	307.63	307.02	304.74	306.51	306.47	307.36	305.37	304.72	310.86	308.08	305.43	307.94	301.4	306.21	306.54	302.27	301.29	302.2	300.87	302.27	296.15	311.05	305.59	301.78	309.13	310.34	306.71	304.04	300.28	307.4	305.51	309.11	303.45	309.75	301.68	308.55	305.88	309.22	306.62	304.54	308.41	308.27	303.92	306.7	310.53	307.74	305.9	310.65	303.63
294.47	291.79	293.07	292.54	295.67	301.39	295.06	303.35	297.15	301.04	297.89	294.4	291.73	292.98	298.47	294.26	296.65	293.37	298.02	297.83	297.18	295.27	295.73	293.89	298.71	296.81	297.91	295.41	299.35	292.19	300.1	291.46	293.76	293.66	301.35	297.44	292.8	297.15	296.7	293.6	297.41	303.83	299.88	300.59	296.06	298.59	301.43	294.5	295.76	297.28
310.47	315.95	313.9	314.65	314.87	315.65	305.92	307.01	310.83	310.66	314.43	311.5	315.35	306.5	313.49	317.22	313.55	310.28	314.31	313.2	314.78	314.29	311.15	312.13	311.14	314.67	316.98	314.57	316.9	316.03	312.41	315.21	313.87	315.49	313.28	315.2	312.01	316.4	310.13	312.23	317.38	315.33	314.23	308.96	304.93	312.5	313.37	316.54	311.54	307.77
315.85	313.55	316.04	320.38	317.73	313.93	319.27	318.15	316.96	318.44	321.37	318.46	318.38	320.25	318.81	311.68	321.03	321.18	315.68	315.12	315.98	315.57	315.24	320.04	313.21	319.5	320.7	315.34	319.38	315.69	322.45	320.83	322.26	319.56	317.81	319.14	320.75	316.48	315.49	323.57	314.82	319.85	320.16	320.36	319.7	317.09	319.09	317.8	313.98	322.6
310.11	309.81	308.17	309.89	306.36	309.5	312.02	309.03	307.74	309.25	315.43	309.92	309.81	310.08	313.93	310.75	310.67	309.41	310.41	309.81	310.99	304.53	313.08	306.68	314.38	308.76	308.57	309.65	317.55	310.31	308.44	307.43	306.93	310.03	302.89	310.98	303.48	309.2	308.81	309.18	311.3	313.19	312.67	307.88	308.51	305.69	304.53	310.55	310.4	306.27
318.34	318.76	316.99	318.14	317.74	319.4	321.42	319.35	318.06	317.89	318.82	317.51	320.58	311.72	318.5	319.72	318.7	317.42	318.11	323.1	320.75	317.44	319.76	323.18	320.07	314.22	319.07	316.55	322.84	321.46	317.26	314.12	329.86	321.76	319.21	319.19	322.74	320.21	318.52	316.85	323.13	319.61	313.08	321.66	313.42	317.18	323.61	319.6	316.42	318.8
314.37	315.13	312.86	319.25	317.83	321.61	314.75	310.95	315.03	313.75	316.74	315.97	309.82	317.99	318.46	315.05	318.21	314.5	310.72	314.38	317.03	312.13	316.6	312.2	313.55	310.51	318.77	320.87	317.1	313.41	317.68	312.79	316.83	317.36	319.74	312.82	315.2	311	312.94	314.41	317.75	315.84	314.88	315.52	314.07	312.22	315.93	314.41	318.2	319.45
307.13	302.68	305.55	302.59	303.45	307.52	301.59	300.75	297.04	298.47	307.08	306.58	304.11	306.35	306.33	303.51	306.83	304.76	307.29	307.96	304.1	300.64	303.9	305.91	305.72	307.46	305.68	301.66	307.13	306.28	303.93	305.54	309.21	300.72	307.77	304.51	308.58	308.59	308.71	307.61	307.63	305.48	305.61	304.8	302.63	309.51	303.79	304.24	310.29	306.92
309.13	304.65	305.2	308.23	306.98	302.46	308.2	305.48	305.09	307.57	308.23	307.09	308.12	308.13	303.45	306.98	306.68	301.48	307.33	304.93	306.74	309.23	305.79	305.42	302.26	307.46	306.45	303.61	304.67	304.32	304.95	312.3	305.44	310.66	304.32	305.11	305.48	304.54	305.13	303.33	303.57	302.39	306.93	304.55	305.46	303.62	307.74	301.43	307.41	303.22
303.63	302.18	299.65	303.09	305.97	297.77	305.34	303.43	305.23	304.56	300.67	299.38	305.6	300.58	300	300.61	302.26	304.76	297.7	298.53	303.41	301.65	305.21	299.33	302.59	302.06	298.21	304.32	301.29	299.93	301.6	298.45	297.04	306.48	300.05	296.86	297.72	297.15	299.73	298.19	304.74	299.48	298.59	299.99	299.67	301.26	301.94	300.45	293.88	303.88
311.71	316.75	308.99	314.05	307.82	314.69	309.55	305.94	316.53	313.14	311.09	317.97	311.44	315.84	312.39	318.18	312.91	315.99	312.76	310.74	307.07	308.57	309.49	317.76	308.23	315.16	312.18	311.38	315.48	310.72	317.08	313.04	314.91	316.42	309.23	312.65	311.39	308.01	310.41	312.42	307.76	314.56	309.69	310.59	313.35	310.79	310.63	313.06	311.23	307.98
315.23	312.28	314.47	317.46	316.21	316.27	323.23	319.1	320.55	313.11	318.05	314.59	316.29	319.45	320.73	316.17	316.97	319.12	317.88	318.29	317.17	318.86	313.5	318.22	319.93	319.68	314.29	316.41	322.31	316.69	318.76	322.93	314.08	317.06	321.37	317.9	320.84	318.27	314.95	317.94	316.11	317.11	317.84	316.81	318.85	315.65	316.78	327.56	314.23	321.25
299.39	299.82	302.64	297.34	298.1	306.7	302.94	299.65	301.9	299.86	302.87	302.66	292.25	296.42	301.19	299.67	299.22	299.68	301.15	299.74	295.39	300.4	310.13	299.03	301.69	301.84	302.93	300.73	300.24	298.17	293.68	297.02	301.39	296.76	302.19	296.76	294.77	298.05	304.58	300.91	299.9	297.86	297.63	299.56	299.36	304.45	301.8	300.27	300.51	294.94
304.29	303.22	305.14	303.49	303.53	309.99	302.77	309.55	302.37	305.43	303.55	307.81	306.81	310.75	305.02	308.66	306.51	307.04	305.91	299.87	305.27	307.67	306.74	314.82	310.37	301.39	305.01	302.89	306.48	299.95	301.63	304.73	305.85	301.22	307.73	304.48	308.53	304.63	306.66	305.96	306.55	305.57	306.66	304.97	302.62	302.52	304.94	306.47	301.53	306.14
319.41	319.68	324.66	319.83	318.52	320.92	324.31	320.32	321.51	319.82	320.04	319.4	319.93	318.07	315.04	318.43	316.26	316.98	321.78	319.81	313.75	317.73	315.6	316.39	317.75	321.48	322.04	319.7	316.52	319.64	319.03	317.11	323.39	318.12	314.17	315.89	321.09	317.7	321.56	317.14	314.1	315.35	319.99	318.42	316.06	321.4	324.9	318.73	320.39	316.46
305.13	303.38	308.53	307.21	308.01	305.95	299.19	307.98	305.01	302.5	305.98	297.32	304.96	303.88	307.65	305.63	301.51	304.19	304.69	306.69	304.23	302.95	296.83	302.65	302.91	305.34	305.16	304.51	309.96	303.12	303.77	303.46	305.61	307.28	299.56	305.48	300.66	305.74	301.46	301.65	300.82	311.81	303.15	306.02	304.57	300.32	302.82	301.9	301.52	302.09
329.61	322.08	329.65	320.75	321.52	326.21	323.33	321.71	320.78	324.75	323.49	326.33	322.65	326.88	322.41	329.26	326.72	328.36	321.1	321.19	324.08	325.48	322.93	328.63	326.45	324.45	327.25	323.93	322.81	326.86	326.37	326.7	323.07	325.68	330.06	322.04	323.78	322.4	323.96	324.72	325.38	322.33	328.8	324.04	327	324.62	323.45	323.01	326.15	330.43
317.13	312.71	314.71	313.29	312.47	312.44	308.06	315.94	314.87	314.26	312.92	309.79	315.79	316.8	309.13	310.78	309.41	313.89	312.34	313.32	317.49	311.69	309.42	311.98	311.63	315.58	315.2	309.6	312.55	311.25	313.05	308.05	313.08	311.96	314.57	310.81	314.84	313.41	316.93	311.34	309.44	311.96	306.42	311.92	313.92	318.56	315.58	311.04	308.68	314.81
311.73	315.09	311.73	313.93	319.38	317.24	311.59	310.68	314.48	311.52	311.98	311.41	314.64	315.81	313.99	316.87	312.58	316.7	317.92	316.86	310.03	313.83	309.76	314.62	309.8	319.19	312.67	309.87	312.75	313.76	309.47	311.53	315.44	311.05	308.74	309.04	310.28	313.64	315.87	315.42	310.4	303.53	308.72	308.95	311.02	316.78	313.92	312.11	314.43	315.86
299.86	301.72	301.31	298.32	297.49	300.64	301.82	298.67	298.89	299.6	299.98	296.68	303.32	296.95	302.28	301.19	300.07	298.39	297.3	301.6	298.33	301.96	298.9	300.48	298.79	297.73	299.29	302.4	303.88	300.84	295.72	302.3	294.97	301.9	301.1	297.09	299.46	295.25	299.85	297.81	301.2	299.91	294.63	299.71	305.9	297.26	300.97	292.22	302.42	301.78
311.54	309.4	313.73	308.56	316.56	314.64	312.7	312.32	313.15	313.92	317.38	309.12	313.65	319.23	311.74	314.65	313.17	320.9	315.19	312.64	315.82	312.52	315.23	311.98	311.8	311.85	314.5	315.09	312.36	308.46	314.7	315.9	310.22	315.72	312.02	310.74	313.52	312.88	309.12	312.38	307.89	320.3	320.13	311.21	311.2	311.85	312.92	310.58	310.15	314.27
310.95	302.27	295.69	304.8	306.67	296.51	297.55	299.4	306.78	302.44	298.42	305.38	301.94	306.33	303.3	302.53	307.35	306.1	304.84	307.28	303.18	303.48	306.97	304.54	302.55	304.54	305.82	300.33	300.71	302.18	302.14	299.45	306.17	305.19	308.37	299.18	306.66	307.77	305.48	302.08	306.5	300.93	303.55	303.52	307.6	305.91	303.22	303.9	304.85	301.67
305.45	299.95	299.47	297.19	305.37	306.45	303.67	307.76	300.33	300.97	306.35	304.14	307.48	299.62	303.57	302.55	303.02	305.5	304.12	302.14	304.69	301.69	311.43	306.79	303.36	304.38	298.01	306.67	304.71	303.49	302.43	303.3	301.83	306.01	301.42	305.36	309.25	305.32	304.24	304.32	305.92	305.59	301.9	302.91	304.62	305.88	301.32	307.97	306.4	305.62
305.48	299.67	300.95	301.35	304.47	299.22	302.94	305.6	307.5	302.81	299.81	297.02	304.8	302.87	305.97	301.07	299.63	300.17	307.44	299.57	303.61	305.45	303.67	299.21	300.48	299.05	308.38	308.57	302.61	297.95	304.3	302.39	305.4	306.31	306.07	305.87	303.63	305.1	306.39	300	305.38	303.04	300.04	300.09	305.04	308.02	301.42	299.19	304.7	305.65
312.9	315.05	315.81	313.99	305.41	313.72	315.16	317.66	314.01	314.72	318.66	318.24	310.12	319.35	312.18	315.32	317.9	314.47	312.58	315.56	313.94	315.18	312.37	309.32	314.8	316.11	309.93	316.7	320.07	313.43	315.14	307.97	314.56	313.06	311.9	315.21	318	313.7	314.86	311.38	315.65	316.07	311.68	313.76	316.44	314.22	311.43	311.36	310.85	316.69
314.59	312.87	319.62	315.15	315.51	314.21	313.14	311.15	313.57	313.75	315.02	313.87	315.95	314.14	314.47	313.6	309.61	316.49	314.72	312.87	312.76	312.68	316.24	307.74	315.84	315.41	316.3	316.67	312.97	313.91	314.99	313.67	308.58	316.12	314.24	309.97	314.35	312.12	317.33	313.32	315.78	309.86	317.38	314.61	313.53	314.85	311.73	314.54	316.42	307.65
315.59	320.45	319.57	316.43	321.67	319.91	319.45	319.9	317.83	318.39	319.24	314.79	313.92	320.26	317.78	314.79	313.08	317.72	314.44	318.24	315.31	314.16	316.26	317.47	315.16	320	314.84	312.88	320.35	314.39	319.31	314.58	314.86	315.73	317.41	317.94	318.51	310.57	316.74	316.22	319.42	319.99	314.71	316.34	316.43	317.6	318	317.16	318.57	319.26
314.04	313.06	312.17	322	315.49	315.48	317.02	313.35	319.07	320.65	315.56	315.24	316.55	316.77	320.28	315.99	316.16	320.84	321.94	314.5	319.47	320.77	315.63	317.56	318.37	315.75	316.6	316.77	320.67	320.01	314.68	309	314.72	317.72	318.56	313.13	318.19	307.81	314.49	319.29	315.71	321.15	315.63	317.69	318.89	317.99	319.69	319.39	320.42	316.26
305.59	309.87	306.3	304.46	302.89	301.37	306.06	300.21	305.6	302.94	302.88	309.9	306.17	308.5	305.15	304.04	301.97	307.35	300.98	303.28	305.68	308.08	300.92	308.04	305.26	303.06	301.95	308.89	304.83	306.57	299.04	306.44	307.2	310.12	306.89	304.42	299.96	305.39	309.91	301.49	307.1	300.81	299.19	309.97	305.16	306.1	302.15	308.56	308.21	310.04
298.57	295	296.61	294.15	296.47	292.1	293.25	297.85	295.17	292.53	296.17	290.99	295.23	300.25	295.67	295.13	296.74	297.68	290.43	295.63	296.1	295.52	296.35	293.92	290.8	295.22	290.65	296.26	295.3	296.6	291.97	292.24	297.07	289.31	291.6	288.93	291.44	297.49	294.38	292.25	292.2	294.51	296.39	295.82	292.35	295.62	296.94	295.84	300.39	296.62
311.63	313.74	307.7	316.51	318.43	310.97	313.33	310.23	316.37	310.52	313.39	310.43	315.82	314.01	319.07	310.67	314.67	306.81	312.72	319.37	317.65	314.17	313.72	317.35	317.35	312.89	310.87	314.91	309.7	312.85	310.84	310.44	314.01	316.46	312.04	313.14	307.51	316.83	311.99	317.4	321.56	313.14	312.79	312.79	310.09	308.02	315.39	313.88	316.36	313.39
298.76	306.19	301.67	302.05	299.2	304.8	304.16	300.95	304.15	301.69	303.26	300.82	300.52	303.48	303.56	303.96	301.69	304.46	301.81	302.87	305.5	307.09	306.13	302	299.44	306.35	302.9	302.64	305.61	305.68	297.76	301.98	301.41	307.71	305.52	304.25	300.3	308	303.48	307.46	304.17	301.38	301.83	303.75	300.68	302.5	301.79	300.57	300.75	301.11
311.28	306.86	313.04	315.23	313.75	315.87	312.58	311.71	309.91	316.09	309.33	313.58	313.12	313.81	312.71	312.26	306.11	310.04	311.05	310.96	312.13	306.58	310.1	316.07	311.31	308.25	313.33	315.05	313.72	309.48	309.83	310.85	314.6	313.21	311.09	321.12	311.21	310.49	313.76	314.88	310.67	312.11	311.74	308.66	313.96	313.06	313.6	312.58	316.02	311.49
300.67	300.69	300.18	303.44	310.1	299.98	303.81	303.11	304.26	304.81	305.38	304.54	299.56	298.67	301.91	307.75	301.76	307.18	302.34	302	300.27	306.13	305.47	305.31	303.72	303.32	298.85	303.47	299.17	305.83	294.21	297.47	307.09	305.52	301.04	299.04	303.64	305.19	307.29	304.52	302.09	302.06	303.98	305.24	298.24	300.55	310.02	299.79	304.04	300.95
315.95	312.47	315.84	312.95	315.62	310.88	310.73	315.85	317.26	318.32	310.93	314.28	314.84	313.24	311.26	313.44	318.64	314.39	315.74	314.79	316.4	313.28	310.22	310.27	314.25	311.94	318.85	318.08	316.33	321.39	320.11	321.31	321.65	312.6	314.89	314.96	314	311.97	316.37	312.26	316.65	320.2	314.67	317.46	313.81	313.41	315.48	318.45	309.76	317.97
317.99	319.85	321.84	313.73	314.22	315.44	316.58	317.47	318.54	316.32	321.33	313.29	318.77	315.55	316.15	320.77	318.17	317.7	319.53	318.44	317.48	318.45	316.86	318.49	318.86	322.45	313.79	316.2	313.76	317.81	324.94	318.81	316.44	320.6	316.79	314.32	313.98	316.38	321	319.71	319.69	316.52	314.09	319.23	314.07	318.52	318.37	319.31	318.24	314.26
303.69	306.46	303.85	302.55	300.8	305.35	304.37	304.41	302.3	301.02	300.95	308.86	306.18	303.6	303.34	303.76	304.01	305.29	302.77	306.97	305.57	304.84	305.67	300.14	305.92	305.94	305.38	306.53	306.1	304.64	309.93	302.88	303.47	301.95	308.61	307.99	304.88	302.92	301.39	301.1	308.94	301.48	300.01	308.01	307.7	309.38	304.15	311.37	303.23	302.05
310.3	316.45	309.77	307.38	313.3	311.91	308.96	311.42	311.52	310	307.35	309.86	311.04	309.37	309.89	317.33	313.78	314.8	311.65	309.87	313.11	307.46	315.16	308.06	313.66	316.93	309.47	314.14	318.34	314.7	307.61	315.67	309.13	308.11	312.79	308.12	308.56	312.55	313.91	323.87	309.37	314.64	314.84	308.47	314.73	312.26	311.45	315.03	309.85	311.8
315.79	313.76	309.35	312.61	310.99	311.51	314.19	311.76	311.89	316.26	314.54	308.29	307.07	309.49	312.33	318.03	309.78	308.91	314.08	312.63	308.13	311.47	313.22	311.66	311.13	310.73	310.95	312.26	310.7	305.23	311.47	310.61	309.44	315.37	309.33	311.82	311.04	308.51	307.2	311.03	308.68	314.2	309.44	302.75	306.63	305.56	306.25	306.43	307.41	305.84
321.99	329.37	325.27	328.25	323.4	331.38	325.09	328.99	325.59	319.63	329.28	325.4	332.27	326.03	326.9	323.96	322.74	321.02	325.12	325.81	329.23	326.81	325.95	325.92	328.39	324.76	327.66	327.76	327.87	323.59	321.85	325.92	328.37	323.77	327.48	323.78	321.54	327.16	326.5	324.65	319.23	325.14	322.47	323.47	326.35	333.29	325.59	323.94	325.6	321.86
293.85	292.14	300.16	298.8	295.18	294	302.71	291.77	300.39	293.97	293.61	299.62	300.86	294.12	295.89	295.65	301.35	290.5	296.01	300.21	299.07	301.43	294.98	299.6	295.04	296.02	297.59	297.05	295.55	296.01	300.31	298.58	299.57	297	300.21	294.6	296.41	296.56	294.58	294	299.81	294.78	290.94	296.29	292.11	296.64	295.82	292.55	294.71	298.6
326.6	329.53	325.72	325.42	323.2	330.55	324.57	330.57	329.97	325.97	327.19	325.62	328.34	326.3	323.64	321.21	329.18	324.15	327.12	330.44	325.43	322.47	323.68	325.67	321.29	319.74	321.01	325.62	328.33	326.08	319.9	330.29	325.06	324.87	324.33	327.23	326.54	325.42	329.79	324.76	323.74	323.56	328.1	326.72	326.43	322.49	325.24	324.95	318.88	325.06
306.49	300.28	299.92	302.19	302.2	306.09	300.86	306.21	301.44	304.25	300.52	300.43	301.32	299.73	299.3	301.67	303.58	305.6	305.93	300.57	301.32	302.53	303.13	302.63	303.48	305.11	303.49	299.47	301.99	302.24	299.65	299.2	301.99	297.71	302.21	300.88	304.46	307.85	304.08	303.82	306.27	308.1	303.85	302.42	308.01	296.73	304.92	301.34	301.51	300.27
298.51	303.2	305.47	302.79	304.94	306.75	304.58	306.4	305.15	303.19	307.33	303.41	304.05	310.7	303.2	300.78	300.24	305.19	297.83	308.48	300.19	308.5	310.52	302.22	303.13	308.5	304.95	302.64	303.87	302.98	304.19	308.3	302.67	306.32	299.77	303.26	304.46	307.7	306.88	306.04	299.41	305.15	305.3	306.3	297.94	303.8	300.79	303.98	304.66	303.57
311.29	318.02	311.78	315.01	316.16	321.17	315.52	316.72	313.66	318.1	317.46	317.7	313.62	316.14	312.19	315.42	313.91	314.64	312.85	317.07	321.7	314.65	311.8	305.01	309.28	311.86	314.17	316.44	316.51	311.94	315.27	318.03	312.67	311.63	314.87	314.82	314.3	315.84	317.47	311.27	313.33	311.89	315.12	312.46	319.28	316.86	309.25	312.3	313.73	312.31
313.69	308.39	309.09	308.47	309.27	316.79	310.42	312.72	310.23	313.21	312.93	313.98	310.11	312.52	316.12	314.17	316.1	314.35	308.47	313	315.74	312.14	313.68	314.63	311.38	312.14	312.85	315.05	311.53	312.2	313.54	316.09	315.39	310.1	309.72	311.02	315.68	313.07	312.8	313.3	313.43	316.61	311.65	315.59	312.86	313.76	310.08	308.4	314.48	311.08
310.78	307.93	307.55	309.53	305.94	311.96	307.92	312.2	311.17	309.01	307.47	309.79	308.61	312.11	307.74	308.34	306.54	301.82	301.28	308.94	310.92	312.26	309.64	311.4	312.73	304.92	307.5	309.95	307.49	308.99	312.42	312.36	304.81	309.5	306.59	310.82	305.1	314.4	315.07	311.8	312.26	306.85	309.91	308.93	311.66	309.78	313.22	310.31	311.69	305.53
318.21	318.32	319.26	317.72	313.46	319.18	320.26	315.42	320.91	317.09	317.77	318.21	315.94	320.34	312.98	316.42	316.31	318.18	314.55	309.52	319.37	319.06	314.67	317.83	320.65	311.2	317.47	318.53	314.62	316.63	316.89	312.24	317.14	316.92	309.04	314.68	317.75	317.46	318.92	312.08	319.27	324.14	321.73	317.83	321.04	317.67	313.15	314.2	320.34	317.08
304.09	305.24	304.95	308.44	309.02	308.87	307.21	306.15	306.34	313.23	302.68	303.23	304.99	303.72	308.3	308.87	307.7	305.08	300.4	305.07	304.43	305.14	308.96	304.86	308.76	303.94	309.41	310.67	308.19	310.22	309.18	311.09	298.69	309.25	305.47	303.37	304.6	305.81	306.08	306.82	304.2	307.69	306.87	306.16	309.64	309.58	303.43	306.72	306.19	305.57
310.79	317.74	313.85	318.09	315.19	316.08	315	315.09	319.28	315.35	314.94	312.67	317.17	312.06	316.21	313.52	323.63	314.95	319.02	312.18	314.9	317.01	322.92	317.9	314.71	308.6	319.35	312.07	315.92	317.34	311.64	311.58	314.28	315.55	313.36	315.23	315.23	321.04	316.4	321.92	313.78	313.52	317.88	314.85	314.89	317.34	312.71	313.32	314.47	313.57
318.94	313.36	310.3	316.26	306.34	314.37	314.98	316.76	313.51	310.25	312.6	312.21	319.23	319.74	314.93	313.34	316.83	316.29	312.76	314.8	312.4	309.87	313.79	315.2	309.64	315.44	313.53	316.8	322.58	313.57	309.78	313.11	315.57	313.02	311.78	311.36	311.21	310.35	312.12	316.67	313.53	315.43	308.11	316.81	316.06	312.08	311.95	314.58	312.13	319.5
319.99	326.3	319.18	315.61	315.57	317.29	319.89	316.44	318.06	320.26	315.88	323.23	311.34	321.78	317.91	318.72	320.27	318.63	321.41	323.02	322.56	319.68	319.73	317.72	318.8	318.72	323.75	316.77	316.96	318.56	314.9	319.19	316.17	321.4	319.25	318.71	322.08	322.79	314.87	317.75	320.25	316.76	318.44	317.96	317.95	317.17	320.48	320.13	319.76	324.14
320.68	319.54	314.63	310.19	315.52	312.8	312.71	311.61	310.36	317.62	312.37	311.42	315.63	309.79	311.79	319.1	316.53	312.98	312.91	312.7	315.35	314.57	315.8	311.5	320.88	313.56	315.21	316.6	313.41	314.17	317.92	312.43	311.7	311.22	316.09	315.87	314.94	316.3	312.04	315.67	315.31	314.82	313.9	314.6	312.55	318.58	313.66	321.2	319.49	319.52
305.56	299.99	304.05	309.51	300.52	300.04	300.24	305.7	302.01	304.55	306.63	305.62	305.42	304.39	304.53	302.49	308.17	306	301.11	300.68	304.02	304.16	302.33	302.97	299.34	305.74	305.56	301.56	308.23	298.93	297.54	297.88	309.2	304.15	301.03	304.28	305.82	300.66	303.84	304.57	303.23	303.08	305.84	300.92	304.62	298.18	298.97	301.18	299.9	297.79
305.7	301.13	309	309.53	302.93	305.43	308.48	310.44	308.47	307.81	306.53	308.18	306.64	309.35	310.51	310.69	304.55	308.29	306.06	309.21	306.14	306.57	308.35	310.96	305.29	306.56	307.24	310.46	307.48	307.47	306.23	304.25	305.57	308.53	306.16	309.47	308.29	313.27	305.92	307	308.44	305.75	308.71	311.72	308.94	312.8	314.35	314.62	305.66	303.12
326.68	327.63	325.14	325.33	325.19	324.86	323.62	327.91	327.03	332.26	327.63	318.11	320.62	321.16	324.77	326.56	323.4	322.81	320.27	328.74	325.74	326.56	328.02	329.02	328.75	323.17	331.26	325.3	323.11	322.08	323.87	327.2	326.44	322.58	322.66	321.87	327.52	325.58	324.72	328.29	325.96	320.34	320.55	326.72	321.17	326.04	326.74	321.07	324.57	326.42
304.57	308.84	307.84	301.35	299.75	309.26	302.7	305.67	308.03	304.56	305.27	304.74	307.1	310.4	301.53	302.33	302.74	302.53	304.1	303.03	304.31	305.64	309.56	312.2	308.31	304	307.7	305.95	307.91	305.17	302.85	304.74	305.71	298.27	303.88	305.47	300.74	306.92	302	296.05	305.84	305.57	304.68	302.39	305.6	301.94	301.19	301.75	301.56	306.41
329.59	325.11	329.51	329.9	327.09	321.78	329.89	327.89	322.68	324.93	329.26	326.74	331	329.4	330.69	326.57	330.33	328.94	321.79	329.44	331.63	326.58	324.85	328.93	327.69	327.24	331.03	334.36	330.39	331.27	326.59	327.65	325.57	334.67	333.68	325.35	322.49	325.42	326.74	324.4	330.12	328.11	328.22	332.77	328.21	328.53	329.44	330.65	327.37	329.64
324.72	327.08	327.97	326.08	322.87	327.12	331.2	331.12	332.36	333.71	329	332.7	329.43	328.06	333.73	327.8	329.48	322.58	322.71	330.01	327.02	330.8	327.27	328.81	327.42	327.7	328.97	329.85	332.93	327.29	325.2	327.06	331.08	327.95	331.22	331.28	327.92	334.62	331.22	327	327.56	326.47	323.97	324.08	323.42	326.81	325.44	323.97	331.23	330.27
308.71	305.13	305.24	303.93	302.33	304.21	307.74	307.98	306.78	303.23	307.25	303.06	305.27	307.11	306.79	310.19	303.35	308.45	307.49	308.85	306.93	311.17	311	308.39	308.37	309.65	306.03	310.31	308.75	310.58	302.94	311.06	305.1	300.8	306.29	309.06	306.48	303.13	308.71	305.18	304.02	308.91	306.94	306.11	307.85	304.42	311.46	309.23	306.17	304.53
325.86	319.12	330.34	325.06	324.23	323.6	330.47	327.6	320.04	324.34	322.29	321.55	328.45	330.55	321.26	324.99	324.81	326.63	324.79	325.27	324.13	326.09	323.92	325.76	325.23	325.37	328.49	327.04	327.16	324.26	324.38	323.74	326.43	324.44	324.33	326.93	323.94	322.74	326.88	323.24	327.19	324.91	324.1	328.36	326.93	327.3	330.03	324.35	326.4	321.52
303.06	298.65	299.7	298.08	303.07	296.81	303.09	304.82	299.72	301.73	300.15	298.16	294.43	301.97	297.08	296.52	295.19	295.39	299.95	300.66	304.08	297.3	299.94	297.05	304.74	298.56	300.92	300.14	296.14	301.55	293.46	297.39	300.81	301.64	299.04	301.1	298.4	300.38	301.88	302.53	304.41	306.4	299.88	298.01	301.85	304.64	298.5	301.58	304	300.92
318.27	322.46	320.01	321.8	317.16	321.48	319.46	322.2	317	319.74	315.75	318.22	317.43	317.68	315.27	316.53	323.05	316.26	319.45	319.57	319.35	317.41	321.59	319.49	319.27	325.21	324.92	316.01	318.98	316.34	316.4	321.82	316.66	315.86	317.5	318.48	321.55	317.98	314.97	316.33	322.14	317.66	315.13	317.68	319.96	320.2	312.5	317.45	319.03	321.3
306.06	312.27	308.8	309.11	307.11	309.51	311.56	310.69	310.8	315.18	305.73	309.11	310.87	312.76	313.19	313.93	313	314.59	305.33	312.72	314.38	311.44	313.16	312.63	311.9	313.03	311.52	314.68	310.5	314.29	312.24	314.03	313.13	313.73	313.09	313.22	314.1	312.94	314.82	308.3	305.92	308.4	304	311.23	309.33	311.97	313.57	310.98	313.65	314.31
309.14	304.44	308.8	307.27	311.52	311	311.56	315.35	306.49	306.78	307.6	306.54	305.14	314.54	307.13	310.47	308.75	315.64	309.91	308.62	310.33	310.2	312.2	307.96	311.92	304.6	311.39	309.63	308.01	307.05	309.95	311.2	311.74	312.17	310	307.75	308.03	304.41	305.73	307.78	307.45	310.52	311.64	312.85	305.81	312.65	303.2	311.34	307.56	307.09
313.62	310.91	314.13	311.69	314.8	321.75	313.08	320.26	313.22	314.58	309.72	318.06	311.57	315.32	317.37	315.63	315.02	320.16	312.6	317.68	317.06	319.4	319.91	319.7	316.13	320.72	316.14	313.02	317.45	313.78	313.6	320.01	316.48	316.01	319.71	318.69	316.03	311.02	318.96	316.82	317.74	319.5	313.26	313.61	314.1	312.62	315.07	316.18	313.67	315.61
305.53	301.25	308.28	306.85	302.14	300.2	305.88	305.3	304.91	297.32	302.16	304.67	298.49	301.71	303.55	303.98	301.01	301.31	301.81	303.92	296.02	299.43	303.56	302.77	301.03	300.41	292.8	304.91	304.53	299.36	299.95	296.77	300.9	302.61	300.9	309.24	302.47	303.11	301.7	295.17	301.65	298.77	301.1	305.39	301.52	300.28	303.97	297.09	297.95	302.59
308.76	316.61	313.28	316.01	314.05	305.44	316.41	313.27	317.48	310.6	310.36	311.03	316.32	311.06	314.3	312.57	315.56	314.26	310.69	312.36	310.72	315.4	312.62	317.89	315.48	313.53	311.5	315.55	314.96	312.22	311.05	312.47	311.85	316.69	312.5	309.76	307.87	314.03	315.44	315.72	311.61	311.03	314.3	313.08	313.41	314.9	315.05	315.48	308.1	317.89
302.65	298.93	302.03	294.29	301.59	303.38	300.76	305.01	302.16	302.13	300.46	297.28	298.36	301.63	306.21	295.32	302.25	299.5	303.86	302.76	302.47	300.07	299.59	300.05	302.94	294.36	293.64	299.11	301.9	298.13	299.28	298.89	302.01	301.09	297.69	300.32	301.04	298.56	292.88	301.65	300.61	297.78	297.27	303.6	300.42	302.4	303.06	298.1	292.44	302.92
299.88	299.66	301.94	302.52	303.71	296.7	306.72	304.47	305.98	306.5	305.16	303.14	301.94	305.6	301.05	302.67	305.22	303.95	305.49	306.1	305.73	308.48	303.48	308.06	299.23	305	302.92	303.21	300.58	301.07	307.07	306.29	303	305.97	301.53	307.7	301.33	306.85	302.21	302.07	306.75	307.78	299.35	306.96	306.72	305.46	302.54	298.91	297.55	308.23
314.8	313.63	309.68	312.96	311.74	313.99	311.58	318.33	314.66	314.69	316.52	313.91	312.79	313.65	316.09	315.89	312.62	318.78	314.68	320.69	321.22	316.51	317.68	311.09	317.67	312.34	316.92	308.21	317.67	310.55	316.45	319.63	317.77	311.95	314.37	316.68	310.53	315.34	313.47	317.92	320.28	309.39	307.97	321.11	312.66	318.69	318.81	317.66	314.41	316.25
309.26	306.8	308.22	312.06	311.16	316.52	317.32	308.55	308.12	305.7	307.71	310.4	307.27	310.2	308.74	306.77	308.88	306.18	313.94	310.47	305.91	313.95	307.01	309.95	307.63	312.7	309.11	310.18	307.77	312.86	308.29	306.76	306.99	313.02	309.42	306.97	308.56	310.13	304.9	308.29	306.76	308.13	311.85	306.78	312.97	312.22	307.67	305.3	308.53	309.36
309.04	303.91	302.77	298.5	299.02	306.82	304.58	303.97	303.22	300.62	304.33	299.03	310.18	296.51	301.32	304.11	300.35	306.05	305.19	301.64	301.01	304.5	304.54	306.48	296.67	305.84	299.17	300.92	307.09	305.63	303.44	302.88	307.29	306.53	303.9	305.22	302.83	307.75	300.16	300.38	306.74	302.61	307.17	302.78	303.15	308.77	302.29	305.96	307.74	302.04
305.89	303.06	301.54	302.94	300.49	306.74	306.85	306.92	307.85	305.13	304.28	297.74	304.37	300.17	304.21	302.09	299.03	299.76	303.32	307.2	304.02	306.48	306.54	303.13	300.65	298.02	304.37	304.39	300.36	304.85	305.83	303.65	302.64	306.11	304.8	300.88	300.96	298.51	301.43	309.54	304.79	302.88	303.86	300.88	307.42	303.04	302.25	305.92	308.17	303.58
315.57	321.8	319.28	322.8	322.54	316.98	319.58	319.49	313.64	322.1	318.66	319.34	320.51	319.43	314.31	321.07	319.39	317.56	321.3	321.19	321.33	323.42	316.02	316.4	321.32	319.04	318.54	319.79	319.48	320.63	320.02	323.02	319.88	324	313.87	316.5	315.8	319.31	313.68	316.68	321.29	314.5	315.05	319.49	320.33	316.02	316.81	319.33	320.41	313.5
326.54	328.21	326.28	328.17	324.87	322.47	331.75	325.91	330.83	325.25	331.29	325.31	331.26	322.79	327.72	325.62	326.86	323.5	327.14	320.59	324.38	328.67	328	328.35	326.31	326.45	326.8	327.48	319.16	325.25	323.59	324.9	329.57	325.14	322.89	328.85	326.79	325.44	329.42	328.85	327.52	328.64	327.32	325.32	320.71	320.47	329.83	328.46	329.6	323.83
307.9	312.18	310.85	303.41	310.08	309.78	311.06	313.1	312.38	309.53	310.99	308.34	309.33	309.39	308.19	308.66	305.99	310.34	308.44	307.07	305.59	316.02	307.1	310.47	307.23	307.29	309.7	310.03	308.21	311.72	310.46	310.36	305.96	306.83	313.98	308.41	304.8	305.21	304.06	312.36	310.21	306.37	307.58	309.06	306.94	310.2	309.41	308.76	308.01	311.49
302.55	309.97	302.52	307.38	303.57	308.56	308.8	305.85	301.92	303.83	309.72	305.64	300.9	305.52	307.09	309.73	305.06	301.83	305.87	306.88	302.72	306	312.92	303.87	304.55	308.58	304.98	306.65	305.67	302.76	306.86	304.21	303.13	305.77	305.37	305.55	309.96	306.01	302.98	308.64	307.45	306.16	305.92	308.25	303.83	305.22	301.83	303.6	310.64	303.66
310.73	310.2	308.88	306.2	310.8	312.41	309.41	308.96	307.78	309.54	312.16	312.63	304.22	309.76	311.38	310.7	308.57	306.64	308.36	308.5	316.53	311.84	312.12	306.98	312.36	314.28	312.32	308.78	315.91	309.48	308.23	312.91	314.89	307.08	314.25	311.18	311.37	313.71	310.77	309.92	307.95	306.6	314.75	312.18	315.69	313.33	307.4	313.45	302.81	306.72
320.24	320.09	324.27	324.46	317.7	318.27	315.66	315.69	318.92	323.58	319.92	319.11	316.25	324.24	315.27	316.78	313.81	320.82	319.66	320.44	316.91	321.99	316.69	316.68	317.26	317.13	316.42	315.02	321.1	313.05	320.11	321.08	316.54	314.86	319.12	316.42	316.75	319.81	318.23	321.71	319.26	321.46	312.82	318.97	323.25	322.15	320.74	314.91	319.51	316.01
311.96	315.85	316.97	315.27	318.31	314.99	306.24	312.35	322.62	317.78	314.18	314.57	317.38	316.71	313.36	314.92	312.66	313.07	314.74	320.5	314.25	311.1	317.56	314.18	314.15	317.04	310.4	316.5	317.34	317.6	316.96	313.48	312.58	317.94	317.69	316.43	315.73	311.5	319.88	317.73	312.79	311.23	317.79	318.87	318.64	318.81	316.56	313.96	310.35	317.33
302.81	303.76	305.55	303.72	305.25	304.38	303.48	301.28	304.32	302.79	304.9	301.44	306.58	304.77	304.98	303.07	297.43	300.66	301.37	303.19	303.35	306.05	304.21	302.78	301.68	304.99	305.49	305.26	305.47	303.56	297.4	303.62	299.71	305.03	303.35	302.02	305.37	306.12	302.83	301.67	299.24	300.92	307.86	302.99	306.07	305.2	300.05	304.55	305.4	305.37
295.22	307.98	299.08	297.68	301.56	294.43	302.91	297.87	300.85	302.58	297.71	303.47	301.43	296.17	302.29	299.81	299.26	305.07	305.82	301.19	307.47	301.97	302.27	299.26	303.04	299.73	298.64	303.26	298.73	298.55	298.21	296.74	300.98	297.48	297.58	297.67	295.77	304.36	305.12	301.74	302.74	302.47	295.02	299.54	300.05	297.24	300.55	302.33	299.02	299.32
325.1	331.11	330.46	322.35	327.38	331.57	327.38	330.35	323.61	325.12	324.31	329.83	327.16	328.21	326.33	326.74	329.05	326.89	323.04	326.81	328.31	328.14	320.28	322.31	327.57	329.45	324.81	330.03	322.55	326.47	328.59	326.66	329.35	324.98	321.03	322.8	328.36	324.47	327.54	328.09	325.94	329.59	330.31	324.52	331.43	323.66	324.29	327.79	322.19	330.8
304.3	303.34	307.36	305.23	308.19	306.58	303.12	309.26	305.45	302.44	302.14	299.76	302.51	306.91	308.17	308.86	304.33	302.45	302.29	299.55	310.13	302.99	306.1	311.53	306.14	305.56	298.32	307.49	302.89	298.24	301.09	300.95	301.72	304.44	302.93	300.12	307.33	303.91	303.1	302.43	308.69	300.56	303.38	306.59	303.32	303.09	306.85	301.04	308.8	302.21
303.37	304.4	301.66	305.29	303.33	300.33	304.48	299.99	303.64	306.56	301.25	302.95	309.45	304.06	298.7	303.38	305.71	305.61	305.06	304.64	304.08	307.31	304.42	304.78	301.49	300.09	305.62	297.18	301.87	304.03	306.5	302.56	305.6	305.54	305.21	300.54	300.53	307.5	303.23	301.58	301	307.06	302.47	303.85	309.66	309.98	303.82	302.73	305.3	303.67
316.62	320.5	321.57	320.32	321.37	316.92	318.05	320.85	320.01	316.9	318.39	319.49	317.56	315.98	320.29	322.82	319.47	323.54	320.13	325.03	320.02	319.32	323.47	318.96	319.46	316.17	319.9	318.94	319.87	317.24	318.29	321.9	320.45	320.99	321.82	318.94	322.81	317.74	317.1	317.31	319.57	314.91	317.57	316.06	315.44	317.44	315.68	320.09	316.04	316.43
309.04	305.64	305.3	307.58	309.97	303.85	307.27	307.55	310.57	305.63	304.65	306.28	305	304.61	308.41	302.92	305.74	305.09	311.1	308.76	309.08	307.52	304.85	305.88	302.49	306.02	305.08	305.92	302.6	303.06	305.41	306.36	310.28	306.42	303.27	305.96	304.16	303.06	302.09	311.24	305.98	306.97	312.67	307.12	303.46	305.5	301.59	314.05	314.2	313.8
315.46	319.15	314.93	314.94	309.59	312.88	317.33	318.53	314.95	316.54	311.68	320.36	313.8	319.2	313.35	319.62	317.72	319.33	319.24	312.24	318.01	312.89	319.14	316.95	316.36	310.5	315.69	318.13	315.5	314.7	315.14	317.73	319.82	315.97	315.26	317.91	318.3	316.01	311.9	313.3	318.21	314.72	323.05	310.54	319.7	320.13	311.83	317.76	316.06	310.26
304.4	297.37	304.82	312.52	303.7	311.69	304.47	306.53	306.85	306.96	307.22	303.03	308.49	306.23	304.81	301.71	306.92	311.56	306.44	309.16	302.83	299.2	304.33	301.44	304.53	305.34	310.91	308.57	309.03	311.07	311.9	310.22	306.51	304.52	305.86	307.09	304.54	309.1	307.13	310.6	305.96	305.69	309.87	311.23	302.7	305.01	307.57	304.39	305.85	306.33
316.91	313.39	317.28	312.74	316.64	307.88	316.41	314.04	312.85	310.04	316.89	310.37	313.23	317.01	314.04	311.2	316.92	316.87	311.31	313.74	314.41	308.73	313.08	310.19	318.23	313.62	309.21	311.08	311.77	312.81	311.41	314.11	313.86	309.78	311.72	310.62	313.9	306.79	313.17	312.83	310.68	311.92	317.1	313.55	316.17	314.35	312.59	311.27	318.43	313.91
307.41	299.51	304.21	307.87	304.2	308.27	304.43	303.51	305.5	307.91	302.34	307.1	308.28	302.82	303.58	303.39	301.74	308.67	306.44	307.82	309.58	307.22	301.63	305.2	307.38	307.77	311.66	306.6	308.71	309.94	302.8	305.13	302.45	303.68	306.51	304.36	304.26	304.42	304.55	304.28	302.64	307.63	306.7	303.41	306.03	303.46	300.87	307.83	310.09	303.09
328.87	330.42	329.21	328.33	326.86	325.96	327.14	326.08	326.69	329.13	326.43	325.19	323.9	330.29	327.46	324.27	330.37	327.03	327.49	326.55	325.71	324.27	327.17	328.13	325.55	329.19	328.23	326.64	324.35	323.5	323.42	331.42	328.03	323.36	326.47	327.6	325.01	328.24	324.75	329.73	324.03	324.42	318.32	328.56	324.54	329.32	326.45	324.06	335.03	329.21
303.69	308.23	299.96	301.69	305.31	305.34	304.87	303.42	305.29	303.46	305.63	301.27	304.59	301.95	299.84	304.47	305.5	305.67	302	303.93	302.52	304.62	306.35	307.17	303.31	309.66	302	309.22	307.94	308.29	308.32	299.23	303.59	301.98	304.76	305.87	306.71	308.54	306.97	306.02	309.79	309.03	306.2	299.71	306.56	303.52	305.33	301.97	304.92	308.08
327.29	325.75	327.72	324.29	320.49	323.15	326.6	328.23	330.72	327.42	323.83	322.91	325.21	325.55	323.26	329.74	329.03	324.86	326.63	325.89	325.15	322.16	329.27	327.97	324.74	326.01	323.6	328.39	321.59	322.74	319.19	322.16	319.71	323.7	324.31	325.58	327.43	327.5	325.94	326.39	328.34	320.71	330.65	331.01	325.03	321.27	323.54	327.54	322.16	325.78
308.05	310.42	310.77	310.71	308.32	307.65	309.17	308.29	310.14	306.14	310.46	310.58	309.96	311.21	308.06	308.03	305.28	308.29	305.85	308.39	309.36	302.48	305.03	314.2	309.33	307.31	307.55	310.54	305.48	309.97	308.44	304.25	315.41	312.8	308.45	310.92	313.75	311.78	306.3	311.02	309.41	311.7	305.75	305.71	303.53	309.05	309.72	309.78	305.3	310.63
312.98	312.45	312.87	317.07	313.83	313.77	313.38	311	316.5	314.87	309.38	313.72	312.39	315.09	314.78	315.43	312.38	311.58	313.04	308.1	314.93	312.59	314.37	309.6	315.86	312.28	311.49	313.01	310.77	316.11	309.7	314.14	314.71	310.41	313.06	313.8	311.98	313.22	312.76	310.38	313.24	312.37	314.11	316.45	313.34	316.3	314.65	310.14	309.48	318.09
306.63	302.9	305.46	307	303.12	303.37	305.27	308.22	303.85	301.44	305.81	306.42	309.55	304.29	307.05	303.09	304.45	299.54	306.98	309.67	309.92	308.57	303.82	307.72	306.7	307.1	301.97	307.71	302.85	303.98	299.46	304.32	302.52	306.54	305.23	306.63	304.33	303.66	307.88	304.19	300.9	307.97	304.4	301.37	303.44	305.04	306.02	302.41	306.29	302.95
313.94	311.68	314.58	313.84	307.37	311.96	316.13	309.55	312.54	309.63	319.99	309.57	314.91	315.52	313.71	313.64	311.08	317.86	313.03	313.09	314.18	318.94	309.7	314.6	314.18	315.39	308.36	319.15	310.47	310.95	314.33	316.06	311.93	303.43	310.14	313.53	310.78	314.34	311.05	312.96	312.09	312.04	315.03	311.41	317.3	310.95	315.76	313.59	317.25	315
314.44	308.39	306.47	316.15	318.26	315.45	311.69	311.18	313.12	310.9	313.3	307.77	315.61	314.26	316.63	315.46	311.91	310.12	315.72	308.91	312.88	313.82	316.68	309.99	313.19	309.01	306.96	313.87	313.66	315.54	314.34	313.52	312.92	310.81	312.48	311.1	308.5	310.38	313.33	310.75	315.97	318.08	310.13	310.36	314.1	311.19	313.79	307.43	309.55	313.45
303.41	304.85	304.5	301.23	296.84	300.85	303.39	304.01	307.7	302.91	304.15	301.4	303.1	302.28	298.95	305.67	298.34	309.43	301.95	304.35	302.78	302.24	301.12	301.49	300.47	299.9	301.54	298.48	301.81	306.7	300.2	299.66	306.66	304.33	303.29	304.91	300.92	302.49	303.24	306.07	301.85	305.93	303.95	300.56	303.33	306.3	296.31	302.28	306.11	299.85
311.01	306.5	313.62	311.82	310.9	312.51	312.35	313.9	315.78	312.27	309.48	307.36	314.34	315.42	310.87	318.69	314.24	313.19	310.18	314.32	312	311.11	315.32	310.28	314.5	310.55	308.09	310.84	307.68	311.58	313.79	314.5	312.38	315.73	311.22	312.22	313.2	313.05	316.26	310.83	313.93	312.86	310.04	313.77	315.33	309.95	316.96	311.62	317.98	307
314.01	308.97	314.01	308.14	310.75	310.94	310.18	309.15	310.23	310.46	311.17	310.37	310.57	306.32	312.4	305.34	316.59	312.48	313.91	317.29	308.37	309.12	310.83	311.26	312.53	315.42	307.36	307.81	312.23	310.31	308.4	307.56	311.62	308.89	313.28	307.87	306.29	313.93	309.98	312.13	311.08	311.84	313.66	309.69	308.31	310.41	309.2	313.59	309.79	306
295.82	297.61	291.93	288.94	295.17	295.83	295.29	295.13	291.88	296.24	293.74	291.96	295.62	297.36	295.93	294.28	295.2	297.54	293.48	290.63	294.12	292.62	299.42	299	291.73	290.84	293.96	292.48	297.06	296.46	297.96	294.74	296.23	292.57	297.89	297.38	297.35	291.53	298.65	299.3	295.98	297.65	292.51	293.94	291.4	301.85	296.8	298.25	293.85	293.09
311.5	308.78	312.01	311.41	314.56	311.32	314.84	317.9	304.71	310.63	310.37	314.7	306.56	314.2	310.42	305.41	309.7	308.88	312.99	320.47	318.76	316.27	317.25	314.48	313.82	316.08	308.31	310.51	314.36	308.93	312.91	314.36	309.88	313.57	312.12	315.94	308.72	312.24	309.93	312.66	312.72	314.17	314.37	313.53	310.41	315.4	312.4	316.41	312.22	313.03
302.49	307.63	298.74	300.76	302.81	305.6	307.29	303.62	305.6	300.49	303.53	305.71	304.31	304.23	303.48	302.9	301.51	298.48	300.72	304.68	302.56	306.86	307.72	308.5	303.05	308.71	303.61	305.93	303.88	302.17	304.23	301.8	301.77	301.87	309.02	306.39	309.22	306.65	307.35	301.16	303	308.09	306.66	300.83	304.05	305.13	305.59	308.52	307.03	306.86
307.54	303.43	306.09	308.44	309.43	306.14	306.77	306.55	306.96	311.68	301.55	310.14	307.53	310.71	304.82	309.87	311.32	302.13	308.74	308.02	313.45	312.03	313.74	306.84	311.18	309.58	312.78	317.23	312.12	312.59	309.62	308.91	308.66	311.78	305.51	305.54	308.93	302.86	307.92	304.09	306.28	307.3	308.7	306.93	315.71	309.05	305.01	307.53	310.68	305.48
300.09	296.9	305.98	301.34	299.07	301.22	298.92	302.34	304.15	298.25	298.72	300.93	296.87	300.14	298.02	298.27	301	297.07	305.93	296.72	298.13	301.18	304.1	305.9	298.08	303.04	302.2	299.93	300.26	302.72	294.61	302.08	303.33	298.69	296.98	291.17	294.19	301.59	304.62	298.13	302.63	300.59	301.84	294.1	304.12	293.87	299.65	300.44	300.2	300.18
326.57	330.98	330.13	324.05	324.82	330.81	325.63	329.25	326.49	326.81	332.58	328.52	327.93	333.41	328.24	329.05	328.95	325.01	325.64	323.07	329.98	331.43	327.47	331.64	327.02	324.07	326.38	328.65	325.49	330.65	322.39	328.62	328	323.29	328.2	331.1	326.45	325.75	330.52	327.62	327.12	326.33	333.99	329.76	324.41	326.4	324.29	331.24	326.36	325.44
307.95	310.84	309.99	309.57	314.61	311.13	311.41	313.06	304.56	311.32	308.76	308.11	313.43	306.34	312.09	313.79	309.04	312.58	311.11	309.7	307.91	307.03	315.45	311.68	313.04	320.16	306.57	314.54	312.01	314.94	312.65	311.51	309.39	310.88	312.95	307.07	306.18	310.26	311.21	314.22	307.21	306.19	309.19	314.24	310.68	305.74	311.37	307.64	313.96	306.18
316.12	313.18	313.09	315.53	313.46	321.47	318.6	317.31	312.08	314.22	318.4	315.05	314.16	319.02	313.27	313.49	314.65	317.65	308.61	315.07	314.03	316.03	310.2	314.58	313.04	315.55	314.3	311.53	312.68	312.6	310.76	313.48	314.24	310.32	316.72	316.25	315.88	318.54	315.2	312.16	312.14	310.92	313.49	313.28	317.45	314.51	317.33	313.33	319.42	312.08
294.09	291.68	294.73	293.82	297.58	290.76	294.28	296.92	293.52	294.08	295.71	296.79	291.22	291.33	293.7	295.25	290.74	298.89	297.03	288.18	293.23	291.94	291.38	289.89	289.52	297.79	288.45	299.36	296.43	292.19	294.88	300.05	292.95	298.06	293.63	298.83	296.4	289.34	297.04	291.5	293.38	296.76	296.04	291.22	291.78	293.28	296.53	293.04	293.19	291.53
308.58	310.78	302.5	306.07	309.44	305.44	299.17	305.39	302.07	303.89	305.66	302.86	302.97	304.61	307.73	303.18	303.46	307.72	308.03	311.29	302.45	308.59	308.86	309.66	307.36	308.42	306.55	317	305.07	306.59	302.81	303.31	310.86	308.23	305.43	307.49	309.14	305.52	304.86	309.06	304.24	305.18	305.03	308.04	305.26	306.27	304.14	306.58	308.05	304.91
314.19	312.26	311.67	311.41	309.17	313.29	313.53	315.43	314.43	318.52	313.83	309.53	314.28	313.35	314.25	315.01	307.73	312.82	314.05	311.46	308.53	312.71	308.91	317.43	315.21	312.89	313.05	313.18	308.61	310.77	314.35	316.71	312.28	312.73	306.16	312.01	315.36	311.63	313.35	316.15	314.01	313.32	314.56	313.86	315.13	316.5	314.63	306.04	314.92	312.47
315.17	315.95	308.63	312.4	309.36	315.79	317.39	307.73	311.08	314.51	311.2	309.12	310.56	311.26	309.63	308.76	306.15	313.52	311.31	311.5	309.59	315.45	311.43	308.28	308.02	308.44	312.65	311.63	311.31	310.19	315.6	313.14	306.01	312.34	311.05	308.96	311.53	314	310.51	309.25	313.74	309.64	311.95	307.25	312.89	309.51	312.23	311.33	306.38	309.95
309.68	305.21	314.03	311.92	318.22	313.15	312.22	316.57	313.34	313.07	309.51	314.34	307.99	314.96	315.13	313.27	319	310.24	313.44	319.18	306.88	317.4	313.6	315.82	309.46	313.73	313.93	311.56	316.29	312.7	313.6	320.95	319.76	314.16	316.37	313.17	314.18	319.2	311.36	311.21	312.41	312.21	317.82	312.18	308.16	313.1	314.7	311.55	312.79	316.74
301.96	310.21	304.81	306.54	304.25	301.07	303.26	306.96	307.53	305.74	301.67	306.57	302.28	306.13	304.13	307.22	306.36	303.41	306.68	305.79	308.37	305.94	303.04	307.14	307.94	310.11	307.53	307.19	305.34	305.17	306.56	309.15	307.01	306.07	302.83	306.76	309.75	306.13	302.99	306.09	309.17	307.14	307.39	305.87	302.18	298.71	303.92	309.65	303.62	307.09
306.59	304.42	304.5	300.82	301.09	304.18	302.4	308.3	306.42	304.98	304.27	305.83	299.58	303.46	305.71	300.53	301.64	304.72	298.36	303.46	305.66	298.7	305.01	300.03	304.83	302.77	306.55	303.83	308.32	298.97	306.26	305.77	301.95	302.35	300.14	301.28	299.77	307.39	299.75	302.87	301.55	306.18	297.09	301.4	302.06	302.36	301.79	308.35	302.35	300.02
329.51	328.04	329.1	318.69	322.55	329.89	322.68	325.07	330.55	330.52	324.63	324.27	324.67	326.66	328.59	329.4	325.26	325.85	330.98	326.91	320.32	323.85	329.92	321.51	325.76	322	325.88	327.64	330.72	325.03	322.7	330.12	329.57	327.77	330.12	323.72	327.08	327.93	328.87	325.06	328.7	329.53	323.98	326.89	329.59	331.83	327.16	325.79	332.81	330.16
308.45	315.08	310.01	314.04	309.35	309.41	310.36	312.77	309.92	314.87	311.83	313.96	309.36	309.66	306.11	312.96	315.19	311.5	309.51	310.98	311.24	310.38	306.92	316.28	308.29	308.87	314.15	314.27	310.02	311.57	311.61	313.14	309.6	302.4	311.82	312	313.33	312.32	312.51	312.83	310.36	309.83	313.3	313.37	313.8	313.92	313.23	311.48	311.55	315.84
317.86	317.91	317.5	311.24	311.96	316.16	312.02	312.18	312.02	313.49	319.06	317.32	320.68	314.9	319.09	316.8	311.83	312.89	313.01	315.97	316.86	318.78	313.93	315.3	314.53	316.75	323.43	313.97	316.17	313.17	315.73	320.13	310.02	313.03	315.54	315.66	313.35	321.22	313.02	316.2	313.3	315.85	314.58	317	313.42	315.19	317.52	319.09	316.56	311.38
303.38	302.21	304.36	305.9	310.86	303.14	304.17	299.31	305.51	305.86	302.47	301.03	310.65	305.64	306.8	308.17	305.01	301.41	302.94	308.13	301.83	301.94	303.28	303.92	303.24	302.17	309.87	302.23	305.92	304.08	295.9	306.01	304.23	302.85	303.87	313.52	306.78	305.82	308	300.61	304.95	310.32	301.08	307.9	306.22	304.73	307.98	306.33	305.1	305.77
299.09	302.98	299.56	305.99	302.81	304.64	299.69	301.97	300.19	298.73	298.11	302.86	301.65	308.46	303.12	304.39	301.96	299.46	303.49	299.94	302.1	295.41	300.76	301.43	305.61	299.44	303.79	301.7	304.47	302.19	303.55	300.6	301.34	306.02	304.01	303.64	299.58	309.92	303.62	299.86	302.96	302.35	301.2	302.54	303.17	304.49	303.13	302.31	302.4	299.14
300.99	305.19	306.27	299.54	308.57	306.26	303.71	302.68	300.3	306.64	305.63	306.93	301.38	301.37	306.34	305.55	308.1	301.91	303.81	312.35	306.7	310.85	300.33	302.22	304.3	301.43	305.92	304.22	300.88	302.25	300.39	303.64	304.66	305.53	306.88	306.72	304	301.82	303.76	300.06	309.13	308.7	299.13	304.55	301.35	304.92	299.63	309.99	300.3	305.49
309.27	310.9	310.34	309.24	307.48	312.02	305.92	307.97	307.03	308.41	308.02	310.31	312.61	311.06	308.31	311.82	309.63	310.92	301.92	311.65	310.09	311.57	311.66	306.86	310.97	304.68	304.62	311.77	308.98	309.26	311.75	311.12	312.71	313.13	304.34	308.53	304.35	310.2	305.62	311.88	309.14	309.13	308.29	310.03	310.98	310.84	301.97	307.77	307.46	306.21
311.78	311.55	302.01	302.23	309.19	308.5	306.05	311.86	312.99	307.9	306.44	307.99	309.09	312.87	312.53	306.85	308.44	306.19	309.5	309.06	310.69	307.57	315.29	308.44	306.43	308.05	308.81	309.27	306.79	308.62	310.19	307.86	307.89	304.87	311.44	310.51	309.13	310.69	310.57	311.1	308.85	306.26	308.05	311.57	311.29	303.56	309.72	309.75	309.54	308.23
298.7	299.52	301.69	298.04	303.3	306.51	298.37	301.29	302.15	305.24	302.95	300.74	297.05	298.58	302.26	303.93	296.55	303.09	303.54	304.42	301.01	302.74	298.29	297.1	298.45	304.41	303.68	298.6	303.96	306.01	300.55	301.79	301.06	302.11	301.5	300.79	297.78	299.99	303.14	304.58	302.7	306	301.01	297.28	299.08	297.74	302.09	303.55	300.72	295.66
303.61	309.59	304.67	302.98	304.43	309.87	307.85	307.63	303.33	303.34	302.86	311.82	307.65	306.95	301.68	304.65	305.85	306.32	307.48	307.16	304.01	305.13	305.96	305.77	304.9	306.33	307.59	312.26	308.28	308.74	307.44	305.38	306.77	308.58	300.86	305.31	301.84	308.14	308.03	304.37	304.73	304.34	309.08	307.79	306.4	303.71	307.79	304.51	308.17	303.59
315.81	312.44	312.98	312.73	310.84	317.6	311.49	316.15	312.35	310.62	315.61	315.26	312.54	312.27	314.04	311.07	316.38	310.33	313.03	315.78	312.72	311.67	324.53	312.04	316.72	317.67	317.11	313.83	317.24	316.79	314.26	313.68	313.3	313.79	313.3	314.11	315.51	313.79	316.93	318.4	316.11	317.19	313.75	317.11	314.33	310.32	314.31	315.6	312.95	314.86
302.03	301.94	308.74	302.55	300.69	301.66	305.58	303	305.28	301.41	307.85	300.34	308.09	301.91	304.95	303	308.29	303.71	301.35	302.07	306.41	301.95	309.1	307.53	306.71	300.63	306.55	301.87	301.81	303.73	304.23	305.15	303.46	306.27	300.53	304.23	306.75	304.53	300.26	304.58	302.63	302.56	306.25	301.4	303.37	299.83	302.45	303.44	300.19	310.7
297.7	296.61	298.56	300.03	298.12	300.5	299.99	297.69	302.06	296.85	303.3	295.26	295.64	298.25	294.73	297.55	301.19	299.28	296.77	297.97	299.41	290.83	297.58	300.43	299.91	295.15	300.3	294.06	296.84	296.73	294.9	298.27	294.25	296.52	294.98	290.73	295.27	297.33	293.79	296.04	300.01	299.43	299.82	291.17	296.94	300.33	296.08	300.47	302.67	297.75
312.4	313.16	312.61	312.27	314.73	309.76	313.05	308.37	311.74	312.59	310.46	311.5	315	309.08	312.87	315.2	306.17	307.25	310.82	311.82	303.67	313.12	305.67	312.52	312.48	312.33	312.36	311.59	312.64	314.06	312.78	310.1	312.35	306.41	309.49	312.48	312.77	310.27	315.16	309.32	315.45	312.29	308.53	311.71	308.8	308.07	312.99	306.89	307.93	309.26
302.96	301.25	298.3	301.2	300.89	296.98	307.24	298.37	310.5	306.6	301.16	302.87	301.84	295.24	301.54	306.2	302.89	302.56	298.93	308.36	299.21	302.01	298.51	303.76	298.96	304.43	301.73	300.11	298.75	301.61	305.5	296.6	303.17	297.24	297.04	306.69	304.73	301.36	301.45	305.56	299.44	302.85	303.33	306.75	302.85	306.28	306.51	299.78	300.68	302.09
306.07	305.75	307.62	310.65	304.58	310.01	304.41	307.06	305.03	308.66	311.79	314.27	307.62	301.24	305.28	302.5	304.55	306.21	305.98	305.02	311.68	308.79	308.67	309.09	307.96	308.38	306.21	307.43	310.93	306.76	310.11	307.52	306.65	311.64	309.46	309.85	308.48	309.48	303.91	308.09	306.91	306.64	306.03	309.83	308.72	305.83	304.79	305.87	306.11	308.07
306.74	307.22	307.97	302.35	302.47	308.64	299.87	306.33	302.59	305.93	305.98	303.83	303.94	304.21	299.97	301.17	301.98	303.99	305.39	306.56	308.01	300.6	309.23	296.97	303.62	301.42	302.06	305.89	304.23	300.65	309.55	300.53	305.87	301.54	303.27	301.41	304.91	303.68	304.11	303.76	296.87	309.94	310.1	308.73	303.83	302.89	300.01	306.33	304.08	306.61
311.63	321.9	316.22	311.39	311.78	315.61	313.94	310.03	315.16	314.46	311.87	315.7	316.01	316.07	315.07	314.16	311.72	315.12	311.44	315.8	312.3	313.18	315.23	317.96	309.83	314.83	313.41	314.26	312.94	310.53	311.63	309.01	316.17	311.5	316.69	314.18	311.31	313.61	309.43	312.37	311.99	308.43	311.17	312.49	319.75	310.41	315.54	313.55	311.89	310.83
308.93	307.48	306.11	305.8	306.55	305.79	304.38	308.19	306.69	307.13	310.53	304.49	308.45	303.35	307.61	306.24	304.81	308.07	311.65	308.76	308.43	306.96	303.54	303.59	307.7	302.14	306.38	307.02	308.84	304.21	308.96	304.43	305.06	310.49	301.79	301.75	307.03	308.6	304.08	311.04	308.72	307.02	304.37	304.5	306.59	307.91	304.56	309.09	303.05	304.78
322.52	334.31	323.9	332.09	325.3	327.13	329.52	324.11	329.2	327.15	325.82	329.91	326.17	324.15	324.49	325.24	327.13	329.83	326.69	326.29	331.58	331.86	325.45	331.83	324.81	332.74	322.55	324.36	328.74	329.78	327.91	327.05	326.98	331.1	330.41	325.67	328.36	328.07	326.31	326.7	327.34	328.56	325.39	330.29	328.43	324.74	332.56	335.72	326.86	324.14
293.4	293.9	294.83	294.95	293.83	298.51	297.48	296.1	291.56	294.21	295.01	295.22	297.04	294.88	292.69	296.29	293.08	293.56	292.2	297.7	299.14	292.26	292.81	289.25	293.99	300.67	295.14	289.25	295.11	295.63	292.55	294.05	292.09	297.03	290.17	295.05	295.9	293.04	295.2	296.39	294.02	298.22	295.35	293.56	295.38	291.91	293.02	295.56	296.34	295.86
314.97	312.66	316.34	314.03	310.22	311.85	312.19	310.64	316.05	314.61	316.44	317.64	309.36	309.12	311.33	310.7	316.27	312.54	315.74	312.14	312.01	318.38	312.63	309.32	308.79	308.64	313.73	315.72	310.26	310.55	315.08	315.13	314.63	316.51	315.88	314.97	311.91	311.22	313.91	314.89	313.26	313.42	310.76	310.82	317.55	313.53	312.41	312.19	320.43	309.81
305.38	302.18	306.24	302.97	302.13	310.01	298.73	303.77	305.13	306.27	302.98	306.99	303.6	302.85	308.88	304.83	306.75	304.8	302.24	308.37	306.79	309.21	308.07	303.28	302.47	308.21	305.26	308.81	305.95	307.9	307.59	304.41	302.79	309.79	310.08	307.09	305.58	299.98	304.94	304.01	304.99	303.34	308.94	304.97	307.6	303.48	304.06	301.3	310.43	310.26
310.22	305.22	300.72	307.78	298.62	303.75	304.37	310.48	302.04	304.75	303.91	303.62	301.63	300.82	303.53	300.4	297.75	305.23	305.86	303.05	301.22	303.04	306.93	307.88	304.14	304.91	301.44	305.57	304.25	306.7	307.83	301.61	307.91	306.61	303.1	300.14	304.02	306.06	300.78	302.27	305.6	304.02	308.48	303.54	307.9	304.87	306.54	308.34	307.98	306.08
315.86	310.29	319.07	319.09	313.97	313.43	315.7	314.97	313.45	319	316.23	319.06	316.27	319.47	317.59	316.75	317.76	314.37	314.7	311.69	320.13	317.92	320.02	309.92	314.78	314.94	318.34	322.11	314.16	317.79	312.83	319.18	314.84	316.87	314.62	313.06	316.66	311.44	314.7	312.51	318.82	309.53	312.75	312.24	313.46	317.86	309.12	313.77	319.02	314.2
308.1	296.2	301.47	305.03	303.88	304.52	308.87	300.14	300.13	298.58	306.81	307.49	300.13	299.33	302.17	302.55	302.63	306.52	301.51	303.87	302.55	303.76	305.2	300.92	309.06	303.25	302.71	305.08	297.04	302.62	310.1	302.07	302.88	305.76	300.63	300.55	304.84	305.93	305.04	302.71	304.96	304.74	302.71	300.79	303.82	301.67	302.19	303.17	303.42	303.87
312.73	311.2	310.28	307.6	312.47	311.2	308.31	313.11	307.07	311.69	311.05	312.18	309.92	314.12	306.99	313.36	311.12	306.6	312.62	311.31	314.21	310.96	312.98	309.43	307.8	310.07	308.18	307.78	311.87	309.57	310.01	306.84	313.44	309.22	306.41	310.24	310.22	309.17	308.52	306.32	310.67	311.28	314.42	308.45	309.51	310.18	309.98	311.67	310.31	313.48
321.08	321.07	321.51	320.22	316.24	316.72	320.88	324.77	319.75	329.65	319.05	320.52	321.75	313.98	316.18	316.37	316.89	313.34	326.14	316.86	315.28	314.15	320.03	322.46	314.3	319.51	318.66	317	319.25	322.96	318.67	328.97	318.82	321.09	318.19	320.92	315.68	325.35	317.77	318.34	317.84	322.31	323.94	316.54	319.41	319.9	315.19	315.16	316.11	320.73
304.6	304.39	300.15	306.59	301.78	309.51	304.42	310.09	304.92	308.82	303.22	306.63	303.42	302.27	298.87	305.34	303.45	305.13	307.58	302.74	303.52	300.79	303.66	301.68	309.26	308.46	309.58	303.72	302.97	305.35	304.4	304.56	303.78	305.06	303.83	306.18	303.98	307.14	305.65	299.83	305.65	302.05	307.65	308.02	298.5	304.82	305.22	301.81	303.19	299.12
315.41	315.07	314.34	315.73	314.42	312.22	316.45	315.08	319.46	316.16	315.61	312.59	317.19	313.94	318.92	319.85	310.99	313.98	318.69	315	314.37	310.34	314.87	311.23	317.27	316.98	315.97	312.49	319.5	321.95	318.89	317.47	316.64	312.77	315.54	318.44	313.49	315.91	311.3	316.88	317.19	313.47	311.57	312.95	318.9	318.33	315.99	315.33	314.47	314.57
308.68	303.29	310.54	306.91	309.68	307.32	304.93	307.11	304.46	304.03	306.01	308.53	307.17	305.23	306.2	300.95	312.33	307.39	304.04	301.25	307.2	300.76	301.64	303.61	306.71	301.91	305.09	299.51	308.38	302.71	311.04	304.2	305.59	304.13	308.36	300.37	305.53	307.61	308.97	304.72	299.8	308.21	300.07	307.63	302.18	301.28	303.75	301.68	304.41	302.88
306.48	303.37	308.68	307.83	301.72	307.53	299.37	304.84	302.06	301.36	310	303.58	303.95	304.09	302.29	303.46	302.81	301.83	311.27	300.91	304.51	309.47	303.42	302.37	303.29	300.2	303.07	302.54	307.87	304.07	303.75	303.69	306.62	305.78	302.66	307.7	304.48	311.37	304.48	306.03	301.64	305.72	299.09	303.33	305.8	303.61	301.22	304.34	302.54	298.76
302.8	299.66	304.78	301.37	304.44	302.15	302.76	304.06	302.23	305.97	303.76	309.33	306.6	303.57	298.07	301.94	304.35	301.64	306.45	301.03	299.62	308.7	305.5	305.94	302.9	305.83	303.01	307.5	306.49	301.41	308.67	304.85	312.02	300.29	304.34	299.85	302.6	301.59	305.78	306.79	302.8	307.31	301.23	305.18	305.99	303.12	302.15	304.53	303.65	298.57
305.86	303.35	304.11	304.75	302.64	308.39	303.63	303.76	308.01	305.68	303.38	312.71	298.58	305.99	310.35	307.2	301.91	310.77	308.54	303.63	301.9	308.48	304.7	304.82	305.9	303.08	304.77	305.57	306.01	309.68	307.97	305.54	304.48	304.48	301.84	301.47	305.89	302.86	309.03	305.23	305.4	302.18	301.52	305.11	304.41	308.28	308.46	304.14	308.76	303.7
315.52	314.08	312.19	313.93	310.25	313.91	309.15	313.55	311.73	313.72	314.34	313.11	307.08	311.76	311.89	318.41	312.64	314.42	314.1	313.98	309.69	308.37	309.16	310.3	314.9	313.9	310.92	316.27	313.89	313.17	314.13	312.24	313.66	310.81	310.69	314.53	311.87	311.68	310.26	316.15	314.77	311.85	312.9	316.35	312.31	316.44	310.88	318.52	308.8	316.67
318.87	320.17	315.53	313.56	312.96	311.67	314.41	314.02	313.14	312.05	315.24	310.5	314.78	315.08	318.25	315.71	317.6	312.36	312.29	318.4	317.1	316.54	316.45	321.78	313.41	315.6	314.58	314.69	310.7	317.14	316.98	312.77	316.51	313.36	317.5	318.99	315.25	314.34	315.14	316.8	319.63	318.27	315.95	313.95	312.89	317.42	312.15	313.41	316.8	316.19
310.26	314.44	315.54	316.24	311.6	311.83	311.39	309.4	311.87	312.51	309.62	316.21	316.17	308.19	310.24	308.74	311.47	311.61	309.71	312.73	312.51	316.27	311.99	314.22	314.31	315.28	310.35	310.88	312.76	311.32	313.21	314.71	313.69	309.79	313.51	310.62	312.29	313.83	310.74	316.39	311.66	316.2	315.81	314.49	315.51	311.26	315.65	314.78	314.59	310.51
304.43	307.24	313.2	309.78	303.44	299.17	308.18	307.39	309.09	309.48	304.23	302.27	306.66	307.01	308.81	307.9	307.42	306.47	306.88	303.3	307.86	302.72	306.52	306.83	306.75	310.21	307.72	304.6	300.54	306.46	304.34	308.04	304.68	306.17	305.82	310.51	301.1	304.09	310.42	304.27	305.19	306.94	305.06	309.44	306.05	306.18	308.16	305.56	301.95	308.32
314.78	315.4	320.98	315.57	316	315.32	318.33	308.47	314.19	314.16	316.85	316.44	318.82	314.72	316.16	314.47	316.08	314	312.13	317.57	316.32	314.88	317.94	315.64	312.74	322.15	314.47	310.44	320.93	318.68	315.29	317.58	314.9	312.65	322.2	314.06	317.88	313.97	314.87	314.13	317.73	314	315.8	313.1	316.29	315.49	312.07	314.36	320.79	311.59
330.45	327.38	327.97	324.33	325.15	329.25	326.75	327.17	323.18	330.03	330.18	328.35	324.66	329.59	328.23	333.47	325.91	331.8	334.66	323.57	324.1	327.25	329.12	322.12	328.04	327.39	327.68	328.72	328.36	328.36	330.05	332.4	327.53	332.85	328.51	329.46	329.31	329.81	331.7	329.63	330.81	323.13	325.56	333.52	329.51	328.27	328.31	331.29	329.29	332.27
304.63	300.39	304.1	304.13	302.91	309.37	308.64	305.24	306.23	302.76	304.69	302.44	301.15	304.41	303.36	309.35	308.84	305.48	300.81	308.68	299.57	302.16	303.68	301.87	302.26	301.41	300.14	300.26	301.74	301.22	299.25	302.71	306.87	304.48	305.01	299.68	302.12	301.38	303.23	300.58	304.81	307.18	309.78	304.85	301.94	300.26	298.93	300.81	303.96	302.97
315.72	319.88	312.18	315.53	320.78	318.68	314.92	311.95	314.32	315.66	313.88	322.94	314.97	317.97	311.82	323.97	323.32	314.63	318.76	320.23	315.02	312.24	318.41	316.72	315.43	316.45	315.26	318.71	314.45	317.5	319.06	314.19	315.63	316.84	319.85	315.37	317.58	315.19	315.8	317.99	318.08	317.5	310.32	313.38	315.32	319.81	319.63	321.52	318.01	311.84
299.47	295.34	299.05	297.68	302.01	297.59	296.54	296.71	301.26	295.17	300.98	295.74	296.6	300.28	303.14	302.56	302.39	294.23	301.37	301.93	298.57	298.26	298.55	302.26	298.46	302.14	298.95	296.12	299.93	299.13	297.43	300.02	299.98	303.67	301.3	303.35	300.22	298	299.86	301.98	300.98	298.98	299.11	299.21	296.34	296	298.27	300.67	298.44	305.56
304.35	302.2	305.06	301.33	300.73	305.28	305.03	305.87	303.6	304.8	305.44	308.81	301.74	304.93	305.73	297.81	305.64	308.7	304.56	307.4	303.94	296.01	303.2	301.25	303.79	303.67	306.27	306.56	301.77	302.9	305.93	308.15	306.72	302.89	303.01	307.04	301.94	306.41	297.8	305.54	306.22	299.89	304.51	302.52	306.68	304.59	302.12	298.82	304.64	301.58
304.59	301.84	296.84	301.89	299.53	297.66	297.76	297.78	297.86	304.12	296.69	300.05	296.39	301.36	296.37	298.66	294.61	303.51	297.89	299.37	299.29	297.8	299.21	305.28	297.39	299.03	300.11	300.67	293.4	299.69	296.55	296.01	303.98	300.66	301.77	296.59	304.33	299.2	301.02	302.9	296.39	299.31	300.43	296.28	293.84	297.88	297.16	296.43	299.14	300.58
301.59	304.07	304.45	302.35	302.14	304.77	304.08	303.64	301.78	302.09	299.7	299.5	306.79	306.26	301.49	304.11	307.04	306.55	300.56	303.12	302.62	302.43	302.3	300.23	301.93	301.84	304.08	303.04	305.27	304.79	305.36	303.08	304.12	303.94	304.55	304.45	309.59	306.56	305.9	300.89	302.64	304.91	304.56	302.15	302.57	305.14	303.12	304.9	300.87	301.43
319.27	319.59	316.25	324.04	319.05	321.23	315.01	318.76	319.34	314.72	318.05	318.3	317.4	316.44	318.26	319.94	316.14	318.01	318.4	316.72	320.71	318.23	322.37	320.75	320.28	316.57	320.07	317.92	317.06	312.81	317.49	321.62	315.25	315.52	321.51	315.14	317.14	320.67	318.26	324.79	320.97	316.96	309.18	320.33	324.34	314.61	318.66	320.29	317.12	320.2
308.53	307.38	307.25	301.81	304.78	306	308.01	302.32	309.12	306.16	307.47	305.25	304.77	311.11	305.58	301.36	303.39	301.53	304.27	306.34	303.49	305.59	306.72	308.07	308.78	304.94	300.39	308.12	303.2	311.49	306.92	300.95	302.41	306.44	306.3	306	306.47	305.97	301.38	305.78	305.07	306.71	308.35	303.02	305.57	304.17	308.13	306.54	299.46	308.18
312.69	303.19	306.48	303.27	300.98	301.17	302.62	299.83	305.61	308.26	304.73	306.46	296.44	305.17	303.57	303.1	297.53	300.32	306.37	302.7	302.13	304.71	303.88	306.63	302.55	303.38	310.01	302.24	307.37	308.98	298.23	299.4	305.84	299.36	299.88	304.25	304.59	298.68	303	308.62	306.09	302.08	306.22	302.76	303.25	300.23	302.61	302.46	305.29	301.84
318.1	312.86	318.26	316.5	315.21	319.84	318.28	317.81	318.82	317.73	317.69	323.21	316.25	319.96	317.73	315.89	319.63	318.7	314.48	319.14	311.62	316.53	319.13	313.39	320.61	318.16	321.48	316.32	311.81	313.39	309.03	319.17	314.93	319.06	314.66	321.95	319.91	314.29	319.57	319.71	318.1	316.82	320.31	312.05	320.66	321.75	321.62	311.42	319.39	314.14
325.92	325.05	324.24	329.19	331.78	329.96	331.79	326.58	325.83	328.89	329.78	331.58	328.06	326.01	327.24	329.01	325.63	329.64	329.1	330.58	328.33	329.33	325.12	328.09	336.78	329.54	331.09	330.69	329.37	328.59	333.52	325.2	328.19	327.98	326.74	329.6	327.78	325.92	330.83	328.26	326.67	334.42	326.19	328.69	328.23	326.33	331.03	328.81	329.99	327.84
299.52	308.25	304.98	309.17	305.01	302.85	305.95	307.37	301.86	303.7	304.29	300.71	304.35	302.32	304.53	305.42	303.94	299.98	304.86	300.27	303.64	302.49	305.86	305.47	301.12	306.19	302.38	305.36	306.62	302.76	303.87	301.2	310.04	301.27	303.01	309.39	301.84	299.56	302.5	303.82	304.4	302.73	308.12	307.7	302.71	305.16	298.31	299.17	302.83	303.08
300.66	306.12	305.82	301.62	301.53	300.2	306.7	306.44	303.66	299.19	302.57	305.89	304.33	304.68	306.77	305.41	300.03	303.77	305.14	299.61	302.73	302.36	301.52	307.21	308.03	307.18	303.22	304.43	300.32	304.59	309.16	306.44	298.99	300.75	310.44	305	305.82	305.3	303.66	297.4	305.21	296.64	306.02	300.25	305.98	303.92	307.07	301.79	304.2	302.72
297.23	300.46	299.81	301.61	301.62	306.16	303.88	303.04	304.1	304.34	304.42	301.21	297.94	304.41	302.15	305.59	304.34	305.73	301.2	305.65	301.79	306.5	306.07	299.55	298.77	305.99	302.95	300.55	299.52	302.41	301.85	301.11	303.34	301.56	304.63	307.51	304.42	304.63	301.1	301.81	303.64	299.67	301.83	303.1	301.36	299.35	298.2	301.42	301.94	302.77
302.7	301.8	300.29	300.63	291.59	299.57	299.86	303.27	293.2	306.46	303.39	298.67	302.56	298.64	297.34	301.7	300.9	305.35	298.35	297.24	300.35	302.29	297.16	300.34	301.77	302.47	300.94	300.97	301.99	300.51	303.02	300.94	300.55	298.96	298.82	302.91	305.17	294.6	304.06	300.16	302.43	297.94	299.39	303.28	304.72	299.72	301.61	301.43	301.9	302.7
303.15	302.91	303.96	309.46	306.27	302.94	302.43	302.71	305.51	306.54	307.04	305.68	305.81	308.9	304.68	301.72	310.06	304.7	305.72	302.75	302.64	304.38	305.46	304.23	304.15	307.42	311.16	302.52	304.76	307.32	306.9	308.54	311.11	299.21	306.44	308.11	308.29	303.98	306.14	307.51	304.45	304.11	312.15	308.03	302.86	309.52	304.26	304.22	308.49	310.3
294.21	296.96	299.73	297.58	297.73	293.59	295.2	291.86	297.2	293.42	296.69	294.8	297.11	299.03	296.93	291.38	300.47	295.68	290.68	288.86	296.44	288.14	289.99	294.09	292.44	293.48	292.42	294.4	292.99	291.64	295.59	297.38	291.49	297.22	292.36	295.3	294.58	299.54	296.38	294.65	300.29	297.07	298.31	296.39	297.04	297.32	289.61	292.94	297.28	292.03
317.37	321.14	314.19	311.44	318.47	313.93	309.51	314.26	314.07	312.61	315.38	310.82	316.12	314.13	310.15	321.32	315.19	316.51	313.03	316.36	313.52	310.93	318.3	313.41	318.44	314.94	312.73	316.3	316.24	311.68	317.66	315.06	319.41	317.84	309.98	314.46	315.05	309.43	310.61	319.61	317.06	313.2	311.87	314.16	313.27	315.67	311.82	313.83	314.07	313.88
316.52	317.88	317.96	316.16	315.64	315.36	321.47	318.14	321.52	315.79	314.69	316.44	315.66	321.31	318.98	316.95	317.15	313.1	320.95	317.85	314.11	315.4	319.28	314.15	316.78	312.95	320.98	320.3	320.57	316.7	318.09	315.85	314.87	318.44	317.21	313.81	321.38	316.66	311.13	313.87	319.96	315.39	317.54	313.16	316.58	315.49	320.39	318.86	313.76	318.22
313.22	314.76	309.45	313.92	313	322.16	314.46	310.75	316.44	315.07	318.01	316.69	310.71	314.35	313.29	311.32	316.76	315	318.7	314.77	314.35	310.59	314.55	315.06	318.76	320.33	316.22	316.52	318.61	311.98	315.53	315.4	317.11	314.82	311.51	315.26	312.98	314.31	313.2	316.07	317.72	316.66	314.6	316.36	312.13	313.88	315.85	312.5	312.86	317.63
300.31	301.07	303.75	300.15	302.89	302.18	303.31	297.14	305.39	302.76	301.52	302.3	300.9	300.44	299.2	305.53	296.96	298.06	301.09	297.04	303.49	307.55	296.28	302.52	303.74	297.6	299.86	300.94	299.69	303.39	299.37	299.12	305.58	305.1	306.74	303.62	299.63	300.3	296.66	296.68	305.18	301.9	300.09	302.19	299.09	306.71	302.99	303.1	300.7	304.34
309.85	304.33	306.51	302.69	308.9	304.82	307.26	301.55	310.69	307.3	309.2	312.15	310.66	302.21	308.16	309.32	304.4	310.95	309.4	303.99	303.75	309.96	304.25	311.92	310.46	307.68	307.6	310.96	306.62	308.31	306.78	311.99	311.84	309.81	310.35	313.79	312.75	302.96	312.26	314.68	308.83	310.67	307.36	308.84	304.74	308.83	305.26	312.07	307.76	308.71
323.17	325.31	324.48	326.51	326.53	330.04	328.56	328.2	330.35	326.26	324.46	327.54	326.8	320.13	327.37	327.75	323.77	325.11	322.25	326.56	321.82	326.36	324.02	324.6	329.53	328.94	330.62	333.47	330.73	331.02	319.57	328.66	327.6	321.71	327	324.66	324.48	324.6	323.65	327.69	329.37	329.91	331.12	327.01	323.76	329.11	324.12	330.75	328.03	324.56
325.82	317.84	316.96	317.62	311.49	314.73	319.41	320.17	314.15	312.06	320.19	316.98	313.25	310.75	313.02	314	316.56	313.86	315.91	318.46	318.01	311.08	317.25	317.57	321	319.6	315.31	313.85	315.79	313.6	314.1	321.89	313.46	319.77	320.79	315.36	316.45	318.91	312.35	320.71	314.91	315.55	316.61	316.94	312.53	314.49	320.4	315.08	311.74	315
308.46	315.15	308.64	309.12	306.3	306.73	307.51	308.97	309.18	307.75	308.66	306.89	311.75	309.26	309.55	312.62	306.52	307.88	305.92	310.33	308.53	314.74	312.08	305.44	312.08	306.71	307.44	310.44	309.47	310.68	303.69	310.37	306.37	309.16	310.2	310.16	309.57	305.77	305.13	312.39	306.3	300.84	310.42	305.91	311.43	311.08	304.45	307.83	308.36	309.88
308.6	303.56	314.38	300.98	309.4	308.07	307.55	305.56	307.56	306.44	305.22	304.9	306.41	306.05	301.36	304.86	305.1	298.98	304.73	303.72	306.51	304.84	304.42	299.39	300.71	308.1	304.57	305.3	308.16	302.69	304.27	305.07	306.01	307.71	309.52	301.96	302.64	305.86	304.66	309.6	304.54	304.26	306.23	303.78	309.18	306.58	303.56	304.86	304.24	304
310.23	306.99	304.53	306.02	308.36	300.67	307.11	307	311.1	306.87	308.38	304.06	306	308.29	301.82	305.05	305.16	308.13	304.43	303.4	308.42	306.97	304.93	306.29	308.97	304.9	305.19	308.15	308.03	303.68	306.58	303.88	305.3	313.12	304.67	307.1	309.5	305.52	305.85	308.26	305.01	303.83	303.58	302.52	307.36	303.68	307.94	308.64	299.69	308.84
309.71	304.39	306.1	303.78	302.21	310.11	300	306.25	303.49	308.57	307.93	300.4	303.7	303.81	304.52	299.82	301.7	298.46	306.38	304.4	309.17	306.58	304.93	306.03	304.87	304.12	304.16	302.48	303.8	300.53	306.6	304.05	304.8	300.21	306.03	302.3	304.02	305.65	300.91	307.66	302.28	303.26	307.68	304.88	307.14	300.34	308.33	308.12	303.82	306.61
329.67	323.52	326.8	328.56	327.67	330.2	324.79	327.4	328.47	326.66	329.13	328.6	327.4	329.58	330.12	332.17	332.63	328.15	331.63	328.63	325.26	330.64	326.58	325.12	334.42	328.32	327.42	325.92	333.25	329.77	328.94	319.96	329.02	327.23	328.9	327.75	328.57	329.24	324.93	333.17	325.7	329.2	326.06	325.1	326.72	325.97	328.35	329.72	328.36	326.15
315.48	311.5	315.58	319.08	309.22	310.74	318.84	315.18	316.96	311.41	315.75	313.13	315.83	318.63	313.61	313.21	313.97	309.85	314.27	319.53	314.84	315.96	313.95	315.53	309.22	312.67	316.33	312.22	315.75	311.38	314.94	315.73	317.5	314.21	321.26	310.57	316.04	319.11	310.57	320.8	314.29	316.49	314.02	313.94	314.72	314.68	313.88	315.7	311.2	316.99
313.64	313.89	313.32	308.91	313.82	307.96	309.99	310.86	309.21	313.87	314.14	319.52	311.13	316.79	316.94	311.23	312.32	310.39	311.55	310.07	314.34	308.9	309.07	311.34	312.15	310.35	313.04	309.38	318.69	312.48	313.3	313.47	311.01	308.83	313.33	309.9	312.4	312.32	309.23	306.74	311.44	310.86	311.75	309.64	313.64	312.11	313.21	310.15	310.43	313.1
332.04	327.75	331.37	327.1	329.57	333.9	330.66	327.08	324.13	327.43	330.64	329.19	322.71	325.96	328.08	328.52	329.89	324.77	334.2	329.64	331.23	328.33	328.2	331.16	327.29	332.28	330.16	327	330.28	323.23	327.1	328.17	329.75	325.08	325.58	330.38	327.85	325.62	330.75	330.81	331.27	329.16	326.39	325.63	326.79	328.91	326.94	329.4	330.12	330.78
320.28	319.62	316.68	316.15	318.09	317.9	324.6	315.67	316.58	317.47	314.96	318.58	319.61	317.43	319.83	318.01	317.19	317.85	320.26	315.66	319.45	318.02	318.28	316.85	316.84	315.92	320.64	317.82	310.19	317.2	309.97	315.12	319.92	315.86	318.78	309.18	315.42	319.23	317.73	318.95	314.27	312.99	319.58	318.62	317.48	312.54	320.23	320.76	315.65	314.41
296.76	294.51	289.93	287.51	296.68	292.72	292.78	292.07	294.19	292.35	291.47	292.48	292.32	291.88	291.54	298.68	296.05	291.24	291.68	293.35	294.1	291.15	289.02	290.92	297.41	296.53	290.63	291.28	296.09	293.45	291.47	299.24	296.6	293.18	294.48	296.68	292.15	296.52	297.74	290.26	298.1	295.9	289.81	294.52	298.4	291.51	291.41	296.67	293.35	290.44
314.8	313.78	319.28	316.67	313.52	308.28	308.14	319.2	312.1	314.38	315.82	319.26	312.7	315.03	317.24	310.84	317.07	314.94	323.49	313.6	319.02	317.45	312.83	311.98	314.49	314.57	316.66	308.97	322.99	313.5	307.97	310.24	314.97	313.65	320.35	316.3	318.83	315.4	314.02	308.47	312.32	311.46	314.41	316.74	313.36	314.99	318.96	316.34	317.03	313.67
306.71	303.5	311.96	314.53	311.34	311.49	305.49	308.61	307.23	308.19	307.65	312.3	306.8	308.92	311.32	309.99	309.1	309.85	313.06	310.25	306.04	310.77	308.26	309.69	303.98	309.63	315.83	306.68	312.91	308.55	311.14	309.18	310.62	312.62	313.24	305.15	305.3	303.34	312.73	309.83	312.21	306.65	303.5	313.68	309.23	315.68	307.5	305.19	311.72	307.1
315.6	318.44	311.35	313.73	315.78	314.21	308.52	312.45	313.07	314.66	314.85	313.16	317.39	312.43	314.76	316.73	317.83	316.36	313.74	313.39	314.34	315.86	310.07	309.7	317.58	313.52	311.67	317	311.83	318.71	316.02	317.62	316.38	313.8	319.67	316.06	315.1	319.11	313.88	316.37	314.97	317.99	309.64	315.05	312.98	312.28	313.44	318.88	308.66	307.91
321.86	318.02	314.83	322.04	319.5	317.11	318.64	325.57	320.13	317.1	314.84	321.34	319.35	316.54	317.2	320.43	315.68	318.55	321.73	318.74	319.8	316.83	318.17	317.06	317.78	314.59	320.95	315.58	325.34	322.04	315.9	320.58	318.02	322.42	325.98	316.36	325.28	313.03	319.66	321.56	320.57	319.11	316.03	312.94	318.47	312.18	320.46	323.19	320.16	320.82
314.23	317.83	317.67	319.04	321.84	319.33	314.65	321.13	314.04	314.56	315.08	317.6	320.96	318.92	320.53	321.34	317.87	314.63	317.06	322.26	317.55	313.42	318.88	322.58	319.68	316.75	318.44	312.31	321.64	320.9	316.66	318.35	318.09	315.3	318.62	318.36	313.33	320.88	315.38	319.98	320.01	316.17	314.37	318.76	317.78	314.67	323.31	322.32	315.61	311.49
313.35	314.45	311.1	312.11	311.86	310.18	316.96	317.59	309.99	313.15	312.57	311.32	314.16	314.1	311.42	312.84	314.63	312.23	313.02	311.76	318.75	314.94	311.39	314.41	310.33	313.07	316.71	310.57	312.81	309.71	312.77	311.06	317.98	304.49	310.76	315.64	307.5	314.25	317.71	313.45	316.13	315.69	306.32	313.99	313.21	316.39	315.84	321.41	316.33	315.24
316.26	320.99	314.85	315.43	321.77	318.93	318.83	317.81	320.82	320.79	320.56	317.78	321.15	317.76	318.3	321.39	310.57	319.92	317.47	317.83	323.37	318.01	321.1	320.61	319.11	322.23	317.81	317.54	319.76	322.17	318.61	318.18	320.92	322.57	316.01	319.87	316.7	318.97	319.07	312.29	317.64	317.09	318.23	318.8	317.3	316.66	313.07	318.64	314.43	322.37
326.06	326.42	315.87	320.77	325.4	322.03	329.63	324.03	328.36	327.45	323.76	326.18	327.48	321.65	322.37	327.53	321.63	324.88	318.64	324.39	318.17	325.57	325.78	324.06	321.88	325.78	324	328.92	323.58	322.99	322.96	322.95	323.6	326.16	325.92	324.84	326.54	327.5	324.53	325.12	322.28	328.24	325.39	325.56	323.61	321.36	322.94	323.6	326.29	320.98
311.75	318.14	314.98	309.53	310.75	314.09	314.02	313.36	313.61	317.18	314.47	319.39	315.95	313.37	314.5	319.56	313.61	313.49	313.27	318.68	317.88	310.58	314.94	319.74	313.81	316.98	318.19	318.88	318.31	319.86	311.81	311.62	309.98	314.39	314.59	315.4	318.53	311.64	316.68	316.46	315.17	312.08	318.96	319.26	319.34	311.31	313.87	316.86	317.4	317.08
307.08	306.78	308.4	302.57	303.8	302.77	306.17	302.23	309.31	305.95	307.33	305.33	301.1	304.71	301.37	306.41	306.32	301.14	304.43	304.56	302.1	305.09	310.39	303.03	298.5	309.59	304.27	306.26	302.52	301.5	306.93	301.54	307.9	304.46	307.93	304.51	305.11	306.08	313.9	309.36	305.32	307.43	306.1	305.22	302.26	297.52	308.47	304.85	304.25	300.83
310.29	309.11	312.17	319.13	312.53	314.96	313.07	309.7	313.61	317.79	311.84	310.08	313.77	311.94	315.38	311.67	315.08	312.15	313.91	314.77	310.13	317.72	312.91	314.69	312.44	313.94	312.68	311.63	308.48	317.22	312.59	315.16	315.12	315.23	310.19	315.43	311.02	316.74	310.35	308.17	311.6	309.39	317.32	314.24	312.4	313.91	306.87	321.11	311.76	310.62
314.6	318.9	319.78	313.38	316.6	316.72	313.18	318.92	312.54	321.85	317.88	317.5	317.23	314.43	313.19	315.38	316.52	318.78	315.14	315.39	315.81	313.84	306.9	315.34	317.3	316.06	317.33	319.36	312.17	315.1	319.05	313.71	313.89	312.17	316.44	319.87	318.3	313.82	314.61	315.16	316.68	313.7	316.03	314.96	317.9	320.87	317.65	314.07	315.05	314.25
305.26	304.78	304.08	300.94	303.96	308.15	303.39	299.25	304.48	303.7	301.65	302.66	308.08	304.72	309.29	309.33	304.87	306.3	306.94	302.45	307.4	298.87	302.3	302.23	305.8	301.82	305.92	299.1	304.12	301.85	303.82	305.27	303.08	301.41	308.28	307.48	307.17	305.24	304.69	305.26	304.64	303.28	304.77	303.56	307.42	302.56	305.16	296.94	302.07	298.1
317.88	313.24	316.7	315.18	312.1	315.15	317.42	316.5	319.43	309.36	314.82	316.2	313.24	315.65	316.46	315.68	318.63	315.08	316.02	319.79	312.16	313.96	315.31	317.75	315.95	317.66	320.04	316.57	313.8	318.62	312.78	313.54	316.76	313.81	315.67	318.77	316.38	313.37	316.04	319.1	313.38	308.64	315.66	314.75	312.4	310.9	311.98	319.36	318.3	315.51
306.95	303.72	304.52	305.83	304.28	305.18	308.21	307.99	304.93	305.52	303.45	306.22	305.55	302.86	307.47	302.9	307.51	303.74	306.13	309.54	303.02	306.45	309.33	299.11	304.96	306.4	304.48	304.29	306.64	303.42	304.4	307.72	307.69	302.44	307.95	308.48	304.87	303.96	301.73	302.26	303.93	304.54	300.92	305.07	303.85	307.64	307.54	303.36	303.24	310.58
295.45	291.74	293.17	296.16	293.86	292.85	295.91	296.82	297.19	297.3	290.74	301.93	292.24	295.78	299.02	295.13	297.03	294.61	295.42	296.7	292.58	297.93	296.02	285.19	296.32	302.88	290.36	298.15	297.51	299.97	292.11	292.79	295.79	296.13	291.51	294.27	294.21	294.57	297.45	294.62	293.91	296.82	296.45	299.63	292.46	297	293.32	290.14	293.86	294.97
312.95	317.07	315.65	316.74	315.08	314.15	312.78	322.52	315.98	312.18	311.89	318.35	312.95	314.59	314.99	314.73	317.07	314.34	320.07	314.68	309.69	310.77	312.39	318.5	313.18	312.08	316.75	315.82	315.19	316.87	315.35	319	310.92	307.95	313.31	313.03	320.86	319.43	319.98	314.41	315.85	311.33	317.45	315.92	317.35	311.48	313.93	317.27	316.17	317.09
303.51	315.06	306.05	305.72	305.05	305.5	303.72	307.91	309.64	309.43	308.57	307.37	307.86	307.09	304.59	306.41	301.78	308.24	304.15	301.71	303.39	304.32	309.87	304.86	307.57	305.52	300.65	306.27	302.79	309.51	304.54	305.86	303.37	309.25	302.82	307.93	306.13	304.6	309.19	307.03	309.47	304.88	302.43	307.31	307.04	308.49	307.09	305.23	307.14	304.19
314.45	304.72	307.74	308.63	307.65	310.14	309.34	307.66	311.94	310.59	313.16	311.65	309.03	310.03	314.01	307.21	309.05	312.14	313.81	315.94	311.88	312.69	309.37	309.25	309.59	309.81	311.2	304.12	313.94	305.45	308.31	309.39	311.67	308.97	311.64	310.5	310.87	312.88	310.2	314.9	310.49	307.87	310.2	310.08	310.47	310.3	313.68	306.11	310.7	311.2
307.78	307.18	308.33	305.2	310.99	308.71	308.84	310.71	302.72	310.47	303.43	306.93	313.74	305.1	308.41	309.77	310.79	308.56	306.8	306.13	309.61	308.99	304.97	307.16	310.35	311.04	307.44	305.83	310.78	305.05	303.18	307.37	308.89	310.06	311.1	306.31	309.32	309.64	306.92	308.42	305.71	308.78	308.44	311.13	306.77	308.92	309.94	309.45	305.61	311.67
299.08	301.38	308.73	307.33	300.26	302.86	301.37	302.42	305.55	307.94	299.56	305.17	299.23	301.06	301.19	302.12	304.07	302.15	302.99	304.83	306.14	306.87	306.27	301.12	306.23	302.31	301	303.17	301.98	303.33	309.89	300.34	300.73	305.02	304.86	302.78	302.89	296.68	298.41	306.26	304.26	302.1	303.25	309.03	301.98	302.61	306.81	307.2	305.24	305.59
307.92	311.36	313.33	313.78	306.01	306.43	311.71	315.39	310.92	313.73	310.44	309.2	310.91	307.3	315.54	308.57	309.72	313.1	311.6	309.32	311.81	306.99	311.92	312.94	308.52	307.85	312.46	308.73	307.25	314.16	312.59	312.3	313.54	308.75	313.47	306.57	308.21	312.1	308.25	308.7	305.19	304.26	306.3	311.2	306.23	312.62	307.39	312.54	307.09	305.43
306.27	307.39	307.27	307.81	311.16	310.44	309.33	307.18	309.84	304.22	311.32	311.32	303.6	310.29	306.53	302.96	306.69	313.42	308.52	307.07	305	308	304.88	312.16	312.14	307.77	304.94	306.72	304.6	308.05	307.4	307.35	304.12	308.71	309.67	309.48	311.58	305.52	305.73	308.33	305.54	307.83	308.74	307.1	308.35	308.88	310.02	309.89	308.17	305.31
300.78	304.9	303.06	304.54	299.91	303.69	305.68	305.17	302.55	306.72	306.98	298.67	305.06	303.85	305.41	305.43	300.07	302.66	301.97	303.47	302.75	309.02	299.93	297.34	302.9	308.42	302.18	306.13	306.02	302.66	303.14	298.42	300.48	308.22	296.44	303.44	307.57	301.95	303.89	304.22	306.88	302.82	306.32	304.25	305.29	301.99	304.84	306.38	301.77	307.07
303.99	304.74	302.2	310.89	304.53	306.92	302.7	302.2	305.95	305	304.47	299	304.14	305.85	302.84	305.08	304.3	302.13	307.71	303.79	305.51	301.02	303.84	300.93	305.79	303.23	300.11	302.66	309.32	302.86	305.29	306.58	306.53	304.96	303.89	307.47	302.29	302.56	298.91	304.03	301.61	309.83	302.56	302.11	304.65	307.99	304.34	301.3	301.54	306.95
310.22	301.3	300.66	305.67	301.44	305.33	305.83	307.67	302.01	303.88	305.58	304.55	308.63	303.17	305.85	307.58	305.23	307.08	307.2	304.94	303.98	303.72	302.15	304.39	308.42	309.41	310.23	307.72	307.28	306.17	305.68	308.28	305.11	303.33	306.33	307.08	306.66	307.2	302.37	310.28	303.1	310.55	302.73	307.53	302.33	303.6	307.74	305.8	306.42	303.57
316.93	315.66	321.74	321.45	321.36	320.15	321.96	323.07	314.92	319.73	324.15	324.9	324.2	320.66	320.97	316.2	319.97	317.29	320.39	322.03	319.86	313.12	320.18	320.83	322	321.49	326.27	321.09	317.43	317.76	321.45	322.12	317.63	316.16	318.8	323.47	318.17	322.97	323.96	314.69	320.37	319.52	317.55	320.24	322.22	318.57	314.9	324.14	320.34	322
314.22	306.8	312.56	313.16	314.19	313.03	313.44	314.26	314.54	310.05	312.97	315.5	319.75	314.32	312.48	311.59	310.97	314.09	311.88	312.43	314.21	312.57	314.65	313.03	311.4	315.22	313.4	309.56	317.35	315.59	311.38	311.46	308.92	311.53	309.62	314.82	311.15	317.33	308.41	312.71	312.37	314.43	316.01	310.08	314.97	312.84	313.95	310.86	308.44	314.49
315.92	315.51	318.35	316.45	317.5	314.1	317.4	320.65	318.64	319.18	321.65	319.23	315.39	316.75	316.62	317.35	321.99	317.49	317.61	315.31	315.21	321.28	319.13	321.94	317.26	320.12	318.59	316.16	323.48	323.32	318.66	317.72	320.83	317.41	322.14	320.94	316.85	321.29	326.07	317.93	314.67	324.83	322.48	315.94	321.19	315.13	319.21	316.93	319.22	315.09
308.3	298.07	304.79	308.2	306.98	305.96	300.07	300.17	308.14	301.68	306.81	297.97	302.87	301.26	304.96	300.8	306.29	305.9	301.75	299.5	305.37	304	303.84	307.46	300.94	299.96	302.85	305.22	306.28	302.27	305.17	310.71	305.6	300.74	305.87	304.64	300.64	302.22	301.65	304.2	301.8	301.88	309.34	301.68	306.02	304.71	308.08	302.19	307.32	303.01
304.43	306.03	307.87	311.06	307.08	300.5	308.1	310.36	306.5	309.23	308.22	305.82	304.98	306.97	307.3	306.89	309.49	308.29	303.91	310.54	306.65	305.39	307.42	305.88	304.85	308.24	302.33	308.07	306.01	306.4	307.07	306.75	304.06	308.37	308.12	310.42	302.48	306.88	302.93	302.72	308.21	303.62	302.18	302.21	307.24	311.05	307.19	306.07	308.21	312.65
312.44	313.78	317.63	317.61	316.07	313.18	315.26	309.93	310.57	308.2	307.31	312.63	316.19	313.68	314.01	312	314.88	313.2	313.77	312.18	313.16	312.6	307.35	314.65	310.57	314.78	307.98	305.52	306.71	314.35	310.99	312.87	313.66	307.42	314.7	318.2	309.89	308.27	313.37	310.54	317.24	315.91	312.23	313.2	308.27	313.31	314.75	311.87	313.75	311.69
307.78	303.38	301.23	301.13	306.73	300.34	306.6	302.37	305.74	309.78	302.9	308.25	305.36	306.56	307.14	307.55	307.35	302.26	302.49	305.6	300.66	306.06	302.91	307.73	307.73	304.8	302.24	305.76	310.18	306.54	302.57	303.25	309.56	305.59	309.99	304.62	302.76	308.46	308	305.56	305.14	303.52	302.83	304.38	303.28	308.73	308.77	302.92	305.29	307.67
298.79	295.56	305.95	300.92	294.45	302.89	296.95	305.53	296.29	300.75	299.35	302.15	308.84	304.81	305.33	299.87	303.68	303.48	306.34	304.89	301.65	303.13	305.06	302.82	303.42	304.18	303.87	302.68	301.5	299.83	299.26	308.18	303.96	301.53	297.19	303.38	302.26	303.65	310.49	302.35	303.12	304.98	305.1	302.82	299	301.48	302.84	300.49	300.89	302.17
304.58	305.47	309.53	302.91	301.17	303.78	304.91	300.89	301.84	300.16	302.37	304.47	303.17	295.68	301.85	303.7	303.77	305.93	301.92	306.18	304.83	298.98	304.2	297.89	301.04	305.83	302.69	303.48	305.2	305.24	303.17	303.21	302.29	300.07	303.24	302.28	305.24	301.19	301.82	300.22	301.26	298.85	304.17	301.63	298.59	298.19	299.95	304.02	300.69	302.87
319.07	320.86	319.25	318.08	317.21	313.22	317.09	317.85	317.73	315.3	317.05	311.9	320.22	320.74	318.99	316.58	318.4	324.19	315.07	318.92	320.58	315.18	320.26	319	316.63	318.14	313.1	320.71	313.82	318.03	319.06	313.62	318.08	318.45	317.83	316.75	319.84	320.37	318.05	316.99	318.93	315.88	312.43	318.57	317.13	319.88	319.96	316.1	317.45	314.7
315.3	320.98	317.52	315.4	315.42	321.17	320.25	317.51	319.46	317.24	319.84	321.05	317.18	317.85	321.28	316.5	318.27	319.98	316.17	319.95	320.91	321.23	318.07	319.09	317.52	318.11	315.11	315.05	317.01	319.17	315.24	317.57	320.93	321	318.63	316.92	320.6	313.3	316.99	320.86	313.82	320.24	316.79	324.84	318.08	318.63	323.64	317.9	322.33	323.17
309.5	308.63	306.87	304.49	305.39	305.91	300.73	307	308.09	311.09	302.29	306.92	304.13	304.85	309.61	305.55	302.56	299.51	304.82	309.59	301.85	296.96	306.91	310.59	304.04	305.04	301.25	306.92	307.23	302.2	307.68	303.56	306.64	309.99	303.65	307.17	302.16	305.36	306.48	303.72	307	305.83	306.69	310.49	304.78	309.67	307.38	308.92	307.92	310.37
312.54	310.23	311.98	312.76	313.46	311.98	306.35	308.5	311.58	313.87	314.39	314.09	313.29	312.65	311.96	309.43	307.23	313.02	311.95	310.93	309.97	314.2	309.36	305.94	316.04	312.58	311.32	311.71	316.41	310.4	314.67	313.62	308.13	319.67	313.36	309.73	314.03	312.59	311.77	308.48	310.63	311.89	310.97	309.49	314.13	314.49	315.15	308.98	313.49	310.34
311.69	314.3	317.01	315.66	314.29	317.95	319.9	312.32	318.04	316.24	316.4	312.14	316.12	314.51	316.05	315.4	321.67	315.02	314.8	313.28	316.79	316.88	315.63	317.58	316.9	321.42	314.14	317.7	318.72	318.05	320.31	310.61	315.13	314.72	314.97	317.79	313.32	317.8	322.21	316.3	316.9	313.77	316.86	316.11	318.61	317.23	315	315.49	314.64	317.28
303.72	302.57	300.88	303.47	305.2	301.35	302.33	300.3	302.76	304.45	300.91	301.47	303.88	298.73	303.75	304.54	301.57	302.57	299.64	303.84	303.33	304.48	301.99	301.18	301.49	300.13	302.32	301.92	304.07	307.44	301.77	299.31	301.49	301.35	300.9	304.79	298.94	301.77	304.64	300.49	302.7	304.68	308.4	297.98	305.23	300.69	298.1	298.2	300.29	301.5
302.6	303.55	302.56	303.89	301.45	301.75	305.39	301.3	303.37	303.69	303.49	302.95	301.73	304.43	292.59	302.4	303.45	305.19	300.74	307.16	307.26	300.73	304.14	307.74	307.61	300.49	301.09	303.72	306.34	303.07	300.47	305.44	304.25	302.85	309.42	302.65	302.36	306.41	304.35	302.3	305.32	308.16	302.02	303.46	304.47	303.88	307.12	304.63	306.12	301.12
321.8	320.71	318.86	316.84	317.62	319.38	319.23	322.17	316.91	317.54	322.69	319.62	318.71	320.98	321.06	317.43	316.82	313.88	318.26	313.47	315.6	317.27	314.18	319.18	312.55	318.04	317.7	316.49	315.21	320.27	316.96	319.37	320.57	321.82	316.79	314.52	317.27	318.28	316.61	319.33	318.77	314.39	319.08	319.34	316.74	311.8	321.81	313.3	320.2	319.04
306.9	307.13	303.38	310.33	306.51	303.99	307.6	306.98	302.75	300.41	308.17	305.05	305.25	309.27	305.85	307.35	301.23	311.75	307.4	303.56	308.62	305.82	308.93	306.66	305.92	304.99	303.56	308.26	312.46	303.03	305.16	306.68	307.01	306.69	305.41	304.04	309.21	307.42	310.16	298.66	313.24	305.95	303.4	305.63	307.79	312.21	307.8	301.79	308.9	302.41
316.34	309.55	318.02	314.21	313.24	312.11	312.63	313.93	315.91	321.34	322.54	315.11	316.76	319.38	317.68	319.25	314.96	313.58	317.01	317.21	312.58	317.67	313.1	310.09	313.13	320.66	313.21	316.88	315.65	317.84	315.8	312.59	315.7	315.48	318.53	312.47	315.93	312.92	319.95	314.42	312.78	317.97	315.7	314.13	317.11	313.68	312.68	314.33	313.14	312.79
308.23	310.17	309.87	311.29	312.11	306.62	309.56	311.76	314.69	306.05	310.26	315.95	312.98	310.57	311.97	311.39	309.66	309.2	307.36	309.25	308.59	311.94	310.37	313.17	313.17	310.94	307.3	304.04	309.81	313.14	307.7	313.28	308.63	306.92	311.38	308.85	305.03	308.61	314.18	311.07	309.28	307.73	308.71	309.34	308.15	309.91	309.58	309.7	313.59	310.65
310.77	305.91	308.66	316.68	316.59	316.35	310.61	313.44	308.04	317.5	318.66	311.85	313.47	315.64	310.06	313.29	315.84	317.34	308.58	307.23	313.33	311.35	313.92	311.23	314.51	312.59	318.79	314.67	318.28	314.55	317.63	317.98	316.92	315.07	309.27	313.44	307.34	315.35	313.91	314.06	312.58	311.68	315.4	316.37	312.98	311.3	306.9	311.37	313.07	309.51
308.32	310.41	312.4	316.25	310.12	316.64	311.08	317.47	310.77	316.04	312.51	314.56	310.88	310.09	307.99	310.99	314.68	317.25	315.32	315.74	313.87	307.67	314.86	310.62	314.19	308.81	308.58	311.27	313.48	314.64	311.69	311.81	316.5	307.47	308.59	311.74	312.25	315.11	315.29	313.3	311.8	314.69	312.69	310.8	314.4	315.67	310.83	313.03	312.01	309.11
300.24	308.4	300.12	302.68	302.57	301.12	300.38	300.5	302.84	305.76	304.41	302.92	299.49	303.3	300.87	304.87	302.71	305.81	301.41	303.75	301.69	306.23	304.84	298.13	307.29	300.27	307.11	301.38	304.1	306.16	302.96	306.83	300.3	304.49	297.31	301.79	304.15	300.14	303.51	303.95	297.81	308.55	296.03	298.22	304.83	305.29	304.14	303.99	301.67	299.05
301.09	302.9	302.31	304.13	303.68	300.44	305.46	304.81	307.49	305.53	307.51	307.84	298.05	308.04	307.25	309.46	303.94	306.65	308.49	304.62	302.56	304.89	301.04	307.38	306.69	305.7	310.04	296.53	308.31	302.52	300.3	305.81	308.23	304.2	301.53	304.36	303.31	304.96	303.45	302.14	300.22	300.47	299.75	303.55	299.56	304.11	303.17	300.08	305.92	301.27
300.51	298.89	302.46	298.09	298.59	299.53	300.15	300.8	300.94	304.07	303.25	297.9	300.13	297.76	302.15	300.87	302.39	297.77	305.25	302.93	301.76	299.72	298.05	296.24	295.09	301.43	305.53	303.97	296.35	306.2	305.27	301.81	301.17	301.12	299.64	299.01	301.61	297.05	301.63	297.71	298.07	302.33	301.86	298.87	299.77	293.24	296.84	303.53	296.05	297.63
306.01	306.92	305.1	304.2	307.87	308.61	307.43	306.38	304.01	311.23	306.48	309.59	306.96	304.1	309.94	305.48	310.07	307.13	305.55	302.77	301.86	306.87	307.6	304.89	309.01	308.72	309.78	307.16	306.57	308.07	307.07	306.54	311.85	305.34	307.46	309.6	307.26	309.18	304.18	309.14	301.16	304.69	302.83	308.98	311.69	307.35	305.09	304.95	308.06	310.16
292.26	290.32	295.64	296.49	293.46	292.68	294.92	290.57	296.4	293.22	290.35	293.64	298.66	293.97	292.14	297.7	297.11	292.49	295.78	297.6	300.5	291.15	298.83	293.94	296.46	298.36	291.78	297.22	293.16	294.72	293.86	297.26	294.9	295.87	302.43	291.98	290.58	299.55	287.82	295.81	296.31	295.18	295.07	298	293.48	291.08	291.89	293.87	293.25	293.14
306.58	304.61	302.95	302.24	301.78	300.98	308.32	305.18	303.76	303.36	303.95	304.24	306.22	306.92	308.32	307.2	308.29	304.99	301.95	299.53	304.57	302.38	302.95	304.64	296.35	303.02	298.29	305.36	301.77	302.28	303.68	304.17	301.78	296.89	303.36	304.29	300.41	304.89	305.95	300.2	304.12	302.76	300.43	308.24	300.2	305.4	298.13	308.27	305.54	302.05
303.11	303.69	304.45	304.7	302.97	304.16	307.5	305.63	304.35	308.42	307.19	309.27	299.45	304.03	305.81	303.48	303.71	304.16	302.71	308.99	300.94	308.82	304.52	303.5	304.29	300.38	300.55	302.27	303.51	301.22	306.92	305.55	299.08	304.99	306.97	301.29	308.32	306.83	299.91	308.57	297.03	307.02	303.49	303.84	302.73	304.25	303.22	301.41	308.43	304.59
307.04	307.17	313.41	312.15	314.51	310.64	310.83	310.08	309.75	314.61	315.08	308.19	307.56	311.96	310.35	308.3	313.72	310.35	308.37	308.58	314.8	311.18	313.83	307.9	311.78	310.34	312.87	310.54	310.25	317.63	306.83	306.59	313.55	313.87	309.09	315.3	305.81	317.06	312.3	313.51	305.16	311.57	313.53	313.86	312.98	311.61	309.49	308.37	309.48	316.99
316.14	310.67	308.64	314.66	307.08	315.71	310.2	320.83	315.99	317.18	311.53	313.76	313.09	319.8	310.21	315.48	309.21	310.09	310.11	313.78	307.75	311.66	316.61	310.15	313.81	313.22	313.09	312.27	320.15	315.22	314.34	310.92	311.99	313.93	317.79	314.83	317.36	310.11	312.78	316.28	315.44	315.37	308.27	306.95	312.53	309.17	307.19	318.74	315.28	316.15
308.36	303.61	307.58	309.19	307.4	305.35	304.75	305.42	302.22	302.25	306.33	306.49	307.71	308.5	308.79	302.97	304.47	303.58	305.76	303.49	301.82	302.66	308.22	304.3	306.55	303.96	304.97	304.07	301.29	310.23	305.17	308.77	303.09	308.49	305.09	309.15	306.1	306.07	304.64	306.87	301.24	303.43	304.57	304.25	306.52	306.38	308.98	307.34	305.71	309.04
302.68	310.18	303.83	305.73	304.48	301.49	307.22	305.57	306.37	304.41	310.48	310.31	307.55	306.23	305.83	304.04	300.22	308.77	302.83	303.14	307.11	308	306.24	304.61	308.9	303.27	311.05	302.97	307.25	309.51	307.76	302.94	304.03	304.43	308.2	306.71	308.23	309.75	300.29	307.53	308.11	305.87	312.24	305.95	306.02	307.88	307.7	307.43	311.38	314.34
316.18	320.89	316.79	316.85	319.61	317.05	314.36	315.92	312.62	316.79	311.33	311.24	320.11	318.7	319.5	317.36	320.24	310.35	313.64	317.85	316.21	316.9	315.99	315.08	313.49	314.94	319.29	316.42	319.71	316.2	318.23	317.98	315.82	315.28	316.64	317.31	313.46	316.78	315.21	316.3	311.13	319.77	318.11	318.66	318.66	311	319.62	312.19	321.78	317.49
317	316.35	316.56	316.55	317.77	315.78	316.52	318.49	313.83	317.43	317.55	314.43	319.86	317.35	318.88	313.43	321.38	315.64	315.53	321.45	313.61	317.11	315.23	317.61	317.15	319.32	317.19	322.97	323.29	310.23	317.31	316.41	314.75	318.77	312.92	310.06	319.24	315.11	311.39	321.94	320.21	314.35	321.43	319.5	316.36	320.7	318.14	319.79	314.58	319.67
315.18	314.47	315.57	315.18	317.23	311.21	310.3	316.89	311.68	318.41	314.39	317.24	312.54	314.15	321.44	311.88	315.76	314.45	314	312.12	315.39	311.42	314	314.95	315.16	316.64	319.43	311.98	316.47	313.09	319.34	310.89	310.19	312.45	316.22	318.47	316.32	320.07	316.94	314.87	315.06	316.32	315.22	314.64	317.9	316.45	318.24	313.06	313.17	314.72
326.36	330.76	329.44	335.75	327.36	320.08	325.59	323.85	330.62	327.98	328.25	335.22	327.75	324.02	326.16	331.29	327.81	330.04	330.6	328.82	328.77	323.92	325.91	330.33	327.72	330.92	322.28	327.5	328.01	327.78	328.11	326.26	329.94	328.84	324.49	325	326.25	333.69	325.01	326.27	328.95	328.09	325.57	328.78	331.16	330.65	327.84	324.37	323.34	325.55
326.22	327.03	328.51	323.73	325.02	326.75	322.82	325.58	331.25	321.73	324.86	322.63	328.32	325.77	319.51	324.31	326.98	323.15	323.64	329.54	322.95	323.26	322.59	327.09	324.67	326.09	326.52	322.23	322.75	329.07	329.63	322.11	323.98	325.17	325.62	328.61	321.16	326.76	324.61	329.83	326.88	327.17	326.55	328.63	323.86	326.87	324.95	322.45	330.66	321.66
307.31	306.47	310.22	309.08	305.13	307.03	305.49	310.07	306.07	310.41	304.51	308.09	309.78	310.37	306.33	307.22	308.41	310.53	302.37	307.56	311.29	308.06	306.96	307.94	309.17	309.6	307.46	306.24	305.95	303.02	307.9	305.86	308.38	308.64	303.97	305.57	306.59	311.11	301.55	303.01	308.23	303.77	309.9	307.56	311.07	306.07	309.77	302.6	312.34	310.03
311.42	312.72	311.11	308.26	312.98	306.23	311.05	311.1	309.62	307.88	309.52	313.01	311.66	310.99	308.19	310.43	308.07	312.1	312.52	308.38	311.69	305.56	311.28	310.78	312.12	304.95	307.35	312.1	310.76	309.36	314.05	308.06	312.3	309.56	309.06	308.55	308.3	314.47	308.03	312.39	312.23	311.96	312.25	310.97	307.99	310.19	309.57	309.53	315.66	303.81
310.99	308.36	304.13	307.32	304.02	305.7	307.59	309.18	303.93	307.29	310.75	309.83	304.92	304.74	304.56	304.62	302.96	308.23	310.67	308.39	308.43	302.4	307.31	302.59	303.33	307.45	305.81	306.95	308.28	306.05	307	309.18	310	304.49	303.89	307.54	306.59	309.09	310.26	309.33	304.96	302.58	307.09	307.1	308.77	311.23	307.81	307.13	311.4	302.74
298.21	305	301.2	306.06	300.47	300.55	298.71	305.38	304.21	303.41	302.76	307.08	307.8	305.92	301.81	301.72	299.46	304.87	304.35	304.96	304.11	304.93	304.4	301.42	302.69	299.09	301.81	303.2	305.67	306.46	301.67	309.84	304.87	303.09	301.89	310.45	302.87	304.76	305.66	305.42	310.74	303.89	304.56	304.35	300.66	304.62	305.98	306.72	301.11	302.59
315.65	312.19	314.92	313.12	312.9	311.48	317.29	313.95	308.22	311.94	315.43	316.48	311.44	312.44	316.25	313.31	313.58	313.24	317.46	315.25	311.74	319.2	312.08	312.72	315.41	314.41	313.57	309.09	311.94	313.65	307.75	311.99	311.79	317.28	309.66	317.06	315.39	312	308.42	311.16	315.28	314.3	309.06	314.24	315.75	310.23	315.21	315.65	315.47	311.93
318.71	316.79	311.68	314.05	315.52	321.89	317.49	319.76	322.23	320.12	316.26	319.76	314.71	316.23	319.23	316.21	322.6	314.52	321.01	319.64	318.57	320.44	316.26	322.04	317.84	321.43	317.26	320.57	321.49	320.75	315.75	315.03	318.24	322.87	316.3	324.34	316.31	313.87	323.3	319.23	321.92	316.93	318.07	318.95	320.61	319.57	317.44	318.35	317.69	316.56
316.06	311.11	314.31	313.03	311.31	324.12	312.58	313.66	313.62	318.1	307.76	316.75	315.03	317.51	311.85	307.03	307.27	310.51	311.9	307.86	312.7	306.51	314.94	312.48	310.25	309.98	317.42	311.92	315.36	311.95	309.15	310.53	308.54	313.06	314.51	309.74	314.13	311.2	311.43	312.4	312.38	313.69	316.93	312.89	314.52	312.03	313.43	314.85	313.54	315.25
314.5	315.6	310.56	311.62	313.44	316.05	309.99	311.27	315.01	312.27	314.83	314.04	312.52	309.61	310.52	304.25	311.08	316.72	313.66	308.66	313.01	313.63	313.13	312.66	307	309.34	312.37	311.96	313.84	312.34	310.89	314.22	310.76	312.3	313.9	310.33	315.26	313.74	315.98	315.75	311.3	313.83	311.04	316.16	308.5	311.05	316.92	313.02	310.91	310.73
297.54	304.28	302.61	299.98	306.7	304.5	297.69	303.62	300.32	308.76	295.34	304.14	307.28	306.33	302.66	304.11	305.56	309.2	306.8	304.01	303.95	303.91	307.45	302.27	308.41	302.09	304.61	301.15	305.6	298.29	301.7	300.52	305.98	301.26	303.52	311.4	300.68	302.25	302.78	308.95	306.6	302.62	306.59	301.94	304.12	303.76	304.08	304.1	302.16	302.05
314.56	317.34	318.6	315.3	307.56	308.44	316.02	316.09	321.12	313.58	314.18	316.6	310.99	316.97	315.74	315.99	318.06	316.25	320.14	314.13	313.94	312.74	314.8	319.43	314.35	316.98	318.18	316.93	308.09	313.85	313.24	315.98	314.64	312.29	315	309.1	316.52	312.95	312.73	313.65	310.79	316.21	314.97	312.49	312.5	312.03	316.69	315.72	315.32	315.52
319.11	318.95	316.66	317.65	315.22	310.11	315.65	314.54	316.26	314.75	316.38	313.13	318.26	316.36	319.44	317.72	315.87	316	312.49	315.24	310.92	321.01	316.34	310.24	309.39	314.04	317.09	319.29	316.95	312.99	312.91	314.96	311.95	313.47	319.25	311.9	313.23	313.52	318.31	309.79	316.35	310.38	313.5	313.21	314.52	311.61	316.81	317.43	318.14	315.55
300.14	304.63	305.96	305.43	304.22	304.37	307.73	312.97	303.55	309.67	306.19	304.16	298.23	304.46	304.27	306.8	306.95	298.35	307.87	307.45	304.88	305.79	306.58	304	305.7	302	303.34	301.01	306.74	302.87	301.48	305.79	308.1	303.43	306.95	306.55	307.29	305.64	298.92	300.97	304.11	305.6	303.55	303.31	311.27	302.94	305.4	304.19	306.03	306.52
295.5	298.04	295.17	296.98	297.99	293.89	295.75	297.72	298.25	297.77	297.52	296.08	298.56	298.56	296.37	294.84	292.22	293.02	300.29	297.4	295.65	292.56	299.4	300.15	298.19	294.67	301.04	299.42	295.09	296.76	299.26	297.29	293.15	293.92	295.68	294.93	296.06	297.37	297.26	291.93	296.17	298.67	294.36	294.27	300.75	294.4	290.46	297.75	297.14	295.49
308.73	313	307.85	304.6	312.41	307.36	306.81	305.55	310.13	313.27	311.98	306.4	305.4	304.8	308.18	310.46	314.87	307.23	308.55	306.88	306.14	309.99	308.96	308.02	311.19	310.02	309.14	308.58	312.07	310.98	306.44	306.54	314.61	315.84	306.98	305.16	309.74	311.14	305.76	306.21	307.6	314.17	308.29	310.09	310.17	306.47	308.79	309.63	308.83	309.85
312.41	310.99	311.57	311.45	312.39	313.35	317.41	314.16	312.49	311.32	314.54	314.6	315.33	312.86	313.33	315.11	314.02	312.58	311.74	317.12	313.51	315.58	314.45	306.02	316.65	311.21	313.84	316.5	312.23	311.35	314.58	314.29	313.38	314.73	308.11	311.11	315.12	311.79	314.76	316.23	310.09	313.21	308.98	311.58	309.82	315.16	315.69	313.65	319.11	310.14
303.17	304.22	307.97	305.71	303.96	308.58	308.4	309.14	305.07	305.39	309.8	307.6	302.91	302.87	308.8	306.51	311.33	305.75	311.57	306.17	305.99	307.03	303.95	305.94	305.26	303.6	310	309.37	305.65	306.69	306.66	303.43	310.89	304.31	305.52	308	306.44	307.45	302.44	310.78	307.25	308.03	304.4	305.89	304.7	304.45	303.98	305.44	306.4	305.69
306.21	303.46	303.43	303.56	300.1	299.94	296.89	305.78	308.03	307.5	299.66	304.34	306.19	309.64	302.9	307.98	301.73	305.13	304.44	304.54	303.11	303.27	306.38	303.78	306.11	305.79	303.09	307.02	300.79	303.11	304.37	302.4	309.45	305.47	301.85	307.64	303.89	301.82	301.34	300.53	306.69	302.67	302.11	305.08	300.19	307.75	300.88	303.88	301.69	303.91
291.97	292.65	299.66	292.71	296.66	299.47	299.37	296.47	296.43	291.44	293.15	295.01	294.55	297.76	300.35	295.81	296.95	298.52	296.07	294.59	294.06	294.93	295.31	296.6	295.59	295.05	295.78	294.35	297.92	295.56	290.11	292.17	297.15	295.42	296.09	291.57	293.05	292.64	296.86	290.91	290.15	301.39	296.36	294.14	298.11	296.53	296.44	293.4	294.2	288.86
316.26	314.62	315.28	313.05	314.34	314.41	310.95	317.38	311.84	310.26	317.18	317.05	310.38	318.67	316.37	316.88	314.46	314.06	311.75	311.56	311.72	318.4	311.69	313.11	311.55	317.83	312.18	314.45	317.01	311.47	317.67	319.76	316.56	312.53	314.06	310.69	317.67	310.55	314.33	312.75	315.42	313.85	314.28	314.85	311.5	314.34	316.5	313.91	314.19	308.88
304.84	297.62	301.57	302.04	304.72	304.67	305.85	306.1	303.41	302.34	302.72	310.45	304.31	304.17	305.47	307.06	308.89	308.72	300.86	306.22	303.93	302.69	307.27	301.54	305.74	300.74	305.3	306.52	304.12	309.44	308.03	301.33	304.94	303.62	308.51	307.4	308.24	303.25	300.37	301.44	304.02	306.52	306.67	302.47	302.57	300.22	298.29	303.65	303.56	303.57
301.21	302.33	299.11	301.36	300.15	300.74	301.75	298.96	295.37	301.12	301.02	307.55	303.06	303.54	301.95	305.27	302.85	301.95	303.6	304.98	303.32	302.78	301.18	303.28	302.89	301.42	307.91	303.4	302.89	304.03	301.94	305.19	307.61	305.05	303.47	303.42	308.52	306.02	298.05	301.84	302.81	303.37	306.42	305.61	305.7	304.5	301.33	299.48	299.69	301.55
315.09	313.07	304.73	308.79	306.86	310.75	310.9	312.41	310.99	310.29	312.98	309.08	310.32	313.33	308.44	308.38	306.99	304.9	314.88	310.82	309.26	312.25	311.86	306.66	309.19	312.43	310.11	309.42	311.33	308.62	307.77	307.57	306.71	313.96	315.65	312.06	311.04	310.92	309.12	310.93	315.43	312.64	311.92	308.58	313	314.76	315.41	312.37	304.49	308.57
321.68	325.01	323.85	331	325.91	321.19	325.53	322.77	321.84	324.35	321.87	324.86	322.82	324.33	331.18	326.03	329.33	326.11	328.1	325.34	322.69	320.09	320.71	318.3	324.64	323.69	319.8	323.38	327.73	321.01	321.42	323.28	324.95	325.69	325.26	324.22	324.57	321.23	325.22	320.98	328.59	322.11	318.88	323.04	322.83	329.72	323.23	327.11	323.89	324.69
300.8	302.55	301.81	303.82	300.02	303.35	302.93	300.31	307.18	304.89	291.79	300.41	300.66	307.75	304.62	303.49	302.19	305.25	302.81	302.1	303.99	300.66	304.34	303.94	304.92	301.65	302.83	301.55	300.32	298.38	307.56	302.98	305.27	303.49	304.38	300.26	303.75	302.45	303.47	301.95	306.47	300.88	305.35	306.46	302.71	302.38	300.54	302.45	305.38	307.1
295.05	288.26	298.57	295.25	291.87	293.28	292.46	293.76	299.02	296.73	288.73	292.36	296.6	290.87	296.66	298.18	290.1	296.01	288.9	290.77	293.54	295.68	292.68	299.23	290.96	295.52	290.56	299.06	292.85	294.02	295.86	293.49	293.12	295.15	292.06	289.06	292.06	292.63	293.47	295.11	290.47	296.07	294.35	293.87	289.05	292.18	295.5	292.36	293.77	293.91
318.67	318.02	320.6	317.21	317.56	317.41	316.65	325.1	315.6	319.38	315.79	318.61	319.16	318.01	312.26	318.79	319.93	310.18	323.3	318.91	316.11	320.19	320.44	317.57	319.81	321.66	315.83	318.81	319.75	322.19	317.66	319.8	320.46	319.55	324.6	315.93	317.94	322.18	325.07	320.51	319.69	313.91	315.28	317.11	319.01	319.4	319.8	319.91	317.25	317.52
303.64	302.41	305.3	304	303.35	299.72	306.49	305.7	299.57	303.73	309.49	301.36	304.43	305.48	302.12	304.66	300.37	301.24	302.95	302.03	303.64	297.62	303.08	299.99	301.72	304.08	303.59	301.98	307.98	303.33	301.57	303.64	305.15	303.53	303.63	304.33	301.73	304.79	304.85	300.88	305.03	301.68	302.98	295.86	302.05	301.84	304.14	297.39	299.04	300.63
321.15	319.18	323.67	316.8	323.78	313.6	323.6	320.37	319.33	320.39	318.37	322.62	317.87	314.25	315.85	319.39	318.48	324.18	321.8	318.01	316.9	317.19	317.3	318.49	317.25	317.88	320.86	318.43	322.28	317.45	319.85	316.18	318.01	316.02	318.37	318.29	316.71	323.89	318.23	320.32	326.32	322.36	324.82	321.99	316.59	320.44	316.59	318.29	324.73	316.88
308.03	303.36	308.01	303.29	300.93	308.92	308.45	297.14	306.3	301.17	307.22	303.29	308.37	300.99	303.01	300.57	305.7	303.44	301.64	303.5	302.3	304.15	303.16	298.42	303.55	303.47	307.99	305.11	304.3	305.16	304.89	307.46	297.1	306.19	306.04	302.55	306.39	305.16	307.36	306.09	309.11	306.51	305.24	304.46	303.93	304.7	302.97	301.46	304.81	308.86
309.35	317.43	313.81	314.97	309.29	313.36	312.15	313.07	311.87	312.49	311.89	317.61	314.63	316.25	312.37	316.22	311.11	313.78	316.19	317.12	308.83	306.9	315.16	315.94	311.64	312.86	318.49	308.56	313.09	313.4	309.94	309.51	307.96	315.07	309.75	313.05	313.03	311.77	313.28	313.18	315.99	310.25	309.64	316.22	313.79	313.38	315.54	312.58	314.02	312.73
315.42	311.58	312.62	313.96	313.31	319.6	312.6	312.42	309.31	310.36	309.27	311.62	312.81	312.08	311.96	308.69	316.42	312.6	311.39	313.92	311.73	312.6	308.17	314.67	316.52	311.88	313.65	310.89	313.06	320.15	318.89	308.85	313.69	314.25	314.14	311.57	311.19	314.24	312.28	318.76	317.84	316.98	312.2	312.27	310.82	309.94	309.32	314.56	317.23	312.32
302.71	299.01	302.7	302.05	299.34	303.05	300.09	304.67	303.49	301.95	303.9	301.26	304.34	305.2	299.29	300.05	304.54	299.46	299.24	305.25	299.71	303.99	299.52	300.47	307.89	301.05	300.66	299.46	305.21	301.09	305.13	299.22	306.13	299.21	299.13	303.28	303.15	305.54	303.7	300.29	297.31	304.08	305.4	301.87	302.71	303.58	298.13	301.02	308.51	303.87
305.63	308.84	311.71	306.83	310.07	308.49	307.86	306.18	304.87	305.34	304.86	315.34	305.75	304.07	312.09	307.44	308.65	309.23	300.43	308.82	300.75	306.38	307.05	302.88	306.53	305.7	304.82	301.48	307.89	305	309.81	307.52	306.48	303.32	303.45	308.43	306.13	309.09	303.82	307.93	300.56	305.33	302.53	303.96	304.48	305.86	306.11	301.62	304.04	311.34
321.14	311.05	314.22	315.57	316.84	310.34	317.98	316.6	313.36	314.4	318.84	316.76	312.18	319.68	310.94	316.68	313.64	312.23	312.1	318.18	316.62	316.65	315.17	317.28	312.51	318.07	309.25	316.8	315.53	316.92	316.05	313.69	317.47	312.59	312.49	310.05	314.86	311.54	317.74	320	316.36	313.14	317.04	311.25	313.14	313.61	315.84	317.22	315.43	316.5
315.28	316.18	315.58	320.86	316.45	321.72	315.4	312.99	320.5	315.03	320.74	314.6	317.21	318.57	323.66	314.79	317.59	318.98	319.49	320.97	313.35	320.36	311.05	314.17	312.66	320.17	313.2	317.37	321.05	317.41	315.38	314.89	319.15	320.26	316.05	313.88	322.32	318.44	314.72	318.32	318.99	318.9	318.24	316.6	314.36	320.55	321.16	318.39	313.9	317.73
315.76	318.81	315.11	311.31	314.82	316.54	314.73	314.42	313.32	309.77	310.65	316.02	310.76	315.18	312.16	313.22	312.64	312.72	312.03	314.01	317.23	319.61	316.04	317.83	317.19	312.31	317.04	315.94	312.4	310.63	320.81	312.19	320.66	314.55	315.13	316.34	308.2	313.35	313.92	314.43	318.82	312.25	308.55	316.76	317.13	322.24	317.43	317.87	312.48	314.03
312.4	307.7	311.32	315.44	311.11	315.73	313.13	312.79	308.06	310.15	310.63	316.6	312.63	311.21	311.81	313.08	310.56	315.19	315.84	315.13	313.75	313.16	318.14	313.34	313.48	312.55	311	318	313.18	315.3	313.14	311.75	311.86	317.35	313.34	313.49	312.78	309.44	317.85	312.92	315.12	312.52	313.27	310.32	314.6	312.77	313.92	310.82	307.95	314.7
316.37	320.33	316.11	316.06	321.29	317.42	313.93	316.69	316.1	316.14	314.54	321.56	313.18	317.07	316.28	318.64	314.33	323.64	317.85	317.81	320.15	317.78	320.31	316.14	325.1	321.09	316.32	322.42	317.55	316.8	315.61	314.73	317.61	316.75	321.62	315.69	317.14	316.85	317.26	318.27	320.99	314.11	317.9	316.88	312.44	319.26	316.4	313.89	317.69	312.7
313.81	311.3	315.21	318.23	309.8	314.09	313.5	316.71	312.16	315.87	316.05	316.43	316.89	318.61	310.12	313.61	306.85	309.01	312.73	309.52	316.08	315.63	314.58	315.43	315.31	311.75	311.92	316.89	314.64	314.63	307.57	311.44	313.5	310.88	313.43	312.92	307.42	310.74	314.07	313.75	309.91	313.23	312.82	311.31	315.5	317.49	312.07	317.81	317.4	314.08
318.27	316.54	316.45	313.37	309.85	314.09	314.93	311.95	313.39	316.31	315.94	313.89	308.07	311.23	308.44	312.27	316.96	313.63	311.99	316.37	314.05	314.75	310.45	314.04	320.13	314.15	316.62	312.87	314.07	315.14	321.48	310.12	309.49	315.61	312.12	313.21	309.95	315.93	318.41	317.43	322.16	312.54	315.91	310.16	314.47	313.1	313.59	318.46	308.65	313.44
301.86	304.65	303.13	301.77	303.11	303.28	296.83	297.89	298.51	303.07	302.42	300.89	302.21	300.02	297.17	298.97	298.84	299.84	295.7	299.28	300.99	298.79	299.9	301.84	301.58	303.85	298.13	300.39	300.32	301.43	299.94	302.21	298.13	298.6	299.74	298.65	304.45	302.51	297.29	298.21	298.67	301.25	302.23	298.49	302.77	302.03	297.54	304.55	302.93	304.75
313.9	319.43	317.99	317.42	321.47	311.77	319.85	315.05	319.21	319.4	314.84	318.22	322.99	312.83	319	314.13	313.16	315.63	317.4	317.45	314.3	317.73	318.4	313.13	317.43	320.03	313.36	318.53	314.2	317.96	318.49	316.86	313.85	320.49	315.3	320.53	316.01	313.48	317.36	318.82	313.71	319.32	316.85	317.98	318.85	316.96	321.92	322.98	316.21	316.84
306.87	309.1	305.71	308.24	306.31	309.99	304.12	305.76	306.8	303.98	300.13	311.03	307.05	304.92	308.57	310.11	311.29	305.94	307.51	310.6	305.37	308.6	308.38	311.23	313.68	309.42	302.58	309.46	306.75	308.46	307.57	305.89	307.45	308	307.49	307.02	307.61	307.2	309.62	311.23	309.43	302.83	313.59	304.82	308.94	306.3	306.86	312	304.46	310.46
293.15	298.76	294.64	296.03	291.74	297.12	299.39	294.7	297.24	297.54	294.74	294.98	292.99	296.51	293.43	293.35	293.11	290.86	296.33	296.79	295.35	294.74	298.56	291.06	294.96	294.44	297.66	294.97	294.82	291.32	295.24	296.2	300.86	295.45	294.35	296.8	295.53	294.05	295.45	292.54	291.67	292.96	294.69	294.43	295.72	293.49	300.69	297.09	291.2	294.35
316.71	318.77	317.84	315.85	318.81	317.12	317.04	312.41	319.69	318.57	314.32	312.33	317.87	314.87	315.33	322.96	315.79	313.72	313.64	315.42	317.14	320.79	317.7	322.19	317.53	319.78	314.72	320.27	313.95	317.56	312.93	314.63	318.5	323.08	317.81	314.27	318.98	317.97	319.35	318.97	318.1	316.13	318.37	316.7	316.41	323.18	319.38	313.06	316.87	314.35
311.73	311.95	310.11	311.31	315.59	308.68	311.85	312.15	308.98	308.59	312.31	307.9	310.87	311.18	315.22	306.14	309.36	308.83	309.38	310.91	311.71	310.7	318.01	310.22	313.39	310.36	312.27	309.56	313.49	307.21	310.06	311.2	309.66	311.74	308.63	307.37	309.98	307.65	311.64	313.7	312.4	314.07	312.21	313.03	309.04	311.56	311.84	304.59	312.57	310.16
306.37	306.13	309.75	306.88	303.21	307.1	305.87	305.12	304.07	305.33	310.7	308.35	307.78	301.3	306.84	304.05	309.43	307.19	310.54	305.81	308.3	307.09	308.37	307.67	301.25	302.32	305.77	306.55	308.92	302.69	301.71	308.79	309.17	303.1	305.91	307.33	310.69	304.54	312.04	305.13	302.95	306.46	306.32	308.35	303.52	302.83	309.24	300.97	312.08	309.81
302.78	298.5	299.24	300.64	302.12	300.39	291.46	302.41	303.83	296.97	299.22	297.09	300.44	305.38	300.85	298.07	298.99	300.07	302.07	304.83	303.4	299.49	297.78	299.26	302.29	296.83	301.02	301.77	302.51	300	303.42	303.85	301.66	302.03	301.54	305.51	302.93	300.6	303.64	297.82	297.63	303.9	303.1	301.74	302.01	300	304.21	296.65	297.56	296.76
293.96	296.89	296.52	293.41	294.19	294.23	294.35	295.38	294.87	300.75	297.26	291.91	296.28	295.96	292.98	296.78	295.84	294.61	289.37	290.89	297.15	288.43	293.08	287.5	292.65	300.25	296.7	300.1	290.89	296.27	293.4	291.5	298.36	297.87	296.42	294.31	295.02	292.69	295.48	298.99	295.15	295.87	290.04	287.67	296.51	294.98	296.09	295.23	296.35	296.11
313.62	310.93	315.09	315.6	320.91	313.15	316.61	313.09	320.51	316.05	315.04	322.14	319.48	317.09	317.47	316	314.65	316.46	319.05	318.89	324.03	321.06	313.52	316.92	317.31	318.07	322.64	316.82	312.43	313.15	316.54	316.17	316.97	316.45	323.81	319.6	318.06	322.59	319.34	316.65	315.24	314.02	317.23	323.56	317.39	315	317.05	315.27	317.9	317.09
304.36	299.46	302.12	302.2	303.57	298.46	297.83	304.01	301.65	298.85	301.25	301.16	300.86	303.53	301.53	303.68	303.51	305.11	297.21	304.61	295.23	305.49	298.81	299.88	298.21	297.57	305.8	299.99	299.51	299.87	303.69	298.78	299.89	301.94	296.17	301.33	303.94	299.42	302.43	295.9	299.82	303.38	303.68	301.5	304.32	298.73	300.44	304.24	301.11	305.48
299.3	292.45	297.42	295.14	294.41	299.86	295.32	296.91	298.81	294.54	299.18	296.32	293.44	291.61	298.95	293.96	293.85	288.56	293.93	296.09	296.41	293.68	295.95	294.41	290.74	296.38	294.87	291.94	295.27	293.69	295.9	293.99	299.69	298.71	296.22	297.09	293.22	290.01	289.29	296.06	289.12	295.63	297.48	293.33	294.02	297.89	296.25	289.71	296.57	299.06
302.35	299.92	302.39	304.75	305.49	301.05	300.81	306.46	298.27	305.34	300.2	302.16	301.98	298.72	300.36	305.06	302.06	298.89	301.24	301.11	302.71	302.47	300.8	302.22	304.11	303.07	298.95	301.08	301.16	300.23	308.14	299.66	302.72	299.3	308.96	303.6	300.91	305.68	304.28	302.03	295.93	301.96	299.6	301.73	302.55	302.82	302.28	296.86	302.98	300.16
311.58	315.68	314.92	312.28	309.89	312.19	308.21	313.57	312.45	309.95	309.98	310.52	313.67	311	311.71	315.94	313.45	309.08	310.28	305.94	316.11	306.38	308.89	312.99	313.6	308.18	314.45	304.09	311.62	311.58	312.02	315.07	309.27	310.11	310.45	304.8	311.62	312.86	315.26	312.33	312.74	312.17	317.08	304.01	311.71	315.23	314.07	311.68	309.91	318.92
301.5	304.81	305.33	299.71	304.44	301.42	299.54	302.45	303.15	304.14	303.79	304.88	306.5	303.02	302.74	300.24	307.92	300.46	309.45	305.54	300.01	299.51	303.57	302.96	305.1	304.43	305.91	301.05	305.04	305.39	304.3	309.43	304.95	300.87	301.51	301.45	304.85	298.71	301.63	301.91	302.64	304.93	302.75	301.06	308.18	305.43	305.03	299.25	302.67	304.81
304.19	302.24	302.14	303.68	309.11	297.36	304.85	304.86	305.66	300.77	300.2	300.74	301.85	302.91	302.85	304.55	300.78	304.76	307.45	302.47	302.01	305.03	304.03	307.11	303.01	297.02	302.27	307.79	302.92	305.09	302.4	303.08	303.28	302.41	296.68	296.72	303.75	302.35	304.6	306.12	304.84	306.81	301.77	307.65	306.91	307.59	303.42	301.05	305.06	306.96
295.77	304.61	303.97	302.32	304.48	296.03	304.25	302.56	303.12	304.58	305.61	304.04	301.55	302.02	302.8	306.36	304	303.15	305.2	300.18	300.94	305.57	300.29	302.48	305.66	301.52	299.4	299.95	301.12	304.79	300.45	306.22	299.95	303.86	302.39	302.54	303.86	302.22	299.77	302.04	300.21	305.3	299.14	306.81	306.28	300.42	300.29	303.1	302.31	303.18
312.82	313.16	307.22	312.78	314.47	307.55	312.72	312.48	310.1	316.97	315.64	316.73	311.57	314.12	314.72	310.93	315.34	315.3	313.3	309.11	311.51	313.27	306.85	310.69	313.46	311.09	311.76	317.6	311.8	311.25	315.02	315.13	316.08	317.22	311.8	308.89	312.78	315.64	308.72	307.36	312.68	311.86	310.3	308.71	313.17	309.73	313.29	309.05	312.04	317.24
327.46	329.81	332.66	331.95	324.19	326.73	327.14	329.86	321.45	331.45	330.48	332.84	333.38	325.95	330.24	336.23	328.85	326.94	328.06	328.07	330.05	331.13	329.03	323.29	327.45	330.49	324.81	321.79	325.23	326.39	331.56	327.86	327.82	324.72	325.39	326.41	329.34	321.99	326.7	327.23	328.83	332.67	322.87	321.27	329.73	326.64	324.38	328.21	329.17	328.42
316.37	316.1	316.64	315.94	315.76	318.56	315.96	316.75	322.43	318.4	313.05	319.96	317.16	321.82	321.94	316.9	319.72	324.28	321.12	320.68	318.02	318.5	315.64	315.59	322.19	316.61	317.99	317.77	318.04	316.16	322.05	317.02	322.03	321.48	322.09	315.75	319.88	319.06	318.65	318.24	318.82	315.83	321.52	321.54	320.74	317.92	320.07	321.22	312.53	317.21
308.32	305.31	307.37	307.35	305.59	302.94	305.42	299.73	301.96	302.79	302.74	302.58	299.34	302.23	302.08	304.61	298.89	301.85	300.51	305.18	301.1	305.86	300.51	303.89	302	304.53	305.8	305.96	301.37	300.2	304.88	306.23	304.81	303.82	302.61	311.28	306.55	303.5	308.28	302.51	304.95	307.82	303.91	301.65	305.01	308.31	298.92	303.48	302.86	303.31
320.06	315.53	317.43	317.71	319.22	316.62	316.15	317.43	316.45	320.85	319.72	322.51	317.82	314.48	312.53	318.31	314.43	314.02	317.57	318.19	317.7	310.58	314.9	318.86	315.51	315.82	313.87	310.79	321.79	315.92	312.88	315.81	317.42	314.73	321.74	311.97	313.93	310.59	314.43	315.44	315.12	318.49	317.52	316.71	320.33	315.99	318.72	315.03	318.94	314.43
300.64	304.71	300.05	305.09	305.13	303.02	306.15	303.35	298.45	296.12	302.71	308.14	304.88	302.07	299.59	308.67	304.58	301.82	306.72	302.44	303.21	303.22	304.1	298.64	298.65	297.96	306.37	298.51	305.89	302.82	302.03	301.13	304.83	299.62	305.39	299.96	300.37	305.89	307.1	302.48	301.44	301.91	296.96	303.23	303.73	305.45	305.86	306.22	306.59	299.15
323.77	326.98	323.89	321.92	331.52	328.18	325.48	319.44	318.57	322.18	323.07	322.66	328.78	329.13	328.72	326.56	326.2	326.98	323.13	328.81	322.33	319.11	327.62	331.37	323.43	327.16	322.29	330.05	326.53	323.47	320.12	326.19	329.51	324.88	331.59	318.74	328.58	322.04	327.68	329.94	323.95	327.12	328.73	323.91	328.14	324.77	328.58	323.21	326.84	326.78
295.1	293.22	299.02	302.26	300.84	297.83	293.27	299.09	299.25	292.2	297.62	297.71	298.94	297.35	299.22	296.31	295.27	301.83	295.83	299.48	295.68	296.73	290.41	294.89	297.8	295.48	292.96	296.35	294.61	297.72	298.07	294.27	294.67	295.13	293.74	294.11	296.27	300.71	294.48	295.14	297.38	299.08	299.85	296.36	299.78	298.21	293.56	295.32	299.87	301.61
297.95	294.59	293.83	295.51	291.82	290.63	293.94	296.93	292.36	293.6	296.13	295.59	292.36	294.05	295.24	294.44	295.09	296.33	296.51	297.34	293.34	295.5	293.32	292.45	296.82	293.11	298.01	293.89	295	290.9	295.24	298.53	294.87	299.93	297.82	291.96	292.82	297.12	291.45	296.13	297.23	297.04	294.3	289.87	291.62	298.68	293.51	293.45	300.88	298.46
320.09	318.33	314.79	318.86	322.88	316.14	317.94	316.46	319.83	318.72	318.28	316.93	318.8	327.09	318.5	317.44	324.09	319.27	321.6	318.82	321.37	320.95	317.52	317.88	323.09	312.27	318.11	320.7	321.66	318.22	315.91	317.63	315.37	319.28	320.98	318.82	318.3	318.04	316.13	320.11	317.53	321.53	322.57	318.52	318.52	318.19	318.47	316.51	319.53	318.66
305.49	301.3	307.01	304.15	305.44	305.7	306.62	307.35	309.05	304.74	302.11	307.07	304.51	306.59	308.68	306.22	306.45	309.59	308.64	307	309.82	302.8	301.53	302.2	306.43	306.1	307.98	302.99	302.27	304.54	304.59	304.79	304.41	304.2	301.41	309.2	303.83	302.14	306.47	307.13	306.19	305.17	303.59	312.24	308.76	303.04	298.73	303.25	304.77	304.45
315.44	318.99	321.19	316.74	318.06	323.49	322.65	322.11	320.3	317.96	322.28	318.59	319.03	317.75	322.12	316.09	315.53	320.71	324.97	318.56	317.21	318.87	318.67	316.6	322.86	319.22	325.93	315.39	318.2	323.93	316.83	321.48	317.29	315.47	316.66	316.38	316.71	322.91	317.91	317.19	322.78	321.52	318.02	319.02	322.43	315.39	320.34	320.83	322.3	319.97
301.06	308.41	306.66	307.17	306.44	302.12	300.45	302.62	306.29	302.62	305.13	302.74	300.11	308.13	306.62	306.75	304.06	309.77	302.38	306.21	308.65	303.66	302.91	311.16	303.99	311.88	308.95	309.45	310.58	304.95	305.19	308.45	311.16	305.87	305.77	305.02	307.51	306.41	300.18	307.81	300.77	304.47	307.16	306.38	306.94	301.43	304.54	308.56	305.49	303.32
298.23	296.74	289.73	292.03	293.37	296.39	290.76	289.95	290.08	290.93	292.57	294.05	294.39	296.87	300.04	295.2	294.64	288.52	293.78	294.16	292.67	296.07	296.19	292.25	293.98	293.71	289.98	296.91	295.36	293.2	296.87	294.66	287.78	295.25	292.48	293.62	293.43	289.54	291	296.96	288.3	295.75	296.45	296.38	296.67	295.31	298.4	296.14	294.27	295.49
327.69	326.38	331.79	324.94	326.87	331.83	331.95	322.88	327.72	321.32	331.78	327.46	327.31	322.11	330.4	326.22	327.76	325.3	327.38	332.66	327.9	324.9	328.9	323.42	326.61	330.08	327.12	324.37	329.6	333.31	329.6	327.4	328.63	324.39	328.29	325.33	328.08	333.63	326.02	324.02	326.55	323.53	325.43	330.61	328.51	324.65	325.37	327.38	325.38	327.65
296.92	301.75	302.95	303.9	303.33	295.06	302.52	299.7	301.31	300.09	300.73	300	303.82	300.1	298.36	300.26	297.38	303.74	302.01	303.31	304.02	308.8	298.9	300.04	299.64	296.52	305.71	300.4	298.02	300.82	299.25	301.12	299.34	298.25	300.91	301.68	303.3	305.09	305.48	299.46	299.08	301.51	306.12	303.79	300.01	303.11	297.95	295.78	296.58	301.93
315.05	309.65	314.66	313.98	317.35	314	310.29	316.43	316.28	317.01	315.31	313.16	317.87	317.5	315.39	321	317.9	312.1	315.11	317.93	313.22	319.06	314.33	314.09	319.79	319.77	315.96	313.27	317.1	312.79	311.56	316.2	318.56	313.85	314.14	312.18	314.15	310.04	320.88	311.22	313.4	318.62	314.8	313.59	320.09	316.05	317.22	315.06	317.62	318.56
310.02	302.19	306.96	306.66	304.45	305.19	312.01	308.24	307.62	301.49	302.69	304.04	305.35	305.82	304.48	305.24	312.89	307.02	302.81	307.46	310.48	301.3	307.96	309.13	308.53	309.56	307.97	308.8	305.29	310.1	300.5	305.77	303.82	306.3	302.71	304.04	308.4	303.79	307.75	306.18	311.97	308.35	310.47	310.96	306.41	306.44	306.97	305.66	310.97	307.38
318.35	315.6	316.47	310.97	316.12	314.01	308.83	312.36	310.74	316.95	315.42	316.1	314.01	313.92	312.71	310.93	315.44	312.47	306.67	317.65	308.68	316.47	311.21	315.1	313.6	315.2	312.13	313.33	312.79	312.72	312.39	312.62	317.58	312.04	312.72	309.19	312	310.73	310.3	313.72	314.52	317.89	317.65	314.61	316.21	317.65	318.53	310.95	312.47	316.06
294.99	291.57	299.7	290.87	294.09	295.3	297.55	296.28	294.2	298.28	295.52	296.2	297.94	299.8	290.99	289.66	298.03	292.03	294.78	298.06	294.56	295.64	292.44	291.27	296.2	293	295.28	290.05	299.14	295.96	295.22	294.92	295.94	294.76	295.29	293.47	293.91	295.72	289.45	299.16	294.75	293.98	292.04	291.92	299.13	293.53	297.89	293.25	291.2	293.83
302.9	306.82	301.93	305.9	306.49	305.44	300.19	307.2	304.53	305.36	302.91	309.03	307.12	300.08	303.44	308.99	308.85	304.94	303.34	303.28	304.19	307.26	304.4	302.96	304.23	302.71	303.35	305.59	301.98	307.61	309.21	308.6	309.01	303.27	306.31	304.86	304.05	306.76	307.06	308.19	305.4	307.78	305.8	307.13	303.49	311.26	307.64	304.85	305.88	303.57
300.18	303.98	297.37	303.63	302.02	296.29	302.1	303.06	304.98	301.08	305.61	302.56	301.48	300.37	301.67	297.58	301.96	300.28	297.11	299.43	302.33	303.46	301.1	301.38	297.59	302.64	300.21	297.6	299.54	296.03	303.6	302.34	304.01	306	303.08	305.62	300.39	300.62	305.68	294.93	300.7	297.61	302.66	306.02	300.97	300.56	301.39	304.31	302.78	305.18
310.74	308.09	312.54	308.78	313.33	311.61	311.19	313.75	307.36	315.14	313.77	310.73	307.99	313.54	309.65	310.24	305.56	310.72	310.55	311.28	308.65	306.62	308.16	314.59	312.27	311.56	306.65	308.23	309.92	314.14	307.83	311.46	314.16	313.86	315.49	306.97	310.94	312.51	311.61	309.53	311.81	312.96	309.64	307.32	308.84	306.96	312.78	313.23	311.51	312.31
297.62	304.08	308.61	305.23	309.78	304.61	304.32	305.96	306.47	307.93	305.15	307.19	310.7	306.09	303.86	304.13	306.41	306.1	303.03	302.7	311.05	307.39	302.61	305.72	302.68	298.1	307.67	306.45	303.17	307.39	307.64	306.49	302.28	307.94	301.33	300.9	309.47	297.47	305.48	302.89	307.47	306.95	302.62	299.51	304.68	308.42	306.28	306.16	305.83	303.77
316.2	312.97	313.46	311.25	316.66	316.9	314.55	314.81	315.6	314.17	312.91	317.12	316	318.78	320.32	312.12	316.71	313.43	315.06	310.11	313.87	314.09	316.02	312.96	317.32	315.07	309.43	316.9	317.83	314.43	314.77	313.54	321.68	308.47	315.1	314.56	321.08	315.04	317.17	312.69	313.17	314.92	308.11	314.91	315.09	312.01	313.39	322.19	312.64	314.36
297.77	303.09	303.13	300.91	308.36	304.26	303.87	303.43	300.09	302.96	300.56	307.24	303.86	303.95	302.14	306.95	300.7	302.72	301.71	306.21	301.41	304.27	300.18	304.61	303.95	305.86	304.06	310.09	302.89	308.55	303.2	306.46	306.98	301.29	297.18	302.5	307.46	306.46	300.45	306.71	302.37	304.27	300.64	299.4	303.37	304.12	302.33	306.72	305.51	305.45
319.46	318.97	321.16	322.37	320.67	318.39	315.94	316.88	321.46	320.03	324.18	318.66	323.35	315.82	320	322.03	318.03	322.83	320.66	318.55	316.42	326.35	320.89	323.33	322.16	321.03	319.14	318.31	326.93	324.6	317.94	319.92	319.32	319.26	318.12	320.57	317.15	321.46	316.58	314.9	324.41	318.34	321.16	319.28	318.74	320.49	320.59	317.27	323.95	321.53
317.91	317.78	318.54	319.62	313.85	317.57	319.11	320.07	317.35	317.32	319.4	319.39	314.24	314.52	317.72	320.45	319.18	314.57	320.07	317.55	318.16	317.74	318.72	319.37	319.77	314.53	320.21	321.5	316.13	319.08	310.66	320.39	319.54	318.64	310.77	319.53	324.29	324.28	320.27	317.9	314.33	320.61	319.5	320.41	319.61	317.11	316.87	319.94	320.74	321.43
325.2	321.63	325.38	325.8	327.55	326.53	327	322.82	329.97	326.83	326.91	324.96	325.19	327.4	324.86	325.35	326.15	322.67	325.57	323.36	325.44	330.65	325.68	327.39	319.32	323.04	323.71	325.35	326.12	322.49	322.35	325.7	326.24	322.68	324.21	325.29	323.29	324.83	322.93	319.94	322.43	323.43	327.28	321.66	323.83	327.45	323.77	322.12	327.92	322.12
308.21	308.52	307.67	306.67	315.67	305.49	305.3	309.15	311.29	307.46	304.56	309.84	310.2	307.94	310.3	305.68	312.01	304.72	308.59	310.22	307.53	307.12	309.14	312.46	305.76	307.49	308.18	309.96	307.18	304.97	309.71	309.46	310.91	312.92	308.72	312.17	309.39	306.78	305.84	309.45	309.54	310.58	308.95	306.92	307.69	309.35	310.91	308.53	306.25	310.94
298.56	300.82	306.81	304.81	302.57	302.29	300.81	304.68	303	304.3	301.73	302.85	308.86	306.59	296	304.85	302.17	301.8	305.83	302.56	303.03	304.9	304.06	306.72	307.8	302.71	303.51	300.97	300.74	306.19	302.07	299.78	304.25	302.58	299.06	301.76	302.53	303.04	305.72	306.99	301.44	304.76	301.63	302.76	302.77	307.81	300.21	302.24	304.55	299.84
306.82	305.1	304.12	309.83	309.26	304.98	306.2	309.03	305.74	306.1	309.36	304.24	305.41	308.58	304.79	307.09	306.8	307.47	302.27	309.15	307.46	308.06	307.26	305.64	305.8	310.35	304.7	308.84	304.7	304.46	299.48	308.13	307.32	313.8	310.01	306.4	303.56	302.44	306.48	303.86	310.69	301.69	303.33	304.01	306.91	304.24	306.58	307.35	307.29	305.11
316.02	312.93	310.21	315.43	310.99	307.08	313.3	312.8	314.7	314.31	315.36	311.14	319.45	317.16	313.98	311.78	316.05	319.15	315.58	314.14	317.07	312.92	317.41	315.88	316.04	316.35	317.12	318.47	317.65	317.1	317.85	320.34	311.19	317.01	313.52	314.32	316.71	314.88	313.15	315.58	311.61	319.62	313.89	314	318.02	319.25	316.27	318.4	315.55	316.14
316.13	312.31	314.3	312.88	313.01	306.92	309.44	313.01	313.43	311.71	312.85	310.92	308.86	314.91	312.8	312.41	314.26	311.69	315.46	311.86	314.7	312.59	310.98	312.17	311.11	311.84	316.4	309.17	314.43	313.07	311.63	311.26	309.15	316.18	313.49	310.29	312.68	309.72	312.5	310.45	310.65	315.95	308.51	309.75	315.21	310.63	315.56	315.12	314.11	317.32
315.54	318.66	322.95	315.42	319.24	314.64	314.74	317.33	313.66	311.65	314.14	312.22	319.83	322.87	316.38	314.95	311.39	309.32	320.34	318.28	317.81	314.04	316.51	312.13	320.54	319.84	316.47	317.21	316.68	318.38	314.16	316.95	318.28	314.81	320.76	319.57	317.11	324.98	316.37	313.44	320.28	319.76	311.52	314.54	316.92	316.82	317.21	318.21	318.06	317.71
309.22	312.73	310.61	315.05	304.82	309.76	310.66	308.34	307.41	310.35	316.14	311.01	312.96	307.63	311.31	308.22	311.29	312.98	311.72	313.42	312.96	311.91	317.24	306.63	309.88	311.42	308.08	311.16	306.43	308.49	309	305.79	312.19	313.51	313.43	310.93	306.73	307.41	305.9	312.53	311.8	310.63	310.58	308.38	309.85	308.83	310.08	309.86	312.44	313.15
316.55	318.33	318.22	317.92	317.21	324.14	320	316.06	315.36	317.27	318.46	310.02	316.45	316.06	316.6	321.33	322.13	312.76	315.71	313.34	314.64	321.46	313.54	314.31	311.04	321.34	312.39	315.41	320.97	317.97	315.93	315.47	313.16	318.45	318.23	315.14	317.48	318.19	316.53	314.07	317.07	314.62	317.72	316.85	317.46	321.89	317.21	315.71	317.43	319.27
302.27	304.75	301.55	306.8	304.42	307.07	312.03	300.29	308.07	302.5	306	306.45	298.54	305.69	304.15	308.32	304.92	301.17	302.49	308.33	308.81	301.57	301.58	300.47	311.38	301.01	300.86	304.16	302.52	300.07	304.08	304.91	304	305.52	306.22	305.01	309.04	310.21	306.01	300.25	300.79	300.06	302.28	298.76	307.9	304.52	303.84	303.94	303.25	302.5
314.56	322.12	316.79	317.25	317.34	317.8	321.32	325.4	316.87	315.74	318.93	314.79	318.19	320.2	318.65	317.41	319.85	314.4	320.02	322.19	320.44	319.41	319.51	318.89	318.91	322.77	321.67	316.62	319.58	315.53	313.85	318.9	323.51	320.23	309.68	320.68	321.49	319.58	316.78	320.55	317.85	320.07	318.41	320.86	317.36	318.94	318.43	323.7	320.17	317.97
306.71	302.69	303.96	308.17	297.57	305.93	302.68	301.35	300.05	303.31	304.38	306.51	305.17	302.64	304.23	306.26	301.88	309.65	302.81	297.12	304.93	304.03	306.88	303.73	305.41	302.49	300.41	306.69	300.75	302.23	307.67	304.24	306.12	305.55	297.88	304.52	303.12	302.61	300.06	303.66	304.26	297.35	306.65	302.32	301.85	304.43	305.89	301.48	303.43	304.69
303.52	309.74	303	307.62	306.46	308.67	312.91	310.72	304.42	312.34	304.61	307.62	304.06	311.67	303.18	307.21	308.22	307.16	309.28	305.27	308.29	307.52	306.33	308.88	308.06	310.35	310.08	306.35	305.21	311.18	309.77	308.17	307.94	308.26	304.81	307.12	303.27	306.36	304.34	304.09	305.3	306.33	307.74	303.88	308.25	305.13	308.64	309.05	310.18	305.27
327.93	325.58	330.47	326.18	322.81	327.1	328.51	326.81	326.18	325.65	324.84	326.63	330.71	330.11	328.41	322.07	323.69	323.5	331.01	328.36	329.49	329.05	330.1	326.86	324.69	328.64	329.8	325.57	324.37	328.4	334.47	323.82	328.62	324.74	327.19	327.73	330.16	327.76	324.78	332.62	330.82	323.55	326.18	326.86	328.67	324.75	333.63	329.16	325.22	327.68
314.9	314.66	312.55	319.06	317.38	310.55	315.57	318.91	314.33	315.07	315.94	314.9	317.79	311.34	314.84	316.57	317.02	314.26	316.59	314.28	313.42	314.07	311.65	308.84	314.66	310.57	314.68	316.77	319.48	316.34	311.5	318.2	315.76	313.68	314.45	314.08	317.46	315.22	317.46	312.18	314.07	315.05	315.37	314.86	309.41	315.34	310.86	318.33	318.17	314.33
315.32	309.7	320.62	309.74	308.21	315.54	316.4	313.09	315	314.03	310.07	314.27	313.49	314.21	316.86	314.22	315.02	311.15	316.26	307.33	315.99	315.77	312.42	314.85	316.21	314.97	314.5	311.35	311.44	311.88	312.63	316.38	316.62	316.69	313.27	313.42	310.86	316.38	321.65	313.96	311.31	317.44	316.11	313.1	310.7	311.53	316.06	314.96	313.87	310.16
304.88	307.21	304.07	303.77	307.26	299.64	299.76	300.67	301.17	303.23	301.47	299.58	295.22	307.35	303.38	306.28	304.24	303.44	303.91	302.26	301.55	300.74	302.26	303.49	302.51	303.98	308.32	295.75	305.94	302.52	304.62	301.84	304.83	305.04	301.44	304.07	302.22	302.16	304.95	301.96	302.54	300.13	302.75	298.75	309.37	299.08	304.76	300.21	304.66	299.15
303.78	302.4	299.08	301.14	307.17	300.4	301.19	307.21	299.1	299.13	303.21	296.84	299.15	301.25	300.85	297.7	300.92	307.44	298.74	296.2	302.41	298.87	303.79	305.45	302.6	302.58	303.31	302.55	297.15	296.77	298.47	301.96	301.64	299.79	300.76	300.4	302.96	297.27	301.65	305.24	299.18	297.27	299.29	304.7	303.25	299.71	303.89	299.34	301	299.53
293.92	296.26	292.51	298.11	295.63	294.03	291.96	295.14	292.58	293.97	292.04	290.4	297.34	301.58	295.08	292.56	295.91	293.47	292.39	289.34	294.83	293.25	294.44	296.58	292.67	294.59	289.8	294.98	295.15	295.23	294.09	294.64	294.19	297.89	295.18	291.63	292.63	293.16	296.4	294.32	294.55	295.6	293.61	292.86	301.2	299.94	294.04	299.21	292.13	291.83
312.7	308.74	313.63	310.29	308.61	306.42	313.68	307.51	309.79	312.57	314.32	313.34	313.31	310.39	310.24	310	313.11	309.45	310.18	311.6	312.89	313.39	308.38	314.84	316.18	309.38	312.94	314.95	310.88	314.1	309.14	315.49	312.14	314.14	313.58	313.64	307.86	313.54	315.33	311.91	306.66	312.9	313.2	311.2	309.07	312.86	316.11	313.48	312.26	305.06
330.46	330.33	329.04	323.87	326.95	330.51	328.79	329.44	331.59	331.83	329.09	329.92	330.77	327.4	332.55	328.22	326.23	326.33	330.08	331.11	326.09	324.6	328.44	329.18	331.8	321.21	329.07	328.88	327.73	322.97	331.42	330.96	328.83	329.9	327.28	322.43	331.35	332.47	329.19	331.54	328.09	327.81	328.27	328.52	326.27	331.52	329.2	327.72	330.11	329.63
329.85	327.53	327.12	330.13	323.67	329.49	326.69	325.06	325.86	325.88	332.01	325.93	324.66	326.82	329.91	328.71	331.92	328.29	330.94	325.31	329.23	326.52	330.87	332.11	331.9	321.84	324.96	328.14	324.5	322.86	331.37	327.6	326.58	326.09	332.7	328.71	326.48	325.78	328.54	327.31	329.27	329.07	330.13	329.65	326.97	332.18	326.06	328.24	329.66	326.05
303.5	302.99	303.4	303.62	309.46	304.55	304.75	308.24	309.86	308.31	307.45	306.4	308.35	305.43	307.12	300.64	300.62	307.35	308.07	308.63	308.77	305.11	306.76	303.55	310.09	302.41	301.37	305.59	306.35	311	303.17	303.64	311.47	309.19	307.46	303.58	308.14	308.15	306.45	302.15	302.32	314.81	303.07	301.57	302.88	299.26	309.48	303.14	304.12	305.79
331.11	328.57	326.81	325.89	329.01	333.37	331.23	327.87	328.61	328.45	335.9	326.5	329.7	332.26	325.07	325.93	330.42	328.33	326.33	326.45	330.56	330.42	329.35	320.71	324.9	331.55	328.54	330.29	325.3	329.66	327.46	326.05	331.88	329.06	329.25	328.64	329.34	331.93	327.59	323.99	332.28	329.31	328.59	329.13	326.5	324.57	327.53	329.83	328.62	328.73
326.6	331.26	330.06	322.59	329.82	328.49	323.64	328.29	331.18	324.12	331.79	322.55	326.76	331.06	328.68	331.81	328.99	326.27	326.4	324.1	326.03	327.72	327.24	329.17	324.52	327.03	330.66	330.31	325.42	328.5	326	320.61	330.51	332.42	322.98	331.15	329.45	331.12	329.12	329.45	325.96	331.58	328.99	324.05	325.14	332.88	323.93	328.49	328.76	326.38
311.1	315.49	311.73	306.99	311.02	313.1	314.53	315.14	317.03	310.03	312	313.45	313.87	312.37	318.29	311.35	311.14	315.39	316.35	312.49	314.55	315.67	306.24	314.36	314.23	310.65	314.19	315.15	315.86	314.8	315.12	315.35	309.36	314.98	308.68	312.41	310.98	314.27	312.67	316.25	311.02	316.35	313.23	317.68	312.03	314.53	316.1	318.09	312.92	311.83
305.18	301.68	302.64	306.21	306.77	299.94	300.58	305.75	302.13	302.53	306.27	299.21	307.74	305.4	302.28	303.55	300.12	308.18	301.92	304.82	298.14	308.71	305.2	306.44	307.37	305.64	311.8	301.44	298.36	299.74	302.61	302.84	304.61	308.83	306.73	307.82	303.24	304.88	304.19	306.86	303.12	304.33	306.64	300.34	305.51	300.68	303.43	309.54	307.71	300.92
307.18	309.13	310.53	304.36	303.88	307.17	310.52	303.71	304.09	310.76	305.86	307.14	310.51	308.16	299.72	310.62	303.77	303.33	304.42	305.22	305.4	307.03	305.47	306.38	308.11	307.76	306.74	307.53	303.84	310.55	304.22	303.49	306.01	309.24	307.91	310.18	306.53	309.33	310.4	305.57	309.4	305.85	311.4	304.99	304.88	308.15	304.64	303.18	306.15	306.88
304.02	304.27	302.88	304.6	301.5	307.67	302.62	301.95	299.99	303.17	299.13	303.12	304.87	301.79	298.59	309.97	303.22	300.62	303	308.68	300.6	303.88	303.39	299.66	302.4	303.41	306.33	302.79	303.59	300.87	303.81	307.41	303.1	299	307	302.81	300.03	307.27	303.39	302.3	303.01	305.26	301.12	302.65	301.9	306.33	304.45	303.12	303.34	306.14
302.65	299.14	306.26	307.29	303.74	305.4	303.05	310.24	303.48	302.21	301.96	300.84	308.92	306.51	297.09	304.48	307.29	307.31	302.51	304.07	306.77	300.72	305.65	302.02	303.14	303.99	306.23	304.69	303.79	304.96	304.85	307.36	307.31	301.61	300.2	306.32	298.03	306.53	298.8	302.81	305.67	307.83	305.8	303.29	306.35	304.13	306.02	308.62	302.04	302.8
308.31	311.82	316.72	312.06	315.09	315.16	312.36	314.73	317.09	313.3	314.1	312.62	316.29	317.48	313.76	314.64	312.47	315.53	316.39	316.76	314.78	313.83	314.76	311.39	317.41	316.1	315.36	313.76	317.65	313	318.98	314.21	317.66	319.2	316.85	309.21	320.27	318.76	314.91	312.01	315.71	314.91	310.48	317.15	315.07	313.8	311.82	316.14	312.8	317.43
306.33	308.93	308.72	306.46	307.56	312.35	307.05	308.03	303.35	306.68	308.89	311.46	310.62	311.54	303.49	307.07	307.07	308.32	307.47	305.8	310.65	308.24	306.81	307.28	311.27	308.63	312.47	306.73	310.24	307.33	307.14	302.13	308.78	307.64	304.69	308.02	304.26	304.29	310.08	306.2	313.37	311.94	310.35	311.61	305.26	307.99	311.88	307.61	305.67	307.4
315.19	316.01	321.97	317.33	315.66	315.48	319.16	314.39	317.46	318.35	319.22	317.42	318.2	318.18	319.26	313.68	318.09	317.71	319.44	316.34	311.08	321.34	318.3	316.2	315.08	319.5	319.4	319.73	313.04	321.3	316.1	314.82	314.43	321.27	317.2	319.34	311.9	312.62	313.91	315.57	313.16	317.48	314.93	315.9	312.43	319.05	321.6	315.89	317.95	309.7
306.03	308.12	302.89	306.94	302.68	303.45	302.14	303.38	305.34	305.78	303.19	308.49	306.52	303.21	304.82	305.32	307.16	301.54	305.28	305.31	304.65	307.34	309.4	306.47	301.03	311.78	302.05	307.89	309.46	304.98	309.74	296.31	301.52	302.13	306.14	305.8	306.38	308.01	310.07	304.71	303.33	302.16	302.38	308.22	310.56	305.97	296.8	304.71	303.39	299.9
301.93	305.43	307.43	308.94	302.82	300.57	305.4	306.87	306.45	302.85	300.4	302.54	304.38	303.05	302.7	304.34	303.96	304.14	307.36	306.27	306.1	303.04	307.85	305.36	304.59	306.78	299.66	303.32	306.54	303.62	302.18	305.96	304.66	305.94	306.62	305.07	307.09	303.63	305.51	302.18	305.78	309.93	301.96	304.01	308.14	306.75	304.96	300.03	309.48	300.35
314.26	317.79	311.5	313.34	313.92	315.99	313.29	318.65	313.69	311.95	311.2	310.9	317.27	316.3	313.01	318.94	318.04	317.17	318.42	315.48	312.57	314.86	316.32	313.76	319	311.67	323.63	317.69	315.25	312.57	316.31	314.96	313.63	317.61	313.72	315.5	317.46	315.68	318.3	311.35	314.89	317.55	315.49	314.21	316.05	319.27	314.03	317.59	314.43	317.58
316.47	315.8	314.11	313.73	313.53	315.8	318	313.96	318.3	317.37	316.25	311.31	313.01	313.83	316.61	315.52	318.66	309.33	319.62	315.15	314.32	317.99	311.47	317.7	313.42	309.3	316.97	315.47	310.37	318.47	315.4	313.57	313.62	307.7	307.5	312.53	316.27	314.18	313.66	317.39	309.09	318.51	316.55	315.7	309.17	316.69	311.16	320.57	309.21	312.32
301.21	306.43	308.67	307.95	302.79	301.54	305.23	304.29	304.34	300.52	304.74	306.02	303.77	309.95	299.46	304.98	306.33	304.81	304.53	308.53	306.62	306.45	306.78	302.6	304.77	304.41	300.01	303.17	307.11	307.47	302.45	305.17	307.61	306.1	306.45	311.38	305	300.56	304.38	306.01	304.67	302.64	300.23	305.9	304.81	305.95	305.96	306.45	307.88	301.49
316.04	321.52	318.06	320.12	317.82	311.43	318.19	321.95	316.28	315.75	316.55	319.81	318.94	320.75	318.57	317.1	322.37	319.74	323.58	316.05	319.58	316.83	318.73	312.23	318.77	317.95	316.35	316.45	318.22	324.09	319.44	315.7	315.96	318.22	316.9	315.41	314.42	322.03	317.01	316.38	315.57	316.16	325.61	319.98	315.58	312.48	321.27	322.99	318.16	322.38
322.88	314.24	314.8	315.8	314.34	310.28	322.67	319.04	314.34	311.77	317.95	312.29	315.2	309.79	320.01	316.23	315.84	315.23	319.98	317.82	315.55	316.93	319.99	318.67	315.02	313.25	317.29	317.33	315.52	316.17	317.05	316.39	313.35	316.67	320.48	316.78	309.28	319.24	319.95	316.76	310.34	322.01	318.52	317.93	314.03	318.07	311.74	315.41	313.03	313.17
322.67	316.87	318.04	318.76	318.58	316.54	323.4	321.01	321.41	320.55	317.22	319.54	316.27	323.08	316.61	323.09	321.18	319.6	320.42	320.91	319.16	319.68	326.08	325.24	321.61	313.37	317.67	315.93	314.59	320.44	321.16	316.01	316.55	318.28	320.61	322.32	315.31	320.94	321.08	323.96	323.2	308.93	319.7	316.4	317.83	324.65	315.29	323.46	314.84	313.65
304.07	304.88	303.05	304.56	299.61	300.68	300.89	305.16	301.34	303.48	304.45	301.85	303.33	302.54	303.74	302.43	304.04	300.05	296.8	302.27	303.96	302.49	300.08	303.04	307.96	302.83	304.91	300.6	303.35	305.12	296.69	303.07	303.9	300.8	302.43	300.24	299.47	302.31	301.12	306.72	301.51	302.17	301.59	302.7	300.67	306.29	301.8	302.22	308.01	301.27
306.86	306.49	302.73	303.07	311.49	306.31	304.4	306.05	307.31	307.42	307.84	305.51	307.79	304.67	303.59	302.97	308.71	312	303.3	304.76	304.61	307.16	300.85	304.92	303.9	303.47	305.74	303.25	303.43	308.64	304.65	309.18	305.04	305.01	305.54	308.82	310.16	305.96	306.16	308.5	308.31	307.99	305.88	305.64	304.19	303.39	308.52	308.8	305.61	303.12
317.95	311.42	315.46	314.92	317.13	314.26	315.15	312.37	311.35	316.39	313.72	318.46	319.08	318.41	312.72	313.88	314.07	311.73	316.97	308.67	319.08	318.28	317.85	314.59	316.88	313.21	313.97	313.11	313.92	316.21	318.48	319.27	316.07	312.11	314.64	309.97	312.82	308.79	315.9	312.94	311.91	313.57	314.6	317.87	311.54	313.13	317.49	309.81	313.23	316.94
316.62	313.08	310.75	313.12	311.51	314.59	313.43	313.48	314.54	313.67	318.3	318.36	315.74	317.17	316.99	309.54	317.09	311.05	311.61	314.59	311.37	315.27	317.47	313.75	311.88	312.29	308.29	312.4	309.18	307.31	313.31	311.19	316.67	312.4	319.29	313	311.78	312.22	314.54	311.89	313.84	315.46	314.85	317.15	310.7	314.05	317.86	306.36	315.44	316.28
303.12	303.01	300.43	300.55	305.62	304.72	304.49	305.95	301.69	305.21	310.87	304.29	309.93	305.31	302.95	304.74	305.95	302.68	305.35	306.62	305.15	302.81	304.34	301.46	306.05	303.52	303.49	301.6	301.2	310.04	303.45	301.59	301.31	309.01	300.41	297.92	305.25	306.58	308.39	305.91	308.32	301.78	310.81	301.54	304.5	307.21	309.07	307.62	302.95	301.63
329.97	329.47	333.35	323.74	329.44	324.15	325.87	329	332.8	329.39	329.44	328.39	329.54	330.91	328.29	330.02	324.97	324.61	322.4	327.38	332.75	326.18	326.88	324.6	330.18	329.69	326.79	326.33	332.44	327.08	327.41	328.64	333.52	328.49	324.02	328.34	329.73	326.43	330.24	328.78	326.04	330.88	330.88	332.42	326.3	329.24	321.3	326.78	327.15	326.56
305.19	299.69	308.98	304.81	300.99	308.54	300.19	305.76	300.5	303.48	297.59	302.16	302.37	304.23	306.23	296.63	305.03	302.86	301.57	301.52	301.12	301.28	308.24	303.91	303.96	299.18	301.52	302.5	300.86	304.93	301.12	305.91	302.66	304.6	304.35	302.62	301.93	302.88	300.71	303.84	302.5	300.16	298.04	304	299.99	299.06	300.46	303.82	302.54	298.41
315.66	314.71	310.37	314.98	312.14	314.05	311.45	318.36	316.68	314.51	320.53	312.96	316.29	316.94	315.84	316.69	317.72	311.12	313.4	317.51	310.08	316.44	312.65	319.86	312.3	315.96	311.91	316.29	315.13	319.14	312.38	309.31	310.65	318.92	313.71	312.2	311.16	319.87	317.08	317.16	319.23	317.1	314.84	319.05	313.28	316.49	314.48	317.71	315.29	314.33
305.54	304.11	307.62	305.79	305.76	299.57	302.55	303.7	304.77	302.95	307.38	307.29	301.41	306.46	310.23	306.44	307.85	311.48	303.99	305.69	307.12	309.74	306.57	307.58	307.15	306.32	302.83	308.65	308.04	305.97	305.74	306.72	306.27	304.43	304.5	299.13	304.68	307.2	307.96	307.92	301.67	308.09	305.56	307.02	304.94	305.6	307.28	305.93	302.13	306.8
323.22	326.62	329.56	326.87	331.76	332.18	325.73	323.56	331.13	328.36	332.52	329.78	324.83	327.97	325.99	329.91	327.07	328.03	328.33	329.55	327.27	329.86	327.78	329.02	328.39	326.85	325.44	325.55	323.96	328.42	325.73	329.59	328.64	331.77	325.73	324.84	326.93	334.06	322.64	328.19	325.62	326.35	331.58	324.52	325.71	326.35	326.71	325.23	325.86	332.56
309.07	315.26	316.27	319.29	315.64	319.2	317.28	316.6	313.15	309.45	316.71	309.48	311.52	310.57	315.56	319.6	312.35	321.06	314	315.6	311.81	314.61	314.2	314.43	313.91	320.31	319.02	317.07	316.83	310.13	317.77	317.5	311.46	315.77	314.97	312.75	311.53	313.94	316.46	318.09	312.99	312.04	315.78	308.79	311.93	314.95	316.76	312.96	314.2	310.06
310.81	314.69	310.53	311.56	310.69	313.2	306.18	312.66	314.7	317.1	312.13	312.95	323.12	313.44	313.84	310.13	308.62	311.29	316.26	312.33	313.96	315.23	311.21	313.41	308.1	313.69	314.28	311.27	313.9	307.95	310.09	315.29	310.2	313.99	310.82	312.79	310.34	314.34	307.77	314.2	309.45	312.26	312.51	309.72	313.55	314.71	307.5	309.31	313.85	315.73
309.12	302.7	302.95	305.76	302.72	306.73	303.07	302.27	302.06	303.98	301.11	303.79	303.82	304.02	300.75	303.59	304.6	296.93	304.85	297.98	302.8	298.68	304.15	295.03	302.82	299.89	301.72	304.36	307.39	300.06	304.5	298.61	300.33	301.69	308.71	304.95	304.52	299.94	306.61	304.13	302.74	306.01	298.51	303.92	298.62	302.8	302.17	298.55	301.17	302.06
308.9	306	305.93	299.77	307.67	303.1	305.13	302.24	303.02	303.13	303.66	304.34	305.2	305.11	303.71	310.1	307.25	304.66	306.94	312.69	310.35	304.18	309.39	302.93	309.01	300.99	306.43	303.5	308.82	303.29	306.28	309.22	303.37	310.11	303.16	302.36	309.58	305.84	306.58	309.07	305.65	307.26	306.66	305.28	305.71	312.42	302.67	306.28	308.79	310.61
289.26	297.63	289.12	294.6	295.21	289.91	293.13	292.9	295.19	295.38	297.68	294.99	291.18	297.47	290.43	295.79	292.69	290.41	288.81	295.12	294.54	290.84	294.04	295.44	293.16	293.52	294.84	296.88	291.89	292.2	298.02	294.67	294.45	296.98	297.32	297.45	294.85	294.97	294.35	292.85	300.33	293.96	297.3	294.04	294.67	297.7	292.89	296.3	294.69	295.38
330.05	326.95	323.87	322.23	322.09	326.67	325.41	325.12	327.6	324.74	327.88	328.25	327.94	326.41	327.43	326.66	327.46	329.7	326.06	325.54	328.72	325.5	326.83	323.93	328.76	325.12	327.52	328.28	330.63	326.16	326.1	324.37	329.68	331.6	331.02	327.04	327.16	326.73	325.78	327.02	327.77	325.58	324.95	326	322.86	333.24	331.44	327.47	329.25	331.15
303.07	302.47	302.87	298.57	309.5	306.01	302.51	302.9	302.29	307.41	306.93	303.29	308.29	301.92	306.2	305.49	304.89	308.46	304.9	304.09	304.23	305.69	305.91	306.58	301.93	299.48	309.12	306.43	305.17	300.71	304.23	302.86	307.12	305.73	307.28	297.6	305.58	304.18	302.22	304.28	307.21	305.84	306.16	301.3	302.43	307.02	307.64	302.43	308.61	301.11
315.01	318.62	320.44	315.31	315.48	313.59	317.26	316.14	322.87	316.75	318.74	319.51	315.08	315.7	319.71	312.58	316.2	315.88	314.56	323.19	318.04	319.1	318.13	315.02	313.81	316.23	313.97	314.43	320.13	315.95	319.52	315.41	318.39	315.65	312.55	313.77	316.74	323.19	316.46	314.68	310.71	316.64	315.45	315.43	316.26	314.92	317.82	318.53	314.11	314.95
320.75	317.27	313.28	312.64	314.55	314.7	320.83	318.56	317.41	315.76	322.87	321.3	318.51	320.18	314.4	318.29	319.22	315.72	313.85	311.12	313.23	322.51	318.44	318.85	316.27	319.7	315.41	317.37	318.82	316.44	317.75	319.39	317.35	320.57	314.87	319.79	311.73	318.95	320.78	317.21	315.81	315.58	314.42	313.44	318.09	317.85	314.17	316.55	315.8	317.59
310.38	313.51	317	308.69	313.16	315.24	314.03	313.39	311.64	311.19	308.93	308.25	313.15	314.83	311.74	310.13	311.95	314.15	310.28	314.4	310.02	312.8	313.9	313.7	312.3	307.08	312.89	311.68	309.91	311.33	311.65	311.04	309.86	314.97	316.21	311.38	314.14	309.26	314.25	309.68	313.48	312.98	314.15	305.64	309.19	313.14	306.86	314.41	314.05	309.31
301.69	304.53	307.04	310.85	303.93	298.24	303	301.67	308.17	301.34	299.9	303.8	303.32	304.61	303.85	307	307.15	304.06	308.23	307.77	306.08	305.27	305.99	304.68	303.69	304.27	306.07	299.18	304.04	307.51	305.04	305.53	299.57	300.43	302.07	304.17	302.1	302.13	301.96	301.56	306.25	300.38	302.98	298.36	309.33	302.46	298.64	306.84	301.99	306.94
331.46	331.41	332.03	328.7	323.78	332.63	331.66	330.67	333.45	331.3	333.31	333.75	332.48	329.26	328.7	325.39	328.58	331.75	323.97	326.28	324.16	330.41	326.45	329.82	336.56	333.11	334.05	325.39	328.79	333.2	329.04	329.24	326.53	331.65	327.64	326.09	329.19	329.17	329.86	331.17	328.32	325.3	331.69	329.47	327.78	325.83	331.33	326.86	333.53	327.94
307.72	307.4	301.91	302.72	304.43	304.66	304.73	302.41	307.32	302.24	307.09	307.91	309.04	309.29	307.99	305.16	306.03	305.11	305.58	301.46	304.72	305.55	304.43	307.06	305.67	299.2	303.18	303.61	305.91	304.91	302.91	306.73	302.37	305.47	305.31	302.81	310.19	308.48	308.77	304.57	301.23	306.96	301.71	305.93	301.68	310.25	309.32	305.56	306.18	307.39
312.96	313.19	317.13	314	318.51	314.05	312.31	315.09	313.68	313.86	315.6	317.87	312.86	319.74	316.25	317.22	319.86	319.19	313.25	317.01	320.4	311.28	317.3	319.08	318.4	320.11	314.04	316.39	314.01	313.5	317.82	314.57	316.96	313.84	312.51	311.2	319.51	311.11	319.75	317	314.85	316.36	318.83	316.09	316.3	319.06	316.65	316.98	313.64	313.71
300.36	305.47	299.89	302.84	304.96	305.25	307.9	303.1	307.1	307.41	302.13	302.77	301.47	300.97	303.38	300.8	302.53	300.01	305.11	302.78	306.06	300.76	303.65	301.77	303.62	300.58	302.9	299.2	298.69	297.95	301.09	299.79	300.84	299.07	305.55	302.25	303.87	305.23	303.91	306.91	304.28	308.37	305.02	304.05	302.1	299.88	304.25	303.81	303.11	303.02
294.1	291.79	294.74	294.53	289.16	295.31	287.3	294.69	298.37	294.7	295.05	295.1	300.91	294.9	297.18	296.39	299.78	296.67	297.67	294.59	294.66	297.49	298.12	291.77	295.48	296.72	302.65	295.05	297.06	295.09	291.78	297.89	296.62	298.1	293.72	296.16	297.06	292.42	295.21	293.97	297.94	294.33	297.16	298	293.39	294.61	295	293.05	295.73	296.63
310.99	311.51	317.47	317.67	309.92	311.85	314	317.12	315.27	318.71	319.4	315.14	313.71	311.56	314.36	314.78	313.81	316.49	316.04	312.67	312.74	318.07	313.7	312.1	317.77	314.34	310.82	309.72	313.14	309.48	312.82	314.65	314.98	310.86	314.56	313.94	312.34	310.34	311.8	316.34	312.3	313.04	316.47	314.27	310.21	313.53	310.69	313.93	314.91	315.47
313.24	306.1	315.96	308.55	313.68	317.6	312.02	316.81	317.33	311.72	313.87	317.57	314.66	312.36	315.97	318.91	315.94	317.8	312.56	318.75	314.39	316.19	313.04	312.66	317.34	315.44	312.89	316.1	319.73	315.11	316.28	312.98	316.49	312.78	320.03	308.09	316.95	318.01	314.82	310.76	316.85	316.74	311.86	314.46	312.39	318.86	314.17	316.34	321.07	317.15
309.33	312.91	317.93	314.39	317.43	318.99	314.87	312.16	313.02	315.05	314.22	314.13	312.85	314.18	310.2	310.58	317.86	316.56	312.34	315.47	317.03	313.62	314.65	309.61	316.35	311.99	314.92	309.61	316.26	318.09	313.47	313.87	311.52	311.82	313.34	313.42	315.05	317.94	310.33	315.13	314.01	313.12	310.89	315.08	311.04	315.76	319.49	311.53	314.62	310.22
319.37	321.73	324.19	329.12	322.4	325.71	322.05	325.21	322.59	322.66	327.71	324.31	324.7	325.44	326.25	331.27	327.97	326.07	330.16	321.53	329.66	318.66	324.54	323.78	325.28	325.82	320.77	324.36	320.76	324.58	321.96	327.92	327.31	318.44	323.85	327.28	320.62	327.47	321.51	325.39	326.84	322.34	322.96	324.98	319.84	324.32	329	320.53	325.12	327.34
301.45	299.85	297.29	304.41	300.75	301.1	302.86	299.54	303.22	304.11	299.07	295.32	297.37	306.02	298	300	299	296.94	303.52	302.57	297.2	300.42	297.61	306.53	296.64	303.21	299.9	300.79	300.44	301.52	299.8	304.4	306	304.68	295.36	300.45	299.22	304.57	295.71	301.28	303.88	302.2	300.57	298.82	295.13	303.45	303.62	299.99	300.64	299.15
305.85	302.2	299.39	305.01	302.24	302.38	304.92	304.4	304.68	301.74	303.42	299.91	305.87	302.65	303.34	301.39	301.15	302.79	301.57	304.15	304.44	308.95	308.38	300.26	301.18	298.21	303.62	305.79	301.52	302.01	299.41	301.69	300.5	304.54	297.13	303.9	302.89	303.75	304.77	304.99	300.59	304.96	303.02	307.94	306.95	308.43	304.53	303.97	305.03	298.75
316.11	312.79	314.5	319.04	311.55	312.34	319.1	313.93	315.55	316.25	317.17	312.82	311.21	316.22	317.66	312.09	316.37	316.44	320.04	318.57	313.37	316.75	311.37	313.89	311.94	315.02	315.62	310.96	312.35	315.14	310.69	311.08	320.45	320.6	314.44	314.15	316.51	309.32	312.75	311.47	318.51	314.59	311.49	318.51	312.32	316.77	308.73	316.35	311.45	316.99
324.31	330.51	328.09	329.28	327.1	327.47	327.26	328.55	326.56	331.34	322.98	326.83	323.73	327.74	333.6	328.65	325.66	335.11	326.64	328.08	323.12	325.74	324.74	332.18	327.19	327.88	330.84	327.93	329.32	329.07	324.98	329.73	330.17	330.33	326.87	328.45	327.94	330.01	327.48	327.7	333.45	327.14	330.78	328.88	324	325.68	324.2	328.41	328.02	329.89
315.63	317.6	315.89	312.15	312.18	314.12	316.13	314	314.49	313.34	313.38	308.98	317.39	313.59	310.16	310.18	314.9	317.83	311	313.85	311.74	317.08	313.53	311.15	315.66	314.77	306.44	311.35	310.3	311.66	309.21	315.84	308.09	314.22	310.17	308.25	315.5	314.88	314.1	310.68	314.81	317.7	315.51	315.43	309.01	313.09	316.09	314.63	316.88	309.68
299.41	307.33	307.48	307.94	306.49	308.29	306.3	307.32	301.96	307.83	304.53	305.08	308.5	306.35	302.59	305.18	306.88	307.95	304.21	304.94	301.1	306.42	305.24	304.58	304.75	308.05	307.47	312.23	307.11	304.94	306.09	303.37	305.65	310.87	307.41	307.05	307.44	305.7	304.16	308.12	310.4	300.7	307.31	302.88	306.34	309.33	301.35	307.27	304.62	305.84
302.55	308.84	302.28	305.53	305	304.14	304.97	306.12	300.7	301.18	302.64	304.86	306.36	300.84	307.17	307.18	301.38	303.64	303.14	304.62	301.07	304.25	302.4	306.13	303.23	297.97	297.85	302.76	301.25	298.5	302.9	302.8	298.2	302.94	303.7	305.74	304.24	309.85	306.44	305.72	302.03	305.79	306.91	303.22	300.75	302.59	306.04	300.43	313.09	305.61
311	311.24	311.64	307.98	312.92	314.04	309.03	307.7	310.9	313.83	311.85	313.79	317.38	309.96	315.39	312.32	312.33	312.57	313.23	313.28	313.17	310.81	314.99	314.6	309.97	309.02	314.82	313.13	317.47	311.43	319.62	314.26	314.71	315.29	314.06	311.3	311.8	311.85	314.56	304.95	307.53	318.45	307.35	311.14	311.7	307.03	313.33	312.32	315.37	312.74
311.47	314.35	310.75	320.31	315.2	313.82	311.05	315.81	315.67	314.07	313.77	312.15	314.77	317.22	309.55	314.26	310.07	316.46	309.18	314.16	316.23	306.1	315.77	313.06	313.16	308.06	315.42	318.55	313.49	313.08	310.85	309.83	314.1	311.98	310.41	312.47	314.83	316.09	313.99	309.88	313.12	313.68	311.41	312.05	312.25	316.67	313.11	315.16	311.84	315.75
299.64	296.25	300.2	303.2	302.67	304.03	299.4	298.21	301.86	304.26	299.16	300.47	300.01	298.79	304.36	301.08	299.02	301.53	300.79	299.88	305.2	297.36	304.7	298.02	295.99	298.96	303.4	297.57	301.64	302.42	300.44	302.11	300.56	295.1	300.51	300.78	295.54	299.76	298.69	300.54	297.41	304.47	301.02	303.56	302.41	297.17	296.02	302.62	300.38	304.88
316.21	318.02	315.98	315.55	320.49	317.72	318.97	321.05	313.82	312.4	316.59	314.07	320.06	319.54	314.15	316.1	306.25	312.16	313.13	321.77	319.21	321.09	317.65	321.69	314.49	321.58	318.28	318.49	318.01	318.59	312.33	317.51	318.52	314.78	315.88	312.95	315.33	316.76	318.56	314.81	316.98	315.71	314.52	316.32	315.74	315.84	320.3	319.81	315.08	311.93
326.9	327.39	330.4	327.91	331.39	329.65	327.9	325.67	331.51	328.92	332.97	325.86	329.26	330.11	327.72	326.71	330.62	330.79	333.29	329.23	325.81	325.66	327.29	326.86	328.86	333.01	330.49	332.25	324	329.65	326.58	326.05	326.21	327.05	325.95	329.35	327.48	328.24	323.46	329.45	330.16	322.59	330.13	328.02	330.65	330.51	335.36	326.98	331.66	329.52
314.97	317.97	310.81	313.33	320.67	318.86	319.28	312.05	314.42	319.94	314.81	316.66	316.5	323.39	315.95	315.04	311.8	315.02	317.06	315.89	325.21	314.98	322.2	320.92	315.07	316.65	314.91	320.04	315.53	311.45	313.91	318.2	316.77	312.24	320.19	318.58	319.98	318.61	313.93	318.93	318.16	318.78	316.26	319.92	315.38	316.79	318.98	313.36	314.88	317.09
306.56	309.78	300.23	301.02	302.2	303.95	304.48	299.84	305.61	301.59	307.72	304.02	301.18	304.54	306.67	304.35	303.95	308.7	304.67	302.63	303.95	299.77	304.13	302.92	303.3	296.16	300.48	302.37	300.7	304.87	306.74	303	302.93	305.71	307.1	302.16	302.02	308.23	306.8	303.94	301.57	306.72	303.1	306.31	300.44	298.07	300.69	300.23	300.72	299.57
327.58	327.19	331.98	327.16	324.9	333.03	327.85	324.91	333.32	327.67	329.96	325.23	327.88	325.85	330.37	329.97	329.95	329.02	330.55	331.69	332.19	330.33	326.22	328.12	335.89	326.13	324.5	325.78	326.06	328.5	328.88	329.01	325.71	328.83	327.44	326.67	322	327.07	328.82	330.72	332.02	334.63	323.56	325.76	324.52	324.99	327.04	332.13	326.66	329.99
306.43	300.16	304.32	306.4	306.75	310.67	306.63	308.11	306.68	305.46	304.44	308.1	310.6	306.07	300.16	306.62	307.06	302.24	303.11	305.41	305.54	307.91	304.98	306.99	302.08	308.32	307.03	305.62	308.12	304.67	311.43	304.05	307.54	308.87	304.84	305.49	307.6	310.17	306.13	301.83	305.03	301.14	307.1	301.55	305.86	302.03	305.8	304.91	303.21	312.1
320.66	316.65	319.63	323.48	316.33	317.4	320.32	316.26	314.87	317.67	320.3	330	314.87	322.29	321.21	317.77	318.17	318.08	320.25	321.58	316.37	319.71	323.21	318.62	319.07	322.04	320.24	318.03	318.78	317.15	319.17	317.96	316.91	316.64	317.56	316.21	320.38	317.24	323.47	321.12	319.03	321.51	320.79	323.55	316.85	317.5	316.46	316.22	320.26	322.2
307.98	301.43	310.56	308.29	298.98	305.92	306.61	301.18	303.42	307.25	304.91	309.01	304.44	304.35	305.91	304.67	303.21	302.19	304.57	304.86	302.46	300.11	298.93	307.9	302.71	303.42	300.41	304.72	303.2	306.04	306.49	306.92	305.45	302.31	308.4	307.66	300.39	303.82	308.89	307.28	303.43	306.27	305.61	301.76	305.13	300.51	303	303.34	308.89	304.1
304.32	302.16	307.15	303.38	307.03	303.42	300.17	303.54	302.43	304.87	302.01	302.96	302.3	303.58	301.71	297.58	306.1	302.28	305.58	303.92	305.51	302.01	297.65	300.9	305.06	307.32	305.7	301.26	301.92	301.44	305.06	301.72	306.93	302.46	302.66	299.37	301.24	300.34	297	301.51	301.47	303.29	302.75	304.45	306.01	309.62	300.49	304.39	302.95	309.62
304.22	304.84	301.31	306.4	302.78	308.11	305.58	306.01	301.39	310.29	305.77	300.35	305.15	303.91	304.15	300.18	304.73	297.12	306.87	301.27	304.65	301.43	306.75	304.1	308.2	303.58	303.47	302.06	307.56	302.81	302.34	300.15	304.29	307.96	307.37	304.91	305.52	301.08	305.88	304.11	304.02	306.09	308.12	306.59	300.65	296.99	303.85	305.7	300.14	305.8
307.88	311.49	311.97	308.67	310.9	314.36	310.86	312.84	307.96	310.31	314.63	310.75	306.53	313.53	316.62	313.9	312.03	306.92	315.1	311.17	312.32	309.95	303.43	311.81	312.59	309.52	311.41	309.11	312.13	312.23	313.73	309.33	309.61	311.72	311.87	307.54	304.63	306.07	311.35	304.34	311.11	309.03	311.94	309.57	312.24	313.79	309.24	312.65	311.23	310.6
310.67	302.09	307.52	305.64	310.47	303.85	300.92	305.75	302.61	306.48	306.4	305.8	303.57	309.13	308.04	303.33	296.6	308.74	306.17	309.08	307.45	305.62	303.84	305.96	302.78	302.08	301.67	306.66	303.07	303.18	302.21	301.72	303.58	308.17	302.03	304.23	309.25	299.81	305.27	304.76	303.12	309.6	301.27	298.62	303.89	308.39	305.07	303.02	305.84	305.26
305.9	310.2	306.4	308.41	311.19	309.71	312.61	308.09	316.74	312.93	303.77	312.23	311.58	306.83	307.18	310.47	310.28	311.8	313.16	308.42	311.15	315.14	315.34	303.18	309.7	309.83	312.72	311.94	305.16	311.43	310.1	308.92	309.61	311.17	310.67	312.1	312.36	302.81	308.96	306.62	306.87	312.83	314.25	308.42	309.26	306.45	312.6	309.13	315.39	309.1
313.84	309.68	312.45	312.1	310.61	312.88	310.13	308.38	305.31	313.49	315.69	314.21	312.87	313.93	312.35	317.61	307.92	314.7	313.31	307.77	307.81	312.06	308.56	309.21	312.1	311.06	313.73	310.97	309.73	310.21	314.36	313.13	309.65	317.87	315.05	315.92	313.3	308.58	308.9	312.09	314.64	315.76	310.39	310.57	310.78	314.25	313.54	309.17	307.39	306.62
310	306.2	317.61	313.95	315.49	315.86	313.86	306.41	316.43	309.48	309.59	320.19	316.04	311.66	312.56	310.78	311.54	313.55	307.93	306.63	313.34	311.34	312.18	312.49	309.82	314.22	315.6	312.45	314.38	313.13	310.74	310.98	308.79	312.56	312.57	317.51	311.03	312.22	314.61	315.82	311.7	315.71	310.53	312.56	310.68	309.54	315.41	312.94	311.46	313.48
322.55	324.16	315.82	316.96	317.86	317.91	316.25	319.4	314.71	316.11	320.83	321.67	320.35	318.54	316.3	320.49	315.58	316.81	319.9	316.98	318.3	321.8	314.41	315.35	320.67	311.29	317.17	317.81	315.53	321.23	318	318.24	319.02	319.03	314.71	319.17	319.78	323.1	319.02	313.42	315.39	317.25	317.09	313.15	318.58	321.64	318.47	322.18	315.74	316.74
311.64	307.37	321.04	310.56	319.21	311.46	319.57	318.42	312.65	312.66	314.78	312.62	314.83	314.04	318.04	314.64	310.84	320.36	312.47	314.46	321.65	312.52	315.39	313.07	312.64	317.76	314.87	311.19	316	315.89	310.91	312.33	310.7	315.01	316.31	311.9	317.24	313.71	315.84	315.51	315.02	313.55	316.29	311	317.69	317.88	316.99	316.11	316.76	313.68
297.47	301	302.95	300.55	295.42	299.63	302.77	300.45	295.98	298.89	298.31	303.14	298.68	304.87	296.35	299.72	304.67	302.51	301.33	298.52	300.66	301.61	297.08	300.57	296.82	297.84	300.12	303.92	301.05	298.43	300.05	293	304.96	296.8	302.06	297.94	301.77	298.7	302.29	298.81	299.17	299.94	298.55	299.23	299.77	299.21	301.26	299.91	298.34	308.29
317.84	313.34	315.09	311.04	308.48	314.25	310.75	315.46	313.5	309.2	316.45	310.87	316.72	309.38	310.83	317.29	314.89	316.13	310.98	313.84	313.37	312.84	314.38	315.98	310.35	312.51	312.8	313.77	313.62	309.1	321.87	315.83	313.93	312.14	317.47	311.17	311.22	318.4	312.32	314.11	318.26	317.49	313	317.06	315.06	306.95	311.63	311.83	314	315.35
307.13	309.12	308	309.22	309.31	307.85	308.28	307.68	312.86	309.12	305.39	307.64	311.39	306.86	306.72	302.96	307.22	307.72	302.42	307.7	311.92	311.57	307.97	304.71	311.24	311.49	309.12	307.6	309.19	308.31	307.8	306.02	311.56	309.03	305.02	304.93	306.77	311.48	308.83	308.18	311.28	309.38	307.91	310.02	312.5	310.24	311.6	309.55	308.08	309.62
316.42	317.33	312.32	311.22	308.92	313.37	312.55	312.99	306.79	313.93	317.64	317.5	316.59	313.72	315.95	315.73	311.15	314.19	309.16	314.32	314	316.46	311.9	307.61	313.1	311.26	313.99	312.95	308.48	315.18	312.67	318.13	311.72	312.07	315.19	317.93	318.59	314.02	312.52	315.54	314.46	315.07	312.25	318.9	315.12	312.94	309.76	318.77	312.14	318.22
307.32	307.03	309.79	306.56	304.01	306.27	305.79	304.51	302.49	302.2	303.49	303.76	295.68	301.56	305.2	304.7	303.67	301.86	305.61	306.07	306.97	307.17	304.24	302.6	306.42	302.57	302.63	301.99	303.18	305.4	306.2	302.83	298.33	303.81	303.44	304.95	304.08	306.24	303.9	303.73	306.91	305.46	302.82	305.47	303.15	304.81	301.97	303.22	301.2	304.23
310.25	308.46	304.27	308.43	305.47	297.82	306.95	305.34	303.43	303.95	302.43	303.23	306.18	303.37	309.37	304.67	305.06	304.63	304.85	300.19	303.13	304.56	301.33	304.85	304.14	302.06	310.42	301.62	303.9	304.57	304.76	308.52	302.28	307.51	304.58	307.86	300.63	305.04	304.91	302.65	308.79	306.03	302.8	307.51	305.72	307.52	304.29	304.21	308.03	301.5
319.71	314.12	318.66	314.51	321.36	317.52	318.63	315.09	313.06	319	310.67	317.61	314.83	307.65	320.49	314.56	311.35	312.92	310.6	314.06	316.37	317.63	312.69	309.1	314.61	318.24	307.79	314.17	314.57	315.15	314.62	314.69	311.58	316.63	320.72	312.42	316.49	320.49	314.34	310.45	314.78	311.34	314.65	310.6	317.14	309.67	309.77	318.01	313.98	315.75
308.98	302.52	306.1	303.98	305.12	304.31	308.21	305.68	303.35	305.23	303.24	303.89	301.94	299.33	304.26	300.1	305.12	305.11	300.33	304.04	303.93	306.88	306.21	301.22	300.77	300.31	305.46	302.13	306.96	305.87	305.11	304.21	308.3	306.37	304.85	305.35	308.03	304.6	303.91	305.2	309.3	307.73	304.17	304.4	305.01	302.39	302.66	307.93	308.1	302.16
307.41	312.34	314.04	307.49	311.82	312.38	309.95	316.99	315.07	310.26	311.6	309.01	307.51	311.51	311.49	306.57	307.16	312.11	308.26	310.93	308.6	308.69	312.3	310.43	307.6	311.61	307.17	315.89	312.13	311.37	313.18	311.22	309.71	312.67	317.07	309.1	307.24	312.09	309.64	317.87	305.85	309.24	311.99	311.27	311.44	314.31	309.03	310.36	308.32	312.93
306.49	305.98	300.29	305.3	299.1	304.47	306.11	300.9	302.03	304.22	302.27	301.06	301.64	301.28	307.23	307.18	303	308.98	304.16	305.72	304.99	302.44	305.27	301.41	304.03	304.06	299.19	303.71	303.25	304.95	305.23	302.21	307.9	305.21	306.8	305.08	301.35	307.98	304.89	307.14	305.38	295.24	299.96	302.04	302.66	305.3	302.2	300.82	302.53	303.69
311.09	313.57	317.11	310.53	315.09	310.98	307.42	313.04	314.83	312.23	310.14	314.9	314.11	312.78	317.66	310.71	313.26	312.28	314.33	316.98	313.78	313.25	310.99	318.82	311.21	311.72	315.11	314.94	313.26	311.49	313.11	313.86	312.02	313.94	313.03	313.95	314.09	310.98	311.08	311.03	315.1	311.12	311.55	311.75	312.98	315.63	310.2	316.98	312.96	312.72
298.7	304.86	304.44	302.94	303.73	310.06	304.9	303.88	305.43	304.55	308.84	297.28	302.8	304.33	305.15	301.81	298.49	305.3	308.16	303.94	311.91	305.33	301.85	305.44	303.3	300.86	301.69	305.85	303.61	302.1	302.44	302.73	307.67	305.56	302.77	302.21	296.89	301.63	303.91	302.62	304.83	308.82	307.18	304.84	313.73	305.24	306.27	304.77	304.78	303.81
327.58	322.76	327.95	326.62	329.18	328.75	332.71	328.73	328.52	328.71	329.6	332.72	329.44	325.71	331.3	327.98	326.3	327.2	328.85	330.47	329.63	327.12	328.7	329.87	328.59	325.61	328.21	325.37	330.12	329.92	330.78	325.06	328.04	327.55	328.46	328.86	324.58	329.82	328.41	323.79	327.41	326.79	326.14	333.28	327.75	325.75	323.28	330.28	331.22	326.29
314.48	319.17	317.65	317.84	319.46	321.34	323.02	317.72	318.6	317.93	320.33	322.03	317.5	322.77	322.53	321.91	318.37	320.81	321.85	323.63	326.13	316.05	312.91	318.19	315.99	321.05	324.35	321.11	324.89	317.94	322.78	319.83	319.6	316.36	322.13	317.97	320.47	322.28	314.49	315.63	318.98	318.37	319.41	317.46	318.3	323.9	326.25	321.77	321.94	320.83
314	312.38	313.61	313.97	313.59	312.27	318.65	311.65	310.68	312.17	310.3	317.44	312.7	313.43	314.88	314.58	312.97	313.58	313.21	310.86	316.12	313.63	315.2	313.3	311.4	313.55	310.97	314.75	316.26	310.07	315.7	312.36	312.94	317.56	306.97	316.88	315.6	315.85	307.2	314.96	309.94	309.73	313.7	309.35	314.82	309.3	310.66	312.68	313.67	313.15
325.43	324.34	322.48	328.81	330.92	323.35	322.56	320.09	329.37	322.78	322.58	329.85	324.91	325.03	329.01	324.95	328.02	327.22	323.32	324.95	325.46	318.65	322.77	323.06	327.82	328.24	324.26	329.42	318.58	319.99	326.07	325.59	324.51	321.48	327.5	322.71	327.35	325.3	323.15	327.87	325.19	327.68	324.07	322.19	322.88	327.48	324.16	326.77	319.1	329.04
313.53	311.71	318.52	314.06	314.27	317.82	314.97	315.17	314.72	317.53	316.14	309.58	318.09	310.42	316.73	313.58	316.03	316.62	311.63	316.74	317.61	319.92	311.16	316.83	312.34	314.99	313.32	317.66	315.78	317.89	309.97	316.29	315.62	315.08	315.57	318.59	313.57	313.09	322.26	312.21	319.84	312.53	315.05	318.02	315.95	318.57	315.24	315.44	322.47	315.32
302.85	302.2	308.37	305.63	299.45	298.43	307.38	301.75	300.99	306.48	304.66	306.71	302.42	304.02	303.83	305.62	300.84	298.01	305.98	302.09	303.31	304.24	307.2	300.18	300.54	302.37	302.19	300.59	307.82	304.16	307.97	308.03	304.18	302.28	300.6	303.76	310.49	301.79	302.31	302.52	304.02	308.02	298.15	304.94	305.81	304.53	306	301.99	301.83	301.77
317.74	320.34	319.53	325.31	320.29	322.68	317.23	317.13	320.77	322.54	318.29	318.2	320.86	316.29	318.24	321.97	318.68	318.59	313.3	314.49	316.65	321.37	313.51	321.04	323.13	318.61	317.51	320.96	319.13	318.58	319.14	318.17	315.17	321.86	316.25	319.32	317.27	324.11	319.96	319.58	321.29	317.72	319.07	317.78	320.7	315.65	312.47	317.29	318.04	319.55
328.53	328.12	326.46	326.92	328.37	330.83	327.16	329.05	327.25	325.02	324.78	327.66	328.73	327.08	330.54	328.46	328.69	328.77	328.61	330.44	327.79	327.14	325.74	330.82	325.76	329.05	322.9	326.83	325.33	325.52	330.33	324.73	327.68	327	329.39	320.76	326.18	326.52	323.77	328.84	324.67	328.27	327.65	332.83	330.92	327.32	326.18	325.96	327.18	330.12
317.1	317.35	317.72	316.61	313.9	315.7	313.32	312.09	304.74	317.69	315.62	314.17	316.76	312.24	313.31	314.41	314.65	315.53	317.19	311.22	318.61	321.55	315.69	313.67	311.26	313.58	312.78	315.12	311.75	315.07	317.87	315.75	316.56	310.96	315.78	314.46	316.53	314.2	312.94	311.69	317.57	315.18	313.73	314.69	314.49	310.72	319.05	316.75	317.29	313.68
309.16	313.85	313.74	318.72	313.26	313.13	306.87	314.28	311.15	311.65	312.31	316.7	313.16	310.61	313.82	308.89	314.26	308.78	312.75	314.82	315.39	317.46	312.48	316.28	315.68	313.29	313.07	314.58	309.52	311.12	317.57	309.83	315.08	313.91	310.85	311.01	310.6	316.22	310.91	313.65	313.61	315.09	307.47	313.63	313.69	316.29	311.55	312.56	315.28	313.7
299.53	306.14	298.11	300.8	303.06	303.31	298.46	303.54	299.51	296.92	302.76	301.81	301.89	301.34	300.29	301.46	298.34	299.27	301.78	298.6	302.91	298.96	299.29	298.22	305.41	301.48	303.49	303.41	300.01	304.16	301.09	298.67	295.25	297.47	299.6	299.64	297.43	300.71	298.44	299.13	300.8	298.13	298.24	301.94	302.44	301.74	303.08	299.25	295.96	300.15
315.63	318.91	317.85	318.52	319.71	321.07	315.55	315.84	320.78	314.42	313.83	313.87	319.81	313.9	319.98	321.18	315.75	320.05	320.81	319.77	320.73	316.93	312.56	322.63	317.07	320.86	320.82	315.18	316.37	319.87	315.46	315.83	320.65	315.76	316.35	315.99	316.8	316.67	318.15	318.77	313.39	325.69	316.93	312.68	315.78	312.96	312.54	314.64	316.06	316
300.74	305.83	301.94	305.67	305.59	308.41	304.35	299.02	302.22	300.23	307.18	304.7	305.54	306.34	304.84	306.72	307.05	302.44	303.7	300.94	304.65	307.57	307.53	305.09	300.75	305.38	307.97	302.23	305.03	306.3	303.7	305.64	306.71	303.86	302.78	307.65	301.22	302.6	303.38	307.56	307.82	300.17	305.65	304.98	299.72	298.75	306.99	304.08	306.92	303.89
317.32	316.83	314.1	316.61	321.83	316.56	315.92	316.25	315.12	312.25	314.12	314.29	317.55	312.79	318.02	311.88	319.81	311.39	316.55	319.75	317.83	313.92	318.15	313.4	315.11	316.78	315.85	319.03	317.81	318.04	315.14	312.38	319.68	314.36	314.91	312.51	316.18	315.85	317.29	316.88	317.27	312.75	316	315.63	313.41	315.57	319.44	318.04	314.98	318.72
323.29	323.16	323.8	324.62	324.37	330.23	326.5	322.86	325.55	325.36	328.54	329.04	325.27	329.65	330.98	324.97	328.32	324.95	326.78	327.91	328.74	327.43	329.63	324.52	323.32	327.07	323.85	325.67	329.9	322.22	325.87	324.8	327.5	327.35	324.28	325.76	326.03	325.76	325.57	326.83	328.78	321.76	329.8	322.73	327.36	325.24	328.03	330.28	326.25	332.23
313.41	316.99	320.62	318.37	314.64	318.55	321.14	321.84	319.39	315.84	321.01	315.06	316.3	315.79	318.05	312.68	319.68	318.45	319.38	319.73	320.75	316.78	317.59	313.95	311.6	317.7	314.32	315.22	318.33	317.26	309.74	317.79	315.11	320.36	320.4	318.9	317.52	319.72	323.25	316.6	318.84	316.36	313.17	322.02	318.06	316.14	318.54	318.28	320.53	320.34
304.31	305.98	308.13	304.47	303.61	310.66	310.09	308.02	303.53	310.7	304.81	305.67	302.07	308.07	300.6	308.96	311.67	312.82	302.06	309.95	303.1	304.26	307.17	305.58	311.06	305.08	306.78	305.43	307.65	308.89	305.73	309.08	304.49	309.4	301.57	307.44	304.97	294.9	305.64	306.17	303.44	304.35	301.72	307.35	306.76	305.45	309.49	309.95	304.26	304.78
309.74	313	313.51	309.19	312.84	312.41	308.62	311.63	307.54	308.19	305.59	311.67	310.37	307.94	315.02	313.28	307.41	309.48	308.47	308.88	304.53	306.21	315.44	307.9	310.03	308.66	306.6	312.03	305.88	311.79	311.65	307.73	310.93	309.09	307.28	308.56	310.4	309.18	314.4	310.7	305.86	307.63	311.98	308.57	308.48	308.88	306.17	305.94	313.63	309.97
297.46	293.28	293.7	305.51	294.8	297.99	301.31	295.62	303.41	297.22	298.92	297.87	297.1	296.38	300.82	301.15	297.19	296.86	292.35	299.07	300.6	293.75	297.55	298.21	294.03	295.01	296.97	294.53	295.63	298.19	297.58	296.56	296.4	294.44	299.3	300.36	291.74	295.73	293.11	294.85	296.86	294.83	291.55	296.25	297.13	296.86	299.37	295.83	295.56	296.76
294.15	297.87	297.79	294.13	297.05	294.58	298.92	293.37	292.06	297.17	291.8	290.7	292.79	292.64	296.63	296.73	295.61	299.92	291.68	297.67	294.13	292.71	291.66	297.29	294.49	294.87	292.66	293.35	292.97	296.5	296.39	296.27	296.54	292.02	294.42	295.07	295.95	296.16	292.56	294.29	296.27	293.35	293.02	290.16	294.34	292.47	292.71	293.29	293.91	294.47
291.86	294.7	292.83	290.91	291.9	293.26	296.07	285.86	293.23	294.02	294.12	287.3	291.54	294.23	289.1	293.62	293.32	294.4	292.14	296.6	295.09	294.76	289.94	295	294.35	291.79	290.69	297.46	289.69	290.07	296.66	294.86	298.31	292.34	300.77	290.62	292.32	295.69	292.49	289.5	292.71	288.98	296.04	294.66	294.52	287.78	286.55	296.75	294.94	296.65
322.02	317.07	316.04	315.29	313.62	313.55	319	319.13	319.81	315.16	312.58	313.29	320.35	318.63	319.38	317.27	316.07	317.03	315.72	320.62	315.94	315.3	312.01	318.41	315.49	317.76	323.09	312.72	317.12	317.19	315.42	319.52	318.41	325.1	315.33	315.42	316.81	314.62	318.08	319.67	315.43	314.36	318.26	314.68	319.43	316.34	315.98	312.22	317.01	322.03
302.96	306.79	303.5	303.67	302.72	299.72	301.57	301.67	303.76	301.89	301.97	307.24	304.54	304.04	306.57	299.21	302	299.45	304.81	303.17	304.18	297.23	301.42	306.28	303.62	303.29	300.03	299.76	304.19	306.03	309.5	305.58	301.61	307.04	303.9	304.72	307.84	295.96	301.86	305.04	306.28	304.36	303.46	300.5	299.78	302.46	303.17	305.21	305.65	302.91
315.3	305.59	311.34	315.53	312.16	303.65	308.08	307.72	310.06	306.41	311.6	303.5	314.26	313.77	308.64	307.98	307.47	314.12	309.16	313.76	316.94	309.14	308.93	313.7	313.49	307.62	309.98	310.59	312.6	310.38	309.94	308.53	310.72	310.53	304.91	305.23	309.79	304.54	309.14	314.51	312.01	309.63	309.79	311.98	311.84	311.71	309.72	309.83	309.34	309.03
301.04	294.89	290.14	294.84	295.09	292.79	294.69	291.83	294.91	297.7	294.76	304.06	294.48	299	299.76	291.99	291.04	293.36	292.24	291.36	294.93	297.85	294	295.84	298.84	292.13	294.51	294.82	293.46	292.78	296.74	294.7	293.11	293.53	294.61	294.47	291.77	295.72	289.18	299.83	298.06	293.44	293.82	292.51	297.01	294.33	300.22	294.03	298.18	301.26
318.69	325.62	314.1	314.28	320.83	315.43	318.82	318.18	317.17	318.85	321.19	322.77	321.53	319.14	319.8	320.54	320.81	316.51	319.77	315.26	320.8	317.58	317.91	321.59	313.96	318.87	320.42	324.17	318.95	320.09	316.33	318.92	315.02	317.11	321.58	318.76	315.4	323.33	318.44	323.56	318	321.47	319.96	322.18	321.56	317.13	312.8	325.49	321.81	317.1
308.15	310.17	312.2	312.96	307.15	308.25	310.49	313.2	309.71	310.25	308.59	311.24	307.36	311.09	305.92	309.73	311.13	313.47	312.62	309.98	310.27	311.53	312.81	310.72	305.83	309.16	312.73	308.9	310.8	312.18	311.01	312.94	310.87	310.97	312.39	309.32	309.47	308.92	312.13	313.36	313.44	309.89	307.56	309.17	317.04	305.57	309.25	309.86	307.03	309.58
309.33	305.62	307.74	304.7	306.83	305.9	305.58	309.47	302.96	303.1	301.84	305.32	305.51	300.18	305.08	302.77	304.41	307.61	308.42	307.25	306.34	306.85	303.63	306.04	304.86	303.87	301.91	305.45	303.74	310.1	304.79	309.17	313.8	300.67	301.68	302.41	302.88	305.17	303.01	308.17	310.71	309.9	307.12	308.43	305.67	304.65	305.4	305.57	307.02	306.18
312.31	314.3	312.6	313.32	313.23	312.21	312.52	309.47	315.39	308.37	315.57	312.34	314.55	309.66	315.13	313.23	309.36	315.64	314.69	312.21	311.82	315.71	311.94	309.37	316.29	318.19	309.54	317.24	315.26	311.19	312.24	316.36	307.83	309.61	313.39	312.46	309.49	314.96	311.86	312.85	310.18	312.02	308.87	312.06	310.41	312.49	312.58	307.87	315.96	310.03
307.14	300.3	301.66	303.3	300.75	304.33	302.37	303.58	305.1	298.96	299.98	307.88	303.39	300.18	306.2	304.11	301.07	306.1	302.16	303.16	306.04	304.69	307.17	302.85	305.78	309.35	306.2	303.7	304.94	305.61	304.42	310	299.19	302.4	305.25	307.53	307.83	306.09	303.5	304.56	303.77	307.01	300.32	303.5	303.27	308.92	309.48	297.87	301.43	310.04
320.24	309.36	309.43	312.93	311.51	314.73	315.84	309.71	310.34	310.05	316.06	314.53	312.08	315.03	313.61	308.24	311.94	313.43	312.31	309.69	308.72	315.89	311.74	312.28	312.09	309.39	313.21	312.43	313.92	309.33	312.4	314	313.34	312.99	310.93	311.96	307.22	313.19	310.72	308.96	313.08	307.57	312.49	315.15	314.08	313.19	307.01	314.19	311.01	309.6
307.99	305.88	307.52	302.75	301.18	301.41	302.99	301.04	306.69	302.72	306.15	304.08	300.28	303.21	300.79	303.02	303.26	308.13	301.77	305.72	311.44	302.4	301.6	298.05	300.09	303.47	299.97	301.29	305.36	304.21	299.33	302.13	301.11	306.77	304.39	301.04	305.83	305.98	302.46	304.21	306.34	301.06	299.54	302.8	297.87	305.74	307.14	304.72	305.41	304.38
324.48	327.65	326.21	325.65	326.86	326.13	329.96	327.79	323.79	330.84	326.1	326.41	326.85	329.1	326.71	324.36	326.57	322.75	323.94	328.09	330.78	329.29	324.73	325.67	323.44	320.27	322.08	323.8	324.6	324.39	321.87	326.72	331.94	330.89	325.05	327.17	328.83	323.26	331.09	330.03	326.11	329.48	329.04	327.44	327.41	329.58	328.49	328.89	331.91	325.81
328.48	331.37	322.58	321.92	323.97	322.57	327.83	326.65	319.79	327.75	319.29	324.54	325.01	326.13	324.86	325.83	320.2	323.22	330.02	330.77	321.25	323.72	324.51	322.41	327.46	324.05	325.87	319.27	320.3	322.36	321.09	322.97	326.7	329.67	321.47	322.58	325.25	322.03	323.15	323.22	320.04	326.39	326.48	323.11	325.59	323.86	327.64	324.81	326.95	322.98
301.16	301.52	305.11	306.41	298.67	302.74	302.91	301.2	304.48	297.7	305.34	294.35	304.36	303.12	302.88	302.87	299.97	309.53	303.14	304.99	303.72	307.91	305.97	301.99	303.16	302.96	302.41	302.34	303.74	305.37	304.87	299.87	299.25	305	301.45	301.76	303.05	296.27	302.81	302.75	304.07	302.56	300.73	304.67	306.42	306.06	304.35	311.9	305.34	305.14
310.22	315.69	314.67	310.45	313.27	313.38	314.73	307.73	310.61	316.09	316.01	308.56	311.35	317.62	314.33	310.31	318.22	318.06	311.1	316.47	315.95	315	313.45	316.84	308.81	311.12	317.04	303.12	311.15	310.81	315.91	312.79	309.07	313.77	316.28	309.12	313.6	312.55	315.59	311.09	312.98	305.1	312.43	311.94	311.66	315.09	314.18	312.57	310.28	316
327.45	324.22	324.36	324.22	335.36	324.54	322.75	325.59	329.34	326.93	327.31	326.81	322.52	331.49	327.89	330.41	330.9	322.92	330.15	328.13	329.45	328.74	329.58	328.95	324.13	326.13	325.06	329.92	331.16	331.16	328.14	331.06	324.13	322.75	326.14	329.09	328.72	327.7	329.27	328.12	329.67	330.65	326.89	324.47	328.1	329.59	327.34	322.79	325.34	328.77
302.09	302.61	306.53	308.09	306.4	303.88	304.16	303.48	302.67	305.62	305.93	304.3	301.86	301.36	299.93	309.7	300.6	308.11	302.49	307.4	304.1	299.77	302.77	302.59	305.01	309.21	306.7	303.99	306.86	303.89	302.56	304.27	299.94	305.4	306.22	305.91	301.03	301.63	300.72	303.4	310.7	303.73	305.24	301.97	304.05	308.31	303.66	307.5	304.43	304.51
304.7	299.43	305.08	303.85	303.18	299.17	301.82	301.39	301.57	298.85	304.4	300.19	304.52	305.45	304.71	297.98	308.22	306.04	303.82	299.7	302.4	298.82	297.82	302.17	300	301.82	299.97	300.68	305.03	298.43	306.38	300.89	309.62	305.83	302.6	306.06	304.78	305.04	300.7	299.2	307.79	303.57	309.65	300.03	300.03	303.1	303.62	300.87	301.96	300.68
295.18	298.53	297.68	295.41	293.69	296.01	291.84	296.65	292.09	292.56	289.81	293.66	293.64	293.68	298.46	297.91	297	289.68	295.71	291.73	296.39	297.91	294.48	289.44	293.8	296.36	295.07	294.98	295.79	294.44	292.19	297.24	294.8	296.1	291.92	300.66	294.53	298.84	299.28	291.93	295.54	292.92	294.78	293.11	295.58	296.74	294.72	293.15	295.53	292.19
317.94	309.77	317.52	316.05	308.71	314.48	313.27	314.14	317.63	313.01	309.31	314.09	313.08	314.09	310.44	314.63	315.15	311.83	310.13	313.06	310.69	312.77	310.88	308.29	308.96	311.79	314.7	309.6	313	319.25	308.38	315.64	307.69	313.74	310.7	314.14	312.35	312.36	312.32	311.89	311.49	314.1	314.05	306.57	309.35	313.53	305.33	312.61	311.68	305.91
306.73	305.85	310.31	310.59	306.94	306.37	313.24	309.97	312.34	313.17	313.7	307.15	313.88	304.95	309.72	309.91	307.09	309.99	310.36	306.58	309.24	303.18	306.63	311.22	311.7	304.97	308.13	305.41	304.6	305.27	307.01	307.93	310.47	312.12	310.63	310.45	309.07	304.2	305.81	309.7	309.77	313.1	308.25	303.68	305.74	313.21	303.71	313.44	299.94	308.12
301.41	304.08	303.67	305.74	304.51	301.51	305.75	302.86	300.87	299.82	301.98	301.43	300.41	303.58	305.49	303.09	301.9	305.37	303.37	300.78	305.78	297.5	302.22	300.17	303.8	302.51	299.29	304.89	301.45	306.41	298.03	302.41	298.86	301.72	306.38	302.62	301.36	305.64	299.24	296.31	302.36	301.61	301.05	301.16	299.49	302.4	301.73	300.98	306.73	304.43
316.15	309.39	314.46	316.71	315.76	314.7	315.15	314.64	316.82	315.89	313.73	314.35	313.79	314.61	319.81	315.02	313.29	317	311.31	317.16	315.45	317.69	315.38	316.67	316.25	312.25	319.28	311.52	313.91	312.19	315.39	311.66	317.34	316.97	313.37	313.36	315.18	312.32	311.42	313.45	316.64	309.61	313.9	307.02	311.92	313.97	311.97	308.94	316.58	316.74
312.79	308.74	306.87	312.68	312.12	307.14	314.8	306.38	310.11	312.42	310.98	309.94	311.43	310.13	307.46	312.74	311.44	314.13	311.99	310.7	310.39	309.58	311.08	310.49	307.88	305.58	312.41	313.51	313.14	312.1	307.56	315.21	310.22	306.61	308.47	311.93	303.75	311.74	311.66	307.12	313.86	313.26	317.19	310.67	309.9	310.82	312.62	306.41	308.14	313.57
315.45	317.09	318.2	318.57	313.54	317.31	316.43	314.51	311.08	315.39	316.88	314.54	312.59	314.58	313.19	315.02	317.42	315.28	311.88	308.39	322.14	312	320.01	319.04	318.29	312.8	314.96	314.3	314.91	318.13	315.13	318.42	316.96	313.02	319.96	314.34	315.76	315.52	318.03	317.52	315.71	311.96	313.59	316.72	312.08	314.86	315.86	313.84	315.94	311.41
316.02	310.39	311.91	312.56	315.06	312.03	315.71	312.34	314.9	312.9	316.94	314.45	313.49	308.93	318.65	313.83	314.23	318.1	315.68	313.07	314.74	314.14	313.3	311.7	316.16	309.55	312.89	318.33	315.08	314.41	313.54	309.76	313.74	309.61	306.88	313.62	310.01	309.67	311.6	314.35	311.92	307.7	317.06	311.38	317.46	309.91	311.74	315.08	311.98	313.76
299.18	301.13	302.95	305.24	304.61	308.67	301.52	299.43	306.42	301	303.82	302.3	304.22	304.4	299.76	304.93	300.08	305.17	303.77	301.74	304.5	304.6	300.18	301.87	304.01	308.78	302.22	303.11	307.96	306.22	305.22	301.4	299.9	302.84	302.53	302.93	303.6	300.58	298.55	301.59	305.24	305.9	305.51	300.48	301.47	299.92	301.86	303.54	305.58	307.52
312.76	305.49	305.81	308.03	301.18	309.25	303.91	308.78	309.96	304.95	310.06	305.3	303.23	303.47	308.58	305.59	306.48	305.99	308.43	305.3	306.75	312.74	302.95	308.06	302.72	306.44	304.89	307.24	301.29	308.48	308.96	303.24	304.97	307.06	304.79	305.07	304.96	308.81	309.09	311.65	305.99	306.23	304.13	308.25	311.98	308.97	302	312.43	308.63	309.25
303.24	302.92	300.78	303.96	305.57	299.83	302.41	304.57	303	307.13	300.45	306.14	304.91	301.99	299.37	298.16	302.71	303.31	302.99	298.46	300.08	302.61	300.81	304.01	301.6	302.85	305.78	298.39	302.73	303.81	302.57	306.11	299.98	303.29	305.92	305.84	303.93	304.36	302.95	309.16	300.17	303.33	302.49	303.82	299.24	306.74	305.22	301.75	306.73	301.86
318.07	320.74	323.3	318.61	319.86	319.19	318.47	319.02	317.83	322.15	317.12	314.32	321.52	318.31	317.86	319.28	319.9	316.56	319.2	317.33	313.56	315.27	323.11	320.19	317.78	315.06	317.47	314.77	320.44	320.08	320.08	323.79	318.78	321.36	312.32	318.59	315.03	317.17	318.82	320.46	320.58	311.1	316.65	317.15	323.82	321.36	322.13	323.79	315.92	318.98
316	318.11	320.8	317.01	318.14	314.19	315.36	317.95	314.46	321.58	314.29	321.48	322.76	318.81	313.4	318.53	311.63	313.21	314.78	313.7	314.17	310.83	313.43	320.55	316.68	317.53	310.11	316.42	317.75	312.88	315.19	309.27	322.79	316.7	319.52	314.89	314.28	315.17	317.2	313.28	312.54	319.03	313.14	310.96	314.26	312.34	314.72	320.23	314.24	314.95
312.46	317.27	318.4	316.53	313.82	313.81	316.79	315.9	313.02	311.57	314.51	317.81	320.44	315.58	318.86	316.64	313.45	310.02	315.51	316.7	317.57	319.26	312.84	313.03	315.8	313.18	320.84	310.01	315.03	313.36	313.08	313.89	315.3	316.25	312.85	316.38	316.62	319.14	311.86	314.07	316.36	315.23	318.65	318.15	311.77	311.23	317.04	311.98	311.59	312.77
303.89	301.79	304.99	303.77	301.62	304.1	307.47	300.21	303.27	302	308.89	302.92	302.31	308.15	301.42	303.62	305.08	309.43	300.84	304.46	299.52	300.62	304.13	309.57	304.21	306.03	302.23	304.28	301.6	303.37	305.66	306.98	303.93	304.55	299.5	303.21	302.58	306.65	302.71	303.13	303.75	304.74	302.31	308.77	300.61	301.95	301.22	301.94	304.88	305.36
300.29	305.78	302.16	299.48	307.03	301.16	303.6	299.85	303.88	299.79	305.11	300.88	302.52	304.86	302.4	302.4	305.16	302.41	300.36	300.11	303.05	298.99	302.77	301.64	303.4	302.69	304.62	303.86	302.2	307.23	303.97	307.8	303.5	301.4	301.34	304.58	305.01	302.17	297	301.07	303.77	306.62	297.69	300.88	302.11	302.09	302.84	302.06	305.77	304.55
306.97	300.63	302.7	307.12	302.89	305.15	300.14	306.75	305.11	297.96	300.7	304.87	303.52	305.41	306.26	304.23	307.46	303.28	301.37	304.14	303.78	302.02	305.18	305.82	306.48	304.07	301.28	297.31	300.73	301.63	303.1	305.82	301.74	303.1	301.11	306.86	301.35	305.44	305.63	303.18	302.19	305.22	303.12	300.7	300.7	304.44	303.29	304.94	300.5	299.95
313.76	309.54	309.88	312.78	312.6	311.3	311.56	313.32	313.44	312.47	309.52	312.31	313.02	314.89	311.03	315.68	308.08	312.43	311.66	314.04	314.9	310.45	312.52	313.52	315.3	315.04	310.06	311.96	315.3	306.31	313.57	311.14	312.2	310.78	311.15	317.43	313.68	315.04	314.53	308.87	314.38	314.57	310.24	312.38	312.72	312.73	313.74	311.79	311.84	318.11
295.07	293.16	297.35	291.51	297.27	293.36	293.67	295.79	294.79	292.82	295.8	294.68	288.51	294.85	295.89	292.58	295.19	296.87	290.12	298.14	293.06	297.69	294.32	290.7	294.65	294.77	293.67	295.23	291.85	297.7	296.22	297.17	301.06	295.28	295.11	297.94	295.99	300.25	297.53	294.29	294.66	301.46	295.95	295.97	295.23	297.01	297.45	292.18	296.45	293.25
318.95	306.87	315.67	309.81	310.14	308.73	312.58	309.17	316.2	315.77	310.13	310.84	316.39	313.02	312.05	311.5	315.94	318.33	315.45	311.59	312.33	317.81	312.27	316.36	317.04	315.66	309.36	313.26	314.26	319.9	312.93	313.04	308.54	315.16	315.64	311.54	312.01	315.77	312.46	319.91	308.5	314.1	312.47	316.29	313.96	316.17	316.62	311.13	310.62	313.53
295.24	293.4	294.2	293.64	294.25	293.92	297.91	299.43	292.67	296.52	294.77	293.97	296.16	299.27	290.23	291.93	294.88	293.94	293.37	295.54	293.32	294.42	290.73	297.1	290.92	296.22	292.26	289.97	294.88	295.9	297.05	298.12	292.53	293.44	292.53	293.63	289.96	297.05	299.25	292.62	297.63	295.86	294.83	294.31	295.64	294.25	293.94	297.81	292.9	293.92
301.99	302.32	302.84	303.89	302.18	304.27	304.89	300.8	303.88	307.93	303.21	300.47	302.17	300.9	306.15	300.8	303.39	306.51	294.99	304.22	303.83	297.95	302.73	301.82	303.66	306.26	306.95	303.68	298.19	309.99	301.12	301.45	303.84	308.24	302.99	302.31	307.3	306.89	304.3	307	308.28	305.73	301.39	307.81	300.49	303.74	305.29	304.38	303.79	302.82
307.05	305.59	302.78	309.16	307.63	306.8	305.18	303.08	303.65	301.59	299.08	303.44	307.82	306.84	301.54	304.21	305.59	302.68	301.95	305	302.95	304.53	302.31	305.61	305.58	304.32	306.77	301.41	301.16	299.8	306.61	303.07	303.45	302.81	303.55	304.17	307.42	304.35	305.08	301.55	305.72	307.29	305.38	306.54	307.96	303.06	309.06	298.9	303.22	303.64
299.64	301.73	302.21	302.72	302.12	296.71	305.24	298.09	301.87	299.22	302.49	300.31	302.61	301.23	301.58	302.73	298.05	302.76	298.39	298.48	297.41	300.97	302.82	298.46	302.22	299.88	299.99	296.48	304.78	305.29	301.88	304.44	303.15	300.54	305.14	303.89	304.34	301.64	303.12	303.21	303.76	298.97	303.75	308.39	295.6	308.25	302.65	302.13	298.9	300.71
334.58	329.44	327.48	327.51	329.39	327.28	323.39	327.95	325.99	326.46	330.93	335.18	323.79	325.58	335.65	329.54	332.96	327.45	325.07	323.38	326.39	329.14	328.24	328.04	327.7	326.69	330.26	331.45	330.47	327.97	320.8	328.46	330.68	329.19	327.88	329.46	332.11	331.14	328.45	329.23	329.73	332.83	328.42	333.26	330.61	327.62	330.6	326.64	332.66	331.04
305.06	311.88	311.78	305.21	307.69	309.85	306.86	309.66	307.53	307.16	309.67	309.65	300.65	310.93	306.64	308.92	304.08	300.97	305.79	304.46	304.93	307.9	306.73	306.43	308.08	300.34	307.56	306.48	307.52	309.06	304.06	306.44	304.1	305.56	308.28	302.52	304.89	308.81	301.74	307.12	304.56	302.56	306.21	304.38	306.62	304.59	305.88	301.94	304.45	304.87
321.64	329.59	325.7	323.09	321.71	326.44	328.6	324.05	324.24	325.18	320.15	326.01	322.54	321.18	324.33	327.36	326.29	321.34	326.8	325.65	326.84	326.01	324.58	320.59	325.48	330.2	325.99	322.97	325.92	321.85	325.97	326.33	323.48	315.98	323.92	328.9	326.03	324.08	319.5	318.67	325.06	321.83	326.57	323.76	322.13	321.98	327.82	326.7	326.5	320.28
306.47	304.82	300.21	301.07	300.95	312.25	306.85	299.09	300.28	307.41	298.88	303.72	304.92	306.06	303.96	305.6	304.31	300.65	308.48	307.59	304.79	303.16	308.74	306.01	305.54	302.8	304.38	302.71	302.13	307.6	304.89	303.1	306.3	303.31	309.29	303.89	307.07	301.29	304.12	309.62	299.06	307.8	303.64	309.67	302.47	306.99	304.73	305.74	302	302.76
305.99	304.78	307.17	304.92	302.31	306.57	299.93	307.14	301.59	304.94	304.99	303.53	304.88	306.27	308.87	302.64	305.8	300.33	305.79	304.56	304.37	303.43	303.11	307.52	303.82	306.86	304.99	306.21	305.03	309.63	307.2	303.8	305.42	302.27	305.6	302.88	306.77	301.19	305.92	304.04	306.75	307.95	305.02	306.89	309	299.44	306.57	300.87	298.67	306.49
299.51	296.91	299.56	300.07	306.54	298.34	300.22	305.1	298.63	305.29	301.21	303.07	298.54	304.29	299.32	299.41	297.7	308.75	303.23	300.8	304.52	302.97	299.1	305.14	299.33	299.85	298.67	299.35	299.96	301.64	302.71	303.82	303.4	301.16	296.07	303.19	301.59	297.56	298.16	297.8	303.22	305.4	304.48	305.25	299.26	297.68	302.51	302.34	297.47	303.23
309.21	309.95	306.73	307.8	310.29	303.32	306.83	308.13	306.53	307.96	305.8	308.36	306.1	304.47	308.06	304.77	305.02	306.54	299.18	309.2	308.65	305.12	304.9	303.79	306.45	303.32	302.41	309.75	303.94	304.08	307.09	305.49	302.23	303	306.12	307.24	303.43	306.3	302.57	306.53	305.74	307.98	304.22	304.6	307	306.73	311.02	312.42	301.29	304.78
317.46	317.93	322.23	319.21	316.59	315.68	313.08	326.95	319.04	317.36	315.8	318.8	319.86	323.45	321.56	320.18	316.13	317.32	316.26	313.66	319.51	316.52	313.62	316.53	315.94	319.71	318.38	320.39	317.84	316.51	314.66	317.09	318.67	314.04	316.28	318.72	319.34	316.71	320.1	318.4	319.46	316.06	322.33	323.86	317.58	319.48	327.91	314.1	315.06	316.26
308.92	305.96	308.31	313.2	307.96	303.88	308.39	312.34	309.97	312.57	310	309.05	310.73	306.89	315.56	314.43	311.83	313.77	309.7	311.36	307.74	311.12	313.76	311.32	310.01	308.01	310.1	310.43	316.4	315.18	314.24	314.23	307.74	305.86	313.67	316.89	312.62	308.24	315.81	306.82	306.51	311.15	312.89	311.59	309.35	310.75	311.14	308.82	308.59	310.81
298.75	295.28	302.39	298.86	305.56	295.17	300.3	297.41	301.84	301.3	305.35	296.84	301.62	298.08	298.51	298.52	297.59	302.96	298.18	300.89	295.63	299.28	305.93	296.88	300.64	295.05	300.96	298.88	299.84	300.79	301.79	302.74	298.65	300.12	299.5	301.35	298.94	308.56	299.88	302.19	297.23	295.76	301.22	305.16	304.67	294.9	301.61	298.49	304.23	301.2
301.61	292.43	295.59	298.06	297.25	298.43	292.83	295.75	297.42	292.01	295.62	295.77	294.57	296.05	294.6	296.75	295.77	299.28	297.24	294.4	293.75	297.18	295.77	292.82	290.44	293.77	301.86	299.05	294.53	298.74	294.41	299.41	295.43	294.9	294.95	298	297.07	292.89	296.41	303.33	294.72	299.12	295.5	296.72	294.7	294.58	296.52	296.79	294.04	297.46
320.03	316.27	314.55	320.56	315.58	317.33	312.85	316.49	316.73	314.97	317.16	312.61	317.42	317.52	308.84	314.7	315.72	312.93	314.95	309.31	312.66	311.7	313.17	312.06	308.04	311.5	316.87	317.41	318.29	314.74	315.16	315.82	321.4	313.49	316.2	318.53	316.17	312.09	313.99	313.39	312.16	318.82	312.56	313.74	315.81	319.83	314.13	316.85	311.72	311.4
314.17	318.69	316.37	314.99	315.5	307.59	315.93	315.49	317.09	314.32	311.99	314.5	317.35	317.17	316.89	310.53	311.85	310.03	315.38	323.57	319.53	319.04	314.57	315.46	319.14	314.5	310.81	315.12	314.29	315.95	312.98	313.17	313.36	316.42	316.53	314.48	313.87	315.06	313.32	314.76	316.09	316.28	315.19	316.01	318.13	316.03	310.5	318.73	313.48	314.18
298.77	302.98	303.77	302.33	301	306.08	303.25	301.66	303.75	303.82	296.55	307.22	299.63	301.76	303.7	300.09	302.87	306.49	303.29	304.33	305.38	306.07	303.95	306.45	301.31	306.64	305.68	302.16	301.57	302.5	308.46	304.58	300.7	306.24	307	298.12	303.67	303.96	303.23	305.24	309.79	304.65	306.68	304.02	306.52	301.34	299.84	303.03	301.52	304.97
301.86	306.17	307.16	301.55	303.71	309.14	304.96	308.16	303.7	303.26	303.79	304.27	310.14	304.38	301.18	301.26	299.65	301.44	304.3	303.35	301.86	303.06	305.58	301.48	305.51	301.98	303.92	304.22	306.18	304.75	304.45	303.64	302.12	310.08	304.31	301.75	310.07	299.62	303.64	307.07	297.43	303.86	301.64	302.5	307.72	304.21	308.54	308.57	307.47	303.83
313.27	299.22	302.6	305.67	306.23	300.04	306.4	308.41	303.46	304.91	302.58	301.61	301.7	302.21	304.88	304.62	301.76	302.23	300.55	302.55	306.88	304.02	305.9	304.32	304.33	308.08	301.89	310.63	302	301.77	300.14	303.65	300.43	306.67	306.23	302.98	305	306.17	305.39	303.86	301.48	300.5	300.62	303.51	297.97	300.75	306.91	308.34	305.12	304.6
326.45	318.42	327.08	330.32	323.28	324.58	325.56	321.93	323.91	320.66	324.16	329.34	327.38	323.07	323.54	325.63	328.25	327.26	326.61	325.15	328.31	326.44	329.47	330.13	329.48	326.31	325.57	325.61	323.09	325.35	320.14	327.75	323.53	320.89	326.04	321.56	327.7	324.86	330.16	325.13	325.22	321.92	326.72	324.83	322.47	321.48	326.02	329.18	326.01	321.74
305.15	304.61	303.65	298.69	299.76	300.45	298.9	301.47	298.53	300.95	294.16	297.82	300.83	302.42	297.53	298.08	301.77	297.84	302.43	296.99	299.49	300.62	299.91	302.37	298.84	302.86	303.14	300.82	295.24	303.65	302.31	302.58	296.36	298.49	299.86	300.9	298.84	293.46	294.79	301.35	300.59	305.64	297.47	296.62	301.91	300.68	299.93	302.88	294.88	302.74
333.99	325.85	327.31	330.41	327.18	327.39	332.27	328.97	332.1	322.89	326.61	327.29	327.6	328.61	328.54	329.05	329.28	328.92	326.2	322.34	332.74	326.31	330.12	322.64	326.42	323.03	328.37	327.18	328.17	328.66	328.94	325.39	326.09	325.27	327.57	324.92	326.49	330.67	325.23	327.53	330.22	330.22	330.3	326.86	330.92	327.77	333.91	326.5	324.2	328.68
305.66	303.74	305.9	306.56	301.8	305.34	302.52	297.97	302.2	301.12	303.82	302.96	303.89	302.94	304.79	307	301.43	301.07	306.8	306.88	306.15	306.45	300.72	306.02	302.96	302.44	306.99	300.43	300.24	303.9	304.18	304.97	309.55	299.61	305.82	304.16	305.06	301.35	301.45	302.25	305.34	302.16	303.18	304.86	305.98	304.66	301.72	298.47	304.31	302.33
308.7	310.11	313.27	312.26	311.08	313	311.86	307.79	310.14	312.49	314.2	308.11	309.44	311.04	306.14	316.62	306.2	310.56	311.95	313.05	314.62	310.84	306.78	313.7	307.34	310.61	308.1	306.68	310.73	314.05	312.79	312.64	310.7	307.72	312.41	309.65	309.53	312.56	306.75	309.85	311.83	314.9	313.75	310.04	313.2	311.61	312.77	311.41	316.13	311.48
305.77	299.8	300.1	299.84	299.38	303.26	300.05	305.27	299.56	307.5	302.85	306.47	304.69	302.02	305.42	307.9	299.35	307.18	299.43	303.3	309.09	300.75	306.4	301.9	307.47	301.83	305.35	301.79	308.53	303.93	305.16	302.26	297.72	303.04	303.5	303.67	302.38	298.22	302.15	301.32	307.22	301.19	304.91	305.23	304.47	298.67	306.55	301.2	301.51	308.46
319.05	317.78	318.25	317.95	314.7	322.5	322.14	319.62	319.76	314.93	322.05	319.41	317.78	321.5	321.59	317.96	318.83	315.85	318.85	322.93	318.8	316.31	318.28	322.61	320.49	319.54	317.31	319.26	321.33	320.17	322.98	316.86	320.3	317.08	323.11	319.45	317.25	317.34	322.16	315.68	318.59	318.17	318.27	319.62	312.64	318.93	313.98	317.9	318.83	321.22
328.35	332.21	327.79	328.64	329.59	330.34	326.43	332.48	333.45	321.6	328.96	326.94	325.9	328.26	327.93	325.98	330.61	324.96	328.74	330.14	323.84	329.2	323.17	330.19	330.12	328.68	327.42	324.76	327.67	329.73	328.23	321.81	329.02	323.51	325.82	329	328.83	328.32	328.05	326.64	328.89	328.41	329.67	329.94	332.31	325.16	334.11	329.82	331.11	328.55
323.77	328.45	331.43	326.59	332.09	328.51	330.08	329.87	324.71	328.36	335.59	331	323.86	327.93	330.21	325.86	322.54	330.27	329.38	325.77	330.26	328	332.18	323.37	328.17	325.48	327.81	323.58	326.54	327.57	326.07	323.02	325.47	332.69	324.19	330.51	333.1	330.44	328.57	325.45	327.28	326.47	326.08	331.65	327.93	323.1	325.8	329.31	332.03	329.97
301.29	310.09	307.05	309.62	309.64	309.71	305.72	306.06	304.33	306.36	306.7	309.24	309.33	305.35	303.57	303.25	306.26	306.34	304.06	305.88	302.25	305.81	303.84	306.51	303.32	303	309.1	306.03	297.83	305.49	301.51	305.97	303.52	303.64	309.83	306.92	307.59	303.64	307.08	303.07	302.74	303.81	304.97	308.73	304.39	305.48	304.49	307.21	310.16	308
295.66	295.52	296.38	295.65	294.16	296.24	294.27	291.75	295.8	297.82	291.47	294.77	290.79	298.41	297.19	288.08	292.89	291.03	297.34	291.44	296.34	294.23	293.43	289.33	287.73	294.67	294.07	291.18	293.79	294.82	297.33	299.17	291.12	294.54	296.81	296.84	296.93	292.52	296.67	291.88	287.56	292.69	295.4	292.49	295.93	293.14	290.7	295.54	294.31	293.62
314.72	318.6	313.65	310.83	310.37	312.35	314.81	310.96	316.1	317.6	312.57	312.68	314.51	317.14	315.67	312.52	311.66	315.82	316.5	312.42	313.2	314.17	315.99	312.78	312.86	311.97	315.59	313.76	314.4	312.77	311.11	309.29	313.98	315.66	316.14	317.8	313.54	309.77	307.36	315.28	312.15	310.67	309.23	314.55	311.96	317.1	310.74	312.85	311.42	314.17
305.88	312.91	315.37	310.4	308.57	316.66	310.84	312.66	311.13	314.51	315.68	314.72	312.1	316.01	306.21	311.05	311.19	312.68	317.81	314.31	310.86	311.6	313.68	311.94	309.96	314.32	314.77	307.66	309.26	307.57	309.73	312.63	313.82	314.94	317.66	307.64	310.01	311.56	314.49	315.56	312.73	311.55	308.04	310.48	306.6	309.24	313.24	310.67	309.39	306.85
293.25	293.74	301.05	295.76	300.19	295.2	295.18	297.81	299.38	293.36	298.47	297.1	305.31	295.6	292.67	301	298.27	295.48	300.11	298.23	295.76	297.73	297.6	298.09	296.55	291.48	300.69	292.86	295.57	297.99	292.36	295	299.9	296.39	296.19	298.84	294.63	297.56	294.32	295.03	294.72	300.99	297.17	296.45	298.35	294.56	300.96	294.08	294.61	299.68
312.46	306.4	311.68	305.8	307.61	310.96	306.87	307.99	307.24	310.94	306.59	312.78	307.42	309.63	310.66	306.44	308.85	309.21	307.23	309.42	311.39	313.32	307.67	308.19	304.7	310.06	309.3	302.84	308.46	309.71	307.94	315.83	309.61	309.56	308.23	305.79	311.48	306.57	306.31	315.38	306.94	308.04	306.95	313.08	313.42	306.02	308.89	311.34	308.21	308.25
306.21	300.17	296.73	301.3	301.8	302.78	304.34	308.95	305.65	302.2	299.75	301.73	303.42	303.88	299.95	300.84	301.49	302.9	300.49	305.75	302.84	303.1	303.03	306.33	301.5	307.13	303.2	303.88	308.1	297.8	302.02	302.54	311.73	301.82	306.77	304.23	303.35	301.66	299.18	304.1	304.31	304.06	305.22	301.92	302.59	304.33	307.36	302.58	304.64	300.02
327.75	329.61	323.12	325.62	329.02	327.16	325.78	332.47	330.77	330.31	329.85	327.14	331.82	328.65	333.39	328.95	329.05	330.27	326.22	324.56	328.5	327.02	326.97	323.44	323.99	329.18	326.3	326.49	328.6	330.41	330.15	324.52	328.2	325.96	324.22	329.28	321.75	332.61	327.49	329.64	332.56	328.11	326.48	328.3	325.47	323.97	325.33	325.62	324.41	330.88
318.68	316.27	324.67	316.21	318.36	321.75	317.16	323.94	320.81	322.8	319.7	320.91	318.68	318.32	318.44	315.48	320.13	322.94	317.24	316.86	319.91	316.17	313.84	311.91	320.83	319.57	317.31	318.75	315.48	318.98	322.13	318.93	320.54	317.59	317.07	316.77	314.16	315.36	319.83	320.98	319.56	315.8	322.72	323.47	319.74	319.13	315.77	311.3	322.63	321.5
308.91	317.45	310.5	312.95	317.82	307.59	312.96	311.58	315.27	311.31	312.55	316	314.19	315.33	312.86	319.23	310.22	316.44	315.32	312.11	315.83	319.27	314.7	314.06	314.12	311.62	311.08	309.46	309.56	314.18	315.4	312.48	316.92	319.14	319.98	313.73	314.76	309.77	311.41	311.88	311.07	314.35	320.05	311.3	314.16	314.16	311.86	311.27	313.22	315.08
311.59	323.46	316.99	315.98	316.06	316.97	319.78	316.1	315.38	314.13	320.54	320.42	314.08	319.06	322.63	317.12	317.4	316.17	316.26	311.99	321.82	315.82	313.13	318.32	318.43	316.29	318.79	313.07	317.47	318.54	319.75	314.63	317.21	321.14	319.42	317.64	311.94	315.3	313.05	321.06	319.18	324.39	320.19	313.64	318.87	321.35	312.89	318.07	321.98	316.51
306.38	298.06	300.65	297.44	301.82	300.2	296.39	299.44	298.64	298.85	300.91	298.89	305.33	306.16	303.09	303.19	297	299.53	298.61	303.07	300.72	299.08	297.44	295.44	301.78	305.21	303.15	293.45	305.7	298.26	305.01	300.17	298.99	301.29	302.75	298.38	303.63	305.25	300.52	299.76	300.06	301.78	300.8	299.88	298.45	298.23	299.98	300.74	299.45	296.97
300.89	299.93	300.52	302.85	303.9	298.39	303.31	300.56	300.48	308.52	309.8	304.08	301.49	305.34	302.81	301.98	303.61	305.2	305.64	299.17	305.12	303.34	305.48	307.07	304.66	308.95	305.17	306.45	303.41	303.2	303.39	301.26	305.67	303.16	303.74	302.01	301.76	301.84	304.51	301.32	302.74	300.01	302.49	301.56	303.65	303.79	302.99	306.99	305.74	307.57
311.49	316.5	316.18	310.5	309.8	315.51	314.24	312.14	310.74	312.21	309.73	312.6	310.09	312.07	313.66	316.81	308.97	314.1	312.2	311.43	313.98	312.12	310.4	317.52	312.01	315.82	313.76	315.48	312.69	314.52	312.04	314.27	316.1	308.73	315.96	311.17	313.82	309.72	316.95	314.7	311.31	312.18	312.33	309.15	311.55	314.13	312.71	313.69	315.4	314.2
311.57	313.86	314.12	315.92	311.27	314.29	316.59	317.87	315.74	314.37	317.08	315.93	316.47	315.37	318.04	312.39	310.48	314.57	319.75	317.03	315.58	312.1	317.12	312.49	317.43	320.35	312.35	315.71	315.44	311.55	318.08	312.36	316.01	321.63	313.21	313.46	317.04	316.07	312.11	316.51	320.68	315.87	315.37	310.94	322.47	310.29	318.93	317.37	315.97	316.37
301.57	290.79	300.95	298.69	297.85	293.2	300.93	296.21	295.05	296.23	300.71	298.38	297.86	295.16	290.35	300.11	296.14	299.73	296.04	296.33	298.79	299.62	292.82	297.72	296.63	299.62	295.12	298.88	292.77	298.57	296.91	294.94	294.89	298.86	301.81	296.53	296.75	296.19	292.47	296.29	295.92	297.01	299.22	293.31	298.58	296.36	291.22	295.08	298.48	303.15
300.52	299.52	296.87	300.65	300.73	298.55	297.93	300.26	297.14	298.03	301.14	304.69	296.53	300.12	304.66	301.73	303.71	303.23	295.72	299.42	300.83	295.5	302.06	302.08	299.79	299.06	298.47	298.14	299.63	296.53	301.09	299.8	294.44	295.02	304.22	302.45	301.26	300.91	296.61	308.12	297.27	300.94	297.52	297.72	295.8	299.28	301.24	297.63	299.3	296.44
320.03	316.06	321.66	316.26	318.97	310.91	317.51	313.45	315.48	321.55	321.38	312.99	316.09	316.6	319.51	318.36	314.06	312.38	317.8	317.86	315.92	316.74	319.17	316.46	315.93	315.09	321.16	316.56	316.26	319.95	316.22	320.74	323.84	309.82	312.62	320.25	319.67	314.6	316.36	317.24	315.47	315.98	316.05	315.38	317.4	315.47	316.08	318.75	318.73	322.69
317.02	316.65	316.9	316.82	320.63	320.44	317.79	311.68	315.68	322.83	315.97	319.18	322.28	318.81	309.42	318.99	317.74	324.22	318.52	313.77	324.33	315.06	317.34	317.27	318.31	317.43	312.89	321.15	319.61	316.5	316.84	317.24	319.74	315.67	315.53	315.97	312.23	315.88	312.59	312.01	315.57	316.25	315.21	319.38	319.65	317.89	321.19	318.31	319.71	315.94
314.51	317.23	316.46	313.68	318.7	313.56	320.1	316.41	313.21	317.27	316.63	320.53	319.76	314.71	318.19	311.45	313.84	311.33	313.33	315.43	313.35	319.65	309.89	313.81	309.39	313.48	313.79	312.52	315.92	316.04	313.96	312.77	318.19	315.49	320.02	314.34	315.88	314.06	315.04	309.96	312.32	312.72	309.24	313.88	317.27	312.99	317.81	315.03	315.91	320.05
301.98	304.39	306.58	303.56	304.97	301.24	299.09	301.08	305.69	303.08	300.82	303.33	303.18	296.97	307	300.71	299.92	305.56	301.07	304.95	300.36	306.27	299.11	304.98	303.97	312.81	302.74	302.09	301.37	303.04	307.06	302.55	299.16	305.7	308.4	308.08	300.06	306.11	303.71	306.22	303.57	304.14	303.76	305.13	304.22	303.13	304.32	307.49	306.17	301.53
309.53	313.08	312.33	316.72	313.91	312.32	303.65	314.32	306.19	311.15	312.97	309.91	311.2	313.57	313.43	310.87	310.04	310.36	315.04	311.83	310.73	312.84	312.54	312.56	312.16	315.24	310.63	310	309.91	311.72	317.5	313.08	311.12	311.92	309.47	316.73	315.68	310.69	309.95	309.5	310.4	311.32	310.58	306.81	313.11	312.96	312.9	312.92	313.11	314.81
309.76	312.14	317.6	309.16	311	313.89	315.23	308.06	316.17	314.69	308.86	313.18	308.47	306.96	315.21	313.92	311.8	311.66	309.18	311.02	312.9	314.07	311.54	312.86	309.99	312.73	311.85	317.89	316.73	314.14	310.71	313.33	315.06	315.5	312.67	306.6	314.49	305.36	313.46	313.04	316.12	319.39	312.45	312.77	312.46	312.06	313.7	310.73	313.02	313.08
302.46	303.66	309.05	307.08	305.32	301.03	308.91	306.65	306.06	305.59	298.86	304.57	305.74	303.76	307.39	304.53	306	302.28	303.81	308.26	304.77	304.39	308.05	304.13	300.36	304.61	303.18	304.86	303.54	305.25	305.81	308.02	300.64	306.15	297.07	300.56	309.56	306.06	306.58	306.34	301.33	306.72	307.68	303.71	304.16	304.26	305.53	304.46	307.34	301.79
306.66	305.64	307.37	303.74	306.71	302.17	304.75	307.52	308.38	299.67	309.04	306.67	303.44	305.8	311.34	306.7	311.61	304.72	307.25	305.4	306.16	303.98	304.88	305.22	306.34	310.09	304.61	302.06	303.6	301.34	309.13	303.46	302.35	311.29	305.59	305.74	307.9	306.38	299.3	305.35	303.79	302.92	306.43	304.9	309.43	307.55	301.07	305.37	304	301
326.36	326.9	323.25	327.95	326.78	322.23	327.55	325.92	331.28	327.83	326.96	324.45	329.22	322.64	319.94	319.74	326.66	323.96	327.21	325.29	324.86	327.73	327.09	324.85	319.65	323.06	330.34	324.42	322.28	328.34	326.94	324.57	324.14	324.8	323.37	324.21	327.23	325.56	326.23	324.13	325.04	328.61	326.43	319.55	319.47	330.02	330.32	324.94	328.35	328.78
297.75	303.19	304.27	305.83	299.78	306.68	305.52	303.54	306.27	303.2	303.41	302.95	308.67	305.87	306.41	308.61	300.61	302.99	307.38	304.04	300.16	310.57	304.08	304.44	306.38	301.16	306.35	301.68	304.08	303.81	300.79	305.28	301.72	304.18	300.98	306.06	302.61	307.91	306.36	307.78	303.29	295.85	296.52	303.92	306.69	303.18	303.84	309.07	301.09	302.06
317.2	312.61	314.45	315.05	310.93	310.08	316.96	311.68	311.05	319.24	314.15	318.03	311.72	320.52	313.33	314.69	315.43	306.02	314.54	312.85	319.33	310.79	315.33	319.07	311.95	318.9	310.98	311.56	318.41	315.48	317.06	314.13	309.75	316.84	312.58	316.27	315.04	317.83	313.52	316.42	311.27	314.15	315.1	315.94	314.04	315.44	310.1	316.02	312.22	313.18
303.35	305.4	306.55	304.08	302.5	302.91	305.39	308.33	301.55	304.7	308.09	304.94	299.89	302.49	301.25	304.45	303.88	307.6	304.86	304.1	300.77	301.75	303.19	303.66	302.07	300.52	305.66	303.63	303.72	304.34	303.25	305.79	302.68	300.01	303.26	302.51	298.32	305.92	303.45	303.64	305.27	303.43	306.53	306.91	308.34	300.43	301.13	299.58	305.13	300.84
303.04	299.38	298.91	296.57	302.48	301.48	303.6	299.1	307.54	304.01	297.07	303.23	300.83	302.52	304.86	298.8	300.56	303.09	296.42	297.84	300.92	304.27	297.94	300.84	300.77	299.96	300.11	302.51	305.14	298.77	299.28	300.4	301.03	301.18	299.38	303	304.21	300.44	303.23	304.07	305.44	296.58	301.31	299.68	296.72	298.96	303.3	296.69	296.83	302.65
302.34	308.17	303.49	301.43	305.56	307.73	304.86	303.48	307.56	304.54	306.53	307.53	303.27	308.74	309.4	306.81	302.84	306.43	307.16	300.59	307.72	305.06	303.32	301.54	301.32	305.31	301.24	304.82	309.28	310.94	308.19	301.63	305.37	305.88	306.34	305.25	304.08	306.23	304.74	304.48	304.52	310.09	301.99	308.29	300.91	306.16	303.26	304.95	304.83	306.87
303.96	306.06	299.43	303.11	304.98	306.58	301.49	305.1	307.55	307.4	299.61	309.94	304.39	305.5	307.07	309.95	302.8	305.05	305.63	301.25	304.34	302.75	302.42	305.21	303.45	301.11	300.75	304.97	306.42	300.05	307.58	304.74	308.48	298	303.59	307.17	307.37	299.61	305.85	305.96	309.83	304.21	303.08	304.2	305.37	301.03	303.64	309.21	304.95	304.58
301.68	302.48	298.82	300.97	305.06	301.41	304.24	303.16	307.74	303.6	308.2	303.31	304.25	303.93	300.53	303.84	302.34	302.78	301.83	307.05	300.5	304.56	301.93	310.11	304.45	306.49	300.88	299.04	299.95	301.92	305.11	305.64	303.62	302.38	302.67	302.5	306.19	309.75	302.93	304.96	304.68	306.75	300	297.98	297.26	305.74	299.51	304.32	301.64	303.93
296.36	289.37	299.75	293.55	292.56	296.34	295.23	292.99	295.11	297.71	294.27	293.5	292.15	294.86	295.34	293.65	296.44	294.46	295.55	296.1	295.89	294.95	294.41	295.18	296.22	293.85	295.61	298.92	295.56	297.66	298.02	296.24	297.33	296.53	292.1	294.16	292.45	295.8	297.99	294.52	294.98	294.81	298.16	293.7	296.45	296.68	294.61	291.71	297.05	296.12
313.69	308.87	318.28	318.6	318.17	312.04	318.94	317.53	309.35	319.4	313.37	317.83	309.77	310.92	314.84	315.5	313.36	311.99	317.78	318.81	310	311.96	315.75	315.45	314.31	311.07	310.09	315.75	313.32	313.86	316.58	310.47	312.49	316.59	314.56	317.32	310.14	309.37	313.35	310.78	317.37	314.71	312.92	313.57	309.08	315.72	314.31	313.05	316.1	312.95
311.42	309.06	316.84	313.62	310.15	314.96	307.78	316.15	311.46	312.5	307.1	311.39	315.39	315.33	312.06	312.01	311.98	315.74	308.72	312.86	316.26	320	311.34	315.85	312.95	314.61	314.97	312.34	317.44	314.03	308.39	311.04	316.79	306.96	308.41	311.86	318.78	312.16	313.68	312.18	309.21	310.46	315.81	314.45	317.14	310.83	309.6	313.49	311.98	317.26
312.22	311.37	318.2	314.89	314.56	313.03	310.26	308.29	311.41	312.85	312.26	310.11	309.62	313.77	312.03	317.7	307.53	316.07	312.72	313.35	310.21	313.01	317.44	311.95	311.44	309.78	320.92	311.72	312.49	318.32	314.31	316.97	313.39	310.23	317.02	310.12	312.81	309.32	312.78	310.53	319.6	314.64	319.28	310.45	315.49	310.33	314.65	316.45	313.59	315.87
294.57	296.17	301.86	294.17	296.96	289.98	292.08	294.86	295.87	294.72	290.86	291.21	297.46	295.63	292.36	300.14	296.8	290.63	295.69	291.15	297.73	292.69	291.67	298.53	291.45	292.83	293.02	298.68	299.05	293.31	292.49	297.93	292.46	294.15	296.25	296.32	296.8	294	297.99	292.9	295.65	290.75	292.93	298.74	295.89	297.47	297.33	296.41	294.37	291.93
303.4	301.41	303.41	296.54	299.05	301.53	298.97	304.2	300.35	300.61	296.74	298.58	302.24	301.42	303.15	303.85	297.95	302.27	299.9	300.13	299.34	300.48	301.47	301.67	296.75	303.5	299.2	303.26	299.48	297.38	296.02	301.72	300.15	302.66	293.52	303.63	301.3	302.55	305.66	309.34	302.66	295.88	298.5	297.76	299.63	303.39	299.94	296.11	304.1	294.57
315.16	313.45	317.13	317.15	317.15	310.67	316.31	314.5	317.23	318.81	316.85	311.56	312	321.49	312.14	318.24	312.1	309.71	314.26	315.91	316.41	310.49	317.65	312.83	316.58	316.47	319.69	314.35	320.03	314.33	319.08	313.66	322.72	318.22	313.88	319.91	317.09	314.66	313.14	311.56	318.5	321.51	314.04	322.88	317.69	314.81	311.78	312.86	316.41	316.78
322.38	319.85	330.01	324.17	321.17	323.13	320.93	324.42	330.03	324.92	326.26	324.37	324.52	321.19	324.71	325.54	319.02	322.27	328.21	319.71	323.05	323.11	323.4	327.46	323.69	325.5	327.38	324.19	319.72	321.91	318.99	320.82	330.72	327.39	325.26	330.86	328.49	326.42	327.52	326.3	327.46	326.21	326.51	322.69	325.89	322.2	325.42	327.53	329.25	323.89
319.06	321.14	317.89	322.03	321.25	308.38	315.25	323.04	321.55	316.4	316.87	319.83	314.44	313	320.19	320.75	319.68	320.68	317.99	317.52	318.3	321.92	311.84	315.47	321.51	311.82	317.95	319.98	315.51	322.3	314.66	316.67	318.01	317.66	318.4	316.74	318.58	315.7	318.37	321.8	316.55	317.16	317.05	318.5	319.64	320.94	321.81	314.38	327.79	318.48
299.31	299.32	306.45	304.71	303.69	305.34	302.43	305.67	304.45	303.47	302.63	303.13	298.09	301.38	302.68	307.02	301.93	299.36	307.02	300.23	302.34	301.46	302.77	301.01	304.5	303.67	302.08	301.29	298.01	306.33	305.31	301.2	302.96	302.78	301.72	304.32	304.1	303.03	303.77	303.29	303.77	304.09	308.59	301.3	304.66	304.2	300.67	302.23	302.44	304.75
301.62	300.98	297.07	298.18	300.55	297.93	296.85	297.58	295.56	296.41	296.08	296.8	299.91	297.2	293.68	298.9	291.9	295.76	300.2	292.91	297.92	298.74	301.66	293.74	296.91	293.46	295.17	298.05	294.16	294.77	292.68	296.65	298.77	301.02	296.41	297.72	294.4	290.59	296.65	297.54	304.25	296.54	293.83	298.53	295.66	292.9	294.82	292.05	295.58	297.37
300.77	299.88	300.88	296.11	296.59	305.11	301.82	301.7	297.46	303.85	297.53	297.43	296.15	299.76	301.13	295.56	297.37	296.39	302.82	298.68	302.6	297.83	299.94	298.99	299.65	298.89	300.68	301.31	301.8	296.82	295.24	300.18	295.45	302.17	299.42	296.06	300.47	301.86	298.38	295.59	297.77	304.26	301.22	299.63	297.54	297.79	299.57	298.22	299.68	303.75
306.47	313.68	315.95	315.74	317.27	312.55	318.75	309.36	313.85	317.41	319.43	313.16	310.53	312.64	312.95	314.16	316.99	312.9	319.23	309.94	312.21	312.28	314.09	315.19	315.79	317.29	310.11	314.24	317.09	314.1	318.57	314.99	313.8	313.73	313.75	313	312.54	312.97	316.77	319.7	311.95	317.03	316.49	313.01	317.82	313.88	310.07	316.61	317.17	318.55
307.99	301.84	302.46	303.04	300.23	305.14	302.88	302.71	303.67	307.59	301.75	301.78	302.23	305.39	303.15	303.28	305.65	302.66	305.54	302.59	305.85	299.06	300.31	305.22	303.2	298.7	302.87	304.96	303.22	306.1	306.14	302.32	304.6	303.18	304.4	301.16	303.59	302	303.61	299.49	297.56	302.89	300.42	304.64	306.37	303.11	311.32	299.9	302.48	304.91
313.5	310.71	315.96	311.82	314.33	312.27	318.18	312.99	315.94	319.9	313.75	313.18	312.55	310.22	311.23	313.39	316.15	314.59	313.29	315.16	309.23	315.89	315.73	310.53	313.51	312.3	312.97	312.92	314.84	315.52	314.33	314.69	314.98	315.59	312.41	307.63	317.17	312.52	311.91	315.66	311.66	311.82	314.97	313.68	313.48	312.18	311.34	310.66	311.52	309.05
320.15	317.12	327.64	318.75	319.6	321.46	321.76	319.01	321.94	312.91	316.92	316.92	315.88	320.02	319.52	318.36	315.88	317.45	318.15	320.66	321.2	313.55	325.22	315.97	317.84	320.46	320.48	324	319.07	322.97	322.36	312.07	324.08	323.54	320.54	320.18	319.36	314	319.01	321.81	316.53	318.22	316.36	322.08	323.22	316.25	316.66	317.32	321.41	321.07
315.85	314.71	319.92	314.36	311.61	317.94	319.67	317.25	315.68	318.68	317.34	313.91	314.45	320.82	319.72	319.36	320.76	317.17	318.77	318.5	319.14	319.4	314.2	313.99	316.54	314.08	318.85	315.56	314.28	314.36	314.59	318.12	320.23	318.13	321.29	315.23	316.73	319.05	317.55	311.3	321.19	317.58	317.18	316.84	317.43	318.27	316.88	317.68	320.13	315.28
295.13	298.86	290.25	297.07	295.95	298.98	299.54	298.01	292.59	297.5	302.82	296.4	298.39	303.31	294.22	297.89	295.35	296	298.39	300.81	298.92	302.53	298.63	293.09	300.14	292.31	299.76	298.44	292.35	297.31	295.72	294.8	298.97	294.96	293.89	299.07	292.38	300.42	297.62	299.21	294.82	298.56	297.08	297.85	298.47	293.62	296.61	295.63	295.64	295.1
311.86	309.25	313.03	320.37	315.19	312.73	314.43	308.42	315.92	316.64	313.37	318.81	314.85	315.32	316.05	313.58	315.17	317.48	310.76	309.38	309.76	313.95	308.8	318.74	313.71	311.79	311.28	315.68	311.47	313.3	314.86	315.33	317.28	315.28	311.44	313.73	312.66	316.13	309.7	312.27	311.41	313.48	312.31	313.99	313.86	312.54	308.09	310.66	316.1	314.44
311.52	315.97	306.45	311.35	308.89	312.49	306.34	310.04	310.14	311.01	309.62	309.9	309.83	309.01	310.89	314.02	308.09	315.46	305.07	307.44	304.04	311.27	311.05	306.59	306.46	313.16	309.89	308.85	312.94	310.39	310.4	311.5	311.15	312.55	311.9	315.78	313.8	306.74	308.6	309.3	310.48	312.26	313.25	312.56	310.92	314.41	309.59	305.65	310.4	309.6
331.35	324.49	332.67	329.06	323.01	322.51	329.65	327.45	325.87	326.31	328.25	329.38	327.61	326.15	324.74	329.49	328.05	327.27	330.84	326.7	333.2	322.78	322.77	326.79	324.4	329.42	327.57	330.19	328.15	328.56	323.68	327.57	325.36	326.42	331.2	327.66	324.54	334.19	327.32	324.09	327.25	327.19	332.87	330.28	325.71	325.38	324.68	325.09	326.9	325.58
300.78	302.78	301.91	303.66	302.58	302.29	306.4	303.73	307.53	302.18	302.22	302.55	306.43	306.01	300.46	300.67	305.58	303.55	298.83	306.47	303.7	309.74	303.41	301.48	303.61	298.18	300.09	301.14	304.85	300.18	303.1	301.14	300.66	300.59	303.14	305.15	301.93	301.8	306.19	299.96	306.9	304.43	302.41	302.82	307.31	306.19	305.99	301.49	302.22	302.83
304.77	301.5	303.1	306.13	302.88	303	301.58	306.14	304.14	303.14	304.3	300.32	300.69	297.96	305.48	302.7	304.97	306.77	305.66	303.25	303.44	303.59	307.46	303.64	299.94	303.59	300.37	303.45	302.46	301.65	301.17	305.47	302.88	300.55	301.12	302.86	304.02	302.47	304.44	305.07	303.13	303.01	300.98	303.93	301.44	302.21	308.91	306.3	304.18	303.19
321.48	319.45	311.03	313.93	315.63	317.85	322.48	318.35	322.24	319.64	321.2	316.97	321.01	315.94	317.92	322.58	315.09	315.95	322.95	315.02	317.63	321.11	314.67	319.12	314.41	319.7	309.97	321.05	314.42	314.39	318.5	320.58	318.31	318.9	316.52	315.76	315.3	317.96	318	322	316.27	317.68	316.17	321.69	322.95	316.26	322.98	319.24	318.37	320.33
319.4	315.08	314.13	318.58	320.14	312.11	322.95	318.14	320.54	320.76	319.72	321.39	318.11	322.87	316.34	313.16	320.88	318.36	317.18	315.58	314.87	321.18	315.04	320.3	317.99	311.62	317.75	322.35	320.94	318.51	320	316.36	320.57	317.48	323	319.54	323.88	323.58	313.56	318.31	316.51	322.77	312.56	316.34	317.68	315.36	318.1	315.78	317.33	319.13
309.99	309.98	314.35	309.39	310.17	314.44	313.12	316.61	306.93	309.13	311.42	312.79	313.27	311.12	312.28	313.46	312.59	313.65	312.94	314.13	312.56	316.94	309.84	311.41	313.28	310.61	313.55	310.13	312.92	310.95	313.49	311.2	309.36	314.32	308.61	315.16	311.34	312.82	312.13	314.13	315.44	313.87	312.87	314.95	306.45	312.6	312.13	318.14	315.11	310.15
330	319.66	320.55	327.01	324.88	324.94	322.17	324.27	327.1	324.84	331.51	327.44	331.71	328.35	324.16	325.24	326.8	323.38	322.32	326.16	329.62	324.04	322.49	324.4	322.98	320.85	330.82	321.17	320.86	328.82	323.62	325.04	326.46	322.29	328.6	325.86	324.1	324.6	325.25	319.81	325.59	324.59	327.93	324.49	325.61	327.54	329.71	327.54	329.01	323.31
323.44	326.82	321.1	324.29	325.05	330.98	323.31	320.16	324.94	323.71	328.86	322.72	326.94	324.02	325.4	329.38	327.78	328.01	325.47	321.8	323.83	323.31	317.52	325.29	328.19	325.22	321.06	326.86	326.65	326.76	323.37	323.18	322.69	330.3	324.36	323.98	324.68	325.92	326.01	319.43	325.04	319.98	327.56	322	326.39	326.68	328.49	321.44	325.01	325.72
304.22	308.05	305.12	301.18	312.58	308.83	309.37	301.33	305.73	307.16	307.6	304.02	307.28	308.79	309.62	301.66	305.45	306.63	305.42	304.62	309.48	307.19	312.05	304.54	307.21	302.71	306.12	308.57	306.69	305.98	305.21	297.19	302.11	308.74	308.23	303.6	302.87	308.57	305.98	304.87	306.91	308.68	308.59	309.05	305.1	308.65	307.92	300.93	312.09	308.42
307.15	309.59	307.35	303.53	302.6	305.68	303.99	306.47	299.05	306.2	308.62	307.3	297.91	307.49	304.58	308.1	302.74	304.42	304.18	303.4	307.62	306.93	308.64	306.88	306.04	305.3	308.19	306.97	309.3	305.47	307.9	307.59	306.69	304.83	308.38	304.11	306.13	306.39	313.94	308.62	303.13	309.05	308	305.25	310.12	311.93	309.43	305.03	304.58	300.51
329.61	328.42	333.24	323.79	325.11	327.25	326.08	322.04	327.25	324.02	323.35	330.76	320.63	325.54	335.32	326.56	327.22	328.88	324.3	327.67	322.82	323.92	332.53	325.84	328.55	332.58	326.26	321.39	332.11	333.46	327.04	325.72	327.53	333.67	327.2	327.36	326.69	332.92	325.83	330.16	327.35	329.24	327.89	328.8	326.28	331.54	330.65	325.47	331.55	329.91
304.7	310.29	304.63	304.48	307.95	308.04	302.92	304.45	308.53	307.57	307.7	305.19	304.8	304.98	307.72	303.48	305.2	304.38	305.88	309.01	302.22	299.84	300.09	303.19	304.56	304.5	304.66	308.81	302.67	304.37	304.98	307.75	307.02	306.07	301.6	304.82	298.56	303.34	308.76	301.37	305.28	308.18	304.18	297.85	307.75	301.57	304.05	307.31	299.84	304.83
321.39	320.86	320.05	315.96	318.66	318.48	317.02	316.1	319.48	320.56	321.21	318.08	317.01	319.18	320.68	321.35	319.53	321.13	314.28	311.5	319.42	313.19	314.72	323.49	318.76	318.41	321.95	316.13	317	321.73	321.18	317.6	316.94	318.56	314.91	317.95	315.1	319.96	317.57	317.82	320.48	320.11	319.98	317.93	321.15	319.7	321.12	314.87	317.15	320.5
297.31	298.06	301.1	301.88	297.66	294.99	301.45	304.29	298.15	300.48	298.25	301.45	299.06	301.68	297.45	301.32	301.78	300.71	301.27	299.9	294.35	295.83	299.54	303.63	299.41	296.15	301.82	297.91	297.68	298.49	308.94	303.05	295.16	302.17	304.38	296.82	304.71	302.98	301.53	298.15	298.43	303.54	301.57	298.45	300.29	299.86	297.27	301.51	298.07	308.47
317.57	317.91	321.02	320.67	317.99	315.93	322.31	317.11	314.56	318.82	316.82	319.58	322.62	317.87	320.75	317.73	321.7	322.48	312.48	318.36	310.92	320.6	315.32	318.18	319.2	320.36	320.83	320.57	318.24	317.75	319.52	319.06	316.33	321.14	319.58	317.7	321.05	319.23	317.01	320.74	319.39	318.66	322.38	323.07	319.72	321.04	316.97	315	316.62	319.74
303.59	302.06	305.23	304.54	301.2	301.4	305.92	302.97	300.03	302.37	303.11	300.65	306.59	301.66	303.47	304.48	307.29	307.51	306.69	303.98	304	298.89	302.27	305.14	303	303.66	304.45	304.01	312.18	297.01	304.33	299.41	301.52	301.1	301.74	303.58	303.58	304.57	298.12	303.61	300.26	304.02	303.1	297.71	301.2	300.43	297.06	301.01	300.19	303.82
327.97	323.36	330.02	326.7	321.55	324.85	325.09	329.09	329.32	324.39	326.25	326.45	325.1	321.92	324.09	327.21	331.26	329.15	322.34	328.46	327.27	325.38	331.29	325.38	323.48	326.59	327.74	325.16	330.59	326.1	328.83	324.72	325.94	329.13	330.44	329	326.95	326.95	327.95	326.25	327.14	329.64	325.36	323.04	323.86	325.26	329.01	322.65	326.29	326.74
307.41	312.63	315.16	313.03	314.8	312.42	305.91	312.4	312.38	314.05	309.61	308.43	311.42	314.56	311.54	311.01	314.26	313.26	313.42	310.37	309.04	309.8	313.45	308.71	312.98	314.07	309.77	312.45	313.15	310.88	311.8	309.87	310.13	311	312.17	308.53	309.35	316.88	311.33	308.22	308.63	311.7	311.29	310.29	311.6	310.46	310.33	319.52	314.83	311.46
306.41	297.1	301.25	302.52	298.45	303.58	305.75	303.8	298.84	301.26	308.79	306.49	306.91	305.96	305.03	304.81	303.51	303.84	299.1	306.23	303.12	300.4	299.68	299.01	300.24	301.79	302.51	306.58	302.43	295.37	300.32	304.29	303.12	304.77	306.66	302.52	304.57	299.22	305.07	304.56	302.16	306.96	304.74	303.9	305.74	304.9	302.87	305.23	303.88	306.85
317.02	318.19	318.69	320.99	310.29	315.21	316.19	323.95	316.11	320.44	319.84	315.59	313.76	321.83	313.88	314.73	313.44	319.09	318.23	314.28	313.05	309.44	316.29	316.9	311.68	316.18	316.6	312.48	316.49	317.92	321.11	316.98	310.92	314.55	317.33	317.91	312.66	312.45	313.7	313.08	315.81	314.27	318.98	312	317.34	315.38	316.63	316.82	315.27	315.01
293.27	292.24	291.49	295.67	287.5	291.39	293.56	295.2	293.99	298.65	294.26	296.22	292.13	296.9	292.69	290.71	296.6	292.71	296.5	293.74	294.42	294.04	295.4	293.7	293.48	293.62	294.54	292.71	294.75	291.05	296.47	300.09	297.61	288.88	299.32	292.88	297.21	291.4	294.61	292.16	289.17	290.2	289.03	296.21	296.61	293.61	298.85	295.06	293.95	293.12
292.51	296.85	291.03	294.01	296.38	292.46	290.91	294.91	290.35	292.4	288.59	291.61	294.69	294.95	293.87	294.44	292.43	294.07	293.83	294.79	292.46	291.83	290.14	297.17	293.08	293.79	296.9	295.44	293.09	295.1	292.63	296.35	297.82	295.32	292.37	296.52	292.26	293.2	294.48	297.29	293.41	298.24	295.02	299.12	293.21	292.9	295.24	296.6	296.34	293.94
304.88	300.08	300.25	305.98	308.26	305.69	301.73	303.97	309.63	305.29	302.85	309.95	297.05	301.39	305.75	304.35	308.34	305.58	299.44	311.04	303.58	303.51	304.22	302.39	305.3	303.27	306.29	303.54	306.79	303.95	304.56	303.46	302.98	302.37	308.51	307.79	305.24	298.36	303.73	306.73	302.82	302.9	303.98	304.92	299.73	301.55	302.2	310.29	302.66	302.34
310.25	305.47	303.77	303.85	303.09	305.63	306.15	305.55	307.12	306.66	303.29	311.54	300.02	299.15	310.15	297.6	303.52	306.34	306.14	304.98	302.37	307.37	303.85	305.75	305.56	307.4	300.76	304.27	301.86	307.22	305.73	302.03	303.88	306.82	303.74	301.12	305.6	303.56	306.34	305.61	304.76	303.24	304.23	308.97	306.86	306.52	300.35	306.64	298.89	300.75
308.76	298.22	298.05	298.43	308.04	305.51	305.2	300.77	300.85	298.55	301.41	304.68	298.29	306.91	302.57	308.12	307.37	306.32	304.63	308.05	304.45	300.92	303.79	305.21	302.17	305.09	311.08	303.16	303.66	303.17	303.63	297.33	297.75	306.84	302.5	308.8	301.05	305.45	300.55	304.28	305.22	305.59	306.94	299.89	307.94	304.91	302.19	299.6	302.41	300.73
321.39	322.6	313.8	320.83	323.53	323.16	324.48	319.55	323.38	318.7	315.25	319.07	318.76	317.34	321.31	315.21	317.72	321.08	324.3	320.24	319.33	321.63	317.61	321.88	319.74	316.71	314.5	322.8	322.22	318.67	319.91	324.65	319.03	320.71	320.41	317.47	320.18	324.79	324.04	322.05	319.25	323.93	320.02	315.05	316.76	316.53	318.46	319.84	316.96	321.17
306.73	311.17	311.12	313.25	307.49	314.48	314.68	309.74	307.62	315.01	308.3	309.61	305.9	311.3	309.06	310.08	312.24	307.09	308.23	306.31	310.58	309.42	311.23	310.15	310.52	312.55	311.33	307.36	309.3	312.76	310.72	312.67	307.47	308.34	307.28	311.91	308.69	307.27	315.11	313.6	313.43	314.48	305.24	304.03	309.34	305.04	311.3	307.96	306.77	307.95
313.68	313.74	319.15	313.37	317.5	312.65	314.06	315.3	313.8	312.7	314.34	317.76	315.61	312.11	316.83	314.56	313.71	320.03	312.38	312.62	315.53	315.97	314.18	317.32	313.34	316.15	313.35	314	314.41	316.58	321.66	314.2	313.1	312.87	316.06	316.21	313.4	316.96	313.45	312.3	317.53	316.87	316.24	313.95	307.57	313.28	312.81	314.73	308.96	319.99
304.58	302.43	302.66	306.4	301.34	303.14	304.04	310.37	306.59	305.92	306.13	300.15	304.81	301.52	308.41	302.38	303.05	303.05	307.07	308.72	307.99	305.67	302.06	305.39	299.6	308.39	302.14	305.14	309.04	299.69	304.83	306.41	304.95	306.02	300.34	303.45	303.32	307.7	308.8	306.06	302.92	310.48	305.11	302.72	311.58	305.9	307.89	304.4	303.43	302.6
300.45	302.48	303.47	305.52	304.8	303.85	302.1	306.33	300.61	301.58	299.81	302.77	306.87	307.64	302.06	304.73	309.63	299.7	304.99	306.95	301.16	304.96	303.84	305.72	304.87	304.81	297.11	301.46	300.7	307.64	295.03	302.62	301.91	297.93	307.09	306.74	305.94	301.64	304.12	301.26	311.05	304.37	299.73	303.17	304.93	301.55	303.54	304.79	302.39	307.94
324.83	323.92	325.27	325.18	318.8	326.7	320.35	322.36	323.02	321.23	327.38	326.97	322.63	322.28	327.09	327.25	325.24	323.13	326.36	321.06	320.48	322.69	327.5	319.07	323.64	324.81	326.23	327.86	321.38	326.85	319.6	325.16	321.64	326.02	324.64	328.76	330.98	325.46	321.2	325.63	326.61	326.43	320.94	318.58	325.59	326.91	326.39	326.82	324.73	323.26
315.07	308.74	309.01	312.71	313.89	311.66	310.15	307.49	316.13	314.56	311.37	311.04	311.48	312.56	310.1	313.9	304.94	310.6	304.64	315.11	307.13	305.82	312.79	312.96	312.11	310.31	311.87	309.37	311.34	307.79	307.52	311.44	307.81	311.32	310.07	315.66	312.48	308.14	315.26	309.7	315.71	310.06	311.18	312.08	313.02	315.63	308.45	302.88	309.62	310.73
305.22	296.59	302.92	302.45	301.2	296.9	305.78	301.88	303.73	305.56	300.78	304.73	304.22	303.17	301.02	303.11	298.99	304.16	303.82	306.45	308.61	298.73	309.95	301.51	305.38	307.36	303.2	302.59	299.72	298.98	294.53	306.26	300.25	305.02	302.68	302.86	302.09	301.84	304.33	305.68	302.9	305.21	301.61	298.05	302.98	301.71	301.51	299.38	300.82	308.41
308.14	313.43	311.01	316.37	312.53	312.42	314.67	314.02	313.39	312.52	311.55	311.73	316.43	313.97	312.18	313.06	309.84	311.19	309.34	312.09	311.05	309.56	315.56	311.02	309.96	317.43	309.46	318.68	314.4	311.64	316.22	314.91	314.57	312.9	313.77	314.2	310.59	315.6	312.24	309.46	315.27	315.17	315.71	320.17	317.12	318.2	314.4	314.59	315.37	312.79
307.18	310.6	306.24	315.01	309.67	309.28	312.74	303.41	308.68	311.67	312.85	306.17	311.71	306.01	307.45	309.62	311.17	304.69	309.54	306.18	311.62	310.91	310.16	305.82	312.37	311.62	309.32	315.78	314.03	310.75	305.94	312.06	304.09	305.94	309.31	306.35	308.88	310.85	310.32	308.74	312.53	312.64	309.95	310.53	305.12	304.18	307.87	311.86	304.62	309.42
313.04	309.76	310.16	310.65	312.38	308.68	312.96	313.24	317.36	309.18	316.91	316.14	312.98	312.89	316.4	313.32	313.82	308.08	314.67	313.37	315.75	307.95	309.16	315.08	308.7	313.29	310.91	304.65	310	309	310.24	314.83	314.91	316.92	314.04	314.55	313.4	315.95	314.28	308.22	314.92	312.65	309.14	311.78	313.1	313.52	311.71	311.97	314.25	314.67
313.39	313.53	315.24	315.38	321.26	310.6	314.39	316.15	316.35	308.6	317.05	312.16	315.51	317.75	314.4	316.21	312.2	315.18	310.74	309.34	312.75	317.7	313.53	314.53	312.58	307.53	309.2	313.04	315.42	316.17	308.51	310.32	312.58	313.96	312.45	307.08	314.31	313.13	312.04	310.94	311.8	309.97	313.17	308.55	313.44	317.83	310.33	308.54	309.96	310.4
319.74	313.66	320.99	310.58	316.62	312.71	313.46	315.62	314.34	313	315.76	314.07	313.17	313.5	312.89	313.63	313.13	313.63	312.35	312.72	315.07	316.13	312.8	315.28	315.58	315.96	314.53	310.76	316.24	314.42	312.32	315.72	316.51	315.56	316.11	319.87	316.82	313.67	313.06	312.96	312.68	314.13	313.61	318.84	315.7	316.14	313.16	315.85	314.06	316.46
309.56	311.02	309.01	309.53	308.95	314.88	313.86	310	314.1	311.41	308.16	311.79	307.78	307.92	308.39	307.59	312.03	312.46	306.2	307.03	309.82	308.22	312.8	315.25	311.85	304.92	312.5	313.62	310.5	311.99	311.3	309.52	309.26	311.45	314.66	314.95	313.81	313.81	311.89	308.98	310.22	308.83	313.68	311.42	310.23	311.73	307.52	311.91	312.15	308.82
294.76	300.44	299.96	296.38	294.51	296.76	299.78	295.28	298.15	295.59	293.26	296.97	297.39	298.39	297.72	297.8	298.65	300.83	296.58	296.17	302.68	294.6	299.81	296.68	293.83	299.9	295.56	297.41	296.03	295.08	297.49	291.94	293.8	300.63	299.29	296.13	296.62	296.47	292.72	297.41	301.82	292.82	298.78	293.02	294.39	295.39	298.33	296.69	297.47	298.65
304.71	308.35	302.59	298.97	300.12	304.39	303.55	309.76	304.4	303.75	306.45	302.31	306.19	302.3	306.09	307.62	308.51	312.17	301.3	305.54	303.16	305.82	307.99	301.6	305.82	303.78	302.36	303.26	311.01	303.53	306.85	306.77	304.27	304.17	301.43	303.87	303.47	308.78	307.11	308.39	304.62	306.25	301.62	303.87	302.07	305.25	303.09	306.18	309.92	301.39
314.37	318.36	312.62	319.3	315.15	315.07	312.43	314.69	311.32	312.52	309.59	312.75	311.62	309.63	307.13	314.9	315.07	315.18	315.14	314.81	309.02	315.55	310.55	314.26	315.25	316.02	310.22	308.73	315.86	315.34	318.02	314.13	314.92	315.46	314.97	315.59	314.68	309.1	313.96	317.45	313.93	309.03	318.98	312.28	305.18	309.52	308.73	313.87	314.38	310.93
303.07	301.71	303.12	304.02	312.41	307.16	298.55	301.62	301.87	302.94	306.85	306.86	300.64	306.61	306.41	304.79	306.52	307.57	303.07	303.78	300.94	303.08	305.72	300.3	303.69	306.42	303.54	303.24	304.31	298.9	304.12	303.47	305.07	300.99	305.89	305.43	302.88	303.11	304.67	304.66	307.71	304.02	309.89	304.96	298.69	303.77	302.62	302.38	304.37	304.32
318.55	320.64	318.34	323.98	315.55	314.22	319.42	320.25	318.03	318.79	321.18	317.23	319.65	323.01	316.52	319.8	323.05	318.31	322.55	320.23	321.29	316.59	319.58	323.24	321.25	319.84	323.34	319.81	319.77	319.45	317.76	321.73	316.79	322.81	318.19	321.46	317.89	317.94	320.98	311.11	320.48	318.34	317.38	324.5	321.26	314.8	315.33	317.05	313.74	321.47
304.01	303.79	302.21	300.72	301.66	304.79	303.4	303.31	302.94	303.93	302.93	305.11	303.87	306.82	302.62	300.13	301.26	306.28	300.87	302.18	302.03	301.86	304.62	299.94	300.78	298.09	300.83	305.69	305.09	304.11	308.81	300.1	301.41	295.64	298.89	309.66	302.49	301.88	300.3	302.85	303.58	305.68	305.81	304.75	305.71	301.75	306.23	303.76	302.43	303.12
309.45	315.81	316.98	311.02	316.05	317.59	310.28	310.47	315.32	315.21	313.07	316.29	313.23	315.18	312.4	314.54	317.02	314.12	313.78	314.9	319.11	315.46	308.07	314.91	313.91	312.52	311.75	311.22	315.22	311.39	309.98	312.07	309.81	311.9	316.57	312.89	312.32	313.15	307.64	313.57	313.19	306.6	313.24	314.28	314.06	321.21	312.05	311.93	310.71	315.97
302.83	302.89	308.38	304.78	304.55	305.91	304.44	304.95	304.16	305.01	299.24	304.46	303.49	303.71	303.2	303.17	303	304.56	301.59	306.03	302.12	307.73	305.22	308.87	299.6	305.94	301.77	304.19	301.42	306.79	302.93	303.91	305.29	303.17	305.71	304.54	305.06	299.26	307.01	306.9	303.22	304.81	306.2	298.98	305.67	299.42	308.92	305.16	303.24	306.28
328	331.96	329.45	329.4	325.85	326.8	327.06	330.57	324.84	325.32	323.21	328.47	326.16	327.17	328.77	322.26	325.35	325.56	328.65	329.79	328.76	327.69	326.48	328.85	325.77	331.46	329.7	327.98	320.72	326.63	326.88	325.12	326.86	332.89	327.28	323.6	327.44	326.18	328.29	324.25	328.14	327.17	328.95	328.81	324.71	321.57	320.64	329.61	322.58	332
308.82	315.11	313.26	315.74	314.28	314.49	317.98	317.14	313.25	317.01	316.27	319.63	316.47	315.43	309.97	315.39	312.02	314.49	315.25	317.59	314.08	310.56	313.94	313.07	315.81	313.12	315.8	316.72	314.61	313.81	312.94	312.21	304.79	314.51	316.6	312.96	313.18	316.09	313.74	308.07	317.18	321.66	315.07	312.45	311.43	314.47	314	314.73	317.1	315.56
308.97	307.43	316.27	306.56	311.29	307.89	308.22	310.92	307.83	313.47	313.83	312.54	314.5	306.85	306.83	304.37	309.64	309.31	309.47	311.18	307.62	309.46	311.26	315.36	305.27	311.86	311.68	310.31	308.52	310.4	309.87	303.8	312.2	310.8	310.25	308.82	305.85	313.49	303.94	312.09	306.49	314.17	311.37	309.62	314.81	306.88	311.74	305.9	306.5	308.22
303.23	297.35	303.77	302.57	307.2	308.64	303.8	307.63	307.57	307.43	303.25	314.78	304.21	304.24	303.37	305.89	309.38	303.8	301.19	304.72	308.17	299.7	307.22	309.76	307.89	306.84	306.25	302.9	309.72	307.73	304.67	302.37	304.33	302.06	301.02	311.87	304.19	308.47	304.27	312.72	299.85	302.41	304.31	307.23	302.3	307.37	300.33	308.03	306.73	305.89
310.36	302.65	305.76	308.94	309.71	307.99	311.96	309.53	312.16	307.62	310.42	312.87	313.5	308.92	307.86	312.87	307.41	307.12	307.87	308.49	311.69	305.62	306.6	308.71	308.27	308.16	305.06	308.21	309.43	307.1	305.83	307.33	305.45	306.57	305.79	308.58	309.6	309	307.77	306.98	309.6	311.62	306.75	307.87	312.86	305.76	306.45	305.83	308.54	313.02
308.79	306.8	303.39	307.25	306.8	299.33	300.89	307.28	296.74	300.59	299.2	303.8	301.8	306.5	305.71	303.25	304.71	308.33	296.76	302.94	300.27	304.57	305.83	305.07	300.95	300.49	306.74	300.41	305.75	302.44	302.57	303.55	301.75	298.5	303.36	309.66	295.93	299.95	300.12	298.52	304.05	303.33	300.88	306.28	301.28	301.36	307.82	302.69	304.37	298.76
327.17	327.05	325.63	327.34	327.73	323.86	324.05	325	327.46	322.87	325.82	323.78	329.27	325.1	329.39	330.28	326.17	328.81	324.28	328.05	326.5	329.95	327.01	327.6	329.34	327.78	328.5	327.28	324.75	329.44	329.15	331.63	324.5	326.33	322.23	327.19	323.43	325.77	325.65	328.83	326.66	334.05	330.86	323.84	329.74	326.36	325.65	330.2	325.42	332.13
316.29	315.04	312.66	310.75	314.52	313.63	315.17	312.56	316.63	311.68	316.66	313.11	312.76	316.05	318.06	312.09	315.98	313.35	314.01	318.47	310.13	313.77	313.89	315.08	314.29	316.15	315.04	312.48	312.73	312.79	314.87	305.01	308.33	317.22	312.64	315.14	309.38	312.93	316.61	313.97	313.96	312.75	316.18	313.03	312.59	313.45	310.79	315.93	315.68	314.29
318.06	319.88	312.28	307.81	321.73	317.82	310.62	314.82	321.13	316.27	317.27	313.95	316.61	315.27	310.85	314.78	313.08	309.43	317.17	312.88	316.12	313.87	316.98	316.24	315.29	311.21	312.15	315.51	312.06	313.67	314.08	315.04	314.28	310.92	313.84	311.95	314.88	317.8	312.21	311.7	311.1	309.54	310.26	315.83	315.21	310.34	317.9	310.65	316.53	312.35
310.73	311.56	307.44	312.11	309.05	310.33	306.25	312.87	306.42	310.75	303.01	314.99	308.36	309.74	310.9	314.22	309.36	309.78	310.63	311.46	308.46	310.29	310.45	305.09	306.88	307.98	309.73	306.78	311.84	306.94	313.07	306.64	309.5	307.28	310.26	307.44	306.36	307.47	310.77	308.83	308.3	307.03	315.24	314.66	308.05	309.65	311.06	308.3	309.52	307.23
307.74	307.1	305.09	308.3	311.05	307.74	303.17	306.53	304.17	304.59	305.5	308.95	307.81	306.25	302.39	306.44	309.75	305.55	308.11	304.94	303.49	307.17	306.28	302.05	308.61	309.05	302.3	307.05	307.05	307.58	305.37	305	304.03	305.16	303.75	306.66	305.44	305.08	301.93	305.43	306.8	303.23	306.86	306.74	308.93	304.27	309.47	308.89	305.41	301.88
311.31	317.16	309.46	311.71	309.36	316.38	313.42	311.43	314.56	316.28	311.52	308.08	311.09	312.08	311.49	313.68	313.23	315.61	312.14	314.04	317.39	313.35	314.51	310.83	310.9	312.66	312.08	315.14	315.86	307.94	315.31	313.68	311.62	313.19	313.92	312.04	309.56	313.05	314.97	312.56	314.89	313.79	311.72	310.45	316.77	309.92	315.59	317.37	314.93	315.88
302.95	297.6	296.85	295.85	304.84	301.05	300.41	299.72	298.66	298.01	301.36	298.35	296.33	300.63	300.05	295.16	302.07	297.37	300.07	301.86	304.61	294.5	302.94	299.6	304.87	301.6	296.25	300.98	296.49	298.92	300.71	304.24	296.49	297.47	308.4	300.99	299.66	299.67	300.52	292.86	300.24	299.33	302.49	298.33	298.13	300.3	304.51	299.17	300.66	299.45
305.41	305.03	305.4	304.21	301.61	305.58	303.23	301.84	302.67	310.11	305.86	303.56	305.18	303.21	304.39	306.53	305.84	296.83	304	306.91	304.19	307.45	306.25	306.3	301.05	305.62	302.91	306.71	305.34	304.79	295.31	305	304.56	302.38	300.66	309.06	305.89	310.03	303.62	306.17	303.24	305.78	306.09	299.39	306.8	304.15	301.6	302.56	305.48	305.93
309.26	315.94	317.8	311.55	314.28	316.75	313.54	308.5	314.94	315.77	314.03	309.65	317.84	313.7	315.95	315.98	316.71	313.73	314.45	313.5	317.63	312.51	312.6	316.24	321.23	316.94	313.35	313.25	314.26	310.04	311.05	311.93	313.54	309.55	309.64	317.83	308.63	313.12	310.74	315.76	314.47	314.74	314.58	313.92	316.56	317.87	317.16	314	313.32	313.63
297.87	299.32	294.51	294.47	296.72	295.93	295.89	293.94	292.04	294.06	295.23	292.02	295.47	300.46	292.44	301.25	298.01	294.75	300.01	295.74	293.47	295.46	296.9	294.49	294.25	296.43	295.93	297.63	291.17	289.1	295.24	297.51	293.86	298.47	292.61	298.98	298.51	294.22	294.35	301.48	297.11	299.02	294.98	294.52	292.81	298.15	297.72	288.69	292.41	294.88
302.09	300.34	298.72	308.11	298.51	299.28	300.91	302.12	297.09	300.07	299.39	305.2	301.03	304.58	303.02	305.96	306.11	302.92	297.16	307.86	301.91	297.1	301.24	302.22	305.13	302.16	304.84	301.7	303.18	301.4	302.95	303.71	301.68	303.46	302.98	304.98	301.35	301.09	299.03	302.36	299.54	302.94	299.48	302.91	307.69	302.65	297.99	303.58	307.75	305.7
308.97	309.87	316.39	308.09	308.91	303.71	308.35	307.89	314.56	316.16	309.38	311.14	306.03	310.41	313.88	309.38	313.29	309.11	310.58	314.77	312.33	308.34	307.15	307.51	315.94	309.7	310.13	309.49	312.23	310.63	307.08	310.28	307.43	308	308.3	311.99	311.79	313.63	307.82	311.17	310.77	315.39	309	313.23	311.46	304.47	312.65	303.27	306.98	308.02
314.5	314.94	310.02	314.59	310.21	313.32	316.14	313.01	317.3	315.98	313.32	312.32	314.84	313.11	317.2	316.95	313.77	319.55	314.27	314.34	313.69	318.91	316.99	316.66	315.85	315.15	319.2	316.78	314.41	318.72	315.27	314.77	311.08	308.95	313.09	314.2	313.39	313.94	317.24	315.15	316.6	309.54	313.78	316.26	317.38	310.69	314.22	314.77	314.74	312.65
314.88	309.85	310.23	310.8	315.04	305.26	312.96	315.14	314.57	312.1	314.1	315.36	317.7	313.81	314.56	308.84	314.96	314.76	313.27	308.5	306.59	315.32	313.2	310.31	316.28	314.37	308.7	310.02	319.5	315.82	311.14	318.29	311.1	315.02	307.18	312.94	314.48	310.69	312.5	315	312.18	312.64	313.44	317.52	321.25	310.61	310.9	311.41	313.62	313.52
291.31	296.87	298.2	292.82	297.11	295.02	288.37	295.85	293.21	296.65	293.79	301.78	295.57	294.56	295.08	293.59	296.09	294.37	295.16	291	296.7	296.44	292.67	300.29	291.16	287.91	298.39	292.43	291.04	292.44	294.69	296.87	294.9	299.41	297.5	297.15	295.45	294.47	291.67	301.89	293.96	301.51	293.21	295.89	297.32	293.43	301.98	293.41	294.19	294.34
310.08	305.93	307.84	307.12	310.23	304.69	308.12	311.1	303.57	304.97	302.53	310.45	301.7	304.91	305.87	309.31	299.34	307.42	309.05	307.71	311.4	307.49	310.97	308.49	312.66	307.36	310.78	308.83	305.64	309.88	305.18	309.29	308.66	306.78	303.37	308.71	305.17	310.08	304.55	308.06	305.61	308.67	307.42	307.77	309.52	303.19	302.93	308.07	305.71	309.61
315.43	310.71	314.03	314	315.68	313.25	320.03	312.61	310.75	316.41	315.35	311.33	306.39	309.93	308.73	312.03	318.33	313.41	312.2	312.53	309.31	315.48	309.01	316.04	313.76	312.33	315.89	311.89	316.2	312.2	309.33	315.19	309.18	312.17	312.71	307.33	312.1	310.89	311.42	308.22	316.6	312.71	311.27	314.23	312.27	314.6	308.89	308.27	308.55	309.99
292.1	295.26	289	297.14	293.38	294.67	291.14	295.26	296.21	292.84	296.16	291.13	299.05	292.8	292.48	295.93	295.07	291.2	291.2	296.96	297.02	295.34	292.61	291.66	293.07	290.95	294.21	298.13	291.81	297.83	293.92	295.62	296.4	295.29	296.28	295.94	290.21	295.24	291.75	287.38	294.03	296.59	294.48	292.97	292.63	293.72	292.49	293.11	292.18	295.87
331.01	326.36	326.98	324.76	323.51	327.32	325.24	329.22	326.15	325.52	330.9	325.93	322.68	323.6	327.4	324.77	324.59	327.28	327.6	328.23	326.41	324.88	327.18	324.77	323.21	330.81	325.07	328.03	326.98	327.11	324.39	325	324.61	329.76	328.02	323.04	331.55	329.78	326.95	324.67	329.65	332.04	328.34	329.99	324.09	326.44	325.02	329.92	323.43	324.73
318.65	319.98	317.82	318.77	316.22	316.84	322.14	311.82	318.33	319.39	319.8	318.38	321.6	315.87	321.99	320.08	315.03	317.68	323.82	316.87	321.52	314.39	319.18	317.25	320.04	320.49	316.48	315.06	318.78	321.86	315.93	320.8	312.61	316.38	317.68	318.09	316.42	315.23	321.4	316.96	321.56	321.22	321.05	313.59	313.71	319.18	316.58	319.68	320.4	316.45
300.39	302.69	303.95	307.56	300.9	301.85	303.44	304.53	301.03	302.83	303.85	302.07	301.48	298.58	305.34	304.55	298.8	302.06	300.29	302.78	302	302.88	305.33	302.24	297.01	303.54	305.22	298.6	300.96	300.28	302.64	299.81	300.82	299.58	306.5	306.91	306.11	299.31	303.91	301.97	301.34	305.84	302.33	302.62	297.58	306.06	304.38	300.63	306.07	305.29
304.83	307.12	306.15	307.98	306.29	303.11	303.49	304.86	306.41	310.93	309.51	306.95	303.52	302.48	301.76	307.49	306.07	303.17	304.98	304.55	302.59	301.38	305.41	301.43	300.03	308.74	307.1	305.55	304.88	298.67	307.99	304.99	306.76	303.92	301.2	303.94	309.06	305.76	305.36	304.54	305.53	304.78	306.99	309.4	306.13	304.65	306.31	308.01	304.4	300.34
313.94	311.42	311.27	311.07	310.38	312.59	314.68	309.04	310.87	315.42	314.63	311.56	306.61	318.05	315.32	311.41	310.49	315.81	311.72	307.43	310.87	311.78	314.93	315.01	315.58	309.09	312.34	311.07	310.03	312.83	308.16	313.46	308.21	311.51	308.83	311.05	311.69	313.02	312.96	310.26	315.64	316.55	312.53	312.17	308.46	313.7	312.59	313.57	312.01	307.85
328.28	327.03	324.37	322.74	331.85	327.63	331.29	322.45	327.41	326.31	332.01	328.44	329.94	328.81	330.26	326.38	331.86	323.65	322.27	333.13	324.1	328.11	332.5	324.91	320.83	330.42	326.61	331.18	329.08	331.63	325.57	330.43	325.81	327.17	326.07	333.96	326.92	324.82	324.4	333.44	326.55	330.29	322.93	326.71	329.43	322.44	325.6	330.78	329.44	326.37
317.5	314.24	312.88	314.96	317.26	317.82	313.83	313.82	320.27	316.21	317.74	316.46	311.78	314.39	314.1	315.3	313.85	316.73	313.39	317.29	315.33	314.7	318.89	313.86	314.7	316.38	315.45	318.03	315.32	313.82	313.83	315.62	315.4	311.41	316.25	319.83	316.45	314.41	316.69	311.45	313.16	317.19	319.86	311.89	312.67	313.39	317.67	311.21	315.84	312.88
308.55	312.31	307.48	311.05	309.44	307.46	317.12	308.35	311.14	311.13	317.32	307.47	314.59	303.61	307.29	307.53	306.94	309.49	315.97	310.47	308.43	311.51	312.17	307.02	310.56	310.72	309.36	315.57	310.03	310.06	308	312.78	308.47	312.76	310.79	309.25	314.32	308.94	315.84	305.9	313.05	312.34	311.58	311.41	307.97	308.16	311.95	304.26	312.35	311.05
319.25	312.1	311.4	307.39	310.68	314.39	310.61	314.71	312.21	308.99	307.04	311.49	314.22	312.56	310.24	307.46	310.29	311.56	315.1	314.29	315.57	315.96	314.63	306.56	312.05	314.68	315.82	319.15	311.53	316.92	312.06	314.21	312.78	315.07	309.5	315.64	319.31	312.38	318.37	310.56	309.65	311.49	309.37	315.31	310.62	307.48	312.87	312.86	310.3	310.92
322.82	317.59	322.66	319.03	319.67	319.28	321.88	319.45	321.09	321.75	314.1	314.84	320.99	319.54	310.71	318.92	316.76	314.72	316.27	317.89	317.09	317.48	319.33	314.37	316.6	312.64	314.09	319.58	319.54	316.11	315.24	320.46	315.08	317.87	318	316.79	319.26	317.74	317.59	315.05	322.26	316.75	322.15	313.88	313.6	318.47	317.34	315.13	318.21	314.05
319.98	320.22	319.43	318.61	310.38	317.99	312.56	315.23	318.37	310.34	315.35	325.31	315.99	320.6	314.75	319.67	315.08	319.87	320.17	313.67	315.83	317.22	311.47	318.44	318.79	314.41	312.28	316.42	315.55	317.2	316.29	314.09	311.18	320.25	313.57	311.67	315.37	319.15	316.13	315.95	320.46	316.91	320.75	313.5	320.64	317.28	314.39	318.51	316.11	316.7
316.96	316.64	317.07	317.15	311.4	319.67	317.21	311.95	320.98	321.6	312.36	317.52	319.96	315.64	322.07	319.29	314.52	316.56	316.05	314.61	316.54	319.27	318.84	319.86	311.26	319.82	317.43	320.8	310.49	317.6	314.77	317.91	316.22	318.04	321.64	317.29	314.42	320.54	319.52	315.55	316.7	315.85	318.4	316.45	319.56	313.61	317.72	317.18	323.38	316.57
308.86	315.29	314.65	312.71	319.98	312.04	309.35	320.45	315.34	314.76	316.16	315.57	312.06	313.72	314.72	314.64	318.03	317.25	313.73	312.47	311.84	314.65	316.53	319.05	312.34	317.91	312.72	317.3	309.67	313.43	316.59	318.35	319.14	312.69	315.23	321.97	316.26	314.11	313.65	320.49	313.83	314.16	316.82	311.85	311.84	312.57	313.25	321.03	315.75	314.52
311.37	318.58	315.93	311.03	316.15	315.38	314.95	320.01	311.02	312.59	311.28	313.39	309.5	311.78	308.5	310.15	317.79	310.61	313.73	315.03	315.17	311.99	314.47	319.44	313.03	310.46	311.39	307.7	314.14	314.75	316.2	307.91	312.65	315.94	312.96	313.3	313.25	304.63	311.8	316.19	320.04	314.52	316.96	310.59	311.42	313.89	317.22	310.84	314.85	316.5
303.43	303.51	303.57	299.8	304.31	303.76	298.38	302.87	305.75	304.04	303.82	301.8	303.32	297.91	298.45	301.22	299.45	300.91	300.16	304.39	299.82	301.06	303.77	297.36	303.41	303.87	298.15	296.99	300.73	299	304.58	303.54	302.1	301.11	295.03	301.99	297.79	299.93	301.57	298.52	298.84	301.12	298.54	302.71	303.14	297.73	306.46	299.41	302.69	300.9
324.3	320.19	327.68	322.44	327.7	324.91	324.1	326.02	320.52	328.16	329.95	321.32	321.79	324.87	324.98	322.83	327.57	325.39	319.58	328.25	325.75	320.69	325.04	322.11	325.44	320.78	325.49	321.61	327.24	322.05	324.56	325.59	328.98	326.68	325.63	325.24	327.44	325.24	327.29	318.39	327.65	322.64	325.95	327.5	325.01	322.24	327.19	322.71	326.58	326.67
325.85	321.42	327.28	321.78	327.19	324.67	321.38	320.91	324.33	324.99	327.81	319.07	325.56	321.55	330.57	323.64	325.89	328.63	326.67	322.5	317.37	323.11	326.33	330.57	324.28	323.22	330.26	320.24	325.82	318.88	327.59	321.87	325.22	325.78	325.74	322.59	327.08	323.72	320.66	322.78	320.49	324.11	323.95	324.98	326.48	327.88	323.45	331.27	325.58	327.13
307.38	308.64	305.26	315.43	310.88	311.81	306.57	311.27	308.84	312.14	307.01	312.49	311.02	313.08	314.1	312.14	311.61	312.33	312.16	314.27	312.57	305.21	310.01	311.94	306.77	309.38	312.54	312.43	312.72	308.21	315.89	313.68	309.93	311.69	310.48	310.66	307.13	310.04	308.88	307.01	310.04	307.69	311.09	310.2	308.49	313.93	317.55	315.81	306.78	308.89
297.79	298.41	297.85	295.78	298.8	297.58	298.92	295.99	299.47	298.72	294.14	296.52	300.13	296.23	294.64	299.97	299.15	293.73	299.52	293.22	296.08	302	298.27	297.02	292.66	296.95	292.9	297.19	298.24	297.66	298.27	297.53	298.77	294.42	294.92	298.93	298.83	299.87	300.73	294.05	297.48	295.87	296.27	293.99	294.92	297.35	295.37	299.07	299.7	292.99
317.97	314.34	312.64	311.77	312.75	309.09	310.68	316.41	315.71	314.74	320.53	313.74	311.4	317.72	313.07	306.45	314	315.56	313.75	314.8	312.78	316.01	315.75	314.1	308.54	316.12	316.04	310.75	311.38	318.49	311.76	310.83	311.72	314.54	315.09	310.89	312.69	307.85	320.83	313.58	315.01	308.1	309.82	319.71	313.45	310.59	315.25	317.81	312.32	315.12
297.27	295.51	298.32	299.76	299.05	304.01	301.24	304.21	298.09	299.48	301.81	300.26	301.55	301.75	299.88	301.86	302.98	297.51	297.69	297.71	300.02	298.13	299.76	306.17	299.49	297.52	298.87	300.82	302.87	298.46	302.47	303.77	299.69	302.69	296.32	303.24	299.57	298.22	301.91	299.35	303.83	302.09	298.1	296.44	300.2	294.82	302.86	299.31	295.97	304.91
306.46	305.94	311.71	311.14	302.88	308.47	308.96	307.3	306.73	307.73	308.84	309.85	306.58	312.64	303.01	304.82	309.74	309.77	311.37	314.03	310.21	309.24	310.44	309.1	308.82	306.99	312.48	309.83	305.39	308.68	308.51	305.12	311.87	306.24	311.16	307.92	308.62	309.56	310.22	309.47	309.66	308.33	305.53	306.78	303.79	305.87	308.04	310.54	309.05	310.87
315.19	309.94	315.41	317.79	318.92	319.9	314.92	313.73	310.4	314.24	313.88	319.91	312.1	316.59	316.16	315.83	316.98	316.78	318.7	319.97	316.05	312.46	317.23	316.97	315.96	319.65	316.78	313.77	319.16	313.97	311.69	316.74	312.83	318.16	313.41	315.54	313.36	319.84	316.37	314.89	313.41	314.51	316.04	319.09	313.67	315.35	311.73	311.9	311.33	311.95
325.86	326.6	330.32	333.76	330.58	327.97	334.61	327.03	323.24	328.69	330.36	327.49	330.54	326.7	326.55	328.77	329.47	331.88	333.16	324.1	329.43	332.36	329.29	330.06	325.73	329.85	334.2	329.01	327.87	332.01	327.72	327.84	327.82	322.27	331.32	333.31	329.02	331.94	327.79	328.73	328.37	329.89	327.79	328.8	321.4	324.3	326.76	323.5	329.32	328.11
297.96	305.06	307.04	303.19	300.66	297.43	302.6	306.77	309.62	303.97	302.14	302.53	301.13	302.22	297.07	302.16	302.29	309.78	304.66	300.71	307.47	300.66	301.12	306.06	300.1	303.67	299.21	305.08	309.84	300.86	305.95	304.37	302.54	305.25	300.52	301.87	303.51	301.97	305.57	307.25	303.44	305.69	302.84	305.24	299.27	304.15	302.71	299.4	298.43	302.33
300.81	303.31	303.61	303.91	305.23	307.11	298.75	302.48	305.98	299.1	304.12	304.86	301.6	300.45	304.26	308.17	305.02	301.41	300.35	304.1	297.8	299.65	298.77	298.69	303.13	310.3	300.5	305.49	308.93	302.86	302.19	307.6	301.15	306.01	301.3	302.2	299.49	307.98	298.11	300.02	303.87	300.22	306.09	300.53	299.55	299.01	302.51	302.85	303.75	307.09
324.35	324.27	323.9	326.26	327.04	327.12	322.37	320.63	320.91	321.19	325.86	321.4	325.97	320.83	322.51	323.47	327.89	325.14	329.05	327.66	323.84	321.34	320.73	327.71	322.76	332.2	322.95	322.57	327.57	324.96	322.56	320.72	324.06	330.71	327.02	325.7	321.13	327.65	323.15	324.88	326.25	324.76	327.24	320.76	319.38	319.27	330.33	325.47	326.2	327.69
307.19	299.84	306.12	307.38	299.71	299.75	303.24	304.96	303.06	305.74	304.78	305.03	302.47	300.61	300.64	304.72	304.59	299.68	305.3	306.21	302.98	306.3	302.53	305.69	303.73	298.81	305.85	301.73	303.26	301.9	307.89	301.77	303.15	301.96	302.28	303.36	302.47	301.06	304.23	303.44	302.04	301.55	300.61	303.9	299.42	300.92	301.13	296.03	300.75	304.7
314.68	317.46	319.86	316.42	316.38	318.24	319.5	326.08	318.89	319.5	317.66	315.98	322.32	311.23	322.92	317.44	321.65	313.21	321.53	319.51	320.06	318.65	320.31	319.07	315.74	323.18	315.99	317.04	317.77	315.66	316.58	317.2	311.96	312.98	320.71	317.06	321.28	318.83	317.38	321.66	320.42	322.57	314.13	318.12	314.4	314.4	322.32	314	315.71	315.01
303.99	302.95	303.62	299.05	298.59	303.24	296.83	297.76	304.51	303.8	300.9	297.72	298.03	306.11	306.27	297.49	302.4	305	301.18	300.34	298.4	303.16	298.94	303.09	298.53	299.23	303.92	300.15	302.38	301.87	296.27	302.34	301.95	299.11	295.09	295.74	299.81	308.43	301.01	295.89	295.87	298.45	303.46	297.39	301.06	302.85	302.07	303.34	301.85	306.53
308.75	312.23	316.3	315.82	316.29	316.52	311.19	317.23	315.14	316.59	318.9	312.97	318.36	315.17	313.1	315.45	313.9	317.7	318.99	315.68	317.4	316.23	315.01	318.71	320.67	315.24	313.96	313.53	313.56	314.61	310.53	312.39	315.56	316.47	313.04	309.85	315	310.9	312.79	313.65	319.37	316.73	314.41	311.86	318.32	319.28	323.19	313.81	311.34	312.89
312.95	314.31	318.4	315.93	315.5	317.49	313.49	316.88	320.55	313.44	318.44	313.27	322	315.15	315.13	320.73	320.93	314.94	319.27	319.83	314.47	318.37	308.66	315.09	322.48	319.62	317.82	317.8	320	315.17	312.75	315.94	315.73	314.44	320.88	316.55	315.57	318.32	320.6	314.23	318.89	320.34	316.1	317.79	318.9	316.05	314.31	321.66	317.28	320.85
304.29	306.18	306.21	302.78	300.32	308.87	299.8	305.23	298.88	305.42	304.37	303.86	301.11	308.21	305.81	301.73	309.65	308.95	304.98	304.37	300.7	302.52	306.33	308.4	307.71	302.91	301.79	301.27	305.04	302.81	296.4	304.59	298.96	304.94	303.1	308.23	303.95	304.55	308.02	305.39	304.07	307.87	302.52	305.51	305.02	298.99	308.88	303.16	302.39	303.88
307.12	307.03	303.89	308.88	305.99	309.39	300.39	307.31	303.15	307.98	302.57	309.54	305.22	304.81	305.7	305.02	306.74	305.42	308.03	310.25	307.54	305.54	304.58	303.4	307.46	302.73	302.43	308.21	307.95	309.87	302.8	303.11	299.53	306.8	304.27	303.37	311.51	307.84	300.19	307.52	304.44	303.54	305.49	304.01	303.8	304.42	305.25	304.08	303.59	307.43
299.63	301.57	300.63	305.2	311.18	310.1	304.67	307.28	308.71	310.14	306.1	305.26	299.67	306.37	305.47	308.66	305	306.06	307.41	306.46	305.03	306.88	309.56	301.51	303.06	304.63	310.03	303.51	302.63	303.71	303.54	305.43	303.27	307.2	302.67	303.85	307.01	307.96	302.32	304.61	302.9	301.1	304.86	302.95	309.2	305.24	304.76	307.48	307.8	310.29
303.97	312.42	301.65	309.63	306.1	304.57	306.41	309.35	301.8	309.38	301.68	303.58	300.88	300.76	308.52	304.32	303.78	304.19	298.8	305.18	300.79	306.08	305.77	302.98	308.83	306.72	303.59	302.57	301.93	304.29	304.56	301.81	307.68	307.38	308.07	304.67	303.27	303.02	302.05	302.82	302.41	298.88	299.72	307.66	297.61	305.35	299.48	302.49	303.58	297.71
303.84	311.26	305.92	309.1	310.29	309.38	314.78	315.14	315.18	318.11	313.14	313.39	308.57	312.13	309.26	308.39	305.21	312.36	310.26	311.03	308.96	316.08	306.42	310.8	312.36	311.69	311.55	308.14	310.11	310.59	311.78	312.74	313.04	312.19	316.72	313.82	309.44	307.41	307.75	312.93	318.44	316.22	308.78	312.49	308.99	314.66	313.6	309.72	307.18	309.29
313.65	309.42	314.34	318.73	315.4	313.02	313.48	320.1	314.85	313.44	317.71	318.89	314.26	313.9	311.41	314.44	310.92	313.16	317.8	318.06	316.86	312.78	312.6	312.87	314.49	314.07	312.61	314.85	311.35	316.45	314.46	314.07	318.51	308.85	309.65	312.7	315.32	316.89	314.91	314.24	314.7	311.12	312.57	314.11	317.86	311.6	309.27	313.89	310.94	312.77
313.68	315.46	313.66	317.14	316.03	314.8	313.61	314.58	316.26	313.66	315.18	315.4	313.16	311.24	312.36	317.43	310.31	317.44	313.5	317.04	311.2	313.45	308.44	312.24	309.33	313.6	316.03	314.68	308.41	312.68	315.72	307.38	315.41	315.59	313.23	316.61	312.49	315.85	314.13	318.74	315.68	314.85	316.17	311.68	311.25	312.49	316.03	312.18	316.63	312.63
304.67	312.28	303.4	301.54	307.75	307.33	308.27	305.83	308.5	305.01	305.36	307.57	308.29	302.55	302.85	307.64	304	307.73	307.67	304.53	306.79	304.13	302.32	301.63	305.1	301.78	306.38	303.06	302.67	308.31	305.96	306.39	297.9	302.96	306.61	306.01	298.81	306.86	308.25	304.05	303.09	306.06	303.98	302.99	305.74	308.36	303.12	306.37	302.02	303.98
311.55	307.17	312.51	317.98	310.97	311.41	314.74	310.31	312.7	313.03	310.25	312.79	308.98	317.3	308.67	313.6	312.84	309.86	310.85	311.1	310.89	312.21	319.62	313.99	315.88	312.7	312.25	313.4	308.95	316.25	310.5	312.49	311.44	311.72	309.84	315.71	316.37	311.86	313.51	315.84	310.22	310.5	311.12	312.82	306.93	311.75	311.96	309.45	310.92	308.31
320.83	319.26	318.21	315	314.96	315.25	317.24	318.19	315.88	315.25	320.94	319.48	318.05	322.08	320.29	324.67	317.02	317.6	316.93	320.75	314.96	319.51	319.45	315.75	320.37	315.1	319.74	323.03	316.6	320.86	319.31	317.07	316.4	320.15	313.68	318.55	324.6	315.89	319.59	312.76	316.02	319.61	318.93	320.72	319.46	320.98	321.99	318.33	313	323.62
321.15	318.66	318.24	321.02	321.4	320.95	317.06	318.37	325.71	319.12	322.39	316.03	321.01	319.37	318.89	319.93	313.68	318.2	316.24	313.27	316.88	318.21	316.89	319.79	315.96	322.29	315.1	319.1	321.25	318.33	322.2	321.97	319.24	315.87	315.59	318.2	318.11	318.32	314.27	320.79	318.56	321.89	316.82	315.21	315.58	318.81	318.12	316.63	317.6	315.07
314.45	313.48	310.32	312.02	315.31	315.12	314.9	310.92	317.56	313.73	315.41	311.39	315.56	316.75	311.39	309.65	316.11	317.86	308.35	313.57	314.78	313.52	309.41	315.97	316.4	314.7	315.93	312.63	312.74	311.59	309.16	310.6	310.31	313.4	309.44	313.61	312.71	317.36	318.31	316.73	318.37	315.93	313.74	315.63	315.12	312.13	312.75	314.47	316.85	311.1
309.22	305.02	306.39	308.28	309.4	305.11	300.8	305.83	305.53	302.02	306.5	303.3	305.05	302.65	303.56	301.13	304.76	304.06	304.67	299.19	304.6	304.72	303.77	301.76	302.5	305.96	306.09	304.47	302.31	303.81	306.11	303.25	308.78	306.65	301.97	309.87	305.93	308.44	306.55	304.42	301.99	303.07	297.96	301	305.44	309.14	308.06	309.87	302.3	300.61
300.23	304.42	303.45	309.53	309.14	303.64	307.94	303.4	304.08	306.8	307.18	303.85	303.81	302.16	305.89	300.49	303.72	302.51	304.71	307.74	303.78	302.9	300.87	305.06	303.26	309.26	302.95	315.5	304.62	308.37	310.38	303.66	302.38	300.55	303.04	303.41	304.34	308.97	303.12	306.25	308.72	306.19	303.78	305.13	305.22	303.43	303.72	306.08	306.78	302.56
307	304.38	304.09	306.42	304.66	302.82	307.75	303.02	302.31	307.87	308.82	301.54	306.51	307.66	306.91	305.14	304.88	299.54	308.11	304.01	304.81	305.32	302.53	304.23	305.38	306.48	305.86	304.31	304.34	305.78	304.4	307.85	302.91	303.94	308.91	298.26	309.03	304.32	302.75	302.53	306.82	303.06	305.29	305.75	306.14	306.26	304.22	303.32	301.08	305.27
310.73	311.61	313.57	312.68	311.39	312.75	318.76	315.77	315.9	313.18	319.29	311.34	311.49	314.26	312.81	313.75	314.1	312.44	315.76	315.61	314.87	314.26	314.77	313.07	312.6	311.83	311.93	316.65	315.05	315.91	313.99	317.53	316.33	317.09	317.1	312.24	315.66	315.52	314.02	308.5	317.49	314.81	314.25	312.44	317.62	315.89	316.61	313.38	312.82	310.27
313.42	316.09	317.05	311.82	312.03	308.7	314.27	314.48	315.08	311.92	315	314.82	311.8	312.58	317.03	311.59	313.57	312.75	314.71	312.83	309.91	310.97	312.77	313.06	310.62	316.08	316.92	308.62	312.27	310.55	312.88	317.62	315.41	311.76	311.08	309.98	315.09	318	309.85	304.9	314.35	314.92	314.29	312.88	313.52	314.56	308.7	317.61	311.08	314.08
320.91	322.21	326.99	322.52	325.22	326.02	323.85	325.03	322.95	326.43	322.89	322.97	322.62	324.58	320.65	325.09	319.01	324.46	326.8	324.15	325.55	330.53	326.18	324.97	322.41	330.95	324.73	322.22	324.25	323.03	326.65	323.01	324.29	323.68	325.18	325.99	330.39	323.83	324.66	325.01	325.06	325.15	328.37	317.5	324.93	324.44	324.69	323.07	322.69	319.69
311.71	317.44	319.75	313.17	318.59	316.66	318.52	314.1	316.57	315.8	318.93	314.99	316.9	318.69	320.29	306.32	320.27	316.41	314.6	315.92	316.97	317.7	309.08	317.34	311.92	317.6	317.69	316.66	320.07	318.23	314.13	320.37	314.16	321.22	318.33	318.64	320.59	311.08	314.49	315.19	313.53	315.98	311.44	321.08	313.36	316.8	317.89	314.85	316.02	318.52
320.95	330.09	327.16	321.34	315.36	323.71	319.92	326.3	329.16	321.65	327.81	325.24	324.6	322.51	327.33	326.56	326.39	324.26	320.54	318.33	327.49	327.11	322.75	322.56	322.2	323.14	325.34	327.81	324.74	322.22	322.31	323.39	325.91	325.38	325	322.13	326.89	326.17	325.06	325.97	327.49	325.64	321.87	326.58	328.06	328.56	324.86	328.96	323.41	323.89
293.67	301.28	292.98	300.54	292.72	295.54	299.83	295.29	296.74	299.08	298.24	296.69	296.6	297.48	299.6	297.33	298.72	301.22	297.11	294.39	299.72	296.44	298.65	296.17	297.46	301.9	299.04	299.89	294.86	298.13	298.87	300.33	288.6	299.08	295.4	293.39	295.16	294.67	292.77	297.26	296.06	300.59	298.02	299.27	299.16	299.1	296.85	294.86	297.4	302.97
309.42	311.89	315.55	311.82	316.46	312.8	313.34	312.91	315.19	311.01	312.93	311.44	311.62	316.49	307.2	311.56	316.4	308.64	314.51	315.87	316.05	311.88	314.98	319.36	315.54	307.53	308.56	315.47	312.1	307.75	316.91	307.45	309.14	315.05	315.39	310.88	308.98	310.24	310.02	310.36	310.21	315.07	318.22	310.82	314.2	317.09	312.93	309.53	312.4	316.48
296.43	297.59	297.38	299.51	295.71	300.19	300.72	298.89	303.79	299.28	300.43	302.16	300.45	299.04	298.27	304.43	299.96	295.37	302.16	293.45	299.37	299.22	299.48	303.33	301.3	296.09	300.15	301.75	300.9	300.87	301.35	301.06	299.59	304.64	300.87	303.07	301.6	299.55	300.7	300.34	307.21	300.74	299.77	305.2	298.04	304.28	302.34	299.32	301.5	301.37
310.08	307.47	307.89	307.15	316.9	311.85	307.91	314.28	312.49	312.58	308.06	307.89	314.96	314.38	309.03	310.89	309.38	313.54	313.8	306.34	310.79	308.33	314.39	314.74	306.97	309.05	305.42	310.78	310.83	316	311.26	312.4	309.47	312.89	311.45	310.22	316.77	310.52	310.7	310.52	305.08	313.72	309.24	312.1	312.89	311.98	307.94	313.72	313.24	316.69
323.51	329.09	324.94	328.93	333.61	329	331.92	325.91	328.1	321.45	327.57	322.26	330.44	331.97	326.28	328.13	326.31	325.04	332.12	326.5	322.16	327.02	328.33	326.18	325.39	330.76	325	325.45	330.22	330.33	326.24	327.44	334.48	329.41	328.27	325.59	331.68	326.61	329.7	324.63	329.26	326.93	328.37	324.95	323.94	331.02	334.8	329.13	330.75	324.88
313.39	311.96	318.8	316.38	316.91	314.85	315.37	313.7	310.01	314.26	312.11	315.2	317.48	315.53	315.36	311.91	315.73	315.74	317.84	312.88	315.67	317.1	316.06	312.68	312.11	315.7	312.56	311.22	322.42	310.52	306.3	316.59	311.41	313.91	319.79	320.01	315.53	310.47	311.03	311.56	313.28	311.15	314.72	313.35	316.06	317.37	314.96	313.68	315.66	310.67
309.28	315.05	307.39	315.32	306.97	316.37	317.36	316.72	314.78	317.08	315.13	309.74	308.89	309.6	311.86	313.8	315.76	313.46	312.85	311.45	308.2	312.15	309.07	314.2	314.25	310.67	317.33	311.48	305.4	314.45	310.04	310.99	310.4	313.92	309.27	307.28	305.4	310.77	304.75	312.32	310.54	309.51	310.14	312.44	313.67	311.66	309.96	312.59	307.55	312.06
322.8	319.14	324.11	320.88	313.58	319.19	320.88	317.67	318.92	315.14	314.12	315.9	319.53	316.7	317.38	319.82	315.13	316.82	317.44	317.27	312.38	317.02	317.67	315.16	319.58	318.77	323.07	322.44	319.26	320.05	321.07	315.67	319.75	321.04	317.83	322.09	319.75	320.08	315.99	320.5	324.62	316.49	317.8	320.88	314.85	319.03	317.93	321.22	319.86	318.32
304.85	305.14	302.41	305.8	300.05	303.45	303.21	301.91	303.5	306.65	307.26	298.04	307.27	305.08	299.07	305.46	300.74	300.22	305.32	304.93	303.13	299.51	303.66	305.11	302.19	303.33	303.28	303.94	304.22	304.42	309.99	303.95	312.86	300.52	304.17	307.07	307.6	298.2	305.13	303.37	306.08	301.93	300.67	303.13	302.81	304.93	303.75	303.24	306.62	303.72
313.81	311.16	316.16	315.71	312.93	314.46	308.78	314.99	315.48	310.91	312.33	311.9	310.07	317.48	315.1	316.03	308.19	314.6	316.46	310.29	319.38	316.45	312.95	311.7	317.93	317.16	314.44	314.72	311.98	312.72	313.84	311.49	312.55	313.39	313.73	318.16	317.2	317.64	312.59	311.86	313.94	313.35	314.86	317.6	313.12	308.87	314.85	312.29	315.82	313.05
325.74	325.6	321.85	324.29	331.16	324.83	322.87	326.9	327.41	319.84	320.34	325.38	320.62	324.34	326.59	320.18	328.45	321.46	319.88	324.87	321.52	325.41	317.15	330.74	323.67	322.79	317.68	323.23	328.22	322.79	321.6	326.46	322.75	324.37	327.93	325.04	319.91	327.32	322.27	322.88	327.56	319.96	330.69	325.31	324.55	326.26	327.81	320.22	328.75	323.29
291.41	296.9	299.76	299.32	290.69	296.2	291.76	295.48	297.63	296.9	296.89	291.86	295.6	296.2	293.98	302.34	296.09	285.53	292.12	292.09	293.65	293.3	296.46	293.23	294.92	297.6	292.12	299.25	294.31	299.02	294.73	297.43	293.24	296.33	298.2	291.33	299.89	294.81	295.07	300.22	292.84	294.37	296.8	294.27	292.87	296.69	292.57	293.8	293.32	297.96
304.93	299.09	303.92	305.63	303.74	302.3	302.75	307.76	305.63	303.06	303.87	306.32	295.85	301.62	303.83	300.82	297.34	302.32	308.74	306.5	309.73	306.08	304.43	301.01	300.54	304.09	305.1	302.93	304.96	305.1	304.8	308.82	303.5	297.87	303.57	301.1	303.05	307.97	297.27	305.02	301.76	301.74	303.39	303.38	301.22	302.78	308.95	309.04	303.54	303.69
304.21	306.79	302.08	304.3	297.72	302.65	301.64	304.41	299.36	302.1	299.64	307.32	299.12	301.65	305.41	304.18	304.28	301.61	303.62	304.29	298.8	296.58	301.69	301.76	300.69	305.12	299.87	303.93	302.58	305.23	304.86	302.28	307.21	300.24	303.48	301.88	299.82	299.83	298.61	299.92	302.1	297.5	297.35	298.09	300.41	300.62	305.11	304.63	300.75	300.73
322.12	318.46	317.82	317.46	309.13	318.29	319.23	318.02	314.14	315.6	316.1	315.93	313.49	315.68	313	316.54	310.98	318.43	316.73	315.52	317.56	316.63	315.87	317.49	318.25	319.36	320.29	317.39	312.29	317.19	313.22	314.29	317.72	313.57	312.15	314.31	315.12	316.48	316.36	315.26	317.27	316.43	314.37	316.98	318.68	311.33	310.83	317.62	316.36	313.59
330.72	328	330.25	327.57	326.18	324.61	328.72	326.54	331.15	327.51	333.05	326.46	323.71	329.14	323.31	328.57	326.12	324.33	328.62	328.46	326.52	329.56	325.07	330.63	327.7	326.71	330.57	327	324.01	333.49	334.19	326.29	327.01	324.52	319.9	329.72	329.62	324.88	330.65	329.92	329.39	331.57	328.25	327.83	330.4	327.87	331.19	326.99	331.01	325.68
297.72	294.14	291.64	297.82	295.39	294.25	295.42	289.54	293.22	296.83	293.58	295.61	297.12	293.74	294.47	293.12	298.42	295.04	291.88	291.83	299.15	297.69	294.15	293.49	294.63	292.34	294.28	288.42	295.12	297.33	294.15	290.77	296.93	294.59	296.12	296.62	291.3	291.05	292.69	293.05	293.32	293.78	289.04	296.94	288.82	294.1	289.12	297.07	290.74	290.29
318.71	316.38	309.94	315.51	315.19	315.27	310.74	315.49	316.63	311.97	315.04	318.08	318.22	314.41	314.93	316.58	319.64	312.52	315.43	313.43	318.07	313.09	319.98	317.67	309.34	315.73	322.91	315.72	315.44	312.77	316.64	315.23	318.61	310.93	313.18	312.53	315.91	318.77	314.91	311.17	314.34	313.54	315.77	307.78	316.68	316.26	312.97	315.74	316.56	314.36
303.16	300.54	305.86	311.96	311.34	306.6	299.81	308.45	312.56	306.76	307.92	305.83	309.19	306.26	303.22	299.94	306.46	305.66	302.05	303.57	301.26	310.12	307.5	307.42	304.89	308.18	303.49	305.23	304.74	302.1	300.56	308.99	303.55	304.21	304.28	304.71	302.5	302.85	305.44	307.84	307.17	306.34	302.18	306.47	306.88	307.58	304.56	305.49	306.26	306.2
324.06	326.97	324.6	328.96	332.15	324.3	325.27	328.21	333.81	331.4	330.21	327.88	328.76	326.66	328.22	325.42	329.36	327.75	327.1	324.08	326.97	329.15	320.1	332.63	329.49	330.67	325.21	327.94	327.41	324.72	326.04	327.56	327.62	331.88	332.91	328.93	330.62	325.86	329.88	328.85	325.25	324.13	331.69	325.19	327.76	324.93	331.08	326.37	326.5	328.8
301.36	301.32	304.62	306.51	302.3	297.93	301.98	304.63	302.99	298.27	300.43	305.75	301.11	303.32	306.76	303.26	304.07	305.46	304.06	301.15	303.28	306.56	302.11	303.83	303.44	302.48	304.99	306.7	302.94	308.85	297.46	305.84	302.9	302.73	302.84	302.33	305.83	303.61	308.01	304.99	309.84	303.09	306.7	301.15	303.5	304.93	309.2	304.03	303.53	307.07
300.8	303.37	303.52	299.73	303.08	306.23	295.23	299.19	306.06	300.47	299.92	300.99	302.26	309.33	306.39	302.18	305.94	306.69	304.35	305.18	304.1	303.64	303.78	305.29	300.96	304.42	307.52	309.07	305.63	302.7	305.87	303.23	307.85	304.57	302.73	308.14	303.42	302.38	303.1	299.47	303.66	307.46	302.92	310.41	301.28	305.65	305.21	307.72	303.61	301.55
303	294.76	303.61	301.96	301.31	304.21	309.1	299.15	307.2	300.96	305.67	305.02	301.31	297.64	303.12	300.91	302.85	301.23	297.6	302.3	300.53	302.87	303.13	305.33	303.19	303.21	305.35	304.5	297.83	301.68	308.15	302.46	304.1	298.12	304.77	305.95	297.43	303	300.82	300.33	295.06	302.14	300.86	301.82	298.69	299.14	302.44	302.41	303.75	300.48
317.37	317.19	316	314.46	312.43	315.38	318.58	315.91	313.12	312.99	318.8	308.63	310.78	322.45	308.36	320.3	313.88	310.9	313.4	316.14	318.91	314.65	312.38	311.89	314.99	316.54	313.22	315.6	315.81	313.58	315.9	315.42	315.33	315.55	315.78	314.88	311.77	318.98	314.12	318.06	314.2	314.95	314.22	317.27	321.56	315.13	314.79	319.41	316.67	316.97
326.59	331.89	326.81	323.43	327.39	332.36	331.93	327.1	330.29	327.19	327.9	326.64	329.84	326.79	325.71	327.95	325.5	327.21	327.46	327.16	327.49	334.44	326.13	330.63	330.5	326.37	330.42	326.51	330.22	329.42	329.03	329.51	324.93	327.63	326.28	331.36	329.95	332.44	327.7	332.04	327.96	327.97	330.25	327.84	329.77	330.41	328.71	330.37	328.5	322.08
317.02	319.02	319.68	317.88	316.05	318.81	315.93	317.9	320.63	314.85	313.34	315.9	318.13	315.47	322.54	315.93	319.59	314.08	312.71	315.74	313.97	312.43	323.72	316.04	314.46	319.54	320.22	319.16	318.35	316.58	317.31	314.47	321.02	314.43	318.49	319.54	317.67	319.09	320.7	323.19	321.14	314.65	316.35	320.05	316.59	319.85	314.79	314.42	316.58	318.51
299.96	294.55	296.96	295.89	299.55	299.57	291.14	296.92	293.2	298.68	299.38	293.26	295.46	300.11	291.91	293.01	298.38	292.71	293.16	292.59	295.58	295.99	299.86	295.8	300.93	297.43	300.81	298.01	295.81	295.85	297.17	289.42	294.69	299.57	295.68	298.71	300.69	294.22	296.98	293.37	293.49	298.56	291.7	295.6	292.77	294.54	293.13	298.87	300.38	297.38
299.13	303.54	298.78	299.76	300.42	299.96	298.53	298.95	300.83	300.67	300.59	299.55	301.43	298.77	301.81	303.28	300.09	302.61	300.27	306.29	303.2	300.99	304.98	299.64	301.26	301.3	301.26	305.52	303.35	304.98	301.33	303.43	297.67	301.38	304.33	296.42	298.8	303.72	299.83	308.87	302.04	302.11	297.84	301.55	295.83	300.45	299.93	304.29	301.11	300.31
315.34	319.26	316.49	318.7	319.72	319.06	317.4	316.31	321.16	320.77	314.88	317.87	316.51	318.99	322.07	316.31	316.39	315.62	316.92	314.17	313.91	314.51	317.57	318.07	312.95	316.06	318.94	311.9	318.04	317.34	318.05	319.44	325.32	318.2	321.9	316.71	317.81	320.22	322.15	319.75	316.98	318.24	319.22	317.64	317	323.5	323.73	320.33	318.34	317.58
295.35	296.71	296.32	295.77	296.09	296.86	291.6	290.27	295.64	294.85	288.48	294.36	299.27	292.19	290.9	296.57	295.09	297.41	295.57	294.51	287.78	296.37	299.21	295.79	295.16	297.89	294.91	298.61	298.35	299.71	294.44	292.68	291.75	297.28	293.58	293.55	298.23	295.36	291.39	299.92	292.93	294.44	294.95	296.27	286.91	291.54	294.76	296.2	295.12	299.04
[truncated: 549 more rows]
[truncated: 150 more columns]
