# Supplementary material for: Genetic dissection of main and epistatic effects of QTL based on augmented triple test cross design
Source: PLoS One. 2017 Dec 14;12(12):e0189054. doi: 10.1371/journal.pone.0189054 (PMC5730204; doi:10.1371/journal.pone.0189054)
Supplement: S9 Supporting Information — (ZIP) [file pone.0189054.s009.zip › z5_1700_0.2_5.csv]

304.2	301.72	306.04	304.55	298.89	299.64	309.46	307.71	297.25	297.76	302.91	302.48	304.44	304.45	299.57	298.55	312.69	300.69	303.45	303.54	300.38	300.69	302.81	304.29	298.32	298.14	293.89	298.67	305.16	298.7	303.56	302.99	301.57	305.68	298.69	301.12	296.5	303.56	309.19	301.15	305.79	298.42	310.43	299.17	300.57	303.06	314.92	305.54	306.47	302.17
303.11	306.36	307.6	308.65	307.04	301.58	310.02	305.89	313.81	315.33	308.15	310.22	307.14	307.01	303.42	305.91	304.74	307.29	318.48	303.21	308.91	307.89	312.36	304.96	313.55	307.54	304.13	311.09	305.7	294.18	304.75	304.5	303.97	306.68	304.82	304.89	306.79	308.73	314.9	301.66	305.49	304.01	307.04	304.94	310.89	308.61	305.48	307.67	310.37	303.51
305.28	299.97	304.83	308.06	303.38	296.86	307.66	302.07	297.82	303.33	308.11	305.5	302.42	300.81	303.21	302.25	303.91	301.9	302	301.8	298.8	297.48	300.96	302.22	307.89	298.56	307.34	305.73	304.71	302.78	304.27	303.02	307.19	308.12	301.45	305.02	306.66	299.52	302.26	305.25	302.56	308.09	297.39	296.94	300.58	308.57	303.88	305.17	304.05	306.96
287.56	292.71	299.48	285.28	288.95	294.52	289.55	289.75	293.81	296.43	292.84	292.13	294.53	294.38	292.8	296.46	296.95	294.08	291.8	285.19	294.46	290.5	291.16	293.01	289.27	296.64	302.96	292.85	297.73	293.36	292.31	285.67	296.25	293.82	290.54	294.43	293.6	290.18	292.21	295.56	296.08	296.1	288.66	302.88	288.16	294.54	292.55	303.2	289.55	292.03
313.3	309.93	316.18	311.6	317.27	314.01	318.31	307.1	309.91	313.13	310.63	311.6	307.71	318.14	316.62	305.64	311.32	312.68	315.57	311.73	319.12	313.93	312.68	313.19	317.33	313.05	310.75	311.24	318.8	308.34	312.38	314.89	317.41	313.21	312.56	309.56	315.9	316.27	312.83	312.85	313.47	317.85	324.01	310.01	322.65	318.29	313.12	313.86	315.77	309.62
313.28	304.52	312.94	319.66	318.98	314.19	319.01	319.34	312.33	317.75	319.03	320.36	320.04	313.19	309.68	322.6	313.11	310.87	319.54	315.64	314.44	314.38	316.23	312.34	320.01	310.88	315.25	315.88	319.37	306.38	316.12	317.61	316.19	315.81	312.75	314.56	321.6	310.6	317.88	313.53	314.77	312.15	313.16	313.68	316.43	316.94	313.04	314.44	316.68	315.5
316.65	314.31	323.39	318.99	321.76	321.61	321.1	317.39	319.93	315.4	321.74	317.8	318.92	316.84	317.76	324.53	313.42	320.26	320.58	311.97	316.75	314.66	324.94	317.28	313.68	311.32	318.83	316.8	322.91	321.28	320.09	319.1	319.92	316.67	327.53	318.7	320.66	316.53	314.47	319.4	307.63	311.37	318.91	315.62	314.06	315.87	323.77	321.67	318.94	315.01
317.87	310.99	303.45	309.18	311.71	310.49	306.78	311.66	306.19	305.21	314.94	308.41	305.57	308.8	316.58	315.22	311.58	313.66	322.97	303.15	311.69	305.85	310.35	309.48	307.57	317.03	312.35	309.66	306.48	311.89	310.88	306.37	316.42	310.69	310.04	315.15	313.12	311.29	309.32	310.23	308.59	313.94	307.83	317.5	308.23	313.42	302.47	315.06	315.13	303.56
308.33	296.51	304.05	297.64	294.78	292.9	301.12	296.58	297.54	307.45	299.34	294.7	301.72	302.39	299.32	303.13	298.16	297.65	299.04	298.82	295.67	292.75	303.59	300.06	300.1	298.47	295.02	298.48	304.36	299.82	301.18	299.78	302.41	300.59	302.54	303.72	302.41	308.55	302.35	298.22	306.45	297.26	302.97	300.46	310.01	303.01	305.82	297.51	300.99	305.99
319.66	331.11	320.77	334.29	319	331.61	323.44	323.54	328.37	318.19	323.52	329.53	327.34	331.97	321.98	325.35	322.25	327.58	326.26	321.3	331.17	322.06	325.16	324.07	326.8	329.8	327.88	328.79	331.16	320.58	327.65	318.04	325.82	332.29	311.98	322.91	323.4	331.16	324.32	328.87	318.2	329.46	325.12	323.3	322.85	323.43	331.89	320.35	324.86	327.81
298.28	302.13	297.12	299.52	302.06	297.91	304.27	293.98	295.9	295.7	298.87	301.73	290.65	299.38	301.05	308.42	291.12	306.01	302.83	302.12	299.69	301.28	298.27	301.68	294.7	298.61	296.55	303.18	309.63	303.51	301.8	296.99	300.45	298.36	301.1	300.89	306.43	301.73	305.94	298.91	295.84	294.09	305.43	296.6	303.9	290.81	300.02	304.19	302.3	296.57
318.63	304.65	311.06	309.07	312.02	311.21	318.21	311.02	313.96	311.54	314.06	317.65	312.09	312.57	309.46	314.94	311.16	311.65	317.08	313.52	303.82	313.76	314.38	314.09	318.25	311.48	309.72	319.92	305.15	315.59	309.44	309.42	317.5	309.4	312.37	311.75	313.14	312.9	310.97	316.63	308.03	319.81	319.68	316.59	315.14	316	314.92	310.52	309.7	313.12
294.65	296.73	293.24	298.12	295.21	295.03	300.57	297.01	288.44	300.65	297.71	305.27	296.26	295.89	299.77	292.86	294.84	294.83	293.18	293.93	303.59	297.95	290.31	292.91	295.27	294.68	293.81	292.99	295.47	296.71	295.15	288.94	294.81	292.44	295.23	296.38	296.42	297.05	293.26	295.17	292.12	292.78	298.38	300.13	299.4	294.34	300.23	296.53	293.98	294.53
313.3	313.72	312.77	319.06	320.28	316.3	315.3	311.11	314.44	323.21	315.6	313.63	308.48	316.64	317.03	320.59	316.19	316.25	316.55	314.84	317.74	314.43	317.36	311.79	320.31	317.87	319.81	318.28	313.89	313.19	311.76	317.46	322.94	317.79	316.31	307.36	318.16	314.31	317.74	312.25	316.24	319.46	319.7	319.62	319.16	312.44	317.01	317.66	311.13	322.91
306.92	317.8	316.22	314.65	316.56	317.64	315.17	314.56	309.86	307.18	311.94	315.23	306.54	310.67	307.42	314.59	310.39	315.28	315.46	308.04	313.81	309.25	310.36	316.73	316.81	306.61	309.86	312.53	315.06	307.86	308.66	320.47	307.48	313.92	316.22	317.49	308.26	310.72	312.51	313.37	312.44	307.65	304.51	305.59	308.14	309.83	310.13	314.5	315.53	316.77
302.76	302.75	305.17	298.92	298.82	296.16	305.02	296.96	295.84	304.14	307.77	301.26	310.31	304.57	295.97	302.01	303.35	306.49	304.76	298.09	302.56	295.8	302.41	304.08	303.61	306.25	304.2	300.94	306.13	301.38	306.37	308.85	304.16	302.6	307.75	299.25	302.5	299.7	300.52	308.92	307.75	301.4	298.42	302.35	304.52	299.83	306.97	307.99	307.15	302.3
298.01	296.58	298.98	291.11	298.31	293.41	300.4	302.46	296.34	294.87	299.26	292.75	289.07	299.91	293.85	298.95	299.72	295.33	300.94	302.24	301.75	300.04	299.87	295.68	292.27	301.23	294.51	297.9	301.19	295.59	296.67	297.14	296.14	302.49	296.89	300.95	296.89	292.97	297.76	294.58	296.62	294.02	297.6	301.16	295.92	293.23	292.81	300.73	299.54	299.53
325.31	317.49	319.61	324.44	318.36	310.91	322.33	314.66	309.79	313.27	317.26	314.75	319.53	320.17	315.05	318.38	322.41	309.39	319.43	317.8	316.81	318.49	310.05	322.23	316.75	314.01	319.02	320.08	324.07	315.91	318.05	314	319.97	317.98	315.24	307.96	312.68	312.91	310.28	314.44	315.94	320.17	312.7	312.03	317.93	316.83	315.26	316.49	312.55	316.95
303.94	303.48	301.6	297.17	303.04	301.97	296.78	299.49	301	301.28	301.51	307.17	293.92	302.92	300.29	302.79	298.04	300.02	299.98	297.2	302.92	297.01	307.08	305.9	296.11	304.5	302.17	303.53	297.25	303.06	297.23	305.23	299.29	304.47	304.07	297.51	299.9	305.86	300.82	299.54	304.14	304.33	298.77	309.32	305.03	298.64	305.68	305	305.6	298.4
301.62	294.2	295.38	289.53	299.32	292.79	296.26	290.69	294.57	297.95	294.01	293.04	297.46	294.83	292.78	298.12	294.64	294.84	297.42	295.17	296.23	299.03	292.41	292.85	293.15	300.53	289.48	294.41	293.03	300.07	291.14	294.16	288.09	296.23	296.82	293.76	296.98	297.75	294.55	299.11	287.63	290.16	294.28	294.97	297.35	301.41	298.43	296.29	292.89	298.76
295.42	299.41	297.68	305.59	297.39	307.04	295.09	304.92	298.19	301.76	299.44	299.85	299.99	297.37	299.77	298.32	303.03	300.29	305.4	294.32	293.87	298.46	300.11	294.35	305.73	308.54	305.78	294.18	300.48	298.59	299	301.38	303.29	300.87	298.78	307.08	293.81	295.41	296.22	291.5	301.54	305.1	297.95	300.01	299.81	303.74	301.47	311.01	304.8	297.55
307.42	313.88	310.59	309.81	311.69	312.44	310.62	315.72	309.3	307.08	304.64	305.82	309.33	307.26	309	309.49	312.08	312.75	308.73	310.28	313.66	307.33	314.81	313.39	307.85	306.03	299.65	306.5	313.78	305.15	310.04	310.37	311.71	307.52	303.53	313.58	308.74	306.85	305.82	310.28	305.69	309.92	308.25	310.55	309.63	309.61	308.33	300.95	304.87	310.45
309.24	314.67	315.35	312.84	311.58	309.98	316.87	314.36	314.01	323.64	311.82	315.03	317.15	315.33	308.59	313.62	315.79	312.43	315.85	328.56	317.13	309.35	310.27	316.53	318.32	314.42	310.35	310.79	315.6	319.11	318.96	310.16	313.23	309.08	316.27	309.92	314.14	312.51	315.15	316.71	312.35	319.07	314.42	312.69	320.03	310.46	317.27	310.8	317.24	308.65
323.45	333.59	333.38	335.92	331.53	334.39	327.5	328.36	325.09	333.2	327.99	329.44	328.42	326.03	337.98	327.99	327.92	330.42	331.92	329.23	322.24	330.83	333.26	324.86	331.63	332.73	329.5	325.9	330.06	328.42	323.66	337.41	320.95	328.81	327.25	328.82	328.43	329.5	328.51	328.73	324.78	335.37	326.22	327.42	326.37	330.86	329.1	328.09	329.01	337.82
330.91	329.67	336.92	322.29	333.71	323.66	335.85	331.35	329.64	323.33	324.54	331.88	329.61	327.09	322.75	328.95	316.09	319.1	326.99	330.83	327.32	326.69	323.56	330.76	333.75	327.49	322.52	325.13	324.49	325.26	324.79	333.77	331.28	329.71	331.72	331.84	326.15	330.66	324.8	328.33	319.01	331.94	324.03	325.88	330.47	326.26	324.6	334.69	333.01	323.6
301.34	306.28	296.34	304.86	290.99	303.63	296.38	301.9	308.22	300.1	301.25	301.27	304.77	296.51	298.78	302.09	292.58	291.82	299.12	292.85	300.32	296.69	298.08	297.6	298.51	302.74	299.36	306.95	295.47	294.84	304.88	297.82	298.86	306.78	305	298.47	302.26	295.64	301.48	290.88	297.82	292.01	295.82	293.23	300.36	297.81	300.39	302.58	296.99	302
303.08	305.34	313.95	305.49	312.22	308.03	308.9	307.98	308.15	313.88	310.06	302.89	307.57	308.63	312.53	316.8	316.67	312.88	306.68	312.45	310.74	311.85	308.22	315.02	315.05	304.76	307.02	300.76	313.27	308.98	312.6	306.35	311.76	307.24	311.21	310.14	310.24	316.08	313.66	310.9	308.18	307.58	302.81	309.38	312.23	312.18	308.95	311.64	312.4	307.26
309.4	313.81	306.82	306.08	323.23	312.67	317.33	319.24	316.27	315.06	315.26	307.14	310.39	304.53	312.1	306.08	319.13	315.13	317.12	311.43	313.05	308.49	313.51	313.91	311.95	306.5	312.85	304.35	315.89	311.3	313.29	312.18	316.66	305.36	315.07	319.11	306.74	306.25	314.73	315.85	311.6	310.64	314.64	312.13	315.77	301.73	318.56	319.93	320.96	310.08
304.11	305.7	306.86	299.39	304.4	303.69	305.17	304.8	302.87	303.88	300.92	299.88	305.03	297.55	301.84	306.51	299.23	297.71	308.14	303.04	312.22	300.2	298.19	300.25	304.79	298.06	309.05	303.35	307.29	298.26	302.66	299.24	303.67	305.67	304.7	297.45	299.45	297.91	304.97	308.62	301.76	300.66	304.59	291.42	302.3	301.51	295.11	310.51	302.21	299.51
317.07	312.95	317.59	317.04	303.56	313.57	314.54	314.44	314.31	319.61	310.61	314.15	307.89	316.25	314.42	321.76	314.98	312.35	306.75	317.38	313.42	313.74	317.14	316.33	314.77	311.46	316.51	319.99	312.82	314.15	310.06	308.17	310.28	318.63	306.82	315.28	312.32	307.86	318.06	313.18	314.08	315.73	309.75	316.67	310.38	308.23	313.72	309.75	308.55	311.45
309.16	296.65	304.23	307.04	305.13	303.66	311.9	299.99	314.47	307.69	302.8	307.26	301.51	298.01	301.03	308.86	300.51	301.86	306.59	305.74	299.78	306.55	307.7	307.97	304.87	302.32	300.35	313.15	297.78	303.07	307.43	306.33	305.02	303.94	311.1	304.21	305.71	307.52	300.75	299.57	307.53	311.18	310.04	304.2	303.05	304.2	304.05	303.5	308.57	299.21
283.25	300.87	294.04	297.42	301.54	295.24	297.92	300.19	306.02	301.3	294.34	294.69	290.34	291.98	295.95	292.85	295.85	297.27	298.39	298.18	295.38	289.42	293.28	292.49	295.63	289.98	285.59	299.57	288.81	291.8	298.11	295	297.8	296.59	296.48	300.75	286.87	291.94	295.43	297.42	293.72	302.19	294.53	292.73	297.91	291.72	285	286.22	290.78	299.28
306.03	300.13	306.68	306.57	313.11	317.47	307.35	309.04	308.56	312.61	302.99	305.93	310.09	300.06	317.31	310.31	302.72	311.33	310.3	311.91	312.28	307.46	312.34	302.53	310.34	310.22	312.48	305.93	309.56	309.19	311.7	308.88	310.32	301.91	304.33	308.32	312.88	308.75	305.67	311.92	306.77	304.9	311.07	313.43	306.18	306.72	314.39	318.29	316.31	314.61
319.21	324.78	322.4	325.09	320.89	315.12	319.99	313.99	320.52	321.46	319.44	314.4	319.86	324.26	313.32	318.89	320.44	326.22	317.56	314.73	320.9	322.9	316.31	319.2	315.08	316.29	317.58	317.88	320.25	309.09	321.74	316.79	316.14	327.74	315.16	324.49	315.63	322.18	327.54	315.03	327.45	309.37	324.23	311.6	317.25	321.88	318.36	317.18	319.07	315.53
299.61	303.45	299.69	296.32	301.03	302.98	301.06	304.92	306.74	313.43	296.63	302.04	310.01	301.71	307.73	300.51	296.92	304.24	309.11	300.61	299.36	312.84	307.48	304.78	302.29	309.04	303.54	301.01	301.29	301.98	299.33	300.2	301.14	303.16	303.13	302.9	302.62	301.09	308.83	303.71	299.19	311.81	298.26	306.97	303.66	297.71	310.77	296.24	304.96	305.64
302.37	298.15	294.1	298.52	297.13	296.93	295.26	290.04	293.49	289.61	296.97	288.22	298	299.56	296.59	297.67	295.63	296.78	298.68	300.86	296.19	295.69	299.72	294.75	294.83	295.1	291.8	292.62	297.96	295.46	297.4	300.1	295.07	300.21	292.97	297.3	295.26	295.39	295.85	296.81	292.41	298.14	293.7	297.46	296.96	294.51	300.3	303.97	294.63	308.34
307.39	309.85	311.62	305.74	308.09	308.09	306.67	300.31	314.7	306.14	308.45	309.33	312.33	311.35	308.89	308.19	303.18	312.69	313.72	316.97	312.51	303.98	317.65	309.56	312.21	306.92	315.73	305.51	309.84	308.76	308.33	303.56	306.21	302.65	306.37	305.7	305.65	305.92	307.92	310.43	310.14	314.91	308.84	311.47	310.27	308.63	316.76	302.7	307.72	308.54
299.31	310.13	301.62	303.55	301.92	303.47	300.94	300.46	305.02	303.33	301.05	301.01	310.5	304.05	302.64	299.83	312.1	306.38	305.92	307.13	303.66	301.72	302.17	306.02	297.62	307.73	302.23	302.09	306.99	302.68	304.64	309.97	309.73	310.6	301.56	301.53	307.81	310.67	307.87	302.69	313.17	299.21	300.22	309.29	302.25	305.51	304.42	301.93	305.35	310.32
304.51	301.13	309.92	301.83	296.86	302.12	304.05	303.89	304.19	304.47	300.95	304.05	305.5	301.16	299.98	292.37	299.81	298.85	299.25	306.8	297.38	303.5	302.47	300.85	308.16	309.6	305.39	306.67	296.81	303.2	302.42	302.72	301.53	306.19	304.97	303.58	302.28	297.05	308.19	303.95	308.17	305.29	307.97	309.77	301.45	300.58	307.29	307.92	296.53	302.5
305.19	298.39	315.56	302.34	308.69	309.21	304.19	311.41	302.95	303.24	311.1	306.52	308.54	308.27	302.92	307.51	312.8	308.72	304.49	311.09	310.07	300.32	308.59	307.33	312.7	305.58	305.91	307.31	300.37	307.88	302.98	303.36	306.52	302.32	309.5	308.31	314.85	311.81	313.12	306.6	309.05	305.57	296.43	307.18	303.52	305.35	308.15	311.33	306.11	308.23
308.95	302.28	301.92	296.58	294.81	298.1	303.27	299.04	295.4	303.75	301.38	297.52	302.69	303.9	302.42	309.18	304.1	303.06	306.76	307	308.24	294.21	305.27	298.13	305.17	305.49	298.34	310.02	298.81	302.67	305.03	302.01	302.66	300.03	307.63	310.25	300.8	295.83	303.07	302.51	301.74	312.15	308.43	302.89	301.2	299.63	301.83	306.09	299.77	295.05
305.22	313.53	316.42	316.85	319.07	318.79	311.19	311.9	310.49	317.06	321.01	313.23	312.52	312.22	310.12	311.75	317.29	314.56	315.69	315.11	313.64	312.05	317.7	311.78	313.96	314.79	310.11	312.65	324.99	315.11	313.79	320.2	314.79	318.85	304.73	316.89	319.16	314.16	320.72	316.62	306.73	320.43	312.99	315.08	311.92	321.73	309.31	311.56	318.99	305.49
316.78	320.7	310.79	319.51	310.72	313.14	323.13	318.87	317.47	309.12	317.41	309.91	311.78	311.92	316.2	316.33	312.28	316.8	321.8	313.02	310.55	317.16	314.79	320.21	317.09	313.52	318.9	320.77	308.69	316.19	315.83	321.52	314.58	320.35	324.09	313.68	312.23	308.04	319.51	315.45	309.66	316.56	310.53	313.19	316.05	322.22	318.39	323.09	314.27	313.51
303.27	306.77	311.47	308.14	306.71	306.18	306.19	306.45	308.25	310.72	309.44	307.59	302.05	306.91	312.31	310.19	310.24	304.32	304.36	311.12	313.76	303.53	313.56	305.93	307.95	304.19	309.92	299.19	307.42	304.35	307.34	308.34	307.25	303.73	304.42	307.67	311.32	298.4	315.64	311.58	309.93	306.64	308.49	306.55	312.7	301.51	309.19	303.54	303.2	308.92
318.12	316.84	321.92	319.81	318.44	315.51	315.92	316.64	320.58	321.53	317.95	328.32	314.57	314.44	315.9	318.68	317.39	319.89	319.26	317.27	313.97	316.36	321.05	319.64	314.38	312.34	321.68	325.08	318.87	314.83	318.96	320.75	315.47	324.53	322.75	312.83	315.99	324.35	314.28	322.78	315.39	326.61	322.75	319.08	318.46	310.95	319.79	318.51	320.58	325.81
312.59	313.79	312.83	306.33	309.63	304.77	307.49	307.21	301.52	307.41	300.93	303.82	303.81	302.95	304.17	300.21	304.57	305.68	308.13	304.32	307	308.32	305.38	302.04	310.34	302.55	303.65	306.86	313.65	309.87	311.7	308.15	311.2	311.76	301.38	304.79	308.46	302.25	308.09	311.1	303.99	310.91	306.6	305.24	299.87	310.58	301.97	309.55	304.36	307.4
319.44	313.31	310.09	312.28	312.99	308.87	311.22	311.07	318.12	314.19	308.52	317.37	313.41	308.44	320.17	310.91	314.27	315.85	316.39	315.63	311.77	309.72	310.46	322.32	318.14	318.51	317.06	304.78	313.39	316.73	318.12	314.25	309.22	315.87	322.32	306.71	311.08	312.72	312.47	306.41	313.65	308.45	309.18	320.7	306.47	314.69	307.96	314.04	311.08	313.68
315.43	308.95	315.25	310.69	307.67	316.53	311.1	315.32	313.83	316.77	307.43	321.59	318.97	319.17	316.32	308	313.16	313.66	310.53	312.36	310.03	309.58	310.12	303.26	315.69	316.87	315.36	311.06	311.29	315.52	315.02	315.38	318.31	315.09	307.66	311.43	312.55	308.16	309.87	314.68	306.58	319.47	311.16	318.81	315.54	305.72	311.18	317.01	312.15	317.42
302.16	305.55	301.1	305.42	308.72	300.16	306.53	306.77	306.51	311.89	299.27	303.95	309.25	316.72	309.79	302	304.41	302.14	305.98	300.63	298.29	303.98	310.59	302.93	306.35	298.81	307.81	311.09	304.5	304.14	306.41	304.47	303.07	308.8	312.4	303.42	307.48	304.19	305.54	304.11	307.95	295.53	301.51	302.26	300.93	304.4	309.72	307.54	307.67	299.59
300.37	309.69	304.91	302.72	299.15	309.11	307.52	300.29	300.83	309.21	303.49	307.67	304.2	298.81	294.2	305.13	298.4	300.21	300.77	306.36	300.32	301.51	306.57	303.76	304.74	305.9	307.58	305.6	299.78	300.41	299.82	303.66	302.11	301.59	300.52	301.12	307.78	300.21	308.54	305.07	305.59	305.66	307.2	308.96	300.58	308.72	305.9	301.04	305.73	304.79
324.57	325.25	330.91	325.99	331.15	328.03	327.98	331.91	325.05	327.75	327.48	330.71	326.68	331.84	329.54	327.05	324.61	324.77	331.27	324.19	323.14	336.9	329.36	328.77	319.97	334.3	326.28	330.46	322.08	320.15	327.09	324.82	329.38	322.82	327.32	328.41	332.54	327.87	330.75	331.12	327.74	328.66	332.88	325.77	327.74	335.53	326.6	327.34	330.74	324.79
309.35	312.37	312.02	307.97	307.43	312.71	312.32	315.77	313.16	309.36	308.86	312.86	303.66	310.1	316.34	311.13	310.39	318.69	313.43	310.79	310.85	311.79	307.6	305.28	312.85	310.24	312.33	309.19	315.95	308.78	310.11	308.27	308.85	312.27	307	315.24	313.51	313.28	315.63	305.12	319.25	309.46	310.97	308.09	313.67	305.34	306.33	311.47	312	312.53
330.53	330.82	326.74	329.16	329.81	323.34	331.27	321.58	329.19	324.23	325.69	321.95	330.51	330.55	322.73	331.34	328.74	330.59	329.59	334.3	332.28	330.82	327.54	328.3	326.72	331.16	327.04	324.84	334.1	323.67	335.03	332.8	328.39	327.48	327.57	336.41	329.54	324.68	325.42	326.38	328.59	330.59	329.63	329.43	322.3	323.49	323.72	322.52	330.88	335.14
302.54	302.85	301.62	300.89	300.51	297.35	303.23	296.77	298.45	300.78	298.08	302.7	304.02	300.13	305.23	302.67	302.24	297.33	305.44	303.73	303.47	303.29	297.8	307.96	294.7	307.94	299.9	298.59	302.45	297.19	297.2	296.5	302.81	301.72	300.18	293.39	302.42	307.6	304.01	305.64	294.14	296.23	298.93	302.04	306.44	304.81	293.13	302.88	300.33	302.21
319.64	320.68	310.8	311.31	317.47	311.37	308.78	315.69	315.58	316.77	309.82	310.97	309.46	315.39	316.78	313.96	308.79	308.82	313.66	307.78	314.41	312.53	313.27	312.17	311.27	312.96	314.79	314.63	309.32	311.56	312.67	314.83	311.59	314.1	314.1	302	319.11	314.42	313.65	310.18	311.06	318.06	317.01	306.73	308.61	316.94	309.85	306.98	307.53	309.37
323.66	317.81	333.52	321.72	327.11	325.73	317.59	322.38	321.99	332.55	315.61	328.6	324.44	330.31	325.95	324.22	327.36	321.67	323.33	322.87	328.99	312.43	310.1	322.48	328.94	325.34	323.15	320.67	316.98	329.64	327.64	325.73	324.61	332.09	319.52	329	322.98	324.43	319.23	323.44	321.15	324.62	327.54	326.16	317.61	319.78	329.62	321.9	333.34	326.6
316.71	318.17	312.63	317.38	311.17	310.18	316.5	314.42	307.36	318.3	312.59	315.94	312.68	311.75	313.96	315.73	312.71	311.69	305.95	312.72	314.2	314.77	319.01	305.17	312.53	312.06	314.98	309.18	308.04	318.25	317.8	313.37	306.17	312.85	313.27	306.29	307.59	317.06	316.9	316.97	316.21	313.03	308.48	309.57	314.06	315.76	316.76	303.85	306.57	315.64
299.1	306.4	306.95	308.6	309.22	312.09	311.18	303.66	298.87	309.15	307.93	300.1	308.75	308.8	310.84	309.03	305.64	309.98	306.61	312.11	309.16	312.31	309.08	308.72	310.86	301.64	303.51	307.35	309.05	303.53	301.48	306.57	307.9	301.72	312.3	299.97	307.9	309.81	301.21	304.7	310.04	311.21	304.19	309.76	302.11	302.71	309.17	302.1	308.59	308.29
295.28	297.49	291.9	291.49	298.9	292.86	294.78	292.29	290.25	285.76	296.38	297.16	293.93	290.95	298.69	290.98	291.35	295.28	294.65	290.19	303.17	299.84	301.14	295.39	292.11	284.92	293.46	301.34	296.88	293.82	297.15	293.88	292.96	289.75	295.48	300.94	290.89	294.88	297.4	295.41	292.3	298.03	290.02	299.04	297.25	292.14	291.74	299.99	292.49	286.47
314.47	308.56	305.81	314.17	297.54	304.8	298.27	308.45	304.4	299.33	312.03	307.86	308.11	300.25	301.2	301.85	304.52	297.19	304.78	305.02	311.1	300.02	305.38	304.8	307.85	307.02	308.45	307.67	306.89	303.08	307.16	301.8	307.68	300.74	304.27	304.71	308.45	300.3	307.51	302.4	304.59	300.24	301.82	306.28	309.3	305.37	300.36	307.79	302.37	303.42
296.39	293.98	294.43	296.21	288.04	293.81	283.27	293.05	295.08	295.79	293.48	301.06	286.03	303.81	289.09	299.83	290.67	293.55	297.93	297.38	298.18	293.7	297.03	295.24	295.56	294.61	285.89	288.46	295.33	293.52	292.94	291.69	298.73	287.96	290.57	301.93	292.04	297.1	293.46	296.39	292.81	298.75	295.91	291.78	290.96	300.92	294.49	294.44	300.92	303.59
337.92	330.07	332.61	327.92	333.45	327.61	321.32	328.18	330.14	331.52	327.91	328.72	331.1	318.1	325.9	330.2	325.07	329.21	328.02	323.41	324.02	327.6	327.15	327.82	328.43	333.08	328.87	324.44	333.37	329.72	331.71	327.5	331	323.69	323.45	328.16	321.5	328.97	318.83	331.9	327.98	333.11	329.83	332.3	327.99	327	328.39	328.21	327.63	321.55
299.28	303.19	302.49	301.44	306.57	306.2	301.47	309.61	312.65	298.5	303.58	296.77	307.52	304	303.22	302.17	298.48	299.52	305.01	303	304.62	304.08	301.11	309.27	301.27	298.41	298.04	299.16	312.59	307.14	307.3	305.26	309.53	305.46	300.88	302.09	309.99	299.05	302.35	302.4	305.04	302.83	306.26	307.08	304.73	304.01	302.27	307.89	306.22	296.77
303.09	300.72	304.07	309.78	306.69	297.97	302.17	312.27	305.09	300.39	309.99	302.47	299.54	299.07	311.87	303.69	308.07	305.49	306.86	301.75	308.29	301.52	310.71	306.57	310.23	305.01	307.54	298.16	305.64	297.11	305.31	305.26	314.45	304.44	307.52	302.74	309.14	303.29	307.61	310.9	304.12	299.94	304.69	301.1	310.34	308.04	309.55	308.89	305.63	305.35
301.81	291.16	303.59	299.26	302.84	301.88	304.36	299.25	292.37	305.68	306.98	303.56	298.87	303.95	298.43	297.2	302.78	303.3	298.46	305.3	302.53	303.01	302.39	291.57	291.95	297.94	301.07	304.52	305.96	297.14	296.21	299.5	304.55	300.38	296.86	302.31	307.14	298.02	299.27	300.56	299.41	297.58	301.01	304.67	295.93	299.3	300.92	307.1	303.98	300.44
301.11	304.72	299.2	295.64	301.25	312.63	310.63	306.04	310.96	304.48	304.52	305.05	307.61	300.05	304.74	303.06	298.82	309.64	303.95	297.45	306.87	308.37	303.19	303.91	305.4	308.07	303.94	300.37	306.79	306.51	305.9	302.9	312.16	303.37	304.5	306.02	304.64	310.76	305.99	303.11	307.48	302.55	311.11	297.51	303.91	306.71	303.51	306.42	310.93	299.13
305.55	295.25	303.3	301.7	306.75	301	299.72	298.51	298.84	307.47	303.31	300.53	302.33	306.74	293.86	302.11	299.73	306.05	304.27	306.44	296.09	293.08	298.73	305.46	305.38	296.33	304.66	307.83	303.18	302.88	304.89	303.83	296.57	308.92	307.06	298.8	300.67	302.53	301.68	298.13	302.72	294.37	300.92	308.21	303.39	297.52	302.14	298.52	298.84	298.04
306.84	299.87	300.53	306.01	300.34	301.36	302.98	298.83	296.39	301.15	300.14	306.28	304.99	299.62	306.09	303.52	304.25	307.94	295.47	301.44	307.06	298.81	301.86	304.8	304.79	302.06	302.12	305.74	305.5	306.24	297.97	303.83	299.74	297.39	304.08	302.65	302.07	296.68	309.33	301.32	300.08	309.61	297	300.79	303.45	302	297.65	303.56	301.3	301.95
304.8	293.87	313.5	298.8	294.57	309.66	310.15	303.19	309.57	302.71	305.49	305.37	301.18	309.13	307.1	301.98	300.63	305.28	305.63	300.36	303.61	306.83	299.55	307	302.98	304.1	301.06	305.03	297.26	305.28	297.18	305.86	305.99	303.32	301.87	305.51	300.56	310.66	312.02	302.7	310.76	295.55	301.24	301.29	301.84	302.72	299.09	304.11	302.46	302.58
321.99	316.12	317.06	320.61	325.16	325.49	316.98	320.04	321.84	322.2	311.98	323.45	321.22	329.26	320.76	318.47	324.56	326.94	318.63	319.7	314.02	314.66	316.63	319.83	325.15	316.36	321.06	318.89	317.09	324.29	317.49	321.89	321.08	323.35	321.5	321.4	314.64	315.6	324.1	316.32	319.67	315.9	323.88	319.56	320.09	315.85	318.14	311.48	317.89	317.16
308.24	306.89	311.12	306.06	306.55	306.8	306.21	310.46	302.63	310.45	308.55	308.35	311.42	307.79	305.3	307.73	305.25	312.62	305.64	307.13	309.67	308.99	304.49	306.98	319.95	301.03	307.99	309.12	308.35	304.47	312.16	306.24	309.99	312.54	315.23	307.01	311.2	306.12	303.45	310.2	308.97	304.77	308.01	309.49	308.37	310.26	309.81	303.78	311.64	300.49
302.04	309.75	308.93	309.63	310.64	304.81	304.81	311.66	311.43	310.49	312.33	306.76	306.19	301.86	306.33	302.37	306.44	305.83	310.6	313.15	305.89	305.44	304.96	299.23	308.19	304.13	301.13	306.55	310.98	306.88	309.58	312.13	304.04	311.02	301.35	306.22	308.59	299.35	308.82	310.21	300.27	311.07	303.96	306.88	308.85	306.69	307.42	307.06	305.32	306.24
301.61	299.89	303.52	301.47	308.23	297.5	298.8	302.13	304.88	297.32	301.1	305.59	301.41	298.45	299.18	303.06	302.75	300.1	309.44	301.04	299.06	302.89	302.38	300.05	302.91	295.93	300.35	300.65	301.52	302.32	301.56	303.16	306.15	305	294.69	300.04	297.66	304.84	295.52	293.99	295.36	304.61	298.12	310.84	295.95	304.53	300.32	303.64	303.14	301.42
306.59	301.34	301.26	297.45	301.65	299.89	292.71	299.88	299.26	302.82	300.47	307.7	304.14	303.43	299.82	300.29	304	300.16	296.6	308.16	302.05	298.04	303.64	302.49	302.52	300.46	294.69	292.57	293.92	302.37	300.78	305.57	306.09	301.92	297.76	301.19	303.89	296.52	302.56	297.52	294.25	305.08	304.66	300.44	304.39	301.76	296.55	299.62	300.03	298.25
303	302.65	300.92	300.88	298.56	306.93	303.49	303.1	303.53	297.08	308.33	298.18	305.97	304.84	301.06	295.64	298.38	303.21	304.9	297.07	296.84	296.16	289.08	297.92	299.78	304.52	307.29	300.17	299.8	298.69	301.08	301.75	303.45	301.07	292.86	302.6	308.16	300.56	305.02	300.95	304.14	307.79	306.88	302.38	302.3	295.14	308.59	299.65	300.83	297
307.8	321.23	308.29	307.41	305.98	309.01	304.75	307.13	307.13	307.95	307.61	313.27	303.36	313.98	307.71	308.01	310.94	304.81	309.89	307.52	312.56	309.23	309.32	306.98	305.74	313.37	304.46	313.53	309.51	310.12	311.61	305.59	305.24	311.5	309.27	302.71	304.6	308.09	305.36	312.85	306.91	317.66	304.8	313.48	316.27	312.43	311.77	309.12	311.02	305.23
304.54	304.74	296.17	303.54	304.56	301.46	307.33	303.45	296.9	302.44	300.79	301.39	309.05	300.32	307.52	300.62	304.86	309.78	297.07	301.91	307.57	291.09	303.6	306.02	300.84	301.97	302.55	307.58	303.89	300.64	305.38	303.66	298.05	299.76	304	304.18	309.88	300.96	304.45	305.94	309.26	303.84	309.88	307.05	302.48	302.27	300.27	295.09	309.41	297.02
304.45	305.1	302.98	307.95	304.28	308.63	305.79	308.85	303.91	308.27	306.61	310.69	304.12	305.54	298.59	305.98	301.23	306.14	306.65	307.65	292.98	305.02	302.4	298.61	309.34	305.14	303.11	301.88	298.64	302.91	302.82	306.28	305.57	309.31	303.64	313.18	304.49	303.98	302.42	306.21	305.67	306.84	312.53	313.03	303.87	311.85	298.66	304.77	308.12	296.3
305.61	303.81	311.69	309.17	305.94	307.9	306.54	306.35	304.93	299.05	308.3	311.14	301.21	307.47	307.84	312.03	309.31	304.97	308.99	311.83	314.88	302.25	310.62	304.84	310.54	307.25	307.03	297	302.19	314.62	303.15	311.05	306.78	309.28	310.62	302.73	309.56	309.38	304.8	310.41	302.85	307.18	309.01	305.52	309.8	309.9	301.06	307.07	306.85	302.23
298.56	294.34	297.98	302.7	303.68	301.27	306.9	299.05	308.88	301.93	298.19	301.54	300.25	296.74	305.2	306.94	296.25	302.97	300.91	300.5	304	303.82	298.69	303.87	297.46	305.28	303.45	303.65	302.41	313.47	300.77	302.11	298.1	303.67	297.3	306.84	299.64	297.07	305.84	299.25	301.47	299.13	302.73	304.61	303.22	302.87	298.77	297.98	304.95	294.4
300.07	304.92	304.44	301.41	311.43	302.96	305.05	307.89	301.53	310.1	304.71	305.33	308.9	303.34	300.63	301.34	304.06	308.08	308.61	305.08	303.11	305.09	312.18	305.55	305.89	302.85	306.1	306.61	301.58	307.33	309.81	302.57	308.69	302.24	309.54	311.92	308.87	303.29	304.64	302.18	305.39	305.28	311.44	306.28	304.34	297.32	306.14	300.21	301.53	300.25
313.6	309.99	308.83	316.37	316.07	305.99	310.47	303.76	308.8	310.41	304.71	303.79	312.22	314.29	309.51	302.23	304.06	311.95	306.68	318.65	316.9	308.28	315.65	307.16	316.22	318.58	318.87	310.69	313.01	307.46	302.95	307.53	301.17	309.57	313.52	301.82	309.6	305.98	315.67	302.09	308.66	304.28	313.15	314.81	316.78	312.23	310.68	311.85	305.67	309.71
300.09	298.25	298.95	300.22	300.56	293.72	306.49	295.87	298.83	295.94	301.38	303.22	286.04	298.91	299.87	305.8	294.19	300.79	295.06	303.24	299.21	302.92	294.54	301.74	304.19	298.95	295.3	296.52	292	301.53	296.06	301.9	300.17	302.47	304.04	298.47	294.03	297.09	295.62	295.04	301.08	297	302.23	303.63	306.83	305.37	295.7	302.98	309.35	303.1
328.35	330.25	328.74	321.95	331.93	330.15	325.18	330.76	319.12	326.51	332.83	328.76	327.91	331.66	330.44	329.45	322.95	329.96	331.7	325.64	322.51	333.91	327.12	326.32	328.6	332.66	332.35	342.06	326.41	327.8	329.52	325.04	321.19	331.21	329.28	335.63	322.28	330.21	327.85	328.99	326.77	326.59	330.74	333.43	330.79	330.27	333.27	328.51	319.11	329.99
316.05	311.45	307.78	317.04	305.92	312.75	316.21	309.31	316.33	313.59	310.36	309.86	314.32	308.64	308.77	315.77	308.73	307.13	314.44	308.85	304.71	307.62	308.98	314.21	311.9	316.4	311.57	315.2	312.55	320.58	314.85	314.27	314.36	319.99	307.71	309.83	315.5	312.66	320.62	314.66	314.84	317.39	315.91	306.69	316.76	316.65	310.02	315.44	315.98	317.45
293.47	306.32	295.99	301.11	297.84	299.27	302.78	301.3	310.29	300.73	302.99	303.7	297.42	303.72	297.18	299.73	302.7	304.12	299.09	302.51	299.08	308.53	294.53	304.67	299.72	302.73	297.87	301.61	305.05	304.94	298.75	304.39	302	298.18	296.86	297.65	293.93	306.24	301.15	298.14	298.72	306.59	297.65	302.89	297.22	303.87	301.97	292.87	298.97	299.95
318.78	315.14	319.79	313.95	325.08	314.24	313.94	317.91	316.58	328.07	325.27	310.16	319.1	317.16	312.78	314.38	318.95	316.96	313.49	308.62	313.87	312.27	313.12	311.35	315.69	311.73	317.11	310.15	309.55	315.91	314.98	310.88	317.58	307.75	314.84	317.99	315.17	318.32	313.22	317.2	308.09	319.05	312.92	318.05	313.65	313	315.6	313.6	318.14	311.6
297.41	292.1	304.57	293.45	298.86	304.82	303.9	304.19	301.54	293.1	293.45	298.35	296.19	296.3	295.95	296.72	298.3	290.25	298.15	298.72	297.42	297.98	295.04	294.78	291.18	294.48	293.82	292.34	296.16	302.22	291.88	295.92	294.02	301.68	287.01	301.87	294.33	292.34	298.64	302.08	297.38	288.96	300.22	291.6	291.35	302.37	300.97	298.14	298.08	304.9
320.47	316	318.7	315.69	321.47	313.23	312.38	324.12	319.47	314.65	314.19	316.82	320.76	313.55	311.63	315.58	310.3	317.13	322.77	314.02	319.37	317.5	320.85	321.85	313.29	316.68	318.2	322.76	316.38	318.46	306.17	318.06	317.61	323.14	320.91	318.96	317.38	320.5	319.83	319.47	326.74	320.17	326.68	317.49	322.95	315.11	310.86	319.05	318.63	315.07
317.15	309.49	306.63	313.1	312.36	319.62	313.7	316.9	305.02	306.43	316.75	308	315.96	308.03	312.75	313.2	307.44	311.72	319.02	313.59	320.32	307.62	310.71	315.59	314.91	317.88	310.85	313.93	315.42	314.52	315.88	315.45	310.45	313.64	313.4	313.3	317.31	311.33	313.21	307.47	317.29	309.11	314.06	316.28	318.47	306.81	317.78	317.19	307.74	317.12
318.35	315.61	321.92	321.03	311.95	318.22	315.81	315.61	313.4	311.57	317.39	318.36	320.79	313.71	321.25	318.34	320.05	308.47	315.16	310.75	314.97	313.03	318.39	315.99	309.53	311.46	314.98	311.4	316.94	317.09	315.77	308.83	316.79	312.99	312.48	307.13	312.41	318.96	323.18	313.3	315.2	318.57	317.06	318.23	313.87	318.36	310.44	316.98	314.55	312.5
308.22	306.47	306.32	304.15	308.4	303.03	312.18	304.22	296.24	309.42	302.84	305.96	304.02	302.59	304.72	301	301.21	307.81	306.96	304.58	309.95	313	299.47	303.75	310.87	301.1	306.61	300.57	308.15	304.58	309.05	303.84	308.78	310.65	306.66	305.36	302.03	306.33	303.75	306.33	303.66	306.87	307.59	307.08	305.59	302.56	301.44	312.11	307.86	298.29
303.73	300.38	303.59	304.37	302.94	304.6	295.61	295.49	297.28	303.63	299.6	293.55	302.69	309.94	301.51	296.12	298.42	301.62	299.89	302.35	302.71	301.21	294.91	302.34	297.32	302.11	296.96	301.73	306.09	305.24	309.56	307.7	299.83	296.05	311.25	302.75	300.14	310.92	296.82	302.67	304.03	298.03	302.76	304.76	302.48	303.05	299.24	294.69	297.42	299.57
315.9	314.27	324.58	320.57	319.79	313.9	316.56	309.99	317.98	313.95	314.35	315.32	313.3	313.54	312.79	312.36	315.56	318.45	316.16	312.4	320.75	313.15	316.28	311.58	316.49	318.55	316.71	319.5	319.54	316.5	311.85	319.72	320.5	322.99	313.75	312	311.47	326.1	315.92	312.39	311.84	316.18	316.67	317.16	319.51	314.1	305.91	313.1	320.64	317.43
305.25	306.12	305.93	299.56	303.55	307.22	305.64	300.72	301.46	296.42	298.3	292.21	300.24	298.24	299.1	300.94	303.54	302.01	305.56	296.44	299.54	297.26	293.61	297.62	303.85	300.02	297.03	302.71	301.48	304.39	298.54	298.3	291.27	294.31	298.65	300.96	294.97	301.58	300.53	297.07	296.57	301.28	296.78	302.68	300.61	297.65	303.17	299.6	304.43	295.43
324.97	316.07	315.88	314.84	317.83	321.74	315.93	320.2	313.26	312.98	316.17	317.8	320.7	320.99	319.52	317.94	320.04	316.31	320.06	326.15	314.52	319.28	329.52	315.11	318.79	321.43	314.08	322.03	322.75	319.99	315.51	312.7	313.01	317.22	324.4	319.15	313.56	318.73	315.84	312.95	314.54	321.46	314.61	311.68	321.15	316.08	322.71	320.63	313.08	309.67
329.33	328.1	326.94	328.91	330.22	325	326.62	330.89	330.35	321.04	323.31	326.08	327.13	329.67	326.61	319.15	319.9	322.01	325.28	321.24	323.23	319.71	318.83	328.41	319.91	322.2	327.06	322.6	330.11	332.05	322.61	324.42	319.21	321.57	318.53	317.05	332.59	323.96	315.58	326.89	323.3	328.9	328.84	322	323.14	328.2	327.98	328.15	331.58	319.81
300.24	303.14	301.69	308.22	300.89	294.54	306.5	307.72	298.74	300.42	298.74	303.08	311.5	305.67	306.23	297.02	302.6	305.41	305.24	307.16	306.73	309.78	305.2	307.5	302.18	301.88	309.65	300.63	298.88	300.02	300.2	295.83	306	309.02	312.04	300.27	307.31	306.09	299.89	300.91	302.75	307.81	311.24	298.58	296.98	300.39	308.48	299.55	307.15	307.13
309.07	313.3	311.06	310.2	311.4	309.89	319.3	307.55	314.06	307.74	320.61	309.83	317.96	314.03	311.71	306.28	308.33	302.95	314.61	312.36	317.78	308.85	314.98	306.67	311.24	314.47	313.99	303.9	306.91	313.48	311.51	310.74	310.25	313.44	312.43	313.59	314.74	306.67	307.68	302.69	313.72	316.56	307.65	309.04	314.59	306.82	315.2	309.04	311.51	311.19
300.69	302.6	305.61	294.45	300.74	302.17	298.5	294.92	298.48	299.31	302.37	300.76	298.22	298.35	302.43	297.54	302.92	298.45	302.51	302.26	298.03	310.62	300.96	304.7	306.18	304.86	303.53	304.64	304.38	302.24	300.81	301.57	304.11	301.55	299.5	300.06	297.29	310.3	300.33	293.54	296.91	306.36	303.63	308.05	306.63	300.91	301.64	299.97	304.1	297.79
320.33	313.92	312.43	320.47	314.06	311.46	316.86	311.75	312.98	310.53	312.52	314.47	315.29	319.36	321.78	309.89	308.15	318.61	310.15	322.41	314.44	313.71	313.17	314.19	308.7	317.65	318.37	309.78	321.97	315.96	316	309.6	307.11	310.08	310.3	319.78	319.19	312.34	312.99	314.01	309.58	315.03	313.62	315.73	311.34	314.14	316.42	306.07	314.64	317.47
304.07	302.4	308.01	306.3	304.69	305.68	307.9	301.93	299.18	298.66	310.01	306.33	314.01	305.78	298.91	308.01	299.71	299.14	299.85	309.28	308.02	309.95	304.27	301.17	304.06	300.38	306.16	306.72	303.86	307.11	306.04	310.09	304.11	295.24	305.51	306.07	297.42	304.23	297.98	305.21	307.92	303.98	303.24	307.08	303.89	299.23	302.11	302.99	309.06	295.01
300.85	303.82	295.92	300.06	292.96	298.85	298.63	294.11	298.37	296.48	311.63	301.31	301.22	300.79	305.53	298.01	300.74	306.62	303.05	310.17	306.25	302.63	294.37	302.78	302.75	302.68	302.77	305.59	303.6	307	299.09	309	302.27	299.76	297.74	299.66	300.43	297.36	301.75	298.64	296.66	300.27	304.88	305.59	299.27	301.92	302.9	302.46	297.98	309.54
309.48	312.34	315.98	309.75	317.36	308.24	311.83	311.19	317.19	311.05	322.13	309.98	315.5	314.29	308.66	311.04	314.47	306.69	313.27	319.21	319.84	308.32	307.87	308.32	307.64	306.42	313.09	314.53	309.25	317.8	310.04	309.82	316.6	307.47	314.91	314.62	314.17	318.41	314.14	312.95	311.69	317.11	313.57	311.75	313.44	308.79	313.72	315.29	310.56	314.65
295.35	306.2	311.09	305.8	302.86	305.28	299.52	300.08	305.97	300.61	294.82	297.61	302.91	305.46	301.5	298.67	301.34	298.71	300.65	298.54	295.78	293.79	300.64	308.39	303.78	303.29	299.24	302.18	300.05	299.1	304.39	303.3	298.94	294.84	299.37	299.73	301.49	301.38	302.47	303.57	295.07	309.92	309.79	306.45	299.4	302.58	304.36	300.36	306.28	294.39
301.54	309.44	301.09	308.49	305.41	297.31	307.43	302.66	309.22	303.96	296.99	305.96	296.59	306.75	298.16	307.38	306.35	307.65	296.45	298.21	300.99	304.36	297.94	300.81	298.22	303.51	298.29	297.95	303.39	310.42	308.4	309.78	297.09	303.17	299.75	305.75	304.03	296.77	306.61	308.97	307.52	301.55	299.16	302.89	309.89	309.65	303.12	302.38	303.07	310.3
323.98	333.36	331.4	328.8	326.3	329.13	324.12	325.88	325.78	326.88	326.71	333.1	324.68	329.79	327.86	332.53	324.43	320.34	330.61	325.33	321.24	330.82	331.6	323.26	325.91	325.8	325.45	331.57	327.64	329.06	322.74	330.22	325.98	325.86	326.35	332.2	320.58	327.07	324.82	323.99	322.46	326.44	330.5	322.31	326.35	331.16	330.97	331.84	331.16	333.43
303.4	306.89	304.48	305.15	305.52	302.82	298.68	297.81	300.72	306.64	304.74	306.3	307.47	308.18	304.95	311.87	296.24	304.32	307.18	302.38	305.79	301.86	300.77	306.95	305.91	300.96	302.7	299.74	303.77	298.53	306.33	307.02	299.47	304.29	303.27	307.73	310.53	312.4	307.24	304.26	302.17	300.35	306.65	301.68	298.72	306.25	313.53	303.28	306.15	294.15
296.91	297.54	302.79	304.26	296.68	301.01	301.12	301.9	296.93	303.91	302.44	301.92	294.9	296.67	298.17	299.74	302.8	301.9	299.34	303.55	300.28	301.64	297.31	300.09	298.88	305.5	307.29	302.51	294.77	298.24	301.28	308.28	298.34	303.24	310.87	305.49	300.46	299.71	302.16	297.99	299.75	294.19	301.03	297.35	294.64	305.18	304.15	299.47	299.16	306.23
315.76	312.76	315.25	310.05	310.41	313.45	318.1	310.93	308.15	313.7	316.82	311.09	311.79	315.83	307.85	310.85	309.06	313.56	309.83	318.79	319.64	308.07	312.18	313.87	310.38	315.26	315.31	309.32	314.97	316.51	311.29	308.01	312.79	317.32	312.26	309.88	314.56	312.36	317.2	308.84	315.22	318.38	319.04	307.28	311.68	312.12	318.23	314.95	315.3	308.54
298.35	297.17	303.73	296.37	295.38	289.51	294.25	297.71	298.71	295.03	296.96	291.48	293.19	290.16	304.07	290.24	292.76	295.64	293.05	294.79	289.9	291.65	288.68	292.91	292.33	290.78	296.16	291.09	295.23	301.94	284.6	296.33	295.99	299.69	291.39	291.03	294.63	301.41	294.9	292.32	300.91	292.72	296.44	293.29	291.35	294.63	284.67	296.42	292.5	300.47
322.3	318.67	316.52	310.23	319.37	324.07	315.27	331.56	321.82	322.54	320.06	314.65	315.8	318.01	315.09	323.12	316.93	321.27	321.95	309.8	321.18	325.26	313.49	318.11	314.77	318.95	317.66	321.85	325.11	318.58	319.48	322.43	313.85	321.62	323.58	321.67	320.77	317.46	326.16	319.22	322.25	314.52	324.27	317.47	321.84	320.36	316.42	314.31	322.66	320.74
314.71	311.86	325.94	321.4	314.04	317.37	315.9	322.36	316.03	325.22	320.12	319.04	315.55	316.22	315.05	318.06	318.19	314.44	329.27	321.92	317.32	319.36	315.7	315.12	324.15	316.33	314.78	321.81	319.2	324.06	323.11	315.02	320.73	318.85	315.58	319.16	316.14	311.99	316.46	317.28	315.66	320.94	316.69	316.33	310.97	320.45	318.02	316.46	316.53	324.08
315.48	309.6	311.15	310.7	305.74	311.44	312.88	316.52	312.48	302.97	316.3	310.92	312.1	316.1	308.09	306.9	312.43	320.33	312.43	314.48	317.57	306.86	308.06	313.37	307.64	310.28	306.73	313.07	321.39	304.8	311.09	318.74	315.95	313.41	315.62	315.48	312.74	312.46	316.53	303.03	308.85	314.1	323.96	317.81	320.51	315.64	313.48	313.87	321.17	311.27
299.84	303.57	297.68	304.98	296.59	300.45	305.51	301.93	296.53	296.78	307.16	294.51	305.88	303.15	302.89	296.2	306.89	307.26	294.02	306.26	303	302.97	295.88	305.05	295.46	309.05	308.54	303.6	304.33	299.83	299.7	301.95	300.92	303.97	302.47	304.9	300.81	300.17	302.13	304.27	300.03	298.46	308.53	299.53	303.3	305.05	294.49	302.76	307.79	303.49
321.83	316.14	317.22	319.4	315.78	317.74	318.02	313.55	315.53	318.76	325.19	318.6	317.62	317.66	315.41	320.4	314.44	313.77	323.38	317.49	317.05	317.38	320.66	323.58	319.13	322.78	319.73	315.94	314.34	317.05	326.3	314.95	319.23	308.82	328.12	319.58	321.63	312.02	316.74	322.42	321.46	322.44	308.52	320.07	325.25	317.58	324.19	315.67	320.2	320.5
322.03	319.48	324.28	316.26	326.61	316.42	320.72	314.12	320.54	326.19	310.86	314.49	316.5	315.04	323.11	315.36	320.03	316.79	319.08	322.1	316.68	317.33	314.17	315.88	321.67	320.51	322.79	316.82	320.65	308.67	316.19	317.09	315.86	313.59	324.1	315.29	319.82	315.13	322.85	320.53	312.5	317.21	319.4	311.58	323.87	317.48	319.1	315.64	316.06	310.35
307.1	308.76	312.63	319.85	313.45	308.51	314.51	317.29	318.12	313.22	310.78	312.83	304.71	312.67	316.51	317	309.17	307.62	315.86	310.31	318.46	307.1	311.76	318.03	311.69	317.64	313.21	313.03	313.17	313.32	311.85	314.12	319.65	309.59	320.74	312.76	310.73	313.94	310.95	323.02	316.69	312.47	310.61	315.97	309.58	313.74	316.98	316.92	311.17	314.73
307.59	305.48	297.87	311.82	304.95	304.46	306.43	308.08	307.92	304.66	298.97	306.6	300	295.67	305.02	306.84	302.45	305.13	302.47	304.86	302.25	302.37	300.63	297.02	295.9	303.71	307.3	308.89	303.1	305.05	301.24	303.53	299.83	303.35	306.22	311.25	314.9	301.51	313.43	302.43	311.97	305.63	305.93	300.13	311.46	306.4	302.85	307.54	304.24	299.28
313.76	307.16	313.01	311.24	318.08	307.74	314.53	319.31	311.86	313.18	312.09	313.89	314.18	310.45	316.11	311.72	317.2	305.9	314.1	308.07	313.07	301.06	310.49	315.76	314.45	310.76	311.19	310.58	316.43	321.58	317.59	307.9	310.36	314.52	316.38	313.02	316.27	309.14	309	310.26	308.85	321.41	317.43	308.64	309.16	316.07	316.5	314.72	314.58	310.51
334.54	324.72	324.42	329.89	324.68	327.4	324.66	330.39	324.68	329.14	325.75	328.94	327.48	329.3	323.9	330.06	328.84	324.12	334.75	327.55	322.53	333.29	330.29	330.98	330.6	333.24	334.76	322.4	331.75	331.78	325.52	333.59	337.84	322.72	336.06	326.52	325.09	329	325.75	325.24	326.4	324.18	319.96	331.03	327.56	329.66	325.36	330.73	326.31	324.34
318	318.33	320.24	317.22	319.87	311.16	312.08	308.02	328.17	319.33	320.36	316.69	320.75	318.05	321.01	316.51	323.69	315.6	313.87	321.85	323.11	318.91	321.65	318.01	320.2	313.09	311.19	318.25	317.6	317.06	317.99	319.32	317	319.06	322.76	323.65	322.97	321.89	322.74	325.58	326.45	315.5	318.44	322.15	313.44	314.8	323.95	317.04	320.26	319.98
321	316.28	307.24	307.69	310.46	309.81	310.13	308.16	305.85	310.24	315.87	310.06	312.3	314.95	310.25	310.45	304.26	312.66	301.79	309.89	309.08	313.11	311.57	306.11	303.83	312.31	304.59	318.6	310.86	317.77	313.31	305.25	316.79	312.78	309.8	312.74	306.03	308.34	314.2	309.09	314.34	309.74	312.48	314.31	308.03	309.18	315.06	302.93	308.41	305.7
308.46	317.4	305.48	318.14	313.17	313.5	314.98	307.61	312.98	312.14	317.86	317.28	310.04	315.09	317.27	313.54	320.95	314.07	308.3	308.9	310.59	313.35	315.1	310.24	318.26	317.01	316.19	314.08	313.23	316.75	318.93	310.45	313.66	315.98	319.84	316.99	308.56	310.51	321.28	315.93	314.09	312.2	315.8	324.45	317.7	314.03	315.6	312.79	317.04	312.2
311.67	310.51	310.98	308.4	302.93	304.03	308.46	304.91	318.1	311.6	309.15	310.76	313.16	311.19	311.77	309.47	307.51	307.57	308.6	313.04	303.43	308.14	306.32	309.2	306.67	314.2	315.31	314.39	313.72	307.69	317.47	305.89	313.45	306.78	310.8	309.68	305.85	306.31	314.87	306.78	310.92	300.79	312.25	309.15	310.3	311.22	306.58	308.41	301.18	308.07
311.33	308.55	314.7	309.06	308.7	304.91	304.68	314.75	307.43	309.48	298.85	302.44	308.25	310.07	306.13	305.19	315.33	311.73	308.73	313.44	304.73	299.14	310.38	314.3	314.86	303.82	312.11	308.47	307.49	303.16	311.18	304.14	303.68	301.57	311.75	310.43	304.03	310.88	304.1	304.97	309.9	306.87	312.13	297.92	306.69	304.23	300.12	307.56	309.35	307.77
307.65	303.57	306.87	300.52	301.35	302.01	304.74	305.81	311.59	305.14	301.2	303.27	303.69	310.01	303.37	303.21	304.85	307.62	301.46	307.34	308.09	308.86	303.64	305.41	302.09	308.79	297.78	306.74	306.85	299.56	307.93	304.01	305.5	306.76	303.77	298.35	308.06	303.87	309.42	312.1	307.78	308.06	298.85	306.4	303.12	310.94	305.25	308.05	306.91	305.95
287.81	291.94	293.9	298.27	304.9	295.68	291.35	292.29	301.18	296.47	293.03	297.29	300.14	291.29	295.25	291.65	301.87	294.93	298.1	290.35	291.9	300.47	296.7	294.88	298.03	300.18	286.65	292.63	294.21	290.57	294.18	291.58	300.32	294.98	286.56	296.04	296.61	296.36	293.18	295.53	294	300.09	298.95	297.27	294.53	301.8	298.14	296.88	289.57	304.69
315.79	309.82	322.08	314.32	309.4	309.98	314.52	313.84	314.17	318.21	309.94	314.49	308.15	313.26	306.88	317.51	313.21	309.45	320.81	314.07	312.53	308.4	314.28	311.14	312.46	310.97	311.23	307.06	314.97	310.35	311.22	316.42	310.29	321.93	311.34	315.63	318.68	309.63	312.57	310.95	312.58	313.63	311.97	314.87	310.66	304.86	312.7	307.59	315.56	313.75
301.03	294.37	299.13	301.95	294.38	297.89	297.44	300.72	297.2	298.45	297.35	299.44	300.24	303.47	294.56	303.55	300.72	310.14	307.59	307.76	295.07	296.47	297.5	304.42	301.48	296.36	295.43	299.71	303.33	300.38	294.59	299.25	303.06	301.92	298.26	292.74	304.7	300.71	302.71	302.07	298.46	303.35	303.67	303.26	298.66	303.07	300.65	306.67	295.14	301.21
314.1	319.43	310	320.11	318.67	320.01	318.2	311.32	321.67	312.82	310.56	312.8	318.95	321.99	310.66	312.92	313.82	319.18	321.92	310.33	316.96	312.24	309.91	318.09	319.66	322.16	315.32	313.24	308.94	314.54	311.7	321.02	312.16	315.97	309.72	308.43	308.9	318.39	312.2	319.2	318.2	317.2	311.47	318.63	312.48	311.52	319.4	312.97	315.56	322.09
302	300.94	305.05	309.67	303.15	301.01	305.1	300.37	304.63	306.76	312.04	302.21	297.75	300.02	309.07	312.96	306.08	311.54	307.78	305.21	302.78	303.32	307.4	303.58	312.09	306.3	300.36	306.87	304.82	308.99	303.28	312.64	300.93	301.82	302.83	303.97	300.37	302.58	303.53	304.25	302	298.17	305.94	301.59	299.91	298.2	308.61	301.31	306.17	300.93
296.14	301.54	298.14	305.26	304.87	301.04	305.53	305.27	303.07	304.61	312.1	300.71	309.31	308.68	301.49	302.27	309.36	302.55	304.93	305.31	306.44	302.91	299.53	300.55	306.99	303.15	312.24	313.06	301.88	308.61	305.13	307.49	306.24	302.5	311.42	305.58	300.15	306.33	303.71	302.01	305.35	306.3	310.25	307.41	301.17	300.51	308.65	306.66	298.35	308.28
314.77	308.96	322.17	310.86	319.26	307.32	315.4	310.55	319.02	311.32	306.6	313.51	311.97	308.08	317.96	313.52	318.25	314.1	315.09	315.65	313.18	315.94	314.77	311.14	312.45	312.89	311.68	321.97	309.73	306.08	305.72	318.44	311.54	309.82	310.66	307.4	315.93	309.54	315.95	320.4	315.07	315.74	315.26	312.77	321.42	313.07	323.11	310.87	311.46	315.66
313.48	311.94	310.98	310.64	314.91	313.95	314.78	316.96	311.53	313.81	312.97	315.74	309.36	310	315.94	307.82	306.8	317.1	312.02	311.68	314.56	318.63	313.75	308.42	314.17	314.28	308.89	315.12	311.79	307	324.73	315.7	315.94	317.04	321.24	318.83	314.07	312.9	308.45	313.53	315.37	314.68	311.31	310.05	309.28	307.25	316.16	312.46	314.22	306.43
295.36	297.67	304.81	296.77	294.65	299.53	293.32	291.72	294.57	296.15	298.56	297.85	300.59	292.03	295.55	294.26	294.37	302.06	299.69	300.97	290.02	292.85	286.56	300.96	302.37	294.88	296.46	304.58	291.52	295.5	292.66	295.55	295.94	295.83	296.55	303.96	298.47	297.59	297.34	295.29	291.85	299.46	297.24	295.09	301.08	299.37	291.81	295.02	300.4	302.39
311.5	313.74	323.61	314.04	319.48	313.7	319.31	312.78	316.3	310.56	321.25	313.14	321.29	319.5	316.5	319.09	311.33	316.32	311.73	314.53	314.31	314.63	314.77	317.66	314.7	313.21	314.08	308.33	308.69	319.17	311.67	314.94	307.37	311.12	316.03	321.4	312.98	314.48	317.91	314.7	314.93	313.2	313.2	311.18	308.79	319.47	313.52	314.64	314.19	316.65
289.27	287.11	295.37	288.28	300.55	294.37	295.28	302.11	292.81	296.71	301.4	299.26	295.99	293.17	297.54	284.46	301.23	296.84	298.63	295.34	297.35	297.76	294.72	290.5	294.06	292.03	295.2	286.39	294.69	295.48	297.24	297.83	295.44	297.1	294.22	292.35	296.34	298.48	295.4	291.24	289.03	294.86	291.09	294.79	301.16	291.32	298.7	291.84	294.61	292.97
301.5	308.14	300.46	300.35	306.08	304.97	307.13	303.71	310.52	304.5	309.79	303.99	308.4	309.11	303.11	300.17	305.89	305.44	304.53	302.55	305.64	295.06	299.99	305.38	301.11	301.48	308.94	300.98	301.97	293.49	310.32	303.67	302.48	305.67	304.81	296.56	299.35	301.08	301.62	303.29	306.78	304.86	305.22	308.61	302.51	306.89	308.17	303.2	305.11	305.81
314.42	315.24	313.25	312.27	315.45	306.73	308.68	304.24	315.95	316.08	310.99	311.67	315.64	309.36	314.73	308.54	313.19	316.77	306.54	314.83	312.95	304.2	311.32	315.48	308.44	317.56	309.53	315.82	321.33	309.19	307.77	316.96	309.44	318.73	305.1	320.27	310.12	311.4	314.4	315.07	304.9	321.67	311.77	312.18	314.62	315.51	316.88	320.88	315.14	311.66
305.1	309.86	313.23	314.88	311.55	322.82	312.81	308.39	313.41	308.85	312.89	316.04	317.96	308.84	308.51	309.55	306.8	315.05	311.02	314.72	315.97	308.27	313.92	318.65	314.35	311.96	315.15	315.26	317.91	307.51	314.49	318.35	313.96	314.24	319.16	319.78	315.49	317.39	307.76	307.38	320.63	317.95	310.89	317.41	315.42	317.06	308.55	317.24	317.81	309.71
328.46	319.06	319.62	311.97	315.26	315.38	315.19	315.2	320.8	317.77	312.95	308.59	318.22	328.21	315.81	310.81	313.53	313	322.28	322.49	318.03	317.04	316.7	318	318.52	313.96	316.84	307.89	314.17	305.86	311.17	324.08	311.05	317.85	320.78	308.57	319.83	310.15	318.31	315.62	322.18	323.58	316.79	316.78	314.98	322.72	319.3	317.74	318.65	322.15
322.6	319.18	315.07	315.98	314.06	317.39	313.68	316.25	319.22	315.88	314.57	322.24	309.9	312.15	313.11	310.73	311.57	313.6	320.2	315.84	316.59	311	309.84	313.82	312.71	317.11	312.35	313.22	315.33	316.92	307.53	307.67	313.93	316.43	309.44	314.56	317.16	318.02	313.32	319.16	315.95	315.5	319.47	313.19	320.65	309.78	315.69	314.56	313.55	311.11
303.58	295.29	300.97	305.23	305.01	300.95	299.82	296.95	298.7	305.53	297.54	308.65	305.4	301	298.36	300.58	302.69	301.01	305.55	297.69	303.33	309.48	311.05	306.3	308.06	304.8	296.8	301.61	303.91	305.09	297.48	300.52	296.94	302.29	301.33	300.93	309.32	295.63	307.28	304.79	304.64	297.83	305.05	292.44	308.07	297.88	303.06	295.73	301.66	300.17
321.57	316.89	324.86	319.3	323.39	317.4	325.44	321.91	319.43	316.76	314.79	318.94	322.91	314.91	318.06	316.41	318.2	317.79	318.33	322.96	318.2	315.52	314.03	312.37	320.93	316.7	320.34	316.83	319.49	321.8	325.14	321.08	321.51	315.74	317.13	314.84	310.84	320.93	315.84	319.41	317.7	320.84	321.26	312.75	319.19	314.67	314.4	320.94	317.88	313.17
314.45	316.34	318.81	316.32	318.01	315.18	311.88	329.22	319.51	315.9	315.24	320.09	314.04	321.88	308.11	313.23	312.72	317.29	316.54	322.61	323.45	315.77	319.92	311.88	316.75	316.01	311.8	319.11	309.53	310.31	314.6	313.53	315.64	317.21	318.04	316.75	318.83	323.07	323.79	317.6	322.72	319.06	323.52	317.33	312.82	312.52	313.15	326.92	317.4	319.88
294.59	286.23	288.92	302.85	296.16	292.22	301.37	296.83	296.8	296.54	296.2	299.75	296.93	292.54	294.49	292.88	287.67	291.29	300.24	289.13	292.58	295.47	291.44	293.88	292.95	294.24	292.68	294.82	298.85	295.54	295.07	292.77	291.57	289.73	294.92	288.06	297.51	300.4	292.74	291.7	298.56	291.27	294.34	295.79	287.68	296.26	288.81	294.52	298.91	288.93
321.64	326.36	332.7	324.63	324.28	331.15	332.69	326.19	325.73	325.86	327.53	329.98	325.6	331.59	319.95	327.27	331.54	324.23	330.2	331.38	335.47	321.47	334	330.08	331.05	327.18	321.29	328.16	324.14	326.05	327.65	333.49	331.71	326.25	330.93	329.13	331.35	322.53	328.89	323.08	330.68	331.57	322.49	331.45	326.32	330.02	332.41	327.88	331.38	332.83
310.35	314.36	313.46	313	311.84	314.2	317.66	310.39	313.8	311.09	316.29	313.65	304.96	312.94	317.62	307.77	311.86	314.22	313.08	315.36	311.96	312.81	305.74	314.51	312.52	313.12	314.74	314.62	316.25	308.66	311.65	315.85	315.28	313.98	314.52	317.26	314.19	308.89	312	311.02	312.22	313.58	314.28	312	316.16	309.79	307.44	310.55	315.24	318.1
306.7	304.21	304.95	308.27	316.84	307.37	309.38	306.75	316.25	304.43	307.4	311.02	311.68	313.97	310.26	312.77	313.53	313.52	313.89	315.27	309.24	311.8	316.98	311.82	310.61	307.49	313.36	307.38	312.91	303.47	309.3	310.06	311.53	313.02	313.74	304.76	306.98	309.93	312.02	301.56	306.08	309.87	309	312.47	306.87	307.1	310.78	306.91	305.54	311.26
311.45	310.95	315.55	312.85	316.46	317.51	322.73	312.74	319.77	316.13	322.33	310.99	308.1	312.88	313.76	322.6	318.19	319.37	320.88	311.58	318.4	314.04	310.37	321.09	312.37	325.8	318.61	310.02	314.78	315.32	312.44	322.47	311.73	317.82	324.71	312.2	309.86	314.42	317.47	316.13	322.73	310.61	310.05	317.81	317.37	317.1	318.58	316.54	315.5	315.05
311.79	313.5	312.34	315.49	316.4	315.09	313.34	312.85	311.14	317.77	315.31	316.94	319.68	319.51	314.15	316.32	321.6	312.3	314.82	316.39	316.53	315.02	313.97	313.3	315.3	318.25	309.53	318.55	314.76	316.91	313.52	312.46	317.37	317.59	317.69	317.35	313.49	309.44	316.94	315.09	313.83	315.29	308.24	304.84	307.73	304.38	318.72	310.39	315.9	318.96
298.28	293.68	293.02	285.29	287.99	290.46	301.6	302.24	298.04	296.92	290.36	294.53	292.92	291.79	294.99	291.13	295.41	294.04	290.11	292.3	293.62	289.16	295.18	295.93	296.62	295.17	293.7	296.2	291.63	299.52	289.86	295.92	294.19	300.31	298.19	296.8	300.38	296.66	298.25	295.66	294.76	293.01	291.67	290.3	296.18	289.73	289.96	297.19	295.7	297.42
298.06	304.16	304.04	307.07	303.95	303.34	307.51	307.38	296.54	299.38	297.28	302.19	303.79	300.11	308.9	296.14	302.67	303.53	310.13	298.85	299.28	309.51	310.92	300.77	313.09	307.3	301.28	302.67	299.73	298.66	300.84	304.89	299.88	303.27	301.23	298.83	305.52	300.87	299.06	302.34	300.53	297.77	300.03	299.81	299.46	305.24	301.49	299.42	300.16	311.14
313.57	310.55	314.86	314.53	305.66	311.37	310	320.36	318.67	312.5	312.05	311.46	311.29	309.14	312.46	309.3	315.53	319.16	319.88	309.56	314.95	316.9	312.5	311.08	309.68	317.1	319.67	312.5	318.09	310.7	314.42	313.48	318.43	317.43	321.85	306.19	317.26	316.01	315.15	316.01	310.42	311.92	315.26	313.91	313.36	309.4	312.45	309.12	309.39	321.53
306.85	318.54	319.85	314.84	314.66	317.95	312.96	310.71	314.72	315.32	308.35	318.36	318.75	313.72	321.96	314.37	315.47	316.92	320.96	320.67	313.14	315.57	311.94	317.93	314.36	317.82	316.95	318.57	307.93	315.09	315.49	322.92	317.02	318.95	317.58	316.9	316.66	322.1	324.22	313.1	311.86	313.94	319.1	311.05	316.15	308.97	317.94	320.29	319.14	320.19
330.89	326.77	331.63	329.42	325.06	331.18	328.9	326.79	330.99	321.33	329.3	321.32	325.64	320.95	330.11	332.87	331.1	325.05	326.85	322.24	333.51	327.73	330.65	332.6	326.29	328.91	334.44	327.16	323.11	332.04	327.03	330.11	325.37	328.26	329.36	327.4	329.94	329.31	324.34	337.36	329.61	329.1	323.53	328.1	328.67	330.4	328.61	325.24	328.99	327.02
332.88	320.62	328.82	330.73	328	324.23	323.22	326.73	324.71	328.72	329.76	324.9	322.55	325.98	335.65	326.48	331.2	327.47	326.05	333.47	327.09	320.92	329.78	323.52	319.95	333.57	328.14	330.56	328.09	330.86	323.81	328.49	319.89	330.79	328.92	322.79	320.31	323.56	329.21	324.89	325.43	326.2	331.12	323.34	324.87	327.18	326.3	328.91	330.42	333.15
322.99	319.8	328.56	331.22	328.05	325.44	326.45	325.12	329.67	330.31	322.42	319.84	327.43	328.44	330.88	321.83	326.7	324.8	324.52	331.62	327.04	326.38	329.65	335	334.22	325.01	330.01	326.92	324.94	320.84	328.55	330.64	335.99	324.89	325.8	328.09	326.57	327.39	326.15	331.56	328.15	321.94	320.81	324.08	323.76	325.86	328.71	324.75	322.92	326.62
310.52	311.16	312.77	316.11	310.96	319.93	323.97	319.19	316.15	315.98	313.11	318.8	318.03	310.82	314.71	315.88	308.86	309.88	313.53	310.72	311.63	307.97	310.38	315.14	313.39	313.8	316.88	309.41	317.54	312.87	312.26	316.61	307.04	306.95	315.24	313.89	315.86	320.54	316.83	312.23	316.54	312.78	317.34	315.15	315.17	315.82	313.52	310.8	315.28	314.33
293.57	300.81	299.08	293.99	295.91	297.74	293.01	297.56	299.34	293.84	297.42	293.77	292.27	298.4	290.77	302.24	297.1	297.69	301.68	300.55	295.13	297.08	299.61	297.52	294.63	293.55	299.26	300.84	299.87	298.17	296.53	292.16	296.87	290.56	295.53	295.44	291.24	292.58	301.28	292.85	297.08	291.94	292.49	297.8	294.68	303.21	304.17	289.47	296.08	292.67
301.82	303.76	307.34	301.97	303.62	307.91	302.64	303.26	309.11	305.26	308.27	304.79	302.62	308.9	311.07	308.26	308.41	307.17	306.56	309.65	301.91	302.65	310.18	305.07	310.27	304.52	310.35	310.3	306.67	310.3	300.11	302.18	301.54	298.13	308.54	300.92	300.15	305.21	306.38	309.71	305.63	304.72	311.06	304.12	306.97	306.77	310.8	307.58	307.91	308.2
317.03	317.66	318.41	321.18	321.64	315.9	318.39	315.88	309.07	312.27	311.27	325.13	315.55	319.33	314.85	314.66	316.31	324	311.22	316.91	322.99	312.92	316.45	327.35	318.82	312.16	319.24	319.1	319.59	316.57	315.6	321.55	316.68	307.99	320.48	326.53	314.63	317.48	318.34	318.56	317.15	322.7	315.59	315.88	320.94	319.25	317.79	316.44	315.44	315.05
301.89	294.6	300.28	302.13	305.2	303.4	308.53	295.62	301.77	304.24	299.19	304.26	294.88	307.81	308.06	305.2	290.4	296	303.44	302.14	300.92	297.13	308.53	299.68	310.39	299.47	299.59	300.31	301.02	296.48	301.4	309.21	306.17	300.21	305.72	299.92	302.23	302.41	301.69	303.11	303.58	305.94	302.66	295.24	305.68	301.55	301.49	302.61	301.83	307.31
293.83	288.66	290.05	293.61	292.22	299.47	295.64	289.7	294.73	293.77	287.29	296.2	297.41	295.95	294.41	297.24	289.36	284.79	293.89	298.72	291.85	301.85	295.99	294.76	290.07	298.22	292.9	291.29	293.27	295.65	298.36	296.24	292.23	294.65	297.75	288.56	292.81	301.61	300.39	295.41	291.19	293.81	292.46	287.87	297.28	291.78	290.62	295.65	291.87	297.54
317.35	304.38	309.31	315.77	316.04	314.77	312.15	315.58	306.81	310.6	309.22	311.2	315.43	307.39	310.71	309.03	321.83	319.32	311.34	310.31	313.1	308.32	306.87	313.47	310.73	310.11	314.52	310.22	315.59	309.72	313.31	305.65	309	316.24	309.92	305.31	310.14	312.06	312.68	313.62	317.97	312.98	314.56	311.16	315.51	315.28	318.46	314.63	320.81	315.51
317.59	315.76	315.67	313.96	314.93	318.33	313.73	316.75	315.05	311.88	316.8	317.16	312	315.53	318.76	313.11	309.87	313.02	319.64	313.28	311.5	301.49	312.47	314.39	309.19	311.02	316.54	314.28	315.35	306.48	311.07	305.92	309.79	311.69	308.63	313.9	314.59	308.59	309.85	316.01	314.27	309.82	317.87	314.79	312.09	319.59	317.01	311.5	306.23	319.45
315.19	309.5	314.17	316.33	312.11	311.76	311.03	317.95	309.37	314.81	309.62	316.63	313.22	310.82	310.43	309.44	311.05	312.06	312.9	312.71	315.3	313.48	306.72	309.48	310.35	314.62	315.31	308.71	309.31	311.28	313.72	322.11	319.92	311.91	308.52	316.79	317.11	310.79	313.06	314.79	312.01	317.82	311.1	312.88	318.03	313.2	308.95	315.58	315.86	307.23
325.78	326.96	326.32	324.97	326.57	326.15	332.61	325.99	330.61	326.49	326.05	332.31	322.94	327.63	332.64	333.75	326.44	330.61	323.89	336.29	324.78	326.03	325.68	338.09	334.49	321.71	332.08	316.74	324.03	326.36	324.21	326.59	323.63	329.69	329.35	328.72	329.25	326.63	327.55	330.86	325.21	326.47	319.1	329.45	325.58	329.16	325.74	329.22	328.86	333.85
316.54	319.07	309.15	316.34	315.21	318.21	316.98	318.46	314.54	314.79	315.03	314.63	309.38	311.46	312.11	317.29	312.88	319	314.62	317.4	316.65	317.08	312.11	320.87	309.65	314.83	319.44	309.82	316.44	312.62	318.13	311.57	318.45	306.29	312.84	315.32	316.25	321.22	313.65	312.64	311.73	313.78	311.44	310.92	314.92	310.58	322.1	316.57	312.52	307.43
304.25	302.15	304.13	307.92	307.46	299.24	305.62	311.9	307.38	305.76	316.57	302.48	307.87	309.48	302.64	300.94	310.28	302.48	312.57	300.37	305.73	312.57	305.17	303.44	310.85	305.97	310.65	308.54	307.77	306.39	303.08	300.24	299.95	306.22	311.47	304.33	302.56	303.95	309.78	312.53	309.57	305.3	305.3	303.1	309	304.48	307.44	312.59	318.93	306.17
301.26	303.7	303.68	294.28	307.68	305.33	299.92	305.6	300.54	298.89	304.8	306.71	308.01	296.99	301.12	304.82	305.43	303.23	305.02	298.28	306.42	302.13	305.09	296.7	297.24	297.14	306.28	295.78	308.53	304.95	300.57	305.04	303.55	303.69	300	302.99	300.58	294.08	307.72	308.21	302.25	295.99	301.82	305.51	303.77	300.11	303.91	306.78	306.73	299.34
315.58	306.24	310.54	315.27	315.97	311.84	314.21	310.98	311.61	316.01	308.81	314.16	318.45	313.48	317.58	310.47	317.64	320.04	315.17	312.79	315.47	309.83	314.4	314.44	318.33	313.18	314.73	315.46	313.56	325.32	312.09	310.13	309.61	311.34	313.24	306.65	309.83	319.64	311.79	306.34	312.68	310.26	317.41	311.23	320.05	316.94	321.04	308.34	312.08	316.24
306.33	304.89	303.38	304.45	305.43	302.14	308.01	311.64	309.05	310.91	298.35	306.53	301.26	306.58	306.05	306.27	304.42	300.13	302.82	304.04	302.57	299.73	306.92	309.69	298.27	306.31	303.62	304.49	300.68	304.7	300.58	300.31	301.46	306.19	306.84	299.36	304.4	309.83	301.75	307.67	298.45	298.89	305.14	305.91	302.66	302.75	308.48	306.44	308.71	305.52
325.88	326.65	328.57	325.19	329.6	335.97	326.11	334.56	337.05	329.63	330.86	322.63	327.07	326.86	321.75	327.86	328.15	329.54	331.12	335.15	329.14	326.22	333.06	325.87	336.8	331.94	327.72	330.1	333.88	332.97	328.34	327.02	329.94	325.05	330.25	329.52	334.74	330.42	327.44	331.39	330.03	325.92	322.02	323.71	328.99	327.93	333.33	329.27	331.24	327.06
316.91	310.56	306.83	326.39	312.36	308.53	310.82	320.93	313.08	320.51	315.56	322.98	309.46	315.04	315.79	308.13	310.51	308.3	307.02	307.24	312.33	309.48	312.57	310.27	312.89	311.22	316.52	311.86	310.66	318.66	313.81	310.85	317.2	309.32	312.84	310.68	314.29	309.12	312.41	315.6	310.59	316.36	312.59	306.49	315.37	307.92	311.14	317.49	311.2	309.56
329.08	322.19	321.99	321.36	325.64	324.76	323.6	313.07	322.11	324.8	331.25	327.42	319.72	316.64	319.18	330.82	321.74	328.71	321.5	325.53	331.37	324.65	337.89	326.72	328.07	318.9	323.5	325.7	330.43	336.1	323.72	321.98	323.38	334.33	323.32	332.93	318.11	323.1	326.64	323.13	316.95	327.32	320.62	330.7	319.61	325	322.83	323.77	328.56	323.97
312.64	304.07	310.18	309.49	314.05	312.74	306.09	305.06	304.56	309.39	308.41	301.19	309.99	301.64	310.05	310.74	304.96	311.65	303.58	298.72	301.75	306.12	301.21	305.61	299.41	305.06	307.29	301.38	310.17	311.45	296.4	308.09	306.59	305.13	299.21	303.03	297.44	302.19	304.94	301.57	299.02	302.13	305.99	308.69	301.08	308.76	308.48	307.92	298.85	299.77
309.57	307.95	302.02	304.4	305.78	306.69	320.91	315.01	304.12	310.14	310.26	311.57	309.4	310.01	304.94	301.36	315.65	309.75	307.57	308.15	316.81	309.32	311.25	310.16	314.61	309.99	310.47	308.41	307.57	316.71	310.15	313.45	314.96	313.7	314.85	310.5	313.41	303.48	315.53	319.12	305.63	309.11	311.44	309.14	308.44	315.16	306.03	311.06	314.72	314.48
300.81	310.03	301.23	301.7	302.83	302.55	300.07	310.39	306.33	309.12	312.48	311.98	300.24	299.42	298.63	306.43	303.74	302.38	313.9	306.99	309.83	306.58	307.92	305.78	299.48	303.76	297.78	306.91	309.53	300.79	308.76	302.38	303.41	306.64	304.27	303.74	305.12	307.98	302.24	303.75	300.45	300.03	301.25	303.88	311.11	309.22	301.75	302.43	311.26	304.63
314.76	314.56	316.31	315.05	320.92	314.76	314.66	314.69	313.85	316.78	314.97	318.77	309.69	312.32	313.44	311.99	320.5	311.62	316.81	312.63	317.08	316.47	317.09	320.11	318.98	314.41	324.19	311.63	319.27	319.7	316.84	306.74	312.22	322.38	320.26	317.18	321.45	323.14	313.75	315.19	319.1	322.31	320.75	310.67	316.23	310.78	315.02	310.82	312.52	313.86
296.71	292.92	293.36	296	299.44	297	300.85	287.27	291.66	301.71	295.45	291.96	294.06	291.08	295.15	303.83	292.74	293.9	294.69	296.8	292.36	299.05	294.04	297.24	289.52	303.02	297.4	300.68	290.2	293.55	297.37	301.01	293.4	294.87	298.07	294.78	299.72	299.66	291.76	288.42	293.93	295.49	296.49	289.78	291.63	291.06	294.43	300.12	291.48	291.52
316.22	314.92	316.53	326.94	319.22	318.86	316.68	319.51	321.27	321.38	310.58	320.39	318.46	327.02	317.13	313.06	319.61	320.08	320.19	314.97	317.15	320.14	314.31	308.34	313.77	319.18	320.01	322.62	321.25	323.38	322.76	317.88	315.14	316.97	325.37	325.61	313.19	322.06	317.65	324.51	312.87	324.01	318.25	312.64	325.79	315.57	324.02	321.63	319.53	326.51
302.55	309.22	300.57	305.5	305.82	301.47	307.38	303.73	295.72	303.76	312.99	307.78	305.8	306.89	304.02	306.17	310.62	297.69	310.36	307.53	313.59	305.07	304.76	308.21	306.7	307.83	307.28	303.2	307.02	296.19	309.53	301.59	297.86	304.33	305.87	302.53	300.03	307.73	304.71	303.69	299.68	304.47	303.52	300.73	302.51	301.19	301.89	313.3	301.65	305.85
302.39	310.8	309.18	297.26	309.32	310.88	305.8	306.58	298.39	302.03	299.2	305.03	311.6	313.93	308.37	302.9	314.61	305.93	303.19	301.29	309.24	301.3	304.96	299.64	306.34	301.07	307.13	301.9	308.7	306.61	307.03	308.09	314.11	300.9	304.36	312.71	304.19	308.28	303.56	313.91	302.48	303.15	306.1	309.9	307.03	305.11	307.64	295.98	294.28	311.77
328.24	330.55	322.97	323.12	326.23	329	327.52	331.01	321.04	328.26	325.86	321.7	323.17	330.55	325.99	325.34	322.72	335.81	333.25	323.64	328.42	324.44	323.88	331	323.21	323.88	330.72	324.4	314.5	326.19	316.46	324.82	324.99	325.77	324.64	328.22	332.48	321.47	331.68	333.05	324.89	321.73	330.36	320.93	327.6	329.12	325.73	321.28	330.33	329.87
319.89	314.25	323.57	319.72	319.78	317.65	323.36	318.42	324.61	314.62	318.3	317.95	319.18	315.17	318.06	320.95	323.98	327.46	313.38	322.26	311.92	319.14	316.51	322.32	323.59	325.24	317.22	319.08	307.64	315.1	316.3	318.58	307.7	319.04	322.25	322.35	318.34	312.14	313.46	304.44	317.53	320.37	317.41	312.2	316.28	320.9	315.84	317.61	311.92	322.19
319.41	319.13	308.9	321.14	323.24	315.89	321	310.11	323.62	313.34	309.14	314.78	319.43	319.7	317.66	321	318.48	318.08	315.58	315.08	316.01	314.2	318.93	317.34	315.47	323.47	313.28	314.99	323.14	318.94	318.31	319.13	314.76	306.17	318.21	319.68	311.65	318.54	317.38	315.25	313.62	318.75	312.75	316.87	317.55	314.14	322.27	316.73	320.52	319.63
321.08	330.71	326	324.2	321.24	325.84	333.14	322.36	319.62	314.05	326.66	321.77	324.94	324.31	320.27	323.51	319.11	319.21	325.78	328.74	323.12	327.71	320.55	327.5	331.96	324.91	322.95	319.97	327.14	324.96	321.91	324.39	332.64	324.59	323.96	327.68	317.84	324.55	318.71	319.58	327.21	324.59	329.48	319.7	331.04	326.03	321.39	325.97	317.69	324.27
302.37	315.73	311.76	313.05	313.63	310.41	315.44	315.03	317.61	307.03	314.14	315.58	315.62	315.74	311.26	307.78	315.68	321.3	316.37	317.97	310.65	318.93	314.09	317.89	316.09	315.94	307.77	314.54	315.39	314.76	316.84	314.65	314.08	313.19	316.84	309.83	317.99	308.79	315.44	309.88	312.63	312.38	310.72	309.62	310.52	318.73	317.95	314.25	311.77	313.79
306.22	307.98	306.56	311.12	318.59	314.89	316.6	314.96	315.16	316.66	318.01	311.92	316.94	313.38	312.6	315.82	316.03	309.68	321.47	317.89	309.92	309.21	318.6	311.25	322.8	317.78	318.22	308.33	318.08	315.55	306.21	310.43	316.64	319.49	315.52	313.32	314.72	313.55	316.89	321.83	314.79	315.69	311.6	314.71	317.04	312.23	311.11	316.49	318.93	319.9
313.38	311.36	317.88	308.17	312.35	314.76	314.58	308.62	308.83	317.65	320.35	314.44	306.05	311.37	314.26	305.4	310.63	309.48	310.28	313.74	312.82	307.29	314.55	314.22	311.46	310.03	312.05	313.36	317.15	308.53	311.58	314.54	314.56	312.64	306.48	313.28	314.14	315.76	306.62	315.76	314.23	321	309.56	314.73	315.51	311.79	314.24	312.42	321.45	308.88
312.68	316.62	318.36	313.29	315.94	313.2	312.37	309.29	309.01	310.61	308.34	306.6	312.95	311.82	301.49	307.99	310.24	316.03	311.13	315.54	314.08	312.97	309.35	309.82	313.38	311.79	309.97	319.54	310	312.04	311.45	310.34	309.72	314.97	308.04	314.25	318.38	310.31	309.56	311.65	311.53	306.83	310.38	316.17	312.09	313.56	319.31	312.46	313.27	304.56
323.99	327.79	333.86	332.58	327.34	329.98	326.12	330.07	328.65	323.82	330.35	325.7	324.35	322.88	322.22	328.71	329.15	326.88	331.31	329.2	327.09	332.28	329.72	331.15	332	318.78	323.06	324.17	332.08	325.63	332.35	325.72	330.21	330.57	324.07	318.78	317.23	325.85	325.78	332.01	328.16	322.51	329.48	327.84	331.57	327.88	322.86	330.52	325.61	330.67
310.48	313.72	319.69	316.14	320.65	320.21	318.02	317.46	314.9	322.9	312.97	320.45	320.35	317.88	316.01	316.43	317.28	312.45	319.48	317.75	313.57	316.04	314.97	306.77	318.04	319.62	317.58	309.58	315.69	313.22	317.22	323.29	309.98	325.97	320.45	309.36	314.37	315.56	320.82	311.86	311.85	319.28	307.8	317.23	317.57	316.26	313	319.02	317.34	321.66
316.69	318.77	321.25	318.93	325.12	322.89	314.59	317.69	321.71	323.79	314.78	314.48	319.39	318.9	315.21	319.96	318.68	313.72	317.68	321.68	318.53	319.53	319.67	316.14	316.53	322.83	318.88	328.99	318.31	318.46	317.18	318.91	316.8	325.13	321.87	321.11	318.95	317.1	319.78	317.28	318.07	322.62	314.31	314.83	322.32	311.92	313.78	319.52	312.03	310.87
303.42	296.83	303.23	299.49	305.84	306.78	307.3	305.46	300.88	299.34	305.15	306.36	297.24	302.88	301.28	300.58	309.74	300.72	305.73	304.69	306.07	305.39	306.46	304.48	303.18	303.88	305.56	295.32	297.8	304.41	304.65	304.11	300.44	301.93	300.16	300.21	292.57	308.36	306.09	297.54	304.64	300.96	301.97	304.05	295.92	306.21	296.39	302.9	302.84	303.24
317.29	316.37	319.26	312.92	310.27	311.98	321.22	311.41	323.91	317.51	314.79	320.23	311.79	321.79	316.28	315.56	320.8	315.99	316.54	327.57	313.78	316.65	319.59	313.4	309.29	313.54	310.85	316.53	312.43	319.79	329.22	319.63	317.49	312.27	320.61	315.84	326.02	316.41	317.37	321.07	315.88	314.31	314.51	313.91	322.86	314.1	312.4	319.31	321.13	315.38
321.81	321.02	312.21	316.1	319.74	318.62	314.42	318.92	316.13	317.23	314.17	314.43	314.04	318.95	313.46	315.88	321.41	317.25	313.69	314.31	319.27	316.6	315.66	320.14	322.14	317.33	312.74	313.86	311.62	314.55	314.71	311.74	311.33	319.78	310.94	311.97	319.61	315.76	317.87	320.44	315.05	317.26	310.28	318.68	320.76	321.29	314.47	319.64	315.74	322.68
298.17	300.88	296.03	297.24	298.68	291.02	289.3	291.44	292.15	298.18	296.57	297.71	291.16	289.55	289.83	296.7	288.36	294.63	302.28	297.14	293.85	296.11	293.24	294.5	297.19	296.85	292.96	288.76	289.69	289.36	301.62	291.83	289.87	294.48	298.09	302.15	298.35	293.66	296.36	288.87	289.92	292.53	292.62	296.79	292.02	296.31	291.8	297.45	293.6	286.16
332.62	320.35	322.8	328.53	323.42	327.59	325.99	334.2	327.59	329.09	334.43	325.44	319.59	328.53	329.46	322.66	322.99	320.26	316.83	323.99	327.31	323.1	323.72	327.01	328.24	327.77	333.39	329.43	327.41	332.25	332.76	327.36	330.64	331.79	326.16	325.75	327.04	326.27	332.52	323.76	327.86	321.96	326.82	334.92	324.01	327.53	326.95	335.67	327.66	322.39
302.99	305.92	307.52	307.54	305.78	308.06	308.33	300.88	302.55	303.01	307.17	301.83	300	304.02	300.55	304.56	299.23	312.12	309.19	302.97	301.37	306.48	300.52	298.03	301.68	309.63	305.39	300.38	303.34	299.71	304.96	302.91	311.1	304.31	291.67	303.39	305.76	302.7	299.5	302.58	304.51	310.84	304.08	300.45	304.69	303.82	310.87	300.5	303.12	304.74
305.1	306.04	304.32	308.62	307.49	299.58	304.36	303.95	305.2	301.15	302.84	309.18	299.32	305.06	308.01	301.24	305.86	306.56	302.65	298.39	312.13	304.85	309.57	305.23	306.32	305	298.9	300.21	309.06	304.29	310.21	308.05	309.58	309.35	301.59	305.93	308.81	300.67	305.53	303.58	307.43	305.52	309.12	302.23	304.68	299.08	300.12	306.79	302.11	304.84
303.67	299.54	310.14	309.99	301.18	309.02	316.1	311.79	312.03	310.5	306.71	310.55	305.73	307.29	308.49	311.05	298.6	307.29	306.14	315.09	311.4	304.56	317.22	310.03	314.47	305.89	303.72	306.6	307.58	303.14	305.71	309.64	315	308.02	310.87	306.15	305.13	307.91	314.62	309.97	310.15	315.46	312.73	318.31	305.63	303.5	302.46	306.44	313.01	312.99
321.33	315.06	318.48	323.9	321.19	319.82	323.13	314.47	318.71	321.9	317.57	316.08	320.97	316.76	316.75	319.06	324.89	318.93	313.82	318.73	317.97	321.04	321.22	318.36	317.78	317.62	314.43	318.31	325.57	317.81	320.46	319.56	315.65	316.82	320.61	319.35	317.22	314.3	312.36	320.02	318.77	317.56	321.98	319.86	322.09	317.31	320.53	320.6	321.04	315
305.68	301.84	301.6	298.69	300.92	301.84	309.5	309.11	309.12	302.05	303.76	305.64	306.88	301.99	303.48	310.75	307.67	308.81	303.47	304.1	301.68	308.98	306.58	308.09	307.66	303.16	306.72	304.04	309.26	307.61	303.96	308.42	306.34	303.37	305.56	297.19	297.03	305.24	304.93	309.3	297.92	301.68	306.72	305.38	305.94	301.72	304.54	303.1	302.57	302.52
307.07	311.76	310.46	305.24	300.41	304.21	301.03	304.15	301.16	304.52	307.03	309.59	307.94	309.04	315.31	311.2	301.65	302.48	301.06	312.06	306.83	299.73	298.96	306.1	305.15	305.54	305.37	306.08	304.33	303.61	309.23	308.03	301.55	298.45	301.86	309.14	294.48	303.17	295.9	306.7	305.51	312.6	302.96	297.04	299.14	299.33	302.29	307.64	301.82	302.91
301.52	309.71	303.22	307.93	307.11	309.97	308.95	307.52	299.48	314.02	302.84	314.09	308.61	305.14	311.69	312.88	310.27	304.53	309.73	304.63	305.89	301.48	313.24	306.17	304.81	309.97	302.71	302.88	300.2	306.34	308.88	301.82	304.05	300.13	306.33	301.1	304.77	302.63	307.79	304.29	310.03	307.57	303.49	304.53	304.44	315.33	305.26	307.09	301.62	304.02
297.91	304.91	303.34	304.92	301.75	310.05	303.84	300.76	301.9	300.86	300.34	305.66	306.28	303.27	302.6	312.67	290.42	304.12	299.41	299.84	306.41	304.41	303.88	299.52	303.96	292.59	303.09	309.64	310.4	310.72	298.75	300.42	299.05	307.96	305.75	305.11	304.75	302.06	306.04	300.88	295.02	307.45	304.91	304.45	301.95	306.94	306.04	308.97	302.3	301.48
305.09	306.58	305.11	301.31	305.13	305.44	302.87	303.42	302.3	304.07	303.98	307.11	305.35	305.58	306.54	302.24	306	301.95	296.72	304.7	306.31	310.82	303.59	302.38	299.83	306.52	300.53	298.3	296.88	297.82	302.48	298.91	305.77	306.63	306.08	305.59	304.92	297.03	301.69	301.13	301.52	294.94	312.52	309.11	307.02	298.44	301.22	299.3	307.54	302.6
301.7	312.85	297.84	301.5	308.89	301.66	302.56	315.58	315.93	310.95	309.9	295.82	305.52	305.92	305.02	312.08	306.87	301.05	308.96	304.94	304.54	306.63	307.37	311.87	305.36	312.37	313.2	297.58	301.95	303.42	310.56	306.98	303.96	309.01	302.08	303.4	307.44	307.87	315.03	310.01	310.08	305.88	305.88	307.54	309.51	302.92	309.57	308.53	308.06	309.97
308.81	315.91	309.69	315.9	312.26	315.73	316.92	314.64	317.76	316.36	314.22	311.7	309.95	311.71	322.81	318.69	310.66	315.77	319.74	312.5	315.37	321.52	323.21	314.63	309.67	314.24	304.51	311.34	321.83	312.12	319.42	314.33	309.29	314.06	315.83	324.27	314.88	312	314.41	319.62	316.89	317.55	318.93	315.84	320.69	318.12	311.66	312.73	316.32	318.54
318.77	315.09	303.49	311.73	305.99	313.19	319.05	312	312.67	311.65	312.38	307.2	304.48	311.56	307.13	309.73	317.3	319.7	309.73	307.26	316.52	319.73	309.99	309	319.37	313.14	308.98	316.73	312.46	316.17	316.99	313.14	317.88	310.57	318.83	311.77	310.3	313.46	313.92	313.78	315.86	317.4	313.3	312.32	313.38	316.86	311.69	308.71	309.77	313.01
307.35	303.3	304.2	312.83	302.6	309.08	311.86	299.93	300.57	307.58	304.97	311.93	304.19	300.72	306.03	307.53	307.45	303.41	309.31	306.9	304.09	302.59	302.29	310.75	308.49	312.21	314.49	305.61	295.87	303	307.75	312.23	309.08	298.66	318.81	300.57	305.48	309.28	308.57	299.44	312.93	303.98	309.2	307.27	302.02	310.59	308.21	308.49	307.33	310.76
306.55	301.64	303.08	304.62	309.11	311.93	307.65	298.3	304.38	306.95	305.53	305.49	308.75	302.22	307.2	308.61	307.72	311.89	311.13	302.52	309.14	309.16	305.97	306.14	306.28	311.99	306.48	309.06	307.4	304.45	312.92	309.53	310.91	308.49	307.76	306.39	307.51	308.8	306.51	302.42	305.34	308	305.9	306.28	308.38	307.99	302.14	303.89	302.02	308.23
313.88	310.51	316.45	318.39	319.99	320.61	310.34	317.45	316.38	324.51	317.08	320.64	323.84	319.19	304.78	321.06	313.72	315.22	315.04	320.71	320.12	314.09	323.11	316.72	323.03	319.65	319.07	315.01	318.42	321.58	312.6	323.35	322.34	321.2	324.01	314.22	316.88	316.4	314.92	318.68	316.31	320.94	319.82	311.96	318.49	314.64	317.31	316.18	318.42	322.1
314.55	311.86	305.59	312.72	315.14	313.02	312.82	311.57	316.95	314.16	315.45	308.91	309.82	314.94	310.93	307.84	312.53	307.75	319.27	308.7	319.5	316.54	310.97	309.85	309.3	316.99	316.19	307.66	316.35	314.89	309.63	311.22	314.93	318.57	318.1	316.26	318.75	311.52	313.1	320.84	309.19	312.99	319.5	321.24	316.95	316.2	305.29	309.38	313.92	319.18
321.34	324.78	321.47	319.64	313.36	320.68	320.9	317.15	315.18	318.82	318.69	317.55	312.95	314.97	315.93	311.35	323.31	312.37	319.01	321.86	313.49	315.4	317.51	316.35	314.47	325.56	321.76	314	321.12	321.74	318.93	319.23	321.86	319.36	320.3	318.01	318.62	312.72	315.32	315.75	320.91	322.03	313.41	316.57	313.89	320.01	319.42	320.9	312.4	314.91
306.28	314.4	316.17	310.47	313.8	310.04	312.37	318.03	315.47	317.64	310.28	312.88	318.66	304.36	312.52	312.63	315.34	318.5	311.14	319.53	310.52	314.73	307.21	312.04	311.87	314.03	311.66	314.9	316.42	316.83	314.18	316.41	315.8	315.98	316.29	311.28	313.03	313.45	320.09	317.84	314.67	304.67	313.05	311.74	310.3	315.25	313.3	314.99	311.94	311.03
319.26	305.82	321.93	320.29	321.97	321.14	317.49	315.25	318.33	316.89	319.48	322.09	322.67	325.12	319.3	320.19	328.59	318.03	323.48	321.16	324.45	322.93	317.67	321.15	318.07	314.31	312.16	321.14	321.8	325.59	318.81	319.18	320.8	317.85	324.27	316.87	316.73	327.42	321.12	311.31	323.95	321.89	314.6	318.24	313.67	320.52	317.57	324.41	323.51	319.18
318.27	313.52	315.72	312.41	309.77	313.85	316.16	314.1	309.52	314.21	317.27	316.77	314.03	319.78	320.08	316.76	319.95	318.45	310.35	311	317.48	320.99	315.49	320.01	311.95	315.58	317.15	317.78	317.88	318.14	317.15	314.47	316.76	305.98	313.89	311.86	316.36	324.77	311.15	315.86	321.85	317.56	312.81	316.37	310.18	318.12	315.97	308.91	309.83	308.11
299.41	292.5	305.58	291.37	299.09	297.97	299.82	295.6	304.83	296.92	304.22	300.23	296.61	302.25	298.58	302.87	298.98	298.32	299.26	291.8	299.79	290.51	301.33	298.62	300.89	298.6	292.74	295.36	287.77	301.59	295.2	297.44	292.62	291.95	300.06	289.69	301.34	297.87	297.65	297.42	287.68	300.73	288.1	295.85	293.83	294.52	298.89	298.45	296.1	302.14
300.44	309.94	313.38	306.28	310.48	315.87	313.87	310.13	311.33	313.11	306.6	310.46	304.45	307.18	314.1	312.03	309.23	312.94	320.1	299.83	313.57	307.77	320.61	306.94	314.9	305.68	310.77	304.16	306.77	309.17	304.75	312.62	310.33	313.72	309.81	309.05	312.15	307.69	302.05	308.14	307.57	313.43	308.94	308.39	303.51	311.14	316.08	311.08	305.17	302.83
300.91	304.94	303.56	296.54	309.51	293.1	301.56	296.04	301	294.11	306.53	305.03	303.55	304.13	299.39	299.32	297.94	303.78	296.2	304.68	304.78	296.86	299.44	304.32	297.81	304.76	301.5	306.41	300.41	300.95	302.37	302.07	296.77	311.58	301.14	302.03	300.3	299.82	292.62	305.42	300.25	300.1	292.68	292.53	298.95	294.59	299.22	303.74	293.59	304.43
313.21	317.73	317.83	317.63	312.17	312.42	314.99	316.34	309.33	314.34	317.77	318.8	321.8	313.61	316.8	316.55	312.87	316.92	316.79	312.13	311.06	311.75	312.44	316.55	321.35	306.74	313.43	313.72	311.29	315.86	314.11	315.51	312.94	316.85	319.01	315.12	316.42	320.59	311.12	318.44	315.86	312.81	318.14	317.67	320.02	317.09	321.06	319.52	310.7	315.79
320.49	317.02	321.98	314.97	318.12	318.27	314.06	316.39	319.51	315.43	319.17	309.22	317.52	321.12	319.49	319.41	313.37	313.93	321.31	314.57	320.87	317.97	319.24	313.89	321.73	322.02	316.93	316.91	323.86	311.94	316.4	320.06	318.51	313.48	320.54	321.08	319.43	323.13	314.31	312.56	320.22	314.05	313.06	317.5	313.72	321.48	312.35	314.89	323.19	320.21
302.72	307.75	302.66	301.85	298.77	299.99	312.06	311.12	305.04	302.36	305.16	307.93	299.08	302.22	298.44	303.62	300.36	304.51	307.17	304.76	306.95	309.72	311.38	309.9	304.46	295.34	305.01	299.65	302.91	300.3	303.32	313.13	304.71	301.39	300.02	300.83	304.27	304.13	308.62	302.35	308.8	303.76	310.57	298.32	301.92	296.99	304.35	303.04	313.88	303.15
318.44	318.74	307.37	315.89	312.71	311.49	313.33	317.35	317.86	318.44	305.28	319.03	309.2	308.98	316.18	315.37	314.83	312.1	309.99	314.28	309.17	319.85	313.04	315.03	311.05	316.31	313.14	322.83	308.01	310.25	319.65	319.85	316.5	309.77	313.32	322.16	310.51	313.6	324.84	313.93	312.85	314.68	316.08	316.61	308.25	319.03	314.81	310.23	320.91	316.58
327.23	331.25	324.25	332.23	325.39	325.54	327.52	330.05	326.33	329.8	330.05	322.54	323.17	324.06	328.02	320.45	331.28	327.56	328.21	335.1	330.37	326.58	326.38	323.79	330.66	319.24	324.41	323.38	330.32	327.41	328.02	333.4	321.01	318.33	328.1	330.29	332.53	326.84	335.79	329.02	331.17	327.92	326.47	323.92	324.54	326.99	328.87	324.28	330.2	321.34
308.78	308.11	316.68	314.13	317.59	308.29	317.66	317.77	317.75	314.89	311.27	311.4	307.96	323.21	318.88	314.45	315.96	312.07	318.84	317.29	316.83	320.87	321.14	312.8	316.02	322.53	308.42	313.48	315.74	320.75	310.99	307.7	319.51	314.25	311.47	315.23	309.52	319.44	317.92	317.43	312.5	311.47	314.93	321.83	305.41	306.04	315.96	320.51	311.72	308.96
311.21	307.07	313.79	308.17	308.71	314.62	314.26	311.55	307.06	310.13	312.7	308.55	314.46	311.37	311.35	310.27	313.22	313.88	306.06	314.7	310.11	317.77	314.29	312.26	308.09	310.64	313.59	318.51	310.45	310.71	302.42	302.74	315.23	308.63	308.39	312.46	304	309	303.48	305.83	311.87	308.44	310.15	309.7	307.66	309.56	312.47	309.86	307.95	308.16
313.01	311.44	316.44	315.3	311.1	313.75	314.88	315.4	301.17	314.9	317.34	308.29	312.84	310.49	311.33	320.93	317.18	308.81	302.37	317.91	313.09	309.5	313.88	312.84	313.12	315.87	310.88	315.24	312.72	316.66	313.5	314.89	309.3	311.84	314.25	314.05	318.47	314.2	313.31	312.2	322.28	311.84	309.05	317.34	315.44	308.83	312.19	307.27	314.35	311.6
315.61	306.05	306.34	315.98	312.32	303.85	312.81	313.13	304.31	301	304.06	315.75	304.76	303.93	310.41	311.91	305.82	312.38	310.88	314.07	306.81	310.69	308.61	303.15	307.89	314.81	304.2	310.43	309.76	314.24	309.28	316.37	314.85	312.44	305.94	308.14	311.52	313.11	316.95	313.06	305.07	311.97	308.76	317.08	308.09	312.4	308.19	314.77	305.83	317.28
316.6	302.73	307.31	305.19	309.84	304.91	305.68	302.57	305.19	308.99	304.84	309.24	309.56	310.8	308.86	314.01	308.85	312.21	305	306.74	306.9	312.15	302.91	304.01	309.86	304	303.21	306.32	304.2	299.7	307.3	304.96	300.58	310.64	307.7	305.01	306.3	305.12	305.36	305.13	306.29	307.86	307.87	309.72	310.13	302.08	301.76	302.16	308.52	306.43
299.88	303.46	299.87	304.16	302.04	297.19	300.08	294.98	303	302.95	302.36	304.69	312.22	298.25	304.65	297.81	307.14	309.74	308.29	303.27	297.91	309.61	296.38	301.82	300.44	300.74	302.09	299.19	300.46	300.37	300.67	302.19	302.41	301.54	300.53	307.68	302.1	297.54	299.87	305.99	292.3	295.78	307.59	301.33	301.19	302.23	303.92	306.14	294.01	306.74
327.72	326.36	328.99	325.46	335	327.49	331.36	326.58	326.51	323.7	326.61	321.9	326.71	329.29	326.09	331.43	326.48	338	332.5	327.48	330.09	331.67	333.19	327.78	329.36	326.4	321.07	326.85	331.19	327.65	329.73	330.9	324.63	329.25	333.24	330.39	328.44	329.62	333.35	323.51	328.55	326.05	328.53	327.51	326.84	325.88	323.75	328.55	331.42	331.51
315.42	317.02	314.05	310.08	316.17	309.81	315.05	317.86	314.04	312.6	309	318.65	318	316.41	316.46	318.68	316.26	317.85	313.22	315.51	319.81	306.87	317.4	313.78	321.91	318.09	312.23	321.07	321.92	314.4	310.79	314.7	311.37	311.26	306.77	315.76	313.79	309.92	315.51	325.54	316.3	318.16	317.56	318.43	310.51	307.64	314.66	321.85	312.19	316.67
298.68	290.59	291.19	295.28	293.65	294.73	296.36	303.82	297.16	294.55	296.21	295.41	298.14	288.84	294.93	293.99	290.9	292.49	292.29	297.35	297.94	297.75	289.4	292.88	295.41	296.98	294.38	289.71	296.34	289.34	299.28	288.51	299.73	300.62	295.92	299.62	288.97	297.51	302.67	292.96	294.37	291.78	290.21	292.96	290.07	298.13	292.33	294.63	288.89	296.88
302.43	302.6	298.93	302.74	306.3	300.84	306.52	294.86	298.14	305.21	299.35	300.03	297.27	295.86	304.42	301.24	299.47	306.82	302.2	304.57	301.71	304.2	304.14	299.77	305.61	305.54	303.83	300.13	301.27	299.49	289.24	299.74	300.18	302.21	304.75	308.62	298.06	297.29	301.35	296.69	305.22	302.75	299.92	304.26	298.32	303.09	301.45	297.07	304.72	302.26
298.41	291.4	303.09	297.4	291.67	292	294.87	293.27	295.4	296.57	295.52	296.21	294.73	297.52	299.05	292.92	305.32	300.36	294.28	302.04	295.12	297.77	293.2	296.62	295.83	290.83	299.97	291.82	292.58	290.37	294	296.48	296.91	299.08	295.58	289.29	299.24	292.98	301.99	298.49	293.85	297.76	298.48	291.86	292.83	296.93	298.8	287.68	298.81	297.83
294.63	310.53	308.07	304.29	299.25	307.58	297.75	297.37	305.15	301.34	305.65	296.52	294.11	303.85	302.75	303.64	294.9	306.33	306.9	293.08	299.37	310.32	299.57	303.17	301.26	302.23	301.52	305.5	305.03	306.69	307.09	308.34	307.68	297.32	301.31	305.59	300.06	305.78	302.6	301.25	300	304.9	304.11	295.58	302.81	303.67	302.43	310.01	304.98	305.09
311.54	308.69	317.76	310.87	309.06	310.42	311.79	309.2	308.2	305.95	316.15	311.92	318.4	312.68	316.39	313.85	307.41	305.03	311.38	309.93	309.58	309.22	309.42	310.23	314.24	314.74	313.37	320.28	316.63	311.04	316.36	311.24	317.3	313.7	317.58	317.15	308.1	314.66	311.41	312.24	305.95	309.06	302.94	304.07	321.29	320.32	311.11	319.53	314.85	312.1
311.15	314.42	314.18	314.74	320.96	319.8	315.01	309.83	317.57	319.96	314.2	313.49	315.17	322.16	319.41	317.84	314.49	321.18	317.8	321.53	315.87	318.25	316.12	321.91	315.53	316.81	315.58	319.21	310.49	311.97	319.11	315.63	316.77	319.58	321.72	316.72	310.21	315.18	319.8	312.68	316.36	316.14	323.21	310.35	320.51	318.77	316.4	315.36	314.98	318.83
294.81	300.68	299.86	306.78	302.75	292.84	293.13	300.42	299.72	296.32	298.9	296.09	291.95	296	295.04	298.66	295.55	300.89	299.73	293.15	292.88	290.92	295.37	302.88	292.76	288.94	291.2	300.14	289.98	296.58	294.06	302.17	299.62	295.4	299.21	292.15	298.58	300.58	298.74	295.94	298.27	302.22	292.18	302.17	305.37	293.77	293.13	294	301.71	298.03
327.83	335.24	326.96	331.61	332.1	328.41	329.47	327.27	325.9	333.19	326.64	331.94	325.26	322.89	324.55	328.44	335.87	329.79	320.01	332.18	331.24	325.02	332.78	331.06	324.57	330.56	327.25	326.63	332.8	324.3	326.75	329.59	324.49	333.61	322.63	330.16	327.38	332.33	334.17	322.1	327.4	328.79	327.58	325.23	324.15	320.41	322.11	318.2	330.37	327.96
314.3	306.71	302	303.9	303.05	310.47	313.04	311.82	305.6	310.56	315.29	299.71	309.6	307.26	307.8	312.08	306.64	309.64	315.38	308.77	309.73	307.29	309.42	312.41	305.03	305.88	305.87	308.86	309.82	312.26	314.22	306.48	300.48	306.57	305.84	304.81	307.65	305.97	310.59	314.6	310.58	312.43	303.75	307.56	316.1	315.96	307.54	307.95	307.05	309.9
302.62	305.85	308.36	300.62	301.11	304.03	298.14	299.87	307.29	304.74	301.12	308.17	306.78	307.08	301.18	295.97	309.74	306.19	310.17	299.91	304.71	304.87	305.99	302.12	305.4	299.02	303.03	304.01	302.8	303.17	300.14	303.84	301.61	294.02	309.04	306.48	298.07	305.06	305.97	303.94	305.34	304.73	300.55	300.37	287.66	304.41	298.98	300.86	298.33	306.57
309.38	300.96	305.96	307.52	309.41	299.38	312.74	295.6	304.41	303.03	304.41	310.18	302.21	307.87	295.5	299.79	297.72	298.07	299.56	297.02	294.37	299.96	306.62	310	306.87	297.57	302.44	304.05	304.29	296.96	308.55	302.76	306.23	297.19	300.62	308.15	306.68	298.42	302.82	304.98	301.72	298.25	311.44	301.79	305.76	301.27	301.95	299.02	302.53	302.49
304.59	301.52	304.51	307.09	301.07	297.53	303.56	312.48	299.38	307.43	306.22	305.76	298.88	305.7	302.78	298.89	301.04	301.86	308.93	294.61	298.18	302.76	305.86	305.33	303.66	301.2	297.09	305.51	297.95	301.24	302.4	307.37	302.9	301.59	308.12	304.31	309.44	302.42	301.08	303.6	308.46	312.55	307.63	303.07	304.32	304.67	305.45	305.24	301.42	311.78
301.54	295.8	294.94	288.92	299.27	299.55	296.38	298.55	299.16	289.83	292.88	299.76	292.25	287.89	295.41	293.87	298.93	288.78	298.55	295.12	301.92	292.25	295.88	289.5	292.72	294.49	288.54	295.09	290.64	293.9	293.78	291.55	297.08	295.72	299.95	295.78	292.94	296.45	292.92	293.48	300.37	290.98	296.33	300.93	298.64	296.41	288.67	290.24	292.29	291.18
296	306	302.72	301.66	294.81	295.09	306.13	298.98	302.82	304.18	298.33	300.82	297.8	302.2	297.44	303.6	298.08	302.17	300.75	301.88	295.26	299.1	303.72	303.12	301.01	299.72	303.97	297.36	305.11	303.85	299.01	299.56	300.81	296.88	305.19	303.75	302.44	302.41	300.04	306.37	305.46	298.32	296.84	299.44	302.27	298.53	297.11	296.23	295.09	295.69
316.98	314.17	311.67	308.48	311.32	310.45	316.98	311.99	309.86	314.96	307.77	302.42	320.29	309.61	312.06	319.84	317.89	315.42	317.74	319.03	315.95	317.72	313.16	309.62	313.25	315.05	311.15	317.52	316.5	317.43	311.73	321.79	317.41	317.78	305.44	313.19	315.32	318.24	313.85	310.32	314.23	317.48	316.76	317.31	318.44	310.56	311.7	315.34	317.86	311.51
303.48	310.3	312.45	304.56	304.33	300.71	296.82	305.83	301.05	302.16	296.8	304.59	293.55	304.57	304.77	307.49	306.12	300.19	304.28	305.87	305.9	305.59	308.81	307.74	302.09	307.31	304.55	297.29	300.71	308.99	303.59	306.69	304.53	302.36	300.16	304.78	300.08	302.11	305.7	299.81	306.24	308.24	311.12	299.65	305.26	296.35	302.12	302.02	301.8	304.72
306.12	300.6	300.76	308.31	299.73	299.14	304.11	311.05	305.81	312.16	306.55	303.5	300.91	301.09	307.67	298.62	304.46	298.87	298.03	302.4	299.25	298.92	301.57	306.49	302.3	305.14	297.76	292.97	310.97	298.67	301.66	311.94	301.53	306.42	299.58	302.26	309.27	303.79	303.16	295.96	302.66	304.27	303.22	298.64	298.44	300.51	305.02	300.05	299.66	302.87
309.02	306.85	311.1	307.21	309.2	302.04	314.18	318.8	305.2	308.82	315.09	308.15	311.95	303.79	305.87	299.21	312.05	306.36	317.78	312.11	309.42	305.9	312.44	312.86	317.24	305.76	307.86	308	311.15	314.17	309.39	307.34	302.11	310.07	310.69	308.24	308.25	304.57	310.71	307.43	314.03	311.47	308.53	310.53	317.6	308.25	305.27	310.39	313.02	307.15
303.46	304.13	304.49	306.68	304.32	304.11	303.98	296.88	301.26	297.66	305.78	299.29	307.26	294.89	306	300.03	306.59	312.55	301.99	299.6	299.42	298.18	302.52	304.94	302.16	302.11	301.78	305.14	299.89	304.96	303.04	306.59	298.71	304.3	310.49	301.21	304.66	300.15	300.69	308.06	301.71	301.41	297.37	304.84	306.32	294.95	300.17	307.18	306.2	303.25
295.13	306.34	303.59	302.81	304.74	304.54	299.68	301.51	305.43	306.87	304.59	302.78	308.64	308.1	304.67	301.97	302.12	304.2	299.03	300.08	307.54	304	302.37	309.92	298.16	297.47	292.55	304.87	303.48	301.85	304.04	301.28	307.15	306.22	300.05	302.12	303.57	298.16	309	312.37	304.93	305.74	299.65	306.92	301.51	311.6	306.43	297.58	304.4	306.9
315.23	315.88	316.61	316.38	317.04	314.26	316.36	313.12	320.54	314.68	306.12	315.41	319.53	315.17	319.72	315.49	315.27	307.94	307.93	315.01	316.04	319.33	326.03	321.49	315.88	319.79	309.45	316.59	319.49	316.55	317.54	318.27	320.12	321.86	321.64	317.25	322.05	315.12	317.34	318.03	316.28	326.21	318.26	310.7	314.24	316	318.57	313.35	314.75	321.75
307.08	315.47	320.02	309.91	312.3	318.78	309.5	312.8	317.28	307.93	310.23	305.54	313.91	314.98	310.6	318.11	311.72	306.6	312.8	313.59	309.39	307.26	314.17	319.83	311.7	307.94	307.43	310.71	306.88	314.57	308.79	319.89	316.61	315.64	311.42	309.77	316.01	313.11	322.67	320.01	313.57	309.67	320.81	317.61	311.09	309.58	315.41	309.88	311.63	310.21
300.98	302.76	309.86	298.88	309.23	305.21	304.2	309.42	307.44	305.97	302.89	304.06	297.67	301.56	308.2	306.45	308.09	305.78	308.96	305.2	301.76	300.68	300.02	308.73	319.34	295.85	296.43	310.15	297.78	314.55	300.54	294.8	299.89	306.36	314.01	301.51	305.41	305.68	312.81	299.95	298.72	297.53	299.21	303.04	304.43	306.39	293.23	298.63	299.45	297.21
301.77	302.36	306.93	303.34	310.62	304.62	311.23	297.55	309.67	297.85	303.15	304.33	304.69	303.59	305.55	302.29	307.4	301.28	301.88	300.46	304.31	303.74	298.32	301.08	307.59	305.22	301.39	303.87	299.42	308.12	302.9	305.08	313.02	305.15	297.76	309.72	304.6	301.58	307.03	299.95	305.95	306.18	298.34	305.94	305.75	299.83	297.85	304.6	300.11	306.07
310.16	317.43	318.92	312.6	306.66	314.43	313.14	310.27	322.07	317.21	308.33	317.67	316.03	305.08	308.9	317.42	309.49	308.79	315.84	313.42	308.62	309.67	313.06	317.02	312.8	314.53	309.13	312.34	312.95	315.22	306.12	312.86	306.66	318.2	313.09	304.9	310.18	325.45	316.77	308.5	316.02	316.9	314.9	309.83	309.53	315.44	312.26	314.66	315.26	315.82
310.01	312.56	302.04	309.51	311.47	305.63	309.7	310.85	305.7	309.33	304.74	319.89	309.69	307.16	308.99	313.52	309.97	314.95	309.36	310.15	306.32	306.41	313.37	311.21	308.65	315.81	314.92	314.5	310.63	312.42	318.24	310.5	311.87	308.15	309.81	316.98	314.22	309.87	311.05	310.67	310.9	307.53	306.92	308.88	304.4	313.06	312.35	313.64	308.62	309.55
298.8	302.39	306.65	304.8	300.12	298.87	300.94	306.02	301.27	312.67	309.19	304.37	299.57	308.37	305.84	303.8	295.29	302.37	302.45	301.02	300.26	299.69	303.35	302.32	308.35	310.85	303.8	300.14	302.84	303.62	295.92	302.95	298.12	303.55	307.95	305.26	304.65	306.51	304.59	301.74	295.34	305.47	302.93	303.84	301.34	307.29	308.6	300.33	299.9	308.51
329.03	330.76	323.53	327.45	326.19	322.95	322.84	326.1	326.72	331.48	322.13	326.15	329.36	325.34	321.28	324.5	319.51	319.82	327.21	328.64	326.69	328.93	325.63	319.51	318.43	329.13	329.44	326.15	324.64	323.09	316.77	321.83	324.73	327.33	325.7	321.44	328.25	324.34	324.39	322.26	327.2	324.05	319.78	322.48	323.11	326.86	315.36	325.31	324.28	321.22
305.56	301.23	306.08	298.53	305.02	301.27	302.37	302.1	307.28	302.38	300.09	304.47	310.2	303.11	303.47	305.09	310.96	302.42	307.16	300.11	301.48	312.16	308.99	305.32	306.78	305.08	295.59	307.25	305.04	307.29	307.09	304.1	305.47	306.95	311.82	301.98	313.08	301.39	294.99	307.62	308.13	303.52	298.67	304.93	302.66	305.18	305.74	305.83	302.97	303.4
307.3	308.96	304.23	306.36	312.53	300.86	301.67	302.42	311.34	303.39	306.78	309.92	306.41	301.5	299.63	310.08	305.91	308.44	306.21	305.27	303.34	302.26	304.45	310.88	305.35	299.7	300.08	303.28	302.68	305	302.71	314.7	302.79	302.37	302.42	310.97	300.27	305.15	301.56	303.44	306.06	302.52	303.99	308.68	304.92	302.03	310.13	302.31	296.63	309.08
308.46	311.53	305.01	304.19	312.1	311.76	307.67	301.74	305.27	305.34	306.2	305.65	304.73	309.29	304.78	306.04	304.1	311.29	308.07	308.35	313.44	309.41	305.22	307.17	310.72	310.71	305.64	299.69	309.62	302.64	299.98	313.87	301.4	305.22	309.75	309.59	311.58	305.93	306.1	307.82	302.96	308.65	307.55	311.2	304.73	305.09	304.89	302.53	306.83	299.79
305.55	310.12	305.15	297.15	298.75	303.23	293.34	299.13	299.82	300.76	305.27	304.88	297.68	303.78	302.05	307.62	301.65	313.49	303.76	304.97	300.32	305.89	303.84	299.44	306.11	304.61	305.39	303.04	300.36	301.82	302.57	302.33	298.36	300.72	302.58	302.67	304.39	300.62	304.3	303.98	303.45	303.79	297.76	296.6	301.93	300.76	304.21	302.27	299.29	313.2
314.58	312.83	321.6	312.74	313.16	318.47	314.37	320.24	312.02	315.06	313.17	317.69	320.65	317.43	315.63	317.09	318.23	308.61	313.16	315.58	315.06	312.64	311.96	316.2	314.15	307.87	318.97	315.16	315.21	321.08	317.36	312.14	316.41	317.52	320.97	317.12	314.8	315.66	312.72	304.73	316.07	310.04	312.07	321.63	313.84	312.64	313.32	313.22	315.75	310.41
302.72	306.63	308.82	308.72	306.6	295.84	300.39	304.14	305.74	306.05	305.26	300.85	305.19	310.65	308.4	302.14	301.73	305.71	306.88	310.4	305.68	303.34	305.81	311.42	304.98	302.23	301.4	303.68	302.21	313.68	307.63	306.67	305.07	303.58	302.57	304.75	306.06	309.55	302.18	308.2	304.51	304.17	308.23	306.55	306.56	310.95	307.81	309.68	301.77	298.47
317.72	319.82	319.71	317.2	316.19	313.65	318.7	322.41	326.69	321.64	316.46	321.15	321.38	316.81	311.32	311.44	321.05	320.17	313.22	316.2	321.92	323.37	316.24	316.49	312.55	312.22	325.99	313.96	311.62	311.35	321.15	317.46	322.8	316.64	311.76	316.86	316.29	323.91	315.67	320.05	322.04	317.24	315.55	316.83	318.58	313.59	317.88	312.34	312.43	311.08
305.12	307.55	305.97	302.11	298.37	305.62	302.42	304.6	305.04	309.49	298.81	300.03	304.87	300.88	304.06	308.69	308.29	300.76	304.4	304.62	306.63	297.81	305.76	302.12	305.85	302.23	295.95	302.14	309.83	306.58	304.17	312.67	308.87	303.61	305.25	305.93	296.16	302.55	308.44	298.69	301.85	306.04	307.93	308.59	308.57	303.18	300.37	305.37	302.5	305.41
309.26	306.18	309.19	311.66	303.87	313.51	310.24	315.68	310.32	306.19	304.15	310.1	308.93	305.25	307.18	313.8	309.03	304.36	305.1	311.65	311.79	307.5	306.82	311.09	300.9	302.81	308.91	305.59	309.6	310.5	307.94	308.96	299.82	303.16	306.56	308.6	303.14	312.89	304.85	303.02	301.18	303.84	306.98	311.75	307.2	302.19	307.57	311.09	311.25	315.74
311.96	314.16	304.01	311.66	304.26	312.95	310.39	310.11	304.78	308.81	313.93	313.92	317.74	303.45	310.75	316.32	306.74	307.9	311.91	311.19	313.95	317.08	303.18	313.15	315.11	306.39	307.54	307.84	313.48	308.85	312.83	305.32	308.05	304.52	317.29	312.1	306.3	307.92	303.76	306.92	316.23	311.63	309.59	309.23	307.09	306.45	308.4	316.87	305.52	307.06
300.19	306.36	302.06	304.9	304.69	302.02	301.94	304.27	305.79	305.9	303.51	306.55	306.14	302.27	307.49	293.95	300.66	302.34	300.34	295.13	302.14	302.19	299.04	308.25	306.78	307.4	297.51	302.3	298.61	302.47	300.95	303.59	300.55	301.99	301.4	310.13	302.96	298.87	301.5	302.9	303.08	302.28	300.24	296.21	300.04	304.1	298.87	308.37	305.66	307.7
308.04	310.24	311.77	304.44	304.32	308.68	302.63	305.69	307.2	311.05	304.39	295.97	302.31	303.09	304.86	309.84	303.09	304.42	303.25	296.88	303.38	302.58	309.17	307.42	304.93	303.82	305.14	308.61	301.32	299.69	303.66	304.76	309.28	308	303.49	303.05	305.03	310.77	303.75	300.93	301.51	303.62	306.66	310.42	308.17	306.59	304.37	307.92	309.9	313.83
300.24	306.74	312	301.91	310.21	303.99	299.41	299.94	300.39	305.5	307.36	304.73	303.32	299.74	303.57	304.8	303.7	302.53	309.1	304.97	311.35	308.98	302.79	303.17	308.38	309.44	302.88	307.56	300.74	305.72	302.21	307.1	305.79	301.95	306.83	311.4	303.75	301.3	305.83	306.53	300.42	299.63	307.07	303.59	303.7	306.53	303.99	301.54	303.28	297.54
301.16	308.81	301.24	304.75	301.74	304.32	308.17	303.71	303.28	302.5	309.08	298.2	303.91	304.72	298.88	302.45	302.66	299.78	306.65	296	306.53	307.67	302.43	301.64	301.73	302.53	297.32	305.11	309.03	301.03	296.62	300.25	306.52	299.46	299.38	306.55	298.38	303.53	298.78	306.36	302.65	308.05	314.3	303.94	306.84	298.23	306.67	301.72	304.41	305.93
319.73	317.42	326.67	320.13	318.87	323.65	316.99	313.69	318.73	311.5	324.96	318.7	316.71	319.53	322.39	320.4	318.8	317.31	319.43	321.41	318.87	321.18	311.68	321.27	314.79	316.32	319.32	322.32	318.46	316.5	320.11	315.17	315.17	318.74	324.18	306.64	318.22	314.49	316.21	320.66	317.43	316.3	311.74	316.42	316.76	324.21	319.91	315.42	316.63	311.54
296.89	309.35	300.77	291.09	291.98	298.08	296.63	296.74	294.45	296.52	299.37	293.2	296.27	294.38	296.93	298.87	291.55	296.65	297.12	295.65	297.85	291.52	294.98	294.03	302.34	302.67	301.44	295.35	298.97	299.23	305.2	298.49	290.44	288.31	300	302.04	299.55	295.41	299.36	292.9	295.94	289.32	297.18	294.18	299.15	293.32	288.17	298.81	302.64	287.3
320.93	320.24	323.58	322.6	318.72	326.61	325.88	325.98	328.69	322	328.08	316.09	325.7	326.84	321.81	334.05	331.7	325.46	317.38	324.33	317.83	322.87	321.14	325.38	330.13	321.63	325.89	318.39	326.71	319.47	333.06	321.31	328.93	324.02	317.1	319.13	321.14	328.58	329.35	325.25	324.06	319.94	324.61	327.64	332.94	324.34	325.95	329.3	324.35	326.5
323.81	317.36	316.98	316.44	311.55	316.51	319.45	308.54	324.1	315.22	312.51	319.42	314.17	317.22	309.26	321.96	309.59	315.44	316.74	318.52	316.6	321.53	315.21	321.42	314.13	320.12	311.42	317.9	314.24	314.66	316.76	308.1	320.16	321.68	317.47	310.96	314.09	315.44	315.46	325.32	318.68	312.68	310.39	312.59	314.39	312.28	313.97	314.94	311.64	312.44
318.27	314.86	318.89	321.74	316.36	311.94	323.97	322.34	321.76	319.15	321.73	320.6	316.5	310.37	318.33	318.44	317.19	313.11	318.02	318.34	317.63	318.73	315.83	319.31	317.7	321.74	321	319.92	316.83	318.13	320.38	317.57	314.18	323.47	317.96	320.35	312.39	320.06	315.92	315.74	317.02	316.34	319.26	321.12	317.87	319.08	315.75	316.3	314.97	313.82
297.67	294.53	300.04	291.97	296.42	294.52	295.21	287.95	295.74	305.62	293.84	294.41	295.66	295.1	296.33	287.77	289.02	296.99	292.35	301.39	295.17	299.23	298.87	294.22	294.12	294.72	294.16	294.56	292.96	293.79	298.62	292.67	291.2	287.54	291.41	296.15	295.75	295.1	294.58	292.61	300.07	292.89	291.82	288.3	297.4	295.3	289.01	289.77	302.3	295.75
299.23	297.1	304.33	301.06	309.18	304.15	303.72	311.31	301.75	304.28	300.17	306.1	299.55	300.96	301.2	301.56	304.26	303.85	300.71	302.42	304.57	298.84	305.49	303.74	303.01	310.01	296.87	308.55	301.84	300.38	300.79	302.53	302.97	302.83	305.21	306.16	299.65	306.61	305.83	307.17	302.39	311.25	302.54	298.58	304.65	303.66	307.06	305.1	301.77	302.72
299.83	304.46	296.15	299.95	309.64	303.15	304.97	305.73	301.77	306.68	300.15	295.55	305.47	311.56	303.83	302.23	297.63	298.13	311.96	299.43	305.52	300.69	296.34	305.12	304.95	300.05	300.39	301.21	294.64	310.22	302.65	307.14	310.47	302.33	302.55	300.72	302.38	308.48	296.43	307.28	301.39	309	303.4	303.91	301.55	303.79	301.21	299.36	298.96	305.22
304.63	303.87	301.39	297.7	297.45	299.75	305.92	295.92	299.1	300.47	306.82	296.35	295.58	306	304.83	301	304.67	310.28	306.39	306.08	300.92	301.16	304.87	305.57	302.5	293.54	300.46	307.22	297.56	296.63	305.87	299.25	299.91	303.9	299.29	304.96	301.56	302.7	300.75	305.37	298.82	297.01	300.9	300.36	310	300.52	301.51	303.68	298.64	298.93
297.79	301.94	300.18	306.36	301.04	304.77	297.44	296.67	302.66	301.15	303.95	302.45	307.07	307.35	301.21	300.88	308.29	300.92	306.14	300.9	295.79	304.87	302.71	299.14	301.72	304.89	297.75	303.61	305.08	298.48	307.35	306.84	310.35	307.53	301.82	297.82	306.56	301.54	305.64	300.66	309.82	312.84	308.18	303.36	303.84	298.52	305.39	305.29	300.99	302.91
306.9	320.32	320.08	312.41	316.01	312.38	319.13	311.04	321.02	311.19	322.12	313.42	312.52	313.66	312.16	307.29	314.4	319.7	317.93	318.39	320.16	316.77	311.88	314.13	305.76	311.25	320.59	318.67	318.36	310.57	314.56	307.27	312.97	307.5	315.9	311.2	315.31	317.62	314.73	315.68	312.47	320.51	314.58	311.26	312.73	317.29	319.51	316.11	310.83	315.56
303.05	306.16	299.92	302.92	308.3	303.01	302	307.81	305.84	303.13	303.71	301.41	303.54	308.11	303.39	303.28	300.39	306.43	301.88	300.91	299.69	301.88	302.88	300.66	315.83	303.65	298.93	297.02	300.87	305.97	299.43	297.23	293.44	296.3	309.83	300.14	302.51	304.9	306.67	305.94	304.81	304.82	297.12	301.22	294.92	304.04	302.16	296.33	304.04	299.13
319.37	320.75	309.31	313.84	310.61	311.09	319.2	315.33	316.37	320.16	321.81	323.37	316.97	314.8	319.67	317.76	314.57	314.18	309.25	318.24	319.75	320.95	313.77	314.23	314.56	316.05	314.93	307.64	316.1	313.7	306.03	316.86	321.12	318.18	305.93	314.33	317.09	314.82	319.99	314.33	310.69	309.68	318.88	324.98	317.51	317.86	317.95	315.24	308	319.42
302.16	299.08	305.37	299.8	307.46	300.97	293.3	303.92	302.89	303.45	302.66	297.66	300.71	300.75	304.94	303.96	298.4	296.27	296.68	305.53	305.95	298.8	301.6	305.52	299.25	301.54	305.61	299.93	301.44	303.26	311.31	303.04	294.75	299.44	304.62	307.21	307.38	301.63	301.41	301.89	296.04	302.19	303.38	300.3	299.95	300.72	300.53	298.9	296.6	300.74
302.43	304.29	302.37	308.33	300.86	297.08	302.46	304.34	307.85	305.95	299.15	299.98	303.95	302.89	306.8	297.84	301.98	296.12	298.79	298.93	302.51	304.55	300.13	297.69	301.89	302.35	302.87	297.24	297.57	303.97	299.23	308.58	295.88	301.31	302.5	305.93	299.59	302.24	306.97	306.5	306.03	299.53	307.38	301.95	306.33	302.22	299.34	303.99	302.31	301.25
312.53	307.07	303.04	309.05	308.07	311.77	306.77	310.61	308.72	304.08	306.2	302.14	305.65	301.51	308.57	302.99	308.98	305.11	302.95	308.81	303.04	300.92	306.96	307.33	308.2	306.73	309.26	310.94	313.14	306.88	301.38	306.44	314.07	302.95	298.48	300.98	308.73	305.62	305.24	302.21	309.02	311.67	307.65	309.99	310.12	302.9	299.42	308.28	304.95	305.24
312.66	305.05	316.26	314.98	309.99	308.81	312.95	310.56	306.68	306.89	311.36	313.03	305.94	312.11	310.75	312.55	313.39	307.4	312.45	307.62	311.5	314.76	313.75	306.89	312.53	312.17	318.93	308.1	310.87	314.2	312.42	310.2	306.93	308.83	311.46	300.69	314.16	310.52	311.37	312.7	309.01	303.9	312.89	314.77	316.32	317.91	304.31	302.72	307.54	309.01
330.49	329.15	323.14	325.83	333.82	325.63	320.61	324.43	325.66	327.44	331.98	329.1	326.01	328.78	327.82	329.82	334.43	328.36	324.06	333.1	332.85	319.6	323.06	324	326.71	325.58	330.2	326.73	328.13	327.43	327.37	317.8	327.19	326.39	333.6	330.87	330.13	327.13	327.74	324.63	320.85	336.27	323.27	322.18	330.89	323.23	327.6	336.03	326.69	327.2
299.34	300.24	301.69	301.25	304.66	300.85	302.26	305.5	306.55	300.6	303.54	304.21	305.01	308.04	306.28	302.03	305.95	298.03	306.99	303.88	303.34	301.25	301.97	298.23	308.79	296.88	302.63	305.49	315.74	306.74	303.75	302.34	310.32	298.96	298.02	308.14	301.21	303.86	299.99	305.66	305.99	303.45	306.3	301.72	303.48	304.39	310.01	305.75	303.94	301.69
298.01	308.65	303.53	296.35	299.67	300.04	303.72	308.71	299.17	306.17	297.33	305.2	307.11	293.83	296.89	303.86	301.7	300.89	301.87	304.68	296.67	301.2	302.56	301.78	305.43	298.96	303.05	308.65	302.67	301.82	301.62	303.88	305.96	305.9	298.21	304.67	300.82	304.14	300.48	310.83	294.99	298.33	302.87	298.64	301.32	294.66	302.49	306.16	300.06	295.72
304.52	300.8	299.44	307.21	305.69	306.77	301.63	308.81	307.19	305.35	303.8	306.79	305.88	306.44	305.86	305.02	304.19	303.36	306.52	298.98	301.28	307.12	305.77	305.91	300.97	313.17	306.62	311.02	302.97	302.02	303.58	304.53	301.22	298.4	306.96	304.34	303.52	305.21	301.95	301.27	302.91	307.9	308.73	304.06	311.36	297.79	301.65	305.17	309.01	305.41
315.25	316.15	325.65	320.22	320.75	313	321.39	319.65	314.31	312.76	324.87	316.27	317.65	320.61	314.22	323.33	314.16	320.04	316.69	315.42	325.22	316.58	315.82	321.02	319.65	325.09	315.59	326.87	318.7	318.77	317.09	317.84	310.33	305.88	322.91	316.42	323.27	315.19	316.31	320.37	323.98	313.71	319.14	315.01	312.8	320.89	305.8	312.67	318.18	319.44
305.95	296.29	307.73	309.04	308.4	299.77	312.77	305.45	299.1	305.4	304.46	304.04	303.44	308.86	308.39	298.01	306.92	308.2	304.99	305.13	310.45	304.04	304.73	302.58	305.31	300.36	303.41	304.53	308.61	296.32	301.38	309.93	304.78	300.1	310.37	309.02	309.99	300.73	311.3	308.27	299.44	303	312.19	305.1	297.82	309.15	299.35	308.81	309.81	306.42
310.41	306.41	298.98	295.47	304.62	300.63	311.63	307.41	305.43	304.43	304.62	303.31	306.37	310.13	305.23	308.56	308.38	304.03	303.41	309.73	304.4	297.02	307.23	311.57	302.57	303.93	301.56	314.14	304.42	297.84	308.9	308.91	301.75	301.85	307.6	298.66	307.07	304.31	300	300.42	305.88	304.27	305.99	305.13	300.3	304.89	299.54	301.94	303.54	310.01
302.74	301.61	296.82	305.58	294.36	296.17	299.49	297.62	299.39	302.59	302.2	294.87	296.39	301.41	302.54	307.46	301.42	301.77	305.49	303.38	290.99	293.88	301.33	292.05	295.6	302.16	301.05	301.72	297.3	301.27	298.49	297.29	300.46	298.55	300.69	302.03	295.6	302.18	299.63	297.12	295.64	302.54	307.53	293.53	301.91	300.28	298.7	305	308.98	300.82
296.32	300.4	299.14	291.72	297.83	298.63	296.94	298.88	295.93	302.38	308.77	292.64	295.11	288.72	295.54	300.56	297.14	297.74	299.33	297.85	300.88	298.1	302.94	293.12	292.11	299.5	296.3	297.71	291.75	301.09	298.99	295.1	293.36	292.28	297.34	296.17	291.21	299.8	300.44	299.21	295.08	299.66	295.44	302.18	299.9	300.19	300.68	299.71	295.6	289.73
318.8	319.68	324.6	326.92	334.62	324.12	324.34	325.79	328.81	326.13	326.07	326.41	327.58	327.86	322.88	325.96	327.62	325.66	320.64	329.26	318.19	325.63	324.88	326.63	323.64	321.69	325.86	322.92	323.21	324.61	327.44	322.24	325.35	329.71	322.34	316.9	327.95	326.44	333.52	333.47	323.39	325.9	327.28	319.47	327.47	322.7	325.35	326.33	326.12	326.77
327.05	325.92	319.71	329.1	330.51	328.06	326.16	324.98	326.84	326.51	322.65	328.72	338.18	326.64	329.6	326.76	323.05	329.56	327.03	335.11	329.79	332.28	331.1	327.33	331.6	322.87	327.05	327.11	323.21	323.13	329.8	326.26	318.68	322.67	328.57	329.43	329.89	328.12	331.64	330.91	327.1	327.82	334.57	335.9	322.17	330.32	325.17	329.85	321.06	332.82
298.35	294.53	303.72	297.26	300.66	300.83	297.94	301.95	293.49	299.52	308.24	305.29	310.41	299.4	300.7	305.57	302.12	294.83	297.17	301.85	304.09	304.86	302.95	298.9	299.03	303.25	295.78	303.58	299.99	298.45	298.88	298.23	298.06	297.45	301.41	297.1	305.28	297.3	304.88	298.18	297.25	302.26	298.41	299.09	300.68	307.77	305.71	300.02	294.92	297.7
328.22	329.58	326.99	327.9	325.83	325.15	334.23	334.86	326.06	320.34	331.23	327.5	327.1	329.01	329.81	325.22	326.55	326.09	336.36	334.61	325.69	321.91	329.43	326.74	327.47	323.4	319.95	326.21	332.78	329.96	333.6	335.26	328.04	325.59	330.36	328.98	326.37	320.46	330.82	326.47	328	330.34	326.61	324.27	327.29	329.53	329.66	332.43	328.27	334.09
296.44	297.66	297.19	301.83	300.03	300.2	298.15	299.62	297.92	292.7	299.35	292.79	292.54	293.31	294.49	293.33	292.74	289.73	304.57	295.38	291.34	295.06	294.49	298.58	299.22	297.23	295.58	298.43	292.73	301.41	297.38	302.83	301.74	298.16	291.68	299.15	292.92	299.33	298.52	292.35	305.15	295.74	291.3	293.53	294.46	298.29	300.04	301.32	295.41	295.14
290.19	296.17	300.32	292.29	300.92	295.75	292.19	296.88	293.02	299.03	298.6	294.03	297.32	293.36	299.32	295.81	295.16	298.14	299.5	299.13	295.26	302.28	291.53	297.74	291.79	295.59	294.46	294.06	291.46	288.21	302.09	295.06	295.05	298.44	288.09	296.42	295.72	294.49	293.21	294.87	299.93	291.56	297.12	297.13	294.94	290.03	296.47	295.66	294.16	294.44
305.8	305.71	311.49	301.3	308.59	304.55	305.58	302.59	308.81	308.34	304.38	309.57	307.15	305	307.43	303.24	304.34	304.48	302.94	308.33	310.7	308.03	300.32	305.63	305.41	307.09	297.25	304.34	308.25	305.35	308.33	303.85	301.94	305.14	307.07	307.72	309.41	302.71	303.22	302.01	303.28	306.08	299.31	297.43	309.04	302.62	309.94	303.2	308.58	304.09
297.67	303	307.33	302.66	305.21	300.96	308.77	304.25	306.59	302.33	305.72	297.65	297.97	306.92	298.77	307.37	295.55	302.75	307.78	297.31	296.82	298.79	310.21	300.23	300.76	301.48	289.48	311.97	303.51	300.77	303.75	304.05	299.87	304.86	297.17	301.64	300.93	301.43	298.69	303.66	303.45	301.07	298.77	304.35	306.72	296.38	308.08	295.84	304.07	302.39
304.67	306.94	308.41	314.43	307.64	309.36	302.2	301.38	309.71	308.01	298.78	302.69	302.04	298.4	299.3	306.9	303.23	298.85	303.17	312.62	305.89	305.24	302.48	305.58	303.53	305.21	295.28	302.04	303.2	307.21	298.85	306.62	307.26	307.64	307.68	307.57	305.84	307.51	304.19	299.82	305.84	309.49	309.63	304.8	306.66	307.12	308.38	304.2	303.39	306.06
299.52	291.09	306.09	302.76	305.03	310.3	307.1	299.05	297.73	299.72	304.75	298.43	304.35	307.6	299.75	297.37	309.1	304.99	305.64	308.49	306.27	305.8	310.89	296.7	304.34	305.53	303.66	305.19	315.32	308.97	306.99	304.97	306.49	314.16	302.82	306.92	303.28	298.58	305.46	298.7	306.34	306.57	301.13	303.86	303.09	299.11	299.18	302.03	303.39	303.48
312.71	314.76	311.97	314.51	315.58	313.42	315.1	313.4	308.34	314.85	315.33	316.67	313.53	319.1	310.17	321.2	319.96	315.64	311.94	317.51	310.63	305.93	310.64	309.92	314.51	309.95	312.46	313.76	311.74	322.02	313.09	319.15	315.74	308.9	312.01	310.98	314.09	314.24	316.01	316.29	313.6	314.47	319.18	311.31	312	311.94	314.09	314.4	312.41	312.51
302.95	305.38	312.14	307.1	308.14	306.24	308.37	303.78	303.42	308.5	311.49	311.27	300.85	312.2	301.54	305.64	311.43	300.34	309.77	304.22	302.14	307.84	301.81	304.61	303.45	310.95	301.85	318.23	306.36	304.05	308.55	307.06	302.64	302.08	303.27	304.81	308.54	310.57	310.32	309.53	310.48	311.83	306.29	307.43	306.77	304.99	310.21	314.99	312.46	306.61
305.81	301.78	302.46	301.25	297.02	298.43	301.55	299.02	306.34	305.08	301.74	307.08	302.67	301.36	299.98	299.49	300.66	306.08	298.98	303.85	303.25	303.76	307.21	308.62	295.48	300.49	304.61	307.24	303.14	307.64	305.7	308.76	309.72	306.27	298.61	299.1	306.34	298.4	307.43	302.82	301.75	309.05	304.01	305.51	304.17	303	299.73	295.98	301.29	302.84
304.34	312.81	305.68	302.03	307.52	299.42	298.63	308.52	298.37	303.89	298.28	310.24	303.97	302.04	300.17	306.87	303.87	312.13	301.4	302	301.41	303.87	307.7	306.76	305.4	307.95	301.17	304.43	308.75	304.49	302.23	303.31	301.04	306.17	299.01	308.81	304.4	306.69	304.84	303.81	303.88	310.66	307.48	310.77	302.96	307.89	302.04	305.89	305.91	306.94
297.82	294.67	305.71	299.38	302.81	300.68	303.69	300.18	301.16	303.06	300.75	301.19	302.37	300.19	299.37	293.84	300.98	306.26	308.44	303.3	305.51	297.67	302.91	294.14	308.03	302.94	303.97	303.48	299.36	300.45	303.72	305.65	303.12	299.23	290.3	299.6	298.58	303.12	302.09	295.96	307	308.48	296.4	299.39	309.07	299.18	295.21	298.39	297.74	298.75
318.71	318.17	310.23	310.89	313.14	304.74	311.18	309.14	319.44	311.66	317.44	316.45	320.97	304.45	313.8	314.11	311.91	306.02	315.19	312.39	307.67	317.57	313.91	314.66	308.33	311.38	310.28	303.4	322.03	313.4	304.74	312.58	318.23	316.12	312.86	310.97	304.58	307.89	308.84	312.31	318.07	322.25	318.41	309.61	310.93	311.89	305.76	315.63	314	315.28
312	313.53	311.32	316.25	314.88	314.52	311.63	315.5	313.06	318.37	315.45	318.52	313.49	310.53	316.01	311.72	313.3	316.61	313.15	314.46	310.39	317.55	314.15	314.23	309.45	312.32	322.26	316.64	312.6	307.79	316.45	310.46	312.06	314.71	313.89	314.11	311.12	317.32	313.56	321.25	312	312.56	309.81	316.11	306.43	306.51	314.07	317.92	306.89	314.87
326.69	326.59	324.15	326.25	327.85	331.41	328.05	328.1	332.39	328.62	323.39	323.73	326.35	328.7	328.93	329.72	337.86	332.21	329.04	327.4	326.72	334.63	320.2	323.6	327.53	333.13	335.99	320.68	328.9	329.65	331.69	328.63	329.24	326.97	332.35	328.72	327.74	330.49	325.92	320.74	330.61	320.69	330.93	328.4	326.61	328.71	331.6	328.79	335.56	325.18
307.45	312.2	306.47	299.73	307.37	299.45	303.2	307.69	295.2	298.79	311.55	295.95	300.48	306.7	303.89	300.95	299.27	295.84	301.19	299.85	304.27	299.42	301.74	303.63	308.01	301.21	298.95	303.98	305.24	301.54	298.28	299.82	304.82	303.26	297.93	297.05	298	298.92	296.98	300.57	305.32	304.2	306.28	302.53	302.46	302.75	301.32	295.8	302.83	298.65
316.68	311.84	315.79	316.24	311.36	322.34	312.13	308.33	317.96	319.65	311.75	318.56	311.94	313.07	310.49	316.34	310.51	318.04	316.89	317.96	324.42	313.15	317.03	316.38	316.98	318.7	311.61	312.7	316.27	320.19	311.29	317.82	314.86	316.01	309.53	309.36	323.28	308.33	315.63	314.74	314.29	314.49	316.37	308.56	317.08	310.61	315.15	314.44	316.27	305.53
310.98	303.25	304.79	300.33	308.37	311.52	306.14	309.52	306.33	300.84	309.87	301.08	308.75	313.98	306.46	313.33	312.64	310.12	308.62	311.22	311.71	304.17	311.63	303.36	309.01	308.96	308.95	310.31	304.36	305.67	305.4	302.99	305.55	306.19	303.63	304.06	301.06	305.83	301.46	307.03	305.76	312.9	301.25	307.67	303.69	306.07	304.75	298.23	309.25	311.06
315.92	315.75	310.52	312.91	318.21	312.44	310.39	308.6	314.72	306.94	309.77	308.09	313.26	310.98	310.17	307.69	310.45	307.61	315.05	306.88	317.12	308.92	311.2	310.47	311.34	305.24	316.05	309.68	308.17	316.94	312.52	314.17	309.85	312.95	303.81	309.12	316.55	309.65	318.27	314.63	304.27	313.8	310.9	316.55	313.2	313.88	307.65	312.96	303.93	311.64
313.16	314.91	307.71	310.22	305.64	311.54	310	306.65	309.91	304.81	313.16	304.38	309.17	310.39	308.25	309.99	310.48	307.47	306.72	301.77	311.9	310.8	306.72	306.65	307.19	308.58	317.54	315.95	311.14	304.74	301.85	305.15	311.63	308.71	307.03	315.39	311	303.73	303.79	306.17	311.04	303.82	314.64	310.13	305.91	311.77	304.75	304.36	303.78	311.37
309.42	308.93	312.37	313.35	314.88	312.63	313.38	317.54	310.99	303.85	307.33	315.55	319.98	317.15	309.04	319.41	307.87	308.65	310.59	309.9	315.66	310.04	307.78	311.05	311.56	309.13	320.79	314.43	310.61	313.54	316.91	305.43	312.99	316.94	309.83	308.9	321.62	312.53	313.74	310.56	309.13	317.7	311.7	310.26	312.46	319.88	312.12	313.03	305.47	313.57
305.31	305.47	296.46	302.33	300.03	296.07	300.85	298.87	308.56	298.25	303.16	301.9	310.72	306.97	308.34	304.63	306.65	300.72	307.84	304.53	301.15	301.63	302.21	299	301.04	301.55	306.87	297.95	302.59	302.24	304.59	300.24	304	301.39	307.48	290.81	297.26	312.73	294.41	297.94	301.91	297.21	313.86	306.2	305.45	297	307.32	305	302.21	302.67
308.17	301.74	305.38	304.68	303.95	310.01	296.72	309.83	308.2	300.1	300.42	303.61	307.82	303.22	303.86	298.68	304.08	305.48	303.67	303.38	302.41	314.83	306.98	301.3	297.66	306.35	295.99	301.38	303.4	310.22	298.2	303.03	303.02	307.27	299.81	304.38	307.5	302.1	305.18	309.26	302.13	301.17	308.84	303.18	305.98	310.19	299.08	309.67	308.66	309.64
320.52	310.44	311.05	312.14	313.61	315.78	308.66	321.21	319.09	317.8	316.78	316.54	331.05	314.52	307.89	319.25	305.86	311.22	313.02	309.78	312.65	306.34	313.15	314.08	314.15	320.58	311.57	322.5	308.02	319.36	314.65	310.87	310.07	320.8	315.45	311.35	320.22	308.16	311.06	313.72	311.75	314.01	315.3	315.9	312.89	309.57	310.53	313.68	317.8	312.69
313.21	313.21	314.46	306.78	307.62	314	317.4	320.56	305.72	315.83	303.91	316.49	306.01	316.87	316.79	315.08	312.48	312.56	313.53	310.91	314.56	320.49	307.3	315.29	309.8	315.02	313.95	314.11	318.95	314.84	311.73	308.96	308.26	314.97	316	320.86	314.57	311.34	307.52	311.49	318.3	316.87	316.95	312.84	309.46	318.19	313.54	311.39	302.33	316.49
313.68	320.04	316.93	322.03	320.06	322.33	323.28	324.91	318.88	314.49	315.24	323.15	313.29	315.72	319.7	319.11	319.36	323.99	314.67	320.81	324.31	316.01	318.69	320.95	314.99	310.72	322.8	319.74	310.56	321.15	320.9	322.97	320.72	315.27	317.28	317.15	323.55	315.46	323.77	317.75	314.69	318.98	318.5	318.71	315.04	313.47	316.72	322.25	322.16	315.53
298.56	302.86	293.7	296.75	295.39	299.16	293.36	295.26	302.74	291.73	292.36	301.68	295.08	298.12	297.29	294.22	295.47	297.2	300.3	297.37	291.19	299.97	295.71	289.16	301.96	298.55	295.61	289.15	296.55	307.16	293.75	298.95	298.14	298.52	295.86	299.11	298.58	296.57	296	299.84	297.96	290.47	289.27	300.34	300.87	296.64	301.08	304.99	298.95	300.86
308.39	309.19	312.19	306.79	311.58	301.97	304.37	306.64	303.45	308.73	309.69	306.85	309.69	307.98	299.27	306.55	308.18	310.04	301.41	306.62	308.1	308.44	303.83	305	295.47	303.14	306.66	305.81	310.15	310.82	303.7	305.46	310.85	305.32	304.28	310.21	309.16	301.03	302.36	308.71	306.41	307.66	302.64	304.1	305.66	301.16	311.63	310.02	307.19	299.91
298.87	290.01	295.14	293.97	294.69	299.01	289.63	287.5	293.78	290.65	294.8	296.43	288.94	294.87	300.43	298.71	289.48	296.43	293.31	286.99	293.59	287.92	298.61	290.65	296.09	298.37	291.7	290.18	302.33	290.68	295.16	297.92	291.07	295.19	291.88	292.27	299.31	296.09	296.29	294.77	294.29	290.44	290.88	291.14	296.72	295.22	300.57	292.23	291.06	296.41
304.3	301.68	305.72	304.73	306.64	302.34	309.66	303.99	299.96	305.28	299.15	307.9	304.65	299.19	304.65	302.07	299.93	304.88	304.28	301.91	309.37	304.55	308.65	307.71	300.58	307.18	298.77	303.83	300.58	308	305.53	301.22	296.35	303.6	310.55	302.76	306.59	305.04	303.73	302.06	303.87	315.97	302.64	302.91	307.45	304.37	299.83	302.7	300.54	304.75
297.84	307.11	305.17	303.42	302.6	304.76	303.29	301.72	312.2	313.75	309.6	301.72	306.17	311.83	309.59	307.97	303.64	307.88	299.63	308	305.54	295.14	301.47	302.31	304.08	298.73	302.02	304.96	304.64	300.2	303.01	299.41	307.35	303.23	306.22	301.36	296.69	307.1	304.69	309.21	310.02	304.68	301.21	308.32	304.74	308.03	308.93	302.74	302.87	299.09
307.5	305.37	306.9	309.28	304.76	304.39	303.78	302.28	299.27	306.48	309.48	304.34	302.75	304.32	303.44	297.82	299.48	301.06	300.13	299.3	308.12	302.54	302.52	313.83	307.41	295.99	302.3	306.33	304.29	301.52	298.67	301.36	308.39	300.98	305.88	303.67	304.08	302.38	304.35	306	300.96	300.73	305.16	302.59	304.87	309.74	302.84	310.2	303.75	301.41
315.13	314.4	315.63	321.46	315.89	318.06	314.69	314.23	319.26	319.77	318.29	315.41	319.25	314.35	317.96	314.18	313.36	317.05	317.26	321.9	311.07	317.55	309.89	310.14	314.2	317.83	315.83	316.92	311.63	310.42	311.73	317.69	312.59	318.77	317.57	309.69	312.18	307.04	307.61	313.84	316.25	310.6	311.05	316.22	316	321.65	317.94	318.53	317.92	319.03
304.63	307.89	303.75	303.46	303.22	311.66	303.83	298.1	300.01	300.33	301.6	304.19	310.28	301.38	311.17	307.19	311.21	307.3	310.99	308.21	304.56	298.99	307.34	300.46	306.51	311.18	303.81	300.85	299.34	302.16	302.09	298.03	299.77	304.44	304.18	309.53	307.36	301.9	300.9	301.72	310.95	307.7	312.14	313	301.84	310.11	297.95	305.89	304.68	305.85
317.83	316.85	309.59	310.05	313.95	309.61	312.01	306.69	318.04	311.91	317.46	305.77	309.87	312	309.67	305.87	310.87	314.73	305.76	312.89	317.36	311.65	303.95	313.89	302.31	299.29	307.68	302.22	316.38	314.36	310.45	312.09	307.27	312.46	309.02	313.74	311.86	313.64	308.95	311.59	310.02	310.84	313.7	312.33	318	313.93	314.21	310.76	310.78	312.32
298.73	296.8	303.04	291.52	298.03	295.7	294.11	297.45	304.71	293.64	299.06	296.17	293.85	301.91	298.38	296.15	296.56	297.96	295.68	292.64	307.35	294.38	296.18	293.61	293.21	291.63	297.66	300.18	296.56	300.35	297.95	290.33	301.03	295.54	290.57	297.57	296.74	299.32	296.93	299.87	299.32	300.62	290.12	301.13	296.18	294.24	297.72	298.1	289.22	302.88
304.34	310.64	311.52	310.93	311.07	308.42	306.65	315.05	310.81	317.65	308.15	310.4	313.89	307.15	308.72	307.05	311.53	307.38	308.53	317.67	307.6	306.3	309.12	311.59	315.27	311.11	319.66	305.01	311.88	315.89	317.78	312.04	313.51	308.25	312.56	316.87	311.76	308.33	309.05	316.34	310.94	313.25	313.85	313.92	313.23	308.35	307.99	309.85	305.06	316.17
303.31	301.77	308.79	301.13	310.38	299.59	306.04	307.87	301.15	300.58	306.68	304.62	303.9	304.02	306.63	302.91	299.52	297.69	297.69	305.44	298.9	305.02	302.63	302.64	302.85	303.53	302.26	308.32	304.41	300.52	303.76	309.66	304.17	302.73	301.84	297.89	303.55	304.03	299.98	304.19	308.92	304.05	303.14	306.32	296.38	303.66	303.19	300.54	299.52	300
324.06	321.43	323.03	323.28	332.45	317.85	326.12	334.7	323.05	319.88	320.44	324.88	331.82	321.89	321.06	326.1	328.37	321.74	324.42	327.78	322.82	322.19	327.62	320.8	324.92	326.53	323.73	319.45	324.41	325.43	322.62	324.92	322.94	332.64	319.31	326.32	325.11	327.49	324.09	324.95	327.52	325.23	325.34	322.66	322.98	322.86	333.31	328.53	321.38	333.38
310.4	318.83	312.35	311.62	316.29	308.07	318.45	321.88	315.56	318.41	304.64	316.94	317.47	317.69	307.98	317.78	322.57	312.5	319.15	315.34	310.84	310.66	313.66	314.09	310.62	316.9	319.09	313.72	316.48	317.78	318.35	317.86	317.02	326.37	314.52	311.54	308.88	319.36	313.29	321.69	322.04	312.4	317.34	315.26	316.37	315.99	318.29	314.02	318.32	316.42
310.73	313.9	319.54	313.54	317.38	307.26	311.12	312.85	309.94	308.86	312.68	308.91	305.72	307.41	307.88	315.53	320.4	312.99	313.53	314.05	312.38	302.16	308.71	310.72	312.34	316.44	313.53	311.03	313.1	317.6	316.45	308.72	317.17	312.06	311.95	310.68	314.94	311.6	309.3	306.49	316.86	310.47	315.72	313.16	316.78	307.72	308.6	310.69	311.84	318.27
302.9	297.63	298.76	304.84	300.3	299.11	300.07	304.09	296.81	302.22	300.86	298.25	300.16	300.4	299.9	299.1	297.93	301.54	300.23	307.29	297.39	300.52	303.38	307.39	290.41	299.11	299.24	301.76	302.1	297.52	304.93	300.31	302.17	300.87	303.61	303.02	294.87	294.71	302.74	297.59	307.91	304.97	301.71	298.42	301.39	297.41	299.18	298.08	301.13	291.12
308.8	300.91	309.97	306.57	308.25	305.74	300.99	306.68	300.66	307.69	302.13	307.86	309.64	305.49	311.59	313.66	310.06	300.02	308.3	302.6	306.4	313.43	311.41	306.18	307.6	312.08	308.91	310.65	305.38	307.77	308.66	307.73	309.84	312.78	304.06	309.13	307.01	302.5	316.46	311.26	305.72	307.1	300.39	312.95	306.76	312.97	302.42	307.66	304.39	307.49
311.87	311.39	315.01	317.32	319.26	319.4	306.31	312.66	322.59	312.58	319.3	323	307.19	312.78	313.88	315.45	323.14	311.69	317.95	315.85	311.62	316.77	319.04	322.77	311.27	317	312.64	313.58	307.53	314.65	310.6	317.69	319.61	312.21	321.31	317.72	309.95	322.11	310.11	310.86	312.68	305.39	318.36	317.37	309.92	316.58	305.62	304.77	312.23	316.68
301.57	304.13	299.47	304.39	300.87	300.94	297.03	298.49	302.4	309.75	303.1	300.71	308.82	303.22	304.87	302.52	305.98	306.42	304.46	306.12	307.25	297.31	298.23	307.6	302.23	301.62	300.21	305.02	299.93	305.09	293.99	299.02	307.77	300.82	303.25	300.87	297.7	307.83	303.26	298.52	304.54	304.24	307.76	305.97	310.12	303.19	308.5	311.56	302.44	296.41
327.58	321.6	332.07	330.29	329.13	323.32	320.61	329.61	331	327.41	325.83	334.05	320.07	325.7	325.83	326.29	323.67	323.23	327.03	323.21	325.57	322.07	330.7	328.32	329.9	334.55	326.96	326.23	331.32	329.25	325.54	324.48	325.65	325.78	323.1	325.48	326.03	334.34	328.89	320.78	329.46	322.32	330.98	328.88	322.76	320.29	333.26	320.7	327.72	324.13
288.61	305.19	295.5	300.13	297.75	293.56	301.1	302.11	301.67	295.97	293.3	303.04	291.57	292.4	290.02	296.07	296.93	293.36	293.22	295.21	297.59	297.79	292.24	301.54	296.94	297.92	296.58	299.5	294.03	294.74	293.6	299.27	300.09	295.71	302.82	293.52	291.22	301.75	297.29	296.8	300.3	296.09	293.7	299.81	304.27	292.63	299.29	287.77	301.47	291.87
311.16	311.5	310.63	309.99	300.84	311.2	314.01	310.21	308.67	306.48	308.11	312.11	314.75	314.28	310.24	315.89	314.88	312.03	303.73	309.18	306.36	307.06	306.95	312.02	304.11	307.74	313.21	309.07	310.52	307.39	310.37	304.92	315.63	309.87	310.73	309.31	306.29	311.72	305.88	302.04	309.53	314.58	307.2	309.39	309.87	305.08	316.27	309.53	300.76	308.69
313.74	319.07	315.14	320.33	313.53	320.31	316.6	320.17	322.14	316.12	320.76	317.86	322.02	313.37	314.89	321.33	317.11	318.72	316.16	320.31	312.74	321.94	319.16	318.71	319.81	320.59	324.09	318.54	318.03	311.78	327.39	322.8	326.59	318.69	319.06	320.51	319.81	319.51	310.86	312.32	320.73	308.41	324.69	318.68	322.77	316.12	314.6	319.05	322.1	316.31
306.33	305.92	303.41	308.28	308.13	304.88	313.03	303.39	310.52	304.3	298.57	307.17	300.83	305.31	310.22	302.2	303.38	302.73	303.88	303.63	300.05	311.57	306.61	312	299.53	301.97	299.56	308.14	306.34	304.88	306.8	304.08	307.57	305.07	299.43	306.22	307.96	308.38	310.08	306.36	307.51	307.43	303.04	307.96	309.06	304.36	303.34	298.01	305.53	304.85
304.7	302.2	301.87	304.32	302.8	302.29	298.6	302.71	300.18	304.14	300.32	301.82	307.74	310.7	299.97	307.77	304.87	302.25	300.03	304.63	303.75	299.37	301.33	304.27	293.21	307.62	298	304.75	305.63	306.69	303.09	305.2	305.64	297.84	309.21	302.19	303.12	304.47	305.24	302.17	301.77	300.65	305.91	301.5	304.92	301.29	308.13	309.05	303.5	306.44
322.5	317.25	310.25	302.23	318.57	317.37	310.9	313.54	317.99	313.93	320.74	323.92	319.67	314.14	307.59	319.45	313.43	315.72	318.42	322.79	319	318.48	320.57	317.64	315.61	320.34	314.57	313.28	305.8	309.83	318.13	316.29	314.69	319.57	308.86	316.79	308.72	307.22	308.47	314.58	309.35	317.65	310.79	321.33	315.3	320.04	312.92	317.67	317.74	316.44
298.32	302.7	303.19	299.83	299.57	303.21	304.45	296.48	305.92	305.06	303.55	301.92	301.95	304.2	305.33	304.68	305.97	304.35	297.15	310.75	297.36	302.71	299.51	299.49	297.31	297.65	303.78	301.8	305.72	303.61	304.78	298.95	305.78	303.18	300.97	306.8	296.81	311.08	298.03	296.76	298.69	301.27	310.29	302.54	305.65	298.66	299.8	306.72	299.85	302.5
306.67	300.17	305.08	306.16	299.31	300.61	305.66	300.27	302.43	307.32	305.19	306.79	301.85	302.09	297.52	300.16	303.99	306.92	299.67	299.91	306.09	302.09	304.36	308.39	307.38	301.49	302.3	304.99	302.46	300.78	304.51	308.8	299.32	311.04	300.05	306.75	301.56	299.39	304.44	306.9	302.37	295.69	310.05	297.08	303.7	299.26	300.32	298.75	300.83	307.24
302.2	312.3	305.91	316.15	306.44	303.67	304.3	312.99	305.38	304.56	304.93	305.82	304.78	303.32	307.92	307.36	303.45	303.6	311.02	308.79	306.16	308.99	304.7	302.01	309.21	304.82	304.41	313.26	307.47	302.18	303.28	310.07	303.35	305.69	304.19	299.99	300.4	298.61	307.06	305.53	309.64	301.28	303.66	308.92	314.01	302.84	303.99	303.79	307.59	305.03
317.3	313.19	310.45	316.03	317.73	318.47	317.45	318.78	318.55	316.2	316.37	313.81	314.47	310.48	308.25	317.53	308.6	313.78	320.31	313.29	314.36	312.3	308.67	313.03	313.09	318.98	314.27	311.61	320.21	311.4	309.12	318.15	310.27	315.77	313.14	310.93	312.44	310.15	313.47	304.55	315.18	316.36	309.84	314.52	317.18	313.79	319.35	303.55	313.9	312.05
299.29	308.35	301.37	294.38	295.02	310.42	308.26	303.54	312.17	303.78	305.38	301.81	311.37	306.27	303.96	309.79	305.34	305.88	304.3	299.11	304.8	303.42	295.64	303.37	299.14	304.47	310.18	305.94	308.5	297.62	305.13	296.49	301.88	307.3	301.29	291.79	297.04	308.16	298.89	305.18	300.57	302.25	305.77	300.65	303.56	307.94	307.57	301.25	307.12	301.67
330.21	326.64	325.67	331.88	329.05	328.85	322.55	328.24	335	332.34	326.84	326.06	325.59	330.49	330.41	335.2	330.94	322.31	327.41	324.66	330.88	328.01	327.69	328.1	330.63	324.19	327.77	323.98	333.98	324.35	334.29	329.58	323.93	333.04	324.69	333.64	331.57	330.94	326.03	319.07	320.76	335.92	326.5	334.46	334.61	336.53	332.06	333.5	330.55	323.08
322.81	314.53	314.16	312.35	319.22	321.32	319.44	319.28	317.83	316.65	314.79	316.9	317.89	324.03	319.89	319.46	320.92	318.3	317.9	321.04	318.84	313.07	319.41	318.18	315.99	315.39	324.01	320.18	321.82	312.84	315.96	311.04	322.13	323.82	319.49	315.73	317.45	316.07	315.86	309.55	317.95	317.58	319.16	313.01	324.39	317.67	324.46	318.12	317.82	319.92
303.97	299.14	299.84	301.93	300.06	300.26	298.47	303.45	300.82	305.26	298.16	301.88	299.15	302.06	295.99	299.19	296.95	308.83	309.87	302.93	303.32	300.65	300.17	301.14	308.99	308.62	301.04	303.29	297.07	303.81	303.4	302.11	301.58	303.35	303.85	295.78	300.48	303.71	307.08	302.58	301.88	304.06	305.15	307.93	303.31	308.27	301.91	297.6	307.54	295.59
303.07	307.22	311.97	303.96	314.37	304.91	298.15	304.31	306.04	296.41	299.21	301.71	301.81	303.52	304.83	308.46	302.69	301.07	299.8	303.5	310.33	300.5	299.62	306.04	298.25	303.98	300	308.21	301.18	304.55	298.17	302.27	295.74	293.88	300.65	310.74	302.32	307.63	305.59	299.06	302.01	301.97	298.87	305.22	299.58	297.61	308.39	303.61	294.48	306.47
311.77	306.44	305.06	309.18	305.63	310.06	305.72	299.8	297.34	305.34	299.67	309.54	304.22	304.64	300.15	306.66	308.23	308.58	310.3	305.86	303.27	307.77	312.53	305.61	308.61	305.09	305.26	304.57	307.95	310.89	309.33	298.99	301.6	302.05	304.69	310.56	307.12	314.44	300.44	312.59	306.22	301.82	306.06	307.03	299.76	309.7	307.09	306.79	303.38	304.83
314.77	307.5	314.95	313.57	312.36	319.75	310.09	306.04	316.33	316.13	314.17	312.38	315.72	310.89	316.28	312.08	313.51	309.01	316.99	321.5	313.09	303.42	311.53	320.19	314.06	311.46	313.39	314.6	316.49	314.31	311.18	315.81	311.25	317.01	316.94	311.25	315.09	310.92	314.51	317.71	311.9	314.99	306.22	313.47	318.57	316.35	313.76	311.1	312.01	312.32
302.72	306.87	308.15	305.55	305.19	301.34	303.88	304.54	300.37	302.93	311.46	298.66	303.7	305.39	308.71	300.44	296.81	308.42	303.24	306.16	297.49	305.57	304.96	302.67	303.65	298	297.09	302.81	299.22	302	298.95	304.1	303.68	295.77	306.55	300.67	303.98	303.62	296.59	299.29	307.05	307.66	304.5	305.64	299.75	306.48	301.65	306.45	303.31	303.29
306.58	309.15	307.89	297.73	304.63	305.31	308.13	305.79	312.72	301.83	302.74	306.76	300.32	308.04	308.86	305.34	302.52	294.97	304.2	305.08	305.19	310.1	309.5	311.38	301.51	302.37	307.36	307.57	304.13	306.78	304.3	308.61	305.54	303.47	309.65	303.57	305.31	312.67	303.96	302.65	307.25	302.58	312.97	303.92	304.06	305.37	308.59	308.06	303.66	312.92
299.28	295.76	304.96	302.34	300.94	302.37	297.05	308.93	300.68	297.8	302.13	303.65	299.98	301.88	301.95	294.79	298.42	302.71	299.43	293.28	301.96	301.94	292.95	305.55	300.92	294.19	306.99	297.84	301.3	299.84	306.61	293.25	297.68	306.21	296.36	305.84	301.23	296	295.97	301.6	301.31	302.64	298.55	300.52	305.74	300.72	301.48	300.47	298.91	301.12
309.85	314.71	313.27	313.08	317.65	312	307.3	316.89	309.61	311.71	311.32	311.77	312.85	317.56	308.32	313.67	316.1	310.18	311.53	305.92	304.87	312.45	321.62	315.38	303.46	312.07	309.36	314.67	314.17	317.23	312.3	310.68	310.84	318.44	317.18	317.01	312.58	309.87	313.04	314.5	307.99	305.31	316.25	310.05	318.31	310.99	314.57	310.04	310.32	313.31
306.81	306.96	302.59	302.67	303.07	309.97	297.98	304.7	307.51	309.27	302.41	301.65	307.93	306.75	309.42	306.43	305.12	299.97	305.29	299.34	308.28	307.89	301.11	313.61	308.55	303.98	304.49	304.65	301.21	305.85	303.65	308.21	313.18	300.83	302.36	308.97	305.3	305.31	308.14	303.36	311.65	305.63	306.65	311.83	303.78	309.63	303.25	306.25	306.38	301.36
318.29	313.15	311.36	313.81	319.27	318.73	316.21	313.79	308.82	319.62	315.68	313.56	316.81	321.48	308.62	316.74	318.51	306.9	307.44	314.96	324.95	311.74	313.3	312.52	314.53	316.14	315.7	318.43	315.26	312.99	309.78	311.99	313.78	316.3	310.72	320.01	314.47	322.26	308.8	317.83	314.95	309.48	319.32	314.29	319.75	312.54	314.65	323.04	316.47	314.81
333.08	327.96	333.59	329.93	328.74	323.61	329.76	328.37	330.34	324.85	326.92	327.57	326.47	324.73	331.27	325.15	321.11	324.42	323.27	324.93	333.97	330.43	329.54	331.38	328.26	331.64	332.1	319.85	329.51	328.98	325.39	328.44	319.82	322.29	320.74	321.9	331.95	333.34	321.05	331.03	321.78	325.05	322.74	326.81	328.36	332.72	322.45	327.61	319.15	319.18
328.81	327.52	329.34	326.84	328.47	322.7	334.87	329.4	329.98	326.55	326.48	330.95	327.5	327.39	331.86	332.68	323.2	333.64	329.51	317.25	319.84	329.45	330.42	324.39	329.31	323.64	331.23	336.05	325.76	326.96	333.37	325.77	328.9	332.64	326.88	320.78	326.21	329.95	325.1	328.62	328.32	320.93	318.9	325.94	335.36	329.03	331.98	326.29	336.38	331.51
310.39	303.93	303.26	304.58	304.27	304.32	304.85	303.75	301.77	295.49	300.81	299.83	299.87	301.9	305.17	302.42	303.65	304.78	303.43	301.83	310.21	303.82	306.64	308.24	296.67	299.48	304.64	300.23	307.64	305.17	307.34	308.26	302.92	300.75	306.61	298.95	301.1	307.9	305.69	300.17	295.93	312.12	305.18	304.33	302.68	300.81	305.72	308.41	308.61	303.03
299.64	308.31	302.58	300.9	295.89	303.99	296.16	307.04	305.14	294.94	309.42	300.65	299.77	304.89	298.53	303.36	303.58	308.37	302.74	297.65	298.44	297.26	298.23	308.43	303.23	308.64	298.35	301.78	307.21	307.34	298.98	302.74	299.76	302.37	296.1	309.98	303.21	301.74	306.81	298.86	300.55	298.79	302.73	300.05	298.91	304.03	303.65	301.47	300.34	301.73
298.87	307.98	307.1	307.29	308.24	307.43	304.8	297.96	305.15	307.09	302.87	303.05	303.09	296.28	308.36	304.71	300.57	306.99	303.79	307.03	305.32	299.79	306.63	305.19	309.66	296.14	291.14	294.36	303.54	301.92	302.09	307.06	300.45	301.46	298.79	306.08	305.54	303.45	303.17	309.46	299.83	302.19	297.56	301.76	296.15	302.27	304.45	308.42	303.3	300.65
321.33	321.93	321.11	317.76	324.1	317.88	320.35	313.72	323.36	318.61	312.95	324.61	321.69	314.93	318.73	317.53	319.6	311.63	311.79	324.24	313.88	322.73	322.31	312.78	316.85	319.48	323.52	315.74	315.59	309.72	314.32	318.43	312.5	314.14	316.21	325.44	320.96	322.36	322.83	320.04	317.2	322.21	318.71	318.34	326.67	319.32	311.53	319.06	322.46	316.3
292.03	301.55	289.35	292.9	287.67	298.76	292.42	293.76	288.44	297.46	293.68	303.4	300.88	288.38	293.85	300.52	291.36	299.48	295.56	296.65	296.16	300.13	300.13	291.33	292.02	300.71	294.41	286.21	294.91	297.73	289.14	292.38	293.45	292.04	297.6	285.25	294.65	295.25	292.36	295.2	296.17	290.64	292.26	298.14	292.14	296.31	293.37	292.32	299.02	299.15
330.22	328.51	326.31	324.31	317.17	319.9	319.74	327.12	323.17	322.31	324.04	325.64	328.23	329.65	324.85	327.64	323.82	321.59	321.94	328.4	323.64	329.08	321.22	323.94	325.23	326.43	326.79	326.62	322.64	318.01	324.26	323.26	332.99	328.82	319.6	329.19	327.73	322.43	319.96	325.5	324.86	324.76	320.46	317.89	316.34	326.43	318.21	322.6	321.94	324.58
313.87	307.5	314.95	316.38	310.53	315.7	311.69	307.24	312.3	315.3	324.05	312.25	317	305.72	313.16	314.13	310.99	311.87	310.71	307.1	316.51	312.11	308.95	312.43	313.14	309.89	315.07	311.24	319.52	314.7	312.15	313.21	313.81	312.97	318.07	313.75	304.22	315.69	317.75	302.44	316.67	316.03	309.01	314.69	318.3	318.23	314.05	310.27	320.83	319.97
305.09	303.15	301.51	296.06	295.04	305.06	302.68	296.18	298.67	299.65	302.73	295.72	304.65	304.54	305.43	298.9	307.12	303.14	297.96	302.4	301.94	296.39	298.6	299.53	296.43	294.09	302.2	298.35	300.9	300.63	299.36	302.03	305.47	305.99	300.84	307.69	299.28	295.94	304.26	305.46	299.32	303.57	302.4	307.11	294.54	299.11	295.15	298.16	300.82	296.63
322.76	313.37	317.35	317.79	320.79	314.58	315.48	321.54	319.68	313.61	321.76	319.59	319.31	325.45	315.48	316.3	320.77	316.83	308.93	319.09	318.36	319.5	313.64	306.96	313.69	317.6	318.77	314.62	321.24	315.71	321.18	310.49	319.37	318.51	322.49	318.1	322	318.75	313.88	319.33	313.64	319.17	327.32	312.01	313.61	314.81	317.1	318.76	322.05	322.97
318.18	310.99	310.62	309.4	308.24	311.95	309.24	309.17	310.64	303	312.65	309.57	308.17	310.95	312.3	310.49	307.03	314.26	310.82	305.24	310.86	307.64	311.29	313.56	311.07	310.99	307.42	310.81	308.61	307.99	312.88	306.47	306.99	306.73	306.85	313.06	310.56	308.15	307.54	302.78	310.72	307.27	302.62	311.6	309.97	306.95	312.42	304.52	312.81	316.02
292.83	300.56	293.73	294.18	293.4	295.52	305.3	293.93	301.62	293.02	288.95	292.49	297.19	298.35	299.48	296.55	292.84	299	298.23	298.07	307.66	295.48	295.16	302.33	292.68	295.64	299.32	292.99	295.46	298.25	296.34	295.76	293.89	299.94	302.65	299.95	296.29	299.82	301.25	301.4	301.66	297.49	294.67	300.03	292.94	290.9	294.52	297.06	295.6	297.43
304.22	298.6	312.65	307.85	307.99	303.05	304.01	306.97	302.63	300.61	301.26	299.72	306.43	303.03	303.82	308.29	309.81	311.52	304.86	305.19	299.1	294.52	308.73	305.24	298.98	307.36	303.76	301.57	306.87	305.64	303.84	299.36	303.6	307.41	312	303.47	301.56	302.06	308.35	301.52	307.73	301.21	305.41	302.57	309.65	303.85	306.39	304.49	305.33	306.33
308.65	306.68	294.32	306.72	307.89	300	304.69	307.84	302.12	307.22	306.05	306.6	308.1	303.55	300.93	301.12	307.46	306.65	307.81	302.86	308.71	310.97	305.96	303.77	308.54	305.8	314.5	308.23	309.97	306.1	303.12	297.58	307.97	300.66	306.54	302.47	298.88	305.03	304.33	307.73	304.98	303.56	296.94	306.2	304.8	298.67	309.16	294.59	305.16	303.3
313.95	315.01	321.74	321.32	318.27	318.51	312.1	322.69	327.26	314.87	318.21	325.84	325.41	319.91	319.92	316.63	316.74	320	315.11	319.02	315.28	321.23	324.46	322.19	318.87	321.4	321.85	320.63	323.54	318.1	314.95	322.48	319.9	322.37	313.87	320.47	324.25	323.72	318.62	320.72	321.01	314.71	311.04	319.65	325.2	313.16	325.99	320.56	316.8	316.11
332.44	326.32	323.06	323.72	326.18	324.82	321.77	331.2	327.71	325.29	331.92	329.44	326.27	333.94	324.31	319.94	329.99	337.83	330.02	322.21	328.65	328.13	322.95	323.94	320.93	324.5	321.11	329.8	327.57	325.94	323.01	325.41	330.14	325.95	322.19	328.25	327.57	328.73	333.85	328.19	328.25	320.28	326.17	322.56	323.19	327.95	334.22	325.77	325.89	332.05
323.99	330.71	325.21	333.01	334.05	325.24	323.47	326.18	328.48	320.51	326.66	332.4	331.96	316.57	321.04	331.82	327.85	337.52	332.16	325.3	320.89	331.22	325.73	326.52	323.2	324.61	331.67	328.13	328.46	324.57	330.57	332.39	331.64	321.49	336.52	325.72	326.19	329.15	327.12	327.32	324.7	321.77	325.33	330.5	326.21	324.33	327.45	320.78	327.38	330.43
309.99	299.52	299.38	303.56	298.81	300.2	309.57	297.83	300.03	306.92	297.21	295.48	293.16	296.98	307.73	305.69	300.11	301.21	303.89	303.59	298.52	304.77	303.38	300.77	299.61	303.71	301.33	295.5	299.59	302.74	302.3	303.83	298	307.14	297.78	305.44	299.91	303.93	303.77	311.6	297.05	296.6	302.81	296.38	304.59	299.03	298.87	307.49	302.61	307.75
330.71	320.39	325.23	325.26	325.25	327.54	321.74	329.16	326.73	322.43	339.06	325.49	326.18	319.88	329.38	334.78	324.8	325.52	325.83	330.85	328.03	334.12	329.49	323.41	324.18	323.65	329.8	327.04	329.17	321.47	323.81	320.91	328.94	322.25	325.66	324.12	323.2	326.3	314.51	323.95	319.07	326.35	330.07	323.21	325.58	330.66	327.6	324.27	328.25	321.71
319.86	310.61	303.54	315.09	316.71	318.07	315.14	308.2	315.26	306.36	312.3	307.09	321.67	315.2	315.88	311.77	309.52	314.05	314.48	313.71	316.01	316.64	311.41	310.7	308.51	304.98	312.66	314.35	310.56	312.1	307.76	321.97	311.24	316.06	308.67	317.21	310.24	311.77	317.06	311.93	312.57	311.57	309.95	317.12	310.84	316.27	323.02	318.24	315.58	318.51
321.84	328.77	324.26	327.48	329.9	333.68	328.51	325.47	329.38	325.59	327.53	330.7	315.31	330.29	328.14	331.29	339.36	331.18	324.7	323.75	327.86	329.63	328.92	325.59	333.26	324.19	328.33	325.15	322.95	333.42	329.33	331.6	329.51	323.31	329.41	323.54	322.21	323.76	332.82	333.99	323.67	321.98	326.16	328.91	322.01	328.68	328.43	324.69	330.17	327.67
308	299.43	304.92	302.04	310.41	301.48	304.24	310.58	311.51	309.87	310.04	310.89	302.28	308	302.65	300.81	308.04	310.83	301.52	318.03	303.38	293.96	303.09	306.8	301.67	305.71	301.4	303.93	307.83	302.69	309.72	310.48	306.89	308.88	310.32	303.2	307.4	306	304.69	299.58	304.07	311.83	306.45	307.81	301.59	299.3	306.05	304.16	308.73	306.37
312.63	307.94	316.13	318.78	316.22	319.61	324.53	321.21	321.47	321.81	316.8	320.7	317.84	319.37	311.52	315.6	321.95	317.56	314.56	325.41	319.04	315.46	312.75	317.32	323.98	321.18	316.77	314.34	322.6	324.52	311.19	324.7	313.92	321.96	309.42	317.14	321.97	315.65	312.12	320.92	325.86	318.28	324.61	317.96	321.23	320.61	312.84	323.37	313.69	320.25
314.57	313.59	318.41	309.47	312.15	310.04	312.35	309.36	317.99	309.79	314.25	313.15	309.16	314.06	309.44	318.19	308.68	309.42	308.06	309.73	319.17	318.73	314.89	306.76	312.76	313.19	317.13	312.68	313.79	314.68	314.14	316.96	310.93	310.54	308.85	315.75	307.93	313.06	312.59	311.72	319.91	312.53	311.59	315.35	318.59	309.62	314.49	320.57	310.61	313.06
297.24	292.97	293.19	297.7	300.79	300.4	295.97	298.44	292.3	296.96	301.29	298.54	298.75	294.11	294.53	295.66	286.58	293.26	288.95	294.1	302.27	299.84	297.09	295.41	292.34	294.73	296.88	293.34	295.87	295.79	299.46	298.31	297.64	296	295.1	293.93	301.78	285.79	288.06	282.09	297.54	296.25	291.59	293.14	291.13	297.79	290.69	290.94	291.52	294.26
298.36	304.35	304.93	310	297.91	302.32	303.85	299.36	303.17	305.13	300.99	303.85	297.43	303.86	302.26	299.17	293.82	299.88	304.52	297.57	293.99	300.24	298.89	303.19	301.2	300.14	302.04	300.54	300.31	303.31	296.91	292.11	298.67	300.45	299.31	295.84	305.09	303.63	297.48	298.66	305.3	297.88	299.45	302.1	301.43	297.46	296.29	304.66	310.55	292.52
292.84	297.19	294.98	302.46	297.17	293.46	301.87	291.26	303.16	300.76	299.17	298.76	299.71	307.81	294.43	295.06	294.82	297.18	305.6	293.59	299.47	298.67	300.15	299.11	294.29	299.16	301.5	291.23	297.04	298.11	296.63	294.82	292.16	298.64	303.27	299.13	303.29	294.8	294.94	300.69	295.59	297.35	299.55	300.19	294.16	297.53	301.79	295.39	300.55	303.45
314	317.93	309.29	314.74	315.43	309.77	311.31	312.57	310.02	309.98	313.59	313.66	309.48	315.66	310.09	320.5	315.88	315.48	306.66	310.2	315.95	313.67	317.58	308.77	320.63	308.94	312.38	311.43	310.27	318.68	307.31	310.44	312.79	310.29	307.26	311.78	310.79	312.6	319.72	318.33	312.48	310.33	309.32	314.3	314.33	320.99	315.59	313.69	312.95	313.83
303.02	304.73	301.79	309.92	307.68	302.03	300.71	303.05	310.45	306.21	308.94	306.82	299.06	304.55	301.06	305.09	307.08	303.04	301.41	302.41	304	299.19	300.31	310.13	311.96	299.72	302.79	304.74	306.92	304.39	303.03	315.05	302.5	305	305.65	305.74	308.5	307.96	305.22	303	309.73	302.36	307.02	300.41	303.2	309.65	308.6	310.03	310.24	296
299.96	308.2	307.63	311.15	309.27	313.74	310.53	299.86	307.11	308.74	299.37	311.05	314.72	310.98	306.9	308.43	310.23	302.22	305.61	297.66	302.68	301.99	311.21	308.43	299.2	312.4	306.29	305.72	312.53	309.42	296.66	305.1	310.7	305.34	304.32	300.64	304.64	307.45	311.65	305.93	307.79	305.3	311.66	302.61	304.5	305.68	306.22	301.29	304.67	310.72
328.45	338.17	327.64	325.58	321.53	328.79	325.05	324.85	327.27	332.63	326.89	330.54	329.17	331.63	327.37	334.52	325.82	332.33	325.77	327.45	330.14	329.09	331.03	325.12	324.05	338.26	326.87	326.86	324.01	321.72	327.3	329.72	329.15	329.46	326.44	329.91	326.86	326.92	327.93	332.57	331.79	328.58	330.85	322.95	327.99	329.02	324.76	324.36	332.98	331.81
305.42	308.44	303.12	307.25	302.54	304.51	305.07	301.18	308.73	300.55	303.56	300.6	304.41	304.24	301.52	304.17	304.08	303.94	305.04	304.27	304.86	306.67	309.52	297.41	302.75	301.67	295.36	300.45	305.44	302.79	302.41	297.73	308.01	306.87	300.62	300.1	304.12	308.55	302.86	301.36	309.38	303.06	303.02	301.03	305.6	298.51	306.38	305.37	303.77	312.1
313.01	303.52	310.01	312.74	305.99	303.57	306.3	312.32	307.19	317.03	315.99	305.42	304.22	303.63	305.78	304.03	309.02	308.96	305.95	308.8	308.92	314.05	299.32	308.02	311.91	312.77	311.13	316.31	303.85	313.49	311.74	307.41	310.28	307.14	310.8	313.73	307.24	310.64	310.98	308.37	308.03	311.48	311.9	314.3	307.43	306.91	310.82	309.14	313.1	311.4
298.93	300.92	307.15	298.06	300.89	304.5	304.63	305.14	306.03	301.73	299.88	312.72	301.25	302.89	301.61	307.32	302.81	301.99	312.03	305.72	304.12	301.17	303.44	299.6	299.93	303.78	305.67	295.99	306.83	297.87	299.33	308.07	304.25	305.2	301.78	303.22	307.26	300.08	297.91	295.74	304.83	302.33	305.27	300.97	302.78	304.54	301.17	305.15	308.06	296.56
311.79	314.25	309.82	314.16	315.21	320.05	321.16	320.31	315.15	316.81	312.2	310.29	313.17	318.62	313.35	318.26	316.94	311.13	322.49	317.93	314.97	316.4	315.49	318.7	313.11	316.8	313.6	316.65	313.27	314.3	312.49	311.33	321.39	323.45	312.23	312.39	319.54	304.43	311.92	311.82	310.23	309.55	314.77	309.78	311.79	318.02	315.01	318.54	318.45	314.21
316.57	307.06	311	317.44	310.07	314.75	313.88	320.99	315.09	314.25	313.4	312.27	316.17	318.75	321.34	317.69	315.11	313.95	313.04	312.56	315.59	319.64	308.27	308.19	314.67	309.95	321.37	317.01	310.95	311.06	313.99	306.99	311.64	320.64	321.1	316.92	310.4	317.05	309.71	315.3	314.32	318.71	319.54	314.32	308.93	310.85	318.49	313.01	307.89	316.03
304.98	299.03	301.73	302.53	306.32	304	308.55	299.15	309.08	302.49	300.65	303.3	306.56	303.7	302.86	306.49	298.84	307.72	299.21	313.97	297.87	306.77	304.36	304.88	302.82	304.11	303.21	309.37	306.04	308.16	301.21	299.18	311.54	302.88	301.34	303.21	304.24	306.22	307.04	300.8	297.14	303.31	304.22	303.64	304.06	306.58	307.86	305.92	303.52	307.45
307.9	317.36	302.81	298.79	296.77	298.6	304.77	305.82	301.9	295.77	300.67	309.15	292.67	302.79	304.05	295.29	301.08	297.95	293.78	298.48	301.65	299.04	301.42	300.77	304.39	310.42	301.14	302.01	306.72	302.94	307.08	298.42	302.56	298.3	301.07	294.12	308.94	299.58	299.37	302	294.68	302	298.06	297.63	301.18	306.26	298.4	303.18	302.88	297.32
315.96	314.55	309.74	311.48	309.14	305.68	307.13	319.02	314.05	314.16	309.56	307.81	318.18	310.73	310.81	306.96	313.78	312.06	312.08	316.94	308.16	312.91	313.23	311.69	308.68	318.23	312.51	311.23	309.35	309.88	315.32	314.59	316.35	319.51	304.62	310.96	313.39	315.39	315	319.14	307.99	312.22	308.29	315.79	305.47	310.54	311.7	310.49	312.75	316.44
316.66	316.08	309.76	310.18	313.63	304.16	312.37	313.52	311.94	312.93	309.59	315.6	319.02	316.9	312.45	319.24	312.42	309.47	319.62	305.3	311.15	323.26	311.69	309.86	312.43	310.58	321.7	312.36	322.56	317.63	316.76	314.11	310.62	312.36	315.01	316.08	309.56	316.83	311.68	312.85	313.65	321.6	307.19	320.71	307.34	311.27	317.01	306.87	311.67	316.39
317.83	319.99	319.19	318.34	319.47	315.54	309.88	313.25	312.1	315.07	315.12	316.49	318.6	319.5	311.48	316.31	315.38	320.92	311.74	312.81	323.18	314.22	313.3	315.15	314.18	315.7	319.91	323.64	313.94	321.78	320.77	312.54	311.89	319.07	313.9	314.59	316.87	311.88	320.25	320.59	318.24	308.78	313.51	314.31	313.23	309.62	313.29	320.8	319.74	314.9
305.07	304.24	305.25	307.48	302.57	301.14	302.38	297.96	306.07	300.84	308.67	309.81	303.15	310.27	296.39	304.45	300.43	299.44	293.38	304.05	310.7	307.04	300.87	301.44	303.68	301.52	305.21	304.86	302.75	300.63	310.96	306.58	305.31	300.97	303.41	301.04	307.1	311.04	299.83	305.61	301.95	307.95	311.36	311.32	297.34	310.46	303.84	304.26	301.92	296.85
312.53	317.88	310	320.43	316.97	319.77	311.97	315.41	318.2	318.27	317.16	318.5	319.18	317.57	323.66	321.4	311.43	309.58	316.85	316.24	319.03	315.4	320.44	320.2	307.43	309.61	312.87	316.9	319.03	318.32	320.12	328.84	314.14	309.67	327.19	318.49	316.58	307.33	316.56	322.74	312.75	324.55	311.95	319.1	314.93	316.5	317.63	318.1	314.36	315.2
308.42	308.82	306.05	301.04	308.11	297.13	304.63	300.93	298.8	304.64	302.18	301.02	300.69	305.61	301.95	306.34	299.6	302	300.63	305.54	306.92	303.83	307.92	310.87	304.63	299.99	303.68	298.8	296.65	308.34	302.75	308.13	301.66	299.75	298.75	302.91	304.96	305.09	311.36	303.18	299.06	309.47	301.6	304.03	309.16	308.01	303.78	314.31	296.51	301.17
326.98	317	321.25	322.7	321.34	317.38	319.26	319.43	317.87	311.26	315.44	316.45	318.33	321.16	318.84	317.91	317.86	319.11	320.36	318.46	327.58	318.08	316.45	319.68	312.4	318.46	314.72	311.13	312.3	314.7	315.38	324.72	317.68	319.73	321.26	321.77	318.59	325.39	320.5	319.41	317.33	318.89	319.94	322.1	317.19	312.33	315.43	323.72	319.22	323.72
315.63	314.77	314.04	313.16	318.51	318.16	319.31	319.92	303.33	314.59	314.56	314.24	313.89	316.36	317.54	309.66	315.18	315.42	305.43	320.23	313.7	309.59	321.11	322.83	312.63	309.86	312.32	317.2	316.39	321.53	319.29	316.44	315.96	312.05	314.29	308.05	312.14	310.02	311.29	312.32	315.19	315.8	316.17	318.04	308.36	314.9	311.09	310.94	308.25	313.74
317.97	318.26	315.28	315.2	322.68	318.68	321.87	317.95	321.12	321.42	310.2	315.36	317.11	320.16	310.65	312.26	320.26	316.35	317.31	317.66	316.33	315.72	321.19	324.7	319.64	324	316.85	315.01	313.46	323.63	320.05	315.04	318.7	320.25	318.95	321.71	316.2	314.72	318.5	318.77	317.28	320.5	320.76	314.23	317.98	316.78	318.8	317.59	318.47	321.26
311.7	310.33	308.65	317.27	309.96	311.68	311.89	315.86	314.95	312.38	318.09	319.37	318.7	309.92	318.22	313.36	310.28	310.14	315.31	308.95	312.75	311.65	316.14	306.78	317.66	311.59	315.55	313.41	309.74	316.75	310.15	313.08	317.14	310.06	321.03	313.45	311.78	319.4	308.05	307.65	308.62	319.88	318.96	310.04	312.3	311.47	314.19	312.48	311.85	322.89
304.08	304.4	302.83	308.72	315.52	306.31	304.09	295.39	308.3	309.8	312.21	307.91	304.25	306.26	302.27	306.27	303.99	298.85	311.33	307.31	306.84	302.34	298.23	302.6	307.33	309.5	304.46	305.34	304.65	305.66	298.91	306.22	303.43	306.47	298.9	301.48	307.28	303.62	304.95	306.64	305.66	299.18	301.18	303.75	304.31	302.76	302.69	299.18	300.32	299.48
312.06	318.33	316.21	313.4	311.41	315.27	310.51	312.65	304.23	319.44	312.78	316.15	310.98	315.44	305.14	318.43	312.63	314.25	311.12	316.25	315.95	326.87	311.38	310.69	315.5	312.14	311.92	314.18	311.83	312.47	309.31	315.17	311.87	310.1	317.19	305.74	317.15	315.16	315.3	314.28	316.87	312.52	315.57	313.42	309.72	321.4	306.79	312.35	306.45	311.7
308.73	308.51	305.42	302.89	301.97	309.09	302.92	311.09	302.6	296.06	306.83	299.58	300.27	302.04	306.19	299.81	304.69	301.84	300.04	304.67	309.34	303.86	301.44	305.58	297.1	306.35	305.64	305.88	305.5	304.55	302.84	300.93	304.59	309.51	305.35	300.98	307.19	299.43	302.25	303.8	302.31	304.16	305.91	313.4	305.59	303.26	300.77	303.05	302.83	309.16
308.86	307.13	312.15	309.43	304.68	315.82	305.77	314.41	312.02	307.48	311.64	307.17	302.77	315.7	306.16	310.67	307.25	305.21	310.16	313.15	310.7	302.75	314.34	313.88	318.03	318.98	307.93	310.96	308.82	316.86	316.15	310.99	305.89	312.02	308.48	316.16	318.12	311.36	309.3	311.88	309.16	309.34	308.29	319.96	309.2	312.92	310.1	312.24	312.82	313.06
290.65	294.26	288.06	292.07	294.04	298.64	293.55	297.2	292.97	292.7	305.65	301.43	296.58	295.73	291.41	295.01	293.1	293.88	288.16	295.86	297.1	295.73	298.39	298.46	291.3	294.29	297.74	292.38	295.26	301.3	298.27	296.95	289.44	288.66	291.54	292.03	298.5	293.65	295.28	297.82	291.26	292.37	292.69	296.19	299.02	297.67	295.3	293.85	296.25	303.3
326.77	315.79	324.4	315.45	322.39	315.92	321.67	323.09	315.69	322.86	311.64	322.35	319.1	320.42	321.48	315.43	322.88	322.73	322.18	320.02	310.62	322.55	325.81	320.84	322.75	313.66	324.58	321.03	323.07	322.63	320.75	321.68	314.73	313.16	315.94	316.23	318.65	319.52	319.42	307.03	316.82	315.25	315.81	318.63	319.74	311.72	324.6	320.69	316.71	330.37
322.41	317.22	321.32	315.92	321.45	313.42	317.19	318.49	323.05	310.66	316.15	321.08	322.78	319.95	306.94	322.99	313.37	323.72	319.62	321.27	325.01	316.92	318.63	315.16	325.23	320.34	326.43	319.74	322.47	323.13	314.9	320.81	319.94	320.12	323.38	321.13	311.7	318.43	325.07	317.2	318.46	322.56	315.26	319.39	318.87	315.04	318.03	319.49	322.89	318.24
318.11	320.3	320.12	316.83	316.12	314.22	314.65	312.32	318.03	313.84	316.83	314.48	305.26	314.24	320.63	313.86	317.3	320.91	316.19	313.29	315.11	316.55	316.9	319.66	319.03	325.04	313.83	319.85	309.28	316.66	318.95	318.62	317.31	318.47	321.41	325.52	326.43	316.51	316.32	320.85	316.68	317.22	320.68	321.67	319.56	322.22	318.63	316.54	319.89	311.94
297.63	306.8	293.69	294.18	293.84	300.48	288.73	294.34	296.04	292.07	291.93	301.13	297.71	290.32	293.58	302.68	299.17	292.91	300.93	296.65	299.28	295.33	292.72	294.89	297.15	291.39	300	298.57	298.93	291.43	294.68	293.34	293.65	297.15	296.55	295.84	301.86	294.56	296.44	295.07	290.37	299.3	299.51	294.78	297.94	291.51	302.42	302.23	300.26	299.3
317.77	312.74	316.67	323.07	320.25	321.03	319.07	308.46	321.96	327.25	309.26	317.16	309.12	314.77	317.25	315.08	319.25	316.95	302.72	312.02	320.2	318.62	313.21	317.58	315.78	305.45	311.68	316.97	312.88	316.46	315.72	316.21	314.21	315.06	312.92	312.92	320.38	308.22	312.63	307	313.59	321.22	319.38	311.79	308.52	320.05	308.95	309.99	315.09	320.31
297.54	298.4	293.64	298.86	306.6	301.32	301.01	300.38	298.58	305.89	298.04	295.39	303.68	306.17	298.11	296.68	296	297.2	297.67	299.7	301.48	303.54	302.43	297.62	302.45	304.1	308.1	299.16	305.47	304.53	295.63	298.66	296.93	302.5	295.98	298.97	295.88	295.97	294.12	296.68	303.5	299.74	299.92	295.99	294.88	298.22	296.27	302.64	295.26	300.72
314.51	316.2	311.91	319.31	321.24	321.17	318.91	314.8	312.77	312.13	313.76	316.31	317.49	313.6	321.66	319.58	320.72	323.3	312.4	322.33	304.41	316.51	316.01	310.6	325.6	319.07	321.08	319.27	314.96	319.14	326.26	312.54	312.37	323.38	320.89	319.04	324.49	316.19	324.6	320.2	319.11	323.06	317.47	316.87	321.13	317.89	318.6	316.07	319.59	319.13
315.95	323.74	320.68	323.49	318.38	317.47	322.92	325.33	319.17	315.12	317.43	322.48	320.82	310.89	315.35	327.9	323.38	325.49	319.57	313.73	325.76	318.04	316.36	324.69	314.3	324.08	320.53	315.43	320.98	322.79	315.8	313.08	316.74	323.07	319.22	319.78	320.19	318.6	318.5	319.88	315.79	316.23	321.1	321.55	322.83	324.36	325.59	321.85	324.86	319.43
303.79	299.52	312.23	296.8	302.85	303.39	301.62	307.59	311.21	300.43	305.37	307.86	295.5	303.56	308.96	302.77	306.56	301.11	302.99	300.76	311.8	306.07	302.64	310.96	308.42	302	306.83	309.02	315.35	307.86	308.79	298.42	302.17	297.35	300.62	306.75	300.29	297.87	302.96	306.52	301.74	301.89	310.06	305.26	307.88	301.21	307.6	303.16	298.11	296.06
306.07	305.89	304.54	309.68	307.36	311.79	309.41	312.43	298.81	307.87	302.6	301.65	307.49	302.26	295.46	301.18	301.27	304.09	306.41	301.52	307.32	305.05	303.88	305.01	301.75	301.59	306.8	306.91	305.83	305.91	300.22	303.18	303.71	304.58	301.96	301.73	299.4	305.61	302.38	297.18	305.14	301.6	307.89	306.79	306.28	306.98	293.51	300.06	314.79	302.34
297.01	298.48	297.72	297.02	296.07	295.22	294.61	295.8	304.37	299.6	289.4	299.11	296.1	300.88	292.98	297.28	294.18	294.63	300.39	294.76	299.39	292.26	298.87	294.79	295.47	296.37	298.57	295.04	298.87	296.83	302.8	293.88	299.29	298.8	302.43	296.19	292.51	298.87	300.48	286.37	294.99	299.9	291.35	302.21	288.32	294.42	300.12	292.46	298.66	296.71
298.79	301.71	298.51	301.98	304.01	299.28	303.51	301.44	300.06	305.81	302.28	300.63	301.4	306.64	304.56	304.38	303.6	301.6	289.95	297.61	303.11	306.67	299.67	304.65	296.67	299.61	306.17	305.5	300.93	303.19	303.85	300.26	299.45	301.14	302.27	309.76	296.53	301.53	306.66	300.37	306.01	302.16	299.79	306.89	301.21	298.47	307.62	300.08	297.01	294.54
316.47	317.23	311.23	319.08	315.23	327.19	317.32	318.41	318.77	312.31	327.35	318.89	317.98	324.77	316.87	319.7	315.41	319.79	315.96	325.11	313.73	313.5	318.4	319.09	314.37	322	315.92	322.33	312.3	314.22	329.32	314.55	322.69	310.38	316.29	315.81	316.21	327.96	317.62	318.87	311.95	320.37	320.35	322.14	320.27	326.45	308.1	316.87	322.01	311.34
298.11	293.47	293.98	291.99	294.72	297.5	293.62	288.52	293.48	292.65	293.33	287.37	297.88	293.28	295.64	298.24	288.98	293.73	295.52	292.25	287.46	292.66	293.92	294.64	295.73	296.68	294.64	289.21	291.91	287.29	296.32	293.39	298.36	290.7	292.57	299.71	294.98	288.84	292.91	295.94	298.59	294.99	300.07	293.83	291	293.93	286.63	298.83	300.44	289.19
286.11	295.13	299.99	299.14	291.86	301.41	298.43	294.24	294.94	294.39	301.78	298.02	288.28	294.74	298.21	293.84	291.25	296.5	296.78	294.93	298.77	292.58	291.85	293.26	298.36	297.2	288.53	288.94	302.15	298.02	301.6	298.56	293.71	299.61	299.72	295.48	292.08	299.62	296.25	292.39	291.04	297.95	293.81	295.7	294.87	297.73	298.83	295.82	296.9	298.67
312.43	314.61	312.73	314.83	312.06	326.02	311.48	314.69	310.8	312.81	315.7	317.23	313	312.13	314.89	311.51	311.53	317.16	314.08	316.32	309.1	318.77	315.54	310.78	310.67	318.97	312.22	319.31	318.66	323.25	317.62	314.89	312.53	309.47	312.29	315.76	311.24	316.76	307.88	313.19	316.06	312.04	314.62	309.36	307.63	310.67	306.98	314.59	321.86	315.01
331.54	326.36	329.16	323.04	324.15	328.79	322.24	328.19	330	337.5	328.17	326.73	333.47	333.96	327.5	333.21	316.98	320.44	331.97	329.02	323.14	325.17	332	325.86	335.55	329.27	325.12	327.85	324.67	326.18	329.59	329	334.24	334.49	324.48	324.17	330.76	323.18	320.06	328.25	335.56	328.56	333.4	329.41	330.23	323.79	325.95	326.34	330.02	330.17
315.23	314.73	309.35	312.46	309.83	307.66	310.79	309.92	312.57	311.99	317.15	307.03	311.8	304.07	313.51	318.49	311.71	310.56	308.87	313.38	310.44	310.4	303.81	305.46	315.25	308.53	309.14	310.6	308.17	309.67	304.13	312.42	303.77	306.59	301.73	308.67	314.69	307.31	313.1	306.97	306.51	304.43	310.79	305.25	307.13	309	316.67	312.69	310.83	305.85
301.5	301.37	305.59	306.3	304.48	305.77	305.31	310.85	310.65	311.07	300.6	304.34	304.33	302.9	305.91	312.15	307.94	310.59	305.05	302.01	303.88	303.11	302.08	299.21	310.14	306.78	310.36	307.94	306.74	312.05	306.2	302.29	301.85	308.09	305.35	306.67	300.68	308.67	309.15	307.04	311.57	315.42	306.33	301.05	311.76	299.57	310.6	308.12	301.34	302.42
312.02	318.53	317.89	310.38	320.3	309.95	311.64	311.22	315.46	310.49	315.9	308.44	316.35	315.25	307.72	313.91	322.51	314.99	314.08	311.37	319.47	315.4	310.72	314.47	313.61	315.54	312.81	313.94	311.42	311.17	311.61	310.88	313.59	312.22	308.75	309.74	314.87	316.2	307.21	315.58	315.69	304.79	307.69	309.87	315.29	312.16	312.76	308.89	310.44	311.63
303.47	304.01	301.29	295.3	304.16	309.12	306.58	303.28	303.39	308.31	308.97	307.84	303.74	308.89	304.5	308.79	307.16	307.15	307.04	307.87	303.24	304.18	300.2	304.65	310.71	303.43	302.13	303.54	309.1	303.21	306.41	300.11	301.04	309.49	299.73	309.2	301.99	308.81	304.61	310.79	302.78	307.35	314.11	298.69	303.96	301.25	306.83	308.16	313.21	306.68
312.18	310.11	310.42	300.56	307.05	303.25	312.94	312.14	310.68	302.72	310.08	308.46	310.16	306.44	306.13	309.77	309.36	307.17	313.46	309.77	308.4	311.95	311.15	310.59	312.44	308.25	311.82	312.65	307.36	308.13	304.33	313.97	311.13	308.7	308.87	310.6	304.74	309.69	310.54	313.76	311.16	310.61	312.11	307.95	304.33	307.46	308.28	302.78	303.69	304.92
331.68	321.54	329	323.71	330.41	322.72	332.02	329.72	322.19	327.5	327.92	324.7	335.79	332.57	323.99	324.47	326.13	330.53	331.94	323.71	327.6	324.13	328.17	330.73	326.36	322.45	326.75	321.8	327.58	329.85	332	322.51	324.82	327.79	326.3	329.97	326.25	324.48	325.29	327.49	327.89	331.69	324.04	328.77	329.06	324.7	327.53	329.98	325.81	321.34
324.29	319.06	317.46	318.4	327.31	322.61	320.91	318.15	316.4	324.79	320.97	318.77	319.41	325.41	317.96	323	322.31	315.72	312.45	316.52	320.05	323.27	322.42	321.67	312.24	318.49	329.21	320.69	316.34	316.79	316.4	314.72	312.29	315.19	317.1	319.53	320.3	313.01	318.94	322.83	313.79	322.66	319.63	323.48	317.25	311.55	311.18	323.38	316.65	312.84
308.85	316.89	314.89	322.65	311.24	318.25	307.31	314.11	312.79	311.85	310.14	316.53	312.94	318.46	310.26	304.33	306.53	310.09	312.42	312.73	311.23	313.58	312.56	312.13	315.58	314.64	316.09	313.95	315.8	306.56	311.34	311.33	317.91	314.25	313.95	308.27	310.49	309.17	311.99	316.49	316.4	312.99	311.79	318.05	309.49	310.3	305.46	313.88	311.83	312.71
304.14	308.54	310.38	307.79	301.23	299.39	298.11	298.37	291.56	299.7	306.48	302.49	306.06	307.25	302.91	308.49	303	301.9	308.48	304.45	304.85	299.41	305.7	299.47	302.4	307.31	295.51	302.87	298.72	304.55	300.39	300.42	306.18	304.83	300	303.93	302.86	309.58	301.37	303.55	302.55	301.64	301.41	300.85	302.67	298.03	303.64	290.7	306.12	300.32
302.32	296.19	301.76	298.7	307.27	296.57	307.66	298.15	309.9	299.48	296.77	301.83	304.3	303.41	301.54	299.45	300.26	301.46	306.96	303.62	303.22	305.12	298.25	299.35	301.09	302.47	302.42	304.44	305.55	303.15	300.93	304.96	295.83	298.21	300.93	296.59	306.71	305.12	300.24	302.53	305.16	296.74	302.26	302.5	291.15	305.45	297.03	297.66	299.05	306.23
305.23	308.22	304.57	308.32	303.13	301.6	305.87	301.17	303.11	308.74	302.9	297.57	299.62	300.97	299	311.61	304.65	300.62	303.11	297.99	297.33	298.84	296.59	304.12	301.94	300.6	301.98	300.22	308.44	304.44	295.05	304.33	305.37	306.48	302.23	308.21	296.46	300.42	298.71	306.45	296.54	309.77	306.99	305.35	309.4	309.11	297.47	308.72	308.86	298.67
304.1	298.19	298.72	296.34	293.18	305.9	298.91	295.45	299.55	299.71	305.66	294.17	297.84	291.26	298.79	294.84	306.1	298.64	302.16	301.17	298.33	301.29	301.26	294.87	301.55	301.11	299.74	302.35	304.02	302.99	297.92	297.98	295.57	303.21	302.13	302.88	303.73	300.42	296.64	310.23	302.36	298.01	292.42	298.37	302.57	302.12	298.35	303.64	297.62	300.56
306.55	320.98	316.89	317.45	320.96	318.84	313.62	321.82	323.23	317.56	317.31	314.82	319.95	320.65	314.8	321.72	317.57	317.38	324.29	315.27	317.87	318.97	322.75	316.32	322.73	319.54	323.18	314.33	317.63	310.16	320.31	317.38	324.44	322.94	315.99	325.03	322.94	321.97	319.04	320.43	316.72	317.97	322.38	320.53	322.9	320.46	310.75	313.64	322.04	310.9
318.33	311.14	313.79	312.02	317.04	311.54	307.54	311.42	315.23	312.05	315.51	312.31	309.18	318.25	320.17	310.38	313.07	314.26	315.36	315.16	319.54	315.97	317.23	313.76	313.46	314.44	311.41	308.76	309.09	322.22	316.31	319.24	317.19	310.41	315.51	312.89	310.42	313.73	311.05	307.21	307.53	310.12	314.56	315	305.82	315.11	310.2	307.84	313.04	315.19
301.72	311.42	308.15	308.34	309.24	309.12	308.23	307.75	307.78	313.91	311.28	307.74	308.39	310.03	303.91	307.73	310.86	310.52	309.39	311.8	303.41	309	307.33	308.94	303.36	307.03	307.5	311.04	312.27	300.63	304.94	305.89	305.06	305.28	311.23	307.58	306.81	315.4	315.32	305.49	297.57	311.55	307.23	302.21	311.75	305.95	303.05	306.25	306.31	313.23
312.66	302.51	303.34	306.83	307.34	307.06	304.86	298.36	301.74	304.66	304.57	294.54	305.93	298.96	303.42	302.77	305.93	298.66	300.02	303.63	303.83	310.18	304.61	303.75	292.82	307.61	308.3	302.62	303.76	303.62	304.62	299.63	295.98	298.46	307.9	303.54	310.18	302.57	299.36	301.76	306.17	295.96	300.82	308.51	305.84	298.92	303.99	303.69	303.6	304.6
319.36	315.36	318.85	316.12	321.99	307.64	324.91	316.37	324.1	310.11	315.96	317.71	318.07	313.91	320.21	324.78	317.87	313.97	316.77	316.94	315.18	316.35	317.84	316.62	320.92	318.87	314.48	318.44	316.26	315.54	317.76	316.28	305.97	318.18	313.29	320.34	315.96	313.05	318	315.97	311.65	316.11	319.27	320.71	318.88	321.43	313.98	317.17	316.31	314.98
303.09	299.93	301.26	304.46	298.21	300.89	309.28	310.36	301.82	303.36	298.37	299.97	293.19	307.71	296.52	306.37	309.38	297.66	302.44	295.72	306.35	299.12	303.85	298.3	300.69	299.56	308.91	303.16	305.88	301.71	301.77	305.14	306.01	303.09	307.86	305.34	302.97	304.33	310.09	302.4	301.95	308.02	300.97	300.46	302.01	298.31	303.1	305.68	301.88	304.25
312.42	321.27	314.45	312.99	312.08	325.1	316.35	321.88	319.11	319.63	311.62	316.42	327.61	319.09	312.79	321.35	318.3	317.82	324.42	316.03	317.71	321.58	320.84	318.23	313.43	322.17	318.36	318.87	314.41	319.38	318.27	318.8	319.16	317.01	319.3	325.67	316.87	320.67	324.07	318.84	319.58	321.66	309.72	328.33	318.16	323.3	327.21	318.69	320.48	317.46
302.2	307.31	314.08	296.36	304.52	311.31	305.45	298.88	297.55	301.91	303.06	302.64	307.22	306.55	307.03	304.63	305.39	307.33	299.61	313.24	306.35	306.82	308.09	308.26	308.53	310.9	307.55	299.92	308.78	305.79	306.69	308.85	299.25	304.84	306.37	307.19	306.95	310.41	303.86	304.76	307.37	307.42	303.81	308.16	298.68	303.29	297.94	304.53	302.16	302.99
306.7	302.26	308.52	307.3	305.68	301.25	304.14	297.56	300.23	305.94	301.4	298.31	307.18	304.44	300.41	303.41	301.34	308.97	304.04	299.65	305.67	299.68	301.93	304.56	303.26	297.98	308.3	301.33	300.31	295.86	298.62	301.79	300.73	301.04	308.35	296.52	301.56	301.44	297.55	310.24	301.54	302.28	300.8	308.13	302.17	300.8	295.92	309.58	302.28	300.86
307.81	312.57	314.43	312.42	308.66	311.56	315.72	313.75	315.82	307.25	310.72	305.75	314.26	310.79	314.45	314.4	307.43	312.92	310	312.2	309.51	319.24	308.22	311.03	319.73	307.3	313.26	312.48	309.32	309.22	313.5	310.75	310.12	311.79	310.68	308.44	315.49	312.73	309	314.99	312.2	302.99	316.08	310.88	311.98	315.73	312.41	311.88	311.3	310
298.17	302.14	307.39	304.43	308.45	307.03	305.96	307.58	303.44	307.85	302.92	305.24	303.84	302.12	300.64	305.19	300.76	303.47	296.95	303.12	306.18	300.33	312.2	300.38	306.32	291.34	302.71	309.24	304.39	309.88	302.34	307.97	312.62	306.44	305.85	302.61	298.31	299.31	307.3	306.65	299.83	303.03	304.64	305.69	301.04	295.73	305.47	300.51	305.64	304.79
299.73	293.91	292.77	295.19	301.91	295.86	293.85	292.58	295.51	297.55	298.51	292.24	299.76	300.87	295.78	299.88	300.13	302.3	292.92	303.74	293.43	289.76	297.39	295.11	290.71	298.33	296.85	295.37	295.32	295.85	293.87	299.46	293.02	297.92	301	300.55	293.02	296.33	302.06	301.29	299.42	291.78	298.12	299.62	301.2	301.08	298.5	301.68	292.96	298.64
293.14	297.1	297.21	297.06	296.64	290.36	295.82	295.44	302.48	296.46	304.6	302.39	296.39	292.85	286.66	301.56	298.02	304.4	292.61	302.01	300	298.67	303.25	302.17	289.37	297.04	297.99	303.95	293.14	293.98	298.25	290.09	299.08	296.43	298.74	292.79	303.58	299.31	294.97	301.03	299.55	292.54	291.93	295.69	302.33	295	298.04	300.21	296.6	302.18
329.34	329.14	320.31	331.1	319.31	328.29	330.68	333.14	326.37	324.73	328.58	335.64	328.8	329.96	328.93	320.69	325.27	327.38	321.81	321.14	323.48	323.97	327.51	327.7	321.53	325.58	320.12	321.28	320.74	327.07	322.46	326.19	326.47	330.99	332.57	327.82	328.49	328.93	322.68	334.37	327.84	325.02	327.06	321.2	321.97	327.56	320.93	323.51	323.62	324.14
322.07	326.37	323.12	326.84	328.17	334.31	328.44	332.78	326.1	320.43	330.1	331.76	330.95	331.73	331.95	324.51	335.13	325.35	328.46	333.83	327.78	331.11	328.78	328.26	333.88	328.58	333.97	327.57	332.08	326.7	321.46	327.74	334.24	327.05	323.1	329.98	331.79	323.05	321.47	336.73	331.23	327.67	326.86	333.07	323.53	323.78	332.42	325.73	329.34	325.76
306.49	312.46	313.3	313.64	314.19	313.35	309.84	307.74	307.32	308.19	319.07	313.85	312.15	317.12	313.19	311.4	313.46	312.44	314.66	307.45	309.1	312.22	314.64	312.19	310.66	315.84	311.24	315.93	318.9	309.1	307.13	306.15	314.94	312.94	309.18	312.61	309.46	313.08	308.42	309.01	309.98	311.27	313.27	310.02	314.61	317.42	306.92	314.06	306	312.13
297.66	293.15	296.06	299.44	293.86	304.74	293.69	305.67	296.38	294.05	299.49	294.31	294.73	298.83	294.71	304.5	293.65	294.83	299.16	289.55	294.61	297.96	297.29	292.85	304.7	298.38	294.72	296.25	299.89	296.7	304.21	297.98	300.98	288.96	298.77	293.42	295.81	300.27	299.14	294.09	294.27	295.54	299.35	297.26	298.34	293.69	301.94	296.54	301.28	300.78
298.73	303.98	297.69	301.76	306.43	303.23	303.75	300.69	299.06	304.6	300.97	299.84	294.43	297.8	297.98	304.5	302.5	302.95	298.8	300.02	297.92	298.67	293.8	295.65	300.95	301.31	306.62	291.87	292.39	301.29	298.03	301.99	298.49	297.63	297.36	305.1	304.64	297.52	291.4	292.44	300.39	302.42	298.09	298.64	295.44	300.37	299.38	298.13	304	296.72
314.69	323.55	315.72	321.92	320.96	322.74	321.52	319.82	315.19	315.25	312.84	316.05	324.32	318.16	321.71	321.71	319.82	321.59	315.8	318.88	319.17	319.1	316.76	314.25	315.73	309.79	320.21	315.13	317.1	314.09	316.08	319.85	310.64	322.06	325.91	323.19	314.98	322.77	327.38	319.45	318.17	315.47	327.83	324.13	315.73	318.71	323.8	320.58	326.97	320.62
306.74	300.81	302.86	304.67	312.01	303.02	303.73	302.2	300.72	306.05	302.07	302.36	311.43	301.69	304.57	308.81	303.44	303.67	308.67	305.6	306.03	298.71	302.45	310.04	308.04	307.07	301.94	312.21	307.78	314.33	307.03	300.06	308.54	308.94	302.93	301.25	302.27	308.46	308.23	307.35	305.63	310.74	308.84	301.49	303	304.67	305.21	304.42	303.36	309.17
301.74	299.56	303.35	305.92	303.88	305.5	305.05	308.9	311.02	304.45	297.54	301.64	309.85	309.13	306.02	302.63	293.36	300.74	302.46	297.81	300.54	304.22	298.56	303.41	300.68	299.31	299.96	300.52	300.85	305.43	307.42	306.85	295.22	307.34	298.94	298.95	305.31	303.88	298.07	297.17	303.6	296.61	301.07	297.23	300.82	300.15	303.15	305.18	298.03	302.95
318.44	316.49	315.06	313.02	312.57	318.6	321.78	317.06	308.31	324.68	313.07	316.58	316.22	316.71	320.42	308.9	319.35	318.79	310.39	313.81	313.81	316.08	311.38	308.45	312.52	315.82	318.48	318.07	321.49	312.83	314.58	315.87	319.37	309.84	311.84	310.12	323.07	316.07	323.42	307.11	313.17	320.44	311.83	313.37	309.14	319.95	311.02	304.98	311.84	306.84
318.36	312.12	316.13	308.04	311.12	316.39	319.32	306.07	310.85	304.59	306.05	316.57	319.2	317.53	310.78	321.36	309.08	312.75	316.84	311.56	308.87	313.97	312.88	314.74	318.27	313.79	309.1	314.29	320.27	311.17	315	309.6	312.17	308.4	312.04	315.48	317.44	308.91	317.94	314.66	309.99	311.08	313.81	315.48	309.4	312.04	317.47	314.36	309.95	315.29
318.4	317.13	313.07	312.19	311.38	313.04	311.62	316.27	310.73	315.54	308.38	316.33	312.63	309.43	320.87	320.97	314.93	310.59	314.08	309.14	319.87	310.77	315.04	307.84	316.16	315.15	312.48	314.18	313.34	316.67	314.03	312.42	314.39	308.34	316.17	309.42	318.54	311.97	314.41	311.33	312.46	308.04	313.08	307.56	317.56	308.88	313.82	315.16	316.41	311.75
316.18	312.33	313.51	322.63	313.24	319.28	313.69	315.2	307.16	317.06	311.28	311.98	314.06	316.34	316.26	313.52	315.5	315.37	315.03	319.54	316.13	309.41	315.83	317.13	321.38	316.78	309.85	312.66	317.82	315.46	310.65	317.85	314.59	318.8	317.83	317.78	316.26	310.42	315.62	317.98	307.59	319.58	320.69	317.49	313.55	310.39	319.72	316.69	316.28	314.67
297.16	305.58	299.21	305.7	297.73	302.55	301.5	297.28	296.46	302.73	301.03	302.39	303.28	298.47	297.56	297.15	301.46	293.9	301.04	307.66	305.83	300.12	297.77	299.61	293.84	310.78	296.08	306.45	303.44	297.92	297.54	299.19	296.83	300.15	296.54	301.81	306	305.1	299.26	306.3	298.04	303.13	297.92	297.32	291.49	301.86	301.35	304.19	299.86	299.67
314.31	315.12	319.27	319.99	322.52	324	322.61	309.24	309.2	309.11	310.58	310.25	315.63	314.42	317.81	310.32	314.29	317.9	322.23	315.98	316.65	319.08	313.53	315.45	317.14	313.75	317.66	313.91	311.18	315.75	315.16	320.42	318.73	314.73	316.63	311.33	322.51	315.13	316.27	310.95	315.71	324.94	309.87	317.33	317.74	313.11	312.73	316.38	316.86	324.35
302.7	311.34	304.82	303.83	307.54	296.38	303.84	301.04	308.16	301.36	300.49	305.14	303	304.85	301.31	306.74	301.69	306.82	309.23	304.36	300.19	302.59	297.35	303.51	301.91	309.99	298.89	303.55	310.32	308.16	302.5	301.5	303.36	310.55	304.86	303.65	304.22	303.25	308.51	304.57	301.67	304.84	300.4	306.71	306.73	303.07	301.04	307.55	309.79	308.86
307.51	306.9	302.54	301.75	313.34	300.15	305.61	303.06	311.05	305.06	304.65	309.73	306.65	302.81	304.16	308.81	306	312.35	302.79	305.04	310.87	303.12	304.84	305.13	304.74	310.97	313.01	304.56	310.72	309.27	304.23	309.64	301.49	301.78	295.29	307.13	305.85	302.58	311.82	299.66	300.53	307.84	302.63	309.04	309.82	308.97	309.83	309.53	301.83	303.66
324.02	317.35	316.91	318.13	315.07	321.03	320.14	316.15	315.82	313.1	320.84	318.09	318.63	321.78	323.28	320.69	321.71	314.87	315.8	323.66	307.49	319.14	326.28	323.01	313.45	320.52	329.15	313.92	314.71	318.54	317.2	316.4	321.35	317.57	311.93	315.38	317	320.32	323.3	314.39	321.53	317.47	319.45	319.9	312.8	312.54	319.19	316.6	326.22	320.15
308.65	316.31	310.69	319.74	310.43	315.98	312.35	311.92	319.81	312.38	320.95	311.75	314.37	317.99	316.63	316.37	308.18	315.42	319.53	307.3	309.98	312.02	316.16	309.04	314.79	312.79	312.61	314.66	319.84	315.14	316.43	319.54	317.37	315.33	311.23	311.18	312.96	318.58	310.85	309.06	309.63	309.61	317.15	308.42	316.84	316.42	311.45	309.93	307.11	317.82
297.52	295.89	306.89	297.34	297.63	299.67	297.34	296.85	305.54	301.22	291.7	298.37	305.45	293.24	303.99	299.75	300.74	305.69	302.59	300.4	306.4	298.18	307.69	302.97	299.56	300.66	303.39	307.67	304.01	307.71	293.3	310.2	301.77	298.1	301.66	307.71	298.63	301.24	300.88	301.47	296.99	300.29	303.23	300.31	300.47	305.17	299.1	295.48	295.01	301.47
323.4	324.36	323.76	326.18	320.84	321.37	329.17	326.51	319	329.18	323.25	325.96	324.41	323.19	325.08	326.81	322.94	326.04	322.71	325.11	331.04	319.85	322.91	327.93	321.17	324.13	324.29	326.78	324.87	326.55	328.6	327.93	329.46	322.58	326.63	332.18	326.88	327.1	326.14	325.75	323.21	326.14	324	323.32	318.08	320.88	326.26	328.53	325.71	320.01
307.29	314.76	310.7	320.62	312.91	315.97	310.65	317.07	307.82	317.96	320.14	311.35	314.59	317.82	321.77	316.2	314.76	314.03	320.64	316.91	309.53	313.63	312.34	318.9	318.46	312.48	322.1	308.36	314.44	311.97	312.28	312.44	316.61	320.56	318.27	321.52	312.52	310.16	324.89	319.97	310.27	314.67	310.95	313.19	308.83	319.36	311	314.25	317.71	314.16
298.2	299.72	301.92	311.41	294.73	302.85	311.8	301.37	302.96	301.45	299.84	306.62	302.83	303.48	305.05	300.21	309.95	296.17	304.3	304.94	295.94	303.43	300.06	305.79	305.84	310.25	303.82	306.82	307.15	310.72	302.9	306.37	298.56	302.34	301.79	297.72	309.99	307.24	299.99	302.87	303.1	302.27	299.4	298.2	298.64	307.61	306.32	303.94	301.88	298.94
304.15	293.63	301.96	308.44	306.88	307.68	297.48	304.53	303.43	307.78	299.74	299.62	303.01	300.49	302.73	303.54	307.11	295.42	300.94	303.68	299.23	300.07	306.76	307.35	293.29	301.96	306.72	292.95	301.18	293.23	294.73	306.45	304.29	307.04	306.25	301.2	301.42	306.9	306.46	311.14	297.66	304.31	304.36	303.56	304.8	300.35	301.75	297.35	301.14	304.48
309.94	304.49	307.43	303.65	306.1	303.31	303.93	312.97	312.91	312.2	304.6	308.26	310.7	308.45	313.67	304.2	308.09	312.99	310.02	312.13	308.86	307.82	303.29	306.63	305.45	307.89	301.92	312.92	316.42	303.64	315.21	302.68	313.29	305.18	310.4	306.71	312.88	318.48	308.11	313.58	308.46	308.2	309.84	308.17	312.32	306.82	311.99	303.83	307.91	313.41
292.79	290.55	297.14	292.97	291.89	287.64	295.42	290.41	294.06	288.43	295.76	292.9	292.01	299.24	300.45	293.79	296.36	291.42	293.19	298.7	297.27	304.22	300.37	303.79	293.07	295.32	297.09	303.64	292.18	294.27	299.14	302.69	287.47	292.5	296.25	291.91	296.63	288.81	292.21	289.85	290.23	295.42	299.22	295.25	296.46	289.56	293.43	301.46	294.69	289.83
301.93	312.14	310.49	311.89	306.53	304.6	310.8	305.18	310.51	312.13	304.02	307.15	301.15	311.76	306.35	307.67	307.44	302.92	308.33	307.26	313.75	310.82	310.74	301.38	313.93	310.2	310.89	306.79	308.1	315.59	306.96	310.36	300.08	305.75	303.05	305.12	308.84	313.28	308.54	311.36	308.72	309.1	304.4	313.53	309.18	307.16	313.2	314.1	311.39	317.62
309.34	317.06	311.12	312.13	311.21	311.88	308.22	322.83	309.36	315.47	306.82	317.67	316.27	316.98	316.44	305.98	314.63	313.37	314.62	313.69	316.23	316.85	310.24	316.46	311.85	314.4	312.88	312.12	316.27	312.87	314.22	313.33	317.46	314.88	311.68	310.64	316.53	322.15	319.21	315.25	319.17	304.58	317.54	310.68	315.67	311.89	308.82	312.03	311.22	309
320.21	319.44	315.01	310.77	316.79	316.25	303.64	320.81	311.91	311.7	309.04	314.27	305.28	315.39	313.39	313.1	312.72	312.56	309.85	317	316.2	314	317.1	309.27	314.72	312.13	314.16	316.66	311.52	311.9	315.34	315.06	315.4	314.86	322.59	321.36	313.74	309.08	312.47	312.68	313.37	313.98	320.54	320.11	315.69	305.5	318.93	307.78	316.66	311.77
303.26	310.06	304.58	300.59	306.4	312.09	306.02	300.35	303.06	302.21	305.63	305.94	298.73	307.35	302.97	302.56	298.91	304.41	299.42	305.52	299.29	311.84	307.82	305.15	305.28	305.44	307.5	311.01	309.81	300.89	299.74	310.53	307.56	307.07	302.89	311.31	309.06	304.54	299.11	300.28	301.18	307.16	302.19	311.47	299.19	300.59	304.03	304.27	307.57	309.81
300.46	291.53	302.29	290.82	299.05	295.1	302.29	298.11	295.85	290.9	296.14	291.74	299.43	293.51	296.25	296.51	296.52	290.36	296	294.36	296.9	293.09	290.84	297.65	301.64	299.51	295.14	290.77	295.23	294.76	299.26	289.51	296.94	296.03	294.05	294.95	300.08	295.8	298.18	297.47	296.08	297.42	297.23	296.54	293.26	291.51	296.12	290.53	291.74	299.01
299.59	296.53	300.15	300.77	297.41	299.41	297.78	291.23	293.76	298.78	297.62	294.76	294.11	305.49	296.87	299.86	297.81	292.55	298.61	292.08	294.7	300.65	298.34	295.73	295.68	297.91	291.11	303.01	306.21	292.98	301.88	293.69	293.96	295.56	296.27	297.95	294.26	300.49	298.37	296.22	291.02	304.3	300.35	301.21	291.35	297.5	298.7	288.15	295.16	300.41
311.37	317.88	317.06	319.25	313.9	308.51	307.91	308.9	318.03	313.49	321.76	314.91	314.37	311.93	314.66	314.1	315.51	317.05	312.33	319.09	320.54	313.53	315.68	316.35	318.36	318.7	318.54	312.45	315.36	314.37	313.7	315.38	319.67	312.99	312.13	316.95	309.89	312.19	305.91	314.65	319.65	312.37	307.71	316.19	316.24	317.48	315.63	309.52	320.14	314.75
292.95	290.45	287.75	297.43	303.21	295.24	299.82	293.7	288.16	299.39	288.26	291.59	290.84	297.07	292.26	298.75	291.55	293	291.98	292.58	290.2	297.21	300.24	284.44	290.03	296.34	296.36	296.13	295.73	293.5	288.93	293.67	294.31	294.87	295.35	277.22	298.44	294.29	297.88	292.88	297.03	293.12	285.6	291.69	297.99	288.28	289.98	295.85	290.31	292.89
306.7	301.92	312.25	304.13	307.13	303.31	309.26	307	310.65	306	307.25	313.09	311.41	314.27	309.51	316.25	307.83	304.35	312.11	302.39	303.89	308.72	306.97	311.06	309.19	308.95	306.47	298.57	310.01	310.53	311.88	309.11	309.16	310.85	308.87	311.46	306.22	311.67	302.44	309.74	306.92	308.13	304.61	307.34	309.99	308.33	304.06	310.91	306.9	308.18
305.5	311.27	312.19	304.54	315.53	315.54	315.25	302.14	314.09	312.02	317.56	310.96	318.99	316.89	309.27	317.19	312.77	312.66	315.43	306.07	313.1	315.68	308.53	313.64	308.66	309.19	308.39	318.76	314.99	319.73	304.62	302.15	313.29	311.9	315.81	314.42	313.76	319.02	315.36	304.57	315.11	314.58	316.64	315.71	314.71	313.04	311.92	310.96	313.39	317.44
306.91	319.21	319.42	313.7	318.91	321.36	313.84	319.45	311.71	312.7	311.87	310.83	316.93	318.51	314.09	309.62	311.34	314.96	312.46	318.21	314.77	314.84	314.04	315.48	312.68	316.74	317.72	314.55	317.83	308.8	316.02	313.45	315.72	317.35	312.63	310.76	315.61	311.57	310.03	321.21	316.25	310.58	314.64	306.87	316.95	314.88	315.65	310.19	314.13	312.94
302.54	301.96	302.98	301.36	308.63	304.2	301.88	310.7	300.36	306.71	312.44	300.89	302.44	304.97	305.05	304.68	306.57	305.17	295.61	304.26	308.92	307.61	305.14	315.87	304.68	309.83	302.43	306.27	309.14	298.72	300.95	301.57	303.84	306.22	308.33	303.14	300.47	308.61	304.13	305.77	308.38	304.08	301.6	307.75	307.84	301.24	306.86	309.21	298.03	302.28
297.26	311.47	313.51	300.18	306.83	302.82	311.72	308.93	303.48	310.93	307.69	302.78	313.67	306.31	310.21	317.51	305.04	303.24	301.54	303.71	302.55	302.76	311.25	311	305.6	306.29	304.79	301.2	302.16	305.97	302.49	306.56	304.01	306.29	304.24	312.59	310.39	306.56	313.9	305.48	306.11	306.59	299.36	297.74	307.66	304.42	305.15	305.68	303.09	300.98
293.49	293.44	299.41	295.74	296.39	291.79	297.54	296.13	291.05	299.15	293.61	290.57	298.01	291.78	299.97	297.43	296.34	299.21	294.9	296.94	289.47	299.94	296.83	295.6	297.21	293.83	297.27	295.48	300.48	295.4	295.44	291.35	298.4	301.62	293.56	290.65	301.83	296.02	296.63	298.67	296.26	293.38	291.46	302.02	287.97	292.28	297.11	293.52	294.33	298.63
292.55	294.03	298.13	289.66	294.39	303.58	289.4	290.42	301.15	294.55	299.18	293.3	295.95	288.62	293.61	295.56	288.75	293.28	296.38	301.19	289.11	294.25	291.64	296.89	291.07	296.55	290.14	293.17	287.92	295.95	290.76	294.17	292.7	292.88	294	295.84	287.86	299.54	301.57	295.06	289.58	293.19	290.18	288.87	300.89	300.27	294.85	297.49	293.8	299.61
327.86	323.36	322.47	333.8	321.49	321.76	324.54	330	328.32	335.43	326.95	324.32	326.94	326.38	324.42	331.63	326.2	325.47	331.9	323.52	333.43	327.44	338.25	329.26	316.52	330.66	321.05	322.8	320.84	326.6	321.88	321.62	329.2	332.67	329.22	325.66	328.98	323.24	335.39	321.01	332.32	321	322.04	325.23	327.31	332.47	322.78	318.2	330.02	328.47
308.93	315.68	317.58	314.09	317.38	323.72	319.04	316.21	320.09	322.41	320.05	316.03	310.54	317.66	319.31	314.18	320.14	321.43	317.7	317.44	318.92	318.84	310.85	309.13	315.56	323.44	320.8	311.18	322.88	320.05	318.55	322.22	318.73	313.31	317.18	308.93	314.57	319.73	312.12	315.56	312.74	323.92	316.23	315.86	315.53	320.42	305.08	312.68	315.88	314.81
313.7	308.43	308.98	311.91	312.55	312.96	304.37	313.59	318.16	308.24	316.95	308.84	321.31	313.03	311.08	313.06	313.79	307.6	317.76	317.08	314.87	307.29	312.47	314.37	310.28	316.47	313.88	306.58	315.88	313.57	311.67	307.41	317.33	311.96	316.4	320.45	311.57	314.16	312.14	310.13	305.12	317.95	311.02	309.96	312.63	308.92	309.21	317.7	310.98	318.29
320.55	313.27	318	311.43	307.35	314.89	315.64	321	309.19	311.75	320.1	321.31	310.99	312.23	318.11	311.98	314.21	311.28	313.26	312.29	313.98	306.53	307.74	312.88	319.31	314.22	311.75	311.72	313.6	309.52	316.62	312.49	316.52	322.84	315.18	307.48	314.41	313.5	314.27	317.58	313.66	318.22	312.53	315.59	313.57	310.93	311.48	315.32	314.73	318.73
317.3	307.93	317.69	314.84	315.38	312.81	298.1	317.19	311.91	315.4	306.64	322.73	313.34	318.72	318.62	314.11	305.31	314.38	319.18	316.27	319.63	316.07	323.61	315.8	311.74	309.26	321.04	320.63	310.42	315.36	315.94	313.37	313.12	316.55	321.57	312.94	307.61	318.61	316.6	315.88	316.14	317.1	312.06	311.73	316.66	315.29	310.52	314.44	310.29	322.38
314.48	312.81	304.13	305.69	310.64	306.54	310.07	319.52	307.7	314.46	307.88	315.75	313.57	309.37	316.25	310.02	313.62	313.33	309.31	314.37	305.97	313.93	316.97	317.6	314.54	317.65	317.13	307.77	311.79	306.47	302.7	311.55	314.22	304.28	308.63	319.36	312.75	316.94	315.28	316.83	311.66	317.79	312.29	314.08	310.23	316.19	310.87	314.56	307.63	313.79
325.9	328.41	321.88	324.08	327.94	323.82	326.92	327.62	329.41	322.28	331.1	330.01	328.28	324.22	323.77	321.84	326.34	323.16	319.78	326.9	328	320.96	327.94	324.11	326.76	324.17	324.12	334.81	322.39	333.06	332.41	320.89	332.15	323.09	322.41	326	317.21	322.51	323.09	329.64	320.57	322.77	320.23	324.75	323.09	323.8	320.87	322.35	326.45	330.02
307.35	317.62	305.1	316.43	319.62	318.29	311.04	316.94	315.15	320.4	308.61	318.86	313.77	312.98	312.74	315.93	309.42	313.66	321.94	316.74	312.77	311.62	312.44	315.76	312.82	306.17	306.72	315.73	308.41	308.59	314.92	313.83	316.66	316.32	316.25	316.29	311.04	320.46	315.33	310.2	312.68	313.94	309.89	307.07	316.58	318.83	314.89	315.37	319.79	307.01
308.27	314.6	311.77	310.87	304.44	317.53	312.86	305.51	316.97	320.26	304.71	308.4	318.88	308.37	314.55	314.15	310.5	306.8	316.21	315.57	310.4	314.91	310.67	310.89	308.95	315.59	308.56	317.23	308.64	310.15	315.39	312.09	318.44	311.81	303.51	308.64	306.28	317.37	311.51	311.95	312.93	311.7	314.63	311.84	309.46	310.06	309.88	306.38	307.29	311.27
310.8	310.22	311.57	313.98	308.38	320.29	309.12	316.52	306.83	310.8	314.53	310.72	311.07	313.73	310.68	316.63	302.54	312.65	308.1	310.85	315.65	301.6	305.72	305.74	314.6	317.32	314.53	304.11	308.51	307.98	314.84	309.66	311.79	302.55	303.83	307.58	308.95	303.59	305.55	306.26	307.25	303.48	307.3	310.54	318.24	304.63	309.42	314.65	313.83	310.69
300.41	302.26	302.89	298.5	302.07	298.83	301.83	300.79	303.76	308	301.48	298.86	303.2	302.96	298.17	299.07	306.19	302.52	308.46	302.52	301.05	305.69	299.14	306.99	303.86	294.33	301.19	298.7	300.61	293.94	298.5	295.57	301.06	309.26	298.98	298.41	300.59	296.48	295.22	292.1	304.05	301.22	304.75	298.93	304.91	301.61	303.27	303.25	303.76	307.43
288.91	302.17	303.19	291.89	294.02	293.53	287.43	305.97	295.36	290.16	296.69	301.54	291.35	295.97	299.25	302.58	306.89	296.69	292.88	300.5	299.03	297.5	296.88	295.57	299.96	299.82	296.24	299.07	300.46	296.01	294.55	291.14	306.28	295.03	301.37	292.56	296.11	300.59	299.85	298.06	292.9	294.22	291.81	295.65	297.79	290.44	301.92	298.16	295.57	291.79
316.46	305.26	310.65	308.38	307.44	310.54	300.23	309.32	310.63	316.77	314.78	314.56	313.33	312.62	308.74	310.35	308.47	309.54	304.11	314.04	302.82	313.24	309.73	310.22	302.04	305.86	303.08	309.97	307.62	310.31	305.25	309.92	308.99	314.42	316.52	315.12	309.64	307.43	315.54	306.35	312.33	312.13	312.03	313.75	304.86	301.44	313.11	306.16	305.6	310.22
309.63	303.42	302.23	292.37	298.5	301.56	293.54	300.28	297.95	293.69	303.8	293.34	295.39	294.25	298.46	293.03	302.61	306.68	299.01	299.02	294.78	298.53	302.59	300.81	307.18	302.9	290.64	299.81	303.06	300.96	304.45	303.21	299.12	296.11	294.27	300.12	301	297.96	301.14	307.78	300.31	296.64	302.43	298.59	301.61	301.48	294.47	293.69	292.6	303
330.51	331.31	324.45	325.47	332.22	325.21	322.56	327.2	326.79	324.3	327.02	330.77	327.63	329.18	330.51	333.82	326.67	325.14	326.02	330.29	324.65	326.15	325.98	326.95	325.41	331.36	337.13	325.89	320.95	320.52	327.27	319.96	326.12	326.24	326.05	326.52	324.4	332.41	327.27	328.39	331.02	340.5	330.08	330.26	325.7	330.64	322.95	330.51	328.04	325.87
294.37	293.71	302.16	295.25	293.83	293.39	295.32	293.57	299.91	292.51	299.44	298.63	296.9	299.41	296.31	291.67	295.55	304.81	295.96	298.8	293.45	295.91	296.63	300.37	297.56	299.01	294.52	300.34	297.9	304.16	292.69	302.04	297.81	297.83	296.7	292.88	290.68	297.5	299.01	300.95	292.27	291.89	300.21	297.49	299.49	295.26	299.04	296.61	291.85	300.99
297.41	307.18	316.46	309.28	305.42	303.22	305.82	301.02	308.15	305.25	301.16	308.18	301.36	301.34	309.23	306.43	305.9	301.27	312.12	301.13	303.83	301.58	299.85	305.2	306.75	307.64	297.54	304.19	308.75	308.65	301.37	303.71	306.19	308.46	303.7	300.87	299.72	305.15	301.27	306.96	298.66	311.02	311.55	305.18	302.76	307.03	312.28	302.19	303.03	307.69
305.44	299.79	299	293.37	301.12	302.33	298.6	299.41	294.69	297.31	304.03	293.73	301.58	303.54	302.01	294.13	304.87	300.12	300.89	294.73	297.31	301.64	300.42	302.44	308.26	298.24	302.48	308.14	294.13	299	296.44	302.5	295.57	298.72	290.97	297.97	304.48	303.98	293.08	296.96	303.16	298.99	295.36	299.27	301.29	297.65	298.64	299.64	300.63	299.8
308.34	302.99	300.88	304.11	302	296.05	302.84	308.31	302.19	300.81	303	300.19	305.4	307.48	298.58	304.27	307.82	301.48	307.56	303.15	306.56	302.87	299.12	306	299.92	301.71	311.38	298.99	302.09	303.51	293.76	296.36	301.49	302.49	298.65	303.77	303.44	306.93	302.42	300.96	305.18	302.46	302.4	301.72	292.94	305.22	312.73	305.73	303.4	307.99
304.25	302.63	306.67	308.01	306.23	316.74	306.4	306.04	294.11	310.42	296.51	298.49	299.48	304.31	298.16	302.24	301	307.03	312.27	305.63	302.46	306.89	306.11	299.47	305.08	301.95	306.14	308.09	301.59	305.94	312.48	296.09	306.36	305.19	303.68	304.12	307.61	302.23	305.14	301.37	308.56	299.13	304.17	302.54	301.07	299.46	304.13	298.47	304.95	299.82
300.95	292.48	296.16	297.68	299.62	296.85	298.21	289.01	292.55	290.44	300.84	296.67	290.78	297.34	296.82	294.29	303	299.02	300.98	296.74	297.96	301.64	297.19	303.88	293.72	299.18	301.21	297.55	292.09	296.21	293.48	293.93	294.17	300.7	297.14	297.88	294.41	302.44	298.1	302.21	296.8	296.6	294.55	293.3	295.05	298.06	298.13	293.33	296.73	301.85
306.71	307.62	309.24	308.19	312.42	305.89	308.87	310.99	314.26	305.16	300.18	307.81	313.57	301.07	305.93	308.42	305.15	306.72	308.44	310.78	312.43	306.84	307.83	315.17	304.58	301	308.21	304.43	305.69	313.98	307.12	310.49	308.06	309.71	309.88	306.28	303.33	308.9	306.67	303.86	303.85	300.65	305.79	306.1	310.65	305.73	300.65	305.11	306.33	309.32
319.38	312.73	317.09	317.07	317.63	322.31	321.73	320.41	321.91	314.89	321.36	316.3	322.1	319.42	315.32	315.4	319.53	320.69	317.34	322.94	313.91	314.41	326.82	310.55	321.05	319.34	321.88	312.07	317.33	324.53	328.17	317.61	313.56	317.17	322.66	319.85	321.19	318.58	318.27	316.84	322.58	319.45	311.84	320.25	310.22	317.48	317.33	318.61	316.89	322.39
310.98	303.7	307.55	304.54	302.78	302.1	300.45	306.59	304.86	299.97	301.64	299.47	298.65	299.67	304.33	311.57	303.61	312.26	306.59	307.04	304.07	303	304.57	310.88	301.3	306.85	307.77	303.25	303.4	302.48	305.78	298.21	310.25	300.45	307.44	309.34	302.07	306.04	296.28	306.13	307.23	304.06	302.13	304.46	308.6	305.12	297.35	301.68	301.76	308.64
295.82	294.76	289.23	295.16	296.82	291.27	291.5	292.4	289.64	299.85	294.93	295.93	294.83	295.44	292.37	293.57	280.69	299.87	290.53	296.88	304.89	286.77	302.2	297.52	293.96	300.78	303.75	294.5	294.59	288.99	287.22	290.93	290.27	290.94	292.29	292.9	301.73	282.15	293.62	289.78	298.1	294.17	291.82	289.21	291.63	293.24	289.97	298.18	286.66	297.11
303.39	309.42	303.62	306.13	302.41	305.84	311.37	297.8	307.24	303.4	305.24	299.76	307.34	293.64	303.67	300.73	303.23	303.04	304.95	299.28	298.87	305.71	305.31	299.79	300.55	303.43	298.51	303.86	297	300.9	301.62	303.54	300.01	296.07	307.69	296.54	301.25	297.84	296.33	303.25	308.42	294.88	305.14	296.32	301.08	301.57	309.82	302.5	305.64	307.44
305.86	308.26	306.74	305.91	296.03	302.96	301.67	308.86	300.72	296.49	307.43	304.23	298.78	295.86	304.52	306.05	303.42	302.85	300.97	299.35	308.5	298.74	302.54	303.65	306.2	299.87	304.63	302.86	307.75	299.96	303.92	307.9	304.15	302.88	302.43	307.14	303.59	301.5	303.65	304.98	305.57	308.92	312.33	304.03	304.87	306.28	304.1	305.68	303.14	293.55
314.64	322.81	318.54	319.42	317.24	313	315.15	321.9	312.97	317.75	322.33	315.96	315.87	314.95	325.04	317.09	320.78	315.65	317.33	316.61	320.04	314.81	318.67	313.56	320.16	315.44	320.77	316.21	315.82	324.39	315.94	321.49	320.29	322.03	324.13	318.52	320.38	315.82	321.74	310.95	317.64	330.51	323.79	325.26	319.7	321.46	319.75	323.52	317.82	318.62
323.77	319.6	319.05	316.18	317.05	316.45	314.09	313.57	311.06	320.69	318.14	315.28	313.34	306.88	307.56	313.49	319.07	318.58	318.05	308.55	316.1	321.86	309.99	312.55	316.27	314.13	313.13	309.05	313.59	321.83	320.94	312.72	316.26	313.42	307.66	316.99	318.62	318.36	318.72	314.11	312.91	306.44	315.89	312.13	326.84	316.47	316.16	314.39	309.8	313.21
309.31	312.02	309.62	306.88	304.42	314.44	315.41	310.75	315.53	314.38	317.91	316.89	310.42	303.39	313.04	317	310.59	311.01	316.09	316.18	310.27	313.08	308.86	315.55	307.25	313.99	304.98	310.42	316.16	316.1	309.45	310.27	315.29	309.54	310.23	312.06	311.04	312.49	310.8	309.22	313.35	311.59	311.7	312.12	316.66	310.99	309.3	316.27	310.57	302.82
287.87	286.44	293.74	290.81	286.58	298.55	295.16	305.19	296.25	290.69	287.89	288.97	294.96	295.87	296.69	293.89	291.67	294.18	293.64	295.08	290.41	288.58	295.25	292.05	293.56	286.95	302.15	292.05	295.19	296.65	292.04	295.29	287.32	292.71	292.11	292.04	292.12	292.4	294.47	296.97	294.84	292.97	293.65	292.22	297.09	293.56	295.02	288.21	297.27	283.54
333.54	323.98	333.07	328.51	322.42	324.49	324.98	318.25	322.12	317.87	314.6	330	324.86	324.67	328.77	323.3	321.85	324.06	324.3	328.31	326.25	326.65	325.53	320.8	326.96	325.97	323.59	321.73	322.14	321.49	325.44	326.81	329.1	322.32	327.74	331.1	323.26	323.13	328.34	327.33	327.5	329.8	319.18	330.93	318.41	324.32	323.66	322.38	325.42	319.59
297.28	298.84	301.35	301.62	301.46	301.18	296.94	297.51	299.54	306.4	302.42	302.39	293.96	305.63	304.25	297.18	298.39	303.28	304.21	300.67	301.34	296.38	309.22	301.53	303.31	304.27	301.89	301.11	303.36	300.38	294.03	302.22	298.68	302.59	301.21	304.43	305.86	302.29	299.21	302.92	299.24	300.47	300.48	300.04	297.34	301.93	302.01	301.26	297.99	300.48
314.16	319.05	313.56	317.88	316.19	313	327.26	304.73	312.36	314.49	314.43	309.94	316.15	320.96	321.96	312.87	316.77	315.26	318.55	317.37	317.76	321.04	310.67	318.76	314.21	312.65	312.66	320.78	314.92	320.02	312.84	313.93	316.37	319.64	315.33	319.37	316.39	315.88	316.69	317.91	307.43	321.86	320.07	309.16	313.27	319.11	311.4	313.9	315.68	317.18
320.11	316.25	317.66	317.08	312.76	316.45	318.78	321.76	315.07	316.69	324.99	316.47	312.06	320.6	312.53	315.99	314.21	314.09	321.23	316.5	317.68	313.39	317.35	321.17	314.92	321.86	317.56	317.86	314.58	322.44	312.41	317.43	316.92	318.12	315.56	313.13	315.3	322.51	318.55	313.29	316.57	312.41	317.94	306.94	315.34	322.03	316.92	318.9	309.71	308.55
323.1	318.79	315.59	315.24	316.95	305.43	313.93	309.6	310.14	317.27	310.51	312.92	317.85	318.72	314.49	313.41	313.25	309.03	311.99	320.11	312.64	313.88	315.17	311.89	306.11	311.61	316.18	311.54	314.67	307.88	309.71	308.88	308	314.6	317.31	309.99	311.5	312.76	315.35	315.95	320.49	317.53	313.98	312.94	308.92	315.72	310.85	318.05	314.42	316.39
313.47	330.35	319.19	320.25	320.67	317.04	318.26	317.36	320.85	325.69	320.02	323.06	314.83	324.07	318.88	324.82	324.25	315.17	319.36	319.28	319.05	315.04	321.84	316.62	317.15	311.27	316.54	321.11	314.63	321.75	321.28	319.17	320.7	322.91	315.39	318.17	311.02	320.31	315.32	325.88	314.75	322.76	322.78	320.46	312.45	328.31	318.23	311.87	325.67	315.48
309.17	315.12	312.3	315.63	307.32	310.46	308.78	309.27	313.09	315.75	309.15	310.36	307.25	308.49	309.88	307.26	303.26	299.05	311.4	305.77	310.03	306.55	306.3	297.03	306.15	307.61	304.97	308.1	310.82	310.47	305.51	299.67	306.2	309.32	309.68	302.98	308.46	312.98	304.17	313.28	300.62	307.77	307.51	314.87	309.89	309.47	311.11	309.57	313.5	308.8
298.67	300.06	299.68	297.33	295.25	291.89	290.89	294.57	292.41	288.34	294.88	293	299.46	291.87	290.03	293.4	280.68	292.34	298.06	295.62	293.2	287.67	295.41	293.53	299	288.42	294.29	294.85	293.58	291.62	301.49	297.04	290.19	295.13	291.2	293.91	299.05	292.78	289.63	294.51	298.83	293.49	295.78	299.43	301.73	290.18	304.48	282.36	289.45	299.99
307.96	311.43	313.54	313	307.58	303.11	305.87	312.92	302.84	307.1	305.63	306.15	305.44	308.48	316.05	306.56	304.45	306	303.53	309.66	304.44	308.24	308.04	301.45	299.78	310.61	310.85	309.24	304.07	306.18	306.08	308.05	309.48	312.41	300.72	304.46	311.09	299.9	315.98	299.42	304.95	309.08	306.77	307.1	302.8	305.85	306.54	308.13	309.17	308.3
317.9	318.79	308.32	319.81	319.6	318.28	315.43	313.1	314.94	325.22	314.67	317.94	317.49	319.33	319.94	315.46	314	320.94	315.32	317.56	314.15	317.12	320.5	317.36	320.27	314.58	314.83	314.21	326.04	323.39	323.31	317.42	312.59	319.25	316.19	319.3	318.48	324.16	320.51	317.16	317.9	313.73	316.99	311.49	321.25	325.29	315	322.5	316.9	326.51
311.32	323.43	316.57	310.77	315.79	314.88	313.96	321.59	319.07	319.59	317.68	312.84	311.41	319.85	323.44	321.07	312.25	310.76	314.2	325.12	320.27	313.81	315.01	319.7	321.14	317.02	323.21	318.1	316.05	324.7	318.7	321.66	315.64	318.43	324.12	322.4	320.67	326.04	322.59	314.14	314.8	323.51	316	323.99	316.42	322.01	313.05	322.45	310.33	322.3
298.24	300.44	300.74	301.86	296.82	303.46	307.62	301.54	300.64	302.27	307.83	304.63	294.06	300.24	301	297.24	303.55	307.45	303.77	301.64	302.51	298.87	304.28	303.99	302.41	304.14	299.1	302.62	304.53	302.8	296.55	301.53	301.42	298.99	302.64	307.66	303.59	304.08	307.39	303.08	303.23	308.59	303.75	297.25	299.72	305.24	303.26	302.09	305.94	301.08
305.91	300.6	299.06	304.77	299.32	298.24	295.22	304.39	293.26	304.33	293.62	297.92	306.2	305	304.77	302.93	300.62	300.16	298.97	300.46	302.03	299.12	296.61	302.22	301.8	303.05	299.44	304.8	299.96	305.85	304.32	306.01	300.41	302.73	296.27	297.7	297.2	302.69	296.26	304.84	297.84	300.22	299.21	300.51	304.15	306.41	304.03	298.22	299.62	295.43
323.38	323.53	316.47	328.05	325.85	328.53	321.6	328.24	323.88	330.56	321.09	321.33	325.07	324.8	325.58	330.14	324.31	324.04	317.64	332.19	320.34	320.41	320.39	321.32	327.43	322.37	323.71	327.73	322.74	324.61	323.97	326.18	322.74	323.98	325.52	322.19	329.52	320.38	326.51	322.93	319.82	324.61	322.12	327.19	325.71	325.45	324.59	325.15	326.92	324.01
295.24	298.63	293.18	298.26	294.11	301.35	302.23	295.41	297.19	297.46	302.95	296.38	295.24	303.01	294.41	302.36	299.82	297.27	299.63	298.92	300.59	300.66	300.93	293.88	299.16	302	306.65	290.47	295.88	294.99	300.46	297.07	296.92	295.35	298.96	303.82	293.2	299.56	294.26	291.92	299.11	297.68	300.13	294.28	298.99	291.26	290.92	293.8	298.33	300.59
317.43	315.97	310.56	312.62	320.79	323.87	315.46	316.67	316.97	310.82	323.07	320.4	323.53	315.22	319.46	320.02	328.4	327.69	309.61	317.77	325.41	325.87	317.85	317.61	325.82	318.56	317.33	325.09	309.96	311.52	320.53	326.43	322.52	312.52	314.42	311.03	321.36	322.91	323.89	316.62	317.42	317.74	324.16	319.65	323.44	315.01	320.63	315.87	314.14	318.21
304.91	307.26	300.52	305.31	312.88	306.39	306.68	306.78	306.25	306.17	306.52	307.29	307.4	308.57	305.06	307.66	306.34	297.1	308.87	306.34	305.63	304.06	302.07	305.53	309.48	300.88	306.96	307.87	298.13	305.2	297.39	311.25	302.77	304.62	303.27	304.73	298.89	305.39	306.93	307.23	296.18	305.72	306.06	307.03	302.99	316.52	302.82	305.51	303.96	313.23
289.39	291.73	297.51	289.81	295.64	293.41	289.77	292.14	293.36	293.37	290.68	294.35	299.18	294.27	283.05	292.66	290.11	289.93	285.7	292.17	289.43	299.95	283.49	297.04	290.9	297.87	293.46	294.68	294.01	292.92	293.97	288.86	298.35	298.21	302.24	288.68	299.49	292.22	298.99	302.96	296.8	294.33	289.15	292.93	294.26	296.13	292.86	296.14	294.5	297.52
314.76	313.83	316.85	316.87	309.52	315.19	318.4	317.19	318.09	322.15	316.14	310.73	316.16	317.75	318.43	317.62	320.07	306.55	314.19	310.93	313.22	314.49	308.6	316.54	315.83	314.39	314.31	315.33	314.68	313.03	317.45	314.81	309.13	312.46	314.4	319.14	322.53	308.82	315.47	315.9	319.75	314.29	315.15	319.06	314.58	314.55	315.5	302.77	314.25	320.16
313.15	322.13	308.76	317.11	314.69	323.24	325.72	321.08	327.41	320.98	312.82	317.06	312.95	318.43	318.49	317.11	315.14	322.37	323.93	317.6	314.48	305.89	315.91	317.16	321.46	315.89	321.23	320.38	315.66	319.75	315.51	323.18	315.39	317.37	322.28	314.98	317.78	316.98	318.84	320.11	318.06	323.52	319.62	314.78	313.5	315.64	320.64	317.64	320.72	319.74
303.16	301.36	300.21	295.14	304.42	301.2	305.07	296.99	301.4	298.26	300.58	296.21	298.81	303.93	294.24	304.54	295.33	294.76	305.63	297.46	303.02	305.64	303.42	295.54	309.84	301.68	304.94	305.01	292.74	302.86	300.4	304.63	297.8	297.49	302.3	298.16	300.42	299.9	300.95	294.54	304	298.16	301.5	301.83	301.96	306.34	302.84	308.23	298.4	298.99
314.45	310.67	306.27	309.34	306.61	320.84	319.94	318.91	314.24	316.76	315.81	310.94	314.88	311.64	309.89	308.27	309.08	309.73	311.5	302.75	312.21	314.62	314.12	313.96	315.79	318.12	314.85	310.3	310.97	313.14	312.89	310.18	308.2	311.57	313.12	312.52	311.68	322.19	321.26	308.13	322.64	314.05	318.68	317.99	317.91	310.64	316.8	308.06	316.4	315.72
305.16	311.43	311.12	307.98	313.11	306.07	307.19	312.39	314.22	313.12	307.39	306.73	309.86	313.74	310.2	304.62	310.97	311.42	314.08	310.91	312.84	308.79	309.07	302.51	311.21	308.85	303.74	309.8	307.79	303.43	312.1	309.09	310.64	314.94	306.35	315.1	306.22	309.97	306.84	314.75	310.11	310.39	306.44	314.93	311.8	311.37	314.79	307.62	309.57	316.84
301.94	298.96	301.04	295.87	294.54	303.32	304.42	298.24	301.36	304.47	296.05	300.2	305.42	297.78	300.73	301.17	300.13	301.2	299.2	300.87	302.12	298.83	299.79	305.84	298	297.19	294.15	300.91	303.06	298.16	299.06	298.66	301.26	304.16	297.75	297.33	301.45	295.94	304.31	300.04	301.88	300.34	301.77	302.81	300.49	293.46	301.61	297.86	307.54	296.93
300.53	288.65	290.31	301.36	291.71	305.14	296.99	297.62	302.39	296	298.84	300.28	293.85	292.38	300.2	293.34	301.74	286	294.27	296.93	292.24	298.2	293.63	293.03	291.32	300.74	289.75	292.31	292.66	293.64	298.27	294.91	292.98	290.21	294.29	297.59	295.18	290.2	291.15	302.59	300.89	299.95	297.37	297.37	297.92	295.8	295.84	298.9	297.51	297.06
306.23	311.56	309.56	307.06	319.64	315.68	319.88	309.5	317.79	312.87	315.17	316.24	312.58	314.33	314.17	317.59	311	311.08	321.72	311.01	315.42	315.58	314.54	314.56	307.52	311	314.37	308.1	312.4	318.69	310.4	312.24	313.86	311.89	319.16	317.13	307.48	311.63	312.77	307.08	312.61	306.87	309.66	308.55	316.64	313.07	312.12	313.11	319.84	309.96
312.95	312.3	317.56	318.09	317.37	319.36	317.06	313.08	314.08	317.93	316.82	314.48	316.21	316.51	311.06	310.91	316.44	315.71	315.52	316.05	319.37	300.21	318.62	312.14	312.67	315.44	310.54	321.46	318.59	320.21	305.79	317.77	315.2	324.98	309.47	316.21	311.76	314.3	314.5	324.54	312.75	321.4	313.4	313.81	310.89	318.39	308.18	316.87	310.42	318.69
306.65	298.3	304.7	308.13	300.48	296.14	304.21	304.46	315.31	298.56	301.69	298.58	306.27	294.55	307.98	295.02	306.55	309.21	299.18	307.13	305.24	302.87	304.33	306.79	305.74	302.67	301.25	307.18	301.66	308.4	301.89	298.46	310.67	300.12	303.86	302.73	309.81	310.41	306.7	302.58	297.14	308.04	303.76	305.62	308.36	299.45	307.9	302.57	307.46	300.87
313.87	312.44	310.86	319.18	318.25	316.34	310.88	313.1	313.42	311.36	315.89	307.28	312.23	312.5	317.2	314.16	315.3	312.14	313.66	308.68	308.81	312.54	307.08	311.06	308.33	307.95	310.4	311.32	310.95	312.65	318.24	311.95	307.59	312.73	310.63	313.33	309.79	319.09	312.43	310.35	304.77	309.13	316.12	316.42	315.03	314.71	311.54	316.96	314.75	314.5
297.25	296.62	288.14	297.22	301.71	298.15	298.63	296.04	296.3	294.93	302.39	296.82	296.89	291.86	300.97	295.05	303.2	303.39	298.11	298.5	296.7	295.9	295.39	287.16	296.1	294	292.85	300.98	296.61	297.02	298.38	290.88	297.97	301.01	295.47	307.36	296.72	305.92	296.01	294.19	296.29	297.81	299.17	295.96	292.39	299.91	294.75	296.17	297.31	302.45
296.29	313.48	303.02	303.18	297.61	299.5	305.6	307.94	302.05	304.59	300.76	304.74	302.62	298.39	309.48	294.98	310.7	303.26	298.76	305.32	299.64	299.16	303.96	301.16	306.03	305.37	308.35	313.05	312.36	304.65	300.67	303.56	299.59	302.18	304.61	303.94	303.02	301.13	302.92	294.19	301.8	300.61	307.76	305.04	286.76	304.57	297.31	304.42	300.56	296.65
293.53	294.32	290.89	290.7	296.3	296.6	291.12	292.72	294.32	295.32	298.35	303.8	290.25	303.68	296.55	291.06	298.19	294.95	299.48	297.82	297.99	292.28	304.15	297.46	298.69	293.03	293.23	291.97	292.61	297.62	295.35	301.17	298.72	295.96	295.5	299.05	290.43	294.32	286.48	297.21	293.44	296.46	291.27	293.06	294.84	293.65	296.87	293.04	287.74	298
289.36	297.1	291.68	300.27	295.19	300.45	300.96	292.38	301.59	299.16	293.36	300.67	292.17	293.32	300.27	298.55	297.72	287.94	292.44	293.77	297.95	285.11	297.74	288.12	297.16	298.23	293.11	294.17	299.22	290.01	295.48	292.62	291.76	295.35	293.05	293.55	299.48	291.95	294.58	293.59	287.31	296.83	286.32	294.57	294.54	297.51	299.78	297.93	297.71	295.47
300.07	322.74	311.39	312.8	309.01	310.8	310.3	318.36	310.74	311.82	311.66	319.4	309.89	314.95	310.45	308.81	317.87	312.32	310.27	316.29	316.33	313.76	313.5	317.08	308.98	312.5	310.35	313.53	314.71	311.83	311.06	309.62	309.43	311.62	313.3	312.68	315.37	306.26	308.05	316.39	316.54	307.06	312.21	311.56	310.32	308.91	306.74	314.56	315.58	313.29
315.24	314.67	308.69	312.1	314.99	314.58	316.02	317.13	314.46	316.88	311.3	312.45	310.49	314.92	305.61	311.77	314.5	318.87	307.73	315.14	314.42	313.93	316.93	305.63	311.55	315.33	314.53	314.11	310.33	310.52	318.43	316.43	310.5	305.3	309.71	311.38	312.28	314.55	320.02	311.38	316.94	315.08	317.25	309.38	315.41	310.95	313.22	310.38	313.87	312.13
313.25	308.8	310.26	312.55	309.55	317.46	312.19	310.59	312.89	316.42	314.55	315.66	317.36	312.11	320.33	308.62	305.72	311.8	313.14	315.88	309.55	318.46	309.38	310.02	313.15	311.03	307.72	310.68	308.81	312.21	314.26	311.16	309.23	313.54	318.45	302.97	309.26	314.32	310.96	310.07	316.74	312.11	306.48	315.09	312.21	308.91	305.33	311.47	317.47	319.5
308.59	320.85	323.84	314.18	317.72	313.13	318.28	310.98	317.91	315.79	315.24	313.59	309.83	318.2	314.21	313.62	307.9	313.2	313.41	312.32	319.66	323.75	320.01	315.99	317.25	311.55	314.47	323.47	319.17	316.98	313.19	314.61	316.15	312.78	318.66	310.01	316.44	310.93	309.33	314.92	312.69	314.14	320.31	311.25	318.57	317.88	318.83	316.51	315.08	315.48
309.94	304.86	307.26	307.58	308.45	308.15	304.91	307.43	306.13	301.63	303.9	307.14	302.32	305.83	304.02	314.78	309.04	300.59	304.82	301.74	300.03	307.1	307.04	299.77	301.2	315.33	308.07	307.8	308.44	302.07	307.13	292.8	307.91	300.31	310.83	313.26	308.56	308.72	303.43	301.2	305.06	305.58	309.1	303.91	308.89	302.16	294.88	304.2	304.94	303.21
307.31	317.51	312.51	313.05	316.37	312.3	315.98	314.77	317.5	311.18	312.62	313.26	308.3	313.44	314.11	315.98	318.25	311.16	309.09	312.16	310.08	311.69	311.47	320.11	311.84	306.8	304.8	317.76	313.97	308.35	320.03	319.94	312.77	316.32	308.6	313.15	315.99	312.29	320.89	317.31	315.08	315.48	311.87	313.99	309.11	312.19	310.85	314.04	316.19	314.07
301.05	305.22	304.37	307.3	298.8	302.2	310.61	297.59	310.33	310.51	295.49	303.66	312.59	306.22	304.65	304.11	313.67	302	308.77	301.54	303.32	304.27	306.52	309.24	305.57	301.56	314.04	305.14	305.29	308.34	305.24	307.93	298.42	310.19	310.59	303.53	301.83	301.75	301.59	300.34	303.78	297.69	305	306.76	300.3	302.65	306.91	301.67	307.72	305.07
305.41	303.93	307.88	314.59	311.88	308.96	306.75	304.91	301.59	310.31	314.8	318.65	310.92	312.72	293.38	304.44	310.21	307.53	316.38	313.64	306.9	311.39	306.17	316.51	315.9	306.54	308.57	306.45	304.32	309.01	311.93	311.77	310.01	310.18	307.81	311.63	308.86	303.7	309.08	305.59	315.16	306.87	310.01	306.02	307.36	317.27	305.35	312.96	309.45	298.63
290.62	287.86	288.39	299.31	295.76	297.05	300.86	297.89	299.78	297.81	288.16	290.46	301.22	298.21	294.41	294.55	291.96	298.29	294.35	295.68	291.84	292.34	293.28	296.21	294.26	292.83	293.5	285.05	297.83	292.01	291.73	297.83	293.47	298.38	300.5	290	295.14	294.47	300.79	286.93	298.47	289.72	294.75	292.95	294.62	296.54	294.86	296.36	293.25	296.67
311.37	312.83	308.48	308.41	312.35	316.13	311.98	315.69	314.27	307.67	314.79	316.13	316.64	309.44	313.18	312.88	321.83	319.29	313.15	312.65	314.02	320.26	312.49	315	310.02	313.79	312.69	316	324.13	308.36	314.89	308.97	314.99	316.99	309.13	308.51	312.85	307.3	303.4	306.24	317.19	310.7	314.04	315.55	318.23	313.87	311.72	309.6	313.7	308.46
330.44	329.53	320.8	324.88	323.62	329.21	328.25	328.48	329.17	331.01	328.45	326.62	328.78	331.65	331.96	326.02	327.98	326.91	325.46	333.52	329.9	329.66	331.68	334.68	328.23	327.39	320.28	326.59	328.8	324.72	326.54	330.98	329.02	332.64	333.31	331.73	327.45	324.64	324.91	324.13	329.67	331.12	327.72	327.02	327.78	324.84	326.16	318.53	328.75	325.49
303.84	300.8	302.78	303.84	303.13	303.52	306.36	301.73	305.22	293.55	309.12	300.66	301.6	306.39	310.76	302.34	299.9	300.3	306.52	302.94	306.46	302.71	303.1	301.85	299.32	306.34	304.29	308.18	303.34	299.94	300.28	302.32	296.94	306.84	308.66	300.33	304.93	308.08	303.48	305.26	306.34	306.72	303	306.61	309.09	300.91	307.77	304.34	294.96	306.53
303.81	308.5	300.1	300.81	305.58	306.49	302.39	308.35	307.89	304.97	301.83	317.28	311.23	303.25	307	295.92	307.08	313.37	305.3	300.53	301.31	306.34	307.46	308.85	311.26	302.99	306.82	307.79	304.66	304.78	302.94	303.23	310.8	306.36	304.88	299.2	303.18	309.86	307.57	308.89	305.8	307.73	307.72	309.86	301.27	304.66	308.66	307.6	309.52	300.59
314.56	306.91	315	313.3	310.75	321.54	319.57	310.39	311.67	314.58	310.14	318.29	313.33	312.13	318.22	316.98	308.17	308.81	314.21	314	314.79	318.31	313.77	311.54	314.31	314.55	317.33	315.71	312.09	310.22	319.76	315.44	311.32	313.83	312.07	319.19	310.02	311.77	313.06	310.29	310.5	317.41	320.29	315.83	323.45	311.26	313.72	315.1	320.37	320.67
305.83	302.59	303.62	309.27	305.37	307.47	298.09	307.83	305.99	306.03	308.5	302.32	307.55	303.14	299.83	304.42	307.81	300.48	303.19	306.47	309.71	310.12	307.6	306.45	306.6	305.3	311.47	312.2	313.31	305.15	298.18	303.4	304.56	304.19	312.32	318.44	306.94	306.6	300.63	305.25	299.33	309.12	304.67	308.67	303.08	300	305.23	300.77	305.49	301.97
304.06	308.64	311.71	307.41	316.09	315.93	311.13	309.24	311.55	310.45	309.2	308.11	315.48	312.44	309.47	309.56	308.37	312.36	312.24	311.71	306.84	316.65	317.68	311.91	310.2	306.26	309.46	313.29	305.35	305.82	309.27	309.92	316.67	303.56	309.6	305.95	307.71	306.57	314.41	309.63	316.63	316.38	310.84	309.39	317.19	307.94	302.97	314.5	309.07	307.67
302.92	306.61	307.08	308.4	305.39	305.66	300.84	303.88	301.51	301.08	306.24	307.1	307.54	301.58	301.47	306.39	308.56	305.77	309.98	301.27	299.96	307.93	306.8	302.26	300.53	302.47	299.44	303.89	302.4	301.32	307.53	307.24	309.27	309.43	299.19	298.06	301.68	307.9	298.58	304.66	305.56	303.57	305.26	305.04	307.46	300.62	307.8	307.6	302.62	306.87
306.19	299.91	306.02	299.66	304.79	307.55	306.55	309.53	306.91	314.94	304.31	307.36	308.79	306.01	305.35	298.66	306.36	309.43	303.35	301.2	307.61	306.03	313.25	312.07	299.83	306.01	312.86	310.08	304.4	306.33	311.1	309.49	308.38	308.39	304.27	305.71	303.77	306.21	303.29	308.33	306.92	307.7	311.14	305.15	307.39	304.57	305.16	310.95	306.21	307.44
324.2	331.02	327.17	324.71	322.62	333.95	318.06	320.27	325.81	319.54	335.04	327.1	323.4	326.02	327.51	319.95	326.52	332.25	318.58	321.05	315.11	324.84	329.68	324.41	323.3	328.31	325.7	324.48	327.91	327.55	333.37	331.13	331.96	325.48	321.49	319.26	327.6	325.71	321.51	317.92	333.14	322.41	318.27	319.33	323.39	324.39	320.8	323.73	332.28	317.72
311.29	311.26	309.82	308.62	309.07	311.74	313.81	308.63	304.98	305.61	306.99	310.66	317.56	308.44	314.11	310.92	307.29	311.87	309.12	309.42	310.71	310.99	309.16	307.38	307.95	311.53	315.27	309.28	312.69	317.34	308.69	314.96	308.06	318.06	309.03	319.03	316.6	310.79	308.57	301.22	310.86	312.56	308.79	317.75	304.58	312.33	314.41	313.86	310.19	307.19
314.82	313	318.11	314.98	315.6	319.18	317.2	309.8	315.82	309.29	319.63	317.9	309.39	318.93	310.5	310.42	312.92	311.98	314.45	317.13	309.44	315.32	313.74	314.72	311.97	311.58	311.46	310.47	315.61	316.06	308.79	314.32	317.64	310.89	304.75	309.69	313.8	312.14	313.42	311.06	305.62	312.44	312.31	310.47	314.27	310.05	319.12	309.56	322.46	313.78
295.96	296.02	299.6	300.12	282.81	290.83	303.51	302.03	304.36	293.35	290.6	288.34	297.67	289.86	298.72	291.58	291.29	288.35	298.31	297.05	292	289.41	289.66	291.47	294.09	292.17	299.28	297.5	300.95	296.42	298.68	294.04	290.34	292.39	297.01	294.1	289.52	292.02	298.14	297.18	298.36	291.33	296.49	291.91	289.31	296.24	292.1	291.63	299.72	287.95
333.41	326.51	330.7	334.66	328.45	330.82	329.55	323.49	328.66	334.72	327.16	325.43	325.48	331.32	327.89	327.72	331.33	333.25	331.42	334.22	328.75	326.12	333.36	333.5	326.95	332.96	326	327.87	328.72	324.36	329.48	331.71	327.8	321.01	333.58	325.21	331.65	326.73	331.02	330.61	320.18	325.49	332.08	333.38	330.5	325.73	323.61	333.31	329.69	327.3
295.01	295.56	296.08	297.34	295.29	301.18	297.54	300.94	292.61	294.93	294.97	292.29	300.8	298.96	296.97	297.79	299.46	295.72	294.93	290.54	303.14	295.87	300.95	295.27	293.38	296.68	297.94	293.23	303.42	296.83	299.57	296.01	295.76	299.93	298.18	302.1	294.52	297.37	297.97	298.93	301.46	294.07	295.6	288.98	301.78	294.37	292	290.27	294.98	297.08
309.53	306.07	306.41	300.86	306.08	303.76	305.06	295.7	302.34	302.21	306.99	300.87	300.83	304.88	304.43	304.39	303.08	304.74	307.11	304.56	305.63	303.86	301.31	307.89	308.38	303.02	308.28	298.13	298.29	303.25	309.23	309.32	303.18	306.42	307.72	309.89	307.62	299.75	304.59	308.79	308.5	301.44	308.09	310.59	303.66	311.92	309.73	308.42	308.8	307.19
293.82	292.84	294.07	291.85	300.79	299.88	292.35	299.33	289.5	297.58	298.84	299.31	293.01	297.61	294.69	290.48	296.4	295.31	287.89	290.73	294.09	294.41	301.57	293.88	292.54	294.19	290.9	299.14	295.49	297.1	298.48	295.68	290.94	293.94	293.69	290.29	291.77	293.29	292.29	290.22	295.91	293.52	298.62	295.42	289.64	297.54	289.39	284.96	297.55	289.99
310.74	317.17	309.1	313.26	313.97	313.27	311.86	312.73	305.94	307.64	315.49	309.66	309.61	312.49	318.36	318.04	310.8	317.89	315.5	311.15	307.83	317.75	313.23	314.29	311.46	308.4	320.08	309.1	315.69	313.6	312.82	308.56	313.02	311.55	310.74	318.62	315.03	314.63	311.46	315.49	310.33	317.55	310.58	310.27	309.75	316.97	306.06	313.58	314.26	313.57
321.24	320.71	320.34	318.43	316.01	317.36	314.33	312.2	321.47	315.94	316.51	325.84	321.17	327.75	322.64	318.02	314.32	323.57	318.58	313.06	325.97	331.2	316.7	322.45	314.09	319.95	319.51	317.68	333.5	320.82	318.07	315.92	320.51	315.72	313.82	315.55	316.46	324.16	310.8	320.37	318.41	315.75	321.21	326.53	319.64	315.86	323.35	319.98	320.37	315.66
312.99	312.37	316.1	316.39	313.63	318.8	309.7	315.4	314.3	314.85	310.98	316.56	306.77	310.37	317.93	312.33	322.99	311.61	308.33	314.47	318.3	314.86	315.08	317.72	318.31	310.57	311.92	306.24	309.07	314.64	307.4	315.34	314.54	309.81	308.53	308.41	314.49	313.58	317.43	308.5	317.13	318.44	314.56	313.24	314.21	312.07	308.49	309.19	313.2	314.23
318.86	315.08	310.24	312.38	311.04	318.33	315.71	316.44	315.91	313.98	312.19	311.05	310.29	312.82	312.33	318.05	313.99	315.39	311.23	316.07	313.21	320.11	318.7	308.33	316.05	316.78	316.21	319.01	315.48	313.83	319.14	313.56	314.75	316.85	319.7	319.06	314.18	310.72	312.97	317.77	321.92	321.65	319.38	312.46	316.06	316.65	315.54	315.06	316.57	318.93
299.85	296.77	295.63	294.69	294.41	294.78	298.31	295.89	295.64	302.83	292.32	298.64	296.28	296.21	297.45	301.03	294.73	298.83	300.92	290.32	301.36	295.6	293.27	299.34	294.75	291.62	292.66	301.07	289.65	299.68	296.67	297.49	297.31	298.28	288.93	291.23	302.74	297.8	298.98	297.45	294.57	294.78	294.7	296.92	295.84	304.78	295.93	292.4	301.7	291.79
310.55	308.7	313.7	323.03	313.58	314.26	314.14	311.29	318.96	316.03	313.29	319.47	319.38	307.76	316.97	310.12	314.96	311.85	310.82	313.7	310.24	318.54	316.2	313.71	317.49	318.17	314.1	313.55	314.64	322.51	306.94	312.14	311.39	318.33	315.05	317.47	310.91	313.23	315.49	311.98	312.11	311.08	312.11	312.47	315	310.32	312.14	314.97	314.16	305.59
315.87	308.42	313.83	316.28	321.63	327.75	320.18	314.64	317.16	318.27	317.31	315.07	312.59	319.4	319.21	319.81	316.79	314.45	309.83	319.98	318.8	322.85	312.82	315.91	316.57	316.66	314.68	311.98	313.76	318.67	318.97	317.43	312.05	314.62	310.43	305.97	320.21	317.03	317.42	317.31	318.11	314.61	317.51	315.9	318.78	315.29	313.22	313.13	316.45	317.6
296.2	296.37	290.44	294.06	299.28	290.38	298.26	296.82	295.63	296.55	289.56	287.95	292.18	295.66	296.35	294.02	295.42	295.33	297.51	294.63	293.6	294.7	291.99	298.27	292.69	296.41	302.68	293.48	291.09	292.87	291.31	296.3	290.84	297.94	289.1	291.38	295.77	297.05	284.32	294.88	294.78	293.51	298.56	301.93	294.63	300.81	290.02	295.68	295.7	301.27
291.16	295.31	296.38	301.76	287.55	299.44	292.48	294	294.19	300.06	301.44	289.89	296.32	298.32	291.56	295.42	286.17	300.81	295.1	289.51	288.01	298	295.71	293.07	294.52	297.61	289.94	288.22	290.86	294.56	299.18	286.55	295.76	299.81	284.14	298.26	292.33	296.73	292.21	299.46	294.54	297.2	300.32	299.48	292.57	294.76	301.45	295.83	298.86	299.37
296.85	299.74	303.18	297.52	288.52	304.5	299.8	302.55	299.8	296.29	296.92	307.12	298.9	293.85	303.67	296.4	307.32	301.61	299.12	305	304.81	303.48	295.82	300.46	305.51	299.69	294.89	302.01	304.53	303.5	291.97	300.14	300.54	297.07	303.47	300.32	309.6	300.38	304.6	297.19	303.31	301.85	309.8	296.37	295.54	295.03	304.57	300.91	299.97	302.69
326.42	330.61	327.68	325.87	327.22	325.87	328.82	328.32	327.04	332.74	330.06	324.5	330.43	324.72	324.76	328.35	322.99	332.17	325.48	328.81	333.94	329.04	330.38	326.13	330.45	325.66	328.5	329.19	324.68	330.72	334.29	323.93	322.69	330.21	327.95	325.54	322.24	328.56	328.25	330.45	328.11	328.67	325.69	326.19	325.78	334.85	325.85	322.79	330.35	324.94
303.84	305.91	300.38	310.2	308.3	307.74	300.88	306.8	305.07	302.99	304.9	295.79	299.42	310	299.61	306.98	299.08	308.08	303.36	303.46	309.16	304.01	306.52	303.88	305.24	302.87	306.07	300.87	305.76	309.54	306.36	307.62	308.99	308.25	305.03	308.37	305.34	299.55	305.23	307.84	310.31	308.65	307.27	296.66	303.26	311.67	306.61	299.23	302.33	306.9
316.3	309.57	317.66	316.92	305.8	305.5	310.02	308.76	308.72	312.34	315.59	314.46	309.58	304.21	317.77	314.83	316.57	308.48	308.84	317.97	313.17	309.83	316.11	319.24	316.67	307.41	317.73	309.48	315	312.38	315.65	308.34	311.08	316.71	312.43	312.66	311.15	317.75	310.03	309.61	307.2	310.94	307.07	314.78	314.73	316.59	307	316.91	305.43	311.52
315.97	318.17	318.1	300.36	306.51	308.68	313.19	317.29	309.92	310.24	321.26	309.85	314.77	311.81	312.89	314.85	320.09	315.41	317.07	313.73	308.94	314.84	311.2	309.58	311.41	313.03	318.3	309.34	311.16	322.1	311.25	308.99	311.45	310.83	309.87	310.69	311.4	306.7	314.77	311.39	306.66	315.57	313.6	311.9	312.9	309.51	305.22	316.15	304.7	311.56
296.85	307.57	300.63	295.76	295.94	306.52	301.25	303.88	303.28	308.09	314.47	306.42	308.58	303.28	297.72	304.74	302.24	303.62	310.95	302.55	297.71	305.01	303.34	308.23	304.41	301.75	307.52	304.58	304.22	308.7	301.41	296.37	299.93	294.91	302.87	297.53	295.39	304.83	299.47	305.03	301.54	303.99	301.88	299.83	297.14	304.7	303.23	302.6	303.67	302.55
314.05	308.88	307.59	317.06	312.4	313.38	318.27	314.84	316.64	316.85	317.4	309.65	314.01	319.7	312.54	319.07	314.51	307.31	314.93	319.96	309.6	316.07	312.7	317.75	323.93	320.66	313.38	306.61	320.28	314.14	314.95	318.46	311.18	313.09	314.53	312.83	317.28	319.56	319.76	312.47	318.4	317.54	313.37	312.47	311.82	315.52	315.02	316.36	311.66	316.44
307.57	300.79	302.25	307.54	305.57	302.51	301.76	300.55	298.57	298.8	299.42	294.08	302.57	298.24	295.22	305.5	301.08	306.42	306.33	295.52	304	300.59	296.79	300	306.46	304.48	300.64	302.63	302.72	307.27	297.65	304.57	294.62	302.8	304.44	307.86	298.82	299.66	304.83	297.61	301.54	303.33	297.15	302.46	307.95	295.81	311.74	305.6	306.85	306.44
314.33	310.58	312.37	314.76	311.23	314.36	319.15	309.09	313.19	314.98	313.24	316.74	317.84	317.11	314.17	305.78	307.3	312.1	314.54	311.65	309.14	316.94	307.8	310.84	315.88	309.52	306.41	310.34	315.28	315.35	305.93	311.31	311.19	314.27	305.42	313.72	305.94	312.68	311.35	305.73	317.09	307.8	309.06	314.02	315.37	313.79	312.89	314.3	322.6	312.67
331.97	327.21	331.22	321.44	328.54	326.51	326.13	325.05	317.1	327.06	327.3	322.11	326.59	324.96	330.64	326.31	330.65	327.57	327.7	323.93	330.32	330.73	328.94	331.65	324.52	325.03	322.85	320.94	321.19	331.27	332.13	329.94	326.02	324.48	323.22	326.28	334.44	326.92	325.62	325.1	332.5	325.86	332.93	323.24	326.79	328.91	329.18	324.56	332.11	326.47
320.46	315.04	314.58	318.46	313.82	318.26	317.24	318.36	312.83	309.64	311.87	314.86	317.96	318.25	315.56	312.62	321.09	315.97	320.27	306.18	315.37	312.66	311.07	319.04	317.9	316.91	318.19	313.01	310.29	306.09	310.22	323.75	316.32	315.18	313.32	320.18	318.44	312.29	316.22	316.26	314.19	318.31	317.51	318.79	316.28	320.26	314.81	315.81	315.55	316.35
318.47	323.11	312.53	311.16	317.66	316.71	319.56	318.37	310.75	314.38	309.67	321.66	316.5	314.1	317.86	311.42	317.39	314.36	314.93	320.51	325.64	314.94	318.98	315.5	308.43	318.93	316.5	315.48	314.65	319.17	311.42	304.06	318.54	319.53	322.1	321.47	309.61	322.27	309.45	316.69	318.48	319.59	306.17	313.41	316.83	312.83	319.95	313.88	315.03	319.81
311.75	310.73	302.63	310.28	309.51	311.32	306.41	306.34	311.8	315.79	298.99	316.21	308.59	309.73	311.49	309.39	306.78	310.33	300.56	315.52	311.09	309.75	306.86	310.46	314.7	308.86	304.78	308.62	310.64	311.68	314.21	309.21	310.69	307.69	313.01	313.26	307.05	311.81	306.62	309.71	307.41	308.93	304.5	311.25	304.96	314.52	312.01	308.9	312.11	317.02
300.31	294.22	298.22	296.99	297.25	293.88	289.7	302.09	292.11	297.65	291.71	291.09	299.52	296.47	291.77	291.39	295.09	296.99	291.81	289.66	285.64	293.26	291.83	285.22	289.28	297.39	292.56	292.74	295.97	293.42	292.08	292.84	296.9	297.14	293.86	293.63	296.12	297.72	289.86	297.55	299.3	301.25	295.8	294.94	296.73	296.33	299.52	293.31	293.25	296.44
297.46	300.11	307.37	310.06	301.24	303.79	306	307.79	294.85	304.13	297.61	298.17	301.98	303.53	299.26	303.41	297.12	301.89	297.28	303.73	302.76	306.69	307.57	305.64	300.65	305.79	298.37	305.62	306.99	314.15	300.75	299.27	301.43	305.16	300.72	303.09	296.63	302.39	303.82	292.36	309.23	300.3	296.56	306.67	305.81	305.61	302.9	302.32	304.55	299.63
331.91	324.73	335.02	331.75	318.3	330.87	328.11	325.33	331.27	322.04	329.53	331.31	325.36	327.69	324.4	327.42	329.99	323.67	326.99	323.97	331.5	330.66	325.88	328.68	323.79	330.5	328.68	326.62	329.86	322.55	322.03	325.02	333.53	327.14	326.55	325.2	329.16	326.76	319.21	328.18	325.16	325.89	329.04	331.36	321.95	322.25	325.75	336.18	321.05	320.69
312.32	310.8	310.14	315.12	309.8	304.82	303.11	308.66	298.57	305.84	304.09	310.44	306.9	304.58	307.9	307.79	309.85	306.5	306.9	304.28	301.43	307.48	314.68	300.64	307.77	302.42	306.35	303.64	305.65	312.54	313.9	300.34	308.47	306.7	307.87	303.65	301.23	313.83	306.4	311.93	308.75	308.52	307.96	308.17	300.89	311.87	308.21	308.15	301.97	300.69
307.85	304.93	311.51	308.99	309.1	307.27	309.06	303.31	310.37	317.82	316.4	307.5	312.33	310.76	310.18	315.15	311.69	304	309.65	311.92	308.93	309.09	308.99	302.93	308.76	315	307.74	307.17	304.14	317.02	316.28	308.76	304.35	311.84	305.09	314.38	303.48	315.49	315.96	315.59	312.48	302.54	306.12	304.87	314.1	309.15	311.22	309.4	316.01	306.47
313.62	315.04	314.18	306.71	308.53	314.48	316.42	311.66	306.07	312.41	307.75	308.25	309.27	308.83	311.43	314.3	308.79	307.16	318.86	312.28	312.09	316.5	304.85	312.66	307.35	309.85	309.86	318.4	308.73	309.59	308.48	312.01	309.9	309.12	310.12	310.4	307.23	310.58	309.11	308.24	311.57	307.6	306.34	308.73	308.34	309.21	309.45	314.07	304.49	311.97
301.96	308.3	301.31	306	306.02	310.93	302.52	304.32	303.36	299.89	304.04	302.08	306.44	299.19	303.27	303.24	306.44	300.75	303.31	301.3	302.41	297.66	305.82	303.96	301.45	305.86	297.28	306.47	305.87	307.67	307.73	307.27	297.06	303.48	294.28	307.63	299.71	301.4	298.15	303.29	306.86	302.09	299.86	302.87	305.86	302.44	297.37	306.28	298.03	298.45
313.33	304.89	308.18	310.46	317.34	317.37	312.86	309.19	313.83	309.18	313.43	304.99	315.64	315.63	310.69	310.35	313.5	311.39	312.27	317.74	314.25	307.06	307.31	316.11	316.81	315.75	312.51	312	312.84	312.11	314.06	310.81	311.24	316.24	311.46	309.63	311.8	309.46	310.58	309.82	309.45	316.74	312.13	316.84	308.55	317.03	308.58	316.26	314.05	316.17
318.79	325.39	320.6	317.06	323.88	317.79	318.83	316.81	316.78	314.71	318.58	310.76	321.93	315.7	322.63	315.01	319.25	316.11	321.33	320.34	322.9	318.29	315	313.34	319.42	314.35	317.5	317.43	315.23	317.24	322.53	318.74	314.24	321.18	306.9	318.79	323.2	316.53	312.57	319.25	313.94	319	322.32	317.05	313.68	315.97	315.11	318.71	314.93	311.17
303.08	305.78	301.42	310.2	303.54	304.52	309.6	314.74	304.98	311.57	306.5	305.77	301.07	314.52	304.87	308.68	310.68	306.1	303.88	308.28	301.37	304.11	310.15	315.01	302.91	298.98	305.02	309.31	305.4	310.09	310.7	302	306.16	304.55	310.55	306.8	302.03	307.33	308.97	308.69	302.95	308.85	301.88	309.71	307.78	311.38	304.67	303.78	306.92	306.42
329.36	332.46	330.44	328.46	326.15	330.78	330.27	330.59	328.41	324.67	327.77	328.84	333.28	325.44	331.99	328.1	327.65	332.92	330.78	326.05	330.64	330.47	332.86	331.34	333.03	329.95	329.64	327.43	330.94	326.26	324.92	330.94	322.31	334.43	326.63	321.21	333.15	329.4	335.88	330.48	325.37	325.17	325.21	330.63	323.84	328.39	327.95	326.55	328.84	319.55
319.27	321.68	323.21	320.83	315.72	318.8	319.25	321.04	317.42	314.83	318.24	327.36	320.64	316.16	321.79	317.56	317.77	324.53	318.9	323.66	322.07	320.85	324.22	323.57	321.42	329.12	320.73	317.53	315.07	315.86	317.61	321.58	312.43	322.17	311.84	318.57	324.14	318.34	319.66	310.71	318.19	326.78	315.62	319.54	324.39	320.67	319.81	321.73	318.87	321.67
318.37	313.43	314.55	313.83	313.43	315.05	317.15	305.36	311.69	316.64	314.61	314.51	316.25	309.9	313.06	314.63	305.98	318.28	307.19	315.08	316.33	309.21	310.47	315.13	308.68	312.67	314.75	310.17	310.98	308.24	313.5	319.3	317.81	309.15	309.04	306.84	309.74	313.53	309.95	302.87	304.53	314.31	310.59	309.27	311.71	313.92	305.51	311.66	313.44	300.72
318.13	310.72	319.5	311.57	309.93	311.44	307.49	310.44	318.9	309.12	319.32	311.3	318.69	317.74	317.75	321.35	317.75	315.46	319.46	318.99	312.12	313.83	320.01	324.03	308.24	317.89	318.92	308.5	313.1	318.33	307.35	316.82	319.67	312.64	306.13	313.87	313.39	315.49	311.04	313.57	315.72	313.84	312.88	318.53	308.1	313.39	316.98	321.04	311.16	312.95
308.23	299.75	301.81	303.54	309.5	305.59	308.99	302.7	308.43	296.28	303.56	302.26	305.22	306.97	304.71	299.68	304.82	307.44	302.97	296.43	302.8	305.02	305.43	302.91	302.72	313.15	307.53	305.4	305.74	305.51	308.64	306.06	305.18	306.63	304	300.93	314.72	311.42	305.19	308.56	305.35	305.23	299.54	305.63	304.44	295.63	305.82	306.24	303.31	301.52
316.09	321.39	316.07	312.68	313.45	304.79	307.94	312.9	315.49	319.04	308.04	315.59	313.61	307.38	314.92	311.62	310.98	312.26	315.73	306.5	318.31	310.92	309.69	317.34	311.39	314.48	313.19	315.01	314.86	313.5	315.88	312.12	314.75	313.96	308.14	315.52	315.93	316.31	306.75	312.99	312.45	310.95	313.8	306.87	316.42	310.39	306.73	311.82	312.53	313.08
310.26	299.03	305.71	310.33	310.99	302.49	304.9	303.89	309.99	312.85	303.29	307.77	314.56	306.74	302.85	310.54	302.55	304.23	301.46	304.36	303.85	309.97	306.55	305.83	307	312.82	306.82	312.05	311.67	301.09	304.85	308.13	311.31	306.94	315.29	300.98	298.1	305.7	302.54	306.95	310.91	312.79	308.46	307.41	303.3	303.91	310.44	311.07	299.99	302.82
305.05	305.77	309.3	302.44	305.73	302.12	300.77	303.44	305.17	300.09	304.23	307.33	305.26	297.49	306.59	299.52	307.35	310.06	308.18	308.07	310.49	309.22	297.78	305.78	298.77	303.24	299.62	305.03	301.69	303.62	299.48	304.22	309.98	308.04	304.13	305.36	298.4	299.49	304.18	301.28	308.44	300.64	305.69	303.14	304.83	302.86	307.62	310.46	299.37	303.96
324.66	332.59	327.96	324.13	328.09	332.88	322.35	322.05	329.44	325.13	328.57	324.52	323.21	324.41	327.28	335.56	333.04	328.97	325.57	326.53	326.72	326.27	329.34	328.51	335.17	328.86	327.68	325.13	322.71	322.21	329.77	328.28	321.75	332.26	323.82	324.68	327.24	329.2	326.02	318.24	329.31	318.33	322.59	331.09	319.32	328.85	325.81	340.95	323.96	332.16
314.31	314.4	308.86	308.12	303.24	312.92	310.61	311.74	317.02	315.46	306.05	305.33	305.09	308.76	306.63	309.1	314.95	301.7	312.28	318.42	312.71	310.16	317.02	307.68	310.58	305.62	303.75	315.97	313.77	315.45	312.4	307.89	307.59	312	312.27	309.12	308.39	307.79	313.85	316.36	314.43	307	311.3	314.61	311.26	308.48	311.65	316.27	311.94	310.25
326.3	329.98	327.43	321.3	319.8	323.15	326.67	315.24	323.86	327.32	321.27	329.42	319.54	320.11	320.48	322.54	325.87	323.86	322.18	327.37	319.93	327.8	324.61	328.68	321.51	326.58	323.91	325.46	319.36	332.1	322.38	326.7	330.55	324	325.78	319.8	327.82	331.92	324.37	322.09	325.51	325.1	322.71	313.25	319.91	324.29	321.87	322.11	327.19	316.63
307.08	312.63	306.86	313.55	314.67	316.38	305.6	315.85	316.28	314.83	308.29	301.59	308.24	308.92	313.61	310.77	313.72	315.9	318.79	318.27	318.03	320.04	308.36	309.65	315.19	316.14	309.68	315.1	313.28	312.02	312.71	314.59	313.92	311.27	307.5	310.25	315.4	312.54	312.95	315.01	310.17	305.78	317.05	311.39	316.23	308.99	314.83	315.49	314.8	317.97
316.64	311.74	316.68	315.08	306.6	313.96	301.02	310.51	311.6	317.37	314.74	314.09	313.54	307.8	313.73	314.63	315.54	313.67	311.03	306.14	321.11	308.75	310.57	310.86	315.36	312.66	318.56	315.08	311.9	315.6	322.32	315.81	316.13	313.15	309.2	312.37	305.93	322.88	309.39	312.42	309.84	313.49	313.29	307.87	310.27	312.95	312.42	317.54	306.76	313.18
300.11	305.06	312.15	301.52	300.47	301.37	306.62	308.72	316.66	306.7	305.99	302.27	307.95	300.01	307.29	305.53	308.21	305.73	306.83	312.61	304.3	307.12	302.23	296.96	306.67	304	306.74	304.27	309.43	299.71	308.26	305.23	305.69	307.48	305.36	308.95	306.99	311.51	294.75	310.34	305.84	308.64	299.27	312.4	313.02	301.42	302.61	311.95	308.87	309.94
316.7	311.3	315.05	311.72	311.37	316.21	317.74	313.55	311.77	320.57	319.75	317.39	319.1	321.32	311.95	324.11	315.07	320.81	314.5	320.14	321.07	311.63	322.12	316.74	316.35	331.34	317.04	315.93	312.25	321.12	318.43	314.31	316.36	319.75	314.11	322.27	316.38	313.05	324.2	315.78	325.29	322.58	321.75	322.27	321.97	319.16	311.83	313.57	312.15	323.55
311.35	308.25	311.8	310.21	307.87	313.94	316.11	314.41	309.57	313.23	311.18	306.13	310.05	306.4	311.65	314.73	303.59	311.41	313.97	310.07	309.97	313.53	304.3	309.78	313.02	315.34	306.76	313.82	313.49	312.77	310.41	319.13	314.93	310.67	320.83	310.18	300.29	310.08	308.56	307.69	312.74	315.59	314.48	313.1	307.79	316.48	310.48	311.73	314.86	312.77
303.76	304.75	305.05	306.27	305.75	313.26	305.28	302.76	311.12	308.71	308.13	303.76	306.25	303.05	307.95	309.14	310.68	304.94	313.84	312.05	306.8	310.65	317.05	298.93	306.99	305.54	308.74	300.38	301.97	307.83	304.73	303.89	309.3	313.24	311.54	310.58	310.8	308.17	306.67	306.1	301.17	308.87	297.31	304.49	305.72	306.97	309.24	303.17	306.67	303.42
322.62	324.33	326.85	324.63	323.43	325.84	327.7	323.43	321.06	325.73	331.44	325.87	326.28	327.72	323.96	319.98	325.5	331.83	329.39	320.32	327.72	317.7	326.34	319.8	320.73	327.85	315.2	332.43	326.61	333.12	333.57	325.88	319.79	328.1	323.56	319.25	316.54	318.25	322.66	324.29	324.04	314.56	329.97	324.76	325.99	332.95	322.5	326.88	326.42	324.16
318.65	315.64	323.59	312.56	319.23	312.95	319.02	317.42	325.25	320.37	327.28	316.4	314.99	322.37	318.8	325.74	319.23	314.6	318.78	315.23	314.73	314.41	317.05	315.21	320.54	316.79	318.45	322.39	323.36	313.61	317.99	315.5	316.61	318.25	316.24	321.67	314.66	310.55	321.79	317.35	321.91	319.19	325.62	325.56	316.23	319.28	312.58	321.61	317.23	321.54
303.64	304.82	296.02	299.81	296.42	299.29	289.94	313.08	299.55	304.41	308.83	304.14	305.55	299.32	302.2	292.93	300.89	305.31	297.64	300.27	305.79	305.05	302.56	293.74	307.3	306.56	304.41	305.29	310.03	299.07	291.95	303.35	297.56	298.17	298.43	300.39	297.68	301.86	301.86	301.81	294.59	310.03	304.49	301.69	296.58	302.01	295.73	300.18	307.14	301.01
305.03	312.22	305.85	316.68	309.19	303.33	301.63	309.5	308.86	313.01	306.04	300.3	306.11	301.63	310.55	307.52	308.22	309.65	311.26	311.42	313.89	305.65	312.86	305.91	312.58	306.85	307.4	308.41	304.51	305.56	310.7	306.67	306.45	303.43	305.25	300.07	307.43	303.76	306.4	304.42	307.51	305.54	304.91	314.93	304.41	302.84	308.02	309.11	307.18	314.23
314	318.54	320.63	316.23	315.56	313.48	313.31	318.82	315.48	318.14	318.35	323.96	316.55	313.93	311.62	319.88	315.03	313.52	313.15	312.24	320.83	323.36	314.01	318.53	323.58	323.59	325.39	328.31	312.9	325.2	313.65	317.92	323.1	314.99	319.99	323.05	314.27	318.8	316.12	318.03	319.32	324.99	316	315.22	314.92	318.31	311.58	312.79	310.93	320.31
307.16	309.17	312.49	302.78	305.31	307.18	305.71	306.16	309.07	303.45	308.71	306.27	309.79	310.42	309.3	304.15	302.78	311.65	313.93	299.58	305.13	308.73	308.32	302.28	299.98	308.69	300.09	306.49	304.35	309.04	305.98	307.92	310.31	305.25	310.62	303.44	307.22	306.9	303.13	313	303.85	310.76	311.61	308.84	304.63	306.56	312.72	302.37	303.69	312.18
310.39	316.11	316.29	310.4	313.52	315.98	318.46	314.94	317.4	313.77	309.36	316.08	311.68	321.21	312.85	312.41	315.69	315.4	317.79	321.83	310.96	308.56	316.29	312.3	322.81	314.76	317.31	312.97	319.75	313.56	313	321.03	315.1	310.57	314.4	321.28	309.75	319.94	317.97	315.46	320.68	318.06	310.98	315.3	316.71	320.7	315.05	312.51	311.26	321.47
292.66	290.94	294.54	293.28	295.52	298.97	295.66	301.32	296.59	295.13	295.14	301.1	291.1	295.16	291.11	298.96	298.52	291.66	289.22	294.62	298.15	298.75	291.18	297.15	296.75	288.17	301.86	294.64	291.24	292.55	295.97	288.72	290.52	299.22	298.81	293.98	291.84	293.94	298	295.58	297.13	294.75	291.49	298.25	296.74	295.28	296.33	300.88	296.67	297.34
308.33	312.76	313.86	308.93	311.47	317.29	306.26	313.7	314.64	310.27	315.87	309.59	311.05	316.05	321.6	315.56	313.76	311.37	314.23	313.15	315.85	314.14	309.09	314.1	318.37	309.45	312.68	305.49	312.52	312.08	318.7	313.69	310.34	315.84	318.77	312.59	317.53	314.14	319.69	317.04	306.7	307.61	313	313.02	309.79	315.26	316.23	308.5	307.94	310.88
309.61	302.04	298.67	307.77	303.6	312.42	302.75	309.64	305.57	303.18	305.48	307.57	301.27	305.8	305.69	303.3	295.53	305.38	303.48	297.16	304.22	306.28	309.19	305.32	302.44	298.81	308.91	302.08	305.39	306.54	304.18	307.31	302.72	303.71	304.19	302.95	301.1	306.32	303.54	304.61	300.51	308.06	304.76	310.92	302.13	299.8	308.46	303.5	298.61	300.93
295.69	301.11	302.73	300.76	292.75	301.61	297.46	299.25	304.32	295.51	295.98	303.96	300.4	299.52	293.2	304.17	296.44	298.66	302.06	301.13	299.02	298.82	294.05	302.63	295.71	300.76	301.33	306.98	301.33	294.53	305.47	303.27	302.18	301.8	302.71	304.95	297.52	304.16	305.76	301.28	300.4	300.56	302.74	297.88	303.08	299.39	293.8	300.96	306.72	296.42
303.77	303.62	299.55	305.87	301.46	307.48	308.45	308.42	297.85	308.83	308.41	303.45	303.6	307.32	300.49	305.96	310.18	300.51	298.14	302.28	304.99	303.75	304.19	302.4	310.32	305.51	302.42	298.41	299.97	304.68	306.75	303.41	297.78	303.81	311.09	295.47	307.89	297.74	298.74	299.4	299.71	311.07	298.07	299.81	302.56	302.45	299.29	299.21	297.62	295.58
314.42	312.14	311.36	309.88	320.09	305.36	311.15	308.88	305.87	306.78	306.25	309.81	311.6	312.39	310.08	315.83	317.59	306.5	310.14	311.48	316.24	312.51	310.9	309.25	309.35	307.44	313.82	311.58	320.33	310.68	311.57	310.07	311.43	313.23	314.92	310.51	306.14	313.79	312.4	311.76	303.41	308.88	307.9	310.16	305.68	310.82	310.33	309.67	316.87	316.3
320.05	312.64	314.69	309.69	307.53	318.85	308.91	317.13	310.64	306.51	313.43	308.21	311.6	314.58	314.97	315.64	307.4	306.77	315.43	315.91	313.03	313.21	317.95	312.85	310.72	317.57	309.54	312.94	313.75	312.9	309.89	305.76	307.88	312.01	307.19	315.44	317.77	311.86	303.72	315.62	306.9	307.44	317.86	317.62	310.49	310.44	316.8	309.62	312.03	314.22
300.58	306.09	307.78	310.71	305.03	306.59	306.97	308.44	303.29	308.22	302.99	304.87	298.69	307.95	307.46	299.9	303.14	300.59	299.6	303.65	300.94	309.63	298.04	297.56	304.98	302.17	303.93	297.95	304.03	303.96	307.36	306.66	310.04	301.47	305.72	298.47	301.68	306.82	307.45	308.76	301.66	309.77	298.66	300.64	301.45	306.02	299.76	298.79	300.97	304.67
310.41	300.86	303.27	314.36	303.7	307	309.72	314.35	310.89	312.3	301.01	311.47	310.24	305.09	302.01	310.92	312.16	308.41	305.51	315.64	304.61	308.09	314.9	307.9	315.6	310.42	302.13	301.4	311.83	309.41	307.46	317.12	306.28	308.34	307.88	306.96	305.92	304.28	309.13	314.65	304.52	309.45	314.88	302.73	307.77	312.4	310.16	303.14	304.76	308.92
295.13	294.82	293.47	292.99	294.83	294.8	285	293.07	296.17	296.17	295.15	288.37	294.74	293.04	293.6	298.98	294.95	299.53	287.61	302.9	294.04	299.92	297.3	295.64	300.48	294.96	290.21	295.82	298.37	299.74	301.06	294.07	296.48	293.69	294.2	301.21	299.49	293.83	301.68	295.04	298.24	298.34	299.39	291.69	291.85	300.35	298.21	299.83	294.98	302.49
305.74	311.05	308.59	311.33	311.99	309.63	318.49	308.61	310.7	315.84	313.69	309.42	316.35	312.7	317.84	318.39	312.89	321.17	311.27	309.44	313.2	316.26	311.77	310.97	312.21	319.4	312.27	314.45	312.43	310.44	312.71	317.26	315.71	308.63	308.26	305.35	314.94	313.91	319.38	310.92	314.98	308.3	312.94	305.74	308.39	314	313.5	314.83	317.85	313.14
298.08	309.24	300.82	305.64	303.11	303.11	304.63	304.44	308.39	297.74	305.92	307.56	304.72	307.54	302.08	307.62	304.1	299.91	304.09	310.27	297.19	302.91	300.86	306.55	307.22	306.17	309.47	304.33	305.44	296.43	303.31	304.36	312.06	304.27	307.68	306.02	308.44	312.25	299.3	299.95	307.57	309.1	306.13	304.1	299.85	305.63	311.08	299.53	311.73	309.74
312.19	306.32	311.98	314.39	314.72	302.89	311.09	308.78	306.94	308.56	309.31	314.73	301.95	309.7	310.67	309.33	308.01	302.44	302.28	310.37	304.65	306.11	314.17	301.56	315.98	309.56	309.1	306.48	307.78	312.56	304.78	304.93	307.31	311.18	307.25	312.6	306.14	312.46	305.28	306.68	308.09	311.14	305.07	310.28	312.03	312.64	316.87	309.74	308.94	307.95
312.61	314.44	315.09	313.01	308.86	317.48	313.91	323.06	316.99	315.31	316.13	312.28	306.51	316.92	311.76	312.4	307.05	317.13	314.43	312.69	313.19	320.49	312.29	313.84	310.99	315.75	318.64	310.41	312.51	307.26	311.95	315.48	310.55	310.95	319.11	310.26	313.74	321.26	315.76	316.09	311.44	317.38	315.79	320.72	314	316.37	311.32	309.04	319.32	312.64
310.16	310.16	294.36	307.69	299.56	298.56	300.62	297.9	300.59	303.04	299.82	303.4	302.8	308.89	308	303.17	300	303.74	300.78	307.09	302.08	305.07	302.51	300.76	304.3	306.86	304.58	302.6	294.27	304	302.96	303.26	302.66	306.76	298.97	305.13	302.83	306.45	307.98	307.02	302.32	304.13	311.51	309.4	302.89	301.52	302.59	305.7	306.02	302.26
290.73	288.26	296	303.73	296.16	292.77	295.75	290.4	301.86	292.23	295.87	296.12	300.02	297.65	298.66	301.12	291.34	301.3	300.76	289.79	297	292.24	296.07	293.76	294.17	296.16	293.37	295.61	297.19	294.09	293.7	297.71	293.22	294.8	296.73	298.64	292.69	296.92	292.22	303.64	298.97	290.06	297.51	302.8	293.09	292.35	296.62	296.46	293.17	302.06
296.95	298.74	298.42	307.55	298.01	307.83	308.48	305.21	302.14	308.12	304.18	294.79	305.56	299.85	308.06	302.22	307.47	308.66	304.59	305.36	301.75	302.23	297.8	304.96	309.85	303.14	308.15	309.86	305.26	302.96	308.68	304.57	300.99	298.78	311.7	311	311.32	297.78	302.7	304.75	310.87	310.35	303.91	305.41	299.9	306.38	304.92	307.17	306.09	299.12
304.29	305.41	305.19	303.31	313.15	307.21	306.44	296.7	313.4	310.15	307.35	303.68	312.99	306.94	305.03	306.57	301.25	306.28	303.66	311.91	305.97	313.65	308.08	303.82	304	307.51	309.98	306.06	303.93	307.94	309.64	307.08	311.97	303.05	300.96	302.8	305.49	305.53	306.13	306.47	306.9	304.18	310.11	305.83	301.41	301.47	306.27	312.21	305.92	297.89
298.17	302.07	300.62	304.12	305.46	304.99	300.07	310.85	306.2	308.87	303.05	298.3	304.74	305.86	303.28	299.12	305.04	307.64	301.23	304.84	301.7	297.59	303.47	299.89	302.51	307.17	309.28	301.37	304.42	306.09	300.55	305.62	310.22	305.61	301.76	300.09	300.42	301.83	297.43	295.2	302.75	307.79	298.69	303.16	302.09	305.04	294.16	304.71	314.28	301.01
291.75	307.49	294.42	298.35	312.57	307.65	306.85	299.75	299.11	300.35	301.93	307.76	309.22	299.2	307.62	304.7	307.08	297.8	298.23	300.26	300.49	303.3	307.43	305.18	311.88	299.09	299.03	299.53	306.25	302.78	306.06	310.45	303.88	303.05	299.13	303.56	308.67	308.22	307.38	311.74	303.62	302.54	302.52	307.05	305.63	295.76	300.27	304.69	312.71	299.6
307.76	310.89	310.37	308.62	313.43	321.42	316.92	315.03	306.15	311.77	294.83	316.29	309.4	300.3	309.29	319.22	304.08	306.68	310.77	312.88	314.72	312.29	310.99	316	314.06	307.99	312.21	313.21	310.61	312.62	316.88	315.25	313.7	313.41	304.89	314.08	307.79	307.63	313.08	319.61	311.85	303.67	310.64	311.13	309.81	314.59	309.19	308.43	311.1	309.24
303.99	313.93	306.79	313.26	313.69	317.2	317.03	311.16	307.55	314.26	312.26	305.81	309.74	305.97	309.41	305.4	307.22	307.11	306.85	307.94	313.45	314.63	316.51	315.2	305.72	305.39	317.79	309.35	306.3	314.99	307.87	308.82	309.56	304.93	308.69	314.87	308.42	315.56	311.36	312.1	306.14	316.39	309.81	309.05	303.2	310.4	311.92	313.77	308.02	307.94
303.8	297.07	297.34	307.26	308.33	306.16	309.14	305.41	305.02	302.17	303.69	308.25	309.73	307.92	303.7	305.33	309.61	313.09	305.27	309.17	308.66	302.32	306.78	305.31	302.7	304.26	304.18	312.5	300.93	300.94	301.47	306.99	308.75	306.09	306.37	311.88	303.45	300.38	311.8	312.68	310.35	312.67	304.62	305.82	306.44	304.33	304.6	305.16	309.33	307.23
303.41	299.34	298.76	313.31	300.59	304.69	301.63	297.37	308.8	298.13	299.73	304.91	303.98	301.43	307.87	305.45	304.01	301.89	308.97	306.7	300.65	301.2	300.16	307.09	306	308.69	300.01	304.29	307.64	296.58	309.35	298.16	304.99	302.76	301.76	303.92	300.94	299.64	302.28	308.42	299.7	307.43	313.75	296.35	307.16	300.83	306.39	304.17	302.57	299.96
325.44	318.62	317.49	324.61	318.73	312.45	312.98	316.49	312.5	314.49	317.48	313.9	314.96	313.92	323.39	321.91	306.92	320.98	316.68	312.87	325.89	320.48	321.08	321.24	316.26	314.31	317.77	310.41	312.73	313.07	320.72	308.73	314.11	316.32	312.62	314.42	322.99	312.55	318.78	315.21	314.73	320.28	318.94	329.88	314.9	317.77	323.21	315.87	322.68	316.34
313.35	315.59	317.06	312.63	311.91	315.97	313.93	317.2	308.39	317.19	312.02	315.58	311.9	307.74	308.88	309.97	311.72	317.43	311.94	313.09	316.46	311.13	312.85	309.62	316.15	311.66	317.21	316.22	313.24	312.51	314.88	312.65	307.45	309.65	312.43	312.22	316.7	308.19	303.97	315.47	307.68	322.28	312.2	315.4	312.37	310.97	312.4	319.69	318.04	310.38
316.59	311.52	320.11	316.23	318.04	312.28	309.65	321.35	310.17	318.14	315.23	317.36	312.35	313.07	311.12	313.06	315.02	317.86	310.16	309.1	316.38	313.72	307.73	317.02	314.82	315.51	318.82	315.27	318.85	317.06	313.59	306.53	316.16	313.04	309.99	317.38	305.01	310.83	312.33	310.84	312.14	317.78	304.09	314.28	315.35	313.36	302.84	317.23	311.62	311.74
321.64	314.75	317.02	314.42	321.4	318.52	326.2	317.99	307.1	315.8	318	313.24	313.85	309.44	317.07	316.38	316.13	314.4	313.76	316.07	314.8	318.13	312.42	312.97	316.41	313.15	316.55	313.06	312.14	306.93	305.1	309.29	315.07	311.39	316.21	313.76	312.76	319.13	312.51	313.12	310.11	310.27	321.89	311.27	315.27	315.29	321.17	310.52	320.86	312.55
316.06	321.59	315.84	320.46	317.64	317.37	315.64	319.18	312.23	308.1	317.68	314.02	314.26	319.74	315.91	323.58	312.35	314.01	324.68	323.55	317.25	323.44	317.43	320.98	319.92	319.1	317.57	320.26	315.15	314.99	317.28	310.99	323.13	313.76	311.63	313.66	306.51	319.7	315.05	318.92	314.16	309.59	321.44	324.14	315.31	312.58	320.81	313.53	319.95	316.78
299.48	305.38	304.02	296.79	307.73	299.06	297.28	297.22	307.87	299.86	304.4	300.51	309.26	304.24	313.98	302.92	295.7	303.78	301.82	301.3	299.56	304.9	311.91	307.87	302.55	307.95	304.35	302.53	301.66	313.01	312.07	299.67	296.25	303.27	296.04	307.58	303.27	294.14	304.04	299.9	313.09	302.64	301.84	308.65	306.34	303.09	303.33	301.03	297.79	306.62
315.25	314.79	304.2	308.84	311.46	305.45	311.24	306.6	308.67	307.6	306.4	306.47	311.62	309.1	315.77	316.73	307.78	315.33	307.77	311.38	304.6	316.03	315.85	303.59	314.14	313.7	314.92	313.14	312.17	307.51	311.43	306.2	308.4	313.31	306.45	307.8	309.28	304.94	318.98	303.97	311.84	309.7	303.51	312.27	310.47	304.83	313.15	312.28	307.61	311.97
310.24	314.03	318.34	310.19	319.3	310.4	313.45	316.74	311.23	306.92	309.54	317.37	312.19	316.08	323.42	313.7	309.11	314.1	312.26	319.21	306.57	307.78	313.07	315.09	308.03	311.68	311.34	320.23	315.55	311.27	311.06	312.08	308.42	318.63	304.65	313.22	314.25	307.43	307.7	309.19	313.34	313.09	309.59	321.14	316.76	312.11	311.9	318.9	311.33	312.24
292.78	304.13	297.64	300.25	309.54	298.83	294.99	299.49	298.1	298.24	300.01	296.05	295.72	302.97	301.41	301.79	300.83	296.31	298.7	299.24	298.73	303.61	300.01	301.75	288.66	296.66	298.67	299.05	303.95	295.73	302.66	290.31	293.77	295.63	303.33	299.59	299	301.01	296.37	298.56	297.46	301.37	301.52	300.43	297.4	301.42	298.61	300	302.22	302.26
316.73	315.43	318.98	323.58	312.22	314.01	320.09	316.03	319.81	313.83	306.36	317.55	313.1	306.74	313.64	308.7	314.09	313.91	315.65	320.4	310.08	311.04	309.07	314.74	309.57	314.04	315.57	311.74	318.33	313.06	318.42	323.51	308.58	312.67	314.79	313.83	316.37	314.81	314.33	316.11	318.07	315.34	318.59	317.48	320.1	315.78	312.74	319.03	317.44	317.65
304.45	309.76	300.96	305.79	312.83	307	308.02	302.34	307.32	299.92	307.24	304.69	306.41	305.65	309.89	304.35	306.84	300.17	307.99	312.23	304.07	302.99	308.37	311.03	306.01	304.92	304.72	300.66	304.07	309.73	301.92	309.79	308.68	303.46	306.31	310.19	306.38	308.13	299.57	305.11	306.93	304.6	306.26	307.68	304.43	303.11	304.49	303.59	303.58	308.23
303.18	306.13	295.39	297.01	301.23	306.01	304.5	304.13	302.02	296.57	303.26	302.13	304.57	294.88	298.15	303.05	302.79	306.64	302.05	298.67	307.41	301.77	307.1	305.93	302.18	306.27	301.84	304.83	311.8	303.44	305.54	299.78	295.54	300.73	294.96	297.64	298.03	301.15	304.14	306.61	301.88	302.15	306.03	298.33	309.74	301.77	295.83	304.85	300.14	300.11
302.64	307.62	302.81	296.33	302.88	301.17	309.24	306.41	305.79	299.43	298.45	300.45	309.55	305.96	306.14	307.2	302.13	303.43	305.23	302.3	303.36	300.41	299.69	304.6	304.11	306.67	307.4	294.91	300	306.1	304.52	303.75	307.8	307.77	304.9	306.51	309.12	311.64	305.66	300.95	303.31	305.28	306.55	304.01	309.08	310.72	300.56	303.12	299.81	313.82
326.62	327.29	321.95	326.89	327.81	330.09	323.54	327.09	331.73	323.25	327.01	332.67	332	325.71	329.97	323.07	324	325.39	326.91	330.92	331.88	331.12	317.4	323.25	331.28	331.64	321.58	330.28	327.08	322.9	321.74	329.46	322.12	320.55	318.14	325.44	325.76	323.85	321.42	333.77	325.95	330.76	324.77	324.59	336.01	332.78	326.58	331.9	330.92	322.44
306.51	301.6	296.76	309.59	310.49	303.24	309.11	302.91	297.83	312.65	304.63	310.67	310.1	309.39	310.77	305.09	304.9	299.66	303.32	304.06	309.03	302.05	298.83	297.5	308.05	305.97	312.4	301.42	302.99	308.89	308.5	304.81	303.9	304.78	304.49	299.25	302.53	306.8	309.04	300.09	297.57	302.7	307.13	302.54	299.97	304.77	304.26	303.29	300.45	299.51
310.64	310.68	310.88	307.8	308.59	311.12	315.25	310.77	314.57	317.27	311.69	317.62	315.02	317.53	318.53	312.48	316.93	316.42	310.73	305.75	313.08	309.6	312.25	313.89	316.91	315.58	323.86	312.69	314.56	314.3	312.64	314.61	315.67	313.99	312.59	311.68	306.05	311.52	317.55	317.65	310.57	312.74	315.69	317.19	315.7	308.28	309.79	309.25	312.67	309.98
326.97	320.03	326.91	325.33	328.08	324.27	323.69	332.3	323.22	326.52	318.36	327.78	322.9	327.43	317.01	323.2	320.85	320.81	322.85	321.67	323.43	324.35	325.27	320.67	321.81	322.68	320.09	321.6	326.24	328.54	323.89	335	323.22	326.25	325.89	319.99	328.77	324.63	328.11	323.99	333.2	329.41	332.59	323.55	320.01	324.25	320.5	324.51	328.7	322.52
298.06	294.23	297.07	292.91	289.31	302.09	292.44	290.02	296.76	289.52	289.87	299.56	302.05	301.63	297.61	292.86	291.81	292.21	296.93	295.77	294.47	293.71	290.48	297.52	295.39	295.98	291.62	296.51	290.07	292.38	293.43	287.66	291.69	292.15	297.69	289.96	291.73	298.31	295.1	301.78	299.73	290.36	296.94	292.87	296.91	295.39	296.04	297.05	296.41	285.85
301.96	302.86	310.34	310.54	308.55	310.39	306.21	307.68	302.59	305.4	294.35	303.27	305.78	303.08	306.48	308.13	308.89	309.99	308.27	302.28	302.6	307.89	305.52	309.15	308.4	303.86	301.54	305.84	308.75	311.4	307.49	302.97	310.61	306.68	303.57	302.26	309.89	302.61	303.82	306.68	305.28	302.05	308.96	305.62	304.46	302.35	309.9	306.3	305.35	308.01
317.55	304.59	314.61	314.06	307.6	316.18	309.44	316.14	314.86	312.54	317	310.47	321.39	313.17	304.4	316.11	321.08	310.87	311.54	308.53	305.71	315.91	314.19	316.23	310.83	311.64	314.6	312.83	304.01	318.7	309.82	307.11	309.12	315.1	310.18	316.66	308.63	309.76	313.82	314.99	310.34	311.02	311.06	312.52	312.23	313.76	308.6	313.06	308.03	313.47
303.71	298.11	295.3	299.36	292.5	300.76	291.81	299.36	302.7	296.75	294.95	301.26	298.67	292.57	292.63	296.76	293.89	304.84	300.91	296.61	303.03	293.68	301.39	293.81	292.18	305.41	296.32	295.68	289.26	294.14	296.21	296.42	295.23	295.28	299.08	294.51	293.26	297.4	292.96	298.59	294.94	295.15	297.41	302.64	291.79	295.62	294	294.27	294.66	291.84
298.74	293.86	292.93	301.11	306.1	291.1	297.25	296.66	291.55	292.76	303.32	295.48	293.7	292.96	299.08	300.62	291.77	294.61	300.9	292.14	297.16	302.13	298.28	302.38	302	298.44	301.11	294.2	293.05	297.93	288.35	298.75	295.57	294.08	299.47	299.21	298.63	292.02	296.95	297.7	297.41	301.15	286.48	296.01	295.02	295.4	299.23	298.11	294.15	292.92
291.91	292.76	292.43	297.81	292.39	296.1	302.53	296.11	297.27	297.11	296.31	301.39	300.59	290.85	298.71	292.13	299.49	300.2	294.53	296.24	298.65	296	296.37	304.68	290.56	300.8	287.47	299.98	299.06	293.89	298.13	296.23	291.15	305.41	301.15	294.31	299.25	297.56	301.91	295.59	297.71	300.82	297.72	296.77	288.43	296.97	300.84	295.57	300.6	296.72
315.51	314.59	314.61	321.05	311.21	318.77	314.94	313.78	316.13	319.03	322.74	317.41	310.51	314.51	318.69	315.82	319.1	324.44	309.82	312.74	312.05	313.85	313.98	306.73	312.49	317.84	320.2	320.29	321.16	318.24	319.67	315.84	313.63	307.76	311.12	309.95	312.1	309.01	317.1	307.04	313.92	312.21	312.65	312.2	311.11	319.88	316.24	313.78	317.78	318.41
312.44	309.44	309.38	319.16	314.4	311.72	316.5	310.67	313.02	306.89	308.27	314.42	311.04	310.77	316.35	309.58	312.52	319.42	317	313.72	306.57	319.42	316.25	314.3	321.12	310.16	310.5	317.06	319.53	322.67	315.8	317.52	314.84	307.7	314.4	318.46	313.62	308	319.26	317.74	311.45	318.55	321.04	313.98	317.12	313.5	312.53	318.65	316.42	311.22
288.08	286.82	295.52	291.1	297.25	296.52	291.05	290.92	299.37	298.5	294.77	299.2	292.31	297.53	295.56	296.28	289.39	298.89	295.38	291.32	284.75	293.1	294.39	299.96	288.83	292.51	291.58	293.26	297.34	288.47	293.17	294.76	295.48	291.28	294.44	290.95	298.66	290.67	288.4	292.33	284.74	288.57	292.14	287.02	298.31	294.99	294.19	294.86	294.83	289.69
333.12	334.36	327.33	334.48	333.49	331.64	329.38	325.96	332.05	323.83	327.68	332.35	329.36	336.99	332.24	327.85	331.62	327.64	331.76	330.89	323.35	319.72	328.02	331.86	327.57	321.31	324.45	325.73	324.84	325.39	327.83	325.81	329.2	337.28	328.88	325.65	330.48	328.79	328.37	327.88	328.9	332.02	332.92	327.95	326.01	331.22	326.11	328.75	336.15	326.21
303.96	301.79	294.14	305.71	296.82	303.8	302.71	306.02	303.81	297.62	300.55	298.15	301.46	304.82	302.3	307.15	302.36	306.23	303.7	306.81	302.27	299.99	301.41	300.59	297.62	307.77	302.01	301.78	299.09	304.73	302.87	303.94	303	306.5	303.98	303.78	296.99	306.36	293.13	296.13	306.68	301.96	300.29	301.95	303.61	300.39	306.41	305.44	296.32	297.81
309.84	307.75	308.03	299.7	310.55	306.78	308.17	310.81	304.11	309.8	302.19	303.58	301.42	307.05	301.38	314.57	303.89	307.02	304.64	305.71	311.39	302.33	303.85	306.33	307.1	303.28	307.48	303.01	305.43	307.23	305.75	302.19	307.36	307.24	306.51	307.57	304.8	304.94	310.9	309.43	307.27	306.04	302.74	300.21	310.75	313.45	298.41	306.11	305.75	306.8
316.11	316.26	326.45	320.72	322.34	318.27	313.64	317.82	319.97	319.29	321.52	320.72	319.71	319.4	312.38	320.98	323.33	317.36	321.18	315.35	313.35	318.12	320.46	320.55	322.21	321.06	313.49	314.25	314.06	316.78	326.64	325.6	322.23	321.52	321.63	318.13	316.46	321.54	318.28	314.91	312.75	313.74	317.83	315.5	313.7	318.01	319.68	320.11	319.77	321.24
305.79	298.19	303.65	300	303.96	306.46	306.18	310.66	304.68	309.02	302.55	313.36	311.72	304.3	301.95	305.07	305.63	310.61	308.44	306.26	301.17	303.43	307.11	300.68	302.38	308.9	299.34	303.36	308.55	304.58	307.22	308.55	302.01	304.41	305.87	310.01	301	306.47	310.77	310.21	303.24	306.04	313.37	310.62	308.5	306.17	306.13	300.54	302.44	311.22
300.79	299.74	299.03	305.97	306.34	299.37	301.38	305.22	305.37	301.24	302.81	306.83	302.38	304.39	306.49	299.1	302.13	302.88	298.66	305.11	309.82	301.96	303.92	304.74	304.55	307.53	303.69	300.06	303.39	307.4	305.79	300.97	298.69	306.95	299.47	305.65	305.06	306.04	302.21	296.61	308.81	299.61	310.02	303.73	299.07	307.21	298.86	307.22	302.84	303.19
299.35	296.05	292.66	294.93	295.75	290.08	296.9	290.45	296.86	296.15	303.69	292.42	290.67	296.76	302.8	293.4	297.63	298.24	297.28	293.2	301.24	304.03	301.64	294.57	290.08	297.31	296.42	293.15	302.59	286.65	302.06	292.55	295.67	304.75	292.73	296.92	298.04	292.27	298.08	303.96	297.79	294.4	292.64	291.05	288.62	296.26	288.06	301.58	294.81	286.92
313.64	312.45	311	310.21	321.61	313.06	305.41	318.86	312.74	312.11	305.88	306.83	315.53	309.93	314.49	310.35	301.09	310.01	318.11	303.28	309.23	306.88	305.34	313.87	312.51	312.41	313.74	313.1	297.96	311.92	311.88	313.11	306.73	310.67	312.42	304.66	308.37	317.28	316.12	312.14	311.62	316.76	312.6	317.24	313	315.03	308.46	305.54	314.04	305.08
300.59	293.34	300.64	298.14	303.33	302.48	302.63	297.55	303.19	302.18	296.94	299.46	295.9	305.79	305.41	301.48	301.2	302.91	294.54	300.22	303.98	304.89	296.81	299.34	307.54	292.82	293.4	303.15	304.29	304.11	300.93	303.75	300.02	302.56	298.89	301.11	299.89	303.43	301.09	300.82	300.39	300.23	301.42	301.51	302.4	298.71	302.38	302.31	300.68	305.12
309.27	312.97	304.96	309.59	299.84	303.66	307.14	309.01	313.93	305.58	306.12	303.85	308.93	303.56	313.83	304.45	311.43	305.62	306.43	309.37	300.4	301.82	305.65	311.14	307.1	301.83	306.62	308.41	310.53	298.67	305.06	307.26	303.78	301.06	302.45	307.22	313.67	308.13	303.11	305.4	305.82	306.97	307.42	305.94	308.79	300.97	302.5	305.18	306.44	309.6
308.67	306.76	304.8	302.79	308.03	304.79	305.39	308.44	300.15	303.6	311.8	309.3	315.44	306.3	308.72	303.46	306.79	308.12	307.48	305.22	304.16	302.98	304.05	307.63	306.29	300.66	304.36	303.35	308.22	306.58	295.93	302.77	307.05	300.99	309.01	304.57	301.94	304.66	305.35	305.93	300.54	305.22	307.72	304.36	304.19	309.64	308.3	305.5	304.54	308.4
301.55	302.41	308.42	303.26	301.4	298.72	305.68	309.42	300.61	308.8	302.81	302.16	310.11	306.31	306.82	308.11	299	309.44	309.14	302.84	307.65	305.95	307.19	300.95	308.12	303.26	310.73	302.51	306.05	301.81	292.75	304.56	309.87	308.25	302.15	309.44	304.16	308.19	309.57	302.15	303.73	305.72	310.58	306.3	308.7	304.11	302.99	304.55	303.98	310.12
299.84	296.57	300.52	300.98	297.09	306.94	298.34	299.68	295.61	296.95	292.49	297.58	298.61	302.56	296.29	305.66	291.88	305.22	296.25	301.06	304.86	299.79	301.03	303.09	305.39	307.42	298.77	294.54	306.94	306.29	301.96	295.32	299.75	300.16	306.75	288.69	298.06	304.33	302.53	305.15	305.99	303.32	301.1	303.63	306.06	295.52	292.99	296.11	296.78	300.37
302.47	296.32	299.28	306.01	299.73	308.9	309.25	298.91	302.66	307.87	301.48	303.1	302.19	300.87	305.46	307.55	305.44	301.69	300	303.48	307.8	296.4	303.05	305.42	304.79	302.6	300.94	298.34	300.91	302.36	296.99	303.1	309.3	304.27	302.81	306.88	309.58	296.96	302.32	301.17	309.08	295.45	298.66	309.61	302.06	301.36	300.82	302.23	305.96	301.29
316.93	313.42	316.88	319.05	323.61	314.01	319.84	315.13	315.08	313.85	314.6	312.73	319.55	318.06	322.78	317.53	317.94	324.91	317.41	312.47	314.99	316.6	320.4	314.21	316.78	315.76	322.15	314.46	312.26	320.25	321.38	311.47	309.45	320	312.66	321.41	314.7	316.84	323.17	320.9	321.96	322.95	314.53	324.29	324.4	320.6	317.83	319.27	319.84	318.03
299.2	299.58	291.29	292.41	298.78	297.07	292.97	298.31	296.37	288.23	291.24	294.02	296.54	303.28	296.1	294.49	300.64	291.16	291.96	294.65	305.23	297.77	295.22	297.56	302.23	295.08	293.76	292.47	303.03	294.08	300.14	300.3	288.73	296.18	295.64	297.7	294.81	300.61	297.89	292.68	295.24	297.78	293.38	290.01	294.06	298.29	291.44	298.11	294.61	294.93
296.6	290.33	295.36	293.11	302.76	303.28	297.74	293.57	295.12	292.59	293.87	291.91	299.13	291.04	296.72	299.86	305.96	289.5	288.83	297.39	287.34	298.14	292.61	290.41	306.9	296.72	302.68	290.04	286.45	295.68	295	299.28	287.95	294.22	296.83	292.22	290.92	299.03	295.47	302.64	290.91	290.8	291.76	299.49	295.94	293.99	292.35	293.71	297.31	295.8
312.06	310.58	319.05	313.17	313.43	312.94	315.84	321.11	313	319.27	315.83	319.23	310.75	316.47	319.7	318.48	319.48	314.76	311.56	313.84	313.55	309.53	313.8	319.1	317.29	318.97	311.4	311.08	315.73	312.8	315.4	318.09	313.34	312.51	318.54	324.6	312.8	314.31	315.26	321.12	319.86	317.37	302.04	318.77	315.8	321.49	309.25	318.2	318.57	308.62
300.52	301.41	304.76	301.06	302.81	300.46	300.87	307.46	311.27	297.78	307.88	300.58	305.54	300.33	303.98	301.51	312.62	295.49	296.38	309.26	302.48	296.7	301.77	300.58	308.22	304.31	303.73	302.76	304.36	307.07	294.63	298.5	301.84	303.39	304.62	300.31	307.34	298.25	298.88	301.02	302.66	304.12	297.89	299.87	301.85	305.03	306.59	300.28	298.07	306.76
315.41	312.86	310.81	317.22	310.94	315.64	311.19	313.66	314.93	312.14	311.65	318.12	314.04	306.25	317.63	319.48	310.82	321.46	308.03	307.54	308.97	310.2	308.75	316.45	311.77	315.67	315.37	308.69	312.01	310.39	321.32	320.01	316.63	318.96	315.23	305.78	309.93	312.02	309.4	309.84	313.72	318.85	309.32	311.6	312.16	310.32	314.68	318.08	310.86	310.75
321.25	313.65	319.08	316.79	310.83	310.28	308.78	311.4	313.76	309.4	324.55	310.58	314.02	317.44	310.94	321.9	311.83	318.49	315.7	312.67	315.78	323.62	315.41	319.71	320.38	314.67	321.04	315.68	318.76	313.66	322.13	318.69	315.3	316.87	313.22	313.58	312.86	313.28	315.87	320.24	316	318.18	314.26	322.11	318.42	320.73	318.63	320.17	319.24	322.82
316.86	311.69	318.01	308.88	306.56	311.07	311.82	312.97	308.24	308.72	313.26	317.12	303.19	317.29	319.99	308.71	315.6	305.3	311.35	307.37	310	318.49	314.74	310.36	309.61	315.33	311.5	315.51	307.23	308.61	307.47	316.08	320.95	310.08	311.87	311.75	310.02	309.43	317.82	307.61	314.81	314.52	308.37	313.43	314.83	314.83	316.14	316.87	312.38	315.08
311.29	305.16	298.85	299.17	301.84	299.08	305.05	300.62	300.64	302.76	304.82	303.01	306.71	304.02	302.44	301.54	296.88	304.02	296.94	301.75	301.97	299.58	300.22	301.94	302.21	302.73	302.82	296.36	304.69	299.86	303.47	304.27	302.66	298.15	302.95	301.88	299.31	300.82	303.08	301.71	303.3	301.27	290.68	301.35	302.13	303.76	312.53	300.21	299.9	302.48
308.66	307.96	303.56	304.62	305.05	315.16	308.35	305.86	303.08	304.98	311.79	301.96	303.39	311.34	306.14	304.56	305.26	306.32	309.1	302.95	310.17	305.1	307.64	309.99	306.24	308.58	307.61	308.54	305.91	305.59	306.34	304.61	302.78	303.2	301.68	307.57	310.26	307.99	310.14	305.95	313.59	304.95	307.16	299.77	306.74	311.94	299.56	305.84	305.45	298.31
311.52	310.18	310.05	313.01	312.82	313.92	309.07	306.88	309.83	308.58	300.57	304.12	309.89	311.12	310.75	307.58	307.26	305.08	313.09	313.69	311.64	311.74	312.43	314.82	313.52	305.64	305.64	308.96	314.58	312.95	307.05	311.8	304.96	308.54	303.32	299.78	315.63	311.32	305.29	310.4	305.93	312.95	304.64	308.9	309.39	309.91	313.99	312.41	309.79	310.7
304.26	302.55	308.34	306.41	303.06	298.21	302.22	301.58	305.66	300.67	306.69	298.16	299.64	298.43	305.51	299.4	299.3	298.28	304.33	296.86	301.01	300.03	296.25	306.32	301.67	309.61	297.2	297.54	308.48	298.91	297.61	301.61	302.83	306.76	297.29	304.1	300.31	301.85	306.36	301.37	309.72	301.57	298.88	307.01	297.21	303.63	296.36	310.52	302.79	297.73
293.31	297.54	288.34	295.42	302.57	290.58	292.52	294.19	297.5	303.9	295.02	298.08	296.78	291.38	288.9	304.44	300.57	290.16	297.58	300.86	295.76	302.36	304.39	295.58	294.99	296.12	289.66	287.73	295.35	299.78	300.67	298.82	299.27	294.43	295.43	296.54	293.34	294.03	298.44	296.84	295.9	303.27	295.79	299.46	290.69	295.05	299.22	290.95	294.64	289.8
310.05	311.53	316.32	315.7	308.89	315.51	314.39	305.91	316.03	317.73	311.5	314.45	309.4	309.66	312.92	310.64	315.9	312.25	313.9	309.89	314.91	308.72	315.59	308.53	311.2	312.25	312.44	306.18	314.94	308.79	312.47	319.58	310.04	309.41	312.98	314.76	315.5	313.11	317	314.48	312.21	306.78	317.21	310.08	312.87	312.67	310.53	313.65	310.87	312.42
303	307.33	304.89	303.45	306.57	307.69	304.3	303.7	304.38	311.08	302.56	305.69	305.03	311.62	314.53	310.03	307.58	304.61	307.26	304.74	307.55	303.99	300.51	301.64	308.82	307.15	305.92	302.89	305.25	304.83	302.69	295.73	303.74	310.51	305.1	308.78	307.82	302.14	308.61	306.5	303.53	303.45	306.84	313.59	296.86	292.57	302.84	305.54	308.47	300.62
303.04	303.53	299.95	302.56	311.37	307.61	308.7	306.01	300.93	307.71	309.56	299.65	305.57	300.05	300.93	310.28	301.95	305.62	299.37	298.95	303.6	306.48	302.07	300.23	308.46	308.95	308.36	301.94	296.64	301.78	305.44	303.29	299.81	301.09	304.68	301.09	297.74	310.67	307.8	309.1	312.21	297.09	290.05	305.31	301.89	295.2	297.19	298.3	299.31	297.28
320.1	317.05	315.6	318.23	317.95	315.87	314.81	317.33	318.62	315.24	314.58	316.26	309.32	322.28	318.31	311.63	313.63	315.82	311.56	314.36	306.36	313.82	318.53	311.47	314.38	309.9	317.3	308.39	313.48	307.29	308.51	313.85	311.56	310.58	313.11	314.36	320.14	310.66	317.12	314.83	316.21	314.13	317.34	321.48	312.38	321.11	307.93	310.99	322.06	316.42
305.1	295.69	303.06	306.49	298.87	308.59	307.47	304.42	302.55	304.93	295.85	303.64	301.89	303.11	297.51	297.09	305.67	303.77	300.7	299.8	296.28	299.8	307.09	303.8	309.62	307.23	297.54	306.52	299.24	303.58	300	297.51	298.77	303.92	303.03	298.47	307.39	304.31	300.84	299.76	307.4	309.97	307.74	304.81	297.56	303	306.52	307.3	298.01	305.74
325.22	332.55	324.12	324.67	331	326.63	332.53	324.64	326.62	334.64	335.55	322.88	330.95	322.69	333.48	329.88	331.21	329.23	331.43	328.05	327.51	334.51	319.43	325.22	327.7	330.15	328.39	331.6	323.85	325.29	332	328.86	330.58	331.1	324.29	324.58	325.6	331.82	326.26	331.16	332.29	324.92	324.79	326.04	328.71	321.88	323.7	325.46	322.35	327.91
300.32	300.5	299.17	307.64	298.87	300.73	307.23	308.29	303.44	301.94	306.41	308.53	311.89	306.18	292.15	309.08	307.94	305.24	307.25	304.78	308.44	306.8	304.39	306.8	313.71	303.07	308.51	297.64	306.18	305.16	298.65	308.32	301.81	303.74	308.73	310.06	305.92	302.8	301.28	304.04	297.64	311	303.8	303.18	299.68	299.25	305.5	304.06	308.36	301.57
313.13	310.6	311.32	312.01	312.45	305.37	309.96	306.8	312.93	309.43	307.53	312.01	313.15	312.94	310.8	302.14	315.48	311.06	303.55	313.18	299.04	306.91	310.84	302.72	309.11	311.91	310.48	307.61	314.54	306.57	306.87	310.42	301.27	310.92	309.45	310.11	305.41	311.28	308.38	307.9	310.55	309.24	305.17	310.97	315.88	307.2	311.47	311.51	311.98	309.54
318.68	311.04	312.45	321.14	318.79	320.02	317.59	322.62	320.82	312.13	313.45	320.58	319.58	315.52	318.37	318.64	318.92	320.25	315.14	318.53	312.93	316.11	316.56	317.8	314.09	322.25	310.77	310.97	318.73	321.66	313.55	313.03	309.66	317.58	317.48	316.89	311.95	318.7	313.97	315.51	315.86	311.89	318.92	318.83	318.84	318.1	319.55	319.24	313.21	314.95
312.07	312.76	314.41	313.26	308.5	315.26	317.74	306.63	306.72	310.35	317.65	314.6	315.56	308.22	314.29	316.84	308.42	314.3	308.46	307.98	312.17	308.36	309.3	308.27	311.51	313.86	306.94	317.59	307.66	308.83	309.57	314.45	308.96	314.86	313.19	310.77	317.13	310.85	319.2	313.19	317.33	312.99	308.52	304.68	314.75	315.63	314.65	307.39	311.07	317.05
314.5	305.64	305.99	308.02	305.88	301.15	300.27	308.22	303.71	309	304.13	305.18	305.71	308.36	304.26	308.06	305.27	306.4	304.71	306.04	307.77	308.79	311.9	312.32	311.01	302.71	307.73	303.09	310.03	302.25	307.19	312.98	309.02	312.62	303.58	302.36	303.17	306.38	308.71	303.02	309.74	304.37	312.63	303.53	303.51	304.97	309.18	307.58	299.01	299.83
297.92	290.05	303.22	291.61	296.84	296.94	297.89	289.78	292.38	296.63	294.73	293.99	289.99	297.79	292.69	294.73	291.02	296.65	290.34	291.6	290.19	293.88	292.08	297.67	286.94	300.06	295.25	293.69	290.56	290.72	298.18	288.65	299.23	297.6	292.44	291.47	294	294.86	288.88	288.76	290.65	297.78	295.09	290.9	291.07	292.11	296.41	296.48	294.4	291.59
327.04	339.39	329.6	331.13	323.96	326.23	327.97	328.24	331.52	325.1	328.23	335.13	328.29	328.51	328.32	326.81	329.09	329.92	329.77	326.64	330.37	323.99	333.41	331.79	328.08	325.55	329.33	328.84	324.05	325.67	327.92	327.81	324.65	321.47	324.21	331.03	322.75	324.03	332.91	336.13	332.48	333.36	326.87	318.81	328.96	332.05	327.15	326.36	323.37	327.07
305.03	311.17	310.87	316.02	315.59	302.75	307.85	304.86	311.29	300.97	303.35	308.61	305.39	305.11	307.13	301.67	307.81	304.79	304.73	304.46	304.85	307	307.54	303.49	309.11	303.46	307.27	307.19	305.32	307.14	307.55	305.08	304.52	306.49	304.25	301.39	304.24	302.72	303.27	300.61	299.5	305.25	312.68	305.23	306.24	305.45	309.83	303.22	307.78	301.72
311.33	313.05	321.35	320.1	313.13	313.49	320.11	319.39	307.28	312.3	312.44	321.47	314.9	312.4	316.68	315.74	318.82	318.17	311.97	315.8	313.92	313.17	312.3	317.2	312.99	312.26	319.08	318.62	314.33	316.52	312.2	320.31	317.21	312.82	320.01	316.61	317.23	310.84	317.35	312.45	315.42	310.48	322	320.42	313.65	317.43	320.51	321.03	315.52	309.46
312.58	314.61	320.99	314.31	312.8	316.56	321.01	315.49	317.41	324.23	323.59	315.84	314.98	315.57	319.37	309.92	322.43	315.81	324.15	316.36	316.95	317.66	318.31	318.65	316.56	310.6	319.4	315.81	324.49	317.44	312.84	320.85	318.39	309.49	313.81	310.98	313.52	316.98	314.15	311.54	319.27	320.53	320.2	313.74	321.43	316.36	318.25	316.98	316.42	317.95
315.49	316.85	309.81	311.26	318.31	322.28	316.07	317.53	306.53	321.02	317.04	320.3	314.68	313.74	318.7	319.09	316.53	314.88	313.03	311.25	308.9	313.88	313.79	315.77	315.63	312.62	317.6	315.99	307.02	316.78	320.03	313.96	314.93	316.28	317.18	314.57	314.96	317.81	315.24	311.07	314.21	312.28	312.3	314.72	313.87	313.12	314.19	319.96	317.41	314.68
314.82	310.32	323.48	319.84	320.09	316.86	312.16	312.42	311.4	316.76	318.86	316.59	314.74	318.31	321.38	327.38	315.63	323.64	318.72	316.4	321.71	317.67	320.93	322.73	310.02	317.92	317.44	321.76	310.32	305.87	318.65	315.26	318.12	321.56	317.98	313.32	314.27	312.11	321.28	315.92	322.57	314.47	316.15	317.1	324.69	318.72	314	319.62	320.99	317.3
295.43	296.02	294.11	301.66	294.84	298.28	300.65	304.05	302.98	309.47	299.85	297.4	299.1	302.68	299.15	301.51	302.77	297.57	293.95	293.99	293.84	300.51	300.03	299.41	302.87	295.79	298.47	298.46	302.88	303.11	303.72	297.63	293.5	303.5	303.96	294.28	302.12	297.57	296.75	306.91	295.19	297.06	295.06	304.82	303.5	297.83	303.89	300.54	305.9	298.26
309.68	312.77	312.9	310.86	308.3	311.6	312.88	318.8	314.6	311.65	312.06	299.94	310.44	313.33	313.57	307.53	315.31	306.51	311.2	317.47	316.33	310.32	314.45	309.55	317.07	318.01	312.8	312.78	316.19	312.6	313.74	309.17	308.28	305.75	315.52	309.7	309.47	305.08	305.29	311.44	315.41	309.8	308.06	314.19	309.46	307.88	308.12	304.45	306.91	311.79
289.45	297.21	295.64	296.96	296.76	287.32	299.58	296.27	297.19	294.04	297.83	298.48	301.74	299.94	297.61	299.49	300.76	297.82	294.5	303.79	297.23	293.45	295.17	298.75	300.08	291.16	305.28	294.31	300.55	299.22	293.03	299.86	300.76	293.26	295.44	296.52	293.97	303	302.01	301.75	296.89	299.59	292.26	292.74	295.87	298.43	292.89	294.04	302.55	286.88
316.02	314.67	312.84	309.11	319.92	315.91	310.64	314.66	313.69	326.47	308.39	318.42	314.88	306.03	312.62	317.61	318.21	314.83	313.94	306.4	318.64	314.78	320.77	310.43	321.81	316.83	316.5	313.58	312.79	312.11	314.12	315.72	313.06	321.72	314.02	312.89	318.78	305.25	306.72	322.15	316.27	315.23	316.1	315.12	321.21	321.09	315.95	315.98	326.51	310.63
305.45	308.82	315.68	309.31	314.47	310.97	307.92	308.86	311.25	314.5	312.8	315.52	314.82	312.15	308.76	308.62	317.38	306.86	315.4	305.5	305.68	314.6	319.55	310.12	313.34	307.98	306.84	312.25	309.57	315.66	307.44	317.86	308.61	312.8	310.01	310.47	308.9	306.74	306.14	306.36	309.61	311.78	309.01	311.3	310.51	311.6	311.55	305.6	310.6	313.6
317.09	318.87	317.43	317.56	315.76	312.09	318.92	312.4	319.95	312.75	307.35	324.18	312.51	310.2	320.78	314.86	310.84	315.22	316.37	318.14	318.42	314.71	312.74	317.41	315.62	307.84	306.45	312.21	307.24	315.64	316.2	309.78	318.68	319.53	316.41	309.98	325.57	305.65	312.25	314.27	317.93	320.46	311.39	317.82	311.76	321.09	319.78	315.57	311.58	315.1
305.31	303.92	298.77	308.06	302.94	300.05	310.88	308.92	297.82	305.39	299.54	294.89	301.44	302.4	297.02	304.66	306.61	309.71	306.49	295.66	305.87	301.88	294.6	309.42	306.47	299.39	304.76	302.26	304.8	299.58	299.58	304.22	305.24	307.77	304.6	300.6	300.8	301.04	310.93	306.16	303.74	302.39	300.72	302.06	297.68	307.01	301.42	297.64	306.57	304.15
299.93	300.82	296.89	307.2	298.81	300.41	298.56	300.02	301.96	299.81	299.93	307.1	308.1	303.16	304.68	300.91	301.77	305.83	302.41	298.34	303.81	302.53	299.96	299.61	296.82	290.73	302.21	305.23	300.73	296.48	301.02	301.82	302.84	302.04	305.21	303.2	298.12	301.67	306.41	301.44	301.41	297.33	302.28	295.23	302.6	299.52	301.93	299.54	300.88	303.5
309.29	319.19	317.83	316.96	313.39	309.02	313.94	316.1	318.73	313.39	316.54	313.71	310.09	306.81	312.71	309.74	311.91	312.16	312.82	309.44	310.01	313.11	314.54	311.56	313.89	319.48	317.44	305.81	305.5	310.02	314.14	313.5	310.91	309.14	308.06	314.45	305.47	316.33	316.17	319.52	314.27	316.49	311.85	314.17	316.17	306.32	313.72	314.1	310.8	316.48
325.02	333.34	327.42	325.85	331.45	334.06	320.29	333.7	333.55	332.63	331.5	323.54	327.15	332.2	329.37	330.07	332.86	328.09	333.08	335.03	324.39	330.11	332.26	329.1	323.76	337.34	325.06	331.04	321.76	331.77	319.27	329.72	333.53	326.13	326.44	329.32	328.43	331.65	324.67	330.15	328.49	330.19	328.8	324.76	326.9	327.51	325.52	330.29	330	326.92
306.94	306.07	305.42	300.63	307.65	303.02	300.48	304.56	311.64	301.54	303.53	301	301.52	314.33	310.77	305.49	301.31	306.92	301.02	304.46	305.69	311.84	304.6	302.76	297.63	298.95	301.55	303.06	301.96	303.11	304.48	298.14	298.86	302.21	307.67	306.64	317.29	311.78	301.27	307.56	304.82	302.49	300.7	299.65	300.27	301.12	308.75	301.23	310.47	307.75
295.37	298.83	291.85	299.59	291.17	299.93	293.2	291.05	289	297.91	293.3	295.49	291.4	294.52	298.14	292.02	303.22	289.59	290.34	291.15	296.08	300.69	292.85	292.44	293.92	295.49	301.26	290.29	295.85	297.19	294.97	292.4	304.45	293.26	298.49	290.01	300.33	292.84	288.08	296.84	294.33	290.85	290.86	298.22	293.64	293.26	295.59	284.96	293.42	287.78
298.51	299.15	305.64	298.75	303.46	300.69	297.32	300.85	288	301.92	300.9	301.97	300.58	297.5	298.83	295.02	305.8	303.27	299.27	298.86	298.94	307.97	298.62	296.86	308.34	300.09	298.49	301.99	302.68	299.49	302.92	296.2	298.53	305.85	301.32	302.98	305.11	300.19	296.84	291.09	295.19	303.54	297.2	297.93	298.3	305.36	304.39	308.81	298.97	298.63
299.72	299.72	294.08	292.25	296.97	298.47	300.98	297.32	300.54	296.3	299.32	306.26	298.89	303.73	300.67	299.4	298.91	299.21	302.69	303.91	300.88	298.33	303.32	303.12	291.09	303.11	303.49	298.41	298.85	305.65	301.8	298.85	300.35	304	303.96	296.04	305.07	295.44	301.18	303.1	301.25	299.21	297.23	302.5	299.76	297.06	297.87	298.25	302.17	294.45
322.18	318.51	318.7	320.29	315.55	315.57	321.62	315.05	318.13	320.97	317.28	310.82	326.73	313.31	321.36	323.5	322.29	317.07	317.28	314.52	314.25	319.98	317.83	321.27	318.85	317.78	315.5	314.37	311.31	318.73	316.11	314.31	325.38	321.98	312.71	315.95	325.47	311.58	313.66	322.41	321.31	319.9	323.42	320.73	318.87	322.1	321.26	320.55	320.95	313.94
301.09	306.16	298.63	295.83	305.29	306.26	299.17	301.27	300.74	308.94	302.55	305.93	300.48	306.58	302.96	306.35	306.68	310.69	300.75	306.47	309.35	309.5	306.87	303.72	304.56	303.06	305.6	300.28	298.59	304.02	299.18	312.57	299.66	307.28	300.48	299.21	305.51	301.78	300.26	305.85	303.5	301.62	300.7	306.02	309.8	306	307.09	307.27	307.45	299.06
308.63	321.82	317.94	313.13	315.61	310.51	312.11	312.12	314.29	311.07	313.31	313.06	310.65	308.55	313.58	313.11	312.95	319.98	321.76	316.66	312.31	314.41	320	308.42	311.37	312.96	314.15	310.42	315.07	312.28	312.51	322.39	317.56	310.95	316.97	318.13	317.4	317.48	313.82	313.05	309.08	313.83	314.7	317.28	313.96	315.42	316.26	310.27	312.28	321.32
312.99	312.13	302.47	319.27	311.24	308.9	314.04	307.38	310.89	316.93	309.96	317.01	321.83	312.26	316.92	308.2	312.05	316.98	313.06	321.6	311.99	312.13	302.75	306.64	311.8	316.73	308.29	315.47	310.75	312.13	314.91	311.49	313.11	315.13	307.61	311.94	315.89	307.75	318.79	313.93	318.25	319.89	317.35	316.22	307.93	307.15	309.01	309.66	316.08	307.93
301.97	297.77	298.05	294.03	300.16	293.36	295.6	304.34	294.97	298.88	294.9	297.66	295.77	297.31	304.65	301.38	300.51	296.71	297.21	298.3	300.72	299.73	297.69	297.98	304.59	299.19	300.65	298.57	301.5	304.91	298.67	300.62	300.06	299.32	296.87	302.97	306.59	293.65	303.48	298.02	301.83	295.69	297.98	292.92	298.42	297.89	302.52	301.96	299.01	298.07
314.28	310.68	317.03	311.89	310.5	318.76	314.7	313.28	314.59	314.35	311.78	315.42	311.18	315.27	310.24	305.85	310.51	320.81	308.41	308.3	312.3	309.18	306.4	313.82	318.17	319.86	313.84	310.48	311.4	315.56	324.68	314.1	316.52	310.33	319.15	311.78	312.22	317.97	316.39	312.26	310.23	306.05	310.56	310.67	307.42	317.31	313.46	316.8	307.42	305.1
309.95	314.77	315.41	312.1	313.02	315.23	315.34	312.48	310.9	310.69	317.71	318.67	312.3	316.7	313.9	308.98	306.44	308.82	317.81	308.54	310	311.67	320.53	320.13	317.35	316.15	308.08	311.6	310.45	311.48	314.63	315.07	310.12	315.81	305.82	316.28	310.07	312.67	312.17	321.57	314.27	307.46	313.49	305.22	307.15	312.23	317.53	307.21	313.56	313.8
295.97	299.56	303.51	300.64	290.08	306.6	296.99	293.59	297.65	289.16	298.15	293.53	297.2	300.48	297.56	296.5	299.3	300.85	300.03	294.03	298.52	295.68	289.87	293.84	291.98	292.97	294.75	296.69	298.54	297.54	297.01	294.74	292.84	295.4	295.69	296.14	291.69	298.83	292.06	293.87	294.96	298.28	298.57	295.9	304.67	299.69	299.08	292.81	300.39	293.42
311.07	309.81	322.66	307.99	308.09	311.61	319.05	305.32	322.25	313.3	312.41	322.13	313.87	321.03	316.78	310.36	312.77	301.8	312.75	320.66	315.08	319.82	317.61	314.78	311.87	320.2	318.71	308.26	313.78	316.7	323.99	316.44	310.5	311.95	316.22	317.65	315.84	315.75	311.51	308.85	316.93	323.76	313.47	312.7	316.11	317.02	319.49	320.94	309.76	309.34
302.12	304.93	298.56	305.15	302.59	305.16	302.73	309.82	307.16	303.61	303.11	305.64	305.43	306.87	305.08	313.28	304.51	306.91	307.75	304.48	306.37	307.29	303.59	306.48	300.97	305.62	301.82	304.06	307.79	303.29	312.14	304.73	307.17	309.04	307.75	305.41	299.96	300.58	305.82	302.12	310.08	303.62	300.82	300.83	306.43	305.71	299.06	308.05	305.57	306.63
316.48	314.21	313.65	314.56	308.51	313.82	314.23	306.67	318.89	321.15	323.36	310.87	313.46	310.14	311.56	317.34	315.83	315.64	314.32	312.57	307.85	316.25	313.15	304.23	313.38	312.93	313.01	316.5	311.74	310.12	317.68	313.42	315.49	315.98	314.01	320.75	311.94	315.85	313.88	314.57	317.21	312.57	312.78	320.19	308.11	313.77	317.53	315.68	323.15	307.24
322.29	318.71	316.67	319.88	316.79	316.21	321.63	328.69	324.49	315.67	314.62	329.43	317.23	320.07	318.18	316.04	313.21	321.3	318.56	319.75	315.16	322.28	317.69	319.65	321.86	310.53	318.33	317.26	325	318.99	315.81	320.25	325.35	321.89	313.11	324.96	315.14	317.23	321.19	324.37	315.8	320.4	315.68	325.18	322.96	322.28	324.54	319.61	324.07	316.11
308.65	315.07	306.69	310.38	314.79	309.03	307.26	314.69	308.67	309.45	303.33	312.33	302.62	310.67	308.23	310.24	306.56	305.11	314.11	303.1	307.03	304.5	308.82	311.75	307.84	305.32	308.82	312.45	311.55	311.48	309.58	316.32	311.22	311.73	311.83	310.95	303.41	307.09	309.25	308.43	312.09	309.37	303.28	308.53	316.77	308.59	312.2	313.27	304.82	305.79
306.54	298.34	305.45	299.34	306.78	306.58	311.94	305.13	302.84	308.94	307.21	307.71	304.82	304.45	301.3	297.3	308.47	311.82	305.41	304.06	300.92	313.1	302.03	299.69	310.61	299.39	303.32	308.6	306.66	309.41	304.61	302.82	299.09	300.1	298.44	308.42	300.13	296.22	304.63	312.8	305.09	308.41	302.74	304.45	304.29	304.96	306.4	309.61	302.96	298.84
326.15	325.31	325.16	324.79	326.64	327.61	328.22	331.31	324.42	324.32	324.18	328.9	325.6	327.32	326.64	331.02	323.92	327.81	319.94	318.18	319.8	322.26	326.13	318.58	317.3	328.2	318.86	325.18	325.79	321.39	321.09	326.68	321.03	326.62	321.21	327.32	324.24	325.96	324.94	330.76	320.56	325.42	324.46	323.63	326.85	320.57	327.18	329.09	315.34	327.37
319.15	314.02	314.82	316.87	323.25	321.28	324.63	321.87	316.95	318.81	324.54	321.14	320.98	321.13	314.81	314.2	315.91	316.3	317.29	319.78	321.36	314.13	321.66	315.4	312.79	317.4	323.04	317.11	314.43	325.18	314.41	320.4	313.41	316.61	308.81	315.9	323.21	320.35	315.64	324.04	322.38	319.13	318.25	321.24	324.57	316.06	321.19	319.45	314.08	320.1
313.57	318.83	308.14	310.23	316.12	312.25	310.51	307.17	299.19	311.7	310.26	308.08	305.26	318.27	311.68	315.99	310.87	308.23	310.86	313.81	312.6	309.7	310.91	311	312.21	323.52	317.99	312.44	307.04	318.02	316.43	307.73	319.8	307.05	315.85	309.71	309.11	310.78	302.46	308.81	302.41	314.27	312.28	308.75	315.72	316.16	311.33	310.23	307.9	310.8
307.63	313.47	304.45	299.75	307.83	308.45	307.97	315.54	307.02	312.46	312.55	312.17	305.82	307.88	305.23	306.81	309.82	302.63	302.34	306.85	303.87	305.81	307.33	309.97	314.02	311.71	307.66	311.37	312.8	309.32	301.61	308.48	315.31	310.24	311.27	314.6	306.68	308.28	311.74	311.13	307.01	314.58	306.57	304.65	311.85	309.52	302.65	318.77	306.43	307.16
315.01	310.89	310.04	311.79	308.58	310.73	314.4	310.45	316.84	315.57	302.65	314.42	314.91	304.14	310.82	305.45	314.53	313.42	312.17	311.51	309.88	310.05	311.58	314.84	311.77	310.1	307.25	314.48	319.31	315.44	310.79	309.19	310.56	314.94	316.06	318.55	308.24	314.11	308.85	311.4	304.22	317.05	309.98	311.98	307.41	308.68	315.2	314.7	313.55	311.26
314.91	322.45	313.83	313.4	309.4	313.63	312.52	314	311.08	310.1	314.08	309.69	313.93	318.26	315.99	313.47	318.75	322.67	313.51	306.24	320.78	317.06	307.32	321.02	315.55	314.27	313.06	311.32	316.86	312.87	311.43	319.1	313.35	307.15	314.92	316.72	316.65	298.78	310.28	318.36	317.98	312.7	308.53	314.41	307.51	316.43	314.77	314.39	319.05	311.72
301.91	299.3	302.33	308.67	304.48	304.05	306.53	298.6	294.77	308.51	304.3	303.76	300.82	295.27	298.75	300.4	303.21	303.18	306.22	303.26	301.27	309.05	299.82	300.43	298.28	299.34	307.14	295.53	309.8	302.28	296.91	297.34	300.63	301.83	303.99	300.57	312.63	307.11	304.75	305.86	302.51	304.94	302.67	304.34	302.27	311.5	304.11	303.27	309.38	306.29
316.14	315.58	320.3	319.44	311.99	312.63	317.1	314	317.5	321.48	320.26	317.84	316.2	313.57	313.1	317.74	315.8	319.16	314.22	314.79	312	317.81	316.58	317.91	308.18	314.17	319.04	313.99	315.46	314.64	312.94	309.67	314.16	314.61	315.9	314.77	316.16	316.37	313.12	311.65	310.2	315.97	309.51	319.87	315.68	314.37	314.35	313.77	316.77	307.37
292.98	295.79	299.93	299.13	301.49	292.74	300.79	300.15	298.7	301.2	293.85	296.63	294.12	295.51	301.78	293.55	297.02	297.19	292.68	296.67	289.02	295.93	292.07	298.4	291.72	298.93	292.16	306.4	297.88	291.81	299.15	294.11	295	293.09	300.7	289.99	296.43	295.27	296.46	298.23	295.76	299.13	303.37	296.43	294	296.97	291.56	297.68	291.46	294.38
305.99	312.08	304.48	316.34	311.67	309.65	303.17	306.2	319.47	309.2	308.35	311.65	311.88	311.47	318.06	317.37	315.3	309.16	302.58	312.39	305.96	316.87	307.56	305.29	311.92	306.5	310.7	308.44	304.69	313.83	312.32	309.2	310.45	310.72	306.45	312.97	307.92	304.98	314.54	312.67	312.99	307.25	307.07	312.29	313.72	312.62	310.28	309.58	312.17	306.98
322.83	323.89	318.08	315.6	323.44	315.99	326.6	319.03	314.44	316.18	315.92	318.52	318.5	317.22	319.36	317.91	324.65	312.65	323.44	319.32	318.14	314.95	309.51	311.83	323.18	319.67	317.72	317.1	322.37	315.16	317.12	319.86	314.74	318.83	318.58	324.11	314.63	319.09	322.26	316.85	313.99	317.07	318.3	320.03	312.12	315.29	317.75	318.54	316.59	320.59
310.12	311.9	317.83	313.21	318.57	314.3	310.88	314.91	317.62	319.67	311.3	315.9	314.82	314.47	317.52	308.43	309.69	314.33	305.51	310.34	312.9	313.87	314.31	314.7	319.48	307.12	307.05	320.35	306.37	311.07	309.42	315.78	317.44	310.13	317.52	315.69	312.99	314.44	311.29	315.99	309.14	309.3	319.33	315.93	311.6	308.09	313.41	316.2	317.64	321.38
299.03	311.08	303.65	308.08	301.49	299.84	304.05	309.65	304.92	298.93	302.52	310.03	299.18	298.62	307.38	299.01	307.56	304.87	302.22	299.16	304.62	303.93	301.2	304.23	304.68	303.08	305.57	302.59	310.29	295.11	301.04	303.62	303.54	297.07	301.9	302.56	308.98	305.32	309	307.25	301.96	303.31	309.91	301.04	299.76	304.11	302.43	309.23	304.9	305.97
313.8	315.09	310.76	317.58	311.86	307.44	314.83	312.36	309.71	313.15	310.92	318.1	324.82	316.03	312.99	312.5	312.93	318.06	315	310.59	310.53	313.01	314.08	314.75	317.69	317.19	309.03	309.56	316.97	310.33	308.19	314.05	312.53	314.56	317.87	315.59	311.4	317.12	310.84	307.5	318.37	316.84	311.62	313.5	317.73	307.68	313.29	311.53	311.61	316.11
287.71	294.31	298.45	289.77	304.57	294.25	291.42	290.27	292.26	298.44	286.37	294.59	303.98	297.42	292.9	296.34	301.61	299.57	287.42	295.53	290.32	295.59	292.16	283.53	296.72	299.93	291.68	299.31	297.25	295.19	293.28	296.85	297.2	293.07	298.72	291.88	296.65	296.58	291.71	295.24	294.92	300	290.5	290.66	292.97	296.02	293.71	295.54	290.6	298.94
305.7	302.21	298.36	304.46	303.07	299.15	309.57	308.62	304.94	297.05	304.31	305.77	304.19	305.92	306.25	305.11	307.74	305.39	307.91	297.3	301.74	308.5	304.62	301.46	297.62	298.15	305.95	299.27	310.6	304.48	307.13	296.28	303.13	311.5	299.43	302.14	303.08	295.84	308.61	302.32	306.56	300.8	304.39	302.55	305.16	305.08	307.26	297.02	306.28	307.03
326.82	326.93	327.58	329.14	330.4	326.96	327.78	322.13	325.16	324.51	328.3	324.79	327.64	323.79	324.49	333.71	325.74	327.5	323.6	321.78	326.46	327.45	326.62	325.97	328	328.49	324.73	323.17	327.9	328.93	327.97	327.85	332.71	327.69	325.02	323.54	327.85	330.54	321.65	330.59	327.12	322.76	329.06	326.56	330.03	322.73	332.44	324.28	325.43	333.29
302.72	302.65	297.35	301.64	298.51	300.48	303.66	306.2	299.22	297.88	295.94	297.17	300.47	288.2	300.35	293.76	297.97	302.43	309.69	304.66	309.51	298.82	299.67	298.27	307.89	298.06	298.9	300.47	297.11	298.49	300.83	301.79	306.35	301.87	299.46	299.39	304.01	297.64	297.75	300.07	307.33	306.41	299.18	303.13	298.38	301.74	297.98	297.05	305.28	305.33
315.24	314.06	316.14	318.79	313.83	320.16	314.4	324.23	324.3	317.8	310.6	315.02	319.91	313.41	320.7	319.93	321.86	323.02	319.33	312.85	313.64	316.01	323.53	319.15	319.69	321.14	327.46	320.65	320.56	322.02	313.87	323.97	318.77	319.71	319.79	315.66	325.41	316.01	321.06	317.59	325.98	321.08	314.21	317.66	317.4	318.18	322.99	318.93	318.58	315.27
301.64	308.83	314.89	309.13	305.92	305.49	310.33	307.48	313.17	306.02	302	313.47	313.39	307.32	302.53	315.15	312.19	305.1	306.79	305.87	307.66	305.68	315.28	307.29	308.24	314.98	305	305.86	303.63	308.59	302.86	310.37	310.67	309.71	310.72	312.03	314.73	315.38	309.29	308.44	315.02	310.52	311.13	312	308.38	303.75	315.53	305.83	308.06	309.98
301.34	300.62	301.85	306.71	306.2	301.58	299.54	311.52	308.23	303.2	304.84	303.76	297.15	306.75	309.47	309.3	303.32	308.37	303.23	302.66	299.59	306.92	300.02	307.23	304.72	309.53	303.81	311.52	308.25	307.68	303.96	307.47	303.47	300	310.73	306.56	302.48	307.91	302.3	309.4	305.28	303.09	300.91	307.59	304.57	310.09	310.73	299.94	307.33	304.59
313.19	321.23	322.55	321.09	322	315.29	313.29	310.27	320.88	317.27	324.96	318.84	315.42	320.92	321.71	312.63	309.15	313.74	316.74	325.32	319.57	317.89	313.92	320.18	317	319.82	323.23	324.91	312.9	319.63	318.22	325.37	321.39	315.31	318.33	316.17	312.3	322.46	310.14	322.12	319.83	315.7	319.91	313.6	318.33	316.94	317.45	319.87	310.99	317.32
309.82	312.36	305.79	317.71	318.29	308.64	314	314.22	313.83	319.86	313.87	325.03	315.24	315.17	322.38	323.24	309.93	316.1	315.41	312.68	314.99	315.27	308.76	313.6	312.52	321.65	310.17	311.14	305.34	322.06	323.89	314.98	314.13	312.99	318.24	323.06	313.49	317.62	313.08	312.85	317.34	320.81	309.29	315.42	312.4	318.42	319.6	318.64	322.07	312.49
311.47	309.71	306.37	316.91	308.87	310.53	303.67	299.12	306.22	316.01	311.63	311.99	300.87	311.76	312.17	304.67	318.26	310	312.3	301.49	313.43	309.24	303.16	309.02	313.44	309.47	305.18	312.37	309.05	305.4	312.23	305.8	308.26	305.18	310.98	309.34	305.17	313.06	305.05	314.67	302.18	304.75	310.72	299.55	306.73	307.87	309.56	307.56	308.17	310.09
301.7	298.79	304.08	298.65	302.38	308.62	299.39	302.52	297.17	304.64	311.65	299.84	303.03	301.49	306.66	296.12	306.89	302.53	300.62	302.81	304.2	300.9	309.44	307.26	296.81	301.36	303.08	300.24	300.58	298.2	302.78	301.05	299.32	305.41	303.51	301.94	296.1	307.57	298.61	303.8	301.91	304.85	305.67	301.5	298.94	301.18	304.84	302.5	301.57	301.5
335.48	323.57	329.17	331.2	326.26	324.74	321.53	334.65	327.64	330.44	326.26	325.27	332.04	331.32	323.32	332.1	334.29	327.14	328.82	327.78	331.58	333.12	321.89	330.93	333.8	335.18	330.98	324.5	335.67	336.45	328.69	339.61	332.86	329.42	329.7	327.28	328.16	327.43	329.39	328.27	321.26	327.9	324.7	331.47	331.01	326.48	327.09	334.96	327.75	334.33
295.75	304.74	301.1	305.1	298.1	304.17	295.98	301.68	300.64	299.74	297.63	305.65	300.85	297.87	302.42	300.67	306.67	294.81	293.26	298.06	294.7	299.76	296.27	298.9	288.88	299.11	308.99	308.44	294.47	304.24	310.8	305.58	296.47	292.66	300.58	298.36	303.79	300.64	304.42	299.48	297.76	299.77	298.48	303.62	301.34	299.22	301.02	297.55	303.85	302.59
294.99	291.13	297.4	289.76	298.46	299.01	295.37	301.43	293.67	299.91	293.31	293.28	296.28	297.31	295.33	294.47	305.08	292.81	298.39	301.28	299.75	303.65	294.72	297.22	300.62	295.58	301.73	293.46	294.5	291.67	295.96	304.23	290.84	297.4	295.1	298.8	297.17	290.78	291.42	299.37	296.1	292.78	294.91	292.45	299.78	289.95	297.46	307.31	295.3	288.91
310.7	310.83	318.46	310.96	315.92	313.35	316.96	314.5	310.24	314.4	313.21	314.64	318.25	310.84	318.34	314.89	314.99	315.89	313.46	310.51	311.16	311.61	310.78	319.62	311.18	309.51	315.42	318.18	315.01	311.89	311.98	317.79	313.12	312.65	310.57	318.3	313.48	317.68	319.37	305.72	318.61	316.33	312.65	309.57	306.71	312.92	319.55	310.03	316.57	313.79
325.3	326.12	322.26	317.03	319.7	323.38	326.84	330.07	317.72	332.26	323.01	328.01	320.65	325.5	331.43	324.3	319.26	324.82	324.11	319.64	323.13	322.06	326.52	323.51	326.83	323.12	323.36	323.34	324.14	334.68	326.57	318.25	322.74	321.53	327.43	322.43	325.32	326.64	328.44	335.1	322.34	328.46	321.54	324.37	325.49	332.15	327.89	323.6	322.92	323.52
317.45	317.26	320.45	310.85	314.95	317.21	315.86	320.82	306.71	315.94	314.21	316.15	308.8	315.33	311.27	310.64	311.66	316.74	316.65	318.32	309.7	314.87	320.64	318.23	310.83	315.31	310.38	308.12	321.59	318.85	315.64	319.16	311.88	309	313.32	323.17	311.69	316.47	313.86	320.34	310.96	320.42	323.56	324.77	316.87	317.98	319.5	314.18	319.03	315.94
312.2	312.3	314.29	304.58	311.28	303.01	305.6	317.1	306.15	305.97	310.43	313.12	303.41	313.43	309.02	317.84	311.54	312.52	312.31	303.21	313.72	312.95	313.55	308.95	299.94	311.36	313.6	304.96	310.01	310.46	309.62	314.87	318.75	314.86	309.98	312.47	312.84	309.35	304.66	311.53	310.86	312.96	307.56	316.22	313.96	303.13	308.87	306.53	316.18	304.13
319.92	315.5	311.57	310.14	314.92	311.68	317.97	308.34	310.23	313.1	311.18	307.78	314.09	322.67	317.24	313.85	313.56	318.9	314.34	316.57	313.4	313.88	318.53	318.8	315.69	319.61	319.41	314.56	314.28	311.9	312.28	323.73	317.03	315.95	317.88	308.75	318.44	313.3	309.58	316.91	310.64	313.58	318.09	305.37	311.58	315.44	316.7	319.49	320.92	311.85
312.4	313.71	311.79	318.12	312.26	315.41	313.57	315.6	312.58	309.88	315.34	315.46	311.17	313.4	313.2	313.55	306.62	317.26	311.07	308.4	313.51	311.97	305.32	302.68	313.14	320.78	316.76	314.07	311.46	304.81	316.01	322.4	319.32	310.25	314.09	309.04	309.2	317.6	315.91	311.72	310.19	311.26	315.85	316.09	306.7	314.49	309.43	317.05	308.14	314.69
311.09	316.24	314.1	311.91	315.75	314.05	312.02	316.46	311.08	316.39	317.12	312.64	312.19	312.82	312.91	315.65	320.89	313.6	315.71	319.8	315.04	320.38	311.07	313.53	308.15	317.82	316.88	318.31	306.84	317.78	310.76	319.64	314.97	311.81	316.36	313.19	319.94	316.95	313.09	313.23	317.36	308.09	304.33	311.85	315.58	315.04	317.75	309.57	319.59	315.96
318.88	319.55	311.43	323.61	319.31	311.96	322.05	315.73	323.57	316.85	325	324.45	322.32	322.37	328.37	317.48	312.54	315.78	311.32	319.93	319.27	322.62	318.82	313.99	321.64	323.82	319.6	319.02	311.21	325.13	312.04	318.87	320.99	322.27	315.04	319.53	315.87	316.3	310.83	318.87	316.46	322	320.74	316.88	319.93	316.7	318.4	309.22	316.3	316.77
313.11	310.49	316.22	313.79	312.4	310.23	309.86	313.07	317.85	317.04	315.61	319.6	324.42	309.78	316.26	315.52	317.52	312.73	311.52	315.97	321.7	314.35	310.75	312.33	316.43	318.08	311.72	311.01	315.45	311.62	310.39	315.04	314.87	310.78	310.28	316.08	312.11	319.04	317.02	320.77	323.67	314.43	309.73	313.47	309.01	311.47	308.9	306.87	317.29	320.03
322.8	318.05	318.97	322.9	323.96	323.26	327.69	315.7	316.71	318.61	323.08	323.93	322.72	320.59	324.79	316.04	321.85	313.63	322.32	318.67	311.81	308.18	318.71	317.47	323.44	317.3	318.54	320.35	325.05	313.46	316.95	323.53	315.69	315.78	318.59	321.84	318.86	320.04	320.97	310.28	318.24	323.15	316.68	314.13	319.5	318.05	318.19	325.53	317.51	318.54
302.18	296.81	299.11	308.02	301.37	299.58	309.92	304.79	299.91	303.65	301	305.15	304.21	303.31	306.12	294.96	304.13	296.96	302.38	307.44	301.64	298.09	301.24	306.64	305.42	293.86	299.43	305.21	305.13	304.36	297.52	306.84	310.9	302.66	304.87	294.99	306.03	302.83	308.12	303.98	301.12	299.61	309.72	304.86	306.74	298.31	307.16	306.1	310.22	309.94
312.76	303.71	310.45	313.25	318.52	318.73	316.62	313.25	310.22	315.98	312.04	308.35	321.58	310.09	316.5	309.28	313.48	313.08	317.49	316.19	314.36	314.33	307.42	311.23	313.78	313.2	311.7	317.76	316.43	317.11	310.68	318.25	312.83	311.24	319.04	313.91	312.72	312.6	315.74	317.6	314.32	308.06	318.85	318.39	312.02	316.77	319.27	310.33	310.88	315.83
310.23	318.47	317.56	306.32	310.64	315.92	311.62	314.51	309.69	303.11	307.72	310.84	309.81	315.33	316.06	313.2	313.7	312.16	308.11	307.41	314.09	319.71	314.09	312.21	317.43	314.82	312.25	312.37	310.44	309.2	307.26	312.84	316.81	314.88	305.28	308.95	317.55	319.27	309.07	320.51	317.72	322.03	310.47	315.36	316.06	312.45	315.56	314.8	314.53	305.91
311.84	305.18	314.68	309.69	302.2	315.23	306.7	318.7	304.28	320.94	311.96	303.21	312.78	308.45	315.12	315.4	316.56	310.21	316.51	311.01	306.45	308.12	315.49	313.89	311.21	315.45	312.05	306.01	302.71	307.51	307.48	315.62	308.64	310.48	312.26	317.27	313.83	312.49	316.38	307.42	309.84	315.59	316.01	312.69	310.63	315.19	315.13	316.68	305.52	309.01
312.41	301.49	303.42	305.7	306.93	302.02	303.48	306.85	310.18	303.93	307.94	305.02	313.38	304.81	309.41	303.96	300.75	301.3	304.69	299.02	308.09	301.64	302.3	301.92	301.38	312.44	307.56	299.66	296.85	299.43	303.92	300.04	301.6	308.01	303.95	301.64	297.91	297.98	306.97	302.5	303.59	298.12	310.76	298.99	303.55	301.55	298.57	303.57	299.1	302.02
310.44	306.63	303.24	310.27	300.74	293.32	306.17	305.31	305.02	304.31	303.32	303.26	303.51	302.68	301.53	301.59	301.82	304.2	302.62	294.93	309.86	301.1	306.16	299.83	304.73	301.34	299.18	303.42	301.25	306.76	300.53	308.72	304.89	301.76	303.74	303.63	305.09	308.21	302.7	301.54	308.4	304.28	308.47	304.14	305.82	310.76	307.55	304.45	309.6	303.85
333.48	328.79	333.56	334.37	329.45	327.96	328.78	327.2	324.75	332.53	328.34	327.95	329.33	332.58	324.02	321.7	323.65	329.43	324.54	325.78	330.73	320.75	319.89	325.32	325.03	329.72	332.45	328.19	325.95	325.26	332.64	330.51	327.68	330.87	333.83	327.62	322.69	335.05	323.3	329.08	329.8	328.45	326.29	322.65	332.59	324.68	333.1	330.43	332.77	334.77
305.4	307.18	310.05	312.39	302.68	312.89	304.15	308.73	299.49	306.07	301.38	305.2	309.03	305.55	307.83	304.02	302.73	308.82	304.48	297.54	295.7	305.95	301.46	299.67	300.54	302.56	304.32	309.17	306.86	305.95	307.06	301.69	304.82	298.99	313.91	306.96	302.49	306.74	310.22	305.86	302.81	310.8	315.89	300.41	303.99	303.46	299.98	306.25	302.64	305.4
314.62	313.83	307.4	312.5	314.29	308.57	307.43	312.23	313.24	303.57	314.77	318.17	309.08	312.26	312.38	313.35	307.99	315.66	307.77	303.17	307.24	307.08	309	309.24	319.69	311.91	311.12	311.39	306.88	312.36	315.17	312.85	310.43	307.68	304.7	310.89	308.79	312.14	308.72	318.23	314.03	308.33	319.23	312.96	316.94	314.51	313.1	316.9	311.09	306.55
292.5	299.85	294.94	294.59	289.7	297.29	290.02	290.13	297.23	292.03	297.3	295.23	292.77	294.09	295.23	298.39	288.63	295.76	298	296.52	291.14	297.83	294.49	293.27	299.73	300.57	294.96	284.38	291.04	295.54	286.18	292.51	287.65	293.69	298.26	294.64	293.44	292.07	290.74	293.97	294.19	294.61	289.89	288.99	288.19	295.3	301.79	293.95	296.55	298.94
312.03	302.42	305.12	301.44	308.53	301.64	309.67	302.24	307.59	300.37	298.23	306.45	303.54	291.75	304.2	301.49	305.52	299.4	303.56	303.01	308.56	304.57	301.34	292.28	303.49	299.97	301.92	303.29	298.61	306.34	298.06	309.69	297.05	300.34	303.85	308.96	301.2	304.09	305.61	307.31	297.18	302.86	307.03	300.01	308.67	302.86	299.57	306.18	306.02	306.27
310.05	297.44	306.17	305.15	301.44	303.75	307.31	302.67	311.4	302.6	303.63	304.43	305.55	305.58	300.4	312.12	300.99	306.56	305.16	303.2	305.05	300.32	310.34	298.09	303.21	305.35	305.06	303.06	310.95	308.1	301.02	302.21	307.62	302.78	304.38	296.26	293.79	304.28	305.63	309.34	306.52	296.55	304.06	309.3	310.93	302.77	297.68	299.97	302.27	314.42
320.57	321.21	317.08	316.44	312.94	315.08	316.86	310.8	316.65	315.55	315.54	315.3	318.8	312.55	316.8	314.43	318.48	312.65	327.53	319.43	321.85	317.78	320.51	323.35	320.6	318.8	313.16	310.59	318.89	320.5	318.3	312.59	313.25	321.12	309.33	317.78	316.22	315.26	319.31	313.14	320.5	313.83	313.82	313.13	324.83	312.87	320.83	308.14	314.66	309.53
284.79	303.12	296.89	300.56	300.13	302.18	294.5	297.3	304.6	295.1	296.74	298.89	301.39	307.3	299.2	306.33	298.46	309.95	297.42	306.92	294.16	306.72	298.26	302.92	299.21	306.27	299.38	303.13	301.71	298.54	304.4	299.51	308.68	296.33	293.38	301.51	304.41	299.1	307.61	302.18	303.97	301.62	301.13	304.73	299.57	293.37	297.88	300.3	295.42	301.49
312.69	313.65	317.52	317.04	324.43	321.36	316.76	310.3	309.95	310.57	310.18	317.02	313.49	309.15	310.18	320.47	318.39	308.81	314.01	320.28	317.03	309.25	317.48	313.23	323.6	311.98	313.15	311.99	317.92	316.43	315.29	316.34	308.43	314.12	314.46	314.52	314.28	311.79	313.48	315.34	311.63	320.48	311.04	313.69	318.17	316.06	313.14	305.04	312.86	312.52
303.01	303.09	311.16	305.07	311.96	299.62	304.08	303.44	301.93	307.08	311.63	312.98	304.15	306.39	308.84	302.59	303.16	302.07	307.85	306.91	306.92	313.63	308.33	302.33	303.36	304.98	308.38	300.01	304.34	303.82	303.47	307.97	303.68	305.16	302.7	302.3	304.03	305.15	302.37	301.41	306.5	305.79	308.1	306.23	304.06	300.48	305.73	301.7	305.82	298.98
314.03	310.54	316.29	311.45	322.11	320.09	315.41	312.78	316.67	322.7	314.19	317.45	313.97	309.49	318.6	311.87	321.47	321.47	314.87	316.84	316.31	315.93	316.55	312.65	319.09	318.01	317.17	318.25	309.42	315.55	317.31	322.45	317.8	317.28	316.06	319.52	312.01	316.34	310.1	318.73	318.58	319.29	317.75	310.18	320.16	319.23	310.01	320.92	307.09	310.95
304.66	308.92	300.97	302.47	305.59	308.53	310.68	300.95	306.42	304.36	295.64	300.88	305.32	304.46	305.06	301.73	299.09	305.02	307.39	306.17	309.22	310.36	313.71	311.09	309.62	305.92	308.08	301.24	296.48	295.99	296.87	297.34	305.7	305.08	304.24	303.49	305.42	304.52	303.56	307.14	303.68	297.26	306.48	301.22	303.97	300.69	310.27	299.14	311.75	294.64
306.99	306.91	309.08	302.31	316.75	305.52	302.41	309.92	305.57	312.56	304.85	307.04	307.76	299.82	308.09	306.09	303.14	308.43	308.89	307.32	304.75	310.34	310.27	306.58	309.49	308.4	307.44	303.42	304.24	310.81	301.35	313.15	301.97	310.77	302.44	304.32	303.04	301.43	292.71	306.42	317.5	311.58	306.75	313.75	304.54	302.56	307.84	302.21	305.81	304.42
303.35	310.64	305.83	307.47	303.59	301	304.73	298.4	299.2	306.92	306.35	301.8	304.25	301.56	309.39	305.32	307.39	308.38	301.6	306.65	301.25	302.69	309.26	307.87	302.44	303.03	300.93	300.68	311.68	309.53	307.92	302.55	306.38	311.13	298.43	298.21	302.42	297.47	308.81	304.89	308.66	298.09	304.06	297.01	306.34	302.67	308.52	306.1	303.47	307.91
298.79	301.33	309.72	300.75	306.92	299.23	308.12	308.69	306.31	298.26	304.37	304.79	303.43	301.69	302.4	302.23	300.06	306.75	304.57	305.69	299.55	303.45	296.47	307.32	304.22	302.14	306.94	305.32	306.26	296.86	303.42	300.94	306.03	302.56	308.2	306.04	305.87	304.08	300.31	302.1	302.12	299.05	300.72	303.52	304.37	303.96	303.68	303.56	300.8	308.8
299.17	307.57	306.66	301.86	297.92	309.53	302.78	297.91	306.25	298	294.8	299.42	299.57	307.06	296.34	298.15	298.99	305.81	297.28	298.89	307.51	300.22	297.08	301.39	301.27	297.57	300.73	300.56	296.3	298.02	306.74	303.26	302.54	301.31	303.21	300.43	308.46	299.82	307.98	297.2	305.72	305.64	305.6	302.31	298.32	299.35	298.16	304.11	303.94	302.2
316.83	315.3	311.03	314	321.1	310.9	313.77	315.88	313.56	314.07	316.1	313.99	311.65	318.5	303.11	313.23	310.64	306.5	313.03	310.26	315.31	311.18	313.95	317.03	312.04	311.99	315.31	313.66	321.18	315.96	317.37	310.21	315.57	306.17	315.47	320.57	314.04	309.83	312.78	317.35	314.74	317.56	309.61	310.85	312.99	313.86	314.51	309.55	314.56	315.93
316.47	314.73	316.56	313.83	320.43	311.03	317.17	311.45	318.71	317.83	311.61	311.22	321.92	313.13	317.74	312.13	316.23	316.04	316.19	306.97	309.08	317.28	321.86	309.68	317.52	310.04	314.41	319.96	313.74	315.5	308.98	316.49	318.14	318.08	314.27	316.05	315.08	319.41	315.42	318.33	316.86	308.54	313.18	313.42	317.02	314.81	313.62	318.47	314.31	311.19
315.81	328.19	321.16	317.23	314.34	318.67	313.06	317.8	318.22	319.86	310.6	312.67	320.09	324.13	322.91	318.8	316.01	311.68	312.27	321.09	314.12	322.6	312.58	317.18	318.41	314.13	312.39	314.57	315.97	314.58	313.88	315.99	315.32	324.48	317.64	317.33	315.73	325.64	317.17	326.75	320.93	317.52	322.76	316.33	317.72	319.69	317.9	321.63	318.83	320.06
292.33	294.19	294.51	296.05	290.84	297.65	293.21	293.74	291.8	298.57	290.81	290.22	291.82	302.25	291.71	295.97	290.42	294.1	292.98	292.25	293.96	290.55	296.58	295.63	298.91	296.66	295.19	290.56	293.6	294.23	294.96	289.61	290.59	294.27	291.27	305.47	294.81	299.89	294.11	290.29	291.76	294.07	297.23	289.8	297.12	293.12	290.75	293.57	296.36	292.19
316.87	325.92	320.58	320.93	310.61	320.39	317.83	319.07	318.99	314.76	318.12	321.84	319.01	322.79	324.77	315.15	328.24	321.93	325.43	317.41	319.63	320.72	316.45	317.68	315.28	323.04	324.59	325.85	324.04	318.77	324.55	318.95	328.63	320.37	317.4	313.4	323.03	316.29	319.71	326.44	318.01	319.02	318.29	318.98	318.01	324.63	314.69	322.05	317.16	323.85
318.88	317.95	317.97	316.16	320.32	319.11	322.76	313.21	320.42	312.26	314.39	320.6	317.74	314.35	322.15	310.05	313.13	314.97	313.33	313.27	307.31	318.1	316.43	317.59	314.18	311.84	315.32	320.4	313.98	313	310.45	310.18	317.79	317.41	318.91	318.09	315.76	311.22	311.49	326.84	321.56	323.05	326.04	324.86	308.35	321.86	319.56	313.56	316.3	325.08
307.68	313.67	322.39	317.14	318.67	318.04	315.56	315.98	318.95	312.62	318.9	308.53	313.52	309.13	314.24	314.11	319.56	314.76	315.4	304.81	314.08	316.63	314.94	312.95	308.62	309.52	315.89	310.46	304.16	310.39	315.03	318.77	322.07	313.37	315.31	315.11	315.64	314.39	321.66	311.82	312.24	316.5	308.33	312.7	310.14	317.53	311.39	308.22	318.2	313.17
321.32	314.23	321.82	318.28	313.55	314.46	312.69	315.76	309.46	314.69	317.23	311.22	319.28	311.25	314.59	313.58	314.86	313.14	315.7	313.19	315.33	313.16	316.34	311.45	311.23	310.83	317.59	308.72	313.81	306.48	315.64	314.56	313.43	316.62	312.92	312.56	313.74	311.76	314.15	317.29	311.47	310.59	317.66	314.57	307.56	314.56	307.7	309.94	307.86	315
321.49	331.2	326	324.28	327.07	329.44	336.87	329.99	327.66	330.79	323.05	324.73	321.28	330.47	325.79	329.84	328.68	327.93	333	323.42	332.83	325.24	323.98	337.76	326.5	319.63	320.92	322.56	324.7	322.62	328.42	329.9	331.57	328.85	321.55	323.31	324.99	329.96	329.01	327.48	329.89	325.02	329.76	327.91	329.77	321.33	324.56	322.06	321.38	326.49
296.62	299.14	301.05	292.51	298.1	303.73	291.18	297.29	301.97	291.34	295.81	295.38	300.53	302.47	300.65	290.54	300.95	296.04	291.98	301.32	294.78	296.89	295.89	296.1	298.38	298.39	297.38	301.33	299.56	293.91	296.71	295.47	299.06	301.63	287.46	294.98	293.9	299.59	300.13	292.28	300.93	297.38	300.63	293.03	289.89	296.02	295.59	296.9	304.52	289.26
305.98	305.27	301.02	301.31	305.35	313.12	302.18	309.63	306.28	307.55	307.59	302.26	302.1	309.03	303.6	307.99	301.15	304.26	305.57	305.6	308.29	303.4	307.71	303.02	297.83	299.28	305.56	303.31	305.34	308.02	306.77	300.91	303.84	308.29	299.39	301.37	306.62	306.93	303.62	302.03	298.67	307.3	302.15	303.94	309.11	305.93	302.13	309	306.03	300.54
321.43	311.54	309.97	306.88	309.34	313.95	310.68	309.16	307.04	313.89	311.9	308.45	310.57	300.3	310.14	308.08	306.89	304.91	305.57	308.79	309.44	314.71	312.98	318.36	312.96	307.49	305.79	311.6	305.89	303.52	312.33	314.85	309.69	309.68	311.88	305.62	313.98	313.29	310.27	315.48	309.52	312.61	313.81	312.46	307.2	310.33	306.56	315.04	311.95	315.39
296.59	308.51	299	296.55	304.14	306.19	303.25	298.08	304.45	299.67	306.96	302.61	295.73	297.32	295.79	298.86	303.73	305.15	291.68	296.61	302.98	297.44	300.02	296.19	296.17	298	303.36	304.55	292.89	303.07	305.56	304.31	305.2	295.84	303.52	298.93	300.63	304.75	305.91	303.17	299.14	304.55	301.69	301.5	297.23	296.01	299.94	308.09	305.18	303.45
321.4	321.47	321.49	326.2	324.54	325.91	330.84	328.47	330.36	329.15	320.02	327.59	326.39	321.67	322.77	324.3	332.98	326.33	320.69	321.29	324.53	329.5	324.98	325.26	327.07	327.46	319.84	320.54	324.94	329.73	326.11	313.77	326.98	323.96	325.3	326.59	329.58	325.28	327.98	324.08	332.47	321.46	326.1	325.12	321.62	320.83	320.83	325.11	326.27	326.24
300.82	307.43	302.3	304.6	304	301.62	301.8	305.49	301.16	297.68	304.18	305.02	302.62	305.72	301.08	299.97	299.54	298.8	306.93	307.31	299.36	304.63	297.34	298.93	300.09	302.97	296.12	308.67	307	307.69	298.31	295.69	302.89	301.78	305.17	312.74	298.88	298.96	309.04	298.71	302.15	303.51	298.58	310.06	301.16	302.96	303.73	299.54	301.87	311.71
317.35	312.91	318.95	314.16	311.95	303.55	318.03	312.22	312.75	309.64	322.5	312.37	301.05	311.01	321.22	308.03	312.28	307.26	309.75	314.43	315.46	316	309.9	319.46	314.37	311.17	307.62	316.47	315.43	315.55	311.75	315.78	316.39	312.93	313.75	302.72	313.54	312.88	318.88	315.71	316.67	317.67	313.09	322.06	318.5	309.21	313.46	318.02	311.62	315.33
307.35	307.75	298.11	305.86	307.69	312.14	302.04	304.43	303.81	305.53	297.13	303.48	295.17	305.27	305.27	304.1	303.24	305.33	307.52	303.41	304.3	305.06	306.28	297.94	302.15	303.66	303.81	299.51	302.54	301.33	302	296.98	306.04	307.22	297.6	300.22	306.82	302.2	305.53	301.83	304.08	304.99	300.85	308.99	305.85	303.42	302.78	306.78	311.3	303.39
312.73	308.57	306.34	308.04	309.93	302.08	311.42	313.58	303.34	304.91	304.58	304.37	310.89	306.67	307.06	310.2	304.68	313.28	306.63	307.64	301.22	307.25	306.09	313.84	311.41	313.8	308.86	307.05	307.26	311.14	311.82	311.04	313.56	316.78	308.14	313.9	313.52	311.54	309.42	313.22	312.02	306.9	300.92	304.38	312.61	315.42	304.13	308.12	310.59	310.39
300.96	307.5	304.51	316.27	305.65	305.31	305.22	304.43	304.46	303.56	301.62	311.16	308.9	305.95	306.65	306.78	309.53	303.29	305.6	312.5	310.15	308.62	308.45	307.45	308.19	304.79	300.08	309.61	301.73	304.03	309.39	305.2	306.51	309.63	308.76	299.93	299.55	305.44	305.12	312.98	310.02	313.58	304.04	311.26	307.9	310.29	312.92	311.77	318.34	300.26
305.43	309.33	303.37	304.15	310.11	304.49	307.55	301.98	305.95	308.84	304.92	307.73	306.1	302.21	307.89	304.2	307.65	304.88	306.4	304.05	298.56	300.41	306.58	305.06	313.41	308.01	301.99	304.01	309.64	306.82	297	299.82	302.05	306.65	298.39	313.4	301.64	308.66	301.61	300.26	308.91	300.03	303.84	305.74	305.7	305.7	301.67	304.42	305.97	301.49
312.87	313.01	307.24	308.94	302.72	320.43	307.61	311.4	314.62	314.66	309.46	316.4	307.01	302.47	308.51	305.09	309.17	315.1	307.72	308.79	314.37	307.06	312.84	310.28	311.98	312.25	308.32	306.96	310.09	308.08	310.55	309.17	313.18	316.08	315.82	309.31	312.97	310.44	315	309.24	316.37	310.76	309.73	305.19	310.51	314.07	309.54	310.34	309.88	308.91
302.29	305.21	305.26	299.92	310.75	300.92	301.82	304.35	300.04	299.6	304.52	306.57	303.79	301.96	306.59	305.15	301.24	300.22	302.51	305.64	303.66	300.73	306.19	295.69	303.19	307.05	307.29	300.41	305.21	305.2	298.59	301.22	299.84	304.65	297.38	302.59	304.96	297.31	301.39	307.18	307.91	304.88	304.57	300.44	306.11	310.21	307.72	301.02	300.8	302.84
310.15	298.62	311.08	305.11	308.88	304.11	309.12	303.57	297.65	303.77	305.7	302.39	304.29	299.34	301.27	304.57	301.96	301.29	304.1	306.54	307.1	301.88	302.02	304.01	300.51	306.32	303.22	308.07	305.89	307.93	297.32	300.59	305.84	306.72	304.45	306.54	304.58	301	306.14	303.86	306.05	301.6	297.47	303.73	301.76	302.25	301.46	305.99	303.9	292.47
325.37	316.65	321.88	324.63	314.98	317.75	322.19	315.7	323.58	314.7	318.11	324.28	319.65	317.84	320.97	321.52	322.61	317.83	321.98	318.96	322.1	316.58	324.35	318.58	319.84	320.08	316.16	318.48	319.39	318.21	317.61	319.45	318.77	318.9	312.63	311.22	319.39	309.57	315.74	319.77	308.78	320.13	315.09	317.45	316.26	312.5	320.48	318.14	312.06	316.11
314.98	310.22	311.74	319.35	310.81	313.19	310.74	305.83	316.34	319.49	307.65	316.65	312.58	317.22	313.78	310.39	311.94	311.23	312.66	308.5	311.07	313.9	310.4	306.93	303.32	306.29	312.3	307.71	317.98	312.39	307.32	315.72	307.32	308.85	315.01	309.62	305.69	316.63	314.63	317.3	315.54	305.72	302.62	312.52	312.04	303.06	306.11	321.26	312.01	310.22
331.65	325.68	325.4	321.62	332.22	325.34	333.85	325.35	322.96	322.7	324.17	324.88	323.43	325.07	324.87	328.5	331.01	321.89	328.93	321.46	323.66	326.38	328.21	327.37	315.48	321.18	325.36	318.9	321.53	319.31	325.08	322.65	326.97	330.35	322.74	326.42	322.35	330.28	334.29	331.5	325.18	320.29	319.3	328.21	326.3	333.32	329.43	325.6	326.56	323.67
294.88	298.06	303.93	296.25	300.11	296.74	287.96	289.82	291.41	291.73	295.46	296.24	298.33	290.52	301.63	294.79	302.87	296.58	294.05	292.85	297.51	292.04	300.14	294.42	295.05	293.49	286.4	296.09	300.24	294.38	296.92	295.58	299.93	300.68	290.51	301.14	295.08	296.43	299.87	299.98	294.1	300.27	302.43	289.85	299.44	297.88	297.08	296.91	299.44	300.9
300.89	304.35	307.65	307.23	300.1	296.61	303.83	296.18	299.65	301.9	305.81	305.09	302.52	304.46	301.2	296.6	304.16	299.93	298.02	302.04	302.54	305.2	294.01	302.2	299.15	307.3	299.11	299.2	301.29	303.55	306.72	297.02	295.79	303.01	301.9	304.22	294.42	301.92	302.83	297.15	302.96	307.44	301.18	302.85	298.71	294.36	306.91	305.82	304.58	294.6
297.66	302.04	299	303.86	306.25	298.55	312.57	305.76	306.27	300.89	306.3	295.73	299.43	299.31	304.51	306.3	306.02	301.04	304.05	298.02	306.53	302.24	303.33	299.41	309.65	301.59	304.64	303.66	304.19	303.26	298.16	300.4	301.76	301.25	307.27	304.96	304.02	306.67	303.47	302.76	301.26	305.94	301.78	303.36	297.98	300.37	306.3	305.59	294.48	308.13
319.35	313.36	313.16	304.63	310.62	318.58	316.62	310.32	309.86	312.55	308.55	312.08	311.41	306.35	310.94	313.55	314.19	310.61	316.22	313.01	305.23	306.83	310.32	309.35	316.57	308.63	313.9	313.2	313.16	316.23	314.71	314.79	314.87	314.69	315.44	317.86	310.17	312.62	312.44	308.77	303.56	316.5	309.77	313.56	315.9	310.13	309.67	314.92	316.35	313.96
319.31	318.32	312.53	311.33	313.62	315.9	311.05	323.24	310.38	321.94	321.58	315	310.51	315.78	310.59	309.36	313.95	321.47	318.2	311.7	309.59	320.1	317.1	314.59	316.14	317.03	312.48	326.9	310.49	310.72	312.01	307.43	315.25	314.2	311.52	314.77	319.92	314.83	312.37	313.23	311.11	312.43	318.8	320.12	320.32	313.47	316.18	318.58	314.39	319.37
295.42	305.58	304.66	295.99	312.04	300.36	301.58	307.2	305.52	302.27	300.08	295.44	301.92	304.24	307.58	293.2	299.08	306.8	306.8	301.48	304.02	300.34	301.32	312.26	302.13	299.87	307.45	301.52	308.52	312.95	309.27	310.7	296.69	300.24	304.42	300.96	305.68	299.47	299.99	304.14	303.13	301.1	304.19	299.17	301.57	304.77	299.24	304	302.14	306.05
310.62	317.51	317.91	320.99	319.29	310.24	321.3	313.76	319.31	316.52	317.02	309.82	315.62	312.23	317.01	314.21	317.3	314.97	313.24	317.28	310.74	311.85	311.75	317.48	313.12	304.67	317.33	310.87	322.85	316.34	311.5	314.54	317.42	308.98	307.86	306.79	309.53	310.33	304.94	312.91	311.88	318.33	313.9	314.73	319.97	322	309.17	304.18	316.67	315.84
303.98	301.44	298.37	309.29	309.3	301.48	302.54	308	310.79	309.69	303.24	299.66	307	303.49	305.83	303.5	301.18	301.71	314.44	305.03	305.2	306.21	305.67	300.13	300.74	306.25	300.01	312.41	302.09	303.9	300.7	299.13	308.71	301.22	301.45	309.4	302.5	307.76	311.2	299.19	302.99	309.98	301.64	308.32	305.14	304.17	314.16	306.71	307.38	303.96
304.43	301.4	309.91	306.07	313.02	310.02	311.25	310.4	301.8	304.64	310.69	304.22	313.39	305.47	298.42	302.31	306.12	306.41	307.54	309.72	308.18	313.92	305.39	299.37	308.26	303.07	306.04	308.65	302.6	307.44	306.01	303.96	301.41	304	303.65	309.01	307.45	309.01	310.52	302.21	308.33	299.7	299.55	307.2	314.84	301.75	305.54	311.83	312.84	301.7
304.88	306.31	313.78	296.19	305.62	305.72	301.05	312.82	307.93	299.63	308.88	310.4	301.93	305.49	303.87	309.2	303.76	306.74	303.95	312.55	306	306	312.77	306.1	303.63	307.71	301.27	303.83	310.92	313.55	312.38	308.43	302.97	315.31	305.21	308.8	299.36	308.61	308.02	301.49	306.58	310.94	310.94	305.88	303.63	301.25	309.55	302.51	299.35	301.04
315.8	314.84	306.68	312.31	309.65	303.77	311.22	313.42	312.9	314.2	316.49	309.94	306.3	307.6	309.68	314.73	313.69	313.24	315.83	310.75	314.55	315.84	314.88	309.74	310.96	316.32	314.85	310.83	311.8	317.32	315.06	307.61	321.33	309.91	308.11	306.87	308.65	308.95	309.61	311.52	314.66	308.72	312.31	311.15	312.35	311.87	319.15	311.2	311.36	307.83
329.17	329.77	333.21	329.07	329.97	329.33	324.22	326.44	327.44	325.05	327.9	325.8	325.8	321.57	323.25	332.49	326.39	327.75	326.45	326.87	328.32	340.61	323.8	330.59	326.9	331.35	324.32	323.52	333.74	323.64	324.53	333.65	332.34	328.93	329.3	325.82	321.85	332.89	327.26	328.33	327.46	322.83	330.69	323.17	328.24	327.28	326.42	328.94	326.35	322.93
308.64	306.4	309.03	315.12	311.35	310.47	302.93	303.4	305.42	308.37	313.39	306.02	306.98	297.32	314.57	308.41	314.5	308.97	312.52	310.72	311.24	312.15	308.92	309.54	309.26	308.14	307.19	305.22	311.22	311.91	300.96	305.05	313.64	305.05	307.03	309.29	307.72	306.87	310.6	304.2	304.71	308.69	316.06	310.01	303.81	315.58	299.65	306.08	312.77	307.91
334.54	332.59	332.77	323.89	332.77	325.13	325.88	330.39	332.85	328.74	332.62	331.54	334.81	328.95	323.32	321.72	330.51	328.22	328.99	333.13	327.53	336.09	328.42	330.52	328.16	330.04	326.21	330.09	330.47	329.58	330.01	328.6	321.99	335.98	329.98	330.84	336.81	323.67	331.36	330.46	326.56	330.57	325.48	325.09	332.94	326.63	331.26	331.72	328.49	334.55
297.78	299.64	295.17	290.17	301.99	297.15	291.17	297.76	293.24	292.02	295.9	290.12	294.79	298.23	290.41	295.64	298.62	300.66	291.36	296.51	288.05	295.22	289.15	299.61	299.91	293.82	294.63	302.19	293.47	295.71	296.74	298.56	292.17	295.45	294.99	291.9	294.84	294.68	291.44	297.33	294.92	287.32	300.06	291.67	290	289.93	300.1	294.81	295.18	292.59
314.12	313.99	310.91	309.15	307.94	313.04	315.69	310.69	314.33	303.33	313.09	305.52	313.06	312.77	314	312.08	317.18	313.07	313.03	310.78	311.74	313.02	311.46	308.06	317.21	309.05	312.22	305.96	309.78	310.25	313.99	309.18	314.43	305.07	309.22	308.24	307.26	306.92	315.56	315.38	309.9	309.46	316.08	309.36	314.88	308	315.95	313.37	311.09	318.28
313.71	312.92	308.8	315.68	311.19	311.32	319.67	308.57	312.39	312.58	302.54	310.21	308.72	306.45	307.28	313.54	312.24	316.13	312.69	312.08	317.07	302.3	305.27	308.94	306.91	304.6	313.14	321.31	305.94	307.32	305.62	311.14	311.14	309.84	308.7	307.78	311.68	312.58	312.45	305.65	320.87	317.43	315.37	315.48	310.3	306.17	310.68	305.42	308.09	304.79
318.07	313.64	311.6	316.75	321.18	317.4	321.38	318.86	316.39	315.84	321.42	317.79	317.13	319.98	323.02	320.59	317.41	317.39	323.77	318.96	319.75	317.54	315.68	320.96	318.69	320.81	318.83	314.18	321.49	323.38	317.15	317.51	320.32	317.79	322.23	319.05	314.83	315.76	320.06	319.6	322.27	311.51	322.5	316.45	317.54	315.35	312.14	319.5	319.15	316.15
314.71	302.71	314.89	312.86	304.99	310.6	309.85	311.33	302.23	314.11	312.68	305.8	310.94	312.49	319.57	312.41	308.41	301	312.41	315.51	311.91	320.28	312.72	310.55	317.27	304.1	310.22	311.34	318.96	305.11	310.19	310.54	308.97	302.15	306.36	306.98	302.63	313.13	312.36	315.89	312.21	313	305.88	305.37	317.83	311.67	312.88	318.57	312.5	307.23
304.75	305.43	302.82	301.01	304.28	293.05	302.18	309.36	309.27	293.92	302.16	292.86	305.38	304.3	297.74	308.51	307.11	303.46	295.3	300.37	304.36	299.45	300.15	302.26	305.96	303.78	305.91	292.97	299.91	302.65	297.62	303.71	303.27	298.26	300.7	301.55	308.67	302.72	301.31	296.12	299.55	298.7	304.62	294.45	301.47	298.99	306.55	302.25	294.35	295.71
311.05	301.14	293.46	307.68	305.86	298.31	299.13	302.51	298.45	299.05	292.85	296.21	298.59	308.43	297.89	297.21	301.27	295.98	304.7	301.8	297.16	303.57	297.1	295.52	303.66	298.24	307.88	307.41	296.53	302.4	298.55	300.86	303.43	298.89	295.81	298.89	308.19	301.18	300.25	294.24	299.7	297.28	309.94	295.79	299.42	297.96	302.4	304.77	300.85	296.45
310.72	314.27	311.58	306.01	312.88	307.37	310.2	312.68	304.19	315.37	308.23	310.48	303.38	309.5	302.36	311.09	309.28	318.45	308.96	310.19	309.73	310.15	314.45	302.24	311.11	315.26	313.89	303.37	310.7	307.6	311.6	310.27	304.88	303.03	309.65	305.77	311.81	311.97	316.57	306.27	304.5	311.13	309.9	308.27	307.06	306.79	309.18	317.17	316.78	301.66
315.28	313.67	309.47	319.63	319.07	320.72	313.71	309.56	317.64	312.44	320.66	323.01	317.77	315.32	316.97	316.04	311.11	309.42	308.3	316.9	313.47	309.73	318.02	311.04	315.6	308.44	308	312.24	312.88	314.46	316.31	317.04	317.85	316.63	314.02	310.62	318.5	310.61	312.29	316.15	308.95	313.92	318.98	316.01	315.68	325.92	318.56	317.31	313.11	315.05
311.8	315.04	313.68	308.17	315.28	319.17	313.44	310.95	312.12	309.18	315.85	311.62	312.18	315.78	317.53	314.71	318.83	317.77	306.8	307.67	316.64	317.15	312.15	313.06	318.26	312.48	312.9	314.05	312.59	317.28	313.43	313.95	313.06	311.71	314.78	311.78	313.48	312.38	312.2	312.56	307.59	315.84	312.98	320.01	304.19	316.02	305.27	313.74	313.2	316.8
307.98	309	314.09	306.05	300.93	305.28	310.59	307.27	310.52	307.76	303.29	309.8	306.84	301.71	308.09	308.01	307.27	297.47	308.94	304.92	305.45	307.72	306.69	300.89	306.06	302.91	305.99	306.86	303.06	306.47	302.81	301.93	307.25	303.93	305.98	305.14	296.89	305.34	307.94	301.96	302.54	305.97	304.7	309.67	303.83	308.05	307.78	301.98	298.25	296.44
310.71	315.61	296.1	313.72	306.14	305.44	312.76	307.64	307.03	308.14	308.28	306.01	310.51	306.87	311.04	310.47	306.16	311.55	317.14	310.44	310.03	313.6	313.49	309.78	309.19	313.31	311.07	305.51	312.04	308.67	314.44	318.45	310.8	306.82	310.03	306.07	309.61	306.76	314.06	315.78	305.08	312.85	310.63	308.01	312.95	310.82	310.29	309.77	310.44	308.17
302.11	295.09	303.77	311.85	302.04	299.8	306.39	304.78	302.91	300.52	311.42	299.56	303.24	302.5	296.73	305.82	300.34	305.63	305.69	304.92	305.45	307.18	297.6	300.13	306.48	299.89	298.53	304.1	305.92	303.25	300.45	303.18	304.66	296.49	305.35	305.84	305.61	300.2	310.23	303.27	296.48	303.65	304.2	300.41	303.9	293.18	302.85	301.12	300.47	296.87
292.14	290.59	289.88	299.48	283.53	297.71	294.15	296.21	292	292.7	293.16	285.25	294.4	292.02	297.87	292.05	296.13	289.11	297.93	301.79	292.89	292.03	302.52	284.91	292.49	298.96	294.12	295.61	290.06	294.08	289.57	294.77	296.86	292.57	298.38	290	298.19	293.4	300.11	295.81	292.03	301	289.78	291.88	292.38	296.19	300.13	289.09	291.57	295.85
293.04	292.81	294.95	296.69	285.46	290.67	294.43	293.84	294.08	291.37	288.81	292.44	293.77	287.99	290.67	299.26	292.62	295.29	298.21	293.47	296.52	290.08	290.15	288.5	288.55	297	289.45	292.21	298.43	299.46	299.25	289.39	297.07	293.62	294.32	296.58	296.1	299.34	293.7	298.82	296.9	293.73	296.73	296.88	302	294.76	295.14	289.39	295.7	295.99
311.22	319.82	310.98	312.94	317.03	310.08	315.86	311.13	310.1	310	321.53	312.12	309.88	313.76	313.01	311.92	311.79	314.02	314.7	308.41	314.14	312.78	313.38	316.06	309.78	310.1	316.63	312.33	309.86	318.17	313.6	319.39	308.18	319.08	311.91	314.54	312.31	316.3	311.27	315.52	313.29	306.1	313.44	314.88	316.72	318.02	309.09	319.09	312.67	305.45
313.66	315.66	316.03	311.36	312.69	312.95	311.62	309.16	310.79	310.33	310.41	318.98	319.01	314.41	313.26	308.62	313.43	309.86	312.54	307.7	310.79	309.59	316.63	311.55	309.18	308.95	317.4	310.5	313.74	303.92	306.03	313.43	313.06	309.07	310.56	309.74	309.79	309.88	310.89	316.05	315.71	308.4	312.46	318.84	316.26	311	319.35	312.34	314.19	313.42
304.83	294.29	308.59	302.31	300.74	300.21	304.91	297.72	299.93	305.17	310.78	300.4	306.28	309.24	303.21	301.25	299.57	304.41	304.57	302.51	307.96	302.54	304.71	300.73	298.96	304.83	304.29	296.28	301.33	295.03	303.22	301.44	306.87	304.35	298.31	300.58	297.89	303.6	304.94	299.86	305.18	302.51	301.63	298.42	314.14	309.77	301.86	303.83	299.03	308.41
314.62	313.2	321.24	313.71	314.55	317.08	322.32	315.24	318.57	314.27	318.2	312.26	323.58	319.37	318.94	318.15	315.02	316.1	319.4	317.49	312.4	317.93	320.04	317.56	317.12	310.4	322.15	312.97	318.81	321.19	313.03	317.72	321.21	309.99	323.36	319.55	321.02	309.66	316.71	322.77	313.92	316.82	315.1	323.38	321.03	317.37	317.92	314.06	311.43	324.44
311.88	307.55	304.31	315.11	312.4	314.61	317.78	309.33	312.88	315.39	307.45	311.36	313.77	308.91	310.8	319	314.27	315.35	317.5	316.28	317.97	319.45	305.27	311.01	312.51	311.14	317.41	308.91	313.25	316.25	316.42	317.72	312.93	309.54	308.06	316.75	320.45	322.43	309.62	310.36	309.26	315.7	312.72	312.04	314.81	316.64	310.73	315.72	315.37	314.38
318.94	318.33	319	318.26	322.63	318.94	317.6	322.99	323.42	315.87	318.25	324.18	319.7	312	317.05	327.26	315.84	324.17	317.38	322	322.11	315.65	317.51	319.72	317.57	317.3	325.45	320.05	319.34	312.21	314.73	328.08	319.34	323.45	311.32	318.62	319.1	316.85	318.45	324.75	317.4	320.25	327.46	324.46	316.1	320.81	316.97	320.33	321.07	324.18
327.16	329.95	327.15	329.34	321.9	326.11	330.72	331.05	333.68	331.45	331.42	331.01	331.05	326.5	325.09	327.62	339.46	328.06	328.05	328	320.85	329.63	325.16	326.44	329.67	328.47	327.27	331.87	317.27	329.1	329.05	328.66	321.66	324.85	331.86	333.9	332.95	322.94	319.04	319.76	328.16	326.74	324.65	322.12	329.89	325.44	330.65	330.2	345.78	324.69
298.19	299.56	301	298.48	300.11	307.24	302.28	302.48	298.62	293.51	308.5	301.34	299.51	301.28	304.18	299.33	303.63	305.56	301.89	303.29	299.35	293.68	306.37	297.12	307.05	302.21	299.81	302.81	302.78	301.42	301.88	300.83	300.07	297.47	302.44	299.64	306.71	295.2	299.35	296.96	293.8	306	297.85	297.98	306.84	297.38	294.13	295.98	306.67	305.24
306.66	306.08	303.97	311.67	302.71	306.09	312	303.8	310.48	310.69	309.69	318.57	312.78	309.88	309.38	310.07	314.06	312.55	316.8	311.49	321.41	313.77	304.59	308.34	304.68	312.88	305.19	312.02	317.78	308.65	313.46	314.9	322.57	308.83	305.78	309.63	303.99	311.99	304.51	312.76	309.06	310.45	307.64	314.79	308.31	306.32	313.84	308.86	309.49	306.38
304.12	302.41	302.92	295.92	308.38	307.29	309.13	293.88	302.21	302.94	307.13	308.28	301.86	301.29	297.33	306.15	303.84	306.15	298.16	301.6	309.45	299.76	301.94	303.68	302.34	303.21	304.9	306.63	300.29	303.34	305.92	310.58	306.54	308.43	302.73	302.11	308.66	310.26	299.33	304.01	305.74	299.73	298.18	306.69	300.08	298.49	304.95	311.65	305.02	305.19
298.99	300.52	301.77	296.2	304.26	303.89	303.36	302.1	301.81	306.56	306.18	299.36	308.46	298.13	303.55	299.68	299.07	301.25	298.09	296.83	301.03	299.76	303.47	302.07	301.74	301.05	303.37	302.02	304.22	302.5	304.58	302.74	303.1	297.88	308.94	299.02	293.96	300.9	300.18	307.74	295.31	301.62	302.19	301.46	297.93	300.94	304.04	306.53	302.24	303.22
306.97	295.62	307.72	302.28	301.25	307.09	303.24	309.42	309.8	304.99	307.82	305.79	309.89	305.22	310.05	306.14	301.44	307.46	307.72	301.2	304.78	297.23	306.41	297.08	301.38	304.62	298.93	306.08	308.86	307.76	306.87	312.21	304.08	304.15	306.62	300.64	305.82	311.36	307.01	310.34	311.31	304.76	307.66	304.37	297.25	303.9	300.5	301.13	307.49	306.46
321.86	322.28	323.3	320.68	324.37	327.07	326.43	322.35	324.53	321.89	326.53	327.13	330.72	327.98	334.86	322.66	331.94	323.52	322.48	326.66	331.23	323.89	327.93	325.67	326.66	326.18	333.44	329.72	324	329.22	332.95	324.1	326.21	324.77	322.98	329.12	322.25	333.8	328.47	329.44	323.18	333.51	326.63	332.87	321.24	331.11	324.42	329.06	323.64	325.85
303.73	302.51	303.08	298.04	309.64	302.25	299.21	307.79	310.95	299.33	300.38	299.38	304.42	310.14	306.58	298.31	302.91	307.18	307.33	303.35	300.08	303.41	305.88	308.06	305.33	301.83	302.34	302.21	304.76	297.57	305.75	308.19	307.87	302.18	306.66	300.09	314.15	306.38	309.31	305.74	302.12	302.76	306.41	303.5	305	304.09	299.09	308.06	301.1	305.57
325.65	327.24	333.35	327.39	328.33	318.02	317.72	320.81	325.94	319.55	323.86	328.2	323.77	320.15	329.26	319.48	326.49	331.39	322.03	325.22	323.47	328.35	325.16	320.52	325.44	324.32	331.8	329.21	329.8	325.47	330.06	331.28	331.1	326.75	328.29	318.53	328.82	325.04	330.82	325.18	323.93	328.31	320.37	332.06	324.72	331.2	328.03	335.04	318.58	328.34
322.71	321.63	329.57	322.41	331.47	330.6	327.2	317.96	327.08	323.27	324.09	324.24	315.49	319.87	325.47	331.7	321.3	324.71	323.04	321.69	323.65	329.38	327.76	326.19	320.66	324.65	320.99	326.78	322.31	319.24	326.93	329.35	320.25	321.19	331.12	321.95	328.87	324.25	321.79	327.34	330.58	316.58	319.81	332.88	326.85	322.81	323.98	328.23	328.34	327.34
305.44	302.97	303.18	302.52	297.74	304.35	297.21	299.71	308.29	300.21	300.88	300.24	304.73	302.75	301.46	299.57	304.93	307.32	300.56	302.65	306.5	306.87	301.87	304.61	301	307.86	305.86	295.51	307.35	306.88	309.88	299.17	304.11	305.49	309.16	297.74	307.7	301.81	306.64	298.02	306.94	302.7	303.98	304.79	303.09	300.68	306.27	312.38	309.01	310.15
305.26	301.72	304.26	300.33	298.17	302.34	304.18	302.65	299.08	311.53	312.48	299.55	307.26	302.35	308.1	302.81	300.04	302.19	299.86	303.86	299.19	305.1	307.72	297.55	306.61	305.71	301.78	299.76	302.2	303.22	304.94	304.82	309.47	302.23	301.68	301.95	300.56	303.16	303.4	298.06	303.85	303.48	306.77	303.57	300.18	310.2	298.6	306.68	304.33	306.51
313.96	313.09	326.98	321.36	312.29	316.93	312.57	324.28	307.61	315.13	315.04	315.85	311.56	311.45	314.14	309.34	320.23	314.12	306.98	317.61	319.42	314.06	318.73	315.92	322.13	314.71	327.48	309.43	310.25	310.52	319.78	319.83	311.99	319.3	310.93	318.44	312.78	317.34	312.27	316.78	321.74	313	315.77	315.22	318.71	313.75	315.21	319.21	318.48	314.95
315.47	311.56	314.78	313	314.54	310.65	315.73	315.24	319.04	311.93	315.92	307.48	309.17	319.4	304.13	311.16	321.74	314.66	320.71	314.02	307.23	313.76	308.55	312.55	319.44	310.26	315.77	318.38	315.08	308.06	311.02	317.15	311.89	322.76	305.34	317.89	318.24	311.01	309.98	323.34	315.01	311.51	310.97	315.8	308.86	312.96	314.42	310.83	311.57	309.22
302.21	304.69	297.46	298.75	306.79	304.08	308	305.41	304.78	297.99	308.07	303.34	310.72	302.88	300.97	302.9	300.77	299.79	303.28	309.47	301.79	302.91	305.71	297.12	304.16	295.24	301.52	297.77	301.15	298.35	292.09	299.74	307.92	302.98	295.84	306.75	294.94	299.24	310.76	303.22	301.83	298.12	306.25	302.14	292.22	297.93	307.41	302.96	295.24	302.14
302.71	297.04	307.35	309.12	302.25	304.2	306.69	302.38	311.23	305.43	307.81	306.34	310.74	296.2	306.02	303.96	306.29	305.79	301.8	307.13	305.06	304.16	303.37	304.34	309.79	302.68	309.28	307.35	302.94	308.85	305.32	310.25	308.65	304.27	299.63	308.56	307.05	314.98	304.27	301.44	306.44	305.79	300.68	309.44	309.61	299.63	309.79	308.47	297.58	300.72
308.69	307.21	300.37	304.16	310.87	302.04	302.56	296.28	307.04	302.27	299.6	312.86	298.51	308.48	305.21	299.78	303.6	301.46	298.62	307.02	305.35	306.65	308.61	306.81	302.04	299.4	305.74	302.27	304.81	298.82	304.6	302.92	302.24	302.05	304.25	306.18	299.21	306.08	299.99	301.84	301.08	305.51	304.42	300.02	299.5	306.09	303.47	298.74	302.35	298.57
313.99	316.94	315.79	315.18	318.03	307.56	315.29	316.52	313.21	317.55	309.01	318.67	317.27	320.26	318.18	316.91	319.16	310.32	321.06	315.45	317	314.33	316.69	317.21	313.05	316.37	323.01	315.88	309.72	312.01	311.25	307.67	315.98	319.05	312.49	309.17	310.46	313.28	315.58	312.33	317.15	316.55	312.93	317.28	317.08	319.47	315.81	316.86	317.25	312.47
299.48	303.48	299.4	296.64	303.62	300.03	305.08	299.71	299.3	309.3	297.34	304.6	302.43	297.46	301.92	300.79	300.31	300.86	297.85	300.59	299.88	301.11	309.18	302.34	304.3	307	300.33	303.18	298.35	298.58	298.87	299.95	303.85	297.78	302.87	300.66	299.47	298.31	303.02	294.78	300.28	307.82	298.85	298.9	303.72	296.7	303.36	306.33	308.53	301.13
319.9	317.4	324.86	324.39	315.37	319.65	317.52	317.73	328.78	317.63	320.99	316.34	313.24	316.97	313.96	310.12	317.79	320.61	317.17	315.46	320.64	313.8	322.33	319.48	318.62	310.59	316	315.02	316.85	322.89	314.82	318.28	318.17	320.05	317.86	314.32	311.3	325.29	314.95	318.16	322.71	319.88	311.43	317.89	313.1	316.2	316.57	317.69	317.08	312.75
309.17	305.62	318.79	310.55	309.31	308.98	313.58	304.25	312.68	314.11	314.23	309.87	312.97	319.54	301.99	318.79	316.48	313.16	317.85	307.01	300.68	313.71	302.84	313.39	316.72	314.5	307.28	313.58	305.44	306.02	312.78	306.96	312.67	308.92	310.56	307.64	310.04	308.71	310.73	313.63	307.08	310.58	307.9	317.82	308.63	313.19	313.9	311.74	309.31	315.06
290.94	297.76	293.01	300.14	300.17	299.84	295.76	296.37	291.52	296.01	301.35	303.53	299.12	302.02	300.5	292.24	297.29	300.85	295.71	293.99	295.16	293.04	304.1	298.91	290.49	295.86	304.89	296.74	301.32	300.25	298.57	299.28	302.12	300.2	292.97	303.91	299.16	297.29	297.53	299.7	300.34	296.81	298.75	295.72	294.82	296.8	302.88	295.66	292.18	295.31
303.7	315.39	323.95	314.64	313.04	309.23	310.92	315.53	323.03	318.98	315.12	316.52	316.94	313.94	307.13	316.53	318.02	320.59	319.73	319.44	319.68	308.8	309.96	317.79	310.34	316.2	315.65	315.12	318.19	320	314.27	310.85	314.81	314.79	320.85	309.69	312.84	314.72	310.96	314.6	315.74	326.6	313.47	315.03	306.69	307.86	313.16	324.99	318.42	317.98
300.13	301.99	303.96	299.04	307.19	307.56	302.06	298.73	310.63	307.49	298.98	304.15	305.28	308.39	304.23	298.06	301.28	301.52	308.41	297.83	306.07	309.55	302.77	302.59	305.41	305.52	297.95	309.59	314.29	307.3	303.24	298.35	295.01	301.97	316.26	303.7	306.45	303.36	300.81	304.49	309.6	304.69	303.88	302.09	303.36	304.53	304.4	304.43	304.79	309.36
306.09	309.33	301.4	297.86	310.94	302.93	311.1	306.2	301.77	304.01	303.24	304.94	307.69	308.06	298.38	308.9	310.2	307.7	304.53	305.48	310.95	305.01	301.9	301.07	309.11	303.88	303.99	302.98	298.09	300.37	305.54	304.03	301.36	307.96	297.75	302.36	297.86	300.8	309.35	306.81	305.1	305.51	309.11	299.13	299.04	305.81	303.93	303.06	301.68	302.55
314.48	310.73	306.46	310.75	316.76	316.72	320.06	315.09	315.52	319.43	315.04	316.06	320.02	317.98	315.49	313.58	306.35	314.97	313.23	312.16	313.03	309.14	311.77	315.43	316.95	308.79	310.81	310.64	315.68	319.16	310.26	315.08	306.75	308.02	321.74	313.75	306.76	310.78	316.76	308.06	320.2	317.45	314.69	314.96	312.69	306.86	315.37	307.15	313.29	316.63
306.47	310.97	302.54	300.53	307.98	302.53	304.4	310.29	307.65	299	308.26	301.48	308.97	301.91	298.84	305.96	306.56	300.95	300.39	306.56	301.39	315.07	304.29	307.95	304.44	300.39	307.36	308.06	302.95	300.41	305.92	305.4	307.69	308.94	302.84	305.02	307.86	300.58	307.84	302.44	302.12	300.75	308.36	305.47	310.02	301.27	308.84	299.29	310.66	305.61
317.47	319.34	319.08	307.18	314.31	308.7	314.59	309.85	314.78	314.4	316.27	305.29	312.06	307.55	310.75	309.55	315.65	312.72	312.04	306.66	314.73	316.15	317.76	320.24	315.49	315.81	315.65	312.32	317.43	314.68	318.97	314.12	314.72	312.84	314.14	312.85	311.3	319.32	317.83	314.09	311.8	314.91	311.66	310.42	309.12	310.48	316.43	306.65	316.4	310.26
313.94	312.79	305.05	305.45	307.12	303.29	308.59	304.37	299.84	307.07	303.14	302.83	302.08	306.61	301.08	309.45	304.96	305.44	301.89	298	309.63	301.55	305.47	313.86	314.18	301.54	298.35	298.82	302.17	303.07	304.08	307.19	305.41	310.32	298.39	303.81	305.87	310.36	309.34	307.77	304.51	305.01	313.12	304.72	306.71	312.57	304.17	304.4	305.24	304.42
316.66	306.9	313.85	312.94	313.18	308.44	306.55	318.13	307.26	306.88	305.01	307.27	307.15	308.06	308.6	314.18	316.59	317.3	310.19	319.94	305.91	307.79	308.89	309.66	307.58	303.25	309.04	311.48	309.58	310.5	315.07	308.11	313.55	304.48	309.96	309.41	310.15	305.02	315.79	308.42	310.71	307.88	304.81	308.88	305.34	307.84	303.95	316.48	315.08	310.23
321.99	319.66	314.29	316.33	313.31	316.28	315.5	312.16	322.21	318.33	314.79	317.86	309.11	312.14	313.37	315.96	313.13	308.92	313.13	315.42	307.37	312.61	314.96	311.06	313.36	317.06	315.1	317.64	315.72	318.21	316.58	312.1	314.47	307.64	312.6	317.29	310.63	311.33	318.04	315.28	311.75	311.21	312.53	317.18	317.55	311.62	317.33	315.07	311.84	307.95
301.45	300.8	300.6	293.64	302.57	297.54	303.33	299.16	298.98	297.02	307.69	304.07	304.1	304.77	306.38	295.87	311.61	301.41	299.1	296.83	300.59	299.81	307.32	301.57	302.89	298.57	301.32	295.93	303.71	303.19	299.1	299.85	302.79	303.5	300.72	305.69	303.32	307.23	306.97	302.63	297.86	306.27	301.74	302.88	306.56	303.78	304.47	305.33	306.72	298.94
322.84	313.34	320.56	321.49	312.07	308.49	317.2	321.27	318.52	321.93	316.51	318.86	311.8	322.19	315.45	319.31	313.15	316.39	315.94	310.95	316.32	311.78	314.15	315.21	315.64	320.44	315.42	316.1	319.21	314.18	312.75	314.34	323.64	318.65	315.79	320.26	319.66	319.79	314.31	315.86	316.06	314.91	319.64	321.16	319.66	312.1	318.51	313.94	313.65	315.13
309.26	311.48	308.09	311.65	307.36	305.64	309.59	307.78	314.8	309.21	313.54	308.95	308.13	307.33	311.36	310.22	304.01	310.72	316.25	304.59	314.01	310.66	319.15	311.26	313.69	311.3	308.38	308.3	309.69	309.92	308.73	311.07	312.68	309.03	317.92	312.17	316.7	309.59	307.71	306.65	310.27	308.81	310.69	306.75	308.32	306.9	320.77	306.73	310.24	308.51
314.38	311.81	319.27	316.3	314.71	322.89	313.52	321.24	312.96	309.56	311.33	314.73	319.5	311.91	313.12	313.36	314.6	316.2	312.48	311.75	313.24	314.79	320.27	314.36	317.05	309.35	311.32	320.36	315.28	315.29	309.17	311.61	315.19	316.69	311.08	311.33	313.63	318.96	315.18	316.02	318.94	318.74	310.23	317.94	319.79	316.38	314.74	317.36	313.96	313.03
311.45	302.77	305.87	301.6	310.37	309.48	309.61	303.39	304.16	306.26	308.16	306.82	305.87	315.13	305.65	302.1	303.67	314.37	304.47	304.3	301.16	312.4	304.88	309.61	306.71	310.72	309.48	312.5	306.18	312.18	301.4	308.72	309.58	304.1	302.57	308.21	310.35	310.86	314.35	307.51	305.47	303.66	311.73	301.22	307.09	300.29	301.09	307.33	305.29	309.25
302.44	310.08	308.9	298.85	298.2	299.58	310.77	306.2	301.5	304.23	303.65	305.45	305.02	305.67	306.91	310.37	299.39	305.08	303.19	302.2	306.42	305.71	308.7	306.61	297.64	306.6	311.66	302.75	310	304.5	306.99	300.94	306.64	300.14	304.71	302.1	303.47	300.31	309.02	304.08	306.55	311.07	310.27	311.06	302.78	308.12	311.88	304.7	300.72	311.75
318.11	314.19	315.09	318.09	319.05	314.64	320.06	313.74	313.43	316.24	319.64	312.78	323.31	317.65	311.23	324.96	313.2	316.35	315.34	324.37	309.67	312.25	311.27	317.21	321.83	321.99	313.8	320.88	320.03	318.27	318.26	316.74	316.72	316.37	324.47	320.34	320.28	319.08	325.3	318.14	314.22	320.75	315.45	317.65	316.68	320.27	317.39	313.73	313.43	321.89
305.53	302.31	304.24	309.26	305.67	301.4	305.41	300.32	302.85	310.37	313.16	305.82	305.76	303.48	303.61	304.67	305.88	305.74	305.62	305.7	307.74	298.98	299.86	300.49	302.31	303.17	305.14	295.89	304.65	304.38	301.4	298.74	299.42	306.13	299.18	302.64	302.48	301.74	301.57	304.62	300.46	310.96	316.41	299.94	294.49	298.5	305.05	297.37	303.51	303.79
300.85	302.45	306.47	310.77	302.04	302.09	298.41	304.83	306.42	301.65	299.26	303.92	300.84	294.96	299.73	301.6	306.24	299.94	303.15	301.18	307.79	297.22	302.21	303.07	308.93	305.65	297.83	295.24	299.34	308.98	307.37	306.24	305.7	301.62	304.81	306.39	306.78	298.59	298.46	300.71	308.76	301.69	299.65	302.62	306.43	296.13	310.29	298.85	304.64	307.51
301.98	307.59	304.03	305.44	302.08	307.9	310.33	298.04	300.35	311.23	309.49	301.01	304.01	303.29	301.59	309.69	301.02	312.5	296.72	301.31	305.64	304.94	304.58	303.37	305.52	301.88	309.73	308.56	304.39	296.83	306.7	311.93	305.58	296.69	309.66	312.4	301.11	304.54	303.8	304.44	303.64	308.47	298.11	300.65	302.33	303.95	304.56	300.15	303.36	300.85
330.09	322.14	324.95	328.81	332.2	322.35	338.76	333.02	323.17	331.25	322.92	324.13	325.28	328.47	332.69	331.9	327.37	333.21	323.32	334.64	333.2	322.19	327.89	325	323.36	322.04	334.96	324.67	333.79	331.16	332.89	325.46	328.56	326.18	327.59	325.59	324.61	325.61	321.63	327.3	328.13	324.67	321.52	328.31	330.37	327.28	324.7	324.75	324.66	327.13
324.38	314.74	324.49	318.46	320.6	321.37	318.03	315.63	312.98	321.73	318.73	318.57	317.4	324.09	314.32	315.82	319.39	317.21	316.55	322.68	319.46	318.87	313.92	316.32	320.8	323.18	317.92	315	315.02	321.22	316.76	314.33	314.81	317.98	315.1	319.26	322.38	322.72	323.96	316.12	320.93	314.92	314.08	313.19	320.77	312.65	323.53	312.36	327.97	317.65
295.23	302.87	303.87	303.63	301.42	306.81	302.94	307.18	300.41	301.68	299.87	307.01	302.45	298.29	308.56	302.59	302.33	305.16	302.61	309.53	302.68	307.78	312.75	300.39	298.99	297.82	293.81	297.48	295.51	299.69	304.86	299.27	300.46	301.42	300.24	304.43	304.73	310.87	300.81	299.36	300.11	308.5	301.85	300.74	304.08	298.69	307.79	300.85	299.8	299.24
302.11	297.48	304.42	304.15	302.19	297.2	307.06	297.2	302.16	306.2	309.1	308.4	301.88	301	301.93	303.73	307.62	309.32	306.86	308.15	303.18	303.22	300.41	305.34	300.02	309.82	303.06	300.88	304.44	301.13	302.17	298.83	305.62	304.49	303.59	295.62	301.01	298.77	301.45	294.31	297.8	299.64	302.29	301.25	302.22	306.6	305.61	295.95	304.39	301.82
307.26	298.73	291.46	291.72	290.66	288.88	297.02	291.31	286.91	296.76	297.24	297.29	292.14	298.38	299.57	295.17	290.53	297.74	297.68	293.47	295.16	306.52	294.45	293.28	293.53	299.33	301.84	293.99	293.01	293.9	293.39	295.16	295.9	302.51	294.68	292.34	296.74	299.56	304.27	293.56	293.96	288.16	298.4	288	301.16	296.23	293.02	297.13	298.79	291.36
307.74	302.68	306.27	304.55	306.09	303.25	307.5	311.29	306.97	304.02	306.76	308.43	307.79	307.08	302.53	309.28	307.46	311.68	297.69	312.42	307.73	305	308.91	305.18	309.29	299.87	301.67	295.96	303.56	298.95	303.52	299.65	305.04	301.81	309.29	311.79	304	302.8	309.74	305.11	303.9	308.2	302.67	306.87	306.4	301.57	310.11	311.24	304.82	305.85
310.17	316.36	314.07	319.81	315.25	313.42	318.27	309.5	316.94	311.83	315.24	313	314.72	315.57	313.16	314.72	316.18	319.54	314.18	313.84	317.27	303.57	317.33	324.43	324.37	318.38	310.97	313.89	310.28	323.52	314.93	317.99	318.54	311.64	310.47	323.4	316.94	312.05	313.6	320.92	312.88	310.35	312.74	318.4	315.76	318.05	317.21	316.77	312.09	314.71
312.51	303.54	304.78	304.86	312.36	307.81	307.35	313.81	313.59	311.01	314.34	300.83	308.39	318.47	313.71	309.73	312.52	309.52	306.19	310.33	305.31	312.08	312.61	306.35	312.39	309.88	307.54	311.6	313.34	313.36	302.81	309.29	302.52	314.08	308.08	316.53	314.69	304.84	304.19	308.3	306.11	312.54	316.66	305.77	310.21	305.66	310.92	308.63	310.88	310.72
302.56	305.88	314.68	302.11	298.76	301.86	299.3	306.93	305.58	299.57	308.58	294.89	300.6	305.11	301.37	305.17	310.28	305.21	307.52	308.67	306.79	302.49	300.18	301.17	299.09	303.22	303.75	302.25	303.55	308.14	298.54	308.07	300.84	301.83	301.6	302.45	292.4	307.4	301.28	301.19	306.02	301.49	303.76	308.52	308.96	304.32	299.65	308.83	306.82	305.07
330.18	333.3	323.06	329.66	331.81	332.15	325.82	333.17	328.29	324.18	336.59	326.59	329.3	323.38	325.65	320.61	327.99	330.12	332.66	319.02	328.19	333	325.97	326.82	332.86	322.96	333.91	326.35	329.06	327.86	327.5	325.59	333.47	328.34	325.65	324.83	333.35	325.72	324.82	329.03	327.24	333.84	328.23	335.51	329.09	321.68	329.34	322.13	322.74	334.32
317.73	318.25	317.11	320.41	320.54	317.29	325.75	319.79	320.55	323.1	316.95	314.88	314.18	316.62	317.57	311.28	327.87	316.51	317.16	318.59	315.44	315.49	320.7	324.4	319.76	315.91	314.77	316.26	320.19	319.75	320.15	320.85	316.03	312.83	314.27	319.02	314.36	320.02	317.01	322.09	307.5	317.64	318.73	319.65	319.62	316.73	316.72	317.26	324.38	315.49
304.5	310.28	302.87	306.93	314.56	305.63	306.71	308.89	303.16	310.49	308.22	302.51	306.97	307.27	300.11	304.72	307.75	307.24	311.27	302.72	307.62	305.61	300.31	297.96	303.08	313.01	308.39	302.92	304.65	297.6	308.98	301.53	305.1	301.17	304.96	307.3	309.5	308.88	307.78	307.58	308.37	302.35	303.76	299.91	307.25	299.29	304.32	302.11	299.58	297.34
312.85	311.33	310.45	311.83	310.27	309.3	302.91	317.4	308.85	309.9	321.19	314.94	304.68	314.84	320.59	314.11	303.49	314.02	313.27	306.36	320.11	307.71	316.63	307.79	316.9	307.11	313.74	320.36	308.95	311.8	319.99	313.86	309.45	307.06	321.43	312.49	323.76	311.76	320.07	317.62	310.07	314.16	318.75	309.57	311.31	312.2	313.61	308.87	313.07	315.1
310.47	314.51	315.26	315.17	315.54	316.67	312.25	314.2	313.31	312.27	315.41	320.07	316.67	311.53	310.37	312.22	310.11	319.84	310.96	310.31	314.47	312.62	310.27	306.51	317.98	312.66	311.97	308.84	310.57	307.92	316.65	313.56	309.98	313.28	314.07	314.9	303.17	319.78	318.46	315.86	317.43	311.28	307.6	313.19	316.85	313.3	314.46	311.01	308.6	309.96
313.77	322.51	320.96	313.53	319.65	315.55	313.15	319.05	325.61	322.74	313.44	309.18	322.04	318.84	316.5	321.04	324.05	316.09	311.52	311	316.44	317.38	306.46	322.73	318.42	315.96	315.11	322.39	309.71	317.28	318.38	316.44	315.65	314.6	320.32	319.78	316.54	321.43	317.61	313.59	323.92	307.51	313.37	312.13	319.41	312.49	315.77	310.32	311.97	308.94
309.71	309.08	315.16	312.13	304	317.97	317.22	311.74	309.85	312.73	311.52	307.15	315.2	315.57	308.73	311.23	311.16	305.02	308.32	312.35	311.93	304.63	317.38	316.37	307.45	316.82	315.59	314.08	317.42	313.97	310.38	315.57	316.6	315.55	309.57	309.57	305.99	311.2	315.14	317.23	309.99	309.32	313.81	311.53	307.68	314.29	307.38	307.01	315.46	314.6
319.15	315.67	316.92	319.65	320.82	318.99	313.01	313.02	312.01	313.01	320.53	322.69	317.66	324.75	315.98	318.94	317.84	315.52	312.48	326.64	321.28	319.72	326.79	319.09	310.34	315.29	310.22	314.64	320.67	322.7	322.52	318.81	322.96	319.06	318.03	317.17	326.73	315.2	321.73	315.19	322	310.09	318.97	318.88	318	318.43	326.86	317.7	313.69	317.74
303.24	305.69	312.33	305.8	305.59	300.46	306.2	309.57	310.2	302.96	303.44	305.11	300.39	300.42	307.79	311.16	299.26	306.55	308.02	301.4	301.45	302.28	302.55	303.85	303.83	298.92	307.68	309.07	304.74	303.89	306.34	303.78	302.05	302.37	308.27	308.21	302.12	304.18	302.46	302.13	306.24	303.94	302.64	304.07	298.34	302.38	300.26	300.98	301.63	303.05
304.28	306.62	303.14	308.15	307.76	308.57	304.04	304.35	306.33	306.62	313.54	307.86	305.03	306.81	303.63	301.91	298.55	303.57	300.02	312.35	312.26	305.58	308.53	313.66	306.01	304.76	312.49	306.84	307.15	298.52	304.55	310.56	307.52	309.08	305.88	312.03	304.31	300.64	303.18	305.47	310.27	307.9	310.86	312.18	305.03	306.11	303.87	316.16	307.97	309.12
307.23	308.71	308.05	305.46	307.92	304.96	313.39	302	310.14	318.37	304.67	297.06	304.79	303.92	303.53	299.2	301.74	304.04	305.42	300.03	306.96	310.29	310.92	315.15	305.22	306.62	298.16	307.73	306.1	295.73	306.83	311.33	304.64	302.86	305.51	301.79	299.97	306.79	298.6	299.63	303.35	309.35	306.6	304.32	301.89	304.85	300.96	313.41	298.65	300.37
312.64	314.36	312.59	311.29	315.63	311.2	315.16	308.42	307.51	311.56	311.62	310.95	314.22	316.69	312.09	313	310.98	318.18	310.34	311.41	309.47	313.33	315.56	310.03	311.89	317	314.8	318.99	316.52	315.01	305.75	313.14	309.02	311.8	310.3	315.52	314.35	319.22	312.04	306.49	318.29	314.7	312.71	315.63	313.59	316.08	310.12	311.17	314.2	304.21
320.69	320.79	319.28	319.69	320.79	312.5	310.33	319.3	313.89	314.83	313.84	319.56	319.46	317.29	315.46	313.6	318.47	315.78	317.85	309.39	318.89	308.24	315.17	315.45	314.09	316.43	314.91	315.96	315.24	309.73	316.31	316.91	320.22	313.02	314.73	322.5	316.45	322.76	312.62	313.76	310.27	318.94	324.51	316.67	320.6	323.54	320.93	318.86	316.05	317.38
315.18	315.35	323.07	321.56	322.96	318.06	318.84	319.9	313.96	312.35	314.6	318.32	324.68	315	319.01	316.3	317.13	313.93	317.76	317.04	322.52	319.64	321.02	310.08	315.82	312.12	318.89	318.74	311.58	312.58	315.19	319.07	313.04	315.63	316.19	309.25	315.46	312.14	322.99	311.86	313.31	318.95	317.46	316.39	313.07	317.76	312.05	322.81	316.91	320
299.05	299.23	315.39	306.69	301.24	303.29	302.57	303.96	304.19	308.06	299.23	306.63	301.86	301.96	305.35	300.04	301.67	305.93	303.63	306.19	304.79	301.03	299.74	302.23	301.84	305.05	296.01	311.82	304.95	305.18	305.18	298.44	302.91	299.3	301.68	298.82	298.34	299.11	296.52	307.96	307.46	304.1	301.92	306.51	307.36	302.8	311.21	304.08	306.83	304.1
323.22	306.99	314.34	316.85	312.16	315.84	311.09	310.19	310.84	310.4	310.11	317.03	319.6	314.53	303.36	311.53	307.02	315.96	310.43	307.18	315.76	314.91	321.43	313.48	316.52	318.46	317.31	314.35	314.04	311.08	318.69	306.44	318.28	310.57	316.84	310.35	321.19	307.05	318.56	317.62	322.09	318.34	304.63	319.17	321.11	311.35	314.98	313.73	311.45	318.74
318.64	317	317.65	317.37	308.58	320.93	321.26	323.39	321.48	318.11	314.49	320.95	321.02	317.72	322.53	326.66	313.82	325.15	316.85	316.94	318.7	314.72	312.09	326	322.36	316.3	317.68	315.68	314.59	316.16	315.24	321.55	314.77	317.9	312.31	318.76	318.88	321.49	317.48	322.51	316.29	320.2	325.18	318.22	313.53	317.84	317.92	320.76	320.23	320.45
314.18	319.64	324.3	318.29	314.85	317.8	310.54	314.1	321.04	313.28	311.89	314.79	316.13	314.57	314.55	314.62	313.19	316.04	308.98	314.07	313.26	320.36	314.17	318.01	317.18	314.75	320.18	315.92	313.73	322.28	315.06	315.99	318.41	317.2	320.24	318.68	315.46	317.21	319.44	312.59	317.63	321.8	317.57	312.8	316.65	314.49	314.89	302.93	314.18	322.14
298.36	300.8	299.32	297.94	300.44	301.99	304.81	300.65	296.08	301.13	304.84	302.99	298.21	296.25	302.68	298.55	303.92	297.12	300.45	306.43	303.9	304.11	296.53	303.6	296.61	298.35	298.95	303.08	297.74	303.25	299.17	293.36	301.15	297.58	297.01	300.39	296.31	296.91	297.73	299.33	295.74	300.56	298.39	299.48	303.75	305.19	298.71	302.47	302.09	302.84
313.71	299.78	306.55	305.95	302.71	301.92	304.18	309.4	309.49	307.44	307.97	305.13	308.26	302.47	307.27	307.24	304.97	303.61	310.41	309.24	300.28	302.71	312.55	309.24	304.67	305.49	299.09	306.53	302.79	304.13	305.41	299.92	299.81	297.36	310.03	307.66	300.17	302.57	305.74	305.93	298.44	302.85	305.67	295.57	304.15	300.56	305.86	302.85	303.73	305.45
332.75	322.59	325.05	323.56	329.43	330.41	330.24	321.6	325.37	329.17	324.72	326.44	321.86	326.35	331.89	324.18	324.12	326.63	325.99	323.34	325.66	328.81	324.63	336.81	329.95	332.28	322.67	331.88	321	328.6	331.59	330.2	328.41	325.41	330.07	327.94	330.39	327.03	327.07	327.97	330.11	327.41	328.84	332.32	331.88	323.84	326.55	333.46	325.47	329.17
298.47	306.03	300.36	312	305.04	297.76	301.21	304.88	304.24	300.91	300.7	299.03	300.95	305.61	304.08	300.2	301.03	297.69	295.91	305.11	300.03	300.95	301.29	306.2	301.7	299.76	301.71	304.98	295.47	302.27	299.19	309.56	301.37	297.59	295.39	305.66	303.68	301.72	301.33	299.9	306.41	301.45	300.46	300.56	305.78	305.58	300.77	303.59	303.46	302.74
309.08	304.75	306.25	307.34	299.47	310.33	309.15	310.24	298.97	301.32	304.84	307.79	306.49	311.29	310.06	307.05	309.45	306.29	308.7	303.96	302.04	308.99	312.81	299.5	304.86	300.8	308.14	307.74	300.74	310.64	304.66	305.93	307.37	301.47	307.94	310.68	305.3	302.85	309.92	312.66	303.53	303.5	305.61	311.25	307.3	305.96	305.2	301.07	310.94	311.64
320.91	321.28	315.84	324.08	327.6	318.16	334.81	323.56	321.79	325.38	318.55	328.1	329.2	319.78	321.53	326.1	320.42	324.22	327.22	318.73	329.46	328.27	326.4	325.27	320.8	326.27	318.1	323.77	322.35	324.4	321.83	316.52	327.51	319.46	330.67	321.83	325.7	320.2	326.72	325.75	318.62	327.48	326.88	326.14	322.24	322.46	324.03	332.13	322.83	329.39
312.04	315.37	311.06	312.73	314.26	307.04	320.85	309.47	318.8	316.96	310.71	320.91	322.96	310.39	316.89	310.25	308.45	316.13	310	317.16	318.32	314.66	312.07	311.53	308.03	314.33	314	315.46	318.21	312.97	314.65	315.44	313.89	319.06	309.9	313.38	316.23	314.27	322.84	313.64	321.78	319.06	310.57	309.56	316.56	316.48	321.52	314.1	317.7	318.44
324.78	323.77	332.93	332.08	324.24	329.65	320.2	325.08	330.83	324.3	327.76	324.66	319.46	325.02	331.12	331.13	330	324.67	329.26	336.04	324.96	332.16	324.72	325.75	328.57	323.03	323.21	325.26	325.25	327.03	325.66	333.65	329.51	322.83	333.9	330.13	321.87	326.77	327.5	330.35	331.67	323.8	326.17	326.14	325.17	322.17	328.68	335.23	331.59	322.03
303.41	307.84	302.86	305.77	309.28	300.1	296.37	305.07	300.86	304.64	308.09	302.08	302.83	302.13	295.04	306.23	302.18	310.06	309.95	306.41	296.14	309.43	307.15	303.83	301.07	304.82	303.92	304.77	299.29	300.64	300.78	304	297.65	308.45	301.42	303.23	300.11	296.37	299.17	306.54	299.51	308	298.43	303.73	306.77	298.42	299.38	307.53	299.35	296.69
322.9	330.6	324.32	329.98	332.61	329.69	322.14	329.69	320.58	330.75	328.06	329.21	332.82	331.02	330.71	327.31	329.33	328.97	331.22	329.91	326.54	328.51	330.06	328.05	332.76	332.92	326.36	326.72	322.47	324.55	338.94	326.05	331.45	330.15	330.57	325.09	328.07	327.5	326.74	330.1	329.78	321.14	325.68	333.09	330.93	324.07	325.36	324.71	333.15	325.96
300.81	307.07	301.99	306.01	309.24	305.9	294.9	307.47	295.43	306.48	306.1	303.95	309.98	308.36	306.97	303.41	298.6	311.79	301.5	297.67	307.15	297.3	302.34	311.26	310.4	293.41	305.36	310.08	311.32	309.34	313.96	304.69	310.44	311.38	303.45	311.74	302.92	302.68	310.09	309.26	308.14	302.93	309.85	306.84	307.05	306.81	300.33	310.26	310.12	304.69
310.64	300.57	305.4	312.71	308	302.95	307.67	309.96	310.21	312.46	302.34	310.07	309.05	300.91	305.8	311.84	304.75	310.02	303.72	307.78	310.06	311.27	306.47	310.83	308.24	309.51	316.78	300.65	307.9	308.34	312.06	303.72	309.78	307.91	305.35	306.88	292.62	304.63	310.81	307.35	305.11	308.11	303.99	310.93	303.42	305.73	306.46	307.33	299.95	305.76
312.15	305.85	307.73	304.25	310.87	304.24	314.4	313.39	314.95	313.55	305.86	311.38	305.57	309.59	303.95	314.3	308.08	307.57	310.28	312.63	306.6	310.31	310.79	306.98	309.5	308.19	306.22	311.7	306.73	315.27	306.24	306.64	311.31	318.09	316.05	307.63	311.52	313.08	300.38	304.89	307.27	310.8	310.03	307.64	303.94	304.64	304.6	312.34	308.38	305.91
325.72	315.98	319.11	321.32	313.85	312.41	315.29	318.13	323.91	319.08	322.77	313.94	324.53	315.54	311.43	318.52	316.51	317.26	315.79	319.52	323.05	325.1	317.36	320.31	314.25	323.8	317.71	325.96	315.42	319.84	316.29	324.77	321.5	313	320.16	320.25	320.2	312.89	316.81	322.65	318	318.44	315.77	321.1	319.85	318.69	321.75	317.55	325.83	313.52
316.1	313.08	312.9	313.36	313.84	317.6	311.41	313.31	312.91	315.18	305.59	322.89	313.78	310.9	309.8	311.99	312.54	312.56	316.26	318.18	316.08	313.22	310.01	313.06	316.17	315.69	314.16	311.03	310.43	310.65	310.74	311.12	311.04	313.62	306.5	308.92	310.1	314.51	303.36	308.66	316.66	314.08	313.66	313.52	305.02	319.94	305.88	315.37	315.79	311.6
316.62	310.56	313.92	312.67	314.21	310.42	318.7	317.63	319.38	318.63	317.13	314.39	322.09	313.61	322.54	304.96	312.31	304.52	304.87	315.54	317.16	313.86	315.22	310.11	313.83	319.66	315.67	313.81	305.97	311.55	309.48	316.6	312.34	316.48	313.57	312.56	318.23	311.05	314.61	317.97	315.45	325.8	315.46	309.93	313.67	316.37	318.92	316.09	314.36	317.5
306.54	299.18	303.37	303.91	302.67	311.45	306.96	302.14	299.28	303.44	302.22	298.47	300.53	296.36	292.98	300.11	300.73	305.14	305.03	306.31	303.59	303.21	300.1	300.09	298.45	310.36	300.06	308.6	304.16	304.59	300.07	308.81	295.51	305.33	300.89	299.64	298.31	305.7	293.57	294.84	302.13	313.54	298.52	309.14	298.1	307.89	302	306.97	305.62	304.79
320.47	316	317.49	318.93	320.85	325.86	325.48	317.81	312.49	314.8	317.27	315.07	314.91	321.94	314.18	320.34	321.37	321.52	322.94	318.54	322.26	321.14	315.78	325.35	320.48	312.95	317.45	319.49	319.03	322.64	324.04	315.69	315.75	319.51	319.61	327.37	320.4	308.92	319.47	314.41	323.32	314.11	318.01	317.29	317.84	312	315.22	317.75	318.04	323.6
314.59	319.37	312.28	316.22	312.35	317.26	307.95	309.74	305.9	308.84	309.49	311.51	317.49	314.2	321.44	316.91	310.14	317.08	315.67	311.52	320.23	311.57	312.39	322.31	311.88	314.34	313.25	312.46	312.66	317.49	316.78	311.37	315.03	318.78	319.16	316.21	317.11	314.9	316.97	316.27	316.19	315.38	313.55	308.8	319.57	306.51	316.07	312.9	315.7	311.74
306.86	308.27	314.05	310.76	307.81	304.56	306.62	315.89	304.49	309.16	304.87	305.33	307.75	299.74	302.87	311.93	310	303.85	308.54	300.86	305.89	305.22	300.5	305.52	305.52	303.27	311.8	310.81	303.51	305.93	311.07	306.61	306	314.2	302.17	310.61	300.57	306.91	304.48	309.51	309.26	309.81	304.14	304.91	313.14	300.14	305.35	306.03	308.46	306.57
308	298.92	298.28	300.51	303.73	300.73	299.72	298.67	301.34	296.84	295.07	303.34	302.74	297.76	299.14	301.32	295.98	302.33	296.67	310.26	306.29	307.21	305.74	298.96	308.68	291.85	302.76	305.89	305.2	308.47	300.03	294.48	298.38	299.52	297.34	298.41	298.09	301.72	299.63	295.15	305.07	297.31	299.55	299.42	307.53	307.36	301.27	296.96	308.32	297.02
315.9	321.3	320.05	312.71	316.63	319.32	320.15	316.48	318.26	317.58	318.92	325.69	319.84	326.8	325.69	317.26	320.41	325.37	315.74	317.34	316.05	324.88	324.36	317.01	325.39	322.06	321.53	313.97	324.1	324.82	317.34	320.35	321.61	324.46	310.66	321.77	314.16	317.88	318.37	317.18	321.41	322.6	311.95	321.93	322.29	314.78	319.17	314.26	318.59	313.66
311.48	313.95	311.56	307.79	309.74	312.19	304.13	315.87	309.6	315.41	304.67	316.08	308.08	310.7	309.33	313.73	310.33	310.65	311.15	313.83	311.26	307.04	311.22	303.52	305.09	313.5	311.69	311.08	303.72	308.38	317.14	308.35	307.24	306.58	307.78	314.7	310.01	312.82	317.41	308.33	308.14	314.28	310.59	307.22	304.92	308.49	311.82	314.4	309.63	310.84
319.84	319.17	318.52	320.59	316.06	311.22	312.15	317.36	318.83	309.23	316.76	327.31	306.72	315.23	309.09	315.4	319.98	318.99	323.37	316.43	315.04	311.96	315.7	312.75	321.22	317.53	312.12	314.08	317.66	318.42	317.59	310.27	313.95	317.14	319.64	311.67	318.68	322.09	309.11	319.11	317.3	320.04	317.38	318.41	316.05	320.43	312.15	317.04	318.57	314.7
313.27	313.24	310.16	318.86	315.84	311.73	310.08	308.76	318.71	314.99	317	318.93	316.73	317.05	313.57	315.18	319.68	308.72	315.03	322.31	307.04	318.3	319.47	310.7	307.76	318.93	315.61	318.19	319.29	321.31	310.3	319.48	317.2	312.77	317.73	306.32	312.84	310.32	307.35	316.41	319.78	313.19	318.77	315.93	318.81	315.28	318.03	321.78	313.01	313.35
314.1	320.58	318.17	316.48	322.58	316.57	319.5	319.78	324.05	320.04	321.31	321.76	320.36	314.22	319.31	320.19	321.88	322.5	313.91	320.75	322.69	315.02	317.79	322.11	315.42	321.36	317.94	317.14	315.07	319.22	316.12	322.91	319.56	319.09	322.21	319.53	312.56	320.75	320.73	312.25	318.85	317.85	313.05	322.83	317.52	319.12	323.78	316.16	316.38	322.55
309.16	311.3	300.12	310.62	303.77	303.29	312.01	308.44	313.17	306.08	315.71	307.9	306.61	310.76	311.38	309.5	306.53	309.23	306.9	311.37	309.9	308.55	311.15	309.41	317.07	305.35	313.8	309.02	316.25	303.28	309.7	316.84	310.49	310.97	308.63	304.22	302.35	313.99	309.54	309.19	303.8	308.04	307.76	304.64	309.24	306.51	314.36	305.28	307.56	305.91
315.1	312.62	313.01	311.94	315.99	316.03	309.86	318.06	315.8	316.62	312.51	304.32	313.92	314.48	317.39	313.13	317.46	311.68	317.59	313.52	315.72	320.43	312.14	316.88	313.63	311.9	313.02	321.82	308.83	309.39	314.95	310.58	311.13	317.41	311.6	315.29	324.19	307.57	309.21	318.68	309.18	324.36	313.4	316.35	311.11	317.23	313.08	315.55	311.59	307.96
300.49	293.67	303.58	298.15	295.02	287.63	296.43	297.34	297.28	293.24	296.61	297.84	299.46	284.91	296.99	296.85	294.17	291.48	288.52	292.44	295.85	294.59	292.97	301.26	295.64	294.79	295.83	298.17	292.16	286.94	291.81	300.96	292.69	300	297.08	292.58	299.27	296.32	290.72	291.6	295.98	297.53	294.5	290.87	295.68	295.64	294.26	298.25	294.87	298.94
306.58	300.29	307.41	309.64	312.99	299.93	312.98	306.25	310.89	317.62	313.04	309.44	311.08	310.12	313.46	310.63	307.8	313.13	299.24	305.76	308.49	308.68	304.26	308.81	305.99	307.59	302.53	312.91	314	311.54	313.08	308.93	309.43	306.56	309.59	309.04	308.17	308.11	311.11	311.78	305.21	312.19	303.01	316.72	308.03	311.41	312.15	309.78	315.04	304.7
295.78	295.79	298.34	287.58	296.61	293.12	290.77	290.83	298.01	299.17	299.08	295.07	297.92	287.92	295.95	293.09	293.94	295.1	296.17	290.54	292.8	293.52	298.09	297.3	289.54	287.71	295.69	297.83	287.8	296.04	296.36	290.57	291.01	289.92	294.24	283.61	295	295.16	298.36	287.58	290.94	296.73	289.1	291.18	301.26	297.9	294	299.21	287.88	294.81
304.88	310.56	302.81	301.21	302.78	307.12	303.11	310.08	308.56	313.5	307.54	302.68	310.12	302.77	311.98	312.68	314.8	302.1	306.63	301.82	313.38	307.33	299.35	309.29	307.35	306.91	304.76	310.81	312.87	303.83	307.45	312.77	306.74	309.7	309.71	311.96	312.23	309.45	308.64	306.89	312.42	310.2	309.08	312.3	313.3	313.11	313.96	312.15	309.58	306.85
308.71	307.51	303.23	299.18	297.6	298.8	304.12	304.41	299.31	308.84	304.4	302.66	301.68	306.83	298.28	300.93	303.13	308.08	300.03	297.98	306.57	304.24	304.23	305.64	295.36	304.76	302.44	304.79	296.37	301.34	300.13	303.12	302.29	297.37	304.14	300.41	302.4	304.59	307.07	301.27	302.95	304.42	300.47	307.49	300.29	305.9	301.42	295.16	298.84	301.96
326.12	327.37	326.05	328.79	330.82	319.16	326.81	327.83	315.35	318.34	322.89	328.71	326.02	324.14	328.11	320.26	316.61	322.1	322.35	323.61	328.3	317.24	324.27	325.85	321.57	326.38	332.46	326.3	326.55	324.25	316.03	326.21	324.54	322.12	329.68	325.14	320.69	322.01	325.23	331.73	321.76	325.43	319.53	319.11	320.84	320.21	322.93	327.57	323.59	323.71
303.23	306.57	302.31	309.17	307.06	307.64	304.42	307.04	306.97	307.96	304.52	306.51	303.71	309.9	306.29	303.16	304.97	304.11	303.73	302.2	312.73	313.01	310.72	301.71	300.21	308.5	312.74	307.38	303.39	306.97	307.15	299.45	302.86	303.34	296.33	304.79	301.89	302.29	301.03	308.16	304.57	309.81	301.46	310.47	299.29	309.74	306.41	302.76	296.39	307.04
315.48	315.94	315.18	318.28	323.37	314.18	321.67	311.45	315.65	316.23	326.48	320.18	316.16	318.06	317.29	320.22	317.99	320.96	317.7	314.76	319.73	322.45	324.47	317.3	321.48	316.98	313.32	322.25	320.8	320.06	321.83	323.79	321.93	313.18	316.05	319.96	317.28	321.32	322.89	317.39	316.83	321.29	320.68	321.99	323.76	318.17	316.61	316.94	319.73	319.84
313.77	315.73	317.09	314.29	312.47	314.42	320.04	311.09	312.92	313.42	308.74	309.91	316.35	315.88	316.56	313.94	317.64	318.86	313.9	313.48	311.98	306.45	312.24	316.65	315.27	319.15	311.29	314.11	310.44	309.86	322.39	312.61	313.51	310.7	312.04	309.79	313.71	308.72	312.11	318.37	318.1	313.7	316.29	319.82	316.39	310.17	314.21	310.81	317.58	315.28
313.92	318.27	317.09	320.42	316.69	312.39	320.04	321.69	318.46	318.06	316.35	315.96	314.28	315.06	317.3	314.78	323.39	315.33	311.64	311.45	310.63	316.86	317.75	319.09	313.49	312.11	318.2	313.36	312.57	324.18	307.11	318.02	315.67	312.73	317.29	321.45	322.19	318.11	318.68	319.58	317.77	319.58	314.57	313.78	313.29	316.4	318.31	315.27	319	318.94
311.65	313.4	316.14	308.08	315.61	317.93	320.45	313.48	316.09	315.32	310.41	310.96	312.63	314.19	319.09	316.97	308.29	310.07	310.82	310.98	317.64	318.73	317.04	311.34	317.89	316.22	311.24	314.4	314.46	316.38	316.22	322.82	310.77	313.21	308.86	313.92	317.44	314.24	316.98	320.71	315.77	312.94	307.04	308.67	317.26	308.68	316.76	311.95	311.64	319.54
325.25	326.18	326.52	323.94	327.48	322.77	318.5	325.51	327.41	320.06	324.24	323.64	331.39	324.26	323.28	330.07	328.96	322.21	325.18	323	321.15	328.43	328.49	330.44	327.16	312.59	322.17	330.45	330.03	318.25	325.64	324.85	322.04	322.05	320.73	335.21	325.17	329.64	319.76	320.77	327.09	330.28	326.31	328.39	324.9	323.98	333.84	322.34	323.06	326.09
320.55	312.06	314.83	313.43	316.66	313.8	311.1	312.34	314.75	310.45	319.19	312.2	315.54	313.93	318.83	316.16	313.19	312.29	309.44	315.62	312.38	316.96	313.55	316.68	311.15	317.28	318.24	311.17	311.66	316.88	311.26	316.24	318.84	310.67	309.55	307.95	316.98	320.6	311.15	314.36	314.71	318.09	318.49	317.87	312.34	319.67	314.43	314.98	310.97	316.73
305.03	306.94	304.02	304.72	305.16	308.6	307.02	302.06	299.64	299.8	308.64	297.95	308.48	302.6	305.38	310.64	305.46	303.34	305.27	304.2	305.29	304.68	301.65	300.24	306.71	311.62	307.87	301.08	298.7	296.07	302.82	304.94	302.91	296.51	308.24	301.07	300.95	304.22	308.93	304.36	306.88	303.05	302.4	301.31	308.63	296.3	303.1	302.71	302.91	314.16
322.32	323.47	321.51	324.08	322.51	329.65	325.12	319.99	320.71	322.87	319.9	319.9	328.87	329.88	320.24	326.7	323.91	326.76	320.59	325.41	325.3	329.87	320.03	326.85	325.47	323.11	326.06	321.47	317.11	323.59	325.55	322.43	322.11	322.81	328.73	320.4	321.44	323.06	325.09	331.26	330.41	320.44	316.26	322.89	331.57	323.46	326.64	328.04	320.99	329.86
296.36	297.01	303.97	298.76	304.48	295.74	295.1	294.57	297.97	305.62	301.95	299.99	298.48	292.76	293.33	295.17	300.11	300.11	298.01	298.69	300.64	296.62	298.95	296.95	297.49	293.22	297.45	299.87	298.36	299.28	298.69	299.32	300.22	297.17	303.71	293.24	304.07	300.55	305.09	296.07	306.11	304.76	303.2	304.15	295.44	294.25	312.24	303.03	300.09	294.77
306.04	298.86	302.94	306.7	298.4	307.09	306.59	307.63	303.44	308.6	296.37	307.66	306.64	308.75	304.36	309.75	305.58	300.72	304.85	308.56	306.73	305.24	302.93	307.51	303.94	308.2	302.69	304.9	301.14	305.25	300.62	296.41	301.69	309.21	308.26	305.86	294.89	302.01	304.1	316.89	303.15	302.28	301.32	301.7	303.28	299.69	303.91	307.23	304.44	311.01
299.41	303.71	294.99	297.88	303.31	301.27	297.89	304.81	306.76	300.55	303.94	306.27	300.03	300	305.96	297.56	305.57	296.23	307.71	304.63	299.4	300.77	307.96	296.78	296.11	299.36	298.95	292.69	302.48	305.52	302.78	299.29	304.29	296.27	307.24	290.56	312.49	301.41	295.76	296.15	307.9	302.54	300.08	304.99	302.35	299.29	301.76	300.34	302.37	306.64
299.56	302.49	309.5	302.82	305.89	303.07	305.02	306.55	304.43	297.69	298.82	306.65	294.46	295.87	304.35	296.22	307.7	293.19	305.83	301.76	307.62	297.5	307.68	306.6	303.9	302.58	298.61	301.1	306.74	301.89	305.67	297.76	303.53	297.82	303.89	304.17	303.11	306.57	295.85	301.25	306.1	309.7	308.57	297.92	307.65	303.06	309.87	299.74	300.01	303.26
301.02	305.91	302.99	302.44	296.24	307.78	303.77	301.2	304.29	305.32	298.6	300.33	298.5	300.58	297.47	303.28	297.55	298.46	306.35	303.83	310.03	299.09	298.79	298.99	306.42	297.48	298.9	301.67	298.36	301.23	303.78	306.72	310.21	305.87	307.95	301.96	311.21	302.8	300.89	302.8	300.88	300.32	303.67	303.03	297.5	305.52	307.26	302.51	306.69	303.24
324.4	323.32	319.55	322.53	321.01	326.38	319.68	311.25	320.22	319.43	327.14	323.44	319.65	313.85	317.67	317.6	316.82	324.8	319.73	322.07	317.26	319.71	326.92	319.52	321.13	319	322.32	318.71	313.71	315.78	316.06	323.07	319.67	325.72	317.76	326.27	319.31	316.53	321.78	318.67	318.12	323.01	317.18	318.19	319.62	320.06	318.45	320.49	320.64	321.73
306.05	309.32	307.02	300.15	309.82	304.64	304.8	305.88	312.33	306.1	306.41	311.77	312.97	307.76	296.03	310.63	301.38	308.43	305.93	301.68	310.29	308.51	304.04	298.98	299.07	303.17	306.9	309.81	310.61	301.11	312.56	307.76	313.39	309.96	307.29	309.42	302.49	305.94	306.37	307.53	308.61	304.75	295.98	307.39	305.8	302.91	306.14	312.43	306.47	303.16
315.52	322.65	321.26	320.25	318.7	316.75	317.77	320.72	321.76	324.39	321.49	317.95	314.27	320.4	321.84	317.2	315.97	319.67	321.69	321.71	320.22	314.44	317.71	319.08	315.94	320.86	314.69	320.03	316.51	312.41	317.5	318.35	317.13	322.42	317.89	311.79	323.73	318.21	322.93	319	323.56	318.46	321.32	304.2	312.68	318.36	317.56	317.9	317.27	315.26
303.22	309.36	304.76	297.55	301.51	299.42	308.97	306.5	307.55	302.67	306.28	303.88	299.4	308.09	298.4	309.53	307.32	309.76	310.04	298.3	297.3	308.65	306.08	302.14	301.36	307.03	303.85	304.81	301.16	303.21	303.63	309.75	300.51	305.7	300.68	303.81	301.3	301.58	300.7	297.38	302.77	302.51	304.96	302.87	298.52	303.75	308.08	307.13	303.67	304.53
306.49	303.11	298.98	305.58	296.96	300.15	298.71	294.1	303.06	294	303.31	302.24	301.79	299.17	308.67	306.32	298.65	299.27	301.3	297.54	297.91	299.68	298.92	309.26	294.08	300.29	302.46	295.86	298.47	309.11	300.19	309.36	300.15	306.19	301.99	304.93	304.02	297.29	290.49	302.57	303.01	293.63	302.31	297.96	300.49	304.12	298.11	297.83	297.43	302.35
311.59	314.79	306	307.43	311.69	314.77	309.26	310.85	320.19	312.49	308.44	316.92	316.4	310.62	315.53	310.94	312.33	303.12	311.05	317.58	317.98	307.36	313.64	317.97	307.95	314.6	322.81	315.14	311.86	313.95	315.82	314.37	310.55	312.84	310.49	313.68	311.19	316.41	315.68	307.99	313.75	317.48	313.91	315.91	311.36	307.55	314.32	318.7	315.73	308.88
311.05	311.56	308.58	318.26	310.37	313.18	311.35	314.34	312.44	310.67	314.23	305.78	308.59	319.57	302.07	313	316.62	314.72	304.68	311.42	309.26	313.78	307.87	312.84	308.26	310.09	311.76	310.26	314.54	308.93	310.19	305.92	310.26	315.95	316.81	311.6	310.66	312.23	311.05	311.28	316.09	312.08	310.88	303.41	312.61	310.08	315.5	311.36	316.73	315.62
313.49	311.18	306.67	316.28	315.21	310.26	309.1	301.63	309.25	308.28	308.03	310.47	312.31	310.76	312.21	314.75	310.73	311.43	302.6	309.64	308.42	315.47	313.4	300.17	304.46	309.54	309.55	308.81	305.36	309.94	313.8	309.95	313.68	310.18	304.46	314.88	311.37	310.98	311.93	308.45	312.76	316.7	302.15	308.02	312.35	305.22	308.89	310.81	307.68	305.28
303.18	293.62	288.61	298.04	295.8	292.41	296.08	298.94	291.82	292.68	299.23	282.16	298.18	289.76	292.24	293.99	288.41	292.47	297.03	291.06	291.56	297.48	294.03	292.95	299.83	296.75	295.45	291.86	296.21	293.35	292.02	296.42	297.3	293.32	290.57	292.73	301.89	300.95	289.49	290.08	301.13	288.02	286.5	294.59	298.57	292.6	292.16	301.39	303.11	292.21
312.4	319.42	312.3	310.04	312.65	314.18	312.23	309.39	317.05	311.81	314.21	315.05	307.33	315.24	313.7	311.89	316.35	303.59	312.68	313.47	310.42	316.44	314.95	311.85	319.72	315.65	310.02	311.08	309.26	318.52	312.55	309.79	306.05	322.58	314.32	310.15	308.62	313.64	310.16	308.75	320.31	310.15	310.62	310.21	321.31	313.2	314.61	313.61	320.02	307.95
294.02	298.14	303.42	303.85	302.25	302.28	297.05	294.48	299.14	297.96	299.62	305.74	296.61	299.9	304.09	301.23	293.63	293.05	301.08	296.95	300.37	295.56	301.85	294.8	298.42	300.48	301.33	301.02	296.62	303.22	293.43	298.59	298.12	298.82	299.43	299.33	308.4	293.29	288.66	299	299.41	304.82	299.88	299.3	298.96	300.88	301.44	297.51	302.36	300.97
305.96	306.77	310.46	297.84	311.29	300.44	303.57	301.4	301.23	301.19	307.21	302.17	298.92	309.44	312.85	297.28	306.8	302.48	298.38	299.14	301.13	308.88	297.53	297.87	304.87	303.94	308.47	308.53	307	307.59	299.24	308.68	306.23	302.32	307.76	299.49	307.84	304.22	299.65	306.63	300.93	300.99	297.34	299.13	303.25	296.65	303.13	304.36	310.14	302.53
310.28	303.1	303.38	294.44	299	296.36	295.51	307.11	303.91	294.08	303.13	299.31	300.17	304.74	302.39	303.68	300.22	298.48	292.54	299.99	299.87	296.79	298.24	305.79	304.7	301.37	300.14	301.98	296.41	303.29	300.74	296.8	305.78	301.74	304.72	297.44	298.6	296.12	302.58	304.81	300.06	293.86	300.93	305.93	298.03	299.03	291.42	304.94	298.01	297.11
295.92	299.34	296.61	296.91	292.84	292.31	301.46	298.5	301.49	295.96	301.15	290.53	291.5	296.04	293.84	296.85	296.79	289.81	283.97	294.45	294.89	298.9	304.25	307.93	295.98	291.81	294.58	292.58	297.15	289.74	293.57	298.08	296.55	294.82	300.98	295.69	297.18	301.36	297.66	293.33	301.41	303.89	294.16	294.65	300.72	299.44	295.37	295.92	299.1	300.22
315.65	309.53	314.6	312.79	310.58	312.71	317.98	310.4	314.21	310.43	320.18	310.89	304.61	310.2	313.57	306.72	311.86	311.14	307.84	313.03	301.16	309.15	307.8	315.55	321.88	313.34	309.37	310.82	310.53	312.67	316.61	310.15	314.01	319.24	322.12	302.5	302.53	319.92	307.73	307.38	311.04	309.79	309.3	311.46	312.76	313.22	312.16	310.43	312.44	313.2
307.2	309.4	311.88	307.54	312.11	316.94	307.79	309.43	299.32	307.38	308.21	310.66	311.9	305.7	308.32	308.74	306.32	313.88	309.15	307.88	309.79	312.52	310.63	303.84	314.04	307.51	318.98	318.5	308.04	312.44	310.76	311.44	311.14	308.07	307.18	312.67	309.32	318.32	310.94	309.85	309.42	308	301.51	315.16	310.83	302.91	309.39	309.55	315.18	314.1
306.24	307.47	309.96	301.22	308.16	298.56	295.25	307.77	308.97	310.6	302.05	306.05	298.38	310	304.35	302.62	307.01	306.64	306.16	305.57	309.74	303.82	306.09	307.53	302.05	312.54	311.54	313.41	302.59	308.64	307.92	303.32	301.04	304.66	312.33	301.57	302.73	306.21	302.27	298.37	302.24	307.76	307.85	307.98	298.19	303.96	308.28	309.31	304.56	303.68
305.67	301.24	305.76	305.73	301.86	299.95	304.18	302.58	303.09	301.29	305.54	303.9	305.42	304.7	308.84	298.78	309.21	304.18	293.84	304.4	302.64	301.98	302.97	300.9	312.19	299.36	293.77	302.76	302.83	299.61	304.66	307.64	301.21	298.78	302.28	301.42	301.11	305.37	298.69	302.67	307.05	296.22	298.02	298.28	299.36	303	305.37	300.26	304.61	299.36
306.88	308.01	317.72	313.54	312.8	308.44	316.04	315.47	314.26	317	310.11	310.84	309.36	311	310.44	309.35	312.66	316.29	308.94	317.87	314.83	318.45	312.1	317.24	316.27	314.34	309.58	311.91	319.3	306.75	319.62	314.21	311.26	311.34	309.8	310.32	310.67	306.73	308.16	310.5	316.79	312.34	309.15	306.99	313.12	315.98	312.64	315.19	313.88	317.74
314.41	312.89	315.18	324.92	316.9	317.79	313.75	311.34	312.9	315.91	317.31	316.79	315.49	309.29	316.07	321.78	309.37	314.23	315.79	312.95	312.74	311.96	315.1	313.78	321.47	322.5	322.77	319.13	317.65	313.43	318.8	318.1	314.55	317.41	308.86	314.51	311.86	315.14	315.74	316.46	305.33	317.12	312.68	310.04	320.92	312.01	313.9	312.23	313.87	313.9
312.5	315.45	316.74	322.08	321.08	311.31	317.08	313.36	308.58	321.36	319.79	327.6	313.72	316.77	308.42	313.26	314.53	317.69	314.9	318.42	322.38	316.31	323.8	318.59	316.65	310.46	323.98	323.1	316.65	311.1	323.75	321.29	313.51	310.58	318.78	317.09	321.3	317.93	316.31	314.16	321.18	313.05	306.37	316.43	318.11	313.76	320.88	315.99	314.28	322.4
322.17	321.56	319.83	320.51	320.07	315.34	314.55	316.59	313.67	317.08	322.05	312.36	317.76	313.43	312.02	316.3	323.12	315.42	315.54	324.07	316.45	315.94	321.44	315.16	316.86	312.08	315.79	308.48	315.71	319.25	319.46	315.77	321.89	318.05	317.85	321.31	316.97	315.29	321.12	314.68	317.9	317.16	311.96	317.29	321.03	314.23	316.26	312.93	318.25	320.38
301.21	303.79	305.73	316.43	309.55	304.76	302.3	309.38	298.91	302.09	308.57	304.65	298.98	300.74	301.16	304.78	295.52	307.13	303.08	299.07	303.13	302.22	302.52	302.15	300.93	311.35	300.61	301.35	295.53	310.05	309.45	308.9	306.95	309.2	311.56	308.23	309.57	301.27	313.17	310.85	305.45	309.7	301.99	308.78	302.6	304.2	310.05	300.84	304.31	303.01
305.32	309.53	299.15	311.65	303.86	303.55	306.53	300.34	300.34	296.52	306.14	309.92	302.28	309.17	302.78	308.88	307.21	306.43	307.22	308.06	305.2	305.67	306.99	305.82	303.2	305.98	303.38	303.2	306.1	310.94	304.21	307.52	307.82	308.52	309.66	303.97	301.43	301.51	302.76	308.07	306.9	302.15	300.44	305.09	307.75	304.95	303.4	303.49	304.74	308.6
300.01	304.01	297.67	303.77	296.75	300.31	309.25	307.52	305.25	310.15	303.17	301.55	300.83	303.32	301.21	306.14	306.53	305.48	302.55	305.17	308.52	303.56	303.87	302.8	299.52	298.87	300.22	311.17	309.31	301.81	301.99	299.87	306.16	305.54	296.5	309.66	303.9	311.3	305.63	304.23	303.51	298.83	304.58	302.18	299.45	310.51	307.65	303.57	298.44	304.54
291.97	289.87	295.84	295.12	295.37	293.87	295.65	290.4	288.49	295.28	289.01	294.06	299.7	294.08	293.38	303.51	304.77	290.68	290.04	293.34	289.97	296.23	291.53	301.53	295.66	291.1	291.32	303.23	292.42	291.91	294.5	294.21	300.7	291.5	295.46	296.71	293.95	294.64	302.16	285.51	296.88	299.77	296.84	291.95	293.38	291.05	290.48	288.07	299.97	294.98
323.45	314.42	322.45	319.16	314.64	316.67	328.28	315.52	323.98	315.52	314.55	318.47	315.54	330.83	316.52	312.33	319.51	323.31	327.17	318.83	316.04	316.05	320.44	313.3	317.74	315.13	325.12	315.13	317.83	314.68	323.32	315.31	322.73	326.11	323.73	324.71	327.66	315.49	319.63	315.35	325.23	319.51	315.02	321.44	325.26	322.06	323.21	314.03	319.76	320.49
313.91	311.39	313.13	317.77	311.33	318.91	314.49	314.12	317.6	315.89	316.39	317.59	315.13	317.3	313.39	315.5	308.52	316.69	318.84	311.07	316.89	315.48	318.78	317.51	312.47	316.66	313.02	308.35	313.28	321.06	316.78	315.42	319.53	319.52	320.26	315.53	320.96	313.52	317.59	313.26	306.23	312.74	313.48	317.92	307.88	311.41	309.28	306.29	309.79	314.54
300.08	301.71	302.61	307.3	308.13	311.06	309.39	304.43	307.13	303.77	303.63	305.79	299.8	300	296.25	304.83	309.78	309.02	313.01	312.27	302.96	302.41	311.88	304.27	310.57	302.71	308.26	301.05	307.59	308.72	303.39	303.6	304	301.62	300.6	310.78	307.91	305.04	303.3	303.61	304.11	305.8	308.97	296.89	307.4	298.58	312.95	303.09	300.71	301.03
311.7	317.93	312.46	313.06	317.99	308.28	314.27	313.11	308.74	320.43	309.21	311.44	319.15	311.1	317.73	316.75	316.91	320.34	315.73	305.82	307.91	313.1	318	313.88	311.39	303.09	311.79	323.06	311.45	310.86	313.44	307.66	319.16	310.34	313.75	309.83	313.78	303.89	311.5	316.49	309.02	311.79	309.15	316.67	310.64	312.11	314.25	313.42	319.38	315.52
299.41	296.07	300.75	300.91	298.81	303.85	300.05	297.78	295.43	296.1	303.77	301.92	302.75	294.16	299.49	301.13	303.32	295.43	295.14	295.83	290.08	293.85	299.09	295.16	301.9	295.86	297.18	293.06	296.98	294.62	295.98	299.81	291.16	298.39	286.92	301.62	293.05	308.57	291.89	293.52	294.36	294.93	300.53	297.82	294.37	298.26	302.82	300.76	295.77	290.59
300.7	308.12	307.16	297.81	305.37	299.06	297.24	305.06	308.85	300.53	307.05	304.76	309.82	299.47	302.45	306.57	301.6	303.93	297.37	297.04	297	301.11	305.19	297.91	305.14	302.67	305.7	310.51	308.93	302.83	301.21	309.1	299.63	309.21	305	304.9	305.32	304.84	307.46	304.17	302.55	303.75	305.34	301.96	307.04	305.08	306.52	310.61	302.99	299.94
300.63	300.74	302.63	302.78	299.48	306.61	299.2	295.93	293.08	299.84	297.13	300.69	295.24	298.37	298.3	301.54	301.46	305.33	308.1	301.13	296.85	303.77	296.69	300.75	297.77	304.96	294.01	298.5	296.11	301.92	294.09	294.99	301.4	302.48	303.25	303.89	302	307.47	301.72	301.72	298.6	299	302.33	299.93	304.18	307.12	293.26	304.59	302.42	296.56
303.65	303.23	303.71	296.19	304.17	300.14	295.07	299.46	306.23	303.17	299.8	303.44	296.51	306.26	304.2	302.9	300.39	304.67	301.95	301.75	302.57	293.02	305.62	296.33	303.24	308.15	305.99	303.84	308.52	305.25	300.12	304.11	304.32	307.48	298.45	299.37	298	299.12	296.13	300.59	299.75	294.05	295.2	297.97	297.39	300.76	298.9	304.52	304.05	301.39
306.95	316.61	303.92	305.45	303.48	303.73	307.34	313.06	310.15	308.27	305.03	306.7	302.92	311.53	304.49	310.35	302.74	298.44	300.46	303.57	306.76	303.25	309.16	307.32	310.31	304.23	307.59	305.69	310.56	308.37	308.96	310.51	305.13	309.36	305.91	306.77	306.2	307.31	310.02	314.84	305.43	304.81	308.77	303.71	308.6	305.3	308.8	303.1	308.29	303.34
305.02	309.64	302.53	309.91	299.33	304.36	303.87	309.09	307.54	309.47	305.17	303.26	310.02	305.18	306.92	302.63	309.56	313.26	309.48	308.29	308.69	310.05	314.44	304.51	302.93	305.45	307.12	310.76	306.62	309.1	308.53	300.17	300.67	306.88	314.47	303.86	313.46	302.58	306.54	308.23	299.63	312.28	301.29	300.16	307.55	311.96	319.59	308.87	308.52	309.57
306.26	296.7	302.31	302.06	304.26	310.67	304.48	309.54	310.95	309.11	299.32	300.21	304.43	302.84	309.65	303.61	304.11	306.03	309.21	299.57	310.44	305.71	294.83	304.01	306.41	309.08	306.37	307.62	299.86	308.98	303.33	310.68	301.95	305.28	303.57	305.18	295.01	307.47	303.41	300.35	311.51	300.79	303.06	299.28	301.18	300.97	301.71	310.35	311.52	308.61
299.35	307.1	303.43	304.94	304.18	295.03	300.62	298.38	308.94	307	299.94	308.43	304.55	303.32	310.13	304.44	308.21	308.84	300.96	297.76	300.65	304.02	305.05	305.04	300.76	297.48	301.63	301.17	303.08	304.2	309.94	307.12	301.18	303.6	303.38	300.24	305.48	310.28	303.15	300.75	300.96	305.68	301.57	301.09	298.74	303.55	301.72	302.03	301.42	304.19
321.34	326.16	329.43	329.43	330.08	330.1	327.86	331.71	328.76	330.9	321.24	330.45	333.14	327.77	323.4	329.62	332.08	332.8	326.61	327.33	335.17	335.75	330.55	325.74	336.27	331.61	327.46	328.55	328.47	329.29	331.52	327.41	326.82	329.23	330.22	322.69	333.37	319.26	328.27	320.78	325.4	321.65	327.87	321.08	337.11	330.07	328.63	324.68	329.24	325.94
299.3	296.11	307.7	305.57	301.01	298.98	300.52	303.48	300.44	299.74	304.1	301.51	303.44	298.1	297	294.96	299.51	301.96	297.75	297.31	302.13	298.14	310.64	299.98	298.73	303.04	293.02	300.29	298.52	292.43	296.51	297.18	298.64	295.5	293.3	298.03	303.21	299.8	304.51	299.82	302.8	300.03	303.28	301.73	305.67	301.57	298.1	297.98	305.01	300.61
320.39	327.57	321.46	316.73	322.66	325.64	327.23	332.09	330.32	331.77	321.14	326.08	318.08	324.99	326.51	333.04	326.44	332.02	322.43	325.29	329.95	321.86	322.07	324.41	323.71	327.26	329.12	320.65	327.11	326.07	333.01	330.65	323.87	324.19	325.81	331.82	323.89	322.58	325.63	327.77	326.88	325.49	325.57	327.49	324.71	323.19	326.82	326.79	323.72	325.18
304.97	298.1	309.97	301.24	298.15	304.16	305.74	305.37	301.11	307.33	301.66	307.6	310.68	309.47	308.73	297.32	311.74	308.36	309.09	306.52	299.01	303.25	305.43	306.35	303.61	302.8	305.2	305.59	304.83	307.08	300.29	309.26	305.03	313.03	300.1	316.5	309.98	307.22	311.28	309.51	308.26	308.06	304.34	304.39	304.41	305.38	303.64	299.19	303.35	306.09
306.69	317.06	312.81	309.5	318.57	318.99	317.24	314.59	314.33	311.45	314.22	313.71	317.76	314.13	316.96	316.11	316.39	321.35	310.73	317.46	318.52	313.78	308.76	309.18	309.05	318.76	312.07	314	318.88	317.32	305.52	307.31	317.23	326.48	311.07	311.75	314.48	314.12	318.4	323.32	313.39	313.78	317.39	309.37	319.47	308.36	316.91	316.56	317.41	313.93
299.95	303.76	300.32	305.05	303.17	304.9	300.78	300.37	298.94	306.95	300.98	301.41	306.38	298.82	302.92	298.31	301.76	304.02	292.7	300.67	298.41	299	306.09	298.43	298.57	304.35	306.61	304.86	300.11	312.6	302.45	299.95	296.6	304.12	306.66	307.2	303.58	299.89	304.3	303.67	303.93	298.64	305.84	298.21	296.84	304.6	296.23	306	300.5	305.93
290.24	297.1	297.21	297.15	294.89	290.96	292.2	305.36	292.35	285.56	299.29	297.58	292.97	289.75	301.36	297.71	306.44	294.24	293.32	299.44	295.01	289.43	294.75	292.94	301.02	300.06	297.56	290.68	299.48	291.98	300.41	305.95	300.53	298.76	290.76	290.42	298.59	294.72	306.34	296.31	295.52	293.38	288.71	296.07	298.51	297.33	296.51	292.79	294.47	291.43
314.82	319.48	315	321.01	317.7	314.8	321.04	314.78	321.13	315.28	314.97	317.38	319.42	311.44	316.98	327.41	322.46	315.72	322.35	325.17	320.68	310.26	318.93	313.09	316.04	327.22	312.98	318.26	322.62	317.36	316.02	313.52	309.63	320.73	312.12	320.7	326	317.03	320.5	321.15	319.29	320.36	317.04	316.71	321.01	311.28	312.88	318.88	313.2	312.67
314.69	315.97	323.97	312.22	323.6	314.75	321.71	314.42	317.68	317.06	319.23	318.99	319.92	317.78	322.68	321.39	317.56	318.26	319.67	316.78	318.16	320.34	316.41	324.44	316.04	320.03	314.96	320.93	315.68	323.68	322.4	322.4	318.4	323.68	319.2	320	319.83	318.87	321.68	325.92	323.4	318.42	324.19	315.93	320.14	316.98	322.1	320.63	319.99	319.52
307.97	307.27	305.03	302.17	304.78	308.83	301.64	300	302.88	308.28	308.36	296.28	305.1	312.43	303.31	300.7	300.66	304.91	309.02	302.74	297.66	304.65	304.06	305.68	308.65	307.62	308.5	306.64	303.01	309.45	307.15	302.67	303.43	301.47	305.55	311.48	302.88	306.78	302.25	304.99	299.71	310.13	305.02	299.85	305.36	303.2	303.81	308.23	299.3	302.98
314.59	313.74	312.76	312.28	324.21	314.77	317.85	318.74	315.93	309.69	311.18	312.26	313.93	316.61	312.89	313.22	311.65	312.78	323.83	313.61	319.36	314.15	311.8	314.13	308.38	320.01	314.36	314.11	318.18	318.67	320.68	315.38	314.6	312.61	304.36	313.21	311.71	312.8	311.85	312.31	306.12	318.9	308.94	311.49	314.93	315.81	320.11	315.1	317.57	313.7
306.24	307.91	304.59	313.33	311.54	308.55	307.09	306.87	298.55	306.69	309.59	306.67	305.53	307.04	310.27	302.98	305.66	307.27	297.42	311.36	306.1	306.48	309.51	306.44	297.97	310.7	305.08	304.71	311.07	301.76	309.5	309.4	308.08	303.05	300.01	304.6	309.71	310.64	310.12	314.12	303.56	312.26	303.55	310.26	314.57	301.02	305.59	304.7	304.04	308.62
318.23	317.59	315.52	315.75	304.5	309.26	310.27	307.55	308.44	315.51	307.23	314.64	315.47	318.93	312.36	309.76	315.26	314.58	311.79	310.9	312.85	316.23	317.51	305.42	309.5	309.56	316.62	318.65	311.97	314.45	310.38	312.05	312.21	304.05	310.97	315.23	311.04	316.67	314.29	318.28	312.4	309.41	309.87	314.44	312.61	312.96	314.06	305.89	306.93	312.06
287.92	291.67	290.64	296.14	298.98	294.72	291.04	291.87	291.27	301.47	289.29	295.01	290.87	289.38	293.03	296.68	290.02	291.85	287.17	292.1	295.88	293.12	299.9	291.41	294.89	289.68	294.33	299.59	295.98	288.66	297.95	290.73	296.65	295.73	294.62	293.07	291.34	294.77	287.52	297.02	296.77	294.55	295.72	288.76	290.41	289.38	301.09	299.87	290.07	302.58
326.52	330.01	333.28	323.95	321.26	326.17	327.33	336.41	327.01	318.29	326.39	331.71	329.51	326.42	329.03	326.12	330.18	332.75	328.11	325.88	327.17	326.84	329.55	324.82	320.47	323.35	322.09	336.71	322.91	327.7	327.29	325.78	333.69	328.01	325.44	322.54	331.79	332.43	329.36	324.91	323.35	322.1	334.14	329.43	328.13	328.02	326.36	320.35	330.96	332.38
295.97	305.11	300.68	305.83	303.11	304.61	309.56	306.81	303	295.78	305.56	302.88	296.75	308.36	303.09	306.46	298.68	308.66	300.55	301.83	301.5	300.22	309.68	301.38	307.52	302.95	301.23	303.96	302.59	311.88	299.89	299.04	310.5	301.06	305.57	302.24	298.7	299	300.15	301.15	291.83	298.36	305.23	300.63	295.9	299.22	301.16	301.38	308.28	304.59
324.79	323.5	329.54	330.68	333.3	329.08	328.8	326.52	335.2	328.14	326.68	326.32	324.74	328.65	325.82	329.89	328.81	329.45	328.29	324.38	326.07	336.84	326.73	323.81	322.49	328.61	336.01	330.13	327.51	331.31	332.24	333.46	334.22	331.97	328.08	331.6	321.24	322.5	326.2	336.14	327.74	323.12	329.94	319.23	329.32	329.33	328.15	328.59	319.9	327.15
302.49	293.25	305.08	303.56	296.74	290.74	301.23	295.62	310.28	301.31	305.59	297.66	306.22	299.32	303.14	296.8	309.73	296.52	298.44	306.7	303.2	296.59	301.57	304.82	301.16	295.25	296.96	301.84	307.11	303.72	301.54	303.01	306.2	307.72	295.95	301.95	305.75	295.87	306.36	297.94	303.16	301.41	300.25	300.43	299.56	305.03	305.38	306.32	301.11	308.46
314.3	312.56	315.84	311.65	318.32	311.92	312.01	311.36	312.29	317.85	311.99	308.72	312.05	311.99	311.93	319.59	314.69	317.42	307.29	320.01	308.87	314.03	307.05	311.05	312.89	313.06	307.21	313.57	309.48	306.86	306.8	311.65	313.86	314.52	323.55	307.6	308.1	307.68	318.46	308.43	313.56	313.08	305.54	307.4	317.75	314.42	316.06	313.61	310.25	309.92
300.73	297.8	294.69	291.31	289.72	294.07	296	295.01	298.86	290.38	296.55	288.94	287.45	295.67	294.56	294.38	290.9	289.55	296.49	287.99	297.95	294.82	292.06	302.82	290.4	292.79	295.79	293.97	292.29	295.95	296.62	292.45	289.76	292.58	296.56	294.09	296.74	296.71	296.23	291.31	289.33	291.8	297.65	299.99	293.11	294.27	290.18	290.03	293.23	287.18
314.5	310.28	320.23	314.63	323.46	318.37	310.56	314.61	309.86	308.18	315.54	319.73	316.08	310.36	319.3	314.9	312.51	311.78	307.73	324.01	315.26	312.24	322.83	315.79	315.84	311.46	316.09	315.22	318.74	311.95	318.6	315.96	312.4	316	316.83	314.08	310.73	315.61	315.51	319.03	314.6	308.52	321.97	318.43	311.99	316.85	316.34	304.46	320.41	314.89
314.9	310.42	314.51	317.51	311.22	317.51	314.69	313.4	321.95	317.57	312.28	314.7	322.27	318.9	318.02	310.85	323.31	311.31	313.61	309.92	314.25	312	314.6	318.01	316.34	317.89	314.66	315.53	312.84	313.05	315.84	309.32	320.1	320.72	314.78	317.91	324.21	319.75	318.51	309.85	320.53	327.66	312.28	309.19	315.19	316.06	309.76	319.88	313.44	319.88
306.33	302.59	307.14	308.79	304.23	298.74	310.08	304.26	307.05	306.7	304.79	302.09	303.09	304	304.3	299.91	303.46	296.12	304.76	307.37	303.52	306.41	306.77	305.84	301.89	306.47	303.84	300.74	311.49	298.55	309.56	297.83	301.86	301.31	303.01	308.65	306.34	296.89	302.1	306.58	303.48	307.65	306.55	303.3	298.51	302.43	304.26	307.33	297.47	312.16
292.98	308.52	298.8	302.09	301.37	293.47	302.76	299.3	298.45	301.24	307.17	300	302.44	300.9	302.72	301.77	307.26	294.91	293.83	298.12	302.86	298.61	298.48	296.57	302.93	302.57	299.11	296.31	299.32	299.05	296.89	302.17	299.35	302.62	303.85	303.14	302.07	295.39	300.74	297.94	306.35	298.67	303.83	301.14	302.27	293.67	296.42	300.05	303.16	297.61
312.37	316.64	320.41	320	324.51	318.73	322.07	319.42	319.49	310.63	322.49	315.4	315.53	323.45	314.92	318.68	314.26	316.98	322.65	319.16	320.7	319.38	313.16	315.96	312.03	310	317.68	314.2	311.17	310.68	318.45	317.66	316.95	326.82	312.41	316.31	316.44	318.24	314.39	314.67	320.65	320.89	320.32	316.74	319.91	318.33	315.92	321.83	318.63	320.03
307.06	308.77	314.69	307.92	308.93	310.24	312.21	309.14	308.72	313	310.88	309.17	300.89	306.79	311.74	308.15	311.99	307.73	308.74	309.41	304.04	310.38	301.07	308.42	308.11	307.48	312.83	303.62	310.18	304.41	305.51	311.5	310.61	306.61	309.81	306.07	311.46	313.64	302.01	303	311.39	309.32	308.78	307.63	312.93	312.25	308.29	317.02	308.96	310.14
302.71	294.23	301.57	306	302.89	305.14	300.81	295.93	299.14	299.03	304.27	304.3	297.54	300.72	297.16	302.23	299.99	302.88	297.65	301.46	302	296.49	299.37	303.2	301.43	302.37	303.59	304.07	301.96	300.26	303.68	307.66	303.98	299.77	291.32	299.81	295.97	300.98	296.67	296.48	303.62	301.65	299.66	300.83	303.47	303.23	299.19	306.88	298.56	293.64
299.24	307.51	298.83	303.47	306.65	317.16	300.43	297.45	299.57	303.72	302.18	309.38	304.68	304.04	306.8	301.01	307.72	303.84	304.43	307.79	308.26	300.57	304.63	307.26	304.57	299.33	303.56	307.07	311.55	305.86	309.38	303.5	301.37	305.63	304.61	306.13	295.23	307.47	302.68	307	306.44	302.03	308.3	303.89	305.74	301.82	310.26	296.07	302.02	296.18
326.49	331.71	333.44	327.76	326.59	329.93	319.84	328.44	319.31	329.17	334.84	332.56	330.45	327.37	337.96	323.81	329.3	328.71	328.02	333.69	327.47	327.82	324.33	329.65	329.89	322.83	331.17	333.34	327.66	325.22	325.37	327.35	335.2	326.45	326.09	324.58	330.45	331.21	329.02	325.68	322.93	328.17	329.77	329.36	332.69	324.19	331.06	329.08	330.6	325.87
312.48	311.22	300.39	302.95	307.31	310.27	302.97	300.46	308.42	307.9	306.96	302.3	302.79	303.65	309.05	295.78	302.15	305.39	305.92	310.16	310.81	306	304.72	304.49	305.13	299.87	304.89	302.55	306.46	304.48	304.12	307.54	304.52	310.71	302.56	298.03	305.22	296.44	300.78	310.01	306.2	299.35	300.17	307.34	304.5	303.17	302.91	305.85	300.47	309.15
305.61	313.2	316.35	312.02	310.74	313.83	307.65	316.63	311.33	319.9	312.38	309.26	303.52	307.54	307.45	309.25	310.88	320.06	314.86	313.39	311.96	314.24	314.97	307.28	315.61	319.23	313.65	312.35	314.35	312.97	311.68	311.51	316.85	312.03	313.58	313.12	314.91	311.53	314.99	310.68	304.33	315.03	314.05	312.53	310.89	318.07	312.04	310.91	316.43	316.57
314.22	308.11	314.24	308.86	307.27	303.53	321.05	314.38	310.5	312.43	311.45	315.1	317.43	310.34	311.26	318.63	312.99	309.24	311.01	315.76	305.18	308.92	304.96	316.8	313.47	316.98	315.33	307.67	305.92	318.26	313.6	314.26	319.88	311.69	310.82	319.15	318.66	321.48	308.99	313.1	305.55	312.63	308.69	315.94	309.48	310.41	311.61	308.82	317.06	311.35
306.85	303.64	308.14	303.96	295.34	307.64	301.34	307.35	305.64	303.93	302.61	308.42	307.25	305.5	309.34	308.6	311.21	304.32	305.52	313.99	306.89	307.37	311.18	314.43	309.56	306.55	307.86	309.92	303.34	310.44	302.96	308.79	311.71	311.25	306.31	305.77	301.85	310.03	307.36	300.84	303.23	312.01	309.56	302.1	302.37	301.95	303.1	308.57	306.44	299.71
296.57	300.3	296.92	302.41	302.49	300.21	296.36	305.98	300.55	294.67	302.62	301.61	306.11	297.6	300.22	305.64	303.15	302.79	300.84	309.29	295.9	301.27	304.63	303.5	299.32	302.09	301.38	300.62	297.64	300.61	289.62	303.99	303.7	298.07	302.44	297.56	303.7	299.92	306.31	301.01	299.39	290.18	299.02	299.01	299.82	302.42	304.09	300.02	299.24	297.84
304.73	294.03	298.13	297.89	300.56	298.39	298.33	301.61	304.94	300.67	299.85	296.9	301.02	298.65	299.17	301.64	297.37	303.96	301.51	302.5	304.74	296.92	295.65	304.02	303.16	301.99	301.22	299.86	297.03	292.81	301.73	299.47	297.28	307.01	304.52	298.87	295.76	302.29	301.23	300.65	302.15	303.76	296.18	293.99	308.9	302.71	307.72	303.54	304.5	297.76
303.43	307.03	316.09	302.13	305.09	321.29	312.38	314.37	304.68	308.44	306.19	303.41	307.56	311.23	310.25	306.59	313.56	306.32	310.67	302.43	313.9	309.76	315.46	299.72	300.95	304.64	301.22	307.73	302.24	306.83	306.68	310.37	304.76	315.9	309.92	308.78	314.11	307.11	312.17	312.95	311.5	306.43	309.56	316.37	304.38	313.66	298.66	302.9	311.06	303.86
323.74	327.91	330.84	330.59	325.27	328.98	328.13	322.51	328.6	323.42	335.14	325.03	327.71	325.5	329.82	329.17	330.27	338.38	332.15	332.77	322.41	326.09	337.27	330.82	326.48	330.24	331.31	326.43	328.44	328.4	329.69	326.07	326.53	329.81	326.2	327.25	326.61	329.92	333.01	329.15	333.34	329.28	328.56	324.99	329.94	328.36	325.98	327.51	336.28	321.06
307.48	302.38	302.99	310.87	304.86	305.69	306.2	300.57	310.67	297.07	301.21	307.56	310.59	302.44	296.6	307.23	301.73	300.77	310.38	307.66	299.59	308.28	307.46	305.92	307.07	303.19	306.02	308.24	313.29	304.87	301.5	303.33	308.57	307.38	311.49	303.26	311.3	314.18	303.17	308.41	314.18	311.6	305.46	307.75	305.46	309.99	307.46	312.44	302.16	302.62
319	317.35	316.45	322.4	318.94	316.72	318.33	319.8	316.45	320.44	321.07	325.22	318.59	316.93	313.58	309.13	316.48	317.49	320.52	316.19	322.17	308.03	313.67	318.03	321.95	316.43	309.9	312.51	321.72	312.24	314.44	318.81	317.3	314.91	314.6	319.32	323.73	313.08	319.67	314.46	320.75	321.16	316.24	318.45	317.02	319.71	320.79	326.37	317.57	313.32
311.25	309.2	306.49	307.51	299.18	308.63	306.14	300.14	302.36	308.25	304.73	307.75	302.61	302.3	304.15	305.95	308.63	306.05	305.58	303.93	300.98	298.16	302.27	303.97	311.28	303.92	300.36	306.18	302.47	310.81	309.94	311.46	306.16	306.11	308.06	304.23	308.3	304.66	310.3	302.18	309.94	305.23	300.88	305.18	307.85	305.61	304.72	302.35	302.67	308.14
316.01	322.73	330.63	321.23	326.71	324.2	324.92	324.46	332.57	324.84	324.34	331.59	325.8	322.02	322.53	328.86	323.91	326.29	333.42	319.22	328.22	323.55	328.79	324.35	327.9	322.48	326.96	329.43	331.68	326.86	326.72	322.22	329.9	328.96	327.8	326.96	330.24	326.12	326.17	327.24	323.57	329.2	334.72	323.41	332.85	327.29	324.85	325.12	325.65	325.9
292.96	298.48	290.54	287.02	293.93	293.27	286.57	290.49	296.37	293.74	293.06	301.6	291.95	307.52	285.94	303.31	295.85	292.39	302.27	297.08	290.8	295.84	302.11	291.84	294.69	301.79	297.01	295.92	299.8	293.72	289.01	294.58	289.13	298.36	296.38	297.38	297.08	292.7	298.1	290.51	285.24	298.8	295.78	294.15	290.31	296.23	291.35	298.98	289.54	295.97
317.48	307.11	310.47	312.13	306.47	312.91	312.26	318.39	310.18	313.88	313.49	312.03	315.73	313.87	312.16	314.59	307.97	316.73	310.32	301.19	314.23	313.31	313.2	314.91	309.45	309.71	314.36	316.89	318.07	313.49	312.68	304.64	318.26	317.04	310.11	310.66	307.66	317.6	314.12	314.33	314.61	310.66	315.02	314.59	308.61	317.57	309.52	318.43	307.04	308.48
319.62	314.23	317.79	313.24	318.54	315.7	314.43	314.93	316.12	314.15	324.08	315.4	316.18	320.77	324.44	323.6	322.2	316.99	323.07	320.78	322.29	312.52	315.52	317.25	318.94	314.21	325.2	317.12	320.17	307.14	327.1	314.69	313.21	318.2	310.92	307.93	318.34	316.02	321.58	316.41	321.28	326.39	316.23	321.19	321.4	314.93	317.18	318.59	318.27	319.3
318.35	312.45	305.84	312.8	317.64	314.69	315.51	314.03	315.07	313.29	317.32	315.33	313.63	310.45	312.74	315.41	314.43	320.86	310.01	320.22	307.13	309.42	313.89	309.57	312.68	310	317.04	321.27	322.88	314.16	324.24	314.54	312.18	318.36	308.49	318.83	318.58	313.38	311.95	314.75	316.84	311	313.84	315.48	313.07	317.15	310.7	307.74	305.72	321.52
303.94	303.42	308.66	307.55	310.52	305.86	310.04	312.43	312.15	306.86	305.52	306.34	311.01	305.07	313.34	303.28	305.19	311.15	303.89	307.68	311.61	313.39	310.38	299.46	305.34	307.21	300.04	308.72	304.31	304.88	303.57	307.01	308.94	303.19	306.89	306.65	311.6	305.04	301.89	305.75	305.74	308.35	302.06	309.51	303.92	300.79	302.98	306.29	312.35	301.67
308.3	313.65	317.48	313.05	314.24	314.57	307.82	321.64	319.42	311.18	315.25	315.85	315.28	317.67	315.64	314.75	316.85	316.22	315.3	313.99	321.9	313.87	319.84	321.94	316.01	313.35	317.22	322.26	314.09	320.35	317.47	314.85	315.58	320.86	314.4	316.37	312.3	316.53	315.59	310.52	317.31	310.44	314.87	321.63	315.22	315.12	313.82	311.61	315.17	314.16
329.56	333.09	331.8	328.4	332.21	337	328.87	331.29	323.63	329.44	327.06	326.28	335.24	324.29	324.86	323.11	331.66	328.46	321.59	330.16	328.7	326.74	328.71	331.52	325.8	331.13	332.53	331.59	330.33	332.87	330.09	331.71	326.74	326.54	328.14	335.38	333.4	328.72	328.5	329.26	321.34	323.46	332.72	327.08	324.25	327.38	324.92	324.01	325.67	332.61
301.47	301.79	301.64	301.48	292.47	305.24	299.1	302.13	295.92	301.68	295.63	294.28	300.13	300.23	296.72	295.16	292.83	301.37	296.07	298.83	297.64	294.13	292.9	299.8	304.79	297.88	300.23	295.12	295.37	295.45	302.27	302.4	293.08	284.34	296	295.27	299.18	297.93	301.16	303.32	301.34	301.11	299.39	303.46	301.21	296.7	298.98	297.02	301.86	297.55
309.46	306.16	308.88	298.1	303.59	305.9	300.8	301.37	302.89	307.15	308.05	308.91	309.65	299.48	305.3	307.06	299.3	306.19	305.82	303.36	302.53	305.49	309.69	300.22	308.7	302.03	313.84	306.58	304.55	309.04	309.08	308.09	302.6	307.2	306.62	298.36	308.24	300.71	298.21	309.04	301.15	303.89	303.73	306.31	300.24	306.95	306.03	305.75	301.15	303.6
309.92	308.41	308.76	310.15	307.25	308.55	307.23	309.01	312.87	304.76	312.12	313.64	308.26	305.65	307.48	308.75	307.46	308.73	303.25	306.36	302.67	310.49	298.3	316.14	313.36	304.29	308.99	308.64	309.83	304.81	307.91	303.58	305.84	303.94	305.2	309.18	311.75	304.56	307.87	303.91	310.18	310.25	306.26	308.73	308.64	304.52	309.16	310.57	306.04	310.24
300.82	302.66	304.57	308.58	306.1	303.07	305.81	304.08	308.11	297.94	296.12	303.87	302.06	299.05	301.04	298.33	296.64	308.16	307.79	302.11	303.02	301.42	301.42	303.07	311.29	299.57	303.24	305.43	301.69	300.12	305.76	302.93	310.06	311.99	302.28	307.92	308.09	304.41	300.93	300.95	307.82	298.85	300.15	304.06	306.61	305.61	300.17	301.98	300.04	306.68
299.73	299.6	310.48	307.09	291.73	295.82	308	303.38	303.35	293.76	303.57	304.21	300.82	296.8	303.84	301.37	308.62	306.97	310.16	309.32	306.46	306.23	302.95	308	307.24	298.59	300.86	298.52	302.86	308.1	304.88	308.48	302.15	307.42	309.35	310.07	304.71	300.56	309.8	309.25	300.88	301.91	309.35	304.64	305.11	306.07	311.44	310.08	303.3	300.36
304.1	300.55	302.24	301.67	302.2	295.36	304.2	296.46	295.96	297.16	302.84	304.5	302.21	304.03	300.95	306.4	300.87	305.41	304.28	298.15	300.81	295.48	296.34	299.78	304.25	294	303.57	291.87	300.37	296.3	300.83	294.71	292.37	299.15	305.46	299.96	297.8	305.44	299.18	305.09	302.72	302.76	304.66	305.28	298.62	306.93	295.82	301.74	300.32	307.48
299.53	297.61	296.6	294.46	300.72	294.32	295.28	295.08	296.01	284.61	291.26	299.51	295.79	297.48	296.29	295.13	298.15	300.41	301.95	295.33	301.43	304.59	291.71	293.62	293.28	289.95	302.89	298.4	296.17	296.95	300.29	300.15	293.89	302.97	296.45	296.44	295.48	304.67	296.78	298.53	293.2	290.77	299.95	299.55	297.1	297.53	306.61	293.27	294.42	298.45
312.83	314.02	303.1	311.26	315.28	314.81	315.32	312.59	309.44	314	312.94	306.59	318.47	302.02	308.51	309.34	321.03	307.61	312.56	312.47	306.87	317.17	305.85	311.87	307.2	316.7	313.37	310.46	311.34	313.41	317.49	309.5	312.71	310.43	315.4	308.99	313.96	311.18	310.29	314.61	311.01	315.74	308.78	308.59	310.77	313.21	306.67	306.9	313.63	313.2
311.46	313.07	306.49	304.49	296.42	297.82	299.7	300.75	300.16	296.33	307.39	308.34	291.3	309.61	293.31	300.53	300.7	302.95	303.3	305.84	302.81	297.47	297.97	300.26	311.17	303.73	304.03	299.65	301.66	303.36	297.59	294.66	299.93	308.37	302.54	294.44	299.8	307.43	307.64	302.94	304.54	306.51	303.61	304.52	295.28	300.15	299.34	306.69	302.06	309.34
322.81	333.37	335.12	325.63	327.86	326.98	328.28	323.75	329.16	329.38	333.96	326.52	324.97	326.15	334.89	327.85	332.21	326.5	334.17	327.11	329.08	331.65	323.39	327.94	329.62	335.06	318.65	329.48	334.41	324.02	326.23	330.69	326.54	328.57	326.41	335.93	323.32	328.56	332.5	323.69	324.64	330.59	330.69	331.65	319.68	332.99	329.69	324.75	326.93	326.19
309.07	299.16	307.89	303.75	302.68	297.98	301.91	311.84	306.97	301.11	304.32	311.8	306.93	304.52	303.28	301.63	304.67	301.65	301.2	306.88	302.78	305.53	304.08	300.76	303.11	295.46	308.34	303.11	303.34	306.77	298.88	303.31	303.01	308.72	300.71	306.98	299.32	307.02	305.42	307.86	305.27	298.07	309.27	306.64	298.4	305.22	300.59	302.92	301.88	302.15
327.1	329.31	316.97	313.01	325.61	320.13	323.24	321.04	327.9	332.43	326.99	321.8	318.58	322.72	319.6	327.06	318.52	319.91	315.52	331.45	322	322.45	320.93	319.16	327.03	325.9	320.82	321.94	330.46	324.81	327.73	327.56	329.41	333.27	325.4	328.32	322.53	324.75	321.39	330.6	323.71	331.59	324.03	322.9	320.42	325.08	312.87	319.36	320.93	325.76
320.3	322.44	318.37	315.38	319.5	327.62	315.59	321.27	319.11	315.97	316.53	320.01	320.93	319.45	318.9	317.94	318.24	319.79	322.96	312.31	316.67	323.05	318.75	318.78	314.8	318.3	316.98	322.35	321.36	314.35	316.62	323.22	323.75	319.42	316.37	318.49	321.61	319.39	320.74	314.93	319.22	321	327.1	309.94	318.71	317.7	324.63	321.59	316.3	320.1
315.29	316.41	318.12	315.03	308.6	315.69	312.08	304.19	317.93	315.09	314.01	309.81	316.47	317.59	315.26	313.92	311.85	315.15	312.19	327.69	316.01	319.03	318.82	317.89	312.37	320.28	313.38	306.24	312.44	313.62	309.16	308.2	317.74	313.26	316.3	314.77	312.98	318.81	313.86	319.17	313.7	315.84	317.03	311	308.31	311.75	311.55	317.28	313.32	308.62
318.15	317.1	316.53	316.56	311.67	311.78	314.65	315.22	319.03	305.79	310.12	313.62	315.56	310.43	305.33	310.53	314.28	310.25	306.17	312.64	310.2	311.18	309.2	310.09	304.79	303.85	306.5	314.1	312.78	312.45	302.66	305.12	315.83	308.18	311.24	312.82	320.92	320.03	309.86	315.83	307.59	308.45	308.47	308.86	308.48	306.49	317.32	321.54	312.47	316.59
332.61	328.99	326.82	323.69	329.97	327.51	324.28	325.09	324.73	330.58	327.17	332.82	321.62	331.15	326.59	326.78	322.22	322.99	325.76	330.98	329.74	323.61	329.35	329.78	325	332.95	329.17	326.56	332.16	324.71	335.34	328.5	328.69	323.39	333.06	328.96	329.59	323.91	322.64	329.22	328.26	331.43	329.13	334.25	329.67	328.54	320.52	329.44	323.21	323.16
309.24	310.12	303.83	313.85	308.82	309.17	310.86	310.21	307.52	302.43	304.27	298.63	300.4	307.75	303.59	307.6	304.9	306.53	304.77	304.4	296.64	307.67	305.49	306.09	304.73	303.7	308.08	302.7	306.13	307.73	308.3	310.87	307.96	311.32	302.12	302.79	305.61	312.06	302.27	304.1	308.29	307.92	303.69	300.49	308.56	309.61	309.61	309.38	312.48	307.49
313.52	314.4	311.42	311.77	308.61	314.01	313.57	312.06	309.73	307.61	309.04	312.34	307.66	313.46	307.53	309.54	309.17	305.13	316.78	306.7	312.67	315.72	307.06	307.76	302.74	309.48	309.33	312.48	307.61	309.92	312.74	313.17	306.46	311.27	312.1	311.15	307.13	306.79	312.13	308.91	312.32	304.82	311.07	314.63	312.34	313.47	307.93	311.56	307.99	312.62
313.13	320.53	313.47	314.71	312.43	318.53	311.65	320.04	316.64	318.44	314.6	314.9	324.86	311.94	317.17	323.75	312.77	318.77	307.94	320.82	312.33	318.16	310.62	313.7	317.42	317.59	316.86	313.98	318.84	315.3	318.67	319.63	312.15	319.2	316.85	317.36	324.23	317.84	311.99	320.01	320.77	312.88	322.46	317.78	315.37	321.25	308.58	314.92	320.37	305.19
292.95	293.67	289.98	296.18	293.71	295.93	297.6	300.04	301.35	298.29	294.92	302.19	299.95	298.9	300.11	300.9	300.53	303.47	291.76	297.19	290.07	299.6	300.27	297.24	293.18	299.77	295.09	297.4	297.06	295.29	298.63	299.49	289.92	297.51	294.76	296.19	299.99	292.45	295.45	294.74	291.13	300.44	300.14	299.2	299.3	299.28	297.32	303.26	293.91	293.79
318.21	322.93	320.63	312.85	319.52	316.96	319.77	314.84	317.33	324.79	321.07	317.23	314.22	321.33	323.15	318.14	315.73	320.75	321.82	323.41	320.6	319.12	317.64	323.86	327.94	322.05	315.76	321	314.81	318.25	323.85	318.85	318.64	323.68	320.75	312.94	316.64	312.82	320.21	318.84	321.65	317.23	318.27	315.71	321.24	313.32	322.42	318.2	322.02	319.18
314.35	311.72	316.56	307.71	305.97	310.23	322.84	309.03	308.67	323.12	309.07	313.33	310.7	305.43	305.33	313.8	316.48	311.12	314.52	318.12	309.59	312.84	320.19	317.83	302.9	310.11	316.4	314.56	302.19	315.94	309.66	310.59	308.84	311.91	313.5	316.25	309.81	309.66	312.01	316.01	309.82	318.31	316.01	310.15	309.46	316.77	310.78	315.52	306.7	314.38
315.34	315	315.22	314.7	319.14	312.89	312.31	312.22	314.29	313.74	315.09	316.22	316.12	316.55	319.49	317.7	319.53	318.59	312.6	320.71	312.84	312.64	318.98	320.93	315.97	315.53	312.45	312.3	315.57	323.74	314.38	311.33	311.13	313.05	312.36	313.66	313.11	313.6	309.28	315.11	326.48	308.61	310.78	307.08	318.09	317.87	319.65	309.47	310.39	315.14
319.05	306.3	318.75	310.83	318.03	305.26	314.58	314.81	308.94	316.02	322.67	320.98	306.21	319.81	313.86	318.53	320.98	320.95	307.76	312.36	316.93	318.17	314.36	313.08	316.37	318.55	317.49	315.41	313.21	312.76	319.96	317.25	312.36	315.64	315.51	316.29	314.91	313.42	320.1	307.8	318	316.2	314.99	312.95	319.29	318.52	311.53	316.47	316.18	318.67
320.13	318.6	316.12	322.53	317.13	321.53	312.79	311.56	318.51	323.16	318.83	317.95	320.45	313.64	315.58	324.71	320.25	312.37	309.48	319.73	322.47	313.06	314.82	316.05	319.55	313.95	322.69	315.45	312.27	306.99	318.48	318.54	316.89	320.36	314.97	318.76	322.19	318.51	312.84	323.45	315.32	321.94	320.04	317.23	317.08	318.03	322.54	316.88	317.24	315.15
304.25	304.77	301.38	303.49	302.21	295.83	303.18	307.75	303.44	310.19	307.43	308.67	302.46	304.98	306.51	307.44	293.19	304.1	306.2	301.21	299.89	305.02	296.83	302.14	298.93	309.6	306.6	296.33	304.15	297.97	299.5	303.29	301.65	307.27	303.38	303.7	304.08	301.67	304.97	302.26	308.52	298.08	305.56	298.78	297.27	300.19	302.86	309.32	305.41	296.36
315.05	316.41	311.53	312.92	315.2	312.88	313.97	314.47	313.93	314.32	311.23	313.4	317.08	308.31	315.36	304.88	309.71	314.51	318.09	312.97	321.42	315.75	310.83	308.81	310.7	313.46	310.23	311	314.06	311.06	312.97	311.82	309.29	303.99	312.76	314.15	313.74	315.35	311.56	307.85	315.66	306.54	313.77	308.09	314.9	313.82	310.78	310.9	313.14	307.62
306.21	306.47	300.57	303.37	308.12	304.7	310.56	304.89	307.9	300.45	315.13	304.65	301.52	308.1	302.84	303.44	310.47	311.13	313.48	304.25	303.59	306.02	307.18	308.78	305.81	310.28	312.81	303.6	308.02	308.02	306.63	304.13	302.55	307.92	298.89	305.78	302.94	307.92	306.07	302.6	301.24	310.95	308.88	296.05	306.35	306.12	306.52	310.39	309.67	310.75
304.31	312.52	310.44	310.94	308.25	320.27	321.86	301.84	314.8	311.78	315.72	319.55	307.76	316.06	314.65	314.75	309.8	306.4	317.31	309.58	315.48	309.09	308.52	313.09	314.64	312.51	309.09	305.04	316.96	311.9	314.42	312.13	309.84	306.86	315.38	317	313.32	310.33	318.26	314.67	315.75	315.15	311.68	310.37	309.88	307.63	314.28	317.11	305.86	312.11
317.94	318.52	320.47	322.58	320.24	318.44	322.3	313.2	315.08	310.22	312.82	318.89	308.65	320.2	316.39	321.38	317.86	314.37	311.01	315.63	316.09	321.3	314.01	319.7	312.99	320.65	320.94	317.9	317.11	316.32	318.62	321.23	319.39	315.25	308.87	315.88	324.44	319.56	318.94	317.78	316.51	312.62	312.68	317.17	315.7	319.95	318.44	311.97	317.08	318.42
297.84	303.32	304.6	297.73	307.27	309.58	301.6	302.44	304.72	297.09	306.33	310.31	301.74	302.81	303.29	306.75	306.56	299.91	304.56	308.43	313.66	312.42	308.66	307.2	314.15	306.22	298.74	309.83	311.96	310.63	306.56	309.24	300.16	308.93	303.72	312.31	300.36	300.25	300.4	308.93	304.12	306.02	309.8	303.32	306.89	301.8	303.23	306.3	312.43	304.23
302.84	300.36	301.3	305.67	301.39	300.71	301.98	304.97	311.72	301.66	307.14	297.18	308.84	303.91	308.07	304.61	302.49	290.61	304.06	303.05	301.12	313.27	304.36	298.81	305.31	299.9	304.54	303.66	307.54	305.3	304.68	299.1	302.85	304.33	300.79	300.17	307.81	304.13	299.02	302.89	305.46	299.32	298.29	301.77	308.9	305.27	311	297.25	313.03	295.47
312.19	323.85	319.44	318.07	315.66	314.3	314.45	324.32	314.35	320.75	318	316.62	312.95	322.35	322.56	321.92	317.36	316.95	313.33	321.82	309.2	318.49	315.18	320.61	316.45	311.54	318.29	317.5	320.53	317.5	315.24	323.37	314	320.96	316.63	313.48	320.17	316.8	322.05	320.48	315.67	320.65	319.52	321.36	311.65	315.78	321.76	326.61	318.3	313.93
296.59	293.43	296.49	296.84	299.08	297.95	304.66	295.86	295.79	292.3	290.29	299.04	290.48	295.71	300.37	294.59	300.82	300.9	297.72	292.06	291.52	297.76	296.74	288.09	301.46	301.17	299.7	301.46	294.21	298.77	296.48	295.7	293.21	298.71	291.96	293.58	294.14	303.54	297.76	292.62	299.89	301.31	296.49	300.34	303.53	305.84	296.72	295.11	285.55	300.83
323.18	327.74	334.86	327.79	328.53	329.46	328.51	323.07	326.21	335.44	335.42	321.1	323.92	329.37	328.71	327.53	327.32	325.06	328.73	323.42	328.15	328.41	335.26	324.46	327.41	321.99	334.41	324.9	323.52	330.01	334.02	328.7	330.09	335.07	326.49	324.7	323.71	319.64	320.75	328.75	323.93	330.68	327.15	328.37	332.44	326.39	327.68	328.32	324.18	328.99
294.2	297.96	303.13	296.1	299.66	303.66	305.07	297.48	301.03	298.79	302.43	298.11	298.72	308.14	302.31	300.79	302.53	300.13	298.91	307.42	306.02	299.33	301.45	302.73	296.06	299.62	301.57	297.81	297.09	305.19	294.57	305.64	309.39	303.72	298.64	306.77	302.07	303.25	301.42	297.22	301.7	307.19	305.56	299.43	290.78	298.45	297.95	295.15	305.36	306.19
318.92	313.78	310.52	316.35	310.4	318.62	317.48	317.28	309.9	315.36	312	313.7	317.48	322.64	317.3	315.16	313.99	310.89	321.17	322.94	314.73	315.86	310.35	312.88	324.48	318.13	319.25	312.77	317.01	321.14	322.53	317.85	315.11	316.51	313.61	314.58	309.66	315.44	315.38	318.32	310.22	316.19	320.72	320.56	314.96	313.56	313.54	318.05	317.96	314.96
293.64	297.72	297.75	294.87	290.23	295.57	295.69	298.56	302.64	292.17	304.37	301.5	292.17	304.13	297.81	292.75	300.74	297.45	297.8	297.41	301.12	294.38	302.42	291.95	298.64	289.43	294.73	293.48	305.82	300.1	295.07	294.15	292.94	290.61	290.46	294.23	293.79	295.2	298.31	293.73	297.32	298.03	295.19	288.45	292.18	294.62	302.09	297.53	299.86	295.81
314.77	317.78	320.55	318.77	317.36	313.12	316.91	315.15	317.47	312.09	317.76	320.23	315.18	315.57	314.51	317.26	306.78	320.46	317.37	314.1	313.71	310.1	314.96	313.15	307.92	318.09	315.94	317.31	323.48	316.17	315.58	315.71	314.09	316.91	323.66	315.64	317.31	319.5	311.72	315.23	315.1	315.7	313.08	314.76	314	321.33	318.83	313	317.14	317.29
304.71	306.05	306.28	301.21	299.99	294.87	310.21	300.55	308.91	303.09	305.03	306.62	302.36	302.47	300.67	301.34	303.11	301.14	306.16	312.03	297.09	304.54	302.54	309	310.8	300.16	310.03	300.25	298.05	301.88	299.87	305.01	298.69	311.71	298.42	299.16	305.7	309.78	302.95	307.85	307.12	304.31	309.92	305.18	304.48	310.89	309	297.43	297.87	306.52
333.34	333.08	335.71	329.95	327.26	324.42	329.45	324.98	325.95	326.48	322.84	327.31	329.06	331.33	325.45	331.9	324.39	330.94	319.2	321.76	327.36	325.68	322.42	329.47	329.95	331.24	335.66	329.68	322.57	328.34	331.99	326.72	332.65	330.49	331	330.35	327.13	324.74	322.2	322.28	323.71	326.37	327.99	326.45	331.9	324.75	327.82	334.22	323.46	324.12
315.98	310.06	309.46	314.91	306.21	311.34	314.8	317.34	309.46	318.33	317.05	310.75	311.55	304.61	306.39	314.18	311.55	312.69	316.07	305.43	313.65	308.92	311.95	308.44	309.13	310.03	311.2	304.87	310.81	308.34	307.18	313.42	319.53	308.68	305.29	307.37	309.17	307.21	304	304.43	303.73	298.58	309.16	311.93	308.62	312.73	309.2	314.86	315.21	315.78
311.53	303.74	308.36	300.89	308	296.57	301.73	304.08	301.26	300.11	306.95	313.23	302.82	297.27	300.33	303.02	300.06	299.97	306.31	301.11	304.19	306.12	307.7	301.72	305.47	305.95	303.76	298.12	302.09	306.04	302.7	311.88	302.57	309.78	297.08	297.62	299.67	301.31	301.38	303.01	308.45	308.31	303.54	307.9	301.56	301.14	307.32	303.03	305.83	298.82
301.39	301.63	305.96	301.28	306.83	303.42	303.32	304.35	301.56	301.89	304.78	306.29	312.61	297.93	301.76	300.4	297.63	299.37	309.45	312.59	304.58	299.89	307.21	303.76	296.82	306.98	307.66	304.24	299.75	300.16	307.95	300.44	302.92	305	301.77	303.31	299.53	304.68	302.73	301.21	294.29	305.63	309.84	301.93	302.54	303.29	303.08	299.36	304.26	306.66
317.01	312.72	316.13	316.28	317.43	315.65	314.55	313.99	312.66	308.92	318.96	311.33	313.05	314.92	318.84	310.61	315.88	314.49	318.75	317.43	314.9	310.3	303.97	311.52	312.15	309.7	305.25	314.2	313.55	314.97	314.06	314.28	312.92	310.84	317.64	316.36	313.9	311.96	311.9	314.37	312.53	311.82	317.53	318.61	316.82	317.23	315.45	313.46	310.64	319.85
317.08	318.85	322.24	314.51	316.98	315.64	320.57	317.38	310.32	318.28	314.8	320.35	316.37	314.94	310.45	319.3	315.95	315.83	310.03	313.97	310.72	314.85	319.73	315.02	314.78	321.46	313.83	315.72	317.6	319.56	313.16	318.88	314.66	319.08	320.74	315.58	317.86	319.36	316.77	318.07	314.38	315.13	313.83	319.83	320.74	322.26	319.44	316.61	315.85	316.47
[truncated: 549 more rows]
[truncated: 150 more columns]
