# Supplementary material for: Genetic dissection of main and epistatic effects of QTL based on augmented triple test cross design
Source: PLoS One. 2017 Dec 14;12(12):e0189054. doi: 10.1371/journal.pone.0189054 (PMC5730204; doi:10.1371/journal.pone.0189054)
Supplement: S9 Supporting Information — (ZIP) [file pone.0189054.s009.zip › z5_1700_0.5_10.csv]

314.31	315.7	312.27	315.6	313.58	315.34	314.95	314.18	313.37	315.8	314.77	313.81	316.41	316.37	313.66	314.89	315.2	315.1	314	314.54	312.95	312.09	314.66	313.26	315.39	314.7	314.4	311.64	315.17	314.97	315.75	312.98	312.8	314.35	315.47	314.98	314.95	312.72	315.87	312.23	315.79	315.21	316.75	313.9	314.18	312.09	314.52	316.33	315.82	314.35
294.76	295.7	295.37	294.64	296.53	294.54	293.45	293.56	292.86	296.32	294.06	297.62	294.16	294.23	295.07	295.49	295.58	294.58	294.28	296.19	294.75	293.71	293.43	294.66	295.84	293.89	295.31	293.21	296.18	293.72	291.36	295.23	292.73	293.54	296.35	295.02	294.83	294.16	294.81	292.26	296.02	295.44	293.87	296.21	297.62	294.44	296.19	294.47	294.38	293.7
315	316.42	315.24	314.78	315.13	319.33	318.83	314.99	316.94	320.29	317.22	316	316.95	318.09	317.29	315.4	314.96	317.93	316.22	318.03	319.4	317.2	319.31	316.54	315.02	318.64	319.29	313.95	319	316.04	316.93	319.49	316.67	316.58	317.2	318.21	316.15	317.37	317.66	316.3	318.72	316.97	315.97	314.55	315.43	316.3	318.11	317.94	314.33	315.94
327.02	325.13	323.48	327.92	325.31	330.1	326.77	326.94	323.61	327.27	327.77	326.41	326.93	328.35	327.76	325.46	328.33	327.45	327.85	325.96	327.97	327.27	326.31	325.03	326.61	328.22	327.64	329.69	327.43	328.47	327.56	325.39	326.37	328.2	326.37	326.65	326.09	327.23	329.59	327.33	328.88	326.96	326.17	327.07	326.56	328.73	323.61	328.09	328.33	326.32
317.19	316.3	320.32	317.12	316.88	318.19	320.71	318.67	317.88	319.31	320.4	318.58	319.09	320.84	317.8	318.15	318.45	318.83	316.3	319.73	319.25	318.42	316.97	317.23	322.04	318.59	319.75	317.17	319.35	320.3	319.34	318.57	317.7	317.39	318.27	319.18	317.09	319.83	319.65	319.02	317.22	317.62	317.93	320.83	319.56	318.93	318.92	318.08	320.17	319.76
302.87	304.74	304.08	308.49	306.33	306.65	303.26	302.86	305.28	304.02	304.31	305.7	304.86	301.81	306.94	303.9	305.02	306.41	308	305.86	304.02	306.37	307.33	308.24	304.93	305.98	306.68	304.77	308.17	305.29	305.4	303.6	305.18	306.05	306.44	302.78	305.25	305.41	305	302.14	305.72	303.94	304.97	307	304.6	304.49	308.62	303.62	303.32	306.55
296.66	296.5	296.92	297.67	295.17	298.8	298.84	295.66	297.35	296.1	298.1	298.02	296.59	296.93	296.97	298.14	297.48	296.99	296.63	294.78	296.78	299	295.84	293.94	296.13	295.72	298.41	295.89	296.69	294.7	295.75	297.29	296.96	296.31	298.12	297.04	296.1	298.05	297.14	298	297.03	298.29	295.68	296.82	298.55	296.47	296.63	297.19	296.22	293.45
305.77	306.63	306.44	306.6	307.15	304.29	306.52	306.17	303.06	304.14	304.35	307.08	305.67	303.05	306.94	304.87	305.23	306.53	306.5	306.79	302.4	303.04	304.38	308.49	305.21	304.76	306.86	304.21	304.41	306.1	304.98	303.2	304.14	303.04	305.5	304.47	304.64	305.85	304.48	305.82	309.05	307	305.63	306.44	303.95	308.09	306.94	307.04	304.65	305.37
304.32	303.92	303.32	304.15	305.74	305.4	304.78	301.46	300.31	303.3	302.83	302.7	301.82	300.49	303.07	302.87	305.27	302.51	303.87	303.34	300.62	302.77	302.19	301.34	303.39	302.81	301.77	304.02	303.76	301.11	303.49	304.3	304.28	302.73	302.41	306.13	301.51	305.39	304.86	303.73	301.64	304.18	303.68	303.39	304.38	301.64	303.86	302.76	301.77	303.09
309.42	309.72	308.04	306.43	308.26	307.88	306.78	311	310.06	309.78	309.1	307.47	305.59	309.56	307.18	309.15	310.11	308.27	306.22	308.54	308.23	310.53	307.88	307.86	307.51	309.9	309.91	307.17	307.98	307.15	308.31	309.23	307.3	309.41	311.09	309.07	310.11	309.41	308.17	309.17	305.73	309.53	308.9	307.38	308.79	310.02	307.68	307.35	306.6	311.07
315.73	315.07	316.94	315.68	313.72	315.69	317	312.74	314.24	316.05	317.17	319	315.93	316.56	315.3	316.64	318.78	317.36	317.37	317.92	316.03	317.63	316.7	316.42	315.13	317.8	316.56	315.83	316.41	318.13	315.7	316.54	315.86	315.58	316.26	317.17	316.1	313.06	316.27	314.85	316.91	315.37	314.91	317.36	315.59	316.9	316.03	316.88	316.23	316.84
302.87	302.75	302.97	300.86	305.09	303.8	301.75	306.25	302.85	301.28	302.68	302.77	301.55	302.58	303.19	303.7	302.65	304.91	303.22	304.84	305.16	304.81	300.09	301.57	304.15	303.23	304.16	302.6	304.16	303.03	301.85	305.43	302.81	301.47	301.15	304.48	303.88	300.92	302.36	303.48	303.65	301.61	305.38	302.55	303.27	302.7	304.6	304.33	302.22	302.88
313.28	311.22	316.16	313.86	314.77	315.01	313.93	316.73	314.14	311.26	314.1	314.02	314.71	315.73	314.26	312.86	315.29	314.72	315.56	311.43	311.69	314.72	315.48	311.5	314.14	315.35	313.95	315.23	312.12	313.07	312.3	313.84	314.24	309.91	314.1	311.77	314.07	313.57	311.29	313.07	313.9	313.55	313.32	312.11	313.47	313.7	312.7	312.11	312.98	316.94
313.78	314.3	314.61	317.16	316.23	313.87	314.93	315.41	313.92	316.17	314.27	314.85	317.26	314.25	313.06	311.65	318.37	315.17	315.57	314.89	315.44	315.63	315.76	313.97	315.01	317.33	317.09	314.18	315.09	316.64	314.37	313.41	312.17	314.94	313.26	314.26	314.85	315.39	315.16	315.47	316.97	312.79	317.6	316.39	313.44	315.71	314.59	314.69	314.61	313.64
316.6	315.01	313.18	315.39	315.95	314.89	312.21	315.18	313.62	313.16	315.28	314.26	315.04	317.12	315.42	314.15	317.37	314.55	317.5	313.3	311.56	315.72	315.95	316.05	314.48	314.12	314.63	315.36	317.73	312.9	317.09	313.95	313.58	317.01	313.75	315.13	315.61	316.67	316.92	316.8	315.01	313.55	312.14	313.88	316.34	314.91	316.02	314.02	317.05	313.59
294.13	295.16	291.56	293.31	292.66	295.41	292.12	296.29	295.6	293.78	293.56	290.92	294.95	295.64	294.67	294.48	291.5	293.59	294.53	292.5	294.41	292.87	294.9	293.5	298.2	293.89	293.47	295.92	295.95	293.2	292.5	292.39	295.04	292.98	294.38	295.65	291.99	292.31	292.32	295.11	294.84	291.61	293.31	294.06	293.21	295.05	294.63	294.25	295.09	294.43
305.48	305.45	303.37	305.09	307.93	305.22	305.64	306.02	302.86	305.28	305.15	304.37	305.31	306.33	306.52	304.57	307.38	303.43	304.42	307.02	305.26	304.44	305.22	306.63	304.77	305.92	304.17	306.1	305.42	305.32	304.55	305.54	306.71	306.75	305.5	304.9	306.71	306.8	306.69	306.69	304.3	305.48	307.08	303.36	303.74	302.14	304.75	305.53	306.13	306.06
302.3	304.85	303.8	305.31	302.85	304.89	307.39	305.04	303.25	305.83	304.75	302.34	305.31	302.55	305.53	305.12	304.69	301.93	306.28	304.86	304.95	306.26	302.22	303.15	302.88	303.68	304.2	304.43	302.04	304.65	304.63	304.83	303.07	305.15	305.35	305.85	305.33	302.26	303.04	305.5	303.92	305.76	304.69	304.3	301.11	303.94	303.64	306.03	306.11	305.74
299.32	300.94	300.94	299.1	299.35	298.1	298.61	301.11	300.22	299.22	301.41	298.75	300.57	299.84	302.34	300.27	300.49	299.98	297.79	298.02	301.13	297.79	300.63	299.04	299.41	299.85	298.77	298.82	301.54	301.77	298.35	299.75	298.02	300.26	299.02	300.15	299.53	300.05	301.14	299.9	300.33	301.35	298.2	301.4	301.09	300.75	302.01	299.3	298.88	301.29
292.18	294.96	294.66	295.44	295.18	294.32	295.41	296.69	293.05	293.83	296.34	297.38	294.22	295.47	296	296.46	294.36	295.27	294.99	295.6	294.34	296.97	295.95	293.82	294.24	294.42	296.11	297.14	294.2	293.7	295.43	293.02	294.22	296.23	294.79	293.87	295.37	294.19	291.74	294.12	297.37	293.76	293.64	297.48	296.7	294.4	294.38	293.24	296.42	295.35
304.79	304.96	306.16	303.59	306.86	306.62	306.21	306.52	306.02	304.79	306.57	307.24	306.34	305.54	306.38	305.22	308.23	304.55	302.69	306	306.93	306.6	307.18	303.96	304.99	306.46	306.82	306.54	307.72	308.39	305.14	307.42	304	305.66	308.03	307.26	305.33	307.14	306.66	304.18	305.67	306.83	309.06	306.61	307.1	307.02	306.82	306.42	306.63	306.45
298.8	294.15	295.34	295.75	294.98	296.71	294.61	296.87	293.27	296.06	295.45	294.64	290.2	295.61	295.99	291.75	294.05	295.69	294.61	295.34	297.4	296.09	294.35	297.37	296.88	295.87	295.74	296.63	294.15	291.51	294.92	297.35	295.18	296.01	296.04	296.09	293.37	295.7	296.67	294.9	296.45	294.35	294.12	296.55	294.76	293.4	295.39	295.93	293.05	297.07
306.15	306.76	304.06	307.09	306.87	303.96	304.44	305.73	303.48	305.26	307.92	304.82	306	304.48	305.82	305.4	307.02	304.91	306.79	307.48	306.5	306.91	305.03	307.98	305.26	306.99	305.62	305.33	304.03	304.11	307.2	304.58	305.66	304.36	305.18	304.48	303.95	305.99	304.44	304.45	304.37	302.08	304.99	305.97	305.45	305.78	306.08	303.04	304.03	303.3
312.9	311.2	309.69	309.7	309.96	312.43	310	313.3	311.12	311.9	310.69	310.42	309.07	310.52	312.15	311.41	310.98	309.5	309.7	310.61	311.97	310.81	313.28	311.37	310.28	312.13	313.29	311.79	311.82	312.78	312.2	311.97	310.52	308.26	311.55	311.01	310.85	312.82	310.55	310.59	310.21	312.36	314	310.98	310.87	312.38	312.4	313.11	311.26	310.76
304.92	302.42	305.02	307.64	305.61	303.29	304.97	304.65	304.27	304.9	303.8	301.69	302.94	305.66	303.15	304.53	303.63	303.61	306.63	306.52	304.56	304.22	303.1	303.99	303.57	302.24	302.72	307.93	306.3	305.36	305.13	301.37	304.29	306.69	304.8	302.51	302.4	304.93	304.85	304.9	304.51	303.85	305.77	303.18	306.19	304.36	303.03	304.93	306.86	299.66
315.22	314.19	314.88	313.89	313.61	316.74	313.62	313.28	314.65	314.69	314.95	314.89	312.35	313.53	315.67	314.23	312.36	314.33	314.86	313.95	314.15	313.25	317.75	315.22	313.87	311.36	313.89	313.27	312.98	315.5	312.82	314.84	316.77	315.96	313.55	313.03	313.25	313.35	312.46	315.1	316.16	314.72	313.7	315.9	314.37	313.33	316.04	314.43	314.08	313.47
305.73	304.01	304.84	304.76	303.65	303.1	306.58	305.67	303.42	304.06	306.08	305.98	305.34	303.83	305.71	305.25	303.78	304.95	302.16	306.15	305.75	302.1	303.45	304.82	304.29	307.39	303.86	305.44	303.33	304.96	305.53	306.35	302.89	302.96	305.47	306.25	305.62	304.71	304.15	306.81	308.89	306.25	307.13	303.17	304.1	305.33	305.77	305.09	305.3	305.83
314.9	314.5	315.27	314.03	316.08	317.07	315.67	316.21	318.37	315.38	314.83	316.6	313.78	317.5	314.92	314.45	314.81	315.54	314.91	318.35	314.14	314.09	318.86	318.34	316.62	316.89	314.2	314.88	315.31	317.18	315.38	318.09	318.79	317.35	315.85	314.98	314.99	312.58	316.94	315.34	317.26	314.24	317.43	316.18	316.82	314.77	319.15	317.45	316.05	316.89
328.16	327.56	327.6	328.66	326.78	325.24	330.19	330.25	328.82	326.51	327.85	325.43	329.71	327.58	327.51	329.87	329.91	325.48	330.43	329.47	329.69	327.21	327.63	326.56	328.43	327.55	326.32	327.02	326.36	330.11	328.97	329.25	327.63	326.71	325.62	331.29	327.59	329.17	325.69	328.76	328.99	328.11	328.51	326.56	325.57	326.76	328.12	328.64	328.38	326.89
293.14	292.87	293.53	292.02	291.73	291.84	292.34	293.83	293.69	292.89	294.02	295.06	291.86	293.74	295.97	293.54	293.24	295.01	296.42	292.79	294.48	295.21	293.53	295.09	294.14	293.98	293.46	295.29	294.3	294.17	292.65	294.69	293.69	296.43	294.62	295.64	293.43	297.51	291.58	294.35	294.16	291.92	293.56	292.79	290.64	294.26	297.12	294.4	294.09	292.75
307.38	304.15	303.76	305.55	305.4	304.96	306.13	304.84	307.18	305.35	308.49	304.08	306.29	306	305.44	303.01	307.18	306.93	305.37	307.15	303.48	305.18	305.29	306.24	305.03	307.22	305.87	306.65	306.13	303.87	307.63	304.24	304.72	306.25	305.62	304.55	307.03	306.48	305.38	304.12	304.13	306.76	307.3	308.42	307.22	303.43	302.11	306.46	305.59	303.63
329.3	329.37	329.24	325.6	331.22	328.56	326.91	328.94	327.98	328.25	329.57	328.77	327.77	327.33	327.1	330.11	327	329.55	329.45	325.99	328.41	327.9	329.95	329.35	327.7	328.64	326.41	327.73	329.26	330.19	326.53	327.78	328.82	327.96	328.35	329.3	328.03	326.81	329.14	330.15	328.07	328.6	327.06	327.72	330.45	327.41	326.38	328.8	330.94	331.53
318.41	316.63	315.98	317.56	319.05	317.24	317.82	317.42	319.05	320.15	318.12	318.68	320.17	316.86	318.36	322.04	317.52	315.95	319.71	318.75	316.79	316.85	316.66	320.02	317.65	314.28	319.83	318.15	317.12	318.46	320.52	317.37	319.77	319.08	318.09	316.81	316.51	317.11	314.13	319.47	317.52	316.61	316.2	318.22	316.88	315.47	318.18	320.64	318.16	320.5
302.53	302.32	302.47	301.32	300.13	302.83	300.75	301.35	299.67	304.4	299.33	298.93	301.85	297.59	302.23	303.14	301.1	303.33	302.07	303.96	304.02	302.17	298.22	300	297.69	302.1	302.35	302.41	300.56	298.36	302.39	300.32	300.71	302.12	299.73	302.47	304.06	303.13	299.63	303.62	301.9	301.58	303.52	301.35	301.78	300.67	302.21	299.88	300.8	300.61
316.13	316.22	315.64	315.27	315.21	317.67	315.63	314.2	316.72	317.31	317	314.55	312.37	314.04	314.57	312.94	316.28	314.68	315.27	315.27	315.67	315.54	314.31	313.73	315.05	315.38	314.72	315.37	315.41	313.78	313.92	315.46	313.67	314.28	314.72	314.08	314	313.81	316.3	313.41	315.25	313.93	315.75	312.71	314.57	317.75	312.1	313.29	314.46	314.1
292.9	291.82	294.76	294.26	294.58	295.29	297.89	294.65	293.92	292.84	293.1	294.78	295.62	294.37	294.46	294.28	294.04	292.36	292.4	293.3	296.06	294.44	295.76	293.72	293.36	296.24	293.03	292.45	293.38	292.39	292.89	292.89	294.06	292.27	293.94	292.35	295.16	293.29	293.72	295.23	290.46	293.25	297.22	295.17	294.25	296.73	293.24	293.06	296.49	294.11
311.83	309.24	309.5	310.47	311.65	310.32	311.69	309.93	311.78	310.51	308.06	311.32	309.93	312.43	308.86	308.75	311.62	312.5	309.65	310.93	311.24	312.74	310.03	309.4	308.47	308.66	305.62	312.49	311.26	311.39	310.2	313.06	307.9	313.51	308.96	311.42	308.23	309.22	311.96	310.44	311.67	311.01	310.33	311.35	310.47	310.31	312.68	311.68	308.91	309.91
315.67	316.43	317.39	318.35	318.85	317.26	317.33	319.69	318.4	316.53	317.4	320.21	317.09	317.08	316.03	318.74	319.55	318.62	318.31	318.68	319.66	318.82	320.52	319.53	319.02	319.57	318.9	320.26	317.44	317.59	319.99	320.98	320.96	321.3	318.22	318.81	320.69	316.79	319.79	317.81	315.89	318.92	317.91	318.13	316.96	316.98	317.55	318.43	319.83	315.79
313.8	313.06	313.72	315.58	313.35	313.09	311.58	316.99	314.54	314.33	314.46	313.91	315.38	315.45	314.6	316.16	316.28	315.36	316.82	315.59	317.01	313.11	316.38	314.5	316.32	316.35	313.58	312.77	312.88	314.56	314.4	314.36	314.78	314.2	315.6	314.78	317.35	314.85	312.37	314.61	315.27	314.1	313.35	315.96	316.2	315.71	314.61	314.32	314.32	314.54
315.03	314.99	314.89	315.19	314.35	319.83	314.42	312.46	313.52	312.11	314.71	316.22	315.54	315.46	315.69	312.43	312.58	314.49	314.63	315.44	315.89	315.56	315.48	313.76	315.91	316.55	317.46	315.35	314.89	317.09	316.83	315.37	315.29	318.45	313.73	316	314.08	314.22	314.5	316.12	314.94	313.57	316.78	315.46	314.66	313.59	313.23	315.8	314.46	314.6
307.05	304.14	307.97	308.38	306.09	304.76	306.01	305.84	309.2	307.35	307.54	307.11	308.07	302.95	305.85	307.13	304.65	307.19	307.24	306.54	307.36	306.39	304.63	305.76	306.66	307.47	305.52	304.11	303.85	304.43	309.19	307.22	307.74	308.02	305.46	307.99	306.54	306.69	306.69	308.52	305.72	307.6	308.19	306.63	305.75	305.74	306.61	306.55	304.37	307.43
312.95	315.43	313.29	314.53	314.31	316	313.49	313.65	314.08	315.37	313.52	313.56	315.8	311.7	312.33	312.52	313.6	311.22	310.56	312.39	312.92	311.13	314.4	311.84	314.25	312.41	314.5	312.51	311.16	310.2	311.5	313.78	313.6	314.89	314.8	313.29	314.06	312.52	311.35	314.75	313.23	313.69	312.33	309.57	313.23	314.95	310.93	314.73	311.82	312.35
316.94	316.18	317.94	316.61	317.71	316.4	316.63	317.04	317.16	317.18	317.16	316.03	319.62	313.2	314.88	317.85	316.33	318.17	317.76	314.76	318.09	315.22	320.23	317.07	316.81	319.66	316.27	317.22	316.02	320.93	317.85	317.59	317.78	317.65	317.16	316.94	317.79	318.44	316.7	317.17	316.96	317.99	317.46	317.05	314.29	315.82	316.65	318.35	318.64	316.8
298.31	298	294.88	294.84	297.36	298.23	297.97	297.45	299.15	297.16	292.79	294.67	296.39	298.33	297.22	296.94	296.25	297.11	295.99	295.85	296.37	297.12	299.49	297.79	297.3	299.32	295.89	295.8	297.47	296.99	298.04	294.81	296.94	299.58	293.82	294.9	298.34	296.03	297.23	295.94	297.58	298.32	296.77	297.97	295.29	294.77	296.46	299.97	298.57	297.4
302.31	299.67	303.83	302.1	301.79	302.74	304.12	301.01	302.82	301.81	301.52	303.31	302.76	302.92	302.11	301.6	302.54	301.48	302.44	301.94	300.71	304.45	302.35	301.69	301.32	303.92	301.47	302.89	303	304.8	302.35	301.81	304.19	300.92	304.56	301.03	302.23	300.28	301.21	300.53	299.78	301.33	302.79	302.98	302.73	302.94	304.55	302.27	302.54	301.75
308.76	310.33	310.73	308.75	308.27	308.65	309.53	309.68	309.05	310.89	308.45	307.34	308.18	309.05	309.94	310.3	307.14	309.69	308.22	308.8	310.8	311.27	306.76	308.04	307.37	308.62	307.54	310.31	308.15	309.04	308.95	309.36	310.68	307.92	309.21	309.2	308.66	307.89	308.87	308.91	309.16	309.1	309.31	309.87	308.67	309.79	308.3	308.29	310.76	308.36
314.61	311.94	314.93	314.39	313.97	314.64	314.34	312.94	314.14	314.98	314.5	314.52	318.09	312.42	316.85	311.51	313.45	314.59	313.68	311.57	312.58	314.42	313.93	312.32	312.57	313.14	315.95	311.32	314.08	313.85	314.73	315.97	314.97	313	314.38	313.08	314.31	312.11	314.31	313.03	311.9	315.47	312.2	312.97	312.22	313.25	313.77	312.08	313.67	313.66
303.21	305.62	306.09	305.11	303.16	304.62	307.58	305.85	308.07	306.91	306.95	306.23	304.54	305.32	306.99	305.68	307.39	303.76	302.67	304.98	307.22	305.56	304.97	305.78	305.4	304.64	306.97	305.19	305.17	305.09	305.86	305.87	305.65	303.82	308.12	304.57	304.24	305.54	304.67	305.5	304.61	306.05	304.61	307.04	305.05	304.32	305.13	307.1	306.36	304.23
301.77	300.43	300.15	301.67	299.35	298.72	300.07	302.81	300.52	298.3	303.07	297.9	300.25	299.24	298.38	299.89	299.46	298.82	300.35	302	301.72	300.05	299.51	300	297.91	301.33	300.87	300.97	300.6	297.79	299.99	301.01	299.21	300.25	299.9	299.83	298.52	299.64	301	297.09	300.58	299.02	301.1	300.98	301.04	298.77	301.17	299.14	298.9	297.82
311.59	313.41	311.76	313.36	310.33	310.62	309.7	311.02	311.33	311.44	311.54	311.85	312.8	311.51	309.87	311.52	312.57	311.74	310.55	311.49	310.62	312.06	313.52	310.97	311.13	308.94	308.88	313.73	310.78	312.98	310.45	313.07	313.32	312.38	311.21	312.91	310.88	311.92	309.89	311.54	313.09	310.09	310.44	311.54	310.91	308.64	310.06	310.94	313.73	311.79
319.6	318.69	320.3	320.11	320.16	319.22	318.07	321.15	318.53	318.47	319.03	317.61	318.39	319.21	317.81	318.51	318.79	318.64	319.44	322.28	320.04	320.92	318.96	318	317.72	319.68	319.43	320.6	318.23	320.12	320.41	318.2	321.3	317.32	320.33	318.97	319.9	317.46	320.82	320.26	319.31	319.56	318.51	320.66	319.11	316.04	319.65	319.08	320.94	318.9
305.15	306.84	304.81	304.18	304.33	307.16	303.28	306.97	304.02	304.4	304.41	303.79	304.4	306.56	305.88	305.05	305.17	301.54	302.69	304.11	304.86	305.5	304.78	301.95	304.76	303.91	304.14	302.59	305.88	306.79	303.44	305.14	305.3	303.63	303.23	306.05	302.67	302.31	307.18	302.89	306.16	306.01	303.7	303.28	304.28	303.17	305.11	305.24	306.23	305.81
302.27	301.09	303.56	301.47	300.76	303.12	304.01	304.42	302.14	301.83	304.49	302.88	305.03	304.55	303.9	303.32	302.83	302	302.06	305.92	305.07	300.84	298.95	303.36	301.36	300.52	303.44	303.05	302.93	303.39	303.07	301.7	304.6	302.61	301.78	304.61	303.58	305.29	303.74	303.61	302.62	301.37	302.73	300.75	304.97	299.41	303.61	302.77	303.67	302.37
316	319.26	319.36	318.48	317.88	320.57	316.41	318.84	319.28	318.93	316.39	321.46	317.09	318.9	316.13	316.15	318.7	317.82	316.55	318.2	316.96	318.87	318.29	317.5	319.41	318.62	318.15	317.5	318.45	319.21	317.34	318.88	317.7	317.62	318.54	319.65	318.04	321.04	319.46	318.97	319.19	317.72	317.05	317.1	320.11	318.84	318.13	319.38	316.64	318.01
309.17	308.97	307.79	308.43	311.03	308.63	308.42	309.25	307.41	306.72	306.62	304.57	311.26	308.74	309.5	311.33	309.53	309.23	309.02	310.2	308.17	309.18	310.29	309.18	310.33	309.44	310.4	306.18	310.22	307.74	308.47	308.59	309.18	310.72	309.24	310.01	309.24	310.75	308.42	308.53	309.74	304.8	310.69	311.72	310.53	310.74	308.86	309.69	305.85	310.02
316.01	317.77	315.28	314.3	316.7	314.4	315.39	315.42	315.72	315.11	315	312.1	315.92	315.73	313.48	313.62	313.71	314.7	313.76	314.22	312.84	315.31	313.15	315.96	314.1	312.2	315.51	314.58	313.1	312.68	316.75	315.15	315.42	314.15	313.09	314.27	313.47	315.38	314.19	314.91	315.93	312.48	314.96	316.37	315.06	314.94	314.87	314.04	317.55	316.05
305.42	303.21	305.75	305.44	303.76	302.01	302.62	300.51	306.06	302.11	303.33	301.93	304.59	302.58	305.2	303.26	304.31	303.67	303.51	301.85	303.16	304.19	301.02	302.32	301.01	303.25	305.49	301.24	304.17	301.54	303.95	306.25	301.24	305.36	302.77	303.71	307.37	303.43	301.44	300.67	303.75	301.99	305.69	304.42	305.32	304.59	302.68	304.55	302.93	304.09
310.83	314.47	311.09	311.01	312.9	314.45	311.73	313.53	311.85	311.12	312.98	310.61	311.11	312.58	310.37	311.81	313.11	309.93	310.75	309.97	313.86	313.59	311.32	313.42	311.81	310.95	310.86	314.44	313.18	309.91	313.05	312.51	310.05	314.24	312.07	311.7	313.73	310.73	313.18	311.4	312.04	309.07	311.39	310.82	311.29	313.79	312.89	310.33	310.94	311.38
304.38	301.46	300.13	301.06	300.88	303.56	303.86	303.93	303.88	304.11	301.99	300.55	303.19	302.33	303.74	301.53	302.12	301.59	301.97	301.47	300.83	304.56	306.13	303.66	300.9	303.72	303.03	302.85	302.44	304.83	302.01	302.33	302.64	300.11	303.52	304.37	302.52	301.93	302.5	302.11	303.6	304.21	302.58	300.39	301.33	303.61	301.17	300.23	304.33	303.8
303.15	304.08	305.08	303.19	303.81	302.51	304.08	303.2	304.49	303.58	302.48	304.08	301.35	304.19	299.67	302.37	302.9	307	307.1	303.5	303.24	303.63	300.67	302.1	302.89	303.27	302.93	305.91	304.68	304.39	301.37	303.35	304.85	302.24	303.27	301.48	304.37	303.71	302.88	301.94	301.92	301.89	302.96	303.12	304.19	303.55	302.2	301.97	302.3	302.04
315.7	313.56	315.67	313.56	313.78	314.51	313.87	314.96	313.9	317.26	318.62	316.4	313.42	311.99	317.41	316.75	315.73	313.04	316.43	311.93	316.54	316.11	318	315.39	316.78	315.79	314.07	315.58	313.55	314.98	313.94	314.01	316.24	313.76	312.52	314.42	311.25	316.26	315.92	315.89	313.67	315.1	311.83	313.68	313.67	313.28	314.31	314.04	313.65	314.16
313.14	315.51	314.93	315.19	314.05	316.84	316.32	318.49	315.88	316.42	314.63	315.43	315.94	311.57	314.81	315.13	313.8	315.97	312.78	314.86	315.3	315.72	315.27	316.25	314.28	315.66	316.06	316.57	315.23	314.08	313.66	316.54	314.89	316.69	316.85	317.8	316.8	312.9	315.75	315.81	315.32	316.27	314.46	316.42	318.78	319.66	315.5	315.72	314.91	316.4
304.72	305.38	307.87	303.78	306.42	305.59	304.63	306.56	306.39	306.33	306.55	305.42	306.59	304.34	305.78	306.66	304.38	306.81	307.02	304.55	305.38	304.67	306.56	306.36	307.06	306.91	307.07	306.28	305.19	304.26	306.93	308.05	309.58	306.07	306.67	306.42	305.01	308.43	308.81	305.58	307.63	305.64	306.24	309.41	310.24	305.6	305.54	304.66	306.87	304.43
314.53	314.17	312.51	314.08	313.52	313.13	311.97	313.96	311.54	314.47	314.05	317.25	312.98	311.84	312.29	313.69	313.89	313.25	312.06	313.13	311.49	310.41	313.3	314.17	314.88	313.39	313.66	313.57	312	312.25	311.57	311.91	314.64	313.6	314.22	313.29	313.46	312.2	315.33	308.17	313.07	315.74	312.69	312.78	316.19	311.36	311.48	313.82	312.69	312.84
317.63	319.22	317.67	316.02	319.22	320.35	319.08	317.75	315.47	318.96	318.24	314.66	319.07	316.84	318.7	318.02	318.4	318.6	318.39	317.05	317.41	314.38	316.6	316.78	317.98	317.7	316.52	318.25	316.9	318.15	318.59	317.15	318.75	316.66	319.39	316.95	315.89	316.68	315.13	318.39	318.26	315.77	318.71	316.16	316.57	317.42	317.55	317.84	318.16	317.51
303.77	303.54	305.25	303.78	306.12	304.88	302.37	304.03	308.35	305.7	303.77	305.72	302.97	305.78	304.49	305	306.09	304.72	304.72	304.52	302.73	305.18	302.93	303.55	303.78	302.29	304.58	305.05	303.64	304.19	303.47	306.06	302.6	302.03	304.35	305.6	304.71	305.39	303.99	302.98	303.36	304.09	305.65	304.56	305.11	304.98	302.1	303.33	302.26	305.96
321.36	318.58	319.43	320.12	319.92	317.56	319.34	321.18	319.84	319.84	317.26	322.86	318.23	319.1	316.8	319.59	318	320.6	319.02	319.97	318.58	320.22	318.05	318.06	318.87	320.06	316.81	319.47	318.63	319.38	318.44	320.88	319.66	320.55	319.17	320.15	316.89	315.8	319.83	319.99	317.44	318.05	319.97	315.79	317.08	318.74	320.09	320.73	319.26	318.14
294.48	295.91	296.63	294.46	293.48	294.36	296.11	294.71	297.07	293.25	296.01	297.35	295.94	294.92	295.57	294.93	297.7	293.35	298.33	295.28	295.81	291.26	296.24	294.88	293.94	296.43	296.96	294.62	296.82	292.99	292.76	293.55	295.87	295.61	294.92	295.63	295.31	294.68	294.13	294.99	296.1	294.98	295.2	290.77	293.98	294	295.71	291.98	293.59	294.36
307.73	304.9	307.39	305.26	306.43	307.81	308.21	302.81	305.18	306.54	305.76	308.09	305.77	304.86	305.39	307.43	305.89	305.4	303.94	305.58	306.07	305.19	309.03	307.85	307.96	306.63	308.41	307.71	309.15	306.37	304.9	307.47	306.92	306.12	307.27	305.45	308.27	307.59	306.23	306.76	303.43	305.6	306.8	305.13	308	307.63	307.39	305.19	302.98	306.81
302.98	300.25	302.72	303.64	304	301.64	301.95	302.44	302.48	301.5	299.18	300.59	303.35	300.26	303.9	301.56	303.28	303.21	300.43	302.8	303.76	303.37	301.6	300.56	304.07	302.78	303.86	301.32	302.35	301.85	303.91	299.32	303.24	303.33	301.67	301.5	300.12	302.4	302.38	301.74	302.58	303.09	302.71	303.92	302.6	301.92	301.17	302.86	302.41	304.27
304.96	306.55	303.78	305.8	305.68	307.43	306	306.8	306.84	304.01	305.71	303.26	306.32	307.36	306.95	304.38	308.02	305.98	305.47	306.32	306.51	306.8	306.87	306.26	306.36	304.47	305.96	305.08	308.28	307.28	304.9	308.49	308.68	303.95	307.26	305.23	306.54	306.74	305.4	307.14	308.18	306.68	305.86	308.01	306.19	306.61	305.96	305.44	304.53	304.02
328.05	326.81	326.72	327.16	327.84	328.08	326.97	324.6	326.09	329.32	328.01	327.24	329.41	329.72	327.98	327.58	325	328.95	328.36	329.87	328.6	326.62	329.77	327.82	326.47	327.74	327.92	328.77	326.18	328.22	328.22	327.13	326.41	324.58	328.85	325.63	327.63	325.25	326.48	328.35	324	324.8	329.57	328.3	327.72	327.3	328.02	328.47	327.07	328.22
312.73	312.2	310.66	312.37	312.27	313.87	313.42	310.75	312.86	312.13	311.61	312.77	313.27	312.28	312.97	313.96	314.98	314.72	316.54	315.88	311.81	310.61	312	314.45	313.56	314.47	313.69	314.16	311.62	312.75	311.63	311.41	312.54	313.27	313.3	313.79	312.2	310.55	312.14	313.86	312.05	314.45	310.62	312.45	313.1	314.04	313.17	311.51	314.82	313.55
302.77	302.99	305.14	305.92	302.28	304.83	302.24	306.31	304.03	300.48	304.91	304.12	302.47	303.95	303.08	302.42	303.64	304.07	304.36	302.44	304.13	301.21	305.73	304.63	303.07	305.2	303.95	303.3	305.09	302.52	300.51	300.92	301.09	302.2	304.69	299.72	303.46	301.56	302.79	304.04	301.51	305.46	304.84	302.79	302.3	303.02	303.21	302.93	302.62	303.23
292.88	296.04	292.7	295.51	294.63	294.88	295.8	297.59	293.3	293.5	293.69	293.1	294.05	292.47	293.06	293.87	294.85	295.56	293.34	292.04	293.47	295.16	294.88	293.51	292.23	293.85	297.39	291.42	295.46	295.96	294.2	291.08	296.79	293.67	296.58	292.32	293.04	290.57	292.66	294.45	295.98	295.32	292.38	295.47	295.17	295.3	293.56	291.74	295.77	294.33
304.08	303.86	305.28	303.07	301.4	304	305.22	303.93	304.69	304.71	303.88	304.46	303.66	307.7	302.66	303.25	306.83	303.35	306.97	301.91	304.02	305.93	303.11	306.26	303.84	306.81	305.76	304.29	304.99	303.94	304.56	305.58	305.51	302.67	302.73	301.88	306.09	304.21	305.78	301.77	302.68	303.91	304.89	304.34	305.78	301.81	303.71	305	304.26	300.57
314.73	313.98	311.54	313.73	312.97	312.57	313.01	313.04	317.57	309.53	311.4	314.08	313.84	313.18	312.59	315.07	312.13	311.61	312.32	312.47	315.66	314.21	313.86	313.59	313.55	314.26	311.6	312.69	313.44	314.41	312.74	313.9	312.07	314.87	318.19	316	313.26	311.47	312	312.58	312	312.48	311.26	313.7	311.31	314.07	311.97	313.2	312.39	315.41
328.05	324.07	325.75	325.32	326.4	322.88	323.32	325.24	325.76	322.74	323.29	326.85	324.22	325.36	326.48	327.2	326.38	326.39	324.88	328.22	328.31	326.47	325.31	326.98	327.28	324.09	324.62	325.15	320.22	324.34	326.54	325.12	325.04	321.95	322.34	325.03	325.84	326.44	324.66	325.68	329.17	327.04	327.29	325.05	324.96	324.25	325.1	323.8	324.76	323.61
314.37	315.56	313.8	312.48	316.05	316.86	314.3	314.76	313.68	314.98	316.2	313.21	313.64	315.99	312.86	315.92	317.54	315.5	315.94	315.44	314.37	314.72	317.09	316.77	314.93	316	315.48	314.86	317.96	314.29	311.41	312.16	315.22	314.78	315.32	314.07	316.9	313.96	313.79	316.84	315.64	314.65	313.59	313.94	313.17	315	317.63	314.03	313.94	314.82
314.66	314.11	317.12	317.86	315.6	313.37	316.6	314.79	312.72	312.61	312.6	313.66	313.95	312.78	315.76	313.48	314.44	313.43	312.51	314.87	314.47	314.04	313	316.69	314.15	315.34	312.56	312.82	313.09	313.62	314.33	313.95	314.07	314.31	311.91	314.39	310.53	315.07	313.29	312.68	315.49	315.98	315.33	313.73	312.59	314.35	316.27	313.72	314.68	312.13
305.73	306.12	306.8	305.46	307.12	308.02	304.95	307.16	307.52	307.67	305.04	307.6	306.31	306.36	305.33	305.93	305.13	306.36	305.31	305.38	306.22	307.72	305.31	304.34	306.24	306.13	306.53	304.95	306.57	304.65	304.56	307.07	305.51	306.11	306.59	306.19	305.08	304.78	304.65	308.45	305.68	303.39	304.35	306.9	306.22	306.98	306.61	307.08	307.45	306.59
293.62	295.52	296.58	291.92	294.79	292.23	293.87	294.89	295.93	292.53	294.02	294.13	296.19	291.04	293.85	291.7	296.12	295.33	293	294.3	294.16	293.78	293.46	290.92	292.67	293.88	293.73	295.14	293.17	293.75	294.04	293.51	293.71	295.74	294.71	296.49	294.75	296.88	292.6	295.23	293.2	291.62	296.23	291.82	296.2	293.9	292.98	293.67	291.81	293.54
315.98	315.08	317.27	318.24	317.58	320.31	318.69	316.21	317.85	315.33	317.15	314.73	316.94	316.8	317.93	317.5	318.69	317.46	318.02	315.68	315.66	317.67	318.27	315.87	316.59	316.84	317.31	319.36	314.15	317.85	317.99	314.33	320.24	317.88	317.82	317.26	318.35	317.08	317.26	317.59	317.75	316.81	317.83	319.4	319.65	319.74	318.7	315.75	318.63	316.26
305.53	304.95	305.89	307.47	304.05	305.45	302.37	306.48	303.9	307.15	305.55	304.2	304.8	307.91	307.48	307.59	303.65	305.43	305.36	306.41	303.25	305.18	304.9	308.38	306.24	302.16	305.1	302.41	305.74	305.68	304.24	303.51	306.54	304.69	306.5	305.71	305.29	306.75	305.44	305.76	306.1	305.82	306.37	306.97	308.26	304.34	306.07	307.51	304.58	307.1
306.69	305.31	305.11	302.84	304.82	305.56	303.71	304.83	302.32	304.18	305.32	304.91	303.27	302.73	304.39	306.75	304.71	302.38	302.52	305.25	305.52	304.76	305.33	304.75	302.1	304.16	303.45	305.48	302.04	302.59	304.48	306.13	303.35	303.11	303.29	305.32	303.49	306.09	304.87	305.97	304.1	302.32	303.34	306.79	304.98	305.87	303.41	304.5	305.12	304.68
311.99	309.59	311.59	311.89	312.83	313.28	312.63	312.57	314.58	311.66	311.29	314.1	312.74	312.17	315.75	310.66	312.71	312.06	311.98	310.46	313.51	312.24	311.9	313.61	313.51	313.5	310.87	309.91	312.95	312.11	312.26	312.32	316.44	310.43	312.13	312.23	311.71	313.57	312.17	312.25	311.02	311.64	311.91	311.79	311.53	310.14	313.73	310.75	312.75	312.08
304.61	303.62	305.96	307.53	303.98	304.08	302.4	303.72	308.47	301.55	306.01	303.12	305.54	305.72	305.42	306.38	303.16	305.89	304.53	303.76	302.49	303.65	304.22	304.95	305.45	306.14	305.43	303.89	304.78	306.71	305.32	304.12	305.33	304.91	307.39	303.87	304.48	305.16	302.52	307.48	303.05	302.26	307.82	303.38	303.53	303.77	303.84	304.83	306.42	302.98
303.65	303.99	304.29	304.17	301.85	305.36	303.53	305.11	303.24	304.64	302.92	304.58	302.61	305.6	303.33	302.78	303.23	302.74	303.53	302.05	303.19	304.17	305.02	306.75	303.24	304.98	303.84	303.38	302.5	305.01	302.99	303.9	304.89	306.05	305.87	303.69	304.49	301.46	301.09	303.58	302.51	304.89	303.77	302.36	304.55	303.78	303.87	301.09	304.13	302.19
317.04	316.33	315.09	317.13	315.2	314.84	313.94	314.04	313.31	316.14	313.67	313.72	315.7	315.59	312.59	317.19	310.58	315.36	316.47	315.09	315.55	315.14	315.55	317.6	313.17	316.26	314.98	314.15	314.4	314.39	313.46	313.93	315.92	316.19	316.22	315.78	316.58	315.28	316.51	315.35	316.05	313.6	315.78	315.7	313.9	316.45	315.93	315.56	314.84	315.33
310.25	313.16	310.2	313.43	312.68	312.02	311.88	313.31	311.13	310.32	311.26	309	311.07	308.54	311.58	310.02	309.33	306.9	311.36	307.27	310.18	307.6	307.94	309.37	309.61	310.45	309.7	308.44	311.41	313.25	310.33	312.33	311.86	308.39	306.82	311.82	309.67	308.14	312.16	309.9	308.9	308.66	310.67	314.7	310.16	311.06	311.57	310.92	313.1	310.26
305.08	307	304.97	302.82	303.63	304.72	308.01	305.11	307.26	308.79	303.49	304.83	305.14	303.93	305.1	304.78	304.58	306.14	305.64	305.23	304.94	303.13	303.63	300.9	305.7	304.91	304.16	306.47	305.73	307.34	304.71	304.32	305.26	303.53	307.65	304.67	304.48	306.69	306.95	305.25	309.14	306.3	305.6	307.38	306.41	306.57	304.55	305.76	305.09	306.1
313.63	311.51	311.76	315.46	314.25	314.62	312.97	315.32	314.05	313.33	312.4	314.38	312.43	312.65	312.64	314.17	315.28	314.01	312.16	312.84	314.12	314.18	314.39	315.26	313.93	314.57	315.01	313.92	314.95	312.55	313.19	312.18	312.1	312.71	314.45	314.05	314.49	315.38	314.22	315.37	313.83	312.82	313.42	310.95	315.45	313.84	312.01	313.37	315.13	314.59
303.83	306.99	306.56	303.87	305.94	305.79	304.13	305.56	305.26	306.1	306	306.24	306	303.61	305.32	305.57	308.47	305.05	305.45	304.54	305.49	306	305.66	306.61	303.78	304.99	304.73	307.32	304.06	309.02	302.64	307.41	304.2	304.9	304	304.64	304.94	302.36	307.22	304.36	304.45	303.88	302.96	304.72	303.99	304.6	306.07	306.21	306.18	306.94
327.32	327.74	326.53	328.22	327.86	328.87	327.47	328.92	331.85	327.35	326.87	329.52	332.23	329.07	326.27	327.43	327.59	328.67	328.8	327.33	325.95	326.9	328.97	325.44	328.05	328.7	328.72	329.49	327.57	327.68	328.69	328.97	326.93	326.28	327.18	327.04	327.57	326.92	329.57	327.77	324.91	330.55	330.07	325.16	327	326.24	327.24	327.45	329.46	328.73
306.15	306.3	307.55	305.51	306.17	307.32	303.91	307.71	305.14	308.25	305.65	306.09	306.6	303.2	308.19	305.29	307.51	308.21	306.23	304.65	304.27	308.62	305.55	305.72	306.17	307.09	306.77	305.8	304.82	305.15	307.02	305.26	309.21	307.02	308.24	307.65	305.95	307.24	307.55	305.77	304.32	307.91	306.36	305.11	305.7	303.08	305.4	307.15	306.8	305.48
293.65	293.83	293.29	295.41	296.33	296.24	295.21	292.86	297.53	296.4	294.07	294.91	294.87	293.41	296.31	293.61	293.98	293.68	295.81	296.28	296.04	295.3	294.56	293.63	295.47	296.25	296.04	293.63	296.68	294.43	293.06	291.06	295.39	293.88	295.44	297.04	296.63	294.51	295.95	296.24	297.46	295.21	296.12	293.69	296	296.27	294.65	295.04	295.3	296.32
320	315.33	317.97	317.52	320.91	319.2	318.57	317.34	317.85	320.28	319.1	320.25	318.92	319.28	317.84	317.69	319.45	319.63	321.03	317.9	319.35	319.76	319.59	321.04	318.09	318.8	320.89	319.3	320.22	319.85	319.7	318.85	319.08	321.59	321.13	318.49	319.22	319.29	319.71	318.34	317.06	318.27	320.7	320.46	320.49	316.79	317.34	320.61	318.52	317.62
303.85	304.88	302.36	304.12	303.17	303.59	303.56	302.79	303.17	305.54	303.41	304.28	303.17	304.08	304.96	302.22	303.4	304.45	304.45	305.09	304.66	303.97	302.97	304.43	303.92	303.91	303.99	305.33	303.06	303.36	303.68	306.88	301.35	302.73	306.5	305.86	304.07	303.59	303.89	304.7	303.77	305.48	304.49	305.49	304.65	302.09	306.29	302.26	304.34	306.45
311.02	310.14	311.59	309.74	311.34	310.97	309.54	310.16	311.48	311.36	309.52	307.19	310.02	310.29	311.32	312.25	311.48	312.97	311.66	310.9	311.23	313.02	309.71	313.72	308.5	309.75	310.98	312.06	312.09	312.81	310.51	310.87	310.7	313.04	311.02	309.95	310.79	310.47	311.75	311.58	312.64	312.27	310.12	311.03	311	311.25	310.33	309.79	311.79	311.31
307	307.04	309.24	309.72	308.49	305.66	306.57	307.88	305.57	307.6	306.17	305.97	306.62	309	307.69	306.23	309	305.78	306.21	307.63	308.05	304.17	307.77	308.19	308.46	307.57	308.59	307.35	305.76	308.91	307.37	305.17	307.35	305.56	307.02	306.47	307.25	307.21	305.15	306.88	305.39	305.64	308.66	308.93	305.69	309.61	306.89	307.07	309.32	307.21
298.63	303.12	301.41	300.26	302.87	300.86	299.94	299.42	301.78	299.94	300.93	299.72	300.08	302.44	302.83	299.72	302.49	298.84	301.91	300.67	300.47	300.64	302.21	300.67	301.88	300.8	301.3	301.56	301.96	304.1	298.81	301.82	302.09	301.67	300.41	300.6	297.3	300.7	299.54	301.61	302.29	300.98	299.83	300.64	301.61	299.59	298.86	302.44	301.46	301.53
317.87	319.68	319	318.9	318.08	315.29	318.21	317.95	317.3	317.53	318.91	316.78	316.79	316.95	316.74	317.46	319.51	315.43	319.58	319	315.44	319.26	319.25	318.07	319.33	316.26	317.68	316.02	320.17	317.36	318.84	316.02	317.78	318.99	317.47	316.12	320.61	318.28	318.09	316.71	319.29	318.35	320.84	317.06	316.4	317.71	318.63	315.49	318.79	316.11
301.28	301.3	303.02	302.47	300.23	301.18	302.32	302.95	305.62	303.58	304.74	302.22	302.24	302.39	301.47	303.67	301.51	301.68	301.09	301.98	303.49	300.49	302.59	303.23	301.28	302.97	301.82	303.93	300.72	303.47	299.93	301.43	302.26	304.56	302.88	303.29	300.32	303.02	302.55	301.74	303.08	302.99	304.07	302.33	304.6	302.36	302.43	303.97	299.83	302.1
296.02	297.53	296.25	298.68	297.01	296.74	296.5	299.32	295.11	297.07	296.44	297.38	297.19	296.46	298.37	298.21	294.8	295.28	298.31	294.55	296.5	299.31	298.96	299.95	296.22	294.19	296.5	297.95	296.47	298.73	298.21	298.06	296.31	296.03	296.98	296.29	295.7	297.34	298.88	294.73	296.84	293.64	295.98	297.21	296.2	296.24	298.75	299.47	297.88	297.74
304.37	300.49	303.86	304.14	305.56	304.36	304.45	302.3	304.19	303.78	304.44	304.34	305.76	308	303.01	304.16	305.16	300.14	304.17	302.79	304.43	302.76	302.75	305.19	302.15	305.03	302.9	303.49	302.52	301.37	302.8	301.22	303.56	300.88	300.82	303.49	304.74	303.16	306.15	302.4	303.24	305.21	304.05	306.19	302.04	304.72	303.31	302.36	302.99	302.55
300.54	301.28	302.1	303.73	299.12	299.37	299.38	299.39	299.48	298.9	301.33	300.54	300.82	299.36	300.28	298.13	298.47	300.21	299.24	300.13	297.96	300.31	302.97	300.38	301.66	299.78	298.76	299.86	303.35	299.71	299.52	298.74	299.2	298.39	299.17	302.3	299.4	300.98	301.92	300.21	300.08	299.33	300.29	298.9	298.9	299.16	298.23	299.42	300.2	298.42
310.69	309.68	312.36	310.08	309.06	310.7	311.76	311.37	311.07	310.02	308.25	311.43	312.55	310.57	310.41	310.27	313.31	311.97	311.71	308.69	308.81	311.29	312.02	311.97	311.25	312.17	311.42	310.67	311.01	311.28	309.64	311.17	312.15	311.2	308.98	312.87	310.47	311.79	310.89	312.42	311.12	309.21	309.54	309.35	310.25	310.87	310.54	310.53	310.16	309.74
302.88	303.95	303.38	303.94	304.52	303.84	304.06	301.39	305.72	305.73	302.93	303.3	304.35	301.12	304.75	303.85	303.73	302.94	301.94	304.36	301.82	306.13	303.83	300.96	301.18	302.38	301.22	305.55	302.15	303.95	303.48	303.5	304.54	303.66	304.41	303.93	302.68	301.66	302.69	303.6	305.68	303.55	303.91	303.62	304.46	301.89	303.89	305.74	303.94	305.31
325.59	323.12	324.54	325.39	324	325.05	325.73	324.56	323	326.87	321.74	324.08	325.82	323.8	326.08	324.21	323.41	325.56	324.15	324.41	324.47	323.82	324.66	324.25	326.55	324.66	324.52	321.95	322.52	323.9	325.65	325.51	322.32	322.7	325.27	325.37	325.38	322.8	326.55	324.77	322.94	324.23	322.05	325.04	322.27	325.92	325.37	326.07	323.71	325.36
322.33	318.78	319.56	320.11	318.64	320.33	320.02	319.46	319.54	320.33	320.99	316.89	320.78	317.8	320.02	318.75	319.26	319.55	319.51	318.19	322.04	318.74	319.08	318.77	318.74	318.49	317.65	321.51	320.24	321.02	319.33	316.88	318.57	317.83	322.28	320.48	320.55	319.9	317.89	320.69	320.77	319.23	320.55	318.82	320.43	319.16	317.71	317.54	323.22	320.36
304.03	304.76	303.92	300.83	304	304.59	303.51	303.07	302.49	303.11	304.47	303.35	303.38	304.01	305.76	304.67	304.68	302.28	302.62	304.35	301.5	304.12	303.12	303.17	302.97	301.31	302.06	304.57	302.96	303.71	301.54	300.59	303.51	304.42	303.71	302.24	300.38	302.29	301.75	303.72	303.62	304.93	302.98	301.96	303.14	303.95	304.28	303.66	302.84	302.35
300.35	305.78	302.16	303.76	302.72	299.61	303.4	302.72	300.22	303.66	301.53	305.64	306.94	301.16	301.87	303.56	305.67	306.71	302.21	304.51	304.14	303.53	304.33	302.06	306.18	302.86	303.31	303.68	305.73	304.96	304.74	305.11	302.87	304.43	304.4	300.48	302.66	303.15	305.12	301.35	305.34	301.94	303.43	302.32	304.63	305.33	304.02	303.05	302.3	303.96
294.98	297.5	293.74	294.93	294.41	294.26	293.41	294.06	295.37	296.21	294.04	295.73	292.78	294.1	292.52	295.64	294	293.32	296.02	295.05	294.52	295.83	293.5	292.87	296.52	296.94	293.2	296.06	295.34	295.97	292.19	297.42	294.33	295.46	295.17	293.79	293.95	296.95	295.84	293.09	297.16	294.96	293.79	294.14	295.74	295.49	293.8	294.23	292.85	293.55
326.35	325.28	325.56	325.84	329.16	328.18	327.78	327.63	326.4	328.11	324.96	329.5	328.34	327.23	327.18	325.73	326.51	328.16	327.57	327.6	326.89	328.56	327.24	326.37	325.32	328.59	326.38	327.2	328.2	327.4	325.7	327.21	327.4	327.4	329.31	325.8	327.59	325.06	327.61	325.93	326.8	328.93	325.93	324.77	326.64	325.88	327.2	328.24	328.02	327.63
314.05	317.42	316.69	314.26	312.78	316.42	315.63	314.54	313.73	313.7	314.19	315.76	312.52	313.98	314.63	312.55	315.44	313.81	313.12	317.63	313.72	316.31	315.64	310.98	313.58	315.31	313.12	316.98	313.77	313.41	316.92	315.8	315.7	314.68	313.36	312.72	313.36	314.64	315.6	314.13	316.59	314.04	315.82	316.27	314.2	312.99	316.08	316.89	317.15	314.9
312.17	310.15	308.8	309.59	309.42	309.05	308.94	309.51	308.55	310.7	306.09	311.77	307.45	309.03	306.1	308.85	308.47	310.26	311.18	308.11	310.68	309.88	309.35	310.67	310.54	307.32	308.01	310	306.43	307.26	308.99	309.77	311.71	308.46	307.84	307.55	310.68	306.79	307.46	309.54	306.99	308.81	308.57	310.03	306.41	308.06	310.24	308.87	311.06	308.82
295.56	296.96	298.81	297.41	292.32	296.92	296.77	297.08	297.47	298.14	295.51	295.15	296.71	296.05	296.78	296.3	295.63	297.72	296.38	298.68	294.32	294.43	295.4	296.5	296.66	298.19	296.3	299.05	295.49	296.3	297.57	294.86	296.51	295.45	295.86	296.63	295.36	295.5	296.24	294.35	300.33	296.29	296.88	295.33	297.96	297.71	296.3	298.71	295.94	296.26
326.01	325.25	327.71	328.23	323.49	323.76	324.83	324.8	326.72	324.77	325.5	325.55	327.64	327.18	326.31	324.66	326.49	326.87	326.08	325.08	325.86	325.62	323.52	328.84	327.37	326.57	324.8	323.15	324.57	324.91	324.02	328.39	325	326.7	324.14	324.46	325.04	324.62	324.14	324.68	326.07	324.27	327.33	326	326.21	324.34	324.11	324.29	324.83	326.63
309.72	309.08	306.16	310.77	307.79	307.9	308.52	309.26	308.87	307.31	307.25	309.72	307.9	308.58	309.8	308	306.69	308.4	309.71	308.6	308.17	309.25	309.35	309.15	310.63	307.81	305.19	306.02	308.96	309.69	307.02	309.44	306.85	308.56	307.06	308.62	310.56	308.33	309.01	308.43	308.61	308.19	308.71	311.85	307.6	308.94	306.9	310.41	307.65	308.21
328.86	326.98	326.69	328.42	327.78	326.89	329.86	327.11	330.58	328.14	327.82	328.32	329.2	324.57	327.04	325.87	327.09	327.99	327.82	327.92	327.86	325.83	328.14	325.48	326.78	326.93	329.73	330.2	328.4	328.5	328.94	326.93	327.71	328.21	328.55	328.87	328.51	326.53	328.93	331.53	325.07	327.92	326.34	329.16	326.69	325.75	329.3	325.3	329.39	328.76
325.09	325.14	324.54	323.75	325.38	325.19	325.8	326.44	326.12	325.9	324.12	327.05	326.39	327.24	325.34	325.85	327.76	323.4	327.6	325.2	325.82	325.13	326.69	326.73	324.56	324.77	323.46	324.48	324.17	328.98	324.96	324.17	324.55	327.48	327.46	326.6	326.21	324.31	323.63	324.69	326.98	323.45	325.2	325.16	325.58	324.48	324.99	321.75	326.46	325.5
313.67	314.7	316.28	312.61	314.42	314.2	316.59	311.36	315.4	313.71	315.57	313.95	316.1	315.07	315.78	315.04	314.32	314.23	312.6	315.98	315.39	313.78	312.77	312.05	314.11	314.99	315.11	314.67	314.34	314.32	315.34	312.01	315.07	315.18	312.01	314.49	316.14	314.51	315.96	315.24	314.86	318.78	313.79	315.47	313.15	316.01	313.48	313.78	316.7	313.44
303.12	305.18	302.32	304.88	302.95	304.96	306.29	303.95	302.6	303.67	304.08	303.47	303.63	303.3	306.27	301.37	305.68	302.73	304.5	302.59	304.75	303.75	304.69	303.82	302.79	302.94	303.88	305.35	303.56	304.49	302.07	301.51	304.65	301.78	304.15	302.79	304.71	302.81	305.59	303.24	304.88	304.63	302.53	301.69	302.05	305.7	306.72	305.36	305.28	301.78
314.82	313.4	311.75	314.01	316.58	313.37	313.68	312.66	312.73	313.82	315.53	312.05	312.53	313.79	313.26	312.78	313.9	313.6	312.37	313.85	314.35	315.73	314.98	313.53	313.38	313.71	314.37	314.23	314.5	312.02	311.86	315.09	314.19	314.53	315.47	314.23	314.44	313.13	314.64	312.5	316.35	312.26	313.92	315.87	313.2	313.84	313.5	315.3	314.36	311.13
322.99	330.01	327	327.07	329.43	326.15	326.35	327.36	328.89	324.88	325.78	329.19	328.71	327.34	327.32	327.22	326.54	326.74	329.46	325.88	329.67	325.54	326.49	329.88	328.04	328.5	328.49	327.01	327.34	327.26	325.6	328.1	324.98	326.89	326.16	327.4	327.49	328.07	326.37	325.65	324.61	325.97	328.31	329.05	327.58	328.54	325.87	328.73	324.95	327.83
309.6	313.91	310.24	311	310.75	314.67	313.71	312.48	312.72	311.45	312.67	310.79	313.75	312.63	313.8	313.04	313.45	315.36	311.9	311.53	312.73	312.16	311.46	312.83	313.81	311.15	313.12	312.51	313.56	311.69	314.09	313.68	314.01	311.21	312.9	311.79	312.99	312.04	311.26	312.47	311.99	315.24	313.51	312.99	313.17	313.55	311.84	313.22	316.5	314.34
318.06	318.67	315.35	315.93	317.93	318.96	316.08	318.23	318.07	319.03	316.87	318.48	317.26	317.24	318.58	316.86	317.43	316.89	317.44	314.32	317.19	317.5	315.58	317.22	318.92	316.44	314.86	318.62	318.92	318.37	316.25	318.77	318.41	316.45	317.05	317.44	317.77	316.99	314.52	317.82	316.3	318.2	316.81	317.75	318.13	318.19	318.26	317.01	318.53	315.8
311.65	313.42	314.02	312.74	313.48	314.26	310.81	313.07	311.56	312.09	311.69	315.18	312.6	313.83	310.5	315.68	312.79	311.59	315.32	315.75	316.08	313.44	313.1	311.66	313.78	314.56	311.89	312.32	313.2	313.96	313.14	314.61	315.17	313.87	312.67	310.72	312	313.49	311.48	311.15	310.64	312.65	311.46	310.66	315.31	312.13	311.23	312.06	313.12	315.23
306.64	305.3	304.3	304.09	304.63	304.29	301.56	304.56	303.81	304.08	304.65	305.41	303.17	306.97	304.87	305.98	306.03	304.8	303.89	305.07	302.44	305.77	305.92	304	304.93	303.87	305.6	304.49	303.42	303.25	303.39	303.74	306.85	304.7	304.26	302.42	303.72	305.68	305.49	304.62	304.42	305.25	304.42	304.62	305.62	304.27	304.09	305.82	306	302.75
304.79	303.3	305.21	302.48	304.03	304.76	303.02	302.9	305.22	304.04	305.22	304.35	304.62	304.3	304.8	304.52	306.82	304.02	303.66	303.69	303.4	307.69	304.77	305.84	302.53	306.3	304.35	305.07	303.76	303.39	304.73	302.49	304.03	304.73	304.07	302.41	303.09	303.46	306.77	304.42	305.19	304.62	306.14	304.34	304.28	301.88	305.92	303.91	303.67	305.57
310.58	309.36	310.46	308.79	310.15	311.12	309.03	310.04	310.94	309.71	311.1	310.39	310.71	310.3	310.03	307.53	312.88	308.03	308.27	309.87	310.84	304.95	310.32	310	309.26	308.82	310.4	309.8	310.7	309.7	308.47	311.09	309.51	310.05	310.65	308.41	310.12	307	309.37	310.29	312.78	308.32	310.13	306.32	308.25	309.63	309.36	309.59	310.59	309.92
304.88	303.94	304.13	305.16	306.46	307.67	304.71	304.83	305.57	306.62	306.22	304.94	305.44	304.66	303.98	306.73	310.6	306.28	304.67	304.33	304.14	304.87	305.15	304.07	305.71	306.69	304.3	304.15	303.86	306.12	305.78	304.38	304.35	305.67	306.03	308.58	304.99	306.42	305.16	308.23	306.83	303.69	305.22	305.94	305.68	305.86	307.41	303.63	304	303.93
298.73	299.89	299.84	297.63	300.52	299.73	299.97	299.28	301.14	298.93	300.96	299.4	299.72	300.47	303.18	300.23	300.1	298.19	299.78	301.45	301.17	299.87	300.16	300.55	297.5	301.49	299.69	298.71	300.11	298.18	299.47	301.92	301.85	301.96	300.4	300.83	301.07	300.9	299.76	301.78	302.23	300.03	302.14	299.48	299.02	298.35	300.62	300.13	302.98	299.72
301.41	301.01	300.09	302.86	303.89	302.7	301.86	301.72	303.81	304.37	304.09	303.25	303.14	306.72	302.46	303.33	302.18	300.3	302.82	303.8	303.62	303.38	301.17	304.44	304.31	303.01	302.72	302.84	303.75	302.06	303.3	301.73	304.35	301.04	301.71	303.14	302.41	303.47	303.36	303.75	303.8	302.33	303.37	303.66	303.6	301.92	302.34	303.08	300.54	302.39
320.26	320.99	319.91	316	319.18	318.51	319.29	318.88	318.82	318.32	315.83	318.99	321.53	318.33	318.97	317.58	317.35	319.9	318.97	317.89	316.41	319.99	320.49	319.45	319.96	318.55	318.94	319.47	320.23	317.5	319.29	320.13	322.36	319.34	318.32	321.44	319.12	318.78	320.26	318.4	319.14	318.7	318.4	319.38	317.55	319.57	318.85	319.66	317.9	319.84
311.9	310.34	310.25	310.53	308.56	313.19	313.79	308.87	308.6	313.56	312.21	311.07	312.77	310.77	311.57	311.06	310.65	309.63	310	312.99	313.1	312.73	310.59	309.15	313.01	310.65	311.97	311.52	312.66	310.24	313.03	312.42	313.48	312.05	310.44	314.04	311.29	312.46	310.16	312.09	313.36	309.5	315.59	312.39	313.92	310.75	309.13	310.33	312.51	311.77
295.24	294.49	292.75	294.78	293.08	294.02	294.25	292.11	292.98	295.47	293.67	293	292.9	295.31	295.91	295.56	295.32	291.95	293.02	294.19	292.54	294.68	295.56	292.99	293.7	294.18	295.23	294.38	294.16	292.85	293.76	295.24	294.56	294.66	295.44	294.86	291.03	291.91	295.35	294.78	294.98	294.39	290.13	293.97	294.54	295.25	293.49	293.14	294.69	293.73
305.38	307.31	306.96	308.68	307.37	309.04	306.53	307.31	307.7	308.7	306.5	304.81	304.71	307.5	307.73	306.68	306.38	306.99	307.59	305.06	306.99	308.48	307.77	310.11	304.62	308.26	307.22	303.54	309.45	309.26	307.84	307.43	305.07	306.12	307.67	306.17	306.81	308.37	308.32	307.62	306.2	308.23	305.23	305.77	308.32	308.24	305.55	310.64	304.68	310.23
310.4	314.12	313.8	313.43	315.06	312.35	314.69	313.39	314.21	313.11	312.58	313.11	312.27	313.53	312.23	311.98	315.33	313.32	312.46	313.6	313.25	310.52	314.01	313.15	312.6	313.3	313.6	312.02	312.87	312.89	312.66	312.89	314.37	311.93	313.31	312.03	311.27	312.49	312.14	311.81	312.23	311.93	313.63	312.31	310.11	312.56	313.22	313.94	312.41	312.63
325.58	326.99	327.25	327.71	325.91	327.63	327.97	327.08	326.47	326.49	327.54	327.39	325.79	328.07	324.93	327.54	327.56	327.38	327.7	323.3	326.12	327.58	328.09	327.26	327.6	327.92	326.13	324.88	327.42	329.77	325	326.47	325.01	325.65	329.64	326.83	325.34	326.83	328.68	327.53	326.31	327.34	329.38	327.03	325.79	327.65	325.91	325.65	324.93	328.38
305.59	303.97	304	306.25	305.94	305.77	302.66	305.3	306.22	306.15	304.07	306.51	308.21	304.47	305.47	306.1	306.74	307.76	306.29	305.63	304.08	303.4	305.69	304.2	307.29	306.06	306.23	307.23	305.85	303.49	304.91	304.48	304.38	307.4	303.67	305.59	306.4	306.06	306.76	305.2	305.84	305.07	307.32	306.52	305.95	303.46	305.72	307.45	305.51	307.24
299.35	299.53	300.32	300.15	299.34	298.84	299.43	297.92	302.12	300.63	301.96	299.5	300.72	300.14	301.11	299.57	300.76	299.1	301.18	301.99	299.96	298.98	298.86	299.2	300.56	298.74	302.2	301.77	300.32	298.57	301.73	302.26	302.66	300.04	297.97	301.06	301.94	298.93	300.69	296.79	301.01	300.9	299.44	301.53	299.98	301.46	299.46	301.19	299.64	302.77
306.66	303.73	302.05	303.93	301.13	302.12	305.37	304.4	303.7	303.58	302.13	302.75	304.21	303.35	303.53	304.94	301.14	304.16	303	303.27	302.65	303.84	304.18	304.39	300.68	303.01	305.03	304.16	304.14	304.58	302.43	302.55	304.2	302.38	305.12	302.79	303.51	302.22	303.12	302.64	305.48	303.03	303.54	303.47	301.26	306.38	304.19	304.27	300.72	300.67
307.76	305.46	304.69	305.73	304.73	307.3	306.32	307.25	309.2	305.66	308.16	307.68	306.29	306.45	308.37	309.04	306.71	307.98	305.85	305.17	304.98	306.82	306.81	308.72	307.11	305.65	308.04	307.99	304.98	304.73	305.46	310.47	306.78	306.15	305.53	304.56	306.37	310.87	306.98	306.77	305.65	306.32	304.54	304.36	305.08	307.53	303.78	305.63	306.56	307.24
313.89	313.21	312.87	311.62	311.64	311.2	311.53	313.17	310.18	314.3	310.13	312.77	309.93	311.38	314.64	313.5	311.71	313.17	313.06	313.79	310.75	314.26	311.38	312.45	310.87	310.09	311.48	311.25	311.02	312.2	314.8	312.19	312.94	312.46	310.75	313.06	310.64	313.94	311.35	314.22	310.51	313.09	311.62	308.83	311.68	310.91	312.93	312.59	309.94	310.94
313.28	316.59	312.8	314.68	315.52	315.58	312.25	314.63	318.1	313.74	315.93	312.49	313.91	315.98	314.9	315.55	316.82	314.49	313.25	313.05	313.76	311.04	316.16	316.15	313.69	315.48	314.58	314.16	314.02	313.56	316.25	315.95	314.17	315.19	313.58	316.3	314.61	315.87	314.8	315.2	314.75	316.53	316.78	316.41	314.87	315.12	314.05	313.95	315.75	317.31
318.91	318	317.22	319.01	319.45	318.03	319.81	319.26	316.45	318.87	316.33	319.88	319.96	316.07	316.77	317.21	317.28	316.27	317.93	321.21	318.43	316.52	318.03	318.65	319	319.01	317.66	319.22	319.8	318.15	316.75	319.54	318.79	317.08	317.63	319.28	316.98	319.03	317.48	317.39	317.49	317.85	318.2	319.44	317.69	319.15	318.43	315.76	318.18	316.87
304.29	304.66	302.34	304.71	306.82	303.48	303.31	304.56	306.89	303.99	305.08	304.68	304.43	302.37	303.47	304.78	304.21	302.6	302.64	305.57	303.92	306.43	303.54	305.17	301.63	304.32	303.63	305.56	302.32	302.15	304	306.82	302.93	303.96	304.78	302.42	305.21	304.56	305.5	306.5	303.53	301.11	304.69	305.73	303.74	304.4	303.97	303.69	300.42	304.06
302.39	305.08	302.04	302.87	302.84	302.08	299.45	302.47	303.96	301.52	305.58	301.01	301.35	303.48	302.71	301.79	300.62	301.33	302.17	299.96	303.61	301.44	303.6	305.09	304.88	301.21	303.33	302.16	302.94	304.12	300.77	302.23	301.7	303.33	301.99	302.91	305.53	302.01	302.89	302.83	301.12	301.32	303.41	301.66	302.05	302.65	305.91	304.11	300.47	302.7
304.59	303.41	309	306.93	302.97	306.48	305.27	306.29	304.02	305.11	307	304.19	307.32	305.38	308.71	306.47	307.12	306.99	304.46	305.6	305.62	304.95	306.01	305.94	302.56	306.53	307.78	308.82	304.4	305.25	307.49	306.97	306.36	304.96	305.45	304.98	307.1	304.6	305.09	303.74	304.94	307.4	304.11	306.04	302.5	304.99	303.88	306.05	305.84	302.6
302.84	308.5	305.49	306.02	307.67	305.29	304.04	305.78	304.67	305.55	305.21	307.12	305	303.45	304.72	303.92	305.35	304.45	303.39	304.08	303.7	303.25	304.05	304.94	306.95	302.08	306.24	305.62	303.98	306.53	306	304.62	305.25	306.31	307.73	307.9	306.63	306.01	302.59	306.58	304.08	304.91	304.5	306.68	303.58	307.68	306.96	307.45	305.47	305.13
322.77	327	326.15	328.4	328.23	325.62	325.8	328.98	327.03	327.43	327.29	327.56	326.55	327.14	329.48	327.58	328.57	326.34	330.93	326.58	328.74	327.06	325.15	329.12	329.41	329.47	326.4	327.88	328.28	329.46	327.7	328.89	327.63	328.05	326.34	324.98	328.89	327.28	327.14	330.48	328.98	327.89	328.89	328.59	328.6	328	326.73	328.99	328.48	329.78
301.17	303.9	303.72	305.54	304.86	307.08	307.35	308.35	304.34	304.76	307.32	304.79	306.3	305.36	305.77	304.53	302.81	304.18	304.79	303.87	303.83	306.52	304.49	304.9	306.49	304.51	303.89	305.77	305.19	306.29	305.94	300.86	303.82	306.57	306.03	305.76	306.3	307.02	305.36	306.51	305.37	306.85	304.93	306.02	304.43	305.82	305.33	304.61	305.39	302.59
313.51	312.49	314.25	313.72	313.63	311.42	316.94	315.16	317.13	313.64	314.85	313.14	313.92	315.53	314.1	315.5	315.58	313.82	313.82	316.62	315.78	313.56	314.56	316.1	314.51	312.16	313.28	316.04	316.03	316.64	315.65	312.73	314.14	314.42	314.6	314.96	313.71	315.86	317.26	316.06	317.26	313.76	315.45	315.6	314.83	315.88	314.44	313.72	312.9	314.54
294.71	297.58	295.85	295.17	294.86	295.54	295.01	295.68	294.07	297.31	294.42	297.33	295.27	294.94	293.03	296.1	295.1	296.32	294.91	296.14	294.21	293.89	293.86	294.75	294.08	294.79	296.46	294.18	294.05	296.18	296.52	294.24	294.33	294.28	295.21	294.22	295.38	295.94	295.2	295.5	294.69	292.07	294.87	294.56	294.39	294.64	295.64	294.1	292.97	294.93
305.33	307.06	303.58	304.71	303.7	304.45	305.7	306.58	306.67	304.8	306.18	306.11	305.45	307.59	304.73	306.46	306.45	304.16	303.47	304.5	301.42	304.88	305.11	303.09	305.45	305.33	306.79	303.95	304.06	305.58	307.11	304.23	307.35	304.3	304.72	306.33	305.95	303.43	306.82	304.16	305.32	305.79	307.09	304.18	304.46	304.49	306.76	307.83	305.39	307
312.58	308.96	310.61	311.41	310.46	312.87	308.89	313.44	308.67	309.29	307.36	311.44	313.47	310.83	311.99	309.77	311	310.82	311.08	311.74	310.22	311.87	311.57	310.2	312.23	310.38	311.88	309.47	311.41	310.73	309.19	315.11	311.56	311.47	313.02	310.97	312.85	308.72	308.93	311.86	311.87	312.01	311.32	309.16	311.22	310.59	312.19	310.05	308.85	308.91
296.63	297.24	296.68	296.5	299.08	296.17	295.84	297.23	298.44	295.07	295.95	295.57	296.99	295.9	297.78	295.01	295.46	296.43	298.04	296.2	296.37	294.73	297.32	298.18	296.07	297.54	293.83	295.81	295.08	297.3	299.46	297.32	297.06	296.17	295.28	297.64	298.94	297.81	297.87	296.25	295.74	295.88	297.58	297.15	294.46	296.72	296.93	295.29	296.71	297.81
316.67	319.16	317.68	317.69	318.09	320.35	319.06	318.28	320.08	319.25	321.08	316.58	317.26	319.93	318.65	317.65	317.53	317.29	319.04	318.17	318.55	319.93	315.47	319.7	320.9	317.06	318.58	320.27	318.36	318.17	317.68	318.18	316.47	316.61	316.07	318.03	320.32	318.13	319.76	318.38	321.69	319.15	319.36	319.42	319.36	317.55	317.5	318.32	318.19	318.59
304.23	306.16	306.76	304.63	305.31	302.38	303.39	304.13	303.95	303.43	307.03	306.73	303.25	301.96	306.04	304.02	305.98	304.52	304.7	301.01	304.55	306.22	303.88	304.47	303.39	306.08	300.25	306.85	303.61	305.46	305.74	304.32	304	304.18	305.05	305.15	303.32	305.27	303.9	303.55	305.46	302.33	303.96	305.33	304.42	305.49	306.05	305.54	305.85	307.62
314.74	315.03	312.84	314.09	311.84	314.52	315.15	312.54	312.69	312.06	310.83	313.47	316.23	312.38	310.19	311.95	313.54	311.64	313.31	315.56	314.09	315.11	313.23	315.43	312.23	312.5	313.49	312.87	315.45	309.64	311.13	314.46	312.9	309.86	313.93	315.53	313.26	314.06	311.12	315.31	313.58	312.79	313.62	313.8	312.32	313.73	314.42	317.55	312.26	312.2
311.23	317.98	313.44	312.39	314.99	313.59	313.02	312.41	315.77	312.08	312.44	315.14	315.47	315.21	316.14	314.56	315.01	313.02	313.4	314.68	313.99	313.75	313.14	313.99	313.07	314.74	316.33	312.33	314.75	313.1	311.54	315.23	313.54	313.95	312.33	311.83	312.49	314.77	312.99	314.88	312.4	315.97	313.94	314.31	313.14	315.08	315.57	314.4	316.28	314.83
304.75	306.29	305.62	302.57	306.15	301.19	304.75	305.19	301.66	306.26	304.7	308.01	306.01	306.23	303.08	304.71	302.22	306.59	304.33	303.86	305.24	306.11	305.27	308.21	305.15	306.83	305.18	305.47	304.52	305.88	304.73	305.79	307.9	305.85	305.1	306.55	306.02	304.78	304.48	307.14	308.31	305.19	307.39	307.22	305.66	306.28	305.76	304.78	307.29	305.08
308.11	305.94	306.47	303.64	306.14	306.11	306.55	305.93	304.56	306.26	307.63	305.36	309.38	304.99	304.92	305.65	305.9	305.95	304.49	304.72	303.51	306.47	308.19	304.76	306.72	304.35	304.29	306.09	307.89	306.63	305.93	306.72	305.79	303.63	306.23	305.71	304.73	306.13	306.33	304.46	306.94	305.22	304.01	306.28	304.37	308.19	306.98	305.74	305.87	305.03
312.32	312.7	313.15	310.75	314.24	312.44	313.53	313.66	313.28	315.26	311.02	312.03	313.89	315.25	314.83	312.11	311.96	313.43	314.04	311.56	311.96	311.73	310.55	313.12	313.45	313.98	312.85	314.2	313.89	311.36	311.99	312.32	312.08	314.36	308.76	314.41	311.77	311.97	315.45	308.81	312.73	313.73	314.6	314.48	312.88	311.56	313.12	315.16	314.58	312.14
306.41	305.6	305.22	306.43	307.16	307.37	305.06	304.07	304.16	302.15	303.54	305.41	308.07	302.01	307.73	303.59	306.5	304.1	305.02	304.41	308.58	304.29	304.32	304.22	305.39	306.67	305.77	304	303.3	306.07	304.46	303.15	304.05	308.86	305.76	304.97	304.97	304.26	307.47	303.93	306.1	303.87	305.04	304.88	307.28	305.78	305.87	304.15	305.23	306.09
317.36	314.07	316.1	317.92	314.74	313.32	317.91	316.34	313.62	315.69	315.34	314.88	315.78	314.05	315.44	316.27	316.15	316.64	313.54	313.53	315.04	314.28	316.93	314.12	315.04	315.32	315.3	315.64	311.86	314.16	313.7	314.11	314.43	313.9	315.82	315.47	314.25	315.58	315.24	317.33	314.63	314.76	313.43	315.24	313.43	315.07	315.99	316.87	316.77	316.89
327.12	325.52	327.29	328.62	325.38	328.08	327.78	329.1	323.96	328.38	326.8	326.69	326.14	326.09	325.69	326.77	326.17	329.35	326.69	326.43	325.65	326.06	326.99	328.35	326.46	327.35	326.8	327.64	327.35	327.25	327.06	328.08	328.44	329.6	327.05	328.4	324.26	327.74	326.55	328.73	328.32	326.02	325.8	325.32	326.36	326.27	327.43	326.89	328.18	324.67
316.42	315.78	317.39	315.54	313.69	318.25	317.72	316.51	316.41	316.91	315.87	313.25	316.15	314.43	314.53	315.6	314.91	316.07	315.06	314	315.61	315.2	314.61	313.84	317	314.97	317.57	313.76	315.64	315.72	317.04	318.28	316.83	314.68	318.09	316.48	313.83	317.53	315.79	316.07	315.58	316.23	317.74	313.99	316.7	316.78	314.65	314.58	316.25	318.18
304.11	303.56	302.05	303.08	304.91	303.09	302.19	302.45	302.45	303.8	304.4	300.27	303.64	304.01	304.31	302.27	300.24	305.56	302.14	304.93	302	303.85	302.27	303.48	304.63	305.45	302.23	303.42	302.07	305.67	303.78	303.78	303.53	301.74	303.51	302.94	302.35	303.95	305.16	303.92	301.59	303.43	305.25	299.27	303.78	303.97	304.76	304.61	303.36	301.01
301.52	303.3	302.43	300.12	303.29	302.65	298.94	300.61	302.18	305.02	300.05	301.07	301.6	301.42	302.79	300.55	301.54	302.12	302.42	300.17	302.21	300.97	302.3	302.82	300.69	300.61	300.38	299.6	301.6	302.83	301.72	298.78	301.71	301.37	300.5	298.86	302.45	301.5	301.39	302.18	301.42	299.8	298.72	301.02	300.98	301.39	302.57	301.61	301.13	303.08
303.56	303.8	302.04	301.04	304.68	301.44	304.33	302.02	301.93	304.18	303.18	303	300.82	302.16	303.88	302.58	303.12	302.52	303.55	303.21	303.94	303.38	300.3	303.13	303.97	301.05	303.15	301.66	305.62	303.44	301.25	301.64	304.79	304.28	300.01	302.4	302.21	299.89	300.59	302.38	302.48	302.74	304.41	302.12	301.03	298.27	302.98	305.32	302.99	301.58
327.97	324.36	332.52	328.67	327.65	329.36	329.59	328.66	328.48	329.38	326.96	325.25	325.24	329.32	328.4	327.25	330	329.19	322.83	327.36	326.4	327.66	327.49	323.54	326.23	326.59	327.94	327.52	329.34	328.45	326.57	328.86	329.2	326.97	326	330.07	327.7	327.78	327.3	329.47	329.52	328.96	328.88	328.35	327.23	329.07	326.85	327.43	329.37	329.29
312.16	315.28	314.63	313.8	313.08	310.97	313.66	313.18	312.77	315.68	313.9	311.81	313.18	312.83	312.32	311.62	312.06	311.93	312.3	313.77	311.05	316.94	312.95	311.44	313.28	313.05	312.96	312.89	313.02	310.18	312.56	314.31	312.07	312.21	314.9	313.6	313.99	312.48	314.44	311.21	314.24	310.29	313.75	311.13	311.94	313.23	313.28	312.35	313.12	311.76
329.14	328.89	328.46	331.69	327.81	326.59	329.95	327.98	326.99	328.36	331.16	329.09	330.62	328.86	329.89	330.32	330	328.82	327.15	328.35	326.9	328.87	333.42	330.45	328.95	329.32	325.94	327.51	326.85	329.16	328.22	328.86	326	329.35	325.48	328.83	328.46	330.55	328.61	328.98	327.29	328.78	327.6	327.51	325.98	328.01	329.13	329.5	328.03	327.72
303.7	302.37	302.48	301.24	302.56	301.97	303.79	302.44	303.1	303.25	304.13	303.07	301.99	303.09	304.69	302.1	301.87	301.9	302.43	303.08	300.29	303.7	301.18	302.88	302.35	303.05	302.94	301.1	302.04	304.12	303.15	299.7	302.98	300.61	301.25	302.06	304.99	302.07	302.69	301.3	304.04	304.5	303.5	302.28	302.94	303.13	303.97	304.58	303.94	305.41
312.01	314.11	312.21	314.75	317.52	311.89	312.96	314.35	314.55	312.35	313.77	313.25	311.91	315.11	313.87	314.17	314.81	313.18	311.92	311.48	313.51	312.59	314.07	312.51	315.07	313.23	312.35	314.31	314.86	314.4	315.19	314.81	316.64	312.6	311.67	314.19	313.22	313.75	314.45	316.44	313.48	313.78	312.03	311.64	313.48	313.27	313.02	311.97	313.62	312.73
310.12	308.44	307.48	308.78	309	307.07	309.85	305.18	308.99	307.12	308.93	307.33	307.77	308.99	308.19	309.33	307.67	309.7	309.46	306.9	310.85	308.48	309.21	311.27	307.68	308.71	310.26	309.46	311.23	310.78	306.42	308.1	305.27	310.93	309.23	308.85	308.49	309.5	306.28	310.59	312.18	308.1	309.05	308.74	305.56	308.55	306	309.24	308.06	308.27
313.87	313.74	312.83	311.55	311.79	314.49	313.87	314.24	311.59	313.08	312.8	311.82	314.58	312.57	313.9	311.78	313.59	314.82	314.93	312.63	312.7	314.13	313.83	314.69	314.46	313.38	311.78	314.19	313.51	311.51	311.91	312.74	315.15	313.62	312.09	313.07	312.35	310.08	313.25	313.23	313.79	312.89	311.76	313.23	312.95	312.17	315.15	312.15	312.54	311.99
315.16	314.34	314.39	314.19	311.48	312.26	316.75	311.44	315.33	315.86	314.69	313.69	314.49	313.85	314.66	312.5	313.23	315.04	313.58	315.5	314.19	314.19	314.86	312.39	317.07	315.97	315.05	312.6	317.33	314.89	314.13	314.04	313.12	314.53	311.62	317.52	317.2	314.66	316.82	313	312.92	315.03	312.15	316.32	313.13	315.11	314.27	314.16	314.76	314.93
299.71	300.64	300.43	300.13	300.86	303.42	301.57	300.31	300.71	300.58	302.47	301.83	300.41	302.07	299.93	302.94	300.28	300.75	302.76	299.93	302.89	304.99	299.98	300.49	299.24	301.05	300.41	300.81	301.51	300.54	301.54	300.8	299.04	300.35	302.01	298.9	302.76	299.95	305.75	303.55	299.27	302.61	299.96	300.78	300.02	301.13	300.27	299.06	299.9	302.75
316.97	315.38	315.37	317.64	314.14	312.72	315.02	313.17	313.18	314.17	313.33	314.96	313.93	315.9	315.17	317.54	315.44	317.64	316.54	313.99	315.15	316.07	313.27	315.46	313.98	314.95	314.48	315.28	314.73	315.67	316.34	314.71	315.03	310.54	313.49	315.85	312.95	313.73	314.74	314.73	314.99	312.94	313.29	313.8	316.03	315.64	317.28	317.41	317.17	313.59
309.96	308.51	308.2	307.92	308.26	306.03	310.27	311.01	308.94	305.9	312.39	310.57	307.98	308.82	311.56	306.66	310.37	306.67	309.04	309.69	309.01	308.86	307.99	307.94	309.37	307.73	309.08	309.34	310.47	307.22	310.49	308.97	307.93	310.56	309.19	307.1	309.6	309.63	312.34	307.79	310.37	309.97	310.51	309.62	309.64	310.13	308.55	308.86	311.04	305.45
328.17	327.08	327.29	327.59	329.68	333.38	330.39	330.16	329.27	328.05	329	328.15	328.81	330.37	328.5	325.44	329.98	329.36	328.83	328.7	328.4	327.59	329.37	328.54	327.31	330.1	329.26	329.15	328.87	328.41	330.3	328.05	328.52	327.56	327.04	331.13	328.75	327.48	327.66	327.95	327.52	326.88	326.63	328.4	328.9	330.93	328.16	327.79	328.78	327.85
316.62	316.48	316.27	315.94	316.38	315.75	313.11	315.64	314.41	315.24	314.91	316.57	315.84	316.18	316.64	314.49	314.11	317.22	313.46	312.95	315.25	310.95	316.8	314.76	315.33	315.58	311.7	314.84	313.87	315.13	315.88	316.85	315.41	313.77	317.57	316.53	314.18	314.05	314.58	314.35	317.31	315.6	314.59	315.01	315.06	316.25	316.93	315.55	313.6	315.3
314.15	312.16	313.82	311.79	315.55	315.97	313.33	316.24	312.62	315.75	313.32	313.42	313.44	313.47	312.76	314.89	311.37	310.71	314.17	314.76	315.11	314.01	313.16	313.39	316.57	316.41	310.46	315.61	315.05	313.83	313.29	314.06	313.1	314.63	314.23	315.21	313.58	315.85	314.77	315.01	312.32	314.66	314.94	312.81	313.9	312.72	315.09	309.55	315.6	314.02
296.33	294.53	294.71	294.17	295.57	297.59	298.73	296.39	296.19	294.79	298.52	296.04	296.72	297.69	297.55	296.63	295.5	296.7	295.37	298.48	294.79	295.59	299.42	297.78	293.83	296.54	295.91	295.75	297.7	296.42	296.8	298.39	297.41	296.45	295.23	297.82	299.84	296.08	296.48	298.31	295.64	293.95	297.45	295.66	294.94	297.21	296.42	294.64	296.12	298.35
327.79	327.98	328.82	328.87	325.69	328.97	330.09	328.36	327.57	326.76	327.44	328.56	327.29	326.62	327.9	330.2	329.35	326.21	325.47	326.37	327.96	327.93	325.87	328.11	328.2	324.84	328.13	330.37	328.06	328.49	326.68	328.86	324.97	326.01	327.84	326.55	325.67	327.82	330.2	328.83	328.86	328.03	328.4	326.16	327.46	327.18	329.17	328.97	329.51	330.32
306.08	306.16	304.09	306.55	305.05	301.36	305.39	304.98	306.05	306.33	305.3	302.83	303.12	309.25	302.96	303.77	304.01	303.79	305.54	305.18	304.62	306.95	303.72	304.47	305.31	304.03	305.27	306.23	303.77	304.29	303.4	303.39	302.74	307.1	307.11	302.94	304.61	306.83	303.64	303.28	304.66	302.58	303.39	302.66	305.86	302.21	305.01	305.41	305.61	303.82
303.46	303.89	304.22	303.5	302.55	299.83	305.39	305.19	302.39	302	301.33	302.64	303.24	305.03	302.62	304.23	302.04	303.54	302.36	303.63	304.25	305.23	302.92	300.68	301.67	301.09	302.26	306.17	306.19	303.8	302.21	304.26	302.49	303.75	302.86	303.23	302.74	304.03	301.95	302.06	302.88	305.2	299.38	303.96	302.09	301.52	303.23	305.04	305.32	303.35
324.81	327.62	328.19	326.51	330.53	328.03	327.69	328.53	325.42	328.07	330.66	330.77	325.82	326.74	326.39	328.09	325.56	328.82	326.55	328.72	328.1	326.56	330.8	328.93	329.39	329.66	325.57	329.04	327.82	325.33	327.87	329.21	328.09	326.82	326.5	327.5	325.74	331.76	327	327.89	329.17	329.55	329.68	326.93	326.7	327.96	327.42	326.75	329.26	327.46
295.03	294.45	294.25	297.42	295.34	296.33	293.81	294.76	294.76	295.13	294.6	294.23	293.58	292.01	294.16	293.82	293.68	295.93	299.03	294.49	293.91	293.36	296.3	296.79	295.46	298.27	292.82	295.19	295.43	293.02	298.18	295.02	297.46	291.28	294.15	296.4	294.28	294.1	296.71	295.2	295.65	294.76	296.5	292.61	296.77	295.95	295.7	295.62	294.76	294.92
303.65	303.7	307.24	306.46	305.73	301.96	305.37	303.7	303.12	306.78	308.37	307.29	304.47	304.98	305	302.45	305.46	304.01	305.4	306.15	306.32	304.34	303.91	306.51	302.64	305.07	305.92	303.66	303.94	304.7	305.85	306.56	304.31	305.73	304.27	306.3	305.97	306.8	307.28	305.82	306.02	304.63	303.93	304.56	303.54	305.96	306.22	303.78	305.88	306.95
311.67	311.36	312.67	315.33	313.3	312.46	313.18	311.68	312.63	310.93	312.74	312.09	313.1	311.56	309.5	313.28	313.18	312.18	312.25	311.25	313.94	312.66	312.67	313	314.78	312.97	313.45	313.94	310.31	314.4	312.07	313.86	311.07	313.38	312.43	313.34	310.88	312.82	312.23	311.39	310.57	312.8	311.59	311.95	311.55	310.98	311.08	312.27	312.93	310.12
325.62	327.92	324.89	327.41	323.81	326.65	326.26	325.39	326.91	326.25	325.31	325.97	325.89	325.93	328.95	327.18	325.79	328.99	328.17	325.42	324.24	328.81	325.56	327.04	325.2	328.45	328.09	325.41	325.95	327.43	330.14	325.28	325.78	328.1	324.36	325.69	327.12	325.98	326.56	328.44	328.43	327.63	326.74	327.6	326.96	326.28	326.1	327.26	325.78	326.86
318.74	317.23	317.77	317.48	321.12	319.4	316.61	318.15	317.03	316.67	319.24	317.17	320.19	318.23	316.89	319.88	319.39	317.99	319.24	319.1	317.74	319.49	318.99	320.86	322.2	318.07	317.11	320.66	318.15	318.14	317.38	316.92	319.35	316.56	316.71	319.45	319.44	319.16	317.14	317.77	319.99	322.01	318.67	318.31	320.08	320.49	320.14	319.83	316.7	320.71
303.63	304.24	302.98	301.74	303.25	303.09	304.25	304.88	305.47	302.07	305.05	301.92	303.37	305.43	301.51	304.74	303.62	302.67	305.23	305.51	303.59	305.81	305.92	302.66	301.88	302.61	302.32	303.66	302.21	303.67	304.88	304.5	304.21	303.74	303.97	303.44	304.51	305.29	302.62	304.72	303.13	303.17	305.81	303.31	307.08	302.63	305.42	301.95	304.37	304.56
309.32	308.73	309	307.83	308.05	309.04	310.26	312.03	306.55	309.26	306.87	307.88	310.65	307.38	308.35	308.02	309.54	311.71	306.87	308.38	309.57	308.83	307.69	307.74	308.35	307.28	308.24	308.85	308.02	309.18	308.94	306.97	309.61	310.1	310.2	308.66	309.38	308.22	310.26	308.06	311.23	308.18	307.06	309.51	308.01	308.77	306.02	305.08	310.05	310.39
319.52	316.84	318.6	317.92	319.07	317.19	321.11	320.61	318.87	320.63	318.9	317.48	321.8	320.18	318.86	320.09	320.55	317.86	320.57	318.07	318.25	319.8	321.32	320.2	317.34	317.38	322.38	321.57	319.43	316.85	317.74	318.68	319.39	319.08	319.8	321.15	320.07	317.6	320.59	316.48	319.19	321.87	319.54	319.21	319.31	320.66	318.85	321.03	319.6	320.53
317.96	319.55	320.11	319.62	319.21	317.88	321.84	318.54	321.54	320.3	317.14	318.23	319.81	318.27	319.72	316.94	319.47	319.78	318.79	320.67	318.21	318.73	319.37	320.42	320.79	318.97	319.91	318.85	317.44	318.79	321.21	318.95	318.41	317.95	320.74	319.5	319.48	322.41	318.6	319.79	320.91	316.06	320.73	320.65	320.14	317.83	319.2	321.21	317.5	320.67
295.69	293.87	294.45	294.38	295.51	294.89	294.19	294.83	292.09	293.88	296.48	295.69	294.91	295.5	292.38	294.65	297.91	294.95	294.89	296.69	293.89	295.37	295.95	295.28	291.33	296.24	295.13	293.95	294.01	297.25	292.23	293.17	296.37	295.63	294.01	293.78	296.13	295.7	294.65	294.1	294.96	293.61	294.69	295.84	294.87	295.28	296.88	293.74	294.08	292.41
295.57	296.02	297.1	293.66	297.73	296.81	295.73	298.26	298.19	297.67	298.59	298.36	298.52	296.31	296.12	296.17	298.93	299.43	298.1	296.57	296.44	297.91	297.15	296.91	298.51	297.76	298.39	296.5	296.05	296.16	295.91	295.66	298.59	295.86	295.43	295.66	297.14	295.77	295.78	295.64	297.73	295.95	295.05	296	298.87	295.97	296.87	295.39	294.82	296.27
311.74	313.65	310.7	313.57	313.78	313.03	312.92	313.75	311.75	314.02	312.72	313.94	313.1	313.56	308.58	314.86	312.33	313	313.48	313.25	311.1	310.65	313.65	310.77	310.84	312.75	310.24	311.27	309.81	311.51	312.44	311.4	313.68	313.85	312.99	312.92	311.64	310.68	311.59	314.27	314.91	314.34	313.75	312.7	309.28	313.18	311.88	313.07	311.6	315.46
325.21	324.52	325.67	325.3	325.35	322.72	326.3	324.43	323.02	324.36	323.09	324.86	326.6	325.06	324.58	326.01	323.46	323.9	321.5	322.32	323.07	324.95	325.06	324.86	327.09	325.46	327	325.53	324.76	325.21	324.08	326.06	327.36	324.27	324.64	325.85	324.39	325.1	324.87	327.34	325.75	323.97	325.35	325.04	325.03	325.22	326.02	322.72	326.44	326.57
310.12	309.7	310.52	312.28	311.58	312.02	313.59	313.11	312.09	314.39	315.53	310.35	312.43	311.46	311.77	310.38	311.22	312.87	311.28	309.81	312.57	311.73	311.77	311.18	308.05	310.51	311.77	310	313.7	309.97	310.82	309.33	313.13	313.66	311.55	313.34	313.69	311.49	313.14	312.85	309.98	309.22	310.33	311.09	310.08	311.9	309.76	309.24	311.99	309.24
303.92	307.72	306.49	306.12	307.46	307.13	306.92	307.38	307.98	303.3	306.31	306.98	306.58	308.07	307.38	306.25	305.7	306.59	306.95	307.1	308.16	305.21	308.19	309.02	305.63	307.72	305.86	303.96	308.25	303.22	305.9	305.52	309.47	305.71	309.62	308.88	306.49	307.71	308.39	305.05	308.07	306.51	304.52	309.23	306.92	306.41	306.54	305.47	305.28	307.37
302.65	300.92	301.28	299.71	300.15	300.13	301.05	299.21	298.75	301.85	299.78	303.69	301.44	299.71	302.7	301.71	299.67	298.28	299.69	302.82	299.78	301.77	300.77	301.81	295.57	299.03	301.82	299.81	303.17	299.58	301.33	301.93	300.79	299.84	301.03	300.8	302.46	299.08	302.26	301.86	300.74	300.87	301.98	301.16	303.45	303.27	301.87	301.51	301	299.91
299.75	299.72	300.44	300.44	300.29	298.83	298.51	299.32	298.58	297.8	299.32	300.66	300.48	297.67	301.82	300.87	300.51	302.75	299.79	298.94	300.81	297.48	300.52	302.45	299.55	298.86	297.77	299.13	299.38	300.11	300.22	298.22	300.69	298.51	299.79	299.31	299.75	300.79	299.55	302.8	301.39	300.88	298.21	297.4	298.32	300.37	300.32	299.85	302.08	301.26
304.38	301.36	303.09	303.23	302.11	303.13	300.27	299.96	304.54	301.83	303.7	302.86	301.86	304.33	301.84	302.39	303.29	302.96	305.03	304.52	301.84	302.67	302.27	303.03	304.06	305.59	302.75	300.37	302.91	305.14	302.58	301.16	302.87	303.24	304.35	301.48	301.66	303.44	302.98	301.84	302.6	304.07	304.38	305.29	304.87	303.26	301.44	299.03	303.39	303.49
316.74	321.71	319.69	321.18	320.96	321.19	320.24	319.06	320.16	319.53	318.74	316.76	318.49	319.49	321.18	320.63	317.89	318.92	320.34	318.95	319.45	318.92	318.52	318.35	320.82	321.75	318.98	317.71	318.93	320.71	317.44	321.03	316.46	320.34	317.18	316.56	317.39	317.72	320.25	319.89	317.69	319.73	319.33	318.28	319.12	319.7	318.13	319.45	321.01	320.4
305.09	305.26	307.21	306.77	305.09	303.07	301.52	305.72	307.47	305.74	306.15	307.07	302.65	306.43	307.8	303.69	304.56	307.79	304.01	306.81	306.92	305.77	308.17	307.52	307.17	308.09	306.51	306.18	306.15	307.44	308.6	306.53	307.48	305.16	302.86	305.31	308.11	305.16	308.02	303.85	306.13	306.42	304.74	307.1	304.6	307.22	306.38	306.8	308.6	307.34
323.77	324.67	324.98	326.52	325.08	326.06	326.34	324.5	325.9	326.47	325.82	326.35	323.8	326.02	322.62	325.92	326.32	326.56	324.77	323.36	323.23	324.53	323.38	328.84	325.14	327.57	326.53	327.67	325.7	324.49	326.46	325.11	326.69	325.93	327.98	326.47	325.43	325.22	326.21	325.34	324.54	328.71	322.61	323.71	324.81	325.79	322.48	327.14	326.33	325.36
313.52	316.05	311.76	311.61	312.15	312.99	312.75	313.54	310.84	313.16	312.45	313.6	313.9	313.35	312.55	314.81	313.64	310.06	311.73	313.14	310.69	313.28	313.42	312.86	312.89	312.87	312.4	312.17	316.64	314.72	314.81	313.01	314.37	314.02	311.98	309.73	311.01	313.06	313.04	314.06	314.57	312.37	313.76	311.65	310.97	309.13	310.47	315.69	313.65	314.27
326.36	328.83	325.54	325.13	324.37	326.78	327.43	326	325.84	327.78	327.21	326.91	326.4	324.82	324.71	329.98	326.87	326.55	326.4	325.81	326.13	325.78	326.48	324.95	324.58	326.93	326.97	328.54	326.94	326.03	326.71	326.94	329.3	329.3	325.83	325.8	326.79	325.82	326.16	326.46	327.83	327.85	325.96	326.55	325.94	326.8	326.64	327.2	326.38	325.99
302.97	303.14	302.96	305.77	302.94	304.65	300.81	301.95	303.49	303.53	304.46	304.22	306.7	303.86	302.95	302.57	302.97	305.34	304.12	305.06	303.08	304.25	303.66	302.8	302.87	301.7	302.86	304.18	303.99	303.45	305	300.39	303.53	303.62	304.45	303.17	303.67	302.12	303.09	301.05	305.45	304.25	303.15	304.94	305.13	303.91	301.98	303.68	304.34	302.25
325.91	327.94	325.87	328.57	326.63	323.23	328.12	325.7	326.08	326.49	328.11	327.24	329.52	329.65	329.6	326.24	326.21	328.3	327.7	325.81	326.43	326.81	327.57	325.51	325.49	324.78	328.57	326.67	326.2	325.86	325.94	328.53	327.37	325.8	327.18	327.14	325.52	326.38	329.6	325.57	326.91	328.41	327.21	328.37	328.98	326.49	327.01	328.63	325.87	325.56
304.14	305.15	302.2	304.55	303.5	302.46	302.43	303.66	303.58	305.66	305.42	304.82	304.58	302.49	306.1	304.5	304.87	302.75	303.19	303.15	305.79	304.34	304.09	303.35	302.89	303.52	304.37	304.81	305.22	302.71	303.18	304.22	303.62	303.32	305.11	304.88	303.21	308.31	305.47	302.43	305.15	305.72	303.77	306.48	302.47	305.74	304.29	304.07	304.77	304.72
323.09	326.76	325.99	327.15	326.05	324.21	323.96	324.74	326.65	325.62	324.16	322.36	326.71	324.5	327.91	322.99	327.93	325.56	325.66	324.05	324.14	324.67	324.05	327.1	325.88	323.41	326.65	324.03	326.7	325.88	323.86	326.46	326.45	323.14	323.92	325.69	326.59	327.34	322.94	326.14	324.86	326.49	326.06	326.96	325.59	327.61	323.76	325.33	325.46	325.62
326.55	327.31	329.6	329.22	326.85	327.44	326.35	330.96	328.28	327.31	328.56	328.15	326.93	329.25	328.63	325.57	326.63	330.53	327.56	328.48	329.99	326.81	328.49	326.24	326.72	326.8	330.04	329.45	330.32	329.47	329.25	328.88	329.19	327.72	327.24	329.21	329.47	326.4	328.11	326.86	327.06	327.66	328.38	327.57	327.48	327.54	327.81	327.12	326.63	325.86
306.91	310.02	309.11	311.35	313.32	309.88	310.24	309.78	311.76	312.14	309.19	311.26	310.63	307.95	309.85	313.05	313.18	310.35	309.18	313.82	311.56	309.36	311.01	312.2	308.04	310.62	311.38	307.51	312.38	310.34	312.71	308.83	310.51	309.1	312.22	311.49	310.68	311.44	311.78	310.6	308.53	310.12	307.47	312.27	310.32	309.43	309.24	311.93	308.34	307.96
315.99	318.05	317	315.16	314.84	316.69	316.41	317.38	316.13	316.99	317.12	314.99	315.42	317.19	318.2	315.01	316.23	316.23	318.14	313.84	315.95	316.94	317.64	317.36	318.13	317.66	315.36	316.82	318.06	317.67	316.4	314.93	315.02	318.09	316.4	315.58	316.33	315.53	317.45	315.43	315.18	316.1	317.87	314.75	316.05	316.07	314.66	317.95	316.64	317.34
322.78	324.5	323.01	325.58	323.67	323.34	325.62	324.75	322.51	324.26	324.14	322.03	324.63	324.97	323.34	325.33	324.43	323.47	324.6	322.56	325.01	323.6	329.08	322.49	324.97	325.81	324.39	322.86	324.97	323.1	326.47	323.94	326.61	325.94	323.23	323.69	324.62	324.35	325.78	324.14	323.09	326.36	323.62	324.18	324.25	321.67	322.12	325.21	323.77	324.65
302.44	301.24	306.09	305.9	299.32	303.66	306.2	300.33	303.12	301.66	301.63	305.95	302.91	304.21	302.83	303.06	301.46	305.44	303.81	300.87	301.99	303.52	303.56	302.64	300.34	304.9	303.38	302.18	302.54	302.33	305.64	303.69	302.68	303.07	304.94	305	304.88	300.72	302.03	302.54	301.05	301.95	303.91	302.14	302.96	301.14	302.41	302.82	304.16	304.15
308.31	306.27	307	305.58	308.02	308.42	305.01	307.83	307.57	306.8	308.7	306.77	306.66	304.59	307.78	307.29	305.31	305.23	310.08	308.14	309.21	306.64	309	308.09	308.17	306.29	307.9	307.46	306.66	308.02	308.59	308.41	307.59	307.05	308.17	306.36	304.99	306.8	305.34	306.85	307.85	305.83	309.16	306.18	308.94	307.08	307.94	306.62	306.4	306.3
312.75	311.81	312.24	314.88	313.94	313.29	311.45	310.37	314.63	313.63	312.4	312.86	311.32	313.29	314.92	312.81	312.4	312.65	312.58	313.95	313.55	309.67	312.21	311.46	315.66	313.15	309.95	311.78	313.33	311.67	313.89	314.53	313.3	313.8	311.83	311.56	315.44	310	311.75	311.57	311.95	311.85	313.4	312.72	312.09	311.63	310.29	315.12	311.25	311.06
304.01	305.52	307.1	307.2	303.87	303.52	304.61	302.32	302.97	303.3	304.57	304.73	306.24	302.26	302.64	303.69	301.64	302.04	304.36	304.21	305.81	303.36	302.97	300.91	303.78	302.45	303.91	304.09	304.75	303.63	303.5	303.42	302.74	307.36	303.84	303.89	303.85	303.7	303.04	304.49	304.67	304.33	306.63	301.31	302.34	303.34	305.02	303.75	302.64	302.04
301.25	305.29	302.47	304.81	300.98	302.73	303.19	303.1	302.68	301.93	304.94	304.18	305.59	302.42	304.45	304.3	300.88	303.1	305.12	303.85	301.54	304.28	303.15	303.74	302.33	303.18	305.31	305.56	303.13	299.83	302.84	302.8	303.9	304.39	303.77	302.48	305.04	303.88	305.93	302.3	305.16	302.11	304.15	304.96	302.3	301.53	304.06	304.32	303.47	304.9
303.98	303.68	304.79	303.94	306.03	304.14	305.46	303.65	306.97	303.69	301.96	303.6	305.38	304.95	305.01	305.05	304.49	304.75	303.33	307.96	307.39	307.08	304.09	304.07	304.75	307.17	306.55	303.35	304.65	305.15	306.47	304.38	305.49	302.4	304.56	305.18	302.92	304.58	304.58	302.91	305.49	304.31	306.45	305.48	304.9	304.54	306.13	306.65	305.44	305.44
294.02	292.44	293.95	296.94	296.26	292.87	293.17	293.7	294.02	295.56	292.22	295.17	295.15	292.12	297.4	293.96	292.96	295.53	294.84	294.56	294.37	293.19	293.23	294.79	294.57	297.03	294.12	294.34	294.54	293.4	293.34	294.36	295.33	294.35	295.86	292.81	293.87	293.07	292.5	290.44	293.66	296.37	294.97	293.06	296.54	294.32	291.27	294.03	294.96	294.56
303.18	304.44	304	304.56	305.43	303.89	304.11	299.33	302.12	305.33	304.11	302.93	304.29	304.13	302.07	306.39	300.42	304.12	303.47	303.73	305.24	305.02	305.72	301.72	300.88	301.25	299.55	304.37	304.04	302.31	303.16	303.4	303.39	303.3	304.53	304.68	304.43	302	302.1	302.24	303.52	302.54	303.02	302.09	304.28	301.56	302.95	301.27	302.02	304.07
312.24	315.47	316.06	314.03	312.08	315.8	314.88	316.59	315.79	314.79	311.56	312.46	311.13	312.08	313.32	315.99	312.89	315.85	313.96	314.51	315.92	314.33	313.63	313.96	313.34	315.16	314.1	314.28	312.65	314.06	314.93	313.75	316.35	313.82	314.45	313.95	313.2	313.64	313.43	315.28	315.15	315.08	315.52	313.16	313.63	314.16	315.82	315.09	315.35	316.03
320.85	319.18	319.86	317.87	318.78	320.07	319.08	319.46	319.19	315.12	320.26	317.55	317.48	319.48	320.56	318.7	317.81	318.97	319.97	318.41	320.28	318.56	317.67	315.23	319.42	317.95	318.5	317.46	319.01	319.88	322.6	318.08	319.91	317.7	318.06	318.9	316.98	317.16	318.83	318.65	317.8	319.07	317.67	317.84	317.98	319.63	319.47	317.72	320.34	319.16
320.18	318.39	320.26	320.01	319.9	318.99	318.5	320.86	318.99	318.68	321.33	318.79	316.45	317.62	320.12	320.5	320.89	317.93	318.96	320.67	318.05	320.4	319.64	320.05	320.6	319.19	319.1	320.9	317.84	320.06	321.21	318.11	320.58	319.78	321.05	319.59	319.77	320.21	320.5	317.65	316.37	320.02	317.66	319.48	317.32	321.1	321.09	320.58	316.69	321.73
303.1	306.04	302.77	300.81	301.94	304.88	302.85	305.2	304.48	302.88	302.27	302.46	301.35	303.41	302.88	305.17	302.62	304.35	303.09	303.71	301.06	303.55	302.06	305.66	301.03	304.5	301.39	304.87	304.8	303.49	305.17	303.34	303.22	304.59	303.21	300.85	301.79	302.34	304.11	302.6	303.63	302.37	304.31	302.22	304.25	303.42	303.55	301.56	300.08	301.78
295.81	295.21	294.21	295.58	294	295.44	293.37	296.2	293.74	297.04	295.66	295.65	292.37	293.56	295.68	296.07	295.97	296.62	293.69	296.08	294.53	293.76	297.09	294.58	296.07	295.58	292.95	295.58	292.03	295.48	295.97	293.18	295.62	297.39	295.05	295.26	294.66	294.93	294.11	296.36	295.1	292.89	293.76	293.52	292.76	297.55	295.58	293.2	295.79	295.46
302.86	302.35	303.71	306.82	304.52	307.09	305.59	305.82	302.66	304.31	303.71	304.68	304.39	303.6	303.96	302.38	305.77	304.59	305.98	305.97	301.62	302.18	303.64	308.64	307.88	305.72	304.82	304.59	305.21	304.56	304.71	303.02	303.51	302.89	304.96	305.14	302.76	305.88	304.35	304.62	304.64	303.99	302.83	305.17	301.9	303.32	304.78	302.83	306.68	306.09
306.06	307.34	307.22	305.77	304.82	303.58	305.3	307.39	305.37	307.93	306.28	304.83	305.4	305.69	305.45	304.21	305.27	306.98	305.98	304.77	306	309.5	304.61	306.27	303.96	307.2	307.77	306.03	303.49	305.21	305.53	305.6	307.4	306.75	302.34	302.45	305.64	307.61	306.63	306.35	305.28	305.64	307.59	306.58	307.02	304.59	308.49	308.39	306.58	305.02
308.3	311.7	312.1	312.87	311.7	312.92	310.95	313	313.76	310.46	311.81	311.57	309.85	311.74	313.47	312.37	311.9	313.01	311.81	312.9	313.05	312.18	314.16	313.06	314.76	315.07	312.88	315.58	312.77	313.59	312.24	314.29	313	314.04	314.17	314	312.04	312.99	314.14	312.12	313.1	311.95	313.02	314.78	310.49	315.63	310.77	313.1	313.77	312
305.82	303.75	304.48	307.07	303.2	305.39	304.29	306.69	302.68	303.68	304.48	306.28	304.85	303.46	305.61	304.58	304.26	305.24	306.94	303.56	302.46	301.99	301.66	300.92	304	304.52	304.46	305.57	302.78	302.18	306.65	304.93	301.19	304.8	305.35	307.43	304.39	304.43	303.73	304.95	304.93	302.08	304.45	306.09	303.72	304.28	304.99	304.57	301.4	306.74
311.7	312.81	312.2	312.85	311.45	312.93	313.69	311.68	310.4	313.38	312.82	314.81	311.64	311.54	313.66	313.15	314.59	313.49	311.48	315.04	311.55	313.48	312.54	313.83	315.83	314.44	311.87	312.27	313.69	315	310.66	314.24	311.3	314.69	310.5	314.31	310.77	314.81	312.09	311.24	313.72	311.62	309.84	311.08	311.98	312.64	313.11	313.85	312.6	311.2
309.33	313.14	310.38	311.75	311.78	313.21	311.75	313.3	310.14	310.45	312.71	313.93	309.43	313.44	309.75	314.91	311.17	308.65	310.67	313.19	310.98	311.91	312.16	308.36	311.21	309.19	310.71	313.2	308.81	314.34	312.01	311.76	311.87	313.4	313.6	312.6	309.96	315.06	312.23	311.51	311.15	312.19	313.44	310.31	311.45	311.07	308.71	313.09	311.76	310.17
306.16	308.11	304.23	303.12	304.44	305.67	304.23	304.92	305.74	306.08	306.86	306.22	303.95	306.16	305.37	305.03	306.41	302.57	307.12	305.42	304.32	305.42	305.35	307.16	305.37	305.36	306.1	305.31	307.1	305.15	307.22	306.49	307.6	302.77	306.25	305.87	306.26	306.98	306.71	306.03	305.7	304.67	304.89	304.92	306.73	307.32	305.4	302.59	306.35	305.68
331.35	329.74	330.1	328.15	330.84	329.32	327.98	328.84	328.76	331.75	328.82	328.51	326.79	326.87	330.04	328.51	327.21	328.72	330.91	328.85	325.26	328.39	330	329.77	328.34	329	329.43	330.39	329.4	328.82	328.98	328.1	329.03	329.47	329.17	327.42	330.63	328.09	328.97	329.02	328.77	330.2	329.01	329.3	327.06	326.47	327.1	328.5	328.9	329.8
304.83	307.36	307.09	305.04	306.48	305.02	308.55	306.04	307.77	308.63	307.45	308.09	308.77	308.74	306.18	307.21	308.09	306.51	308.34	307.01	307.92	307.57	306.52	308.52	309.62	308.7	307.68	308.52	309.46	306.1	308.97	306.28	308.73	308.53	308.31	306.74	307.66	305.78	308.12	308.43	308.09	307.85	308.18	309.46	307.46	308.66	307.21	306.05	308	305.64
315.12	312.63	315.27	312.18	312.8	315.35	312.48	313.53	316.43	312.62	313.45	314.8	317.36	314.55	315.08	312.92	314.77	313.02	315.49	310.59	315.86	315.79	313.09	317.21	313.36	314.23	314.73	313.23	314.42	315.06	315.73	313.24	311.26	314.89	316.79	312.92	314.65	311.94	312.31	313.5	315.06	315.23	314.61	311.56	316.25	315.24	314.01	315.9	313.44	315.46
296.47	296.96	294.47	294.49	295.87	297.02	298.39	296.34	296.33	298.04	297.21	298.35	295.53	300.31	296.38	296.49	296.46	295.88	294.54	298.03	295.91	295.53	295.91	297.98	297.35	296.07	296.1	299.27	294.74	296.45	294.47	293.78	295.59	293.59	296.9	297.09	296.87	300.07	296.51	296.82	297.53	298.27	294.85	295.16	295.98	298.73	294.08	295.03	295.05	295.36
326.04	325.24	325.07	323.77	325.18	324.69	324.91	325.21	324.56	325.25	324.82	325.51	323.67	324.16	325.8	325.15	322.54	324.16	322.28	325.85	324.89	325.75	323.33	322.25	324.85	324.11	322.35	322.76	326.65	325.08	324.36	324.91	322.9	324.05	323.32	322.94	326.68	322.78	325.54	325.41	325.44	324.93	324.56	326.6	325.04	322.88	323.58	324.53	324.11	324.53
329.64	328.73	327.7	327.41	328.62	327.9	327.32	330.86	328.5	326.26	327.33	325.85	330.58	329.35	328.03	327.67	328.8	329.03	331.99	328.61	327.5	328.67	329.3	329.08	330.75	328.39	329.43	331.44	327.45	328.71	329.47	328.32	328.54	327.29	328.85	327.99	330.3	327.44	329.14	326.4	328.13	326.99	329.07	329.77	329.8	327.27	328.42	331.61	328.15	328.59
304.37	310.03	306.9	306.77	307.09	308.18	304.9	308.02	306.2	306.2	306.95	306.29	308.63	306.1	308.23	306.03	309.54	304.31	306.72	307.07	308.9	302.98	306.12	305.7	305.99	307.21	308.39	306.03	306.94	307.29	306	305.39	305.64	307.52	307	306.77	305.72	306.85	306.69	307.91	306.89	304.11	305.99	307.7	305.62	307.33	305.97	308.81	306.86	306.57
301.89	301.33	303.09	302.81	303.76	304.83	302.03	301.86	301.11	301.36	301.93	304.1	302.46	302.03	304.83	302.29	302.62	303.53	302.65	304.04	302.34	302.54	303.01	302.55	301.38	302.17	304	301.84	305.08	302.04	301.38	303.35	300.97	302.85	303.27	303.61	303.64	301.73	304.2	303.31	300.75	303.3	302.94	300.85	302.6	301.66	302.03	304.75	303.35	303.72
303.83	304.03	304.36	302.7	302.41	306.4	303.15	306.16	304.12	303.09	301.25	303.2	304.51	301.71	304.37	302.83	304.63	304.67	304.32	304.31	304.82	304.04	304.22	301.08	303.77	302.11	303.82	301.59	304.93	303	303.63	302.99	302.55	301.6	304.55	305.06	304.91	302.7	305.45	303.57	303.77	302.56	305.01	304	304.57	304.19	304.04	303.17	302.4	305.93
304.38	305.36	307.13	305.42	305.53	305.88	308.22	305.92	306.86	304.82	305.51	305.24	307.21	305.11	305.47	307	307.39	308.24	308.73	305.5	304.84	308.56	305.52	305.71	305.73	306.5	307.28	306.92	307.58	304.17	306.04	303.88	305.32	305.35	306.24	305.43	304.73	307.33	305.67	306.96	305.42	306.06	306.83	306.24	303.83	307.39	304.72	306.3	308.22	304.51
317.95	321.75	318.71	322.33	319.83	317.87	318.51	320.24	319.7	319.77	320.42	318.35	317.65	318.36	316.7	320.2	320.23	319.05	320.36	322.3	319.15	319.28	320.8	319.82	321.64	317.67	319.23	319.15	322.22	319.03	319.58	319.8	321.56	318.16	321	318.95	318.37	320.62	319.33	318.3	320.36	318.29	318.32	320.08	321.49	320.01	320.89	319.53	321.56	320.48
316.27	316.12	314.22	312.41	312.85	314.31	312.81	313.97	314.21	314.68	313.86	315.61	314.33	314.61	312.29	313.43	311.22	314.97	313.94	311.95	313.31	313.99	313.48	312.09	315	315.22	314.21	313.28	314.3	315.5	312.98	312.76	314.49	315.74	316.23	313.36	313.32	313.66	314.03	312.85	312.66	313.81	313.19	315.17	315.34	313.86	314.01	311.61	314.9	312.63
306.3	304.01	307.41	304.85	306.71	307.12	305.04	307.01	308.59	306.46	305.71	306.6	307.2	308.59	307.22	306.43	307.28	304.87	306.85	306.09	305.02	307.81	306.23	306.43	307.14	309.61	306.38	309.03	308.3	305.28	304.75	309	305.03	307.09	307.19	305.99	305.79	308.08	305.29	306.43	305.78	308.04	305.14	307.08	306.09	308.49	307.4	307.92	309.32	306.86
294.54	295.14	295.13	294.51	292.59	295.87	295.26	293.62	291.79	294.04	291.79	295.75	294.29	292.88	295.31	294	294.62	294.64	293.81	293.56	291.87	292.5	292.38	294.44	295.01	292.56	293.8	294.73	293.13	291.62	293.16	290.59	296.13	295.21	291.68	294.25	294.18	294.87	295.14	294.43	293.68	293.49	293.83	293.81	293.88	294.66	292.51	294.55	294.13	295.29
301.84	300.56	298.18	301.45	301	300.4	300.73	302.93	298.81	300.8	301.2	300.72	300.6	301.55	300.4	302.8	298.64	299.1	299.94	300.49	302.73	301.47	302.32	301.09	298.37	303.26	300.37	301.52	302.08	301.07	301.17	302.53	301.65	303.17	302.43	304.11	301.47	300.59	300.46	298.17	301.41	300.36	302.28	299.9	302.52	302.46	300.94	300.4	299.84	302.61
326.16	328.25	327.83	325.89	326.87	329.39	325.99	325.23	326.15	329	328.03	327.79	326.71	325.97	327.28	326.94	327.58	328.09	329.52	326.37	327.25	325.15	328.51	327.51	327.92	327.41	327.08	327.45	327.98	328.64	329.19	327.7	325.59	328.38	326.05	326.46	327.88	326.87	328.32	327.93	328.38	328.01	327.33	330.66	323.45	328	328.12	323.75	326.07	327.33
306.47	307.7	306.63	307.43	306.58	305.97	307.41	307.56	307.24	305.76	304.16	306.95	305.76	304.23	304.46	305.73	307.43	304.46	308.79	307.47	307.35	306.45	306.37	306.55	305.9	307.96	301.78	306.28	306.9	306.85	305.54	306.34	306.72	306.67	304.4	305.95	306.89	303.87	306.55	306.93	304.59	305.39	305.82	308.05	306.19	308.31	305.45	305.81	307.13	307.45
296.41	294.25	295.72	296.75	293.99	296.98	298.02	294.88	294.66	294.45	296.72	295.17	295.49	296.32	296.41	294.89	294.88	296.15	295.65	294.75	295	296.12	296.08	294.41	294.01	295.99	294.52	293.93	293.68	295.02	293.17	295.83	294.45	297.28	296.46	295.76	292.99	297.11	295.18	292.51	293.41	294.48	295.08	295.64	294.59	292.13	295.36	296.21	292.75	293.87
314.29	311.78	312.37	314.36	314.08	315.64	310.18	313.77	312.76	312.57	313.93	311.28	313.83	313.89	314.2	313.94	314.19	314.63	315.38	313.39	308.55	310.91	311.22	314.98	312.31	315.27	315.34	313.72	313.61	316.48	312.15	312.29	311.9	311.64	313.37	311.08	311.39	311.54	313.5	313.01	312.26	315.3	314.86	312.98	311.89	315.45	313.41	315.07	313.43	314.13
329.17	327.55	329.02	328.31	325.66	327.66	326.83	329.35	327.7	328.13	328.23	328.87	330.27	329.07	328.44	328.64	329.12	328.45	328.99	327.48	328.63	327.89	328.08	328.76	327.85	330.35	328.8	327.8	327.46	329.74	326.26	328.09	328.29	326.63	327.3	327.89	329.35	327.64	329.65	330.46	329.87	329.2	328.84	328.96	330.63	326.06	329.23	327.3	329.6	330.12
293.07	295.59	297.16	295.08	295.82	294.91	295.54	296.35	295.13	296.55	293.79	295.04	293.92	295.5	291.8	296.28	292.07	293.51	295.98	294.44	293.89	294.88	296.35	296.23	296.2	294.31	294.11	293.29	295.06	293.64	295.32	295.14	294.05	296.62	294.83	294.61	291.89	294.04	295.93	295.77	293.25	295.8	294.9	292.94	292.05	293.73	293.68	291.85	294.19	294.3
327.2	322.68	326.88	327.24	325.58	323.85	327.91	326.66	326.52	323.41	323.29	326.08	325.53	323.92	327.42	322.13	323.89	324.34	325.13	325.11	324.67	325.27	326.1	325.11	327.61	324.38	327.78	325.8	324.26	326.86	324.64	325.18	323.54	322.91	325.42	325.13	324.2	322.99	327.17	325.13	324.33	328.02	321.89	324.28	325.18	321.14	327.01	325.7	323.11	327.61
311.55	315.62	313.16	312.97	313.31	312.95	314.55	313.23	314.03	313.94	313.83	311.92	312.34	313.78	313.84	310.14	312.99	312.5	313.28	315.76	313.06	314.32	312.52	312.99	312.79	314.06	310.61	313.14	315.18	312.89	314.59	312.46	315.45	312.48	314.67	313.14	312.79	313.9	310.24	312.45	314.12	315.06	314.84	310.82	313.21	314.99	313.39	313.72	312.71	312.31
307.17	308.31	306.83	306.74	304.07	307.52	306.09	308.26	306.48	307.67	303.43	306.03	304.45	306.5	304.92	307.13	305.48	305.75	305.81	306.49	305.77	306.1	304.1	303.47	304.4	305.29	305.96	306.97	305.23	307.51	306.1	307.18	306.36	305.34	305.3	307.43	303.93	305.09	307.28	306.48	305.25	307.82	306.94	303.56	307.4	306.92	304.72	306.08	304.36	306.26
302.26	303.42	303.01	299.73	300.48	300.77	299.43	299.31	302.53	303.21	300.52	303.42	303.89	302.77	303.69	303.8	304.12	303.9	300.92	304.94	303.18	302.25	299.73	302.78	300.98	301.82	305.62	301.4	301.86	302.14	303.31	301.27	303.31	300.39	301.9	304.74	302.66	304.72	302.1	303.14	301	302.32	303.23	303.15	304.12	303	302.19	302.28	301.73	301.12
305.6	307.89	306.2	303.02	304.51	304.83	305.62	303.87	303.62	304.49	303.23	304.82	303.79	301.83	307.27	305.51	304.11	304.05	306.52	303.9	307.46	304.68	305.65	305.47	308.35	304.33	303.79	303.28	306.79	303.19	308.08	303.36	304.86	303.07	305.2	302.06	304.88	307.37	304.96	304.68	304	304.23	304.18	306.37	305.74	305.07	304.55	301.81	305.19	308.07
309.24	306.56	308.97	309.39	309.23	307.13	308.68	308.9	308.59	310.44	308.62	307.64	308.83	309.62	310.96	309.11	310.88	309.27	309.48	308.27	308.35	308.67	307.51	308.87	307.3	307.49	308.07	308.3	309.51	308.94	309.33	307.85	306.24	307.31	307.87	308.84	308.39	306.55	309.8	307.57	310.11	312.02	309.19	308.57	310.35	307.26	310.29	310.43	309.66	308.11
301.39	302.57	303.68	303.1	303.49	301.45	303.78	303.63	306.52	306.49	305.12	304.1	302.6	301.87	303.87	303.76	307.43	302.38	304.39	303.49	303.87	303.33	302.65	303.51	303.45	303.76	300.91	303.57	303.05	302.97	303.02	305.02	300.22	304.33	299.78	303.25	302.21	300.62	301.21	304.79	302.57	303	303.55	302.55	303.67	301.65	302.41	303.33	303.97	302.21
302.86	303.99	300.94	302.08	304.92	305.52	304.43	302.75	302.85	301.37	301.88	302.39	303.39	302.76	302.58	304.63	301.71	304.05	304.55	301.43	303.78	302.6	301.22	303.72	303.99	300.96	304.01	302.95	304.23	304.16	303.71	302.59	302	306.22	302.95	303.54	302.62	304.93	304.64	303.48	303.98	305.86	301.53	302.02	303.19	302.64	303.78	305.24	304.45	302.55
317.3	317.32	314.35	316.09	320.82	316.87	315.38	312.94	316.66	314.7	318.26	316.29	314.99	315.04	317	317.61	317.02	315.37	314.28	316.01	315.91	314.16	315.55	316.2	315.87	314.46	316.62	317.12	316.19	315.83	315.87	316.06	316.97	316.97	313.79	315.21	315.29	315.6	317.27	313.51	314.87	315.32	319.49	316.6	315.27	315.88	314.19	315.61	316.11	314.65
316.1	318.09	315.1	315.91	317.77	318.1	316.32	317.26	315.76	314.87	316.36	314.34	313.55	315.64	314.25	316.63	316.82	312.2	314.77	315.96	316.19	313.87	314.58	316.57	317.6	316.9	315.81	314.6	313.22	313.89	316.85	315.28	313.58	315.28	315.08	314.9	315.18	316.56	316.26	313.8	315.91	316.09	314.87	316.77	314.05	313.28	317.21	316.93	316.38	315.52
295.39	297.36	295.06	294.75	295.98	297.52	295.33	296.74	296.75	297.6	297.69	295.5	299.25	297.14	296.78	295.34	297.43	298.14	297.74	297.16	297.17	296	298.83	297.33	295.35	298.49	296.08	296.08	295.67	297.78	297.74	299.53	295.86	296.14	294.77	295.54	299.34	298.25	296.75	296.64	297.93	297.62	296.12	295.06	297.61	296.84	295.64	297.05	297.17	296.61
305.61	302.99	303.42	307.05	303	308.32	304.91	304.7	304.48	303.78	303.51	303.3	303.34	305.05	304.32	303.39	307.42	304.38	303.34	306.64	306.26	303.86	303.85	304.35	302.47	304.58	302.78	303.52	306.48	303.48	303.51	303.16	304.54	304.23	305.08	304.82	304.34	302.73	306.28	302.67	303.66	301.55	302.86	306.57	306.33	305.23	304.77	301.62	304.82	302.13
302.86	303.34	303.73	303.1	303.46	303.54	302.53	303.55	305.31	303.39	305.8	303.82	304.52	302.41	303.02	305.5	304.31	303.01	303.86	302.28	305.86	303.07	301.86	303.53	305.33	302.8	302.18	301.44	304.33	302.99	306.26	304.11	304.11	304.95	301.85	305.36	302.93	302.35	302.4	303.89	305.43	306.77	303.78	300.38	301.92	303.44	302.96	305.76	305.41	302.66
319.24	319.02	317.49	320.11	319.22	320.06	317.93	317.48	321.36	320.41	317.38	317.58	318.43	318.95	318.63	320.2	316.26	318.93	320.03	316.27	319.24	317.32	319.87	315.74	315.68	319.73	317.49	317.41	316.77	319.69	316.76	316.13	318.99	319.22	317.68	318.9	319.16	317.72	317.89	319.4	317.22	319.2	317.44	318.92	318.54	320.77	314.86	317.14	319.06	317.43
301.33	301.82	301.98	299.09	302.14	300.62	300.4	301.25	302.05	299.53	301.15	301.65	299.77	300.69	301.08	301.46	301.57	301.63	300.19	300.99	299.93	301.13	301.65	302.31	299.3	300.84	300.98	301.19	302.05	302.62	301.83	301.73	301.21	300.52	302.41	301.75	299.45	301.12	301.78	300.85	301.87	301.98	302.65	302.71	301.69	303.48	304.15	297.75	299.05	301.98
312.35	313.03	312.67	311.99	311.35	313.74	310.8	312.67	314.23	313.81	313.96	315.73	312.85	313.75	312.73	313.38	313.34	312.09	313.2	310.61	312.23	311.66	315.39	311.54	311.28	314.09	313.63	312.93	310.24	315.03	310.04	313.57	310.99	313.35	312.4	312.11	311.13	313.65	312.89	312.39	310.36	313.69	315.16	313.03	309.39	311.04	312.87	310.94	314.48	311.9
302.89	304.33	304.88	302.06	302.95	304.5	304.32	304.83	300.69	302.64	300.81	302.16	302.22	303.62	302.6	305.33	305.88	303.39	302.32	302.46	302.77	302.1	302.61	302.71	303.29	303.39	302.84	301.88	305.37	306.11	303.48	304.22	301.54	301.68	302.14	302.67	304.3	304.02	302.3	303.03	302.32	303.06	302.84	305.93	304.5	302.98	304.76	304.37	301.06	302.06
294.98	297.81	296.27	296.46	298.23	295.38	297.26	298.1	297.15	297.04	297.21	295.63	296.87	298.95	296.71	296.28	297.49	297.61	295.31	296.03	298.66	296.26	296.96	297.06	297.27	295.11	293.92	297.75	297.47	295.53	294.79	294.13	296.19	296.2	296.7	298.13	295.13	295.43	297.24	296.45	298.71	299.18	299.15	295.74	297.15	296.19	296.74	295.52	297.38	294.81
303.18	306.33	305.23	308.07	301.41	302.93	304.64	305.11	306.36	303.99	306.4	305.34	304.37	305.5	307.63	307.11	305.41	303.19	306	304.86	306.02	303.19	304.06	305.16	305.43	305.69	305.68	300.65	303.76	304.31	303.96	307.67	304.37	304.08	301.71	306.52	305.02	303.29	303.02	302.98	304.38	304.74	303.23	305.58	305.19	304.24	306.72	305.22	307.69	305.02
293.47	294.95	295.53	294.48	295.64	295.99	296.92	295.22	296.51	294.41	295.92	295.16	293.77	296.47	293.71	295.36	293.98	295.01	295.75	295.69	295.16	296.03	295.49	293.42	294.67	296.09	294.64	295.75	293.96	296.8	294.82	294.82	294.12	295.2	295.52	294.97	295.9	294.96	294.46	295.09	297.27	295.83	295.7	294.63	296.82	297.92	294.1	296.32	295.95	296.46
312.69	311.91	312.58	313.72	312.49	312.82	313	312.49	314.17	314.7	313.28	312.31	312.93	312.43	312.25	312.74	313.25	312.2	312.95	314.09	312.95	314.62	312.3	309.91	313.66	311.88	313.13	312.35	316.26	314.81	314.45	309.67	312.44	313.33	312.19	313.89	313.08	312.41	312.78	312.46	310.9	312.22	312.37	311.81	314.08	314.87	308.49	313.77	311.59	312.7
312.46	310.9	314.06	311.04	314.27	312.82	311.47	312.17	312.01	313	314.67	313.21	312.58	314.56	314.45	312.95	312.17	313.65	313.49	313.96	316.24	309.27	313.95	313.41	311.62	312.89	314.5	311.26	312.21	312.3	314.69	315.66	310.97	311.98	313.91	316.22	312.49	314.19	312.59	316.22	314.24	314	313.76	314.42	312.63	313.7	310.91	313.53	312.46	314.64
294	294.39	294.62	294.98	294.15	292.13	294.32	295.32	293.28	294.99	294.78	293.83	294.38	296.41	292.49	294.46	294.95	294.9	295.52	295.33	293.32	292.83	295.5	295.22	293.21	295.11	295.72	296.6	292.72	293.19	293.11	295.21	291.44	294.31	292.22	293.73	293.22	295.68	293.64	292.99	294.99	294.39	295.05	294.21	295.33	293.49	294.42	293.33	294.47	295.64
315.9	317.07	319.95	317.92	318.25	318.35	319.45	320.8	319.18	318.39	318.49	316.14	315.93	316.51	318.54	319.21	319.78	320.68	317.17	316.29	318.78	317.79	318.58	317.85	316.81	316.92	316.89	318.14	318.33	318.41	316.27	320.78	318.09	320.21	321.27	316.65	318.5	318.84	316.73	317.01	316.57	317.63	319.58	316.67	316.95	320.47	318.28	316.09	319.01	318.61
315.62	315.01	314.3	313.99	314.54	313.38	315.61	313.37	312.91	314.23	317.29	318.35	313.38	313.8	315.86	314.88	315.72	316.41	315.51	314.12	313.03	317.27	315.91	313.48	313.39	313.14	314.59	313.23	314.78	314.57	312.64	315.31	316.41	316.91	314.72	315.91	312.79	315.65	315.31	314.07	313.35	314.32	313.47	314.31	316.08	317.23	314.13	314.82	315.37	316.55
311.71	311.06	309.7	311.36	314.5	311.8	312.99	311.52	312.72	313.14	314.45	312.07	315.4	309.78	309.9	308.93	311.22	310.6	312.71	310.74	311.53	309.32	311.25	311.72	312.59	311.86	313.79	312.56	310.87	310.24	309.85	310.45	311.05	311.31	312.57	311.33	313.39	312.57	312.06	312.59	311.18	315.57	312.09	309.87	310.57	311.28	309.88	310.7	309.18	311.93
303.91	305.93	302.52	302.39	301.55	303.41	302.53	301.22	304.48	305.08	302.87	301.26	305.29	301.78	304.42	305.95	304.41	302.98	304.45	304.74	304.3	302.59	303.54	303.83	303.79	304.59	303.26	303.05	302.31	302.7	304.8	304.57	302.64	303.95	304.6	301.48	305.08	302.96	303.07	302.53	302.31	304.52	304.1	302.24	304.78	301.5	300.13	304.35	304.18	303.76
317.81	319.37	317.26	316.46	316.39	313.92	318.36	315.89	315.46	314.51	319.84	318.32	317.16	318.29	316.09	317.52	318.25	319.36	315.4	316.08	317.16	318.11	316.34	317.43	316.83	320.04	317.39	316.17	317.75	318.01	317.66	317.2	315.05	318.27	318.33	315.48	319.36	320.77	318.49	317.19	318.2	317.21	315.4	317.85	317.93	316.78	317.39	318.36	317.8	316.82
328.06	328.26	326.14	329.59	328.84	327.23	325.66	328.03	325.61	327.03	325.85	325.43	328.45	325.86	324.43	325.92	327.35	325.43	326.05	324.24	328.06	326.33	326.23	325.28	327.25	327.83	328.21	326.95	325.29	327.04	328.09	326.46	326.7	324.74	327.55	326.86	325.42	324.73	325.67	325.59	327.35	324.53	325.84	325.83	325.94	325.28	326.05	326.86	327.8	326.22
293.97	295.07	296.28	294.86	290.41	295.59	296.46	295.74	295.62	292.96	292.18	293.3	293.43	295.58	293.62	294.02	291.38	294.7	293.63	293.9	295.38	292.52	292.58	292.48	292.51	293.28	294.89	292.54	295.72	292.46	293.93	294.02	293.07	293.41	294.58	296.6	295.88	295.82	294.76	292.57	295.05	297.21	294.76	291.88	294.76	293.07	296.38	292.51	291.99	293.59
316.09	317.17	317.9	314.6	315.92	314.96	316.82	313.66	313.9	314.6	317.08	313.59	315.4	316.43	316.22	314.82	316.84	318.92	314.92	315.65	316.42	317.05	316.04	315.48	317.16	316.93	316.81	317.49	317.93	317.1	315.11	315.83	317.59	316.14	317.29	313.32	317.05	315.76	314.86	316.68	317.58	317.78	314.29	313.71	315.74	315.14	315.42	317.46	317.39	316.54
304.54	304.15	307.27	306.11	307.47	306.49	305.34	305.8	305.41	304.58	305.69	307.39	306.37	307.14	306.81	308.06	308.44	306.85	306.35	307.13	307.02	305.73	308.46	305.73	305.59	306.27	306.55	305.55	306.54	304.18	307.36	304.68	306.1	303.94	306.28	305.8	305.46	306.52	308.1	306.41	303.85	303.45	304.31	305.12	309.35	308.43	306.97	305.51	303.22	307.67
318.78	318.19	316.53	317.94	316.57	316.98	318.37	316.26	315.24	316.92	316.93	314.79	316.8	317.77	317.72	316.5	315.75	317.06	318.57	316.72	317.27	317.73	317.01	317.62	315.76	318.66	316.48	317.68	315	318.56	314.24	316.44	316.41	315.97	317.89	317.17	316.31	318.55	317.85	316.36	316.65	316.84	317.34	317.46	317.65	317.69	315.85	316.63	315.7	318.2
315.69	314.56	315.58	313.37	313.36	315.6	312.55	313.12	312.58	314.27	314.33	313.22	315.9	317.11	314.08	312.2	313.43	314.93	315.29	314.29	316.27	315.67	313.56	315.01	315.45	313.73	315.16	315.12	315.53	315.49	313.33	317.22	316.33	313.17	315.75	316.76	315.36	316.36	316.07	316.48	312.76	314.67	315.28	312.67	315.61	313.99	313.27	315.66	315.91	314.96
308.78	306.99	310.54	309.62	309.94	310.77	310.59	313.12	311.14	309.59	312.49	311.14	310.81	310.33	311.76	309.83	309.98	309.67	307.81	310.21	309.92	309.95	310.18	312.37	310.61	310.19	310.76	308.22	309.22	309.84	309.25	311.48	308.79	308.39	313.84	310.64	312.19	310.86	310.3	311.22	310.76	310.6	311.29	311.45	311.42	309.34	309.15	310.69	306.8	310.07
325.9	325.08	329.06	331.12	326.42	326.6	325.42	325.92	327.01	324.12	327.15	327.87	325.55	324.69	326.56	325.96	325.54	326.13	324.65	325.05	328.22	327.81	327.02	327.59	326.46	327.16	325.03	327.12	326.01	326.58	325.63	327.13	326.83	326.22	328.22	327.46	323.49	327.16	328.15	327.45	327.29	327.19	325.59	327.17	326.39	326.49	324.7	328.17	328.51	328.12
316.12	314.11	316.29	317.88	315.55	317.84	317.98	317.29	319.93	317.23	318.59	316.52	316	317.35	319.28	321.07	317.63	318.11	317.11	319.04	317.11	317.58	320.93	319.64	318.26	317.05	316.05	315.77	314.67	314.16	319.54	317.44	316.26	318.73	315.82	315.08	319.36	319.02	313.77	315.76	318.38	316.66	316.78	317.15	318.95	317.37	318.21	318.82	314.24	317.74
304.32	302.09	304.04	305.22	303.9	305.3	301.72	305.54	303.55	303.77	304.99	302.14	305.03	306.87	303.78	304.46	303.8	303.75	305.03	305.36	301.47	304.08	303.57	303.48	307.2	302.93	305.38	302.51	303.66	303.63	303.78	305.17	305.46	304.99	304.35	304.36	305.1	301.68	303.24	302.91	303.45	307.1	303.83	303.76	306.73	304.65	305.89	304.35	302.51	304.15
326.41	327.48	329.06	328.15	327.14	327.31	328.91	325.48	327.43	328.43	325.7	326.94	327.09	326.4	330.92	327.26	329.21	325.74	329.85	326.46	327.84	330.39	327.63	328.12	330.09	327.74	328.89	329.16	327.54	328.19	327.96	327.39	325.34	328.86	328.92	327.5	329.44	327.16	329.27	328.15	329.76	325.41	325.4	329.67	326.13	326.25	328.77	327.75	330.15	328.99
328.58	327.05	330.85	326.08	326.83	328.47	327.96	327.72	329.28	326.79	326.73	324.88	328.04	331.48	327.17	329.34	327.26	329.39	326.89	329.48	327.39	327.66	325.91	326.58	329.52	329.74	328.83	330.15	330.15	327.19	328.38	329.29	327.09	327.11	326.61	326.8	329.3	328.61	331.06	328.35	326.72	328.4	328.51	327.08	327.82	329.83	331.39	326.91	326.46	326.24
307.37	301.46	303.82	305.74	304.65	307.42	303.06	304.41	303.01	304.58	303.88	308.3	306.05	304.88	305.05	307.31	306.56	306.86	305.11	306.27	308.1	305.94	304.99	303.43	307.65	304.19	304.53	303.65	304.97	306.64	303.38	304.39	303.65	304.17	304.21	305.88	305.13	306.6	303.97	306.59	303.53	304.36	303.53	304.64	304.04	305.81	303.72	304.72	304.49	307.56
308.4	305.49	304.84	305.74	303	305.87	305.2	306.99	306.16	308.37	306.11	304.76	308.9	308.88	305.94	307.19	306.15	306.22	307.52	305.48	307.03	307.49	308.22	306.07	307.04	307.53	306.97	305.67	307.39	306.94	308.88	304.36	306.55	307.31	304.99	305.87	306.54	306.66	310.29	306.3	304.71	306.08	307.24	306.86	306.82	306.45	305.05	304.42	309.96	307.98
314.83	316.25	313.19	317.33	316.63	317.78	316.4	315.36	316.92	317.17	314.61	316.71	315.88	318.03	317.62	316.02	316.47	315.66	316.54	314.79	317.9	316.56	314.39	315.53	316.7	316.75	314.65	316.14	315.67	315.92	315.45	312.47	317	315.81	315.52	317.13	315.5	316.84	314.2	315.5	314.57	313.82	314.95	316.83	316.53	315.29	315.9	315.02	315.57	317.31
303.48	302.08	301.92	304.03	301.62	305.07	301.87	303.6	302.24	306.06	305.18	302.45	302.53	304.21	303.89	302.26	304.23	306.87	305.46	303.67	305.22	304.11	303.53	302.91	302.24	304.9	302.66	301.39	302.77	303.44	303.04	304.33	300.74	305.6	303.9	302.32	303.35	302.72	303.3	301.96	303.08	303.39	303.06	303.1	304.25	306.79	302.08	303.94	306.28	302.6
305.93	305.33	304.92	306.39	302.78	302.9	307.66	303.85	304.99	304.55	307.11	305.24	305.18	304.44	306.23	305.25	305.11	306.94	305.44	305.16	304.65	304.17	304.3	303.27	304.9	306.01	306.09	304.96	307.09	303.21	305.87	306.09	305.57	307.28	302.97	306.8	304.68	307.04	305.61	304.78	305.11	305.29	306.38	306.41	303.32	304.53	305.65	303.91	307.87	306.05
314.71	314.67	312.14	313.58	311.95	313.32	311.87	311.87	310.88	314.06	313.14	312.41	314.4	313.42	314.48	314.04	310.19	313.5	314.12	310.9	313.71	312.93	312.31	312.41	309.47	309.48	310.19	313.05	315.11	313.9	312.53	311.83	312.93	314.87	314.18	312.39	315.6	311.3	313.96	315.88	312.27	315.46	314.68	311.94	314.07	314.5	312.4	314.92	312.96	312.23
314.52	312.85	316.6	312.02	310.21	313.8	313.57	312.51	312.72	311.81	312.96	315.24	311.83	315.62	313.17	312.8	312.55	312.85	313.42	315.46	311.45	313.01	311.8	313.95	313.17	315.7	314.2	313.83	312.13	316	317.15	313.31	310.36	313.24	311.91	314.07	315.03	315.81	313.98	315.05	314.82	314.59	313.5	315.15	315.85	313.82	313.91	312.73	314.34	313.87
304.43	303.41	301.68	304.15	302.46	301.82	301.2	305.6	304.71	302.29	303.3	302.08	301.5	302.59	302.34	301.77	303.95	303.58	304.2	303.18	304.15	303.75	302.38	305.24	303.11	304.45	301.39	302.77	303.39	302.81	302.21	303.61	302.89	303.1	303.65	302.54	304.17	306.25	302.5	302.83	302.42	301.81	303.93	305.63	302.98	300.66	300.81	305.49	303.8	306.64
311.79	314.74	312.2	307.58	308.63	309.06	312.78	310.19	311.41	310.57	311.52	310.61	309.15	311.74	312.97	313.7	311.1	311.34	308.78	311.5	311.56	311.02	312.39	311.52	308.33	310.04	311.87	310.12	310.62	312.78	311.55	310.53	312.78	310.23	311.56	310.27	312.86	311.61	309.68	314.37	308.94	312.92	312.23	310.73	312.85	313.32	311.74	310.18	311.37	313.72
308.26	308.94	307.83	305.98	310.43	308.24	309.03	309.01	308.23	309.31	308.98	311.23	311.59	308.74	308.22	309.64	310.73	305.92	307.4	308.44	311.36	306.35	306.16	308.53	308.73	310.61	308.92	308.37	306.82	307.19	307.69	310.16	306.54	305.23	310.83	308.33	310.89	307.34	308.64	306.74	310.5	307.47	307.22	308.36	308.93	307.26	311.26	308.91	308.25	309.28
319.9	318.99	320.26	318.23	320.96	316.87	317.78	319.91	319.37	317.31	319.4	319.18	319.6	319.98	319.05	318.85	317.79	318.45	318.2	318.93	318.15	318.56	318.44	317.99	317.23	319.09	318.93	317.28	318.38	320.7	315.54	318.77	316.74	321.79	318.62	318.3	318.36	319.78	316.97	317.81	318.67	317.43	315.83	321.52	319.79	317.54	317.93	319.11	319.63	319.25
313.52	312.07	311.03	312.41	310.49	310.73	314	312.48	313.69	311.32	312.14	313.22	313.55	310.2	311.38	311.52	312.85	309.67	311.76	312.07	310.33	316.59	310.4	309.41	314.67	311.38	313.34	311.98	314.12	312.98	311.71	310.45	310.04	312.82	312.17	312.9	312.02	311.42	313.04	312.77	313.36	311.78	312.39	313.2	311.71	313.86	313.51	313.25	313.53	311.77
312.49	313.92	313.57	311.59	314.76	314.36	313.68	315.51	313.04	313.21	312.04	311.78	313.42	312.55	311.46	311.33	313.95	312.8	313.29	312.07	312.5	314.55	314.51	312.79	313.05	314.15	313.09	311.23	310.72	310.39	311.96	312.02	312.82	310.66	312.46	314.9	313.22	310.52	314.37	313.27	313.91	311.52	314	310.61	315.24	312.93	310.92	313.78	312.02	312.32
312.98	312.41	312.15	310.03	310.81	309.2	312.85	310.7	309.25	313.18	311.22	310.71	312.67	308.71	311.27	311.91	310.9	311.33	309.45	309.46	311.89	309.39	312.71	313.7	311.68	312.33	309.57	308.1	309.58	310.91	311.81	308.58	310.83	309.49	309.58	311.13	308.85	310.83	310.84	312.47	310.6	311.14	311.38	310.61	310.27	311.64	310.38	309.03	311.73	309.25
299.21	297.94	300.68	298.85	298.8	300.63	299.67	298.7	299.12	298.48	302.85	299.86	301.83	301.36	299.81	300.77	301.22	301.51	299.69	301.53	300.27	301.72	298.76	299.76	300.27	301.78	299.99	300.77	299.08	302.53	300.15	299.9	300.41	299.89	301.88	299.89	299.28	300.87	300.67	300.26	300.57	299.99	299.66	301.43	298.43	301.02	299.76	299.03	299.93	303.34
294.9	301.75	300.13	298.61	297.66	298.46	300.06	301.12	299.43	298.15	301.02	298.05	299.62	297.62	299.73	298.71	300.15	303.61	301.75	298.67	298.28	299.45	299.82	300.66	301.37	299.12	300.01	301.84	300.46	300.24	299.35	299.62	300.56	301.21	301.13	302.66	300.5	302.67	301.08	299.18	301.49	300.93	300.6	298.72	300.67	300.35	300.27	301.93	298.84	300.67
305.09	306.5	306.73	309.71	304.2	305.51	308.19	308.85	307.47	306.76	305.49	308.74	304.27	306.93	303.73	305.3	306.5	305.49	307.92	307.06	304.01	306.3	306.14	306.64	305.79	306.43	307.07	305.91	305.59	305.22	307.33	305.65	308.85	305.12	303.05	304.73	308.53	305.23	306.83	304.64	310.39	307.41	306.09	306.8	305.91	307.74	308.41	306.99	307.6	306.82
316.53	317.04	316.86	317.22	318.29	319.21	317.59	317.73	318.14	317.44	318.14	320.57	317.87	315.57	314.55	318.4	316.94	318.18	316.94	316.99	317.12	315.36	319.5	315.27	315.74	315.29	315.81	315.58	318.95	317.37	319.23	316.45	321.04	318.25	319.32	317.6	317.45	317.04	318.26	317.11	318.97	316.2	318.14	317.36	316.67	318.46	319.93	319.94	321.46	317.7
292.06	293.66	294.74	295.67	297.43	292.73	294.17	293.06	294.74	294.7	292.99	294.34	294.84	292.72	293.26	295.11	295.51	293.04	291.15	292.54	295.49	293.92	292.75	293.24	292.87	294.61	296.14	290.64	294.6	294.81	292.59	294.39	294.74	291.88	294.25	294.49	296.7	296.08	294.13	293.99	294.85	296.97	296.31	295.06	295.73	293.97	291.92	294.06	296.51	291.64
317.34	318.65	315.55	316.44	320.04	318.57	316.45	317.04	316.71	317.33	318.73	317.2	316.18	318.38	316.76	317.45	318.05	314.65	314.15	317.77	316.95	317.08	318.87	316.23	317.72	318.06	318.43	317.28	315.29	315.79	317.82	315.72	318.15	318.12	317.37	317.99	316.89	318.64	318.44	316.99	317.48	318.64	315.61	316.19	316.64	318.34	315.16	315.98	318.69	316.62
305.28	301.09	303.02	301.94	301.62	303.37	303.17	302.57	302.37	303.67	304.66	303.28	303.14	302.92	303.89	301.88	301.87	305.99	302.89	302.52	305.26	303.43	301.57	304.99	302.01	305.88	305.21	303.26	303.55	303.3	302.76	302.94	304.07	303.86	303.32	302.16	303.72	302.69	303.69	303.08	300.26	301.97	304.71	303.12	303.19	307.35	302.9	303.85	307.09	305.31
318.97	317.44	318.58	317.53	318.9	316.66	319.64	317.73	319.42	318.53	315.5	315.67	316.68	317.23	317.39	315.51	320.2	315	318.61	315.51	315.24	316.34	318.04	315.04	318.29	319.25	318.38	317.56	316.98	317.67	317.66	317.47	317.97	317.44	318.07	315.64	317.44	318.6	318.02	313.51	315.75	315.82	319.17	316.21	317.76	318.09	318	318.04	317.45	318.59
315.01	313.17	313.42	310.9	312.99	313.83	312.22	315.15	315.49	312.22	314.25	313.88	314.49	313.29	315.54	313.1	314.13	313.19	313.75	312.97	314.61	310.56	311.54	313.12	313.43	314.23	313.96	314.53	313.96	311.15	312.14	314.64	312.78	312.88	315.59	312.34	311.65	312.44	315.55	310.87	313	315	313.09	313.27	313.47	313.21	312.68	314.56	312.58	312.6
301.38	300.56	299.42	303.37	300.57	300.28	300.68	300.47	299.24	299.94	302.38	300.89	299.82	301.56	300.78	301.17	302.72	300.41	297.8	298.17	300.97	301.13	301.17	301.68	302.69	298.12	301.48	299.59	299.92	301.28	297.94	298.78	301.76	301.96	301.34	301.76	300.37	302.49	302.2	299.99	299.83	301.34	299.71	299.86	302.53	302.76	300.73	300.94	302.5	300.31
306.14	306.83	307.89	305.74	304.5	307.74	306.54	304.15	308.03	305.77	306.9	310.15	307.08	305.57	306.28	306.3	307.65	306.61	306.52	304.87	304.05	305.25	306.65	306.51	308.77	306.37	307.96	307.44	307.43	309.01	305.9	304.5	305.02	305.82	307.64	307.59	304.7	306.61	306.47	307.57	307.61	307.51	307.74	305.61	308.78	305.27	305.62	306.37	309.81	305.66
293.4	293.91	293.85	294.68	294.56	293.82	295.78	294.25	295.15	294.75	293.62	291.28	294.31	296.38	294.08	294.63	294.7	294.23	292.67	293.99	296.67	293.99	293.76	295.82	293.41	293	297.02	293.84	295.58	296.01	295.7	293.76	295.34	296.64	293.78	292.67	296.06	292	294.89	294.31	293.93	294.99	294.51	294.63	292.54	292.58	293.63	296.05	293.09	295.59
312.39	313.78	311.12	311.84	310.46	313.25	310.5	310.8	310.06	314.39	311.58	311.48	311.7	311.11	312.85	311.45	312.93	309.43	309.57	310.73	312.94	310.45	311.8	310.6	310.07	311.29	311.95	311.88	311.55	312.83	311.67	313.67	313.82	312.01	311.9	311.85	311.7	313.09	313.12	310.1	310.61	308.54	312.88	313.45	313.2	312.26	311.17	313.17	313.35	311.71
315.61	315.88	312.95	318.19	314.07	313.11	315.87	315.79	315.65	314.19	312.16	317.23	315.19	313.91	316	314.14	314.18	312.63	315.57	316.4	314.56	314.79	315.98	315.49	313.67	314.57	315.16	315.3	315.02	314.28	313.2	313.85	313.3	313.28	314.88	314.84	314.32	314.02	313.34	312.88	316.01	314.33	315.21	311.49	312.81	314.51	313.21	315.41	316.35	314.07
324.89	324.61	326.19	326.46	324.69	325.56	325.03	323.12	323.86	323.67	325.04	324.91	324.01	323.54	323.86	323.47	322.47	324.06	324.41	323.54	324.77	325.33	323.69	326.48	323.4	323.2	323.16	323.08	325.21	326.16	325.81	326.02	325.15	325.97	322.75	325.77	324.92	325.68	323.78	324.16	323.72	324.96	325.52	324.26	325.3	324.41	325.07	322.24	321.95	324.44
319.5	318.17	318.87	318.09	317.67	317.03	318.07	317.65	317.07	317.52	317.73	318.84	320.18	319.63	316.46	315.59	316.06	316.55	316.97	316.04	317.6	319.49	314.01	319.22	317.58	318.44	317.89	317.52	318.69	318.41	318.15	315.81	315.28	315.96	317.14	318.59	318.19	316.87	316.8	318.84	317.47	318.48	316.49	316.56	317.39	316.79	317.58	317.55	317.66	316.82
319.43	318.56	317.3	317.43	318.21	317.73	318.72	317.83	314.67	316.53	317.46	317.68	315.52	317.66	316.67	317.67	317.91	319	316.62	319.15	319.33	318.08	315.92	318.1	320	315.84	317.53	318.01	317.5	320.53	318.18	317.48	319.12	318.34	319.41	320.13	319.12	319.82	318.94	320.08	318.32	318.8	319.73	319.36	317.08	317.43	317.67	317.57	318.47	317.83
313.31	313	311.14	312.79	314.48	312.9	315.19	314.43	313.48	313.8	314.77	316.03	312.46	313.5	316.4	314.46	314.47	314.29	313.15	313.08	313.97	314.03	312.82	313.47	314.24	314.52	311.93	313.55	315.26	314.11	315.25	316.18	311.76	311.27	314.45	313.71	315.45	313.49	312.36	316.43	314.57	312.48	313.32	311.81	316.57	312.56	313.54	314.8	316.43	314.66
317.58	314.06	314.35	315.06	315.54	313.81	316.2	316.77	311.99	314.29	313.58	314.31	314.09	313.18	312.8	313.76	312.97	315.25	314.84	313.4	315.73	316.26	312.49	311.96	314.75	316.22	312.85	315.93	314.04	314.7	315.56	314.75	314.95	313.38	317.06	312.84	312.26	312.65	313.29	312.42	313.87	314.84	313.93	313.75	312.51	314.08	314.55	313.09	312.9	313.03
303.79	302.54	303.9	303.05	306.74	303.07	302.37	302.51	304.37	304.22	303.03	303.45	302.63	301.69	306.72	301.31	305.4	304.55	304.01	305.4	306.42	302.84	304.56	302.77	303.72	307.62	306.06	302.78	302	301.57	305.81	302.24	304.03	302.16	300.84	302.98	302.27	304.14	302.44	305.61	304.55	305.08	305.52	301.93	302.61	303.77	304.33	301.55	304.8	302.62
316.71	315.51	312.1	315.77	315.51	313.28	313.91	311.51	310.8	314.48	313.66	315.22	313.68	310.24	311.71	313.67	315.75	315.29	317.68	314.28	314.18	312.09	313.68	312.84	313.05	314.98	314.27	314.63	314.4	311.31	311.73	315.06	314.66	314.39	311.77	314.39	313.18	315.7	314.71	313.5	312.72	313.67	314.14	314.62	313.78	314.15	313.89	314.4	315.06	312.4
309.16	307.71	310.22	309.78	309.46	309.08	308.88	308.51	310.6	309.07	307.54	311.1	308.53	309.36	308.9	309.75	306.94	307.42	309.52	308.85	306.68	307.83	309.89	312.56	309.2	311.46	309.37	308.37	310.39	308.86	309.13	311.65	308.05	309.71	310.62	307.35	308.67	308.39	310.46	309.6	309.12	311.48	309.34	307.64	309.83	307.99	307.38	306.68	311.36	310.41
312.66	311.42	312.59	312.47	314.3	312.33	313.56	312.88	312.86	312.01	314.83	315.12	313.99	311.12	310.09	311.28	313.96	311.96	312.7	313.12	312.28	315.14	312.9	311.87	312.77	315.6	312.15	313.42	314.58	313.55	314.33	311.84	313.01	313.33	314.39	313.67	312.69	312.99	314.29	312.27	311.29	314.38	313.08	313.33	311.6	317.26	311.75	315.29	312.77	315.36
312.5	315.44	314.47	313.58	312.19	314.19	313.51	313.06	313.93	314.76	314.78	313.09	313.98	314.57	314.97	312.5	313.98	314.34	314.17	315.3	313.41	314.01	316.42	315.03	313.88	313.62	315.35	314.13	313.35	314.86	315.96	313.2	314.36	315.54	314.41	315.86	313.44	314.91	312.56	313.51	315.92	311.83	313.72	313.51	313.19	312.84	314.74	313.92	316.05	315.4
327.87	327.94	327.55	325.26	328.58	324.74	326.14	326.1	325.03	325.61	326.71	325.87	328.27	327.57	327.83	328.81	329.77	330.21	328.49	326.52	327.21	326.05	325.85	326.57	328.51	325.67	327.75	324.42	324.71	327.61	327.37	325.87	329.92	327.82	327.06	327.24	325.45	327.95	327.75	323.83	326.97	325.82	326.73	326.44	327.6	328.63	327.9	327.06	323.97	324.95
295.96	294.53	294.29	293.41	296.65	293.07	293.35	295.06	294.89	296.97	296.74	294.44	295.61	296.14	295.91	298.2	297.86	295.89	297.18	293.86	294.77	295.37	298.05	296.35	295.9	295.47	294.86	296.58	295.01	294.1	296.66	295.25	296.1	298.5	292.65	296.5	295.65	295.78	293.84	296.19	295.38	295.3	291.74	294.44	296.84	294.52	296.61	294.6	295.47	294.98
311.32	313.33	312.46	313.98	311.3	315.12	312	313.38	311.89	315.29	312.24	312.3	313.05	314.13	314.81	312.69	311.74	311.39	312.21	313.99	314.96	313.89	314.02	313.47	314.72	313.02	312.95	313.35	312.11	314.35	311.12	315.66	311.87	311.24	314.73	314.41	313.45	312.22	313.97	312.28	315.38	312.57	313.43	314.26	313.21	312.17	316.13	315.5	311.3	310.14
328.88	327.89	327.51	330.9	326.12	331.07	326.79	326.84	326.38	328.55	326.23	326.68	327.53	326.16	325.11	325.74	327.92	328.68	326.71	325.59	329.18	326.52	328.86	328.63	328.01	328.89	329.2	328.88	327.93	326.47	328.29	328.52	327.77	327.38	328.77	328.55	327.45	330.08	326.23	326.86	327.65	324.31	326.5	328.18	329.09	329.02	328.62	328.43	327	327.55
318.58	316.91	319.64	319.58	321.1	319.04	321.28	319.39	319.92	320.21	320.6	317.49	319.21	320.91	318.58	320.43	317.18	319.13	320.54	317.92	319.29	316.72	320.85	321.02	316.68	318.43	319.96	318.55	318.24	318.18	318.7	318.7	317.75	321.14	321.92	319.83	321.05	318.78	316.73	318.79	318.51	320.58	321.19	320.07	314.88	317.69	320.33	318.25	319.23	319.61
296.22	294.35	293.54	294.83	294.8	296.7	293.12	293.97	294.04	295.46	293.19	293.79	291.49	294.26	294.08	293.82	292.97	293.2	294.21	294.87	294.8	294.39	291.53	292.69	294.09	294.3	292.18	295.85	293.38	292.79	294.46	292.12	295.88	294.23	293.37	294.44	291.92	292.65	293.75	295.15	295.2	290.94	295.38	292.98	292.49	295.15	293.59	292.1	295.46	293.37
324.09	323.06	325.07	325.01	323.88	325.78	325.71	322.15	324.71	321.98	325.39	324.49	321.8	324.56	324.4	325.06	323.9	321.23	324.53	324.51	326.59	326.01	323.08	325.09	325.58	325.88	324	326.18	321.93	323.55	325.29	321.61	325.4	325.65	322.84	322.11	322.04	327.24	326.98	326.27	323.9	323.61	325.18	325.58	325.26	324.51	323.85	324.71	322.72	323.87
304.35	305.32	304.82	305.39	305.89	303.06	305.75	304.43	305.77	305.33	303.01	305.5	305.82	305.78	304.11	303.55	304.88	303.01	306.47	303.71	304.4	302.54	305.18	305.29	303.1	305.28	305.79	302.59	303.9	304.67	306.72	306.25	305.26	304.25	304.91	304.28	304.18	305.01	305.95	306.2	306.16	307.13	305.07	304	303.35	304.4	305.78	305.5	305.37	303.64
326.69	328.56	329.09	328.27	328.78	327.56	329.31	328.9	330.81	327.85	324.42	328.85	328.01	330.2	329.09	326.85	329.44	328.68	328.29	329.61	328.36	327.11	328.78	330.54	328.86	329.4	329.16	329.47	328.34	327.36	328	329.9	328.68	330.96	330.23	329.52	329.09	330.41	328.19	327.85	326.89	328.08	329.47	327.63	327.68	328.47	326.48	326.92	328.5	329.84
304.01	305.07	304.11	304.46	303.83	303.41	302.57	302.95	301.2	305	302.75	302.67	303.69	302.46	305.38	305.56	304.02	304.98	302.54	307.36	306.6	305	306.51	302.77	307.36	304.17	306.24	305.15	303.63	300.89	304.48	302.79	304.45	303.31	304.42	303.27	305.69	303.11	304.33	303.76	307.58	306.1	306.55	304.32	306.97	304.68	303.99	305.93	302.78	304.06
301.35	298.77	301.84	300.18	301.7	300.15	298.57	301.06	297.34	299.94	301.9	298.77	301.08	298.55	298.94	300.35	299.41	300.16	300.05	300.72	303.79	298.83	301.26	299.97	301.87	300.73	300.58	298.42	301.5	300.95	300.5	299.03	298.55	302.76	298.14	296.65	300.78	301.12	300.61	298.64	298.96	297.51	299.98	301.37	300.67	300.08	298.99	299.62	301.53	299.7
296.88	295.98	296.19	295.97	296.61	293.19	298.5	297	297.47	298.29	299.56	295.14	298.7	296.98	299.52	297.23	298.57	294.34	299.3	299.2	296.37	295.53	299.53	295.51	298.11	296.38	295.03	296.86	294.07	297.6	295.72	296.84	297.82	294.24	296.71	297.48	295.41	297.43	298.41	297.81	295.88	297.83	296.06	297.19	297.4	296.35	295.99	296.8	296.75	297.73
302.9	306.67	305.7	304.2	306.48	307.42	306.05	304	305.42	304.97	305.79	301.92	307.1	305.08	304.16	306.19	305.4	303.94	307.53	308.26	307.8	306.74	304.7	306.99	302.61	305.02	307.18	304.7	303	304.96	304.55	303.56	306.93	306.26	304.74	304.1	305.81	304.29	307.31	305.41	305.17	307.15	303.18	304.75	308.45	305.56	305.13	306.25	304.14	305.82
305.48	308.59	307.39	306.59	304.89	303.69	306.45	305.05	304.52	306.76	304.88	304.58	303.75	306.94	303.97	307.87	306.12	305.66	306.77	307.86	306.95	306.31	305.51	305.38	303.87	304.71	304.62	307.81	306.36	302.74	307.01	306.8	305.07	304.03	307.24	304.26	305.71	304.62	304.54	306.65	303.24	306.72	304.42	307.02	304.56	303	306.52	305.45	305.03	307.8
301.14	302.51	301.62	300.41	299.86	302.71	298.39	303.83	301.05	302.34	302.59	300.63	303.12	301.28	300.32	300.51	299.12	298.38	301.59	303.35	302.88	299.72	298.76	300.14	298.26	301.66	299.58	299.25	300.97	301.65	301.7	303.74	303.13	302.95	302.17	303.65	301.16	298.69	304.45	300.09	301.34	301.01	300.6	302.12	299.22	298.54	301.74	301.52	303.01	302.66
304.1	305.29	305.29	301.37	302.82	304.35	303.94	304.28	301.8	305.79	302.84	303.64	304.28	303.96	305.17	303.62	303.47	303.15	301.28	302.99	305.34	302.09	306.15	303.69	306.22	301.87	305.36	304.7	305.87	301.69	303.78	300.62	301.04	302.4	303.68	303.16	303.43	303.29	302.71	305.28	302.77	302.36	302.12	304.11	306.74	302.98	303.14	303.47	303.25	303.57
303.44	303.46	302.28	303.32	303.24	303.85	303.62	304.55	301.78	302.21	302.42	301.78	304.42	302.41	305.66	303.77	302.76	304.15	305.05	303.1	300.26	302.71	304.05	303.13	302.93	302.95	304.89	305.34	300.33	302.49	302.48	306	304.34	302.11	300.91	301.88	301.63	300.23	304.19	305.18	304.14	301.47	301.11	301.5	304.52	300.95	304.79	303.47	305.39	303
311.77	313.05	312.04	314.46	311.92	312.66	313.02	314.5	311.96	314.25	314.33	312.87	316.11	314.54	313.54	311.43	315	315.38	312.72	314.87	311.91	314.15	313.19	314.02	313.42	314.23	314.01	315.83	314.37	313.59	312.61	314.83	313.61	314.83	315.72	312.59	313.39	312.47	315.01	315.27	312.98	314.71	315.22	315.49	313.66	313.87	314.63	312.43	315.56	315.7
308.2	305.43	307.08	305.3	304.46	306.35	305.33	309.62	304.32	303.5	307.53	306.1	305.54	306.44	306.63	307.18	305.83	304.36	307.53	309.35	306.21	306.09	305.51	306.88	308.65	307.09	305.99	304.61	308.4	305.09	305.01	304.23	305.73	308.1	305.68	305.54	307.88	305.9	305.49	304.19	306.49	305.08	304.1	307.83	307.45	306.97	304.98	308.74	306.18	305.63
305.21	304.61	304.16	303.6	303.09	302.47	300.7	303.34	303.88	302.98	302.92	303.08	301.82	302.71	302.02	302.14	302.56	305.03	302.2	305.9	302.56	302.75	304.54	303.86	304.81	303.25	304.08	303.76	304.47	303.11	305.7	302.7	303.06	303.6	303.33	304.98	302.58	304.35	304.07	305.22	304.23	301.05	300.22	301.72	302.77	303.21	304.1	304.19	305.01	302.51
295.5	294.89	293.46	295.71	292.72	295.28	295.3	291.75	295.39	295.2	294.46	294.35	294.3	295.71	291.89	293.99	293.24	292.82	294.35	295.29	296.67	292.98	293.13	294.54	294.93	296.25	293.98	294.73	292.33	294.67	293.71	293.82	291.59	294.63	294.3	294.89	294.95	293.82	294.48	292.47	291.81	292.57	293.97	292.55	294.36	294.62	291.45	295.88	293.09	292.3
304.56	300.54	304.82	302.38	303.76	305.68	301.81	303.06	305.27	302.11	301.77	301.99	304.04	302.38	299.66	305.29	301.9	302.74	303.81	302.66	303.47	303.89	302.78	302.71	302.21	301.98	304.7	302.05	301.21	300.94	304.7	304.92	301.83	302.69	301.51	302.84	304.16	301.92	302.98	301.25	303.59	303.47	302.27	303.75	301.81	303.18	302.21	305.19	305.07	302.56
290.88	295.28	293.97	296.25	294.32	292.46	294.22	295.39	295.23	294.47	295.4	295.36	294.08	295.81	294.94	293.63	294.52	296	293.12	294.22	293.94	292.96	293.78	293.18	294.99	291.65	295.33	293.53	294.32	292.75	295.21	291.02	294.37	292.42	294.81	295.61	292.91	295.11	291.45	294.5	292.05	295.77	292.06	294.33	294.4	294.69	291.67	292.52	295.82	294.25
311.92	314.55	311.42	313.16	314.67	313.48	311.75	311.96	312.15	311.81	312.33	313.96	311.51	311.15	314.13	313.12	314.67	314.01	313.68	315.09	312.85	316.41	312.13	312.19	315.17	313.08	312.01	312.42	312.85	313.56	313.45	313.23	312.47	313.63	313.46	311.34	315.64	312.25	314.05	312.06	313.57	314.98	309.1	315.51	313.86	313.13	313.26	312.98	315.35	314.04
303.13	304.45	305.63	303.9	302.22	305.15	303.98	305.26	302.87	303.48	305.11	308.69	306.72	304.12	304.62	303.24	305.43	304.17	302.13	305.58	304.18	306.09	304.91	302.74	304.45	300.69	304.05	305.68	305.33	304.17	305.51	303.48	304.33	301.97	302.68	303.97	305.86	303.89	306.93	304.04	302.46	303.98	305.34	306.32	304.62	305.26	304.5	302.49	303.54	305.87
319.07	318.2	320.81	318.2	317.23	317.92	318.91	318.92	318.27	314.69	317.23	317.1	318.5	318.26	319.53	317.22	315.56	316.56	319.44	317.22	317.76	318.84	316.2	315.91	316.42	316.58	317.57	315.36	316.83	314.42	316.92	317.29	319.82	316.89	319.68	315.52	317.28	316.6	318.69	315.3	319.47	313.91	319.97	316.39	318.43	315.97	317.3	315.43	317.05	317.65
323.15	324.26	325.2	325.51	324.92	324.82	322.77	324.38	322.73	326.23	325.44	324.48	322.9	326.37	323.21	326.39	324.58	326.03	323.58	322.65	324.97	324.59	324.9	325.26	322.91	326.8	324.09	324.12	325.94	324.3	326.91	326.31	324.5	323.47	327.06	324.59	328.53	324.93	325.25	324.37	325.82	323.78	323.1	323.35	326.57	324.15	322.69	324.1	323.81	325.14
317.34	314.13	315.3	313.33	315.26	314.41	317.01	313.1	315.92	312.63	314.59	316.77	315.35	315.14	314.25	314.48	313.74	316.92	314.26	315.68	315.73	315.61	314.91	311.53	315.88	313.14	313.98	314.36	315.67	316.02	315.52	317.19	312.99	314.13	313.1	315.55	314.51	315.95	313.01	312.74	315.6	315.39	316.76	316.86	315.26	315.79	313.74	316.21	315.95	315.23
317.15	315.86	317.21	317.82	316.56	317.72	318	319.41	317.09	315.99	318.84	316.18	317.06	316.2	315.1	317.33	316.4	318.49	316.82	317.53	317.81	316.46	317.7	318.98	316.96	319.91	316.13	318.24	316.42	314.76	320.48	318.49	318.26	317.02	315.76	318.51	318.45	315.97	320.42	316.98	315.97	319.51	318.4	316.34	314.91	319.18	315.08	316.81	317.42	318.97
309.2	310.29	310.71	310.87	311.8	310.55	313.82	311.99	313.37	313.24	313.52	310.57	310.17	312.26	311.52	314.17	311.83	313.9	312.84	311.38	314.53	313.24	310.58	309.82	311.85	309.29	311.14	313.08	311.91	312.68	311.72	310.94	312.11	311.23	311.97	313.04	310.06	312	312.44	310.49	315.03	315.45	314.37	312.56	311.29	311.9	311.06	312.47	315.28	313.01
305.39	304.46	303.63	305.18	306.79	302.18	303.05	304.2	302.46	303.22	305.29	305.57	304.87	305.12	302.39	304.32	305.4	303.25	305.89	303.02	303.27	303.38	306.81	303.18	302.83	304.12	304.05	304.06	303.32	304.69	305.41	304.35	303.56	303.02	306.51	304.16	301.42	303.74	303.05	306.05	301.68	303.68	306.5	304.56	301.55	304.64	304.68	303.73	304.75	304.61
307.5	307.85	308.06	303.96	307.72	306.42	304.32	307.91	309.08	306.23	306.91	307.14	305.39	305.28	306.77	307.76	306.92	307.23	306.96	305.96	304.66	307.8	306.2	306.35	309.58	304.64	307.92	305.29	309.76	306.45	307.44	305.17	305.28	304.69	306.77	306.56	307.32	304.97	308.34	307.56	306.37	308.58	307.31	304.9	304.82	304.68	307.25	304.26	304.76	306.39
311.5	314.07	311.85	312.13	310.36	313.99	311.76	313.01	313	312.07	310.41	311.75	313.85	312.47	310.46	310.47	311.41	311.52	313.43	312.77	311.4	314.16	313.02	312.74	309.55	311.76	311.37	313.6	312.14	312.27	311.47	311.12	313.21	311.43	311.86	311.62	312.23	314	311.68	312.74	310.4	313.41	311.58	314.74	313.21	313.12	309.51	309.99	311.25	310.86
310.31	312.28	311.76	311.01	313.58	312.39	310.02	313.47	310.66	315.07	311.45	313.5	314.45	313.96	315.15	312.96	312.38	314.95	313.93	310.98	311.57	309.26	312.08	314.04	312.4	311.26	313.85	311.92	311.97	313.3	311.61	311.22	309.71	314.76	312.66	312.07	312.82	313.71	311.32	312.28	310.68	312.83	312.81	313.46	314	313.11	314.19	308.27	312.52	311.09
313.29	315.38	313.45	316.83	316.95	316.21	316.12	313.84	314.94	315.94	314.36	315.22	314.79	313.45	313.54	312.25	313.54	314.51	314.65	315.64	312.97	316.79	316.26	314.84	316.73	313.99	316.72	316.7	313.26	314.16	314.42	311.98	316.26	313.94	315.51	310.99	314.94	313.25	314.71	314.28	313.33	313.41	315.05	314.33	315.81	315.76	315.53	316.76	312.58	313.12
314.06	312.02	313.05	314.03	311.63	313.08	311.53	314.68	310.01	311.52	313.64	312.98	316.26	312.04	315.29	315.83	315.95	314.89	315.01	313.58	312.06	312.53	311.67	311.64	311.13	311.52	312.83	314.99	312.6	315.93	314.09	314.45	312.63	313.96	314.52	311.92	315.01	314.82	315.75	313.44	315.36	313.96	312.36	310.73	312.72	311.35	313.55	314.11	314.02	315.15
315.21	315.41	316.85	315.77	315.88	314.44	312.08	318.07	315.3	318.02	316.85	314.92	317.21	315.96	317.11	317.33	318.81	318.28	314.33	314.44	315.06	316.55	315.19	315.6	316.02	316.22	317.36	315.05	314.43	316.32	312.91	317.58	317.9	316.19	316.94	315.61	315.76	315.44	314.44	316.47	314.03	317.59	317.32	315.61	315.12	313.88	316.78	314.48	316.21	313.91
314.81	313.05	315.98	312.87	312.93	313.95	313.54	317.09	311.82	314.91	316.55	313.6	313.16	317.02	313.18	317.02	314.35	316.8	314.27	312.79	313.8	313.79	312.57	311.85	313.54	312.28	314.31	311.25	314.65	313.46	314.11	311.57	314.41	314.38	312.44	312.51	315	313.26	312.7	310.58	314.77	314.42	311.46	312.35	314.17	313.79	311.99	312.83	313.76	315.37
324.27	326.32	325.45	325.12	324.84	323.46	323.66	321.39	324.41	323.9	323.26	323.2	322.27	325.43	325.28	325.08	325.91	325.53	324.09	325.22	323.41	323.13	326.97	323.93	325.4	324.21	326.96	324.15	324.85	323.34	323.83	324.82	326.41	324.22	326.37	324.67	324.54	324.73	324.8	324.2	326.62	324.7	324.55	323.32	325.79	324.56	323.96	325.65	326.8	327.89
301.91	303.18	304.65	301.6	302.32	303.81	303.83	303.82	302.95	303.92	305.68	302.81	303.55	303.93	303.99	304.64	301.38	305.44	304.42	303.28	302.6	301.42	301.85	304.21	302.87	303.15	303.48	304.37	304.95	301.78	302.72	303.89	305.13	303.36	305.36	304.84	304.49	304.05	304.49	301.95	304.87	302.56	303.03	302.6	303.15	303.4	302.78	302.44	306.86	306.15
321.01	317.57	320.22	320	318.76	318.52	317.39	317.39	317.11	318.34	318.28	319.27	318.24	319.39	315.92	317.55	317.02	318.13	319.03	320.89	316.55	320.13	315.44	318.41	318.67	316.97	319.89	317.76	319.14	317.96	318.13	317.59	319.6	316.84	318.09	317.56	316.94	317.06	318.68	317.72	317.66	318.85	318.81	318.48	320.27	319.2	315.42	318.48	319.15	319.87
327.93	326.52	326.92	326.43	327.08	327.5	329.02	326.76	326.71	328.99	327.31	329.91	325.66	326.62	331.4	328.56	328.38	331.13	328.13	327.96	324.73	330.01	326.84	327.54	326.11	328.04	327.38	328.01	329.89	328.8	329.27	328.57	327.25	327.69	329.17	327.9	329.57	327.77	329.92	328.19	328.89	326.8	330.96	329.66	326.84	326.89	329.78	327.69	326.64	330.03
301.12	300.94	302.43	300.6	300.23	302.25	303.55	302.04	300.34	300.83	302.36	301.97	301.85	298.33	300.14	300.34	299.89	302.05	302.97	301.73	304.54	302.15	303.07	300.29	302	300.57	301.86	298.08	300.93	298.83	301.55	302.71	299.36	302.13	302.98	301.62	301.09	300.56	299.52	301.79	303.1	301	301.55	301.68	303.17	302.49	299.23	300.53	300.91	300.2
292.24	293.68	294.25	292.8	294.42	294.03	295.72	294.08	294.17	296.11	294.47	293.03	294.14	296.37	294.2	294.99	296.34	295.06	294.78	294.15	292.91	294.52	292.98	295.2	291.92	291.22	295.16	293.42	294.45	294.31	296.54	295.3	295.03	293.65	294.57	293.52	294.59	293.22	293.97	294.02	294.78	294.4	293.88	293.2	293.15	293.37	295.16	294.6	292.66	296.29
297.93	297.7	296.13	297.15	297.98	297.38	297.22	294.75	293.01	299.11	295.69	296.41	298.28	295.25	297.94	298.1	297.81	297.45	297.79	296.8	296.49	297.28	296.06	299.69	297.12	296.93	297.24	298.25	297.62	295.69	297.42	296.03	297.07	298.16	296.93	295.46	296.29	297.22	298.22	294.83	295.4	299.01	297.61	296.85	297.28	295.88	296.84	294.87	297.75	294.9
308.45	305.73	305.25	307.28	305.17	303.51	306.01	306.13	305.68	306.35	305.77	305.43	306.58	305.66	305.64	305.6	305.2	306.43	305.27	305.91	307.11	306.81	305.52	306.61	306.13	306.42	303.7	306.4	305.33	305.62	307.22	306.82	306.01	306.58	305.07	306.25	308.72	306.82	304.97	307.14	305.71	304.15	306.27	305.66	307.01	307.23	307.23	305.6	306.16	305.15
310.43	310.91	312.41	312.66	311.39	311.29	310.7	313.03	310.49	311.06	311.8	311.09	309.67	310.57	312.61	309.32	311.63	309.75	311.84	309.78	310.36	312.4	309.07	310.77	310.25	310.91	309.54	311.31	310.8	310.44	311.15	308.97	311.23	311.34	311.86	310.13	312.07	310.96	312.42	310.97	309.93	311.24	309.55	312.03	310.53	309.51	312.75	311.58	312.09	312.01
309.97	310.56	312.82	310.29	311.08	313.07	308.06	310.34	310.77	310.66	308.16	309.26	309.07	308.91	309.69	312.14	311.77	311.25	311.98	308.73	311.77	311.05	310.18	310.99	310.66	310.18	312.48	309.22	312.54	311.87	310.18	311.41	308.6	307.72	310.41	313.96	309.61	310.96	309.14	311.65	310.14	314.04	311.79	311.35	310.54	312.9	312.34	311.56	311.88	312.16
303.45	301.87	300.95	302.49	302.16	303.77	304.6	303.72	302.49	303.93	303.91	302.6	302.62	303.46	302.49	303.85	303.62	302.36	300.52	302.41	305	304	302.2	301.27	303.5	299.61	301.94	303.03	303.09	300.98	302.92	302.78	303.49	302.52	304.3	302.33	304.3	301.32	303.31	302.61	305.43	300.07	304.19	302.44	302.95	302.06	301.23	300.88	302.82	302.57
301.52	303.3	305.29	303.12	302.87	302.1	301.67	303.46	301.83	304.06	301.1	304.29	301.11	301.52	303.86	301.9	302.09	302.56	301.23	301.14	302.06	303.18	303.31	299.94	302.75	299.79	303.02	302.45	302.05	302.69	302.89	300.74	302.27	301.42	302.85	301.96	302.44	300.7	302.81	301.39	301.47	300.57	303.62	302.04	305.59	302.72	304.78	303.13	304.83	302.73
312.12	314.31	315.49	315.22	313.43	315.18	313.16	315.95	315.84	314.65	315.07	317.68	313.3	316.56	315.09	314.57	315.38	313.15	314.89	314.7	313.39	314.73	313.55	311.83	314.04	313	315.14	316.09	313.63	314.35	314.98	315.56	315.38	312.61	313.02	314.77	313.28	313.33	314.36	312.54	315.95	315.48	313.6	318.16	314.93	313.08	313.6	314.6	313.43	315.22
327.77	327.95	328.15	328.04	326.94	326.76	327.83	327.38	327.65	328.01	326.81	326.66	328.37	328.78	328.36	326.01	327.04	327.21	328.95	327.57	329.22	328.07	328.23	326.44	327.21	329.25	327.43	330.23	328.55	327.51	328.67	329.74	326.36	329.6	330.66	327.9	327.19	327.91	329.17	327.95	329.12	329.93	328.62	329.58	328.41	328.29	330.87	328.52	329.88	329.77
317.16	318.44	321.02	318.79	318.06	318.15	319.29	320.55	318.29	320.27	318.81	319.32	318.64	319.41	318.07	321.75	319.55	321.59	318.51	319.04	317.32	322.18	317.62	317.93	322.63	318.52	319.67	318.12	317.51	318.21	319.97	320.58	321.59	316.77	319.16	320.93	319.04	319.16	316.96	316.27	319.8	319.71	320.26	317.1	319.19	320.67	318.88	321.84	320.15	319.78
315.55	316.53	315.59	316.43	315.6	312.97	314.69	313.52	315.99	316.42	314.66	315.66	315.2	317.35	317	315.2	319.29	316.84	317.33	314.65	314.53	315.41	316.82	315.73	314.62	314.86	315.26	315.19	315.82	316.57	316.94	314.21	315.95	317.92	316.15	314.98	315.39	315.54	314.83	316.8	318.61	314.5	317.74	316.43	316.3	316.72	315.97	316.3	314.94	314.68
329.88	329.35	327.19	326.62	325.74	329.12	327.07	328.76	331.27	326.41	325.06	330.72	328.03	329.35	329.72	324.84	327.73	329.78	324.54	328.21	328.54	327.47	328.87	328.13	326.91	327.71	329.12	328.92	330.07	332.49	328.53	328.49	329.43	328.82	327.65	328.1	327.88	331.39	327.01	329.44	330.51	330.67	326.19	329.35	326.78	330.53	327.28	328.64	328.77	328.11
306.57	303.52	303.8	304.96	304.73	303.62	307.36	305.5	305.85	305.03	307.47	304.73	304.49	304.25	304.16	305.91	306.9	304.78	304.46	308.06	306.15	306.23	303.69	304.85	303.39	305.05	303.14	307.23	306.32	305.58	306.88	303.63	304.23	306.44	305.29	304.75	304.77	305.85	304.94	309.05	307.14	304.04	307.79	305.15	303	307.29	304.01	306.33	303.78	303.84
306.55	308.46	305.24	310.59	308.45	310.62	311.35	309.31	309.19	307.67	311.37	309.54	309.13	308.92	308.78	306.98	307.08	309.62	308.23	309.54	309.9	306.55	307.55	306.4	308.49	308.88	312.56	309.16	306.87	309.53	307.77	310.05	307.37	306.4	307.75	310.25	305.72	307.58	308.97	310.03	310.68	309.32	309.06	310.06	310.34	309.85	309.53	309.08	308.45	309.06
299.31	304.8	298.87	300.97	301.91	300.06	300.64	303.35	302.31	301.76	303.18	302.71	301.41	299.8	302.64	299.57	302.2	302.07	304.71	302.22	303.72	300.74	302.54	303.59	304.51	303.6	303.88	302.93	302.43	302.5	303.07	299.62	301.67	302.77	303.69	304.76	301.99	300.97	301.8	300.32	301.55	301.15	301.14	300.85	302.17	300.49	302.33	302.22	301.76	300.12
315.03	311.83	315.45	315.17	314.45	314.36	316.38	314.85	316.14	314.18	314.76	313.47	315.66	315.69	316.2	314.06	314.78	315.25	315.35	315.37	313.11	316.92	315.94	317.08	314.4	316.53	315.26	315.3	315.34	316.46	315.47	314.65	316.64	316.77	316.31	317.05	316.4	316.44	313.35	315.64	316.27	313.64	314.18	315.58	315.16	315.98	315.66	314.34	317.12	315.22
296.31	297.2	298.71	296.21	297.6	299.52	295.46	292.67	294.25	298.39	298.17	295.27	294.56	297.7	295.85	298.64	298.08	297.84	295.94	296.69	296.3	297.19	296.88	298.45	298.46	297.87	295.35	295.93	295.7	296.59	299.35	295.55	296.95	297.42	297.81	299.25	296.18	297.8	293.81	298.21	300.58	296.61	295.4	296.68	298.48	296.95	298.09	295.69	296.88	297.61
328.72	328	326.76	330.01	328.23	326.52	329.95	326.61	327.2	327.15	326.54	327.91	330.06	327.11	326.29	325.7	327.38	327.8	326.62	329.05	328.62	326.76	327.6	325.73	329.01	328.71	327.1	327.69	330.12	328.81	325.16	326.01	327.53	326.49	326.18	329.07	327.19	324.41	325.47	326.45	327.21	325.87	327.09	326.21	326.9	328.99	327.12	329.85	325.26	328.52
303.87	300.72	302.83	303.59	301.33	304.78	303.19	302.45	300.99	302.5	302.15	304.59	302.34	301.98	299.88	302.37	302.04	302.68	302.71	302.47	302.99	303.74	301.1	304.57	305.65	301.38	300.94	303.64	303.34	301.02	302.73	302.33	301.02	300.53	304.64	301.7	304.36	299.41	304.47	302.76	302.36	300.72	299.22	302.31	304.47	305.28	301.1	303.55	303.33	304.51
313.01	312.85	315.88	314.81	312.36	312.81	311.63	310.76	313.27	310.89	312.54	311.82	313.63	310.47	313.69	310.65	314.77	315.68	313.77	311.54	315.67	311.97	312.93	312.01	312.93	310.08	312.15	312.14	314.64	312.88	313.31	312.7	313.69	310.43	313.05	314.8	315.56	313.06	315.02	313.37	312.27	314.98	313.29	311.93	311.03	313.11	312.48	312.18	312.35	314.14
303.68	301.98	300.58	302.24	300.8	303.78	303.65	304.6	303.44	303.44	299.82	301.34	303	300.2	304.78	302.65	302.22	303.95	300.75	302.14	301.46	302.77	304.95	300.33	299.96	298.46	304.53	304.18	304.02	300.95	305.12	301.64	302.02	303.11	301.49	303.39	299.37	303.83	301.98	302.36	302.45	301.59	302.45	305.6	302.02	301.07	302.04	302.8	303.24	300.03
309.84	309.83	310.58	310.13	311.38	309.69	311.03	309.64	308.89	309.13	308.94	310.99	309.8	307.69	308.39	310.57	309.34	313.27	307.56	309.81	309.35	309.6	310.18	310.19	309.62	308.92	312.09	309.25	309.85	311.02	307.54	312.24	310.44	308.65	309.63	312.82	310.14	309.32	310.22	309.07	312.1	307.68	311.67	310.5	309.72	309.05	310.32	309.48	310.03	311.26
306.05	307.89	305.29	308.56	308.24	304.82	304.39	309.57	306.7	306.77	306.59	306.18	304.82	308.3	306.87	304.05	308.06	305.44	306.87	306.47	306.91	305.58	307.16	305.63	307.93	306.97	306.33	307.11	306.77	303.53	305.98	304.83	306.57	303.36	303.19	305.55	307.13	306.6	306.54	305.46	305.22	306.86	306.6	304.57	307.6	307.02	305.16	305.35	305.25	306.43
317.25	313.98	313.28	315.48	313.07	314.15	314.11	314.55	314	315.29	313.24	314.55	316.07	316.17	314.68	314.35	315.86	313.99	314.58	312.75	314.5	314.87	314.67	313.67	312.31	317.73	315.87	314.32	313.94	314.71	313.11	315.38	312.9	315.28	315.73	316.21	316.04	315.72	314.15	313.3	315.58	312.46	318.51	316.71	316.49	315.66	312.81	314.57	315.74	314.41
304.33	302.95	303.77	304	300.82	301.76	301.47	304.91	304.9	303.35	303.18	303.4	302.94	303.6	302.11	304.62	301.81	304.25	303.26	302.32	302.92	301.42	306.93	300.63	302.72	303.57	304.55	303.95	304.46	303.63	305.25	302.35	303.46	302.59	304.42	305.75	305.81	305.75	302.88	305.82	304.06	304.47	303.15	303.3	303.23	304.46	308.77	301.25	302.41	305.38
330.35	326.07	327.96	330.51	332.14	329.5	327.93	327.25	329.76	327.95	329.02	331.75	329.57	331.15	326.16	328.98	327.28	327.86	328.05	328.39	327.59	327.65	329.55	329.33	327.48	330.02	325.11	329.67	327.84	328.08	329	329.78	328.31	328.75	328.02	329.53	328.48	329.31	327.29	329.28	329.25	327.84	330.24	329.43	326.76	328.11	328.06	327.66	327.63	329.03
316.3	316.64	313.53	313.97	313.72	315.63	312.89	313.84	312.21	314.69	317.49	318.37	314.45	314.15	313.16	314.14	315.97	313.81	314.34	316.8	317.93	314.49	314.3	315.19	316.61	314.78	315.16	316.45	317.69	315.83	314.53	315.97	314.17	314.98	313.69	314.87	316.66	315.6	314.17	312.75	316.96	314.7	312.91	311.75	312.71	316.33	315.43	313.86	314.61	314.13
316.67	315.18	315.11	315.08	315.02	316.04	314.72	316.83	317.32	314.65	316.84	316.43	315.75	315.33	315.56	316.09	314.86	316.66	315.34	315.94	316.31	315.21	317.24	316.28	316.25	316.25	317.16	314.87	315.64	313.46	314.55	313.52	315.85	313.45	317.34	316.37	314.75	316.6	315.44	315.08	317.34	316.39	315.4	317.01	315.91	315.96	315.98	314.76	316.99	315.48
311.13	312.43	313.02	312.09	309.94	310.71	310.95	309.01	313.33	311.04	312.51	313.08	313.57	310.92	311.67	310.97	311.99	309.48	311.76	311.95	313.37	313.06	312.45	311.45	311.84	309.05	310.73	308.28	311.47	311.17	312.22	315.61	310.59	310.84	308.68	313.11	313.65	311.27	312.14	312.8	310.52	311.2	308.51	310.7	311.99	312.71	312.75	311.73	312.56	312.34
317.67	315.35	319.15	318.42	317.6	317.62	316.73	316.71	317.91	319.66	316.21	316.69	319.7	318.9	314.84	316.21	318.65	314.82	315.89	319.43	317.38	316.68	315.42	315.94	318.96	317.1	316.76	318.48	316.24	315.86	314.85	317.62	317.68	318.11	317.08	318.3	317.47	317.66	319.03	315.46	316.92	320.23	317.81	318.97	316.38	317.52	318.56	316.46	317.06	314.47
307.88	305.57	308.79	309.63	308.61	306.82	305.73	307.8	307.33	308.4	307.18	309.52	305.48	305.14	306.88	307.09	306.66	308.06	307.98	305.73	308.03	306.32	306.82	307.16	306.65	307.78	307.12	305.31	308.22	306.87	309.88	305.79	304.81	309.07	307.74	307.46	307.22	309.4	307.54	307.63	307.28	307.36	309.17	308.82	307.5	306.64	308.22	308.02	307.84	308.78
329.27	326.21	327.3	324	328.06	326.18	324	328.8	331.04	324.22	328.86	324.62	330.06	326.43	329.38	327.67	326.55	326.08	327.79	326.67	328.04	325.47	326.68	325.51	328.49	325.93	326.98	327.21	328.09	325.76	328.02	327.79	325.29	330.17	326.92	324.24	327.29	327.85	325.04	326.12	328.83	326.29	325.17	328.68	328.02	328.4	324.33	327.35	326.64	325.42
314.11	313.44	314.53	313.96	312.68	314.31	310.5	314.42	312.58	312.66	312.4	315.6	312.31	311.34	310.34	313.13	310.52	314	310.61	312.97	312.04	313.21	314.9	310.75	313.64	311.34	313.14	311.88	313.43	313.03	312.97	313.55	311.27	314.23	311.11	311.24	314.02	315.97	314.95	311.58	313.72	311.83	314.3	312.78	312	312.12	313.52	310.46	313.73	313.01
318.73	314.28	314.67	315.11	315.43	313.63	315	314.25	311.39	313.4	312.82	313.99	316.95	316.24	313.37	314.51	317.1	313.31	313.64	313.6	314.64	316.38	317.76	316.62	314.34	314.66	316.14	314.62	314.32	315.86	314.72	312.37	314.58	315.61	316.18	315.72	314.85	314.31	314.89	314.14	314.17	314.56	313.32	315.53	312.12	313.24	318.8	311.63	315.59	313.96
316.42	313.57	314.98	313.45	314.3	314.94	316.48	314.09	312.52	315	314.47	316.12	316.98	313.73	314.67	317.64	313.42	315.07	314.66	314.68	313.39	315.46	316.21	316.07	315.22	316.48	313.56	314.53	314.74	314	312.83	314.88	318.61	315.45	316.58	313.73	315.36	316.03	315.44	314.97	316.32	315.76	313.11	314.03	313.44	315.42	314.52	315.54	314.53	314.82
299.31	300.19	302.01	302.23	298.66	300.8	298.38	299.15	299.95	300.67	296.5	300.42	301.2	303.21	297.85	300.05	300.79	298.57	299.29	299.02	297.65	301.27	302.1	294.94	303.39	298.31	300.79	297.7	300.26	299.81	302.09	300.27	298.59	300.62	300.71	299.61	300.41	302.5	299.59	300.59	297.94	299.56	298.21	301.3	300.73	299.94	299.81	298.17	299.27	298.06
312.72	311.3	309.4	307.78	308.37	307.85	308.83	308.32	310.35	309.44	311.99	309.36	306.32	308.44	309.69	309.1	309.17	308.26	310.44	311.45	309.9	307.55	309.36	309.27	311.57	312.63	310.68	311.03	309.82	309.56	310.78	308.47	311.98	306.76	312.95	308.65	309.17	310.73	310.59	309.9	309.41	309.05	311.44	306.58	308.33	310.06	308.95	310.49	309.31	309.1
301.03	299.27	298.96	299.71	299.4	301.64	300.35	302.59	298.87	300.69	300.26	298.08	299.24	300.71	299.99	302.18	299.63	297.75	301.38	298.71	298.06	302.44	301.59	298.55	300.5	299.28	301.08	300.54	299.05	300.43	300.05	300.06	299.45	298.75	297.38	299.73	300.11	300.89	298.87	300.4	297.95	299.69	300.33	298.1	299.88	299.13	300.48	300.09	298.73	299.06
305.02	302.63	301.79	302.92	302.84	301.34	303.73	302.59	303.09	303.03	302.2	301.45	303.47	302.16	303.19	302.3	300.67	303.85	302.42	302.18	300.6	304.58	304.88	301.41	302.22	302.39	304.41	304.35	301.97	301.03	301.38	303.7	302.95	301.29	301.46	300.49	301.88	301.77	305.1	300.9	302.71	303.05	302.76	299.97	303.34	302.19	302.26	300.45	301.87	301.49
308	306.67	305.14	308.58	305.03	307.15	307.4	305.75	305.01	303.98	306.81	303.53	308.05	306.75	303.67	306.42	304.02	306.69	305.99	307.83	305.91	307.42	306.94	304.26	308.31	305.5	304.99	307.08	308.22	306.53	305.04	305.44	308	304.33	306.75	304.38	308.42	304.62	306.96	306.33	307.8	306.62	305.85	303.77	304.94	307.47	306.89	306.1	307.33	306.07
327.01	325.36	327.12	328.35	326.51	328.56	328.96	325.62	324.58	328	327.26	326.24	327.37	326.96	328.69	327.1	326.88	324.93	328.45	328.86	324.03	328.88	327.65	327.33	329.67	329.88	327.21	330.1	326.21	329.82	327.62	327.53	329.03	327.02	328.34	326.93	328.61	329.21	330.46	327.95	329.89	328.43	330.66	325.49	328.87	328.76	326.45	326.01	328.85	328.37
315.21	317.54	317.01	316.08	316.99	316.68	318.81	314.11	317.71	318.1	315.75	318.03	318.1	314.75	318.15	318.29	316.35	317.32	316.68	315.18	318	314.9	316.95	316.57	315.62	316.58	315.52	319.36	317.06	316.03	317.97	315.09	316.76	316.15	318.19	317.6	315.77	318.79	316.62	317.13	315.7	318.27	317.87	316.95	316.89	317.19	316.76	316.87	318.53	317.19
298.18	295.7	296.28	295.58	297.06	297.76	295.21	297.62	297.41	297.33	297.18	296.83	294.96	295.27	295.97	297.38	297.56	297.73	299.44	297.51	297.39	295.4	296.61	298.79	298.15	297.62	296.74	295.14	298.15	297.31	293.44	297.7	299.48	296.62	298.45	296.19	297.59	295.94	295.4	298.28	297.55	295.89	297.5	298.34	296.77	297.79	298.77	298.17	298.16	297.69
320.69	318.54	321.49	319.88	318.44	317.26	318.41	318.84	319.15	318.96	320.52	319.27	321.01	322.23	317.1	320.58	317.54	319.17	317.79	318.87	319.72	320.28	318.01	319.39	321.55	319.71	319.29	321.66	316.85	319.12	319.26	321.01	320.19	319.52	318.11	317.74	319.6	320.57	317.8	318.59	322	319.37	320.07	318.42	321.53	318.96	319.98	320.4	319.32	318.87
302.77	304.79	303.84	302.56	304.53	303.25	305.48	304.35	303.65	303.42	303.32	301.3	305.19	302.55	303.39	304.19	304.36	307.13	305.48	304.92	304.6	303.96	306.59	306.26	302.95	303.04	306.4	305.17	303.33	305.08	305.32	302.78	306.1	303.05	305.95	302.79	304.28	305.89	305.46	305.98	303.39	305.78	305.82	304.87	302.19	303.94	306.93	302.91	307.5	301.46
312.82	313.74	312.29	312.77	312.9	314.42	314.74	315.48	316.26	314.19	313.81	313.46	312.62	313.97	315.16	314.64	316.04	313.37	312.5	315.07	312.13	313.76	314.68	313.4	314.99	310.19	312.72	313.41	314.27	313.73	312.2	312.18	315.03	314.95	314.07	315.36	314.25	316.14	313.75	313.18	315.69	314.15	309.72	314.32	315.29	313.19	313.03	311.7	314.11	310.27
302.51	300.11	303.75	303.78	303.05	303.73	301.62	300.19	305.77	303.14	302.79	299.98	303.2	303.83	303.64	300.3	302.47	301.25	303.87	302.47	303.37	303.64	300.13	302.69	302.77	303.79	301.92	300.3	303.27	302.38	305.28	300.82	300.16	305.18	302.6	301.99	301.23	301.58	300.88	302.6	303.27	305.31	304.72	301.48	302.17	300.56	302.83	302.41	301.54	302.31
298.32	297.35	298.7	301.12	300.41	302.69	300.46	301.55	299.09	300.9	299.78	302.3	301.21	300.7	299.26	300.63	299.98	300.48	301.4	300.41	299.74	299.82	299.13	302.75	299.88	300.08	300.91	300.69	298.84	300.38	300.6	297.08	301.85	298.19	300.25	299.39	297.76	300.53	300.55	299.67	300.43	298.76	301.39	299.15	300.29	299.92	302.16	297.59	300.42	298.57
304.84	304.01	304.29	304.52	305.01	302.84	306.02	303.41	304.68	303.63	302.8	306.92	305.61	303.23	305.97	303.44	303.23	302.56	305.22	304.21	302.85	304.78	304.48	302.64	304.01	302.67	307.44	305.52	306.39	302.12	304.32	304.23	304	304.33	304.66	304.28	305.34	306.22	302.79	302.87	304.24	303.84	305.31	303.92	304.85	301.47	302.86	304.18	303.97	304.53
315.27	315.48	312.46	311.8	313.82	313.97	314.83	315.73	315.79	314.39	311.51	313.55	314.46	312	312.98	314.46	313.49	314.46	314.37	311.99	315.18	313.99	315.68	313.78	314.61	311.94	311.49	312.98	315.6	312.72	311.96	312.41	312.79	315.06	313.12	313.47	315.29	313.82	313.9	313.8	313.47	313.72	313.94	314.61	313.07	313.48	313.23	312.93	315.64	312.48
305.52	307.74	302.27	304.13	307.39	307.14	306.97	308.05	305.63	305.62	306.01	306.23	303.93	304.76	304.52	303.26	305.92	305.07	303.43	306.6	306.56	307.18	306.01	306	305.99	306.25	308.02	305.26	309.88	307.77	305.95	306.7	307.46	305.73	306.5	306.1	306.84	307.16	306.1	307.44	304.34	306.12	304.18	305.94	305.88	307.22	306.05	305.06	306.7	304.03
314.23	311.64	312.04	312.66	309.86	312.92	310.97	309.56	312.54	311.52	312.31	313.17	312.75	310.84	311.05	310.16	313.81	313.51	313.88	313.39	311.79	313.76	312.54	309.42	308.69	311.69	312.65	313.63	312.27	314.5	313.8	310.93	313.9	312.15	312.16	312.73	312.89	311.95	310.63	315.16	311.87	309.68	312.57	309.26	314.58	312.27	311.72	312.62	309.55	311.63
304.02	302.26	301.86	304.36	302.17	302.52	301.26	302.63	302.43	302.95	301.46	302.12	304.82	303.7	302.41	300.67	304.67	302.28	303.94	302.08	303.08	303.13	303.83	303.3	302.71	303.26	303.27	304.29	302.78	303.11	302.46	301.45	301.44	302.91	302.57	302.12	298.53	303.26	300.29	301.85	300.91	301	303.36	303.85	304.25	300.75	301.54	300.71	303.83	300
297.67	300.29	302.78	298.45	298.79	298.96	299.32	299.6	298.04	300.17	298.51	298.53	298.87	298.64	299.28	301.87	300.7	299.21	297.6	298.46	298.09	300.91	300.55	300.36	300.81	298.13	300.16	300.73	300.34	297.9	300.27	299.93	301.6	298.79	300.83	300.65	299.7	299.47	299.99	299.56	301.77	301.41	302	300.09	299.85	300	300.73	299.16	299.56	299.48
312.16	310.2	315.78	311.45	310.61	312.64	310.58	311.12	308.66	312.21	314	311.23	312.31	312.19	311.74	311.7	313.62	310.1	310.9	311.42	312.53	310.17	313.26	311.89	311.67	312.32	312.69	312.96	313.32	312.63	309.69	311.04	313.85	308.57	312.19	310.21	310.86	314.67	312.55	311.57	312.09	309	311.86	312.03	312.72	312.18	311.26	312.55	309.07	310.51
306.34	306.28	307.12	305.49	307.04	307.01	310.82	306.2	307.16	307.89	304.21	306.39	306.62	305.47	307.58	306.08	305.13	309.78	305.98	306.06	308.06	307.96	304.75	307.11	307.62	306.08	307.55	306.85	306.82	306.27	305.9	306.39	307.83	305.47	306.62	306.5	307.24	306.42	305.43	307.66	307.68	307.46	307.61	305.79	307.82	307.66	307.88	307.3	307.46	307.94
295.61	293.35	294.74	293.75	294.71	293.69	294.28	293.27	292.31	294.08	293.99	293.62	293.24	294.35	294.04	295.06	294.3	294.56	292.74	295.1	293.87	294.51	294.19	295.61	294.17	297.74	297.77	295.01	295.21	294.73	294.86	293.27	295.46	295.32	294.29	295.27	297.59	293.83	295.52	296.48	294.75	295.29	295.19	294.3	295.44	291.94	295.5	291.39	292.94	293.51
310.7	315.26	314.3	311.38	311.91	313.29	310.17	313.46	312.74	311.91	312.82	311.22	311.21	313.98	310.45	315.44	312.75	310.06	310.29	313.37	313.93	309.97	312.91	312.46	311.78	312.68	314.5	314.4	314.42	315.27	311.97	314.68	313.07	316.07	314.52	313.64	311.87	314.08	311.7	312.6	312.25	314.15	311.48	312.84	314.11	311.7	312.62	311.77	313.73	312.52
312.08	308.43	308.01	306.76	307.36	308.68	310.84	307.28	308.56	311.66	309.51	308	310.08	306.95	308.89	309.41	309.94	307.78	306.66	309.86	307.22	309.51	308.36	309.21	308.55	308.71	310.22	309.43	310.38	311.32	308.57	307.32	309.47	307.54	307.73	308.82	311.06	310.81	307.06	310.27	307.42	308.14	308.29	311.18	311.07	306.98	307.82	309.59	308.12	308.43
315.87	313.98	314.69	314.96	315.3	316.47	317.49	311.37	312.51	313.54	311.27	313.17	314.37	316.42	316.51	314.95	315.5	314.38	314.97	314.47	317.6	316.14	316.4	314.43	314.43	313.49	315.87	316.23	314.42	314.06	313.44	314.24	313.28	314.51	314.38	314.23	318.21	315.41	313.92	315.87	315.27	315.32	313.97	314.69	316.82	318.73	313.98	314.4	315.52	313.71
301.05	305.54	303.31	304.75	301.27	303.18	304.53	303.17	304.3	300.92	303.8	301.11	301.66	305.77	303.21	301.59	302.39	301.54	301.77	300.96	301.34	302.13	303.19	303.54	303.87	302.11	301.51	302.72	304.08	301.17	304.17	302.61	301.61	304.02	304.05	301.45	301.98	304.97	301.51	302.54	301.2	304.08	303.71	300.09	303.18	303.59	302.53	303.24	302.05	303.37
315.65	315.4	313.9	311.5	313.61	313.75	314.42	311.52	312.31	313.74	315.6	314.92	310.72	314.87	315.22	313.72	314.82	314.58	314.1	314.59	313.78	313.63	315.63	312.83	315.33	313.1	311.14	312.57	313.76	316.4	313.55	316.51	314.77	316.71	313.31	312.38	315.25	311.45	315.48	315.22	313.29	314.26	315.95	313.79	316.42	313.94	316.77	313.52	315.03	311.94
316.21	317.16	318.04	318.02	316.3	319.27	316.68	318.14	316.52	316.25	319.6	317.57	316.15	317.66	317.61	315.4	315.95	318.65	316.88	316.99	317.01	317.37	317.73	318.5	317.8	317.79	317.98	314.92	314.13	316.61	314.37	317.42	315.01	319	318.32	316.41	319.98	316.79	319.29	317.71	317	318.58	316.1	316.56	317.12	319.76	317.89	319.81	320.17	321.73
313.75	314.94	315.06	314.93	314.82	314.45	314.39	313.39	311.92	316.02	314.25	314.8	313.18	313.02	314.5	314.04	315.13	316.51	312.9	313.69	314.39	315.06	313.25	311.57	313.01	313.93	313.52	313.84	314.73	314.55	314.47	312.88	313.67	311.57	316.15	313.25	313.5	313.67	313.62	313.77	312.14	313.6	312.3	315.95	312.13	315.85	315.11	316.83	314.58	315.71
316.66	315.51	318.64	318.13	319.35	318.1	317.55	316.93	315.25	317.48	316.38	318.78	317.37	318.68	316.61	318.11	316.59	317	316.67	319.18	317.31	315.55	317.15	317.41	317.67	315.67	318.48	314.58	318.65	318.21	318.11	314.77	316.41	317.58	319.12	317.71	316.47	318.71	316.13	316.17	318.03	316.94	320.36	315.67	317.42	317.46	318.13	318.8	318.11	317.03
302.27	304.93	301.98	302.27	299.81	303.71	303.59	304.18	303.7	301.39	301.65	302.62	302.36	302.38	303.31	300.01	302.3	302.02	303.52	304.09	301.96	302.89	302.61	302.48	302.85	301.55	304.24	303.6	303.1	303.96	300.66	303.37	301.99	304.12	302.17	302.08	301.29	303.79	302.85	305.46	303.18	302.06	301.24	301.92	302.61	303.53	303.03	303.3	304.15	302.32
327.07	325.19	326.28	325.56	325.35	324.8	322.12	326.61	325.62	324.03	325.6	323.06	326.2	324.65	324.29	326.33	325.46	325.52	322.03	323.56	325.95	325.64	326.55	321.97	327.03	323.31	323.35	324.16	324.49	326.16	324.45	325.19	323.95	323.37	324.61	327.05	326.43	323.04	323.37	324.07	324.46	324.31	325.35	324.71	322.33	324.29	325.24	324.73	325.68	324.76
325.1	323.73	324.63	324.68	325.76	323.43	326.14	324.46	326.07	324.82	326.66	324.44	327.58	324.09	322.47	323.82	324.36	325.7	326.86	324.1	322.77	324.9	326	323.74	322	324.76	326.69	322.97	326.08	326.57	324.78	325.55	325.71	326.6	326.68	326.24	323.27	326.2	326.69	323.93	325.22	325.78	325.31	325.33	323.96	324.59	325.45	327.6	327.73	323.63
313.77	316.67	312.57	314.22	313.27	314.7	314.11	312.83	314.82	312.09	314.48	314.68	316.15	311.19	311.23	311.2	313.82	313.12	314.82	316.04	313.22	314.52	314.27	313.9	313.35	313.29	313.34	315.48	314.36	314.81	316.08	315.13	313.32	316.76	314.41	314.03	316.68	314.55	313.99	313.08	313.63	314.78	317.5	314.3	316.05	314.41	313.14	312.15	314.35	314.42
317.64	320.27	318.6	318.46	318.48	318.29	316.79	320.07	320.01	319.6	317.72	317.77	319.37	318.61	318.72	317.84	320.14	317.91	320.29	319.44	319.41	318.86	317.96	317.24	318.81	319.31	319.24	319.13	319.42	317.87	320.36	318.45	317.59	316.72	317.05	317.56	317.91	318.36	317.68	320.81	319.26	317.68	316.87	317.77	317.89	319.78	319.07	313.67	320.54	318.16
304.53	304.81	301.27	302.85	301.62	303.73	302.77	301.47	302.54	304.82	304.31	300.35	300.39	304.01	305.98	298.81	302	304.91	302.98	304.71	300.84	303.41	303.4	303.26	303.76	300.73	302.22	302.18	306.36	302.62	302	299.72	300.22	303.36	302.18	302.35	304.75	304.96	303.13	304.28	303.73	304.36	303.57	303.59	301.01	302.32	300.32	304.84	303.7	304.27
307.71	302.5	306.92	305.09	305.67	304.25	306.34	303.77	306.63	306.08	307.32	304.44	303.8	303.86	308.08	305.39	307.53	308.23	304.71	304.42	305.25	305.95	307.48	305.2	304.58	303.43	304.07	304.78	306.32	305.67	306.26	303.14	303.09	306.16	306.39	303.27	303.93	302.8	304.6	306.37	304.45	306.64	304.08	302.99	304.46	305.95	305.73	306.29	304.79	306.17
330.7	330	328.83	330.42	329.61	330.38	326.57	330.42	327.2	327.51	328.95	330	327.2	325.74	326.8	326.13	329.09	327.3	329.45	329.63	328.52	327.96	329.48	329.11	329.44	325.84	330.05	328.08	329.67	329.17	327.89	327.42	325.44	327.18	327.99	327.47	326.59	326.6	328.3	327.73	328.98	329.47	330.07	327.63	328.64	326.78	329.37	328.57	326.64	328.85
308.9	307.19	308.92	308.79	309.35	311.08	307.44	308.5	309.66	309.41	310.12	310.47	310.01	308.72	310	309.1	311.36	307.59	309.6	309.62	308.97	310.33	306.92	306.91	308.77	309.93	309.29	309.15	307.69	311.58	308.09	309.37	309.44	311.85	310.02	310.02	308.15	308.71	309.54	308.45	307.87	310.75	310.13	310.15	310.45	308.04	312.13	310.96	310.96	310.85
314.8	314.72	312.3	315.37	314.46	314.34	313.87	314.81	314.55	316.1	314.49	314.2	317.69	315.07	316.47	314.15	314.2	314.48	316.77	315.38	317.59	313.56	315.3	314.17	313.02	315.02	314.21	313.53	315.06	314.21	316.98	314.41	313.91	315.88	314.3	315.08	314.23	317.28	315.63	314.93	314.67	313.73	316.28	316.08	317.52	314.97	315.52	314.97	316.53	315.06
304.88	306.26	307.08	302.01	305.01	304.84	304.08	304.4	305.35	306.08	303.7	304.53	304	307.4	305.46	304.8	304.89	306.23	306.2	304.46	303.64	308.31	306.54	305.05	305.09	305.56	305.84	306.98	305.39	304.95	306.6	304.76	304.68	305.94	304.74	305.34	303.9	304.08	304.74	304.95	304.59	305.93	304.13	306.14	305.67	307.3	305.74	304.91	304.81	303.48
318.23	316.94	315.79	313.75	315.18	317.46	314.59	316.44	314.47	315.71	313.93	316.02	318.03	317.94	317.23	315.29	315.54	313.05	317.54	316.94	314.25	319.44	314.91	314.77	316.93	312.54	318.36	313.51	317.15	314.91	315.5	316.93	317.4	317.69	317.83	314.12	317.36	313.97	318.11	312.48	314.2	316.36	315.89	314.82	316.27	314.64	315.26	314.28	315.14	316.95
305.74	305.97	303.17	304.99	304.5	306.96	303.58	305.14	304.53	303.41	305.12	302.82	304.58	303.28	304.41	305.85	302.31	304.27	306.43	307.67	306.54	305.76	309.93	305.54	305.79	306.34	306.44	307.01	307.11	303.55	305	307.7	304.13	303.3	306.29	305.59	306.93	304.86	308.65	306.63	304.91	305.94	306.85	303.95	305.53	304.16	303.63	305.96	306.14	305.33
292.03	293.17	295.38	293.37	295.73	294.95	294.47	294.91	294.75	293.71	293.01	293.46	296.46	294.25	298.47	294.21	292.77	293.5	296.44	292.88	294.53	294.23	296.11	295.68	290.75	293.45	294.05	296.74	293.22	294.08	295.12	295.29	293.26	293.38	290.88	295.3	294.44	293.68	296.55	296.18	293.69	293.83	293.98	293.49	294	293.14	294.73	292.19	295.55	295.53
311.32	309.34	310.08	309.27	312.41	310	309.72	308.33	307.76	311.76	307.12	309	309.57	306.73	310.6	308.06	307.5	308.95	309.68	309.01	310.66	306.21	309.54	308.79	309.82	308.81	310.63	309.94	308.31	310.15	308.39	309.52	308.22	308.97	309.55	309.01	305.88	307.54	309.16	309.41	309.93	309.93	304.59	309.8	306.8	307.48	305.29	310.55	310.35	309.25
329.18	330.5	328.5	327.59	327.87	330.38	328.1	326.38	329.75	329.02	327.62	326.74	326.87	325.82	329.07	327.48	327.74	329.24	327.22	327.59	328.29	328.72	328.41	327.88	326.84	329.41	327.08	325.87	326.11	330.92	327.94	326.74	329.72	328.07	329.29	327.77	328.86	329.12	328.7	327.83	326.43	325.6	326.32	328.14	328.41	327.09	325.73	327.6	328.14	328.16
301.47	301.23	304.4	302.38	303.26	302.24	301.62	304.32	300.13	306.63	300.32	304.76	301.95	301.81	301.32	300.42	302.22	302.34	300.22	302.52	303.46	302.43	302.39	305.3	300.18	299.2	303.44	302.89	302.03	302.65	302.41	302.18	303.6	304.06	302.59	299.97	302.37	300.69	301.26	301.53	305.23	302.64	301.32	301.18	300.98	301.89	303.6	301.37	300.12	303.65
328.58	326.66	324.61	329.75	326.7	327.33	325.87	329.55	325.48	325.57	327.16	328.09	327.99	327.66	327.82	325.75	327.87	326.69	329.71	323.58	326.44	327.56	326.27	326.04	328.55	326.33	329.78	325.27	327.39	328.02	326.13	328.49	326.47	326.43	327.17	329.25	324.39	326.69	328.06	329.15	328.18	327.02	327.12	328.64	326.56	327.36	327.31	325.32	327.34	328.55
300.41	296.97	299.7	300.3	299.14	298.5	298.41	300.65	297.83	300.85	300.36	298.88	301.04	298.02	301.95	300.18	298.92	301.67	300.91	299.05	295.89	298.78	301.24	298.79	299.91	301.79	298.69	303.58	298.09	298.79	298.33	299.16	299.04	300.37	300.93	301.6	300.92	302.47	299.72	299.69	299.68	301.17	303.62	300.89	298.71	301.23	301.65	297.6	300.88	298.06
326.03	328.4	327.99	327.38	326.41	327.93	329.42	327.2	327.75	328.59	329.48	327.8	326.06	326.08	326.84	326.72	326.52	326.93	327.44	326.26	328.49	327.62	329.15	326.95	327.41	328.77	329.35	327.15	328.59	330.68	328.29	329.47	328.42	326.53	328.31	330.02	327.78	327.68	328.45	328.29	327.53	328.19	329.38	328.49	326.87	329.83	328.81	329.59	329.79	328.09
313.66	313.87	314.1	313.25	315.22	314.46	314.39	314.98	313.26	312.59	313.6	313.03	314.49	313	313.77	312.63	312.46	315.77	311.79	313.32	313.62	316.37	315.41	314.12	317.02	313.16	313.69	311.45	314.37	313.35	313.61	314.12	310.96	314.63	313.58	310.58	314.8	314.32	313.31	312.71	314.99	315.18	315.9	314.05	312.5	313.07	313.52	313.79	314.28	315.27
300.27	301.31	301.5	300.91	300.16	301.78	303.31	300.51	302.03	300.5	300.53	302.06	300.42	302	300.54	300.52	303.21	302.41	300.06	302.07	298.95	300.81	299.75	299.55	300.73	300.19	299.03	300.06	299.43	300.3	302.13	301.67	301.77	299.2	299.58	302.91	301.41	300.94	304.02	301.08	301.55	298.86	299.34	302.64	300.69	301.9	299.4	299.52	302.2	298.18
307.37	306.65	307.68	306.14	309.77	307.64	306.33	309.52	307.54	308.87	307.11	305.93	306.47	306.23	309.16	308.22	305.7	309.19	307.11	307.82	309.33	307.39	309.83	306.45	308.01	309.26	308.47	309.1	308.05	308.14	308.28	307.83	304.03	308.27	307.49	305.19	306.93	306.03	305.96	306.44	307.63	308.67	309.08	307	306	307.02	306.37	308.25	307.64	306.03
305.63	302.92	306.84	305.58	303.2	303.32	304.14	303.76	304.15	304	303.54	303.92	303.92	305.95	304.65	304.9	303.41	305.92	304.03	306.87	307.24	300.89	304.71	306.53	303.32	304.58	306.13	304.59	305.97	306.13	304.34	305.18	304	303.65	302.66	304.62	304.21	303.59	301.9	306.51	306.97	303.89	305.97	303.45	302.66	302.03	303.96	304.25	303.29	305.69
315.29	314.83	314.7	318.31	317.37	315.75	318.98	314.43	314.38	319.12	314.12	315.37	315.8	314.73	315.23	319.26	314.32	316.89	315.55	319.62	316.67	315.47	314.97	315.08	318.11	315.88	313.92	314.88	314.92	316.04	317.07	314.87	315.58	315.03	314.54	317.45	317.07	316.88	315.88	318.31	316.74	316.04	313.24	314.04	315.84	313.61	314.67	317.39	317.36	317.18
313.99	312.29	315.2	315.41	313.24	317.8	315.25	311.63	314.7	314.14	314.98	314.49	313.67	315	315.81	316.31	313.61	317.72	316.65	314.36	314.18	316.31	313.12	314.87	313.7	314.49	314.29	314.03	313.75	315.45	316.52	315.34	314.45	313.09	312.88	315.21	314.57	316.39	316.09	314.74	314.72	316.23	316.76	312.87	315.55	317.06	314.96	313.01	312.37	313.86
303.01	306.63	303.21	304.07	302.37	302.06	301.04	304.29	301.95	302.68	305.34	304.28	299.94	304.66	302.24	303.74	302.22	303.93	304	304.17	304.49	305.48	302.37	303.56	304.1	302.12	304.01	302.12	306.65	302.71	302.4	303.42	304.14	303.07	301.7	302.28	301.02	302.55	303.12	302.93	301.35	303.16	307.22	305.12	304.29	300.62	303.26	304.63	304.72	301.48
304.19	305.14	304.46	303.07	306.34	303.35	307.16	305.08	306.76	304.71	304.89	305.22	304.69	306.33	305.26	301.91	306.38	304.96	305.04	304.62	304.18	306.69	305.13	308.1	303.57	305.14	303.96	303.99	303.19	305.15	307.17	303.5	303.22	305.37	303.88	306.48	304.25	302.68	307.35	304.76	303.6	306.08	304.66	305.97	304	302.33	308.08	303.57	304.09	305.85
317.88	317.41	317.25	318.2	317.11	317.66	317.82	315.05	315.11	316.83	313.2	318.45	319.42	315.32	315.81	319.04	318.78	317.36	314.32	315.37	319.53	317.62	317.02	315.04	319.51	318.24	316.02	317.54	317.31	317.05	317.48	317.57	317.24	316.03	316.72	317.56	316.15	318.7	315.82	316.6	317.27	311.75	317.75	319.15	317.65	318.38	316.85	315.54	318.73	317.8
325	323.46	325.49	326.16	323.72	324.63	322.64	326.68	325.29	326.82	328.35	324.94	325.62	325.91	325.69	325.21	325.8	328	325.14	325.73	324.2	324.86	326.05	325.61	323.51	324.72	326.33	325.72	326.34	324.53	324.26	325.54	325.25	326.7	324.44	324.84	325.16	325.1	327.21	323.68	324.11	327.06	326.41	324.75	323.9	325.81	324.08	326.01	325.04	324.95
315.38	316.08	316.78	315.9	315.71	316.91	313.03	317.74	313.23	313.57	318.22	314.46	314.72	313.78	315.94	314.61	315.13	314.26	316.5	314.85	315.09	313.87	314.01	315.77	315.75	315.46	313.34	314.76	316.17	312.71	315.74	314.8	312.22	314.15	314.96	315.5	313.69	314.45	313.87	316.63	312.75	314.88	314.81	314.41	315.22	313.6	315.58	314.37	315.64	313.19
326.62	331.92	328.19	329.42	329.65	329.66	330.15	330.54	328.78	328.64	327.73	329.73	330.87	328.8	328.26	326.61	329.42	328.4	330.93	332.57	327	328.62	329.32	328.38	328.07	326.4	329.66	326.29	330.15	328	329.76	326.55	328.8	330.45	328.49	330.27	329.34	326.81	328.03	331.9	327.78	327.79	328.4	328.07	328.43	330.13	327.13	331.38	329.18	327.87
314.9	319.5	318.53	317.87	314.67	317.55	315.58	316.2	314.12	316.98	317.54	314.94	315.63	316.71	318.17	315.74	317.71	318.19	314.51	316.8	315.32	315.67	315.57	316.1	315.27	315.96	315.08	317.44	316.42	316.27	315.82	317.41	315.67	318.67	315.34	319	318.93	316.11	318.48	318.17	318.03	316.43	315.74	317.32	315.42	318.75	316.12	314.96	319.44	317.19
327.58	328.52	328.7	327.06	327.2	327.99	326.49	327	327.63	328.02	327.67	327.58	326.74	329.54	326.14	328.18	329.28	327.96	326.62	329.23	329.36	327.7	328.24	328.26	326.72	328.92	328.52	328.54	330.02	328.9	327.66	325.31	326.79	326.17	325.65	328.48	325.36	330.75	328.42	328.86	328.27	326.63	330.17	329.41	327.3	329.98	328.19	327.95	328.02	325.43
294.74	294	293.72	293.4	297.8	293.28	293.63	295.32	294.49	294.87	294.88	293.57	293.04	296.72	295.15	294.01	293.64	294.31	296.46	292.44	296.72	293.32	294.29	294.89	294.87	297.41	293.99	294.84	296.81	294.49	297.1	294.56	296.01	295.96	295.15	293.84	297.52	295.06	294.46	296.02	294.19	293.92	294.57	295.33	296.28	295.09	297.88	294.88	295.03	294.18
301.41	304.04	300.33	305.11	303.47	305.03	302.88	304	301.96	303.21	300.94	305.69	303.15	301.15	303.31	305.54	305.07	302.21	303.22	305.41	302.04	303.97	301.07	304.87	304.33	304.46	303.69	303.81	304.55	302.94	303.66	303.37	305.62	304	302.69	301.97	304.86	305.04	303.95	302.05	303.67	304.86	304.85	303.09	301.33	303.99	306.38	305.37	304.44	300.85
326.83	328.25	330.42	329.39	329.24	328.2	327.53	329.23	327.54	329.72	326.99	328.16	326.65	328.33	327.6	328.52	326.57	331.45	329.39	329.7	328.2	329.33	326.61	326.98	329.63	329.79	327.46	328.69	329.25	326.27	329.56	328.43	328.26	330.27	331.39	327.74	330.02	328.22	329.03	328.88	329.97	332.01	326.42	329.62	327.32	328.86	327.35	328.03	327.51	327.93
319.46	319.2	318.75	317.78	319.24	321.09	318.91	315.42	320.93	318.11	318.72	319.06	320.87	318.95	318.92	321.67	317.98	319.98	319.15	321.42	319.74	318.64	320.36	320.51	318.13	318.65	320.95	318.18	319.66	320.6	320.29	320.6	319.76	317.16	318.71	316.05	316.38	319.05	319.7	318.83	318.92	319.55	316.84	320.51	316.52	319.97	320.46	319.88	318.39	318.45
311.66	314.12	311.17	311.1	311.03	311.59	312.81	312.83	310.93	309.93	310.91	309.71	309.78	311.64	310.24	310.72	309.19	312.34	311.67	314.02	312.5	311.41	312.64	312.19	309.56	313.23	311.52	313.36	312.24	312.17	310.29	315.51	311.63	309.68	310.98	314.33	309.99	310.73	309.35	313.07	309.68	310.81	309.55	311.6	311.78	313.57	308.4	309.11	313.62	310.23
322.34	316.32	316.5	318.53	320.29	318.81	318.75	317.39	317.65	317.83	318.54	318.72	315.86	318.11	317.53	318.71	313.11	318.68	319.13	320.03	318.62	319.58	317.62	318.64	318.66	318.66	318.6	317.65	318.04	318.34	317.95	316.97	318.27	321.68	316.79	316.78	317.51	316.96	317.91	317.32	317.64	318.34	316.24	314.06	319.35	316.83	315.62	317.89	318.71	318.39
312.43	311.64	314.66	315.12	313.93	312.97	313.85	314.23	316.1	314.34	313.43	313.69	314.23	317.12	313.6	313.6	315.5	315.33	313.54	314.33	314.82	314.12	315.45	314.57	315.99	312.25	313.52	312.19	314.77	314.87	314.35	313.95	315.01	313.7	313.53	312.97	316.29	313.53	312.92	310.82	313.56	311.08	313.2	315.55	314.41	313.45	315.22	314.39	313.94	314.18
311.66	310.43	309.38	309.36	311.5	310.11	309.03	308.58	309.66	309.94	311	310.47	308.86	309.7	310.01	309.71	310.1	311.37	310.12	308.67	309.58	313.33	309.18	311.23	311.5	308.82	309.32	309.72	310.94	309.45	308.6	308.55	306.82	309.11	309.1	310.87	308.22	311.15	309.5	308.04	307.21	312.05	310.1	311.61	308.17	309.92	309.42	309.03	307.41	312.6
306.32	309.3	306.38	306.66	308.97	308.51	305.9	306.59	309.89	307.26	306.83	309.41	306.62	308.01	308.72	307.14	307.04	307.66	305.74	307.28	305.04	306.82	306.63	307.75	306.5	310.33	305.1	307.74	309.59	308.83	307.21	308.4	305.03	308.64	307.69	308.65	307.48	308.1	307.54	306.32	309.45	306.93	307.12	306.55	308.1	309.08	309.26	310.81	306.38	305.58
313.3	314.26	314.4	313.8	316.21	313.44	314.9	313.21	314.43	314.18	314.35	316.02	313.9	313.27	315.87	313.18	316.48	314.77	315.59	313.84	312.55	315.38	314.83	315.8	316.13	314.62	314.44	315.44	315.78	312.87	316.76	313.5	316.4	312.34	313.9	314.23	315.16	313.52	316.6	313.82	314.43	316.59	315.78	315.72	314.55	314.98	316	317.73	312.8	316.69
296.57	297.53	296.61	297.01	295.62	297.13	297.12	295.76	296.24	294.55	296.71	296.61	295.9	297.11	295.95	298.16	298.29	295.66	295.53	295.49	296.33	296.38	295.8	295.73	294.84	296.44	295.46	295.48	297.33	295.22	299.96	299.14	297.07	295.73	295.08	294.54	297.86	296.65	296.87	296.7	296.47	296.87	297.6	295.95	295.76	296.13	297.57	297.42	295.04	295.87
301.7	304.62	304.26	305.18	305.24	302.9	304.77	305.89	305.92	302.94	303.81	304.77	305.48	303.67	306.28	302.31	304.87	303.73	303.56	305.75	305.1	305.35	306.69	306.63	303.02	306.05	302.32	305.35	307.34	307.5	304.31	305.89	303.83	306.53	306.27	305.45	305.14	307.99	307.1	305.18	306.11	307.13	301.32	306.54	304.47	307.04	305.93	305.56	303.14	306.48
300.37	298.66	303.32	302.42	301.55	301.66	302.36	300.47	301.31	299.89	301.15	299.52	299.19	301.57	302.61	299.92	298.94	302.82	300.96	300.87	301.33	300.32	298.23	300.09	301.54	300.06	301.41	300.03	301.19	298.69	299.06	302.3	301.68	301.09	300.08	302.2	299.46	302.89	300.71	301.23	299.13	299.56	302.19	300.93	300.86	299.03	298.94	304.04	300.31	302.48
318.48	317.1	320.26	314.94	320.42	318.02	316.77	316.72	318.85	317.61	317.65	315.62	317.99	316.24	318.74	316.45	319.24	318.79	316.1	317.8	318.93	316.92	316.32	317.93	317.24	316.81	316.67	316.82	319.25	317.03	318.51	316.22	319.43	316.44	316.69	317.14	317.2	316.99	318.69	314.24	317.22	316.65	317.19	320.18	313.33	318.38	316.55	317.29	315.82	315.97
320.34	317.54	318.55	318.71	317.23	318.84	317.27	319.36	317.54	317.56	319.42	317.9	319.35	315.14	316.92	315.71	319.63	315.65	319.36	317.63	317.81	318.13	317.05	317.91	318.83	320.36	318.64	321.15	319.64	317.03	318.29	317.74	316.34	318.75	319.36	319.88	316.27	316.02	317.42	318.51	317.46	318.42	317.16	319.65	317.97	319.22	316.86	318.3	319.75	317.05
300.02	299.59	301.01	303.47	299.46	300.66	303.29	299.87	298.28	298.88	302.4	302	302.85	300.07	303.23	302.47	300.65	301.1	300.56	299.21	301.59	299.09	301.89	301.96	299.33	301.93	298.59	301.25	302.66	302.65	301.27	300.28	301.89	301.17	301.2	300.77	301.55	301.2	301.64	302.53	300.6	303.01	301.79	300.73	301.71	298.46	301.92	302.96	301.07	298.7
314.48	312.64	313.89	311.22	311.66	312.1	313.52	312.81	314.84	312.43	311.86	312.86	314.99	311.49	312.86	312.73	311.09	312.99	312.55	312.1	310.15	313.25	315.61	312.39	313.29	311.4	312.78	313.74	314.08	312.58	312.59	313.01	311.99	311.69	314.89	312.02	311.67	312.69	315.81	311.36	310.32	311.84	311.48	310.83	309.61	310.55	310.84	312.12	311.09	311.59
311.99	311.9	314.01	313.25	313.16	312.72	313.18	310.56	314.17	313.71	313.56	313.96	311.46	314.1	313.05	312.2	312.8	311.93	312.1	313.85	313.84	312.1	312.9	313.59	313.61	315.41	314.28	312.75	313.88	312.27	314.61	310.37	312.07	310.82	313.54	313.39	312.63	314.67	312.4	311.85	310.84	313.52	310.93	313.82	311.11	313.27	313.38	312.8	313.39	318.21
314.55	314.64	314.29	315.7	314.62	315.92	315.73	316.03	314.69	315.44	315.6	314.65	316.26	315.84	315.94	316.67	313.94	315.12	315.18	314.08	316.63	316.48	317.61	314.52	313.83	312.86	315.1	314.17	316.96	313.8	313.28	311.7	314.46	315.16	316.45	314.63	317.46	313.17	314.17	313.75	311.81	316.6	312.77	314.6	315.37	317.8	315.32	314.83	312.76	315.57
307.48	307.17	305.98	306.77	306.67	304.73	303.58	304.91	306.44	304.65	305.75	306.39	307.11	305.39	307.24	306.22	305.16	305.8	306.95	306.65	306.1	305.71	305.32	302.74	304.04	305.68	304.65	306.91	304.01	305.85	304.7	308.62	304.26	304.85	307.19	305.49	302.74	305.64	308.82	305.88	304.79	302.79	306.66	308.52	305.2	306.94	306.84	305.61	303.84	304.83
301.96	298.31	297.59	302.37	299.78	300.46	298.7	297.61	300.26	298.43	298.17	299.84	302.68	301.34	300.98	299.47	301.76	299.68	300.68	301.23	300.29	300.26	299.81	296.97	297.88	300.84	300.39	300.85	300.22	297.87	300.12	299.1	299.25	299.56	299.57	298.85	299.41	300.57	298.5	299.48	301.73	300.83	297.51	303.52	299.44	301.13	299.08	298.98	302.16	299.43
313.63	317.26	316.85	315.91	318.49	317.08	317.24	317	313.76	315.6	316.96	318.26	315.32	317.81	316.28	318.08	319.36	316.63	316.01	316.67	317.87	315.68	318.04	317.14	315.68	317.63	316.96	316.36	316.25	315.53	316.62	320.5	318.34	317.04	317.85	315.78	316.42	316.84	315.47	317.54	316.27	318.75	316.67	317.9	317.19	316.97	317.23	320.2	318.71	318.49
326.69	325.22	324.41	327.57	324.52	323.87	323.58	323.44	325.53	325.3	326.49	326.85	325.11	325.1	322.75	326.54	324.65	326.58	325.34	326.14	324.41	323.91	325.43	324.82	323.44	325.12	323.96	325.59	324.63	324.41	322.87	327.57	323.21	325.57	325.19	326.23	325.58	322.03	324.64	324	326.65	324.24	324.26	324.11	322.89	321.82	325.45	323.99	323.05	319.68
314.37	314.15	311.07	314.32	313.59	316.24	314.31	313.34	314.99	312.51	314.8	316.91	312.35	314.3	312.96	314.87	314.77	313.96	314.3	315.23	315.73	315.23	314.57	310.06	312.71	314.02	313.64	313.02	312.14	314.29	314.41	314.69	312.78	314.19	311.04	311.87	316.05	311.76	312.57	313.43	312.82	316.16	314.53	314.16	314.63	313.89	314.42	315.26	313.41	315.05
326.98	327.6	324.74	329.69	325.83	329.18	324.67	326.4	327.98	328.4	327.22	325.95	326.89	327.54	326.45	327.69	325.32	325.31	327.54	327.25	328.32	328.6	326.97	326.92	325.94	328.82	329.02	327.51	328.21	325.75	328.34	327.28	327.74	326.82	326.47	327.39	327.67	327.79	328.87	329.4	326.08	325.93	329.78	327.25	327.51	326.24	327.88	325.41	326.62	325.8
325.74	324.55	325.81	328.32	328.44	327.51	327.86	328.07	327.96	327.62	325.94	326.6	328.51	328.16	327.07	330.37	327.7	329.76	326.69	327.58	328.09	328.2	327.88	329.69	330.46	327.24	328.63	325.86	327.68	328.37	328.49	329.7	327.26	328.64	326.69	330.16	327.78	326.92	328.67	327.38	329.78	328.98	327.48	328.8	326.96	328.4	327.64	328.41	329.75	328.64
317.85	317.64	315.27	315.57	315.32	317.87	318.33	319.67	315.3	317.14	316.03	317.6	317.82	317.66	315.68	314.48	317.23	319.23	316.03	318.37	318.61	316.47	313.56	318.32	315.65	316.33	318.01	318.46	314.55	318.16	315.41	316.7	317.38	318.6	318.93	316.28	319.61	318.22	317.83	319.09	315.16	317.64	315.56	317.39	318.83	316.14	315.18	316.22	318.73	316.42
303.07	305.07	302.88	303.15	303.14	304.39	304.4	305.13	306.6	304.69	305.81	300.41	302.01	305.12	301.68	304.1	301.82	305.16	302.79	302.17	301.7	303.26	301.38	302.65	302.14	304.63	299.89	306.64	304.53	303.87	303.54	300.71	305.61	306.15	300.65	303.15	304.06	304.43	306.36	306.3	304.56	303.76	302.56	304.49	305.86	303.31	304.19	304.13	305.77	303.01
295.81	293.56	295.96	296.39	294.33	298.7	293.25	296.77	297.45	294.86	294.48	295.64	292.45	294.53	295.21	296.68	294.52	297.42	296.3	295.24	293.28	295.05	297.71	297.18	295.17	295.5	292.92	295.04	296.7	293.86	296.91	295.66	296.36	298.25	294.88	295.68	296.2	296.14	293.45	295.87	293.75	296.28	295.55	293.54	297.24	294.92	296.83	295.46	295.96	297.42
304.69	304.88	303.06	301.62	302.4	300.67	303.06	303.88	302.5	301.38	302.16	301.84	301.62	304.2	302.8	305.77	300.09	303.95	301.66	302.46	303.31	304.69	303.52	300.99	303.36	300.85	302.77	302.02	303.4	302.06	303.23	304.04	303.91	303.52	300.79	303.24	304.1	301.13	303.94	303.08	300.46	302.2	303.22	303	302.27	302.87	302.51	301.72	299.16	301.39
327.88	327	327.4	332.97	331.07	326.44	329.74	328.13	331.74	326.84	325.96	328.7	330.1	330.37	327.27	327.04	327.23	328.83	326.73	330.33	330.27	326.93	330.78	328	329.57	328.7	331.44	329.86	326.49	327.24	327.82	325.92	326.22	327.16	329.33	329.45	326.94	326.64	326.67	328.25	329.96	327.62	328.67	326.7	326.27	327.64	329.71	327.96	329.46	330.98
312.03	312.39	316.42	313.58	314.3	314.33	315.04	317.44	311.87	313.15	314.47	313.73	315.6	317.03	315.98	315.5	313.04	313.82	314.88	315.02	316.25	316.42	313.91	317.64	313.51	315.9	314.31	317.75	312.35	314.71	314.87	313.71	312.95	313.92	315.44	316.29	317.23	313.56	318.3	313.64	315.45	315.01	314.22	316.14	315.08	317.76	317.62	315.54	313.19	316.31
316.88	313.78	313.97	315.03	313.6	315.25	312.9	316.66	315.64	315.76	313.91	314.5	316.33	313.24	314.36	317.28	317.44	314.43	315.32	313.67	314.07	315.25	314.32	315	313.66	315.77	313.97	313.2	315.53	316.75	316.34	315.13	319.18	313.34	313.87	314.31	312.99	314.89	314.29	314.5	313.69	312.61	316.77	315.1	315.38	316.29	315.03	316.3	316.9	312.33
327.09	327.15	330.26	328.62	327	328.18	329.71	326.84	328.23	328.67	329.66	326.81	330.06	327.3	326.5	331.28	329.17	331.47	326.52	326.56	329.37	328.76	330.3	328.23	330.04	330.09	329.72	329.37	327.46	330.08	330.15	328.61	328.78	328.82	327.21	327.84	331.59	328.25	328.19	325.16	326.61	327.02	328.93	326.54	328.04	328.45	329.6	328.68	327.09	329.49
314.46	314.83	314.45	314.26	314.48	314.95	313.06	315.61	315.38	314.5	316.98	313.58	317.4	315.48	314.34	315.9	314.63	313.09	314.26	315.85	315.38	314.1	316.04	313.25	313.3	315.88	313.58	312.86	314.9	315.32	315.91	315.68	313.75	314.65	317.48	314.04	312.97	313.6	315.66	312.36	316.3	314.32	311.23	313.72	315.66	311.95	316.52	316.53	316.05	315.26
319.13	317.52	318.49	318.25	318.34	318.01	319.92	318.07	319.22	317.59	318.82	319.06	319.15	318.87	318.15	317.7	319.2	317.05	320.11	319.68	319.48	316.95	319.73	318.72	320.3	318.63	319.87	318.57	320.19	318.81	320.1	318.54	321.21	319.89	318.87	320.12	319.04	316.98	321.37	319.89	318.07	318.21	320.63	319.72	316.42	319.7	319.45	318.83	316.36	318.58
311.36	313.54	312.13	315.69	314.54	315.28	313.62	311.25	315.03	312.51	313.21	312.68	315.15	313.19	314.94	311.6	314.49	312.46	314.9	313.22	313.09	312.27	316.9	311.63	316.16	313.29	314.68	313.55	314.11	313.53	311.68	313.26	313.17	313.27	311.88	312.87	313.8	313.35	314.44	313.23	309.47	314.77	312.74	315.95	312.76	315.75	313.75	311.12	311.05	313.66
319.45	317.33	320.74	320.63	318.49	319.63	318.23	318.75	318.28	320.1	316.44	318.06	317.88	317.21	318.71	317.21	316.52	318.3	320.86	316.25	315.57	313.65	318.45	316.2	317.15	317.95	317.91	318.69	320.43	319.44	316.95	317.74	317.46	319.46	318.63	319.81	315.37	316.9	319.26	315.78	317.89	319.26	317.74	317.55	320.01	317.12	321.35	320.4	316.99	319.36
316.98	317.59	318.7	319.71	316.69	315.69	316.39	316.5	317.69	317.27	316.78	317.18	319.95	318.38	316.61	317.46	316.79	316.81	318.44	317.6	317.62	318.43	315.5	318.53	318.63	318.82	318.89	317.07	315.38	317.88	315.37	317.7	320.38	315.83	315.41	317.75	316.84	316.09	316.54	314.91	317.43	316.96	316.64	318.29	316.11	315.78	316.21	316.17	317.06	317.35
316.66	314.54	315.44	314.38	315	313.45	314.65	317.54	315.47	317.02	312.32	316.15	314.15	313.34	314.48	313.98	315.24	313.06	313.81	316.53	317.03	313.32	314.27	314.79	316.59	314.72	314.92	315.92	316.59	312.84	312.74	313.85	314.75	314.93	314.91	313.56	316.73	315.08	316.04	312.86	315.03	316.68	314.76	312.22	315.95	315.96	313.62	314.03	316.07	316.87
300.57	301.13	299.86	300.25	300.38	298.66	300.79	300.13	301.56	299.74	302.3	300.08	300.71	298.69	301.31	300.47	298.12	298.09	297.95	298.74	298.24	300.51	298.52	302.31	299.79	301.38	300.8	298.78	300.96	301.18	300.21	300.29	297.84	299.17	303.18	299.4	299.12	300.13	301.14	297.28	298.48	299.28	298.65	300.37	301.29	298.93	300.09	301.81	300.02	303.32
318.93	319.78	321.26	318.86	317.37	319.07	318.79	316.1	318.4	318.8	320.02	317.83	317.38	317.22	315.93	316.62	316.08	318.14	321.02	318.03	320.87	321.12	318.3	318.5	316.03	318.97	317.89	319.09	319.61	316.13	315.82	319.43	319.34	319.07	317.21	321.34	318.88	317.84	319.78	318.02	317	320.55	315.37	320.95	318.05	321.22	320.15	319.18	318.94	319.52
294.9	296.94	296.2	294.24	294.12	294.76	296.42	295.07	295.24	293.23	297.08	294.5	295.9	296.77	295.61	295.28	294.12	296.53	295.09	295.57	294.75	296.51	294.63	294.08	292.71	297.74	293.8	294.86	296.02	297.08	293.1	296.06	296.29	295.95	293.74	293.77	293.22	294.87	296.59	294.87	293.11	294.7	293.07	294.55	293.03	294.08	295.32	295.41	294.74	295.97
301.37	300.14	300.4	302	301.11	297.23	301.77	299.21	300.87	298.61	300.96	301.78	302.88	300.79	299.82	301.72	301.18	302.6	300.35	303.25	304.02	299.11	301.83	298.73	303.65	299.72	302.86	300.35	300.76	301.86	301.15	301.75	302.47	300.61	301.07	300.23	302.16	304.51	299.56	303.17	301.04	303.01	301.84	299.34	300.65	300.23	301.32	301.42	302.47	302.59
303.37	301.22	304.61	302.84	301.07	305.46	302.67	302.13	302.6	303.39	302.66	300.37	301.49	301.73	301.87	302.7	302.12	304.67	302.71	301.28	301.3	303.95	301.34	302.16	303.39	303.79	301.67	302.15	304.44	301.81	303.33	302.47	301.01	302.62	303.57	303.1	303.46	303.08	302.01	300.62	301.89	302.55	302.37	299.9	303.29	299.54	303.35	300.59	304.06	302.76
303.42	307.06	303.98	302.53	303.28	301.77	302.54	304.64	302.4	300.79	301.56	300.8	303.58	304.16	303.44	301.16	301.83	303.99	303.25	301.55	303.44	302.15	303.46	303.47	302.25	303.18	304.37	303.65	303.83	303.87	301.16	303.83	301.1	304.1	302.69	302.05	302.41	301.7	301.12	300.65	304.67	302.58	303.04	303.43	302.76	303.3	301.68	301.58	305.39	305.89
303.56	303.01	307.37	304.66	303.25	303.23	303.81	304.3	304.68	303.99	304.65	305.19	305.64	305.03	304.23	305.68	305.35	301.51	304.53	304.01	304.57	304.15	303.46	306.54	304.7	301.82	305.17	303.14	303.86	306.78	301.04	304.4	304.72	303.67	304.58	305.12	305.6	303.08	304.4	305.31	304.34	303.19	302.43	305.65	302.19	304.51	303.57	304.79	305.7	304.27
315.01	313.63	315.15	313.36	313.91	312.69	313.4	313.36	313.06	314.2	313.98	313.41	315.41	313.52	313.07	316.21	313.97	314.36	314.53	312.28	313.39	314.26	314.56	312.34	310.47	311.98	313.4	316.14	311.94	316.56	313.17	316.73	311.41	312.46	316.4	316.25	315.25	312.96	314.23	310.36	313.73	316.69	315.49	314.39	314.38	316.19	315.32	311.52	311.71	313.85
310.81	309.02	312.32	311.13	309.67	312.14	309.17	305.51	309.01	309.61	311.11	308.91	310.75	309.24	310.92	311.07	310.87	311.39	311.17	308.04	310.52	314.28	310.26	309.72	308.15	311.16	309.43	309.2	312.33	311.18	310.11	309.72	309.91	309.37	310.07	312.71	308.9	314.16	307.78	310.88	309.52	308.48	311.22	308.67	309.78	313.56	311.14	311.99	310.1	311.99
304.51	306.28	303.45	304.21	301.47	302.44	301.8	301.48	302.63	302.27	302.58	304.53	303.59	303.36	303.66	305.8	301.24	302.17	304.66	303.95	302.83	303.54	304.44	303.41	302.2	300.8	304.1	302.09	301.65	305.44	301.71	302.99	303.77	302.06	302.6	303.56	305.73	302.55	304.33	302.24	302.59	304.15	305.39	302.93	303.95	303.78	304.46	302.04	303.68	302.26
312.44	312.28	311.69	309.6	312.65	313.69	309.08	309.33	310.9	310.66	313.63	311.56	309.59	309.3	311.65	312.95	311.18	312.66	311.3	311.11	309.62	310.88	311.54	310.1	309.8	310.98	311.34	312.96	312.98	309.98	313.55	311.2	311.08	314.46	312.86	312.17	312.25	310.82	310.09	310.57	312.66	311.76	308.85	310.34	309.87	312.39	311.82	313.53	310.56	311.48
304.34	304.95	306.2	307.81	305.68	305.24	305.62	303.73	305.96	303.63	304.73	304.18	305.86	307.47	307.28	305.11	306.18	306.14	308.91	306.57	303.81	305.54	306.2	305.19	305.14	303.5	308.77	301.27	303.71	306.49	306.03	305.71	307.21	307.14	305.37	308.66	305.81	304.52	303.39	304.94	305.41	306.54	306.21	304.27	306.84	305.86	307.56	304.34	304.47	304.92
319.1	314.91	312.87	315.87	312.83	313.77	313.57	312.37	314.09	313.22	313.37	313.83	315.35	312.84	314.11	314.47	317.62	317.76	314.84	317.05	314.64	313.49	314.26	315.25	314.86	316.31	313.08	315.12	316.07	314.26	314.61	316.44	317.17	314.16	312.47	314.69	315.43	315.27	317.34	316.45	314.47	315.52	314.91	315.49	313.62	316.62	313.67	315.66	311.71	315.39
316.49	318.38	318.99	318.31	317.93	320.96	318.96	318.14	319.08	318.05	315.79	318.9	318.2	316.43	317.13	319.54	317.4	316.63	318.11	319.16	315.34	318.39	319.56	318.64	318.44	316.8	318.66	319.61	316.45	316.16	315.85	317.57	316.39	319.2	317.07	319.36	315.73	318.64	320.71	317.58	319.24	317.4	315.26	316.37	317.19	318.33	316.45	320.75	317.54	315.98
313.88	315.43	314.88	313.25	315.43	314.32	314.18	315.77	315.14	314.29	316.39	318.33	315.93	315.01	315.38	313.58	313.98	313.55	312.78	314.55	315.12	313.34	315.78	310.54	314.6	312.6	314.13	314.41	314.44	313.07	315.8	313.81	317.62	316.97	315.52	315.6	315.16	314.96	315.76	314.72	314.66	313.5	316.34	316.09	313.98	314.85	314.45	312.26	316.43	315.83
311.05	314.97	313.97	316.97	314.3	315.53	315.5	313.96	312.29	314.14	314.33	315.9	314.62	315.21	315.58	313.08	314.31	314.3	312.59	313.44	310.7	313.96	315.06	313.65	315.47	311.06	313.19	315.77	314.94	314.68	314.65	313.17	316.7	315.91	313.05	312.21	313.49	312.91	314.65	313.22	312.33	314.13	314.63	313.84	314.62	313.7	315.57	312.95	316.41	311.38
304.12	302.62	304.17	302.32	304.45	305.22	302.21	301.49	304.06	299.92	305.51	305.63	301.85	304.75	301.19	302.38	301.23	302.12	304.19	303.47	300.18	301.17	301.76	302.93	302.43	303.24	302.79	302.44	306.55	301.29	305.6	305.55	304.29	304.79	302.58	301.67	302.72	303.04	302.46	301.53	304.22	304.01	304.51	302.18	304.28	303.68	305.93	300.13	302.15	302.32
312.04	314.39	316.07	314.13	312.09	314.35	316.33	313.85	314.65	312.75	315.91	314.3	315.54	311.52	311.18	312.98	313.84	313.43	313.22	316.04	314.55	314.56	313.21	311.92	313.84	312.87	311.97	312.13	315.1	313.31	313.3	314.66	312.93	312.59	314.52	313.81	314.26	314.5	312.47	313.32	310.74	314.79	315.79	313.86	313.8	312.49	313.28	314.16	313.44	312.31
313.49	312.16	314.75	315.39	313.15	314.58	314.22	313.15	312.32	313.54	313.92	314.57	315.75	314.08	313.2	318.07	311.19	315.72	312.03	314.21	312.66	314.29	314.1	314.22	315.31	313.33	315.52	313.69	311.32	313.26	315.96	314.46	313	314.6	313.93	315.94	312.35	314.78	312.09	310.9	313.75	313.53	312.88	314.43	314.82	312.13	314.92	313.07	314.17	314.19
305.49	305.87	302.69	306.48	306.54	305.86	304.4	305.78	303.69	306.23	304.6	305.12	303.01	308.1	305.5	305.05	306.39	305.56	305.06	305.64	306.71	304.95	305.14	307.26	306.11	304.57	304.88	305.6	307.15	303.18	304.62	302.44	305.13	305.22	302.88	306.34	306.83	306.84	304.95	306.51	303.91	303.17	308.03	304.87	305.39	305.81	304.82	305.75	303.76	308.4
312.85	314.38	312.58	312.96	315.18	312.59	314.75	315.58	312.68	315.78	315.59	314.15	315.18	313.12	314.15	311.64	312.55	311.48	313.19	313.91	312.96	314.07	316.66	314.06	316.4	312.97	314.79	314.18	313.22	314.36	315.78	312.87	314.98	314.26	310.85	314.5	311.88	313.53	314.69	313.61	318.13	313.28	312.56	315	314.56	312.76	312.81	314.12	313.05	313.24
318.98	320.22	318.38	320.33	317.25	321.09	317.25	319.24	318.57	320.13	320.79	318.23	318.88	321.85	316.8	316.24	318.37	315.51	317.33	318.2	319.33	317.27	320.13	319.69	316.58	317.77	317.19	316.4	318.27	319.72	317.54	320.08	316.62	317.13	317.59	317.38	322.04	318.6	316.1	318.98	320.74	318.48	318.71	318.55	319.41	317.92	315.62	317.46	316.73	318.91
317.94	317.13	321.15	321	317.27	317.65	316.16	319.11	317.58	317.68	317.63	317.9	320.08	316.14	317.37	314.99	316.73	319.61	316.5	317.12	315.25	319.22	319.17	317.99	317.93	319.22	318.78	319.83	317.73	316.58	319.79	317.9	317.18	318.53	318.72	320.51	319.82	317.85	319.05	316.96	317.44	317.5	318.74	320.52	319.18	318.18	317.54	315.25	320.5	317.68
293.19	291.86	291.44	291.65	293.44	293.53	295.04	296.42	293.05	294.02	293.8	296.45	294.34	294	294.74	294.09	294.26	292.63	293.2	294.45	291.55	292.67	295.09	295.25	293.29	294.93	295.31	293.58	294.02	294.22	294.51	292.01	294.3	293.76	293.72	293.97	294.24	294.21	294.37	293.44	293.72	294.53	294.94	291.69	295.11	294.38	293.35	294.28	295.14	295
301.14	301.12	300.81	300.38	303.21	302.38	300.53	301.72	300.13	300.61	304.18	301.97	301.83	303.68	302.31	299.38	299.45	301.89	303.13	301.01	300.67	301.12	302.44	301.12	300.75	298.52	302.24	300.51	301.8	299.73	300.22	300.98	301.53	301.58	298.81	302.99	299.74	300	299.55	302.57	299.28	301.91	302.41	303.28	298.14	302	299.73	300.9	300.21	300.82
297.35	296.64	295.84	295.99	296.64	297.61	296.55	297.57	295.43	295.51	296.21	295.72	296.72	299.01	294.19	294.05	295.42	300.17	296.21	296.17	297.91	298.38	296.38	296.66	296.76	295.75	296.31	298.57	299.32	293.92	295.82	297.01	296.16	297.05	297.24	296.96	294.91	295.74	298.55	295.86	295.29	295.38	296.73	296.18	296.28	296.98	299.12	295.94	296.21	296.13
302.93	302.85	302.97	303.63	301.75	303.76	301.43	301.76	302.92	302.24	302.83	300.53	301.62	301.81	301.93	303.13	302.97	300.9	302.03	300.88	303.98	300.09	302.91	303.14	303.59	302.61	301.95	302.21	303.29	304.05	304.2	300.66	302.36	301.67	304.38	302.62	303.6	302.2	301.06	303.03	303.12	304.83	302.77	300.96	301.77	299.98	301.31	302.38	301.94	302.75
313.27	314.61	315.83	314.78	315.59	314.36	318.36	314.73	315.61	312.64	314.75	313.3	312.81	312.99	314.07	315.76	316.24	313.51	313.13	316.25	313.56	317.8	317.73	315.55	313.93	315.92	314.75	316.76	314.35	314.52	314.9	313.7	316.77	315.23	318.66	316.38	315.33	313.93	316.7	314.79	314.89	312.33	315.64	315.09	316.02	315.58	313.29	313.65	315.14	316.31
306.06	310.44	308.95	308.36	308.77	309.86	306.54	307.93	311.98	308.39	308.98	309.49	311.06	308.17	310.6	308.46	310	308.73	307.62	306.74	308.74	306.84	308.04	306.94	309.26	306.91	308.07	308.31	311.53	308.09	309.36	309.72	310	309.54	311.17	307.64	309.19	310.19	310.24	307.78	308.1	308.34	308.27	308.21	310.08	309.91	307.95	308.54	309.22	307.87
306.01	305.31	305.57	308.28	305.67	305.08	307.8	304.46	301.81	305.47	306.43	304.78	305.89	303.38	305.51	302.62	303.65	307.45	306.4	307.5	305.52	304.8	304.64	305.08	304.47	303.9	303.12	305.13	303.73	303.67	304.96	303.58	303.63	306.23	304.65	303.9	305.98	302.89	303.86	303.79	303.41	302.68	306.2	304.18	304.5	306.76	306.53	303.25	304.7	303.8
310.96	310.85	312.66	314.23	312.83	308.88	311.49	313.43	313.02	312.98	311.89	315.62	312.78	314.36	310.23	312.36	311.37	314.25	312.7	312.63	312.92	316.12	312.14	311.24	314.23	312.91	311.95	314.51	311.96	313.86	311.01	313.49	310.41	315.18	313.56	313.69	311.38	313.24	312.79	310.86	313.52	313.49	312.37	312.81	312.48	311.38	311.71	314.05	312.56	313.4
310.78	313.7	311.74	313.92	309.84	310.76	313.24	311.66	313.52	312.98	315.62	311.32	312.32	312.32	314.2	313.75	313.38	315.98	313.33	311.85	313.65	313.97	315.05	310.93	314.12	314.86	314.03	314.56	313.95	314.36	313.16	311.98	311.42	313.05	313.53	314.77	313.44	314.49	315.06	312.71	314.25	311.15	312.64	311.49	312.3	311.02	311.96	311.71	313.28	314.29
327.88	329.74	327.04	329.32	328.55	329.16	328.74	328.6	330.97	326.51	326.81	325.24	327.49	326.46	328.72	327.78	326.6	327.43	327.8	328.03	328.91	327.77	329.89	327.32	328.79	325.64	328.27	328.65	328.35	328.71	327.12	328.79	326.76	329.53	327.48	328.66	329.48	328.81	329.04	328.05	330.23	327.37	327.33	326	327.33	326.9	326.77	329.08	328.27	329.82
307.14	306.02	306.01	303.82	306.55	306.33	305.36	302.87	305.24	309.32	307.19	303.7	305.44	307.89	305.17	302.42	306.97	307.32	306.62	304.29	306.97	306.44	304.06	304.48	305.22	304.47	305.74	305.9	305.89	305.55	304.78	306	303.44	305.69	305.09	306.57	306.15	304.08	304.97	303.71	304.73	306.92	303.95	306.23	306.18	307.16	304.29	303.31	309.16	304.64
318.13	318.16	318.49	320.63	321.35	319.05	322.59	318.31	319.85	318.39	320.11	319.74	317.58	317.8	318.95	320.14	320.9	320.78	321.06	318.94	319.19	321.07	318.6	318.28	318.45	318.6	318.68	315.56	318.01	320.63	318.79	319.91	319.04	319.33	322.69	319.51	320.1	319.35	318.35	323.17	320.85	318.98	321.03	321.69	319.64	317.88	318.75	318.48	319.65	319.92
310.2	309.9	309.15	306.37	307.24	311.28	306.31	305.84	307.08	307.05	309.83	308.37	309.39	307.55	309.96	310.59	308.33	307	308.17	309.55	307.78	309.93	308.89	307.47	308.23	306.27	308.9	308.76	305.13	307.66	308.44	308.04	309.86	309.56	311.13	309.4	307.74	308.68	308.79	311.74	305.93	308.82	310.16	308.32	308.09	306.58	306.14	309.96	308.53	309.31
304.92	306.39	305.43	300.76	305.33	304.47	302.42	305.73	304.32	302.56	305.57	308.54	305.57	303.79	302.98	302.66	304.03	302.69	303	306.72	305.31	303.24	303.7	302.61	303.81	303.94	306.44	303.38	305.85	305.12	302.44	303.09	301.81	305.21	304.25	304.97	304.88	302.58	302.71	305.97	304.25	305.57	305.9	303.35	300.73	302.61	305.6	301.88	304.39	304.58
330.43	330.22	327.38	327.29	327.6	326.78	327.32	326.21	330.72	327.35	325.65	328.58	329.28	327.39	329.17	327.85	331.07	327.98	329.25	327.49	327.95	329.1	329.03	329.55	327.36	328.9	328.71	327.63	332.23	328.88	327.29	327.4	325.86	325.92	327.35	329.69	327.43	327.49	328.41	329.28	329.01	328.12	327.56	327.35	328.89	326.68	326.67	329.02	327.49	331.64
313.29	314.5	314.52	312.53	313.61	312.25	314.76	313.84	311.81	313.15	311.64	315.47	313.47	315.62	313.52	316.29	314.17	315.51	312.8	314.12	314.11	315.39	313.79	315.05	315.25	314.68	315.11	312.68	313.58	311.06	313.36	313.3	312.53	313.58	313.25	312.84	313.63	314.84	315.77	313.93	311.97	313.69	315.03	314.42	313.98	314.17	314.81	314.62	312.11	314.3
307.64	307.79	307.65	307.7	308.38	305.92	308.22	307.66	309.43	308.16	306.43	304	308.78	310.38	310.26	307.91	304.71	308.8	308.56	305.82	310.28	309.57	305	306.99	308.45	306.36	309.55	307.79	308.89	302.58	307.73	304.87	306.83	307.44	308.79	307.61	308.15	307.13	307.74	308.88	304.23	308.52	308.98	307.53	306.02	308.47	307.88	309.83	307.64	307.59
302.98	305.64	301.93	303.57	300.84	303.12	303	304.74	305.71	302.76	304.93	302.45	304.38	300.56	304.07	302.21	302.49	302.79	304.52	303.11	301.25	301.46	305.54	301.16	301.34	304.5	303.29	304.79	300.91	301.65	304.51	302.89	300.26	303.42	304.12	302.68	301.87	303.58	303.78	302.12	302.43	304.3	302	302.72	300.48	306.17	303.37	300.66	306.35	301.83
328.46	328.97	329.6	328.48	328.45	329.25	327.1	329.34	327.51	329.22	325.29	326.87	327.72	327.06	329.32	327.29	328.34	327.15	328.11	329.47	327.95	328.92	327.75	329.31	329.27	330.73	326.37	330.18	330.69	331.15	329.25	328.54	327.92	327.07	329.35	326.3	328.41	328.97	329.4	328.89	329.9	328.27	326.95	329.42	328.8	329.13	328.98	329.66	328.89	328.31
307.24	309.71	310.43	310.58	310.21	309.2	309.84	307.49	309.82	310.96	308.13	306.74	310.5	309.38	310.73	309.97	310.07	309.69	310.2	311.21	310.13	308.66	305.92	309.37	309.33	308.33	308.96	309.46	308.14	307.55	308.32	308.59	310.37	310.51	308.88	308.37	308.06	308.95	310.65	304.79	307.5	307.01	310.94	308.49	310.28	309.11	309.63	309.5	310.03	311.09
301.32	298.91	300.66	298.54	302.27	300.32	301.64	299.79	297.92	298.89	300.95	300.77	298.87	299.56	298.42	301.35	299.4	299.43	299.84	298.71	299.53	301.75	299.31	301.38	300.85	298.46	299.51	303.08	300.09	300.34	299.81	301.03	300.73	299.23	300.21	300.96	299.62	299.65	299.58	299.01	300.19	300.31	297.71	298.77	300.12	300.74	297.7	298.14	301.23	297.98
314.28	313.94	313.41	312.59	310.32	314.59	314.17	313.13	313.73	313.49	310.89	312.45	312.92	313.41	312.35	311.24	314.44	313.3	311.65	311.28	311.68	313.57	314.4	310.46	313.78	312.82	312.45	314.92	310.81	313.85	313.41	313.6	311.67	313.93	313.9	312.47	312.93	314.27	313.94	314.83	312.25	314.92	310.21	314.24	313.95	314.23	313.1	312.32	312.85	311.48
309.9	308.8	310.74	309.18	307.33	311.42	309.73	310.1	310.95	309.94	309.81	309.77	310.76	310.45	310.02	309.54	308.06	311.89	313.93	310.24	310.14	310.05	309.77	312.9	311.93	308.57	309.18	309.67	309.47	307.4	312.36	309.93	309.69	310.41	310.18	309.21	309.03	311.94	307.75	307.14	312.49	310.11	311.62	312.26	312.59	311.9	309.57	309.28	309.33	310.44
313.95	312.9	315.25	309.27	312.37	315.55	311.76	309.16	312.94	311.79	313.93	313.8	316.38	312.77	313.61	311.61	311.78	315.71	310.95	314.8	313.6	313.73	315.88	314.3	315.93	313.18	313.94	317.02	312.45	315.11	312.18	315.61	311.45	311.42	313.68	311.25	314.97	313.15	314.07	313.38	311.03	311.67	313.43	314.51	313.54	317.35	311.8	315.28	311.43	313.71
330.01	328.5	326.49	324.86	325.14	328.29	326.58	327.71	329.78	326.74	327.98	327.31	327.9	327.61	328.57	326.01	328.22	331.08	326.84	326.14	329.06	325.68	329.17	327.33	329.36	324.83	327.02	326.58	325.32	325.22	325.11	327.33	325.55	328.18	326.51	326.55	330.02	326.96	327.36	328.59	328.2	324.62	325.04	328.7	325.95	330.43	323.02	328.25	327.97	327.39
316.62	317.09	317.22	319.05	316.64	319.01	315.19	319.18	317.92	318.47	317.09	318.75	318.57	316.84	318	320.32	317.53	320.53	319.64	320.09	314.61	319.23	316.96	318.52	320.06	318.02	318.04	318.69	317.28	317.84	319.53	317.69	318.32	317.48	317.67	315.33	318.24	317.52	316.83	319.98	316.9	319.74	316.46	318.43	317.68	319.16	318.08	319.71	317.04	318.77
325.88	325.89	324.18	326.17	327.11	326.19	323.74	323.51	324.56	324.33	326.7	327.98	328.16	325.51	322.98	325.33	326.14	324.57	326.48	325.68	325.91	325.23	326.11	325.67	326.23	324.77	323.76	325.86	323.97	324.62	324.86	322.86	325.62	322.44	324.76	325	325.69	326.58	326.85	325.93	325.7	327.21	324.46	326.25	324	323.87	325.16	326.22	326.02	326.61
320.58	320.38	318.65	316.95	318.81	317.11	318.14	318.65	319.88	318.38	318.86	316.88	314.49	318.19	315.52	316.71	316	318.59	319.21	317.94	319.13	319.66	320.24	317.84	318.1	315.82	317.43	314.97	317.94	317.14	319.22	319.22	319.24	318.52	317.21	316.34	318.1	317.25	317.59	316.56	317.2	319.93	319.1	316.53	315.93	317.09	317	316.54	317.45	320.14
303.89	306.13	300.99	304.02	302.6	301.99	304.72	306.14	302.23	303.27	304.96	304.63	301.02	304.33	302.84	301.22	303.26	302.54	302.43	303.28	304.87	303.57	303.47	303.23	303.89	302.59	303.94	304.5	304.14	305.5	301.73	303.43	303.5	304.44	301.14	305.15	303.65	304.29	302.53	305.77	304.23	304	303.31	302.85	303.33	303.8	304.97	303.7	303.47	304.76
304.83	301.78	301.28	304.44	303.7	304.69	304.97	304.52	303.65	302.06	303.53	302.24	303.36	305.43	307.07	305.31	304.6	306.02	305.95	299.71	302.94	303.51	305.43	301.76	304.2	302.36	304.04	302.12	304.81	302.25	306.97	306.17	302.41	306.01	301.53	304.05	303.33	302.67	304.03	303.53	302.05	304.76	302.41	304.84	303.02	304.94	302.14	301.95	301.35	305.05
299.65	300.64	302.3	300.88	300.32	300.43	302.97	302.34	302.21	301.95	300.59	302.55	301.23	296.92	303.26	298.83	301.96	300.43	300.81	301.89	299.64	302.06	302.1	302.73	300.54	301.3	301.6	299.02	302.03	303.23	300.81	301.26	301.18	297.46	301.32	300.39	301.62	302.25	300.28	301.63	298.47	301.04	302.96	299.23	303.17	300.45	301.23	300.86	302.79	299.35
303.21	304.14	305.63	305.51	304.96	307.47	304.3	304.86	303.93	304.16	302.83	304.3	304.37	304.79	304.9	304.13	304.55	305.24	304.41	304.35	306.26	304.86	303.43	304.51	304.01	302.98	305.62	305.92	303.78	305.25	305.52	304.21	306.04	304.86	304.17	304.67	303.16	305.16	303.45	303.63	305.52	303.39	304.23	305.26	304.9	304.58	302.12	309.22	305.15	305.4
319.5	320.11	320.16	320.4	319.29	317.16	319.91	320.64	317.65	319.74	320.19	319.38	320.8	319.85	319.57	320.72	316.58	317.79	318.52	317.93	319.34	318.34	318.38	316.19	316.89	321.3	318.27	316.6	317.95	315.06	317.71	317.2	318.78	318.01	318.73	318.3	318.55	320.75	317.95	320.03	317.21	318.58	318.99	318.26	317.89	319.44	318.23	319.84	320.08	319.05
318.52	316.53	317.28	316.25	315.09	315.85	317.14	315.48	315.2	317.71	318.41	316.47	315.45	314.96	317.95	314.84	318.78	316.52	316.75	314.89	314.89	315.16	318.24	316.03	319.32	318.54	316.78	318.68	313.15	319.11	315.99	319.07	317.76	318.38	314.33	318.65	318.41	316.48	317.39	314.8	313.94	316.7	315.41	317.54	317.53	318.07	315.55	313.99	317.64	315.73
294.74	293.49	295.37	294.8	295.62	292.16	291.8	292.15	294.16	291.14	293.75	295.55	294.93	295.63	295.09	292.93	296.96	296.51	293.53	295.83	294.41	291.31	294.01	293.86	293.08	291.7	293.72	295.46	293.04	293.95	295.51	292	293.14	295.53	293.1	294.52	296.84	296.09	292.65	294.13	292.3	293.83	294.04	294.67	292.93	296.29	294.48	296.1	294.52	291.87
313.81	313.35	313.36	315.11	313.44	312.96	313.18	313.68	312.32	309.42	314.52	312.12	313.16	308.69	312.68	313.98	314.16	313.85	311.51	314.99	313.71	313.99	313.19	311.21	312.99	312.65	313.82	312.23	312.42	313.28	313.4	312.43	312.85	311.93	312.43	311.05	314	311.43	313.62	314.41	316.77	312.41	312.73	313.36	314.6	314.07	315.56	314.91	312.53	313.18
302.51	302.66	302.35	305.16	304.9	302.72	304.61	301.18	303.86	305.42	304.17	301.99	303.13	302.55	302.64	305.1	303.67	303.2	303.21	303.62	304.72	302.47	303	304.74	302.04	304.89	304.01	305.05	303.79	304	303.27	301.07	302.62	303.1	304.01	305.69	302.72	302.17	301.52	303.97	303.53	301.62	304.78	304.94	304.24	304.98	302.95	304.72	300.84	305.88
315.71	316.62	315.24	316.17	317.28	314.87	316.66	314.95	313.71	314.19	316.46	315.6	316.13	317.39	316.34	314.93	314.54	313.58	315.21	312.27	314.47	314.91	316.23	314.88	316.8	314.64	315.93	318.22	315.24	317.08	314.68	314.81	316.06	316.44	313.97	317.49	316.46	314.15	316.18	317.31	316.25	313.17	314.56	313.29	313.01	315.21	317.26	314.3	315.22	316.41
311.45	310.81	311.18	310.09	311.38	310.46	311.34	309.78	310.92	309.9	311.33	308.34	310.54	308.86	311.54	305.6	309.12	313.93	308.8	310.79	308.47	310.94	310.15	310.65	307.93	310.06	310.09	309.91	312.13	309.67	311.86	310.39	307.77	308.73	311.46	308.91	311.45	310.43	313.16	309.63	310.81	309.88	308.65	310.95	310.46	309.69	309.67	310.2	308.74	308.48
314.79	313.93	313.58	312.89	315.17	313.35	312.76	314.25	313.45	313.7	316.61	313.79	314.88	314.76	314.49	313.58	313.09	315.93	314.12	314.05	314.98	314.52	314.64	317.15	316.47	315.57	313.34	314.3	313.47	314.63	314.09	316.72	313.85	314.25	315.63	315.57	313.12	313.44	314.38	313.62	313.21	315.06	312.83	311.89	315.51	314.57	314.78	316.43	312.64	313.25
299.24	294.35	295.79	296.83	299.08	296.75	297.93	298.58	297.46	296.94	296.49	297.4	297.55	296.06	295.76	297.3	296.24	294.86	293.93	297.98	296.43	295.47	298.48	293.64	295.36	299.98	295.11	299.36	297.65	295.11	296.63	297.09	297.65	301.2	298.89	296.08	298.27	297.78	298.8	297.51	295.33	297.96	299.84	295.51	297.3	296.31	298.23	295.29	294.68	297.11
303.41	304.22	304.24	303.82	304.09	304	303.17	304.23	306.19	306.5	307.65	304.04	303.56	305.32	304.37	302.62	305.74	305.41	307.4	304.91	306.77	304.85	303.91	303.11	304.26	304.99	305.83	305.24	304.25	304	304.31	305.57	303.73	302.82	303.67	301.43	305.47	304.48	302.51	304.31	303.96	303.56	304.48	305.15	304.3	304.25	303.75	304.68	304.88	305.06
314.57	313.67	313.65	314.06	311.04	313.7	316.86	314.99	310.36	311.95	311.63	315.28	312.67	314.16	313.66	314.48	310.23	310.77	311.47	312.67	315.51	313.05	310.66	315.32	312.75	313.8	314.1	314.46	314.47	314.57	313.67	313.42	312.79	313.82	314.12	312.13	314.33	311.58	310.08	316.35	313.06	314.48	313.76	312.38	313.96	314.94	311.99	314.85	313.82	312.25
304.15	303.72	306.99	305.76	304.63	307.44	303.24	304.27	303.17	306.25	302.78	306.43	305.61	308.22	308.15	304.79	304.49	304.69	306.64	304.92	306.49	305.04	305.47	302.96	304.81	302.25	303.77	302.7	301.54	303.98	304.88	306.01	303.71	306.33	302.55	303.46	305.21	306.2	305.51	306.14	304.99	306.97	306.98	302.15	304.61	304.96	304.41	304.49	304.05	302.84
311.76	314.42	314	313.55	312.94	313.14	314.2	315.85	313.1	312.88	313.44	311.84	312.76	310.22	314.69	313.1	315.46	313.2	312.43	314.97	311.15	313.1	312.87	312.31	314.36	312.74	312.5	313.43	314.97	312.81	313.3	313.82	313.36	314.23	314.79	316.12	313.68	312.44	313.57	314.97	312.5	316.79	314.21	312.52	312.76	314.69	312.3	314.11	312.34	312.43
325.98	325.51	330.14	328.7	324.58	326.18	325.9	329.65	331.58	328.73	326.66	326.45	329.6	329.1	326.48	326.78	327.31	327.64	325.73	328.21	325.62	328.68	324.87	326.3	326.93	326.57	329.41	331.31	327.08	328.53	329.1	327.9	328.55	329.21	327.21	326.74	329.98	329.08	327.66	326.74	330.73	329.77	330.52	327.98	327.42	326.87	329.93	330.11	331.59	327.86
299.62	298.98	296.71	297.43	296.15	297.03	298.58	297.49	296.45	297.73	297.36	295.25	294.92	298.06	296.46	296.26	296.94	295.99	294.52	296.28	295.81	296.54	298.01	298.47	295.66	296.32	298.28	297.11	295.18	298.83	297.19	297.43	297.18	298.91	295.22	297.29	297.09	296.14	298.49	299.03	299.49	295.65	296.83	294.04	296.22	295.95	296.98	297.75	296.34	298.22
310.82	311.15	311.81	308.27	310.36	310.51	310.74	308.92	312.86	310.15	311.22	310.37	310.87	311.26	311.71	309.27	313.36	308.85	307.89	311.15	311.09	312.28	310.31	312.62	312.47	311.89	312.82	310.91	315.01	309.74	312.9	310.2	313.7	310.58	311.41	309.27	310.8	311.07	310.38	307.85	310.05	310.17	311.99	310.17	311.36	313.17	308.73	310.69	308.51	311.85
300.84	302.42	304.57	301.66	300.85	302.08	303.84	302.15	302.43	302.07	302.96	302.62	304.28	303.15	302.81	301.52	305.34	304.42	300.28	300.6	302.92	300.83	304.51	303.75	301.3	301.29	297.22	303.23	303.61	305.07	300.6	301.01	302.69	302.14	302.93	301.76	300.21	301.63	302.3	303.21	301.78	301.01	303.37	301.76	304.33	302.54	302.84	301.78	302.62	303.59
305.53	307.82	306.47	305.57	304.47	303.76	303.65	305.66	305.24	306.28	306.38	304.07	304.16	306.58	306.29	306.95	306.82	305.06	305.2	305.92	301.35	306.55	303.5	304.27	307.55	305.5	304.09	307.1	303.59	302.69	305.84	304.09	309.29	303.12	304.23	305.61	303.01	307.45	303.33	306.04	306.16	305.94	303.99	305.12	306.22	308.42	304.95	304.27	304.31	308.95
303.08	301.83	303.83	304.47	304.16	301.93	302.23	305.55	304.45	303.96	303.35	302.46	302.1	303.6	304.27	301.48	300.77	303.95	303.17	301.66	302.56	303.17	300.55	302.05	303.32	302.84	303.31	303.39	303.63	303.98	302.67	303.19	303.48	302.36	302.43	304.76	302.09	303.03	302.52	302.59	302.43	300.81	304.16	299.75	300.69	303.62	303.84	300.66	303.44	300.78
305.26	300.45	300.05	303.44	303.03	302.58	304.19	302.94	301.08	299.6	303.99	302.5	300.19	301.21	305.67	301.95	303.51	301.86	303.64	301.26	304.09	303.59	301.69	302.84	303.22	300.94	303.7	302.06	302.68	301.77	304.6	302.39	302.9	302.69	303.5	304.82	304.16	303.33	302.42	300.36	304.16	300.92	301.07	302.62	298.55	302.93	305.49	303.39	301.83	301.51
323.62	326.69	327.07	326.94	325.26	328.66	327.03	328.04	328.5	325.45	324.81	328.79	326.68	328.73	327.39	327.86	326.86	325.61	328.73	325.98	328.27	326.98	326.01	328.21	325.7	324.71	328.55	329.78	328.51	327.74	327.32	324.34	327.21	326.36	327.14	326.9	323.83	327.14	326.19	327.7	324.63	327.11	326.24	325.09	328.68	325.86	326.42	328.22	326.35	326.65
305.14	304.33	303.58	306.74	307.63	306.51	306.52	306.84	307.09	305.66	306.32	308.75	306.41	302.31	306.09	304.6	305.05	306.87	306.29	306.1	306.51	306.05	306.01	302.09	306.38	304.56	303.34	304.81	306.84	306.64	306.55	304.71	304.54	306.13	305.9	305.47	302.46	304.52	303.97	307.58	304.07	305.01	304.85	304.13	305.52	304.69	308.17	303.62	305.69	305.91
312.21	313.76	314.79	312.29	311.53	313.91	313.91	313.73	314.58	312.76	312.83	312.72	310.76	314.76	311.32	311.61	313.79	313.31	312.72	313.06	309.22	313.92	312.73	314.97	314	313.45	313.37	312.35	312.36	311.19	312.07	315.22	312.02	313.41	313.55	311.93	312.63	314.69	313.63	312.29	312.55	314.18	312.85	312.93	312.6	313.8	315.24	313.34	311.65	312.46
303.67	304.91	302.5	304.71	304.74	304.47	302.05	303.15	299.51	302.51	303.17	302.77	302.31	303.03	303.11	302.01	302.98	305.33	302.92	303.86	304.36	304.36	303.17	301.82	302.11	304.66	303.27	300.31	299.77	303.59	303.17	303.12	303.28	303.66	304.52	303.52	303.31	302.63	303.85	305.3	302.32	303.16	305.18	303.22	304.83	305.45	303.06	300.62	303.95	303.61
303.85	301.97	301.72	303.32	306.61	302.87	303.4	305.12	303.78	302.48	304.42	307.08	305.81	302.38	305.62	304.27	305.01	302.84	304.3	304.27	305.58	303.54	304.37	302.83	305.61	304.22	304.12	306.95	305.49	304.34	303.28	301.95	302.44	301.83	303.76	307.09	304.6	303.73	304.7	302.98	304.35	302.21	302.55	304.24	302.88	306.3	301.61	304.17	304.91	302.3
313.77	313.27	315.82	312.17	311.53	311.92	313.91	312.03	313.44	310.87	313.07	313.76	311.96	313.42	312.34	314.23	312.47	313.22	313.37	312.72	314.84	311.82	313.07	311.46	312.23	312.57	312.92	312.22	314.87	312.83	311.14	314.48	314.29	314.56	312.83	311.49	314.06	313.37	313.99	312.11	310.56	312.62	312.87	315.06	311.49	313.56	312.87	316.01	314.49	312.07
312	312.19	311.64	310.48	312.58	310.89	310.73	311.97	312.44	311.32	311.15	309.2	311.89	311.5	309.31	311.56	309.32	308.24	311.85	312.91	309.72	311.14	311.79	311.11	310.29	307.92	310	311.31	310.04	310.97	309.83	309.93	310.11	310.62	311.51	310.39	310.31	312.9	310.6	312.25	311.14	307.2	308.44	310.77	309.5	313.16	309.45	309.46	311	309.83
304.48	306.56	305.31	307.02	305.97	307.61	305.44	304.95	307.82	308.07	305.99	308.52	305.67	304.15	304.81	306.88	304.32	309.28	306.49	305.69	308.43	305.63	307.05	308.36	308.66	305.57	306.6	306.47	303.98	306.74	306.92	309.08	306.67	304.51	308.76	304.16	305.49	305.83	306.56	305.58	307.7	306.13	304.95	304.63	304.38	304.02	305.06	307.78	304.08	307.24
318.81	316.84	316.62	318.43	319.88	314.87	314.15	318.4	317.6	318.59	315.91	318.59	320.21	318.61	319.11	317.47	320.39	313.94	317.31	316.93	316.74	316.94	318.84	317.99	315.6	316.17	318.39	319.64	315.16	316.86	317.52	315.87	318.76	317.61	318.09	318.89	319.37	319.63	316.74	321.62	318.59	317.17	319.95	316.94	320.07	317.81	317.64	316.29	317.15	316.84
303.48	304.22	303.72	302.13	303.26	305	302.83	302.33	303.39	304.71	304.11	303.89	302.62	306.92	302.87	304.51	304.04	303.28	303.02	304.61	303.9	303.52	303.11	304.22	303.67	304.2	303.81	304.3	302.8	299.5	301.65	302.16	302.62	304.35	305.19	306.54	305	303.81	301.71	304.78	302.63	304.76	302.71	302.21	304.73	302.05	304.52	300.04	304.18	303.31
318.16	313.06	314.86	315.54	315.52	315.77	316.06	315.56	315.56	316.17	318.32	317.91	314.63	314.79	315.63	316.39	313.45	314.28	318.02	316.41	312.97	316.9	316.62	313.67	314.91	317.83	316.17	315.25	313.88	312.7	314.33	314.57	313.54	316.93	316.48	318.29	314.5	315.8	318.73	316.58	316.29	313.34	315.73	317.89	314.57	317.2	316.81	315.31	316.15	313.65
303.68	305.76	303.38	301.82	303.97	305.98	304.72	300.59	302.84	305.49	303.22	302.62	301.93	304.21	301.28	304.23	304.03	303.31	302.36	304.9	302.17	304.05	305.43	302.06	303.76	305.02	304.47	304.11	302.35	301.95	303.73	303.34	303.84	304.16	303.75	304.09	301.44	302.17	304.11	303.56	305.2	305.83	302.6	302.66	304.27	301.8	304.32	302.76	304.48	304
310.66	308.23	308.32	307.71	309.7	308.51	308.47	307.78	310.74	309.03	308.8	311.26	311.8	309.55	307.57	312.94	308.18	309.22	308.26	311.55	306.98	306.74	308.84	308.03	307.68	307.9	307.02	310.36	308.9	311.54	307.67	308.09	308.29	309.62	308.97	309.15	309.55	307.81	310.53	307.98	309.51	306.9	311.01	309.97	312.12	308.67	311.44	310.8	307.72	311.27
296.01	296.49	293.04	294.99	294.91	291.08	296.22	295.71	292.75	293.85	292.73	294.35	291.62	294.28	294.08	292.7	294.71	294.94	292.66	293.35	292.02	293.98	295.18	292.36	293.99	293.52	295.04	295.56	295	294.25	294.25	294.52	294.1	295.59	293.15	293.02	294.05	294.97	294.16	294.42	294.25	294.09	296.62	295	294.21	293.88	293.08	294.12	294.35	295.54
307.49	305.61	305.74	306.15	307.55	308.08	304.22	305.27	302.5	304.67	305.95	304.05	307.03	306.17	304.89	305.06	303.44	305.11	306.22	304.2	304.86	305.49	305.9	307.81	304.23	302.58	303.83	304.51	302.81	307.7	305.63	304.38	305.76	307.63	305.44	307.48	302.18	304.78	307	303.82	305.01	306.86	304.64	306.25	306.72	305.83	305.93	306.7	304.29	306.98
328.46	327.38	327.72	327.55	327.89	325.54	327.03	327.4	329.96	331.74	328.63	327.57	328.59	328.41	329.05	329.86	326.7	325.61	328.06	327.38	328.78	327.6	329.43	327.72	327.77	326.64	328.42	325.66	329.59	325.76	327.58	327.38	328.43	326.79	329.34	329.16	325.89	326.47	326.39	329.65	328.35	324.77	327.86	328.15	329.77	329.31	329.27	329.07	327.69	328.75
313.61	309.03	311.91	312.38	312.78	308.91	313.15	311.66	309.62	313.47	311.53	313.63	313.43	312.81	315.83	315.59	312.32	314.57	312.71	309.31	313.1	313.3	313.88	312.43	314.3	313.75	314.31	309.73	314.17	314.27	313.78	311.62	314.05	311.51	314.66	312.59	309.41	313.81	313.77	312.48	312.72	310.35	313.21	310.72	312.49	313.55	312.65	313.26	311.83	313.55
293.6	295.33	294.28	294.64	294.47	292.49	295.98	295.27	294.51	293.44	290.29	295.19	292.19	294.66	293.1	293.94	293.1	294.99	293.99	292.58	296.06	292.18	292.84	293.95	293.32	293.09	292.99	292.49	293.78	297.12	292.55	295.14	293.87	295.29	293.26	294.6	295.33	292.62	296.28	294.04	293.67	294	293.92	294.87	292.87	293.41	292.44	294.51	293.95	292.73
305.45	306.36	303.65	304.52	305.71	303.5	304.63	301.81	304.11	305.9	304.56	302.66	306.33	303.63	304.87	305.85	303.44	306.45	305.5	303.57	304.57	305.16	304.42	303.88	303.23	305.05	306.6	303.55	306.03	303.06	304.63	304.34	304.8	302.5	307.13	304.84	302.73	306	304.82	302.44	303.85	304.39	303.63	304.09	307.37	305.73	303.46	304.29	304.93	302.74
302.15	302.06	302.86	304.04	301.98	303.66	304.08	301.46	304.95	299.54	303.77	303.24	305.42	305.38	303.31	303.67	303.44	301.48	303.94	302.99	304.01	300.86	301.59	302.2	304.81	301.75	304.45	302.6	304.3	300.81	300.61	303.02	303.5	304.43	305.65	302.9	304.41	304.65	302.56	304.12	301.84	301.52	304.32	305.31	302.58	299.51	302.29	303.88	303.92	303.1
300.69	300.69	302.71	301.3	300.28	302.38	303.01	301.1	301.53	302.57	298.94	304.14	303.52	303.34	301.97	300.81	304.35	301.33	301.64	298.88	303.56	301.88	301.91	302.28	302.25	303.93	303.36	300.4	303.06	303.02	299.58	303.51	304.07	302.45	302.04	300.9	301.17	303.04	303.12	302.92	301.63	300.19	300.91	301.93	302.1	302.47	304.06	299.37	299.64	302.49
307.6	305.58	304.27	308.01	308.39	308.44	305.01	306.28	307.14	304.07	306.94	308.45	304.68	308.59	306.4	305.89	306.07	309.68	304.38	304.59	308.73	304.09	307.81	308.27	304.13	308.1	308.3	308.12	307	307.61	306.75	305.16	306.65	305.71	305.37	301.97	306.1	306.4	306.89	304.55	305.56	305.87	306.8	306.95	306.78	305.29	305.08	306.78	308.27	306.04
312.22	311.81	311.9	310.99	307.71	309.99	310.94	312.42	308.75	311.47	309.09	311.74	309.91	312.56	309.87	311.67	308.55	310.83	309.31	309.44	312.59	311.82	309.44	312.62	309.96	308.58	313.52	310.75	310.3	312.32	309.57	307.75	310.64	310.02	310.03	308.1	312.49	311.4	310.08	313.41	309.21	311.48	313.84	308.49	309.47	311.7	311.95	309.43	309.99	310.08
311.78	313.15	309.91	313.21	309.53	312.64	312.3	313.48	312.41	311.55	312.81	312.9	314.54	311.41	312.01	313.79	313.76	311.31	309.36	311.96	311.84	312.56	310.47	313.04	312.72	312.53	309.46	311.85	314.05	313.86	312.34	314.08	313.5	310.79	313.12	311.25	312.82	312.74	312.7	313.7	312.99	311.28	312.16	312.66	310.81	312.01	312.18	313.85	313.03	311.18
313.99	315.07	314.26	315.72	315.33	318.21	317.11	314.43	312.99	316.4	315.91	313.71	314.35	312.57	316.07	316.75	317.87	315.31	315.92	315.51	317.07	314.9	316.05	315.75	314.43	315.31	316.24	316.69	314.41	318.35	314.09	315.39	315.93	314.79	315.81	316	314.35	316.85	316.25	316.4	316.02	316.95	314.42	316.35	316.56	313.96	317.7	314.55	315.98	316.62
308.37	306.79	309.72	310.15	309.76	309.63	308.66	309.57	306.31	307.79	308.26	309.11	310.49	311.88	309.09	310.89	309.36	311.83	309.6	311.76	309.35	307.42	310.23	310.32	310.5	309.75	309.58	308.55	306.95	309.4	310.83	311.02	307.76	309.22	308.2	309.76	309.17	309.23	308.71	308.84	307.81	308.44	309.8	309.3	307.71	305.92	309.35	310.76	310.08	307.96
326.71	327.44	327.39	327.22	327.98	326.59	329.83	328.16	327.36	327.55	326.02	328.4	325.71	326.38	325.66	326.62	326.5	325.69	327.18	327.63	326.98	327.78	327.4	326.9	328.96	328.41	325.99	327.43	330.34	325.94	327.44	327.22	325.86	326.16	328.04	328.17	326.46	325.78	325.22	327.78	328.41	329.28	328.93	325.53	324.68	327.67	327.31	325.11	326.6	329.5
315.8	312.59	313.79	314.35	313.45	312.99	316.83	314.71	312.13	315.01	313.97	314.21	312.66	315.63	315.86	313.96	312.22	313.79	315.79	314.29	313.53	313.92	312.88	312.37	314.16	314.31	315	314.67	313.38	313.51	311.55	315.29	315.61	310.92	312.83	314.22	313.24	314.6	313.59	312.6	314.73	314.94	315.14	313.09	313.75	313.94	311.45	316.61	314.28	313.8
304.83	303.99	304.12	304.5	305.11	304.56	304.65	304.88	306.12	305.66	303.58	305.85	304.35	305.79	307.63	304.84	302.79	305.85	301.4	305.5	304.24	305.73	306.57	305.16	304.49	304.02	303.42	306.13	304.32	305.67	307.85	304.89	306.87	304.06	302.3	306.89	303.55	305.97	306.03	305.92	303.5	304.91	305.11	303.97	306.96	307.78	305.89	305.97	303.21	303.87
304.07	304.68	303.42	303.24	303.29	302.98	303.41	304.49	304.8	304.25	304.2	304	305.13	303.68	305.9	302.4	305.11	304.26	302.36	306.04	303.9	305.89	301.02	303.55	303.35	301.73	301.17	304.08	304.08	302.44	302.6	304.21	305.16	302.53	303.29	302.06	304.72	303.54	303.91	303.59	301.69	305.92	301.74	306.3	304.58	304.12	303.6	304.94	300.86	305.21
316.72	317.85	317.08	318.86	318.21	317.66	316.32	318.79	320.5	318.28	319.16	321.11	317.84	320.62	319.52	317.7	315.79	318.56	315.94	317.76	317.4	316.84	319.66	319.28	316.63	317.79	319.61	315.72	317.83	317.24	317.53	315.11	320.55	319.73	315.24	316.99	318.78	315.42	318.81	318.51	319.31	317.01	319.2	315.73	316.38	319.41	316.58	316.25	317.14	317.53
312.65	311.52	310.53	313.62	311.9	311.55	312.63	312.53	311.87	311.87	311.76	312.05	309.56	313.77	310.68	311	313.1	311.19	311.77	308.8	310.23	308.18	309.82	308.16	307.42	308.62	313.03	309.6	308.81	307.71	313.3	310.17	310.97	311.07	311.49	311.73	310.81	311.93	307.14	309.99	313.57	312.23	310.14	310.62	312.88	310.83	309.33	311.31	310.28	312.38
295.47	296.22	296.01	298.08	296.67	296.25	295.91	298.05	296.91	297.05	295.75	297.48	296.34	296.72	296.5	296.69	296.96	297.08	297.18	296.14	296.44	295.42	295.34	295.6	295.67	295.74	296.84	297.38	297.54	295.77	298.56	296.23	296.63	297.32	295.29	296.78	298.74	299.06	296.27	295.09	297.89	297.63	298.23	296.34	297.52	296.96	295.66	297.6	295.81	293.13
297.03	297.08	297.62	295.46	299.32	297.46	297.3	294.81	295.37	296.39	298.06	296.48	298.56	296.73	296.03	297.45	295.9	296.93	296.21	297	295.84	298.06	295.69	298.69	297.06	295.87	297.28	298.55	296.86	296.35	296.62	297.21	297.5	295.81	297.39	296.95	298.04	295.88	297.05	297.02	294.5	297.88	297.65	293.28	298.03	296.88	294.58	296.31	293.24	296.88
302.26	301.82	306.87	306.19	305.36	303.01	301.72	304.86	303.7	303.39	303.53	303.49	305.3	304.25	302.36	302.66	307.28	302.91	301.98	307.18	304.33	303.38	303.66	302.24	303.66	306.22	305.57	303.22	305.21	305.13	302.66	303.74	303.56	303.93	304.56	302.26	303.39	304.75	303.79	305.65	303.98	301.83	302.91	303.89	303.89	303.71	304.33	302.83	302.32	302.92
302.32	301.5	306.2	304.76	303.31	301.7	300.88	305.04	301.94	303.93	302.83	303.27	304.32	302.69	302.12	302.69	304.32	304.45	301.98	305.5	304.45	304.05	303.91	304.05	303.22	304.09	302	303.72	302.88	304.39	301.88	304.05	303.89	304.31	304.12	302.46	305.04	305.14	302.34	304.39	304.36	302.78	303.89	302.86	302.64	303.82	303.39	304.69	303.85	301.95
294.02	294.48	294.11	294.97	295.18	294.2	292.62	293.88	293.36	293.61	294.37	296.38	293.66	292.78	294	294.23	293.47	294.2	295.54	290.98	297.28	296.75	293.73	294.23	292.56	294.94	295.61	294.1	293.94	296.73	291.41	292.2	291.17	297.1	292.06	294.32	297.23	294.73	295.46	295.95	294.74	294.88	295.54	291.76	296.98	296.01	296.5	294.24	296.55	295.4
315.46	314.68	315.13	315.86	315.86	316.15	319.14	313.4	314.16	316.89	315.97	315.32	314.78	316.96	316.56	316.39	313.88	316.41	316.01	314.63	314.08	316.01	314.79	312.75	314.71	316.31	316.76	316.75	313.6	318.97	314.08	317.56	315.17	311.9	314.92	317.94	316.34	315.84	315.21	315.77	315.56	313.52	314.55	313.11	316.13	312.99	315.07	315.6	315.34	316.24
300.89	303.81	301.24	303.46	304.34	302.63	304.8	303.15	304.22	304.32	305.05	306.2	305.51	305.74	304.16	303	303.59	301.74	306.92	305.01	304.69	303.26	304.5	303.6	302.51	305.65	306.42	303.65	305.57	303.21	303.94	302.57	303.57	305.49	304.03	304.64	303.99	305.27	303.39	302.71	305.94	301.94	302.54	304.76	304.9	304.86	303.01	303.26	302.17	303.61
315.34	313.75	316.53	312.93	313.42	314.03	316.13	315.44	318.54	316.11	312.35	315.03	314.99	313.85	314.83	315.59	314.9	314.63	315.67	318.19	314.86	315.81	314.93	313.59	314.2	313.31	311.77	316.1	314.74	314.34	313.63	315.27	316.28	314.85	315.82	314.69	315.85	314.6	316.52	315.24	313.28	316.75	312.94	315.96	312.58	313.65	315.65	315.66	316.61	316.56
314.01	312.58	311.38	310.51	313.82	312.49	314.37	312.48	311.75	316.77	311.97	311.37	313.54	313.45	312.95	316.35	312.13	312.64	312.84	312.07	312.25	312.73	312.75	312.63	312.84	316.42	313.48	312.76	311.54	316.04	313.05	312.7	314.22	311.26	315.13	311.97	313.71	315.72	312.69	313.31	310.4	312.63	312.71	313.93	314.11	313.88	314.34	313.81	312.5	312.74
299.76	300.39	303.66	303.51	302.63	304.4	300.74	301.82	302.4	303.79	303.24	303.39	302.7	302.84	303.19	300.74	303.94	301.99	302.66	302.63	298.98	299.12	303.85	302.93	303.63	299.64	300.76	302.53	304.24	301.46	302.95	303.07	301.94	303.57	301.22	303.46	302.11	300.62	303.94	304.19	301.51	302.09	299.36	303.02	301.69	302.2	304.32	302.76	298.76	304.64
295.75	294.95	296.1	295.75	294.69	294.21	294.54	295.4	295.66	296.45	294.81	296.43	293.72	295.53	296.03	293.2	296.75	295.84	292.76	297.54	296.31	293.46	295.06	296.59	293.97	296.37	297.51	294.42	296.2	295.52	295.66	295.33	296.04	292.12	293.73	294.92	295.72	296.04	290.86	296.88	294.28	293.82	296.34	295.88	293.46	295.43	294.46	293.19	294.85	294.13
310.12	308.46	308.71	309.23	312.76	307.48	310.33	310.35	310.43	309.65	306.09	308.15	308.5	309.18	310.01	308.54	308.93	308.57	304.12	311.25	306.73	310.12	310.88	308.99	308.5	308.79	309.64	308.62	308.49	308.57	309.72	310.62	308.09	308.95	308.69	308.99	306.64	311.78	313.19	309.89	306.15	310.54	309.36	310.46	308.81	309.65	309.22	309.67	309.8	307.4
317.36	317.67	318.47	317.08	316.5	316.21	316.98	314.81	315.34	316.35	315.68	318.14	318.11	314.8	315.73	317.58	319.05	317.03	316.41	318.7	316.06	319.31	316.61	316.14	314.8	317.09	317.01	315.44	318.46	316.38	317	316.61	313.87	314.35	315.78	315.53	317.28	316.75	316.14	319.04	314.53	316.12	316.94	316.71	316.44	315.95	318.45	319.51	316.76	314.86
310.74	313.4	313.21	314.43	316.87	312.42	314.93	314.65	312.1	313.58	311.91	313.18	313.68	314.22	313.97	312.18	314.24	314.98	312.57	313.79	312.62	314.26	310.98	313.95	309.3	311.94	311.6	310.6	312.04	315.55	312.77	311.88	314.69	311.18	311.87	315.18	313.44	314.32	311.84	313.55	312.22	312.94	312.04	313.23	315.57	313.01	313.49	312.1	311.11	312.69
315.54	314.8	313.38	313.3	313.53	313.49	312.79	313.78	311.46	315.07	317.55	314.78	313.56	314.27	317.38	315.01	315.4	314.9	315.25	314.55	313.29	313.5	313.17	314.47	315.91	312.29	311.42	313.57	314.67	316.96	312.97	314.83	311.94	314.58	314.01	316.81	315.5	315.39	313.76	312.91	313.49	313.51	313.42	314.26	313.61	312.63	315.56	312.63	314.05	315.64
310.95	311.07	311.12	309.13	312.32	310.59	311	310.88	311.62	310.29	311.06	309.93	311.04	312.1	311.81	309.73	310.47	312.51	310.7	311.8	309.79	309.49	309.91	309.53	311.93	310.44	310.83	313.54	311	310.78	308.99	311.02	311.43	310.85	313.88	308.34	311.95	309.2	309.63	311.62	310.13	310.66	312.01	312.12	311.97	310.88	310.83	310.49	310.15	312
302.94	304.48	302.86	304.1	302.14	303.97	303.48	306.38	302.24	304.21	304.61	306.04	305.64	303.99	302.52	304.54	303.48	301.26	304.81	300.74	303.54	302.68	304.59	303.15	301.86	304.84	301.08	302.5	302.41	304.71	305.08	303.22	304.21	303.33	302.74	304.32	303.64	303.1	305.53	303.08	303.58	304.11	302.53	303.94	303.79	302.56	305.93	304.96	305.06	302.35
296.53	293.97	295.65	294.11	297.1	294.29	295.64	295.12	291.61	294.55	296.79	295.43	297.21	295.68	295.36	293.6	293.67	295.79	294.48	294.18	295.15	294.81	294.36	294.48	295.44	296.15	293.69	295.18	295.28	295.92	295.54	293.44	294.19	295.65	297.17	297.51	295.24	298.01	297.83	295.3	296.48	294.87	295.08	296.32	293.87	296.2	293.29	293.31	293.04	296.53
306.8	307.49	306.65	304.62	306.05	306.63	308.67	306.89	307.01	305.13	305.1	306.91	307.16	307.94	305.72	306.72	304.79	305.81	304.25	309.01	309.39	306.97	305.02	305.29	304.61	304.84	306.05	307.08	307.32	306.55	307.05	306.13	307.36	305.17	308.17	305.91	305.22	306	306.67	307.49	307.34	306.11	307.68	306.75	308.52	304.71	306.46	309.14	308.6	307.75
303.5	304.92	304.28	305.66	303.8	303.15	303.79	302.67	303.32	304.1	302.63	302.6	302.18	305.88	304.18	302.06	304.01	300.58	303.34	306.45	302.77	304.96	305.05	303.54	302.55	302.59	303.14	303.86	306.07	304.96	303.44	304.11	302.22	304.58	303.42	302.45	304.4	305.1	302.34	304.48	301.88	302.7	301.87	303.37	305.03	303.06	305.26	302.99	300.65	304.61
326.9	328.06	323.48	323.51	327.16	325.3	326.34	325.11	323.57	327.8	323.77	325.55	324.78	327.7	327.63	328.23	323.91	323.6	326.52	323.13	324.76	328.35	325.06	326.11	327.74	323.4	327.18	326.06	327.01	325.76	325.8	326.32	323.89	327.02	326.53	324.47	324.36	326.18	324.5	327.87	324.24	324.65	323.13	325.78	328.15	326.85	324.91	327.37	326.02	325.24
317.53	317.09	317.61	317.39	318.56	317.4	317.3	317.06	317.75	318.53	317.21	317.72	318.63	318.87	316.06	318	318.18	315.39	318.24	316.02	317.06	317.51	314.75	317.23	316.12	316.25	315.26	316.1	318.68	318.44	317	316.67	317.68	313.89	316.23	316.53	316.52	321.01	318.6	319.47	317.88	319.05	314.94	318.01	316.16	317.66	316.94	318.4	316.96	315.74
304.17	305.96	308.39	308.84	306.66	302.81	304.66	306.68	303.47	306.11	306.64	306.45	304.22	306.63	308.67	303.62	308.42	306.19	306.74	310.84	305.89	306.02	306.53	304.6	305.22	305.23	306.5	305.26	306.9	307.68	304.56	305.45	307.14	307.18	308.92	306.37	303.89	307.01	308.36	303.01	304.61	305.45	305.77	308.37	303.42	305.79	304.91	308.27	307.04	304.37
303.1	302.7	303.56	299.16	304.23	301.85	303.64	301.73	301.63	303.91	302.07	299.76	301.29	303.14	302.48	298.31	304.83	300.98	302.79	302.11	302.57	302	303.28	302.19	303.69	303.49	303.6	300.27	301.19	302.42	302.13	304.1	300.81	301.49	300.87	301.28	301.2	301.25	304.03	300.91	303.93	305.07	302.2	301.32	299.96	301.44	302.96	302.04	300.15	304.48
309.41	310.45	309.93	311.58	310.51	311.41	315.17	312.34	310.36	307.46	310.45	310.74	309.78	310.5	309.82	312.24	308.58	311.14	311.24	309.71	312.45	309.94	311.41	307.59	309.61	308.81	310.62	310.31	311.29	312.91	310.93	310.22	311.6	307.1	310	312.33	311.14	309.23	310.61	311.91	310.35	313.21	310.46	310.36	311.6	309.81	308.29	311.37	312.03	311.04
319.28	319.63	318.59	315.66	317.7	319.38	318.77	319.28	319.93	316.92	316.57	320.78	318.25	316.78	319.42	316.7	314.51	317.22	321.49	320.53	319.69	318.41	318.36	320.64	318.81	318.48	317.71	318.51	316.25	318.76	318.17	316.59	318.84	316.66	316.89	316.92	321.68	318.26	317.7	317.95	318.75	318.07	316.26	319.3	317.84	315.73	317.5	317.56	319.53	317.47
302.21	301.73	300.42	299.14	306.06	302.81	303.16	303.72	304.18	301.7	304.01	302.79	301.74	302.06	302.78	300.88	302.55	302.6	303.83	303.77	301.06	302.63	302.4	304.55	303.94	300.41	303.17	302.55	301.4	303.05	302.03	303.45	302.66	302.84	300.85	303.66	302.1	300.3	302.64	302.53	301.94	300.55	304.87	301.14	302.21	300.52	301.59	302.81	302.05	303.74
301.17	302.29	304.09	304.9	304.24	304.11	302.55	304.88	304.77	302.97	303.41	305.89	302.44	302.52	300.48	305.62	302.63	302.8	303.74	304.03	304.29	305.32	302.44	303.62	304.8	302.47	305.38	301.95	301.48	305.7	304.56	304.14	305.7	305.77	303.56	304.54	303.15	304.52	304.38	303.47	305.35	301.42	300.22	304.57	303.98	305.67	304.35	303.78	305.94	300.75
295.26	294.11	296.2	297.11	296.02	296.29	291.94	294.76	295.11	297.26	293.92	296.99	293.58	294.24	293	295.17	295.68	293.8	294.69	292.64	293.08	293.93	293.51	295.39	297	294.66	292.76	293.83	291.28	292.72	293.75	293.89	294.76	295.52	296.55	295.61	292.16	294.71	293.02	294.38	294.39	294.95	293.33	292.89	295.6	296.02	296.39	292.2	294.76	293.1
302.06	303.24	302.66	303.4	304	303.56	303.79	305.02	303.5	302.99	302.07	304.67	301.36	303.07	305.05	306.49	306.63	304.38	303.81	303.84	300.59	301.76	302	302.13	304.94	301.28	303.79	305.51	302.42	302.94	304.42	301.05	304.12	304.77	303.2	303.19	301.17	302.4	303.82	300.91	303.71	300.63	303.09	303.97	304.71	303.98	304.07	301.33	303.23	302.1
295.3	293.09	292.74	294.22	293.32	293.48	293.43	294.23	292.39	293.99	293.73	293.91	294.35	295.31	293.56	294.14	293.13	296.46	292.08	294.35	293.16	294.11	294.09	293.02	293.17	294.46	293.44	295.61	295.59	295.13	293.78	294.3	294	293.4	292.86	294.87	294.05	293.2	290.26	294.29	293.68	295.15	291.75	293.7	291.93	292.52	295.12	295.35	294.12	296.44
303.45	302.32	300.59	299.39	301.7	298.23	301.7	301.51	301.25	301.66	301.35	300.68	300.8	302.49	300.35	299.91	302.92	300.13	301.12	299.65	302.01	302.73	298.6	302.04	301.32	302.51	299.75	302.13	301.18	302.05	301.56	301.22	301.7	303.24	300.41	300.35	299.98	300.43	299.56	300.59	300.43	299.59	299.11	300.11	303.89	297.26	301.79	303.7	302.3	301.21
315.69	317.81	318.82	317.55	321.14	317.14	317.74	318.99	319.27	319.76	317.05	317.57	317.64	318.52	320.16	321.19	318.55	319.48	320.82	321.5	318.74	318.88	318.64	319.9	319.22	317.85	316.97	317.87	318.53	319.43	319.96	318.39	320.89	318.01	315.5	320.28	318.26	317.47	320.54	316.9	317.73	317.75	319.31	319.16	318.57	317.79	318.91	319.65	319.72	322
321.02	316.7	319.37	316.93	316.44	317.83	318.31	318.55	318.91	316.29	320.57	319.4	319	319.89	315.43	318.99	317.33	318.26	317.39	317.37	316.73	319.41	318.01	316.4	318.91	318.59	319.18	317.24	317.58	316.55	319.66	317.28	318.1	316.74	318.3	317.72	317.77	317.42	319.98	317.04	317.1	318.61	315.39	318.78	316.73	319.51	317.68	317.99	317.75	318.66
305.71	309.25	306.94	305.24	304.8	304.33	306.05	305.54	305.59	304.64	306.81	305.7	304.92	304.22	304.64	304.78	304.46	302.75	302.8	306.5	304.67	305.32	304.85	306.02	305.5	307.57	305.33	304.61	307.74	306.16	307.87	305.7	305.41	305.62	307.19	304.08	307.01	302.22	303.97	306.2	306.52	305.32	304.53	305.75	304.05	305.53	305.14	308.68	304.67	306.35
327.1	326.62	327.84	325.71	327.35	324.32	327.13	326.36	328.55	325.15	324.85	325.69	323.61	324.12	327.29	327.63	326.61	326.71	328.55	325.68	328.62	327.08	326.47	327.86	325.96	325.03	326.58	327.18	325.21	326.69	326.36	324.77	328.65	326.93	327.91	327.87	327.51	328.24	327.75	330.29	327.69	327.91	326.01	326.75	325.62	326.58	327.48	329.35	326.95	327.21
318.79	318.66	318.15	317.26	320.21	318.21	320.52	318.46	320.01	316.52	318.83	318.72	317.76	315.54	316.9	316.19	317.27	316.55	320.62	321.22	318.31	317.07	319.53	317.04	317.01	319.17	316.74	318.05	319.27	318.71	320.78	319.84	319.33	315.8	316.79	315.18	318.04	318.06	317.89	318.92	316.23	319.37	317.82	319.37	319.38	317.62	319.22	318.7	317.07	320.52
296.97	299.06	297.65	296.21	295.89	297.2	296.92	296.61	296.73	297	296.06	295.75	292.03	297.22	296.78	295.05	296.54	299.31	297.03	297.5	296.59	293.5	297.14	293.15	295.6	295.25	298.04	293.95	295.72	299.41	297.8	297.13	294.71	298.08	295.6	296.48	298.79	297.24	297.12	297.77	296.01	294.04	294.92	297.63	297.42	295.97	296.01	295.28	296.97	299.78
292.48	294.18	296.16	294.23	292.55	294.37	296.08	294.79	296.58	296.71	292.79	293.37	292.27	295.28	293.71	295.17	294.83	293.38	296.51	294.27	294.69	291.66	294.7	293.25	293.34	293.84	294.66	292.67	292.31	294.77	291.59	294.76	292.48	298.08	293.91	291.93	292.21	293.04	296.39	294.1	294.56	293.38	292.35	296.15	293.71	292.1	291.63	295.2	295.93	296.87
315.47	311.85	317.01	315.65	312.63	313.47	314.04	313.3	314.52	314.99	312.63	314.16	312.64	313.41	313.48	313.76	311.83	311.76	315.93	314.65	315.42	312.47	316.97	316.88	314.49	315.03	314.09	313.09	314.67	313.94	313.32	316.53	313.75	312.93	314.2	313.63	315.44	313.41	312.94	313.53	314.03	316.39	313.86	313.85	313.9	316.72	315.77	314.33	315.3	311.87
306.77	304.18	304.98	301.85	303.67	302.09	303.6	305.37	304	304.08	305.14	303.55	303.27	304.61	305.66	305.74	307.29	302.16	303.26	302.88	302.48	305.61	305.11	303.03	302.55	304.02	303.14	303.71	302.72	306.63	302.66	303.81	302.29	305.48	302.89	304.87	304.24	305.77	302.77	304.26	306.27	302.72	303.06	301.99	305.21	302.46	305.78	305.44	303.28	302.77
296.42	298.02	295.48	297.99	297.65	295.97	297.25	297.22	294.28	297.08	295.41	296.08	296.37	297.04	295.58	296.3	296.41	297.9	297.07	295.98	298.53	295.32	294.96	296.29	296.59	297	297.46	298.37	298.13	298.07	295.82	298.37	297.46	297.78	298.09	296.28	294.88	297.5	299.14	296.24	299.22	297.6	297.23	293.64	296.93	294.73	296.28	295.33	299.48	295.74
300.06	302.94	301.36	303.16	301.36	304.06	300.66	301.32	300.91	304.59	302.34	301.87	303.09	304.07	301.33	302.34	304.61	303.33	303.08	303.65	302.39	302.57	306.06	301.94	302.78	301.52	303.08	303.68	302.41	303.15	302.39	303.93	301.47	304.68	302	301.98	301.6	298.94	302.8	303.57	302.94	302.44	301.93	302.92	303.14	302.04	305.23	302.65	304.75	302.97
328.63	327.47	327.9	326.53	327.56	328.65	327.26	329.64	326.97	327.34	326.9	327.3	328.85	326.76	327.29	328.31	326.77	329.47	328.12	326.94	328.56	330.79	328.67	329.05	329.97	326.2	330.31	326.92	328.93	329.13	327.26	325.95	324.13	328.71	329.44	326.97	328.15	329.79	324.74	328.09	327.75	330.13	330.6	327.81	328.88	329.51	330.19	329.04	327.66	327.72
314.3	314.9	311.98	312.43	311.33	313.27	313.82	312.36	311.4	312.26	313.07	315.03	312.72	312.7	311.81	314.28	312.74	312.11	313.53	314.64	312.97	313.65	312.63	315.87	314.51	310.47	313.66	312.48	310.89	315.4	314.7	313.19	314	314.35	312.82	311.57	314.04	311.49	314.89	311.98	312.74	313.14	312.08	312.55	314.6	313.78	314.27	315.1	312.89	315.17
299.68	301.46	301.47	297.58	301.09	298.09	298.35	299.87	300.7	298.95	300.22	298.14	299.55	299.64	300.16	299.72	299.97	301.52	299.69	301.78	300.29	299.78	299.52	303.1	300.02	295.85	299.47	302.19	303.55	299.17	300.34	303.33	301.73	301.16	300.19	298.1	299.7	302.62	301.45	301.24	300.94	299.23	300.45	302.59	301.58	302.02	301.31	298.63	300.89	298.79
315.62	316.46	315.5	317.02	313.56	314.84	316.79	316.66	318.13	314.59	315.2	319	313.75	318.22	315.77	314.73	316.59	316.32	317.96	317.03	315.56	313.56	315.73	315.04	314.76	314.29	316.34	318.5	315.33	314.9	315.87	315.01	316.01	314.81	317.24	316.11	317.54	316.12	314.71	317.69	314.49	314.11	316.87	315.74	313.92	314.11	315.05	314.84	317.02	314.9
297.29	295.73	296.77	295.6	293.43	297.95	297.79	298.32	294.51	298.61	297.59	299.27	296.32	298.31	299.37	296.2	295.8	297.19	294.94	296.83	297.8	295.99	294.82	296.83	298.36	294.58	297.71	298.87	297.74	300.99	298.41	296.89	295.6	295.66	297.51	296.85	297.86	296.22	298.28	297.3	295.27	297.27	294.99	296.73	297.36	297.35	293.88	297.77	297.74	293.17
296.78	294.56	294	298.25	295.35	295.91	297.39	294.98	296.07	295.41	295.98	295.28	295.18	295.95	292.98	294.28	294.94	295.27	295.85	294.17	297.38	295.92	296.36	296.05	294.62	293.53	296.95	294.96	296.05	292.68	294.64	294.59	292.2	295.03	294.82	294.94	295.82	294.36	296.28	294.67	297.23	294.61	295.01	295.41	293.75	295.68	294.23	293.39	293.5	296.1
306.74	306.36	308.48	305.9	306.58	304.92	305.01	306.9	304.76	307.92	306.63	308.28	309.17	306	304.64	305.84	308.43	303.5	307.58	310.2	305.83	306.03	308.4	305.43	306.75	308.41	307.24	304.1	307.4	306.52	306.22	310.8	307.51	307.75	307.5	304.91	309.96	307.13	305.35	305.55	306.31	303.89	304.46	306.58	304.88	307.44	308.91	306.79	306.52	304.45
314.8	313.43	311.7	313.89	314.77	313.98	313.37	313.12	314.97	312.55	317.76	312.66	313.95	315.09	313.99	315.45	315.64	313.4	314.45	312.05	314.49	314.4	313.87	313.92	315.85	312.38	314.76	315.09	315.19	314.1	313.72	313.39	311.85	313.22	313.27	313.69	314.36	313.25	313.93	314.15	315.51	312.45	315.14	315.39	314.8	314.68	314.37	314.57	316.96	312.45
329.54	331.58	325.17	329.29	328.91	328.03	329.43	328.53	331.82	330.1	331.07	328.87	327.84	329.79	331.69	331.85	330.85	329.25	327.84	327.5	330.15	327.44	328.24	327.82	328.32	328.59	328.83	329.42	329.77	327.83	327.72	329.65	330.16	328.84	330.15	329.53	325.73	330.34	331.46	327.68	327.27	328.53	328.29	326.87	327.31	329.46	332.3	328.77	328.18	330.02
310.68	308	309.33	309.38	306.99	307.31	308.56	309.29	310.99	307.9	307.2	308.12	307.98	310.43	308.28	309.81	305.53	307.97	307.87	307.12	307.97	311.23	310.33	308.8	309.01	311.56	309.6	311.32	307.34	310.18	310.49	309.04	305.4	308.59	307.04	311.1	306.48	307.72	309.17	310.09	310.47	306.73	309.57	307.97	308.48	309.22	309.14	306.7	310.82	309.31
305	302.22	303.31	304.39	303.37	304.62	304.46	303.45	302.73	306.34	303.24	301.82	303.6	303.48	302.21	301.8	304.47	306.17	301.33	302.94	303.01	304.67	302.65	302.64	303.43	301.06	300.81	302.02	302.91	303.34	301.32	302.47	303.1	299.74	301.94	301.48	301.18	301.25	300.83	302.92	301.61	300.08	304.05	303.55	303.45	300.49	303.29	303.65	302.75	300.97
327.35	328.1	329.39	329	330.18	328.79	329.18	330.1	330.73	329.58	329.74	328.03	328.48	328.85	326.02	329.35	327.26	329.35	326.81	331.71	327.34	329.43	329.46	327.77	326.74	328.01	329.14	326.93	327.11	331.4	328.34	327.04	329.61	329.08	330.11	330.55	330.6	329.64	331.45	327.2	326.76	326.94	326.75	329.54	330.18	328.58	328.62	325.53	332.23	330.61
306.55	305.52	306.38	303.92	305.97	305.82	307.91	306.16	306.99	306.39	305.25	305.75	305.2	302.5	302.1	306.14	305.35	304.83	305.88	304.82	305.9	304.98	305.41	306.99	302.87	303.65	303.86	305.05	307.52	303.14	305.4	304.42	305.44	306.57	306.01	306.09	305.84	303.06	305.15	306.08	305	304.25	305.28	303.9	304.48	305.04	304.72	306.18	303.67	306.65
319.81	318.05	317.96	317.06	318.52	316.51	316.47	316.97	318.3	319.41	318.4	317.06	319.21	318.06	319.5	316.22	317.5	320.45	316.72	317.89	317.14	316.73	316.3	319.14	320.01	318.49	318.07	319.2	317	318.85	317.01	316.9	317.46	317.38	313.99	319.88	318.89	317.5	316.47	318.57	317.6	319.27	317.54	317.44	319.8	316.7	317.41	319.48	315.64	318.82
325.71	327.22	328.23	329.5	325.49	328.53	327.51	329.47	327.71	327.37	329.04	329.61	327.8	324.91	327.28	327.25	328.44	325.58	329.24	328.5	325.98	324.68	328.16	329.04	326.52	326.41	326.93	326.49	325.4	326.74	328.13	327.66	329.45	328.18	327.99	326.02	328.04	328.31	326.1	325.22	329.32	327.21	328.31	329.91	328.42	329.99	326.97	325.19	328.35	329.63
327	324.83	326.91	325.44	328.39	327.65	323.99	325.86	324.99	325.5	324.7	327.02	324.89	325.68	323.9	325.44	325.76	325.15	323.24	325.58	326.27	324.57	325.65	325.36	325.18	322.61	325.25	324.06	326.54	326.96	325.47	325.32	323.97	324.94	323.07	326.01	322.81	325.72	324.71	325.25	327.93	323.41	325.59	325.34	326.09	326.3	324.68	324.08	325.25	326.71
312.53	311.86	310.78	312.84	311.86	312.56	312.61	315.25	311.88	309.52	314.22	313.14	312.51	313.32	313.11	311.02	312.13	311.14	311.51	312.99	314.85	311.96	313.4	311.01	310.91	314.96	312.2	314.53	311.6	316.62	313.93	311.37	313.96	312.42	313.58	312.74	312.87	311.7	314.48	314.59	312.87	311.56	313.02	312.9	312.54	315.78	313.04	312.56	312.6	312.54
327.71	323.03	322.7	323.14	325.67	324.77	324.42	322.9	323.41	324.12	324.05	325.66	324.39	324.24	324.16	324.69	324.85	323.81	324.39	322.86	325.39	325.22	323.89	325.98	324.42	325.28	323.62	323.95	326.15	324.93	324.32	323.47	322.86	324.2	325.03	324.5	322.2	324.85	322.98	325.28	323.76	324.83	323.96	322.62	326.23	323.26	323.75	324.95	323.91	323.12
324.28	325.91	323.92	324.33	326.32	326.54	325.98	324.38	324.34	324.67	327.09	326.23	322.81	323.53	324.28	326.93	326.2	324.98	327.09	325.41	325.08	325.33	326.46	326.37	326.21	326.65	324.43	324.84	325.84	326.56	324.7	327.83	324.01	326.5	327.2	323.25	323.07	326.9	326.85	322.63	326.3	325.76	323.74	323.09	326.21	326.54	326.14	328.74	326.16	326.81
307.97	304.55	304.17	307.65	309.46	308.16	305.79	305.95	304.96	307.75	304.8	302.45	305.49	304.67	305.36	303.64	305.39	306.42	303.94	304.16	303.91	304.62	306.25	305.12	301.2	305.74	304.69	307.14	306.15	304.51	306.99	305.08	306.05	305.83	303.09	304.89	305.39	304.26	305.38	306.18	303.71	304.88	304.06	305.32	302.06	305.7	307.29	303.44	300.46	305.72
303.61	303.5	306.75	304.35	305.14	305.21	303.95	305.82	304.81	306.48	308.06	306.23	304.31	306.83	305.07	305.07	304.89	304.68	304.08	305.29	303.08	305.84	305.44	305.85	305.75	306.97	305.52	306.03	303.6	304.69	304.64	305.7	305.29	307.33	306.71	307.13	305.05	303.36	305.63	304.32	302.67	306.62	306.19	303.69	305	303.41	302.29	306.05	303.77	304.06
304.28	303.37	302.71	304.97	302.4	301.39	302.39	302.36	304.64	303.15	303.71	301.77	301.32	303.78	305.91	303.36	302.62	302.64	301.5	303.16	304.96	303.59	300.76	304.07	302.12	304.35	304.02	302.28	304.09	302.63	303.28	305.11	303.41	302.17	304.17	302.71	299.48	301.09	301.02	302.82	303.09	303.74	302.86	305.16	303.89	302.1	304.06	302.53	301.49	304.11
311.82	313.29	313.56	315.18	315.13	313.05	310.8	314.01	314.28	314.13	311.2	311.91	311.78	314.39	314.98	314.98	311.95	313.67	313.7	313.27	313.49	314.34	312.63	312.38	310.81	317.45	310.04	313.41	315.81	312.94	312.07	310.42	314.85	312.87	312.88	311.58	313.66	311.77	314.77	311.57	310.06	311.37	312.2	314.13	312.92	314.93	309.16	314.49	313.98	310.62
307.56	306.2	305.83	307.01	305.62	305.45	307.64	307.77	303.19	309.65	306.89	306.01	303.63	305.54	304.76	306.95	304.3	302.78	306.61	304.44	308.05	305.14	307.19	306.83	306.08	306.62	303.73	305.67	305.92	307.76	306.68	309	306.47	306.86	304.76	306.38	304.72	303.87	303.35	304.48	307.03	306.82	303.43	306.09	307.28	305.59	306.94	305.79	304.01	302.95
300.14	300.52	302.43	300.99	301.66	301.48	300.71	301.41	301.64	300.83	300.88	298.44	302.26	301.67	300.51	299.85	302.96	299.29	299.91	301.67	303.05	301.88	300.76	300.66	300.82	300.37	301.51	300.55	300.93	302.11	298.51	299.13	301.73	302.3	302.05	301.21	301.36	301.45	298.91	300.61	299.59	300.43	301.96	301.56	302.98	300.27	302.69	299.98	300.78	300.52
295.42	294.96	296.71	297.21	292.05	293.59	294.13	295.7	291.92	295.85	294.16	293.7	295.94	295.82	294.3	294.65	294.34	296.6	295.51	298.16	296.37	296.16	294.96	296.3	295.16	295.57	297.1	294.08	294.11	299.14	297.76	296.5	294.81	294.59	294.14	297.73	294	297.33	293.95	295.58	297.02	296.49	295.05	294.58	296.99	293.29	293.05	295.19	293.81	295.56
298.97	301.74	302.78	302.85	302.79	304.51	301.85	301.41	302.9	304.24	303.53	303.53	303	303.06	304.83	302.28	302.29	303.44	305.05	304.51	302.98	304	303.15	301.11	301.73	301.47	301.4	303.42	300.23	301.73	301.53	301.65	303.25	300.76	304.23	300.92	303.52	303.76	302.25	303.13	302.27	303.46	303.71	305.75	302.73	304.82	300.22	301.66	306.5	302.59
310.4	310.17	313.03	311.74	310.81	313.09	310.81	310.99	310.68	312.61	314.93	310.79	312.47	312.54	310.87	312.72	311.81	312.89	311.08	310.98	309.8	309.81	314.93	310.74	311.6	312.1	311.45	311.46	314.06	311.32	313.01	310.29	309.96	310.89	313.94	313.57	313.88	310.53	311.92	309.85	310.82	311.47	309.92	309.69	309.75	313.8	310.62	310.63	314.15	310.38
306.99	310.75	306.77	308.39	307.67	309.37	309.15	310.5	310.98	305.84	308.12	308.46	308.39	310.84	309.67	309.64	307.82	308.73	306.27	306.82	309.42	306.79	307.52	306.78	308.68	308.44	309.26	310.87	305.51	311.41	311.08	309.53	309.52	308.13	308.57	310.76	310.64	308.61	308.78	310.38	309.68	310.12	308.79	310.37	308.91	308.23	307.13	310	309.47	309.42
307.96	305.41	308.57	303.99	306.84	305.51	306.13	304.36	304.66	304.9	304.72	309.33	307.98	307.82	305.85	303.98	304.35	306.37	308.38	307.94	306.78	307.13	304.23	305.46	304.57	306.03	306.23	307.17	307.24	305.25	306.58	308.61	306.98	307.92	307.05	305.35	305.52	306.83	308.38	305.54	305.3	306.31	305.19	307.46	305.11	308.79	304.14	305.94	305.43	306.99
301.96	305.06	303.08	301.07	303.23	301.78	304.49	301.57	303.03	302.44	303.98	304.88	301.26	303.96	303.03	302.35	302.42	303.75	304.07	301.06	301.51	304	303.93	301.8	304.57	301.08	305.76	303.13	303.2	302.14	303.1	303.47	303.77	301.8	300.47	302.02	305.94	300.75	304.07	304.64	304.05	302.02	303.19	302.8	305.36	303.48	303.33	304.1	303.13	301.55
305.82	305.86	304.82	303.82	306.75	305.47	302.57	304.3	306.76	304.88	304.75	306.73	303.56	304.26	302.8	306.16	305.79	301.89	303.89	303.96	306.92	303.64	305.16	306.09	306.89	305.08	305.23	305.6	308.74	305.31	305.2	306.37	305.11	306.69	308.29	305.11	304.41	305.14	306.22	304.74	302.14	307.52	305.42	305.95	304.72	307.28	305.34	305.74	304.66	306.58
306.3	306.97	308.28	306.98	308.04	307.61	307.7	310.47	308.94	306.61	309.15	309.18	308.48	308.88	310.18	309.78	308.75	309.36	310.02	307.97	311.49	308.66	307.93	308.92	309.73	307.63	305.82	307.48	311.02	310.1	308.31	310.71	308.88	310.21	309.31	308.72	308.53	308.35	309.58	307.56	307.64	306.86	309.03	308.39	312.89	309.52	309.68	309.01	309.55	307.62
304.42	305.26	305.19	305.41	304.16	305.17	305.07	302.99	303.5	304.92	304.24	304.48	300.47	305.72	303.02	304.69	304.23	301.52	304.56	304.88	305.24	306.26	305.84	303.31	304.79	304.67	305.96	303.38	303.59	304.87	306.04	306.15	303.87	304.33	303.41	306.43	304.37	306.53	306.92	304.46	302.2	305.5	303.55	307.25	305.63	302.67	301.75	303.16	303.69	306.27
302.56	303.29	305.35	302.99	302.81	302.8	306.23	304.68	301.84	303.44	303.03	301.32	305.71	302.02	302.2	303.12	304.35	302.73	301.29	305.18	302.73	303.9	301.03	301.56	301.43	301.83	300.9	303.18	302.99	302.92	302.04	302.47	302.64	301.76	303.22	302.13	301.83	303.2	302.25	305.83	301.75	304.66	300.39	302	301.58	303.63	302.12	303.49	303.53	302.13
313.61	314.04	314.24	312.49	311.83	315.52	310.97	311.65	314.6	313.68	311.96	315	316.5	315.62	316.77	312.85	315.38	312.96	313.52	311	313.09	316.81	314.46	312.44	314.79	311.59	314.93	313.48	314.75	315.91	313.22	315.78	313.79	315.47	315.98	312.73	315.35	314.8	314.26	313.25	313.27	309.9	315.64	313.25	316.13	313.01	315.16	313.31	313.13	313.58
328.51	329.98	325.99	329.12	329.33	328.98	329.06	327.25	328.99	330.4	327.14	328.72	329.83	325.85	328.54	328.11	327.62	330.43	329.69	329.82	329.96	328.97	328.25	328.42	328.84	325.66	328.35	324.95	327.61	328.41	329.23	326.53	330.1	328.21	331.23	328.3	326.24	329.84	326.69	327.18	329.11	330.69	328.77	328	330	330.34	329.61	329.53	331.04	326.44
303.26	305.64	304.89	303.29	302.35	302.61	302.87	303.56	303.06	304.63	304.09	304.35	302.93	303.66	304.5	304.11	303.85	302.19	305.47	303.5	302.96	304	301.54	305.61	303.97	304.56	302.14	305.88	304.01	303.3	303.58	300.77	304.77	303.88	303.14	302.85	303.27	304.24	302.41	302.67	301.51	304.61	302.93	304.14	302.66	304.13	303.46	302.13	302.21	302.73
311.26	313.81	312.25	314.21	312.06	312.15	315.26	314.19	312.09	316.15	313.23	312.88	313.08	312.66	313.05	311	313.15	316.29	313.03	314.26	312.38	310.95	314.93	312.13	312.95	312.03	313.04	314.74	314.4	313.6	311.8	314.28	313.29	314.51	312.21	312.02	311.9	311.83	314.21	313.07	313.47	314.76	314.51	314.57	312.62	313.71	316.03	308.62	313.99	313.81
311.42	315.43	313.04	313.65	314.85	310.77	312.12	312.88	313.48	312.69	315.17	316.91	314.58	313.88	314.42	312.56	314.06	313.07	314.7	314.66	314.3	312.52	314.21	313.88	314.98	314.7	313.07	311.09	312.89	315.95	313.28	314.33	314.7	314.02	312.44	315.04	315.55	313	311.08	313.22	314.11	313.02	313.85	315.04	316.63	314.15	315.1	314.2	313.53	314.19
307.3	305.78	307.72	308.98	307.27	307.11	308.44	305.77	306.49	307.04	307.68	308.16	305.17	306.72	310.77	305.91	306.89	305.98	309.19	305.24	309.9	307.11	305.87	304.53	309.1	309.39	305.36	309.8	309.47	307.26	307.04	308.53	309.04	305.55	304.79	308.44	306.68	308.66	307.15	305.81	305.32	309.41	306.81	308.83	307.97	307.26	309.92	307.43	305.49	309.77
303.43	304.89	305.1	305.39	304.11	302.12	305.35	306.91	305.7	306.25	305.37	304.99	304.1	305.63	305.55	305.03	306.78	306.99	304.02	304.29	304.24	305.39	304.26	304.25	306.67	305.75	304.08	305.69	306.69	306.25	304.22	304.95	302.64	304.59	307.53	304.77	305.97	303.99	304.96	303.32	305.61	304.94	303.06	304.19	306.96	306.48	307.21	306.63	307	303.52
304.81	303.36	306.68	302.76	301.34	303.24	304.07	304.11	303.78	305.03	304.42	300.77	304.91	303.07	303.3	303.66	304.02	304.3	303.9	302.71	303.67	305.2	301.7	302.5	306.47	303.17	302.23	306.22	305.06	304.51	303.21	304.53	305.15	304.02	304.09	303.92	303.31	303.77	304.74	301.85	305.5	303.99	304.51	306.78	305.73	303.22	303.01	304.8	302.82	303.04
315.95	311.78	312.57	312.67	317	312.6	310.85	311.65	313.7	312.6	313.53	311.63	315.12	312.75	310.57	311.51	312.29	314.74	315.48	312.54	312.01	312.59	312.92	312.73	313.23	311.47	312.57	313.51	314.86	315.3	312.31	314.25	313.64	312.18	311.98	312.42	314.68	312.85	313.82	313.95	314.82	314.22	312.55	314.47	311.57	314.15	314.22	314.05	315.16	313.05
325.25	329.29	326.2	329.68	330.44	328.55	326.87	328.33	329.77	326.53	330.65	328.6	328.21	328.16	328.4	325.68	328.49	325	325.74	329.94	327.38	327.67	327.16	326.91	329.48	325.64	328.86	326.3	329.78	326.85	327.11	326.05	328.01	328.18	328.06	328.3	328.56	327.82	328.75	327.36	326.52	327.79	326.46	329.58	326.56	326	328.94	328.96	327.21	329.76
317.08	319.48	319.71	316.78	317.98	319.41	320.61	315.51	320.61	317.46	319.39	316.87	318.1	317.71	316.23	320.63	319.54	319.67	319.25	319.01	316.95	319.08	319.92	316.33	318.25	315.66	318.49	318.76	317	318.47	318.31	318.63	319.68	319.49	317.35	320.33	316.7	319.98	318.66	315.8	318.3	319.49	316.33	318.08	317.22	318.85	317.1	320.12	317.38	317.78
314.8	315.68	318.35	318.13	316.05	318.44	316.43	318.92	319.14	320.51	318.33	316.94	314.41	318.75	318.32	313.24	314.25	317.37	319.64	318.65	316.79	314.92	318.56	319.36	318.39	316.77	316.87	317.98	315.05	317.57	318.2	314.84	317.64	319.3	318.19	319.04	315.28	318.38	319.09	313.73	316.62	319.15	317.13	317.2	316.86	318.02	318.81	316.53	320.12	319.11
312.76	312.73	316.68	315.68	312.87	317.04	316.25	313.86	313.07	314.54	314.24	312.25	312.79	314.35	316.45	315.71	314.91	315.13	315.26	313	312.72	314.67	314.92	315.34	312.22	316.59	314.64	312.35	313.51	317.16	311.67	313.61	313.53	310.7	312.73	313.91	316.38	315	314.67	311.74	314.11	314.1	312.95	314.33	314.29	311.85	314.39	312.82	313.32	313.33
307.09	306.61	308.4	303.87	307.85	307.07	305.89	307.7	307.03	307.36	308.1	306.42	306.46	306.59	307.41	307.02	309.73	307.51	305.05	304.46	306.98	306.97	305.88	306.07	307.77	307.29	306.63	307.75	304.44	308.8	304.65	308.23	304.94	307.44	304.34	306.29	307.46	308.33	307.07	309.75	306.63	306.76	309.5	306.19	306.44	305.53	306.51	308.57	305.85	306.11
306.38	305.86	306.17	305.13	303.82	303.58	305.92	305.83	303.11	305.81	305.04	302.35	305.84	304.29	305.47	304.09	301.37	304.18	304.1	304.42	304.16	304.84	303.71	302.52	305.36	304.66	304.36	305.91	306.25	304.93	306.21	304.44	303.4	302.07	303.3	304.76	305.09	303.73	305.84	302.77	302.92	301.17	306.5	303.89	304.56	304.66	304	304.19	303.95	307
320.71	316.94	318.27	320.04	319.76	317.27	317.38	319.27	318.14	316.89	320.2	320.68	319.79	317.73	319.81	320.12	319.95	317.86	318.45	316.23	316.66	318.45	317.02	317.06	317.69	317.48	317.37	318.89	318.64	318.55	315.05	318.33	319.36	316.45	319.08	320.58	320.5	318.99	320.49	318.21	318.39	319.15	315.46	317.33	317.34	318.51	314.89	319.95	320.24	318.52
302.68	303.15	302.74	301.52	302.13	301.26	303.81	304.36	302.07	306.37	304.96	301.92	303.7	305.85	303.04	302.58	302.8	303.74	302.83	304.89	300.05	302.04	303.49	301.53	303.94	305.37	302.91	304.66	302.2	302.76	302.69	301.72	304.32	303.6	304.56	301.66	303.59	303.57	305.28	303.25	304.18	301.11	303.28	303.78	302.71	303.38	301.71	303.25	303.37	301.1
301.58	299.21	302.42	302.96	299.7	299.55	303.26	299.52	299.78	298.48	299.3	301.83	300.42	299.73	301.71	300.26	302.04	302.38	300.76	301.69	300.18	300.06	300.76	299.93	302.26	302.24	302.88	303.39	301.79	303.09	298.42	299.56	301.58	301.53	302	300.02	302.1	300.08	300.5	302	303.5	301.93	301.8	301.38	299.15	300.49	300.82	300.88	301.97	302.81
318.69	318.86	318.09	320.52	319.59	319.15	321.23	320.29	321.54	320.56	318.93	317.74	322.28	317.82	318.67	318.71	319.91	318.75	320.25	317.71	319.57	320.18	317.68	320.09	319.42	320.15	319.25	319.44	316.87	321.46	320.24	316.7	318.96	318.8	319.5	320	317.4	317.93	316.18	320.77	319.08	320.79	319.39	318.03	320.27	318.86	318.49	316.04	319.98	318.57
305.43	302.77	303.6	300.86	302.18	303.25	304.62	302.85	303.68	305.78	303.35	304.18	303.99	303.02	303.51	301.56	305.25	303.3	302.83	303.95	302.8	302.13	304.52	303.81	302.68	302.47	304.92	304.12	306.01	300.9	301.18	303.85	303.89	304.37	305.1	304.1	302.86	306.38	302.73	304.26	301.38	303.59	305.53	300.6	302.17	304.58	302.18	305.57	305.17	304.25
316.27	316.07	318.38	317.87	316.74	316.99	314.49	315.94	315.82	316.46	316.23	315.84	318.55	318.45	319.1	317.91	317.79	318.08	317.88	317.09	318.54	316.99	318.2	317.48	317.1	319.39	317.77	317.65	316.03	316.03	315.55	316.49	318.55	314.68	315.23	317.42	319.1	317.09	315.93	319.19	317.76	316.01	317.46	316.27	315.35	318.16	315.69	316.3	318.24	318.76
306.15	305.07	305.77	305.14	305.79	306.01	305.3	303.72	306.99	308.09	304.27	303.04	305.41	303.07	304.66	305.04	304.43	306.78	306.45	308.37	307.89	305.62	304.93	304.75	305.9	305.97	306.35	305.05	305.22	304.8	304.35	305.84	303.88	306.71	303.7	307.64	304.09	304.95	304.73	306.85	306.6	305.64	306.69	306.15	304.67	307.71	303.72	303.21	304.67	307.24
303.36	303.21	302.92	307.12	302.39	300.62	303.9	303.76	303.18	300.33	304.73	301.58	303.5	303.74	304.81	300.83	302.77	303.89	303.94	301.52	301.21	304.37	301.99	302.81	301.5	306.26	300.54	303.57	304.73	300.02	303.03	302.9	304.27	301.88	303.79	304.73	302.97	300.49	304.15	301.54	302.94	304.93	302.44	303.85	303.31	302.09	301.52	304.54	305.46	305.24
310.11	308.36	308.03	310.51	310.89	308.33	309.55	310.99	310.18	310.42	307.06	309.74	309.76	309.1	310.24	308.3	309.86	308.97	310.68	311.82	309.97	310.23	309.21	310.75	310.87	312.41	310.96	310.22	309.26	309.31	308.27	309.66	309.43	311.6	308.72	307.59	309.9	310.31	309.29	311.1	310.82	311.38	309.31	309.72	310.36	310.11	311.6	309.65	309.13	309.49
308.48	307.81	306.49	309.68	310.01	313.11	309.12	307.23	308.92	308.25	309.55	307.15	309.07	311.25	311.21	307.53	308.06	308.55	309.99	306.77	306.56	307.01	308.22	308.57	309.81	308.57	308.58	306.48	308.88	307.36	308.51	308.98	308.23	310.29	307.86	311.13	311.63	306.72	308.23	308.52	307.5	311.29	309.23	310.67	310.07	307.74	310.54	309.86	308.67	307.97
299.37	299.83	300.99	302.29	299.35	302.34	300.98	301.68	298.64	301.66	300.41	303.76	300.46	302.39	299.09	302.09	299.78	300.02	301.44	298.03	302.21	304.29	299.72	300.85	300.38	302.43	299.37	302.48	300.46	301.23	301.06	300.62	301.47	304.55	299.03	299.92	300.44	301.63	300.81	301.78	298.54	301.54	299.53	300.01	301.36	300.29	303.32	297.67	302.38	300.08
312.14	312.56	314.46	317.62	314.06	313.26	316.12	315.54	314.48	314.86	314.15	315.59	315.31	315.33	315.39	315.2	315.44	313.91	311.93	312.22	313.45	314.64	314.99	315.45	314.26	315.4	311.7	315.13	315.84	313.86	312.29	315.76	313.64	315.06	316.23	316.15	313.41	313.53	313.74	313.49	315	314.81	313.4	314.39	316.03	313.48	313.11	316.47	315.98	314.37
313.07	313.53	313.69	312.72	311.74	313.58	314.24	312.57	313.58	315.56	313.12	315.05	312.25	314.2	312.41	313.2	312.39	314.98	313.73	311.83	315.71	315.11	313.35	314.59	314.71	311.36	312.13	312.5	317.57	312.13	313.88	313.19	314.22	316.9	313.15	312.68	315.6	313.37	313.18	312.5	314.86	312.24	312.87	311.53	313.65	312.54	314.52	313.81	314.27	314.61
302.61	304.23	301.92	301.99	300.63	303.76	304.34	302.89	303.88	302.02	301.56	302.23	307	301.83	304.2	301.64	302.4	303.33	300.59	302.29	303.61	304.06	305.52	299.38	300.73	303.05	302.85	303.69	303.94	300.12	305.37	301.18	303.39	304.82	300.8	301.3	302.97	303.9	305.22	302.06	305.71	302.71	303.43	301.72	304.33	302.58	303.57	302.49	301.53	304.35
313.04	314.55	317.99	315.01	315.7	315.22	315.37	317.35	316.57	316.33	318.2	315.04	317.77	313.9	314.86	316.61	315.58	313.76	315.77	315.35	315.56	314.72	317.4	315.41	316.89	316.15	317.61	313.73	315.5	315.69	317.27	312.03	316.03	315.87	314.16	317.12	315.23	315.76	316.13	315.58	315.3	314.37	315.05	314.72	316.15	315.48	316.68	317.15	315.76	315.24
302.16	300.89	303.73	305.29	304.03	302.04	303.66	304.67	303.8	304.05	303.07	304.33	301.41	303.92	302.91	304.94	305.18	303.91	303.27	301.41	303.2	301.86	302.62	302.25	301.88	304.4	302.77	303.31	305.02	301.48	304.88	303.15	304.17	305.57	303.13	302.48	303.4	304.94	300.97	301.81	300.56	302.59	301.93	302.31	302.75	304.02	301.64	302.38	303.69	303.25
300.14	299.08	298.47	300.61	302.18	297.84	300.8	300.43	301.04	301.16	297.39	298.18	302.45	299.93	300.83	299.86	301.85	300.81	299.86	299.19	300.57	300.48	298.76	297.69	298.83	299.59	299.81	299.91	299.66	299.11	300.11	298.57	302.57	299.24	299.51	297.93	300.89	299.85	300.72	300.36	299.78	302.72	302.01	301.78	299.63	301.15	300.27	299.74	300.11	302.82
328.59	326.31	330.75	326.32	327.11	326.58	329.29	327.98	327.48	327.75	326.93	326.2	327.7	325.87	327.93	325.51	327.08	329.71	326.23	329.1	328.51	326.84	325.74	328.13	327.28	325.39	327.31	327.87	326.6	324.59	326.65	330.96	325.46	329.6	327.44	326.32	328.32	329.9	327.39	326.98	328.6	328.3	327.56	327.66	328.4	327.2	327.22	327.77	326.85	328.62
298.33	297.49	297.11	296.52	299.44	296.61	298.21	296.43	295.88	300.63	296.88	295.79	297.93	297.92	296.92	295.89	296.67	296.51	299.3	296.63	295.62	299.01	297.22	295.21	298.92	296.44	294.95	295.79	295.54	297.25	294.26	295.27	296.23	297.39	296.48	296.17	296.59	296.42	297.4	295.64	294.99	298.66	296.4	297.14	297.29	295.1	299.36	296.69	295.63	298.98
319.51	318.94	319.31	319.2	317.27	316.69	316.78	317.54	318.68	320.75	318.04	318.58	320.53	318.43	316.63	318.62	319.27	318.18	320.42	321.23	319.63	320.28	321.33	319.92	321.91	319.14	317.45	318.49	320.58	317.92	319.38	321.29	317.68	318.21	319.94	318.72	320.41	321.48	318.32	319.47	320.14	319.77	319.93	319.43	319.16	318.8	320.67	318.44	318.69	319.22
318.83	315.81	315.94	315.62	316.15	319.56	315.2	318.24	318.35	317.78	315.49	318.78	314.6	317.81	317.35	314.64	316.13	315.76	318.98	315.82	316.41	316.86	317.15	314.93	319.05	318.85	315.52	315.53	317.51	317.1	315.2	318.29	315.79	317.12	319.17	314.94	316	314.55	315.68	315.84	317.11	316.65	316.61	316.34	315.32	315.29	318.71	315.76	315.8	316.36
304.41	305.83	303.83	304.59	305.71	303.55	307.52	305.94	305.55	304.74	304.02	305.87	304.77	305.63	303.37	302.82	305.31	305.98	305.81	303.76	306.16	304.7	304.86	304.1	303.32	302.77	305.92	303.11	307.31	306.53	304.84	305.24	308.31	307.12	304.47	303.41	306.17	303.7	309.11	305.73	304.75	304.98	304.5	303.98	307.27	303.89	303.02	307.72	303.99	305.39
301.07	304.83	304.6	302.82	302.58	305.18	301.3	301.8	305.44	303.08	301.05	304.11	303.29	301.95	301.52	304.31	300.84	304.68	301.59	302.42	300.7	302.75	301.76	301.56	305.81	304.39	301.3	302.45	301.89	303.97	304.02	303.55	301.74	302.55	301.43	300.56	302.83	301.91	304.17	302.61	300.66	304.03	301.7	302.34	303.29	300.06	299.18	304.02	302.43	303.41
316.66	318.77	316.29	318.98	318.8	319.1	318.41	319.27	320.35	319.21	319.73	316.28	319.04	317.95	317.1	316.9	318.71	317.47	316.4	320.09	321.14	317.38	316.15	318.41	319.29	317.59	319.02	316.65	316.66	319.87	317.11	317.82	318.1	318.01	316.61	317.22	316.58	318.69	316.47	319.16	319.25	316.06	319.5	317.03	318.77	319.45	318.15	317.74	317.4	318.51
305.44	303.05	303.4	301.73	303.12	302.65	302.06	302.7	302.67	304.33	302.92	301.2	304.8	303.63	301.68	300.82	302.6	301.06	300.85	302.08	301.41	302.78	301.76	302.47	302.56	301.87	301.92	303.26	302.03	301.93	301.05	302.8	303.79	302.09	303.91	303.57	303.02	303.79	300.37	302.23	303.35	302.59	302.19	303.7	300.72	303.36	300.51	303.99	302.24	303.04
328.99	325.66	330.1	330.61	328.03	329.63	327.11	329.12	323.34	326.95	327.15	328.77	325.5	327.57	326.24	327.38	329.28	328.28	326.49	328.51	327.28	326.46	329.35	325.62	330.11	325.52	328.65	326.57	324.43	330.1	328.24	330.33	327.78	326.53	327.78	327.04	329.17	330.36	329.89	327	325.72	325.26	328	325.93	328.12	328.11	328.84	327.26	328.07	329.44
304.21	304.55	306.42	305.76	306.44	305.06	305.83	306.18	307.13	304.55	304.81	305.57	307.21	305.15	305.13	307.14	303.35	306.02	305.83	305.98	306.37	305.93	306.65	307.02	306.98	306.83	305.36	305.11	306.74	304.83	307.42	305.63	305.4	306.12	305.9	305.83	304.67	305.1	308.8	308.05	303.61	303.45	304.83	303.45	303.92	305.24	305.84	303.06	303.31	303.68
306	308.09	306.14	307.11	306.91	304.4	304.28	304.28	304.67	306.59	304.37	307.03	306.02	305.64	304.68	303.25	306.43	303.36	305.89	307.76	304.64	305.39	306.9	303.25	305.87	306.63	303.55	302.95	304.88	306.17	305.68	306.07	306.88	306.97	304.88	306.3	307.75	305.78	304.66	301.36	304.58	302.31	302.68	305.2	304.93	307.5	307.97	307.49	306.27	305.37
314.26	314.31	316.35	315.53	313.24	312.72	316.92	315.3	315.1	316.31	317.29	312.54	314.74	318.26	313	315.48	313.59	316.67	315.61	314.89	313.61	314.76	316.02	316.44	316.83	313.64	315.22	314.34	316.06	313.47	316.64	312.71	314.62	314.92	313	314.28	315.48	315.56	317.13	316.14	313.78	312.63	313.99	313.92	314.48	314.28	311.62	313.78	312.87	315.46
324.66	323.99	323.69	323.27	326.47	324.99	326.72	324.67	325.96	322.45	325.34	323.95	325.53	328.45	322.86	326.66	325.5	323.15	323.09	323.53	323.69	326.51	326.16	324.82	325.78	324	325.05	325.12	324.26	324.12	326.13	325.95	323.58	322.74	324.95	327.12	322.5	324.6	323.36	323.33	326.39	325.13	325.06	324.13	326.05	323.84	323.28	326.72	326.33	323.05
317.32	318.34	315.85	316.7	319.16	316.22	315.95	319.4	318.29	316.21	318.28	317.19	318.37	318.6	317.69	317.24	316.7	317.42	312.15	317.8	316.42	316.48	316.66	318.97	315.06	317.91	319.44	318.65	318.27	318.65	316.92	318.36	317.5	318.06	316.17	315.81	316.98	316.24	316.61	316.55	318.64	318.06	315.86	319	320.55	319.46	316.09	317.16	316.5	317.74
319.76	317.55	317.15	319.65	319.71	316.92	316.15	318.8	318.51	317.07	316.47	316.5	319.39	313.87	321.03	317.03	318.43	319.83	319.65	317.03	318.55	321.47	315.16	319.41	318.6	318.97	317.62	316.54	320.85	316.94	317.07	317.66	318.47	319.36	318.53	319.02	319.99	317.19	318.62	317.41	317.94	318.8	320.85	319.39	318.99	318.29	317.36	320.84	318.75	320.87
316.05	313.38	314.12	316.7	314.94	313.36	313.46	314.37	311.71	314.27	314.41	312.44	315.34	314.41	312.46	314.52	314.19	315.44	313.99	313.08	314.27	317.06	310.9	315.04	314.08	313.86	315.69	311.8	313.91	313.35	313.47	314.74	314.62	312.77	317.42	312.72	313.95	314.37	312.8	315.71	314.24	312.93	312.4	316.08	311.97	310.19	315.4	313.13	314.95	311.25
316.33	317.41	316.72	312.18	313.23	315.93	315.77	316.38	315.57	316.08	317.18	315.65	313.62	314.49	315.53	312.49	313.83	315.96	313.06	313.04	317.31	315.06	315.7	314.11	314.27	311.9	314.75	313.4	313.21	312.69	318.17	315.24	314.62	314.29	318.87	314.33	313.52	315.4	314.38	316.28	314.08	316.42	313.77	314.61	314.58	314.99	313.32	313.13	315.32	315.56
304.49	305.24	303.71	303.52	302.43	303.88	303.02	302.91	298.83	300.58	304.77	301.19	302.33	301.01	303.76	303	302.72	300.34	303.89	304.67	301.32	302.6	300.89	303.28	298.72	302.42	304.07	305.3	300.17	303.41	306.06	300.72	301.28	301.08	302.11	303.22	304.3	306.02	302.93	301.72	304.26	302.43	302.38	301.52	301.98	301.5	301.95	302.48	303.06	303.49
300.24	298.53	301.6	301.89	302.09	300.3	299.31	299.1	301.77	301.66	301.21	301.83	301.68	303.86	300.88	300.61	302.71	301.73	301.79	301.05	301.89	299.51	301.23	302.64	304.55	301.5	302.71	300.15	301.46	299.11	302.72	301.28	301.44	302.94	300.09	304.14	302.76	303.48	303.06	300.38	298.46	300.42	301.85	300.3	302.09	300.61	302.3	304.2	301.08	300.25
303.94	302	302.17	300.92	303.64	301.84	302.26	300.18	301.21	303	303.39	302.04	302.29	302.37	302.88	302.72	304.01	303.8	302.41	301.19	303.39	301.54	302.8	298.83	302.86	303.61	304.53	302.52	304.36	303.51	300.15	304.72	304.3	304.31	300.57	303.84	304.03	302.58	303.26	302.79	301.43	303.28	301.82	302.66	302.35	303.87	304.13	304.19	302.6	305.6
316.18	312.8	313.22	315.5	312.56	315.7	314.21	314.7	314.95	314.41	315.31	312.75	313.16	314.59	314.84	315.63	314.28	314.34	314.45	314.92	313.41	317.51	313.1	315.14	314.1	315.43	315.66	318.28	313.23	312.65	312.1	314.73	315.09	314.53	311.74	316.22	314.51	314.38	314.62	313.23	314.51	314.44	313.91	314.06	313.08	314.5	316.45	316.31	318.46	313.64
302.51	303.04	302.79	304.37	302.55	305.07	303.28	304.08	301.98	301.53	303.47	304.23	303.27	303.57	303.53	302.81	303.12	302.31	300.24	306.61	304.43	303.75	302.16	307.05	302.3	304.53	300.76	301.11	304.5	303.82	302.66	304.79	300.4	302.4	304.77	304.96	303.5	303.99	304.11	303.06	305.18	305.07	302.97	302.81	303.71	303.12	303.16	302.21	301.08	302.13
302.22	300.72	303.99	302.37	301.81	302.79	302.72	301.85	302.46	302.1	299.63	302.25	301.83	300.38	300.63	301.21	303.4	303.7	304.74	301.6	299.35	301.78	302.65	301.63	302.81	303.43	302.14	302.37	302.46	300.87	303.76	302.8	299.5	302.18	301.08	300.14	304.45	303.86	303.67	301.7	304.63	301.84	301	304.14	304.66	303.57	301.5	302.52	302.61	300.68
302.03	302.44	301.38	300.3	299.55	300.01	302.84	300.95	301.03	301.55	302.2	302.23	300.69	302.11	300.15	300.76	298.06	302.22	299.32	298.99	303.62	300.95	298.92	300.31	299.94	303.09	297.4	303.08	301.6	303.02	302.31	302.11	302.74	305.03	301.48	298.87	299.87	300.15	302.22	301.47	297.85	301.49	303.38	300.75	300.81	298.57	301.76	300.11	300.22	302.61
308.38	308.79	313.57	309.06	308.27	308.48	308.92	307.58	308.77	307.25	309.76	308.62	306.11	307.55	309.24	308.4	310.06	308.49	309.09	308.73	310.61	309.47	310.01	309.44	306.59	308.92	307.84	308.01	309.41	311.18	313.85	309.17	308.36	304.58	309.15	310.39	307.4	309.79	306.01	308	310.08	308.68	309.23	311.16	309.77	310.21	308.67	311.03	310.55	308.9
314.18	316.24	314.02	314.68	316.49	315.65	315.53	314.04	314.77	314.93	313.46	316.22	315.21	315.06	315.93	314.26	314.44	315.58	314.85	316.3	314.93	314.99	315.01	315.89	313.21	314.78	314.44	313.03	316.77	317.93	313.23	316.68	314.91	316.48	316.25	313.58	312.58	314.84	313.25	315.01	314.08	314.19	313.82	314.79	314.32	314.16	314.5	315.94	313.74	314.54
306.18	308.58	308.77	308.87	309.22	308.01	307.67	307.48	311.27	307.15	307.2	311.38	310.63	309.61	306.96	306.57	308.57	308.82	309.41	309.11	308.17	309.51	310.75	308.77	307.15	308.04	310.69	309.52	308.04	309.32	309.24	308.69	309.83	307.76	310.65	307.35	310.54	307.9	308.46	308.44	309.04	310.47	308.27	307.42	309.28	310.44	307.42	308.34	309.33	308.33
311.11	312.27	312.85	313.38	309.51	315.48	314.75	312.51	314.97	311.16	311	313.6	310.99	310.06	314.04	310.53	312.8	313.01	314.12	310.98	312.21	311.58	310.75	310.35	311.93	313.49	313.24	315.15	313.49	311	312.37	311.7	311.24	313.68	315.65	314.43	311.88	314.93	312.34	315.29	312.44	312.04	313.17	314.72	310.21	310.84	309.72	313.14	310.83	311.14
300.89	298.28	297.4	300.29	300.61	299.41	302.21	299.41	298.72	303.14	300.27	301.06	300.01	302.8	300.95	298.82	301.62	299.32	297.69	298.22	301.16	299.62	301.99	302.27	302.14	299.17	298.54	300.16	301.5	300.62	300.83	302.93	299.59	301.1	301.43	301.96	299.4	299.79	300.18	299.09	298.13	300.54	302.88	300.8	301.63	300.32	299.98	300.39	298.82	300.39
296.44	296.16	293.17	294.89	294.72	294.05	293.57	298.66	294.96	293.21	292.88	294.65	293.85	293.92	298.6	296.5	294.78	294.86	293.29	295.17	295.81	294	295.58	293.42	293.78	294.93	296.15	294.05	294.73	292.52	294.94	292.7	294.01	294.98	294.41	296.52	297.05	294.34	296.04	294.94	293.46	295.09	294.15	294.25	294.26	293.34	293.91	294.23	294.57	294.85
303.59	303.16	305.75	302.1	303.94	302.35	303.6	305.05	303.9	303.73	301.14	303.67	301.47	301.44	302.13	303.89	304.68	302.12	303.51	302.55	302.85	304.58	304.72	303.95	303.76	304.1	302.87	302.4	304.27	302.05	305.17	305.4	303.11	303.63	303.32	303.83	303.56	305.05	303.99	302.46	302.94	302.72	302.08	302.53	300.18	304.62	305	302.44	303.54	301.01
303.36	303.37	304.19	304.86	307.94	302.49	303.8	303.45	307.23	304.34	306.99	304.81	305.34	303.96	304.46	304.24	304.59	306.67	304.75	304.3	303.86	303.1	304.53	302.33	304.03	304.4	304.21	304.55	305	301.87	303.38	307.26	305.08	305.18	305.78	304.76	302.32	305.13	303.63	305.15	303.53	307.43	304.85	305.87	304	302.86	304.18	304.27	306.39	306.33
302.72	303.86	304.42	303.48	304.46	302.1	301.39	303.98	303.89	302.75	302.44	304.41	303.73	302.66	301.53	302.16	304.2	303.6	303.06	303.62	304.46	302.22	305.29	303.4	304.13	306.47	303.13	304.98	304.1	304.36	303.81	302.73	302.13	301.88	304.93	303.78	302.8	303.33	306.41	302.28	303	304.01	301.04	301.53	303.87	302.08	303.35	304.19	303.05	302.34
315.03	315.61	309.84	314.17	311.41	310.72	313.33	312.27	311.07	311.11	311.91	313.78	312.33	312.15	314.5	312.47	313.2	314.3	312.97	313.59	313.8	313.69	313.56	314.65	312.19	311.83	313.4	312.15	310.61	312.14	314.54	313.57	314.85	313.88	314.44	314.66	311.32	312.78	312.87	313.56	310.74	313.81	311.22	317.96	312.77	312.51	312.19	311.1	314.97	313.16
302.08	301.93	304.24	304.78	304.25	304.81	305.4	303.82	305.79	305.45	304.26	305.61	305.67	304.63	308.24	304.25	306.94	303.83	305.75	304.03	307.6	305.4	303.7	302.77	302.62	304.9	306.51	304.85	305.68	303.35	303.94	302.94	301.41	304.11	307.06	306	303.35	304.67	305.38	305.09	304.27	302.64	306.66	303.25	303.02	304.47	301.25	305.21	304.92	303.93
302.72	303.7	304.73	306.05	303.38	305.51	303.89	301.58	303.3	305.56	305.15	305.49	302.44	303.32	304.01	305.19	304.9	302.37	304.85	303.24	306.56	307.8	303.59	305.1	304.28	303.69	305.27	304.04	303	306.49	305.73	305.43	304.04	306.1	308.29	304.54	304.02	303	304.66	304.32	302.61	301.04	307.35	305.31	305.32	305.14	304.94	304.62	302.89	305.43
320	318.65	318.59	320.09	317.58	320.67	320.63	320.39	318.53	318.75	317.63	320.32	320.18	321.51	318.81	321.31	320.23	317.97	319.8	319.99	320.38	320.38	318.22	320.76	320.98	320.23	320.9	320.88	320.92	317.71	322.66	318.79	321.3	317.11	319.3	319.69	320.17	321.64	322.89	318.04	318.69	320.7	319.4	319.81	321.42	319.71	320.26	319.97	320.14	319.52
324.28	328.08	327.57	327.47	327.15	328.14	327.91	328.3	326.61	327.8	330.43	326.68	328.16	325.7	327.39	327.57	328.16	326.11	326.63	329.01	326.18	327.57	327.07	328.26	326.53	327.58	326.98	325.21	325.99	328.46	328.47	328.42	326.62	330.12	325.52	329.36	325.79	327.57	327.94	326.9	326.54	327.61	329.34	328.57	326.43	326.06	327.06	331.46	329.75	328.24
313.44	311	309.28	314.5	309.91	311.98	310.95	312.27	310.63	312.99	314.4	312.89	311.27	312.47	312.12	313.13	308.4	312.98	313.27	311.6	310.49	310.72	312.53	314.3	313.5	311.48	313.58	312.06	310.97	310.58	312.02	312.31	315.29	311.31	310.98	311.24	312.2	313.1	311.1	312.52	312.11	312.22	314.05	313.23	314.07	313.87	312.47	311.16	311.04	312.64
301.61	306.86	302.3	303.22	304.49	300.76	303.6	304.41	302.31	303.63	304.94	302.75	304.46	302.34	301.35	304.62	301.71	303.44	302.4	301.88	305.78	303.12	303.9	303.77	305.28	301.93	305.66	301.68	303.35	302.89	304.52	305.46	302.06	301.77	303.3	304.89	303.33	302.37	301.33	306.76	303.98	303.01	303.93	302.08	305.29	301.72	303.31	304.02	301.87	301.89
318.21	319.06	318.41	316.15	318.41	320.7	319.08	318.12	318.58	318.65	317.21	317.39	320.34	316.19	317.99	318.98	318.87	320.3	317.84	318.08	317.36	319.18	319.01	319.97	318.28	317.41	320.46	319.1	319.2	317.65	316.78	318.82	318.47	317.05	315.98	319.07	319.46	317.55	320.06	319.51	320.18	318.38	318.09	318.5	315.63	320.94	318.85	318.59	318.81	317.42
328.71	329.76	327.05	330.8	327.44	329.01	329.63	327.43	327.18	327.53	325.53	327.97	327.82	329.89	328.91	328.89	327.73	329.44	327.63	327.85	328.01	328.04	326.65	329.12	327.92	326.7	326.56	326.44	329.56	331.24	329.67	328.68	327.96	327.4	331.92	329.74	329.36	326.61	330.04	331.22	328.27	329.98	329.15	330.88	328.93	327.92	330.1	326.85	330.31	327.16
314.71	316.62	316.01	317.75	316.77	316.68	314.94	317.96	314.88	316.19	317.43	316.57	315.38	315.52	318.14	315.84	315.35	315.34	318.43	316.09	317.12	317.17	315.58	319.18	315.35	315.88	316.34	319.43	317.77	318.16	319.12	318.13	320.73	319.68	317.9	316.42	317.05	317.38	315	313.66	315.33	317.78	316.08	317.44	316.18	318.18	316.8	318.51	319.12	318.3
300.42	307.02	299.68	305.27	301.52	302.39	304.85	300.86	304.46	305.77	302.68	304.02	302.6	302.56	302.2	305.34	303.25	303.28	302.67	304.83	304.76	302.98	304.06	303	303.19	303.3	303.3	303.34	304.88	303.62	303.08	303.03	303.86	306.45	303.97	304.34	303.89	304.06	304.01	302.46	302.25	305.06	304.2	304.37	302.67	304.71	305.15	305.23	303.59	307.16
313.1	314.78	315.26	312.31	311.23	311.61	314.25	312.2	312.74	316.99	314.11	313.64	312.07	312.89	310.52	312.56	314.12	312.5	316.82	313.2	309.05	313.64	313.49	314.61	313.92	312.97	314.12	311.57	312.42	310.98	312.18	310.58	311.89	313.37	314.63	312.27	312.89	314.59	312.62	314.25	316.27	312.89	313.49	312.21	314.92	312.55	312.68	313.54	314.18	313.52
307.85	305.5	304.28	303.5	303.41	305.67	303.86	305.34	304.82	304.75	304.64	304.48	304.86	305.84	305.94	303.77	303.68	303.36	305.16	306.02	303.6	305.01	304.06	305.66	306.72	302.19	303.94	301.5	306.45	306.63	303.82	304.44	303.22	305.18	305.16	305.41	303.62	301.21	303.17	304.59	304.98	305.51	303.22	304.57	303.59	305.37	303.24	304.91	303.72	307.89
317.56	315.35	317.4	314.3	316.45	314.78	313.7	316.61	315.24	314.93	315.99	314.37	314.66	313.63	314.42	315.02	316.7	314.73	318.08	316.9	316.55	315.74	317.85	313.69	313.96	315.33	317.03	316.93	314.73	315.05	318	313.35	315.13	313.61	314.5	316.22	317.07	315.16	314.13	314.05	315.12	317.03	316.47	318	314.06	315.22	315.02	319.23	314.53	315.34
304.02	304.59	302.68	303.77	303.76	304.08	303.65	304.33	302.89	305.47	304.28	302.58	303.16	303.77	305.78	303.37	304.49	304.83	304.19	304.91	305.02	301.47	306.74	303.43	304.42	305.64	306.78	303.43	304.85	303.92	303.56	303.35	304.75	303.68	302.24	305.62	304.65	307.33	306.22	303.49	301.4	302.74	305.96	304.96	302.98	306.13	302.93	305.35	302.2	305.21
296.51	293.58	294.12	295.25	293.79	294.33	294.6	296.11	295.58	295.79	295.57	294.49	294.82	294.25	294.82	296.15	294.34	294.76	298.95	294.69	296.66	294.08	297.24	296.01	294.14	295.15	294.84	296.19	294.06	296.28	295.66	294.5	296.06	294.94	295.76	294.67	294.02	295.36	295.63	295.91	296.36	293.9	296.24	293.63	296.62	295.69	298.18	296.56	293.67	295.04
301.7	306.33	302.42	303.63	304.08	305.48	302.58	303.52	302.61	303.52	302.54	302.14	303.45	303.49	304.33	300.56	302.08	298.96	304.15	304.45	302.41	301.5	303.11	303.14	304.41	305.1	306.11	300.96	303.3	300.51	304.3	304.12	303.35	302.7	300.85	302.81	303.41	304.59	303.07	303.43	303.97	304.38	304.33	303.23	304.97	304.11	303.92	305.85	302.66	304.26
325.83	324.03	327.33	325.95	325.36	324.57	324.55	326.52	325.73	323.45	325.13	325.14	323.15	325.32	325.94	324.18	324.83	324.85	323.6	324.32	324.57	326.32	324.49	326.11	326.25	325.11	323.65	327.31	325.04	328.28	325.89	325.06	326.07	325.85	325.21	323.51	323.25	327.88	324.07	325.96	322.72	328.15	326.52	325.01	328.35	326.64	325.37	325.64	326.01	325.51
319.95	320.45	318.45	318.32	318.46	317.86	317.76	319	317.74	319.19	317.21	318.5	319.41	319.52	318.51	319.53	319.19	315.19	317.64	319.68	319.93	319.2	318.99	318.16	318.8	317.94	318.34	319.51	318.83	316.73	319.61	320.34	318.23	316.06	318.14	320.31	320.72	316.73	318.74	316.68	317.57	317.96	317.79	317.58	318.62	317.56	319.33	322.8	316.52	319.93
315.2	316.15	315.74	313.97	313.37	314.04	314.06	311.23	312.54	313.92	309.43	311.96	314.5	312.56	313.98	313.24	314.72	312.57	313.74	312.53	312.78	313.35	312.87	314.83	312.35	314.26	315.5	314.49	313.7	312.76	314.37	313.09	315.26	313.8	313.18	313.53	315.04	312.23	313.59	311.89	315.39	312.59	314.5	313.73	313.19	312.95	314.97	312.17	316.16	313.34
308.21	307.25	307.56	308.15	304.02	309.49	307.12	308.01	306.43	309.14	306.7	306.21	307.62	308.62	308.49	306.03	307.56	308.36	303.53	308.6	305.27	307.2	308.73	307.67	307.49	306.82	309.52	305.08	307.96	307.42	306.85	307.55	306.94	310.63	306.4	307.64	308.01	307.61	307.57	305.16	307.68	306.37	307.33	310.22	305.79	307.97	304.9	307.29	308.63	308.37
320.29	318.61	318.36	318.86	319.78	316.77	319.53	317.13	319.16	320.89	318.58	319.45	318.94	319.92	319.89	320.39	318.24	318.45	319.49	318.93	316.05	317.15	318.03	319.61	318.14	320.3	319.72	319.01	319.02	317.94	319.02	319.18	319.73	318.26	318.83	316.73	318.21	319.83	320.56	320.14	317.93	320.53	319.23	318.81	317.68	318.81	320.52	319.02	318.96	318.33
315.56	315.73	315.46	316.07	314.91	315.42	315.96	315.73	315.85	314.44	311.84	317.4	314.56	313.79	315.82	315.7	315.4	314.15	312.25	316.12	313.72	313.56	313.49	316.35	312.11	316.65	314.64	313.58	315.54	314.58	314.82	315.35	315.24	312.93	312.45	314.43	315.45	316.74	316.39	314.43	312.34	314.5	314.51	315.88	312.53	316.19	315.85	316.04	314.22	315.42
302.76	304.33	306.51	306.24	304.69	302.11	303.97	304.41	302.25	302.7	304.05	305.51	303.34	305.85	305.14	302.26	303.48	302.3	304.65	301.18	304.32	302.39	302.63	302.29	303.33	305.73	302.52	302.12	304.6	304.39	303.41	303.27	304.79	303.19	301.49	303.48	302.91	304.03	303.55	303.72	303.89	305.7	304.33	301.89	303.49	303.9	299.57	302.12	304.03	301.83
300.45	302.85	299.58	299.46	301.19	299.4	299.36	298.55	301.33	298.61	301.22	300	300.99	301.28	297.08	299.2	301.89	298.86	299.9	300.75	301.97	298.11	300.9	300.36	299.74	300.09	298.49	302	301.59	300.46	299.78	302.73	297.91	302.19	303.27	298.49	302.48	297.98	301.2	299.5	297.68	301.03	300.25	301.08	299.89	302.14	300.93	297.83	300.14	300.06
326.17	329.66	329.29	326.4	328.69	326.8	327.47	324.68	327.61	326.87	327.32	327.73	328.6	326.89	328.71	329.77	329.89	329.08	328.88	329.27	327.7	329.61	325.72	328.76	329	329.2	328.54	328.59	326.84	326.27	329.07	328.26	328.18	327.75	329.14	328.5	329.27	327.35	327.15	323.41	328.43	325.92	328.77	327.78	328.97	326.66	327.8	327.42	327.67	326.36
303.13	303.45	303.18	301.23	304.61	303.88	304.67	301.56	303.98	305.83	305.36	303.95	303.48	300.93	302.22	304	304.25	302.92	303.63	303.08	305.19	303.6	302.5	304.48	303.78	302.96	302.74	300.95	302.54	303.29	304.18	301.96	304.27	304.74	304.73	300.68	302.74	302.64	305.24	304.97	304.2	301	300.81	303.86	304.15	302.74	303.83	305.24	301.19	304.31
304.09	302.31	301.03	303.24	303.95	303.07	299.64	300.74	306.13	300.71	301.24	300.58	301.06	302.96	304.28	303.16	302.7	302.31	302.64	301.96	302.65	303.21	302.02	302.64	303.18	305.62	301.4	300.92	302.29	305.36	302.59	302.06	301.58	303.38	303.92	305.26	300.06	306.05	301.25	300.83	304.4	302.27	301.78	302.83	305.33	305.39	303.21	302.71	301.88	300.37
326.16	327.64	330.57	326.48	326.86	326.45	329.79	327.67	327.13	328.57	326.34	328.41	327.49	327.66	329.76	328.3	329.83	327.89	328.66	327.39	327.21	328.44	327.25	325.89	329.54	327.22	329.04	328.03	326.95	328.54	324.7	325.76	327.01	328.02	326.28	329.13	329.77	327.83	327.96	327.16	328.18	328.72	325.45	325.89	327.67	325.53	327.16	327.08	328.76	327.1
326.01	327.72	329.87	328.68	324.98	327.64	327.9	328.96	330.17	328.68	325.67	329.14	330.39	326.28	325.11	327.72	328.29	326.28	327.82	326.13	328.25	326.96	328.38	326.67	326.99	326.35	328.97	328.81	327.7	329.86	327.95	327.9	329.67	329.43	327.81	327.3	330.23	327.48	325.93	328.76	325.67	328.11	327.37	329.26	327.76	329.26	329.52	329.06	328.43	326.44
310.17	314.69	313.43	311.73	309.87	313.78	312.58	312.55	315.5	312.23	312.54	312.83	309.59	312.32	313.05	313.36	313.18	312.12	314.58	311.73	315.03	310.68	311.41	315.51	313.94	312.18	316.18	312.6	311.44	312.4	313.81	314.24	314.64	312.71	312.83	310.72	315.93	312.13	313.06	314.85	312.64	312.27	311.91	312.21	314.51	312.62	314.94	313.46	313.97	313.97
309.37	309.1	309.65	309.11	307.58	308.21	310.77	310.49	310.92	309.34	311.24	312.91	312.49	310.09	308.52	311.25	309.28	310.04	310.73	306.77	310.35	308.43	310.02	310.12	307.95	309.7	310.68	311.65	308.78	309.63	305.92	308.82	310.51	307.31	308.97	308.09	307.35	307.14	307.49	309.11	309.24	308.44	310	307.66	309.34	310	307.97	311.59	310.6	309.6
297.09	299.25	295.2	296.19	295.85	297.78	297.49	297.61	296.33	296.03	293.26	298.37	297.21	295.65	296.73	295.74	297.52	297.29	295.87	294.7	296.32	299.03	296.64	294.87	297	297.53	295.72	297.03	297.06	298.51	298.26	298.27	298.25	295.22	297.95	300.67	297.36	295.55	296.97	298.98	296.64	296.02	295.99	297.33	296.94	296.08	296.92	298.39	298	297.2
327.31	329.45	330	331.25	327.63	326.9	328.28	326.51	327.84	327.06	327.95	329.29	325.58	329.81	326.66	327.1	328.55	328.14	328.03	326.74	327.38	328.73	327.31	328.44	327.58	327.08	329.06	328.7	327.23	325.45	330.08	324.71	328.61	328.19	327.73	325.78	328.25	327.39	329.79	329.44	327.89	325.99	327.73	327.81	330.07	328.18	326.38	327.59	326.55	328.25
306.34	302.81	304.64	302.43	306.75	304.59	304.09	305.49	303.5	301.69	302.41	305.6	302.48	301.39	303.56	302.9	304.51	301.94	301.51	304.11	304.62	302.7	303.01	300.92	303.51	301.73	303.03	303.51	303.24	302.2	303.28	302.1	304.44	302.87	302.67	303.88	305.03	304.59	304.42	303.52	303.41	303.86	303.71	302.97	303.56	300.89	299.5	302.16	303.54	302.3
293.57	295.68	294.12	293.66	294.08	291.82	294.23	293.52	294.78	292.41	295.66	294.18	293.79	296.66	297	292.35	294.43	294.64	292.33	294.24	294.62	295.78	292.56	295.41	294.52	296.03	291.62	295.06	290.74	293.33	296.9	295.01	294.35	297.08	292.64	296.3	293.86	294.81	294.19	295.41	294.08	292.72	294.18	294	294.36	293.43	293.89	293.79	293.42	293.26
315.37	317.08	315.49	313.06	314.99	314.93	315.77	317.37	315.15	316.56	314.77	314.85	313.07	317.03	313.5	314.91	313.97	313.51	314.69	316.19	314.89	313.33	314.94	315.33	315.11	316.32	318.32	315.77	313.64	313.02	314.87	312.92	313.4	316.2	315.36	316.75	314.42	314.44	313.25	314.31	316.91	314.51	317.95	314.58	314.4	313.92	315.83	315.27	313.84	315.04
313.7	313.2	314.19	316.26	313.9	313.19	316.72	314.48	315.84	316.29	312.78	314.06	314.96	313.57	318.52	313.68	316.37	315.71	313.14	315	317.23	314.51	313.87	314.58	314.71	314.81	314.14	314.79	316.55	316.63	313.68	315.8	315.64	315.43	315.63	316.24	314.94	311.48	315.67	313.62	315.18	316.39	312.32	314.91	315.26	314.32	311.65	313.63	315.37	314.77
314.55	314.11	317.85	317.77	315.46	314.96	317.43	317.32	316.95	315.46	313.6	314.74	314.37	314.56	315.15	318.6	315.25	317.13	316.21	315.23	314.89	318.65	315.99	317.14	314.98	317.08	315.13	314.41	315.51	315.26	313.84	315.37	315.84	316.97	314.12	313.03	315.2	316.16	314.79	315.25	313.33	315.31	315.92	313.88	318.31	315.36	317.54	316.78	316.23	315.44
311.73	312.25	312.76	314.17	311.62	312.01	312.12	309.05	310.52	313.84	311.95	311.1	308.48	313.98	311.73	311.99	312.28	310.21	311.78	312.27	313.4	312.01	312.32	311.99	314.21	311.71	311.92	310.08	310.09	315.73	311.07	311.82	310	312.47	311.17	309.97	310.57	311.22	310.9	311.39	311.38	311.59	308.51	311.36	309.1	309.42	310.61	310.42	310.5	312.42
314.46	315.15	314.83	316.35	316.5	312.49	312.51	313.18	314.07	315.78	314.91	315.75	312.11	316.51	313.67	315.22	318.11	313.52	314.57	315.77	313.1	313.33	313.57	315.69	315.3	308.74	316.12	315.12	315.06	314.05	316.8	312.8	314.39	316.17	315.95	314.8	316.9	318.09	313.21	316.63	316.59	315.23	314.97	315.5	314.3	314.5	312.92	315.43	314.9	315.13
310.38	310	310.95	308.77	311.57	310.21	311.44	312.04	310.03	311.6	310.79	310.79	312.27	310.29	311.09	313.23	311.24	312.34	312.93	314.17	311.08	310.4	310.54	312.85	312.53	312.76	309.64	309.86	310.97	310.92	310.79	311.37	311.32	312.38	310.17	309.52	312.92	311.15	312.36	314.15	312.02	311.8	312.78	311.88	311.99	310.36	313.52	311.53	312.41	311.51
299.98	298.16	299.86	300.35	298.95	299.75	301.07	298.96	298.5	301.54	299.27	296.22	299.36	298.68	299.19	300.91	298.96	299.56	301.92	301.71	301.72	301.08	299.06	300.78	298.19	299.41	300.79	303.07	299.8	301.3	300.62	299.87	300.12	301.2	300.89	301.99	301.06	299.47	300.15	299.93	299.03	298.27	297.03	298.49	301.12	300.02	300.52	298.7	298.6	298.61
292.41	292.72	294.45	298.13	293.09	296.21	294.64	294.6	294.82	292.82	294.25	294.38	293.77	294.74	294.67	296.14	293.75	296.19	293.23	294.35	293.46	296.77	297.34	295.23	296.1	294.31	292.98	295.41	293.07	292.97	296.94	294.72	293.84	296.43	295.6	296.66	296.13	295.96	295.12	296.78	292.64	294.69	295.58	297.2	295.66	296.67	296.24	292.23	296.17	294.23
315.52	316.15	314.43	316.3	316.32	318.51	317.17	320.08	317.76	315.41	316.55	318.01	317.67	316.51	318.33	316.14	315.52	315.57	317.92	316.81	318.79	318.01	319.69	318.26	317.41	319.16	315.33	318.19	316.69	315.36	316.36	317.77	316.85	320.16	315.69	316.87	317.98	316.72	319.74	317.63	316.06	314.82	316.91	318.18	317.4	317.49	317.28	317.06	317.69	316.98
326.51	325.58	330.12	329.93	327.8	331.18	328.37	329.36	329.83	330.31	328.69	328.72	328.03	327.83	326.51	328.53	328.87	327.58	329.51	328.63	330.28	331.32	329.26	328.3	331.29	329.62	326.08	327.78	328.23	330.09	328.31	326.99	327.55	327.27	326.36	328.49	326.75	328.79	328.18	328.64	326.92	328.29	325.2	328.9	329.67	327.57	327.53	326.16	326.38	329
304.95	304.95	307.25	309.35	305.78	305.57	308.55	304.76	305.12	303.96	304.71	305.35	303.77	305.75	306.29	306.51	302.99	302.66	305.91	305.5	305.19	302.24	303.23	304.6	308.85	306.2	306.02	306.46	304.23	305.96	305.13	304.43	306.88	305.61	305.88	306.06	303.73	307.8	305.14	304.58	308.23	304.65	303.54	306.22	301.85	306.93	304.52	307.02	305.57	306.56
325.34	326.01	325.56	325.21	325.1	325.14	324.6	326.23	325.7	326.54	322.56	327.71	323.64	328.94	326.59	324.47	324.02	326.04	325.91	326.8	328.08	323.45	326.77	328.9	327.39	325	324.22	324.45	324.23	327.99	322.89	324.03	325.71	323.25	326.41	325.57	324.14	324.59	324.31	325.85	326.43	325.72	323.51	325.79	326.01	325.59	326.79	323.61	326.88	326.13
295.88	291.56	293.93	296.1	296	296.56	297.32	294.79	295.45	294.58	294.72	296.41	294.69	296.25	294.16	293.88	295.65	295.07	294.82	295.66	295.29	294.48	293.84	296.9	294.56	296.66	297.76	295.14	293.82	295.89	295.36	296.93	294.32	296.51	296.24	297.57	293.87	295.94	294.05	295.01	293.27	292.92	296.53	295.31	294.83	295.39	294.93	297.03	294.89	293.78
306.32	303.19	304.63	304.93	304.12	307.4	304.03	305.03	303.1	305.49	304.77	304.76	304.87	307.25	306.08	305.11	305.77	305.6	303.9	303.83	304.27	304.26	308.91	305.45	305.09	306	305.66	304.97	306.02	304.78	306.27	306.85	306.09	303.11	306.11	305.54	301.98	308.35	304.4	305.19	303.02	306.57	304.73	304	306.48	304.32	306.38	304.65	305.76	305.98
307.42	307.81	309.25	308.52	310.31	305.93	307.76	306.19	310.67	308.89	309.57	307.72	307.47	308.71	307.22	309.52	306.81	308.82	308.22	306.9	308.03	307.65	307.95	308.61	309.71	311.17	309.3	308.5	307.7	310.02	311.16	307.83	309.3	309.32	309.92	310.01	307.25	313.11	308.87	308.25	310.6	310.36	308.39	307.21	309.35	311.74	308.45	309.29	309.82	307.84
304.85	304.49	304.41	304.08	305.93	305.19	304.81	304.22	305.76	309.67	306.19	307.51	304.88	302.57	304.29	307.55	306.59	304.64	305.98	307.53	305.14	302.82	305.78	305.06	306.34	303.01	305.36	306.72	306.88	303.96	306.12	307.2	304.98	307.61	305.97	306.13	306.26	306.97	306.06	306.29	306.2	305.97	303.11	303.41	305.36	303.43	307.44	304.7	303.98	305.64
313.41	313.49	313.1	315.6	314.02	314.77	315.43	314.62	314.78	314.26	313.96	313.92	316.51	316.39	314.27	314.44	314.84	313.85	314.41	312.44	312.52	313.46	314.93	314.29	312.72	314.14	315.01	313.42	313.6	313.23	314.12	312.27	312.82	314.74	312.88	312.13	313.42	312.42	313.5	314.84	315.66	314.93	312.65	310.61	313.27	313.18	312	312.16	311.08	313.05
318.08	318.29	318.47	316.66	318.74	318.74	320.95	317.36	316.85	321.35	317.42	319.38	319.27	319.9	320.29	314.57	317.81	319.61	320.3	318.82	320.39	319.49	318.35	317.73	320.44	317.89	318.65	319.55	317.88	315.73	318.46	318.01	317.94	318.38	318.88	317.13	317.36	318.62	318.87	319.54	318.69	316.48	317.32	320.04	315.28	316.67	319.4	320.84	316.38	319.75
297.6	295.3	294.83	296.24	295.35	293.03	293.71	296.3	294.11	294.52	294.16	295.28	295.62	294.65	293.08	294.11	292.28	295.97	296.96	293.85	296.05	293.05	292.98	294.71	294.51	294.88	296.17	293.75	294.52	294.87	295.02	294.01	294.19	294.31	294.8	293.66	291.59	292.89	294.93	294.24	295.01	296.33	294.33	294.07	296.08	294.22	295.63	298.27	296.25	293.44
307.35	305.99	307.67	308.67	305.38	307.44	309.34	305.34	306.55	306.41	305.09	304.44	303.83	305.97	307.18	306.16	304.91	307.09	306.6	307.05	305.04	307.85	304.37	305.78	306.4	305.29	307.65	305.37	304.63	305.81	304.32	308.07	307.23	308.28	304.06	307.33	307.19	308.81	308.11	307.56	306.44	304.77	307.95	305.45	305.49	306.18	307.18	307.29	305.82	305.15
301.04	300.97	304.34	302.15	301.28	301.81	299.7	303.19	302.8	300.8	300.38	299.55	301.14	301.59	302.73	299.6	299.99	300.01	301.13	301.38	301.19	301.34	300.68	303.76	299.56	303.65	300.82	301.72	302	299.26	300.61	300.92	302.46	301.94	300.16	299.73	301.11	300.79	300.28	301.17	300.94	298.52	298.24	302.47	300.53	301.96	300.76	299.95	301.83	301.49
313.57	310.57	316.5	313.67	313.69	314.52	314.87	313.66	313.18	314.27	313	315.38	314.2	312.59	312.38	312.19	313.33	311.99	312.77	313.87	316.87	312.68	313.89	315.55	313.91	313.78	311.82	313.51	314.35	314.72	312.48	314.33	315.54	314.11	313.24	311.92	311.85	313.77	310.47	315.41	312.51	313.97	313.97	313.42	311.8	313.16	312.25	314.45	313.69	311.87
304.61	303.1	303.52	305.1	303.51	302.97	302.97	302.82	307.06	305.18	305.37	304.82	303.32	303.92	301.02	303.65	303.25	305.73	305.97	301.65	305.36	301.06	303.51	304.88	306.55	304.47	301.11	305.44	304.97	303.22	301.35	301.71	302.31	304.14	301.9	305.47	301.27	306.6	302.94	304.35	304.38	304.34	305.24	302.89	305.29	302.14	305.58	303.55	300.73	303.04
326.77	328.44	326.88	325.42	327.2	330.31	329.51	329.3	328.55	329.05	331.25	328.92	327.28	328.79	329.8	328.25	327.04	328.25	330.19	327.98	328.87	328	327.42	329.68	327.56	327.42	328.62	327.73	327.43	328.86	327.4	327.71	329.47	328.17	328.71	328.18	329.73	328.94	327.08	328.82	328.49	331.45	327.88	328.31	328.62	330.05	326.67	330.59	328.42	325.51
304.22	305.39	305.3	304.08	301.51	307.25	305.89	305.03	306.29	307.51	303.8	305.02	307.16	306.52	305.31	304.81	305.51	305.62	307.86	306.07	306.25	306.98	302.03	304.22	306.03	303.74	305.4	305.04	305.5	304.67	306.96	303.45	307.96	302.8	305.19	304.18	305.33	305.7	303.77	305.7	306.78	303.1	306.13	307.89	304.56	305.65	305.04	302.51	303.04	304.29
301.29	302.06	302.58	300.09	300.46	299.7	301.45	301.82	302.37	301.41	301.14	301.78	301.17	299.8	303.17	299.41	302.54	297.27	302.41	301.04	301.22	300.38	302.24	301.09	301.73	301.66	301.09	302.21	298.99	301.17	299.75	300.69	300.23	303.66	300.53	302.33	302.55	299.89	300.71	303.05	302.69	299.33	301.64	304.6	303.51	304.36	300.91	300.21	299.98	300.97
300.68	302.47	302.25	303.33	300.03	304.15	303.52	302.6	304.23	300.92	303.21	301.62	300.65	298.96	303.79	301.23	301.58	302.43	303.48	298.98	300.64	303.36	302.17	304.2	303.35	300.9	303.51	301.65	303.02	303.26	303.28	299.41	299.36	302.78	302.57	301.93	301.9	303.06	301.02	301.55	304.2	303.61	305.25	304.5	301.8	301.67	303.41	302.84	301.12	302.51
294.16	291.86	290.49	293.24	293.21	293.16	295.53	293.33	292.09	293.13	295.23	291.72	292.47	295.7	290.9	295.09	293.52	295.18	295.86	294.15	291.08	295.47	294.28	294.76	292.23	292.4	292.96	292.37	294.02	293.85	293.55	294.16	293.34	294.24	294.63	291.26	294.39	294.58	292.72	295.9	291.49	295.41	291.98	296.06	295.08	293.18	293.5	295.51	292.26	291.54
303.97	302.54	304.48	300.25	304.08	303.66	305.31	301.95	300.43	302.37	302.49	303.93	305.2	303.18	305.9	304.43	302.19	300.46	304.32	303.92	303.12	303.63	304.86	303.07	303.13	304.07	303.08	301.1	300.4	303.28	302.42	303.3	300.33	302.93	300.86	301.16	303.45	300.2	303.73	304.88	307.11	299.43	303.98	303.84	304.01	304.32	303.2	303.97	303.27	302.6
316.79	315.66	315.7	314.51	316.53	317.89	315.55	314.99	315.76	313.95	317.65	316.1	316.23	315.92	318.14	315.51	318.44	316.74	313.99	316.29	313.3	318.52	314.5	314.71	315.07	318	317.72	317.81	316.35	318.83	319.35	315.8	315.18	316.98	315.13	316.72	319.43	315.81	318.97	315.72	316.73	316.16	316.43	317.19	316.2	316.89	313.85	316.93	316.62	316.17
304.38	304.17	305.97	305.25	306.48	303.5	302.28	305.11	303.22	304.09	301.78	303.34	302.64	305.94	303.76	304.78	303.7	305.02	305.89	306.13	302.24	305.17	305.53	307.31	307.05	305.07	304.36	303.74	303.01	303.4	306.17	307.46	302.69	303.82	305.54	303.86	305.65	304.66	305.65	303.3	302.13	302.19	303.85	304.42	305.15	303.17	305.65	303.38	306.37	304.22
303.63	305.61	302.64	306.82	303.95	305.22	305.21	300.25	303.32	303.04	302.97	303.22	302.98	306.6	302.13	303.32	304.82	302.47	302.73	303.58	302.09	307.11	302.37	302.9	304.02	302.14	301.71	304.35	303.11	303.3	304.11	303.21	303.45	307.07	303.79	304.62	303.77	300.88	300.43	302.55	301.58	304	302.58	301.07	305.23	302.65	306.73	299.32	307.12	303.27
312.62	313.67	313.73	314.25	313.44	311.64	312.39	313.18	311.15	312.65	310.91	313.86	310.4	311.87	315.26	314	313.83	314.49	311.81	315.59	313.27	310.63	313.57	313.1	313.53	315.31	315.23	312.06	310.06	312.6	312.64	311.57	313.68	314.67	316.22	313.8	309.71	312.29	313.34	312.44	313.35	313.39	311.03	311.67	314.02	311.06	312.58	312.8	311.85	312.34
299.66	296.34	304.12	299	299.5	302.07	300.35	302.17	297.16	300.72	298.93	300.4	299.38	303.68	300.16	301.61	300.16	299.73	298.07	297.57	298.18	301.39	296.91	299.49	300.36	298.25	300.72	299.49	299.21	300.31	301.78	301.93	299.64	299.98	298.03	299.06	301.79	299.62	301.06	301.03	299.51	302.66	299.49	302.28	298.75	297.37	298.8	300.1	300.31	297.77
306.54	304.36	304.82	303.1	304.5	303.27	302.14	302.4	305.76	305	303.14	304.24	303.56	302.91	303.65	304.41	307.23	305.87	306.5	303.6	302.53	301.78	305.46	305.13	303.65	304.16	303.22	303.65	300.39	303.67	306.76	305.84	304.56	304.6	302.25	306.25	302.8	306.06	304.52	304.85	302.94	304.97	304.12	306.01	305.33	303.82	304.75	306.05	302.98	305.68
301.27	301.28	299.87	299.59	301.34	304.23	300.26	301.05	299.86	302.32	299.2	302.13	301.97	300.17	299.41	302.92	301.28	300.12	300.28	301.99	302.51	302.61	302.87	299.38	302.03	299.8	299.68	301.14	303.15	299.97	301.37	302.32	299.78	301.52	300.87	302.52	299.47	300.36	301.95	298.95	301.12	300.83	300.72	300.73	299.69	301.96	302.28	300.04	300.12	298.45
294.9	293.67	297.02	299.17	299.3	296.34	295.3	297.28	296.46	298.33	296.64	296.95	297.8	295.97	296.68	296.34	296.91	296.17	299.18	298.09	297.78	295.85	298.11	299.71	297.21	296.79	297.4	296.52	295.66	298.21	298.98	295.99	296.29	298.47	299.53	298.69	297.14	296.9	296.66	294.57	297.06	295.87	297.22	294.07	296.2	294.69	298.16	296.72	298.52	295.95
306	305.88	302.95	305.52	304	303.23	306.22	302.53	304.88	306.03	306.61	303.85	303.63	304.91	304.08	306.83	306.16	303.36	306.18	304.72	305	304.71	303.96	303.46	303.17	305.38	304.82	303.14	305.5	304.56	303.97	308.19	306.45	303.58	306.76	304.9	301.7	303.94	303.11	304.7	304.78	303.54	305.52	304.89	305.88	304.62	305.5	303.44	304.93	305.13
301.87	301.06	304.96	301.31	304.95	305.33	303.2	303.38	303.21	303.57	303.32	303.2	304.6	304.84	303.47	305.98	303.16	303.36	304.34	306.17	302.76	303.95	302.75	303.37	305.24	302.92	304.11	303.56	303.66	302.95	300.09	303.1	300.97	305.2	302.89	304.47	300.49	303.83	306.13	304.8	305.52	303.87	301.03	303.04	302.42	300.84	302.29	304.21	305.02	302.65
313.51	310.98	314.86	316.6	313.59	312.79	315.59	316.31	316.3	313.17	314.65	313.4	313.19	310.91	315.6	318.29	315.01	311.48	315.89	316.4	311.11	314.4	314.63	313.08	313.25	315.65	314.09	315.72	315.52	314.54	312.16	315.05	310.98	314.89	315.61	315.8	315.52	313.1	314.1	312.91	313.04	314.87	313.44	311.87	314.97	316.01	311.14	315.33	313.78	312.89
302.89	303.16	304.39	303.62	304.07	303.99	303.99	305.41	302.44	304.66	302.9	307.07	301.64	303.07	303.05	301.45	303.39	303.44	303	304.91	304.64	302.74	305.41	302.89	303.71	301.63	303.38	301.62	304.97	302.53	303.19	303.36	304.36	304.04	304.36	303.52	302.59	303.51	303.81	301.62	303.23	304.13	304.88	305.81	303.11	302.7	305.09	303.95	305.39	302.73
312.46	312.91	312.39	312.28	312.32	312.03	314.27	312.62	312.25	312.08	313.93	313.49	314.68	310.42	312.98	312.78	313.64	313.81	314.71	314.79	314.61	311.85	313.63	311.83	312.46	313.1	314.27	311.36	314.48	315.44	315.65	311.52	313.62	310.65	313.64	315.29	312.92	313.01	312.7	313.63	313.9	312.75	313.76	313.55	314.15	315.57	310.37	314.23	311.39	314.42
311.73	309.95	309.2	306.83	307.78	312.15	310.01	311.02	309.25	309.95	309.63	310.84	309.82	311.13	309.35	308.56	310.32	308.95	311.47	311.92	313.55	312.88	310.83	309.06	310.11	310.03	310.36	308.65	310.22	312.64	310.27	312.24	310.12	312.29	311.63	309.2	310.61	307.62	306.01	310.81	311	310.33	313.07	308.6	310.18	308.93	309.79	313.07	308.75	309.78
311.41	313.53	311.33	311.43	311.58	312.53	313.69	315.53	311.86	315.1	312.21	312.14	312.39	314.42	315.61	310.9	313.04	312.46	312.82	313.7	314.32	311.16	313.11	312.69	313.02	314.19	312.38	315.57	314.04	312.83	314.65	312.15	310.73	314.28	310.96	314.08	313.68	313.7	313.64	313	314.99	313.19	311.36	314.08	312.31	314.62	314.17	313.55	311.28	312.26
307.65	308.86	309.27	308.42	306.14	305.8	306.62	305.59	306.54	309.39	309.8	306.91	308.58	306.64	307.82	306.82	306.53	309.37	305.74	309.6	307.67	309.25	308.18	306.87	306.57	308.63	303.98	308.54	307.71	306.41	303.54	306.14	306.85	306.81	308.59	307.23	306.89	306.42	307.47	307.34	307.93	307.81	308.46	306.82	306.02	309.02	307.85	304.69	306.29	308.34
293.44	292.81	290.82	292.2	291.61	295.42	294.34	293.28	293.24	293.8	294.05	293.28	294.83	294.41	293.3	292.51	293.09	294.52	294.13	292.72	294.47	295.22	293.74	291.57	296.63	293.39	292.7	297.21	293.33	292.18	294.01	294.67	291.53	290.71	295.25	294.25	294.39	296	291.76	294.42	295.15	291.77	291.75	295.92	293.14	295.07	294.9	292.05	296.42	293.42
304.89	303.03	305.27	305.77	302.63	306.21	302.95	305.9	303.29	305	303.83	305.15	304.56	304.25	304.46	306.09	303.7	303.66	305.2	305.94	301.69	306.63	303.68	303.79	302.83	307.33	307.09	304.52	304.68	303.95	305.55	304.14	305.16	304.48	303.99	304.64	305.21	305.65	302.87	305.53	303.55	302.89	303.27	304.16	303.15	302.76	302.81	304.35	304.61	308.68
318.59	319.69	316.5	318.61	318.47	319.34	318.48	320.57	317.24	320.41	318.79	317.44	317.4	318.59	320.94	316.53	319.32	317.26	316.65	318.71	319.34	318.13	317.59	320.46	317.83	318.57	316.97	318.4	317.47	318.16	317.36	318.06	319.07	316.49	319.33	317.93	317.16	317.69	320.55	319.7	319.42	316.17	317.8	317.91	318.55	318.49	318.14	317.04	316.89	317.35
325.24	323.72	326.12	325.5	326.76	322.62	323.84	323.16	324.8	325.55	326.91	323.74	325.82	326.09	324.96	324.02	323.63	325.31	321.77	326.76	326.14	325.87	323.17	324.22	323.01	324.13	323.42	323.64	325.79	325.07	327.16	323.67	323.41	322.32	323.61	325.47	324.3	324.09	324.62	326.7	325.48	325.11	324.31	324.2	323.25	322.3	324.78	325.73	324.66	327.13
317.21	318.86	315.86	318.31	316.2	316.46	315.17	317.11	319.36	315.03	315.88	316.04	317.48	318.21	315.26	317.85	316.59	316.94	316.92	317.39	318.45	317.81	315.25	315.88	317.29	317.27	317.11	317.27	315.22	316.72	316.35	316.98	316.86	318.2	318.3	316.27	317.5	318.63	317.53	316.44	317.49	316.4	319.86	316.72	316.14	315.19	317.29	315.19	316.04	316.41
315.79	316.27	316.48	316.26	316.99	314.13	316.02	316.78	316.23	314.65	315.81	314.96	314.2	315.38	314.55	313.56	313	315.05	314.64	315.71	315.33	316.5	314.53	315.43	315.78	315.77	314.32	313.81	317.34	312.68	316.73	314.61	316.03	314.1	315.99	317.1	316.12	314.01	314.64	312.13	313.03	316.4	317.05	314.72	315.86	315.33	314.42	314.32	317.25	315.62
314.18	313.15	312.9	315.03	313.35	312.76	313.56	314.84	316.07	314.99	316.51	314.41	312.35	316.83	314.59	313.11	312.65	315.53	313.12	313.36	315.52	315.07	313.79	311.64	312.14	313.61	312.82	312.61	315.02	312.83	313.41	310.43	313.18	313.03	315.97	315.69	312.59	314.71	312.16	314.97	314.71	315.16	311.98	313.85	314.13	317.29	313.39	313.12	316.45	313.75
303.66	304.55	303.81	305.28	300.4	305.77	303.89	305.65	307.48	302.63	302.32	305.07	303.65	305.01	304.84	306.46	301.5	304.23	305.55	302.58	304.61	303.88	305.05	303.31	304.88	303.71	302.96	304.81	304.97	304.32	306.21	305.96	304.59	305.23	304.59	306.56	305.17	305.52	304.55	303.1	304.6	303.93	304.45	307.81	304.11	301.93	302.05	305.71	303.45	300.58
303.49	300.81	304.36	304.36	301.98	303.09	303.29	301.34	301.9	303.7	303.61	305.36	305.72	303.47	303.55	303.43	303.73	303.04	302.84	304.14	305.21	304.07	303.72	301.69	304.1	302.86	303.67	301.09	303.21	305.96	303.9	302.27	304.73	302.43	304.05	301.89	301.39	304.13	303.11	303.15	303.23	303.43	303.7	304.37	303.8	305.38	302.21	301.92	302.55	300.6
303.17	299.15	299.73	300.77	299.52	302.76	303.04	300.13	303.93	301.86	300.84	302.05	300.84	301.54	301.81	300.97	301.21	301.36	302.38	302.23	302.88	300.84	302.02	301.35	303.38	301.58	299.47	302.23	298.87	301.54	303.52	301.86	298.12	302.1	300.81	300.95	300.34	299.92	300.82	303.86	301.01	300.44	300.36	301.28	300.08	299.94	298.99	300.99	305.47	301.15
324.57	321.95	322.52	326.45	325.07	326.09	323.14	326.48	322.77	324.92	322.91	323.86	322.36	327.1	323.8	324.53	324.41	326.87	321.48	323.98	325.08	323.49	324.04	328.51	324.03	325.51	324.03	324.64	324.62	322.78	325.3	325.44	324.18	324.16	325.09	325.17	323.48	324.62	325.4	324.52	324.73	323.67	322.84	323.68	325.17	323.97	324.34	325.15	325.35	324.93
327.95	329.99	331.59	330.04	329.24	330.04	327.57	327.56	326.52	326.85	329.37	331.25	325.3	325.98	330.08	328.76	328.72	327.71	329.4	329.15	326.36	330.1	328.87	324.85	327.81	328.44	326.97	328.4	328.97	329.53	328.03	330.98	330.65	328.69	327.68	329.21	328.67	329.94	328.69	328.81	332.94	327.79	328	328.66	327.06	329.29	327.42	325.1	325.66	326.02
305.86	305.56	305.93	302.4	307.16	303.36	303.79	305.78	307.45	302.85	304.44	304.36	306.09	304.48	305.29	305.31	305.75	305.14	305.9	306.65	307.77	306.31	305.75	307.01	307.09	303.01	305.43	305.98	305.83	306.58	306.65	305.33	304.49	305.86	306.26	308.16	308	304.78	304.76	302.48	304.55	307.49	304.91	307.44	304.93	309.66	305.67	306.33	302.18	306.85
301.6	301.09	302.25	303.71	303.78	301.69	302.91	303.55	303.88	303.33	304.95	302.37	302.45	302.66	303.06	304.34	304.38	302.84	301.72	303.09	302.67	303.84	303.48	305.98	303.48	305.03	302.27	304.7	302.23	301.78	302.07	304.19	301.39	303.11	305.37	301.87	301.47	302.49	304.12	303.84	304.12	305.5	305.03	302	301.37	302.59	300.68	302.16	301.62	303.31
313.14	312	311.47	312.19	311.28	312.21	311.34	311.75	309.83	311.94	310.79	311.75	313.15	309.51	309.49	310.12	311.83	312.69	309.41	310.29	312.21	313.75	311.2	313.9	310.41	312.28	312.62	310.51	314.05	310.46	316.12	310.55	310.58	313.01	312.22	312.66	311.83	311.87	311.05	308.89	313	311.36	312.65	310.3	311.56	312.48	315.55	311.31	310.65	311.06
305.38	301.38	305.27	304.86	302.51	305.29	301.37	301.69	302.86	303.92	303.42	303.1	305.16	303.97	304.67	303.62	304.05	303.72	303.24	302.31	302.93	302.29	301.64	304.81	303.65	302.46	301.74	302.89	302.24	303.35	302.63	301.8	303.38	302.81	305.19	303.2	302.63	301.3	305.11	303.25	301.5	302.88	304.03	302.8	301.84	302.62	305.55	304.67	302.8	304.7
312.05	314.66	314.89	315.75	314.58	314.6	315.01	317.21	315.12	314.27	316.33	316.47	314.51	315.81	313.74	315.42	314.7	315.77	314.3	315.46	316.92	316.04	315.29	315.99	313.31	310.85	316.39	312.61	313.28	314.44	314.75	316.02	317.55	313.25	314.24	314.57	314.19	315.52	316.55	314.85	314.73	315.27	314.97	315.79	316.41	316.08	313.89	313.12	313.82	315.23
314.74	311.99	312.54	309.77	312.14	311.09	309.46	314.83	313.82	311.32	308.89	310.52	309.16	310.9	310.1	314.12	314.21	310.46	310.95	311.83	312.06	312.26	310.15	312.71	311.3	311.2	312.92	311.37	310.71	312.7	312.01	310.17	312.7	311.37	312.02	311.92	310.67	312.25	311.1	309.99	310.73	313.12	311.88	311.29	312.97	309.16	312.57	310.28	312.04	311.95
317.33	313.99	313.89	313.87	313.16	314.13	314.88	314.93	316.7	315.34	317.9	315.82	313.24	313.91	314.13	314.3	315.72	314.45	316.52	315.64	312.28	317.45	316	316.07	317.07	314.92	316.36	316.73	315.62	313.18	315.91	315.93	314.79	317.42	316.26	316.26	314.69	315.09	314.83	313.03	315.81	315.95	312.06	318.38	312.67	313.63	317.75	312.86	313.73	314.52
317.95	315.83	313.6	317.21	313.36	314.3	314.95	315.65	316.11	314.21	317.53	315.69	316.52	315.4	313.74	314.34	313.92	317.2	317.59	314.44	315.54	315.89	314.67	315.73	314.08	314.94	316.12	313.78	316.42	316.15	315.23	316.26	315.24	315.9	312.09	315.45	316.28	313.09	313.73	317.78	314.68	314.06	315.97	314.41	315.48	314.79	315.38	314.6	315.23	314.79
304.2	304.67	305.47	303.7	304.38	303.02	304.53	303.18	302.1	305.34	303.84	304.4	306.28	301.91	302.27	305.43	303.68	304.5	302.29	305.69	304.71	306.65	304.39	302.87	305	306.22	304.69	306.22	304.78	301.71	300.88	305.33	305.48	305.25	304.95	304.48	306.01	306.29	303.63	304.28	304.55	306.25	304.96	304.53	306.2	302.63	304.04	305.77	304.49	305.06
295.63	291.51	291.76	294.93	294.88	296.07	295.45	293.11	294.64	295.43	294.04	295.73	295.84	291.8	293.06	295.04	294.47	292.33	294.39	293.57	293.17	293.63	291.89	294.49	292.61	292.64	293.62	294.23	293.9	293.08	294.14	293.08	293.37	293.8	295.11	293.16	294.98	293.76	292.12	296.73	294.32	291.02	297.5	295.03	293.75	293.56	295.76	295.71	295.96	294.76
313.78	312.73	312.58	311.23	313.8	312.99	312.67	311.03	314.27	312.02	315.88	314.04	312.49	314.76	312.09	312.2	312.69	309.88	312.79	313.81	311.22	314.57	310.18	311.43	314.07	312.97	313.48	313.21	311.73	312.34	310.81	313.39	311.95	318.37	313.42	313.52	311.9	312.54	314.31	313.44	312.89	312.24	313.91	315.02	311.95	314.4	314.14	314.75	309.38	312.92
325.65	326	326.07	324.5	323.6	324.89	325.52	325.59	323.02	325.18	323.6	325.98	323.83	326.33	324.47	328.1	322.36	328.24	325.44	324.76	325.32	322.93	326.48	323.9	325.19	325.89	324.91	323.69	325.83	324.34	324.22	325.72	327.41	326.95	325.5	325.23	322.73	327.03	323.75	324.9	326.67	325.68	326.01	324.1	324.93	327.38	327.32	324.76	327.86	325.13
302.64	306.03	303.16	304.06	303.29	303.9	305.06	303.53	303.1	303.59	304.79	301.42	305.91	305.67	302.12	303.33	301.14	302.96	303.45	301.93	302.68	302.98	304.1	301.56	303.83	302.69	302.22	305.24	303.55	302.67	303.61	301.77	302.29	302.41	303.98	303.78	302.06	306.6	308.02	306.17	303.23	304.68	303.48	300.74	300.68	301.98	301.08	306.2	305.14	302.23
306.19	304.88	306.05	305.86	304.31	305.13	304.79	304.25	304.48	305.66	303.81	303.44	305.64	303.68	301.87	305.32	305.7	303.19	303.32	303.98	306.69	304.4	305.7	303.76	302.66	304.81	303.29	303.02	306.35	306.25	303.7	305.53	302.61	302.01	303.3	304.88	305.32	303.57	302.73	305.72	306.15	302.44	304.76	306.33	305.64	305.11	303.25	304.27	304.52	306.74
301.91	302.18	302.28	301.3	303.13	299.42	304.38	302.94	304.24	303.38	302.1	299.93	302.27	299.25	303.23	301.28	303.7	300.64	302.7	301.62	301.47	302.62	297.71	302.47	301.82	303.09	302.05	302.7	301.46	303.48	300.44	301.54	301.14	301.82	302.17	301.49	302.44	302.56	301.49	302.03	303.24	303.56	303.97	302.54	302.78	302.48	300.29	303.79	304.8	305.49
302.58	305.51	305.08	303.52	305.82	306.53	304.38	303.66	303.44	304.16	305.51	307.09	306.76	303.78	306.39	305.06	304.6	301.46	302.72	304.64	303.73	305.3	303.41	304.85	303.47	304.41	304.69	302.68	302.86	302.31	306.32	303	304.55	304.82	306.01	307.08	303.71	305.43	305.16	303.5	304.44	304.55	304.63	304.17	303.76	304.2	301.91	303.2	304.09	304.35
304.85	302.52	300.66	301.89	304.24	300.55	304.23	302.56	305.46	302.74	303.89	305.72	302.7	305.25	303.48	306.09	300.38	303.09	304.26	301.61	304.67	304.22	303.94	304.07	302.18	303.54	303.43	302.45	305.91	305.98	302.91	300.43	305.78	303.99	303.42	305.45	302.8	303.72	304.58	304.06	302.99	305.07	306.61	304	304.07	302.74	303.71	303.45	305.63	304.13
318.85	319.17	313.82	319.62	318.76	317.9	317.84	318.41	320.97	320.21	318.67	318.38	317.57	316.26	317.78	317.56	317.98	318.65	318.51	317.46	320.09	316.23	317.08	317.76	318.64	317.48	319.99	318.22	320.1	315.68	317.07	318.1	318.65	317.89	318.96	320.21	319.58	318.94	318.3	318.33	317.8	319.22	317.15	320.49	317.51	319.35	319.11	319.24	317.65	318.39
298.09	296.85	294.54	295.94	295.84	298.4	296.31	296.11	298.04	294.42	296.19	297.34	298.49	295.77	296.56	294.37	297.14	299.2	297.44	295.16	297.62	298.61	294.82	297.31	295.98	296.93	297.32	298.4	297.11	298.79	293.92	298.53	297.92	296.48	295.94	298.67	295.68	297.16	296.53	294.62	297.57	295.29	295.49	294.5	297.8	297.46	297.57	296.77	297.07	295.95
308.48	310.76	312.61	314.3	313.93	308.99	312.29	311.46	308.22	312.22	312.01	313.02	310.44	309.79	309.43	309.46	313.29	309.24	308.79	313.35	311.55	309.76	313.16	311.16	313.16	311.81	311.48	311.53	309.75	309.49	308.82	310.83	313.13	312.03	310.29	310.19	309.98	311.85	309.77	313.31	310.92	312.53	312.69	311.82	310.24	311.42	310.88	309.98	310.63	312.69
293.85	294.64	296.63	293.21	294.75	295.32	294.63	292.82	294.23	293.18	295.9	295.12	294.47	295.03	295.17	291.54	293.99	294.51	292.46	294.29	294.53	292.5	293.99	292.81	292.22	296.29	294.48	293.38	293.09	294.74	292.44	293.13	295.28	294.72	293.56	294.71	293.76	293.76	294.44	298.13	295.69	295.35	294.23	293.44	295.71	295.3	295.16	294.24	293.66	295.2
314.32	313.51	315.51	312.13	314.84	313.85	312.03	313.72	312.13	313.84	312.99	313.12	312.79	311.68	314.72	312.08	312.53	312.67	314.25	314.23	311.48	315.16	315.68	311.39	312.88	313.97	310.17	311.86	312.77	309.69	314.7	313.19	313.42	312.14	310.11	313.67	313.84	313.11	312.5	316.49	315.04	312.85	313.3	312.19	313.86	311.95	314.17	311.36	311.13	314.82
310.85	311.87	313.66	311.96	310.76	308.12	312.32	313.46	309.35	313.03	315.41	311.93	311.02	311.85	311.26	312.29	312.7	310.31	312.09	309.94	311.47	312.38	311.54	310.81	310.22	312.37	312.15	311.76	314.02	309.58	311.87	312.42	311.12	313.79	312.47	311.89	309.06	313.26	312.37	310.5	313.21	311	310.36	310.37	311.07	310.7	312.42	313.09	309.65	310.4
295.72	299.84	296.54	295.13	300.42	297.28	297.1	297.79	297.77	295.41	298.93	296.51	295.28	296.42	296.44	297.02	297.16	297.56	297.33	297.99	295.93	297.64	297.82	298.43	296.87	293.98	297.2	295.53	296.23	296.41	296.86	299	297.27	297.78	293.93	294.93	295.33	299.42	295.55	297.06	294.99	293.69	295.35	296.66	297.13	298.17	295.34	294.99	295.52	297.89
304.23	305.04	302.74	304.13	304.14	302.95	302.96	305.42	304.2	302.69	304.69	305.84	304.41	302.85	303.71	305.04	304.76	304.4	304.3	305.9	304.15	305.26	302.6	302.78	304.3	302.14	304.47	303.42	304.32	304.01	301.25	302.98	303.7	302.84	302.7	305.98	304.29	302.42	301.54	304.19	303.43	302.24	304.18	302.32	304.96	305.59	303.89	302.94	304.04	305
315.02	317.41	317.97	312.72	317.02	315.24	316.47	315.69	317.7	313.94	314.63	313.86	316.68	314.56	315.8	315.24	313.97	317.16	314.94	316.57	316.07	314.99	316.71	315	314.96	315.06	316.16	314.43	316.73	317.9	316.36	314.18	314.15	314.3	315.37	317.53	317.33	314.87	316.23	319.46	315.36	314.82	314.57	316.8	315.12	316.98	314.56	313.7	315.83	317.89
302.89	303.7	299.27	302.45	301.47	301.93	305.59	304.41	305.93	303.42	304.86	305.16	304.9	303.21	304.4	304.08	303.51	306.6	304.94	303.55	304.23	304.03	303.28	305.94	303.15	302.64	305.15	303.72	303.77	303.88	304.41	302.48	305.6	302.18	303.5	303.49	303.86	301.78	302.69	303.07	303.7	300.64	300.22	303.16	305.15	302.09	302.74	305.57	303.56	302.38
301.12	301.89	304.87	302.51	304.37	305.94	303.47	303.12	301.48	303.01	302.94	302.6	303.3	301.84	301.49	304.04	302.98	302.98	303.18	302.38	302.92	302.27	305.11	302.82	303.36	301.09	300.91	301.97	303.54	304.69	301.85	305.5	303.12	300.89	302.98	303.78	302.18	303.18	301.68	300.28	301.81	301.6	304.71	303.1	303.84	305.2	300.05	303.53	303.6	303.84
294.61	292.35	293.21	291.49	296.18	293.47	296.7	293.35	294.28	292.5	294.64	293.92	293.89	292.23	295.76	295.01	293.07	292.2	295.25	296.15	292.06	293.81	294.38	293.18	295.65	295.96	292.1	294.99	295.19	293.27	294.36	293.35	292.65	293.97	296.87	292.1	293.02	292.83	294.46	295.38	295.12	293.52	294.62	295.48	297.15	292.99	293.38	293.32	294.51	294.75
304.53	304.31	306.25	303.69	308.49	304.21	303.54	303.37	303.43	305.68	304.27	305.85	302.9	302.35	304.31	305.53	305.19	305.86	304.37	304.5	303.66	306.5	308.16	304.13	306.25	305.44	304	306.55	304.47	307.83	305.18	307.26	304.3	306.57	305.47	304.88	303.68	304.86	305.2	306.63	306.85	304.51	303.78	304.32	305.43	303.63	307.57	305.37	304.75	306.08
308.95	309.31	311.32	309.6	310.74	313.4	310.82	310.44	310.65	310.24	311.34	311.79	313	313.18	308.56	310.47	311.82	310.62	309.29	309.92	312.59	311.99	311.27	312.14	309.25	313.11	310.73	311.63	313.28	311.88	313.55	309.86	309.76	311.24	311.35	312.39	312.9	312.39	314.4	311.21	310.74	311.54	311.85	311.68	313.21	309.01	308.69	310.87	310.45	311.92
304.54	301.32	304.08	303.64	305.51	301.82	303.59	302.68	301.68	302.71	302.82	301.84	303.17	301.4	301.65	303.95	301.11	302.31	301.34	301.79	303.23	303.79	302.5	302.95	302.99	303.55	303.46	302.42	303.72	303.9	303.54	305.85	301.71	301.98	301.22	303.34	301.81	302.94	303.24	307.24	300.67	303.08	299.72	304.91	302.08	300.46	304.4	304.72	303.41	305.93
310.07	311.89	310.27	314.5	309.26	310.79	310.79	311.36	313.51	310.57	312.79	314.33	313.78	314.42	309.68	314.97	309.99	316.17	312.94	310.16	312.31	312.59	310.96	312.07	313.27	314.04	310.15	313.58	311.31	310.87	313.06	312.36	313.43	312.98	313.55	312.02	312.43	312.9	310.83	311.6	312.63	312.23	311.31	312.89	310.41	311.82	310.52	310.76	309.55	310.56
328.65	329.26	327.61	327.66	328.24	326.64	326.04	327.34	327.97	329.4	328.05	327.95	328.73	326.84	326.89	327.03	328.09	330.13	328.37	328.79	329.04	328.37	328.18	329.33	330.77	326.32	326.67	328.75	326.9	326.42	326.71	326.63	329.16	328.44	327.56	325.68	326.88	326.07	326.68	326.06	329.25	329.17	326.56	329.82	326.46	327.54	327.86	327.58	328.34	329.06
299.64	301.1	298.66	300.96	298.84	300.61	301.88	299.25	300.85	298.44	298.2	297.81	300.76	300.76	301.9	300.32	299.66	298.63	298.07	299.48	299.08	300.98	300.26	295.82	298.89	300.84	299.7	301.61	299.77	299.29	298.25	300.81	299.86	298.92	299.57	302.1	299.63	299.22	299.59	297.97	300.08	298.77	299.24	301.55	299.38	299.25	302.98	300.72	301.26	298.33
302.99	303.93	302.52	304.07	303.32	301.83	301.67	303.01	302.53	301.24	301.76	301.96	302.91	302.55	304.83	301.75	305.69	303.3	302.23	302.57	301.16	305.71	303.18	303.91	302.3	302.51	303.46	307.67	303.58	301.92	303.05	303.48	304.28	304.14	305.2	301.79	303.53	303.53	304.67	302.07	300.61	303.07	301.84	304.62	304.75	303.55	305.63	302.69	304.91	303.3
303.52	305.73	302.81	305.32	303.86	302.82	306.43	306.63	303.31	304.69	304.64	304.7	305.49	306.6	306.07	305.86	306.21	302.78	307.42	305.61	303.89	304.84	302.45	304.05	306.37	303.17	303.65	307.23	306.42	306.79	307.6	305.49	302	306.85	305.77	303.32	303.17	305.15	305.39	305.38	308.7	301.66	307.65	304.69	305.83	303.91	303.7	304.79	308.65	304.81
317.31	315.76	318.34	318.71	317.37	317.43	318.82	317.09	318.5	316.83	318.98	318.99	320.07	319.07	320.53	318.2	320.38	317.63	317.11	318.15	316.77	319.74	320.63	316.03	321.04	319.97	317.48	317.81	322.64	319.46	318.19	319.21	318.86	318.3	318.42	317.92	319.17	318.54	317.25	318.92	320.42	317.73	320.11	316.11	317.97	319.68	318.2	318.56	317.72	319.71
295.06	295.59	296.26	295.02	295.89	293.95	297.12	297	297.96	295.06	300.59	297.07	294.89	298.57	295.27	298.21	298.66	297.27	299.57	296.16	296.27	296.22	295.06	296.77	296.42	297.5	294.26	296.07	295.47	295.76	296.77	295.48	295.69	296.89	296.12	296.46	298.01	296.68	298.51	295.47	296.93	296.49	294.23	295.69	297.47	297.48	299.04	295.4	296.33	295.46
316.88	316.82	315.45	316.76	317.05	315.53	318.84	316.89	318.62	317.47	316.74	316.51	319.78	318.38	317.1	318.35	316.39	317.6	316.36	316.45	315.98	317.8	317.78	317.18	318.77	318.33	316.87	314.19	316.54	319.04	317.81	316.34	316.26	314.9	316.48	317.37	318.39	318.83	318.25	317.15	316.54	317	315.5	316.99	317.08	318.13	316.09	315.89	317.41	317.39
314.03	313.7	314.95	312.38	315.59	315.18	313.75	316.47	316.14	314.07	316.52	314.14	313.03	315.81	317.05	315.14	316.34	314.9	313.5	314.06	314.48	314.04	312.69	313.66	312.47	316.76	316.69	314.75	315.77	312.11	317.11	313.56	316.74	313.18	314.79	313.4	313.5	314.66	314.48	312.24	315.96	313.09	315.28	315.36	313.68	317.54	314.05	313.86	315	317.74
302.81	303.23	302.39	300.87	302.78	303	305.12	305.05	303.85	302.39	304.45	302.42	301.3	303.65	304.93	303.2	301.51	302.65	301.56	304.08	304.23	304.4	304.97	302.65	304.67	302.57	306.1	301.24	304.21	303.18	303.45	304.61	303.06	305.27	305.3	305.39	303.38	302.74	301.05	302.94	302.69	301.57	303.83	305	305.09	300.68	303	301.93	301.41	304
311.85	310.54	313.37	311.15	313.07	313.82	312.43	312.9	311.87	310.32	313.62	309.03	313.22	312.17	311.11	309.99	309.7	311.33	313.6	314.77	310.75	310.22	309.33	312.91	310.02	312	312.07	312.62	309.52	308.04	312.28	309.96	310.77	310.56	309.59	313.2	310.58	311.62	313.29	310.32	312.12	311.98	311.06	311.59	310.01	312.24	311.29	312.34	309.8	309.8
303.33	302.63	303.93	301.49	304.04	304.22	302.91	303.93	301.05	303.18	301.32	304.35	302.97	305.57	304.77	304.28	302.84	303.63	303.32	302.34	303.9	299.52	301.15	304.59	304.06	300.15	302	302.91	304.06	302.99	302.93	302.35	302.3	301.94	303.56	301.48	302.62	303.32	303.54	302.22	302.44	305.71	304.36	302.09	304.95	302.26	304.25	304.65	301.64	301.7
308.78	305.06	306.63	307.66	306.51	307.1	306.8	308.63	305.91	306.79	305.38	308.65	306.05	309.12	306.95	307.56	310.11	308.21	306.84	308.53	306.2	304.31	307.11	306.68	310.81	305.55	309.78	308.09	305.34	304.12	307.42	308.37	306	306.93	308.27	306.64	308.94	308.93	307.59	306.48	309.15	307.22	305.72	307.55	307.26	306.42	306.47	306.91	309.84	306.66
316.82	316.12	313.07	312.3	316.73	313.37	314.49	315.74	317.87	315.31	313.37	314.28	316.2	316.45	314.08	315.59	314.6	315.42	317.38	315.69	314.73	314.9	315.18	315.31	314.72	315.34	314.62	315.67	315.61	315.74	316.44	318.1	314.38	312.61	316.85	315.14	313.5	316.57	314.28	313.5	315.95	316.55	312.01	316.14	315.62	314.67	315.06	317.36	318.4	313.72
297.69	297.33	296.43	295.21	295.81	297.05	297.94	297.67	295.03	297.45	298.12	298.13	297.69	295.13	297.28	297.3	296.32	297.47	297.32	294.44	294.8	296.52	296.5	296.13	294.14	297.76	297.83	297.32	296.43	298.53	296.75	293.54	295.68	297.6	297.95	295.36	296.78	296.96	298.07	296.78	297.96	296.39	296.48	296.08	294.48	295.56	294.94	297.74	294.17	296.52
312.93	314.08	315.29	314.96	314.23	312.66	315.24	312.79	314.11	315.7	311.78	312.98	314.16	314.53	311.87	314.77	312.12	313.95	314.06	313.82	315.04	312.94	311.48	312.09	315.15	313.52	315.93	312.95	312.42	315.53	313.63	312.63	313.16	313.86	314.38	314.83	314.44	313.72	311.41	313.97	315.04	315.43	313.27	315.54	311.33	315.71	311.17	312	313.77	312.9
316.33	316.76	315.67	318.46	317.54	318.64	316.26	316.69	316.73	316.18	316.14	317.49	315.85	316.84	321.02	318.78	317.22	319.52	318.26	316.86	315.66	318.74	317.85	316.01	317.51	319.5	316.94	317.17	314.9	319.14	316.97	316.26	315.53	316.61	317.41	315.19	318.64	315.88	316.64	316.85	316.24	317.9	316.5	318.92	317.74	313.79	317.36	318.24	316.75	316.14
294.69	294.2	294.94	294.77	294.62	294.73	292.04	291.71	295.41	295.84	294.43	292.24	294.02	294.16	291.28	292.68	293.77	292.78	293.19	293.8	292.96	290.78	293.34	296.51	295.49	294.26	295.6	293.49	293.95	293.59	292.88	290.77	294.78	293.47	296.43	292.1	292.25	294.51	294.12	296.14	293.55	294.66	293.5	293.05	294.04	295.03	294.51	293.65	293.42	294.28
310.55	310.98	311.22	311.53	312.97	312.37	312.44	315.21	311.99	312.16	310.79	311.25	311.37	313.66	309.45	311.48	311.33	312.3	311.43	310.79	312.91	313.25	312.22	314.01	311.69	311.24	312.84	311.77	311.49	310.65	313.81	311.68	311.93	312.02	314.23	311.77	310.63	311.26	314.18	310.69	313.38	310.49	312.66	312.45	309.78	311.98	311.5	313.03	310.85	313.12
297.02	301.23	300.86	298.15	302.28	298.6	297.28	301.63	299.4	300.09	299.97	298.91	298.42	297.72	302.99	299.03	300.87	302.33	298.79	299.37	300.25	300.28	298.99	299.72	298.33	298.35	298.77	302.51	298.34	300.99	298.96	298.18	298.58	298.89	299.63	299.86	298.79	302.78	301.2	301.28	299.91	299.1	299.95	301.04	301.85	300.13	301.34	300.53	300.61	299.45
306	305.4	308.39	302.83	306.84	306.67	305.3	305.88	307.35	305.58	306.4	305.53	306.21	306.72	303.51	304.01	303.25	306.02	304.7	307.21	308.44	306.51	305.07	305.72	305.97	308.44	305.22	305.56	303.78	304.68	303.25	307.01	302.15	303.05	308.1	306.39	305.19	306.65	307.61	305.19	308.82	305.71	305.23	303.24	303	306.02	304.81	306.64	304.54	307.22
309.29	311.51	309.69	308.6	311.54	311.05	308.48	308.58	310.59	310.37	310.98	310.58	309.14	312.14	308.41	311.6	311.44	311.71	309.68	310.53	310.1	312.32	310.1	312.02	309.91	310.27	310.66	311.63	311.53	310.88	308.8	308.32	310.82	309.98	313.88	314.42	311.8	312.42	311.4	312.36	308.29	310.54	312.02	312.95	310.13	311.92	311.2	309.72	307.1	311.24
296.53	294.7	295.91	297.29	298.76	295.94	294.91	295.86	297.07	297.56	296.54	296.87	294.62	295.62	298.75	298.63	297.79	297.34	296.73	293.9	296.07	295.74	294.84	296	296.58	295.77	296.1	295.08	299.11	297.99	295.71	295.17	293.38	299.49	296.96	299	295.58	298.23	298.17	297.33	296.05	295.46	295.12	296.93	298.11	296.62	296.25	298.03	295.83	297.97
324.05	322.67	326.51	324.54	324.97	327.65	324.87	323.13	323.46	324.82	324.87	324.47	326.38	328.7	323.99	324.76	326.26	326.31	325.84	324.09	327.09	323.76	326.8	325.61	328.53	328.06	326.11	328.35	326.32	324.52	326.65	324.54	326.04	324.78	324.59	327.34	325.84	324.16	324.43	325.12	323.74	327.1	325.49	325.7	325.01	327.63	324.13	326.91	324.87	325.27
314.68	314.46	312.96	313.18	313.04	315.85	316.03	313.48	315.05	314.77	312.79	310.96	314.18	311.75	315.18	310.91	313.3	311.69	313.53	313.56	315.54	310.04	315.27	312.46	313.66	313.06	313.38	313.16	314.05	314.21	313.98	310.36	315.37	314.47	314.46	314.21	313.83	315.21	314.36	313.98	315.89	311.6	315.52	309.3	313.71	311.11	311.18	313.66	313.3	309.82
314.25	311.94	311.74	313.53	314.68	310.61	315.46	315.27	314.37	314.69	311.4	312.93	313.79	313.63	313.72	313.21	314.31	313.96	312	315.25	316.41	314.96	314.55	313.52	314.02	314.43	315.39	317.59	314.91	313.04	312.36	315.58	312.12	313.85	314.43	312.96	315.28	314.8	313.82	313.91	313.44	314.06	312.18	313.74	312.63	312.12	311.17	314.83	316.35	311.29
308.1	308.92	306.29	308.79	305.59	307.89	306.82	310.61	301.57	305.76	306.35	306.67	305.9	307.21	305.6	306.27	304.82	306.43	305.12	307.99	307.81	307.24	305.75	305.78	306.75	306.32	308.17	306.67	305.25	305.94	307.71	304.27	309.12	307.4	305.44	303.85	307.14	306.9	307.94	305.21	308.98	305.49	308.42	307	306.3	307.03	306.24	306.81	309.01	306.54
302.98	301.73	303.48	303.72	303.56	301.99	303.32	303.98	303.38	303.54	303.37	303.5	300.94	303.7	304.56	302.4	303.17	302.58	302.18	304.2	301.23	304.26	300.98	302.25	303.18	303.16	302.74	303.04	303.2	305.19	303.26	304.5	301.82	300.45	301.39	300.27	304.93	302.93	304.1	303.96	301.87	304.51	305.24	303.07	305.24	303.31	300.71	302.14	303.88	303.24
314.38	313.62	312.06	312.47	314.08	313.86	311.74	312.62	314.6	312.45	312.71	314.86	315.39	311.72	312.55	312.31	312.25	312.88	311.66	314.54	313.6	314.16	311.83	314.32	312.72	312.63	311.36	314.49	311.16	313.52	311.97	313.76	312.53	311.85	309.04	311.04	312.78	313.63	314.14	311.22	312.01	310.69	311.86	311.24	310.99	309.89	312.18	309.98	311.37	313.81
302.51	302.49	302.8	302.15	301.78	303.74	302.61	302.73	303.72	303.98	301.12	303.78	302.57	301.72	303.22	302.53	302.31	301.28	303.28	302.85	303.34	301.1	303.28	300.64	302.48	302.42	304.05	303.82	302.31	302.98	300.77	302.83	301.59	303.87	302.5	301.93	303.48	301.79	301.62	300.87	301.47	300.6	304.2	299.85	300.77	304.98	304.95	304.54	301.94	303.52
300.16	300.62	297.17	301.99	300.32	300.97	299.19	300.14	301.28	298.79	299.2	300.31	300.62	299.87	301.3	301.78	300.13	301.41	297.73	301.8	302.26	301.14	298.67	299.61	297.07	298.12	299.31	301.16	300.1	296.65	300.21	301.26	300.5	297.81	299.61	300.97	298.37	299.86	299.49	300.83	300.84	300.84	300.81	300.43	299.9	302.6	300.55	298.07	300.66	296.88
304.11	302.99	304.66	302.56	302.07	304.14	301.47	304	302.34	300.98	303.02	302.64	304.57	301.6	302.69	300.89	305.5	304.23	306.4	303.29	301.07	304.76	303.93	304.65	302.39	304	303.65	304.13	301.07	301.54	302.58	302.34	301.5	301.29	301.91	300.95	301.73	304.97	305.5	303.92	300.9	302.3	302.86	302.93	303.3	302.74	305.3	302.68	302.25	303.76
312.5	313.75	316.4	315.24	313.2	313.93	312.98	313.04	315.25	319.42	314.88	313.15	312.87	315.43	313.58	314.67	315.06	315.93	316	317.24	316.34	316.73	316.71	312.58	317.67	314.81	314.99	315.66	317.03	315.67	315.84	313.53	316.55	314.57	316.36	315.31	312.65	312.35	315.73	311.75	314.89	317.41	315.25	315.28	317.83	316.23	314.28	314.37	314.08	315.29
295.68	292.8	294.38	296.14	296.17	296.19	292.93	295.35	293.89	292.75	292.36	293.02	293.58	292.76	294.2	293.01	292.36	294.9	294.25	294.61	295.79	293.84	293.09	292.06	293.36	294.33	294.59	294.45	293.81	294.88	293.18	295.41	297.1	291.45	293.58	294.07	292.88	292.07	295.17	291.97	294.24	293.23	296.26	293.33	293.78	297.36	294.38	293.74	293.04	292.95
324.24	324.01	324.99	322.76	326.99	324.11	325.26	324.8	325.89	322.13	324.48	324.75	323.62	325.76	325.05	323.09	327.77	324.67	327.18	328.03	325.17	326.84	323.57	328.03	326.73	328.06	325.14	326.23	322.89	324.79	324.61	324.83	325.25	325.19	323.75	324.94	325.36	326.58	323.02	322.71	324.77	326.08	325.3	326.28	326.14	325	323.89	323.55	324.6	324.9
307.51	309.22	309.05	309.03	309.59	309.13	309.44	309.19	308.4	312.15	308.99	306.44	308.92	306.95	308.97	308.19	307.07	307.77	308.45	307.74	309.79	307.74	306.99	309.82	308.72	308.21	308.96	308.94	310.26	310.87	310.31	309.79	307.73	309.99	308.54	309.67	310.1	308.48	309.38	307.29	308.82	309.86	309.28	311.88	308.72	308.29	309.28	307.59	308.35	306.31
314.58	312.93	314.84	315.63	315.15	315.81	321.02	316.82	313.13	317.11	315.57	316.91	315.31	314.09	316.55	316.62	314.52	315.87	316.87	314.86	313.46	313.02	313.24	314.84	316.79	313.5	312.29	315.64	316.18	315.1	313.53	313.55	311.87	316.54	315	317.08	315.93	315.56	314.06	313.63	314.87	315.42	313.32	311.68	313.5	314.17	315.31	312.82	316.11	316.11
326.19	326.8	329.63	326.94	326.5	327.85	331.09	327.97	327.75	328.36	328.75	328.45	327.57	327.93	326.05	329.59	327.33	326.99	332.36	327.14	326.66	327.89	327.38	325.65	329.28	327.38	327.97	327.67	326.14	329.78	326.71	327.48	326.45	330.77	327.34	328.05	328.73	328.24	326.92	325.34	328.71	329.11	328.99	328.13	327.69	327.9	326.61	330.68	327.3	328.46
305.93	304.52	305.96	305.33	303.25	306.08	309.14	308.21	304.58	306.09	304.45	305.85	308.31	305.37	308.04	304.77	307.03	305.44	305.68	307.81	306.7	305.92	305.53	304.82	303.66	306.1	307.44	304.52	307.26	306.05	305.55	307.67	304.27	304.93	308.57	305.39	306	305.38	307.07	304.79	303.47	307.38	307.64	305.2	306.87	306.24	305.5	306.08	305.35	303.86
306.78	306.19	306.13	306.34	306.03	309.04	306.54	306.55	305.54	309.14	306.39	310.17	305.67	304.09	306.81	306.75	306.97	304.77	305.37	307.11	306.27	307.23	305.28	307	307.41	305.87	303.2	305.75	306.74	306.72	307.87	306.93	309.13	308.7	306.97	306.6	306.79	306.98	308.01	305.33	307.39	306.25	307.44	308.46	304.2	308.12	308.17	308.68	306.31	309.67
300.11	300.72	301.28	299.27	301.97	300.89	301.2	300.2	300.3	300.6	300.23	300.68	303.06	301.82	297.7	300.69	303	303.4	299.7	303.25	299.9	302.35	302.56	301.88	299.98	303.12	300.8	299.19	302.58	302.41	302.46	299.03	300.08	299.4	302.62	301.77	302.78	302.76	304.21	299.79	300.06	303.08	301.18	302.51	300.53	298.09	300.12	302.77	301.09	302.89
303.43	303.94	302.93	303.12	301.5	305.68	301	302.79	300.56	305.36	301.49	303.68	301.94	301.3	303.2	305.26	305.54	304.22	304.22	302.18	303.12	302.1	302.11	304.01	301.59	304.4	305.8	303.29	305.17	303.13	303.77	301.69	301.58	302.6	303.57	301.54	303.04	304.94	304.78	304.43	301.62	302.29	302.81	302.17	303.79	302.72	303.62	302.25	300.07	301.69
310.57	313.08	314.46	312.42	313.27	311.36	311.61	310.98	312.95	311.23	313.17	314.62	314.78	313.84	309.99	312.45	313.72	314.76	312.56	313.26	311.3	313.43	311.19	316.17	311.85	313.28	313.32	313.78	313.94	312.98	311.97	316.35	312.99	312.97	312.67	308.84	312.67	313.61	313.83	312.78	312.78	313.11	312.6	313.58	312.26	311.13	314.21	314.19	311.74	312.32
311.16	310.49	308.73	305.77	307.31	306.71	308.91	311.61	308.45	307.04	307.45	310.42	309.21	309.04	306.74	309.24	308.74	307.49	309.98	309.32	310.63	308.29	308.76	309.09	310.27	308.99	309.81	307.96	310.64	310.15	307.3	307.88	307.82	308.87	309.11	309.61	309.65	309.92	308.34	308.27	309.53	310.55	308.02	307.91	310.8	308.46	307.72	308.69	308.8	306.7
295.21	294.54	294.52	292.98	295.56	295.85	296.68	294.32	294.89	295.75	294.91	294.89	296.53	292.91	296.86	296.78	295.48	295.75	294.42	293.57	293.76	294.6	296.38	294.22	297.23	294.17	294.55	295.36	294.99	293.45	293.51	296.06	297.72	293.85	296.41	294.31	294.71	298.2	292.64	293.18	296.13	295.13	295.39	293.89	295.06	295.47	295.82	295	294.84	293.59
316.56	313.69	315.78	314.54	315.17	316.6	317.05	316.46	315.43	316.05	314.11	316.61	316.24	314.2	314.02	315.15	315.16	316.5	317.09	316.95	316.76	316.04	316.06	313.02	318.16	314.67	316.24	316.34	316.14	317.3	315.22	316.54	316.54	314.58	317.16	314.69	315.05	315.89	318.33	316.04	316.45	316.53	315.74	315.45	313.88	316.06	314.31	315.93	316.23	316.51
307.72	307.21	304.75	305.64	306.22	306.99	307.87	304.43	305.74	307.81	308.12	304.35	307.79	305.46	304.91	307.19	305.25	307.03	305.7	308.73	305.48	304.75	304.02	305.91	305.44	305.43	304.46	305.07	307.55	307.22	306.9	307.5	305.98	304.51	305.36	307.93	304.26	307.04	305.8	305.77	307.45	306.54	305.8	307.09	305.21	304.65	307.19	305.96	307	308.52
308.01	302.65	304.88	304.3	302.74	303.63	304.12	303.61	303.98	305.27	306.01	303.9	303.78	304.65	303.89	303.8	304.62	304.08	303.82	303.58	303.62	301.53	305.58	304.01	300.81	303.35	303.29	304.8	303.55	305.66	302.28	303.71	306.26	304.51	302.79	303.88	303.56	306.04	304.08	303.86	303.15	303.8	305.21	304.16	301.87	304.19	302.09	303.04	305.21	302.94
306.62	302.97	305.06	305.25	306.5	306.83	307.63	307.54	308.02	306.12	308.41	304.53	304.58	305.25	304.51	305.42	306.32	306.97	307.44	307.83	304.66	306.89	304.54	304.32	305.98	305.12	308.18	307.07	307.6	305.32	305.99	307.82	308	306.94	306.02	306.29	305.38	305.14	305.21	306.31	306.09	307.74	306.75	304.21	307.93	305.26	306.47	307.42	305.83	303.36
326.81	328.06	323.39	325.39	328.16	323.67	327.03	324.47	327.3	325	327.65	327.99	328.68	325.32	329.39	326.13	326.95	325.05	329.95	327.75	327.73	326.01	326.42	327.23	327.12	327.71	327.9	327.85	326.2	326.49	327.99	326.8	325.27	326.12	329.13	328.88	326.48	327.66	328.25	326.55	326.67	327.54	327.09	327.3	325.77	326.08	327.18	326.51	326.68	327.54
302.24	301.5	305.13	304.68	301.52	303.24	303.84	300.35	305.22	302.52	302.42	305.4	303.36	302.18	303.02	304.85	302.73	304.52	303.58	299.43	301.19	302.32	302.15	304.81	302.49	303.21	303.64	302.8	302.88	303.86	301.73	304.42	303.66	306.04	303.16	303.3	301.01	301.36	306.3	302.67	303.82	299.95	304	301.9	301.75	302.59	303.3	304.66	302.19	305.57
300.78	300.93	299.9	300.9	300.04	300.47	300.53	302.19	301.02	301.83	301.85	299.91	301.25	304.24	301.86	300.93	300.27	300.08	300.35	301.85	304.36	300.35	300.74	301.3	300.25	303.1	300.79	300.18	300.37	303.43	301.6	300.1	303.86	302.78	301.59	300.41	300.95	303.18	301.42	302.94	298.94	302.78	303.68	301.72	302.03	299.65	300.2	302.9	300.82	301.6
294.5	294.77	292.74	292.39	297.65	294.16	293.43	295.96	294.29	297.1	293.06	294.14	294.87	296.38	294.18	296.15	296.19	295.43	295.01	294.7	294.7	294.73	292.74	294.98	294.98	293.5	295.76	294.35	293.4	292.76	295.23	294.92	294.69	295.94	294.55	295.7	294.57	295.17	297.07	294.15	295.32	293.92	296.47	294.79	292.35	295.59	294.86	296.35	294.1	294.88
326.69	325.45	324.06	327.08	324.59	324.67	325.8	324.65	326	327.68	324.46	324.62	322.85	323.72	324.88	324.51	327.71	326.8	325.91	323.62	325.59	325.91	323.78	326.48	324.16	325.24	323.5	327.34	327.9	324	323.85	327.49	324.95	326.07	325.99	324.21	325.85	327.03	326.21	326.68	325.63	326.94	323.41	322.66	326.8	326.38	325.84	325.38	325.66	323.46
306.02	303.08	305.23	304.05	305.24	303.41	305.27	303.39	304.27	306.28	303.52	306.66	302.55	304.08	303.23	302.69	302.3	305.51	304.84	304.03	304.71	304.43	305.83	303.23	303.49	305.6	302.91	303.67	301.12	306.74	305.94	304.2	305.17	302.7	304.12	305.07	303.26	301.55	304.8	304.25	303.64	304.15	304.51	303.48	304.66	301.85	306.04	303.49	304.12	304.29
326.24	327.36	327	325.56	327.49	328.47	327.22	326.67	327.05	325.95	327.92	325.9	328.45	327.97	329.52	328.81	324.68	328.3	329.96	327.93	328.86	328.46	326.68	327.72	328.96	326.7	327.49	326.94	328.09	328.93	327.63	327.04	328.58	327.88	330.5	326.98	326.76	327.89	328.22	327.7	326.2	327.78	327.83	327.25	327.07	329.98	328.57	329.33	325.67	326.62
295	296.37	292.04	291.65	293.58	293.25	294.07	292.06	291.14	293.92	295.02	293.55	292.27	293.72	292.43	295.53	293.52	292.72	293.55	292.81	293.22	294.36	291.14	295.19	293.13	294.26	294.49	293.64	292.53	294.2	294.95	294.56	295.04	294.39	292.29	293.87	296.45	293.84	294.78	292.69	295	292.56	292.96	297.24	293.49	295.42	293.18	293.65	294.08	297.31
311.62	314.86	312.4	315.25	315.05	314.18	314.78	315.67	316.04	316.32	316.09	314.93	316.4	314.66	312.88	313.85	315.14	315.84	314.8	316.39	313.52	312.44	316.09	315.01	316.87	315.26	317.43	316.08	315.73	312.81	313.42	314.45	315.19	313.86	318.1	315.21	314.18	313.95	314.26	315.62	313.84	315.4	314.6	317.69	314.23	314.13	316.84	313.01	316.5	314.82
311.19	312.15	314.36	312.7	312.6	312.44	313.18	314.1	313.3	312.08	313.54	312.55	313.38	314.3	310.73	311.95	311.29	311.25	311.22	312.32	313.4	313.41	313.88	311.51	312.15	311.01	312.34	311.94	314.94	313.79	313.24	311.21	313.6	311.99	312.13	313.87	312.73	310.84	313.4	313.32	312.76	312.65	314.08	313.07	310.82	313.63	311.88	313.45	310.86	310.74
308.11	305.44	306.63	305.99	305.25	304.77	304.22	305.43	302.74	304.6	306.31	306.21	307.07	307.37	302.2	306.39	305.41	305.05	305.11	303.18	304.03	303.24	308.29	306.61	305.57	303.74	304.67	305.08	306.5	304.49	305.1	305.29	308.46	305.89	303.08	303.11	302.88	304.82	305.97	305.44	304.62	305.9	305.15	304.49	305.73	306.46	305.09	306.26	306.38	304.82
305.83	307.13	302.81	306.57	305.83	308.19	304.83	303.92	306.46	303.23	303.52	304.9	309.35	304.97	308.44	305.61	305.97	304.48	305.47	302.18	306.68	301.95	305.62	306.17	305.33	307.23	301.55	305.34	306.84	307.38	303.85	304.77	305.38	305.44	304.98	306.13	305.36	307.63	305.4	304.98	305.59	304.86	304.27	301.64	301.6	305.98	302.61	304.32	305.35	304.11
305.72	302.57	306.63	303.75	304.06	303.62	304.58	306.07	302.61	305.25	303.86	303.09	303.09	305.37	303.06	302.72	305.43	306.16	306.5	304.96	302.87	303.29	304.06	305.16	304.58	308.28	305.75	305.25	303.25	304.5	305.53	302.57	303.58	304.09	304.69	302.55	304.36	305.56	306.38	305.06	305.05	303.43	303.06	303.52	305.55	303.83	304.92	304.8	304.9	301.91
311.68	313.55	311.78	310.42	314.52	310.61	312	311.43	312.97	313.33	310.61	314.55	312.94	312.17	310.34	313.3	318.15	311.64	315.86	311.11	313.67	310.84	309.86	312.35	313.85	312.74	314.38	312.7	309.71	312.26	311.65	311.81	311.42	312.73	312.54	313.39	311.15	313.36	311.89	312.23	310.79	316.16	313.34	312.07	310.56	309.83	315.24	312.1	312.33	313.44
309.4	312.51	308.62	312.29	307.4	307.77	310.17	308.86	307.72	310.1	308.75	309.22	310.59	307.25	308.87	306.62	308.14	308.92	308.65	309.39	308.63	307.73	309.69	308.45	307.35	306.87	309.31	307.72	308.74	309.54	306.12	309.11	307.7	309.27	308.84	309.45	309.54	310.05	309.18	309.54	308.75	308.04	308.72	309.86	309.14	306.64	308.12	306.54	309.14	311.49
302.91	300.24	305.35	303.78	303.35	304.33	301.7	302.66	304.28	302.4	301.9	304.73	303.02	303.19	304.35	304.35	301.9	303.9	303.04	302.62	302.38	303.4	303.44	303.65	301.37	302.8	301.55	302.58	307.67	303.35	301.52	301.59	305.31	303.49	303.39	305.88	302.37	303.84	303.87	301.5	305.32	304.26	303.09	303.77	304.55	302.27	302.08	304.47	302.73	301.56
301.43	298.64	300.11	301.69	299.11	299.33	297.78	299.39	301.23	301.82	301.04	300.68	300.1	299.35	300.01	297.86	299.75	300.2	298.16	300.09	301.23	299.95	298.29	302.13	301.63	299.91	302.1	300.12	299.06	296.7	300.68	300.61	299.14	301.1	301.1	301.55	300.66	303.46	300.49	300.72	299.94	299.85	300.93	299.51	301.32	299.48	301.14	301.15	299.45	301.93
315.27	318.34	315.27	317.28	317.38	320.02	317.23	317.39	318.62	316.47	318.5	319.79	321.25	316.9	316.07	320.92	316.29	314.44	317.25	318.61	318.68	316.43	317.73	318.33	319.94	319.65	317.19	316.24	317.39	318.99	317.85	319.95	319.52	318.72	316.46	319.39	317.24	316.82	315.83	318.09	316.64	317.65	319.31	318.34	318.61	317.45	320.4	320.01	317.18	316.9
326.74	328.19	330.47	327.66	328	328.93	327.85	329.93	328.62	330.01	330.35	329.01	329.08	327.28	330.04	327.99	329.49	328.3	329.89	327.84	329.59	327.63	329.84	328.97	329.17	326.17	328.31	329.05	328.98	328.28	328.41	327.15	329.41	328.11	328.96	331.8	330.86	328.54	328.48	326.67	327.26	326.19	328.83	331.61	329.08	328.95	328.33	327.99	330.11	328.41
305.63	304.47	305.39	308.2	305.85	305.95	304.86	304.49	304.98	307.16	307.16	307.57	305.55	305.46	307.22	307.25	305.9	305.4	307.06	305.8	306.08	306.77	303.85	302.56	305.43	308.3	305.51	307.82	304.15	304.21	303.65	305.42	305.87	303.79	305.07	302.68	306.58	305.5	304.97	305.71	304.06	307.76	305.7	304.05	307.07	307.89	305.79	305.93	302.36	304.08
306.16	303.28	304.39	304.62	306.01	306.03	302.93	303.87	306.98	304.3	304.24	302.61	303.24	306.26	302.69	304.49	305.01	307.03	305.45	304.73	305.11	303.55	306	304.4	302.3	303.29	302.61	303.62	304.95	304.68	308.91	307.49	305.11	305.99	306.06	303.34	305.21	305.44	303.52	303.44	306.36	304.98	307.48	306.16	302.46	306.32	305.37	306.48	306.51	307.18
313	316.65	316.46	317.95	314.36	314.02	314.46	313.63	315.78	316.86	315.47	315.16	317.06	312.68	312.28	315.76	315.59	312.64	313.3	313.56	314.89	317.31	310.41	316.06	317.23	315.02	314.07	313.88	315	316.33	312.92	314.55	313.37	313.43	313.78	312.7	315	314.46	311.89	316.53	317.31	313.71	315.38	314.92	316	315.19	315.35	313.35	316.37	313.73
302.44	301.89	297.47	304.19	301.34	304.52	301.77	304.11	301.2	301.31	302.91	303.91	302.87	303.4	302.82	302.66	303.49	302.04	299.97	301.06	303.04	303.72	302.56	304.3	301.64	305.35	304.22	302.1	301.83	301.13	302.04	300.83	301.82	304.05	302.22	302.37	300.87	302.8	299.31	302.42	302.63	303.87	302.13	302.81	302.09	302.9	300.59	300.76	301.84	303.16
300.32	301.77	299.61	300.57	299.01	303.23	304.35	302.08	302.98	299.49	299.83	301.22	300.97	301.23	299.13	302.05	299.15	301.16	301.24	302.01	302.65	300.96	301.24	300.18	302.47	302.4	302.27	302.53	303.26	300.8	299.31	300.83	299.3	300.04	302.42	300.82	301.88	301.74	300.59	299.46	302.98	303.06	303.05	301.37	298.95	301.92	300.16	299.35	302.54	302.11
310.18	314.81	311.29	315.78	312.34	311.56	312.72	311.77	312.54	311.66	311.66	311.94	315.42	310.81	314.27	311.07	312.89	312.64	313.3	315.79	315.16	311.99	309.66	315.77	313.23	314.11	312.6	315.05	313.59	311.01	311.84	313.5	310.8	317.17	313.88	311.92	312.37	313.29	311.42	314.49	313.43	314.27	313.99	313.09	315.32	311.54	313.31	314.06	313.53	312.2
299.82	302.41	300.7	299.55	301.62	303.56	299.71	298.62	301.24	301.8	300.21	300.82	299.66	300.86	299.5	302.49	300.58	299.63	302.64	298.7	297.26	299.36	302.88	300.79	303.7	297.87	302.23	300.67	299.71	300.58	300.8	296.05	299.92	303.58	300.16	300.3	301.74	303.26	298.87	301.62	304.46	300.47	301.08	301.1	302.24	302.2	302.26	299.73	300.38	300.88
304.34	304.62	308.38	306.93	305.71	305.85	306.49	304.67	303.2	307.58	305.91	307.61	305.75	303.72	304.28	306.19	304.71	307.3	304.22	305.31	307.38	306.4	306.5	307.01	304.82	302.4	307.28	304.07	304.72	304.08	306.37	304.41	302.77	303.25	303.9	307.64	304.33	302.94	308.7	304.38	304.91	306.74	305.63	304.87	305.35	306.37	305.61	305.22	306.44	305.32
315.13	314.95	313.21	312.01	314.42	314.29	312.83	313.99	310.64	313.37	314.36	313.34	311.23	311.51	313.9	313.83	313.65	315.92	313.43	312.2	311.76	313.52	316.2	312.35	312.89	315.16	312.41	310.45	312.03	314.56	315.46	313.04	312.25	312.7	314.79	311.1	310.68	311.86	311.49	313.12	312.73	313.88	313.58	312.74	312.81	313.21	312.9	314.38	313.72	311.54
300.48	302.37	299.48	302.85	299.76	300.41	296.16	300.61	298.18	298.83	297.34	303.06	302.27	299.16	297.58	300.01	301.35	300.77	298.42	302.17	296.03	297.97	297.22	300.58	301.48	298.7	299.1	303.44	299.83	300.24	300.46	300.92	301.54	301.95	300.43	301.85	299.38	302.7	302.89	301.84	299.75	302.39	300.43	299.05	299.39	298.65	299.43	300.32	301.37	299.4
299.91	300.31	301.52	300.13	299.79	297.22	300.91	300.65	301.18	301.8	301.36	301.56	299.8	299.38	299.16	302.57	298.91	300.41	300.58	302.07	298.74	301.23	299.7	299.23	300.41	299.73	301.71	298.15	299.95	298.21	299.75	301.18	302.19	299.6	299.75	300.22	301.33	297.82	300.95	302.12	298.39	300.71	298.12	302.15	298.38	297.68	300.14	299.47	299.89	299.63
305.15	306.23	307.17	304.93	306.94	305.6	306.4	306.26	305.34	305.98	307.59	306.31	305.72	306.61	305.27	308.01	305.67	304.1	305.51	307.99	306.33	307.21	305.22	305.5	307.37	305.39	307.59	304.67	306.75	305.05	307.23	304.42	303.65	305.91	307.96	304	307.96	307.44	305.74	307.88	306.51	305.47	308.02	305.02	306.42	306.78	308.41	307.16	304.82	306.22
316.11	314.14	314.81	314.87	312.74	311.75	313.63	312.72	312.08	315.59	314.65	314.18	313.77	313.9	312.36	312.42	313.27	311.69	313.15	316.01	314.27	315.55	312.33	313.38	315.04	313.98	313.58	314.69	313.46	314.84	316.74	314.83	315.01	312.33	314.68	311.44	314.09	313.97	314.75	312.31	312.66	314.17	313.18	314.39	311.28	314.44	313.89	314.98	312.02	314.18
296.46	296.7	296.43	296.36	299.03	295.09	297.27	295.41	295.87	296.27	297.94	298.27	300.08	295.24	298.61	295.84	296.66	299.59	296.2	298.46	295.36	295.41	296.01	299.42	296.86	296.89	296.96	294.31	296.04	295.23	300.42	297.38	297.13	296.99	298.08	297.36	295.38	296.64	296.94	299.95	296.96	294.88	295.99	298.96	295.81	298.24	297.21	296.19	297.27	299.13
301.21	302.52	297.29	302.6	304.39	301.27	300.42	302.35	302.87	303.31	300.39	301.12	302.49	302.57	303.34	303.72	302.68	302.45	305.16	303.71	302.64	303.36	303.4	299.81	301.92	303.61	304.1	304.17	301.38	301	303.29	300.81	301.93	303.4	303.35	305.52	304.94	305	302.42	302.37	301.87	302.38	300.33	302.45	303.85	305.09	303.03	302.61	301.64	302.53
301.54	297.5	302.15	299.01	300	300.77	299.91	297.15	300.22	299.36	300.72	300.93	302.36	299.15	299.58	300.82	299.76	300.03	301.83	298.94	300.04	301.91	298.81	300.6	300.18	299.85	301.35	301.13	301.95	300.28	297.38	300.21	297.78	299.44	300.8	299.22	301.84	298.88	296.2	300.85	299.02	300.45	300.5	298.62	299.84	300.05	299.26	299.22	301.41	299.78
300.08	305.53	302.36	302.88	300.21	303.74	303.34	301.79	302.65	301.13	302.51	302.58	301.21	302.86	301.98	302.81	303.07	303.9	303.33	300.88	300.71	302.37	301.99	304.55	300.29	301.05	301.15	305.86	302.68	304.38	302.46	302.27	303.34	305.97	302.52	303.41	304.06	301.8	302.77	302.59	301.47	303.16	303.78	302.23	304.17	303.7	304.62	301.13	298.53	300.35
304.88	307.04	306.21	306.53	305.37	304.57	305.03	304.33	304.42	305.34	307.36	306.94	305.49	303.25	303.47	306.11	305.51	304.8	304.71	304.57	307.01	304.23	303.89	302.42	302.53	303.39	305.66	305.91	305.56	303.17	302.43	303.57	304.56	305.68	305.49	304.61	305.35	304.62	306.77	304.65	304.85	305.61	304.58	305.24	303.37	305.29	304.86	306.29	306.49	301.51
293.23	296.88	296.12	295.69	293.58	296.38	297.28	294.04	294.5	296.14	296.06	294.84	294.82	296.52	296.74	294.17	294.77	295.3	296.39	295.42	295.05	295.93	292.55	297.31	295.87	295.68	294.82	293.28	294.9	294.73	294.8	293.31	294.07	296.78	295.16	294.87	293.97	294.97	296.15	293.18	294.13	295.88	292.8	293.14	295.29	294.1	296.79	294.75	295.78	294.84
308.94	310.42	309.81	308.68	309.37	309.44	311	314.83	308.95	308.12	309.37	309.83	308.08	310.54	309.4	307.44	308.78	310.24	307.7	307.72	310.82	306.65	308.89	306.86	309.81	308.47	312.69	306.88	308.33	308.39	306.44	310.35	307.91	307.87	310.89	307.73	311.55	309.28	309.73	307.89	307.57	307.14	310.56	306.33	310.47	310.41	310.86	308.97	310.82	307.05
301.09	302.85	301.63	300.23	299.47	299.6	301.85	300.07	300.48	299.98	300.79	301.16	302.64	297.59	299.99	300.42	300.19	298.95	301.53	302.56	298.1	304.97	301.65	303.99	302.13	302.76	300.47	302.15	300.42	300.75	298.94	298.5	301.16	301.28	300.07	300.93	297.93	300.6	302.42	300.48	300.95	299.82	299.51	299.31	301.54	302.04	305.44	302.1	303.1	301.26
304.15	306.39	304.97	304.5	305.47	304.05	306.05	309.06	306.61	306.86	306.5	303.52	305.93	306.88	306.72	306.21	306.84	305.01	306.56	308.11	305.84	307.48	304.85	305.38	304.22	305	306.32	304.69	302.42	305.11	306.36	303.96	305.93	307.07	305.73	305.08	307.37	306.34	304.67	304.39	304.24	304.47	302.31	305.48	306.5	306.31	307.1	305.84	303.92	305.17
295.37	296.23	296.97	293	295.11	291.59	291.76	292.24	293.15	293.32	294.89	296.03	295.15	291.79	295.65	296.31	298.27	292.88	294.94	292.91	295.83	295.69	295.72	294.35	291.71	295.01	292.86	294.13	294.09	295.77	294.04	293.81	292.74	293.24	292.4	292.93	296.51	293.12	293.5	292.68	293.59	294.2	293.36	293.06	294.18	294.46	294.57	295.13	295.25	294.57
312.69	310.49	311.48	312.18	312.49	309.03	313.43	309.05	311.47	311.15	311.9	312.19	311.69	311.16	310.46	311.1	310	311.7	312.37	310.14	313.34	311.32	310.81	310.98	310.55	312.09	312.69	307.96	312.22	313.4	310.61	310.99	311.39	312.13	312.11	311.65	312.42	312.79	309.88	313.05	311.43	312.03	309.72	314.07	311.81	312.38	313.26	311.79	311.73	310.19
298.81	299.87	295.13	300.45	298.96	300.11	301.02	299.25	299.01	301.29	299.72	299.23	302.3	299.33	302.93	300.94	299.42	299.38	300.59	301.65	299.58	298.8	300.55	299.43	303.45	300.35	298.25	301.66	298.53	300.31	298.18	299.24	298.93	301.28	300.39	300.57	304.58	299.59	301.77	301.73	299.83	304.25	300.06	298.54	300.26	300.34	300.24	298.13	300.2	300.08
312.18	310.86	312.13	308.78	310.19	308.09	311.26	310.57	310.74	311.41	309.54	311.19	308.59	312.53	312.59	310.19	308.26	310.67	311.19	310.13	310.29	311.29	312.06	311.66	309.15	310.19	310.11	309.72	308.84	307.41	311.18	312.78	310.05	307.85	312.06	309.54	310.79	310.51	312.59	311.3	312.14	311.92	309.04	309.58	309.62	311.75	312.01	309.74	310.94	310.12
313.7	313.9	314.6	314.43	315.54	312.3	313.12	310.61	311.97	312.17	314.9	312.84	313.4	315.01	313.6	313.97	312.82	312.76	311.45	311.65	311.54	312.55	314.13	312.71	314.28	313.52	311.45	310.65	313.46	311.95	311	312.68	311.92	311.59	312.7	310.99	310.95	311.62	312.52	312.5	311.99	313.7	316.1	313.87	313.37	311.39	314.35	312.01	311.32	312.33
294.47	293.8	293.16	294.61	291.56	291.22	293.92	293.76	293.33	291.19	297.11	293.84	295.09	295.61	292.27	295.14	293.59	293.42	292.28	293.75	295.37	292.7	294.14	293.8	293.3	294.29	294.01	290.86	295.65	295.85	295.89	295.48	294.01	292.75	292.09	293.79	294.01	294.83	293.22	294.47	292.77	292.36	294.43	294.97	294.33	294.52	292.31	293.27	293.03	296.07
305.98	304.12	301.98	303.02	304.75	303.39	302.89	306.34	303.47	304.05	302.12	302.81	303.79	301.53	302.7	305.26	304.12	302.87	304.11	304.04	304.06	303.5	302.41	300.68	303.53	301.17	302.74	306.53	303.57	302.58	303.02	304.57	302.6	302.38	300.76	302.95	302.44	303.87	304.96	302.98	302.91	301.63	305.27	301.56	304.3	300.39	304.15	302.83	303.17	303.63
325.53	328.27	330.09	328.59	328.13	326.74	328.05	326.62	324.57	328.53	329.01	324.7	326.28	326.29	326.85	327.83	324.7	328.32	327.46	325.9	327.83	328.4	325.49	326.49	329.47	326.39	326.35	325.18	329.67	328.19	325.53	328.24	327.43	330.31	330.2	327.97	327.46	326.29	325.68	328.12	329.59	327.7	326.81	328.88	328.33	326.82	326.11	326.42	327.88	327.34
314.63	314.95	316.11	315.69	316.35	316.13	314.41	314.84	314.53	317.11	315.53	316.55	314.77	314.72	316.42	315.42	319.53	317.17	317.13	315.15	317.76	313.57	315.67	313.81	315.02	315.85	315.42	314.65	317.38	316.01	316.31	312.66	313.33	313.89	317.33	315.94	315.72	318.35	315	316.16	316.93	314.4	315.11	315.17	317.5	313.98	312.85	313.52	314.73	312.78
295.98	295.72	298.03	298.39	295.41	297.14	298.68	294.96	296.51	295.36	295.96	296.68	296.68	297.26	296.15	297.47	296.23	298.08	294.65	297.48	297.69	297.92	297.01	296.97	297.26	296.24	296.33	295.18	296.65	295.67	296.02	299.95	296.22	298.02	293.92	295.69	297.66	296.81	297.8	296.2	297.18	299.44	297.44	293.98	298.08	298.94	300.74	299.35	298.36	296.44
302.63	302.63	301.12	302.96	303.83	303.29	299.73	302.28	302.65	304.88	303.21	304.08	301.2	300.78	301.66	303.33	300.53	303.03	300.82	303.41	303.25	304.36	302.22	303.96	298.89	302.35	301.28	305.81	302.35	301.71	301.54	301.54	303.49	300.97	300.58	301.95	301.13	302.79	301.49	302.92	303.9	301.58	301.19	303.19	300.53	302.56	303.42	303.41	302.22	300.57
315.31	315.4	313.53	314.1	318.28	315.31	317.4	312.94	316.28	316.01	316.34	312.73	315.64	314.09	314.85	315.8	314.17	316.72	314.94	316.78	315.97	316.34	316.32	317.48	316.16	316.63	316.36	316.61	315.89	315.07	313.62	315.17	316.18	315.7	316.03	317	315.74	314.09	317.92	315.94	313.63	315.98	315.02	316.8	314.5	316.77	317.96	314.26	315.1	315.73
305.42	304.16	306.09	304.69	303.8	305.72	303.7	303.52	302.57	302.72	302.45	306.28	306.11	302.44	305.71	306.71	304.45	304.11	303.32	305.85	305.06	307.07	306.04	304.08	305.12	304.19	306.63	305.27	302.83	306.29	302.16	301.7	306.03	303.32	304.82	303.73	307.76	304.16	304.97	307.1	304.93	304.41	303.94	304.59	303.71	307.23	303.02	305.76	303.95	305.55
314.62	312.01	315.79	314.59	312.25	315.37	314.18	315.17	313.01	315.76	314.97	315.76	316.12	314.69	314.56	315.78	313.8	315.52	313.54	315.34	315.33	312.53	315.58	312.74	315.38	314.1	314.32	313.55	314.63	316.34	315.24	315.82	314.5	315.56	313.61	314.61	314.8	314.5	314.39	313.6	313.88	314.91	310.88	314.92	316.97	314.24	314.1	316.96	314.39	314.89
305.27	303.61	302.82	302.65	303.48	301.63	303.41	301.13	302.75	302.17	304.46	304.08	304.34	303.99	304.91	304.69	300.58	304.27	305.07	302.15	302.28	304.57	304.52	302.46	302.84	301.94	304.24	303.49	302.72	301.5	303.01	304.78	303.97	302.18	302.17	302.83	301.28	303.69	303.51	304	303.65	302.35	304.51	303.25	302.35	301.87	303.81	304.99	303.76	304.72
299.2	300.84	301.75	300.54	304.62	299.67	300.02	301.68	300.07	302.23	300.66	300.84	302.58	302.99	300.57	303.06	300.22	301.94	304.94	299.81	301.96	298.67	299.15	301.56	300.02	300.31	302.76	303.21	298.53	298.81	300.36	300.85	301.06	300.58	300.67	300.22	302.57	302.39	301.51	300.98	300.79	300.13	301.58	302.36	301.29	302.57	301.48	301.25	302.29	297.96
305.61	305.57	304.47	304.4	303.49	302.08	304.91	303.39	304.47	302.8	302.93	302.69	302.54	303.29	303.85	303.04	303.33	303.19	303.77	303.97	305.22	303.27	304.09	303.97	301.69	304.35	302.97	302.61	304.07	302.86	302.53	303.65	302.58	302.95	304.13	303.9	303.96	304.86	303.04	305.17	304.77	303.43	304.42	303.96	306.94	303.29	304.2	300.02	303.04	304.64
308.11	302.54	304.5	305.72	305.96	304.67	306.22	303.27	307.88	305.73	304.69	307.96	304.95	304.94	304.95	304.97	305.55	306.6	304.39	305.31	305.43	308.11	306.46	305.94	308.5	304.5	305.74	305.71	304.8	304.22	308.28	306.73	306.96	304.45	307.36	304.78	307.41	305.57	306.22	305.54	306.59	305.43	306.69	307.39	306.4	306.09	304.47	306.63	306.89	307.45
306.31	303.62	303.96	304.43	303.05	305.62	306.11	302.85	305.44	304.7	306.08	305.1	305.93	304.29	307.1	306.82	307.02	305.13	308.06	303.22	306.14	304.82	306.87	308.06	305.38	304.96	303.13	304.68	306.67	303.86	304.84	304.35	307.94	304.58	302.86	305.73	305.62	307.09	306.18	307.29	304.08	304.61	304.91	307.55	305.12	304.71	305.08	302.5	306.45	305.66
302.65	300.48	298	301.09	300.23	300.59	301.23	302.95	300.56	302.06	301.67	301.25	300.37	300.36	299.38	300.09	302.91	302.33	301.79	301.27	303.78	301.55	302.85	302.15	300.77	301.67	303.59	302.54	300.61	302.87	303.02	301.8	301.16	301.2	298.9	302.2	300.78	301.28	298.84	301.53	300.76	299.92	300	300.63	303.01	298.12	298.34	298.37	299.46	300.17
314.64	311.57	311.37	313.12	315	313.51	314.07	312.38	311.68	315.61	311.69	314.27	314.11	311.91	313.69	314.49	312.73	314.33	313.64	312.32	311.48	313.01	312.67	313.63	313.57	313.91	313.21	313.03	312.57	314.5	313.57	312.48	313.7	313.29	314.78	312.84	313.7	313.82	313.77	315.14	311.63	312.16	318.6	312.41	313.29	313.47	316.17	315.69	314.68	314.41
324.25	325.49	322.75	323.56	325.29	325.4	327.4	322.95	327.36	325.16	324.34	325.03	323.7	323.91	322.5	324.35	324.24	325.82	321.99	324.3	324.27	325.82	327.09	324.85	325.36	326.55	324.74	320.12	326.52	324.52	324.43	324.15	326.75	325.66	325.35	324.12	325.67	324.82	328.73	326.47	323.46	325.53	324.82	323.38	326.62	322.93	326.28	325.65	322.85	327.31
298.56	300.8	302.73	300.81	300.82	300.32	300.26	301.38	298.53	299.94	300.78	300.03	301.75	302.24	302.3	303.32	300.87	298.71	302.25	299.94	303.05	300.78	299.94	299.08	297.75	302.91	300.98	300.13	301.12	303.18	302.99	301.13	300.8	300.8	302.06	301.82	302.89	299.55	301.24	301.94	299.49	301.27	300.01	299.42	298.8	299.27	302.91	299.47	300.34	300.28
329.28	326.51	326.46	327.56	329.02	327.28	330.05	328.14	327.81	326.73	328.87	328.96	330.75	326.25	327.14	327.49	327.93	329.95	328.85	328.48	330.95	327.81	328.38	328.44	327.27	328.38	326.02	327.42	328.1	327.74	327.12	326.19	326.94	327.31	327.49	326.49	329.72	328.5	329.05	327.91	328.47	331.15	327.11	328.68	329.49	329.44	328.69	325.69	328.39	328.46
319.52	316.5	317.23	317.05	314.8	316.36	316.54	318.62	317.55	315.94	319.56	319.49	318.39	317.72	318.61	316.18	319.39	318.37	318.36	316.85	316.3	317.04	317.88	318.49	316.07	318.63	314.82	320.2	318.02	319.4	319.05	317.25	315.6	317.73	318.29	318.18	320.29	318.32	318.93	318.25	318.43	318.22	318.4	317.63	320.59	317.67	319.44	318.37	316.73	319.4
306.57	303.73	306.58	307.02	307.31	307.86	306.87	307.91	306.61	307.08	306.34	306.45	308.39	307.22	306.48	307.66	305.65	305.58	306.2	308.03	305.39	306.01	307.73	308.14	308.73	303.37	307.35	307.29	305.81	305.34	306.44	307.53	306.73	305.82	305.85	305.62	304.01	306.65	305.58	306.62	305.04	306.8	305.73	306.52	305.17	305.34	307.2	305.91	308.18	306.91
308.8	308.77	309.06	310.47	308.97	306.71	310.83	308.54	310.19	308.38	309.95	310.09	310.88	306.56	308.2	310.53	309.96	308.7	309.54	307.89	309.38	306.97	306.85	308.69	308.47	308.45	310.78	307.96	309.47	309.87	309.7	311.17	310.52	308.23	308.66	307.63	308.38	307.54	308.89	308.49	308.3	310.56	310.97	309.72	308.99	310.07	307.73	308.73	309.5	313.4
305.48	301.53	304.81	301.79	302.41	303.59	304.08	303.21	301.85	305.34	303.33	304.2	302.45	301.65	303.62	300.79	304.74	302.22	302.16	302.41	303.02	304.7	303.69	305.47	303.5	305.58	302.54	303.36	303.64	302.33	301.57	300.45	306.87	301.2	303.36	304.17	303.2	302.51	300.94	300.33	301.1	302.92	302.67	301.86	300.66	302.13	303.72	301.67	302.46	302.29
316.02	313.14	312.52	317.06	315.62	315.1	315.12	315.78	316.53	314.24	314.21	314.39	315.99	316.15	318.9	314.72	314.91	317.1	315.59	316.62	314.26	317.75	316.79	313.84	316.2	316.82	316.67	314.47	316.58	314.79	315.9	315.31	314.89	314.47	315.36	313.3	315.62	316.56	316.06	315.02	313.78	318.11	316.39	315.36	314.61	317.06	311.22	315.84	316.55	314.59
312.28	309.38	311.74	309.33	311.98	314.18	310.77	311.38	312.22	309.49	311.76	309.33	310.83	310.28	312.98	309.47	311.15	311.03	313.04	311.86	310.1	312.28	310.9	310.87	309.86	313.27	310.9	308.87	311.02	308.62	311.09	310.42	312.58	313.18	309.53	311.81	310.7	313.97	311.24	308.44	311.31	313.15	308.69	309.91	311.45	309.17	311.86	309.2	310.86	313.09
304.91	305.43	302.76	302.22	301.85	302.76	303.73	303.08	303.43	301.77	302.51	303.18	303.75	301.18	300.18	303.03	301.76	303.29	301.41	303.39	301.97	305.17	303.9	302.13	301.51	301.64	303.39	303.81	302.71	301.95	301.98	302.41	301.67	303.84	302.73	305.16	301.14	303.62	304.7	304.06	304.07	301.14	302.09	301.37	300.34	303.28	302.55	302.51	300.46	301.6
297.72	293.64	295.43	294.67	296.16	293.47	294.74	294.64	294.28	293	296.54	295.33	296.49	296.72	295.71	294.8	292.76	294.95	296.3	296.95	294.01	296.26	295.82	297.04	294.67	295.23	294.47	294.29	294.6	294.72	295.51	295.06	295.52	294.46	295.46	295.46	294.39	294.12	295.19	292.76	295.53	298.16	297.4	294.4	295.05	292.29	293.49	295.18	296.24	295.68
302.41	303.71	303.25	301.43	303.59	305.57	302.26	303.75	303.44	304.09	304.23	305.4	304.04	306.43	303.37	303.09	302.18	299.65	303	304.81	301.23	302.56	302.05	303.76	303.71	302.35	302.09	305.5	300.38	302.16	303.67	299.92	306.49	299.77	301.54	303.37	303.67	302.9	304.68	302.3	305.65	304.57	304.95	300.66	304.49	304.04	304.53	304.91	302.53	299.35
315.53	315.64	317.57	318.71	317.31	316.02	315.48	319.86	315.42	317.01	318.51	318.89	315.67	316.63	318.16	317.6	316.54	313.97	318.82	318.35	316.14	319.67	317.78	315.83	313.7	317.75	317.54	316.59	317.47	317.7	315.13	317.76	314.53	314.95	314.49	314.59	317.68	316.3	318.04	318.09	315.85	313.17	316.4	315.6	315.41	316.5	318.06	317.74	317.64	313.13
312.1	313.64	314.97	314.3	314.05	314.85	314.07	313.05	312.14	313.2	315.82	311.75	311.51	313.55	314.63	316.68	313.38	313.45	313.39	313.54	311.34	314.5	311.74	312.54	316.25	312.11	311.79	312.06	312.31	309.54	314.78	317.2	314.96	311.94	313.49	312.57	309.77	311.69	313.38	316.85	314	311.74	312.09	315.54	313.49	314.99	314.55	313.72	311.31	315.17
303.61	300.84	304.86	304.3	299.95	300.23	302.53	302.22	304.51	304.26	301.81	304.26	302.18	303.12	301.79	300.84	304.17	304.16	302.64	302.32	301.7	303.47	299.86	303.87	301.8	303.7	300.18	304.16	301.28	300.38	302.13	303.72	303.59	301.6	302.46	301.15	305.19	305.03	299.24	303.55	301.31	301.96	301.87	302.4	302.69	300.12	300.17	302.67	302.41	302.54
304.69	302.97	302.3	302.01	304.59	303.05	302.73	302.33	302.08	302.27	304.86	302.2	302.79	303.7	304.47	302.98	304.64	301.99	302.1	301.86	305.64	301.67	305.69	304.03	302.46	302.88	303.1	301.19	302.59	306.07	304.81	304.45	305.46	305.11	301.8	304.83	303.98	301.37	304.49	304.5	304.54	302.83	300.36	303.22	303.9	302.93	302.91	299.56	302.92	301.76
298.49	300.87	296.98	299.77	299.04	298.8	300.33	299.28	300.14	301.87	297.58	300.11	298.85	302.68	300.33	301.4	301.26	300.15	299.72	300.75	298.54	301.06	298.84	299.24	299.28	300.31	297.65	301.72	300.03	302.57	301.5	297.49	302.22	299.83	300.19	304.74	302.7	300.29	303.28	299.85	302.4	297.94	301.61	299.93	302.6	299.93	299.62	300.14	299.44	301.18
313.53	310.36	314.26	313.6	314.18	314.16	314.08	312.1	311.51	311.6	313.83	313.17	313.84	314.98	314.21	313.83	314.37	313.57	314.06	313.84	311.68	313.22	313.32	310.14	312.62	311.07	313.48	313.54	315	311.27	311.73	311.51	311.99	313.64	313.33	314.46	313.79	312.32	313.8	313.41	312.34	310.82	312.26	315.47	310.45	312.87	313.93	314.28	316.39	314.16
305.81	307.6	307.69	304.21	307.67	306.06	305.59	305.17	306.19	305.28	305.15	305.6	305.11	305.21	307.5	305.17	306.21	303.82	306.83	308.08	303.78	306.2	306.96	306.62	306.04	305.31	304.3	302.49	306.93	307.48	305.4	303.83	306.45	303.38	307.59	304.41	305.49	305	308.05	305.84	305.71	308.56	306.41	305.81	307.65	307.06	304.11	307.3	304.81	304.69
313.38	309.96	310.85	313.8	312.03	313.68	312.26	307.7	313.63	312.67	311.39	312.77	312.38	315.13	313.61	313.91	310.26	309.91	311.55	314.51	314.04	311.17	311.45	312.85	312.23	310.91	311.93	309.95	310.58	311.25	311.13	310.53	309.47	313.1	313.9	314.83	310.45	313.93	312.06	311.1	311.46	313.52	311.72	308.53	315.33	313.99	312.89	311.55	312.95	314.04
303.78	305.67	303.82	302.65	303.91	303.92	303.93	305.99	304.26	303.5	304.98	302.67	302.77	305.15	303.03	305.17	305.48	304.82	303.39	303.73	306.95	304.91	305.42	304.58	303.37	304.43	304.56	304.48	305.7	305.76	301.5	305.6	305.17	306.01	304.09	305.38	303.15	304.96	304.01	300.53	306.64	301.12	304.27	304.05	304.17	301.77	304.41	302.44	307.03	307.54
301.29	300.33	300.5	301.26	302.25	300.48	301.34	303.81	303.7	302.37	302.75	299.66	301.57	298.15	299.67	302.89	300.42	299.73	302.1	299.78	300.94	300.14	301.55	302.18	300.54	300.69	299.23	302.1	300.11	299.31	301.97	300.49	300.18	302.71	299.99	298.57	300.65	302	301.97	302.04	302.45	301.2	304.08	301.1	301.63	302.33	301.91	303.4	301.02	302.1
305.06	307.54	305.78	304.72	307.77	304.78	307.29	305.64	307.03	306.69	306.59	305.47	303.81	306.44	303.65	303.11	304.95	304.25	305.95	304.91	305.87	305.72	308.03	308.72	306.23	305.81	306.03	308.28	305.5	305.8	305.55	305.66	304.29	306.27	307.61	305.07	305.33	305.28	307.19	306.69	304.13	305.94	305.77	307.4	305.33	304.64	305.27	308.32	304.92	307.77
310.64	310.41	311.21	309.76	310.16	310.03	308.8	307.63	310.19	307.07	307.49	309.14	310.61	308.28	309.1	308.6	311.62	307.61	309	309.89	308.83	310.85	309.3	309.82	307.51	308.96	310.94	308.62	310.7	307.19	309.99	311.88	309.37	308.36	309.71	308.01	311.27	310.21	308.48	309.22	311.07	310.39	311.15	311.81	310.73	312.21	310.75	312.05	308.99	310.62
313.4	311.96	312.98	312.63	315.96	315.08	313.97	313.62	312.79	314.49	311.48	312.45	310.64	314.87	313.03	311.12	311.7	315.25	311.6	313.95	312.72	309.95	314.65	312.74	312.12	312.07	311.02	316.67	313.96	314.08	311.56	312.27	314.53	312.72	314.68	313.89	315.79	314.54	311.72	312.58	315.38	312.1	311.85	311.29	313.03	316.03	311.99	310.55	312.86	312.74
312.98	310.92	313.12	312.87	312.6	312.72	311.94	314.19	312.17	313.99	314.66	313.68	313.23	313.68	309.87	312.68	313.91	314.13	314.66	315.09	312.12	312.05	312.28	312.72	311.95	314.28	315.28	314.18	313.03	311.19	314.16	314.77	311.94	312.63	313.96	314.52	311.46	311.66	313	311.45	313.09	311.45	314.49	313.6	313.16	313.67	313.85	313.83	311.91	311.74
304.86	304.31	303.48	302	302.23	301.1	307.16	304.01	304.81	305.49	303.56	302.81	305.27	305.02	303.3	303.57	302.23	302.05	300.08	301.35	300.63	304.9	300.71	303.8	304.18	305.09	300.45	304.21	305.97	302.13	303.62	303.85	303.59	302.37	305.06	301.59	300.16	301.05	304.5	304.64	301.4	303.75	302.3	303.8	301.46	301.47	303.1	303.7	304.8	304.36
302.47	304.68	303.77	303.79	303.15	303.18	302.77	305.91	305.87	303.2	303.94	303.98	304.04	306.06	303.3	305.71	303.05	303.8	303.69	304.41	303.42	304.26	303.07	304.45	303.82	305.93	304.82	302.43	305.76	301.77	302.9	307.22	302.92	302.72	304.64	304.15	305.06	302.69	301.27	304.62	302.98	306.24	302.77	303.42	304.13	303.31	304.96	304.54	303.01	304.87
299.55	300.21	302.16	299.27	299.56	299.79	302.23	299.17	298.84	298.4	300.33	300.3	301.91	304.04	301.98	298.84	299.6	300.16	299.48	302.81	298.47	300.5	303.09	300.89	300.67	300.81	298.52	300.33	302.09	300.95	299.47	302.4	301.2	299.27	301.72	303.76	299.37	301.5	301.7	301.68	299.6	301.46	301.66	299.81	299.48	301.86	299.29	303.34	301.58	301.91
301.58	303.26	301.97	302.8	304.12	300.87	302.09	301.52	302.76	304.5	304.4	302.6	304.22	301.17	301.82	303.28	304.55	304.28	303.88	301.16	301.22	300.52	300.94	301.18	303.23	301.91	302.78	305.28	300.33	301.02	304.2	304.49	303.15	300.99	304.27	303.9	304.1	301.26	303.02	304.27	300.11	302.12	302.18	303.89	304.61	305.65	302.24	301.21	301.8	302.32
303.16	300.98	302.52	305.42	303.09	299.65	303.11	304.02	305	300.3	302.77	303.64	304.33	302.49	303.18	304.78	306.25	303.82	303.89	303.8	302.88	304.52	304.63	300.62	305.38	302.79	302.45	301.2	305.55	304.53	302.67	301.62	302.67	303.46	302.06	302.83	303.18	305.49	303.03	302.25	302.81	304.71	302.2	301.75	302.83	303.54	303.85	304.26	305.88	304.6
327.53	330.42	329.06	328.13	328.07	328.05	328.63	331.31	330.27	327.04	328.31	328.03	325.73	326.08	326.71	328.06	329.74	325.29	328.22	327.96	327.91	328.34	330.39	325.98	328.15	325.63	326.64	326.86	327.79	326.92	326.3	326.51	327.95	326.64	327.75	327.71	327.34	328.01	328.79	329.35	329.64	330.72	326.19	329.54	326.32	325.51	327.92	329.56	332.37	329.63
326.12	323.07	326.11	324.21	326.28	323.74	326.72	324.11	323.98	327.27	325.36	322.89	324.23	324.56	324.55	325.14	327	324.33	323.93	327.71	325.38	325.44	325.75	324.38	327.23	324	323.95	324.6	324.91	324.68	327.7	324.82	328.16	324.84	323.04	326.05	326.83	325.71	324.51	322.72	324.92	328.66	327.65	324.04	326.33	325.47	324.1	325.42	322.98	327.96
313.57	312.04	313.19	310.53	313.44	310.47	311.24	314.61	312.99	312.57	312.36	313.95	312.98	314.24	314.82	313.84	314.09	314.26	313.58	313.96	311.23	313.12	313.99	311.96	311.68	312.9	312.95	315.37	312.44	310.88	313.9	313.45	311.45	311.67	314.63	310.67	310.54	311.85	315.11	309.03	312.1	311.64	311.18	312.59	314.66	312.09	314.94	313.4	309.9	313.24
299.79	303.93	301.55	300.6	301.12	301.7	302.79	302.88	301.23	304.53	303.15	301.67	300.82	302.35	303.63	304.08	303.88	301.86	301.77	301.16	302.87	302.91	301.98	302.77	302.75	304.19	299.92	300.67	299.96	301.77	303.42	302.65	301.12	303.66	302.12	301.08	302.16	300.88	303.03	302.29	301.66	301.3	303.51	303.43	301.55	301.63	303.96	302.51	300.05	300.81
312.59	316.04	315.09	315.02	315.04	316.25	314.21	315.9	315.41	315.49	314.66	314.96	316.79	313.97	316.4	313.68	315.1	313.45	313.09	314.91	312.59	316.81	315.85	315.2	314.81	314.47	313.35	313.5	314.4	315.82	317.21	315.82	314.39	315.42	316.46	317.06	315.78	314.53	315	312.94	314.88	314.22	314.16	314.34	314.08	312.37	316.54	313.19	314.02	316.46
300.24	301.15	300.75	300.12	303.21	301.34	298.75	300.61	299.39	299.98	302.99	302.11	299.86	300.22	300.28	302.66	300.45	303.08	300.26	301.82	302.38	301.91	302.06	303.42	301.56	301.49	302.14	301.62	298.66	301.48	302.24	302.47	301.07	301.47	303.44	299.58	302.09	302.54	296.13	300.29	301.32	303.13	301.02	301.31	301.09	299.71	300.82	300.37	300.62	301.72
304.12	303.73	303.29	301.59	307.14	306.43	303.1	305.42	306.95	305.25	307.56	305.52	303.09	303.9	306.2	303.41	305.78	301	301.72	303.59	307.08	307.21	305.16	304.7	306.71	302.48	305.6	302.47	301.92	305.12	304.23	303.77	305.17	302.23	305.58	302.41	303.92	302.19	302.66	305.53	304.19	304.96	305.78	305.17	304.96	304.17	303.12	303.64	304.22	303.38
305.58	305.89	306.48	304.42	307.86	307.99	302.91	302.03	306.2	304.56	306.41	306.17	307.55	305.43	305.61	305.52	309.35	304.6	305.47	307.58	305.46	305.78	304.98	305.14	305.57	307.8	307.37	303.95	305.28	307.72	306.67	306.71	304.91	307.41	304.36	305.98	305.05	305.89	308.39	305.69	304.39	304.03	305.03	307.47	306.68	305.2	303.8	305.02	305.96	305.25
305.58	304.51	305.95	304.56	306.2	305.69	306.05	304.38	306.05	305.44	306.01	302.53	303.63	304.23	305.4	306.09	305.98	305.79	307.2	303.06	305.09	302.7	306.61	305.08	307.78	304.8	305.1	303.16	306.31	305.51	307.09	306.06	306.62	306.12	304.02	304.49	306.81	307.29	307.05	304.03	303.47	305	307.98	305.64	305.32	306.69	306.01	306.95	305.37	305.78
328.45	326.23	324.53	329.47	327.22	327.23	326.62	325.8	328.95	327.46	326.33	326.24	326.94	327.4	326.11	325.8	327.2	330.06	327.31	330.2	328.79	327.13	330.27	327.38	325.5	327.58	327.38	324.88	327.31	329.01	328.71	329.51	330.93	326.42	330.75	325.31	327.51	329.95	328.1	326.97	326.05	324.6	326.81	327.01	328.85	327.71	328.5	327.08	325.54	327.2
315.77	316.92	316.42	315.11	315.83	316.25	313.21	315.58	315.85	314.88	315.88	317.38	315.88	317.94	315.11	314.32	313.68	318.5	313.95	315.32	316.71	315.51	314.51	313.6	316.16	314.87	316.89	315.52	312.7	314.11	315.55	316.47	315.11	313.23	313.25	314.06	313.47	315.41	312.58	314.82	313.64	314.33	312.42	315.72	312.62	314.13	314.89	314.43	314.73	313.02
313.2	313.54	313.39	311.15	312.84	314	312.77	314.06	317.34	315.57	313.45	314.28	313.46	315.02	313.86	311.91	313.84	312.93	315.16	315.85	316.31	314.38	312.29	315.57	314.46	314.43	314.05	311.14	315.86	317.9	314.78	313.67	313.83	313.46	313	314.42	312.28	313.91	315.7	313.6	311.4	316.83	314.39	314.53	315.29	312.76	312.16	311.83	316.32	315.97
313.17	313.87	313.46	311.62	314.86	315	313.2	313.86	316.02	314.08	313.76	311.02	315.61	315.65	312.51	315.18	314.88	317.06	312.82	314.65	313.3	311.81	315.09	314.31	314.73	312.07	314.47	315.31	312.76	314.9	313.89	313.46	312.92	315.96	315.66	315.66	313.83	315.75	312.66	314.46	311.77	314.83	315.4	315.84	313.41	314.28	313.02	310.99	312.85	316.27
298.84	301.67	298.23	300.01	300.52	301.88	300.66	300.51	299.08	301.18	302.2	300.13	300.34	301.58	302.36	299.32	307.09	303.35	299.17	301.29	302.49	303.34	300.83	303.05	300.85	301.56	299.81	299.42	301.72	301.17	301.09	301.09	302.52	299.73	302.25	299.81	301.59	301.05	301.43	301.27	301.4	299.43	300.11	302.41	301.57	301.77	301.07	298.41	299.78	300.31
298.63	300.09	300.73	300	301.68	300.35	299.61	296.99	297.95	298.65	299.73	300.8	299.92	299.45	299.51	300.43	301.32	298.41	300.9	300.25	300.09	300.29	301.26	301.43	301.46	299.65	300.34	298.04	301.12	298.4	301.1	300.21	298.89	298.51	301.24	298.72	301.42	298.34	301.16	299.76	298.05	298.82	301.14	300.28	300.29	299.34	298.81	300.4	299.46	299.95
304.94	303.55	301.7	304.35	303.52	302.79	304.2	302.39	303.33	303.16	304.53	303.54	301.66	303.07	303.41	301.26	303.47	305.83	303.52	303.64	304.08	305.9	304.2	301.96	301.82	301.55	302.9	302.1	302.69	301.43	304.13	304.12	302.3	303.88	302.6	304.45	305.93	303.82	303.78	303.76	301.89	305.5	300.47	305.14	303.18	305.4	302.64	305.01	303.37	303.73
319.68	317.31	318.07	320.47	317.43	318.13	318.6	320.34	321.19	319.35	319.74	317.26	319.18	320.42	320.17	316.85	318.25	318.86	320.11	317.31	322.61	316.95	318.75	319.73	317.29	319.31	319.78	318.02	319.3	318.81	317.78	317.04	319.51	319.07	318.58	318.95	318.04	317.84	318.45	321.4	318.17	317.25	317.06	317.76	314.67	316.72	319.04	317.01	319.6	318.54
318.82	318.08	319.24	317.07	317.23	316.36	317.58	320.09	316.35	314.83	319.62	318.01	316.41	317.73	318.07	319.01	317.21	316.69	317.56	317.1	317.8	316.73	316.24	316.37	317.14	317.26	315.35	316.13	317.1	316.46	318.6	318.46	318.13	316.32	315.91	317.92	316.76	316.7	316.84	315.75	317.77	316.6	315.56	317.33	318.09	318.09	316.69	316.11	317.94	318.1
315.22	315.43	315.08	315.29	314.09	315.81	315.95	315.18	315.31	316.83	315.64	316.7	313.82	316.12	315.49	316.67	316.04	316.25	316.75	313.94	316.34	316.06	315.61	317.37	317.9	317.64	315.01	316.01	316.44	314.92	314.29	317.48	316.29	314.35	315.61	313.52	316.82	314.6	314.71	315.21	315.36	314.41	313.79	316.63	313.9	314.71	316.93	317.36	316.46	314.38
308.01	306.47	305.23	307.59	306.35	307.35	304.81	307.53	308.38	304.36	305.96	307.29	306.91	307.11	307.79	308.5	306.89	308.04	308.4	305.83	307.56	307.37	306.83	308.09	308.04	307.29	306.96	306.09	306.58	307.15	307.77	307.41	304.46	306.52	307.83	308.15	308.17	306.21	305.88	306.7	308.6	305.89	307.95	308.18	307.27	304.71	308.96	303.57	309.03	309.69
306.81	305.38	304.62	307.24	304.99	308.16	307.63	307.7	307.39	305.37	307.39	307.19	305.06	305.17	306.11	304.73	308.28	307.27	304.63	306.05	307.1	305.05	308.39	307.77	306.5	306.13	305.76	308.56	306.7	304.2	307.34	305.66	304.86	305.82	307.88	307.34	305.44	305.32	306.42	306.19	307.93	305.78	306.09	307.86	308.57	306.49	308.59	308.48	306.49	306.37
312.22	313.66	313.46	316.79	314.85	313.59	316.86	312.14	314.43	314.4	314.76	312.27	313.66	313.35	311.77	317.03	313.81	316.34	312.37	316.06	315.43	315.8	314.54	311.27	315.33	315.75	315.87	316.19	311.22	313.34	315.52	313.66	312.68	316.37	311.17	314.47	314.26	315.46	314.73	314.07	315.13	314.51	312.87	313.64	313.84	312.71	315.08	314.46	317.1	312.5
309.82	310.61	312.73	309.73	309.45	308.83	309.57	310.73	310.72	313.02	306.34	310.8	309.79	310.08	308.19	313.71	311.65	311.52	309.48	309.67	310.67	312.62	310.27	311.83	309.96	311.83	311.86	312.92	308.18	311.81	312.73	311.06	307.72	308.7	311.59	310.68	310.71	309.68	309.96	309.82	312.91	310.95	311.25	311.78	311.8	310.83	310.82	310.09	309.64	310.38
310.59	315.55	313.41	313.83	311.91	313.16	314.93	312.14	313.26	312.55	313.03	310.89	312.99	314.44	313.49	313.72	314.71	311.67	315.74	310.88	315.22	311.93	313.21	311	315.71	313.27	313.09	314.68	311.98	313.34	314.53	312.82	307.91	313.07	312.25	312.95	311.93	311.32	311.49	311.7	315.54	311.12	311.56	312.94	312.76	315.21	311.45	315.36	313.25	311.96
309.62	305.86	304.72	306.75	307.94	305.78	305.3	307.24	305.83	306.91	307.38	307.61	306.33	309.28	307.98	304.45	305.29	306.11	307.41	308.24	306.7	304.74	309.38	305.19	306.67	307.05	304.3	306.54	306.21	309.37	307.76	305.97	307.12	306.27	308.24	307.34	305.65	306.9	306.71	307.3	308.43	307.85	307.16	306.1	306.1	306.76	305.73	307	306.21	307.72
313.72	313.47	314.25	313.92	315.37	315.22	311.55	312.91	312.55	313.18	314.26	316.44	313.61	313.04	314.23	313.71	313.65	312.24	314.5	312.41	314.35	311.3	313.42	313.91	312.06	314.69	313.14	312.03	312.27	314.69	313.93	315.19	313.85	315.75	313	314.55	315.15	311.05	314.13	314.04	314.77	316.39	313.04	313.57	315.31	313.69	315.66	312.57	313.38	314.33
304.19	305.91	305.05	303.1	304.9	304.81	304.77	303.76	304.06	303.64	303.92	305.51	303.19	304.14	303.33	304.29	303.59	304.96	305.04	305.65	304.66	305.41	306.37	304.85	306.03	304.81	306.6	305.36	304.5	305.77	304.13	301.69	303.43	303.95	303.49	305.97	304.41	306.13	306.13	304.86	302.77	305.76	306.13	305.13	304.93	304.95	305.76	302.78	304.96	305.06
326.18	326.29	327.1	329.07	326.41	326.79	328	328.03	326.69	325.69	327.25	327.06	327.05	328.53	326.74	325.51	328.53	326.52	327.44	330.39	329.42	327.18	328.82	325.65	325.39	325.29	327.91	324.43	327.37	327.41	326.34	326.36	327.44	328.05	328.66	325.64	324.37	327.07	327.22	326.31	325.85	329.25	326.58	325.98	329.62	330.53	328.18	328.98	326.05	329.44
302.79	304.55	303.36	302.92	300.43	303.38	302.9	303.17	303.63	301.65	305.37	304.77	304.23	303.42	304.76	303.53	303.05	300.81	305.57	301.81	302.71	300.56	304.69	302.37	300.78	301.3	303.72	300.97	300.25	302.64	303.36	300.78	302.85	302.46	302.85	305.11	304.11	300.74	304.09	302.86	303.64	301.92	302.16	305.48	302.84	305.17	300.79	301.55	304.68	299.84
296.94	297.51	297.08	295.21	297.61	296.55	296.14	299.36	298.87	295.7	297.08	296.86	300.09	294.62	296.61	297.67	295.82	295.81	295.74	296.99	297.01	293.65	296.67	299.62	297.33	297.81	297.7	298.62	297.14	295.24	296.19	297.08	296.9	296.92	298.58	296.11	296.85	295.44	296.96	295.72	298.3	296.15	295.43	295.92	297.65	295.63	296.9	298.13	296.33	298.47
315.6	313.59	314.47	313.75	312.74	315.94	314.4	315.13	314.2	315.14	313.48	316.13	314.86	313.49	313.91	314.1	313.03	315.6	315.78	315.74	315.58	316.1	316.94	316.57	316.27	314.15	315.2	313.64	314.83	313.81	318.51	316.3	317.7	314.71	316.56	314.04	317.06	314.99	314.86	315.92	316.65	315.03	317.83	314.96	314.14	314.43	314.03	313.28	314.02	314.83
307.62	308.78	308	306.71	308.27	305.44	306.72	309.94	308.38	307.55	307.57	309.32	306.06	307.95	306.34	307.8	306.2	305.6	306.12	308.06	308.13	307.48	309.49	308.53	307.25	310.25	306.97	310.08	306.64	305.06	307.98	305.84	306.12	306.36	309.13	309.21	308.3	308.39	308.64	309.24	308.17	306.22	310.37	308.66	305.42	309.25	308.73	308.4	309.66	307.78
303.52	302.21	301.7	301.52	303.23	304.12	302.58	306.37	302.95	302.54	305.28	300.69	302.9	303.9	303.37	303.66	303.03	300.89	304.33	305.79	303.66	301.72	303.79	304.67	301.53	304.13	302.28	303.93	302.56	305.85	302.63	304.63	302.74	302.72	301.56	303.93	303.61	306.27	303.24	304.53	304.16	305.37	302.83	304.56	301.89	300.94	305.99	304.37	304.16	302.93
309.79	310.5	307.31	308.02	310.34	309.68	308.46	306.86	308.12	308.77	310.99	308.53	309.35	309.3	308.55	309.5	307.6	307.58	308.89	308.83	307.45	308.23	306.14	310.99	306.91	307.3	309.24	311.89	308.07	307.54	307.87	309.36	309.49	308.04	309.61	309.43	308.51	306.52	309.05	307.69	307.78	307.24	309.35	306.76	311.17	308.72	309.44	309.03	309.88	307.96
304.91	303.24	303.8	300.82	299.07	298.79	300.53	301.37	302.09	299.63	299.86	302.76	297.2	297.78	300.12	298.38	300.62	300.99	300.22	299.12	302.6	302.51	299.7	303.74	301	301.03	302.15	302.99	299.91	302.15	301.29	300.48	300.05	301.45	303.64	300.14	300.23	300.26	301	303.18	299.73	302.29	303.5	303.68	299.8	300.57	300.53	301.2	301.41	301.76
301.51	300.64	302.05	301.47	299.68	299.59	302.02	301.93	301.1	300.46	301.14	301.26	297.45	298.86	299.16	299.2	299.05	299.57	303.08	301	300.21	302.2	300.66	303.4	301.22	300.78	299.93	300.3	300.54	301.93	298	300.03	300.53	299.27	301.87	300.23	302.18	299.19	301.43	299.14	299.56	302.74	301.79	299.86	299.34	300.97	302.15	300.79	301.17	300.62
302.62	300.93	300.61	303.37	305.62	302.26	301.44	303.2	304.54	301.55	304.05	304.29	300.79	301.6	303.99	302.05	303.2	301.93	301.88	303.71	304.08	299.86	303.12	301.44	301.65	304.14	301.39	300.28	303.77	302.4	300.82	301.99	304.1	302.54	301.69	302.27	301.52	300.67	301.13	303.85	302.08	302.66	300.13	300.62	300.99	302.66	301.05	304.37	302.08	301.53
307.1	307.24	308.05	309.87	305.66	309.37	307.72	307.7	308.08	310.94	310.03	307.07	310.96	308.98	309.84	306.39	308.04	310.78	308.51	308.93	310.17	310.59	306.97	308.47	307.15	308.49	306.55	307.69	306.56	309.41	307.77	307.91	305.33	307.61	311.95	309.14	308.47	308.93	305.48	307.54	309.57	308.7	307.8	308.65	308.78	307.46	306.35	306.36	310.9	307.79
315.68	316.38	318.01	313.47	314.57	315.94	315.06	314.44	313.91	316.71	315.18	312.02	314.46	315.13	312.42	313.39	313.5	314.76	314.55	314.93	316.64	316.65	315.93	312.77	313.49	315.78	312.3	316.13	313.97	315.61	316.31	316.8	312.5	315.72	315.84	316.09	314.85	313.27	317.57	313.95	311.56	313.87	314.7	314.19	316.28	314.84	315.79	318.76	313.86	313.45
323.9	326.01	325.97	327.58	324.77	325.07	323.42	327.94	324.54	324.09	324.67	327.66	327.09	327.17	326.59	326.97	326.23	325.87	326.12	324.3	324.74	327.69	324.31	326.51	322.84	323.28	326.81	322.93	326.46	325.8	325.61	325.13	326.35	325.92	327.3	326.59	327.27	324.12	326.62	325.64	325.87	325.09	327.74	325.83	325.24	327.5	324.91	324.76	326.14	326.53
299.17	301.5	300.52	300.79	298.71	299.66	300.54	302.73	298.66	300.89	300.02	300.63	300.5	300.15	297.33	302.33	300.55	300.89	302.71	301.69	300.17	300.04	301.79	300.24	299.04	300.83	302.05	299.96	301.38	300.39	299.26	298.88	297.97	303.83	300.73	300.33	301.45	302.75	303.1	300.3	300.58	301.92	300.06	299.97	301.87	298.77	304.07	303.25	300.96	301.27
302.42	302.82	302.24	300.69	304.17	302.44	302.94	304.93	302.27	302.88	301.47	301.81	303.59	303.23	303.42	300.53	302.16	303.46	304.21	301.83	300.95	302.23	305.43	303.63	306.36	303.43	302.43	303.58	303.53	303.29	303.27	306.21	302.33	302.67	302.06	302.42	303.31	305.15	304.47	304.71	303.68	303.8	299.7	302.25	301.43	303.77	302.31	302.98	300.82	303.42
330.15	328.37	328.97	327.39	329.41	327.77	327.8	327.72	328.86	329.2	326.64	326.11	330.63	332.08	326.58	328.25	325.81	327.36	328.96	328.02	327.02	327.71	328.07	329.15	326.59	328.17	327.69	329.01	332.49	328.58	328.73	327.14	327.61	328.24	326.39	329.68	331.28	329.23	326	328.43	329.29	329.91	326.63	326.51	328.31	327.71	329.29	329.32	327.96	328.97
304.04	304.59	303.9	303.7	303.85	303.06	304.39	303.35	304.01	303.62	302.3	305.13	302.71	302.33	303.19	301.65	301.32	303.81	303.81	306.65	303.55	300	300.87	303.4	304.54	303.58	301.41	301.33	302.74	301.33	301.12	302.87	305.03	305.48	301.54	303.29	304.33	304.67	305.25	303.02	302.58	302.74	302.06	300.83	304.41	303.03	302.93	303.78	304.29	302.58
312.5	313.67	313.62	312.54	313.58	313.91	313.34	317.23	315.23	314.29	313.15	313.43	313.09	315.19	315.07	314.64	314.25	313.67	314.05	315.62	317.42	315.39	313.65	314.33	314.87	313.89	312.95	314.37	314.23	311.23	314.34	313.13	314.85	313.31	315.07	315.42	313.78	312.22	312.03	312.94	312.67	316.27	312.94	315.16	313.87	312.25	312.81	312	314.61	312.76
306.72	306.31	305.47	305.4	306.53	303.8	306.53	306.71	308.14	309.68	305.4	304.99	306.13	306.24	306.18	308.39	307.62	305.85	305.31	307.35	307.63	304.09	306.74	306.21	306.83	304.02	305.99	305.98	305.46	306.56	306.79	304.56	303.97	304.53	306.78	306.84	305.73	305.74	307.82	306.35	306.55	305.38	306.16	306.04	304.46	306.83	303.3	306.93	305.85	305.86
316.96	313.19	315.26	314.27	314.28	314.1	312.13	312.71	313.02	313.51	316.05	313.64	315.56	313.94	315.96	312.71	314.36	315.49	314.15	313.45	317.23	313.99	314.53	314.44	313.89	315.29	315.14	315.92	315.5	314.47	316.1	314.17	315.16	313.76	313.22	316.35	315.19	314.89	313.09	316.54	315.58	312.99	315.1	314.07	314.29	315.63	316.29	314.19	316.3	317.95
313.68	314.56	316.31	314.93	314.68	315.54	315.57	315.88	311.89	316.4	313.07	314.75	311.93	314.33	315.02	313.59	314.8	314.63	317.33	316.51	314.55	314.56	313.6	314.48	313.29	316.06	315.09	317.22	316.31	314.58	314.56	314.22	317.13	316.21	315.41	314.02	313.86	314.69	312.14	314.16	315.38	313.75	317.77	314.89	313.7	313.12	315.72	314.62	313.76	311.62
316.38	317.9	316.56	315.22	314.61	313.6	316.35	316.7	313.68	315.27	315.94	314.01	315.97	314.69	316.03	316.1	313.49	313.18	314.58	314.91	314.02	318.89	316.62	313.26	316.29	315.2	314.84	314.11	313.52	315.77	313.73	312.41	314.36	313.51	313.43	315.61	315.84	317.55	313.55	312.78	316.7	315.55	316.44	317.4	313.37	314.51	317.73	311.93	316.76	315.61
292.84	293.54	292.37	295.61	295.65	292.64	294.79	294.26	294.11	294.54	293.97	293.28	295.51	293.87	295.43	297.06	293.57	297.52	295.99	294.02	292.91	295.3	293.67	293.58	293.8	292.09	294.7	294.15	293.29	294.94	293.54	295.53	289.98	291.76	295.87	296.01	295.07	292.98	292.44	294.69	293.47	293.47	292.24	292.84	294.33	296.98	294.49	294.01	293.28	295.36
304.71	307.22	305.15	306.38	307.28	307.25	305.23	305.23	307.62	305.21	306.37	306.02	303.48	305.98	302.79	308.16	307.55	305.85	306.65	308.11	305.81	305.48	304.84	303.97	303.52	305.27	306.45	304.35	303.85	305.61	305.68	306.79	305.3	305.97	306.26	306.24	304.15	307.86	304.51	304.21	305.54	303.33	307.19	304.5	303.41	307.68	305.71	303.85	302.63	305.62
313.61	315.84	312.58	315.53	315.33	313.35	313.95	317.03	312.13	315.98	315.46	312.41	314.6	314.91	311.47	315.53	316.03	317.68	314.72	314.78	316.59	315.74	317.34	316.77	314.65	314.98	314.16	314.59	313.78	315.96	314.75	318.03	315.76	312.41	316.6	313.73	317.69	314.75	314.42	312.41	316.18	313.6	314.39	315.49	312.43	314.75	314.29	317.55	312.57	317.75
302.15	302.68	303.7	302.4	301.8	303.98	301.33	306.38	302.83	303.34	302.97	306.31	303.15	303.91	300.99	301.37	302.91	301.92	304.31	305.1	301.31	302.17	300.9	304.61	306.29	300.26	301.4	300.62	303.23	303.29	301.12	306.66	303.64	303.21	301.47	305.6	299.49	302.65	305.37	301.09	306.56	300.23	301.33	301.59	301.96	304.35	302.49	302.5	299.94	302
311.63	309.37	307.9	309.04	310.43	309.62	310.18	307.94	309.75	308.19	308.16	308.55	308.25	308.88	308.24	307.76	308.72	305.85	308.99	308.1	308.73	307.69	307.95	310.41	310.63	307.42	310.59	307.83	305.78	309.82	309.31	306.93	310.12	309.32	307.94	308.56	311.37	310.33	308.97	308.1	308.74	308.98	308.9	307.44	309.34	308.02	311.49	309.97	310.41	307.74
308.77	309.02	310.19	311.2	308.69	312.02	310.61	306.26	311.07	308.26	307.92	307.6	308.03	310.85	308.28	308.66	307.09	307.85	306.9	309.11	309.61	308.91	308.52	310.52	309.24	307.32	309.79	308.64	308.74	306.87	307.76	309.32	309.17	308.85	308.73	309.74	310.87	310.38	308.61	309.62	307.98	308.56	309.31	309.25	306.76	309.76	311.1	310.83	310.25	310.47
305.01	302.78	301.01	303	303.79	302.64	302.06	304.62	302.52	302.33	304.31	304.36	302.04	304.84	304.75	304.63	303.22	304	301.08	302.14	306.67	301.28	302.35	304.65	302.59	302.84	303.46	302.64	303.95	305.29	302.5	305.05	302.46	301.47	303.75	302.97	304.26	304.61	303.71	302.96	302.16	302.72	304.07	303.37	302.3	301.37	305.97	304.75	303.66	305.82
302.63	304.7	304.65	303.41	304.12	303.26	305.35	302.11	304.81	303.81	303.97	302.65	306.06	304.53	303.94	304.87	302.32	302.66	305.18	302.87	303.45	303.97	302.38	303.47	302.59	304.54	302.32	304.3	304.72	305.46	303.05	301.93	305.29	307.04	303.2	302.98	305.63	302.48	304.33	301.33	304.8	302.31	304.43	303.94	304.56	305.2	304.86	305.76	304.82	304.17
300.47	302.53	302.17	301.91	299.56	301.17	299.47	301.51	303.1	301.8	303.07	296.94	300.17	300.53	301.69	300.73	302.07	301.73	302.31	300.02	299.7	299.27	298.59	301.86	300.17	303.32	302.52	303.39	301.7	300.65	303.73	302.35	297.37	300.97	302.6	299.9	301.53	301.07	302.11	300.46	303.02	301.17	301.22	301.03	298.85	300.82	304.02	301.26	301.51	302.34
306.18	310.82	308.68	308.68	308.45	310.79	308.78	308.05	309.97	308.25	309.4	310.04	308.89	306.45	309.11	309.85	310.53	307.98	308.12	309.92	308.57	308.36	309.97	311.04	310.96	308.31	307.74	310.16	309.73	310.53	306.96	306.6	309.72	310.77	308.64	311.48	309.93	306.04	307.59	309.47	309.04	311.03	309.36	309.66	306.8	308.23	308.42	308.38	307.35	306.32
310.67	312.43	310.95	311.53	311.65	312.46	312.2	311.94	315.47	312.05	313.6	312.72	313.74	314.84	313.11	312.65	311.97	314.55	313.14	314.04	315.2	312.34	311.22	312.38	314.44	313.58	314.73	312.48	313.12	311.77	314.41	311.19	311.61	312.02	313.52	314.12	314.32	311.46	314.49	313.69	313.32	313.33	312.72	311.6	307.92	312.76	314.33	310.43	313.1	314.73
312.25	311.91	311.36	310.14	309.83	311.5	311.81	308.32	312.14	309.97	312.88	313.11	311.14	312.25	313.65	314.87	311.65	314.52	311.94	311.45	311.72	311.82	310.2	311.32	311.79	312.26	311.97	312.32	312.09	312.26	310.87	310.43	311.64	312.45	312.5	309.23	310.43	311.31	310.72	312.14	313.22	309.49	311.85	310.23	311.69	311.03	310.68	309.88	313	310.7
313.13	316.27	314.45	316.76	314.42	315.62	315.64	314.65	314.16	315.26	314.27	311.77	313.34	314.42	313.55	313.28	313.95	314.91	313.84	314.76	314	311.21	314.39	310.37	314.28	314.3	314.98	314	313.69	312.67	313.65	317.24	315.21	311.6	316.01	316.58	315.33	314.73	315.37	313.58	315.65	314.77	314.28	316.44	314.01	313.4	316.84	313.25	313.12	314.83
298.21	295.81	295.32	296.18	295.67	297.8	296.49	295.89	296.58	294.65	296.85	295.96	296.13	295.75	295.62	296.37	298.03	297.7	294.37	296.39	297.59	295.9	297.98	297.49	296.13	297.24	297.76	297.23	296.18	296.45	298.52	297.36	297.32	295.38	297.46	298.6	297.98	295.92	294.14	299.17	297.99	295.89	297.44	296.33	297.85	295.98	296.56	297.1	296.61	299.27
295.66	294.68	294.97	294.14	296.34	297.71	293.82	293.35	293.39	293.55	296.35	295.42	293.96	296.92	294.87	297.29	292.78	293.76	296.08	293.83	294.67	293.74	293.8	294.55	295.58	296.5	296.02	293.78	294.32	295.51	294.74	292.76	296.94	294.88	292.37	297.54	294.08	295.6	293.76	295.58	296.37	296.74	294.75	296.1	297.23	294.69	293.21	295.98	295.59	295.94
307.27	307.93	304.68	306.77	308.35	307.41	308.26	307.07	307.07	306.28	305.11	302.94	306.67	305.41	304.26	307.22	307.95	307.85	304.91	306.63	308.43	306.58	305.61	303.54	306.95	304	307.3	306.04	306.6	306.07	309.11	305.29	306.49	307.56	305.82	305.9	306.84	307.6	306.96	308.23	305	304.5	307.56	305.26	306.47	302.89	307.02	307.05	308.28	305.78
315.09	315.25	312.15	314.68	312.89	316.25	315.15	316.26	315.13	311.23	314.29	312.91	315.01	313.22	311.52	317.02	315.66	314.69	316.17	315.23	316.26	315.4	313.04	315.46	315.15	315.88	316.75	315.39	312.72	313.19	311.67	314.73	315.23	314.8	315.26	315.71	314.64	315.67	313.59	313.43	315.96	315.65	315.07	316.85	316.4	318.03	313.99	314.74	314.15	314.9
318.73	316.83	315.8	318.2	317.51	317.1	318.93	319.47	320.11	317.97	318.83	318.17	317.16	318.25	318.49	318.26	317.15	319.33	317.92	318.97	321.23	318.91	317.57	317.27	319.19	318.5	319.71	317.53	320.44	316.84	317.97	316.64	316.76	315.83	319.36	315.74	317.93	318.43	316.84	316.6	315.96	319.34	317.58	318.89	319.32	319.29	319.32	317.05	318.77	318.6
318.97	317.85	316.18	318.37	317.75	318.85	317.93	320.13	320.35	321.89	317.03	318.87	322.74	317.88	317.6	321.52	318.63	321.78	319.17	318.79	319.14	319.91	317.9	318.98	318.2	318.72	321.55	321.12	321.31	319.48	318.44	318.25	319.39	319.03	320.69	319.95	318.87	319.33	321	319.48	319.32	319.2	320.05	317.8	318.6	317.66	317.62	316.74	319.81	317.52
306.51	303.37	304.54	303.24	305.21	305.32	306.79	304.09	303.38	301.4	305.79	302.66	307.56	302.72	305.79	306.47	305.15	304.75	303.89	302.94	301.91	305.87	304.34	303.03	306.97	305.03	303.71	302.69	304.2	302.62	304.78	305.59	304.95	303.59	305.29	303.44	304.39	304.71	306.48	305.89	305.83	304.98	303.99	306.77	305.29	303.74	304.63	305.13	306.49	302.16
313.33	315.99	316.14	316.29	320.95	317.43	316.89	317.06	315.66	315.12	317.48	316.75	316.22	317.26	315.52	315.49	316.16	316.78	316.39	316.54	313.48	317.29	317.46	315.97	316.76	316.19	318.17	316.79	316.32	318.07	316.48	316.59	317.8	315.74	313	317.39	318.33	315.42	316.97	318.76	316.61	315.49	315.87	315.48	315.88	314.75	317.62	318.41	315.28	314.89
311	312.19	312.46	314.23	312.56	313.66	312.36	311.27	312.64	314.41	308.91	310.7	312.45	314.47	313.18	311.11	314.61	313.51	313	312.63	313.14	311.59	312.64	312.09	310.37	308.97	312.46	313.18	312.12	313.41	312.02	310.35	312.56	311.75	311.71	315.22	312.88	311.64	310.8	312.07	312.69	313.74	311.25	313.47	313.8	311.24	312.75	310.89	313.02	313.35
303.35	304.52	300.25	304.92	304.64	301.76	305.46	305.01	304.4	304.23	305.21	304.89	306.4	305.88	304.22	302.33	303.66	305	304.68	303.21	303.61	303.74	304.96	303.13	303.92	302.87	304.03	304.71	304.98	304.65	304.91	306.43	307.32	306.16	301.61	304.7	304.59	305.48	303.84	305.09	301.15	303.39	304.14	305.29	305.29	303.67	302.7	301.7	301.85	305.11
302.73	303.59	300.31	303.07	303.65	302.87	304.67	303.12	303.45	301.54	303.97	302.98	301.96	302.47	303.68	302.27	303.27	304.57	304.25	305.08	303.21	301.9	304.39	305.3	300.75	302.4	304.33	302.89	304.12	304.46	301.25	302.51	303.22	302.26	302.53	302.5	304.01	305.72	302.35	302.67	304.86	302.06	305.09	303.35	305.28	303.23	302.85	303.71	302.31	304.37
329.74	326.92	329	327.11	328.24	329.07	327.11	325.86	328.82	326.71	328.86	327.81	325.28	326.62	330.08	328.01	329.5	327.52	325.57	327.98	328.3	327.2	325.75	329.98	327.96	328.77	327.81	326.61	328.39	328.86	328.95	327.14	330.8	328.55	329.18	326.34	327.94	326.38	325.34	327.24	327.92	324.83	330.69	327.34	326.11	327.49	327.26	328.47	328.57	328.49
326.35	324.03	325.3	327.25	327.84	328.42	325.54	328.4	325.94	325.77	328.43	323.54	327.43	326.13	326.27	327.4	328.28	329.63	325.57	323.81	327.61	325.69	327.05	326.27	328.56	327.14	324.96	326.35	326.75	326.62	327.49	326.3	325.59	326.56	328.08	327.39	325.97	327.34	328.13	327.64	328	329	327.88	325.4	325.07	327.79	327.57	327.52	328.67	325.59
302.87	305.12	305.6	300.36	305.07	304.79	306.01	304.06	305.61	304.33	303.62	306.1	306.01	307.9	302.47	305.54	304.59	306.74	306.07	306.42	304.99	305.23	304.88	301.95	304.06	304.05	304	305.16	306.17	304.68	303.64	305.26	301.79	305.89	306.73	302.95	303.73	303.49	304.11	304.1	306.34	301.65	306.43	305.37	304.45	308.66	306.1	304.71	305.88	304.98
325.56	328.57	325.15	326.96	325.35	327.97	326.79	326.93	327.63	324.69	328.64	325.49	328.33	328.86	327.4	326.94	325.48	328.9	327.4	325.86	327.09	326.69	325.95	325.94	327.97	327.06	326.29	326.23	326.71	327.74	326.45	326.9	326.98	326.4	326.47	326.63	324.67	331.54	329.1	328.99	326.86	327.46	326.54	323.65	329.18	324.39	330.23	326.52	328.07	329.11
327.57	326.95	329.55	328.73	329.84	325.84	328.2	327.77	328.82	329.17	326.92	329.75	328.47	327.75	329.23	327.68	330.2	328.51	329.33	329.06	327.77	329	329.09	329.25	330.1	328.28	329.34	330.57	327.79	327.64	325.53	329.01	326.56	328.4	329.37	330.1	327.38	328.33	328.93	326.77	329.42	327.49	327.36	328.5	328.5	328.22	329.29	328.52	329.67	329.99
307.99	305.5	307.45	309.12	305.78	308.08	306.04	306.03	306.23	308.53	306.66	305.59	306.43	307.33	306.06	306.52	307.17	305.21	308	303.67	308.04	308.83	305.75	306.49	306.94	309.28	305.81	305.74	309.4	309.4	307.61	306.41	306.65	304.99	307.82	306.48	308.45	308.41	308.47	310.27	307.32	309.47	306.25	308	306.85	305.93	306.45	308.02	306.1	307.39
311.41	312.93	309.22	308.2	311.59	312.29	310.16	310.21	311.61	313	311.06	311.13	312.51	311.34	312.87	310.12	310.86	313.68	313.32	311.15	310.9	313.31	312.46	313.67	310.83	311.93	312.64	309.72	310.73	312.63	312.35	312.15	310.92	309.8	312.16	308.34	310.93	310.35	310.36	314	311.11	310.81	313.05	312.61	312.98	309.69	311.15	312.32	310.22	313.28
305.23	304.18	306.27	302.89	303.82	305.55	304.98	305.27	308.26	305.18	304.77	302.59	305.72	303.91	304.65	304.43	305.83	307.66	306.34	304.85	308.14	304.58	303.48	305.09	307.29	305.7	306.25	305.15	305.85	305.99	306.35	305.31	304.25	305	304.58	305.72	304.75	307.29	304.34	305.58	303.86	305.56	306.62	306.44	301.93	306.57	306.29	305.91	306.96	305.69
318.29	318.88	319.05	317.79	320.91	319.16	317.77	321.03	317.13	315.46	319.09	316.84	317.75	318.15	318.9	320.35	317.68	318.87	317.47	315.39	317.46	320.21	318.62	317.58	316.98	318.16	319.75	316.26	317.57	318.13	315.68	318.27	320.65	320.53	315.56	316.51	317.26	317.04	317.08	317.77	319.27	317.56	320.2	319.29	319.01	319.59	317.68	316.88	317.58	320.12
304.28	304.1	305.32	306.4	303.98	305.11	302.89	306.13	303.7	304.21	305.13	306.77	303.5	305.64	304.75	305.89	305.66	302.43	301.17	305.03	302.73	305.04	304.07	303.86	305.92	304.2	304	304.78	303.12	303.73	303.13	303.71	304.1	304.08	304.92	303.52	303.52	303.04	305.86	306.15	305.86	305.62	305.11	307.24	303.77	304.4	301.37	305.47	303.43	306.41
307.33	308.7	309.27	308.22	308.4	307.65	309.73	310.07	308.37	309.8	307.58	309.94	310.05	306.98	309.07	305.8	309.62	306.75	308.82	309.73	311.84	309.35	307.03	307.7	308.05	310.32	308.71	309.57	308.91	311.8	307.92	310.8	307.76	308.87	308.29	307.01	308.36	310.93	306.84	309.19	308.68	309.71	307.6	307.48	308.57	310.64	305.96	307.71	308.34	309.81
319.88	316.3	315.08	316.9	317.24	316.2	318.13	316.24	316.94	317.17	318.42	320.05	319.1	319.11	316.23	317.71	320.3	317.07	317.81	317.02	318.12	317.74	318.18	317.85	318.35	317.24	319.43	315.46	316.23	318.68	317.09	318.67	321.32	317.51	318.93	316.58	316.5	319.25	318.32	313.34	315.34	316.73	321.01	318.02	317.62	321	318.22	316.88	318.21	316.45
296.54	292.88	294.38	291.36	294.58	292.47	295.15	293.59	294.9	294.94	293.17	292.6	292.94	295.88	296.07	294.7	291.84	291.86	289.73	294.93	291.44	293.36	295.74	293.52	296.73	293.1	293.36	294.54	296.97	293.06	294.84	292.29	293.55	296.69	295.22	294.63	293.5	295.65	293.41	293.15	293.29	295.61	294.85	294.05	296.11	292.79	293.68	296.87	293.63	295.69
314.49	314.53	314.18	315.33	317.29	315.4	314.74	313.94	315.51	312.15	314.98	315.59	316.06	314.79	314.74	314.47	316.68	313.63	314.14	313.46	315.6	317.06	315.09	313.97	314.6	313.1	313.43	314.32	315.12	313.22	315.17	314.72	315.35	316.52	315.51	315.21	314.34	318.46	313.02	314.83	313.54	316.51	316.92	313.23	314.48	314.96	314.61	314.06	315.41	314.18
300.54	300.26	300.61	299.97	302.06	300.71	300.98	299.68	300.24	300.69	298.21	298.87	300.87	301.12	300.98	300.51	299.7	302.8	300.34	299.67	301.63	300.58	298.9	300.35	299.39	300.97	301.58	299.14	299.85	300.73	298.81	301.52	301.51	301.4	302	298.97	301.13	302.54	299.36	300.45	301.27	299.48	299.83	301.59	302.26	298.68	300.36	300.84	298.19	302.19
305.02	303.74	305.1	306.5	306.42	305.94	305.16	306.97	307.81	306.46	307.88	308.24	306.21	304.2	310.11	306.72	305.85	304.91	305.89	308.29	307.48	308.45	308.86	308.67	305.38	306.79	306.77	308.52	306.42	308.53	305.28	307.15	305.65	307.45	306.47	307.06	306.44	307.55	308.34	306.62	302.45	305.26	307.94	305.15	306.85	303.67	307.35	307.59	304.46	306.31
322.8	321.68	322.1	327.28	326.67	321.9	325.74	325.49	323.17	323.5	324.17	327.49	325.34	324.5	326.06	325.06	322.33	326.15	323.49	327.9	324.58	325.34	324.36	321.78	327.15	323.75	326.65	325.36	324.01	321.74	325.22	324.83	323.26	323.52	325.88	323.25	322.95	323.65	324.61	325.16	324.2	325.1	326.54	325.25	323.87	327.57	324.84	326.06	326.55	325.37
306.81	305.71	303.69	303.05	305.09	305.27	306.68	302.82	303.52	304.7	305.67	305.92	305.77	306	302.3	303.18	304.59	302.7	307.69	303.82	306.74	303.72	304.05	305.11	303.21	304.3	304.98	304.54	303	302.21	302.85	305.3	302.22	305.65	305.08	305.57	305.2	305.6	304.09	303.53	304.29	304.21	303.83	305.44	305.63	303.64	305.23	303.11	302.8	300.77
319.59	321.19	318.94	316.04	321.5	322.16	317.45	317.43	319.01	318.47	320.22	321.26	318.92	320.72	318.29	319.22	320.82	319.31	320.37	321.04	322.83	320.35	319.22	319.48	318.39	319.74	319.33	316.73	319.18	318.34	319.67	318.25	319.14	319.84	319.16	318.89	319.5	320.14	319.24	319.93	318.82	321.17	318.01	319.46	319.09	319.17	316.8	321.35	317.15	318.61
330.18	328.23	328.74	326.46	329.64	326.58	329.9	327.46	328.04	327.2	327.93	328.72	328.05	328.7	329.17	330.26	328.69	329.63	329.16	327.76	326.95	328.15	329.14	325.52	329.38	329.13	328.33	330.23	329.6	329.46	326.78	327.87	328.5	326.71	330.22	327.57	328.42	328.98	329.5	329.31	330.58	326.35	326.55	329.07	327.87	328.31	331.06	327.14	326.67	325.96
319.2	319.57	320.59	321.15	320.41	316.1	318.56	320.11	318.71	318.28	319.13	317.74	316.91	317.69	319.1	317.38	317.89	318.67	316.23	318.69	316.04	317.18	317.29	318.91	319.01	319.41	319.44	319.41	318.73	318.74	318.68	318.72	319.8	318.23	317.4	320.13	316.68	317.61	318.37	320.66	316.91	318.93	319.92	317.14	318.82	316.18	318.17	315.21	315.85	317
310.27	312.04	313.17	311.85	311.5	315.3	311.4	313.71	309.86	315.03	314.95	315.79	312.27	313.39	312.01	313.71	312.71	311.75	314.41	313.3	315.72	313.51	312.77	315.22	312.89	312.43	312.53	313.57	312.3	316.84	314.61	313.94	309.92	313.97	313.4	313.73	312.34	310.62	310.52	314.14	313.84	313.28	315.87	310.89	314.48	311.88	315.37	314.74	314	314.8
315.62	315.31	316.98	317.85	315.37	316.43	316.08	316.82	315.91	314.54	315.64	314.93	314.17	316.77	316.46	314.85	314.37	318.12	314.44	317.27	316.3	315.84	314.33	317.42	314.39	316.21	314.63	312.1	316.4	315.57	317.19	316.63	315.75	314.97	315.58	316.36	314.84	315.09	316.71	315.33	312.36	315.02	314.01	317	317.45	315.13	315.22	313.56	314.74	315.74
311.02	313.42	312.62	312.55	312.2	314.84	311.17	313	310.75	313.48	312.9	313.39	312.81	313.97	312.28	313.11	313.93	313.21	311.93	311.22	312.58	312.95	309.77	311.78	311.73	309.16	312.33	311.31	313.14	311.46	313.12	310.92	312.53	313.17	313.91	313.19	312.31	312.46	314.23	314.94	311	310.49	311.82	315.69	312.51	311.6	311.95	312.17	313.06	312.67
305.46	302.91	304.64	304.55	301.73	302.92	302.44	304.15	303.56	302.91	303.01	303.74	303.49	302.19	301.93	304.32	303.73	305.32	303.93	303	304.04	303.31	304.7	301.58	302.38	304.15	306.1	303.83	305.93	301.27	304.61	303.71	306.1	304.77	304.27	304.98	303.88	304.35	301.5	304.29	303.3	308.44	303.22	303.82	306.26	302.69	303.15	303.99	301.63	304.48
303.41	301.52	303.95	303.32	302.84	302	302.14	302.54	302.9	304.06	303.44	302.31	302.24	303.1	301.85	301.35	303.45	302.11	301.12	302.31	304.1	303.58	301.88	301.58	303.79	303.76	303.17	303.57	304.43	302.37	302.39	303.5	301.21	301.02	301.11	302.72	302.62	302.19	301.14	302.72	302.92	305.12	302.47	301.39	304.86	303.59	302.52	301.84	305.15	305.49
313.3	312.24	310.55	313.04	314.74	311.85	312.1	311.12	312.19	311.05	312.76	312.66	313.82	314.49	312.3	315.6	311.4	313.26	314.12	313.18	311.72	311.28	312.5	313.73	309.54	315.79	310.99	311.28	314.14	316.48	314.24	312.8	311.43	312.36	313.72	313.81	311.86	315.86	312.2	312.32	312.07	313.23	312.79	314.58	312.81	311.53	314.23	312.67	311.33	313.21
324.36	327.09	325.76	324.86	325.46	324.18	325.35	326.92	322.32	324.11	325.73	326.47	325.94	326.74	324.46	323.45	325.23	324.97	324.67	325.38	327.12	326.31	325.34	323.9	324.74	321.49	327.07	327.16	324.44	325.93	325.89	324.9	325.64	326.3	324.33	322.37	327.94	325.58	327.15	328.2	325.93	325.04	325.56	325.57	326.49	326	325.51	324.86	325.16	326.59
305.08	303.31	302.74	302.77	303.18	302.32	303.07	304.39	302.16	304.63	303.94	303.25	304.27	302.35	305.82	304.57	306.61	300.45	303.34	302.35	301.47	305.54	301.62	303.34	299.95	305.93	303.74	301.82	302.7	300.71	301.76	303.36	304	305.36	305.2	301.2	302.24	302.67	303.46	305.14	305.55	299.91	302.03	303.63	303.15	301.69	302.72	304.34	304.12	303.38
308.1	307.85	306.96	308.76	307.03	304.03	305.33	304.73	306.99	305.49	306.24	307.6	307.17	306.65	305.92	306.47	306.52	307.42	308.69	307.87	306.69	307.55	305.7	305.99	306.67	308.02	307.61	308.57	304.13	305.83	305.84	306.62	305.88	305.96	308.27	304.62	307.56	307.49	308.15	304.79	308.66	304.71	308.52	304.32	307.23	307.02	308.18	304.87	305.36	305.69
308.74	304.91	303.04	305.23	303.38	304.14	303.4	302.11	303.62	304.08	304.88	304.94	305.9	305.89	305.45	304.68	303.49	305.71	304.85	301.62	304.48	304.69	305.3	304.85	306.99	302.8	304.58	305.56	300.48	303.33	304.1	304.7	305.2	303.48	304.62	302.4	303.11	306.77	305.87	305.26	305.86	303.93	303.58	304.01	304.1	305.21	306.24	307.34	302.44	302.49
312.18	312.96	315.26	312.89	313.3	311.34	311.75	311.32	311.03	310.61	311.14	310.8	313.56	314.64	313.32	312.69	312.16	312.9	311.07	312.4	310.46	308.67	311.28	310.8	310.88	312.41	311.43	312.03	310.21	310.63	312.77	312.24	311.72	313.18	312.31	311.69	312.44	312.74	312.14	311.83	310.06	311.51	311.34	312.18	314.58	311.66	311.72	312.62	312.74	313.43
311.25	310.42	310.31	311.53	308.91	311.24	310.37	312.87	313.38	310.31	312.67	310.63	312.08	310.73	313.84	312.61	311.46	312.63	309.76	311.02	311.43	312.8	310.14	311.94	309.71	308.17	309.79	311.82	311.32	312.09	310.04	311.72	310.56	312.31	311.99	311.64	311.07	309.85	313.1	312.46	309.49	310.39	309.63	311.44	310.69	311.32	309.47	311.88	309.44	312.06
292.79	295.64	294.6	292.41	292.67	293.43	294.71	293.86	293.28	294.27	294.32	292.58	294.79	293.01	295.09	293.3	292.22	296.4	293.19	291.98	293.34	295.83	294.47	293.77	293.19	293.33	293.21	292.7	294.63	294.7	292.42	293.44	292.67	291.2	292.48	295.06	296.18	294.88	294.92	294.66	293.61	292.92	295.08	295	292.8	294.96	295.35	296.41	297.76	291.13
303.36	303.7	299.25	303.19	302.39	303.02	305.1	302.09	301.24	302.47	303.4	303.87	303.13	304.08	302.75	301.63	301.65	300.76	302.3	302.66	301.01	303.29	302.14	302.46	301.49	302.31	302.61	304.18	301.69	302.86	303.83	302.49	300.72	301.86	302.22	302.11	302.86	299.42	302.97	302.43	301.81	299.5	302.34	301.7	302.58	304.1	301.79	301.82	304.23	301.39
313.74	315.7	315.99	314.5	317.41	314.29	317	313.8	317.34	315.31	316.66	314.29	313.72	314.77	315.73	313.6	316.77	314.56	314.22	315.09	313.53	315.8	314.3	317.52	315.81	316.38	316.16	317.61	315.87	313.98	318.71	315.49	313.25	317.11	316.5	315.78	313.98	313.04	315.5	314.65	315.54	317.89	316.3	315.22	317.46	315.13	314.65	317.35	314.7	315.9
296.85	293.44	294.79	293.1	293.62	294.49	294.36	293.74	295.72	293.64	292.83	293.58	293.28	291.92	295.62	295.91	293.92	295.66	293.34	291.57	295.16	294.91	292.57	292	292.3	293.75	295.15	294.39	294.28	294.47	292.75	294.16	291.51	293.46	291.67	293.96	292.23	293.35	294.56	293.81	294.67	289.71	293.45	292.37	292.77	294.53	293.83	293.4	296.34	294.39
305	303.59	304.54	303.52	302.83	300.37	301.1	303.45	305.38	304.14	305.06	304.84	303.38	304.89	302.13	304.11	301.07	305.7	302.73	304.23	303.58	304.01	302.33	304.14	300.48	301.76	303.15	304.86	302.63	302.83	304.1	305.45	302.3	302.96	303.81	302.54	302.58	303.57	302.87	303.35	303.34	302.64	305.09	303.71	305.28	300.09	301.12	302.89	300.71	302.65
[truncated: 549 more rows]
[truncated: 150 more columns]
