# Supplementary material for: Genetic dissection of main and epistatic effects of QTL based on augmented triple test cross design
Source: PLoS One. 2017 Dec 14;12(12):e0189054. doi: 10.1371/journal.pone.0189054 (PMC5730204; doi:10.1371/journal.pone.0189054)
Supplement: S9 Supporting Information — (ZIP) [file pone.0189054.s009.zip › z5_1700_0.5_5.csv]

309.46	312.78	314.74	313.86	315.11	313.36	313.29	308.95	311.44	312.56	314	313.1	313.9	310.97	311.07	315.56	314.87	311.19	310.62	316.02	317.02	314.86	316.3	313.45	314.19	316.02	317.5	312.32	312.68	314.85	315.65	313.05	311.28	316.52	317.01	311.75	314.06	313.67	313.43	317.66	312.88	316.57	311.13	312.44	315.6	311.85	309.71	316.86	312.12	314.82
318.15	313.34	314.13	314.19	313.48	312.33	316.93	312.45	314.8	316.49	314.26	314.15	312.84	312.69	311.79	315.81	312.7	316.05	314.81	315.33	315.65	316.01	312.95	316.72	314.14	316.24	316.51	312.79	313.26	315.32	315.53	312.95	313.56	311.63	316.66	316.31	315.53	311.09	315.67	313.17	313.51	314.32	314.66	314.21	311.99	315.73	317.17	317.34	309.84	314.58
308.93	308.09	309.08	309.98	307.27	309.58	313.11	306.41	303.62	311.23	307.71	312.65	307.83	310.77	308.88	310.34	309.5	311.23	307.49	311.67	307.55	309.39	310.63	308.83	306.28	310.22	306.64	310.74	306.64	308.3	307.37	308.54	307.3	306.13	309.13	309.36	306.6	310.78	308.45	308.36	306.4	308.53	309.63	307.55	306.15	307.5	309.6	306.92	309.92	307.53
315.85	315.59	313.48	313.4	314.15	314.89	319	315.8	316.66	315.52	317.25	317.03	316.18	315.96	313.48	316.87	316.73	315.93	315.75	315.83	315.52	316.92	315.71	317.27	314.74	314.47	316.06	315.91	314.88	317.16	318.66	315.04	312.53	317.34	317.83	314.94	314.58	315.59	316.67	314.37	313.82	315.11	316.94	315.09	319.51	313.04	315.8	317.29	313.55	320.11
319.8	319.25	318.96	316.5	321.63	317.19	320.09	317.16	319.62	317.75	319.32	319.01	321.14	317.26	321.86	319.17	320.38	321.76	319.85	317.51	321.39	320.19	318.04	318.39	323.64	319.78	320.5	316.56	314.43	316.62	320.36	318.16	320.34	319.52	319.67	316.04	319.94	317.31	317.52	317.09	319.42	320.42	319.63	319.36	319.67	316.94	322.13	317.33	320.12	320.47
310.45	312.74	311.3	312.23	313.18	314.32	314.13	311.01	310.71	314.76	314.26	313.42	310.44	316.79	314.68	313.15	313.76	315.8	313.25	315.86	311.92	316.05	313.06	308.28	310.73	310.72	309.76	311.86	312.15	309.18	311.72	314.12	311.87	311.14	314.42	314.02	312.26	315.79	313.69	310.45	311.57	314.51	315.33	313.74	310.42	314.15	313.53	313.51	311.28	313.96
307.54	308.72	313.38	311.04	306.1	311.46	311.17	311.89	313.55	309.12	312.88	314.18	313.95	312.51	311	310.09	311.04	313.27	311.8	311.07	313.06	315	316.18	312.29	308.73	310.39	311.69	309.55	312.23	310.79	310.34	311.2	309.94	313.04	310.23	311.85	310.86	310.54	312.95	311.9	309.69	314.67	311.73	313.26	311.88	313.46	306.25	312.11	313.13	308.92
301.84	306.97	301.44	306.21	300.8	303.39	307	304.46	306.46	303.94	303.15	305.74	301.36	302.14	305.63	303.75	299.93	302.89	304.97	304.2	306.98	303.69	302.6	303.62	305.01	304.42	302.78	302.42	305.45	306.72	303.05	301.82	304.58	305.28	301.38	304.74	303.02	303.55	305.95	305.02	304.3	303.66	302.81	300.62	302.32	305.61	303.07	301.53	305.66	303.87
305.07	302.6	304.98	299.06	303.97	305.18	304.75	304.68	303.9	303.16	302.73	302.9	303.19	299.85	303.48	303	304.59	307.85	304.17	304.91	301.43	307.83	305.37	304.35	303.63	305.74	305.2	303.72	302.23	304.45	303.17	305.68	305.72	304.77	303.61	304.03	308.48	303.84	305.02	305.39	305.31	303.21	304.84	301.16	302.28	300.16	301.59	305.25	306.54	306.47
310.73	308.67	309.87	312.96	308.54	312.7	309.94	310.22	312.67	311.78	313.18	308.79	308.3	307.73	308.04	310.08	310.32	309.15	311.71	309.69	311.33	311.27	312.06	309.92	311.06	313.24	311.25	310.04	308.32	309.54	311.15	309.49	306.92	309.31	309.33	310.09	309.98	312.62	310.69	313.37	308.62	308.97	309.95	315.87	315.08	311.93	311.09	310.83	310.56	305.34
302.92	302.1	308.02	305.17	305.03	303.63	308.52	306.57	306.01	307.17	306.94	304.36	306.4	304.68	307.51	306.94	305.79	308.57	305.84	303.59	306.06	302.72	306.06	304.09	304.76	306.36	308.44	305.99	306.4	307.61	305.16	305.27	304.6	305.12	305.76	307.05	306.67	301.51	304.88	309.01	305.86	304.92	305.69	304.84	303.6	305.32	308.91	305.78	305.3	304.22
310.87	308.4	305.54	314.77	306.4	308.94	308.45	310.73	312.38	312.62	309.59	309.12	311.02	309.21	310.32	312.65	307.6	309.26	307.21	310.18	310.2	311.51	313.92	306.06	308.29	311.7	312.56	310.92	310.67	307.96	307.98	310.68	312.95	312.1	311.23	308.23	309.77	308.68	308.47	313.3	310.98	309.5	307.04	312.48	308.19	309.97	311.57	307.14	310.94	308
317.15	318.35	317.37	319.63	318.03	316.51	319.66	317.62	320.75	322.74	322.67	321.23	318.1	317.8	316.97	317.29	321.53	320.98	318.03	319.33	321.3	319.68	314.85	320.18	318.43	318.94	321.6	314.84	317.97	316.81	317.9	318.56	321.07	320.09	315.75	316.88	319.51	321.42	314.42	315.8	319.39	316.81	318.06	315.62	320.51	318.76	320.37	320.33	315.58	319.55
312.79	309.87	312.7	311.26	309.48	308.7	311.49	312.17	316.11	308.81	312.18	312.13	311.72	307.88	309.17	312.43	310.57	310.7	311.67	310.6	310.93	310.51	311.51	312.11	311.83	314.86	308.64	313.17	315.6	310.67	313.57	310.47	312.01	311.25	314.79	310.76	315.29	309.91	311.62	311.27	313.59	310.01	310.37	307.09	312.74	310.8	310.56	311.56	312.69	312.61
315.81	316.87	315.32	314.47	314.15	315.94	316.81	315.23	316.9	317.67	315.78	319.74	317.83	313.36	318.46	316.1	313.12	319.96	312.65	313.62	315.79	313.42	313.91	312.61	318.74	317.92	317.52	314.17	317.8	316.94	315.06	315.69	316.93	312.6	316.31	314.77	315.93	316.13	315	314.33	313.64	314.05	314.47	313.24	320.6	316.91	314.41	316.48	314.66	314.93
316.7	317.27	317.05	320.55	319.59	317.12	314.66	313.18	316.78	314.39	315.58	316.18	313.36	312.61	315.87	319.63	314.4	315.76	313.69	311.74	316.47	317.28	317.19	315.14	316.53	315.94	313.83	314.49	315.52	314.1	315.8	315.99	314.27	314.19	317.25	315.2	317.48	313.53	311.67	318.22	317.81	317.2	315.7	316.87	315.44	318.27	313.67	316.11	315.92	315.43
309.74	306.8	312.42	308.95	310.05	312	310.9	310.35	313.06	309.03	312.38	309.07	311.51	307.97	310.31	312.98	309.27	314.48	308.03	310.24	313.11	311.85	308.49	314.49	313.48	310.62	309.99	310.23	311.95	315.42	311.55	312.45	312.12	312.24	312.21	310.88	310.24	312.7	311.03	310.94	313.27	311.02	312.48	308.88	312.86	308.89	316.29	308.27	310.98	315.25
314.81	310.71	311.64	311.59	315.36	307.89	312.27	312.34	308.56	308.71	309.9	315.18	311.16	311.42	312.88	311.22	311.52	308.09	307.98	314.32	308.59	313.96	312.62	312.69	313.46	311.66	315.83	307.88	312.13	312.88	312.2	311.74	311.76	311.04	311.24	312.17	310.99	310.52	310.14	311.11	310.56	312.73	312.19	309.24	311.19	314.17	311.66	311.23	311.84	311.38
308.08	310.28	308.21	304.6	307.01	307.04	312.2	307.31	312.32	310.36	309.76	312.4	307.76	307.56	305.13	311.11	307.48	309.33	309.45	309.9	308.75	309.37	308.31	309.52	308.2	310.75	309.45	307.91	307.25	310.59	309.7	311.79	306.33	308.08	308.28	308.73	306.03	303.86	310.6	308.04	307.68	311.55	308.09	308.34	310.26	310.98	310.69	308.74	311.55	306.1
313.48	314.16	313.34	313.03	316.71	315.08	315.07	314.11	314.57	313.29	310.83	315.89	312.43	314.73	315.63	316.1	314.44	313.67	316.69	313.77	314.26	313.64	314.49	319.17	312.66	315.74	316.04	313.86	311.75	316.1	315.47	314.51	314.34	312.73	314.92	318.38	316.02	318.22	314.25	313.34	312.56	315.64	316.35	317.16	316.13	309.98	313.99	313.89	316.11	313.94
309.03	307.16	305.45	300.99	304.72	305.95	304.4	299.71	304.07	305.57	307.4	304.41	307.71	306.15	310.11	304.85	305.85	307.43	311.11	305.52	304.84	310.03	304.34	305.54	303.85	306.68	303.04	306.64	306.33	307.64	303.47	307.11	309.06	304.23	308.42	303.68	303.88	302.27	307.22	304.43	305.58	307.79	307.02	305.07	309.84	305.8	306.52	304.54	304.51	307.43
304.94	307.48	310.25	304.04	308.48	309.15	310.11	310.62	308.42	309.62	310.64	307.7	309.02	309.88	308.02	308.83	306.96	311.24	308.16	310.53	309.9	311.02	307.94	308.85	309.1	308.46	314.52	308.33	305.85	311.25	309.79	309.19	311.63	310.55	308.1	309.48	307.92	308.73	311.25	309.97	309.87	307.01	311.06	306.56	305.35	308.92	307.1	310.71	304.45	307.35
318.32	316.47	317.91	317.51	318.03	315.34	316.48	316.84	318.45	315.08	317.86	320.17	316.92	315.1	316.84	317	317.18	316.54	318.07	316	317.45	316.99	318.02	321.26	315.69	315.58	312.49	317.59	319.94	316.93	317.14	316.21	313.73	316.58	317.83	315.13	317.34	322.31	316.99	316.8	317.22	314.79	319.29	314.19	319.57	316.53	315.52	317.9	320	318.8
315.24	312.45	314.39	313.1	316.07	316.09	312.52	319.78	313.34	319.03	314.42	312.78	311.65	314.76	310.66	314.11	309.76	312.74	317.1	316.48	312.82	311.86	313.41	313.52	315.06	313.18	312.87	312.46	311.37	312.83	316.02	311.98	313.07	312.28	315.32	314.72	317.17	312.88	314.78	309.48	311.63	315.95	315.39	312	313.8	314.3	315.32	310.32	313.16	312.35
324.16	322.46	324.44	325.81	324.32	324.63	321.57	327.1	322.71	324.78	322.07	326.04	321.7	324.17	322.57	324.15	322.95	324.62	324.69	322.37	323.93	324.18	324.96	325.17	325.38	325.47	324.74	325.24	326.3	323.61	324.47	324.17	324.92	326.27	327.56	326.79	326.31	324.95	320.94	322.46	326.85	324.1	322.71	325.65	325.56	324.3	321.21	325.89	323.19	326.95
313.11	313.02	309.29	310.17	311.06	308.96	307.95	316.9	310.82	310.39	311.45	314.52	307.23	312.04	313.98	311.21	310.64	310.7	314.17	308.77	314.21	310.55	311.36	310.53	312.6	314.02	310.74	308.31	309.56	311.04	312.03	313.13	312.89	311.56	310.95	310.62	311.43	313.18	314.93	313.72	313.13	310.63	311.24	311.93	313.55	312.61	306.7	310.54	312.85	308.63
302.62	304.5	299.76	306.8	303.74	301.37	304.18	303.41	303.68	306.7	305.11	300.19	301.91	299.42	304.17	302.52	305.67	301.5	300.64	302.06	304.5	302.67	301.12	304.05	301.23	305.36	299.97	301.74	302.99	302.04	300.89	304.26	302.3	306.94	306.44	304.34	303.59	301.38	303.29	305.35	302.47	307.52	304.19	302.23	301.31	302.75	304.21	305.04	301.22	303.99
304.38	305.12	304.48	303.27	305.66	302.79	303.31	306.36	302.98	305.9	303.59	306.13	302.18	304.65	305.71	305.2	304.71	302.29	307.8	304.42	299.06	305.78	301.04	306.4	305.44	303.06	303.89	304.1	303.53	303.42	305.64	301.77	304.07	304.53	303.96	303.25	304.94	303.04	304.75	307.64	302.62	303.88	302.77	303.22	302.37	306.67	305	303.91	305.11	304.13
292.66	295.19	295.78	296.83	294.87	294.66	296.16	295.43	294.26	293.65	291.56	292.46	292.64	294.24	290.62	294.22	294.51	293.7	294.85	296.54	293.99	297.58	297.64	292.87	297.08	293.41	293.64	295.12	292.42	295.13	296.86	295.85	291.3	294.83	297.26	295.26	293.25	291.67	293.51	292.61	297.16	293.54	296.84	295.2	294.82	290.8	294.2	294.63	295.58	294.96
311.97	312.55	309.81	313.09	314.67	315.27	312.49	312.95	315.24	318.04	309.57	311.24	310.77	315.63	314.15	316.13	315	317.28	313.76	311.63	312.41	311.01	308.07	312.13	308.22	314.55	315.54	311.74	312.74	309.89	310.61	316.75	316.47	312.02	313.94	314.3	319.04	313.82	311.34	311.84	312.18	310.94	313.18	316.76	312.99	310.29	315.63	314.36	314.62	313.74
311.63	313.3	312.03	315.73	313.07	313.03	312.1	313.99	312.98	309.62	312.16	312.86	312.22	311.44	313.3	314.01	312.89	314.51	315.2	313.9	312.82	313.76	313.14	314.69	314.4	317.33	314.14	312.59	314.98	311.24	309.52	310.24	313.37	312.11	313.29	317.77	313.19	312.44	315.18	314.96	315.51	316.13	309.44	311.12	314.29	312.28	314.18	312.02	316.29	310.09
306.99	303.91	305.8	303.49	302.84	303.86	306.32	303.17	304.63	307.8	304.75	306.95	305.71	304.69	307.36	301.65	309.8	303.2	304.14	306.07	303.19	305.95	304.72	306.75	305.18	306.27	303.98	308.94	308.22	303.81	305.46	304.84	307.23	305.24	304.28	305.18	306.97	306.69	306.83	306.39	307.38	306.07	306.35	306.91	305.42	307.06	304.99	307.26	304.66	308.1
295.88	298.24	294.68	298.42	300.07	291.79	297.66	296.1	296.63	296.56	302.77	295.36	297.18	298.53	296.64	295.27	299.36	295.92	297.05	293.44	294.47	298.38	298.46	296.53	296.42	299.53	300.44	297.8	294.91	293.28	296.83	295.83	298.43	296.62	298.85	296.75	295.86	298.86	295.26	297.69	296.88	293.35	293.83	294.46	298.62	299.39	293.98	297.12	296.19	296.33
329.19	324.67	325.92	324.01	330.11	324.66	328.35	329.69	326.97	327.87	329.48	327.01	326.54	326.69	332.86	326.82	329.63	326.05	331.95	324.95	326.77	327.2	325.63	328	329.58	327	330.11	329.26	329.35	327.7	330.62	325.42	328.97	328.15	327.09	327.9	328.97	327.21	327.77	329.1	328.89	327.52	325.51	327.24	326.85	327.78	329.91	328.34	328.74	328.53
309.93	308.82	310.65	308.34	312.61	310.65	309.24	310.24	308.49	307.99	313.29	312.83	311.35	311.57	313.46	309.03	308.32	308.41	308.17	306.19	308.49	315.51	309.69	307.66	310.47	312.04	311.06	310.31	311.11	313.13	310	312.04	310.92	310.33	311.84	312.23	312.91	309.1	311.02	311.18	312.67	307.48	309.03	311.08	312.53	313.83	311.68	308.77	309.45	309.13
301.63	301.17	301.54	297.93	298.82	298.73	300.46	299.14	300.9	298.56	297.26	302.34	300.82	303.97	296.11	296.9	299.41	304.53	302.35	296.72	304.42	299.38	302.45	299.74	299.94	295.85	302.54	300.54	300.74	300.05	302.01	296.7	302.17	302.5	302.07	299.73	300.07	301.63	298.68	302.01	294.16	297.68	298.03	299.59	298.26	299.88	298.48	297.77	298.03	300.13
306.5	302.58	307.53	303.32	306.06	301.75	302.7	309.27	307.86	306.62	306.61	307.29	306.02	305.79	303.21	304.95	303	308.5	305.58	307.02	304.59	307.99	303.67	306.65	309.41	305.3	306.61	303.45	309.22	304.56	305.92	303.23	308.44	308.77	303.91	304.54	303.95	308.04	304.05	304.23	306.25	304.45	310.23	305.69	304.73	306.8	308.36	309.35	309.27	306.34
300.8	302.81	302.59	304.66	304.97	304.17	306.76	305.4	304.37	303.6	304.3	302.02	303.99	302.41	303.57	303.74	304.52	300.89	302.5	300.93	303.21	302.84	302.44	307.44	305.37	300.63	302.73	303.21	304.04	305.91	304.52	301.39	300.87	301.14	301.71	301.88	302.81	303.73	302.51	307.32	302.47	303.5	304.54	302.49	302.8	305.15	301.39	302.09	300.86	302.95
300.33	300.96	302.2	298.57	298.9	303.51	303.33	302.72	300.53	302.13	299.75	302.36	300.18	303.08	305.02	301.65	299.15	301.36	301.16	302.78	302.99	300.5	302.64	301.38	300.97	300.72	300.87	302.45	300.24	301.85	300.89	300.55	302.33	299.46	300.58	301.45	298.82	300.89	301.17	300.09	302.46	300.69	302.05	303.06	301.96	303.64	303.2	301.81	303.54	299.84
303.38	305.97	305.19	305.57	305.08	308.77	303.97	304.05	305.46	309.2	304.5	301.84	305.01	303.67	307.14	304.19	302.75	306.42	310.06	305.46	305.88	307.3	304.95	304.91	307.12	304.35	305.11	305.65	303.02	304.87	305.76	303.16	306.8	304.67	304.63	308.47	303.98	308.26	304.85	305.27	308.37	304.97	302.99	308.43	305.15	306.45	303.25	304.79	306.87	300.38
310.93	311.96	308.92	309.79	309.88	309.66	312.15	309.48	306.37	310.36	309.76	306.9	308.56	312.08	306.39	307.09	307.98	307.98	307.97	309.8	309.64	308.79	306.54	306.81	310.21	309.82	311.6	306.08	310.24	310.22	311.72	311.49	307.72	311.01	307.19	309.77	307.62	308.19	308.71	312.16	309.84	308.12	309.96	309.25	307.17	311.13	310.49	304.8	311.06	307.38
324.68	324.8	322.42	326.99	325.56	324.03	327.73	324.12	323.07	327.21	325.67	327.84	322.37	322.57	321.99	323.61	326.7	326.9	326.79	325.47	324.68	323.2	326.02	321.98	325.9	326.1	323.81	322.16	323.49	325.63	322.84	324.08	324.28	327.08	328.04	323.64	321.98	328.11	324.97	322.37	326.31	320.04	324.5	322.77	325.81	324.23	323.06	325.49	323.34	329.86
291.97	293.31	292.2	298.09	291.22	293.65	294.94	295.29	294.37	293.79	293.13	292.27	292.65	296.64	293.78	295.55	297.54	294.98	294.35	292.45	294.03	294.27	291.04	293.44	295	295.08	294.96	293.59	295.94	293.47	291.79	293.61	292.6	291.32	291.36	294.38	294.31	293.56	292.81	294.31	294.98	294.83	296.81	295.18	297.1	295.67	296.65	293.83	296.68	296.99
300.04	301.7	299.85	302.88	301.83	298.8	301.72	302.47	300.08	301.71	299.32	301.1	298.62	300.68	303	301.39	300.67	302.17	302.01	303.04	300.48	302.55	300.74	302.88	305.07	299.52	300.14	299.94	303.72	304.67	304.96	303.32	302.15	298.66	298.95	299.9	299.79	300.39	298.41	302.1	302.39	300.32	302.6	299.88	300.32	299.8	301.16	301.16	302.37	300.9
309.12	309.63	314.06	314.34	311.34	310.55	309.22	318.26	317.02	314.28	312.75	312.06	310.09	312.72	312.62	313.9	309.67	312.61	313.8	315.28	315.25	308.85	311.09	313.28	309.25	312.62	310.92	309.94	312.13	313.55	310.04	315	312.12	312.53	310.24	313.63	313.91	309.54	312.44	315.17	314	312.23	307.27	313.31	311.92	312.11	312.59	311.73	313.66	315.97
316.63	311.75	314.52	311.33	315.76	318.97	313.22	316.32	314.91	315.44	318.22	315.38	316.08	315.05	314.09	314.11	313.68	316.71	314.17	314.5	316.54	317.21	316.15	312.74	314.29	313.99	311.97	316.99	316.13	314.98	312.7	315.28	314.57	313.99	316.15	316.51	316.3	317.76	315.77	314.36	314.04	316.27	314.14	319.68	318.07	315.6	315.58	312.86	317.62	315.79
314.45	314.67	313.26	316.99	315.56	316.51	317.97	315.04	316.01	316.36	312.6	312.56	316.28	315.78	314.37	314.75	313.46	315.91	313.24	315.06	315.5	312.89	316.59	313.93	314.71	314.78	316.86	313.06	312.92	315.98	312.8	316.26	313.32	312.9	312.59	315.99	313.63	313.93	312.51	313.75	310.53	315.43	315.12	316.9	314.9	316.15	315.13	312.11	314.18	314.73
326.22	327.14	326.64	328.53	325.24	329.19	328.09	324.79	328.9	325.98	328.19	328.7	325.29	323.57	330.31	323.01	329.78	324.61	324.54	324.55	326.84	328.09	325.28	328.42	325.53	326.59	327.22	326.32	326.59	329.04	326.68	324.04	328.25	324.75	327.39	326.9	329.29	328.79	328.2	325.32	323.04	326.51	326.59	329.02	326.63	329.55	328.35	324.36	330.55	326.57
305.15	305.74	304.38	298.85	301.34	302.77	306.02	302.4	305.91	306.03	306.14	303.77	303.81	305.79	301.43	303.93	304.25	303.75	303.11	304.19	301.92	300.12	302.57	302.29	304.2	303.06	300.65	302.2	304.22	305.04	304.39	299.78	305.36	305.6	305.01	300.4	303.13	303.31	304.13	302.99	303.61	304.9	302.24	300.98	299.31	304.42	303.01	301.99	305.01	304.4
295.27	292.15	297.08	296.06	296.44	295.26	291.89	294.12	294.21	295.52	295.22	296.39	295.83	296.11	291.69	292.69	292.05	292.83	293.98	292.8	294.48	295.61	294.21	296.73	297.71	292.17	295.54	294.76	292.39	294.47	293.27	297.73	293.47	295.2	296.62	296.26	292.7	293.14	295.04	296.35	294.21	296.76	296.94	293.92	295.5	295.84	296.06	295	292.94	294.19
313.36	312.16	317.04	315.52	314.04	313.14	314.72	311.01	313.09	310.69	313.13	310.29	311.59	314.11	307.58	313.36	310.86	311.57	311.8	314.92	313.87	315.75	310.7	314.44	312.48	311.12	314.87	313.49	316.08	315.16	314.36	312.24	313.6	312.43	311.38	314.01	312.9	312.84	316.66	313.41	311.44	311.58	312.58	312.27	314.16	311.73	314.08	311.28	312.39	310.79
315.76	314.17	313.76	313.42	315.5	314.44	313.01	314.24	315.16	313.62	316.5	315.22	314.66	315.87	312.8	312.39	315.96	311.51	316.39	312.97	313.45	312.39	314.87	317.61	315.11	311.49	316.72	313.1	314.87	313.51	315.97	316.04	311.58	316.24	313.73	315.62	315.15	314.07	314.22	316.64	315.8	313.19	313.8	314.63	316.59	311.53	317.3	312.83	313.22	315.35
318.35	315.12	313.84	311.4	310.29	313.62	311.95	311.98	312.54	311.33	313.86	312	311.69	315.29	312.24	313.02	310.82	316.49	309.9	312.37	314.26	314.54	313.14	312.08	311.84	307.11	313.28	312.61	312.84	312.59	311.37	315.97	312.25	314.44	313.67	311.77	314.95	312.69	313.48	310.96	316.8	315.35	314.87	315.81	313.43	314.4	313.09	314.5	313.7	317.65
304.38	305.68	303.3	302.81	303.15	304.33	308.36	304.46	302.6	299.37	303.69	303.47	302.46	303.68	307.57	304.41	302.61	306.23	307.13	309.73	306.19	306.67	303.07	304.63	305.38	301.34	307.45	303.45	305.77	303.01	303.15	307.17	307.99	306.39	304.49	301.8	304.64	306.3	303.89	305.1	302.34	303.62	306.44	302.73	304.36	297.5	306.43	301.55	307.79	303.28
305.54	302.93	306.72	301.1	306.61	304.58	302.57	301.82	300.96	303.9	305.04	304.94	303.22	306.48	302.41	305.19	302.32	306.47	301.33	301.68	304.03	302.29	305.55	302.6	305.07	301.85	303.63	302.72	303.21	302.19	306.54	302.06	303.62	303.91	304.21	301.88	301.85	303.64	304.67	305.69	302.66	305.78	305.15	303.47	303.92	302.78	304.93	299.07	299.33	301.07
314.39	316.43	315.04	313.3	312.4	313.37	312.88	309.82	317.06	319.44	316.69	312.58	315.39	314.32	314.02	312.24	316.4	312.25	315.32	316.11	315.03	314.73	315.84	313.39	314.32	311.74	315.77	316.27	316.29	316.02	316.98	316.43	313.85	311.34	316.25	311.98	314.51	310.06	315.36	313.97	316.6	314.69	313.72	314.29	316.69	313.51	311.42	313.68	314.29	310.32
312.55	315.17	316.62	314.52	308.6	312.1	315.04	314.77	315.44	317.7	309.81	316.07	311.03	314.84	313.45	316.98	312.82	314.31	314.74	311.16	313.14	312.34	311.76	312.86	314.94	311.86	310.05	314.37	315.27	317	312.66	312.35	314.2	312.16	313	311.24	309.56	312.68	315.23	313.82	310.56	316.07	313.1	313.53	314.85	314.56	311.86	314.87	312.05	312.64
316.5	321.14	320.47	317.93	319.53	317.92	318.99	317.47	318.02	316.31	315.81	314.62	320.24	320.48	316.36	314.62	319.04	318.67	317.88	318.84	317.81	316.04	316.46	318.7	318.04	315.2	319.89	318.55	316.83	315.52	319.43	319.43	319.06	319.13	315.77	320.37	316.88	317.83	317.85	316.21	321.21	320.04	318.21	322.28	312.1	319.62	318.51	318.97	319.25	317.16
314.04	311.63	310.67	315.52	310.43	315.51	308.09	310.61	308.63	314.47	311.94	313.41	314.13	311.22	313.19	312.71	315.47	311.67	311.15	312.75	312.75	309.54	311.67	310.07	313.38	312.65	311.45	316.16	313.36	315.25	313.74	316.65	312.59	310.43	310.14	310.26	314.73	313.1	313.26	313.24	312.09	312.38	317.19	313.35	315.75	313.49	311.81	312.23	309.87	306.17
328.89	328.15	328.22	327.03	329.15	331.58	329.24	329	328	329.89	328.04	328.83	326.74	330.41	327.38	326.55	331.16	328.48	328.02	328.29	333	328.35	331.79	328.49	326.09	328.08	328.17	326.52	333.66	330.43	329.03	327.09	332.88	331.27	324.82	328.97	329.87	327.19	326.73	327.97	331.24	330.26	328.26	325.02	326.82	327.86	329.77	326.86	328.97	328
297.45	298.47	300.51	301.03	300.95	297.5	299.41	300.09	300.57	297.97	299.01	299.59	300.04	300.1	301.06	301.65	302.88	302.16	302.1	299.16	300.46	300.92	297.65	297.35	297.77	298.93	302.39	299.97	297.59	298.27	298.73	301.67	298.93	300.3	301.48	299.81	299.44	297.94	301.48	295.17	296.05	301.48	300.31	304.32	300.23	298.27	298.47	299.03	304.76	303.45
294.61	298.82	295.96	293.85	291.9	297.27	295.6	293.32	291.62	297.27	294.64	298	293.02	294.1	292.58	296.44	294.46	293.82	293.25	294.3	293.79	298.2	292.93	291.21	298.79	292.82	296.03	292.25	291.04	296.94	292.1	296.56	294.92	294.58	296.99	295.31	296.49	297.2	293.35	298.33	294.7	299.39	296.9	296.24	298.16	295.63	298.63	298.34	295.6	291.73
313.14	309.65	312.47	309.02	312.68	311.79	313.03	310.28	314.17	310.1	313.28	312.67	312.15	311.52	312.73	315.63	311.4	314.34	309.34	312.2	311.66	312.91	314.06	311.1	312.09	311.24	313	312.74	314.91	319.48	311.58	314.1	314.14	312.79	313.46	311.62	308.28	311.54	310.72	308.78	312.18	312.05	314.68	311.54	311.61	313.21	312.93	312.8	312.26	311.13
308.28	303.12	305.64	304.49	306.69	303.35	307.52	304.76	302.34	302.94	304.92	307.68	297.51	305.87	306.15	307.86	304.07	303.73	305.38	301.79	305.09	302.37	305.59	304.74	309.64	305.01	307.54	307.5	307.38	308.23	306.09	307.91	302.57	309.33	308.38	303.16	302.8	300.95	306.32	305.04	303.7	306	308.32	304.73	302.93	306.18	304.65	306.05	306.61	305.75
312.7	312.66	315.95	310.38	311.67	316.4	313.83	315.01	311.79	309.8	313.68	311.5	315.64	314.67	314.57	315.74	313.85	310.43	311.01	312.13	317.82	311.56	315.89	312.65	311.49	314.21	310.6	312.33	313.66	312.15	312.26	310.65	315.58	312.66	314.56	318.55	312.1	313.2	315.2	312.86	311.83	309.16	315.81	310.76	313.68	314.86	311.76	316.43	311.63	313.12
305.92	305.02	305.19	309.7	305.81	303.33	309.64	307.19	304.04	305.48	303.27	299.62	301.78	305.07	301.53	306.1	303.95	306.9	303.95	303.44	303.26	302.64	303.76	306.58	304.54	305.45	303.9	307.05	305.12	305.68	305.1	302.36	308.55	305.03	303.4	306.82	304.04	304.21	304.78	306.13	304.78	305.91	303.16	308.7	302.66	302.4	305.63	303.57	304.25	305.15
314.9	315.63	316.49	316.68	314.32	320.04	310.68	311.36	315.46	312.24	315.8	312.3	311.44	315.4	313.01	313.96	317.48	314.76	316.29	317.99	315.39	317.64	317.32	315.71	315.71	319.43	318.47	314.55	314.14	312.85	315.45	313.9	312.21	317.75	316.15	313.19	317.53	315.32	313.67	316.02	315.41	315.24	319.15	320.35	314.41	316.78	317.39	315.05	316.25	316.83
304	302.23	303.97	302.45	304.31	302.38	304.49	303.72	306.27	302.87	305.11	304.75	299.29	306.31	303.01	302.83	302.61	303.39	303.6	303.78	302.49	308.51	307.34	304.61	306.89	306.34	305.7	300.02	301.84	301.45	301.82	304.15	300.27	305.52	302.73	302.42	305.91	305.61	303.06	300.86	301.96	307.53	302.25	303.83	302.7	304.34	301.93	306.45	303.73	303.89
311.82	309.55	309.74	306.52	308.37	312.16	308.53	310.1	309.15	310.97	308.18	306.8	310.8	309.45	309.16	309.73	304.44	311.02	308.82	310.99	309.62	303.85	307.12	307.71	314.11	310.62	310.06	304.05	305.41	309.92	313.96	308.58	309.51	310.74	308.77	309.33	307.41	306.76	306.8	309.44	307.21	307.33	307.63	308.07	309.86	308	311.12	308.29	312.06	309.42
315.37	315.83	318.5	315.86	316.62	314.95	315.82	315.81	315.57	317.56	317.66	313.86	314.87	316.2	315.91	318.39	318.02	312.85	318.76	319.02	317.14	316.13	313.86	316.74	315.49	313.82	316.62	320.51	314.22	316.96	316.5	312.27	319.15	315.62	316.9	313.98	317.98	316.29	316.03	313.89	317.49	319.3	316.77	317.05	317.42	315.41	316.8	318.11	313.07	316.44
308.67	307.36	313.07	312.59	313.37	313.92	310.99	315.15	311.8	313.71	313.76	311.38	313.28	318.16	311.75	312.21	314.6	313.02	312.96	310.69	312.77	313.34	314.43	315.52	311.63	315.71	317.46	309.03	312.4	313.89	311.22	309.34	314.2	312.49	311.99	312.37	315.88	309.19	313.75	316.22	313.23	310.84	313.47	314.86	309.6	311.99	309.3	312.81	312.44	313.05
316.81	319.34	317.45	314.45	319.27	316.24	315.41	313.83	313.92	315.94	316.55	315.88	318.89	320.45	316.47	319.36	318.53	315.09	316.62	316.87	318.65	314.91	312.4	317.11	317.05	316.65	315.56	315.01	316.92	319.6	318.17	315.7	315.99	318.64	318.8	317.72	317.55	318.96	319.27	317.94	315.2	318.87	317.46	318.39	317.92	314.67	318.85	314.02	316.57	320.11
324.9	330.64	325.43	326.89	326.71	325.9	329.6	330.18	327.27	322.31	326.65	327.12	328.94	327.39	328.81	327.87	326.93	330.59	329.63	326.44	326.19	326.82	325.01	327.25	329.23	327.78	327.3	327.82	329.92	327.6	325.94	326.9	327.97	327.48	325.89	327.74	327.77	326.79	329.56	327.45	328.71	326.37	325.94	327.25	326.48	325.36	325.78	327.76	326.3	328.71
318.96	319.47	315.72	321.52	322.66	317.22	316.81	320.65	318.32	319.05	320.68	321.42	317.97	318.35	319.97	317.14	319.71	317.19	320.97	319.96	319.79	315.27	317.79	316.36	319.97	316.63	317.08	320.75	318.07	321.04	319.81	318.36	320.6	319.22	318.2	319.39	316.23	317.22	316.47	320.98	317.2	320.13	317.76	319.48	318.32	318.35	320.92	318.14	317.25	317.99
310.77	311.54	311.25	310.58	316.34	314.58	314.05	313.7	309.02	315.35	314.12	315.39	314.46	314.54	314.69	311.39	314.84	314.67	312.88	310.37	316.21	313.23	316.5	313.08	315.01	313.44	312.53	310.24	314.82	313.44	315.69	315.57	312.21	314.21	313.78	316.89	313.71	314.75	312.62	315.4	313.71	315.7	315.17	311.8	313.3	314.09	314.82	318.52	314.73	315.22
304.42	303.45	302.38	303.05	299.44	304.55	299.87	302.82	304.86	305.52	301.91	303.11	303.38	303.87	302.58	302.78	304.25	299.09	302.3	302.19	302.23	302.61	305.08	303.17	302.34	301.31	305.18	300.81	305.92	301.01	302.21	303.66	302.56	304.43	302.12	302.38	304.49	304.85	303.35	302.12	302.29	301.7	301.23	302.74	301.25	299.16	303.65	303.52	303.7	303.67
294.89	300.04	297.55	300.49	301.26	299.74	297.81	298.71	299.37	298.75	299.32	300.35	299.22	303.17	301.54	298.7	301.03	301.47	298.84	302.41	297.88	298.55	299.84	299.49	297.14	298.1	298.08	302.43	300.85	297.15	299.67	301.6	299.39	300.35	297.15	301.54	298.71	300.79	296.05	302.72	298.59	299.53	299.44	301.68	298.24	302.93	301.31	301.21	300.97	297.86
307.87	305.45	306.91	310.57	308.28	305.66	305.12	305.09	307.3	307.54	304.85	306.43	307	306.74	308.65	310.26	300.64	307.3	303.25	306.56	305.17	306.08	307.23	303.72	304.63	307.72	306.05	305.53	308.93	304.2	306.99	306.87	310.46	304.76	305.46	307.03	305.91	305.08	305.56	305.37	308.51	306.56	308.78	307.01	307.67	303.84	308.94	304.58	306.61	306.02
317.73	317.65	315.61	315.39	318.59	314.73	317.2	316.43	318.83	316.76	318.3	318.24	318.47	318.4	321.48	320.92	318.95	319.21	316.47	319.1	315.58	318.72	316.35	320.23	320.29	316.18	317.1	315.77	319.52	317.13	317.75	318.8	319.93	320.19	320.71	320.27	319.07	318.15	318.75	318.06	315.97	321.46	322.48	322.54	316.53	319.57	318.31	317.97	315.5	319.05
300.21	299.18	296.94	298.62	296.15	299.89	301.36	300.07	300.82	301.9	302.58	302.66	297.96	300.14	301.04	301.52	303.21	300.26	300.5	299.21	299.38	299.31	298.08	297.46	300.47	298.02	300.16	300.2	295.93	301.26	301.5	299.37	301.39	303.26	302.18	297.12	299.2	300.45	296.71	298.31	301.3	300.94	303.73	299.68	299.31	304.89	297.47	299.69	297.54	300.52
310.48	308.87	312.9	307.56	306.62	305.74	309.38	313.41	310.99	310.97	304.15	308.9	305.2	309.06	308.42	308.74	307.07	308.79	307.51	309.7	309.41	306.9	311.79	307.44	307.04	306.28	307.69	310.8	309.46	310.05	308.53	310.47	311.22	306.76	311.45	308.02	305.68	308.68	311.38	310.76	307.35	308.82	311.86	308.45	310.03	310.99	310.74	310.89	309.34	311.68
310.62	305.2	310.61	314.5	311.18	306.73	311.65	308.5	314	306.89	308.41	312.5	311.82	309.65	309.34	309.38	311.3	308.28	315.7	307.08	308.61	308.98	311.18	312.61	311.41	311.2	313.4	312.26	310.17	307.29	311.67	312.74	312.65	310.21	313.02	309.87	308.95	308.4	308.59	312.23	313.97	311.93	308.74	309.97	307.59	306.41	308.92	311.85	308.78	312.01
302.75	301.24	305.29	299.93	304.77	302.87	302.2	302.81	303.12	302.98	303.68	303.93	299.54	304.49	305.63	305.82	299.64	304.51	302.9	303.68	303.49	303.62	297.5	298.3	300.32	303.4	302.62	303.24	306.19	302.26	302.08	308.37	302.69	302.53	303.8	303.68	302.59	298.74	302.36	303.83	301.37	299.89	302.02	300.95	302.05	304.37	300.35	299.65	304.94	300.87
319.79	320.22	321.02	319.34	320.18	318.61	320.26	319.05	320.24	322.29	318.65	322.57	317.83	318.32	323.13	319.86	316.45	322.29	320.48	320.04	321.59	315.96	319.17	319.44	318.02	321	315.11	322.27	318.6	319.04	317.9	315.05	318.3	319.56	316.4	319.58	316.95	316.85	319.15	317.96	316.95	318.31	318.25	314.86	317.12	317.15	317.46	314.46	315.39	315.28
302.11	308.11	308.58	308.04	304.88	310.06	308.43	309.61	307.71	308.73	306.79	306.47	306.47	307.03	305.64	307.06	306.96	309.27	307.45	305.47	305.37	302.85	308.65	304.65	308.98	306.14	304.9	305.14	305.6	303.84	303.7	305.32	306.74	308.09	308.56	304.28	305.34	306.5	304.87	306.61	302.92	305.42	304.07	307.18	306.43	309.06	310.02	308.61	305.84	309.03
304.79	304.92	303.32	304.82	303.51	304.43	307.98	305.71	302.57	305.39	304.47	303.77	302.44	303.13	305.45	299.8	305.11	305.7	305.42	307.17	303.79	300.97	304.77	303.37	306.9	306.58	302.58	303.05	306.74	304.03	304.92	301.64	304.06	303.91	304.67	305.84	302.3	309.76	305.37	302.75	307.81	303.69	302.28	301.22	304.73	305.35	304.26	306.93	303.61	306.09
295.96	293.92	293.57	295.2	294.5	293.24	294.02	294.88	292.34	292.03	295.9	292.81	293.8	294.13	295.4	295.82	293.23	296.57	290.93	297.4	292.73	288.81	297.8	296.49	295.03	297.83	296.65	292.36	295.42	293.79	294.54	293.05	294.63	297.26	295.9	297.12	296.9	298.79	294.91	292.46	295.44	294	294.11	294.81	296.28	296.31	294.19	297.41	290.56	295.58
331.6	329.3	330.28	329.28	326.94	329.32	326.75	327.91	328.67	326.46	327.42	332.21	325.43	330.15	331.52	328.11	326.86	329.97	331.01	326.89	330.88	329.16	330.2	328.16	329.88	329.83	327.23	331.55	327.01	329.84	327.58	326.83	329.3	328.87	327.91	330.82	329.49	322.85	329.77	331.88	326.54	327.96	328.66	328.94	329.34	326.95	324.98	329.2	328.54	322.59
302.43	304.87	302.25	301.76	306.83	305.87	305.71	306.48	303.52	306.69	306.56	306.56	305.14	304.95	309.94	304.93	305.05	304.14	310.15	307.39	305.16	305.89	304.68	306.61	308.02	306.06	306.72	304.14	308.4	304.35	307.57	307.27	308.78	303.56	306.75	302.26	306.37	309.79	304.62	303.56	306.2	307.53	305.4	306.59	303.57	307.43	303.27	302.42	302.74	301.92
308.78	310.16	312.85	312.45	309.5	308.87	313.65	311.58	311.02	310.91	313.01	311.86	310.43	310.73	308.99	309.35	309.07	309.02	309.57	311.78	309.21	312.75	310.86	311.96	307.96	307.36	309.75	312.63	310.18	311.99	309.5	311.46	309.1	314.27	312.74	312.76	314.31	310.76	308.88	307.87	310.51	314.23	311.37	309.25	310.5	313.16	313.36	309.26	309.41	310.28
314.92	311.87	312.99	315.62	308.41	312.81	310.08	314.2	317.84	314.8	315.2	315.06	313.41	311.88	314.83	317.23	314.4	316.94	313.73	312.1	316.6	313.57	311.2	311.23	315.23	312.08	313.7	318.76	313.62	308.83	312.08	315.94	313.49	314.43	310.85	313.23	314.89	312.78	315.14	315.77	314.71	312.64	313.95	316.52	312.78	313.32	308.69	315.35	313.59	316.15
306.14	305.42	303.11	303.83	304.96	304.9	304.39	303.91	304.57	304.68	306.31	306.26	304.18	306.25	302.71	306.18	303.93	306.17	302.86	305.28	301.31	307.17	305.01	304.24	307.17	304.78	301.94	306.45	303.18	302.55	305.55	300.31	304.75	303.29	304.98	302.33	303.82	305.56	303.19	304.15	304.32	304.18	304.6	304.16	305.41	304.9	304.93	304.6	301.23	305.29
317.52	320.23	316.17	318.47	317.53	320.58	316.32	316.84	320.19	321.82	320.21	317.58	317.4	319.25	318.57	317	317.92	323.38	316.19	318.12	320.29	318.47	318.76	318.36	320.99	318.94	319.54	318.06	316.26	318.45	315.23	316.47	317.09	322.04	320.46	317.55	315.4	316.61	318.24	320.75	319.2	317.97	315.5	315.34	313.45	314.79	321.63	315.84	318.69	319.66
316.26	318.07	314.77	315.41	319.41	318.73	315.95	320.25	316.49	317.34	316.42	313.9	317.3	313.78	317.15	313.78	313.7	317.3	315.11	316.12	312.2	311.43	319.98	315.95	316.74	316.13	314.2	316.13	318.41	315.94	316.24	314.19	311.34	317.91	315.09	316.45	317.55	319.11	314.39	316.55	317.86	318.53	314.47	318.22	317.46	313.58	317.9	315.65	316.51	319.67
303.92	307.82	307.45	307.89	304.99	307.95	306.38	309.84	309.44	309.37	304	303.22	307.87	308.69	305.05	311.28	306.08	308.86	307.5	307.44	309.06	306.96	305.53	309.48	306.38	309.04	305.42	306.95	305.15	303	307.19	307.58	307.19	304.89	302.76	302.15	306.54	308.77	311.08	306.81	306.86	307.41	306.36	305.65	301.49	307.85	302.37	306.15	307.59	307.86
304.85	303.03	304.6	306.31	303.02	304.16	304.73	303.86	303.67	306.05	300.65	306.01	304.84	303.28	306.33	307.13	306.18	305.52	304.42	305.44	301.41	306.61	303.03	302.78	303.98	303.25	303.8	302.32	305.31	306.67	305.05	302.78	306.63	302.63	305.55	301.41	302.56	303.03	302.9	304.35	304.63	303.13	306.36	305.1	302.4	303.99	305.65	305.38	302.98	302.2
309.19	309.09	305.37	309.35	306.91	309.73	310.83	309.14	306.48	308.67	308.2	308.97	311.52	310.02	310.67	309.23	310.49	312.21	310.04	308.37	312.18	307.96	306.39	309.37	310.17	309.36	309.61	304.22	309.97	312.3	308.21	310.71	307.96	310.56	309.66	310.74	307.43	308.99	309.11	310.69	311.82	307.69	309.25	305.3	313.25	308.44	308.25	309.5	306.7	310.59
304.86	306.07	305.12	302.82	302.25	299.23	301.55	302.86	308.95	299.12	305.08	299.67	303.39	301.33	305.04	305.06	303.52	301.87	298.82	300.96	303.75	303.98	301.84	301.1	303.57	303.29	304.09	302.03	301.99	303.04	303.06	303.54	299.71	301.28	300.14	303.75	303.88	307.5	302.9	305.29	304.11	305.21	303.3	305.77	306.83	303.25	303.93	302.39	303.61	302.04
303.89	303.75	305.86	301.63	303.89	304.85	305.21	303.32	304.91	305.59	307.05	301.6	305.18	302.34	305.17	301.95	305.29	303	304.12	302.7	305.86	305.06	305.57	301.73	304.81	302.36	300.68	304.42	300.94	305.15	301.84	303.28	305.68	306.95	303.35	309.44	301.8	303.34	301.69	302.42	305.95	304.1	299.78	307.02	300.92	307.14	302.22	303.28	302.64	301.09
313.61	310.04	312.09	312.58	313.18	314.82	313.7	314.51	313.45	313.93	310.39	310.29	315.85	314.23	313.31	313.52	313.57	312.19	313.84	311.6	311.28	311.93	311.83	308.67	308.58	313.08	312.83	310.11	313.89	311.07	311.45	313.25	313.45	312.53	309.43	312.92	314.15	311.29	313.25	309.98	310.07	314.1	309.04	311.55	312.16	311.67	313.94	309.69	311.53	312.87
301.12	299.08	300.68	298.87	299.05	302.98	301.72	298.8	298.69	299.59	301.71	299.9	301.24	298.87	302.44	301.35	299.34	302.59	299.5	302.03	306.68	301.49	297.95	300.93	302.16	303.8	299.95	301.33	302.15	296.49	297.41	300.02	302.9	301.69	300.21	301.31	301.14	300.62	300.57	301.49	302.4	301.97	300.89	300.25	303.76	300.01	299.5	295.92	301.47	298.91
312.04	312.19	309.3	308.52	309.93	313.82	310.47	310.1	314.89	313.22	312.83	310.45	309.75	311.57	312.24	307.89	310.77	314.06	308.05	311.79	309.22	312.57	311.97	311.11	311.47	311.59	310.73	312.34	313.26	313.54	311.74	311.82	310.78	310.88	311.99	314.26	311.31	315.2	308.17	311.68	310.73	312.53	312.83	310.65	311.32	306.61	313.18	309.89	313.2	315.9
311.45	311.76	308.96	305.53	309.55	311.39	307.74	306.24	311.24	309.46	308.71	308.39	307.89	310.52	307.86	307.73	309.78	308.85	308.99	306.4	308.51	311	306.44	309.84	309.08	307.84	309.71	309.42	307.06	309.07	306.2	313.8	308.9	305.8	308.22	308.11	305.3	307.87	310.58	310.22	306.27	307.44	307.28	307.44	309.49	307.86	310.69	309.6	308.85	306.87
323.05	326.26	327.04	327.13	325.41	324.44	331.02	326.33	327.13	326.52	328.99	326.21	328.6	329.29	326.43	326.2	330.37	328.25	327.04	327.32	326.83	326.73	323.55	324.83	326.52	326.48	327.7	328.96	326.61	328.53	330.14	329.16	329.64	327.72	327.07	325.16	329.28	327.67	330.07	329.07	326.86	326.69	326.03	324.7	324.87	328.27	324.98	327.43	327.98	326.53
322.62	325.49	325.55	323.03	323.71	326.99	326.38	326.32	329.45	324.01	323.76	320.92	322.68	322.54	324.52	326.07	321.73	327.82	324.62	324.03	324.65	324.07	327.08	323.63	324.67	321.06	325.45	324.29	327.7	323.96	322.75	323.95	326.89	321.37	322.46	325.79	324.15	323.77	326.51	328.32	321.36	321.84	324.77	320.67	324.04	321.42	323.46	323.04	320.58	324.93
313.2	311	315.19	317.3	316.41	314.67	318.47	316.62	315.17	311.44	312.74	316.46	314.62	313.77	316.47	313.87	314.36	314.64	316.08	316.05	314.82	315.83	316.06	313.72	316.42	316.47	313.34	316.11	315.27	315.21	317.78	313.33	312.97	315.57	315.3	316.92	313.45	315.58	311.76	313.36	317.03	315.98	313.62	316.1	314.41	315.32	311.66	316.04	316.57	311.31
297.57	297.8	297.27	298.81	300.42	299.01	298.05	297.47	300.03	300.86	298.27	298.68	300.8	302.48	301.46	297.23	297.69	301.43	299.44	303.64	298.04	302.38	299.62	300.39	301.76	296.32	300.7	300.23	305.42	302.81	298.71	302.86	303.46	296.72	299.32	298.4	298.33	299.96	298.65	302.45	299.36	302.12	303.59	301.58	300.32	300	299.24	301.97	303.92	302.33
310.68	308.17	305.75	308.07	301.15	305.33	307.08	306.72	307.9	307.53	306.38	308.48	305.31	307.47	308.19	307.16	306.54	302.93	305.43	306.75	308.77	307.26	306.56	307.47	307.08	305.62	309.96	303.01	306.83	307.63	308.97	307.27	308.21	304.94	309.1	303.99	307.25	305.6	305.21	308.21	309.89	307.04	306.85	306.11	306.57	308.01	304.93	309.16	307.16	307.17
294.02	292.52	295.38	298.21	296.2	291.88	295.65	292.06	296.95	295.38	293.78	298.48	293.84	296.71	298.7	293.4	295.18	295.25	295.85	292.8	293.24	294.3	294.82	294.41	293.49	294.63	294.16	294.01	294.85	296	293.57	294.43	296.22	295.1	295.84	296.75	295.58	294.47	296.26	295.33	291.18	297.04	294.55	297.4	294.52	295.49	293.71	294.18	291.49	295.86
305.17	303.83	305.69	303.04	301.16	305.68	304.41	304.76	304.57	302.67	305.53	303.31	309.09	306.61	304.93	302.81	303.62	302.06	304.46	307.22	304.42	306.63	303.8	303.68	305.56	306.74	300.45	304.93	300.2	302.7	302.28	307.44	304.19	302.03	305.28	303.38	302.15	303.03	308.37	304.94	299.56	305.13	301.46	300.91	302.44	301.26	302.56	304.9	307.61	304.15
308.91	305.98	307.08	310.63	307.76	313.47	308.95	308.74	308.01	309.86	302.37	308.64	310.17	304.8	307.3	308.1	310.41	309.37	306.11	308.55	309.84	311.98	304.22	308.29	310.05	308.8	309.71	309.28	307.58	306.89	306.77	307.71	309.33	308.92	311.93	309.27	310.04	312.48	308.46	306.08	310.16	309.39	309.22	313.34	306.3	307.71	307.89	307.96	309.59	309.35
311.87	314.39	308.82	315.78	311.43	309.25	309.73	307.82	309.83	312.06	312.22	310.64	310.84	310.99	315.99	308.86	310.87	308.49	310.37	311.84	309.45	311.23	310.01	309.62	313.84	312.07	310.65	308.18	308.82	309.09	313	309.82	308.32	312.94	311.12	310.37	311.61	311.72	309.39	307.91	312.33	309.74	310.64	313.39	311.35	309.47	310.33	309.04	311.96	309.64
303.98	304.79	302.44	304.56	303.99	302.2	306.33	300.25	300.02	306.13	300.68	303.51	305.68	303.1	299.59	302.57	303.2	307.23	305.46	304.3	303.89	303.69	300.81	303.18	303.47	304.23	305.37	309.07	305.09	304.29	299.91	304.63	302.02	302.77	305.78	301.65	305.95	304	305.17	304.91	305.25	306.06	304.57	305.23	304.67	301.82	303.91	301.98	304.07	305.96
324.74	325.33	322.76	329.92	329.36	327.7	330.32	324.44	325.34	329.86	328.61	326.37	326.89	325.92	327.47	327.72	327.1	324.8	329.46	326.42	328.01	328.39	326.72	327.34	324.54	325.51	326.35	329.1	326.17	329.02	328.39	328.11	329.59	325.71	327.33	329.45	327.45	324.26	328.58	325.49	327.48	329	326.77	327.27	326.41	326.16	329.17	329.49	325.19	326.7
327.46	327.03	327.59	331.39	330.38	332.71	330.09	326.62	331.62	330.09	327.02	330.09	326.47	331.81	330.73	324.71	330.6	328.61	326.49	327.2	331.55	328.4	328.12	328.51	327.16	329.99	324.63	327.88	328.09	332.12	326.81	325.46	327.38	325.78	328.39	329.67	331.7	329.47	327.92	328.87	325.46	330.15	327.97	330.44	329.12	325.69	329.45	327.06	329.82	326.88
303.52	302.91	301.11	305.59	304.74	305.22	304.94	302.36	307.54	304.41	304.51	304.98	303.79	306.64	304.51	303.89	303.9	302.33	303.67	304.47	306.44	306.04	303.39	305.87	307.53	301.87	300.48	304.21	304.26	302.08	304.13	303.77	301.83	304.37	304.9	306.2	306.3	305.6	305.05	302.29	303.11	301.74	304.02	307	304.91	303.89	304.79	306.56	301.93	306.19
316.55	312.36	315.24	319.8	311.02	318.48	314.76	320.27	316.36	313.8	316.9	315.72	318.46	314.23	317.89	318.21	313.92	314.18	311.57	314.06	315.81	320.72	311.11	312.19	310.83	318.73	315.45	318.26	315.12	313.55	314.58	314.68	319.61	315.28	317.06	317.67	310.72	314.59	315.48	315.74	315.07	319.44	318.03	316.95	315.51	313.56	314.53	317.07	318.46	313.08
316.12	311.85	315.76	314.24	313.09	313.72	314.16	318.55	313.91	312.47	314.24	312.33	317.33	313.09	310.42	318.99	314.14	317.54	314.69	313.18	314.01	311.34	315.88	316.38	312.79	311.32	315.02	311.62	309.5	312.82	313.15	314.03	310.5	315.96	316.24	316.33	312.7	312.4	315.77	313.34	313.58	315.62	313.36	313.49	315.91	314.11	317.32	313.94	314.06	313.35
316.24	315.15	311.87	313.38	315.45	316.2	314.76	315.11	314.79	313.99	311.08	311.52	314.02	315.12	315.27	316.47	315.11	315.77	314.42	314.05	316.05	314.42	318.66	312.97	313.09	313.5	314.54	318.09	314.77	318.85	310.59	314.72	315.72	317.46	311.37	313.89	314.06	315.92	315.11	314.09	316.69	315.31	312.15	313.42	317.76	314.52	315.9	313.36	315.96	315.42
311.87	307.7	316.08	313.36	308.28	310.58	315.48	312.2	311.87	308.84	314.2	308.24	313.91	309.43	311.26	311.62	315.23	314.11	315.95	312.13	311.77	313.54	315.12	312.74	318.73	311.78	315	310.31	315.1	311.72	313.23	314.15	313.25	308.78	312.99	313.3	313.53	311.55	314.84	312.28	312.06	314.43	315.03	317.18	313.58	311.62	310.67	312.88	313.25	313.09
294.95	294.33	296.71	299.35	300.83	295.34	291.41	299.53	296.8	295.91	297.49	293.66	295.23	297.61	294.06	294.94	294.72	292.87	294.94	292.92	296.39	295.96	296.46	295.58	296.33	291.39	296.79	295.3	297.31	293.85	297.02	291.38	294.57	296.74	295.95	294.62	291.5	293.56	292.11	295.67	295.43	294.46	295.92	298.2	296.18	295.42	291.96	296.51	295.57	296.81
306.53	308.18	307.47	306.17	306.04	307.91	306.53	306.23	308.19	304.28	305.44	310.17	307.94	308.7	304.51	303.77	308.46	311.47	305.22	306.03	306.23	307.81	309.96	304.91	309.88	306.01	306.27	303.84	303.26	310.98	306.14	302.77	306.66	306.89	308.39	308.87	306.03	305.53	308.5	302.81	308.57	305.16	305.46	308.8	305.61	306.67	305.62	305.33	307	306.98
315.42	315.75	316.72	315.22	314.62	316.4	312.11	313.42	314.74	312.47	311.31	314.35	315.06	310.12	310.23	314.84	312.51	315.99	312.64	316.39	311.34	312.91	317.9	314.53	315.08	315.83	313.54	312.14	313.18	310.5	311.2	314.08	313.83	315.08	315.85	313.08	315.88	318.68	315.44	316.65	314.08	313.79	313.44	312.31	313.16	317.26	316.25	313.32	315.04	319.71
314.71	314.14	314.81	313.07	315.93	314.7	314.58	315.25	319.36	315.46	315.5	315.72	315.2	314.37	313.92	315.45	313.28	313.08	314.92	314.15	317.26	311.98	314.88	317.72	311.81	314.2	315.87	317.07	315.63	315.31	317.24	317.19	314.27	313.45	315.43	314.81	314.73	312.35	313.58	316.97	312.4	312.9	312.49	315.82	313.38	314.47	312.71	317.83	315.18	314.92
312.24	314.26	312.15	313.46	318.34	312.57	314.76	313.27	313.38	317.7	316.82	310.86	313.91	315.07	314.17	316.83	314.57	312.01	315.23	311.31	312.06	313.43	312.02	312.93	315.31	316.28	314.14	312.4	314.49	314.39	313.2	312.02	313.37	310.41	313.59	313.84	316.87	314.42	314.01	319.93	309.73	314.82	315.29	314.13	309.27	316.8	313.07	316.11	311.89	318.72
298.56	302.4	300.52	299.75	301.93	301.61	301.89	301.64	299.64	302.6	299.8	302.27	300.57	301.04	301.81	300.69	301.7	301.87	304.99	306.13	301.51	298.77	301.62	304.41	299.76	300.39	298.95	298.48	301.64	304.2	301.75	299.76	301.66	300.75	301.86	303.35	301.22	303.06	304.59	300.51	298.42	300.33	299.4	301.11	300.62	301.14	301.88	303.29	298.61	299.69
316.21	312.54	313.04	315.26	314.56	313.77	315.07	312.18	315.42	312.69	311.83	314.14	311.13	314.84	315.73	309.25	313.91	311.61	314.46	313.05	310.23	312.34	311.37	313.06	312.05	316.45	314.43	311.28	313.26	315.95	314.32	313.82	316.13	311.88	318.23	313.01	309.6	312.36	313.41	312.8	312.08	311.45	313.04	313.16	312.1	314.83	314.49	311.8	314.78	314.49
312.87	309.16	310.99	311.89	312.56	310.22	313.87	310.88	312.63	311.52	316.24	311.4	314.2	311.42	314.86	311.68	312.07	316.82	313.31	312.72	314.94	313.11	314.33	315.19	312.21	310.77	311.17	311.27	313.23	314.65	313.93	313.06	312.21	312.97	315.63	313.39	314.21	313.8	310.81	313.89	311.94	307.49	313.53	312.23	314.61	314.3	312.16	313.41	312.69	311.51
316.84	314.98	312.23	317.17	315.95	312.33	317.64	317.92	315.96	316.76	314.75	313.77	315.39	315.2	316.72	313.71	313.76	314.45	315.22	315.33	318.33	314.04	319.11	316	313.68	312.78	315.1	315.51	317.54	315.43	314.34	315.34	316.59	316.6	310.09	312.66	316.99	317.26	313.2	315.05	317.4	314.3	313.84	314.39	318.16	316.61	314.83	316.97	309.59	315.63
303.53	297.72	300.89	303.77	300.99	302.56	302.2	297.33	297.56	303.45	302.19	300.57	299.59	301.12	299.42	300.48	303.27	301.24	302.06	299.48	298.4	298.2	303.13	295.53	300.1	300.22	299.88	302.82	300.37	297.64	299.75	296.68	301.16	302.9	298.56	300.37	302.41	302.4	297.73	300.73	297.43	303.22	303.02	302.03	299.63	304.06	304.19	302.21	304.24	301.7
311.71	313.75	313.83	310.34	314.33	311.34	314.19	311.94	311.61	312.99	307.86	312.92	312.26	314.44	310	313.09	312.63	316.1	311.2	308.99	313.73	315.66	311.58	311.71	311.57	310.03	312.08	312.05	311.24	315.27	312.63	309.69	312.19	309.6	314.17	311.1	309.27	315.1	313.19	311.1	313.14	311.46	310.02	312.95	310.03	310.74	311.67	309.97	308.59	308.89
306.07	301.93	305.23	306.48	305.83	304.01	305.6	303.39	305.36	306.69	308.13	306.21	304.59	304.35	302.57	308.42	303.97	304.25	307.01	305.16	309.57	307.49	311.28	304.84	306.88	305.3	308.27	306.15	307.11	306.92	304.91	304.03	302.81	308.83	302.96	308.17	301.62	305.64	303.32	308.8	308.13	305.4	307.57	298.53	306.5	306.07	305.73	302.33	305.65	306.15
301.12	300.44	301.54	305.55	299.74	306.55	302.94	302.04	306.88	303.33	302.23	303.95	304.29	306.12	305.37	301.47	302.96	298.76	305.41	300.02	304.61	300.23	302.02	305.99	302.62	300.37	303.47	303.04	302.02	302.37	303.98	305.01	302.25	305.5	306.4	305.75	305.21	298.37	302.31	305.57	305.33	304.77	304.12	304.14	303.4	302.16	304.84	304.81	304	304.77
303.3	306.38	303.96	303.55	304.66	302.89	306.33	304.6	308.08	301.4	301.98	301.67	303.5	305.97	303.85	307.1	304.7	304.3	304.14	305.63	307.82	303.99	301.92	306.31	302.32	304.36	304.86	303.63	307.38	309.32	300.88	303.1	306.32	304.37	302.27	302.75	308.11	304.33	305.01	305.12	303.24	305.66	308.87	302.53	304.4	302.98	307.7	302.25	299.91	304.19
304.68	302.71	306.33	302.9	305.16	303.95	303.05	305.06	302.02	306.76	305.32	306.9	301.11	302.41	302.47	306.9	305.8	303.63	301.48	302.84	303.19	303.06	303.36	302.84	305.58	304.88	303.24	309.3	303.21	307.11	303.63	302.79	300.75	303.71	306.79	304.41	304.06	301.74	305.61	301.88	299.68	301.15	305.34	303.37	302.75	302.54	302.51	307.49	302.71	302.87
324.87	321.71	319.86	326.19	322.16	324.81	328.36	325.17	329.17	323.12	327.78	326.44	323.84	325.75	324.63	325.08	323.63	323.6	323.78	320.77	321.74	324.32	319.77	323.49	325.1	323.68	320.43	328.29	323.84	325.02	326.98	323.68	323.06	324.8	323.48	325.24	325.01	324.85	324.73	321.75	321.25	325.98	324.96	322.02	323.79	323.73	322.32	325.02	321.43	322.03
307.99	309.1	310.27	310.76	306.02	309.92	303.99	309.35	305.78	308.91	308.57	312.4	307.2	308.37	310.91	309.88	308.94	306.37	306.26	307.61	312.29	307.56	307.22	310.41	306.9	305.64	306.7	309.42	307.01	307.56	306.13	309.81	306.06	308.5	308.94	309.22	309.58	311.78	311.12	309.02	310.48	311.69	310.88	312.78	308.01	309.37	311.16	311.25	308.61	308.62
312.44	312.52	311.29	315.72	313.87	313.73	315.35	317.77	313.59	315.17	313.7	314.18	312.55	316.46	313.19	317.07	311.19	314.61	311.4	313.78	314.37	314.6	314.62	315.42	315.66	314.56	315.6	315.04	313.01	317.08	314.69	311.95	317.1	315.41	315.65	313.44	315.12	311.26	313.63	315.62	314.44	312.33	312.61	313.28	320.3	316.3	314.8	311.11	317.77	316.91
316.76	318.62	317.59	315.41	317.51	319.69	318.27	318.84	321.07	316.26	320.47	316.42	319.31	315.13	319.63	316.57	318.15	320.11	318.32	318.92	314.66	315.18	317.9	318.75	317.86	320.33	312.67	318.12	318.79	319.39	318.83	316.71	315.86	322.36	318.25	319.25	316.06	318.4	318.69	317.16	320.82	319.21	319.38	319.93	315.01	319.26	313.15	317.38	318.94	316.98
302.08	303.4	308.08	308.1	307.49	306.38	305.6	304.25	305.23	304.6	305.35	303.67	305.18	305.18	303.55	306.5	302.96	306.52	305.1	307.16	305.71	306.36	304.2	301.85	307.56	303.23	305.59	303.68	307.47	308.71	307.65	306.08	306.39	305.5	305.71	302.77	305.2	303.19	302.85	307.18	308.19	305.95	308.23	303.52	306.55	306.71	307.37	302.41	303.89	306.43
310.36	311.98	308.93	311.43	309.85	309.35	311.11	306.94	311.72	311.38	314.34	309.4	310.01	311.88	310.15	310.46	309.69	313.58	309.34	310.21	308.8	311.64	314.08	311.82	311.29	310.81	311.89	311.46	313.43	308.77	312.02	312.26	312.06	312.91	311.43	310.9	306.01	309.06	312.28	310.51	313.12	309.92	311.21	310.16	311.19	309.46	307.08	310.41	313.59	306.96
306.09	304.17	306.37	304.34	306.16	303.77	306.01	306.07	306.57	308.85	303.69	307.88	305.34	306.59	308.71	303.9	305.59	304.59	306.68	309.89	304.18	305.01	309.18	304.51	307.68	303.11	300.24	303.17	303.79	301.41	307.72	307.34	306.92	307.18	305.97	304.79	301.97	305.72	306.5	308.4	303.39	305.82	303.4	306.73	306.25	304.72	308.32	306.65	306.49	307.3
308.15	307.89	302.7	304.38	303.25	302.69	306.39	305.19	303.53	303.65	305.12	305.21	307.41	307.38	308.04	307.68	306.01	303.06	306.67	307.68	309.37	307.61	303.28	305.51	302.75	306.1	303.75	305.89	305.47	306.59	305.96	303.75	305.23	307.7	307.1	305.87	305.05	302.21	305.69	302.96	308.84	305.59	304.76	306.4	307.81	309.65	302.3	303.47	305.81	306.1
302.57	301.26	303.04	301.61	302.75	301.74	306.81	309.28	304.74	305.78	300.31	306.74	306.41	309.2	302.5	304.43	304.25	305.98	299.87	304.6	308.1	302.28	303.65	303.71	305.07	305.18	308.1	305.34	304.77	302.81	301.09	303.63	304.07	307.68	305.72	303.74	306.22	305.01	304.89	305.29	304.93	307.78	304.98	304.81	305.33	304.28	309.14	302.34	304.21	300.05
313.26	312.1	316.65	314.67	311.04	311.22	314.78	311.37	317.57	312.36	311.66	312.56	315.91	316.52	315.68	311.89	311.1	315.09	310.79	311.03	313.56	313.41	312.79	316.35	313.59	312.8	312.38	313.39	312.88	313.11	313.25	312.28	315.37	312.23	313.8	314.29	311.17	314.83	317.09	314.42	312.74	312.67	310.17	316.2	311.2	313.12	311.54	312.54	314.19	311.91
301.6	302.33	302.07	300.14	305.43	306.64	304.52	306.76	304.99	304.55	306.16	304.44	307.06	304.55	304.06	303.26	304.13	307.63	305.1	300.71	307.4	299.99	303.4	302.63	304.3	303.76	301.28	302.85	305.17	310.38	306.2	305.12	303.65	303.42	301.9	304.74	304.94	304.56	302.81	304.71	307.56	306.26	304.88	302.54	304.25	303.66	304.72	304.98	304.38	301.69
297.85	297.68	294.5	298.11	297.75	296.03	298.28	294.9	298	298.02	298.71	300.63	294.87	295.8	295.22	296.82	298.63	298.84	294.27	297.02	296.64	299.05	298.41	297.69	297.18	295.53	296.17	296.77	300	298.55	296.35	300.03	299.38	295.56	299.97	295.52	297.52	294.82	296.28	296.76	296.45	299.83	296.84	295.57	298.09	298.06	297.35	297.02	296.22	298.26
304.76	304.86	304.95	305.45	301.25	303.09	303.08	303.63	303.75	308.14	297.55	304.31	302.12	303.32	301.91	302.02	306.6	309.28	303.22	301.37	304.14	300.64	301.95	304.28	305.04	302.7	301.68	303.03	300.55	306.28	302.97	304.71	303.51	303.77	303.35	306.18	306.87	300.29	302.61	303.3	305.36	303.27	304.35	302.88	307.38	304.28	304.06	305.99	307.75	303.36
327.04	330.68	325.84	327.86	330.11	328.43	330.74	325.32	327.14	330.49	328.85	330.58	325.61	323.94	327.8	324.92	329.3	331.41	326.81	324.57	329.99	327.39	325.78	326.32	324.27	327.71	325.56	327.83	326.87	327.32	325.51	329	328.7	324.51	326.86	329.26	324.75	326	329.04	327.07	331.41	326.98	326.72	329.99	326.73	328.54	327.07	324.71	329.05	325.73
303.43	307.17	304.44	303.56	305.04	302.68	304.66	301.79	299.91	302.88	304.82	305.94	303.85	303.61	300.94	306.35	298.84	303.15	299.26	302.56	303.24	301.06	302.19	303.2	303.49	303.06	303.88	302.18	301	301.94	302.31	305.23	301.93	304.17	302.45	303.15	303.35	306.09	307.44	303.12	304.21	304.39	305.87	303.65	301.09	304.32	303.73	303.21	301.46	306.73
295.05	291.45	295.77	295.66	293.58	291.1	296.55	291.56	295.44	294.37	292.53	292.64	293.54	295.04	294.62	295.44	294.14	298.42	293.12	292.89	293.47	290.22	294.35	292.67	292.14	295.23	293.44	297.07	291.03	295.79	293.55	291.15	293.44	292.63	296.19	292.74	291.76	293.66	290.44	290.69	293.91	296.86	293.13	293.1	294.59	290.01	297.91	292.56	292.33	295.29
306.4	307.98	304.94	303.07	306.54	305.74	307.11	307.55	307.29	307.72	306.71	306.46	308.29	304.28	308.37	305.63	307.12	307.58	304.96	306.51	309.98	305.03	309.15	307.42	303.52	304.17	308.81	306.11	300.88	308.09	308.46	308.47	308.72	304.23	312.53	303.65	309.19	303.61	305.84	307.24	308.42	304.64	307.78	306.56	308.09	305.32	306.98	305.87	309.59	302.85
318.24	315.69	318.64	320.39	320.06	316.21	319.87	318.84	320.26	319.15	317.25	319.51	318.25	316	316.7	318.61	316.9	318.48	321.42	318.72	322.08	320.12	313.9	316.33	323.31	319.75	316.19	318.88	318.98	320.95	317.77	317.72	317.8	319.61	320.45	316.29	317.97	318.63	318.74	320.77	317.06	319.51	319.62	319.65	322.94	324.63	322.71	317.58	319.23	317.97
304.29	303.17	302.64	303.42	305.88	308.17	306.54	303.68	303.3	305.31	305.57	305.91	304.22	303.75	304.51	305.42	304.01	309.83	306.28	303.43	303.13	301.88	303.76	303.72	302.85	309.13	308.75	307.19	303.46	304.52	310.94	304.21	304.35	306.36	307.9	305.88	306.52	307.99	307.47	304.01	306.93	300.19	304.74	304.63	305.23	308.75	305.77	307.98	306.99	305.67
303.32	306.17	303.99	306.54	305.25	301.83	302.91	308.14	306.39	305.45	303.59	306.45	304.98	305.8	307.41	303.18	303.57	303.68	304.34	304.84	301.61	303.4	307.86	304.23	306.35	304.91	307.96	307.41	301.18	302.83	305.31	305.27	304.45	306.09	304.29	305.3	302.24	304.98	305.14	305.01	307.47	303.21	302.92	303.66	304.15	304.5	306.12	303.79	303.09	302.04
305.47	301.68	302.75	300.29	301.62	299.47	303.48	303.23	302	299.71	303.88	298.61	301.34	302.37	301.14	303.49	300.07	300.95	300.09	300.77	302.48	299.3	305.68	301.35	300.33	305.32	304.07	300.33	297.84	302.35	297.08	303.91	299.11	298.76	300.43	297.51	300.54	303.85	300.21	297.85	301.18	300.55	299.83	299.7	299.35	301.09	304.16	300.75	300.74	299.58
307.83	307.09	310.69	306.06	310.85	309.21	307.75	305.34	309.72	311.33	307.96	307.92	304.59	305.97	305.93	306.34	307.44	309.22	307.1	305.35	309.69	308.34	306.37	303.57	306.67	310.65	310.64	307.73	306.91	309.27	310.61	306.22	308.42	308.29	305.39	307.57	302.88	307.68	307.16	305.63	303.56	308.53	308.13	308.87	309.62	309.73	307.64	308.66	309.06	309.15
308.33	312.71	306.03	304.32	309.16	308.45	310.23	309.04	309.09	309.57	310.72	308.19	308.06	313.87	310.88	306.03	306.65	307.49	309.92	308.86	310.95	306.76	309.74	310.54	310.15	308.64	310.34	313.94	307.9	310.65	312.62	308.87	303.84	306.57	308.04	306.87	309.09	308.65	309	310.16	310.08	309.48	310.85	305.66	306.66	307.31	310.85	307.36	310.51	306.17
326.83	324.44	327.71	327.24	324.65	326.51	325.36	329.82	325.33	324.29	326.88	324.23	324.8	324.35	325.27	327.87	324.75	326.73	323.99	326.55	324.74	320.55	326.44	323.86	326.36	323.36	322.4	325.63	324.64	324.89	326.45	323.39	324.58	322.33	329.93	326.49	326.77	326.41	324.34	326.34	325.34	328.35	323.25	328.23	324.9	323.86	324.5	324.84	322.74	324.47
299.8	299.76	304.11	302.77	304.68	301.54	302.98	303.75	304.46	301.09	300.99	300.67	303.17	301.17	297.68	302.52	306.97	301.14	301.64	300.1	300.69	302.29	306.27	302.28	303.61	303.74	301.04	307.93	299.1	304.66	304.69	301.72	302.81	301.95	305.36	298.93	302.57	301.28	299.07	305.35	301.69	301.21	302.75	303.17	302.38	304.85	308.52	297.79	303.02	305.14
326.44	327.39	326.13	327.09	328.22	327.67	326.96	328.62	327.32	328.26	327.23	326.82	326.2	329.57	332.3	327.27	328.68	328.6	327.97	328.81	327.28	324.77	324.99	325.78	323.19	330.41	331.55	327.99	330.1	326.52	324.57	332.5	327.08	327.47	327.25	324.28	326.45	327.67	331.46	324.71	329.08	328.69	327.28	328.11	328.01	326.86	327.07	326.91	329.27	327.52
298.29	295.26	299.97	295.14	295.32	300.8	301.18	296.87	296.29	297.44	296.71	295.09	295.99	297.55	298.42	297.68	300.3	297.45	294.66	294.99	297.49	297.28	299.39	295.83	301.3	298.5	294.1	297.51	295.11	293.92	296.08	296.34	296.8	297.73	300.58	296.83	298.23	297.26	294.49	297.77	297.92	295.53	297	298.85	296.28	297.97	297.71	300.04	296.7	296.62
316.21	317.6	319.16	317.45	319.49	316.92	316.48	313.72	319.78	315.06	320.12	315.46	315	317.24	317.03	315.29	319.17	319.67	318.92	316.39	319.31	316.05	316.96	316.72	315.81	319.58	319.8	317.52	315.45	315.59	316.02	320.83	316.64	316.26	318.88	315.63	318.95	316.2	314.82	316.55	317.09	313.64	315.28	318.37	317.73	314	317.01	314.95	317.79	316.16
308.56	309.02	310.13	311.05	304.52	309.53	309.13	310.55	310.05	310.41	309.64	310.82	312.31	309.52	310.8	306.99	308.74	311.18	307.06	311.01	309.04	308.11	308.24	309.77	309.05	309.35	308.94	309.9	308.88	308.38	307.5	305.78	311.99	309.81	305.44	308.02	306.89	307.15	311.11	308.02	306.82	309.98	306.86	310.4	310.16	312.01	309.34	311.31	311.9	306.75
306.37	308.2	308.75	308.47	305.76	307.14	308	304.91	306.27	309.64	308.54	305.52	307.31	307.64	306.65	309.07	307.1	307.99	303.74	306.34	308.27	306.77	302.26	306.09	307.64	306.84	303.29	303.78	306.21	309.27	308.68	306.88	304.69	303.4	305.85	308.22	304.63	306.53	307.9	306.85	305.67	302.12	309.9	306.55	304.59	307.18	306.1	301.9	308.8	308.26
294.79	293.32	295.89	291.31	291.15	293.37	293.71	295.31	293.05	292.6	294.87	291.64	292.67	291.91	294.63	292.87	292.62	294.93	292.08	295.26	292.64	292.3	293.8	295.23	298.88	291.93	293.41	297.05	294.27	294.67	295.05	294.65	295.91	293.89	295	296.44	294.11	294.46	295.29	293.84	294.87	291.15	294.07	291.66	293.61	294.21	292.98	291.26	293.22	293.52
314.26	318.06	314.29	319.84	314.08	314.54	318.91	313.4	317.81	316.71	318.04	316.48	319.83	315.51	312.26	317.6	316.09	319.91	316.76	315.54	319.33	315.42	317.87	316.74	318.01	315.39	316.41	312.9	314.76	317.1	320.42	321.13	315.1	318.4	319.9	319.38	317.13	317.49	315.27	317.83	318.94	315.77	319.04	317.39	321.14	318.15	317.98	315.97	316.41	316.7
301.38	301.66	302.98	305.17	304.51	305.41	305.18	301.23	306.6	301.77	301.25	301.21	301.46	303.58	300.57	299.76	299.37	303.16	304.77	303.01	305.96	299.87	300.4	304.86	303.92	302.08	303.28	301.51	301.34	307.35	302.53	303.51	304.76	306.14	303.61	302.64	304.09	304.57	303.78	303.98	301.04	303.59	304.36	305.71	303.92	306.25	304.07	302.98	307.33	305.01
291.36	294.74	295.9	293.92	293.71	294.99	292.27	293.92	291.42	294.04	295.28	290.54	290.41	293.79	296.2	292.02	293.19	295.56	294.08	291.57	293.39	295.58	293.09	292.4	292.6	296.19	293.4	291.37	292.21	292.28	291.82	291.93	291.16	292.44	296.06	295.97	294.83	293.79	295.2	295.14	294.92	294.4	296.7	294.18	290.12	294.58	293.45	298.35	295.46	293.22
302.43	303.33	302.11	300.55	305.26	304.71	300.84	301.53	301.56	303.88	303.14	301.97	302.39	306.17	302.2	301.51	301.26	302.01	308.31	305.19	301.86	306.31	301.67	301.65	300.8	303.49	304.28	300.8	306.62	304.54	303.84	304.81	304.98	306.65	302.68	305.02	302.67	302.1	305.87	298.86	306.33	305.06	301.91	302.14	308.95	303.78	303.38	301.95	304.31	307
314.94	315.78	319.03	317.96	315.44	317.72	316.19	319.44	319.13	313.25	316.07	314.74	317.55	318.39	313.84	317.2	318.64	317.05	315.63	318.13	317.27	319.93	318.12	316.89	316.27	315.62	315.97	315.1	315.5	313.65	315.32	316.64	317.48	314.21	318.15	315.9	316.92	317.22	319.31	319.15	317.14	314.13	314.56	317.08	315.95	316.88	315.6	315.24	317.3	317.32
304.34	301.6	302.67	301.05	300.68	300.52	301.74	304.28	300.02	302.02	301.61	306.68	301.21	300.98	298.41	304.11	301.27	307.51	304.24	301.88	302.65	300.85	306.06	300.12	301.43	305.03	304.14	306.37	302.03	303.82	302.47	303.49	302.11	303.74	299.03	301.3	303.32	303.04	301.18	301.05	302.28	300.98	301.59	303.13	305.12	299.57	299.52	304.37	303.19	305.86
301.52	307.47	302.79	305.67	302.81	307.01	302.68	298.93	307.75	302.54	301.96	300.87	302.89	301.83	303.71	302.05	302.13	302.63	303.43	302.82	302.75	303.09	299.7	302.7	305.4	303.89	304.95	306.16	303.32	299.96	305.46	300.89	304.92	307.47	303.1	300.99	305.86	301.59	304.05	304.9	303.69	306.09	304.37	307.56	305.87	303.72	304.75	303.82	301.09	303.69
297.06	297.01	294.1	294.79	297.5	296.3	295.2	296.96	294.22	294.38	298.45	298.37	295	302.04	298.34	295.47	300.53	298.02	296.63	299.21	298.54	295.92	295.87	294.85	296.47	296.38	296.73	298.47	296.36	297.6	296.8	295.33	297.5	295.23	299.66	297.38	295.71	297.23	299.85	295.78	296.04	297.54	303.34	300.08	298.22	295.67	297.11	298.39	296.89	296.13
313.49	317.7	316.6	317.18	312.65	315.47	316.95	316.89	314.87	311.78	315.01	317.74	313.03	318.09	316.61	314.08	313.62	321.86	314.5	315.96	316.84	314.74	314.28	318.83	319.48	320.81	314.28	312.34	316.53	318.51	317.48	316.91	313.55	316.83	321.11	317.09	317.32	316.5	317.74	316.67	313.03	315.39	318.36	318.71	320.19	318.31	315.7	311.08	312.84	317.05
313.39	311.46	310.2	311.6	313.4	314.78	311.18	310.64	310.9	312.77	311.97	315.36	312.48	312	309.43	313.05	312.86	314.28	314.35	313.95	313.83	311.14	311.34	309.36	310.16	313.93	315.35	311.66	312.05	314.79	312.87	312.72	312.68	312.99	311.25	315.06	312.15	311.88	310.82	313.77	311.42	314.59	313.21	311.17	315.19	314.5	311.94	313.17	309.1	312.78
301.93	300.53	301.05	297.99	300.78	300.43	301.76	303.9	300.83	300.42	303.62	302.82	301.31	300.47	299.71	298.73	300.18	303.49	300.78	301.88	298.11	304.56	296.73	302.19	301.58	297.04	299.45	301.22	298.81	301.27	300.72	302.06	303.09	298.87	298.32	300.89	298.18	300.94	302.78	303.89	299.57	302.23	297.6	302.03	298.45	302.33	304.36	303.49	300.95	304.8
301.66	304.89	304.61	304.25	302.42	301.94	304.55	306.35	303.53	303.86	303.32	305.7	300.79	306	303.95	302.47	301.74	304.57	307.22	305.42	306.45	303.9	305.82	303.04	302.1	303.46	300.7	299.86	303.96	302	305.45	302.82	307.36	302.76	304.42	303.84	302.03	306.07	301.19	304.26	304.15	303.4	304.34	302.7	304.61	302.65	303.38	307.9	303.11	302.21
304.47	304.91	304.58	304.05	301.47	303.42	302.15	305.77	305.04	303.4	305.39	304.93	300.38	304.59	303.97	301.15	300.55	306.5	307.75	303.86	298.8	304.77	303.64	307.38	305.89	303.56	305.98	306.12	305.35	303.91	305.19	303.79	307.03	304.88	301.45	304.81	302.5	305.56	304.98	303.35	301.86	302.4	304.94	300.7	306.61	302.5	304.18	305.81	301.45	302.56
311.74	314.59	315.05	315.22	315.92	317.1	315.68	315.75	316.67	318.33	312.22	312.05	317.13	315.2	315.36	314.13	316.66	313.91	316.48	316.85	315.4	312.57	316.35	317.32	316.19	317.45	317.19	317.71	314.47	318.87	315.61	312.85	314.52	311.51	318.53	318.9	314.23	314.77	316.96	314.95	316.6	318.11	320.18	314.12	316.08	317.77	316.36	315.63	315.09	317.44
317.4	315.27	316.15	316.23	317.35	316.51	317.01	317.8	317.22	317.58	316.35	317.62	314.33	318.32	315.72	316.88	314.29	319.34	315.44	319.43	315.73	317.12	316.66	319.77	316.53	315.22	318.7	321.78	317.73	314.94	315.05	317.18	316.73	315.29	314.72	313.73	320.58	313.29	317.74	314.99	318.31	318.08	320.41	316.16	316.78	317.96	315.12	321.69	314.21	315.34
293.21	294.88	295.31	295.16	294.02	295.96	295.49	297.47	294.29	292.98	294.57	299.92	293.4	296.75	292.61	293.49	297.29	293.44	295.59	292.43	296.94	292.71	294.45	293.22	297.31	294.86	294.66	295.03	293.3	297.92	296.55	293.26	292.49	295.86	292.95	298.11	294.61	300.4	292.81	293.63	297.53	298.88	294.12	296.08	293.36	291.83	294.36	292.94	292.81	295.34
314.98	312.19	316.45	319.43	318.61	313.47	320.11	316.28	315.16	316.43	314.44	316.34	316.08	314.4	319.14	317.09	315.52	321.13	313.97	316.64	317.99	317.77	316.87	316.06	317.51	316.18	314.87	317.65	317.55	319.58	312.71	316.44	317.16	315.96	315.45	316.49	316.89	316.39	317.23	318.02	317.17	313.97	318.76	317.74	320.72	320.89	314.89	318.3	314.62	313.54
303.66	306.31	300.56	302.2	307.61	301.58	299.15	306.29	303.54	304.16	306.26	306.8	303.56	303.32	301.34	304.39	301.97	297.36	303.59	302.23	305.82	305.46	302.55	302.53	307.23	303.38	299.92	307.15	304.57	306.21	302.18	303.12	304.27	306.76	303.63	304.37	303.15	301.94	300.16	304.28	301.28	303.1	306	302.01	301.56	300.95	302.56	305.83	304.88	302.12
317.43	317.52	317	317.48	316.38	315.23	316.51	314.04	313.92	310.85	316.01	316.18	314.58	313.22	314.51	315.86	315.71	315.1	319.27	317.48	313.59	314.62	316.97	316.79	313.97	314.17	321.46	320.29	317.97	313.4	318.71	317.68	318.86	317.86	318.92	314.73	312.8	317.78	319.95	316.5	317.99	318.54	316.93	315.43	315.03	317.89	318.92	316.78	315.96	316.51
299.79	299.33	297.62	304.14	299.71	301.94	300.34	302.15	299.2	301.73	303.98	299.62	298.74	301.13	303.33	302.05	295.9	301.39	300.4	303.56	298.89	299.11	299.76	303.74	304.03	301.16	299.69	300.86	301.69	300.57	300.09	297.77	303.21	298.72	303.2	301.43	299.28	301.83	303.04	299.97	302.8	301.61	296.96	300.79	301.47	302.89	302.26	301.65	298.19	299.94
314.27	313.23	314.7	316.04	310.68	310.79	312.93	312.2	314.94	312.89	313.28	314.74	311.75	312.88	315.81	318.11	312.84	315.6	314.6	315.34	317.8	313.93	313.5	311.9	313.16	313.62	315.73	311.78	312.8	311.52	307.81	312.63	311.18	313.16	314.92	312.47	310.98	312.08	312.7	315.54	308.06	311.54	314.81	311.93	318.51	308.78	311.74	314.27	310.74	313.16
317.01	317.86	314.64	316.51	317.99	314.46	315.51	316.33	320.82	316.66	323.27	314.51	317.68	320.45	318.65	316.82	316.31	313.21	316.72	316.07	316.91	317.09	317.97	316.28	317.73	318.95	318.22	313.47	318.35	319.17	315.72	316.2	321.29	312.77	319.61	316.63	316.53	316.97	316.93	316.76	318.85	316.14	320.12	318.24	314.23	314.39	316.46	316.5	315.9	313.49
312.42	315.53	316.73	318.61	312.3	318.39	316.86	316.66	313.59	315.88	311.92	313.95	315.53	315.89	315.06	315.26	313.35	316.01	314.45	316.03	315.82	312.03	316.39	316.23	314.38	313.92	311.95	313.36	315.79	315.89	313.03	316.79	313.23	312.36	317.84	313.58	309.84	317.35	312.9	317.23	314.45	312.9	314.32	313.04	317.53	314.66	314.26	315.68	315.62	312.99
314.64	315.59	317.43	312.86	312.5	317.92	314.88	315.77	314.05	316.79	314.78	312.43	315.44	311.98	312.56	315.91	314.48	319.22	318.85	316.99	317.23	314.15	313.18	314.56	313.82	317.63	311.69	314.84	315.74	315.8	314.41	315.22	314.37	314.75	315.95	315.34	316.84	317.13	313.56	313.14	317.08	315.28	315.11	313.57	316.62	314.94	314.86	314.24	312.95	313.93
324.51	326.01	329.74	331.15	329.13	326.16	328.85	326.38	330.1	325.29	330.95	324.97	330.4	332.81	328.03	330.61	331.08	326.49	330	332.43	330.67	328.56	330.23	330.48	326.24	331.23	325.79	326.52	327.94	330.05	326.98	329.43	326.8	329.38	327.47	330.25	327.43	327.64	327.71	330.74	331.06	332.78	332.3	327.16	325.26	329.19	327.74	327.67	327.91	328.22
305.36	302.62	306.79	305.81	302.53	302.08	304.68	303.4	303.17	302.44	304.11	302.33	305.98	303.84	300.6	303.16	305.56	299.65	301.22	300.4	300.74	301.8	306.71	303.13	302.64	299.32	301.8	302.51	302.79	303.7	304.64	305.44	300.67	305.72	300.05	303.59	302.26	304.36	303.34	305.44	303.27	303.89	302.97	302.5	305.93	301.77	303.04	302.72	301.9	300.82
305.02	304.92	305.87	301.6	304.83	302.02	306.02	304.34	301.65	303.5	302.34	300.4	304.5	304.02	304.99	306.41	305.29	300.14	304.83	303.31	302.91	303.48	304.23	301.68	305.65	305.47	303.5	303.25	304.01	305.79	305.06	306.13	300.84	301.01	302.98	303.29	309.01	304.68	297.72	304.31	305.03	301.09	300.68	306.04	302.23	301.2	303.67	307.36	306.58	302.85
327.91	329.3	331.86	330.64	326.54	328.53	327.86	328.68	332.83	329.84	327.62	328.72	332.32	330.77	330.86	328.33	329.98	330.26	328.89	330.05	325.15	329.2	327.2	327.81	325.82	325.22	329.62	327.63	330	330.85	329.75	326.92	329.1	332.25	329.37	330.61	331.35	329.49	329.07	330.52	333.02	327.76	328	328.45	329.04	327.2	326.2	328.6	328.4	330.82
322.9	321.96	327.41	326.08	327.87	322.37	322.82	322.85	324.6	323.45	322.32	324.92	321.29	324.13	326.87	324.46	321.47	324.17	324.39	324.79	324.23	322.07	321.79	322.66	325.94	323.19	323.92	326.47	324.22	325.77	324.36	326.14	324.01	327.36	321.85	323.77	328.83	326.02	324.73	324.33	327.26	322.23	323.03	326.56	325.96	324.13	325.55	325.2	324.42	325.84
295.43	294.57	296.95	296.75	295.02	293.37	292.23	295.36	294.23	297.05	289.86	294.55	297.89	293.29	294.26	296.04	294.74	294.03	292.34	286.77	294.31	289.93	292.46	291.8	292.97	292.99	290.97	296.04	291.87	294.51	292.84	291.43	294.84	291.85	293.62	296.17	291.88	291.59	299.37	294.76	298.03	295.21	293.65	293.77	295.71	291.72	292.01	297.03	293.62	295.15
311.42	315.16	313.96	310.2	313.58	314.54	310.52	311.05	314.53	309.9	311.62	311.27	309.07	314.02	314.06	310.78	309.93	314.36	315.3	315.1	312.34	314.78	311.23	314.88	314.19	314.84	313.31	309.14	312.74	313.07	314.86	311.6	313.26	314.31	315.69	311.51	311.4	313.47	312.02	314.8	314.49	312.24	313.53	313.68	306.93	312.68	313.89	309.22	311.29	310.67
300.09	304.47	303.17	302.3	301.52	300.87	302.68	298.42	303.19	304.82	299.1	302.64	301.51	303.55	302.49	304.18	303.26	305.26	306.21	296.46	303.47	299.34	303.85	300.35	302.88	303.09	302.86	304.67	303.82	300.76	303.38	302.89	299.97	302.18	306.12	300.34	304.09	301.74	303.26	305.25	301.21	298.28	306.89	304.13	303.12	304.5	303.73	301.18	303.23	302.02
294.37	294.45	293.64	293.81	293.36	296.45	294.36	293.74	296.4	294.3	294.72	292.71	299.01	291.18	294.14	294.41	292.59	293.74	294.75	294.54	294.11	294.65	294.73	294.38	295.93	293.28	296.1	291.06	295.66	292.93	292.68	294.74	294.24	292.77	292.63	293.83	294.42	296.03	292	297.11	294.31	291.76	294.93	294.77	295.44	292.88	296.65	293.83	294.23	296.27
314.65	312.38	312.87	317.64	312.89	314.12	313.72	313.06	314.02	310.02	312.94	314.46	311.2	313.64	316.03	312.62	312.49	311.69	313.69	315.07	310.22	313.47	312.18	315.42	312.78	315.24	311.65	316.25	314.02	315.01	316.36	314.24	313.77	314.89	314.34	317.97	316.68	315.97	318.91	315.22	313.62	314.78	317.37	315.08	316.24	312.2	314.06	317.88	314.58	314.3
329.55	322.76	330.47	322.89	326	321.33	326.35	324.87	326.36	324.6	321.67	323.32	325.54	325.33	328.09	323	322.98	320.69	327.84	323.74	328.26	323.54	326.36	322.94	322.79	325.25	325.56	324.09	323.22	324.8	323.58	323.05	322.39	325.58	324.44	325.12	323.09	324.67	324.25	326.01	325.87	325.77	323.34	326.15	323.35	324.48	326.42	324.06	329.15	323.95
330.18	328.54	324.42	327.34	326.21	331.39	326.68	324.72	332.57	325.86	325.2	326.86	328.36	329.52	329.49	327.4	325.68	327	325.04	329.28	329.12	328.27	325.8	325.52	326.2	326.32	327.5	329.53	327.99	326.64	328.52	329.73	327.71	328.21	332.07	329.29	326.19	328.75	328	328.72	328.39	326.86	331.09	327.42	328.39	325.03	328.21	325.69	327.69	329.16
293.15	296.28	298.01	292.74	293.48	294.02	295.76	294.66	297.03	291.74	295	294.15	292.57	295.85	296.32	296.78	296.19	295.16	291.71	294.11	295.38	295.03	295.31	293.88	294.33	295.35	296.16	295.59	292.13	293.77	293.2	295.27	299.36	295.09	294.15	292.99	292.56	294.09	295	296.37	295.19	294.79	295.3	295.44	295.08	295.5	290.88	298.55	293.81	294.34
325.87	327.21	324.43	326.02	326.78	328.17	328.46	326.13	324.75	326.99	327.13	329.17	328.81	325.09	328.52	327.58	325.3	328.85	328.64	324.57	328.24	330.97	325.78	327.64	327.15	325.61	325.98	325.8	329.12	326.72	329.41	326.45	327.5	323.35	325.02	328.49	327.84	329.36	331.33	325.22	329.98	328.66	327.22	325.61	329.09	327.88	324.96	325.35	325.83	329.01
316.64	317.34	315	316.48	315.41	318.65	314.59	318.57	314.72	317.23	313.65	314.5	313.86	318.63	314.12	321.08	318.79	318.16	312.9	320.47	315.59	315.88	311.6	318.13	319.52	313.91	317.87	315.81	316.47	315.85	314.73	314.73	317.89	315.15	314.83	315.19	318.35	317.4	313.26	315.02	315.56	317.33	311.26	317.39	317.81	317.23	316.88	317.95	314.72	318.77
304.45	304.16	304.8	300.13	303.84	305.47	304.36	304.11	301	304.02	304.31	298.41	305.01	302.56	302	306.04	303.21	305.9	308.49	303.34	303.6	306.35	306.51	304.41	302.44	305.1	303.95	301.74	305.39	304.88	306.64	305.04	304.74	306.95	305.18	304.1	307.72	302.88	306.48	303.53	302.13	303.66	306.2	304.54	305.46	304.92	305.05	303.18	306.57	302.9
305.71	304.59	303.05	301.18	301.39	303.71	303.28	303.8	304.92	302.06	303.23	304.89	301.72	304.49	303.95	301.43	303.01	304.76	305.73	306.41	302.71	303.23	302.09	306.79	300.68	305.08	302.75	304.57	306.6	302.06	304.7	303.92	304.29	305.11	304.1	305.11	302.66	301.58	301.56	299.93	301.52	304.6	300.73	303.81	305.14	305	303.34	304.32	303.18	302.62
319.67	317.34	319.03	317.79	317.8	312.3	319.72	316.29	317.33	318.43	315.92	315.3	318.54	317.6	316.93	317.29	313.97	317.27	312.95	322.25	316.74	317.68	315.71	317.6	317.92	318.91	318.84	315.98	317.72	317.62	314.99	318.59	320.6	315.78	316.78	315.25	315.61	316.04	319.63	314.28	316.72	318.33	319.23	317.73	315.29	317.47	317.7	319.83	317.38	315.89
313.72	313.25	316.07	316.29	317.97	314.92	313.38	312.32	313.83	310.43	316.53	317.2	316.75	314.33	316.51	311.45	312.48	316.12	310.82	312.27	313.65	311.62	312.19	311.89	314.51	316.43	316.76	312.23	315.94	313.96	315.5	315.01	313.56	313.47	315.72	311.12	316.32	314.88	313.96	312.23	314.91	313.06	316.69	316.42	313.81	314.68	313.27	312.53	313.89	314.85
318.05	316.71	317.05	320.07	318.44	318.79	320.38	320.15	321.47	315.46	317.63	313.68	317.04	314.3	316.16	319.31	319.1	316.75	312.84	316.14	318.67	319.86	317.01	316.65	318.5	319.74	319.63	314.13	317.93	319.47	317.35	320.32	317.47	316.05	315.82	314.79	317.8	318.09	317.6	314.03	315.86	322.86	317.62	318.2	323.29	320.74	318.5	313.76	318.35	315.58
315.67	316.67	314.26	314.2	314.76	316.57	315.74	318.14	315.03	314.11	318.13	315.64	317.48	314.56	317.31	316.08	315.62	315.9	317.82	315.3	316.01	315.87	313.1	322.07	319.24	313.05	320.46	318.98	320.17	322.59	314.63	315.55	316.76	311.28	314.86	314.62	316.73	317.33	317.53	312.65	315.12	318.73	312.35	315.1	316.4	312.92	318.69	314.84	315.88	315.86
315.18	316.47	312.7	313	316.68	318.22	314.16	314.39	313.46	315.08	315.73	312.33	314.88	311.95	314.04	315.37	318.65	314.65	314.86	313.89	317.7	313.55	316.4	315.82	313.36	317.49	313.34	319.2	314.75	316.88	315.03	319.34	315.17	314.79	316.98	314.69	318.14	315.54	314.8	316.29	315.2	314.66	312.33	316.99	316.8	317.21	317.68	319	315.2	315.97
310.37	312.33	308.18	310.47	309.72	310.71	314.66	309.34	309.7	306.55	310.94	309.77	309.62	309.06	312.91	305.61	309.24	310.76	309.27	312.39	307.48	309.8	309.67	312.14	309.5	309.48	307.52	307.23	307.82	312.26	308.75	308.53	309.62	311.92	307.75	311.01	307.84	313.26	308.9	306.85	310.03	310.41	309.81	310.41	310.26	311.59	313.85	308.61	312.92	312.4
306.75	304.8	303.77	305.6	301.37	307.7	305.05	303.14	305.85	306.29	302.94	304.69	304.02	305.36	302.86	304.63	303.72	303.69	305.74	301.18	303.59	304.74	305.6	304.96	305.76	304.51	305.96	303.43	302.6	302.63	304.63	303.96	306.23	306.22	308.5	303.63	306.32	303.39	304.32	305.68	306.59	305.23	300.44	305.14	298.56	305.88	304.16	305.36	308.33	304.54
315.23	312.88	316.51	315.34	314.27	312	313.78	314.92	317.3	315.07	310.19	315.4	316.96	313.08	310.19	313.81	316.17	316.51	314.2	313.36	314.86	315.05	317.41	315.19	315.41	314.49	315.27	310.62	313.85	313.96	313.8	315.6	313.89	316.7	316.76	316.8	316.47	312.63	315.84	316.42	310.04	314.36	315.85	313.91	313.14	316.04	316.48	317.58	316.39	316.37
305.39	306.47	304.67	307.26	309.77	304.79	305.61	300.55	307.16	304.79	306.79	305.51	308.28	304.2	309.08	303.71	302.66	304.86	304.82	304.95	308.24	303.22	304.68	303.99	305.88	301.15	305.42	303.79	306.44	304.47	304.47	305.15	306.65	303.7	302.28	303.87	305.12	307.23	307.21	306.71	307.22	306.54	304.19	305.15	301.73	303.68	303.48	307.44	308.72	303.09
301.91	297.42	303.45	300.89	298.33	297.43	299.47	302.43	301.12	302.37	302.42	299.47	302.2	301.92	298.72	300.91	301.93	302.72	299	299.65	300	301.48	298.55	299.66	304.91	304.3	301.6	303.61	302	299.24	301.34	297.48	299.78	300.57	296.62	302.06	297.39	301.92	302.02	300.1	297.11	301.61	299.89	300.45	301.44	301.29	301.86	302.46	303.08	301.03
313.39	317.8	311.93	309.74	309.83	315.13	315.64	314.36	312.85	312.77	311.31	311.72	317.32	312.27	315.62	313.24	315.67	313.8	312.76	312.55	313.98	313.68	311.87	316.9	314.89	314.19	312.07	313.49	312.22	315.42	316.63	314.67	312.97	313.03	312.12	314.7	313.21	312.62	313.05	309.67	313.36	311.54	312.56	312.49	313.18	315.5	312.48	316.01	312.01	312.81
317.11	315.93	322.29	318.48	319.3	320.5	317.41	321.28	318.56	317.91	319.4	319.95	320.14	320.61	317.91	321.2	316.62	320.52	316.8	317.38	317.83	322.06	324.02	321.06	319.32	321.23	319.68	319.06	320.08	320.57	315.3	320.39	319.85	320.35	321.42	320.17	317.62	317.4	315.9	321.53	320.84	319.48	322.22	318.27	319.7	319.04	317.13	324.86	319.39	322.97
303.3	304.64	299.61	303.74	302.37	299.61	302.63	302	305.34	303.03	303.93	301.39	300.38	302.37	298.95	306.12	304.01	301.74	300.3	302.43	302.15	303.09	302.56	302.15	305.91	302.81	304.1	299.57	302.75	303.4	305.06	300.68	303.38	302.29	302.3	304.54	301.91	306.5	303.18	301.31	305.92	303.79	299.91	303.73	302.82	306.25	303.26	302.97	305.4	303.11
301.31	301.7	302.06	301.11	304.26	304	305.01	302.15	305.66	301.24	300.54	303.22	307.05	307.53	303.02	301.66	304.04	303.5	304.18	301.76	302.11	302.23	305.83	303.84	298.64	306.31	302.81	297.74	302.64	302.12	303.65	303.6	302.62	302.37	302.56	301.17	299.94	306.17	307.13	302.63	302.86	305.8	305.06	302.74	302.6	303.65	306.9	304.33	303.68	306.12
318.9	317.49	315.83	317.77	315.42	320.28	316.91	315.89	316.03	317.42	316.6	319.37	316.78	314.49	318.71	316.72	313.72	315.51	314.29	315.51	317.4	314.19	313.07	317.93	314.55	316.73	319.48	315.17	314.52	313.35	317.22	319.23	316.86	317.32	312.92	318.99	317.95	319.22	320.28	315.56	317.59	317.01	315.86	316.98	316.8	318.46	316.81	317.62	319.22	321.1
313.15	314.08	313.77	310.82	316.67	315.58	312.7	314.56	311.65	314.13	311.02	314.91	311.75	311.02	313.58	309.49	315.01	314.16	313.86	313.97	312.15	314.15	311.6	313.79	316.12	314.24	314.05	313.8	311.13	316.72	312.76	314.59	313.38	311.36	312.3	311.91	315.96	314.64	315.41	317.15	315.01	312	316.99	313.6	314.31	314.53	315.06	313.75	314.78	311.99
305.39	307.99	303.51	305.98	306.38	305.16	305.88	302.83	302.95	304.14	306.95	303.49	304.83	307.35	300.28	307.65	301.2	304.57	304.48	306.65	306.89	303.05	306.27	304.91	301.9	303.59	301.78	302.57	304.12	304.81	303.77	302.36	306.05	302.43	303.32	300.25	303.84	302.7	302.88	309.68	303.48	298.36	305.31	305.02	305.44	302.8	307.49	304.64	303.07	305.02
319.84	315.85	319.64	320.74	316.71	319.61	320.57	321.82	320.52	320.49	318.24	322.24	317.29	318.58	320.9	319.4	319.77	323.88	317.29	319.64	322.75	316.32	320.32	318.7	318.57	319.65	323.25	318.3	318.77	322.01	319.3	318.04	318.36	321.07	320.65	318.86	322.79	318.23	318.41	322.42	317.64	318.62	317.08	319.92	321.4	317.09	317.76	319.44	316.76	318.63
324.34	328.59	326.45	328.1	328.27	332.03	325.84	323.6	324.49	329.78	329.76	326.51	328.58	329.82	326.04	325.94	328.18	329.02	329.89	327.48	330.38	330.33	326.49	326.39	332	328.12	327.56	329.61	331.71	330.61	329.4	326.83	332.17	325.83	325.99	331.24	326.84	328.01	328.6	326.67	326.67	328.32	328.55	324.92	328.6	326.49	330.26	328.74	328.79	327.11
316.8	318.55	322.96	315.26	318.63	316.37	319.65	321.97	319.57	318.59	322.81	317.48	317.09	322.92	316.98	319.96	317.76	319.72	318.58	315.18	318.84	319.28	319.52	317.18	317.85	316.89	318.1	321.75	318.37	323.76	318.36	317.41	316.9	316.73	320.95	316.81	317.13	318.24	320.76	319.3	321.48	317.29	318.04	317.27	319.57	317.03	318.43	321.42	319.02	322.02
307.07	307.45	308.83	308.39	309.13	303.76	309.26	307.39	307.88	307.31	306.82	304.68	308.67	308.85	305.36	303.55	302.1	303.02	305.71	308.33	306.2	309.77	305.12	309.27	306.72	306.31	303.93	305.63	306.34	306.7	305.26	306.91	305.42	304.97	304.62	309.9	303.8	308.17	306.4	308.78	306.98	307.57	304.22	305.35	306.82	310.9	305.74	306.37	307.8	308.04
319.67	316.8	316.59	318.23	316.66	316.72	317.61	316.57	319.43	315.58	318.45	316.17	315.33	317.49	319.04	317.91	317.18	322.27	317.02	321.36	317.16	317.92	320.76	316.68	320.72	316.26	322.83	319.62	319.62	318	318.46	318.53	315.43	322.19	319.46	318.02	319.03	315.54	318.62	315.05	321.18	315.91	318.83	317	317.95	317.38	314.82	320.57	318.88	314.23
304.15	302.3	303.85	300.82	305.44	303.07	298.76	301.62	303.95	303.92	301.22	304.33	303.46	303.25	303.89	303.95	303.95	301.88	302.59	305.14	300.01	299.48	303.99	301.53	303.08	304.22	304.03	305.58	301.26	300.96	301.59	303.07	301.72	302.07	302.56	300.92	302.6	301.96	301.49	305.36	305.92	300.72	302.08	303.78	300.18	302.74	301.34	302.91	304.61	302.16
311.95	311.08	309.24	309.88	313.23	312.11	312.62	311.75	310.92	308.13	311.85	312.4	309.07	311.93	309.7	311.04	309.01	306.57	311.59	307.93	308.73	308.99	310.64	313.77	307.21	308.9	308.84	309.42	310.18	311.09	304.4	308.28	309.49	310.43	310.68	310.63	312.62	312.07	310.99	311.1	309.48	307.13	309.75	306.89	307.82	309.09	314.06	310.58	309.43	308.02
315.22	315.06	312.61	316.95	313.33	318.78	313.92	318.96	315.96	313.6	315.55	315.11	314.54	313.5	314.78	309.32	314.42	312.71	314.86	311.53	314.75	315.71	312.54	314.55	314.51	315.56	315.06	314.64	316.43	315.76	316.8	314.72	315.15	315.69	312.9	316.04	314.55	314.33	314.87	313.92	319.79	316.06	312.92	314.55	317.31	317.92	314.39	320.06	312.23	313.24
306.52	307.53	303.31	302.04	304.66	305.92	308.43	305.94	303.69	308.85	304.08	308.81	304.91	303.06	305.64	308.97	305.08	307.2	307.84	306.53	307.45	307.21	307.6	303.97	310.25	304.95	307.03	308.44	308.49	306.33	305.41	307.03	306.75	304.9	306.03	306.93	306.81	307.29	307.12	307.2	309.25	306.54	305.39	306.65	304.22	309.11	306.52	308.91	302.62	306.31
313.01	317.31	312.78	312.64	313.33	312.75	314.94	314.24	312.23	313.65	312.43	311.38	309.28	313.84	313.78	313.02	312.59	313.2	315.64	308.82	309.71	308.42	313.92	313.64	313.78	313.51	313.75	312.74	312.68	310.82	309.83	311.99	313.86	309.47	312.6	313.17	309.55	316.71	314.82	313.93	314.76	311.38	313.32	314.21	312	311.55	316.57	313.81	313.92	315.73
304.61	302.14	304.5	304.95	303.31	304.91	301.14	303.12	303.21	301.63	301.16	300.17	301.35	303.95	301.37	303.65	304.74	303.55	300.5	300.78	305.09	306.12	304.89	300.6	304.88	303.39	302.28	301.2	301.1	304.57	296.73	303.17	305.93	304.98	302.14	300.33	301.78	303.3	298.64	302.82	305.03	303.02	303.79	301.35	302.89	298.94	302.48	303.6	304.2	306.14
323.91	321.62	322.68	322.25	321.12	321.15	322.4	322.98	325.12	324.29	325.1	322.02	327.62	325.63	325.64	325.32	326.08	327.96	322.82	328.94	322.82	324.36	329.35	326.98	324.15	321.15	324.71	324.07	325.2	325.49	323.93	325.55	325.57	324.54	322.47	322.91	322.35	324.41	328.45	317.43	325.25	322.68	325.53	324.49	319.68	324.22	325.08	328.3	325.77	327.91
329.15	326.81	328.01	327.22	327.15	327.47	326.88	325.87	328.8	324.57	325.82	328.72	328.6	328.34	330.54	326.82	328.3	325.66	327.15	326.73	329.18	328.66	326.14	325.89	325.22	329.75	326.87	332.4	326.64	327.72	327.37	327.95	329.63	328.06	325.09	328.17	326.92	329.92	331.64	328.13	329.42	331.22	327.85	327.21	325.74	326.59	327.94	324.94	324.35	327.91
302.48	302.25	302.97	303.4	303.91	303.97	305.63	302.41	300.28	303.64	303.8	303.04	303.16	303.25	301.71	303.61	302.7	306.5	300.22	302.21	300.19	303.72	300.52	302.24	304.96	304.62	303.9	301.69	303.73	299.86	304.34	303.72	305.53	302.34	303.17	300.6	301.44	303.52	298.25	299.69	304.16	299.4	301.84	305.58	301.52	302.63	302.3	300.39	300.71	305.9
318.97	318.85	316.64	318.24	315.1	316.36	320.41	317.81	318.45	318.56	318.19	318.56	319.29	316.14	317.87	317.56	318.36	319.58	316.09	313.43	323.58	316.69	320.31	317.95	319.7	319.08	315.1	316.92	317.39	317.79	315.69	319.74	312.83	320.01	318.34	316.92	320	320.47	315.83	319.97	316.52	318.1	319.33	318.58	318.01	317.57	321.11	315.36	313.96	318
314.68	319.08	318.81	316.99	320.27	318.02	318.73	320.1	321.43	315.46	317.45	320.71	314.57	318.84	316.22	317.01	315.39	318.16	313.28	314.67	319.62	317.47	318.61	319.33	321.23	317.34	320.04	318.77	318.35	319.36	316.67	314.56	318.91	320.92	316.5	320.26	320.87	318.89	316.08	321.49	315.97	319.34	320.95	321.54	318.87	321.04	318.89	316.7	313.08	318.83
308.68	309.46	310.7	307.34	312.36	314.65	309.9	311.35	310.17	308.8	314.54	310.79	313.54	309	310.33	305.04	310.68	312.58	312.24	312.89	313.46	313.5	315.12	311.39	306.9	308.03	311.84	308.19	309.95	308.06	307.82	312.11	311.5	311.43	310.29	307.18	312.5	308.01	310.51	311.15	305.3	309.02	313.52	308.81	311.53	309.38	309.45	313.37	310.37	307.74
299.26	300.71	297.23	295.42	296.82	296.99	298.39	296.14	295.89	298.54	297.22	297.84	295.37	297.11	299.97	297.86	298.58	294.82	297.91	297.41	297.29	296.23	294.18	299.95	299.68	295.03	294.71	294.94	298.79	297.36	297.21	295.31	298.38	298.43	300.91	297.86	296.68	297.54	297.56	299.91	299.28	293.24	296.37	298.52	297.49	297.61	298.67	296.52	298.65	294.75
312.55	310.1	316.17	312.38	311.81	312.4	314.51	312.42	313.69	313.98	316.22	315.58	314.76	317.68	314.75	312.05	311.77	314.63	314.42	311.83	315.37	315.24	314.31	314.55	312.24	317.89	314.77	313.78	315.8	315.98	313.47	314.5	313.6	313.93	313.39	314.12	314.32	314.07	312.54	310.38	314.54	315.15	313.19	316.35	316.74	312.49	311.79	313.48	314.9	316.55
308.48	303.74	304.79	304.98	305.43	303	308.26	304.22	306.04	302.23	303.35	305.98	304.93	303.14	300.21	302.42	302.07	303.19	305.3	303.67	303	303.39	304.61	304.57	300.27	303.31	302.6	306.05	304.44	304.81	299.71	302.67	303.56	306.43	305.9	301.59	306.8	303.6	300.78	304.94	302.99	301.19	304.62	305.38	304.93	302.15	303.28	304.57	307.18	306.47
303.59	304.86	304.97	300.99	301.35	302.98	303.88	302.79	301.03	299.57	300.95	306.17	302.67	302.1	305.47	303.58	303.05	303.14	301.67	302.49	302.28	300.13	302.85	302.16	301.89	302.12	307.46	300.96	304.93	300.76	303.22	301.68	303.6	306.19	302.8	303.09	300.82	300.4	302.45	302.97	304.01	301.34	302.22	306.2	304.83	301.02	301.32	300.48	302.91	304.42
315.22	316.03	314.38	317.2	314.84	316.31	315.25	315.54	314.56	314.1	315.96	314.35	315.05	315.59	315.75	314.6	315.43	318.55	316.67	310.51	312.76	318.76	314.81	313.86	315.39	316.13	311.92	313.8	315.55	314.52	314.45	313.74	316.14	313.99	318.43	314.96	317.31	316.26	315.26	315.47	317.16	315.61	316.83	311.39	312.78	313.84	314.42	318.68	315.51	312.96
309.91	309.06	308.31	308.21	309.77	310.64	311.94	313.33	309.97	309.13	310.16	309.55	311.05	308.46	311.44	309.91	310.06	309.65	310.35	310.9	309.74	308.22	309.39	310.03	307.76	310.72	308.47	307.25	307.63	311.7	308.69	312.49	308.74	311.28	308.15	309.29	307.81	309.67	305.93	309.95	310.54	305.43	312.58	310.04	308.46	309.37	306.27	308.77	308.76	308.49
300.7	303.17	296.6	301.27	302.68	304.02	302.43	305.2	301.56	300.85	299.37	300.66	302.05	299.71	302.3	302.31	303.47	299.81	299.79	300.53	297.18	301.57	299.54	297.46	300.08	301.68	298.79	303.12	298.73	298.29	303.33	301.42	297.37	299.25	303.55	302.76	301.41	305.17	301.33	300.87	299	300.58	298.37	296.42	300.79	301.53	300.47	299	302.85	304.75
297.09	293.72	296.55	292.29	294.76	292.19	296.42	293.38	292.38	293.81	293.51	293.03	295.09	296.37	291.95	296.31	294.83	296.36	296.03	290.76	293.09	296.21	299.31	294.6	294.29	293.09	295	296.64	297.17	291.46	292.44	295.68	294.73	297.51	291.59	291.13	294.88	294.94	295.05	296.15	297.5	291.29	292.57	291.8	296.24	296.35	295.03	293.08	291.66	297.32
326.83	326.57	327.87	328.4	328.11	327.67	326.47	325.61	327.06	326.43	325.89	328.67	328.52	327.23	323.89	327.18	327.76	328.17	327.85	326.33	331.07	327.89	328.38	328.03	328.48	326.67	330.04	327.86	326.76	328.07	327.91	327.11	326.49	326.99	326.52	326.01	328.3	327.34	323.4	327.44	328.35	328.09	329.37	326.36	329.71	329.05	329.1	325.19	326.42	326.64
313.11	316.92	312.79	316.68	310.37	312.36	314.19	314.39	313.58	312.6	313.73	312.54	312.44	312.79	313.25	312.35	314.27	314.31	312.96	312.28	311.17	311.56	309.44	315.76	313.32	313.91	311.36	313.15	313.52	314.84	311.43	312.25	314.02	311.79	312.1	315.3	315.75	314.48	315.18	314.16	311.57	311.83	312.76	313.91	314.3	310.85	316.59	314.61	315.1	311.64
296.85	296.27	297.35	294.81	300.36	298.68	297.18	299.5	296.66	299.31	294.89	298.42	295.29	297.88	295.21	294.96	298.78	297.17	294.98	293.47	294.97	297.78	298.8	294.91	297.32	299.39	299.12	295.03	296.17	297.96	298.94	295.18	297.94	299.53	299.24	300.57	295.58	296.5	296.43	295.19	297.81	295.86	298.27	296.85	297.41	300.12	299.01	296.37	296.49	299.1
297.82	297.65	296.17	298.23	295.69	300.99	297.94	293.28	298.69	294.72	298.39	297.01	297.83	296.28	299.64	299.04	295.1	295.57	294.73	296.77	298.28	297.2	297.3	297.05	298.71	298.18	296.07	297.59	299.3	296.41	296.92	297.25	296.94	296.87	296.78	298.43	298.21	299.74	296.28	297.47	294.14	298.94	298	294.86	298.91	295.7	296.43	296.91	297.15	297.81
297.28	294.27	297.45	295.86	293.33	290.02	295.64	291.79	296.35	296.14	290.11	295.28	293.21	295.01	297.88	291.02	297.11	292.81	293.99	297.97	293.75	294.04	293.99	295.19	293.66	290.13	293.8	296	294.23	293.23	293.35	293.4	291.88	292.7	295.01	293.51	291.94	297.29	293.57	296.74	296.3	295.17	293.61	290.64	295.43	294.7	294.25	294.93	298.49	294.84
330.08	326.02	325.92	327.74	325.15	324.67	324.5	324.7	328.23	325.43	326.16	328.15	328.62	332.09	324.04	329.86	329.48	324.28	328.11	326.63	329.3	326.94	328.45	329.7	330.08	326.48	326.61	325.63	329.17	323.04	327.26	329.56	325.69	322.75	329.73	323.22	325.12	327.95	329.85	326.44	326.62	325.71	326.95	328.17	323.92	327.57	325.83	327.85	327.99	327.86
327.82	327.05	325.86	329.63	329	330.39	329.8	328.43	328	330.46	326.37	329.74	326.8	332.43	330.44	331.73	326.31	328.71	328.49	326.58	325.66	328.36	329.81	329.95	330.34	329.43	329.79	325.7	328.55	327.13	324.14	331.03	328.6	327.73	330.62	328.78	329.03	327.35	327.69	330.22	326.97	322.89	327.37	330.51	327.22	330.91	328.69	329.6	327.12	329.09
304.15	302.44	305.19	303.74	302.84	302.1	302.18	302.7	305.66	299.79	301.67	304.3	306.59	300.01	305.04	305.8	303.94	303.21	301.63	303.9	303.46	301.89	301.51	300.24	301.35	303.76	302.45	304.31	301.74	304.52	302.09	306.56	301.69	306.36	303.56	306.15	308.03	302.69	302.91	304.45	304.16	306.55	305.59	306.88	302.14	302.16	303.88	301.96	304.8	303.39
298.69	303.74	303.49	304.18	306.27	301.39	298.91	302.24	302.75	301.66	300.26	304.45	301.82	304.13	304.69	302.39	304.12	304.72	300.81	303.01	302.04	304.18	302.47	305.16	303.68	301.42	304.51	303.21	305.76	303.56	303.74	302.72	304.56	300.43	304.39	303.49	300.51	301.82	307.49	301.25	301.48	300.7	296.97	303.28	303.17	301.38	303.46	299.8	299.44	301.12
317.86	319.43	321.01	319.42	316.65	318.04	317.92	319.65	318.84	318.77	318.72	317.14	320.91	321.22	319.98	318.9	317	318.39	317.22	316.23	321.07	317.11	316.72	319.47	320.84	317.98	318.58	320.43	316.69	320.03	319.1	320.63	317.94	316.48	314.5	322.37	322.07	321.45	317.87	318.12	314.88	320.91	318.74	320.48	323.09	319.86	316.87	317.7	320.38	318.97
305.23	302.95	302.8	302.09	303.69	306.8	306.03	305.57	300.32	303.17	302.69	301.27	302.05	306.06	299.52	303.17	303.41	302.24	305.35	300.75	303.98	307.45	303.16	303.08	300.77	304.95	306.77	308.39	302.65	306.22	305.47	302.5	304.14	299.76	305.71	304.09	303.9	303.63	305.66	304.25	304.15	308.56	300.98	301.79	303.27	301.76	305.53	303.43	302.01	301.96
318.15	316.31	317.13	316.98	316.52	314.97	314.51	319.13	316.13	314.47	314.25	316.95	317.88	316.93	316.53	315	316.77	313.03	315.8	315	319.3	314.68	316.17	318.14	319.5	315.98	313.64	315.05	315.67	312.87	317.18	313.63	315.88	315.01	317.18	319.06	316.73	312.43	315.65	317.09	315.32	316.51	313.85	314.61	318.16	313.61	318.8	317.6	313.45	315.5
312.41	308.84	309.95	314.89	311.86	308.83	307.99	310.72	309.84	311.41	308.71	311.99	308.99	309.39	308.78	313.47	310.78	314	311.19	312.85	309.48	312.42	309.93	308.14	313.89	307.28	315.3	310.41	311.74	314.87	310.24	309.36	312.53	312.13	312.42	308.54	313.21	310.02	308.31	309.32	312.28	310.24	307.2	311.84	308.63	312.55	308.05	310.65	310.19	310.87
288.49	296.85	291.55	297.7	293.57	295.26	293.51	294.23	294.22	290.49	293.22	294.14	292.13	292.73	293.89	293.7	290	295.92	296.57	297.12	293.57	290.08	296.62	294.77	293.97	294.22	293.46	294.2	293.72	294.77	292.76	293.07	292.59	295.93	291.54	295.79	293.64	294.44	292.57	295.29	296.49	291.03	294.22	291.75	292.16	291.4	290.82	292.63	295.65	294.22
303.49	303.8	297.6	300.47	299.72	299.81	301.49	298.98	303.2	297.76	299.84	301.25	304.03	300.42	299.49	301.89	300.41	303.24	303.31	298.96	301.6	303.43	303.58	300.89	301.78	301.52	302.37	300.53	303.92	296.86	301.96	305.42	301.54	302.31	300.63	299.44	304.43	303.08	298.63	306.41	301.59	301.37	302.37	298.72	297.8	303.31	300.28	300.18	301.02	295.53
310.79	309.86	309.99	309.93	312.86	308.71	311.4	313.24	313.96	310.3	307.97	310.25	312.43	309.78	307.23	311.85	309.75	311.67	312.11	313.1	308.63	314.82	309.09	309.8	307.15	308.67	310.41	312.48	312.15	311.45	310.78	310.71	312.6	309.61	313.02	312.93	311.35	311.19	309.84	311.59	307.85	313.94	311.3	308.84	314	310.96	308.71	308.02	308.85	312.2
316.74	313.25	316.54	315.67	316.66	312.59	318.66	315.75	316.76	314.37	314.13	314.29	316.56	315.43	314.16	316.86	317.52	314.11	312.36	317.23	314.74	316.43	315.94	312.51	317.27	309.34	314.87	315.49	313.78	314.03	315.06	315.85	313.15	314.76	318.64	318.07	314.69	313.29	316.75	317.63	314.69	314.31	317.4	318.39	318.22	317.18	321.84	317.53	315.43	317.47
305.72	303.35	307.02	306.83	302.44	306.65	304.46	304.28	304.12	306.54	304.49	304.57	308.18	308.16	306.43	306.28	304.39	302.37	307.21	306.46	301.77	304.55	305.32	302.91	304.25	303.79	301.94	305.61	305.59	303.95	307.05	302.48	302.5	304.36	307.81	305.63	305.01	306.12	305.54	303.57	302.77	305.74	301.72	307.09	303.32	306.26	300.04	303.87	303.17	306.53
302.77	306.09	308.73	306.06	303.84	306.7	303.56	306.8	305.39	304.53	305.19	304.32	307.33	305.31	309.66	306.98	307.1	306.83	308.58	302.53	311.01	307.69	306.42	304.79	310.3	306.24	304.77	303.97	309.13	303.82	307.97	305.47	305.39	303.53	309.3	303.44	305.77	305.83	307.16	304.43	303.68	304.01	303.51	306.61	306.82	306	306.3	308.54	304.47	306.98
296.45	296.07	292.43	290.73	295.45	290.01	297.91	296.02	292.85	294.08	295.34	293.88	294.52	292.95	292.64	293.67	292.98	291.8	293.89	295.63	295.07	295.98	291.15	295	294.31	294.01	295.59	293.71	291.74	294.86	296.49	295.45	292.55	292.9	291.02	293.88	289.84	295.65	293.87	293.73	295.02	289.77	296.81	294.03	295.89	292.1	293.64	294.62	291.28	296.36
309.58	311.14	312.69	309.06	311.16	310.32	310.07	309.6	311.37	310.08	311.13	310.62	311.36	309.63	308.94	311.56	308.53	309.25	309.35	312.48	309.2	306.23	310.61	307.37	308.88	308.79	309.43	309.5	312.49	312.14	309.55	307.89	306.31	308.88	312.53	307.91	312.91	307.07	306.41	310.07	312.38	310.59	308.18	312.42	307.55	309.39	310.26	306.87	308.82	310.31
303.85	306.72	307.54	310.26	305.68	303.14	307.81	304.34	305.99	303.86	305.87	306.31	304.21	306.28	307.56	306.88	304.47	309.49	307.14	307.02	304.41	305.03	307.54	309.87	308.94	307.76	305.04	306.55	306.99	305.76	308.92	303.41	309.03	306.48	306.27	302.74	305.52	303.65	305.71	309.07	304.13	306.82	310.3	307.23	303.67	302.19	303.23	307.07	302.98	305.86
318.62	318	318.3	314.26	315.96	316.91	318.06	317.87	316.27	320	317.45	316.72	320.33	317.09	317.28	315.7	315.49	318.41	316.61	313.95	318.28	318.42	319.36	319.52	318.67	315.93	316.3	317.35	320.48	315.98	315.94	319.41	318.83	322.18	320.04	319.42	319.85	316.3	316.62	317.26	320.34	320.95	317.72	319.88	317.8	318.24	318.12	315.75	315.66	319.15
304.63	302.31	302.63	304.92	305.16	302.65	302.62	302.09	305.01	304.36	301.55	306.59	304.56	306.86	306.9	305.47	305.29	301.68	303.65	302.51	304.89	305.28	308.12	305.56	306.96	305.5	309.29	306.35	305.92	301.02	301.39	308.68	304.4	305.94	302.15	303.56	305.26	305.44	306.58	301.71	306.41	303.56	302.84	303.74	305.61	305.27	299.71	303.37	307.56	301.61
316.83	318.75	315.24	319.29	315.32	317.03	316.17	316.44	315.17	315.5	317.23	314.25	314.25	318.69	321.74	320.04	321.01	316.53	316.82	317.62	314.02	317.2	316.33	313.52	319.15	315.78	317.49	318.03	318.13	320.35	313.71	320.76	314.26	314.59	315.58	318.81	316.11	315.33	312.1	314.53	319.43	316.75	318.43	315.35	316.63	315.27	313.68	313.17	315.8	318.03
304.75	307.8	306.69	304.95	306.52	305.16	306.02	307.35	303.85	306.05	305.35	305.88	304.36	304.82	307.26	305.48	304.78	309.33	306.24	306.9	305.49	301.75	306.68	306.46	308.78	306.07	303.88	305.42	307.39	300.6	304.84	302.7	307.77	306.7	300.84	305.99	305.6	304.65	307.03	305.87	305.55	306.07	303.32	310.75	306.52	305.08	304.93	305.18	303.11	309.21
298.12	302.35	300.14	301.92	300.46	296.86	303.22	296.38	301.93	300.01	299.07	300.36	301.53	299.13	299.9	302.87	301.56	300.35	299.67	302.34	300.08	302.02	301.31	298.6	299.56	297.04	298.8	300.35	299.52	297.13	298.25	300.05	298	297.76	302.28	299.18	300.26	299.62	300.72	300.21	298.1	298.4	298.73	297.41	302.49	301.16	301.45	302.2	304.61	300.07
304.15	304.42	306.28	303.67	305.91	309.69	305.01	308.51	306.17	306.24	307.48	305.43	307.33	302.53	304.8	304.47	306.6	305.38	304.79	311.41	307.05	307.22	304.67	302.97	305.82	304.78	309.94	307.03	304.16	306.32	309.7	308.4	305.27	303.09	305.26	304.52	301.74	304.65	307.23	307.24	312.9	308.56	307.38	309.05	306.56	304.26	303.93	306.42	306.67	310.86
317.1	319.13	317.87	319.66	318.1	317.15	317.67	316.44	317.85	317.79	317.1	315.6	321.19	317.1	318.36	323.21	316.78	318.41	318.53	320.2	316.84	316.07	318.31	317.8	318.6	318.12	316.6	317.79	319.64	319.68	316.81	317.51	317.38	318.35	318.01	319.61	319.1	316.71	317.67	314.83	319.97	320.45	316.56	320.04	319.68	315.2	318.3	322.32	320.29	319.18
304.26	301.16	306.14	302.58	301.31	304.79	303.44	306.44	301.71	303.31	305.81	303.46	302.34	301.58	305.24	304.03	304.63	302.43	305.14	308.07	303	306.72	305.16	306.1	302.58	304.72	308.76	304.22	303.02	306.02	305.49	304.52	301.59	307.22	305.21	306	305.6	302.02	305.44	305.41	304.17	305.76	305.08	300.78	304.06	303.72	306.14	304.2	304.66	306.33
296.41	299.48	296.58	296.12	295.47	296.49	293.22	296.67	294.12	294.2	298.67	296.68	295.4	294.64	291.81	293.43	295	295.54	298.8	295.66	297.13	294.89	297.77	294.78	296.73	296.75	294.72	296.94	298.59	296.81	296.09	293.49	292.28	294.52	296.72	295.72	294.07	292.58	293.52	294.24	291.46	295.14	295.15	296.67	293.3	292.94	298.88	296.58	296.18	301
311.48	307.54	309.74	308.52	306.14	311.31	312.17	309.37	312.17	312.06	307.66	306.47	309.17	312.59	311.96	310.88	310.41	311.54	309.48	309.85	312.06	307.92	307.67	306.19	307.48	313.2	309.06	307.41	309.97	309.13	311.86	306.53	313.45	310.61	308.94	309.8	308.73	308.4	307.21	308.73	308.93	309.98	307.12	308.76	303.7	307.05	309.8	308.49	311.49	309.04
307.33	304.48	307.79	303.49	301.51	303.95	304.59	305.42	299.17	305.2	305.7	304.85	304.69	306.87	305.78	306.08	308.02	304.61	305.61	305.93	299.91	303.89	306.06	302.9	304.54	303.82	306.94	306.34	304.99	305.19	305	303.71	303.3	303.26	302.44	305.11	307.56	307.4	303.09	304.31	305.17	307.99	302.17	304.45	303.88	306.65	301.21	307.72	303.58	305.18
319.06	314.46	315.35	316.1	316.54	317.11	317.45	316.27	314.34	316.96	312.54	317.88	310.77	320.27	315.14	316.65	317.35	316.71	317.05	314.6	315.91	315.33	310.24	318.5	314.66	312.79	315.4	317.19	315.86	317.39	319.49	313.82	315.84	313.13	319.96	317.71	318.84	315.52	314.18	312.31	315.07	314.5	315.47	313.68	314.06	317.08	314.25	316.29	315.86	315
314.22	313.58	314.66	315.58	317.09	317.58	316.92	319.64	313.45	317.43	312.92	315.79	315.81	315.27	317.03	316.12	314.91	314.84	316.72	315.01	315.82	311.28	315.11	318.39	315.3	317.84	316.95	316.27	315.41	317.35	315.91	316.35	318.54	313.23	316.29	321.88	319.34	313.27	313.69	316.98	315.1	316.07	315.41	315.84	311.48	316.66	313.34	316.15	315.43	315.33
315.36	315.54	311.03	315.43	309.69	312.98	309.68	312.15	312.78	310.46	310.07	315.34	312.31	312.61	313.66	310	312.68	313.14	311.96	316.06	314.31	312.13	312.85	313.63	316.7	314.85	313.49	309.53	309.31	313.75	316.88	313.44	316.1	313.93	312.25	311.51	312.94	308.83	308.89	312.45	314.58	311.65	313.19	310.79	313.19	312.65	316.14	313.94	315.54	312.75
303.77	304.95	304.53	304.84	301.93	306.3	305.46	304.41	299.2	303.61	304.83	305.42	300.78	304.11	305.02	304.94	305.82	302.21	305.9	307.73	303.48	305.1	301.98	306.57	305.39	305.72	307.87	301.33	302.71	303.81	307	303.98	303.71	305.67	306.94	301.88	303.65	303.62	306.49	304.17	305.1	301.82	304.03	303.22	303.23	307.09	307.04	306.3	302.4	305.7
316.11	314.64	317.06	312.42	313.43	312.94	316.06	315.18	312.74	316.11	314.62	312.38	314.1	315.28	314.58	317.61	315.66	317.43	314.2	313.95	311.43	314.89	316.78	313.47	314.89	314.26	314.48	315.91	316.45	318.61	313.26	317.48	312.57	314.13	314.87	313.65	315.12	312.95	320.46	311.97	315.4	310.6	317.21	315.2	315.11	314.56	314.55	313.47	314.43	315.48
315.12	310.41	313.24	316.31	313.19	314.64	316.1	311.33	312.97	314.64	312.06	313.94	313.18	308.89	314.68	309.44	314.38	313.62	311.47	316.59	314.8	312.83	317.23	314.87	314.55	313.36	314.9	313.82	316.94	311.97	313.31	311.81	313.71	316.61	313.95	314.05	315.78	311.18	313.3	312.28	310.34	315.6	314.5	312.66	314.15	312.74	312.35	314.18	314.46	313.09
312.81	313.37	313.41	315.1	314.67	314.39	314.06	313.64	314.03	315.33	310.25	315.63	315.31	314.72	311.35	310.67	309.46	314.78	313.06	311.83	316.09	312.12	314.89	314.56	314.66	310.16	315.64	316.41	310.99	314.89	313.64	314.48	313.97	312.81	316.72	313.9	315.88	310.5	314.05	312.47	312.61	313.01	314.32	312.66	315	314.3	315.76	312.35	312.53	314.48
305.49	306.83	305.19	305.78	308.11	307.63	304.74	301.71	305.67	304.07	305.79	308.69	304.9	306.41	308.31	307.15	307.11	304.94	306.83	307.79	305.98	306.53	308.2	306.87	306.17	305.13	305.13	308.8	306.56	305.81	307.28	305.09	312.53	307.2	304.92	306.53	304.67	305.16	306.65	304.51	308.62	308.1	309.05	307.25	303.49	305.76	302.55	305.46	306.38	305.7
322.84	323.87	326.46	328.36	322.89	327.68	322.77	326.03	323.99	326.65	323.83	323.39	323.04	326.29	327.81	325.85	323.52	326.4	324.38	324.47	325.2	322.87	323.57	323.7	323.93	324.39	326.3	323.56	325.97	326.12	327.77	325.76	323.51	324.65	324.61	325.35	327.04	324.78	325.43	324.36	326.7	326.08	327.57	324.7	329.91	322.67	323.56	327.12	325.68	326.02
325	323.1	326.18	326.08	325.18	327.52	326	328.04	323.01	327.34	327.74	324.76	327.29	324.32	325.68	327.94	323.58	325.78	325.46	325.87	328.18	327.35	325.45	324.74	325.69	326.74	324.73	326.71	329.21	324.79	326.84	327.85	326.45	322.43	327.36	324.06	328.44	322.86	323.45	325.46	323.18	325.28	328.84	326.84	323.48	324.41	326.94	324.65	326.16	324.56
299.58	300.02	298.9	300.21	302.41	301.7	298.14	301.23	301.63	298.48	302.02	303.44	298.26	302.15	304.15	303.86	297.86	301.45	297.41	300.95	298.1	298.74	294.74	299.91	299.68	298.72	299.95	297.57	299.73	297.99	301.39	300.59	303.44	302.56	299.27	302.22	304.24	299.35	298.85	301.19	303.77	301.86	300.66	301.05	298.37	300.86	298.62	297.56	298.53	295.62
305.67	305.17	302.63	306.8	306.92	306.18	305.33	306.97	307.79	305.44	305.66	306.92	306.84	304.29	304.65	304.18	306.11	303.72	306.87	304.08	306.58	304.86	308.52	308.99	305.6	310.79	305.07	303.85	308.14	305.27	306.78	305.94	305.36	308.4	308.84	308.67	305.87	308.51	307.64	308.93	303.04	306.2	306.85	303.91	304.55	305.14	306.02	305.93	305.45	308.31
310.14	314.45	311.88	313.88	314.28	311.79	314.84	313.56	312.99	315.59	314.01	313.36	314.03	315.67	316.38	313.93	316.17	314.34	314.23	312.8	315.41	317.98	312.94	314.11	314.99	315.43	313.59	315.19	312.56	316.71	313.3	312.74	312.65	313.64	311.85	314.82	313.54	314.55	315.56	318.51	311.3	312.84	313.61	313.84	313.83	311.02	317.6	314.71	316.02	315.67
305.91	309.2	308.69	304.95	308.87	308.39	304.25	305.96	302.65	307.63	305.93	309.8	307.22	304.59	308.31	309.52	306.43	306.81	305.05	302.99	308.6	309.88	306.89	308.75	303.46	303.71	305.44	305.8	308.71	307.72	303.86	305.61	307.9	306.37	302.48	304.42	305.6	303.51	304.16	303.98	304.41	302.26	307.79	304.14	308.01	307.08	305.42	301.26	310.37	307.34
308.81	306.61	305.97	305.57	300.51	303.83	304.17	304.64	304.35	302.69	302.73	301.42	306.5	302.35	304.5	304	308.58	305.13	302.29	304.06	304.9	305.2	304.03	306.44	304.62	305.93	302.87	302.29	307.89	305.4	309.16	306.24	304.05	305.34	303.53	307.65	302.71	307.59	299.35	302.91	300.07	301.3	305.72	305.99	307.41	308.15	302.11	306.26	308.7	306.13
295.99	298.86	296.09	298.4	297.89	298.89	294.41	295.09	297.53	297.81	300.31	293.6	298.47	297.07	295.77	297.68	301.25	295.88	294.81	296.33	299.83	296.66	297.14	293.32	292.91	296.31	296.47	298.25	296.83	297.43	295.33	296.81	296.49	296.53	295.12	297.62	296.91	291.82	295.92	295.31	292.04	297.14	296.22	297.52	296.25	297.37	293.82	297.87	297.08	295.49
302.26	305.58	300.37	302.33	304.44	302.69	301.92	302.41	299.84	307.26	305.62	305.21	301.66	301.93	302	301.31	305.2	302.91	304.73	301.26	303.68	303.26	303.21	302.04	303.34	305.91	303.29	304.63	299.59	302.5	301.45	305.04	304.93	300.52	303.27	301.03	302.28	305.22	306.61	303.78	304.38	302.69	304	302.29	301.61	303.64	305.64	304.08	304.19	304.34
300.78	302.65	299.94	306.51	304.75	304.56	303.84	305.18	307.68	303.78	301.28	302.15	305.85	302.25	304.12	302.66	304.53	302.98	305.49	309.05	300.82	303.48	304.11	309.45	304.13	301.44	299.65	309.11	306.66	306.06	300.07	303.76	303.42	305.34	303.52	304.76	304.89	305.54	302.14	304.06	303.24	306.34	301.88	303.16	303.44	305.87	305.7	301.73	306.97	305.78
299.35	298.16	302.2	299.16	303.54	301.7	301.14	302.39	298.97	300.44	298.73	296.04	300.14	300.15	302.86	296.35	301.63	300.5	297.12	294.49	298.11	301.16	300.04	298.9	298.61	296.78	300.34	297.67	298.91	299.95	299.1	301.81	296.95	299.63	302.7	303.13	301.18	296.27	299.19	298.67	299.5	300.48	301.61	299.64	300.21	298.32	298.8	301.54	296.49	303.28
322.15	318.09	319.7	317.94	319.03	318.3	318.85	317.92	318.01	320.12	318.79	318.72	317.91	319.34	320.88	317.59	319.56	320.7	318.58	322.73	318.59	320.93	317.76	320.28	318.2	316.21	320.66	321.26	318.84	321.09	320.42	319.14	319.95	317.1	315.71	317.67	321.02	316.34	319.98	319.25	320.46	319.04	319.91	318	322.22	323.71	322.57	320.93	318.12	316.63
329.12	330.46	325.8	324.85	328.62	327.82	325.49	324.62	326.91	325.63	331.84	328.8	330.77	329.3	325.01	330.61	325.84	328.47	331	323.28	329.58	331.55	325.61	328.03	325.79	326.21	324.22	328.57	327.53	327.2	328.59	328.71	326.93	326.77	331.98	327.49	329.42	325.88	330.6	325.45	327.66	327.29	325.97	324.85	328.83	325.42	326.16	326.54	327.13	326.12
305.12	304.81	306.35	305.9	304.81	308.77	307.06	307.24	304.4	305.78	303.66	306.38	305.42	308.03	309.75	301.72	302.45	305.17	307.69	306.38	307.59	305.32	307.11	303.76	303.52	306.74	306.29	306.31	306.8	308.38	304.07	301.43	303.34	305.25	309.15	304.85	303.26	304.85	303.01	309.05	307.1	307.55	308.41	303.95	302.14	302.67	304.56	302.06	305.13	302.47
306.47	306.51	306.86	312.63	310.42	311.81	305.65	309.89	309.06	313.97	313.49	308.7	306.65	304.5	311.52	307.63	307.69	309.55	310.18	309.7	305.37	309	307.01	311.02	309.08	310.12	310.9	308.62	307.35	307.84	306.15	312.58	309.31	310.8	310.24	310.61	307.78	314.21	311.51	309.4	309.54	311.88	307.36	314.43	310.14	308.67	305.92	311.72	305.23	310.44
319.62	317.55	319.43	318.63	317.76	318.5	320.37	323.23	319	322.33	315.73	320.7	319.73	321.75	321.56	318.47	320.84	320.07	322.2	320.82	320.41	317.37	318.59	319.73	318.49	318.45	320.19	319.39	320.43	317.68	318.96	321.69	318.02	318.14	314.72	318.09	318.05	318.77	320.06	320.36	317.1	319.13	322.36	322.97	320.14	322.7	318.69	318.87	315.49	320.02
326.77	329.56	326.34	326.47	326.08	328.11	327.5	324.08	321.07	330.42	325.9	326.84	328.64	322.73	328.16	324.1	326.06	328.44	326.08	326.05	326.36	326.19	324.42	325.53	326.97	327.76	325.64	331.22	327.23	323.69	328.81	327.77	324.82	324.38	325.45	326.58	323.94	324.97	323.37	328.34	321.06	325.7	325.33	325.45	321.63	325.39	324.15	325.44	326.81	326.72
303.33	306.42	304.76	306.24	305.15	303.59	301.62	305.59	304.85	307.37	304.96	303.37	306.58	307.14	303.81	306.69	305.66	305.4	304.23	306.26	303.55	308.27	305.87	306.49	306.75	304.96	302.44	304.69	305.1	305.03	304.55	307.33	304.04	306.75	303.48	306.1	301.74	305.1	305.16	302.36	308.5	305.25	306.03	304.55	303.67	304.95	305.26	303.84	306.5	307.99
330.52	332.95	328.23	326.72	328.02	330.2	329.23	329.64	329.3	327.9	330.17	326.26	328.08	326.08	328.92	329.7	327.39	329.34	329.81	330.44	328.22	326.54	328.62	327.36	328.67	327.33	329.01	332.44	325.99	330.51	327.4	326.79	327.52	326.21	331.87	326.42	325.68	329.1	329.26	326.67	330.73	328.87	328.43	328.47	328.63	331.94	327.01	326.63	327.21	330.76
301.91	307.51	304.25	307.94	302.67	307.44	306.56	304.03	302.83	302.05	302.61	305.19	303.55	301.19	307.95	301.59	304.95	304.66	302.26	304.62	304.04	305.32	304.81	305.39	304.86	301.96	305.26	302.99	305.11	306.36	302.07	305.65	304.57	305.07	303.07	306.42	305.46	308.4	301.97	304.95	305.37	304.66	303.98	304.31	306.89	305.76	301.79	305.48	302.29	304.56
294.37	293.85	294.08	294.2	291.62	293.48	293.57	291.1	296.12	295.96	294.19	297.55	295.39	296.01	297.59	294.95	296.81	298.02	296.09	295.59	298.1	295.67	294.93	295.22	295.43	294.61	295.61	296.9	294.04	295.29	295.32	294.44	295.42	298.08	297.53	295.17	293.54	295.47	298.68	297.03	296.47	296.22	296.08	298.96	293.6	293.49	293.42	298.58	294.44	295.01
318.28	315.84	311.81	312.69	313.21	316.76	312.77	317.44	316.04	313.32	315.6	317.21	316.11	315.07	316.51	315	317.4	314.35	313.96	315.56	315.81	312.27	313.41	309.81	315.72	313.92	312.19	315.8	316.55	313.58	316.33	312.82	318.69	317.93	313.64	316.67	318.99	319.06	317.89	318.32	315.2	314.59	314.62	315.81	316.7	316.43	315.16	314.89	316.25	314.64
297.61	298.72	297.17	296.15	295.83	294.19	296.04	295.35	298.39	297.68	293.71	297.15	296.8	298.42	296.7	295.83	296.02	294.87	295.83	293.11	295.53	295.68	301.28	297.14	295.87	296.41	296.42	298.55	298.58	296.84	296.77	296.5	298.96	296.24	298.21	295.98	294.54	296.15	298.07	297.44	294.36	295.82	297.52	298.19	296.27	297.26	295.92	294.35	293.37	297.02
299.07	300.14	301.39	298.67	301.99	302.94	303.85	301.85	301.39	297.09	301.59	304.21	302.45	302.4	301.56	301.55	301.76	301.09	301.81	300.13	299.25	296.29	300.93	303.1	304.12	300.54	300.31	301.57	299.65	299.9	301.04	300.32	302.77	298.97	299.75	299.59	303.82	304.79	300.85	302.84	300.82	303.31	300.66	301.69	299.31	301.66	299.52	301.63	301.48	301.64
315.98	316.21	315.25	314.37	315.83	315.23	311.07	318.67	314.1	311.56	312.02	316.68	315.66	312.79	315.34	312.06	317.44	315.46	315.83	319.16	314.05	311.28	312.46	315.94	314.53	316.11	314.02	316.97	315.41	317.24	314.72	316.85	316.8	316.51	316.75	318.34	313.51	313.23	315.79	314.39	315.35	315.71	316.47	314.34	315.76	317.26	313.08	311.62	315.18	317.37
295.2	298.2	297.93	296.03	297.79	299.81	298.06	299.49	298.15	296.81	299.92	296.29	296.74	296.22	300.9	296.96	294.11	295	296.59	297.73	300.06	297.01	300.05	298.36	294.63	295.32	295.44	298.13	296.13	294.69	295.59	295.36	298.28	295.51	297.99	296.71	298.35	294.72	298.07	304.71	300.33	294	296.33	297.29	300.03	293.45	298.65	296.92	295.46	297.38
306.92	309.72	307.84	308.02	308.49	304.46	304.09	304.49	306.95	307.09	305.72	308.95	306.89	305.69	305.18	306.07	306.46	304.6	304.88	304.03	303.25	306.12	306.17	306.34	305.86	303.99	308.04	307.79	311.3	308.72	308.47	307.96	305.15	303.95	306.6	305.82	306.57	304.06	305.42	306.34	305.47	311.29	307.19	303.36	305.28	310.86	307.58	307.98	304.26	308.62
304.58	306.29	301.17	302.76	301.94	302.14	299.91	305.13	304.33	304.21	301.24	303.76	303.72	303.04	301.04	303.26	306.03	304.42	299.44	308.37	302.58	305.96	302.74	300.61	301.93	301.74	303.6	302.19	305.99	308.03	302.28	303.57	302.38	301.51	304.7	303.29	302.99	304.88	305.37	302.41	305.41	302.61	299.88	309.11	301.88	305.1	301.03	304.59	303.92	302.15
305.7	301.51	304.82	308.62	304.23	303.73	310.1	303.99	305.4	307.29	302.1	305.97	306.46	304.79	302.79	306.21	308.22	308.09	303.67	305.35	301.8	305.27	304.35	305.92	306.49	306.18	307.29	306.84	306.88	302.8	303.67	306.11	305.94	308.22	308.64	304.99	305.81	305.65	304.85	304.19	303.58	304.26	309.06	304.95	307.64	305.01	304.11	305.41	302.73	305.1
300.54	299.94	303.31	302.68	300.16	303.39	302.48	303.05	301.25	303.53	304.03	300.58	301.73	300.01	303.23	301.8	302.31	305.35	299.35	304.98	303.8	300.37	302.36	299	302.1	303.36	301.93	302.74	300.31	301.88	299.42	300.06	305.28	302.09	304.08	303.7	303.63	304.79	302.12	299.8	301.14	303.92	303.48	306.38	302.02	301.22	305.04	303.5	302.67	303.53
315.21	318.27	314.33	313.85	314.24	309.76	313.19	313.39	311.41	315.01	312.36	311.1	316.93	314.9	315.23	310.95	313.72	310.27	311.12	313.26	310.94	311.82	312.76	311.68	313.92	310.78	313.38	313.71	311.5	311.81	314.25	313.24	312.08	313.73	311.67	316.92	313.78	309.17	311.08	309.83	314.27	316.43	310.01	313	314.05	312.98	313.02	313.54	316.2	313.91
314.42	313.03	312.36	311.64	312.96	313.53	311.51	316.56	315.14	315.25	311.47	310.81	316.62	313.12	314.69	314.86	313.97	312.6	313.9	314.56	316.01	311.95	315.47	315.21	312.87	312.43	314.21	313.99	312.39	313.69	313.02	311.73	313.53	314.8	313.92	315.03	312.86	311.62	314.86	311.34	316.22	314.33	315.94	313.19	314.29	314.39	314.05	312.59	312.83	311.62
316.06	312.29	316.02	316.4	312.87	316.98	317.51	315.26	317.63	312.98	312.96	313.51	313.58	313.85	316.3	314.6	316.6	316.96	314.76	310.79	318.03	314.88	310.8	315.48	313.72	314.32	313.33	316.24	314.04	313.95	314.46	312.84	316.72	313.49	312.7	312.96	314.19	313.91	314.77	315.08	314.69	313.31	318.48	316.4	314.13	316.29	311.9	317.31	316.48	313.17
297.09	297.7	303.08	305.33	302.49	301.52	301.64	302.36	299.02	300.5	302.19	301.49	298.91	298.7	297.01	297.08	299.97	299.4	303.43	302.25	302.3	300.64	300.09	299.99	302.75	301.22	299.56	298.85	301.95	298.74	300.25	300.21	299.45	300.84	300.56	299.75	297.6	302.29	299.15	301.59	300.54	296.53	299.97	300.18	300.62	301.92	295.95	298.87	300.4	299.2
307.59	307.01	306.41	302.19	307.26	302.69	305.27	309.78	307.16	306.55	302.7	305.97	303.88	309.35	310.27	305.86	304.43	305.18	308.17	304.76	304.75	304.79	306.22	307.66	305.02	307.98	309.38	306.31	310.42	305.95	306.43	314.03	306.75	306.41	306.71	306.82	304.37	304.89	304.2	304.68	305.42	305.86	304.82	306.78	305.99	306.04	305.22	306.32	305.9	304.74
304.07	307.3	304.85	304.24	308.51	308.25	303.03	307.09	304.82	306.06	304.91	301.95	303.83	305	302.94	302.94	303.25	307.55	307.7	306.17	302.83	306.23	306.64	305.79	304.13	305.08	309.89	304.29	305.58	300.72	306.2	309.85	304.34	306.78	303.87	303.11	301.2	304.28	305.35	303.26	306.37	305.75	305.81	309.51	303.22	306.36	306.92	303.35	302.45	303.6
303.5	302.32	302.68	301.07	302.14	301.39	301.45	301.37	300.92	304.03	300.41	304.18	303.36	302.72	304.07	302.05	303.38	299.82	299.92	303.83	299.43	302.92	302	301.11	305	299.73	299.82	302.41	302.76	303.11	298.08	301.51	303.92	302.37	299.57	304.7	302.09	300.33	304.21	297.87	305.65	303.38	303.43	301.24	302.05	299.62	302.83	300.44	302.62	300.05
314.15	314.56	314.81	311.56	314.33	313.72	313.96	311.53	313.98	312.28	313.48	313.57	312.61	312.11	310.8	309.81	310.66	309.02	311.55	309.51	312.04	310.99	314.78	309.85	312.22	310.91	314.09	312.22	314.26	304.25	311.94	313.02	311.16	317.5	308.79	312.2	307.65	313.02	306.73	310.39	312.06	314.06	311.36	313.27	311.97	310.75	313.86	313.54	311.51	311.44
304.87	303.12	307.85	305.04	302.55	299.89	304.09	306.39	302.46	304.5	303.6	302.86	306.23	305.14	302.6	305.33	299.67	304.4	301.06	302.09	307.76	306.3	301.71	306.68	304.31	303.59	301.66	301.79	304.27	304.7	300.29	306	303.87	303.09	303.86	304.69	301.34	303.32	305.35	305.1	302.99	299.3	303.89	301.15	304.02	303.28	302.9	302.8	304.03	301.88
317.34	317.46	321.75	314.82	317.85	318.23	318.71	316.03	321.48	319.1	313.65	319.08	320.12	319.51	317.79	318.04	317.95	317.93	314.54	318.48	314.52	319.38	316.18	317.72	318.98	316.1	317.77	318.8	317.12	319.48	313.89	316.18	318.41	322.48	314.81	318.96	318.51	315.86	316.3	316	317.86	317.53	319.45	314.79	319.38	319.97	318.1	313.71	318.68	320.17
314.46	314.53	313.26	312.1	311.4	312.3	311.7	313.65	308.82	314.27	316.54	310.52	311.08	309.74	314.04	315.14	313.84	309.19	311.96	315.86	313.53	311.96	313.91	312.05	312.72	310.08	311.2	313.65	310.25	310.9	310.28	313.03	313.25	316.39	314.67	315.41	311.65	315.74	311.9	311.45	315.26	310.2	312.72	313.84	314.54	313.56	307.7	313.24	313.81	315.9
318.57	319.46	317.85	317.21	318.37	318.21	318.34	319.24	323.19	318.49	318.79	318.81	319.1	319.31	317.68	319.34	317.88	319.09	318.72	321.14	319.32	318.25	319.87	317.66	315.87	316.72	318.85	320.04	318.77	317.04	319.36	321.57	318.37	318.18	320.51	321.1	319.53	317.59	321.95	317.6	319.03	319.9	320.66	317.66	319.13	320.48	316.63	317.3	315.57	315.65
309.25	312.91	309.94	314.05	313.15	310.79	313.31	311.59	308.03	312.47	313.44	310.59	309.06	310.95	313.2	309.39	307.49	312.47	311.13	311.59	311.09	310.69	308.3	312.15	311.71	313.26	312.35	310.18	312.65	313.24	309.23	306.69	310.65	308.34	308.43	310.56	303.68	312.39	308.37	311.6	313.87	310.08	311.5	312.37	310.83	309.59	312.68	310.26	309.5	312.19
292.74	298.17	297.23	296.55	300.43	292.26	298.05	297.08	292.78	297.25	300.75	301.57	295.76	298.6	296.22	296.5	297.34	298.19	297.02	294.82	296.97	295.93	296.14	300.41	296.89	298.48	297.06	296.01	297.76	296.51	296.95	294.52	298.36	298.26	294.64	296.38	299.65	298.7	294.46	298.69	298.37	296.33	294.43	301.28	296.99	298.06	297.2	294.25	298.27	294.33
312.23	312.51	312.93	314.68	315.79	315.54	315.29	314.27	315.4	314.05	316.49	314.36	316.72	314.22	315.56	316.98	317.34	317.19	317.33	315.22	318.07	311.49	311.66	315.38	314.21	312.26	315.79	313.09	315.02	316.3	312.49	313.36	311.17	316.14	316	315.97	313.05	317.1	314.95	315.71	313.12	318.23	316.7	319.38	314.92	313.55	315.98	316.69	315.4	312.84
315.25	316.17	318.99	316.4	316.68	318.16	319.77	322.58	315.44	321.78	320.74	318.28	315.54	317.71	317.49	319.67	318.63	318.71	317.02	320.81	319.77	321.21	316.1	317.77	317.94	315.26	321.68	314.06	315.55	316.35	319.04	320.8	319.17	318.48	317.9	317.36	315.52	314	317.89	316.78	320.15	317.56	316.84	320	319.43	321.65	317.35	319.16	318.18	317.8
306.28	305.57	307.12	304.28	308.58	304.15	308.99	306.52	305.71	308.24	308.05	307.76	305.33	305.44	307.44	309.08	304.85	304.12	304.71	307.72	305.22	306.64	305.04	307.22	305.14	309.13	309.31	308.83	306.65	308.09	309.1	309.93	307.01	305.39	307.82	307.95	304.28	309.02	307.21	307.37	306.8	305.37	310.38	307.52	309.25	308.28	306.15	307.47	304.33	309.09
303.05	303.75	299.4	304.35	304.74	302.03	307.08	303.32	307.39	304.1	304.07	305.84	303.76	303.09	305.02	302.57	302.36	300.18	302.99	307.84	304.19	307.07	302.57	304.61	303.03	303.27	303.21	302.1	303.31	304.38	302.01	304.96	302.62	303.42	299.54	306.16	301.82	302.82	307.63	306.18	307.2	300.21	302.84	302.8	304.62	302.52	305.41	302.38	306.77	301.56
299.53	299.03	300.13	300.33	298.62	299.31	295.04	300.81	300.15	298.68	295	295.75	302.33	302.13	299.12	296.03	300.86	299.65	301.67	301.66	299.14	301.89	299.35	301.67	303.76	297.29	301.52	299.93	300.59	299.04	301.85	301.68	299.24	297.7	299.07	298.27	299.64	300.24	301.14	301.29	302.34	301.29	298.38	300.29	298.27	297.64	299.14	297.76	302.2	297.69
302.94	300.63	302.34	304.09	302.15	300.42	301.58	302.55	301.47	303.72	304.32	304.16	301.5	305.01	302.15	301.88	301.41	301.15	302.92	302.25	301.47	303.67	299.86	302.51	302.37	303.13	303.67	302.69	300.74	302.4	300.98	301.45	301.98	300.4	301.19	299.52	303.59	304.28	302.05	302.65	301.18	302.93	301.91	305.28	301.86	300.43	301.06	297.98	302.1	303.84
307.57	310.59	304.34	312.63	309.45	308.99	307.82	311.26	304.69	305.8	309.36	307.62	305.35	306.41	309.28	308.01	307.48	305.86	307.03	305.86	308.35	308.22	306.74	305.06	302.06	312.62	306.8	307.84	307.26	306.49	307.23	310.67	308.49	307.88	308.28	308.52	306.92	307.81	306.05	308.08	305.98	306.6	308.78	305.35	307.84	308.15	304.25	307.89	309.81	309.26
324.22	316.23	320.48	313.92	319.56	317.6	317.87	317.69	318.09	318.54	319.68	320.68	319.28	320.55	318.24	316.14	318.96	318.55	315.96	315.67	320.18	320.06	319.34	316.86	320.79	317.69	318.76	317.08	321.48	313.95	322.38	316.87	321.2	317.77	319.23	314.15	322.02	318.69	321.75	315.6	317.51	320.24	318.66	318.92	318.76	316.86	319.1	317.81	317.71	319.79
317.84	311.94	316.12	316.57	311.12	315.65	316.2	311.39	317.09	315.76	315	313.09	313.8	315.42	313.4	317.18	315.85	313.27	314.41	315.85	311.93	315.89	313.67	313.66	315.01	309.28	317.97	316.68	315.81	316.39	315.01	315.25	316.05	311.27	315.5	314.51	314.48	313.77	315.92	310.87	314.26	313.72	313.38	315.66	313.83	311.31	315.5	314.1	318.09	315.83
313.34	315.58	316.17	311.94	312.33	314.9	314.83	312.09	314.84	319.6	312.52	315.65	312.97	311.76	315.55	314.04	314.86	309.96	312.2	314.06	315.45	312.03	316.68	314.29	313.55	314.79	317.68	313.43	313.7	313.09	311	311.26	313.09	316.96	316.59	314.91	316.58	316.6	315.59	317.07	311.95	317.65	313.3	314.6	319.21	312.63	315.38	313.4	311.88	313.19
306.86	303.97	308.41	309.23	303.79	306.76	310.18	307.42	306.94	312.31	306.96	306.34	303.96	305.1	308.6	307.17	307.3	308.81	306.26	302.59	307.52	306.23	306.46	306.39	308.75	306.51	304.22	301.51	305.69	311.05	305.33	309.55	309.75	309.86	305.09	305.79	305.24	305.35	306.15	304.96	305.97	304.92	306.83	305.7	307.59	306.2	306.81	307.91	307.87	305.74
311.64	308.03	306.99	305.75	310.33	307.23	307.91	305.9	306.85	307.12	309.9	309.78	311.44	310.63	306.53	308.74	306.54	309.93	307.93	312.5	312.06	308.55	305.63	306.4	306.87	310.33	309.86	309.94	308.47	307.08	306.87	310.41	307.82	308.68	310.06	310.93	307.85	311.11	312.06	309.15	304.87	307.7	307.2	304.61	304.78	309.95	306.8	307.37	312.76	311
314.88	318.07	318.27	318.05	315.33	320.59	316.33	317.6	316.41	318.21	316.64	316.87	318.1	317.07	318.08	315.27	319.88	318.06	315.86	314.19	319.87	316.91	318.98	317.99	317.07	316.89	317.49	317.54	316.83	316.86	317.16	317.63	318.61	316.46	318.97	314.96	314.93	313.27	317.97	319.09	321.36	316.94	314.15	317.55	315.91	316.03	315.04	317.77	319.16	318.61
324.44	326.78	324.68	323.48	325.83	327.67	325.5	323.47	326.59	324.77	325.57	325.33	325.04	328.27	326.08	325.09	323.62	325.02	323.08	324.72	324.82	322.52	324.41	326.12	324.58	326.57	326.43	322.63	325.17	325.79	325.18	324.52	326.38	329.04	322.8	322.72	323.31	321.79	323.59	325.14	326.09	323.78	325.33	322.71	328.09	324.75	327.75	325.53	327.64	327.11
306.09	307.11	306.32	306.28	306.93	307.57	306.04	305.53	310.84	310.34	305.52	306.11	310.05	304.78	305.87	307.06	308.01	307.76	308.36	304.4	307.02	307.68	307.48	307.3	306.19	306.22	307.82	306.57	307.4	307.96	306.76	305.68	307.07	307.13	308.05	308.64	307.89	308.54	307.65	307.2	304.91	306.09	304.64	306.05	307.47	306.67	307.12	304.38	307.4	303.8
312.78	314.28	312.21	312.7	313.55	313.79	313.79	313.75	312.42	313.29	312.25	313.14	315.71	311.43	311.8	309.94	313.32	312.62	311.6	312.34	314.78	316.35	310.77	314.54	311.82	315.38	311.04	316.69	311.99	318.28	314.31	311.65	311.44	309.95	309.42	316.9	314.09	310.14	315.24	315.08	312.54	313.06	312.2	311.06	311.19	311.68	310.85	309.94	309.34	311.27
330.59	328.06	327.22	325.36	330.4	327.11	331.14	329.71	323.79	331.7	329.4	330.65	326.98	330.36	328.55	327.07	329.13	325.49	326.02	329.72	327.99	329.93	330.15	328.52	330.27	330.11	329.69	327.85	331.67	329.55	330.45	330.09	330.34	329.07	326.24	329.52	330.86	327.96	325.98	325.44	328.3	327.22	328.29	327.62	330.63	327.45	325.31	324.52	330.75	330.74
310.39	305.79	312.04	309.18	311.38	309.81	311.93	310.55	309.74	309.64	309.39	310.34	308.75	307.23	305.64	308.42	310.96	308.46	307.61	306.39	312.47	312.21	309.33	308.61	310.28	308.37	310.33	306.6	308.83	309.33	307.9	310.95	306.36	307.32	307.8	310.9	314.02	312.13	309.59	309.65	307.74	308.63	309.19	312.13	311.17	312.42	307.23	306.57	307.9	308.78
301.39	304.13	308.58	301.87	303.02	303.76	300.26	303.74	308.53	301.81	301.73	303.96	304.73	301.21	301.76	303.52	300.01	305.47	304.9	303.47	301.62	301.06	301.16	303.37	302.43	301.5	302.62	299.57	303.12	298.69	302.88	301.82	303.78	302.46	302.5	300.91	303.86	302.75	303.35	300.7	301.39	300.62	303.6	302.66	301.86	302.31	302.83	302.1	300.43	304.22
313.66	312.54	315.34	310.28	317.73	313.55	314.31	313.66	312.29	313.31	312.79	317.44	314.06	312.66	312.89	318.22	314.59	314.7	315.58	314.14	312.6	314.73	314.28	312.05	314.47	311.52	314.32	314.51	316.06	316.41	312.57	315.19	314.08	313.33	316.94	313.65	312.46	312.84	314.05	312.86	312.24	320.38	313.97	316.43	317.31	314.2	315.17	312.17	313.93	312.55
302.02	304.78	304.52	303.68	299.96	302.99	301.58	303.03	303.16	303.5	301.58	302.15	301.17	302.1	301.67	305.76	301.93	303.03	301.51	300.15	303.22	305.65	303.08	300.63	301.07	300.76	304.13	301.19	300.04	304.6	300.26	302.97	303.02	301.09	299.97	301.11	302.16	302.74	301.6	301.37	304.74	300.49	303.53	302.34	303.55	303.22	302.22	302.45	302.71	303.68
321.02	315.17	319.19	318.25	320.92	321.41	319.48	317.41	317.92	322.04	320.67	321.04	316.51	317.33	314.2	322.42	318.47	320.34	316.97	319.77	313.79	319.84	323.83	316.93	316.94	320.34	319.11	316.75	318.06	319.31	319.41	318.61	316.85	315.93	317.61	321.73	318.65	320.91	317.06	320.34	316.58	318.31	317.63	316.88	317.8	316.93	317.75	321.8	320.42	316.62
303.12	301.58	300.13	302.09	304.4	303.01	300.11	302.21	304.29	302.69	302.87	304.47	302.43	303.79	305.25	302.81	301.03	302.61	303.83	303.37	301.49	306.34	303.44	300.89	298.74	304.52	303.08	303.85	303.43	301.53	300.2	300.87	303.79	303.62	303.61	304.17	303.97	301.88	299.25	302.99	301.74	302.79	302.88	301.87	301.37	299.68	301.62	305.78	302.28	300.13
304.97	303.56	310.64	304.29	308.01	308.55	308.94	307.45	305.03	309.36	306.91	306.83	305.05	301.48	305.37	310.27	302.48	304.92	304.33	306.98	306.43	303.75	303.18	305.24	308.05	306.15	303.63	305.16	309.29	303.51	307.7	303.24	306.92	306.88	308.66	306.52	305.14	304.06	303.75	306.86	306.24	308.02	305.05	306.63	303.72	308.27	304.22	305.52	302.44	305.13
304.25	304.5	304.81	300.83	305.08	300.72	300.89	301.26	303.75	304.07	299.92	305.39	302.62	307.31	301.61	306.38	305.48	300.95	304.13	301.99	305.48	304.54	303.37	303.44	302.32	305.06	301.94	302.94	305.45	302.3	303.26	300.9	302.59	302.17	300.69	300.91	305.85	302.82	303.32	304.99	306.32	302.21	301.4	296.63	303.71	303.07	300.37	303.34	301.67	303.42
312.23	313.92	313.7	313.42	315.96	313.59	315.65	317.29	315.11	315.25	314.35	311.97	316.1	309.69	315.84	313.7	315.82	315.69	308.81	311.78	312.36	316.03	314.7	315.62	315.85	314.56	315.12	313.95	312.15	316.15	310.83	312.58	314.22	318.81	313.38	313.6	313.48	316.81	318.35	315.73	315.98	315.54	315.9	316.02	314.58	311.86	319.1	315.41	316.61	314.43
303.32	302.23	302.95	305.27	298.82	305.84	304.85	304.25	307.14	304.79	305.07	301.85	305.72	305.91	302.51	302.09	299.52	302.24	301.95	304.31	306.05	304	302.99	300.5	310.52	305.02	302.8	304.55	306.02	302.09	306.22	301.29	304.12	305.52	306.24	303.77	306.54	303.89	306.72	304.22	304.61	304.47	304.88	301.61	305.25	304.46	304.29	307.12	302.02	305.97
303.49	304.27	302.42	299.08	304.64	305.97	305.61	300.1	306.92	305.02	306.39	304.35	300.08	305.01	303.25	304.43	301.07	304.97	304.52	304.92	302.72	302.17	304.39	302.65	304.27	303.15	305.47	304.53	306.33	303.94	302.58	301.99	305	307.66	301.56	301.23	303.82	305.76	302.61	304.12	303.19	306.43	307.19	307.1	303.38	302.72	304.15	302.35	303.27	301.46
306.23	302.89	304.94	304.3	302.76	302.35	302.37	303.72	301.79	305.43	300.88	306.45	302.6	307.29	303.24	304.94	304.54	303.37	304.25	303.39	306.51	304.55	303.27	304.89	302.98	301.04	306.78	302.49	306.78	305.56	305.22	303.63	304.49	299.5	303.46	301.94	301.89	300.95	305.96	304.79	306.51	306.96	304.33	303.04	306.64	303.94	305.82	301.39	302.25	306.17
302.68	306.26	302.63	303.67	300.42	300.42	302.81	302.29	300.41	303.91	302.5	304.32	303.17	300.54	303.12	302.35	302.56	301.29	300.82	304.38	301.61	303.11	298.97	299.89	306.29	299.49	302.97	302.14	302.2	302.26	303.69	301.93	303.93	303.45	304.17	298.56	304.05	303.48	304.88	302.73	299.92	304.25	303.81	303.07	301.83	303.55	303.27	304.03	303.69	304.25
312.31	311.26	313.13	315.23	313.28	311.81	315.36	313.11	307.43	314.17	313.31	311.68	312.32	309.92	314.39	312.3	309.99	313.28	310.59	312.7	314.26	313.49	315.92	313.96	312.56	311.95	312.15	313.62	313.14	313.27	311.69	309.68	311.2	312.77	314.41	313.15	314.46	311.21	312.94	311.9	306.84	316.07	311.23	316.63	311.77	314.43	314.31	311.05	315.93	314.19
315.03	313.46	312.75	311.18	313.46	314.33	315.82	313.61	315.38	312.99	313.31	315.94	310.85	311.87	312.4	316.27	316.28	309.48	311.28	313.8	313.86	316.01	313.09	310.82	312.76	313.51	316.84	311.82	316.18	313.22	315.37	313.68	311.52	315.93	315.57	311.89	314.46	317.69	316.57	312.61	311.13	314.29	312.12	312.55	314.33	312.09	312.65	311.67	313.01	314.81
297.03	300.96	298.11	300.33	300.05	300.68	298.75	299.87	301.54	298.82	301.99	300.57	299.87	299.89	301.99	301.25	300.48	298.4	301.55	297.66	301.04	298.78	300.53	303.28	303.24	301.23	298.3	298.35	303.42	296.73	299.45	296.99	298.65	300.5	300	298.88	297.01	297.96	301.74	299.99	302.66	300.78	297.46	299.78	299.14	300.59	299.84	300.76	299.93	299.68
308.31	311.39	311.22	311.19	315.58	310.61	313.01	310.76	310.02	309.69	311.84	314.84	311.65	311.28	307.39	309.11	311.34	311.08	310.55	313.17	306.66	312.87	310.79	313.17	311.31	312.71	308.59	310.24	313.81	311.74	310.35	310.96	309.04	310.66	311.92	311.57	313.89	311.62	312.18	312.31	312.93	311.15	307.87	309.48	311.12	312.87	310.28	308.6	312.28	312.92
328.21	329.86	332.21	329.84	327.97	333.37	325.58	328.55	328.44	330.47	328.78	327.76	328.98	332.39	327.46	329.75	326.66	327.53	330.14	326.4	328.91	333.09	325.73	328.4	329.43	329.23	329.26	328.41	332.58	328.89	325.57	330.01	329.67	328.71	328.63	327.28	325.24	327.44	332.42	323.84	334.94	330.3	329.99	330.94	325.59	328.31	328.89	330.33	327.98	329.25
317.18	316.94	313.29	313.37	316.08	317.99	314.95	313.96	317.26	316.74	312.58	316.9	319.27	314.3	313.7	317.2	315.55	312.99	315.17	315.56	320.14	314.83	314.9	313.8	315.79	311.42	314.99	313.45	317.63	313.34	313.55	313.06	314.81	309.81	313.78	315.26	314.28	313.57	317.97	312.11	313.59	319.21	316.22	317.05	312.03	315.46	314.51	312.8	316.24	312.95
320.42	317.07	317.46	318.94	322.02	322.13	318.09	320.87	319.7	322.75	320.35	320.14	319.75	318.98	319.64	321.48	316.16	319.67	320.11	318.39	320.02	320.22	320.7	324.72	319.57	319.7	318.25	320.94	320.56	319.98	318.33	319.45	320.37	320.1	317.45	321.07	320.19	321.22	319.83	317.25	321.36	319.25	321.01	320.42	320.91	321.38	318.14	322.56	316.82	318.36
304.34	305.83	306.54	306.33	307.64	304.28	304.12	304.53	304.86	308.01	305.94	305.23	306.25	304.13	308.52	309.38	307.15	304.47	302.84	303.55	305.5	307.32	302.96	305.98	306.47	305.4	308.17	307.84	302.03	306.57	304.27	303.84	304.7	307.22	304.78	307.45	304.93	306.63	305.26	306.41	304.12	306.76	305.02	305.25	304.03	307.41	304.71	302.89	307.27	306.16
304.61	299.75	303.22	304.37	303.33	307.57	304.99	302.67	307.02	303.76	302.54	304.95	304.97	305.11	303.1	302.36	305.92	304.34	305.14	303.2	303.58	303.48	303.54	303.88	301.7	301.73	303.13	304.6	304.97	305.04	302.39	306.11	302.5	304.68	303.8	307.18	305.09	306.21	304.11	306.01	308.8	302.8	303.6	305.6	304.16	307.85	305.54	305.51	304.46	304.12
315.85	315.47	317.43	316.58	317.3	316.77	318.9	319.83	313.12	319.54	314.01	316.03	315.2	315.17	317.74	314.41	317.56	319.38	310.67	317.02	312.39	318.52	316.55	315.59	318.6	311.97	313.01	317.75	314.6	316.05	315.25	314.02	312.8	317.39	315.14	319.34	313.68	315.61	314.98	319.07	314.23	313.53	315.25	315.54	318.55	313.4	317.2	311.24	315.74	317.6
302.63	303.42	302.07	301.4	300.03	306.01	301.33	301.64	299.69	303.21	301.81	303.78	302.87	301.26	301.43	301.34	301.21	298.96	300.05	301.13	302.91	300.36	300.87	303.57	299.5	301.42	296.96	299.97	297.88	302.01	303.22	299.73	302.92	300	298.81	301.06	302.55	301.33	303.21	302.59	301.31	299.12	301.95	295.98	303.63	303.5	299.54	303.44	299.33	301.52
294.77	296.43	295.59	299.33	297.68	297.36	296.59	297.96	299.44	299.2	296.71	296.67	294.83	295.01	298.51	298.52	297.13	299.58	295.01	297.49	296.17	300.04	296.75	296.16	297.67	296.38	293.25	296.86	299.17	297.48	297.88	291.65	294.07	291.81	297.17	295.25	296.14	299.78	296.76	296.2	294.44	297.07	293.4	293.19	297.7	297.07	298.55	294.91	300.12	297.68
309.07	308.91	307.89	308.09	305.29	308.69	310.28	308.07	306.45	308.43	309.74	305.55	310.31	307.31	307.24	309.6	307.84	308.13	312.37	307.61	308.22	307.77	306.88	309.19	310.46	310.63	306.89	311.04	309.49	311.67	306.44	311.29	308.7	304.45	305.07	310.81	308.53	310.62	308.21	309.99	309.86	310.02	306.29	310.54	307.57	306.38	309.42	307.51	306.94	306.93
303.46	305.53	305.77	303.65	303.61	307.16	305.16	299.4	306.31	306.17	305.45	302.77	305.03	303.04	306.17	305.21	305.48	301.1	305.51	306.53	304.07	306.82	306.87	303.59	307.44	304.1	305.23	303.73	307.39	303.3	305.39	303.41	305.15	305.18	305.9	303.56	304.94	304.86	307.75	303.75	307.19	306.5	305.85	306.51	306.15	304.8	305.99	304.84	305.9	308.16
316.41	317.81	322.16	317.38	315.39	319.46	320.94	316.88	321.22	319.4	319.26	319.14	319.5	320.27	318.8	316.12	319.01	318.83	315.18	314.55	320.21	316.78	319.6	317.73	317.96	320.16	317.82	319.24	313.53	317.49	318.04	322.99	318.77	319.22	320.6	320.35	322.97	317.64	318.09	319.03	320.29	318.71	318.33	318.31	317.42	316.35	321.34	321.12	320.98	315.95
309.29	305.66	305.62	305.4	311.06	307.23	310.54	308	308.56	305.96	306.22	306.85	308.09	306.31	304.56	306.53	307.13	310.23	303.34	307.68	306.37	306.09	306.19	307.31	305.25	304.47	307.65	304.04	307.25	308.39	306.61	306.72	303.93	306.51	309.89	303.76	306.6	305.25	305.28	305.29	304.87	307.99	305.63	308.76	308.06	306.97	306.6	308.01	307.79	308.66
293.98	303.01	296.98	298.35	299.68	300.59	304.69	296.83	299.63	298.34	299.36	297.96	296.97	300.02	303.94	302.28	299.1	301.32	298.59	298.99	299.18	298.18	300.37	300.63	301.66	301.96	298.61	301.54	302.23	298.64	303.13	295.47	295.12	299.51	300.96	299.3	297.83	302.14	299.03	299.7	297.02	301.08	299.01	295.6	300.6	297.83	296.89	299.89	299.26	300.8
315.69	310.17	309.05	309.35	311.33	309.21	309.97	311.46	309.06	311.49	308.85	312.49	310.66	310.11	310.92	312.24	310.46	313.07	311.62	312.09	315.09	309.79	311.84	311.46	313.01	312.84	310.99	314.36	309.92	311.02	310.88	312.45	315.6	308.16	309.34	310.48	313.38	313.14	308.32	313.09	311.16	307.47	311.37	310.23	314.55	309.77	309.5	309.92	312.93	314.28
304.33	301.69	304.48	302.63	305.93	305.58	305.52	305.2	304.86	304.77	306.19	305.71	306.66	301.47	305.85	304.42	305	303.97	304.79	305.33	307.16	301.58	303.36	304.27	305.35	303.65	305.65	306.25	304.18	304.37	302.54	306.87	306.49	305.11	302.6	305.74	301.44	304.18	305.57	301.29	303.57	303.19	306.42	304.45	302.93	306.58	303	305.59	304.36	304.03
302.47	303.4	303.96	302.69	304.55	307.17	303.08	303.34	303.83	301.95	305.06	301.68	301.08	299.25	302.75	299.49	304.77	305.29	305.17	304.79	303.55	302.7	303.7	303.54	302.05	304.64	303.26	302.24	300.68	299.44	304.65	303.74	301.69	302.2	308.73	303.04	303.04	305.23	302.68	304.55	299.46	306.48	304.89	304.12	304.02	305.44	303.89	300.01	303.61	302.22
302.6	301.67	299.31	300.5	303.79	306.43	301.06	303.16	305.97	300.55	303.29	302.24	304.22	302.98	301.19	300.17	305.67	303.83	302.97	301.55	302.48	301.45	300.93	304.21	304.67	302.65	299.86	302.15	300.79	303.11	302.47	304.3	305.38	304.5	303.53	301.29	304.78	303.58	303.14	302	307.64	301.53	299.99	299.2	299.68	304.43	304.46	305.35	299.35	302.49
309.02	306.3	302.33	303.94	309.01	306.87	306.8	307.44	310.28	305.79	307.02	305.98	303.68	303.36	306.62	306.35	309.73	304.82	304.84	305.69	305.57	305.95	305.8	306.1	307.74	303.02	307.89	305.86	303.57	306.06	302.82	307.15	306.98	304.52	306.13	306.3	304.67	307.35	303.74	307.23	305.24	306.32	306.58	306.36	306.24	304.87	308.48	304.85	306.23	303.96
329.35	328.06	328.46	327.15	329.15	330.52	331.17	329.64	326	326.62	330.44	331.34	328.37	328.45	327.32	329.7	330.13	328.51	334.6	329.11	329.7	330.99	327.95	327.31	328.3	328.76	326.28	329.22	329.67	327.23	327.65	325.75	330.95	328.41	330.81	329.39	328.5	328.9	327.07	327.54	326.75	325.26	328.31	326.64	325.58	328.47	331.07	328.46	328.04	329.68
297.43	300.01	302.31	297.94	301.9	301.28	299.61	297.02	302.7	300.1	302.4	301.08	301.96	299.65	298.58	299.46	300.29	299.12	301.59	301.24	299.68	298.51	298.78	300.32	300.15	298.11	302.03	300.73	300.14	299.81	297.66	299.57	300.38	302.28	299.43	298.44	300.06	298.84	300.08	299.31	298.74	298.87	300.16	299.65	301.52	299.49	301.12	296.35	301.23	300.28
300.54	301.27	303.41	305.82	305.07	306.55	300.7	303.84	302.4	300.72	298.81	298.61	300.02	300.98	301.47	304.4	303.45	304.48	300.37	304.79	302.06	301.1	302.53	298.71	301.35	301.88	300.86	303.16	303.61	300.61	300.46	299.26	302.36	300.65	300.57	302.01	306.23	304.23	302	300.61	300.46	302.44	301.39	303.53	301.07	303.84	297.63	299.19	301.2	300.23
308.48	310.19	311.29	307.89	305	308.4	309.3	306.95	305.57	303.22	308.68	308.17	308.66	308.19	310.49	309.2	306.02	306.46	309.48	310.07	307.88	308.37	311.02	305.44	306.18	310.51	305.87	303.55	308.46	303.8	311.21	309.07	306.97	310.21	310.58	309.32	311.16	307.51	309.15	309.16	309.38	308.52	309.08	310.56	309.35	310.09	309.26	309.63	307.22	306.08
309.83	312.49	312.86	309.56	310.98	309.08	309.96	305.42	312.72	310.74	309.16	306.32	310.95	307.74	309.8	308.23	306.95	309.06	310.16	307.82	307.81	310.38	312.81	309.09	312.4	307.48	309.84	307.39	306.78	313.35	308.54	307.12	313.67	308.94	311.85	311.4	307.81	311.3	309.83	308.77	308.84	309.26	313.28	308.51	307.28	307.34	309.68	310.53	310.95	308.61
304.26	304.26	302.71	302.73	301.79	303.97	303.25	306.39	306.63	305.46	304.36	304.76	305.76	304.41	306.81	302.63	305.11	302.59	303.77	305.02	303.88	304.11	308.29	302.68	306.07	301.73	301.98	301.22	302.14	302.5	301.86	303.72	301.36	302.3	301.9	302.99	306.04	299.83	302.36	303.53	305.66	303.72	302.13	302.1	304.16	302.69	303.56	303.17	300.91	303.19
312.63	315.4	314.44	310.57	312.69	308.48	315	316.75	315.66	313.88	316.76	310.66	311.23	312.98	314.84	310.31	315.27	313.33	317.32	317.35	312.28	314.61	310.9	308.95	308.44	313.41	311.66	313.06	311.89	314.11	312.81	315.85	313.79	310.55	307.8	312.47	312.04	316.55	313.75	315.64	314.64	313.99	311.82	313.8	311.54	313.66	313.37	313.95	312.07	309.71
300.08	306	302.47	305.62	305.04	302.01	305.12	304.4	304.1	302.64	304.18	302.74	303.84	306.31	301.3	303.85	304.82	302.33	301.4	301.99	302.17	301.72	305.36	301.64	302.85	303.73	306.83	304.84	302.88	305.63	305.01	303.71	304.98	304	299.73	303.86	305.43	300.76	304.88	306.74	305.04	303.48	301.03	303.82	307.46	305.56	304.24	306.53	299.8	302.62
313.71	314.88	314.29	313.12	313.06	314.35	313.72	314.1	315.15	312.19	314.18	312.83	309.19	312.04	315.01	315.75	314.82	313.3	311.38	315.53	311.1	312.26	313.86	315.74	313.03	315.27	314.16	313.88	312.76	315.44	314.57	313.78	315.47	313.36	313.45	311.32	311.47	313.51	313.7	308.37	317.33	315.8	314.1	311.18	311.47	314.21	311.81	312.31	311.82	311.84
293.57	297.32	297.1	294.4	297.45	293.29	294.53	294.98	292.67	293.28	297.19	290.45	295.24	293.12	292.72	293.29	291.61	296.11	296.39	292.9	297.3	296.66	297.02	297.06	291.09	296.85	294.6	298.75	294.6	293.57	291.73	298.69	292.05	296.3	294.04	291.7	292.6	296.11	298.4	296.43	292.53	294.52	293.3	298.49	297.43	292.73	293.85	291.7	293.57	294.16
322.16	317.88	317.37	319.63	318.16	318.3	319.18	319.24	317.46	317.32	321.69	320.32	318.41	316.3	321.09	315.53	320.21	318.09	315.4	319.13	317.18	319.9	318.95	319.86	316.13	315.51	320.8	318.95	317.62	317.93	322.02	319.91	319.99	320.92	317.48	318.64	319.24	317.15	320.77	312.81	316.54	319.93	320.43	321.07	314.98	319.64	318.04	319.89	315.56	316.91
311.73	313.21	308.15	316	315.23	316.13	314.73	314.95	313.58	318.01	311.09	309.97	317.77	315.32	318.09	313.27	314.76	309.17	313.24	314.32	311.76	315.28	315.22	313.67	316.88	312.24	316.3	317.36	316.82	312.63	313.2	311.39	314.81	312.65	317.27	311.92	315.98	313.53	312.99	311.12	312.92	310.91	314.99	314.6	312.8	314.8	312.62	312.18	311.86	313.05
311.05	307.49	308.21	309.48	307.84	305.51	305.9	308.79	308.58	310.2	306.77	304.75	307.93	308.49	305.74	309.01	309.44	308.67	312.53	307.08	307.8	310.9	308.26	304.73	305.74	305.73	309.09	306.23	309.8	311.51	314.03	306.93	306.61	305.93	308.98	306.1	308.95	308.66	310	308.15	310	309.3	310.52	306.45	307.75	307	307.4	307.35	310.15	306.26
306	303.43	302.38	301.3	302.08	304.99	303.66	303.71	305.73	304.16	305.02	303.66	305.26	303.01	302.33	304.33	306.22	303.44	304.78	301.94	303.01	305.89	304.1	303.8	304.98	302.91	303.18	305.25	303.68	303.33	307.91	305.72	305.65	303.25	302.23	305.57	305.83	306.28	304.52	305.29	303.22	299.65	302.24	302.54	302.72	304.07	301.79	305.39	305.23	303.42
295.08	297.04	292.57	296.81	294.42	295.51	295.82	296.27	296.81	292.61	294.67	299.56	294.41	294.19	293.86	293.96	294.62	295.38	295.65	295.77	296.78	289.3	291.8	294.21	297.36	296.26	296.17	293.38	294.1	295.86	296.83	295.72	294.03	296.32	294.36	295.89	293.77	296.35	290.77	299.42	294.79	292.16	296.76	296	296.61	293.48	291.86	296.08	294.56	294.41
311.88	312.06	314.7	309.85	318.18	313.47	314.24	311.59	313.63	314.79	314.18	313.4	317.08	314.47	313.59	313.23	315.35	318.74	312.86	313.26	315.69	315.59	314.61	314.28	313.63	313.9	309.87	310.19	313.08	318.24	312.11	314.42	316.49	315.49	313.63	310.83	311.38	318.25	311.94	314.58	310.38	314.6	315.11	310.13	314.79	314.86	315.35	312.61	316.25	311.28
321.14	319.52	317.98	316.49	315.47	315.1	316.98	316.55	320.32	318.67	317.95	315.57	318	316.98	322.45	317.6	317.6	317.84	316.42	316.63	318.24	318.76	317.16	320.79	323.42	317.69	319.44	319.29	317.67	315.09	317.79	312.47	319.49	318.84	319.67	319.58	318.09	316.08	319.39	316.68	321.68	315.72	315.85	318.09	317.17	318.25	319.46	323.21	320.28	318.68
306.35	305.61	303.94	304.54	305.73	304.24	307.26	307.51	303.87	302.1	303.27	306.49	306.62	303.86	302.05	306.3	302.01	301.9	304.48	306.02	306.02	304.94	302.73	306.84	304.64	303.64	302.74	303.5	302.48	303.64	304.23	304.15	306.29	303.57	304.8	299.86	300.68	303.22	302.45	307.32	299.36	300.41	306.19	306.66	305.26	304.27	304.73	303.24	306.08	304.06
313.27	308.15	310.65	309.69	309.6	307.96	310.59	314.05	309.01	308.57	311.01	314.09	309.2	312.8	310.52	310.2	308.03	308.01	307.29	312.46	311.25	310.81	309.16	310.69	308.97	313.93	312.93	311.73	309.17	310.79	312.01	312.16	308.66	309.28	312.46	312.11	310.92	311.14	312.68	313.42	306.86	311.11	313.7	309.38	308.95	308.71	311.44	307.43	310.33	311.54
295.75	297.61	292.84	291.16	295.2	293.93	296.97	297.75	295.05	296.56	298.33	296.14	292.73	296.25	296.03	296.88	292.19	294.56	298.34	293.78	296.42	296.2	293.8	293.96	295.49	294.57	290.88	293.76	297.16	294.97	296.4	295.4	292.04	291.9	297.12	293.55	296.32	296.81	295.74	294.69	294.46	292.87	299.28	295.98	298.11	292.61	298.76	295.66	295.05	295.96
311.8	314.01	313.17	313.44	314.35	311.58	314.62	313.89	310.17	310.91	311.46	316.27	312.11	318.78	316.01	313.94	311.87	312.17	309.37	314.99	314.24	310.2	314.85	312.68	309.83	309.84	314.12	314.18	314.85	308.49	316.52	315.83	311.6	314.04	309.67	311.75	313.4	312.47	313.54	311.94	313.43	316.3	312.58	312.59	310.25	315.15	312.74	313.46	313.72	311.58
306.88	311.86	308.95	310.96	306.61	308.02	306.55	310.42	310.6	308.76	312.12	307.82	309.08	309.98	309.15	307.85	311.32	311.57	310.28	306.29	311.25	308.61	312.34	312.24	311.08	307.67	308.88	312.81	310.04	309.75	312.03	312.34	308.62	310.01	308.93	308.86	308.96	307.91	309.94	306.89	309.81	310.98	312.26	310.1	310.18	311.53	310.08	309.6	309.72	312.78
301.85	302.13	305.15	302.32	304.7	301.92	306.69	303.85	307.66	305.1	302.46	305.45	306.25	302.57	301.68	306.97	305.21	304.08	302.06	303.36	300.55	303.39	299.32	302.21	304.58	306.21	304.26	303.87	305.9	304.97	301.97	303.52	304.61	304.17	303.28	302.91	304.97	303.77	304.99	304.51	303.85	303.72	303.65	303.33	303.59	304.37	304.62	304.61	303.89	303.71
316.86	312.28	311.73	316.09	318.03	317.24	316.21	316.09	313.29	314.75	321.28	316.23	315.57	318.97	317.94	313.94	319.13	316.59	317.9	316.6	314.36	314.29	314.37	316.79	315.37	312.46	315.42	317.62	317.74	314.44	317.15	314.65	312.9	316.2	317.09	312.16	313.83	313.39	314.24	317.25	312.05	315.71	315.85	315.5	318.56	314.72	315.62	317.49	314.83	313.67
316.95	317.49	316.66	316.09	317.94	319.38	318.22	315.3	315.6	316.26	316.73	315.6	319.02	315.85	311.86	314.89	315.13	319.73	316.69	318.48	316.42	315.56	317.29	317.36	313.88	314.18	317.09	313.77	319.1	317.81	315.39	312.77	314.95	319.15	316.53	315.97	314.54	319.35	312.98	318.88	314.93	314.56	315.66	315.29	317.22	319.45	313.87	316.94	319.09	317.58
330.98	326.61	330.44	325.21	328.62	326.79	326.66	330.59	328.28	329.01	325.36	327.9	328.34	330.61	327.95	325.03	327.96	325.36	325.37	330.66	325.2	326.52	329.72	326.75	328.43	326.77	328.85	331.02	329.41	328.04	325.35	328.21	327.76	327.09	327.17	328.55	329.36	327.48	326.84	328.27	323.3	328.72	331.3	330.18	327.56	329.3	324.35	326.96	328.16	327.47
299.54	300.93	304.58	301.11	300.58	298.11	298.91	300	301.5	303.9	301.17	302.3	301.37	301.41	303.24	300.75	302.45	299.99	302.03	301.92	301.34	300.95	300.79	303.37	306.27	302.14	302.91	299.55	298.45	302.45	300.19	303.72	301.05	300.4	303.33	301.17	302.28	304.01	303.24	303.42	299.65	303.14	301.17	307.85	304.16	303.29	300.23	302.58	303.23	298.95
313.8	311.72	313.79	313.33	314.24	309.59	313.81	311.08	309.52	313.16	312.79	316.08	312.58	314.12	310.38	308.8	314.21	313.43	314.37	311.99	313.58	312.65	315.04	310.25	313.08	314	313.24	314.35	313.35	312.45	313.84	311.96	314.21	308.95	316.14	317.23	315.8	310.6	314.41	314.39	312.92	313.51	312.91	315.32	314.05	315.35	319.68	314.05	313.94	314.2
325.74	324.47	323.15	324.64	325.08	322.29	327.85	322.7	321.09	322.07	326.82	324.6	320.27	323.61	323	323.65	323.74	329.41	324.41	324.44	323.36	329.03	325.36	324.34	326.52	325.18	326.84	325	329.35	321.93	324.5	325.81	324.67	327.67	325.1	326.57	324.49	322.91	327.66	324.67	325.49	324.21	323.89	326.88	320.29	323.67	326.04	326.05	321.72	324.45
305.31	299.5	307.48	305.29	305.85	303.75	304.14	303.78	304.22	304.22	304.8	306.16	300.68	302.09	303.27	304.53	302.19	301.85	302.43	303.24	304.51	303.89	307.21	300.46	306.12	306.66	304.1	303.83	303.91	302.47	304.12	305.97	303.62	304.69	305.37	301.88	303.91	307	303.42	303.26	306.37	301.5	303.97	305.53	304.56	303.77	302.83	304.57	306.42	303.6
301.87	303.31	299.86	302.46	303.79	299.04	303.54	304.11	300.75	302.46	300.87	301.41	299.43	300.65	299.45	299.75	301.75	302.18	302.6	305.02	302.74	304.42	302.15	302.51	299.99	304.34	304.4	305.16	301.11	298.73	303.87	299.35	301.11	303.25	303.94	302.32	300.34	303.65	299.33	303.36	304.99	304.17	301.59	302.42	299.79	302.41	304.32	303.55	306.17	301.03
312.84	309.91	310.36	311.02	313.66	313.26	312.58	309.8	314.8	309.87	307.33	310.58	311.26	315.08	312.68	310.92	312.3	312.83	314.02	310.85	311.93	314.81	309.5	310.74	312.63	311.07	311.89	311.58	313.16	312.81	308.38	311.25	313.3	309.23	307.51	313.93	312.88	314.12	311	312.98	311.87	308.86	312.44	313.62	312.93	311.22	308.5	312.53	310.5	309.47
303.67	305.3	304.83	304.12	305.82	309.55	309.57	304.38	307.77	308.17	305.84	304.06	306.35	308.3	308.3	306.08	306.01	307.29	302.74	308.69	305.2	305.21	304.1	309.27	304	304.76	307.31	306.72	306.32	308.36	303.26	304.33	304.02	305.72	305.99	306.49	305.89	300.7	307.32	306.58	306.63	303.14	305	304.36	306.79	302.53	306.28	306.81	311.63	310.14
308.11	307.69	308.74	311.69	311.98	312.54	309.43	307.28	309.44	307.68	307.78	306.58	308.74	311.45	305.85	310.47	310.84	308.51	311.37	312.2	307.38	310.85	313.84	311.33	308.49	308.4	308.15	307.92	309.23	311.25	308.18	308.47	313.21	311.13	309.89	305.81	307.06	308.72	310.48	310.54	305.03	307.96	310.73	308.27	308.36	312.22	311.14	312.41	309.73	305.21
298.18	295.75	296.9	297.49	296.41	291.51	295.13	294.36	296.95	291	295.14	293.59	293.99	295.7	295.3	295.97	294.51	294.43	295.56	293.81	298.78	296.23	297.08	296.48	294.94	295.68	295.52	295.7	294.58	295.11	294.1	296.61	296.55	297.38	294.85	296.49	297.49	297.85	294.43	294.78	294.62	296.32	293.47	294.2	295	291.62	296.22	293.85	293.79	292.14
306.17	306.06	304.24	304.19	304.38	303.92	302.87	304.75	306.06	306.39	304.83	308.13	302.6	309.33	307.13	303.91	303.06	307.36	311.79	306.04	303.05	308.06	306.62	306.74	304.49	305.49	308.07	304.81	304.88	305.63	305.62	309.3	306.36	305.6	308.55	305.73	303.77	305.01	303.74	306.9	306.24	305.25	304.13	302.64	302.83	308.02	309.63	306.15	304.01	307.1
297.58	296.32	296.78	297.95	294.16	292.98	292.26	293.88	299.06	293.84	297.64	300.41	296.39	297.78	297.22	299.25	298.49	300.7	293.04	299.72	296.42	296.4	297.2	296.37	298.12	297.9	296.98	298.62	295.82	296.09	294.86	296.85	292.91	299.15	298.71	296.78	295.68	295.49	295.43	296.12	293.67	296.75	295.25	300.93	291.46	295	295.86	297.77	296.32	296.31
305.31	303.98	305.87	306.47	305.08	307.15	303.25	307.31	302.32	304.96	305.12	301.73	307.14	303.32	305.34	301	303.33	306.92	300.88	305.45	304.81	302.48	309.19	304.81	304.19	302.08	305.61	308.85	306.03	303.15	301.51	301.89	303.65	305.32	300.24	308.9	300.04	307.51	304.72	300.96	301.17	301.74	303.07	303.12	305.87	306.55	308.02	307.9	306	304.12
301.49	301.19	299.97	300.76	301.7	301.03	300.92	305.19	304.26	300.83	304.37	304	305.52	304.01	304.54	305.63	301.85	298.08	303.53	300.62	300.04	299.88	301.89	302.23	305.27	301.44	300.55	305.74	302.15	301.27	297.37	300.29	303.14	299.89	302.28	304.71	306.19	303.22	301.1	301.03	300.16	302.22	303.2	299.58	300.03	306.06	303.11	301.67	301.17	302.84
312.41	314.91	312.03	313.16	314.1	315.04	316.87	315.24	314.25	314.59	312.33	314.7	315.51	312.42	315.48	311.62	312.64	317.29	316.19	311.04	313.31	309.94	315.07	313.21	313.9	314.57	312.26	316.31	312.1	316.6	315.71	317.25	311.04	312.73	315.31	319.08	314.75	313.55	312.88	313.32	316.67	313.8	311.48	311.8	314.93	311.01	312.68	314.47	313	313.12
306.26	306.61	310.61	309.04	305	307.24	302.6	309.05	303.86	306.99	305.29	304.66	306.73	306.82	307	305.96	304.95	305.23	305.55	307.26	305.16	304.1	305.02	308.63	305.55	306.26	304.45	307.63	306.55	304.02	303.86	306.19	305.41	305.01	303.98	307.52	305.34	304.81	304.74	308.07	305.75	306.9	304.98	305.17	306.05	303	305.63	309.69	303.8	305.74
316.44	320.87	318.25	315.88	317.97	317.34	317.71	320.94	317.68	318.77	323.21	318.88	317.28	320.1	319.37	317.12	319.69	318.88	314.19	319.07	319.33	321.79	317.63	316.1	315.7	318.88	316.44	318.61	316.75	321.63	320.61	318.59	317.87	318.8	320.77	318.77	318.31	317.37	319.04	318.4	320.11	319.35	317.19	317.05	316.07	317.23	314.18	320.23	321.3	320.73
313.23	316.63	308.32	311.61	312.15	311.86	310.21	310.83	314.44	311.26	312.56	314.92	314.82	318.05	316.47	316.98	314.4	317.57	310.73	316.78	310.63	313.05	310.08	312.69	314.09	311.37	311.68	315.23	311.16	315.04	312.6	310.03	314.67	317.27	311.2	313.61	313.55	311.31	315.6	315.69	310.46	312.42	313.55	318.05	311.6	315.63	313.5	311.8	310.14	313.87
311.87	313.33	314.91	311.4	311.97	310.65	310.46	314.44	313.49	309.79	309.81	312.88	313.36	312.84	314.05	312.87	314.54	314.46	314.65	311.18	311.42	311	311.86	313.76	312.87	314.12	308.82	313.66	315.4	312.15	314.02	313.49	312.19	312.53	312.51	310.17	306.32	313.06	315.58	311.65	314.21	314.86	309.92	314.01	310.97	310.95	313.14	311.16	308.82	309.79
318.03	318.73	319.41	321.43	321.62	320.3	316.49	320.84	317.21	320.7	318.52	321.84	317.23	320.14	317.2	322.4	317.33	321.15	319.22	319.08	319.85	320.58	320.64	315.13	317.11	315.83	319.67	320.67	319.73	320.32	321.42	317.47	320.32	318.19	321.18	318.42	321.61	323.19	320.32	316.35	321.34	320.9	319.94	319.15	322.5	318.87	320.46	315.94	323.16	321.96
330.12	329.54	327.99	329.01	329.96	329.24	325.75	324.27	328.92	331.37	328.48	327.88	329.92	326.45	327.9	327.32	329.01	328.67	327.86	328.54	327.67	329.91	327.43	328.86	323.28	331.76	329.86	325.8	328.88	327.86	328.83	328.75	327.86	329.03	326.11	331.1	326.73	330.62	328.29	331.33	327.26	327.59	329.16	328.61	330.69	329.08	324.71	328.15	328.77	328.68
315.64	309.41	313.94	310.3	313.81	312.84	311.21	312.14	312.77	313.74	310.95	315.27	308.66	311.75	312.82	310.97	311.76	312.23	312.21	309.48	313.41	313.91	315.66	313.59	315.29	308.52	313.44	307.94	312.03	310.54	312.61	309.08	311.57	315.73	310.33	313.37	313.35	314.53	312.41	313.62	317.77	314.53	312.65	314.02	315.54	314.76	310.76	312.6	311.3	312.83
306.51	302.78	302.99	307.68	303.51	302.04	305.82	303.92	301.96	302.64	303.49	305.52	307.54	305.45	305.39	303.13	302.76	299.47	302.88	303.99	304.1	306.93	302.89	301.48	299.99	304.92	305.16	301.75	302.75	301.65	303.36	305.3	302.34	304.54	300.97	306.13	302.74	305.21	302.98	302.94	307.75	301.84	304.67	303.67	303.31	300.55	302.09	302.8	304.72	303.99
305.21	306.88	306.51	305.18	304.45	305.62	310.15	304.49	309.97	308.39	309.02	307.23	306.44	306.28	305.41	308.43	307.34	306.67	305.18	309.79	306.96	310.9	309.19	302.97	304.6	304.64	305.85	307.36	306.87	308.39	309.81	305.96	308.04	306.74	304.81	308.93	308.85	305.02	307.29	308.37	308.43	310.64	309.75	305.07	307.4	305.99	309.95	306.4	312.13	307.67
310.26	309.28	310.88	310.1	309.62	312.19	311.71	312.82	309.9	310.36	310.68	308.17	310.53	310.41	307.71	309.45	308.32	309.33	310.56	310.59	307.77	313.01	311.19	307.84	313.87	311.49	307.49	312.6	309.02	311.64	308.55	312.98	309.13	308.76	306.99	307.93	311.35	309.68	313.23	310.68	309.64	308.39	310.2	310.33	308.96	309.28	311.45	306.04	309.32	314.66
300.55	298.62	298.54	297.29	298.13	297.23	299.33	301.57	302.39	301.65	302.85	298.38	301.38	302.15	300.58	304.89	299.12	301.37	299.38	298.89	301.92	300.63	300.5	297.97	301.01	297.05	301.33	304.69	299.17	302.09	296.32	303.21	300.49	301.65	299.72	301.12	300.22	296.29	300.88	301.57	299.04	302	297.05	303.63	301.52	298.64	297.12	299.46	298.17	300.35
313.34	309.15	315.75	309.35	313.24	311.22	313.23	311.87	310.47	310.15	312.89	308.02	312.43	312.56	313.17	309.4	312.56	314.6	311.88	311.07	311.29	314.41	308.58	311.56	310.19	312.62	308.69	312.09	309.97	306.43	313.12	309.57	307.94	311.23	314.72	313.28	311.14	311.18	308.63	311.56	311.34	309.16	310.55	312	310.31	309.5	314.85	310.17	308.18	309.68
314.91	314.35	316.81	315.7	315.03	313.78	314.28	316.98	312.58	317.17	312.33	317.18	314.93	312.06	312.9	314.41	314.64	317.12	313.25	313.98	313.59	316.37	313.78	315	314.59	316.88	317.07	315.06	314.75	316.58	316.31	315.12	317.7	315.96	315.79	316.5	315.83	316.22	315.67	311.63	312.94	316.98	317.85	317.04	316.48	313.08	315.75	315.33	315.37	316.71
319.36	316.57	318.02	318.93	315.54	317.65	318.69	317.27	317.09	316.22	318.26	315.69	315.7	315.16	318.42	320.31	315.65	318.44	318.96	320.04	315.27	318.45	315.88	317.36	318.44	319.14	319.44	315.68	316.74	314.34	315.85	312.56	314.55	318.72	316.73	318.66	322.42	317.45	313.29	320.43	316.95	314.1	318.83	317.37	317.28	316.53	317.42	317.06	317.88	316.58
307.75	303.44	305.96	304.42	305.28	304.29	307.94	304.3	305.12	306.46	308.05	304.95	304.93	305.43	308.49	305.11	305.47	312.69	305.05	305.45	305.11	307.23	306.71	304.72	303.83	304.22	301.39	303.29	302.77	306.87	304.03	307.66	304.55	305	302.12	306.11	304.17	303.53	307.24	305.84	304.1	305.53	306.43	309.03	306.48	309.79	307.37	305.47	305.4	308.28
303.88	306.93	309.97	300.2	308.33	307.27	303.91	305.02	304.61	304	305.14	307.1	306.47	307.45	303.88	301.37	308.93	308.92	307.25	305.22	304	304.56	306.53	306.21	307.1	303.35	302.74	306.3	308.47	306.59	305.83	306.36	303.99	307.7	306.53	306.34	306.6	308.5	305.8	306.96	305.82	309.54	307.01	305.85	304.82	306.33	301.94	309.93	303.43	307.33
295	294.12	303.45	295.16	299.37	297.52	296.08	297.06	300.06	296.71	299.03	298.63	296.82	299.3	295.99	293.57	298.75	294.25	300.75	292.9	297.16	297.21	296.24	293.58	297.66	295.84	296.29	299.34	299.66	296.92	294.68	298.07	294.15	295.63	294.44	299.87	298.71	294.24	299.88	298.09	297.84	295.31	300.87	296.57	293.85	296.96	300.24	293.7	294.16	294
311.89	313.08	311.99	307.98	315.02	309.92	314.2	313.87	314.35	313.82	315.35	314.23	311.16	313.1	313.83	312.71	310.22	313.1	313.51	311.67	311.6	314.99	313.41	313.51	310.49	312.26	314.06	313.45	315.16	312.72	316.13	310.16	315.31	313.31	309.27	314.21	313.08	316.9	308.67	313.42	313.68	313.89	313.07	313.22	312.49	313.12	313.92	314.83	312.05	311.79
304.05	305.43	304.28	307.35	303.61	301.95	302.83	304.47	305.78	302.74	302.91	302.1	302.78	307.73	304.32	303.24	307.6	303.46	307.17	301.11	305.49	307.16	306.48	304.59	301.73	302.23	304.7	302.79	303.92	303.52	305.53	302.85	302.45	305.46	302.58	306.34	300.95	303.62	304.06	306.12	307.55	303.7	301.86	305.25	302.17	306.02	303.53	304.08	304.22	299.04
304.19	303.68	302.01	302.33	306.82	307.07	303.64	306.46	306.34	305.12	307.11	306.26	306.85	302.29	304.83	303.56	306.98	307.77	301.49	306.16	306.38	305.27	304.16	306.1	304.79	305.44	303.11	307.25	304.89	302.67	309.07	305.07	304.04	306.1	304.88	305.12	303.35	307.6	303.8	307.72	305.56	306.3	307.14	305.76	304.25	305.23	307.53	303.8	303.56	304.46
304.21	306.22	302.94	304.52	301.91	304.91	300.17	307.64	301.33	301.9	303.47	303.77	303.04	303.84	304.39	299.94	307.37	301.24	306.15	306.12	306.67	306.6	303.61	304.46	306.6	299.46	304.39	305.08	304.92	302.36	303.57	302.55	304.15	302.17	307.26	302.82	306.97	304.89	305.98	302.24	302.88	303.57	303.11	303.67	307.47	305.94	306.41	301.56	301.82	303.29
305.71	307.01	305.24	300.76	302.54	306.82	307.69	302.1	302.01	305.29	305.29	303.83	304.75	307.03	305.95	303.76	305.16	304.86	304.78	306.23	302.44	308.67	303.56	307.4	303.17	305.11	307.52	305.78	307.71	304.08	304.57	305.01	309.78	302.53	307.15	304.17	304.14	305.76	306.43	305.88	305.5	306.01	305.83	303.91	302.63	303.5	302.56	304.35	303.32	308.25
291.37	293.66	292.37	293.08	294.5	290.91	296.06	295.06	293.4	295.49	296.39	294.34	294.04	292.18	293.26	292.02	295.43	293.99	293.28	297.36	293.81	293.45	292.1	293.54	291.68	294.96	295.67	294.81	292.64	293.56	293.25	294.96	294.09	293.79	296.69	290.79	293.49	296.81	290.32	296.55	296.14	295.46	295.24	291.4	295.5	295.28	293.46	295.03	297.14	291.14
308.39	306.55	302.97	300.73	306.77	307.69	303.34	304.28	306.74	304.45	307.74	306.25	304.06	302.75	304.7	305.82	306	306.42	309.89	302.76	304.93	308.36	306.17	305.57	304.17	304.36	302.21	303.68	307.38	304.57	303.96	307.54	306.57	302.46	305.66	307.57	303.63	307.41	308.6	303.04	305.66	301.79	305.22	303.75	304.24	306.81	308.62	305.94	304.86	302.07
301.21	302.51	300.86	306.68	302.94	303.48	301.96	299.91	303.55	303.3	303.19	304.07	304.07	301.59	300.88	304.09	302.16	306.68	303.46	307.35	304.73	303.39	301.74	305.31	303.36	303.09	302.73	301.26	302.2	306.27	302.89	298.97	302.45	303.4	299.15	301.36	301.23	302.18	302.12	306.5	303.12	303.17	303.87	299.21	300.6	300.54	303.93	301.95	302.89	307.41
299.71	303.4	301.24	299.32	295.6	301.81	299.81	300.43	299.2	301.65	301.51	298.22	300.13	298.63	301.27	301.75	298.89	302.41	299.77	300.77	300.69	300.39	304.5	302.97	300.31	299.33	299.89	297.66	296.95	297.78	297.76	298.72	299.85	299.64	301.1	300.05	299.76	298.46	300.91	297.35	297.24	303.65	300.04	299.31	302	298.96	297.08	299.29	305.38	300.3
309.74	311.99	315.81	308.48	305.28	308.58	309.7	307.71	307.63	312.69	310.11	310.62	312.01	308.32	311.57	311.69	312.72	309.2	310.85	307.43	311.44	308.07	308.14	313.93	311.43	309.72	308.08	311.27	310.74	311.22	308.5	311.69	306.58	309.06	312.18	311.38	309.75	309.2	310.19	311.59	308.93	308.63	307.39	312.48	309.58	314.21	308.2	309.66	308.45	309.49
306.85	309.28	305.06	309.37	307.62	308.54	308.08	304.27	309.28	307.87	307.76	307.24	308.09	307.79	303.68	307.02	307	308.37	307.75	308.83	308.6	310.56	307.41	308.38	307.77	308.69	305.95	311.16	306.79	304.87	310.73	306.7	307.11	308.83	307.24	305.89	308	310.78	304.88	304.99	306.4	308.64	309.81	305.13	309.18	307.03	309.48	305.59	309.95	310.68
303.74	303.51	302.36	305.65	304.84	301.34	303.79	299.32	304.34	306.14	304.84	302.07	306.44	305.68	304.85	306.08	301.41	303.81	304.81	306.33	301.59	302.21	302.64	307.93	307.39	303.4	302.13	300.55	304.55	305.67	302.09	301.21	303.05	300.27	302.78	302.77	307.1	306.03	305.91	303.13	303.85	305.7	303.44	301.6	302.22	304.1	304.12	301.89	302.89	303.75
313.04	311.52	315.13	314.42	315.34	311.91	309.7	308.21	317.34	313.24	316.9	312.64	313.88	313.64	315.94	314.74	311.41	314.49	311.2	312.39	313.29	314.09	311.99	311.67	312.78	316.56	311.06	320.74	313.12	315.46	316.34	314.25	312.38	314.42	313.18	316.36	314.11	313.72	314.9	313.48	317.28	315.01	314.64	316.71	314.92	314.51	314.33	313.59	314.73	309.95
327.68	325.64	326.24	328.99	329.31	329.05	328.21	326.52	328.16	331.59	325.15	323.48	328.44	330.2	328.24	326.47	324.86	328.23	325.73	326.67	331.78	329.45	328.04	326.08	326.04	324.39	326.96	328.13	330.37	329.27	326.11	326.18	324.62	331.21	325.81	326.22	323.08	325.57	328.46	329.07	327.52	327.15	326.23	326.11	325.3	326.36	328.75	324.67	327.72	330.22
316.83	314.74	314.1	313.17	313.29	314.16	315.43	316.19	317.75	317.68	315.02	313.2	316.43	316.18	314.16	315.46	315.46	315.95	317.64	312.81	317.5	316.5	311.96	314.48	315.07	312.95	313.58	315.49	311.5	317.51	312.61	314.59	313.25	315.86	315.33	313.91	316.99	313.32	314.48	316.77	317.46	316.85	315.83	315.58	315.31	317.04	315.68	312.1	316.42	314.05
301.51	304.93	303.18	303.13	306.6	305.61	307.52	301.3	305.37	304.97	305.59	308.13	301.49	306.46	300.25	307.26	300.81	307.04	301.35	306.69	303.22	306.03	304.1	306.34	304.21	302.86	302.64	302.78	306.35	302.96	301.51	305.81	303.17	303.53	305.47	304.72	303.66	304.39	305.28	308.9	306	307.75	304.88	309.36	305.39	305.69	305.29	303.78	303.8	304.45
321.69	313.78	317.4	318.78	318.99	318.53	319.32	317.65	315.8	318.79	320.87	317.75	322.31	320.39	318.54	320.72	319.43	319.43	318.34	318.71	318.6	319.34	316.5	321.49	320.04	322.41	316.95	318.44	318.42	321.33	322.65	320.42	321.24	317.6	323.2	319.05	319.5	318.13	318.65	321.19	320.11	317.99	319.35	321.3	318.03	322.59	318.96	318.5	316.79	315.12
300.23	303.56	304.37	308	307.09	304.72	304.03	304.33	307.34	305.67	307.4	300.03	303.41	306.68	305.73	304.81	301.13	306.25	306.32	307.42	303.23	306.9	303.55	305.63	305.68	305.94	304.21	303.99	299.43	301.73	306.42	304.36	302.3	309.42	306.28	302.84	302.93	305.42	303.69	302.73	304.03	305.08	302.69	305.3	307.32	303.68	304.13	305.08	304.55	307.69
306.43	307.07	306.35	307.21	301.04	306.98	303.32	304.81	302.44	307.66	303.92	305.66	305.13	301.77	304.19	303.86	307.18	305.06	305.57	306.18	304.97	307.01	302.34	303.28	302.22	305.17	307.43	305.15	304.45	303.46	304.72	305.62	303.69	305.06	305.51	302.85	306.12	302.53	306.46	307.28	305.83	306.01	302.48	304.28	308.33	305.34	301.11	307.32	303.86	303.14
302.83	303.28	303.89	305.09	300.06	303.28	303.45	303.43	306.69	302.43	305.63	304.42	304.22	307.25	303.39	307.11	305.6	300.4	301.28	304.48	301.99	305.8	304.19	306.45	303.3	303.35	303.53	307.42	302.52	303.39	307.82	306.82	303.1	303.41	303.57	300.41	304.52	302.61	306.31	301.97	305.07	302.69	306.23	307.03	303.97	306.57	302.44	304.23	302.82	302.22
307.2	305.7	309.32	307.79	309.71	304.25	306.42	309.76	302.9	307.88	305.65	305.3	305.88	309.72	307.18	307.61	309.25	307.71	306.67	306.25	306.79	304.6	307.65	308.87	307.08	310.9	306.28	307.05	306.51	308.69	303.47	307.93	307.38	301.63	307.69	308.79	308.71	306.5	308.01	304.17	307.62	304.92	307.08	309.98	305.9	311.58	307.94	309.18	307.51	307.3
315.33	314.53	316.69	312.31	312	313	308.43	313.54	311.99	310.75	314.09	312.98	314.33	309.92	318.36	310.58	316.81	311.88	315.02	313.72	316.47	312.94	315.06	316.72	317.92	313.69	314.47	314.57	312.55	313.48	314	316.14	312.42	311.86	312.38	313.87	309.74	315.42	316.37	316.75	312.31	316.56	311.74	314.27	313.83	313.59	314.24	310.97	310.75	311.96
310.92	314.28	314.21	317.06	313.65	314.89	315.79	312.68	314.49	313.48	314.41	315.2	314.03	312.76	316	317.5	313.49	312.87	319.94	314.54	316.58	316.41	312.95	317.08	316.36	313.62	314.78	313.88	311.42	310.5	315.91	314.46	315.97	313.09	315.19	313.96	310.19	312.95	313.62	315.94	312.84	313.6	313.68	314.73	315.68	317.17	313.06	312.41	314.51	317.95
307.96	302.56	305.93	305.52	304.52	305.17	302.44	303.88	304.68	304.94	305.42	305.5	305.88	304.4	304.01	303.35	304.55	305.18	302.26	302.6	304.79	303.39	302.98	304.51	306.64	304.64	298.78	302.41	305.56	306.76	303.27	301.94	300.11	306.66	301.98	304.9	303.7	300.52	307.22	307.12	301.48	302.13	304.3	303.68	302.56	304.87	304.87	302.12	305.62	306.73
305.14	303.56	304.51	305.66	305.96	306.72	308.89	305.97	305.09	310.98	309.23	306.35	304.77	305.56	302.9	305.42	305.65	308.24	306.21	308.58	305.08	306.06	307.29	307.25	303.64	304.81	305.07	307.81	305.65	304.79	307.99	304.41	305.09	306.11	306.57	306.63	304.17	305.01	303.71	307.56	304.41	309.61	305.34	305.64	305.61	303.32	306.67	303.73	308.06	305.47
294.92	299.62	297.09	295.12	296.19	294.54	292.99	295.64	295.33	293.23	297.41	294	296.86	296.4	297.16	296.43	295.84	297.61	298.91	294.87	296.35	297.32	301.03	296.46	298.17	297.07	299.35	298.21	299.37	296.36	297.67	298.04	297.74	295.82	298.94	295.84	294.66	298.19	296.96	295	298.18	296.31	299.06	297.79	299.51	296.46	294.21	294.35	295.64	297.8
314.4	314.81	313.69	312.69	312.11	312.63	313.54	314.23	311.24	312.76	316.33	312.35	311.11	311.6	313.93	314.67	317.74	312.72	310.59	315.21	315.46	315.54	314.2	318.17	313.96	311.44	312.29	313.49	312.56	312.06	311.95	312.65	313.52	313.72	314.17	310.13	312.55	314.4	310.76	313.43	315.05	315.12	315.82	316.26	307.48	316.52	314.09	310.62	313.72	310.11
312.04	312.38	311.69	313.26	310.68	308.93	309.74	310.9	307.81	314.17	310.23	310.34	310.3	315.72	311.86	312.85	314.46	314.38	315.34	311.71	313.84	315.19	312.82	312.38	308.27	308.03	313.77	309.93	318.01	313.16	313.04	312.1	314.93	309.29	314.01	315.16	310.92	312.6	315.72	312.61	312.15	311.66	313.22	313.77	313.78	312.58	315.22	311.76	311.32	311.79
315.05	316.77	313.54	315.97	320.2	319.08	317.85	317.11	316.04	315.73	317.4	315.31	318.84	319.25	318.22	320.48	317.11	318.61	316.22	318.79	318.75	318.97	316.88	316.91	315.8	318.58	314.25	316.39	317.2	318.02	316.52	317.41	317	318.52	320.42	317.57	319.86	318.05	317.46	318.18	317.09	316.89	317.52	316.53	316.18	312.9	316.94	318.4	317.75	317.16
312.74	314.71	319.41	311.85	312.96	310.67	314.48	314.85	313.38	316.75	313.81	314.61	315.32	315	317.56	316.44	313.97	315.13	314.73	316.2	313.83	314.98	313.99	314.78	311.52	314.35	314.84	314.12	310.29	314.89	316.34	314.05	312.84	314.79	316.46	315.17	313.41	313.72	313.33	312.73	315.05	312.7	314.62	313.85	315.38	316.47	314.82	311.19	313.58	313
314.95	315.73	320.32	316.65	313.32	314.18	318.75	316.09	312.8	315.7	313.76	316.29	317.7	315.2	317.07	316.03	315.62	315.96	317.7	315.9	317.72	315.38	314.85	318.69	313.66	315.37	314.84	311.33	314.64	315.58	312.83	317.94	315.19	315.18	319.9	313.59	317.15	316.51	316.59	315.65	315.7	318.27	315.55	312.67	316.64	317.07	318.12	314.69	319.26	313.63
303.6	303.11	302.7	303.9	304.52	302.45	303.05	303.3	303.97	302.89	303.05	300.79	301.27	298.98	300.49	307.36	303.75	303.49	302.45	302.29	301.43	302.61	301.18	304.22	300.02	302.69	304.29	304.46	302.72	300.13	300.76	301.47	299.96	303.41	299.25	301.32	305.61	301.93	299.66	298.03	302.87	300.28	302.83	302.77	301.9	304.36	304.04	302.07	306.09	306.37
313.97	312.62	314.02	315.52	309.57	311.53	317.22	317.16	313.76	313.79	316.51	311.98	316.45	315.95	313.67	317.27	316.19	314.1	313.52	314.63	314.1	315.77	311.75	317.47	309.83	315.41	317	318.58	315.45	317.07	316.71	313.39	318.47	316.22	314.14	315.12	313.19	312.28	316.7	318.94	316.22	316.87	314.6	312.44	315.28	313.03	314.12	313.91	315.56	314.78
295.96	296.12	293.21	298.4	294.47	295.02	295.58	296.15	298.35	293.06	294.76	294.29	295.15	293.14	297.87	294.2	294.6	291.75	295.92	296.96	296.76	299.11	295.13	294.45	292.13	294.71	295.47	294.4	293.1	291.79	293.18	292.27	298.25	298.68	297.76	296.53	294.54	295.25	295.4	297.35	296.21	297.31	297.04	294.09	295.83	293.19	296.17	295.77	294.45	294.35
305.16	305.74	303.85	303.91	305.76	300.34	304.93	303.22	302.9	308.92	302.28	302.61	305.19	303.08	304.83	305.41	302.8	307.11	303.21	302.96	307	303.69	307.52	302.61	305.45	303.42	301.87	304.93	302.58	304.8	307.03	305.68	305.88	304.08	304.89	302.15	301.04	304.36	305.74	307.22	302.97	303.35	306.68	303.64	308.24	308.43	306.11	305.39	303.55	306.26
306.34	309.19	304.48	306.57	306.42	308.8	307.56	306.45	303.94	305.72	307.67	304.83	309.04	307.74	309.06	307.06	308.58	309.53	308.02	305.24	303.38	308.97	308.68	308.74	306.33	305.42	306.22	307.85	305.86	308.98	307.37	306.39	305.31	306.04	304.83	306.77	306.66	303.55	306.13	306.47	305.72	304.28	305.91	305.6	306.21	307.85	307.29	303.74	306.13	307.46
314.03	314.88	315.14	314.68	313.48	315.44	312.66	310.93	312.74	314.95	314.92	311.42	314.92	313.39	313.45	310.05	314.84	311.34	313.78	313.89	314.8	314.98	312.67	314.37	310.61	311.68	312.04	313.53	314.35	310.56	313.82	313.44	311.11	312	314.54	317.22	317.61	312.01	312.37	315.74	310.99	312.69	311.45	314.32	314.1	313.22	315.01	313.64	311.47	314.6
309.35	312.2	308.61	308	307.81	311.61	309.29	311.11	309.19	308.62	311.24	310.3	310.33	311.07	309.91	308.7	307.89	312.27	311.15	311.75	308.09	308.62	313.61	310.57	307.61	307.73	312.02	310.74	314.51	309.61	310.52	310.25	312.96	312.1	311.2	309.73	312.98	312.05	314	313.49	310.17	310.07	308.36	310.09	307.64	307.88	310.62	310.94	315.2	314.18
324.81	326.29	327.3	327.86	320.89	323.79	327.14	327.13	323.41	325.88	325.06	327.11	326.75	327.02	327.74	322.29	324.21	325.14	322.73	322.76	326.82	324.53	324.11	324.51	323.95	324.2	325.42	322	324.58	324.91	323.11	324.28	326.38	324.39	322.68	325.11	321.38	325	320.31	327.41	324.92	325.54	326.36	327.26	326.94	322.87	325.83	327.73	325.05	324.8
318.25	313.19	318.57	315.23	314.03	315.88	315.67	315.01	314.47	312.37	313.58	316.87	312.92	316.79	314.58	314.91	312.83	311.33	310.52	314.74	313.39	314.36	309	315.4	317.2	318.4	316.23	312.28	313.1	315.36	316.06	311.74	314.58	310.54	312.65	313.28	313	314.16	310.49	314.91	319.19	312.89	316.05	316.19	314.47	312.19	313.99	311.35	315.84	310.97
310.88	311.67	312.25	311.38	310.51	308.09	313.71	311.81	313.63	309.62	310.43	313.17	312.01	310.45	315.48	313.51	311.49	309.99	312.41	311.67	316.12	312.83	309.63	310.05	310.18	313.11	311.16	312.92	312.15	308.95	312.91	312.17	308.31	315.62	310.58	310.36	310.77	313.87	312.87	312.56	310.24	309.79	313.77	314.69	312.48	311.11	314.36	311.59	314.78	310.47
312.97	318.92	313.37	317.69	315.66	309.54	314.95	314.5	312.46	311.87	313.21	313.02	316.08	313.5	312.82	314.73	314.97	313.65	311.48	316.75	318.03	313.49	313.3	314.79	312.39	313.25	313.39	314.26	310.29	315.65	314.12	312.93	317.89	313.98	320.02	310.4	313.76	314.59	312.78	313.62	316.31	316.42	313.96	310.1	314.35	316.11	311.7	310.57	317.08	313.37
305.67	306.18	305.21	306.66	307.23	306.88	305.07	307.06	304.45	308.26	303.76	303.67	304.91	305.98	307.06	310.14	311.09	305.73	306.74	307.28	304.61	306.3	306.48	303.58	304.4	305.01	306.9	306.03	302.84	304.43	303.42	305.95	304.2	304.14	304.8	309.43	303.58	306.25	306.01	308.85	306.91	306.49	311.94	307.45	306.11	305.89	309.68	307.64	307.11	308.53
311.84	317.36	314.89	315.93	312.6	313.41	310.87	311.1	310.56	313.1	316.42	309.3	314.04	315.3	311.38	312.62	313.47	313.13	310.11	312.91	313.03	315.99	314.55	311.94	310.84	313.64	312.18	311.75	314.48	316.33	311.23	312.16	315.03	316.72	315.4	312.85	312.5	312.48	313.84	311.79	311.51	313.14	315.41	311.43	313.09	312.79	313.73	313.92	315.74	312.47
305.02	302.29	301.87	303.7	301.14	303.42	303.85	300.25	299.18	303.93	303.34	298.54	306	299.42	300.81	303.76	301.92	304.23	304.32	305.73	300.68	305.15	306.17	302.98	305.55	302.51	304.07	302.66	304.3	301.55	303.79	303.18	305.81	301.29	303.95	303.16	302.69	303.58	303.48	301.09	301.82	303.59	305.01	300.22	301.12	302.6	298.5	303.8	301.98	303.16
306.83	303.97	303.28	307.23	306.27	303.76	305.49	304.8	304.65	306.29	306.21	307.53	304.1	309.47	304.58	304.05	302.33	304.75	304.99	305.65	306.99	301.32	308.01	304.23	304.01	307.59	305.06	303.88	304.34	307.02	304.43	304.18	303.62	305.41	304.87	305.85	304.94	302	307.25	306.38	305.54	303.72	305.33	305.55	305.09	307.23	304.82	309.29	303.01	304.24
295.47	293.67	293.38	293.66	293.2	296.07	294.35	296.47	292.21	293.28	295.67	295.47	298.24	295.76	293.55	293.49	294.56	292.19	292.68	292.91	292.11	294.71	294.6	294.96	289.62	292.96	294.52	291.77	296.1	294.39	295.86	295.22	294.54	293.87	292.8	290.75	296.62	293.51	292.9	294.19	292.18	295.42	294.86	294.81	291.61	295.68	294.6	293.12	292.29	297.41
313.43	315.74	317.02	317.34	318.5	314.67	312.66	314.91	318.4	312.99	320.74	316.47	314.63	313.71	319.14	314.33	320.92	316.84	316.66	317.92	321.78	318.91	314.74	318.19	318.8	317.08	315.64	316.44	316.06	312.2	316.65	315.6	316.68	316.3	316.88	315.13	313.87	318.54	313.42	316.52	316.06	317.96	314.2	316.26	319.05	318.8	315.43	316.09	317.71	316.46
302.28	297.25	300.2	303.17	300.35	300.41	301.45	302.85	301.68	300.48	303.65	298.93	299.35	300.14	297.16	299.53	299.03	300.84	297.36	305.19	303.37	302.81	299.2	303.66	299.44	299.47	302.82	299.41	301.31	303.25	303.44	303.25	302.22	301.82	300.16	300.04	302.68	298.24	303	298.54	300.2	299.61	300.73	301.42	301.04	296.44	299.84	298.84	302.37	302.8
301.96	307.54	305.97	304.36	305.5	303.93	304.85	306.87	304.87	301.99	305.07	308.34	304.44	304.56	302.18	304.89	306.14	305.47	304.73	305.01	304.21	304.55	305.04	305.7	308.37	305.05	305.02	300.14	303	305.47	302.97	302.09	304.67	304.53	301.94	307.56	303.49	303.39	304.73	308.06	299.14	304.6	302.76	305.14	303.77	305.71	307.09	305.09	305.18	302.77
308.52	306.94	310.18	308.01	309.3	310.27	310.1	308.73	309.18	313.27	308.54	311.68	312.23	313.35	309.46	309.67	310.45	310.94	309.48	311.58	309.45	308.61	309.45	312.05	311.86	311.86	308.2	308.82	313.93	307.24	309.29	308.32	308.26	307.83	310.98	312.38	309.03	310.08	312.51	308.3	308.7	309.24	314.6	311	310.61	308.44	307.99	307.29	315.86	307.89
295.85	293.75	293.31	296.98	296.99	295.5	291.24	295.32	289.63	294.19	294.61	292.08	293.58	294.49	300.35	295.47	298.72	295.66	293.19	293.6	295.1	293.79	291.41	296.82	293.59	294.36	296.11	299.03	295.65	297.58	295.28	295.66	295.88	295.23	296.45	292.18	297.52	298.05	294.21	297.09	296.77	295.98	296.44	294.2	296.91	294.12	297.6	294.87	297.5	294.5
306.71	306.08	308.05	309.42	305.05	308.41	305.89	305.55	306.33	307.2	306.66	301.94	305.84	305.24	306.53	307.91	307.51	306.26	304.78	305.67	306.11	303.79	306.85	308.45	305.12	305.83	305.05	310.24	305.83	306.69	303.82	308.94	304.76	306.79	304.46	304.98	305.02	308.98	302.41	308.09	305.61	310.01	308.76	304.61	304.37	308	303.93	302.62	308.47	304.98
317.86	317.61	319.66	318.13	317.58	318.09	317.79	322.64	314.13	321.33	319.45	320.27	318.09	316.15	315.95	317.91	314.56	319.51	321.04	317.18	319	319.35	314.26	317.31	320.35	317.94	315.31	316.01	317.65	317.11	318.94	317.59	319.69	319.32	321.5	315.04	321.12	319.97	319.84	319.61	316.15	321.54	317.59	317.03	317.59	319.18	317.41	319.81	319.85	319.56
302.4	299.21	299.52	302.73	305.16	300.58	301.82	298.4	299.58	302.68	299.03	300.26	301.99	303.07	300.1	302.35	298.84	301.07	300.24	303.68	302.53	301.13	299.75	300.1	300.15	299.78	301.99	299.36	304.07	302.85	300.88	300.88	298.66	296.72	298.3	300.35	300.32	301.43	302.76	300.15	299.2	297.39	299.17	298.89	299.96	300.17	300.68	304.3	299.45	301.91
313.8	312.79	311.31	313.05	312.76	315.28	313.11	315.13	316.18	310.6	317.37	312.95	312.98	312.23	313.15	311.81	315.16	309.74	310.04	314.83	312.45	314.21	311.6	314.4	312.34	313.16	312.86	315.23	312.05	314.19	312.32	314.29	315.9	311.77	312.61	314.13	312.19	312.21	313.71	313.73	308.57	313.37	312.56	312.55	314.02	314.95	313.72	311.98	313.74	312.71
318.8	320.27	317.23	314.03	320.2	319.23	319.09	319.53	315.82	316.64	316.3	318.19	318.42	320.09	318.62	316.14	317.85	318.97	316.99	315.09	316.56	318.37	315.27	316.9	316.18	317.15	317.7	317.71	314.36	317.57	320.67	317.61	312.33	315.17	314.21	318.12	318.08	315.17	315.04	319.51	313.55	319.2	318.51	316.96	318.12	320.31	313.88	318.7	316.75	314.91
311.99	310.62	310.12	308.96	312.53	310.67	310.91	308.83	306.51	309.92	312.98	311.83	305.61	309.72	307.42	312.48	308.57	309.18	308.79	309.67	307.62	309.22	309.41	308.36	309.1	310.51	309.78	305.1	316.07	309.95	310.8	309.69	312.38	310.6	309.08	305.48	310.82	307.73	309.83	304.67	309.07	312.5	309.73	306.14	309.92	308.59	307.64	307.92	308.03	308.43
317.4	316.55	318.41	313.68	313.08	310.66	313.95	313.05	316.38	312.35	311.69	313.11	311.45	315.9	315.91	317.2	314.74	317.96	314.86	313.54	317.12	316.5	315.77	313.31	313.86	315.81	316.35	313.82	312.75	315.39	314.95	313.1	310.81	314.81	312.81	313.88	314.02	310.44	313.68	314.01	314.22	314.14	319.3	318.35	313.37	314	314.47	314.56	315.22	312.74
306.88	308.2	303.77	306.21	307.37	303.82	304.03	306.3	304.61	304.59	305.13	305.22	301.59	305.88	303.2	305.25	306.35	306.12	305.1	305.56	306.78	305.17	302.77	303.45	303.91	306.32	308.91	306.38	303.04	307.94	301.59	304.01	303.26	303.66	304.45	306.46	304.72	303.51	307.29	305.05	306.18	309.22	306.03	305.69	303.14	307.19	305.32	303.69	306.27	307.24
317.41	315.92	314.5	316.48	315.65	315.16	315.6	316.03	317.08	314.29	313.55	311.83	317.48	314.16	306.94	312.9	313.66	314.04	316.69	310.73	313.03	312.35	317.13	310.49	313.35	315.48	311.73	314.88	316.19	318.32	312.25	317.9	317.41	310.95	312.66	310.49	314.95	313.61	314	314.1	310.12	315.17	315.57	314.09	314.69	317.61	314.07	315.58	314.39	315.47
302.78	301.11	301.72	299.28	307.07	301.7	304.01	306.2	297.84	301.14	299.41	304.71	301.98	302.14	299.69	297.73	299.56	300.35	302.41	301.38	303.77	303.71	302.58	299.9	302.85	301.02	301.55	304.83	302.3	297.27	304.35	299.62	299.17	302.47	303.42	303.23	302.62	301.23	300.59	303.71	304.3	301.85	300.41	304.63	296.7	300.34	302.11	301.94	304.92	305.06
312.21	311.05	314.37	314.86	312.33	317.75	312.48	312.58	313.01	315.22	313.4	312.43	317.31	313.97	316.18	313.03	310.55	313.3	313	314.61	313.43	312.15	311.41	317.46	310.11	314.24	311.96	311.34	315.1	312.02	314.3	309.09	310.59	311.25	313.01	310.82	312.01	315.7	314.83	312.43	313.63	313.06	312.86	313.44	313.86	315.32	316.91	313.1	307.9	311.67
297.68	301.59	302.17	302.06	300.22	302.32	300.06	303.33	303.94	299.48	303.23	298.11	302.45	301.32	297.96	300.94	300.35	300.95	298.79	300.04	302.31	302.43	306.35	298.24	300.12	300.59	296.21	300.49	303.03	304.92	301.63	301.57	299.02	300.34	302.14	300.86	299.23	301.1	303.4	302.35	300.13	300.04	297.17	300.85	302.3	299.84	300.83	302.97	301.1	304.82
302.37	304.13	308.57	304.06	303.71	304.81	303.51	309.99	306.58	302.02	306.34	302.48	302.51	301.95	304	302.07	303.07	304.49	303.53	305.17	303.79	306.84	305.17	303.63	302.9	303.16	302.55	304.99	302.43	300.48	307.63	303.74	301.49	304.13	307.7	300.53	302.94	305.99	305.82	304.84	303.12	305.15	306.09	302.92	303.76	308.02	302.72	304.13	303.72	304
308.89	305.2	304.88	305.9	306.8	306.56	304.32	307.35	305.58	306.14	306.61	305.47	307.97	309	304.05	305.75	306.56	307.93	308.78	303.68	306.63	306.59	305	304.51	305.22	306.37	306.51	304.1	307.38	300.62	306.41	306.71	303.74	309.78	305.93	306.27	305.18	306.42	305.89	302.52	303.73	306.35	307.81	307.37	304.81	306.02	308.33	308.03	304.48	306.92
312.06	318.01	315.58	317.52	315.36	315.23	316.18	316.25	316.44	315.92	314.27	318.78	315.37	315.08	312.44	313.98	313.73	312.42	316.03	315.33	315.39	317.01	314.41	312.88	318.71	311.86	316.34	315.04	315.95	313.64	314.2	314.82	315.88	313.94	316.66	314.32	315.1	310.76	316.65	315.27	316.07	313.84	315.08	314.59	315.31	312.71	317.23	315.52	313.88	316.26
325.08	325.97	327.8	331.43	325.75	329.51	326.14	327.32	328.61	328.71	331.54	328.73	330.43	326.74	329.47	329.1	326.59	327.8	328.49	328.7	329.13	325.3	328.6	325.08	331.16	328.07	328.87	325.48	329.77	329.65	326.2	327.11	328.71	329.13	326.49	325.55	325.61	327.62	321.69	327.84	326.63	326.92	328.74	325.95	328.27	326.06	329.11	330.77	328.51	330.71
305.76	305.25	303.93	306.66	305.97	305.46	304.23	306.68	306.96	303.15	302.47	305.56	308.14	305.78	306.95	303.51	304.63	304.98	306.36	304.48	305.08	306.57	308.18	305.19	304.2	304.25	304.5	302.19	304.93	305.38	307.59	302.21	306.62	303.49	306.42	306.2	305.76	303.49	304.66	307.18	303.04	305.65	301.81	304.57	305.97	303	308.33	305.02	306.13	307.82
294.75	290.92	293.65	296.44	295.94	291.77	295.22	296.87	292.24	293.73	293.32	291.78	295.59	295.86	294.34	295.16	293.96	292.96	295.8	292.59	293.56	292.96	291.58	296.23	297.4	290.21	292.88	293.01	297.2	294.81	293.7	292.86	293.68	293.91	293.94	290.3	298.34	293.19	295.74	295.45	291.66	294.66	294.23	292.31	291.28	293.28	292.87	292.58	292.41	292.3
299	292.31	297.32	297.33	298.98	296.97	298.35	297.3	298.08	295.79	298.55	293.85	295.87	301.5	296.86	300.46	296.73	296.63	300.65	296.63	296.1	299.12	296.57	297.25	297.57	297.49	302.51	299.36	297.28	299.03	298.32	300.51	294.91	300.35	295.62	296.46	296.16	295.55	298.47	296.31	296.5	298.17	300.17	301.2	296.51	295.21	295.72	297.87	298.7	297.71
303.63	305.86	300.34	303.49	304.53	302.79	302.57	306.98	300.72	302.54	302.03	302.46	300.59	306.63	302.55	305.25	300.01	299.31	304.05	302.24	302.59	305.2	304.35	303.19	304.54	297.95	304.19	301.98	303.18	300.86	304.61	304.44	302.06	300.87	301.98	299.73	296.97	300.61	304.33	302.59	300.17	299.16	301.4	300.17	303.2	301.66	305.67	301.86	303.95	298.82
324.56	328.01	327.99	326.8	330.2	327.2	327.08	328.42	328.45	327.1	326.19	327.42	328.11	324.07	325.6	327.73	327.54	327.8	326.68	325.95	326.47	327.25	327.78	329.12	330.3	330.05	327.37	328.48	329.03	331.02	327.45	326.92	326.04	328.09	325.75	330.01	329.39	327.41	329.28	325.07	327.71	330.48	327.44	330.73	327.84	326.62	326.42	327.76	325.04	328.52
314.86	309.14	313.81	318.5	315.26	317.72	314.62	316.15	315.62	315.52	315.41	316.65	317.61	317.6	313.79	318.3	317.94	315.38	313.26	313.85	314.3	311.59	315.23	318.24	316.16	312.97	316.51	319.88	316.09	312.61	317.31	314.01	317.59	317.49	314.08	315.28	315.37	317.27	314.22	315.95	318.31	314.44	314.06	317.14	313.2	319.66	314.91	316.19	315.31	314.11
324.26	323.55	328.94	327.46	329.18	327.31	328.67	325.93	323.78	326.24	328.49	327.7	328.89	328.24	330.75	325.48	326.32	327.17	329.01	326.12	328.11	325.61	326.01	325.44	324.61	325.61	326.49	328.7	328.18	324.63	327.77	325.98	326.34	329.25	326.6	327	327.1	325.94	324.63	329.54	325.49	327.14	324.55	324.91	327.44	330.08	326.03	326.33	325.39	328.32
305.14	304.41	305.2	300.27	307.7	305.48	304.4	305.7	306.39	306.96	303.96	302.43	301.36	305.06	304.8	302.36	304.26	303.02	305.49	303.25	303.17	302.82	304.06	302.83	302.35	305.01	299.16	302.36	304.78	306.37	303.57	304.18	306.25	304.78	304.88	304.52	305.26	300.85	302.39	299.95	304.38	305.06	305.91	304.57	303.02	300.96	305.54	302.02	302.62	306.61
305.58	306.79	305.97	307.57	304.58	305.59	301.39	307.03	305.82	305.47	308.37	303	306.98	306.52	304.79	306.76	301.13	306.23	306.92	302.68	305.93	309.12	303.04	302.13	305.02	304.45	300.61	305.64	304.7	304.6	304.92	303.63	305.12	307.12	306.41	307.32	302.75	306.1	307.68	307.83	306.08	303.24	304.16	305.26	306.78	300.07	305.18	305.31	307.31	305.54
304.55	302.9	309.39	301.78	301.94	306.29	303.38	306.07	307.23	303.51	306.63	304.44	302.27	303.69	306.98	303.95	305.9	305.29	305.94	305.35	308.64	302.87	304.64	303.48	307.15	306.71	305.59	305.93	305.34	305.16	308.01	303.43	302.65	308.21	308.25	306.88	303.58	306.52	304.82	304.6	303.79	306.16	301.99	307.1	304.01	305.01	301.32	304.35	309.71	303.99
315.68	317.62	313.35	315.3	314.77	315.59	313.76	312.01	313.82	313.93	315.09	315.1	315.78	313.86	313.91	314.11	309.02	308.31	312.45	316.41	313.22	314.91	315.54	316.06	313.56	316.7	313.88	312.79	312.88	312.79	309.78	316.77	313.97	314.58	315.84	314.19	315.62	313.13	315.38	310.31	315.45	315.64	314.85	314.97	317.41	310.7	312.92	315.69	318.78	313.46
324.71	327.66	328.54	328.65	328.57	326.28	328.34	326.89	330.46	326.6	325.94	324.17	330.3	327.73	332.23	321.71	328.81	328.27	326.49	328.33	327.3	326.94	327.12	329.84	325.73	325.87	325.97	328.08	330.69	326.56	327.89	326.59	324.43	327.34	330.33	329.08	326.93	330.09	326.74	329.12	328.44	329.28	327.7	323.63	325.07	327.77	331.98	326.94	326.46	327.4
312.14	312.68	312.46	310.81	311.85	311.78	312.87	312.81	311.84	313.59	310.96	311.87	312	313.5	314.25	312.54	310.93	314.33	313.48	312.44	312.13	314.38	311.27	315.33	313.94	313.66	313.96	312.47	313.75	314.67	314.09	312.35	313.38	313.64	317.53	315.31	311.72	311.18	315.98	311.77	311.35	315.82	308.02	315.42	311.4	312.79	314.44	310.38	315.69	310.25
309.78	309.13	310.39	307.78	311.16	314.36	307.93	308.92	309.81	311.09	311.37	311.51	308.83	312.47	310.6	312.61	311.84	313.47	310.87	310.14	310.42	311.44	312.99	310.49	312.41	312.11	311.7	312.78	309.97	312.87	310.47	310.21	311.32	309.43	307.98	312.49	311.58	305.88	311.3	309.31	311	311.15	309.99	310.25	313.52	306.61	308.99	309.41	307.98	311.86
315.07	315.26	314.58	313.4	316.98	315.78	318.31	311.6	311.83	310.89	314.74	316.56	315.55	319.27	315.27	310.48	317.21	312.98	312.72	315.4	314	313.82	315.79	313.55	316.44	315.4	313.01	310.37	311.68	312.27	315.53	315.71	313.56	316.48	316.44	317.42	315.93	313.97	315.29	312.99	315.63	315.42	313.94	312	315.49	313.79	312.49	317.62	313.93	313
311.88	313.61	313.1	313.54	313.36	312.64	309.91	309.7	311.19	308.62	309.94	313.15	310.73	311.06	311.69	313.45	310.27	309.58	313.28	312.34	313.01	311.33	316.79	311.44	313.83	315.03	316.01	313.46	313.28	313.99	314.93	314.76	312.81	316.01	312.49	312.17	311.01	314.04	309.99	309.37	311.23	314.18	312.65	310.95	310.34	312.18	314.32	315.02	311.64	313.36
306.87	306.7	303	304.52	305.38	307.37	304.7	304.39	307.35	302.85	311.09	306.52	304.95	306.87	305.78	307.2	306.75	308.84	307.75	307.2	306.53	304.77	305.99	306.3	309.56	307.92	307.48	305.37	307.6	307.45	303.71	303.98	311.93	302.08	306.65	306	304.85	307.84	304.24	306.68	307.06	306.63	308.1	306.35	304.67	308.33	306.58	301.74	301.09	307.57
315.18	315.49	319.2	314.53	316.89	317.97	314.67	316.67	314.69	316.64	316.44	313.01	316.17	319.31	312.67	314.55	313.96	316.11	316.25	315.09	317.75	312.1	316.39	314.53	314.22	314.99	311.89	317.45	315.64	312.73	317.59	313.38	317.62	315.12	315.17	314.52	316.17	314.66	316.86	314.49	319.79	317.93	319.05	316.7	315.61	317.37	315.73	315.24	315.24	315.79
309.69	310.18	315.05	311.05	311.47	310.07	313.56	310.16	309.55	309.96	307.75	310.35	311.95	312.35	309.97	310.56	310.38	313.7	310.65	309.36	311.45	311.78	308.87	309.71	312.96	312.43	309.79	313.01	310.3	312.19	305.85	313.05	311.13	313.2	312.41	308.83	309.58	312.2	307.3	309.46	309.12	311.34	309.7	308.69	310.75	308.03	310.46	312.23	313.13	312.56
301.94	294.74	299.18	295.74	295.66	298.7	296.86	298.26	294.92	295.41	297.99	296.57	299.14	293.64	295.04	295.49	298.46	297.16	293.86	296.28	293.52	292	296.1	301.76	295.73	294.1	298.16	296.26	295.29	296.92	297.73	293.5	294.05	294.74	298.1	297.27	296.06	298.08	295.62	296.99	295.11	292.32	297.83	296.78	298.59	298.36	301.05	296.07	298.43	295.89
305.45	307.82	302.75	304.34	304.81	309.49	306.14	304.48	306.9	306.25	308.17	303.81	304.88	306.81	300.98	304.19	306.42	304.04	304.18	304.86	302.35	305.42	302.49	303.19	304.19	302.75	305.19	303.38	306.45	301.12	303.86	305.15	307.33	307.82	305.4	304.99	304.19	301.91	306.75	302.66	305.92	307.41	303.63	306.58	306.62	305.94	305.72	304.88	307.78	305.45
315.6	312.6	314.28	315.21	312.89	314.47	313.48	315.71	316.49	311.27	312.47	314.41	315.02	313.98	315.19	315.92	317.25	312	315.7	314.25	317.29	316.72	313.11	310.44	315.83	312.59	313.45	315.05	312.98	313.26	311.52	315.07	320.43	317.18	314.15	313.77	310.58	312.64	316.68	313.81	313.26	313.31	318.12	313.93	312.1	314.64	317.09	314.09	318.37	317.9
324.19	328.13	328.08	327.98	330.02	330.51	327.98	330.69	326.01	329.06	327.73	326.19	325.53	327.75	330.19	326.77	325.15	327.01	325.18	326.57	325.62	328.34	329.52	328.3	328.52	326.14	326.4	325.24	329.34	330.96	324.38	327.45	328.4	331.22	326.69	326.74	325.66	326.62	327.8	328.03	330.33	326.32	330	322.36	326.76	328.05	326.94	328.77	325.37	327.09
306.8	303.89	305.59	299.16	302.7	303.22	302.32	304.27	304.73	305.88	303.45	304.47	307.56	303.45	300.36	305.66	301.6	304.69	305.93	304.06	303.42	301.39	299.28	303.69	302.11	299.04	302.04	305.33	305.58	303.81	302.25	303.08	299.36	301.81	302.32	304.19	298.26	303.44	302.82	303.53	300.38	303.65	305.77	303.13	298.7	299.05	301.9	302.59	301.06	301.37
312.5	308.37	310.43	311.9	311.25	310.57	309.69	310.99	312	311.88	311.45	312.75	311.19	313.35	313.7	313.44	309.91	312.75	312.28	312.82	313.71	312.65	309.47	312.43	311.04	310.89	311.73	313.16	313.69	312.32	314.21	311.06	309.59	313.29	312.36	312.64	312.07	307.13	309.66	311.07	311.37	310.33	314.57	313.41	312.67	312.9	311.09	312.66	313.22	312.72
303.15	306.35	305.32	301.97	304.24	306.34	304.96	309.41	306.65	304.94	303.56	300.97	303.92	304.54	303.61	304.73	308.68	307.31	304.89	302.68	305.6	306.28	306.24	304.7	302.36	307.05	300.1	305.46	302.37	304.35	302.25	303.84	308.22	305.17	304.67	302.04	304.01	303.6	307.62	305.37	304.82	303.54	302.57	304.5	309.27	304.1	304.46	305.85	304.11	306.4
294.85	297.37	292.27	293.07	291.52	293.28	292.72	296.84	293.66	294.3	292.12	293.87	293.65	291.78	294.12	291.04	293.14	293.26	292.67	296.02	294.94	294.42	292.74	293.33	295.56	290.55	293.47	292.01	291	294.2	293.92	292.86	295.86	294.23	293.09	292.05	290.92	293.47	293.66	296.31	295.76	295.62	294.74	298.19	296.14	295.52	290.83	292.97	292.37	295.4
304.36	305.22	303.97	308.65	301.16	304.7	303.76	302.43	304.09	304.4	304.59	305.3	305.41	305.11	303.79	309.27	305.15	306.54	306.36	301.91	306.85	303.46	305.02	305.8	309.53	306.87	307.53	307.3	305.21	303.64	307.75	306.75	305.38	307.08	302	303.74	303.73	301.36	309.9	307.77	304.59	302.52	308.23	304	305.58	307.35	306.8	306.13	307	302.3
315.16	318.71	314.24	318.58	315.52	320.2	315.21	320.2	316.62	318.01	316.25	314.94	317.68	317.48	320.36	317.51	320.2	323.24	314.62	315.43	317.83	317.7	318.39	319	318.86	314.81	316.04	319.95	317.25	319.23	320.24	317.7	323.33	317.66	321.96	317.72	316.37	316.34	312.41	317.21	319.46	318.67	317.98	316.01	316.76	309.55	317.41	316.42	316.06	315.59
324.06	322.98	327.93	328.56	326.13	331.18	326.7	328.71	326.64	326.78	326.53	328.09	327.16	329.89	328.55	329.17	328.73	330.02	330.54	330.51	326.71	331.14	330.36	327.1	328.59	330.15	324.97	328.87	328.52	325.06	329.51	328.79	327.71	325.5	331.62	325.62	325.18	328.48	326.8	329.21	327.01	325.56	328.13	332.1	328.23	325.61	325.16	329.65	325.37	325.97
313.14	310.32	312.65	313.17	312.19	310.87	313.11	314.03	314.91	315.15	313.09	309.43	312.53	314.03	316.23	313.65	314.3	315.05	317.67	313.44	314.87	311.9	313.45	313.98	314.23	318.51	314.8	313.37	313.83	310.18	316.77	314.38	317.24	312.65	314.81	311.41	312.46	310.52	314.12	314.35	316.98	313.18	311.16	313.02	315.37	315.72	314.98	310.29	309.41	311.8
315.19	316.3	317.58	319.9	315.94	316.04	315.84	318.58	315.95	317.43	317.91	318.51	318.68	317.49	318.32	317.75	317.09	318.02	315.59	316.47	315.58	317.26	315.47	317.15	319.33	313.58	320.05	316.79	316.86	318.22	318.41	317.51	314.46	318.29	318.03	318.97	320.33	318.74	318.26	314.32	318.21	318.26	312.85	318.96	319.92	315.82	315.95	319.7	315.19	317.64
321.67	321.82	327.96	324.72	324.91	326.37	321.76	323.48	324.15	325.45	322.63	320.67	320.52	323.84	324.71	323.93	326.89	321.08	323.82	323.78	324.32	324.68	322.17	322.23	325.05	326.09	323.53	325.9	322.29	324.81	325.29	325.74	325.91	326.5	324.6	324.39	323.86	326.53	328.92	325.94	323.19	323.63	324.45	323.91	325.65	323.48	320.9	324.87	320.9	324.31
317.17	313.84	316.1	317.26	315.61	315.92	315.44	318.11	315.36	312.58	313.2	316.72	312.43	312.81	318.52	314.56	315.69	313.83	318.71	316.98	313.76	311.13	314.63	312.4	316.21	318.78	316.79	318.4	318.47	315.47	316.41	315.25	316.41	318.2	313.88	316.29	319.2	316.48	319.08	316.05	318.03	317.21	314.22	315.79	317.4	311.1	315.75	311.49	316.48	317.67
312.94	310.25	308.58	310.03	312.17	310.78	309.83	311.42	309.19	313.57	310.43	310.5	308.52	309.33	308.32	312.93	311.12	309.35	310.35	312.39	306.25	311.82	309.67	312.33	311.77	310.43	306.7	313.19	309.89	313.7	311.18	311.78	310.54	310.54	310.97	311.2	309.68	309.66	309.49	314.06	308.68	311.46	311.61	311.77	308.2	308.98	311.53	307.22	308.62	310.24
326.37	325.62	323.29	324.75	321.85	322.21	322.49	326.31	326	322.42	325.37	329.41	324.21	326.29	319.75	324.79	324.27	326.95	322.74	325.74	324.47	323.26	322.4	325.25	325.77	318.99	325.72	322.79	320.49	325.95	323.91	326.26	322.74	323.77	323.61	324.18	324.02	325.27	328.54	324.3	321.38	322.46	326.05	322.65	326.11	323.73	325.71	323.08	323.67	323.08
320.03	318.54	316.23	316.27	320.31	318.25	318.08	318.73	314.74	324.81	318.27	317.65	318.63	319.93	321.46	318.35	318.14	315.5	317.87	319.24	318.38	316.91	322.35	321.18	316.24	317.69	321.18	318.94	317.22	319.15	317.47	319.54	318.65	322.22	320.09	316.19	321.09	319.13	320.61	320.27	315.48	319.09	321.02	317.28	320.68	318.66	318.06	321.65	317.44	321.27
296.85	293.98	295.72	295.56	297.55	294.16	294.7	298.45	294.4	297.1	294.97	291.58	299.08	297.38	294.42	295.17	293.8	295.72	296.82	298.95	295.48	296.61	297.26	295.55	292.59	295.33	296.68	300.54	296.76	295.01	291.06	293.72	292.88	295.66	293.97	291.98	295.71	293.74	294.51	294.63	292.26	293	296.71	297.03	295.36	293.41	297.15	293.91	295.64	295.3
314.9	310.74	311.54	314.74	310.93	313.84	312.49	312.34	312.21	313.1	309.05	312.92	311.87	315.71	311.64	313.37	313.13	311.31	311.74	311.53	311.11	313.86	310.4	313.36	318.84	313.07	314.82	313.92	314.4	312.58	313.26	310.98	310.65	311.58	313.59	309.32	312.16	309.67	312.19	314.48	313.11	313.17	311.76	315.45	311.74	311.19	312.04	310.94	312.63	311.18
305.9	307.49	308.87	303.45	308.14	303.77	308.66	307.6	306.65	306.55	307.94	305.41	305.36	307.84	306.53	306.75	306.68	305.28	304.25	306.47	307.02	305.22	304.81	305.89	301.72	304.45	308.02	307.1	305.08	304.05	305.02	305.45	308.46	306.07	306.41	305.8	307.31	307.08	307.81	304.55	306.99	306.31	305.35	304.11	304.92	305.08	306.55	306.79	304.41	302.95
324.82	325.48	324.9	326.47	323.92	320.73	323.35	325.15	322.92	325.16	326.04	323.3	319.56	325.13	326.34	325.8	321.8	318.89	324.07	323.72	322.79	324.93	324.4	324.66	323.4	324.31	320.49	323.18	325.93	325.91	322.02	324.35	319.69	323.68	325.28	324.8	323.92	324.53	324.84	322.85	325.49	323.61	323.22	323.59	325.33	324.49	325.66	323.15	324.39	323.33
315.36	316.63	314.88	310.4	311.54	309.86	313.66	312.73	314.81	313.05	314.57	315.75	312.72	313.75	315.62	315.41	315.69	313.95	317.64	315.05	314.48	316.97	313.71	311.95	317.82	315.71	314.23	314.94	311.94	314.45	312.83	312.16	315.03	313.6	317.01	313.02	310.84	310.05	314.95	313.99	314.8	318.34	315.68	310.15	312.35	313.27	312.1	314.45	315.95	312.66
324.71	330.14	331.18	325.72	327.72	325.4	328.05	328.16	327.7	327.07	328.89	326.98	326.41	327.38	323.87	324.28	326.48	328.86	325.97	326.71	325.42	326.49	323.34	324.65	325.73	327.4	330.16	326.39	324.88	327.53	328.74	325.38	328.83	327.96	326.73	328.52	329.49	325.86	325.92	327.58	325.01	323.43	326.19	325.48	328.92	327.19	325.83	327.7	326.75	325.88
307.3	307.07	307.71	305.48	304.63	310.13	304.05	305.4	308.21	305.55	307.07	307.24	305.81	309.86	306.38	310.09	308.05	306.12	305.66	307.77	308.7	301.59	309.15	301.69	305.06	306.06	305.71	307.52	308.55	307.45	305.36	305.68	309.79	305.34	302.34	304.4	307.98	305.75	305.26	306.71	305.68	303.06	308.56	302.87	312.12	308.47	304.33	302.55	305.36	307.12
315.81	317.16	319.47	317.06	315.76	315.77	315.04	317.12	318.1	318.88	314.75	313.61	316.45	318.4	316.5	315.35	312.9	315.47	317.37	320.58	316.43	321.04	315.41	320.01	315.39	316.71	317.2	319.44	316.98	317.25	312.93	315.52	317.49	317.98	316.71	315.16	321.61	317.35	315.69	318.89	314.94	317.92	315.72	316.83	319.99	313.19	318.84	314.4	319.8	316.68
299.77	299.56	299.49	302.09	302.61	300.28	294.9	297.3	301.13	301.27	300.2	296.78	296.38	300.56	301.67	299.7	301.23	298.05	301.4	301.62	301.22	299.68	300.74	301.28	300.45	300.68	296.86	300.71	302.15	302	301.34	303.58	298.13	299.53	296.94	298.87	298.14	299.99	302.07	301	297.21	299.99	299.63	298.89	303.93	299.8	301.19	300.59	300.4	299.11
316.46	313.52	315.08	311.07	316.53	315.22	313.13	313.94	315.59	313.75	319.64	315.33	314.28	314.91	312.26	315.41	312.18	310.52	319.15	318.79	314.69	314.07	312.9	318.25	317.59	312.92	313.84	315.62	314.57	316.74	317.66	316.49	317.86	314.58	314.56	315.32	315.02	313.91	313.32	316.15	313.79	313.14	314.51	314.53	314.4	313.39	315.34	316.18	315.76	317.02
301.17	300.77	300.08	301.65	302.95	301.12	303.78	301.22	304.81	298.62	300.43	303.02	299.49	301	305.07	302.76	293.88	303.27	308.09	298.04	299.99	299.05	302	301.1	301.52	301.44	302.25	301.68	302.24	300.73	301.69	302.15	299.73	298.94	301.91	301.27	298.55	301.88	301.53	300.88	303.76	302.96	301.5	302.86	300.74	300.49	295.27	298.01	303.5	302.97
317.5	318.11	320.48	315.89	317.68	315.45	316.7	320.8	318.44	320.28	319.21	320.84	318.93	318.56	319.68	318.96	318.55	318.79	319.99	314.52	316.31	322.19	315.64	319.01	319.4	317.54	312.47	319.32	321.25	318.64	315.29	316.63	318.91	318.4	317.23	320.16	314.63	319.2	316.16	321.83	321.66	317.32	319.91	319.42	318.42	318.2	319.86	315.18	319.76	316.72
317.12	315.48	318.21	316.32	314.75	317.68	322.87	317.24	315.36	319.51	313.96	322.03	316.13	315.91	317.82	313.08	319.58	319.5	317.43	320.65	315.29	318.01	315.41	316.79	318.29	319.66	316.11	317.88	316.94	320.09	317.17	319.07	317.5	316.42	321.34	317.51	315.06	318.73	318.87	320.39	314.59	318	320.85	315.86	314.81	319.07	321.56	318.48	320.35	319.89
310.33	311.42	309.19	311.73	310.41	310.71	314.98	313.33	311.09	315.08	313.11	314.68	310.76	311.06	311.46	313.69	314.37	313.35	310.76	313.04	314.62	313.74	313.27	311.43	313.58	312.37	312.65	313.46	310.37	311.74	312.78	310.13	312.01	312.03	315.67	309.33	310.15	310.72	314.97	311.87	309.72	315.05	315.04	312.46	315.56	313.36	311.74	313.13	311.88	313.7
298.83	299.96	303.08	302.02	298.92	302.79	297.92	300.94	301	301.27	300.39	300.84	302.97	299.11	299.66	300.34	298.61	300.15	300.83	304.27	300.92	297.24	297.98	295.99	296.85	297.71	301.5	301.74	304.17	300.38	297.94	300.09	297.88	301.15	298.06	302.43	300.33	298.53	300.03	299.83	298.47	300.59	302.52	299.13	300.42	299.97	300.06	303.01	297.76	300.14
301.59	303.51	306.91	302.63	305.56	302.12	303.28	300.74	301.79	306.63	304.76	307.2	302.29	303.13	303.76	304.74	302.7	306.42	302.64	305.54	304.79	303.59	306.96	302.59	302.26	302.87	306.41	306.16	308.14	308.15	305.15	308.43	307.28	305.49	307.19	302.24	304.83	305.93	303.87	304.18	300.79	302.26	306.16	304.76	301.49	305.68	305.19	305.18	302.1	303.36
302.78	303.71	303.58	300.15	303.02	304.4	299.44	304.09	301.1	302.13	303.9	300.66	304.16	300.39	304.04	302.59	303.27	300.19	299.02	305.25	303.02	306.85	299.56	303.01	301.81	303.91	299.92	301.19	301.93	301.85	300.81	302.62	302.71	303.98	304.45	301.61	305.41	304.43	307.45	303.14	304.45	303.55	303.51	303.21	300.43	304.95	305.47	300.19	301.43	304.33
309.17	312.3	311.46	311.17	312.66	311.86	314.86	311.35	313.34	312.14	309.23	309.59	309.83	308.55	312.22	310.45	309.18	309.86	314.33	308.58	314.29	309.46	310.42	310.48	311.37	311.48	311.08	310.87	309.83	313.53	309.4	307.27	312.62	311.41	310.38	311.17	310.16	313.82	307.77	309.86	313.02	309.46	309.92	307.77	309.56	309.98	310.4	314.43	310.81	310.87
312	316.57	316.84	315.08	310.85	314.57	312.8	315.17	311.31	315.11	313.84	314.82	314.45	311.47	311.05	316.56	313.7	314.32	315.29	314.5	315.84	311.15	316.23	314.71	315.7	314.84	316.24	312.15	315.2	313.38	315.2	311.79	315.85	311.38	316.29	311.87	316.2	312.88	312.29	314.37	316	315.95	313.13	313.67	313.7	313.44	311.02	315.31	314.38	312.82
310.25	314.24	313.64	310.96	315.24	312.63	309.53	314.82	309.58	311.8	314.26	312.9	314.1	314.18	312.75	313.13	310.3	316.47	312.47	313.05	314.26	312.99	312.65	311.49	309.68	314.38	310.5	315.05	314.53	312.52	313.69	315.74	311.8	306.75	309.78	316.58	312.79	311.76	312.15	309.95	312.88	314	312.02	309.95	310.4	314.02	312.03	314.64	313.7	315.67
311.12	309.18	312.63	313.55	308.86	314.53	311.66	311.64	309.68	309.84	307.84	308.67	312.76	312.41	312.4	311.66	316	312.77	311.97	311.83	313.49	313.08	313.21	310.49	311.08	313.93	310.23	310.76	316.82	315.31	312.31	309.93	312.34	314.49	318.55	309.38	312.04	312.73	310	312.4	311.27	317.54	308.63	313.87	315.6	311.77	312.29	312.29	311.2	309.53
297.55	290.39	294.94	295.14	297.12	297.37	294.21	294.11	296.38	295.63	295.44	296.59	295.72	296.94	291.19	293.63	292.78	294.06	294.93	291.81	293.7	296.4	294.84	295.3	291.23	291.89	292.37	292.12	294.51	295.84	293.38	295.36	293.33	291.87	294.39	295.31	294.2	295.99	291.97	295.2	294.46	297.82	292.04	295.33	294.93	296.22	297.69	292.09	295.02	291.58
314.96	317.9	317.12	318.07	316.19	316.68	317.77	318.3	314.18	317.14	318.5	316.36	319.02	313.52	320.51	318.94	320.99	318.63	319.54	319.56	317.31	314.54	315.1	315.54	318.32	311.33	319.46	317.32	314.76	319.45	318.63	317.05	318.82	316.93	322.79	318.44	317.11	318.34	319.03	318.04	319.48	319.11	319.15	321.18	316.51	314.59	316.21	318.96	312.95	317.82
294.12	295.11	292.28	294.42	292.33	292.32	295.8	291.09	297.11	295.85	293.27	293.45	293.04	295.16	293.71	294.25	290.62	293.22	293.54	295.57	295.22	295.26	293.26	295.32	298.1	294.06	291.83	292.66	293.69	296.2	293.19	294.5	293.1	296.81	296.71	295.13	294.46	292.87	294.59	295.16	290.92	291.4	295.73	290.51	291.28	295.22	294.04	292.09	296.36	292.34
298.7	298.08	296.04	294.28	291.91	297.3	299.34	296.15	295.61	296.89	295.77	294.33	295.62	296.43	294.57	298.65	295.76	300.15	297.24	299.46	296.01	294.68	295.52	298.84	296.1	294.88	292.5	295.43	297.17	297.58	297.4	297.47	296.04	298.53	294.48	297.33	299.62	297.45	300.02	294.52	296.11	296.14	294.69	299.1	294.75	295.15	297.11	298.44	296.9	297.37
305.18	303.03	302.25	307.83	307.11	303.56	303.87	308.55	307.6	306.37	302.2	306.77	302.16	299.62	306.52	304.58	305.03	301.69	303.87	304.6	309.96	305.87	304.81	304.95	305.79	305.66	305.28	305.07	305.89	304.31	303.09	309	307.1	306.52	304.93	303.19	304.08	300.24	304.83	305.88	306.85	306.21	302.23	306.91	306.73	306.3	302.94	304.06	305.08	307.38
320.52	317.03	319.88	322.03	317.61	319.56	320.62	317.32	317.29	316.46	316.86	318.1	312.35	316.59	317.95	320	318.63	315.45	315.58	318.35	319.13	317.31	320.05	314.12	318.5	316.5	320.79	317.23	320.82	317.62	317.68	322.22	318.51	318.24	319.23	315.54	315.89	316.68	317.93	320.02	317.17	319.61	318.91	318.67	315.8	317.78	319.98	318.09	319.2	315.8
306.32	307.81	307.49	305.77	305.38	307.55	303.67	306.03	308.79	306.43	307.39	305.32	306.01	308	308.32	304.97	305.45	307.84	309.59	309.36	307.58	306.09	302.08	307.66	309.57	306.23	307.45	308.96	302.04	305.25	305.83	305.79	306	307.7	308.5	303.5	307.34	306.64	306.01	307.23	305.37	305.36	303.72	306.9	307.31	305.04	305.35	307.9	308.01	308.36
303.42	309.69	303.52	305.96	309.66	305.41	305.84	305.5	305.67	309.75	306.72	308.78	304.11	305.48	305.38	306.67	308.24	305.14	305.72	303.23	306.24	304.87	304.29	304.08	308.25	306.27	300.62	305.05	309.12	305.59	303.83	305.21	306.13	304.28	305.41	305.6	305.61	307.92	306.52	306.09	312.43	305.62	307.96	302.29	307.2	310.85	305.65	310.52	307.17	307.33
295.41	294.86	293.98	295.57	297.21	298.31	294.62	296.6	298.29	297.59	295.23	296.25	291.81	295.76	294.36	297.46	294.87	294.25	292.13	296.46	299.04	296.93	294.81	298.65	294.11	294.35	290.98	294.38	293.69	295.84	295.61	293.3	291.76	299.41	297.23	298.39	291.2	293.83	293.32	298.87	297.17	294.5	296.34	294.59	296.06	293.87	292.47	295.69	293.44	298.14
311.21	311.32	313.62	308.46	313.23	315.19	312.08	313.5	310.38	312.25	314.81	309.72	312.9	308.84	308.5	310.74	311.68	312.86	312.41	311.64	310.18	307.37	311.79	304.68	309.15	311.38	309.03	312.8	309.62	311.86	313.5	311.04	313.65	309.83	313.06	309	310.55	310.13	309.23	312.75	313.37	313.54	312.95	312.24	308.23	308.02	310.61	312.19	313.36	310.86
312.49	315.29	315.34	315.65	313.37	313.78	311.11	315.49	315.14	315.24	310.24	312.84	311.8	311.65	315.76	314.44	313.32	315.49	314.19	310.01	313.81	313.22	310.4	312.3	314.06	312.45	314.51	319.02	314.55	310.45	314.23	312.27	312.13	315.06	315.07	310.59	317.66	314.08	311.97	312.54	316.83	314.43	310.93	310.55	314.24	311.48	314.12	310.34	311.5	311.7
313.41	311.62	316.62	316.32	313.81	316.74	318.03	315.72	313.55	317.02	316.22	318.28	317.36	316.6	312.37	314.59	313.89	313.81	313.94	314.91	318.74	313.19	313.62	314.95	317.03	314.48	318.01	315.08	317.06	314.36	312.92	317	313.59	314.4	316.85	314.54	314.54	313.25	316.56	313.83	314.56	315.05	313.64	316.31	317.7	312.76	316.23	317.17	315.43	315.78
305.27	306.76	300.2	303.6	303.56	303.43	305.85	305.77	305.5	304.05	306.21	304.27	304.47	305.68	303.18	305.18	306.19	304.46	304.18	303.79	303.85	307.31	307.07	305.15	301.58	306.66	305.31	307.27	303.26	304.99	304.13	304.25	301.77	301.76	304.79	307.58	302.11	305.02	307.56	307.73	305.53	306.93	304.93	306.83	303.14	305.65	304.84	307.44	303.83	302.67
310.08	313.17	312.6	308.16	310.15	312.47	313.61	312.49	310.9	313.88	315.7	311.5	310.18	311.3	311.46	311.38	312.77	312.49	312.53	309.27	313.84	306.62	310.31	305.11	311.8	310.45	316.33	311.44	309.73	311.66	308.86	310.86	307.82	312.3	313.71	311.2	313.82	314.11	312.5	310.6	309.98	316.78	310.68	313.12	310.91	311.77	311.96	307.97	310.32	312.37
308.33	311.8	309.67	313.18	309.71	308.81	311.13	312.54	308.72	308.91	310.43	309.56	308.73	313.11	311.08	312.8	309.9	308.9	309.65	311.03	310.18	309.7	309.46	309.42	309.39	310.96	309.58	311.22	311.02	307.39	309.93	312.83	312.86	312.53	311.14	308.51	311.65	309.61	309.74	308.22	308.22	309.61	311.12	308.59	308.44	309.22	303.93	309.66	311.22	308.48
301.31	302.36	301.88	302.93	305.27	304.19	306.43	304.46	302.98	303.94	302.78	305.52	306.18	300.29	301.96	305.11	303.2	305.27	304.45	301.44	300.42	305.92	304.36	302.14	302.69	303.4	302.04	303.07	305.54	301.13	301.42	306.05	306.26	299.98	303.82	302.59	302.03	305.49	302.95	301.93	302.82	303.63	304.99	302.77	303.52	298.5	304.6	303.55	303.93	303.25
305.05	301.01	304.54	304.52	305.44	303.86	300.81	302.53	306.61	304.02	301.64	303.25	304.53	301.08	301.79	304.25	303.62	300.94	305.17	300.4	303.16	303.27	306.39	302.6	306.75	301.62	304.66	303.28	303.42	307.62	303.08	302.51	305.04	302.21	306.49	304.92	303.19	303.54	305.57	306.94	305.79	302.96	302.84	302.02	298.64	304.56	304.77	302.78	306.47	301.11
302.68	301.49	299.17	298.94	303.62	298.19	301.32	297.94	300.83	297.56	300.7	299.27	302.97	298.67	306.26	303.62	299.92	299.89	303.18	301.53	303.74	300.58	298.94	301.66	302.64	301.72	301.69	302.71	298.26	300.2	299.04	303.12	298.69	299.79	300.5	297.58	298.79	303.67	298.55	301.21	301.07	302.39	305.26	304.56	301	299.84	302.6	303.47	302.03	300.22
314.25	314.59	312.7	313.55	314.62	314.38	313.57	316.05	311.3	313.25	312.82	308.74	317.02	312.18	315.86	315.83	313.94	312.95	313.45	314.22	312.79	315.56	315.12	315.21	312.29	314.35	314.61	313.39	310.3	315.05	313.92	311.97	311.57	314.69	311.42	314.7	312.07	316.1	312.07	314.08	311.23	311.29	313.2	315.42	311.05	316.14	313.91	312.83	314.53	312.81
319.05	316.96	316.77	320.24	321.65	315.55	315.23	316.39	316.38	317.38	319.01	318.67	316.57	318.57	317.59	313.65	313.64	313.31	316.05	317.5	319.27	316.13	318.63	314.46	314.27	315.44	315.95	316.61	314.62	315.13	315.48	316.93	316.42	316.75	317.09	322.37	317.21	320.35	316.87	318.15	316.74	312.69	318.45	318.28	320.34	315.37	318.03	315.41	313.43	319.12
310.12	305.17	306.38	307.65	303.18	303.41	306.35	303.12	304.39	301.61	307.62	309.19	306.43	306.65	305.08	305.99	308.26	307.25	305.36	305.28	305.94	305.03	308.33	304.33	306.2	305.13	303.1	306.23	307.59	303.15	306.52	304.1	304.32	305.31	304.8	304.65	304.99	301.45	306.42	307.74	302.94	305.86	308.88	303.52	305.12	307.02	307.2	303.09	305.84	305.93
326.73	325.55	331.67	325.87	329.4	327.02	329.17	330.6	327.81	329.07	330.57	330.05	326.66	332.64	327.45	328.46	326.46	328.28	331.19	329.48	327.41	331.9	324.54	327.01	327.95	326.48	323.58	326.15	328.72	329.97	328.1	327.75	333.8	327.81	331.56	324.89	329.02	328.5	329.36	329.33	328.56	331.32	329.43	329.51	325.9	326.71	327.5	327.01	326.05	329.06
300.57	305.86	304.26	303.08	306.31	308.99	305.38	304.9	303.85	303.76	304.35	301.39	304.38	303.02	308.24	304.42	307.13	304.36	301.28	308.05	310.39	305.42	307.69	302.94	306.19	309.35	302.72	302.44	307.55	304.24	308.59	302.96	303.12	306.58	307.82	303.74	303.47	306.04	303.99	300.66	306.42	305.15	307.29	305.89	308.44	306.41	307.76	304.52	304.41	305.58
306.24	306.31	307.49	306.41	311.47	305.52	307.24	310.29	309.59	306.38	309.47	308.65	307.23	307.66	305.4	309.43	308.79	308.06	308.34	307.46	306.1	310.7	308.68	306.06	304.9	305.84	310.02	308	309.43	306.59	307.88	307.15	304.86	310.43	307.77	308.8	306.02	308.44	308.41	311.19	307.96	308.4	306.53	307.32	312.8	308.07	307.11	307.15	307.45	305.68
296.06	291.19	296.56	295.83	291.46	297.73	297.27	290.43	292.24	293.36	294.2	295.73	294.14	295.09	297.04	297.26	296.89	293.86	297.05	294.27	296.35	295.29	296.17	294.34	295.32	294.25	298.65	295.92	294.45	290.46	294.91	292.86	291.13	295.1	296.24	293.83	294.18	292.9	294.01	297.23	294.78	294.78	295.68	293.14	297.33	295.99	297.11	295.24	296.26	294.04
317.04	313.67	311.94	314.25	316.68	319.3	313.37	312.49	311.23	315.31	316.27	313.63	315.34	314.26	316.58	319.8	316.62	315.78	319.96	315.36	317.52	317.28	313.59	312.94	312.82	313.83	313.55	315.04	314.8	312.41	314	315.75	311.7	313.99	316.12	312.29	318.18	314.05	312.62	315	312.91	315.76	309.71	313.93	319.48	313.5	315.28	314.79	317.6	313.47
305.35	303.76	304.62	304.9	302.66	302.64	303.59	303.24	305.58	305.85	304.72	305.61	305.92	300.92	304.81	303.2	304.44	303.93	303.57	307.16	306.08	302.18	303.71	303.95	303.68	303.57	306.79	305.5	302.3	301.9	307.07	308.37	306.72	301.81	307.34	308.16	300.32	305.63	306.05	303.1	300.44	302.91	306.13	304.32	302.76	304.61	307.5	301.18	303.47	302.54
325.96	327.61	324.79	324.86	328.67	330.3	328.77	329.3	326.05	328.41	327.15	325.93	329.38	327.64	325.15	327.36	327.29	331.55	328.17	327.05	326.58	325.84	329.72	328.77	326.29	325.83	326.11	327.6	328.01	333.64	329.89	328.32	329.58	330.9	330.81	327.98	329.36	329.5	327.64	328.63	326.43	329.36	329.12	327.77	326.07	328.45	328.54	326.44	329.42	327.16
313.6	318.06	312.15	312.86	314.17	314.68	312.45	312.28	311.16	314.47	312.91	309.57	307.67	308.55	315.51	312.31	312.67	311.75	312.65	313.85	316.31	313.97	314.27	313.73	316.86	314.7	313.79	312.56	310.62	312.24	312.53	315.05	311.31	311.21	315.09	313.77	313.22	313.3	314.3	310.78	311.42	311.36	308.56	308.9	308.78	314.74	309.73	314.26	314.83	312.37
304.62	305.61	306.45	303.63	303.15	304.27	306.1	303.69	303.82	303.82	304.7	304.92	305.5	303.37	304.95	299.72	307.85	305.8	307.11	303.18	307.08	305.24	304.22	303.08	306.15	305.41	304.83	308.55	309.2	300.88	306.32	305.09	303.7	305.73	301.84	305.7	306.9	306.76	305.51	306.4	306.88	301.81	305.49	305.97	306.04	306.04	308.32	303.7	307.98	303.51
312.16	319.87	317.26	311.49	311.82	315.01	311.24	315.43	314.95	313.73	316.97	314.08	316.08	313.29	310.95	311.79	312.2	315.03	314.79	314.44	316.75	314.56	313.75	313.38	311.79	313.23	311.74	311.4	315.55	313.89	314.09	313.13	312.16	313.72	311.8	312.12	315.37	316.04	315.81	312.58	317.55	312.69	313.08	313.1	311.85	311.97	313.62	314.32	313.4	315.56
301.86	296.52	308.97	301.86	299.57	301.66	300.16	299.69	300.44	300.71	297.78	299.64	303.14	303.8	303.17	298.79	300.45	303.56	305.91	301.31	304.95	303.07	297.71	299.94	299.07	298.25	301.22	297.57	300.49	298.5	302	300.47	298.63	301.41	298.9	302.17	299.76	301.38	301.56	298.15	299.86	299.65	302.03	299.1	299.1	298.3	302.1	301	299.93	298.46
315.98	310.08	313.88	312.98	312.34	311.1	313.13	312.18	312.81	313.68	313.17	314.57	310.14	312.65	316.72	316.13	308.39	311.18	314.63	312.11	315.2	314.31	315.19	314.12	308.39	310.84	310.88	311.13	314.61	313.55	314.73	314.34	311.21	312.67	316.77	310.37	310.11	311.88	314.37	311.4	314.09	310.73	313.38	312.78	311.79	316.35	316.54	313.44	314.3	315.37
306.78	306.27	305.15	303.39	307.61	306.31	307.72	306.62	304.44	309.77	304.29	310.45	302.4	305.04	308.43	305.22	308.39	311.72	306.85	308.7	305.96	303.49	305.65	306.32	310.3	307.52	306.2	309.01	308.3	306.46	306.65	307.62	310.62	306.35	309.54	310.35	304.66	307.41	309.66	311.86	307.77	307.33	307.58	307.3	306.14	305.51	308.62	306.89	308.82	306.23
297.6	296.27	295.44	295.14	297.99	294.07	292.8	293.99	293.61	297.77	296.62	297.57	293.95	297.92	296.59	293.86	292.59	296.68	292.86	293.15	292.76	294.88	293.46	292.29	292.81	297.98	291.98	292.77	297.17	297.52	296.48	296.62	294.82	293.83	292.48	296.05	295.05	297.99	299.61	294.84	298.1	295.14	296.98	297.09	294.05	295.75	294	294.53	298.17	294.46
309.36	311.83	307.39	311.35	309.64	310.66	308.35	309.56	308.1	310	308.17	311.16	310.56	311.45	309.45	310.8	310.42	308.6	310.09	309.41	312.41	314.79	313.4	310.65	311.82	309.37	309.84	309.69	311.04	312.48	311.21	311.78	312.44	308.13	310.15	307.69	310.05	309.06	306.66	312.54	311.95	305.77	308.19	314.66	310.81	310.47	308.58	312.19	311.3	309.49
302.71	308.42	306.46	302.45	303.65	307.61	304.5	306.13	303.75	305.2	306.31	305.22	302.47	304.71	301.72	306.33	301.59	306.34	297.54	303.06	302.32	305.86	305.04	302.6	305.88	306.18	306.44	303.09	301.9	307.93	302.37	304.87	305.08	305.45	305.09	305.14	304.31	303.66	304.3	303.5	306.26	300.81	305.83	303.55	302.48	305.09	304.75	303.41	303.56	304.86
307.46	304.58	310.99	306.39	301.8	308.13	301.16	304.54	304.04	304.5	305.54	303.93	306.01	308.12	303.7	306.96	303.66	310.03	307.04	305.54	302.55	305.16	306.7	304.83	304.11	302.9	306.47	303.85	305.44	304.42	305.66	307.96	303.61	304.43	300.84	303.89	302.42	304.72	306.72	302.47	304.18	306.87	308.01	308.38	306.25	307.27	305.69	304.77	308.3	306.72
318.19	320.75	316.62	319.5	318.78	318.09	317.75	320.19	316.37	315.26	318.22	321.52	316.7	321.49	315.99	316.24	317.93	317.63	319.19	319.46	318	319.49	313.83	318.11	319.37	315.95	317.78	318.37	317.53	320.99	321.06	316.64	317.4	319.28	317.31	323.32	318.32	318.73	316.65	318.38	315.06	314.25	318.8	316.3	318.83	317.89	320.14	319.41	315.93	316.16
315.91	316.17	313.87	313.55	315.17	316.72	312.19	314.77	315.07	316.02	311.24	313.62	314.44	315.82	313.83	314.33	313.89	318.41	315.3	311.99	314.12	314.62	313.17	315.14	314.32	312.08	315.42	314.46	313.61	316.65	317.39	315.62	316.7	317.16	314.88	317.51	315.91	311.97	311.06	313.95	314.43	313.49	314.51	316.41	317.45	318.15	316.15	312.98	314.98	314.67
319.13	315.85	318	320.07	320.56	316.92	321.21	318.15	317.54	321.12	320.33	317.1	315.16	316.56	316.13	317.01	316.5	320.62	320.73	315.33	317.46	321.12	318.04	317.56	319.39	321.89	319.37	317.98	319.12	319.38	318.76	319.42	313.74	320.62	317.81	317.56	319.06	317.14	320.17	322.27	316.96	317.83	316.33	317.92	320.53	317.75	316.54	320.62	318.57	316.79
308.47	308.68	306.53	311.88	311.83	311.33	312.85	311.12	312.28	309.01	310.69	309.37	309.61	310.54	311.31	312.95	311.14	312.08	310.52	310.41	311.65	308.74	312.6	309.58	312.51	314.28	310.92	306.97	308.69	309.49	312.87	311.91	310.22	315.42	310.88	309.9	310.47	311.22	307.85	312.94	309.03	310.2	309.45	310.68	310.47	310.15	310.41	314.98	309.5	307.58
312.82	313.91	310.75	315.12	311.89	314.71	316.93	313.41	312	313.73	313.5	312.51	314.54	310.58	313.97	312.6	312.61	312.97	314.41	312.12	312.81	315.35	315.5	315.42	315.5	315.36	312.48	311.33	315.25	313.8	312.79	314.72	313.31	312.84	313.94	312.27	313.31	315.16	313.2	314.34	314.79	315.4	315.27	314.08	313.87	317.26	313.95	313.71	314.11	313.38
313.04	308.95	314.92	308.08	309.14	310.15	309.74	309.49	309.56	307.71	307.17	306.56	307.38	314.68	309.39	310.01	310.58	308.65	302.48	310.38	307.44	304.49	308.55	307.19	308.01	307.81	306.91	308.13	307.44	307.19	305.66	308.13	309.57	307.81	311.75	308.19	310.55	305.42	308.64	309.43	307.41	307.68	306.22	308.55	306.1	306.72	308.84	308.7	309.78	311.8
311.56	314.18	310.27	312.61	311.77	315.19	312.56	312.76	311.73	314.1	310.27	314.48	310.14	311.36	312.75	313.88	313.41	310.23	314.8	312.44	313.72	312.02	310.5	314.39	315.17	310.74	310.17	311.77	313.98	308.84	315.59	314.29	314.72	314.55	311.82	315.03	311.65	313.83	312.04	311.27	311.82	312.98	313.09	314.4	313.13	315.14	314.88	311.94	310.88	313.59
320.77	323.24	319.97	316.71	316.86	317.69	321.42	319.04	316.49	317.4	325.42	318.17	318.88	319.75	319.97	319.87	318.92	317.74	316.48	316.69	321.36	316.92	318.51	318.62	319.96	316.36	314.37	317.75	321.82	320.49	318.36	319.76	321.42	318.4	323.02	317.71	320.8	318.19	320.16	316.09	321.1	320.95	321.21	319.52	317.84	319.43	320.32	316.11	319.88	319.81
315.04	317.32	316.82	320.35	319.29	317.44	320.6	319.19	320.14	318.06	318.93	318.72	315.54	319.01	318.11	320.5	316.68	317.09	315.63	319.15	320.8	314.61	315.3	318.3	316.45	317.28	316.41	318.19	323.65	317.6	320.37	317.26	315.72	316.43	317.33	319.09	316.02	320.46	320.81	321.75	318.22	318.02	322.02	320.66	315.42	316.32	318.41	315.24	315.34	320.91
320.57	318.2	319.65	318.23	321.33	319.34	321.75	316.31	320.2	321.3	316.41	317.9	320.73	318.75	319.56	320.06	321.42	319.12	318.77	324.4	318.47	315.32	318.68	323.41	318.69	318.86	320.68	322.12	317.64	319.03	321.17	316.84	317.88	318.08	322.15	321.73	319.81	321.05	317.69	318.91	320.81	313.84	321.39	321.5	320.53	317.8	318.91	321.77	322.56	322.64
299.59	298.82	306.31	301.07	301.8	296.09	301.32	300.84	299.61	297.56	302.89	302.22	303.46	304.56	301.64	300.82	301.5	302.48	298.05	304.04	303.52	299.79	297.88	299.04	301.23	302.62	300.54	300.05	298.39	300.13	301.24	302.08	302.84	301.86	300.86	297.92	303.36	299.91	298.22	300.82	302.17	298.4	297.43	303.97	302.5	302.45	305.95	303.02	298.14	304.13
301.07	302	300.13	305.18	305.06	302.9	305.1	301.72	301.76	301.92	303.76	299.86	302.23	303.63	303.31	301.28	302.72	301.82	300.54	301.77	302.95	303.56	301.54	302.56	302.48	302.2	304.94	301.44	301.43	302.76	303.22	304.37	298.81	300.2	304.17	302.03	300.45	301.47	299.43	302.99	302.74	303.19	303.91	305.22	300.5	306.94	300.43	301.97	302.91	300.96
309.97	304.55	307.54	308.88	306.92	304.82	303.91	305.78	310.52	305.2	303.91	306.34	306.39	302.72	309.5	307.61	306.96	310.7	304.6	305.57	309.6	304.23	306.8	303.28	306.14	304.56	303.83	302.65	305.43	308.88	305.73	304.77	304.58	303.39	309.79	307.63	304.15	304.63	307.49	312.38	306.99	302.93	303.43	309.35	307.94	308.82	306.13	306.26	308.14	305.05
309.48	307.58	306.9	305.14	310.46	306.17	307.91	309.2	305.74	309.78	307.8	306.33	305.45	308.07	307.99	306.84	306.81	309.49	307.06	308.46	306.71	306.04	308.82	303.5	307.27	309.07	305.92	306.64	306.74	308.23	303.1	304.64	307.51	308.55	302.86	308.7	307.81	306.29	305.83	308.11	304.43	307.78	304.65	307.47	309.62	305.26	307.13	305.18	308.27	310.47
311.8	314.21	312.12	318.21	310.84	314.58	311.52	312.51	312.02	309.14	313.62	314.55	314.81	313.11	313.9	310.45	311.7	312.16	314.49	313.94	312.06	313.5	310.75	308.65	310.58	311.18	313.71	310.6	309.85	313.29	312.38	311.99	312.7	314.29	312.07	312.03	311.11	312.29	308.72	310.59	314.37	309.42	313.38	312.36	312.21	307.93	313.98	315.12	311.26	315.15
307.11	307.95	304.83	306.84	306.15	304.16	307.99	304.07	309.27	306.79	308.8	303.13	305.46	306.26	309.09	307.48	306.62	306.36	308.31	311.29	310.49	310.6	308.99	309.26	310.05	305.97	306.04	307.36	306.7	306.23	309.66	308.4	311.97	307.46	306.48	306.28	308.65	309.25	308.09	308.82	307.4	306.04	305.16	307.85	309.84	306.66	308.67	309.45	309.87	307.65
298.49	300.52	301.02	299.83	300.97	300.84	301.68	302.81	299.94	301.05	302.47	298.31	302.21	299.85	295.89	298.7	302.72	297.12	298.87	297.95	303.3	298.17	298.34	301.06	302.79	299.67	300.67	296.92	302.74	298.03	300.73	298.15	298.71	300.58	302.4	302.54	304.07	300.59	299.9	302.19	303.38	298.63	300	303.33	298.89	299.54	302.05	299.85	299.31	300.21
302.23	304.45	300.65	303.83	301.48	300.59	307.41	302.85	301.08	299.52	301.8	303.93	301.59	304.21	300.6	302.33	300.25	301.8	299.87	304.22	302.91	303.29	303.62	303.47	303.43	305.24	303.53	302.03	306.28	301.45	307.78	303.58	300.94	302.29	303.01	304.61	301.56	304.43	306.53	302.75	300.33	304.79	306.55	306.03	302.39	303.91	303.12	301.3	301.26	303.25
314.93	319.21	316.74	315.95	319.26	317.99	318.25	314.66	312.46	320	316.24	314.49	316.32	317.79	316.72	315.62	317.53	315.27	313.66	316.04	315.84	317.61	319.11	318.02	315.69	318.62	316.4	316.81	317.66	318.27	315.94	317.13	318.64	318.31	317.39	317.41	318.13	318.72	317.9	319.79	319.21	314.07	320.18	319.08	314.77	319.73	317.97	314.27	318.05	319.35
305.53	301.12	300.98	300.99	306.06	305.38	302.49	300.83	305.07	302.53	305.66	302.17	304.4	307.69	306	303.13	302.8	303.97	304.26	305.23	299.7	303.11	303.1	301.56	304.77	300.83	302.72	305.93	302.24	304.39	304.73	303.73	305.45	303.68	302.52	303.3	302.44	302.99	304.87	302.89	299.25	302.13	305.17	299.01	302.82	302.75	301.57	302.96	303.97	305.51
304.18	310.04	303.41	303.39	303.84	303.96	306.89	304.74	307.41	305.45	305.2	305.98	304.13	304.31	303.19	307.3	301.83	304.72	303.77	304.85	303.82	305.18	305.56	305.18	307.49	300.58	304.84	304.31	303.6	303.3	306.07	303.14	302.89	304.63	305.1	304.89	302.72	306.38	304.47	303.46	303.89	305.35	300.84	305.06	304.73	303.36	305.42	306.9	304.67	304.43
320.62	318.69	319.64	319.59	317.7	318.06	318.23	315.77	317.44	319.32	321.02	316.98	321.1	318.77	317.2	320.14	318.53	317.22	318.18	318.65	318.22	316.73	319.23	320.78	318.09	314.51	318.75	319.82	320.56	314.22	318.67	317.53	318.66	317.75	319.36	318.61	318.73	319.2	319.97	317.75	318.57	315.58	321.11	319.28	316.72	319.36	317.61	316.37	319.19	321.3
312.16	317.44	315.46	313.9	314.5	310.63	316.74	314.14	312.33	312.26	316.06	313.63	310.56	313.68	313.68	316.32	315.03	314.7	312.19	310.66	308.75	309.75	311.8	313.16	314.08	312.45	315.39	315.27	313.25	314.19	314.82	312.84	313.24	314.23	313.61	310.9	311.56	311.99	311.54	311.51	312.73	314.63	310.38	314.04	311.58	309.5	313.94	315	312.96	313
293.67	297.43	294.18	290.97	295.32	292.13	294.87	293.1	295.16	293.73	297.22	294.3	293.3	292.89	296.87	294.6	296.91	296.83	296.87	295.27	294.68	293.97	289.99	294.37	289.34	296.34	297.67	294.05	295.49	295.29	292.92	294.48	293.44	297.25	292.42	291.67	293.96	291.05	293.67	296.18	298.84	292.51	294.09	295.78	287.85	291.63	293.84	292.05	294.21	295.78
291.51	297.23	295.59	292.76	295.94	294.22	296.98	294.62	294.81	291.6	295.99	294.08	296.25	293.79	295.08	295.39	296.08	293.64	296.11	295.22	292.68	294.4	294.99	295.17	297.76	296.41	295.34	292.48	291.97	292.04	290.61	293.18	292.63	295.77	293.28	294.07	295.96	295.05	294.39	291.93	293.8	290.68	295.87	293.87	293.48	296.24	292.44	292.74	296.78	294.87
313.43	312.68	312.01	313.88	312.83	313.27	313.92	310.8	315.54	314.62	310.78	314.26	313.58	310.1	314.49	314.3	311.18	314.69	316.94	313.31	314.97	314.65	314.34	312.37	309.62	311.93	315.12	314.63	314.45	312.96	313.83	314.29	313.06	313.72	315.06	312.86	312.44	312.97	314.49	310.96	316.3	316.5	310.16	316.52	316.44	311.87	314.62	315.3	313.05	315.29
307.82	306.79	299.83	301.94	304.53	305.19	306.45	304.11	305.99	302.95	308.11	307.45	311.02	306.11	307.11	305.57	305.83	306.39	304.4	306.02	308.67	308.58	309.55	306.81	306.81	303.89	305.4	305.98	308.7	305.68	307.97	307.21	307.35	307.36	303.32	306.52	307.82	302.33	304.5	307.35	309.66	305.79	307.79	304.69	307.26	304.18	304.38	309.77	304.09	305.98
312.18	316.13	312.18	313.12	308.5	317.03	310.56	309.49	314.13	309.7	311.95	315.55	316.9	311.83	313.91	314.37	311.23	312.78	313.24	310.78	316.01	313.26	313.57	314.28	312.48	311.06	313.2	312.02	311.17	314.7	313.61	314.42	316.75	311.97	311.25	314.99	314.38	312.54	312.14	313.97	312.26	313.27	312.65	310.96	316.83	315.1	314.9	312.29	311.54	312.08
308.31	303.79	306.27	306.77	307.28	306.99	309.36	304.96	308.37	307.59	307.03	309.15	306.81	303.02	308.73	304.75	304.71	307.19	305.13	304.16	307.17	306.76	308.79	304.99	303.69	311.1	306.36	308.33	305.86	304.14	304.33	311.61	309.31	305.22	307.13	305.36	309.45	304.16	306.68	302	307.73	308.43	307.64	308.44	305.92	307.01	308.59	307.22	307.47	305.47
305.06	301.44	304.19	301.78	304.05	307.32	302.74	303.87	306.48	303.62	307.93	304.39	301.9	301.65	307.87	304.5	303.52	304.68	309.07	305.8	302.47	304.87	306.36	305.15	302.38	304.75	303.89	302.11	307.6	304.81	304.65	306.56	306.77	305.57	303.91	306.43	305.07	302.79	303.26	304.39	305.89	303.73	302.28	305.64	303.3	305.74	306.44	304.08	307.6	305.27
330.24	327.41	323.61	327.02	323.55	323.74	320.58	326.63	325.12	326.07	327.84	325.88	325.49	323.21	327.04	324.93	326.06	328.52	326.39	321.65	326.73	324.31	327.23	324.73	322.96	325.43	322.94	323.06	326.56	321.78	326.7	322.59	325.8	325.23	325.23	323.35	324.45	326.17	325.29	325.63	329.4	326.68	326.47	325.28	323.93	322.38	322.05	329.16	324.79	325.85
316.06	315.25	315.28	316.87	313.3	317.07	316.48	316.59	319.23	314.14	315.33	317.15	315.53	318.98	316.69	316.76	317.25	318.66	317.02	316.25	312.85	317.45	314.78	316.68	315.07	314.77	315.19	317.16	316.45	314.66	314.18	317.24	317.36	314.71	311.8	314.21	313.4	313.66	319.91	313.21	317.04	312.73	315.05	316.83	309.43	315.81	318.36	316.2	316.86	317.65
301.43	305.03	305.15	305.14	301.65	302.28	301.74	299.61	303.08	302.71	305.67	304.16	304.71	305.05	303.26	304.35	301.59	300.28	304.8	304.05	305.36	301.8	302.39	305.92	305.08	304.22	304.33	306.61	303.39	305.92	302.16	307.87	304.08	302.15	300.71	299.57	306.69	303.43	303.21	302.48	300.3	301.19	301.68	308.62	300.85	303.63	301	299.62	299.82	306.34
314.81	314.93	312.27	311.64	313.32	314.95	314.27	315.8	313.07	311.51	310.71	315.56	313.75	310.57	313.79	314.78	314.05	313.61	315.22	312.15	311.14	313.89	314.1	315.03	313.11	315.61	315.23	314.67	313.72	313.41	312.21	315.7	314.3	312.56	318.48	313.41	317.07	315.35	317.31	314.7	313.61	313.16	315.06	314.07	314.25	312.44	316.21	313.52	309.66	313.01
306.81	311.31	304.59	306.09	305.31	307.29	307.69	305.54	310.18	308.38	303.23	304.73	306.96	305.65	307.53	306.97	309.73	309.48	307.98	304.92	303.77	308.26	308.63	306.08	307.74	309.15	302.53	304.84	304.96	303.91	304.53	306.51	307.1	303.91	305.18	305.43	306.89	309.9	304.49	307.07	307.29	306.87	305.65	306.36	304.73	308.65	308.59	308.57	305.15	310.31
314.04	313.99	315.81	313.45	316.22	311.23	312.81	314.68	317.39	313.69	311.32	312.11	314.89	316.13	311.87	314.6	315.62	310.29	315.91	312.41	313.12	308.8	312.63	311.61	314.62	313.64	312.08	313.9	316.01	314.42	314.13	313.3	311.51	315.4	310.81	313.97	308.05	312.09	313.78	314.07	311.59	314.19	316.12	310.25	313.19	311.36	315.54	310.77	313.34	312.55
310.86	309.29	311.95	311.49	311	308.39	310	306.26	304.36	307.87	308.19	307.48	311.16	309.5	306.42	309.95	309.21	307.41	305.01	308.57	312	308.02	308.45	303.36	307.8	311.12	311.32	309.37	309.01	307.63	308.63	306.23	308.29	307.5	307.51	312.7	305.68	305.93	308.98	309.97	307.65	311.95	308.92	310.52	309.25	310.3	310.28	307.66	308.79	306.82
302.66	306.51	303.1	299.81	302.34	301.35	303.19	300.26	307.65	303.59	300.05	302.17	304.08	305.56	301.36	302.82	304.33	303.78	295.81	304.41	300.73	301.88	302.59	300.99	303.6	300.16	304.73	305.37	305	301.9	298.94	304.94	303.94	302.42	300.79	303.95	300.85	303.1	305.03	306.11	304.78	298.55	301.14	302.36	300.86	301.01	300.35	303.85	301.61	303.07
314.01	313.14	311.19	312.73	311.75	314.7	313.36	310.86	315.81	313.33	312.1	313.43	314.62	310.77	314.66	313.77	312.81	312.48	312.97	315.03	317.34	310.5	314.94	311.49	313.65	312.74	315.45	312.31	313.65	314.95	315.33	313.84	312.85	310.91	313.64	316.13	314.75	312.66	315.57	309.67	311.12	310.31	313.08	311.24	311.91	311.12	313.83	312.25	313.04	316.9
296.66	292.56	293.11	297.26	292.84	294.16	291.84	291.91	292.95	296.58	296.64	293.4	293.85	297.47	293.6	296.42	291.1	294.3	296.18	295.64	294.67	298.57	293.98	294.73	291.93	293.94	296.14	299.87	293.94	292.32	295.29	296.36	292.24	295.84	297.88	296.64	294.92	296.67	292.49	291.03	296.14	295.89	296.28	293.67	293.81	298.36	296.26	295.81	295.34	297.16
304.02	305.16	301.16	302.42	303.46	303	304.79	305.9	302.74	300.19	299.75	303.56	306.42	305.69	303.2	300.34	302.67	302.02	301	300.69	303.28	304.15	305.69	300.78	301.1	307.27	305.42	300.45	305.74	302.76	302.82	301.7	302.63	302.7	300.49	303.4	305.75	299.98	303.46	303.57	301.67	307.19	301.32	301.5	298.27	300.33	307.51	304.84	300.42	302.36
319.93	319.57	318.39	314.58	316.73	315.53	322.2	317.73	321.37	316.25	316.94	321.56	315.64	322.51	317.54	317.49	319.56	319.39	318.74	320.7	317.3	317.86	316.38	317.79	317.98	318.42	315.23	315.07	318.14	319.19	316.19	316.95	321.36	315.37	315.86	319.18	318.77	319.68	316.8	321.08	315.82	318.88	319.38	319.46	317.58	317.94	318	320.84	314.51	314.11
292.61	294.01	297.4	294	291.01	295.45	294.38	295.4	292.91	292.06	295.54	293.22	291.46	293.7	297.73	294.45	291.8	295.45	297.49	292.98	296.14	296.28	293.08	293.44	294.49	292.95	293.64	295.63	294.62	292.81	294.25	290.49	293.09	296.58	290.52	294.39	294.45	293.07	292.76	296.48	293.93	294.76	299.76	296.6	293.77	292.1	293.86	289.49	293.55	292.34
319.94	320.12	316.54	319.53	316.15	315.11	317.31	316.31	322.04	318.96	315.31	320.72	313.57	316.75	315.85	320.34	317.92	316.3	319.42	317.85	320.09	314.58	316.62	317.18	316.31	318.47	316	319.1	316.84	314.79	319.24	317.13	317.3	315.93	319.69	320.71	318.6	316.05	319.57	316.02	319.47	315.63	321.51	320.71	317.46	319.84	316.78	315.53	315.53	313.54
308.24	306.75	307.79	306.94	310.56	311.47	307.89	309.6	308.95	308.04	308.08	309.8	313.62	306.28	306	311.94	307.51	310.57	309.6	310.3	308.56	307.88	309.28	306.19	308.12	310.38	308.24	307.85	313.59	308.84	311.57	311.07	308.72	306.93	307.69	306.26	310.46	310.94	311.4	308.98	311.65	305.59	311.38	308.61	306.01	310.47	307.92	308.1	306.38	311.12
308.52	306.88	309.14	309.64	309.64	309.84	308.54	312.1	307.6	306.56	308.63	309.92	309.96	308.84	310.35	309.64	305.43	311.75	310.23	309.85	308.81	305.05	308.28	308.14	309.28	304.65	312.88	309.11	311.58	308.7	310.07	306.56	306.59	311.3	308.05	310.21	309.39	306.31	305.27	309.9	306.45	310.09	309.95	307.58	308.94	307.59	311.65	310.93	310.35	309.22
313.93	319.55	314.3	315.53	314.42	315.81	313.75	317.95	314.23	316.37	317.65	317.01	315.01	314.31	315.88	312.97	318.74	316.87	316.36	313.02	316	316.47	314.75	319.24	317.73	313.9	315.77	317.22	315.26	315.86	315.44	313.29	318.52	315.14	315.91	315.19	314.04	311.49	315.09	317.15	317.03	314.71	314.32	317.6	319.28	316.43	312.23	317.04	313.59	315.52
322.35	328.02	325.18	325.74	323.54	326.61	322.85	323.73	325.53	322.83	323.55	326.91	327.24	327.47	322.92	325.66	326.48	326.11	327.48	325.07	324.85	325.47	327.6	327.3	324.71	328.82	324.57	324.99	325.4	324.99	324.94	326.4	324.5	323.59	325.29	328.24	322.61	324.22	329.29	319.6	325.66	324.61	321.87	324.96	328.73	322.92	325.88	322.62	323.13	320.77
314.59	316.66	320.52	322.29	317.58	319.64	318.89	319.46	318.66	317.77	320.44	314.51	318.07	316.57	317.69	320.08	319.87	315.9	316.76	318.02	313.89	319.61	318.78	321.4	320.47	319.23	318.52	317.71	317.76	318.64	319.05	317.27	317.48	318.05	320.27	320.47	315.84	315.13	317.61	319.03	313.48	318.55	318.08	316.41	319.81	317.85	323.4	320.29	318.14	317.73
312.23	317.19	314.99	314.36	315.79	315.73	313.2	318	315.29	313.49	314.69	313.99	312.96	316.19	317.05	316.13	317.57	314.61	316.61	314.07	318.44	311.44	316.11	314.82	313.4	313.15	316.51	317.59	315.14	312.72	314.64	322.17	314.85	314.25	315.38	315.2	316.49	314.91	313.11	311.94	316.25	317.31	311.36	312.66	314.1	315.09	314.88	315.96	315.65	315.4
315.15	314.47	313.28	311.67	313.36	315.09	313.09	309.26	314.1	314.93	315.69	314.96	315.4	311.36	315.83	316.8	314.74	313.67	314.04	316.17	314.92	319.5	314.56	312.1	314.55	315.28	313.08	314.8	315.85	317.45	312.93	317.72	316.82	316.17	314.75	313.89	315.31	316.01	317.66	317.03	313.28	314.87	314.7	315.52	313.8	314.63	316.02	316.42	314.05	313.02
299.73	296.53	295.73	298.54	297.21	298.67	294.47	294.9	298.35	300.64	297.1	297.66	298.85	297.45	297.8	300.78	291.16	300.48	295.92	297.91	296.65	295.5	297.98	298.25	296.57	296.05	296.4	294.83	297.18	295.93	296.31	296.31	296.02	294.13	296.49	298.13	295.83	298.41	299.41	295.54	295.67	296.88	298.11	296.44	297.5	296.8	299.14	297.87	296.94	294.62
318.03	319.77	319.47	315.41	320.67	316.92	319.54	315.45	315.79	316.3	314.27	321.89	315.77	318.79	318.13	318.7	317.75	315.65	318.5	317.49	318.87	318.35	317.31	318.09	318.66	317.37	321.38	319.22	317.16	314.25	315.97	316.26	320.87	318.17	322.27	317.3	320	316.46	316.31	318.92	316.49	315.14	319.46	315.76	318.41	317.86	317.9	319.8	319.42	318.42
321.85	317.34	318.66	323.48	318.56	321.95	321.83	321.73	316.5	317.66	318.59	316.67	318.41	321.32	315.21	320.95	317.32	320.49	322.03	318.85	318.2	319.8	320.65	320.08	319.29	319.5	315.5	316.79	318.51	318.93	318.42	320.12	318.58	316.35	315.45	318.01	317.01	318.06	318.12	318.72	315.27	319.1	320.29	319.82	316.47	318.49	317.98	317.77	318.78	313.75
314.68	318.21	317.86	321.12	313.58	315.93	316.39	316.71	316.91	316.55	317.69	316.27	314.33	316.94	318.44	318.29	320.46	316.42	320.02	317.79	321.65	318.09	317.08	318.64	314.86	316.1	319.6	313.26	316.91	320.29	317.15	315.74	318.05	314.26	315.23	315.09	317.54	315.12	319.14	318.74	318.75	314.18	316.09	319.4	317.28	315.04	318.52	315.61	318.77	315.05
301.65	300.32	303.09	306.02	303.46	302.71	303.17	299.6	306.2	301.72	300.22	302.5	304.43	304.25	303.15	307.63	303.78	301.33	304.54	302.68	303.38	304.75	304.32	303.79	302.75	302.38	304.75	300.52	301.55	302.33	301.21	305.85	303.03	304.63	302.48	303.59	303.61	302.21	301.41	301.83	304.74	304.02	306.25	305.44	299.95	303.58	304.74	305.13	302.64	298.73
303.17	302.54	301.72	300.5	304.07	302.19	298.95	299.73	301.79	302.91	300.14	302.27	299.42	302.34	302.05	302.17	301.46	298.78	301.44	300.8	302.34	300.99	299.56	300.12	301.58	303.18	300.73	301.21	300.12	301.91	305.14	299.45	299.72	300.34	299.2	304.47	302.82	298.13	298.88	303.16	304.2	301.47	301.7	301.84	298.96	300.21	304.66	299.69	301.32	303.7
328.87	325.19	327.4	332.24	326.32	326.56	331.06	328.93	331.09	330.2	330.58	330.23	324.56	329.77	328.37	327.29	325.94	332.03	327.48	328.12	329.19	326.56	330.27	332.72	330.91	330.17	329.7	330.62	332.89	328.46	329.04	329.07	327.43	327.36	329.2	329.2	325.48	329.52	327.76	329.53	326.64	331.41	325.95	327.39	323.68	327.67	329.48	331.19	328.55	329.11
295.96	294.96	295.66	294.46	292.1	297.22	294.85	293.97	296.62	296.13	294.15	299.61	293.42	295.81	296.51	293.73	297.44	294.34	295.2	294.97	292.62	291.53	297.28	294.62	292.5	293	297.19	294.32	292.86	297.49	291.38	295.36	292.73	297.44	295.18	291.8	295.44	296.13	294.94	295.5	291.96	292.14	294.02	295.27	292.58	297.14	293.43	296.2	299.32	294.24
300.82	299.17	299.48	297.08	299.71	302.1	304.37	299.87	302.91	295.28	301	296.3	300.03	300.81	301.65	299.53	298.04	299.34	304.82	300.17	301.36	300.43	299.94	302.74	302.73	299.48	301.78	299.63	301.69	297.47	302.59	300.49	298.56	296.82	300.42	298.8	301.14	299.49	301.47	295.62	299.95	301.84	300.95	295.62	298.77	297.04	295.86	302.11	301.92	300.06
310.17	313.5	311.37	309.58	311.92	309.56	310.78	310.28	312.54	313.81	311.05	311.73	313.98	312.88	308.82	308.84	312.83	314.34	312.31	314.18	312.84	309.33	309.44	313.8	312.03	307.67	310.62	311.71	308.79	312.76	313.94	311.56	307.67	309.71	311.38	312.18	306.95	309.89	310.41	309.88	313.7	310.26	312.57	313.45	311.87	308.58	308.69	311.42	312.05	312.24
304.82	304.1	302.92	305.65	303.07	301.63	306.37	308.14	303.51	302.58	306.29	306.84	303.34	304.28	302.3	302.92	309.95	305.76	302.29	307.39	304.11	306.4	305.3	304.56	309.34	305.69	307.01	304.93	307.13	305.05	305.48	305.45	304.36	301.99	303.46	302.85	306.16	307.01	308.68	305.92	302.9	303.87	304.71	305.38	306.51	307.98	304.94	301.72	304.36	305.8
317.35	315.19	315.58	313.02	318.26	312.76	313.32	315.33	310.4	312.56	315.24	314.99	314.83	311.39	315.21	312.3	311.93	312.92	313.99	311.49	313.81	308.65	314.6	312.32	311.26	312.93	311.08	318.23	312.51	316.39	313.33	312.61	313.64	314.96	314.43	314.81	316.16	312.46	313.01	314.01	313.34	308.4	312.42	314.08	308.93	309.01	311.15	310.69	312.84	313.71
314.68	317.61	314.51	312.81	316.74	313.54	314.73	311.17	316.81	315.9	315.76	310.07	310.99	315.55	312.09	316.81	314.53	316.81	313.8	315.76	313.25	313.38	316.83	313	318	316.15	314.93	315.06	312.41	315.05	317.2	317.16	314.21	314.35	315.14	314.9	316.21	312.8	312.02	316.96	313.53	315.1	316.41	313.22	313.7	315.78	316.9	313.33	316.05	312.17
311.55	312.11	312.62	312.51	316.81	312.82	314.54	312.95	315.5	312.18	313.3	310.31	315.32	314.11	314.87	311.16	315.53	313.01	308.18	312.86	311.75	318.35	317.51	315.3	311.91	315.26	314.55	310.79	309.55	312.02	312.38	311.88	311.26	317.57	313.19	316.1	311.62	310.69	314.56	313.55	314.24	314.78	312.19	313.78	315.81	312.96	314.21	312.74	312.88	316.63
300.96	299.83	300.6	301.72	301.4	302.58	303.84	300.4	301.56	300.55	303.05	298.75	299.36	299.65	299.11	298.12	302.99	300.26	298.62	304.46	305.34	301.99	299.64	303.53	303.36	299.37	304.92	301.39	301.28	298.72	298.49	306.57	302.07	303.4	301.99	302.13	301.12	297.75	302.94	300.87	300.8	299.83	305.22	301.89	299.82	297.83	300.48	301.25	305.13	302.33
315.28	313.3	310.95	313.31	315.47	312.14	315.69	312.38	310.54	310.92	312.52	313.95	315.5	309.68	313.36	311.76	312.57	315.33	311.28	314.63	312.47	313.46	314.97	314.78	315.52	312.7	313.23	314.34	312.47	313.33	310.51	314.95	316.89	316.01	311.98	314.06	312.71	310.52	310.09	312.71	311.36	310.58	312.56	310.04	313.77	308.23	313.86	312.94	312.06	313.01
316.67	318.38	313.39	316.88	316.81	314.87	317.06	315.63	313.36	320.86	316.32	316.16	318.2	318.84	313.7	318.17	316.44	316.74	315.66	316.39	317.31	317.29	313.72	316.42	318.99	318.85	314.1	317.74	313.95	316.21	316	315	316.52	317.33	318.38	318.91	312.74	319.41	317.23	314.86	315.75	316.78	314.12	315.12	315.63	317.49	316.47	313.72	318.67	315.22
309.85	313.4	310.29	311.5	308.95	311.37	309.66	308.25	311.34	308.33	311.96	309.95	310.41	307.06	308.34	309.43	312.29	309.86	307.24	308.64	305.58	309	313.07	311.14	309.85	309.06	312.01	307.51	311.21	308.57	311.82	309.89	306.59	308.33	311.99	310.04	306.43	307.85	308.4	308.96	308.53	311.91	309.8	310.93	308.61	312.86	314.1	307.43	309.63	309.39
304.91	305.88	307.35	303.59	306.3	304.92	305.39	304.91	305.96	307.38	301.34	302.89	305.1	310.54	304.53	306.28	304.22	306.32	301.94	303.75	305.16	301.48	303.3	305.2	306.72	305.42	304.48	305.2	304.02	303.49	303.96	304.85	302.67	303.95	303.83	304.01	302.34	306.67	307.05	305.08	305.06	302.94	302.11	304.24	301.87	304.01	302.47	306.88	305.61	304.75
312.6	313.97	310.33	312.5	317.29	314.33	313.8	316.6	315.15	310.4	314.08	312.67	318.06	314.58	317.88	317.23	313.09	310.9	312.14	309.86	314.91	310.11	312.25	314.8	313.46	312.4	313.39	313.44	312.75	318.88	313.59	313.71	309.22	313.92	312.1	315.39	313.32	313.68	311.98	314.23	314.28	313.83	312.54	314.19	311.24	310.65	314.14	314.02	310.92	313.69
307.38	309.96	307.59	303.87	304.74	305.07	310.81	309.33	305.98	309.04	307.52	306.76	306.65	308.28	306.72	306.08	308.82	305.68	303.75	307.52	306.28	307	309.36	310.63	306.53	307.41	304.68	309.08	309.59	309.2	311.08	307.14	309.5	306.83	307.74	309.79	310.42	305.66	306.72	301.94	305.71	306.54	305.35	309.39	310.54	305.56	311.41	305.12	308.2	308.09
310.16	310.73	314.52	309.77	309.62	307.98	310.27	309.44	310.17	309.68	311.78	312.85	307.44	310.15	307.55	309.03	309.48	310.54	312.26	308.47	309.03	310.24	310.46	311.29	312.84	311.17	308.92	310.74	313.58	309.43	309.19	313.05	312.62	310.27	311.01	312.24	310.56	313.12	309.5	311.36	307.18	309.94	310.41	309.96	311.19	311.54	308.32	308.37	310.61	311.95
317.61	318.5	317.98	316.66	315.76	317.47	316.92	319.33	317.94	316.1	316.4	314.3	316.42	316.52	318.13	317.07	318.82	317.49	319.71	316.44	315.86	317.97	314.67	318.08	315.35	319.27	314.49	320.92	313.16	314.69	316.46	317.76	314.79	315.6	319.53	314.47	320.69	318.81	315.5	318.93	319.16	320.04	317.25	315.53	318.81	316.67	317.07	314.49	318.52	316.17
311.16	309.55	312.68	311.99	306.85	311.17	313.01	309.62	313.34	312.91	310.16	313.48	309.02	313.5	313.41	316.63	310.22	312.45	312.07	307.99	308.88	312.46	311.59	314.16	310.93	312.85	313.75	311.34	310	308.89	313.26	311.48	314.19	315.19	309.64	307.03	309.46	313.91	310.46	314.07	311.35	306.46	312.93	312.2	316.71	312.28	310.68	310.59	314.41	311.88
316.32	319.7	318.82	319.18	319.12	320.28	320.16	319.17	316.78	319.32	314.98	319.84	314.23	317.54	318.21	320.31	320.82	312.51	320.36	318.66	318.69	316.28	316.34	314.83	320.25	316.4	315.31	317.62	318.63	316.16	318.66	320.29	317.46	318.25	320.06	318.79	318.58	319.83	320.76	317.62	317.93	317.84	322.37	319.82	319.55	319.37	322.27	318.44	317.77	320.54
316.55	318.31	318.53	314.97	317.5	318.74	317.51	316.26	317.55	316.76	319.4	320.52	318.59	320.68	319.97	317.19	315.93	319.16	320.23	316.13	319.77	317.99	320.47	318.08	317.81	316.41	320.27	317.99	318.51	319.58	318.51	317.77	319.43	318.07	319.43	321.13	320.04	318.82	315.15	316.73	319.7	317.58	321.05	318.41	321.31	317.89	317.88	320.65	319.48	316.78
301.1	301.93	300.82	307.71	302.5	304.88	307.79	304.52	306.49	303.3	307.83	305.14	304.76	306.39	306.97	303.68	304.2	303.9	306.32	305.91	305.7	300.87	303.89	304.6	304.19	308.62	302	306.79	303.63	304.34	307.75	307.75	304.74	307.54	304.24	311.46	307.33	306.16	305.92	301.82	303.93	304.6	305.22	305.96	303.94	305.36	306.86	307.9	307.44	305.17
329.37	327.02	327.4	326.4	326.64	327.85	328	329.05	325.51	328.49	330.21	328.87	329.04	324.06	326.64	325.17	327.97	328.96	325.49	325.44	324.91	326.72	329.02	326.48	326.61	328.27	325.03	327.97	327.95	323.55	326.47	323.2	330.38	326.96	327.48	327.76	328.82	328.98	328.15	327.37	322.28	328.29	324.18	325.96	326.13	325.03	325.15	327.23	328.02	322.89
305.08	304.23	306.28	301.38	306.23	308.75	305.68	303.91	306.9	305.74	305.25	305.33	301.62	305.7	304.81	305.98	306.17	303.77	301.31	304.85	302.14	301.27	303.53	302.52	306.77	303.46	305.46	303.24	304.82	306.79	307.59	304.5	306.11	306.16	306.35	302.46	301.15	305.12	303.7	302.26	306.41	305	300.87	304.55	301.98	302.02	302.98	307.43	306.71	304.85
303.78	303.35	305.34	304.63	303.47	302.59	306.31	303.4	303.78	306.45	305.57	305.53	302.89	305.6	305.85	303.8	303.02	304.72	305.3	304.17	304.87	305.93	303.56	305.06	301.54	304.52	303.89	300.32	305.38	302.74	306.93	305.91	306.9	303.51	301.3	304.93	303	305.05	302.39	302.62	301.12	303.82	304.12	303.2	303.38	301.42	299.67	303.77	304.72	301.73
313.81	313.5	315.36	317.7	314.04	311.25	312.08	311.46	312.34	311.19	313.09	314.44	314.25	314.33	312.62	314.5	314.86	313.31	313.71	314.7	311.86	314.74	316.31	313.66	313.58	311.54	313.82	316.82	310.22	316.78	312.82	313.17	311.86	317.08	312.49	314.66	313.97	314.58	314.79	316.47	312.54	317.08	314.21	317.16	311.64	314.84	313.22	313.9	313.84	313.06
315.39	313.47	316.52	314.67	315.14	313.42	314.6	313.57	314.51	314.98	313.31	317.53	312.3	315.34	315.45	316.44	314.02	312.84	313.93	314.36	312.81	311.44	316.43	312.97	314.16	312.03	310.44	311.25	314.76	315.64	315.04	313.07	312.8	312.52	314	316.12	314.28	317.85	309.39	311.15	312.35	315.51	313.91	308.76	313.45	314.08	315.43	316.61	315.95	314.38
308.9	310.65	310.57	309.52	309.36	312.93	309.97	311.09	310.23	310.75	309.39	310.83	313.04	308.45	308.19	308.23	308.58	306.42	308.65	305.34	308.08	307.97	306.95	308.33	310.81	309.11	307.9	306.79	311.09	310.88	305.72	310.44	308.31	312.04	307.22	308.66	309.7	309.3	308.89	309.92	308.17	312.04	308.13	310.48	308.98	310.64	315.44	308.89	312.34	307.8
305.26	304.78	307.57	304.69	304.43	304.39	304.71	299.32	306.55	302.64	298.23	301.54	304.07	308.12	303.08	303.5	304.08	305.54	305.98	304.51	302.02	304.94	303.43	304.96	305.25	302.37	303.87	301.69	304.01	304.58	303.12	304.88	304.01	303.6	303.97	302.74	304.34	301.57	305.97	301.5	303.41	302.02	303.25	301.71	303.9	302.01	303.09	301.6	303.17	303.17
309.37	307.21	309.69	313.38	309.62	310.01	309.67	310.89	311.34	309.24	313.65	311.39	310.35	312.47	311.19	312.23	310.9	312.88	311.76	311.09	313.55	311.84	309.47	313.66	312.22	312.11	307.55	311.66	308.51	314.54	310.07	314.84	312.41	310.06	312.61	310.84	311.81	313.86	309.61	309.36	310.04	312.52	310.45	314.3	308.01	312.59	309.33	312.72	311.51	315.54
303.47	307.22	307.49	304.04	307.21	303.18	308.24	306.84	303.51	304.24	308.51	302.17	302.29	301.19	305.46	308.32	306.09	305.95	310.39	305.24	305.29	307.85	309	306.35	302.24	305.75	304.66	304.09	304.8	308.21	308.44	307.37	302.74	306.58	307.96	304.81	307.14	304.4	305.87	305.99	306.46	304.52	306.65	307.86	306.23	304.96	306.89	306.33	306.73	307.42
304.16	301.98	307.59	305.69	307.43	301.29	302.71	305.56	303.39	301.57	303	304.47	306.94	304.97	303.02	304.98	305.23	301.36	305.66	303.47	306.15	308.72	304.56	302.06	307.75	302.16	306.25	305.31	305.72	301.56	306.79	308.01	302.38	307.06	305.52	304.48	303.39	300.94	302.86	304.33	305.99	305.39	305.35	304.53	303.79	306.95	304.86	303.39	300.22	306.67
305.89	306.96	308.1	302.54	303.22	306.55	304.07	302.33	305.03	303.88	302.19	305.25	301.74	306.54	304.2	304.8	300.57	304.83	301.66	305.47	303.53	302.65	304.69	304.66	304.3	303.79	301.42	304.16	309.16	305.92	300.97	304.99	305.29	302.58	304.3	305.11	302.84	308.77	306.84	300.63	301.72	304.89	302.45	306.64	302.16	307.22	302.34	304.88	305.42	305.02
307.69	305.68	306.42	309.55	304.9	303.42	306.71	305.11	304.07	303.98	307.67	306.07	304.97	308.54	306.1	307.87	304.91	306.56	303.24	304.27	307.55	305.97	308.69	308.94	306.92	305.92	305.54	309.05	302.36	303.94	301.52	303.16	303.89	307.48	306.74	303.07	306.97	304.5	311.16	305.58	308.2	303.04	307.19	305.3	306.11	306.06	302.27	306.13	307	308.48
296.64	294	297	294.87	291.54	298.48	293.41	298.24	293.74	294.25	295.04	297.33	293.5	294.06	295.87	296.3	295.43	295.48	295.13	296.86	296.15	294.39	297.33	293.61	297	297.1	298.32	295.51	293.36	294.08	296.75	297.16	293.66	293.95	295.17	296.89	297.42	296.13	297.36	296.63	294.35	294.62	293.95	292.07	292.45	298.27	295.96	297.82	290.86	298.23
306.4	309.06	303.27	303.66	305.65	308.85	305.75	303.35	310.29	305.13	303.71	304.35	306.92	309.92	305.46	305.09	308.2	304.89	311.67	307.13	305.96	303.53	300.83	305.01	302.35	302.32	305.61	305.67	304.69	307.4	302.87	305.09	302.87	304.26	305.18	304.28	306.17	306.98	305.93	306.87	304.83	305.89	307.77	305.64	306.82	308.4	308.31	307.22	303.24	305.85
307.18	300.95	305.49	303.62	300.37	303.21	306.17	302.73	305.23	305.95	303.06	305.38	301.55	305.27	303.79	305.05	303.88	304.08	300.57	305.77	304.11	303.9	300.83	300.28	304.31	302.62	302.94	303.89	305.76	303.24	305.88	302.59	304.82	301.05	306.52	305.3	300.63	302.76	303.72	302.58	301.18	305.49	302.55	303.46	303.44	300.88	299.68	303.36	301.45	302.4
291	297	294.04	298.45	295.9	292.94	294.19	293.84	294.09	297.44	294.55	292.99	294.03	294.94	294.48	292.98	294.27	293.16	298.07	293.95	294.25	294.58	299.79	296.52	293.4	296.16	293.59	294.39	292.18	293.29	293.37	293.02	295.02	295.1	295.65	293.15	293.34	295.94	295.05	297.61	292.12	295.28	294.36	298.22	292.97	297.23	293.19	297.96	295.16	295.97
301.76	303.62	304.89	305.84	305.71	302.68	303.37	303.13	305.02	302.5	305.69	305.81	305.7	306.07	306.54	302.87	301.48	306.52	301.8	305.57	306.1	307.87	307.55	302.72	303.98	306.21	306.42	303.62	308.78	302.77	303.42	305.18	306.59	306.48	305.64	306.68	305.58	303.26	301.25	308.73	302.7	305.46	306.96	307.36	303.21	301.88	301.37	309.35	301.97	304.34
328.15	326.03	330.07	325.9	328.9	326.57	328.47	331.09	330.79	327.33	326.65	326.69	323.41	326.71	325.81	330.91	330.62	324.85	326.53	329.27	327.27	329.87	329.28	326.09	327.75	329.34	328.25	328.99	326.22	325.92	328.57	327.99	328.78	328.53	329.77	329.01	326.24	326.97	328.75	330.22	328.39	327.32	324.64	328.16	328.41	326.22	326.27	324.55	325.63	325.4
328.98	331.34	329.76	327.4	331.06	325.36	327.96	334.09	327.13	328.7	326.53	330.56	329.87	333.78	329.48	327.18	331.29	329.75	328.83	329.38	330.61	328.34	327.72	329.02	326.46	326.73	328.79	329.82	326.29	327.12	327.38	328.9	328.14	325.76	331.46	328.64	327.52	326.91	329.79	330.44	331.33	325.24	326.51	327.02	327.37	328.79	326.82	326.02	331.6	330.78
317.6	316.63	315.12	313.35	313.87	316.98	315.95	312.65	315.25	313.52	314.54	311.92	315.75	319.48	316.2	313.79	316	318.08	316.23	313.87	314.53	317.04	315.54	316.21	311.37	314.13	313.77	316.56	314.83	315.03	313.36	314.17	314.13	314.47	315.08	312.92	313.6	318.46	313.42	315.76	313.92	318.21	318.6	309.78	314.63	314.47	314.11	314.12	316.1	315.67
299.56	303.47	300.98	304.24	301.71	304.52	301.76	302.97	301.28	303.3	305.65	302.47	300.31	304.54	305.36	302.9	303.15	305.31	303.52	304.72	303	302.09	307.58	305.5	303.98	302.25	308.59	304.74	301.42	306.2	306.75	304.05	301.35	303.24	305.81	303.08	304.39	303.76	301.2	302.37	303.38	303.99	304.03	305.02	301.08	306.53	303.76	301.69	303.88	305.73
319.86	318.88	316.56	318.63	314.47	319.43	317.23	314.16	316.33	315.4	318.18	316.06	313.18	319.26	316.17	316.82	319.06	319.53	314.86	318.44	315.22	318.4	319.15	318.27	317.52	318.49	315.58	317.75	320.75	316.5	316.22	319	317.38	314.83	319.95	317.8	319.87	316.77	312.58	318.45	318.5	317.46	317.86	318.99	318.56	315.71	318.64	319.11	313.61	316.65
318.08	313.55	316.41	315.98	313.62	311.81	313.3	311.78	311.21	316.5	314.58	312.79	312.73	316.97	317.42	314.55	313.18	313.33	313	315.65	313.53	312.53	315.31	310.13	317.88	315.47	317.84	313.22	312.97	316.22	316.04	317.96	314.12	310.74	314.07	313.51	315.94	318.09	315.67	313.01	318.26	313.38	313.92	315.56	316.47	316.3	317.22	317.3	314.1	315.58
304.25	306.87	309.01	302.93	308.81	303.73	304.14	304.7	306.16	307.89	303.48	304.01	307.97	305.05	300.77	306.18	307.24	304.68	307.59	302.16	307.43	301.35	302.44	307.38	301.65	305.62	305.82	306.21	305.7	302.63	305.11	303.92	303.21	305.82	305.34	305.91	303.45	303.9	302.91	302.89	307.14	303.88	307.79	305.69	307.09	300.82	306.83	305.17	302.16	304.46
300.91	303.27	301.56	300.63	297.63	299.46	299.39	300.19	301.95	304.6	300.51	298.81	302.12	300.08	297.52	301.64	300.39	302.82	299.65	303.56	300.93	305.57	301.25	299.81	302.06	303.58	300.09	300.59	304.52	299.72	300.25	297.48	300.22	301.78	303.45	300.71	299.28	301.87	302	301.53	300.28	301.14	300.16	300.6	298.38	300.49	300.04	303.21	298.25	301.2
298.76	297.81	295.39	297.56	296.97	296.39	295.61	294.15	297.42	294.79	295.29	293.76	296.12	299.78	293.79	296.39	296.6	294.51	296.39	296.49	299.18	299.55	300.93	299.04	295.52	294.93	299.13	296.2	298.18	294.57	293.89	296.32	299.28	297.84	293.67	297.36	295.64	296.15	295.43	299.37	295.78	295.55	296.34	300.35	295.5	294.53	297.08	299.82	298.99	295.35
307.6	307.76	307.01	305.44	302.82	306.97	302.91	307.22	306.55	307.54	305.18	308.23	307.82	305.35	305.41	306.63	307.15	309.41	303.44	304.47	302.08	304.3	309.42	306.8	304.45	304.14	302.53	304.85	304.48	307.45	302.32	305.99	303.7	305.64	303.36	305.96	304.57	305.77	303.56	303.88	305.18	304.19	305.84	305.36	299.9	305.03	305.82	304.62	309.24	304.49
303.92	302.81	304.63	301.57	303.23	302.35	301.03	303.32	300.11	300.01	302.73	302.12	304.21	305.22	305.22	303.48	302.26	305.27	297.79	301.54	300.52	302.91	302.55	302.86	302.32	304.63	301.96	301.52	300.83	301.65	303.6	303.48	306.93	301.18	304.1	305.49	304.37	303.57	305.4	304.15	302.64	303.51	303.51	304.73	301.32	303.76	299.26	303.6	302.87	300.94
296.1	295.84	299.44	297.33	295.81	297.2	301.1	301.33	296.35	295.66	293.78	296.56	298.22	295.8	294.9	298.46	298.59	298.42	296.89	296.07	294.26	298.59	299.27	296.51	299.08	296.26	296.34	295.89	297.96	295.86	299.28	298.56	297.18	300.12	297.31	298.38	294.79	298.01	294.34	295.81	299.95	297.88	294.07	296.17	297.04	296.12	296.27	295.34	295.24	296.29
299.66	303.17	302.15	302.41	302.07	303.29	302.92	304.08	302.87	303.32	303.35	304.75	302.41	303.63	301.65	301.5	300.11	303.31	301.6	302.81	305.14	304.89	301.47	300.3	304.7	305.37	302.53	301.02	303.81	304.57	300.92	302.89	301.6	303.28	304.46	304.44	308.38	306.4	301.23	302.81	306.38	304.38	301.45	305.79	301.34	299	300.36	301.9	301.87	302.93
310.44	307.08	311.47	308.46	306.3	307.51	313.5	309.37	313.4	309.75	309.04	311.47	310.91	310.2	309.73	311.39	312.58	306.87	313.97	306.31	307.82	310.63	309.46	309.42	310.7	309.76	309.12	308.73	306.3	307.26	310.2	312.41	308.83	308.82	308.42	307.08	312.05	309.53	307.82	310.83	307.44	313.26	309.64	312.44	308.54	310.6	307.55	308.25	308.12	311.65
302.05	305.04	306.81	300.05	302.43	305.84	299.87	305.49	302.84	302.56	304.82	303.12	302.16	304.82	302.93	299.96	304.07	300.61	300.82	304.59	301.39	305.41	302.88	306.51	301.98	302.98	302.36	302.02	303.45	302.79	301.59	299.51	299.73	302.95	303.44	304.21	300.31	300.21	304.04	302.35	302.68	299.24	301.92	303.06	299.84	305.66	303.31	302.03	302.84	300.74
315.72	315.27	315.83	314.68	315.46	318.35	312.46	319.84	315.8	316.41	313.52	316.43	318.87	312	313.92	315.12	318.99	316.05	316.07	313.79	318.2	317.82	315.96	314.04	317.91	317.02	316.04	313.11	314.49	319.02	314.23	318.05	314.5	314.07	313.87	313.42	317.16	318.95	314.41	314.49	315.54	314.34	315.05	317.26	319.38	314.57	314.04	316.75	312.59	317.52
306.5	310.25	309.62	310.35	308.94	303.91	313.44	306.89	307.8	309.03	309.21	308.09	311.65	307.88	308.71	309.1	308.83	310.73	310.91	305.67	310.63	307.74	309.75	310.55	311.62	311.54	311.05	310.9	309.81	309.04	309.27	307.56	312.24	307.77	309.06	307.66	309.3	308.1	310.01	309.85	310.75	311.22	308.67	305.63	307.9	309.77	311.09	309.16	308.66	307.03
310.61	309.09	309.67	310.46	308.34	307.45	309.3	313.5	311.8	308.08	310.23	310.85	312.89	308.92	309.28	314.27	312.89	311.4	308.62	310.2	313.23	310.09	309.19	311.22	313.01	308.52	309.99	313.35	310.25	312.28	308.84	310.1	311.65	310.67	311.3	308.08	310.6	309.52	310.89	311.32	309.3	308.41	310.99	309.28	311.12	308.7	311.25	309.79	311.92	309.56
319.41	320.72	318.94	319.19	317.08	316.9	316.23	316.25	318.96	318.5	318.85	316.47	316.13	320.14	318.75	315.43	316.34	316.51	319.41	320.49	315.97	320.98	315.32	315.79	315.3	318.71	318.51	317.31	317.54	316.54	317.7	314.69	317.63	317.74	319.79	314.18	317.13	318.73	318.42	318.51	317.57	321.98	320.82	318.23	317.49	316.26	316.9	317.19	317.36	322.17
318.28	318.13	321.32	317.08	316.95	318.67	316.67	319.49	317.88	317.12	320.65	318.01	322.7	319.69	317.82	319.31	317.87	317.89	316.18	318.6	321.32	316.74	319.48	318.29	318.39	317.08	318.65	317.67	318.97	319.72	322.74	316.24	320.06	318.61	318.83	320.1	316.48	317.34	315.49	318.43	323.34	321.21	319.01	317.35	317.2	316.03	321.52	319.37	316.88	319.84
307.44	307.19	308.83	306.33	309.6	304.46	306.15	304.38	310.41	309.47	306.1	306.55	304.9	306.43	301.49	310.06	306.53	307.12	307.19	305.17	308.17	310.02	305.72	306.66	304.26	310.09	308.43	309.8	305.99	310.75	304.28	307.17	310.21	308.84	309.22	307.74	308.32	307.67	306.71	306.85	305.56	308.07	308.24	311.22	306.21	310.17	311.13	304.85	306.97	308.58
314.96	314.01	311.2	318.59	314.21	312.51	315.75	313.94	313.23	311.09	312.02	313.16	316.52	314.55	311.03	315.94	315.47	316.83	309.93	311.59	313.88	315.14	315.15	314.23	313.28	312.49	310.83	314.14	315.23	314.07	316.82	314.42	312.42	315.21	314.23	312.45	317.2	315.42	314.86	313.69	314.43	313.82	312.94	312.61	314.28	313.23	312.94	314.4	311.1	313.61
317.53	316.57	318.02	317.86	315.73	314.24	313	313.8	316.48	315.72	315.21	317.36	317.42	316.01	319.16	317.48	315.63	317.98	314.06	316.67	316.5	314.81	317.38	315.39	316.98	314.18	316.61	317.6	315.71	316.33	313.02	315.68	314.54	316.61	316.06	316.68	315.16	313.92	315.74	314.77	316.73	314.31	316.71	318.62	315.9	313.79	314.01	317.32	315.29	317.96
302.41	299.01	305.15	300.77	299.31	303.47	300.76	300.91	297.85	300.87	299.69	300.16	302.62	304.44	298.45	299.39	300.23	299.33	300.28	301.6	301.94	298.37	299.02	302.68	303.8	301.95	302.52	296.44	303.93	299.16	299.75	301.57	304.02	302.38	299.72	299.78	297.04	302.45	296.39	301.97	300.18	301.17	301.6	301.78	305.15	302.56	304.64	300.27	298.52	302.28
301.35	301.03	305.27	305.35	300.32	301.7	302.86	304.27	301.54	300.76	302.12	300.96	305.75	304.19	300.13	302.34	302.89	305.05	306.53	306.16	299.05	302.23	300.58	303.9	301.32	300.42	301.89	303.95	302.03	301.15	305.78	306.91	301.49	302.22	302.05	301.88	301.07	304.51	306.85	302.96	302.72	304.6	300.37	302.12	301.47	299.62	305.54	304.69	301.51	300.88
315.59	317.58	315.59	315.86	316.35	314.01	318.37	315.35	315.7	312.13	315.65	315.46	317.6	319.05	315.82	315.19	315.61	317.13	316.31	318.43	316.91	318.92	311.66	315.92	316.88	317.86	317.41	314.8	316.23	317.5	317.4	318.2	318.71	314.1	317.29	315.99	318.26	316.65	320.6	316.69	315.89	320.61	314.59	312.96	315.34	314.12	314.27	315.2	319.51	319.52
306.4	305.3	300.57	304.5	306.08	304.64	303.29	306.4	306.56	301.55	305.93	305.72	304.18	306.62	306.11	305.36	306.19	309.86	303.9	306.45	306.33	303.64	308.18	303.96	305.73	305.99	305.41	306.54	307.43	303.11	308.72	305.58	308.19	306.26	311.1	306.3	305.98	305.68	305.71	306.49	308.3	305.39	308.75	307.77	306.17	306.17	307.68	308.97	308.31	310.07
313.66	308.79	312.3	312.45	313.69	310.19	311.66	310.77	309.06	311.55	310.27	312.43	314.27	313.97	311.26	311.57	314.9	310.88	309.14	309.56	312.92	309.83	312.38	309.98	311.98	310.41	308.56	310.01	313.12	310.76	314	308.05	312.52	310.45	312.44	311.67	310.52	312.03	311.74	310.88	311.18	310.12	310.69	313.08	313.93	310.98	311.57	312.57	308.61	308.75
308.96	308.24	303.84	305.48	306.28	306.94	302.14	305	303.94	305.33	308.4	306.95	308.72	303.48	306.93	303.63	306.9	307.39	307.33	306.14	303.01	304.96	307.06	307.24	309.87	309.21	306.2	305.71	304.27	305.01	306.94	306.19	306	306.18	305.34	307.86	305.51	307.9	308.68	307.85	305.26	303.89	302.45	308.85	308.43	301.82	303.75	304.13	304.77	306.42
313.86	314.96	311.6	315.13	315.86	311.12	314.12	315.13	309.51	314.62	312.75	315.33	318.44	315.28	311.2	312.72	317.27	313.86	313.73	312.69	313.42	313.61	311.61	315.18	314.39	315.64	318.26	313.33	306.76	316.21	312.7	315.73	315.61	314.48	311.73	311.25	315.18	315.77	313.06	315.55	312.48	316.54	308.74	317.05	312.98	313.73	317.68	311.19	312.92	317.21
314.66	310.82	314.58	313.66	315.55	314.49	315.95	315.55	316.28	315.08	315.21	316.5	314.53	317.63	312.94	315.67	317.02	315.64	311.79	314.85	313.7	315.6	315.71	316.41	315.21	314.87	318.58	314.1	310.86	316.03	313.48	312.95	313.61	315.8	309.74	315.45	315.17	315.36	316.39	312.07	314.87	311.69	315.74	312.09	315.64	312.82	315.01	312.59	311.69	313.88
316.6	316.57	315.59	315.61	312.36	313.54	308.19	312.02	314.33	313.87	313.41	316.28	315.49	314.44	312.57	309.68	311.46	312.38	313.03	316.05	310.61	314.35	315.81	313.13	313.12	311.85	315.04	312.39	313.73	312.95	312.65	311.42	313.8	314.58	312.46	312.44	312.39	314.2	314.47	314.35	313.24	309.75	311.7	313.77	311.84	313.71	312.97	316.68	318.55	314.82
309.93	310.29	310.35	307.61	306.19	309.3	304.61	304.51	306.98	311.89	307.75	305.14	304.69	309.39	304.27	310.86	308.49	306.4	311.21	310.97	311.09	310.86	307.82	307.14	308.14	307.88	306.84	309.74	306.45	309.2	307.48	309.28	310.57	309.31	311.21	311.9	311.67	310.14	306.74	308.02	306.27	308.55	309.14	307.75	306.87	310.23	312.38	309.14	308.18	307.52
317.54	316.32	316.92	315.29	315.84	322.22	315.87	317.48	319.79	318.3	317.72	317.77	315.23	315.29	318.12	318.4	317.66	317.8	318.08	314.34	320.65	315.17	316.82	315.03	317.89	316.18	318.68	318.51	316.8	315.7	312.24	314.29	310.64	316.32	313.73	318.16	314.34	317.95	317.94	314.92	314.72	316.83	318.61	317.97	317.7	315.7	318.81	317.55	315.01	313.03
305.28	305.88	306.65	307.22	305.51	306.64	309.13	307.7	305.27	306.01	304.23	305.41	304.96	301.66	307.7	305.37	299.53	306.7	303.67	303.79	307.1	310.51	303.47	304.95	306.79	307.73	303.6	307.98	305.04	305.48	309.02	306.43	307.6	303.88	305.26	304.42	302.62	307.09	307	307.56	308.91	302.72	305.24	305.64	302.7	303.67	306.95	303.01	305.74	305.94
305.48	308.18	304.16	309.69	305.05	304.98	309.37	307.4	305.23	306.8	307.86	309.53	306.45	301.53	306.43	307.66	310.11	303.53	305.04	309.55	307.97	309.66	305.11	306.56	306.31	310.34	303.12	303.54	305.43	307.65	307.49	305.58	302.37	303.37	304.03	305.51	310.33	310.17	305.36	300.22	307.22	306.06	303.56	306.25	305.46	304.62	307.89	309.21	311.07	306.73
300.93	300.82	299.24	304.71	299.22	299.21	303.76	296.22	297.48	301.74	296.97	299.61	300.05	298.38	297.8	300.31	299.59	297.62	302.91	299.08	302.38	299.04	298.22	295.39	298.16	295.42	300.18	297.29	297.59	297.69	301.86	302.22	297.96	303.5	299.16	302.87	298.31	302.7	302	301.44	302.46	300.18	303.51	303.11	299.83	301.57	301.68	300.54	301.72	301.58
300	299.37	301.53	301.58	305.57	301.45	306.97	304.78	302.64	302.65	307.91	305.08	306.56	301.73	297.97	301.57	304.53	306.64	301.74	304.48	303.57	303.31	303.82	303.37	304.54	301.51	305.12	304.11	306.22	303.17	301.53	305.62	302.85	303.07	302.34	303.21	299.32	300.42	302.62	306.45	304.81	303.49	301.76	302.8	301.93	303.47	304.38	301.45	300.66	302.63
304.19	304.99	302.99	306.14	302.95	302.02	302.82	301.22	301.52	305.65	303.24	304.01	303.71	299.98	304.33	304.42	303.11	303.49	303.14	306.48	304.25	302.24	304.59	305.4	303.58	307.43	304.7	304.64	305.83	303.92	306.34	304.64	305.03	304.54	301.49	303.44	305.49	303.78	302.96	304.48	304.49	300.81	300.08	302.45	300.3	301.63	306.73	304.82	304.6	303.53
313.68	314.47	313.2	314.8	311.25	311.93	315.32	313.87	314.8	311.28	316.86	312.25	313.74	314.06	311.2	316.39	310.7	315	318.47	313.82	313.71	312.14	314.51	313.22	312.54	311.69	309.81	315.78	314.86	312.51	315.22	312.39	315.53	313.68	314.18	316.61	313.45	310.79	318.05	313.45	313.78	311.51	312.87	314.52	316	310.76	315.32	314.05	314.75	314.01
309.41	309.72	313.97	309.37	310.03	312.05	313.88	310.97	314.37	309.87	316.81	311.38	313.24	309.34	314.84	316.03	311.51	310.14	308.1	311.76	311.47	310.15	312.77	308.84	310.82	310.72	310.84	313.2	310.81	310.72	309.56	316.02	313.52	312.44	308.84	310.57	309.38	317.95	311.22	311.98	314.28	312.74	310.75	312.1	308.95	313.82	307.45	313.42	314.09	309.74
313.23	315.16	315.71	314.54	314.16	309.66	315.9	316.11	314.15	313.32	312.86	316.22	312.41	316.81	314.51	314.7	308.89	314.76	313.92	312.9	314.26	311.82	317.36	311.28	310.62	312.78	314.71	313.63	313.94	310	312	316.54	313.2	315.1	314.68	314.43	313.05	314.34	316.47	315.83	312.39	312.76	309.1	313.25	309.32	316.34	316.07	310.43	318.36	315.69
303.99	304.3	304.93	301.21	304.02	301.66	301.79	304.08	305.46	299.21	302.63	305.44	302.75	305.89	303.61	301.98	304	304.61	300.47	301.82	308.68	304.71	305.32	303.71	301.41	301.62	304.79	306.72	298.78	301.61	301.82	303.11	302.59	303.72	301.01	303.28	301.67	302.78	304.18	303.23	304.44	301.88	306.38	303.76	304.19	303.81	303.8	306.25	308.07	304.68
320.15	317.63	316.84	319.07	317.65	319.06	321.05	321.46	317.05	317.15	315.22	315.69	317.08	315.95	319.43	320.25	315.49	316.7	319.19	316.67	318.6	319.37	319.39	316.28	317.17	319.47	316.72	317.31	321.47	318.13	316.92	318.66	317.47	321.74	315.21	321.01	315.83	321.37	316.03	315.03	319.69	317.22	320.08	317.21	316.93	318.72	317.79	316.79	320.42	314.22
309.73	308.44	312.9	311.27	311.02	309.95	312.66	310.6	310	312.82	309.88	307.5	311.13	308.32	311.63	310.42	312.45	313.98	311.25	310.74	311.99	309.13	313.42	309.72	311.52	311.29	309.48	312.15	312.12	308.99	311.63	311.87	308.97	307.31	310.97	310.22	309.59	310.71	312.86	311.22	312.02	309.26	313.84	309.71	310.84	310.02	308.93	312.79	310.85	305.11
315.7	316.13	314.8	312.83	313.25	310.63	311.21	316.76	314.28	314.14	315.46	317.24	312.42	312.92	314.49	316.77	314.55	309.72	313.86	313.98	313.53	315.11	315.48	314.8	316.06	310.3	312.72	315.67	314.05	314.23	313.54	315.05	313.82	316.1	315.51	315.75	314.37	316.12	314.1	318.68	317.12	313.42	312.94	317.46	312.2	314.43	315.38	314.66	317.74	315.25
307.77	302.2	303.71	302.69	300.29	301.77	304.67	305.87	304.67	300.19	302.08	305.96	300.34	304.42	300.41	302.94	301.37	301.4	299.25	302.42	304.09	305.61	303.12	302.77	302.81	302.59	299.68	297.39	302.73	304.58	304.32	304.97	299.5	303.2	303.91	303.41	304.92	304.26	302.43	301.45	301.86	302.17	301.1	303.74	300.38	304.63	306.34	303.01	302.6	302.42
309.83	314.26	310.4	312.65	314.55	314.47	314.83	312.82	309.02	313.34	310.85	312.41	312.01	311.03	309.89	313.31	308.43	311.62	311.57	312	310.27	313.47	313.21	310.43	308.48	316.36	310.71	310.12	313.06	312.73	309.5	314.4	313.03	309.38	311.83	309.35	312.34	313.46	310.95	311.21	312.5	312.36	313.54	311.68	312.19	315.03	312.97	310.73	309.02	312.79
298.6	291.84	294.37	292.26	290.06	290.26	294.9	296.21	293.26	292.17	295	293.53	296	294.23	294.35	290.21	291.24	294.95	294.92	294.63	293.87	293.52	287.64	291.42	296.23	296.15	292.87	294.86	292.32	291.09	295.34	294.49	292.47	294.11	295.12	289.91	289.08	294.25	293.02	294.99	294.41	289.16	293.35	294.51	293.43	293.59	295.12	292	293.33	295.02
301.49	304.04	305.04	303.21	304	303.7	305.28	300.28	304.38	301.6	304.74	305.35	302.27	300.33	303.99	302.82	304.04	306.37	299.26	300.04	306.31	302.34	302.98	304.66	301.22	304.68	305.51	300.74	302.18	303.06	304.25	304.19	304.56	303.76	304.78	302.86	301.16	303.25	299.42	304.99	302.13	303.38	299.36	304.72	303.84	301.26	300.36	299.66	298.66	303.72
313.09	315.87	314.04	315.51	317.38	313.25	317.78	315.62	315.16	316.76	313.94	319.46	313.21	313.77	317.01	314.15	315.25	318.04	321.42	314.53	315.9	316.78	315.26	318	314.88	316.55	314.84	311.95	316.59	315.16	317.38	312.34	313.85	318.42	311.81	314.26	316.04	314.84	310.95	312.32	313.47	315.52	317.29	314.75	314.3	316.65	316.54	316.34	313.29	312.96
311.15	315.34	313.34	313.32	312.16	313	308.84	311.75	315.65	313.53	313.92	315.49	315.81	310.66	311.82	312.41	312.43	311.8	313.21	313.16	311.73	310.9	309.53	315.46	314.82	313.76	313.75	315.05	310.28	315.06	312.04	311.73	314.11	314.69	312.3	316.42	316.21	316.1	313.73	313.35	314.55	310.83	313.97	316.48	312.64	311.45	315.27	316.72	313.88	312.6
310.84	311.68	311.84	310.08	308.06	310.12	308.52	311.58	310.31	309.99	310	308.69	310.62	310.42	312.72	308.76	314.12	308.13	313.2	308.88	310.46	310.06	313.67	314.19	310.82	311.19	313.45	312.4	308.03	312.41	312.62	310.13	308.14	310.8	307.54	313.74	311.62	312.25	311.12	308.5	306.71	311.39	306.84	307.23	313.49	311.57	307.82	313.83	312.82	312.55
293.35	294.15	296.36	295.55	293.04	292.23	295.33	292.81	293.25	295.28	292.03	299.79	296.38	298.03	294.32	298.13	291.24	293.11	295.88	297.16	294.98	289.35	292.02	293.96	295.33	294.9	297.31	297.53	293	294.68	297.62	297.4	296.06	291.99	294.34	294.78	294.78	295.58	295.29	292.28	296.16	296.94	293.77	296.22	294.05	297.12	294.51	296.32	298	295.49
315.4	314.48	312.87	312.35	311.03	314.85	308.58	313.02	309.49	316.57	315.47	311.85	313.32	314.3	312.02	312.14	313.75	310.73	315.45	314.39	312.27	313.02	312.96	315.98	314.85	311.04	313.26	314.15	319.02	314.84	310.24	314.17	318.17	309.53	317.87	314.49	313.09	309.53	311.4	314.1	315.57	310.53	312.52	310.8	313.8	315.81	310.2	313.08	311.66	313.17
311.67	312.65	309.51	315.73	315.76	314.8	311.74	312.59	312.77	315.09	315.05	309.54	315.5	314.04	313.99	313.36	317.38	318.16	310.78	315.37	314.16	312.1	312.94	312.9	317.57	314.28	313.93	317.54	315.55	311.99	316.21	313.88	313.24	316.3	315.62	312.77	315.84	312.51	314.6	313.9	315.02	315.51	313.32	313.71	316.61	316.46	314.71	314.79	311.98	314.28
326.32	323.22	323.73	325.91	324.97	327.73	325.66	323.67	325.35	320.61	326.47	326.85	322.17	320.81	321.91	327.86	321.18	327.77	326.8	327.12	328.65	324.41	327.9	327.83	322.9	324.94	325.85	323.18	326.11	324.41	326.9	328.6	324.4	322.87	326.81	322.42	322.16	331.28	329.31	325.03	326.48	326.11	326.2	326.85	323.15	323.31	327.97	323.46	327.54	326.36
303.78	308.72	304.17	302.01	303.53	303.69	304.68	303.43	304.94	304.33	305.12	302.26	302.39	302.75	303.25	304.3	305.02	303.98	305.68	301.2	303.26	303.64	301.02	304.27	302.13	301.58	304	305.58	303.12	301.32	303.43	302.44	305.76	301.55	305.59	303.86	304.12	302.12	299.52	305.73	301.3	302.64	301.65	302.81	302.73	302.02	306.23	298.15	304.11	302.38
315.21	313.39	313.03	311.32	315.08	312.55	314.07	311.58	309.64	311.58	309.97	315.43	312	310.94	314.19	316.44	309.44	313.97	310.85	314.56	313.4	312.53	310.32	314.01	313.73	315.64	317.6	309.28	313.95	313.55	314.03	313.02	310.27	312.38	313.51	311.23	315.23	312.05	315.86	317.16	312.51	312.56	316.99	312.93	310.74	307.19	312.19	310.09	314.15	311.92
326.28	322.7	324.35	323.83	322.61	326.83	325.34	322.94	328.18	326.19	325.42	325.93	324.47	323.18	322.21	321.05	319.83	323.97	324.71	324.68	325.05	328.4	321.75	324.14	324.46	325.79	325.17	324.16	324.83	323.55	324.63	323.74	326.05	326.1	324.05	325.24	320.46	330.19	324.86	326.69	326.52	320.49	325.74	325.59	321.76	326.83	324.2	328.85	326.9	327.09
314.16	312.71	315.52	311.07	314.66	312.89	314.93	315.09	313.24	311.58	314.74	313.97	316.43	313.65	314.59	318.06	316.91	316.38	317.01	310.33	313.75	313.79	311.5	315.5	316.31	317.76	311.67	316.07	310.39	315.84	316.54	317.4	314.75	317.5	314.36	310.24	315.84	316.62	309.95	313.39	316.63	315.44	317.43	314.73	314.15	313.4	312.13	319.77	315.48	314.74
314.58	309.77	314.27	309.37	310.79	307.53	310.7	310.1	313.85	313.43	311.12	311.03	312.19	311.63	313.57	315.32	312.45	311.84	313.05	315.69	307.11	313.33	312.1	304.93	308.54	312.2	309.7	310.1	310.85	313.15	311.9	309.44	310.24	312.37	311.46	308.94	313.46	307.72	313.25	312.31	310.58	312.47	310.55	313.68	311.86	310.04	312.58	311.27	310.87	310.44
299.85	303.88	304.38	302.14	301.33	299.77	304.86	302.29	301.05	301.82	302.51	301.15	302.05	299.69	299.8	300.77	300.29	304.17	297.11	303.94	301.9	300.7	301.62	299.56	303.99	299.52	300.23	302.07	299.22	302.43	299.83	301.67	300.81	300.82	302.67	303.37	301.85	303.27	302.14	297.64	301.22	302.77	298.43	301.53	300.24	300.65	302.09	301.2	298.98	303.7
294.07	294.72	295.29	291.56	293.74	291.93	289.49	292.26	294.57	294.57	294.29	297.4	291.51	294.52	296.3	295.35	292.92	293.51	293.81	297.98	296.91	295.79	289.92	293.19	296.71	296.4	293.16	292.74	293.07	292.7	292.1	297.88	293.49	294.21	294.3	293.07	293.27	293.86	289.67	294.06	293.46	297.48	292.53	294.75	294.46	292.9	295.31	296.21	292.98	292.85
312.88	314.89	314.8	314.74	312.87	315.93	313.36	313.35	313.09	310.31	314.69	312.3	317.74	315.52	313.12	317.55	317.61	312.56	316.05	314.81	312.22	310.14	313.07	315.12	312.48	311.43	314.63	312.74	311.13	313.39	316.29	314.7	316.95	311.05	315.66	316.17	313.03	311.28	315.52	312.53	312.7	313.89	314.04	312.64	309.45	311.36	311.04	312.56	314.05	314.27
304.12	299.26	299.32	299.48	300.91	301.71	303.4	301.07	301.78	302.93	302.56	296.88	302.16	298.71	299.75	301.01	296.38	301.96	302.71	300.19	304.8	300.3	303.9	300.48	297.45	300.21	304.33	301.39	300.65	298.79	300.84	300.17	300.1	299.45	301.05	303.51	303.21	299.47	303.67	298.97	305.46	297.6	302.5	299.38	304.45	297.35	299.29	301.35	300.96	301.53
303.87	302.59	302.28	306.28	304.75	307.97	302.35	305.15	304.83	302.61	303.86	304.49	306.1	303.99	304.52	305.41	303.33	300.41	304.51	300.12	305.4	306.93	301.03	304.24	300.72	301.17	304.13	303.97	303.84	304.5	304.07	308.66	302.4	303.33	301.17	305.71	305.25	306.07	302.54	305.57	306.89	306.48	305.52	303.36	303.56	303.79	304.22	302.72	303.58	304.05
305.48	308.1	307.08	310.59	307.38	304.54	304.66	305.42	306.33	306.97	308.02	307.72	304.14	304.67	308.37	307.75	307.12	307.62	308.76	304.56	304.29	306.46	305.22	304.51	305.18	303.21	306.3	305.47	303.87	307.36	302.81	307.39	302.37	305.58	307.5	306.41	303.05	305.43	306.73	306.37	308.19	303.75	306.41	311.42	301.91	307.41	308.52	305.83	304.37	303.19
313.88	319.02	317.12	317.23	318.11	317.13	315.8	320.31	318.88	318.05	317.75	315.9	318.14	313.77	313.96	317.38	316.65	318.53	318.25	316.7	315.38	313.8	315.88	322.51	316.71	316.28	315.6	319.17	317.7	315.97	318.12	320.28	317.55	316.43	316.45	320.97	315.03	318.59	316.3	316.44	318	320.34	318.5	314.92	316.93	314.73	316.05	318	315.18	319.13
305.35	304.74	308.81	308.73	306.71	304.12	306.35	304.15	306.71	304.29	308.21	303.66	304.83	305.47	304.21	305.12	307.78	305.53	306.79	305.28	308.54	304.65	302.73	307.13	306.05	306.26	307.73	308.59	304.01	307.27	303.26	307.4	307.16	305.38	303.43	309.3	308.89	307.55	309.84	305.69	303.84	304.82	308.29	304.88	305.37	307.49	307.51	305.37	304.85	308.86
300.2	306	306.77	302.94	305.99	303.14	301.94	300.91	303.33	305.53	301.46	300.42	302.75	305.22	303.63	300.72	303.57	300.09	303.78	304.3	304.98	303.84	302.26	300.62	300.18	302.8	304.08	300.28	302.78	299.42	305.01	302.68	303.01	305.46	303.68	302.27	303.06	302.6	300.07	304.48	302.62	302.78	305.29	302.56	308.65	306.74	303.23	304.05	304.98	304.11
297.24	293.69	294.75	294.27	294.68	293.61	295.11	294.98	291.88	295.54	291.91	295.4	295	291.22	295.38	295.17	296.65	296.04	291.89	296.23	295.92	291.78	295.24	293	292	292.81	293.94	295.82	294.8	296.01	292.16	291.96	296.95	294.61	291.07	293.39	291.37	292.06	295.16	294.6	294.07	296.11	294.69	295.32	294.98	294.4	296.65	292.79	292.49	294.69
304.02	301.54	300.5	302.82	302.43	301.75	302.23	302.55	303.48	302.11	304.23	303.37	300.7	301.53	301.22	304.2	303.85	305.7	300.87	306.09	300.88	302.14	301.58	299.43	301.49	302.49	307.03	301.1	303.71	303.88	302.63	300.75	302.96	300.87	303.42	304.2	300.63	298.67	302.69	306.42	301.29	301.35	303.9	303.21	305.82	304.66	302.53	300.76	298.74	303.08
311.44	312.52	310.17	314.86	313.95	315.73	313.82	317.52	313.89	313.25	309.83	316.04	306.43	313.25	314.25	316.11	312.04	312.88	314.01	308.63	315.77	312.28	312.75	312.71	309.32	314.38	313.85	313.59	312.06	314.65	315.48	311.95	314.82	312.34	313.4	312.76	313.74	313.74	316.18	317.01	311.16	313.76	312.2	313.73	313.22	317.3	309.01	312.87	311.8	312.21
318.84	317.1	318.83	316.43	316.16	314.05	317.15	315.32	316.38	317.98	315.85	318.69	319.55	314.77	318.23	317.68	316.31	316.15	319.15	315.93	315.51	319.81	316.32	316.9	313.76	316.85	318.18	315.93	316.95	316.44	320.82	319.86	314.86	320.41	317.5	315.15	318.02	319.36	316.39	315.32	320.48	316.42	318.53	313.47	313.47	317.03	315.53	314.29	319.82	319.82
311.33	309.84	315.67	305.01	311.57	310.25	309.41	308.35	312.34	309.12	311.06	308.17	312.22	306.97	310.94	311.2	310.58	311.41	311.09	309.35	309.76	308.19	306.06	310.15	312.09	309.3	310.31	308.46	308.1	314.37	306.81	311.86	309.65	311.28	304.82	310.44	309.98	306.9	310.75	309.94	312.16	310.96	304.2	305.78	310.23	313.89	309.58	314.34	311.68	316.67
315.48	312.47	314.82	314.66	311.22	315.16	316.3	316.87	314.4	314.51	315.26	316.61	312.66	313.53	316.66	312.63	313.25	317.35	311.94	315.88	312.57	317.94	314.09	314.64	316.15	314.12	315.17	314.86	317.14	315.72	316.75	312.57	317.97	316.15	314.14	315.34	315.35	316.95	316.32	313.52	312.39	314.08	315.72	312.01	317.38	315.36	315.37	315.48	315.72	315.98
304.83	306.24	305.02	306.6	303.87	306.93	305.04	305.95	307.04	305.8	304.09	305.08	305.02	303.13	305.44	309.25	308.84	306.34	308.93	306.62	304.74	304.4	300.9	302.37	303.95	304.23	307.8	307.06	304.69	307.28	301.44	304.16	302.96	303.6	307.5	304.39	306.37	305.68	304.81	302.53	306.09	306.27	306.21	303.94	306.2	306.57	303.69	310.08	307.65	305.36
303.12	304.32	303.65	300.62	301.96	299.58	301.26	303.55	301.92	304.06	307.78	304.44	307.55	301.9	303.58	303.47	304.64	303.14	303.15	304.66	309.1	306.09	303.27	306.22	305.61	301.79	301.37	305.11	302.4	300.73	301.4	302.98	304.69	301.47	304.6	301.73	304.15	303.73	301.83	305.48	302.94	301.52	304.57	300.45	303.07	304.87	302.98	301.17	302.04	300.95
329.8	329.64	327.3	326.32	328.26	327.78	327.11	329.86	324.58	327.29	327.65	329.07	328.02	328.99	326.1	325.63	326.9	326.45	328.17	325.14	323.69	331.72	324.88	330.89	329.49	323.11	326.26	330.39	322.06	330.07	324.37	326.27	327.39	326.69	328.95	330.23	328.85	323.63	325.87	328.69	327.44	328.53	330.16	322.54	325.83	326.16	326.43	329.44	328.04	328.42
313.09	311.59	314.53	315.46	311.63	311.07	312.09	314.8	313.57	313.65	315.15	312.25	311.32	312.23	313.33	314.95	313.13	313.79	315.06	313.15	312.66	317.67	313.93	312.31	312.81	312.19	308.45	313.94	312.71	313.23	316.87	314.68	312.8	311.66	309.58	312.09	312.79	313.4	313.79	313.23	309.22	313.67	314.68	311.89	313.09	313.48	316.53	310.06	313.41	313.32
318.78	313.79	316.02	316.57	317.41	311.18	313.46	317.55	315.94	316.62	316.89	316.31	317.38	314.92	315.96	313.47	316.42	312.32	317.74	312.74	317.43	313.49	310.59	313.28	315.2	315	316.45	314.37	314.44	314.06	321.4	321.25	315.49	317.28	315.07	315.37	316.95	317.43	314.41	318.99	314.07	316.19	315.13	317.72	313.89	317.8	312	313.83	317.6	315.3
309.64	313.12	312.05	311.02	314.41	312.76	307.89	306.83	310.9	310.03	312.59	310.66	312.3	307.34	310.96	311.64	312.86	312.63	313.65	308.77	308.31	310.16	309.23	309.8	306.93	310.97	309.13	311.48	311.91	311.37	312.11	315.29	309.75	308.96	309.7	307.74	310.99	312.27	313.51	308.82	309.34	311.31	311.19	312.24	310.89	310.64	311.73	310.23	309.07	310.26
317.69	317.25	315.7	317.51	318.74	314.46	313.23	318.53	318.44	317.29	316.57	315.41	314.87	313.45	317.44	319	315.15	319.18	317.2	318.86	316.78	315.95	318.29	316	313.63	316.94	314.71	315.33	321.64	317.78	317.77	318.3	316.96	317.02	315.23	316.49	316.4	317.58	319.47	317.03	313.51	315.94	318.82	319.43	316.51	318.62	321.24	319.75	315.78	321.18
304.05	303.45	304.14	303.99	301.43	302.89	306.12	304.56	301.28	301.78	301.2	302.52	303.09	305.64	302.98	303.99	300.14	305.23	304.24	306.36	301.36	305.48	306.24	303.09	305	306.57	306.2	304.86	303.07	306.39	308.89	305.6	304.46	304.53	300.45	304.11	305.66	303.85	301.5	305.6	306.04	308.41	305.69	305.61	307.55	303.08	302.35	304.67	303.85	306.15
300.73	302.13	302.05	300.05	298.89	301.52	301.74	300.85	301.07	296.59	298.07	305.07	300.66	300.03	298.19	296.44	299.46	295.92	300.81	300.49	298.91	300.78	295.9	295.8	298.37	299.33	299.48	298.84	304.25	300.49	303.85	300.6	300.73	300.7	301.65	301.57	298.02	299.69	302.44	300.35	299.1	301.05	300.31	301.7	300.34	302.36	297.72	300.89	300.98	303.46
307	310.09	308.76	309.12	308.13	307.46	307.52	309.08	307.71	306.81	306.03	303.31	304.13	308.67	307.75	309.12	305.81	308.42	312	308.35	309.77	310.72	305.07	308.82	309.79	307.1	306.81	312.23	308.75	306	307.8	305.14	305.75	303.74	308.72	305.76	308.52	307.04	308.29	306.05	307.21	303.95	308.68	306.04	309.83	303.65	308.25	307.44	305.85	303.56
305.45	304.23	301.27	304.09	303.01	304.69	304.24	301.19	302.84	305.53	305.22	303.38	303.55	300.49	301.77	306.23	308.8	303.81	306.14	307.84	302.84	301.63	306.06	303.25	307.69	304.09	308.15	307.91	305.61	306.06	307.54	303.85	303.64	304.52	305.56	302.27	306.44	304.15	302.93	304.49	303.04	302.72	304.04	302.12	303.26	304.19	302.32	305.76	305.35	302.48
313.17	317.23	314.21	313.57	316.13	317.66	319.32	315.83	314.29	311.64	318.24	313.25	316.71	316.09	315.69	312.06	315.53	314.04	313.72	317.28	313.64	314.67	314.28	314.95	316.53	312.77	310.16	315.84	316.67	314.32	315.32	313.93	314.36	312.78	318.39	317.83	314.2	315.34	314.86	313.72	317.86	318.85	312.18	312.79	318.16	318.73	310.05	311.53	311.7	314.24
305.34	307.05	305.24	307.44	303.37	307.06	305.77	307.21	308.45	308.47	304.23	305.55	302.88	306.49	306.63	303.99	307.79	306.99	309.71	308.1	308.59	309	309.41	303.23	307.4	309.89	308.65	307.84	304.03	305.88	308.47	306.26	305.75	309.8	308.32	307.13	307.45	304.77	307.14	305.6	308.96	304.59	305.1	306.55	307	308.23	304.74	306.3	305.38	307.48
304.55	302.18	304.43	305.74	302.29	302.69	297.7	304.63	304.88	300.57	307.09	301.47	303.16	303.21	305.91	306.4	304.83	301.95	302.96	306.55	306.98	304.72	304.44	302.08	303.31	306.42	302.61	306.03	304.22	306.06	303.31	300.04	306.86	304.07	301.27	303.77	304.17	304.53	304.05	306.74	303.99	304.47	302.23	300.18	303.78	304.97	302.26	299.52	304.21	303.25
294.76	296.73	292.62	293.54	293.66	296.24	292.54	297.87	294.86	295.02	293.25	295.07	289.98	293.52	293.62	293.91	294.99	294.57	291.34	296.14	297.06	293.46	295.77	291.14	295.25	295.8	294.96	295.41	296.8	293.05	292.61	294.9	294.43	296.17	292.74	291.75	293.32	292.23	296.14	293.59	291.55	291.93	295.26	290.51	296.44	295.77	295.13	292.71	295.16	293.5
307.13	310.72	310.19	316.54	309.86	308.98	307.41	305.92	309.59	312.36	309.57	309.6	311.71	308.27	310.32	312.59	307.08	310.85	306.05	312.02	311.04	309.44	309.07	312.46	310.32	312.83	309.87	312.08	309.67	310.74	310.58	311.47	310.84	312.51	312.65	311.63	310.6	307.5	312.11	311.05	312.61	310.3	310.19	310.17	308	312.24	310.24	308.09	310.87	311.56
310.69	312.85	314.26	315.23	313.48	316.64	312.06	314.7	311.83	315.6	313.12	315.95	317.02	311.79	314.84	317.89	316.17	314.23	315.67	314.92	317.35	314.29	311.84	312.34	313.35	313.07	315.31	309.79	314.76	314.63	312.71	311.59	313.84	314.52	311.85	317.95	314.99	314.4	313.67	310.46	315.83	309.43	315.12	311.98	314.03	313.55	314.72	311.97	313.09	317.2
303.84	303.98	303.96	303.33	303.7	298.72	307.28	303.22	302.38	305.79	299.96	304.93	299.65	301.99	305.14	302.97	302.13	306.9	304.12	302.25	303.44	303.41	298.38	302.76	299.47	303.53	302.05	304.4	301.24	302.15	301.97	302.87	303.65	303.08	305.83	304.56	300.13	308.71	304.59	302.55	305.33	303.17	299.21	298.71	302.77	303.56	300.96	301.37	304.41	304.85
311.41	313.86	312.12	308.49	313.34	310.31	310.07	312.51	313.58	310.54	309.74	310.49	310.98	312.7	311.36	314.82	313.87	312.26	308.01	307.99	310.72	309.97	309.9	313.53	310.46	310.83	310.1	312.5	313.18	312.69	312	310.39	309.22	311.21	312.03	310.46	310.35	310.76	313.43	311.29	307.12	315.05	312.06	315	311.72	308.46	310.38	313.09	312.01	313.89
301.92	301.48	299.94	299.72	304.22	300.39	302.45	302.77	301.12	305.05	304.38	302.4	302.35	301.74	304.36	303.43	300.28	303.76	303.55	304.91	301.78	301.31	302.34	304.4	306.87	304.26	303.37	302.13	305.15	304.68	304.41	301.99	301.35	302.52	304.91	300.12	308.1	299.14	303.87	302.81	299.52	305.23	305.83	305.77	300.77	303.64	304.54	305.37	303.34	302.86
304.89	303.36	302.99	306.13	304.35	308.6	298.38	305.14	298.89	308.33	303.35	305.67	303.12	303.82	301.28	301.08	305.82	305.86	303.53	306.02	300.63	302.88	304.12	304.88	302.85	305.03	302.59	305.09	301.2	303.19	302.61	305.35	303.52	306.77	302.91	304.48	305.44	304.15	301.56	303.27	304.67	302.42	303.21	302.28	303.05	304.33	306.35	307.04	306.62	303.03
303.85	304.15	303.93	305.25	303.32	305.98	303.18	301.76	302.67	305.67	300.31	303.79	303.24	302.31	306.14	305.14	305.29	301.33	305.12	303.7	300.53	302.27	300.23	302.39	303.34	302.83	304.55	303.77	304.79	302.22	302.63	304.1	302.52	301.43	301.07	302.54	303.46	302.5	302.43	302.52	304.18	303	304.74	302.48	304.45	301.56	304.2	301.17	302.4	301.38
302.41	299.45	297.94	298.55	300.79	299.11	303.3	305.55	305.91	301.08	302.12	298.44	299.52	299.5	302.17	302.9	302.18	300.21	302.07	298.39	299.49	300.69	299.74	299.55	303.37	299.36	301.65	299.58	299.8	299.37	299.62	304.13	303.61	300.73	301.42	301.43	300.06	297.27	302.86	307.54	298.82	306	299.63	301.07	301.03	303.94	303.04	300.67	303.83	302.06
318.56	314.71	318.28	316.97	318.01	319.92	315.6	315.35	317.88	316.82	320.69	318.41	315.35	314.73	317.63	319.32	316.48	317.75	313.95	319.39	319.03	317.32	316.42	315.01	315.12	316.5	317.04	315.42	318.1	319.26	319.59	320.08	316.4	315.83	317.13	316.28	318.54	314.69	315.03	316.45	317	317.93	316.71	315.06	321.26	316.47	317.61	319.79	315.41	317.45
324.96	324.11	320.41	324.03	326.61	324.81	324.4	322.68	324.32	325.6	323.62	323.48	322.34	325.44	326.38	326.21	326.93	325.66	327.54	326.18	325.93	326.01	325.52	323.62	324.61	326.62	325.19	324.48	326.11	325.99	323.7	326.45	323.11	328.91	322.21	324.73	325.1	326.56	323.45	322.31	325.28	325.08	327.8	323.3	325.7	325.33	325.33	327.38	325.7	321.69
315.92	315.75	315.93	315.24	314.48	317.18	315.43	315.07	317.56	316.2	320.07	315.98	312.1	316.88	315.19	320.4	314.56	316.7	313.78	314.58	318.21	317.72	318.36	314.96	315.68	314.8	314.66	320.7	318.72	315.24	315.39	316.18	315.92	319.28	315.76	313.84	315.24	318.66	317.28	315.27	319	315.77	316.24	316.28	315.68	315.97	316.37	316.64	318.23	313.72
317.61	318.16	321.59	317.29	320.32	320.15	318.46	319.59	315.47	316.89	321.23	318.63	316.3	314.93	318.42	318.92	318.48	317.39	321.02	320.8	315.74	316.75	318.05	316.75	319.36	320.49	316.55	319.54	319.2	314.36	318.18	320.41	318.51	320.04	316.96	318.36	318.52	318.57	318.05	317.58	316.8	318.41	319.63	319.17	314.76	318.73	321.61	318.27	320.87	315.23
300.74	300.16	300.42	299.73	301.74	299.16	301.42	302.98	301.87	301.99	300.65	296.86	300.41	296.65	296.16	301.62	298.85	299.57	301.25	299.45	300.52	300.48	299.52	298.35	299.79	297.66	298.81	299.67	301.94	300.27	301.19	300.07	298.17	299.71	303.98	301.33	297.42	299.03	297.48	297.04	300.24	301.62	304.49	301.02	297.56	302.25	297.39	299.93	301.71	298.04
301.12	303.28	302.09	301.24	303.6	304.44	303.26	301.78	305.81	303.59	300.43	301.59	300.83	301.79	304.32	301.33	303.6	306.66	305.23	304.82	301.86	302.64	304.43	305.36	302.55	303.96	300.34	304.49	301.76	303.52	302.74	301.29	303.06	306.03	300.08	300.54	300.42	304.7	303.22	303.37	300.45	301.38	302.87	302.25	300.74	300.1	300.88	303.38	302.93	302.79
314.48	313.62	307.52	311.55	311.15	313.82	313.42	313.38	312.23	312.07	318.91	314.84	313.99	317.07	311.3	313.54	312.58	316.25	309.47	313.32	313.26	313.67	313.39	313.63	315.94	312.17	309.87	313.7	314.83	316.01	312.49	312.96	313.75	311.04	317.82	312.05	312.88	311.61	312.22	313.67	315.01	317.22	312.75	317.41	316.56	313.11	313.1	314.32	313.3	314.72
323.88	320.7	323.84	323.67	327.07	321.19	326.99	326.33	323.47	325.74	325.02	325.55	326.9	327.84	325.98	324.73	321.95	327.23	327.23	324.95	326.54	327.39	326.91	323.72	323.97	324.96	326.77	324.5	324.01	325.32	327.27	325.57	326.57	322.3	326.55	323.71	325.63	318.9	324.92	325.99	322.76	325.61	325.25	320.3	324.66	328.97	330.57	325.14	325.75	327.75
301	303.07	305.91	306.32	302.76	301.88	304.56	305.13	305.32	303.68	301.59	304.8	305.64	302.63	305.64	304.85	303.27	302.64	302.39	302.91	304.53	302.1	302.84	304.06	305.16	303.35	302.58	300.83	302.42	303.09	303.85	304.8	301.48	302.32	300.43	302.39	302.23	303.55	301.77	305.41	302.76	301.12	303.55	300.75	303.6	306.52	304.56	303.54	302.5	303.5
314.79	312.23	315.56	312.71	314.22	311.85	315.53	314.79	313.46	312.78	308.57	315.62	313.78	316.02	310.02	309.9	312.25	311.06	310.99	309.25	313.34	314.26	309	315.47	310.27	316.27	312.3	314.63	309.12	312.49	310.33	309.47	315.12	311.41	311.7	315.16	314.82	316.44	310.32	313.72	311.81	310.92	312.09	312.34	312.67	313.67	310.45	313.26	316.32	311.66
301.03	299.84	301.47	301.74	299.75	300.31	300.63	299.84	300.6	298.53	304.29	299.02	301.12	299.56	300.93	297.58	301.32	301.54	301.44	299.7	303.5	298.91	302.59	298.04	301.14	300.62	298.97	301.15	300.58	300.09	298.36	301.22	300.32	299.45	295.13	300.02	300.21	300.31	296.57	295.95	299.8	298.09	302.88	303.97	301.32	298.28	300.67	297.92	303.53	299.77
317.01	316	314.86	312.26	312.63	313.48	313.76	313.56	318.77	315.6	316.12	315.41	321.4	312.78	312.67	314.58	319.12	317.09	312.7	313.25	315.2	314.9	311.66	313.29	316.85	315.82	311.37	316.44	315.03	310.83	313	314.55	314.85	314.45	312.75	313.91	312.83	315.04	312.79	311.5	313.85	315.16	310.52	312.09	312.95	313.37	315.34	311.33	312.68	317.3
313.16	314.74	313.7	316.28	315.72	312.78	313.68	315.7	317.65	309.54	312.7	314.01	315.74	314.24	315.74	312.84	316.59	316.06	315.23	311.99	313.21	312.29	313.22	313.08	313.89	312.56	313.25	313.44	316.45	311.05	314.72	318.43	314	313.39	315.55	309.78	313.18	318.25	315.53	316.43	315.4	314.5	313.79	317.21	317.44	319.38	314.91	314.91	314.53	316.67
315.1	312.96	311.56	315.1	312.26	315.91	314.19	308.64	310.21	310.37	313.43	312.48	312.85	312.57	314.9	311.27	313.3	313.87	313.65	313.78	313.27	316.76	312.02	314.64	312.68	314.07	315.75	308.99	310.53	311.63	310.33	313.83	313.46	313.93	312.91	313.03	310.67	316.32	310.4	312.65	315.59	313.58	312.62	313.93	314.69	307.96	314.2	316.33	309.5	313.27
317.65	315.35	316.56	316.53	313.14	312.92	313.04	314.21	315.71	314.75	316.08	314.79	315.44	315.58	316.57	316.62	316.29	318.31	317	317.48	312.29	316.43	313.6	316.77	314.58	315.78	311.43	317.58	311.71	314.94	317.79	315.77	314.96	314.96	314.33	313.34	315.15	312.56	315.32	318.17	314.98	315.66	316.91	314.54	317.88	314.52	315.51	313.35	317.17	313.32
306.2	305.63	307.84	308.7	307.63	309.93	305.67	307.04	304.78	307.39	305.68	306.17	305.28	306.07	307.11	306.51	304.78	305.01	308.47	307.87	305.86	307.17	308.54	303.9	303	306.13	302.06	305.1	306.91	306.17	305.08	308.76	303.52	304.91	307.11	302.3	307.71	305.59	306.83	303.72	303	309.1	305.06	305.42	303.57	308.8	306.57	307.13	304.87	307.85
306.12	305.06	310.64	305.12	306.47	304.24	304.57	305.59	307.35	308.34	307.33	306.24	304.08	304.19	303.11	308.73	306.76	305.21	308.58	305.5	307.41	304.44	309.72	307.05	311.06	310.71	304.6	308.18	309.79	305.22	307.22	308.56	306.4	305.52	306.13	309.07	306.28	306.47	309.81	306.79	305.53	306.25	307.29	302.8	305.79	305.83	304.28	306.69	305.5	307.08
321.68	324.87	326.23	326.43	322.53	322.71	322.65	322.94	326.43	325.34	325.87	327.05	325.21	322.26	325.5	323.07	324.04	325.86	321.87	328.77	320.74	324.5	324.6	321.34	326.28	321.89	322.92	323.33	324.98	326.19	326.64	325.15	321.35	324.8	323.11	324.09	321.98	325.45	322.07	322.84	321.91	323.31	329.46	328.92	323.26	323.88	322.85	325.87	323.77	323.88
294.12	293.13	290.03	291.98	294.47	293.14	291.3	295.09	294.25	294.9	293.78	292.52	294.88	297.38	294.36	295.73	291.75	298.55	295.02	298.19	291.57	294.61	295.91	293.37	295.8	296.87	294.76	294.6	296.32	295.06	295.13	295.65	291.64	292.75	296.17	295.22	292.62	295.3	292.11	289.79	295.25	296.56	293.99	290.07	293.12	295.51	291	294.5	291.9	291.68
304.54	304.77	304.45	302.14	304.85	304.94	305.3	305.45	304.41	301.66	303.99	307.87	302.19	303.33	305.05	303.71	301.77	302.72	305.54	305.04	305.11	303.26	304.26	306.18	304.99	306.77	303.32	302.53	304.15	301.47	301.62	306.37	301.97	303.74	303.58	305.37	307.49	303.52	298.99	309.52	302.77	304.75	303.97	307.6	308.3	302.44	300.49	302.56	303.22	303.85
303.07	306.22	305.41	300.27	302.76	304.22	306.83	309.13	305.8	306.44	305.66	306.74	306.68	303.65	302.74	305.74	304.66	304.51	307.77	303.53	305.74	303.37	305.22	305.77	306.52	305.11	307.45	302.57	305.11	301.49	305.62	307.02	306.05	303.58	304.19	306.16	303.23	304.05	304.35	302.74	303.26	301.02	302.91	303.9	307.57	305.67	303.49	306.34	304.3	307.17
308.3	312.46	308.48	308.77	311.67	308.34	304.14	306.31	307.9	308.03	306.46	310.68	310.9	311.83	311.99	313.79	309.13	310.17	308.99	312.35	308.97	308.09	307.66	306.07	310.43	307.91	310.19	306.7	307.04	309.32	311.05	308.37	304.22	309.18	310.05	314.17	311.38	308.01	303.35	311.7	307.64	310	310.37	303.98	307.7	309.44	307.01	304.43	309.73	310.34
309.2	303.69	304.79	305.19	306.45	304.86	300.74	304.62	306.95	304.93	304.99	305.82	304.59	303.35	304.53	306.2	303.48	303.64	304.15	303.6	302.48	308.67	306.61	307.42	309.34	301.55	301.68	305.46	304.03	302.23	306.15	306.37	305.49	304.77	305.03	304.5	303.21	303.25	306.49	304.5	307.04	307.43	304.15	309.15	306.78	305.67	305.62	305.88	304.37	307.12
301.68	302.77	300.42	299.53	300.89	301.16	300.05	300.59	300.95	299.2	301.97	303.34	301.21	299.01	299.77	296.43	299.9	300.1	301.2	301.34	297.99	295.85	298.72	300.89	298.65	301.68	294.31	301.51	300.51	302.66	297.33	300.28	300.09	297.39	300.47	300.51	302.59	296.76	303.76	301.39	299.11	301.38	302.12	300.46	300.83	302.35	299.24	295.92	300.09	300.22
329.23	327.47	329.48	325.19	326.97	330.27	327.4	331.2	332.21	333.63	327.21	327.41	329.78	328.48	328.62	328.39	325.87	328.37	330.4	326.51	326.08	324.23	326.42	330.51	329.34	327.01	329.5	327.43	328.88	327.61	330.3	328.42	330.13	328.93	327.4	328.05	324.99	325.85	326.74	328.88	325.39	327.09	324.43	327.06	329.43	328.49	325.85	326.64	329.07	326.74
308.53	313.37	312.83	310.42	310.99	311.62	312.75	310.38	309.11	310.33	314.22	311.42	311.83	314	308.94	306.87	310.88	310.69	313.63	308.5	309.54	314.34	309.03	310.36	312.57	312.62	308.02	312.48	308.7	314.05	311.53	309.15	314.21	312.7	308.76	309.63	310.7	312.17	311.3	310.03	311.67	309.61	307.32	313.56	310.2	311.4	310.37	308.47	306.5	309.06
302.17	302.63	305.08	300.73	302.66	305.22	302.18	301.21	303.09	303.29	303.55	301.6	299.17	305.21	302.65	304.2	304.51	308	303.44	300.42	298.21	303.35	305.19	306.29	301.97	300.8	296.73	300.12	300.95	302.95	301.7	302.98	299.54	302.1	303.71	303.25	303.2	303.18	303.69	299.02	304.7	305.65	301.9	303.57	303.89	304.83	303.07	305.59	298.65	305.91
292.05	294.63	295.97	294.58	295.5	296.11	294.2	292.38	294.13	292.61	291.21	293.38	292.48	290.67	294.64	296.18	291.75	294.13	294.9	293.28	293.35	292.99	293.05	294.71	291.92	293.89	293.68	293.35	296.3	294.74	294.45	294.73	296.81	293.75	293.23	294.41	297.32	295.43	295.96	289.74	289.53	295.45	296.28	292.37	293.03	294.62	290.67	293.01	293.86	294.92
315.96	314.14	312.52	313.81	318.22	317.98	315.65	315.14	314.56	313.92	314.56	316.46	320.29	316.69	314.57	316.1	313.32	315.26	315.24	313.18	315	312.61	316.4	315.58	310.87	314.26	313.06	319	316.82	313.2	315.34	313.37	314.58	314.43	316.75	313.3	316.47	314.46	313.23	315.06	314.72	312.78	314.05	312.19	318.52	317.64	317	314.68	316.97	314.84
316.22	319.93	316.58	316.94	319.21	318.78	322.42	317.6	316.98	317.99	318.74	315.91	315.9	313.6	320.23	322.75	316.27	317.75	315.26	317.93	315.45	321.99	320.32	318.39	316.31	316.33	318.69	316.6	319.71	317.68	317.41	322.08	320.01	315.24	321.66	315.31	315.53	317.15	316.36	322.01	318.2	318.22	319.23	317.61	315.93	320.95	315.28	319.45	318.11	316.39
314.5	315.66	316.08	314.78	313.57	314.24	312.49	313.21	312.51	317.15	314.56	313.56	313.83	313.41	317.64	313.52	317.14	316.46	314.69	315.63	315.86	313.77	314.91	315.49	317.79	314.61	314.31	312.84	316.56	315.5	313.99	314.59	313.36	317.03	318.31	316.16	316.21	318.56	312.28	313.66	315.28	314.42	313.16	314.24	312.25	315.41	315.81	314.26	313.86	313.18
315.83	312.3	316.2	315.84	313.81	312.74	316.2	314.34	311.69	313.66	315.34	314.58	315.99	316.09	314.89	309.62	312.21	315	317.55	315.14	315.75	313.58	313.5	312.29	314.3	315.3	318.92	316.59	313.81	314.41	314.99	314.86	313.49	312.11	312.73	313.21	316.05	313.62	315.16	317.11	315.17	314.88	317.04	314.38	314.69	310.44	313.35	312.28	314.63	315.32
315.37	313.87	314.24	310.77	315.58	314.15	315.53	316.25	314.95	309.79	317.27	311.48	310.04	315.46	310.58	315.12	313.52	314.16	312.44	308.85	310.94	312.98	310.1	314.67	312.7	312.87	310.31	310.71	314.75	315.92	311.92	310.37	316.51	312.52	315.52	314.85	314.56	313.5	310.94	313.62	311.68	312.87	313.47	311.5	312.37	316.8	313.22	314.62	310.58	312.06
316.2	311.95	311.16	308.88	310.97	313.97	309.32	312.55	313.69	313.7	311.9	312.55	314.56	314.56	312.47	311.12	315.14	312.92	309.44	312.44	315.23	312.32	312.7	312.82	315.9	311.41	310.92	312.17	310.05	314.52	314.78	314.86	313.59	311.54	315.39	311.88	311.65	314.93	311.99	314.02	316.33	313.33	310.59	315.7	310.69	318.26	311.27	313.34	311.71	313.1
297.99	301.35	298.74	300.92	301.06	300.27	297.11	298.85	299.66	296.08	299.99	300.28	300.83	298.75	302.01	300.57	297.45	300.74	301.06	300.48	298.93	300.03	298.53	298.16	299.9	299.48	298.27	300.9	299.6	298.19	299.17	301.12	299.97	295.19	303.81	302.83	300.81	298.71	297.87	301.42	298.36	303.08	295.02	301.15	297.18	300.08	302.18	300.44	300.12	299.96
291.98	295.19	293.76	294.6	293.55	290.75	292.86	295.36	295.63	294.9	293.11	292.89	293.72	292.45	294.5	293.27	293.78	294.73	292.7	297.03	290.86	293.07	293.55	295.56	292.53	296.43	288.34	294.53	292.21	297.06	291.83	292.56	294.02	293.23	293.25	293.92	296.64	297.64	296.25	297.52	290.71	294.4	293.09	293.21	295.61	296.15	293.52	291.13	292.96	294.37
315.31	315.57	310.03	315.27	316.33	311.28	315.62	312.12	313.73	309.81	313.49	315.3	315.63	311.07	314.49	310.42	314.51	312.4	314.3	314.72	312.71	313.88	310.11	307.14	312.19	315.2	311.66	313.44	314.37	315.75	313.82	316.09	311.99	312.74	313.31	310.38	312.38	312.41	311.9	314.19	314.46	311.4	313.75	313.38	313.89	314.67	312.52	313.66	315.17	312.99
312.94	316.16	313.37	315.93	314.17	316.51	313.39	314.52	315.41	312.17	312.26	313.37	312.55	310.5	315.13	311.13	316.34	317.6	314.42	312.79	311.4	314.28	311.5	315.33	314.34	314.02	316.2	316.35	313.03	312.89	315.64	312.16	314.54	313.73	314.31	316.16	316.24	314.61	313.92	312.42	312.57	311.99	311.71	311.69	318.35	319.39	312.23	314.3	315.28	314.49
325.45	327.55	323.78	327.71	325.1	324.49	325.52	326.24	327.67	328.81	327.37	325.86	322.16	329.14	328.9	325.88	329.9	327.45	328.65	324.13	327.85	329.54	328.27	326.98	326.09	325.22	325.19	324.52	324.18	325.47	324.9	322.92	328.47	327.81	326.33	327.36	323.18	325.12	328.37	324.23	323.83	327.5	326.68	329.78	328.73	326.12	326.28	328.21	326.11	324.99
310.57	308.93	306.06	309.64	309.48	313.58	307.21	309.68	306.51	309.83	311.77	308.89	307.18	312.16	309.59	311.58	308.37	313.65	308.88	306.59	304.69	308.88	307.97	309.4	308.85	309.24	310.67	307.82	307.73	308.93	310.24	309.52	307.46	307.86	307.19	310	309.54	310.07	309.06	309.29	306.07	310.43	308.19	307.93	311.61	309.78	310.76	307.88	308.3	309.28
315.74	313.03	312.05	311.4	313.09	313.29	310.18	312.7	311.89	308.84	313.08	311.43	310.24	312.42	309.95	311.33	308.75	310.19	312.64	314.91	312.11	314.31	312.66	309.54	310.53	310.83	313.39	313.21	310.55	315.59	311.1	314.07	314.54	310.98	314.13	312.51	311.2	310.55	311.64	311.42	311.89	313.79	314.06	314.54	312.69	312.26	311.06	316.57	311.07	312.32
302.99	303.78	298.18	298.44	300.97	301.12	301.87	297.3	298.49	297.78	297.84	300.25	299.7	297.84	298.84	302.04	297.31	297.57	299.53	301.13	298.84	298.31	302.17	300.68	302.3	297.47	300.67	302.13	297.51	300.57	299.26	301.11	298.54	300.12	300.45	298.21	298.04	294.49	297.59	298.54	299.91	298.71	297.91	303.18	300.11	301.62	299.82	299.28	296.54	301.55
308.48	303.41	308.51	307.57	306.06	307.66	312.9	306.87	303.8	309.87	307.11	305.47	307.56	306.49	303.16	305.8	308.63	310.22	307.63	304.45	309.01	306.71	308.04	305.59	306.04	309.6	305.07	309.42	305.54	307.71	306.67	309.73	309.5	305.81	307.19	307.98	307.36	305.73	309.11	306.88	305.75	307.05	307.24	307.89	311.51	308.05	305.76	308.36	308.22	309.12
296.25	293.64	295.47	294.07	294.84	293.91	293.44	295.32	293.17	292.89	295.13	296.02	295.16	296.04	294.56	294.4	298.7	295.22	298.23	296.42	295.38	293.05	297.16	296.15	291.38	294.77	293.4	295.83	293.7	295.36	295.34	294.59	293.9	295.07	298.29	294.72	298.76	295.39	295.62	294.65	294.44	294.41	295.19	295.74	296.04	298.7	294.43	293.26	293.27	293.78
305.23	302.49	304.87	304.68	304.06	305.94	305.3	304.68	302.4	304.14	307.58	305.07	303.04	303.4	303.81	305.82	299.84	303.78	305.24	303.28	305.72	303.6	306.57	303.83	306.83	303.07	297.67	302.91	304.3	303.21	305.58	304.43	302.86	303.62	302.9	305.83	303.67	305.19	304.44	305.55	305.18	305.45	305.26	301.86	307.6	303.94	307.29	304.85	304.87	306.41
302.85	306.28	302.35	302.74	303.9	303.8	302.77	301.78	302.85	299.68	304.67	304.81	306.84	301.32	304.41	303.26	304.26	301.44	300.32	303.01	299.83	305.8	305.74	303.22	304.41	302.91	303.86	302.74	303.13	303.63	304.17	307.77	303.22	303.12	301.31	301.72	301.86	304.82	303.53	306.17	304.06	303.68	304.9	303.76	302.2	301.4	303.93	303.13	299.36	304.63
300.67	299.89	299.59	299.51	296.93	299.5	303.59	301.62	300.29	300.87	297.45	301.19	297.27	298.63	300.4	300.24	298.53	298.35	301.41	298.83	302.54	298.53	301.05	298.28	301.82	302.03	298.53	299.01	302.74	300.53	301.94	301.94	302.23	298.88	300.05	296.91	297.32	295.11	298.83	300.12	301.73	295.79	300.65	297.81	298.2	300.76	301.11	297.62	301.74	301.83
320.08	322.66	325.08	326.86	324.95	323.94	321.87	323.98	327.77	324.99	323.24	328.22	327.19	321.33	324.45	324.35	325.87	322.61	326.42	323.47	324.21	325	325.54	324.04	326.21	324.15	326.1	324.79	323.72	325.1	322.1	319.4	325.21	323.91	323.92	322.62	323.54	327.34	328.37	325.05	322.76	325.3	325.18	325.71	325.62	321.08	324.57	326.23	322.67	326.59
304.26	304.81	305.74	305.34	307.83	300.43	302.22	301.32	305.32	302.7	303.79	303.07	302.61	305.7	303.75	300.39	304.09	306.03	304.67	306.87	302.78	299.33	305.07	304.18	301.17	302.28	299.58	303.93	303.54	304.15	302.39	305.69	301.1	302.25	302.84	302.34	300.65	302.95	302.87	301.21	304.57	305.49	300.33	302.61	303.67	305.58	307	302.05	302.39	305.97
304.09	300.16	302.49	304.72	305.49	305.04	304.67	302.45	302.21	304.43	304.61	306.02	301.64	304.94	304.6	306.21	305.47	306.14	299.73	307.09	304.06	304.16	305.6	302.88	303.56	304.22	305.79	305.04	305.93	303.75	304.2	304.57	303.69	305.85	302.5	303.17	306.26	305	309.17	303.2	305.69	304.83	309.98	304.91	305.17	302.27	306.7	305.51	304.05	303.51
298.82	304.09	306.41	303.49	307.34	302.6	302.74	301.02	306.52	306.41	307.45	302.97	303.71	305.55	302.79	302.99	304.81	304.5	305.74	303.91	302.36	303.2	301.3	305.55	302.36	303.84	302.27	304.43	303.24	301.19	304.5	303.68	304.66	306.54	303.94	305.39	305.55	299.63	306.82	304.47	303.09	303.99	300.03	304.85	303.76	307.03	304.35	302.79	305	305.79
300.09	301.28	297.07	300.62	298.48	299.85	299.15	303.94	299.46	299.93	304.28	299.37	299.36	302.22	299.31	297.95	300.45	304.9	298.44	300.3	298.31	298.51	299.33	301.68	299.58	300.55	300.34	301.88	298.49	300.48	300.59	300.14	298.21	300.3	299.3	298.87	298.72	298.14	302.62	300.28	299.42	300.49	299.13	303.25	304.81	301.83	296.94	301.09	298.14	300.86
301.35	301.69	299.83	299.18	300.99	299.65	299.05	304.54	301.63	300.93	299.79	301.43	302.28	301.69	299.25	297.55	300.24	298.49	301	298.37	302.34	302.2	300.15	298.23	299.62	300.69	299.87	303.65	296	301.67	303.01	300.61	296.4	301.49	301.9	302.29	300.16	303.64	302.17	303.02	304.33	297.54	303.47	299.01	299.7	300.44	301.42	298.83	304.22	303.57
313.88	318.15	320.53	318.37	318.56	318.63	320.66	319.46	316.26	321.76	317.5	317.01	315.4	319.75	319.34	317.12	314.98	318.2	318.48	319.27	316.45	318.64	315.65	315.6	318.45	319.01	318.57	319.24	316.08	322.83	316.47	316.6	317	313.09	318.96	319.38	315.96	321.53	322.16	317.72	319.81	319.27	321.16	319.04	320.56	320.22	320.47	321.88	317.58	319.15
302.7	302.15	299.58	301.03	299.93	299.82	298.7	299.86	303.17	300.85	301.46	302.26	300	299.98	302.86	299.31	303.58	301.07	301.94	298.88	303.61	299.6	299.21	297.84	301.66	301.56	299.92	302.69	299.67	299.71	299.37	302.83	302.08	300.19	298.57	297.92	300.87	304.4	300.21	297.36	298.16	300.48	295.83	296.71	304.21	302.65	300.01	304.01	301.12	302.52
298.25	297.07	296.99	293.28	295.6	296.21	295.13	296.44	297.54	297.2	297.53	296.43	297.52	297.01	297.42	293.98	298.54	295.63	299.4	298.44	293.13	298.71	296.72	297	297.02	295.08	297.64	293.47	295.48	296.72	295.75	294.42	296.43	297.53	297.1	296.58	296.28	296.77	295.09	292.83	298.4	295.22	294.84	296.56	296.53	296.23	297.52	300.41	294.52	297.13
310.55	310.1	313.24	312.29	310.77	310.61	311.05	309.61	311.88	315.26	309.64	313.09	309.75	309.63	308.54	311.56	312.1	308.68	311.42	309.31	309.16	307.13	310.26	307.62	308.24	310.56	310.21	311.1	308.62	310.54	312.79	312.82	312.73	307.34	306.64	310.73	311.68	309.99	309.47	309.02	310.14	309.89	310.06	305.7	312.16	313.8	312.5	312.53	311.25	309.69
313.25	311.95	312.52	312.41	309.27	310.21	305.83	311.81	313.57	314.38	311.54	310.04	311.87	317.03	309.51	309.9	309.1	309.2	313.03	308.31	310.78	310.6	313.07	310.23	310.91	309.26	314.44	306.41	309.13	310.23	311.73	311.92	313.19	311.71	310.34	312.87	310.12	313.65	311.31	309.95	312.12	308.3	308.59	310.46	309.71	312.09	313.3	311.39	311.11	312.58
291.86	292.97	293.64	293.93	293.04	290.64	292.07	296.91	295.69	297.36	295.24	294.54	295.76	293.89	296.02	295.74	292.42	290.02	295.49	294.03	291.08	295.78	296.31	291.81	295.32	298.57	292.72	297.3	295.62	293.99	292.33	293.61	295.64	296.16	293.4	292.57	294.35	293.43	294.86	295.58	294.31	291.86	293.21	296.77	291.77	292.71	293.63	295.66	293.04	297.46
310.62	317.89	315.96	314.84	317.78	312.99	313.41	314.35	318.81	313.45	315.7	315.98	316.19	314.71	317.39	313.19	315.14	316.16	310.22	312.3	311.42	314.04	314.25	313.13	313.91	315.37	312.73	312.71	309.68	314.71	317.1	312.93	313.33	315.84	316.95	314.57	315.87	318.97	313.81	314.82	317.21	312.99	314.75	314.4	314.31	314.38	313.36	313.95	310.82	315.47
298.26	302.13	300.59	303.03	298.75	295.92	303.32	300.25	300.24	300.09	300.03	298.24	299.09	299.92	303.78	301.5	300.05	305.29	300.41	300.59	299.58	299.72	299.96	299.31	299.5	295.53	304.21	302.13	298.05	301.03	302.79	301.67	306.31	295.67	300.13	299.25	300.35	300.9	301.45	301.88	302.14	297.97	299.09	301.64	301.61	301.75	300.23	302.44	298.8	299.4
305.43	305.76	304.06	309.06	302.71	304.51	306.62	303.89	306.07	305.41	302.5	305.11	303.84	300.75	302.37	305.08	304.43	303.51	304.22	301.51	304.05	304.13	303.83	302.75	307.79	303.53	305.78	305.75	306.62	304.29	301.99	303.89	305.84	305.65	304.46	306.67	303.9	302.37	299.6	301.09	302.69	302.55	306.76	305.38	301.79	302.56	303.37	302.71	306.84	305.06
304.85	299.85	303.76	305.46	303.11	300.92	302.8	301.66	300.89	303.26	300.56	302.95	303.66	301.45	307.48	300.68	304.45	304.16	301.28	300.32	301.21	303.12	300.23	301.01	299.13	302.6	300.58	302.43	303.59	305.71	298.15	304.27	303.87	302.17	301.27	303.78	300.11	302.24	307.29	304.88	303.1	301.09	304.24	300.5	303.57	300.68	301.12	301.92	302	306.24
312.23	316.58	313.88	315.18	317.07	316.08	312.86	314.38	315.38	314	314.21	313.35	318.89	312.94	313.77	319.34	314.75	313.64	316.53	315.85	316.8	317.34	314.97	314.31	315.61	318.21	315.43	310.9	311.14	311.69	314.13	314.57	314.34	313.45	316.3	315.74	315.09	318.48	312.38	313.26	315.67	316.84	312.82	313.51	315	316.16	313.58	315.4	313.08	315.8
301.99	303.81	306.56	302.89	300.36	298.15	302.97	303.78	303.46	302.05	301.86	304.21	307.02	300.16	302.91	304.45	303.88	300.58	300.19	305.18	304.59	301.25	303.22	304.9	302.81	305.39	303.17	304.81	301.78	303.96	302.51	301.66	302.28	302.81	302.16	304.35	302.5	303.64	300.46	297.37	304	302.86	303.05	305.83	304.15	298.41	300.43	299.34	299.23	303.01
303.66	302.31	305.69	307.79	303.41	301.94	307.93	304.04	303.17	302.29	302.26	302.23	302.81	302.56	300.68	300.63	304.09	300.44	302.06	301.35	302.82	301.13	303.23	304.07	305.32	302.29	308.79	303.39	303.23	305.34	302.74	307.61	299.86	305.09	303.59	304.43	303.07	303.4	299.24	302.93	300.07	307.71	302.91	303.21	304.47	306.4	303.76	300.94	306.75	300.25
297.74	297.18	298.15	297.07	299.86	300.32	295.29	294.71	296.68	295.31	296.37	295.24	298.23	297.45	295.34	297.86	300.15	295.96	296.25	296.44	296.36	297.56	296.19	299.75	297.81	297.15	297.37	296.67	294.88	295.2	299.81	295.52	291.65	297.38	298.33	292.85	297.32	296.59	295.68	299.17	296.53	294.86	297.2	299.73	296.57	296.96	296.69	295.64	297.64	296.93
301.95	306.74	304.44	304	304.31	303.85	307.08	306.5	303.35	303.08	305.18	307.4	304.62	304.15	303.49	302.6	304.05	306.07	303.54	305.76	305.53	303.31	306.64	304.81	302.29	304.9	303.1	306.88	308.65	304.65	304.02	307.33	305.35	302.94	304.26	307.42	303.02	303.34	304.92	304.57	307.83	306.86	306.37	306.4	302.01	303.65	304.59	303.86	303.91	306.42
306.69	303.17	306.74	304.27	303.47	305.36	306.15	302.85	303.73	300.77	306.01	299.37	302.53	303.67	302.59	304.3	303.06	302.92	299.34	302.31	302.36	306.01	304.24	303.37	304.43	303.07	300.86	304.07	302.75	303.37	305.55	303.35	301.28	306.6	304.31	301.71	301.31	303.01	303.66	302.33	303.75	305.41	301	304.02	301.19	304.94	301.46	301.23	304.3	300.46
302.49	303.5	303.19	305.77	304.55	300.09	303.14	303.81	302.22	301.87	301.13	302.36	301.85	300.83	300.81	304.77	307.82	303.66	301.58	303.83	302.74	307.43	306.51	300.85	301.04	302.75	301.7	298.61	301.63	303.77	305.87	304.4	302.45	302.32	304.68	304.44	307.88	299.58	303.48	305.09	301.52	304.82	303.66	301.78	298.5	302.57	301.84	301.32	302.57	304.34
295.28	295.47	297.34	295.51	295.27	297.65	299.29	297.81	298.98	297.92	297.22	298.08	295.51	295.07	293.56	298.22	293.07	298.43	295.69	297.75	297.35	299	297.55	293.5	294.93	297.96	294.92	296.65	295.12	296.27	293.03	294.62	295.26	295.79	295.15	298.34	298.11	295.58	296	297.87	300.27	297.67	296.79	300.19	295.65	298.56	298.19	296.9	296.25	295.27
301.7	302.65	301.99	303.85	306.52	304.83	305.85	303.43	305.26	303.59	299.11	304.92	307.95	302.11	304.63	305.28	297.78	305.31	305.05	305.98	306.36	306.87	300.58	304.13	303.82	304.51	302.05	307.63	304.36	305.84	303.71	301.6	307.28	308.39	302.63	303	306.93	303.99	306.96	304.7	306.14	303.99	304.27	305.17	303.7	305.49	308.16	303.61	308.26	307.52
309.06	307.7	306.6	303.32	309.18	307.77	306.33	306.87	304.33	305.39	305.58	307.39	307.5	306.77	305.36	303.35	306.2	302.06	304.39	304.99	303.41	308.78	305.79	308.58	304.3	308.7	305.01	306.74	305.89	309.17	306.46	305.71	306.03	304.19	306.12	306.03	304.05	307.9	306.75	305.82	303.25	306.77	305	302.88	310.06	311.24	303.57	303.71	304.69	307.97
295.74	294.06	295.71	296.7	295.31	293.58	296.1	297.99	293.67	292.61	292.8	292.56	295.3	296.37	292.22	293.5	297.97	294.81	298.44	297.52	296.65	294.01	293.36	291.13	296.71	294.66	287.79	298.61	294.5	296.25	291.15	291.85	290.42	292.82	296.81	292.3	292.66	294.38	291.33	295.99	293.57	292.03	293.52	297	294.14	292.29	295.51	293.53	294.16	294.99
294.23	295.05	294.86	292.9	291.5	292.83	297.57	295.25	297.04	294.52	295.86	298.58	294.18	295.51	297.16	296.08	294.46	298.92	293.05	292.58	296.65	295.33	294.21	293.93	292.86	294.2	295.74	295.17	293.07	295.44	296.14	295.89	295.4	298.31	293.76	294.71	299.08	294.8	296.76	291.54	296.83	295.21	293.31	295.2	296.24	291.91	292.1	293.19	295.14	297.36
306.39	304.16	305.78	308.22	304.2	300.83	304.53	303.55	303.12	304.67	303.98	305.19	304.93	305.12	308.17	299.06	303.39	303.26	301.79	304.57	302.05	305.37	304.4	301.18	306.71	301.9	299.96	303.07	305.09	304.79	305.31	303.69	303.94	303.94	304.52	307.42	304.15	305.46	303.65	304.79	300.67	304.36	304.46	302.09	307.34	305.06	304.56	302.43	302.85	304.74
315.73	311.34	312.18	313.95	311.47	309.94	315.43	313.47	314.92	312.08	313.08	316.54	313.31	314.06	310.58	313.61	316.16	314.36	317.43	315.62	315.07	313.36	311.57	315.1	315.33	313.24	315.53	311.19	313.8	314.84	314.07	311.77	319.42	313.76	315.54	314.21	314.35	312.64	318.1	314.67	314.27	312.29	314.89	316.98	310.58	315.26	317.83	314.75	314.11	314.96
310.62	303.98	303.13	302.77	303.74	308.05	310.98	301.21	304.59	305.44	305.29	301.53	303.13	301	303.89	305.71	303.99	308.26	303.19	304.69	306.91	308.37	306.18	304.76	304.35	302.25	304.2	301	307.36	306.15	305.91	306.59	302.08	306.5	305.67	310.14	305.77	305.82	304.9	305.35	307.49	305.26	304.61	306.65	307.7	304.86	304.99	306.6	306.49	308.75
308.68	308.74	309.75	309.39	311.22	309.72	310.3	311.72	310.75	307.89	306.81	311.08	310.2	310.37	308.44	307.85	307.6	311.48	310.32	308.2	309.61	309.17	312.44	311.32	308.36	308.8	308.18	310.38	309.78	309.72	309.57	311.53	313.32	311.37	306.86	308.93	312.67	312.22	309.68	307.08	311.25	306.24	310.26	310.85	310.51	310.5	309.43	309.36	308.74	308.56
328.17	325.33	327.13	326.41	327.48	329.05	329.03	323.67	322.3	327.38	328.48	327.54	326.7	326.6	331.12	328.47	327.93	327.96	327.73	326.98	329.93	329.46	324.06	327.33	323.58	329.15	326.97	330.55	330.33	326.13	325.1	328.13	325.45	323.62	326.47	327.72	325.65	329.48	322.96	326.55	323.38	330.3	326.73	325.46	326.69	328.51	328.49	326.12	324.56	328.03
314.32	312.77	314.15	312.76	313.3	315.25	311.64	312.54	310.92	312.62	315.48	311.53	314.73	315.75	311.69	312.28	312.72	314.82	312.57	312.13	314.22	314.16	312.56	311.88	310.77	314.32	315.18	311.35	312.52	312.87	315.97	315.1	312.64	310.21	315.54	312.46	312.02	312.78	309.54	315.98	310.7	311.7	312.58	315.19	313.84	314.11	311.36	314.02	314.2	311.62
302.66	299.61	300.61	304.78	301.13	304.74	303.14	301.36	302.74	300.26	301.56	300.43	299.84	298.61	300.48	302.44	302.51	306.66	303.56	298.33	301.48	302.98	301.98	298.62	300.26	300.18	299.96	304.02	302.21	301.05	301.24	300.92	302.67	300.38	300.01	302.79	298.78	298.71	300.21	301.28	301.05	295.57	297.38	300.5	301.44	301	303.91	302.11	300.76	301.9
303.4	306.16	303.89	299.76	305.57	303.67	301.73	304.68	303.38	302.74	300.06	306.53	304.08	300.84	298.2	303.36	303.34	306.21	302.59	302.87	306.95	304.69	300.76	301.54	304.05	303.9	301.66	302.26	306.46	305.67	301.2	305.12	305.52	302.09	305.14	301.33	300.9	301.37	301.95	302.66	303.63	304.88	301.8	305.82	303.84	305.04	303.19	303.07	302.39	305.14
304.31	304.44	302.24	306	306.12	301.9	303.94	304.18	302.92	304.48	302.58	306.34	304.91	303.77	304.43	305.7	302.47	306.08	303.54	305.3	307.63	305.47	304.82	304.34	301.76	301.17	304.98	306.17	306.77	305.42	303.55	304.47	301.86	302.69	301.28	305.91	306.69	306.68	303.84	305.01	301.45	307.52	306.22	303.23	304.85	303.95	304.65	301.98	300.8	302.55
311.43	309.77	311.46	310.53	307.8	311.76	307.75	311.49	314.64	310.56	309.52	308.19	309.84	310.27	309.94	308.75	312.28	309.2	308.66	311.23	306.62	315.82	310.47	309.97	311.64	312.39	309.88	312.54	309.43	311.24	310.1	309.72	309.35	314.91	312.18	313	308.76	313.23	306.91	313.19	308.95	308.59	314.45	314.3	310.98	310.46	309.24	311.86	316.86	306.07
306.11	304.41	302.49	300.97	304.68	303.36	303.56	299.06	303.89	304.66	302.97	304.78	299.74	300.43	301.8	301.47	303.06	303.42	303.22	302.71	303.83	300.82	301.62	297.93	303.64	308.74	306.14	301.63	302.4	299.35	299.9	303.28	304.06	301.45	302.97	304.2	304.01	302.15	301.74	303.14	302.08	302	307.07	303.69	302.03	305.2	302.7	301.57	302.52	304.07
306.87	305.43	304.06	303.97	305.36	303.86	305.33	303.5	301.6	301.18	304.43	303.59	305.95	304.26	301.61	307.64	303.85	302.35	300.14	301.62	303.26	301.87	301.14	304.16	303.46	303.01	301.68	305.68	304.44	309.03	306.67	305.65	305.52	304.08	304.76	302.06	302.46	305.2	305.21	305.88	305.3	303.97	306.07	302.78	304.79	306.73	303.48	306.37	303.56	301.44
312.08	312.63	312.06	310.93	312.9	312.49	312.25	314.5	312.97	313.1	312.91	316.82	315.82	312.98	314.17	314.6	315.88	315.23	314.33	313.36	311.22	311.49	314.04	313.51	317.31	316.59	314.25	312.46	313.55	313.6	312.72	312.55	311.07	310.95	310.04	314.13	310.32	311.16	310.91	313.14	312.02	309.43	310.5	313.82	310.44	310.79	312.91	313.48	310.81	313.58
329.85	327.66	327.45	328.88	329.42	328.38	326.67	332.46	328.24	329.76	328.18	328.53	328.15	329.31	329.12	331.11	329.07	329.26	327.2	330.94	331.06	328.31	329.03	327.64	331.05	330.44	328.62	329.2	325.08	330.85	328.05	330.81	329.45	332.34	326.23	329.69	327.8	330.74	330.92	327.71	328.2	327.85	329.07	331.28	329.16	327.28	326.27	326.8	327.23	330.93
312.41	316.44	313.14	316.04	318.82	315.67	316.46	318.08	317.78	318.82	310.69	320.56	315.67	314.27	312.36	315.83	313.9	317.47	318.2	313.91	317.77	317.64	314.54	320.58	320.45	315.78	318.7	313.2	315.11	312.87	316.12	319.03	316.14	316.83	315.04	315.78	315.46	315.97	317.94	315.15	314.16	315.42	315.72	317.79	318.07	316.09	314.9	311.88	312.85	313
306.03	315.86	312.77	312.53	311.81	313.91	309.52	312.31	309.08	314.22	309.11	313.07	312.96	312.35	313.06	314.7	310.82	312.25	311.91	312.36	306.77	313.45	312.76	311.68	317.19	312.63	308.95	313.99	313.13	314.04	314.87	310.57	311.15	314.35	316.78	307.35	313.17	313.26	310.57	312.27	312.61	310.8	310.33	309.32	311.47	312.35	313.35	309.95	317.26	312.99
310.18	309.64	309.59	310.98	310.33	312.73	307.89	312.37	310.68	309.09	312.08	308.04	309.79	309.93	307.94	314.61	311.37	310.82	312.44	312.61	310.69	313.7	312	309.6	310.43	308.98	311.89	313.67	306.99	311.28	312.52	309.91	310.82	309.18	312.88	315.7	316.69	312.33	308.95	312.26	313.14	311.26	314.18	312.62	311.06	312.72	309.08	313.28	313.36	310.21
311.56	312.35	310.02	312.47	311.75	313.78	315.06	309.34	311.08	315.59	311.45	311.37	312.74	311.7	311.52	308.18	313.65	311.3	313.37	311.08	313.79	312.21	309.25	310.68	308.46	313.28	313.33	308.14	312.78	316.01	307.9	313.9	309.81	313.85	313.03	313	313.34	311.37	311.39	311.63	310.74	313.67	310.6	312.12	313.39	311.2	310.83	315.62	313.61	312.72
298.27	305.32	304.82	304.53	300.71	301.16	302.24	299.62	303.65	305.68	300.94	300.52	304.52	304.61	303.3	304.75	302.63	303.83	302.37	302.86	300.26	306.71	302.72	303.6	302.53	302.88	302.72	302.19	305.2	303.03	301.91	303.57	305.73	304.54	301.13	304.56	302.71	303.15	300.97	301.27	303.53	303.3	303.78	305.7	305.49	303.81	305.15	302.02	300.71	304.39
315.84	316.74	318.09	314.56	312.5	312.97	316.15	317.07	319.04	315.12	314.85	313.65	315.06	316.22	315.34	311.91	314.82	316.21	315.11	320.46	315.37	317.9	313.95	314.11	316.52	313.02	315.47	311.78	317.79	316.26	314.76	317.81	320.35	316.07	313.1	313.86	315.71	317.22	315.58	314.76	317.61	316.3	314.3	316.66	316.28	312.62	316.46	313.22	316.61	314.96
316.5	315.67	317.44	318.43	320.6	313.9	319.12	315.57	319.09	317.37	320.54	315.16	318.32	317.95	319.41	316.34	318.79	316.44	317.69	315.87	315.25	321.08	322.46	318.29	318.33	317.65	319.15	319.76	318.5	318.44	318.41	319.65	317.04	316.52	317.37	318.86	315.57	319.03	317.51	317.81	318.08	316.24	318.54	318.35	321.52	317.18	319.26	322.46	321.69	320.89
302.85	305.14	306.19	303.23	303.54	308.14	303.51	304.6	307.44	304.08	305.69	302.86	307.04	306.82	303.58	304.26	305.69	304.65	306.32	305.09	305.32	305.27	305.85	304.63	299.43	306.87	304.72	303.89	307.02	308.91	306.04	303.85	307.39	303.89	304.89	302.89	307.4	304.89	304.47	306.27	306.01	304.02	308.32	303.47	307.39	302.93	305.84	304.02	304.51	306.36
321.96	325.93	323.51	323.63	323.87	327.07	321.84	327.22	327.62	328.58	328.09	327.06	323.84	325.17	327.72	325.74	323.01	328.37	326.54	325.77	323.9	327.86	324.94	328.43	323.65	321.34	325.77	325.02	327.71	322.53	323.91	323.06	325.79	322.8	322.72	323.21	328.53	324.43	323.68	327.48	323.47	327.37	325.46	325.54	321.86	327.32	328.01	326.93	325.82	325.95
317.75	317.19	314.07	312.14	311.83	311.47	315.46	314.9	314.29	315.01	312.36	313.55	314.59	314.4	314.72	314.36	317.34	317.12	317.01	314.39	313.44	316.56	315.27	316.46	312.11	314.27	318.98	318.1	314.19	315.47	312.22	314.37	311.36	315.88	313.41	313.82	315.09	316.67	315.7	314.73	315.57	314.96	315.99	312.35	314.48	313.89	313.62	310.7	315.43	311.5
301.76	306.27	304.33	307.39	306.25	305.01	306.08	308.03	305.84	306.8	305.53	301.43	304.63	302.14	304.11	305.53	304.66	302.17	302.67	305.72	306.2	304.46	306.75	304.47	308.13	305.95	302.72	307.87	312.52	306.35	306.46	303.95	299.35	306.08	304.12	303.73	305.48	307.73	308.8	304.79	304.89	306.91	306.52	307.58	306.87	305.56	305.18	305.43	304.24	307.2
302.32	299.57	299.56	301.99	299.92	299.11	303.71	298.62	301.66	301.08	299.24	297.25	297.41	297.19	297.05	298.8	303.32	299.35	298.44	300.02	297.01	298.43	301.86	299.7	304.26	298.73	299.6	299.86	300.44	298.81	299.55	299.07	301.04	299.71	298.22	300.58	301.99	297.7	299.5	300.44	296.97	301.72	300.28	296.97	301.41	300.25	301.87	298.62	298.14	303.19
332.59	325.99	323.75	327.27	327.83	330.26	329.41	324.15	327.19	328.31	328.56	327.79	328.15	328.79	331.31	329.74	325.04	328.43	327.02	328.29	325.21	326.64	328.91	327.32	328.63	326.16	326.78	329	330.39	325.84	323.37	325.67	327.6	326.21	327.29	328.62	328.38	325.64	327.51	328.88	325.06	331.51	328.57	326.28	329.7	328.53	325	325.14	325.93	327.07
306.33	302.96	302.99	308.9	305.72	306.34	303.25	305.31	305.77	305.29	303.72	304.08	300.74	301.95	303.21	304.72	305.34	304.74	302.6	304.31	302.93	305.31	303.66	307.69	304.34	304.05	306.57	304.39	304.48	306.42	303.19	302.8	307.25	304.49	305.56	304.29	306.32	302.31	305.27	301.58	305.4	307.46	305.5	301.36	305.75	304.03	304.52	305.96	306.01	305.23
313.7	312.89	312.3	312.61	314.88	311.99	313.97	313.37	315.17	311.95	309.64	314.12	314.95	313.48	310.44	315.8	311.67	310	314.72	311.89	313.3	316.75	310.96	310.67	309.65	313	311.72	308.87	311.17	309.2	312.64	311.55	313.87	313.55	315.44	312.29	309.67	311.22	316.16	312.46	315.43	312.04	313.74	309.35	312.21	310.68	309.61	311.43	311.26	313.44
304.95	306.44	305.63	304.18	302.44	304.06	305.75	303.11	301.19	299.74	301.57	306.31	302.54	301.86	301.51	303.65	300.43	305.21	301.09	300.88	302.83	305.68	307.42	307.95	300.9	305.94	305.31	303.79	298.93	306.67	304.03	305.86	303.98	302.49	304.04	301.46	300.03	305.52	300.4	302.02	304.21	304.56	306.24	301.8	303.43	302.84	302.99	303.98	300.4	306.2
311.41	316.18	316.44	315.53	317.22	316.47	313.79	314.91	312.5	314.31	313.34	315.6	314.67	315.6	314.98	313.56	316.92	312.76	316.54	311.6	317.69	313.16	315.95	320.87	313	314.71	314.19	314.9	315.24	315.83	316.33	315.14	315.24	310.56	310.51	311.94	313.78	316.74	312.21	315.99	313.95	315.5	316.57	318.09	313.95	314.05	314.06	317.2	316.1	310.39
306.87	304.27	305.23	306.76	305.39	305.3	303.74	304.22	305.49	302.49	303.54	304.3	304.33	300.63	302.02	305.55	302.36	307.55	304.84	304.32	303.84	304.05	304.05	304.67	305.43	306.03	301.88	303.34	302.91	303.52	307.89	303.04	302.22	301.97	303.63	306.27	304.58	302.69	302.8	304.09	303.91	304.49	304.14	304.41	307.2	307.49	302.37	302.8	305.52	306.39
304.4	299.34	297.82	300.36	298.03	298.94	298.81	300.14	298.29	302.11	301.81	300.36	306.39	297.91	302.14	300.34	304.55	297.51	298.8	303.08	303.48	300.58	299.54	298.87	299.83	296.48	300.77	302.74	303.86	298.41	302.18	300.68	301.9	302.96	299.6	300.08	300.89	302.02	301.93	302.86	302.9	299.69	299.34	298.5	303.89	302.23	297	302.07	299.77	301.21
320.19	315.48	316.26	317.91	315.18	319.38	316.45	315.73	315.78	321.65	319.01	318.37	316.97	316.32	318.72	314.54	317.44	316.13	315.71	319.56	319.72	316.97	316.83	317.39	318.76	317.83	320.13	317.52	316.08	317.54	314.88	319.5	318.79	316.02	316.1	313.47	316.26	318.89	320.07	314.55	321.1	319.96	314.4	318.6	317.89	318.31	319.13	314.51	317.78	316.76
314.09	321.76	313.78	313.33	316.85	314.54	314.37	314.59	314.8	313.26	316.98	311.98	316.39	313.86	317.16	314.09	319.21	317.43	315.9	313.47	312.54	317.18	315.75	316.02	312.61	316.41	317.11	318.81	315.8	315.26	314.24	319.53	316.72	316.56	315.47	314.13	319.06	312.77	315.41	316.18	314.59	316.97	316.25	315.66	316.65	315.7	318.65	314.1	317.7	313.58
299.37	301.29	299.19	304.12	299.22	303.32	298.65	298.51	300.03	299.61	301.2	300.32	299.61	301.65	297.01	299.68	304.49	300.27	302.63	304.03	300.95	302.02	299.7	300.42	300.05	298.53	300.27	301.94	299.93	300.56	300.16	298.2	300.67	300.76	299.19	299.95	300.67	301.53	300.3	299.87	302.81	303.38	302.93	302.17	297.48	301.25	301	296.84	303.24	298.5
306.84	303.68	308.46	306.19	308.42	310.67	305.1	306.74	306.49	302.72	304.4	304.12	302.77	305.42	304.51	306.35	309.31	306.86	305.38	306.09	309.01	309.77	304.53	307.16	306.18	307.16	309.26	304.94	308.06	308.41	306.5	304.56	305.79	307.77	304.85	306.14	307.6	306.03	308.62	309.55	309.18	308.04	305.04	308.12	304.36	307.68	301.71	308.34	304.9	303.32
312.9	312.88	314.82	314.12	312.99	313.05	313.53	313.42	316.3	314.86	313.14	314.78	317.25	313.67	314.2	313.06	314.63	312.18	313.03	314.12	313.58	313.61	313.28	316	314.94	316.67	315.62	311.01	311.75	316.66	315.7	314.16	311.73	311.08	313.37	315.17	314.23	312.07	315.69	309.61	317.77	310.79	316.34	312.98	312.58	315.98	314.12	314.33	313.7	311.62
328.17	331.14	326.85	331.12	329.7	329.21	326.43	328.66	327.4	327.27	326.3	328.31	327.88	323.18	325.13	327.94	328.89	326.87	328.79	329.14	326.8	325.05	329	332.03	328.52	327.82	330.75	324.63	326.81	326.62	330.78	327.92	326.33	327.2	327.62	328	326.12	325.96	329.34	324.96	328.05	325.57	327.63	328.97	331.33	325.09	328.2	332.43	329.89	326.13
305.73	306.66	305.66	304.39	306.03	306.66	303.77	302.82	303.86	302.52	302.17	303.09	304.03	304.7	302.47	302.49	306.05	302.98	306.12	305.79	305.79	303.6	305.01	305.05	306.4	303.25	302.94	307.39	304.32	305.49	301.93	302.99	304.19	303.07	301.89	302.6	306.99	306.71	302.61	303.12	307.87	304.46	306.08	303.42	307.12	304.72	308.85	306.3	304.75	305.83
296.94	296.25	295.95	294.32	293.15	296.19	298.03	293.74	291.41	297.21	292.32	292.91	295.95	294.56	294.38	291.74	292.57	295.1	289.75	293.14	293.68	294.46	290.9	293.07	293.69	295.89	295.89	294.81	295.02	295.3	295.86	293.87	293.59	295.04	292.38	291.62	292.95	295.78	291.85	291.86	292.94	291.86	296.93	293.58	296.89	290.57	292.38	291.91	294.78	296.43
305.53	302	298.62	306	300.04	299.61	302.34	302.88	305.03	302.58	300.54	303.57	300.51	302.28	302.36	304.76	302.07	303.05	303.31	300	301.57	302.52	300.53	301.94	306.33	301.48	298.97	303.85	300.85	303.56	300.62	303.01	303.65	302.63	301.46	304.71	303.26	303.86	304.45	306.96	303.16	304.21	304.24	303.06	304.37	305.34	305.11	303.15	303.21	304
305.11	306.88	305.72	301.9	305.14	301.78	306.32	303.96	302.07	301.58	301.92	305.34	304.97	303.73	304.15	304.16	303.2	301.65	296.36	303.36	306.59	301.03	305.42	305.2	303.38	302.31	303.11	305.33	304.1	299.29	301.37	303.53	300.31	303.64	303.6	302.03	299.56	304.51	305.23	302.63	299.46	304.13	302.6	304.2	304.48	305	301.34	303.92	303.14	303.15
316.49	315.73	319.26	318.86	317.36	316.75	317.62	322.36	319.7	318.87	319.35	318.52	320.34	316.48	314.4	318.59	320.81	317.98	314.43	319.38	317.85	319.93	320.6	316.97	321.37	320.81	319.05	319.04	319.73	320.84	316.82	318.85	321.81	319.59	318.21	319.12	318.25	318.88	317.41	319.24	319.32	319.66	319.63	318.49	314.6	320	315.52	314.13	317.91	314.08
307.78	307.47	306.92	313.18	309.87	307.56	312.3	310.09	307.79	311.24	312.36	311.01	311.62	305.92	309.25	309.54	308.81	309.48	305.81	307.36	308.63	307.74	309.74	306.89	307.24	308.48	305.98	310.92	306.64	303.69	311.77	308.59	306.56	306.38	310.84	308.64	309.45	308.93	311.48	308.77	308.62	307.43	306.98	309.69	309.34	308.47	310.84	309.52	313.04	309.51
303.35	305.12	304.92	299.52	300.73	307.45	303.57	303.71	304.42	301.57	309.64	303.38	306.28	304.42	302.92	306.12	304.24	303.82	304.78	302.89	301.22	305.91	302.05	305.62	303.43	301.8	302.13	302.31	303.37	305.22	307.87	306.5	307.09	302.6	303.82	301.03	305.66	305.37	305.44	302.24	299.98	309.35	303.9	307.78	302.17	302.66	306.87	303.2	303.14	304.28
330.34	332.2	331.26	325.62	329.36	324.85	328.44	328.16	326.92	331.01	327.35	332.73	328.9	330.1	331.46	329.75	326.94	326.84	332.96	327.28	326.31	329	327.68	329.9	327.56	327.75	327.2	327.9	326.79	325.43	329.98	329.41	326.93	328.85	331.25	324.24	328.44	328.44	330.56	330.91	332.07	329.9	327.1	328.11	328.08	331.27	328.89	325.54	328.62	329.38
319.57	318.91	319.62	317.23	316.85	317.67	315.11	319.25	317.43	317.48	317.61	316.14	314.81	317.34	315.68	318.62	316.35	316.76	315.71	321.85	317.3	318.33	314.61	312.61	321.09	317.18	317.05	315.98	314.02	318.31	319.53	317.91	319.84	314.63	315.68	316.84	321.52	314.89	320.84	315.89	314.78	314.68	316.56	313.31	318.83	316.82	315.8	315.7	317.34	315.87
316.76	317.59	314.75	314.82	314.11	318.33	315.05	311.62	315.02	315.03	312.98	315.79	313.7	315.62	313.7	315.65	313.79	315.46	314.5	310.92	314.51	315.49	313.75	314.38	312.68	314.07	317.19	313.73	317.8	314.98	312.65	319.25	313.93	312.85	313.25	316.15	316.26	314.95	318.1	313.99	315.62	314.47	314.49	317.31	311.07	310.37	310.89	316.95	311.91	315.34
303.84	303.79	305.94	306.85	304.78	302.6	304.77	304.13	304.35	303.59	305.88	307.78	304.93	304.04	306.09	301.8	301.23	301.51	306.07	308.99	303.47	303.09	303.78	303.98	307.79	303.82	303.81	303.42	302.83	302.49	305.48	305.98	304.49	302.74	304.4	303.44	304.49	306.5	307.65	302.13	304.63	303.29	301.8	301.54	306.37	306.71	302.49	299.25	305.83	306.42
304.04	301.63	304.55	305.03	298.23	305.3	302.13	303.32	305.7	304.16	304	307.94	301.97	304.04	307.39	304.7	301.25	303.81	301.94	302.94	302.22	303.68	302.66	303.09	304.07	302.93	303.01	303.97	303.1	301.32	303.78	302.78	304.37	304.06	301.2	302.65	303.61	300.29	304.53	301.33	301.89	301.3	299.43	304.33	305.49	302.54	306.58	300.95	301.85	306.11
315.94	318.02	314.08	312.68	316.11	315.48	318.15	314.12	313.28	312.75	315.53	314.54	317	314.56	314.08	316.24	313.92	311.52	314.81	314.16	317.25	314.3	313.26	317.73	316.05	315.27	316.65	314.77	315.45	315.72	314.88	314.72	312.06	310.34	314.44	317.33	315.78	315.42	310.93	314.48	319.73	312.51	312.3	316.38	313.24	312.06	314.59	314.99	312.62	315.75
314.77	314.07	313.91	311.82	313.5	315.8	315.81	316.58	316.91	310.98	313.97	314.85	314.52	317.34	316.95	315.97	314.2	316.62	311.44	314.19	313.79	317.22	315.3	313.28	317.22	317.43	314.42	316.57	316.13	312.37	317.21	312.59	314.98	316.52	313.93	312.81	316.11	316.32	315.22	313.66	316.38	317.23	315.17	313.56	318.58	315.36	313.69	313.56	316.3	315.1
300.93	303.02	301.05	305.97	303.51	300.96	303.28	302.33	300.37	302.49	299.51	302.04	300.36	304.38	303.78	303.37	304.42	304.52	301.06	305.5	306.19	304.07	305.12	302.24	298.7	303.1	301	300.32	301.23	301.26	304.24	304.02	299.71	305.61	301.89	303.43	303.56	302.67	304.93	306.06	300.35	303.07	302.26	304.58	301.2	299.56	301.26	300.86	300.83	299.93
310.06	311.49	309.64	312.06	310.92	311.48	309.42	309.13	315.6	310.22	315.45	312.41	314.45	312.39	313.82	312.41	308.09	311.12	313.11	312.35	313.04	313.32	312.45	309.43	310.74	307.93	314.24	312.2	310.1	310.39	314.21	308.26	313.56	311.27	311.91	313.09	312.93	313.99	313.26	309.99	314.25	312.26	312.73	309.61	312.35	313.57	316.13	313.74	310.98	314.11
297.89	292.09	297.59	296.78	301.48	298.48	297.16	293.26	297.69	298.78	296.88	296.43	295.75	294.77	296.17	298.83	297.18	297.64	296.42	298.1	292.1	296.29	296.06	300.46	294.73	297.69	297.45	297.82	293.73	301.44	299.5	300.88	296.02	296.91	297.47	295.64	297.92	297.26	294.47	294.49	294.66	297.82	295.66	293.96	298.35	296.48	298.9	298.01	293.32	299.58
314.26	318.17	312.79	311.99	315.06	316.57	315.21	316.11	317.12	315.82	316.8	315.71	311.78	316.23	314.88	315.05	313.43	314.65	316.32	314.1	316.03	315.08	312.52	314.64	315.82	312.59	316	314.96	313.61	317.28	317.12	313.9	314.9	318.65	312.21	316.79	313.95	313.97	319.96	316.07	312.76	310.52	315.45	313.82	315.07	314.7	312.44	314.59	315.31	313.74
306.49	308.51	308.51	302.9	306.65	306.47	303.24	304.72	304.58	304.65	304.1	306.96	304.17	307.84	305.18	305.78	307.45	307.17	306.41	305.53	307.68	305.82	308.8	305.18	304.42	305.76	301.2	303.81	304.32	308.81	304.86	304.03	305.64	305.14	304.4	307.9	305.56	306.94	303.6	305.3	305.48	308.32	307.19	303.13	308.83	304.87	305.43	305.32	304.82	303.69
305.8	303.71	309.18	306.2	305.88	304.43	304.2	309.31	305.7	305.82	306.15	308.43	304.14	304.51	308.06	305.89	304.32	306.72	304.99	306.56	302.1	305.41	304.99	309.46	307.39	307.78	305.59	306.39	305.74	307.52	309.15	302.74	306.73	305.53	307.46	306.23	306.31	308.99	301.57	305.05	308.74	309.68	304.82	307.13	308.52	306.68	310.12	308.13	305	305.34
323.37	326.8	325.62	328.13	328.02	329.26	326.27	330.8	327.55	325.76	329.11	325.82	326.74	328.38	327.61	326.93	329.44	328.51	332.62	328.68	327.73	326.98	327.07	326.57	328.01	324.31	327.14	329.6	329.26	326.13	328.03	327.29	325.75	329.58	323.82	326.52	327.69	325.33	329.69	327.34	330.53	328.87	329.78	326.12	326.71	325.72	327.44	324.89	327.57	330.77
325.38	328.05	323.52	326.55	322.67	324.56	328.92	325.82	324.73	324.41	325.42	325.61	323.42	323.26	325.8	327.12	324.37	327.46	326.12	327.19	327.81	324.45	328.01	325.13	329.05	326.59	327.51	328	320.86	328.04	328.19	324.48	325.24	326.51	324.62	325.14	323.34	326.8	326.04	327.99	322.06	327.78	325.18	323.78	329.04	322.34	321.8	325.2	329.18	323.58
316.69	319.36	317.06	318.44	320.61	315.16	322.26	319.56	317.33	317.49	319.31	315.17	318.84	314.82	317.39	318.9	315.58	316.9	315.77	316.24	319.87	317.25	317.44	317.6	317.78	319.83	316.48	320.22	319.09	318.79	320.23	319.29	320.28	315.87	318.05	315.77	316.29	315.64	321.33	317.82	319.9	320.41	317.42	316.46	318.03	318.58	316.48	318.98	319.1	315.53
294.89	295.75	298.49	289.86	296.59	296.11	294.58	292.75	293.42	290.19	291.46	295.17	296.67	291.02	293.49	293.59	291.28	295.55	290.12	292.42	295.06	292.8	291.22	294.39	296.65	298.13	290.79	291.17	293.98	294.52	293	295.32	293.91	291.88	293.72	295.11	298.19	290.86	294	292.63	292.48	292.29	293.89	292.16	293.08	295.21	297.04	293.19	292.53	295.79
314.67	318.83	312.14	313.69	313.84	313.31	314.01	313.93	311.68	314.81	317.77	317.18	316.62	316.87	316.36	317.97	314.75	311.44	315.29	316.31	312.9	317.3	314.71	318.61	315	313.08	318.43	315.9	313.05	315.06	315.5	312.88	315.64	314.64	311.92	317.24	316.27	314.13	310.95	316.52	315.9	314.71	311.93	314.57	313.08	314.91	315.59	316.49	314.29	315.04
311.69	314.51	316.32	312.58	317.94	314.17	315.65	309.46	314.86	313.85	314.77	319.01	311.85	313.45	317	315.23	310.5	313.21	316.89	310.82	311.64	312.28	311.05	313.84	317.01	311.52	313.22	313.22	311.43	314.07	314.72	314.17	313.22	311.97	310.87	309.86	313.21	315.19	312.44	312.92	313.39	316.32	314.54	309.13	308.9	317.41	313.16	313.4	312.46	314.82
308.8	312.58	309.74	308.37	305.09	305.38	311.03	312.86	308.15	309.51	307.46	310.44	310.7	309.58	309	310.71	308.31	308.21	308.39	308.17	309.58	309.75	309.94	311.09	308.74	311.26	310.67	307.96	308.26	309.67	311.74	307.9	308.16	309.89	307.29	308.44	306.53	308.72	308.29	307.41	307.68	309	310.98	308.19	311.31	303.93	309.37	312.95	306.19	311.23
314.88	315.75	317.38	310.88	315.91	312.49	313.44	314.57	311.37	313.02	310.07	314.08	314.23	313.52	314.01	314.03	313.26	312.06	312.51	313.89	315.42	310.33	312.83	315.22	313.83	315.85	312.93	311.34	313.02	317.23	314.85	311.88	315.99	313	315.17	313.35	315.97	315.7	311.21	317.58	313.04	309.55	313.19	311.68	315.86	316.04	315.32	314.29	312.28	316.68
302.31	304.36	303.52	306.4	303.85	304.81	300.41	304.78	301.31	300.13	303.72	302.67	307.5	299.84	303.57	302.65	304.11	303.24	304.53	299.99	307.56	303.32	300.02	304.58	300.06	302.7	301.87	300.71	303.12	304.76	303.37	303.98	302.42	302.87	302.81	301.41	302.96	306.07	303.27	304.82	301.96	299.01	304.78	302	304.36	302.63	305.19	299.32	304.15	302.71
304.38	305.05	302.23	306.19	305.03	303.11	305.15	304.75	302.93	303.82	301.22	303.86	301.52	307.25	302.46	302.18	305.58	306.04	302.39	305.86	301.48	305	302.21	305.12	305.09	306.01	303.13	300.76	303.51	299.99	306.59	305.74	307.47	305.52	301.85	305.85	301.39	303.8	303.07	303.59	300.1	304.78	304.63	304.52	303.77	304.51	305.01	303.53	301.28	302.31
305.88	306.73	310.06	307.3	304.38	307.02	306.58	307.49	304.9	303.09	307.36	302.71	306.07	306.14	307.68	306.56	306.1	308.13	310.07	306.02	306.47	304.92	307.16	307.02	305.39	301.82	305.9	306.5	308.61	305.77	306.34	311.01	304.35	306.05	307.21	304.69	303.04	306.06	305.72	310.77	307.61	302.32	302.95	302.58	308.77	306.46	306.66	306.99	306.31	305.5
326.02	324.25	324	323.92	323.64	327.95	326.61	324.54	327.64	327.48	323	323.61	325.88	323.05	328.89	324.83	323.27	324.74	324.9	325.98	321.23	326.88	325.67	325.82	325.24	327.08	324.53	326.13	323.88	328.53	325.44	321.76	326.71	329.55	323.58	327.98	322.98	325.52	326.51	324.53	324.9	324.08	329.53	325.66	324.49	325.92	327.49	327.21	320.97	325.22
313.24	313.38	316.05	314.67	315.21	315.29	312.08	314.74	316.03	316.13	315.39	314.09	316.65	317.07	317.25	315.43	313.43	311.87	313.76	314.35	317.24	315.73	315.04	312.87	314.08	313.36	315.38	317.58	318.32	313.88	315.21	311.8	313.91	315.55	318.28	314.07	314.4	316.57	319.01	316.8	314.57	312.77	314.16	310.59	317.07	316.46	316.47	313.57	315	318.36
305.06	308.7	308.27	305.54	305.95	306.02	305.64	302.18	305.63	306.7	303.66	304.03	306.03	303.66	305.84	309.41	306.51	305.06	304.92	300.75	304.01	305.5	306.64	305.91	308.52	303.2	304.46	305.57	306.61	304.81	306.94	306.44	305.89	306.29	303.49	305.85	300.38	305.18	303.92	304.79	303.24	308.64	309.57	303.37	303.82	305.88	306.89	303.34	304.96	304.59
314.19	313.48	316.29	314.52	311.46	315.53	315.76	312.36	317.67	314.83	313.48	313.92	315.85	316.21	314.54	314.76	313.48	314.55	316.02	314.37	318.02	315.63	317.54	313.26	312.44	314.94	315.57	314.63	315.38	316.88	315.64	315.46	314.74	314.66	314.8	314.26	310.82	313.37	315.89	313.25	313.08	314.54	314.96	315.64	313.64	314.4	317.41	314.15	312.65	309.82
306.64	303.45	301.51	304.58	306.42	308.4	307.49	302.86	308.36	304.48	304.56	304.61	306.43	307.22	304.19	305.37	300.91	308.9	302.27	305.46	305.34	308.66	302.72	305.24	305.55	305.25	307.85	303.99	301.37	305.23	303.81	304.78	305.24	307.73	302.47	308.28	305.51	304.61	304.88	303.34	303.79	307.21	306.84	306.58	305.24	303.77	303.02	305.79	303.24	307.8
307.27	311.92	309.09	309.64	310.63	311.9	313.94	311.48	313.19	314.75	312.65	312.51	312.72	311.25	311.62	310.64	307.99	316.12	311.65	308.57	313.58	310.66	310.45	312.58	314.61	314.16	312.36	316.09	311.4	310.8	310.88	309.24	310.34	311.24	307.66	312.75	308.68	313.29	313.15	308.98	313.49	310.06	308.41	312.83	310.52	311.5	309.95	311.23	312.69	313.41
302.16	301.8	301.71	302.3	305.19	304.08	302.44	301.85	299.42	301.45	304.16	302.12	301.8	307.32	299.64	303.36	302.88	306.34	302.54	301.58	306.03	303.9	304.84	302.23	303.94	302.03	306.69	303.15	303.26	303.29	303.85	301.01	298.39	304.05	307.39	301.89	304	305.38	301.03	305.39	304	301.39	305.53	301.61	303.43	306.52	302.07	301.78	304.2	304.23
304.47	302.77	303.59	306.01	303.44	301.17	299.88	305.76	302.56	302.9	299.9	305.53	305.59	301.12	302.47	305.16	303.82	305.15	304.08	298.87	302.66	304.53	302.25	305.5	299.66	302.57	301.43	305.15	303.45	303.37	299.26	297.67	301.85	301.3	301.71	304.23	304	302.23	303.56	303.51	299.98	301.66	304.15	305.8	301.86	301.96	303.05	305.69	302.06	302.97
305.21	300.76	305.74	302.41	306.35	300.65	306.68	303.07	306.2	305.86	303.63	306.79	305.24	304.43	303.49	303.01	300.48	303.59	303.09	305.86	299.74	302.59	302.93	301.95	305.5	301.44	299.79	305.07	304.72	303.99	306.87	301.98	300.31	300.88	306.33	302.09	303.93	300.6	304.55	304.61	301.2	303.87	307.83	305.71	303.1	301.56	303.47	302.56	303.03	302.7
318.25	316.94	314.93	318.3	321.15	317.76	318.51	317.48	316.14	315	314.27	314.86	316.73	314.73	318.17	316.57	315.77	319.35	318.22	320.59	317.13	318.14	319.39	313.71	316.26	318.21	318.36	314.08	319.97	318.29	318.55	316.09	319.31	317.25	316.78	316.87	318.68	319.38	318.65	317.62	316.14	316.72	318.42	317.9	316.82	318.54	315.69	317.59	317.95	316.32
318.74	319.67	319.18	319.77	321.56	321.45	319.39	319.66	319.02	319.61	315.74	320.12	318.52	323.05	318.47	317.37	317.82	320.27	321.95	320.94	316.89	317.86	318.04	322.18	319.39	323.43	320.84	321.12	317.77	318.89	318.87	320.07	319.79	321.35	323.57	317.76	318.61	320.17	319.96	316.23	320.49	319.85	320.77	315.3	318.3	320.64	322.4	320.21	314.66	319.59
306.02	303.07	303.79	304.81	304.9	304.34	305.99	307.7	303.55	303.38	304.07	300.53	301.1	305.73	301.72	302.83	303.56	305.47	303.91	303.34	304.99	304.42	308.01	301.78	301.57	304.54	305.09	303.68	302.26	300.83	303.79	303.07	306.13	305.25	300.32	302.65	305.41	306.12	303.28	301.65	304.14	301.45	306.5	302.11	306.03	302.05	301.93	302.09	305	304.71
301.09	298.88	297.93	302.68	299.75	300.1	302.1	302.21	300.23	300.88	301.22	300.17	297.29	302.05	298.63	303.5	301.38	302.95	303.76	302.59	298.3	301.8	300.15	300.23	301.82	301.82	304.11	299.81	299.14	298.54	300.62	301.66	302.86	303.41	298.67	300.04	300.59	301.6	300.63	300.24	300.55	305.43	300.8	296.75	297.39	300.23	300.52	303.75	302.42	299.15
300.3	300.95	300.83	302.77	303.53	298.03	304.31	301.65	299.62	300.53	302.21	303.57	301.72	301.8	299.62	300.81	300.24	300.74	300.37	299.14	299.18	299.53	299.97	298.56	301.3	298.28	299.89	300.49	301.95	300.75	303.37	299.88	298.62	300.73	302.05	299.3	300.6	302.91	301.95	304.23	299.4	301.55	301.06	300.63	299.26	300.83	303.39	295.81	299.94	301.38
292.61	294.84	295.81	292.97	295.02	294.2	296.17	295.61	292.99	294.84	292.42	292.89	294.93	294.47	294.96	294.16	296.77	292.04	294.37	292.17	294.6	292.91	290.52	290.64	293.06	291.58	293.86	294.65	292.79	295.55	293.06	293.63	291.24	292.26	291.58	296.18	295.26	293.62	294.94	293.03	293.18	297.23	295.25	295.67	291.38	296.6	294.8	297.96	294.99	293.32
312.27	314.19	311.2	313.95	315.97	310.15	315.31	313.64	314.55	315.26	311.12	311.61	312.86	312.69	317.83	314.71	312.42	311.85	310.5	313.01	314.27	313.93	312.13	313.47	313.2	310.61	314.71	311.91	311.51	309.48	311.68	314.02	313.71	308.89	315.13	313.88	311.76	310.45	309.54	312.04	310.32	311.6	313.38	309.28	307.73	311.66	311.29	311.67	313.79	315.36
326.4	323.4	330.91	325.16	324.87	322.87	325.13	329.98	330.91	325.74	323.33	328.3	324.89	323.86	323.04	326.56	325.77	323.83	322.74	325.16	323.76	323.39	326.16	325.73	326.08	327.48	324.04	323.92	330.86	324.55	322.59	321.78	325.85	324.47	325.31	323.77	326.43	326.59	325.34	325.41	329.12	326.37	323.39	326.23	326.49	321.88	324.57	324.38	325.7	326.18
307.16	308.31	308.47	303.77	304.59	301.68	303.04	307.59	306.24	301.69	305.52	305.78	308.79	304.58	303.47	310.96	304.5	302.12	307.96	302.91	305.75	306.09	307.99	306.46	308.42	307.18	304	304.55	303.87	306.77	308.02	303.08	305.08	303.45	307.06	305.5	307.36	305.56	306.46	303.41	306.6	308.01	305.68	308.3	304.51	305.25	304.29	308.28	305.23	305.58
310.84	313.33	304.11	306.57	309.58	312.54	308.95	307.33	307.71	309.45	309.18	311.02	308.61	307.98	312.62	304.62	305.79	307.52	305.32	312.38	309.8	307.81	309.68	309.67	304.6	310.77	309.86	310.84	310.75	307.65	311.02	309.5	308.99	310.02	311.19	307.55	306.84	309.44	308.87	308.81	310.81	304.02	307.24	307.86	308.14	309.87	310.91	310.52	309.13	305.21
306.8	303.7	303.77	304.54	305.71	303.47	305.66	303.37	309.22	305.54	301.23	306.21	304.45	305.02	301.62	303.95	306.84	304.91	305.12	305.79	306.9	305.55	303.85	304.05	305.42	305.19	302.73	300.76	304.71	304.77	306.81	307.15	303.57	305.34	303.05	306.34	304.91	303.06	306.89	301.24	308.44	300.29	303.69	305.54	307.42	301.67	301.81	303.91	303.34	306.1
294.35	295.35	297.18	293.8	293.98	293.49	294.38	294.64	294.18	294.96	294.1	290.47	295.89	297.43	295.46	293.25	296.86	293.63	292.07	296.09	296.01	292.16	294.87	292.51	294.86	293.92	293.3	293.77	299.46	292.23	293.9	295.9	294.05	293.58	288.13	294.49	297.25	292.51	295.57	286.99	292.58	295.15	290.04	292.96	293.06	294.74	292.17	295.61	292.3	291.02
327.62	324.36	325.9	323.98	326.05	331.69	329.95	327.48	330.34	327	327.78	327.33	327.24	331.47	325.31	330.8	325.57	329.52	328.91	330.05	329.49	328.42	328.53	326.82	327.16	326.49	327.5	330.35	327.7	327.5	330.26	328.52	329.55	327.53	329.17	326.61	329.62	326.9	324.57	327.4	329.36	327.24	327.01	326.79	329.98	327.79	329.68	326.94	326.27	326.19
294.39	291.41	293.69	292.72	292.76	295.18	293.14	292.19	295.41	292.03	294.64	292.17	295.37	293.37	291.54	296.35	290.13	293.86	294.03	293.64	293.85	297.34	292.48	292.82	295.05	292.92	291.59	296.28	293.21	294.61	295.56	298.11	293.8	294.34	291.82	295.61	293.57	296.42	296.1	296.24	291.98	294.29	294.99	294.85	295.93	292.26	291.54	294.48	295.15	292.15
316.51	312.83	314.24	315.13	315.58	311.26	315.02	318.27	315.5	313.25	316.08	316.15	316.39	312.15	314.73	314.64	315.79	317	316.49	317.65	316.02	315.05	315.17	318.45	314.14	315.79	313.25	316.91	318.65	315.18	315.48	313.98	313.39	317.96	311.14	315.52	315.97	314.98	308.98	312.79	316.77	315.96	312.11	315.61	318.29	314.18	313.76	317.16	318.14	315.39
304.88	306.54	305.47	302.49	300.95	307.2	305.86	304.83	305.07	305.28	306.61	308.63	305.7	304.32	306.29	305.96	308.37	304.86	310.12	305.91	308.43	302.67	305.54	304.95	307.31	306.27	304.86	305.47	304.38	305.57	304.61	305.25	305.95	304.43	304.46	304.13	304.2	306.11	305.05	304.1	305.82	304.06	305.83	302.91	306.97	302.72	307.26	306	305.59	306.5
324.52	326.69	327.54	330.33	326.05	323.32	328.49	329.03	326.31	328.03	326.2	327.57	325.83	327.93	325.28	328.26	329.6	330.64	327.55	327.89	327.88	325.28	330.76	327.91	326.12	329.78	328.66	323.61	326.03	328.48	326.87	327.94	327.98	327.27	326.82	327.71	328.84	326.24	333.64	326.89	324	328.08	328.03	332.47	332.7	332.55	327.09	331.74	328.9	324.21
304.78	298.04	301.51	303.97	302.85	300.83	302.23	302.17	301.5	299.74	300.54	303.36	300.31	305.51	302.08	301.82	305.48	297.33	300.57	302.72	303.13	304.72	303.18	304.87	302.25	303.74	301.7	303.57	302.18	299.7	304.16	303.79	303.95	300.76	303.27	305.08	301.9	300.35	300.21	300.39	299.98	302.9	301.18	297.63	305.52	303.92	299.22	302.63	306.6	303.66
303.53	305.46	301.58	305.03	303.89	303.34	304.07	301.48	301.97	301.8	304.3	301.95	304.08	301.23	302.98	302.37	304.29	304.34	301.12	301.56	301.5	299.83	303.45	302.12	301.92	301.65	306.53	302.81	302.75	302.03	305.05	304.82	304.43	305.65	304.86	303.39	303.04	300.06	301.95	300.73	307.39	304.23	303.33	304.31	303.53	304.8	301.53	301.64	303.54	304.28
316.87	315.52	314.34	313.65	315.04	314.92	315.77	315.31	311.03	318.09	316.19	314.2	313.64	314.91	313.91	315.2	315.05	315.16	315.22	314.72	316.71	311.71	310.82	314.23	313.65	312.33	311.4	314.42	314.55	313.57	311.87	312.29	315.23	317.11	315.73	312.77	310	318.64	312.82	316.92	311.45	314.52	313.24	313.61	315.18	313.34	314.22	317.77	316.69	314.93
316.74	317.17	316.58	314.44	319.45	316.6	313.53	319.07	315.86	315.23	315.79	315.02	313.1	315.73	312.57	319.28	315.94	315.72	315.09	319.17	318.61	314.89	313.33	314.7	318.88	317.86	313.64	314.43	313.8	313.69	316.77	318.36	313.66	317.47	316.33	312.74	314.14	318.04	317.15	313.27	313.14	313.41	318.03	314.28	314.3	316.11	314.09	314.53	317.15	316.89
296.43	299.35	298.51	295.48	298.19	293.33	297.02	296.08	295.75	294.92	299.09	295.65	297.56	296.71	296.3	295.81	296.27	296.33	297.82	298.79	296.06	298.34	295.14	297.12	298.83	297.63	299.49	297.47	296.06	297.41	297.83	296.68	294.49	294.65	296.36	298.47	294.54	297.13	297.67	296.11	296.43	294.76	298.8	292.44	298.19	297.72	292.77	293.86	297.49	297.79
312.76	318.61	318.45	311.9	317.14	318.01	316.04	315.49	315.47	316.57	318.52	313.56	317.38	316.65	315.62	315.27	318.81	315.44	318.86	313.98	312.69	315.9	316.73	313.84	314.53	316.41	316.46	315.79	317.89	313.7	316.67	313.85	316.96	318.18	315.89	317.73	314.2	316.17	315.62	316.23	314.44	315.37	316.63	319.08	316.44	314.1	316.7	312.57	316.38	318.67
305.5	309.98	312.33	311.76	313.89	311.76	309.82	309.92	311.27	311.74	312.66	310.79	312.46	313.45	309.78	308.88	311.37	309.62	308.48	309.49	312.32	310.01	309.57	312.22	307.27	308.83	312.22	309.36	316.59	312.93	309.77	309.26	312.03	311.75	308.31	311.39	311.26	312.74	309.82	314.2	312.95	308.63	310.3	310	312.22	313.6	314.57	310.34	309.75	313.48
324.62	323.13	321.82	323.35	325.56	323.49	326.41	324.18	323.12	324.9	325.07	327.89	326.02	325.87	323.27	324.86	326.97	326.14	326.37	326.03	325.36	321.94	322.55	325.95	326.64	324.11	323.69	328.28	326.75	328.51	325.44	326.29	324.57	326.81	327.93	322.05	326.25	320.57	324.09	326.94	324.94	325.3	329.24	323.79	324.53	329.45	325.9	328.6	324.55	323.21
313.97	311.76	311.16	311.61	310.91	310.54	310.13	314.66	311.23	311.23	311.85	310.7	308.72	311.67	311.56	309.8	308.19	308.54	313.25	309.93	311.03	311.33	310.67	309.81	310.94	309.47	309.62	310.7	312.96	312.37	308.03	312.77	312.19	310.18	310.68	311.93	312.9	313.05	313.4	311.99	309.87	310.84	308.42	311.22	311.5	311.24	310.84	309.85	309	310.62
318.78	317.24	320.74	318.37	317.57	318.98	316.96	316.44	318.22	321.91	317.49	316.68	318.56	316.33	314.54	319.52	314.83	315.3	317.95	316.67	317.91	318.47	316.6	316.57	317.5	312.76	315.44	318.73	316.17	316.32	319	314.03	321.21	320.87	319.38	316.13	313.33	320.45	317.68	315.66	320.59	320.58	317.97	318.07	316.5	315.32	316.88	317.19	316.58	318.45
304.07	301.09	304.01	305.06	301.79	303.05	303.46	302.73	303.84	301.76	305.25	306.07	303.77	302.99	303.44	301.4	304.16	304.54	304.07	305.96	306.49	305.24	301.91	300.81	303.45	301.94	304.56	302.46	304.75	303.05	304.01	299.8	304.23	302.34	304.22	301.28	307.87	298.22	306.14	301.01	304.47	300.92	302.21	305.52	302.81	303.54	303.1	303.59	304.16	300.9
299.84	302.92	300.18	296.61	299.32	300.41	300.75	302.41	299.29	296.86	300.44	302.84	300.9	297.41	300.7	303.94	303	301.8	301.97	301.11	300.53	300.07	297.42	298.97	300.9	299.2	301.53	299.79	300.46	295.58	300.48	298.06	300.88	299.28	303.42	297.29	301.2	298.94	301.23	299.65	301.63	300.98	298.8	297.43	302.14	299.39	298.2	299.65	296.98	301.27
313.07	312.94	311.17	309.15	314.4	314.85	312.16	311.37	313.07	310.06	314.88	312.86	313.83	311.49	310.6	311.31	310.26	316.64	311.71	311.18	313.55	312.25	309.98	309.92	313.46	314.43	308.88	310.81	311.32	312.42	310.46	313.75	311.33	310.95	309.33	312.03	315.85	308.69	308.4	315.32	315.32	310.93	315.31	311.98	314.04	313.68	315.57	310.33	313.13	315.49
303.74	306.49	302.62	302.68	305.33	306.12	304.12	305.91	304.48	302.68	307.9	301.99	302.95	306.19	301.94	303.12	304.69	303.68	304.03	300.25	305.62	303.35	302.93	304.74	304.99	298.27	304.69	304.8	302.83	304.23	306.7	305.82	303.58	301.44	306	304.34	304.72	303.01	305.9	303.13	304.26	306.19	308.77	307.51	303.35	304.53	301.86	303.52	308.46	307.38
312.96	309.73	312.15	316.34	314.07	315.14	311.78	314.96	310.82	314.08	312.62	313.14	316.25	318.83	309.78	312.51	319.97	308.29	316.13	312.99	313.52	311.66	309.82	308.97	313.1	308.83	312.98	309.38	314.84	314.13	312.61	315.49	318.12	311.53	312.92	313.24	313.31	311.23	315.63	312.36	314.38	312.6	315.93	310.32	311.73	311.84	312.7	313.39	312.59	313.97
306	306.9	309.72	307.72	310.6	308.49	312.19	309.39	311.36	310.11	313.95	310.15	313.37	312.48	310	308.12	305.56	308.15	312.04	307.17	315.39	307.33	311.83	305.71	310.31	310.6	312.64	311.66	308.92	308.38	309.08	309.5	312.65	311.6	306.79	309.87	310.2	313.51	307.74	310.76	307.2	310.64	312.58	312.21	315.01	310.9	309.39	309.96	312.45	310.24
312.4	313.79	316.79	316.98	318.88	314.16	316.24	317.27	313.95	314.96	315.28	314.78	312.13	314.87	312.25	315.94	312.02	312.63	316.67	315.2	314.15	312.81	314.82	311.46	317.39	315.76	314.29	312.81	317.24	316.37	314.69	314.65	312.73	314.18	317.43	316.03	315.24	315.83	314.31	315.3	315.89	312.93	314.93	314.28	310.5	317.89	310.55	312.14	314.57	316
320.26	314.87	317.1	318.73	320.06	317.17	316.28	321.42	317.85	318.02	318.53	320.49	317.73	313.71	317.04	318.37	318.53	320.8	318.33	321.49	317.42	320.58	318.51	317.12	317.97	320.45	316.3	320.76	320.69	319.12	318.17	316.01	318.74	314.58	316.64	320.31	317.84	319.18	315.21	318.91	317.1	317.35	321.25	320.8	317.77	317.06	320.59	321.23	319.46	321.55
303.2	303.27	305.85	305.52	301.69	304.14	304.39	302.41	301.66	301.21	302.06	303.51	305.71	303.8	300.95	302.67	300.21	301.07	304.07	303.59	300.63	301.86	302.95	304.14	299.23	304.39	300.23	300.65	302.79	304.9	301.96	301.35	306.22	302.64	300.97	302.18	301.53	302.42	299.91	299.19	300.76	301.21	303.13	300.41	301.08	298.57	302.42	299.34	301.8	305.23
314.51	312.38	315.12	311.47	314.36	313.86	312.04	311.38	313.63	312.07	316.27	312.03	316.91	314.34	317.85	315.01	310.5	315.92	310.28	311.49	313.34	311.08	309.8	311.22	312.65	311.3	313.59	314.62	315.63	312.52	311.26	314.77	316.04	310.9	308.54	309.54	312.9	309.8	313.3	316	311.95	310.39	312.7	312.74	311.81	313.18	310.19	313.61	313.22	312.34
300.27	300.86	306.63	299.8	302.3	303.34	300.52	303.5	302.59	303.16	304	298.16	304.12	299.62	304.08	302.84	303.39	304.35	303.94	303.58	303.23	305.87	303.02	301.13	301.3	303.21	305.59	302.85	302.72	302.26	304.07	305.41	299.75	304.86	304.16	304.62	303.97	303.18	300.44	303.95	306.47	303.38	304.53	302.62	305	302.92	305.44	303.9	304.11	303.88
305.24	309.22	303.11	306.21	306.55	311.43	303.51	302.61	304.37	306.32	306.43	304.85	305.99	310.19	306.62	306.85	305.39	306.4	310.36	305.38	308.1	306.99	309.08	305.42	305.05	309.89	303.57	304.28	303.01	304.38	303.95	306.83	306.3	305	304.01	309.13	305.53	307.14	308.55	309.69	306.34	306.15	306.79	307.74	303.5	306.54	304.8	308.88	303.6	306.84
302	299.17	298.95	302.14	300.16	299.25	303.5	299.72	300.69	301.27	302.49	301.66	298.47	298.29	301.49	300.55	300.66	300.02	298.35	299.71	299.46	300.05	299.57	301.36	299.69	296.11	301.74	299.53	303.34	297.91	302.53	300.27	297.85	298.29	298.57	300.84	299.56	300.42	299.16	299.94	301.66	300.48	301.45	297.42	301.47	297.03	299.89	300.42	298.52	301.28
303.51	304.47	303.66	307.16	305.04	303.61	304.89	299.47	301.66	303.35	300.29	300.5	304.96	304.11	309.56	303.76	302.03	303.92	298.97	303.61	301.07	304.33	308.56	304.83	300.3	304.58	304.54	305.25	302.56	302.08	302.67	302.73	304.46	303.6	302.15	302.95	303.1	301.88	302.78	300.83	300.46	306.58	306.75	305.85	301.65	302.24	305.35	304.19	302.41	303.38
307.26	306.31	309.69	307.42	305.71	303.31	305.36	308.89	306.58	305.35	308.62	308.55	305.17	307.43	308.95	306.8	304.25	307.92	308.78	308.39	307.1	308.06	310.67	304.43	307.09	302.12	305.21	305.83	306.49	308.52	308.49	303.02	307.33	306.34	309.46	309.19	303.86	303.78	303.8	311.16	308.05	308.36	304.59	304.62	303.92	308.17	306.52	306.15	302.94	305.94
312.5	313.21	313.21	314.74	312.95	313.64	314.26	316.14	316.6	312.04	315.15	314.96	314.54	316.52	316	312.6	311.75	312.33	313.74	315.19	310.77	314.64	315.56	313.17	311.54	308.56	313.86	312.12	311.49	310.8	314.44	311.79	312.97	313.7	312.07	315.3	312.1	316.79	315.86	311.58	314.12	312.51	313.89	314.54	312.84	312.1	315	315.51	312.78	314.26
298.59	298.32	297.9	296.75	292.88	296.75	299.67	295.34	298.91	295.24	298.52	296.71	294.92	293.99	296.78	296.2	300.15	297.75	293.72	295.25	296.74	292.34	292.66	295.75	296.84	293.32	296.26	295.85	294.08	300.56	300.03	296.39	297.59	299.91	291.81	297.36	300.14	297.62	298.34	292.11	297.09	295.65	295.15	296.82	295.32	298.67	296.64	300.86	297.02	298
300.32	300.11	304.57	304.78	299.87	302.58	302.15	304	300.72	303.92	302.37	304.56	301.89	301.09	303.19	299.88	301	301.17	298.92	298.31	303.03	301.34	299.94	300.33	301.22	305.53	301.37	302.83	299.95	305.21	299.5	296.6	301.04	300.22	303.12	302.13	301.81	299.23	302.24	301.62	300.67	298.44	300.26	299.91	298.84	300.3	300.78	306.05	300.77	301.81
324.83	325.34	323.65	325.93	327.21	326.24	324.05	325.44	319.87	325.75	324.07	326.46	319.41	324.27	324.6	325.91	322.28	323.27	325.29	324.28	327.31	322.52	326.22	322.9	326.14	323.67	324.36	323.55	324.92	324.12	324.08	321.29	324.64	322.15	326.5	324.68	323.59	330.14	325	328.1	322.37	326.09	324.18	328.26	326.81	320.96	324.93	323.29	325.44	322.55
316.41	317.77	314.89	315.6	316.46	314.22	311.92	311.69	320.02	312.3	312.01	315.74	310.6	312.27	317.57	308.9	314.1	316.56	313.76	313.44	317.72	317.81	315.53	316.89	313.8	313.73	311.54	314.59	313.03	311.05	312.13	315.32	314.37	313.67	314.88	314.27	312.15	313.52	313.83	316.68	318	313.61	313.44	315.73	314.23	313.19	315.52	313.44	314.93	315.27
317.91	314.94	314.55	320.67	320.18	318.14	317.71	320.75	320.16	318.07	314.74	318.42	319.64	318.23	317.1	314.87	318.79	317.93	317.1	316.31	318.76	318.9	315.63	315.14	318.63	315.73	314.51	321.9	318.21	320.53	321.15	316.37	319.07	317.21	316.04	318.69	318.2	319.13	318.9	319	319.98	317.07	320.24	315.11	318.06	316.48	320.64	318.98	321.04	316.42
312.48	308.29	312.78	311.38	312.68	318.12	310.45	311.87	314.06	311.18	310.24	313.23	311.21	311.42	313.52	315.34	313.72	314.61	315.03	312.51	312.53	311.61	314.27	310.74	315.6	314.26	312.14	311.44	314.18	316.21	311.57	309.6	312.67	312.87	311.97	314.25	311.8	312.41	313.77	313.38	314.02	314.71	311.86	311.69	313.38	314.46	313.56	312.78	310.66	308.58
302.68	307.99	311.21	304.8	308.99	307.19	309.03	310.02	309.83	306.88	309.22	305.35	309.52	309.61	310.38	310.77	311.56	309.95	307.92	307.02	307.49	310.2	311.12	308.96	309.23	308.13	308.96	308.28	309.01	310.94	308.63	307.08	309.16	307.68	309.07	311.15	311.5	306.34	309.95	305.95	309.76	309.62	312.92	306.18	308.02	311.62	309.27	310.22	308.56	307.8
294.53	293.92	295.12	295.63	295.7	297.69	296.87	296.56	294.73	298.16	295.49	293.34	299.25	298.94	294.15	293.17	296.51	294.66	293.76	294.58	293.95	295.45	293.01	295.96	292.63	293.61	293.85	294.19	293.55	295.04	299.42	294.34	294.62	297.76	295.07	295.1	296.72	295.34	299.53	295.16	295.73	295.43	295.8	295.63	296.23	298.84	296.4	294.98	300.06	291.3
306.44	305.91	307.45	306.34	305.77	304.37	305.87	302.32	305.38	302.29	305.04	306.19	308.96	303.82	304.1	304.84	305.08	306.97	304.41	303.05	306.05	307.64	307.15	301.36	307.69	300.18	303.3	302.81	303.45	306.54	306.07	302.85	304.36	305.47	302.6	302.51	304.5	306.49	305.21	305.99	306.15	307.82	303.38	302.48	307.73	306.38	306.23	305.39	305.19	306.28
302.51	301.47	298.64	302.17	298.09	299.3	298.96	300.13	303.12	304.71	301.98	299.16	304.02	300.8	300.94	297.67	298.18	302.36	297.41	301.75	301.93	297.8	300.08	299.66	302.11	305.11	299.24	300.18	299.68	300.49	299.89	300.21	298.54	305.45	301.61	301.59	299.44	302.52	301	302.65	302.01	299.4	300.99	300.36	301.84	300.98	304.02	300.4	300.56	301.51
314.72	317.41	317.67	316.19	315.1	319.58	316.86	317.36	316.57	319.23	320.01	321.21	317.86	317.95	317.11	320.94	321.94	318.03	319.13	321.04	319.86	318.68	317.32	319.35	319.2	318.97	316.05	317.18	318.75	318.32	318.54	322.39	314.24	314.57	319.57	321.01	319.99	315.88	316.4	320.05	315.94	319.6	319.51	312.75	318.14	323.09	313.23	319	316.31	317.65
315.96	314.01	313.77	312.8	312.49	315.61	311.85	310.92	311.38	314.15	316.34	312.79	315.55	313.61	315.56	313.98	312.83	317.43	314.96	311.64	316.51	314.32	315.17	311.67	315.39	315.35	313.33	317.28	312.15	311.57	315.13	314.68	315.91	313.81	314.41	311.3	317.14	313.56	315.02	315.21	312.11	311.55	317.22	316.25	314.09	313.02	312.54	315.79	316.94	312.05
313.71	316.19	317.6	311.15	314.24	312.04	317.2	311.96	314.37	315.49	312.13	312.72	315.25	316.78	313.23	312.98	313.38	311.97	311.37	313.77	314.39	310.44	315.69	314.05	311.9	317.34	312.26	316.93	315.5	316.21	314.92	313.76	313.11	315.71	315.33	319.04	316.9	310.36	314.05	314.74	317.49	317.95	313.54	313.85	314.23	315.4	312.69	312.28	313.68	313.58
295.52	294.97	293.54	293.1	294.57	294.34	297.21	292.55	295.8	296.29	293.27	296.65	297.06	297.28	295.24	295.55	293.36	295.15	291.69	294	294.21	292.33	295.71	296.01	293.32	296.97	293.26	296.22	294.21	293.11	293.13	297.47	295.17	296.23	293.67	292.16	294.03	296.83	294.24	293.01	293.43	292.19	294.81	294.41	295.87	296.16	295.17	293.64	298.29	296.1
311.35	317.41	314.09	318.66	314.68	309.57	315.43	314.91	315.1	314.13	314.96	315.6	315.98	318.99	315.69	314.36	312.49	315.5	313.53	314.36	317.08	314.81	317.05	315.83	313.53	313.33	313.55	312.62	312.39	312.8	314.52	316.13	317.76	317.46	316.76	311.21	314.98	319.38	316.49	316.44	317.07	316.4	311.88	313.89	315.95	315.6	313.24	316.4	313.92	312.19
303.53	301.12	302.23	304.07	303.69	304.98	306.8	304.03	305.1	304.95	304.09	302.97	301.04	303.74	303.73	300.67	302.77	303.76	304.69	304.83	302.59	303.3	305.12	303.69	305.11	302.61	303.55	302.99	301.98	302.92	304.99	300.03	302.62	301.08	301.5	303.37	307.27	302.44	305.16	300.46	305.25	304.02	303.44	300.34	303.66	301.86	303.03	303.98	304.52	302.06
312.14	310.13	311.37	313.5	313.22	315.32	313.99	313.1	312.86	311.05	314.9	315.26	311.82	317.67	310.88	312.71	312.72	314.45	315.52	311.73	315.9	310.63	312.55	313.03	314.66	310.18	317.63	312.25	310.61	312.25	316.49	312.19	312.87	314.69	312.71	310.98	315.63	313.99	313.93	313.98	310.5	310.29	311.79	310.51	308.5	313.22	314.34	314.84	312.28	314.68
292.65	295.41	298.85	295.1	289.61	294.62	294.48	292.12	295.19	295.26	291.51	293.32	295.74	296.58	290.99	293.65	292.39	293.49	291.47	293.48	293.65	292.29	295.16	292.44	293.92	293.36	293.54	291.75	293.35	293.48	294.13	295.13	295.77	294.32	294.17	294.97	292.83	293.72	294.59	292.59	293.17	291.66	292.69	296.15	294.3	293.69	294.16	295.92	291.48	294.83
318.79	317.87	315.21	314.27	320.36	318.3	318.52	316.24	315.77	316.32	316.64	316.85	315.86	315.7	316.92	314.17	315.77	310.82	315.09	315.38	315.74	313.15	315.65	316.31	318.2	319.67	314.95	316.9	315.01	315.75	315.65	317.76	316.49	317.19	317.14	317.05	318.05	314.73	315.27	316.13	312.93	314.37	317.46	315.52	314.44	316.08	317.48	317.78	313.66	316.16
318.93	314.24	315.55	313.95	314.43	315.59	314.91	317.52	313.69	316.12	315.14	313.51	317.79	311.91	314.17	314.47	317.07	316.97	314.4	311.18	314.53	314.01	313.95	315.49	314.81	315.23	316.85	313.8	315.02	313.09	316.55	316.04	314.71	314.91	309.05	317.02	313.55	315.04	316.27	317.85	314.48	310.43	316.98	309.33	315.98	313.72	314.93	313.64	315.47	316.61
297.78	303.36	302.22	298.02	300.61	299.64	302.58	302.55	301.33	301.31	297.41	297.76	299.35	299.5	296.92	300.92	301.15	294.9	301.02	299.55	301.34	297.74	303.88	298.89	302.79	301.36	300.92	300.13	300.57	299.52	298.74	296.87	302.9	299.61	295.91	302.99	299.96	297.63	297.6	296.27	300.52	300.35	300.06	304.24	300.56	299.35	299.87	302.38	297.36	301.69
325.75	324.72	320.28	325.54	323.64	323.19	324.22	325.88	324.65	325.51	326.31	328.89	322.19	324.25	327.62	325.34	323.9	324.65	328.69	324.56	323.28	320.86	328.13	326.54	323.21	324.6	320.83	323.69	324.81	324.8	326.39	327.3	323.06	322.35	325.98	323.16	328.56	325.35	325.52	324.89	323.83	324.84	326.53	324.44	322.85	326.77	325.62	325.38	324	326.08
325.58	323.77	324.97	322.43	326.98	326.4	323.47	328.39	324.54	321.1	323.6	326.33	324.44	322.85	327.67	326.92	321.22	327.56	326.35	322.69	327.33	328.11	326.19	326.19	323.73	322.55	323.35	323.68	322.86	324.9	327.64	326.55	325.76	328.48	323.44	329.21	327.41	326.64	328.22	327.26	325.14	323.54	325.44	328.74	325.43	324.44	325.74	326.83	325.53	326.55
316.16	314.8	314.32	317.66	312.36	314.3	316.79	316.64	315.85	314.8	317.29	317.74	311.53	314.08	311.78	313.76	315.92	312.16	313.47	312.75	312.58	312.32	312.26	313.69	314.89	310.88	314.17	316.39	315.69	317.72	311.07	314.1	311.48	313.41	310.8	312.45	313.24	316.01	310.45	314.87	315.25	311.75	317.39	314.89	316.02	311.12	312.36	313.13	315.42	312.38
303.69	305.3	301.51	302.1	303.6	305.95	303.47	305.67	307.37	308.67	302.93	299.32	304.38	303.2	305.51	305.4	305.68	304.22	305.2	307.44	304.06	302.79	302.33	305.88	304.01	304.03	302.12	305.3	303.37	301.89	304.56	304.82	306.47	304.59	303.51	302.49	305.27	305.51	302.94	302.46	302.45	301.39	301.98	306.15	302.3	301.7	303.97	304.74	303.53	303.74
316.83	321.04	314.33	314.94	315.36	317.54	321.8	318.4	321.45	319.16	316.49	320.19	318.54	320.02	317.76	314.6	316.49	319.61	316.9	316.46	317.34	317.4	321.45	318.69	319.81	316.62	320.6	315.5	321.26	319.19	316.72	318.74	320.48	320.8	321.09	316.76	319.08	319.61	318.21	318.35	321.19	319.2	315.9	322.56	318	316.28	318.75	315.26	324.54	318.99
314.95	317.25	319.02	317.97	316.97	318.75	318.25	319.34	315.16	314.83	319.3	317.01	319.69	319.95	318.2	321.9	316.66	318.7	319.5	315.43	321.86	313.24	317.23	317.57	316.47	319.26	314.58	316.66	317.67	317.98	316.9	314.54	315.13	318.83	319.66	317.22	320.69	317.63	316.21	318.98	316.56	316.64	315.53	319.23	320.37	316.14	313.3	315.21	315.83	316.86
313.51	310.01	315.16	309.51	312.75	312.91	309.64	312.24	311.76	313.8	310.26	310.27	311.74	309.8	309.75	313.34	312.02	311.39	310.89	307.08	311.99	311.97	310.21	310.16	310.26	309.94	311.9	309.8	307.7	309.44	312.91	309.68	311.22	309.2	312.74	312.16	311	309.34	307.68	308.98	308.34	313.34	313.97	309.85	309.39	310.96	310.97	311.58	311.92	312.16
313.61	315.16	314.27	314.68	314.11	312.48	314	317.32	311.3	310.63	317.17	319.12	314.52	314.55	312.97	313.8	316.58	311.23	313.24	310.53	312.2	316.82	314.85	314.93	315.64	317.91	313.93	317.48	313.34	315.9	316.07	314.26	312.49	314.36	315.24	314.82	314.9	314.46	311.74	315.99	313.99	311.85	312.2	316.77	313.27	315.57	315.65	312.69	316.06	313.63
306.14	306.63	308.18	305	308.67	308.34	300.6	311.7	306.2	308.97	306.89	306.05	304.4	308.6	307.47	311.89	306.5	310.41	309.84	302.51	306.67	308.39	309.18	308.17	305.69	304.67	309.56	307.55	308.84	305.63	304.74	306.2	303.84	306.24	309.49	310.81	304.03	307.27	309.1	306.72	310.55	307.75	304.11	305.58	310.71	306.88	308.8	306.51	304.67	312.74
319.3	314.32	315.56	314.49	314.47	318.33	313.17	313.66	315.47	317.8	317.77	314.95	313.93	312.84	315.58	318.52	317.29	313.53	317.18	313.63	317.55	314.41	317.52	315.38	311.99	311.51	313.29	313.52	316.03	313.95	314.36	315.16	316.89	314.14	316.95	313.92	316.68	314.58	321.14	316.47	317.91	314.66	316.4	316.59	315.31	314.88	313.18	316.74	315.35	315.72
315.94	317.1	311.78	313.59	316.64	315.77	317.67	315.04	316.74	314.03	314.56	310.61	312.8	313.27	316.88	315.33	310.02	313.58	314.5	314.19	314.08	314.32	314.16	318.03	314.93	312.82	316.04	318.05	317.04	314.3	315.93	311.78	317.3	311.38	315.16	315.81	315.7	315.51	315.81	314.49	312.55	314.66	315.73	315.85	314.58	315.12	313.81	312.77	314.51	315.52
307.47	308.16	307.45	304.26	306.68	308.18	303.88	306.12	306.35	305.56	303.83	300.52	302.24	305.72	304.26	302.58	305.43	307.04	303.39	305.28	304.32	305.15	307.69	310.6	305.61	306.33	304.16	300.59	308.54	306.11	307.06	303.74	311.01	306.75	305.33	302.98	304.89	305.2	307.21	304.89	306.16	304.35	306	303.5	307.57	306.84	306.71	307.15	304.45	307.1
309.51	311.5	306.09	312.34	308.35	307.22	306.17	302.43	313.05	307.85	305.97	305.09	307.03	306.81	309.12	305.83	309.09	307.64	309.85	308.13	310.47	306.84	307.31	308.5	310.23	311.25	307.84	308.26	308.9	311.23	312.72	310.02	308.08	309.79	305.6	310.24	310.12	309.36	309.42	310.48	313.31	310.46	309.77	311.06	310.02	311.52	311.82	312.27	306.58	309.31
308.23	311.12	310.92	307.01	311.4	311.72	310.45	314.27	311.94	309.43	311.43	309.26	308.84	308.35	311.46	313.16	313.66	310.2	314.39	313.75	312.55	309.23	308.36	311.75	307.32	311.32	309.82	311.56	309.9	308.93	308.04	309.7	305.36	312.43	310.58	309.76	308.7	308.49	311.3	310.71	309.59	310.93	310.09	313.45	309.39	311.54	312.08	311.7	310.66	307.39
329.83	329.48	328.93	327.26	327.64	328.44	328.49	329.2	327.88	330.57	329.8	330.13	327.86	326.85	323.19	330.72	327.69	329.08	329.32	330.51	328.47	331.17	326.82	324.34	324.37	330.12	330.69	325.35	325.98	324.44	328.73	331.41	328.15	330.55	329.49	329.28	328.57	330.25	326.47	325.68	325.08	331.8	327.24	332.92	328.25	328.72	326.8	326.96	331.69	330.28
315.58	318.84	318.75	318.88	317.75	320.1	316.92	322.99	318.56	316.98	319.07	319.62	319.4	316.34	319.95	314.48	315.23	314.73	317.77	321.23	319	317	319.87	318.37	319.05	318.71	318.99	318.66	321.38	317.92	316.34	314.34	317.03	318.11	317.78	318.82	318.56	319.12	322.14	318.55	318.48	315.74	317.65	316.51	318.34	318.92	313.11	316.76	317.32	319.99
303.88	302.38	300.89	300.96	302.04	304.34	301.61	304.37	302.31	301.22	305.83	300.63	301.82	303.75	303.31	300.85	303.52	303.58	303.33	302.95	308.14	300.49	302.45	304.36	303.92	301.97	305.06	305.74	300.47	303.13	298.11	303.55	304	303.43	303.9	302.43	302.73	300.67	305.43	304.96	304.87	301.56	302.43	304.03	303.49	303.84	300.22	305.88	305.68	303.67
316.38	316.66	318.37	315.94	317.42	317.96	316.17	318.58	314.6	319.23	317.2	321.19	314.73	322.4	319.77	316.31	316.9	318.59	317.52	316.31	318.22	316.21	319.16	315.74	315.26	315.21	320.15	319.26	322.15	317.73	318.94	320.08	317.76	317.66	316.28	321.99	315.98	316.58	317.37	320.46	317.99	318.46	319.11	318.77	318.26	317.13	319.93	315.86	317.23	315.97
304.32	303.5	301.85	302.55	302.02	305.14	305.58	302.56	301.89	305.17	307.93	300.78	305.1	303.4	303.76	304.62	305.76	303.48	305.95	305.72	305.26	305.12	304.58	304.51	301.44	304.13	301.02	300.97	300.88	303.91	304.9	303.06	303.77	302.92	298.09	304.45	300.74	305.11	308.3	304.66	300.98	302.69	300.89	304.39	298.69	300.81	304.15	303.39	302.43	302.5
311.67	315.23	316.46	314.19	310.56	312.77	309.56	315.5	313.62	312.94	314.11	314.26	314.36	309.3	312.18	313.54	314.95	313.63	313.01	314.14	312.06	314.46	314.67	312.5	314.74	313.62	312.08	318.41	313.24	310.26	313.73	314.4	315.11	311.84	308.23	313.4	315.36	313.26	315.65	315.93	310.68	311.75	316.41	316.43	312.71	313.4	309.92	316.83	313.77	316.87
313.47	315.19	314.26	316.26	315.28	313.05	315.48	313.99	314.31	317.36	314.15	316.86	312.03	314.97	314.32	317.03	314.36	316.64	317.04	315.21	316.67	316.88	311.44	318.64	315.13	311.99	317.31	314.8	312.35	317.1	314.82	316.84	313.77	318.05	314.13	312.83	318.99	315.42	313.31	310.93	312.57	314.68	314.41	314.7	313.57	315.54	311.42	314.66	315.5	315.22
326.27	329.03	331.31	330.11	329.26	329.31	329.2	327.46	326.68	324.89	326.83	325.05	328.91	328.26	330.1	328.16	327.6	327.89	325.16	325.86	326.74	329.48	326.05	322.19	324.87	326.3	324.75	327.36	325.34	326.73	329.35	330.69	324.62	328.4	325.73	329.93	328.42	326.4	329.23	324.07	329.11	325.78	330.4	326.55	327.76	324.02	326.41	327.82	328.33	329.36
303.17	305.5	302.38	305.42	299.82	307.2	301.59	304.5	307.42	305.7	304.22	303.82	302.35	305.99	306.86	302.38	301.34	306.05	304.1	304.89	303.17	300.89	302.05	304.51	306.86	303.83	304.54	300.69	304.3	306.45	306.16	303.25	304.01	303.64	304.13	304.34	306.98	304.28	305.15	303.84	304.77	305.09	303.06	304.94	303.63	308.44	306.8	304.18	305.71	302.76
306.24	307.1	306.47	310.34	307.64	307.5	309.91	310.42	310.02	306.16	308.67	309.05	306.23	312.69	312.09	309.61	308.17	311.11	309.16	307.22	306.3	313.93	307.31	307.56	307.7	310.96	306.02	310.53	309.01	310.46	308.97	308.94	310.97	306.58	306.94	310.04	306.83	307.76	309.71	310.13	312.03	307.47	308.28	303.45	310.03	306.2	307.09	306	306.41	307.38
312.89	311.52	311.09	307.31	310.23	313.2	310.26	308.75	313.43	312.07	313.24	310.57	313.38	312.95	310.47	310.04	312.75	311.18	310.09	312.45	313.43	309.16	308.6	311.23	311.84	313.68	308.67	312.41	311.96	312.35	312.37	309.49	311.62	309.01	315.02	311.86	310.47	313.7	311.94	307.76	311.04	308.21	311.9	312.08	312.35	309.09	309.99	311.06	308.69	312.91
322.7	325	322.74	323.69	325.89	325.04	327.05	320.6	323.12	324.79	324.28	322.91	324.54	324.84	327.49	320.95	321.13	325.63	324.26	332.71	322.36	321.37	326.04	323.58	326.54	322.63	325.2	325.45	326.17	323.91	324.05	325.85	324.09	323.45	325.96	325.99	324.94	326.34	325.95	323.08	326.13	322.74	323.4	325.33	324	325.22	324.26	324.44	327.61	324.91
310.42	310.77	305.09	310.74	304.03	309.34	306.95	303.94	310.14	309.41	305.43	310.01	311.05	312.43	308.39	307.2	310.58	311.56	311.24	312.32	308.1	308.11	307.49	307.1	309.17	308.73	306.71	309.36	306.44	310.51	307.2	312.85	309.02	308.84	312.36	307.62	305.83	309.56	306.16	305.74	306.45	304.16	310.48	307.23	308.78	308.99	307.83	305.92	309.58	313.62
304.75	303.1	302.22	302.24	298	304.45	305.23	300.67	302.79	299.86	303.2	303.82	302.3	300.52	299.71	302.04	304.17	302.92	298.83	304.98	303.18	304.62	304.9	303.1	303.06	303.41	304.11	302.43	302.78	299.91	300.11	301.28	303.39	301.73	305.05	300.51	303.16	302.61	300.05	302.08	303.44	301.17	302	302.5	300.89	307.42	303.84	302.47	298.73	303.49
302.04	302.45	300.83	301.7	300.68	301	301.15	302.28	305.69	306.51	301.24	302.67	302	300.63	305.19	296.11	302.86	303.84	303.51	299.33	302.51	301.8	302.84	300.3	304.56	300.72	300.31	302.48	302.74	297.56	304.28	304.06	305.85	301.36	300.82	303.39	302.51	302.99	303.28	303.83	304.05	305.36	299.57	303.94	301.92	303.58	301.61	301.72	301.63	305.16
300.94	301.45	303.87	298.21	300.92	297.04	301.82	297.04	300.53	298.05	298.81	299.12	299.79	299.5	301.72	303.2	298.75	300.4	302.12	303.79	299.67	299.64	300.46	301.78	298.85	298.2	300.17	296.27	296.27	298.05	300	298.65	302.79	301.18	301.95	301.13	298.35	298.53	299.19	300.44	301.4	295.94	300.27	297.94	301.58	300.95	303.85	298.14	301.05	299.7
314.73	312.4	312.72	316.84	312.89	315.64	314.68	316.28	315.99	313.36	313.91	313.15	312.61	314.54	312.69	314.26	310.76	314.56	315.85	314.67	315.92	315.49	316.26	316.14	314.6	315.83	315.81	316.73	316.58	314.48	314.44	312.72	315.44	311.67	316.41	313.76	317.81	313.15	317.21	313.46	317.97	317.23	310.5	313.91	310.27	316.52	313.42	313.34	316.22	317.2
307.6	304.74	306.56	303.34	310.53	306.37	304.26	304.41	301.07	306.15	301.41	306.61	305.44	303.75	304.34	304.15	301.64	304.1	307.3	305.42	306.19	303.09	303.82	307.8	308.46	306.12	304.07	303.34	302.04	305.38	308.21	307.43	303	302.45	307.07	304.64	304.99	306.98	301.86	304.95	304.79	301.87	304.15	303.9	304.27	304.66	304.09	308.79	305.19	303.96
303.28	304.28	302.27	304.73	304.79	304.13	303.51	299.83	303.85	303.52	302.91	303.95	302.61	303.28	304.06	300.31	301.01	305.87	303.95	302.27	302.73	303.93	302.81	303.5	303.59	304.98	303.93	300.7	303.32	304.55	301.23	304.71	303.57	303.64	306.82	303.59	303.56	300.6	303.68	302.67	303.65	303.12	301.8	301.97	301.69	299.55	305.8	301.67	304.71	305.12
308.66	316.37	315.51	312.77	314.18	310.53	310.92	313.34	311.42	308.29	312.87	314.15	312.14	309.36	308.29	312.36	310.35	312.68	311.51	310.39	307.11	313.07	311.4	310.5	309.03	308.76	312.53	309.76	311.89	311.38	312.45	310.01	314.32	312.1	311.13	309.99	316.05	311.52	305.83	311.93	311.13	310.91	311.63	309.36	312.89	309.36	310.66	312.15	311.4	310.49
303.66	305.74	302.83	300.98	299.75	303.04	304.51	303.42	300.78	301.57	300.24	301.54	302.21	301.58	302.83	300.33	300.47	303.83	304.06	300.49	301.82	303.16	300.76	301.22	302.82	303.15	300.26	300.78	307.32	301.34	301.2	302.92	304.07	298.56	304.92	305.74	303.11	300.46	302.35	304.63	305.44	302.09	307.08	306.85	299.92	304.22	302.49	301.76	304.45	302.04
303.41	300.59	302.83	302.3	299.74	300.67	301.2	301.31	302.3	303.5	302.94	299.8	302.17	302.44	304.2	302.98	304.35	303.89	304.19	302.83	302.85	300.99	300.09	297.17	302.61	302.69	304.63	302.05	300.91	300.56	301.43	299.73	301.91	300.87	297.57	299.94	301.82	307.05	303.81	304.26	304.59	301.78	303.23	302.09	306.06	303.03	301.83	299.42	299.85	303.66
302.21	303.08	301.49	301.72	305.38	303.41	306.16	304.59	306.2	302.98	303.27	303.64	304.92	301.22	301.82	301.15	299.54	303.67	301.13	303.75	305.54	296.64	304.6	303.84	307.97	303.89	307.29	302.73	304.04	301	300.11	300.16	305.92	300.87	305.32	307.18	300.98	305.44	304.1	303.92	302.66	304.08	302.71	301.86	302.39	303.34	307.9	304.43	303.82	304.47
300.83	302.03	300.57	301.34	302.69	303.82	299.69	300.93	304.26	301.51	298.29	300.19	300.07	299.85	297.31	302.08	301.81	298.51	299.28	300.11	300.75	301.94	301.21	296.69	303.26	301.81	301.71	300.61	301.58	299.85	298.19	302.9	302.98	293.86	300.4	295.21	302.07	298.96	299.56	301.09	303.45	299.66	298.37	301.02	300.78	298.19	299.35	298.75	302.79	303.51
325.73	331.16	327.59	328.56	333.17	327.28	330.55	329.44	326.92	331.3	330.13	327.35	327.69	330.89	327.87	323.76	327.11	332.82	328.43	329.42	330.63	326.45	329.84	326.6	329.38	324.88	325.32	324.83	327.5	331.15	327.05	330.08	325.83	331.13	328.68	327.59	329.25	331.45	328.25	327.67	326.98	328.83	327.86	326.14	328.85	328.39	323.88	329.28	328.9	327.06
328.14	328.79	326.44	325.69	327.79	323.46	326.48	326.06	329.21	327.11	328.11	326.95	330.4	328.5	326.23	326.18	325.39	327.39	330.37	327.59	328.78	328.44	324.26	325.66	325.6	327.04	330.15	328.85	327.25	328.99	324.23	329.49	326.49	325.97	328.2	325.29	326.69	327.34	327.33	327.78	327.88	327.2	331.95	325.97	325	329.48	327.9	328.51	329.07	330.82
316.76	311.98	313.9	316.09	315.93	312.98	317.1	314.58	314.53	315.41	315.66	315.52	317.4	317.76	313.59	314.11	319.06	311.57	315.22	313.84	315.8	317.16	311.05	314.82	314.53	313.46	313.31	313.56	318.71	314.15	312.2	315.5	314.74	317.04	315.41	315.61	318.5	313.99	317.83	309.73	317.54	317.33	314.03	312.4	312.39	317.36	313.82	313.47	316.79	313.65
304.1	303.6	299.28	301.18	306.34	303.31	301.91	304.87	299.14	300.72	302.56	301.88	302.81	304.09	301.43	301.22	302.16	306.23	302.13	302.74	304.58	303.37	303.89	301.64	303.42	300.56	302.65	302.06	303.95	300.22	305.24	304.78	303.47	304.63	300.36	304.08	298.52	303.8	299.31	305	302.05	302.75	305.14	306.08	304.05	298.15	305.33	303.57	304.74	302.84
306.43	302.21	303.5	307.2	304.39	304.11	306.67	304.74	303.64	309.24	308.71	305.03	306.57	305.04	304.55	308.66	303.94	305.92	308.07	307.19	304.33	305.75	312.62	307.94	309.22	303.68	307.04	301.56	304.64	306.55	305.17	307.59	307.95	305.57	304.78	306.53	307.75	309.73	307.34	307.87	310.5	308.06	307.57	307.62	306.4	309.05	305.55	305.58	303.81	307.47
303.88	305.84	306.21	303.7	303.04	302.16	305.91	304.04	303.64	305.24	306.14	304.7	304.83	306.62	303.63	305.95	304.26	304.16	303.01	301.6	306.57	306.15	306.7	305.95	301.43	303.38	305.38	306.36	306.01	305.66	304.02	304.44	308.7	304.4	306.24	307.06	302.99	308.9	305.82	306.04	303.82	305.76	304.13	304.08	305.59	304.75	305.14	309.33	303.27	305.35
299.79	300.04	300.27	303.3	301.56	298.04	299.63	300.59	304.95	300.19	300.93	299.45	300.19	296.28	302.43	302.77	300.19	300.22	303.93	302.84	301.09	300.49	299.07	296.49	300.74	300.3	300.88	301.69	298.5	301.75	298.23	303.89	299.46	301.96	301.23	299.92	300.67	298.73	298.7	298.58	298.95	302.91	297.8	296.87	297.75	299.58	300.61	301.12	296.98	303.5
310.64	311.58	310.84	310.84	308.14	309.25	307.72	308.92	306.5	310.4	305.75	311.66	307.63	307.85	307.68	306.58	309.67	308.31	309.3	306.37	310.93	306.06	307.69	307.89	311.14	311.97	311.63	312.69	308.23	308.36	309.26	307.8	308.23	308.91	310.47	305.72	311.57	305.75	310.67	309.87	308.97	310.4	306.92	309.37	312.42	310.6	310.39	309.3	311.24	306.55
302.87	301.49	301.32	306.24	304.02	303.32	303.3	306.72	302.76	304.98	304.51	302.69	305.34	305.21	304.68	302.78	301.93	306.2	305.37	300.93	308.11	307.87	299.88	302.07	302.71	303.21	306.23	302.92	300.8	304.79	301.59	305.03	305	300.27	303.8	301.55	304.27	301.98	306.4	305.44	304.98	304.14	303.19	306.21	304.38	304.95	299.86	304.1	303.49	302.9
317.57	318.85	316.31	315.08	315.59	317.44	312.77	320.5	317.14	313.03	316.98	314.79	313.11	316.08	315.55	318.64	317.38	316.49	318.26	316.58	317.04	315.43	319.16	316.54	317.74	317.56	317.66	314.76	319.95	318.33	317.55	318.51	317.65	319.18	319.03	317.07	317.44	319.93	317.64	317.88	313.4	315.6	317.4	315.89	313.65	320.57	320.36	319.17	318.71	313.7
313.22	315.48	313.78	314.91	314.89	310.15	310.01	311.2	313.8	313.82	314.04	311.72	313.6	314.29	314.89	315.77	313.44	316.15	310.58	312.54	310.33	312.48	315.1	315.38	310.69	315.34	312.81	312.94	308.58	315.07	311.8	310.2	314.94	311.93	312.92	314.99	312.03	314	311.88	312.86	313.85	312.55	310.24	311.56	313.03	312.57	314.35	309.15	313.04	314.89
314.73	315.58	314.47	311.31	315.4	315.06	316.51	317.61	316.98	311.82	312.02	313.71	313.97	317.75	314.05	313.88	313.07	315.44	314.12	316.97	313.55	314.68	312.98	313.3	315.93	309.94	315.96	316.07	315.91	316.24	313.51	313.57	313.02	315.3	315.02	314.8	313.08	313.06	313.04	318.9	313.77	315.88	312.72	315.24	313.47	313.35	315.49	314.4	315.13	313.38
313.83	316.25	313.7	312.16	315.39	317.46	313.04	318.06	318.51	316.87	315.66	318.06	314.47	316.99	318.21	318.92	314.1	318.57	316.08	318.41	314.77	309.65	316.34	314.21	314.68	312.13	315.86	316.6	313.48	316.4	315.7	315.69	315.31	317.23	317.73	316.36	319.31	316.47	316.26	317.53	315.86	320.5	320.51	314.94	316.38	315.95	315.8	315.43	318.74	315.65
305.14	307.53	301.6	302.28	305.6	303.06	304.56	304.75	300.78	299	303.37	301.66	301.63	305.3	300.71	302.11	298.91	303.38	304.14	301.55	300.46	301.07	303.81	302.95	305.12	303.06	303.14	300.27	299.27	299.11	303.06	307.44	299.34	303.63	300.57	305.56	303.92	300.77	298.23	302.78	303.04	304.15	302.65	303.61	302.44	301.42	301.33	302.58	303.41	303.95
295.1	296.34	295.22	295.53	296.15	293.5	292.59	292.54	293.95	290.93	293.48	294.28	293.21	291.7	293.75	292.16	295.21	292.42	294.65	293.97	292.75	294.38	292.35	293.64	296.7	293.04	293.6	297.01	293.44	295.25	293.75	293.32	295.66	292.59	296.91	295.58	293.66	292.61	295.47	295.14	296.09	295.91	294	297.28	292.72	294.92	293.2	295.81	293.78	298.18
320.92	325.78	330.19	322.84	324.78	325.92	319.87	326.35	322.57	322.08	322.66	324.58	325.87	323.45	323.24	325.4	326.38	323.39	322.73	325.14	323.89	321.51	325.52	325.62	324.11	324.86	324.42	325.74	327.45	323.88	327.66	325.34	324.9	326.25	324.22	324.31	323.65	323.6	323.56	324.73	321.77	329.49	323.4	323.15	324.67	325.71	323.14	324.06	320.99	321.24
303.78	298.34	301.83	299.69	302.16	299.77	300.72	298.78	301.27	297.81	302.57	299.56	303.47	302.44	300.26	301.5	301.36	299.41	300.24	299.3	300.18	301.06	300.1	303.23	302.08	303.29	300.72	300.37	303.25	297.06	298.59	305.75	303.11	297.59	298.17	300.48	299.78	302.36	298.72	302.42	296.47	298.9	303.76	298.73	302.7	301.4	305.3	298.01	299.09	302.72
315.03	317.05	317.39	318.23	319.13	314.55	314.75	315.57	312.4	313.34	317.63	315.33	315.59	316.84	312.42	316.87	318.52	312.17	317.17	315.41	313.77	319.32	318.15	318.42	311.31	316.64	313.68	315.38	314.54	318.34	312.99	315.18	313.77	317.13	313.87	315.78	312.72	315.27	317.32	313.61	318.18	314.9	318.33	317.84	315.69	316.56	314.05	316.05	314.42	314.49
312.81	316.92	313.15	315.09	314.84	316.04	315.45	312.44	315.34	314.65	312.04	311.49	314.75	318.92	313.32	318	314.37	314.11	313.99	317.65	314.47	314.3	315.47	315.18	312.38	316.29	312.35	315.74	316	314.93	314.76	313.14	315.62	315.95	311.12	315.95	313.61	315.91	315.65	315.17	312.87	313.15	313.56	313.93	312.7	315.3	312.86	314.54	316.66	314.69
295.28	298.64	299.66	296.09	297.26	294.98	296.68	299.33	297.5	298.93	298.11	294.81	297.45	296.68	297.39	296.41	296.77	295.03	298.11	295.99	294.87	295.31	296.75	298.45	300.07	295.74	297	298.06	297.88	297.53	294.95	298.84	294.71	299.42	296.54	297.01	291.67	295.4	297.48	293.51	296.82	296.07	297.14	297.05	295.99	296.6	294.54	295.67	298.35	298.99
300.6	301.03	300.44	299.1	302.87	295.24	297.13	298.52	301.71	297.37	296.62	298.95	298.28	298.66	296.33	301.51	300.27	296.2	302.92	302.04	296.42	298.02	302.9	300.88	298.63	296.32	302.46	297.76	297.09	300.95	299.13	300	297.47	299.07	303.3	302.54	303.76	299.73	301.28	303.13	300.89	302.03	299.53	299.91	301.63	301.26	301.53	304.81	300.33	303.12
319.68	317.06	315.23	319.05	316.28	314.43	314.72	317.42	315.77	314.17	317.75	318.51	314.48	316.24	315.25	315.02	317.29	316.92	311.81	315.89	313.42	313.61	314.46	318.16	315.9	316.47	319.22	311.86	316.24	316.25	313.87	315.1	316.99	316.92	313.79	318.74	313.47	315.28	315.16	314.33	314.52	313.12	316.91	318.56	316.92	315.67	315.57	316.35	317.85	316.9
307.78	310.32	308.76	307.22	312.19	309.09	309.57	307.84	309.65	312.18	307.99	308.13	307.94	311.03	310.55	308.44	308.28	305.44	311.3	307.94	307.19	307.31	304.81	307.41	305.53	310.08	309.66	307.19	308.41	311.2	308.03	310.73	310.37	306.55	306.12	307.63	305.96	307.73	307.06	310.92	306.99	312.65	310.16	309.89	307.09	307.28	309.47	308.03	313.07	311.59
297.29	294.36	292.21	300.16	298.79	293.21	294.03	294.47	291.6	295.45	293.3	294.95	293.77	294.5	294.82	293.26	298.09	293.76	297.76	296.42	294.19	296.19	291.15	294.02	294.9	295.06	293.59	296.1	293.72	292.49	292.59	298.85	295.39	296.82	293.83	295.57	293.17	295.99	296.1	293.22	294.77	293.56	294.06	290.69	289.1	289.71	295.85	293.81	295.95	293.44
308.01	310.74	309.21	309.92	308.83	306.75	310.27	310.46	310.48	307.11	310.34	309.78	308	307.27	309.76	308.74	309.39	310.56	308.02	311.56	312.75	310.5	308.83	312.4	313.07	311.58	308.36	308.73	312.76	307.77	310.83	309.19	308.39	310.12	309.76	313.14	309.81	309.49	311.73	309.42	312.12	311.47	308.96	310.1	308.06	310.84	310.1	314.12	305.6	310.8
311.37	314.65	313.42	315.05	313.31	314.36	312.53	311.08	313.14	312.44	312.06	312.13	311.4	312.36	311.37	309.39	314.58	312.01	312.84	313.69	314.37	314.36	314.33	311.74	306.08	314.45	312.46	309.55	314.7	316.04	316.14	311.94	314.73	313.55	314.4	312.61	311.92	311.31	313.44	312.04	314.15	311.78	313.91	312.2	313.23	311.36	309.43	314.73	313.44	316.98
315.99	312.42	313.62	312.84	311.01	309.31	310.7	313.27	314.13	314.49	310.91	312.54	312.84	312.21	310.78	314.45	309.97	312.53	311.72	314.64	313.68	311.12	311.6	315.19	311.16	312.58	310.73	315.68	309.73	311.26	314.73	312.78	313.79	314.2	311.63	314.8	312.22	312.66	312.66	312.61	309.98	314	312.24	312.43	316.77	312.79	313.66	313.4	311.05	312.31
316.55	315.66	317.26	312.61	314.92	312.88	316.4	313.84	314.85	312.96	315.54	318.19	314.07	313.37	312.64	316.17	316.11	313.79	311.53	314.83	314.79	312.93	315.47	312.73	315.68	312.99	314.78	317.19	311.33	315.99	316.14	313.32	315.67	317.84	313.65	314.87	316.46	315.68	314.67	311.1	315.11	314.4	315.02	315.78	315.88	313.97	316.48	313.54	315.5	313.87
316.05	314.11	316.07	314.16	311.85	316.52	320.88	315.62	316.35	318.58	317.13	315.67	321.39	320.18	315.83	316.75	313.04	314.86	320.73	314.72	315.93	318.18	316.82	314.39	316.07	316.89	313.68	314.18	312.32	313.58	314.22	315.19	314.75	315.85	315.74	315.43	315.69	319.15	313.09	315.55	319.55	318.88	314.09	318.62	317.52	313.82	313.33	311.75	316.86	318.37
303.16	306.43	300.48	304.09	306.25	307.79	302.89	305.91	303.59	306.52	306.29	303.93	301.28	302.89	307.67	302.47	304.94	304.83	306.93	303.45	305.84	308.26	304.55	304.07	302.42	303.91	304.7	302.62	301.84	305.22	305.52	306.77	305.55	308.99	302.44	305.18	303.33	308.18	302.01	303.89	306.3	301.56	301.72	300.82	302.94	305.07	307.15	305.07	310.42	302.29
313.76	318.26	315.58	317.33	316.1	315.54	317.12	318.34	311.66	314.33	314.21	316.45	313.34	315.28	313.92	315.02	313.64	315.83	314.85	319.5	313.79	314.35	314.45	313.68	316.78	316.17	317.59	315.68	315.97	312.97	319.93	313.82	311.4	311.11	313.5	314.54	311.59	315.72	312.07	315.61	315.62	318.34	316.13	315.93	314.71	316.22	315.8	317.02	313.94	316.39
306.14	303.95	305.07	306.18	304.5	302.69	299.58	304.63	299.52	305.74	305.21	306.88	299.6	304.97	305.61	301.11	304.94	303.37	301.11	306.46	304.89	302.89	301.83	303.24	302.51	304.07	300.59	299.76	303.57	299.24	304.54	302.92	306.34	302.3	306.84	304.46	302.03	307.13	305.61	303.81	304.79	301.02	305.13	304.83	300.74	303.04	303.97	305.54	304.63	303.5
330.71	327.44	325.72	329.79	330.08	328.45	328.37	326.86	328.48	328.54	329.24	326.23	327.65	331.47	330.16	327.51	327.21	327.46	329.09	330.33	331.51	329.43	327.89	329.47	326.54	327.63	329.81	328.66	329.75	326.62	330.1	328.85	329.11	332.52	327.59	329.21	324.83	327.85	325.41	327.94	326	330.14	326.48	330.31	331.73	328.9	328.95	331.46	333.3	329.47
304.24	304.3	306.46	299.38	303.01	301.41	302.4	305.98	305.16	303.27	303.01	302.63	303.86	304.55	300.13	299.72	302.05	305	297.98	300.76	304.58	299.95	302.46	302.6	303.87	303.55	301.18	301.57	304.89	304.6	303.67	299.79	302.09	308.26	301.84	305.1	301.92	303.22	303.71	304.55	305.42	300.76	302.16	306.52	307.28	304.11	304.51	308.51	300.92	302.72
319.13	317.61	317.41	316.62	318.12	320.32	318.79	319.44	320	317.02	320.73	316.09	316.84	318.42	318.48	316.59	314.57	319.07	320.15	320.67	317.16	320.05	323.24	318.4	320.24	318.14	320.59	318.35	319.19	319	316.74	318.39	318.15	320.18	319.13	320.13	321.92	318.14	316.03	317.64	319.11	320.87	321.08	322.59	318.65	320.81	321.29	321.03	315.84	320.6
304.1	305	304.8	306.76	302.5	302.56	303.59	305.46	304.91	304.45	300.03	302.3	303.45	304.8	306.44	307.63	308.87	301.69	306.06	307.68	305.42	302.06	305.49	305.01	300.95	305.3	304.43	305.97	306.17	304.95	306.4	303.9	305.84	303.69	304.23	303.05	308.02	303.15	303.03	305.58	307.83	308.01	306.98	303.3	306.75	302.98	304.82	303.65	302.32	302.43
314.88	316.92	317.75	321.08	317.49	318.55	318.81	315.53	314.93	316.29	319.38	318.92	314.54	317.19	316.44	314.78	318.42	319.67	319.37	314.45	319.09	317.82	318.64	320.1	316.34	318.39	316.96	316.55	317.73	312.79	316.53	317.3	313.96	318.92	317.29	315.61	315.28	316.74	318.91	316.64	314.54	316.54	316.39	319.99	316.81	317.13	315.13	317.16	314.17	317.2
310.22	309.42	304.52	309.41	308.45	307.29	305.39	304.18	309.94	307.36	305.89	306.37	308.54	303.98	309.19	310.32	306.5	308.05	309.31	305.9	309.95	307.25	307.37	306.19	310.78	307.86	308.46	306.17	308.8	306.75	310.44	304.75	306.78	305.78	306.59	309.1	308.1	306.01	305.25	304.72	307.18	306.64	303.52	306.86	309.3	306.04	310.89	306.78	307.7	307.22
319.54	319.8	317.35	318.06	317.69	318.64	317.07	321.24	318.39	321.42	319.91	321.76	318.47	322.24	322.58	321.53	318.97	317.22	319.99	319.12	317.67	318.47	318.09	317.35	321.31	319.41	321.69	319.48	319.96	320.74	320.84	318.74	320.78	320.55	318.51	317.08	322.09	319.86	319.47	319.61	314.1	320	317.26	321.93	319.6	321.75	321.53	317.78	323.63	321.23
309.88	309.93	305.94	307.8	308.05	309.41	308.71	307.57	311.75	311.02	310.58	309.31	308.13	311.62	308.52	309.12	309.01	309.37	310.29	308.42	311.46	307.49	309.36	313.25	308.9	306.7	312.27	310.96	308.13	312.16	307.81	307.28	309.14	312.78	312.07	312.38	310.48	311.86	308.16	310.55	313.07	310.02	308.17	313.15	306.52	309.25	308.71	311.04	311.29	310.98
314.64	314.22	312.92	315.16	314.57	311.69	314.07	313.27	310.56	309.35	314.2	313.61	311.86	313.64	312.39	312.83	315.3	316.3	311.57	312.64	313.77	312.6	311.33	314.43	313.39	309.34	313.54	316.12	309.05	311.31	312.31	312.68	312.25	310.75	312.86	313.78	310.48	310.95	313.7	313.07	313.26	313.7	317.54	313.66	313.06	310.93	315.42	311.98	314.44	313.64
303.03	302.98	301.12	301.74	304.08	304.82	299.45	302.9	305.36	303.91	304.01	301.85	305.77	299.7	306.76	301.7	304.1	307.04	303.46	307.73	303.16	300.73	299.28	304.13	301.93	299.2	300.44	302.35	301.21	299.59	301.23	303.27	304.8	301.6	307.67	301.5	303.7	305.4	304.36	304.83	306.22	302.43	302.11	303.25	301.51	301.79	304.91	301.93	303.69	301.62
313.37	314.53	316.11	312.47	310.28	309.8	310.61	315.95	313.18	313.88	314.69	310.99	313.94	313.6	314.61	313.8	311.44	315.04	316.29	314.27	313.72	315.93	317.39	315.05	315.16	314.3	312.49	314.33	312.97	316.28	314.72	313.04	317.64	314.72	313.49	315.37	316.23	316.37	315.43	313.67	313.34	311.98	313.21	313.67	314.24	312.39	311.28	314.08	314.76	317.26
304.03	307.45	302.66	304.78	307.03	306.02	309.24	308.67	303.13	303.97	303.96	308.36	306.84	305.13	310.47	304.48	303.91	305.46	303.58	306.85	305.7	307.09	304.76	304.67	310.32	300.68	309.31	310.39	304.79	309.63	307.08	309.69	304.23	306.2	306.14	305.59	308.62	308.72	308.26	304.94	305.71	305.86	305.46	306.14	308.56	308.15	309.18	307.53	306.93	304.49
301.86	304.46	306.43	305.08	302.7	304.75	302.18	307.59	304.84	303.34	301.97	303.66	304.05	303.87	304.27	303.69	304.89	306.49	303.82	301.62	306.27	306.77	306.11	305.7	304.29	303.14	304.43	304.42	307.76	306.98	299.68	308.16	304.92	302.31	303.84	302.18	307.24	305.05	301.53	304.08	305.2	301.66	306.47	302.87	303.39	307.22	300.02	306.72	304.5	302.2
316.72	311.52	314.21	316.54	317.29	312.5	313.67	313.63	316.15	308.04	315.63	314.59	312.59	310.74	314.9	311.13	312.8	312.31	308.66	313.03	314.78	314.12	311.48	313.18	311.23	311.98	313.06	315.26	312.4	312.71	311.38	314.63	316.19	315.03	312.25	314.33	314.77	310.8	314.9	312.32	316.41	310.12	312.77	315.95	312.71	314.88	313.03	312.89	314.45	314.26
306.6	303.22	300.63	301.05	305.78	305.45	302.57	300.44	304.94	304.62	301.59	304.45	304.3	304.05	303.75	301.98	300.97	301.55	306.15	298	303.17	301.67	303.7	303.85	304.09	304.79	304.24	302.46	305.07	303.59	302.08	301.77	303.51	301.51	304.62	303.04	303.18	301.41	304.34	306.25	301.49	302.74	306.36	304.38	304.25	304.44	302.97	306.83	304.55	302.73
294.34	294.54	296.09	295.49	298.89	294.84	295.07	296.1	297.8	296.61	297.83	293.04	299.83	296.13	295.12	300.99	296.83	298.26	298.38	297.15	295.76	296.47	297.54	298.22	297.59	295.01	295.33	296.76	298.52	295.86	294.87	295.9	295.94	296.23	295.94	299.1	296.04	297.68	298.88	294.82	297.8	296.16	297.88	298.26	301.29	297.35	298.53	294.94	296.52	293.09
321.27	320.74	315.59	320.39	321.63	315.65	318.55	318.38	319.01	316.7	319.96	316.94	319.84	319.85	320.07	318.83	317.23	318	317.09	317.55	320.12	318.24	318.23	318.41	320.15	318.62	319.24	321.09	314.41	316.35	317.8	318.31	321.76	318.15	316.69	320.29	319.68	317.37	317.97	325.43	321.66	318.98	316.64	315.49	317.94	317.72	316.95	317.26	323.29	315.5
305.37	308.58	311.15	310.74	310.27	306.42	308.67	310.6	305.45	306.63	308.71	307.63	310.68	311.41	311.7	308.73	308.45	310.63	305.15	308.08	305.35	306.93	306.47	309.18	311.27	307.4	309.67	307.26	306.11	310.74	306.82	308.5	310.54	309.83	306.49	306.94	308.41	309.14	308.56	310.64	305.07	305.02	308.65	309.7	308.02	309.51	309	309.01	310.51	312.08
301.63	302.7	305.3	303.07	303.27	302.85	304.13	300.73	304.45	299.59	302.78	301.76	300.52	303.18	302.43	303.79	302.54	303.64	303.66	302.43	306.13	300.78	302.76	302.09	304.47	298.92	306.84	303.56	308.05	302.61	301.34	302.21	301.59	301.67	304	304.24	303.67	298.88	299.61	302.75	302.75	303.56	300.48	305.38	302.36	302.39	301.29	302.58	300.43	303.64
311.04	309.12	314.36	311.97	313.83	310.76	314.61	311.8	312.86	314.75	312.01	313.46	311.55	312.36	314.91	314.79	312.59	315.5	313.76	316.87	315.14	314.96	312.34	314.16	314.8	309.53	313.03	314.28	310.75	313.43	315.09	311.84	315.11	316.42	313.39	314.55	314.94	314.03	312.44	313.58	314.77	312.48	315.96	311.31	311.33	312.7	313.45	315.96	313.55	317.11
303.93	304.88	301.02	299.42	302.35	306.26	307.05	305.73	304.89	307.77	298.57	305.01	303.83	302.4	306.23	307.82	306.49	303.42	304.97	302.7	306.1	306.64	300.4	305.96	306.35	303.42	304.56	307.39	305.9	304.84	305.41	307.03	302.19	307.2	305.33	301.18	301.74	303.37	307.46	303.65	305.38	303.34	306.49	305.36	302.52	304.7	307.33	303.22	303.83	304.74
312.08	312.32	313.32	311.83	315.83	311.41	313.51	312.46	317.48	311.94	313.22	312.86	309.47	310.61	316.32	309.51	312.86	312.63	307.12	307.03	314.33	308.56	312.09	313.6	308.44	314.27	313.57	311.84	310.52	313.67	312.87	306.72	314.28	315.73	310.11	312.51	314.85	315.19	314.04	312.3	315.35	312.78	312.22	313.27	312.87	311.95	310.63	311.63	312.66	311.03
312.28	311.26	308.15	307.65	310.75	312.62	311.76	311.13	310.22	309.89	310.52	309.58	310.27	313	309.42	312.98	310.91	310.65	308.6	308.28	313.46	309.28	310.2	310.89	310.73	310.42	311.75	307.3	309.27	309.4	308.81	310.61	312.32	311.35	312.07	309.24	312.22	309.33	309.31	311.62	311.05	312.65	312.54	310.15	311.6	308.05	307.82	311.03	306.6	312.34
311.03	312.41	311.61	309.17	308.6	309.85	310.53	308.02	308.94	308.02	310.67	308.51	310.62	309.84	307.69	308.23	313.62	308.7	309.19	308.92	308.14	308.97	306.82	306.65	310.6	310.29	308.08	307.36	310.3	308.23	306.13	305.91	309.06	308.73	309.75	307.34	310.33	307.89	306.86	305.88	308.5	309.42	306.3	307.77	308.77	309.86	312.17	309.79	308.75	308.28
315.47	316.56	314.25	313.49	313.76	319.08	315.73	318.41	315.61	315.28	313.56	315.23	313.82	316.87	312.06	316.2	313.46	318.63	315.45	318.31	321.64	319.54	315.76	312.47	315.1	317.58	314.42	317.49	315.83	314.74	313.49	315.58	312.1	318.75	315.54	312.6	317.27	313.46	316.3	313.76	315.75	316.35	316.83	314.61	315.53	316.07	316.46	315.8	317.73	316.93
310.94	312.05	306.61	307.96	305.2	311.19	312.04	306.58	311.16	306.52	309.24	309.6	307.81	307.53	307.38	310.47	311.12	307.33	305.88	305.99	307.86	311.44	310.32	309.65	307.11	307.86	308.51	311.06	308.69	311.55	310.33	310.62	310.14	309.67	311.82	312.16	308.01	308.3	311.14	308.23	307.73	311.55	305.35	307.37	309.53	312.36	308.51	308.8	311.17	308.92
305.7	304.07	305.93	306.89	304.07	307.4	303.48	305.3	304.26	309.6	307.8	303.78	309.98	306.43	305.44	305.2	305.06	301.94	306.01	305.03	310.33	305.14	307.69	305.65	305.99	302.1	307.01	305.37	308.07	304.58	304.18	306.99	302.33	302.38	301.93	307.34	305.41	307.07	303.49	304.58	306.28	306.58	304.16	306.73	309.1	308.65	307.29	305.87	303.94	306.98
304.26	305.7	304.34	305.12	301.63	305.99	304.59	304.47	308.58	304.98	304.95	304.25	304.12	304.11	307.21	306.71	305.59	302.59	300.8	306.2	305.52	308.72	305.86	303.89	304.14	308.3	304.85	302.15	305.73	304.76	305.24	305.59	303.15	305.87	302.89	305.14	304.41	307.46	303.63	306.53	305.41	306.07	304.38	303.63	305.56	305.78	307.19	303.47	303.61	308.29
314.29	316.62	313.3	314.53	312.63	312.16	314.33	313.51	314.58	317.93	316.14	312.62	318.1	316.02	313.21	315.31	314.24	312.74	317.2	312.45	317.28	316.5	311.89	310.57	312.27	314.9	315.88	315.65	317.3	318.48	312.92	317.53	312.21	313.2	314.64	315.49	313.4	316.28	315.83	316.41	317.07	313.3	313.33	315.87	316.27	315.23	310.31	316.72	315.77	315.44
302.55	301.69	302.23	301.57	302.33	301.89	299.12	303.12	299.11	299.13	302.41	302.71	301.34	301.81	305.27	300.57	300.85	297.51	302.56	304.32	304.59	300.26	303.56	303.47	301.22	300.49	302.6	299.88	302.46	300.1	303.95	304.01	300.73	301.25	302.23	302.41	300.95	299.77	300.23	303.22	301.4	300.13	298.95	301.4	299.82	301.51	303.01	303.2	298.64	300.6
303.74	306.51	305.98	307.07	306.99	306.73	303.76	303.31	306.33	304.14	308.77	304.97	307.16	305.49	304.05	302.03	305.53	304.85	306.21	304.16	310.19	304.4	304.63	301.4	306.7	307.67	306.9	306.04	303.37	301.29	306.94	304.41	303.67	301.44	307.81	302.71	304.65	305.92	304.57	305.04	303.7	304.41	302.06	307.93	307.01	303.74	307.29	305.33	301.31	302.75
303.08	302.97	304.44	304.94	303.65	304.9	303.19	301.89	305.11	304.73	304.94	302.78	305.32	302.5	302.2	304.63	301.55	302.26	303.24	302.94	302.41	303.49	306.5	301.38	304.43	302.41	304.72	305.42	305.56	303.2	302.81	301.4	304.82	303.85	302.5	306.31	304.77	301.39	303.21	299.83	301.18	303.77	303.21	303.95	302.22	304.27	301.34	301.55	303.65	304.36
311.68	314.51	312.48	312.75	310.71	313.68	311	315.03	312.54	312.32	313.81	310.61	315.15	311.82	315.99	315.76	315.11	314.61	312.93	311.47	315.27	313.87	315.49	315.61	312.12	313.96	313.48	316.79	312.38	314.97	313.94	313.79	315.52	313.76	315.03	313.41	314.75	311.59	314.55	315.6	309.8	314.85	315.55	315.34	311.87	312.38	313	315.41	312.51	315.56
309.38	307.81	306.42	307.38	305.8	304.62	306.12	306.1	305.78	307.75	305.61	305.17	306.34	304.26	306.34	305.12	306.74	305.41	303.75	305.26	303.7	305.06	302.8	306.22	304.56	301.56	307.17	303.21	305.18	309	308.47	306.96	310.57	309.36	303.65	304.16	304.28	303.75	307.82	306.62	305.54	307.64	303.08	304.2	304.88	306.86	306.77	305.6	304.08	302.8
300.58	299.32	302.1	301.71	299.95	300.23	301.55	299.43	298.16	300.93	297.45	301.26	301.58	296.45	302.34	298.95	302.62	301.4	300.96	299.55	302.72	299.84	301.18	301.87	302	300	299.59	303.34	301.3	298.15	300.71	303.04	303.06	301.12	297.55	299.83	301.76	301.7	298.15	298.33	304.21	300.23	302.06	301.95	296.38	301.96	298.81	300	300.93	303.67
301.6	302.96	301.19	300.2	303.62	299.56	303.21	305.57	303.97	303.07	306.46	304.12	303.32	303.34	299.4	304.87	306.45	303.69	305.42	306.92	303.91	300.06	302.68	301.85	300	302.53	308.33	303.93	305.99	303.15	301.53	301.66	305.13	299.89	301.47	303.15	302.49	303.59	303.47	303.6	304.7	301.85	304.38	304.47	305.04	305.13	306.24	304.44	304.66	301.33
302.76	302.49	303.28	307.38	300.39	306.52	300.36	300.86	302.16	300.9	303.24	301.81	303.86	299.9	302.53	302.28	302.67	303.49	302.98	305.69	302.51	304.92	304.12	302.92	304.14	302.87	303.14	300.9	305.44	303.87	301.53	305.16	304.3	302.31	303.74	300.08	303.65	304.29	303.73	302.49	302.33	305.75	301.35	301.53	302.16	301.34	307.17	301.48	305.08	301.72
317.1	309.54	314.87	315.59	316.12	314.45	316.89	312.04	319.68	316.43	315.76	313.19	315.5	314.98	313.62	315.64	316.26	312.19	313.05	317.21	314.77	316.04	316.64	315.8	314.5	317.07	316.43	315.34	317.59	315.45	314.46	314.36	314.29	315.08	313.07	317.06	316.25	313.7	314.75	319.11	317.01	315.74	314.51	315.01	314.05	314.53	317.92	314.21	317.45	315.42
309.26	313.74	314.6	316.11	315	316.15	315.3	311.52	315.92	313.31	314.58	316.74	312.77	314.55	313.04	312.7	315.11	314.06	314.8	313.8	314.44	314.79	311.4	316.65	312.42	314.88	317.37	314.14	317.21	315.06	312	320.43	311.06	319.14	315.74	314.82	312.62	317.78	312.34	315.17	316.78	312.9	314.67	311.63	310.36	314.23	316.14	313.24	313.77	312.75
311.91	310.7	319.36	315.14	316.32	316.55	310.32	317.37	316.81	312.98	311.15	313.83	313.21	313.45	313.89	314.59	313.34	314.96	313.91	314.46	311.2	312.39	312.71	316.06	310.7	314.53	312.82	312.25	315.34	310.53	317.51	316.11	311.64	315.18	312.03	314.68	314.98	310.81	313.77	316.98	312.57	318.22	314.4	314.11	314.75	313.73	317.28	309.61	312.6	317.23
303.92	303.17	303.95	303.56	304.34	301.55	306.22	301.54	304.09	303.02	303.38	304.97	302.76	302.52	303.59	303.05	302.97	301.17	304.23	301.17	302.34	302	303.8	302.34	305.72	301.97	299.81	304.31	303.25	304.78	299.27	303.39	306.51	306.29	302.04	303.65	303.5	302.91	300.68	302.83	306.91	302.08	301.92	304.59	304.65	303.65	303.7	303.48	301.96	304.98
298.64	301.37	302.57	301.58	303.36	301.52	298.4	302.19	301.37	300.71	296.76	297.21	299.53	302.11	299.86	300.04	302.44	304.5	302.9	302.92	302.12	299.87	299.57	300.26	301.51	301.89	299.79	298.32	302.64	301.23	301.55	306.97	301.24	299.57	298.77	303.65	301.01	301.48	300.09	305.26	302.06	299.92	300.64	301.99	298.1	298.96	300.67	301.16	302.31	300.21
315.42	316.3	312.16	312.42	311.95	315.75	314.09	316.1	316.53	315.43	314.11	315.09	312.66	315.65	313.58	315.56	314.02	311.61	315.85	317.17	313.41	316.61	315.67	315.07	311.38	314.8	317.77	313.65	312.72	311.25	318.62	313.08	314.39	313.64	314.95	315.2	315.93	315.95	316.05	312.82	313.81	315.92	313.55	314.58	313.92	312.25	316.33	313.59	313.59	316.9
296.32	295.65	292.49	293.55	291.09	291.51	295.43	292.03	291.2	296.86	293.57	294.55	295.82	295.1	294.84	293.96	297.15	293.54	296.28	292.43	292.2	298.53	292.89	293.59	293.93	291.9	294.25	292.36	293.38	292.37	293.19	292.83	296.85	292.53	294.93	297.03	295.99	293.94	296.29	295.75	297.32	290.56	293.38	294.41	295.38	295.9	293.68	292.3	292.24	292.53
304.72	302.1	304.65	300.84	302.88	305.57	300.21	301.25	299.94	303	298.86	297.46	303.38	304.67	303.32	303.94	300.97	302.61	302.58	298.65	301.02	302.76	304.27	304.14	303.04	303.83	303.41	300.29	299.31	303.88	301.98	303.27	305.64	301.35	303.5	300.79	301.95	302.84	300.93	304.05	302.07	301.52	305.18	303.06	302.04	303.56	301.88	303.05	301.56	301.98
315.87	314.11	318.93	316.86	314.25	315	315.39	314.63	318.53	312.42	318.74	318.01	317.72	315.09	313.45	313.62	314.62	315.29	311.92	314.13	316.46	315.55	315.91	313.63	317.76	313.85	315.55	316.55	312.24	313.01	312.53	315.41	316.68	309.96	314.22	316.57	315.3	315.07	318.08	313.77	311.61	313.7	312.55	321.24	315.65	315	313.76	314.6	315.05	312.62
296.59	295.03	297.27	300.57	299.15	296.73	299.46	294.51	295.42	294.42	298.53	297.51	296.85	297.6	292.87	297.32	294.68	296.37	300.19	296.68	298.05	299.25	297.76	296.88	298.43	299.51	296.73	299.05	297.15	296.92	294.27	295.55	298	295.84	299.81	295.89	296.31	298.93	298.59	295.29	298.92	299.82	299.67	298.27	296.78	296.74	296.63	292.82	295.14	297.26
296.19	293.41	293.86	288.71	293.67	295.6	290.24	292.86	294.28	291.52	295.5	292.93	293.4	292.76	291.17	293.39	292.52	293.83	295.39	294.92	291.84	294.24	296.07	293.18	298.12	298.24	297.27	293.44	291.21	294.56	292.39	294.27	294.73	293.22	293.68	295.05	296.26	293.75	294.66	296.43	294.43	293.87	295.14	293.45	291.17	292.19	292.32	296.21	294.55	294.88
305.96	310.13	304.17	305.5	304.19	301.18	304.74	306.72	305.02	304.4	308.16	306.36	309.15	305.62	306.59	307.75	308.5	303.35	306.32	304.4	307.11	304.37	307.57	304.18	307.66	306.51	301.76	304.68	307.53	303.9	307.3	305.17	306.49	305.86	302	304.45	306.73	301.3	305.62	307.98	308.8	303.2	306.13	308.36	305.62	304.92	306.17	309.14	308.11	308.86
296.51	294.97	294.82	295.09	295.47	292.81	293.28	295.77	294.48	293.81	291.28	294.82	295.67	296.57	293.72	291.34	293.24	293.14	293.43	292.69	294.66	297.49	291.88	296.81	291.43	293.59	291.26	293.18	293.93	294.08	294.13	293.91	294.54	295.85	293.6	294.63	293.73	297.26	294.76	293.67	291.82	296.39	293.66	293.96	294.78	295.53	293.42	293.36	295.64	293.31
305.1	303.59	304.58	303	308.06	302.14	303.5	304.85	306.19	303.43	308.7	302.99	303.68	305.7	306.59	307.58	305.32	305.23	303.81	303.56	304.88	306.4	303.1	305.55	305.05	305.47	304.6	302.85	305.38	307.53	308.11	304.76	302.59	303.44	304.82	306.6	306.34	308.11	305.81	305.21	305.84	306.92	305.15	308.48	304.02	304.66	308.35	304.38	304.98	300.71
308.04	304.3	303.76	309.15	305.17	304.26	303.34	307.94	304.03	305.85	305.83	305.71	306.22	304.22	303.64	301.36	305.38	306.11	304.81	304.99	304.92	304.45	306.01	303.23	307.34	306.25	300.3	306.83	309.87	305.41	307.26	308.87	300.93	302.4	305.43	306.41	304.43	301.43	307.2	303.08	307.52	303.42	306.47	306.87	302.84	309.54	304.39	305.48	305.44	304.97
303.61	302.77	304.14	302.48	304.77	305.76	305.28	304.01	303.85	304.9	303.24	304.64	300.65	304.4	302.96	302.57	304.57	301.13	302.95	304	300.56	303.87	306.58	301.74	305.11	302.15	302.81	302.3	303.7	304.52	301.35	303.77	305.44	299.66	304.4	299.68	300.33	301.7	302.93	307.3	301.58	302.18	301.53	301.26	302.9	302.08	303.54	301.18	302.53	300.73
313.29	315.13	311.86	314.1	311.78	317.39	313.45	310.7	313.36	310.82	315.3	312.79	311.68	311.45	310.04	313.16	314.8	312.62	310.38	314.2	311.75	310.26	306.9	312.17	310.14	317.85	314.64	312.37	311.84	315.24	311.34	314.46	310.51	316.01	311.67	313.69	311.14	312.35	311.84	310.7	313.88	311.88	314.32	309.62	314.29	311.81	312.86	312.03	314.44	310.57
294.77	294.91	295.21	294.9	295.44	294.91	297.87	298	297.97	298.53	296.27	300.06	298.48	300.95	292.59	296.81	297.42	294.68	297.71	294.84	298.11	296.51	297.02	296.26	299.87	299.37	292.55	294.57	293.43	298	296.7	297.03	298.5	294.07	299.47	296.8	296.89	296.06	295.71	296.83	299.32	298.17	296.22	294.54	297.56	294.74	298.69	295.1	294.56	297.42
329.48	328.05	328.2	326.02	330.37	323.33	326.64	327.34	328.92	327.81	330.16	327.03	325.34	327.16	327.39	330.6	328.35	328.87	322.54	325.36	322.59	330.52	322.76	330.65	325.2	324.51	331.02	327.09	324.59	326.46	326.59	328.15	325.86	329.53	329.39	329.76	324.94	326.01	326.67	324.66	329.41	330.45	328.79	324.03	331.02	326.36	326.18	329.12	326.8	325.87
329.62	330.73	327.77	332.15	328.94	325.9	329.03	329.19	324.49	330.17	327.78	331.84	329.19	331.83	329.36	330.21	326.76	325.25	328.59	327.37	328.72	327.4	329.59	325.84	328.71	327.5	327	329.76	330.21	326.79	330.58	328.94	332.14	327.53	333.44	329.5	329.13	331.95	328.3	327.42	330.05	329	329.6	329.91	327.41	327.42	329.02	328.48	329.54	329.62
316.93	317.45	315.73	314.28	314.67	316.74	315.74	315.15	317.24	313.32	315.5	317.45	318.91	311.82	315.2	316.09	317.3	318.52	315.8	313.22	316.1	316	315.52	314.89	317.06	311.86	317.79	317.71	316.1	317.51	316.67	314.58	313.66	313.18	317.54	317	314.94	318.31	318.78	315.53	319.05	317.55	317.23	315.29	316.91	318.02	315.02	314.76	316.85	317.73
314.4	314.31	313.27	310.16	312.05	313.25	311.33	314.34	310.32	311.56	314.77	312.8	308.51	313.33	311.52	308.74	311.37	310.79	313.21	315.19	313.14	311.83	315.18	314.09	313.43	311.81	312.54	309.25	312.42	314.12	313.61	308.75	311.42	313.15	309.75	311.08	314.7	313.16	311.55	311.53	313.03	310.76	311.19	310.38	310.55	316.93	314.74	313.13	314.4	312.76
302.96	301.76	306.88	302.64	304.23	304.55	306.12	303.18	304.04	302.79	306.06	300.77	299.74	302.75	305.09	302.33	302.69	307.11	304.35	306.3	302.38	304.71	302.07	302.94	305.57	304.79	303.74	301.48	302.57	301.12	306.71	305.62	306.88	308.96	306.02	304.63	299.94	307.31	302.62	303.61	303.03	305.06	301.47	299.51	302.97	304.53	305.3	298.67	301.65	302.22
[truncated: 550 more rows]
[truncated: 150 more columns]
