# Supplementary material for: Genetic dissection of main and epistatic effects of QTL based on augmented triple test cross design
Source: PLoS One. 2017 Dec 14;12(12):e0189054. doi: 10.1371/journal.pone.0189054 (PMC5730204; doi:10.1371/journal.pone.0189054)
Supplement: S9 Supporting Information — (ZIP) [file pone.0189054.s009.zip › z5_1700_0.8_10.csv]

313.12	311.74	313.54	314.41	313.83	313.99	313.16	311.94	313.31	313.57	311.42	312.2	313.26	312.01	313.6	313.14	313.55	312.05	313.3	311.69	312.76	312.72	312.9	312.53	312.49	313.94	312.48	312.55	313.56	311.28	312.59	311.82	312.12	312.43	314.12	312.72	313.89	313.25	312.93	311.28	311.94	312.66	313.41	314.65	313.9	314.47	312.78	313.1	312.87	312.45
304.9	306.4	304.75	303.81	306.14	305.13	304.66	303.61	302.81	305.33	305.54	304.79	303.8	304.92	305.73	305.39	303.84	305.16	304.38	303.92	304.88	304.39	303.99	303.23	304.92	305.25	304.85	304.75	304.91	303.85	304.68	305.11	304.01	303.75	304.05	304.16	305.42	304.31	305.55	304.82	306.45	304.48	304.39	304.22	306.28	303.79	304.33	305.18	304.02	305.43
302.43	305.07	302.06	302.39	301.18	303.57	303.27	303.65	302.7	302.48	302.5	302.28	303.92	303.06	304.17	302.95	302.96	302.43	303.39	303.95	302.96	302.22	303.39	302.63	303.07	302.07	303.85	302.91	302.34	301.33	303.34	302.06	303.89	302.72	303.3	303.45	301.82	302.87	302.97	301.91	303.05	303.06	302.73	302.62	302.3	302.03	302.65	302.87	304.08	303.23
303.07	304.34	303.64	302.47	303.89	302.74	305.83	303.53	303.44	303.28	302.78	302.83	301.75	304.37	303.96	303.84	302.57	302.98	301.35	304.67	303.17	304.11	303.21	302.95	303.49	303.91	304.72	303.16	304.11	303.72	303.53	302.94	303.5	304.22	302.24	303.6	303.98	302.93	301.9	302.76	303.71	303.68	303.28	305.01	303.26	302.85	303.51	303.54	304.36	303.16
319.26	317.47	316.74	317.7	317.39	318.27	317.73	317	318.52	317.16	318.96	317.67	317.43	317.75	318.31	318.75	317.84	319.06	316.3	318.26	317.98	317.56	318.7	317.56	317.77	318.16	317.7	317.36	319.26	318.36	318.23	318.3	319.06	318.96	317.55	318.42	317.64	317.71	318.7	317.4	318.54	318.61	318.45	318.23	318.17	317.38	318.17	318.14	319.22	317.02
305.61	306.8	305.58	306.16	305.47	306.25	305.87	307.13	304.53	306.03	305.28	306.06	306.46	304.55	306.1	307.13	306.88	305.9	305.2	307.28	306.39	307.52	306.43	305.56	307.38	307.17	306.46	305.2	305.92	307.06	304.6	306.72	305.62	306.14	307	305.88	306.05	305.45	306.31	306.62	304.4	307.5	306.34	305.46	307.3	306.34	306.13	304.79	305.36	306.78
300.48	299.85	300.6	300.1	300.4	299.2	300.48	301.07	299.61	300.22	300.86	300.25	299.85	299.56	299.83	300.12	298.66	301.39	299.42	300.1	299.72	301.36	299.89	300.63	300.38	298.84	299.69	299.95	300.7	300.61	300.86	299.95	300.13	300.44	300.61	301	300.85	299.94	300.55	300.16	299.68	299.72	300.48	300.56	299.08	299.99	299.31	299.21	300.98	299.46
314.74	315.73	316.42	316.69	316.45	316.43	314.68	316.14	314.82	316.08	316.15	316	315.24	314.17	315.5	316.58	317.26	316.06	316.22	315.42	316.05	316.55	315.22	315.85	315.75	315.95	315.32	316.5	316.41	315.77	316.58	315.98	315.16	316.36	315.2	315.31	316.63	315.75	315.1	316.4	316.14	315.03	316.2	315.86	316.73	316.07	317.08	314.48	316.16	317.32
314.75	314.18	313.93	315.29	314.25	314.97	316.2	315.17	314.59	314.46	314.89	314.65	315.36	315.96	314.74	314.51	315.2	314.41	315.17	315.49	315.08	315.04	314.27	314.36	314.02	315.57	314.56	313.74	313.81	314.91	314.64	314.43	314.85	314	314.88	315.47	314.42	314.96	315.62	315.67	314.82	314.02	314.31	313.69	315.42	315.27	315.31	314.58	314	314.44
294.69	294.63	295.97	295.33	296.06	293.8	294.6	294.5	295.25	293.71	294.93	293.83	295.21	295.2	295.43	294.75	295.03	295.18	295.57	296.38	294.21	295.25	295.05	294.49	295.51	295.18	295	295.34	295.83	293.31	294.78	295.88	295.85	294.53	293.36	296.22	293.3	295.72	293.8	294.57	295.18	293.88	294.22	295.04	295.33	294.68	295.25	295.2	295.4	295.86
303.76	303.18	304.45	303.19	303.66	303.6	304.31	304.64	303.21	302.7	303.43	303.36	302.32	304.13	304.35	304.71	301.93	304.19	304.4	303.97	303.61	303.27	302.32	303.63	301.81	304.19	303.59	302.69	303.19	304.1	303.54	303.9	303.08	305.09	304.27	302.09	302.26	303.01	305.14	303.69	304.05	304.42	304.48	303.45	303.76	303.29	303.04	304.08	303.43	302.8
315.87	314.73	316.02	314.14	315.9	316.14	314.77	314.68	314.37	314.89	314.36	313.68	314.49	315.15	314.66	313.91	314.99	314.2	314.93	314.7	316.32	314.96	314.8	315.79	314.89	314.41	315.85	314.61	314.29	315.09	314.62	314.76	314.44	314.12	313.77	314.71	314.71	314.78	315.97	316.18	315.49	315.02	314.99	314.95	314.51	314.78	314	315.91	314.32	314.73
313.67	314.42	313.4	312.27	314.41	313.04	313.27	313.54	313.08	313.65	312.81	313.84	314.58	312.37	313.18	314.11	313.78	314.96	313.38	314.04	313.39	314.28	314.97	314.87	313.35	313.22	313.61	313.79	313.02	312.99	313.04	313.58	313.27	314.54	314.24	313.6	313.99	314.51	313.04	314.19	313.13	313.49	313.02	314.65	314.21	313.59	313.45	313.85	314.56	313.16
318.54	318.6	317.83	318.17	318.59	318.04	317.98	318.18	318.52	317.37	317.45	317.87	319.1	318.47	318.63	318.13	318.71	318.71	317.9	317.72	318.83	317.9	317.05	318.51	317.59	318.73	319.06	318.5	317.39	317.32	317.39	318.83	318.48	318.05	317.4	318.14	318.58	318.43	318.71	318.89	319.41	318.2	318.22	317.87	317.93	318.25	319.52	317.71	317.39	316.86
317.66	318.25	317.87	318.53	318.97	318.37	317.77	317.8	318.83	316.89	318.52	318.61	318.28	318.21	318.89	318.64	318.22	319.67	319.17	317.85	317.78	317.61	318.29	317.82	318.85	319.06	318.17	317.4	318.73	318.44	318.3	317.27	318.64	318.12	319.06	318.23	319.24	318.06	318.75	318.85	318.95	318.16	318.19	317.63	319.07	318	317.95	319.63	317.82	318.68
318.3	318.74	319.64	319.22	319.31	318.39	318.12	318.58	319.86	319.23	319.87	318.6	318.87	319.88	319.8	319	317.9	319.66	320.49	319.01	318.49	318.7	318.58	318.96	318.55	319.49	318.56	318.78	318.8	318.34	319.4	318.95	318.32	318.38	319.45	318.3	319.05	319.48	319.73	320.74	319.15	318.8	319.11	319.28	320.58	319.07	320.49	319.08	318.36	320.12
307.68	307.06	306.87	307.56	307.06	306.38	307.51	307.25	306.7	307.84	307.2	307.82	308.08	306.35	307.11	307.66	305.83	307.57	306.59	306.29	308.34	307.45	307.52	306.73	307.73	307.28	307.95	305.41	307.24	306.51	306.09	308.57	306.19	306.24	307.1	308.09	305.91	307.37	306.35	307.79	305.68	307.8	307.89	306.04	308.96	308.79	306.98	307.2	308.12	308.17
305.13	305.18	304.02	304.93	304.57	304.43	304.47	304.55	304.75	304.58	304.81	303.16	304.18	304.6	303.9	304.4	305.49	304.76	303.66	304.03	304.32	305.61	304.79	304.52	304.05	305.04	303.88	304.28	303.92	304.94	304.95	304.14	303.22	304.34	304.15	303.69	303.86	303.39	304.87	304.22	304.36	303.57	303.75	304.43	305.42	304.45	303.85	304.95	304.72	303.53
304.07	304.37	305.21	304.56	305	305.17	305.21	305.66	304.55	304.36	304.76	305.05	305.41	305.25	305.7	305.39	305.15	305.66	304.88	304.63	306.11	304.63	304.5	303.77	305.45	304.45	305.57	305.1	304.03	304.57	305.07	304.51	305.03	305.03	305.16	304.64	304.51	304.04	304.8	305	304.82	305.17	304.46	304.5	303.95	304.34	306.18	304.97	304.88	303.77
315.43	315.69	315.08	314.71	315.13	315.15	316.41	316.54	315.44	315.24	315.74	315.44	315.13	316.2	317.46	316.02	316.39	316.03	315.95	315.69	315.89	315.95	316.01	317.45	316.5	315.51	315.03	314.71	316.04	316.53	315.74	316.1	315.77	316.17	315.01	315.5	314.47	315.85	315.24	315.06	316.41	316.17	315.44	315.8	314.95	315.94	317.11	317.88	314.68	315.89
305.01	301.71	302.5	302.4	302.64	302.59	303.06	304.82	302.97	303.92	304.18	302.93	302.75	303.9	303.23	302.88	304.07	303.07	302.4	304.78	303.35	303.24	302.59	302.44	303.52	302.55	303.72	303.49	304.08	303.19	302.03	302.87	303.97	302.48	303.66	302.18	303.72	303.13	304.12	302.8	304.76	303.67	303.24	304.03	302.83	302.97	302.8	303.1	302.58	303.2
303.49	304.64	303.93	303.71	304.6	304.16	302.7	302.65	301.83	302.7	303.46	302.78	302.89	302.96	302.61	302.69	303.08	302.44	303.98	302.36	302.63	303.2	302.66	301.93	304.11	304.3	303.06	302.57	302.42	303.48	302.58	304.14	303.08	303.58	303.32	303.87	302.73	303.11	304.25	304.28	303.83	302.25	302.97	302.56	302.7	303.16	304.45	304.63	303.74	304.09
313.87	313.48	314.17	313.06	314.76	313.11	312.93	313.29	314.54	313.54	313.1	313.24	314.17	314.44	314.26	313.4	313.44	314.67	314.21	314.04	314.15	314.42	313.22	312.81	313.9	314.3	313.46	313.22	313.62	312.37	313.12	312.88	313.07	314.24	314.23	312.56	313.58	315.54	314.96	315.57	315.62	314.36	313.03	313.91	314.85	313.61	314.24	314.81	313.25	313.02
308.29	307.35	306.43	307.13	308.44	306.87	306.38	306.95	307.03	308.09	307.29	306.91	307.03	305.21	308.15	306.5	307.72	306.35	307.77	306.79	307.11	307.87	307.32	306.99	307.29	306.92	307.51	307.06	309.34	307.78	308.61	306.94	307.32	306.73	306.45	307.37	307.15	307.09	307.95	307.47	306.33	306.73	307.43	307.17	307.82	306.64	306.97	307.82	307.73	307.59
303.94	304.06	303.64	303.93	303.75	303.3	303.79	303.77	303.11	303.48	304.36	304.63	303.62	302.27	303.91	304.81	303.04	304.86	302.38	304.13	303.62	303.52	303.5	303.8	304.08	303.51	303.97	304.72	303.45	304.2	303.55	303.81	302.91	303.55	303.79	303.06	302.22	303.49	303.88	303.99	304.22	304.16	303.46	304.49	303.94	304.5	304.35	303.64	304.37	302.38
302.94	303.09	302.87	302.64	303.81	304.53	302.18	304.31	303.06	301.19	302.35	302.35	301.87	302.43	302.68	302.59	303.69	303	302.98	302.86	302.43	303.75	301.46	303.3	303.07	303.02	303.68	302.37	302.85	301.69	301.61	302.36	303.09	302.98	302.06	303.48	303.77	303.39	302.97	303.12	302.36	302.55	303.05	301.29	302.45	301.81	302.49	301.87	304.1	303.35
301.96	302.1	302.95	302.59	301.85	303.17	303.42	303.08	302.81	303.11	303.01	303.38	303.01	302.22	302.42	302.63	303.47	302.06	302.65	304.05	302.79	302.88	302.34	302.02	301.45	303.13	303.43	303.07	302.15	303.42	301.87	303.2	301.47	302.12	302.65	302.95	302.79	302.9	302.32	304.1	302.91	301.97	303.61	303.97	302.17	301.56	301.24	302.4	303.81	302.63
305.86	306.23	306.54	304.93	305.24	306.5	307.11	307.58	305.08	305.92	305.81	306.17	307.35	306.21	306.94	305.79	305.55	304.97	305.93	306.57	307.19	305.76	306.25	305.33	306.45	304.42	306.17	306.01	306.53	306.28	304.89	305.54	306.46	306.06	306.17	305.11	306.1	306.85	307.79	307.39	306.85	306.29	306.75	305.27	305.58	305.91	305.22	306.41	305.95	304.65
303.3	301.04	303.45	302.11	302.12	302.35	302.09	302.89	301.92	302.4	301.91	302.72	301.49	302.48	301.19	303.24	303.21	301.87	303.16	301.71	302.92	302.41	303.41	303.4	302.21	303.15	302.12	303.87	301.62	301.3	302.24	302.22	302.86	302.03	301.99	301.67	303.35	304.12	301.41	302.71	302.73	301.41	301.6	303.49	303.14	302.47	303.44	302.92	302.22	303.81
294.03	294.76	293.98	294.99	295.1	293.49	295.75	293.58	295.06	295.6	295.61	295.21	295.02	296.08	295.56	294.72	294.48	294.56	295.48	294.6	295.06	295.54	295.48	295.61	295.08	293.65	293.8	294.57	294.81	294.58	296.17	294.4	294.84	294.33	294.05	295.47	294.51	295.21	295.69	295.11	295.84	296.07	294.16	295.46	294.88	294.49	295.62	294.3	295.37	294.35
303.91	303.52	302.77	302.6	304.6	304.16	305.35	304.4	303.28	303.28	303.86	304.86	301.82	304.27	303.66	304.6	303.25	303.77	303.06	303.76	303.21	303.72	305.21	304.86	302.97	303.75	303.43	302.22	303.2	302.74	304.36	304.1	302.5	302.47	303.64	304.72	303.11	303.74	302.71	303.01	303.48	302.44	303.37	302.91	303.71	302.94	304.28	304.51	303.39	303.05
318.5	318.27	318.33	316.34	317.49	318.43	317.14	315.43	316.98	318.59	317.56	316.63	318.07	316.84	317.37	317.39	318.37	317.41	317.87	316.92	318.05	316.72	317.23	317.29	316.5	316.92	315.99	317.79	316.54	317.63	317.19	316.63	316.53	318.1	317.75	317.76	317.72	317.41	316.67	316.92	318.13	318.37	317.53	317.33	318.86	317.85	316.31	317.73	317.33	317.83
297.19	296.02	296.48	296.28	296.29	297.25	296.63	297.51	296.11	295.83	296.96	298.01	296.95	296.08	297.43	296.11	297.3	295.95	297.51	296.08	297.13	298.04	297.45	297.98	295.5	297.14	297.53	297.45	296.33	295.5	295.98	295.77	297.12	296.5	296.87	297.58	298.43	297.11	297.19	297.82	297.96	295.82	296.01	296.86	295.6	297.16	297.38	297.18	295.35	296.97
307.61	307.87	307.07	307.34	307.22	306.26	306.08	305.99	306.21	307.37	307.26	305.77	306.24	307.13	305.31	307.72	305.38	305.64	305.98	307.77	305.89	307.24	306.15	306.27	306.71	306.98	305.08	307.23	306.8	306.24	304.58	306.79	304.6	307.66	305.87	306.38	307.27	305.72	305.81	307.26	306.68	306.63	307.29	306.19	306.7	306.15	306.87	306.63	305.2	307.34
313.38	313.17	313.99	313.4	314.23	314	314.26	314.54	315.61	313.65	314.25	315.23	314.35	314.41	313.64	315.1	314.16	314.64	313.5	314.37	314.19	313.65	313.38	315.27	314.16	315.09	313.64	312.7	313.37	314.82	312.53	313.5	313.22	315.07	314.79	313.26	314.04	313.99	313.11	314.16	313.89	314.14	313.81	312.76	313.77	313.48	313.92	313.43	314.82	313.59
308.24	308.71	309.05	308.86	308.48	308.34	308.53	308.73	309.53	308.18	308.92	308.75	310.3	309.2	308.63	307.83	308.47	309.8	309.37	309.41	307.41	310.34	309.18	309.71	308.15	308.79	307.96	308.89	307.63	309.26	308.7	308.06	308.04	309.29	309.09	309.82	309.56	309	308.86	308.92	309.47	308.83	307.76	308.84	309.18	308.44	309.35	307.74	308.59	309.16
303.3	302.54	302.88	303.62	302.56	302.77	303.66	304.35	302.72	304.24	304.02	303.5	303.58	303.73	304.02	304.09	304.32	303.79	303.96	303.46	304.17	302.87	305.02	303.77	303.45	303.85	304.4	304.22	303.53	303.21	304	304.1	303.4	306	303.55	304.35	303.45	302.32	304.21	303.05	305.35	303.89	303.49	304.15	302.38	303.71	304.46	304.08	304.65	303.75
307.09	306.02	305.77	304.27	306.05	306.02	305.5	305.66	306.06	307.12	306.54	305.48	305.62	305.87	306.11	305.67	306.16	306.35	305.94	305.61	305.67	305.85	304.14	306.75	305.59	304.71	304.91	305.26	304.37	305.11	306.83	305.09	305.05	306.46	304.56	304.61	304.89	305.9	304.29	305.7	305.64	305.1	305.35	305.03	305.12	306.04	304.81	304.79	305.27	305.86
318.97	319.85	320.17	318.97	317.84	319.55	318.95	320.61	318.98	319.86	319.78	319.76	319.48	318.09	319.59	319.38	319.47	318.59	318.86	319.77	320.08	319.89	320.16	319.35	319.49	319.99	318.91	319.51	318.99	318.44	319.82	319.4	318.65	319.11	318.81	319.2	320.93	319.7	319.92	318.96	318.69	319.51	319.8	319.54	320.67	318.71	319.63	319.55	319.67	320.04
313.29	313.07	312.57	312.87	313.12	312.59	312.43	312.94	313.31	313.92	311.54	312.42	311.95	311.82	312.71	313.3	312.31	312.4	312.86	311.54	312.63	312.21	313.47	312.48	312.92	311.97	312.48	313.06	313.68	312.22	312.4	313.74	311.12	312.4	313.14	313.1	312.42	312.03	312.77	312.8	313.58	312.42	312.02	312.62	313.14	311.77	313.23	312.42	312.27	312.77
312.58	312.66	311.97	312.68	312.25	312.21	312.4	311.98	311.62	311.81	314.14	313.62	312.12	312.34	312.31	312.35	312.42	311.81	313.32	311.09	311.52	312.4	311.85	311.68	311.81	312.65	312.56	312.47	312.82	312.18	312.06	311.96	312.14	310.89	312.88	311.29	312.37	311.9	312.31	312.29	311.51	312.68	312.38	313.52	312.36	312.54	310.76	311.44	311.47	312.17
314.02	314.65	315.04	313.64	312.88	313.47	314.45	313.37	314.67	313.66	313.47	313.62	314.53	312.41	314.57	314.29	314.17	314.28	313.9	314.85	313.99	313.37	314.83	315.3	315.05	313.64	314.21	314.06	313.61	314.48	312.64	312.73	313.23	315.07	313.92	312.59	314.04	314.11	314.85	313.61	315.24	313.55	314.47	313.29	314.97	314.26	314.87	313.71	314.93	313.74
305.9	306.94	307.07	305.89	305.48	306.7	304.84	305.61	306.02	306.69	305.2	306.17	306.4	306.16	307.43	304.73	305.56	305.09	306.14	305.7	307.17	306.38	307.15	306.53	305.17	305.24	306.18	305.75	306.56	305.12	307.1	305.71	306.18	305.94	304.72	305.72	306.38	306.62	305.62	306.14	306.33	305.07	305.81	307.03	306.2	307.25	305.75	305.94	306.28	306.57
317.29	317.39	316.22	317.28	317.03	316.67	318.09	316.39	317.29	317.33	318.72	316.8	316.73	317.78	316.72	317.04	317.23	317.03	315.98	319.07	316.92	316.83	317.39	316.83	316.97	317	317.6	317.59	318.25	317.76	316.7	316.58	316.31	316.9	315.96	318	317.22	317.82	317.62	317.33	317.88	317.11	316.71	317.1	317.71	317.09	316.25	317.07	317.34	316.87
304.89	304.16	305.58	304.97	304.32	306.19	303.42	303.5	303.81	304.74	304.23	304.34	304.01	304.12	303.84	303.57	304.74	304.49	305.11	304.11	303.81	305.15	304.07	303.72	304.39	305.12	304.68	304.53	305.02	304.39	305.09	304.05	303.76	303.89	303.07	305.46	304.22	303.44	304.49	304.14	302.9	305.11	306.19	305.86	303.94	304.27	304.79	305.96	305.14	304.68
304.06	303.96	304.42	304.04	302.69	302.95	304.19	303.38	302.82	302.67	303.25	304.58	303.31	303.22	303.2	302.22	303.67	303.39	304.17	303.54	302.66	304.71	303.61	302.99	303.89	303.33	304.72	304.56	303.34	304.38	301.74	302.41	303.59	304.61	303.84	304.29	303.02	304.9	302.85	304.16	303.84	303.39	301.25	303.15	303.43	304.2	302.99	304.2	304.92	304.09
305.9	305.11	304.87	305.23	305.84	304.63	304	305.46	304.95	305.13	306.03	305.4	305.35	305.25	305.29	305.23	305.04	306.02	305.18	306	305.22	304.37	305.81	304.42	304.92	305.82	305.21	304.52	305.21	305.91	305.35	304.33	305.58	304.33	304.97	304.21	305.46	306.93	305.01	305.88	305.82	305.36	305.79	306.19	304.89	305.32	305.75	306.04	305.03	305.83
307.4	308	309.31	308.9	309.24	308.7	309.29	307.59	309.26	308.56	308.56	308.57	308.38	308.32	308.21	308.25	308.8	309.22	308.9	307.24	308.83	308.24	308.65	308.89	308.71	309.5	308.88	309.76	309.46	308.58	309.15	309.49	309.08	308.39	309.01	308.19	309.48	308.4	309.45	308.73	308.58	308.46	310.57	309.65	308.94	308.28	309.01	308.31	308.9	309.96
294.73	293.89	292.74	294.25	293.83	294.24	293.73	293.1	294.84	293.71	293.47	294.68	296.18	294.21	294.54	294.18	293.51	294.02	293.23	293.72	293.72	292.98	294.15	293.35	293.24	294.03	293.18	293.52	295.09	293.44	293.14	293.01	293.85	292.72	294.08	293.2	293.23	294.83	292.61	292.81	293.24	292.57	294.07	293.45	292.74	293.32	293.99	294.34	294.4	293.84
328.18	327.76	327.55	328.97	329.11	329.22	329.06	329.64	328.58	326.9	329.39	328.68	328.08	328.35	328.6	329.15	328.63	330.2	328.96	328.96	328.99	327.85	329.29	330.26	329.06	329.14	328.34	328.95	328.83	328.9	329.04	328.44	328.36	329.43	329.12	329.03	329.04	329.39	329.61	328.56	329.22	328.45	328.33	327.79	328.45	328.3	327.95	327.91	327.91	329.62
314.05	312.29	313.97	312.96	313.77	313.74	314.07	311.96	312.91	314.1	313.72	312.42	311.48	313.13	313.03	314.28	313.76	314.2	313.08	313.64	312.98	313.74	311.95	313.62	312.2	312.2	313.28	312.86	313.32	313.38	314.73	313.98	312.19	314.34	313.62	313.48	312.94	313.37	312.94	313.43	313.64	313.3	312.82	314.58	313.54	313.66	313.88	312.8	313.12	312.76
317.28	316.93	317.06	318.58	318.44	319.31	317.91	317.17	318.24	317.37	318.99	318.12	317.08	317.16	318.39	317.21	318.37	317.81	318.93	318.78	317.96	318.27	317.52	319.5	316.77	316.88	319.38	316.45	318.71	317.39	318.66	316.76	317.64	317.53	317.81	319.59	317.85	317.59	318.42	318.85	317.07	319.73	318.59	318.21	319.2	318.57	317.73	319.14	319.67	317.34
310.29	311.12	310.38	309.41	311.47	310.17	311.13	310.63	310.51	310.57	311.31	311.23	311.2	311.9	310.94	310.75	310.73	310.21	310.35	311.96	309.66	310.57	310.72	309.79	309.92	311.27	311.44	310.03	311.35	311.76	310.95	311.27	311.54	310.78	311.12	310.08	310.87	310.96	310.61	309.78	310.86	310.69	311.14	310.65	310.24	311.13	310.09	311.35	311.9	311.85
301.12	301.48	300.91	301.44	301.1	300.79	301.98	301.87	300.68	301.02	300.23	301.02	301.57	300.45	301.01	300.19	301.11	301.6	301.21	300.32	301.49	301.76	301.26	300.52	301.09	301.02	301.56	301.03	300.97	301.65	300.52	300.63	300.71	301.85	300.9	300.96	300.83	302.57	301.87	301.14	302.13	301.27	300.11	300.81	301.4	301.5	301.21	300.91	301.73	299.9
306.58	306.56	306.08	306.42	306.26	307.32	307.15	306.95	305.46	306.05	307.57	306.42	306.46	306.91	305.68	306.26	307.13	306.74	307.28	307.44	306.37	306.51	305.41	306.48	306.59	305.4	307.64	308.07	305.36	307.62	306.66	305.93	307.31	307.27	307.31	305.75	307.16	307.36	306.57	307.13	306.67	306.78	306.36	307.61	305.99	306.14	306.77	307.15	306.69	307.2
315.43	317.14	315.32	317.22	316.05	315.17	315.78	316.11	315.39	315.25	315.6	316.6	315.6	315.85	314.92	316.09	316.25	315.3	315.51	316.49	315.69	316.55	317.63	314.5	314.95	316.71	316.41	316.03	316.47	316.88	315.54	315.24	315.7	316.61	317.16	315.8	314.68	316.07	315.97	315.21	315.38	316.75	315.04	316.46	315.71	315.55	316.25	316.34	315.06	315.92
326.11	326.31	325	326.54	325.02	325.11	325.37	325	324.95	326.3	325.73	325.39	324.9	324.2	325.03	325.07	324.92	325.74	324.71	323.56	323.94	326.14	326.25	325.16	324.27	325.63	324.55	325.82	324.61	325.86	325.51	325.79	324.11	325.99	324.33	324.57	325.87	325.35	324.61	324.93	325.59	325.3	325.32	325.5	326.23	324.92	323.99	326.76	325.54	326.18
304.61	303.83	304.65	303.22	304.99	304.1	303.56	305.87	301.75	305.12	304.77	303.73	304.79	303.72	303.77	303.5	304.01	304.27	304.09	304.21	303.95	304.83	304.74	304.13	304.28	304.29	304.14	303.82	304.44	303.19	304.77	305.05	304.16	305.21	304.67	304.52	304.18	304.51	303.54	304.56	304.66	304.12	304.99	304.5	304.32	304.13	304.78	306.14	304.83	303.97
326.19	326.13	328.73	327.2	326.61	326.53	327.77	327.31	327.58	327.68	326.42	327.39	327.1	326.88	327.5	327.19	326.65	326.98	326.9	326.37	326.63	327.77	327.09	327.14	327.14	327.23	326.75	326.24	327.57	327.44	325.85	327.47	328.08	327.06	328.25	327.42	326.6	327.02	326.91	326.11	327.71	326.43	325.86	327.2	326.88	326.88	326.18	326.4	327.61	326.72
301.23	300.46	300.27	301.13	300.94	301.52	300.38	300.65	300.9	301.05	300.88	299.9	300.34	301.89	300.13	299.86	301.12	301.07	301.83	301.32	300.69	301.2	301.56	301.5	300.74	300.64	302.3	300.76	301.06	302.09	300.68	299.71	300.29	301.45	301.82	300.27	301.21	301.13	300.71	300.98	300.09	302.25	300.76	300.3	301.01	300.75	301.28	301.2	300.29	301.11
310.16	310.05	310.51	311.94	311.24	311.3	310.83	311.21	309.94	310.71	310.71	310.96	309.95	311.92	310.68	311.59	309.62	310.25	310.49	310.46	311.13	310.94	311.15	310.23	311.98	309.96	310.61	312.02	309.96	310.32	310.72	309.96	310.23	310.72	310.91	310.62	311.31	311.11	310.56	311.48	309.89	310.07	311.47	310.35	310.81	310.62	310.45	311.49	311.82	309.86
312.23	311.65	312.35	312.04	313.46	312.16	311.83	312.92	312.73	312.4	311.68	312.11	311.86	313.74	312.84	311.32	312.12	312.83	312.74	312.13	313.63	311.62	312.28	312.69	313.27	312.97	312.21	314.07	313.71	312.68	313.15	312.04	311.53	311.62	311.08	311.26	312.4	312.5	312.77	312.17	312.49	312.69	313	312.45	312.4	312.24	313	310.9	312.12	311.48
303.97	302.97	301.94	302.26	302.95	302.4	302.67	302.25	303.46	302.3	303.22	301.59	300.06	302.33	302.52	302.55	303.72	300.53	301.33	302.81	302.01	302.5	302.9	302.82	302.46	302.84	302.58	302.19	301.98	302.26	303.02	301.68	303.06	303.09	304.2	303.13	301.95	302.69	301.83	301.41	302.13	302.26	302.89	303.67	303.32	302.27	302.96	303.77	302.56	302.5
319.67	318.93	319.64	319.87	317.92	318.95	319.16	318.36	320.14	319.21	318.15	319.51	318.97	320.56	319.59	318.59	319.45	319.98	318.13	319.37	319.32	318.03	319.26	319.01	319.28	319.53	318.99	318.73	319.41	319.38	320.06	319.71	319.49	320.14	319.46	318.9	319.04	318.02	319.95	319.1	318.7	318.4	319.89	319.23	319.46	319.05	317.66	318.87	320.75	319.49
305.32	307.56	306.95	306.52	306.42	306.9	305.77	307.6	307.08	305.42	307.01	306.87	306.99	306.27	306.93	305.75	306.1	306.4	307.69	306.02	307.05	306.56	306.8	307.23	306.25	307.66	305.46	306.16	306.55	306.11	306.7	307.61	307.12	306.47	306.52	305.74	305.66	307.08	306.96	306.96	306.82	306	306.23	306.86	306.5	306.1	306.79	305.5	307.26	307.04
327.59	327.24	326.53	328.25	326.87	327.28	328.71	327.59	328.85	326.41	327.14	327.54	326.85	327.94	327.95	327.55	327.31	326.63	326.8	327.18	327.59	326.59	327.19	327.59	327.85	326.65	327.3	327.36	326.77	328.04	325.76	327.21	325.62	327.46	326.42	327.25	326.42	327.33	327.3	325.86	326.08	325.75	326.74	327.53	325.78	326.42	326.83	326.8	327.97	327.06
301.13	301.47	301.9	300.15	301.3	301.32	302.55	300.65	300.59	299.87	301.28	301.47	301.57	301.01	301.1	300.52	299.19	301.08	300.81	301.07	301.81	301.82	301.51	302.26	301.7	301.41	298.92	301.8	300.91	302.05	301.89	300.24	299.46	301.26	301.05	301.39	300.92	301.46	300.43	301.84	301.21	301.64	301.02	301.35	300.5	300.54	301.25	301.39	300.26	301.3
314.51	314.28	314.47	313.77	314.18	313.88	312.53	313.42	314.87	313.84	314.01	313.66	313.33	313.98	311.94	313.71	314.57	314.98	313.92	313.37	314.4	313.08	314.28	314.76	313.63	314.1	312.47	315.2	314.35	314.25	312.96	313.65	313.54	313.56	314.47	314.09	314.52	313.03	313.52	312.91	313.62	314.03	313.64	313.38	314.34	313.17	313.69	314.3	313.21	314.07
306.78	306.55	306.69	307.79	306.65	307.32	305.33	306.73	306.75	306.92	306.6	307.79	305.52	306.18	307.07	306.41	306.75	306.13	306.67	307.17	307.3	307.32	305.83	305.23	306.51	306.89	306.29	306.12	306.8	307.01	307.98	305.81	306.79	305.49	306.68	306.17	306.44	307.27	305.61	305.64	306.54	305.91	307.1	307.48	307.21	305.84	305.89	306.93	307.96	307.11
317.87	315.54	316.48	316.09	315.66	316.1	316.69	315.57	315.95	314.67	316.27	315.84	315.45	315.29	314.76	315.63	315.58	314.86	314.82	315.65	315.39	316.27	315.77	315.41	316.98	316.19	317.19	315.11	315.05	315.18	317.14	316.42	316.08	316.06	314.8	316.44	316.84	316.77	314.89	315.58	315.77	317.33	316.4	316.4	315.73	316.02	317.12	316.39	316.02	315.25
304.4	305.24	306.39	304.41	305.23	305.75	304.31	304.64	305.46	305	304.57	305.69	305.51	303.52	304.64	304.01	305.73	304.85	304.14	305.24	304.31	305.36	305.38	305.77	304.33	305.94	305.45	305.31	305	304.79	305.6	304.27	305.04	305.7	305.31	305.02	306.14	304.45	305.32	305.61	306.26	304.74	306.03	305.94	304.64	304.36	305.34	305.29	305.3	305.33
304.02	306.24	304.91	304.84	304.36	305.11	304.96	306	305.47	304.8	304.34	305.45	303.8	304.31	306.45	304.69	305.55	305.14	305.6	304.61	305.52	304.96	304.91	304.84	305.55	305.63	304.79	304.95	305.48	305.62	306.09	304.7	304.67	304.63	305.99	306.2	305.31	306.03	305.55	305.52	305.61	304.59	305	306.25	305.76	306.25	305.08	305.06	305.26	305.97
297	297.34	297.44	296.54	297.25	296.19	296.59	297.32	297.37	297.26	297.35	296.98	296.44	296.96	296.14	295.28	297.06	296.28	296.04	296.81	295.94	297.13	298.02	297.43	296.8	297.47	297.16	296.3	297.45	296.55	296.83	296.9	296.36	296.1	295.97	298.4	296.39	297.38	296.65	295.55	297.08	297.4	297.82	296.18	297.62	296.41	297.21	295.89	296.69	297.67
294.64	294.68	295.47	294.31	295.06	295.41	294.27	295.16	295.74	294.17	293.59	295.14	292.95	295.48	294.85	294.89	295.8	296.58	295.71	294.78	295.06	295.29	294.78	295.72	294.2	294.75	296.25	293.89	296.13	293.23	294.75	294.43	294.94	294.9	295.53	294.59	294.98	293.96	294.39	295.29	295.94	294.83	294.84	295.52	295.33	294.89	294.77	294.98	296.9	293.7
316.5	316.62	317	316.24	316.18	316.79	317.38	315.27	316.23	317.23	316.81	316.56	317.76	318.26	318.24	317.21	317.59	316.59	315.61	317.04	316.57	317.67	316.59	316.85	317.72	316.7	318.32	315.77	318.31	317.46	316.95	317.06	317.9	317.24	318.05	317.51	317.07	317.67	316.13	317.15	317.32	317.5	317.91	317.14	316.43	318.93	317.05	316.96	316.21	317.32
300.11	300.59	299.64	300.49	300.63	301.61	300.57	301.21	300.95	299.97	301.13	300.85	301.1	299.85	302.12	300.33	301.38	302.08	301.19	301.55	301.89	300.76	301.04	299.83	301.37	301.34	300.97	301.06	301.43	300.56	302.59	302.3	301.54	300.6	301.43	301.14	301.08	301.8	301.99	301.01	301.3	301.69	300.64	300.8	301.37	300.25	300.32	300.8	300.33	301.19
303.25	303.04	302.89	304.01	303.02	303.41	303.99	303.58	303.26	303.85	302.65	303.24	302.46	303.75	304.42	303.44	303.08	304.01	303.78	303.11	304.11	303.97	302.24	304.3	302.99	301.73	302.87	302.88	303.83	303.71	303.54	304.38	304.03	303.41	302.74	305.87	302.76	303.23	304.13	304.24	302.59	302.54	303.07	302.29	303.18	304.73	304.34	304.12	303.33	303.28
302.27	302.22	302.52	303.18	301.89	302.42	304.02	302.9	302.17	303.86	303	304.18	302.43	303.48	301.49	303.2	303.49	303.15	303.72	302.47	300.94	302.31	303.55	304.41	302.14	301.82	303.21	304.43	303.09	302.9	303.8	303.1	303.73	303.32	302.09	301.86	303.03	302.25	303.02	302.53	302.92	302.41	303.84	302.67	302.68	303.22	301.77	302.13	302.91	303.35
311.29	312.85	311.83	311.69	312.71	311.82	310.81	311.91	311.27	311.97	312.35	311.81	310.48	311.91	312.43	310.93	310.28	311.24	311.06	311.74	312.23	312.48	310.74	312.06	312.96	311.57	312.22	311.36	312.01	311.74	310.51	310.62	311.05	310.91	311.95	311.33	313.14	311.22	311.93	311.65	310.83	310.83	311.65	311.95	310.73	310.98	311.37	309.99	310.79	311.72
314.34	314.58	315.22	314.74	314.37	315.07	313.59	315.54	313.42	314.74	315.21	314.68	315.18	316.43	313.95	312.97	315.05	315.49	315.04	314.12	315.3	314.84	315.1	312.97	314.83	313.93	315.15	314.4	315.19	314.22	314.94	313.84	314.03	316.41	315.12	315.29	314.8	314.21	314.54	316	315.4	314.27	314.01	313.9	314.91	316.28	314.22	316.48	314.25	314.92
328.05	329.84	327.73	327.78	327.73	327.01	328.43	328.28	328.81	327.79	327.58	327.92	327.17	327.48	327.39	328.06	328.69	327.32	327.34	328.02	327.8	329.12	328	328.2	327.22	328.76	326.49	327.58	327.38	329.1	327.02	328.08	327.72	328.16	327.68	328.36	328.09	327.33	327.49	328.61	327.49	328.48	328.51	328.28	327	327.76	327.48	326.75	328.51	327.77
307.82	309.12	308.36	309.65	308.63	308.07	308.27	308.89	308.71	307.37	307.4	308.08	308.26	310.11	308.18	308.48	308.65	308.76	308.5	308.6	309.75	310.05	308.15	307.89	308.71	308.52	308.89	307.89	308.03	308.91	309.68	307.71	307.7	308.44	308.98	309.84	309.35	308.12	308.53	308.97	308.91	308.81	308.77	309.12	308.96	308.24	309.27	308.43	310.22	308.21
316.76	316.85	316.59	318.11	317.47	315.32	316.16	315.73	316.84	315.9	316.6	316.78	316.75	314.99	315.99	316.45	317.06	315.9	316.31	316.01	316.22	317.42	316.73	315.89	317.77	315.2	316.25	318.48	316.79	316.54	316.74	317.14	316.95	315.96	316.7	316.49	316.56	316.26	316.75	317.04	316.76	315.36	315.9	316.87	316.82	316.81	316.37	317.13	316.95	315.13
304.21	304.74	303.45	303.79	303.8	304.83	305.32	304.43	303.82	304.12	304.15	304.03	304.99	304.31	303.08	302.95	304.97	305.48	303.12	304.13	304.71	304.58	303.7	304.82	304.5	304.07	305.12	305.21	302.81	303.32	304.72	304.1	303.49	304.61	304.73	303.89	304.63	305.34	304.97	303.77	304.29	303.23	303.65	304.63	304.17	305.14	303.83	304.47	305.16	303.9
314.19	315.13	315.47	314.47	315.05	314.08	313.69	314.84	316.04	314.9	315.49	315.42	316.06	315.06	314.63	315.78	314.57	314.54	315.08	314.49	315.81	314.89	316.88	313.95	314.67	315.46	313.91	315.02	314.89	315.41	315.98	316.04	314.08	314.79	314.61	314.94	314.4	315.25	315.79	314.56	314.28	315.55	314.32	313.6	315.68	315.34	314.98	314.5	316.06	314.67
295.6	294.07	294.41	294.46	295.25	295.39	295.37	294.8	294.34	294.78	295.09	296.42	294.6	294.45	294.92	294.51	294.99	293.66	295.33	296.39	295.53	295.12	295.8	295.39	295.83	296.29	295.24	295.44	293.6	295.35	294.71	295.48	295.34	294.25	295.49	296.27	295.78	295.59	295.09	295.26	294.47	296.26	295.62	293.04	295.37	295.37	295.34	295.82	295.87	295.22
315.23	316.53	318.07	316.18	315.87	315.31	316.47	316.02	315.43	315.16	315.77	316.15	316.48	316.43	315.67	315.69	315.28	315.73	315.52	316.2	316.17	315.83	315.5	317.23	315.33	316.53	316.66	314.73	316.1	315.18	316.35	316.7	315.48	314.62	315.49	315.18	315.03	315.87	315.98	317.05	316.51	316.31	315.47	315.51	315.6	315.81	316.15	315.33	314.9	317.59
308.58	308.9	310	310.35	309.44	310.24	310	310.67	309.47	309.65	310.62	310.32	310.1	310.88	310.46	309.35	307.89	310.57	310.31	310.06	309.78	310.84	309.74	309.95	310.16	310.84	309.96	309.51	309.63	310.49	310.08	309.03	309.58	310.03	309.46	309.33	309.3	310.3	310.57	308.93	309.21	309.39	310.54	310.44	310.53	310.54	310.58	309.42	309.17	309.49
318.88	317.16	316.83	317.14	318.47	315.92	317.52	316.41	317.37	318.1	316.63	317.14	316.24	316.7	316.64	316.66	317.25	318.43	318.39	318.66	318.37	316.96	318.13	317.92	316.32	316.88	316.34	318.95	316.72	317.34	316.79	318.52	316.74	318.19	316.04	317.73	317.01	317.83	318.06	316.84	317.76	318.61	317.47	316.59	318.2	318.24	317.38	315.54	317.41	317.58
294.38	295.39	295.79	296.18	295.46	296.9	294.78	294.19	295.24	294.21	295.72	294.91	294.7	293.63	296.15	294.36	294.94	294.56	295.45	295.36	294.95	294.92	295.21	295.04	294.09	295.41	294.66	294.83	293.79	295.39	295.44	293.66	295.14	295.56	294.9	294.66	294.78	295.3	294.76	295.6	295.5	295.13	296.22	295.94	295.4	295.69	295.66	295.27	295.3	294.74
302.14	301.79	302.81	302.54	302.79	301.86	302.36	302.94	302.19	301.97	302.15	301.96	302.45	302.8	302.96	302.82	302.53	303.03	302.44	303.57	303.22	302.04	303.07	302.71	302.28	301.77	301.52	302.49	302.76	303.01	302.54	302.83	302.65	302.99	303.97	303.3	303.43	302.64	302.62	302.93	302.5	303.01	304.22	302.16	303.82	302.25	302.58	301.84	301.54	302.26
304.38	303.44	304.93	303.78	303.79	303.28	306.26	305.1	305.04	304.33	304.41	304.09	304.6	304.04	303.93	304.29	304.55	304.13	303.52	304.74	304.63	303.47	305.19	304.44	304.51	303.77	303.01	305.19	303.6	304.23	304.16	305.01	304.54	302.87	303.95	304.7	304.81	305.04	304.17	303.55	304.09	304.96	304.74	304.54	304.9	304.92	303.99	304.25	304.2	303.32
315.29	315.33	314.72	314.45	316.1	315.2	313.79	314.83	314.75	313.99	314.14	313.86	315.44	314.42	314.97	316.08	314.42	314.46	314.55	315.36	313.98	313.82	315.25	314.11	315.47	314.29	313.91	313.89	314.21	314.2	314.46	315.71	313.36	315.54	314.5	314.54	313.18	315.22	315.51	314.99	313.93	314.9	314.53	315	315.26	315.49	313.95	314.41	315.68	315.55
302.87	303.31	302.24	302.89	302.38	304.55	302.98	303.49	302.93	302.28	301.66	302.73	301.08	303.67	303.34	303.03	302.11	303.25	302.03	301.5	302.87	303.54	302.03	303.2	303.36	302.96	301.95	301.56	303.76	301.91	301.77	303.56	302.99	304.75	302.82	303.25	302.88	303.75	303.35	301.28	303.47	302.9	302.04	302.57	302.75	302.18	302.49	302.4	304.05	303.07
313.46	315.57	315.15	314.92	315.46	314.35	313.96	315.3	314.25	313.65	315.46	315.09	315.36	315	315.2	314.83	314.18	313.81	314.29	314.54	315.19	316.07	314.64	314.68	315.81	313.66	314.5	314.38	314.67	314.82	314.07	315.26	315.7	315.37	315.19	315.74	314.3	313.94	313.71	313.16	314.02	314.76	314.87	315.32	315.44	314.03	314.98	314.47	314.34	314.6
314.16	313.02	312.51	313.39	313.09	313.84	313.76	313.19	312.92	313.45	314.14	313.02	312.96	313.81	313.74	312.97	312.73	312.58	312.72	313.83	312.9	313.5	312.16	313.52	314.3	313.19	314.44	313.67	314.3	312.41	313.33	313.86	313.6	313.89	313.73	314.62	313.29	314.06	313.37	312.91	313.44	314.1	313.45	313.33	312.08	312.55	312.64	313.26	313.04	312.91
297.18	297.07	296.89	297.4	296.26	296.94	297.43	296.92	297.43	297.01	296.23	297.05	297.39	297.4	297.17	296.31	296.94	296.76	296.84	295.23	297.3	296.78	297.91	295.94	297.31	295.52	295.88	297.76	295.07	297.43	298	296.93	296.65	295.81	297.13	297.53	295.51	297.37	295.93	296.3	297.09	297.02	297	296.01	297.15	296.32	296.98	296.87	296.52	296.63
315.27	316.2	316.34	316.54	315.9	316.66	317.19	316.93	316.33	315.45	315.23	316.04	315.41	316.16	316.29	314.87	316.51	316.38	315.94	315.03	315.75	316.45	314.83	316.45	316.19	316.64	315.97	315.18	316.08	314.83	317.69	315.41	316.28	315.63	316.49	314.49	315.98	314.39	316.04	315.02	314.76	316.25	314.66	315.97	316.06	315.93	315.59	317.35	315.02	317.7
298.53	296.85	297.74	297.03	296.84	297.71	297.58	297.4	296.71	296.61	296.39	296.41	297.31	297.12	295.93	295.63	297.46	297.28	297.29	297.09	297.42	297.26	297.82	295.99	297.06	296.66	296.33	296.98	296.99	296.52	296.97	297.48	296.14	295.94	297.46	297.09	296.56	297.96	296.82	297.11	298.11	296.91	297.19	296.17	296.49	296.09	296.77	296.95	297.82	297.17
302.95	301.99	302.5	302.43	302.2	301.79	302.78	302.63	302.57	302.07	303	301.85	304.09	302.25	301.65	302.66	302.52	302.11	303.13	302.35	301.69	301.2	300.8	302.93	302.88	301.38	302.33	302.15	301.64	302.6	302.26	302.63	303.08	302.86	304.17	303.63	301.72	302.3	302.8	300.96	301.5	302.02	303.34	302.69	302.77	303.29	302.42	301.28	302.75	302.92
317.5	316.7	315.79	316.22	316.52	316.03	316.79	316.9	317.09	316.56	315.55	316.49	316.03	315.96	316.4	316.76	315.93	316.67	318.6	316.19	316.03	316.77	317.56	316.61	316.64	316.39	316.09	317.5	315.6	317.98	316.43	317	316.64	317.25	315.52	317.13	316.75	314.85	317.23	317.89	316.05	316.94	316.11	316.67	317.11	316.03	317.11	316.59	317.4	317.15
311.13	312.28	313.27	312.32	311.71	312.06	313.63	312.12	311.1	312.8	312.34	312.96	312.19	311.72	312.51	311.66	313.8	311.56	310.74	312.46	311.08	311.95	312.76	311.11	312.28	312.39	311.99	312.36	312.17	311.02	312.04	311.74	312.93	312.45	311.59	310.64	312.09	313.35	311.2	312.07	312.08	311.93	312.13	311.96	311.89	311.91	312.83	312.03	313.1	312.14
294.6	293.89	295.72	294.57	293.71	293.31	293.8	294.38	294.49	293.06	293.83	293.97	293.85	293.03	294.17	294.99	294.29	293.61	294.66	294.35	295	294.53	294.73	294.22	294.55	294.35	293.72	293.66	293.85	293.73	294.13	294.69	293.68	293.37	293.7	293.18	294.35	294.64	295.13	294.58	293.52	294.18	293.26	294.37	293.73	293.92	294.93	294.79	294.23	292.85
306.07	305.42	305.44	304.2	304.68	305.01	303.88	303.79	305.44	305.44	305.31	305.65	305.24	304.68	305.77	305.84	304.65	305.35	306.4	305.07	304.87	304.47	304.55	305.47	304.2	304.47	304.78	305.19	304.42	305.66	306.35	305.52	303.72	303.99	304.7	305.11	305.46	305.02	305.28	305.12	305.04	304.93	305.11	305.37	306.1	305.76	306.05	305.82	305.97	305.99
302.93	304.34	302.82	302.89	303.2	302.23	304.1	302.49	303.23	303.39	303.5	303.18	303.19	302.82	301.82	304.12	302.89	302.91	302.2	303.16	303.1	303.33	303.39	303.92	304.19	304.96	304.09	303.81	303.44	301.9	303.62	301.59	302.72	304.29	302.88	303.24	303.65	301.86	303.49	303.77	304.7	303.08	304.02	304.59	302.45	301.95	302.94	303.74	303.79	302.46
314.27	313.95	314.3	314.31	314.72	314.92	313.2	314.19	313.55	314.08	314.41	313.65	314.18	314.12	313.25	313.5	313.61	313.35	314.46	314.21	314.84	314.28	314.96	314.07	314.05	314.17	313.78	312.17	313.08	314.04	313.36	313.71	313.92	314.26	313.91	314.91	314.07	313.4	313.14	313.37	314.44	314.39	314.17	314.71	313.1	313.93	314.04	314.17	313.94	314.09
296.41	296.58	297.63	295.85	297.46	296.15	296.89	297.08	297.74	295.9	295.61	296.95	297.09	297.01	296.22	297.07	296.16	296.66	297.59	297.53	295.68	296.27	297.1	296.39	297.39	296.67	296.37	297.41	297.21	296.1	296.05	297.58	295.89	297.54	296.85	296.31	297.84	296.33	297.37	297	296.26	295.87	296.35	297.31	297.14	297.09	296.5	296.65	296.9	296.36
304.83	305.1	305.15	304.04	304.77	303.36	305.84	304.93	303.81	305.15	304.92	303.34	305.1	304.75	305.07	303.36	304.76	304.92	304.52	306.03	305.02	303.32	304.54	303.34	304.6	305.15	304.46	304.42	304.98	304.53	304.79	305.38	303.79	305.11	305.63	304.06	303.93	304.28	304.26	304.2	304.36	304.12	306.64	304.47	304.05	305.38	303.9	305.88	303.79	304.84
294.8	296.04	294.81	296.02	294.81	295.61	296.31	295.21	296.38	295.59	295.91	294.92	294.89	295.04	295.62	295.25	295.53	294.36	295.53	294.7	294.32	295.69	295.21	294.56	293.29	295.98	296.22	295.38	294.69	294.31	294.4	295.74	294.85	294.91	296.41	295.07	295.05	296.24	295.73	294.94	295.92	295.61	294.97	295.15	294.18	294.01	294.2	295.61	294.29	295.23
324.51	325.15	325.71	325.09	326.71	324.84	325.24	325.81	325.44	325.6	325.55	325.09	324.78	325.29	325.28	325.43	326.26	326.01	325.42	323.6	325.56	325.35	325.74	325.94	324.55	325.52	326.6	324.95	326.3	324.19	325.4	325.07	324.68	325.56	325.42	325.88	324.52	324.44	325.05	325.81	325.61	326.1	325.32	324.68	325.17	325.19	323.81	325.72	326.08	325.4
325.02	324.43	324.81	325.33	325.39	325.43	325.71	324.51	323.31	326.37	326.21	326.07	325.66	324.68	326.6	325.66	325.75	324.72	325.45	324.03	325.32	324.59	325	326.63	324.7	325.46	326.41	324.74	325.46	325.28	325.91	325.29	326.47	325.98	324.75	325.42	325.02	325.03	325.24	326.64	324.25	326.09	326.21	324.97	325.19	324.86	324.21	327.41	325.61	324.83
313.02	313.35	312.21	313.74	313.58	314.29	312.53	313.21	313.58	312.42	314.22	312.29	314.13	312.27	313.09	313.19	312.07	313.3	313.32	312.98	313.16	313.56	314.03	314.31	313.01	312.34	314.09	314.05	312.54	313.16	312.27	314.28	313.64	313.61	312.74	313.37	312.77	312.08	313.84	312.76	313.48	313.21	313.35	313.11	313.57	313.93	313.36	312.39	313.33	314.32
317.4	318.33	317.74	318.19	317.87	318.05	317.96	318.99	318.1	318.52	317.55	318.25	317.6	317.68	317.04	316.69	318.5	318.69	318.63	318.52	317.68	319.1	317.47	318.21	317.16	319.78	318.49	317.82	317.66	319.75	317.73	318.3	318.44	317.84	318.63	317.77	318.64	318.28	319.47	318.11	316.86	319.71	318.59	318.02	318.94	318.34	316.78	317.77	319.11	318.43
312.84	311.76	314.16	313.25	314.11	312.68	312.53	313.73	313.95	312.83	312.68	313.77	312.13	313.38	313.54	312.74	313.12	313.37	313.83	313.26	312.55	313.01	312.43	313.45	313.97	313.61	311.69	312.54	311.89	313.07	313.13	312.36	312.71	312.62	313.17	311.67	311.8	312.49	313.03	313	312.11	314.08	312.86	312.77	312.7	314.42	312.28	313.77	314.33	311.9
304.35	304.85	304.89	304.67	304.67	303.79	305.52	303.87	305.26	305.06	304.99	304.03	305.53	303.68	304.18	306.46	304.89	305.5	305.16	306.2	305.32	305.89	305.28	305.3	305.59	305.8	306.22	304.87	304.94	305.04	305.53	303.33	304.71	304.5	305.14	305.96	305.26	305.09	304.62	306.61	305.79	305.31	305.03	305.15	305.97	304.43	305.15	304.83	305.07	306.33
311.47	310.91	312.12	311.39	311.1	311.7	311.98	311.31	311.83	311.55	310.65	309.99	312.41	311.71	311.9	310.05	312.18	312.14	310.55	311.59	309.87	312.69	310.97	312.36	311.38	311.77	309.67	311.19	310.96	311.18	311.48	312.48	311.77	311.67	311.17	311.99	311.73	312.31	311.34	311.22	310.97	310.36	310.76	312.09	310.7	310.68	311.48	311.55	310.72	311.33
320.12	318.65	319.39	318.72	318.29	320.06	318.55	319.7	319.27	319.06	318.99	318.98	320.74	318.44	318.96	319.25	320	320.04	319.14	319.15	321.18	319.55	318.97	319.85	321.21	317.91	319.99	318.19	319.21	318.85	318.91	317.98	320.06	319.36	319.5	318.63	319.17	318.98	318.99	319.93	318.61	319.22	319.86	318.74	320.52	319.28	319.39	319.12	318.2	319.57
314.49	313.37	312.55	313.67	314.69	314.07	312.95	313.21	314.56	312.51	313.5	314.58	313.52	314.1	314.31	314.35	312.06	314.28	314.15	313.31	314.04	314.23	313	315.77	313.87	313.26	314.19	313.31	314.5	314.78	313.19	312.88	313.72	313.22	312.77	313.85	313.34	313.91	314.21	315.29	313.89	313.82	313.59	313.52	314.23	314.59	314.9	314.45	316.02	312.79
319.54	318.74	319.81	319.38	318.78	318.86	320	319.54	318.46	320.03	319.66	320.05	319.43	319.23	319.33	319.59	319.36	319.31	318.85	319.49	318.8	319.28	320.69	319.06	319.04	317.56	319.61	318.51	319.67	318.5	319.17	318.79	319.83	319.59	319.53	319.61	318.69	318.31	319.37	319.37	318.79	318.84	319.67	319.34	318.91	318.72	319.92	318.27	319.31	318.79
302.11	302.39	302.13	302.18	302.61	302.84	302.28	302.92	302.02	302.82	301.93	301.05	302.55	303.19	303.03	302.36	302.06	302.05	302.72	300.61	301.12	303.48	301.22	302.19	303.58	301.9	302.58	302.61	302.95	303.76	302.17	303.24	303.03	301.68	302.61	302.08	302.4	302.88	301.65	301.97	302.05	301.56	302.16	301.86	302.49	301.47	302.85	301.69	299.23	300.56
328.34	327.4	327	327	326.88	326.9	327.6	328.08	328.13	326.95	325.9	326.85	326.29	327.09	326.83	326.51	326.6	327.27	326.24	327.35	327.07	327.2	326.78	326.51	326.78	328.01	326.04	328.6	327.54	326.19	326.38	326.59	326.44	326.79	327.68	326.9	326.95	326.14	326.92	328.8	325.85	327.29	327.66	327.52	327.97	325.9	326.85	327.36	327.21	328.03
314.65	315.17	314.93	315.08	314.78	314.91	314.68	315.74	313.73	315.76	315.59	315.69	313.7	315.8	315.46	314.55	314.72	314.56	314.68	314.99	314.93	315.58	315.19	315.18	316.45	313.07	315.32	315.39	314.03	313.66	315.95	315.55	313.74	315.33	316.12	315.76	315.13	314.64	315.24	315.69	314.83	314.46	315.15	315.85	314.65	314.26	316.06	314.06	312.98	315.06
314.82	315.9	314.52	314.79	315.79	314.06	315.03	315.64	314.38	315.02	315.52	315.22	314.54	314.76	315.81	314.08	315.26	314.53	315.4	315.37	314.36	315.09	314.27	315.14	314.35	315.42	314.12	313.72	314.89	314.86	314.95	315.21	314.58	314.64	314.75	315.79	315.77	313.9	315.94	315.11	314.9	315.07	314.88	314.92	314.69	314.73	315.01	316.19	316.28	315.03
301.88	302.49	301.33	302.1	302.29	302.52	302.81	302.62	303.22	301.05	302.38	302.99	303.77	303.72	302.87	302.26	302.59	302.41	302.58	302.32	302.67	302.21	302.72	301.92	302.8	301.91	302.07	302.91	301.71	302.05	303.64	302.79	302.75	300.71	303.76	303.42	302.03	302.5	303.26	302.77	304.06	303.17	302.84	302.87	301.89	302.14	302.38	302.33	302.16	302.51
315.23	315.17	314.13	314.38	314.32	313.7	314	314.73	314.64	314.13	314.06	315.49	315.79	315.59	314.26	314.14	314.45	315.49	314.75	314.6	315.02	314.23	316.23	314.87	315.02	314.55	313.69	315.91	314.77	315.02	313.86	315.64	314.7	314.59	316.39	314.05	314	314.79	314.59	314.7	315.1	316.79	315.02	315.8	315.52	314.29	314.18	314.15	315.23	314.33
317.95	318.11	317.79	317.3	318.06	317.54	318.19	317.99	318.39	318.64	318.72	318.66	318.13	317.63	317.95	317.74	318.97	318.98	317.15	318.75	319.11	317.18	318.39	317.96	317.99	317.58	317.75	318.14	318.28	318.9	318.27	317.96	318.6	317.38	318.65	317.44	318.79	317.64	318.58	317.93	319.19	316.75	318.18	318.44	318.66	319	317.78	318.45	316.98	318.94
316.41	314.39	315.11	315.83	315.11	315.33	314.78	314.76	315.58	314.88	314.81	314.13	315.01	314.26	315.7	314.94	316.21	314.66	316.25	315.01	313.7	315.54	315.15	314.62	315.35	314.1	314.34	313.94	314.54	315.06	316.24	315.48	314.76	314.69	314.92	313.88	314.35	315.01	316.92	315.1	315.53	314.05	315.34	315.11	314.75	314.84	314.95	315.13	314.41	315.35
308.54	308.36	308.81	309.68	308.35	308.45	309.77	309.15	308.05	309.35	308.68	309.05	309.15	308.75	310.36	309.7	308.94	309	308.24	309.16	308.85	307.88	309.59	308.51	309.78	309.69	309.55	307.73	308.42	309.15	308.84	310.08	309.28	308.63	309.71	309.01	309.7	308.72	307.48	308.88	309.37	307.66	309.57	308.31	309.13	307.73	309.05	309.7	308.57	308.98
315.38	314.47	314.3	314.92	316.03	315.34	315.19	314.84	314.78	314.53	315.51	314.64	314.83	315.59	315.65	314.13	315.52	314.9	314.2	315.34	314.56	314.97	313.91	314.06	314.85	315.36	314.68	313.99	314.71	314.35	315.6	315.06	314.65	315.36	316.58	315.13	314.34	315.31	315.4	313.93	315.97	314.85	315.98	314.07	315.4	315.5	315.66	314.51	314.67	315.05
311.26	311.65	311.5	311.14	310.91	312.27	311.34	311.48	310.78	310.8	310.6	311.32	311.32	311.31	312.06	310.82	311.49	312.18	311.01	311.1	312.24	311.27	312.08	311.19	310.31	310.79	310.56	309.98	312.69	311.3	311.96	312.19	310.91	311.51	311.77	310.2	310.33	310.48	313	309.58	311.16	310.67	312.37	311.25	310.78	312.29	311.29	312.14	311.44	310.16
313.16	314.33	314.48	313.21	313.39	314.36	314.67	313.77	315.15	312.53	314.51	313.54	313.73	315.59	313.38	313.52	313.84	314.63	313.64	315.27	313.65	313.88	313.3	314.01	314.18	315.33	314.21	313.78	315.37	313.95	313.96	313.57	313.76	314	313.63	315.12	315.63	314.25	313.6	314.32	313.94	312.93	313.48	313.87	313.07	313.53	313.23	314.69	314.87	314.32
309.04	310.33	311.34	310.68	309.97	311.33	310.42	309.83	310.28	309.44	310.28	310.7	310.52	311.1	311.59	311.73	310.32	312.07	310.52	311.51	310.99	309.23	310.35	311.72	308.81	310.15	309.88	310.96	310.44	309.07	310.52	310.31	310.12	309.26	311.36	309.24	311.03	309.73	309.86	310.55	311.42	309.93	309.59	311.56	310.31	309.56	309.26	309.31	310.2	310.41
313.05	314.13	314.21	313.63	313.69	313.75	313.79	312.77	314.3	314.42	313.88	314.21	313.68	313.84	314	313.8	314.24	313.68	314.68	313.41	313.92	313.84	314.67	313.95	314.34	313.09	314.14	313.09	313.1	313.12	313.6	314.28	313.36	314.83	313.95	313.3	314.19	314.25	313.61	314.26	312.94	312.84	313.18	314.08	313.57	313.92	314.28	313.9	313.96	312.79
301.26	299.83	300.8	300.41	299.99	300.44	300.04	299.93	299.81	300.85	300.58	300.56	300.87	298.97	300.1	299.13	300.02	300.05	298.75	298.78	300.63	299.79	298.71	299.37	300.38	300.4	299.15	298.81	299.11	300.18	299.97	300.55	299.66	300.05	300	300.28	300.29	300.17	299.44	298.41	299.2	300.28	300.35	298.89	300.68	299.93	298.39	299.47	300.06	301.09
327.27	328.75	326.59	327.43	327.31	328.95	327.08	328.43	328.26	327.94	327.17	328.73	326.8	327	327.27	327.88	327.96	327.14	328.41	328.46	328.2	327.5	327.04	329.3	327.53	327.29	327.28	329.01	328.11	327.6	327.03	327.81	327.41	327.86	327.42	327.26	327.08	328.55	328.21	328.74	327.54	327.68	327.56	327.42	327.96	329.16	328.4	326.46	328.25	326.69
326.39	324.53	326.05	325.36	325.47	324.16	325.52	325.41	327.43	325.87	325.2	326.14	325.74	325.47	326.13	326.75	324.46	325.51	325.77	326.78	325.3	326.32	325.49	325.6	325.7	325.55	325.01	325.26	326.28	325.14	325.67	324.57	325.97	325.39	325.33	325.67	324.54	324.69	325.33	325.76	325.41	325.2	324.89	324.72	325.06	325.65	325.25	324.08	326.5	325.45
328.38	328.16	327.94	328.46	328.63	329.39	328.25	327.98	328.14	327.19	327.43	328.72	327.09	328.21	328.9	328.16	328.33	328.89	327.32	327.93	327.65	327.93	327.38	328.34	327.75	327.9	327.97	326.81	327.38	327.21	328.51	328.25	328.54	328.43	327.73	327.06	327.64	326.57	328.75	329.23	327.39	328.72	327.22	327.54	327.42	327.66	328.29	327.03	327.44	328.7
317.37	316.63	316.33	316.63	315.76	316.92	316.15	315.83	316.54	316.38	316.05	316.27	316.29	316.58	316.46	316.55	315.7	316.42	315.56	316.44	315.88	318.71	317.38	317.18	317.42	316.54	317.78	316.29	316.56	317.28	317.61	317.13	315.82	315.6	317.61	315.07	316.9	316.27	316.29	317.04	317.47	316.96	315.86	317.26	317.3	318.46	316.92	316.67	316.85	315.54
311.3	310.69	311.02	312.19	311.56	311.82	311.25	310.97	310.62	310.43	310.48	311.69	310.62	310.23	310.77	311.37	310.24	312.85	312.09	312.09	311.95	311.3	311.1	311.61	311.78	311.56	312.15	311.58	311.12	311.45	311.28	311.35	311.16	310.99	312.09	312.4	311.75	311.92	311.8	310.05	312.42	310.85	310.28	311.83	311.48	310.35	312.15	312.17	311.39	312.31
295.09	294.15	293.05	294.78	294.93	293.24	293.36	294.05	294.64	293.7	293.52	293.99	294.62	293.19	293.94	293.36	294.45	294.56	295.2	294.24	295.02	293.88	293.06	294.19	294.06	294.42	294.15	295.85	294.35	295.3	293.96	293.68	293.49	294.94	293.08	293.9	292.95	294.35	293.89	293.72	295.03	294.27	294.28	293.58	293.81	295.85	293.58	293.4	294.25	293.8
315.11	315.33	314.55	314.56	314.95	314.12	314.62	315.59	314.43	314.41	315.35	314.91	315.82	315.51	313.73	316.1	314.37	314.43	314.14	316.2	313.81	314.12	314.32	315.04	314.49	315.49	315.02	315.15	315.68	315.03	315.65	314.34	314.58	314.34	314.42	315.76	313.97	313.89	314.74	314.05	314.84	314.08	314.17	313.85	314.23	314.79	314.65	315.44	313.71	313.33
308.56	308.36	308.07	309.64	309.52	309.23	309.99	309.04	309.01	309.28	308.45	308	307.92	309.87	308.63	307.92	309.08	308.46	307.77	308.21	308.52	308.87	308.73	308.27	308.12	308.75	308.74	309.09	308.65	309.42	308.51	309.3	309.73	308.69	308.32	309.23	308.39	309.23	308.76	309.07	308.59	308.95	309.16	308.68	308.33	309.23	309.48	309.14	308.46	309.29
312.49	314.1	313.41	312.28	313.03	314.33	313.4	312.99	314.09	314.01	313.89	312.38	313.56	312.48	313.4	312.71	313.73	312.36	313.37	314.35	313.45	313.01	313.15	313.1	312.66	313.03	314.05	312.08	313.68	312.16	313.67	312.62	312.88	313.27	313.95	314.23	313.34	313.12	314.57	314.5	312.7	313.18	311.99	312.83	312.98	313.35	313.45	314.2	314.16	313.74
313.5	313.31	314	313.23	313.13	312.99	312.91	312.78	313.35	314.29	312.55	313.32	314.11	313.42	312.77	314.19	313.86	314.3	313.72	313.26	312.2	312.88	311.57	313.84	315.04	313.44	314.34	313.11	312.81	312.13	314.53	313.32	313.41	312.48	313.34	312.75	312.78	313.29	312.7	312.53	314.37	313.33	313.02	313.2	313.52	313.13	314.15	313.69	314.11	312.92
303.84	303.46	303.14	302.87	303.43	302.28	303.11	303.59	302.7	303.19	303.09	302.45	303.27	302.82	303.02	302.81	302.65	302.82	302.29	303	302.19	302.98	301.9	301.95	302.37	303.97	303.17	302.97	304.26	302.8	302.9	302.83	303.04	301.82	304.06	303.21	304.26	303.14	302.21	303.88	302.7	303.89	302.6	302.93	302.96	302.61	302.52	302.47	302.48	301.67
301.15	300.19	300.13	301.48	299.4	300.8	301.17	301.16	300.9	300.95	300.1	300.98	301.09	300.32	302.82	301.95	302.13	300.01	300.61	301.39	300.59	300.53	301.01	301.2	300.74	301.35	301.05	301.02	300.56	301.1	301.1	301.32	301.64	300.99	300.66	301.51	300.33	300.96	301.64	300.8	301.21	302.01	300.69	301.54	299.78	301.75	301.11	301.34	301.95	300.3
299.54	299.36	299.68	298.21	299.88	299.87	300.58	300.01	300.29	299.84	299.83	300.06	300.79	300.55	300.16	300.59	299.84	299.41	299.04	300.12	300.27	300.18	299.68	299.83	299.85	299.8	299.7	299.88	300.28	298.61	300.02	299.4	300.45	300.68	299.8	300.1	300.71	300.05	300.54	301.05	299.68	301.13	299.86	298.93	299.8	300.6	300.38	299.38	299.7	299.37
303.8	304.59	304.3	303.82	303.21	304.23	304.12	304.51	304.02	305.22	303.26	303.21	304.54	304.09	303.87	304.61	305.21	304.63	303.71	304.62	303.24	305.08	304.57	304.31	303.45	304.04	304.63	304.38	304.56	304.49	303.85	304.53	303.59	303.12	304.29	305.37	304.53	305.17	304.63	304	303.93	304.26	302.46	304.47	304.28	304.79	304.16	304.07	304.37	303.57
315.21	314.9	314.43	314.38	315.06	316.61	314.57	314.7	314.71	314.94	314.39	314.29	314.49	314.75	314.37	314.33	315.1	315.77	315.55	315.17	314.87	314.3	316.06	313.91	314.13	314.98	314.78	314.07	316.04	313.79	313.66	313.71	314.52	314.59	315.55	315.06	314.93	313.95	314.42	314.59	315.88	315.17	314.96	315.26	314.52	316.04	314.2	314.18	314.19	314.79
295.42	293.83	294.56	295.9	294.63	294.96	296.95	295.38	294.77	295.12	295.66	295.01	295.37	294.53	294.76	294.31	295.08	295.43	295.51	295.2	295.85	294.84	296.02	295.37	295.03	295.17	293.89	294.75	294.78	295.55	294.29	295.01	295.94	296.05	294.22	294.59	295.74	295.34	295.58	295.26	295.57	294.59	293.84	294.38	295.8	296.71	294.91	294.9	295.81	296.15
316.05	314.81	315.68	315.2	314.97	315.09	315.53	314.88	315.15	314.32	314.05	314.06	315.43	315.49	314.78	315.44	315.25	316.07	314.7	314.73	314.25	313.29	314.24	315.3	314.21	314.53	314.27	314.46	314.72	315.16	314.91	314.26	316.1	314.67	316.03	314.79	315.66	315.45	314.47	314.79	314.82	314.73	313.99	316.32	314.82	315.74	315.03	315.11	315.41	315.06
324.14	325.09	324.28	325.16	325.5	324	324.89	323.98	324.54	325.79	325.37	325.42	325.1	325.34	325.35	325.36	325.19	325.02	325.69	326.18	325.59	325.83	325.98	324.92	324.81	325.32	325.69	324.47	325	325.39	324.74	325.05	325.56	324.71	324.93	326.38	326.15	324.32	324.86	324.38	324.82	325.48	325.37	325.61	326.73	325.5	325.68	325.87	326.22	324.75
319.15	319.52	318.62	319.03	319.53	318.91	319.01	318.8	318.43	318.78	319.79	318.65	319.52	320.29	319.44	320.36	318.35	320.45	318.68	319.72	318.79	319.21	319.15	320.01	318.85	319.06	317.84	320.58	318.77	318.47	318.96	319.08	319.23	319.96	318.82	320.05	318.4	319.57	318.92	320.08	320.57	319.6	319.75	318.6	319.56	319.72	319.92	318.63	318.79	319.95
316.03	315.88	315.38	314.43	315.96	313.71	315.75	315.64	315.21	315.27	315.76	315.56	315.54	316.43	316.02	316.31	315.03	316.49	315.08	315.23	315.32	315.07	315.11	315.76	315.96	315.38	314.96	315.85	314.9	316.79	315.91	314.57	315.81	315.33	314.64	316.85	315.8	314.4	315.71	316.73	315.22	315.51	315.34	315.72	315.42	315.09	315.01	316.49	315.52	316.11
315.51	315.66	314.4	315.1	315.67	315.25	315.28	315.29	314.31	315.48	315.83	314.71	313.89	315.38	316.13	313.22	315.18	315.35	315.91	315.9	314.09	314.86	315.9	315.28	313.9	315.42	314.51	315.14	314.96	314.18	315.72	314.09	314.33	315.65	314.76	316.13	315.49	314.24	313.86	314.42	314.9	315.09	314.21	316.24	313.86	314.74	314.55	316.67	315.27	314.3
312.95	313.23	313.09	313.44	313.09	313.41	312.72	313.7	312.53	313.29	313.87	312.97	312.29	313.1	312.6	313.5	313.26	313.86	313.29	312.27	312.12	314.21	313.71	313.65	313.78	314.17	312.48	311.72	313.61	313.05	312.68	312.83	313.08	312.59	312.93	313.71	313.58	314	314.26	312.76	313.2	313.19	312.62	313.02	314.46	312.82	313.28	312.92	312.48	313.53
312.42	311.73	312.59	312.18	313.23	312.79	311.74	311.79	312.8	312.1	311.43	313.42	311.72	313.21	313.21	312.57	312.21	312.23	311.31	312.9	310.88	312.33	312.22	312.69	312.73	311.54	312.81	312.45	314.29	313.4	311.87	312.52	312.33	311.95	312.25	313.01	311.8	312.65	312.33	311.94	311.4	312.77	311.01	311.58	312.8	312.66	312.29	312.22	313.6	311.24
311.75	312.86	311.32	310.75	312.64	311.87	311.8	312.91	311.76	311.07	311.81	311.86	312.66	313.01	311.01	312.44	312.67	312.19	311.43	311.19	312.93	311.8	313.51	312.22	311.79	310.91	312.49	312.05	311.4	312.48	313.34	310.03	312.44	312.33	312.71	312.14	311.49	311.53	312.93	312.08	311.03	312.54	311.55	311.47	312.98	313.47	311.42	310.88	311.77	311.16
303.01	302.04	302.88	302.53	302.97	302.94	301.47	302.06	301.39	303.12	302.76	303.15	301.94	301.39	301.8	302.52	302.8	302.87	301.71	302.6	301.69	302.11	302.02	303.82	301.52	303.51	301.93	302.15	302.45	302.26	302.56	302.87	302.59	302.83	303.06	303.24	303.3	303.33	302.74	302.96	300.82	302.28	301.96	302.12	302.82	303.03	302.27	302.89	303.15	301.49
325.53	325.67	325.43	324.56	324.62	325.39	324.3	324.58	326.32	324.9	325.35	324.49	325.11	326.15	325.62	325.29	324.44	324.88	325.55	325.61	325.66	325.83	325.88	324.48	325.36	325.45	326.55	323.59	324.79	326.25	325.35	325.77	325.39	324.32	324.97	325.9	326.1	325.57	325.89	325.7	325.19	327.47	326.39	325.26	324.78	323.92	326.84	325.17	325.78	324.79
304.73	304.03	305.15	305.24	303.92	304.49	305.17	304.83	306.61	304.67	304.68	305.6	304.52	305.43	304.71	305.32	304.12	305.37	306.07	304.09	305.34	305	306.09	305.48	305.32	305.2	305.97	306.04	305.26	304.86	306.07	305.95	305.61	304.89	304.54	305.45	304.89	305.88	306.2	305.41	306.33	305.31	305.48	306.06	303.94	304.05	306.41	305.09	305.16	304.07
306.05	307.37	305.51	304.89	306.31	306.13	307.04	307.55	306.19	305.22	306.75	306.4	304.95	306.48	306.21	306.47	306.32	305.77	306.44	305.2	306.64	306.41	305.51	306.11	306.01	306.69	305.98	306.25	306.44	306.03	306.96	306.44	305.58	306.55	304.84	305.7	306.46	307.5	306.61	305.95	305.42	305.99	305.28	305.6	306.58	305.81	305.45	305.8	306.53	306.25
303.73	304.77	304.43	304.94	305.17	305.19	306.46	305.38	305.58	305.81	304.99	304.55	305.59	305.69	303.31	306.65	304.3	305.59	305.25	305.7	305.33	307.42	304.71	305.27	303.9	306.25	305.97	305.6	305.36	305.79	306.39	305.1	305.17	306.32	306.03	306.8	304.45	305.6	306.43	304.43	306.45	305.9	305.37	305.38	306.95	306.29	304.85	305.11	305.9	306.61
305.27	305	303.95	304.28	305.1	305.36	304.65	304.04	304.6	302.82	305.34	304.41	305.78	304.43	305.16	303.97	304.69	304.5	303.3	304.24	304.55	303.92	305.2	304.43	305.2	304.59	302.95	304.41	304.53	302.65	304.6	304.94	303.58	303.07	304.14	305.09	303.91	302.75	305.57	305.05	303.91	305.29	305.23	304.17	303.92	305.46	303.7	303.75	304.95	303.77
305.46	304.71	305.35	303.48	304.2	305.18	304.4	304.44	305.08	305.53	303.48	305.65	305.13	305.06	304.51	303.95	305.15	304.71	305.54	305.1	306.28	304	304	305.43	304.48	303.83	305.19	305.02	304.37	304.61	304.35	303.65	304.39	303.23	304.5	303.09	305.14	304.68	304.57	304.18	305.19	304.38	303.85	303.93	304.04	304.83	303.8	304.37	304.18	304.88
316.01	317.21	316	317.28	317.15	315.93	316.53	315.76	316.52	317.11	316.68	315.54	316.9	316.37	316.44	315.88	317.37	316.98	316.68	316.25	317.73	317.43	317.02	316.48	317.57	317.59	315.69	317.76	316.13	316.22	316.26	317.21	316.53	315.14	317.54	316.25	316.35	317.52	316.92	316.44	316.99	316.52	316.83	317.08	316.95	315.97	316.4	317.01	316.33	316.4
312.9	313.13	312.52	312.83	313.34	313.56	313.66	315.29	313.54	313.83	313.46	312.58	313.22	313.18	313.71	313.64	313.25	313.66	314.02	312.79	313.25	313.99	311.74	311.72	312.51	313.15	314	312.42	313.59	312.34	313.68	314.04	313.78	313.77	312.46	313.36	313.65	313.21	313.8	312.75	313.01	312.84	312.55	312.94	313.67	313.07	312.85	313.16	312.98	312.6
304.61	303.28	303.33	302.69	302.9	304.32	303.91	303.81	303.44	303.53	303.17	303.4	302.84	303	304.02	302.1	302.82	304.05	304.39	303.62	304.27	304.46	302.92	304.16	302.51	304.42	303.75	303.44	302.31	303.74	303.57	303.3	303.1	302.71	303.24	304.13	302.68	303.75	302.25	303.4	304.62	303.07	303.3	302.84	302.75	303.76	302.35	304.17	303.12	303.76
313.07	313.39	313.29	313.75	312.15	313.5	313.52	311.39	313.19	313.44	312.28	312.7	312.06	312.14	313.87	312.9	312.56	312.49	313.83	312.29	312.42	313.55	313.63	313.15	313.1	311.6	312.81	314.7	314.57	313.74	311.68	312.32	312.35	313.31	312.67	313.83	313.26	312.42	312.65	313.96	312.12	313.5	313.59	313.25	312.95	314.15	313.7	312.62	313.22	312.21
312.96	313.9	314.1	314.73	313.69	315.64	314.99	314.7	315.8	315.53	314.81	314.6	315.41	315.52	314.73	314.66	313.18	314.87	314.36	313.86	314.77	315.49	315.29	314.88	314.97	313.56	313.65	314.73	315.8	316.25	313.48	315.05	314.1	315.97	314.95	313.61	314.39	314.85	314.79	313.39	315.82	314.93	312.66	314.6	314.86	315.25	314.91	315.93	313.78	315.13
294.63	294.78	293.23	293.9	293.96	293.98	293.65	293.61	291.91	293.16	294.17	293.67	294.46	293.85	294.02	292.54	292.65	294.43	292.34	293.27	293.47	294.65	293.77	293.45	295.05	295.4	293.71	293.82	293.33	293.74	294.75	295.03	294.87	294.11	294.26	294.12	292.7	295.03	294.39	292.87	294.08	293.84	293.87	293.65	293.31	293.76	294.43	292.82	295.66	296.06
302.35	303.64	302.22	302.43	302.18	302.01	302.47	302.99	302.56	303.15	301.93	302.13	302.37	302.43	300.85	303.79	301.67	302.83	301.91	301.59	301.98	302.97	303.25	302.41	302.11	302.15	302.88	302.69	302.91	302.59	302.38	300.84	300.96	301.9	302.61	301.83	302.34	303.01	302.42	302.08	301.27	301.88	302.74	302.74	302.94	302.5	302.35	301.8	302.03	302.33
310.9	311.85	310.43	310.58	311.26	313.24	313.36	312.27	310.24	312.9	312.44	312.27	312.43	312.05	310.98	312.16	310.9	311.04	311.66	311.75	312.36	311.05	311.26	312.19	310.81	311.75	312.04	311.15	311.62	311.93	311.46	310.59	312.91	311.98	311.95	311.54	310.83	310.93	311.84	310.86	310.98	310.59	309.41	312.11	311.19	311.09	310.47	310.86	310.79	310.47
310.2	309.72	309.1	310.05	308.6	308.46	309.72	308.91	309.39	308.05	309.08	308.6	309.13	309.74	309.36	308.2	309.3	307.68	308.96	307.85	308.99	309.05	308.88	309.93	308.05	308.22	309.72	308.85	308.85	308.05	309.16	309.25	308.34	309.33	308.96	309.95	310.17	310	309.22	309.33	308.98	308.61	309.48	309.2	307.58	308.75	308.65	310.07	309.63	309.64
317.09	316.66	317.89	316.78	316.92	316.97	318.77	316.98	318.23	316.7	318.02	317.89	316.91	318.21	316.12	315.57	316.92	318.54	316.62	316.92	317.42	316.41	318.7	316.12	317.21	317.9	316.9	317.54	316.28	315.98	316.36	316.66	315.62	316.7	316.46	317.16	317.29	317.5	316.39	315.82	317.54	317.18	317.56	317.61	318.38	316.95	316.37	317.27	317.35	316.73
310.02	311.26	310.3	311.08	311.05	310.36	310.76	310.88	312.09	310.25	310.56	311.34	310.76	310.29	310.77	310.42	310.57	309.96	310.01	311.41	310.05	309.61	310.63	311.15	311.25	309.99	311.19	310.65	309.41	311.08	310.88	310.84	310.57	311.61	310.73	311.16	311.16	310.78	310.18	311.71	311.42	309.97	310.57	311.44	310.07	310.87	310.9	311.19	311.63	311.02
319.4	318.62	319.87	318.88	319.05	318.27	320.15	319.36	318.45	319.46	318.8	319.95	319.51	318.87	319.85	320.52	319.18	319.63	318.58	320.06	319.21	319.13	318.29	319.46	319.88	321.05	318.66	319.3	318.82	320.37	319.17	319.61	318.97	319.81	319.72	319.35	318.97	320.75	318.91	319.28	318.4	319.56	318.79	317.45	318.81	317.96	319.11	320.21	318.39	317.98
327.39	328.89	326.53	327.97	327.87	327.41	327.2	328.89	328.05	327.25	328.26	328.66	328.22	326.66	327.62	327.52	327.98	326.62	327.56	328.2	328.08	327.66	326.96	328.59	326.48	328	327.63	327.91	327.74	327.27	327.84	328.34	328.16	328.26	327.92	327.59	327.33	328.37	327.76	328.43	328.54	327.52	328.42	329.23	327.93	327.97	328.12	327.4	326.65	327.55
306.45	305.47	306.04	306.24	306.19	306.48	306.72	307	306.32	306.75	305.72	306.03	306.41	306.67	306.61	305.06	306.68	306.2	306.31	307.11	306.25	305.69	307.14	307.07	305.61	305.22	305.78	306.29	306.46	306.23	306.03	306.97	305.75	305.08	306.91	307.12	304.94	306.1	307.11	305.56	306.73	306.36	307.41	306.44	305.28	306.47	307.19	305.33	306.03	306.67
302.57	302.78	303.07	303.46	303.47	303.68	303.48	303.07	303.56	303.14	303.11	303.59	304.09	303.22	303.15	302.72	303.18	303.87	304.33	302.54	303.35	303.58	303.1	304.28	302.6	304.44	304.01	303.72	303.87	303.35	302.13	302.9	303.28	304.27	303.66	303.4	303.33	302.93	303.12	303.73	304.02	304.36	303.71	302.17	303.97	302.71	302.48	304.82	303.71	303.79
309.75	310.67	308.47	307.6	309.25	309.74	308.44	307.48	308.79	308.81	309.67	307.76	308.58	308.46	308.25	307.12	307.54	308.68	309.94	308.78	309.01	308.03	308.6	308.29	308.81	308.36	310.49	308.93	309.13	308.99	309.28	308.94	308.95	308.15	309.11	309.29	308.66	308.74	308.87	309.44	308.11	308.87	309.47	308.12	310.11	307.6	310.56	308.63	309.54	309.37
316.17	316.33	317.08	316.98	316.51	316.49	317.84	316.41	316.29	317.31	315.55	315.65	315.94	316.88	316.44	315.88	316.73	315.97	315.92	317.05	315.89	316.81	315.57	316.6	316.32	316.42	316.82	316.44	315.94	316.26	317.03	317.15	315.98	316.82	317.03	315.61	316.27	316.07	316.29	317.74	316.4	316.97	316.75	316.91	317.5	316.25	316.86	316.21	316.7	316.1
294.11	294.47	295.05	296.58	294.69	295.44	294.65	294.86	294.71	295.52	295.18	295.4	294.37	295.36	294.64	295.32	294.67	294.65	295.07	294.6	296.38	295.18	294.85	294.57	294.07	295.09	295.4	295.23	295.11	294.5	295.51	294.43	295.73	294.29	294.54	295.18	294.52	294.21	297.21	295.27	295.06	295.03	296.15	295.25	294.11	295.93	294.48	294.51	294.74	295
312.57	312.36	312.67	313.13	313.96	312.48	313.41	313.52	312.19	313.32	312.56	313.14	313.4	312.9	312.99	312.4	312.77	312.79	313.11	311.75	313.67	313.86	313.1	313.29	312.89	314.25	313.26	312.94	311.62	313.6	312.09	313.25	313.51	312.59	312.5	312.28	313.25	313.36	311.82	313.98	312.82	312.52	312.48	310.43	312.32	312.92	313.35	312.36	312.95	313.22
325.21	325.04	324.6	324.22	324.29	323.22	325.41	324.44	323.75	324.37	324.01	324.72	324.71	323.76	324.95	324.19	324.19	323.84	324.61	323.77	323.68	324.38	324.77	324.2	325.33	324.23	324.59	324.16	325.62	323.6	324.91	324.86	323.63	324.76	323.31	324.28	325.22	324.66	323.9	323.98	325.24	324.65	324.24	324.65	324.92	324.08	324.35	325.22	325.09	323.31
313.12	311.07	310.85	312.79	311.12	312.79	312.72	312.59	311.79	312.64	312.6	311.9	311.76	311.13	311.2	311.52	312.14	312.05	312.26	312.75	312.09	311.65	311.87	311.74	312.51	311.72	313.02	311.51	312.21	312.44	313.8	313.49	311.45	312.31	311.83	312.32	311.9	312.41	311.89	312.08	312.1	313.22	312.02	312.85	311.71	311.64	312.61	311.79	313.04	311.35
305.85	304.7	305.96	304.36	304.41	304.57	305.03	304.82	304.56	304.84	304.68	304.18	305.58	304.18	304.83	303.75	304.67	304.97	302.81	305.79	304.7	304.31	305.66	305.57	304.61	304.15	304.76	304.18	305.38	304.51	304.59	305.11	303.75	304.1	305.46	302.79	304.52	304.45	304.4	303.42	306.05	304.99	304.06	304.9	304.86	305.19	305.01	305.15	303.98	304.77
303.6	302.15	303.6	303.55	303.81	303.56	303.16	303.81	302.39	302.82	303.4	304.91	303.38	303.73	302.56	304.05	303.62	303.87	304.67	303.36	303.9	305.49	304.08	303.43	302.59	303.59	303.84	303.65	303.04	303.56	302.55	303.35	304.06	302.88	303.22	303.21	302.44	303.25	305.24	303.06	303.54	303.21	303.51	303.17	301.81	301.73	302.79	303.63	302.35	303.42
319.19	318.58	318.52	319.19	318.84	319.22	317.76	319.4	320.45	317.1	318.91	318.19	318.65	318.34	318.74	319.2	318.08	317.26	319.82	319.14	317.71	319.46	318.72	319.34	318.5	319.07	319	317.51	318.27	319.83	318.78	319.01	319.25	318.85	319.63	318.4	319.7	319.29	318.08	318.22	317.04	318.59	318.56	318.26	317.74	320.39	318.36	319.44	317.83	317.73
312.13	311.21	311.31	310.65	310.96	311.83	311.93	311.27	311.14	311.81	310.48	311.9	312.03	310.55	311.43	311.64	311.26	311.39	309.73	311.85	311.64	311.03	311.11	312.34	310.68	310.19	312.05	311.93	311.37	311.89	311.76	310.57	311.56	311.88	311.55	310.58	311.83	311.36	311.54	310.67	312.52	310.5	311.3	311.83	310.75	312.25	312.1	311.25	310.97	312.69
327.18	327.65	328.46	326.24	326.84	327.86	329.42	327.86	327.35	327.9	327.68	328.52	325.88	326.79	327.84	328.19	327.65	326.65	327.14	328.86	327.9	327.99	328.93	327.64	327.89	328.08	327.03	328.88	327.86	329.12	328.86	327.51	327.32	327.23	327.93	328.52	327.69	329.17	327.46	328.41	327.67	328.25	327.46	327.92	327.4	327.65	327.95	327.96	329.23	328.61
313.25	313.34	313.81	313.79	312.21	312.58	312.43	312.15	313.85	311.44	312.34	312.24	313.12	312.83	312.73	312.63	313.43	311.09	313.37	312.54	313.43	313.39	311.47	312.58	312.42	313.43	313.63	312.14	312.73	313.13	313.61	313.11	313.79	313.49	312.53	313.32	311.35	313.36	311.86	313.07	313.18	314.16	312.03	313.29	313.46	312.42	313.08	312.97	312.71	312.16
325.94	326.59	326.73	325.19	326.28	326.66	327.13	327.65	326.19	327.53	327.15	326.34	327.29	325.82	327.07	326.06	327.65	327.41	327.98	326.67	328.97	326.46	326.49	327.4	326.73	326.44	328.3	327.45	327.8	327.17	326.94	327.38	327.67	328.3	327.41	327.41	327.4	326.04	326.75	328.93	326.91	326.62	327.08	326.19	325.8	326.83	326.76	327.69	326.68	327.42
314.54	315.54	316.09	314.95	315.65	314.99	314.3	315.64	314.74	314.08	314.07	314.63	316.61	315.49	314.35	315.13	314.65	314.77	314.2	314.83	314.48	313.81	314.85	315.78	314.91	315.77	315.94	314.96	314.61	314.94	315.17	314.94	315.15	314.9	314.67	315.38	315.48	314.83	315.18	315.55	313.93	316.13	315.78	314.63	314.89	314.05	315.21	315.68	315.51	316.11
308.07	309.08	309.29	308.85	308.51	307.39	309.31	307.38	308.7	310.08	308.71	308.81	309.08	310.63	307.99	309.39	309.48	308.48	308.41	307.96	309.9	308.08	308.12	308.77	309.53	309.55	308.29	308.96	309.04	309.05	308.42	309.57	309.54	308.29	308.95	308.9	308.49	308.21	309.33	308.86	308.94	308.93	309.63	308.25	308.75	308.68	308.43	309.08	308.86	308.16
304.57	304.99	304.75	302.3	304.89	304.31	304.35	305.43	303.96	304.23	305.02	304.31	303.86	304	304.21	303.49	304.55	304.73	303.74	304.97	303.7	303.84	304.55	305.34	304.32	305.07	304.27	305.02	304.21	304.84	305.17	305.12	303.69	303.64	304.13	304.7	304	303.11	305.19	304.89	305.09	304.87	305.24	304.39	304.55	304.19	305.28	304.79	304.01	304.42
305.14	304.23	305.68	305.83	306.05	305.75	304.93	306.57	305.15	304.48	306.37	304.62	305.18	305.18	304.25	305.26	305.32	304.04	304.25	304.62	306.47	303.97	305.95	306.67	305.78	306.14	304.49	305.15	305.31	304.83	305.38	304.65	305.43	305.2	305.31	305.83	305.97	304.97	305.1	305.15	304.95	305.02	305.33	304.31	305.53	306.05	305.85	305.27	305.45	303.92
295.64	295.51	295.57	293.27	293.22	294.48	295.51	294.27	293.79	292.69	293.64	292.93	293.45	293.19	293.22	294.97	294.57	293.3	293.32	293.48	294.31	292.93	294.28	293.82	292.46	294.74	294.21	293.8	294.72	293.56	294.91	294.23	293.63	293.71	293.79	295.14	294.56	294.12	293.71	295.43	293.62	294.27	294.19	292.97	293.47	294.39	293.99	295.3	294.77	294.19
293.92	295	293.34	294.2	293.5	292.92	295.04	292.73	293.6	294.59	293.91	293.42	294.6	295.23	294.32	295.52	294.38	294.46	294.09	294.36	294.45	293.47	293.5	294.25	294.23	295.45	293.76	294.2	294.81	293.65	294.31	292.93	294.66	294.27	293.95	294.1	293.16	294.14	292.82	294.71	293.83	294.54	295.16	294.1	294.62	293.1	294.7	293.41	293.84	294.32
311.63	312.39	312.17	311.94	311.74	312.88	311.88	311.26	311.18	311.6	312.23	312.96	312.22	312.03	314.03	311.41	310.94	311.17	311.3	311.99	312.75	313.01	312.51	311.32	312.67	312.46	311.93	313.07	311.66	312.61	312.86	311.86	312.65	312.05	314.88	312.56	312.27	311.3	312.13	313.57	311.49	311.62	311.56	311.65	311.8	312.14	312.25	312.59	312.18	312.42
311.38	310.56	311.25	310.51	310.57	311.02	310.63	312.9	309.85	312.29	308.3	310.46	310.52	310.96	310.11	310.15	310.68	311.11	309.67	311.83	311.67	311.25	311.15	310.27	309.51	310.34	310.17	311.06	310.35	310.66	309.98	310.52	310.06	312.14	310	311.43	311.86	311.35	310.32	310.15	310.28	310.99	309.85	310.64	310.79	311.12	311.65	311.02	310.81	310.08
317.06	317.68	317.48	316.82	316.08	317.41	316.85	317.89	317.82	316.96	317.38	318.49	317.01	317.42	318.04	316.63	317.26	316.45	319.05	316.62	318.74	317.99	316.67	316.53	317.46	317.4	317.85	317.03	317.32	317.67	317.8	317.35	316.66	317.73	316.25	316.45	317.44	317.93	316.33	317.73	317.59	316.91	317.33	317.46	316.42	318.24	317.15	316.55	317.88	316.02
315.04	314.58	315.26	315.31	313.42	314.08	314.8	314.67	314.51	314.74	314.69	314.86	314.62	312.31	315.43	316.63	316.11	315.31	314.48	315.02	314.37	314.1	314.07	314.56	314.4	313.97	316.03	315.42	314.11	313.61	313.65	314.09	314.19	314.68	315.64	313.71	315.25	314.96	314.29	314.91	315.52	315.78	315.04	313.74	315.55	316.1	313.2	315.35	312.99	315.09
311.78	310.62	311.33	312.07	311.57	311.13	311.75	311.58	310.44	311.61	312.38	311.74	311.1	310.88	311.42	311.39	311.63	311.59	310.55	312.06	311.19	311.05	312.79	312.26	311.71	310.7	311.14	311.82	311.9	312.39	311.67	310.68	311.82	311.36	310.51	311.36	311.29	310.53	311.62	311.18	312.08	311.21	310.71	312.1	311.41	312.43	311.5	312.52	312.93	311.26
315.57	315.31	317.08	316.55	318.13	316.63	316.87	315.93	317.11	316.54	316.83	316.63	316.66	316.96	316.32	317.48	316.94	316.71	317.05	314.6	316.56	315.11	316.71	316.03	317.98	317.47	316.79	317.02	316.59	317.15	317.73	315.41	317.02	316.97	316.09	316.25	317.09	316.03	315.83	317.16	316.34	315.95	316.63	316.55	318.09	315.6	315.92	317.15	316.1	317.4
310.7	311.03	310.52	310.59	311.77	308.5	310.35	311.15	311.09	309.67	308.48	310.2	310.58	311.81	310.6	311.55	311.14	310.36	310.24	310.07	310.09	310.95	311.43	310.03	310.91	310.62	312.15	310.95	311.09	311.11	310.53	310.04	311.05	310.14	310.94	310.41	310.34	309.71	311.32	309.81	310.94	311.19	309.15	309.69	310.36	310.62	310.76	311.48	311.71	310.88
314.42	314.75	315.53	316.01	316.5	315.42	314.68	316.44	316.18	315.22	316.35	315.79	315.43	315.63	315.99	314.67	315.08	316.26	316.15	316.43	315.39	316.41	315.28	315.67	315.71	316.42	315.45	315.42	314.64	316.5	316.55	315.69	315.4	315.11	314.98	314.74	316.31	314.92	316.15	317.76	316.14	315.24	315.47	315.57	315.52	317.07	316.61	315.82	315.03	315.74
304.67	305.45	304.92	303.54	304.08	305.44	304.72	305.03	304.81	304.44	304.03	303.24	304.26	303.9	303.69	305.32	305.35	305.56	304.95	303.96	305.94	305.4	303.91	303.42	304.3	304.57	304.39	304.61	303.55	304.59	302.82	305.32	304.98	304.1	305.51	303.48	305.05	304.63	303.49	305.11	304.24	304.18	304.98	304.45	304.97	304.13	304.99	304.15	303.69	303.96
304.04	305	305.33	304.6	304.62	304.74	305.98	305.01	305.21	305.24	304.1	304.77	304.95	304.66	305.03	304.44	304.67	305.33	305.41	304.36	304.57	304.39	304.31	305.31	305.09	305.05	304.35	304.86	305.63	305.86	303.02	304.61	305.02	305.36	304.87	304.88	304.04	303.92	304.66	304.81	305.4	304.39	305.7	305.52	304.57	306.02	304.29	304.38	306.24	304.46
304.38	303.14	303.65	302.85	302.17	305.54	304.27	303.32	302.51	304.06	302.94	303.68	304.53	303.71	304.22	303.41	305.25	304.39	303.87	302.96	303.56	303.16	303.71	302.05	303.2	302.95	305.02	302.4	303.9	303.28	303.33	302.44	302.92	303.8	304.3	303.51	303.42	303.2	303.17	303.55	302.62	303.15	304.57	303.39	302.5	304.65	303.52	303.5	302.97	302.26
312.31	312.82	313.57	314.02	313.46	313.46	312.59	312.42	313.34	314.12	313.86	313.12	313.47	311.7	314.73	313.43	312.58	312.95	312.58	313.96	312.4	313.53	312.26	314.17	312.6	312.88	311.78	313.11	312.82	314.09	313.74	313.74	313.64	313.04	311.55	314.07	313.46	314.2	313.67	313.28	313.01	313.6	312.5	312.43	313.73	312.47	313.72	313.17	313.07	313.13
300.17	300.76	299.31	300.28	300.28	300.61	300.67	300.9	300.13	300.26	299.27	299.2	299.84	299.66	300.01	301.01	301.77	299.94	300.18	300.38	299.83	300.4	300.11	301.04	299.79	299.42	300.59	300.24	300.51	299.88	300.77	299.96	300.55	300.18	301.14	298.33	301.01	300.66	300.49	298.64	299.76	300.59	300.19	299.55	300.74	299.56	300.2	300.19	300.41	299.76
293.51	293.28	294.16	295.4	294.4	294.84	293.4	295.81	294.66	294.69	294.86	293.8	293.88	294.33	294.08	293.03	293.63	293.74	293.2	294.46	293.35	295.53	293.48	293.11	292.63	293.88	293.85	294.87	293.58	293.38	294.35	295.11	294.42	294.81	294.66	294.79	294.69	292.86	294.3	293.03	292.84	293.71	293.88	292.31	294.62	293.54	293.78	293	294.56	295.02
311.72	310.12	310.35	310.48	310.27	310.26	310.19	311.69	310.17	310.05	311.83	310.26	310.62	309.16	310.05	309.72	311.19	311.41	311.05	310.37	310.13	310.67	311.06	310.54	312.36	310.85	311.25	311.15	310.16	310.14	311.43	311.16	309.82	309.31	311.41	310.23	310.58	310.45	311.23	310.8	311.64	310.5	309.95	310.07	309.47	310.94	311.62	310.23	310.58	310.33
318.17	317.2	317.73	316.35	317.53	315.88	317.79	317.04	315.67	315.82	316.44	317.98	317.79	317.51	317.87	317.14	317.07	317.37	317.38	317.97	316.37	317.77	317.17	317.74	318.06	316.32	317.98	316.23	317.39	317.74	316.92	316.45	318.35	318.18	317.31	315.28	317.24	317.32	318.21	316.79	318.01	318.24	316.61	316.84	316.01	316.59	318.39	317.72	316.93	316.73
316.89	318.08	317.61	316.76	316.6	315.89	315.48	317.51	318.41	315.86	316.76	315.94	315.83	315.84	315.93	317.29	317.23	315.56	317.25	317.06	317.6	316.6	316.01	316.85	316.56	317.12	317.9	317.04	317.17	317.15	317.72	316.22	316.56	315.97	316.81	314.5	318.16	317.87	316.72	315.93	316.24	316.92	315.91	315.72	316.7	316.47	317.57	316.65	317.46	317.32
302.87	301.88	303.5	301.22	302.37	303.41	302.59	302.48	302.29	301.88	302.12	303.43	301.8	302.34	303.3	302.14	303.76	301.7	301.96	303.38	301.57	302.33	303.03	303.77	303.06	303.25	302.42	303.41	302.92	302.92	303.46	302.2	303.7	303.28	302.53	302.18	302.73	303.73	302.61	303.88	303.1	302.82	302.08	303.67	302.93	303.45	302.86	303.54	302.08	302.06
305.59	304.19	306.29	304.63	304.2	304.34	305.65	303.4	305.08	304.65	304.15	306.16	304.24	304.4	304.46	304.4	303.82	304.19	304.4	306.07	305.42	304.23	305.48	303.83	303.8	303.74	304.59	304.56	303.79	304.43	304.27	304.78	303.8	304.46	304.68	305.04	304.28	303.96	304.68	305.2	304.89	303.9	304.99	304.67	303.9	305.34	303.85	306.28	304.69	306.18
324.26	324.78	326.09	323.25	324.58	325.67	325.68	326.05	324.99	324.49	325.27	324.84	325.77	325.54	326.85	324.4	325.61	327.12	324.5	326.86	325.38	325.21	326.44	325.45	325.18	326.29	325.96	324.18	326.86	325.98	324.57	326.03	326.52	325.15	326.04	324.57	326.44	325.25	324.34	326.06	327.19	325.5	324.16	325.02	325.68	324.33	325.87	325.66	325.36	326.1
300.42	300.31	299.4	299.56	299.55	298.73	300.81	299.42	300.73	300.62	299.48	300.55	299.7	299.46	300.34	299.45	300.04	298.78	300.83	300.16	298.9	300.46	301.02	300.31	299.88	300.66	299.97	300.91	300.8	300.39	299.79	299.67	298.92	300.49	298.93	301.87	300.06	301.25	300.22	300.54	297.52	300.06	300.15	299.16	299.81	300.13	300.41	299.78	300.58	299.08
312.05	313.09	313.18	312.39	313.49	312.07	312.12	312.92	312.35	312.23	313.14	313.3	314.07	312.19	312.69	311.69	312.67	312.4	313.2	314.22	312.15	313.11	312.56	313.61	314.28	312.62	313.5	312.16	312.69	312.77	312	312.25	312.27	312.8	312.77	313.79	312.5	313.08	311.77	313.19	311.74	313.88	313.19	312.47	312.33	313.81	312.69	313.36	313.28	313.35
311.37	310.71	309.21	311.03	311.65	311.45	311.34	310.36	310.12	309.87	309.72	310.95	310.94	310.87	310.58	310.47	310.21	310.4	310.71	310.87	309.9	310.58	310.11	310.18	311.06	309.67	310.59	309.21	310.07	310.97	310.9	310.49	310.23	309.88	311.23	310.99	311.79	310.71	310.22	309.39	311.7	311.11	309.66	310.78	312.4	311.37	310.44	310.83	310.3	310.66
297.27	297.29	297.72	298.24	296.61	295.24	295.79	297.32	296.72	296.85	297.27	297.97	296.44	297.6	296.97	296.64	296.22	296.9	297.18	297.17	296.51	296.36	296.55	296.68	296.35	296.01	297.97	297.78	296.64	297.69	297.27	297.17	296.24	296.82	296.58	297.62	297.51	298.5	297.17	296.95	297.64	296.34	296.86	297.37	296.77	296.84	297.45	297.36	297.12	297.49
309.68	308.38	308.88	308.71	309.21	309.15	307.47	308.36	308.92	308.6	307.54	307.37	308.83	310.04	308.59	309.14	308.15	308.58	309.81	308.69	309.17	308.61	309.57	309.34	308.41	308.77	308.66	310.21	308.55	310.12	309.25	308.89	309.07	309.22	308.87	308.57	309.2	308.51	310.27	309.41	309.09	308.72	309.33	309.85	309.61	308.58	309.49	308.4	308.65	308.59
314.26	314.57	315.3	313.93	313.42	315.35	314.51	313.81	313.95	314.02	314.17	313.73	314.88	313.14	313.8	313.98	313.89	313.67	313.06	314.88	315.23	314.81	313.56	313.95	312.36	313.78	314.88	312.68	314.41	314.37	314.77	313.96	313.83	313.54	314.26	314.45	314.68	314.52	313.86	314.05	313.24	314.1	314.03	314.16	314.11	314.14	314.04	314.96	314.2	315.23
303.71	303.8	304.73	304.22	304.46	304.7	303.21	304.81	304.63	305.48	303.26	303.81	304.22	303.87	304.39	303.88	304.25	303.51	303.69	304.33	304.02	303.51	305.14	304.76	303.29	304.2	303.7	303.38	304.43	304.24	304.82	303.5	304.48	305.24	305.15	304.37	304.97	303.99	304.62	304.05	303.52	302.81	304.59	303.57	303.75	303.1	305.31	303.6	304.76	305.38
312.39	310.94	311.59	311.3	311.67	310.84	311.68	311.11	312.44	311.19	311.21	311.93	310.82	310.53	311.19	312.07	311.3	310.54	311.87	311.64	311.34	311.49	312.34	311.89	312.12	311.57	312.8	311.42	311.58	310.77	312.34	311.42	312.82	311.43	310.61	311.05	310.75	311.18	310.71	310.77	311.51	311.69	312.17	310.89	310.34	311.24	312.02	312.67	312.52	310.77
297.73	296.79	297.86	296.35	297.77	298.05	297.4	298.75	296.6	296.12	297.29	297.26	296.36	296.82	297.41	296.87	296.44	295.61	295.55	296.07	296.88	296.97	295.93	296.86	296.93	296.65	297.62	297.95	297.69	297.37	295.74	296.17	297.67	297.63	296.38	296.77	295.42	297.05	295.62	298.11	297.11	294.37	296.68	296.57	296.93	296.84	297.14	296.21	297.52	296.38
313.3	313.69	313.65	312.08	314.45	312.62	312.93	313.76	312.71	313.34	314.73	313.67	312.94	312.75	314.62	314.27	312.82	313.29	313.76	313.91	313.75	313.55	313.34	312.73	313.56	312.66	312.82	312.21	314.01	313.75	313.26	314.14	313.93	312.89	313.02	313.25	313.93	314.24	313.48	313.19	313.02	312.74	312.86	313.2	313.73	312.23	312.86	312.57	312.2	314.16
326.64	327.81	328.04	327.88	327.43	327.36	328.33	328.18	328.12	327.87	326.43	326.71	327.65	326.87	326.67	328.11	326.89	328.12	328.35	327.88	328.63	328.24	327.8	326.37	329.62	326.84	327.07	327.26	327.15	327.8	328.85	328.31	327.73	326.97	327.09	328.16	327.93	327.55	327.99	328.09	327.54	328.53	328.61	328.67	327.93	327.85	327.6	328.21	326.63	327.16
316.17	315.91	317.97	316.34	315.81	316.3	317.67	317.19	316.91	316.45	316.72	315.52	316.49	317.65	316.65	316.42	318.01	316.99	316.89	316.5	314.81	316.81	316.74	317.22	316.48	316.88	315.88	315.78	316.19	315.52	315.93	316.12	317.24	316.64	315.98	315.85	317.3	316.74	316.21	316.4	317.04	316.95	316.5	315.43	317.9	316.72	316.96	317.13	317.18	317.35
316.19	315.14	314.01	313.91	314.94	314.74	315.31	315.72	314.6	315.1	314.69	315.15	314.65	316.12	313.37	314.64	316.03	315.96	314.49	313.94	314.68	314.87	314.57	314.66	314.37	314.42	314.65	315.39	315.02	315.78	314.99	315.35	315.1	313.43	313.53	315.05	315.97	315.36	315.39	314.54	314.83	314.19	314.49	315	314.48	314.48	314.23	314.58	314.65	313.33
312.91	312.57	313.06	313.89	314.49	313.02	311.86	313.37	313.2	312.86	313.78	313.96	313.6	312.82	313.51	312.96	313.97	314.02	314.28	313.61	312.75	312.21	313.9	313.65	312.85	313.77	312.77	314.37	312.7	313.95	314.22	313.33	314.07	314.48	313.04	313.12	312.88	312.44	313.92	314.39	312.96	313.3	313.02	312.92	312.22	313.83	312.88	313.26	313.13	313.1
309.16	309.43	309.35	308.82	308.5	309.51	308.44	309.77	308.42	308.31	308.44	309.27	308.7	308.51	309.34	307.99	308.86	308.31	309.96	308.33	308.91	308.52	308.68	308.7	309.5	309.67	309.4	308.49	308.62	309	309.09	309.2	308.96	307.79	308.38	308.4	307.37	309.52	308.29	309.19	309.93	308.62	308.16	309.77	308.38	309.26	309.58	309.6	308.29	307.68
317.03	313.97	316.56	315.42	316.24	314.91	315.54	316.64	314.61	314.46	315.85	316.95	316.3	315.49	316.36	315.39	314.8	315.18	315.77	315.71	316.07	314.83	314.88	315.05	316.2	315.83	315.29	315.48	315.6	316.64	317.12	315.26	314.34	316.38	316.45	316.28	315.07	315.78	315.82	316.1	317.25	315.67	315.99	316.22	314.9	314.31	315.17	314.79	316.56	315.24
326.13	324.91	325.29	325.05	323.47	324.57	325.03	324.75	323.99	324.64	324.88	323.77	324.7	324.95	325.56	325.96	323.99	326.51	324.84	324.58	324.57	325.15	323.15	325.79	324.72	323.66	324.36	324.92	325.37	323.97	325.31	323.37	324.24	324.33	323.89	325.34	324.85	324.51	324.53	324.51	323.74	324.63	323.43	324.68	325.18	324.15	325.8	325.72	325.49	323.65
313.23	315.81	314.48	315.11	315.45	315.14	315.23	316.7	315.27	314.5	314.79	313.13	314.05	316.12	313.82	314.1	315.35	314.44	316.18	314.22	314.24	315.25	313.73	314.21	313.21	315.15	315.14	315.1	315.16	315.07	315.01	315.63	314.01	315.69	316.41	314.08	315.55	315.32	315.12	314.78	314.95	314.96	314.96	314.21	314.69	314.92	314.63	314.67	314.87	314.68
312.12	312.5	313.79	313.22	313.34	313.23	312.99	312.79	313.86	312.77	313.36	313.62	312.33	314.5	312.85	313.19	313	312.93	312.97	312.9	313	313.96	313.34	312.22	314.31	311.61	312.08	314.24	313.28	312.66	312.66	312.54	314.77	313.65	314.05	313.42	313.13	313.74	313.22	312.68	312.9	313.52	312.64	312.84	312.43	313.56	313.25	312.96	313.23	313.72
310.1	309.58	310.88	310.75	311.01	311	310.44	310.7	311.13	310.58	310.31	310.4	310.96	311.56	310.1	310.05	312.85	310.85	311.25	309.62	311.55	310.26	310.47	310.66	311.55	310.32	310.78	311.65	310.78	311.66	311.36	311.39	311.59	310.53	312.56	311.08	311.02	310.4	311.45	310.32	310.55	310.9	311.43	309.84	312.02	311.04	310.93	311.37	310.19	309.29
304.25	305.19	306.6	305.74	305.31	306.21	305.35	304.83	305.19	305.15	304.97	305.79	306.51	305.66	307.05	305.55	305.68	305.32	305.89	306.27	306.34	304.61	305.76	304.98	305.16	305.61	307	306.01	306.14	306.85	305.66	305.5	305.12	303.64	305.51	304.2	305.86	305.88	306.4	304.81	304.85	305.79	304.64	306.7	306.28	305.65	304.64	306.64	306.25	305.44
317.31	317.51	317.99	316.7	316.15	318.17	317.19	316.33	317.31	316.52	317.49	317.26	317.57	317.29	317.71	318.05	316.77	317.84	317.45	317.11	317.08	316.79	317.5	317.53	318.42	318.61	317.19	316.05	317.41	318.04	317.66	317.63	317.67	317.64	317.72	318.38	316.83	316.95	318.01	318.09	317.78	317.52	317.69	316.75	317	317.92	317.02	317.99	317.89	316.96
312.12	313.15	313.52	312.13	311.14	311.58	311.99	312.3	312.85	312.94	312.62	313.11	312.47	312.25	312.54	313.45	312.26	312.14	312.01	313.52	312.99	312.41	312	312.96	312.94	313.25	311.28	311.8	312.28	312.69	312.47	311.68	312.95	314.22	312.08	313.03	313.17	312.61	312.92	312.62	312.42	312.89	312.57	313.13	313.14	312.6	312.27	313.07	312.72	312.12
294.34	294.43	295.4	294.99	294.73	295.44	293.8	295.51	295.3	294.63	293.68	295	294.1	295.18	295.26	295.15	294.85	295.42	294.94	294.64	294.94	296	294.89	294.71	294.48	295.3	294.91	294.31	294.4	295.4	294.81	294.31	293.75	294.51	296.07	294.11	294.58	295.97	295.71	295.11	294.44	293.89	295.13	295.09	295.43	295.2	294.31	294.93	295.06	295.48
325.32	324.16	323.89	325.01	326.23	325.58	324.6	323.54	324.27	325.07	324.22	324.12	324.2	324.84	324.01	324.55	325.29	324.87	325.66	326.13	323.9	324.29	324.37	324.09	325.29	323.16	324.14	325.1	325.05	323.73	324.87	323.98	324.46	323.43	323.57	323.7	324.43	323.62	325.02	324.51	324.61	325.21	324.14	325.95	324.21	324.37	324.57	323.53	325.39	325.54
325.94	327.31	327.63	328.33	327.65	325.6	328.04	327.02	327.62	326.94	328.11	327.22	326.76	326.26	327.56	327.05	325.99	327.99	326.78	327.76	326.41	328.28	326.71	327.62	328.58	327.4	327.27	327.48	326.14	326.64	326.41	325.19	326.73	326.39	326.26	327.88	326.68	326.64	326.92	327.19	326.27	326.83	326.63	327.73	326.53	327.13	327.27	328.37	325.82	327.43
305.35	305.26	304.88	304.18	304.38	304.51	304.35	305.15	304.57	305.35	304.67	303.93	305.36	304.01	305.1	303.15	304.9	305.29	303.4	305.4	303.8	304.02	305.34	305.04	305.28	303.86	304.87	303.36	304.83	305.07	303.88	304.84	304.77	304.6	305.46	305.3	305.62	305.13	305.98	305.97	304.39	303.7	304.49	303.83	305.33	303.8	305.09	304.76	305.38	304.06
311.71	312.4	312.59	312.58	313.48	313.41	313.99	312.35	313	313.59	312.11	312.16	312.82	312.87	312.91	312.65	313.39	311.76	313.07	313.15	314.15	312.7	312.33	312.71	313.18	314.27	313.28	312.14	312.34	312.76	311.52	313.08	313.1	312.93	313.75	313.2	312.72	313.16	313.15	312.73	312.66	312.39	313.13	312.05	312.69	312.93	312.21	313.02	313.65	312.78
327.43	326.74	325.98	327.3	326.1	327.59	325.43	326.92	326.15	327.96	326.77	326.45	327.94	326.14	326.77	325.92	327.3	326.21	326.94	326.49	326.84	325.95	326.61	327.56	326.25	327.65	326.45	326.2	327.31	327.21	326.96	326.13	326.66	326.51	326.22	327.36	327.36	325.41	326.48	327.84	326.63	326	326.89	326.89	326.74	327.05	327.04	327.22	327.55	327.6
318.55	318.6	319.14	318.39	318.81	320.03	318.76	318.64	318.69	317.92	319.02	319.56	318.03	319.07	318.46	319.17	317.7	317.82	318.01	319.54	318.13	319.03	318.23	318.72	319	318.33	320.12	318.24	318.4	318.52	319.18	317.98	317.17	318.4	318.98	318.17	319.31	318.39	318.79	318.25	317.31	318.44	318.31	318.15	319.41	317.31	319.84	318.15	318.92	317.6
314.23	314.04	314.26	313.51	314.48	313.89	314.6	315.51	314.23	313.84	313.4	314.37	313.04	315	314.02	312.97	313.32	313.58	313.63	314.13	313.88	317.14	313.96	314.91	314.67	313.03	313.06	314.77	314.41	313.36	314.49	314.47	313.47	313.59	314	314.53	314.33	313.44	313.33	312.99	313.99	314.3	312.75	314.11	314.29	313.17	314.29	314.4	314.52	313.32
296.56	297.91	297.5	297.76	298.58	296.27	296.84	295.89	295.94	296.18	297.07	297.43	295.81	296.06	296.97	297.24	297.34	296.46	295.92	296.63	295.6	295.91	297.1	297.63	297.66	296.41	297.57	297.2	297.18	297.01	297.37	296.74	297.66	296.81	296.5	297.77	296.8	295.71	296.31	297.21	296.97	297.44	297.54	296.99	297.52	297.11	296.42	296.62	297.07	295.98
305.5	306.31	305.72	306.78	307.04	305.84	307.07	305.52	304.82	306.5	306.85	305.82	304.99	305.94	306.91	306.02	307.2	306.26	306.61	306.31	306.1	306.45	305.96	305.11	305.64	305.3	305.53	303.92	306.21	306.07	305.78	305.08	306.44	305.3	306.35	305.6	307.42	306.1	305.36	305.25	305.58	304.72	306.19	308.11	306.27	306.28	307.59	306.55	305.98	304.99
307.78	309.04	308.63	309.9	309.42	309.06	310.09	310.04	308.02	308.86	309.27	308.29	309.42	309.07	308.06	307.39	308.33	308.02	309.04	308.74	309.49	308.6	309.23	308.43	308.86	308.32	308.98	309.92	308.45	308.81	307.86	308.31	309.44	308.22	308.97	308.04	309.2	310	309.14	309	309.11	310.25	309.12	309.62	308.15	309.37	308.79	307.85	306.98	308.41
304.1	302.64	302.81	304.66	303.27	303.65	303.68	303.42	303.61	303.08	303.54	302.86	303.88	304.25	303.46	304.38	303.51	303.9	303.26	303.6	304.8	302.57	303.62	304.21	304.94	303.16	304.01	303.5	302.99	303.94	304.07	304.57	303.24	303.2	302.32	303.11	302.93	303.91	303.85	303.42	303.4	304.78	302.6	304.1	302.32	302.43	304.25	303.66	304.68	302.57
313.95	314.71	315.28	314.45	316.04	315.15	315.92	314.72	314.53	315.29	315.68	314.81	316.97	314.1	314.75	315.67	314.56	316.32	314.65	315.2	314.53	314.45	313.57	314.97	315.11	313.32	315.2	315.47	314.74	315.57	315.06	315.48	314.87	313.82	314.83	315.63	314.6	314.96	313.95	315.48	313.92	315.07	314.18	314.33	313.91	315.28	314.8	314.84	314.35	314.72
318.14	317.91	316.83	317.84	318.39	318.5	317.01	318.68	317.53	316.92	317.62	318.51	318.89	317.32	318.73	317.55	318.36	318.43	318.74	318.04	318.32	318.44	318.24	317.78	318.03	318.03	318.66	317.4	317.87	317.98	317.86	318.91	318.32	318.08	317.09	318.26	318.45	317.15	318.32	318.44	317.12	317.42	317.95	317.66	318.04	318.16	317.59	318.38	318.68	318.52
305.71	306.33	305.24	305.28	306.14	306.52	306.11	306.08	305.42	305.84	305.64	305.73	304.98	304.7	305.98	307.62	305.51	306.61	305.12	306.26	306.08	306.59	305.88	305.09	305.73	307.88	307.36	307	305.16	305.71	305.01	306.32	306.29	306.05	304.98	306.47	305.36	307.09	305.38	305.65	305.77	305.23	305.3	305.44	306.14	306.43	305.42	305.81	306.41	306.97
303.91	304.08	304.94	303.84	304.94	305.36	305.32	305.68	304.84	305	304.3	304.09	304.7	304.43	305.25	305.37	304.4	305.58	304.91	304.88	303.57	304.99	304.89	305.5	303.59	304.45	304.77	304.63	305.18	304.59	303.6	304.4	304.61	305.58	305.1	305.68	303.73	304.89	305.53	304.51	304.92	303.91	305.48	303.98	303.99	304.57	304.2	304.32	302.57	304.16
316.42	316.12	317	316.11	315.66	316.58	316.38	316.77	316.73	316.88	317.34	317.28	317.53	317.62	316.92	315.83	317.1	315.98	317.32	317.13	316.15	317.48	316.98	316.43	316.72	316.53	316.9	315.17	315.66	316.87	317.16	316.16	315.65	316.17	317.16	315.93	317.39	315.57	316.81	315.53	316.88	316.42	316.61	317.92	315.94	316.47	316.05	317.5	316.15	316.51
303.69	303.38	303.07	303.79	303.57	303.36	302.07	303.19	304.06	303.4	304.39	303.73	302.94	304.81	302.98	303.89	303.75	304.62	304.44	303.9	303.14	303.71	303.7	304.34	303.02	303.84	302.27	303.96	303.56	303.75	303.6	303.71	303.54	303.64	303.01	304.6	302.28	302.94	301.74	303.04	302.65	303.18	305.06	303.25	304.07	303.7	303.85	303.55	303.42	303.48
314.1	313.48	313.16	315.06	312.33	312.92	313.54	313.63	314.07	313.05	314.49	314.26	314.98	314.17	312.83	313.79	313.68	313.04	314.25	313.6	313.38	313.62	314.13	314.26	312.89	313.54	313.98	314.07	314.46	313.74	314.25	315.57	313.44	313.5	313.27	314.22	312.73	314.24	313.89	313.53	313.83	313.26	314.12	313.02	313.11	313.61	314.78	312.92	314.07	313.95
316.12	317.51	315.66	316.12	315.92	314.87	316.22	316.32	315.9	316.71	316.32	315.87	315.33	316.91	315.67	316.1	314.8	315.63	315.43	315.12	315.07	315.05	315.91	315.56	316.3	315.83	315.79	315.76	315.73	314.88	314.99	314.87	315.2	315.37	314.7	315.79	314.57	315.34	316.09	315.44	315.66	316.19	315.22	314.96	316.27	315.93	315.78	314.18	315.07	315.18
327.37	329.34	330.35	329.11	329.29	329.22	328.55	328.93	328.21	329.23	328.01	329.1	328.17	329.3	328.99	329.29	328.75	328.57	329.83	328.14	328.93	329.14	328.23	328.82	328.86	328.08	328.83	328.14	328.33	329.18	327.95	327.73	328.84	328.7	329.27	330.09	328.49	329.07	328.42	329.45	327.96	329.6	328.81	327.32	327.63	329.24	327.56	327.63	327.47	328.7
306.69	309	307.45	306.68	307.97	306.15	307.9	306.38	308.29	307.91	307.96	306.98	307.59	307.64	307.47	308.17	306.95	306.73	306.68	307.57	307.65	306.16	307.05	307.04	306.61	307.57	308.07	307.65	307.26	306.96	307.03	307.89	308.39	306.8	307.36	307.85	307.48	307.17	307.88	307.4	307.18	307.26	307.62	306.33	307.4	306.92	306.53	306.33	306.56	306.94
300.24	301.57	300.43	301.91	301.42	300.37	300.66	301.45	300.83	300.99	301.01	300.42	300.74	301.42	302.32	299.29	300.9	300.78	301.32	301.8	301.42	301.7	301.37	302.43	300.29	300.52	301.43	300.85	301.77	301.53	300.81	300.15	300.12	300.88	301.42	301.19	300.53	300.39	301.32	301.29	301.27	301.73	300.97	300.18	301.57	301.91	300.01	300.58	301.04	301.03
303.21	303.35	302.6	302.77	302.8	303.84	303.59	303.77	302.53	304.33	303.99	304.18	303.96	303.02	302.23	302.48	303.85	303.22	303.23	303.48	303.83	303.13	300.95	302.4	303.2	303.47	303.11	303.05	303.32	303.65	302.45	305.12	304.32	303.66	303.43	302.67	302.63	303.75	303.24	303.66	303.88	303.42	303.05	303.44	302.77	303.01	304.29	304.14	303.76	303.92
317.5	317.32	317.16	317.22	318.87	317.19	317.97	317.69	316.78	315.95	317.1	316.58	317.66	317.27	317.28	316.98	317.6	317.13	317.29	317.59	317.64	317.73	315.45	316.85	317.14	316.52	317.65	316.43	317.37	317.25	317.53	315.13	317.16	317.71	318.28	317.34	315.88	318.07	316.02	317.19	318.77	317.97	317.95	318.76	318.5	316.84	317.19	317.19	316.98	318.11
314.23	312.41	314.15	313.3	312.66	314.38	313.28	313.73	313.43	312.51	313.27	314.48	313.37	313.01	313.88	313.89	314.43	313.4	312.43	313.38	313.15	313.74	313.84	312.71	314.49	312.6	314.94	314.35	312.33	313.82	313.63	313.42	313.79	314.28	312.6	312.87	313.19	312.97	313.64	313.65	313.54	314.31	314.22	313.02	313.93	313.4	313.39	313.16	313.47	313.02
304.93	305.14	304.11	304.6	303.57	304.46	304.86	303.18	304.83	304.53	305.7	303.54	304.13	305.18	305.09	304.4	304.92	304.01	303.77	304.62	303.9	305.8	304.29	304.67	305.15	305.57	304.64	305.59	304.32	304.56	304.37	305.35	304.91	305.15	304.58	304.87	303.99	304.46	304.98	304.77	304	303.64	305.06	306.14	304.26	304.91	303.93	304.74	304.41	303.51
317.18	316.18	316.11	315.16	315.99	315.59	315.99	315.32	315.23	316.44	315.1	316.75	315.47	316.97	316.73	314.21	316.3	316.57	314.45	316.95	315.2	315.05	315.74	315.41	316.5	314.85	315.61	316.42	315.59	315.75	315.71	315.48	315.04	315.48	315.16	315.18	314.98	315.34	314.83	315.49	315.71	316.61	315.13	315.1	315.21	314.95	315.57	316.31	315.13	315.78
319.54	318.25	319.24	319.22	318.38	320.29	319.73	318.7	319.8	320.24	318.5	319.53	319.07	318.56	318.93	319.94	319.37	319.46	319.72	317.96	320.09	319.94	318.21	319.77	319.61	319.86	318.76	318.83	319.54	319.83	320.36	319.82	320.9	319.2	319.07	318.86	319.28	318.49	317.81	319.41	319.13	319.48	319.66	320.38	320.88	319.65	318.36	318.1	319.22	319.39
305.46	304.43	303.87	304.29	304.37	302.81	305.59	303.27	304.87	304.62	304.95	304.96	304.6	304.33	303.79	305.25	305.48	305.51	304.25	304.23	305.5	303.54	304.22	304.96	304.47	304.54	304.7	305.28	304.32	304.58	304.33	304.2	305.27	304.91	304.74	305.08	304.21	304.58	303.74	305.3	304.04	304.02	304.06	304.75	304.19	304.94	304.44	304.78	304.77	304.14
304.07	304.1	304.03	302.94	302.78	303.19	303.1	302.77	304.06	301.94	303.25	303.71	303.15	302.43	302.71	303.46	303.4	303.63	303.85	301.98	303.8	303.02	303.2	302.84	303.17	303.61	304.28	303.11	303.88	302.12	303.98	305.48	303.33	302.87	302.88	303.31	303.21	304.43	304.61	302.52	304.17	303.69	302.58	303.31	302.77	304.52	303.02	303.26	303.43	302.43
313.99	314.36	315.67	315.45	314.69	314.74	314.83	314.7	314.19	315.24	315.68	315.04	315.37	315.46	315.26	314.79	313.49	314.66	314.64	315.09	314.71	313.99	316.37	313.88	315.1	314.67	314.18	315.79	315.29	315.18	315.32	315.11	314.28	314.71	314.85	315.35	315.81	314.55	314.54	314.69	315.5	314.58	315.27	314.46	314.89	314.36	315.15	315.51	315.72	314.66
305.58	306.01	305.33	305.53	305.04	305.03	305.03	306.47	305.33	304.63	306	305.98	306.51	305.61	305.92	305.02	306.54	305.43	305.74	304.79	305.84	306.1	305.72	306.26	304.59	305.79	304.67	305.92	305.21	305.16	305.5	305.99	306.85	304.45	305.2	305.66	304.91	305.28	306.94	306.73	305.83	305.91	305.39	306.09	305.33	305.78	304.41	306.71	305.69	305.8
314.28	315.9	314.11	314.15	315.04	315.54	315.2	314.79	314.65	314.13	316.13	314.95	314.29	315.86	316.66	315.6	315.36	315.19	315.69	314.2	315.2	315.66	314.89	314.57	314.31	314.27	314.01	315.22	314.68	314.73	314.94	315.97	314.61	314.59	315.1	315.57	314.93	314.98	313.93	314.61	315.27	314.83	315.7	314.53	315.64	315.08	314.98	315.16	315.7	315.87
302.29	303.14	303.57	303.79	303.36	302.95	303.05	304.26	303.01	301.8	302.56	304.58	303.87	303.11	304.23	303.2	304.12	303.26	304.36	302.59	303.79	303.95	302.59	303.3	303.64	303.25	303.13	303.23	302.62	304.07	303.13	303.91	303.47	303.2	303.81	303.3	303.58	302.44	303.43	302.57	304.35	301.83	303.35	304.04	303.25	303.71	303.7	304.42	302.31	303.56
304.76	304.51	303.17	304.64	304.31	304.82	304.26	304.35	304.47	305.06	304.64	304.94	303.95	304.16	305.1	304.94	304.63	303.49	304.58	304.14	304	304.07	304.07	304.72	305.45	304.7	304.91	304.33	304.33	305.05	303.92	304.4	305.1	304.3	304.01	305.4	303.23	304.72	304.9	303.97	304.62	305.55	304.59	304.34	303.2	305.18	304.69	305.73	303.4	303.99
303.3	302.29	302.47	302.41	301.19	301.61	301.29	303.27	301.55	301.77	301.93	301.97	301.39	302.73	303.22	302.36	302.17	302.27	301.86	302.33	302.55	301.93	302.87	303.21	302.44	302.97	303.03	301.46	302.15	302.54	302.98	302.51	301.73	301.22	302.55	301.71	301.1	302.91	302	302.47	303.3	302.93	301.49	303.44	301.86	302.25	302.8	301.94	300.97	302.26
303.45	303.03	302.93	303.27	302.16	302.92	301.62	301.62	303.41	303.19	303.43	303.23	302.84	303.05	302	302.44	304.01	303	303.04	302.84	303.39	302.25	302.07	301.86	302.01	302.63	302.71	301.77	303.01	303.08	302.63	301.26	301.77	302.29	303.37	302.79	302.62	302.68	303.19	301.3	301.93	302.13	302.83	302.89	302.72	302.23	304.21	302.17	303.26	302.7
310.16	308.89	308.53	308.3	309.38	309.01	308.31	308.97	309.98	308.75	309.41	308.79	308.24	308.3	309.32	308.96	309.27	309.73	308.43	309.57	309.07	309.11	309.93	308.46	309.12	308.26	308.75	309.83	310.32	309.28	307.98	308.79	308.23	309.24	308.87	308.31	309	308.16	308.57	308.77	307.61	308.11	308.16	308.79	308.96	309.2	308.47	309.69	307.74	307.86
310.04	310.97	310.45	311.62	310.42	311.11	311.31	311.06	309.22	311.37	310.62	310.86	310.21	309.83	311.29	311.04	310.21	310.3	311.23	309.09	310.24	311.11	311.49	310.83	311.86	310.13	311.52	310.24	311.07	310.8	309.84	311.37	311.27	311.1	311.36	309.54	311.55	311.04	311.19	311.18	312.18	311.69	310.54	311.16	313.11	311.54	310.92	311.73	311.47	311.94
305.77	306.64	305.17	306.38	306.85	307.18	305.68	306.24	306.15	306.2	306.01	306.45	306.6	305.35	306.56	306.96	307.17	305.48	307.17	306.55	305.84	306.83	306.85	306.78	306.23	305.99	306.42	305.19	306.41	306.34	304.66	304.04	307.13	306.06	306.72	307.36	306.37	306.54	304.82	307.31	306.02	306.14	306.3	305.97	306.08	306.71	305.69	306.14	307.1	305.73
302.02	299.81	300.74	301.04	300.74	300.01	301.47	301.24	300.31	301.06	300.95	301.82	301.58	301.37	301.43	299.65	300.61	300.76	301.01	299.76	302.48	301.81	302.37	301.69	300.58	300.2	300.29	301.86	301.63	300.98	300.72	301.27	300.47	300.32	301.72	300.13	301.93	301.38	301.55	301.91	301.15	300.95	301.67	301.81	300.8	300.53	301.13	301.13	301.06	301.3
319.63	320.55	319.5	320.62	319.82	319.32	319.09	319.47	318.42	320.21	319.31	319.16	320	320.3	319.19	318.87	319.64	319.48	318.91	318.1	318.62	318.6	319.08	318.2	319.46	318.39	319.04	320.3	320.03	319.42	319.29	317.79	319.33	318.93	320.39	320.62	318.17	320	319.01	319.32	319.31	318.88	319.5	320.18	319.99	319.15	318.14	319.09	319.77	319.34
312.58	314.03	311.92	312.64	313.5	313.14	312.55	312.96	312.19	311.2	311.87	312.12	312.38	312.96	313.02	312.77	312.3	313.36	312.24	312.18	313.22	313.05	313.36	311.85	313.35	312.6	311.92	312.59	313.01	314.02	313.17	311.93	311.82	312.22	313.82	312.08	311.73	313.59	313.29	313.21	313.16	312.78	312.42	312.62	312.19	312.47	313.26	311.6	312.65	310.98
301.5	301.23	301.18	300.88	301.46	299.75	301.66	300.34	300.14	301.22	301.15	300.04	301.88	300.96	301.23	301.81	301.44	301.04	300.05	301.18	300.39	301.13	301.76	301.41	300.33	300.19	300.58	300.88	300.84	300.74	300.79	300.64	300.61	301.75	301.57	302.3	301.09	300.71	301.38	301.44	301.23	301.06	301.67	302.31	300.39	301.17	300.08	300.77	301.51	301.4
300.33	301.65	302.49	301.44	302.03	300.44	300.55	302.79	301.48	301.38	300.69	301.45	301.3	301.21	300.46	300.52	301.61	300.97	301.62	301.34	301.77	300.71	301.17	300.37	301.62	301.47	301.31	301.94	300.99	301.8	302.03	299.72	299.42	301.21	300.88	300.76	300.82	300.25	301.34	300.15	301.4	300.7	301.51	301.28	301.24	301.87	301.5	301.85	300.3	300.93
297.77	297.33	296.16	297.62	297.49	297.32	296.16	297.43	297.08	296.8	296.87	297.42	296.22	295.1	294.87	297.06	296.48	296.77	295.88	297.72	297.27	296.83	297.41	296.82	297.17	295.94	298.18	296.94	298.22	297.63	297.18	297.88	297.03	297.04	296.12	296.39	295.88	297.91	296.72	297.4	296.62	296.3	297.36	296.76	296.49	297.56	296.84	296.23	296.42	297.03
304.21	304.32	304.46	304.85	304.66	304.47	304.34	305.38	303.9	303.97	305.06	304.49	304.51	304.01	303.7	304.5	304.88	304.57	304.49	303.75	304.98	306.3	305.44	304.46	304.19	304.69	303.91	305.46	304.32	303.94	305.37	303.64	304.48	304.49	305.29	306.3	304.9	304.86	303.53	304.1	304.47	305.15	304.36	304.79	303.04	304.44	303.22	304.7	304.58	303.83
299.58	299.82	299.64	300.33	298.53	299.09	300.03	300.2	300.12	299.51	300.51	299.43	299.84	299.39	299.59	298.49	300.08	299.5	299.15	300.01	300.52	300.39	300.5	301.11	299.13	299.88	299.79	299.47	299.87	300.14	299.86	299.58	300.61	299.84	299.56	299.52	300.99	301.11	300.34	300.51	300.25	299.6	300.4	300.51	300.31	300.63	299.71	300.2	300.9	299.04
300.36	299.3	299.85	301.09	300.25	300.43	298.7	300.19	302.65	299.41	299.23	299.76	299.46	299.7	301.02	300.72	299.71	299.34	300.95	299.83	300.18	299.74	300.63	301.27	299.11	298.73	300.26	299.91	300.47	300.41	300.78	300.32	300.21	300.27	299.97	300.83	300.91	300.08	299.48	299.45	301.03	299.56	299.79	299.39	300.96	301.25	300.85	299.93	299.76	299.32
313.08	313.2	313.67	312.6	312.3	313.01	313.81	313.56	311.76	314.05	312.5	312.89	313.28	313.07	313.81	313.75	313.23	315.6	314.18	313.94	313.55	314.24	312.49	314.08	313.12	313.03	313.19	313.67	312.69	313.79	312.81	311.56	314.42	312.98	313.33	313.6	313.42	312.86	313.89	313.63	313.02	313.89	312.58	313.32	313.81	312.98	313.85	313.86	313.66	314.34
315.31	314.46	314.33	314.96	313.87	315.28	316.08	313.51	314.87	315.13	313.78	313.8	315.29	314.79	315.18	314.47	315.83	315.04	314.47	314.71	314.84	314.3	315.06	315.18	313.96	314.94	314.47	316.08	315.2	314.67	315.22	313.44	313.73	314.86	314.97	315.55	315.94	315.67	314.18	315.99	314.8	315.68	314.84	315.63	315.13	315.3	314.07	315.04	314.78	315.5
293.69	293.73	293.83	294.08	294.28	294.03	293.92	294.31	293.67	293.85	294.34	292.53	293.92	293.38	293.14	294.29	294.17	293.59	294.92	293.88	293.34	293.98	294.64	294.75	294.59	294.01	294.21	294.37	293.94	293.42	294.58	294.93	293.94	295.78	293.92	293.61	294.28	295.66	293.07	294.48	294.22	293.67	295.11	293.22	293.99	293.43	295.23	294.08	293.18	294.88
325.93	324.74	324.69	326.05	325.81	325.27	324.72	323.96	324.58	325.03	326.27	326.09	326.02	325.53	324.8	325.56	323.72	325.1	325.2	325.34	324.74	324.67	326.41	325.63	324.45	325.35	325	325.36	324.79	324.55	323.99	323.36	325.4	325.19	324.06	325.74	324.11	325.53	326.23	326.15	325.74	324.93	324.34	324.83	325.06	325.07	325.49	324.68	324.74	324.87
304.83	304.34	304.3	303.67	305.23	304.18	304.18	303.79	303.92	304.76	305.16	304.87	304.68	304.7	303.8	303.57	304.33	304.75	305.24	304.15	304.64	304.64	302.94	304.46	303.87	305.07	304.26	304.7	305.01	305.29	304.71	304.34	305.14	303.81	304.6	303.77	304.33	304.35	304	305.22	303.12	304.33	304.31	304.97	304.82	303.67	304	304.37	304.83	305.15
304.95	304.61	303.41	304.34	304.88	306.1	304.82	304.61	304	305.07	303.5	305.06	303.92	303.86	304.35	305.02	304.95	305.54	304.94	304.01	304.94	304.92	306.43	304.25	304.85	303.95	303.87	304.94	304.2	304.94	303.99	305.06	303.92	304.24	305.03	304.5	304.46	304.69	304.55	304.38	304.79	304.56	305.42	304.94	302.62	303.66	302.32	303.89	303.94	304.87
312.85	313.09	312.27	311.55	312.89	312.84	312.52	312.37	313.02	312.95	311.5	314.59	312.43	312.81	311.81	313.28	313.52	311.04	313.79	312.69	312.97	312.07	313.18	313.58	314.41	313.42	311.73	313.54	313.49	313.01	312.49	314.06	313.61	312.84	312.39	312.86	313.61	314.12	312.46	312.51	313.39	312.54	312.71	312.99	313.02	313.47	312.41	313.49	312.43	313.46
314.43	314.05	315.15	313.84	313.37	314.71	313.59	314.47	313.07	314.51	312.73	313.51	314.69	315.07	314.07	314.31	314.55	313.32	312.42	314.45	313.8	313.17	313.55	313.77	314.19	315.71	313.85	314.64	313.49	314.62	313.73	313.46	315.05	313.98	313.87	313.73	314.86	314.2	313.71	313.77	313.08	313.08	313.81	314.22	314.38	313.76	312.86	313.92	313.45	313.25
305.98	305.55	305.52	305.77	306.7	305.29	306.3	305.41	304.88	306.59	304.35	305.76	305.18	304.76	306.16	304.91	306	304.78	304.19	304.23	305.17	305.3	305.57	304.63	305.54	305.55	305.78	304.63	303.84	305.62	305.04	304.43	304.39	304.98	304.8	304.88	305.56	304.6	304.5	305.92	305.86	305.61	305.5	305.51	303.63	305.11	303.48	305.66	304.45	304.65
304.56	304.27	304.82	305.87	305	305.2	304.89	304.87	303.51	304.13	304.41	304.67	304.7	303.91	303.54	303.37	306	304.3	303.75	304.63	304.27	304.62	305.14	304.68	305.54	304.27	304.93	304.15	304.04	305.28	305.04	304.46	305.39	304.99	304.63	305.03	304.87	304.98	304.28	304.74	305.92	303.92	304.92	304.43	306.23	303.94	305.3	304.44	304.53	304.51
304.99	304.99	305.33	305.15	304.82	303.3	305.68	305.62	305.05	306.72	305.56	306.23	305.8	305.49	304.72	305.73	304.84	306.01	305.3	306.4	304.47	305.56	304.48	304.08	304.83	305.73	304.35	303.8	304.99	304.39	305.3	304.38	304.76	305.2	306.07	305.12	304.69	305.7	304.77	305.67	303.89	304.51	306.02	306.21	305.44	305.14	305.07	303.49	305.33	305.69
295.91	295.15	294.58	295.31	295.18	295.56	295.24	294.21	293.89	294.17	294.82	294.62	295.68	295.04	294.78	294.88	295.06	294.63	295.14	295.48	293.79	293.57	295.14	295.25	295.29	294.19	295.59	295.06	294.8	294.82	295.32	295.41	295.09	295.96	295.59	295.03	294.41	295.26	294.79	294.83	294.62	295.41	294.33	296.23	295.63	294.84	294.61	295.01	295.11	295.65
303.75	302.4	302.97	302.96	304.02	303.6	304.41	302.36	303.51	303.45	303.8	303.28	303.92	303.2	303.87	302.2	303	303.51	304.17	304	303.04	303.69	302.48	303.22	303.61	302.87	303.87	303.55	304.17	303.4	303.97	304.22	304.12	303.7	304.36	302.05	303.2	305.51	303.77	302.35	302.87	302.76	302.49	303.49	304.23	304.09	303.27	303.21	304.25	303.88
309.65	309.16	310.06	310.32	310.62	308.91	309.8	310.14	309.75	310.88	309.91	309.86	309.87	309.52	309.87	310.45	310.21	309.32	309.52	310.19	310.43	309.8	309.32	310.86	309.19	310.77	310.59	310.17	309.48	310.04	309.15	309.73	309.14	309.45	309.76	308.53	310.78	309.86	309.34	309.81	310.12	310.64	309.94	309.45	310.51	311.48	310.2	309.86	308.78	309.73
312.66	312.52	313.23	313.14	313.66	314.25	311.83	313.29	313.11	313.09	313.49	314.56	312.27	312.47	313.05	313.27	313.16	311.59	312.56	314.05	313.87	313.74	313.28	312.61	314.65	312.75	313.87	312.58	313.07	312.74	313.2	312.22	310.71	311.79	312.13	312.8	312.73	312.29	313.85	313.63	311.79	313.33	312.37	312.64	312.75	312.92	313.42	311.59	312.15	313.45
310.2	309.88	309.72	310.03	309.98	309.69	310.33	310.48	310	310.13	311.16	310.18	310.26	311.88	311.42	310.31	310.13	310.66	310.38	311.31	309.57	310.65	310.16	310.47	311.01	310.35	311.49	310.96	310.46	310.33	311.64	311.07	311.11	310.44	309.9	311.24	309.71	309.67	311.02	311.83	310.14	311.61	311.32	311.43	311.45	310.65	310.6	311.4	310.44	310.35
302.14	303.82	302.7	303.3	302.78	302.96	302.88	303.1	303.55	302.38	302.34	302.13	303.51	302.78	303.07	303.01	303.61	302.32	302.96	302.91	303.08	302.69	303.01	302.13	302.94	301.97	301.84	302.29	303.63	302.35	302.71	301.96	304.53	302.69	303.24	302.24	303.28	302.22	304.06	303.27	303.62	302.11	304.08	303.5	302.38	302.66	301.93	302.21	302.43	303.23
302.92	302.87	303.29	304.5	304.2	302.45	303.18	302.49	302.45	304.18	304.29	303.28	302.94	303.52	303.19	302.29	303.3	304	304.18	303.76	303.69	304.06	302.9	302.54	302.41	304.46	303.55	303.06	303.34	303.2	301.98	302.81	303.61	303.4	304.55	303.57	303.66	302.57	304.37	302.58	303.68	302.76	302.72	302.97	303.47	302.48	302.78	303.3	304	302.63
317.43	317.62	316.88	319.13	318.39	317.69	318.49	319	319.36	317.85	317.91	318.15	316.76	317.22	318.12	318.72	317.52	318.18	318.36	318.44	318.29	318.47	317.73	318.26	318.89	318.11	317.73	317.88	317.02	318.28	318.67	318.86	317.83	317.81	317.08	319.78	318.86	318.87	318.28	319.29	317.8	319.27	317.82	317.67	318.79	318.04	316.8	316.68	317.63	317.88
299.94	301.5	300.69	300.04	301.93	301.16	301.86	300.84	301.14	302.01	301.12	301	302.12	300.98	301.07	301.27	300.48	299.73	300.23	300.26	301.14	301.23	301.46	301.37	299.41	300.77	301.27	301.13	299.94	301.73	300.04	301.16	301.23	300.26	301.45	300.18	300.77	301.51	302.26	300.12	301.4	301.78	300.51	299.8	300.69	299.7	300.41	301.35	299.87	299.63
316.05	315.11	316.18	315.26	315.91	315.16	315.89	315.15	316.13	316.66	315.78	316.67	314.99	315.74	315.65	315.76	316.03	315.68	316.02	316.55	316.1	315.63	316.2	316	316.28	315.81	315.14	315.43	316.23	317	316.53	316.78	315.48	316.15	316.03	315.4	315.6	316.23	315.45	316.06	316.55	315.56	316.27	315.97	315.31	316.05	316.3	314.15	315.77	315.82
305.02	304.71	306.35	305.37	306.17	304.66	305.48	305.1	306.19	305.05	305.41	304.82	304.97	305.49	306.27	304.91	305.65	305.68	304.75	305.91	304.57	305.29	304.57	304.95	305.97	304.93	305.48	304.91	304.62	304.28	305.11	304.62	305.19	305.23	305.21	305.56	304.34	306.02	305.03	304.93	304.37	305.21	305.28	304.47	303.33	305.04	305.1	305.87	305.52	305.73
317.02	319.08	318.66	318.85	318.41	318.58	318.44	318.37	317.5	318.45	317.74	318.68	319.04	319.45	318.07	318.09	318.7	318.36	319.38	318.77	319.69	318.48	318.37	317.76	318	317.38	318.64	317.89	318.23	318.67	319.26	318.23	318.65	318.39	318.16	317.66	318.67	318.09	318.81	317.38	318.35	318.02	318.11	317.95	318.02	317.25	318.62	318.68	318.37	318.35
301.31	299.08	301.94	299.56	300	300.03	300.09	299.97	299.9	300.2	300.05	301.03	301.21	300.72	300.77	300.58	300.12	299.78	300.68	299.22	301.23	299.46	300.37	300.35	300.64	299.43	300.08	299.94	300.24	300.65	299.61	301.01	299.9	300.54	300.83	300.02	299.85	299.78	300.03	298.59	298.8	300.38	300.78	301.85	300.43	300.3	300.96	299.11	299.66	299.71
304.1	304.06	303.72	304.76	303.82	303.8	304.59	304.77	304.28	305.15	305.46	305.18	305.16	303.87	305.09	303.44	305.03	304.19	304.96	304.68	303.6	303.96	303.36	304.77	304.54	305.09	304.45	303.83	304.29	304.59	304.52	303.82	305.72	303.9	303.9	304.83	304.69	305.17	303.7	304.44	304.3	304.96	304.66	303.21	304.62	303.73	303.02	304.66	303.36	303.34
300.58	301.55	300.8	301.65	301.47	300.67	301	300.32	300.61	301.83	301.42	301.37	301.33	301.25	303.24	301.29	300.94	301.51	299.4	300.63	300.73	300.37	302.01	300.47	301.49	302.01	302.17	301.02	301.02	301.16	301.39	300.88	301.28	301.05	301.79	301.06	301.17	301.41	301.58	301.41	300.25	302.62	301.67	300.35	300.41	300.73	301.57	301.36	301.54	302.08
307.7	307.69	307.74	307.86	307.36	307.58	308.14	307.52	307.19	306.38	306.92	307.07	306.79	307.89	307.27	308.29	307.12	307.67	307.34	306.89	307.95	307.7	307.98	307.89	306.29	307.38	307.37	307.09	307.36	307.59	307.27	309.44	307.32	307.07	308.2	307.41	306.76	307.59	307.37	306.54	307.33	307.6	306.54	307.29	307.38	306.8	306.66	307.41	307.6	307.87
303.29	303.34	302.41	302.66	302.53	304.33	302.54	302.68	303.01	302.66	302.77	300.98	302.72	303.65	302.62	301.98	303.21	302.98	303.45	303.1	303.57	302.98	303.38	301.42	302.11	301.93	302.5	302.5	303.09	303.83	303.16	302	302.56	303.38	303.23	302.86	302.48	302.98	302.55	304.45	303.11	302.52	303.28	302.15	303.13	303.11	303.94	302.52	303.16	303.13
313.97	315.32	314.9	314.36	314.88	314.96	315.46	314.48	314.82	314.29	313.87	314.53	313.64	313.83	315.64	314.97	313.82	315.5	315.85	314.53	315.02	314.95	315.13	315.2	316.05	315.59	314.37	315.17	313.54	314.6	314.48	314.07	314.16	313.94	314.96	316	314.47	314.73	315.35	315.76	313.87	316.07	313.17	314.47	314.04	315.47	314.27	316.18	315.25	314.55
293.56	294.51	294.85	294.91	294.57	294.95	294.72	295.32	295.11	295.04	294.96	295.39	294.64	295.45	293.18	294.51	296.01	294.42	296.23	296.42	296.54	295.14	295.42	295.26	295.18	294.21	294.1	294.69	295.03	294.2	295.74	295.49	294.99	294.89	294.87	294.04	295.56	294.57	294.33	295.03	295.61	294.69	294.77	295.9	295.46	296.21	295.38	294.17	294.95	296.08
311.03	310.39	310.88	311.06	311.38	310.78	310.58	311.61	310.89	310.69	310.71	311.59	310.04	310.44	311.11	311.7	310.6	311.14	310.22	311.13	311.45	311.28	310.48	310.35	311.05	310.36	311.14	310.03	310.77	310.34	310.99	310.78	310.79	310.33	310.58	312.31	309.82	310.9	312.27	310.15	310.64	310.58	311.1	310.91	311.15	310.84	309.86	310.36	310.46	310
314.59	313.45	312.85	313.54	314.32	313.53	313.03	312.56	313.14	313.77	313.37	313.99	313.11	313.09	313.55	313.21	312.9	313.82	312.33	313.37	312.25	313.41	313.17	312.18	312.21	313.57	313.46	312.27	313.53	313.36	314.35	313.6	313.71	312.32	314.17	314.28	312.95	313.54	314.74	312.63	312.05	312.68	312.65	312.73	314.03	313.13	311.75	312.83	313.9	311.78
315.61	314.66	315.22	315.73	314.2	314.35	315.34	315.12	315.74	315.02	315.24	314.94	314.82	313.2	315.84	314.3	316.25	314.91	315.2	316.58	315.36	314.72	315.71	315.93	314.61	316.07	315.09	315.73	315.68	314.41	315.15	315.19	314.41	315.03	314	314.93	314.85	313.2	314.35	315.36	314.66	315.68	314.7	316.15	315.01	314.03	314.11	314.85	315.26	314.35
308.88	309.51	309.3	309.37	309.77	310.57	309.19	309.75	308.13	309.79	310.2	310.24	309.63	308.45	309.57	310.25	309.19	310.96	310.14	310.21	310.87	310.29	309.35	310.09	309.16	309.39	308.4	310.8	308.59	309.87	310.69	309.81	310.27	310.17	309.28	310.06	310.77	310.51	310.44	310.17	309.65	310.69	309.51	309.53	310.54	309.52	309.9	310.17	309.28	310.2
327.19	328.08	327.18	327.9	327.75	327.62	327.15	327.45	327.48	327.39	327.6	328.08	328.04	327.13	327.34	329.05	327.5	328.34	326.57	328.73	328.18	327.06	328.43	326.49	327.63	326.01	326.74	327.82	328.13	328.03	327.84	328.22	327.6	328.11	327.88	327.71	329.12	327.84	327.49	327.03	329.29	328.4	327.47	328.02	327.89	327.87	328.32	328.99	327.16	328.34
301.24	300.8	299.86	301.01	302.33	300.82	302.23	301.82	301.31	301.36	301.41	301.57	300.87	300.86	300.89	301.44	301.2	301.33	302.3	300.78	300.28	300.49	301.12	301.05	301.23	302.4	301.88	301.45	300.66	301.09	301.93	300.91	300.72	300.76	300.88	301	301.34	301.42	301	302.37	301.44	301.65	301.14	300.91	299.9	300.82	300.01	302.26	301.23	300.39
319.03	318.46	318.48	318.26	318.69	318.67	319.18	318.67	319.77	318.33	318.81	318.09	317.76	318.16	318.2	318.36	317.1	319.11	317.96	319.48	318.08	319.05	317.2	319.99	317.14	318.99	318.17	318.36	318.78	319.64	317.49	317.79	318.41	318.8	318.84	319.08	318.64	319.17	319.16	318.94	318.75	318.67	319.43	318.42	317.92	319	318.39	318.62	318.28	318.98
301.79	303.19	302.35	302.31	301.43	302.44	302.83	302.45	303.24	302.86	303.3	304.12	301.87	303.31	303.28	303.28	302.93	303.5	303.83	302.73	303.9	302.31	303.4	301.08	303.57	301.59	303.39	302.99	303	302.57	302.66	301.75	303.12	302.42	303.21	301.97	303.18	303.42	303.08	303.6	302.6	302.42	302.38	302.23	302.44	302.69	302.2	302.41	303.7	303.88
308.45	310.61	308.96	308.02	309.8	310.32	308.86	309.03	308.37	309.75	309.12	309.28	308.06	309.76	307.77	309.07	308.99	308.63	308.22	308.5	308.16	309.14	308.38	309.09	309.65	308.93	307.93	309.02	308.61	309.16	308.8	308.32	309.46	309.18	309.94	309.43	310.43	309.08	308.96	308.94	309.55	308.86	308.26	308.48	308.3	309.1	308.82	308.58	308.61	309.21
316.68	316.03	316.03	316.52	315.96	317.17	315.28	317.64	316.23	316.65	317	315.69	317.04	316.93	316.58	317.43	317.06	317.32	317.26	316.2	316.58	316.88	317.06	316.52	317.24	316.75	316.23	315.69	315.24	314.08	316.9	316.06	317.44	316.06	316.33	315.97	316.05	316.34	316.23	317.69	315.53	316.39	317.84	316.22	315.83	315.87	316.38	314.84	316.57	316.78
304.96	306.39	305.04	304.13	304.92	305.47	305.29	304.77	304.45	305.38	304.99	304.22	305.16	305.57	305.53	306.16	305.33	304.17	305.25	305.97	305.44	304.26	304.89	306.48	304.76	305.6	306.15	305.39	305.73	304.53	304.69	304.91	305.53	304.9	305.57	304.68	304.53	304.68	304.6	305.53	305.94	303.92	306.11	305.04	304.51	305.54	304.49	306.29	305.23	304.5
314.29	313.83	314.51	314.35	313.75	313.42	313.3	314.91	313.36	313.7	314.38	313.05	312.75	314.31	315.11	313.77	314.17	314.84	314.18	312.98	312.72	314.23	313.82	314.39	313.67	313.92	313.34	314.18	313.86	313.46	313.94	314.05	312.78	315.23	313.95	313.51	313.85	313.78	313.14	313.44	313.46	314.04	313.72	313.19	313.77	312.4	314.76	313.42	314.46	314.52
317.56	317.57	317.28	317.95	317.32	317.66	317.73	317.26	318.6	317.16	316.42	317.89	317.49	316.43	317.08	316.46	317.21	317.2	316.45	317.32	316.71	317.35	316.84	316.81	316.19	317.65	316.81	318.21	317.56	317.68	316.51	317.31	316.93	317.25	317.09	317.44	317.22	317.99	317.05	317.59	317.69	318.07	317.68	318.04	318.36	317.25	317.76	317.49	317.25	317.47
305.09	304.83	306.71	305.84	305.09	305.57	305.81	305.45	305.25	305.6	305.72	305.11	305.05	304.02	304.01	305.73	305.79	305.13	304.71	305.17	304.55	305.04	305.65	305.57	304.18	304.44	305.73	305.63	304.17	305.46	306.05	306.02	305.71	305.2	304.68	305.39	305.25	305.56	304.84	305.9	305.21	305.02	305.52	304.77	305.07	305.7	304.54	304.54	305.51	305.98
302.16	299.26	300.82	299.38	300.41	299.72	300.51	299.84	300.18	301.85	299.32	298.79	298.44	301.36	300.22	299.88	299.75	299.91	299.72	301.27	300.41	300.05	299.47	298.25	300.96	299.4	299.88	299.5	300.53	300.76	300.23	299.74	299.33	298.37	300.72	298.75	300.38	299.54	299.57	299.31	300.53	299.91	300.03	301.17	298.26	300.89	299.44	300.5	299.31	299.73
313.02	313.02	312.76	312.91	312.24	313.86	313.36	313.16	312.7	312.76	313.31	313.32	314.37	312.81	314.98	313.58	313.51	313.71	313.76	312.84	311.7	312.54	313.16	313.05	313.09	311.82	313.09	313.05	312.55	312.59	314.43	313.13	312.79	313.68	314.24	312.52	313.88	311.84	312.87	312.77	312.78	314.02	314.3	313.59	311.66	313.35	312.65	312.36	313.39	313.11
300.54	299.81	301.52	301.59	301.16	301.13	301.05	301.04	301.2	300.52	302.11	300.46	300.56	301.83	301.85	301.41	301.18	299.43	301.69	302.24	301.47	301.4	301.61	301.12	300.71	301.31	301.26	301.85	301.82	301.03	300.82	301.53	302.41	300.92	301.17	302.2	301.88	299.75	301.62	299.9	300.72	300.48	300.59	301.43	300.48	299.8	300.44	301.59	300.35	300.51
312.64	314.12	313.87	314.18	312.26	313.12	313.01	313.18	313.02	312.75	312.83	313.35	313.87	314.16	313.42	312.67	311.52	314.41	312.52	312.9	312.76	311.55	311.65	312.18	314.44	313.42	312.6	312.56	313.23	312.42	314.09	312.28	312.79	311.79	312.48	312.73	314.79	312.42	312.33	313.07	313.88	312.73	313.43	312.94	313.85	312.33	313.05	313.96	313.84	313.54
313.61	313.06	313.37	313.3	312.39	314.35	313.53	313.61	313.71	314.76	312.08	312.34	313.73	314.04	311.96	313.94	312.86	314.37	312.9	314.1	313.25	312.76	314.59	313.74	313.37	313.66	312.75	313.34	313.98	313.94	313.47	312.55	313.1	312.46	313.3	313.37	313.42	313.84	313.75	312.91	313.09	312.47	312.58	312.56	313.06	312.72	314.57	312.96	312.97	313.22
313.07	312.78	312.65	313.51	311.62	313.33	312.38	313.08	312.72	312.21	313.44	314.45	311.91	313.98	312.22	313.65	313.33	314.03	313.05	313.01	312.5	310.89	312.73	312.87	313.43	313.6	313.42	313.02	312.42	313.41	312.99	312.63	311.61	312.12	313.35	313.99	312.96	313.75	312.34	312.09	312.1	313.65	312.84	314.16	313.92	312.57	311.49	312.44	313.39	314.05
304.15	303	303.84	302.65	304.29	303.9	302.85	303.18	302.59	303.09	304.07	304.06	303.56	302.99	303.32	304.15	302.4	304.35	305.15	303.37	304.36	303.66	304.12	301.88	303.88	302.26	305.34	303.59	303.57	303.6	304.11	303.07	303.27	303.3	304.01	303.32	302.57	302.98	301.82	304.47	302.5	304.87	303.85	303.08	304.25	303.66	304.38	301.64	304.45	303.02
312.42	313.24	314.17	314.82	314.55	314.92	313.69	313.38	312.9	313.73	314.79	314.45	314.58	311.77	314.06	313.19	314.24	314.32	314.67	313.48	314.76	315.16	313.63	312.96	314.52	315.75	313.92	314.57	313.84	314.25	313.03	313.65	315.7	315.14	314.66	314.2	314.05	314.41	314.77	313.63	312.27	312.77	313.9	313.26	313.47	314.88	314.72	314.06	314.85	312.72
305.51	305.43	307.41	305.77	305.1	305.09	305.28	305.71	307.58	306.42	306.64	305.66	304.88	306.06	306	305.99	307.48	305.11	305.74	305.38	306.36	305.33	305.85	306.29	306.06	306.25	306.52	305.72	305.43	306.1	305.54	306.45	306.21	306.39	305.14	306.36	306.66	305.28	305.59	307.07	307.27	305.65	305.46	305.59	305.46	305.58	305.84	305.81	305.66	305.68
302.88	301.22	304.47	303.21	304.17	304.92	303.25	303.54	303.17	304.4	304.73	303.48	303.37	303.88	304.07	302.6	303.12	302.84	303.96	304.2	303.3	303.16	303.63	302.9	302.6	303.51	303.33	302.36	303.66	302.09	303.34	303.18	303.7	303.63	303.08	303.15	303.06	305.25	302.1	304.01	304.35	302.5	302.73	303.76	303.83	303	304.3	303.39	304.13	303.19
316.8	316.75	316.61	315.18	314.79	314.69	316.49	314.73	315.24	315.44	315.75	314.42	315.16	314.72	315.29	315.44	315.77	316.67	315.77	314.69	315.88	316.97	315.18	316.4	316.4	315.64	316.22	315.33	315.04	315.69	315.73	316.17	315.65	315.91	315.56	316.2	315.13	316.1	316.78	314.94	316.44	315.3	316.44	314.71	315.84	315.54	316.35	315.77	314.73	316.42
296.05	294.35	293.78	296.52	293.95	294.16	294.85	294.76	295.25	295.82	294.04	295.03	295.06	294.05	294.58	294.48	295.62	294.14	295.52	295.76	293.63	295.38	296.34	294.89	296	295.2	295.92	294.67	295.97	295.3	295.02	293.41	295.72	294.97	293.48	295.53	294.45	295.06	295.56	295.02	294.29	294.66	294.45	295.7	294.79	295.4	294.45	295.87	295.97	295.57
302.28	302.03	301.55	301.36	303.3	302.52	303.12	302.45	302.89	301.45	301.46	301.42	302.93	302.46	302.85	300.91	302.5	301.72	302.7	302.63	301.81	301.56	303.69	302.56	302.29	302.43	302.67	301.2	302.92	302.37	303.8	302.07	302.56	301.36	303.09	302.92	302.54	301.34	302.51	302.05	301.39	303.5	301.03	302.36	302.2	301.2	302.88	301.42	303.71	300.78
309.46	308.44	308.74	309.92	309.99	307.54	308.05	308.05	308.42	308.46	306.96	308.87	309.29	308.62	308.67	308.2	310.69	307.71	308.34	309.98	308.05	308.32	308.05	308.28	308.65	308.45	308.46	308.72	307.48	307.63	309.32	309.23	308.3	309.43	309.94	308.11	309.14	309.33	308.86	307.73	309.17	307.64	308.96	309.07	309.19	309.14	308.12	309.94	306.38	309.94
319.13	319.71	320.24	318.79	319.31	318.63	319.66	318.56	319.64	319.47	319.08	319.82	318.87	318.46	321.6	318.54	320.49	318.77	319.46	318.78	320.88	319.31	319.87	319.65	319.76	319.17	320.7	319.18	319.11	319.72	318.5	320.55	319.35	319.99	319.16	319.08	318.67	319.82	318.33	317.95	319.84	317.84	318.47	319.59	319.43	318.88	319.31	320	319.55	320.43
312.27	311.06	311.28	312.31	311.44	313.44	311.25	311.9	310.2	310.92	310.72	312.3	310.67	312.49	312.32	311.49	311.86	310.87	310.6	312.55	313.14	312.16	311.77	310.47	311.9	311.02	312.35	312.34	311.58	311.14	312.31	311.67	310.86	311.86	311.94	311.21	310.43	311.6	312.84	312.58	310.4	311.77	311.95	311.61	312.49	311.29	310.8	311.64	312.45	311.32
303.69	302.36	303.75	303.94	302.53	302.66	302.72	302.78	302.2	303.51	303.79	302.21	303.21	302.3	301.53	300.88	303.44	302.54	301.99	303.15	302.06	302.24	303.34	303.01	302.43	302.2	302.01	302.3	303.16	303.23	302.82	301.37	303.32	301.99	303.23	301.8	301.36	303.79	302.3	302.13	302.92	301.39	302.3	303.12	302.27	302.93	301.88	303.35	302.34	302.78
296.09	296.52	297.12	298.03	297.18	296.45	297.28	296.8	297.58	297.94	295.84	295.83	298.28	297.12	296.58	295.86	296.55	295.79	297.75	296.03	295.67	297.62	298.21	297.31	297.55	296.91	295.54	297.6	296.57	297.19	297.04	296.62	297.27	296.94	297.04	295.88	296.14	296.92	297.93	297.58	297.33	296.53	296.45	296.9	297.7	297.18	296.58	296.64	296.65	297.59
309.67	308.48	310.08	307.94	308.85	309.84	309.47	308.35	308.29	307.95	309.44	308.98	309.01	308.46	309.36	308.9	308.33	307.68	308.4	308.13	309.13	307.79	309.46	308.94	309.88	307.61	308.87	308.13	308.77	308.7	308.79	309.4	308.18	308.56	309.9	308.56	309.02	310.06	309.24	308.99	308.28	309.39	308.81	308.25	308.76	310.02	308.98	309.57	309.61	308.83
297.32	296.97	297.24	296.94	296.5	296.76	296.32	296.33	297.03	296.69	295.62	296.49	298.46	296.54	296.38	298.8	296.02	297.19	297.18	295.95	296.59	297.11	297.59	297.29	296.03	296.68	295.96	296.76	296.89	295.57	296.29	296.71	296.48	296.64	296.17	296.57	296.45	297.1	298.28	296.99	296.57	297.68	298.32	295.96	296.32	298.07	297.82	296.87	296.96	296.47
312.48	312.93	313.38	312.82	311.48	312.14	311.88	313.03	312.84	312.41	312.16	313.11	311.67	312.7	311.76	312.24	312.44	312.75	313.14	312.44	312.15	313.41	313.02	312.21	310.94	313.53	311.97	312.77	312.41	314.18	311.96	312.64	311.85	312.19	313.44	311.94	311.58	312.17	312.01	312.73	313.05	313.63	312.89	311.82	313.46	311.42	314.2	312.16	313.62	313
303.5	302.12	303.6	303.82	302.76	302.09	304.7	304.51	303.9	303.37	303.52	303.53	303.22	303.54	302.25	303.08	303.34	301.9	302.96	302.81	303.45	303.71	303	303.14	304.18	303.11	304.4	304.51	302.19	304.34	302.99	303.09	303.27	302.85	303.65	304.39	304.29	303.26	304.04	304.21	301.86	304.93	302.52	304.16	302.47	303.33	303.48	302	304.7	303.66
302.78	303.66	302.76	301.89	301.82	302.43	301.68	302.37	301.87	303.01	301.67	302.12	301.97	302.75	302.1	302.12	302.1	302.92	302.53	302.87	302.01	303.83	302.71	302.92	303.1	302.56	303.35	301.99	303.18	301.75	301.8	302.7	303.6	301.35	302.8	301.62	302.15	303.48	301.54	302.38	302.14	302.97	301.94	302.67	303.49	301.74	302.99	303.67	302.84	302.73
294	294.15	295.01	294.03	294.06	295.58	293.24	294.6	294.27	294.89	293.69	294.59	294.02	293.58	293.98	295.55	293.42	294.01	294.98	293.34	294.14	295.03	293.54	295.8	294.49	292.72	293.78	294.48	294.15	294.19	293.31	293.14	293.39	294.89	294.36	293.81	292.38	294.72	293.97	293.55	294.2	294.22	293.67	292.98	292.74	294.35	294.5	294.32	293.82	293.58
314.93	314.86	315.16	314.25	314.52	314.39	314.33	314.64	314.94	314.23	313.97	315.18	315.06	313.79	314.25	314	315.11	313.94	315.36	315.58	315.79	315.75	314.7	314.73	315.26	314.17	315.25	314.86	313.06	314.65	314.97	315.73	315.24	315.02	314.73	314.78	315.07	314.75	315.8	316.82	315.68	314.88	314.18	313.57	314.78	314.16	315.72	314.22	315.17	314.42
324.27	325.41	325.48	325.72	326.31	324.59	325.69	325.81	326.41	325.13	324.49	325.43	325.18	326.35	325.46	324.35	325.37	324.25	326.45	325.45	324.55	324.48	325.36	325.51	325.61	324.84	325.78	327.11	326.44	325.2	324.75	325.12	324.01	325.17	325.23	325.21	325.36	325	325.24	325.92	325.85	325.03	324.61	325.66	325.97	325.02	325.96	325.76	324.97	325.9
327.44	327.37	327.95	328.86	329.47	327.89	329.42	326.58	327.98	327.83	328.91	327.89	329.36	328.06	328.88	328.31	327.27	327.28	328.68	327.69	328.46	327.62	327.29	328.18	328.19	328.05	327.79	327.68	327.77	327.85	329.56	326.16	327.74	327.46	327.02	327.16	328.5	328.84	327.87	327.38	327.62	328.14	327.79	328.29	327.33	327.55	328.86	327.16	328.47	328.88
313.86	315.71	314.8	316.58	314.29	314.32	314.98	315.16	314.66	314.57	314.49	315.53	314.64	314.52	315.03	315.27	313.96	314.65	315.94	314.59	315.42	313.9	315.6	315.83	315.17	315.38	314.77	315.28	315.08	314.2	315.51	314.62	315.86	314.67	313.97	315.64	314.88	315.24	316.39	316.66	315.56	315.72	315.37	314.6	315.03	315.15	313.97	317.04	315.88	316
316.77	316.3	316.61	316.47	316.23	318.55	315.85	317.33	315.98	316.98	317.23	316.15	316.68	315.49	316.98	316.17	316.27	316.24	316.01	318.22	317.13	316.2	317.28	316	317.18	316.14	317.25	317.03	316.07	315.93	316.41	317.38	317.53	317.6	316.42	315.03	317.79	317.98	316.13	316.18	316.41	317.36	316	317.15	316.32	316.11	315.19	317.07	317.01	316.08
314.9	315.2	314.77	315.16	315.15	314.9	314.83	314.48	316.46	315.27	313.77	314.68	315.45	315.11	315	315.82	315.9	313.85	314.73	313.69	314.84	314.44	314.88	315.69	315.07	315	315.45	314.3	315.79	316.01	315.01	313.77	314.85	314.37	317.21	313.71	315.01	314.3	314.17	313.8	314.23	314.76	314.34	314.27	315.75	314.87	313.05	316.14	317.16	314.87
318.62	318.25	318.33	319.59	318.79	319.45	317.58	316.52	317.61	317.14	318.39	318.18	319.57	317.34	316.39	318.33	317.84	319.3	318.67	318.72	318.69	317.77	319.13	318.23	318.3	318.33	317.99	318.83	317.31	318.47	317.62	318.22	316.84	317.13	318.07	318.23	319.6	318.56	317.62	319.77	319.43	317.86	319.3	317.31	317.99	318.86	319.06	318.48	317.96	319.22
296.36	296.21	296.73	297.23	296.62	295.99	297.53	297.19	295.18	296.09	297.11	297.16	296.86	297.65	295.45	296.44	296.05	295.86	296.42	296.78	296.95	296.27	297.51	297.52	296.58	296.61	295.62	297.62	297.12	297.13	296.01	297.8	297.01	297.19	298.11	296.6	297.31	295.64	297.49	297.16	295.72	297.3	294.94	295.04	296.11	298.19	298.42	297.35	297.17	297.15
315.77	314.84	314.5	314.92	314.36	315.95	315.29	315.2	314.54	314.83	315.18	314.13	315.95	315.17	315.08	314.52	314.79	314.84	314.96	314.98	313.9	316.21	314.4	314.17	315.08	315.86	315	314.9	314.27	314.14	314.18	313.86	314.59	315.53	314.64	315.35	313.88	314.88	314.55	314.7	315.91	315.01	315.33	314.55	314.5	315.85	314.3	315.16	315.01	315.43
314	312.73	312.98	313.33	312.98	313.05	312.6	312.57	312.76	313.03	313.16	313.03	312.37	314.93	313.24	313.4	313.42	314.24	313.35	313.77	313.72	313.97	312.42	313.65	313.47	313.22	313.62	312.52	313.07	313.5	312.57	313.03	311.96	311.81	313.64	313.09	312.59	312.83	313.09	313.42	313.48	313.57	312.49	312.6	312.83	313.19	313.13	312.43	312.7	313.06
314.63	312.01	313.88	313.86	314.45	312.79	312.78	312.61	312.32	314.18	312.28	313.7	313.19	313.48	313.17	313.41	313.15	313.12	312.63	312.71	312.75	312.92	313.18	312.52	312.38	312.3	314.03	313.36	311.93	313.72	313.6	312.34	312.73	312.36	313.63	313.05	312.95	311.9	313.53	312.73	313.08	312.94	313.41	313.38	312.7	312.45	312.18	313.59	313.21	314.05
306.29	304.75	305.31	304.88	305.3	305.56	303.59	304.73	306.98	306.52	305.79	305.41	305.43	305.31	305.48	305.39	305.5	306.31	304.05	304.99	306.37	306.2	305.76	305.19	305.69	304.81	306	305.78	304.69	305.11	306.97	305.66	305.75	304.99	305.49	305.67	305.49	306.3	305.88	304.92	305.91	307.55	306.66	304.49	306.08	305.02	305.09	305.82	304.05	305.04
296.96	297.58	297.3	297.68	296.68	296.07	297.32	297.04	296.66	297.72	296.38	296.26	296.08	296.84	297.34	297.68	297.78	296.82	296.43	297.03	296.77	297.27	297.01	297.87	297.9	296.29	296.75	296.3	297.32	296.45	297.14	296.81	296.19	296.2	297.08	297.13	296.53	298.02	297.37	298.06	296.88	297.61	296.5	295.84	296.88	296.38	297.08	297.33	296.4	296.04
310.64	309.02	310.05	310.56	310.02	309.42	310.29	310.36	310.3	309.94	309.33	310.69	309.1	309.54	308.82	308.44	309.94	308.86	309.85	310.27	309.69	310.25	309.71	310.17	309.54	309.47	309.2	310.15	310.79	309.31	310.16	308.99	310.12	310.79	310.29	310.65	310.44	309.76	309.16	310.17	310.06	309.9	310	309.56	310.02	308.77	310.49	311.02	310.61	310.01
303.52	304.18	305.01	305.13	304.79	304.41	304.47	305.18	304.37	303.5	305.22	304.46	304.35	304.65	304.88	304.05	303.94	304.37	303.66	304.27	304.61	302.7	303.07	303.81	304.95	304.59	304.86	304.12	305.12	303.18	304.38	304.55	303.03	303.83	304.84	304.96	304.7	303.97	304.53	305.3	305.39	305.18	304.68	304.86	304.63	303.91	304.54	304.57	303.79	305.32
295.08	295.33	294.4	293.84	294.04	295.46	294.84	294.53	294.4	295.81	294.75	295.32	294.96	296.31	293.87	295.08	295.1	294.77	295.61	294.62	296.31	294.42	294.07	294.82	295.42	295.3	295.65	295.45	294.96	296.38	295.11	295.88	295.5	296.82	295.49	295.14	294.73	295.5	295.56	294.72	294.72	294.78	295.76	295.96	294.74	294.44	293.2	294.81	295.08	295.71
308.45	308.35	308.67	310.21	309.98	308.09	308.24	310.04	309.03	309.09	310.12	309.18	308.63	309.01	308.39	307.72	308.05	308.83	309.02	308.43	308.19	308.07	308.76	308.39	308.37	308.97	307.4	309.27	308.08	308.36	307.37	309.51	308.65	308.97	307.51	308.83	309.82	309.45	309.11	308.42	308.62	308.12	309.93	308.63	309.13	309.76	308.14	309.48	307.82	309.12
302.67	301.41	301.64	300.5	299.77	301	301.26	301.95	301.63	302.01	301.83	302.3	301.65	300.45	302.57	300.19	301.52	301.5	300.42	302.1	301.69	300.21	299.99	301.46	300.84	301.37	300.31	299.74	301.63	302.23	301.58	301.26	300.96	300.62	300.83	300.06	300.24	300.94	301.66	300.6	300.66	301.81	301.46	300.85	301.28	300.55	300.39	301	301.34	299.77
301.53	300.95	302.55	300.71	301.35	300.61	302	301.35	300.79	301.08	300.26	301.23	300.67	300.76	300.41	301.69	301.59	301.18	300.89	302.06	301.36	301.26	300.19	301.32	301.46	299.85	301.49	301.31	302.02	301.38	300.51	300.31	300.7	301.36	300.52	302.3	300.73	299.27	300.41	300.87	300.61	302.24	301.82	300.07	301.72	299.8	300.74	301.46	301.18	301.41
297.34	296.57	296.4	297.52	296.62	296.34	296.03	296.63	297.3	297.58	297.52	296.91	296.58	297.79	296.83	297.27	297.4	296.99	296.72	296.41	296.73	297.55	296.81	297.85	297.23	296.16	297.55	295.57	297.65	297.98	297.53	297.27	296.3	296.72	296.67	296.88	296.65	297.49	296.84	299.14	297.19	296.46	296.14	297.5	297.91	297.5	298.21	296.68	296.74	298.06
315.96	316.46	315.32	317.64	316.27	315.01	314.26	314.3	315.2	316.16	315.59	314.48	315.82	315.71	315.24	315.9	314.96	316.01	315.6	314.71	315.94	316.46	316.81	315.16	317.24	314.54	316.13	315.75	314.52	314.11	314.61	314.89	315.17	315.53	315.29	314.77	314.98	315.28	314.93	316.1	315.83	315.77	315.35	316.32	315.33	316.09	315.68	314.28	316.1	315.47
311.11	310.05	309.76	309.75	309.52	311.48	311.16	310.93	309.75	311.12	311.55	310.6	310.58	310.44	310.96	311.24	311.26	311.9	310	309.76	311.25	311.47	312.01	310.56	311.66	311.73	310.41	312.56	310.88	310.71	310.86	311.44	310.46	310.44	309.57	309.81	310.89	310.18	310.73	310.38	311.02	310.92	309.66	309.45	310.91	311.1	310.38	310.5	311.28	310.25
304.78	305.36	303.76	305.17	306.06	305.53	305.39	304.15	305	305.07	307.24	303.85	304.71	304.89	306.41	304.65	305.97	304.86	304.54	304.7	305.35	306.09	305.29	305.45	306.86	306.68	305.41	305.06	305.57	306.04	304.81	305.5	305.73	304.77	304.64	304.7	305.23	305.66	304.26	304.02	304.7	303.88	305.82	305.47	304.56	306.17	304.19	305.69	304.74	305.93
299.87	299.92	298.55	299.82	299.64	299.51	300.77	301.08	300.13	298.95	300.58	300.3	300.44	298.67	300.13	300.29	300.05	299.82	300.38	300.47	299.68	298.73	299.99	301.42	299.47	299.43	299.53	301.33	300.48	300.51	299.62	299.18	300.32	299.9	301.33	299.21	299.15	300.19	299.14	300.46	299.87	301.43	300.18	300	300.3	299.06	300.42	299.74	300.11	300.44
310.49	311.18	311.08	310.36	311.36	310.59	309.57	311.23	309.48	310.79	309.88	311.14	310.2	311.91	310.21	311.32	310.82	309.76	310.03	311.1	309.87	310.35	312.04	310.23	310.49	310.27	309.94	310.03	310.87	309.82	309.85	310.09	310.49	310.65	310.93	310.88	310.36	310.01	310.32	310.38	310.87	310.1	310.66	308.88	311.67	310.92	311.07	309.92	311.59	310.44
328.1	327.53	327.01	328.71	326.92	326.03	328.47	328.74	328.55	328.51	326.98	328.27	327.21	327.32	327.98	328.38	327.56	327.17	327.14	326.79	328.61	326.43	327.7	328.27	326.47	328.04	327.08	328.42	327.94	328.03	328.3	327.48	326.77	327.12	327.49	328.15	327.32	325.95	327.76	327.85	328.19	327.97	327.67	328.84	327.71	328.99	327.06	328.03	328.17	328.51
293.25	293.35	293.92	293.07	294.78	293.04	294.56	294.32	292.63	294.22	293.54	293.84	292.71	293.92	294.26	293.56	293.96	294.08	294.15	293.44	293.39	293.57	294.07	294.03	295.09	293.72	294.72	295.27	295.66	293.82	294.64	292.61	295.68	293.68	294.7	293.18	293.72	294.7	294.48	294.6	295.57	294.6	294.18	293.51	295.15	293.26	293.95	295.6	293.96	294.1
305.99	307.05	306.5	305.15	305.16	307.02	306	306.23	306.22	306.12	304.96	306.4	304.93	305.77	306.15	305.67	305.31	306.51	306.39	305.87	305.41	305.58	305.24	306.37	306.31	304.98	306.42	305.83	306.6	307.25	306.72	305.87	304.58	306.54	306.18	307.05	306.67	305.79	305.42	306.18	307.16	305.63	306.06	305.69	306.79	306.7	305.67	305.7	307.64	307.23
297.24	296.87	296.32	298.23	296.76	295.8	297.32	297.77	297.21	297.42	295.2	295.2	296.69	297.52	297.78	296.4	296.78	297.22	296.66	297.52	297.31	297.07	296.13	296.79	295.89	297.34	297.08	296.78	296.58	296.95	296.05	296.3	297.84	296.87	296.01	298.09	296.34	296.31	297.71	296.76	297.59	296.85	297.19	295.1	296.58	296.04	296.55	297.75	296.11	296.05
303.57	304.87	305.1	305.42	304.24	303.98	304.52	305.63	303.52	305.58	304.56	303.96	304.47	304.15	304.02	305.8	304.97	304.74	304.29	305.49	306.01	304.81	304.77	305.28	305.27	304.1	305.53	304.68	304.67	305.98	304.18	305.11	305.3	305.01	303.22	305.43	305.64	305.64	304.54	304.31	306.17	304.64	305.72	304.7	304.83	303.26	304.38	303.89	305.44	304.93
316.68	316.39	317.85	317.21	316.47	317.1	317.75	317.98	317.35	317.29	315.88	316.35	316.31	317.66	316.69	317.89	317.49	317.91	316.81	316.61	316.55	316.82	317.4	317.42	316.63	317.27	316.82	318.28	316.4	318.5	317.43	317.15	317.13	317.38	316.79	317.93	317.06	317.55	318.08	317.16	316.65	319.01	318.03	316.92	318.03	317.49	317.02	317.27	317.77	316.8
301.04	302.36	300.7	301.42	300	300.43	300.66	301.41	302.22	301.31	300.92	301.73	301.22	301.83	302.4	300.88	301.34	300.41	301.2	301.04	301.51	300.25	300.68	300.18	300.48	300.07	300.9	300.03	301.5	300.52	300.85	300.33	301.06	301.13	299.61	300.07	301.44	302.2	301.07	301.38	301.33	301	300.95	303.04	301.72	300.7	302.27	300.27	301.3	301.49
315.07	315.6	315.63	315.21	315.69	316.49	315.29	316.09	315.4	316.23	316.47	316.38	315.68	316.06	315.6	314.6	315.62	314.49	316.31	315.45	315.08	317.6	314.91	316.33	315.96	314.91	315.02	314.26	315.98	316.15	316.28	315.48	314.95	313.94	316.01	315.66	316.21	316.75	315.73	316.65	314.72	315.97	316.33	315.74	315.17	315.34	316.06	316.48	315.93	316.28
300.23	301.17	300.86	299.51	300.34	300.63	301.99	300.98	300.4	299.96	300.42	298.86	300.72	299.16	300	300.07	299.81	299.9	299.69	299.75	299.86	300.4	299.71	300.87	300.68	300.18	299.19	300.83	300	300.55	300.07	300	301.69	300.14	299.39	299.34	299.95	300.01	299.89	301.48	300.6	299.27	301.27	299.91	301.54	301.06	300.23	301.08	300.12	300.52
304.64	304.58	303.46	304.45	304.69	304.24	304.54	303.93	304.69	303.73	303.4	303.95	304.32	304.66	303.79	304.96	304.88	305.31	304.8	304.46	305.14	304.52	304.89	304.31	302.9	304.66	304.91	303.45	303.53	305.53	304.34	305.15	304.62	304.33	305.38	305.14	304.56	303.47	304.39	304.47	302.97	303.83	305.01	304.83	303.42	305.26	304.25	303.81	305.48	303.8
305.62	304.45	305.2	304.98	305.76	304.92	304.15	304.43	305.39	305.16	304.28	304.79	304.07	305.01	304.47	304.77	304.09	305.12	306.13	305.31	303.55	303.91	305.16	304.05	304.72	303.67	304.02	303.9	305.91	307.01	304.63	305.74	303.69	304.49	305.06	305.41	304.94	305.68	303.83	305.66	304.56	304.84	305.4	305.26	305.71	304.85	305.65	303.87	305.8	305.78
315.12	314.88	315.24	314.8	313.73	315.23	314.26	314.74	315.06	314.94	314.52	315.11	314.6	314.58	314.54	314.62	315.01	314.49	314.87	314.71	315.05	314.42	314.82	314.89	314.43	315.52	315.56	314.75	315.14	316.36	315.18	314.38	314.72	314.82	315.22	314.5	312.93	314.19	313.93	314.65	315.37	315.88	314.55	314.47	314.59	315.94	314.74	314.85	314.62	314.57
309.35	308.97	309.97	310.5	309.34	310.6	310.56	309.02	310.28	309.29	310.52	308.12	309.27	309.65	308.5	309.55	309.74	309.96	309.38	310.32	310.65	309.07	309.88	309.39	309.02	310.48	310.27	309.96	310.84	308.82	310.17	310.8	310.25	308.97	309.41	310.51	309.85	309.64	309.86	310.56	309.3	310	309.57	308.85	310.13	310.78	309.47	310.69	310.1	310.57
328.32	328.28	327.78	328.21	327.65	326.89	328.08	327.63	327.7	327.42	327.9	328.23	329.29	327.31	327.52	326.85	328.18	327.09	328.03	327.8	327.41	329.38	327.11	327.11	327.66	327.66	328.61	329.01	328.26	328.19	328.99	329.61	328.33	327.6	326.89	327.8	328.19	327.49	328.48	328.08	328.7	327.63	326.93	327.84	327.56	328.6	327.75	328.53	327.74	328.84
315.76	315.69	314.28	315.72	315.21	314.84	315.7	315.75	313.3	314.97	314.37	314.37	316.63	315.41	314.67	313.61	315.68	313.88	314.97	315.17	315.63	315.41	314.07	314.85	315.15	315.78	315.04	315.19	314	314.96	314.69	314.64	314.11	313.88	314.14	315.17	315.86	314.62	316.42	314.8	314.88	315.24	315.06	314.99	315.16	316.07	314.28	314.48	315.82	315.54
317.42	317.34	317.38	317.02	316.61	318.13	317.48	317.04	317.58	316.67	317.24	317.72	317.59	317.07	317.28	317	317.95	318.05	317.43	318.45	318.02	317.15	317.57	316.9	317.82	317.07	316.77	317.4	316.45	317.72	319.86	316.55	317.36	315.9	317.36	316.96	317.85	317.92	317.03	317.28	316	316.32	317.27	316.95	317.17	316.92	318.79	317.86	316.81	316.88
304.16	303.95	304.98	304.64	305.25	303.89	304.33	305.27	304.26	304.92	304.34	304.52	305.11	304.34	304.71	303.96	304.14	303.39	304.62	303.55	303.89	304.38	305.26	304.12	305.56	304.59	305.06	303.79	305.05	304.54	304.36	304.29	304.09	305.43	304.52	305.17	304.37	305.44	304.01	304.67	304.39	304.82	304.52	305.49	305.13	304.03	304	303.44	303.74	303.68
313.98	313.28	314.6	313.35	312.62	314.42	315.05	314.22	314.06	314.41	314.28	313.46	313.54	313.29	314.15	313.37	313.81	313.94	314.44	312.43	312.47	314.13	313.35	313.4	312.74	313.93	311.75	313.54	313.02	313.6	314.31	313.71	313.44	313.49	314.98	313.18	314.12	314.25	314.67	313.75	313.64	313.95	314.15	314.09	313.26	312.93	314.9	315.63	314.48	313.74
312.15	312.99	311.36	312.92	311.92	312.82	312.08	312.21	311.08	311.01	312.11	312.21	312.49	312.04	313.02	311.98	312.37	312.16	311.98	312.68	311.92	312.89	311.99	312.31	311.85	312.55	311.39	313.69	313.14	312.22	312.1	310.75	312.36	312.64	311.83	312.28	312.35	312.67	311.74	311.22	311.11	311.43	312.28	312.65	311.49	311.72	312.85	311.73	311.68	312.2
311.36	313.58	311.2	312.11	311.9	312.83	311.1	313.06	314.6	311.48	313.33	313.69	312.35	313.74	312.31	312.85	312.58	312.42	312.9	312.92	312.4	311.57	312.57	312.16	311.47	312.35	313.08	312.22	312.28	311.81	313.19	313.09	313.53	313.09	313.97	313.5	312.91	312.03	311.72	313.37	312.94	312.41	313.76	313.8	312.96	312.8	312.84	312.87	313	312.98
304.1	303.84	303.25	304.01	303.53	303.3	302.55	302.07	303.27	303.52	304.53	303.7	304.9	304.88	302.75	302.48	302.97	303.92	303.18	302.92	303.41	304.29	303.4	303.68	305.34	304.59	304.61	303.73	303.51	303.57	303.92	304.29	303.35	304.22	303.08	303.44	304.07	303.48	304.13	303.71	304.26	303.51	304.16	304.31	303.03	304.16	303.5	304.94	303.16	304.98
294	294.27	295.28	293.77	293.77	293.48	293.05	294.49	293.55	294.14	294.27	294.2	295.07	294.16	294.94	293.54	294.74	293.89	293.98	294.84	294.06	293.54	294.79	293.27	294.86	293.84	293.15	294.31	294.13	295.33	294.42	295.6	294.67	294.21	293.37	294.07	294.1	294.99	293.42	294	293.82	294.85	295.26	294.21	294.36	293.33	294.87	293.82	293.27	294.33
318.56	319.11	319.52	319.49	318.46	319.03	318.69	317.76	318.6	319.12	318.54	319.14	317.01	319.74	317.6	318.73	318.34	318.37	317.56	317.1	318.7	318.11	318.65	318.17	318.7	318.03	318.67	317.26	318.49	318.85	318.53	318.4	319.1	318.97	318.59	318.42	318.04	317.85	317.97	319.22	317.66	318.62	319.36	320.06	317.98	318.62	317.51	318.73	318.5	319.31
327.68	327.88	327.67	327.96	327.29	328.08	327.44	326.42	327.61	327.4	327.63	328.47	327.95	327.74	327.31	327.35	327.37	327.5	329.23	327.53	327.93	326.73	327.66	327.89	326.98	327.14	327.73	327.19	329.05	326.94	326.78	327.42	327.88	327.62	327.62	328.01	328.48	327.48	327.21	327.26	327.05	328.02	327.73	327.45	327.63	327.41	327.7	326.39	326.31	328.24
302.07	300.67	302.08	300.75	301.17	300.95	301.45	302.17	301.93	300.44	301.01	301.57	301.68	300.58	302.29	300.82	301.57	300.47	299.19	301.12	301.16	301.94	302.11	301.3	300.6	301.87	300.92	301.81	301.62	301	301.23	299.42	301.46	302.66	301.17	300.33	300.88	301.52	300.73	300.77	300.92	300.17	301.35	300.61	300.67	300.86	301.55	301.43	301.06	301.07
304	304.46	302.62	304.3	302.73	304.44	303.87	302.97	303.47	303.03	303.56	304	302.91	303.22	303.23	303.36	304.32	302.86	304.22	303.79	302.44	303.08	303.59	303.12	303.82	302.87	304.27	302.93	303.55	305.1	304.47	303.73	303.83	304.03	303.59	304.25	303.72	303.45	303.73	303.04	303.47	302.83	305.28	303.78	302.53	302.73	302.13	302.47	303.55	304.61
315.29	314.71	315.07	314.76	314.14	316.12	315.2	315.58	314.44	314.55	314.99	315.9	314.95	315.25	315.04	315.98	315.38	314.57	314.14	314.59	314.36	314.23	315.02	314.61	315.14	315.92	315.95	315.17	314.58	314.48	313.95	314.46	315.57	315.12	315.05	314.66	315.21	315.27	315.29	314.17	315.67	315.41	314.96	314.99	314.27	315.78	316.55	315.22	313.97	314.2
304.99	305.79	306.03	305.83	305.56	306.41	304.76	305.54	304.42	306.2	305.08	304.74	304.96	306.25	305.86	306	305.35	304.77	304.9	305.53	305.06	305.35	306	305.01	305.77	305.59	305.26	304.61	304.93	305.05	305.83	305.26	304.9	306.21	304.46	305.71	305.19	306.14	304	304.61	305.12	305.4	305.26	305.59	304.53	305.21	305.28	306.12	305.96	306.33
313.33	313.23	314.18	313.4	314.02	313.57	313.35	314.63	314.85	313.61	313.76	314.71	314.08	313.17	313.52	314	313.53	313.54	313.63	313.44	313.36	314.08	314.64	313.59	313.69	313.98	314.35	314.08	314.61	313.37	314.83	314.14	314.58	314.3	313.82	314.62	313.6	312.97	314.39	313.46	314.98	315.51	313.61	313.9	313.3	314.72	313.6	313.45	313.69	314.62
306.11	305.21	304.5	304.13	303.64	303.28	304.83	305.37	303.99	305.42	304.14	303.73	304.8	304.11	303.38	302.99	303.16	304.47	304.53	304.27	305.45	303.52	304.27	303.6	302.66	304.47	304.65	304.64	304.75	305.15	303.55	303.86	305.04	304.91	304.35	303.6	305.28	304.36	304.8	305.32	304.82	304.06	305.02	304.04	304.75	304.73	304.85	303.29	304.91	305.92
315.7	315.27	315.19	315.66	314.83	315.1	315.32	314.89	315.61	316.96	316.3	314.27	315.67	314.71	314.75	315.78	315.66	316.09	316.99	316.14	316.21	314.62	316.79	316.24	316.36	315.64	315.59	316.8	314.98	316.42	315.67	316.99	317.07	315.58	315.77	315.74	316.61	314.92	315.51	315.58	316.73	314.75	315.47	317.56	316.87	315.27	316.28	314.97	316.32	316.9
296.51	297.12	297.03	297.1	296.96	296.6	297.13	296.66	296.55	296.93	295.35	297.58	297.09	296.66	296.72	297	297.49	296.61	296.98	296.59	296.61	297.22	297.44	298.39	296.42	296.41	296.77	297.27	296.01	297.71	297.04	297.38	297.65	296.33	296.29	297.04	296.9	297.59	296.27	296.62	296.78	296.85	296.72	297.4	296.49	295.81	295.58	296.72	296.57	298.61
315.71	315.74	315.59	315.45	316.09	316.12	315.15	314.79	314.67	316.73	317.01	316.96	315.61	317.07	314.98	317.44	316.18	315.34	316.06	315.95	315.49	316.42	315.77	317.53	314.61	316.32	315.36	315.57	315.8	315.75	316.02	316.24	316.86	315.85	316.88	315.74	316.15	315.35	315.99	315.06	314.9	316.38	315.39	315.96	316.17	316.22	316.71	316.48	315.86	315.25
316.29	315.78	315.08	315.68	315.55	315.23	314.75	316.52	315.39	315.72	315.8	315.61	315.17	315.94	316.13	315.48	316.19	316.15	315.77	314.37	315.47	314.75	315.71	316.03	315.28	316.52	315.9	315.04	315.88	316.27	315.04	316.34	315.82	314.81	315.7	316.05	314.81	314.89	315.27	314.95	315	315.09	315.4	316.68	314.24	315.91	314.5	316.06	316.44	315.32
328.28	327.62	329.36	326.44	326.75	328.52	327.17	328.86	327.52	328.29	327.7	327.57	326.95	328.13	327.15	327.99	326.74	329.14	329.19	327.95	327.17	326.82	327.55	327.04	326.03	328.27	329	328.56	326.71	328.1	327.95	327.54	328.16	329.08	327.6	328.54	327.21	327.8	327.6	326.89	327.27	326.78	328.2	328.35	328.27	327.91	328.3	327.65	326.96	328.02
299.46	298.62	299.07	299.79	300.25	299.77	299.43	300.93	299.9	300.78	299.61	299.19	301.06	300.94	301.11	300.72	301.53	300.37	300.45	300.36	300.51	300.12	300.83	300.26	300.93	298.96	300.16	299.94	299.86	300.34	300.33	299.98	300.42	299.3	298.75	299.91	300.52	299.99	299.82	299.86	299.51	300.17	300.29	301.16	300.72	300.16	300.64	300.5	301.21	299.22
300.19	299.29	299.79	300.9	300.71	300.7	299.46	299.68	299.03	299.92	301.04	298.94	300.46	299.3	300.4	298.96	299.41	300.09	299.17	299.11	300.34	299.36	300.36	300.43	299.87	299.34	300.78	300.48	299.57	299.98	300.07	300.65	299.67	300.79	300.87	299.25	300.91	299.38	299.03	299.51	300.57	300.93	300.51	299.46	299.24	299.51	299.93	300.76	301.02	299.52
304.07	304.38	304.43	303.76	304.22	304.61	304.36	305.23	304.99	304.55	304.54	303.95	304.93	303.45	304.32	303.07	304.86	305.33	305.32	305.01	304.2	305.18	304.25	304.8	304.63	305.57	304.89	305.46	305.32	304.82	304.89	305.28	303.5	306	306.13	303.22	304.38	303.78	304.03	305.13	304.46	303.91	303.91	305.14	305.61	304.64	304.01	303.84	303.39	304.91
304.16	301.17	302.78	302.17	303.26	302.7	302.52	302.77	301.8	303.07	303.97	302.87	301.71	303.2	302.43	303.39	301.42	303.96	304.06	302.78	302.53	301.45	302.08	303.37	302.67	302.82	303.13	303.14	302.49	302.14	301.78	301.84	303.26	303.94	301.28	302.26	303.52	301.42	303.21	302.54	303.86	302.04	303.5	302.13	302.37	303.14	302.07	302.75	303	301.94
317.68	318.25	317.72	317.37	318.19	316.86	317.69	318.46	317.86	318.15	317.2	318.04	319.17	318.44	319	316.93	316.87	317.84	318.41	318.42	318.11	317.4	318.03	318.21	318.15	318.33	319.04	317.55	318.59	317.84	318.56	317.99	318.95	317.34	317.98	318.02	318.17	318.76	318.26	318.47	318.05	318.98	317.18	316.94	318.69	317.62	318.09	317.98	317.89	318.19
318.48	319.16	319.58	318.38	317.61	317.49	319.67	319.73	318.01	320.07	317.79	319.31	319.57	318.39	318.19	317.34	318.58	318.31	318.87	318.34	318.21	317.87	318.81	318.23	318.85	318.72	318.52	319.21	319.35	317.56	317.83	319.44	318.53	317.65	319.2	318	319.33	319.09	318.5	320.77	318.13	319.16	318.83	318.25	318.42	317.73	318.07	317.82	318.42	319.38
303.52	303.1	303.27	301.95	302.85	301.61	301.65	302.31	303.43	303.73	301.52	302.76	302.66	303.77	302.9	303.85	303.24	302.04	302.95	302.31	302.68	303.5	303.35	302.45	303.46	302.79	302.05	303.11	302.35	301.87	301.54	302.6	302.01	302.87	302.68	302.55	301.89	303.6	303.28	301.81	302.58	303.48	302.73	302.71	302.46	302.98	301.41	304.19	303.1	302.76
303.56	300.66	302.83	301.16	303.42	302.77	301.65	301.81	302.22	301.51	302.98	302.5	302.44	300.47	302.21	302.05	301.92	303.03	302.01	302.97	301.91	303.15	300.94	303.18	302.25	302.23	302.05	302.15	301.89	301.89	301.94	302.11	302.65	302.77	302.16	303.01	302.07	303.34	301.4	300.57	301.84	302.16	302.84	302.05	302.58	302.64	303.67	302.44	303.09	302.4
309.95	311.02	310.83	311.41	310.94	310.46	309.9	311.34	310.1	312.21	312.02	309.96	310.27	309.8	310.09	310.09	311.28	310.12	310.75	310.64	310.66	310.91	309.71	310.18	311.03	309.51	310.1	310.89	310.41	311.24	310.94	310.23	311.33	311.21	309.18	310.66	310.22	309.57	310.47	311.1	310.73	310.45	309.75	310.49	311.1	311.72	309.97	310.96	310.35	310.88
293.85	295.65	294.59	293.48	293.82	293.14	294.31	293.83	295	293.39	294.02	295.29	295.12	294.1	294.39	293.86	294.71	293.88	294.27	294	293.66	294.26	293.67	294	294.91	293.99	292.94	295.5	295.1	294.71	293.8	294.57	293.61	293.28	292.61	294.85	293.85	293.85	294.7	294.27	293.55	294.93	294.83	294.7	294.8	294.58	293.94	294.53	293.44	293.3
313.8	313.73	314.54	314.61	312.79	314.39	313.76	312.19	314.61	313.57	311.67	314.13	312.87	314.27	313.87	313.34	313.91	314.57	313.56	313.59	313.1	313.02	313.18	312.99	313.93	313.69	313.73	313.06	313.6	312.58	313.48	314.22	313.94	313.93	313.85	312.48	314.6	314.26	314.98	313.28	314.17	313.79	313.83	313.69	314.3	314.7	313.82	312.82	313.61	314.8
316.09	315.6	315.96	315.96	316.36	315.88	315.38	316.84	316.48	315.7	315.01	316.4	316.18	315.79	316.11	317.1	316.56	315.81	314.9	315.94	315.84	316.38	316.69	316.19	315.71	316.33	315.26	315.6	317.25	315.5	317.17	316.21	315.06	315.77	315.01	314.27	316.76	315.23	315.09	316.31	315.71	316.8	317.59	315.72	316.38	315.35	315.89	316.21	315.28	316.58
312.78	313.3	311.8	311.98	312.13	312.2	311.72	312.48	312.03	312.7	312.39	312.13	312.73	311.98	312.46	312.23	312.67	312.34	312.89	310.97	312.55	311.47	312.37	311.75	311.44	313.13	313.15	312.84	311.84	312.45	312.64	312.52	312.33	311.84	312.25	311.78	312.05	311.79	312.94	312.57	311.39	312.29	312.08	311.62	313.25	313.16	312.09	312.57	312.59	310.95
301.08	300.11	299.5	300.21	300.49	298.4	300.55	300.24	300.13	301.13	299.39	300.69	300.91	299.95	299.9	300.21	298.79	300.27	301.59	299.76	300.02	300.83	300.01	300.23	300.09	299.99	300.7	300.28	298.91	300.43	301.04	300.76	299.94	299.54	301.65	299.67	299.05	298.19	300.43	299.5	300.46	300.59	299.19	300.89	300.26	299.01	300.49	300.29	299.72	299.94
313.8	314.79	314.05	314.61	315.22	315.01	313.47	315.76	314.68	314.4	314.62	314.84	315.09	314.68	315.57	315.81	315.5	315.58	313.48	314.08	315.46	313.86	314.78	315.2	314.49	314.45	314.58	314.99	315.81	315.2	315.42	314.61	314.42	314.5	314.12	314.68	313.89	314.98	315.65	315.01	313	314.21	314.67	315.7	315	314.56	314.57	315.56	313.78	315.51
310.33	309.37	311.02	311.12	311.83	310.93	310.3	310.97	311.24	309.95	309.74	311.2	311.34	310.81	310.28	310.49	310.18	310.81	312.05	311.11	310.34	310.49	310.4	311.2	310.49	310.58	310.45	310.2	311.05	310.83	310.66	311.01	310.43	309.38	310.78	310.22	310.3	310.7	312.36	310.33	310.77	311.17	310.46	311.1	310.46	310.59	311.01	311.59	311.08	310.61
316.87	316.75	315.51	315.86	315.82	315.29	316.64	316.41	315.91	315.07	315.48	315.67	316.69	316.68	316.82	315.89	314.53	314.84	316.26	315.46	316.59	315.39	316.39	316.98	316.13	314.98	315.97	315.72	317.03	315.75	316.9	315.35	316.25	315.32	316.31	315.32	316.17	316.2	316.35	316.36	314.85	316.08	315.26	315.22	315.07	315.68	316.28	316.42	315.65	316.06
307.92	310.1	309.03	307.47	308.16	310.52	307.92	309.14	308.63	309.56	308.68	309.59	308.56	309.51	307.88	308.16	308.39	307.77	308.17	308.3	309.34	309.29	308.02	308.98	307.81	308.58	309.53	310.58	309.54	308.1	308.13	309.26	308.3	308.5	309.05	308.42	308.99	308.79	309.98	309.8	308.41	308.01	309.2	307.95	309.7	310.01	309.23	308.68	308.94	308.86
294.36	294.58	294.12	293.73	293.66	293.87	293.82	294.37	293.47	293.64	293.99	294.33	293.54	292.92	294.58	293.95	294.48	293.86	293.26	293.8	294.66	294.98	293.64	294.23	293.14	293.28	295.3	293.27	293.5	293.96	294.13	294.01	293.84	294.33	293.46	294.09	294.39	294.21	292.19	293.7	294.64	292.89	293.07	294.19	295.5	294.3	294.79	293.97	294.88	293.99
306.46	305.05	305.38	303.54	304.79	304.58	304.95	305.15	305.02	305.17	304.76	304.14	305.92	305.15	305.5	306.18	303.93	306.08	304.81	305.42	304.25	305.62	305.99	305.58	305.06	303.17	304.31	304.73	304.97	304.13	306.22	303.88	305.91	305.79	305.4	303.94	306.58	304.34	304.44	305.07	304.16	305.77	305.74	305.4	306.31	304.48	305.96	305.04	304.08	305.47
304.21	303.58	304.31	304.95	305.24	304.94	303.93	304.37	304.76	303.79	304.63	304.28	303.57	303.08	304.92	303.91	303.86	303.74	305.36	304.51	305.07	303.66	304.79	304.57	303.56	303.83	304.78	303.84	304.51	305.66	306.18	304.57	304.44	303.87	304.66	304.1	305.28	302.92	303.82	304.69	305.34	304.38	304.6	304.12	304.29	304.16	304.24	305.24	304.54	304.28
319.47	317.42	318.91	318.03	318.06	317.84	317.34	318.65	318.43	317.98	318.01	317.22	318.19	318.65	318.55	317.56	318.67	319.47	319.2	317.64	318.08	318.89	317.45	318.48	317.62	317.49	318.59	319.86	318.78	318.88	319.14	319.51	318.44	318.4	318.3	319.57	317.97	318.41	318.31	318.66	316.3	319.19	319.46	317.98	318.92	318.6	317.04	316.41	317.3	318.01
306.25	305.71	304.51	305.38	304.88	305.56	303.81	306.01	305.69	304.34	306.73	305.28	304.96	305.59	306.54	305.82	305.79	305.64	305.69	305.29	306.37	305.72	305.19	305.01	306.84	305.31	305.37	306.09	305.28	305.39	305.05	305.53	304.56	303.83	305.89	306.16	305.94	305.96	304.24	304.93	307.5	305.98	305.79	306.62	306.46	305.14	305.25	305.22	305.57	306.74
313.07	310.54	312.43	314.22	313.47	313.77	313.02	313.68	313.01	313.85	312.99	313.84	313.63	313.34	315.11	313.53	313.78	312.71	312.31	313.41	313.21	312.79	313.26	312.42	314.63	313.19	313.11	313.24	313.64	313.45	313.68	312.52	312.79	313.25	314.09	312.89	312.6	312.4	313.43	314.12	313.58	313.78	312.62	313.66	313.18	313.78	312.56	312.1	312.37	313.16
300.04	302.17	301.86	301.61	301.17	300.25	300.37	300.72	301.05	301.59	300.34	300.22	300.69	302.07	300.94	300.1	301.58	300.25	301.24	300.65	301.07	300.97	302.56	301.14	300.43	300.31	301.32	300.84	300.94	301.39	301.27	300.88	301.93	300.63	300.58	300.66	301.53	301.56	300.31	300.38	301.72	300.15	301.08	300.17	300.31	300.96	300.92	300.65	300.56	299.32
303.39	303.65	303.7	304.05	303.72	302.93	302.93	302.6	303.25	304.28	303.58	302.95	303.57	303.57	304.04	302.94	303.17	303.53	302.84	304.32	304.15	303.71	303.57	304.49	304.66	303.27	304.15	303.4	304.11	303.17	302.71	304.49	304.17	303.26	303.72	303.23	304.44	305.02	303.44	304.48	304.2	304.19	302.25	304.23	302.76	305.06	304.55	304.35	303.71	304.63
310.22	310.58	309.76	308.61	309.18	309.61	308.12	309.69	308.95	310.08	308.84	309.67	310.11	310.04	309.45	309.42	309.75	309.73	309.99	309.31	309.3	310.41	311.04	310.37	310.92	310.37	309.5	309.78	311.8	309.62	308.41	310.44	310.69	310.02	309.18	310.08	309.97	309.82	308.93	309.31	310.46	310.07	310.31	309.63	309.34	308.14	308.77	309.75	308.81	308.97
314.82	316.43	316.19	315.99	315.91	316.13	316.56	315.94	315.82	314.52	316.76	315.42	315.83	315.02	315.33	315.83	315.56	315.07	315.14	315.72	315.97	315.45	315.16	314.38	315.93	314.6	314.72	314.26	315.87	315.12	315.09	314.38	314.62	316.55	316.76	315.89	316.33	315.14	315.35	315.8	316.74	316.82	315.57	315.71	314.96	316.45	314.25	314.93	315.81	316.49
304.78	301.88	303.62	304.51	303.68	303.65	304.32	304.18	302.1	303.5	303.3	302.43	303.28	302.68	303.5	303.83	303.09	303.68	303.73	303.44	304.15	302.63	303.23	303.34	304.34	302.93	303.33	303.66	303.05	304.58	302.9	302.51	303.06	302.55	303.95	303.48	303.08	302.81	303.32	303.05	304.15	303.33	304.15	303.02	301.99	305.1	302.43	302.96	304.12	302.99
302.86	303.65	304.43	305.19	303.41	302.05	304.03	302.72	303.53	304.29	303.43	302.16	305.02	302.36	302.83	304.17	303.78	304.74	303.14	302.63	303.26	303.45	303.72	303.04	303.55	304.36	303.2	302.93	303.53	303.9	304.21	303.53	303.39	303.45	303.87	303.02	303.83	302.72	303.77	304.73	303.77	304.19	303.68	303.23	303.34	303.11	303.33	303.13	303.36	302.04
309.99	311.34	310.22	310.73	310.39	310.15	311.18	310.71	310.4	309.61	310.29	311.34	310.65	311.85	311.2	310.15	310.91	310.92	311.37	310.64	310.84	310.27	310.71	310.99	310.71	311.23	309.68	309.37	310.03	311.51	310.08	310.41	309.57	309.77	310.24	309.89	309.57	310.84	310.1	310.53	308.9	308.78	309.84	310.64	309.97	310.44	310.74	310.67	309.87	310.71
294.97	293.75	293.3	293.31	294.01	294.03	293.82	293.32	292.95	294.58	295.02	293.78	293.7	294.34	293.49	294.23	294.74	293.53	292.77	294.2	293.91	294.9	294.16	294.75	294.69	294.29	294.46	294.34	294.54	294.81	293.13	294.52	293.83	294.37	294.17	294.51	294.18	295.14	294.24	293.97	293.29	294.68	294.48	293.59	293.31	293.66	294.14	293.56	293.85	293.88
311.12	310.16	310.6	310.75	308.96	311.12	310.82	310.71	310.63	310.86	310.86	310.54	310.65	311.31	309.97	309.31	309.73	310.15	310.08	309.19	309.79	310.11	309.18	309.95	310.4	310.62	310.19	310.12	311.54	311.34	310.6	310.62	310.43	310.34	310.98	310.39	311.32	310.3	311.06	312.14	309.74	310.08	309.87	310.41	309.84	309.88	309.31	311.31	310.24	310.95
296.38	294.9	294.16	296.98	294.35	294.9	295.49	296.41	295.16	294.58	295.29	294.23	295.27	295.02	295.2	295.25	294.53	296.79	294.67	295.72	295.47	295.69	295.44	295.81	294	294.56	295.04	295.95	295.37	295.08	295.68	296.24	294.49	295.24	295.35	296.29	293.94	295.12	294.12	295.88	296.5	295.62	295.8	294.99	295.38	294.12	294.91	295.25	295.5	296.1
303.43	301.55	302.46	301.9	301.51	302.92	302.78	303.63	302.76	303.74	301.68	302.5	302.42	303.26	302.03	301.97	301.94	303.46	301.59	301.81	302.54	302.33	302.78	301.78	302.34	302.57	302.73	301.26	301.93	302.88	302.8	302.22	301.15	302.34	302.7	302.14	303.09	303.65	302.09	302.22	303.22	302.98	302.35	302.74	302.14	302.63	302.44	302.6	303.79	303.11
296.66	297.38	297.23	297.6	296.89	298.08	296.34	297.25	296.84	295.64	297.24	295.98	295.94	296.93	296.99	297.81	296.66	296.6	298.48	296.73	297.63	297.68	297.45	296.47	296.66	295.42	297.6	296.88	296.97	296.1	296.3	296.37	296.19	296.76	295.48	297.36	298.74	296.38	297.75	296.91	297.84	296.54	297	296.26	294.85	296.98	295.76	296.76	295.01	296.42
304.65	303.84	304.01	302.74	305.7	305.1	305.01	304.74	305.15	303.9	304.65	303.73	304.13	304	302.09	304.68	304.14	303.46	304.85	305.4	304.31	304.95	304.86	303.83	304.52	304.79	303.94	304.93	304.14	303.54	304.16	303.68	304.3	304.88	303.33	303.97	305.69	304.24	304.62	303.52	303.79	303.84	304.19	304.11	303.32	303.98	305.3	304.89	302.91	304.26
306.85	306.78	306.83	307.09	306.9	306.25	305.32	306.27	306.51	306.64	306.73	305.57	305.71	306.88	307.28	307.16	307.38	306.21	307.23	306.64	307.85	306.68	306.4	307.78	306.63	306.5	306.98	306.01	306.24	307.64	306.93	305.87	307.25	307.24	306.38	306.57	306.16	306.17	305.44	306.61	307.16	306.89	306.53	307.16	305.92	306.48	307.15	305.96	305.6	304.82
312.43	311.92	311.58	312.53	310.66	311.87	312.31	311.88	312.39	311.85	312.5	311.95	313.76	312.11	312.91	313.02	312.1	312.46	311.93	313.14	312.85	312.83	311.56	313.19	309.99	312.71	312.19	310.63	312.12	312.83	310.97	312.9	313.12	313.46	311.56	311.89	312.99	313.2	313.22	311.63	312.56	312.96	311.86	312.59	311.32	313.38	312.19	312.24	311.72	313.42
296.64	297.14	296.02	296.24	295.86	296.25	295.99	297.62	296.57	297.98	297.22	296.9	296.86	297.02	297.38	297.5	296.75	297.72	296.58	297.46	296.74	296.79	297.29	295.85	296.46	296.2	297.23	296.98	296.29	297.43	297.44	297.6	297.85	296.59	296.95	297.05	296.87	297.57	298.09	296.25	296.15	296.68	296.93	297.02	297.37	296.46	297.47	297.29	296.23	297.27
317.56	317.02	317.55	317.93	317.05	317.68	317.41	318.61	315.76	317.38	316.05	318.14	317.52	316.49	316.83	316.09	317.16	317.15	316.64	316.41	317.34	317.28	317.78	315.84	315.79	317.93	317.96	318.22	316.7	316.74	317.41	317.28	317.5	317.24	316.7	316.52	317.45	317.55	316.85	318.05	317.17	316.37	317.42	317.66	317.41	316.68	317.52	316.68	317.1	316.03
311.24	310.45	309.66	310.59	310.72	308.75	309.82	309.99	310.34	311.08	310.47	311.18	310.33	310.72	309.81	310.05	309.68	309.42	310.49	311.36	311.17	310.98	310.26	309.92	310.29	311.01	310.1	309.85	309.76	309.64	311.46	310.82	310.09	310.03	310.44	310.72	309.54	310.97	309.96	309.55	310.37	311.33	310.31	312.06	309.2	311.92	310.67	309.84	312.08	311.14
314.27	314.66	314.38	313.84	315.3	314.37	314.36	313.67	312.96	313.7	315.17	314.39	314.53	314.24	313.44	313.81	314.06	315.5	314.06	314.18	315.78	314.36	313.69	313.64	314.37	314.47	316.26	314.5	313.37	313.27	314.17	313.32	314.43	312.49	314.53	313.12	313.47	314.53	314.03	314.09	313.14	314.13	314.92	314.11	314.98	313.38	314.21	314.11	315.1	313.68
305.61	305.01	304.09	304.97	303.95	304.27	304.53	303.81	304.06	304.46	304.36	303.74	304.46	303.86	303.47	304.11	304.16	305.08	305.11	304.43	303.34	304.54	304.36	304.95	304.49	304.9	304.6	304.33	304.15	304.66	303.63	304.52	304.05	304.02	304.45	304.13	303.19	304.26	303.61	304.27	303.51	304.47	305.53	305.74	304.9	304.5	304.14	304.73	303.68	305.12
305.48	306.56	305.66	306.03	304.78	306.63	304.53	305.45	304.68	304	305.92	305.97	306.08	304.72	306.11	305.94	306.14	306.11	306.35	306.06	304.49	305.9	304.27	306.53	305.27	306.06	306.18	306.18	305.08	306.28	305.78	304.87	306.61	306.46	305.31	305.16	306.11	305.74	305.81	306.79	305.62	304.52	306.09	305.02	304.79	304.48	304.92	305.92	305.1	305.82
325.61	325.3	325.06	325.7	324.94	324.79	325.75	324.87	325.92	325.75	325.18	324.74	325.76	324.19	325.38	325.62	325.68	323.91	325.96	324.12	324.84	324.47	325.28	326.58	326.01	325.77	325.92	325.62	326.11	325.74	325.45	325.94	325.66	325.26	324.56	325.3	325.52	325.73	324.37	325.37	325.38	324.93	325.78	325.52	325.8	325	325.69	325.12	325.42	324.57
314.18	314.2	314.57	315.28	314.09	313.84	314.51	316.01	314.53	314.98	314.52	313.97	315.34	315.76	315.19	315.01	314.4	314.54	314.08	315.84	316.12	315.5	316.02	314.93	315.7	314.98	315.08	315.8	314.12	315.05	314.26	314.34	316.13	315.38	315.67	314.7	315.7	314.35	314.07	315.12	315.27	313.98	315.88	314.13	315.44	314.52	314.49	315.09	314.73	316.04
297.74	297.18	296.76	296.68	296.93	296.62	297.03	297.07	297.68	295.19	295.27	296.37	297.16	296.97	296.5	296.68	295.89	296.06	297.22	297.09	297.34	297.21	296.35	296.88	297.36	297.04	296.64	297.56	296.22	296.8	296.75	296.61	297.02	296.74	297.24	295.44	296.66	297.22	297.06	297.12	296.28	296.54	297.56	297.16	295.87	296.93	295.47	297.79	296.36	297.81
295.99	296.55	295.59	296.63	296.61	296.62	297.22	297.05	297.59	297.07	296.26	297.65	295.72	297.72	296.08	296.71	296.1	296.65	296.47	296.71	297.23	297.69	296.84	296.43	295.51	296.49	297.07	296.98	296.64	297.33	297.61	297.26	296.65	295.76	297.47	296.51	296.67	297.42	296.75	297.63	296.41	297.09	296.89	297.17	297.4	296.21	296.2	297.04	296.37	297.01
302.55	303.85	303.69	303.07	302.14	303.79	303.39	303.77	303	303.61	304.38	302	303.37	303.2	303.77	303.59	303.35	303.55	303.31	303.57	304.29	303.27	303.31	303.19	304.09	302.66	302.49	303.29	303.88	302.86	304.05	303.03	303.42	303.66	302.83	303.43	304.39	303	304.72	303.73	304.85	304.51	304.61	303.66	304.43	303.91	304.25	303.19	303.96	304.38
304.39	302.63	303.7	304.4	303.33	302.97	304.17	303.88	302.38	303.82	304.58	302.72	302.83	303.15	303.03	303.76	303.59	303.49	302.57	302.99	303.2	302.67	303.93	302.97	303.38	303.6	302.68	302.06	302.33	302.56	304.14	303.17	303.18	302.56	302.97	303.87	302.88	303.4	304.18	303.04	303.06	303.92	303.74	303.26	303.68	302.96	302.62	303	302.69	304.24
310.57	309.4	309.75	309.16	309.43	308.34	309.78	310.37	309.86	308.96	308.87	309.99	310.75	309.44	309.96	310.45	310.89	310.95	309.16	309.61	308.89	310.65	310.24	310.19	310.45	309.35	307.83	308.25	310.25	310.93	309.56	312.08	310.03	307.84	309.8	309.85	310.11	309.77	309.89	308.55	309.3	308.79	309.83	309.65	307.51	309.48	309.92	310.26	309.08	310.29
308.77	309.35	308.89	309.29	308.99	307.36	307.87	308.85	309.58	309.24	308.65	309.95	309.39	309.73	308.9	308.78	308.17	308.92	309.44	307.91	309.37	309.06	308.8	309.14	308.43	308.32	307.71	309.52	309.63	309.09	308.69	309.45	308.47	309.27	308.95	309.41	308	308.85	308.24	308.98	309.79	308.72	308.08	308.93	308.69	309.12	307.89	309.31	307.6	309.25
317.93	317.26	317.18	317.23	318.45	318.12	316.72	318.02	318.35	316.95	317.18	316.88	316.99	316.67	317.91	318.24	318.13	318.29	317.43	316.9	319.01	317.61	318.18	317.62	318.96	315.88	318.95	317.88	317.75	318.13	318.12	317.96	316.84	318.25	318.12	318.12	317.73	317.93	319.46	318.25	317.17	318.55	318.17	318.32	317.31	318.23	317.8	318.55	317.33	316.99
304.08	303.24	302.47	301.98	303.44	303.61	303.32	303.61	303.4	302.11	303	303.58	303.34	302.86	303.62	303.36	304.08	303.37	302.92	302.63	302.59	304.34	303.28	304.34	303.84	301.45	303.89	304.05	304.46	303.13	304.01	303.22	304.24	302.88	302.71	303.77	302.51	301.94	303.62	302.85	303.84	303.65	302.09	303.96	304.77	303.62	303.13	302.76	302.93	304.18
314.88	316.98	315.03	315.06	313.11	314.3	314.03	315.47	314.16	314.32	314.85	314.11	314.57	315.17	315.16	314.38	314.64	313.95	316.11	315.79	313.96	314.91	315.49	315.48	314.39	314.1	316.99	315.36	314.68	313.54	313.85	315.25	314.58	315.66	314.98	314.55	316.18	315.18	314.76	315.67	314.91	314.09	315.39	315.42	315.43	314.16	313.61	316.93	315.97	315.06
305.22	305.17	305.29	304.73	305.89	305.51	305.83	304.65	305.33	305.89	305.04	305.06	305.88	305.13	305.65	304.41	305.86	305.64	305.25	304.32	306.14	305.74	306.65	305.63	306.09	305.43	306.2	305.91	306.36	306.14	306.05	305.38	304.73	305.72	304.79	305.04	304.28	304.42	305.36	304.79	305.78	303.95	305.25	305.18	306.67	306.47	306.24	304.78	305.31	304.34
313.4	313.28	313.54	314.29	313.85	312.82	314.73	313.69	314.16	314.55	313.27	314.9	314.4	314.03	314.21	313.55	313.57	313.12	313.79	312.82	314.43	314.25	314.12	313.63	313.75	313.58	314.32	313.61	313.83	313.81	313.15	313.03	313.47	312.95	314.32	313.25	314.05	313.27	313.31	314.41	314.46	313.71	314.3	315.01	313.66	313.69	314.53	313.66	313.09	313.67
317.43	317.8	319.25	319.18	316.79	318.66	317.67	318.76	319.13	316.01	317.88	318.29	318.11	317.82	317.15	318.37	317.76	317.58	318.82	319.05	318.52	317.5	316.78	318.68	319.34	316.96	317.56	318.88	318.58	318.2	318.26	317.68	318.23	317.42	317.59	317.89	316.67	318.61	316.54	317.85	318.39	316.8	318.37	318.49	318.24	318.03	318.75	318.66	318.26	318.56
300.51	300.2	300.29	299.01	300.85	299.72	299.79	298.79	299.7	301.1	299.73	299.76	299.85	299.39	298.95	298.72	299.14	298.51	300.51	299.79	298.9	300.55	299.43	299.44	299.48	300.24	299.13	300.45	299.81	299.1	300.37	300.51	299.64	300.6	299.84	299.17	300.49	298.98	298.96	300.35	299.6	299.59	302	300.16	300.45	299.2	300.54	298.87	299.79	299.89
300.42	299.92	299.84	299.55	300.3	299.02	300.56	300.26	300.31	301.39	299.33	300.05	300.53	300.31	298.75	300.51	299.18	299.06	299.47	300.8	299.01	301.76	299.65	299.41	299.97	300.74	301.08	299.97	300.37	299.17	300.58	299.51	299.96	299.62	299.79	299.99	299.8	299.98	298.48	301.42	299.79	299.15	300.56	300.55	299.63	300.24	300.3	300.11	299.22	300.12
300.79	301.65	301.21	301.49	301.31	301.72	301.31	300.97	300.49	300.65	300.51	301.41	300.14	300.1	301.37	301.7	302.4	301.22	301.62	300.27	301.5	300.03	301.77	301.06	301.34	301.09	300.91	300.95	300.43	301.76	302.22	301.71	302.5	300.91	300.66	301.01	300	300.76	300.62	301.89	301.71	300.91	301.18	300.02	300.93	301.13	301.67	301.69	300.11	301.92
294.58	294.25	295.03	293.54	295.16	296.06	294.07	294.37	294.75	294.45	293.23	294.12	294.37	294.18	293.94	295.4	293.86	293.3	294.93	294.69	294.17	294.62	294.35	293.95	293.67	295.05	293.27	293.84	294.42	293.97	294.25	293.48	292.95	294.44	294.45	293.58	293.96	294.84	293.71	295.31	293.4	293.36	293.7	294.8	295	293.78	294.61	294.78	292.39	294.19
304.68	303.28	305.22	304.91	304.61	305.23	303.61	304.53	302.98	303.8	305.6	302.98	303.44	303.71	303.91	304.45	304.13	303.95	305.25	303.87	304.08	305.09	305.02	304.44	304.66	304.72	303.31	303.39	304.59	304.63	304.14	304.17	304.05	304.28	304.42	304.49	304.37	304.61	304.33	305.08	303.37	304.48	304.83	304.97	305.31	305.25	303.28	304.39	304.59	303.64
302.46	304.45	302.57	303.77	302.72	304.26	302.96	304.05	304.32	302.86	304.23	302.82	303.19	303.58	303.72	303.1	303.39	303.49	303.71	304.02	303.6	304.28	302.92	303.96	303.09	303.08	302.76	303.13	303.31	303.17	303.4	302.37	303.87	303.04	304.06	302.26	303.23	301.84	303.08	303.09	302.05	304.16	303.67	303.41	303.04	301.97	304.18	302.85	303.62	302.24
305.88	305.45	306.11	306.41	303.54	305.3	304.69	305.73	305.07	305.44	305.35	305.87	305.43	305.22	304.7	304.07	304.62	304.79	305.01	303.83	305.14	305.64	304.85	305.56	305.49	305.43	305.49	305.53	304.47	304.28	306.38	304.74	305.53	305.58	305.51	305.52	305.28	305.51	305.46	305.89	305.55	306.44	305.24	305.24	305.29	303.65	305.67	304.43	305.18	304.63
317.69	317.05	317.78	317.75	317.26	317.24	316.26	318.02	316.92	317.29	317.54	318.45	315.47	317.02	316.04	316.99	315.94	316.86	317.88	316.71	316.84	317.18	317.39	317.09	317.47	318.23	319.33	318.78	316.79	316.77	316.99	317.76	317.78	316.89	317.1	316.47	316.9	317.06	316.99	318.04	317.25	317.53	315.96	317.58	318.57	316.78	316.95	317.05	317.47	317.04
310.8	311.15	310.5	310.01	310.92	310.2	310.48	310.94	310.61	311.5	310.56	309.29	310.12	310.16	310.83	310.9	310.66	310.45	310.35	311.23	310.83	310.49	309.74	310.27	311.2	310.06	311.43	311.19	310.21	310.53	309.43	310.41	311.04	310.03	312.01	311.32	310.5	310.75	309.5	309.94	312.22	310.17	310.96	310.2	309.01	310.31	310.63	310.58	310.03	311.17
325.17	325.35	324.36	326.18	324.35	325.02	326.25	325.4	323.73	324.96	325.62	324.96	325.88	324.2	324.59	324.99	324.88	325.41	323.69	324.88	326.34	324.79	324.26	325.48	325.39	324.41	325.57	324.49	324.1	325.31	325.33	325.42	325.15	324.27	325.95	325.16	325.48	326.64	325.21	325.09	324.2	326.42	325.55	325.19	325.34	324.63	326.47	324.84	325.96	324.92
304.68	305.28	305.2	304.7	305.17	305.85	305.16	304.98	305.6	304.84	306.02	305.39	305.87	305.9	306.08	304.47	305.11	305.48	304.92	303.36	305.33	305.53	305.85	304.81	305.64	306.78	304.87	305.54	306.18	305.15	304.79	304.9	305.94	304.82	305.31	303.91	304.64	303.79	305.53	304.34	304.99	304.72	306.48	305.89	305.52	305.4	304.79	305.75	305.81	304.75
304.38	303.07	302.37	302.23	303.49	303.02	302.52	303.4	302.81	302.65	303.15	302.96	303.41	302.76	302.37	303.3	303.34	302.1	303.7	302.57	302.41	302.51	303.72	303.14	302.28	302.97	302.43	303.71	302.76	302.7	302.58	301.74	302.73	302.14	304.1	303.32	303.68	302.5	302.56	302.28	302.38	302.01	302.05	302.58	303.95	302.13	303.67	303.16	302.52	303.47
303.54	301.46	302.14	302.19	300.58	302.89	301.75	301.53	301.7	302.64	301.58	302.03	303.15	303.53	302.32	302.81	302.96	302.64	301.58	302.87	302.33	303.57	302.7	302.57	302.12	301.84	302.7	302.47	302.67	302.06	302.99	302.19	301.74	301.66	303.46	302.45	301.86	304.04	303.07	302.52	302.04	302.03	301.89	301.42	303.13	302.86	302.01	301.88	303.38	301.54
317.96	316.71	317.46	316.11	315.13	316.98	317.13	316.32	318.49	316.13	317.4	316.51	316.76	315.77	316.29	317.1	316.58	316.85	315.4	317.15	317.1	316.5	316.69	315.64	316.13	315.8	316.67	314.5	317.17	315.88	316.27	316.79	315.87	316.66	316.23	316	316.46	316.92	316.29	316.63	316.44	317.15	316.31	315.99	316.83	316.56	316.2	317.9	315.96	316.56
311.67	312.51	313.03	313.13	313.38	313.16	312.6	313	311.46	312.81	312.5	312.89	311.35	312.26	313.07	312.84	312.05	312.69	313.49	313.01	312.24	313.02	312.42	313.31	312.06	314.03	313.11	311.66	312.62	312.5	314.22	311.91	312.41	312.79	312.57	312.86	313.41	311.8	311.8	312.35	312.78	312.77	312.9	313.69	313.25	312.57	313.15	312.05	312.28	313.14
309.24	311.18	310.54	310.69	310.65	310.31	310.98	310.85	309.75	310.53	309.91	310.92	310.58	310.54	311.08	309.6	310.54	311.48	310.96	310.44	310.63	310.11	310.44	310.6	311.1	309.93	309.73	312.18	310.14	311.48	308.85	311.04	309.05	311.31	311.17	310.51	310	310.84	310.17	310.53	310.4	310.3	309.17	310.03	310.52	309.99	311.33	310.54	310.77	309.73
304.99	304.55	305.35	306.5	306.62	305.27	305.45	305.01	305.83	304.89	307.31	306.24	307.41	305.75	305.64	305.2	305.42	305.17	305.38	305.24	305.65	304.96	306.58	305.14	305.66	304.4	306.52	304.45	306.58	305.14	306.65	305.77	306.47	304.59	305.62	305.18	306.12	305.5	305.48	306.52	306.11	307.19	305.37	305	306.1	305.52	305.03	304.77	304.84	305.52
307.98	309.71	309.84	307.53	308.44	309.5	309.38	309.7	308.88	309.12	307.52	309.56	309.15	309.17	308.41	307.48	309.26	307.58	309.17	309.33	309.42	309.54	309.18	308.95	308.8	309.78	308.98	309.54	310.22	309.62	308.96	309.05	310.56	308.46	308.5	309.58	307.74	309.17	308.87	309.2	308.74	307.53	308.11	308.52	309.1	308.71	310.11	308.54	308.75	308.83
303.82	302.48	303.15	303.56	303.87	302.43	302.98	303.64	303.27	303.38	302.52	303.57	302.74	303.16	304.41	303.2	303.58	303.11	302.93	302.46	304.24	303.03	303.31	302.6	302.68	303.14	305.8	302.99	303.4	302.71	302.45	305.05	303.3	303.87	303.51	303.69	302.69	303.69	303.79	303.94	302.59	303.55	303.43	302.87	302.4	302.44	304.25	303.3	301.72	303.38
315.97	316.52	315.51	314.14	315.44	314.87	315.81	314.46	315.28	317.09	316.7	315.35	315.55	317.02	315.74	316.67	315.22	315.3	317.23	316.64	315.4	315.51	316.2	315.99	315.61	316.46	316.54	314.84	316.58	316.83	316.29	314.88	315.63	316.15	315.38	315.3	316.07	313.97	315.76	315.24	315.67	315.57	315.41	316.42	316.38	315.57	315.87	316.76	314.65	316.14
300.66	299.94	300.16	300.2	300.15	299.72	299.2	300.85	301.04	300.26	299.07	300.85	299.17	300.24	299.46	299.5	298.69	300.98	300.38	299.53	300.69	300.36	300.5	299.51	299.11	301.24	300.29	300.33	301.37	300.09	299.91	299.54	299.58	300.76	300.68	300.38	300.18	300.68	300.78	300.54	301.7	300.64	299.83	299.85	299.29	298.61	299.05	300.37	299.4	298.65
303.77	303.67	303.87	304.35	304.32	303.74	303.89	304.63	302.89	303.83	303.92	303.01	303.55	302.4	302.32	303.87	303.68	303.13	301.98	303.37	304.01	302.71	303.46	303.28	303.76	303.02	303.08	303.99	303.81	303.38	303.12	302.6	303.29	302.6	303.64	303.45	303.2	304.56	303.81	303.21	304.8	303.08	303.52	302.87	303.29	303.9	303.78	304.19	303.86	303.26
314.89	315.65	315	315.22	314.63	314.96	315.02	314.83	316.02	315.78	314.94	315.17	315.47	314.87	316.05	314.1	314.85	313.92	314.17	315.54	314.35	316.42	315.45	315.53	314.49	314.64	314.95	314.55	316.08	315.46	315.2	314.91	314.51	315.08	315.66	314.36	314.17	315.22	314.77	314.68	314	314.74	316.53	315.33	314.88	315.3	315.36	315.46	315.74	316.01
314.08	314.47	314.97	314.53	314.83	314.43	314.76	314.02	316.02	314.37	314.66	314.23	315.73	314.61	315.39	314.8	315.29	315.71	316.52	315.69	315.17	314.63	315.07	314.95	314.11	315.68	315.59	313.82	314.37	315.03	314.84	315.7	314.07	314.39	315.12	314.92	315.49	314.5	314.4	315.01	314.49	315	314.73	314.5	315.8	314.44	315.07	314.98	316.77	317.41
312.5	314.61	313.63	312.65	313.2	313.68	312.87	314.04	313.98	313.26	313.86	312.57	313.61	313.31	313.68	313.22	312.72	313.39	313.34	312.65	314.24	313.61	313.85	314.21	312.92	312.5	312.63	313.68	313.26	313.08	312.49	312.94	313.24	313	313.1	314.33	313.83	312.06	313.4	311.91	313.4	312.59	313.23	312.67	312.23	313.1	313.66	312.7	313.83	314.48
299.15	300.25	300.17	300.51	301	299.77	297.9	300.32	301.01	300.5	298.84	300.98	298.66	300.51	299.53	299.45	299.92	300.61	301.25	300.02	300.85	299.93	298.59	299.88	298.77	300.77	300.33	300.52	298.49	300.57	298.88	299.75	299.49	299.38	300.23	298.7	300.46	299.9	298.65	299.62	300.41	300.16	300.09	300.3	299.69	300.69	299.55	300.84	300.61	299.71
327.85	327.52	327.35	327.88	327.33	328.53	327.67	328.88	328.65	327.81	327.46	327.77	328.24	327.99	327.54	327.96	327.73	327.52	327.21	327.39	328.33	327.34	328.21	327.66	327.76	328.04	327.98	328.29	327.57	327.95	327.56	328.51	327.94	328.96	326.73	327.93	328.24	328.35	328.14	328.17	326.95	328.06	327.95	328.41	327.31	327.8	327.96	327.82	327.58	329.37
308.85	309.02	308.16	307.95	308.42	308.89	308.92	309.66	307.79	309.54	309.58	309.62	309.66	308.09	309.74	307.17	309.42	309.16	308.39	309.18	308.73	306.71	309.27	309.08	308.88	308.46	308.86	309.45	308.73	308.32	309.94	309.97	308.29	309.06	308.44	308.67	308.45	308.36	309.6	308.58	309.73	309.15	308.06	310.06	309.6	309.48	308.67	309.45	308.05	307.97
327	329.09	327.59	327.98	327.81	327.83	327.06	327.03	327.38	327.56	327.98	327.28	327.58	327.8	329.54	326.91	328.83	328.72	328.78	328.76	328.93	328.51	328.68	327.24	328.12	327.72	326.9	328.77	327.67	328.21	327.5	328.35	327	327.18	328.39	328.14	329.28	327.13	328.39	328.5	327.08	327.78	329.59	329.14	327.52	326.39	328.2	328.33	327.64	327.13
326.95	328.18	326.52	328.78	327.55	327.52	327.2	327.4	327.52	328.01	327.64	327.77	327.33	327.03	327.03	327.58	328.46	327.03	328.07	327.39	327.41	327.42	327.99	327.7	328.58	328.6	326.91	326.91	328.08	328.7	326.76	327.88	326.28	327.59	327.55	327.31	327.37	328.66	327.67	327.31	327.71	328.45	329.31	327.32	328.9	328.31	328.16	327.51	327.56	327.78
314.72	314.61	314.88	314.92	315.66	315.59	314.22	314.74	314.59	316.39	315.24	315.07	314.07	314.45	314	315.18	315.21	314.15	314.56	315.4	314.95	314.5	315.08	315.39	315.2	315.87	314.87	314.79	315.29	315.2	314.86	315.06	314.85	314.25	314.64	315.4	316	315.39	313.12	314.09	316.64	314.18	315.03	315.11	315.44	314.73	314.12	315.08	313.68	314.93
313.95	315	313.9	314.06	314.94	313.9	314	314.21	313.84	312.76	313.98	313.7	313.08	312.6	314.65	314.65	314.35	314.03	314.73	314.96	314.26	314.7	313.78	313.99	313.01	314.57	313.44	314.13	313.23	314.39	313.51	313.72	313.81	314.02	315.04	313.24	314.03	313.67	313.83	313.16	313.04	314.25	314.15	313.82	315.08	313.85	314.02	313.8	314.04	313.42
303.73	304.05	303.88	303.56	305.47	304.19	304.17	305.15	303.64	303.38	303.86	304.45	303.16	303.44	305.5	304.61	304.02	304.19	303.31	303.13	303.38	304.52	304.59	303.53	304.94	303.69	303.7	303.99	305.33	303.77	304.55	304.16	304.25	304.92	304.69	304.22	303.35	303.76	304.86	303.73	303.25	305.68	304.8	304.32	303.19	304.22	303.67	304.35	305.21	305.16
325.39	324.65	324.83	324.65	324.88	324.48	324.09	323.36	325.21	325.78	324.78	325.26	324.53	323.37	324.47	324.94	325.43	324.95	324.37	324.19	324.66	324.34	325.54	324.65	324.13	323.24	324.7	324.69	325.11	324	324.86	324.59	325.29	326	324.02	324.78	323.76	324.7	323.97	324.36	324.3	324.24	323.2	325.76	324.47	324.82	322.8	324.17	322.84	324.95
306.86	306.75	306.54	308.11	306.97	305.64	306.66	305.47	306.07	306.8	306.89	305.5	306.7	307.02	307.75	306.93	306.65	305.52	307.05	306.14	307.25	307.23	306.21	306.42	306.32	307	306.78	306.52	305.66	305.26	305.76	306.32	307.01	306.9	307.41	307.25	305.94	307.43	306.07	307.47	306.77	305.8	305.66	306.52	306.61	305.76	306.79	306.93	307.04	307.05
301.07	300.96	301.87	302.77	301.43	301.39	302.41	301.41	300.15	299.88	300.73	302.15	300.83	301.63	300.67	299.98	300.35	301.45	301.48	300.14	301.88	301.27	300.12	300.55	300.21	300.52	300.99	299.62	301.25	301.27	301.04	301.19	299.74	300.93	301.17	300.75	301.1	302.62	301.26	300.59	300.43	301.22	301.91	300.83	300.95	302.48	300.56	300.26	300.29	299.92
302.35	303.4	303.5	304.11	304.35	303.15	303.89	304.16	303.67	304.1	301.92	304.51	303.95	303.39	303.4	303.94	304.16	304.29	304.91	304.13	305.12	303.05	302.61	303.16	304.81	304.55	304.11	304.41	304.18	303.59	303.21	304.42	304.22	304.39	302.99	304.21	303.97	304.3	303.84	303.19	304.03	303.78	304.74	303.93	304.06	303.38	302.67	304.24	303.49	302.67
297.11	296.77	297.79	296.54	297.11	296.94	297.3	296.07	296.28	295.76	296.07	296.67	297.14	296.03	296.3	297.91	297.68	296.93	296.37	295.96	296.74	297.94	297.46	295.94	297.95	296.94	295.85	297.21	296.91	296.45	296.44	297.36	296.67	296.55	296.84	296.98	296.49	296.55	295.96	297.61	297.87	296.95	296.55	296.69	297.22	296.52	297.03	298.06	295.52	296.37
309	309.4	308.94	308.61	308.56	308.52	309.46	308.33	308.82	308.22	308.49	308.38	308.25	309.03	308.68	308.21	307.41	308.19	308.65	310.16	308.54	308.54	309.52	308.16	309.28	308.56	308.5	308.56	309.52	307.68	308.78	309.17	308.51	308.08	309.17	309.08	308.03	309.88	309.27	309	308.47	308.36	309.78	308.42	307.73	308.89	309.42	309.08	309.32	308.72
315.26	314.01	313.92	314.26	313.81	314.63	313.93	314.5	314.31	313.52	314.24	314.32	315.24	313.92	313.55	313.6	314.88	313.82	314.04	314.74	314.35	313.49	314.94	313.58	312.58	313.79	314.22	313.3	313.98	313.75	312.69	313.95	314.46	313.55	313.91	312.85	314.72	314.06	313.29	313.99	313.59	313.67	314.51	314.75	313.63	313.36	313.66	314.43	313.4	313.53
303.21	303.79	302.35	303.62	302.85	302.28	302.75	304.16	302.09	304.11	303.44	302.78	303.51	303.36	302.46	304.79	303.31	304.47	303.89	302.83	303.75	303.83	303.92	303.45	304.06	302.05	304.82	302.79	302.85	303.92	302.48	304.94	303.24	303.29	302.44	303.92	302.37	303.17	303.57	304.01	303.81	303.12	303.03	303.2	302.39	303.63	303.96	303.16	302.47	303.82
309.54	310.59	310.2	309.88	309.46	311.41	309.1	308.99	309.93	310.36	308.78	309.05	308.5	309.82	311.57	310.14	310.17	310.2	308.74	309.6	309.36	310.76	310.36	310.65	309.69	309.68	309.61	309.77	309.76	309.27	310.22	308.22	309.68	309.71	309.53	310.13	309.43	309.19	310.88	310.78	310.74	310.21	310.9	310.61	310	308.58	308.91	309.41	310.17	309.48
300.27	300.16	299.46	300.89	300.39	298.63	300.18	299.97	299.23	301.49	298.99	299.91	301.04	300.08	300.86	299.81	301.23	300.05	298.99	300.06	298.87	300.39	300.49	300.11	300.26	299.87	300.21	298.8	300.42	301.23	300.84	300.59	300.78	299.61	299.75	299.35	300.94	300.76	300.11	299.88	300.06	299.99	299.66	300.38	300.52	300.56	299.67	300.14	299.85	299.4
304.06	303.2	304.59	304.42	302.68	303.54	303.52	302.7	302.83	303.13	303.55	303.88	303.78	303.49	302.73	304.15	302.67	303.83	303.02	303.28	303.12	303.62	303.09	303.88	304.81	303.03	303.07	304.58	303.43	304.56	302.93	300.99	304	304.13	304.46	303.72	304.6	302.97	302.46	303.74	305.74	303.91	302.68	302.61	303.07	304.38	303.38	302.64	303.39	302.79
306.09	306.92	306.16	306.56	306.54	307.16	306.1	307.84	307.1	307.09	306.43	306.18	306.3	306.87	306.7	305.61	305.93	306.26	306.61	305.83	306.71	307.4	306.75	307.83	306.18	306.44	306.31	305.52	306.33	306.83	306.01	306.29	306.64	305	306.58	306.33	307.14	306.9	306.55	306	305.55	306.8	306.84	307.04	306.89	305.39	307.26	307.29	306.61	308.56
299.99	300.96	300.25	299.74	299.05	300.2	300.33	298.62	299.43	300.75	299.82	299.38	300.97	300.48	300.79	300.52	300.08	300.94	299.91	298.94	299.24	299.98	299.39	301.63	299.67	300.53	299.65	300.72	299.89	299.89	298.97	299.1	300.65	299.87	299.13	299.54	299.62	298.12	299.84	300.96	299.65	300.56	299.56	299.08	300.3	300.18	300.44	301.34	299.02	299.01
317.1	317.22	316.53	315.72	318.08	317.5	316.51	317.38	317.44	317.65	316.86	317.35	317.31	317.6	316.73	317.4	317.15	316.37	317.38	317.54	316.96	317.23	318.85	317.59	316.7	317.19	317.1	316.74	317.45	316.83	316.9	317.67	317.29	316.69	317.03	317.37	316.19	317.21	317.11	316.97	318.03	318.03	317.54	316.93	316.11	317.3	316.74	316.75	317.74	317.62
309.21	309.66	308.98	309.92	310.55	310.25	310.91	311.23	311.08	311.35	309.96	310.95	310.89	310.32	310.5	311.46	309.57	310.21	310.52	310.15	311.45	310.36	311.2	310.43	310.39	309.37	311.14	310.06	310.99	311.05	310.55	310.72	310.45	310.89	310.77	310.54	310.42	310.44	310.54	310.26	309.7	309.33	310.13	309.97	311.32	310.63	310.36	310.89	310.72	311.14
303.61	302.06	301.82	302.6	302.52	303.38	302.76	301.74	302.05	301.77	302.07	303.19	303.74	302.58	302.76	302.75	303.52	302.46	303.03	302.72	302.63	302.61	301.88	302.41	302.53	302.32	303.55	303.16	303.01	303.86	302.56	302.67	303.18	301.66	303.18	302.79	301.39	303.47	302.71	302.83	303.07	303.66	302.1	301.75	302.38	302.45	304.65	301.71	302.85	301.25
317.06	318.03	317.73	315.84	317.92	317.55	318.54	317.4	318.3	315.77	316.7	317.47	318	316.02	316.97	317.62	316.28	316.36	315.54	316.17	315.9	316.83	317.35	318.99	317.36	317.37	317.78	315.99	316.94	317.81	317.06	318.34	317.19	316.51	317.99	317.53	317.92	317.42	316	318.06	317.5	317.17	316.6	317.44	317.62	316.74	318.03	317.06	316.26	317.04
315.42	313.92	313.92	314.29	314.65	313.79	314.78	313.92	313.04	315.09	313.35	312.67	314.98	313.85	314.28	312.74	314.55	313.1	313.94	313.6	314.29	314.47	314.12	313.66	313.72	314.84	313.34	313.37	314.33	312.88	314.5	315.14	313.66	314.93	313.84	314.16	314.53	314.31	314.5	313.43	313.92	314.62	314.71	313.38	313.99	313.34	313.88	313.59	315.13	313.62
300.79	300.91	302.49	300.57	301.73	300.74	301.84	299.26	300.68	301.59	301.9	301.58	300.95	300.73	300.32	300.93	300.33	299.73	300.33	301.29	301.61	300.3	300.97	300.85	299.71	301.91	300.67	301.78	300.43	301.09	302.05	300.6	301.07	301.01	300.45	300.8	301.86	299.93	301.49	300.9	302.17	300.34	300.1	300.88	300.63	300.71	300.42	300.38	301.63	302.18
328.34	328.49	327.69	327.83	329.94	328.02	329.63	328.68	327.02	327.61	327.59	327.86	327.01	328.71	329	328.6	329.19	328.72	327.84	327.52	327.33	328.21	327.13	327.92	328.2	327.56	328.66	328.42	327.95	328.24	328.92	327.55	327.96	327.54	327.34	328.87	327.3	328.14	328.85	328.4	328.64	329.19	327.88	327.54	326.71	328.48	329.31	327.47	327.68	327.58
303.22	306.08	306.11	305.28	306.53	306.02	305.71	304.63	304.44	304.17	306.04	305.94	306.39	305.97	306.39	305.13	305.21	305.47	304.09	303.93	305.74	305.91	304.57	305.55	306.38	305.14	305	306.7	304.25	306.33	305.37	305.11	306.19	304.42	304.37	305.91	306.35	304.88	305.85	305.21	304.88	304.29	304.92	304.54	304.56	305.33	305.06	304.78	303.64	305.22
302.01	301.45	302.28	303.42	302.62	301.87	302.72	301.88	303.38	301.92	302.22	303.11	302.41	302.75	302.38	302.45	301.4	301.63	302.28	302.06	302.15	301.53	302.07	302.9	303.54	302.67	302.27	302.7	302.4	302.09	302.12	301.47	302.35	302.45	302.51	302.36	302.01	302.18	303.66	301.98	302.44	301.91	302.56	301.83	301.26	302.2	302.08	302.79	302.46	302.85
301.16	302.14	301.37	301.23	301.09	300.78	300.76	300.83	301.58	300.88	302.16	301.35	301.63	301.21	300.68	300.41	300.5	301.97	302.48	300.22	301.38	302	300.46	301.35	299.85	300.82	301.43	300.72	300.48	301.33	301.45	299.21	300.92	299.77	301.26	301.6	301	302.02	301.99	300.99	300.52	302.04	300.64	301.01	301.35	301.37	302.16	301.19	302.03	301.09
314.13	313.95	314.02	313.83	314.65	315.21	314.07	314.51	313.34	313.95	314.02	314.12	314.39	314.82	315.38	314.43	314.95	314.28	313.94	314.73	313.46	313.7	313.93	314.53	312.91	314.15	313.7	313.48	315.06	313.79	313.18	314.71	314.45	314.77	313	314.15	314.44	315.96	315.11	313.11	314.89	314.36	313.59	314.26	314.1	314.16	313.82	313.55	314.43	313.47
303.49	305.01	304.68	305.44	305.7	304.2	304.17	304.04	304.03	304.96	304.84	304.44	304.72	304.05	305.13	303.46	304.31	304.88	304.06	303.48	304.23	304.45	303.92	305.2	303.7	303.99	304.55	303.35	303.77	305.2	304.86	303.89	304.71	303.56	304.5	303.4	303.78	305.16	304.66	303.81	305.8	303.69	304.09	304.29	304.34	305.15	304.19	304.87	305.02	304.28
309.32	309.29	310.33	310.11	310.56	308.6	308.72	309.84	310.78	310.22	308.22	310.29	310.69	309.63	309.98	310.05	308.62	309.36	310.3	310.41	310.57	309.95	309.83	310.03	308.96	309.28	309.72	310.67	309.63	309.19	308.65	308.99	309.91	309.15	309.97	311.28	308.15	309.87	308.58	308.72	310.05	310.33	311.22	310.03	310.18	309.25	309.92	309.93	310.45	310.05
304.74	305.7	304.73	305.55	306.46	304.87	305.69	306.11	305.33	306.19	304.83	305.91	305.59	305.77	305.19	304.91	304.88	306.24	305.97	306.32	305.34	304.41	303.75	304.7	304.88	305.66	304.32	304.25	305.69	306.04	305.58	307	306.23	304.15	304.12	306.05	304.62	304.47	306.86	305.24	304.59	305.98	306.17	307.05	304.77	305.73	306.69	305.7	303.89	305.32
327.68	326.68	327.07	327.63	326.79	327.1	327.51	326.79	326.71	327.04	327.64	326.71	326.31	326.8	327.42	327.44	326.22	327	327.45	327.1	328.62	326.58	327.12	327.5	326.59	327.52	326.76	327.23	326.74	328.08	327.66	326.82	327.28	327.17	327.47	327.35	327.37	326.54	326.53	327.61	325.95	327.17	326.5	326.42	327.1	326.13	327.85	327.51	326.79	325.5
304.18	301.98	305.26	304.02	303.82	304.01	304.08	303.31	303.28	305.02	303.9	304.19	305.36	302.79	304.19	305.13	303.47	303.27	303.97	304.55	305.98	304.28	304.61	304.4	304.9	302.43	304.38	304.6	304.04	305.46	305.65	304.34	304.54	303.25	303.88	304.5	304.64	304.96	304.49	304.7	304.74	304.04	304.62	304.62	304.15	304.35	304.51	304.26	303.31	303.74
317.51	317.39	317.83	317.42	316.55	317.26	316.85	318.21	316.03	318.39	317.64	316.67	317.36	316.78	316.81	316.63	317.14	318.09	317.83	319.68	317.23	318.23	318.46	317.02	317.09	317.67	317.61	317.13	316.23	317.06	316.11	318.09	316.36	316.66	317.58	317.11	316.25	317.43	316.6	318.34	316.41	316.15	316.46	315.54	317.76	316.21	317.85	316.86	317.12	316.68
295.5	294.17	294.49	293.68	295.35	294.87	295.55	295.02	295.42	294.68	293.41	293.44	293.42	293.12	294.13	293.58	294.01	293.46	294.03	293.48	294.67	294.36	295.4	293.41	294.63	294.39	294.51	294.22	294.48	293.28	293.35	295.14	292.93	293.94	294.68	293.98	294.1	294.47	295.59	294.83	295.04	293.85	293.44	293.51	294.08	292.86	294.53	294.98	294	293.62
304.24	302.62	302.77	303.11	302.85	302.53	302.41	302.29	303.46	304.2	303.14	303.42	302.66	303.21	302.74	304.25	304.04	303	302.78	304.21	303.85	303.82	303.71	304.77	303.41	304.34	302.93	302.13	302.83	303.45	302.58	304	303.33	302.38	303.03	303.68	302.23	302.93	302.57	302.72	304	302.96	302.59	302.28	303.86	303.52	302.96	304.05	304.7	302.78
302.84	302.98	303.49	302.81	303.18	302.94	303.9	303.35	302.97	302.98	302.86	303.72	303.26	302.61	301.08	303.91	302.61	301.42	303.35	303.1	303.02	302.68	303.63	301.91	302.35	303.5	303.17	302.98	303.53	302.81	302.57	302.31	303.59	303.24	303.16	301.72	303.09	301.48	302.82	302.47	302.94	303.59	302.79	303.42	303.79	303.01	303.25	302.02	303.18	303.75
313.26	313.57	313.65	312.85	311.82	313.08	312.55	312.11	312.54	311.74	314.28	312.28	312.16	312.93	312.68	312.8	312.76	311.95	312.31	312.28	312.35	313.6	312.44	313.13	312.09	312.47	313.42	312.37	312.07	312.52	312.51	313.14	312.85	312.89	311.36	313.07	313.61	311.21	313.28	311.84	312.59	313.61	312.42	313.74	313.55	312.65	313.56	313.24	313.1	312.94
304.44	303.39	304.79	303.84	304.68	303.97	306.13	304.6	304.1	303.81	303.54	304.13	303	304.3	303.53	304.06	304.41	305.28	303.04	304.96	304.45	303.32	304.91	305.62	303.36	303.95	303.27	304.22	303.58	303.72	304.85	303.92	304.07	304.63	303.58	303.97	303.32	305.08	304.54	303.67	304.33	304.34	304.29	304.09	304.74	303.86	304.32	304.57	304.15	302.66
305.99	306.5	307.15	305.71	305.75	305.96	305.92	306.63	305.84	306.77	305.87	306.09	306.53	306.93	305.44	305.77	307.19	306.95	306.16	306.84	306.19	306.95	306.03	306.61	305.43	306.68	306.06	305.09	306.15	305.24	306.52	306.04	304.89	307.01	305.07	306.28	305.9	306.58	305.41	306.85	306.17	306.46	306.46	307.29	306.68	305.93	306.32	305.38	306.96	306.52
305.98	304.14	305.7	304.09	303.9	305.44	304.62	305.16	304.99	305.18	304.69	304.5	305.31	305.41	305.06	305.7	306.69	304.34	304.37	304.87	305.36	305.7	305.51	304.48	305.52	304.51	305.64	306.11	304.23	306.11	305.7	305.73	305.66	305.58	306.39	304.6	305.31	304.82	305.61	304.8	305.46	305.32	305.21	306.14	305.2	305.61	305.14	304.94	304.56	304.12
324.43	324.35	325.18	325.5	324.58	324.18	323.93	325.04	324.67	324.5	324.93	324.56	323.13	324.3	324.34	326.24	324.41	324.84	324.95	323.89	325.19	323.79	325.29	324.3	323	324.91	324.59	325	325.07	324.82	324.24	323.5	325.6	324.75	324.12	324.7	324.5	323.72	324.01	324.53	323	324.34	325.67	324.35	324.08	324.56	325.12	324.61	324.65	323.97
307.04	307.13	306.51	307.24	308.44	306.8	306.05	306.85	308	307.5	307.56	307.6	305.17	307.34	306.97	305.6	307.08	308.47	307.87	306.93	306.94	307.63	305.83	307.49	306.89	307.39	306.15	308.29	308.91	306.36	307.29	306.56	307.31	307.7	307.44	307.01	306.47	307.37	307.12	306.47	306.63	306.78	307.51	306.42	308.39	307.19	307.88	307.85	306.44	306.91
310.13	312.02	311.15	311.89	311.3	311.5	311.53	310.72	310.37	311.03	311.23	311.47	312.6	311.7	311.21	311.27	312.12	310.92	311.6	312.3	311.87	311.63	309.97	312.21	312.73	310.57	311.91	312.55	311.34	311.72	311.97	310.56	311.67	310.67	310.72	311.58	311.95	312.22	310.56	312.99	312.37	312.16	310.38	310.98	310.6	310.83	310.49	311.68	311.6	311.9
328.31	327.11	327.52	327.1	327.53	327.7	327.38	326.93	326.92	327.69	327.74	329.97	328.15	328.25	327.35	328.05	327.82	327.39	327.7	326.69	327.98	327.09	327.96	329.21	327.73	328.55	327.59	327.63	327.81	329.84	327.95	328.02	327.96	328.57	327.84	327.57	327.36	327.42	327.31	327.78	327.09	327.42	328.27	327.59	327.96	327.62	329.15	327.26	327.9	327.02
314.44	314.59	316.04	314.83	315.18	315.48	315.46	315.63	315.38	315.17	316.28	313.88	314.78	315.19	314.93	315.47	314.48	315.59	315.21	314.89	315.5	316.02	315.92	315.38	316.4	313.93	314.87	314.81	314.79	314.57	314.95	313.43	315.31	314.52	314.19	314.91	314.36	313.86	314.94	314.18	313.5	314.99	314.76	314.09	314.45	314.48	314.71	314.32	315	314.19
305.59	304.83	303.77	305.57	304.68	306.03	306.25	305.57	304.9	305.49	304.08	304.83	305.75	305.84	305.38	304.68	303.93	305.35	304.5	305.87	305.57	304.5	304.57	305.22	306.39	303.45	303.86	305.18	306.03	305.5	304.64	305.49	305.12	305.79	305.52	303.73	304.67	306.73	304.55	305.63	304.64	306.61	305.32	305.61	303.82	304.77	305.09	305.26	306.2	305.74
312.94	314.78	314.06	313.76	314.58	313.3	314.16	314.4	314.1	314.65	313.44	314.33	313.5	314.43	314.42	315.14	314.02	313.46	313.61	314.65	313.8	313.61	314.93	314.49	315.09	314.94	315.37	314.64	314.56	314.37	314.19	313.24	315.05	313.73	315.42	314.15	315.64	313.99	314.52	313.13	314.51	313.61	316.43	313.43	314.17	313.77	313.64	314.59	313.24	314.94
317.01	317.68	317	316.86	317.85	316.72	316.87	317.07	317.69	317.02	317.22	316.23	317.28	317.21	316.46	317.23	316.83	317.79	316.78	316.29	317.51	317.66	317.46	316.72	317.88	316.81	318.54	317.99	316.96	317.22	317.67	316.89	318.31	317.28	316.07	317.69	317.11	318.17	317.23	317.27	317.18	317.47	317.75	317.82	318.79	316.91	316.92	318.67	317.62	317.52
307.19	308.03	307.26	307.07	307.92	307.55	307.93	308.78	308.44	307.1	308.58	307.82	309.06	307.89	306.35	306.55	308.86	307.02	307.83	307.21	306.89	307.53	307.69	308.31	307.55	307.33	307.8	307.51	307.23	308.29	307.44	307.26	305.77	307.24	309.06	307.78	306.84	306.35	306.36	306.55	307.51	308.06	307.67	308.8	307.18	307.1	306.75	306.95	307.54	307.26
314.14	313.87	312.9	314.01	314.29	313.28	312.6	313.9	313.66	314.64	314.22	314.13	314.07	314.73	313.27	313.14	313.02	313.42	313.6	313.99	313.7	313.86	314.54	314.76	315.24	312.68	314.39	314.56	313.95	314.24	314.17	315.02	313.07	313.26	313.35	312.07	313.52	312.86	314.7	313.94	313.68	314.33	313.51	313.6	314.89	313.7	313.09	313.67	313.86	312.76
301.36	302.42	301.25	299.19	300.3	301.08	300	299.3	301.43	301.84	299.9	300.74	299.75	301.24	301.49	302.04	300.46	301.72	300.1	301.21	300.51	301.43	300.91	300.18	300.63	300.99	301.16	300.93	301.83	300.95	302.34	300.95	301.19	301.03	301.37	300.41	300.62	300.78	300.93	302.18	300.72	300.1	300.63	300.37	300.72	300.27	300.77	300.68	302.22	300.87
305.17	302.87	305.19	305.64	304.16	304.55	305.17	304.27	304.73	303.56	305.52	305.05	303.78	304.28	303.53	304.83	305.58	304.28	305.28	303.27	304.73	303.88	304.45	304.69	304.07	304.96	304.38	304.57	304.56	304.3	303.53	305.34	304.59	305.63	304.21	305.04	304.46	305.3	305.27	304.35	305.51	304.67	305.29	304.55	304.61	305.02	303.86	304.27	304.27	303.61
302.3	303.59	303.77	304.03	303.12	303.45	303.52	302.18	303.29	303.2	302.12	303.37	303.67	304.16	302.32	303.95	303.71	302.79	303.97	303.01	303.27	302.55	303.08	303.73	303.23	303.49	303.01	304.06	303.94	303.73	304.21	302.54	303.07	303.46	304.37	303.82	303.2	302.7	304.33	303.39	304.07	303.02	302.9	304.2	304.33	303.53	304.14	303.37	303.6	303.85
317.38	313.96	316.64	316.04	315.87	316.04	315.43	315.67	314.62	316.99	316.23	314.12	315.61	316.2	315.85	316.33	316.29	314.99	317.07	315.11	316.05	316.53	315.19	316.35	317.49	315.24	315.74	315.77	315.75	316.03	315.77	315.26	314.79	316.53	316.65	315.7	315.22	314.47	316.47	315.26	314.97	314.79	314.97	314.62	316.17	314.98	315.74	315.9	315.07	315.94
305.95	306.01	305.86	305.83	306.3	305.25	305.59	305.02	304.31	303.77	304.62	304.62	304.86	307.04	305.62	305.84	304.26	305.45	306.13	307.44	304.81	306.08	305.17	305.49	305.05	305.71	306.15	305.76	304.49	306.8	304.36	305.94	305.47	304.86	305.43	304	306.24	305.44	305.95	305.66	305.31	305.41	304.21	304.18	305.31	304.8	304.3	305.47	304.59	305.6
313.39	315.12	315.54	313.94	315.25	314.78	314.6	314.73	314.4	314.65	313.76	314.85	315.53	315.66	314.54	315.26	315.04	316.15	315.08	315.99	314.93	314.82	314.34	314.9	315.05	315.45	314.42	314.68	315.19	314.36	314.41	315.64	314.42	314.72	314.6	314.23	314.48	315.09	314.74	315.42	315.02	313.94	314.07	316.25	313.94	315.3	314.72	314.53	315.63	315.31
304.32	304.91	304.67	304.83	304.67	304.33	305.87	305.33	305.33	303.66	304.38	305.7	305	304.16	304.56	304.57	304.02	306.13	302.56	304.67	305.76	305.59	304.3	303.61	305.61	305.7	305.23	305.2	304.34	304.74	305.56	305.27	303.79	304.41	305.8	305.53	305.05	303.2	304.75	305.47	305.45	304.93	304.05	305.29	303.9	304.87	305.2	305.75	304.62	304.23
319	319.67	318.68	318.04	318.92	318.46	318.53	318.09	318.48	316.8	319.23	319.11	319.45	317.04	318.2	319.29	319.05	319.55	318.62	318.66	317.33	317.92	318.53	318.54	318.25	319.31	319.09	318.34	319.2	319.92	318.53	318.58	317.31	320.4	318.76	318.16	318.55	319.16	318.51	319.79	318.46	319.16	317.54	317.4	318.87	318.51	317.47	319.3	318.96	318.75
302.84	303.69	304.13	303.14	302.86	302.32	305.21	303.31	304.37	303.1	302.96	302.97	303.16	302.31	304.11	303.7	303.48	303.33	303.12	302.02	303.47	303.37	304.17	304.48	303.15	302.45	303.61	303.1	304.7	303.66	302.43	303.67	303.62	303.35	303.07	304.77	303.78	303.81	302.78	302.84	303.89	303.78	303.5	302.72	303.69	303.5	304.07	303.64	302.77	302.77
294.49	295.99	295.55	294.99	294.8	294.21	295.28	296.92	295.39	295.86	294.08	295.82	295.54	294.97	294.2	294.32	295.78	294.99	295.12	295.23	295.68	295.64	294.31	294.9	296.22	294.44	294.81	294.8	293.85	295.45	296.92	296.1	294.67	295.09	294.96	294.59	293.37	294.38	296.03	296.44	295.47	296.02	294.57	294.64	295.5	296.38	294.86	296.45	295.25	295.21
311.15	311.32	312.03	311.44	312.99	311.14	310.81	311.83	312.47	311.49	311.68	310.7	311.72	312.53	310.99	311.56	310.96	310.63	311.09	311.97	311.02	311	311.82	310.5	312.38	311.69	311.02	311.52	310.6	311.43	312.01	312.66	311.74	311.95	311.64	310.63	310.89	310.5	311.5	311.88	310.66	311.2	312.48	311.11	311.14	310.91	311.18	312.37	310.56	310.88
314.04	313.72	312.29	311.95	313.05	313.23	312.68	312.62	313.07	312.26	314.37	313.6	313.35	313.59	312.14	313.37	313.58	312.7	314.19	312.9	313.62	313.51	312.67	312.83	314.29	312.31	313.17	314.21	313.03	312.88	313.24	312.71	313.45	313.76	312.78	312.6	313.04	312.45	311.8	312.57	312.91	311.99	314.43	312.7	314.3	313.3	312.86	313.08	313.68	313.29
303.64	302.81	303.27	302.98	303.38	302.38	302.64	304.16	303.32	304.57	303.66	302.61	303.72	305	304.17	301.73	302.85	303.29	303.93	303.48	303.13	304.21	303.77	303.69	303.93	303.04	302.36	303.53	303.13	303.28	303.37	304.45	303.78	303.48	303.74	303.72	303.95	304.84	303.02	303.14	302.89	303.15	302.7	303.41	302.14	303.61	303.2	303.2	303.91	303.47
303.25	303.36	304.36	302.85	302.81	303.14	301.78	303.25	302.49	303.49	303.79	303.78	302.47	303.17	304.3	302.72	303.46	303.6	304.47	305.07	304.45	302.52	303.74	304.24	301.45	302.66	302.8	303.85	302.51	303.42	303.79	303.41	303.81	304.53	302.65	303.97	303.21	303.2	304.13	303.67	303.78	303.76	303.04	303.93	303.11	302.33	303.49	301.87	303.42	303.67
314.91	313.99	315.39	314.27	316.3	314.14	315.57	314.57	314.35	313.61	315.13	315.19	315.61	316.14	314.8	314.88	314.92	314.54	314.72	315.15	313.71	315.01	315.1	315.56	315.78	315.4	313.96	315.03	315.21	315.28	314.6	314.94	312.98	315.6	315.96	315.07	314.04	315.54	314.52	315.25	315.41	315.21	315.17	315.45	314.01	314.14	315.54	315.33	315.42	314.85
327.58	327.74	329.04	327.51	326.74	326.13	327.59	327.46	328.29	326.49	326.77	327.39	327.64	328.18	327.95	327.11	328.6	327.46	326.79	329.07	326.69	326.73	327.73	328.37	328.03	327.8	327.92	328.72	328.02	327.65	327.16	327.85	327.8	328.42	327.9	328.45	327.25	328.52	327.64	328.77	328.59	327.36	327.25	327.56	328.51	327.36	327.7	327.32	326.97	328.32
314.13	315.53	314.98	314.97	314.31	314.56	315.73	315.35	314.59	314.88	315.68	314.57	315.06	315.21	314.84	314.14	315.2	315.1	315.36	316.17	315.71	314.8	316.33	315.19	315.87	315.2	314.27	314.84	314.25	314.72	315.27	314.74	314.33	315.66	315.12	315.42	314.39	314.77	314.6	315.32	315.28	315.44	314.96	314.64	314.55	315.21	314.22	315.01	314.66	314.97
304.67	304.07	303.69	306.18	303.3	304.71	304.51	304.19	303.9	303.83	304.68	305.2	305.1	306.38	305.04	304.62	303.51	305.4	303.82	303.48	304.44	303.16	303.39	303.7	303.74	305.12	304.46	304.84	306.37	306.25	305.88	304.53	304.69	304.32	304.91	305.26	305.64	303.5	304.12	305.64	305.09	305.69	304.5	304.99	305.96	305.41	305.02	305.08	304.13	304.11
301.89	302.54	303.3	303.79	304.45	302.39	303.14	303.06	301.81	302.54	302.78	302.21	303.27	302.11	302.65	303.48	304.27	303.54	302.85	301.77	303.28	303.46	302.73	301.52	303.01	302.77	302.77	300.57	302.24	302.58	302.13	301.55	302.54	303.32	302.93	302.71	302.25	302.56	302.11	303.55	302.64	302.47	302.04	302.48	303.43	301.29	301.82	302.46	303.1	303.08
326.62	326.87	327.37	328.16	326.57	327.16	327.41	327.55	325.4	327.56	327.23	326.1	326.16	326	326.93	328.31	326.72	326.54	327.57	326.84	326.67	326.5	326.91	327.85	327.25	326.31	327.15	326.89	328.35	327.1	328.22	326.87	327.91	326.92	326.33	327.04	326.3	327.08	326.82	327.12	327.64	327.78	328.09	326.59	327.33	326.43	326.56	326.37	327.39	328.19
325.97	325.94	325.28	325.86	324.94	325.97	327.25	325.31	325.56	324.66	324.96	324.55	324.22	324.56	324.69	325.88	326.02	326.02	324.76	325.29	324.75	325.15	324.82	325.72	324.61	325.48	325.33	325.29	325.97	324.97	326.03	324.58	323.66	324.82	324.6	325.17	324.94	324.73	324.69	325.61	324.6	326.02	324.69	324.23	324.77	325.85	326.61	323.98	324.89	324.81
324.26	324.42	325.91	325.78	325.16	325.02	325.71	325.29	325.74	326.38	324.85	326.03	326.83	327.07	325.83	326.17	325.46	325.71	324.73	325.3	325.53	325.79	326.14	325.23	325.57	324.86	326.59	325.09	325.93	326.25	326.23	324.51	325.56	326.66	324.96	326.18	325.8	324.57	324.4	325.49	325.33	325.33	326.18	324.34	323.43	325.26	325.59	325.52	325.3	323.84
301.96	302.68	302.86	301.62	302.54	303.15	302.13	302.88	303.96	301.69	302.06	301.01	302.91	303.04	302.44	303.28	301.73	302.64	302.79	303.1	303.75	302.59	302.94	301.99	302.96	303.43	302.64	303.22	302.73	304.18	302.68	302.71	302.93	302.5	302.26	303.14	304.29	302.6	302.92	302.48	302.72	303.19	302.26	302.93	302.81	303.33	302.28	301.09	302.31	302.99
309.43	309.21	309.23	309.33	308.72	309.49	309.39	308.97	310.45	308.4	308.8	308.85	309.28	308.83	308.51	309.04	310.94	308.54	309.67	307.94	309.28	309.87	308.51	309.15	308.63	309.04	308.98	308.75	308.26	309.04	310.21	309.13	308.8	308.16	308.58	308.12	309.11	309.46	308.84	308.63	309.37	309.46	308.71	309.2	308.93	308.92	307.81	307.85	310.2	308.11
319.21	319.75	319.13	319.09	318.93	319.4	319.17	319.81	320.32	319.23	318.45	320.26	318.98	319.4	319.27	319.23	319.33	319.51	319.03	319.14	318.71	319.32	319.34	319.59	318.69	318.93	319.63	318.78	319.23	318.92	319.62	318.56	318.87	318.66	319.36	319.26	318.83	319.85	318.24	318.86	318.5	320.55	319.38	319.62	319.38	319.52	320.63	320.82	319.27	318.61
310.81	310.62	311.75	310.45	312.29	310.55	311.52	310.63	311.71	310.67	309.79	310.88	309.56	311.1	310.43	311.48	309.89	310.36	311.07	310.07	311.17	311.33	310.25	310.31	311.06	310.69	310.93	310.33	311.38	311.41	311.06	311.3	310.6	310.25	310.01	310	310.13	311.58	310.54	311.03	310.98	310.71	311.3	309.52	311	310.89	309.64	311.17	310.06	311.19
313.94	315.33	316.11	315.09	314.19	314.83	314.98	314.79	315.07	314.5	315.81	314.67	315.66	313.84	317.03	314.45	313.64	314.93	315	314.51	314.44	314.85	314.36	314.27	314.43	314.41	313.57	314.52	314.53	313.81	314.95	315.42	314.82	314.58	314.39	313.41	314.89	314.74	316.15	313.99	315.22	314.23	315.01	314.71	314.95	315.28	315.18	314.17	314.63	314.88
306.95	306.87	305.41	305.73	304.62	306.96	305.47	306.83	305.3	306.1	305.05	305.68	306.51	305.78	307.26	306.29	305.83	306.87	305.22	306.61	305.23	308.13	307.04	306.29	304.94	306.38	305.64	307.54	306.4	306.36	306.52	306.6	306.24	306.25	305.31	307.4	305.11	306.5	306.12	306.34	305.52	305.4	307.04	306.9	305.81	306.17	306.17	306.72	306.94	306.1
318.21	317.82	317.97	318.12	319.21	317.14	318.99	319.47	317.34	317.9	319.06	317.45	318.47	318.65	319.01	317.44	319.11	317.71	318.49	319.23	319.7	318.41	316.02	317.99	318.5	317.46	318.15	319.03	318.69	319.36	318.29	318.51	317.43	316.74	318.44	318.03	317.63	318.68	317.38	318.13	317.41	318.64	318.45	318.32	318.78	318.27	318.87	316.74	317.79	317.66
315.61	315.11	315.01	316.02	316.76	315.45	316.17	315.47	315.72	316.3	315.89	315.88	316.81	315.7	315.81	316.99	316.75	314.56	315.11	315.9	314.91	316.16	315.67	316.27	314.97	314.57	316.57	316.85	315.86	317.01	316.04	316.11	315.45	315.95	314.02	314.43	317.47	315.3	315.4	314.82	316.06	316.23	316.06	316.32	315.64	316.12	315.21	316.58	315.84	316.41
311.44	312.03	313.04	313.52	312.62	313.29	311.8	313.28	312.96	312.77	311.55	312.89	312.78	313.6	312.88	312.9	313.12	311.84	314.61	313.22	311.81	312.26	312.3	313.02	312.8	312.9	313.68	313.3	311.36	313.02	311.76	312.64	311.76	313.06	311.92	313.62	312.11	311.81	313.52	312.78	313.63	311.67	312.61	312.35	313.73	312.39	313.15	311.63	311.29	313.09
303.19	302.73	301.59	302	301.72	304.21	303.5	303.18	303.24	304.51	303.69	303.2	303.52	303.84	302.77	303.95	303.15	302.08	303.2	301.96	303.13	303.02	302.81	301.43	302.52	303.48	302.33	303.17	303.13	303.61	301.28	303.75	302.24	303.22	302.76	303.66	303.55	302.89	304.99	302.29	303.92	303.12	303.36	302.58	304.02	302.77	302.75	302.7	302.14	303.89
304.9	305.07	303.93	305.53	305.44	305.27	305.77	305.85	304.5	304.56	306.13	305.31	305.02	306.16	305.01	304.93	305.36	306.29	305.01	306.3	303.9	304.08	304.61	305.94	304.85	305.25	304.46	304.82	305.02	305.09	305.29	306.39	305.46	305.37	304.91	305.6	304.4	304.96	306.59	305.66	305.98	306.02	306.78	305.86	305.84	303.98	305.38	305.84	304.82	305.09
309.58	309.05	307.58	309.92	308.5	309.1	308.82	308.19	308.84	308.49	309.14	309.79	308.88	309.13	308.34	308.19	309.49	307.86	309.3	308.28	308.36	308.33	307.64	308.58	308.25	309.03	309.68	307.58	307.8	308.78	309.32	308.66	308.52	308.85	308.92	308.44	308.84	308.83	309.01	308.71	308.56	309.94	308.96	309.84	309.02	309.67	309.48	308.5	308.03	308.78
302.33	302.33	302.61	301.81	303.08	300.6	301.74	301.76	302.67	302.16	301.62	303.16	302.07	302.68	302.57	302.05	303	300.8	303.21	301.59	302.28	302.28	302.77	300.94	302.7	302.56	304.35	301.96	302.31	302.1	302.19	302.72	302.4	303.58	302.44	302.95	302.5	301.09	302.46	302.67	303.35	302.56	302.6	302.81	302.45	303.57	302.04	302.59	302.96	302
314.5	314.8	314.2	315.77	314.22	313.25	316.09	313.68	314.94	314.48	315.56	314.88	314.59	314.28	315	314.46	315.89	314.96	314.94	314.42	315.94	314.49	315.82	315.07	314.77	313.66	314.79	315.1	314.99	313.92	315.04	315.04	314.16	314.65	313.28	313.89	315.55	314.29	315.66	315.72	314.03	314.4	314.64	315.43	316.15	313.85	315.94	315.38	315.29	315.54
311.37	310.44	311.71	311.26	312.09	310.12	312.15	309.97	311.73	312.08	311.7	309.57	310.34	310.98	310.71	311.94	311.29	312.76	311.77	312.16	311.03	312.32	311.14	312.4	312.76	310.98	311.77	311.79	311.68	310.93	312.29	312.68	310.83	311.96	312.82	312.42	311.53	312.1	311.01	312.2	311.05	310.99	311.14	310.71	311.69	310.44	311.32	311.62	312.67	310.92
302.75	302.87	302.73	304.03	303.48	303.22	302.99	303.73	302.35	303.47	303.28	302.91	303.02	304.3	303.51	302.46	304.04	303.37	302.88	302.89	303.17	304.84	303.68	303.45	304.03	303.17	304.22	304.3	302.65	303.47	303.5	303.44	303.42	303.51	304.26	304.91	302.18	304.13	303.02	303.65	303.82	302.44	303.64	303.88	303.42	302.58	303.56	303.83	304.04	303.02
296.74	296.7	296.19	296.48	295.84	296.99	297.57	297.16	296.95	296.82	296.41	296.16	297.69	298.3	296.81	297.16	295.2	295.59	296.4	298.09	297.47	297.15	296.41	296.9	297.42	295.63	296.27	296.41	297.81	297.22	296.55	296.87	296.43	295.43	297.59	297.13	296.48	295.84	297.13	296.91	297.02	297.15	296.96	297.01	296.33	297.91	296.38	298.07	295.68	297.61
328.57	328.75	328.35	327.57	328.01	326.99	329.62	328.38	327.7	327.97	326.93	327.15	329.27	328.92	329.06	328.49	329.7	329.17	329.28	328.66	329.16	327.37	328	330.11	327.94	328.52	329.3	328.7	328.74	328.36	327.94	328.87	327.35	329.64	328.37	328.3	329.1	327.98	329.12	329.44	327.69	328.34	329.26	329.22	328.7	327.47	329.8	328.17	326.8	327.74
318.05	317.38	317.03	318	316.98	318.88	316.95	317.26	318.7	317.1	318.17	317.38	317	316.99	316.94	317.83	317.2	317.94	317.99	317.44	317.48	318.17	317.19	318	316.65	316.94	318.55	317.8	317.68	316.74	317.11	317.76	317.66	317.72	316.2	316.58	317.25	317.87	316.16	317.4	317.57	318.02	318.31	317.22	317.5	318.39	317.01	317.13	317.68	317.35
328.25	326.92	327.18	327.09	327.43	327.98	329.38	328.74	327.7	327.66	327.34	327.75	328.27	327.54	327.37	328.4	327.72	326.92	328.09	328.6	327.63	326.89	327.9	326.68	326.64	327.64	328.48	327.9	327.83	327.86	328.64	328.64	326.75	327.81	327.07	327.12	328.57	329.17	327.72	329.08	328.69	327.6	328.7	327.88	327.55	327.58	327.68	326.93	327.47	327.06
295.12	295.13	295.21	295.05	295.55	294.65	294.97	294.63	293.94	295.14	295.5	295.28	295.94	295.59	294.01	295.98	295.37	295.11	295.5	295.12	295.6	294.58	296.97	295.34	295.62	293.91	296.6	296.31	294.38	294.8	295.16	295.5	294.6	294.48	293.9	296.03	295.86	295.49	294.96	292.99	294.55	296.57	294.21	295.43	294.98	296.03	294.16	296.96	296.56	294.6
314.12	314.89	315.43	314.89	314.53	315.4	314.34	314.57	314.28	314.3	314.66	315.33	314	313.99	315.33	314.99	314.7	315.32	315.69	313.94	316.7	315.44	314.22	314.95	314.84	316.36	315.76	315.45	314.56	314.43	314.64	315.36	314.68	314.46	313.93	314.27	314.41	313.71	316.47	315.57	315.03	315.61	313.97	314.99	314.22	314.66	315.87	315.37	315.59	314.68
304.84	305.39	305.63	304.35	304.54	304.87	304.85	304.12	304.56	304.37	303.97	305.11	303.87	303.69	303.93	304.38	304.62	304.53	305.01	304.29	304.66	303.69	303.08	304.52	304.07	303.84	304.73	305	304.92	304	304.01	303.82	305.44	305.27	303.95	304.97	303.33	304.64	304.67	304.82	304.88	304.52	304.56	303.47	304.31	304.4	304.82	305.85	306.32	303.86
305.18	306.6	304.83	304.96	305.46	305.35	306.35	305.51	304.94	304.95	304.17	305.07	305.75	305.14	306.4	305.03	305.56	304.69	305.15	304.46	306.6	305.43	305.71	305.17	305.3	304.17	306.5	305.47	306.28	306.14	305.46	305.06	305.05	304.41	306.01	305.16	305.3	305.87	305.21	305.76	305.37	304.97	304.85	305.5	304.26	305.21	305.04	303.97	304.99	304.86
314.77	314.72	314.55	315.33	315.24	314.46	314.94	315.13	315.51	313.99	314.8	315.84	314.01	314.47	316.94	314.96	315.2	314.64	314.93	313.63	314.77	315.64	315.09	316.6	316.15	314.9	315.45	315.22	315.54	315.33	314.78	313.72	314.06	313.38	315.07	315.47	314.75	315.49	314.82	316.28	316.3	314.24	315.93	314.08	315.25	315.29	314.23	315.9	315.37	314.6
314.91	315.78	312.77	313.92	314.7	314.6	314.13	314.38	313.38	313.96	315.59	314.29	314.34	314.37	314.88	314.11	314.28	315.01	313.11	312.99	314.8	314.29	314.49	314.27	312.42	314.48	312.91	314.2	314.28	312.99	312.84	314.33	314.99	313.59	314.04	315.05	314.12	314.95	314.39	314.16	313.72	312.82	313.82	313.22	313.76	314.72	313.6	315	314.61	315.73
318.55	318.7	317.74	318.24	318.36	317.96	318.54	317.67	318.42	317.49	318.12	319.47	318.44	318.14	318	317.29	318.08	318.5	318.57	319.32	317.44	319.6	319.15	318.23	316.3	319.11	318.03	317.15	318.65	319.07	317.95	318.28	318.39	317.95	319.05	319.71	318.57	317.65	318.04	319.09	319.46	318.3	317.68	317.34	317.79	317.71	318.2	317.8	318.02	319.33
305.23	306.28	307.19	306.58	306.26	306.97	306.24	305.77	308.16	306.39	307.31	305.35	305.02	307.77	306.44	307.83	306.57	306.04	306.96	305.79	305.63	306.31	306.4	305.72	306.48	306.11	306.73	306.1	306.48	306.45	306.67	306.11	306.36	306.21	307.04	306.84	306.82	305.66	306.9	306.97	306.34	306.16	305.4	306.81	306.45	305.95	306.22	306.22	306.4	306.65
329.08	327.93	326.93	328.15	327.18	326.26	328.44	329.04	327.35	326.8	327.41	327.64	327.86	328.96	326.97	327.31	326.82	327.87	327.61	327.08	326.58	329	327.79	326.71	328.35	327.75	325.97	327.31	326.65	328.62	328.42	328.36	327.42	328.06	328.14	329.69	326.58	326.57	326.43	327.98	327.33	327.59	328.05	328.11	327.14	327.52	327.02	328.8	328.18	328
301.71	300.21	300.79	301.72	300.72	301.43	300.49	299.94	300.39	302.21	300.67	301.95	302.53	301.29	300.43	301.41	301.4	299.56	301.42	301.36	301.11	301.56	302.9	301.05	300.84	299.95	300.92	302.05	300.71	300.21	300.36	301.81	302.13	301.86	301.44	300.93	301.66	300.55	300.37	301.24	301.1	301.84	301.42	300.35	299.83	299.91	302.8	300.77	301.1	301.36
309.1	311.4	311.27	309.87	310.49	311.73	311.3	311	311.39	311.08	310.55	309.57	311.32	311.13	310.82	310.82	311.42	310.81	311.52	311.72	310.24	310.31	311.64	310.42	310.54	311.79	311.33	309.48	309.72	310.54	310.03	310.97	310.86	310.46	310.41	309.81	310.63	311.49	310.87	312.03	310.33	311.14	310.06	310.54	311.57	310.67	310.08	310.5	311.28	310.7
314.65	313.21	313.7	313.1	314.24	313.13	313.93	314.31	313.49	313.3	313.27	314.54	313.97	314.01	314.22	313.07	313.41	314.11	314.27	313.73	314.4	313.93	314.24	313.76	313.38	313.73	314.87	313.8	314.03	312.67	313.99	314.3	314.54	314.21	315	314.15	313.89	312.68	314.01	313.45	313.68	315.01	314.13	313.21	313.81	313.64	315.15	314.57	313.91	312.57
317.4	316.44	316.67	316.45	316.42	317.66	316.91	315.94	318.03	316.95	317.42	316.99	317.48	318.27	316.7	318.06	318.41	315.47	316.53	317.22	317.05	317.03	317.47	316.89	318.05	317.89	316.26	317.68	317.72	317	317.19	316.92	317.18	316.91	317.18	317.59	316.76	316.74	317.82	317.68	315.68	315.6	317.37	317.16	317.03	317.87	317.05	318.46	316.51	316.27
325.24	326.01	324.88	325.63	326.57	324.58	325.79	325.92	325.72	325.62	325.15	325.19	325.24	323.73	325.97	324.52	325.64	325.75	326.21	326.63	324.84	326.67	325.52	325.34	324.68	325.2	324.93	326.09	325.95	326.08	325.55	325.18	324.28	325.62	325.6	325.46	325.62	325.6	325.16	325.5	324.81	325.46	326.11	325.26	324.59	324.75	326.01	325.28	323.96	325.62
323.45	324.57	324.91	324.42	324.32	324.39	324.75	324.53	324.18	325	324.63	324.76	324.44	325.3	324.28	323.6	324.25	325.11	325.09	324.83	324.69	324.11	325.08	324.5	324.75	324.58	325.31	324.82	323.51	323.51	324.7	324.37	324.46	323.83	324.54	323.52	324	325.77	324.56	324.32	325.68	324.49	324.23	324.5	324.95	324.01	324.58	323.91	324.08	324.53
313.6	313.2	312.84	313.26	313.06	312.77	311.38	314.05	312.42	312.35	313.11	311.58	313.08	314.09	312.75	313.77	312.66	312.33	311.55	315.15	313.7	313.09	313.72	312.83	313.03	314.51	313.53	312.82	312.71	314.02	312.56	314.9	314.25	312.73	313.34	312.7	314.18	312.74	314.07	313.23	312.51	312.85	313.76	313.5	313.78	312.94	313.39	313.24	313.43	313.05
306.04	305.2	305.68	303.99	305.37	305.52	305.65	305.54	305.13	304.66	306.29	306.52	305.05	306.29	306.19	305.14	303.98	304.68	304.8	303.84	306.52	306.78	305.55	304.35	306.35	305.76	307.05	305.79	306.34	305.21	307.06	304.64	305.93	305.41	305.37	305.47	305.82	306.48	304.9	305.55	305.88	306.11	304.5	305.56	305.38	304.66	306.32	305.19	307.01	306.05
312.95	313.39	313.68	313.1	313.52	313.36	313.41	312.16	312.47	313.31	314.18	312.76	314.14	312.78	313.76	312.77	313.04	311.66	312.91	312.61	314.18	312.14	313.33	313.07	312.85	312.26	312.99	314.24	313.1	313.18	312.69	312.78	313.57	312.89	313.58	312.76	313.17	314.43	313.56	313.19	313.41	312.93	313.33	314.12	311.78	313.04	314	313.29	312.69	312.83
306	307.35	305.78	305.21	305.46	304.82	305.27	305.45	304.44	305.72	306.03	305.21	303.84	305.09	305.59	305.23	304.67	305.63	305.91	305.47	306.04	305.27	305.32	304.87	304.36	304.09	304.6	305.41	305.67	304.74	305.24	305.45	304.64	306.44	306.07	306.13	305.67	306.29	304.59	306.53	305.03	306.38	305.33	304.95	305.26	306.08	305.25	307.27	306.07	305.28
324.82	326.36	324.75	324	325.72	325.86	326.01	325.71	325.47	326.01	325.9	325.77	325.55	325.19	325.99	325.43	323.88	324.94	324.8	326.25	325.58	326.3	325.16	325.92	324.67	325.19	325	325.16	325.15	325.05	325.55	325.16	324.95	325.57	324.32	326.47	325.03	324.83	326	325.16	325.5	325.85	326.36	324.47	326.31	325.72	324.47	324.85	325.37	325.97
312.5	312.32	313.39	313.88	313.03	312.23	313.64	313.29	312.6	313.94	312.41	313	313.6	312.7	314.18	313.77	311.94	312.96	313.53	312.79	312.27	313.16	311.54	313.95	313.39	312.14	312.55	313.57	313.94	312.29	313.48	313.86	312.02	312.96	312.59	313.02	313.68	314.11	313	312.78	313.93	313.73	312.76	314.29	313.58	312.44	313.18	313.54	313.67	313.56
314.19	313.06	313.2	313.3	314.04	313.65	313.92	313.24	312.42	313.3	313.18	312.91	313	314.41	313.66	313.78	315.21	313.52	314.26	313.63	312.81	312.85	313.26	314.01	314.29	313.05	313.62	313.89	314.37	314.95	313.14	312.97	313.29	314.01	314.46	313.28	315.39	313.79	313.35	314.44	314.38	313.45	314.83	314.13	314.72	313.51	314.44	314.83	314.66	313.2
317.02	318.36	317.57	318.61	317.61	317.29	316.32	318.14	318.58	317.88	318.52	317.15	318.17	318.82	317.92	319.06	318.56	317.91	317.81	319.42	317.33	318.38	317.71	318.54	319.26	318.37	319.43	317.1	318.39	318.27	316.87	317.79	318.02	317.45	316.92	316.47	317.9	318.04	319.67	317.92	317.25	318.68	317.4	318.25	317.37	317.8	318.99	317.7	318.11	317.3
317.44	316.38	317.02	317.12	317.77	318.03	317.09	317.55	316.07	317.75	317.02	317.42	318.13	316.84	317.93	317.39	316.8	316.67	316.97	317.59	316.83	316.8	316.06	316.72	316.37	316.27	316.75	317.59	318.68	316.65	317.32	316.29	318.36	316.78	317.2	318.26	318.79	317.4	316.45	318.37	317.33	317.45	317.19	317.51	317.88	316.66	317.31	317.28	317.03	317.12
300.37	300.84	300.66	299.39	299.45	301.16	300.13	301.01	300.38	301.23	300.96	300.9	300.91	298.52	300.68	299.42	300.96	298.51	301.21	301.61	300.46	300.04	299.79	299.67	300.83	301.13	300.62	299.05	299.58	301.53	298.49	299.26	300.22	300.85	300.45	298.77	301.08	300.25	300.44	301.44	301.11	299.05	300.59	300.81	300.42	299.86	300.41	300.07	300.65	300.08
300.92	301.15	300.62	301.24	301.41	300.78	301.52	301.97	301.54	300.65	300.47	301.43	299.81	299.84	300.94	301.11	300.52	301.41	300.6	300.62	301.18	300.4	299.2	301.66	300.8	299.39	301.34	302.93	301.11	301.19	301.25	301.29	301.99	300.54	301.54	301.77	301.35	300.66	300.99	301.54	300.4	301.38	301.92	300.39	301.26	301.1	299.92	300.55	301.33	300.55
301.62	303.15	302.46	303.18	303.66	301.59	302.06	302.52	302.75	302.76	302.37	302.25	302.41	302.21	302.94	302.55	301.84	302.9	300.78	302.95	301.7	303.21	301.37	302.23	302.15	301.13	301.96	301.43	302.28	301.58	302.07	302.42	302.17	303.44	302.02	300.73	303.14	303.47	302.1	302.94	301.68	301.71	301.78	302.2	302.36	302.29	301.72	303.56	303.11	302.64
313.77	314.16	313.81	314.54	313.76	313.47	314.19	314.5	313.09	313.65	314.28	314.37	313.77	313.08	312.36	313.29	314.13	313.63	312.72	311.97	314.77	313.59	313.88	313.88	314.74	313.25	314.05	313.2	313.18	313.97	313.79	314.46	314.51	314.27	314.43	314.06	314.8	313.44	315.58	313.92	313.3	314.91	312.76	313.81	313.28	314.13	314.02	312.77	313.16	314.4
300.31	300.46	301.07	302.09	300.52	301.47	299.92	301.3	301.6	300.1	301.27	301.29	301.03	301.71	300.5	301.2	301.37	300.06	300.85	301.17	300.33	299.83	301.01	302.41	300.18	301.42	301.42	301.91	301.07	300.56	300.87	301.8	302.04	301.24	300.36	301.57	301.62	299.95	300.52	300.79	301.47	301.71	300.45	302.1	300.75	300.4	300.66	301.56	300.55	301.42
303.56	304.5	304.8	304.83	303.72	302.84	303.94	304.46	303.55	304.81	304.09	303.22	303.2	304.21	303.21	304.44	304.91	304.32	304.12	304.03	304.35	304.21	302.77	303.84	304.15	303.79	304.66	303.68	304.09	305.27	304.06	304.57	303.33	301.67	303.71	304.06	305.15	303.9	304.36	304.56	303.99	303.53	303.47	304.11	303.12	304.31	304.87	304.24	303.81	303.64
314.58	315.37	315.34	315.44	313.87	315.09	313.93	315.44	315.72	315.19	315.44	314.22	313.93	315.47	314.55	313.52	315.1	314.18	315.46	314.41	314.85	315.43	314.89	315.69	314.35	314.92	314.96	315.63	314.06	316.59	315.07	315.12	315.5	314.28	314.45	314.49	314.78	315.38	315.12	314.34	315.63	314.88	313.93	314.48	314.53	316.08	313.81	315.13	313.61	314.98
306.41	306.21	307.1	306.63	307.25	307.64	306.29	306.93	306.06	307.29	306.94	306.56	306.62	306.48	306.13	306.92	306.25	307.61	306.07	307.37	308.27	306.95	307.86	306.45	306.18	307.68	307.59	307.14	307.19	306.7	306.97	305.15	306.85	306.27	305.98	305.82	307.2	305.62	306.45	306.06	305.88	307.24	306.11	306.57	306.45	306.61	308.04	307.29	306.04	306.18
317.57	317.8	318.4	316.73	316.49	318.6	319.28	318.01	317.93	316.97	318.67	316.95	317.61	318.25	319.06	318.59	318.88	317.52	318.16	318.54	318.87	317.83	317.65	318.39	317.12	317.42	317.98	318.64	317.61	319.5	318.44	317.37	319.4	317.05	319.24	318.76	317.52	319.14	318.39	318.3	318.07	317.44	317.18	317.64	319.85	317.49	317.99	318.06	317.62	318.27
306.31	306.72	307.62	305.43	306.95	305.85	306.29	305.97	307.11	305.84	306.72	306.26	305.83	307.85	307.24	306.27	306.98	307.16	306.11	308.42	307.32	307.3	307.37	306.25	306.63	306.33	306.62	306.2	307.2	307.14	306.53	305.14	307.46	306.22	306.73	306.46	305.22	305.23	306.31	306.33	307.04	307.28	306.56	307.13	306.76	306.37	306.28	306.86	306.04	306.05
304.36	305.93	304.65	305.61	304.66	305.27	305.92	306.54	305.92	305.89	305.02	306.43	305.98	304.3	304.98	304.56	304.5	305.83	304.91	306.13	304.97	304.94	306.22	304.29	304.75	305.14	303.79	305.57	304.5	304.97	305.14	306.69	304.34	305.38	306.26	305.14	304.7	305.94	304.49	304.64	305.75	303.79	305.01	304.22	304.46	306.15	305.2	305.25	305.98	304.89
314.67	313.12	314.31	313.04	314.76	314.64	313.47	313.77	313.88	314.02	314.37	314.57	314.9	315.01	313.28	313.37	313.41	313.79	313.24	314.28	314.16	314.77	314.19	313.99	314.01	314.19	315.05	315.58	313.18	313.84	314.06	313.95	312.99	315.28	315.14	314.13	314.2	314.12	313.75	314.99	313.65	314.93	312.7	314.5	313.88	312.83	313.89	313.84	314.55	313.93
310.58	312.07	309.94	310.67	311.16	310.3	310.29	310.18	310.47	311.06	310.96	310.23	310.6	311.67	311.24	311.21	311.26	310.1	310.7	311.33	310.35	310.91	311.01	309.73	310.67	311.17	311.06	310.51	310.91	312.39	310.55	311.02	311.96	310.41	311.72	311.1	313.27	310.28	311.2	311.6	311.7	311.65	311.13	311.18	310.37	311.49	311.6	310.19	310.88	310.19
309.88	310.74	310.41	310	309.27	310.16	308.58	311.41	310.92	309.32	309.82	309.43	309.36	309.74	309.39	310.37	309.31	310.22	310.23	309.25	311.02	311.12	309.28	310.83	310.38	310.29	309.65	309.79	309.43	308.96	309.64	309.42	309.24	309.51	309.71	309.63	308.75	309.18	309.82	309.72	309.52	308.93	309.21	309.75	309	309.23	309.69	309.76	308.96	309.32
317.78	317.08	317.4	318.82	318.67	315.57	316.19	317.78	317.29	317.02	317.96	318.17	317.53	316.8	318.16	317.41	317.42	318.52	316.74	318.79	316.37	317.61	317.21	316.91	316.41	317.22	317.19	317.11	318.97	317.14	316.38	316.18	317.97	317.53	317.63	316.74	317.39	317.45	318.48	316.85	317.98	317.11	317.09	317.61	317.98	316.69	318.06	317.59	316.61	317.4
304.95	303.84	304.1	304.12	304.91	303.57	304.01	303.79	305.25	303.68	305.13	305.2	304.02	304.1	304.06	305.26	304.16	303.7	304.03	302.93	303.16	302.75	303.76	303.41	304.7	304.13	304.75	304.1	304.46	304.89	303.69	304.44	304.52	304.96	303.89	304.66	304.35	305.12	304.43	302.9	304.66	304.42	303.92	305.33	303.55	304.12	304.44	303.64	305.45	303.6
305.84	306.03	306.5	307.08	305.37	306.5	305.87	307.24	305.93	305.71	305.72	305.59	305.66	305.45	305.43	306.29	306.05	305.54	305.75	305.92	305.87	306.51	306.56	305.59	304.7	305.99	306.01	305.64	306.54	305.31	306.86	304.96	307.15	304.46	305.81	305.8	305.67	306.3	306.89	306.54	306.24	306.73	307.28	305.97	306.31	305.66	305.73	306.93	305.4	305.72
303.61	304.06	303.48	304.06	302.92	304.01	303.91	303.75	304.32	303.6	303.97	304.72	305.06	302.71	303.01	303.39	303.14	303.13	302.7	303.23	302.45	302.75	303.89	304.41	304.13	303.4	303.28	302.96	303.64	302.81	301.83	304.46	302.66	303.06	302.4	302.05	303.58	303.13	302.88	304.4	304.25	303.09	302.4	304.66	303.97	303.8	304.02	304.04	303.16	304.55
302.96	303.23	303.49	303.8	303.1	303.42	303.27	303.2	303.23	302.6	303.84	303.83	303.11	303.6	301.87	302.64	304.32	303.16	303.33	302.01	303.36	302.31	303.4	304.28	302.91	303.6	303.55	303.24	303.53	303.3	303.27	304.04	302.93	304.45	303.24	303.32	303.35	301.69	302.35	303.95	301.95	303.19	301.58	302.63	304.58	303.67	303.96	302.57	302.54	303.61
305.81	306.51	304.93	305.96	305.94	306.35	305.62	306.73	305.71	306.59	305.66	305.24	305.9	305.7	307.42	305.57	305.79	307.1	305.44	305.87	305.67	307.03	305.99	306.7	305.75	306.91	305.81	306.54	306.43	307.06	305.57	305.98	306.48	306.46	306.18	305.27	306.95	306.58	306.01	305.07	304.81	306.34	305.97	306.12	306.98	306.19	306.51	307.49	305.39	306.22
318.19	317.73	317.01	317.43	317.4	317.54	316.93	317.36	316.5	317.34	315.96	316.61	316.48	316.88	316.71	317.7	317.04	317.05	317.26	317.54	317.97	317.21	318.86	316.65	318.34	316.82	318.25	315.78	317.53	318.44	317.65	317	317.05	316.49	317.56	317.9	318.93	316.17	317.18	317.98	317.49	315.85	317.68	317.01	318.54	316.59	316.67	317.89	315.93	316.58
310.31	310.17	310.88	310.57	311.19	309.92	310.48	309.83	312.08	310.82	311.08	311.23	311.2	309.94	310.5	310.59	311.87	309.92	311.78	310.86	310.86	311.14	311.74	310.22	310.87	310.59	310.74	309.64	310.79	310.62	310.39	311.48	309.88	310.4	310.48	309.47	311.21	311.01	309.62	311.07	311.03	310.85	310.49	310.79	311.01	311.04	311.63	310.68	311.7	311.44
304	304.47	303.87	302.88	304.39	304.01	304.69	304.33	304.01	303.9	305.04	304.19	305.64	304.66	303.82	304.44	305.52	304.01	304.67	305.01	302.62	303.65	304.49	305.01	304.12	306.3	304.15	305.14	303.56	306.1	305	304.14	303.58	304.12	305.2	304.51	303.35	303.61	305.23	304.36	305.19	303.35	303.76	305.39	303.77	303.93	304.12	304.25	304.37	305.41
314.95	313.59	314.15	315.88	314.07	314.93	315.23	314.83	314.94	314.71	315	313.65	315.64	314.72	314.97	314.68	314.72	315.32	314.95	314.49	314.89	314.68	315.19	314.83	313.78	316.51	314	315.75	315.64	315.12	314.29	316.27	315.34	314.45	314.9	316.64	314.81	315.48	314.24	315.37	314.87	314.95	315.29	314.36	314.64	315.56	315.28	314.72	314.37	315.23
303.05	304	303.64	304.06	304.62	302.91	303.55	305.57	303.8	305.39	303.08	303.65	304.03	303.27	303.22	303.46	304.2	302.9	303.36	304.34	303.41	304.12	303.27	304.4	304.24	304.39	304.12	304.44	302.25	303.79	303.61	303.5	302.62	304	304.71	304.2	304.09	304.83	302.99	303.14	301.89	303.65	302.67	302.78	304.35	303.15	303.51	304.53	303.17	302.86
327.57	327.26	328.79	325.51	327.4	327.99	328.09	325.14	327.5	326.73	326.89	329.17	327.03	327.42	326.19	327.18	327.72	326.55	326.53	325.96	327.12	327.05	326.99	327.15	328.07	327.53	326.31	326.73	327.02	326.24	327.19	327.32	326.14	327.15	328.61	326.79	326.96	327.24	327.75	328.09	327.11	328.33	326.51	327.47	326.59	326.87	326.08	326.98	325.84	325.97
305.03	302.63	303.24	304.62	304.56	304.32	305.11	304.35	303.79	304.19	303.36	304.26	305.42	304.28	304.2	303.87	303.85	304.07	304.69	304.32	304.3	304.52	303.79	304.19	305.56	304.69	303.56	304.67	305.1	305.32	305.31	303.08	304.53	304.56	304.66	304.14	303.67	304.54	304.25	303.99	303.59	304.14	304.68	304.69	305.34	304.12	305.32	303.78	304.33	304.9
313.18	312.28	313.75	313.61	312.66	312.94	313.56	312.17	311.86	313.34	312.71	314.28	312.61	312.97	314.76	313.57	312.94	312.8	313.62	314.01	312.56	313.01	313.86	312.75	313.18	313.13	313.58	311.91	314.04	313.55	312.82	312.82	313.64	312.39	313.34	313.9	313.1	314.08	313.33	313.1	313.46	312.61	313	314.08	313.9	312.91	313.93	312.93	312.93	312.56
313.67	312.3	313.53	312.44	312.86	312.57	312.2	312.53	312.27	313.44	313.27	313.05	311.54	313.12	312.89	312.26	313.44	311.13	313.47	312.83	313.3	313.77	313.67	313.19	312.32	312.07	312.82	312.67	312.31	312.36	313.01	313.56	314.06	312.01	312.59	312.56	311.72	312.95	312.79	312.78	312.96	311.24	313.65	312.91	312.24	312.13	312.63	312.92	313.75	312.27
296.94	297.94	298.23	296.95	296.67	297.28	297	297.28	295.86	295.66	298.49	297.93	296.63	296.96	296.57	296.03	297.73	297.4	297.19	297.73	296.74	298.83	296.23	296.64	298.27	296.89	296.8	297.35	296.35	297.53	296	296.54	296.82	296.72	297.35	296.77	296.98	298.31	296.91	297.81	295.4	296.24	297.59	296.32	297.37	296.8	296.89	296.32	297.36	296.35
312.44	313.45	313.18	313.07	312.51	311.13	311.74	313.4	312.26	313.24	311.05	312.39	310.26	313.79	313.12	312.76	313.51	311.08	311.06	312.3	310.76	311.62	311.78	312.29	311.48	313.31	312.08	313.11	311.4	311.49	313.06	310.88	313.02	312.03	312.1	311.01	311.14	312.32	311.59	312.05	312.31	312.92	312.61	312.75	312.31	312.35	312.13	312.6	312.95	310.53
297.27	296.52	297.89	296.52	296.59	296.7	296.49	297.01	297.14	297.06	298.79	296.16	296.38	297.33	295.71	296.57	296.8	297.26	297.03	296.41	297.14	296.91	298.31	296.61	296.19	295.74	297.32	296.1	295.73	297.16	296.44	297.07	298.02	294.93	297.39	297.25	297.38	296.21	295.59	296.05	296.96	296.38	296.21	296.33	296.52	297.1	295.88	296.93	296.82	296.33
315.03	315.26	313.01	315.15	316.02	314.41	315.65	315.07	315.13	315.22	314.52	314.31	315.07	315.26	314.3	315.21	315.15	313.43	314.9	315.13	314.79	315.2	315.04	315.81	314.31	315.95	315.56	315.3	315.96	314.46	314.11	314.26	314.56	314.06	315.3	315.31	313.1	315.02	315.01	315.56	314.67	314.41	314.12	313.33	314.69	315.08	315.73	316.03	315.12	314.82
310.37	310.25	309.83	312.02	310.73	311.35	309.85	311.18	311.08	310.89	310.8	310.84	312.24	312.1	310.47	310.82	311.34	311.08	310.65	311.27	310.04	310.36	311.21	311.01	311.31	311.41	310.46	311.03	311.72	309.7	310.47	311.24	308.97	311.49	311.97	311.68	310.66	311.32	311.53	311.29	310.22	311.59	310.87	311.45	311.6	310.9	311.58	311.8	310.01	311.5
300.67	301.02	300.72	301.73	301.72	301.27	301.61	300.52	300.82	301.64	301.53	301.83	300.96	301.54	299.68	299.78	300.3	301.44	301.69	302.51	301.81	303.28	299.96	300.77	300.46	301.67	299.66	301.44	301.05	302.12	301.49	301.09	301.37	301.15	300.44	301.21	302.03	301.53	301.31	300.38	300.92	300.52	300.92	301.44	301.04	300.36	300.72	300.23	301.97	301.36
304	303.21	304.05	302.66	303	303.71	304.2	301.81	304.14	302.33	303.76	304.26	303.2	303.41	303	304.14	303.73	303.22	303.18	303.27	303.03	303.55	304.06	304.04	302.86	302.3	305.05	304.31	302.24	302.7	305.22	303.65	302.86	303.66	303.59	303.85	304.02	303.01	302.49	303.89	303.86	303.82	304.5	305.03	302.83	304	303.07	303.85	302.84	302.7
316.99	316.4	317.01	317.06	316.97	318.65	316.9	317.5	315.74	316.45	316.13	316.47	317.16	317.22	316.06	315.98	315.77	317.81	317.44	317.57	315.41	317.17	316.28	316.92	316.45	318.08	316.03	316.46	316.2	316.42	316.91	316.51	316.04	315.97	316.23	317.05	317.78	315.84	315.95	317.01	316.53	316.97	314.83	317.06	317.29	316.32	316.39	318.33	316.79	316.22
305.1	305.77	305.62	305.32	305.23	305.24	305.91	306.28	306.28	305.17	304.76	303.94	305.93	305.85	304.28	303.24	304.85	304.64	304.86	305.94	304.89	306.29	306.44	304.72	305.56	304.81	304.65	305.6	305.6	303.92	304.55	304.87	305.16	305.73	304.9	305.74	305.56	304.68	305.18	305.06	304.78	305.91	306.49	304.71	305.72	305.04	304.72	305.43	305.32	305.25
313.15	313.52	313.43	313.59	313.25	313.49	314.77	313.21	313.3	314.33	313.21	312.05	313.17	313.92	312.77	314.53	313.7	314	312.77	312.68	311.89	314.59	313.22	313.88	313.07	313.99	313.79	312.67	311.99	313.74	313.25	312.89	313.26	313.86	312.95	313.63	313.41	313.47	313.09	312.63	313.24	313.55	313.15	312.31	312.33	313.52	314.34	314.26	313.85	314.2
313.5	312.84	312.22	313.68	314.19	313.26	313.11	312.92	313.59	312.58	313.21	312.95	314.4	314.54	312.59	313.61	313.65	312.54	313.76	312.64	313.6	313.04	313.11	313.57	312.76	313.67	314.16	312.93	314.1	312.57	311.96	312.65	312.27	312.8	313.94	313.13	313.58	313.96	313.14	311.63	312.09	313.76	313.85	314.26	313.81	311.51	312.34	313	313.52	313.86
312.72	314.51	313.1	313.34	313.26	313.33	313.95	313.75	314.05	312.43	314.09	313.93	313.66	312.02	314.02	313.34	313.31	313.06	311.66	313.33	313.81	314.33	313.46	313	312.86	314	311.75	313.1	313.4	314.01	313.89	313.49	313.5	313.68	312.61	313.64	313.29	314.16	313	314.64	314.36	313.44	313.1	314.11	312.76	313.79	312.68	313.71	315.85	313.62
303.01	303.22	303.12	302.95	303.99	303.72	304.08	303.37	302.49	302.89	303.68	303.2	302.58	302.19	303.19	303.09	303.28	302.24	303.1	301.54	304.05	303.62	304.04	303.42	302.38	302.72	302.8	303.27	304.83	303.83	302.82	303.21	303.61	303.12	303.38	302.73	302.72	302.98	303	304.57	303.17	302.98	304.12	303.78	304.45	303.34	303.19	303.08	304.27	303.98
300.19	299.54	300.41	300.12	300.71	301.1	298.59	300.31	299.84	300.21	298.78	299.4	300.13	300.94	299.96	300.31	299.78	299.82	298.7	300.11	299.62	299.54	300.12	300.23	299.35	299.65	300.02	300.18	300.24	299.47	300.15	298.54	299.04	299.45	300.18	299.71	299.68	299.56	299.02	300.26	299.96	300.13	301.41	299.95	299.9	299.06	300.07	300.18	299.55	299.95
293.22	293.12	294.48	294.03	294.37	293.29	294.26	293.6	294.17	294.8	293.03	293.19	294.27	294.03	293.54	294.82	293.68	294.47	293.61	294.17	293.69	293.77	293.64	293.06	295.16	294.31	293.78	293.69	293.98	294.77	293.65	294.32	293.58	293.9	295.14	293	293.08	293.85	292.66	293.84	293.44	294.39	293.79	292.88	293.9	294.06	293.86	293.97	293.57	294.22
294.23	294.69	294.19	294.54	295.16	295.95	294.73	294.06	294.4	293.87	294.52	295.43	294.85	295.13	295.15	295.35	294.92	296.05	293.85	294.51	296.1	294.23	295.16	296.05	294.13	295.62	295.23	294.74	295.29	294.73	294.78	294.43	294.53	295.69	294.87	294.47	296.17	294.42	294.31	295.75	295.28	295.83	294.18	295.63	294.99	295.29	294.92	295.31	295.14	296.07
323.82	325.15	324.02	324.14	324.61	323.97	323.75	324.32	325.3	324.34	324.55	324.37	324.11	324.93	325.02	323.81	325.04	324.55	324.57	324.34	323.85	324.41	323.33	325.69	323.88	324.35	324.23	325.15	325.11	324.67	324.67	323.7	325.11	325.38	324.02	324.96	324.15	324.64	325.21	324.16	325.63	325.21	325.04	325.18	324.33	325.52	324.86	324.62	323.98	324.54
306.24	307.08	305.94	306.59	307.96	308.07	305.82	308	306.76	306.46	305.92	308.25	307.38	307.65	308.06	307.63	306.75	308.05	306.98	307.31	308.37	308.35	307.67	308.02	307.26	307.61	308.48	307.26	307.39	307.86	307.07	307.47	308.12	307.38	307.42	307.84	307.36	307.68	307.25	307.24	307.85	306.93	306.29	306.96	308.01	306.45	308	306.16	306.87	306.85
295.37	294.32	294.92	295.03	295.92	295.38	294.1	296.29	295.73	294.63	294.8	295.59	294.07	296.43	295.1	295.19	296.25	295.27	295.58	295.59	294.58	295.35	295.64	295.65	294.99	294.53	293.61	293.78	295.73	295.31	294.79	294.56	294.94	294.88	295.11	295.43	294.69	295.29	294.36	295.71	295.58	294.19	295.69	293.51	295.68	296.4	294.67	293.48	293.16	295.57
312.81	313.08	312.81	312.71	312.49	313.66	313.66	312.27	313.6	313.53	313.07	312.9	313.76	314.41	312.69	312.22	312.71	313.06	314.1	313.19	312.68	313.43	313.12	313	313.47	312.05	313.43	313.96	313.82	313.18	312.48	312.44	312.35	314.26	312.99	313.05	313.04	312.49	312.51	313.69	312.63	312.04	313.18	312.7	313.82	313.92	314.56	312.77	313.74	313.64
304.85	304.81	304.69	304.88	305.97	304.03	303.54	305.31	305.19	304.73	303.95	303.58	305.09	305.98	305.27	304.11	305.04	303.81	303.49	304.98	305.02	304.76	304.3	305.38	304.46	304.99	304.75	305.42	304.15	303.24	305.2	305.01	304.95	305.08	304.92	305.85	305.78	305.21	304.14	304.1	303.55	305.25	305.23	305.14	305.24	304.41	304.31	303.97	303.96	305.58
315.36	314.59	313.66	315.1	314.83	315.14	315.19	314.58	314.58	315.64	315.48	314.24	315.53	315.4	315.05	316.43	314.38	313.78	315.45	314.44	315.2	315.54	313.52	314.28	314.9	315.45	314.06	315.98	315.09	314.09	314.7	314.5	315.33	315.11	314.37	314.56	315.76	314.43	313.86	315.15	313.84	314.03	315.06	314.21	314.07	314.33	315.41	314.63	315.39	314.98
312.13	311.62	311.71	313.02	312.47	312.21	311.92	312.19	312.86	313.39	311.53	312.21	312.12	312.68	312.87	311.85	312	312.37	313.17	310.92	313.69	312.58	312.03	311.51	313.25	313.31	312.52	311.27	311.87	312.68	312.61	312.22	312.24	312.39	312.34	313.16	311.33	312.89	312.81	313.25	312.65	311.07	312.25	312.57	312.93	311.34	312.42	312.82	311.91	312.86
301.08	301.56	299.92	301.88	300.96	299.94	301.14	300.04	301.41	301.63	301.61	302.63	300.58	301.64	300.26	301.08	300.95	301.44	301.78	299.26	301.46	301.61	301.2	301.04	300.9	301.78	300.24	301.99	300.36	300.9	301.07	300.76	300.5	301.77	300.93	301.47	300.53	300.63	301.56	299.76	299.76	300.86	301.27	300.9	302.32	300.79	299.58	300.76	300.63	300.35
303.63	303.07	304.61	303.16	303.73	303.16	302.4	304.62	303.75	303.66	305.02	303.74	303.32	303.86	304.31	302.59	303.97	303.32	302.42	304.28	302.99	302.65	302.27	302.78	303.95	304.56	303.45	304.03	302.97	303.97	304.66	303.15	303.23	303.39	302.36	303.32	304.29	304.94	303.57	303.95	303.34	303.92	303.12	302.89	301.91	303.44	303.63	303.43	303.98	301.88
313.66	313.79	313.42	314.67	314.06	313.85	313.32	314.68	315.21	313.31	314.88	314.76	314.62	312.94	312.87	314.16	313.91	313.86	313.33	312.4	313.6	314.23	313.13	314.44	314.32	314	313.39	313.96	313.49	313.8	313.8	314.5	313.39	312.85	313.61	313.28	312.79	314.74	314.27	313.93	313.81	314.11	315.02	313.93	313.07	313.51	313.47	313.01	314.26	314.03
307.41	306.94	307.95	307.1	307.02	307.41	306.91	306.2	306.8	307.63	307.36	305.8	305.68	307.64	306.46	307.04	307.87	307.54	307.97	306.86	307.85	306.37	306.99	307.09	307.74	307.25	306.62	308.3	308.09	307.23	308.07	305.43	308.24	306.61	306.39	307.74	308.14	307.57	307.64	307.75	307.73	307.59	307.27	305.56	306.24	307.65	308.82	306.3	307.58	307.07
313.41	313.9	314.94	314.09	313.77	314.59	314.03	315.24	314.39	314.64	312.84	313.6	314.16	313.49	313.66	313.29	314.1	313.44	314.1	313.78	314.18	312.56	313.91	313.34	313.42	313.95	313.61	314.5	312.99	314.3	314.27	313.32	314.56	313.86	314.26	314.07	313.97	314.13	314.15	314.78	314.51	314.17	314.37	312.56	313.76	314.63	314.87	313.77	314.02	314.41
299.42	299.92	300.76	299.49	300.8	300.45	299.98	300.82	299.15	300.65	300.04	299.98	301.85	299.05	300.22	300.8	299.5	299.17	299.59	299.56	300.38	300.36	299.18	300.49	299.2	299.9	300.26	299.89	299.78	300.45	300.75	300.47	300.71	299.2	299.67	299.95	299.49	300.44	298.94	300.61	300.6	299.79	299.37	300.67	299.78	300.39	300.99	298.71	300.45	300.79
303.32	304.19	303.24	305.51	305.04	304.42	305.71	303.84	304.11	303.65	303.48	303.79	305.49	304.45	306.5	305.46	303.37	304.1	304.68	303.14	303.03	304.12	304.11	303.83	304.32	304.19	304.35	305.23	304.64	304.83	303.61	304.39	303.97	304.25	304.63	304.78	304.82	305.07	305.09	303.18	303.88	305.29	305.11	303.37	305.06	303.88	303.53	304	303.43	305.92
306.02	306.28	305.74	304.58	306.37	305.91	304.78	305.15	304.94	305.06	305.63	304.89	305.32	304.98	304.97	305.51	305.63	306.22	305.49	306.35	305.52	304.89	304.8	306.08	305.78	305.1	305.83	304.24	304	304.27	305.75	305.56	304.41	306.23	305.78	304.3	304.77	305.38	305.5	305.77	304.71	304.44	305.52	305.45	304.96	304.87	305.5	304.6	304.86	305.07
326.1	326.09	325.99	327.28	326.64	327.85	327.23	327.77	327.08	325.83	328.05	327.91	327.36	326.44	326.85	327.96	327.12	327.51	328.18	326.02	327.8	326.17	327.09	327.4	326.51	325.71	325.77	326.98	327.57	326.84	326.29	326.85	324.63	326.95	326.6	326.26	326.44	326.7	327.18	328.3	327.78	326.36	328.05	326.77	325.85	326.1	325.87	326.34	325.7	326.1
312.24	312.97	313.6	312.92	313.23	313.22	312.99	312.45	312.38	313.63	313.26	313	313.74	312.78	313.77	313.23	313.3	313.93	313.88	312.8	313.18	312.3	312.47	312.72	313.22	313.91	312.75	313.75	313.62	313.25	313.14	312.41	313.56	312.4	312.83	314.65	314.37	312.46	314.27	313.61	313.34	313.7	313.18	314.44	312.75	313.44	312.29	313.32	312.07	312.19
303.38	304.63	304.47	304.86	304.04	305.3	304.6	304.08	304.55	306.15	303.67	304.11	304.58	304.63	303.78	305.64	304.66	303.97	304.82	305.46	303.25	304.42	304.4	304.26	305.28	304.9	304.66	304.91	303.59	304.02	304.91	304.82	303.86	304.37	304.67	304.85	303.09	305.55	304.66	304.28	303.54	304.42	304.15	304.52	305.04	304.92	304.53	304.75	304.65	304.42
319.03	318.45	317.66	317.01	318.14	319.36	318.39	317.69	318.19	318.96	318.06	317.11	319.78	318.52	319	319.29	320.53	319.05	317.72	319.12	318.69	318.65	318.36	319.13	319.24	318.32	319.97	318.05	319.14	318.2	318.33	318.07	319.19	316.97	318.07	319.02	317.77	318.6	318.14	319.48	318.15	317.51	318.37	318.13	318.72	318.43	319.3	319.21	317.72	317.71
306.1	305.52	305.59	306.08	305.75	305.62	305.65	307.24	305.54	304.96	305.89	306.51	305.95	307.1	305.42	305.64	306.49	305.87	305.27	305.23	304.03	306.24	306.25	305.67	305.9	305.13	305.53	305.48	306.47	306.28	304.62	305.23	305.83	305.56	304.5	306.36	305.51	305.86	304.78	305.21	305.08	304.99	305.45	305.41	305.29	305.73	306.44	305.61	305.62	305.71
306.47	307.38	306.11	307.29	307.65	307.2	308.01	307.04	308.04	306.7	307.2	306.98	306.63	306.59	307.32	306.82	306.5	307.01	306.86	307.24	306.64	307.82	306.7	306.55	307.83	307.31	306.34	307.93	307.55	307.45	306.61	307.76	308.41	306.98	307.5	308.16	308.56	307.29	307.76	307.32	306.01	307.17	306.26	306.41	306.89	306.25	308.23	307.68	306.81	307.12
301.74	302.52	301.06	302.57	302.55	301.69	302.26	302.65	302.24	302.95	302.27	302.62	301.99	301.72	303.14	303.46	301.6	301.12	302.27	301.41	303.29	302.93	303.23	301.87	303.09	302.64	302.64	300.94	302.19	302.72	303.41	303.53	301.39	301.6	303.61	302.33	302.68	302.8	302.83	302.56	302.96	302.7	302.01	302.69	302.23	302.52	302.93	303.31	302.38	303.09
313.28	312.55	313.89	313.31	314.26	315.03	312.86	314.49	313.46	313.72	312.34	312.99	313.51	311.7	313.78	313.54	313.99	314.89	313.41	313.13	313.19	311.91	313.75	313.39	314.15	311.91	312.54	313.91	312.35	313.24	314.21	313.49	313.55	313	314	313.39	312.76	314.18	312.7	311.97	313.95	312.35	314.08	312.73	311.66	314.22	313.32	313.46	314.16	312.57
308.96	308.63	310.08	308.68	309.56	309.02	308.5	309.53	309.61	307.78	309.27	309.33	309.62	308.43	309.34	310.08	309.06	307.95	309.2	309.01	309.14	309.55	308.47	308.54	308.44	309.65	307.54	309.29	308.07	308.41	310.39	309.63	309.95	308.65	309.92	307.7	308.93	308.76	311.8	309.94	308.64	308.76	310.64	307.69	308.91	308.36	308.44	309.55	309.26	309.68
316.16	316.6	318.17	315.94	316.36	317.42	317.05	318.37	318.15	317.48	316.91	318.17	317.49	316.18	319.29	317.25	317.58	317.5	317.53	317.67	317.24	317.63	316.78	316.45	317.11	317.01	317.51	317.21	317.07	318.04	317.56	317.13	317.58	317.45	316.88	317.11	317.18	315.72	316.96	318.71	317.48	316.82	316.11	317.71	317	317.32	317.74	316.83	316.1	317.8
306.17	306.8	306.28	305.09	305.83	307.72	306.78	305.42	305.25	307.4	306.27	306.88	305.77	306.69	305.86	306.01	305.82	304.98	305.11	306.36	306.36	305.42	306.18	306	304.65	305.42	306.05	306.49	305.5	305.19	305.83	306.46	307.09	306.5	304.68	305.48	305.8	306.11	306.69	306.09	305.81	307.89	305.48	307.17	305.58	306.33	306.67	307.82	306.06	305.68
300.58	302.11	301.24	301.18	299.7	300.62	302	300.93	300.22	300.63	301.98	300.85	301.61	301.44	302.48	300.13	300.85	300.56	300.65	301.31	300.19	300.61	300.83	300.27	301.81	300.97	301.44	301.56	299.57	301.8	301.32	299.68	301.98	300.62	300.74	300.87	300.42	301.3	300.15	300.74	301.12	300.99	301.03	299.61	301.69	301.42	300.42	300.07	301.5	300.62
319.42	319.24	319.29	319.47	317.97	319.07	318.32	319.3	318.82	318.35	318.73	319.77	318.97	321	318.36	318.41	319.93	320.03	319.99	319.77	318.77	320.65	320.21	319.93	319.71	319.56	319.24	318.52	319.74	320.33	319.3	318.6	318.69	319.34	319.93	319.19	320.31	319.22	318.98	318	318.23	318.38	319.56	320.06	319.44	319.27	319.53	319.41	318.16	319.86
314.53	314.49	314.91	315.92	315.32	314.14	313.33	313.2	313.8	313.75	314.56	313.63	314.25	314.73	316.1	314.91	316.11	315.5	315.39	314.65	316.22	313.12	315.61	316.07	314.39	315.39	314.88	314.59	314.8	314.81	315.8	314.49	312.6	314.9	314.44	314.87	313.62	313.97	314.84	315.4	315.63	313.98	314.54	315	314.57	315.34	314.91	314.69	314.22	314.71
312.56	313.67	313.04	311.81	313.35	312.95	311.37	312.81	310.98	312.41	313.03	312.3	312.6	312.53	313.1	313.09	312.77	312.5	312.92	313.45	312.58	312.92	313.89	313.36	313.48	312.4	313.36	312.98	311.98	312.94	311.22	311.66	313.26	311.27	311.81	312.3	313.02	312.55	312.09	312.95	313.18	312.99	313.16	313.48	312.56	313.67	312.06	312.49	311.83	312.29
312.69	314.02	313.2	311.74	312.67	313.61	313.2	312.2	312.92	313.4	312.8	313.6	314.08	312.8	311.97	311.88	313.63	313.36	312.81	312.18	313.53	311.79	312.72	313.17	313.58	313.23	312.49	313.9	312.42	311.93	313.4	312.98	313.56	312.95	312.27	312.94	312.52	311.1	312.36	312.71	313.01	311.76	311.85	311.61	312.88	311.82	312.94	311.08	312.38	312.58
305.67	305.76	304.61	305.96	304.36	306.11	304.93	304.71	304.63	304.63	305.48	306.8	305.5	305.62	304.67	303.1	305.01	304.63	305.07	303.79	305.6	305.62	305.81	303.82	304.57	306.07	305.66	304.76	305.06	305.32	305.24	306.24	304.91	304.53	305.06	304.55	305.55	304.7	304.8	304.33	305.59	304.24	305.38	304.96	305.48	305.5	304.84	306.09	305.2	304.28
310.59	311.1	310.93	311.12	311.58	309.88	311.12	310.25	310.08	310.14	310.21	310.12	311.86	310.49	311.37	310.34	309.9	310.85	310.28	310.56	311.01	311.29	310.17	309.89	310.27	310.32	309.73	309.87	310.74	310.52	310.18	310.66	310.85	312.07	310.01	310.49	310.83	311.81	312.64	311.25	310.58	311.09	310.75	311.16	310.06	310.17	310.79	311.36	309.28	310.3
309.43	308.5	310.67	307.3	308.45	309.39	308.22	309.8	308.27	306.85	308.64	306.41	308.98	308.96	307.84	308.35	309.32	309.16	309.42	310.23	309.96	308.88	310.23	309.08	309.57	309.75	308.91	309.4	309.49	308.33	308.24	306.81	309.88	308.55	306.5	308.98	309.5	308.52	309.49	308.97	308.11	308.69	309.4	309.86	308.46	309.42	308.99	308.48	309.64	309.64
293.67	293.82	294.65	293.55	294.98	295.53	293.46	294.27	292.68	293.93	294.2	294.33	293.39	293.29	293.41	293.79	293.37	293.64	294.43	294.75	293.58	293.79	294.87	293.29	293.8	294	293.34	293.23	292.98	293.72	293.62	293.94	294.41	294.08	294.6	294.56	294.46	294.63	295.51	294.07	293.75	292.67	293.35	293.58	293.88	294.14	294.31	292.92	293.99	293.58
306.6	305.94	305.87	305.05	305.88	306.49	305.24	306.03	306.04	307.49	307.23	306.65	305.26	306.83	306.07	305.87	305.85	306.35	306.35	306.76	306.51	306.45	304.71	306	306.01	305.61	306.27	306.86	306.4	306.43	306.52	306.18	305.59	306.47	306.63	305.77	306.81	306.22	306.52	305.93	306.55	306.89	306.02	306.12	306.46	306.27	306.63	305.62	304.5	305.62
311.43	310.49	310.59	309.13	310.32	311.15	310.66	310.2	312.21	310.74	310.41	311.43	311.13	310.16	311.09	311.32	311.14	311.62	309.31	310.85	310.05	310.21	308.77	310.39	311.26	311.33	309.62	309.8	311.75	310.2	310.49	309.93	310.14	310.76	309.34	309.8	310.17	309.5	310.52	311.56	310.32	310.6	310.64	311.15	309.96	309.79	310.72	310.15	309.21	310.86
316.04	315.61	314.89	315.7	315.73	315.94	315.7	315.3	314.18	316.55	315.7	315.46	315.42	314.83	316.18	315.02	314.81	315.4	314.98	315.64	314.38	315.04	315.76	315.49	315.56	316.27	316.14	315.78	315.37	316.67	315.36	315.49	314.9	315.84	315.92	316.11	317.13	315.57	314.94	316.45	316.17	316.01	314.91	315.84	314.99	316.12	316.56	315.98	315.47	314.65
314.95	315.17	312.86	314.61	314.88	314.76	313.87	312.87	313.83	314.78	315.88	315.11	314.38	316.57	315.36	314.13	314.18	313.47	314.87	315.88	314.78	314.34	315.34	315.65	314.1	315.06	314.79	315.17	315.28	315.73	314.42	315.35	315.18	314.86	315.1	314.25	314.6	315.15	315.16	315.23	314.96	314.46	314.12	315.72	314.67	315.74	315.32	314.89	314.18	315.15
303.82	304.36	304.13	304.9	301.96	303	303.15	304.96	303.37	303.57	302.56	303.7	303.93	304.81	303.88	302.96	303.43	304.44	303.69	304.09	302.97	303.21	304.77	302.98	303.35	304.72	303.32	304.18	303.97	302.51	303.93	302.81	304.37	303.82	303.61	303.79	303.11	303.01	303.11	305.6	302.77	304.93	303.73	303.77	303.61	304.5	303.76	304.3	303.53	303.83
301.29	302.31	301.01	301.39	300.77	301.13	300.67	301.45	300.36	300.85	301.58	301.78	301.17	301.12	301.72	301.04	300.49	301.08	299.96	300.81	301.98	301.09	302.28	301.12	300.99	301.46	301.9	300.67	301.92	301.04	300.62	299.87	299.95	300.51	300.83	301.12	301.52	301.36	300.73	301.63	301.37	300.64	301.4	300.4	300.62	300.69	301.45	302.75	301.97	301.54
295.39	295.11	296.14	295.35	295.94	294.96	294.69	296.11	294.65	294.92	295	295.17	295.44	296.08	295.65	294.99	295.6	295.23	295.36	294.49	295.36	294.34	296.45	295.24	295.62	293.89	294.61	296.14	295.53	296.51	296.62	296.3	294.92	294.13	296.19	295.51	295.36	295.33	294.33	294.66	294.9	294.64	295.11	293.76	294.64	296.22	295.41	295.47	294.57	294.68
316.17	316.04	316.87	315.02	316.49	317.16	315.83	315.92	316.22	316.2	316.09	315.32	317.02	316.03	317.39	315.87	315.69	314.73	315.43	315.13	315.17	315.5	315.64	315.65	316.87	317.44	315.58	315.52	317.61	315.43	315.55	315.56	315.78	315.37	315.23	316.58	315.66	315.97	315.97	315.94	315.79	314.61	315.99	316.24	316.91	316.2	316.51	316.17	316.03	316.75
316.82	317.43	317.47	316.24	317.8	318.81	317.19	317.56	317.52	316.44	317.88	317.38	318.46	316.28	315.89	316.24	316.32	316.81	317.32	316.25	317.92	317.41	317.3	317.26	316.79	316.62	316.28	315.92	317.11	317.7	316.6	317.6	318.63	317.25	316.83	316.46	316.87	317.19	318.74	318.06	318.25	316.57	318.35	316.97	316.47	317.73	317.59	318.26	317.92	317.19
304.01	303.67	304.99	304.1	305.23	304.62	303.51	304.64	305.65	303.62	306.1	305	304.06	304.8	305.5	304.56	303.69	304.42	304.01	303.73	304.54	305.06	304.86	303.19	304.2	303.56	303.39	304.05	304.43	303.4	304.89	304.46	304.9	303.99	304.73	303.61	305.14	304.37	304.39	304.41	303.46	304.83	302.97	304.57	304.7	304.23	303.64	305.33	304.01	303.84
309.28	309.47	310.31	309.27	309.34	309.89	310.18	309.23	310.13	309.59	310.94	309.76	308.89	309.02	309.21	310.85	311.23	310.22	310.72	310.45	308.68	308.72	310.75	309.69	308.38	309.88	310.35	309.65	311.14	308.96	309.86	310.76	310.7	309.66	309.73	309.99	309.8	310.92	309.68	308.33	310.35	309.31	309.7	308.72	310	309.4	310.26	309.93	310.13	309.98
302.84	302.73	302.4	303.92	303.04	303.68	302.34	302.47	303.62	303.03	304.53	303.54	302.67	303.26	304.69	303.22	302.86	302.82	302.93	303.99	303.73	303.89	303.11	303.06	303.66	302.3	303.28	303.11	303.67	303.34	302.31	303.65	303.56	303.8	303.25	304.49	303.44	303.47	303.28	304.29	303.38	303.62	304.03	303.92	302.91	305.24	303.35	302.74	303.16	302.48
302.78	303.94	303.88	303.09	304.39	304.36	304.1	302.63	304.1	303.78	302.16	303.2	303.57	305	303.86	303.35	303.24	302.94	303.66	304.15	302.67	304.01	303.12	303.65	304.18	302.51	305.16	303.36	303.49	303.28	303.39	304.08	304.25	302.74	304.9	303.69	304.31	303.71	304.05	303.38	304.7	304.02	304.02	305.24	303.69	303.1	303.53	303.55	303.61	303.3
302.47	301.82	302	302.73	302.81	302.36	302.94	300.99	304.09	302.48	302.44	302.53	302.58	301.97	302.54	302.02	303.03	302.94	302.17	301.39	301.74	303.39	303.68	302.63	302.09	302.18	302.4	302.78	301.32	301.74	302.58	302.35	302.45	303	301.99	302.33	302.38	303.06	302.4	302.21	303.23	301.36	302.53	302.41	303.64	302.31	303.98	302.15	303.09	302.48
304.56	304.46	305.12	304.71	304.2	304.28	304.05	304.55	304.67	304.17	305.68	305.53	303.94	306.11	305.18	303.98	305.28	305.06	304.48	303.96	304.68	304.63	304.82	304.74	305.11	304.77	305.82	304.39	303.53	304.26	305.2	305.66	304.37	305.84	304.47	304.65	304.8	304.84	304.29	304.28	304.23	303.44	306.28	304.65	304.84	305.17	304.07	305.38	305.64	304.75
304.16	304.99	305.77	305.32	304.86	305.45	304.73	304.74	306.6	304.5	304.36	305.86	304.64	304.64	304.5	304.52	305.14	304.57	304.6	304.8	304.61	305.5	304.53	305.26	305.27	304.98	304.66	304.58	305.37	304.91	305	304.51	304.93	303.99	305.66	304.75	304.57	305.14	304.38	304.9	303.51	303.35	304.55	305.47	304.64	303.6	305.87	305.86	305.73	305.95
305.57	303.87	304.8	303.85	305.57	303.76	304.87	304.21	304.54	305.48	304.69	304.81	303.65	304.59	304.7	305.12	305.79	304.75	304.04	305.24	303.61	304.16	304.75	303.26	303.5	305.43	304.95	305.03	304.23	304.56	305.13	305.43	304.23	303.87	305.79	305.65	305.35	305.09	305.15	305.41	305.58	304.61	303.39	305.59	305.39	305.09	305.28	305.18	306.25	304.87
316.21	317.69	316.94	317.32	317.64	317.52	316.63	315.84	316.17	316.64	317.35	316.02	315.93	316.91	315.38	316.42	317.28	316.11	316.07	316.06	317.43	315.74	316.71	315.75	315.67	316.43	316.85	317.22	315.99	316.07	316.61	316.75	317.73	315.28	317.32	316.84	315.42	316.73	316.92	315.97	316.65	316.57	316.39	317.14	316.96	316.36	317.17	316.54	316.26	317.27
310.63	309.86	310.56	310.27	311.35	310.52	311.92	310.48	310.52	309.86	309.58	311.68	311.11	310.41	310.06	311.45	311.79	310.74	309.28	311.89	311.79	310.49	312.24	310.78	309.54	310.71	309.98	311.32	310.24	310.71	311.89	310.54	310.58	310.14	310.74	310.39	311.41	310.55	309.23	310.22	310.02	310.9	309.01	309.82	311.16	310.12	310.56	311.04	309.51	310.07
305.06	303.9	304.23	305.21	304.58	304.33	304.73	304.54	303.76	304.9	304.51	303.7	304.2	303.24	303.66	304.52	304.72	305.44	304.46	303.72	305.21	304.31	303.6	303.81	304.49	304.23	304.68	303.76	304.26	304.08	304.68	305.5	303.8	304.5	305.52	303.27	305.16	304.61	304.25	304.89	304.21	305.05	305.11	304.07	303.43	304.2	303.44	304.96	305.33	304.02
309.24	309.07	309.15	309.7	309.99	309.9	311.19	310.83	309.42	310.81	309.21	310	310.33	309.24	309.68	309.11	309.51	309.39	308.65	310.94	310.59	309.76	310.14	310.83	310.14	310.1	310.31	309.28	309.42	308.8	309.36	309.43	310.79	310.31	309.14	310.28	310.14	310.09	310.03	308.9	309.05	309.23	309.91	310.46	310.01	309.52	310.27	308.44	310.58	309.69
311.01	311.31	310.36	311.4	310.64	311.4	310.49	311.6	311.18	312.99	312.02	311.29	312.02	310.76	311.16	311.28	311.54	311.93	312.31	311.05	311.49	312.32	310.86	311.14	310.14	311.36	310.91	309.86	311.06	311.62	310.64	311.23	311.46	311.77	312.02	311.67	311.85	311.08	310.92	311.56	311.75	310.71	311.36	311.18	311.89	312.17	311.36	312.84	311.21	311.77
313.81	314.87	313.35	313.65	312.39	312.52	312.98	313.67	313.55	313.59	311.98	311.73	312.41	312.83	313.61	312.67	312.51	313.38	312.72	314.67	311.62	312.82	312.34	312.59	313.04	311.84	314.32	312.67	313.47	314.68	311.44	313.52	314.49	312.99	312.88	312.64	312.57	311.65	313.62	313.36	314.6	313.32	311.87	314.17	312.42	313.55	311.75	312.88	312.32	313.33
302.01	303.24	303.18	303.28	302.25	303.61	303.25	302.62	302.8	303.59	303.08	302.39	302.89	302.78	301.94	302.51	303.23	302.54	303.41	302.45	303.06	303.08	304.79	301.96	302.56	302.71	303.31	300.75	303.51	302.23	303.39	302.88	303.17	304.09	302.6	302.48	302.36	301.98	302	303.63	302.59	302.38	301.44	301.32	303.26	303.31	302.57	302.42	303.41	302.48
314.11	314.14	312.78	313.41	313.19	312.56	313.18	312.35	313.57	312.51	312.36	311.72	312.19	313.85	313.62	312.8	313.17	313.27	312.09	311.63	314.13	312.62	313.42	312.88	313.9	312.2	312.06	312.88	314.38	313.69	313.77	311.89	313.44	313.36	313.72	313.14	312.68	312.22	312.99	314.12	313.66	312.1	312.56	313.17	313.12	314.41	313.58	312.94	313.9	315.02
310.78	310.35	310.48	310.67	310.44	309.9	310.88	309.36	310.97	311.08	310.71	310.39	311.57	310.57	310.7	311.15	310.01	311.93	310.4	309.94	310.75	310.48	308.92	310.14	311.16	311.21	309.66	309.65	311.78	310.29	310.73	311.43	311.29	310.47	309.35	312.28	310.59	311.24	310.18	311.61	311.85	310.69	309.81	311.2	312.04	310.39	310.44	310.47	311.42	311.08
319.23	317.76	317.88	318.13	317.86	318.94	317.34	317.81	318.59	317.27	320.19	317.45	318.27	318	318.38	318.38	318.68	318.28	318.67	317.68	318.79	318.9	317.43	319.34	318.2	318.33	317.36	318.1	318.16	317.57	317.27	317.92	317.89	317.03	318.2	316.95	317.77	317.39	317.26	319.16	317.75	317.04	318.98	317.05	318.66	318.86	318.58	318.19	319.01	318.45
318.63	319.04	318.66	318.64	319.29	319.51	319.04	316.92	318.45	318.4	319.9	317.3	319.47	317.05	318.54	319.67	319.26	317.74	319.23	318.34	319.2	317.75	319.34	318.39	319.45	318.92	318.53	317.91	317.51	318.85	318.72	318.31	319.16	319.08	319.07	318.79	318.56	318.64	317.68	318.04	319.59	319.81	318.4	318.88	318.1	318.57	319.26	319.59	318.39	318.63
302.32	301.53	302.25	303.66	302.25	301.86	302.23	302.71	301.67	302.39	302.32	302.85	302.75	303.49	303.9	301.98	303.06	303.3	302.57	303.24	302.95	303.13	302.38	303.4	303.46	302.99	301.92	301.92	302.9	302.73	303.49	303.55	303.29	302.7	302.49	303.67	302.67	303.68	302.23	303.22	301.72	302.31	302.41	303.93	302.81	302.51	303.15	303.69	303.99	302.26
316.77	317.25	317.16	314.9	315.61	316	317.63	317.29	316.72	315.29	317.27	315.98	316.79	315.72	317.54	316.79	316.75	316.55	316.49	317.81	317.08	317.36	316.11	315.78	316.56	317.05	316.07	317.22	315.96	316.68	316.77	316.94	316.17	315.27	316.27	317.23	316.37	316.81	318.27	316.03	316.61	317.04	316.17	317.69	317.01	317.57	316.21	315.24	315.92	316.92
314.43	313.96	313.72	314.83	313.57	314.5	314.32	313.35	314.44	314.12	314.93	314.68	314.32	314.13	314.86	313.83	314.6	314.44	313.77	314.84	313.76	314.17	313.84	313.82	313.77	314.44	314.33	313.76	313.23	315.3	314.91	314.54	313.39	314.45	313.89	313.22	314.04	314.07	314.22	314.37	313.53	314.73	314.69	313.11	313.51	314.8	314.59	313.69	313.94	314.45
319.13	319.99	318.85	320.23	320.44	319.15	318.6	318.16	318.81	319.96	319.63	318.4	319.52	319.5	319.31	318.78	318.69	320.14	320.08	319.31	318.55	318.49	319.42	318.67	318.66	318.48	318.59	320.56	319.52	318.81	320.48	319.07	319.27	320.53	320.03	318.75	319.55	319.1	319.53	320.17	320.13	319.9	318.13	318.73	320.43	318.2	318.74	318.19	317.9	319.93
325.3	326.32	325.88	325.71	325.97	326.25	325.4	325.7	324.43	325.09	325.92	326.16	327.24	324.02	325.63	325.85	325.84	325.98	324.86	326.51	325.08	326.07	324.88	325.8	325.79	325.9	326.32	324.25	325.3	325	325.11	325.57	324.69	325.09	326.03	325.4	324.59	325.75	325.07	326.11	325.63	324.83	325.59	325.11	324.77	326.09	326.13	325.13	324.66	325.25
315.58	316.51	315.34	315.63	314.48	315.46	314.42	315.26	315.28	315.67	314.86	315.24	315.89	316.23	314.69	316.16	315.35	315.45	315.83	314.84	315.53	316.23	314.95	315.56	315.79	317.21	315.16	315.28	314.8	314.69	314.53	315.25	315.26	315.51	314.72	314.47	315.11	314.6	314.54	314.12	314.6	314.94	314.89	314.52	314.69	315.96	316.47	315.25	314.04	315.27
313.29	314.56	314.49	313.1	315.17	314.19	313.79	313.58	313.74	313.61	313.22	315.42	314.6	314.01	313.38	312.9	313.89	312.53	313.33	314.83	313.13	313.73	312.97	312.68	313.18	314.45	314.3	314.12	314.53	314.61	314.42	314.13	313.86	313.81	312.73	314.12	314.44	312.87	312.87	314.96	313.59	314.52	313.59	313.8	313.17	315.42	313.75	314.04	313.59	314.05
318.88	319.28	319.18	318.83	318.82	319.05	320.64	318.66	319.79	319	320.81	318.83	319.08	319.89	318.49	319.18	319.75	318.92	319.1	318.39	318.78	320.2	321.08	319.51	318.47	319.39	319.04	319.87	319.18	319.65	319.19	319.68	319.46	319.39	319.45	320.31	319.67	318.9	317.32	318.23	318.66	319.56	319.87	320.44	319.77	318.96	319.57	317.79	318.73	318.81
327.95	327.72	327.15	327.3	327.96	327.76	327.49	327.83	327.22	328.1	329.34	330.19	328.08	328.09	327.76	327.4	327.99	327.41	328.07	327.66	327.64	328.66	328.1	328.57	327.48	328.4	326.96	328.01	326.58	326.77	327.95	328.11	327.48	328.06	327.67	326.96	328.12	326.72	328.5	326.94	327.83	327.83	327.18	327.65	327.45	327.72	327.89	328.28	327.57	326.14
315.44	315.22	316.56	314.9	316.08	315.7	316.93	316.36	314.76	315.69	316.44	316.77	316.1	315.07	315.75	315.16	314.69	314.48	315.84	314.77	316.07	315.05	315.84	315.46	315.64	315.21	316.06	316.12	316.63	316.08	316.44	316.3	313.76	314.96	314.87	316.13	314.15	315.2	315.43	316.71	315.95	315.37	315.86	316.21	316.12	315.63	314.88	315.9	316.22	316.55
315.28	314.4	313.54	313.19	314.3	314.02	313.71	313.76	313.32	314.05	314.7	312.83	314.57	313.42	314.59	313.37	313.43	314.57	313.62	313.72	313.95	314.1	313.66	314.06	314.55	312.76	313.3	314.38	313.75	314.52	314.07	313.63	312.69	313.37	312.71	314.6	313.96	314.68	313.31	314.76	312.88	313.88	314.84	313.81	313.41	312.46	313.93	314.44	313.66	314.35
297.29	296.2	297.37	296.24	297.71	296.33	296.21	296.78	296.89	297.04	296.38	296.26	296.26	297.22	296.81	296.43	297.23	297.47	296.56	297.32	296.02	297.53	296.37	296.96	296.35	296.19	296.84	296.58	296.33	296.53	297.24	297.88	296.86	296.9	296.7	296.57	296.57	297.42	297.75	297.12	295.36	297.33	296.41	295.72	295.77	296.89	296.97	297.16	298.5	297.96
303.33	303.63	302.12	303.23	302.61	302.25	303	302.11	303.58	303.17	301.67	301.92	302.86	302.14	302.85	302.66	303.5	301.93	301.93	302.95	302.48	302.87	303.12	301.85	302.35	302.76	302.19	303.8	302.43	303.14	303.09	302.1	303.23	302.96	303.45	302.77	302	304.01	303.16	303.11	303.13	303.1	303.68	303.31	303.12	302.69	302.29	303.98	302.06	302.39
318.36	316.97	316.97	317.25	317.38	318.12	317.43	317.58	318.52	318.36	317.33	317.94	318.33	316.59	318.17	317.43	318.64	317.96	316.68	317.02	317.1	316.82	316.88	318.36	317.08	317.17	318.37	317.62	316.03	316.57	318.96	317.77	316.52	317.08	317.77	315.49	317.92	316.78	317.67	317.52	318.29	318.05	317.58	316.71	317.37	317.57	317.74	317.97	316.98	318.13
300.04	302.16	300.69	299.92	301.09	299.64	299.66	301.86	300.22	302.03	300.38	302.32	302.74	300.24	301.28	301.01	302.47	300.66	301.06	301.28	299.85	300.67	301.1	301.13	300.92	300.87	302.21	301.56	301.38	301.74	302.06	300.95	302	300.03	301.17	300.64	301.24	300.57	300.67	300.43	301.28	300.77	301.93	300.92	300.18	301.08	299.42	300.04	301.39	300.1
319.13	319.71	317.74	319.32	318.32	318.15	319.88	319.02	320.06	318.21	319.91	320.16	320.11	319.53	318.05	319.97	318.3	318.44	318.93	319.77	319.13	319.94	320.1	319.53	319.58	319.72	319.79	319.8	318.93	319.34	319.82	318.93	319.58	318.99	318.69	318.65	318.7	320.12	319.41	319.69	319.3	318.81	320.12	318.84	320.64	319.42	319.89	318.38	319.62	319.37
304.66	305.3	305.03	305.47	304.19	304.73	306.19	304.52	305.1	306.13	304.35	303.44	306.39	304.62	306.65	304.65	304.99	304.09	305.69	305.27	304.93	305.14	305.58	304.43	303.61	304.73	306.22	304.21	304.01	304.96	305.02	303.88	305.01	304.75	305.4	304.48	304.77	305.08	302.47	304.69	304.03	305.13	304.85	306.65	305.02	305.76	304.89	305.75	305.12	305.12
304.6	306.01	304.9	305.11	306.4	305.52	305.72	305.33	304.77	306.21	306.29	304.72	304.18	305.35	304.47	305.43	304.42	306.02	304.89	305.77	305.4	306.01	305.39	303.97	305.52	304.68	306.26	304.43	305.68	304.77	304.7	304.87	306.2	304.64	305.22	304.88	303.62	306.36	304.76	303.97	306.02	304.55	307.09	305.78	305.66	304.28	306.47	305.73	304.47	304.68
312.7	311.35	312.23	312.22	312.16	312.02	311.39	311.69	311.69	312.98	312.47	311.08	310.77	312.31	312.11	312.19	312.55	312.34	312.86	313.13	312.93	312.12	312.6	312.19	313.11	311.87	312.03	312.14	312.07	312.01	311.73	312.43	311.78	312.09	313.41	312	312.33	312.45	312.11	312.32	312.54	311.02	312.17	311.17	312.97	313.63	312.09	313.42	312.59	312.84
314.45	313.64	314.24	313	314.43	312.25	312.75	312.65	313.4	313.38	314.72	313.53	313.74	312.95	314.91	314.73	314.43	314.05	313.65	314.14	312.93	311.8	313.12	313.63	313.04	314.22	313.78	312.73	314.23	314.74	314.01	314.7	313.5	313.75	313.79	314.44	314.22	313.1	313.52	313.62	313.05	314.11	313.02	314.56	312.91	314.51	314.26	312.53	313.26	314.62
313.47	313.54	313.85	314.66	313.81	313.22	312.81	313.13	313.56	313.26	312.73	313.94	313.31	314.24	313.81	314.11	314.24	314.25	313.27	314.01	314.43	313.74	313	313.38	313.97	313.96	315.36	314.39	314.57	313.74	314.29	313.43	313.3	314.48	313.64	313.37	312.65	313.95	314.36	313.48	314.43	314.22	313.68	313.23	314.59	313.73	313.5	314.48	314.58	313.04
311.84	312.29	313.06	312.08	311.76	312.08	312.14	312.09	311.58	311.23	312.03	311.7	311.74	312.52	312.03	312.4	312.15	313.04	313.39	311.71	311.49	310.67	310.16	311.92	312.56	312.51	312.41	313.91	312.12	312.39	311.5	311.92	311.41	311.74	310.92	312.14	311.77	312.07	311.54	312.83	312.48	311.8	312.64	312.45	311.77	313.68	312.21	310.8	312.18	312.38
296.32	296.28	296.38	297.74	297.93	296.43	296.85	296.01	297.4	296.54	297.8	296.37	297.74	296.43	296.31	296.53	296.98	295.92	296.85	295.78	297.25	297.45	296.91	298.38	297.28	297	296.35	296.8	296.7	296.58	296.45	296.66	296.57	297.18	296.31	297.4	297.75	297.53	297.46	295.73	296.28	297.08	296.55	295.87	296.96	296.28	296.93	296.84	295.47	297.72
297.92	296.71	296.14	297.04	296.54	295.87	295.87	296.06	297.48	296.93	296.71	297.9	295.92	297.08	297.66	296.77	297.04	296.71	296.55	296.13	295.81	296.84	296.75	297.72	297.23	297.18	296.72	296.74	296.8	296.8	296.78	295.53	295.9	296.57	297.13	297.45	296.59	296.42	297.32	297.37	297.32	296.68	294.46	296.06	295.7	297.75	297.65	295.6	297.4	297.58
307.55	307.18	306.66	306.06	307.65	307.43	307.13	307.47	307.5	306.8	307.95	307.81	307.02	308.19	306.97	307.2	307.49	307.23	306.93	307	308.27	307.25	306.6	308.78	307.58	306.78	306.97	306.81	307.26	307.22	306.7	306.84	307.35	307.21	307.15	307.49	306.89	307.79	307.03	307.11	307.33	307.44	307.24	307.94	306.82	307.14	307.3	307.82	306.29	307.57
310.73	310.34	309.65	309.81	309.49	308.9	310.51	309.29	309.62	309.73	309.24	309.95	309.81	310.57	309.54	310.71	310.89	309.58	310	309.73	310.32	311.23	311.04	309.84	308.67	309.84	310.26	309.64	309.86	309.08	309.5	309.67	310.15	308.16	310.01	310.15	309.98	309.38	309.22	310.76	309.65	311.18	310.06	311.08	308.95	309.23	309.54	310.8	310.99	310.96
298.86	300.93	299.09	299.77	299.47	300.79	299.17	298.89	300.49	300.2	300.12	300.83	301.09	299.53	300.14	299.54	300.4	300.73	299.75	300.72	300.53	299.17	299.23	300.02	300.44	299.58	300.48	300.02	300.25	299.97	300.53	300.56	301.36	299.33	299.62	299.44	299.97	300.79	300.08	299.76	299.34	300.18	299.61	298.82	301.14	300.58	300.1	298.96	300.22	299.99
306.68	306.88	306.35	307.77	308.43	307.09	307.56	307.86	306.15	307.47	306.13	306.63	307.12	307.38	307.32	307.74	307.64	305.52	307.41	307.68	307.15	308.58	307.11	307.48	306.7	306.64	306.6	308.27	307.9	307.34	307.81	306.3	305.77	306	307.36	307.17	307.88	306.65	306.18	307.71	307.35	306.79	306.74	305.61	306.72	306.25	307.08	306.31	307.35	307.83
330.16	327.92	329.93	328.83	329.75	328.2	327.74	328.86	328.35	328.29	328.04	329.21	328.63	328.34	329	329.94	327.43	327.48	328.5	328.47	328.12	327.18	329.84	329.36	329.09	328.21	328.3	328.68	328.92	327.69	328.94	327.24	326.89	328.3	330.76	329.35	328.67	328.31	327.61	328.58	329.13	328.15	327.7	329.17	328.23	329.33	328.24	329.01	328.64	328.59
299.72	299.61	299.44	299.23	300.91	300.02	298.55	299.64	300.39	300.26	300.79	299.71	298.66	301.33	299.93	300.2	299.69	300.12	301.04	300.32	299.04	299.2	301.04	299.72	299.83	299.74	299.89	298.9	300.42	300.78	298.8	298.86	298.97	300.62	300.16	301.66	299.05	298.61	299.85	300.16	300.97	299.71	300.77	300.13	299.72	300.61	299.84	300.15	301.29	299.92
329.08	329.34	328.32	328.01	329.14	328.74	328.16	328.18	328.58	328.5	327.7	329.54	328.21	329.86	328.99	328.76	329.18	328.14	327.21	329.41	328.62	329.14	330.17	327.36	329.56	329.39	327.91	328.74	329.13	328.99	328.07	328.57	328.79	329.36	329.47	329.15	327.66	329.59	327.72	327.98	327.68	328.7	329.01	328.93	329.38	328.5	327.81	327.72	328.78	328.17
314.56	316.68	314.56	314.89	314.6	315.06	314.55	314.81	313.59	314.32	315.03	314.59	315.28	315.32	314.46	312.88	315.1	314.67	315.56	314.28	314.98	315.32	315.13	314.93	315.06	314.56	314.54	313.91	315.08	315.43	313.88	314.77	314.72	314.24	315.38	316.13	314.65	315.01	314.53	314.92	315.18	315.04	315.03	314.3	314.97	314.19	313.46	313.77	315.84	314.64
328.87	326.13	327.52	326.97	327	327.45	327.63	327.68	327.61	327.67	327.67	327.43	326.97	327.89	328.16	327.02	326.81	327.16	327.27	329.04	328.38	326.6	328.18	327.23	328.73	327.95	327.02	328.52	326.73	327.3	326.44	328.23	327.14	327.36	327.4	330.38	328.08	326.92	326.85	327.13	327.29	328.03	327.68	328.2	326.75	328.83	328.16	327.59	327.43	327.29
310.96	310.58	310.88	311.28	310.54	309.85	311.76	311.91	309.44	310.34	310.69	311.04	310.68	309.52	311.82	310.96	311.75	309.83	311.09	310.65	310.94	310.76	309.83	310.83	310.49	311.14	311.9	310.73	311.81	311.26	310.75	310.96	311.35	310.89	311.23	311.37	310.98	309.84	310.94	311.01	310.2	310.83	310.7	311.79	310.06	310.99	310.44	311.38	308.94	310.05
303.74	304.6	303.39	304.83	303.8	302.76	303.33	302.2	305.11	302.42	304.33	302.33	304.08	303.09	304.14	303.16	304.52	304.26	302.41	302.9	303.52	305.13	303.77	304.66	303.39	304.3	302.37	303.75	303.8	302.87	302.88	302.58	303.49	304.07	302.57	303.51	303.46	304.88	301.8	304.12	302.75	301.91	303.98	304.42	302.72	303.46	303.41	303.39	304.07	303.52
312.75	313.35	313.53	314.34	313.94	313.92	314.23	312.86	313.88	312.72	313.57	312.49	312.3	311.85	312.72	313.33	313.4	313.73	313.35	313.32	313.01	312.61	312.87	312.56	315.02	313.3	311.79	313.43	312.76	312.81	313.4	313.65	313.27	313.22	313.15	312.94	312.15	313.86	313.08	313.84	312.15	312.39	314.09	312.96	313.06	312.32	312.99	313.51	313.08	312.36
320.76	319.12	320.64	319.83	319.35	319.72	319.06	319.37	318.63	319.02	319.3	319.75	320.35	319.11	320.08	320.36	319.52	319.05	320.38	319.19	319.47	319.48	318.97	320.92	320.88	319.82	319.35	319.17	318.5	319.54	319.96	318.8	318.78	319.57	319.58	319.01	318.14	319.39	318.47	318.45	319.26	319.53	319.04	319.79	319.21	319.62	319.98	319.77	319.92	320.24
293.3	293.21	294.08	294.58	293.93	294.2	294.3	294.33	294.25	293.24	293.21	293.88	293.21	294.41	292.81	294.07	294.27	294.88	293.68	294.13	295.04	294.72	293.7	293.94	292.98	292.98	293.95	293.2	293.85	293.47	293.92	294.1	293.7	295.36	294.37	294.44	293.79	293.96	294.39	293.02	293.73	293.52	295.11	293.08	293.69	294.25	293.35	293.26	294.3	294.51
304.91	304.66	303.78	304.84	303.91	305.39	303.2	305.33	305.57	304.28	304.24	303.25	303.89	304.76	304.91	305.26	305.34	304.78	305.27	303.46	303.49	304.02	303.81	305.33	304.32	304.82	303.44	303.93	305.09	304.7	304.82	305.07	304.46	304.88	303.47	304	303.62	303.29	304.89	303.26	304.31	304.89	304.52	303.9	303.95	303.95	304.61	304.04	304.7	305.4
303.27	302.02	302.86	302.33	303.33	304.03	303.41	303.71	303.53	302.38	303.9	302.5	303.03	302.33	301.9	303.87	303.12	301.5	303.76	303.85	301.91	302.82	303.07	302.99	302.57	303.14	303.45	304.3	302.03	303.81	303.25	302.97	301.93	303.33	303.26	301.94	303.71	303.48	302.57	302.72	303.94	303.21	303	302.54	303.69	304.87	302.99	302.17	303.63	301.83
295.78	297.28	296.15	295.17	297.72	297.15	296.63	296.84	295.38	296.46	296.84	297.11	295.84	295.9	295.21	296.12	296.39	296.3	297.78	296.76	296.26	298.18	296.47	297.68	296.96	297.74	296.94	296.24	297.21	296.74	296.91	296.27	296.71	296.6	297.26	295.99	297.46	298.05	295.89	295.83	297.18	297.08	296.58	296.74	297.55	297.06	294.89	297.73	295.6	297.6
314.48	314.82	314.84	315.34	314.54	314.99	314.77	314.47	314.52	315.31	315.74	314.47	313.51	315.43	315.43	314.52	314.84	314.29	315.43	314.06	314.39	314.74	315.27	314.16	315.28	315.18	313.82	314.06	314.46	314.69	313.76	314.72	314.08	315.14	314.43	315.78	315.15	315.93	315.03	314.77	314.42	314.37	314.9	315.25	315.13	313	314.08	315.19	315.74	314.44
326.64	327.39	326.05	327.52	327.27	325.59	327.3	326.81	326.76	327.78	327.18	325.69	328.54	326.84	327.95	325.92	328.08	326.88	326.2	327.24	326.8	327.17	327.43	325.84	327.26	326.96	326.37	327.42	325.35	326.67	327.86	327.56	327.11	327.75	326.87	326.46	327.11	329.51	327.84	327.83	327.62	326.57	326.26	326.88	327.07	327.34	327.23	327.28	327.13	327.01
299.84	300.84	300.56	300.41	299.17	299.2	298.96	300.11	299.76	300.16	299.79	301.16	299.5	299.78	301.36	300.79	299.66	299.94	299.42	298.38	300.41	299.02	300.1	299.09	298.86	300.14	300	299.7	300.08	298.43	301.28	301.01	299.73	300.27	301.31	300.97	300.54	299.93	299.78	299.17	301.06	299.8	299.87	300.23	300.8	300.13	300.36	300.97	300.12	301.01
317.48	315.34	314.55	314.98	315.17	315.98	316.32	315.93	314.79	316.5	314.64	315.71	315.41	315.54	315.7	315.65	315.63	316.58	316.3	314.98	316.14	314.62	316.56	314.84	315.47	317.02	316.03	314.93	315.65	314.71	315.85	314.22	315.02	315.85	314.79	316.17	314.92	314.91	315.2	316.17	316.28	315.93	315.72	315.9	316.5	314.91	316.5	314.61	316.19	315.7
296.43	296.17	296.56	296.5	296.58	297.71	297.79	296.12	296.82	296.51	296.95	296.49	296.74	296.78	297.12	297.76	296.61	296.4	296.75	296.54	297.18	296.81	296.74	297.2	297.41	296.05	296.28	297.98	297.89	296.61	297.45	296.44	296.35	297.82	296.55	297.38	296.82	295.81	297.19	295.99	296.62	297.42	297.28	295.31	296.28	297.6	296.19	297.41	296.45	298.08
301.35	302.87	302.48	303.44	302.08	302.94	303.17	302.15	302.37	304.5	301.82	301.8	303.56	302.21	301.69	302.55	301.77	302.09	303.7	301.63	302.42	303.09	302.3	301.87	301.57	303.37	302.58	303.3	302.34	302.07	302.66	301.76	302.51	303.1	301.76	302.5	301.4	301.04	302.9	302.09	303.38	302.86	303.57	303.32	302.28	303.3	301.94	302.55	302.91	302.95
303.78	303.37	304.2	305.52	305.24	303.69	303.87	302.73	303.17	304.1	303.33	302.83	302.63	302.37	303.28	303.55	304.93	302.95	304.16	303.16	304.07	303.83	304.12	303.17	304.05	304.63	304.44	303.98	305.03	304.74	303.9	302.84	303.66	303.79	303.81	303.46	303.28	303.84	303.11	303.67	303.25	302.65	303.69	304.09	304.97	302.84	303.7	305.02	305.27	304.65
316.76	318.84	318.74	319.27	317.64	318.49	318.28	318.75	318.57	318.19	318.62	318.81	318.35	318.49	317.84	318.83	318.59	316.47	318.34	318.57	318.71	317.62	317.45	317.4	318.01	318.1	316.88	318.72	318.43	318.76	319.1	318	318.82	319.29	317.95	318.69	317.91	318.82	317.86	318.07	319.08	318.45	318.32	318.43	317.76	317	317.85	316.12	317.53	317.94
302.33	301.5	302.73	304.05	302.7	301.94	303.99	302.35	303.23	303.1	302.01	302.48	302.68	303.84	302.32	302.92	303.01	301.63	301.94	303.16	302.63	302.57	302.79	302.54	302.52	301.99	303.06	303.39	303.01	303.1	303.3	301.8	303.43	302.47	301.65	301.54	302.37	302.32	302.9	302.45	303.02	303.98	302.21	303.46	302.32	303.45	303.82	302.89	302.59	303.33
302	302.15	302.25	302.65	301.24	300.74	301.4	302.91	302.12	301.96	301.54	302.42	302.12	302.6	301.55	302.51	302.25	303.01	302.79	302.18	303.65	302.17	302.2	301.69	302.54	301.68	303.22	302.27	301.96	302.32	302.41	300.78	302.81	303.02	302.42	302.18	301.97	302.65	302.43	303.25	302.23	301.98	302.44	302.52	302.6	301.91	302.31	302.75	302.11	302.37
308.55	308.88	308.22	307.79	309.2	309.04	309.73	308.73	307.97	309.66	310	309.28	308.92	309.7	308.79	309.62	309.63	307.71	309.51	307.65	309.18	308.54	308.81	309.31	309.06	308.32	308.97	308.28	309.41	309.59	308.49	308.48	308.8	307.9	309.45	308.81	308.45	308.72	308.68	309.19	309.21	309.15	309.79	308.75	308.7	308.9	309.62	308.59	308.93	309.53
293.1	293.57	294.64	292.79	294.23	295	294.05	294.51	294.38	293.73	294.03	293.58	293.97	292.09	293.03	295.17	294.61	293.81	294.23	294.85	292.48	295.07	294.43	293.31	294.87	294.28	293.9	293.78	294.73	294.33	293.91	294.14	294.6	294	293.94	293.52	293.06	293.65	294.44	293.73	293.35	295	294.27	294.65	293.74	294.29	294.09	294.4	293.34	293.91
309.62	309.9	311.13	310.4	310.86	310.4	310.66	312.43	310.36	310.24	310.85	311.12	311.83	310.55	311.66	311.45	311.82	309.69	309.68	310.91	311.53	310.43	309.41	310.21	311.07	310.36	310.3	310.41	310.35	310.39	309.71	310.48	309.82	310.41	310.87	311.16	310.21	309.94	310.03	311.52	310.39	310.49	311.45	309.98	310.57	309.95	311.97	311.79	310.97	311.35
327.54	329.85	328.59	326.95	327.71	328.06	328.84	327.81	328.65	329.78	328.75	329.17	327.7	328.41	328.05	326.81	329.22	328.68	328.16	328.41	329.61	327.1	328.27	328.09	327.81	328.94	328.66	329.14	328.2	329.21	327.88	327.44	328.55	327.35	327.8	329.44	327.5	327.82	327.52	329.86	327.43	328.77	328.05	327.84	327.73	328.88	328.28	329.07	329.31	327.88
309.3	308.63	310.18	307.71	307.92	309.14	309.65	308.24	309.76	308.77	308.2	309.1	309.64	308.98	308.32	308.1	307.68	308.86	309.81	309.67	309.35	309.38	309.44	308.38	309.94	308.88	307.17	309.97	309.53	308.85	307.22	309.85	307.66	309.77	309.11	308.66	308.61	307.38	307.48	307.89	309.75	308.29	307.31	308.09	309.14	308.45	308.98	309.13	310.97	308.75
304.48	306.44	304.41	304.7	304.52	304	304.25	305.21	303.84	304.11	304.25	305.88	304.03	304.06	305.32	304.3	304.41	304.71	304.78	305.29	305.33	304.74	303.26	303.51	304.24	304.59	304.11	304.66	304.86	304.75	302.78	303.49	305.12	305.56	304.08	302.49	304.44	305.48	305.04	303.19	305.41	304.82	304.3	304.85	303.96	304.91	303.93	304.41	304.93	305.13
305.34	306.01	306.04	304.99	304.08	304.81	303.66	304.89	305.43	304.16	304.54	304.79	305.92	305.89	304.89	304.62	304.3	305.8	305.32	304.13	304.45	305.27	304.99	303.27	304.22	305.13	305.18	305.02	305.46	304.19	304.72	305	304.93	304.02	304.88	304.12	303.53	304.53	304.62	305.36	304.98	305.32	306.12	304.68	305	305.56	304.79	304.48	304.43	304.54
316.39	317.47	316.9	316.28	316.01	316.16	317.32	316.24	317.33	315.85	316.07	318.58	315.43	317.19	317.11	315.92	316.37	317.56	315.91	316.19	315.31	316.58	316.44	315.7	315.47	316.09	315.87	316.79	317.8	315.35	316.17	315.83	316.15	316.01	316.36	315.83	315.88	317.06	317.32	317.66	316.54	316.03	317.08	317.27	316.2	316.48	316.68	315.82	314.29	315.74
316.89	316.54	316.93	316.42	317.11	317.23	316.33	317.43	316.86	317.2	317.4	317.04	317.92	316.73	316.91	318.39	317.43	316.78	315.77	317.99	316.1	317.32	318.06	316.47	316.39	316.77	317.86	316.83	317.64	317.29	318.02	317.21	316.5	318.12	316.79	317.23	317.22	317.93	316.06	317.22	315.66	317.54	317.92	316.64	318.43	317.28	317.28	318.42	317.19	316.21
308.44	308.3	307.75	308.37	309.02	309.18	307.85	309.56	309.65	308.04	308.81	308.01	308.95	308.39	308.55	308	309.38	308.25	308.71	308.23	308.87	309.43	308.99	308.35	307.91	307.45	309.06	308.52	308.65	308.52	309.61	308.38	310.88	308.87	308.8	309.24	308.38	308.53	309.87	309.35	309.19	309.84	308.77	309.34	309.06	309	309.33	308	308.6	308.36
312.56	312.5	311.87	311.85	312.89	312.58	313.58	312.89	314.18	313.96	313.72	313.92	313.16	313.52	313.84	312.21	313.69	313.36	313.46	313.57	312.3	312.97	314.52	314.01	313.58	313.42	313.59	312.78	313.16	314.3	312.71	314.96	312.98	313.48	314.04	312.43	313.42	313.75	312.38	313.36	313.65	312.28	312.23	313.52	313	313.03	313.5	313.26	313.93	314.17
304.64	303.47	304.15	304.97	305.21	304.65	304.79	305.18	304.61	305.14	305.72	303.57	304.28	304.95	304.63	304.88	305.43	304.04	305.09	304.81	304.51	304.83	306.02	304.3	305.21	305.18	304.65	305.1	304.79	305.91	304.18	304.42	304.55	304.19	304.13	307	303.64	303.55	303.33	304.36	304.11	304	303.71	304.83	304.18	304.33	304.94	304.41	303.53	303.51
302.77	303.41	303.37	303.59	302.08	302.63	303.99	303.95	304.04	304.37	303.11	302.9	301.03	303.37	304.66	302.79	303.46	303.53	303.33	302.2	302.96	303.92	304.59	302.54	303.33	303.07	303.42	303.32	303.33	303.5	302.66	302.94	303.59	303.38	303.46	304.53	302.95	302.6	303.61	302.28	302.96	304.13	301.93	302.14	303.46	303.77	303.97	302.84	303.55	303.58
293.33	293.55	293.55	294.02	294.59	294.17	294.03	294.07	292.7	293.29	294.23	293.74	293.23	294.52	293.95	294.98	293.54	292.98	293.97	292.94	292.05	293.78	293.71	293.12	294.01	295.24	294.18	294.27	294.7	294.3	292.02	294.74	294.64	293.8	294.19	293.75	293.97	293.88	294.31	294.34	294.1	294.6	293.72	294.18	293.14	292.94	293.75	294.32	295.2	294.52
313.34	312.92	312.14	313.83	314.37	313.21	313.44	313.44	313.44	313.02	312.71	314.54	312.77	313.26	311.68	312.43	312.34	313.65	312.63	312.78	313.53	312.52	313.56	314.02	313.85	313.53	311.64	313.11	313.1	313.06	312.6	313.49	312.47	312.4	312.77	312.76	313.73	313.6	313.27	314.07	312.57	314.1	313.63	313.16	314	312.34	312.26	314.07	313.22	311.66
311.11	308.75	310.05	310.55	310.83	310.3	309.83	311.38	310.07	311.2	310.76	311.59	310.82	312.29	310.44	309.03	310.84	310.38	310.99	309.96	309.85	311.61	310.4	309.27	310.08	310.15	309.46	310.75	310.19	311.29	310.39	311.32	310.25	310.75	309.69	311.59	308.95	310.64	310.3	310.2	310.84	310.43	309.75	310.76	309.89	310.47	309.87	310.15	310.69	309.53
315.98	317.22	316.23	316.01	316.03	315.64	315.84	315.88	314.84	315.24	316.26	315.27	315.98	315.39	316.26	314.99	316.41	316.21	315.61	314.47	316.15	316.51	316.26	316.69	315.46	315.81	315.88	315.64	315.95	315.91	316.42	316.24	316.26	316.26	315.79	315.94	315.97	316.03	315.3	316.22	315.44	315.94	315.81	315.08	316.07	315.51	314.94	316.85	316.64	317.64
305.72	305.2	305.11	305.13	306.01	304.54	304.95	305.1	304.99	304.94	305.78	305.43	304.84	303.95	305.47	305.66	304.52	306.06	305	305	305.42	305.37	304.26	305.51	304.97	304.46	304.54	305.47	304.61	305.34	304.7	305.4	305	306.17	304.63	305	304.63	306	304.27	304.65	306.36	305.83	305.44	304.67	304.81	305.36	306.1	305.72	305.21	304.81
304.09	306.37	305.45	304.88	307.38	305.85	305.28	305.01	307.1	306.36	304.98	305.09	305.38	303.97	305.02	306.14	305.56	306.59	304.31	305.83	304.77	305.09	305.4	304.89	305.19	305.62	304	304.93	306.37	305.07	306.24	305.19	305.34	304.88	303.64	305.33	305.16	306.01	304.78	305.11	305.78	304.68	306.31	306.9	305.81	305.91	304.17	305.26	304.12	305.49
317.06	316.93	317.23	317.32	316.77	317.61	317.11	316.88	317.88	317.33	317.19	315.51	315.45	318.33	318.3	317.4	316.59	316.3	316.68	318.3	317.11	317.02	317.42	316.45	317.07	318.63	317.35	316.38	317.22	317.31	317.93	317.98	317.23	316.2	317.55	317.71	316.14	318.61	317.3	317.74	316.69	317.03	317.68	318.18	318.18	316.36	317.22	317.52	318.44	317.24
306.69	306.8	307.25	307.91	306.81	307.67	306.8	308.46	307.84	307.43	307.75	307.54	306.88	307.4	307.09	307.04	306.97	306.03	306.21	307.88	307.23	307.33	306.77	307.14	307.89	307.56	306.95	306.92	307.38	306.56	307.39	307.27	306.73	307.62	307.65	308.01	306.99	308.61	306.14	307.82	307.74	307.8	307.12	306.57	307.08	306.38	307.49	307.96	308.22	307.73
316.64	317.34	316.35	317.01	316.86	316.14	317.31	317.75	317.75	318.36	316.92	317.13	317.6	316.79	318.17	317.71	316.96	317.09	318.65	317.97	315.87	317.09	315.89	316.05	317.9	317.3	316.87	315.8	316.59	317.8	317.38	317.01	317.63	316.48	317.57	316.32	316.55	316.42	318.04	316.79	316.58	316.81	317.3	316.59	316.56	317.02	316.72	317.03	316.86	318.6
311.34	312.32	312.66	311.54	313.25	312.99	312.59	312.12	312.17	311.48	312.14	312.07	313.12	311.54	312.3	312.47	311.41	312.44	312.38	311.88	310.6	311.05	311.53	313.16	311.78	313.17	312.68	311.71	313.65	313.36	312.17	312.12	311.34	312.84	311.97	313.14	312.81	312.48	311.82	312.11	312.25	312.41	311.98	310.97	311.33	311.95	311.97	311.49	313.13	313.02
312.16	312.83	312.77	314.94	312.59	313.25	312.59	312.93	313.04	311.99	312.59	313.21	313.24	313.15	312.41	313.32	312.8	313	311.52	311.32	313.73	313.85	311.76	314.46	314.04	312.18	313.14	312.71	313.62	311.9	312.62	312.68	312.97	312.43	312.65	311.96	312.57	312.92	313.45	313.36	313.89	313.12	313.57	312.78	311.73	312.02	315.03	313.46	313.42	312.57
305.31	306.3	306.02	305.49	306.27	305.62	306.07	305.21	307.01	305.77	306.7	305.68	305.22	306.46	307.14	306.01	306.01	305.84	306.66	304.87	306.38	306.62	306.41	306.8	306.5	305.84	305.74	306.14	306.72	306.69	306.99	305.43	305.68	306.66	306.47	306.89	305.74	305.9	306.3	306.61	306.71	304.77	306.87	305.74	305.46	305.73	306.54	305.92	306.49	307.75
309.95	310.31	310.73	310.9	309.51	310.95	310.74	310.92	311.62	309.09	310.16	309.72	311.17	310.57	310.66	311.8	310.62	310.5	310.99	311.59	310.28	309.7	310.79	310.14	308.91	310.96	310.66	310.9	310.69	311.79	311.28	311.38	310.78	310.06	309.97	310.43	310.69	309.61	311.81	311.59	310.32	310.91	310.55	311.17	311.23	310.61	312.28	309.95	311.54	310.2
325.36	325.19	324.51	325.24	324.72	325.36	325.64	324.78	325.87	325.75	325.31	325.28	325.46	325.85	325.59	325.22	325.04	324.47	326.22	325.08	324.94	325.8	323.52	325.11	325.15	326.3	326.01	324.81	325.98	324.98	324.52	325.65	323.5	325.43	325.16	325.98	325.25	323.83	325.64	324.88	325.17	323.93	325.43	325.42	326.13	324.55	323.3	325.06	325.79	324.58
313.29	313.06	314.83	315.54	314.5	315.58	314.76	313.87	315.77	315.27	314.34	315.47	314.58	314.49	315.2	314.54	314.91	316.01	315.24	314.94	314.38	314.57	314.65	315.45	315.32	315.21	314.78	315.52	314.64	314.87	314.93	314.33	314.64	314.11	314.73	313.65	314.85	315.82	315.34	314.5	314.12	315.73	314.1	315.74	314.79	314.17	314.2	315.29	314.7	315.25
302.65	303.83	303.49	303.35	303.59	304.07	302.15	302.3	304.09	303.73	302.79	304.24	302.14	303.03	303.52	303.53	304.18	303.52	303.31	302.86	301.91	302.69	302.2	303.67	302.74	303.13	303.59	302.71	302.61	302.86	303.62	302.73	302.8	304.08	303.65	302.9	303.09	302.87	303.94	304.35	303.46	304.12	303.48	303.41	301.85	302.71	301.63	303.62	302.75	303.43
315.71	314.3	314.46	314.22	315.13	315.07	314.55	314.33	316.45	315.76	314.2	314.42	316.38	315.5	315.53	315.07	314.64	315.99	314.32	315.85	315.12	314.18	315.21	313.77	314.74	315.57	314.38	313.01	315.95	314.69	314.43	315.31	314.05	314.66	314.24	314.4	314.77	315.12	314.13	315.51	315.18	314.37	315.22	314.87	316.41	314.1	313.73	314.76	315.09	314.89
303.26	304.42	305.03	305.26	304.32	303.9	305.18	304.71	303.68	306.28	303.58	303.48	302.53	303.85	303.32	303.46	304.33	304.35	303.9	304.84	303.89	304.92	303.71	305.03	303.86	302.99	304.28	304.41	302.58	304.38	303.71	304.41	304.73	303.41	303.41	303.33	303.69	304.58	304.46	303.87	304.15	305.43	304.8	303.78	305.3	305.22	305.63	304.04	304.83	303.66
328.59	328.59	327.87	328.5	330.25	328.39	328.31	329.19	329.98	329.54	328.52	329.4	329.05	328.27	328.23	329.04	329.46	329.94	327.82	328.3	329.42	327.98	329.83	327.13	328.04	328.01	328.68	328.98	329.28	329.33	327.17	329.58	328.86	327.81	327.99	328.8	328.66	329.83	327.37	328.36	328.76	328.57	327.67	328.34	328.26	328.23	328.19	328.65	327.73	327.94
313.02	311.01	312.18	311.7	312.57	311.84	312.24	312.2	313.37	312.08	312.05	312.78	311.33	311.93	313.83	311.35	310.84	310.99	312.59	313.1	312.36	312.57	313.21	312.43	311.71	312.23	310.99	312.72	313.54	311.86	312.79	312.92	311.72	313.18	311.78	311.55	311.63	312.03	312.94	312.17	313.02	312.15	313.33	311.87	311.25	311.73	312.24	313.44	312.58	313.37
312.46	313.18	314.05	313.82	313.04	313.49	314.03	312.49	314.99	312.4	313.37	313.03	313.43	313.05	313.38	313.11	313.45	313.28	313.42	313.73	313.68	312.62	312.08	314.25	313.04	313.62	311.05	314.08	314.61	312.3	312.94	312.47	312.53	314.05	313.64	312.84	313.45	313.35	312.01	312.83	312.8	312.53	312.37	313.67	312.49	314.1	313.65	313.52	312.39	311.75
304.01	303.71	303.65	304.79	304.16	305.19	303.87	303.94	306.07	304.89	304.96	305.72	304.98	305.39	303.9	304.96	304.22	303.58	303.81	304.64	303.96	305.23	303.46	304.32	303.15	304.66	304.75	302.86	304.64	304.58	304.14	305.85	304.32	303.65	304.13	305.36	304.01	304.88	304.25	304.44	304.54	304.09	305.37	304.91	304.86	304.72	305.43	303.74	304.27	305.26
313.17	312.79	312.87	312.89	314.35	313.66	312.81	313.39	313.5	313.4	313.45	314.22	312.91	314.74	314.05	313.86	312.8	312.3	313.11	313.37	313.3	313.67	313.12	313.07	313.17	312.95	313.12	312.59	314.69	313.1	313.09	312.14	313.12	312.73	313.35	314.15	312.55	312.94	312.94	313.65	312.22	313.16	312.73	314.03	312.96	313.01	312.48	313.42	313.96	314.55
295.76	295.17	294.11	295.5	294.88	296.28	296.2	294.17	295	294.86	295.53	294.93	294.57	295.59	294.83	295.86	295.86	294.35	295.79	293.46	295.47	295.39	295.09	294.46	294.33	295.32	295.1	295.52	295.8	294.51	296.1	295.71	294.15	295.51	294.92	294.65	294.58	294.14	296.07	294.65	294.58	294.2	295.67	294.35	296.29	294.65	295.52	294.1	295.1	294.88
319.6	318.31	317.7	320.1	318.63	318.89	318.97	319.58	318.74	319.24	318.62	317.62	317.71	317.52	319.83	319.14	317.56	319.02	317.94	317.34	317.2	320.26	318.16	318.27	319.34	319.56	318.42	319.01	318.33	318.19	318.76	318.77	318.63	318.29	317.6	318.27	318.6	317.74	319.05	317.93	317.29	318.59	319.29	319.58	318.12	319.77	318.4	318.35	319.75	318.83
316.02	314.87	314.59	313.83	315.2	314.96	313.92	315.52	314.54	315.44	315.11	314.73	314.9	314.72	314.82	314.43	314.83	315.42	315.09	314.71	314.15	314.68	315.09	314.93	315.24	314.93	314.02	313.53	314.15	315.69	315.32	314.75	315.57	314.13	315.98	314.25	315.96	315.13	314.17	314.46	315.32	315.09	316.15	314.86	314.37	316.29	314.74	316.01	316.31	314.44
318.11	317.7	318.67	317.12	317.25	318.19	316.41	318.92	316.92	315.69	316.92	316.87	317.99	318.1	316.84	318.9	317.04	317.64	315.92	317.6	317.94	316.54	317.77	316.46	318.06	316.51	317.14	318.23	316.8	317.96	317.35	317	319.08	316.7	317.69	317	318.66	317.9	317.99	318.44	317.91	317.72	317.18	316.31	316.45	317.6	317.61	316.72	317.84	316.91
306.5	305.07	305.8	305.4	305.91	306.84	304.56	306.61	307.42	305.7	305.61	306.65	305.53	306.81	305.31	304.98	307.22	305.3	307.17	304.79	306.89	306.34	306.7	305.34	305.81	306.63	306.75	307.75	304.43	306.44	305.86	303.79	305.95	306.05	306.92	306.57	305.75	306.28	306.05	307.28	306.19	306.41	305.81	305.67	306.22	304.92	305.91	306.5	306.44	306.39
293.11	293.84	293.82	294.46	293.47	294.11	294.49	293.69	294.48	294.09	293.36	294.39	293.19	295.78	295.14	294.16	294.81	295.2	294.37	293.28	294.21	293.24	293.5	294.47	293.35	293.27	293.78	292.87	293.96	294.36	294.2	294.51	293.29	294.94	292.88	294.93	294.2	294.51	293.84	295.3	293.61	294.27	293.12	294.61	293.48	294.52	293.96	294.85	294.42	293.73
327.16	328.33	327.65	327.08	327.09	326.97	328.51	327.4	328.17	328.24	328.25	327.59	328.56	328.92	328.4	328.46	327.69	328.18	328.18	328.32	327.64	328.73	328.21	328.63	327.31	327.83	326.57	328.17	327.9	327.34	328.23	327.57	327.42	326.55	327.83	328.44	327.38	328.01	327.1	327.25	326.12	326.02	328.01	326.8	326.32	329.2	328.17	328.45	328.31	329.07
301.81	301.38	300.56	301.52	299.86	301.57	301.41	302.18	300.76	301.35	300.93	301.8	300.35	301.31	301.05	300.8	300.88	301.33	301.29	299.5	300.42	301.42	301.64	301.14	301.4	300.66	301.7	299.51	301.36	301.28	299.66	299.77	301.12	301.18	301.99	301.03	301.32	299.09	300.1	300.15	301.92	300.68	301.41	301.26	300.27	300.93	300.91	300.69	300.68	302.23
305.36	304.37	303.7	305.05	305.29	304.64	304.41	304.29	304.83	303.44	304.23	304.1	305.48	305.06	303.27	305.46	304.75	304.31	304.01	304.33	304.55	304.45	304.97	304.08	304.88	305.85	303.96	304.18	303.63	304.79	304.07	304.73	303.61	302.73	304.82	303.41	303.99	304.33	304.06	303.77	304.6	304.28	304.35	304.68	304.62	304.2	305.07	304.31	305.68	305.83
303.49	304.5	304.7	305.41	304.99	304.15	304.97	305.96	304.98	304.05	304.15	304.18	304.46	304.33	304.15	305.13	305	305.11	305.47	304.12	303.72	304.36	305.23	305.13	304.45	304.7	303.35	303.95	304.93	304.63	304.84	304.46	303.02	304.94	303.94	304.11	305.21	304.6	303.38	303.6	304.55	304.03	303.4	304.19	304.45	303.99	305.5	305.22	304.55	304.77
300.38	301.5	300.1	301.57	301.04	302.39	301.98	303	301.62	300.56	300.84	301.35	299.22	300.22	301.13	300.28	302.06	301.7	299.26	301.8	301.4	300.6	299.79	300.57	300.64	301.75	301.84	299.69	301.3	300.49	300.89	302.35	301.3	300.9	301.28	299.61	300.65	300.66	301.16	300.68	300.89	301.8	302.25	301.42	301.32	300.41	301.51	300.25	300.89	302.57
318.13	316.82	317.95	315.9	318.18	317.47	315.69	317.14	316.65	316.38	314.69	315.97	316.39	316.29	316.66	317.25	317.39	317.02	315.87	316.41	316.54	316.89	315.87	317.42	316.96	316.27	316.42	315.29	316.36	316.87	315.08	317.17	316.88	317.12	316.95	316.8	315.55	315.5	316.45	316.69	316.51	317.64	316.67	318.43	316.53	315.38	315.68	315.61	316.86	316.64
316	317.52	316.78	317.87	316.61	316.41	316.58	316.21	315.97	317.14	316.38	317.92	316.68	315.03	314.85	316.6	315.92	316.43	315.78	316.58	317.03	316.82	316.92	317.62	317.03	317.49	315.6	315.81	316.75	316.66	316.4	316.66	316.6	317.14	316.47	316.64	317.43	317.83	316.14	315.8	317.24	316.33	317.7	316.53	317.17	317.81	316.45	316.77	316.3	315.87
312.87	313.65	313.44	314.03	313.64	313.15	313.22	313.84	312.58	314.19	312.06	313.11	312.44	313.64	311.22	313.06	312.44	313.41	313.51	313.4	312.95	313.45	312.91	313.88	312.68	313.58	313.6	313.53	313.2	313.18	313.58	312.2	313.09	312.06	314.27	313.86	314.08	313.07	314.35	312.26	313.78	312.53	312.37	314.43	313.89	313.93	312.9	313.25	312.84	312.85
305.24	305.99	304.23	305.64	304.33	304.77	305.73	304.16	305.42	304.98	304.09	304.37	305.18	304.38	304.61	305.95	304.53	304.11	304.6	305.96	304.87	303.99	304.04	303.5	304.94	304.9	305.54	304.94	304.55	306.19	304.41	303.93	304.88	304.41	303.25	303.5	305.34	303.78	305.69	304.24	305.7	303.99	306.46	304.03	303.41	305.74	305.43	304.72	305.64	305.31
304.09	303.49	304.34	303.78	302.96	304.38	305.67	304.64	304.38	303.31	303.53	303.25	305.55	303.61	304.53	303.53	303.64	303.24	302.73	305.4	302.54	305.36	303.68	305.74	305.29	305	304.5	304.42	303.88	304.42	304.16	304.25	304.49	307.02	305.25	304.24	304.63	303.95	304.14	305.07	304.46	304.95	302.92	303.22	303.25	304.53	304.63	304.25	305.56	304.97
304.78	303.08	304.43	303.68	303.65	304.39	304.04	303.54	303.55	305.87	304.55	304.66	305.17	305.59	304.98	305.08	303.8	303.9	302.9	304.21	304.09	305.43	304.43	304.19	303.67	304.81	303.85	303.29	304.64	304.41	304.53	304.25	304.33	303.81	303.7	304.66	304.13	304.63	303.03	304.43	304.67	304.47	304.2	303.92	305.19	303.34	304.39	305.43	304.38	304.71
306.96	308.83	307.5	307.32	307.09	307.21	306.94	306.92	306.82	307.76	306.06	307.22	307.53	307.39	306.83	307.41	307.37	307.01	306.56	307.7	307.47	307.55	306.48	308.04	306.75	306.92	306.72	306.42	307.7	307.49	307.58	307.48	307.55	307.62	306.99	306.5	305.82	307.13	307.8	306.76	307.03	307.93	308.48	306.36	307.45	306.79	306.95	306.84	307.5	307.09
296.79	296.23	295.83	295.51	296.95	297.17	296.95	297.93	295.98	296.22	296.45	296.5	296.79	295.9	298.5	297.29	296.67	296.81	297.39	297.42	297.64	296.87	298.84	297.31	297.1	295.35	296.96	297.81	295.78	297.47	295.4	297.36	296.51	296.8	297.76	297.57	296.93	297.73	296.84	296.6	297.42	297.3	298.34	297.14	296.77	297.39	296.55	297.48	297.51	296.94
302.62	303.94	302.66	303.27	304.94	303.09	303.47	304.71	303.1	304.31	303.36	303.47	303.64	302.47	305.05	302.74	305.04	303.74	303.51	303.54	303.33	303.94	302.71	303.86	304.16	303.95	303.25	303.45	303.42	303.65	302.99	303.69	304.15	303.58	303.87	302.18	304.49	302.5	302.59	303.92	302.88	305.01	302.78	302.78	303.17	303.79	302.41	302.47	304.37	303.56
309.02	310.17	310.63	308.61	310	310.69	310.59	310.68	310.49	310.5	309.38	308.14	311.27	308.97	309.27	310.18	309.82	309.81	309.25	309.59	308.94	309.27	310	309.83	309.38	309.91	309.3	309.69	310.64	309.22	309.72	309.72	309.11	309.88	309.85	309.43	309.4	309.84	310.54	309.67	310.1	309.01	310.49	308.92	310.83	309.19	308.99	310.23	309.23	309.55
302.36	302.85	302.34	303.61	302.33	302.09	302.76	302.9	303.11	302.45	301.46	301.42	303.05	303.66	303.27	303.56	301.71	303.22	302.21	303	301.5	302.2	302.34	301.97	301.65	302.61	301.67	302.14	302.87	302.26	302.2	303.37	302.56	302.39	304.04	301.44	302.44	302.56	303.05	300.55	302.48	302.91	302.45	302.16	303.17	302.98	302.33	303.78	302.72	303.34
314.26	313.88	315.11	316.63	315.14	315.41	314.42	315.71	315.48	315.65	314.53	315.53	314.74	314.17	314.29	315.15	316.04	314.92	314.16	313.05	316.06	314.03	315.96	316.49	313.38	313.66	314.83	315.37	314.36	314.68	314.58	315.72	315.93	314.45	313.58	316.36	315.15	315.11	315.37	315.27	315.28	314.9	315.36	313.58	316.7	314.78	314.53	314.27	313.54	316
308.64	309.04	310.11	310.76	309.86	310.29	310.46	309.45	311.16	309.62	310.96	310.91	311.07	309.67	310.45	310.1	311.1	308.86	309.81	309.57	309.55	311.03	310.81	309.91	309.71	309.1	309.43	310.01	310.27	309.32	308	311.06	309.66	310.04	311.21	310.6	310.21	310.27	309.59	309.05	310.55	310.98	309.4	311.77	310.02	310.28	310.36	308.66	310.2	309.95
294.5	293.97	293.77	294.02	293.75	293.52	293.97	294.21	295.49	294.17	294.73	293.52	292.78	294.07	294.38	294.21	293.48	294.98	294.32	294.05	293.93	293.38	293.95	294.63	292.84	295.36	293.16	293.58	294.45	294.8	294.7	292.74	293.71	294.04	294.76	294	294.01	294	294.19	294.13	293.55	294.73	293.74	294.57	294.33	293.32	294.08	294.55	293.64	294.54
305.99	305.32	305.52	305.29	304.45	305.57	304.94	306.05	304.49	305.84	306.06	304.45	306.82	306	305.94	305.95	305.84	306.85	305.57	305.19	305.99	305.72	305.19	305	306.56	305.67	304.44	305.28	305.9	306.02	306.97	304.13	305.48	306.75	304.95	305.84	305.19	305.13	304.92	304.68	304.95	304.07	304.63	304.4	305.26	303.66	304.66	305.2	305.26	305.82
312.12	312.06	312.04	311.96	311.97	312.18	311.87	311.3	310.65	310.88	310.65	311.93	312.06	312.22	311.73	312.2	311.17	310.82	312.87	312.11	311.47	311.11	311.69	312.01	311.73	310.46	312.92	311.94	311.61	311.69	310.92	311.04	310.63	311.6	312.19	311.77	312.34	311.46	311.94	311.79	311.77	311.81	310.91	311.74	311.52	311.42	311.44	311.55	311.63	311.77
296.13	297.83	296.28	296.68	296.59	296.22	297.21	295.86	297.24	296.26	295.27	297.39	296.78	297.1	297.79	298.41	295.58	295.57	298.21	296.69	296.93	296.85	297.82	297.22	297.37	297.19	297.54	297.21	297.01	296.74	296.86	297.65	297.46	297.89	295.97	298.36	296.49	297.56	297.39	296.98	297.62	297.63	296.14	295.75	296.11	297.12	295.33	297.15	296.36	296.47
301.24	301.25	301.71	302.09	300.87	300.76	301.16	301.46	301.38	301.3	301.21	300.75	300.24	302.11	301.8	301.85	300.21	300.68	300.9	301.36	300.45	300.94	301.15	300.29	301.89	301.08	299.53	300.52	301.93	300.96	300.58	301.96	300.99	300.68	300.88	300.65	301.48	300.89	301.24	301.57	302.77	300.92	300.16	301.04	301.3	302.22	302.25	300.5	301.37	302.6
305.25	304.24	305.4	303.9	305.29	305.07	305.58	305.5	305.51	306.11	303.96	305.56	304.6	304.53	304.48	305.16	304.51	304.7	305.78	304.96	304.51	305.7	306.63	304.57	304.76	305.11	305.41	303.37	304.56	306.84	305.36	305.39	304.72	304.81	305.32	305.03	307.05	305.45	305.36	304.94	305.45	305.99	305.25	304.42	306.4	306.1	305.93	306.27	305.02	305.76
293.91	293.19	294.24	294.43	293.94	294.1	294.35	294.23	294.53	292.56	292.69	293.17	294.9	294.22	294.29	293.85	292.93	294.2	294.56	294.57	293.68	294.81	293.38	293.36	295.13	292.65	293.54	294.11	293.61	293.78	294.03	293.39	292.75	293.62	294.42	293.92	294.33	294.35	293.45	294.54	293.14	294.48	294.75	293.84	292.85	293.98	293.22	294.52	294.17	293.69
303.2	303.16	302.15	302.69	305.06	303.82	302.41	302.97	302.44	303.61	302.98	301.88	303.62	303.67	303.39	301.8	301.75	302.77	302.37	303.39	302.94	302.93	302	303.29	303.21	302.9	302.4	302.63	302.41	302.95	302.77	302.79	302.54	302.96	303.69	302.83	303.42	302.83	302.43	304.02	303.21	302.18	301.13	302.99	302.45	303.17	302.15	303.95	303.78	302.05
317.41	317.93	317.8	316.62	318.33	316.34	318.69	317.92	316.51	318.09	318.1	316.33	315.71	317.4	317.07	316.18	316.84	318.39	315.75	316.63	317.82	317.24	317.52	316.71	317.03	316.44	317.91	316.27	316.05	317.22	317.48	317.17	316.73	317.34	315.82	316.46	317.04	317.95	317.27	316.39	317.36	316.63	316.42	318.17	316.66	317.49	317.05	317.25	316.74	316.13
304.66	302.39	303.8	305.26	306.06	304.31	304.12	304.83	303.85	305.79	304.04	304.92	304.52	304.62	304.14	303.31	304.59	304.8	304.22	304.92	303.8	303.09	305.05	303.53	304.38	304.25	304.21	305.22	304.08	303.71	304.36	304.12	304.32	305.3	303.74	305.22	303.4	304.84	305.24	303.1	303.99	303.67	305.04	303.46	305.88	304.54	303.51	305.28	305.41	305
327.17	329.45	325.87	327.98	328.5	328.47	326.39	327.49	326.78	327.13	327.74	328.03	327.09	327	327.44	327.89	327.6	327.78	326.64	327.42	327.04	327.81	327.28	328.29	327.71	328.68	327.15	326.64	327.3	329.15	327.44	327.85	326.95	328.79	326.78	327.85	326.55	328.11	328.49	327.09	327.42	327.65	325.73	327.76	326.8	327.42	326.86	329	328.22	328.28
305.07	304.31	305.26	303.11	305.02	304.58	304.38	304.62	304.15	305.27	303.96	303.9	303.95	304.59	304.18	305.53	303.92	303.39	304.35	302.48	305.39	304.99	303.78	303.61	305.24	303.83	304.67	305.01	304.39	303.7	304.22	305.14	302.6	303.31	303.91	303.19	304.72	303.47	304.73	304.82	305.17	305.18	304.15	304.38	304.25	304.05	304.42	304.76	303.5	305.84
313.72	314.02	312.44	313.73	311.89	313	313.36	313.29	312.39	313.78	312.99	313.04	312.14	312.81	314.32	311.99	312.95	314.15	313.03	313.81	313.48	312.59	313.2	314.06	312.9	313.44	314.88	313.77	313.83	311.25	312.62	312.55	313.5	313.21	311.86	313.33	313.59	312.56	313.72	314.07	313.57	312.89	312.5	312.25	314.16	313.75	313.02	313.04	311.92	313.19
302.64	302.57	301.63	301.82	303.67	300.8	302.07	302.47	301.15	301.78	302.59	302.9	302.14	302.21	302.66	301.68	302.97	304.11	301.92	302.92	302.9	302.01	302.71	302.95	302.31	302.23	303.76	302.24	302.07	301.99	303.36	301.6	301.92	303.24	301.86	300.96	303.07	302.25	301.7	302.43	302.23	303.54	303.35	302.63	302.94	301.81	302.68	302.34	302.51	302.12
293.3	294.76	292.53	295.01	293.15	293.73	294.54	295.03	295.61	292.91	294.42	294.23	294.82	294.12	293.33	293.85	294.43	294.53	295.26	293.09	294.33	294.63	293.86	294.2	293.17	295.43	295.86	294.3	294.62	294.61	293.72	293.83	293.12	292.83	293	293.59	293.79	293.66	294.36	294.34	292.71	295.16	295.3	293.86	293.96	293.38	294.17	293.88	293.4	294.02
315.5	315.72	314.19	316.91	314.23	314.74	315.16	315.62	314.7	314.61	314.63	313.53	315.12	314.38	313.57	314.64	315.46	314.38	315.27	315.03	315.43	314.61	314.51	313.48	315.77	314.46	315.1	314.36	315.48	314.15	314.8	315.45	315.49	315.08	314.19	315.52	314.32	314.88	314.35	314.35	314.88	314.2	315.13	314.88	314.58	314.03	315.33	314.75	314.29	313.73
315.66	316.15	314.92	315.23	314.71	316.24	315.12	315.4	316.75	315.1	317.81	316.16	316.06	315.04	315.82	316.16	315.19	315.58	316.08	316.79	316.02	314.64	315.82	315.06	316.69	316.19	316.85	317.29	316.06	316.23	316.57	316.63	316.66	315.23	316.1	314.89	315.29	315.22	316.45	316.06	315.59	315.34	316.29	315.72	316.97	316.23	316.93	315.22	315.19	314.94
300.84	299.95	301.08	301.21	302.35	301.33	301.23	300.17	300.84	302.35	300.45	301.82	301.64	302	300.95	299.61	301.19	300.81	302.08	301.75	299.9	300.16	301.51	301.43	301.6	300.84	302.11	301.11	301.09	302.1	300.92	302.07	300.52	301.31	300.5	300.98	301.06	300.48	301.14	301.38	301.09	300.97	300.52	300.84	300.27	301.71	300.49	301.29	301.2	301.56
303.78	301.17	302.6	303.22	301.39	302.91	303.86	304.59	302.52	302.2	302.51	303.52	302.44	303.7	303.9	301.98	303.58	303.36	303.99	303.77	303.55	304.35	302.86	302.81	302.58	303.05	303.11	302.87	303.26	303.18	302.08	303.1	303.02	303.44	301.21	302.9	304.31	303.18	304.39	303.45	303.32	303.74	303.36	303.22	303.72	304.37	304.01	301.16	303.01	304.32
316.26	316.08	317.08	315.54	317.09	315.84	315.19	316.4	316.15	316.93	315.62	315.62	316.17	314.93	315.82	315.85	315.42	316.15	316.36	315.66	315.58	316.61	315.92	315.66	316.07	314.98	316.05	315.7	315.95	316.92	315.72	315.81	315.2	317.12	316.74	316.64	314.76	315.82	316.44	316.4	315.96	317.12	315.57	316.7	316.43	315.16	317.4	315.65	314.77	315.59
305.34	305.85	304.95	305.09	305.69	305.95	305.21	304.84	304.51	304.57	304.14	305.31	306.19	306.07	305.36	304.8	305.76	304.74	305.2	305.17	305.93	304.39	305.4	306.23	305.1	305.73	305.21	304.58	305.79	304.77	305.04	305.69	305.58	306.43	304.43	306.24	306.47	305.5	305.95	305.37	306.33	305.83	305.76	305.74	306.2	305	305.98	306.62	305.65	305.54
293.54	293.74	293.11	293.7	293.55	294.74	294.56	294.27	295.02	294.46	293.69	293.8	294.14	294.44	292.74	293.91	293.4	293.64	294.4	293.89	293.25	294.34	295.08	293.96	295.36	294.53	294.34	294.31	292.76	294.4	294.15	294.61	293.73	294.16	292.96	294.19	294.21	294.68	294.08	294.15	294	294.88	294.41	293.88	294.68	294.7	294.27	293.7	292.67	293.89
314.73	315.17	314.93	316.58	313.57	315.47	314.52	315.71	314.43	314.59	314.26	315.51	314.74	315.64	314.67	315.43	314.85	316.21	314.86	314.79	315.72	314.92	312.65	314.89	314.51	313.58	315.48	314.86	315.43	316.41	314.56	314.7	316.48	315.7	316.45	315.76	314.83	316.38	314.4	315.51	315.05	313.98	315.88	314.94	313.98	314.66	315.38	315.09	315.26	315.61
306.45	304.44	303.64	305.43	305.02	305.75	305.4	305.46	304.97	305.2	305.72	305.87	305.01	305.88	303.4	304.71	305.02	305.41	304.79	305.91	306.14	305.37	307.51	304.96	304.84	305.5	304.56	305.43	306.85	305.39	304.42	304.39	304.66	305.43	304.71	305.4	305.39	305.35	305.9	305.89	304.71	305.19	305.56	305.27	306.46	305.18	306.16	304.61	306.02	306.03
305.21	306.3	307.17	307.8	306.66	307.38	307.64	305.99	309.8	307.74	306.01	306.66	306.88	306.9	307.45	306.45	307.3	307.85	307.36	307.37	306.88	306.65	305.75	307.09	306.57	306.24	307.33	307.81	306.5	306.9	307.14	305.95	308.39	307.62	306.52	307.23	308.03	307.81	306.69	307.88	306.8	306.99	308	307.59	307.82	307.17	306.76	308.85	307	306.56
303.69	304.53	303.49	303.52	304.66	304.42	304.32	302.49	304.13	303.94	304.51	304.5	304.17	304.55	305	303.95	304.32	304.3	304.57	305.32	305.94	303.68	303.34	303.75	303.49	303.44	306.09	303.29	303.58	305.15	304.27	305.33	304.88	305.24	304.3	304.73	303.5	304.28	304.94	304.67	304.54	303.6	303.95	303.6	305.41	303.72	304.75	305.65	305.1	304.74
313.16	312.35	312.4	313.12	312.78	311.53	313.28	313.18	312.8	313.34	311.76	312.73	313.83	312.62	313.59	311.79	312.53	311.62	312.32	313.42	311.89	312.55	312.09	312.98	312.41	313.41	312.92	312.29	312.29	313.55	312.57	311.98	312.09	313.09	312.25	313.82	312.12	312.58	312.2	311.76	311.17	312.65	313.37	312.49	312.34	312.78	313.73	312.58	312.62	312.92
302.33	302.58	302.22	302.81	303.37	302.83	302.46	302.88	303.45	302.96	302.11	303.48	303.82	301.72	302.47	302.78	302.42	303.46	302.52	303.49	302.44	302	302.47	302.92	302.14	303.93	303.99	303.74	303.8	302.52	302.24	301.92	302.75	301.96	303.26	303.06	302.78	302.62	302.84	303.02	302.19	302.96	302.67	301.65	303.1	303.05	302.47	302.09	303.32	302.69
313.09	314.59	313.9	313.6	313.9	313.4	314.15	314.79	313.85	312.73	314.78	313.9	314.53	313.22	312.54	314.32	313.75	315.05	313.84	313.87	314.09	314.94	312.85	313.07	314.03	313.32	314.21	314.18	313.24	313.67	313.84	314.7	313.24	313.86	313.71	313.63	314.18	313.43	312.8	314.33	313.97	313.56	314	312.93	315.29	314.61	314.65	314.88	313.41	312.91
303.68	305.31	304.35	304.32	305.04	304.42	304.14	304.88	304.05	303.92	305.69	305.05	303.55	303.45	304.37	304.77	304.06	304.34	303.71	304.75	304.89	303.12	303.33	305.28	304.01	304.41	303.94	304.04	304.99	304.48	303.91	304.35	304.13	304.37	304.36	303.09	303.9	303.44	304.79	303.73	305	303.93	304.81	304.82	304.14	303	305.02	304.55	304.66	304.41
295.55	295.06	295.09	296.48	294.36	296.3	294.47	295.54	294.84	295.59	294.88	295.55	295.1	294.44	295.12	293.65	293.65	294.15	295.19	295.96	294.58	295.62	296	295.33	295.7	295.37	296.45	295.47	295.08	294.79	295.02	295.59	295.38	295.54	294.5	294.96	294.17	294.65	293.97	295.24	295.13	296.54	295.72	294.97	294.85	294.13	294.97	294.92	294.38	294.65
315.16	315.4	314.7	315.82	314.79	313.52	315.03	314.13	314.49	314.75	314.74	314.35	315.97	315.29	314.56	314.54	314.68	314.84	315.8	314.92	315.33	313.82	315.3	316.1	314.36	314.5	314.8	314.66	315.56	314.33	314.42	315.63	315.46	313.72	315.13	315.78	315.02	315.12	315.04	314.15	314.76	314.63	315.25	314.63	314.16	314.58	314.18	314.54	315.47	315.55
297.62	296.75	297.84	295.98	295.96	296.64	296.14	296.61	296.69	295.85	295.19	296.69	296.16	296.46	297.33	297.21	297.32	297.11	296.74	296.03	296.65	298.49	297.46	297.17	297.77	297.34	296.62	297.16	295.58	295.84	296.07	296.95	297.29	296.27	296.49	296.63	296.89	296.39	296.8	296.31	297.11	295.94	297.89	296.3	296.46	297.63	297.58	296.88	296.52	296.8
304.54	306.02	305.58	306.45	304.93	305.38	305.65	304.05	305.83	305.33	306.07	306.2	304.19	306.4	304.87	304.22	304.8	304.74	305.29	306.66	305.25	306.01	305.76	305.35	304.57	306.47	305.39	305.4	305.69	304.63	305.33	305.6	305.86	305.77	305.37	306.18	304.66	305.64	304.16	305.33	305.77	304.24	304.37	304.49	306.78	305.1	305.3	305.5	305.42	304.98
304.34	304.18	304.02	304.37	305.04	304.2	303.49	303.81	304.66	305.09	305.03	304.67	304.22	305.33	304.04	303.16	304.07	303.9	305.1	305.48	304.5	304.61	305.89	306.18	304.6	305.97	304.07	305.25	304.56	303.46	304.21	304.12	305.56	304.19	304.14	304.93	305.15	304.56	304.17	304.49	303.59	303.4	303.35	304.39	304.89	303.42	304.47	303.69	304.42	304.79
304.1	305.38	305	306.43	305.87	305.72	305.78	304.59	304.65	305.41	305.63	305.47	304.63	304.99	304.15	305.69	305.87	304.6	305.79	305.63	305.9	304.63	305.69	304.69	303.92	305.91	304.2	304.4	306.55	305.57	305.26	304.96	305.5	305.61	304.93	304.01	305.12	305.43	305.67	305.37	304.67	306.17	304.54	304.8	305.15	304.36	304.48	306.33	305.95	305.57
325.2	324.29	325.16	325.24	325.93	326.44	326.07	325.21	325.1	325.83	324.88	326.25	324.12	326.18	325.76	325.12	324.89	325.43	326.47	326.09	326.06	325.3	325.17	325.65	325.02	326.23	325.63	325.17	324.93	325.45	325.03	325.95	325.42	325.94	325.11	325.34	326.07	325.8	325.3	325.09	325.64	325.39	324.51	325.88	325.59	325.88	325.56	326.05	323.59	324.9
313.98	312.74	312.62	314.03	312.3	311.54	313.65	312.89	313	312.12	313.06	312.59	313.05	313.01	311.39	314.17	313.67	313.94	312.5	312.35	312.91	312.42	312.98	313.89	313.64	312.42	312.9	313.71	313.11	313.7	312.3	313.63	313.25	313.49	312.05	313.42	313.41	314.64	313.72	313.61	311.97	314.03	313.69	313.65	313.84	314.24	313.54	312.8	313.07	313.46
328.19	327.77	327.17	327.12	327.19	327.74	328.66	327.28	327.29	327.86	327.61	328.68	328.11	327.18	327.41	327.54	329.15	329.39	327.7	328.56	327.3	329.11	327.49	327.45	327.68	328.08	326.53	327.3	327.26	327.49	328.44	328.87	327.97	328.24	326.15	327.87	326.8	327.03	328.17	329.24	327.03	328.04	327.11	326.95	326.13	329.03	327.96	328.18	327.7	327.75
309.72	309.4	309.66	310.21	310.02	309.43	309.86	309.38	309.52	309.79	310.12	310.11	309.99	309.34	309.57	309.66	310.82	310.04	310.49	310.43	311.57	311.05	308.75	309.94	310.46	310.17	310.99	310.4	310.43	308.97	309.83	310.71	310.11	309.64	308.96	308.88	309.52	309.48	310.33	309.54	309.2	310.1	309.92	309.41	309.46	309.59	309.9	309.63	309.55	309.65
325.79	324.71	325.44	325.6	325.22	324.48	325.63	326.18	325.4	325.61	324.84	326.11	324.79	325.47	324.85	325.43	324.41	323.72	325.39	325.48	324.15	325.83	325.73	325.83	325.11	325.95	324.64	326.03	324.62	325.26	324.9	326.36	325.69	324.79	324.95	325.38	324.27	326.42	325.12	325.14	325.39	326.19	325.48	324.11	324.74	325.3	325.69	324.95	324.81	324.8
328.03	329.18	328.4	327.78	326.1	328.29	328.23	327.37	326.7	327.96	328.35	327.29	328.76	327.64	327.63	328.43	327.46	327.77	327.63	327.41	327.8	326.22	329	328.76	327.59	329.36	327.78	328.24	328.56	329.11	329.28	327.19	328.58	327.58	327.54	328.07	328.25	327.25	328.81	326.15	328.95	326.98	327.84	327.47	328.16	327.91	327.58	327.87	328.68	328.41
295.8	295.37	294.44	294.07	295.08	296.08	294.86	295.51	295.12	295.58	294.68	295.39	295.59	295.98	294.82	295.7	295.43	293.9	294.75	295	295.67	294.74	294.71	294.94	295.38	295.34	294.85	295.28	295.55	295.34	293.23	294.22	294.36	295.01	295.05	294.85	296.08	294.19	294.71	295.23	295.89	295.31	295.29	294.96	294.13	295.32	294.6	294.73	294.98	294.6
312.97	314.76	314.18	313.71	314.05	314.44	312.55	313.63	313.61	313.5	314.6	313.56	314.34	313.52	314.52	314.44	313.4	313.88	313.68	313.17	314.3	314.49	314.71	314.8	313.33	313.72	314.46	312.88	314.35	313.43	313.95	315.38	313.07	313.07	314.64	314.95	312.8	313.7	314.54	313.59	314.96	314.68	315.7	314.63	313.22	314.41	314.81	314.38	313.83	313.86
324.15	324.35	323.82	326.04	325.94	326.12	323.99	326.7	325.76	324.8	325.59	325.39	325.82	326.26	326.29	325.79	324.9	324.89	324.64	325.87	325.11	325.84	324.83	325.07	324.64	326.55	326.71	325.91	325.66	324.73	326.24	326.1	323.64	325.17	324.74	325.82	324.6	324.4	324.35	324.79	324.4	324.95	325.19	325.81	325.02	325.33	325.33	325.47	326.65	325.44
313.71	312.44	312.97	313.36	313.33	313.31	314.63	312.44	314.41	313.7	312.89	312.78	312.84	313.73	313.44	313.74	313.24	312.86	313.46	313.82	312.32	313.2	313.66	313.09	313.46	313	312.44	312.65	314.36	313.39	312.89	313.74	313.49	313.12	313.27	312.77	312.53	313.44	312.96	312.41	313.07	312.22	312.47	312.93	312.37	313.47	313.74	313.02	312.63	313.3
301.68	301.07	300.58	300.89	301.92	300.99	300.73	301.35	300.14	301.33	301.49	300.25	299.82	301.26	301.03	300.97	301.15	301.12	300.16	301.62	299.81	300.94	302.08	300.43	301.55	301.12	302.16	301.29	300.65	301.57	299.57	300.62	301.76	300.69	301.57	300.85	300.93	301.9	300.7	299.98	301.7	300.19	300.8	302.66	300.97	299.78	299.46	300.94	301.61	301.66
297.37	296.06	297.79	297	296.37	296.46	296.81	296.72	298.02	296.49	297.15	296.6	296.41	296.14	296.58	296.91	296.4	297.57	297.71	297.64	295.89	297.91	296.19	295.7	298.03	296.59	296.79	297.04	296.88	296.52	296.88	297.45	296.61	296.2	296.75	296.59	296.67	297.37	297.58	297.26	297.75	296.46	295.7	296.64	296.99	295.13	295.96	296.6	296.81	297.3
327.48	327.45	327.1	326.12	327.8	327.87	327.1	326.83	327.45	327.08	326.84	326.92	327.41	327.54	327.39	326.95	326.61	328.03	326.78	327.6	327.03	326.47	327.33	327.01	326.02	327.01	327.4	326.8	327.33	327.31	326.14	326.99	326.31	327.22	325.65	327.02	327.86	326.41	325.73	326.04	327.58	327.01	327.15	327.13	326.74	326.88	327.9	327.79	327.74	327.03
304.11	303.99	303.53	303.45	303.24	303.54	303.72	304.22	303.96	303.92	302.83	304.19	302.8	303.23	303.64	303.46	303.8	303.64	304.13	303.28	302.85	304.57	303.1	303.21	303.49	303.5	303.3	303.78	302.8	303.87	304.12	303.22	302.8	303.37	304.28	303.87	303.17	303.63	303.69	303.59	303.22	302.92	303.89	302.36	302.49	304.18	303.31	303.09	303.32	303.28
303.73	304.71	304.38	303.34	304.07	304.25	304.69	305.12	303.96	304.65	305.28	304.79	304.48	304.04	305.05	304.33	304.08	305.54	305.11	305.29	304.16	302.43	305.68	303.94	304.88	304.34	303.73	304.06	304.47	305.97	303.39	304.35	304.87	302.94	305.68	304.73	305.09	303.5	303.89	304.08	304.11	302.98	304.89	304.03	303.09	304.7	303	304.3	304.44	303.28
314.2	314.73	315.88	314.73	314.66	315.84	315.07	314.1	315.77	313.79	316.13	316.14	315.26	316.04	316.16	315.41	315.89	314.55	315.8	315.62	315.63	315.65	314.59	315.19	315.49	315.04	315.02	314.45	315.19	315.11	315.32	314.71	315.26	315.35	315.01	315.47	315.33	315.43	315.66	315.39	314.84	314.2	314.6	314.46	316.19	313.91	314.56	315.6	313.99	315.12
299.26	300.38	299.94	300.05	299.23	299.6	301.03	300.8	301.13	299.63	299.39	299.29	300.52	299.58	300.5	300.24	300.2	300.17	300.18	299.33	301.44	300.55	299.35	301.02	299.55	298.56	299.38	301.3	299.99	299.7	298.73	300.37	299.22	300.14	300.2	302.06	300.33	299.15	299.28	300.03	300.24	300.63	300.28	299.58	300.9	300.65	300.05	300.67	301.21	299.73
312.75	312.94	314.96	311.9	313.42	313.67	312.58	314.29	311.69	312.54	314.11	311.72	313.04	312.35	313.38	313.42	313.26	312.86	313.69	312.34	313.64	312.34	312.14	311.93	312.22	312.06	313.59	311.87	313.92	311.91	312.34	312.76	313.49	312.7	313.1	312.85	312.85	311.72	313.34	313.31	312.45	313.9	313.19	313.53	311.78	312.63	312.51	312.47	312.68	312.83
310.5	310.25	310.91	311.02	309.85	310.86	310.9	311.75	311.55	310.13	310.39	310.51	310.58	311.3	311.01	311.2	311.06	310.71	310.67	310.61	311.67	310.06	310.11	311.05	311.08	310.49	311.22	311.09	310.64	310.99	309.45	310.72	310.48	311.08	311.81	311.14	310.28	309.81	310.3	310.68	311.79	309.9	309.63	310.75	310.81	311.54	310.02	310.67	310.28	309.75
316	315.1	313.72	315.73	315.26	315.32	314.6	315.52	314.28	314.43	315.19	313.94	315.51	313.56	315.57	313.85	315.69	314.89	315.55	315.42	315.18	314.72	316.17	316.06	315.53	315.16	315.61	313.51	314.81	313.84	314.12	314.48	315.44	314.79	314.68	315.74	313.07	314.82	316.06	314.39	315.61	314.82	315.85	314.66	315.78	314.44	314.46	313.87	315.03	314.84
313.78	313.02	311.55	313.12	313.31	314.78	311.83	311.7	313.25	314.13	312.61	312.74	312.57	312.36	312.73	313.1	312.55	311.96	312.94	313.16	312.82	313.33	312.62	312.79	312.54	313.34	312.61	313.32	313.38	312.16	311.69	312.92	312.39	312.93	312.07	312.65	312.81	312.58	313.43	313.19	313.4	312.31	313.18	312.59	313.21	312.25	314.06	313.67	314.08	312.19
324.73	324.49	324.36	324.64	325.81	326	324.64	323.91	323.95	324.38	324.5	324.22	324.21	325.15	323.67	325.09	324.38	324.62	324.41	324.19	324.35	324.4	324.96	324.29	325.89	325.87	325.65	324.94	324.31	324.67	324.81	324.96	324.18	324.28	324.1	325.97	325.57	324.14	324.91	324.44	324.38	324.99	325.98	323.83	324.89	325.51	324.28	323.46	325.1	324.93
302.7	301.02	302.59	301.99	303.15	301.71	303.33	302.39	301.69	303.16	303.88	301.86	302.47	303.6	302.68	302.23	302.84	302.84	303.35	301.91	302.96	302.58	302.42	302.32	303.16	302.71	301.81	303.49	302.24	303.39	301.07	303.11	303.26	303.31	301.59	301.25	302.51	302.72	302	302.22	303.43	301.75	301.76	301.35	301.74	302.22	301.49	301.99	302.85	303.23
312.08	312.01	311.41	310.6	312.06	310.17	311.03	311.95	312.23	312.14	311.29	310.61	312.2	311.63	310.7	311.7	312.87	312.73	311.44	312.03	310.79	311.66	312.07	311.08	310.74	310.33	311.12	311.96	312.25	310.93	310.93	311.44	311.18	311.9	311.95	311.56	311.96	310.26	313.14	311.28	311.32	310.72	310.39	312.77	311.25	311.65	311.04	311.74	310.66	312.43
302.5	302.7	301.58	302.06	302.71	301.72	302.13	302.86	301.22	301.68	302.83	300.92	303.11	302.75	301.28	301.52	302.96	302.07	303.16	301.2	303.09	301.86	302.59	302.98	303.85	301.83	302.72	303.24	302.33	302.71	302.68	302.21	301.58	301.74	302.11	302.37	302.31	303.07	302.2	300.61	302.05	301.85	302.69	303.11	302.3	301.57	304.1	302.09	302.75	301.73
327.3	329.04	327.63	328.13	328.46	330.16	329.89	329.32	328.83	328.82	328.45	328.02	328.38	329.52	327.8	329.13	328.73	330.39	328.69	330.18	327.8	328.07	328.13	327.69	328.2	329.02	328.09	328.76	329.09	327.71	328.27	328.72	328.31	328.38	329.05	329.15	328.72	328.34	328.67	328.38	329.19	328.89	327.49	330.55	329	328.36	327.25	329.32	328.65	328.91
327.12	327.14	327.29	327.07	325.92	326.76	326.67	326.89	327.49	326.94	326.84	327.15	326.85	327.24	326.81	326.48	327.4	327.67	326.56	326.13	327.46	327.52	326.96	326.34	327.7	326.72	327.71	326.71	325.9	328.14	327.19	326.87	328.13	328.61	326.69	328.28	327.08	327.12	326.4	326.08	327.37	327.34	326.97	327.48	327.4	327.69	326.24	326.19	325.8	326.37
307.22	307.81	305.44	306.95	307.5	306.82	306.41	305.69	305.81	306.53	306.33	307.02	307.91	305.56	305.59	306.72	305.53	305.52	306.48	306.08	306.1	306.37	307.33	307.25	305.88	306.41	305.85	307.26	306.69	305.97	305.35	308.1	306.13	307.23	306.62	307.56	307.11	307.45	306.08	305.97	305.69	307.45	306.04	305.73	307.31	306.47	306.65	307.28	307.89	306.77
317.86	316.97	318.86	317.68	318.32	318.95	318.78	317.99	318.77	318.24	319	318.51	317.38	316.45	317.2	317.54	318.09	316.54	319.39	318.02	320.02	319.08	317.05	316.61	319.07	317.16	318.98	318.1	318.01	318.42	317.42	318.91	319.25	318.02	317.52	318.66	317.6	319.22	319.35	318.57	317.84	316.57	318.02	318.09	319.39	318.27	317.92	318.29	318.51	317.98
302.65	303.67	302.66	303	304.25	303.75	302.24	303.41	303.57	303.21	304.02	303.84	303.71	305.13	303.68	302.99	304.63	302.77	303.53	303.82	303.49	302.84	303.51	303.06	304.65	304.29	304.11	303.3	304.23	304.81	303.59	303.1	303.5	304.27	305.07	303.86	304.42	303.51	303.88	303.85	304.02	302.58	304.3	304.04	304.51	303.38	304.19	303.34	304.65	302.98
306.43	306.77	306.54	305.71	306.45	306.02	307.06	306.29	306.32	306.35	307.35	306.1	307.11	306.62	305.13	305.62	305.73	306.3	306.83	306.83	306.84	307.58	306.06	306.79	307.26	306.65	308.36	308.01	306.47	306.49	307.9	306.03	305.97	306.71	306.75	307.32	307.22	307.37	307.07	306.5	306.21	307.06	305.34	307.03	307.08	307.34	306.88	307.85	307.24	307.3
316.88	317.96	315.76	316.63	317.93	317.8	318.1	317	317.48	317.25	317.66	316.51	317.29	317.67	317.05	316.55	316.86	316.19	317.7	317.42	316.62	319.23	317.36	316.68	317.12	316.88	317	318.3	317.68	317.6	318.36	317.1	316.33	317.69	315.59	318.71	315.96	316.27	317.05	315.57	316.91	315.91	316.35	316.56	317.3	315.99	317.82	316.6	316.92	316.89
315.53	316.02	314.61	315.96	316.1	314.37	314.95	316.34	315.2	316.01	316.42	314.94	315.06	315.16	314.99	315.52	314.86	314.59	316.97	316.26	313.97	315.96	315.21	315.58	315.44	314.21	315.39	315	315.73	314.47	315.27	315.9	316.53	315.62	315.62	315.01	315.85	316.14	315.28	316.61	314.32	316.08	314.88	315.12	316.79	315.5	316.18	316.56	315.81	315.56
317.35	317.04	316.94	316.2	317.38	317.61	316.78	316.2	316.76	318.4	316.47	317.6	317.05	318.19	317.47	318.37	317	317.32	316.92	316.95	317.94	316.65	317.24	317.27	317.75	317.42	317.47	318.71	317.04	317.41	318.17	317.41	316.88	317.15	318.28	317.99	317.38	318.09	316.93	318.66	316.69	317.13	317.01	316.04	318.17	317.28	317.19	317.12	316.91	316.84
295.96	297.77	297.04	297.63	297.19	297.16	296.49	298.52	296.86	296.69	296.02	297.26	295.75	296.66	296.74	296.51	296.96	296.87	296.04	296.41	295.86	296.38	296.98	296.99	295.32	297.23	297.13	296.83	296.49	297.73	296.99	297.27	298.7	297.61	297.26	296.45	297.84	297.16	297.59	295.62	295.69	296.09	297.54	296.06	297.44	297.54	296.92	295.43	296.74	296.85
304.34	303.3	303.45	304.63	303.85	303.47	303.38	302.37	304.34	303.86	302.34	303.36	302.56	303.47	303.38	302.82	303.81	302.34	303.81	304.08	303.5	303.44	303.89	302.83	303.88	303.31	302.63	302.32	302.47	302.09	305.07	304.71	302.55	302.51	303.58	304.31	303.7	302.35	302.2	303.38	304.52	302.96	303.52	303	302.98	303.88	303.94	302.76	303.05	303.74
309.3	310.65	309.41	308.77	309	308.35	308.8	309.52	308.86	308.5	309.14	308.47	309.23	308.38	308.56	309.3	308.75	309.12	309.11	308.86	310.46	309.12	309.15	308.02	308.44	308.61	309.41	307.58	308.93	308.44	307.85	308.85	310	309.06	307.74	307.94	309.17	309.67	310.04	309.3	309.18	308.78	308.61	309.03	309.19	308.73	308.96	308.6	308.05	310.66
301.54	302.14	302.72	302.54	301.11	302.63	301.3	302.04	302.43	302	301.6	302.49	304.04	302.37	301.53	301.94	301.3	303.43	301.91	302.73	303.24	302.2	302.17	302.29	302.72	302.03	302.72	303.41	302.5	301.36	302.13	302.91	303.98	303.38	301.43	301.67	303.62	302.27	302.9	302.39	302.45	302.28	302.03	302.37	302.89	303.03	302.17	302.06	303.56	302.25
301.42	300.52	301.56	302.17	300.16	301.21	299.11	301.78	300.56	301.88	301.99	302	301.66	301.11	300.13	301.43	300.05	300.68	300.68	300.91	300.65	300.55	299.91	300.33	301.21	301.43	300.27	301.1	301.34	301.07	300.79	300.4	301.07	301.34	301.05	301.41	301.92	300.14	300.58	301.9	300.66	300.16	301.1	301.98	301.14	301.21	300.17	301.95	301.04	299.98
293.95	293.89	294.07	294.46	293.3	293.91	294.85	295.71	292.32	295.06	294.05	293.56	294.59	294.8	292.64	294.11	294.74	293.31	294.54	294.26	293.94	293.15	292.63	295.28	293.64	294.59	293.97	293.74	294.25	294.49	294.8	293.77	293.79	292.75	294.18	294.11	294.09	293.38	294.64	295.5	293.24	293.72	293.13	293.91	294.38	295.13	294.77	294.16	295.92	293.49
323.79	324.18	324.55	325.81	324.38	324.66	325.09	326.22	324.24	324.35	325.05	325.22	325.36	325.39	324.02	325.09	324.76	323.85	325.22	325.18	324.6	324.64	324.61	324.18	324.53	324.17	325.52	326.61	324.48	324.81	324.58	324.58	324.23	324.38	323.61	324.45	323.64	324.44	324.4	325.02	324.36	323.99	324.15	325.37	324.43	325.4	323.23	323.72	324.47	324.42
310.99	311.19	309.9	310.61	311.64	310.32	310.07	309.44	310.42	311.25	310.55	310.77	311.06	309.83	310.64	310.42	310.61	311.2	310.72	311.06	310.47	310.67	309.09	310.53	311.33	310.22	311.6	310.24	310.39	310.75	311.13	310.07	310.02	311.13	310.67	310.75	309.94	311.72	309.72	310.16	310.81	310.56	310.49	310.63	310.31	310.9	311.16	310.86	308.74	312.26
297.29	297.39	295.75	296.72	297.13	297.22	296.34	297.56	297.12	297.49	296.7	296.96	296.92	297.34	297.96	297.49	296.69	295.73	296.97	295.49	297.04	295.62	297.34	296.69	296.4	295.76	297.16	296.97	298.67	296.75	296.51	297.39	295.1	297.04	296.59	297.54	297.19	297.49	298.1	298.48	296.56	296.56	295.3	298.44	298.19	296.75	296.11	294.85	296.58	297.3
317.34	314.88	317.45	316.14	316.92	317.91	316.55	317.59	317.33	317.03	315.86	316.85	315.08	316.72	316.77	317.26	316.05	317.36	317.26	317.17	317.87	317.55	316.21	316.84	315.85	316.47	316.63	316.07	317.27	315.94	316.59	317.16	315.73	316.56	316.77	316.49	316.93	317.48	317.07	316.75	316.71	316.23	316.2	316.47	316.2	316.66	315.72	316.12	316.49	315.56
318.27	317.42	317.6	317.39	318.99	317.41	318	317.8	318.21	318.49	318.83	317.51	318.26	318.65	317.32	318.31	318.31	317.28	317.57	318.49	318.51	318.99	317.94	318.12	317.96	317.2	317.97	318.92	318.25	319.15	318.02	318.11	317.96	318.34	319.07	317.65	317.94	318	318.45	318.16	318.42	318.55	319.19	318.08	318.35	318.25	318.71	317.96	317.17	317.08
304.46	302.34	303.08	304.39	302.98	303.24	302.99	303.59	304.08	304.35	303.74	302.85	303.95	304.79	304	304.08	303.5	303.99	304.12	304.29	302.23	303.23	304.5	304.87	302.91	304.26	304.14	303.8	304.01	304.47	305.64	304.79	303.52	305.71	303.26	303.96	303.3	303.66	303.34	304.04	303.65	302.51	303.57	302.74	303.53	302.42	303.62	305.03	302.22	301.83
308.93	308.86	308.22	308.59	308.28	308.26	308.75	308.2	308.27	309.52	309.23	308.03	309.47	309.23	309.95	308.78	309.52	309.85	307.21	308.36	309.24	308.47	309.95	307.85	308.84	309.11	309.14	309.22	308.71	308.32	308.2	309.47	308.46	309.47	310.4	309.51	308.46	308.45	308.04	309	309.17	307.8	309.12	307.06	308.92	307.95	308.77	309.27	308.8	308.23
300.09	300.24	300.86	299.26	299.69	301.4	299.54	300.36	301.02	300.78	299.47	299.69	299.04	299.33	300.61	299.89	300.59	299.93	299.81	299.44	299.71	298.83	300.32	299.44	300.02	300.14	300.34	300.67	302.19	299.61	300.31	300.18	300.56	299.56	299.59	299.85	299.76	299.84	301.05	301.05	300.31	298.95	301.18	298.94	300.54	300.31	300.11	301.16	301.58	300.46
294.69	294.59	293.85	293.49	294.86	294.27	294.94	294.06	295.32	294.78	293.24	292.97	294.08	294.4	292.99	292.17	294.82	294.04	294.84	294.33	294.91	293.91	293.54	294.83	294.65	295.95	292.06	294.45	293.5	294.67	293.48	294.3	294.29	294.09	293.48	293.81	294.22	295.13	294.15	293.98	293.72	293.53	293.63	294.35	292.99	293.38	292.4	293.81	293.75	293.8
317.09	318.19	316.92	318.25	318.26	316.79	317.93	317.17	317.87	317.04	316.23	316.38	316.25	315.67	317.2	318.05	318.17	317.6	317.56	317.7	317.01	318.25	317.67	317.58	317.09	316.54	317.5	316.09	317.16	316.86	317.02	316.3	318.01	317.77	317.33	315.66	317.21	316.92	319.09	316.81	318.19	317.06	317.31	316.41	316.96	317.76	318.18	317.73	317.58	317.28
302.12	303.09	304.54	302.16	302.97	302.57	303.07	304.13	303.41	302.79	303.71	302.84	302.17	303.09	302.53	302.85	303.67	303.24	303.2	302.23	303.11	301.58	303.27	301.43	302.35	303.49	302.41	302.64	303.15	302.01	302.6	303.91	302.68	302.69	302.51	302.95	302.59	302.93	301.9	302.14	301.73	302.06	304.26	302.3	301.76	302.4	301.56	303.67	302.54	302.35
295.85	294.55	295.2	295.21	294.28	295.4	295.19	295.65	294.69	295.7	295.44	296.63	295.32	294.35	294.28	295.51	294.4	294.38	295	294.77	295.47	295.06	295.56	295.12	295.97	295.71	296.01	295.04	295.69	294.88	294.21	295.15	296.32	295.48	296.22	295.55	294.29	294.13	295.07	294.61	294.81	295.46	295.51	294.81	295.33	295.62	295.29	295.2	295.17	294.94
314.51	314.02	313.91	315.06	313.86	315.79	315.11	315.31	314.08	314.56	314.96	314.78	313.52	313.07	314.44	315.65	315.47	314.05	315.34	315.21	314.47	315.33	315.81	315.62	315.44	315.67	314.18	314.38	314.86	316.05	313.72	314.24	314.79	314.85	314.91	315.44	315.04	314.57	314.43	315.63	316.11	315.33	315.75	315.08	313.04	315.4	316.08	314.4	314.37	315.58
312.98	310.91	312.26	312.26	312.91	312.84	313.68	312.88	313.2	313.12	313.41	312.44	311.45	311.98	311.89	312.55	311.31	312.67	313.6	313.57	311.95	312.36	313.09	312.91	312.23	312.63	313.17	313.38	311.51	313.48	311.61	312.82	311.89	311.88	313.44	313.22	314.11	313.01	312.48	313.41	313.45	311.3	312.72	312.32	311.67	311.42	312.08	312.43	312.14	313.62
299.34	298.73	299.19	299.91	299.96	299.55	299.51	299.42	300.22	298.86	299.71	300.04	298.95	299.83	299.52	300.54	299.48	298.96	300.61	300.55	300.29	299.67	299.79	299.6	299.41	300.24	300.64	300.72	300.1	298.62	300.44	300.99	299.39	299.24	299.39	300.3	301.08	299.41	299.95	299.85	300.14	301.25	300.53	300.59	299.72	300.45	299.26	300.32	301.19	300.44
327.26	328.53	327.22	327.98	326.96	327.63	328.05	327.81	328.38	327.38	328.06	326.37	327.13	328.25	328.82	327.17	326.9	327.7	328.19	326.45	328.65	328.4	327.76	327.18	328.25	328.47	328.21	327.83	327.54	327.88	328.12	328.58	328.47	327.67	328.05	327.86	328.09	327.01	329.49	327.51	329.08	327.44	327.62	329.01	328.57	328.65	327.61	327.42	325.87	328.27
302.09	302.6	301.94	302.49	302.33	303.35	302.14	303.28	303.25	303.02	302.98	302.08	302.83	302.81	302.16	303.05	303.08	301.44	302.48	303.79	302.66	302.91	303.01	303.51	303.47	302.93	302.34	302.09	302.37	303.34	304.41	302.87	302.8	301.73	304.45	302.82	302.95	303.08	303.21	301.68	303.3	303.82	302.99	302.7	303.29	303.78	302.16	302.44	302.67	302.93
299.95	300	299.87	300.07	299.17	299.46	299.6	299.7	300.71	299.53	300.01	299.19	300.59	300.87	299.85	298.91	301.22	299.76	300.65	300.38	299.13	299.18	299.93	300.28	299.12	299.75	299.49	300.54	299.76	299.96	299.4	300.11	300.19	299.49	299.76	299.37	299.68	300.63	300.21	300.36	299.95	299.73	299.28	299.74	299.91	301.54	300.05	300.88	300.68	300.88
310.47	310.44	310.19	310.8	310.22	309.27	310.79	310.33	311.07	309.66	310.57	309.92	310.05	309.31	310.26	309.74	311.68	311.45	310.46	311.4	309.99	309.49	310.26	309.98	309.76	309.82	311.1	309.83	312.6	310.21	311.16	310.29	309.83	312.52	310.36	310.97	310.27	309.77	312.01	310.32	310.26	309.84	311.5	310.17	309.96	310.94	311.02	310.78	310.99	310.76
312.61	312.96	312.43	312.79	313.19	312.6	312.48	312.75	313.63	313.49	314.36	313.27	312.32	312.51	313.54	312.67	312.56	312.77	312.79	313.18	313.57	313.48	313.11	313.27	312.46	312.52	312.77	312	313.53	312.38	313.51	311.85	313.36	312.86	312.85	312.83	312.83	313.01	312.95	314.33	312.76	312.62	312.87	312.66	312.58	312.34	313.23	312.57	312.99	313.43
305.06	305.75	306.31	305.51	306.17	304.38	305.96	305.05	306.52	305.13	306.39	305.35	303.91	305.3	304.08	305.94	306.73	304.06	306.15	305.63	305.38	305.67	305.14	304.61	305.86	306.87	305.93	305.05	306.52	304.81	304.93	304.77	305.4	305.43	305.56	305.68	305.65	305.86	305.61	306.07	306.61	305.52	305.51	305.86	305.16	305.09	305.81	306.29	305.29	306.31
301.44	302.42	303.33	303.49	303.83	302.91	302.9	302.89	302.79	303.57	304.26	303.18	302.42	303.22	303.06	301.27	301.94	302.99	302.01	302.64	302.96	302.89	302.48	303.58	302.54	303.25	303.45	302.93	302.5	302.57	302.38	303.26	302.72	302.67	303.25	302.26	303.05	302.24	303.14	301.3	303.45	301.39	304.44	303.79	301.37	302	302.92	303.13	303.74	302.32
294.54	297.28	296.83	297.31	296.49	296.44	295.35	298.26	296.67	296.83	296.4	296.74	296.94	295.58	297.09	296.69	296.76	296.68	295.97	296.51	298.28	296.97	296.12	297	296.27	296.16	298.28	296.16	296.51	297.48	295.81	298.04	297.9	297.44	296.93	297.23	296.4	296.25	296.39	297.55	294.93	297.15	297.78	296.87	297.64	297.88	296.53	297.22	295.86	297.46
305.71	306.16	306.66	305.76	305.39	305.05	304.84	305.73	306.25	305.96	304.87	306.78	306.22	306.54	306.95	306.07	305.34	306.17	305.64	306.84	305.67	305.53	306.6	306.21	305.6	304.95	305.13	305.51	306	305.7	305.37	306.57	305.8	305.93	305.91	306.37	305.94	306.35	306.54	306.45	307.85	306.41	306.79	305.82	306.96	306.42	308.14	306.39	306.34	305.91
316.72	318.07	316.75	316.37	317.09	317.94	317.17	317.27	316.9	316.76	317.51	317.16	317.42	318.11	317.63	316.35	318	317.36	317.26	317.69	317.95	317.54	317.52	318.07	318.13	317.27	315.89	316.79	317.81	317	317.24	318.06	317.96	317.41	318.21	315.98	318.22	315.96	317.39	317.83	317.55	318.08	316.84	317.68	315.36	318.15	317.08	318	317.35	317.78
314.61	313.8	315.12	313.68	315.99	315.13	314.85	314.68	315.52	315.28	315.89	314.16	315.01	315.4	314.7	314.44	315.52	314.53	313.73	313.61	313.75	314.42	313.97	315.26	315.78	315.47	314.67	315.15	315.1	314.96	314.88	313.68	315.02	315.48	315.92	314.14	314.47	313.34	313.88	315.21	315.98	314.54	315.83	314.44	315.89	313.98	314.28	314.67	315.91	314.16
305.01	304.62	304.87	304.06	304.14	305.53	304.13	304.18	303.69	304.77	305.52	303.92	303.91	303.89	303.8	303.66	305.15	303.44	305.6	305.22	304.23	303.84	305.36	304.31	304.65	305.71	305.9	304.74	303.34	304.68	304.62	304.79	303.99	303.32	304.09	303.74	304.14	305.45	303.77	304.58	305.27	303.9	304.1	304.21	303.63	305.17	305.83	303.39	305.07	302.85
306.74	306.64	306.88	306.85	306.19	305.48	306.47	307.24	307.45	306.41	306.7	307.34	306.73	306.25	307.34	307.15	306.47	307.23	306.33	307.81	305.83	306.18	306.42	305.99	305.15	305.91	305.69	306.18	306.32	305.69	307.61	306.52	305.92	306.52	306.51	306.63	305.35	305.96	307.4	307.44	306.21	307.17	306.93	306.6	305.82	305.49	307.04	307.26	305.49	307.45
305.72	304.98	305.44	305.58	305.77	305.28	306.32	304.77	304.5	306.28	304.81	305.45	306.1	305.42	304.24	305.23	305.47	306.13	305.54	306.06	305.42	305.6	304.94	305.27	304.9	304.64	304.63	306.14	304.35	304.74	305.32	303.63	306.66	305.01	305.29	306.36	306.04	304.5	304.88	305.71	303.74	305.78	305.73	305.82	305.67	307.02	304.12	305.15	305.52	305.44
304.88	304.72	304.25	303.56	305.76	305.16	305.46	305.01	305.07	305.85	305.62	304.65	304.54	303.66	305.25	303.71	305.94	305.31	304.81	305.63	305.99	305.88	304.98	304.1	305.13	304.81	304.65	304.85	304.24	304.36	305.09	304.82	304.66	303.51	304.81	305.48	305.86	305.63	305.5	305.22	305.63	304.62	306.35	304.85	303.14	305.92	305.47	305.43	305.63	305.08
317.27	318.41	319.4	318	318.65	317.51	318.04	318.79	317.52	318.32	319.04	317.06	318.86	318.7	317.96	318.99	318.05	317.61	317.96	317.53	318.3	318.36	318.89	319.07	317.77	318.4	319.38	318.1	317.84	318.22	318.28	317.25	318.19	317.28	318.15	318.66	318.64	317.93	319.03	319.26	318.74	318	319.06	317.59	318.15	317.71	318.55	318.67	318.73	319.52
328.09	327.5	327.73	327.98	327.18	328.3	327.79	327.54	328.57	328.15	326.79	327.91	328.1	327.51	326.16	327.02	327.89	327.78	327.71	328.03	327.82	326.39	327.86	327.84	327.85	327.82	326.49	327.57	328.31	327.35	329.33	326.86	328.88	327.75	327.67	327.83	328.47	328.11	328.93	327.46	326.89	327.32	327.53	327.74	328.01	327.75	327.41	327.46	327.2	328.19
304.77	304.18	304.44	304.03	303.76	304.32	303.94	304.55	303.04	304.22	303.81	305.5	304.43	305.49	304.92	304.37	304.04	305.19	305.15	304.95	305.03	303.88	303.53	303.51	303.43	304.57	304.36	304.91	304.94	304.57	304.52	303.65	304.32	303.86	304.43	305.6	304.7	304.5	303.63	304.59	304.64	305.12	304.17	304.99	305.08	304.25	304.48	304.09	304.71	304.64
320.54	318.72	319.83	317.75	319.34	317.86	319.31	318.66	319.46	319.93	318.52	319.78	319.36	319.21	318.58	318.86	318.19	320.24	319.95	320.29	320.24	318.2	319.93	319.01	318.69	319.96	318.51	321.03	318.4	320.11	319.46	318.98	319.95	319.77	319.61	320.75	318.71	320.83	319.25	319.01	318.88	318.62	319.18	320.57	319.22	319.12	318.98	319.35	319.35	319.72
312.62	313.73	312.75	312.15	311.96	314.25	312.66	312.81	313.27	312.78	312.48	312.47	313.69	312.89	314.54	313.45	313.23	312.48	313.55	311.77	313.52	312.09	313.52	312.66	312.31	313.59	313.12	313.89	312.97	313.03	313.78	312.78	313.16	313.14	312.9	312.73	313.1	312.45	313.01	313.47	312.69	313.37	313.59	312.8	313.48	313.39	314.33	312.81	312.62	312.27
305.7	305.26	304.04	305.62	305.17	304.85	306.01	304.44	305.81	304.28	305.38	305.12	305.7	306.1	306.48	305.35	305.46	304.94	304.17	306.74	306.53	305.2	305.55	305.1	305.22	305.16	305	304.58	305.94	306.54	305.87	304.83	305.59	304.81	305.3	304.42	304.14	305.07	305.03	305.94	305.61	305.18	305.51	305.31	303.86	303.64	306.61	304.81	306.63	304.98
313.93	314.61	314.03	314.69	315.12	314.95	314.78	313.58	315.84	315.8	314.09	315	315.17	313.28	316.1	315.72	314.49	313.29	314.27	314.96	316.03	315.69	314.5	315.71	315.57	315.19	314.23	314.34	315.97	315.11	314.62	314.75	314.78	314.38	316.91	314.17	314.2	314.49	315.11	315.96	314.61	315	313.98	315.11	315.03	314.83	314.3	315.11	314.62	314.28
294.5	293.35	293.63	295.44	294.06	294.84	293.42	293.95	294.54	292.99	293.6	294.27	294.72	295.12	294.6	294.28	295.17	293.57	293	293.91	293.62	293.44	294.25	294.54	294.57	294.21	294.23	293.71	293.49	292.98	294.42	294.32	294.86	294.25	294.82	294.76	294.38	294.95	294.07	294.64	293.49	294.35	293.66	295.39	294.12	293.87	294.75	294.35	293.89	293.91
300.9	301.5	300.17	300.02	300.68	301.21	301.55	300.95	302.34	301.1	301.81	301.15	300.88	300.24	300.25	301.86	299.55	302.13	300.9	301.17	301.78	301.09	301.5	300.63	301.27	301.07	301.38	302.01	301.61	301.3	300.56	300.52	301.14	301.6	300.52	301	300.83	301.2	300.99	301.3	300.6	301.82	299.86	301.35	301.18	301.19	300.88	302.02	302.49	301.05
305.95	306.04	305.05	305.69	304.99	304.72	306.47	305.33	304.14	304.3	305.11	305.32	305.85	304.82	305.34	304.6	305.59	304.93	304.12	304.46	304.82	305.1	304.64	305.79	305.13	306.11	304.8	306.88	305.69	306.47	306.35	304.49	307.09	304.65	305.77	305.81	304.52	304.29	304.59	305.26	305.05	305.33	305.31	304.54	305.27	304.1	304.81	306.51	304.71	304.71
313.52	312.54	313.26	313.18	312.9	312.65	312.9	313.11	313.49	313.96	312	313.51	312.66	313.48	314.08	312.41	311.85	312.37	313.8	312.79	312.61	313.67	313.85	312.88	312.26	313.52	313.42	311.64	310.83	311.88	312.42	312.19	311.46	314.15	312.31	312.12	313.21	313.44	312.83	312.27	312.52	312.11	313.16	312.98	312.86	314.36	312.82	313.39	312.59	313.02
315.27	314.6	315.3	314.65	314.47	315.38	314.55	315.15	314.89	314.36	314.31	315.39	315.49	315.44	314.35	316.11	315.57	314.37	314.49	315.71	315.24	314.4	314.48	314.87	314.41	314.78	314.96	314.9	313.98	314.1	314.6	314.48	314.95	314.1	315.48	314.44	315.33	315.71	314.85	314.54	314.19	315.78	314.98	315.03	313.66	313.9	314.07	315.21	314.03	314.27
310.17	308.94	309.11	308.61	311.13	310.04	308.96	309.51	309.94	310.48	310.25	309.38	311.51	310.05	309.48	309.79	309.66	310.42	310.06	309.72	310.57	309.85	309.28	309.07	309.71	309.78	310.32	309.52	308.82	309.37	310.82	309.96	309.37	309.63	310.44	310.22	308.54	310.44	310.32	310.99	309.87	311.48	309.41	311.39	308.66	309.11	309.64	310.32	309.36	308.96
312.83	312.07	312.36	312.95	313.18	313.19	313.01	313.1	313.44	311.78	312.98	311.86	312.94	313.38	314.08	312.34	312.84	312.76	312.46	312.48	311.55	313.17	312.82	312.54	313.09	312.94	312.4	312.68	311.98	313.37	313.07	312.85	312.83	314.09	313.04	312.21	313.01	312.66	313.72	313.57	311.39	312.46	311.55	312.99	313.48	312.4	311.96	313.51	312.83	313.67
305.24	305.54	304.79	304.45	306.77	305.79	305.58	305.39	304.54	304.69	304.65	306.59	305.44	306.26	305.63	304.82	305.11	305.13	306.24	305.1	304.95	304.28	304.91	306.02	306.15	306.11	305.99	304.34	303.87	305.37	305.44	304.03	303.2	305.05	303.75	305.34	305.59	306.27	306.38	306.56	304.44	305.12	305.32	305.41	303.7	305.03	306.21	306.45	305.29	304.46
302.73	302.97	303.29	302.12	303.11	302.43	303.24	301.95	302.58	303.19	302.72	302.61	303.29	302.58	303.39	303.04	302.23	302.08	302.78	302.39	302.72	303.33	302.44	302.92	302.58	302.99	303.87	302.82	303.14	302.61	303.41	302.64	301.92	301.48	302.14	301.94	302.19	302.33	302.33	303.08	303.45	303.26	302.12	301.63	303.52	301.67	303.14	304.75	302.13	301.67
314.27	313.5	313.94	313.55	313.14	313.29	312.02	312.93	313.31	313.96	314	313.34	312.44	312.82	313.43	314.09	313.52	313.79	313.51	312.69	313.28	312.93	313.16	313.57	313.98	313.5	312.81	312.38	313.81	314.08	312.83	314.32	312.52	312.87	312.5	313.67	313.54	313.25	312.9	313.03	313.56	312.89	313.21	314.32	314	312.45	313.08	313.46	313.81	313.02
311.25	312.96	311.29	312.11	311.92	312.1	311.49	311.11	311.65	312.2	310.43	310.93	311.07	310.93	312.06	312.02	312.11	311.88	311.57	311.72	311.2	311.52	311.36	311.57	311.84	312.49	310.82	311.26	311.18	311.63	311.84	311.53	312.17	310.81	311.59	311.11	311.97	312.29	312.13	312.22	311.81	310.86	311.18	311.49	311.81	311.27	311.11	312.08	310.79	311.2
310.59	312.04	311.26	311.87	312.06	309.86	311.23	310.82	310.9	311.47	311.55	310.93	311.24	311.73	311.2	311.48	311.29	311.21	311.12	310.26	311.02	311.89	310.81	310.65	310.44	312.33	312.89	312.23	311.22	311.08	310.67	310.62	310.92	311.02	310.47	311.18	310.91	312.08	311.52	310.84	311.59	309.62	311.96	312.36	311.24	311.28	311.43	311.56	311.07	311.3
304.89	304.09	303.81	304.5	303.19	304.53	303.76	304.83	304.31	303.91	304.49	304.07	304.33	304.74	305.22	304.83	303.91	304.28	304.65	305.57	304.29	304.02	303.71	304.91	303.5	305.04	303.7	304.92	305.42	304.42	305.08	305.11	304.9	304.86	305.3	304.9	305.73	305.22	304.56	304.29	304.23	304.31	303.52	305.2	303.5	303.31	304.12	303.5	304.14	303.21
315.73	315.37	315.79	313.69	314.91	316.21	315.2	315.26	315.09	316.39	315.81	315.71	314.84	316.1	314.78	314.53	316.1	315.56	314.51	315.26	314.84	313.84	315.27	314.82	315.12	314.25	315.39	315.2	315.97	316.08	314.8	313.73	315.01	315.08	313.91	314.91	314.01	315.43	315.99	315.99	314.14	315.54	314.87	314.87	315.48	315.86	317.32	315.62	315.39	315.43
315.87	316.94	316.59	315.31	317.55	316.68	317.82	316.88	316.55	315.52	318.13	317.29	316.44	316.07	316.76	316.95	316.02	317.17	316.75	316.79	316.52	316.1	316.68	316.94	316.89	318.49	315.88	315.84	315.56	317.46	316.46	316.26	316.37	316.47	316.14	315.35	315.06	316.64	315.6	315.89	316.82	316.86	316.3	316.81	316.55	317.3	316.47	316.38	316.16	317.48
315.29	316.29	314.97	314.77	314.57	316.01	315.62	315.82	315.82	314.52	316.01	314.59	312.85	315.72	314.81	314.79	315.14	314.36	315.06	313.78	314.94	314.88	315.64	316.25	316.03	315.22	315.11	315.94	315.11	315.78	314.11	315.55	314.97	314.62	315.2	315.83	315.65	314.86	315.27	314.66	315.03	315.23	315	315.86	314.58	314.85	314.22	315.98	314.99	314.69
312.25	312.32	311.92	312.62	311.45	312.66	312.55	311.85	312.53	311.86	311.86	311.79	313.02	311.85	312.22	313.31	311.73	313.66	312.24	313.49	313.02	311.75	311.17	313.02	312.35	312.11	312.34	311.63	312.26	311.45	311.91	312.44	312.1	313.2	312.27	312.19	312.47	312.4	311.46	311.3	313.1	312.05	312.52	313.21	312.29	310.96	313.43	312.39	312.93	311.01
305.4	305.52	304.72	305.63	304.65	305.5	304.96	306.74	304.85	304.56	305.62	305.86	305.68	306.84	305.81	305.36	305.97	305.35	304.81	305.04	306.76	305.2	304.87	305.12	305.82	305.71	306.01	306.52	305.48	305.78	305.79	305.55	305.05	305.27	305.51	305.36	305.99	305.59	305.77	305.76	304.8	304.87	305.57	305.93	305.7	306.13	305.96	306.7	306.49	304.71
304.66	302.76	303.22	304.09	304.08	302.71	304.58	303.92	303.47	303.94	303.34	304.95	303.46	304.66	302.93	304.43	303.91	304.6	302.33	304.6	304.61	303.99	303.36	302.41	302.26	304.56	304.12	304.28	304.48	303.62	304.36	302.32	305.02	303.24	303.3	303.59	303.63	303.88	303.65	304.2	303.44	304.74	303.81	302.63	303.75	303.63	303.59	304.16	303.62	303.94
305.15	304.5	304.07	305.82	305.3	305.95	305.42	306.03	305.09	305.06	306.23	306.18	305.11	305.54	305.41	304.69	305.85	305.54	304.93	306.04	305.64	305.72	306.7	305.57	304.77	305.12	305.96	305.05	304.55	305.48	305.51	306.13	306.78	305.31	304.92	306.05	305.02	305.44	305.29	306.23	306.13	305.09	305.38	306.18	305.47	305.21	305.63	305.59	305.62	305.6
306.72	308.34	305.58	306.81	307.11	307.58	306.73	305.73	308.35	306.56	306.41	307.43	306.67	307.58	307.33	307.85	307.19	306.52	307.93	307.56	307.6	306.66	307.49	305.96	307.62	305.46	307.02	307.04	306.73	307.43	307.05	308.43	308.17	308.81	306.63	307.08	307.36	307.66	306.01	307.77	307.52	307.34	307.39	307.92	307.91	305.57	307.63	307.2	307.42	305.88
310.62	311.01	310.11	310.92	310.61	309.84	311.81	310.17	311.17	311.26	311.55	310.34	311.06	310.87	309.86	310.28	311.3	311.3	309.86	310.09	309.47	310.15	310.97	311.48	310.02	310.54	310.58	310.78	309.98	310.66	311.17	311.36	310.5	311.18	310.47	309.91	308.58	310.52	311.1	311.1	311.65	311.84	311.17	310.31	311.13	311.29	311.29	310.44	310.81	310.6
307.13	304.96	306.39	305.8	306.09	305.31	306.43	307.67	306.47	306.96	306.19	307.11	306.83	306.55	306.57	306.76	306.1	307.23	307.4	306.97	306.84	306.71	306.84	305.63	306.6	305.87	306.6	307.62	306.36	306.71	307.3	307.51	306.98	306.24	305.84	306.82	306.25	306.46	305.95	306.62	305.76	307.3	306.25	306.03	308.07	306.21	305.71	307.12	307.38	306.52
309.8	309.4	309	308.78	309.78	310.37	310.34	309.14	310.3	309.93	310.62	309.59	310.25	309.24	311.24	309.39	309.63	309.15	309.27	309.81	311.11	309.38	310.06	310.21	310.09	310.76	308.32	309.97	308.58	309.5	310.73	309.88	308.85	309.64	309.86	309.18	308.75	309.51	309.47	309.97	309.48	310.33	310.59	309.86	309.13	310.47	309.45	310.06	309.35	309.75
311.2	311.18	310.39	310.7	310.08	312.23	310.87	310.82	310.78	310.58	310.02	310.95	312.44	310.77	312.11	310.48	312.11	310.87	311.3	310.98	311.33	310.12	310.64	310.1	310.14	311.08	310.71	309.36	312.07	310.06	310.84	309.98	312.59	310.45	311.15	311.27	310.54	310.33	310.44	310.6	310.14	310.92	309.8	311.51	310.8	311.57	310.18	311.33	311.34	309.99
302.78	302.02	302.66	303.04	301.71	302.85	302.64	303.24	303.12	302.62	302.54	302.81	303.35	303.27	303.75	303.83	302.1	302.42	302.3	302.41	302.72	303.16	303	302.55	303.35	303.18	303.4	303.43	302.67	302.63	301.75	304.5	301.44	303.85	302.54	302.36	303.7	302.69	303.34	301.92	303.38	303.63	303.53	302.91	301.76	302.17	303.08	303	302.47	302.51
302.61	304.17	302.22	302.34	303.55	303.68	302.61	303.5	302.06	303.81	303.45	302.15	303.41	303.44	303.15	302.57	303.35	302.16	303.68	303.92	302.81	304.07	303.09	302.42	303.71	303.78	304.16	303.71	305.1	302.74	303.81	303.12	303.05	303.87	302.76	302.74	303.9	303.08	304.11	303.05	303.52	304.44	303.05	303.33	302.63	303.63	303.94	303.94	304.66	303.63
302.08	303.7	303.05	302.7	303.87	301.91	302.78	302.77	302.93	303.32	302.3	303.21	302.2	301.56	302.55	303.44	303.04	301.25	302.59	304.09	302.92	303.11	302.83	303.34	302.01	303.47	302.86	304.77	302.54	302.12	303.09	302.53	303.85	303.07	302.1	301.71	301.29	302.83	302.42	302.46	303.95	301.76	303.6	302.94	302.51	302.89	303.16	303.41	303.53	302.94
319.06	318.93	318.96	319.45	319.2	319.96	319.04	318.78	320.16	319.25	319.98	318.5	319.76	319.37	319.65	320.97	318.92	319.82	318.68	319.41	320.21	319.77	319.69	319.68	319.03	319.11	318.41	319.07	319.77	318.53	319.3	319.24	319.35	320.05	318.43	319.08	318.99	320.06	318.29	319.31	318.96	318.94	320.26	320.07	319.66	319.87	318.68	319.05	319.09	319.36
324.61	325.11	323.99	325.49	323.92	324.18	324.66	325.18	323.09	325.66	324.57	325.59	324.84	324.48	324.05	324.51	324.58	324.96	324.21	324.5	325.05	325.01	325.23	324.06	324.98	324.59	324.87	324.13	324.08	325.51	325.43	324.59	324.18	324.58	324.2	324.63	324.79	325.39	325.57	325.02	324.84	324.13	324.79	324.47	325.24	323.74	324.65	323.88	325.61	325.3
328.51	326.96	328.62	327.31	327.53	327.99	327.4	327.55	327.41	326.85	327.86	328.12	328.57	328.05	326.44	327.14	328.62	327.64	328.19	327.94	327.64	328.16	328.5	325.78	326.47	327.12	326.31	327.43	327.22	326.79	327.11	327.98	327.96	328.92	328.16	328.1	329.32	328.05	328.19	327.97	327.46	327.56	327.85	327.06	328.07	327.04	327.4	328.2	327.23	328.6
312.88	310.83	310.82	312.73	312.64	313.33	312.43	309.98	311.53	311.79	311.69	311.23	312.21	311.05	312.2	311.85	311.67	312.39	312.39	311.18	311.11	311.78	312.23	311.8	310.95	312.54	311.22	312.37	310.94	311.46	310.65	312.59	310.69	312.07	310.57	311.1	311.43	311.43	310.99	311.32	311.48	312.3	312.04	312.52	311.38	311.43	310.53	312.1	311.3	312.23
317.74	317.73	319.48	319.51	318.03	318	318.24	318.69	317.77	318.53	317.27	317.49	318.33	317.95	317.91	319.02	317.65	317.74	318.27	318.21	318.79	317.92	318.63	318.51	319.37	319.21	318.44	317.92	318.1	317.73	318.8	316.67	318.32	317.1	318.64	317.98	318.7	318.24	318.69	317.84	318.24	317.71	317.62	318.89	317.17	319.14	317.06	316.78	318.52	318.79
327.69	328.21	327.71	328.14	328.23	327.78	327.36	328.86	328.48	329.08	328.06	328.14	328.01	327.29	328.06	326.31	327.33	327.76	327.56	327.25	327.18	328.14	328.1	327.84	328.45	327.79	327.66	328.23	328.17	329.21	327.44	328.22	328.7	327.22	327.5	326.95	327.49	327.7	326.61	327.65	326.95	328.47	328.39	328.05	328.63	327.42	328.2	328.22	327.55	328.56
316.22	316.67	317.02	317.69	318.04	315.28	315.09	316.99	316.45	316.88	316.62	316.23	315.92	317.27	315.69	316.74	316.75	316.8	316.7	316.71	317.02	316.75	315.98	317.94	316.79	315.8	316.39	316.92	316.88	316.89	316.47	316.1	316.29	316.6	316.76	316.92	316.03	316.5	315.77	316.25	316.99	315.49	317.1	316.96	317.16	316.85	316.01	315.9	316.58	316.43
304.45	305.54	304.76	306.26	304.83	305.26	305.81	304.17	304.21	305.71	305.41	304.73	306.66	305.21	306.05	304.68	303.76	305.12	303.36	305.83	304.68	305.78	306.04	304.77	304.33	305.89	306.22	305.61	305.22	304.94	303.68	306.02	305.45	305.3	305.41	304.29	306.23	305.06	305.5	305.67	304.93	305.24	305.46	304.83	305.13	305.66	304.97	304.87	304.96	305.82
301.17	302.16	302.61	302.94	301.71	303.51	302.04	302.96	302.14	301.79	302.41	301.82	301.98	301.21	301.97	302.66	302.06	302.08	302.83	301.24	303.11	303.22	301.97	302.39	303.35	302.69	302.92	301.25	301.38	301.22	303.98	302.66	302.21	302.59	301.96	303.53	302	302.96	302.88	302.85	301.76	303.44	301.87	301.6	303.3	302.05	303.65	302.55	302.34	302.11
317.44	317.61	317.15	318.22	317.34	318.07	316.62	316.62	317.11	317.93	317.82	317.87	316.73	317.59	316.39	317.65	316.66	318.11	316.76	316.99	317.24	317.53	316.82	317.31	318.17	317.26	317.25	317.11	318.03	318.72	316.92	316.91	317.55	316.53	317.98	318.84	317.14	317.05	317.3	316.31	316.84	317.14	319.04	316.52	316.6	318.02	316.72	317.93	318.17	316.34
295.93	296.53	296.75	295.82	297.49	298.03	296.37	297.49	297.19	297.68	297.01	296.94	296.18	296.43	297.45	296.84	297.13	297.54	297.26	297.85	297.05	296.73	297.12	297.49	297.77	296.76	297.48	295.71	295.34	297.25	295.81	296.32	295.8	297.43	296.6	296.7	296.93	296.85	297.79	296.15	296.36	296.89	297.52	296.81	296.8	296.64	297.34	296.28	296.87	295.04
312.32	313.38	313.03	312.71	311.99	313.77	314.02	313.53	313.51	313.7	313.33	312.81	311.88	312.17	312.28	313.62	314.6	312.68	311.57	312.04	313.37	313.08	313.36	313.17	313.54	312.93	312.24	312.6	312.26	311.28	312.78	311.99	314.06	313.64	313.54	312.55	313.92	313.18	311.85	313.18	313.53	314.04	313.49	313.94	312.67	313.12	312.83	311.94	313.34	313.67
315.22	315.85	315.38	314.69	316.22	315.75	315.55	316.5	316.22	315.12	314.92	315.68	316.59	315.12	315.24	316.96	316.71	315.88	315.04	314.55	317.98	315.2	315.15	315.9	314.51	315.96	315.4	315.18	315.44	315.68	315.44	316.14	315.26	315.67	315.4	316.87	317.26	316.48	315.42	314.98	316.02	314.96	315.19	317.39	315.52	314.17	315.43	316.19	315.55	315.53
300.16	300.73	299.63	299.66	299.24	300.22	299.82	299.22	300.23	299.68	300.29	299.8	300.08	300.4	300.31	300.71	300.8	301.31	299.8	300.68	300.88	300.35	300.91	301.03	300.05	299.88	299.84	298.92	299.3	300.75	300.67	299.95	301.12	298.88	300.4	299.47	300.64	300.09	301.01	300.47	301.17	300.86	299.94	300.62	301.43	300.43	299.45	299.73	300.01	300.79
311.52	310.03	310.36	312	309.65	311.13	311.05	310.74	312.56	311.11	309.76	309.75	310.11	310.64	310.72	311.28	311.3	310.06	310.1	310.76	311.42	309.95	310.66	310.51	311.19	311.59	311.57	311	311.43	311.17	310.88	309.77	309.99	310.8	310.39	311.23	310.96	310.58	309.86	312.01	312.59	309.33	309.13	310.43	309.71	310.88	310.78	311.49	310.05	312.4
319.31	318.25	316.97	318.62	319.19	318.25	318.47	319.27	319.38	318.09	318.59	318.83	317.71	318.23	318.86	319.18	318.26	318.66	318.4	318.96	318.19	319.23	319.17	317.01	319.22	319.06	319.97	319	319.14	318.84	318.08	318.71	318.08	317.53	318.46	318.07	318.79	319.06	317.84	318.42	320.26	320.96	319.62	318.6	319.42	318.56	317.38	317.69	317.41	319.33
303.3	303.05	302.91	303.99	302.77	302.28	303.42	304.54	303.09	302.91	303.05	304.3	302.78	304.05	302.88	304.56	304.54	303.64	303.1	304.03	302.57	303.13	302.37	303.93	304.11	303.34	304.2	303.2	303.68	303.9	303.24	303.92	303.49	302.83	303.71	303.36	303.39	302.73	303.77	302.77	302.86	303.06	303.55	302.96	302.19	303.97	304.08	303.15	303.54	303.66
312.58	313.39	313.94	313.07	313.83	311.99	313.13	312.4	312.83	313.04	314.4	313.09	312.04	313.05	312.27	312.02	312.62	313.46	313.45	312.42	313.35	312.35	313.41	312.25	313.26	312.49	311.88	312.94	312.22	313.69	312.62	312.19	312.63	312.49	314.59	313.25	313.55	312.97	313.51	313.68	311.85	312.98	312.96	312.6	313.25	313.22	312.61	313.76	313.52	312.96
311.37	311.72	310.79	311.99	311.01	310.08	312.38	311.62	311.75	310.88	310.29	310.88	312.61	311.07	312.26	311.43	311.55	312.03	310.4	311.68	311.36	310.82	311.61	312.02	310.84	311.22	312.79	312.03	310.78	311.77	311.31	311.04	311.7	311.72	310.49	311.25	312.63	312.13	312.52	311.28	310.44	311.83	311.33	311.34	310.68	310.46	311.68	311.51	313.17	311.54
305.89	304.91	306	304.94	305.52	306.15	305.06	305.09	303.8	304.93	304.74	305.76	305.03	304.85	304.42	306.2	305.44	304.57	304.06	305.45	305.24	305.39	305.45	305.21	303.58	305.37	304.57	304.8	304.73	304.79	306.13	304.7	304.52	304.95	305.52	305.55	305.87	305.23	304.78	305.4	305.8	303.35	304.19	304.53	306.23	304.57	304.56	307.23	305.09	305.45
304.05	305.15	305.45	305.44	305.19	306.73	305.21	304.52	304.89	305.17	304.92	305.27	305.43	303.22	304.73	305.39	305.53	305.51	306.26	304.41	305.09	305.74	304.01	305.23	304.6	304.95	304.72	305.44	305.1	305.44	306.19	305.66	304.43	305.12	304.95	305	305.1	306.7	306.23	304.82	304.72	305.12	304.7	304.18	305.67	304.44	305.63	305	305.39	305.34
313.07	313.34	311.76	312.25	312.73	312.22	312.01	311.4	311.51	313.11	312.06	312.23	313.1	311.81	312.85	313.05	312.88	312.64	312.05	311.85	312.22	311.95	311.31	311.75	311.07	310.98	311.22	312.32	312.11	312.1	312.15	311.59	311.32	311.88	313.3	312.38	312.07	312	311.41	312.31	312.64	312.6	313.43	311.57	312.39	313.08	313.61	313.13	312.02	311.85
312.54	311.76	312.21	312.09	312.11	311.69	312.7	311.95	311.63	312.63	311.7	312.33	311.26	312.43	312.23	312.87	312.07	312.69	311.8	312.35	311.29	313.64	312.71	312.77	312.12	312.57	310.19	312.32	312.63	311.73	312.04	312.05	313.2	311.13	311.48	311.43	311.75	311.37	311.19	311.63	312.52	312.2	312.1	312.19	313.11	311.77	311.31	312.26	312.34	312.87
296.78	297.21	296.79	296.72	294.31	297	295.95	297.95	297.37	296.09	296.07	297.57	297.99	296.6	297.97	298.13	297.11	296.38	297.5	296.55	296.88	296.53	297.05	296.78	296.56	297.27	296.59	296.25	295.96	295.33	296.44	297.87	297.06	297.17	296.75	297.31	297.39	296.94	295.81	296.51	296.01	297.18	296.23	297.18	296.94	296.27	296.45	298.15	297.65	296.3
307.05	305.41	305.95	306.71	307.59	307.36	306.3	307.32	306.67	306.52	306.92	306.19	306.33	307.56	306.18	306.8	306.56	306.55	306.75	305.64	307.15	306.85	307.18	306.72	305.85	306.36	306.8	307.42	306.21	304.97	306.64	306.01	307.39	305.56	306.19	306.26	307.27	306.49	307.34	306.78	307.18	306.18	306.76	306.95	305.97	306.41	305.77	305.57	305.65	306.46
300.8	299.7	300.91	302.47	301	300.2	301.93	301.06	301.77	300.9	300.57	301.87	300.23	300.3	300.83	301.39	301.45	300.94	300.18	301.64	299.89	301.49	299.89	300.98	302.36	300.47	302.04	301.59	301.74	300.81	301.54	300.87	300.55	300.31	301.21	301.71	300.17	301.41	301.11	300.51	300.89	302	300.63	301.21	300.97	300.03	301.09	302.72	301.65	300.65
304.66	304.67	305.03	304.92	305.66	304.49	304.71	304.67	304.52	303.67	305.61	305.25	304.46	303.64	305.14	305.11	306.03	303.44	304.44	304.9	305.19	304.52	304.48	304.85	304.99	305.4	304.16	303.17	304.58	305.41	305.03	304.97	304.2	304.06	303.97	303.62	303.76	304.71	304.89	305.02	305.56	305.82	305.07	304.13	304.56	304.6	304.07	304.55	304.48	304.84
303.4	303.86	303.33	305.11	303.69	303.67	305.22	304.35	304.31	304.14	305.09	304.11	302.94	304.08	304.3	302.62	303.19	304.45	303.52	303.93	303.62	303.92	304.16	304.21	304.37	303.57	304.21	303.51	304.01	303.68	302.81	303.18	304.01	303.5	304.44	303.56	304.19	303.76	304.11	303.32	305.31	303.38	304.05	303.55	304.18	303.31	305.27	302.19	304.78	304.32
318.67	318.58	318.78	317.45	318.01	318.84	317.59	318.49	318.26	318.14	318.86	318.72	317.63	318.39	317.57	318.6	319.96	318.26	318.56	317.29	318.95	319.13	319.05	317.74	317.2	317.63	317.41	317.43	318.57	318.36	318.45	318.54	317.62	318.94	319.29	317.44	318.57	318.46	319.18	318.19	318.8	319.56	318.08	317.33	317.32	318.92	318.94	317.89	318.21	318.83
303.72	303.57	303.64	301.83	303.65	303.56	303.1	302.74	303.36	302.74	303.6	302.97	304.13	304.19	305.78	302.43	303.34	304.76	303.43	302.4	303.5	303.95	302.8	303.65	303.68	304.3	303.86	303.29	303.54	303.35	304.25	302.31	303.44	303.15	302.24	303.3	303.54	301.86	303.18	303.97	302.81	304.1	302.86	302.16	303.78	303.03	302.25	303.04	304.32	303.94
301.92	302.26	302.29	302.42	302.45	303.52	301.54	302.73	303.02	302.93	302.88	302.26	302.67	301.87	301.3	303.35	303.85	303.57	303.65	303.04	302.03	302.42	302.74	301.01	302.68	302.8	301.31	302.61	302.24	303.03	300.99	302.92	302.31	301.65	303.27	302.78	302.08	302.44	302.29	302.42	303.29	301.81	302.36	302.83	301	302.1	302.57	301.85	302.37	302.6
301.64	300.04	301.32	301.44	300.94	300.39	300.92	301.33	300.56	301.39	300.35	300.65	300.31	301.67	301.29	301.21	299.34	301.38	301.09	300.75	302.1	300.67	300.82	300.43	300.16	301.39	301.92	300.53	301.21	300.53	299.98	301.22	300.48	301.59	301.89	301.85	299.83	301.05	300.6	301.46	303.21	300.28	300.9	301.68	302.07	301.77	300.71	301.63	300.84	300.25
294.03	294.68	295.81	294.81	294.05	294.66	294.93	294.92	293.71	294.55	294.2	295.49	294.94	295.37	294.98	295.08	294.54	295.33	294.78	295.38	295.09	296.2	294.91	295.25	295.91	295.9	294.08	294.81	294.27	294.21	295.46	294.58	296.17	295.72	294.67	296.23	296.42	294.03	295.31	295.01	295.48	294	294.77	294.86	295.42	295.11	295.19	295.1	294.97	295.45
301.58	302.13	301.42	300.3	300.63	301.74	300.81	299.85	301.32	300.24	302.02	300.64	301.37	300.3	299.92	301.05	300.89	301.25	300.33	301.06	300.54	300.81	300.12	301.92	300.42	300.24	301.02	302.23	301.12	301.87	301.94	301.14	301.5	302.29	300.85	300.57	300.51	301.99	301.37	300.89	301.7	300.93	300.37	300.49	300.6	299.57	301.25	300.63	302.23	301.3
314.9	314.17	314.62	313.8	314.66	314.31	314.62	313.38	314.27	313.11	313.95	315	312.89	314.81	313.79	313.9	313.57	314.51	313.92	313.32	313.56	313.86	313.14	313.93	312.41	314.51	312.86	313.86	314.39	314.21	314.74	312.73	315.04	315.77	313.64	313.3	313.33	315.02	313.61	313.94	313.22	313.05	314.34	313.67	313.88	314.04	313.53	314.55	314.1	313.4
316.68	316.19	317.74	318.75	317.79	316.56	315.05	315.68	316.61	317.24	316.76	317.6	316.7	317.26	317.89	316.97	316.77	316.61	316.7	316.02	315.65	317.3	316.05	314.99	317.94	314.97	316.58	316.33	316.53	316.39	316.25	316.6	317.86	316.16	317.61	317.07	316.83	316.71	317	316.32	317.23	317.25	315.95	316.48	317.27	316.46	315.73	316.66	317.33	316.55
296.77	295.64	295.11	294.91	295.79	295.59	293.9	294.63	295.59	295.08	294.33	295.62	295.14	294.46	295.96	294.2	295.29	293.67	294.37	294.49	294.78	296.1	295.25	295.33	295.39	295.55	295.78	294.89	294.5	295.22	295.5	295.94	295.4	293.84	295.34	294.19	294.75	294.23	293.73	293.98	294.81	295.44	295.4	294.14	295.05	294.96	295.4	294.89	295.08	296.06
312.94	311.07	311.23	311.57	310.53	311.47	312.06	310.79	312.3	312.5	311.56	312.53	311.97	310.49	311.31	311.16	310.84	310.67	311.57	312.53	312.19	310.41	310.49	311.82	310.47	311.16	310.41	311.81	311.36	312.15	311.4	312.43	312.74	311.95	310.08	312.14	311.53	310.98	311.36	311.36	312.22	311.53	311.81	312.96	311.65	312.67	311.5	311.43	311.62	311.88
313.57	312.76	312.63	313.31	313.29	313.79	313.39	313.32	314.51	313.68	313.1	313.16	313.39	312.86	313.51	313.34	312.78	313.61	311.84	313.59	312.77	314.47	313.6	313.43	312.67	312.91	313.16	312.6	313.35	312.41	313.35	312.9	314.21	313.21	312.91	312.92	313.61	313.73	312.63	312.77	312.94	313.92	313.45	312.64	314.28	313.44	313.16	312.91	312.09	312.93
301.19	300.44	301.21	299.89	300.99	301.63	301.02	300.06	302.26	299.48	301.94	301.36	300.72	300.64	300.94	302.56	300.27	299.99	300.9	299.72	299.53	300.61	301.77	301.42	301.23	302.38	301.03	300.74	301.67	301.75	300.36	301.58	300.19	300.52	302.19	301.32	300.93	301.53	299.75	301.17	301.23	300.61	298.42	302.37	300.92	301.07	300.84	301.19	300.97	300.65
327.96	329.72	328.85	327.42	328.41	329.08	328.77	329.02	326.97	328.67	329.22	328.72	328.91	328.71	329.12	328	328.59	327.61	328.07	328.42	328.35	328.39	328.96	329.12	328.77	328.43	328.15	328.48	329.78	327.79	328.53	328.56	328.21	328.61	328.39	329.68	328.53	328.8	329.2	328.34	327.52	328.64	328.87	328.67	328.52	328.84	328.11	329.13	327.36	327.72
312.45	312.72	313.41	312.3	313.93	314.27	314.06	313.14	313.43	314.1	312.75	313.06	313.48	312.95	312.9	313.31	313.5	312.62	313.03	314.06	311.78	312.23	312.39	313.37	314.17	311.68	312.74	313.37	314.46	313.38	313.27	313.7	314.08	314.67	313.29	312.19	312.48	314	313.26	312.66	312.42	312.79	312.95	311.97	314.09	312.29	312.72	314.25	312.9	314.23
327.76	329.77	328.25	327.85	327.5	328.46	329.54	328.19	329.32	328.31	327.76	329.2	328.51	328.35	328.08	329.21	328.95	327.87	327.81	328.02	328.45	328.59	329.19	328.75	329.17	330.54	328.85	329.22	328.61	328.43	329.75	328.91	328.91	329.63	329.22	328.42	329.84	328.71	329.27	328.56	329.33	329.11	328.07	328.2	329.39	327.22	328.91	328.76	327.98	327.84
294.15	294.83	294.56	294.46	294.75	294.54	293.12	294.57	294.64	294.12	294.56	294.1	293.89	294.17	294.36	294.27	294.4	294.13	296.01	294.63	294.41	295.17	294.06	295.67	293.93	295.48	294.35	293.48	293.82	294.16	293.97	293.59	294.24	294.59	294.23	293.92	293.44	294.56	293.03	293.74	294.07	295.15	294.76	293.26	294.58	294.41	294.42	294.64	293.75	294.07
305.29	303.35	304.88	302.99	303.34	302.75	304.19	303.09	303.75	302.82	303.55	304.75	303.02	303.36	304.12	302.6	304.1	303.79	304.06	303.36	303.84	303.74	303.36	303.31	302.97	303.23	302.92	304.53	304.3	303.95	304.72	303.34	305.1	303.12	304.62	302.99	303.58	304.09	303.18	304.44	303.91	304.81	304.36	304.43	303.73	302.83	304.13	304.94	304.19	305.18
298.47	296.46	297.15	296.63	296.76	296.17	298.23	296.94	296.6	297.08	295.24	294.84	297.29	295.87	297.35	296.51	297.82	296.89	297.39	297.01	298.22	297.72	296.12	297.51	296.54	296.69	297.13	297.54	296.33	296.52	297.61	298.17	297.5	296.49	297.06	295.97	296.28	296.13	297.9	295.06	296.66	297.04	297.37	296.39	296.99	296.44	297.39	297.32	295.65	295.62
314.95	314.23	315.4	315.98	314.66	315.18	314.46	315.54	315	314.92	315.55	315.65	315.6	315.11	315.05	315.41	315	315.24	315.1	315.08	314.8	314.26	315.04	315.09	316.02	314.28	313.47	314.98	314.98	314.68	315.96	315.72	314.81	314.74	314.55	316.14	315.5	315.52	315.09	317.44	315.97	315.42	314.62	314.68	316.16	314.09	314.14	314.44	315.73	316.25
311.49	310.34	311.38	311.47	309.21	310.82	310.69	311.41	310.46	311.38	310.05	312.04	311.01	309.45	310.41	310.94	311.11	310.44	310.18	309.8	311.77	310.95	309.87	310.96	310.87	310.15	309.75	309.8	311.98	310.43	311.68	311.21	311.48	311.76	309.91	310.1	311.11	311.44	309.52	309.52	310.9	310.81	310.74	310.7	309.59	311.01	311.34	311.23	310.37	311.25
328.04	327.45	327.04	327.36	325.77	327.5	327.02	326.97	327.05	329.32	327.51	326.7	328.12	328.8	327.13	327.02	327.75	327.54	327.29	328.85	328.51	328.5	327.12	327.68	328.31	326.59	327.41	327.68	328.39	327.82	326.76	328.24	326.04	327.43	328.51	327.45	327.69	326.56	327.7	328.62	326.89	327.15	327.62	328.42	326.94	327.7	326.67	328.13	328.27	328.73
318.21	316.72	316.68	317.31	316.28	316.83	318.33	316.9	317.41	317.91	317.25	318.12	317.15	317.7	317.51	317.14	316.9	315.78	317.34	318.64	317.26	316.44	317.07	317.49	316.52	315.61	315.54	317.14	317.99	317.92	318.06	318.32	316.71	317.31	317.62	316.41	317.83	318.24	315.91	316.55	317.46	317	318.01	316.91	317.19	316.73	316.72	316.07	317.39	315.51
316.08	315.6	315.42	315.89	315.51	315.66	315.58	315.96	317.01	315.53	315.68	315.97	314.68	315.24	316.08	314.74	314.4	316.37	314.4	315.96	315.59	315.78	316.36	314.71	316.34	315.03	316.66	316.33	315.41	315.24	315.09	316.79	316.12	315.27	315.84	315.56	316.54	315.72	315.56	315.52	315.11	314.77	316.29	315.49	315.24	316.55	315.28	315.79	315.89	315.52
309.69	311.26	309.27	309.8	310.48	310.64	309.94	311.31	310.98	310.77	311.26	310.65	310.66	311.07	311.81	311.88	311.73	310.96	310.18	309.95	309.88	310.64	310.88	310.6	311.51	310.44	311.31	310.7	309.54	310.83	310	311	311.58	311.46	310.06	310.58	312.41	310.42	311.33	310.32	311.17	310.77	310.33	311.02	309.96	311.48	310.6	310.17	311.68	310.83
304.23	304.09	303.28	304.09	304.91	305.61	305.4	304.24	304.2	304.14	303.87	304.66	304.32	303.84	303.58	306.03	304.9	304.87	305.36	303.75	304.23	305.2	304.78	304.92	304.23	303.55	304.6	304.42	304.77	303.06	303.94	304.13	304.17	304.32	304.09	304.57	302.74	302.98	305.13	304.29	303.79	304.39	304.55	305.33	303.94	304.34	304.47	305.35	303.75	304.21
317.89	319.04	318.68	319.35	318.34	317.98	318.61	319.04	318.19	318.53	318.84	317.49	318.33	317.86	317.58	318.93	317.69	318.28	318.18	318.42	318.66	318.58	317.69	318.61	317.25	316.74	318.69	319.13	317.79	317.45	319.07	318.08	318.22	316.96	318.01	317.06	317.89	317.78	317.78	318.45	317.65	318	319.33	318.39	318	317.58	317.79	318.54	317.53	318.59
306.16	306.15	306.07	305.06	306.42	305.93	306.2	305.07	306.57	304.92	305.55	306.23	305.75	307.17	305.76	305.72	305.91	304.73	305.82	305.48	305.31	306.12	304.86	305.85	305.38	304.78	305.69	305.99	305.43	304.99	304.35	305.3	305.88	306.35	305.43	304.67	305.77	304.4	305.64	305.81	305.84	306.57	306.85	305.29	306.1	306.6	305.79	304.12	304.21	306.4
314.18	313.29	311.96	313.36	311.89	312.49	314.42	313	311.68	313.38	312.66	312.01	312.91	311.98	312.47	314.54	312.59	313.79	311.83	313.47	314.03	312.44	313.22	312.67	313.21	313.04	313.41	312.64	313.04	312.39	314	312.22	312.2	313.27	312.95	313.21	311.94	312.9	312.56	312.78	312.11	313.99	312.42	313.72	313.7	313.7	312.84	313.17	312.21	312.4
327.86	327.77	329.96	328.81	328.9	328.75	327.62	328.8	328.91	329.51	329.68	328.69	329.28	328.95	328.12	328.03	328.19	328.93	328.61	327.67	328.66	329.37	328.31	328.55	328.84	329.06	329.95	327.83	328.11	329.38	328.48	328.25	327.81	328.6	328.36	329.64	328.48	328.92	328.7	328.18	327.48	328.88	329.14	327.65	328.85	326.89	329.39	329.22	327.54	328.07
306.41	305.44	306.38	305.63	306.1	305.61	306.65	306.36	306.33	304.8	306.8	306.6	306.99	307.09	305	307.93	305.92	306.01	305.85	306.53	305.67	306.72	306.47	306.5	306.24	306.15	305.98	305.81	307.52	306.21	304.74	306.56	306.81	306.61	305.26	305.64	306.41	306.1	305.71	305.73	305.7	306.86	306.11	307.13	306.89	307.08	305.47	306.19	306.55	305.54
312.79	313.37	312.53	310.95	310.64	312.26	312.27	311.41	312.57	312.77	311.9	312.69	312.29	312.78	312.84	311.83	312.24	312.22	310.91	311.97	313.02	312.08	313.37	311.16	312.04	312.41	312.45	311.7	313.17	312.23	312.8	313.45	313.7	311.42	312.34	311.73	311.69	313.6	312.37	312.13	312.61	312.34	311.21	311.54	311.79	312.48	312.98	313.88	311.74	311.32
319.62	319.48	318.43	319.79	318.87	318.19	318.74	317.91	318.92	318.87	318.22	318.59	319.44	318.75	318.06	319.44	319.64	319.13	318.02	318.55	318.2	318.3	317.99	319.52	319.13	317.79	317.57	317.05	319.03	319.61	317.75	317.69	319.29	318.74	318.95	318.61	319.36	318.51	318.52	318.6	319.42	319.86	318.79	317.99	317.89	317.38	317.87	318.36	318.9	318.5
307.96	306.82	307.52	306.7	309.35	307.06	307.83	307.26	307.67	307.03	306.82	307.41	306.7	307.61	308.21	308.22	308.15	306.26	307.29	307.29	306.86	307.51	307.47	307.07	308.15	306.7	306.76	306.96	307.73	306.82	308.81	308.19	307.77	307.38	306.88	307.45	306.79	307.67	308.03	307.15	307.09	307.34	307.57	306.83	309.01	307.28	307.18	306.66	307.85	307.85
303.52	303.31	303.18	304.01	302.64	301.53	304.28	301.89	302.43	305.02	302.83	302.92	303	303.72	304.37	302.76	303.89	303.11	302.82	304.61	302.09	303.33	303.76	302.49	304.26	304.31	304.02	302.86	303.23	302.53	303.61	303.2	303.03	302.06	304.39	301.83	302.68	303.92	303	303	303.27	302.68	303.46	302.61	302.97	303.27	303.78	303.3	302.31	304.13
294.25	295.22	294.4	294.68	294.9	295.23	294.28	293.95	295.46	294.38	294.27	294.88	296.76	295.03	295.45	293.49	295.79	294.38	295.69	295.97	295.12	294.28	294.82	294.28	294.38	295.56	294.93	294.68	294.01	294.31	294.64	295.01	294.93	296.87	293.93	295.59	295.49	294.5	294.74	296.15	295.02	295.94	294.58	294.72	295.68	295.93	295.44	294.5	295.68	294.99
312.94	312.66	313.97	312.85	312.41	312.15	312.03	313.73	313.65	312.13	313.32	313.3	312.73	314.12	312.61	312	312.8	312.59	313.2	312.44	312.9	313.25	313.5	313.99	312.87	312.84	312.65	313.9	312.91	313.64	312.6	312.04	314.11	313.13	311.68	312.83	311.83	312.03	312.72	311.18	313.93	312.52	312.15	312.29	313.09	313.54	312.14	313.1	313.15	313.48
316.37	315.93	316.33	316.19	316.3	316.91	316.37	316.3	316.79	316.64	316.86	317.43	315.25	316.54	315.84	316.06	317.8	316.81	317.14	316.52	317.36	316.98	317.32	315.28	316.24	316.48	317.14	317.24	317.07	315.94	317.79	317.5	315.93	318.38	316.84	316.31	315.92	317.03	317.15	315.62	316.85	317.62	317.08	317.37	316.31	317.67	317.2	315.74	316.35	318.57
295.85	296.19	296.42	295.66	296.2	296.49	296.83	296.45	296.82	297.7	297.53	296.94	297.07	296.09	296.27	298.47	296.86	297.29	296.3	297.6	296.17	296.49	296.39	297.27	297.77	296.37	295.46	296.29	296.78	296.6	296.86	297.25	296.12	295.65	297.49	295.35	295.21	296.98	296.6	295.7	296.87	296.77	296.76	297.86	297.3	296.17	296.42	296.55	296.48	297.05
297.6	297.24	296.46	297.07	296	297.54	296.45	296.91	296.19	297.44	297.76	296.98	297.28	298.04	296.1	296.95	297.12	296.4	296.04	297.01	296.69	295.47	297.24	295.73	295.79	296.64	296.47	297.56	296.69	297.66	296.45	296.6	296.08	296.83	296.09	298.17	297.64	296.69	296.72	296.98	296.84	296.76	296.86	297.16	295.59	297.43	296.13	296.33	295.81	296.73
305.65	305.7	305.1	304.5	304.68	304.81	305.72	305.6	305.66	305.39	304.11	306.37	305.56	305.55	304.91	305.5	305.26	304.43	305.43	305.29	305.45	305.35	305.89	306.47	303.88	305.4	305.62	306.01	306.23	304.16	305.07	304.69	304.67	304.81	306.79	304.48	304.91	305.62	305.92	305.62	304.55	306.16	305.16	305.2	305.75	306.26	306.06	305.02	305.19	305.63
304.79	306.63	304.88	304.94	304.41	305.02	306.56	305.45	304.52	305.39	306.56	305.84	305.67	304.37	305.5	304.4	305.67	306.15	305.92	306.15	305.13	304.5	305.34	305.73	306.52	305.08	305.77	305.3	305.23	305.75	305.3	305.59	306.21	304.84	305.36	304.71	306.11	306.25	305.88	304.69	305.33	305.08	304.71	304.58	306.33	304.87	306.23	306.41	306.4	305.51
317.27	318.15	318.06	318.89	317.01	318.01	317.8	317.46	317.77	317.49	317.31	318.42	316.5	316.77	317.36	315.87	318.04	317.76	316.66	317.21	315.36	317.75	316.38	317.26	317.32	316.83	315.72	316.86	317.48	315.67	318.83	318.58	317.35	317.05	316.69	317.97	318.44	318.07	317.17	316.72	318.73	316.7	317.23	317.99	316.06	317.94	316.93	317.47	318.2	317.91
300.22	300.46	300.08	299.75	299.38	298.95	300.48	300.2	299.92	299.75	300.24	299.13	299.9	300.6	299.01	300.06	299.46	300.19	300.61	300.39	299.83	299.02	300.13	300.24	300.65	300.84	299.63	299.89	299.58	299.07	298.72	299.57	300.9	300	299.4	299.39	300.49	300.45	300.88	300.88	300.87	299.84	300.16	300.14	301.17	300.59	299.27	299.08	299.19	299.26
317.92	315.54	317.77	316.96	317.9	318.54	317.45	317.12	317.4	317.4	316.63	316.86	317.51	316.96	315.93	319.11	318.39	317.1	317.69	316.87	317.32	316.35	316.45	316.73	316.22	316.61	317.43	317.7	316.24	318.22	316.47	316.97	316.4	317.04	316.5	317.95	317.36	318.09	318.14	317.39	316.17	316.64	317.62	317.49	318.38	317.19	317.19	317.61	317.38	317.14
318.78	318.18	317.99	317.33	318.59	317.94	319.1	318.45	318.47	317.86	318.58	317.44	318.53	319.46	318.61	317.9	318.84	318.89	317.3	317.77	318.74	318.32	317.61	317.4	318.52	318.38	316.61	318.32	318.94	318.38	318.92	316.75	316.73	317.95	319.08	317.69	318.07	318.14	318.13	318.19	317.92	317.5	318.47	319.1	317.72	317.41	318.1	317.38	317.44	317.96
300.75	302.74	301.04	302.47	303.61	303.52	302.17	302.42	301.45	303.57	301.4	302.74	302.14	300.67	303.53	301.8	301.92	302.87	303.05	301.69	301.59	302.11	302.86	301.71	302.16	302.67	302.96	303.41	302.68	302.43	302.75	302.51	302.53	300.91	302.18	303.5	303.74	302.28	302.61	302.56	302.55	303.38	302.85	301.29	301.77	302.76	302.27	301.55	303.52	302
314.98	313.9	315.23	314.13	313.49	315.07	314.24	315.19	314.21	315.65	314.22	314.15	316.24	314.31	314.05	314.94	314.8	314.68	316.59	315.69	315.19	314.4	315.72	315.49	315.29	313.53	315.11	313.45	313.21	314.86	314.92	316.68	313.2	314	315.35	316.21	314.37	315.15	314.72	315.41	315.85	313.97	314.99	315.29	314.25	313.61	316.03	314.57	315.33	316.7
319.01	317.85	319.02	317.47	316.61	317.91	318.17	317.58	318.88	317.81	317.68	318.07	317.95	317.48	318.2	317.99	317.25	318.04	318.07	317.72	317.92	317.91	318.03	317.9	318.11	319.11	317.62	317.06	318.38	317.57	317.74	318.49	318.85	316.3	317.84	317.81	317.17	318.18	318.63	317.99	317.61	318.77	317.68	319.69	318.31	318.2	317.16	318.9	318.22	317.82
315	314.83	314.53	313.62	314.83	314.39	315.6	315	316.18	314.28	314.82	316.16	315.02	314.52	314.45	313.89	314.91	314.72	315.52	316.01	315.03	316.36	315.94	314.56	315.05	315.31	314.03	314.8	315.27	315.7	314.83	315.57	314.53	314.72	314.04	315.27	315.04	315	314.69	316.21	314.11	314.77	313.68	314.35	314.45	314.55	315.59	314.76	314.24	314.45
318.02	316.99	317.14	316.13	317.74	316.79	316.52	316.42	317.09	317.99	317.16	316.58	316.91	316.83	317.43	318.04	316.94	317.19	318.24	317.42	317.81	315.86	316.66	316.74	317.92	315.83	316.01	318.3	317.91	317.17	316.29	317.65	317.43	319.01	317.88	316.72	317.29	317.93	318.48	316.6	318	317.16	318.22	318.35	317.08	316.97	317.93	316.82	318.06	317.33
304.75	303.39	304.24	305.91	304.37	304.52	305.23	303.29	304.12	304.63	304.54	304.43	304.83	304.93	303.52	303.63	305.57	305.04	303.43	304.24	305.54	305.86	305.44	303.63	304.83	305.17	304.72	305.39	304.33	304.71	304.34	304.85	304.6	305.58	303.78	303.76	305.16	305.48	304.56	304.08	304	305.04	303.6	304.58	303.73	304.21	304.26	304.25	304.48	303.93
306.82	306.63	306.44	305.08	305.97	307.45	306.83	307.03	306.87	306.39	306.96	307.44	305.75	305.49	307.6	307.39	306.87	306.16	306.62	306.54	306.84	306.22	306.53	306.79	306.92	306.23	305.77	307.1	305.48	305.8	306.64	306.73	306.7	304.89	305.85	306.51	306.76	307.08	306	306.32	307.58	305.78	306.12	307.14	306.04	305.71	307.74	306.16	307.44	306.46
303.72	303.27	303.86	303.16	303.77	304.54	301.9	303.44	303.56	304.13	304.23	304.31	303.29	303.45	303.8	302.82	303.87	303.39	302.95	304.13	303.66	304.79	304.19	304.45	304.43	304.98	302.24	303.23	304.31	302.04	304.47	303.21	304.41	303.02	304.02	303.22	302.47	304.73	303.42	304.66	304.01	304.39	304.97	304.08	304.85	303.46	304.25	303.06	304.05	304.18
319.28	318.31	318.88	319.5	317.66	319.37	319.87	319.32	317.2	318.57	318.74	318.46	319.7	318.19	318.88	318.4	317.94	316.8	318.36	318.6	319.35	318.68	319.08	318.07	319.87	318.41	318.95	317.28	318.31	318.48	318.49	319.35	317.86	319.07	318.77	318.43	318.43	318.89	318.31	318.55	318.24	319.54	318.64	318.41	318.95	319.14	320.76	319.25	317.4	318.55
314.35	314.3	312.95	314.06	313.36	312.89	314.04	314.28	313.7	314.74	313.13	312.93	314.07	313.96	313.79	312.91	314.21	312.52	315.05	314.69	313.69	314.15	313.44	313.65	314.26	314.27	313.71	313.71	313.97	313.06	312.35	313.5	315.26	313.78	313.76	313.68	314.09	313.77	313.44	313.08	313.71	311.33	312.64	313.81	313.78	314.93	315.3	314.42	313.54	313.64
316.6	316.28	315.91	317.6	316.98	316.93	316.06	317.27	317.01	316.07	316.61	317.36	315.2	316.75	316.61	316.01	316.79	316.38	314.96	315.29	317.31	315.88	315.54	314.92	317.23	316.54	316.74	316.98	315.66	317.13	315.57	318.11	316.28	316.59	316	318.14	316.57	315.61	316.22	317.8	316.87	315.8	317.05	316.77	317.45	317.71	316.52	316.27	314.77	316.29
327.74	328.29	326.77	325.91	325.27	327.06	326.46	326.59	325.82	327.18	326.74	326.58	327.12	327.84	327.12	326.14	328.53	326.65	326.6	326.07	327.5	327.6	326.92	326.69	328.07	326.51	327.58	326.58	325.91	326.62	326.55	327.92	327.45	325.81	326.55	327.69	327.49	328.53	326.32	327.02	326.44	326.1	327.12	326.61	326.7	327.64	326.08	327.9	326.75	327.63
319.41	319.86	319.72	317.66	319.38	318.88	318.67	317.98	319.25	319.56	317.6	318.46	318.87	319.04	318.46	318.37	317.51	318.71	318.29	318.1	318.36	318.99	318.63	319.2	318.73	319.59	318.37	319.25	318.93	318.64	319.29	317.78	318.95	317.89	318.49	317.9	319.5	317.85	318.74	319.11	318.52	318.78	318.89	319.39	318.51	317.92	317.72	317.86	317.95	318.67
304.98	304.45	305.06	305.06	303.87	304.5	305.16	303.17	304.34	304.45	305.36	304.2	304.25	304.51	305.31	305.28	305.63	304.8	303.85	305.64	304.09	305.22	304.44	305.23	305.21	303.69	304.33	304.94	304.82	305.34	304.79	303.39	304.82	304.09	304.8	304.83	304.6	303.71	305.24	303.94	305.15	304.84	304.15	305.51	304.43	304.82	303.9	305.02	305.58	305.54
315.17	314.76	315.53	314.84	315.83	316.53	316.15	316.71	316.89	315.13	315.35	315.41	316.21	315.2	316.47	314.38	316.23	316.49	315.33	316.21	315.52	316.22	315.99	315.02	315.31	316.67	315.03	315.24	315.17	315.49	316.13	315.21	314.91	315.28	316.2	315.63	315.59	314.93	316.67	316.36	315.07	315.32	314.96	315.87	315.96	314.46	315.82	316.77	316.14	315.82
303.43	303.81	304.29	302.66	304.2	302.68	304.27	302.64	302.23	303.17	302.46	302.44	302.53	303.64	302.91	303.55	303.18	304.11	304.21	303.33	302.08	304.72	303.52	303.23	302.58	303.77	303.66	302.3	303.29	303.62	303.28	302.46	303.3	302.6	303.35	305.09	303.66	302.92	303.14	302.79	303.8	303.96	303.87	304.28	302.49	302.58	303.99	302.89	303.54	303.49
327.93	326.91	328.07	326	325.84	326.9	326.9	326.53	327.12	326.71	326.55	327.78	326.75	325.94	326.4	327.8	327.2	325.42	325.91	326.32	327.56	326.32	326.2	326.76	328.02	327.56	326.54	326.57	328.12	327.85	327.1	327.8	325.95	326.93	326.74	326.64	326.63	326.78	327.03	326.55	326.44	327.14	326.96	327.14	326.86	327.46	326.52	326.75	326.66	327.24
294.94	294.49	294.17	293.88	294.05	293.74	293.72	293.16	293.59	293.93	293.64	293.63	293.15	294.8	294.24	293.29	295.09	293.78	293.88	294.03	293.42	293.99	293.74	292.86	295.62	294.57	293.63	293.77	293.95	295.23	294.04	294.61	294.05	293.95	294.13	294.16	294.46	294.82	293.56	294.33	294.93	292.86	294.24	293.09	294.19	293.92	292.81	292.55	293.46	293.64
296.75	297.22	296.66	296.64	297.12	296.91	296.26	297.51	298.28	297.89	296.91	297.85	296.89	296.53	297.52	297.39	297.16	297.03	296.41	296.15	297.41	297.81	296.44	297.12	298	297.31	297.16	296.84	296.42	296.76	296.61	297.1	296.71	298.21	295.93	297.21	296.59	297.67	295.84	296.97	296.88	297.77	297.89	296.35	295.86	296.61	297.31	297.11	297.32	296.72
305.88	305.41	305.93	304.96	304.83	305.34	304.96	305.93	305.53	306.48	305.34	304.77	306.08	305.41	305.85	306.54	305.22	307.2	303.67	304.86	305.87	306.95	305.95	305.41	305.64	305.69	305.73	304.75	305.99	306.33	306.56	304.99	304.15	305.28	305.71	305.27	304.51	304.11	305.74	305.51	305.35	304.56	305.15	304.71	305.23	305.35	305.91	303.75	304.13	305.83
312.08	311.72	310.57	311.92	311.81	311.55	312.22	311.8	311.31	312.21	311.86	311.28	311.4	311.38	312.82	311.01	311.35	311.45	310.5	310.98	312.02	312.15	310.66	311.97	311.81	310.75	312.44	311.77	311.25	311.26	311.7	310.44	310.82	312.03	310.85	311.27	312.74	311.72	311.94	310.43	310.82	311.96	310.25	311.31	311.28	311.78	309.25	310.74	311.57	311.12
314.7	316.73	315.76	314.63	316.06	316.18	315.27	316.86	315.6	316.2	315.62	315.57	316.03	316.39	316.03	315.99	315.14	315.69	316.69	315.21	316.13	314.81	316.13	315.62	316	315.47	316.75	315.69	317.89	315.81	315.98	316.5	314.91	315.73	316.53	315.38	315.81	314.97	315.71	316.02	316.1	316.01	315.67	316.54	315.19	315.62	316.52	317.28	315.8	316.57
298.74	299.21	300.14	300.36	300.64	299.63	300.54	300.71	300.56	301.09	299.38	299.48	301.32	299.42	299.33	300.94	301.69	299.44	299.71	298.8	299.89	299.97	300.95	299.58	299.75	299.45	300	300.38	300.14	299.42	299.87	300.33	299.74	300	301.51	301.02	299.86	300.02	299.04	299.64	301.09	300.98	298.95	300.93	299.68	299.84	300.87	299.94	301.73	300.08
308.15	308.69	310	308.11	308.95	309.02	308.6	308.98	308.78	307.99	308.39	307.98	309.8	310.35	310.31	308.94	309.34	309.72	308.17	308.69	308.98	309.13	308.54	308.36	309.18	310.42	309.14	308.99	309.67	309.32	309.37	308.02	308.44	309.28	309.14	309.15	307.39	308.55	308.76	308.32	308.77	309.16	309.06	308.39	307.96	308.74	308.28	308.97	309.52	308.59
318.51	318.91	317.43	318.69	318.44	318.77	319.02	318.09	317.48	317.7	317.28	317.18	318.4	318.04	316.88	317.21	318.55	317.96	318.48	319.2	318.29	317.59	318.05	317.6	317.45	317.19	317.67	319.2	318.03	317.05	318.65	319.59	316.67	317.7	317.56	318.4	317.74	317.41	319.16	318.09	318.39	317.79	317.77	316.57	317.89	318.24	317.78	317.64	317.07	319.91
300.96	301.97	302.78	301.54	303.28	302.72	301.66	303.16	302.96	302.32	301.98	302.69	301.45	304.45	301.22	303.66	301.67	301.8	302.91	303.51	302.2	302.53	302.22	302.3	302.69	302.51	302.46	302.72	301.45	303.46	302.65	301.62	301.53	302.01	302.49	303.4	301.27	303.35	302.64	302.27	303.95	302.26	303.26	302.74	302.39	302.89	302.88	302.02	302	301.51
316.73	316.46	316.92	316.17	316.67	316.63	317.49	316.75	316.16	317.71	317.65	317.29	315.9	317.62	315.8	316.9	316.15	317.39	317.34	317.42	316.51	317.13	315.94	316.59	317.36	316.4	315.53	315.34	315.87	316.63	316.93	316.59	316.26	315.77	316.8	317.52	316.44	315.48	315.71	316.58	316.18	317.07	317.25	317.19	317.34	317.34	315.89	315.47	316.59	318.01
311.1	311.15	310.04	311.1	312.1	310.69	311.09	311.93	309.83	311.35	309.51	309.74	310.62	311.55	311.19	311.45	311.34	311.49	309.81	311.04	310.66	310.29	310.84	310.48	310.93	312.5	310.82	311.2	310.45	310.81	310.41	309.84	310.63	310.01	311.6	310.39	310.73	311.67	310.75	309.6	311.79	310.79	311.28	310.99	310.3	310.26	311.73	311.28	311.4	311.53
312.16	312.82	313.63	311.63	311.08	312.49	312.86	313.35	312.86	312.63	312.27	313.31	312.08	312.15	312.28	313.23	312.4	312.43	311.9	311.93	312.54	312.48	312.23	313.7	313.18	312.12	312.86	312.59	313.07	312.14	312.26	312.57	311.62	312.16	311.46	312.64	311.97	312.47	312.27	311.57	311.54	313.93	311.72	312.72	310.39	312.14	313.28	312.73	312.01	311.98
314.31	313.84	312.4	314.15	313.79	314.09	312.65	312.98	313.59	313.25	312.59	313.18	313.57	313.6	313.27	312.89	312.98	313.71	312.79	314.52	312.7	314.17	313.03	312.31	312.65	313.37	312.43	312.28	312.41	312.82	313.02	312.81	312.06	313.86	312.27	312.67	313.66	313.53	312.87	313.73	313.59	311.88	314.05	311.64	313.07	312.97	312.93	313.78	312.56	313.6
302.58	303.62	302.04	302.82	302.95	302.51	302.55	304.43	301.56	303.52	303.42	302.53	303.55	302.84	303.37	302.42	303.04	301.97	303.15	302.3	302.89	303.12	302.87	301.85	302.91	303.64	302.85	302.77	303.86	302.96	302.48	302.94	303.89	303.18	301.49	302.59	302.85	302.6	303.29	302.62	302.42	302.01	301.91	302.6	302.75	303.39	302.07	302.84	301.85	302.71
314.42	314.68	314.7	313.56	315.31	313.94	315.08	313.96	314.96	315.65	314.33	314.65	315.37	314.65	315.34	315.28	315.17	315.35	315.49	315.27	315.83	314.79	314.19	314.71	314.15	314.26	314.58	314.42	314.18	315.66	314.83	314.59	314.96	315.03	315.5	314.08	314.38	313.67	314.76	314.07	315	313.26	316.13	315.23	315.61	314.02	314.88	315.2	314.32	314.68
311.18	310.5	309.86	310.88	311.38	310.77	310.47	309.99	312.06	311.04	310.18	310.5	310.17	311.42	309.64	310.65	310.62	310.39	311.37	310.37	310.54	311.78	311.49	310.69	310.51	310.55	312.15	311.35	310.8	311.45	310.2	310.84	310.16	309.53	310.76	311.54	310.35	309.66	309.93	311.1	310.84	311.24	311.57	310.46	311.03	310.24	311.47	310.87	311.45	310.09
296.17	297.94	296.45	297.42	297.01	297.58	296.73	296.27	297.41	297.47	296.26	296.07	297.26	295.85	297.38	295.15	296.83	296.86	295.52	296.53	296.41	296.14	296.26	296.06	296.65	298.81	297.16	297.43	298.26	296.77	297.49	297.99	297.4	295.84	297.18	297.39	297.2	295.56	295.62	296.99	297.21	297.7	296.99	296.78	297.29	297.17	296.46	296.61	296.95	297.51
312.24	312.89	313.39	311.99	311.83	311.93	312.64	311.73	311.72	313.32	313.05	312.74	312.36	311.96	311.61	312.03	311.47	312.76	311.74	313.07	310.88	312.22	312.89	312.08	313.71	311.29	312.05	312.09	311.16	310.68	311.08	311.66	312.96	312.61	311.78	313.42	312.95	313.32	313.04	312.72	312.26	311.43	312.57	312.46	311.5	313.64	312.52	312.83	310.41	311.81
302.76	304.21	302.72	302.58	303.68	303.76	303.02	303.24	302.85	304	302.04	303.38	302.3	305.04	303.26	302.42	303.47	303.04	303.81	303.67	304.3	302.92	301.58	303.56	302.62	302.45	302.49	302.72	303.68	303.39	304.02	302.91	305	303.54	303.51	303.67	304.96	304.51	303.27	303.82	302.2	303.45	303.63	304.36	303.19	304.51	302.58	302.99	303.3	303.34
304.87	304.75	303.68	303.89	305.46	303.5	304.81	305.13	305.06	305.11	305.78	306.11	305.83	305.03	305.34	306.07	305.03	305.55	304.81	303.62	304.44	302.9	304.92	305.56	304.85	304.73	304.1	302.89	305.34	304.22	303.53	304.87	304.51	304.93	304.33	304.52	303.58	304.76	305.4	304.77	304.75	304.63	304.4	304.52	303.34	305.15	303.14	304.89	305.56	304.41
299.14	299.43	298.85	301	299.71	299.26	299.3	299.24	299.83	300.54	300.45	300.8	299.45	300.72	298.91	300.48	300.2	300.09	299.66	299.52	300.35	300.49	299.4	300.85	300.14	299.52	299.33	298.04	300.45	300.97	300.68	300.01	299.99	300.38	300.21	298.83	301.11	299.31	300.18	299.82	298.66	299	300.92	299	299.45	300.31	300.51	299.27	299.29	299.7
327.25	326.31	326.69	326.91	327.93	327.37	326.65	326.76	328.08	327.5	327.22	327.35	327.17	326.07	327.42	326.96	327.07	327.92	326.34	325.85	327.09	327.45	327.21	328.56	326.69	327.98	326.71	327.11	327.03	326.97	325.67	327.56	326.97	326.86	327.13	328.34	325.82	327.38	327.06	327.48	327.21	327.12	326.72	326.82	326.16	326.63	327.51	327.26	327.68	326.97
314.33	314.41	314.25	313.77	314.11	314.06	314.21	314.43	314.96	314.57	314.2	313.89	314.17	313.94	314.24	315.05	313.54	313.57	313.33	314.12	313.98	314.42	314.54	313.01	314.31	312.68	313.75	314.75	315.4	313.59	313	315.67	314.69	315.15	314.76	314.71	312.97	313.77	314.75	314.22	314.11	314.42	313.94	314.15	313.94	314.31	313.35	314.41	313.91	313.66
313.96	313.78	313.72	313.88	314.37	313.79	313.06	314.07	315.25	315.14	313.89	314.95	314.6	315.74	312.9	313.37	313.23	313.73	313.63	314.36	314.64	313.61	313.92	314.13	313.59	313.87	315.67	313.73	313.03	313.93	314.22	314.07	313.75	314.55	314.42	313.76	314.3	313.6	314.86	314.06	315.65	313.62	313.58	313.08	314.51	314.11	314.51	312.59	314.71	314.29
313.31	313.51	315.5	315.37	315.45	315.19	313.49	315.16	314.73	314.6	314.71	313.66	314.87	314.17	315.81	315.87	314.13	313.33	314.57	314.95	315.07	314.71	315.64	313.97	315.23	315.48	314.69	315.33	313.77	314.48	314.8	315.27	314.24	315.17	315.52	315.82	314.08	314.21	315.14	315	314.93	315.12	315.64	316.05	315.01	314.46	314.86	313.63	313.98	315.42
302.58	303.82	303.32	301.4	302.15	301.69	302.36	302.84	303.38	302.46	302.56	303.71	302.6	304.01	303.02	304.19	303.35	303.26	303.57	302.89	303.69	302.71	302.17	302.35	302.63	302.73	302.43	303.61	301.12	303.99	302.23	304.19	303.5	302.25	304.12	301.66	303.72	303.27	303.68	303.14	302.29	303.66	303.7	302.72	302.9	303.78	303.69	302.19	301.84	304.2
302.96	302.77	303.25	303.64	302.49	303.24	302.94	304.07	303.7	303.41	303.85	302.78	303.39	304.48	302.19	303.84	302.74	302.59	302.43	302.57	301.64	303.44	304.54	302.46	304.6	302.75	303.3	303.46	303.61	303.6	303.32	303.29	303.51	304.42	303.44	302.72	305.89	303.09	302.87	302.71	302.91	302.52	302.68	303.07	303.43	303.07	302.69	304.86	303.92	302.96
317.57	317.24	316.94	316.96	316.15	317.94	318.55	315.12	317.02	316.27	315.73	317.9	315.82	316.64	315.86	316.11	316.15	317.85	317.78	316.58	317.23	316	316.26	317.12	315.68	315.82	317.1	316.38	317.15	316.53	316.73	315.92	316.84	317.37	316.63	317.02	316.76	316.53	316.75	315.45	316.04	317.12	316.4	316.55	316.61	317.19	317.32	318.57	316.54	315.68
306.38	307.48	305.28	306.17	304.97	306.23	306.75	307.25	306.56	306.79	308.04	306.89	305.85	306.94	306.64	306.69	306.12	305.92	307.56	305.86	306.16	305.85	306.04	307.86	307.05	305.43	306.23	306.88	305.15	306.19	306.08	307.09	306.48	306.81	306.6	306.53	307.59	306.1	306.85	306.65	307.48	306.57	306.94	308.16	306.48	305.19	306.63	307.16	306.5	307.38
314.85	315.9	314.44	315.24	315.94	316.48	314.99	316.47	315.81	317.16	315.9	314.52	316.94	315.81	315.18	315.28	315.61	314.73	315.26	316.04	315.5	315.26	315.56	316.33	316.5	315.85	314.95	315.77	315.89	315.52	315.55	315.98	315.82	316.07	315.7	315.91	315.7	315.48	315.04	316.83	315.04	314.38	315.67	316.39	315.51	315.24	315.63	315.33	316.16	316.14
329.1	328.51	328.39	329.22	329.11	328.46	328.93	328.38	329.03	329.47	328.83	329.11	329.05	329.17	328.34	329.04	329.4	327.55	328.03	329.5	327.77	330.11	328.7	328.59	328.08	328.62	328.76	330.27	328.1	328.35	328.96	328.94	328.34	328.54	328.39	328.13	328.94	328.99	328.92	330.1	327.87	328.47	329.18	329.05	329.97	328.54	328.83	329.08	328.87	329.25
305.61	305.76	305.63	305.12	305.86	305.67	306.1	304.78	304.62	305.13	304.84	305.46	305.36	305.41	306.46	305.45	305.62	305.79	306.36	305.97	304.11	305.26	304.87	304.99	304.54	305.65	304.29	305.56	305.29	305.44	305.05	306.79	304.63	304.67	305.91	304.73	304.84	306	304.89	306.24	305.76	305.68	304.2	306.27	306.87	305.77	303.79	305.64	305.52	305.26
312.54	313.29	313.42	312.68	312.56	312.61	313.11	312.68	312.55	313.59	313.89	313.14	312.12	312.14	312.87	314.02	313.01	311.97	312.93	313.67	313.04	314.02	311.94	312.16	313.06	311.76	313.05	313.75	313.13	313.27	311.37	312.57	313.22	311.72	312.57	313.2	313.17	311.13	313.17	313.24	313.53	312.46	312.69	313.69	312.84	312.7	312.2	313.09	313.59	313.27
294.36	295.31	295.09	294.89	294.48	293.5	295.46	296.02	295.16	294.46	296.05	294.85	294.47	295.67	294	295.06	295.88	295.51	294.23	295.32	295.75	295.42	294.49	295.19	295.92	295.1	295.77	295.02	295.12	295.02	295.37	295.19	295.91	295.67	294.19	295.05	295.16	294.36	295.04	294.92	294.67	295.08	293.92	293.65	294.31	294.13	293.85	293.43	296.34	296.46
303.85	303.4	302.99	303.66	303.57	303.73	303.2	303.08	303.05	302.9	302.97	303.49	303.33	302.8	304.71	302.81	303.44	302.54	302.35	302.57	303.35	304.18	303.13	303.42	303.29	303.03	303.23	303.06	303.09	304.37	304.06	303.85	302.95	304.32	304.32	302.95	303.35	303.54	303.28	304	302.15	303.14	303.32	302.77	303.9	302.43	303.34	304.83	302.39	303.33
305.02	305.72	304.69	306.25	308.08	305.91	305.97	306.34	307.13	306.82	307.04	307.4	305.62	306.5	306.94	306.55	306.26	306.38	307.59	305.33	305.65	306.51	306.82	306.44	305.95	306.63	306.13	305.17	305.85	306.31	305.4	307.12	305.37	306.29	305.49	306.66	305.41	306.59	307.32	306.25	305.52	306.93	306.11	305.89	307.63	306.18	308.15	306.95	307.15	307.51
316.79	316.16	317.85	316.78	318.25	317.2	318.84	315.93	317.05	317.96	316.44	316.5	318.05	315.9	317.38	315.81	316.92	316.58	316.37	317.93	316.21	316.34	317.58	316.85	316.36	317.31	316.89	317.64	315.99	317.17	317.53	317.78	317.23	317.41	316.99	316.9	317.01	317.31	317.67	317.54	317.08	316.44	318.11	318.52	317.85	316.72	316.37	316.96	317.76	318.06
314.14	314.26	313.08	313.59	313.45	313.59	314.17	313.61	312.85	314.04	314	313.83	313.77	312.21	313.74	313.41	314.59	315.5	313.68	314.62	314.39	313.57	315.56	314.19	314.34	313.38	314.23	313.93	314.93	313.51	312.94	314.44	314.15	314.19	314.71	314.9	313.8	312.3	314.62	314.33	312.72	314.84	313.99	313.77	313.81	314.28	314.42	314.17	315.38	314.24
303.55	301.49	302.2	301.28	302.31	303.11	304.86	303.16	302.11	302.31	302.64	301.65	302.5	302.47	302.73	301.85	302.43	303.17	303.22	300.76	301.45	303.17	303.84	302.09	302.02	301.18	301.72	302.47	301.96	302.11	302.76	303.13	302.01	302.9	301.94	301.51	302.97	301.2	302.48	301.45	301.82	302.45	301.93	301.46	301.53	302.1	299.98	302.26	302.98	304.08
299	300.15	300.2	300.83	300.81	299.39	300.08	300.49	299.73	299.24	300.51	300.41	299.42	301.24	300.98	300.26	300.72	299.38	299.96	300.46	299.76	299.94	300.43	300.89	300.03	300.18	299.78	300.47	298.94	299.57	300.03	299.44	299.98	299.45	300.06	299.5	300.78	300.31	298.96	299.06	299.54	300.86	299.74	300.43	299.11	300.71	300.13	299.64	300.18	300.9
314.92	314.24	314.67	314.18	315.53	313.25	314.02	314.58	312.92	314.57	315.14	313.88	315.1	313.27	315.17	314.42	314.11	313.89	315.81	314.76	315.34	313.95	314.42	314.52	315.07	315.07	315.54	315.15	316.02	313.92	315.39	315.15	316.46	315.09	314.56	315.4	315.03	315.47	314.39	316.24	315.16	314.57	315.42	314.92	316	316.03	314.89	314.77	315.33	315.57
306.48	308.03	307.39	307.22	307.06	306.93	307.84	307.45	307.16	307.96	307.34	307.19	307.1	307.67	307.52	308.44	307.71	307.2	306.77	307.64	307.76	307.28	306.32	306.71	307.58	307.03	307.05	306.78	307.98	307.57	307.4	307.29	307.95	307.32	307.32	307.63	306.09	307.59	306.95	308.19	308.78	307.73	306.75	308.25	305.71	306.26	307.51	307.42	308.36	307.05
304.92	305.28	305.18	303.84	304.62	303.68	304.47	303.89	305.33	304.62	305.76	304.67	304.72	304.35	304.52	304.54	304.67	304.8	303.25	305.13	304.56	304.15	304.4	303.46	303.49	303	304.89	305.07	306.47	304.91	305.86	303.02	303.25	303.27	304.38	305.14	303.63	304.87	305.03	304.53	304.93	306.62	303.55	304.47	303.77	305.71	303.84	303.22	303.79	303.62
313.88	312.21	312.09	314.44	311.34	312.76	313.71	313.52	313.88	312.81	313.89	312.56	312.77	313.66	313.47	314.16	312.92	312.91	312.17	311.88	311.66	311.55	311.25	313.67	312.68	311.29	313.19	311.17	313.51	313.58	312.84	312.36	312.86	311.96	312.33	313.65	311.92	313.98	312.46	313.31	313.24	312.36	313.57	313.18	313.49	313.63	312.79	313.46	311.7	313.47
303.55	304.64	301.94	302.64	303.29	301.46	302.02	302.59	302.74	302.56	303.21	304.2	302.93	303.37	302.77	302.46	301.79	302.14	304.07	303.37	303.14	302.96	303	304.38	302.51	303.48	304.02	303.34	302.47	302.17	302.75	302.68	303.41	303.26	302.24	303.25	302.92	302.87	302.67	302.24	303.08	304.22	302.59	303.59	303.67	301.92	303.03	302.68	300.65	303.36
304.85	304.82	304.53	303.28	305.22	304.04	304.32	303.37	304.17	304.42	305.28	306	305.51	303.86	303.67	304.32	305.8	304.84	303.76	304.23	303.98	304.63	304.65	303.43	304.66	304.89	304.92	304.94	305.3	304.55	303.95	304.44	303.97	304	305.04	306.05	304.02	305.22	303.23	303.27	303.36	304.76	304.77	303.9	305.07	305.28	304.87	304.52	303.99	303.73
314.93	314.61	314.36	314.4	315.44	315.03	314.19	314.8	313.19	315.17	315.42	313.42	314.66	314.21	314.85	314.56	314.09	314.87	314.07	316.02	314.5	314.37	315.25	313.87	314.97	314.39	314.82	314.76	315	315.77	313.94	315.13	315.67	314.86	313.73	314.56	314.58	314.34	316.01	313.61	314.15	313.98	315.27	313.97	314.9	314.09	315.01	314.66	314.95	315.29
315.25	313.81	314.05	314.92	315.39	314.19	315.39	314.18	314.72	314.88	314.54	315.17	314.32	313.77	314.44	314.48	314.59	314.63	314.56	314.37	314.48	315.22	315.06	314.13	314.64	313.72	315.01	315.96	315.1	314.55	314.52	315.07	315.56	315.2	314.28	315.41	314.89	314.65	314.93	314.86	314.18	313.99	315.01	314.6	314.85	313.97	314.65	314.9	315.15	316.18
313.35	311.02	312.12	312.97	312.53	313.97	311.61	312.31	312.86	313.45	313.73	313.16	312.88	313.11	313.34	312.84	314.86	312.81	312.33	313.4	313.37	313.44	313.92	312.97	313.08	312.45	311.25	312.37	313.64	311.33	312.58	312.62	312.66	313.24	315.06	312.34	313.1	312.7	313.52	313.29	313.62	313.36	311.54	314.23	312.3	312.25	313.13	312.83	313.66	313.81
318.61	318.89	318.26	317.87	317.47	319.27	317.74	318.55	317.62	318.4	317.76	318.38	317.41	318.74	318.95	318	318.45	318.67	318.43	318.29	318.33	318.6	318	319.51	316.06	318.26	317.72	319.66	317.9	318.26	317.93	317.99	317.74	317.34	317.12	317.32	319.74	318.51	318.27	318.46	318.12	319.14	318.44	318.65	318.24	316.95	317.93	319.8	318.09	317.2
316.26	317.3	316.51	316.84	316.1	316.5	317.45	317.02	316.5	316.48	315.83	317.22	317.44	315.96	317.46	316.95	316.09	318.47	316.08	317.31	316.74	316.9	317.12	319.12	318.15	317.56	316.93	316.98	316.24	319.03	317.36	317.92	318.55	318.06	316.81	317.62	316.74	316.81	317.36	317.29	317.23	317.76	316.78	315.75	318.25	317.33	315.77	316.36	316.86	318.31
317.55	316.29	316.14	316.56	317.65	315.63	316.08	317.82	316.23	317.31	316.16	317.62	316.16	316.99	317.05	316.19	316.5	315.49	316.08	316.38	316.78	316.69	316.2	315.64	315.37	316.55	316.8	316.41	316.06	316.52	317.34	316.62	316.28	316.46	316.2	317.14	316.07	318.47	317.45	316.81	316.93	316.02	316.5	317.01	316.67	315.37	317.13	315.72	317.01	316.94
303.31	302.76	301.76	303.01	302.09	303.41	303.12	303.24	302.95	303.12	302.48	302.21	302.94	302.67	303.24	302.95	302.49	302.83	302.49	303.1	303.46	302.7	303.13	303.37	302.41	303.4	302.95	300.9	302	301.91	303.09	301.59	303.21	302.13	302.67	302.81	302.76	302.99	301.48	303.82	302.88	302.94	302.64	303.29	302.1	301.32	304.03	303.31	302.52	302.57
327.7	328.24	327.28	327.46	329.44	327.82	327.73	327.5	327.62	326.43	328.67	328.04	327.25	326.91	329.26	326.87	327.64	326.81	328.22	327.37	327.07	328.48	328.32	328.5	327.03	327.94	328.63	327.47	326.9	327.54	327.68	327.91	327.08	327.17	327.99	326.35	327.39	326.66	328.54	327.46	327.03	327.51	326.14	327.17	326.58	328.21	326.43	327.42	328.06	327.05
313.53	311.23	313.35	311.67	312.14	312.62	312.12	313.31	312.32	312.41	312.5	313.14	312.15	313.34	312.18	313.29	311.81	311.41	312.51	311.59	312.31	312.03	311.66	312.8	311.6	312.48	312.12	312.1	313.45	312.84	313.12	311.73	312.47	311.97	312.32	311.28	311.35	310.81	311.11	311.59	312.16	312.29	312.59	312.57	312.65	311.33	312.61	312.68	310.83	312.59
316.18	315.33	315.74	316.47	316.98	315.85	316.09	316.04	315.89	316.14	317.13	317.48	315.27	315.68	317.47	315.01	315.29	317.3	315.33	315.61	314.99	315.35	314.86	315.5	315.88	315.79	315.95	316.38	315.08	316.82	314.75	317.27	316.1	316.71	316.14	315.77	315.3	316.2	314.32	315.16	315.46	316.42	316.97	314.76	315.7	316.58	316.12	315.62	315.32	315.08
314.17	313.65	316.1	314.87	315.05	314.65	314.35	314.45	315	313.56	315.29	315.82	313.95	315.31	313.75	315.04	315.33	313.66	315.89	314.42	313.81	314.42	315.15	314.37	315.17	315.73	314.57	315.56	315.41	315.99	315.35	315.67	314.46	315.01	314.27	313.72	314.94	315.23	313.94	314.37	315.25	313.91	315.78	314.87	315.41	315.33	314.43	315.77	314.82	314.13
302.42	302.48	302.59	304.39	302.58	302.32	302.5	302.32	302.27	303.22	302.96	302.25	303.94	302.68	303.8	303.26	303.38	302.84	303.49	303.25	303.1	304.78	303.28	303.01	301.67	303.54	302.28	302.69	303.29	303.4	303.53	301.97	302.41	303.31	301.7	303.29	302.37	303.27	302.81	303.06	303.27	302.96	302.95	303.44	301.29	303.47	301.86	301.77	302.43	304.2
312.54	311.74	313.23	313.21	314.05	314.46	313.93	313.77	313.26	314.41	312.89	314.43	314.12	314.15	313.35	312.97	313.59	311.76	312.13	312.79	312.01	313.19	313.21	313.51	313.97	313.47	312.95	314.02	313.81	313.8	312.86	313.02	313.37	312.11	312.9	313.99	312.9	312.55	312.4	312.57	313.11	314.64	312.94	313.84	312.97	314.24	313.03	312.71	313.09	312
305.44	305.08	305.72	305.1	306.88	305.51	306.06	305.36	305.64	305.43	304.66	305.48	305.52	305.31	305.44	304.46	304.6	305.44	304.37	305.26	305.04	304.81	306.26	305.82	306.4	305.72	305.6	304.59	305.49	304.65	304.78	305.24	305.1	305.41	304.47	305.46	305.98	305.71	306.48	306.28	305.72	306.37	305.56	306.07	305.13	305.38	304.36	305.53	305.03	304.71
327.13	327.06	327.41	326.23	326.31	326.04	327.04	327.24	326.25	327.7	327.12	326.54	326.35	327.15	326.29	326.85	326.11	326.85	326.82	327.06	327.03	326.23	327.7	327.94	327.58	326.37	327.41	327.25	327.29	326.55	326.6	327.96	327.49	326.13	326.61	327.53	326.88	326.4	326.13	327.86	327.95	327.15	326.62	326.55	327.92	327.65	326.69	326.34	326.73	326.49
317.82	316.79	318.98	318.48	318.6	317.65	317.07	317.34	317.94	317.8	318.37	319.73	316.56	317.82	319.16	317.97	317.86	318.05	318.7	317.76	318.67	318.12	317.02	317.21	317.97	319.37	318.78	318.46	317.8	318.31	318.24	316.84	317.86	317.92	318.25	317.97	318.05	318.47	318.37	319.04	317.95	317.4	319.09	318.93	319.5	318.01	320	318.84	318.76	318.05
299.6	299.83	300.18	300.03	299.41	298.83	300.56	300.73	299.05	299.66	299.54	300.69	299.68	300.36	298.87	300.14	300.16	300.7	300.37	300	301.59	300.32	299.69	300.71	299.8	299.67	300.12	298.98	299.73	299.25	301.47	300.55	299.91	299.69	299.07	300.71	299.9	299.76	299.59	301.36	299.54	298.83	299.06	301.14	299.92	299.41	301.07	299.84	300.15	301.01
311.23	310.86	312.8	312.09	311.93	310.88	312.25	312.53	311.62	313.22	312.58	311.92	311.81	311.71	311.35	311.71	311.46	312.58	312.96	311.37	312.24	312.03	311.72	311.57	311.41	312.47	311.83	311.08	312.38	312.21	312.24	313.02	312.49	313.94	312.9	312.83	312.32	310.43	312.19	312.39	311.9	312.05	313.87	310.85	310.8	312.31	311.72	311.64	312.56	312.6
315.37	315.74	314.79	314.72	313.98	313.69	314.24	314.99	314.3	315.27	315.55	314.32	314.79	314.71	314.27	314.96	315.73	314.47	315.12	316.53	316.19	314.63	315.07	313.91	315.11	314.88	313.45	315.11	314.68	314.47	314.06	315.17	315.33	315.41	315.59	314.85	315.21	315.19	314.34	315.19	314.26	314.51	314.53	314.79	314.96	316.02	313.92	315.3	315.37	315.01
312.2	312.73	312.08	312.9	313.1	312.97	312.61	312.7	312.92	313.14	312.46	312.72	314.04	314.61	312.86	311.59	312.55	312.53	312.1	312.66	312.16	311.67	312.87	312.81	312.88	313.07	312.56	311.9	312.95	312.93	313.1	312.42	312.42	313.28	314.01	311.84	312.94	312.54	313.47	312.72	312.01	311.71	312.74	313.51	313.53	313.8	313.26	312.97	312.88	314.98
315.26	313.55	314.7	314.56	313.76	316.46	314.03	314.46	315.24	314.99	314.99	314.32	314.78	315.04	314.88	315.14	315.1	315.95	314.07	314.52	314.17	315.28	315.14	313.66	314.61	313.91	314.92	313.41	315	314.74	314.81	315.3	313.4	313.2	312.99	315.79	316.45	315.14	313.64	313.61	314.61	315.26	313.99	315.13	315.89	314.52	314.43	314.1	314.03	315.16
302.34	303.03	301.81	302.34	302.34	302.96	302.89	301.35	302.62	300.94	302.07	302.98	302.34	303.02	302.55	302.38	302.42	302.72	302.15	302.33	301.64	302.35	302.78	302.82	302.99	302.37	302.9	302.93	302.7	301.92	303.25	302.69	301.5	302.33	302.66	303.13	302	301.2	303.23	302.87	302.84	302.44	302.04	301.63	302.12	301.28	303.22	302.4	302.16	302.02
294.27	295.26	294.32	295.85	295.53	295.62	294.49	296.23	294.82	296.77	294.59	295.2	295.23	295.6	295.02	294.78	295.08	295.09	295.54	294.49	294.9	295.29	295.86	295.35	294.22	295.88	295.24	294.7	295.43	294.38	295.57	295.16	295.04	295.85	295.25	294.86	294.04	295.66	295.56	295.55	295.62	295.38	294.83	295.51	295.58	295.14	293.69	296.21	296.05	295.34
303.22	306.07	304.71	306.05	305.33	305.12	305.6	303.74	304.96	303.48	304.89	303.81	305.13	304.56	305.01	304.62	305.65	305.64	305.56	304.33	304.46	303.46	304.42	304.27	305.4	305.66	305.63	305.02	304.52	306.32	305.39	305.49	304.55	305.78	304.2	305.65	304.4	305.48	305.35	304.88	304.35	304.99	304.64	304.8	305.82	304.43	305.02	303.83	304.58	305.91
307.52	306.42	307.57	307.54	308.21	307.05	306.49	305.66	306.7	306.37	306.6	307.13	307.93	307.11	307.72	307.83	308.51	307.8	306.53	307.72	307.94	306.29	307.11	307.06	306.28	307.31	308.08	307.28	307.46	306.48	306.77	306.5	308.27	307.12	307.86	308.72	308.97	307.69	307.47	307.71	305.96	307.53	308	307.12	306.84	308.38	307.81	307.21	307.08	307.55
327.03	327.08	326.95	326.55	326.68	328.4	326.98	327.89	326.73	326.71	327.33	326.94	327.04	327.29	327.83	325.77	328.16	327.16	326.59	326.87	326.07	326.69	327.12	326.33	328.19	327.53	325.73	326.31	327.85	326.06	326.55	326.72	326.87	325.94	327.2	326.62	327.2	326.38	326.79	327.1	327.41	326.34	325.83	326.57	325.59	326.75	327.17	325.96	325.8	327.83
314.67	314.93	315.53	313.24	316.12	315.28	314.92	315.49	315.95	314.28	316.08	314.61	314.9	315.17	314.16	314.96	314.65	315.18	315.47	314.96	314.53	314.42	314.86	314.47	315.49	315.62	313.42	314.83	315.84	313.97	315.9	316.13	314.88	315.06	315.49	315.28	315.46	315.08	314.75	315.91	314.34	314.7	313.74	314.86	315.12	314.62	316.16	314.23	314.59	315.01
314.63	315.39	315.73	314.88	314.76	315.33	314.3	315.88	314.13	314.31	313.8	314.36	314.58	313.91	315.07	315.13	314.78	316.23	315.95	313.56	315.91	315.76	315.1	314.85	313.99	314.72	314.42	315.22	315.1	314.69	315.67	313.22	314.72	314.72	315.37	316.04	314.46	315.21	314.72	314.44	314.38	315.58	313.63	314.47	314.27	313.95	314.47	315.75	316.11	316.19
306.15	305.2	305.69	304.09	304.54	304.76	305.03	305.37	305.24	306.21	306.2	306.3	305.64	304.69	304.66	306.21	304.93	305.11	304.51	305.84	305.56	305.72	305.47	305.61	305.6	305.65	305.14	305.83	305.13	304.28	305.99	304.4	305.99	304.85	303.98	306.39	304.2	304.51	306.32	305.31	304.41	305.49	304.82	304.34	306.34	305.92	304.75	304.87	304.17	305.12
[truncated: 550 more rows]
[truncated: 150 more columns]
