# Supplementary material for: Genetic dissection of main and epistatic effects of QTL based on augmented triple test cross design
Source: PLoS One. 2017 Dec 14;12(12):e0189054. doi: 10.1371/journal.pone.0189054 (PMC5730204; doi:10.1371/journal.pone.0189054)
Supplement: S9 Supporting Information — (ZIP) [file pone.0189054.s009.zip › z5_1700_0.8_5.csv]

303.4	305.57	305.37	305.58	302.04	303.43	304.93	304.83	305.35	305.8	304.71	304.61	303.64	304.43	305.27	304.52	305.18	304.98	304.4	303.94	306.44	305.67	306.05	305.23	304.89	304.89	304.01	302.69	306.32	305.25	304.45	304.98	305.12	303.95	305.11	305.55	305.96	304.52	302.91	305.47	302.45	306.84	305.68	305.97	306.67	304.89	304.34	303.85	305.31	306.65
328.13	329.63	328.99	329.15	327.63	327.72	328.41	328.93	328.6	328.27	329.17	329.38	330.16	328.04	327	328.43	328.67	327.44	329.12	330.53	328.92	327.82	327.97	328.11	327.8	328.58	328.38	329.12	328.97	328.04	330.03	328.72	326.71	328.79	328.64	328.71	330.58	329.78	330.46	329.38	328.31	328.64	327.56	327.49	328.43	327.32	328.57	329.4	327.07	328.4
302.13	303.35	302.58	303.72	303.21	303.11	304.68	302.88	301.85	303.23	302.95	302.19	301.7	302.37	304.4	304.96	303.91	302.32	302.73	302.9	302.44	303.83	302.6	304.67	302.66	303.24	301.48	304.33	303.82	303.48	302.84	301.89	303.74	304.36	303.45	302.8	304.67	302.65	302.27	302.62	302.84	303.13	301.3	303.34	302.73	302.45	305.07	303.71	302.66	303.1
305.87	305.64	304.65	305.28	305.7	304.59	305.83	303.86	305.24	305.81	306.3	304.17	305.9	305.26	305.39	305.43	304.44	305.66	305.82	308.79	305.2	304.93	307.73	305.02	305.23	305.23	306.73	304.53	305.48	307.03	305.33	304.73	304.46	306.07	304.08	305.39	306.7	303.3	304.78	304.3	304.9	303.83	304.35	306.33	305.74	304.22	306.54	305.53	305.04	305.36
303.4	301.49	302.07	301.94	302.52	302.36	303.9	303.51	302.93	302.68	302.15	302.71	300.6	304.72	302.77	303.93	302.04	300.69	302.99	303.84	301.07	302.9	302	302.13	303.54	303.14	300.41	302.31	302.1	301.11	303.56	302.19	302.44	302.68	301.57	301.52	302.31	302.97	303.15	301.89	302.4	301.43	303.81	302.17	303.21	302.88	301.94	302.36	302.9	301.17
312.56	311.89	312.83	311.59	315.09	314.25	313.96	312.55	313.11	312.81	314.31	313.48	312.42	314.17	312.5	312.59	311.68	315.18	312.88	313.5	312.44	313.33	312.93	313.11	312.94	314.7	314.32	311.83	312.86	314.79	314	313.61	313.91	313.48	310.92	313.3	311.39	312.99	313.03	312.86	313.68	314.42	313.8	312.71	310.83	311.75	313.62	314.41	314.21	311.34
313.88	313.01	311.42	312.93	313.11	313.4	310.96	312.77	312.23	314.31	313.59	310.6	310.88	310.98	312.66	312.38	313.3	311.56	311.87	314.72	312.04	312.44	311.25	312.17	312.06	311	310.02	312.95	310.99	311.93	311.23	312.75	311.25	312.36	313.5	313.18	310.91	311.71	311.08	312.12	312.39	312.37	310.79	312.63	312.39	313.05	312.89	312.54	313.1	311.81
301.12	299.51	301.37	300.52	299.03	300.62	300.33	300.85	299.18	299.7	299.78	302.14	299.28	296.99	300.55	299.68	301.05	299.53	300.51	299	299.97	301.04	300.49	300.52	298.47	300.17	300.84	299.8	298.49	300.32	300.74	301.49	298.5	302.43	301.61	299.96	299.57	300.07	299.3	300.1	298.65	299.65	301.28	299.08	301.33	299.24	300.07	302.36	298.4	298.93
305.75	306.64	306.71	306.83	306.75	306.63	304.56	304.7	306.73	306.35	303.71	306	305.84	305.29	307.98	304.18	305.17	304.67	306.16	306.04	305.51	306.28	306.67	306.85	307.84	306.22	308.5	305.72	307.65	307.22	306.66	306.17	304.06	306.55	305.16	308.06	306.22	306.95	306.41	304.61	306.95	305.39	306.23	306.07	307.28	305.99	306.25	307.06	306.79	306.4
313.61	313.1	314.1	313.1	314.98	313.92	314.32	311.04	312.35	313.1	312.96	312.06	313.99	313.94	315.62	312.84	314.73	313.42	315.36	313.12	313.58	312.15	315.32	314.33	313.54	315.04	311.68	315.26	313.91	314.89	314.28	312.64	313.87	316.26	312.71	313.68	313.57	314.56	314.51	314.74	314.47	314.61	315.38	312.94	316.87	314.93	314.27	312.23	314.07	314.96
313.11	313.05	313.26	311.92	313.64	314.79	312.93	312.25	314.48	311.93	312.39	314.62	313.48	313.86	312.4	312.91	311.83	313.18	313.4	310.88	312.8	312.07	313.81	312.32	313.33	312.96	313.98	312.94	312.26	313.47	313.65	312.25	313.79	313.62	312.55	312.71	311	312.78	312.91	312.97	313.1	312.92	314.51	312.07	312.12	312.73	313.18	314.59	312.5	316.45
313.31	312.4	312.92	313.9	312.55	313.03	313.86	311.54	312.6	312.78	312.87	313.61	313.27	313.91	314.62	312.72	311.22	312.62	313.46	311.37	311.53	314.62	313.78	314.04	311.8	313.32	311.68	313.32	313.36	312.61	313.52	312.02	313.62	312.41	313.41	312.72	313.85	311.61	314.37	310.91	313.53	312.22	311.88	313.48	312.4	313.35	313.7	314.31	312.74	311.48
304.12	303.11	302.12	302.94	303.3	303.34	303.88	303.57	305.48	305.08	302.7	301.42	302.83	303.51	304.49	303.8	303.78	302.55	304.89	305.27	302.61	303.9	303.13	304.56	302.43	303.78	302.44	301.91	303.01	303.43	305.78	303.34	301.27	304.28	303.13	301.51	303.54	304.35	303.09	303.36	301.44	305.43	302.24	301.74	304.88	303.8	304.86	300.4	304.8	304.11
294.84	295.62	294.66	294.36	296.89	296.12	295.94	293.71	293.8	297.02	294.94	292.48	295.15	296.55	294.86	294.06	296.82	294.58	296.62	293.14	293.53	294.51	295.17	294.93	294.47	294.41	296.14	295.54	294.5	293.76	295.42	293.24	295.55	296.06	293.72	293.87	293.95	293.05	293.27	295.04	294.27	295.55	293.96	295.95	295.03	295.18	295.58	293.74	294.49	294.52
300.99	300.79	301.23	301.31	301.12	300.59	299.94	301.3	301.04	301.34	301.57	302.84	300.5	300.25	299.96	300.64	301.76	301.37	300.23	303.05	301.76	301.44	298.7	300.89	301.99	299.37	301.34	300.39	303.55	300.85	302.53	301.79	300.63	301.38	301.26	300.54	300.67	301.26	301.55	299.74	299.97	300.04	300.15	301.28	300.42	303.15	301.04	300.14	300.81	299.28
319.26	319.31	320.96	317.81	317.5	318.49	317.34	318.25	317.33	318.63	317.95	318.84	319.32	318.4	319.44	318.43	318.9	318.11	318.85	318.53	319.83	317.2	317.65	319.27	318.92	318.06	320.04	320.15	320.1	318.21	317.71	318.56	319.93	316.35	318.91	319.36	317.59	319.07	317.62	318.45	318.37	317.3	318.46	318.21	317.7	321.09	319.37	319.78	318.25	320
302.64	303.43	305.88	304.07	303.18	303.8	303.66	304.76	303.2	302.39	302.48	304.99	303.17	304.88	303.04	303.95	304.02	302.16	303.25	304.21	303.92	302.81	304.38	303.12	303.16	304.44	303.92	304.96	301.75	302.43	303.55	302.55	302.35	303.07	304.36	303.04	303.64	304.21	305.07	301.66	304.46	301.95	304.83	303.73	301.73	302.81	302.16	303.01	303.25	303.24
306.74	307.47	307.01	306.82	304.9	307.91	307.8	306.66	307.77	306.06	308.01	307.84	306.42	307.37	307.27	308.78	308.91	307.67	305.59	306.77	307.28	304.91	306.93	307.44	307.38	307.75	308.57	306.48	306.65	306.5	305.11	308.23	306.16	307.08	306.75	308.03	307.55	307.32	307.06	306.2	305.46	306.69	308.61	305.53	307.85	307.13	307.52	308.43	306.61	308.61
303.68	304.18	303.59	303.35	304.41	303.51	303.63	303.04	303.26	304.86	303.09	302.79	302.56	302.83	304.73	305.63	304.75	305.33	302.03	302.43	302.61	302.15	302.89	304.02	302.97	303.51	303.19	303.84	302.33	303.99	304.82	302.9	302.46	303.89	301.26	303.92	302.97	301.61	304.15	303.57	301.17	303.56	304.2	303.18	305.16	304.67	305.3	302.82	302.72	303.42
310.48	312.88	310.82	311.91	312.16	310.91	312.37	311.48	312.68	310.56	311.95	313.87	312.17	311.47	311.66	312.18	311.29	310.73	311.5	311.82	309.58	312.14	309.18	311.32	310.41	310.54	310.42	311.38	312.96	310.59	310.98	310.27	311.53	310.81	312.24	311.57	310.89	312.23	312.41	311.37	311.06	310.47	312.16	310.32	311.83	312.11	312.72	311.38	311.51	310.7
314.06	313.47	313.67	314.06	314.33	314.59	312.92	315.51	312.75	313.59	311.52	315.1	314.97	313.69	314.39	313.71	313.83	316	315.19	314.23	314.35	313.76	313.62	314.98	314.94	313.72	313.68	315.29	314.43	314.82	314.62	312.93	314.41	314.66	316.01	314.38	314.18	313.8	312.45	314.64	314.16	315.59	314.49	313.1	312.54	313.56	313.52	313.27	316.17	314.79
314.27	315.8	314.9	314.93	314.29	315.18	316	313.61	314.35	317.02	315.07	315.01	314.91	315.39	314.43	314.65	315.2	314.73	315.91	312.51	315.42	315.49	314.83	315.85	316.11	312.99	314.22	314.79	315.35	315.31	315.76	314.03	315.22	312.62	314.14	314.14	314.14	314.09	315.23	316.22	314.28	317.01	313.85	315.33	314.32	314.65	315.45	313.8	314.58	314.6
315.62	315.33	315.25	314.7	313.09	312.3	314.64	315.75	314.39	315.14	316.77	315.2	315.61	314.52	317.21	316.1	314.22	314.55	314.36	314.96	314.55	315.25	315.43	315.21	315.33	316.59	316.53	314.1	316.67	314.28	314.96	314.17	314.71	315.2	313.92	313.09	313.77	316.44	316.92	313.95	314.13	315.72	313.39	314.73	313.32	313.95	315.21	314.63	315	315.18
299.09	295.84	296.81	297.15	296.07	298.25	295.83	298.77	297.84	297.5	298.05	295.9	296.74	297.77	295.88	297.22	297.28	296.5	296.42	296.75	297.96	297.14	296.48	296.06	296.45	298.35	295.3	298.12	295.49	297.47	296.87	295.67	296.21	298.2	297.54	294.69	296.96	296.96	295.57	295.32	297.93	297.27	297.45	296.09	296.7	297.05	297.05	296.81	297.39	297.03
312.3	313.28	311.14	310.64	313.08	311.25	310.41	311.09	315.05	312.22	312.82	312.74	311.4	310.43	313.09	311.57	311.15	311.1	311.43	311.42	314.04	314.39	312.26	315.35	312.51	311.12	312.03	311.64	311.88	311.96	312.33	312.79	314.94	311.61	312.55	313.12	311.64	312.37	314.13	312.91	312.54	311.58	311.11	313.63	311.57	311.73	313.25	312.06	313.1	311.83
314.05	315.76	314.51	313.79	315.68	314.44	315.93	314.15	313.9	313.59	315.81	314.57	317.42	314.39	316.06	315.63	316.53	315.96	316.01	315.46	312.91	313.98	313.48	313.55	315.07	315.16	313.98	313.54	314.5	312.55	313.99	317.57	313.6	316.23	315.32	315.08	317.23	314.33	314.66	315.51	313.08	313.08	316.39	316.11	314.47	314.56	315.41	316.35	315.08	313.52
329.28	326.73	328.06	327.45	327.81	328.44	328.76	328.76	328.3	329.38	329.06	328.24	329.49	327.65	328.1	328.85	330.82	328.38	328.81	328.66	330.2	327.76	329.61	328.92	327.31	328.42	326.67	329.75	329.18	329.87	329.02	330.03	329.36	327.76	328.39	329.48	330.48	329.87	328.54	328.96	328.67	327.64	329.43	328.5	328.66	328.86	328.05	328.78	328.07	327.61
319.27	319.97	319.35	319.84	318.76	318.25	320.14	317.86	319.94	318.59	318.62	319.74	321.25	318.59	320.1	319.3	320.59	319.56	320.38	320.09	318.93	318.5	318.57	318.11	318.07	320.24	319.03	319.42	319.27	320.76	319.61	318.35	319.31	321.19	319.97	319.74	316.7	318.36	319.32	318.77	318.83	320.61	319.4	318.17	318.84	319.38	320.66	319.35	318.2	318.92
313.06	312.88	312.71	313.83	313.21	313.93	311.83	313.16	313.09	312.21	313.93	312.79	312.72	312.98	313.14	313.45	312.78	312.64	313.42	312.65	314.48	314.74	314.44	312.45	313.3	312.37	314.34	313.18	314.68	312.22	313.31	312.33	311.9	313.72	311.56	311.45	313.41	314.25	311.18	313.27	311.41	311.71	313.33	312.65	312.99	312.85	314.51	311	315.12	312.1
313.58	312.76	312.66	314.19	311.33	314.24	311.74	313.05	313.73	313.46	313.3	312.36	312.1	312.23	312.24	310.61	314.14	313.59	312.29	313.41	314.43	313.1	311.54	313.57	311.89	312.34	312.89	313.44	312.3	314.7	312.81	313.3	312.87	312.75	313.02	312.86	312.6	313.2	314.09	313.98	313	312.12	312.81	314.81	314.49	311.42	312.89	312.84	314.86	314.61
307.33	307.16	306.27	308.21	307.36	305.63	307.44	305.39	305.18	306.67	306.65	305.69	308.14	306.8	307.67	307.06	306.46	308.76	305.8	307.79	306.82	304.87	305.18	306.74	306.9	306.56	306.03	306.45	307.76	307.56	305.82	305.47	306.08	307.86	306.5	306.07	306.69	307.24	306	305.99	305.63	305.16	304.41	305.04	307.34	306.42	307.17	305.34	308.27	305.86
307.71	307.84	307.09	307.98	308	306.02	308.29	308.9	307.76	308.15	308.93	308.05	306.79	306.62	307.65	307.27	307.37	307	307.16	305.96	307.08	305.99	306.8	305.04	306.7	307.22	309.88	309.76	306.9	307.35	308.75	307.22	308.17	307.96	308.27	306.66	309.41	307.78	307.43	306.16	306.17	308.73	306.85	304.99	307.44	308.28	306.72	307.73	305.81	306.22
308.24	308.51	309.13	308.89	308.76	307.62	308.9	308.21	309.45	310.17	307.96	309.35	308.98	309.31	308.7	308.78	308.15	310.11	309.01	309.43	308.31	307.99	310.45	308.57	308.59	310.14	308.89	308.72	310.06	307.87	308.01	308.26	308.57	307.56	309.21	307.66	308.34	308.22	308.55	309.22	307.19	308.7	308.26	308.27	308.67	308.56	309.89	309.31	308.5	309.69
304.11	305.48	303.22	304.15	306.17	306.22	304.83	305.22	305.81	304.77	303.66	305.74	305.7	303.8	304.7	304.73	304.18	303.89	303.83	305.8	302.8	304.19	304.41	303.37	305.96	304.01	303.42	305.13	304.57	303.87	303.73	304.6	305.64	304.95	303.64	305.06	304.79	305.93	305.68	305.05	304.41	304.6	305.21	306.62	305.93	303.56	304.92	305.58	303.51	304.93
303.09	303.34	304.81	304.09	304.85	304.68	303.51	303	302.71	302.97	304.88	303.8	304.41	303.34	304.03	305.29	304.13	303.24	302.03	303.73	303.46	303.58	303.85	303.84	304.91	301.82	305.1	305.41	304.89	305.55	303.8	303.27	303.74	302.27	303.76	304.1	304.29	302.49	303.59	303.64	303.98	303.26	304.35	302.69	305.98	303.67	304.65	304.46	303.24	303.68
293.41	294.2	293.59	294.77	296.09	293.95	292.48	291.67	294.33	295.16	293.52	293.77	295.56	293.35	291.6	294.52	295.23	295.07	293.51	293.91	292.27	293.32	294.26	293.14	293.99	295.16	294.23	294.69	294.36	294.36	294.13	294.22	294.43	292.67	293.82	293.23	294.74	293.65	295.28	293.33	293.75	292.76	294.29	293.78	293.5	293.56	292.69	291.88	292.26	292.08
315.05	312.61	313.57	313.34	314.62	315.04	313.55	312.03	313.55	312.9	313.25	312.63	316.21	313.21	315.02	313.55	313.77	314.58	313.85	314.67	313.48	313.85	313.84	315.5	315.2	313.52	313.8	314.45	314.05	314.74	314.78	314	313.91	315.62	311.59	313.56	315.32	315.16	314.93	314.07	313.21	314.27	313.41	314.11	312.52	314.37	314.48	313.48	314.28	313.99
306.17	305.71	308.01	306.82	306.95	305.65	305.63	307.53	306.3	307.63	305.61	307.05	306.41	307.27	307.78	305.12	308.1	306.91	307.41	305.39	304.47	306.57	304.6	305.3	307.04	306.66	305.2	306.67	307.43	306.29	305.33	305.57	306.3	307.44	306.41	305.24	305.9	306.73	306.99	306.82	304.91	306.85	303.48	306.47	305.87	307.18	305.76	305.31	305.29	307.22
312.78	312.28	312.6	312.12	313.87	311.35	312.18	315.28	311.64	311.85	313.26	313.17	313.12	311.78	311.95	311.76	312.57	312.5	313.41	312.46	311.58	310.67	311.79	314.18	311.56	314.59	313.48	313.34	311.47	313.31	313.73	312.05	313.04	314.57	312.68	312.71	312	313.14	313.63	314.5	312.97	313.91	313.46	314.26	313.15	314.03	312.18	315.01	310.46	311.9
314.2	314.09	313.94	313.99	312.64	313.92	312.43	314.45	313.38	312.29	313.61	313.08	312.27	314.27	312.82	313.92	314	314.64	313.68	312.71	314.38	312.83	313.53	314.38	314.51	312.8	313.11	313.21	312.33	314.42	311.88	315.31	315.06	314.28	313.55	311.89	315.08	312.74	313.25	314.29	314.68	312.14	314.36	312.92	314.56	313.85	314.32	312.86	313.94	315.03
316.18	315.74	315.19	314.86	314.77	316.4	314.34	313.33	315.32	315.31	314.12	315.59	315.8	314.92	316.43	315.14	313.71	313.73	314.36	313.72	315.14	312.46	315.48	314.13	314.37	314.81	314.38	313.67	315.03	314.52	315.19	316.56	315.05	313.78	314.7	313.58	314.74	313.87	315.46	315.06	315.51	314.73	313.1	314.35	315.32	314.24	314.23	313.91	314.64	315.69
307.1	309.76	309.58	309.32	309.77	310.49	310.18	308.43	309.54	311.24	309.95	309.83	309.19	310.66	309.09	308.71	309.89	308.49	310	311.53	310.61	309.86	309.76	309.57	310.96	309.26	308.18	310.41	309.88	310.98	309.5	308.63	309.2	309.62	310.52	311.21	310.06	309.98	310.66	310.11	308.19	310.88	310.88	310.26	308.55	310.82	309.1	309.78	311.01	310.4
316.66	318.71	317.81	316.83	317.94	316.42	318.66	320.67	317.9	317.66	318.46	318.35	318.66	318.34	318.18	317.87	318.89	317.13	317.93	318.4	318.85	320.47	319.25	317.95	319.48	318.5	317.71	317.2	318.63	317.99	317.76	316.3	316.76	317.62	318.7	317.92	320.4	318.02	317.72	317.01	317.44	317.06	315.95	317.41	318.23	318.49	319.04	317.12	318.36	317.64
312.52	314.3	312.79	314.79	311.61	313.08	310.5	312.33	311.86	312.44	311.91	312.29	312.24	312.26	312.19	311.61	314	312.13	311.5	312.44	312.08	314.21	313.71	314.52	311.94	310.62	314	313.35	312.69	313.81	313.33	311.55	312.09	313.39	313.89	312.99	313.61	313.22	311.18	311.3	314.4	313.81	312.96	311.81	310.2	312.42	313.63	311.12	313.74	313.81
301.37	304.35	303.53	303.56	302.02	302	302.73	303.71	304.38	303.59	305.47	303.11	303.2	303.45	302.62	303.42	302.91	304.23	303	303.62	304.35	303.19	303.71	303.99	303.35	303.24	304.02	300.69	301.95	303.14	301.45	302.07	306.35	302.77	303.13	301.44	303.67	304.4	302.66	303.64	304.15	302.88	303.77	303.22	302.61	303.96	302.39	304.84	300.02	304.45
314.96	314.39	314.85	314.98	315.33	314.7	313.62	315.73	314.7	313.73	316.7	314.87	313.42	313.59	315.74	315.93	313.44	314.44	315.03	315.19	313.89	315.06	315.11	314.17	314.58	314.83	314.41	316.12	315.09	315.32	316.55	316.08	313.41	315.1	313.95	313.95	312.28	315.81	315.62	314.07	315.56	316.33	314.97	316.37	313.46	315.45	312.63	314.92	315.51	314.03
303.7	302.21	303.01	304.78	302.53	300.76	303.23	305.47	301.82	303.91	305.85	304.59	304.46	304.76	303.48	302.44	303.72	302.6	303.58	302.15	304.37	302.59	301.17	303.88	303.68	303.86	302.94	302.34	303.89	303.59	303.31	302.67	303.41	303.53	305.34	303.04	302.25	303.64	304.98	303.19	302.84	303.61	303.35	304.4	303.66	304.99	303.41	302	304.68	305.24
298.04	300.13	299.5	300.92	300.18	298.92	300.93	300.55	298.99	301.8	301.14	299.48	299.46	301.41	300.3	301.06	300.57	299.8	298.26	298.97	300.4	299.76	299.62	300.65	300.68	299.31	302.14	301.09	299.89	299.95	300.81	300.43	298.64	300.16	302.73	299.7	300.48	299.71	299.97	299.62	300.2	301.3	300.33	299.49	300.89	300.24	299.84	300.53	299.36	299.48
304.93	301.73	304.93	303.01	304.72	303.04	304.17	303.18	303.73	302.35	304.74	303.71	303.86	303.72	302.83	303.4	303.06	305.24	303.18	304.04	302.87	304.8	303.24	304.57	303.41	302.45	304.05	302.69	304.06	302.46	305.99	303.69	302.29	303.55	304.73	302.58	303.68	302.75	303.56	304.2	304.36	302.5	304.25	304.95	305.68	303.71	302.82	302.59	302.04	302.34
304.54	304.65	301.63	302.73	302.99	301.96	302.11	300.92	301.81	302.31	302.13	302.86	302.04	302.21	304.16	303.06	300.73	302.72	301.53	304.66	303.03	304.77	302.17	301.21	302.32	303.97	303.87	303.16	303.65	301.18	303.53	302.72	302.75	304.23	303.56	302.66	302.09	303.56	300.82	305.64	301.61	302.28	302.87	305.34	303.74	302.95	303.34	302.61	302.92	303.75
326.62	328.21	327.06	326.79	327.57	326.04	326.63	329.02	328.09	330.36	325.87	327.82	327.14	326.73	328.26	326.32	327.61	326.64	326.09	327.79	327.21	328.23	327.95	327.18	329.05	326.47	329.13	330.27	326.37	327.75	328.44	327.91	326.96	328.47	328.23	328.09	328.7	329.04	326.65	329.23	328.26	328.59	328.13	326.73	327.09	326.69	327.31	327.02	328.13	326.03
313.74	315.44	317.16	315.09	314.32	314.92	314.26	313.86	314.15	315.6	314.78	313.89	314.92	315.12	313.31	315.84	315.62	316.34	314.19	314.67	314.71	314.43	314.66	315.96	313.59	313.13	314.41	313.37	312.88	315.35	315.45	315.92	314.86	315.06	314.31	314.57	314.9	314.7	315.22	314.25	313.77	316.42	315.84	315.27	316.21	315.12	315.55	313.84	314.77	315.28
315.18	314.61	315.98	314.78	316.04	317.51	315.93	315.58	315.02	316.39	316.63	317.03	314.99	314.86	316.42	315.22	317.6	316.38	315.77	317.04	316.73	314.81	315.47	314.54	314.62	315.59	316.29	315.51	316.44	316.2	315.76	316.3	314.31	314.21	316.5	316.94	315.94	316.71	316.72	316.88	314.82	315.71	316.95	315.3	315.79	314.05	316.48	316.21	314.12	316.58
326.58	328.54	327.32	328.89	329.22	328.23	327.42	326.84	326.13	326.3	330.13	329.22	328.33	330.34	326.66	329.08	329.42	327.79	326.39	327.62	328.79	328.09	327.8	329.53	327.87	331.03	328.9	327.03	327.32	327.14	327.22	329.04	326.89	326.52	327.43	326.57	326.78	328.8	327.85	328.75	329.67	327.93	329.12	326.68	328.8	329.72	327.63	327.25	327.24	328.37
312.88	314.4	312.35	313.8	313.77	313.38	313.83	311.58	311.81	312.92	314.06	311.42	313.13	311.39	314.86	312.45	312.51	313.61	312.6	312.48	313.23	311.79	312.01	315.17	312.81	313.2	312.38	313.54	313.12	314.81	312.65	312.57	311.36	313.39	311.13	312.13	313.52	313.22	311.59	311.39	312.06	312.67	312.26	311.9	311.75	313.35	311.3	311.93	311.58	311.85
328.07	328.38	327.86	327.76	327.17	327.61	328.09	328.04	329.68	328.74	327.18	327.59	328.37	329.05	326.54	328.09	327.94	327.7	327.79	329.48	327.7	327.9	328.15	329.01	328.64	327.48	326.9	328.36	329.01	327.79	329.75	328.83	326.56	327.41	326.67	328.15	329.5	327.33	327.26	327.87	328.69	326.47	328.15	326.03	328.76	327.68	327.55	328.97	328.59	326.7
327.53	325.97	328.9	326.15	329.04	327.67	326.94	328	328.71	327.73	327.9	327.64	326.45	327.82	328.41	329.48	328.13	329.1	328.27	329.12	326.42	326.19	328.37	325.96	326.78	327.86	328.06	329	329.58	329.33	329.17	326.85	328.24	329.64	327.1	329.39	326.55	328.12	329.12	326.15	327.15	327.87	327.28	327.64	328.35	327.35	328.81	324.67	329.27	327.64
313.94	314.24	315.48	315.01	315.67	315.17	315.57	313.01	314	313.51	315.18	314.32	314.59	315.05	314.74	312.65	314.51	313.55	314.65	315.68	314.55	315.94	314.4	313.54	314.22	315.31	314.01	313.52	313.24	315.33	315.13	316.33	316.36	314.55	315.03	313.66	314.48	314.24	317.05	312.67	315.02	314.7	314.12	313.47	316.86	315.3	314.26	316.45	314.6	315.42
303.33	303.96	301.54	303.46	303.27	302.86	302.82	303.87	303.43	302.57	301.88	304.75	303.09	304.68	302.15	301.89	304.42	302.43	301.64	302.54	302.13	302.44	303	302.8	302.64	301.65	303.9	304.76	302.51	302.29	301.88	303.23	303.49	304.66	301.63	303.43	301.85	300.92	302.86	302.94	301.76	303.38	302.61	301.18	302.66	303.03	303.88	302.73	301.42	303.39
296.62	295.9	295.66	295.73	293.52	294.5	295.13	296.45	296.1	295.34	296.47	293.48	295.15	294.75	294.84	295.65	295.94	296.53	295.97	296.34	295.05	294.43	293.85	294.52	296.99	294.46	296.32	295.44	292.61	292.82	295.01	296.83	294.45	295.5	294.63	294.18	295.47	294.62	294.83	294.51	295.16	296.26	293.82	296.16	294.01	295.88	295.06	294.96	294.18	296.65
303.98	302.63	302.58	302.74	304.19	303.65	304.05	301.91	302.82	304	301.29	304.72	302.85	302.07	303.62	301.36	300.84	304.05	302.15	301.88	303.82	300.81	303.23	303.3	302.08	303	303.9	303.42	304.47	303.34	302.42	303.23	303.44	302.04	304.35	303.42	301.58	303.81	303.5	302.59	303.96	302.88	303.82	301.29	301.79	304.34	302.45	303.56	303.83	301.24
309.18	310.08	311.9	310.8	310.92	309.99	310.37	310.79	310.42	309.85	309.43	311.09	310.1	311.82	309.8	310.47	309.58	310.77	310.65	311.18	310.44	308.61	310.72	310.37	309.51	312.21	309.87	310.64	311.51	311.45	310.77	312.14	310.01	312.36	311.66	310.24	310.94	311.37	311.32	309.83	309.59	309.91	313.12	310.12	309.94	310.78	308.28	312.05	311.98	309.72
306.51	308.62	304.64	302.26	305.06	305.73	306.58	304.72	306.5	305.41	303.77	305.17	306.39	304.79	305.06	306.32	304.43	305.9	305.01	306.41	306.6	305.66	305.53	304.96	304.49	307.41	305.5	305.52	304.08	306.85	305.85	305.75	304.04	307.3	307.15	305.1	305.64	304.25	307.09	304.84	304.2	304.64	305.55	305	305.12	304.9	303.16	302.77	306.34	304.44
307.85	309.03	307.72	307.04	309.12	308.35	308.35	309.86	308.84	307.45	311.13	310.43	309.26	310.06	310.78	309.89	307.46	309.42	307.48	309.13	310.88	309.19	309.87	308.81	307.24	308.54	310.18	309.81	309.45	308.82	309.33	309.01	307.53	308.95	308.95	308.86	309.35	310.74	308.38	307.09	309.29	309.26	309.08	307.61	308.95	306.92	308.02	310.26	307.68	308.13
316.46	315.3	315.81	314.17	314.47	314.65	312.86	313.85	314.72	316.01	314.84	315.54	315.85	314.64	314.62	314	315.04	314.13	315.88	314.43	315.31	315.92	315.63	314.99	313.23	313.72	316.24	314.79	315.35	315.42	314.88	313.68	315.27	314.7	313.75	315.38	314.78	314.9	314.97	314.71	315	314.69	316.02	313.67	315.4	315.45	316.18	313.99	315.98	315.07
312.51	312.22	313.48	312.36	311.84	312.52	312.3	312.68	313.21	313.6	313.43	312.79	310.81	312.29	311.65	312.59	313.82	312.36	312.37	312.68	312.28	312.37	311.01	314.23	314.4	311.61	314.24	311.05	313.26	310.88	311.22	313.3	313.19	312.57	313.46	311.83	312.47	311.54	313.19	313.38	313.73	312.47	312.19	311.26	312.41	314.17	313.03	311.17	311.61	313.67
306.65	306.55	306.83	305.45	305.03	305.6	307.17	305.87	305.66	305.55	308.01	304.18	306.26	306.66	305.3	305.51	305.91	304.61	304.26	306.1	307.13	306.27	306.15	306.11	306.28	305.96	306.35	305.32	304.01	306.03	306.05	304.26	305.69	306.56	307.69	305.22	304.87	303.89	305.95	305.82	305.01	308.56	307.02	306.51	306.08	306.1	306.36	305.01	305.95	305.95
302.5	303.95	304.01	305.72	303.2	303.87	304.86	303.57	303.6	303.53	304.27	303.23	303.36	304.14	302.81	304.17	303.2	302.56	304.03	302.69	302.14	302.02	303.22	302.33	303.37	302.97	304.72	302.43	303.62	302.03	305.61	302.79	303.17	302.57	302.87	304.05	303.87	305.21	304.04	303.71	303.79	302.53	301.95	303.15	303.23	303.94	304.66	306.04	303.52	302.82
302.54	302.76	303.09	301.95	303.29	303.55	302.67	303.28	302.62	302.7	302.65	303.34	303.03	301.51	302.9	302.15	303.82	302.98	303.21	302.2	302.32	302.14	302.79	303.15	302.31	303.76	302.07	303.22	301.28	303.02	304.16	303.48	302.69	301.62	303.58	302.39	303.06	303.07	304.07	303.3	302.93	303	303.31	302.05	302.33	303.41	303.38	304.07	303.51	301.18
316.69	317.58	319.02	318.34	317.99	316.59	318.21	317.24	318.42	315.23	315.65	318.03	318.12	317.48	314.92	317.85	317.06	317.74	316.6	317.02	318.15	317.51	316.98	317.35	318.06	315.69	317.92	317.63	316.13	319.66	317.9	315.87	316.55	316.42	318.4	315.94	317.45	317.64	317.74	318.17	317.65	317.53	318.48	315.97	316.86	318.48	317.95	315.65	317.85	315.79
306.04	305.3	304.75	303.98	305.81	304.03	303.92	304.16	303.2	304.43	304.06	303.77	302.82	305.2	305.28	304.88	303.6	303.88	304.41	305.9	304.3	306.63	304.25	304.57	302.96	303.24	304.51	303.49	306.13	305.89	303.66	304.38	306.55	304.38	303.91	303.18	304.02	303.62	304.01	304.07	304.65	305.23	305.94	305.72	304.09	305.4	302.3	304.86	303.49	305.48
310.07	311.84	312.97	312.95	312.62	311.18	311.69	312.6	312.74	312.4	312.76	310.55	311.69	313.55	311.6	310.87	312.67	310.96	311.51	311.81	311.33	311.83	311.72	310.66	311.99	314	311.89	311.24	308.92	311.64	312.52	312.22	312.73	311.87	311.97	311.14	313.35	311.75	311.35	309.82	312.21	310.93	313.89	311.93	313.2	312.75	311.98	314.45	312.47	312.57
303.79	304.48	302.73	304.11	303.18	302.8	302.95	302.36	303.48	303.55	302.35	303.7	303.21	301.75	302.55	303.83	305.62	304.4	304.82	301.63	304.05	303.14	304.53	304.36	304.03	302.32	303.04	302.42	303.81	302.95	305.3	303.06	304.59	302.31	303.12	304.79	300.51	305.74	302.2	303.77	304.17	301.97	304.83	302.59	303.65	303.22	303.37	302.08	303.88	303.29
304.94	304.24	305.01	305.99	307.22	304.76	305.83	304.86	304.14	305.03	303.67	305.32	306.48	304.52	305.17	306.77	304.84	304.13	306.44	303.58	306.21	305.83	305.81	304.63	305.03	304.62	305.87	304.54	303.72	305.74	306.68	303.03	304.83	304.81	305.11	305.53	304.46	304.77	303.16	303.28	304.75	303.97	305.34	305.62	305.3	303.72	304.15	305.2	305.59	304.27
303.66	304.07	303.08	303.4	302.33	302.33	305.08	303.24	304.07	303.96	301.56	302.33	303.8	304.31	304.49	303.55	303.95	305.68	302.09	303.62	302.8	305.29	303.8	302.69	304.22	303.43	303.01	305.71	302.46	302.95	303.25	302.33	302.44	303.76	302.38	303.5	302.92	304.8	303.19	301.53	301.31	302.31	302.48	304.73	303.21	304.37	303.34	303.7	303.8	304.5
306.86	307.15	307.84	306.51	305.03	306.62	306.63	305.87	306.7	306.56	307.19	306.35	307.39	306.47	305.72	307.67	308.39	306.81	305.57	305.57	306.63	306.98	306.2	307.83	306.05	306.82	307.87	306.43	307.11	308.49	307.14	308.24	306.95	306.6	306.29	306.46	307.35	306.28	304.79	305.39	307.28	306.92	306.69	307.08	304.4	308.65	305.03	308	305.28	305.73
299.72	300.15	302.05	303.05	300.41	299.58	300.47	300.17	299.91	303.32	299.97	302.06	301.2	300.93	301.43	301.95	301.43	300.88	299.78	300.22	300.33	301.54	301.8	300.75	299.63	302.06	300.79	300.41	301.43	299.96	300.54	302.42	301.94	300.87	300.57	299.66	300.91	301.11	302.94	301.71	299.66	301.23	299.8	301.6	302.29	301.71	300.84	298.31	301.84	301.99
317.75	318.58	318.05	318.39	315.38	316.88	316.36	318.57	317.16	316.68	316.58	317.02	318.46	318.21	317.76	316.94	317.09	316.17	316.66	318.22	317.13	318.86	317.23	318.41	318.27	316.94	316.73	316.62	316.14	316.33	317.43	317.58	317.03	316.69	317.49	317.22	317.39	316.87	316.94	317.75	317.14	317.28	316.77	318.41	317.49	318.94	317.08	317.09	316.34	315.49
303.64	304.3	303.81	304.86	303.77	303.53	302.56	303.96	304.33	303.41	306.13	304.65	303.3	302.79	305.69	304.11	303.23	303.54	304.99	304.18	304.18	304.52	303.96	305.23	304.43	303.32	302.94	304.03	304.01	304.72	303.98	303.86	305.41	305.3	303.48	303.91	303.84	305.1	305.74	305.05	305.32	303.39	306.42	303.83	303.9	305.8	305.12	306.6	305.22	303.76
317.64	318.05	319.83	318.78	317.21	318.79	318.58	317.58	317.69	319.01	319.2	318	318.49	317.98	319.18	318.03	319.11	318.93	317.38	320.51	317.6	319.01	317.49	318.3	319.3	320.13	318.66	317.65	318.78	317.61	316.27	320.72	317.61	319.37	317.17	318.73	320.13	317.65	319.53	318.46	319.05	319.54	319.01	317.99	319.81	320.07	318.12	317.75	318.38	316.86
297.18	297.86	297.28	297.74	294.93	296.66	297.01	295.13	296.46	296.12	296.05	296.04	296.4	295.3	297.1	297.49	297.2	297.58	295.8	296.07	296.97	296.78	297.7	296.03	296.7	296.69	296.74	298.33	298.02	296.46	294.93	297.8	296.59	296.85	297.04	296.67	296.44	296.2	298.12	296.6	297.7	297.2	296.69	296.92	297.18	297.09	296.46	295.98	296.39	297.75
303.95	306.47	304.84	306.93	303.51	302.36	303.45	306.17	305.32	304.93	305.29	303.07	305.83	305.12	306.56	305.73	305.53	304.16	304.25	305.44	303.59	304.62	303.88	305.51	305.91	304.4	302.4	304.48	306.63	304.75	304.48	305.41	304.63	302.97	303.68	303.67	306.37	303.68	303.31	305.91	304.67	304.26	304.96	304.26	304.22	304.02	304.96	305.11	304.28	301.6
314.54	317.25	315.6	313.42	316.88	314.77	316.53	317.86	316.35	314.97	318.65	316.35	315.28	315.43	316.06	315.45	317.96	317.39	313.52	317.13	316.42	315.64	316.16	316.14	315.47	315.33	316.38	315.73	316.58	315.45	317.32	316.91	314.95	315.02	315.67	315.9	316.09	315.85	315.47	314.22	315	314.72	316.17	315.07	316.45	316.92	315.77	315.26	314.28	313.62
301.9	302.32	302	303.7	303.13	302.2	301.16	301.88	300.88	300.64	301.85	300.92	301.42	301.93	300.69	301.61	301.68	303.52	303.3	299.71	303.43	302.95	304.36	303.32	301.63	301.34	303.3	303.83	302.43	301.91	302.43	302.05	303.05	301.63	301.99	301.13	301.87	303.37	301.8	299.25	302.26	301.9	301.48	301.79	303.2	302.97	301.11	301.04	303.12	303.23
313.71	312.67	315.67	313.49	313.28	314.36	313.53	314.64	314.87	315.2	312.86	314.27	314.42	313.34	315.05	314.59	316.7	313.76	313.2	314.67	314.14	315.2	313.04	314	312.79	315.43	313.06	314.09	314.83	312.57	315.04	313.3	314.38	312.78	313.86	315.78	312.47	313.72	314.92	317.46	314.6	313.16	313.78	312.94	312.13	314.23	314.13	315.9	312.73	314.12
310.77	310.87	310.78	310.2	311.04	311.31	312.31	309.99	309.09	309.5	311.21	310.47	310.52	309.06	311.06	311.24	311.02	309.75	310.24	310.14	309.71	309.54	309.7	309.15	310.74	311.67	311.49	310.3	309.41	308.96	310.8	310.26	310.43	310.81	310.57	309.44	310.09	309.56	309.16	310.59	309.22	310.28	310.84	311.47	308.21	310.56	312.03	310.25	310.81	309.92
302.73	304.93	304.68	302.05	304.08	303.14	303.65	304.4	305.21	305.14	303.4	303.68	303.61	305.44	302.07	304.12	304.89	303.54	303.92	303.77	303.75	305.08	304.18	303.72	303.23	303.18	304.27	302.26	304.84	304.13	304.17	304.62	304.82	304.9	302.79	305.03	301.88	305.52	303.59	303.45	304.69	304.43	305.05	304.06	302.92	305.45	304.59	303.28	304.11	304.04
316.06	315.39	316.1	316.15	317.1	314.98	317.27	316.59	314.81	315.71	315.19	314.54	313.32	316.04	314.39	316.16	315.69	317.41	313.53	314.92	314.25	314.75	314.67	316.45	313.31	315.11	314.49	314.4	315.68	316.98	315.25	315.78	317.36	314.65	316.08	315.28	317.23	315.15	313.99	317.5	316.02	316.33	314.54	315.53	314.91	315.58	316.78	316.35	314.91	316.59
320.04	316.2	317.83	318.81	316.91	315.27	318.87	317.57	317.01	316.23	318.36	317.68	318.55	316.83	319.2	317.52	316.59	318.33	316.81	318	318.58	316.74	317.23	317.08	316.33	316.41	316.7	316.28	316.62	317.61	318.85	318.58	318.73	316.67	316.07	315.98	316.36	316.67	315.66	318.02	319.02	317.31	317.41	317.37	318.52	316.22	316.89	316.84	317.53	316.6
300.08	301.5	300.25	300.77	300.1	298.66	298.91	299.93	300.81	299.85	299.71	299.22	298.9	299.16	300.12	300.88	297.98	298.51	301.34	300.32	299.56	301.24	301.79	301.01	302.26	301.79	299.12	301.91	298.77	299.74	298.99	300.58	299.29	301.62	299.23	300.45	298.89	300.71	299.31	299.02	300.84	300.69	298.41	300.48	299.9	299.24	300.66	301.04	300.93	299.12
315.23	315.74	314	314.58	315.74	314.79	312.34	314.7	314.83	314.13	315.69	315.78	314.73	315.04	315.66	314.35	313.97	314.13	314.17	313.89	316.13	316.86	317.42	313.75	314.95	315.17	314.68	314.31	316.75	316.64	313.87	315.11	315.07	315.49	314.21	317.31	314.2	313.99	315.15	315.52	314.59	315.08	313.01	315.79	316.19	316.41	314.27	313.94	315.02	315.14
305.7	303.07	305.44	303.92	306.19	304.24	306.24	306.7	305.72	305.52	305.16	302.39	305.38	302.82	305.27	306.25	305.12	303.76	305.41	306.98	304.72	304.18	302.72	305.82	305.04	306.69	305.17	305.85	305.71	305.58	305.55	304.9	306.64	306.43	305.06	305.82	305.49	305.28	305.4	306.63	304.57	304.78	304.12	304.18	306.24	304.22	305.64	305.81	305.77	305.24
316.52	316.57	318.41	315.33	317.2	316.82	316.53	319.53	318.35	316.67	318.23	319.38	316.57	317.18	317.02	317.71	316.13	316.79	318.55	317.36	317.42	316.1	318.09	317.68	317.61	316.97	317.54	317.12	318.99	318.57	318.93	317.13	316.48	318.99	316.63	316.92	316.49	319.15	318.69	316.5	316.86	316.48	318.12	317.8	318.27	317.56	315.28	317.24	315.68	315.68
308.15	308.57	310.22	310.73	309.3	310.27	310.67	310.01	310.39	309.06	310.62	309	309.61	308.29	308.94	312.07	310.43	309.49	308.97	308.24	309.45	309.52	308.98	309.46	309.3	308.9	310.78	309.62	309.83	310.64	310.15	310.09	310.72	309.33	308.35	308.82	307.77	309.97	310	309.44	309.17	309	310.55	308.28	310.19	310.37	310.4	310.77	309.09	311.27
311.61	310.19	310.12	311.54	311.91	311.68	312.04	310.37	309.22	310.54	311.49	312.43	311.38	311.25	311.35	312.96	311.17	310.63	311.93	310.19	309.7	311.05	312.18	310.07	312.07	310.22	310.87	310.08	309.6	310.38	309.65	311.37	311.6	310.25	312.01	309.85	310	312.31	312.13	310.53	310.75	311.43	312.08	311.35	311.21	311.38	310.41	310.65	311.78	309.45
315.3	313.83	314.75	314.79	314.06	314.71	314.97	313.99	314.2	314.72	313.97	316.26	316.09	315.15	315.15	313.78	314.27	314.21	314.58	313.65	315.48	314.27	315.02	314.61	315.67	313.14	314.88	316.45	315.74	314.35	315.85	314.8	314.13	315.26	314.16	314.46	313	314.25	317.05	316.92	316.11	314.24	315.96	315.7	314.56	314.53	314.28	315.31	314.92	314.45
296.29	297.25	297.88	297.7	297.59	296.5	293.85	297.02	297.36	295.01	297.35	297.53	296.18	297.43	298.32	296.15	297.19	296.54	296.11	296.24	299.5	296.14	296.6	296.59	296.66	297.02	295.46	297.33	297.49	295.32	297.07	295.67	296.03	296.62	296.73	298.02	297.83	298.5	296.69	297.28	295.73	297.2	299.55	296.66	296.88	297.34	297.65	295.46	296.52	296.98
315.22	314.59	314.2	316	314.83	315.43	313.93	315.45	314.61	313.27	315.37	314.3	315.85	314.46	315.18	312.96	314.21	314.67	315.66	314.94	313.69	314.16	313.21	314.91	316.41	314.81	316.32	314.06	313.07	314.31	314.11	315.03	314.65	315.59	313.88	315.74	313.17	313.53	316.23	315.79	312.61	314.79	315.08	316.51	316.66	313.64	314.99	315.08	317.09	314.07
305.7	302.68	305.16	304.44	306.08	304.95	303.54	304.48	304.79	305.5	303.05	306.82	303.04	306.09	304.63	302.08	304.4	304.01	305.65	304.53	303.9	306.64	306	304.44	305.43	303.72	304.39	304.77	305.37	303.52	304.97	303.21	304.89	303.48	304.83	305.95	304.43	304.31	306.45	303.59	305.53	305.32	306.29	303.87	306.44	302.82	304.68	303.73	305.69	307.19
309.37	309.24	310.24	310.43	308.62	309.04	309.89	308.06	308.79	310.59	308.41	308.55	309.57	309.35	309.64	310.07	309.84	309.91	309.3	308.85	308.81	308.57	309.62	309.45	309.13	309.04	310.02	310.63	309.5	308.7	308.45	309.62	310.32	309.04	311.56	308.48	309.5	308.42	309.86	309.79	311.33	307.55	308.95	309.58	308.81	310.84	308.7	309.46	310.08	311.28
304.52	304.71	304.13	305.7	305.22	304.03	305.78	305.43	306.08	304.5	303.71	304.88	305.32	305.31	306.23	304.47	301.24	305.09	304.23	304.47	304.54	303.97	304.42	304.52	305.59	305.47	305.23	304.59	305.51	302.97	304.86	305.19	305.03	306.19	305.35	302.96	305.64	303.81	304.48	303.67	305.43	305.57	305.67	305.58	305.75	305.92	301.74	302.74	305.73	304.84
320.21	319.43	318.22	317.89	317.51	319.63	319.08	317.2	318.83	318.13	318.67	317.92	318.65	319.02	317.26	318.51	318.23	317.7	317.99	318.14	318.09	317.1	317.11	317.97	319.98	319	319.16	319.71	317.65	319.31	318.81	319.61	317.91	318.78	319.3	319.02	318.61	318.19	318.76	318.83	317.7	319.66	316.89	317.63	317.67	317.57	318.03	317.23	317.71	319.23
320.68	320.45	320.32	320.13	318.9	320.73	319.83	319.82	318.36	319.7	319.5	320.45	319.65	318.79	317.85	319.12	319.08	320.08	319.47	320.46	318	317.32	319.35	319.04	321.79	320.56	319.17	318.25	318.54	319.51	318.65	319.91	318.59	319.02	318.84	319.84	320.77	321.65	318.55	319.15	318.06	320.55	318.63	319.6	319.13	319.49	318.58	319.15	320.89	319.85
294.29	293.13	295	295.19	293.66	293.87	294.16	294.9	296.04	294.17	295.33	294.39	293.34	293.23	294.71	294.91	293.53	294.78	295.46	294.04	294.51	294.56	292.71	294.34	293.65	295.35	293.64	292.68	293.35	294.67	292.73	293.85	293.16	294.59	293.64	295.39	291.62	295.37	295.09	292.67	295.87	293.27	294.6	294.16	293.17	292.42	294.15	292.52	295.31	293.13
304.73	305.63	304.26	305.97	306.07	304.76	305.74	305.52	303.1	305.86	304.72	305.81	307.06	304.92	305.5	305.75	304.65	303.89	304.95	305.77	304.05	303.67	305.85	306.21	304	305.06	304.6	307.7	304.3	305.07	306.7	304.52	303.99	305.4	304.45	308.46	306.34	303.79	305.95	306.27	305.01	305.79	305.99	303.18	305.5	305.86	304.93	306.49	304.49	305.95
301.24	304.25	302.7	304.64	303.93	303.53	304.54	302.11	302.31	302.7	303.87	302.75	302.12	304.09	304.6	302.43	303.9	302.42	304.72	305.18	301.35	303.64	302.82	303.25	302.69	302.03	303.67	304.41	302.85	302.79	303.09	302.53	303.06	305.65	303.56	303.82	304.01	303.5	303.2	302.68	303.2	303.02	304.26	303.51	303.53	303.83	304.65	302.92	303.51	302.08
309.19	311.45	310.04	309.73	311.49	311.78	310.98	311.7	310.48	310.26	310.13	311.28	310.83	309.27	310.03	310.75	310.02	310.75	310.79	308.69	309.68	310.78	311.21	311.85	310.66	311.22	310.11	311.55	312.43	311.31	310.19	309.91	310.47	312.4	309.88	308.31	308.6	312.43	310.26	310.34	309.91	309.01	310.35	309.96	310.43	311.93	310.22	310.98	312.35	310.32
329.24	329.31	327.5	328.64	329.99	328.24	330.06	327.37	328.44	327.72	329.96	329.16	327.97	328.46	328.3	328.59	329.02	328.41	329.5	327.74	328.11	327.58	327.24	329.76	328.29	330.97	330.25	327.56	329.16	329.86	328.76	327.15	328.62	325.09	328.52	327.76	328.53	329.47	330.2	325.64	327.44	328.47	327.63	326.32	330.02	329.29	328.77	329.63	331.01	329.41
314.13	314.55	315.53	315.57	315.09	314.48	313.59	314.18	313.84	314.59	315.71	313.79	313.17	315.78	315.85	313.14	313.6	314.62	315.89	313.77	314.84	316.8	316.91	314.72	315.69	316.25	313.99	315.57	314.63	313.05	314.99	314.77	314.29	316.58	313.62	314.63	316.39	315.15	313.06	313.6	316.12	315.59	315.36	314.24	314.28	314.09	314.39	315.47	314.27	316
314.13	314.03	314.47	314.23	314.45	313.8	313.42	315.02	313.07	312.9	311.85	313.57	314.76	312.82	312.96	313.3	312.84	313.82	314.26	312.81	313.23	312.39	313.97	312.07	313.07	314.2	313.68	312.41	312.72	313.71	315.09	312.15	312.36	313.32	314.42	311.82	312.7	314.04	313.2	313.78	315.66	312.89	313.52	313.75	313.93	314.28	310.29	313.17	312.74	312.86
312.38	311.44	310.88	310.85	310.68	311.31	313.11	310.84	311.81	310.88	309.81	309.58	312.68	312.49	312.43	311.7	310.33	310.9	312.69	310.05	311.06	311.22	312.48	311.65	310.55	309.94	311.17	309.98	312.07	312.21	311.47	313.22	312.93	312.21	312.41	312.29	312.48	312.42	313.51	312.37	312.39	311.52	311.57	313.37	311.54	312.09	312.69	311.93	310.94	312.93
301.11	302.2	301.31	299.74	301.04	301.67	301.08	302.71	300.33	301.15	301.17	302.09	301.02	300.49	301.37	304.48	299.18	300.08	302	301.01	301.76	299.5	300.67	302	300.61	302.42	301.36	299.99	302.27	301.66	301.95	301.79	302.48	299.05	300.86	300.78	300.89	300.77	303.6	300.64	301.67	300.93	302.76	299.26	302.54	300.96	301.59	300.92	302.61	300.32
312.28	312.23	312.66	313.7	313.36	313.15	312.94	311.86	311.47	312.9	313.54	313.59	313.39	312.97	313.63	312.09	312.93	313.19	312.78	311.62	314.4	313.03	313.52	311.36	314.2	314.26	314.37	312.07	311.05	312.95	312.2	313.86	313.17	312.98	311.72	312.98	313.2	312.94	314.99	312.6	313.72	313.35	313.43	313.24	311.29	311.57	312.74	313.05	313.5	312.36
296.67	296.39	297.95	295.51	296.68	296.51	297.39	295.86	295.69	297.04	297.01	297.95	296.36	297.75	297.13	297.24	296.37	296.1	295.52	297.72	294.07	296.42	295.16	295.37	295.6	298.1	295.76	297.58	296.56	297.91	297.1	298.24	297	297.01	296.32	297.57	296.82	296.84	298.6	297.55	296.76	297.82	295.63	296.55	296.98	297.18	295.92	295.88	298.23	296.22
303.35	303.74	303.54	304.05	303.68	304.82	303.02	305.11	305.21	303.31	305.36	304.29	304.66	302.9	304.15	304.06	304.04	301.89	304.14	304.58	304.04	304.26	301.76	303.3	304.65	302.87	304.1	304.96	303.98	302.61	303.43	303.21	305.07	304.43	304.75	303.84	302.51	302.47	303.93	302.37	306.03	303.18	304.18	303.01	303.37	302.94	303.64	301.92	304.68	303.93
311.11	311.69	312.31	313.48	312.41	310.71	311.5	312.13	313.73	313.86	312.76	309.81	312.24	310.78	312.78	311.29	310.5	313.53	312.59	313.09	311.84	312.16	312.67	311.04	312.7	312.25	310.95	312.25	311.3	312.97	310.62	311.03	312.73	311.41	312.94	312.81	312.23	310.94	312.54	310.31	312.37	311.23	311.58	311.98	312.07	311.05	312.43	310.13	312.8	312.26
300.46	301.27	301.25	302.11	301.91	300.83	301.2	299.62	300.33	301.21	301.6	302.31	301.93	299.12	299.45	300.76	301.99	302.71	300.17	301.21	300.04	300.01	300.51	301.37	301.69	302.54	301.3	300.3	300.28	300.44	300.37	298.7	301.5	300.76	300.22	301.51	301.91	301.07	302.64	300.84	299.87	300.59	301.1	300.3	301.09	300.83	301.79	299.26	300.93	300.75
305.31	304.61	304.61	303.23	306	305.05	304.89	305.94	306.06	304.86	305.43	306.09	306.21	304.95	305.59	304.7	303.57	304.14	304.26	305.17	304.01	305.59	304.57	303.68	304.2	304.8	303.98	304.88	305.76	304.81	306.38	303.2	304.15	305.32	305.55	305.34	307.86	305.48	305.14	303.97	304.67	305.07	306.17	306.38	303.49	303.93	304.83	307.43	304.71	302.77
327.53	324.27	324.84	324.56	325.8	324.4	325.44	325.86	325.2	326.89	324.99	324.83	324.17	327.35	323.48	325.37	326.2	325.33	324.36	324.97	324.1	325.19	325.03	324.94	325.63	323.48	324.57	325.38	326.58	324.94	324.34	327.15	323.52	325.54	326.53	327.51	324.87	325.27	324.85	324.65	324.01	325.55	324.55	326.2	325.6	324.76	327.04	325.09	326.88	324.57
303.33	305.31	303.71	305.04	304.57	302.78	304.17	305.59	304.47	306.75	303.58	304.62	304.51	304.24	305.28	303.96	304.92	307.28	305.63	304.85	305.76	305.47	304.32	305.15	305.02	304.06	304.46	302.77	303.01	304.87	304.72	306.07	305.75	304.81	305.1	306.53	304.64	306.01	306.67	305.99	304.44	304.02	304.58	304.65	306.81	303.97	306.71	305.68	305.38	304.89
310.92	309.33	311.23	310.14	311.5	310	312.46	311.88	309.7	311.03	310.29	309.58	310.97	310.46	311.51	311.54	311.81	310.2	310.89	309.66	310.88	312.16	309.63	311.07	309.61	311.26	311.38	308.47	311.17	311.75	311.55	309.97	309.98	311.92	310.13	310.53	309.19	311.65	309.96	311	310.72	310.96	310.49	310.83	310.48	311.12	309.47	311.83	310.2	311.6
298.51	300.67	300.9	300.07	299.29	300.77	301.82	302.13	300.32	299.31	301.3	297.76	300.23	299.6	300.1	300.78	299.7	299.54	299.87	300.25	300.3	299.49	298.42	300.99	300.31	300.53	300.28	300.37	298.43	301.46	299.96	301.93	298.74	298.67	299.07	301.16	300.79	300.48	299.55	298.25	298.38	300.72	301.01	299.49	300.86	297.92	299.48	299.48	299.34	299.75
305.9	302.62	305.69	306.7	305.22	305.97	306.04	307.76	306.25	306.77	305.63	304.72	308.13	307.03	305.75	305.97	306.3	306.13	308.2	307.12	306.42	305.47	306.42	307.96	306.28	307.67	307.39	306.67	304.97	305.1	306.54	307.03	306.38	305.75	307.58	307.35	305.14	307.08	304.72	307.01	306.47	307.99	306.91	304.86	306.32	304.25	306.31	304.41	307.72	304.45
311.68	309.89	311.56	310.11	312.27	310.35	311.72	311.69	310.3	311.44	310.52	310.42	311.24	309.79	310.61	308.77	309.74	311.41	311.78	311.88	310.95	310.92	313.36	310.55	309.59	311.98	310.86	310.87	312.73	310.61	309.94	310.61	311.47	310.81	310.75	310.82	311.84	311.44	311.38	311.91	309.85	311.44	311	310.36	310.82	312.34	310.94	311	310.15	310.58
320.29	318.74	316.77	318.3	317.13	319.16	318.39	319.05	320.1	317.67	318.2	318.56	317.84	318.27	317.97	318.78	318.94	318.02	317.47	318.75	317.95	319.21	317.6	317.86	318.9	318.47	317.78	318.37	316.94	318.02	317.82	320.84	317.15	319.51	319.1	318.3	318.73	319.47	318.15	320.42	319.02	318.06	319.86	318.94	318.05	321.05	317.64	318.02	319.82	318.48
306.34	305.74	305.6	307.13	306.17	304.37	306.39	305.71	304.63	305.78	307.52	306.45	305	305.1	305.05	306.17	306.37	305.82	307.31	306.12	306.31	305.02	305.75	305.45	306.06	306.52	303.63	303.68	304.91	303.99	303.34	305.89	305	306.6	306.99	306.02	306.03	305.66	304.89	305.29	303.58	304.08	305.33	305.45	302.65	304.87	305.56	307.5	306.31	304.48
315.21	314.57	314.92	315.01	315.52	317.4	316.77	315.16	314.62	314.25	314.51	314.38	315.75	316.27	315.73	314.02	316.15	315.23	312.79	313.99	314.84	313.82	315.48	316.07	313.38	316.85	314.74	313.95	313.59	314.76	313.89	314.37	315.76	314.44	313.97	315.09	314.94	315.22	313.62	313.96	315.54	314.7	313.81	314.73	315.49	315.93	314.76	315.55	314.5	312.97
313.12	314.69	314.74	312.35	312.87	312.93	313.73	311.81	314.68	313.76	313.91	313.61	313.09	313.68	312.84	314.48	312.6	313.37	314.19	313.06	313.78	315.24	313.95	313.79	313.71	312.83	313.17	312.96	313.34	313.37	315.65	313.89	313.86	312.66	314.12	314.57	313.14	312.33	314.1	314.25	313.08	312.62	313.36	312.67	313.3	314.46	312.78	313.03	313.97	312.29
302.57	303.54	303.03	303.55	303.29	302.56	303.9	303.42	303.35	303.12	301.9	300.84	303.99	301.96	302.33	305.07	303.13	302.42	301.31	302.02	302.89	302.68	301.91	302.44	303.78	299.99	302.51	301.62	302.51	303.87	303.69	303.11	300	303.56	303.23	301.88	304.41	302.64	302.96	301.9	304.21	305	302.64	303.98	301.16	302.95	302.55	301.79	303.24	302.91
312.19	314.25	313.46	312.71	311.57	311.37	310.7	310.73	313.5	312.24	313.64	312.9	314.25	314.25	312.33	311.86	312.06	312.2	312.95	310.77	311.33	313.12	313.48	312.97	311.6	311.02	313.44	312.55	313.4	312.46	311.66	312.88	312.1	312.2	314.08	312.57	313.19	310.72	312.86	310.57	313.16	311.96	312	310.98	312.76	314.23	311.67	314.86	312.95	310.64
313.29	314.51	314.24	315.75	315.11	314.12	315.14	314.18	313.44	314.97	315.08	311.75	313.5	313.03	312.63	313.81	315.55	313.17	313.66	315.29	313.71	313.49	314.22	314.67	314.05	313.35	311.87	312.98	314.08	313.38	314.64	313.06	315.09	314.56	315.56	313.82	314.92	314.68	312.82	314.06	314.3	312.43	314.51	314.43	314.67	313.11	311.27	314.23	314.2	314.86
316.28	316.16	315.15	315.95	314.01	315.46	315.65	315.8	313.2	313.6	316.99	314.74	314.52	315.87	316.15	315.73	314.43	315.41	315.6	313.39	313.06	313.03	314.73	314.65	315.41	315.82	313.21	315.74	314.98	314.08	314.8	315.17	315.31	314.29	315.68	314.11	316.66	314.99	314.7	314.98	315.39	316.55	316.83	316.48	315.62	313.92	314.61	313.91	314.34	315.84
311.35	310.16	309.92	310.58	309.82	309.06	309.88	311.54	310.4	309.88	309.29	311.82	311.15	310.85	310.26	311.81	310.61	310.28	311.07	310.66	312.86	310.38	310.61	310.55	309.66	310.21	311.25	309.92	311.09	309.19	310.67	313.6	310.68	310.57	310.24	310.99	310.24	309.69	310.16	310.13	310.14	310.58	310.14	310.07	310.61	310.96	310.76	310.73	310.88	309.98
297.93	296.22	297.71	297.5	297.4	297.05	297.66	298.05	294.29	296.67	295.93	294.81	296.05	298.15	295.76	296.78	298.6	298	295.42	297.31	296.77	296.81	294.66	296.3	296.23	298.03	296.61	295.18	296.6	296	297.43	298.44	297.57	296.07	296.55	296.38	296.35	298.07	296.22	297.27	298.45	297.32	296.58	296.54	298.39	296.72	296.82	295.85	296.91	297.85
307.01	306.57	305.89	305.6	305.48	305.81	306.05	305.72	306.4	305.66	305.98	305.45	307.55	306.39	308.31	306.39	307.53	306.69	306.22	305.31	305.82	305.21	305.71	305.71	305.34	305.97	306.65	308.19	304.93	305.6	305.62	306.45	305.34	306.73	306.31	307.32	303.67	306.61	305.69	304.27	305.49	305.6	307.34	307.17	307.54	304.89	305.25	305.31	306.54	306.49
316.57	317.93	317.44	317.52	317.62	318.07	316.11	316.2	319.11	317.54	317.43	317.07	318.56	316.87	317.44	317.16	316.54	315.95	316.85	316.9	316.5	317.94	319.05	318.65	317.6	317.56	316.16	318.15	317.2	317.51	314.95	317.82	315.97	315.97	316.01	317.38	316.79	317.07	317.88	317.98	317.61	316.99	318.2	318.1	318.98	319.2	318.67	318.09	318.36	317.84
302.96	299.88	299.97	300.43	299.16	298.03	298.92	299.8	300.57	298.83	302.2	300.08	300.05	297.97	300.47	300.14	298.5	299.16	299.51	299.07	300.62	301.28	299.14	301.88	300.42	300.78	299.71	299.24	299.25	299.97	301.53	300.6	300.89	300.38	300	299.33	300.2	299.17	298.71	301.31	300.34	298.97	300.51	299.47	299.83	298.84	300.94	299.73	301	299.97
302.95	301.1	303.33	302.87	302.85	304.43	302.52	302.01	303.55	301.02	303.47	304.51	301.31	304.54	302.21	301.8	302.75	303.49	303.34	301.31	302.76	303.48	302.96	302.74	303.03	303.99	302.68	303.96	304.38	302.68	302.71	301.56	303.59	303.14	303.38	302.75	302.3	304.46	303.1	303.98	303.2	303.35	302.62	300.47	304.4	304.11	302.29	303.31	301.78	301.11
316.68	316	316.51	315.02	313.55	317.19	317.06	315.85	315.69	315.19	316.28	315.81	316.02	315.74	315.81	315.2	318.48	315.6	316.08	315.68	316.08	318.18	316.68	317.47	315.96	315.64	315.87	316.08	315.31	316.53	315.31	315.22	315.58	317.86	316.44	318.1	316.23	316.69	315.1	314.72	313.29	317.83	315.79	314.86	317.95	317.42	315.96	316.47	317.23	316.88
304.62	305	305.94	305.33	304.63	303.7	306.54	303.23	304.84	305.95	305.61	304.7	306.49	306.1	306.14	304.67	303.78	303.41	304.71	305.21	305.82	304.24	304.46	304.31	303.89	303.15	305.57	305.3	306.82	305.04	305.06	305.1	305.65	303.62	306.23	305.13	305.7	304.28	304.3	306.11	307.08	305.62	304.59	304.46	303.97	306.44	305.1	305.67	306.35	306.5
313.66	313.07	312.88	314.92	314.81	312.72	313.3	314.01	313.03	314.93	314.48	311.95	311.67	316.17	315.28	314.16	312.3	314.57	313.48	313.95	314.36	314.43	315.36	313.18	313.89	313.86	313.9	314.24	312.97	314.08	314.71	314.42	313.2	313.13	313	313.27	313.06	313.11	313.06	313.25	313.72	312.53	313.74	313.24	314.25	314.26	313.45	315.82	311.98	315.01
313.08	311.36	311.33	310.8	308.72	311.87	311.65	311.32	311.95	310.35	310.27	311.13	311.24	311.52	309.97	311.92	312.47	309.76	312.7	312.75	311.92	311.93	312.07	311.74	310.54	313.3	311.18	311.66	312.61	310.44	311.11	311.53	311.1	312.06	309.54	312.51	310.95	311.8	312.85	311.53	313.52	310.34	310.51	312.39	309.37	311.55	312.8	311.2	311.97	311.72
306.8	304.68	304.75	303.78	303.76	306.26	304.32	303.28	304.38	304.85	304.43	305.72	305.5	304.44	303.79	304.29	303.92	302.94	303.33	304.29	305.33	304.2	304.67	303.1	304.64	304.13	304.31	305.29	303.85	305.73	301.33	305.59	305.4	305.44	305.37	305.38	305.23	305.3	303.62	305.23	304.34	305.37	302.7	303.2	306.14	304.16	304.2	305.22	303.57	304.05
312.04	312.2	315.24	312.72	313.66	312.41	314.14	313.13	312.22	313.08	313.68	312.81	314.46	313.34	313.7	312.18	313.81	314.43	312.96	312.51	312.92	314.95	314.07	313.1	315.08	311.78	313.2	312.64	313.17	313.16	312.55	312.86	314.68	311.97	312.56	314.06	312.69	314.03	311.12	311.9	315.05	312.98	313.01	312.82	314.24	312.91	313.48	313.25	312.5	312.36
325.41	324.67	325.54	327.07	325.12	325.04	325.29	323.96	326.21	324.03	324.64	323.96	326.06	325.77	324.5	325.74	325.1	327.08	325.45	326.62	324.56	326.17	326.31	324.01	325.09	327.53	325.4	325.89	325.18	326.95	326.43	325.47	326.17	324.61	326.19	326.93	324.75	325.67	325.32	325.15	324.85	325.09	323.91	325.67	326.23	324.06	325.66	323.53	325.47	325.46
297.04	298.2	296.2	299.28	296.56	298.03	297.33	297.43	297.92	297.08	298.13	295.62	296.27	298.15	296.49	297.31	295.52	297.43	296.93	296.28	295.43	297.59	298.18	295.04	296.6	297.29	297.05	298.01	297.15	296.96	297.07	297.02	296.27	296.68	297.1	297.01	296.49	294.53	296.57	295.86	295.76	295.8	295.82	295.35	295.97	297.2	297.15	298.57	296.36	295.78
314.1	314.45	314.83	314.28	314.57	313.24	314.54	313.43	316.36	312.91	313.49	315.54	314.6	313.95	315.57	315.67	315.7	315.44	315.06	315.85	316.94	313.67	315.18	315.46	315.13	315.17	314.72	313.65	314.07	315.81	314.5	315.95	315	314.97	314.56	313.44	313.41	314.66	314.53	316.18	314.91	315.69	315.29	315.05	313.42	312.98	313.63	316.19	313.74	314.31
318.54	317.07	317.66	317.43	316.52	318.76	318.66	318.2	319.34	317.65	317.7	317.91	317.74	318.63	317.37	316.72	318.62	317.39	319.2	316.54	318.19	318.92	318.23	317.77	320.52	319.35	319.48	317.47	315.86	319.62	318.62	318.78	318.41	319.43	319.89	318.21	319.28	317.18	317.11	319.53	317.93	315.42	318.45	317.74	317.31	316.52	318.53	318.14	316.43	319.71
306.44	304.86	305.13	305.36	304.56	304.37	305.86	305.38	305.95	305.8	308.03	305.37	305.06	304.64	305.45	305.43	305.58	304.97	305.93	307.08	305.86	307.52	306.94	305.86	304.8	306.33	306.68	304.15	305.48	304.46	305.26	305.9	304.54	305.87	304.45	307.1	306.23	305.8	306.4	305.5	305.64	306.02	307.61	304.69	306.64	304.88	304.52	306.94	304.51	306.61
296.89	295.66	297.02	294.43	297.2	297.14	298.45	297.67	295.94	297.31	295.31	297.19	298.25	297.35	298.39	296.33	295.93	297.81	296.98	294.48	295.13	298.25	296.31	295.9	297.86	294.67	294.38	296.52	296.31	298.48	297.11	297.2	294.22	298.38	296.53	298.52	297.31	296.02	296.53	295.97	296.44	298.09	296.46	295.45	295.34	295.33	295.99	298.41	294.69	298.14
302.8	303.9	305.19	302.56	303.51	301.2	303.64	302.87	303.16	303.14	304.95	303.14	301.42	303.41	304.61	304.1	302.64	304	303.3	302.31	303.59	301.7	304.21	301.12	303.63	302.83	304.19	302.04	304.71	303.18	304.09	305.55	302.61	304.16	304.44	301.1	301.46	304.58	306.63	303.71	304.47	303.22	303.89	303.77	303.51	303.53	304.07	303.66	305.97	303.62
309.09	310.09	309.49	309.46	308.01	309.75	308.89	311.01	310.63	309.31	309.18	309.22	307.33	308.26	308.59	309.21	310.15	307.94	306.55	307.47	308.92	308.55	309.16	308.08	307.5	308.95	309.46	308.84	308	309.24	307.33	308.99	308.7	311.09	308.99	308.98	307.39	306.93	308.74	307.97	309.81	307.83	309.79	307.78	308.04	309.43	308.37	309.81	310.18	309.6
310.11	310.93	310.95	311.61	310.56	310.18	311.05	310.79	310.6	309.64	310.75	308.52	311.66	310.41	311.09	310.22	309.8	309.16	310.7	311.57	310.29	310.85	311.72	312.1	310.59	310.59	310.69	310.68	311.09	310.09	310.05	308.95	310.19	311.76	310.54	310.23	309.59	309.91	309.64	309.59	312.03	311.22	310.95	309.01	311.05	310.51	308.99	310.26	310.23	310.81
313.6	314.31	315.24	312.85	314.67	314.97	314.14	314.69	315.03	313.78	315.49	314.87	314.22	315.15	314.48	314.59	312.11	313.66	312.42	314.22	313.27	312.87	314	314.62	312.52	314.56	313.22	313.76	313.74	315.66	313.84	315.05	314.79	313.54	314.2	313.97	314.76	314.08	314.72	315.46	312.43	313.93	314.31	314.12	312.27	314.08	315.13	313.45	315.94	313.46
326.41	326.37	324.6	326.24	327.03	324.86	324.81	326.74	325.06	324.96	325.96	327.68	325.98	325.15	325.6	325.23	326.15	324.91	325.99	324.81	325.52	325.23	325.1	326.86	326.09	325.97	325.53	325.04	325.74	325.18	325.63	326.05	325.94	325.66	324.54	323.56	326.1	325.04	325.06	325.96	325.11	325.83	325.02	325.39	324.32	326.16	326.47	324.26	326.35	325.34
328.21	327.22	328.31	326.69	326.59	327.09	328.01	330.07	326.82	328.01	328.11	327.17	329.07	327.48	328.96	328.46	328.09	326.35	328.56	327.58	327.45	328.25	327.37	327.4	328.98	330.28	327.79	326.85	327.64	329.05	326.88	326.78	328.12	328.03	328.64	326.87	326.61	329.43	329.84	327.22	328.65	327.06	326.96	328.85	328.43	328.6	327.62	327.53	328.7	327.29
329.86	327.12	326.42	325.77	327.45	326.28	327.42	327.53	326.79	327.35	326.88	327.63	326.83	327.14	329.56	325.19	327.25	325.93	327.55	327.29	327.31	327.78	327.65	326.52	328.31	329.69	327.83	326.48	327.13	329.21	327.48	326.12	325.76	328.29	327.86	327.53	327.59	326.95	327.94	327.12	326.94	327.81	328.48	326.49	327.91	328.79	327.13	329.44	328.12	326.26
317.17	317.34	315.38	317.51	314.99	316.67	317.51	316.96	317.62	317.02	314.64	315.26	317.14	317.76	317.32	316.08	315.45	318.05	315.45	316.26	317.05	315.63	317.15	315.5	317.08	316.33	316.88	317.25	317.61	317.42	315.9	316.56	315.19	316.2	315.63	317.5	317.92	316.98	314.61	316.27	316.79	316.99	316.25	316.2	315.68	317.06	317.58	318.43	317.83	315.1
311.17	313.7	312.78	311.73	311.33	312.25	312.05	310.9	310.56	312.65	312.68	314.27	312.01	312.09	312.46	313.66	309.78	311.49	311.43	312.33	310.95	312.63	310.42	313.32	311.2	313.21	312.41	312.6	314.19	310.35	314.53	312.45	311.1	311.16	311.13	312.54	314.15	310.71	312.35	313.15	313.84	312.48	310.42	312.52	312.21	313.35	311.87	312.5	312.37	312.22
313.21	312.51	313.39	312.47	310.91	313.08	312.99	314.19	312.87	311.49	312.23	311.6	315.05	313.84	312.56	311.03	314	312.74	312.71	314.32	313.02	313.56	311.78	311.8	312.49	312.78	311.98	312.64	312.53	314.29	311.06	313.41	311.71	313.24	310.8	312.39	312.87	312.23	311.79	313.02	313.3	311.13	311.82	314.34	313.02	314.21	312.03	313.32	311.5	313.14
296.04	298.46	297.47	296.79	297.5	295.78	297.77	296.06	296.98	296.37	295.81	295.74	296.22	297.08	296.51	295.94	297.15	297.54	297.78	297.68	297.39	297.4	297.92	297.1	295.88	296.16	294.23	297.14	295.76	296.84	297.18	298.24	296.01	298.51	296.86	297.42	296.2	298.63	299.04	297.17	297.1	297.99	296.37	296.99	298.31	296.28	296.39	297.63	296.53	298.03
306	306.93	304.93	306.85	304.35	305.57	303.61	305.34	305.78	308.2	307.13	306.14	305.13	306.19	305.74	306.36	305.34	305.78	307.9	307.4	306.67	308.16	307.62	306.19	305.89	305.79	306.37	306.84	306.73	307.5	305.25	305.17	306.65	305.68	305.54	306.98	306.4	307.98	304.85	307.66	307.79	306.39	307.13	307.75	307.2	305.7	307.14	306.12	306.93	306.68
315.47	313.49	315.44	315.28	315.34	316.32	315.28	316.72	316.26	314.8	313.98	315.04	314.04	315.53	314.34	312.51	316.61	315.19	314.89	315.89	315.03	314.2	315.66	314.39	314.71	313.6	314.24	317.38	315.15	313.22	316.35	314.95	314.9	315.33	314.73	313.92	314.47	314.07	314.63	315.05	314.74	314.24	314.16	314.26	313.53	316.33	316.81	312.28	314.22	315.29
312.45	312.22	312.99	314.24	312.55	313.53	311.68	313.86	315.24	312.99	313.52	313.07	312.08	313.05	313.27	312.66	312.38	312.95	314.14	312.97	314.21	312.46	312.9	312.37	311.09	312.63	314.61	312.99	314.16	313.32	313.95	312.37	313.08	312.02	311.9	313.44	312.14	312.7	312.51	311.89	313.54	313.32	312.97	314.25	312.93	311.43	313.04	311.92	315.01	314.86
304.5	303.26	305.66	305.05	303.2	304.3	302.66	303.85	304.48	304.71	305.59	305.53	304.52	304.64	306.01	303.07	304.83	304.81	303.91	306.34	306.57	305.11	304.76	304	302.77	303.21	305.01	303.35	303.34	304.45	303.94	304.16	303.52	305.02	305.23	304.12	305.94	303.84	303.76	303.65	305.23	305.32	302.72	303.55	304.38	306.05	305.88	302.97	304.96	304.23
294.49	294.61	296.39	293.99	294.07	294.24	295.19	295.72	294.77	295.63	294.64	295.37	296.12	296.08	296.5	296.44	295.27	294.19	296.17	296.64	294.48	295.28	295.07	295.44	294.3	293.88	294.99	293.33	293.65	294.98	295.18	293.78	294.3	293.53	294.68	294.01	292.88	296.09	295.68	294.84	296.84	293.6	294.72	294.55	294.7	293.37	294.63	295.4	297.84	295
318.6	318.47	317.54	318.3	317.41	316.33	318.14	317.32	317.06	316.54	317.01	318.74	317.18	315.02	317.63	315.47	317.15	317.5	317.67	316.51	317.69	317.65	317.9	317.24	317.44	318.28	317.52	319.4	316.76	316.88	316.7	319.15	318.09	317.46	318.04	316.36	317.08	317.36	316.54	317.22	317.76	317.52	314.64	316.11	317.44	318.3	317.86	317.42	317.12	318.2
314.21	318.5	316.05	314.98	317.41	315.8	315.75	315.14	317.74	315.65	316.88	317.46	315.44	316.68	316.25	316.97	315.55	316.08	317.86	317.03	316.61	316.24	314.26	317.26	314.84	315.69	317.16	317.9	316.57	316.14	316.06	317.16	315.57	318.8	315.35	317.43	315.79	316.29	316.87	316.99	315.56	317.92	316.37	317.05	315.58	316.7	316.26	316.36	318.07	317.46
294.03	293.85	294.59	293.47	293.93	294.35	294.04	295.52	293.77	292.6	294.4	295.36	294.14	294.86	294.49	294.21	293.72	292.6	295.2	293.48	293.7	294.84	294.26	293.72	296.33	295.05	293.3	294.09	293.67	291.88	296.03	292.13	291.81	294.04	295.03	295.7	295.12	295.03	294.43	293.65	294.72	293.81	292.95	295.68	294.56	294.46	293.94	291.61	295.24	294.95
303.95	303.17	303.16	304.28	301.67	302.66	303.86	304.58	303.61	302.6	303.32	303.47	302.03	302.16	302.76	303.97	303.82	303.12	302.18	303.76	304.23	301.23	304.15	302.39	303.21	303.41	300.86	303.19	303.5	301.59	301.39	302.4	302.24	301.82	303.14	303.22	301.91	304.2	302.47	302.05	302.79	304.22	304.07	303.17	303.85	303.74	301.85	302.27	303.16	302.32
315.95	316.79	316.68	315.34	316.37	317.2	316.52	316.92	318.24	316.26	316.6	317.09	316.43	316.11	316.66	316.76	316.64	317.86	315.75	318.04	317.63	317.06	317.13	315.79	316.63	317.56	316.28	315.79	317.01	318.27	317.34	317.69	316.17	315.59	316.32	318.52	316.77	317.53	318.65	315.97	318.24	317.14	314.93	317.26	314.93	317.62	315.23	317.21	318.01	318.98
316.03	314.97	317.21	315.49	314.97	316.38	315.17	315.56	315.26	314.67	316.59	314.85	315.03	314.77	316.99	314.01	314.49	316.8	315.63	314.74	314.41	315.4	314.05	313.83	315	316.26	315.57	317.67	315.06	316.71	317.11	316.4	314.94	316.09	315.36	314.25	316.76	316.86	316.76	314	316.19	316.6	315.32	315.42	315.23	315.31	314.06	315.71	314.34	315.39
317.21	316.56	317.64	316.85	316.23	316.22	316.24	318.06	317.26	316.44	317.12	317.89	317.7	315.81	317.32	315.29	314.99	315.17	317.82	315.84	316.68	318.11	315.43	315.48	317.25	316.08	317.68	317.22	316.76	318.48	315.51	317.14	315.3	316.66	317.63	316.94	315.94	317.29	316.04	315.61	315.78	316.92	315.48	318.61	317.77	318.12	315.41	317.69	313.42	316.77
313.83	312.32	312.31	312.18	313.02	313.37	312.7	312.28	314.64	311.69	313.71	312.91	312.62	310.96	314.29	313.1	312.43	314.28	312.66	314.3	311.99	313.53	312.99	312.39	313.4	312.92	312.93	311.91	313.93	313.26	312.48	314.25	314.2	312.42	312.82	313.45	313.37	314.12	313.78	313.16	313.21	313.38	313.86	312.03	314.3	313.73	315.21	313.3	313.05	313.98
304.97	304.03	305.7	304.12	305.25	304.76	304.87	302.9	303.59	305.69	305.73	304.26	305.09	304.92	304.22	304.05	305.01	303.59	304.96	305.89	304.5	303.67	306.08	304.76	302.14	303.14	305.81	305.43	305	305.65	303.88	304.6	303.76	303.5	306.26	304.96	305.7	303.84	303.26	305.63	306.57	303.86	304.09	304.63	304.7	304.65	304.81	303.4	302.64	303.96
300.74	300.03	300.24	297.76	299.31	299.96	300.38	300.76	300.21	299.78	299.74	301.06	301.64	299.76	299.96	301.05	300.29	300.2	300.71	301.05	300.11	299.38	300.07	300.36	299.91	300.81	301.05	300.25	299.93	299.01	299.39	300.82	300.16	300.38	299.88	301.4	299.63	298.7	301.22	299.85	299.91	300.82	297.5	301.05	299.14	299.65	299.56	300.93	299.26	300.76
296.49	297.16	297.63	295.07	297.24	297.06	296.72	297.3	296.59	295.78	297.68	298.05	296.35	296.11	297.14	296.99	297.75	295.69	298.29	297.9	296.58	295.05	295.58	297.3	297.61	297.18	295.59	296.68	295.95	296.37	297.24	297.85	297.97	296.33	297.64	296.45	296.48	295.57	298.12	296.76	297.57	297.33	295.36	297.7	297.46	296.02	297.72	297.54	296.66	297.78
311.79	312.77	312.59	314.04	314.02	313.89	312.76	313.26	312.74	312.34	313.27	313.91	314.1	314.07	312.63	312.58	312.88	314.31	312.35	313.63	312.55	311.08	312.98	312.35	313.31	314.26	311.82	313.28	312.62	313.21	311.79	311.38	311.69	311.85	313.21	311.71	312.89	314.31	314	312.49	312.68	312.92	312.82	312.96	311.72	315.16	313.16	311.39	314.4	312.56
314.34	315.22	312.15	312.07	314.06	315.24	312.44	314.13	313.67	315.24	314.07	313.43	311.82	313.58	313.88	313.66	315.1	312.06	314.01	313.46	313.36	312.98	313.91	314	313.07	312.69	312.52	314.69	312.88	313.62	313.07	312.03	314.16	314.73	313.27	314.36	313.18	312.89	313.55	314.51	315.14	313.67	311.4	313.07	314.03	314.05	313.17	314.23	315.44	313.42
294.17	293.48	294.23	293.13	296.3	294.38	292.48	292.24	295.51	293.52	294.84	295.18	295.26	292.85	292.2	293.85	293.98	293.32	295.25	292.99	295.42	294.62	294.17	294.09	293.82	294.3	294.88	292.63	294.06	293.97	293.92	294.83	295.11	291.37	293.87	293.97	292.73	292.48	294.2	295.57	296.22	295.56	292.96	294.98	295	293.17	293.78	292.45	294.98	293.01
319.02	319.27	321.68	319.6	319.16	319.18	319.38	318.95	319.66	320.15	320.32	320.75	317.57	318.71	319.43	318.23	316.87	319.23	318.84	319.62	321.09	318.49	320.73	318.02	318.15	317.31	319.07	319.87	320.76	320.27	320.54	318.42	318.88	318.43	320.21	318.62	317.17	318.28	318.84	321.92	318.25	320.18	319.5	318.37	317.12	320.16	319.11	317.93	320.73	317.9
318.72	318.54	318.9	318.08	316.97	316.5	317.4	318.1	315.41	318.68	319.37	317.63	318.77	320.44	318.35	316.8	318.35	317.6	317.47	319.23	318.35	318.78	318.15	318.45	317.2	319.1	317.05	316.53	318.39	320.27	317.42	317.52	317.39	317.07	318.16	318.97	318.54	319.14	316.05	318.14	318.23	317.54	318.27	317.01	317.08	317.5	319.31	317.66	316.61	317.39
295.45	295.25	297.46	296.26	296.83	295.96	297.3	296.59	296.69	296.53	297.77	298.76	296.55	293.33	297.71	296.19	297.32	297.42	297.51	296.69	296.01	297.27	295.16	297.41	296.63	295.52	299.76	297.64	298.67	296.43	297.27	296.34	296.62	293.78	297.55	297.78	297.18	296.89	297.68	299.66	296.79	297.74	294.53	297.02	297.35	297.71	296.95	296.15	296.41	294.61
295.92	296.47	296.91	296.69	296.03	295.88	296.62	296.65	298.03	297.15	297.23	296.23	297.13	297.79	296.59	298.76	296.49	298.63	298.22	297.65	296.69	298.44	296.24	298.25	297.37	298.57	296.65	295.6	296.96	296.26	296.12	297.26	297.51	296.4	295.67	297.61	297.37	295.88	296.39	297.08	297.12	297.7	296.88	297.94	297.65	295.32	295.8	296.54	297.76	296.29
308.07	306.63	306.78	306.9	307.77	304.49	307.48	307.29	306.93	306.46	306.65	307.21	305.08	306.41	305.64	306.24	306.79	306.32	305.74	304.07	305.24	306.17	307.05	305.88	306.22	304.64	306.02	305.42	305.85	305.81	307.44	305.85	306.24	307.01	303.54	306.53	307.33	306.68	306.53	307.48	307	307.08	305.79	307.48	304.97	304.57	307.15	306.36	308.28	305.08
314.96	314.34	316.83	315.85	315.37	316.3	313.95	313.73	315.08	314.62	314.68	313.96	315.25	314.66	316.12	315.8	314.3	315.22	315.38	314.72	314.56	315.94	313.86	316.26	316.35	316.17	314.78	314.43	313.87	314.51	314.25	315.04	313.14	314.56	314.73	315.83	314.08	313.47	314.19	314.26	315.75	314.67	314.35	314.84	314.82	313.12	315.45	315.43	316.28	313.08
315.76	318.63	317.34	316.49	316.28	317.1	317.59	315.45	316.95	317.12	316.86	316.79	315.55	317	317.78	316.62	318.27	315.86	314.84	316.08	316.89	318.67	315.53	316.54	316.53	316	317.61	317.37	318.06	315.57	318.73	315.82	316.57	316.19	319.13	315.71	315.13	315.4	316.23	315.46	316.7	317.11	315.85	315.91	315.96	317.57	316.3	315.05	315.25	316.26
312.21	312.02	311.92	312.04	311.02	313.58	313.05	313.24	314	311.37	311.46	312.92	310.51	313.81	311.44	313.78	312.31	313.69	312.86	312.15	311.96	314.18	312.85	312.93	313.06	312	313.6	312.77	312.65	311.15	312.76	312.67	313.66	311.43	313.34	313.63	312.4	313.06	313.35	310.61	312.29	311.41	313.5	311.89	311.36	312.99	311.47	312.05	312.35	312
327.6	326.52	327.81	328.64	328.18	328.83	328.06	327.53	329.08	325.98	326.76	327.61	327.38	326.78	326.56	328.47	328.96	328.61	329.06	328.48	329.77	325.94	328.48	327	328.38	327.01	328.54	326.81	327.5	327.66	328.94	327.92	327.23	327.92	327.81	328.14	329.22	327.93	328.58	327.25	327.89	326.93	328.91	327.96	328.84	327.36	326.21	328.42	327.57	328.74
302.13	305.63	303.91	304.91	305.68	301.39	303.71	304.27	305.06	304.21	306	303.44	305.8	303.77	304.76	304.54	305.49	303.89	302.77	305.03	303.84	304.93	304.52	303.96	306.37	303.7	302.84	304.54	307.83	303.54	305.64	305.92	304.33	303.72	305.22	305.53	304.23	303.62	302.97	305.5	304.81	304.69	304.04	304.25	304.78	305.89	305.95	303.82	305.21	304.79
304.64	302.87	305.3	304.41	305.63	306.24	303.44	305.42	305.3	302.75	303.87	304.38	305.2	305.7	302.46	304.48	303.09	304.16	304.81	304.09	304.05	304.62	304.42	305.22	304.09	303.4	303.7	302.8	304.61	304.6	304.18	305.08	303	303.27	304.84	303.07	304.39	302.92	305.27	304.52	303.34	304.59	304.14	304.38	303.88	304.73	302.42	304.79	304.77	304.77
309.75	311.83	310.58	309.41	310.93	312.13	308.1	310.34	310.7	312.18	311	310.85	309.77	309.73	310.8	309.98	309.09	310.1	311.77	311.5	311.2	311.18	311.37	310.22	312.56	311.9	310.4	310.41	310.03	311.34	310.06	311.96	309.83	309.47	311.4	311.62	310.03	310.43	311.18	312.33	309.62	310.02	310.24	311.19	309.46	311.58	310.17	310.48	310.86	310.3
299.53	298.44	298.87	300.81	300.52	301.42	299.08	299.46	301.36	299.24	298.72	299.04	301.29	302.21	300.48	301.18	300.83	298.75	298.89	301.17	300.14	299.47	299.41	299.39	300.89	301.12	300.34	301.79	301.13	300.89	299.72	299.91	301.26	301.42	303.17	299.36	300.4	298.92	299.46	301.5	300.7	300.08	299.8	299.01	300.49	298.74	299.6	302.75	301.14	300.6
299.89	303.81	301.91	302.4	301.1	301.27	300.7	297.7	301.04	299.62	300.69	301.96	300.68	300.22	300.19	302.37	303.69	300.66	300.61	300.77	301	301.19	299.27	300.62	301.13	301.12	301.99	301.74	301.84	300.02	301.58	301.96	301.77	300.83	302.05	300.21	301.28	301.5	301.14	301.76	300.62	302.44	301.69	300.19	299.73	299.5	300.45	301.72	301.97	301.79
294.68	293.24	294.39	295.38	297.22	294.52	295.63	296.13	295.27	293.43	294.76	296.25	296.77	296.48	296.12	296.54	295.4	295.2	295.63	295.87	294.42	295.57	294.54	295.42	295.24	295.94	295.65	295.31	294.12	294.76	294.43	296.66	295.96	292.26	295.69	292.95	294.14	295.79	296.38	295.92	292.74	295.46	294.07	295.96	295.64	296.04	292.92	296.91	295.05	294.98
302.42	303.38	302.7	303.02	301.8	302.3	303.73	301.44	303.51	302.04	303.13	302.49	301.36	302.68	301.95	302.38	303.42	301.67	301.64	300.99	302.22	302.86	301.92	302.42	302.09	300.6	303.97	304.4	304.37	303.94	302.96	302.39	300.86	303.99	305.14	302.49	304.25	303.32	303.94	304.38	303.33	301.8	303.15	302.05	303.69	302.41	303.38	301.67	302.84	303.1
325.22	324.87	325.27	324.33	324.15	324.52	325.85	326.38	327.21	324.19	325.26	325.28	324.98	326.57	325.06	323.93	327.09	324.04	327.75	326.1	322.75	324.94	325.55	325.68	323.44	323.72	325.13	324.77	326.22	323.6	323.83	324.99	324.36	326.04	325.71	325.18	324.79	325.97	325.71	325.96	324.56	326.62	324.49	326.62	325.42	324.08	325.97	324.51	325.81	326.08
314.49	312.1	313.74	314.06	313.36	314.98	312.68	312.99	314.08	315.1	314.35	311.03	313.44	312.84	314.45	314.2	312.84	313.08	312.94	312.85	312.99	314.46	313.9	315.1	313.97	312.98	314.14	314.04	314.58	313.4	313.16	313.95	313.47	313.69	313.25	311.21	312.07	313.48	314.53	313.76	315.2	313.2	315.03	314.34	312.8	314.3	313.48	314.02	312.84	313.01
315.28	314.98	313.79	314.51	313.6	314.94	313.89	314.73	315.52	314.46	314.31	315.08	316.11	315.4	315.19	314.73	316.42	314.83	314.24	314.93	314.24	314.12	313.58	315.23	315.71	317.09	314.17	315.57	314.82	316.17	314.86	316.34	316.13	315.1	315.06	314.05	313.26	317.46	314.59	315.04	315.4	316.3	313.81	313.92	313.82	316.54	313.05	314.58	317.38	314.46
302.95	303.9	304.24	302.78	304.61	304.16	303.17	303.93	302.6	302.46	302.03	305.04	303.05	304.58	305.11	303.74	304.83	302.18	304.54	303.14	303.93	302.81	302.9	303.77	304.12	303.63	302.6	304.22	304.04	303.32	302.83	302.49	303.66	302.52	304.37	303.93	303.61	302.45	303.61	303.62	303.18	303.34	303.68	302.88	305.18	303.66	303.32	303.72	302.35	302.09
294.38	294.53	295.1	294.24	295.26	294.42	295.83	298.24	294.49	294.53	295.64	294.25	294.51	295.24	296.85	294.42	295.98	296.71	293.01	294.59	293.21	295.74	293.21	294.07	295.15	294.95	294.67	295.41	294.84	294.87	294.89	294.33	294.61	293.9	295.59	294.66	295.41	294.3	295	296.09	295.39	296.47	294.46	295.57	293.19	296.23	296.42	296.34	295.67	296.2
327.6	328.69	326.8	327.78	328.14	326.47	327.02	326.7	328.86	327.45	326.19	327.22	328.28	327.3	326.82	327.21	326.37	328.62	326.02	325.05	327.03	327.96	327.26	327.62	327.81	326.13	327.17	324.39	327.12	327.79	326.01	328.38	326.03	328.4	326.19	324.48	327.87	325.63	327.07	327.75	325.73	326.95	326.51	326.27	327.27	326.84	328.89	327.18	327.86	328.62
304.07	304.75	304.78	301.75	303.34	302.63	302.31	303.54	303.12	303.01	304.05	301.9	302.61	303.29	304.19	304.59	302.77	302.99	304.57	303.88	302.19	302.25	301.87	305.09	303.14	302.02	303.25	302.45	301.81	305.42	304.18	304.73	305.9	303.79	302.52	304.27	302.81	303.11	303.89	304.05	304.99	303.95	305.25	303.69	305.32	303.94	304.43	304.69	304.23	303.25
308.29	311.57	311.43	310.98	309.96	308.58	310.38	310.2	308.76	311.19	310.98	309.66	310.85	309.84	311.02	309.78	310.8	310.93	308.5	311.07	309.73	311.1	311.39	309.85	311.48	310.53	313.41	309.4	311.78	312.2	313.11	309.55	310.31	309.91	311.13	311.67	311.08	310.43	311.75	312.35	313.33	310.91	311.09	309.23	312.7	309.33	308.94	308.52	309.46	311.66
312.75	312.69	313.04	312.53	313.08	313.38	313.9	314.69	312.84	312.88	313	313.55	314.9	313.87	314.02	314.79	311.64	312.63	313.67	312.58	311.88	316.07	314.78	313.76	313.43	312.92	311.87	312.45	312	312.09	312.78	314.08	312.42	314.42	311.12	313.63	312.48	313.33	314.12	314.21	310.99	312.23	311.63	315.24	313.33	312.69	313.44	313.64	313.99	312.35
304.12	302.8	304.55	302.04	304.82	302.7	301.91	302.37	302.38	303.38	303.92	304.04	304.3	304.15	303.17	302.19	302.8	304.32	303.06	303.15	302.44	302.5	302.61	303.02	302.37	302.86	303.56	302.09	303.48	302.93	304.53	302.96	301.75	302.97	303.44	303.04	304.42	303.9	302.79	303.65	303.89	304.14	304.78	303.09	303.57	303.29	302.67	302.97	303.16	304.07
306.49	304.52	309.29	306.57	303.66	304.1	305.11	307.4	306.2	304.9	305.63	305.03	307.05	306.15	306.25	304.49	305.58	304.97	304.79	305.84	303.76	304.18	306.06	304.88	303.73	305.96	305.58	304.28	305.44	305.54	304.03	303.72	304.94	303.29	306.45	303.6	305.26	305.16	305.84	306.26	304.72	305.01	305.71	306.33	306.57	305.37	304.14	305.45	305.67	305.71
314.52	315.55	314.89	315.01	315.04	315.04	315.56	315.89	314.6	316.44	315.25	316.46	316.08	315.89	314.92	314.99	315	315.58	314.8	314.41	315.63	313.9	315.35	315.22	315.43	314.56	314.49	314.86	313.93	314.96	314.02	313.54	314.75	315.77	316.19	315.6	314.95	314.59	312.98	314.61	315.7	315.87	314.2	315.06	315.57	313.57	314.82	316.92	316.3	314.84
303.94	303.64	305.51	303.48	304.32	305.64	304.7	302.93	305.26	304.36	303.89	302.9	304.05	303.25	304.41	304.49	303.93	305.16	302.35	305.68	303.44	304.61	304.48	304.35	305.35	302.36	305.98	304.1	303.97	303.81	305.54	305.76	305.41	302.52	303.96	304.79	304.26	304.06	303.5	304.29	303.08	302.81	304.14	303.97	303.33	304.65	303.61	303.36	305.02	306.24
329.24	329.63	329.22	327.79	325.89	326.73	326.87	328.17	327.96	330.1	327.83	327.36	328.78	327.51	328.11	328.83	326.87	328.19	327.35	326.8	328.42	324.64	328.77	327.12	326.78	327.88	326.58	327.41	328.41	326.26	328.7	327.35	329.02	328.62	329.44	326.91	329.54	327.25	327.83	328.57	327.87	326.14	328.94	326.56	327.35	328.45	327.62	328.27	328.69	330.28
293.31	293.62	293.98	294.21	294.13	294.77	293.75	293.49	295.54	294.08	293.37	297.61	295.03	293.42	293.7	293.83	293.69	293.1	295.71	293.98	294.32	294.07	293.16	293.25	293.79	293.16	294.09	294.7	294.1	294.72	295.75	294.64	295.24	291.7	294.18	294.54	293.39	293.99	294.58	292.91	294.1	293.96	293.51	293.8	293.58	293.89	294.59	293.77	295.25	294.51
307.09	305.52	305.07	305.48	306.12	307.8	305.88	306.51	306.95	306.78	306.5	306.32	305.93	304.95	306.18	308.74	305.36	305.21	305.83	306.1	305.93	308.43	305.4	307.98	305.62	307.89	306.58	306.61	306.66	307.38	307.6	305.74	307.13	304.82	305.82	307.24	307.08	306.27	306.01	305.7	306.72	305.36	307.61	306.52	304.65	307.25	306.31	307.02	306.95	306.77
315.54	314.41	312.22	312.48	313.24	313.03	313.37	312.98	313.13	313.2	312.62	313.93	315.6	313.87	314.74	314.87	313.23	313.3	314.34	313.3	312.16	315.12	314.36	315.91	315.15	314.4	313.25	313.44	314.28	313.06	313.54	314.51	313.26	313.97	313.31	314.09	312.79	314.82	313.32	314.23	314.98	314.44	313.68	313.65	314.13	313.33	313.46	313.38	314.78	316.16
314.89	312.48	315.1	315.91	314.67	313.17	314.05	315.48	313.84	316.72	315.23	314.56	315.37	315.95	313.83	316.52	314.84	315.72	313.87	315.03	313.45	314.17	313.71	314.46	316.69	314.23	315.87	313.53	313.09	315.22	314.97	315.12	314.41	313.79	315.03	314.08	314.21	313.98	316	314.5	314.27	315.27	314.59	312.28	315.52	315.03	317.8	314.81	315.21	314.46
306.96	304.45	306.32	305.76	306.07	305.74	303.44	304.82	305.12	304.84	305.87	304.55	304.8	305.66	304.95	304.79	304.24	304.36	304.52	303.57	304.49	305.63	303.93	305.22	303.14	305.3	304.98	304.91	304.16	305.61	305.65	303.91	305.61	304.12	304.24	305.28	306.66	303.85	304.19	306.14	305.23	305.63	305.25	306.49	303.37	305.51	305.47	304.49	303.2	304.48
314.97	315.05	315.07	316.64	315.28	316.58	316.31	315.7	318.07	316.39	315.36	316.99	316.32	314.68	316.34	314.37	315.74	315.8	315.9	314.63	316.56	315.76	313.67	316.29	314.01	317.21	315.16	314.54	314.87	318.14	315.6	315.75	316.89	316.02	317.52	316.11	313.67	314.41	316.54	315.94	314.4	315.14	314.24	316.09	316.08	317.12	317.09	314.06	314.66	316.88
291.34	294.4	296.08	294.81	293.54	294.49	295.48	293.96	294.21	295.13	294.25	294.48	294.51	293.94	294.53	293.45	295.14	294.34	293.37	292.21	295.07	293.1	293.55	292.67	294.14	293.62	294.99	293.99	294.24	293.6	294.22	292.97	295.3	294.25	293.05	293.23	293.28	293.69	295.35	291.93	294.61	294.59	294.01	295.05	293.96	294.35	294.32	295.31	296.52	295.94
301.88	302.35	301.24	300.24	301.92	302.51	299.67	303.34	300.66	301.64	300.85	302.43	301.45	301.9	300.08	300.21	301.63	302.28	302.38	301.66	301.01	302.12	300.78	301.47	302.17	299.89	302.01	299.2	301.09	301.05	300.49	299.22	303.37	299.45	300.59	300.55	301.73	300.4	301.39	301.31	301.84	300.81	301.96	301.72	302.24	299.84	300.59	301.33	300.94	299.44
316.64	316.72	317.03	316.92	317.29	316.2	315.27	317.23	316	317.17	317.15	313.69	315.78	315.7	315.48	315.99	316.82	315.92	317.17	317.79	316.96	316.83	316.33	316.41	317.04	314.95	316.78	317.16	314.86	315.94	317.16	316.24	317.39	317.03	318.37	317.35	316.93	317.01	317.79	317.47	317.39	318.49	316.69	318.04	314.96	316.79	316.83	317.1	316.75	317.08
319.45	318.34	318.66	317.87	320.24	317.67	318.27	319.54	318.38	318.2	319.23	317.86	317.43	317.79	318.71	319.4	317.72	319.91	317.34	319.69	317.44	317.2	317.93	316.49	317.91	317.51	318.1	318.04	321.42	318.41	317.05	318.17	318.43	317.7	317.66	318.26	319.5	317.53	318.64	319.04	318.64	316.68	318.87	318.46	317.51	318.59	319.47	319.18	317.1	318.73
310.39	308.49	309.51	309.62	308.09	310.08	307.75	308.51	308.35	309.92	308.4	307.59	308.54	310.42	309.56	308.85	309.04	309.97	308.69	309.63	309.74	308.49	308.64	307.46	309.44	310.07	308.81	309.82	308.55	309.36	308.54	308.35	309.7	308.02	310.18	309.08	310.13	308.93	307.72	308.86	309.7	309.18	307.57	310.03	309.57	310.31	309.07	308.07	308.41	307.39
318.53	318.23	319.58	318.95	317.12	318.39	317.7	319.03	317.5	317.99	316.92	317.71	318.69	318.14	319.52	318.84	318.56	320.33	318.89	317.74	319.93	321.27	318.58	317.7	317.08	319.74	317.79	318.32	318.06	320.27	319.79	318.53	318.98	318.14	317.95	318.92	318.95	317.27	318.63	317.17	317.77	320.6	318.53	318.64	317.42	317.01	317.64	317.77	317.56	318.82
310.96	309.32	308.03	308.11	311.1	309.29	310.41	310.09	311.46	313.16	311.64	309.83	310.97	309.24	309.86	310.28	309.76	310.94	309.77	310.58	311.26	310.03	309.33	311.97	308.97	310.89	309.96	310.65	310.01	310.37	310.65	308.36	311.31	309.96	311.03	311.2	309.75	309.84	312.07	309.96	312.04	310.15	311.35	311.18	311.83	310.26	310.85	312.16	310.12	311.57
319.61	319.38	319.54	317.05	318.59	320.01	318.97	320.16	319.16	320.21	318.57	318.71	318.94	319.8	317.34	319.68	317.66	318.36	320.06	318.91	320.92	318.49	318.41	319.8	319.91	318.49	319.29	320.55	320.77	319.55	319.39	319.52	318.69	318.55	318.56	319.24	318.54	318.55	319.62	319.65	318.52	319.37	318.71	319.73	319.88	318.75	318.37	320.2	320.33	318.19
302.1	302.91	305.67	302.67	304.9	304.88	304.09	303.73	304.03	303.42	304.58	303.36	303.01	301.91	303.02	305.54	302.18	301.62	303.91	301.41	302.9	304.66	304.19	303.59	304.47	303.09	303.13	302.39	303.17	304.08	304.03	303.51	302.25	303.19	304.74	302.37	303.42	303.04	304.03	303.75	302.89	304.3	303.33	304.29	303.56	304.13	302.88	303.29	302.85	304.58
325.15	323.86	322.11	323.5	324.14	326.11	323.24	326.1	326.03	324.77	324.96	324.41	326.36	325.34	325.4	323.43	324.61	324.5	324.74	324.34	323.47	325.76	323.8	324.69	324.57	324.84	322.5	323.83	324.18	322.46	324.89	325.22	324.79	325.81	325.31	324.98	324.21	324.55	324.12	324.87	324.53	325.92	324.12	325.86	326.1	326.11	323.14	324	322.99	325.69
297.62	297.06	297.36	294.98	297.65	296.21	297.82	297.82	296.71	295.79	295.34	297.15	296.57	296.99	295.88	297.43	295.93	295.27	297.48	297.89	295.44	297.11	295.55	297.58	296.15	298.25	297.11	296.92	297.49	296.54	299.02	295.85	296.84	297.23	296.18	295.27	297.6	297.19	297.95	296.05	297.19	296.6	296.89	295.46	296.62	295.94	296.2	298.07	296.19	296.31
313.85	317.27	313.68	314.88	313.56	316.14	314.81	317.21	317.54	314.99	316.09	318.65	316.51	316.04	317.19	314.15	316.64	314.95	317.48	315.55	317.39	315.84	314.71	314.96	315.02	314.95	316.48	316.75	316.71	314.64	315.51	316.35	317.57	315.02	316.57	314.02	314.01	316.1	314.58	315.15	315.36	317.8	315.34	315.47	315.56	315.14	316.27	315.56	315	315.74
325.46	326.34	325.96	326.12	325.99	326.38	326.64	327.42	324.81	327.17	326.5	328.61	325.69	326.85	325.83	327.01	327.47	324.33	325.63	326.08	327.39	326.86	327.82	326.3	326.85	325.47	325.99	327.29	325.48	326.31	327.99	325.07	325.73	328.28	327.6	326.28	325.41	327.39	327.09	326.83	328.01	326.37	326.35	325.9	324.74	327.55	329.54	327.93	326.97	326.14
313.58	313.34	313.31	313.68	314.52	311.95	314.89	315.44	314.11	314.76	313.67	312.56	314.76	313.51	312.51	313.32	312.92	314.42	314.1	314.17	313.84	314.74	314.82	314.54	313.9	313.83	313.89	314.24	314.74	313.44	315.01	313.41	314.63	314.12	314.11	315.09	314.66	313.16	314.51	313.07	313.77	312.86	314.56	313.72	314.89	312.2	314.69	315.24	313.98	315.23
308.6	307.61	308.87	307.91	309.17	306.05	309.88	308.93	310.31	308.83	309.67	308.69	309.33	307.07	307.37	307.72	308.91	308.25	308.9	311	305.98	308.87	310.04	308.97	308.21	309.49	307.92	307.06	308.63	307.58	309.26	309.34	309.01	308.38	308.26	307.62	308.11	307.57	309.28	310.3	309.88	309.5	308.56	309.23	307.45	307.65	309.38	307.89	308.54	309.93
310.55	309.43	311	311.01	312.14	310.67	309.06	311.19	310.54	309.52	309.74	311.41	310.3	308.29	312.02	308.99	310.63	307.87	309.77	309.42	309.3	310.93	311.58	311.69	310.45	311.43	311.37	309.8	310.88	309.64	311.49	309.87	313.1	310.49	310.59	311.58	309.77	310.33	310.57	310.61	310.41	307.99	310.5	311.87	311.1	310.43	309.13	310.7	311.05	308.73
302.07	302.97	302.33	301.38	303.23	303.55	302.27	303.42	303.86	302.78	304.22	302.18	301.45	303	302.12	303.21	302.22	302.38	301.6	302.26	302.62	302.27	302.24	301.85	302.47	302.68	301.43	303.22	304.09	302.45	303.09	302.16	301.16	304.62	303.13	302.58	301.71	302.85	303.01	302.34	301.99	301.76	300.71	302.55	302.97	303.76	302.27	303.12	300.86	301.68
311.14	312.41	310.04	312.5	312.06	313	311.56	311.67	310.68	311.7	310.91	311.15	310.91	311.35	312.37	309.23	312.71	312.87	311.64	310.08	312.88	311.25	312.21	310.63	311.47	310.58	311.64	310.84	311.72	310.43	310.91	313.28	311.92	311.34	311.04	312.77	312.45	312.34	310.47	312.43	312.29	310.6	310.1	313.1	309.77	310.06	312.62	311.53	310.25	311.34
303.07	302.17	303.04	303.81	303.08	300.71	303.58	301.12	304.07	301.47	302.72	302.23	305.03	302.98	303.36	304.09	302.42	303.24	303.32	304.24	303.48	302.61	302.02	301.27	303.09	303.23	303.54	304.2	302.49	301.81	304.48	303.85	303.25	302.85	302.27	301.41	304.42	302.35	301.26	303.66	301.81	304.31	303.93	301.53	302.8	303.73	302.86	305.06	303.71	301.54
292.9	293.82	294.61	295.95	294.01	296.73	294.14	296.67	294.64	294.24	295.07	295.14	295.55	296.31	295	293.27	292.98	294.38	294.25	294.99	294.33	294.32	293.93	294.79	294.04	295.31	294.28	296.07	294.48	295.87	293.65	294.97	295.66	296.84	295.32	296.15	296.14	295.43	296.67	295.83	294.61	294.99	294.74	293.82	293.87	294.58	296.06	296.53	294.88	293.43
315.84	316.43	318.84	317.59	316.12	319.64	317.58	316.99	317.18	316.29	316.03	316.93	317.88	318.48	318.25	317.66	316.48	318.42	319.02	315.45	316.92	316.68	316.84	318.26	317.93	318.29	318.61	317.67	317.03	317.47	315.94	317.9	320.65	316.07	319.35	317.26	318.73	315.57	316.43	316.82	319.07	315.94	317.32	317.56	315.76	315.39	317.79	315.78	316.93	317.05
314.04	313.53	312.7	312.26	314.62	313.63	312.22	314.8	314.22	313.93	313.86	312.35	311.48	314.16	313.1	314.66	313.25	313.71	313.21	312.85	311.82	312.54	312.76	311.52	313.64	313.01	312.95	313.78	313.51	315.13	314.49	313.08	313.25	313.82	310.73	313.59	313.5	314.67	312.28	311.25	313.19	313.55	311.81	312.72	312.89	313.75	314.91	314.85	313.37	311.86
312.6	313.7	310.9	313.16	312.53	313.92	311.58	314.37	312.74	314.14	311.59	310.94	312.56	313.48	311.77	312.43	310.69	312.52	311	313.42	312.77	313.34	312.46	311.71	311.56	313.3	311.95	311.48	310.11	312.62	310.61	312.46	313.47	313.39	311.75	310.74	312.52	311.93	310.49	312.29	312.17	312.54	312.38	313.27	313.38	313.98	312.36	312.54	311.74	311.86
327.34	328.4	328.42	330.8	327.76	327.48	328.34	326.66	327.98	327.12	328.13	326.82	327.4	325.96	329.46	328.54	329.07	329.23	327.87	327.06	328.71	327.85	327.29	328.13	329.28	326.92	329.1	327.15	326.64	326.93	328.74	328.45	327.52	327.88	328.72	329.32	328.35	327.84	327	327.95	328.79	328.28	329.23	328.71	327.73	328.37	327.23	326.88	327.71	327.25
309.94	309.6	310.59	310.32	310.82	309.68	311.82	309.82	310.7	311.73	310.92	311.84	310.58	310.06	311.9	310.68	310.64	311.84	311.61	308.24	310.83	309.09	309.51	311.69	310.84	309.49	312.82	309.05	311.4	310.55	311.38	310.9	310.46	313.68	310.72	311.21	312.58	310.38	309.72	308.87	310.95	310.91	309.94	310.44	311.45	311.22	310.74	310.43	311.29	309.39
310.95	310.59	311.74	311.02	311.92	312.16	313.32	311.77	312.12	310.83	310.6	310.74	311.66	311.16	312.13	310.42	310.07	310.63	311.01	310.64	311.52	310.25	312.28	311.7	311.47	312.42	310.66	311.69	312.33	312.41	310.35	311.76	309.41	312.78	311.44	310.9	313.24	311.95	311.22	311.85	311.32	312.95	311.54	313.37	309.88	310.92	311.67	310.31	311.03	312.39
300.37	298.61	299.9	299.27	298.95	301.16	299.09	301.3	298.45	300.36	300.98	300.25	298.43	298.18	299.31	299.3	300.96	301.23	300.26	300.46	301.06	299.04	300.81	300.96	300	299.55	299.58	298.37	299.42	300.82	300.03	298.12	300.39	298.42	301.45	299.61	297.86	299.03	301.91	300.9	299.4	302.06	301.67	300.31	299.14	299.83	301.62	301.02	300.3	299.52
303.4	302.77	302.95	305.55	300.85	302.59	303.13	303.11	302.42	303.21	304.31	302.94	303.45	303.09	304.48	303.94	302.88	304.63	303.79	303.11	304.79	303.25	303.57	301.58	300.8	302.8	302.29	303.11	302.4	302.88	304.39	302.93	302.39	302.83	303.69	302.69	302.99	303.22	304	302.64	301.68	302.73	302.73	303.27	301.75	300.93	301.53	304.6	303.72	304.2
293.17	294.21	293.46	293.9	294.78	294.13	294.22	294.28	296.29	295.37	295.44	296.36	293.9	296.14	293.98	294.01	294.01	294.61	294.78	291.85	294.59	293.64	294.76	294.16	293.76	294.65	293.61	293.44	294.54	292.97	294.71	293.36	296.7	293.26	294.74	293.51	293.84	294.74	294.93	294.96	293.96	294.71	294.17	294.86	295.54	293.97	293.78	293.02	293.72	292.17
304.23	304.81	305.07	304.47	305.36	304.96	303.08	306.99	307	305.26	305.3	305.61	306.29	304.82	306.53	306.65	306.2	303.8	304.75	307.12	305.51	306.98	305.96	304.47	306.87	306	304.09	306.65	305.95	306.94	304.98	304	306.9	303.85	304.15	305.6	306.71	305.54	307.2	305.73	305.94	305.89	304.56	304.98	305.45	303.16	304.65	306.89	306.22	307.29
327.23	325.96	327.09	327.85	327.06	326.7	327.87	327.67	326.93	327.86	326.01	330.27	328.21	327.85	328.15	327.54	327.3	326.54	327.55	327.29	328.83	328.4	327.56	326.97	328.37	326.87	327.86	329.74	327.27	329.31	327.28	327.17	326.99	329.84	328.8	328.55	327.57	328.29	327.45	327.68	328.45	327.65	327.64	327.57	328.75	327.71	327.52	327.09	328.02	328.7
314.83	311.51	310.33	313.69	313.1	313.15	313.29	313.09	313	312.26	311.27	311.92	312.25	312.18	313.42	314.03	312.86	311.86	313.77	311.68	313.17	313.76	314.88	311.68	312.61	314.02	312.63	313.22	315.08	311.7	312.1	315.02	310.95	310.79	315.46	312.98	311.87	314.24	312.67	313.74	313.06	313.92	314.13	314.25	313.11	310.64	312.42	312.78	312.1	313.14
300.89	299.39	300.81	299.04	301.22	299.76	299.06	299.79	300.11	299.59	300.68	300.23	299.26	301.82	300.91	299.55	299.96	300.31	302.41	300.11	298.15	300.63	300.19	300.52	299.68	298.43	300.35	300.68	300.22	298.53	301.24	299.06	298.85	298.35	300.24	299.41	301.43	298.98	300.43	299.55	301.03	300.07	301.66	300.49	299.93	300.82	301.46	300.28	300.5	300.32
306.31	308.32	305.97	305.28	303.94	307.05	306.57	304.08	305.8	305.54	306.96	306.32	305.3	306.51	306.05	304.79	306.84	307.28	305.6	305.21	306.04	306.96	307.33	305.08	304.79	307.1	307.36	307.04	306.4	307.2	306.08	305.27	306.75	305.66	304.97	305.38	306.93	307.82	307.34	306.18	306.65	307.86	306.92	303.91	306.65	304.74	307.02	308.02	306.1	305.62
305.22	304.74	303.38	305.03	302.99	304.13	303.47	302.62	304.36	306.02	304.88	304.64	303.82	304.26	305.09	303.88	302.72	304.19	304.63	303.98	305.18	304.91	304.18	303.01	304.43	303.64	306.57	304.78	304.2	305.25	302.89	304.85	303.2	303.88	303.06	304.01	301.62	303.58	304.23	303.71	304.95	304.07	303.32	303.78	304.74	304.98	304.53	303.28	304.28	304.02
304.71	303.19	306.24	306.59	306.23	304.7	304.28	303.56	305.86	305.21	305.53	305.24	304.54	305.49	304.29	305.98	306.36	304.67	305.08	306.03	306.79	305.41	304.59	305.88	304.57	306.43	304.56	305.62	305.21	305.12	305.7	305.66	305.69	304.96	305.71	305.7	304.93	306.35	305.97	304.68	305.12	307	305.71	305.95	305.03	306.35	302.21	304.91	303.35	304.78
314.85	315.65	314.4	314.79	316.32	314.09	314.18	316.41	313.77	315.5	315.28	314.6	314.73	314.83	314.42	314.76	313.5	316.88	315.37	315	313.37	315.74	314.86	316.29	315.77	315.76	314.55	313.68	316.56	315.83	312.18	316.69	315.85	315.15	312.67	314.57	314.63	315.34	315.05	313.53	313.33	315.85	315.08	313.72	314.7	315.27	314.23	315.18	315.81	314.22
313.76	313.87	314.5	313.06	313.62	314.41	310.79	314.68	313.77	312.28	314.07	313.58	312.41	311.99	312.54	312.21	314.37	312.55	313.83	313.17	313.1	312.37	313.14	311.99	310.93	312.91	312.22	310.84	311.47	312.48	315.23	312.62	313.56	312.43	311.44	313.98	314.3	312.98	313.7	312.5	313.78	313.53	311.97	313.32	312.09	312.94	313.4	313.28	312.51	312.45
301.68	302.01	301.24	301.58	301.97	302.07	303.3	302.07	301.77	303.36	302.33	304.19	304.82	302.43	303.32	303.71	303.07	304.15	303.94	302.48	302.79	300.55	302.26	302.8	300.54	301.18	300.99	301.53	302.86	304.32	303.38	303.89	302.09	302.64	302.36	302.2	303.16	302.77	302.16	302.6	301.74	301.75	301.99	303.51	301.48	301.68	305.15	303.76	302.95	303.45
312.33	314.29	313.4	313.43	313.72	313.08	313.03	313.67	314.14	312.4	314.03	313.45	310.87	313.64	313.98	313.54	313.77	311.43	312.93	310.35	313.23	313.49	314.63	312.81	312.27	312.3	313.59	310.89	314.08	313.27	312.49	312.34	313.26	312.81	314.52	313.32	313.88	312.16	313.93	312.4	312.82	314.01	312.87	312.43	313.68	313.5	312.87	312.5	312.83	314.08
317.35	316.66	316.56	315.81	316.38	317.95	317.46	318.27	319.64	319.12	318.55	317.9	316.4	317.57	316.08	316.04	315.24	316.07	316.35	317.53	318.63	318.39	316.04	318.25	316.95	316.27	316.79	317.37	317.3	316.86	317.47	315.93	315.32	315.85	316.78	317.16	318.19	317.59	316.41	316.27	316.85	318.37	318.01	316.92	316.76	317.56	317.23	316.15	318.08	316.73
306.37	304.6	305.72	305.16	305.8	306.54	305.58	306.27	305.5	306.64	306.24	305.5	305.47	306.22	305.26	306.52	306.88	306.09	305.14	306.33	307.08	307.32	305.44	305.79	306.39	306.07	306.26	303.94	306.99	306.22	306.77	307.33	304.43	305.56	305.84	305.33	306.33	306.78	307.04	305.95	306.52	306.12	306	306.35	306.73	307.42	305.8	306.27	306.25	306.78
314.01	312.62	314.46	312.2	313.9	312.96	314.2	313.61	311.38	315.14	313.98	312.55	312.27	313.32	312.16	313.94	311.48	311.21	312.86	314.2	315.22	313.35	312.41	313.12	312	312.42	312.11	311.89	313.53	313.41	313.73	314.06	312.16	314.32	312.51	312.41	313.44	314.74	312.33	313.54	311.84	312.07	312.96	312.33	314.69	314.44	313.86	313.11	311.7	313.59
299.14	300.44	301.4	301.12	299.67	301.05	301.81	300.16	298.45	301.75	299.39	299.53	298.96	298.85	300.31	299.19	300.98	300	300.13	299.48	300.85	300.06	300.39	299.37	300.32	300.06	299.78	300.5	302.28	299.76	300.35	300.56	300.67	300.74	300.86	301.11	300	299.01	299.48	298.08	300.43	299.27	300.67	300.51	299.9	300.39	300.51	299.4	300.99	299.78
312.97	313.38	312.65	314.7	312.75	314.95	312.18	312.56	314.29	313.14	314.23	312.19	312.47	314.7	313.1	312.82	314.19	313.64	312.38	312.21	311.95	312.87	312.18	312.94	312.38	314.5	313.45	314.09	313.42	313.63	314.07	311.96	313.7	313.3	314.13	314.79	312.46	313.85	312.52	313	313.52	312.69	313.69	313.8	313.12	312.45	313.01	313.84	313.32	313.54
305.55	306.16	306.63	308.04	306.93	305.06	306.89	306.77	307.84	308.43	306.98	308.29	306.34	307.11	307.03	305.63	306.83	307.48	305.77	307.21	307.35	306.18	307.5	306.54	306.72	306.19	305.4	306.83	307.49	303.59	307.51	308.6	307.49	306.74	307.43	305.26	306.15	306.62	305.69	305.84	305.13	306.38	309.26	306.64	305.81	308	305.21	305.05	306.24	306.43
301.59	304.72	303.09	302	303.44	304.05	303.32	303.79	302.64	302.6	302.73	303.47	302.55	303.16	304.79	303.13	303.96	303.89	302.37	301.76	305.4	304.21	302.8	301.47	301.47	304.16	304.29	303.95	302.14	304.34	301.25	303.55	304.19	304.25	302.88	305.22	303.22	304.86	301.98	304.17	303.36	305.04	303.85	303.21	303.67	303.44	304.77	303.13	302.89	304.27
312.35	311.52	313.01	312.38	309.66	312.59	311.75	312.8	311.1	311.24	311.03	312.31	311.83	310.33	313.19	311.11	311.58	311.53	310.29	310.55	311.46	311.52	311.66	310.83	311.37	309.98	312.91	309.37	312.32	311.62	312.07	311.79	309.95	312.87	310.87	313.42	312.23	310.85	311.12	312.68	311.59	311.98	310.92	309.22	311.51	312.58	311.08	310.63	311.87	309.62
305.16	306.26	304.92	306.17	305.46	305.04	304.25	305.18	304.64	306.37	306.29	307.09	305.9	306.02	305.21	306.51	306.09	305.7	304.04	305.74	306.99	304.91	307.41	304.37	305.79	306.29	304.9	305.67	304.11	306.01	304.74	306.4	306.22	305.8	305.27	307.41	305.19	304.89	305.36	306.27	305.33	303.96	306.39	305.34	305.27	306.11	306.07	304.68	303.35	306.32
321.11	316.38	314.82	318.4	316.42	317.36	315.91	316.74	318.15	316.42	317.32	316.56	317.55	317.22	316.45	318.25	316.37	316.04	317.76	315.32	317.47	318.22	317.85	318.92	318.67	317.35	318.29	317.36	317.52	316.1	316.89	316.48	318.06	316.39	315.44	317.95	317.05	316.67	315.72	316.76	316.14	317.09	317.59	315.43	316.54	317.07	317.64	316	316.76	316.96
318.46	317.65	317.41	315.75	316.73	316.98	316.37	316.7	316.54	316.96	317.76	315.98	317.68	316.76	318.23	317.52	317.71	317.72	317.96	315.35	317.17	317.42	316.66	318.16	317	315.72	318.01	316.51	316.64	317.02	316.79	317.43	316.45	317.01	317.64	316.12	316.64	316.97	316.93	318.13	316.61	317.12	316.97	317.48	314.76	316.78	316.12	317.01	315.87	317.39
312.65	312.33	312.53	313.97	313.36	313.15	312.88	311.3	313.03	313.95	313.73	312.34	314.27	311.51	314.21	312.63	312.86	312.23	311.47	312.63	313.82	312.89	312.3	313.25	312.31	312.39	313.17	311.83	311.92	312.35	314.43	312.63	313.64	313.84	313.1	313.04	313.16	314.27	311.37	313.12	313.87	313.17	314.17	312.32	314.87	313.11	314.5	314.34	312.71	313.13
314.46	316	310.8	313.76	314.26	314.36	311.78	311.35	311.4	313.09	313.81	313.03	312.13	315.52	313.57	312.61	312.62	313.36	311.95	312.65	311.46	311.25	313.51	313.99	313.87	313.29	314.29	315.22	312.3	312.58	313.77	314.31	315.03	313.87	311.8	314.75	312.16	315.39	312.2	313.62	313.13	313.47	314.97	315.76	314.01	314	313.54	313.26	311.51	310.93
316.72	321.62	316.8	318.59	318.37	317.77	317.43	318.12	317.47	317.95	318.75	318.08	316.37	319.44	318.11	318.55	319.2	318.04	319.16	317.97	318.36	317.83	319.75	315.76	318.82	316.2	318.59	316.2	318.28	317.85	317.27	316.53	318.53	317.38	317.2	318.49	318.6	319.06	317.57	316.29	318.3	319.85	317.44	316.76	317.88	316.98	318.52	317.8	317.21	319.35
303.06	303.21	303.55	303.53	302.65	303.16	302.04	304.14	303	304.44	300.84	304.67	305.55	305.65	303.22	304.87	304.35	304.97	303.61	305.32	304.32	303.07	304.23	302.15	304.27	306.03	303.83	304.33	304.23	303.42	303.6	304.14	303.46	303	303.51	304.63	304.22	303.87	303.44	304.31	305.62	304.35	304.13	302.95	302.73	302.89	303.71	302.21	303.42	304.53
302.42	302.81	300.33	300.56	301.21	300.88	301.29	301.25	300.51	299.96	300.51	299.58	299.74	301.37	300.55	299.2	301.87	300.92	301.57	302.96	301.89	302.24	300.09	299.9	301.25	299.72	301.45	301.01	301.48	299.96	301.42	301.19	301.78	301.64	298.03	301.58	300.79	301.61	299.36	300.98	302.33	302.64	300.71	301.13	300.11	301.59	300.92	300.1	301.77	300.94
327.32	327.1	328.59	328.48	327.49	327.83	327.31	326.61	329.16	329.22	328.05	328.68	327.22	327.06	326.3	327.49	326.86	327.07	329.01	328.95	326.79	329.7	328.34	327.51	327.53	327.4	327.75	328.52	327.85	326.14	328.29	328.04	327.16	327.78	325.72	327.26	328.53	329.6	329.57	325.51	327.83	326.93	327.14	328.34	327.8	327.9	329.12	327.98	326.45	328.26
323.75	328.49	325.74	327.01	326.15	327.63	325.64	327.63	325.68	327.89	326.99	326.88	326.96	327.46	327.6	327.82	325.63	329.37	326.16	326.04	326.82	326.33	326.35	326.19	327.06	330.72	326.62	325.79	327.64	325.75	326.69	326.08	327.13	327.91	326	324.18	326.37	326.08	327.14	326.77	326.15	328.05	326.07	327.15	326.45	328.83	327.67	326.46	325.85	329.09
314.55	315.57	315.4	314.87	314.73	313.78	315.44	313.95	314.51	316.13	314.99	315.09	315.28	314.98	314.5	316.34	315.44	314	314.42	315.2	314.68	314.91	314.27	316.18	315.16	314.75	315.35	315.83	314.46	315.43	315.56	314.05	315.56	315.44	314.72	315.44	315.57	314.66	315.15	313.47	313.95	316.43	315.91	314.95	315.01	313.99	313.47	314.1	315.2	314.71
315.47	314.45	314.73	313.52	313.61	313.19	313.34	313.19	313.39	312.84	314.16	312.78	312.57	314.12	311.46	315.13	313.22	312.93	312.99	312.63	314.29	314.75	312.69	313.15	314.04	314.05	314.96	314.08	313.03	313.97	312.6	311.45	313.51	313.85	313.15	312.9	312.7	313.55	313.75	313.5	315.98	314.72	313.29	314.27	311.81	314.03	314.63	314.34	314.15	314.48
301.41	300.01	301.88	300.21	300.02	301.41	300.74	301.24	300.29	302.69	300.29	302.76	301.03	299.36	299.52	300.73	302.59	300.46	301.38	301.5	300.45	300.43	300.69	299.13	300.97	301.9	301.79	300.17	302.69	301.6	300.8	302.01	301.18	300.17	300.86	300.5	301.37	299.5	300.47	301.58	299.8	301.46	300.26	301.02	301.82	301.77	301.02	301.66	301.65	302.13
309.79	309.63	309.76	307.99	309.25	310.23	308.04	310.4	310.53	308.23	308.94	308.84	309.1	310.66	307.79	309.19	309.35	309.31	307.96	309.97	308.41	309.86	308.51	307.17	308.6	309.61	309.74	308.22	310.83	309.11	309	308.18	308.5	308.57	308.41	308.95	308.94	307.94	307.83	311.09	307.77	308.61	307.82	307.42	308.68	309.12	308.59	308.66	308.7	307.82
295.95	293	294.16	294.91	293.64	293.93	297.78	295.74	295	293.18	296.05	293.92	295.52	295.38	295.48	293.38	295.88	295.87	295.08	294.59	293.69	294.36	295.58	295.55	296.36	295.14	295.34	294.08	295.54	293.97	296.58	294.18	295.45	295.28	296.23	295.8	294.7	294.65	295.24	296.06	295.67	296	294.24	295.49	293.07	296.75	293.64	295.23	295.42	293.17
302.77	302.64	303	302.68	302.77	301.2	301.5	302.37	301.45	301.82	302.97	304.61	302.76	302.74	301.38	301.69	299.88	302.82	304.35	302.2	302.06	301.97	303.26	302.66	303.08	302.91	300.14	302.97	303.87	302.69	301.91	303.18	301.88	302.95	302.6	301.25	302.28	301.59	300.19	302.43	302.12	303.88	302.63	300.94	302.99	301.79	302.33	300.6	304.2	303.15
324.14	326.83	324.46	325.55	324.85	324.49	325.08	323.65	323.88	323.99	324.49	324.12	323.32	325.47	324	324.37	324.07	323.11	323.26	325.59	323.83	323.04	326.03	325.65	324.34	325.96	324.95	324.26	325.25	324.37	325.49	322.13	323.71	325.06	324.37	326.48	324.9	327.1	325.01	325.9	325.75	324.96	324.37	324.69	325.1	323.55	323.43	324.02	325.29	322.34
303.89	304.47	305.84	305.07	305.22	303.01	303.73	303.64	304.79	304.15	305.1	304.44	304.19	304.73	305.41	305.11	304.14	305.51	306.15	302.12	305.38	304.08	304.04	304.13	304.38	305.91	305.79	304.04	303.6	304.85	304.53	306.06	306.45	304.23	303.94	305.3	303.74	305.83	303.69	304.26	307.05	304.31	304.41	302.57	304.25	304.03	304.89	304.17	306.18	305.33
328.64	329.05	327.1	329.7	330.17	329.22	328.18	330.07	327.98	328.39	328.39	327.63	330.22	327.76	328.28	328.21	330.35	327.42	329.65	327.23	328.53	326.57	330.26	328.66	328.75	328.76	327.14	328.17	328.14	328.65	330.04	327	329.9	327.67	330.01	328.92	329.55	330.52	329.93	328.98	328.33	330.22	330.33	328.4	327.89	330.37	328.85	328.73	329.28	328.44
305.59	305.01	306.35	303.25	303.83	304.95	303.21	304.96	304.97	304.07	304.64	301.71	305.05	302.97	305.93	304.28	305.8	304.75	302.98	304.11	304.58	305.48	305.53	305.24	303.18	307.37	304.34	303.68	303.33	304.72	304.51	303.15	305.44	303.91	305.56	303.71	305.43	306.71	304.23	305.1	305.42	304.46	304.27	305.33	304.18	302.67	304.7	303.12	305.93	302.95
307.83	305.88	306.87	304.58	305.33	306.15	305.65	306.43	305.91	305.74	306.59	304.69	306.84	306.32	306.06	306.04	305.79	307.12	306.73	307.76	307.87	306.02	304.34	305.58	305.49	305.94	305.73	307.13	306.7	306.81	305.66	304.01	307.27	306.95	305.48	306.72	307.98	306.54	305.26	305.66	305.55	305.91	307	307.48	304.15	306.34	308.78	306.37	307.96	307.73
301.16	299.8	299.98	301.76	298.2	298.88	298.02	298.3	300.38	299.65	300.71	300.66	297.94	300.17	301.13	298.33	300.48	300.11	298.98	300.85	300.77	300.66	300.98	300.31	300.8	299.2	299.93	298.4	298.56	299.44	300.63	301.25	300.38	299.05	298.36	299.64	298.44	300.68	301.34	300.62	299.81	300.07	299.29	299.16	300.13	299.02	298.62	299.36	300.64	299.59
304.74	306.89	305.74	303.43	306.71	305.88	307.05	305.85	304.78	303.42	302.93	305.25	305.09	304.71	306.48	304.97	304.48	305.96	303.91	304.42	304.39	304.87	306.6	304.52	304.47	307.05	303.6	305.4	305.73	305.15	303.59	303.64	305.41	304.43	305.57	304.46	304.09	304.46	304.37	304.72	305.07	305.11	304.52	304.61	304.3	304.76	306.37	305.73	303.64	305.32
304.3	305.22	302.8	302.72	304.44	303.57	303.06	302.58	301.08	303.04	304.13	303.69	304	303.62	303.51	304.12	303.26	305.24	304.24	302.75	302.94	305.07	304.09	303.52	303.96	303.73	305.37	303.3	303.95	303.04	304.33	302.36	304.33	303.35	303.89	303.38	304.27	303.35	301.86	304.4	304.12	303.33	305.48	304.05	302.66	302.53	303.34	302.73	302.11	302.6
305.26	306.08	304.27	304.89	303.41	305.18	306.08	302.58	304.97	302.81	304.37	303.19	303.66	304.04	305.04	303.83	304.64	304.89	305.53	303.22	305.88	304.87	302.83	303.77	304.19	304	305.11	304.57	303.16	305.98	304.63	305.16	303.93	303.9	301.74	305.44	306.21	307.88	306.48	306.03	304.42	304.39	304.81	305.24	305.28	303.67	304.22	305.26	303.78	303.7
309.27	310.07	311.54	310.92	309.53	309.36	308.71	310.13	309.44	309.23	307.97	309.8	308.46	310.25	308.71	309.63	308.15	308.09	309	309.98	311.23	311.37	308.4	309.66	311.04	309.92	309.39	311.12	309.44	308.82	309.4	309.51	309.16	311.74	309.87	311.64	310.57	308.86	308.48	308.58	309.83	310.57	310.3	308.59	309.95	310.5	310.11	311.55	309.37	308.75
327.91	329.04	327.32	329.16	329.44	328.69	327.31	329.1	329.03	328.06	327.08	329.1	328.09	328.94	328.49	328.48	329.48	329.05	328.13	329.15	328.06	328.45	328.9	327.72	329.28	328.51	327.78	327.84	330.22	329.08	329.99	329.38	327.72	328.91	328.04	330	327.49	328.58	329	329.12	326.8	326.36	327.03	329.72	330.06	329.48	328.79	330.42	328.82	328.45
306.02	305.72	304.56	303.92	305.51	304.53	305	306.48	304.58	305.97	305.41	303.86	305.67	303.75	305.33	305.33	306.22	305.47	306.48	306.06	303.34	305.37	305.92	307.11	305.87	305.42	305.19	304.81	304.37	306.24	305.58	307.68	306.39	305.56	305.36	304.78	305.41	303.73	304.91	304.8	306.77	306.25	306.55	304.84	306.12	304.69	305.01	304.66	305.03	304.59
318.3	316.84	318.2	315.42	315.91	316.31	315.97	317.16	317.12	316.92	315.76	316.63	315.74	316.49	318.38	314.99	316.64	315.75	316.27	316.19	316.01	315.76	315.96	315.58	316.55	317.78	315.92	316.54	316.18	317.78	316.9	316.38	316.41	317.76	315.05	316.45	316.39	315.38	317.34	316.32	317.34	316.3	317.82	315.41	315.64	316.12	315.34	314.98	315.93	318.18
303.23	303.42	303.33	303.79	304.65	301.63	303.81	303.35	302.95	302.76	303.38	303	304.05	302.7	303.66	302.87	303.13	301.27	302.78	303.29	303.46	302.81	303.36	301.65	302	302.7	303.37	302.96	302.26	303.17	302.65	301.56	305	303.72	302.92	302.23	302.35	302.66	303.35	303.22	302.5	304.91	302.25	303.65	303.96	304.75	303.45	302.55	301.68	303.37
310.59	311.28	312.86	309.07	310.17	311.83	313.52	310.87	313.24	312.07	310.33	312.32	311.38	311.19	313.42	310.14	311.91	311.23	311.74	312.29	310.87	311.33	311.68	309.23	311.84	309.73	309.46	311.79	311	311.06	311.15	311.06	312.48	314.11	310.31	312.96	311.06	312.29	312.11	311.67	312.74	311.2	312.02	310.26	312.69	310.91	310.46	312.38	311.66	311.42
302.7	303.98	304.51	303.22	303.52	302.27	304.17	302.9	301.84	305.2	304.61	303.31	302.86	305.26	303.32	300.5	301.91	304.13	304.36	303.69	302.76	304.32	304.35	302.04	302.58	304.16	303.51	301.91	303.13	303.08	301.43	303.8	305.42	301.74	305.68	302.29	305.36	302.8	304.15	304.28	304.66	303.67	304.08	302.64	302.42	303.24	304.38	303.4	302.51	303.97
314.14	313.6	314.76	314.2	315.19	314.71	312.87	313.53	313.14	313.81	315.11	314.34	313.06	314.52	314.53	313.29	314.17	313.36	311.59	314.16	312.64	312.79	314.04	313.15	313.07	312.17	314.89	312.19	313.73	312.76	314.71	312.49	315.19	314.72	313.19	314.32	314.53	312.92	313.72	312.29	314.61	316.31	314.27	313.77	314.21	312.66	314.07	312.31	312.85	314.59
303.63	301.73	301.93	302.77	303.49	302.51	302.78	301.22	303.06	302.02	302.99	303.95	302.82	302.63	302.98	304.58	300.88	303.49	304.49	301.64	303.89	303.57	304.49	303.4	303.52	303.63	302.34	303.02	305.37	301.54	302.49	302.22	302.23	303.04	301.2	303.61	303.38	303.96	302.5	301.95	301.98	303.72	303.19	301.88	302.9	303.37	302.09	301.41	303.04	302.24
310.8	309.16	310.44	310.21	311.4	308.75	311.85	310.63	310.02	312.9	312.02	311.44	308.38	309.67	310.58	310.3	310.3	312.36	311.45	308.88	309.29	311.85	311.96	308.97	309.93	310.69	310.33	309.49	309.46	311.57	311.37	310.28	311.49	311.13	310.4	310.98	310.35	310.86	311.03	309.25	311.15	310.26	309.96	311.53	311.33	308.7	310.08	311.2	310.83	310.65
312.49	311.83	314.57	313.17	314.87	312.9	314.12	313.53	312.33	312.55	313.52	312.38	313.97	313.97	313.34	313.02	314.84	311.33	312.73	311.96	314.24	312.82	313.35	312.34	313.21	314.16	312.7	311.65	313.54	313.61	314.4	312.28	313.53	309.63	312.9	313.78	312.88	310.94	312.65	312.9	311.02	312.14	311.99	310.67	311.94	311.73	312.48	313.63	313.91	313.86
318.25	316.6	319.61	317.87	317.68	317.27	316.87	318.69	319.21	317.59	318.96	319.44	318.87	317.09	317.99	317.9	319.85	317.24	316.03	317.42	316.42	319.1	318.97	317.48	319.65	318.26	317.71	319.21	318.9	317.02	318.95	320.24	319.68	318.8	317.91	318.16	317.65	317.13	317.02	318.42	318.28	318.28	319.12	318.26	317.55	319.46	318.37	317.07	318.64	319.03
302.6	304.14	302.13	301.98	303.03	305.85	302.25	303.9	302.39	303.25	304.49	301.95	305.44	304.23	303.79	301.15	302.73	305.88	304.79	303.87	302.38	304.77	302.65	303.3	305.28	305.3	303.15	304.39	302.93	304.1	301.51	302.54	303.11	302.36	304.38	304.56	303.45	305.01	303.5	301.85	303.66	303.67	302.66	303.97	301.74	302.66	301.83	302.77	301.91	304.07
325.34	323.61	324.34	323.65	325.46	323.61	326.32	324.17	323.43	325.34	323.06	324.2	323.9	326.28	325.47	323.97	325.58	324.22	325.65	324.18	325.29	324.13	324.9	325.53	324.25	325.59	324.82	323.94	324.66	323.98	325.21	325.61	325.16	323.94	325.09	324.45	325.19	325.58	322.87	325.6	326.46	324.32	326.61	324.91	324.63	324.78	324.83	325.53	324.43	324.81
300.61	301.14	299.93	303.21	300.94	300.45	301.83	300.31	301.1	300.26	301.32	301.19	300.43	300.94	300.32	302.66	299.74	301.86	302.23	301.73	302.12	300.18	301.7	300.81	301.98	300.13	300	302.01	301.96	300.73	301.4	301.58	298.73	302.45	301.92	300.98	299.45	300.91	301.43	301.45	301.29	300.43	302.11	301.4	302.22	300.4	302.12	300.24	302.22	302.62
307.85	308.3	308.64	307.63	307.34	306.7	306.2	307.05	309.45	307.21	305.37	308.66	307.84	308.36	309.18	306.91	307.32	307.22	310.06	308.58	306.61	307.84	305.29	306.11	308.83	307.89	307.13	306.41	307.26	308.03	310.11	307.81	306.63	309.23	307.7	307.9	306.54	305.47	309.67	307.21	307.7	306.48	307.36	306.57	305.74	308.35	307.82	307.94	306.63	306.57
316.99	317.14	317.48	315.62	316.46	316.52	319.3	316.41	318.79	315.78	317.1	317.31	316.33	317.55	316.24	317.56	316.41	318.02	317.14	318.56	317.31	316.21	315.74	316.17	315.48	317.01	317.85	318.89	317.48	317.04	318.25	318.38	317.28	317.67	319.14	317.36	316.87	316.73	318.18	316.26	316	316.62	317.8	315.24	317.15	317.72	316.89	316.2	315.82	317.59
317.79	317.49	318.19	316.54	317.39	319.02	319.46	320.14	317.89	317.47	318.84	317.12	319.94	318.42	316.83	321.04	320.22	317.44	317.26	319.38	318.26	318.26	319.78	318.22	317.66	317.26	317.62	316.01	319.02	319.99	318.87	317.75	318.6	318.48	320.78	319.45	318.4	318.11	316.96	318.15	319.93	318.46	318.38	319.52	318.85	320.11	318.22	318.11	318.5	318.09
319.52	317.15	316.91	318.76	316.83	316.99	318.25	318.48	316.26	317.88	319.16	319.34	316.93	319.63	317.65	317.34	317.44	319.06	318.42	318.2	319.4	320.64	316.94	318.22	315.85	318.53	318.86	318.19	319.6	318.55	320.35	318.87	317.68	319.27	317.76	316.55	316.85	318.67	319.24	319.93	318.27	318.7	318.83	318.64	318.14	318.4	318.67	318.5	317.19	317.38
313.83	312.84	317.21	315.09	315.12	313.51	312.83	313.96	312.73	313.89	314.22	312.7	314.79	313.86	313.13	314.57	313.26	314.46	313.35	312.91	312.69	315.7	314.1	316.33	313.91	314.89	311.6	313.36	315.86	314.01	313.23	315.57	312.38	316.1	314.96	314.88	314.89	314.34	313.97	311.96	315.82	315.49	312.71	314.05	314.43	314.05	312.28	314.57	313.08	314.62
303.75	302.61	303.96	303.25	302.52	304.67	301.63	305.52	303.6	303.35	301.73	301.85	301.08	302.71	302.31	302.57	301.05	301.81	304.84	302.79	303.21	302.36	301.37	301.75	301.07	302.6	303.8	303.87	303.14	301.67	301.25	304.68	302.44	302.16	302.43	303.87	302.93	303.33	303.06	303.72	303.14	301.77	301.94	302.05	300.54	302.53	302.77	304.18	303.49	303.06
302.39	302.46	302.87	304.49	301.51	301.46	302.43	303.49	300.64	302.74	303.19	302.33	302.2	303.09	301.42	301.52	302.8	301.9	302.81	302.62	300.86	301	303.26	304.37	301.47	301.91	303.36	304.13	303.62	302.27	301.96	304.92	301.74	302.55	302.19	304.35	304.04	303.49	302.39	302.73	304.26	304.17	303.68	302.26	303.76	303.46	302.81	302.59	302.26	302.12
294.37	295.75	295.79	295.87	292.88	295.41	295.92	294.4	295.28	296.24	295.41	294.47	295.68	294.51	292.97	295.72	295.49	294.03	293.82	296.33	294.95	294.16	293.09	294.53	294.91	296.51	295.02	294.19	293.37	295.77	295.75	296.22	294.88	294.47	296.16	295.58	296.01	294.63	297.39	295.77	295.72	295.34	294.28	295.53	295.33	294.77	294.03	295.22	296.04	296.02
330.29	327.06	328.91	329.41	330.22	330.72	327.7	329.77	329.23	327.89	327.9	328.89	327.08	327.83	329.3	330.39	328.65	329.17	328.27	328.83	328.38	328.22	328.14	329.77	329.03	328.71	328.68	329.38	330.33	329.54	329	328.59	329.01	329.26	330.49	327.45	328.59	327.77	330.62	326.96	327.72	328.47	328.52	330.05	328.64	329.21	329.19	328.73	327.87	327.43
310.37	312.64	312.7	313.18	311.27	311.2	310.77	311.55	311.21	309.36	311.05	311.86	310.88	311.95	311.06	312.33	311.85	312.63	311.21	311.55	311.7	312.26	312.78	311.78	311.86	312.56	310.9	313.54	311.59	313.25	310.76	312.09	310.34	313.38	311.45	311.08	311.13	311.92	311.46	312.28	313.04	311.15	310.95	311.13	312.71	311.16	311.66	312.15	309.92	312.18
312.76	314.32	314.51	315.32	312.54	314.78	315.52	314.14	314.04	315.37	314.57	314.37	315.72	313.36	314.39	314.14	316.57	315.34	314.04	316	314.35	313.51	314.52	314.75	313.41	315.83	313.96	313.85	313.68	314.14	313.42	314.58	315.61	314.08	315.51	313.23	314.2	312.75	314.09	313.37	315.99	313.46	314.56	315	313.55	315.06	315.64	315.32	315.37	315.55
311.96	311.01	313.02	313.23	313.79	313.45	312.99	310.61	310.9	311.36	313.2	313.3	312.84	311.79	310.8	312.13	311.36	311.76	312.7	313.45	311.35	311.61	310.97	312.04	312.86	312.03	311.5	310.76	312.59	310.6	310.77	312.63	312.57	312.05	311.57	312.55	312.59	311.86	311.99	313.03	312.52	313.08	311.43	312.68	312.64	311.3	310.44	313.22	312.93	312.21
305.53	305.56	309.67	306.44	307.25	307.54	307.87	307.2	306.28	308.04	307.59	308.85	307.67	306.05	308.74	309.24	307.21	308.18	306.26	308.48	307.27	306.68	307.11	306.85	305.58	307.53	307.65	307.05	307.95	308.32	307.21	306.51	308.4	306.62	306.1	306.95	306.28	306.22	307.01	308.19	306.75	308.66	306.92	306.27	307.8	307.85	306.95	306.26	306.97	306.74
314.68	315.9	315.88	315.53	314.43	315.43	315.42	316.51	315.64	317.29	316.86	317.29	315.25	316.82	318.71	317.31	315.37	314.46	314.72	314.62	314.76	316.4	316.87	318.01	315.31	315.82	315.04	316.48	317.46	316.52	314.89	318.37	316.42	314.77	314.8	314.81	317.18	317	315.91	314.39	316.4	315.94	316.36	316.71	315.85	316.47	315.29	315.83	315.38	314.46
327.35	327.51	328.26	328.6	330.68	329.63	327.45	328.36	327.65	327.8	328.07	326.89	329.47	329.19	329.81	330.09	327.99	327.23	330.86	329.85	329.45	326.78	327.69	328.05	327.68	328.46	329.25	326.77	329.75	326.42	329.13	328.58	327.82	329.86	329.19	330.07	328.16	328.76	329.47	327.85	329.08	328.4	329.17	328.23	327.98	328.92	328.1	329.23	328.72	328.49
300.15	301.22	299.15	301.16	299.64	300.34	300.58	300.23	301.53	302.14	299.01	300.18	300.94	302.35	299.17	301.92	299.36	298.41	299.72	301.17	296.52	300.32	299.44	300.42	299.71	298.61	299.3	299.83	299.21	299.43	298.41	299.95	300.55	299.97	299.28	298.83	298.94	301.11	299.88	298.78	300.53	299.65	300.34	300.24	298.4	300.17	300.67	301.02	300.08	298.85
326.52	327.8	325.66	329.23	327.23	329.06	327.59	327.47	325.42	327.35	327.66	326.02	327.01	329.3	328.86	325.94	329.65	327.04	328.33	327.8	326.72	327.18	328.37	327.08	327.5	328.31	325.82	328.47	326.81	327.02	327.81	326.95	328.31	328.63	327.95	327.48	327.63	328.28	327.75	327.42	328.43	327.81	325.09	326.79	326.77	327.79	330.3	327.48	327.52	327.56
319.35	319.49	319.37	319.44	318.03	319.54	319.4	319.16	319.51	319.57	320.68	320.62	320.72	319.71	321.21	320.87	319.46	319.33	319.91	318.41	319.42	317.98	318.34	320.29	319.66	319.54	318.59	319.84	319.64	320	318.58	319.03	319.5	317.76	317.65	319.57	318.84	318.79	319.11	319.69	318.2	318.26	319.37	318.98	318.97	319.15	319.76	320.11	320.95	320.53
299.08	300.45	298.23	300.16	299.67	299.81	300.47	301.36	299.51	300.91	300.48	299.31	299.95	299.28	299.59	301.52	301.38	299.06	300.44	300.71	300.78	301.37	300.22	299.94	302.15	301.86	300.66	299.63	299.88	299.21	301.2	299.59	300.64	301.86	301.19	301.02	299.86	298.76	301.19	298.49	298	299.29	299.54	300.65	299.33	298.99	300.43	300.95	298.81	299.99
301.23	303.27	304.1	303.65	301.82	304.36	302.17	303.1	303.02	303.5	303.23	303.57	305.02	301.22	303.69	303.33	302.96	304.62	303.07	304.42	303.95	302.71	305.11	301.82	303.32	301.51	304.62	302.98	303.96	303	303.93	304.36	301.75	302.78	303.03	303.66	303.13	301.81	303.01	302.76	303.69	302.59	303.06	303.72	304.21	302.75	303.53	303.4	303.35	303.36
324.59	325.15	325.04	325.91	324.62	324.96	326.06	327.85	326.54	323.4	326.16	325.1	325.05	324.55	324.42	323.37	324.59	326.33	326.15	325.65	326.63	325.49	324.27	325.31	325.98	325.72	326.69	326.96	325.44	326.68	325.51	324.45	325.89	326.35	325.87	324.26	324.34	325.39	325.36	324.5	327.76	324.09	325.15	325.04	325.87	324.72	326.43	323.15	327.17	325.78
313.17	315.19	312.77	315.15	312.89	315.55	314.48	314.07	314.37	313.53	314.37	312.44	314.48	312.99	315.44	313.35	313.82	313.39	314.43	312.95	313.43	312.73	312.61	314.08	314.14	314.85	314.53	314.81	313.39	312.6	314.03	313.78	314.52	314.06	314.55	314.51	314.59	313.53	314.53	315.02	314.36	313.66	314.42	313.01	313.45	312.91	313.75	315.03	313.08	313.85
306.12	304.55	304.58	304.57	308.04	304.98	307.55	304.04	303.25	303.67	305.84	304.94	304.35	306.77	306.43	304.62	307.42	304.55	306.15	307.51	304.35	306.29	305.33	306.32	303.77	307.37	304.92	304.1	306.24	305.47	304.82	306.16	303.39	306.11	306.44	306.08	306.24	307.27	305.3	306.47	305.75	304.98	305.5	303.82	306.15	305.1	306.85	304.74	303.66	303.97
304.11	305.36	302.31	304.12	305.36	302.98	305.24	306.05	302.96	305.35	304.78	304.37	303.11	305.09	304.27	303.28	304.2	302.24	305.4	305.5	303.63	303.55	303.56	301.83	302.61	302.69	301.84	304.77	304.74	303.51	304	302.98	304.35	305.04	302.29	303.97	304.76	304.5	304.27	303.59	304.77	305.49	304.46	303.54	304.31	304.06	302.37	305.44	303.86	305.67
300.09	298.49	300.99	299.56	300.47	301.03	299.5	300.98	301.54	301.12	299.42	299.82	301.89	298.96	300.88	301.08	299.31	300.71	300.6	298.19	300.48	300.69	302.01	299.79	300.35	301.45	300.93	299.58	300.15	301.12	300.5	301.16	300.03	302.09	300.62	300.1	301.65	300.01	300.91	301.02	300.42	300.18	298.98	299.81	301.1	300.85	300.81	300.35	302.67	300.01
319.4	317.71	316.8	318.62	319.37	318.69	319.07	318	315.48	317.67	319.11	316.96	319.28	317.11	317.11	317.23	318.48	318.47	319.36	319.28	318.36	319.25	317.86	315.88	318	316.4	317.75	317.12	317.96	317.41	317.76	317.97	317.99	318.33	318.15	317.11	317.35	318.06	319.26	318.68	317.93	319.06	319.05	317.36	320.64	318.42	318.03	319.3	319.23	317.76
312.38	311.82	313.12	311.98	313.03	312.23	312.39	312.18	314.59	310.33	311.47	312.56	312.44	312.9	312.87	311.39	311.28	310.14	310.64	311.97	310.78	313.29	310.33	311.94	311.57	312.64	312.67	310.82	310.48	312.94	313.26	311.36	312.75	311.39	311.86	312.33	311.86	313.26	310.65	310.17	312.46	312.95	313.33	313.28	312.96	312.04	310.77	312.92	312.93	312.84
304.18	307.07	306.01	304.11	304.3	306.08	306.19	305.39	305.43	305.77	304.49	305	305.09	305.08	303.68	303.53	304.56	303.81	304.94	304.08	305.26	303.79	306.4	305.98	306.41	305.44	304.49	305.63	304.74	304.74	305.41	303.15	305.69	303.67	304.01	303.82	304.62	306.54	305.52	306.21	305.54	305.02	304.89	303.41	305.08	304.78	303.44	304.46	304.61	306.23
314.81	313.13	314.68	315.52	313.16	315.18	314.84	315.95	314.54	314.6	313.93	315.41	315.01	315.75	313.8	314.29	315.33	316.46	315.38	314.87	314.61	314.52	315.07	314.53	314.25	314.02	315.02	313.79	314.24	314.06	314.85	314.86	315.83	313.43	315.93	315.01	317.1	314.74	315.23	313.83	314.63	313.33	314.02	314.93	314.45	315.56	314.21	314.9	315.54	314.78
300.18	300.23	300.62	299.91	299.2	300.31	300.96	301.59	299.94	298.18	300.74	301.65	300.05	301.28	298.69	299.85	300.47	301.29	299.05	300.84	298.96	299.73	300.66	298.17	299.27	300.05	300.06	299.86	299.88	301.15	299.79	300.87	298.97	299.62	301.97	300.5	300.1	299.69	300.99	300.76	300.96	300.7	299.55	300.64	299.86	299.66	298.99	300.41	300.27	301.89
315.07	316.03	316.6	316.96	316.28	315.51	316.48	316.07	315.25	315.25	315.2	313.75	316.4	316.84	315.78	315.98	315.76	315.33	314.49	317.53	316.72	316.1	316.69	314.27	315.69	314.61	315.43	315.43	315.62	316.64	314.85	316.87	316.2	315.57	314.6	315.94	315.48	314.56	314.96	315.13	316.22	315.23	314.69	315.89	316.72	316.56	316.15	315.57	314.95	314.68
302.16	301.38	302.28	303.81	303.05	301.39	303.39	301.03	301.44	302.46	303.89	302.69	303.57	301.88	300.8	302.47	304.17	302.69	302.57	300.61	302.9	300.4	303.61	303.96	301.06	303.18	301.74	304.69	300.71	300.83	303.51	300.97	303.22	301.2	301.13	303.15	300.95	300.56	303.69	303.38	301.82	300.86	303.1	304.26	303.39	303.59	302.54	302.18	301.82	303.77
313.34	315.29	315.55	313.83	313.43	315.66	314.86	315.75	315.26	315.73	314.13	315.29	313.61	315.08	316.08	316.83	317	315.67	316.42	313.88	315.83	315.58	313.75	314.62	313.86	316.27	314.18	314.38	314.7	315.22	317.51	315.5	315.43	313.84	315.3	314.07	314.13	315.96	316.79	313.12	313.66	316.56	315.18	313.86	315.3	315.28	314.91	313.09	314.91	316.56
309.1	309.29	310.52	308.17	310.29	309.83	309.98	309.38	308.65	308.82	309.71	309.87	308.92	309.87	309.51	309.71	307.56	310.06	307.73	309.51	310.44	307.17	309.95	306.64	311.49	308.45	308.95	309.98	308.37	308.37	307.82	308.65	308.45	309.46	308.52	308.2	308.04	309.56	308.71	308.94	309.85	309.55	308.99	307.53	308.08	309.15	309.84	308.44	308.05	308.61
318.35	321.27	317.91	319.38	319.06	318.36	320.17	320.1	318.9	319.8	319.61	320.28	318.16	319.57	318.99	318.86	320.31	317.94	319.76	319	318.35	318.3	319.25	317.16	319.6	319.27	320.29	320.96	318.48	319.31	319.06	320.06	319.25	320.76	317.98	318.74	320.08	320.11	319.71	318.24	319.6	319.08	320.38	318.55	319.5	319.68	318.22	318.42	319.66	318.54
318.17	318.93	318.27	318.95	317.71	318.05	318.44	318.77	318.32	317.94	318.98	318.71	317.99	320.13	318.53	317.9	317.61	317.89	315.68	317.69	319.69	317.18	319.1	317.81	317.34	318.5	317.52	319.14	319.17	318.11	318.52	319.17	318.32	317.27	318.78	318.95	316.47	318.17	319.54	319.37	317.07	318.16	319.25	320.89	317.64	316.75	317.49	318.75	318.78	320.63
325.46	325.23	325.98	327.86	325.4	326.95	326.08	326.16	327.35	327.61	327.35	326.85	326.96	327.53	329.34	326.12	326.61	326.06	327.66	327.63	327.27	326.01	326.51	326.81	327.79	327.31	327.8	324.86	326.39	329.5	326.82	327.75	326.2	325.58	326.54	324.81	328.01	326.51	325.58	327.31	327.34	325.09	326.44	325.16	328.1	327.18	326.24	326.23	326.06	327.7
303.81	304.99	305.4	306.02	306.52	303.57	305.12	303.39	303.82	303.98	302.69	302.14	304.27	304.42	305.66	305.1	304.97	306.21	303.74	303.67	304.3	303.56	304.24	306.59	303.72	303.45	304.93	303.95	304.53	304.95	304.08	304.23	304.5	304.71	304.39	303.86	306.03	304.27	304.15	305.32	305.08	304.13	302.9	305.23	304.36	304.23	303.86	304.29	304.68	304.5
312.47	312.85	315.71	314.1	313.35	312.62	312.31	314.36	313.85	313.94	312.97	313.07	313.8	312.32	313.15	311.61	313.38	312.74	313.97	313.45	312.76	314.92	313.1	312.36	313.95	311.58	314.06	313.94	312.77	312.27	313.13	313.04	314.31	314.57	312.79	313.43	314.5	312.83	315.01	313.16	315.34	312.95	313.55	311.58	315.13	310.75	313.19	312.84	315.31	311.87
329.01	329.18	327.77	329.38	329.38	328.43	328.4	329.08	328.19	327.92	331.23	329.48	327.3	327.78	327.69	328.97	326.21	328.13	328.68	328.43	328.55	327.85	328.15	329.13	327.92	328.02	328.92	328.95	327.42	328.28	328.92	330.15	328.07	329.84	329.29	330.04	328.05	329.01	328.73	328.85	329.58	327.13	329.84	328.13	327.37	329.62	329.09	328.86	329.51	328.75
298.32	300.63	300.76	301.14	300.97	301.39	298.89	300.35	301.8	301.92	299.48	300.28	299.54	299.38	300.35	302	299.58	300.48	299.87	301.27	302.28	302.73	300.35	303.16	298.93	302.25	300.43	302.08	301.74	302.08	300.54	301.92	301.1	300.28	298.93	299.85	301.08	301.22	301.04	301.09	301.85	301.24	299.88	301.37	302.23	301.02	300.27	302.07	300.83	300.82
304.75	304.38	304.98	304.7	305.16	302.31	303.04	305.6	303.9	304.03	305.33	304.22	303.55	302.24	304.52	304.99	303.65	303.6	302.53	304.3	303.8	305.21	305.33	302.96	303.61	304.85	303.68	303.55	303.45	302.85	303.01	302.82	302.8	304.17	303.7	303.8	303.92	304.89	304.14	304.19	304.64	305.03	303.81	304.27	304.49	303.15	302.91	302.2	303.68	305.56
300.07	301.33	300.97	299.75	300.99	298.7	302.07	302.34	302.78	302.07	302.77	302.56	300.79	299.25	301.05	301.31	303	299.76	300.85	302.36	299.31	301.01	301.26	300.7	302.38	301.14	302.25	300.09	301.27	300.82	301.84	299.53	302.02	301.16	301	301.99	301.16	301.37	301.63	300.52	300.58	301.45	300.41	300.82	299.78	299.43	300.87	300.39	302.55	298.8
313.07	312.06	311	311.92	313.01	312.83	312.79	313.15	314.01	313.39	312.82	314.47	314.35	311.57	312.87	312.29	314.63	313.34	312.64	312.97	314.28	315.89	312.56	312.11	311.71	313.73	311.71	312.96	313.03	313.4	311.75	311.72	314.97	312.86	312.6	313.61	311.89	312.3	314.8	312.69	313.72	313.7	312.34	313.31	313.19	312.38	312.35	313.99	313.89	312.24
314.21	314.07	315.04	314.48	312.95	313.5	314.81	313.68	314.84	315.38	313.81	314.05	314.74	314.2	313.88	312.24	314.31	314.12	316.56	313.38	315.1	314.47	313.06	313.63	314.66	314.87	312.69	314.81	313.03	315.01	314.64	314.37	314.23	314.63	312.44	314.04	312.88	312.59	313.01	314.29	314.49	311.91	313.1	313.63	316.28	313.87	313.38	313.62	314.59	312.74
309.83	309.66	310.74	309.11	308.82	310.01	308.11	308.6	309.15	308.77	309.6	308.16	307.69	308.4	309.12	305.39	308.54	309.59	307.22	310.5	308.13	309.46	307.71	309.01	309.97	307.52	308.24	310.4	308.9	307.48	309.46	310.24	308.66	307.35	309.77	308.21	309.95	309.85	309.14	307.55	308.6	308.85	309.67	306.99	309.18	310.16	309.83	312.04	308.45	310.64
315.18	315.38	317.51	314.06	315.68	315.89	316.29	315.89	316.91	315.51	317.35	315.24	317.28	316.98	317.16	314.79	315.74	315.74	314.83	313.86	316.72	315.71	315.57	316.13	315.84	316.92	316.11	316.65	317.33	314.61	314.36	317.8	316.6	315.4	315.54	315.3	315.01	316.87	314.89	315.98	316.33	315.22	315.13	316.3	316.34	317.14	316.72	315.32	316.41	314.03
312.59	315.59	314.07	314.04	314.55	313.97	314.02	313.6	313.07	314.54	314.62	313.31	313.68	313.98	313.71	312.96	314.25	313.29	315.15	313.64	313.57	311.75	314.95	313.94	313.24	312.62	314.21	313.7	314.1	312.33	312.3	310.99	315.3	314.09	315.24	314.05	312.53	315.21	312.72	314.29	314.48	314.6	312.66	314.29	312.08	313.73	314.12	316.11	315.62	314.24
318.95	318.9	319.85	318.12	318.13	317.69	321.4	316.18	316.68	317.18	318.96	317.69	319.9	317.25	318.82	317.44	317.81	317.23	316.31	318.23	317.58	318.28	319.63	317.77	318.24	319.74	319.45	318	320.62	318.78	318.19	318.57	317.89	318.24	315.15	317.81	318.88	319.27	319	317.45	318.75	319.4	317.09	316.39	318.95	319.43	318.06	318.5	317.48	316.79
307.35	305.71	303.3	306.62	304.39	305.62	304	305.38	304.61	306.88	303.3	306.14	304.37	304.04	304.64	305.11	305.47	304.01	304.74	304.48	307.74	304.36	303.65	305.05	304.17	305.86	305.67	304.4	303.73	303.92	305.11	303.39	304.48	304.24	304.41	305.9	305.03	305.15	304.23	303.3	305.6	304.41	304.67	305.32	305.89	304.5	303.16	306.22	306	303.74
304.34	302.69	302.15	302.05	304.25	302.23	303.01	302.84	302	304.68	304.45	305.09	303.76	304.45	303.37	303.92	301.08	302.87	303	303.96	301.37	303.97	303.63	304.2	301.63	305.13	302.51	303.75	301.39	304.43	304.27	302.55	304.63	305.29	305.02	302.78	304.42	304.34	303.56	303.49	303.98	303.53	303.36	302.91	304.33	303.59	303.08	303.73	302.42	302.35
312.83	311.93	313.87	310.93	310.65	312.44	312.11	313.2	313.43	312.07	312.6	313.61	314.83	313.97	313.48	311.67	312.01	313.21	311.9	313.91	313.09	312.64	312.54	310.81	312.71	313.52	313.54	313.63	313.76	314.03	311.26	312.27	312.52	313.37	312.22	312.26	311.61	314.62	314.65	312.67	312.77	312.55	313.22	312.49	314.44	312.34	314.03	311.72	314.04	312.56
292.6	294.5	293.99	293.14	293.3	294.94	294.56	297.06	293.99	294.58	294.94	295.72	295.6	295.76	293.8	293.2	294.84	294.2	295.15	292.9	294.79	294.17	294.04	293.42	293.43	292.7	294.17	292.5	295.35	293.68	295.01	292.56	294.24	294.42	293	294.8	293.58	293.9	293.96	293.96	292.82	292.43	295.06	294.53	294.27	292.85	294.17	293.2	294.37	294.19
305.85	307.5	305.72	307.24	305.87	306.41	306.85	306.61	307	306.78	307.26	305.62	305.54	306.91	307.83	308.53	306.28	306.34	307.1	306.89	305.97	307.08	306.71	308.95	306.05	307.03	306.5	306.54	308.17	305.99	307.77	307.66	305.17	304.9	307.43	305.4	307.89	304.71	306.97	306.81	307.28	307.48	306.38	307.97	306.8	306.18	307.22	307.43	307.91	306.23
314.65	313.04	313.29	313.7	315.48	315.69	315.15	314.88	316.09	315.04	315.21	315.51	313.3	315.71	314.76	315.88	314.07	314.05	315.03	315.75	314.4	316.58	314.35	314.56	315.56	314.55	314.2	314.25	316.46	315.4	315.14	314.11	316.23	315.29	313.45	315.35	315.79	315.79	314.14	315.06	314.39	315.7	316.01	314.37	316.7	313.67	314.16	315.29	316.22	316.06
305.13	304.1	303.89	304.16	303.76	303.13	305.02	303.71	304.13	304.6	304.03	304.44	304.49	305.62	305.21	303.42	305.37	304.92	302.86	304.13	304.66	303.86	304.01	305.67	304.92	304.25	303.69	305.21	303.26	303.65	304.48	304.33	303.55	303.85	306.25	304.06	304.19	303.57	304.75	306.6	303.93	303.82	303.91	304.75	302.89	303.84	303.09	303.89	304.71	305.07
314.31	315.5	313.31	312.43	314.37	314.22	314.39	314.07	314.7	314.28	314.22	314.18	313.69	313.81	312.45	313.62	314.81	315.15	313.59	315.22	314.28	312.7	315.41	314.27	312.12	314.86	313.33	313.31	312.76	314.24	315.11	314.75	314.25	312.94	314.06	314.57	314.5	313.78	314.99	315.39	314.65	315.07	314.03	313.08	314.69	315.49	313.64	313.8	312.92	313.58
316	317.19	315.32	315.03	315.69	315.53	315.87	315.51	315.48	315.35	314.7	316.92	315.13	314.38	316.38	316.26	315.95	314.76	317.64	314.68	315.9	314.54	316.07	314.83	316.29	314.43	315.2	316.1	314.1	315.44	316.17	315.49	315.74	315.24	315.13	316.74	314.69	315.86	315.39	315.77	315.25	313.34	316.24	315.84	317.99	318.3	314.59	314.61	316.64	315.13
297.37	298.07	297.33	297.31	295.89	297.32	297.44	296.99	296.08	295.06	296.69	296.31	297.66	296	296	295.41	297.43	296.18	296.75	296.53	296.8	296.92	296.23	297.29	297.66	296.84	298.5	296.92	297.8	297.23	297.22	296.16	296.94	295.87	295.21	296.68	295.7	296.63	297.1	296.51	295.16	296.38	296.23	296.68	297.52	296.48	295.65	296.6	296.92	296.02
297.54	297.62	296.53	297.12	295.25	296.48	298.53	296.48	296.36	296.75	295.24	296.19	295.45	295.59	297.68	296.17	297.5	296.79	297.61	296.58	298.11	297.66	295.51	297.17	297.83	298.56	298.63	297.43	296.83	295.18	297.08	297.98	298.1	298.08	295.89	297.36	297.26	296.62	297.55	297.12	296.43	296.78	297.35	298.3	296.38	297.89	298.68	296.28	297.7	297
312.09	312.12	311.48	310.15	312.38	312.02	311.22	312.49	310.2	312.1	311.32	312.58	309.68	312.18	310.8	310.93	310.91	311.79	311.66	311.14	308.96	312.09	312.03	312.86	311.07	311.96	311.56	311.16	313.09	311.51	310.58	311.8	310.2	312.05	311.33	311.18	312.73	312.86	309.84	312.19	311.53	310.8	311.6	309.98	311.27	312.85	313.09	309.93	310.99	311.8
311.98	313.39	312.09	312.69	313.55	315.6	314.36	313.12	313.02	312.78	312.07	312.93	311.96	312.14	312.29	312.92	312.72	311.19	313.29	313.94	313.84	313.09	312.12	312.6	312.98	314.36	312.79	314.13	312.97	314.33	313.65	312.86	313.99	312.94	312.98	312.81	311.64	312.49	312.93	313.58	312.62	314.93	313.03	314.19	312.88	314.18	313.21	313.31	312.64	313.35
296.84	295.73	296.06	298.32	295.74	295.25	295.31	295.72	296.16	297.01	295.97	298.31	298.15	296.42	295.85	297.05	296.77	296.88	298.42	295.54	298.65	297.15	296.91	298.25	297.96	296.64	296.85	297.22	296.22	297.3	296.58	295.87	296.95	296.79	297.48	296.49	295.57	297.61	295.6	294.43	296.12	296.75	296.85	298.06	297.05	295.97	295.46	296.81	297.48	296.61
304.12	305.98	305.65	306.11	305.54	303.32	303.57	305.05	305.21	305.37	305.35	304.24	306.6	304.77	304.05	304.61	305.45	303.98	306.18	304.29	306.1	307.29	305.88	304.71	306.09	305.9	305.42	306.78	305.65	305.58	306.24	306.05	306.41	306.15	304.55	305.33	305.31	305.67	307.4	305.3	303.44	306.28	304.9	306.97	304.66	306.17	305.21	306.41	308.41	305.86
301.39	300.55	301.21	301.72	301.79	299.64	302.04	301.67	300.51	301.47	299.03	301.71	301.54	302.34	300.95	301.33	299.55	301.27	301.19	301.74	299.83	299.58	299.76	300.15	301.08	300.76	300.3	300.28	302.16	302.33	301.25	300.78	302.31	300.09	300.87	302.51	300.54	301.63	300.8	298.93	301.31	300.91	301.21	301.57	301.21	300.21	300.53	299.79	300.92	300.72
319.85	318.89	316.49	318.27	318.06	318	317.51	318.33	318.22	318.05	319.03	318.58	318.24	318.22	318.9	318.39	318.29	317.06	319.44	318.06	317.92	318.61	318.82	319.85	317.37	319.43	320.02	318.06	318.24	319.62	317.64	317.97	316.86	319.1	317.1	317.61	317.43	317.62	318.03	317.75	318.39	318.28	318.13	318.99	317.22	318.1	317.91	318.74	317.6	319.39
293.7	293.87	293.67	294.34	295.09	295.37	295.54	293.38	296.19	295.46	297.19	293.2	295.81	296.93	294.26	295.54	296.34	294.58	293.72	295.25	296.24	295.13	295	295.71	296.28	295.63	295.21	295.64	295.98	295.26	297.08	296.57	294.76	296.07	292.47	293.78	293.24	295.47	295.77	295.38	297.05	297.34	295.79	295.64	294.31	297.08	294.95	295.07	297.07	295.64
309.62	309.15	311.7	308.36	310.13	309.51	310.21	309.88	309.29	309.43	310.12	310.14	310.8	309.2	309.36	309.18	309.12	309.79	310.95	308.65	309.48	308.06	309.11	309.12	309.01	308.86	311.58	310.88	309.22	308.86	308.44	310.3	311.05	309.18	308.88	311.48	309.07	308.56	310.35	310.41	309.57	309.84	310.85	308.65	309.18	310.02	309.97	309.92	309.48	310.99
327.5	327.89	329.73	328.57	327.7	327.85	328.14	328.32	326.56	327.66	329.44	327.77	329.69	327.81	328.03	329.07	328.56	328.53	327.17	327.08	328.43	327.57	327.75	328.66	327.57	329	327.38	326.22	328.35	327.2	328.71	326.49	326.54	328.54	328.67	326.7	328.23	327.2	327.29	326.74	328.3	327.34	327.83	327.14	327.73	328.13	327.51	327.11	327.03	328.65
310.86	310.75	310.96	311.18	309.34	311.22	309.91	309.16	311.36	311.39	310.83	310.99	309.59	311.17	312.71	309.85	311.04	309.8	310.09	311.57	310.93	311.19	312.25	310.46	310.51	312.29	313.96	312.04	312.62	309.35	309.62	311.25	311.25	310.93	311.99	310.94	309.6	310.11	310.81	311.83	311.84	311.8	309.4	309.17	309.21	311.42	310.13	310.89	311.09	311.88
304.19	301.9	303.33	302.56	302.84	303.67	303.96	303.05	304.75	302.59	302.07	302.38	303.91	304.55	304.07	302.89	304.38	305.42	302.43	302.59	303.86	302.25	302.46	303.21	304.29	303.32	302.17	304.29	303.58	302.54	303.86	304.58	303.61	300.88	303.07	302.44	303.29	303.35	304.07	303.87	302.12	303.98	302.31	303.02	303.38	304.99	303.12	303	301.36	303.34
303.09	303.34	301.16	302.48	303.42	302.96	303.93	301.87	303.2	303.55	304.74	301.65	302.93	302.91	302.15	303.14	303.3	302.55	303.46	303.48	303.28	304.43	302.23	303.02	303.44	303.74	302.02	301.67	303.51	301.63	302.95	301.73	302.76	303.03	302.8	302.97	302.2	303.55	303.63	303.07	302.39	302.43	302.61	302.61	303.47	302.09	303.75	302.62	302.41	303.14
319.81	320.52	320.72	319.33	320.97	320.02	320.81	318.04	319.23	318.98	320.13	319.78	319.1	318.11	319.22	317.52	319.87	319.01	318.74	318.1	320.04	321.08	319.7	321.61	317.32	318.61	319.89	319.4	318.37	320.43	319.92	317.63	319.66	318.35	319.51	318.41	320.34	319.41	319.72	319.95	318.45	320.33	319.19	318.59	320.03	321.33	320.21	320.19	318.18	319.15
304.34	302.6	302.51	302.29	303.14	302.77	304.58	304.5	303.62	303.5	304.5	301.63	301.79	303.95	301.78	302.91	302.18	301.24	302.78	302.79	303.92	301.81	302.35	303.77	303.65	302.51	303.83	300.8	301.16	303.78	302.22	303.3	303.38	302.79	302.76	303.69	301.88	301.77	302.31	301.95	302.04	301.8	300.95	304.4	303.58	302.18	301.8	302.21	303.77	302.32
325.8	325.88	324.61	323.36	325.06	324.82	324.97	327.27	325.13	325.88	324.53	324.8	325.4	325.64	324.22	324.77	325.28	323.46	324.2	324.42	326.68	325.13	324.99	323.52	323.14	323.04	323.25	326.18	325.06	323.38	323.1	324.86	324.52	324.68	325.37	326.06	324.23	324.57	324.5	324.06	325.57	325.12	323.96	323.8	325.8	325.42	322.89	324.25	324.75	324.89
312.35	314.82	315.12	313.01	313.21	313.22	313.08	314.12	314.46	315.64	314.56	315.31	315.15	314.39	313.63	315.13	313.78	314.39	313.53	315.46	315.02	313.72	313.64	313.46	314.41	314.75	313.38	313.08	312.56	314.77	314.12	314.35	313.58	314.95	314.08	313.85	313.63	313.57	314.03	313.27	313.88	313.08	314.64	313.38	314.77	313.79	313.77	313.78	313.28	314.81
314.72	314.82	316.2	314.91	316.16	315.84	315.8	315.64	313.77	313.75	314.54	313.76	314.38	312.7	316.36	314.77	316.09	314.5	315.99	315.8	314.47	314.51	315.82	315.13	316.61	314.55	315.54	314.63	312.56	315.33	315.5	314.84	314.03	314.77	315.35	315.3	314.7	315.1	314.62	314.23	315.17	313.5	314.06	316.25	312.65	313.85	314.18	313.48	314.37	312.5
304.77	304.59	305.7	307.09	304.83	305.45	305.91	304.89	304.34	305.38	304.86	303.47	304.59	304.87	304.85	304.75	304.31	303.62	304.64	303.3	304.99	305.62	305.01	306.07	304.89	305.31	305.07	305.01	303.97	304.46	305.02	305.87	305.38	304.84	304.86	305.49	306.37	306.48	306	304.76	305.71	305.88	306.77	304.02	304.19	305.07	304.28	305.6	305.07	304.61
326.05	323.46	324.72	325.14	325.6	322.75	324.44	325.92	325.47	324.28	324.06	323.79	325.39	324.17	321.81	321.94	326.27	325.19	325.88	325.72	324.88	323.49	324.03	325.29	326.35	323.79	324.09	325.06	325.61	322.92	325.52	324.28	325	323.12	325.92	322.05	324.62	323.16	326.97	323.79	326.63	324.44	325.31	323.53	324.7	324.01	325.33	324.89	324.11	323.17
300.5	300.93	301.42	299.56	302.08	300.44	300.06	301.07	300.19	301.77	300.09	300.46	301.24	301.99	300.8	303.5	301.22	301.76	300.6	302.68	302.05	299.81	301.04	300.52	301.7	300.72	301.47	301.14	299.86	301.02	301.14	300.52	301.11	301.69	302.1	300.89	302.06	301.18	301.49	301.65	304.14	301.31	301.1	299.67	301.11	301.09	299.23	298.94	301.19	300.27
318.94	317.69	317.25	317.07	318.3	314.77	316.54	317.17	317.71	317.8	319.37	318.01	318.21	318.12	318.42	318	316.37	317.01	316.62	316.36	317.93	318.05	319.64	316.41	316.98	316.52	316.32	314.49	314.92	318.23	317.14	318.11	316.86	316.42	318.56	319.42	318.23	316.42	316.07	316.98	316.97	317.49	316.47	315.86	317.24	317.04	319.3	317.54	317.06	316.09
302.73	304.54	300.17	301.75	302.1	303.52	300.55	301.53	301.61	301.78	303.16	303.64	302.75	302.4	302.34	303.47	302.34	302.41	302.47	303.65	303.38	303.19	300.89	302.07	302.54	301.16	301.34	301.91	303.34	302.07	302.8	303.13	305.33	301.66	300.14	303.5	301.15	301.4	300.91	301.05	302.87	302.94	301.31	303.71	302.76	304.6	302.3	301.62	302.3	303.03
318.52	317.26	317.68	317.71	318.79	318.26	316.33	317.9	319.56	319.71	318.42	319.04	318.76	318.44	318.76	317.34	319.08	317.43	319.88	318.89	317.19	317.44	318	317.3	317.15	318.45	317.68	318.57	319.1	317.36	317.86	316.58	316.87	317.42	317.8	319.67	317.26	319.03	317.17	318.88	317.8	316.3	318.39	317.8	317.47	319.31	319.01	315.75	318.2	318.1
305.67	307.4	308.81	308.22	308.79	307.38	308.81	308.17	307.14	305.27	307.55	306.13	306.79	307.46	307.36	306.93	307.3	308.42	306.58	307.98	309.39	308.71	306.32	307.59	307.08	306.13	309.55	307.31	306.2	306.89	307.45	306	307.49	307.69	306.49	307.39	307.22	308.26	304.81	307.41	306.71	307.14	307.72	306.67	307.59	307.46	306.86	309.33	307.44	305.57
305.94	305.47	304.55	303.8	304.21	304.95	303.06	305.85	303.27	304.33	303.35	306.06	303.21	304.77	304.34	303.08	304.16	304.76	304.62	304.03	303.56	304.68	304.82	305.72	303.97	304.8	303.15	304.87	305.63	304.81	302.15	303.44	302.63	304.58	305.8	304.69	303.65	305.64	304.16	304.89	305.3	304.49	302.71	304.06	305	302.95	303.71	304.49	305.31	304.91
315.06	316.39	316.92	314.81	315.09	315.43	317	317.12	316.98	314.41	314.86	316.34	318.53	317.04	314.98	315.43	314.93	316.41	316.03	315.83	316.42	316.03	315.07	316.16	313.83	315.74	315.81	313.33	317.57	316.44	313.27	316	316.02	315.32	317.08	316.41	314.96	316.17	316.62	315.62	315.8	316.52	316.65	315.67	314.88	315.49	315.81	315.43	315.04	316
325.02	325.55	325.52	326.37	324.65	325.67	325.86	326.66	323.81	324.24	324.39	323.45	326.42	325.08	325.27	326.18	323.87	324.25	326.67	325.55	325.74	324.93	325.43	326.47	326.96	328.34	326.41	326.53	325.17	325.54	325.46	324.17	325	326.3	325.36	324.31	326.8	325.21	325.27	324.76	324.55	324.24	324.89	326.83	326.11	324.6	324.34	326.48	324.66	325.06
308.71	308.7	309.43	310.97	309.31	308.43	308.64	307.35	308.42	309.19	308.24	310.37	307.97	309.05	308.04	309.34	308.06	307.61	309.5	309.53	307.63	308.23	309.59	309.4	309.35	307.48	308.14	306.97	307.55	309.8	307.41	306.93	310.37	308.35	307.31	308.98	308.61	308.63	310.72	308.49	308.89	308.56	307.85	309.33	309.17	310.48	309.11	308.26	309.39	309.18
308.04	306.85	306.25	307.14	307.88	307.93	307.15	308.56	307.29	306.15	305.78	306.22	307.58	307.27	305.29	307.41	306.31	307.03	307	308.45	307.32	307.93	305.27	308.72	307.29	306.7	307.73	308.03	305.28	307.38	306.5	305.45	305.64	307.75	309.15	307.98	308.01	306.58	307.08	307.07	307.29	306.45	307.05	306.8	305.92	308.34	307.85	305.87	306.91	307.21
314.67	312.13	313.72	314.32	313.74	311.59	312.42	311.25	313.54	313.49	312.1	315.61	312.73	312.65	314.64	313.39	312.98	314	312.31	311.22	314.65	314.41	312.53	312.13	313.86	313.67	313.24	314.46	315.12	314.81	314.16	312.15	311.18	313.41	311.84	313.89	311.82	312.82	311.72	314.97	315.33	313.46	312.99	312.44	312.94	314.62	312.13	314.23	312.45	314.48
295.02	293.31	295.18	293.29	293	292.74	295.12	294.21	294.88	294.13	292.41	292.77	294.32	294.44	294.36	294.4	293.67	294.14	293.82	293.58	294.35	294.47	295.73	294.9	293.34	293.25	294.14	293.49	291.55	295.83	293.77	294.13	295.29	293.11	294.06	294.4	294.93	295.77	294.57	295.79	292.65	295.21	292.66	294.29	295	294.28	292.92	294.64	294.15	295.6
330.75	329.64	327.91	329.3	328.32	330.36	329.08	327.22	327.93	330.18	328.76	327.53	326.46	328.37	328.42	330.03	328.99	329.02	328.39	327.34	328.44	328.34	328.63	327.7	328.02	329.93	327.94	328.83	328.38	329.02	326.78	327.95	328.44	328.32	330.52	329.26	329.07	328.32	328.65	328.44	328.43	329.11	329.51	328.88	328.98	329.39	327.97	326.48	328.79	328.92
297.23	296.86	298.03	298.61	296.4	296.13	294.61	297.34	297.98	295.82	296.49	298.53	297.8	296.45	297.62	295.93	298.04	298.58	297.39	297.21	298.63	296.74	297.09	296.37	296.5	296.92	296.04	296.4	298.48	296.09	296.94	295.22	296.96	297.56	296.76	296.02	296.63	296.47	298.27	294.77	298.05	295.88	297.11	295.64	297.92	296.4	298.38	294.61	297.16	296.54
325.87	323.14	324.12	325.54	324.06	325.73	324.98	325.46	324.4	323.32	324.53	324.86	323.97	325.68	324.74	326.43	326.19	324.47	324.62	326.08	326.76	326.62	322.03	323.49	324.81	325.05	324.41	325.41	323.19	325.01	325.57	324.22	326.47	325.65	322.31	322.93	325	326.29	325.81	325.43	323.35	325.22	324.42	322.45	325.57	323.21	324.02	324.91	324.79	324.26
310.67	311.29	310.64	311.19	311.01	312.17	310.56	311.78	311.8	312.25	311.66	312.24	311.94	310.1	310.94	312.42	311.56	313.01	312.43	311.94	311.91	310.35	312.37	310.71	309.4	311.69	311.02	310.96	310.53	310.98	312.28	312.66	309.76	311.36	311.21	312.94	312.49	313.13	310.82	312.61	311.4	312.66	311.04	311.21	311.44	312.82	312.32	311.34	311.91	311.5
315.94	316.33	315.13	315.47	315.29	316.06	313.38	313.63	314.21	314.7	314.93	314.96	313.05	316.16	314.81	314.26	314.31	314.41	316.17	317.87	314.35	315.75	314.8	313.23	314.17	315.47	313.1	314.62	314.69	314.78	316.4	315.5	316.08	316.41	316.48	314.78	315.11	315.35	315.05	316.4	316.17	315.84	316.65	315	315.31	315.5	314.29	314.76	315.44	315.27
314.86	314.25	314.87	314.22	314.52	315.54	314.72	313.77	313.91	314.5	314.19	313.53	316.1	313.17	314.57	316.5	314.62	315.87	314.52	314.73	313.92	313.59	315.34	313.89	315.67	315.77	314.48	316.42	314.6	315.46	315.37	315.71	313.26	312.95	313.3	315.67	314.09	314.35	314.87	314.06	313.38	314.89	315.64	315.15	316.49	314.19	314.59	314.91	315.39	314.32
310.39	312.8	310.2	314.31	310.84	309.94	310.78	311.8	310.12	310.95	311.04	311.96	312.13	310.97	311.53	311.22	310.8	311.91	311.62	312.65	310.84	312.32	311.33	310.74	312.2	311.32	312.81	310.33	312.18	313.06	310.1	310.01	311.37	310.83	311.94	311.89	311.81	312.03	312.32	309.91	311.41	310.46	310.78	312.32	312.83	312.21	312.72	312.07	311.27	311.58
296.39	295.47	296.53	296.66	296.36	295.2	298.04	295.96	295.62	297.25	296.86	296.93	297.06	297.48	299.15	297.57	297.39	298.08	297.44	298.55	297.85	297.38	294.44	297.05	295.85	297.48	294.38	296.91	296.9	295.42	295.92	297.48	296.96	298.03	297.61	295.86	295.81	295.08	295.2	295.86	297.34	297.99	296.02	298.31	298.2	297.33	296.71	297.92	297.66	297.31
328.29	329.78	329.37	328.79	328.8	328.27	328.54	328.29	327.68	328.91	329.22	328.09	329.79	329.32	326.71	326.84	327.76	327.93	327.96	330.52	328.65	326.71	327.05	328.09	329.47	328.05	327.78	328.65	328.69	327.78	330.5	329.07	328.58	329.12	329.69	327.77	329.1	328.53	329.03	328.75	327.45	326.87	330.65	328.99	327.63	327.47	330.21	327.3	329.72	327.96
305.15	304.84	306.29	304.73	303.95	303.92	304.58	303.41	303.17	305.7	303.53	304.26	304.94	305.11	304.34	303.17	304.69	304.22	304.98	304.34	304.9	303.69	306.47	305.71	302.95	304.01	304.8	305.07	302.82	304.22	303.31	304.95	304.89	304.02	302.61	301.42	303.28	304.53	304.52	304.79	305.98	302.41	306.84	306.87	303.78	305.19	305.27	305.15	305.32	305.93
302.39	305.62	307.09	308.48	304.53	306.09	305.98	304.56	305.83	304.93	304.18	305.32	305.76	304.33	305.02	306.4	305.93	303.98	305.17	304.29	305.37	303.25	304.47	304.26	305.43	305.42	306.1	305.7	306.08	305.28	306.11	306.19	306.15	305.47	306.63	305.95	306.94	304.7	304.6	307.48	306.13	305.73	305.93	304.16	305.81	305.61	305.09	307.18	304.55	306.04
302.63	302.95	303.29	303.53	302.06	304.24	303.32	303.43	304.23	302.61	304.1	303.87	303.83	303.41	304.86	303.49	304.33	304	302.75	303.11	303.17	301.66	305.29	303	303	303.7	303.76	304	303.95	303.31	305.63	303.41	303.39	303.83	304.15	302	304.45	303.97	303	300.5	303.32	304.15	305.01	302.62	304.58	301.46	303.9	303.11	303.61	302.49
315.02	312.05	314.57	311.81	313.82	312.58	311.97	314.05	312.83	313.41	312.84	312.76	312.95	313.12	313.64	314.72	314.13	313.77	315.09	311.47	314.42	314.18	312.94	313.57	312.96	310.85	312.51	312.91	314.64	312.11	313.32	314.59	312.75	314.88	310.64	313.56	314.07	313.62	314.67	315.73	313.37	311.9	311.27	312.68	313.14	312.9	312.32	313.99	312.09	311.95
304.29	304.45	306.54	303.61	303.4	305.41	305.78	304.76	304.86	302.78	303.18	305.92	304.49	303.95	303.96	304.72	304.51	303.99	302.82	303.85	306.32	305.53	306.1	304.61	304.02	303.65	303.77	302.76	305.08	303.5	301.87	302.67	303.53	304.6	306.05	303.79	303.53	302.4	304.14	304.87	303.85	306.12	303.53	304.05	304.27	303.35	304.76	303.65	305.52	303.72
295.97	294.68	295.69	296.06	296.54	295.71	295.45	294.98	294.62	295.35	294.42	294.1	296.19	294.77	294.69	296.32	296.6	296.31	294.25	294.82	296.91	294.15	295.86	295.04	295.09	294.63	294.55	295.53	296.4	295.35	294.51	295.08	295.26	294.04	294.58	296.3	295.39	294.43	294.35	296.63	294.13	296.65	294.07	294.15	294.93	294.85	295.07	295.93	294.44	295.83
326.83	328.33	328.09	328.9	326.22	327.41	329.04	329.18	329.48	330.35	328.09	329.18	327.15	327.72	330.35	329.99	328.94	331.1	327.77	331.56	328.14	330.38	328.18	327.68	330.33	328.71	328.32	329.01	328.45	328.78	327.95	330.08	328.49	328.54	328.34	327.88	328.21	328.86	328.57	329.33	329.39	327.13	327.24	328.48	328.29	326.86	327.98	329.38	329.1	329.09
313.54	314.65	313.6	313.85	314.93	315.78	315.36	313.51	313.81	314.83	313.64	313.61	314.43	312.95	315.45	314.25	313.1	313.02	314.73	313.23	312.09	312.47	313.56	314.57	313.15	312.7	314.18	314.17	314.17	314.64	314.49	315.37	312.79	312.85	312.24	313.92	315.57	314.74	312.13	315.17	315.42	315.3	313.81	314.46	314.49	312.91	314.05	314.06	313.38	313.73
306.75	306.41	308.09	307.84	306.31	307.31	305.59	306.82	305.9	305.91	305.9	305.41	307.79	305.94	307.7	305.01	305.19	306.54	306.28	308.41	308.97	308.98	307.17	305.08	307.94	306.5	308.3	305.63	305.94	306.46	307.43	305.17	306.97	306.04	306.7	306.04	306.91	306.23	306.03	306.18	307.54	306.54	307.57	305.97	306.08	304.76	305.64	307.21	306.32	306.63
314.01	313.55	315.92	315.23	314.6	314.41	314.24	313.83	313.79	314.4	315.67	314.77	314.6	316	315.94	314.68	314.71	314.36	313.3	314.29	316.52	315.29	315.85	316.93	314.95	313.07	315.31	314.12	315.51	314.69	315.3	315.77	315.53	314.38	316.15	315.44	315.36	315.56	315.43	314.96	315.25	314.24	315.09	315.08	314.87	314.04	315.07	314.11	315.73	315.4
292.33	293.09	293.78	292.11	293.08	293.85	292.37	294.19	294.94	294.31	293.51	293.75	293.6	293.3	294.58	293.69	294.13	293.8	293.66	294.52	294.58	292.64	295.24	293.32	294.19	294.78	293.24	292.72	293.35	293.78	293.71	292.1	295.29	292.91	294.92	293.15	294.56	293.03	293.64	295.48	293.32	294.42	293.33	294.59	294	294.54	294.47	293.2	293.75	293.31
313.57	312.89	313.42	314.11	311.84	314.69	313.83	315.45	311.28	314.38	313.88	313.57	313.48	313.09	314.37	312.18	314.65	313.58	313.39	314.06	314.65	313.95	313.44	313.14	311.87	314.75	313.38	312.77	313.6	312.93	312.02	313.78	311.22	311.97	314.13	312.92	313.16	312.81	312.76	312.39	312.39	313.81	311.73	311.12	313.71	313.61	313.42	313.45	314.79	313.84
313.44	312.63	312.6	312.03	312.84	312.74	312.98	310.87	310.86	313.24	313.77	312.04	313.06	311.89	314.41	312.64	313.46	312.88	312.3	313.2	311.63	313.68	313.12	313.93	313.26	313.97	315.38	313.94	313.41	311.84	313.29	313	314.71	313.17	312.72	312.76	311.61	313.82	314.44	311.47	313.09	311.26	312.96	310.83	314.24	312.29	315.59	312.3	312.76	312.75
306.22	305.71	307.7	305.8	306.44	305.25	306.16	305.74	306.37	306.67	305.79	304.35	307.75	306.59	307.13	306.16	306.94	307.81	307.41	308.39	306.11	306.82	307.66	306.88	305.31	306.6	305.17	307.06	308.85	308.2	306.81	307.5	306.08	306.63	307.34	306.3	304.84	307.16	305.87	307.89	306.01	306.29	305.98	306	306.51	306.24	306.48	306.22	306.62	306.88
300.9	299.93	300.49	299.16	301.59	300.29	301.22	302.65	300.45	300.94	301.7	301.35	301.93	300.22	300.81	301.7	300.31	300.91	301.19	300.96	299.66	298.99	300.97	301.4	302.44	301.21	300.93	302.22	301.92	300.91	302	299.55	299.35	301.48	299.69	301.2	301.3	299.96	301.95	300.81	301.44	301.31	302.15	300.82	301.1	302.64	300.23	302.07	300.84	301.85
313.78	313.13	312.42	314.43	312.83	312.89	314.07	313.69	312.34	313.6	314.31	313.23	315.04	315.12	314.73	313.93	313.4	313.42	315.39	312.94	312.15	312.34	313.79	313.46	315.88	312.95	312.66	314.77	315.49	313.39	313.94	313.01	312.35	313.45	313.61	314.24	313.87	315.07	314.96	313.06	314.32	313.92	314.59	313.35	313.62	312.86	313.83	313.32	312.61	314.18
306.26	303.85	301.33	303.01	303.2	303.76	306.1	304.47	304.64	303.18	305.01	304.49	304.3	302.19	304.88	305.25	305.58	302.86	303.87	302.85	304.84	303.61	302.5	303.2	304.6	302.97	304.1	302.61	303.78	304.19	304.16	303.79	302.98	302.35	303.8	305.18	302.77	303.81	302.86	303.25	302.8	303.42	303.66	306	304.33	304.31	303.56	304.82	303.34	302.33
302.29	301.76	303.58	301.74	303.48	302.24	303.32	301.44	302.53	302.07	303.79	302.32	303.08	303.84	301.46	301.37	303.11	301.98	303.12	305.21	301.61	303.05	302.03	304.69	303.03	302.4	302.72	302.52	303.78	304.06	302.01	302.09	302.52	302.37	304.29	301.04	303.28	302.98	301.05	301.71	301.86	304.29	304.72	302.8	303.53	303.37	302.09	302.29	303.97	301.34
319.43	319.08	319.99	320.27	319.52	319.71	320.41	319.87	320.25	319.06	320.41	319.62	318.17	319.61	319.33	318.55	319.7	316.43	320.67	320.2	318.22	319.68	319.51	319.74	320.09	319.59	319.01	318.9	317.99	317.57	317.81	321.43	319.01	317.75	318.55	319.53	320.72	319.29	319.26	318.79	319.45	317.71	318.42	319.34	318.15	319.25	320.67	320.09	319.7	319.3
302.17	303.72	303.43	303.09	303.5	303.84	302.95	304.96	304.37	302.76	302.82	303.53	304.08	302.66	302.75	304.88	303.53	300.94	302.99	303.26	303.15	304.42	302.83	303.92	304.45	304.07	304.66	304.15	303.39	303.74	304.69	304.47	304.47	303.59	303.05	302.56	302.52	304.67	302.4	305.54	303.29	303.01	303.35	303.83	303.2	302.71	302.3	303.53	305.14	303.94
327.8	329.28	327.36	329.07	330.37	327.81	328.69	327.75	327.67	329.6	327.46	330.24	328.06	327.02	329.21	330.11	327.98	328.28	327.99	328.55	327.84	328.78	328	330.13	329.23	328.56	328.62	328.45	329.4	328.54	327.37	327.76	329.34	329.05	328.89	328.81	328.46	328.32	330.33	328	330.12	330.22	327.86	327.15	329.26	329.99	328.63	327.42	327.6	327.37
314.45	314.24	315.56	314.5	314.75	314.59	314.77	313.47	314.95	317.18	315.65	314.76	314	314.75	313.19	314.68	315.84	314.45	314.9	314.62	312.44	315.15	315.74	314.77	314.26	314.56	315.63	314.62	315.09	315.09	315	313.33	316.08	314.79	314.01	316.4	314.69	313.99	314.88	315.2	315.79	315.82	316.77	314.15	315.11	315.91	315.5	313.66	313.95	315.28
317.03	316.95	318.57	315.87	317.84	316.08	318.11	317.72	317.87	318.62	315.69	316.44	318.09	316.5	317.19	316.12	318.57	317.38	316.95	318.3	317.44	318.45	318.41	317.02	318.65	317.12	316.97	317.25	314	317.07	316	318.42	316.96	316.91	319.09	315.13	315.82	314.75	318.44	318.93	317.06	317.48	318.09	316.79	317.4	317.45	316.5	317.74	318.23	318.09
301.93	300.02	301.84	301.08	301.77	302.07	301.32	303	302.06	300.78	300.55	302.19	300.34	301.94	301.23	301.96	300.82	300.6	300.92	301.91	301.61	299.7	301.76	302.15	300.69	301.64	302.59	300.82	301.83	302.1	303.19	301.23	301.54	299.72	301.54	301.17	303.02	303.77	301	300.59	303.05	302.23	300.57	301.91	301.42	299.14	299.48	298.45	300.73	301.09
310.77	310.35	311.03	309.93	309.57	310.07	309.56	309.51	313.65	313.35	309.9	309.53	312.02	312.17	310.03	310.6	310.62	310.6	311.38	310.63	310.58	310.63	311.5	311.51	311.96	311.52	312.97	310.24	309.36	312.06	310.55	312.5	311.3	310.78	310.26	309.95	312.26	311.97	310.3	311.24	310.4	312.39	309.2	310.55	311.01	311.02	309.15	311.39	312.28	310.34
303.59	302.2	303.24	304.04	303.23	302.84	304.25	304.51	300.32	302.19	302.93	302.25	302.7	303.76	303.17	304.6	303.13	305.63	302.58	304.39	303.6	302.03	302.84	303.44	303.08	302.54	305.17	303.7	301.78	305.07	306.04	303.06	303.1	303.01	303.78	303.8	305.2	303.64	306.39	301.96	304.93	302.58	302.01	302.44	302.27	304.6	303.43	301.93	302.15	303.74
328.73	329.04	327.06	326.28	327.71	328.04	328.76	327.72	329.09	328.25	326.54	327.98	326.83	327.27	329.19	328.28	330.1	327.8	326.91	328.31	328.56	328.09	328.54	327.08	329.18	328.07	328.85	328.35	328.58	325.98	329.06	327.54	328.68	326.65	326.53	326.92	327.39	327.11	328.13	328.71	327.4	326.84	329.38	327.23	328.34	327.32	329.17	327.2	327.46	327.71
311.84	313.09	314.35	314.06	310.75	313	312.97	313.74	314.19	312.41	312.35	313.74	314.43	312.36	314.53	314.44	312.1	313.6	312.75	313.11	311.97	312.63	313.64	312.14	311.63	315.38	312.04	312.41	311.97	312.36	313.01	315.08	313.13	312.66	314.18	313.44	314.69	313.04	313.56	315.13	313.41	313.99	314.16	314.79	313.34	314.15	311.58	313.55	313.26	313.72
314.97	316.31	316.62	315.65	314.61	314.86	314.95	315.72	312.63	315.09	314.5	313.28	317.28	314	315.68	317.99	315.72	313.9	315	314.39	313.35	315.21	315.01	314.4	315.77	314.98	315.12	313.25	314.03	313.97	314.43	314.4	314.65	315.57	313.31	315.48	313.95	314.97	314.54	313.42	314.6	314.88	314.63	314.39	315.72	314.87	314.39	315.89	315.48	314.57
302.63	302.37	304.02	303.23	304.61	301.73	303.3	302.66	305.27	303.37	303.5	303.39	303.73	303.54	300.92	306.73	304.16	302.61	303.75	305.89	305.33	302.29	301.72	303.4	301.62	302.72	304.4	300.91	305.05	302.79	303.18	304.04	303.4	301.74	302.59	303.04	300.62	304.6	303.13	304.58	302.96	304.76	304.73	302.64	302.05	303.59	303.5	304.54	303.69	302.23
299.69	301.82	298.83	301.39	299.17	300.17	300	299.6	299.2	300.94	298.99	300.7	300.08	300.89	301.9	300.88	300.87	300.42	301.11	301.19	299.94	299.08	300.11	301.62	298.58	300.5	299.35	299.13	302.26	301.38	300.66	300.79	298.67	299.73	300.49	299.84	299.06	299.79	299.29	299.6	300.02	299.72	297.86	298.74	301.08	300.07	302.06	299.3	300.4	300.54
312.43	313.21	312.57	314.11	314.21	312.48	313.49	314.55	313.37	313.04	314.32	312.38	312.6	313.06	312.84	313.29	312.03	312.79	313.39	314.85	313.83	314.61	313.58	312.55	315.72	314.45	315.24	315.5	311.77	315.48	312.73	311.82	314.9	314.59	314.45	313.7	312.6	313.52	315.82	314.02	315.01	313.69	314.1	315.37	313.26	312.96	314.75	312.91	314.47	313.89
312.96	310.79	311.71	309.45	310.79	309.9	310.48	310.48	311.56	311.67	311.65	311.18	310.44	312.29	311.54	312.13	311.34	311.22	309.99	311.11	312.84	313.92	312.64	310.79	312.06	311.25	311.46	311.42	311.66	311.87	311.28	311.91	311.55	311.49	312.87	311.64	311.29	312.26	311.56	311.53	310.96	310.53	310.79	311.23	310.51	312.93	310	311.73	311.33	310.76
317.28	320.27	318.21	317.86	316.3	316.35	317.64	317.68	318.17	317.65	316.74	318.89	319.46	318.05	318	317.34	317.71	317.22	318.46	318.78	318.81	318.7	317.88	319.6	320.41	317.57	317.53	319.11	317.67	318.22	317.54	318.99	318.39	318.07	318.02	315.45	318.31	317.43	318.08	317	318.09	319.12	319.33	319.07	319.6	318.24	320.54	317.19	317.96	319.35
295.16	295.41	294.17	295.52	296.06	295.81	295.42	293.96	294.47	296.47	294.17	296.14	294.44	294.9	292.46	292.98	295.62	295.37	294.48	294.17	295.67	297.51	296.4	294.99	294.09	295.61	296.14	293.68	294.22	294.58	294.98	294.27	294.11	295.44	295.6	293.43	294.78	295.06	294.35	295.11	294.41	293.41	294.65	294.71	295.88	294.35	295.32	294.74	296.02	294.34
304.99	304.77	304.52	303.04	302.81	305.24	304.82	302.23	304.8	303.64	306.09	305.59	304.47	305.49	304.77	304.5	303.89	303.19	303.35	303.7	305.44	304.63	305.13	305.47	303.88	305.33	304.75	304.96	305.27	303.54	304.97	305.28	303.49	304.78	306.46	305.29	304.4	302.69	305.72	304.95	304.53	305.1	304.31	304.01	305.77	304	304.5	303.65	304.56	303.94
323.78	323.84	324.06	323.95	325.8	324.3	326.46	327.02	324.91	325.2	324.34	323.09	326.65	324.33	325.11	324.89	326.82	324.23	325.29	326.55	325.5	324.67	326.3	324.91	325.48	326.81	324.63	324.1	325.06	324.71	325.79	324.58	326.3	325.47	324.67	326.11	325.15	326.12	326.17	324.99	324.19	323.22	326.18	324.74	326.65	325.39	325.69	325.87	325.54	325.18
314.55	314.53	312.51	312.86	311.95	313.99	313.26	313.09	313.16	314.67	314.75	313.35	313.57	313.46	315	313.78	312.43	314.14	313.93	313.77	311.55	313.76	313.75	314.49	315.54	313.78	311.62	311.85	314.46	314.21	313.01	314.22	314	315.59	312.79	313.11	313.53	314.6	312.96	314.67	313.78	315.79	313.47	313.08	314.01	313.63	314.33	313.19	314.18	313.62
311.48	311.78	312.2	312.1	311.69	312.63	312.78	313.16	312.45	312.22	313.94	314.36	312.05	311.88	313.49	311.8	310.99	312.37	311.89	313.31	314.22	311.83	312.93	312.59	311.93	313.06	311.37	311.1	312.07	311.6	311.89	311.77	314.33	310.85	312.48	312.22	312.75	313.1	313.48	312.38	311.81	311.66	313.96	311.19	312.96	311.63	313.45	312.22	311.54	313.45
303.96	303.41	302.58	303.32	303.8	304.05	304.54	305.41	303.73	302.29	303.6	303.47	304.56	305.01	303.55	305	303.42	304.58	303.4	304.17	301.95	304.66	302.74	302.33	303.71	302.86	302.17	303.3	302.11	304.23	301.63	303.33	303.88	303.11	303.41	304.24	302.87	301.91	303.76	304.52	303.53	303.83	302.25	302.09	302.33	301.31	302.75	303.27	303.03	302.14
307.39	307.66	304.16	306.29	306.48	304.74	302.81	306.72	305.45	305.71	306.71	306.31	304.52	306.12	306.21	306.6	306.09	306.34	305.32	304.61	306.11	306.04	305.41	306.43	303.87	306.19	305.38	306.14	305.42	305.47	307.48	306.02	306.01	306.05	306.08	303.45	305.72	305.86	305.2	305.16	306.52	305.1	307.4	305.45	304.27	307.75	305.72	306.24	305.62	305.78
306.02	304.11	307.51	305.77	305.96	304.72	306.4	304.85	303.69	303.57	306.93	306.83	306.46	305.29	306.13	304.35	306.32	305.73	304.24	305.9	303.66	305.03	305.52	305.61	306.43	305.17	304.95	306.73	306.3	306.14	305.97	306.78	305.95	303.02	305.47	306.16	304.23	304.72	304.43	305.06	304.94	305.35	305.3	304.46	305.39	305.81	305.65	307.04	304	304.97
313.32	314.31	314.85	316.52	316.09	314.43	315.01	314.21	314.4	315.33	311.99	314.81	315.23	313.12	315.67	314.02	313.91	315.05	313	314.48	315.73	313.37	313.43	315.91	315.13	314.61	315.22	314.53	314.66	315.77	314.61	316.14	314.52	314.81	316.31	315.99	314.32	315.09	314.55	313.09	314.79	316.32	314.12	313.2	314.3	315.71	313.6	316.21	312.85	314.78
304.86	305.74	305.93	305.12	304.64	303.52	304.94	304.15	303.49	305.23	305.62	304.14	306.77	304.76	304.11	305.74	305.42	303.55	304.73	305.37	304.07	306.25	305.25	304.64	304.96	305.53	306.1	305.09	306.21	305.45	304.74	304.14	304.87	306.68	306.16	305.92	303.59	305.07	303.64	304.1	304.41	304.05	304.23	304.46	304.37	303.65	305.13	306.42	303.55	304.44
302.77	301.81	302.73	302.74	301.47	300.96	302.63	303.29	302.79	301.26	301.92	301.91	301.91	301.91	302.3	303.5	301.58	301.77	302.18	303.93	301.94	302.73	301.71	302.17	303	301.48	301	303.27	300.79	302.98	302.54	301.79	303.06	301.54	301.97	300.73	301.41	301.69	302.88	301.35	302.12	303.47	301.94	299.79	302.93	303.37	300.85	302.16	303.74	302.2
303.35	306.97	305.92	304.51	305.43	305.49	306.03	304.12	306.33	305.12	303.79	303.86	304.95	305.3	306.62	305.29	304.4	304.97	306.29	303.79	306.28	306.01	305.46	304.49	304.94	304.47	303.75	305.86	306.05	304.73	302.93	306.39	304.52	304.55	306.52	305.67	304.5	303.83	306.11	304.52	304.65	304.93	306.35	304.68	304.05	306.44	305.06	305.32	305.18	307.04
304.47	303.98	303.7	304.31	303.52	305.01	305.13	305.59	304.73	303.55	303.95	305.28	303.12	304.68	303.72	304.87	304.96	304.21	304.7	304.26	305.54	303.27	305.81	304.39	306.28	303.84	304.82	303.74	305.99	304.36	306.73	305.1	305.49	306.02	304.61	304.06	303.39	304.24	305.78	303.61	304.13	303.82	304.32	304.51	304.69	304.05	303.72	305.56	304.05	305.51
313.34	312.06	314.58	314	314.11	312.2	311.51	312.36	311.65	313.71	312.32	312.92	309.69	312.2	312.3	311.29	313.36	312.99	310.81	312.53	310.98	311.67	310.82	312.17	313.04	312.25	314.37	312.3	312.25	311.86	312.04	313.77	312.58	312.02	314.07	313.49	313.07	313.1	311.19	310.6	312.99	312.23	312.22	312.47	310.74	311.4	313.62	311.87	311.68	310.36
298.39	296.42	295.57	296.77	294.62	298.08	296.68	297.79	296.5	297.61	296.78	297.53	297.76	296.39	295.5	298.5	296.96	297.1	297.23	297.34	297.39	297.09	296.82	295.79	297.79	296.47	297.43	296.8	296.16	296.18	296.3	298.98	296.05	297.25	296.57	297.96	295.28	297.41	296.76	297.7	298.59	296.84	295.86	295.96	296.1	296.99	295.47	295.55	296.4	296.09
329.48	326.68	328.68	328.97	328.13	327.87	326.57	327.36	328.08	325.9	328.35	327.98	326.19	326.79	327.79	329.57	328.39	326.35	326.69	326.25	328.56	327.92	326.96	329.36	329.19	326.99	326.49	327.48	327.95	326.42	327.72	329.69	327.31	327.1	326.84	327.81	329.09	326.94	327.44	327.8	327.56	327.36	326.86	326.77	326.91	329	328.84	327.65	326.09	326.2
304.67	303.21	304.98	303.58	303.8	302.72	304.12	304.6	302.52	304.13	302.28	303.3	303.39	302.76	304.62	303.74	301.94	305.11	304.13	304.51	302.25	302.6	302.03	302.21	302.42	303.08	304.16	303.19	303.8	303.34	302.1	304.8	303.61	302.55	302.52	304.23	302.63	304.32	303.81	301.94	304.15	303.38	303.86	300.31	304.9	304.59	304.17	305.25	301.29	304.34
316.36	316.55	315.03	315.37	316.16	316.46	318.38	316.55	316.11	315.68	315.37	315.62	315.81	316.25	315.52	315.43	317.46	315.27	315.91	315.06	316.62	315.79	315.61	314.99	314.88	316.38	315.65	315.5	314.46	317.38	316.13	315.86	315.33	317.11	317.83	316.81	313.94	315.68	315.37	314.96	316.67	315.35	315.49	315.66	315.05	315.16	316.53	315.21	314.91	314.17
302.2	304.64	303.45	302.32	301.8	302.83	303.53	303.25	303.87	303.77	302.99	303.46	302.28	302.9	302.78	302.29	303	301.85	303.85	302.4	302.35	302.42	302.57	300.34	303.18	303.87	303.63	301.12	302.48	304.14	302.95	304.39	303.24	303.44	302.23	303.62	303.72	301.86	301.72	302.84	303.55	304.19	302.85	301.32	303.94	303.37	304.02	303.54	301.12	303.41
303.22	303.46	302.66	300.14	301.51	303.7	305.07	303.71	301.98	302.55	302.53	303.09	301.62	301.59	304.07	300.5	301.32	303.87	301.59	302.38	302.21	304.37	302.92	299.77	302.26	303.34	302.97	300.87	303.55	302.55	303.08	302.26	303.04	301	302.74	302.95	301.87	301.63	303.18	303.5	302.51	302.77	301.59	301.26	301.34	303.05	302.55	303.85	301.94	302.15
317.6	317.28	318.66	315.58	315.09	316.78	317.07	317.56	317.72	316.58	317.56	318.36	318.45	317.22	317.57	316.98	316.9	316.52	317.34	316.19	316.99	316.45	318.42	316.52	318.24	315.21	319.22	316.09	316.75	314.57	315.83	317.43	313.18	317.14	315.83	316.63	318.7	317.45	319.13	317.85	318.4	319.01	316.25	318.18	316.85	315.92	317.84	317.56	318.22	317.86
303.79	303.61	306.79	306.95	303.41	304.86	304.9	304.11	305.6	307.25	306.97	305.29	305.17	308.72	304.32	305.93	305.64	305.73	304.66	304.1	305.37	304.39	307.55	307.17	305.16	303.92	306.39	305.18	305.44	306.99	305.03	305.51	306.14	303.92	305.19	305.25	305.55	305	305.09	306.59	305.63	304.58	302.46	304.83	305.99	305.53	307.04	307.54	305.09	306.13
305.5	304.99	304.39	304.18	304.63	304.32	306.13	306.3	305.39	304.74	307.43	302.95	305.02	304.77	304.19	305.26	305.26	305.37	304.81	305.23	305.82	306.38	306.82	305.81	304.99	305.39	304.31	303.57	306	305.74	306.25	306.04	306.62	304.69	305.76	305.38	306.34	306.57	306.73	305.08	306.91	304.89	304.53	304.34	306.97	304.8	304.99	305.32	305.61	304.84
313.12	312.9	314.68	312.63	311.77	311.05	313.48	315.12	314.92	313.18	315.88	313.08	313.34	312.17	312.64	314.72	312.27	311.89	312.89	311.54	313.05	312.06	312.77	313.31	312.97	313.83	314.76	313.19	312.4	314.42	313.98	313.66	312.78	311.92	312.67	312.79	313.39	314.09	311.01	311.79	313.56	312.02	314.11	314.46	312.83	313.03	313.97	316.46	311.97	312.19
324.6	325.32	326.46	325.65	326.59	325.84	325.44	325.88	325.15	324.44	324.29	326.34	327.46	325.03	325.38	325.47	324.11	324.2	326.84	325.22	324.51	323.41	325.43	326.75	322.77	325.39	327.6	325.88	325.1	324.88	323.72	325.76	324.47	323.86	327.14	325.46	327.44	325.61	324.65	323.37	323.15	323.8	326.33	326.89	324.8	324.56	323.88	325.12	323.65	325.67
325.65	326.24	325.4	323.36	325.99	326.65	327.02	323.66	326.43	326.61	326	325.33	325.7	325.76	325.93	325.76	324.68	323.28	323.55	324.85	326.36	325.24	325.26	324.45	325.49	325.41	325.1	323.88	326.42	326.08	324	323.53	326.1	325.22	324.52	325.75	324.07	323.77	324.82	325.82	325.85	325.22	325.28	325.72	325.51	326.24	324.87	326.42	325.69	325.8
296.86	297.05	298.15	297.8	296.87	298.82	297.86	298.03	297.15	296.4	297.47	296.07	299.8	296.9	295.38	297.22	297.28	297.17	298.19	297.88	298.7	294.86	296.63	296.94	298.5	297.82	296.27	294.85	296.71	297.01	295.93	297.57	296.9	296.96	296.96	295.43	296.57	296.27	297.68	296.11	297.04	297.3	297.03	298.78	295.94	297.64	296.94	298.07	298.16	295.35
312.38	312.93	310.71	313.94	311.05	313.94	311.23	310.49	312.88	312.12	312.36	312.5	312.62	313.49	311.65	311.83	309.68	311.7	310.18	310.41	310.72	310.81	312.34	311.62	313.3	312.98	313.68	310.04	311.78	314.18	312.75	312.39	311.66	312.76	310.99	310.86	311.41	313.45	310.31	311.96	313.6	312.76	312.65	311	313.09	312.26	311.84	311.79	312.16	311.35
305.9	305.37	306.21	305.22	303.45	304.79	305.12	305.61	306.55	305.16	306.24	305.57	303.8	305.57	307.04	305.14	305.78	304.42	304.54	304.69	304.07	306.17	305.13	303.83	303.69	304.34	304.68	305.56	304.88	306.46	304.83	306.03	305.02	305.34	305.66	304.24	308.06	305.06	304.6	305.84	306.9	306.54	306.62	305.29	306.42	305.09	305.57	305.9	305.25	303.61
318.24	317.5	318.73	318.91	318.61	319.24	316.89	317.68	317.51	318.53	318.53	318.08	318.31	315.35	318.7	320.2	317.16	319.1	319.17	318.7	317.66	318.4	321.61	318.79	320.77	320.09	318.58	317.18	317.65	318.85	318.21	320.72	317.42	318.82	316.41	318.58	319.97	318.64	320.14	317.97	318.39	316.53	317.49	319.01	318.52	318.01	317.31	319.06	318.46	316.7
313.1	312.37	313.81	312.86	314.25	311.73	314.79	313.23	315.02	313.88	313.02	313.45	314.42	313.93	313.96	312.99	314.09	315.54	313.77	313.71	312.78	313.67	313.05	314.16	312.37	315.36	316.35	315.49	313.6	314.36	314.04	313.86	314.11	314.42	313.62	313.33	314.14	316.43	314	314.6	314.92	314.09	315.63	314.62	315.35	313.55	314.32	314.13	315.21	312.45
318.29	317.93	318.62	319.09	318.75	316.69	316.46	316.35	318.87	317.99	319.93	318.57	315.58	316.13	321.49	317.46	317.84	317.33	317.38	317.43	318.07	317.02	317.55	318.46	319.02	318.05	316.87	318.41	318.65	319.43	319.58	317.27	320.03	319.07	319.53	318.19	317.86	318	317.82	318.3	317.08	318.74	317.27	317.19	317.85	318.62	319.57	317.82	317.02	318.96
315.92	316.94	317.17	316.48	316.39	314.98	314.45	316.56	315.09	314.02	316.8	315.35	316.02	316.37	316.64	315.9	316.07	316.7	316.98	314.87	314.42	316.24	316.53	314.7	314.81	314.49	317.08	315.22	317.27	315.69	315.26	315.73	314.54	315.75	317.79	316.27	315.09	316.18	315.01	317.66	315	316.03	314.43	315.07	316.8	316.03	315.13	314.76	316.99	314.35
302.7	301.45	303.5	303.77	303.84	303.24	302.95	304.13	304.43	303.88	303.86	301.72	304.05	303.41	303.65	303.18	303.24	304.88	302.86	305.08	302.86	303.34	303.56	302.45	301.86	303.07	302.95	301.76	303.84	301.42	305.78	304.9	302.91	304.64	302.07	305.15	302.95	303.28	303.95	303.64	304.56	301.5	303.99	302.94	305.06	304.52	301.34	303.72	302.9	303.24
313.35	311.9	312.06	312.2	313.94	313.52	312.04	311.87	313.24	312.28	314.01	314.08	312.23	312.46	312.83	312.82	313.79	311.43	313.63	315.16	313.56	313.38	312.26	313.11	313.55	311.57	313.11	312.02	312.18	313.95	314.17	313.02	312.07	312.57	312.69	313.38	312.13	312.34	315.76	314.7	313.55	313.6	312.65	312.71	313.02	312.13	313.36	313.45	312.27	312.9
313.91	314.67	315.11	316.4	317.1	316.17	314.79	316.25	316	314.26	315.7	315.86	317.35	316.48	314.77	315.54	316.86	316.11	314.68	315.28	314.4	314.7	317.13	314.28	316.02	316.02	316.24	316.42	314.21	315.94	315.32	316.57	314.55	315.05	317.14	314.79	316.74	314.56	315.21	314.57	313.9	314.45	313.98	316.08	315.56	318.32	317.89	314.69	315.39	314.63
312.7	315.04	317.58	313.92	314.46	312.98	315.78	315.78	315.97	313.27	315.09	313.8	315.32	314.65	314.96	315.96	314.37	315.01	315.46	314.65	315.85	313.24	315.12	314.91	313.37	316.28	315.18	315.15	314.86	314.76	312.01	314.41	314.59	315.49	314.82	314.19	314.23	313.51	315.13	313.52	314.01	315.17	315.46	315.3	313.38	316.78	315.17	315.5	314.9	314.9
316.21	316.38	316.61	315.84	317.16	315.22	316.04	315.28	316.49	315.5	315.23	316.69	313.2	314.32	317	315.03	315.21	316.51	317.76	318.19	315.95	316.38	315.44	317.06	314.53	316.71	316.88	315.36	315.71	317.14	313.66	316.93	316.46	316.73	314.51	318.46	316.62	316.92	315.55	317.68	316.39	315.67	315.2	316.41	315.99	313.63	315.49	315.92	314.14	315.93
301.42	301.52	302.02	301.83	302.05	300.65	301.58	301.88	303.04	303.38	302.76	301.51	302.35	300.74	302.53	300.76	304.82	303.15	302.21	303.43	303.91	301.12	303.37	304.09	302.69	302.64	303.24	303.25	302.72	300.91	302.39	302.56	303.35	301.52	303.04	303.36	302.65	301.76	302.01	300.99	303.51	302.71	303.11	302.72	300.33	303.2	301.61	303.8	302.73	300.52
317.8	318.25	319.38	320.18	318.76	318.06	318.95	316.62	317.11	317.54	317.99	318.78	317.13	318.9	319.52	318.49	316.96	316.43	316.41	320.18	319.34	319.32	318.19	317.54	318.71	318.58	319.18	318.75	319.03	316.38	318.08	316.86	319.37	317.53	318.25	317.84	317.1	316.77	317.87	317.32	317.99	317.74	319.52	319.71	318.18	318.2	318.02	316.22	319.25	317.9
307.48	306.77	305.7	306.04	304.12	304.19	306.93	306.17	307.93	305.39	307.02	308.48	306.91	305.93	306.6	306.18	306.32	306.79	305.88	306.38	306.78	307.18	305.97	307.81	306.65	306.63	307.53	306.48	307.23	306	306.39	306.56	306.9	306.66	304.52	306.45	305.5	305.6	305	307.52	304.09	306.82	306.22	304.6	307.42	306	307.22	307.08	305.73	306.04
295.39	296.48	294.65	292.93	294.42	294.03	295.06	294.67	294.84	296.33	296.12	295.79	292.97	294.21	296.31	294.93	294.45	298.12	295.23	295.19	294.59	296.2	296.24	295.47	294.96	295.65	295.12	295.85	295.64	294.91	294.84	295.83	294.56	293.71	297.67	294.27	294.87	293.45	297.13	296.22	297.02	295.07	295.1	296.6	294.01	296.44	295.93	296.3	295.21	295.19
315.63	314.37	315.73	315.57	315.96	315.15	315.12	313.19	313.98	315.04	313.1	313.73	313.68	315.53	315.25	314.07	314.11	314.81	315.16	314.23	314.2	315.29	315.17	316.91	314.63	315.19	314.01	313.73	315.46	314.76	313.66	312.85	315.8	313.99	315.84	314.69	313.57	314.21	314.2	315.8	314.84	316.77	313.05	315.52	315.7	313.6	316.48	317.21	316.64	316.05
314.89	314.2	314.03	314.38	315.54	314.75	315.88	315.68	315	314.52	315.55	314.55	316.54	315.17	314.11	313.27	314.25	314.64	315.66	314.17	316.05	315.23	314.84	315.29	315.7	314.71	315.88	313.53	313.09	314.84	315.56	316.07	313.64	314.15	314.32	316.13	314.6	315.92	315.35	316.37	315.49	313.22	314.88	314.56	315.13	315.17	316.5	315.43	314.91	313.72
314.89	313.36	314.32	312.68	313.37	312.35	312.97	313.08	313.83	313.29	314.6	313.89	313.07	313.55	315.26	313.66	314.69	311.86	313.61	313.72	314.28	314.06	315.47	312.6	314.92	315.2	314.51	313.56	313.64	314.07	314.7	314.03	314.86	313.69	314.72	312.61	313.61	314.66	312.23	313.15	314.66	314.2	314.62	313.24	314.34	313.21	314.81	312.46	312.67	313.16
305.5	305.41	304.48	305.24	306.3	305.75	305.27	306.09	306.13	303.8	303.56	304	304.53	307.7	304.91	306.66	305.73	302.96	304.39	305.1	305.81	305.26	304.57	306.1	304.06	303.76	306.75	304.75	305.27	304.4	305.88	306.05	305.89	306.26	306.74	305.21	304.35	305.87	302.92	305.01	304.87	304.85	305.16	305.81	305.04	304.54	306.27	304.14	305.49	304.31
326.12	325.79	328.23	327.73	328.86	326.86	327.63	329.13	326.37	327.38	327.46	327.46	325.86	327.71	326.27	328.36	327.35	327.51	326.6	327.05	326.82	328.73	326.62	327.11	327.56	328.45	327.1	327.72	328.54	330.17	329.26	329.24	327.09	328.42	328.24	328.63	327.69	327.93	325.8	327.1	329.55	328.46	329.08	328.19	326.54	327.93	327.89	327.45	326.97	329.34
315.07	315.26	314.53	314.81	316.23	316.48	314.3	315.65	316.65	314.29	315.49	315.41	316	316.08	313.52	315.98	315.76	314.59	315.44	315.31	316.22	315.21	315.43	314.37	315.13	313.67	314.91	315.41	313.96	315.52	316.72	316.63	315.75	315.76	314.26	315.55	316.8	313.87	316.55	314.63	313.91	315.67	314.5	314.58	315.17	315.89	315.68	312.2	314.42	312.65
305.76	306.98	304.96	304.77	304.42	306.46	304.27	306.37	303.5	304.35	305.67	306.46	305.61	305.11	308.19	304.87	306.83	304.87	304.39	304.79	304.2	305.58	306.47	304.61	305.01	304.19	304.65	303.87	305.41	305.24	306.64	306.93	304.11	304.94	304.71	304.1	304.64	306.41	303.77	304.3	304.29	305.76	306.49	305.39	304.83	303.23	305.46	305.81	305.62	303.96
314.82	319.12	315.69	317.38	317.24	316.86	315.76	317.59	317.02	317.31	317.87	316.18	319.35	318.08	316.07	317.01	317.15	317.57	316.67	318.95	319.72	317.89	316.15	315.8	317.17	318.45	316.49	315.86	317.93	317.29	317.7	315.95	317.63	318.66	318.37	317.54	319.29	316.74	318.32	317.37	317.31	318.44	317.54	317.21	318	316.91	316.28	317.86	315.5	316.1
327	330.03	328.82	329.47	328.95	326.17	329.54	328.14	328.2	327.86	327.63	328.15	328.49	328.91	329.21	330.16	327.88	329.61	327.98	329.02	328.01	328.28	331.45	328.49	329.64	328.35	328.31	328.79	329.49	328.21	328.9	328.95	328.34	328.55	329.48	328.78	328.55	328.02	327.81	329.41	329.61	328.56	327.32	328.49	328.51	329.05	328.1	329.39	327.72	330
312.59	312.15	315.04	313.03	314.69	312.08	313.36	312.8	313.32	314.45	311.96	312.18	313.38	314.37	313.08	312.47	312.73	311.06	313.72	314.49	312.23	312.54	312.97	314.16	312.31	312.69	313.36	312.49	312.78	311.86	311.58	312.47	312.21	312.74	312.45	311.7	314.85	312.82	312.3	312.49	312.24	311.51	312.18	312.62	312.12	313.42	311.43	312.01	311.92	310.53
317.61	316.59	317.82	317.94	319.48	316.3	317.41	317.26	317.63	316.58	318.85	318.61	316.86	320.41	318.66	318.23	318.23	317.58	316.59	319.74	316.71	317.28	316.22	317.18	316.62	318.46	318.69	316.44	317.3	318.31	317.9	318.21	317.46	317.89	317.88	317.62	317.8	318.29	317.69	318.45	318.62	316.78	318.32	317.45	316.93	316.36	317.44	316.08	317.58	315.54
302.91	303.13	304.36	303.78	303.22	304.6	302.32	303.99	303.04	305.87	303.6	301.68	302.41	302.86	303.35	301.98	303.38	305.68	304.6	302.54	305.86	302.6	304.3	302.52	301.16	304.05	303.59	303.59	305.4	303.26	304.47	303.88	301.29	303.54	303.6	302.66	301.91	303.34	302.18	303.18	302.04	302.24	303.4	304.06	305.17	303.05	302.18	303.22	303.43	303.55
326.92	328.49	327.5	327.24	328.94	326.78	327.6	327.15	328.42	327.96	326.4	328.86	326.98	329.83	327.85	327.68	327.8	328.14	327.12	329.48	326.54	327.77	329.32	327.96	326.83	326.57	328.3	329	328.64	328.29	326.7	327.57	329.03	328.34	328.3	328.53	327.9	327.89	328.53	327.53	330.05	327.33	326.79	328.65	327.73	327.99	329.18	327.17	326.23	329.14
313.54	313.52	315.13	313.55	315.41	311.3	313.52	312.92	312.77	311.84	313.16	313.03	314.02	314.21	312.51	312.86	314.36	313.74	313.03	313.72	314.25	313.12	313.74	314.97	313.8	313.47	313.76	313.39	313.08	313.24	312.94	315.84	311.98	311.97	313.12	314.3	313.66	314.36	311.98	314.26	314.57	315.38	315.27	314.44	314.32	311.74	312.2	310.93	313.68	314.5
302.08	303	303.67	302.37	303.2	303.69	302.33	301.34	304.34	301.68	303.48	303.61	302.91	302.62	301.63	302.81	302.99	302.44	303.98	303.5	302.07	302.96	303.46	305.94	302.53	302.08	304.66	301.67	302.36	303.89	302.18	301.1	302.62	301.98	302.38	303.37	303.55	303.19	301.53	303.29	303.88	301.78	302.15	302.91	303.21	302.23	302.82	303.16	302.39	302.61
302.9	300.75	302.94	303.21	302.33	304.54	302.28	304.46	303.75	303.06	302.54	303.35	303.39	301.59	303.1	303.36	305.97	303.25	303.44	303.58	303.46	304.18	304.8	303.41	301.86	304.1	302.41	302.62	303.46	302.62	303.77	303.28	301.99	302.54	302.35	304.34	303.39	304.39	303.69	302.92	304.02	303.69	303.1	301.6	304.78	303.12	302.79	304.24	305.77	303.55
304.12	305.16	303.45	303.35	303.71	304.42	302.83	301.38	303.6	304.07	302.89	303.98	302.7	303.25	304.69	303.64	304.01	303.63	302.04	303.41	303.56	303.63	302.93	304.19	304.24	302.5	303.04	302.95	302.84	301.96	303.04	303.7	302.78	301.66	304.65	303.04	304.38	303.23	301.69	302.03	304	302.91	302.42	303.21	303.19	303.34	302.53	302.79	303.46	304.5
314.82	316.72	315.54	317.18	313.62	316.23	315.41	317.39	315.38	314.87	316.27	317.69	315.06	314.86	314.09	314.41	317.66	317.09	314.65	313.11	314.48	315.52	314.62	314.72	315.94	316.44	318	315.85	316.05	315.17	315.9	314.85	315.91	315.43	316.25	315.68	315.69	315.68	315.74	316.83	315.67	316.2	314.48	318.17	316.89	314.67	314.82	315.38	316.35	315.54
305.6	305.04	305.1	305.61	304.26	306.33	305.71	305.18	305.88	306.66	304.19	304.82	305.52	305.13	304.74	304.12	306.37	305.57	306.77	304.81	305.54	302.99	305.9	305.45	305.67	304.34	305.57	307.49	306.41	304.86	305.26	305.74	304.45	305.72	302.37	304.78	305.56	305.83	305.26	306.8	303.09	305.93	305.36	306.01	305.79	303.78	306.4	305.94	303.94	306.47
314.33	313.09	314.25	313.93	312.23	314.09	312.87	313.39	311.45	313.88	311.32	313.39	314.07	313.02	313.67	314.53	314.28	313.57	312.01	314.66	312.44	313.48	313.68	313.28	311.69	315.13	313.19	312.95	313.75	314.02	313.31	312.05	314.3	312.85	313.29	316.82	313.22	312.36	313.98	314.71	312.69	313.01	314.9	313.69	313.8	313.01	311.87	314.67	312.56	313.91
296.38	296.89	298.26	296.97	297.45	296.62	296.22	297.82	296.84	296.54	296.45	296.8	294.65	297.37	295.92	296.03	297.54	297.9	296.61	295.17	296.75	297.83	296.97	297.41	294.61	297.01	296.77	299.14	297.11	296.35	297.17	297.26	296.24	296.23	298.03	295.01	296.53	294.82	296.76	297.77	297.96	297.31	296.64	296.99	296.51	297.09	296.26	296.54	295.57	296.59
303.08	303.5	304.13	304.13	305.58	303.57	302.01	304.54	305.41	302.59	302.36	301.84	302.34	302.1	302.85	304.32	304.89	303.19	303.63	302.59	304.23	304.2	305.06	304.73	301.95	304.95	304.35	302.41	302.12	303.22	303.64	304.45	302.15	302.83	302.56	303.11	303.68	303.15	303.28	304.17	302.7	302.4	302.95	303.79	304.34	303.59	304.36	302.58	303.11	303.96
311.56	312.49	310.04	311.73	309.82	309.42	310.5	310.78	310.46	311.03	313.55	309.31	312.79	312.18	310.98	311.64	310.69	310.91	311.51	312.17	309	312.49	310.19	310.17	311.76	312.21	310.7	310.73	311.01	310.47	311.11	309.08	310.4	308.86	310.53	312.14	311.89	311.83	310.82	310	311.6	311.76	310.66	310.03	308.48	311.21	309.3	310.84	312.09	308.66
297.03	297.66	295.92	298.18	296.79	296.13	298.36	296.05	296.58	297.64	296.89	296.82	296.32	297.58	297.63	296.63	296.92	297.41	299.71	297.81	297.3	296.08	295.76	299.25	297.79	296.5	298.38	297.41	295.76	296.63	296.6	298.03	298.21	297.25	297.34	299.12	298.75	297.21	297.29	297.35	297.42	295.99	295.86	297.46	296.34	295.22	295.76	296.98	297.35	295.47
313.98	313.13	313.86	313.59	314.85	315.34	312.88	312.79	314.96	316	316.14	312.65	314.16	314.37	312.7	313.79	313.29	313.89	315.83	314.44	313.71	314.06	312.29	314.56	314.27	314.25	315.11	312.67	315.37	314.68	313.37	314.62	311.63	313.55	313.44	315.05	314.64	313.28	314.58	313.44	314.98	315.53	315.24	314.13	313.63	314.77	314.11	314.27	313.98	313.44
303.22	303.47	301.55	303.21	302.42	300.12	303.6	303.69	302.73	303.91	303.17	300.22	304.76	304.4	303.73	302.71	301.98	304.94	304.6	304.35	303.6	301.34	303.08	303.26	303.51	303.71	304.17	305.01	303.32	303.85	304.58	304.49	303.08	301.71	302.86	304.05	304.09	303.14	304.67	304.44	303.91	300.51	304.96	303.79	304.1	302.7	303.99	303.08	301.78	302.19
312.53	312.75	312.89	313.35	313.86	311.44	313.99	313.96	313.2	313.14	312.2	314.86	311.69	313.88	311.99	313.76	312.53	311.29	310.97	313.88	312.6	314.02	311.56	313.06	312.16	314.49	312.45	313.11	313.63	313.7	314.28	312.91	314.43	314.19	313.7	311.36	312.85	312.28	313.53	313.35	314.26	314.1	314.64	313.62	314.63	313.53	312.82	312.7	311.52	314.31
319.63	319.77	317.79	317.74	318.62	320.03	319.23	318.73	319.54	318	320.93	318.99	319.26	320.67	318.2	318.38	317.48	319.33	319.96	316.4	318.83	317.99	318.08	321.13	319.4	318.71	317.96	318.28	317.43	318.59	319.6	318.09	319.61	317.62	320.14	318.53	319.39	319.93	318	318.69	319.19	318.38	319.41	318.79	318.12	318.95	317.87	318.7	319.78	318.16
302.38	303.12	302.99	303.71	301.31	303.45	303.17	303.27	302.67	303.36	299.58	303.3	305.04	302.59	302.7	302.9	302.57	303.5	303.86	304.65	305.03	303.8	303.65	304.48	303.53	304.58	303.19	304.16	303.52	302.27	303.8	303.54	303	302.62	301.75	303.81	302.69	304.56	303.6	305.18	302.74	302.33	302.82	303.45	303.2	304.57	302.73	301.93	302.29	305.43
297.77	298.3	294.49	296.17	294.78	297.42	297.33	297.76	295.8	295.98	296.63	298.18	298.41	295.91	297.19	296.84	295.19	298.04	296.44	296.93	296.3	297.39	296.22	298.12	296.9	297.74	296.65	297.4	297.29	295.62	297.61	297.39	297.58	296.82	295.71	295.22	295.59	298.15	297.19	297.16	298.12	297.1	297.05	297.28	297.75	297.85	297.8	296	296.72	296.23
316.57	318.07	317.32	318	316.91	317.73	316.95	319.02	317.05	316.64	315.94	318.09	319.02	316.84	317.32	315.78	316.14	316.91	318.13	318.12	316.88	316.52	316.75	317.85	316.49	317.38	318.69	316.21	315.87	317.58	316.78	316.49	315.76	317.51	316.98	317.54	317.72	316.16	316.65	315.96	317.5	316.24	317.83	317.67	317.4	318.67	317.4	319	318.67	317.42
305.64	306.82	306.15	306.46	307.87	306.81	306.56	306.09	305.99	306.16	306.84	307.08	308.06	305.32	304.43	307.06	305.1	306.49	305.95	305.46	305.25	306.48	305.33	306.11	305.94	305.59	305.77	305.77	304.84	306.22	305.44	305.35	305.19	306.38	306.93	305.6	305.75	307.31	306.51	305.84	307.61	307.63	306.86	304.52	305.19	305.22	305.72	306.46	306.32	306.75
308.19	307.79	308.25	307.58	307.18	307.93	310.52	308.08	310.02	310.02	307.67	308.85	309.15	307.11	308.69	308.04	307.64	309.5	308.29	306.47	308.5	309.87	309.41	310.51	306.63	307.92	310.11	309.22	309.01	306.74	307.32	308.2	310.32	309.93	309.2	309.06	308.9	308.63	308.9	310.1	309.33	308.36	309.75	308.96	308.98	308.58	310.08	308.26	307.73	308.83
304.82	305.92	306.04	305.25	304.77	305.35	302.95	302.87	304.39	304.73	303.83	304.74	304.89	304.88	303.47	304.24	304.64	305.62	304.15	304.54	305.59	303.32	303.04	305.33	307.04	305.61	306.11	304.07	302.74	302.96	304.4	304.83	305.49	305.08	303.87	304.89	305.97	305.8	304.99	302.21	303.67	303.86	304.14	302.26	303.7	304.19	305.32	304.68	304.85	305.51
296.9	296.36	296.56	298.43	296.34	296.21	296.76	295.7	296.99	297.38	297.97	297.55	296.25	295.64	298.08	297.97	296.05	299.4	297.72	296.12	297.29	298.27	298.47	296.46	295.94	297.81	297.52	297.55	295.13	296.21	296.57	297.87	298.93	297.75	294.97	297.97	296.66	295.31	296.33	295.9	297.11	298.5	296.59	296.37	296.9	296.4	297.5	297.63	295.08	297.87
315.39	314.9	314.14	313.48	316.53	315.51	315.67	314.44	314.92	314.29	313.53	314.29	314.31	314.35	313.89	315.01	314.57	314.17	315.6	312.94	314.52	314.8	317.23	314.18	315.02	316.68	314.52	315.59	316.4	314.83	314	315.39	315.63	315.75	315.38	313.52	315.54	315.78	313.75	314.65	313.82	317.06	315.36	315.77	314.47	316.18	313.47	314.75	313.74	314.19
301.42	303.27	304.68	304.25	305.33	304.54	302.72	303.34	302.52	302.34	301.52	303.92	302.84	304.08	302.88	304.46	303.91	304.31	303.74	304.45	302.9	304.1	303.48	305.45	304.24	304.79	303.08	304.83	304.76	303.33	301.64	304.38	303.72	303.22	303.08	304.06	303.9	304	302.72	303.02	304.51	304.5	302.68	305.24	305.65	303.25	304.85	303.26	303.33	304.06
315.57	317.63	318.4	319.73	318.34	318.96	318.39	317.91	315.42	315.68	318.73	317.45	318.11	319.18	317.17	316.01	318.35	316.57	317.64	315.28	316.96	316.41	318.78	317.8	315.86	316.2	317.72	317.72	317.92	316.04	317.83	318.32	317.46	315.46	316.13	318.22	317.63	317.24	316.94	319.02	316.71	318.68	317.84	317.49	316.45	318.08	320.29	317.62	317.9	318.81
304.03	303.04	302.53	302.2	303.67	301.36	303.96	301.69	302.26	303.06	301.81	302.99	300.48	305.24	302.53	302.37	303.57	301.58	300.74	302.95	301.77	302.12	301.29	302.6	302.14	301.96	301.85	302.57	302.41	300.52	302.17	300.78	302.47	304.04	303.28	301.95	302.34	304.71	300.71	301.8	301.31	302.32	302.18	303.22	301.76	302.39	302.68	301.73	304.56	304.08
326.04	324.53	325.61	326.9	324.78	324.49	325.3	324.99	324.11	323.92	324.54	323.42	322.68	323.75	324.57	325.11	325.33	326.94	324.03	323.55	324.06	325.17	323.51	323.23	324.48	324.37	324.96	325.59	323.16	324.88	325.4	325.05	323.63	323.61	325.26	325.54	325.91	325.63	326.41	323.56	325.27	324.79	323.5	325.69	324.82	323.86	324.87	326.51	323.64	324.57
305.68	304.31	306.03	305.33	304.81	305.2	305.34	303.87	306.07	305.8	303.91	303.95	304.63	305.48	305.32	307.77	306.36	305.15	305.71	304.58	306.11	305.69	305.49	304.89	305.42	305.42	305.61	305.4	305.14	305.22	304.58	304.63	306.33	304.93	304.66	304.97	305.98	306	304.42	307.26	305.4	305	304.27	306.68	304.92	304.4	305.35	305.39	305.42	304.5
316.1	315.48	315.86	315.91	317.44	317.16	316.43	315.19	314.04	312.6	315.84	315.04	314.29	314.53	316.26	314.73	315.98	315.48	315.12	314.93	314.95	315.83	316.14	316.93	316.7	317.76	316.79	315.42	315.69	315.69	316.36	315.08	315.44	313.56	314.75	316.19	315.79	316.47	316.42	316.18	315.84	316.26	317.26	315.58	315.97	316.69	315.93	316.35	317.51	315.86
329.76	327.77	327.73	328.45	326.85	328.56	329.41	328.42	327.93	328.53	327.92	327.55	326.85	328.61	327.37	327.6	326.8	327.61	328.57	329.28	327.05	326.9	328.51	327.96	327.2	328.61	327.86	327.69	328.68	326.46	326.51	327.97	327.84	327.66	327.69	327.97	326.49	327.23	325.95	328.41	326.57	326.36	327.89	326.74	327.87	328.38	327.5	327.11	326.47	327.34
297.24	295.93	298.13	298.05	297.42	297.08	296.84	297.55	295.31	296.99	296.02	296.18	298.39	297.61	296.83	297.03	297.45	296.18	297.1	295.52	298.7	295.62	296.14	297.01	297.16	297.39	295.73	296.79	298.3	296.2	296.17	297.49	296.2	297.21	296	295.31	296.13	298.55	297.39	297.29	298.77	297.51	297.35	294.93	297.96	296.36	296.24	297.26	296.17	297.87
313.79	315.07	314.07	315.54	315.25	313.02	313.67	312.55	315.45	314.17	314.35	314.05	315.84	313.31	314.05	314.51	313.23	314.8	311.34	315.4	315.97	313.42	313.03	313.62	312.79	314.5	313.69	314.53	313.76	314.52	312.89	312.43	315.2	315.2	314.87	313.04	313.98	315.01	314.74	312.94	313.19	314.41	315.33	315.18	313.99	312.55	311.88	314.03	313.35	313.49
308.88	308.11	308.07	307.91	309.27	310.05	309.42	307.93	307.51	307.78	310.17	308.78	307.03	310.09	309.61	308.88	308.45	308.6	307.55	310.54	309.47	309.4	307.89	306.53	308.91	308.26	309.3	309.93	309.08	308.09	307.9	309.77	308.27	308.84	308.04	309.13	307.58	309.06	309.12	308.52	309.31	309.84	309.48	310.52	306.42	309.02	310.4	310.6	309.05	306.85
319.88	319.88	318.3	318.89	319.5	318.96	318.23	319.19	317	318.39	317.07	317.58	319.19	320.25	318.42	319.49	317.69	317.74	317.36	318.99	319.17	317.67	318.51	318.23	319.57	318.21	317.87	317.8	318.41	317.71	319.48	317.78	318.53	318.67	317.17	320.3	318.07	317.31	318.07	319.03	319.64	320.51	317.67	318.68	319.54	317.71	318.23	318.9	319.34	317.26
303.16	304.11	302.78	303.48	303.73	303.1	301.89	305.78	302.53	303.49	304.78	303.14	303.63	304.25	303.75	303.39	304.58	303.2	303.81	303.3	302.42	302.7	303.4	303.57	304.38	303.72	301.72	304.22	303.51	305.55	304.92	303.9	302.27	303.87	303.69	303.05	301.31	304.92	303.71	303.47	302.9	302.29	302.58	302.58	302.29	304.41	303.35	303.76	303.47	302.59
326.77	328.79	327.03	326.6	327.61	325.76	328.85	327.8	326.33	326.73	327.62	324.54	328.51	327.89	328.3	327.1	327.24	328.76	328.26	327.26	326.92	327.92	326.84	326.9	326.94	325.8	326.04	324.88	327.03	326.92	325.46	326.59	326.92	327.07	326.64	325.79	328.05	325.84	328.05	326.78	325.45	326.92	326.64	327.95	328.03	326.06	326.67	328.18	328.27	325.73
314.64	314.14	314.63	315.43	314.81	315.2	313.12	314.32	314.69	313.81	315.74	313	314.25	315.88	315.5	315.01	314.04	315.76	314.52	314.34	315.36	315.2	316.45	314.15	314.76	315.96	317.42	315.91	314.36	315.87	313.77	313.44	315.68	313.74	315.52	315.95	317.11	315.84	314.6	314.55	315.44	315.94	314.1	314.83	314.41	315.29	314.8	314.73	313.64	313.83
316.65	316.3	317.22	316.47	318.57	316.02	315.68	316.04	317.44	317.94	317.96	316.26	316.08	316.45	316.53	316.04	315.04	317.95	315.62	317.67	316.77	319.02	318.03	317.34	315.67	318.23	317.77	316.28	316.61	316.15	316.32	316.71	315.55	316.19	316.92	316.69	318.21	315.77	315.69	317.31	317.38	315.58	317.02	315.48	316.3	315.6	319.46	315.77	316.21	315.4
301.78	302.3	303.13	300.7	302.81	302.91	303.23	302.15	304.96	303.35	303.13	303.68	302.42	303.13	300.79	302.95	302.79	301.61	302.64	303.33	303.36	301.9	303.61	302.74	301.37	303.97	303.81	302.82	302.94	300.87	301.25	302.65	301.94	301.91	301.89	302.06	302.34	302.06	302.72	302.73	302.89	303.71	302.76	302.73	301.47	304.15	301.51	302.5	301.99	302.67
300.02	301.64	298.01	298.21	299.12	299.37	298.4	299.16	299.59	298.22	300.52	299.44	301.24	300.43	302.56	299.68	298.93	299.92	300.39	299.64	299.35	302.02	299.63	300.1	302.22	299.52	299.36	301.04	300.51	299.21	300.52	300.18	299.24	301.27	299.2	299.86	300.81	301	300.85	302.75	301.29	299.63	298.84	299.98	300.22	302.54	299.56	300.14	300.83	299.94
296.4	296.06	298.19	295.25	294.54	296.29	297.72	296.12	296.74	296.58	297.9	297.57	296.5	295.53	298.26	297.24	296.25	296.86	296.96	294.93	297.41	298.01	296.64	298.03	294.95	296	296.17	296.19	295.55	298.28	297.47	298.17	298.2	298.49	295.41	298.28	297.55	297.9	298.11	297.24	295.68	297.61	296.37	297.55	296.89	296.65	297.78	297.49	298.21	296.51
310	310.42	310.73	310.07	311.68	311.54	310.06	311.28	311.97	309.89	308.94	309.62	310.89	311.5	310.43	310.82	310.2	310.29	310.43	310.64	309.6	309.24	310.66	308.51	308.42	311.63	311.4	308.28	310.08	309.55	310.84	309.85	310.23	311.09	311.94	311.83	309.89	309.12	310.22	312.57	312.41	311.87	309.37	310.16	308.82	311.47	308.46	309.02	309.49	309.63
304.27	302.36	302.49	301.55	303.93	304.37	303.36	301.91	304.38	301.66	302.01	303.42	301.59	303.04	302.32	302.57	303.72	302.31	301.55	301.42	301.69	302.97	299.79	303.45	301.29	302.49	300.55	303.39	304.2	300.55	303.44	301.19	303.21	302.86	303.48	303.34	303.06	302.28	302.3	301.82	304.17	302.53	302.41	303.36	300.86	300.62	304.66	299.98	303.48	303.32
309.83	311.22	310.89	309.08	309.22	309.78	310.9	309.34	311.01	311.39	311.86	308.95	310.11	310.3	310.23	310.02	311.47	311.02	308.45	310.33	309.81	311.53	312.73	311.58	310.17	310.11	311.59	309	311.85	309.92	310.34	308.64	311.92	307.74	309.85	311.67	310.66	310.94	311.29	311.62	310.73	311.04	310.54	310.43	311.76	310.1	310.61	309.93	311.27	310.26
308.09	308.2	307.62	310.67	307.1	308.85	309.14	308.28	309	307.04	309.8	308.79	308.18	308.14	309.2	309.1	308.57	309.33	309.84	309.23	307.94	307.92	306.61	309.22	307.37	307.7	308.44	308.64	309.63	310.13	308.42	308.41	309.85	307.88	310.58	308.87	309.17	308.68	307.89	309.26	307.93	309.29	310.38	307.88	309.18	310.45	307.91	306.98	308.09	308.74
298.95	299.86	299.88	298.71	297.71	299.1	301.86	299.97	299.57	300.16	301.44	300.27	298.94	298	298.97	301.37	300.44	299.82	300.06	301.39	300.11	300.91	299.23	301.59	299.99	299.95	299.99	300.13	299.1	301.45	299.96	299.77	298	298.89	300.6	298.35	298.01	302.37	299.74	300.02	301.59	300.26	300.33	299.55	301.14	299.48	298.58	302.01	300.91	299.93
303.51	302.87	304.09	305.13	304.78	303.46	304.51	303.06	303.17	304.14	302.89	302.79	302.67	303.48	304.02	304.37	302.84	303.06	302.8	304.23	301.73	303.32	304.69	302.42	301.21	303.93	303.74	303.04	304.39	303.68	303.06	303.39	304.73	303.01	302.9	302.98	305.46	302.55	302.94	305.01	303.7	302.79	304.04	305.05	303.91	303.24	303.37	303.59	304.01	301.07
317.75	317.49	317.57	316.65	315.76	316.86	318.24	317.53	315.43	318.31	317.05	316.25	317.23	319.7	318.28	316.36	317.4	317.86	319.25	316.91	317.17	316.86	316.19	318.06	315.65	316.45	317.52	318.44	317.58	316.35	316.48	316.9	317.07	316.64	317.26	319.16	315.64	318.17	316.94	317.27	316.75	319.38	315.1	315.55	316.39	316.81	318.14	317.74	316.14	316.69
328.8	329.33	328.65	328.37	328.93	327.27	329.88	330.73	329.2	330.23	328.23	327.8	329.24	330.46	328.43	328.58	327.07	329.9	327.55	330.45	326.67	327.35	328.29	328.14	328.3	329.57	328.23	328.79	326.87	328.47	330.78	327.9	329.54	327.44	327.98	327.34	328.11	328.57	328.43	328.73	328.39	330.02	328.83	327.23	328.11	327.94	329.05	328.24	328.93	329.16
313.43	313.6	311.1	312.87	314.42	312.94	314.54	311.84	312.49	313.69	311.48	311	312.4	313.4	311.33	314.81	312.53	313.41	314.38	312.26	312.76	312.25	312.62	314.28	313.19	312.24	312.15	311.52	312.68	311.76	315.16	311.64	312.21	312.09	312.3	315.55	312.47	313.51	312.36	312.87	312.27	311.76	311.67	313.39	314.79	311.34	313.92	313.23	312.75	312.87
313.14	311.81	312.66	314.36	314.44	312.33	311.93	313.14	312.68	312.8	313.94	311.85	311.41	313.91	311.47	312.7	311.08	313.25	311.46	312.73	312.62	312.83	313.26	313.49	310.9	313.05	313.7	311.98	311.71	311.96	313.93	313.38	313.33	315.17	312.98	313.98	315.02	313.38	313.51	313.87	313.37	312.29	312.07	312.77	312.38	312.81	313.65	312.55	313.9	314.42
314.93	317.29	315.73	315.56	316.53	316.44	316.51	313.93	317.03	316.54	316.01	316.25	315.67	314.87	316.75	315.77	316.65	315.26	316.05	315.92	317.47	313.84	315.53	314.87	316.72	315.24	316.48	316.04	315.39	316.07	316.82	315.13	314.74	314.54	316.9	314.93	318.07	313.94	316.38	315.1	315.6	316.1	315.46	313.78	315.39	315.18	317.19	316.24	314.99	316.56
313.63	312.97	314.84	315.27	314.26	313.75	315.15	315.09	313.48	314.57	315.35	313.3	314.52	313.22	312.26	312.97	315.91	313.95	315.28	312.35	314.83	314.43	314.91	314.5	313.05	314.73	313.15	314.21	313.33	315.93	312.77	312.57	315.24	311.71	314.35	314.88	314.14	313.65	313.23	314.68	314.77	314.47	311.63	313.9	314.56	313.92	314.91	314.38	315.34	315.74
306.76	306.19	307.02	306.5	305.76	305.41	305.86	307.94	307	305.86	306.86	305.64	306.68	307.74	305.41	305.72	305.82	304.63	304.75	304.57	308.48	307.48	307.13	308.09	306.44	307.8	304.62	305.48	306.08	306.84	307.31	307.82	306.87	307.43	307.7	306.14	305.9	304.81	306.31	306.42	306.53	306.59	307.55	307.73	305.32	305.44	308.15	307.36	306.69	306.39
312.53	314.84	315.58	314.26	315.03	314	314.2	314.52	314.43	315.89	313.72	314.04	313.93	315.44	314.78	314.52	314.49	315.61	314.32	315.54	312.68	314.62	313.08	314.61	313.17	313.78	315.11	313.95	314.21	314.19	313.61	313.7	313.5	314.88	314.65	315.52	313.53	313.33	312.4	315.11	314.03	314.5	315.85	314.47	314.21	315.78	312.16	313.4	314.31	313.17
314.08	315.03	314.28	313.67	315.76	313.15	315.74	314.84	316.83	316.33	314.15	315.22	318.65	313.7	312.76	316.58	315.6	315.79	316.28	314.75	316.34	316.25	315.02	312.95	315.07	314.6	314.49	314.4	315.56	315.75	313.86	313.74	312.19	314.65	317.37	315.63	315.28	316.32	315.2	313.31	313.88	315.19	316.31	315.37	313.66	315.61	315.62	315.31	314.78	314.1
329.21	327.74	326.68	329.19	327.23	328.1	329.33	327.56	327.46	328.68	328.69	329.73	327.49	327.69	327.96	330.15	327.74	327.35	329.17	328.34	329.64	329.54	327.85	328.14	329.93	329.09	327.79	329.85	329.76	329.41	328.22	329.1	327.81	326.97	328.95	327.47	327.94	326.35	328.08	328.48	327.99	328.76	327.29	327.75	328.88	328.64	328.75	330.19	329.7	329.15
317.69	316.64	316.13	317.01	316.99	316.46	315.69	317.02	317.22	319.12	316.62	317.39	316.9	316.22	316.71	316.91	317.32	316.87	317.55	317.32	315.6	317.91	315.22	318.32	316.67	317.46	318.51	317.44	316.36	317.08	318.55	318.09	316.18	317.88	318.73	318.46	317.89	317.76	316.9	318.25	318.09	318.07	317.97	315.72	319.91	316.58	318.07	319.54	318.47	317.46
314.05	314.51	316.1	315.39	316.6	315.54	315	313.41	315.3	314.98	314.82	313.81	314.07	314.31	316.26	315.22	314.04	316.39	314.37	316.94	314.2	314.41	314.48	315.49	314.81	314.82	314.74	317.04	314.08	314.92	315.81	315	314.46	314.65	315.77	314.56	314.17	315.1	312.82	314.32	314.62	314.17	314.56	316.47	313.39	316.02	312.89	314.91	313.28	316.81
317.31	316.38	317.89	316.79	318.01	317.03	317.11	316.15	318.32	315.24	316.03	317.51	317.4	318.27	319.18	317.5	317.12	318.62	315.67	317.32	316.48	316.47	318.05	317.11	317.82	317.23	316.41	316.49	317.79	317.45	317.04	318.52	314.13	318.67	315.94	317.5	318.62	316.99	316.62	316.88	316.33	318.82	316.96	317.1	317.13	318.39	316.96	316.23	318.41	317.37
313.62	314.13	310.64	315.86	312.49	313.78	312.4	313.33	311.89	312.99	313.36	312.59	313.72	311.71	313.77	313.61	314.51	312.41	310.08	313.78	313.37	313.12	314.38	313.48	313.19	311.22	311.74	312.12	312.13	312.99	313.66	313.95	312.53	311.21	312.6	313.48	313.11	313.82	316.8	313.27	312.94	312.84	312.85	312.34	312.32	312.95	313.51	313.52	313.78	313.86
309.61	311.25	310.43	309.71	310.39	311.57	310.57	311.32	310.39	311.87	310.47	310.91	311.37	310.68	310.91	309.83	311.06	310.14	308.39	312.38	310.07	311.24	311.62	310.38	310.97	312.16	312.09	309.93	310.22	310.66	311.45	311.45	310.28	311.22	309.05	310.31	310.81	310.99	310.59	310.36	310.95	311.72	311.57	310.65	308.79	311.24	310.99	308.69	311.2	310.61
305.6	304.06	305.54	305.05	304.07	304.18	305.56	305.52	305.07	305.2	305.51	305.82	304.34	305.89	303.96	304.84	302.54	305.97	305.1	305.6	306.04	305.82	304.56	303.89	306.27	305.43	305.9	305.55	305.13	304.33	305.55	305.14	305.27	307.18	305.75	306	305.32	304.92	304.68	304.54	305.65	306.32	304.89	306.1	305.47	304.92	305.49	305.34	305.87	305.07
315.83	315.23	319.09	317.14	318.23	315.38	317.05	317.35	316.87	318.73	314.49	315.49	318.82	317.74	316.89	317	316.64	317.24	318.01	316.44	316.47	317.22	318.34	318.12	315.97	316.43	317.57	316.75	317.83	317.05	316.27	318.54	317.55	316.85	317.08	317.68	317.23	317.14	317.46	317.85	318.29	316.91	316.74	318.88	317.76	317.07	318.77	317.37	315.81	317.74
302.24	302.86	302.94	304.43	302.57	302.12	303.47	301.33	302.62	304.26	302.51	303.64	302.56	302.08	300.79	301.55	302.48	304.34	306.04	303.04	302.29	303.63	303.17	302.08	302.18	301.78	303.38	305.3	303.32	301.88	304.43	304.06	302.93	304.85	302.44	302.66	303.8	302.51	302.71	303.58	302.7	302.98	303.69	304.36	304.33	301.56	301.84	302.93	302.62	302.88
314.6	315.1	313.54	313.67	312.11	312.83	311.74	312.1	312.42	311.63	313.14	311.56	310.68	314.09	312.39	313.04	313.09	311.13	311.84	312.8	314.31	312.35	311.64	311.45	312.86	312.11	313.58	311.86	315.42	313.83	313.05	312.75	314.67	312.45	313.59	312.59	312.89	312.71	311.84	310.88	311.9	312.47	312.2	310.7	313.73	313.29	313.28	312.97	312.94	313.73
308.04	308.47	308.18	308.83	308.87	308.31	308.69	309.05	309.78	308.67	307.79	307.39	309.58	308.94	307.68	308.87	309.09	308.28	307.66	307.06	310.18	309.18	307.18	309.66	308.25	309.42	309.53	308.08	306.63	309.71	308.83	309.91	308.23	308.92	307.32	309.08	309.44	306.8	309.49	308.42	308.67	308.13	308.35	307.51	308.1	309.33	308.6	309.17	308.06	309.49
318.26	317.01	317.02	319.06	317.96	317.53	316.11	315.18	318.11	317.21	317.21	315.34	316.89	316.15	317.06	317.19	316.68	315.24	318.26	315.54	316.62	317.52	318.6	317.51	317.66	318.17	317	316.58	317	316.12	315.54	316.99	317.53	316.88	317.95	316.97	316.37	317.1	316.96	318.37	317.09	316.45	316.97	317.78	318.14	316.23	317.24	318.35	316.87	316.58
308.75	307.84	310.21	308.5	310.22	310.43	309.28	308.09	310.55	310.35	306.77	309.13	306.9	308.72	308.86	309.3	308.04	309.52	308.76	308.69	308.98	309.45	308.02	308.67	307.9	308.9	309.55	309.44	308.95	309.5	311.05	306.92	309.4	309.04	309.87	310.65	309.4	309.09	310.4	308.87	308.93	309.13	308.13	309.86	307.75	309.38	311.04	309.12	308.31	309.85
304.51	306.53	304.17	305.61	305.39	305.03	306.49	305.29	304.56	306.62	302.27	304.13	305.81	304.54	305.24	305.24	306.31	305.13	304.23	304.29	306.61	305.4	306.61	306.92	305.74	306.28	305.01	306.67	305.91	305.57	306.41	305.05	305.86	304.83	305.07	305.14	306.08	305.11	302.74	303.3	306.17	305.98	304.1	304.26	304.21	305.84	305.84	304.67	305.35	304.92
298.21	298.65	297.41	295.96	297.95	297.56	296.61	298.43	298.48	293.57	298.21	299.73	295.59	297.12	296.1	298.22	295.96	298.4	297.51	296.31	296.47	296.94	296.69	295.89	296.62	297	296.33	296.68	296.04	295.54	297.82	296.08	296.51	296.12	297.07	297.22	297.07	297.65	297.68	295.06	295.71	297.17	295.74	296.8	295.99	297.42	295.27	296.5	296.49	297.11
304.97	303.3	302.47	302.34	301.7	304.19	302.47	302.82	301.84	302.05	304.18	301.99	302.72	302.34	303.66	300.64	303.97	301.78	301.54	302.45	301.69	302.59	301.41	301.82	303.9	302.5	302.56	303.16	303.06	301.95	303.52	303.89	302.52	303.32	302.46	302.15	303.28	302.59	301.34	303.14	303.24	302.28	301.6	303.99	302.79	301.57	303.31	302.45	302.19	304.16
308.61	306.71	307.27	308.03	309.69	308.6	310.06	309.07	308.94	308.78	312.06	309.6	307.76	308.63	309.61	309.13	311.23	309.5	309.41	309.52	308.79	307.58	307.01	309.16	306.64	308.01	307.72	309.82	309.43	309.88	308.96	309.28	309.14	309.14	309.05	308.84	310.72	309.76	308.55	307.91	307.61	308.34	309.29	309.06	309.05	309.28	310.61	310.06	307.46	310.04
316.35	318.46	318.47	316.43	317.91	318.18	318.98	320.11	316.14	318.79	317.87	317.51	318.6	321.79	320.42	318.48	317.39	318.47	317.79	317.92	317.52	317.15	318.49	318.32	318.61	319.37	318.6	317.76	319.67	318.8	317.83	319.03	319.13	318.33	319.27	319.2	319.09	319.44	319.47	318.97	319	317.7	319.39	318.57	319.93	318.24	318.52	320.31	318.28	317.97
300.21	300.9	300.17	301.57	301.09	301.39	300.06	300.79	299.56	299.99	297.92	300.27	301.09	300.7	298.71	301.17	299.58	298.91	300.07	300.06	299.97	300.37	302.02	300.47	300.38	301.26	300.36	300.46	300.51	299.62	301.02	299.98	300.78	301.2	299.76	299.53	300.15	300.12	298.76	300.17	299.41	301.26	299.11	299.26	299.85	299.82	299.88	298.79	301.48	299.78
300.19	299.41	301.7	300.77	298.92	301.35	299.96	302.42	300.59	301.92	302.35	301.56	302.23	301.22	300.78	301	299.48	300.55	300.57	300.87	301.02	300.75	301.7	301.98	300.11	300.99	301.08	301.09	299.58	299.06	300.76	302	300.87	301.79	300.05	302	301.05	302.49	300.39	300.02	301.8	300.96	300.69	300.53	302.05	301.77	301.71	300.92	301.59	301.29
301.31	302.86	300.6	300.57	299.53	301.71	299.32	300.75	301.92	300.29	301.73	300.28	299.35	300.06	301.17	302.09	300.97	302.09	302.14	301.36	299.96	299.92	302.18	299.41	301.11	302.01	301.64	300.55	300.18	300.82	301.5	301.91	300.5	301.12	300.91	298.6	301.1	299.69	299.75	300.64	301.47	302.22	301.87	300.46	300.09	299.61	300.86	301.96	301.39	301.4
306.65	304.98	304.64	305.32	308.14	307.72	306.93	304.93	306.16	307.25	306.28	305.84	305.49	306.38	305.68	304.77	307.01	307.47	305.23	305.97	307	306.16	305.33	304.84	305.44	307.21	305.85	306.42	305.84	305.67	305.85	305.96	306.95	305.3	305.03	304.78	306.64	304.74	306.16	305.33	305.39	305.23	304.42	306.89	306.94	305.74	306.63	304.85	305.7	305.08
302.74	302.14	304.86	304.86	302.64	303.98	304.84	302.84	302.33	301.06	304.03	305.23	305.86	303.44	303.26	303.68	304.5	303.81	301.08	304.35	302.13	305.17	302.97	304.99	303.13	303.87	304.98	306.03	305.7	305.6	304.26	304.36	305.22	302.47	303.5	303.88	303.98	303.93	304.66	303.91	302.88	302.21	304.94	304.87	301.98	303.99	303.67	304.08	303.08	302.8
313.58	312.81	312.39	312.76	311.8	311.97	312.93	312.4	311.87	314.27	311.43	312.26	314.59	313.01	312.19	312.99	310.67	312.21	312.6	312.86	310.43	314.96	312.36	313.13	312.49	313.64	312.91	314.22	311.78	311.78	313.82	311.8	313.85	310.32	313.86	314.25	313.59	312.38	312.3	311.25	313.64	312.67	311.06	311.9	312.21	313.03	313.77	313.9	314.96	311.31
308.91	309.83	309.34	311.41	309.08	309.68	311.04	309.57	311.89	310.94	306.97	310.09	311.58	310.7	309.68	309.74	309.18	308.89	310.69	310.85	308.22	310.25	311.32	309.72	309.87	310.36	309.98	308.99	312.3	311.23	311.83	309.65	308.83	308.31	309.37	309.67	309.18	308.92	310.93	309.12	308.79	309.76	310.39	310.42	309.39	308.82	309.12	308.78	306.99	310.59
304.29	303.11	301.35	302.81	301.15	304.27	305.14	304.5	303.57	303.48	301.93	303.03	301.64	303.37	303.34	303.24	302.77	302.22	303.41	304.62	303.03	303.15	302.99	302.86	303.02	303.9	302.91	303.08	304.25	303.94	304.23	303.6	301.86	300.91	302.47	303.62	302.97	303.73	301.76	303.59	303.01	303.47	303.43	305.18	302.48	302.39	305.25	300.9	303.75	303.74
298.26	297.96	299.36	300.19	299.22	301.56	298.59	300.11	300.39	300.99	300.66	299.33	300.02	301.15	298.88	298.61	301.55	300.39	299.76	300.47	299.34	299.14	299.63	299.24	300.3	299.89	300.42	300.31	299.44	298.78	299.21	301.1	299.99	298.34	297.9	300.54	301.96	301	300.08	299.53	301.35	299.98	300.25	299.86	299.85	300.05	302.38	301.12	299.55	299.07
317.48	316.21	317.02	318.17	319.1	316.37	317.59	316.34	315.17	316.21	316.22	317.73	317.76	317.82	317.5	318.14	315.26	317.14	317.48	318.04	315.72	316.52	315.74	317.9	318.25	318.08	317.41	316.43	316.23	315.51	317.32	317.84	316.05	316.42	316.57	317.79	315.99	316.22	317.75	316.51	318.76	317.06	316.68	316.33	317.94	317.95	316.73	317.69	318.09	315.4
304.04	303.37	304.04	303.32	304.46	302.67	302.22	301.43	302.79	302.33	303.06	303.22	302.4	301.91	301.59	302.37	302.67	301.35	302.34	302.23	301.9	302.72	301.51	302.68	304.04	301.23	303.04	301.2	303.76	302.64	304.06	303.57	303.48	303.83	302.82	301.88	303.42	303.34	302.77	303.49	303.76	302.37	304.07	303.06	302.29	304.08	302.68	301.85	301.58	302.52
300.91	302.46	303.21	302.72	302.2	303.62	301.59	301.24	302.93	303.11	302.8	302.12	301.91	302.07	301.97	300.75	303.09	300.82	303.06	302.5	302.44	301.65	302.9	300.64	303.64	301.82	303.84	301.93	303.18	302.68	301.77	302.48	302.61	302.31	302.64	302.81	304.29	302.77	302.94	299.86	302.45	301.61	303.96	303.94	302.99	301.24	304.41	301.72	304.11	303.04
311.9	313.82	313.94	313.62	314.12	313.1	313.11	313.48	313.56	312.22	312.89	313.44	315.18	313.57	312.73	314.6	314.52	315.19	312.82	313.17	312.66	315.55	313.85	312.51	312.75	313.28	312.12	314.63	313.76	312.07	315.01	316.49	314.26	315.21	314.09	313.86	313.07	313.68	314.58	315.39	313.93	313.76	313.2	312.03	312.82	312.98	314.49	313.2	315.02	313.65
314.41	314.4	315.3	313	314.17	315.93	315.62	314.56	316.12	316.22	314.93	315.12	315.49	315.21	313	313.76	314.34	314.88	314.76	314.45	315.07	315.3	314.64	312.9	313.53	315.06	315.29	314.99	312.61	314.94	315.53	314.33	316.19	317.84	314.67	312.75	314.25	312.59	314.76	314.23	315.03	315.62	315.43	314.53	315.07	313.52	314.77	314.5	314.2	313.02
311.57	309.3	310.77	309.78	312.42	311.23	311.8	310.87	311.44	311.67	309.76	310.68	310.64	312.32	310.93	310.51	312.9	311.31	311.09	311.07	311.33	311.85	312.06	310.98	311.6	312.85	312.12	310.06	311.04	310.81	310.49	311.48	311.13	311.65	311.09	311	311.47	312.46	312.32	310.05	311.52	311.96	311.13	312.23	312.44	309.36	311.18	313.07	312.29	311.42
314.8	314.38	314.52	313.08	313.57	315.5	315.92	315.59	316	314.47	313.71	313.85	314.85	315.86	314.13	315.52	315.39	314.76	315.14	315.11	313.09	315.64	314.36	313.76	315.93	313.35	312.56	314.33	314.43	315.2	315.01	314.81	315.76	316.17	314.54	314.12	315.27	315.58	314.08	314.68	313.25	314.79	313.71	313.07	314.38	315.94	316.22	313.59	316.32	315.26
315.67	313.89	314.23	313.85	313.93	314.89	313.05	315.4	316.61	314.14	315.74	316.71	315.74	317.69	314.87	315.38	314.95	314.94	313.87	315.89	315.29	314.92	315.13	314.32	316.46	313.66	314.49	314.69	314.28	314.22	314.04	316.04	317.33	313.78	315.48	316.15	315.16	315.61	315.61	313.71	315.22	315.79	313.97	312.06	314.55	316	314.61	314.82	315.21	315.14
295.7	297.37	297.53	296.35	297.91	296.48	296.33	297.11	295.67	296.79	296	295.54	295.27	296.75	298.82	297.33	296.61	295.64	297.47	299.16	296.48	296.24	295.72	295.57	296.39	295.73	298.09	296.25	296.26	295.67	297.37	294.35	298.64	294.98	297.12	297.63	297.45	298.07	296.22	297.48	297.51	297.58	295.89	295.56	297.05	298.15	297.48	295.52	295.14	296.66
307.21	307.05	307.06	305.63	306.37	305.2	307.74	307.39	308.07	305.21	307.82	306.29	306.3	307.35	306.46	309	305.97	306.79	308.09	306.8	307.89	305.75	306.86	306.36	305.95	304.93	305.85	307.74	309	308.01	304.91	305.28	308.4	306.72	305.93	307.1	308.41	305.27	306.97	305.7	306.12	307.15	306.51	306.88	306.03	305.81	307.33	308.28	305.85	307.2
305.84	307.72	305.06	303.27	304.89	305.48	307.17	303.89	303.74	305.44	304.83	305.68	303.84	306.58	304.72	303.57	305.93	304.56	307.38	305.43	306.03	306.21	304.28	306.95	305.93	305.47	306.76	304.84	305.18	306.49	305.58	304.14	306.25	304.85	306.7	304.12	305.5	305.72	304.58	305.17	306.15	306.47	305.38	305.84	305.61	306.51	304.58	304.79	305.87	305.07
316.59	315.31	315.13	316.71	315.34	317.18	315.99	316.97	315.61	315.38	314.73	315.93	314.27	314	315.03	314.32	314.39	315.27	315.8	313.64	314.05	315.42	314.32	316.28	317.25	315.33	315.17	315.01	316.23	317.48	316.63	315.58	316.79	316.42	315.77	315.8	315.9	317.19	316.04	316.13	316.11	315.23	317.8	315.68	316.65	316.34	316.22	316.93	316.17	315.99
313.92	312.95	311.84	313.86	313.62	310.69	314.92	312.04	314.07	313.7	311.17	312.03	310.71	313.13	311.93	314.29	314.73	311.07	313.83	312.18	312.11	313.66	313.65	311.52	311.53	314.67	312.11	311.88	310.01	311.22	313.32	313.3	312.76	309.98	312.85	313.8	312.53	312.37	313.61	312.53	312.98	313.1	313.22	311.49	311.71	315.05	314.89	312.79	314.61	311.77
304.23	306.54	306.53	305.38	304.13	305.15	305.99	305.53	305.18	305.94	305.2	306.76	305.61	307.79	305.3	305.09	304.7	305.2	303.32	306.04	306.49	305.47	303.6	302.5	306.5	306.35	304.86	307.18	304.64	305.05	304.06	305.35	305.99	303.49	303.24	306.96	303.91	307.57	305.75	305.16	305.34	306.74	305.22	304.27	305.64	305.26	306.87	305.98	306.68	305.26
303.33	303.23	302.17	301.77	302.5	302.59	301.35	303.75	302.02	301.53	303.09	302.54	301.92	302.96	303.36	300.9	303.51	301.84	302.23	302.97	303.07	302.12	301.83	302.18	301.87	301.92	303.86	302.74	301.23	303.54	300.96	302.23	302.42	301.46	302.47	300.94	302.48	302.94	301.59	303.08	302.9	304.21	302.53	302.91	302.69	302.34	301.68	303.12	302.03	300.63
310.88	312.23	313.03	312.43	310.88	311.04	312.31	312.15	312.64	311.85	311.68	311.96	311.77	315.61	312.2	312.52	314.26	313.43	311.86	312.96	312.91	312.68	310.81	311.5	313.83	313.84	312.35	311.45	311.8	312.11	313.64	311.74	312.03	312.63	311.89	313.87	311.7	314.29	312.57	311.75	313.87	311.1	312.17	312.66	313.28	312.23	313.18	312.69	311.35	313.69
301.73	302.52	304.6	303.19	304.71	303.94	303.84	304.39	303.03	304.4	303.3	305.56	303.47	304.52	303.04	303.48	303.8	303.74	303.09	304.96	301.14	304	303.17	302.89	302.61	304.23	303.74	305.95	303.67	303.96	305.45	303.57	302.42	303.34	303.34	303.53	301.78	304.47	302.82	302.37	305.42	303.32	302.76	301.71	304.5	303.67	304.41	304.58	301.95	304.19
328.13	327.36	328.73	326.92	328.73	327.44	330.57	329.65	328.05	327.41	327.94	328.5	327.45	327.89	328.45	327.73	327.91	329.37	328.01	326.21	327.82	326.61	330.09	328.52	328.17	329.16	327.55	327.14	329.4	328.8	328.91	326.91	328.87	328.99	327.94	328.81	325.4	330.12	329.17	328.32	327.09	327.76	328.9	328.07	326.93	328.72	329.38	326.45	328.28	328.58
301.86	303.16	303.12	303.19	299.46	303.8	303.07	303.58	303.96	303.15	303.65	302.46	301.67	301.03	302.71	302.72	304.15	303.6	304.52	302.25	303.33	303.73	303.89	304.3	303.74	300.55	300.89	304.76	301.62	304.48	303.31	303.05	304.02	304.11	303.48	302.83	303.59	302.5	303.63	302.5	302.59	303.22	306.48	303.73	301.57	303.61	302.24	303.93	303.52	303.47
316.28	316.83	317.2	314.95	316.64	317.35	316.08	314.97	315.78	317.18	314.58	315.15	316.11	314.97	316.26	316.6	314.72	316.86	314.4	317.71	314.49	315.33	314.58	315.38	315.6	315.42	316.39	317.75	316.15	315.24	317.32	318.41	316.15	315.76	315.67	315.78	315.95	317.54	317.39	318.35	315.84	316.53	318.35	315.19	317.57	315.82	314.98	314.97	317.46	315.55
307.68	311.05	309.02	306	308.25	308.38	309.11	308.51	308.51	308.78	307.91	306.87	307.68	310.97	309.21	309.39	310.57	310.13	308.62	308.54	310.27	308.49	309.5	309.19	310.12	308.82	308.86	308.65	308.57	308.68	308.06	309.92	308.74	309.88	307.97	309.16	307.74	305.78	309.89	308.96	307.82	306.84	307.83	308.95	308.27	309.18	307.86	310.27	309.13	309.98
320.42	321.85	320.04	319.22	317.06	319.33	320.62	317.73	317.91	319.37	320.09	320.13	318.21	317.71	318.43	319.18	321.23	318.07	320.91	319.71	319.67	318.01	319.61	319.77	320.87	320.8	321.85	319.7	320.35	318.95	317.82	319.23	318.89	318.96	319.64	319.68	319.84	319.45	319.33	319.64	318.76	318.64	319.05	320.96	318.97	318.71	319.61	318.62	319.09	319.26
306.36	305.92	305.9	305.29	305.65	306.08	304.64	306.13	305.94	306.37	305.34	304.32	305.64	306.13	307.64	307.2	306.12	306.58	306.49	306.64	307.63	308.21	306.51	307.07	305.05	306.48	304.55	306.04	306.92	306.89	306.37	304.41	306.97	306.14	305.76	305.84	306.91	306.01	306.16	304.58	305.61	305.54	306.82	306.54	307.38	307.63	307.23	305.72	305.16	306.29
306.07	307.53	304.31	308.03	306.56	307.39	304.54	306.65	305.16	306.88	305.78	305.76	306.69	308.48	306.45	306.09	307.21	304.85	305.18	305.52	306.57	305.73	306.04	305.83	305.33	304.16	307.18	307.31	306.2	305.68	307.67	304.92	308.09	307.68	307.06	306.9	305.57	305.5	308.6	306.08	306.17	307.1	306.73	306.48	305.8	305.92	305.77	306.77	306.67	305.86
315.52	315.15	315.14	314.78	314.42	314.56	315.14	314.51	314.28	314.56	315.64	315.44	314.05	314.79	313.93	314.83	313.93	313.72	313.77	314.62	314.65	315.84	314	315.3	314.56	315.29	314.59	315.31	314.11	313.21	315.71	315.03	315.69	315.73	314.17	314.13	314.78	317.03	314.91	313.03	314.65	314.2	313.58	314.21	314.29	314.05	313.94	315.19	313.99	315.64
294.22	296	295.93	298.5	295.73	298.19	295.6	296.7	295.99	296.84	297.45	296.23	297.15	297.21	297.54	295.66	297.73	297.9	297.23	295.75	297.1	296.44	296.04	298.6	296.15	296.22	296.24	297.4	296.02	294.77	295.22	296.92	297.01	296.65	297.01	296.57	297.14	300.24	296.35	296.46	295.82	297.62	296.11	296.78	297.86	296.24	295.57	296.85	297.06	296.12
303.18	302.67	304.55	301.54	302.85	303.74	302.27	301.83	301.86	303.4	300.87	301.75	302.82	301.76	303.73	302.56	302.14	302.66	303.9	301.29	301.77	303.64	303.11	300.91	303.59	301.29	302.86	302.91	301.25	303.29	302.39	302.95	302.16	302.4	302.94	301.81	301.63	301.62	299.72	302.23	302.57	302.61	301.29	303.45	301.95	302.13	302.99	302.6	303.48	303.11
308.99	310.81	310.5	310.36	312.23	310.7	311.79	310.16	310.47	310.31	310.77	311.76	310.41	310.93	310.53	311.31	310.09	311.77	310.51	309.58	310.34	307.93	312.21	310.23	312.53	310.11	312.35	310.94	312.11	309.12	308.97	311.22	310.57	312.37	310.94	310.93	309.43	309.96	311.29	308.79	308.98	311.65	312.27	310.13	308.22	309.93	310.86	310.41	310.75	311.42
300.34	300.69	302.46	302.71	301.31	299.31	301.37	301.49	302.46	301.53	303.15	301.02	301.76	301.45	300.56	300.7	300.28	300.78	302.31	301.76	301.09	301.29	300.7	300.74	300.86	299.79	300.16	300.75	301.86	300.83	300.65	302.02	301.83	301.91	301.69	302.08	300.66	302.35	300.55	299.65	300.87	303.28	301.86	300.24	299.76	299.62	300.62	301.04	301.44	302.07
305.41	306.82	305.24	305.33	305.33	306.43	305.98	305.03	303.2	303.99	303.74	307.2	306.45	305.18	302.92	304.58	304.8	306.12	305.31	304.89	305.64	305.1	306.92	304.03	306.02	306.15	306.21	305.26	305.1	304.89	306.58	304.84	305.18	306.4	305.82	304.94	305.28	305.15	307.94	304.3	304.3	305.62	304.97	305.21	304.91	304.31	304.25	305.34	305.37	304.44
312.86	312.2	313	313.57	314.64	312.57	313.08	313.55	313.31	312.88	313.87	314.49	312.54	314.11	312.93	313.07	313.79	310.6	313.82	314.3	313.11	313.06	315.13	315.32	312.91	313.6	312.01	312.43	313.03	313.49	313.07	313.43	312.23	312.45	313.87	313.79	313.27	313.09	312.18	313.24	314.15	313.44	313.84	311.79	313.6	311.89	311.86	313.11	313.25	312.18
319.71	320.78	318.61	318.49	319.22	317.94	318.58	318.3	318.89	317.7	318.61	320.58	320.02	317.97	318.6	317.6	319.58	317.9	318.59	318.78	320.4	317.41	318.39	319.47	318.91	317.6	319.2	318.81	317.76	318.16	318.34	318.02	318.28	318.58	319.78	318.52	320.03	319.27	319.09	317.36	318.78	318.81	320.1	318.38	316.87	318.22	318.14	317.28	317.77	320.03
317.2	316.23	317.11	316.52	318.59	317.31	317.76	318.69	317.36	317.18	316.17	316.84	316.14	318.22	316.26	318.24	317.37	317.85	318.29	318.2	315.95	318.91	316.12	316.75	317.2	316.8	317.2	317.23	316.8	316.96	317.11	318.24	316.57	317.13	317.07	316.87	315.98	319.36	315.27	319.26	319.12	317.53	315.6	316.7	317.11	316.54	316.96	317.71	317.89	318.13
314.11	317.2	314.29	315.06	316.23	313.91	316.66	314.93	315.25	315.03	314.99	314.61	315.52	315.32	317.63	313.62	315.4	316.32	315.34	316.12	316.01	317.96	316.49	315.38	315.38	315.93	316.09	315.01	315.45	315.75	314.9	314.45	315.77	316.23	315.4	315.64	316.57	316.15	316.05	315.4	316.44	313.61	315.2	314.19	315.97	312.76	315.6	315.6	316.73	314.88
308.8	311.4	309.83	310.5	310.35	310.81	310.33	311.39	310.25	309.25	309.86	309.61	310.02	310.41	309.99	309.31	310.77	311.05	309.9	309.77	310.55	310.36	311.12	312.88	313.17	309.24	311.49	310.49	312.24	311.6	310.63	310.72	311.11	310.83	310.12	310.22	310.49	310.9	312.06	311.51	308.67	310.23	311.22	311.63	310.03	310.3	312.27	310.13	310.16	310.11
295.25	294.4	295.4	297.09	295.62	294.27	295.53	293.39	293.45	294.49	296.5	297.71	294.71	294.03	294.21	296.57	296.84	293.83	295.59	294.62	296.76	296.56	294.53	296.4	294.6	297.28	295.28	293.67	294.51	295.46	293.74	293.65	294.76	292.59	294.81	295.07	295.86	295.54	295.5	298.28	295.07	292.72	295.91	295.94	294.39	293.53	295.1	296.01	296	295.65
303.6	306.31	305.07	305.41	304.54	305.68	305.38	304.22	303.28	305.88	303.87	303.95	303.65	304.35	304.62	305.47	305.28	306.03	304.61	304.31	304.76	304.24	302.89	303.89	304.2	303.89	304.98	305.21	305.51	304.95	306.34	304.51	304.84	303.68	305.06	304.81	305.39	305.71	306.03	304.51	305.22	305	303.43	306.07	304.42	304.51	303.45	304.25	304.43	305.17
306.11	303.07	306.9	306.79	304.13	303.2	304.5	305.32	304.33	305.17	306.02	304.18	306.41	302.87	305.51	305.21	305.66	305.23	306.99	303.4	305.55	305.31	306.61	305.18	305.53	304.37	306.37	305.1	304.35	304.68	303.26	304.71	303.38	306.01	305.98	304.24	306.46	307.93	309.41	305.06	304.92	306.92	306.53	305.21	304.73	306.18	307.24	305.69	304.99	306.16
303.3	303.57	303.14	303.87	303.57	303.11	302.78	302.96	302.25	301.86	303.6	302.58	301.39	303.95	303.06	302.75	303.52	302.77	305.68	302.09	303.04	301.67	302.61	304.41	302.5	302.7	301.57	302.41	303.43	302.05	302.4	304.44	301.17	303.13	303.76	303.74	302.66	303.08	303.61	302.92	302.6	303.01	302.94	304.4	303.66	303.76	302.43	303.86	302.45	301.1
304.47	301.65	303.68	303.15	303.51	303.1	304.27	304.76	302.67	304.26	303.61	301.64	302.66	302.47	302.26	303.53	304.22	303.93	304.6	303.76	304.93	303.28	302.62	304.27	303.26	303.26	303.29	304.37	302.79	304.06	304.65	303.81	303.51	302.57	304.52	304.37	304.17	302.29	303.64	305.83	304.93	302.52	303.44	301.97	301.32	304.09	301.86	303.7	304.37	304.66
312.09	313.98	313.01	313.95	313.56	313.21	313.17	312.59	312.99	313.13	313.66	314.51	313.43	313.33	313.1	314.52	314.75	314.71	311.23	311.84	313.37	312.51	314.16	313.01	313.33	312.21	313.88	313.7	313.13	310.99	313.64	313.07	312.29	312.1	314.73	314.54	314.86	311.08	313.08	313.31	314.71	314.85	314.34	311.61	312.25	313.46	314.25	313.44	311.95	313.21
307.06	304.83	306.2	305.3	306.76	304.65	306.41	305.92	307.86	308.18	307.36	307.34	307.44	306.82	307.03	307.01	307.63	308.43	306.31	307.37	305.79	306.24	307.02	307.87	308.7	305.94	305.86	305.62	305.58	305.54	306.26	305.57	307.36	306.28	305.95	306.19	308.27	307.09	307.01	308.15	306.22	308.65	306.95	308.66	305.25	307.69	306.9	307.77	305.94	307.04
306.06	303.45	307.54	306.82	307.74	306.93	306.25	305.99	307.69	306.29	306.1	305.1	305.9	307.1	305.35	304.51	308.27	306.17	305.05	305.42	306.6	306.39	307.14	307.35	307.56	305.8	307.15	304.45	305.22	306.52	306.58	304.69	302.89	304.64	306.83	304.55	305.64	308.18	305.5	306.25	308.09	304.29	306.01	306.38	305.28	307.33	305.01	306.01	306.15	306.93
298.86	300.71	300.16	300.56	300.64	300.64	303.62	301.52	299.27	299.99	299.99	302.28	301.06	301.02	300.01	303.44	301.34	300.83	301.73	301.45	301.18	300.79	300.8	301.27	301.85	300.57	301.3	301.65	300.27	300.93	300.75	302.24	301.66	302.83	301.05	301.57	301.36	299.68	300.39	299.36	301.2	300.6	300.87	302.33	299.88	299.32	302.04	300.41	301.31	301.74
311.25	312.8	310.28	311.43	311.1	311.66	312.74	310.8	310	310.68	310.6	313.86	310.19	311.55	311.55	311.92	311.44	312.89	310.63	311.85	310.9	309.41	309.22	312.64	311.12	312.34	311.31	312.57	312.64	310.12	309.57	311.13	310.73	313.25	311.51	311.99	311.49	313.11	310.82	311.13	312.55	313.87	311.49	310.06	312.27	312.23	311.81	310.83	311.4	310.46
304.28	304.53	305.67	305.93	305.92	305.4	303.68	306.16	304.13	306.73	305.75	304.78	304.96	305.22	305.5	306.55	304.93	305.4	307.22	304.41	306.57	305.42	304.04	304.32	306.05	303.44	303.95	308.01	306.08	307.26	305.27	307.1	305.12	302.99	305.31	304.61	303.9	305.29	305.76	305.94	304.81	305.98	304.41	303.88	305.32	305.3	305.73	303.59	305.51	305.51
305.76	306.11	304.97	305.02	304.96	304.79	305.99	306.73	304.13	306.79	305.85	305.72	304.65	305.49	305.02	305.53	306.5	303.55	303.86	304	305.61	304.36	305.58	306.35	304.39	304.81	307.04	303.27	304.2	303.69	305.03	304.08	305.78	306.08	305.42	306.57	304.61	305.58	305.15	305.29	304	303.32	304.54	305.55	304.42	305.63	305.42	304.62	305.74	303.17
306.57	307.14	307.18	306.97	305.61	306.12	307.13	307.19	305.85	307.35	305.25	306.92	306.54	308.64	307.28	306.86	306.86	305.8	306.88	306.95	307.01	305.8	306.72	308.49	307.29	305.92	305.71	305.05	305.88	305.91	307.56	305.06	306.65	305.17	306.91	305.69	306.83	307.13	306.88	307.58	305.95	307.46	305.81	307.84	306.2	306.47	307.18	304.87	306.03	307.01
326.89	327.4	326.96	327.71	328.3	326.11	329.21	327.9	329.14	328.81	326.59	326.48	327.85	325.13	327.46	327.29	325.6	327.87	327.68	329.31	328.85	328.38	328.45	328.42	328	328.52	328.98	326.56	326.2	326.93	327.18	326.72	327.6	328.16	328.28	327.41	326.52	327.34	329.02	329.04	326.75	328.19	328.2	326.96	329.07	327.38	328.03	326.66	328.3	326.71
313.67	312.51	316.8	313.71	313.31	316.23	313.92	312.8	314.69	315.69	313.92	312.12	313.35	314.25	313.98	313.93	314.74	313.11	313.84	313.2	315.16	314.96	312.89	313.41	315.97	312.98	315.42	315.66	314.95	313.59	313.46	314.45	313.91	313.05	314.58	314.66	314.37	314.26	314.32	312.98	314.26	314.64	315.29	314.58	313.48	314.74	314.94	314.11	311.72	313.09
312.36	314.19	313.73	314.81	314.99	314.31	312.79	311.26	312.25	312.77	313.7	310.88	311.9	312.79	311.42	314.69	311.99	313.94	312.9	312.77	313.21	311.96	312.07	315.42	312.84	313.49	313.16	312.12	312.36	314.77	312.33	313.97	312.89	313.02	312.12	313.64	311.86	312.6	312.37	312.4	314.4	313.03	315.2	311.42	313.96	310.5	312.93	312.95	313.11	313.06
294.36	296.65	295.46	295.68	294.93	294.78	294.03	294.18	295.65	294.66	294.58	294.96	295.31	294.13	295.62	293.84	296.03	292.24	293.88	293.97	296.28	296.49	294.98	296.44	296.02	295.09	295.07	295.77	294.94	294.37	296.74	294.62	296.14	295.3	295.11	294.94	294.79	293.64	294.25	295.47	295.33	293.06	295.57	295.83	295.95	294.86	294.17	293.31	296.6	295.31
296.59	293.54	294.35	293.79	294.75	296.48	294.72	295.33	294.67	294.33	294.93	295.37	296.51	293.16	295.89	294.66	295.88	294.6	295.53	295.97	295.4	293.39	294.99	294.89	294.75	295.31	295.97	293.67	294.96	293.99	293.94	293.25	294.86	293.61	296.51	295.16	296.65	295.34	294.07	293.83	295.59	294.45	297.33	292.54	295.35	294.51	293.09	294.97	294.52	294.78
312.25	314.38	311.21	312.13	314.31	313.71	313.01	312.86	314	311.16	312.93	313.02	312.76	311.8	314.28	313.29	312.6	313.52	312.98	313.33	312.54	313.64	314.15	313.14	311.76	314.4	312.03	312.11	314.52	313.21	313.43	312.75	311.98	313.35	312.74	312.26	311.75	312.55	313.17	313.09	312.77	312.68	313.87	313.6	313.39	313.68	313.35	310.42	314.12	314.07
305.69	305.25	303.89	303.53	303.91	304.08	304.9	303.88	305.97	304.52	304.52	302.72	304.25	305.06	305.99	304.74	307.59	306.16	304.36	305.73	304.99	306.05	304.21	304.98	304.91	303.62	305.33	303.91	306.37	305.06	303.85	305.5	304.41	303.95	302.86	304.41	306.1	305.89	305.2	304.07	303.02	303.95	303.91	302.44	305.05	303.23	304.7	302.65	304.64	303.96
305.17	301.65	303.55	303.01	304.64	303.8	302.53	302.86	303.03	303.25	302.11	305.29	302.43	302.53	303.66	301.81	303.57	300.78	301.54	303.04	303.39	303.01	303.18	304.03	304.6	304.16	303.3	302.49	303.72	304.75	304.33	302.93	300.99	300.75	304.14	302.65	302.7	302.94	303.98	305.07	301.82	303.72	303.73	303.53	302.27	305.94	304.04	303.25	304.88	303.12
313.69	315.27	316.88	314.09	315.8	315.76	315.18	316.7	316.73	315.64	315.97	313.97	315.85	315.6	313.41	314.84	314.4	313.23	315.11	314.76	314.64	315.81	314.37	314.71	316.46	314.79	315.65	316.79	314.57	314.75	313.44	315.09	314.47	315.27	315.01	314.72	315.29	315.92	315.13	314.44	314.98	314.29	316.14	316.06	314.51	315.62	314.46	313.66	315.74	315.55
295.1	294.53	294.19	293.73	292.21	294.15	294.64	295.49	295.12	296.12	294.5	293.4	293.93	293.72	291.76	294.1	294.04	294.38	296.82	295.39	294.84	292.96	294.26	292.68	293.51	294.28	293.17	293.47	293.74	295.34	293.36	293.7	295.85	293.32	294.25	294.43	293.46	293.5	294.5	293.55	294.25	293.06	294.02	293.96	292.62	296.06	294.48	295	293.61	293.47
317.03	314.01	313.67	316.23	315.08	315.43	313.39	314.81	313.34	316.09	316.05	315.08	315.44	315.64	316.15	313.08	314.86	315.67	313.97	315.12	313.93	314.99	314.76	313.55	314.25	317	314.92	315.53	315.06	315.89	314.52	313.1	314.61	315.01	313.38	316.49	315.72	315.41	314.5	313.63	315.13	314.67	313.71	315.37	315.16	317.1	314.41	315	313.84	315.01
303.42	303.18	303.15	302.95	302.56	302.26	304.48	305.61	304.33	303.29	303.09	304.16	303.52	302.77	304.18	301.68	303.18	303.64	302.14	299.79	302.75	302.35	303.5	303.23	303.2	303.97	303.89	303.56	304.3	302.03	304.23	303.69	302.35	303.5	302.44	304.66	302.87	303.25	303.95	301.74	303.96	303.57	304.02	305.03	304.01	303.99	302.74	304.05	303.44	304.93
325.48	324.59	323.18	323.7	325.39	325.47	325.88	326.07	325.87	323.54	323.85	325.31	326.29	326.22	325.44	325.45	324.97	327.2	326.08	324.27	324.81	324.72	324.27	324.7	323.87	324.98	324.25	324.2	325.33	325.65	326.21	324.37	325.8	324.65	326.38	324.8	324.32	324.89	325.12	325.19	325.5	325.7	324.94	326.66	325.02	324.8	325.1	325.63	325.34	325.94
315.58	314.99	317.12	315.63	317.38	315.7	314.27	315	316.08	314.52	316.36	315.31	315.68	316.1	315.75	315.93	316.09	316.87	316.76	315.7	316.51	316.73	314.49	317.2	313.55	316	314.81	316.46	316.3	316.16	316.52	315.1	314.72	314.92	313.68	315.79	315.82	315.2	315.69	314.53	316.99	314.88	316.55	314.17	314.76	315.31	318.09	315.53	315.38	315.61
303.68	303.92	303.34	304.26	303.84	303.67	305.4	304.45	304.51	303.49	304.97	304.16	304.29	303.65	304.94	304.79	302.28	304.48	302.97	306.25	304.87	302.36	303.09	304.46	305.75	304.38	304.54	305.02	303.41	305.37	302.89	303.84	305.57	305.05	302.72	303.84	303.99	304.16	304.01	304.36	305.03	302.5	304.81	303.89	304.19	303.36	304.72	305.8	305.48	304.59
304.05	301.8	302.48	302.45	303.32	303.09	303.81	304.81	302.25	301.03	301.44	302.9	304.5	302.52	302.31	304.31	303.27	303.85	302.98	303.28	304.09	303.44	303.48	303.52	302.42	303.4	302.36	302.26	303.17	304.94	303.05	302.55	301.81	303.66	304.36	304.75	302.2	302.37	300.31	301.02	302.65	302.03	302.71	301.4	302.39	302.97	302.07	301.65	301.45	302.25
295.67	295.77	295.39	295.21	294.03	295.04	295.9	292.79	295.26	295.9	293.41	297.35	294.98	295.11	293.8	292.79	293.67	295.21	296.52	296.91	295.11	295.35	295.65	295.45	295.98	295.82	293.38	295.84	294.69	296.07	295.3	294.47	295.83	295.07	295.22	292.87	295.65	294.75	295.09	295.58	295.1	294.65	295.5	295.78	296	296.58	295.24	293.27	296.01	294.95
318.11	316.19	318.65	317.52	316.34	316.38	316.3	318.1	319.05	317.74	318.03	315.82	317.72	317.42	317.7	319.63	318.02	317.5	316.09	318.4	318.71	317.75	318.37	319.03	318.11	317.02	318.89	317.79	317.89	317.98	317.37	318.33	319.22	319.55	319.63	320.07	319.78	318.96	319.81	317.12	318.38	316.27	317.61	317.36	317.64	316.72	318.99	319.08	318.1	317.79
314.88	314.93	314.78	314.8	315.53	314.05	314.04	315.57	314.56	316.02	315.19	314.87	315.08	313.41	313.71	314.58	315.42	315.5	314.07	316.02	313.26	317.11	314.49	314.29	315.2	314.85	315.82	315.56	314.37	314.59	315.31	314.39	315.32	314.9	314.36	314.39	315.29	313.71	314.77	315.1	315.93	316.17	314.27	315.66	315.38	314.48	313.13	315.5	315.41	314.93
314.26	313.65	314.24	315.35	312.7	314.37	312.01	314.64	314.14	312.95	314.04	315.86	314.34	314.27	315.83	311.5	315.25	312.26	312.88	312.72	314.97	313.27	315.37	315.3	314.33	312.58	315.24	313.32	314.07	313.94	314.11	313.8	313.25	314.67	313.3	314.91	314.38	314.48	312.31	312.36	314.29	313.96	314.31	312.76	313.66	315.74	313.38	313.87	313.86	314.81
315.43	313.72	315.39	312.52	313.06	313.66	313.92	312.93	314.05	312.84	313.87	312.15	313.95	312.15	314.65	315.75	314.63	313.78	315.04	313.64	313.98	313.38	314.62	312.66	315.38	315.12	313.33	312.64	313.82	313.43	314.05	314.08	313.25	313.93	314.99	312.94	314.4	314.91	312.68	314.13	316.06	315.1	313.58	314.73	314.91	314.71	313.63	313.54	313.62	313.8
304.49	304.75	303.63	302.79	302.85	303.9	303.67	305.76	303.14	304.45	304.02	304.02	303.89	303.07	303.93	302.92	303.48	303.15	301.66	303.49	302.65	303.57	302.17	301.84	305.82	303.69	304.19	305.48	303.47	304.58	303.45	304.26	303.43	303.61	303.77	306.32	305.35	302.94	306.16	303.44	303.58	303.74	303.02	302.93	302.34	303.19	303.86	302.66	304.74	302.85
301.74	302.94	303.8	301.41	303.24	305.31	303.87	304.74	301.31	303.19	302.95	304.23	303.26	301.47	304.36	303.36	302.52	306.28	305.19	302.8	302.49	303.71	301.77	303.18	302.94	304.74	305.34	303.7	303.28	302.47	303.15	303	304.58	303.86	303.03	306.52	305.56	303.71	304.51	303.95	303.83	305.85	304.82	303.49	303.25	305.05	304.04	305.04	304.22	304.16
305.51	306.06	308.52	304.49	308.36	304.96	306.92	305.53	306.79	304.04	306.47	306.21	307.72	306.81	304.65	305.96	305.51	305.31	305.9	306.43	306.61	306.52	305.9	305.91	306.08	306.39	306.78	307.13	306.48	305.41	305.12	304.55	307.4	308.25	308.12	307.35	305.5	307.4	305.91	306.19	305.5	306.95	307.29	304.56	306.44	308.71	305.7	305.65	305.32	305.99
312.81	310.57	314.69	311.4	312.58	310.16	311.73	314.56	313.76	312.05	312.56	312.77	312.21	313.12	311.81	312.78	312.83	313.01	313.16	314.19	312.35	311.08	312.7	311.1	310.96	313.16	313.26	312.81	312.92	311.35	311.82	312.35	312.23	313.05	314.54	314.55	312.21	311.91	313.18	315.24	313.47	312.14	312.27	311.34	312.49	313.71	313.22	311.97	314.65	313.74
299.82	300.6	301.78	299.83	300.82	300.85	300.09	300.65	302.29	298.57	299.17	302.13	300.41	301.2	301.08	300.8	301.71	299.57	299.53	298.79	299.39	300.32	301.38	299.06	299.31	301.41	299.9	300.54	299.21	300.78	299.97	300.16	300.72	299.12	300.15	300.5	299.48	299.3	299.24	301.26	301.79	300.85	300.31	300.27	300.28	299.8	299.27	299.56	299.55	299.8
305.79	304.89	305.62	305.87	306.71	307.82	308.49	305.34	306.29	306.32	305.45	305.51	308.96	304.57	307.68	306.73	305.67	307.15	306.06	305.92	306.99	304.6	306.3	306.89	306.24	307.35	305.12	306.56	305.43	307.27	307.33	307.2	304.88	307.46	304.58	307.54	305.4	304.79	304.88	305.72	304.82	305.81	305.93	307.63	306.76	306.04	306.13	306.33	304.75	306.39
320.07	318	319.32	319.77	319.29	318	318.39	321.17	318.41	319.71	320.81	320.27	318.26	318.88	319.13	320.06	319.5	320.4	318.74	318.08	318.86	319.09	319.11	319.39	318.8	317.82	319.28	319.31	318.84	320.41	317.74	321.31	320.13	319.21	320	319.24	319.75	320.45	320.42	318.66	318.01	318.07	319.19	317.95	319.34	318.68	319.36	319.83	318.84	320.12
305.58	304.36	303.31	306.08	304.07	306.72	303.71	304.62	304.11	303.94	306.04	305.88	305.39	304.94	304.51	304.22	305.03	303.66	304.34	303.03	305.28	305.99	305.26	305.25	306.6	303.73	304.59	304.34	305.04	305.32	301.81	305.8	305.35	306.17	305.08	304.95	304.49	305.21	304.58	303.82	303.41	303.44	305.82	304.86	307.95	306.35	305.21	305.24	305.19	304.32
303.98	306.25	303.59	303.67	303.8	304.17	305.57	305.64	304.8	305.34	306.37	306.81	304.15	308.23	305.45	305.68	305.81	304.66	305.15	304.76	304.95	304.24	304.21	306.57	308.49	305.76	301.31	303.7	307.17	305.09	305.64	304.58	305.28	304.95	306.66	305.11	306.05	305.19	306.05	304.81	305.02	305.04	303.76	305.48	306.28	304.41	304.89	304.86	307.08	305.67
294.79	295.52	295.09	298.61	294.15	296.53	297.05	295.85	294.81	295.19	293.41	293.24	295.29	296.28	294.88	296.75	292.35	294.71	294.74	296.4	294.34	295.56	295.71	296.41	294.9	294.51	294.67	293.74	294.21	295.16	294.6	295.23	296.46	296.43	294.69	294.92	296.13	296.34	294.56	294.21	294.29	296.5	295.56	295.58	296.91	295.72	295.8	295.63	295.97	297.34
313.65	314.16	313.14	312.14	313.09	312.33	310.73	312.12	314.87	310.68	312.91	312.93	312.28	313.77	313.46	312.06	313.8	311.35	312.76	312.16	312.95	313.52	312.85	312.51	311.8	312.27	313.21	313.61	312.09	314	310.65	313.57	312.76	313.17	312.26	313.84	314.13	313.2	313.48	311.35	313.38	314.64	313.86	314.03	312.13	313.04	316.04	312.56	312.71	311.85
325.44	325.18	325.94	325.21	324.24	325.31	325.32	325.72	325.78	324.9	323.38	326.38	327.82	324.39	325.21	326.57	325.57	324.47	325.3	325.13	324.53	323.74	325.37	325.35	325.85	326.37	323.46	324.78	325.45	325.83	324.35	326.48	326.67	325.84	325.6	325.21	325.67	325.95	324.08	325.56	324.39	327.52	327.09	324.46	324.94	324.44	324.85	326.19	326.25	324.47
306.52	307.93	304.72	306.66	308.06	305.52	306.17	307.35	305.08	305.84	306.63	305.87	306	306.88	304.66	307.12	305.79	304.61	306.99	307.94	305.68	307.51	307.71	306.13	306.99	305.62	307.14	307.48	306.09	306.88	307.03	307.43	307.18	306.13	307.38	307.2	304.17	306.79	308.08	304.3	307.67	306.51	306.88	306.73	306.52	303.75	306.28	305.08	308.94	307.04
312.57	313.57	313.24	312.23	314.36	313.7	312.63	313.01	313.09	313.19	311.42	312.75	312.28	311.24	312.59	313.41	312.55	312.96	312.5	313.23	313.76	309.89	311.62	311.96	311.09	312.98	313.48	311.64	314.85	312.27	313.68	313.37	312.1	312.45	312.21	314.78	311.63	311.05	312.35	313.06	313.67	312.8	312.89	312.97	312.52	313.65	313.36	312.68	311.43	312.04
311.69	311.49	311.44	312.04	312.68	312.65	313.35	312.87	311.82	312.98	312.52	312.66	313.1	312.74	311.88	310.32	312.72	311.9	310.2	312.95	312.32	312.67	311.25	312.27	309.44	311.15	312.98	315.27	311.73	312.06	312.18	311.34	309.98	313.31	312.49	314.29	311.88	313.76	311.4	312.51	311.46	312.41	311.81	311.72	311.82	311.33	311.92	312.86	310.36	313.4
306.51	306.94	307.22	305.97	307.92	307.84	306.15	306.23	306.92	307.11	307.75	306.57	306.41	306.51	304.99	306.45	308.48	306.14	306.7	307.07	306.54	306.87	306.53	307	306.27	308.17	306.02	306.04	307.15	305.07	305.74	306.17	305.58	307.76	305.67	308.08	305.98	306.55	305.26	307.66	306.34	306.64	307.1	306.68	306.91	307.64	305.84	307.21	306.14	306.81
302.19	303.96	302.91	302.37	302.07	302.83	303.07	302.51	303.28	303.24	303.26	305.19	302.53	301.99	303.1	303.82	300.08	302.54	302.65	303.83	305.61	304.4	302.54	301.84	302.93	303.48	303.17	304.37	303.5	304	302.19	303.91	303.41	303.46	302.63	305.52	303.75	303.21	302.61	302.65	303.44	306.06	304.03	303.03	301.85	304.1	304.45	303.18	302.36	304.57
301.75	301.78	302.09	305.41	302.61	302.51	302.66	302.51	302.39	302.75	302.3	304.15	303.3	303.58	304.85	302.28	303.11	304.6	302.51	300.16	302.81	303.85	302.24	301.33	303.68	303.68	301.94	303.22	302.7	302.29	304.13	302.89	303.85	302.32	302.29	303.5	302.54	303.51	302.46	304.03	302.66	303.29	304.24	301.78	303.01	300.89	302.81	302.43	302.12	304.43
302.51	301.28	301.76	302.99	302.28	303.89	301.46	304.22	304.29	302.75	303.22	302.26	302.7	302.49	301.57	304.03	302.98	303.67	303.05	302.41	302.49	302.45	303.29	302.72	302.41	303.93	304.58	301.09	301.77	303.14	299.3	303.75	304.6	300.82	302.79	303.22	300.37	303.12	303.11	301.34	301.81	302.99	301.11	302.04	302.04	303.09	301.82	303.05	302.85	302.33
306.5	306.62	304.57	304.82	305.54	304.94	305.96	307.34	304.57	307.8	305.22	304.22	305.32	304.76	305.82	304.44	305.23	305.06	304.3	304.35	305.89	308.29	306.53	305.38	305.38	306.15	304.66	304.59	304.04	303.93	304.33	305.17	306.79	306.92	305.75	305.26	305.82	305.69	302.39	306.77	304.31	305.11	304.05	306.8	305.41	304.68	305.6	306.3	305.82	305.24
323.8	324.72	325.17	324.64	324.14	323.63	325.29	324.41	325.71	324.58	324.49	324.6	324.8	322.6	325.65	323.26	325.38	326.66	323.99	324.18	323.95	325.24	322.4	326.13	325.92	323.61	325.76	322.73	324.5	322.27	323.6	325.13	324.45	324.76	327.1	324.86	325.37	326.35	325.97	325.22	325.07	325.08	324.71	324.71	322.92	325.44	324.23	324.41	324.95	325.45
328.21	328.36	328.06	326.83	327.43	328.98	327.21	329.42	328.64	328.59	327.19	327.31	328.95	328.06	327.99	326.6	327.57	326.99	328.49	328.12	326.63	327.06	327.36	327.56	327.56	327.01	327.84	327.02	327	329.07	327.28	331.32	327.15	328.3	327.2	329.01	327.56	328.93	326.46	329.45	330.84	327.62	327.31	329.09	327.87	327.89	328.1	327.29	328.04	327.79
317.68	317.79	317.44	319.21	318.28	318.75	317.46	319.68	318.7	316.74	318.27	317.9	319.55	318.04	318.83	318.35	318.34	317.09	318.06	320.06	318.64	318.61	317.93	317.59	318.29	317.72	318.24	316.61	318.95	316.88	318.11	317.8	319.22	318.25	318.32	316.64	319.57	318.67	317.04	317.72	318.71	317.89	319.53	317.6	318.88	316.86	319.1	319.21	318.71	318.9
315.89	313.21	314.48	313.74	315.28	313.58	314.81	312.9	315.69	314.31	315.7	315.41	315.53	316.33	315.54	316.67	316.27	314.56	314.84	314.82	315.85	314.02	313.1	314.49	314.18	313.98	314.05	315.71	315.64	316.6	315.49	316.83	315.02	314.41	314.39	316.02	314.64	315.23	316.97	314.79	315.92	314.84	315.92	313.08	316.28	314.2	315.76	315.54	314.18	314.61
293.85	295.07	292.42	295.63	293.9	294.47	293.77	293.91	294.43	294.9	294.38	294.23	294.38	293.38	295.07	293.21	292.84	293.48	294.52	294.16	294.57	294.71	293.25	293.77	295.41	292.25	294.63	294.49	293.88	293.95	296.7	293.38	293.31	293.58	295.55	294.76	293.2	294.11	293.35	294.46	294.21	293.95	292.34	294.71	294.35	295.13	294.82	293.9	295.72	293.07
327.27	327.61	327.2	328.11	326.73	327.8	329.23	328.2	327.82	327.1	327.34	330.78	329.59	327.53	328.43	327.66	329.79	329.35	331	328.16	327.35	329.27	327.37	329	327.06	328.99	327.57	326.45	327.98	327.42	329.79	329.35	327.54	327.96	328.84	328.98	327.53	328.64	326.72	328.3	329.39	329.42	328.02	328.46	327.86	328.2	329.88	328.09	327.88	328.07
308.8	308.29	308.84	308.58	308.15	309.16	309.11	307.3	307.85	310.44	312.02	307.61	307.11	310.72	311.12	308.51	308.75	309.17	308.87	309.39	309.62	309.47	308.26	308.06	307.97	310.1	308.68	309.53	311.92	306.93	306.89	309.8	305.88	309.15	308.88	310.07	310.23	309.03	308.86	308.1	309.74	308.7	309.94	309.29	307.45	307.5	309.44	307.5	308.47	308.44
311.52	313.74	312.83	311.95	314.31	311.38	311.4	313.27	312.2	312.94	310.57	312.19	310.91	311.18	312.44	311.79	312.83	311.83	312.51	311.86	314.53	312	310.19	310.7	312.44	311.28	311.45	312.98	312.46	312.24	313.56	313.79	312.47	310.62	312.79	311.73	310.7	312.17	312.15	313.1	312.14	312	311.88	311.14	311.4	312.13	311.97	310.39	310.72	311.54
313.69	312.56	314.27	314.01	315.28	312.74	312.71	311.89	313.9	313.33	313.84	312.8	313.17	313.75	312.75	314.88	313.16	311.93	313.24	315.45	313.08	314.92	314.58	314.58	313.19	315.06	314.41	313.02	315.84	312.32	315.86	313.81	313.3	313.9	313.09	312.86	313.96	314.25	315.08	313.32	312.55	311.58	315.18	317.17	312.56	313.59	314.86	314.49	313.17	314.39
311.3	310.91	314.1	310.99	310.62	310.78	311.62	311.54	312.8	311.32	311.82	310.36	310.01	309.79	310.5	310.3	307.98	312.07	309.2	310.62	308.4	311	312.38	311.08	310.72	310.69	312.7	309.8	309.24	309.73	310.43	310.57	311.85	310.26	311.19	308.9	309.63	311.51	313.82	311.18	311.69	310.09	309.01	310.34	309.84	310.4	310.86	311.23	310.22	311.46
297.4	295.78	297.16	297.39	295.06	297.64	296.61	296.22	296.53	298.8	296.36	296.51	296.87	297.73	296.6	296.73	295.92	295.06	296.5	296.28	296.85	296.32	296.41	296.57	294.93	294.35	296.95	297.17	295.62	296.66	296.78	296.03	297.24	297.11	296.86	296.95	295.28	297.21	296.05	296.1	297.05	296.34	294.97	296.51	297	297.4	296.07	296.75	296.78	297.95
313.87	313.21	313.57	311.79	313.29	311.34	312.44	313.9	313.14	313.4	312.34	314.53	312.86	312.8	312.23	313.81	311.88	314.66	313.46	313.98	310.9	311.9	313.59	312.69	313.02	312.69	314.09	310.75	309.87	313.22	313.49	313.7	312.1	311.29	313.54	312.34	312.17	314.59	314.91	310.79	314.53	313.96	312.66	311.78	314.95	314.15	311.39	315.3	313.73	314.34
303.81	304.01	303.36	303.12	303.66	302.88	304.89	303.77	303.71	301.89	304.11	303.81	303.27	303.62	303.39	303.83	304.01	303.18	303.05	303.9	301.7	304.21	301.75	302.84	303.08	303.37	303.79	304.6	302.48	303.75	302.71	303.28	304.44	303.51	303.53	303.63	302.97	303.44	304.96	304.09	302.04	303.49	302.78	302.61	303.55	304.65	303.39	304.46	305.09	303.27
327.88	329.92	327.3	328.51	329.42	329.25	329.75	327.96	327.81	329.66	327.47	328.78	329.08	329.04	328.77	328.12	330.34	329.33	330.25	328.57	329.17	329.89	326.53	327.85	328.21	328.33	330.05	326.98	326.59	327.79	327.42	329.82	330.17	328.5	327.14	326.48	329.66	329.65	327.77	329.63	328.66	330.57	328.05	328.8	328.34	330.24	330.03	330.57	329.48	329.07
313.84	314.54	314.12	315.32	313.69	314.81	313.7	312.84	313.94	312.47	315.39	314.54	312.34	314.8	313.23	313.41	316.85	314.27	314.44	315.18	315.07	314.01	312.88	314.8	312.96	314.27	314.59	312.45	312.59	314.61	314.7	315.44	313.12	313.91	315.48	312.97	312.3	312.39	315.48	314.91	313.5	313.03	314.29	313.74	313	314.09	315.02	313.71	315.65	315.74
306.08	306.03	305.01	306.5	306.76	305.61	304.57	305.31	305.87	305.19	304.51	306.27	307.07	305.13	306.54	307.2	306.93	307.85	306.74	305.69	305.53	305.76	306.99	305.4	307.11	305.43	305.62	305.85	304.65	305.52	305.62	305.78	305.73	304.44	306.34	305.37	306.5	305.46	306.53	306.46	307.15	307.52	306.97	305.6	304.76	306.98	306.12	307.9	306.47	305.41
306.32	304.86	303.88	303.47	302.61	306.72	305.62	304.13	304.65	302.81	304.62	304.36	303.62	303.01	305.92	306.48	303.92	306.04	305.3	303.98	305.54	304.03	304.21	303.47	302.82	304.06	303.17	303.75	303.98	304	304.42	304.18	304.79	305.53	304.46	306.65	305.99	303.56	304.81	303.4	303.34	304.46	303.56	303.78	304.85	303.47	304.39	303.04	305.85	304.7
304.34	303.16	303.46	303.17	304.24	304.25	304.26	304.54	303.7	303.67	302.56	304.14	304.94	303.82	306.59	303.31	302.97	305.5	305	305.22	305.51	302.75	304.25	307.1	305.31	302.75	304.28	303.5	302.72	304.48	305.35	304.26	304.9	304.99	303.79	304.5	305.98	303.57	304.57	305.78	304.95	304.89	306.18	303.14	303.33	304.44	304.27	303.36	305.13	305.07
314.97	314.62	314.09	314.98	315.7	314.85	314.27	314.98	315.2	315.78	314.7	316.87	315.16	314.64	313.77	314.7	316.21	313.82	314.21	314.92	315.13	314.56	314.58	314.3	315.79	316.14	314.11	315.36	314.45	316.6	315.22	315.4	314.66	315.74	314.88	313.38	315.81	315.81	315.82	315.34	315.35	315.07	315.71	315.7	314.93	314.69	315.2	315.31	316.53	314.21
291.92	294.31	294.68	294.67	292.82	294.26	294.59	295.27	294.76	295.4	293.89	294.58	295.84	294.74	292.76	291.7	293.9	292.53	293.03	294.06	294.76	293.42	293.9	293.29	293.06	294.17	295.08	292.93	292.85	293.16	294.59	293.82	294.78	293.37	293.17	293.65	293.02	294.72	292.75	296.21	295.2	293.45	294.36	293.36	293.09	294.98	293.54	295.43	294.59	293.71
305.34	304.08	305.38	306.12	305.2	304.4	303.7	303.36	303.25	306.08	305.22	304.18	305.19	304.23	306.16	306.16	305.9	304.84	303.67	304	304.44	305.66	302.82	305.94	305.07	305.71	306.44	304.35	303.87	305.38	304.7	305.12	304.05	304.36	304.12	305.6	303.72	305.64	302.91	304.96	304.78	305.61	304.96	305.14	304.74	303.9	304.84	304.11	303.54	305.26
296.31	296.44	296.25	295.46	296.75	298.53	295.3	295.34	295.75	296.74	295.72	296.99	296.81	296.46	298.11	296.56	296.2	296.89	296.58	296.85	296.84	297.34	297.39	296.78	295.01	297.35	296.37	295.97	297.85	296.62	296.87	297.23	296.28	297.07	295.75	297.46	295.11	296.58	296.53	296.88	297.63	295.22	295.78	295.61	296.93	298.93	297.05	296.04	297.34	297.67
298.83	300.41	301.55	300.69	299.09	301.02	299.85	301.45	300.53	299.64	300.94	300.52	298.4	300.31	300.05	300.27	300.61	301.41	299.44	300.4	301.78	300.78	301.23	299.53	299.18	300.04	299.48	299.79	299.26	299.62	299.62	301.36	299.62	300.63	300.21	300.47	299.59	299.94	299.97	299.14	300.31	298.58	300.97	299.53	299.24	300.64	299.21	300.75	300.53	300.59
304.3	302.45	303.64	303.34	303.45	303.87	302.41	303.1	302.45	301.46	302.09	302.84	301.75	304.99	302.35	303.57	302.24	303.41	302.43	304.28	303.49	304.02	302.98	303.03	304.07	304.29	302.53	302.31	302.58	302.78	302.22	305.08	302.69	302.27	303.65	302.24	303.09	302.94	303.14	302.59	300.96	302.36	304.44	303.59	300.72	302.12	304.26	303.16	301.37	300.57
303.87	304.19	304.84	302.88	303.92	303	304.02	303.17	303.64	303.53	303.81	304.4	304.47	303.54	304.58	304.22	304.61	302.56	303.88	303.73	303.66	303.43	303.01	303.44	303.8	303.39	304.98	303.83	302.22	304.37	304.78	304.17	303.55	304.38	304.93	302.61	304.5	302.86	302.33	303.81	304.62	305.16	305.45	303.39	304.42	304.34	304.5	303.2	303.22	304.04
310.57	311.16	310.86	311.51	311.44	308.53	309.55	311.72	310.12	312.79	309.6	310.23	309.08	309.85	311.61	310.52	309.15	311.22	309.37	308.86	311.84	309.31	311.35	312.53	312.73	309.6	310.8	310.68	311.35	310.63	310.1	310.14	309.21	309.03	311.52	310.64	310.38	310.53	311.37	313.12	311.34	308.25	311.51	311.03	310.44	311.1	310.65	310.3	311.74	311.34
312.96	314.56	314.26	314.01	313.81	313.57	314.8	314.37	312.77	313.84	314.07	314.7	314.55	314.95	313.64	314.97	313.06	313.96	315.97	314.89	312.79	314.75	316.2	314.73	314.97	314.15	314.12	313.5	312.88	313.42	313.62	315.31	314.48	314.57	312.96	315.38	311.74	312.99	315.06	312.46	312.81	314.68	314.78	315.78	312.22	314.13	314.81	313.16	312.63	313.7
306.4	303.88	305.47	306.04	306.15	305.64	305.76	305.9	306.13	305.21	303.92	306.42	306.65	303.45	305.11	305.85	304.54	305.89	304.95	304.86	304.81	303.54	304.29	305.52	304.34	305.79	304.94	306.72	308.26	305.39	305.15	303.59	305.94	306.98	304.54	304.23	305.73	305.5	304.87	305.59	307.36	306.49	305.18	304.84	303.69	305.48	306	306.39	305.13	303.99
301.65	303.02	302.84	300.66	302.13	303.46	303.01	303.71	302.6	303.47	303.62	302.81	301.84	302.45	302.88	302.06	301.92	302.42	302.06	303.28	303.54	302.22	302.95	301.54	303.32	303.88	303.49	302.31	302.27	303.62	303.73	303.22	304.01	303.17	301.91	303.15	302.98	303.29	301.69	302.82	301.96	302.14	301.96	301.89	304.07	301.35	303.4	303.45	302.78	303.46
303.61	302.99	304.32	303.81	306.59	303.33	304.28	302.91	304.68	303.92	303.49	303.15	302.74	304.74	304.06	302.69	303.49	304.08	306.13	303.55	303.82	303.92	304.3	302.69	303.97	305.58	305.22	304.26	305.56	303.04	304.62	302.01	305.34	302.09	305.14	305.09	304	303.05	303.37	303.07	303.78	303.57	304.8	302.64	301.96	302.8	303.34	302.96	304.54	302.86
301.3	303.78	302.38	302.92	303.05	303.26	304.99	301.85	303.04	302.74	302.9	302.7	303.02	301.55	302.99	302.78	303.46	301.87	302.17	303.59	302.57	303.39	302.82	303.57	301.87	302.18	301.6	302.49	303.29	302.16	303.37	303.57	303.75	303.4	302.2	303.15	303.87	302.15	304.17	303.88	303.16	303.25	303.29	302.58	305.35	302.47	302.01	303.13	303.22	302.47
310.04	310.36	310.72	309.73	310.13	311.19	310.33	309.63	311.26	310.72	311.03	310.69	310.24	312.13	311.94	310.22	310.97	309.88	311.02	309.65	310.18	308.93	309.97	309.58	311.85	310.83	310.2	311.46	311.72	311.23	311.89	311.38	313.57	311.3	309.7	308.86	310.86	309.76	309.64	311.99	309.14	312.05	311.69	313	310.47	310.81	309.62	311.83	311.96	311.94
316.73	319.07	317.58	317.78	317.6	318.86	317.62	318.09	318.55	318.06	316.74	318.59	319.41	319.79	319.59	319.51	319.25	318.2	318.66	318.83	317.77	318.61	319.18	319.55	317.97	317.43	317.08	319.4	318.24	319.9	318.75	319.03	320.45	318.68	318.53	319.54	319.67	319.22	318.74	319.35	318.63	317.23	317.82	319.06	318.58	319.74	320.54	319.06	319.31	316.81
304.35	302.24	302.83	303.85	302.88	303.85	304.27	304.09	302.15	303.99	302.35	302.17	304.23	302.63	302.83	304.91	304.54	303.35	304.03	303.39	302.97	302.68	302.91	303.92	304.3	303.34	302.71	303.65	302.93	303.31	305.42	302.71	302.94	302.75	306.67	303.32	302.3	301.98	302.98	305.12	302.47	302.87	304.37	304.27	301.83	300.66	303.39	302.26	302.58	304.17
301.63	301.52	299.94	302.59	299.43	301	302.07	300.09	300.42	300.37	301.05	300.73	301.4	301.51	300.71	299.52	300.84	301.38	300.08	302.15	302.34	301.33	301.86	299.78	299.76	299.97	299.94	301.04	302.25	302.22	300.98	301.22	301.02	300.88	302.44	300.15	299.17	302.4	301.39	300.7	300.97	299.92	301.49	299.91	302.81	300.92	302.88	298.51	299.21	302.68
308.19	310.24	311.33	308.36	310.38	311.89	309.52	309.9	310.4	311.5	309.14	309.43	310.06	310.75	310.39	310.22	308.75	309.46	309.25	310.66	308.96	308.91	309.83	310.36	309.87	309.45	309.75	308.25	310.62	310.54	310.38	311.19	309.43	310.33	309.82	311.08	311.49	310.33	309.32	311.4	309.57	308.91	309.78	311.28	308.69	308.47	309.76	308.47	310.08	308.43
306.12	305.63	305.45	303.71	306.9	304.69	305.36	304.92	305.28	303.75	304.24	305.13	305.04	306.09	305.25	305.25	302.28	304.8	303.63	304.56	304.48	302.78	304.09	304.82	304.44	303.29	305.01	305.83	305.43	303.55	305.49	306	304.66	303.85	304.27	303.73	303.84	304.24	305.17	303.56	303.87	305.01	304.18	306.31	305.26	306.8	306.82	304.82	305.75	305
304.55	304.65	305.26	303.87	305.75	305.32	305.78	304.92	306.55	305.29	303.98	306.63	306.18	305.6	305.17	306.94	306.48	304.23	304.6	306.04	306.01	303.89	306.01	305.87	305.43	305.65	306.12	305.23	306.41	306.2	307.22	304.72	305.42	306.52	304.5	306.18	304.75	305.67	303.66	306.28	306.55	304.46	306.24	305.15	305.25	306.17	306.59	304.95	306.54	304.75
298.83	297.2	300.8	298.95	301.08	299.68	298.49	298.77	300.2	298.17	300.22	301.47	300.57	298.43	298.57	300.46	299.63	300.41	300.05	299.43	299.45	300.65	300.53	299.39	298.82	300.48	299.29	299.39	300.33	302.64	300.44	300.53	300.15	301.47	299.89	298.38	299.76	301.38	300.86	299.62	299.5	300.07	301.69	299.95	299.65	298.49	297.76	300.65	301.11	298.75
305.89	308.11	306.12	305.28	306.76	307.06	306.86	306.95	306.57	305.65	306.18	305.16	306.86	304.54	304.9	305.82	306.44	304.9	306.8	306.81	306.45	306.61	305.09	306.23	306.28	306.76	305.9	304.89	304.34	307.62	306.29	307.23	307.27	306.88	304.71	306.18	307.35	306.61	307.92	305.16	306.38	307.07	307.37	304.47	306.34	305.88	307.59	307.86	306.48	305.78
317.03	316.88	319.21	316.75	317.2	317.95	316.18	315.71	317.52	314.86	317.57	318	317.75	318.14	317.29	317.6	318.2	316.8	315.3	315.62	317.9	317.29	317.53	317.32	317.22	318.88	316.67	317.18	316.34	315.68	316.46	315.41	316.41	317.48	316.1	317.94	317.69	317.89	317.07	317.45	317.67	316.89	317.19	318.2	316.02	316.27	317.59	318.32	317.21	317.43
304.74	308.03	303.3	304.04	305.45	305.62	304.79	305.58	305.8	305.84	305.3	307.31	305.9	305.6	306.14	304.95	306.36	304.94	305.79	303.99	305.21	306.04	304.64	305.05	304.47	306.05	305.45	305.56	304.53	305.2	305.91	304.65	305.73	305.14	306.12	302.51	305.28	308.23	304.85	304.73	304.93	304.66	305.72	305	305.38	307.18	303.15	304.43	306.88	305.54
312.28	315.45	313.51	313.75	313.9	313.44	313.5	313.15	313.73	311.78	315.5	313.7	314.92	313.56	313.79	314.23	314.11	313.92	313.59	314.68	312.83	313.13	313.15	316.46	313.39	313.88	314.8	313.57	314.08	314.98	312.52	313.45	314.37	315.99	312.76	314.11	312.47	315.54	313.14	313.98	314.02	313.36	312.35	313.49	313.33	315.47	315.21	314.77	315.58	315.23
305.07	304.84	303.26	304.11	303.64	302.72	304.59	305.67	304.86	303.8	304.5	302.92	304.65	303.95	302.54	306.55	302.03	303.63	305.2	304.21	304.91	304.25	305.64	304.69	303.54	304.84	304.44	305.35	304.97	304.95	303.09	303.06	304.95	304.26	305.6	304.14	303.49	304.42	304.09	304.61	305.65	304.01	302.88	303.98	304.46	305.58	305.15	304.19	304.91	303.32
305.09	304.46	304.64	302.52	304.21	303.46	301.74	304.33	303.91	302.82	304.55	304.82	304.62	302.1	302.67	303.96	304.39	302.03	302.19	302.13	302.09	303.06	304.31	302.5	304.01	303.9	302.78	304.42	303.03	303.3	303.46	305.22	302.48	302.9	303.34	303.72	303.31	302.14	302.84	302.47	303.05	304.8	303.65	302.82	304.48	302.59	303.3	302.57	303.68	304.72
327.06	328	327.91	327.05	326.11	327.29	327.78	327	327.99	327.7	327.85	328.64	329.5	327.43	327.34	325.77	328.79	329.35	325.73	328.69	326.31	328.05	328.59	327.37	327.62	328.14	325.95	327.38	328.02	327.77	328.4	328.69	328	328.71	327.77	326.72	326.88	327.53	328.13	327.36	328.22	325.72	328.82	326.8	326.26	325.99	327.73	327.07	327.4	328.02
309.36	310.03	310.79	311.23	311.43	309.92	311.08	310.01	311.35	310.03	311.81	310.99	309.93	311.11	311.4	310.59	308.04	310.42	309.66	310.63	311.16	310.54	310.88	311.51	311.27	310.34	310.11	310.73	310.76	310.81	311.66	310.53	310.06	310.87	310.99	311.57	310.17	308.53	311.2	309.93	309.9	310.98	308.42	312.98	310.78	310.46	309.61	309.84	310.19	310.35
298.06	300.14	301.36	300.09	300.05	299.26	301.81	302.14	303.19	300.19	300.66	298.16	301.37	299.94	300.8	299.13	298.77	301.31	299.04	300.98	301.92	298.73	299.09	299.06	298.97	299.61	300.95	301.25	300.78	301.81	301.06	299.4	300.33	300.07	301.73	299.46	299.74	299.36	299.17	300.11	298.6	300.77	299.58	300.27	299.03	299.51	299.13	298.06	300.75	300.55
302.84	303.29	301.36	302.27	302.38	302.1	301.03	304.29	301.88	303.05	301.88	302.35	302.48	302.62	301.42	302.74	303.61	303.42	300.72	301.13	303.69	301.49	302.02	302.33	302.71	303.15	302.53	301.93	304.38	301.63	304.08	301.98	303	303.91	302.49	302.65	301.64	304.15	300.96	302.69	303.7	303.49	304.38	303	303.94	303.21	303.58	303.22	302.58	301.88
317.52	318.06	317.05	317.6	317.53	316.36	317.17	318.12	316.77	318.71	316.17	317.19	316.68	316.23	318.02	316.01	316.36	316.72	317.29	317.37	317.24	317.41	316.93	318	317.82	316.58	316.82	318.63	316.17	316.74	316.5	317.32	317.96	318.72	316.12	316.08	316.48	316.56	317.79	316.72	314.88	316.13	318.3	316.98	317.03	316.11	317.79	316.08	318.98	317.73
315.68	316.92	316.93	317.65	316.29	317.91	315.99	316.42	317.28	317.1	315.03	314.88	316.75	316.79	316.11	315.6	316.21	317.11	316.1	316.82	317.91	317.04	317.31	316.73	315.97	316.79	315.01	315.72	314.85	315.69	315.28	315.97	315.68	314.46	315.22	315.21	316.76	317.15	316.81	316.62	314.92	316.05	317.5	316.55	315.05	316.6	315.05	314.33	317.31	315.3
300.17	298.88	299.44	301.83	300.48	299.09	300.59	299.92	301.8	298.58	300.53	300.52	301.19	300.62	300.6	299.36	299.28	299.81	299.43	300.04	299.78	299.52	301.3	300.54	300.09	301.16	300.55	299.16	301.71	297.88	298.92	300.63	299.88	298.21	300.68	300.28	300	300.49	300.74	300.02	301.12	301	300.57	300.6	298.9	300.41	302.49	300.29	302.03	300.55
319.46	317.1	320.07	318.59	317.84	317.4	318.06	316.52	320.07	317.68	317.28	318.23	318.39	317.27	317.63	320.06	318.92	318.43	319.07	319.25	317.85	318.18	317.34	317.79	317.59	318.6	318.09	318.79	316.99	316.17	316.72	317.19	316.85	318.98	317.83	318.66	317.58	317.84	316.29	317.55	315.75	318.86	319.4	317.67	319.15	319.32	316.49	319.99	318.77	318.63
304.65	305.33	304.31	307.1	307.46	306.68	306.39	306.72	306.6	305.73	305.84	305	306.81	306.56	308.49	307.09	306.63	306.41	306.24	305.98	306.05	306.85	307.65	307.02	308.69	308.13	306.3	305.48	306.8	306.15	307	305.7	308.45	306.23	303.83	306.45	306.39	305.61	307.7	305.54	307.58	305.08	305.83	305.63	307.8	308.11	306.09	306.87	307.43	307.15
324.61	324.77	323.86	324.3	325.89	326.34	326.35	323.9	324.83	323.43	326.16	324.7	325.13	323.4	324.11	323.74	323.89	326.36	325.3	324.81	325.66	323.7	323.48	322.96	324.66	324.34	322.74	324.76	322.45	324.96	325.04	325.19	324.68	324	325.08	322.86	323.87	323.36	323.77	325.6	323.64	323.1	324.37	324.97	323.96	323.68	324.51	324.07	322.2	323.39
296.6	295.82	296.68	294.34	296.06	294.58	293.16	294.2	295	294.64	293.31	296.95	293.61	294.4	294.37	294.67	293.26	292.96	294.65	293.14	293.33	293.18	293.45	293.31	293.96	293.8	293.45	293.4	294.08	293.09	294	295.96	292.56	295.23	295.12	292.82	295.05	293.39	296.57	293.53	293.54	293.25	294.95	294.82	294.14	293.53	295.65	294.71	294.07	293.11
303.35	302.42	302.86	303.19	302.61	303.3	302.95	304.19	304.11	303.39	303.28	302.94	302.75	304.58	301.75	302.66	303	302.52	303.91	303.03	303.63	304.54	303.84	301.5	301.98	304.06	301.54	303.66	302.59	300.81	303.38	303.18	302.89	303.53	301.73	301.6	302.21	303.51	303.44	302.44	303.82	302.58	303.18	303.13	302.19	302.9	305.17	303.03	301.84	302.06
314.54	314.44	314.08	310.51	313.92	314.13	312.35	313.11	313.09	312.66	312.74	313.14	315.34	312.82	312.75	313.66	313.07	313.31	311.89	311.84	312.92	312.41	312.31	312.43	311.94	313.1	312.76	311.93	311.31	311.73	313.94	313.48	313.36	312.86	312.27	314.16	314.43	311.64	313.98	312.67	312.59	313.62	313.78	312.85	313.2	313.38	311.71	314.22	311.78	314.68
293.85	293.12	293.78	295.01	294.06	293.14	292.54	292.17	294.43	294.77	293.98	295.15	294.7	292.97	292.01	293.39	294.82	293.97	294.78	293.06	293.23	294.01	293.9	296.37	292.86	295.27	294.63	294.02	292.43	295.9	292.86	296.88	293.51	293.96	294.55	294.82	293.68	293.96	294.73	293.13	294.61	294.87	294.82	293.93	294.74	295.66	293.53	293.82	294.25	294.64
323.98	325.31	326.06	326.58	327.21	325.02	324.59	325.06	324.76	324.49	326.19	325.8	326.43	325.35	324.92	324.91	325.22	325.45	324.9	326.09	324.93	325.32	324.9	327.63	325.14	325.76	326.02	325.08	323.93	324.87	326.22	327.34	324.93	325.81	325.79	324.78	324.77	325.45	324.19	324.69	325.47	323.8	324.54	324.81	327.57	327.81	325.26	323.53	324.64	325.4
314.83	317.09	315.42	317.01	316.28	316.28	315.32	315.86	316.24	315.98	315.13	314.67	315.14	314.43	315.26	315.97	315.05	315.92	315.84	316.3	316.1	316.82	315.54	316.17	315.52	316.49	315.88	313.53	316.51	315.67	316.01	314.49	315.42	315.1	315.11	315.18	317.23	315.87	316.27	314.79	317.05	316.69	314.66	316.66	317.04	316.06	318.4	315.86	316.43	316.33
307.36	307.69	308.48	309.73	309.61	310.03	308.52	306.2	310.15	309.04	310.3	308.62	311.24	309.1	307.06	310.11	308.33	309.14	308.99	307.76	310.82	309.05	308.74	309.56	308.37	309.2	308.41	308.75	310.3	308.46	310.71	309.94	309.82	309.86	309.85	309.56	308.6	309.52	308.72	307.41	310.2	308.59	308.15	310.02	307.23	308.99	308.82	308.14	309.64	308.07
306.5	307.34	305.1	306.48	305.57	305.87	305.39	304.79	304.74	306.16	306.61	306.61	306.14	305.15	304.93	305.56	306.46	305.14	305.75	304.55	306.94	307.49	307.22	308.44	307.67	305.94	307.21	306.95	305.41	307.47	308.85	307.43	306	307.45	307.47	305.58	306.28	307.61	306.05	305.98	306.08	305.25	306.95	305.94	306.72	304.45	307.11	306.49	306.17	305.47
302.54	302.17	301.9	302.69	301.61	300.93	302.8	301.91	304.33	301.38	302.37	302.25	302.24	301.37	305.19	303.1	302.93	303.39	301.44	304.56	304.4	302.84	304.25	302.52	302.67	301.45	301.57	302.14	303.67	302.17	302.05	303.13	302.7	302.26	301.79	303.72	303.72	303.26	302.51	302.44	300.73	300.52	301.87	302.98	302.01	303.48	302.03	303.35	301.79	302.74
305.02	304.29	304.95	304.48	304.37	304.63	305.55	304.34	304.82	304.42	304.87	304.54	304.49	303.67	304.35	303.76	305.33	303.59	304.78	304.16	304.09	303.97	304.64	304.86	306.22	302.33	303.57	305.58	303.89	304.37	305.02	302.89	305.2	302.49	304.08	303.55	303.97	304.1	304.69	303.54	304.18	302.87	303.35	303.42	302.76	304.28	301.18	305.23	303.86	305.11
319.59	317.38	317.73	316.7	317.17	316.36	319.57	317	318.25	318.22	317.74	318.11	317.91	318.92	318.67	317.71	318.33	316.81	321.04	319.26	318.59	318.95	317.96	317.42	318.6	316.21	318.96	317.39	315.46	319.23	316.64	317.45	317.26	317.92	318.46	319.34	316.22	319.52	318.38	317.62	317.63	316.82	317.71	319.47	319.19	317.94	316.74	320.11	318.55	319.42
303.95	305.18	304.81	304.57	305.87	307.27	307.22	305.87	304.73	304.78	304.46	306.36	305.28	303.76	304.18	306.17	305.37	303.59	306.17	303.44	304.39	306.28	305.38	304.26	305.42	305.5	304.36	305.62	303.34	302.74	302.81	305.45	305.25	304.4	305.35	303.21	304.49	305.83	306.45	305.25	305.15	304.08	304.97	303.81	305.22	304.68	305.78	303.54	305.92	306.69
313.44	313.37	314.52	312.67	315.16	315.64	313.4	314.72	313.06	313.19	314.5	312.13	313.56	314.24	313.26	314.75	314.34	315.29	313.26	314.89	312.9	314.41	314.12	314.01	313.44	314.67	312.63	314.44	313.62	311.72	314.89	314.04	315.14	314.31	314.21	314.13	313.3	313.64	314.37	313.96	313.07	313.93	313.91	312.58	313.69	313.13	313.81	314.04	312.32	312.88
309.54	309.87	307.99	307.24	310.01	307.87	309.23	309.09	309.44	309.68	308.28	310.74	307.6	308.82	307.58	309.2	307.06	306.91	308.66	308.31	309.5	308.02	309.35	309.3	309.8	309.75	308.37	307.56	308.2	308.49	306.56	309.99	308.66	308.61	308.99	309.65	307.51	308.71	308.72	308.1	308.42	307.61	307.75	309.93	309.64	308.99	309.06	309.87	308.38	307.27
314.61	313.83	314.63	314.1	314.08	315.45	314.82	314.89	313.3	313.07	312.52	314.97	315.3	313.8	311.83	314.55	314.73	313.46	313.68	314.07	315.28	312.93	314.84	313.83	313.22	313.2	314.13	314.52	314.01	314.56	313.03	312.74	312.14	314.79	312.63	314.18	313.38	313.12	312.87	313.1	313.38	311.59	312.76	314.17	314.36	313.76	314.08	314.12	313.09	315.73
294.21	292.93	293.22	294.83	294.33	294.07	293.63	294.7	292.97	293.81	293.85	294.5	293.5	294.24	294.6	295.6	294.58	293.95	294.26	295.25	294	294.53	292.88	294.44	291.97	292.33	294.23	294.63	293.76	294.74	294.68	293.73	294.95	295.19	292.13	291.84	294.74	293.07	294.13	294.39	293.21	293.34	295.15	295.93	294.15	294.83	294.01	294.1	293.81	294.5
329.57	328.06	329.16	329.16	328.4	328.41	328.47	329.71	327.83	329.7	329.16	328.5	329.6	328.54	328.66	329.62	328.4	327.46	328.47	327.73	327.92	327.95	326.86	326.29	330.88	330.11	328.72	328.2	328.48	328.49	328.01	327.18	328.51	328.59	330.25	327.26	328.61	328.56	327.27	327.98	328.92	327.94	328.51	327.77	327.89	327.91	330.66	327.8	328.09	326.74
295.63	295.91	296.98	298.51	295.31	294.42	296.28	297.12	298.57	297.66	297.79	297.2	297.82	295.87	298.11	296.97	297.61	296.33	297.32	296.85	296.39	296.62	297.06	297.55	296.78	296.84	297.05	296.2	297.12	297.25	296.92	296.43	296.98	296.51	296.39	297.02	297.17	297.24	295.15	296.07	296.2	297.53	296.37	296.42	296.01	298.18	297.19	296.51	299.58	296.65
306.97	306.56	302.92	306.34	304.92	305.82	303.14	303.09	303.89	305.72	305.37	306.71	307.53	307.12	305.66	304.73	305.98	304.19	306	305.82	304.85	304.62	306.01	304.72	305.55	304.17	306.48	306.18	305.69	304.43	306.51	304.19	305.89	303.92	305.22	306.06	306.24	305.73	305.68	304.82	305.95	304.66	304.09	304.83	304.12	304.3	304.93	306.75	304.27	305.79
316.3	316.15	317.64	313.6	315.81	316.2	314.11	315.51	316.15	316.65	316.53	315.53	316.6	318.34	314.8	313.78	315.11	317.53	315.57	313.22	314.59	314.25	316.02	316.2	317.03	316.49	317.16	314.9	317.26	316.32	316.1	316.61	314.57	316.47	316.82	317.2	316.09	314.17	313.7	314.13	314.75	314.73	315.79	314.34	315.36	316.68	314.83	316.17	316.35	317.15
304.09	304.92	304.31	305.49	305.61	305.66	305.68	304.47	306.45	303.41	304.78	303.92	304.1	303.75	304.88	305.86	303.43	302.71	306.08	303.18	304.85	303.9	305.08	303.62	304.8	307.19	304.54	304.65	303.2	303.73	306.01	304.79	306.31	302.9	304.64	303.83	306.16	305.49	303.69	304.38	304.14	306.18	304.8	304.05	306.42	305.32	304.25	305.99	306.22	303.79
312.87	312.62	314.19	313.42	314.3	313.81	313.49	315.23	315.78	314.15	313.28	314.07	313.47	313.34	314.4	314.18	314.86	312.89	311.43	313.18	314.17	315.47	313.42	313.63	314.53	312.66	315.25	313.31	314.09	312.27	312.94	312.48	311.39	313.83	315.81	313.8	314.7	313.73	313.39	315.51	313.45	314.15	314.46	313.45	315.15	312.85	314.33	314.74	312.79	313.92
313.24	313.52	313.71	314.68	315.11	311.72	312.93	311.56	312.77	313.39	311.63	313.67	313.71	313.57	314.52	311.94	311.94	313.23	312.45	312.58	312.15	312.4	313.06	314.25	312.88	312.56	313.46	311.94	311.89	312.06	313.62	313.8	311.79	312.22	313.84	314.19	312.48	311.69	313.23	313.3	312.6	313.51	312.46	313.7	314.02	312.09	312.9	311.17	313.05	312.72
316.99	317.62	315.43	318.02	315.38	317.06	316.99	318.72	316.19	316.71	315.77	315.66	319.55	315.49	317.47	318.85	318.24	315.19	318.07	316	316.87	316.95	318.05	314.97	317.9	316.98	316.49	316.35	317.21	315.64	315.87	316.92	316.04	316.69	317.86	315.8	316.62	316.21	317.18	315.36	315.3	317.41	314.65	317.22	315.8	314.81	316.25	317.26	315.16	317.92
313.61	313.19	314.57	314.78	314.06	312.58	311.69	314.73	315.33	315.51	315.03	315.44	314.8	313.31	314.61	313.45	313.63	314.04	313.46	314.67	312.81	313.74	312.4	312.95	313.47	315.12	314.08	314.59	313.73	316.19	313.6	313.3	313.46	314.56	313.71	313.96	315.47	314.28	313.34	313.13	315.43	313.9	312.26	313.81	312.89	313.32	312.25	313.72	315.14	313.01
328.66	327.39	327.84	327.76	329.98	328.26	327.64	327.67	327.35	328.22	327.66	327.79	329	330.02	329.87	330.27	326.8	329.37	328.17	330.39	327.47	328.16	329.56	326.23	329.96	330.15	327.8	328.65	327.54	329.21	328.4	328.15	328.41	327.43	327.45	329.15	329.94	328.56	330.22	328.98	327.17	328.2	327.57	328.18	327.68	328.42	327.08	326.88	326.54	328.86
329.75	328.85	327.76	327.7	329.17	328.86	329.67	328.04	330.1	327.74	328.09	328.83	329.25	326.37	329.9	326.81	329.53	327.98	328	326.4	326.84	327.33	329.4	328.99	327.27	329.41	328.91	329.96	329.75	328.65	328.19	329.71	328.87	328.19	329.44	328.48	328.58	327.52	329.31	326.83	330.8	330.41	328.33	327.67	329	328.43	330.45	328.94	327.72	329.34
318.2	316.95	317.83	318.58	316.55	317.93	317.85	315.63	319	316.13	317.11	317.37	319.43	317.85	318.81	317.8	318.67	316.96	318.47	317.75	317.33	316.26	316.1	318.28	319.04	318.24	316.85	316.84	317.4	317.11	316.65	317.76	317.99	315.81	318.23	318.13	316.5	318.05	317.79	318.9	317.12	318.75	317.98	318.8	318.76	317.81	316.91	316.7	316.22	315.35
322.39	325.05	323.53	325.11	324.56	324.1	327.07	324.65	324.19	325.62	325.55	325.83	326.59	325.97	325.1	325.17	325.76	326.65	325.22	326.24	325.23	324.46	326.31	322.85	325.76	324.96	324.41	323.96	323.51	324.1	322.89	322.85	324.37	323.88	324.18	322.76	323.97	324.84	324.42	324.29	324.4	324.15	326.44	324.77	323.53	324.61	324.48	325.71	323.55	323.87
312.53	313.91	311.36	311.55	313.74	313.98	312.94	311.97	314.46	312.96	313.77	313.58	312.08	312.53	312.9	315.05	313.11	314.16	313.51	313.63	313.12	311.06	314.34	313.51	312.95	312.48	312.22	314.47	314.17	313.84	312.84	310.29	313.77	312.55	314.03	312.94	313.26	311.73	313.72	312.45	313.04	313.96	312.14	311.99	312.28	311.57	314.45	313.14	311.8	312.71
300.91	299.99	301.2	300.73	300.28	301.64	300.95	300.63	300.92	299.39	301.32	301.32	300.77	303.71	300.87	300.93	302.05	304.13	301.05	301.58	303.07	299.55	298.55	298.8	300.68	300.22	300.76	300.15	299.57	301.7	301.47	300.33	300.33	301.22	301.21	301.84	299.96	301.43	300.42	300.68	299.98	299.32	300.67	300.7	300.87	299.79	300.42	301.38	301.06	300.62
295.63	294.91	293.98	293.07	295.78	294.58	293.9	296.06	295.25	294.9	294.54	295.35	293.43	292.22	294.89	295.2	293.82	294.77	295.03	293.65	292.96	294.32	295.29	295.07	294.63	291.91	292.75	293.48	293.07	293.39	294.67	292.74	293.39	294.9	294.71	294.43	294.26	293.5	293.77	293.12	295	294.03	294.64	292.72	296.29	294.24	293.13	294.22	293.83	293.07
302.61	302.09	299.72	302.96	300.49	300.11	302.48	300.41	299.91	299.63	302.23	302.28	299.74	301.41	298.71	301.02	299.28	302.54	301.69	302.14	300.98	300.6	300.67	300.65	301.68	301.45	300.7	302.17	302.1	302.71	300.64	300.6	299.63	303.42	302.84	302.81	300.1	299.09	300.15	301.84	300.68	303.55	300.12	302.3	301.3	301.19	301.36	301.05	301.28	300.4
307.62	309.05	309.36	308.51	308.96	309.14	307.44	310.2	307.09	310.21	309.15	309.71	309.23	308.78	310.24	308.59	308.47	309.29	308.22	309.41	308.85	309.47	307.85	308.99	309.92	310.33	307.92	308.45	309.83	306.84	309.77	307.39	308.13	307.98	310.11	309.01	307.58	308.29	311.89	309.79	309.25	308.76	307.1	307.85	309.42	308.01	307.58	310.01	310.42	309.43
318.84	318.94	318.81	320.88	320.45	319.44	320.96	320.68	320.88	318.75	319.04	318.95	320.3	318.53	319.88	319.52	319.91	318.58	318.99	318.68	320.38	320.25	319.98	318.74	319.58	318.96	318.53	318.88	319.6	319.86	317.19	320.32	320.9	318.02	317.99	321.16	318.62	320.99	318.13	319.83	319.36	318.99	319.7	320.01	321.18	317.64	319.48	319.5	319.31	320.51
327.59	328.54	328.55	326.21	329.63	327.43	327.54	328.01	329.3	327.21	327.13	327.02	328	328.24	327.77	326.39	327.81	327.5	327.65	328.72	328.65	328.7	328.86	326.33	327.57	327.83	329.29	327.4	328.3	327.79	326.43	327.55	328.46	325.46	326.63	327.82	325.77	327.44	329.56	327.06	327.29	328.07	326.49	327.87	327.74	327.05	328.13	329.45	328.97	326.9
305.16	305.83	304.26	304.95	304.34	305.04	305.86	306.89	303.49	306.56	306.61	304.63	305.68	305.19	304.16	305.69	305.62	303.91	303.85	305.44	304.22	304.5	305.38	304.5	304.28	304.59	306.96	305.95	304.73	304.07	304.53	302.52	304.91	304.91	306.41	307.73	305	304.01	305.6	305.97	303.51	305.31	305.02	303.97	303.06	303.35	304.78	304.11	304.88	304.2
310.82	312.76	310.38	310.94	311.18	309.96	312.34	309.71	309.95	311.54	311.52	310.52	311.99	311.83	312.15	311.77	310.56	310.37	312.7	310.06	309.58	308.91	311.72	312.88	311.88	310.95	308.96	312.29	311.09	310.8	311.45	312.17	311.88	310.88	310.2	310.71	311.52	311.31	311.5	311.72	308.94	309.69	310.74	310.61	308.94	309.45	311.43	310.26	310.78	312.37
314.36	315.13	314.6	315.55	314.67	315.31	315.87	316.33	314.64	314.03	314.62	315.47	316.63	314.86	314.4	315.21	315.13	315.85	316.4	316.28	314.65	314.87	313.86	312.75	313.91	314.86	314.1	315.16	316.09	312.83	313.08	313.88	313.97	317.33	316.52	315.26	315.07	313.9	314.43	316.14	313.9	316.68	314.49	313.82	317.38	315.26	314.17	315.63	314.89	313.7
317.6	318.68	317.37	318.82	316.62	319.15	317.72	318.08	318.38	318.22	319.03	317.59	318.71	316.35	319.12	318.58	318.39	317.49	316.72	320.78	318.03	319.47	318.23	318.82	318.13	318.71	317.23	316.58	317.75	317.86	318.98	317.5	318.18	317.26	318.49	318.41	317.2	317.1	318.57	318.31	317.35	318.87	317.73	318.81	314.96	319.38	317.11	318.88	319.03	318.35
304.97	303.62	303.86	304.59	302.5	304.4	303.66	304	302.19	302.79	303.8	305.18	304.71	303.81	303.9	302.09	304.65	305.47	305.6	302.94	303.62	304.02	303.95	303.97	303.71	304.61	304.54	303.99	305.36	302.14	304.07	304.85	304.06	304.47	303.8	305.22	302.91	302.74	302.3	303.37	303.2	304.55	305.52	302.62	302.11	302.33	305.07	305.7	303.03	303.82
300.94	301.57	300.91	299.32	300.24	298.89	297.62	301.07	300.24	301.14	299.99	299.35	300.53	301.29	299.11	300.02	298.73	300.4	302	299.66	300.37	300.94	299.66	299.45	301.7	298.05	300.87	298.95	300.52	298.61	299.71	298.96	299.65	300.34	300.49	299.97	300.57	299.69	300.07	301.02	300.25	298.89	298.24	301.99	299.64	301.16	299.78	299.96	300.5	299
309.73	309.12	308.25	308.88	308.03	306.92	307.86	309.61	308.43	308.58	308.19	307.38	307.63	308.38	308.46	308.34	308.91	309.68	307.68	307.81	309.78	308.96	308.92	308.41	308.77	309.11	307.83	309.2	307.35	310.73	308.46	308.49	309.25	310.66	309.08	307.39	306.16	308.33	308.67	309.38	307.23	307.87	309.09	308.67	309.28	309.49	308.75	308.32	309.51	307.59
298.62	303.67	299.57	301.5	300.27	301.4	299.73	301.15	302.86	300.79	300.91	301.98	301.49	299.22	301.39	300.62	299.96	302.25	300.47	300.82	302.16	301.15	300.17	300.97	301.95	300.99	299.97	301.33	302.87	299.45	300.41	300.95	299.1	300.73	301.16	298.63	301.69	300.59	302.05	300.55	301.16	300.41	301.61	301.94	301.45	299.05	300.89	300.56	299.12	300.32
294.81	293.84	294.06	294.96	293.98	296.23	293.95	294.7	295.73	294.43	295.52	294.48	295.24	294.89	294.56	294.48	293.57	292.3	293.34	294.06	292.54	294.41	294.12	293.08	294.12	294.08	293.81	294.28	293.63	294.55	294.69	295.64	294.14	294.24	293.96	295.26	293.93	295.4	293.65	294.69	293.78	295.89	296.1	293.27	293.38	293.09	294.83	293.56	293.79	295.85
303.75	302.87	302.66	304.66	304.15	301.84	303.58	302.78	303.58	302.95	305.75	303.69	301.76	302.19	302.11	302.61	302.48	302.55	304.32	302.93	303.81	303.88	301.47	303.59	303.6	301.82	303.18	303.97	302.26	303.45	305.13	302.72	302.86	304.48	303.57	304.5	302.6	303.23	303.19	303.78	302.77	303.73	302.99	302.71	304.52	302.92	304.78	302.67	301.34	302.84
314.27	315.89	313.91	314.74	314.21	315.9	315.33	313.95	315.15	314.67	314.08	315.36	314.31	314.01	315.44	315.4	315.11	315.43	313.86	313.99	314.29	313.69	313.08	316.02	315.86	315.11	314.52	315.03	315.49	315.56	314.97	315.62	314.88	315.52	314.35	314.42	315.73	314.9	314.98	315.57	314.69	314.65	314.72	316.52	314.56	313.45	315.63	315.65	315.54	313.83
305.67	303.85	302.46	303.84	304.28	303.29	305.85	303.82	302.42	303.76	303.41	303.87	303.05	303.68	303.36	301.64	305.51	304.66	303.27	303.27	303.21	303.77	301.23	302.86	303.1	302.85	304.31	302.12	304.18	303.34	303.96	302.33	302.16	302.91	303.99	304.36	302.94	304.83	301.94	303.59	302.28	302.86	304	303.38	302.04	303.94	304.98	303.06	303.85	303.32
330.64	329.19	327.99	329.03	329.71	328.97	329.02	327.2	330.07	327.9	328.41	327.73	330.01	329.3	329.09	329.2	329.45	327.65	330.87	328.76	329.22	328.5	328.22	329.42	329.47	327.32	329.48	326.44	328.92	329.15	328.64	329.07	329.23	328.77	328.84	327.58	330.42	329.46	328.26	328.87	328.23	330.06	327.64	327.98	330.11	328.46	329.07	328.41	327.72	327.92
305.04	301.98	302.76	302.84	303.63	303.3	304.25	303.85	305.01	304.69	304.34	302.07	304.97	304.98	302.74	305.2	302	305.53	303.73	303.56	303.79	304.12	303.31	304.12	302.33	304.44	303.93	304.12	307.08	302.25	302.85	303.36	304.42	303.15	302.09	304.16	305.29	303.17	303.15	303.45	303.65	304.07	304.89	302.5	305.02	304.74	304.8	303.2	302.85	302.55
318.8	319.2	318.89	318.22	318.69	318.89	318.8	318.23	318.94	319.87	316.65	317.56	318	319.68	319.74	317.79	317.66	317.66	317.87	318.99	317.87	318.69	318.01	319.21	319.98	318.86	318.67	318.67	319.51	318.75	319.23	318.88	316.79	317.82	320.69	318.33	318.24	319.41	318.19	319.17	318.14	319.27	317.59	317.41	318.37	317.89	319.6	317.57	318.12	318.97
305.49	304.02	304.87	305.81	306.22	306.03	304.88	303.69	308.12	306.38	305.5	303.54	305.65	304.78	304.53	304.51	304.82	305.98	305.07	304.03	305.31	304.56	305.63	305.67	302.9	304.92	305.41	304.78	305.6	303.57	305.74	306.07	305.01	306.59	306.55	305.43	306.14	304.06	304.51	305.27	304.53	306.77	306.67	305.64	303.87	302.19	305.03	306.16	305.97	304.4
313.49	313.47	313.39	312.71	314.13	311.82	312.77	313.87	313.98	313.7	312.04	312.69	314.43	314.14	312.47	313.56	311.89	314.32	311.53	313.27	315.52	312.27	313.81	312.93	313.55	312.52	312.96	311.51	312.13	314.98	314.39	314.32	314.12	313.36	314.65	312.17	316.37	313.53	313.59	314.4	312.31	312.83	315.81	314.05	311.91	314.07	312.75	313.1	314.14	312.07
312.81	315.44	314.08	313.57	313.96	312.86	312.62	314.45	311.82	315.72	313.54	315.25	315.53	314	312.52	314.12	313.52	314.83	314.13	313.21	313.96	314.78	314.6	313.79	313.96	314.14	314.52	313.87	313.7	313.45	314.9	313.02	313.75	313.93	314.82	312.96	312.75	313.81	313.69	314.59	313.35	313.69	314.77	316.2	314.18	314.21	312.42	315.37	314.72	312.07
312.8	309.74	308.48	310.41	311.72	309.01	310.1	310.15	310.08	310.41	310.64	310.26	311.24	310.15	309.35	310.32	309.64	309.08	310.2	309.62	309.31	308.43	310.74	310.15	309.11	310.76	309.26	310.49	308.41	311.81	309.98	311.04	308.02	309.57	309.92	310.22	309.19	309.67	310.03	310.24	309.59	310.23	308.96	309.49	309.08	310.03	310.35	308.56	311.01	310.01
304.89	303.79	304.42	304.01	303.74	304.39	303.92	303.46	303.8	302.36	302.07	303.72	301.61	303.26	304.69	302.7	302.21	301.42	304.6	305.06	301.66	301.94	303.06	303.09	302.88	303.86	302.26	303.61	305.1	302.33	305.46	302.46	302.01	303.75	302.76	302.73	304.16	304.82	303.27	303.84	303.6	303.05	300.63	303.91	303.64	303.44	303.09	303.95	303.1	303.39
311.19	308.47	310.11	310.83	309.68	311.12	312.34	311.01	310.33	309.62	310.65	310.68	312.09	310.07	309.6	309.64	310.93	311.36	310.04	311.86	311	310.47	309.03	310.92	310.32	312.54	310.46	309.6	309.41	309.57	310.83	310.01	310.89	309.75	310.64	310.25	308.48	309.27	310.21	310.41	311.43	310.73	311.32	310.13	310.13	310.3	310.83	311.06	311.72	308.58
305.81	307.08	306.57	305.21	306	307.58	305.04	305.3	304.86	307.47	304.91	305.28	306.09	308.5	305.38	304.91	306.99	307.51	305.47	306.7	306.65	305.9	305.31	305.03	306.29	305.28	308.8	306.06	304.96	306.71	306.47	305.83	307.18	305.84	305.81	304.64	307.82	303.97	304.94	305.98	305.73	307.55	306.22	305.05	308.2	305.37	306.1	304.93	304.92	306.27
302.86	301.58	302.08	300.13	300.28	302.1	301.71	299.26	301.06	300.77	303.11	301.02	300.38	302.51	300.25	302.66	302	301.44	302.45	299.93	300.44	300.58	301.81	301.54	301.88	299.4	301.67	301.63	299.58	300.13	299.71	303.01	301.22	302.58	301.69	301.08	299.59	301.21	300.99	301.64	301.17	300.1	299.59	300.82	301.63	302.3	300.04	299.85	300.52	301.21
311.56	313.71	313.43	313.4	313.29	311.78	310.6	312.92	311.62	312.09	313.29	311.8	313.44	314.6	312.12	311.33	311.44	311.07	312.55	310.34	311.02	314.88	313.42	311.99	313.1	312.69	311.8	313.71	313.63	311.92	312.77	312.75	313.91	313.88	314.42	313.26	311.75	313.58	311.4	314.26	312.09	312.34	313.31	312.26	314.06	314.09	313.2	312.02	314.1	314.08
311.21	310.69	309.14	312.38	311.45	310.84	311.24	312.39	310.31	310.82	311.05	311.21	311.4	310.41	312.36	313.79	309.56	308.74	313.29	311.48	311.28	311.97	311.39	310.71	312.03	311.91	312.34	311.3	309.96	311.86	311.69	311.66	311.9	312.66	310.82	311.47	311.06	311.47	312.51	311.34	312.19	309.69	313.29	310.06	314.08	312.21	312.45	311.16	310.72	308.8
325.51	325.45	326.65	324.98	325.29	327.14	324.41	324.26	323.14	324.7	324.47	325.22	326.4	324.44	324.66	327.2	324.73	324.16	325.35	326.29	325.48	326.53	323.32	325.73	324.62	323.59	325.92	325.07	323.58	326.4	324.86	325.62	324.89	325.41	326.91	326.61	325.32	324.47	324.6	325.21	325.39	326.65	325.47	324.19	325.1	325.22	326.56	324.14	325	326
326.72	325.64	325.81	326.72	328.47	327.27	327.23	327.38	325.96	327.48	327.47	326.91	326.91	327.43	326.84	325.14	328.01	324.21	327.64	327.73	327.04	327.79	327.88	327.67	327.03	324.74	328.24	325.83	327.78	327.09	326.33	327.15	328.26	325.44	326.8	329.02	327.57	326.9	325.93	325.82	328.4	327.55	327.45	327.6	326.45	326.21	328.04	326.93	327.43	326.38
305.12	302.72	303.32	304.23	301.46	303.89	302.86	302.98	303.85	301.4	303.02	305.16	304.58	303.28	304.36	304.46	302.69	304.19	303.86	304.26	303.96	302.13	302.64	302.82	303.53	302.7	303.49	301.69	302.83	304.25	302.71	303.06	302.42	302.96	303.63	303.15	304.01	304.96	306.12	302.95	303.24	303.08	305.2	303.89	305.24	303.25	303.13	303.23	304.93	304.25
305.14	305.77	305.81	305.37	303.67	304.83	303.66	305.12	303.33	305.6	305.19	304.68	304.48	306.14	306.06	305.76	304.43	304.14	304.41	304.32	304.62	303.02	305	305.67	303.84	304.06	305.42	304.16	304.41	305.16	304.75	303.88	304.95	304.3	304.69	305.5	303.86	304.58	303.07	305.18	305.88	304.86	304.89	306.25	305.51	305.43	305.74	304.81	302.61	304.67
329.74	326.23	328.03	326.71	327.44	327.45	328.06	328.94	327.14	329.06	328.69	328.35	328.13	329	327.16	329.61	328.88	327.41	327.89	328.46	328.9	328.51	326.24	326.7	328.66	328.13	328.2	327.8	327.54	326.46	328.44	328.92	327.5	328.47	327.48	328.56	328.23	327.76	327.5	326.65	329.83	329.55	330.11	328.14	328.29	328.31	328.6	327.9	328.92	328.96
314.83	314.35	316.2	316.3	314.81	313.98	314.39	315.95	313.14	315.54	313.2	315.08	315.71	315.6	314.65	315.15	315.39	317.56	315.07	316.47	314.01	313.57	315.08	314.21	315.3	314.98	315.21	315.27	316.24	314.85	316.35	314.12	313.32	314.85	315.45	314.92	315.56	315.41	315.65	313.58	315.03	315.22	315.73	315.65	315.01	315.42	314.16	312.65	313.73	314.58
300.92	302.94	301.1	301.63	302.1	301.01	300.6	300.33	300.78	301.09	300.15	299.11	301.48	300.85	298.25	301.12	300.3	301.42	301.86	301.08	301.45	300.61	300.93	300.91	300.54	302.85	300.8	301.13	299.81	300.19	300.48	300.15	301.96	303.05	301.83	302.97	301.26	301.16	301.69	300.21	302.31	300.8	302.82	302.01	302	301.64	301.36	301.32	300.93	301.27
295.27	293.34	293.46	294.37	293.56	294.48	293.45	294.41	293.22	293.06	295.54	295.31	293.97	293.91	294.33	295.15	294.94	293.13	292.22	293.42	294.4	295.06	294.51	294.58	295.1	294.09	293.79	294.35	295.76	293.18	293.88	293.74	295.07	292.84	296.66	294.32	295.16	293.27	293.64	293.94	293.92	295.55	293.79	294.03	295.04	294.79	292.57	295.2	297.21	293.78
321.7	319.57	320.13	318.84	319.17	319.95	318.96	318.32	317.58	319.17	318.81	316.52	319.09	318.78	319.38	320.66	319.78	317.79	321.24	320.45	319.6	320.14	318.09	319.36	319.46	320.96	318.16	320.64	320.11	319.94	318.87	320.55	318.85	320.22	317.07	321.59	320.43	320.02	319.5	319.73	318.98	318.69	321.13	318.84	319.34	317.92	320.02	319.53	318.52	317.56
310.01	311.21	309.81	311.31	312.34	311.26	311.9	310.1	311.98	310.46	311.84	312.32	310.95	310.51	312.34	312.14	310.56	311.09	311.91	309.96	310.13	313.07	311.49	311.4	311.84	311.15	310.63	312.67	309.45	311.96	311.76	312.5	310.87	311.65	310.68	311.45	311.99	311.61	311.73	312.15	311.5	311.73	311.99	310.25	312.62	311.05	311.7	310.67	311.15	309.48
327.41	326.6	326.72	326.65	328.2	326.48	327.67	329.63	328.5	326.48	327.61	328.09	327.4	326.56	326.79	327.85	326.59	327.08	327.39	328.42	328.72	327.53	328.17	326.47	326.89	326.75	327.22	327.55	326.62	329.5	327.06	327.33	327.69	328.26	327.8	326.27	329.85	328.7	329.89	328.24	327.07	326.95	327.55	327.58	327.77	326.22	327.96	328.21	329.11	326.87
309.54	310.67	306.62	308.61	308.79	308.17	308.39	308.22	308.25	308.51	309.39	309.31	308.86	307.39	310.62	308.18	309.66	309.25	309.64	307.49	306.85	308.09	309.69	309.26	307.47	310.81	309.11	310.51	308.27	310.49	309.54	309.67	307.96	311.4	309.04	308.54	308.8	308.76	310.48	309.26	310.95	310.44	310.51	309.76	309.17	307.81	307.87	308.71	306.74	308.22
309.42	309.35	309.5	309	307.49	310.07	309.2	307.46	309.88	308.75	308.5	310.7	308.06	308.96	308.71	310.55	309.19	309.18	307.61	309.98	310.19	308.41	307.44	307.65	309.92	311	308.98	309.29	308.48	308.4	307.94	308.54	308.63	308.81	308.22	309.86	308.68	308.26	308.33	311.98	309.33	309.51	308.88	309.82	308.1	307.93	308.79	309.48	310.29	308.51
315.66	313.71	312.06	315.28	316.64	314.84	315.52	316.48	316.41	315.67	316	314.01	315.74	315.97	313.45	314.61	314.36	314.62	316.16	314.62	316.59	314.37	314.2	315.16	315.33	314.39	315.94	315.24	314.6	315.37	313.57	315.38	315.4	313.89	313.96	314.42	313.78	313.67	315.43	315.49	314.51	315.21	313.03	314.5	314.54	314.92	314	315.49	314.19	314.06
304.73	305.79	305.32	304.48	304.18	304.99	305.45	305.1	304.75	307.5	305.87	304.58	304.34	304.92	304.61	305.56	302.95	304.47	303.17	307.77	305	304.89	304.61	305.97	305.32	305.57	304.68	303.54	306.06	304.56	303.59	305.52	302.62	305.63	303.33	306.09	303.72	303.48	303.79	305.38	303.31	304.8	304.06	304.59	304.3	305.27	305.26	303.73	305.46	305.44
304.65	304.38	302.82	302.9	305.59	300.88	302.15	302.49	302.01	303.46	302.57	302.83	303.16	303.91	301.32	301.89	301.93	301.71	302.13	303.17	303.95	304.3	303.55	303.82	301.95	302.48	302.25	303.05	303.33	304.69	303.39	303.62	302.41	302.93	303.35	303.06	303.52	304.74	302.14	304.05	302	302.98	302.33	303.69	303.92	303.17	303.31	303.12	303.47	300.57
302.23	303.56	301.21	300.24	303.74	301.56	301.5	303.47	303.7	301.28	301.76	303.78	301.91	302.29	302.84	303.76	302.64	301.5	301.33	302.82	301.52	302.88	302.49	304.17	302.98	303.18	301.35	300.93	300.49	301.44	303.69	303.29	303.34	302.95	303.93	302.63	301.96	304.6	302.94	300.07	305.06	303.99	301.11	302.44	304.56	304.08	302.99	301.3	305.3	304.4
329.16	328.89	329.92	329.58	327.95	327.88	328.4	328.16	330.18	328.12	328.86	328.15	328.35	328.95	328.47	327.25	329.26	328.48	328.42	329.11	327.92	326.37	327.81	329.06	329.92	329.84	329.43	328.38	330.26	328.99	327.03	326.38	326.96	327.13	326.95	329.4	329.98	328.13	327.82	328.91	328.43	330.12	329.71	327.36	327.97	329.71	328.71	329.86	327.89	326.87
305.74	303.97	305.59	306.26	306.41	305.95	303.26	304.9	304.65	305.09	303.78	306.84	304.22	305.39	306.58	305.99	304.1	305.37	305.88	306.05	306.01	305.49	306.52	306.92	304.44	305.34	304.92	305.51	306.96	305.65	305.27	305.03	305.76	305.78	306.1	306.59	304.4	304.61	305.55	306.26	307.32	303.9	304.73	307.34	306.79	306.99	306.17	305.86	306	306.8
315.31	315.65	316.84	316.25	315.71	316.1	314.04	316	316.71	317.31	314.83	315.44	316.32	315.63	314.78	314.76	315.67	315.06	313.01	316.93	315.44	314.65	315.09	316.09	315.41	314.82	316.74	314.17	314.76	314.66	316.13	315.52	317.11	316.3	315.11	314.65	314.1	317.13	315.78	317.81	314.35	314.08	315.78	315.24	315.12	314.18	316.17	317	315.51	316.05
315.79	316.11	316.1	317.69	316.86	315.61	317.29	316.28	316.42	317.2	317.27	318.03	314.73	317.18	314.69	316.19	316.39	317.81	315.92	315.83	315.35	316.58	316.82	316.28	316.68	318.17	318.93	316.3	317.59	316.8	316.05	317.72	318.23	317.3	315.76	317.18	317.21	315.2	316.53	316.76	316.46	317.33	316.68	317.81	316.43	317.84	316.09	317.69	317.13	317.96
303.93	302.05	304.18	302.85	303.79	302.77	303.03	302.46	303.64	304.71	302.76	304.2	302.01	302.47	302.92	304.61	302.64	300.93	302.78	301.68	303.63	304.19	302.42	302.97	299.87	301.45	303.66	302.86	302.86	302.45	303.69	304.73	302	301.8	303.07	301.49	304.85	305.05	304.33	303.46	302.21	302.61	303.1	303.12	303.49	303.37	302.96	304.26	303.28	304.43
313.78	314.43	312.96	312.89	313.45	314.88	310.06	313.56	312.68	314.54	312.98	310.83	312.62	314.41	312.78	313.3	312.9	313.42	312.17	313.39	313.43	312.83	313.05	313.31	314.42	312.04	309.67	311.9	314.51	313.05	314.04	313.46	313.47	310.82	311.92	311.22	313.6	311.56	312.66	313.74	313.72	312.98	313.06	314.27	311.59	311.3	314.2	312.33	313.01	313.63
303.71	303.93	302.03	303.78	303.3	303.84	303.51	304.07	302.48	303.22	302.03	301.97	303.94	304.14	303.36	303.99	302.39	303.44	303.43	302.51	302.94	302.6	302.06	301.52	303.89	304.03	302.05	303.58	303.61	302.04	302.4	301.99	304.83	302.64	304.04	301.95	302.51	305.11	302.82	302.99	303.51	303.29	303.64	304.55	302.99	304.17	301.41	303.58	301.99	302.74
325.2	324.74	323.16	325.3	324.71	324.86	324.59	324.99	324.06	325.46	326.06	324.57	323.76	324.97	324.03	324.19	324.52	324.16	324	323.35	322.49	323.3	323.62	324.61	325.01	326.1	325.19	325.33	323.83	324.45	324.62	324.18	326.4	323.97	323.74	323.22	324.04	323.42	325.22	321.58	323.48	322.68	324.82	324.89	322.78	324.16	323.95	324.21	325.18	324.1
319.06	318.71	317.13	318.04	320.5	319.22	317.63	318.92	318.98	318.31	319.25	319.63	318.94	318.07	319.83	318.99	317.19	316.34	319.29	320.28	316.94	317.74	317.64	318.45	317.37	318.74	317.95	315.88	316.99	319.02	317.25	318.05	317.74	317.63	318.88	318.47	317.04	316.49	317.94	318.98	318.19	319.63	318.31	317.91	317.75	318.82	319.54	316.99	316.4	318.32
302.66	303.63	304.77	302.74	304.76	302.25	303.2	303.35	304.83	303.11	302.01	303.44	301.76	302.13	303.45	303.48	304.99	303.16	302.77	304.79	301.92	303.3	304.57	303.53	302.08	302.33	304.03	305.57	302.97	302.73	303.96	302.88	303.69	303.55	303.74	302.52	302.18	300.3	304.49	304.05	304.05	303.71	304.54	302.82	304.88	305.13	304.68	303.62	303.19	302.93
313.81	315.74	314.11	314.08	315.61	313.91	314.58	311.84	313.88	312.8	315.29	313.9	315.39	313.85	314.36	313.31	314.32	314.11	313.26	315.08	313.86	312.52	312.25	312.27	314.93	314.12	312.79	315.12	314.53	314.35	313.87	313.15	312.51	313.02	313.54	314.67	314.82	314.65	314.11	313.57	314.28	314.91	314.55	312.69	312.74	313.15	314.65	314.42	314.69	314.71
316.84	316.11	316.78	315.58	315.27	316.01	317.5	317.23	316.89	314.65	316.4	316.54	316.6	315.76	315.15	313.82	315.79	315.9	315.35	314.84	315.26	315.4	316.39	314.89	317.52	317.12	317.88	316.18	316.23	315.31	314.74	315.09	316.41	316.19	314.66	316.19	315.97	314.63	317.06	314.99	315.1	315.57	315.53	315.82	315.95	316.05	314.84	315.85	315.7	316.73
312.79	314.52	314.52	312.83	312.28	311.69	312.88	313.34	312.2	313.47	312.71	313.66	312.06	312.82	312.58	311.38	315.25	313.9	312.38	313.01	313.26	312.44	313.65	313.29	312.96	311.15	314.59	313.12	314.99	313.51	314.19	313.52	312.21	311.47	313.88	313.9	312.5	312.82	313.79	313.67	312.72	312.91	313.84	313.27	314.76	315.57	313.18	313.84	312.71	313.29
303.48	303.21	304.14	302.63	303.7	302.54	304.17	303.4	302.08	303.08	302.83	305.16	304.25	303.59	304.9	303.2	304.72	301.54	302.44	303.08	305.42	304.11	302.86	303.26	304.11	302.75	305.09	303.36	301.98	301.71	302.97	303.63	305.45	303.27	304.33	303.19	301.61	302.23	303.68	303.44	303.81	303.28	304.57	303.98	303.61	300.96	303.36	303.66	302.58	303.68
314.42	315.33	313.02	314.66	315.49	316.41	315.73	313.91	313.31	316.95	313.46	315.73	314.38	314.75	315.33	314.41	313.15	314.91	314.84	314.45	314.77	312.73	314.67	312.83	314.91	314.73	316.92	313.76	312.99	315.65	316.07	314.47	316.39	315.21	313.78	315.1	314.62	314.4	316.28	314.09	314.33	315.7	314.37	313.93	314.76	316.65	316.29	315.35	315.99	315.69
327.96	328.28	327.56	326.54	327.34	327.26	327.83	327.86	328.71	327.46	327.16	327.03	326.39	327.73	327.97	328.22	326.01	329.17	328.08	328.62	327.05	327.2	328.05	327.47	328.85	328.98	327	327.32	325.35	327.49	327.26	328.45	327.5	328.31	329.43	328.75	325.89	327.38	327.76	327.3	328.26	327.68	328.73	327.43	329.63	327.19	325.57	327.21	327.51	328.22
315.12	316.1	314.59	314.88	315.19	317.44	317.09	315.73	315.91	317.01	315.64	316.73	315.31	317.57	314.2	316.72	317.24	316.58	314.08	317.96	316.45	314.52	313.93	316.98	316.54	315.58	316.06	314.43	316.21	316.94	313.74	316.23	316.44	314.4	316.04	314.49	315.26	318.27	317.17	316.25	316.58	316.07	316.26	314.82	316.47	314.32	315.39	315.02	315.24	317.35
314.02	313.85	315.14	314.34	313.24	315.18	313.21	313.72	312.79	312.71	312.33	312.79	316.96	314.61	314.54	313.86	313.84	314.54	314.35	314.24	312.4	314.03	312.7	313.41	313.27	315.38	314.85	314.28	314.46	315.09	312.86	314.3	313.97	314.72	312.9	313.36	313.95	313.7	313.55	313.16	312.36	312.92	313.84	312.18	313.78	313.25	314.92	312.42	313.27	313.24
299.81	299.79	299.43	301.28	300.33	300.12	298.62	301.4	300.94	299.55	300.24	300.93	301.27	300.02	299.87	300.43	298.92	301.9	300.92	298.51	300.58	300.54	298.86	298.54	301.13	300.56	297.95	300.84	300.85	297.96	299.64	298.91	301.15	299.49	301.5	300.75	301.36	299.07	300.78	300.08	300.69	300.14	299.5	298.1	301.35	299.58	299.19	301.18	300.74	300.04
301.95	302.87	302.95	303.51	302.15	302.2	303.14	302.36	303.28	303.26	302.98	304.62	304.65	304.56	304.92	302.9	303.98	302.03	303.76	303.53	305.55	304.68	301.79	303.17	302.82	303.12	302.94	302.63	302.54	302.77	303.14	302.4	304.1	302.22	302.38	305.03	303.93	302.89	305.29	302.45	303.01	302.35	301.13	303.23	303.36	303.6	302.15	303.45	304.44	303.48
314.01	314.45	314.97	315.92	314.34	315.54	315.27	315.83	316.11	313.61	312.52	314.6	314.82	315.68	313.85	315.01	315.5	313.98	317.01	314	315.28	315.3	313.56	314.54	313.46	315.46	316.07	314.98	314.76	315.33	313.64	316.82	315.18	314.34	314.13	312.66	314.89	316.87	315.07	313.39	313.52	312.84	316.01	316.03	315.71	315.37	315.15	315.03	312.32	315.15
301.59	305.48	302.24	302.96	303.56	303.81	303.54	304.12	302.63	301.45	304.57	304.53	302.8	303.9	304.38	304.1	303.61	304.35	304.88	303.91	303.97	304.55	303.42	304.82	301.89	304.55	305.02	303.7	303.87	304.8	304.12	303.16	304.16	303.95	303.94	303.94	304.28	304.73	304.22	303.6	303.46	303.8	304.39	302.9	305.51	303.38	304.16	302.45	304.35	302.72
327.17	326.65	329.75	328.39	326.94	327.87	329.42	328.23	326.72	329.75	326.15	328.92	327.37	327.88	327.62	327.44	327.68	326.64	328.35	328.71	327.87	328.24	328.08	328.89	326.27	327.84	327.74	328.29	328.8	326.49	325.63	328.51	327.86	328.14	326.79	329.29	329.01	328.28	328.08	328.71	326.88	329.4	327.88	328.52	327.56	329.36	327.7	328.54	327.91	329.1
302.97	306.44	304.26	302.7	305.78	305.38	302.15	304.33	305.64	305	304.19	303.21	304.35	304.73	302.89	302.47	304.84	302.82	302.36	304.62	304.76	302.55	303.61	303.74	304.12	304.66	303.88	304.44	303.72	304.24	305.74	305.23	304.96	304.87	304.97	304.07	305.66	305.51	301.97	304.56	303.07	304.29	303.78	304.77	304.5	303.92	303.68	303.68	304.4	303.26
316.94	318.66	317.07	317.51	317.91	316.85	315.96	317.5	318.94	315.37	316.45	318.35	316.99	317.58	316.79	318.36	317.68	319.07	318.16	318.13	315.69	317.71	317.78	316.32	317.72	318.27	316.89	318.39	316.15	316.13	319.07	316.47	318.56	316.06	315.83	317.4	316.51	317.16	319.77	316.83	319.95	317.3	317.48	317.54	318.39	316.51	317.91	318.34	317.48	316.31
309.97	309.39	307.13	308.88	309.57	309	307.01	308.51	309.5	308.29	309.35	309.41	308.56	309.78	308.33	310.4	309.78	307.87	307.78	309.26	308.02	308.4	307.66	310.41	308.16	307.26	310.12	310.05	308.7	309.8	309.22	308.98	311.48	308.22	310.21	309.25	308.93	308.49	308.91	309.1	307.02	309.79	309.46	307.44	308.19	309.48	308.09	308.56	308.1	306.74
318.01	316.48	315.71	316.05	315.69	316.84	317.15	316.91	316.6	315.48	316.88	316.64	317.25	316.34	315.89	318.09	314.42	317.37	316.68	315.58	316.67	315.04	318.03	317.23	315.57	316.38	316.1	315.74	317.74	316.88	316.05	315.99	316.5	316.96	316.06	317.27	319.16	317.31	317.2	318.88	315.49	317.52	317.87	317.72	317.52	317.31	315.15	315.89	315.8	316.79
322.73	323.7	326.84	323.28	325.2	323.09	324.15	324.86	325.66	325.32	323.35	324.19	325.26	323.28	323.8	323	327.01	322.11	324.47	324.64	325.76	324.96	324.51	323.54	325.47	324.47	323.32	325.79	325.71	324.12	323.08	325.94	325.19	324.09	325.22	324.27	324.42	323.86	325.23	325.17	324.7	324.69	325.3	322.83	324.52	325.58	325.49	323.41	325.48	324.12
306.12	305.47	307.9	305.98	305.64	304.79	305.3	305.84	306.38	306.32	305.18	307.26	306.03	306.23	304.98	303.29	304.71	304.34	305.22	305.88	307.03	306.17	304.21	307.43	306.71	307.64	307.28	306.18	306.72	307.46	307.06	305.19	304.22	304.46	305.52	306.09	307.02	307.28	304.58	305.58	306.72	304.37	305.7	306.69	305.82	306.51	306.07	307.61	306.07	306.06
312.17	310.95	312.73	311.27	311.92	312.11	310.3	311.28	312.02	311.87	311.19	311.1	312.17	313.01	312.19	312.08	312.5	312.67	312.6	310.76	309.89	311.26	311.21	310.23	312.67	311.77	310.08	311.67	310.31	312.19	311.99	310.8	312.67	312.79	310.59	312.11	312.18	311.82	311.26	311.62	311.37	314.21	310.57	312.23	312.15	312.84	311.26	312.51	311.84	311.32
314.41	317.7	314.79	315.41	315.43	313.55	313.51	315.55	318.68	315.95	316.83	315.69	314.96	314.59	317.61	316.4	315.85	315.54	315.95	315.25	315.66	317.21	316.04	314.4	314.45	316.28	315.89	315.03	315.23	316.78	315.38	316.94	315.92	317.56	313.83	314.98	316.62	315.28	316.33	316.51	316.84	318.47	316.07	314.74	316.28	317.54	314.64	314.67	315.17	315.5
310.86	310.08	311.79	311.88	311.92	311.54	311.48	310.24	312.12	309.52	309.96	310.79	310.2	310.03	310.43	311.44	309.66	310.01	311.42	311.45	310.57	309.99	310.83	309.77	309.87	310.2	312.34	312.11	311.08	308.84	310.77	309.68	310.74	312.12	310.12	310.27	310.17	310.67	309.8	310.12	310.22	310.2	309.98	310.14	310.69	311.54	309.79	309.07	310.24	311.79
312.14	311.41	309.77	311.63	311.61	310.88	309.82	309.63	310.23	309.61	310.58	311.21	308.86	309.07	311.12	310.32	311.38	309.92	312.64	310.05	309.63	309.52	311.37	310	309.94	309.88	309.32	309.26	311.11	310.36	308.26	309.36	311.1	309.07	308.92	310.19	311.36	310.89	311.37	311.37	309.7	310.55	311.84	310.64	311.07	308.44	311.79	311.23	309.74	308.86
319.34	318.28	317.09	318.06	319.35	317.34	318.3	319.38	319.59	318.42	318.98	320.61	318.56	318.78	318.45	317.43	318.29	316.79	319.18	319.35	316.71	319.63	319.12	319.01	318.25	317.05	320.03	318.61	318.4	317.48	318.58	318.47	317.54	320	317.68	317.4	318.07	317.78	318.01	318.61	317.07	317.72	318.72	318.46	319.76	319.48	316.12	319.21	320.18	318.54
315.19	314.03	314.34	315.37	314.9	315.19	315.96	314.61	316.36	315.47	314.23	314.72	315.88	314.03	313.88	315.88	313.56	314.41	314.4	315.6	314.15	314.8	313.77	315.07	314.6	315.1	316.12	314.94	312.83	314.91	316.26	316.71	314.43	314.3	316.31	315.12	313.54	314.62	315.3	315.27	315.06	315.56	315.63	314.67	314.28	314.21	313.12	316.52	314.28	316.25
303.8	302.8	303.79	301.93	302.72	303.21	301.27	303.69	303.96	300.66	303.09	303.17	303.2	302.38	304.61	302.39	303.4	302.98	303.21	302.53	303.07	303.83	301.97	301.78	302.79	301.93	303.41	302.95	301.85	302.56	303.78	303.77	302.96	302.01	303.31	303.96	302.97	303.35	303.42	303.52	301.35	303.22	303.82	303.91	301.94	301.93	302.74	303	302.94	301.49
315.17	315.18	315.09	315.14	316.15	316.86	315.47	315.79	315.57	317.02	316.8	315.66	315.62	316.94	317.07	315.65	317.04	315.98	316.87	315.47	315.59	315.84	315.94	315.64	315.82	316.46	316.24	317.01	316.46	313.88	316.04	314.68	317.59	315.48	316.42	313.89	317.14	315.13	314.41	314.13	316.82	315.72	316.51	317.18	318.17	315.8	316.36	313.75	314.89	314.64
304.27	305.09	304.73	305.12	305.94	304.09	307.59	303.92	304.63	305.63	306.12	304.64	304.48	306.57	308.03	305.35	303.02	305.12	304.12	302.04	304.81	305.18	307.07	302.87	304.68	306.14	306.01	304.8	302.73	304.78	305.3	306.03	304.79	305.88	306.05	304.73	305.61	304.54	304.27	306.15	304.5	305.18	307.78	305.59	304.11	304.71	302.81	305.31	306.5	305.35
314.13	315.78	316.94	315.2	312.13	315.38	314.34	315.23	315.21	315.06	314.76	316.1	315.24	315.09	314.08	313.55	316.14	316.12	315.14	315.86	315.73	313.29	314.8	315.35	313.8	313.35	313.18	315.71	314.6	313.23	316.21	314.24	314.96	314.56	313.69	314.59	316.24	315.47	315.71	313.14	314.15	315.4	315.32	314.89	315.71	314.62	313.5	315.66	315.19	314.78
314.29	316.87	316.8	317.16	315.94	315.65	315.65	315.84	316.82	315.79	314.61	317.49	316.04	318.49	316.75	315.79	317.02	317.16	316.97	316.83	315.88	314.28	317.05	316.38	315.05	315.37	314.09	315.89	316.22	316.85	316.08	315.62	317.29	314.85	316.4	316.34	317.44	315.65	317.39	315.72	316.92	315.05	318.49	317.01	316.93	319.12	316.33	315.14	317.99	316.31
314.43	313.34	315.03	314.72	312.95	312.95	313.32	314.16	315.09	315.46	312.85	314.8	314.98	312.14	314.33	314.11	314.43	315.33	315.15	313.27	315.63	312.71	314.05	314.81	314.63	313.14	313.39	314.61	312.59	313.49	313.77	315.45	315.7	313.01	313.04	313.55	314.07	313.25	313.05	312.59	313.48	312.8	314.47	313.85	311.61	313.11	313.14	314.8	312.25	313.45
317.01	316.82	319.12	315.9	317.31	317.62	318.78	316.49	318.21	316.66	316.16	316.59	316.82	318.85	317.41	316.81	317.28	317.29	315.57	317.8	318.25	317.07	317.68	318.08	318	316.96	317.69	318.49	315.68	318	316.83	316.72	317.61	317.07	317.62	317.02	318.93	316.2	317.65	316.92	317.69	317.41	317.62	318.09	316.4	318.51	316.76	317.02	317.97	317.93
304.16	304.46	304.72	304.78	303.53	304.4	302.07	302.57	304	306.81	305.65	304.29	303.45	302.68	304.89	304.77	305.17	305.01	304.92	303.4	305.02	304.63	303.9	303.85	305.13	304.61	304.43	302.98	305.62	304.15	303.41	303.33	303.78	303.72	306.73	304.37	301.73	304.36	304.48	304.31	302.48	305.5	303.16	305.47	304.94	306.33	304.18	304.8	303.94	304.8
292.99	294	293.69	293.89	293.86	294.43	295.93	294.95	292.73	294.26	295.29	295.94	292.17	293.33	294.28	295.15	294.74	295.2	293.71	297.25	292.51	294.07	294.24	295.01	292.81	294.9	292.34	293.35	293.73	294.19	294.39	294.65	293.63	292.89	295.14	293.64	293.56	294.98	294.79	295.76	294.15	292.4	294.79	294.24	294.29	293.14	295.48	293.44	294.49	296.25
314.5	313.27	314.28	313.72	311.01	313.36	312.34	311.11	312.48	312.07	313.23	313.67	315.8	314.37	311.69	313.88	313.73	313.58	314.6	311.84	313.32	312.66	313.58	313.08	313.58	313.46	312.23	312.78	312.01	313.81	312.08	312.78	313.96	315.68	314.65	313.72	313.55	314.58	314.76	314.93	313.29	313.03	313.51	310.42	315.01	314.35	313.68	312.83	314.59	312.74
311.7	313.52	314.36	313.79	314.67	315	313.83	313.39	312.91	313.61	314.96	314.99	313.28	314.88	313.46	314.39	314.32	314.22	314.08	314.22	313.87	313.67	312.93	315.15	314.06	313.63	313.24	314.91	313.56	313.57	312.72	314.18	313.9	313.24	314.39	314.38	314.78	315.55	314.86	313.84	314	312.67	313.97	312.92	314.39	312.33	314.07	314.19	312.8	316.22
314.82	315.34	314.14	315.3	316.53	316.1	313.52	314.69	314.34	315.53	314.65	315.08	315.22	314.4	313.87	314.76	314.8	315.47	313.83	315.16	313.53	315.86	314.21	314.69	315.24	315.64	314.38	315.34	315.32	314.47	316.62	314.84	315	315.27	314.13	313.43	314.8	314.4	315.46	315.34	315.71	314.77	314.72	315.71	314.83	316.51	314.23	315.78	313.86	314.84
303.26	302.46	303.03	304.3	304.85	303.53	302.98	303.19	305.34	302.1	303.3	302.7	305.05	303.03	301.23	303.04	303.36	303.53	305.54	305.11	304.71	301.3	303.38	303.26	304.45	302.83	303.58	302.32	304.75	301.82	303.49	304.86	303.8	303.86	304.05	302.75	303.68	303.44	304.04	303.66	305.4	303.74	301.86	303.44	303.26	303.62	304.56	302.37	303.59	304.4
294.23	294.35	295.36	294.81	295.77	294.36	294.43	294.64	293.32	294.24	293.05	292.61	292.34	295.38	292.84	293.46	293.61	293.42	296.27	293.34	292.1	293.93	293.09	291.4	293.84	293.93	295.3	296.24	293.67	294.71	293.86	294.49	294.22	295.39	293.9	295.94	292.85	293.64	293.21	294.07	291.35	293.64	294.02	293.56	294.59	293.03	292.68	292.76	293.31	294.73
328.38	328.53	327.46	328.58	327.91	328.6	328.51	328.72	328.93	328.28	327.59	328.13	327.77	327.04	329.01	327.39	330.17	326.55	327.03	326.36	326.53	328.29	327.02	326.01	327.84	329.08	327.26	328.2	326.95	329.5	327.02	328	327.72	327.43	328.12	328.26	330.01	327.81	328.47	326.98	328.17	330.02	327.49	328.26	328.39	327.71	328.3	328.75	327.19	326.45
323.48	322.64	326.07	324.44	324.55	325.45	324.95	324.22	324.63	326.37	325	326.95	324.68	324.7	324.84	323.91	325.22	324.98	324.88	325.49	323.44	326.36	323.93	324.97	326.07	325.64	325.76	323.07	325.9	324.1	324.88	322.67	321.52	325.52	324.47	323.46	324.39	325.34	323.65	324.81	325.22	323.91	323.03	325.26	323.93	324.93	324.62	325.99	324.95	324.3
313.3	314.11	314.04	313.13	312.68	311.22	312.73	312.7	312.73	312.56	313.65	311.88	313.61	310.53	312.38	310.61	310.72	311.01	312.37	311.56	313.59	311.53	312	311.16	313.23	311.53	312.59	311.63	313.62	309.91	312.44	311.65	311.29	313.66	311.95	311.59	312.15	312.44	312.75	314.07	312.14	310.42	313.49	313.67	312.29	313.63	312.12	310.97	311.83	312.58
319.05	319.21	320.31	319.62	318.58	318.83	319.25	318.1	321.01	319.53	319.45	317.41	320.15	319.05	318.71	320.54	319.31	320.34	319.8	317.81	318.75	320.78	319.31	318.02	319.74	318.5	318.74	318.39	319.07	318.82	319.58	319.52	319.31	320.28	319	319.75	318.97	320.35	318.36	319.74	318.51	319.53	321.39	319.38	320.35	319.37	319.21	319.82	319.01	318.67
301.62	300.63	300.35	301.23	301.15	300.41	300.99	300.93	301.12	300.88	300.89	300.74	303.57	301.74	299.52	300.21	300.51	300.37	300.9	301.86	299.11	297.98	301.12	300.29	300.85	302.46	302.31	301.16	301.94	300.76	300.96	301.32	300.52	303.45	301.08	301.91	301.11	300.83	301.62	301.18	302.58	302.53	302.1	300.89	302.52	300.5	301.08	300.54	298.77	300.85
304.21	305.1	305.68	306.57	305.34	305.97	302.41	306.15	306.6	304.88	305.41	305.79	305.46	303.44	305.29	306.43	305.97	307.21	304.9	305.73	305.53	306.09	305.69	304.6	305.79	304.76	305.81	306.38	305.55	305.06	305.63	305.24	305.16	304.91	307.25	305.61	305.13	304.2	307.06	306.5	305.75	305.43	306.41	305.7	303.97	304.75	305.86	305.15	304.51	306.23
299.26	301.1	301.27	301.91	302.91	300.28	300.91	301.12	302.57	302.38	301.61	301.02	300.67	299.57	299.34	300.22	301.66	300.1	300.57	301.28	299.89	300.76	302.05	301.66	300.26	302.31	300.81	301.03	301.08	300.57	299.62	302.31	301.1	300.34	300.26	303.36	302.06	301.39	300.45	301.6	301.96	302.69	300.63	300.85	302.6	301.26	300.66	300.54	302.5	299.79
305.64	305.42	304.94	305.53	306.19	304.86	306.5	302.59	306.18	305.46	304.26	305.41	303.31	306.67	307.12	306.31	306.41	306.64	306.03	306.29	304.85	304.62	306.66	305.07	305.52	305.15	303.89	306.44	302.55	306.73	305.3	304.31	306.35	306	305.53	305.95	305.29	305.29	305.06	303.08	306.93	305.02	305.19	306.45	305.38	306.37	305.52	305.62	305.22	304.88
319.29	318.65	316.37	318.4	318.8	317.48	316.33	317.65	318.05	317.89	316.27	317.47	316.09	315.73	315.52	319.08	317.58	318.45	316.76	318.41	318.62	319.02	317.98	315.57	315.75	317.65	315.74	316.94	317.05	319.18	317.35	318.15	316.89	316.66	317.44	318.94	318.37	318.02	316.68	316.78	315.21	316.45	316.91	316.51	318.45	317.61	317.05	316.91	316.46	319
312.38	311.71	313.31	313.64	314.03	313.29	313.01	313.66	314.28	314.2	314.51	316.16	312.12	312.19	312.51	313.12	313.11	312.4	313.2	313.44	313.89	313.21	312.41	313.79	314.63	313.97	313.15	313.17	313.14	314.31	313.37	314.96	314.93	311.82	313.36	311.88	313.01	313.06	312.78	311.69	313.29	312.74	311.83	312.22	313.61	313.61	311.18	313.23	313.04	312.87
312.86	313.54	312.58	312.68	313.7	314.16	312.81	313.43	314.69	312.53	313.78	313.75	313.64	313.95	313.05	314.86	314.26	312.34	313.51	313.29	314.77	312.54	313.32	315.68	315.9	313.42	314.62	314.88	316.11	314.15	314.54	313.63	316.19	314.44	315.13	313.81	312.28	312.57	315.09	314.03	312.36	316.02	314.73	313.87	312.47	312.3	312.47	313.52	314.45	314.1
303.25	303.48	301.59	304.08	304.64	304.63	304.6	302.72	303.8	303.4	302.84	304.04	303.5	303.47	302.85	303.43	303.75	303.08	302.42	301.06	303.51	304.32	305.06	305.45	303.92	303.24	303.02	303.89	304.18	302.23	302.36	304.07	303.7	302.74	303.76	303.66	303.77	302.4	302.45	303.5	305.04	303.66	304.45	303.1	303.35	302.38	303.24	302.55	305.48	303.61
296.42	293.15	295.13	294.1	294.56	296.02	294.59	294.73	294.6	294.71	295.76	296.91	295.37	296.17	294.82	294.05	294.59	295.19	293.44	292.96	297.03	293.73	295.63	296.13	296.67	295.11	294.73	296.17	295.07	296.83	296.79	296.45	295.99	293.43	296.48	296.69	294.61	294.29	295.84	293.57	294.76	294.44	295.99	295.53	295.97	294.8	297.6	294.96	293.83	293.86
310.71	312.11	314.1	310.75	311.49	310.24	311.95	310.67	309.21	309.61	311.69	308.89	311.14	312.53	311.01	310.45	309.72	311.34	312.78	308.69	309.36	310.58	310.43	311.54	313.98	308.22	310.74	310.31	313.14	312.88	310.46	309.52	309.29	311.37	309.92	310.12	309.89	309.17	310.12	310.26	310.13	310.22	311.57	311.87	311.32	309.83	312.09	310.39	310.9	310.79
329.66	327.73	327.11	326.9	325.58	327.12	327.74	328.17	328.69	326.5	326.94	328.41	327.15	326.38	329.04	327.56	327.3	328.36	326.42	329.83	326.42	328.77	328.25	328.99	327.63	328.58	328.47	328.3	326.76	326.37	328.71	327.05	327.31	326.78	327.22	327.98	327.35	330	327.46	327.59	328.3	328.45	327.08	327.5	329.23	326.38	326.91	327.05	326.23	327.05
313.59	313	311.99	311.63	313.5	311.88	312.86	314.28	312.47	313.59	312.54	313.15	312.3	314.06	314.13	312.98	312.55	313.1	313.09	312.37	313.18	312.99	312.3	312.32	313.93	313.37	310.09	313.46	313.76	312.57	312.87	312.41	312.22	313.89	312.47	313.68	314.15	313.72	313.07	313.35	314.03	313.02	312.36	311.68	314.34	312.91	312.22	313.01	313.71	312.76
302.48	302.88	301.54	301.22	302.6	302.87	300.81	302.02	301.08	303.83	301.19	302.49	301.45	300.88	303.11	302.76	302.64	303.9	303.16	302.57	300.58	303.94	302.97	303.17	303.41	301.37	302.44	301.29	302.51	303.11	302.4	304.17	303.27	303.69	303.38	302.55	303.91	301.6	302.25	303.21	304.61	301.76	301.36	301.63	301.93	302.88	301.85	303.59	301.99	302.67
320.37	317.8	318.94	319.27	320.02	318.58	319.94	318.21	318.88	319.51	319.51	319.08	319.31	317.88	319.32	319.53	320.23	318.53	315.9	319.98	319.9	319.78	316.6	318.96	318.86	317.99	319.25	318.49	319.36	318.87	318.25	318.5	319.52	318.28	318.09	319.6	318.88	320.12	317.75	320.16	320.66	318.09	317.62	318.13	317.59	318.34	317.09	318.62	319.09	319.65
293.16	295.43	294.85	294.9	293.51	294.98	293.74	295.89	296.56	294.88	294.15	295.23	295.44	295.73	293.19	296.24	295.83	296.28	294.53	294.36	295.71	294.52	294.5	293.28	295.15	294.53	296.49	295.79	293.98	295.64	293.91	294.44	294.94	296.08	293.82	295.61	295.68	296.27	295.86	294.86	295.23	296.6	293.07	294.57	294	294.41	294.15	294.67	296.05	294.78
316.31	316	314.62	313.48	314.34	313.35	315.08	316.1	314.04	316.36	314.53	313.61	313.35	315.26	314.73	314.49	315.72	314.06	315.79	313.58	315.5	313.32	313.72	316.38	315.78	313.54	315.77	313.84	313.44	315.52	315.6	313.45	314.53	314.24	314.38	313.99	314.15	313.76	314.68	316.37	314.8	313.92	314.17	317.03	315.69	315.45	314.68	315.09	312.57	314.27
293.36	292.83	293.72	293.37	292.54	292.24	295.29	294.38	294.31	291.54	296.06	293.23	294.77	292.76	293.14	294.75	292.71	292.64	293.31	292.35	291.72	293.9	294.75	294.61	296.52	292.75	294.41	294.66	293.3	293.62	293.29	293.71	294.73	294.36	295.52	293.12	294.72	295.28	295.53	294.06	294.22	295.48	293.94	292.86	293.66	292.91	295.1	293.91	293.59	293.59
313.89	312.69	312.44	312.01	313.91	313.02	311.78	313.72	315.75	314.1	311.77	314.05	312.88	312.3	312.19	313.76	314.34	312.05	311.14	313.25	311.79	312.46	312.62	313.23	314.27	313.39	314.1	313.14	314.19	313.28	314.13	313.05	314.22	315.19	313.92	312.28	314.09	313.1	313.57	313.13	312.88	314.07	315.21	314.62	314.63	313.51	311.52	314.52	313.65	314.32
310.55	310.37	312.58	312.11	310.39	310.48	312.03	311.34	312.37	310.79	311.42	311.3	313.71	311.7	311.71	311.85	312.96	311.79	312.47	310.81	311.35	312.48	310.58	311.83	311.98	310.67	311.93	310.89	314.15	310.83	312.49	309.97	310.61	313.31	309.23	311.62	311.04	308.99	312.34	311.11	310.95	311.07	311.29	311.9	313.78	312.44	310.44	313.73	310.19	310.97
304.12	305.83	305.01	302.9	304.31	305.87	304.61	304	303.87	304.84	303.43	305.3	302.9	301.45	304.29	303.97	304.82	305.36	305.15	304.99	303.18	305.41	304.08	304.02	304.9	304.02	302.87	305.03	303.7	303.73	306.8	302.75	305.89	303.89	305.08	305.63	304.71	306.72	303.68	303.07	304.7	304.02	305.23	303.26	303.56	303.53	305.76	305.35	306.06	303.46
323.43	325.7	323.47	325.16	323.62	325.53	324.79	326.04	323.76	326.74	324.88	325.4	324.57	323.23	325.71	325.43	325.19	322.91	323.48	324.83	324.8	325.29	323.92	323.68	323.57	323.84	323.17	324.09	323.71	324.09	324.21	327.37	325.15	324.82	325.48	324.67	325.08	324.89	324.98	323.34	325.76	324.63	324.23	323.79	325.56	324.65	322.56	325.6	324.59	325.13
314.61	314.62	312.93	313.45	314.27	313.7	314.49	315.54	311.35	312.37	314.74	313.78	314.49	313.67	316.37	314.8	314.54	313.02	314.03	313.52	314.29	312.5	314.4	312.4	313.44	313.89	314.82	313.8	313.79	316.46	313.01	312.16	313.04	311.9	313.99	313.19	313.35	312.5	313.18	313.76	311.49	313.58	313.32	314.6	314.79	313.88	312.32	312.65	315.09	313.42
301.55	302.79	302.36	302.3	304.25	304.15	303.47	303.64	303.59	304.11	303.29	303.52	304.4	304.56	304.16	303.03	303.47	302.4	303.41	303.21	303.76	303.55	304.41	303.92	302.14	303.49	303.02	303.99	305.2	305.28	305.79	303.55	302.31	304.15	303.66	302.71	304.29	303.76	302.73	303.27	303.29	304.39	303.66	302.34	303.17	304.72	302.54	302.41	302.69	304.23
303.16	303.97	304.09	303.06	302.28	303.41	305.56	304.14	303.25	304.55	302.12	302.2	305.81	302.94	303.09	303.11	303.43	303.8	303.43	303.99	302.97	303.4	302.93	304.48	303.24	303.4	303.89	302.22	304.64	302.07	303.49	302.42	303.66	302.97	304.59	305.28	303.7	305.5	303.66	303.06	302.74	302.47	302.68	303.99	303.86	303.4	303.06	301.18	303.35	303.3
303.16	304.55	304.26	300.47	301.01	301.06	301.7	302.36	302.74	302.88	301.51	302	301.85	301.97	302.6	303.31	302.08	301.33	302.47	301.84	303.12	301.44	302.12	302.66	303.95	301.22	302.96	303.13	302.79	301.15	302.79	301.9	301.68	303.93	304.05	303.37	302.15	304.11	302.16	302.58	302.63	301.04	302.6	301.47	302.77	301.57	302.79	302.78	302.18	302.35
313.98	314.17	311.97	314.16	312.85	312.67	314.87	313.88	313.05	313.55	313.3	312.25	311.35	313.01	313.37	312.95	313.87	313.57	313.04	313.26	311.31	314.52	313.44	312.25	312.44	313.19	311.71	311.75	313.56	312.23	312.59	312.37	313.47	313.17	313.33	313.56	311.57	312.95	312.52	311.1	312.73	313.63	314.22	312.38	311.6	313.25	312.42	312.25	313.69	313.68
308.31	304.18	306.18	307.59	306.99	307.6	304.98	306.62	306.51	305.35	306.66	306.4	307.36	305.95	305.96	304.84	304.26	306.47	307.94	306.49	308.22	305.18	305.56	304.58	306.38	307.33	305	307.66	305.35	304.99	305.5	307.19	308.27	306.63	305.54	306.55	306.62	306.57	305.17	306.07	305.4	306.19	306.42	306.99	307.59	307.35	305.32	305.03	306.29	304.66
303.88	305.15	302.02	304.11	303.78	304.03	304	304.07	303.4	304.54	303.46	302.9	302.86	301.51	304.28	303.59	302.88	304.21	304.51	304.77	304.41	300.76	304.73	305.73	305.74	306.19	304.62	303.54	304.79	302.43	303.09	304.77	303.32	304.77	303.4	303.49	302.77	303.49	302.29	305.59	302.88	303.02	303.44	303.81	303	304.49	303.61	302.75	303.33	305.89
314.65	314.72	315.5	315.7	315.46	313.7	314.54	313.31	314.25	313.79	316.11	314.01	315.01	314.18	314.82	315.34	313.97	315.29	315.3	313.61	313.32	314.35	314.19	313.82	315.73	315.09	313.49	315.36	315.86	312.91	314.63	315.26	313.63	315.32	315.96	317.08	315.18	314.74	314.42	315.45	315.09	315.07	316.4	312.62	315.63	315.73	314.01	312.31	316.1	315.71
302.94	302.72	303.62	305.73	303.11	302.81	303.09	303.61	303.55	302.42	303.1	304.27	303.06	303.47	302.81	304.12	302.59	305.2	302.91	303.94	302.03	302.87	304.4	303.59	302.47	302.43	304.18	304.22	303.98	302.66	303.4	303.92	303.25	302.39	302.64	302.58	300.99	304.8	303.72	302.41	301.72	304.28	301.78	302.57	303.13	305.83	303.9	302.62	302.85	303.07
304.35	302.73	302.26	301.91	302.73	301.69	301.46	302.96	303	303.53	302.04	302.77	303.62	301.83	303.4	302.44	300.56	304.24	302.32	304.94	305.79	304.93	303.05	301.54	303.35	303.17	302.81	303.93	303.5	304.02	301.65	304.5	302.23	302.23	302.12	303.49	302.93	302.38	303.58	302.78	302.82	303.08	303.28	303.5	303.08	302.57	302.81	302.59	302.7	301.4
301.76	302.36	301.57	300.03	302	302.07	300.36	301.88	302.1	300.15	301.17	299.03	300.84	300.84	300.56	300.84	301.95	301.38	300.24	301.21	300.94	302.4	301.48	301.1	298.26	300.01	300.9	302.84	300.89	300.28	300.96	302.6	301.64	301.01	301.12	300.17	300.15	302.24	301.1	300.01	298.84	300.3	301.52	302.39	301.46	300.44	300.89	302.17	301.44	302.15
317.31	320.25	320.54	319.64	320.75	320.14	318.3	319.63	318.09	317.86	318.92	318.34	319.05	318.01	320.05	317.38	319.72	320.12	319.06	318.46	318.55	317.33	317.52	318.72	318.49	318.55	319.23	320.04	319.81	317.73	320.46	318.4	318.29	318.55	319.8	318.35	318.14	320.16	317.52	317.7	319.27	316.97	316.85	319.56	320.49	318.66	317.58	318.77	318.09	319.37
314.83	315.61	314.72	314.33	314.43	314.82	315.19	314.27	313.95	313.3	315.25	315.05	316.25	313.48	313.99	314.43	312.99	316.32	313.11	315.88	316.14	313.76	314.3	315.65	315.09	313.46	315.01	316.46	314.07	314.04	313.3	314.67	314.13	314.89	314.59	314.93	313.22	313.67	313.24	314.4	315.84	313.4	314.03	314.6	315.45	312.87	316.42	316.43	314.42	316.37
317.69	315.41	317.55	315.98	318.14	317.91	317.57	317.34	319.53	317.24	316.44	318.19	315.91	318.26	318.01	315.02	318.03	318.13	317.78	317.38	316.63	318.1	316.16	317.39	318.1	316.93	316.8	319.67	318.02	317.16	317.79	316.21	318.67	316.15	318.8	318.38	317.94	318.83	316.68	318.08	317.45	317.48	316.04	316.23	318.5	317.18	317.56	318.49	316.83	317.42
309.91	310.67	310.85	311.31	310.14	310.25	308.93	309.77	310.64	311.5	309.01	310.62	310.07	310.52	310.49	308.61	310.4	310.39	309.76	310.47	309.92	311.02	310.38	311.75	311.44	309.87	310.75	309.5	312.14	310.87	310	311.98	310.32	311.24	310.13	310.01	308.47	311.62	311.85	310.51	309.93	311.53	309.77	309.7	310.77	309.38	310.56	310.32	310.93	310.35
310.74	311.12	309.27	311.52	310.17	311.15	310.83	310.34	310.41	310.59	311.89	311.56	311.1	308.95	311.08	310.7	309.77	309.54	310.83	310.86	309.79	308.33	310.57	311.69	311.88	310.33	310.77	309.06	310.09	311.29	309.96	309.56	310.3	310.19	310.16	311.65	311.12	310.12	310.09	309.5	309.92	309.93	309.75	310.35	312.08	310.87	309.03	307.96	311.23	311.29
324.55	324.14	324.64	326.57	325.86	323.78	323.49	325.67	327.77	323.89	325.03	323.8	324.25	324.11	326.44	323.42	324.58	324	324.64	324.94	326.3	324.92	324.39	324.52	324.8	325.66	328.51	326.04	325.41	325.51	325.17	324.86	325.91	323.79	323.44	327.85	326.06	326.82	326.5	324.52	324.94	326	324.54	325.46	325.39	325.31	326.41	324.48	324.77	324.78
304.48	305.07	303.04	304.24	304.09	303.57	304.32	304.91	303.76	304.35	302.42	303.46	304.33	302.5	304.58	303.2	303.82	302.74	303.51	303.34	302.67	304.26	303.47	304.77	304.75	301.37	303.94	304.11	302.66	302.21	302.64	304.49	302.5	304.12	302.99	304.47	304.54	302.79	303.29	303.56	302.97	304.39	305.72	304.57	303.64	304.29	303.32	304.77	305	304.37
300.26	299.54	301.15	300.93	300.18	301.47	300.57	301.58	299.19	300.82	299.83	299	299.31	302.38	300.15	299.74	299.02	301.5	300.41	299.73	300.4	301.01	301.8	300.61	299.98	300.54	300.54	300.37	300.99	301.63	301.14	298.5	300.15	298.77	300.68	299.84	300.82	299.93	299.76	300.81	299.18	300.44	297.96	299.16	300.49	298.85	301.75	301.25	300.92	300.76
314.17	313.92	312.73	314.21	311.68	313.77	312.55	314.4	315	313.41	314.49	313.4	312.66	314.25	313.19	314.19	314.77	314.57	313.94	313.18	313.99	315.23	313.83	312.42	314.56	314.14	315.03	313.46	315.87	313.78	313.31	313.74	313.44	313.1	313.31	313.89	314.13	312.54	315.74	315.22	315.38	311.95	313.42	312.53	314.33	314.67	315.71	313.63	313.62	313.08
316.49	316.13	314.33	315.68	312.93	317.01	317.03	315.5	315.2	316.48	315.64	315.6	314.03	315.65	315.14	313.82	314.03	315.89	316.33	316.02	314.76	316.2	315.28	315.41	316.11	317.91	315.39	316.27	314.37	315.41	317.09	316.5	313.58	315.15	316.4	315.18	316.17	316.98	316.2	315.15	314.26	316.13	316.63	317.75	315.46	315.79	313.86	315.91	315.48	315.81
292.29	294.22	294.14	293.21	294.09	295.41	293.35	293.36	294.67	293.89	295.2	294.11	294.83	294	295.29	293.18	295.67	292.9	294.69	294.9	295.76	295.54	294.79	293.8	295.17	293.5	294.56	294.59	292.07	293.93	294.2	295.27	294.98	293.75	294.6	295.5	294.26	294.84	295.79	294.02	292.98	293.63	295.29	294.4	293.52	295.04	293.4	294.87	293.47	292.64
315.94	317.78	317.19	315.12	314.42	314.93	315.85	316.78	316.01	315.12	315.62	316.35	315.43	315.79	316.24	315.39	315.11	315.41	316.2	316.34	315.21	317.5	316.81	316.04	314.86	314.15	314.55	313.8	317.47	316.59	315.9	317.37	314.17	316.45	314.33	316.03	315.79	317.5	316.09	313.51	317.13	315.44	317.36	314.93	315.24	317.43	316.84	314.92	315.71	317.66
313.84	315.33	313.9	313.35	314.41	314.57	314.52	314.84	312.63	314.53	315	313.19	313.63	314.51	312.97	315.06	314.07	313.98	315.14	313.82	312.67	315.16	314.8	314.26	312.9	313.29	312.27	314.3	314.21	314.82	314.83	313.43	316.2	312.86	314.51	314.98	313.37	313.06	313.16	315.56	313.21	314.8	311.54	314.68	314.47	313.24	315.22	312.36	312.43	314.09
293.21	294.02	294.29	295.58	295.07	293.91	295.18	292.79	294.69	293.21	295.3	294.12	292.12	294.16	294.35	294.07	292.23	293.74	293.81	295.79	294.45	291.23	294.17	295.62	295.86	294.33	294.8	294.51	293.8	293.32	293.45	296.17	294.51	296.6	293.35	295.84	293.35	294.3	293.32	293.07	292.19	294.08	293.74	293.66	294.65	295.54	293.49	295.24	293.56	294.14
316.6	317.84	315.1	317.64	318.23	315.49	317.12	318.55	318.01	317.49	317.95	318.3	317.74	317.69	314.36	315.44	315.62	316.71	319.69	319.01	317.53	315.51	318.88	317.12	316.64	317.79	316.49	316.61	316.42	316.28	314.83	318	316.21	316.75	317.43	316.91	316.72	316.75	316.77	316.34	316.94	318.91	317.41	316.21	315.86	316.05	317.62	316.27	318.61	317.4
316.06	318.27	316.08	316.77	316.07	317.16	314.89	316.35	315.25	316.84	316.59	316.82	316.55	314.75	314.6	316.62	315.58	314.63	315.59	315.79	315.15	316.26	314.13	315.61	316.63	316.08	317.19	315.8	315.21	315.43	315.42	313.92	315.6	316.67	317.37	315.36	316.1	316.15	316.14	314.48	316.13	317.44	317.57	316.8	315.49	315.74	316.76	316.18	315.72	315.96
305.97	308.29	307.5	306.56	306.89	306.48	306.92	307.5	305.61	307.04	304.74	307.59	306.69	307.63	306.03	306.75	306.98	306.29	305.92	305.93	305.66	305.62	305.3	306.43	305.59	308.36	306.3	307.6	307.47	305.66	306.22	306.34	306.41	306.96	307.46	307.87	305.65	309.55	307.16	307.72	308.07	305.52	305.37	305.19	306.82	308.53	305.87	306.97	307.99	304.97
313.23	313.59	314.27	313.78	315.53	315.35	315.07	314.92	314.16	316.15	314.84	315.3	314.75	313.42	316.13	314.16	315.07	315.71	314.83	313.88	316.19	315.68	312.44	314.88	314.86	315.48	314.37	314.71	314.77	315.25	316	316.54	316.05	314.87	315.32	316.23	315.91	314.77	314.53	315.9	315.78	314.76	315.29	314.38	314.92	315.07	315.48	315.07	314.82	313.17
314.48	312.74	314	312.24	313.19	312.87	312.8	315.15	312.29	315.56	313.6	311.92	314.16	313.65	314.01	314.52	313.03	313.4	314.85	312.84	313.39	312.05	312.13	314.72	312.63	315.16	314.28	311.61	312.15	313.19	312.58	312.68	312.17	314.24	312.45	314.04	315.06	311.78	314.67	312.77	314.6	312.47	314.94	313.29	313.92	314.05	314.22	313.4	313.38	313.67
302.39	306.99	306.66	306.6	305.8	302.19	304.78	305.82	306.52	302.93	306.08	307.29	303.89	306.87	306.13	305.54	303.24	305.01	303.69	306.36	306.51	303.66	305.09	304.22	307.17	305.02	305.72	304.77	306.75	305.92	305.92	306.65	304.56	305.57	305	306.45	304.67	305.22	304.35	306.62	306.71	304.09	303.22	306.47	305.23	305.37	305.34	305.12	304.23	304.94
299.1	301.16	299.49	300.18	299.27	299.62	299.98	300.62	299.66	298.46	299.1	300.75	300.99	300.13	299.37	301.9	300.68	299.48	300.26	300.96	300.39	298.96	299.36	299.39	299.71	298.94	299.22	300.47	299.66	300.36	300.24	300.7	298.26	300.18	300.1	299.82	299.12	300.36	301.43	301.56	299.67	300.38	301.02	299.25	300.66	301.42	299.93	299.57	298.95	299.78
299.5	300.87	297.9	299.96	300.08	299.52	299.13	298.98	298.87	301.24	300.39	300.17	299.44	299.49	300.6	300.38	298.98	301.9	300.16	300.18	299.88	300.46	299.72	300.04	298.08	300.24	299.75	299.59	298.66	300.34	299.07	298.46	296.99	300.46	299.74	301.61	300.12	299.72	299.42	300.73	300.01	301.53	300.8	298.77	301.94	298.82	301.68	298.96	300.22	300.49
305.16	303.7	304.74	302.78	304.94	302.72	303.25	304.6	303.46	306.19	305.29	304.57	305.28	304.99	304.67	303.26	303.56	304.16	304.51	304.99	302.84	302.91	303.82	304.48	302.67	302.81	305.55	304.34	305.21	305.57	304.74	303.85	303.31	305.4	305.26	303.32	301.84	306.43	304.37	305.17	304.64	304.09	304.81	302.66	303.48	302.67	303.24	305.33	305.03	303.96
311.06	311.2	311.07	310.77	311.03	310.4	311.02	311.83	308.94	308.89	311.41	311.7	311.54	309.34	310.77	312.54	311.23	311.53	311.06	311.09	312.04	310.85	311.13	308.83	312.52	311.77	311.16	310.63	312.51	311.51	312.65	311.44	311.5	310.66	311.94	310.25	310.88	309.77	313.04	313.77	310.85	311.24	312.33	311.24	311.91	313.48	310.47	311.3	312.44	311.85
301.85	303.4	305.5	303.17	304.36	302.4	302.63	304.99	302.37	304.06	303.01	303.99	303.41	304.79	303.84	303.26	301.48	303.49	302.92	301.83	304.62	302.74	304.28	302.52	305.1	303.9	302.02	304.65	303.55	303.6	303.18	302.81	304.9	303.95	303.5	303.72	303.64	304.15	303.77	303.91	303.06	302.48	304.87	304.88	303.2	304.58	302.81	303.29	303.56	304.02
327.62	329.22	327.98	327.43	327.08	330.04	328.02	327.47	327.9	328.81	328.49	325.36	328.07	327.98	327.23	327.81	327.15	328.5	328.44	327.21	328.19	328.01	328.34	327.06	329.31	326.86	329.98	328.98	326.41	327.06	327.1	329.39	328.41	328.52	326.93	328.09	329.55	326.79	326.06	328.06	328.19	327.39	328.67	327.19	326.33	329.19	326.16	327.31	326.08	329.24
315.36	311.94	313.58	311.23	314.61	313.82	311.97	313.56	313.96	312.53	313.21	314.63	312.63	311.58	312.7	311.62	313.39	313.3	313.36	312.24	312.06	313.32	312.73	313.87	313.6	312.85	311.18	311.07	312.49	314.2	313.34	312.28	314.06	311.54	312.58	312.64	312.05	314.85	314.61	314.87	312.71	312.1	311.01	312.98	311.23	314.46	312.26	311.89	311.88	312.11
300.76	301.61	299.4	297.51	302.09	299.71	301.64	300.36	301.86	301.02	301.34	298.98	300.9	300.75	303.11	300.21	302.44	301.16	300.5	299.79	302.39	300.71	300.39	301.14	301.68	301.44	300.76	300.25	300.66	300.76	300.73	300.22	299.01	302.17	301.49	300.27	300.99	300.08	301.49	299.49	300.93	301.96	300.7	301.96	298.91	298.58	299.28	299.85	301.8	302.45
316.49	315.8	317.25	317.95	317.56	317.32	317.84	315.31	316.49	317.06	317.1	316.98	316.03	317.35	317.04	317.27	316.93	316.41	316.64	316.64	314.65	317.02	317.47	316.7	315.56	316.82	317.75	315.54	318.54	316.36	316.92	314.9	316.98	316.9	316.6	316.69	317.39	317.21	316.99	316.54	318.31	315.68	315.56	317.32	316.75	317.19	315.71	316.51	317.63	316.7
314.43	314.89	313.17	313.14	314.4	311.7	314.21	313.52	311.67	314.43	313.56	313.87	313.64	314.73	314.8	314.79	314.32	312.51	313.71	314.81	314.74	314.01	313.18	314.67	314.35	314.09	312.31	314.45	313.71	312.37	312.36	312.8	313.92	313.65	314.01	314.77	313.53	313.45	313.79	313.63	315.59	312.17	314.28	315.4	313.4	313.28	313.61	313.48	312.91	314.27
315.27	317.07	317.2	318.08	316.05	315.5	317.04	316.3	318.29	318.42	317.47	318.84	316.17	317.91	316.54	317.6	318.54	316.89	317.28	316.64	316.32	317.8	320.26	316.78	316.85	317.11	315.16	318.06	318.36	318.07	317.82	317.56	317.43	316.83	316.7	318.39	316.38	316.46	318.58	319	318.04	316.49	318	315	316.6	317.53	316.14	318.37	316.68	318.08
325.97	325.09	327.63	324.79	325.18	324.39	325.81	324.12	325.51	325.12	324.39	325.17	327.14	326.69	324.82	324.08	324.92	323.86	325.71	324.5	325.17	325.51	324	326.06	325.9	323.98	324.71	326.23	325.57	324.7	326.43	327.6	326.03	324.42	325.62	326.69	324.09	325.69	326.54	325.55	325.14	324.99	326.07	326.17	325.64	323.62	324.24	324.93	323.82	326.8
313.21	313.49	313.16	314.2	314.74	313.74	311.49	313.11	313.49	313.07	313.57	312.29	313.87	313.69	313.7	313.62	312.43	313.91	311.89	315.01	310.83	311.39	312.32	311.69	313.19	311.91	310.88	313.45	313.09	314.79	314.59	312.79	312.42	313.12	313.58	313.85	312.32	312.76	313.73	312.64	312.11	312.53	311.85	312.6	312.96	314.13	312.79	313.21	313.08	313.01
311.49	313.63	311.99	311.99	312.17	313.19	314.16	312.88	313.4	311.32	313.87	312	312.63	311.98	313.02	312.31	313.44	313.19	312.85	313.78	313.81	312.94	313.93	310.93	313.98	314.68	313.78	314.72	312.82	311.94	313.43	314.45	312.39	312.76	312.41	313.27	311.15	310.94	313.76	312.07	312.52	313.19	313.25	313.68	312.6	313.27	313.98	311.89	312.94	311.67
305.81	307.67	306.69	306.43	308.03	306.55	307.49	307.78	306.69	307.65	304.13	306.53	305.92	306.99	306.91	305.31	305.88	306.34	307.16	305.27	304.94	306.26	305.89	305.86	304.86	307.12	306.28	305.44	306.72	307.02	306.11	307.91	307.62	307.04	306.47	306.24	305	306.68	305.36	305.98	304.52	305.85	305.49	305.06	307.56	306.52	305.11	306.51	308.68	307.48
312.81	314.23	313.71	313.06	313.51	312.97	312.67	313.58	313.33	314.29	311.14	314.82	313.25	311.14	314.62	313.64	311.37	313.05	313.52	313.91	313.45	314.37	316.35	312.72	313.87	314.59	313.44	315	313.53	313.34	314.16	313.23	315.31	313.4	314.24	312.69	312.54	314	313.58	313.51	314.11	313.36	313.57	314.32	312.17	313.37	312.87	311.74	314.8	313.44
300.61	301.12	301.91	302.06	301.93	301.91	301.76	302.41	303.09	300.7	303.62	302.68	302.61	302.57	302.37	303.24	301.44	301.91	302	301.92	301.65	301.7	303.03	303.61	302.32	301.11	302.99	301.55	302.84	303.06	303.14	303.57	301.55	302.24	303.46	301.9	303.24	301.75	301.03	301.47	301.99	301.88	302.74	301.66	303.95	302.9	303.6	303.61	301.2	302.68
303.07	302.68	300.63	302.23	301.6	303.09	303.74	302.28	304.1	304.43	301.02	303.44	303.73	304.51	302.53	303.55	303.65	300.89	304.35	302.35	301.79	303.3	302.86	303.98	301.84	304.01	304.74	302.67	303.11	302.12	302.82	303.52	302.64	303.52	303.42	303.48	301.8	302.99	302.21	302.52	305.23	302.76	302.56	303.5	302.37	303.8	302.97	302.95	304.54	304.05
318.8	318.83	318.2	318.1	315.64	319.8	318.4	318.28	317.12	318.22	318.03	317.98	317.03	317.26	319.11	316.1	317.87	318.33	316.35	316.78	318.99	317.91	316.5	317.48	317.51	318.45	317.87	318.63	318.62	318.13	318.56	317.07	317.81	318.73	319.45	318.75	317.75	318.48	319.28	317.96	317.11	319.91	320.26	317.28	316.27	316.96	318.06	317.77	317.63	318.15
293.49	293.86	295.09	295.81	296.96	295.01	295.09	294.56	295.04	295.31	294.32	294.7	294.89	295.85	294.68	294.14	295.62	295.58	295.45	294.46	294.55	295.21	297.07	294.75	293.93	296.43	294.3	294.71	296.13	295.73	294.3	294.91	294.49	294.33	296.92	294.4	295.02	294.17	294.63	294.76	295.27	293.75	296.05	296.49	295.07	292.75	296.28	298.02	296.98	295.49
304.14	304.23	304.11	302.96	303.15	304.13	302.67	303.34	302.95	304.23	302.81	304.14	303.29	303.99	302.4	303.96	305.09	303.16	304.02	305.95	305.51	302.97	304.56	305.41	302.76	304.18	304.53	305.63	304.18	305.09	303.72	304.57	303.83	303.69	304.53	306.11	304.36	303.58	303.77	303.48	303.39	303.88	305.21	304.5	304.98	303.66	304.7	305.19	304.33	303.54
313.84	313.23	313.1	314.6	314.01	312.99	313.37	314.31	313.77	311.61	311.91	313.51	313	314.16	313.83	313.36	314.31	312.05	313.11	311.9	312.65	312.95	313.74	313.28	314.72	314.59	312.95	313.2	312.66	313.7	311.75	312.59	312.4	313.71	312.73	315.13	312.52	311.21	312.94	313.57	312.94	313.46	315.18	312.23	312.01	313.18	312.38	313.22	310.96	315.08
327.04	327.42	324.72	326.35	328.46	327.68	326.56	326.9	328.71	328.43	325.01	326.03	328.56	327.7	327.45	325.81	327.12	327.78	327.58	327.07	327.76	327.25	327.69	326.56	328.04	328.22	327.59	326.15	327.3	327.68	327.84	326.68	327.03	326.44	325.39	327.53	326.71	325.94	328.68	326.81	327.26	329.11	328.27	326.87	325.44	326.92	326.46	326.96	327.52	325.79
300.84	301.35	300.11	299.53	301.47	302.01	299.83	300.69	303.77	301.43	301.68	301.65	301.65	300.32	302.05	299.87	300.06	299.68	301.49	299.43	300.73	300.14	301.23	300.09	299.85	302.2	301.43	302.04	299.87	300.39	301.36	303.54	298.82	301.18	298.86	301.3	301.19	302.51	299.61	301.47	301.07	300.07	300.54	301.49	301.39	300.32	299.13	301.88	300.31	298.82
316.9	316.56	316.21	316.82	315.8	316.55	315.59	316.32	317.15	316.36	317.27	317.88	315.28	318.56	315.76	317.97	316.52	315.42	315.96	315.44	316.48	316.49	317.15	317.21	316.39	316.51	315.75	315.58	317.8	316.93	316.79	315.19	316.34	318.75	315.8	316.89	316.12	317.25	316.59	316.3	316.48	317.62	317.18	317.08	316.8	315.44	317.13	317.84	316.69	316.24
300.89	301.93	301.04	301.21	301.04	300.16	302.45	301.65	300.74	300.68	301.29	302.06	303.2	301.09	301.52	300.81	300.21	300.1	301.47	302.42	298.69	301.56	300.39	300.55	300.85	303.38	300.12	303.34	303.22	304.04	300.46	300.38	301.19	300.9	299.72	301.36	301.64	300.14	299.64	301.69	302.09	302.88	298.3	301.06	300.33	299.53	301.92	301.64	301.27	301.49
312.1	314.25	312.75	312.54	313.06	311.92	311.7	313.07	312.35	313.41	313.06	312.72	311.59	312.71	310.86	311.59	314.33	312.45	312.25	313.2	313.95	313.02	313.01	313.77	313.29	311.61	311.5	312.52	313.74	313.01	313.97	313.97	314.19	312.28	311.77	312.2	313.97	313.08	312.92	313.59	313.72	312.15	311.97	313.83	312.91	313.16	311.44	314.13	314.99	312.14
304.68	303.11	302.29	300.95	303.73	301.71	303.46	303.14	301.89	301.97	301.78	304.21	303.7	303.06	302.93	302.65	305.2	300.58	302.12	302.02	304.8	302.16	301.74	303.13	303.9	302.13	301.95	303.61	301.95	303.1	303.8	302.39	303.55	304.57	303.28	304.28	302.9	302.47	303.47	303.7	303.25	303.36	303.02	301.74	300.04	303.43	304.17	302.1	303.55	303.45
298.01	296.77	298.41	296.71	296.35	295.98	295.49	297.36	294.46	297.62	298.36	297.15	297.65	298.21	297.28	295.92	297.37	296.24	295.9	296.6	295.49	299.21	295.95	295.65	297.91	297.7	296.58	296.58	297.63	296.19	296.97	297.28	294.86	296.84	297.57	297.1	296.59	298.85	297.22	297.06	296.56	295.33	296.76	295.73	295.43	297.18	296.91	295.1	297.7	297.51
313.47	312.19	313.71	312.79	314.18	314.33	314.32	311.81	311.46	314.57	311.68	314.52	314.03	312.8	311.99	312.84	312.82	313.38	312.43	314.16	314.06	314.09	312.61	311.98	311.32	312.3	313.68	314	314.62	312.3	312.85	313.33	313.94	313.91	310.59	312.53	314.67	312.59	313.2	314.87	313.15	311.94	314.12	314.37	313.47	312	314.21	314.58	314.34	312.68
317.46	317.44	316.85	318.26	318.03	316.91	318.42	318.85	316.47	317.99	316.53	317.88	320.68	316.82	318.42	318.13	317.2	316.48	317.61	317.06	318.04	317.32	317	318.5	318.19	317.37	316.75	316.32	318.36	318.35	317.8	317.38	317.9	318.15	317.5	317.36	318.16	318.28	319.13	318.07	317.5	317.9	318.3	317.93	318.22	317.19	319.36	318.46	319.07	318.68
296.63	294.17	294.41	293.99	294.03	294.77	295.65	296.02	294.3	295.73	295.79	293.09	294.12	298.33	295.69	296.19	294.64	294.5	295.68	296.68	295.75	296.38	293.91	296.4	294.4	295.16	293.91	295.87	294.69	294.74	294.14	296.34	296.87	295.62	296.22	294.26	295.77	295.44	294.62	295.46	294.36	294.86	294.66	295.63	294.02	295.24	294.66	293.87	296.03	295.23
297.88	295.4	297.32	297.83	296.82	296.4	296.13	297.46	297.46	296.45	297.18	296.94	297.04	297.4	297.63	296.58	296.32	297.08	298.24	296.98	298.24	296.49	296.9	296.41	297.23	297.21	297.94	295.31	296.22	294.73	296.45	296.89	296.88	296.85	295.93	297.44	297.93	296.57	297.54	297.9	296.74	295.78	295.73	296.61	297.13	297.72	297.28	296.46	296.01	295.53
307.65	306.77	307.29	306.92	306.22	307.25	306.89	307.89	308.46	308.94	305.68	307.52	308	306.29	307.41	307.13	306.95	307.04	307.94	308.06	307.24	307.98	308.08	307.01	306.2	307.59	307.38	307.37	306.43	305.64	308.85	308.77	306.37	307.1	305.88	307.37	308.17	307.32	306.9	307.63	306.58	307.4	307.63	308.1	306.17	307.07	306.63	306.55	306.66	306.51
317.18	312.43	316.48	315.62	316.36	315.39	315.7	314.34	314.37	315.1	314.09	315.59	315.98	315.01	316.15	314.64	313.38	315.47	315.97	314.97	314.11	314.89	315.55	315.09	314.24	313.62	314.5	313.72	313.52	315.19	315.08	313.88	312.01	315.23	312.66	314.94	315.33	315.01	315.99	313.3	315.21	315.17	313.36	313.84	315.07	315.07	316.22	316.24	316.44	313.89
328.18	327.41	328.2	327.16	327.88	328.97	329.01	326.68	329.01	329.09	330.48	327.86	328.46	328.82	329.17	328.27	328.28	328.47	328.64	329.49	328.86	327.44	328.43	327.98	329.34	328.59	329.97	327.73	328.75	326.42	329.09	329.64	330.01	329	329.59	330.42	328.88	327.34	329.91	330.52	327.96	329.31	330.11	328.72	327.8	328.31	330.3	327.55	329.43	329.18
307.98	310.77	308.64	308.95	309.43	308.95	309.38	308.97	308.25	308.96	309.18	308.42	308.56	309.23	308.03	306.78	308.67	308.73	308.82	310.79	308.7	309.04	310.2	308.53	309.65	307.72	309.99	308.06	309	308.82	309.1	311.55	308.98	310.48	308.67	309.99	308.14	310.37	307.68	309.16	308.41	310.59	308.12	308.29	310.13	308.07	309.86	309.11	307.62	306.51
305.38	305.74	304.38	303.91	304.03	303.09	305.51	304.97	303.8	304.42	302.58	303.55	303.59	303.36	306.41	304.22	304.17	304.92	305.68	304.76	305.33	304.37	304.05	304.6	304.81	303.74	304.24	304.03	305.67	304.94	305.24	306.16	304.99	301.91	304.38	303.31	303	305.41	303.36	305.15	303.84	304.23	303.95	302.93	304.18	302.71	304.12	303.82	303.24	303.53
328.32	327.9	329.32	328.41	327.12	328.13	325.16	328.28	328.69	329.7	327.35	329.46	330.01	328.76	328.07	327.79	328.14	328.31	328.18	327.6	327.45	327.05	328	328.79	327.84	330.62	330.33	328.63	328.71	325.95	327.41	328.1	330.06	327.39	329.43	328.84	328.67	329.53	328.62	328.83	327.42	327.12	327.14	329.77	330.07	327.97	328.27	327.13	329.09	329.82
312.22	311.42	312.27	309.9	312.97	310.67	311.72	312.58	310.69	310.8	310.38	311.84	310.9	312.19	312.6	311.19	310.56	311.14	310.96	310.71	310.34	311.67	311.75	311.13	311.55	310.55	312.37	310.02	310.99	311.34	312.67	312.26	312.88	311.56	309.83	312.49	311.25	312.29	311.95	310.94	310.42	311.39	311.12	311.16	310.8	310.5	313.08	313.04	311.8	311.53
320.92	319.47	318.9	318.99	318.01	319.66	318.97	319.68	318.38	320.61	319.1	318.73	319.97	318.33	318.84	320.37	320.27	318.15	320.08	317.43	319.52	319.2	320.64	318.61	320.35	318.68	318.9	318.52	319.61	318.68	318.94	320.21	319.32	319.04	317.78	318.62	320.1	319.42	319.07	317.99	318.44	320.58	319.26	320.22	318.7	317.46	319.81	319.78	318.56	318.3
294.62	294.03	293.22	293.74	294.52	292.22	295.25	295.09	294.75	294.71	293.34	294.89	294.05	294.14	293.79	293.74	294.18	293.07	293.59	291.99	296.31	293.35	294.5	297.12	292.92	294.61	293.66	294.1	293.24	292.36	293.8	294.95	293.88	295.35	293.49	293.85	294.7	293.21	293.93	293.32	292.84	293.44	295.21	294.26	295.13	293.81	294.88	292.45	294.63	293.6
328.7	328.12	328.36	328.85	328.46	326.76	326.81	327.74	329.88	327.95	325.69	330.31	326.36	327.1	327.68	327.87	327.92	327.34	327.15	326.14	328.78	327.76	328.49	327.06	329.02	328.73	326.92	328.13	328.3	327.8	330.08	327.48	328.18	329.73	327.81	326.82	326.87	327.26	327.49	328.1	328.23	329.52	328.78	327.46	328.79	328.17	328.65	328.14	327.67	327.25
324.9	324.47	326.59	325.6	325.56	323.79	326.21	324.71	325.53	323.34	325.6	325.79	323.57	324.08	324.52	324.72	326.15	321.96	323.29	324.05	325.35	324.35	325.65	323.92	325.96	324.73	325.44	322.93	323.18	324.81	324.46	323.57	324.98	325.41	324.98	325.94	324.03	325.84	324.85	324.79	324.06	323.95	325.02	325.81	323.38	325.57	324.25	324.74	325.65	326.15
315.9	315.41	315.69	314.7	315.87	313.82	316.14	316.74	314.43	315.43	315.46	314.19	316.44	315.2	314.95	315.25	313.93	314.96	315.23	316.24	315.02	315.43	315.7	314.85	316.2	317.92	315.16	317.98	314.91	315.02	316.38	315.4	315.96	314.46	315.05	314.89	314.17	315.53	315.47	316.65	315.75	314.53	315.55	314.72	316.51	316.33	315.41	316.33	317.05	315.46
313.07	312.33	313.83	314.18	311.45	313.06	312.78	311.07	313.94	311.08	311.38	314.61	312.5	312.86	313.11	312.86	311.3	313.75	311.64	312.76	314.59	314.54	313.58	314.99	312.72	311.54	314.38	313.05	312.89	314.13	312.68	311.59	314.06	313.1	312.18	313.58	313.3	314.06	314.6	312.78	313.64	310.54	312.53	312.47	314.39	314.05	312.7	312.65	313.29	313.33
300.79	300.82	300.45	300.79	301.17	298.83	301.24	301.32	299.42	301.57	301.53	300.75	302.2	302.5	301.22	301.96	300.05	301.04	299.76	302.51	300.73	301.77	303.23	301.64	300.85	299.89	301.74	300.35	300.59	301.09	300.17	301.21	303.68	302.37	301.36	301.56	300.99	301	300.48	300.7	300.83	300.03	300.11	300.99	301.12	298.73	302.87	302.77	299.6	302.83
310.42	309.89	310.77	313.13	312.75	312.69	314.02	311.16	311.24	312.61	313.01	311.95	310.87	312.17	312.73	312.24	311.77	312.62	311.79	311.87	311.92	313.64	310.41	311.05	311.92	311.28	310.62	311.25	309.97	309.2	312.26	311.32	312.48	310.7	310.99	310.31	313.48	311.49	311.58	311.08	312.49	309.95	309.1	310.03	312.37	311.6	311.86	309.36	312.61	313.99
312.69	312.67	315.18	315.33	314.6	315.43	314.16	313.04	313.81	314.09	315.64	315.21	312.81	312.55	313.77	312.55	313.3	314.4	313.23	314.82	313.04	314.93	313.35	313.64	314.42	312.83	314.77	312.29	312.38	315.94	315.06	312.24	314.03	313.83	315.48	314.6	314.19	314.76	316.79	314.42	313.94	313.88	313.42	315.74	313.03	312.56	314.89	314.1	312.24	312.3
329.12	328.4	330.5	327.3	328.37	328.3	327.08	327.35	327.53	327.41	327.17	328.75	327.93	327.53	328.37	329.75	329.79	328.46	327.9	327.78	329.09	328.82	329.58	326.29	327.13	330.44	328.84	327.9	327.96	328.74	328.65	330.27	328.33	329.54	328.89	329.15	328.74	328.22	327.55	329.02	328.47	328.03	329.68	328.89	327.71	328.94	328.29	328.69	330.44	329.58
316.73	314.73	315	315.38	314.99	316.01	315.54	316.18	317.83	316.63	315.64	316.42	314.26	316.33	317.87	315.31	315.29	315.14	314.45	316.64	315.45	317.65	317.05	316.1	314.98	315.02	316.7	315.89	315.7	316.68	315.65	315.6	317.63	316.2	315.16	316.91	316.82	315.75	315.44	316.8	316.66	315.42	315.77	316.47	315.64	316.88	315.21	315.47	317.21	315.52
305.43	304.99	305.31	306.23	306.73	307.16	303.49	305.76	304.36	304.28	304.32	305.06	304.4	304.02	305.53	306.25	304.06	303.95	305.23	304.22	305.69	304.33	303.17	308.23	305.7	306.36	305.95	305.67	305.02	305.09	306.28	307.1	303.63	304.78	304.2	306.58	306.16	305.72	305.88	306.44	305.14	307.22	306.46	306.06	303.76	306.51	305.47	306.1	306.31	305.18
314.17	315.33	311.61	314.11	314.42	314.45	314.38	312.98	314.16	313.52	313.31	313.46	314.06	312.09	313.38	312.89	313.69	312.71	314.35	314.21	313.5	314.78	312.79	313.04	314.74	312.49	313.12	313.42	312.33	315.62	314.38	312.45	314.79	314.34	313.69	314.43	313.56	313.65	312.35	313.34	314.25	312.75	313.18	312.8	312.83	312.5	313.55	313.25	312.8	314.19
328.02	328.82	326.86	327.95	328.91	328.26	327.42	324.84	326.95	328.15	328.17	328.47	329.43	327.21	327.88	328.15	328.39	327.98	327.59	328.07	329.07	329.57	329.37	326.81	326.49	326.53	329	327.7	328.9	328.16	327.36	328.65	328.3	328.38	327.88	330.17	325.47	328.25	328.55	327.89	328.47	327.76	325.74	326.8	327.84	327.66	328.79	328.46	326.23	328.23
307.79	306.31	305.61	307.1	305.7	305.24	308.31	307.17	305.24	304.26	304.51	306.7	307	305.5	305.79	304.39	306.67	305.77	306.49	306.81	305.01	306.04	306.17	305.88	306.56	305.59	306.69	308.66	304.4	305.48	306.35	306.18	305.78	306.96	307.53	304.71	305.24	306.87	306.33	305.5	306.45	306.92	304.85	307.47	304.62	305.41	305.87	307	305.38	307.32
300.17	299.83	300.65	299.73	301.17	300.18	299.5	300.51	300.1	298.7	298.97	301.19	300.47	301.04	299.96	301.11	301.46	300.8	300.56	299.8	300.69	299.27	301.34	300.74	301.77	300.3	299.19	299.57	301.33	299.08	300.09	299.1	298.93	299.26	298.76	300.91	300.08	299.16	299.24	300.24	299.76	298.12	301.06	297.99	300.73	301.46	298.27	299.26	301.09	297.94
305.37	305.16	305.58	305.57	304.34	306	306.27	305.84	303.99	306.76	306.2	303.78	303.82	305.84	307.53	306.55	306.49	305.18	304.1	306.01	306.96	305.98	304.25	307.12	304.05	305.96	305.43	304.84	306.12	306.52	304.84	306.88	303.02	306.03	302.74	306.02	306	305.67	305.08	306.02	302.38	306.54	305.22	304.91	303.08	305.16	304.44	306.28	304.7	305.63
313.85	313.28	312.39	312.3	312.56	314.29	314.39	312.91	312.12	309.63	311.04	312.82	314.96	313.84	313.72	312.52	312.25	313.71	313.48	313.03	312.25	314.01	313.08	312.89	314.29	313.77	314.05	313.66	314.35	313.94	311.99	311.96	311.93	312.86	313.3	312.85	313.02	312.17	313.2	313.43	313.39	312.86	313.36	311.37	313.61	312.49	310.6	312.38	314.66	314.08
318.79	320.11	318.56	320.16	319.15	318.22	318.56	319.83	318.11	320.39	321.24	318.87	318.11	321.34	317.63	317.8	316.62	320.85	320.22	318.34	319.95	320.46	318.95	318.08	320.17	319.38	319.52	319.3	320.65	319.64	318.08	316.97	320.48	319.09	320.46	320.4	319.88	319.02	317.47	321.07	320.19	318.41	319.12	319.78	319.46	319.71	320.57	317.67	320	318.32
303.77	306.99	305.76	306.42	306.93	304.13	305.86	306.16	304.86	304.09	306.51	304.49	304.79	306.52	305.39	303.96	306.02	305.65	305.44	305.08	305.88	304.41	306.69	305.54	305.15	305.76	307.15	304.79	305.24	304.9	304.84	305.39	305.39	305.78	305.87	305.46	304.47	306.25	305.99	304	305.43	305.07	302.22	304.93	303.5	306.98	303.49	304.52	305.93	305.03
318.72	315.95	316.37	318.1	320.13	318.24	318.15	317.67	317.25	319.05	317.22	317.41	318.19	317.89	317.01	320.14	318.46	318.59	316.06	318.6	320.41	319.49	319.71	320.54	316.58	317.87	318.61	318.73	318.17	318.07	317.04	319.08	318.22	316.85	320.47	318.04	318.01	317.92	317.83	318.3	319.39	318.43	319.14	317.09	319.08	317.59	317.52	316.07	317.03	318.46
320.18	319.97	321.45	319.79	320.44	317.5	321.18	320.02	319.79	319.46	319.35	319.7	319.1	319.39	318.81	317.41	318.93	319.69	319.98	320.59	320.34	318.94	319.43	322.04	317.5	320.35	317.97	319.35	318.69	320.38	321.58	320.62	319.81	318.16	320.76	319.77	319.96	319.27	317.76	319.73	318.85	318.69	320.88	319.74	319.71	317.45	318.14	318.92	319.4	319.1
326.2	326.73	326.93	327	327.23	326.92	326.53	326.56	327.95	326.8	327.91	327.24	326.82	328.16	327.67	326.55	327.56	328.45	326.76	328.69	325.24	327.24	325.75	325.95	326.42	327.02	329.5	328.01	326.88	327.18	327.95	326.49	326.71	328.23	327.11	326.02	329.12	326.63	326.35	328.68	327.39	326.91	328.34	326.77	326.73	326.15	328.09	327.5	326.89	327.53
303.13	303.33	304.15	304.18	303.78	303.8	305.65	304.04	304.88	302.43	302.17	304.75	305.57	303.29	303.41	304.26	303.35	304.4	304.26	304.17	302.58	304.27	303.32	303.85	303.29	305.05	302.36	303.83	302.24	302.08	303.7	305.01	303.37	305.39	302.64	305.27	303.15	303.06	302.93	304.65	303.02	303.14	301.8	302.61	302.22	302.94	302.55	303.19	302.69	303.21
304.04	304.85	304.41	303.12	304.83	303.83	305.23	304.98	305.55	305.2	304.16	305.48	303.94	303.76	305.54	303.84	305.43	303.39	305.57	304.39	305.71	305.96	305.37	305.56	304.5	305.43	303.57	305.12	304.38	306.11	305.69	304.89	304.36	305.45	304.43	306.33	303.94	305.16	303.36	305.08	302.74	303.35	306.13	302.95	305.1	305.45	306.49	304.33	305.09	303.49
299.58	300.9	300.15	301.17	301.44	301.64	301.14	300.9	301.15	301.26	300.73	301.21	300.77	300.11	302.25	300.79	300.69	301.11	301.5	299.26	301.3	302.73	301.65	301.48	300.88	302.19	301.97	300.33	301.15	300.62	299.9	299.94	302.31	299.46	301.93	301.85	299.38	302.51	301.83	303.11	300.31	301.57	299.56	300.13	300.47	300.19	301.14	301.46	301.34	300.72
312.12	312.91	314.49	314.98	314.93	314.03	312.61	314.35	314.01	313.19	313.71	311.57	313.98	311.43	313.1	312.52	311.54	313.31	312.17	310.68	315.76	311.93	312.02	311.29	313.89	313.32	313.79	312.84	312.85	314.49	314.43	313.55	312.57	313.86	313.84	312.01	313.45	312.28	313.06	312.4	312	313.04	313.86	312.61	313.27	315.38	313.87	313.66	311.93	312.29
317.8	316.64	318.15	318.54	318.05	316.95	317.26	317.75	319.69	318.15	317.78	318.69	319.15	318.23	319	317.5	318.71	319.22	319.45	317.15	318.35	318.42	317.36	318.81	318.37	317.99	316.91	316.32	318.32	318.37	318.88	316.79	317.41	317.43	318.6	319.14	317.51	317.78	316.64	318	317.51	318.29	316.54	319.42	317.9	318.04	318.34	319.34	318.35	315.92
304.1	303.32	303.59	304.54	301.79	303.61	305.45	304.2	301.64	301.49	303.49	304.29	303.64	302.61	304.34	303.44	302.34	303.34	305.73	302.57	304.57	302.94	303.21	303.49	303.16	304.04	303.4	303.3	304.11	302.31	304.96	302.75	303.8	304.4	302.58	303.29	303.64	304.06	303.13	303.87	302.52	303.04	303.56	304.04	304.91	301.71	306.13	303.75	303.08	301.84
313.8	313.07	314.33	312.53	314.46	315.31	316.05	314.84	316.19	314.2	315.37	314.08	315.47	315.03	314.93	314.05	315.43	312.92	313.97	314.93	312.27	315.34	313.77	313.67	312.22	312.89	313.92	315.36	313.55	314.1	314.32	315.04	313.7	314.18	312.12	315.46	313.47	315.07	313.28	312.17	315.08	312.71	314.75	314.04	314.51	314.16	314.93	314.95	314.5	314.09
317.6	317.16	316.33	316.54	317.36	317.54	318.4	316.38	315.61	318.06	316.43	317.22	316.52	318.01	317.44	317.61	317.5	316.35	317.75	316.56	315.21	318.7	315.71	316.61	318.39	318.37	317.12	316.23	316.58	317.07	317.12	318.73	315.5	318.19	315.89	317.08	315.63	317.19	316.63	317.51	317.25	316.2	318.07	315.88	316.01	318.58	317.47	317.14	316.32	316.58
318.03	318.5	318.28	319.6	318.96	318.52	319.09	318.06	316.9	319.59	318.9	318.01	319.08	317.92	316.96	318.18	319.27	318.17	319.52	318.14	316.41	318.24	317.7	317.49	317.56	319.47	317.44	318.43	318.77	318.85	316.47	317.46	318.46	318.4	317.46	318	318.59	318.68	317.75	317.59	319.23	319.38	318.98	318.48	318.88	317.84	317.94	318.52	318.86	317.61
300.23	299.19	299.9	297.59	300.09	298.95	301.62	300.23	300.26	299.15	299.34	300.32	299.56	299.15	300.01	299.08	300.76	299.18	298.41	300.55	300.44	300.49	298.22	300.08	299.49	299.32	299.28	300.34	299.23	299.62	300.06	299.8	299.75	299.44	299.04	299.26	301.36	301.37	301.03	301.14	299.44	299.76	298.07	299.79	301.3	301.33	300.39	297.71	298.61	300.72
317.28	315.31	315.87	315.68	315.06	316.26	315.86	315.43	315.28	318.36	318.11	314.95	316.75	316.9	315.77	316.69	316.47	316.36	315.36	314.92	315.3	314.21	315.26	314.33	317.07	316.14	314.21	314.44	315.11	316.12	314.42	315.86	317.22	314.36	316.72	315.24	316.9	316.75	315.75	315.21	317.82	316.96	317.29	316.92	315.25	315.07	315.5	317.59	315.62	315.9
303.84	304.35	306.02	303.38	304.95	305.35	305.39	304.39	306.8	304.85	304.54	305.14	304.25	304.27	304.84	305.05	304.97	304.94	302.8	305.44	303.72	304.64	305.35	304.63	304.96	306.12	303.68	305.35	304.18	305.28	304.59	304.82	305.06	303.11	304.98	304.67	306.02	305.04	305.03	304.18	305.09	304.15	304.24	303.6	305.07	304.22	304	304.13	305.57	304.08
316.96	315.09	314.6	317.9	316.55	315.25	316.3	315.75	315.74	316.23	315.43	314.45	315.29	317.63	316.93	315.54	315.78	316.86	317.26	314.6	314.8	316.01	316.4	316.63	317.22	314.99	316	315.24	316.04	315.08	317	316.62	315.57	317.06	314.87	314.94	315.65	316.5	315.1	314.84	315.37	314.64	315.72	315.15	315.63	316.06	317.53	316.19	314.68	315.92
304.61	305.08	303.9	305.02	303.41	303.07	302.01	305.28	304.06	301.85	305.72	303.5	303.97	305.14	304.15	304.18	304.94	305.06	305.35	305.83	304.33	303.43	302.77	304.23	306.18	304.29	304.97	304.74	304.72	304.51	304.51	302.78	306.31	304.71	305.69	304.72	305.06	304.38	306.48	303.8	305.28	305.25	304.49	303.66	306.38	304.37	304.48	304.62	304.34	306.08
312.17	311.32	310.34	310.22	309.6	309.69	309.14	310.52	310.63	310.37	311.11	310.59	311.86	308.85	311.98	310.64	311.24	310.29	309.97	312.24	310.5	311.19	312.37	311.37	310.41	309.8	309.1	311.28	311.28	311.73	309.64	312.43	310.7	309.4	309.95	312.12	311.14	311.65	311.72	308.67	310.54	311.46	309.68	309.91	309.98	310.02	310.08	310.64	312.42	311.51
300.98	301.74	302.48	302.1	301.88	303	301.59	303.52	302.94	303.28	301.49	301.85	301.15	302.58	302.2	303.93	301.46	302.55	301.26	302.09	301.2	301.27	302.16	303.04	301.8	302.46	303.12	303.3	302.21	302.38	304.28	304.49	304.2	301.03	302.45	300.89	301.51	302.44	301.98	302.8	299.51	303.45	302.01	302.65	303.48	302.49	301.87	302.14	302.38	302.65
307.23	307.29	306.3	305.24	305.79	305.38	306.94	308.05	306.89	305.09	305.35	306.65	307.46	306.69	306.03	306.75	306.65	305.2	305.92	305.17	305.49	307.75	306.1	306.69	304.82	307.27	306.04	304.24	304.81	306.17	307.86	306.64	305.74	306.14	306.17	306.29	305.43	305.92	304.67	306.3	305.81	306.33	304.36	306.67	306.61	304.81	306.49	306.39	307	305.96
325.07	323.56	327.22	327.79	326.92	325.16	324.87	325.9	326.28	326.26	324.06	326.11	324.37	325.93	326.76	325.8	325.18	324.44	327	326.89	326.75	326.07	324.43	324.65	324.1	325.69	324.87	324.91	325.2	324.29	325.77	325.46	323.61	325.77	324.63	325.44	323.54	324.45	324.81	324.61	323.75	325.78	325.16	324.8	326.57	325.77	323.56	326.5	324.07	324.3
313.12	314.7	314.71	313.72	313.81	314.88	316.21	313.52	317.12	314.44	314.55	314.07	316.05	315.16	313.23	315.05	315.21	315.55	314.97	313.95	314.61	315.65	316.32	313.52	314.57	315.08	314.26	315.52	314.67	313.5	314.86	315.12	314.3	314.39	313.34	315.57	314.53	316.48	315.74	314.97	315.47	314.96	314.62	314.76	314.65	314.53	313.37	315.05	315.54	315.1
315.82	315.48	316.72	315.05	317.24	315.08	316.85	316.13	314.75	316.42	315.21	317.05	315.78	317.13	316.29	315.83	315.49	316.18	315.81	317.12	315.26	316.04	314.5	315.47	316.29	317.98	316.18	314.87	315.8	314.55	315.06	315.26	315.57	317.89	315.66	316.18	317.91	316.73	315.06	317.07	315.07	318.32	317.57	315.72	317.21	316.62	314.89	315.76	315.9	315.31
293.63	293.95	293.61	294.97	294.15	294.92	291.27	293.95	294.75	293.4	295.09	294.66	293.18	295.1	293.92	293.62	293.78	294.09	294.92	294.97	294.88	294.71	293.86	293.35	293.57	293.53	292.81	294.83	293.72	295.59	293.93	295.62	294.09	292.18	294.42	293.38	294.51	292.6	294.33	294.25	293.86	294.62	295.59	295.33	293.25	293	294.04	294.3	295.34	293.84
301.88	305.31	303.53	303.57	303.93	303.67	303.29	303.45	304.11	305.43	303.91	302.19	303.92	302.48	303.51	303.67	301.98	303.39	303.31	303.62	303.47	304.72	304.81	302.04	303.48	304.44	303.55	304.52	304.13	304.09	302	303.76	302.16	303.54	302.66	302.05	303.46	303.83	302.44	304.16	302.82	303.2	302.08	303.09	303.74	303.8	303.98	303.77	304.01	303.4
312.33	312.81	310.67	310.9	313.21	311.68	312.83	312.61	311.55	310.82	312.4	311.29	312.11	312.05	313.62	312.49	312.62	311.84	313.41	310.44	312.53	310.77	313.38	311.26	312.07	312.98	312.18	313.45	313.29	312.17	311.89	313.14	311.47	311.9	311.52	313.68	311.41	311.9	310.52	313.59	313.11	311.46	310.28	311.27	312.48	309.95	313.22	310.5	313.09	311.61
303.91	304.83	305.48	303.33	304.01	304.5	304.75	305.62	303.05	304.84	305.32	305.89	303.83	304.15	303.45	303.43	306.82	303.91	304.73	305.45	300.81	304.86	304.68	304.92	304.6	305.34	303	304.53	305.2	303.6	304.16	303.06	304.06	301.7	303.02	303.22	304.5	303.89	305.37	306.48	304.6	305.41	304.76	302.82	302.67	304.56	304.26	305.88	305.71	302.39
308.37	308.18	308.6	308.51	307.5	309.17	308.87	309.13	309.82	309	310.47	309.13	311.75	308.44	307.74	310.9	309.29	309.25	308.73	308.8	310.54	311.43	310.78	309.63	309.72	310.2	308.97	311.85	311.14	309.51	309.59	309.4	310.11	311.61	308.76	310.71	309.48	312.07	310.91	308.77	309.68	309.87	310.53	309.92	310.68	311.66	310.34	310.57	310.02	308.15
313.39	312.64	313.08	313.38	312.29	313.32	313.15	313.41	313.67	314.97	314.1	313.29	313.23	314.13	312.44	311.91	313.36	313.48	312.56	314.08	311.77	312.36	313.4	312.19	312.76	314.82	315.07	313.07	313.2	313.93	314.36	312.22	313.43	313.3	312.66	312.6	312.97	313.23	313.34	313.78	313.6	312.55	313.69	314.15	312.95	312.59	312.75	312.14	314.18	314.38
330.6	328.9	330.53	329.92	330.78	328.18	329.16	329.25	328.92	328.17	328.01	329.38	329.07	329.86	329.28	327.72	328.92	328.84	327.33	330.46	327.51	328.45	329.08	329.67	327.85	329.24	328.38	326.94	328.63	327.8	331.11	327.95	329.85	329.7	329.43	331.17	328.69	327.59	327.41	328.65	329.23	329	328.18	327.06	329.43	328.26	328.88	329.94	327.45	329.5
296.22	294.5	293.38	293.3	294.95	294.49	293.11	296.75	292.96	295.64	292.44	295.07	294.84	293.85	293.09	294.89	294.17	295.86	295.02	293.22	293.45	295.71	293.59	294.25	293.68	293.12	294.45	294.19	293.99	293.97	293.86	293.97	292.5	294.66	294.86	296.16	293.31	294.84	293.47	294.11	293.64	293.25	296.23	293.55	294.07	291.39	294.77	293.91	293.46	293.38
306.75	305.48	308.04	305.66	307.13	306.02	305.82	308.61	305.47	307.11	308.13	306.52	308.05	306.54	304.12	307.09	306.75	305.71	309.04	307.01	305.32	307.43	305.15	307.22	305.3	305.74	306.26	307.32	306.4	305.99	306.66	305.16	306.4	305.75	307.12	307.72	305.8	305.31	306.87	307.04	306.79	305.79	307.73	305.25	308.21	305.58	306.38	306.31	306.57	304.87
296.18	293.59	296.47	296.67	296.27	295.57	296.74	296.67	297.42	296.57	297.27	297.57	297.11	298.47	297.36	296.95	296.96	298.21	296.74	296.91	297.23	296.07	297.91	297.92	299.38	297.37	295.5	298.21	296.67	296.97	296.86	296.49	297.1	295.75	298.58	297.38	297.77	298.07	295.22	297.87	298.62	297.33	298.7	296.47	296.6	297.2	296.25	297.11	296.62	296.17
305.24	304.31	305.5	304.92	306.57	304.51	304.95	304.47	305.36	304.89	305.64	306.07	304.84	305.12	305.88	304.82	305.66	305.56	306.22	305.63	305.13	305.6	304.92	304.66	305.75	306.97	305.4	306.03	306.66	305.46	306.01	303.84	305.05	304.86	303.79	304.75	305.81	305.06	305.29	306.04	304.38	305.29	305.51	306.5	305.03	304.81	304.7	306.36	303.13	305.18
314.25	315.03	315.26	314.32	314.75	315.64	315.16	313.68	314.31	315.49	313.15	314.69	314.29	314.77	315.02	314.48	315.52	314.78	312.88	314.89	313.81	315.08	314.59	315.07	314.34	316.34	313.91	315.36	314.05	314.38	313.85	316.01	314.07	313.26	314.19	315.05	314.79	314	315.21	314.9	314.41	314.43	316.29	313.87	315.85	312.71	314.73	314.09	314.49	313.66
306.44	305.73	304.38	303.14	304.78	304.83	303.12	303.94	305.16	303.23	305.18	302.9	303.07	303.06	304.98	305.87	303.97	302.77	303.94	303.72	302.67	303.9	303.61	304.31	305.17	303.82	304.4	302.41	303.97	303.39	303.66	302.8	303.64	304.06	304.42	303.64	304.01	305	304.06	305.21	303.01	303.38	304.25	304.48	299.62	303.4	304.49	302.86	304.04	305.94
305.08	304.31	304.88	303.2	305.07	305.6	304.34	304.78	305.2	304.65	305.98	305.71	303.68	304.86	303.42	304.84	304.82	304.47	302.56	304.51	304.62	303.63	304.05	303.92	304.77	303.87	303.73	304.21	303.47	305.32	304.46	303.88	305.85	304.02	305.44	304.21	303.43	303.2	304.29	305.69	304.43	302.08	305.15	304.75	304.63	303.91	303.32	304.93	303.19	302.2
299.52	300.66	299.36	299.04	300.96	299.99	299.1	298.77	302.17	299.9	298.82	300.1	300.17	299.97	300.57	298.32	299.48	299.69	299.45	299.97	300.92	299.21	298.97	301.7	301.17	301.61	300.46	300.39	300.4	301.69	299.32	300.72	300.77	299.11	299.93	300.75	299.73	300.21	300.12	300.54	300.28	299.79	299.75	299.92	300.58	300.76	298.89	301.76	302.15	299.24
311.67	311.1	310.03	310.54	309.13	310.7	309.89	310.33	310.44	309.27	311.49	311.9	310.47	312.1	309.9	310.52	311.81	311.13	310.64	309.64	310.15	311.67	311.27	308.55	311.58	309.89	311.11	310.56	311.1	311.64	310.02	308.03	311.16	310.33	309.53	309.48	313.22	310.86	307.52	311.35	309.55	308.51	311.17	311.76	309.9	310.64	309.21	309.25	311.57	311.13
318.56	318.23	319.24	318.48	319.98	318.87	317.85	319.07	320.8	321.44	319.14	319.12	320.2	319.76	320.05	320.76	320.44	319.62	319.29	318.67	319.73	317.65	319.01	319.05	318.97	317.95	317.41	319.9	321.23	319.54	318.96	318.7	319.59	318.82	318.62	319.34	317.41	318.55	320.26	320.81	318.73	320.55	319.64	320.06	318.17	320.45	319.1	318.85	320.17	319.35
306.42	305.89	305.62	303.61	305.54	305.95	307.11	305.92	307.12	305.6	305.06	304.76	305.87	306.08	305.79	308	307.14	306.9	305.89	307.81	306.55	304.75	307.47	306.04	305.69	303.93	305.22	307.05	305.94	306.75	306.02	305.69	305.86	307.44	305.04	307.05	307.14	306.31	307.34	304.48	306.91	305.64	304.34	306.36	306.72	307.53	305.58	305.21	308.08	306.57
317.84	317.45	317.37	319.34	318.17	317.05	317.69	316.67	317.33	318.14	317.75	318.5	317.37	315.19	318.25	317.3	318.06	316.91	316.77	318.4	319.41	317.24	314.73	316.56	316.01	318.7	317.54	318.32	318.03	318.19	315.85	318.68	317.09	318.22	316.44	319.94	317.49	315.62	318.02	318.62	318.18	318.51	316.66	318.34	318.02	317.56	318.3	318.8	316.39	316.32
300.42	301.18	301.96	302.38	303.03	302.26	303.61	303.19	302.65	300.8	302.12	301.71	303.07	303.32	303	304.37	303.49	302.92	303.07	301.83	304.32	302.7	302.28	302.3	303.68	302	302.2	301.26	302.72	302.08	301.72	300.85	302.94	303.25	303.21	301.52	302.03	300.55	302.03	300.87	302.13	302.12	303.07	301.61	301.75	303.66	302.67	302.96	303.68	301.61
314.07	313.27	315.7	316.7	315.78	314.1	315.74	317.19	316.27	314.79	314.67	315.06	315.79	316.24	314.78	317.67	315.5	314.67	316.18	315.82	314.24	314.9	315.6	315.9	314.54	315.68	316.77	314.83	315.01	315.12	316.64	313.1	315.51	316.26	315.42	314.66	315.85	313.74	313.7	313.62	312.6	315.9	313.92	313.86	314.89	314.68	315.98	315.06	314.04	314.58
312.8	311.55	310.55	312.64	311.41	312.25	312.58	314.66	312.15	311.9	312.21	311.26	312.48	311.68	312.83	313.08	311.59	311.95	313.19	312.08	310.63	310.54	312.54	312.2	314.5	312.45	312.22	311.43	312.84	310.66	312.24	311.73	312.21	311.13	312.02	311.33	312.52	312.18	313.01	311.93	313.04	311.73	313.6	314.1	312.73	312.51	311.33	312.69	312.67	313.65
328.79	327.49	329.5	328.62	326.64	325.84	326.36	327.57	328.33	328.56	329.12	327.96	326.58	328.7	326.59	328.14	328.29	328.54	327.99	327.71	329.83	327.83	326.87	326.24	326.51	326.58	328.83	327.49	326.4	328.28	330.5	327.76	327.65	327.28	327.93	327.37	328.53	327.5	326.97	327.41	325.09	328.37	326.82	327.57	326.46	330.3	326.59	328.24	327.12	328.31
328.84	328.57	327.49	329.66	327.83	327.7	328.37	327.74	325.94	327.38	328.91	327.25	327.26	328.02	327.72	327.66	327.87	328.48	327.68	327.39	328.74	327.22	326.09	327.45	328.3	328.74	328.83	326.83	327.22	328.14	327.02	327.92	326.94	328.2	328.25	327.49	327.86	328.3	330.91	327.19	329.35	327.21	327.53	329.54	327.28	325.76	326.91	328.19	327.34	326.72
309.93	311.49	309.89	308.89	309.29	308.45	309.78	309.71	308.55	308.67	309.33	309.43	310.66	308.97	310.86	309.56	309.24	310.7	309.44	308.79	309.84	309.44	309.99	309.25	309.57	309.69	309.76	309.07	310.88	309.74	309.9	310.4	308.4	309.51	311.46	310.25	308.74	308.57	311.1	309.3	310.1	312.04	308.05	311.15	308.45	308.82	308.83	311.12	309.68	310.91
294.88	293.58	295.51	294.51	293.83	294.38	296.66	294.46	295.76	295.26	294.21	294.47	295.28	295.69	293.87	294.04	293.33	296.2	295.16	294.45	296.38	293.8	294.78	295.79	294.63	295.16	295.53	295.65	295.81	294.08	294.89	295.05	293.35	295.59	296.09	295.8	294.36	294.43	293.94	295.12	296.95	295.28	295.09	292.94	295.28	295.57	294.88	294.94	293.86	294.75
317.79	316.41	316.91	315.78	318.8	316.15	317.4	317.64	316.7	316.72	318.08	317.05	316.89	317.11	317.86	315.54	316.48	316.23	318.16	317.04	317.89	316.68	317.69	318.49	317.22	317.8	316.94	317.16	317.75	315.01	317.05	316.63	316.28	316.86	318.4	317.14	316.74	318	318.48	316.9	316.32	318.51	315	319.3	316.6	316.73	315.71	317.13	316.25	317.85
303.29	302.16	304.17	303.49	302.61	303.64	304.31	303.78	304.73	303.78	303.41	303.36	301.25	303.44	303.32	305.67	302.93	302.61	305.06	304.98	301.98	303.64	302.72	303.44	303.85	302.87	303.43	305.02	304.03	302.02	302.85	302.84	304.01	303.88	303.5	302.15	302.51	302.65	302.22	302.7	301.66	304.12	302.95	303.33	302.38	303.46	302.15	306.1	302.67	304.18
302.06	303.26	300.47	301.46	301.35	301.59	300.5	303.57	304.01	303.5	303.25	302.55	302.56	303.91	300.91	300.63	300.42	301.62	303.34	304.03	300.03	303.49	304.28	302.13	303.1	301.19	301.62	303.14	302.42	303.32	302.08	302.16	302.65	301.39	301.26	303.03	301.78	303.74	303.5	301.44	302.03	301.84	301.48	300.78	302.3	303.75	302.6	302.72	303.94	301.68
310.02	309.45	310.39	310.03	309.59	309.24	309.11	308.1	311.11	309.61	310.49	309.21	311.27	310.13	310.33	309.42	310.91	309.63	309.05	309.15	309.18	310.91	308.61	311.55	309.66	310.33	309.12	310.59	310	308.12	309.66	308.82	309.17	308.11	309.22	310.97	308.85	310.78	308.29	310.79	307.53	310	309.36	308.78	310.32	309.39	310.32	308.64	308.55	310.82
313.12	312.29	312.77	311.03	311.94	313.59	311.19	313.81	312.42	310.56	311.23	311.22	311.19	312.2	311.28	311.24	312.54	311.26	313.19	312.5	312.11	312.44	312.95	311.34	311.46	311.48	312.77	313.72	311.95	314.06	312.57	312.53	311.49	312.11	312.12	311.46	312.93	311.14	313.02	315.01	311.26	313.33	312.66	313.11	312.46	312.31	312.71	312.85	312.73	311.52
315.45	315.28	314.84	312.84	315.13	314.05	315.65	313.84	316.71	314.07	314.24	314.92	314.46	313.54	315.89	316.18	316.06	315.32	314.96	315.5	316.55	314.85	314.08	315.52	314.34	315.46	316.12	314.23	314.55	314.09	316.45	314.97	313.88	316.04	317.4	315.83	314.09	313.04	313.67	313.38	314.97	315.13	313.96	316.81	315.01	316.65	317.31	315.31	315.19	314.9
326.3	327.86	327.56	326.1	326.8	328.81	326.41	328.72	328.5	326.76	327.07	327.53	326.8	326.85	326.2	325.86	327.37	328.71	326.96	327.34	326.81	328.47	328.22	325.61	326.57	329.19	326.34	326.26	326.98	327.28	325.83	328.51	326.55	327.45	328.72	327.98	327.51	328.74	327.59	326.58	325.71	327.53	326.75	327.55	328.04	326.5	327.28	325.76	325.41	327.08
317.2	316.25	314.09	314.67	315.17	314.75	316.54	316	313.62	316.08	315.36	314.64	314.67	315.87	316.11	315.56	315.23	314.76	316.95	313.78	316.38	315.64	317.01	316	316.52	315.64	315.09	316.19	314.01	316.48	316.95	315.4	315.54	314.42	317.46	314.27	316.45	315.4	316.94	316.77	315.94	316.41	317.61	317.1	314	315.28	315.11	315.63	317.25	315.82
304.95	303.68	304.82	305.81	303.32	303.56	303.65	305.79	305.4	304.78	303.75	303.28	302.45	304.13	305.14	305.4	304.98	303.59	304.35	304.55	304.98	305.85	303	303.32	304.08	305.46	306.18	305.81	304.67	304.85	304.4	305.58	304	306.2	304.36	304.51	305.55	303.29	304.91	304.15	303.03	303.21	304.61	303.58	305.32	303.13	303.73	304.49	304.82	305.4
316.55	314.87	314.87	315.11	313.51	314.68	315.4	315.37	315.47	317.33	316.39	312.96	314.99	316.87	315.68	315.85	315.93	316.15	314.69	314.47	315.02	316.5	315.5	316.01	316.89	316.81	316.14	314.63	314.62	314.89	315.8	314.73	317.76	317.01	316.49	316.46	315.66	315.01	316.49	315.22	316.92	315.63	316.37	317.36	318.06	317.11	315.5	316.48	315.06	314.36
301.69	300	302.98	301.31	300.66	300.72	302.21	300.73	300.93	302.12	301.67	300.22	301.93	300.92	300.26	299.38	299.9	300.54	300.47	302.05	300.24	302.57	302.24	300.41	301.41	299.45	301.13	300.91	302.69	300.93	301.24	301.42	301.03	300.95	300.01	301.47	300.2	300.7	301.05	299.61	302.52	300.97	300.7	301.09	303.23	301.07	301.01	302.09	300.6	299.34
295.45	295.79	295.07	297	295.24	294.55	296.02	296.43	294.03	295.76	295.26	294.7	294.61	295.42	296.38	294.89	297.18	296.15	294.38	294.37	294.96	294.83	295.18	294.46	295.29	294.29	295.56	295.68	295.13	294.01	295.86	294.15	295.04	295.89	293.23	295.54	295.2	295.26	294.37	296.05	294.06	295.04	293.45	294.13	295.44	295.2	294.13	295.49	294.09	294.69
329.65	329.21	326.42	327.51	328.2	326.14	327.64	327.94	327.96	327.5	328.81	327.16	328.06	327.68	328.7	327.43	328.39	328.37	326.84	328.19	326.93	326.63	325.32	327.62	328.52	328.85	327.14	329.44	327.13	328	328.37	327.39	329.79	326.8	328.12	326.06	327.49	328.28	327.68	327.41	326.91	327.07	328.2	327.53	328.22	327.55	328.95	329.66	328.61	327.35
305.81	306.26	305.5	304.51	307.7	305.93	307.54	305.06	305.12	305.6	305.46	307.48	306.69	306	305.16	305.81	306.48	306.25	305.66	306.75	306.56	307.15	306.14	306.75	306.31	306.28	306.77	306.67	303.37	307.29	307.63	306.05	307.26	305.57	306	304.13	307.43	306.33	306.29	305.87	306.61	305.23	304.76	306.22	307.1	307.72	304.83	307.71	306.52	306.01
304.36	303.25	303.66	303.41	303.36	301.02	303.03	302.89	304.6	302.91	303.72	303.76	302.74	303.63	304.76	303.54	302.97	304.18	303.67	303.74	304.87	304.09	302.5	303.63	303.38	304.64	304.03	302.82	302.56	301.04	304.23	304.04	304.52	303.42	303.19	302.66	303.13	304.15	302.87	301.68	302.83	303.3	304	305.29	302.81	303.45	303.71	304.08	304.7	305.26
312.84	315.57	314.59	315.86	316.07	315.59	315.5	314.85	314.5	315.04	313.22	314.62	313.87	313.75	314.78	313.65	313.84	314.44	314.73	313.24	313.97	316.06	314.61	315.41	315.45	314.08	316.35	316.39	314.86	314.37	314.85	313.01	316.42	315.41	313.36	313.47	314.69	315.38	314.58	315.05	314.98	316.24	313.71	314.61	316.31	314.74	313.9	315.7	315.66	315.67
314.18	316.51	314.94	315.68	312.88	314.93	315.71	314.37	314.11	312.63	314.69	315.68	314.65	315.33	314.32	316	315.26	314.3	315.55	314.81	315.65	315.67	312.78	313.22	315.24	315.23	314.51	312.33	314.51	314.76	316.29	315.13	317.18	316.02	314.72	316.64	315.9	314.12	314.98	314.94	314.56	313.42	316.13	316.34	312.37	313.32	314.66	314.19	315	313.98
317.7	318.17	318.7	318.31	318.15	318.25	317.94	317.67	319.06	318.64	317.31	317.35	317.44	317.33	318.94	319.1	319.05	318.03	318.33	318.65	318.97	317.44	318.48	317.61	319.48	319.93	317.87	318.89	318	318.51	319.59	316.81	318.31	316.59	318.79	316.97	317.5	317.55	318.05	318.23	319.31	315.87	318.09	318.42	317.7	318.77	318.41	316.54	318.72	318.4
324.47	325.44	325.12	324.54	323.63	323.91	325.59	324.47	324.85	325.1	325.94	324.09	325.1	325.99	323.79	324.57	324.25	323.92	326.44	324.17	322.74	325.3	324.85	323.07	325.6	323.64	325.67	324.97	326.58	325.37	323.98	324.78	324.82	325.22	322.86	322.89	325.37	324.05	324.65	324.86	325	324.95	324.58	323.22	323.81	323.53	323.73	324.67	324.28	323.89
293.44	295.29	293.47	293.44	294.11	294.02	295.71	292.5	294.14	295.2	294.48	295.85	292.84	294.2	294.76	294.4	295.85	293.27	294.5	293.9	294.79	293.33	294.27	294.53	294.04	292.63	294.98	293.39	294.85	293.69	291.68	294.59	294.58	294.52	294.96	295.74	292.46	292.96	294.31	292.76	294.6	295.04	294.33	294.13	291.74	295.35	295.71	292.81	292.76	292.98
311.73	311.54	312.33	312.13	311.21	314.06	313.97	311.3	311.3	312.67	312.97	311.66	312.91	313.67	312.83	314.23	314.06	312.65	310.26	314.33	312.76	313.26	313.45	313.02	314.62	313.39	313.16	312.31	314.72	310.9	313.81	315.34	312.21	315.2	313.06	313.73	314.04	311.73	312.72	312.14	312.83	311.68	312.67	313.52	312.95	311.89	313.17	315.27	312.55	312
302.33	304.69	302.55	303.11	304.03	301.91	303.49	304.07	305.77	304.34	304.6	302.75	303.4	305.98	303.78	304.93	304.94	304.39	304.41	304.61	304	303.32	304.21	304.28	303.65	305.23	301.76	303.37	303.56	303.59	304.66	303.36	305	303.36	302.26	304.27	304.02	303.15	303.91	302.81	304.93	305.09	304.94	303.52	303.62	303.66	301.92	305.42	302.84	305.99
297.78	301.27	300.41	300.92	298.78	299.69	298.47	299.74	299.31	299.64	301.02	300.59	301.35	299.96	299.88	299.55	300.46	300.66	298.74	299.84	299.63	302.04	299.28	301.01	302.95	300.15	301.87	300.99	300.08	299.25	298.77	299.63	299.95	300.1	300.5	300.14	300.37	299.45	298.26	300.52	299.15	301.27	299.56	300.02	300.32	301.01	300.7	300.5	299.86	300.54
305.12	304.78	305.05	303.78	304.37	303.58	304.08	304.92	306.13	303.46	303.74	304.35	304.66	306.46	306.72	306.16	303.1	304.44	303.99	303.9	303.94	305.15	305.31	304.61	303.63	304.76	304.17	305.15	303.28	302.81	304.96	303.85	303.49	303.71	303.95	303.39	304.66	303.98	304.05	304.58	303.71	304.72	305.1	304.64	304.31	303.39	304.05	303.63	306.34	303.7
308.73	309.96	309.42	310.47	310.25	309.08	310.07	310.81	309.43	310.68	309.46	309.74	309.91	309.77	311.5	308.5	308.99	309.57	310.38	308.87	307.61	308.92	309.72	308.35	310.36	311.33	310.94	310.48	311.82	311.08	310.27	311.7	309.89	308.89	310.28	310.91	309.58	308.93	306.89	308.84	312.15	308.9	308.55	309.91	308.54	309.77	310.08	309.94	311.06	309.81
328.69	325.85	326.26	328.68	328.7	326.37	329.03	328.13	326.53	326.1	328.15	328.27	327.67	329.66	329.22	328.63	327.58	327.94	325.8	328.16	328.66	328.09	329.72	327.06	328.92	327.58	328.53	328.82	328.69	329.02	328.77	326.12	328.2	325.67	327.8	328.36	326.65	327.67	328.41	327.14	327.96	327.95	327.78	328.37	328.09	328	328.93	327.84	328.87	327.79
300.5	301.17	300.87	300.14	300.01	301.45	300.02	300.12	299.2	300.62	299.87	299.19	299.1	298.93	299.54	300.11	299.44	300.48	300.66	299.59	298.28	300.18	300.57	301.17	302.2	299.9	302.03	300.41	299.7	298.06	300.37	299.96	300.59	299.91	300.63	300.5	300.05	300.76	300.61	299.17	299.73	301.93	299.43	299.58	299.33	300.63	301.01	300.3	300.16	298.33
301.6	302.48	301.34	301.38	300.98	301.49	301.67	300.46	300.11	298.73	300.13	301.01	301.93	301.76	301.87	300.8	300.19	301.72	301.64	301.15	300.57	302.48	302.69	299.14	302.08	300	301.36	298.96	302.12	300.8	300.67	300.97	301.94	301.24	301.69	302.07	301.33	300.67	298.29	302.86	300.63	303.02	301.51	301.82	302.61	300.62	301.13	303.21	302.53	302.85
320.07	321.13	319.82	319.06	319.02	320.35	318.99	317.5	320.41	318.57	319.21	319.21	317.74	320.13	318.56	318.81	318.73	318.77	320.43	320.01	317.98	320	318.3	318.94	320.53	320.97	318.59	319.37	319.27	319.33	318.13	320.2	319.98	318.24	318.27	320.01	319.74	320.93	319.61	319.24	319.57	319.98	319.05	318.18	319.45	319.75	318.27	320.17	318.8	319.61
328.03	329.03	328.69	329.13	328.5	328.41	328.33	329.49	328.63	328.83	331.3	328.9	328.1	332.26	328.96	328.95	328.09	329.36	329.51	330.09	329.55	328.53	329	328.87	328.56	328.09	326.41	328.35	328.3	327.6	327.89	328.12	327.94	329.72	328.61	326.91	329.75	329.68	329.2	327.58	327.4	327.78	327.73	329.23	329.71	330.63	329.37	328.84	328.97	327.48
313.79	313.62	310.75	313.09	313.17	311.89	312.86	312.64	313	312.51	314.9	311.91	312.84	311.17	313.21	311.66	314.28	311.35	313.36	312.09	313.45	311.36	311.92	313.59	312.74	312.59	311.69	311.6	312.46	312.8	313.02	313.45	315.06	311.1	311.7	313.5	312.24	312.7	312.49	312.75	311.52	312.47	312.93	311.3	311.66	312.66	312.39	312.96	312.9	311.27
312.42	311.22	311.78	313.23	312.53	311.21	314.17	313.11	311.73	312.13	313.28	312.56	310.87	312.49	311.63	314.06	312.63	310.91	311.71	310.4	312.54	312.89	311.8	313.1	312.04	312.67	312.6	312.61	312.16	312.96	312.9	312.2	313.13	311.75	312.89	311.83	311	311.53	312.33	312.4	313.3	312.94	312.57	310.57	311.76	312.17	313	311.72	313.78	312.45
294.28	294.8	293.86	295.17	293.56	294.09	294.85	293.64	292.08	293.26	294.76	295.02	293.8	293.58	293.87	295.24	292.5	294.31	295.63	293.48	294.27	292.7	294.29	294.2	293.66	292.71	293.27	294.13	293.81	294.01	292.92	296.12	294.18	297.34	293.25	295.48	293.79	294.57	294.38	293.99	294.72	293.68	294.03	294.28	293.7	293.67	293.74	293.45	294.15	293.55
304.58	306.83	306.53	307.19	306.14	305.83	306.18	305.37	306.54	305.75	305.18	304.17	305.78	306.57	303.92	307.68	306.28	305.28	305.06	306.02	306.28	306.94	305.9	304.99	306.66	307.06	306.62	307.03	305.92	306.54	306.5	305.95	307.37	305.05	305.13	305.17	309.76	306.04	304.47	305.41	305.16	303.52	305.04	304.04	307.61	307.97	307.08	307.81	303.9	306.75
316.33	315.57	316.89	316.09	315.86	316.05	317.48	316.27	316.59	316.32	318	317.49	316.45	315.35	316.22	318.24	315.72	316.27	315.87	317.63	316.97	316.8	316.62	317.85	315.52	318.1	318.45	315.2	315.17	316.5	316.83	315.67	316.34	318.22	316.46	316.99	316.86	316.21	314.62	317.08	317.35	316.56	314.43	317.43	316.24	315.46	317.05	318.63	316.85	317.21
312.36	313.96	314.6	315.47	314.15	313.05	314.57	315.91	315.44	315.49	314.88	316.12	314.2	314.65	314.86	316.1	314.41	316.04	314.69	313.91	313.98	314.87	314.28	315.48	314.46	315.34	315.29	315.64	315.46	315.39	312.4	316.54	312.69	314.35	314.5	314.65	314.72	314.62	315.48	316.37	314.53	316.02	315.4	315.93	313.67	314.73	316.12	315.12	314.95	315.48
305.75	306.47	306.66	308.24	307.62	306.95	307.21	304.59	304.74	306.62	308.07	306.36	304.05	305.99	305.8	305.5	305.23	308.52	305.71	306.25	306.22	305.14	308.3	305.89	305.83	307.48	307.87	306.87	306.22	305.68	307.11	305.32	308.28	304.42	305.19	307.4	305.61	306.26	305.45	306.12	306.93	305.52	306.84	307.39	304.71	304.25	307.76	305.5	305.1	305.74
327.27	327.51	328.71	325.11	328.34	329.53	328.26	325.67	327.52	328.16	327.54	326.75	328.6	325.76	328	326.77	326.32	325.92	327.24	326.1	328.53	327.87	326.52	328.27	325.71	327.4	325.37	328.09	327.08	326.31	328.36	326.71	327.32	326.99	327.97	326.28	328.3	326.72	327.57	328.04	325.69	327	326.58	327.41	329.65	327.2	325.75	327.22	325.08	327.27
315.07	317.01	315.46	314.49	313.01	317.12	317.52	314.67	314.69	315.12	312.66	316.33	314.11	313.34	314.71	315.42	314.92	317.14	315.22	317.21	315.82	315.36	314.74	315.69	316.78	313.38	314.63	316.64	314.95	314.52	314.3	315.05	313.84	314.34	313.2	316.1	313.98	315.17	315.27	314.45	314.36	313.43	315.8	316.64	315.2	313.74	316.58	315.47	315.31	313.72
315.36	313.77	313.34	315.6	314.68	313.41	314.15	315.2	312.73	313.78	313.86	312.72	312.39	315.95	314.12	314.21	314.55	314.31	314.58	314.42	314.56	313.06	313.91	313.6	314.52	313.81	316.19	314.39	313.63	313.5	313.45	313.62	314.37	314.36	312.41	312.86	313.68	312.87	313.53	315.75	315	312.54	312.17	311.57	313.21	312.04	314.81	314.58	315.8	313.58
327.51	329.72	327.39	328.1	328.62	328.33	327.74	330.43	328.75	326.91	327.4	327.1	325.85	329.95	330.13	328.83	332.5	328.53	328.28	328.28	329.05	327.06	328.56	329.1	326.23	330.06	329.53	330.1	328.56	328.77	329.36	329.74	326.67	328.25	328.98	327.81	329.7	328.62	328.69	327.29	329.63	327.45	328.96	328.93	330.1	327.84	330.24	329.49	326.92	326.81
317.33	320.1	319.11	318.36	319.17	318.91	317.91	317.64	317.77	318.49	319.27	317.65	318.6	318.23	318.63	318.36	318.22	317.61	317.14	318.61	317.67	317.36	316.24	319.69	317.5	317.09	316.21	319.61	317.92	319.18	318.68	317.8	317.03	316.41	319.27	317.61	320.08	318.21	317.46	317.07	317.46	318.78	319.02	317.35	317.58	318	319.27	316.73	319.25	319.89
304.8	302.29	302.83	303.7	303.72	302.83	304.01	303.24	302.89	303.38	302.68	302.18	303.02	301.29	304.32	302.16	304.11	300.42	303.16	304.29	302.13	303.78	303.68	302.55	303.34	303.96	303.9	302.77	303.92	301.54	303.66	301.75	303.88	303.68	302.8	303.16	302.82	302.51	303.96	302.38	301.81	304.6	302.9	302.92	305.15	302.95	301.81	303.33	303.22	302.44
302.85	302.33	302.53	302.55	304.01	302.23	302.47	301.87	301.59	303.17	303.61	302.73	301.37	302.52	303.66	301.97	301.67	302.64	303.39	300.83	302.33	301.52	303.63	301.95	302.77	302.19	303.36	302.47	302.78	303.18	301.77	302.78	304.52	302.07	302.9	300.7	301.55	300.91	302.53	302.37	303.19	302.44	301.9	302.82	301.76	304.04	302.44	301.91	301.07	301.92
305.39	306.19	304.32	306.78	305.13	308.12	304.34	306.84	305.72	306.92	304.19	303.6	305.79	303.63	305.76	304.54	305.51	305.48	307.1	306.04	304.58	306.39	305.1	304.96	305.32	304.85	306.71	303.96	305.14	304.93	305.35	307.57	304.91	305.83	305.18	304.52	306.15	305.47	306.12	305.9	304.84	304.78	306.46	305.2	303.43	306.46	304.44	305.57	304.37	305.59
303.7	303.74	304.45	304.09	304.58	303.43	304.04	301.06	301.14	302.95	302.71	303.09	301.59	303.84	303.12	303.85	302.17	302.41	302.32	303.74	303.52	302.76	303.42	300.83	302.99	302.71	302.54	301.95	304.55	303	304.7	304.45	300.46	303.21	303.7	303.78	303.29	302.5	303.16	302.15	302.6	303.62	302.01	303.01	303.15	303.08	303.97	302.27	303.51	303.69
303.33	302.22	303.98	302.74	302.88	302.54	303.27	301.62	301.57	301.24	302.21	302.19	301.54	302.82	301.81	303.14	302.14	302.61	304.97	303.33	304.35	300.58	301.32	303.41	302.39	302.03	302.27	302.54	301.99	300.9	303.55	302.52	302.77	303.08	302.23	301.92	303.43	300.55	302.34	302.67	302.52	301.64	303.25	302.02	302.6	301.83	304	303.14	302.37	303.71
304.26	304.7	304.79	304.52	302.04	303.5	302.27	302.53	303.01	304.59	304.49	303.16	304.84	302.77	303.15	304.37	303.45	303.45	304.57	304.8	303.21	302.39	301.84	304.34	301.22	304.71	304.13	302.96	302.99	302.91	302.41	304.16	305.5	302.23	302.11	303.11	304.01	302.6	304.27	303.62	302.44	303.02	300.98	304.44	303.1	302.05	304.21	304.4	303.54	302.62
304.41	302.79	302.51	303.62	304.59	303.68	304.35	304.44	304.3	306.06	302.81	302.88	303.43	303.48	303.66	303.77	303.02	304.08	303.02	303.09	304.22	302.33	304	303.66	302.31	303.28	304.71	304.87	302.91	302.59	305.22	304.73	302.06	302.79	304.01	303.64	303.05	304	302.52	302.56	303.45	302.85	303.82	303.4	304.37	303.43	304.17	304.47	301.22	303.19
304.23	306.75	304.41	303.75	304.39	302.55	304.7	307.02	306.15	302.48	305.64	304.08	305.3	302.35	306.57	304.84	304.82	305.98	305.28	305.79	303.88	302.88	304.94	306.12	305.86	305.86	304.3	304.26	303.89	306.46	304.01	304.27	306.3	305.23	305.39	305.37	305.49	307.3	305.39	306.61	305.5	303.48	305.95	304.46	303.43	304.57	304.97	305.56	305.58	304.59
304.13	303.55	306.14	302.25	304.97	303.43	303.28	303.8	304.98	304.08	303.54	306.4	303.53	303.98	304.03	303.32	304.19	304.51	304.88	305.56	302.46	303.85	303.98	304.73	302.92	304.57	306.56	304.44	303.85	305.02	305.39	304.51	306.01	306.19	305.6	303.15	303.99	304.65	304.31	304.34	303.85	305.11	304.76	303.68	303.96	304.8	302.1	305.4	304.93	304.89
314.01	312.71	314.08	313.51	311.4	313.24	312.98	314.16	313.94	311.33	312.52	312.55	312.14	311.85	314.32	313.61	311.8	312.87	313.74	313.21	312.72	314.2	313.19	315.19	314.21	315.26	314.92	313.13	312.18	312.85	313.64	314.31	313.38	312.22	311.96	316.83	314.21	315.42	312.5	312.83	314.78	312.18	312.58	313.6	313.35	312.46	312.82	313.46	313.31	313.28
313.46	314.6	314.37	314.96	313.79	314.24	313.49	311.98	314.86	310.43	313.72	312.82	313.12	314.13	312.05	312.86	312.24	313.89	311.99	314.54	313.35	313.55	312.84	313.9	312.38	312.71	313.01	310.91	314.55	315.47	313.03	314.01	313.97	312.22	313.49	312.28	314.17	313.35	312.42	313.12	312.27	313.33	314.6	312.48	314.23	312.68	311.57	313.28	311.71	312.4
318.03	316.25	318.5	318.25	318.4	316.55	318.72	316.63	319.52	318.43	317.64	316.45	321.36	317.93	319.65	317.58	318.03	317.53	316.92	318.04	318.37	319.16	319.03	316.96	317.64	317.57	317.83	317.38	318.02	318.76	318.34	318.25	319.15	317.68	319.8	318.16	318.33	317.85	318.7	317.91	317.86	317.95	315.93	318.61	318.36	318.14	317.72	317.18	318.94	318.84
294.73	293.83	294.3	294.3	293.02	294.05	294.23	295.77	294.21	293.85	293.69	295.49	293.92	293.64	294.37	293.38	294.17	294.32	295.56	294.03	293.69	293.18	294.43	292.5	294.94	292.07	295.47	293.97	294.1	294.15	293.21	294.34	294.02	295.57	294.97	294.06	293.32	292.08	292.77	294.47	292.18	295.07	294.93	294.37	293	293.17	293.17	294.41	292.73	293.8
295.16	298.47	296.68	295.48	297.93	294.62	298	299.65	296.29	296.53	296.6	296.47	295.53	298.3	296.81	296.41	298.2	296.97	297.72	297.54	297.28	296.24	295.81	296.99	295.66	296.04	297.19	297.89	296.82	294.98	296.62	296.7	297.37	295.82	295.59	297.66	298.51	297.07	295.56	296.28	296.29	296.45	296.25	297.58	296.6	299.29	297.24	295.88	298.31	296.41
304.7	305.33	304.91	302.9	304.2	304.7	304.63	305.15	304.26	303.13	304.68	303.7	304.15	304.2	306.18	302.65	303.16	304.15	303.73	303.49	302.2	303.89	305.58	302.55	303.2	303.98	305.37	305.1	305.43	304.84	303.74	305.9	305.94	304.43	304.27	304.74	304.7	306.25	304.27	302.39	302.3	303.84	304.88	304.54	302.9	303.66	304.18	304.97	304.8	304.54
309.91	307.7	309.13	308.4	312.36	310.23	310.51	309.39	310.8	308.54	311.1	311.07	312.85	310.98	310.83	311.12	310.37	310.53	311.77	309.91	311.67	310.94	311.22	310.5	309.6	309.02	309.28	311.3	310.78	312.24	311.42	310.73	309.18	311.41	310.02	309.5	310.55	310.91	311.39	308.77	311.25	311.53	310.29	310.4	309.31	310.17	310.73	308.86	309.77	311.38
304.76	304.79	307.8	304.74	304.75	304.67	305.58	306.74	305.21	306.31	304.5	305.86	305.73	307.84	304.92	304.95	305.44	304.47	304.91	306.92	304.87	305.99	305.91	305.84	303.84	305.16	303.72	305.65	306.52	304.24	306.59	304.62	305.45	305.75	306.67	305.7	305.34	305.66	304.53	305.88	306.02	305.97	306.62	306.05	306.88	303.85	306.55	305.12	304.77	304.46
326.51	324.51	327.19	326.02	325.93	327.91	327.2	325.95	327.49	324.88	327.48	325.41	324.72	325.91	326.19	327.54	327.41	326.81	327.53	325.72	327.78	328.34	326.94	327.68	326.64	327.07	327.87	327.41	326.93	326.6	328.22	327.37	325.77	329.01	326.16	327.85	327.67	327.96	325.99	326.02	326.11	325.53	325.43	328.51	325.64	325.39	325.78	328.12	327	328.55
311.24	309.26	309.97	311.27	309.79	312.29	310.56	309.3	310.88	311.05	311.21	310.5	311.27	310.35	310.49	309.62	311.52	312.66	311.25	310.97	310.8	312.36	309.62	310.61	311.41	312.21	309.88	309.98	312.21	310.58	311.69	313.08	309.84	309.26	309.83	312.75	309.26	312.11	310.71	311.07	311.74	311.45	310.93	311.12	311.21	311.15	309.55	310.13	309.93	309.89
310.9	315.01	313.27	311.94	314.57	310.87	312.17	311.91	311.6	311.72	313.23	314.29	312.21	309.89	312.52	312.28	311.15	311.42	311.18	313.57	312.03	313.55	313.41	312.01	314.26	313.05	313.31	312.67	313.75	313.69	312	312.55	312.56	312.81	311.14	312.26	311.48	310.71	312.88	311.88	313.59	314.08	312.45	313.55	313.63	312.22	311.92	313.34	311.67	313.1
318.41	318.65	319.82	318.73	320.16	319.15	320.29	318.47	320.09	320.21	319.88	319.12	318.46	319.96	318.98	317.53	318.39	318.19	320.27	319.34	318.45	319.5	318.31	318.97	319.4	317.55	319.46	318.6	318.69	320.05	319.3	319.36	320.06	319.76	319.83	320.74	318.48	319.27	319.54	319.37	319.18	319.76	320.16	318.54	319.69	320.49	320.15	320.23	318.8	317.34
323.39	323.41	325.18	326.8	324.88	326.85	324.7	326.06	322.79	324.98	323.64	324.73	324.66	325.07	324.47	323.15	325.32	325.48	324.9	326.64	324.82	326.12	323.7	325.72	324.32	324.24	324.92	324.45	324.11	324.82	324.91	325.6	323.79	323.25	326.51	324.36	325.29	324.59	324.84	324.5	325.09	326.01	323.97	324.55	323.97	325.56	324.83	325.65	323.94	324.59
311.83	311.95	312.92	312.98	312.33	313.28	311.06	312.16	310.59	312.07	313.3	312.39	312.76	311.29	311.67	312.21	311.26	311.37	310.92	312.91	312.43	311.77	311.9	310.96	312.31	313.38	311.93	312.88	311.69	311.68	312.26	311.78	312.9	311.5	312.87	312.11	312.1	311.93	312.16	311.05	312.24	312.02	312.76	313.55	310.53	312.67	312.94	311.14	311.03	312.56
317.95	317.72	316.56	318.53	316.64	317.03	315.96	318.37	316.54	318.38	317.14	318.78	317.34	319.05	318.04	318.02	318.64	317.38	317.59	318.09	317.07	317.82	317.89	318.47	318.4	317.6	318.45	317.86	317.46	317.76	320.13	316.71	319.43	319.29	317.42	318.77	317.75	317.45	316.81	320.02	316.07	317.99	319.19	317.31	319.38	317.87	318	318.21	317.79	319.44
316.57	314.5	314.88	317.43	315.36	316.8	316.34	315.61	317.21	314.98	316.39	314.76	316.82	314.03	314.85	316.08	317.6	314.84	315.19	315.91	314.98	317.33	316.63	314.54	316.88	315.51	317.4	316.35	315.64	316.67	314.83	317.26	317.06	317.46	314.4	313.9	317.84	314.08	316.69	317	315.68	316.42	316.62	317.93	314.76	315.11	315.46	317.19	315.82	314.57
314.41	314.71	314.07	313.79	314.2	316.24	314.78	314.45	315.54	314.85	313.98	314.71	314.74	313.56	317.69	313.9	314.52	314.42	313.97	313.82	316.24	315.89	314.4	314.17	315.04	314.08	314.65	316.73	314.98	317.07	315.03	314.36	314.06	314.3	314.32	316.36	315.31	315.26	314.37	313.94	317.39	316.78	315.08	314.58	316.23	314.35	313.55	315.55	315.31	315.32
303.97	304.58	304.35	305.05	305.94	304.37	306.13	304.31	305.3	303.97	306.11	306.3	304.82	304.28	304.58	304.18	302.9	304.17	304.94	305.02	304.1	304.31	306.69	305.42	305.86	305.97	304.47	303.08	304.39	303.29	303.27	305.35	303.98	304.56	305.7	304.85	304.12	306.87	303.61	305.77	303.67	304.2	305.39	303.62	302.95	306.59	303.03	302.83	304.93	303.65
309.77	309.32	309.48	310.62	310.51	308.65	312.02	311.06	312.92	309.2	310.21	311.06	310.94	308.67	310.58	311.28	311.09	310.16	310.58	310.64	311.69	311.58	310.37	310.45	308.71	310.28	312.24	311.26	310.1	309.92	308.87	311.33	309.65	311.68	311.12	310.98	309.39	311.35	310.49	311.16	312.85	308.96	311.67	310.24	310.36	310.84	309.97	309.91	311.44	310.33
306.53	306.06	306.17	306.34	307.01	308.24	306.32	305.92	307.17	306.57	304.56	307.37	304.71	305.61	306.34	307.03	304.36	305.26	307.13	304.86	307.12	305.87	305.89	305.99	307.27	306.08	305.84	305.28	304.95	306.21	306.63	308.76	305.5	307	306.13	305.38	305.13	307.17	305.94	305.81	304.59	305.82	306.55	304.6	305.19	306.22	305.98	306.42	306.08	307.06
307.02	304.7	307.99	305.78	306.04	305.46	306.06	304.81	305.48	304.68	304.86	306.76	305.59	304.24	305.71	305.14	306.48	305.66	304.81	305.15	304.28	307.57	305.21	306.26	304.09	304.37	306	307.3	306.54	305.82	306.31	305.43	304.87	305.87	304.28	303.81	305.23	305.06	305.35	305.05	306.43	305.23	305.11	303.73	305.74	305.02	304.34	305.96	305.73	303.96
301.77	303.39	304.38	302.44	303.3	303.87	303.58	303.2	304.55	304.3	303.43	305.14	305.3	304.32	303.11	302.59	303.86	303.44	302.86	304.31	302.74	303.21	302.25	303.53	302.53	301.74	303.24	302.87	302.9	304.5	302.52	303.64	302.71	304.54	302.61	304.03	301.95	302.99	303.66	304.9	300.89	303.28	301.08	304.28	303.49	303.86	302.86	302.77	303.38	303.44
308.05	309.22	309.03	309.07	308.29	310.17	309.94	306.86	309.95	308.41	309.3	308.82	308.58	307.25	310.5	309.08	307.81	311.81	309.2	308.64	310.36	309.17	308.64	308.37	309.81	308.55	308.84	308.43	307.19	309.12	309.14	308.88	307.05	308.73	310.71	306.99	308.38	309.57	308.68	309.23	309.84	309.88	307.89	309.88	309.61	307.92	308.42	309.77	309.42	309.09
328.29	326.62	328.55	327.73	329.04	328.94	326.73	328.81	327.73	328.29	326.96	330.01	328.17	327.95	329.05	327	328.07	328.14	326.26	326.57	327.49	327.47	329.02	327.7	326.15	328.67	328.48	328.74	328.33	327.03	327.04	327.02	327.49	328.84	327.06	329.48	327.57	329.69	328.5	328.22	329.6	326.78	328.19	326.37	328.46	327.36	329.38	326.61	328.1	327.26
303.58	303.84	303.66	301.87	302.84	303.1	302.63	302.83	302.77	301.25	303.8	303.37	303.27	302.02	303.7	303.99	301.64	303.58	300.72	301.78	302.34	303.84	301.83	301.2	303.32	302.39	302.85	301.84	302.26	302.99	303.87	302	304.21	303.78	302.61	300.9	303.54	302.58	302.25	302.2	302.51	303.42	303.24	302.39	302.78	301.9	301.9	302.63	305.02	301.96
305.69	304.69	303.38	306.36	306.36	304.33	304.83	304.54	304.59	306.13	304.59	304.36	305.44	304.36	305.54	306.98	305.46	304.56	303.89	302.31	306.14	303.9	304.31	305.01	304.83	306.43	305.13	302.33	306.13	305.96	305.64	305.56	305.44	305.39	305.71	304.67	306.08	305.72	305.27	303.56	306.95	305.78	307.1	304.2	305.39	305.99	305.12	304.95	304.97	304.96
315.5	314.07	314.42	314.8	315.69	315.54	315.75	316.19	314.67	313.24	313.44	316.01	314.09	314.28	316.27	315.64	316.53	315.27	315.92	314.11	315.01	315.18	316.17	316.91	315.07	315.54	313.14	313.99	316.49	315.71	315.37	314.42	314.82	313.07	315.67	314.44	315.28	313.59	316.98	315.74	316.32	315.46	316.04	315.67	316.24	316.01	314.74	316.45	315.18	314.68
310.74	312.93	310.55	311.1	312.23	310.8	313.26	312.17	311.15	310.15	312.5	312.36	311.1	310.49	313.26	312.43	310.02	311.22	309.24	312.41	312.21	312.49	311.02	311.24	310.94	313.03	310.57	310.74	313.1	311.81	310.23	312.5	311.07	311.28	310.96	310.62	310.31	311.61	311.49	312.49	311	311.24	311.07	312.22	311.16	310.61	311.74	312.16	311.39	311.56
302.16	300.27	302.28	299.76	300.48	301.41	300.38	303.6	300.94	301.87	302.43	302.39	300.58	300.28	301.15	300.74	299.33	301.96	302.12	300.72	301.36	298.04	302.01	300.63	301.26	300.71	301.91	301.16	301.99	301.05	303.14	300.93	299.34	301.49	298.94	299.93	301.48	300.91	300.81	299.82	301.26	301.68	301.62	300.52	302.16	299.84	298.69	298.43	301.34	301.31
302.12	303.43	303.84	303.59	303.71	305.86	303.04	304.2	306.18	304.04	304.62	305	304.52	303.11	304.94	303.79	303.68	304.71	303.49	305.92	305.38	303.84	304.89	304.94	305.28	305.36	303.68	305.14	303.49	304.34	304.59	303.47	304.49	304.74	305.62	304.59	303.31	303.6	304.87	306.68	304.89	304.05	304.8	305.82	303	303.84	302.44	303.68	304.75	304.37
318.54	318.15	317.03	316.46	318.46	319.24	317.86	318.38	318.19	319.56	318.21	317.88	320.28	318.15	317.83	318.21	319.21	317.87	317.15	319.52	318.63	319.34	318.61	316.02	318.39	317.08	319.38	316.89	316.49	319.89	318.43	317.76	316.99	316.59	318.35	318.05	317.62	317.23	317.73	318.08	317.75	318.96	319.17	319.02	319.45	316.95	318.07	320.33	319.2	318.66
293.83	294.6	293.96	292.58	293.46	294.99	292.94	294.8	294.93	292.04	294.72	294.93	294.51	294.25	293.32	292.42	293.72	294.04	293.17	292.64	292.52	294.63	292.59	295.15	295.75	294.22	294.85	294.36	292.59	292.75	290.99	294.47	294.52	294.27	296.26	293.73	293.07	293.49	293.39	293.96	292.96	293.26	292.61	293.66	293.55	293.01	293.97	292.74	293.43	294.95
294.07	294.51	294.02	294.23	293.36	292.57	293.29	294.08	296.13	293.47	294.58	292.32	294.78	292.89	292.24	296.18	295.09	294.24	292.74	293.83	293.79	293.38	292.94	293.71	295.49	294.95	293.08	294.77	293.16	295.24	293.54	295.51	292.8	292.94	294.62	296.24	294.89	293.61	293.24	291.89	294.55	293.45	294.77	294.14	294.86	294.89	295.74	294.72	294.91	294.47
302.71	305.06	303.73	302.71	304.03	304.05	305.17	302.74	302.4	303.2	305.44	304.1	305.01	304.19	304.29	303.89	304.68	304.12	303.79	302.79	302.19	301.37	306.21	303.67	304.98	304.15	304.49	304.28	304.35	304.04	303.59	302.97	305.33	305.73	302.65	302.67	302.47	304.14	303.73	303.31	304.76	305.82	303.87	303.7	303	303.44	303.23	302.39	304.81	302.83
305.19	305.52	304.64	305.05	305.54	304.52	305.51	306.22	304.02	305.11	306.06	305.52	306.82	305.61	306.2	304.91	305.46	304.43	306.08	303.95	304.73	305.54	304.28	305.64	304.31	302.7	305.07	305.95	304.68	304.32	305.56	304.82	305.08	305.7	303.81	304.07	304.19	305.2	303.85	305.54	305.75	305.91	303.91	306.59	304.87	304.78	304.94	304.46	306.03	302.97
311.62	312.68	313.96	314.52	314.58	313.85	315.83	315.51	314.33	314.04	314.89	315.41	313.48	315.11	316.54	314.35	314.11	312.55	314.54	315.53	314.55	313.6	314.28	314.22	312.9	314.68	312.73	313.4	314.99	314.51	313.47	315.17	313.04	315.12	315.1	313.29	313.66	314.25	314.64	313.59	314.09	313.71	314.44	313.05	314.26	314.16	314.43	312.2	314.13	314.9
314.32	316.87	314.82	314.96	314.16	314.55	313.55	313.78	315.96	316.04	314.83	315.83	314.25	315.35	315.84	314.91	314.83	314.25	314.4	314.74	315.73	315.08	314.46	314.08	313.72	316.11	315.13	313.49	314.51	314.29	312.93	314.93	314.47	315.24	315.38	314.51	315.18	315.25	313.49	314.71	314.21	315.24	314.6	313.03	314.42	315.9	315.26	314.17	315.59	313.44
312.05	311.34	312.76	312.28	312.45	311.91	312.32	311.91	310.99	313.13	311.77	311.8	309.84	309.15	312.15	311.68	310.71	312.22	311.25	310.38	313.45	311.15	311.65	311.03	309.69	311.52	311.45	312.96	311.42	310.96	310.92	311	311.48	311.76	310.67	310.91	311.49	310.96	311.81	310.58	311.89	309.95	312.63	309.63	311.39	311.64	311.38	313.14	312.3	310.69
302.43	301.93	303.11	302.66	303.35	302.05	302.79	302.76	302.4	304.16	302.51	302.51	302.75	303.29	301.54	301.81	302.21	303.81	301.65	302.86	303.19	303.33	301.68	304.32	302.83	302.87	302.74	302.95	302.85	303.08	303.69	304.21	303.59	302.71	302.55	303.14	303.13	303.81	302.25	303.85	300.94	303.7	303.91	302.11	303.06	302.89	301.57	303.42	300.76	304.92
317.55	316.84	318.14	314.99	316.62	316.95	318.46	314.8	315.83	316.42	315.29	317.7	319.46	318.97	317.36	316.29	317.92	317.79	317.38	318.29	318.25	316.71	317.63	317.87	316.44	315.45	316.8	317.62	316.79	315.89	317.28	317.54	315.01	318.06	316.04	317.23	316.87	316.57	318.95	316.38	317.23	317.94	316.49	316.64	317.06	316.12	318.08	316.33	316.47	318.26
299.78	299.11	298.53	301.33	302.44	300.01	300.01	299.91	300.22	302.15	300.33	300.37	299.56	300.26	299.77	301.03	299.31	299.09	299.4	299.45	300.21	300.33	301.49	299.35	299.29	299.75	300.52	301.51	298.18	302.4	299.56	299.51	300.9	300.03	300.04	300.05	299.69	300.75	300.04	299.25	298.56	298.78	300.78	299.99	301.26	298.66	299.38	300.51	298.27	298.8
306.54	307.71	307.42	307.01	307.22	308.48	306.76	306.4	308.08	307.36	306.9	307.82	309.59	304.87	306.37	306.32	305.2	307.45	305.42	304.66	308.06	307.08	308.01	308.39	306.66	308.28	307.12	305.24	307.73	308.05	308.31	307.9	306.96	308.6	306	308.47	306.33	308.96	306.21	308.3	306.88	307.66	307.53	309.08	308.25	309.24	307.33	307.13	307.67	309.06
302.99	302.92	303.42	302.67	304.34	305.63	304.41	302.74	303.05	302.82	303.89	303.63	304.59	303.75	302.48	304.24	303.36	304.3	303.37	304.6	303.64	304.47	305.09	303.43	306.4	303	303.39	303.7	305.36	302.78	303.49	304.65	304.03	305.8	302.5	305.67	305.69	305.58	302.2	303.09	305.1	303.39	303.3	303.3	306.01	304.36	304.63	303.05	304.76	303.61
304.13	304.64	301.72	303.72	302.1	301.95	304.19	301.89	302.64	303.42	302.29	303.1	302.32	303.16	299.72	302.1	301.53	302.72	304.16	301.39	304.43	301.1	302.47	302.32	302.65	304.55	300.9	302.89	301.18	302.49	301.97	301.01	302.73	302.79	303.68	301.79	303.41	303.08	300.87	302.64	302.55	302.03	301.7	302.56	301	302.4	301.84	303.81	302.86	303.07
302.89	303.27	304.29	304.72	301.98	304.3	304.51	302.41	304.08	304.38	302.94	304.71	303.47	302.63	302.9	303.78	302.06	303.83	302.69	302.98	305.11	301.44	303.17	303.5	304.6	304.69	303.13	303.7	301.19	303.63	302.35	302.32	303.14	302.74	304.9	302.64	303.84	301.87	303.68	303.68	302.99	304.35	305	303.46	303.96	303.6	303.2	304.25	302.58	302.47
303.4	303.12	301.83	301.96	303.69	302.7	301.39	301.43	301.73	302.55	304.3	301.84	301.78	302.77	303.75	303.8	303.32	300.7	301.32	300.78	301.01	301.96	302.03	299.77	301.78	304.22	303	301.8	303.07	302.47	303.3	303.28	302.43	301.9	302.88	301.4	302.93	301.24	302.64	301.68	302.04	301.67	302.61	300.26	302.53	302.06	302.21	303.03	301.64	303.85
317.5	319.83	315.99	316.2	319.5	316.15	318.1	318.49	318.39	316.08	317.87	317.83	315.91	318.18	317.49	319.21	320.33	318.42	317.54	317.92	318.37	317.03	317.05	315.87	317.86	318.79	317.42	318.13	318.45	316.67	318.65	319.08	318.23	318.1	318.87	319.19	318.04	319.49	317.5	318.04	316.72	318.33	317.67	316.88	319.23	318.49	318.8	318.59	319.06	317.93
317.87	317.61	316.65	317.92	316.98	316.61	318.32	317.14	317.17	317.69	316.6	315.34	318.04	317.17	315.19	317.81	316.43	315.15	318.29	316.8	316.43	316.88	315.72	315.13	316.92	316.36	315.19	314.94	314.65	318.41	315.44	316.26	316.81	317.45	317.98	316.42	317.1	315.6	315.33	317.08	317.91	315.72	315.08	315.33	316.82	317.61	316.19	314.76	318.25	318.14
305.7	305.92	305.65	306.5	307.42	306.63	307.82	306.44	308.33	307.84	305.4	304.56	305.74	306.19	306.46	306.84	305.38	306.76	305.88	305.83	307.14	306.48	304.89	304.41	307.15	304.87	306.79	308.52	306.18	307.43	306.34	304.85	305.88	304.95	304.51	306.14	304.76	306.55	305.4	307.44	304.63	306.02	308.6	306.07	306.44	306.81	305.7	304.67	305.47	306.22
306.45	306.28	306.55	306.13	305.29	304.79	303.39	305.41	303.78	305.72	304.76	304.94	305.84	304.76	304.58	305.16	306.36	306.87	306.3	305.07	305.46	304.87	305.65	303.98	304.67	306.98	305.45	305.28	305.79	306.33	305.54	304.46	304.69	303.59	305.79	303.22	305.52	304.61	305.52	306.44	302.17	304.57	306.92	305.75	306.39	306.68	304.39	306.39	306.35	304.31
313.56	314.2	313.18	313.38	313.7	313.75	314.3	312.3	313.35	313.42	312.67	313.18	312.89	313.35	313.96	312.53	312.8	313.86	312.26	314.54	313.52	312.89	312.56	313.99	312.87	313.18	312.5	312.32	312.96	313.65	313.68	313.4	311.08	313.23	312.82	314.8	310.64	312.88	312.24	313.34	313.63	313.06	312.69	313.29	312.79	313.92	312.86	313.89	313.75	313.45
309.04	312.56	311.15	312.77	310.56	311.16	312.59	312.85	311.47	312.27	314.38	310.57	311.83	312.84	310.64	312.25	313.98	312.54	309.97	310.83	310.7	312.2	310.64	309.84	311	313.07	311.11	311.2	310.59	311.43	312.06	309.04	312.27	311.04	311.58	312.35	311	313.31	311.68	312.78	311.27	311.43	310.96	312.81	312.72	310.68	312.12	312.74	311.52	311.22
310.69	312.9	312.8	311.3	312.71	312.98	311.34	311.8	312.25	312.13	311.1	313.06	313.04	312.63	311.64	313.32	312.21	310.35	310.01	312.34	311.02	311.82	312.96	313.37	312.67	312.11	312.14	311.85	311.78	312.59	309.93	310.22	311.89	312.07	312.42	310.87	311.43	311.61	311.81	311.44	312.99	313.03	310.62	311.14	313.12	312.62	311.91	311.24	312.41	312.63
307.49	307.07	307.98	308.09	307.05	307.76	306.86	308.09	308.04	307.47	307.13	307.58	307.66	306.4	308.41	307.56	305.74	307.97	306.6	306.18	306.92	307.57	306.95	307.38	305.92	307.8	307.9	307.83	306.73	306.1	306.29	307.89	306.54	307.86	308.04	309.25	307.69	305.48	308.16	308.31	308.02	307.1	306.44	308	305.74	307.62	307.55	306.69	307.99	307.41
306.27	302.21	305.37	303.67	305.46	302.71	304.9	305.23	304.73	304.89	304.81	305.48	304.87	305	304.48	305.23	305.35	304.56	304.29	305.44	304.17	305.01	304.03	304.82	304.58	304.78	306.33	306.68	304.81	305.1	303.87	306.12	303.78	304.75	304.58	303.67	305.37	304.55	304.81	305.09	304.15	304.76	305.9	306.24	305.86	304.5	304.11	305.66	304.07	305.34
316.43	313.91	314.48	314.98	313.67	314.86	314.79	314.68	315.18	315.04	314.73	314.9	313.6	315.95	314.17	315.8	316.9	315.4	315.63	314.54	313.8	312.84	314.28	314.9	313.33	315.82	315.67	316.94	314.42	315.78	312.54	314.75	315.16	315.05	315.14	315.12	315.56	315.46	313.56	314.52	314.34	314.93	316.62	314.96	314.99	314.76	315.85	313.9	316.02	316.29
307.47	305.18	307.39	305.86	305.95	305.56	306.84	306.84	306.49	308.04	306.79	307	307.02	307.13	307.04	306.62	306.38	306.89	306.74	306.43	307.13	307.67	306.66	305.63	307.59	305.22	306.85	305.64	305.5	305.17	305.51	304.78	308.74	305.21	307.65	306.93	307.82	305.3	305.89	304.38	305.13	304.83	307.36	306.27	307.29	306.16	305.98	306.88	307.16	307.81
308.53	310.97	310.14	309.01	308.23	310.19	312.37	308.65	310.27	311.11	308.83	309.54	310.36	309.02	308.28	311.33	307.27	309.6	310.12	310.52	310.57	309.37	310.25	310.55	309.23	309.84	309.28	308.68	310.77	308.53	307.89	311.09	309.2	309.76	307.02	309.17	307.98	310.85	309.19	310.14	310.51	310.68	310.66	307.24	308.86	311.52	309.26	310.01	310.93	310.81
305.32	304.78	306.85	303.54	305.72	305.5	305.62	303.53	305.44	306.11	305.82	304.61	307.09	305.71	304.68	305.34	304.51	305.3	306.97	306.01	305.97	306.69	305.55	304.64	305.31	305.21	305.97	304.1	305.73	307.29	302.85	306.56	306.1	305.16	305.81	305.16	305.5	304.02	305.35	304.04	304.87	303.21	305.59	304.99	305.25	304.95	306.39	305.85	305.5	305.1
297.07	300.04	301.55	301.17	299.5	300.86	299.91	299.37	300.47	298.86	301.02	299.1	298.82	300.24	300.22	298.29	300.16	300.63	300.24	301.13	299.54	300.22	299.37	300.31	298.43	299.47	298.37	301.39	300.98	299.9	301.06	301.22	300.78	301.91	299.37	298.87	299.83	301.28	301.9	299.2	300.52	300.11	299.02	301.46	299.65	299.55	299.3	301.06	299.5	300.92
301.74	302.85	303.68	301.97	300.9	303.13	303.12	303.69	301.58	303.06	302.64	303.19	303.27	303.75	301.7	303.23	301.03	302.01	299.29	304.73	303.03	301.21	303.06	303.35	302.32	300.21	303.37	303.83	302.41	301.87	302.48	301.85	303.97	303.79	301.53	301.11	302.52	301.51	303.71	301.66	302.35	302.56	302.51	302.17	301.69	302.44	301.54	302.96	300.64	302.36
304.88	303.37	304.52	304.11	304.92	306.11	305.08	306.66	304.36	305.43	306.81	303.23	302.77	303.96	304.38	304.45	305.96	305.59	302.06	305.88	306.73	305.12	305.97	306.49	303.9	303.33	305.33	304.88	305.69	304.21	305.47	305.69	305.92	304.54	306.5	303.69	306.25	306.42	307.03	303.81	303.82	304.45	305.02	305.63	305.77	302.41	305.5	303.8	306.91	305.23
316.96	315.38	317.14	317.74	316.2	318.55	315.65	318.13	316.24	315.91	316.37	316.91	315.07	315.83	315.19	316.22	317.17	316.17	314	316.82	316.47	315.85	316.48	316.29	316.59	316.73	317.46	315.27	316.38	316.41	315.79	316.34	314.81	314.95	316.62	315.57	318.19	317.08	316.6	317.78	316.33	316.77	314.7	316.17	317.09	315.64	316.6	315.84	317.6	316.66
316.55	317.19	318.48	316.22	317.71	316.58	315.6	317.51	316.82	317.23	317.72	319.01	317.34	317.82	318.21	317.75	316.61	316.79	317.91	317.64	317.44	317.81	316.59	316.63	317.61	317.26	316.71	317.11	314.96	316.62	318.47	320	315.32	316.38	317.13	316.66	316.75	317.96	317.67	318.21	319.41	318.01	316.56	316.42	315.97	317.43	316.91	317.15	318.59	315.72
302.38	301.75	304.64	304.27	301.73	305.31	306.45	304.91	303.42	301.83	302.56	303.44	303.57	304.84	304.58	303.96	305.72	302.39	303.02	304.17	303.51	305.19	303.1	303.94	304.8	302.15	302.28	302.06	302.9	302.82	302.77	304	303.89	302.52	303.62	303.01	301.89	305.46	302.41	303.94	302.74	303.82	303.93	303.25	302.58	303.25	304.26	303.34	304.81	300.53
302.14	300.79	302.84	302.44	301.09	302.85	304.1	301.59	303.24	302.73	301.32	301.03	301.61	301.8	302.27	302.97	301.46	302.7	301.22	304.58	301.63	303.79	302.78	301.18	301.7	302.53	302.25	300.97	303.19	303.44	302.87	299.89	301.14	301.9	299.42	303.35	301.75	301.05	304.51	302.99	302.85	301.68	303.29	302.35	301.44	301.98	302.55	302.81	301.93	302.6
314.79	314.32	312.28	313.95	314.17	312.94	311.29	313.74	313.48	314.15	311.85	314.46	314.45	312.87	313.98	313.98	314.13	313.03	313.58	313.74	314.83	315.97	314.29	314.15	315.47	315.15	316.04	313.9	315.98	314.66	312.96	314.97	314.38	314.15	314.08	313.96	312.36	313.25	314.64	313.91	313.64	313.46	316.08	312.92	312.84	313.94	314.06	315.29	313.51	313.08
318.07	317.46	317.86	318.39	315.87	317.56	317.68	318.97	317.61	319.56	316.78	318.91	318	318.14	318.36	317.88	316.96	318.04	319.43	318.67	318.18	316.65	318.84	316.3	318.27	318.04	317.67	318	318.4	316.65	317.47	318.32	318.23	319.15	316.92	318.55	317.63	317.28	316.81	317.36	318.76	316.94	317.65	318.87	319.11	318.73	318.35	320.19	317.47	319
304.41	304.81	305.56	306.27	304.04	305.4	303.73	304.95	304.49	306.76	305.78	302.22	306.52	305.18	306.63	304.78	303.75	305.97	304.2	305.83	305.05	304.24	305.34	304.23	303.18	306.26	305.64	302.88	305.73	303.56	303.91	304.42	305.05	304.64	303.47	306.39	305.58	304.74	304.24	306.42	303.25	304.62	304.69	306.94	304.55	304.58	304.6	304.65	307.16	305.79
304.16	304.26	303.3	304.46	302.85	302.7	304.38	302.61	303.71	302.11	302.9	304.1	301.89	304.41	302.97	304.58	301.84	303.13	303.52	302.38	304.28	301.88	302.59	303.14	304.18	305.23	304.81	303.85	301.64	303.65	304.11	304.67	301.7	302.94	302.64	303.28	305.14	304.39	304.06	303.36	304.29	303.57	304.65	302.44	303.79	304.55	303.23	304.23	304.1	302.96
315.47	315.58	314.68	314.22	316.96	313.61	314	315.21	316.21	315.21	314.47	316.56	314.32	313.83	313.75	314.8	314.98	312.76	314.4	314.52	313.33	315.18	314.82	314.27	315.04	314.93	312.71	314.34	314.52	313.06	316.01	316.46	316.58	314.33	314.71	314.08	313.7	313.2	315.25	315.52	314.53	313.37	314.38	314.63	315.31	314.49	313.87	312.5	315.17	314.4
312.71	311.96	309.63	310.24	311.8	311.34	310.42	311.42	310.31	311.23	311.75	312.2	310.52	311.18	312	311.12	311.84	312.49	311.07	311.26	310.58	311.89	311.55	312.12	312.35	312.73	312.47	311.29	311.5	313.22	312.42	311.83	311.98	311.22	311.42	311.51	311.16	311.28	310.88	310.19	311.27	314.3	310.63	312.31	312.83	310.71	310.81	312.04	312.46	312.87
295.58	296.31	296.69	296	297.62	295.53	296.72	297.5	296.87	295.93	295.23	296.43	294.85	295.72	296	297.1	296.85	297.54	296.25	296.92	294.83	296.82	297.02	297.94	296.85	297.35	296.1	297.18	296.5	298.58	296.7	297.72	297	297.63	295.71	296.77	295.13	295.62	296.04	296.08	296.41	296.35	296.7	296.84	296.63	296.41	297.76	295.96	298.64	297.34
295.96	299.69	297.76	297.52	299.3	296.78	298.04	296.05	295.06	297.06	297.14	296.41	297.74	298.07	297.15	298.4	297.38	299.07	297.88	297.05	297.53	297.87	298.27	296.23	295.14	297.91	296.77	297.99	297.44	295.86	297.22	296.05	295.95	295.58	297.46	295.95	295.28	297.83	296.78	296.5	295.77	297.94	295.15	298.35	293.29	297.05	295.68	298.01	298.05	294.36
318.64	318.66	318.82	319.87	320.13	319.79	320.8	319.45	319	319.56	319.96	319.21	319.69	318.92	319.28	318.62	319.52	318.86	319.44	319.36	317.69	319.79	319.32	318.44	319.08	320.02	319.9	319.45	318.22	318.31	319.32	318.82	318.66	318.24	318.19	318.39	319.7	318.92	318.98	320.62	319.5	319.56	319.35	318.27	318.1	320.99	318.43	319.33	318.5	319.63
303.3	302.79	303.39	303.49	301.34	303.33	302.68	304.32	302.95	304.88	304.08	304.95	304.61	303.71	305.53	304.09	303.56	303.16	303.99	304.37	302.76	302.97	304.35	304.82	301.44	303.42	303.09	304.01	306.3	303.68	302.31	304.61	302.55	303.76	303.42	303.84	303.33	303.93	303.58	304.26	304.26	302.86	305.01	305.36	304.89	302.89	304.39	304.45	303.28	302.6
305.18	301.92	303.1	303.25	302.46	303.98	304.69	303.45	305.51	304.02	306.37	305.85	305.05	302.8	305.2	304.62	305.17	302.96	304.09	303.52	305.71	303.74	305.49	303.67	304.86	303.54	304.85	304.79	304	304.22	305.85	304.74	303.67	302.86	304.68	303.37	305.66	304.92	302.97	305.64	303.93	303.55	302.58	303.78	305.68	303.93	304.32	303.39	305.54	305.09
315.01	314.78	314.29	313.38	313.75	313.46	313.92	314.16	315.25	312.5	314.35	313.35	314.6	313.29	314.25	314.78	314.29	313.73	312.6	314.74	314.34	312.33	314.19	316.95	314.04	313.17	314.53	313.61	315.28	314.11	315.01	312.85	314.75	314.12	313.91	312.22	314.93	314.83	312.33	314.23	314.7	314.34	313.02	314.28	314.44	313.71	313.91	314.79	314.08	313.06
303	302.37	303.92	304.05	301.34	302.48	301.65	303.25	302.66	304.27	303.45	301.98	304.07	303.37	303.01	303.71	302.97	303.07	302.69	302.45	302.75	304.11	301.78	302.92	303.6	303.19	303.37	304.24	303.03	302.75	303.21	301.81	303.73	302.43	302.87	301.99	303.11	302.68	303.77	302.81	304.04	302.21	304.05	304.78	302.4	303.3	303.35	302.91	302.82	302.55
296.38	296.15	293.95	296.55	293.69	297.17	293.95	295.71	295.9	295.76	294.06	294.58	294.63	294.58	295.9	294.02	295.86	295.33	294.75	296.75	295.44	294.83	297.75	294.5	294.55	295.48	293.1	294.64	295.36	295.75	295.59	295.88	295.74	294.85	293.67	293.44	295.51	295.2	295.52	294.43	296.42	294.4	294.14	294.06	295.7	294.97	293.68	293.81	295.74	293.71
304.7	304.07	305.48	306.57	305.23	304.48	305.87	303.83	305.61	305.3	303.54	303.75	305.27	305.49	302.85	304.74	304.34	304.55	305.29	304.74	303.57	305.34	303.18	304.1	304.16	305	303.39	304.49	304.45	305.26	304.23	305.47	304.11	304.73	303.93	305.9	306	303.64	304.29	303.17	304.79	304.66	305.12	303.59	303.88	304.67	304.81	305.22	304.12	304.25
316.04	315.75	316.56	315.87	317.08	316.31	317.2	316.96	316.85	315.75	313.79	316.23	315.45	315.52	315.78	317.9	316.1	314.71	314.11	316.22	314.78	315.1	316.84	316.49	315.17	317.21	315.7	314.45	316.99	315.28	314.61	314.6	314.78	315.32	315.16	315.62	315.99	316.19	314.96	314.54	315.85	316.44	317.08	316.28	315.38	315.86	315.04	315.5	316.83	316.83
317.12	318.42	316.09	317.35	316.15	317.02	315.96	316.73	317.02	316.07	315.65	317.24	317.51	318.12	317.7	319.23	316.48	317.29	318.88	317.06	316.42	316.51	316.72	317.76	316.97	317.95	318.15	316.16	317.22	315.53	315.22	316.18	318.9	318.74	318.16	318.2	317.08	316.68	318.49	317.38	317.55	315.9	318.64	316.71	313.89	316.33	314.83	317.72	318.25	318.14
302.74	303.45	304.11	304.01	302.23	303.59	303.31	304.06	304.22	304.64	302.37	302.54	301.91	303.77	305.26	303.71	304.14	305.05	303.32	303.53	303.21	303.36	301.27	302.85	304.24	303.16	304.42	302.86	301.39	303.93	305.2	303.86	303.17	303.17	303.6	302.16	304.37	304.3	304.09	303.5	303.14	306.03	303.12	302.55	303.8	304.54	303.12	304.04	302.28	302.01
293.88	292.97	293.73	294.68	293.1	295.12	293.84	293.3	293.98	294.24	295.26	293.28	292.09	294.06	294.17	294.07	292.71	293.84	292.81	295.38	295.85	294.15	293.03	293.71	293.9	294.63	293.99	294.51	295.17	294.04	294	291.6	293.68	295.99	294.22	294.88	293.79	293.08	293.9	292.74	292.4	293.25	294.13	293.22	294.11	293.46	294.01	294.35	294.18	292.51
294.09	294.8	293.15	295.35	293.54	294.71	293.61	292.82	294.67	293.5	295.59	292.97	294.47	295.08	294.08	293.74	294.42	294.58	296.88	295.27	295.36	294.41	294.41	296.14	295.29	293.58	294.28	294.78	293.24	294.31	295.56	292.66	292.31	294.02	294.48	295.74	294.14	291.51	292.65	294.91	294.44	293.05	293.79	293.1	294.29	294.28	294.35	292.42	293.61	294.21
317.04	318.17	316.72	316.92	315.93	316.4	316.2	318.03	317.44	316.43	316.25	316.65	317.88	314.76	318.6	315.78	318.31	315.81	317.66	316.28	315.35	316.67	317.34	316.3	318.35	317.18	317.43	318.95	317.81	315.15	317.84	317.22	316.95	317.61	319.11	318.24	316.3	317.68	316.33	316.07	316.11	316.01	319.11	317.58	317.7	316.9	316.45	316.9	318.01	318.1
315.5	317.72	318.18	316.49	317.29	318.54	316.91	318.96	317.14	317	316.27	316.39	317.42	316.19	317.6	317	317.97	316.18	316.79	319.36	318.17	316.06	317.57	318.42	316.94	318.56	318.88	317.21	318.33	319.1	316.27	316.24	317.37	316.97	316.3	316.53	319.41	319.1	317.36	317.66	317.05	316.39	317.53	316.86	318.63	318	316.42	316.03	317.86	316.38
[truncated: 549 more rows]
[truncated: 150 more columns]
