# Supplementary material for: Genetic dissection of main and epistatic effects of QTL based on augmented triple test cross design
Source: PLoS One. 2017 Dec 14;12(12):e0189054. doi: 10.1371/journal.pone.0189054 (PMC5730204; doi:10.1371/journal.pone.0189054)
Supplement: S9 Supporting Information — (ZIP) [file pone.0189054.s009.zip › z5_1750_0.2_10.csv]

315.1	315.91	315.74	316.57	313.62	316.27	314.23	313.25	312.59	316.57	313.12	316.55	311.32	312.55	313.33	312.94	311.32	315.07	314.42	310.82	318.25	315.56	311.58	314.69	312.13	312.9	314.45	313.99	308.99	315.56	311.24	316.95	312.48	316.27	315.38	313.36	313.57	313.66	312.69	315.58	313.41	309.86	315.68	314.32	316.97	308.38	312.09	314.76	318.07	314.39
313.02	314.62	310.94	310.82	313.45	311.14	314.46	312.72	315.12	311.42	312.96	308.89	310.39	314.51	312.2	310.05	311.84	318.17	311.04	311.6	308.62	310.92	313.34	308.59	315.04	316.49	309.03	308.8	310.72	312.34	313.95	312.43	311.93	314.93	309.49	308.67	311.88	308.49	313.8	312.93	310.93	313.77	316.11	308.61	315.08	311.04	313.8	315.72	306.63	310.57
307.27	304.39	305.7	305.15	303.82	309.47	303.25	305.97	303.21	304.94	307.15	302.99	305.41	306.06	307.25	305.12	305.17	304.64	306.7	299.78	302.56	302.81	304.96	309.81	300.12	309.27	305.78	301.54	306.64	308.06	308.78	305.59	306.94	305.79	303.27	304	305.73	308.74	303.27	305.46	304.75	304.05	307.75	306.4	307.42	306.08	309.65	300.31	307.16	309.44
323.76	320.58	322.33	317.99	322.63	321.16	317.57	316.49	321.05	324.26	317.64	318.41	318.67	315.9	315.75	318.4	318.83	314.83	321.25	322.88	318.76	324.8	312.9	312.48	319.96	318.35	317.36	322.48	319.2	317.8	319.99	315.02	317.29	320.53	320.92	314.77	310.94	319.75	317.88	316.19	323.96	319.26	315.75	318.14	312.02	321.4	314.59	314.41	318.19	318.99
311.82	310.46	309.17	311.9	310.82	308.22	316.36	311.99	316.65	312.31	314.04	307.67	313.27	312.7	313.69	309.53	313.62	310.4	311.99	317.65	312.16	307.68	313.25	309.07	314.05	311.28	315.28	312.4	312.48	317.23	309.31	313.54	313.56	307.71	306.12	314.49	314.81	313.18	312.46	311.93	307.7	308.72	306.71	312.14	318.02	310.81	318.23	312.05	316.71	317.11
303.4	309.76	304.66	305.48	304.51	305.33	305.63	307.41	307.58	308.09	305.82	300.86	305.01	308.39	302.17	308.2	305.2	306.02	305.16	301.01	303.95	302.81	300.51	300.93	308.94	306.39	302.76	310.32	303.49	304.01	303.53	305.71	299.54	302.54	300.81	303.41	302.22	307.7	298.31	302.63	302.69	306.12	297.86	302.57	301.07	306.46	306.54	307.33	303.31	300.56
305.36	309.7	308.45	310.6	309.88	307.04	306.36	310.05	310.41	313.33	312.22	309.39	312.7	313.52	309.72	308.81	310.5	310.38	313.77	309.57	304.98	309.76	307.15	310.13	311.4	310.29	306.33	309.63	311.74	311.37	308.06	313.07	314.05	312.9	311.64	311.74	310.92	312.04	304.89	307.18	310.81	312.83	312.57	313.13	306.41	312.43	312.68	309.28	306.06	310.54
308.19	312.09	312.41	311.06	310.87	312.98	308.14	312.07	315.53	311.49	310.47	318.77	313.55	314.2	313.3	311.09	319.24	315.81	312.42	312.84	312.31	312.12	315.25	313.06	311.41	317.2	311.69	315.66	312.51	309.12	311.45	316.85	314.06	311.59	313.38	314.15	311.75	320.07	309.41	312.93	312.1	309.81	312.03	305.56	312.53	317.13	317.69	312	314.64	311.42
302	299.53	303.56	306.13	297.78	302.14	300.63	304.87	308.26	298.13	299.61	301.38	301.78	302.64	304.3	302.16	302.92	301.02	303.57	303.25	303.42	303.72	298.96	298.23	304.99	302.58	306.41	297.85	301.73	298.82	302.7	296.6	304.25	301.21	304.22	304.7	297.7	304.15	303.46	303.75	301.34	302.19	298.51	299.27	307.93	301.65	303.62	301.21	302.82	302.89
330.96	327.74	329.39	333.57	326.21	323.72	330.51	329.04	332.75	328.9	327.75	333.9	330.25	329.77	327.11	324.35	330.42	324.09	333.4	327.13	327.42	328.08	331.28	331.32	329.68	329.74	324.47	329.64	330.11	330.3	329.62	326.89	325.58	329.73	325.96	326.74	329.98	328.2	324.89	329.5	325.57	325.74	326.78	325.81	325.15	326.42	332.5	325.67	327.17	326.32
302.24	299.39	304.53	306.38	309.04	309.35	309.47	311.18	304.76	304.64	306.29	305.61	303.64	310.34	302.57	305.13	300.06	301.54	306.52	310.29	310.16	304.72	306.16	309.56	306.04	307.81	306.26	301.7	303.84	305.02	306.36	301.12	309.4	307.5	305.98	304.91	306.68	312.74	305.08	309.37	305.13	306.66	306.26	301.02	302.02	303.46	308.52	306.84	303.81	310.16
309.16	301.5	302.5	307.93	307	304.34	308.31	306.28	300.5	307.95	308.76	304	306.41	301.73	303.02	301.61	305.12	305.43	301.87	299.56	304.4	304.45	306.31	298.83	303.01	303.98	302.51	301.7	302.53	299.71	304.76	302.89	309.48	304.88	301.59	301.96	304.86	303.59	303.66	307.59	300.33	304.33	304.36	304.78	305.76	303.95	307.33	302.58	304.83	307.48
297.64	295.1	295.62	299.52	302.8	301.21	297.87	297.77	300.71	295.08	302.89	302.29	300.8	300.61	299.2	303.45	299.82	299.49	302.52	295	307.18	302.8	303.02	300.45	301.26	297.89	301.03	304.23	303.48	300.01	294.43	302.68	296.61	298.48	301.71	304.35	300.3	302.46	293.41	307.21	296.95	300.38	302.47	300.96	302.13	297.18	297.34	299.86	291.49	300.01
313.05	309.05	310.87	312.18	305.51	302.07	305.97	312.27	308.15	311.05	307.28	309.53	307.64	304.34	309.52	306.93	315.38	307.79	305.79	312.07	307.68	308.66	309.45	305.71	308.63	307.84	306.4	311.91	313.03	306.06	310.04	309.65	311.07	305.83	306.52	310.44	311.83	306.67	306.88	311.2	305.03	311.64	304.18	309.34	304.31	311.74	310.53	310.13	312.28	311.44
303.77	305.35	306.43	303.02	303.9	303.92	302.84	306.13	305.85	308	304.55	305.58	300.41	301.47	303.78	301.4	304.95	299.07	301.31	302.14	310.24	307.83	306.55	309.14	305.28	303.74	302.59	304.53	301.11	308	297.54	308.27	307.02	303.25	299.95	303.82	303.55	306.35	305	305.93	298.88	305.83	303.07	301.35	304.52	305.21	304.28	305.61	304.61	307.81
296.24	299.65	301.94	300.26	298.76	296.99	301.16	302.3	303.72	300.16	299.56	307.31	303.1	298.41	302.7	305.65	298.64	300.6	301.87	295.95	300.83	299.13	292.14	301.09	305.75	299.39	298.36	293.18	300.35	299.83	300.2	301.55	300.46	297.44	302.58	299.61	296.99	298.81	301.06	299.58	299.27	302.91	297.1	301.78	303.23	301.62	298.46	302.17	298.31	301.16
310.62	319.42	309.86	310.04	315.16	314.78	311.28	313.28	310.23	314.95	313.57	314.24	308.91	318.34	315.62	315.42	310.79	319.18	315.37	311.49	314.13	308.26	312.04	311.23	305.07	317.44	306.72	308.65	313.52	307.42	308.22	312.33	316.3	313.11	315.22	313.19	308.33	316.86	311.95	316.72	309.58	311.74	311.13	312.01	311.41	310.56	308.33	309.17	314.33	317.02
314.39	309.4	317.78	312.73	313.11	314.79	311.89	310.92	315.94	316.47	316.36	311.5	317.09	311.43	314.08	313.72	313.38	315.27	313.84	313.44	311.73	313.93	315.16	311.11	311.61	310.76	314.17	313.6	315.02	314.92	317.34	316.98	319.98	311.44	305.51	314.48	315.33	317.5	312.79	315.66	317.01	314.63	310.95	312.85	311.8	314.61	318.42	315.19	315.95	315.03
295.42	303	300.88	300.24	298.17	301.22	299.92	302.41	300.39	303.75	301.24	296.39	298.98	296.03	298.95	296.47	305.34	300.7	306.3	294.9	299.02	300.91	302.72	300.53	302.61	300.69	299.64	303.48	301.7	300.38	306.77	295.27	304.8	297.21	294.97	298.28	300.17	299.06	298.14	300.87	300.46	305.83	295.99	302.22	295.87	298.48	296.5	299.52	300.24	303.48
309.46	309.63	311.09	302.83	307.67	310.35	308.36	307.97	307.06	309.01	307.81	307.24	310.42	303.04	308.36	310.67	304.89	307.96	306.86	306.37	309.91	306.86	307.95	311.75	307.76	312.34	309.52	305.37	306.22	310.73	305.98	314.91	302.79	306.59	310.03	308.39	309.38	306.75	309.83	312.84	309.91	308.27	310.13	308.25	307.04	307.18	310.3	306.56	308.29	305.27
321.77	328.09	324.03	330.51	325.65	328.4	322.27	327.42	331.24	326.94	329.08	327.44	327.04	329.06	325.48	323.74	329.45	324.97	321.12	326.77	322.32	327.16	329.03	317.95	331.16	324.09	323.86	328.17	327.95	328.49	330.97	330.52	322.91	324.52	328.57	331.44	323.2	327.33	330.53	328.73	325.98	327.15	323.37	325.6	325.39	326.45	323.08	322.49	329.49	326.11
310.54	311.78	309.35	314.51	311.42	315.29	315.46	315.85	314.25	319.91	312.34	314.09	311.64	315.22	316.5	313.16	314.97	314.47	311.49	315.66	314.36	317.06	313.08	317.85	314.58	311.22	309.9	315.92	314.06	312.34	315.29	313.76	311.98	315.47	311.91	307.21	313.63	315.33	314.7	313.49	314.69	316.32	307.52	314.15	314.64	314.91	315.81	319.62	313.9	312.46
303.4	298.05	302.43	300.67	305.85	305.33	305.23	302.47	305.46	300.97	303.74	302.24	304.95	301.8	303.88	300.02	296.61	299.68	299.32	302.51	302.4	301.95	301.08	302.35	297.63	302.49	300.55	306.15	300.77	305.31	302.58	304.4	300.46	309.76	303.56	305.44	302.62	304.83	304.36	303.52	303.27	299.4	308.44	303.89	304.75	305.19	299.75	304.49	304.87	302.86
303.22	305.91	308.83	297.9	303.39	300.98	302.71	303.65	298.58	305.92	300.44	300.95	307.81	301.25	303.51	302.96	301.16	302.18	303.71	305.89	303.94	297.34	300.02	301.68	297.23	305.39	299.78	298.38	302.75	304.08	299.11	300.14	307.99	299.6	300.12	307.01	297.28	300.02	304.19	306.52	307.26	299.87	304.06	300.62	299.2	306.64	303.02	307.43	303.38	306.31
303.13	296.81	303.6	299.89	304.43	304.51	302.69	303.06	301.1	300.64	302.51	299.09	304.89	303.13	307.24	295.31	306.46	303.71	302.06	304.27	299.01	305.28	299.53	302.74	301.6	305.77	302.68	303.59	303.38	299.98	306.25	301.04	302.67	301.15	307.61	302.53	303.92	304.14	304.54	303.43	302.24	304.24	300.31	305.38	307.59	298.74	306.73	306.6	299.6	301.15
330.66	324.52	326.19	328.21	331.81	328.97	326.12	328.39	328.63	326.5	325.71	327.06	325.3	329.95	327.75	329.83	330.93	331.14	330.65	331.66	326.81	324.88	326.04	327.99	322.87	326.17	331.72	328.72	333.87	326.16	322.54	326.15	326.72	326.96	321.97	327.72	330.41	322.36	326.96	327.21	327.5	330.07	325.43	332	326.04	329.06	329.53	328.48	331.46	328.48
301.36	298.75	305.38	303.02	304.41	301.35	303.84	302.73	304.43	295.85	304.34	304.99	302.21	303.75	304.73	299.6	305.86	301.64	299.94	304.65	302.15	300.14	303.05	305.67	302.7	302.02	305.37	301.55	306.71	302.49	299.38	303.98	299.56	298.03	297.52	299.96	305.53	302.76	303.3	306.41	299.4	297.31	304.89	300.48	300.95	303.46	303.57	300.87	308.27	304.92
308.31	310.25	313.64	311.17	302.94	307.52	306.27	307.53	309.93	308.86	309.18	311.38	305.88	308.59	311.39	309.02	312.36	312.02	305.56	311.1	312.62	306.13	310.24	309.31	308.75	309.25	310.23	310.16	310.49	311.06	308.56	311.21	310.42	309.49	307.4	313.1	309.41	312.65	307.25	305.05	307.62	311.93	311.13	309.58	308.39	312.4	311.1	306.79	305.59	304.56
297.67	298.83	292.42	293.02	292.26	293.79	295.07	293.04	293.24	296.63	291.02	292.47	287.35	298.45	292.02	294.5	296.86	291.5	292.48	290.53	293.82	297.8	296.47	293.57	294.03	293.4	295.91	291.99	295.27	287.22	292.27	299.98	296.05	296.53	292.47	292.58	288.69	294.66	293.37	298.19	290.59	294.65	294.41	296	293.2	293.59	296.93	286.95	290.45	295.24
313.23	315.97	317.1	318.12	313.11	318.62	312.38	315.22	312.08	317.79	312.74	317.48	314.28	315.97	313.75	311.09	311.18	315.51	308.34	316.06	317.59	314.25	315.57	314.32	314.24	317.09	320.87	315.25	313.79	317.83	311.51	311.83	313.55	315.96	312.35	315.58	316.73	312.33	314.07	317.21	313.8	309.98	317.1	316.28	315.68	315.39	315.1	311.94	311.72	313.84
312.31	312.82	306.24	314.07	309.21	313.98	306.9	310.51	314.35	307.93	309	313.26	309.38	308.74	314.7	308.55	308.15	310.45	308.46	314.68	309.97	310.17	310.48	314.78	309.53	309.3	312.45	312.57	310.9	310.56	312.2	311.01	314.66	313.97	317.6	310.17	306.58	311.36	310.14	308.49	306.14	311.81	308.23	308.33	308.65	312.5	309.03	313.12	312.27	311.04
306.85	301.99	304.66	302.89	305.04	305.85	302	306.09	300.87	303.6	302	304.77	305.61	309.28	302.91	299	303.28	301.31	303.37	303.99	301.92	296.24	301.16	304.92	303.04	300.52	301.67	298.33	303.8	305.58	305.33	305.73	300.56	301.35	304.09	305.61	304.09	304.12	302.99	307.4	301.07	302.1	305.89	305.15	302.37	304.47	302.63	305.64	302.31	304.3
310.89	309.36	303.37	311.68	311.19	314.61	311.75	307.96	310.55	312.21	308.47	309.92	312.81	308.02	309.23	313.22	308.83	315.79	308.37	313.29	311.81	307.6	310.58	310.13	312.12	310.25	312.11	311.94	304.54	307.22	309.48	315.91	311.31	313.12	313.33	309.54	305.91	310.65	309.6	310.69	310.85	313.23	313.21	310.62	312.62	308.03	310.31	310.73	311.83	311.15
328.44	328.44	323.37	328.45	330.18	323.25	328.37	329.54	328.07	321.81	330.02	326.57	324.68	321.7	331.28	327.36	326.9	330.83	329.17	326.87	328.33	327.85	328.35	328.68	328.16	321.36	327.85	327.87	321.46	331.5	324.34	332.44	320.94	322.1	329.24	324.35	331.15	329.26	323.46	329.06	325.69	328.8	322.42	321.61	325.75	325.53	329.07	330.41	324.98	324
311.68	307.03	313.45	311.77	311.93	314.61	313.78	312.69	311.13	309.71	314.43	314.68	313.77	313.56	315.46	310.28	310.34	314.96	313.02	311.92	313.31	309.62	313.04	312.57	316.25	308.71	313.12	312.69	310.97	312.8	317.17	313.94	306.7	311.66	311.41	312.53	310.76	310.61	313.24	312.69	315.23	312.15	310.4	312.51	315.32	310.41	307.79	311.12	317.5	312.59
310.4	308.01	313.81	309.69	310.01	311.5	313.51	306.93	313.1	313.81	308.5	313.7	306.86	310.6	313.49	308.15	314.65	311.6	308.94	312.61	309.91	312.55	312.23	310.23	310.77	313.64	308.92	310.61	310.38	315.02	310.84	312.24	315.04	311.96	309.12	312.98	312.89	309.85	307.24	304.34	310.24	309.86	308.31	312.71	308.79	311.3	309.81	309.02	310.33	312.29
310.04	305.4	310.1	304.43	308.51	301.17	308.37	312.5	302.7	306.53	305.31	308.29	306.44	307.98	303.9	305.47	307.75	304.67	300.55	302.31	307.21	310.17	305.9	304.2	307.91	311.82	303.21	302.04	302.83	314.92	311.99	304.55	305.73	310.92	307.77	307.55	311.6	306.12	305.66	305.05	315.69	301.09	306.68	301.49	301.35	305.76	307.19	311.29	302.49	309.21
313.28	311.98	316.5	317.28	316.36	314.98	315.86	318.32	315.23	315.02	315.09	312.08	312.64	314.64	313.67	316.95	314.3	313.46	315.87	311.05	315.46	308.86	316.31	311.74	317.25	316.03	315.1	316.51	313.46	314.41	311.67	313.72	315.69	312.41	314.73	312.27	315.86	318.04	317.77	307.17	317.25	319.04	314.19	313.99	314.68	317.68	311.31	313.79	308.28	317.32
301.9	296.65	298.77	301.87	302.03	301.37	305.65	300.2	299.39	301.11	300.11	305.26	301.2	305.9	301.37	300.3	306.91	300.09	306.85	303.63	302.3	299.95	301.25	301.28	300.57	303.91	305.2	300.51	305.18	301.93	302.47	300.48	301.77	304.55	297.46	299.5	304.86	300.24	302.02	302.55	301.28	304.26	301.58	294.59	302.23	298.41	304.24	304.84	300.67	305.13
305.37	301.73	305.51	305.48	307.24	307.95	303.8	305.87	299.73	306.65	303.1	308.04	303.53	309.91	309.62	303.11	304.14	307.05	308.36	303.94	300.65	303.62	305.92	303.02	311.04	306.87	305.43	302.11	301.92	305.37	302.96	302.52	306.37	304.02	306.47	308.42	304.62	305.37	306.19	309.46	307.26	305.53	299.67	304.39	305.72	303.16	302.69	302.89	304.04	305.46
306.92	302.5	303.29	306.7	300.78	303.24	302.9	303.16	304.63	304.76	304.08	302.22	308.83	306.05	302.8	303.76	299	305.6	303.34	306.46	305.44	305.2	305.42	305.75	304.94	307.07	303.18	305.69	302.67	309.22	304.39	303.22	309.3	302.6	307.19	302	300.89	305.26	308.61	311.46	305.32	306.51	304.27	306.44	307.35	309.77	304.57	307.38	306.71	301.82
317.2	320.25	314.48	314.16	310.2	320.51	320.65	316.13	318.5	321.01	315.96	311.89	313.83	309.89	313.85	316.05	311.59	319.98	312.78	310.78	311.93	321.71	322.69	315.44	313.46	313.81	316	318.74	321.38	319.22	314.36	316.64	316.78	313.52	315.15	315.31	312.11	314.32	312.27	317.06	317.5	315.26	322.64	317.32	317.25	319	316.94	315.2	316.03	321.18
331.69	324.83	326.68	324.37	330.24	330.32	333.86	327.47	329.55	331.66	332.37	330.93	323.81	327.34	323.97	325.05	329.03	324.09	326.14	326.67	329.66	331.96	329.07	330.16	328	329.61	326.65	333.31	327.17	330.21	328.14	328.84	325.99	329.08	325.71	322.85	322.96	331.03	325.56	322.41	331.61	325.73	329.3	321.29	327.56	333.12	324.39	324.99	326.58	329.52
318.13	309.92	314.05	312.75	308.61	318.26	320.39	315.13	314.78	313.13	314.87	319.37	315.24	319.92	317.79	322.05	316.3	316.51	309.91	313.35	315.18	315.29	315.14	313.58	318.35	309.52	313.58	315.01	316.26	313.82	313.31	320.12	318.61	314.33	309.31	318.64	317.32	315.15	319.56	315.13	318.79	310.98	318.85	314.58	320.77	316.24	314.35	310.48	312.99	316.11
319.68	318.07	317.62	321.99	314.05	315.09	316.47	324.13	317.93	314.61	315.32	321.94	322.91	315.97	319.87	325.13	314.56	318.11	318.32	317.19	317.8	323.66	320.15	319.81	320.71	323.74	318.09	320.91	318.5	315.3	316.07	318	317.86	316.49	311.49	315.05	317.48	312.67	320.66	315.98	316.14	317.5	317.48	315.66	321.76	318.49	315.16	315.68	314.27	319.42
306.19	305.47	306.52	298.89	308.14	303.5	307.38	314.6	301.43	309.57	308.47	308.26	308.3	306.1	298.92	304.73	306.85	308.32	308.37	306.13	308.79	308.19	304.82	302.29	302.49	309.74	308.99	306.14	311.62	307.24	302.9	303.27	304.78	304.65	304.99	308.85	307.44	307.77	308.94	302.14	303.22	304.07	309.05	306.48	303.55	303.48	301.22	307.66	308.52	305.44
313.47	308.36	307.4	304.57	302.31	301.32	301.15	300.27	301.65	303.92	303.73	298.83	302.95	302.9	301.48	305.85	307.3	300.63	306.14	302.42	304.95	297.65	302.21	305.93	306.27	306.77	306.51	304.63	301.47	302.8	301.89	305.95	305.84	304.48	303.88	301.97	303.93	302.28	303.33	303.24	301.4	305.42	302.93	305.37	299.17	298.64	299.14	299.5	302.55	301.94
327.81	337.9	329.36	325.33	326.73	332.48	327.76	325.97	324.22	326.14	327.68	326.28	330.39	328.32	328.5	326.88	331.74	330.78	330.32	324.18	326.97	328.06	325.95	327.9	328.15	333.06	328.81	326.56	321.72	326.63	332.69	326.76	328.27	329.21	327.77	323.39	325.34	331.68	324.54	328.58	327.24	324.49	328.85	326	334.58	328.6	327.27	328.13	331.31	331.7
304.71	302.72	300.24	300.37	303.84	309.79	299.48	304.93	303.43	305.48	295.35	301.3	305.65	297.68	305.12	300.57	301.44	302.9	295.29	303.67	301.62	298.25	301.79	298.44	299.74	299.08	300.62	303.28	302.92	303.43	301.87	302.07	300.81	304.43	299.63	300.67	296.02	307.11	299.87	299.41	299.52	303.18	299.88	300.97	307.61	302.21	305.43	302.28	297.28	300.92
317.68	314.98	319.24	316.55	314.71	314.58	316.43	312.95	314.61	317	316.52	320.53	315.51	315.14	312.93	314.16	314.41	321.74	315.65	314.42	322.53	314.66	317.32	318.98	320.38	314.59	317.85	314.46	317.52	321.21	314.62	310.69	316.82	319.8	317.68	314.92	314.82	320.52	316.39	319.48	321.62	316.75	316.41	314.45	314.79	313.05	321.36	319.25	314.48	316.03
308.28	313.49	316.01	309.47	312.87	309.56	319.02	313.51	315.22	315.34	317.23	315.99	314	312.98	315.03	313.06	312.22	322.61	313.67	320.27	310.87	317.26	313	315.74	311.87	309.8	315.97	310.28	316.74	313.6	319.78	319.8	313.04	317.35	313.68	317.8	317.89	315.22	318.59	314.39	310.41	310.88	315.2	319.53	312.21	315.56	312.25	315.61	314.33	314.75
311.35	311.61	308.91	309.46	311.32	313.27	305.63	312.44	308.86	306.95	312.11	313.29	306.33	312.02	308.81	315.95	309.18	310.64	309.01	312.31	311.3	314.38	312.53	311.57	308.26	313.6	308.44	314.39	309.04	311.76	304.46	309.57	314.87	308.41	311.72	312.18	313.81	310.7	312.9	306.25	306.07	310.76	307.54	318.6	310.7	315.87	302.9	306.5	314.42	309.52
295.19	295.13	294.33	297.61	297.18	294.97	293.34	292.11	290.94	290.61	294.86	292.15	295.75	296.35	299.28	290.92	298.32	291.11	296.46	286.85	294.7	293.21	298.89	292.34	292.38	296.41	296.35	296.19	292.09	295.04	293.49	296.69	295.65	294.77	295.78	290.9	295.91	293.42	298.48	292.05	295.91	294.3	293.76	294.88	299.53	293.01	293.82	292.93	297.03	298.75
305.57	305.81	307.89	309.88	309.42	308.63	307.56	305.87	308.28	310.78	309.4	304.13	304.49	310.17	303.92	310.3	305.84	304.95	309.51	310.31	311.05	306.91	310.56	308.61	307.02	306.45	304.98	308.74	305.54	306.46	305.39	302.72	312.7	307.27	304.35	308.9	310.5	308.57	304.09	306.27	306.66	305.4	307.19	305.49	307.85	308.8	304.5	303.63	307.67	304.83
316.56	317.15	316.26	311.06	314.38	315.19	319.2	319.54	312.76	312.93	318.42	317.94	315.23	315.87	317.13	315.73	318.42	311.27	317.36	312.22	312.65	309.76	317.01	310.69	315.67	312.02	314.45	313.19	318.19	309.55	312.78	316.39	310.72	313.18	316.35	312.13	316.91	313.96	310.99	318.63	315.39	312.21	317.44	312.29	309.28	315.85	315.3	315.83	314.72	311.25
313.98	312.2	314.78	313.91	309.45	313.96	317.08	310.18	309.63	314.77	306.87	313.63	309.06	316.79	306.11	313.32	315.94	314.54	312.72	309.46	312.29	312.25	313.63	320.97	316.93	312.97	311.99	318.43	310.05	312.14	313.43	313.13	316.09	316.21	318.54	316.61	311.57	315.41	312.39	310.24	309.93	308.25	312.76	314.51	308.74	316.31	313.68	314.5	314.55	316.99
308.39	307.89	308.27	303.41	301.53	304.64	302.16	308.97	305.46	309.05	305.53	304.57	306.29	306.89	304.75	304.7	304.83	304.2	304.26	300.31	306.93	303.92	302.34	308.33	302.26	305.82	300.67	308.52	299.26	300.47	306.77	305.35	302.5	306.21	303.65	298.71	308.3	302.37	304.31	303.62	304.02	300.98	303.88	303.36	307.15	307.41	303.54	309.25	303.52	304.55
301.67	307.65	304.23	304.73	302.23	304.62	309.19	309.04	310.42	301.7	301.11	307.42	302.38	305.21	302.86	301.28	306.18	302.35	302.03	303.27	309.77	308.72	309.65	302.64	306.9	301.33	309.64	307.12	306.8	304.3	305.22	302.01	305.24	301.73	313.38	299.81	302.17	309.67	303.2	299.58	306.24	307.07	306.08	307.01	304.1	304.33	306.23	305.68	305.8	303.77
313.79	310.62	308.8	315.72	318.64	315.51	313.66	308.59	304.77	308.96	316.94	317.71	314.7	306.04	312.62	318.28	313.36	312.49	309.64	316.65	307.38	314.6	317.65	311.07	316.65	309.69	311.85	309.37	309.43	310.14	309.94	316.29	315.19	312.12	307.31	312.55	311.62	311.85	314.83	312.52	313.06	314.6	313.87	314.75	308.79	316.12	311.25	316.03	313.16	317.02
310.54	314.46	310.63	317.8	314.61	311.52	313.45	312.3	317.54	313.15	313.07	312.32	315.21	319.54	312.89	314.58	315.54	317.99	314.47	316.5	315.7	310.53	314.44	311.14	314.36	315.12	317.83	315.69	318.12	313.94	316.7	313.24	314.56	316.45	316.82	312.92	318.24	314.79	312.71	311.16	313.87	313.9	311.13	319.56	313.69	313.94	313.19	314.91	313.37	309.56
303.05	303.26	303.53	301.75	306.19	306.07	302.91	306.68	303.55	308.12	305.04	303.59	306.34	302.88	301.14	301.71	304.62	300.05	304.34	301.24	303.35	304.99	305.13	302.55	305.76	306.64	301.47	300.08	308.88	303.7	303.03	304.81	308.47	302.47	309.36	306.15	304.4	301.63	305.91	308.55	304.4	303.39	300.07	305.05	306.28	310	308.62	308.1	301.33	306.91
314.42	320.29	320.24	320.23	320.2	322.98	319.04	317.49	316.55	314.26	316.18	318.55	325.62	320.31	323.03	321.77	319.74	317.87	317.58	314.2	318.75	317.2	322.33	319.46	318.11	315.26	319.33	323.07	317.63	317.12	315.77	318.31	320.59	318.55	320.08	318.16	316.59	315.86	319.29	320.94	323.46	318.56	315.07	315.81	319.15	316.64	320.8	317.33	318.72	322.36
303.6	312.25	311.4	309.69	311.49	303.87	309.63	305.21	307.65	309.48	307.86	308.1	309.3	308.01	313.68	309.39	313.65	310.46	314.11	304.63	313.12	310.09	310.02	307.09	306.4	307.34	309.63	306.25	312.77	309.39	314.48	309.33	311.27	312.52	308.99	308.37	306.62	310.46	310.12	312.59	311.05	302.03	309.13	307.9	317.27	309.88	311.87	308.38	311.03	308.99
328.3	321.23	327.13	328.25	322.11	324.96	325.96	330.46	321.09	325.79	325.3	326.06	331.02	322.46	328.48	320.69	318.15	328.78	324.87	323.11	324.93	323.01	324.03	323.14	326.68	326.19	323.69	328.18	317.76	322.45	319.24	322.12	319.38	326.25	325.61	318.21	325.78	319.75	325.44	325.69	321.62	321.4	325.88	325.72	320.74	322.36	325.59	325.12	325.32	322.72
319.8	320.66	321.86	322.93	316.91	319.21	324.26	312.99	316.39	315.43	323.56	314.36	315.5	318.77	321.46	317.2	322.84	316.84	318.39	319.48	313.68	318.85	316.41	316.14	321.47	322.59	319.57	320.1	320.86	315.47	317.56	316.47	317.33	317.58	317.81	319.98	320.24	315.85	317.43	320.5	314.99	317.49	316.9	321.87	312.94	313.34	313.48	322.24	316.7	317.26
325.79	329.78	324.87	325.92	328.24	324.42	325.24	329.54	330.88	327.37	329.02	329.12	327.02	331.11	324.27	326.39	332.42	330.2	325.69	329.93	325.99	329.93	330.71	329.6	326.71	329.52	326.4	328.69	330.81	326.63	329.58	331.19	327.52	331.67	330.73	323.82	332.76	327.98	328.47	327.44	329.74	323.88	331.86	325.64	329.85	323.06	328.57	330.4	326.1	325.1
299.43	304.96	305.32	304.58	301.88	298.79	299.59	302.33	300.45	302.43	300.11	298.47	302.42	303.64	303.58	296.25	301.78	299.04	298.67	303.68	299.82	300.62	299.16	302.7	299.83	304.49	298.75	300.88	300.61	305.84	299.91	300.25	300.57	299.54	294.97	302.69	301.68	298.52	301.81	304.82	299.29	295.53	301.26	301.99	300.65	297.89	301.45	302.08	296.51	297.27
299.62	303.51	297.81	297.92	298.47	296.91	301.76	297.97	301.93	293.43	295.64	291.75	302.91	295.47	299.01	300.14	297.01	299.14	303.28	296.85	300.46	298.46	295.2	299.25	303.93	297.61	298.07	296.13	304.55	299.63	296.94	302.29	304.94	297.87	302.08	302.99	298.75	300.29	299.2	303.33	302.25	296.22	298.26	301.93	300.5	304.21	300.27	297.41	300.49	298.99
313.92	310.56	313.42	308.76	309.94	311.27	314.01	316.66	310.8	313.84	310.64	315.65	317.87	314.65	314.19	315.63	311	318.45	312.93	314.74	317.59	313.7	314.04	312.55	315.98	312.22	311.7	316.53	310.36	320.78	313.08	315.04	315.73	315.44	319.62	308.6	316.48	315.09	308.84	317.61	318.7	316.51	320.68	313.22	310.43	310	313.21	312.23	311.81	308.44
308.82	308.7	307.5	308.87	310.36	310.52	306.49	308.24	313.97	309.15	312.96	308.7	316.83	311.4	310.38	312.55	306.69	311.38	308.31	311.05	308.99	310.46	305.91	309.08	304.54	308.8	308.57	306.66	312.86	308.78	308.52	305.94	310.04	307.94	309.53	311.57	312.26	311.13	304.31	307.33	305.47	309.1	310.03	302.69	304.08	312.89	309.37	307.33	308.95	306.51
301.04	297.12	299.02	298.07	300.86	297.4	296.42	298.07	298.49	296.22	302.66	298.72	298.91	294.16	299.51	298.7	296.89	296.99	297.15	294.57	297.12	301.1	295.96	298.81	295.49	297.18	298.49	300.28	298.08	297.28	294.95	295.37	300.01	293.75	304.08	293.01	295.05	298.63	298.93	297.86	297.48	297.87	302.57	299.19	298.19	296.7	297.24	298.93	296.06	300.83
313.39	314.49	315.92	311.78	310.92	313.12	309.83	316.95	311.22	314.02	311.62	308.79	313.88	312.87	313.46	312.64	314.55	312.67	313.64	310.56	314.3	308.66	316	315.66	307.26	309.88	306.47	312.04	307.11	319.47	312.24	314.64	310.31	309.29	316.3	316.62	315.57	307.67	306.63	315.96	318.43	310.91	314.27	311.6	313.51	313.53	311.68	314.41	307.85	312.59
300.75	307.6	303.22	304.84	304.54	302.35	304.1	304.13	303.87	297.94	301.97	296.25	302.78	299.48	303.07	303.38	302.94	302.92	297.47	301.41	301.81	301.74	303.26	301.06	304.86	297.32	303.92	300.52	303.37	309.03	301.43	302.73	306.53	306.8	310.44	304.92	302.24	304.28	299.59	306.27	305.94	300.31	306.46	304.33	306.81	302.22	308.05	299.18	298.85	303.44
315.58	311.77	313.48	313.55	313.09	315.55	311.65	317.67	320.58	315.5	312.05	309.31	315.96	312.07	313.38	314.49	313.53	310.97	311.98	317.12	310.97	317.64	314.41	309.86	316.97	315.1	311.3	309.76	313.96	316.6	310.11	316.15	315.82	310.66	310.54	314.05	312.2	312.72	310.95	313.16	314.84	314.01	315.82	314.33	313.04	311.54	310.62	312.02	316.42	312.24
296.57	303.63	299.7	307.39	299.75	307.51	302.78	302.54	305.83	302.94	303.03	300.46	301.13	303.46	306.55	298.38	305.93	299	300.05	295.11	296.17	295.72	303.43	299.63	299.93	298.81	303.02	304.48	300.08	307.79	298.98	302.69	301.45	303.08	302.11	302.21	301.6	298.76	299.97	297.38	298.94	298.54	301.65	300.03	306.41	303.06	300.47	299.03	298.89	297.42
319.7	314.5	313.91	313.98	316.28	312.96	314.81	321.55	317.67	314.57	319.25	317.37	317.69	314.23	320.03	314.28	317.5	315.51	318.24	316.43	314.09	318.4	320.14	316.21	315.76	315.05	314.96	316.96	316.19	312.82	315.05	316.89	313.67	326.98	315.8	314	316.27	316.88	313.06	316.45	311.68	315.48	318.11	315.62	318.83	316.21	316.57	313.58	316.59	315.84
300.8	307.33	302.06	304.39	301.75	308.7	302.24	304.47	300.99	301.75	305.96	303.78	302.21	304.89	301.57	301.88	301.49	309.12	304.48	305.32	303.38	302.55	301.21	310.84	307.38	301.54	309.41	303.31	305.16	301.8	303	303.79	305.98	304.51	307.44	300.42	299.18	309.22	302.48	306.02	301.86	303.42	302.71	302.1	301.59	309.69	307.22	301.34	302.89	304.56
306.34	300.57	303.11	302.92	303.64	301.54	300.59	305.55	307.83	300.05	305.47	299.34	304.36	302.65	304.73	307.02	308.18	307.41	299.82	304.93	301.74	301.39	306.11	303.87	301.08	300.66	299.85	303.38	305.05	301.73	304.53	301.7	305.85	297.89	303.19	303.19	300.33	302.4	303.53	303.67	302.2	301.17	309.89	308.6	303.94	304.35	301.8	302.53	301.81	303.77
309.65	306.17	304.34	307.37	307.91	306.8	306.21	305.12	311.18	309.51	300.21	306.44	305.89	306.59	302.89	305.25	306.83	308.46	311.94	304.54	303.35	303.49	310.4	301.42	306.9	300.67	304.66	302.26	307.86	316.32	301.96	301.83	303.86	302.71	310.76	303.35	312.61	305.5	304.89	307.46	304.09	306.6	307.32	307.44	302.65	309.39	311.69	308.23	309.59	308.04
307.14	313.03	310.48	311.68	312.83	316.5	304.23	312.37	305.68	311.56	315.55	307.76	314.75	317.3	308.94	309.77	311.32	314.21	313.9	306.14	312.71	312.3	311.01	311.43	313.21	307.25	312.79	317.86	311.46	307.09	307.08	313.4	318.86	304.57	314.63	309.9	312.36	307.2	312.95	315.88	313.43	312.72	305.35	309.51	314.87	304.09	306.06	311.36	315.01	311.53
313.85	317.18	311.37	312.96	311.94	314.76	314.53	317.17	315.57	310.86	315.27	313.8	312.04	317.28	319.3	311.76	310.38	314.24	321.52	314.39	311.22	313.6	313.43	317.36	315.84	311.61	315.07	314.59	312.8	319.76	311.55	318.02	314.85	319.96	313.66	314.2	318.29	312.47	317.17	319.95	312.11	313.3	313.06	312.74	313.69	314.7	315.61	315.92	316.28	313.29
292.46	299.58	297.48	289.93	295.7	298.98	299.69	293.62	301.5	293.76	296.89	294.13	297.98	294.79	301.37	299.69	295.82	296.08	289.57	290.53	298	289.35	296.92	297.59	299.18	297.32	296.73	297.17	298.53	293.28	295.93	294.57	298.08	298.77	297.27	292.68	298.97	301.16	291.99	300.69	298.21	296.85	296.48	297.8	299.26	299.46	297.02	298.51	290.89	294.11
327.09	328.51	324.88	329.99	327.93	327.61	332.77	327.9	326.75	326.51	323.78	323.64	326.82	328.68	328.45	331.75	327.6	320.87	327.39	330.33	327.22	325.48	329.01	329.42	327.68	328.43	326.92	325.87	324.7	325.3	329.1	330.98	326.96	325.72	322.88	327.96	328.32	328.06	332.48	332.97	329.44	329.02	328.18	327.47	328.11	326.04	328.7	327.51	326.51	326.9
304.34	302.08	303.18	302.67	306.07	295.38	307.57	301.74	306.52	307.1	299.52	308.01	309.45	300.62	305.86	301.83	306.09	302.18	304.72	307.68	302.43	302.99	304.95	303.49	304.32	303.4	299.99	301.05	303.71	306.32	302.47	308.69	306.3	310.39	301.17	305.25	306.58	297.85	301.89	307.1	301.29	305.48	304.77	299.91	303.1	306.33	310.43	304.82	309.32	307.43
332.52	328.74	330.71	326.44	332.71	334.53	331.66	329.99	330.57	323.28	329.79	325.37	327.08	333.77	329.37	327.11	329.16	325.43	328.36	323.47	326.23	328.51	333.57	332.61	327.76	322.63	331.57	331.24	328.29	327.01	329.58	327.1	324.56	332.46	323.92	332.16	326.63	328.54	327.74	330.11	327.64	322.31	325.15	327.79	334.63	328.99	324.19	325.95	322.35	330.19
308	309.28	312.18	308.13	309.12	308.22	309.31	307.57	306.61	309.43	312.02	307.57	306.66	307.56	310.49	314.1	307.99	311.54	315.97	312.09	309.07	309.8	309.86	311.91	313.05	311.32	305.76	307.63	304.78	306.13	308.08	310.76	311.14	310.94	306.52	306.03	306.25	305.38	305.95	307.57	305.18	308.77	303.88	312.26	308.98	305.91	311.48	307.38	309.76	312.74
310.41	317.58	314.25	311.83	316.27	307.67	314.13	319.41	315.38	312.98	308.19	312.25	314.59	316.12	314.71	310.32	308.78	313.53	314.78	311.7	313.77	309.13	312.41	313.31	316.28	309.7	309.38	307.85	311.17	315.81	315.34	308.44	310.06	309.91	305.03	310.64	314.45	313.19	313.8	313.28	308.78	315.21	318.23	311.53	315.45	311.5	306.99	317.12	312.52	317.36
300.84	307.25	312	308.6	305.41	304.71	302.18	304.6	301.56	303.07	301.37	307.13	301.23	302.08	309.69	303.47	301.65	300.44	302.43	304.43	306.04	298.34	309.76	308.33	304.66	306.03	307.15	305.64	304.81	305.17	309.08	306.12	308.87	302.06	304.5	300.26	304.59	303.26	308.7	307.64	305.56	305.93	302.93	304	305.06	305.06	304.47	303.31	304.4	306.86
299.74	301.48	303.35	301.86	303.17	300.06	299.91	302.18	304.55	300.13	304.52	303.69	300.8	302.05	304.18	302.68	302.55	301.84	302.24	300.26	301.69	303.72	302.09	305.05	301.65	298.1	293.23	296.78	297.52	297.79	304.09	304.67	303.25	301.59	300.12	303.06	298.23	302.14	304.91	301.09	297.15	299.63	301.09	303.79	301.25	300.56	301.3	300.11	300.92	304.26
331.78	325.78	327.7	329.15	323.71	322.82	325.58	328.04	327.32	322.98	326.81	324.32	324.09	330.37	326.43	331.22	330.66	328.01	327.42	329.79	330.36	324.12	324.96	319.08	323.29	325.59	333.1	325.54	329.54	322.72	328.91	326.08	330.04	327.07	329.4	324.31	327.84	330.22	330.82	324.77	330.88	324.32	324.81	326.03	324.39	330.87	326.01	325.14	327.47	329.03
306.2	307.92	306.58	308.18	310.62	304.52	304.8	306.48	305.42	304.95	302.8	310.93	305.61	308.75	303.13	304.16	312.06	312.95	303.64	309.44	309.78	307.39	307.11	310.67	305.35	306	304.37	310.08	305.56	309.96	301.68	307.16	306.22	306.14	306.09	306.2	304.66	308.94	306	312.7	308.8	303.41	304.3	304.16	302.65	306.22	306.41	306.05	301.34	309.78
314.83	313.27	315.31	308.08	316.25	312.77	314.68	308.64	316.72	314.18	313.69	315.01	311.93	318.37	311.19	312.56	309.51	312.18	309.24	314.62	315.56	314.59	314.86	313.3	313.53	315.65	310.68	320.44	311.79	310.89	315.16	316.1	313.46	310.58	314.98	323.14	318.23	315.89	312.2	311.3	313.33	311.43	315.71	318.55	313.91	312.51	316.09	317.71	313.9	319.21
301.35	304.43	295.83	304.83	297.31	301.57	304.89	305.8	307.59	298.19	299.12	302.23	301.75	305.62	302.68	303.29	299.82	305.34	303.68	305.09	305.68	305.36	300.13	310.56	295.68	306.92	307.59	305.93	300.05	301.64	306.25	300.2	300.21	303.03	303.13	306.74	305.59	307.01	304.74	298.46	304.77	303.7	302.61	306.53	306.75	308.56	304.66	302.09	304.06	304.23
308.28	308.29	307.65	316.29	312.74	310.08	313.43	312.29	316.32	310.92	313.37	309.54	311.12	309.53	311.26	310.41	308.56	312.86	313.25	317.53	306.58	311.83	313.91	318.62	314.98	309.1	311.98	310.04	316.18	309.86	312.45	312.85	316.5	311.54	310.68	310	313.65	312.12	310.91	309.27	312.24	315.2	313.95	315.09	313.41	311.33	311.51	317.06	310.86	313.54
305.44	303.19	304.61	301.61	301.95	300.19	301.12	305.12	302.9	304.11	302.33	303.9	307.14	303.65	304.17	302.48	306.24	309.1	302.64	300	303.38	304.15	304.25	302.55	301.78	305.54	297.77	301.77	306.06	302.03	301.32	301.82	298.46	297.62	305.83	306.01	301.57	306.78	306.6	300.43	305.96	303.75	303.26	304.68	303.74	304.6	304.56	303.44	305.01	300.1
307.31	300.1	303.89	306.47	307.74	306.54	304.51	304.44	303.42	303.23	306.54	301.77	305.05	300.53	301.82	303.16	304.35	310.87	309.88	310.01	309.72	303.72	301.06	304.13	306.69	304.03	307.52	304.1	299.49	301.36	303.85	300.28	308.13	304.48	302.36	303.69	307.26	306.69	306.59	305.62	306.11	303.32	306.39	307.02	299.54	305.73	304.11	304.53	302.86	306.07
302.14	307.06	300.78	301.59	304.01	303.29	306.2	302.11	304.85	305.84	304.91	299.67	302.68	304.44	305.81	304.56	305.06	304.63	301.3	301.49	302.8	304.29	301.35	301.74	307.51	303.8	309.42	304.12	302.12	303.11	305.85	302	305.31	298.44	302.99	306.19	298.35	300.76	302.43	300.26	301.27	303.3	300.94	303.11	305.18	302.92	303.8	304.28	296.36	303.47
306.84	306.84	309.61	310.19	309.34	310.67	318.36	312.41	315.91	313.94	312.49	317.53	311.77	315.43	315.86	309.88	312.91	309.17	311.85	310.56	313.71	307.83	314.6	309.62	318.99	309.25	306.37	306.39	309.91	309.39	312.34	311.82	312.14	314.23	308.85	311.48	309.47	312.64	314.63	314.6	313.03	310.88	318.8	310.66	306.93	308.93	315.95	307.1	310.35	314.27
327.52	331.17	323.45	329.49	328.92	328.01	330.16	326.88	326.31	333.27	329.38	326.4	330.19	327.04	324.81	326.64	331.58	326.95	333.67	330.72	327.42	332.11	331.62	322.7	321.46	328.01	330.03	325.95	329.92	331.28	330.05	332.08	328.6	325.04	329.38	325.42	332.23	331.34	328.76	330.39	327.81	328.26	328.72	321.86	325.34	327.57	331.82	327	329.3	327.78
319.41	321.63	322.21	320.39	315.35	319.72	317.97	317.67	320.1	318.14	321.69	316.53	319.63	316.9	314.74	313.84	314.94	313.53	314.76	318.98	318.49	316.13	316.69	322.03	320.08	324.1	319.27	322.36	315.99	321.51	319.53	319.93	319.5	322.01	319.8	317.64	320.02	316.14	315.46	321.64	312.64	316.15	322.3	317.09	320.2	319.91	316.09	320.02	316.59	316.28
291.84	296.02	291.86	295.92	289.51	295.02	298.03	289.82	292.24	295.66	289.53	292.44	293.46	287.72	289.97	291.73	293.27	292.44	295.64	296.01	292.96	292.09	297.15	291.69	298.7	300.65	291.41	291.68	294.37	292.93	290.77	293.09	291.9	294.62	295.36	295.76	291.75	292.04	294.14	296.13	289.48	297.22	292.58	293.28	296.27	296.4	292.79	297.02	292.28	296.47
315.47	313.91	317.23	314.75	315.56	319.63	312.45	311.89	313.88	316.56	316.61	315.41	312.68	316.5	318.2	313.69	319.93	312.48	312.88	313.24	311.25	309.73	317.25	315.1	322.17	315.98	308.82	315.29	312.99	318.14	317.99	317.8	313.58	312.15	318.28	311.25	315.24	313.28	315.98	317.69	316.19	315.01	314.09	313.33	315.97	314.85	317.13	314.29	318.18	315.16
315.34	310.11	317.18	314.36	311.55	314.95	309.37	314.01	312	312.65	315.3	312.86	310.52	309.91	312.26	317.65	316.15	312.77	311.2	314.1	314.34	314.66	315.21	310	313.82	311.38	313.89	313.85	311.56	312.42	315.37	311.62	308.11	313.98	317.43	313.29	312.03	312.81	312.62	311.58	314.32	307.12	320.05	318.94	313.74	316.8	312.39	316.34	310.52	313.17
327.48	329.22	329.81	326.15	332.18	331.18	322.17	328.06	325.64	327.18	332.3	328.76	333.32	324.76	327.28	328.82	326.74	325.3	327.37	323.87	331.34	328.94	319.63	326.89	328.36	328.53	330.14	330.64	326.01	329.79	329.31	331.15	326.26	329.3	329.15	325.09	323.83	332.99	324.73	326.79	332.94	328.1	326.69	325.83	326.52	318.69	328.38	330.15	332.36	333.1
316.7	315.13	317.98	317	309.47	319.13	310.36	314.9	313.72	308.77	311.21	320.53	315.23	311.89	310.33	308.93	317.32	314.91	313.28	312.71	312.38	312.4	316.21	316.22	315.46	313.32	315.27	311	310.92	313.47	314.51	315.83	315.55	312.94	314.48	314.71	310.12	314.32	318.27	310.56	316.03	312.49	305.81	315.97	313.12	315.48	311.16	319.33	313.05	313.83
312.7	315.76	317.08	318.04	319.35	316.83	308.41	313.69	316.79	315.27	314.88	311.8	318.2	312.78	318.7	317.17	309.13	320.12	318.59	317.08	317.23	314.43	314.29	315.46	309.4	309.74	311.47	314.08	311.94	313.57	317.1	318.38	313.67	314.05	318.07	318.68	312.1	306.02	315.01	319.62	316.02	308.58	312.7	314.34	317.71	317.56	313.89	310.1	315.09	314.32
302.59	302.78	302.91	310.97	297.94	303.41	298	308.32	301.6	308.24	306.03	304.5	302.44	302.25	302.65	301.18	306.62	300.63	303.23	303.14	305.71	304.87	304.23	301.99	306.32	302.99	301.51	302.36	300.27	309.55	299.19	306.38	300.32	303.3	308.25	302.83	302.87	302.16	305.51	303.63	306.18	307.16	308.24	301.32	308.6	305.94	304.15	304.84	307.17	305.32
314.29	311.33	313.61	312.95	308.58	321.27	315.16	310.72	314.65	318.25	313.31	317.8	314.44	318.8	316.31	308.33	312.11	314.05	315.11	315.09	310.06	317.21	313.03	318.43	316.52	316.34	314.34	316.65	309.57	314.49	317.58	317.01	312.31	314.36	314.67	311.79	313.78	313.57	314.52	316.49	313.41	313.54	307.68	316.74	313.49	311.23	316.51	313.26	312.49	318.24
304.97	305.64	302.17	308.27	307.52	306.83	304.02	306.8	306.71	307.73	305.08	305.66	306.36	303.52	304.55	308.53	305.51	311.68	303.62	303.36	308.42	311.19	301.32	303.49	304.23	300.93	302.08	305.33	306.39	306.84	304.4	306.37	303.36	303.18	306.14	304.38	303.29	305.8	309.13	304.32	304.18	307.78	306.03	307.62	304.66	305.65	307.24	302.35	301.14	305.76
302.38	299.3	299.2	298.99	299.48	302.58	298.65	303.05	300.5	297.21	303.7	302.11	296.06	294.97	302.07	298.41	296.22	299.47	297.01	301.72	302.75	298.63	300.54	300.19	298.39	303.56	300.2	298.31	296.43	298.41	297.49	300.06	297.59	303.09	300.93	299.89	301.57	300.19	301.94	303.53	301.19	303.3	299.89	304.25	302.61	301.5	303.93	297.98	298.28	301.59
303.91	304.05	304.51	308.18	304.74	303.46	300.48	300.72	303.02	299.05	311.47	301.68	304.16	298.85	302.87	301.06	303.6	300.95	302.07	302.21	301.23	306.67	302.46	297.84	302.17	299.91	303.07	305.48	300.4	303.87	304.47	301.73	301.37	304.83	305.46	303.83	308.26	301.91	306.77	301.89	299.23	306.63	302.96	299.09	300.08	301.88	299.77	299.86	302.4	303.24
304.76	313.94	312.44	310.33	312.31	310.69	313.7	308.51	307.43	310.38	311.06	310.36	315.7	311.94	309.22	310.36	315.2	305.15	312.04	315.75	309.47	311.38	310.25	313.86	312.41	309.1	312.56	309.59	312.08	310.87	311.4	315.26	308.88	313.94	306.26	311.51	310.31	309.67	313.1	307.45	309.41	312.12	312.16	311.56	307.86	314.56	310.7	313.37	312.08	308.4
304.18	306.63	302.92	306.04	303.97	303.9	303.63	299.66	303.12	300.74	307.03	300.68	304.89	304.82	306.77	297.69	305.7	299.77	307.8	303.57	301.62	307.42	303.17	305.82	300.64	303.77	298.24	303.52	307.18	301.77	306.42	307.87	304.21	302.34	302.5	300.88	305.67	308.43	303.31	308.61	303.04	301.89	307.45	303.83	304.87	305.37	300.57	297.05	303.02	298.44
328.18	320.17	326.75	323.92	325.81	326.79	327.2	331.85	327.57	331.06	329.37	321.85	323.98	322.57	328.54	329.65	323.7	331.95	323.77	330.14	327.89	323.07	330.09	326.08	330.84	324.89	319.72	328.18	329.7	322.91	326.69	324.96	326.41	325.85	324.27	328	324.32	324.52	327.3	329.76	328.89	326.92	328.91	328.19	324.98	323.96	331.39	328.62	331.32	329.2
315.94	313.56	313.93	314.08	311.97	312.71	312.08	319.36	312.32	316.8	314.73	311.02	315.19	316.13	311.97	315.97	310.3	309.78	316.98	314.56	312.84	315.77	316.69	314.41	310.05	312.25	314.77	310.62	313.1	320.09	311.26	313.18	316.28	313.94	312.52	314.95	317.54	319.19	312.04	315.15	310.02	314.8	312.22	314.42	315.38	314.47	313.3	316.88	309.36	309.66
295.92	297.81	298.74	297.19	297.33	298.11	295.34	294.7	296.71	301.32	300.67	296.63	299.29	295.23	293.28	294.56	291.33	295.81	298.98	295.39	298.13	289.54	298.31	291.75	297.67	295.96	295.32	296.75	296.18	293.92	297.11	299.05	292.35	301.57	295.26	299.79	294.25	294.75	295.07	298.25	296.7	299.17	294.6	297.95	299.5	297.31	289.49	292.84	296.72	298.27
302.98	304.59	302.51	301.41	301.93	299.67	303.37	301.79	304.89	302.95	304.31	300.23	301.76	302.89	306.54	310.68	305.15	307.83	305.09	305.49	304.34	309.97	300.02	300.62	300.98	304.98	309.16	306.17	305.7	304.2	303.78	304.69	303.67	302.17	309.37	304.92	302.22	302.28	301.99	301.71	305.5	307.15	308.06	302	306.09	299.89	305.81	303.16	300.33	306.84
319.21	318.17	315.1	315.54	318.01	314.36	323.61	318.12	318.23	315.62	321.67	315.39	319.57	322.82	315.47	318.38	320.21	320.06	315.91	322.72	316.83	317.22	321.07	316.98	321.78	319.58	316.09	316.28	314.99	317.66	316.07	318.14	320.87	319.81	320.08	321.27	316.09	318.85	322.49	319.98	319.44	316.15	319.38	325.1	318.45	321.77	320.94	317.06	315.97	321.79
294.68	292	293.13	293.72	296.95	285.1	292.24	294.44	291.15	295.17	296.77	293.78	290.99	293.58	295.28	290.4	296.41	295.82	293.75	295.18	296.07	296.5	291.97	293.3	293.14	298.61	295	294.16	297.45	294.72	289.07	293.58	296.39	288.06	290.2	295.31	291.07	296.01	293.79	297.51	291.54	291.31	298.86	292.8	296.27	290.83	292.7	292.71	294.01	293.29
301.82	302.91	308.62	308.53	305.91	303.32	307.57	306.04	303.91	305.24	307.98	306.02	298.36	304.95	300	302.7	303.31	301.7	297.3	305.21	304.55	309.35	307.14	305.82	306.94	305	306.78	305.13	300.65	310.85	305.89	308.21	303.55	300.83	305.61	311.19	310.92	304.45	302.36	307.32	302.42	308.27	310.07	308.13	304.06	306.38	303.39	309.99	302.61	298.62
321.2	322.25	323.17	322.08	326.5	323.92	328.62	325.32	323.5	330.48	326.5	326.3	322.98	327.83	326.17	325.2	327.08	326.87	326.69	320.94	325.54	325.24	327.24	324.19	322.91	323.66	322.11	324.75	324.64	325.7	318.79	325.67	322.76	326.33	325.35	325.67	326.13	325.46	326.8	327.51	322.9	322.71	325.76	326.53	321.09	324.42	323.14	324.53	325.09	324
308.6	315.29	311.52	312.12	306.01	315.91	314.61	310.9	307.12	313.9	312.03	309.55	304.54	312.69	303.85	309.59	306.24	315.4	313.02	308.19	307.35	311.58	307.86	311.83	311.23	309.76	306.59	305.05	309.67	306.9	310.73	311.64	306.42	314.21	311.04	310.02	308.13	310.01	313.94	311.58	308.23	309.95	311.04	313.28	309.73	309.12	313.43	311.14	311.63	310.67
307.85	315.17	314.34	319.38	311.66	318.82	312.76	311.64	317.26	316.47	318.57	313.68	309.73	310.62	316.65	313.19	312.48	317.17	316.06	314.62	315.2	313.62	316.54	316.65	313.99	317.24	312.39	313.93	313.7	318.94	313.64	317.98	317.04	316.72	318.97	319.5	312.22	317.98	314.58	321.32	314.15	317.76	317.89	318.29	317.95	321.41	313.92	313.21	314.76	320.35
319.49	316.73	315.08	309.9	311.85	315.56	318.42	316.66	313.49	315.65	319.44	315.52	308.88	307.67	318.89	316.78	318.31	313.82	315.9	314.04	313.32	315.47	315.69	319.51	317.84	313.82	319.14	318.35	313.23	319.32	317.31	311.94	315.75	312.33	315.08	312.12	316.88	316.59	315.49	314.26	319.02	310.21	315.93	314.19	316.42	318.38	316.5	315.41	310.87	318.54
306.4	315.76	310.38	312.02	312.4	310.63	310.89	319.19	309.86	311.31	312.55	312.3	309.67	312.58	312.31	312.77	316.86	313.07	311.14	311.43	310.17	311.66	317.05	315.21	316.4	317.2	312.95	311.64	314.43	316.01	314.57	311.88	306.02	311.13	314.58	309.31	311.51	319.2	310.11	315.18	307.5	313.19	309.58	316.05	312.26	306.32	309.53	313.83	307.1	315.16
317.26	318.49	315.61	318.91	317.69	318.88	314.15	318.28	312.75	311.1	310.72	311.21	310.37	313.98	317.07	307.43	316.11	315.1	311.84	318.76	318.13	319.89	310.23	316.94	316.73	310.9	316.69	315.63	311.87	315.62	312.65	316.08	311.1	315.58	316.4	316.54	317.42	318.88	310.64	320.17	314.99	312.72	314.62	320.09	312.35	311.76	312.73	311.08	315.28	312.76
294.42	296.64	296.29	294.93	292.51	292.98	296.06	294.16	300.8	292.01	292.26	292.11	294.88	290.93	294.35	291.86	294.37	291.63	287.56	296.11	295.6	293	291.48	294.43	297.06	293.44	292.37	289.72	293.01	292.89	292.88	294.05	295.37	294.04	289.83	296.54	295.13	289.33	292.42	288.78	293.48	294.65	291.33	292.55	293.03	292.36	288.59	288.74	298.31	287.89
301.75	306.1	305	297.68	299.52	301.22	307.53	303.19	301.06	302.72	302.96	302.98	298.75	302.49	301.07	306.17	306.53	302.09	299.56	298.42	299.25	306.37	302.92	301.37	296.77	302.33	300.51	299.06	297.96	304.66	299.89	294.6	300.22	298.25	303.43	300.02	298.41	304.76	300.4	303.07	304.1	304.72	306.37	303.12	297.74	299.55	302.74	302.51	298.02	302.9
300.76	304.81	303.68	303.36	302.74	305.6	304.92	308.02	305.32	300.99	305.59	303.23	300.43	303.17	300.32	300.19	301.52	305.3	306.89	303.27	299.71	300.65	302.78	298.82	304.53	305.14	304.19	306.37	305.69	302.97	302.94	305.52	304.13	304.21	304.22	307.32	305.47	303.77	304.25	303.04	303.63	304.91	301.6	303.18	305.15	303.49	310.9	302.36	302.9	305.3
289.9	292.61	296.94	288.97	289.28	289.49	293.21	295.14	291.41	297.32	297.46	291.65	293.72	295.09	291.99	291.22	294.64	290.71	289.51	291.59	294.14	295.6	293.55	295.48	298.67	295.37	292.47	295.45	296.05	290.04	290.19	293.12	295.03	295.18	293.81	292.52	292.31	292.64	293.56	289.73	287.89	288.17	287.86	290.26	294.14	288.92	296.97	290.72	292.71	295.68
312.88	321.98	319.21	316.14	313.59	322.08	316.05	320	321.69	320.1	313.95	317.3	320.4	315.77	316.87	308.88	318.35	320.15	316.79	319.88	319.17	315.42	317.53	321.47	324.16	318.83	317.93	319.87	322.78	319.46	322.91	320.27	322.02	319.2	321.06	317.59	323.12	315.74	315.86	319.39	315.17	316.18	317.46	320.17	322.5	315.84	319.98	319.79	316.65	317.99
305.8	303.46	309.66	308.82	300.86	309.83	307.48	306.43	303.92	306.61	303.95	305.76	306.23	311.49	309.05	304.75	310.88	310.29	311.72	309.5	308.86	314.47	309.52	305.45	307.69	309.06	305.66	305.67	310.51	306.15	303.21	310.8	305.14	310.33	304.75	308.32	309.28	307.18	301.18	309.5	307.55	305.17	308.48	300.79	304.46	307.32	306.94	310.84	309.7	303.82
307.18	296.95	304.42	301.43	303.39	302.04	301.8	303.43	298.35	301.45	302.11	303.56	305.11	304.16	303.53	306.08	298.52	304.62	302.52	297.31	302.22	300.71	298.08	301.82	302.69	307.8	305.7	302.01	304.18	303.14	302.93	305.19	306.73	303.11	301.72	303.96	302.66	302.14	306.99	299.57	306.31	304.48	304.98	298.62	298.32	303.8	306.24	303.99	305.49	305.12
305.06	304.24	301.39	301.98	299.04	300.97	303.25	304.83	303.03	298.6	302.34	300.55	303.56	302.33	300.53	303.93	299.82	301.22	303.77	302.39	306.17	299.26	295.79	302.26	302.53	303.19	302.82	295.92	302.87	300.46	303.6	303.82	296.23	303.18	297.54	302.51	302.14	303.36	299.88	304.76	301.2	301.43	304.68	297.14	307.46	301.84	308.52	300.79	301.58	300.41
316.85	321	319.23	318.41	323.16	319.63	321.55	318.55	319.17	318.64	316.47	319.19	315.68	320.47	324.21	322.54	321.83	322.25	315.34	320.72	321.59	324.27	314.87	314.86	318.85	321.43	322.12	316.54	318.49	317.62	317.68	313.31	320.93	320.07	314.26	320.07	313.52	318.05	321.84	319.75	318.88	317.78	321.35	316.87	318.3	323.1	318.59	317.46	321.9	321.59
312.13	314.25	311.39	313.15	314.35	320.4	318.52	312.22	308.25	317.02	316.56	311.15	313.72	307.91	316.64	313.67	317.17	312.03	315.68	314.38	316.2	313.14	318.68	315.24	319.65	312.98	313.71	306.57	312.54	319.13	311.2	314.36	316.89	308.7	313.08	313.6	309.92	312.12	313.86	319.75	311.02	317.61	307.91	315.76	315.05	310.29	310.39	314.61	317.92	318.28
307.87	306.49	301.21	304.89	301.37	303.89	306.45	303.53	303.2	305.68	305.77	302.58	301.63	303.55	305.07	307.53	308.85	302.45	304.26	306.93	306	304.87	306.67	305.13	302.9	300.69	303.11	303.3	304.15	306.63	308.14	305.5	303.64	297.39	300.23	305.11	301.15	298.45	305.78	311.62	303.76	299.17	303.35	305.55	305.55	303.17	304.16	304.02	301.39	306.8
304.81	302.81	306.7	308.88	315.46	313.02	308.64	305.75	306.52	309.1	314.45	308.69	307.93	310.39	310.87	306.75	311.34	308.27	311.57	307.66	314.8	307.8	305.74	309.37	302.19	303.94	304.24	305.7	310.95	311.14	306.74	306.94	311.89	307.05	306.24	308.35	311.39	309.47	310.74	302.54	306.02	312.71	309.05	308.3	309.12	312.29	314.16	313.17	312.44	313.15
302.86	302.35	303.13	308.06	302.05	305.45	304.43	303.09	304.91	307.14	300.18	305.54	307.43	303.4	299.93	300.89	302.08	305.03	308.45	299.96	308.68	307.38	304.04	302.95	310.14	304.02	306.85	300.62	299.98	309.69	299.47	303.69	302.31	304.31	300.61	309.08	303.74	304.7	300.68	301.98	305.42	305.11	306.86	305.93	298.41	302.98	306.61	299.73	306.88	303.68
312.38	308	307.18	305.28	302.7	306.28	303.51	307.71	308.42	304.54	307.55	304.88	307.88	311.93	310.79	300.82	302.81	307.41	304.83	306.87	305.06	307.44	299.12	302.88	301.76	310.73	307.51	307.79	304.58	306.3	303.37	308.31	312.27	309.12	302.07	309.95	304.87	306.25	306.37	306.09	304.07	300.62	314.32	302.29	308.22	306.05	310	308.09	302.61	309.49
316.8	316.52	313.36	313.12	309.49	316.39	316.35	313.28	317.95	316.46	313.69	317.33	315.46	314.66	320.44	314.52	312.69	314.56	318.98	319.66	314.13	319.62	310.63	316.65	316.08	315.37	316.3	314.63	316.46	316.44	316.91	318.64	311.73	313.96	311.17	319.34	310.48	316.03	314.8	313.32	310.47	317.83	317.73	318.19	319.5	319.11	317.83	310.02	313.44	311.39
313.72	317.42	319.81	315.03	312.45	312.26	313.19	312.7	319.26	313.97	313.33	312.37	315.65	317.25	316.04	312.34	316.56	316.84	314.66	313.65	313.66	315.67	313.36	308.54	319.12	313.23	313.18	316.53	312.67	311.16	312.53	311.99	314.85	317.5	315.3	310.04	312.66	318.49	312.48	317.8	313.63	318.8	319.29	318.14	316.45	309.78	316.34	317.28	312.64	311.42
306.42	305.7	303.15	304.74	298.9	305.55	305.83	301.16	303.2	308.34	305.94	306.96	305.9	303.02	304.19	300.79	303.8	302.56	304.51	300.1	306.37	304.41	301.74	304.59	301.8	300.03	301.49	304.46	299.82	302.91	303.64	300.04	308.94	300.75	301.39	303.98	307.9	299.32	301.43	303.66	308.09	307.18	300.61	300.66	300.8	304.18	307.78	306.97	306.28	298.46
305.36	303.65	301.28	306.46	300.16	296.95	298.56	301.97	308.08	301.4	304.12	303.49	298.34	305.43	304.6	306.76	304.55	307.65	304.81	306.99	305.34	299.72	304.2	303.46	304.64	304.4	303.9	302.66	302.5	305.09	301.3	302.7	301.78	304.11	297.4	306.39	300.86	304.08	300.66	298.35	304.77	303.61	301.14	303.7	304.81	302.69	305.83	306.71	303.72	303.3
321.3	317.26	321.34	320	318.76	317.81	319.53	320.36	322.52	320.82	321.82	312.97	318.22	316.56	322.89	321.13	314.47	318.96	319.8	314.6	322.33	319.99	320.92	319.76	318.83	318.36	319.13	319.09	317.99	324.15	314.94	317.92	319.42	320.7	317.23	316.25	313.46	319.46	322.86	320.44	318.61	319.37	315.13	321.02	313.74	325.51	321.12	315.11	320.31	316.73
318.7	318.24	318.87	319.1	319.76	315.26	320.89	316.57	320.25	321.17	316.05	314.49	315.93	317.9	319.35	316	318.22	317.6	318.19	318.11	315.76	317.45	317.59	322.52	318.89	314.89	314.17	317.81	316.91	312.04	317.07	317.89	317.09	314.94	317.63	317.91	316.52	320.51	314.62	319.7	316.65	313.55	325.01	319.99	314.56	319.43	322.61	320.12	314.83	318.89
293.41	294.72	298.3	290.74	291.69	291.62	292.29	296.54	292.59	298.5	291.41	294.29	296.68	295.18	295.93	294.05	296.99	292.4	298.14	302.06	298.57	294.94	293.68	291.04	296.05	291.71	293.76	293.08	294.48	298.43	297.12	294.71	297.64	295.57	295.46	288.76	293.25	295.29	291.31	295.84	297.16	301.17	298.64	293.33	291.53	293.96	296.15	292.32	293.2	290.27
306.8	306.2	300.65	295.64	307.75	302.21	301.22	300.29	302.91	304.02	307.99	302.65	305.05	305.12	299.23	306.99	307.1	307.95	304.86	298.95	305.51	299.87	305.09	303.52	309.47	305.59	304.2	304.08	303.38	304.5	303.99	300.97	303.6	304.07	307.43	301.78	301.85	307.99	303.44	302.8	302.77	300	301.79	304.33	300.45	305.39	306.95	304.27	304.47	306.29
326.48	327.24	328.26	327	331.45	324.7	329.46	328.98	326.47	325.91	330.19	326.73	329.03	326.34	324.34	326.07	331.08	329.31	327.33	336.71	326.74	327.36	329.84	325.25	326.68	329.18	328.74	325.5	331.46	331.47	325.64	325.79	328.66	326.48	331.45	325.4	328.77	327.01	327.14	324.06	325.15	330.79	328.35	327.66	324.61	326.07	328.25	329.51	328.91	325.61
300.18	301.71	305.93	300.93	306.66	304.55	301.9	303.74	304.55	303.07	304.96	303.39	306.83	301.02	298.72	300.88	305.6	303.5	301.3	299.28	302.62	304.73	299.78	304.55	300.38	300.34	302.49	301.29	304.25	304.56	299.61	305.83	303.21	303.39	303.23	299.11	303.28	304.75	305.45	296.39	297.99	300.22	302.97	303.88	299.36	302.13	302.72	302.93	300.75	300.49
311.32	314.3	307.93	311.6	310.46	309.02	317.99	310.7	311.9	312.36	315.21	304.94	313.87	323.31	313.57	314.7	317.12	310.59	312.85	309.65	315.73	311.02	312.94	306.63	307.35	315.02	314.34	311	313.51	312.39	309.73	309.51	304.17	313.67	310.11	310.72	309.91	317.21	309.76	316.32	316.03	315.98	310.4	313.51	315.84	314.2	314.05	307.72	313.16	316.87
306.08	309.72	310.05	302.9	304.53	305.33	306.83	306.38	308.32	305.46	302.39	306.67	308.14	306.31	307.16	309.34	301.24	306.06	307.6	302.76	310.36	305.48	301.27	305.51	304.97	301.49	306.78	304.95	304.77	306.69	307.27	304.29	304.55	306.99	301.64	303.45	300.39	304.5	313.48	313.46	306.81	301.64	309.12	305.91	304.9	312.54	307.28	304.93	300.06	302.83
302.51	301.49	303.05	309.27	307.25	306.33	309.98	305.51	303.14	309.38	306.96	309.55	304.44	303.56	307.55	304.71	304.71	304.55	305.8	307.67	299.87	309.6	307.63	307.38	305.54	304.17	301.03	304.2	307.48	307.03	306.15	304.12	302.05	304.88	304.41	303.02	305.85	304.44	304.89	308.07	300.95	307.43	306.38	306.63	309.38	305.92	300.77	303.31	304.83	307.45
303.81	308.34	305.61	306.49	307.43	303.86	304.23	301.47	304.01	303.16	306.79	302.23	302.1	305.29	305.31	306.22	299.26	306.49	300.92	302.98	302.27	307.92	304.52	305.16	302.83	306.52	305.09	305.77	309.54	307.14	304.38	305.05	307.2	306.25	305.94	308.16	294.73	306.95	305.21	304.18	301.13	303.06	310.56	300.87	297.8	299.93	305.08	301.65	297.62	302.27
324.24	324.98	326.78	330.76	331.67	330.72	332.79	330.05	327.41	324.89	329.87	332.92	326.03	330.32	330.12	325.43	324.43	328.63	326.05	326.4	322.07	332.06	331.8	325.33	329.01	323.91	331.19	327.13	335.39	332.52	325.6	329.78	326.7	327.18	329.03	326.45	331.58	330.77	327.63	327.14	330.75	333.33	330.46	330.4	323.7	328.51	326.75	329.6	323.59	332.89
332.85	328.22	326.38	330.02	329.77	328.42	324.39	325.82	330.25	324.56	330.66	325.62	329.83	327.25	330.58	324.46	327.22	329.74	333.89	329.42	323.68	328.55	325.11	327.12	323.04	319.25	328.51	335.45	328.61	329.49	328.22	324.68	328.14	327.95	328.65	323.41	328.46	323.33	330.87	326.61	331.12	328.91	328.8	329.49	326.63	325.08	330.84	325.82	330.43	326.22
303.98	297.71	296.84	298.5	304.34	301.11	301.14	299.75	301.56	298.79	295.53	300.21	304.98	302.89	299.12	297.48	303.55	301.69	299.63	297.9	306.89	300.9	301.97	305.71	303.64	299.03	298.79	300.66	301.89	296.47	304.9	300.27	305.66	300.7	297.32	303.61	299.27	304.8	302.67	299.65	295.48	298.15	301.76	300.95	299.79	294.39	301.55	301.29	303.23	304.8
311.13	314.84	315.97	308.89	318.9	310.92	309.07	310.41	309.7	313.55	311.35	308.9	313.12	310.96	311.22	306.58	312.94	313.37	317.66	310.54	311.89	310.11	311.02	309.38	309.15	308.66	305.08	312.38	313.33	313.25	312.3	315.48	310.97	313.49	312.9	311.15	312.5	308.7	316.36	314.87	309.4	310.86	315.14	309.37	315.32	317.88	315.85	313.96	310.53	308.28
295.79	294.02	297.46	292.39	295.28	299.79	289.65	294.41	293.25	290.63	293.88	299.77	296.8	296.11	294.53	295.27	296.78	295.34	294.54	299.02	292.57	290.98	294.81	291.77	291.05	291.96	297.56	296.04	293.87	296.2	300.42	295.54	298.94	297.38	293.15	292.32	294.64	293.43	293.85	292.88	291.45	292.05	299.99	293.82	294.87	296.5	291.76	297.17	297.25	295.66
329.02	322.16	323.25	323.27	323.51	328.03	320.89	325.07	325.05	325.37	324.15	325.82	324.39	328.95	326.65	328.72	326.39	323.2	325.88	325.64	326.56	325.89	317.44	328	325.93	322.8	328.41	319.89	320.92	324.25	326.57	329.5	325.07	325.92	321.13	322.58	327.52	326.4	326.66	326.62	324.43	323.65	328.52	322.45	330.88	326.25	325.57	321.31	324.74	327.7
295.62	294.54	297.48	297.71	296.15	301.43	295.67	295.7	300.12	294.78	299.11	295.37	297.28	293.27	298.01	293.77	296.83	292.51	299.49	294.44	298.8	293.75	293.79	295.35	303.72	298.77	297.15	300.22	300.49	298.27	300.9	302.24	293.54	298.54	300.88	299.57	298.57	298.28	296.23	289.61	292.73	298.24	302.22	298.13	296.41	292.38	292.68	297.02	286.5	301.17
315.39	320.39	315.93	310.34	317.27	311.84	314.87	315.8	316.34	310.65	315.33	315.04	312.75	307.81	315.98	318.4	312.66	311.09	312.43	310.72	315.76	312.35	312.8	313.98	310.42	315.97	312.54	314.26	315.25	316.81	313.59	316.59	318.55	316.94	307.49	315.09	309.01	312.01	312.55	310.5	314.07	312.47	312.3	318.33	320.09	314.26	313.35	314.18	317.6	312.75
311.29	312.81	312.22	314.79	312.52	312.61	313.14	313.92	311.91	310.74	313.81	309.13	313.35	310.62	316.47	310.97	317	318.53	309.94	315.67	318.12	316.01	313.11	315.8	312.72	311.93	313.15	315.18	313.76	314.61	314.04	315.03	316.37	308.99	311.69	314.29	314.61	310.21	318.63	313.6	314.3	314.48	320.26	315.01	314.98	313.34	315.18	312.94	317.56	311.76
294.88	299.09	290.73	289.8	288.66	294.98	295.47	296.91	297.51	293.91	291.44	292.71	298.72	296.23	297.41	294.89	286.14	295.46	293.48	292.95	293.94	292.7	294.24	293.86	292.71	295.04	298.49	290.57	294.98	292.73	294.57	293.7	289.31	293.25	293.26	289.77	291.29	292.32	300.7	292.27	296.28	299.26	297.74	291.89	299.19	293.4	294.79	294.07	291.58	297.97
308.63	310.65	310.32	311.04	312.72	316.48	315.97	313.44	312.11	310.97	311.97	310.1	313.62	309.29	307.36	311.7	314.48	310.22	314.8	310.22	313.53	307.25	309.19	307.68	316.02	312.24	309.33	312.15	310.11	311.39	312.09	310.04	307.72	303.91	306.7	309.59	305.4	307.95	312.47	309.94	307.81	307.48	311.31	311.55	310.12	306.06	312.58	306.26	311.17	311.97
304.3	303.11	303.82	305.49	297.69	307.42	304.73	307.44	302.58	306.47	306.79	308.86	304.7	309.81	303.32	303.94	303.14	301.85	309.1	307.09	303.45	305.17	298.32	303.25	303.69	306.2	303.77	305.09	303.73	306.57	304.66	310.04	305.36	305.46	305.96	306.67	307.68	299.8	300.94	310.15	302.47	305.93	301.61	307.9	304.17	301.57	309.38	307.52	302.57	303.33
311.17	311.81	312.87	308.77	312.27	306.23	312.19	311.63	306.47	306.68	310.24	306.66	309.39	310.02	312.44	307.79	304.01	304.85	310.87	314.01	309.84	311.4	312.11	311.16	309.91	310.5	310.85	311.4	306.12	312.25	306.77	307.18	308.17	307.99	308.98	317.46	310.99	313.75	308.08	310.53	307.6	309.8	313.09	308.44	312.19	309.18	309.93	310.32	310.86	312.83
313.28	317.94	316.27	311.63	315.3	315.3	314.46	313.15	315.98	317.53	314.72	314.09	314.76	314.59	313.76	315.76	313.78	311.53	310.37	316.95	310.07	310.99	315.03	314.52	314.42	316.87	311.17	311.82	317.84	308.71	320.41	315.89	315.08	315.41	317.94	312.8	309.6	311.68	314.88	314.2	314.04	311.67	313.9	315.22	317.02	315.52	314.31	321.21	308.84	313.95
303.59	303.6	300.69	298.93	301.07	301.55	302.92	300.52	298.17	303.15	303.04	301.28	302.7	302.88	300.28	302.7	303.31	300.38	300.62	298.64	300.37	295.8	295.93	305.75	305.87	304.56	305.68	304.57	302.51	304.79	302.42	301.76	305.74	301.46	300.37	306.12	295.61	301.55	304.46	306.11	303.68	301.95	301	302.72	305.14	297.31	307.05	301.32	303.79	307.96
325.26	324.82	326.01	326.3	327.05	324.76	323.27	321.33	328.16	321.42	322.87	326.55	324.67	323.65	323.82	321.47	326.61	324.1	329.48	327.26	326.12	324.75	325.4	329.42	326.12	326.77	326.32	325.13	324.85	325.38	328.32	325.99	326.45	324.99	324.19	329.78	324.45	325.97	326.92	324.36	326.1	326.36	320.57	322.82	327.82	323.46	322.32	322.65	325.65	328.12
323.84	325.12	324.2	323.56	324.49	322.03	323.31	321.77	329.12	331.16	328.07	322.84	324.76	322.06	327.69	330	328.78	324.43	320.6	325	327.15	321.34	325.06	326.2	322.21	327.49	330.83	324.11	326.61	329.27	325.03	326.94	324.99	326.69	325.56	326.77	325.42	324.23	330.8	324.04	326.35	327.13	329.09	331.43	325.33	326.78	325.73	324.78	327.33	323.4
315.54	318.39	318.72	312.77	320.55	315.1	309.16	310.97	316.68	320.65	318.45	314.97	314.72	312.86	314.89	311.97	310.29	316.53	311.42	320.14	313.78	313.26	316.36	315.16	310.52	315.71	315.31	308.29	308.8	319.05	315.66	315.55	317.61	317.55	316.47	313.36	309.04	314.6	319.2	313.51	314.04	312.76	311.98	311.8	313.23	316.64	317.07	313.34	308.9	313.68
315.43	321.44	313.83	315.24	313.2	320.19	314.35	316.69	317.43	317.16	319.16	313.26	317.5	316.26	317.91	318.78	323.07	314.58	313.2	316.86	317.56	320.77	312.25	321.2	312.22	317.69	316.78	318.36	315.4	321.22	311.66	312.08	322.71	321.61	313.56	318.73	312.37	320.28	325.91	315.64	322.04	315.97	320.18	320.33	317.62	313.49	321.38	317.16	320.79	319.99
304.77	304.29	302.6	302.05	301.94	299.13	300.53	297.2	299.47	300.69	298.15	302.05	299.83	302.17	299.6	300.99	303.63	302.05	300.7	299.65	305.75	304.14	302.89	307.05	306.52	300.56	300.11	301.4	307.15	301.55	298.94	299.96	303.31	300.67	304.17	305.56	293.79	299.46	303.96	301.85	312.64	302.49	306.99	301.41	300.18	308.61	303.53	307.46	302.73	301.86
314.88	314.58	315.93	314.62	316.93	317.11	313.89	312.62	313.98	310.49	313.28	317.51	313.14	314.77	318.17	313.28	320.46	316.99	315.76	318.34	315.16	317.36	311.81	315.61	315.33	316.67	317.39	316.94	318.66	315.19	316.53	314.16	317.88	317.35	316.3	315.63	319.67	312.4	321.32	313.8	314.21	316.4	312.84	314.97	316.37	316.83	318.45	315.02	314.08	317.66
306.53	305.59	309.23	303.54	307.35	304.59	306.81	304.07	305.97	311	312.38	304.15	305.2	304.76	305.01	308.37	306.49	311.77	299.98	307.66	307.27	309.03	302.66	305.4	306.12	305.39	303.05	307.8	304.56	308.8	305.02	305.97	300.09	306.05	309.29	306.93	303.7	304.94	305.41	307.47	306.29	308.79	307.93	305.88	306.11	308.81	308.69	312.64	307.92	308.44
296.8	305.06	307.43	301.26	304.96	303.67	303.42	306.93	304.28	301.75	302.16	299.51	298.88	303.61	302.45	303.37	299.08	305.18	304.44	303.4	304.16	302.14	304.83	303.93	301.94	298.73	302.89	303.26	300.84	299.48	305.85	299.7	298.64	302.11	296.21	297.28	298.89	311.08	301.64	301.3	306.42	303.11	302.73	300.72	305.56	303.19	301.8	297.51	298.78	307.88
315.38	314.15	309.81	312.11	311.48	313.42	317.68	310.94	319.21	313.38	308.08	317.18	310.97	314.62	313.5	315.7	313.14	310.28	317.05	313.11	313.39	316.76	309.27	312.21	313.83	310.9	312.35	312.32	315.82	310.67	312.35	310.97	313.31	317.52	309.57	313.27	313.34	313.05	311.04	310.87	313.01	313.96	309.04	314.2	311.27	311.33	310.72	313.72	313.47	314.83
299.34	300.48	299.4	307.9	302.87	303.6	303.35	299.35	300.59	299.7	299.59	300.71	300.34	297.36	301.49	307.74	302.68	306.81	309.05	298.86	305.71	305.19	304.17	305.75	295.58	298.19	301.87	302.1	304.79	303.66	306.75	304.38	303.84	302.65	305.04	302.21	300.7	301.38	301.7	298.48	295.76	293.47	298.53	300.97	298.02	303.26	304.23	304.19	302.1	303.2
302.75	289.72	303.17	293.08	294.99	295.07	295.37	294.81	297.39	292.71	294.15	294.39	302.42	296.9	300.83	296.93	295.9	299.06	297.7	296.21	294.34	297.28	298.68	293.39	298.66	298.04	296.9	300.95	299.18	297.15	299.61	299	295.37	295.25	294.6	300.11	294.45	298.74	297.36	297.53	295.96	298.49	293.76	298.08	297.65	294.32	302.58	296.7	296.87	295.07
303.14	305.77	308.1	305.65	303.16	307.73	305.66	308.15	305.95	303.87	308.15	312.53	305.4	308.13	306.35	305.1	310.84	305.74	309.18	305.55	307.41	308.83	308.24	311.1	308.3	306.48	310.93	305.77	304.26	310.45	306.72	307.93	304.36	307.14	304.31	309.69	309.89	305.3	314.14	307.53	307.3	305.64	305.83	307.97	302.35	303.45	304.19	305.01	307.75	305.89
311.87	316.19	314.5	317.57	313.4	313.81	313.82	318.87	316.04	313.74	313.25	316.15	314.51	314.26	313.92	318.83	315.31	315.49	315.81	313.26	320.18	313.35	311.61	314.55	313.23	314.07	312.92	313.13	316.99	314.72	316.49	313.63	323.11	312.92	316.68	319.92	314.74	316.45	315.74	315.21	314.65	315.89	321.62	317.81	318.01	317.57	313.75	314.45	314.68	311.81
292.61	301.73	296.2	297.95	298.39	296.14	296.83	299.19	296.77	298.23	304.7	291.94	298.02	298.05	297.96	297.28	299.37	297.42	301.56	295.82	297.76	298.05	293.96	299.34	299.01	302.22	297.47	298.71	301.47	303.18	300.44	296.7	305.49	297.07	296.81	298.58	296.18	292.38	299.08	297.39	295.69	296.49	301.12	296.37	300.44	296.14	300.01	300.38	297	298.36
304.59	303.48	300.95	309.99	305.83	305.75	304.41	299.28	303.72	304.87	308.99	297.72	303.14	303.25	301.39	302.6	302.18	304.84	309.99	303.78	306.93	303.55	302.24	302.93	306.53	308.99	309.27	301.65	304.25	303.44	302.1	305.28	309.68	306.53	303.4	305.78	301.29	306.66	306.39	308.98	308.23	308.53	304.99	301.12	303.4	304.06	303.87	302.53	306.39	302.51
310.93	316.18	311.62	307.43	311.78	305.45	306.48	306.56	312.22	310.95	313.26	311.66	307.69	309.93	309.31	312.76	305.76	309.49	310.13	309.3	311.43	308.72	310.15	312.68	309.25	313.23	306.14	311.24	303.18	312.49	306.13	308.26	306.78	307.16	306.2	308.64	307.79	312.83	315.26	317.54	312.85	308.32	310.92	308.02	310.4	313.37	308.18	313.26	307.24	304.61
311.05	311.26	315.82	313.61	313.78	316.12	313.97	315.12	311.5	316.46	310.26	314.72	316.73	317.77	315.84	310.89	318.92	311.76	315.99	313.41	316.41	314.51	309.83	311.97	313.56	313.05	315.29	315	308.35	313.46	317.29	312.13	313.72	315.09	314.12	312.45	311.73	313.38	312.17	312.18	313.43	316.06	316.19	310.32	312.09	316.51	317.46	314.98	314.1	317.27
306.1	310.66	308.78	308.76	310.88	308.7	313.86	311.29	311.2	305.25	307.07	311.65	315.8	307.69	304.83	312.05	310.48	309.6	312.06	310.19	306.63	308.93	305.06	308.29	313.18	307.63	306.47	306.47	311.4	310.11	312.42	307.88	310.42	312.94	308.91	312.4	312.55	311.1	304.31	314.72	309.54	313.7	310.88	308.62	313	309.68	302.94	309.1	309.35	310.57
306.62	306.45	304.65	303.24	308.9	299.17	311.68	307.57	306.63	306.89	309.87	304.46	305.18	301.42	302.27	305.81	307.02	305.05	307.11	306.61	304.21	309.16	304.12	308.84	305.96	310.89	302.29	303.61	309.5	313.87	308.97	307.06	311.25	305.43	301.87	304.63	308.72	307.83	308.6	304.67	306.91	308.4	305.65	307.46	308.13	305.62	305.46	307.98	307.31	307.04
307.21	310.62	305.58	303.27	311.25	301.54	301.1	304.8	310.02	304.62	304.12	302.04	305.42	303.98	301.91	305.57	304.74	306.96	306.3	302.95	306.97	307.78	305.93	307.1	302.86	302.75	302.21	307	303.43	307.42	301.65	309.77	299.61	306.47	307.8	305.78	310.65	308	304.1	303.78	303.21	298.15	299.35	301.12	302.21	304.19	308.86	300.67	303.46	305.99
312.29	317.45	321.35	315.88	321.55	320.82	319.68	321.74	323.19	319.75	324.82	321.62	317.79	322.4	319.51	319.05	312.93	319.45	313.05	320.64	318.01	320.99	316.64	320.6	316.82	315.39	319.72	321.35	317.03	320.06	318.16	317.66	318.31	314.25	318.44	316.94	317.23	316.7	317.72	320.79	315.06	315.95	315.07	319.42	318.74	318.51	317.04	317.08	315.9	320.54
319.28	317.69	315.53	316.33	322.72	319.24	317.69	317.12	314.42	316.63	317.73	312.85	313.73	318.85	317.49	325.45	316.33	319.32	316.61	318.78	320.66	316.83	321.7	321.49	321.31	324.52	318.19	319.89	318.5	321.63	320.29	325.55	317.55	322.02	318.99	317.61	321.42	319.34	319.79	315.99	322.2	317.01	318.7	315.48	315.69	322.32	316.07	311.72	320.83	317.68
302.78	312.71	310.71	309.14	306.85	302.87	310.94	312.18	308.5	307.46	301.56	308.17	306.32	306.07	305.97	305.85	306.97	307.67	310.93	307.68	306.39	311.19	306.17	307.63	311.83	304.99	308.62	304.01	308.59	308.56	313.43	308.1	308.88	307.29	307.06	311.02	308.89	306.11	303.32	308.5	305.08	310.6	307.88	310.28	310.75	304.67	309.92	309.53	310.39	305.39
316.18	310.85	307.33	314.66	309.71	312.66	310.11	309.84	314.75	315.86	317.63	318.23	310.87	314.54	314.67	312.66	315.26	314.13	310.69	313.84	315.95	314.05	312.17	310.74	315.08	317.35	311.46	314.16	314.79	310.71	313.27	310.41	313.02	309.62	312.25	315.46	311.37	312.41	312.07	312.58	314.9	316.27	311.36	310.02	317.38	313.44	312.43	313.1	308.19	313.56
315.63	309.2	315.87	316.77	313.11	309.57	315.21	312.72	309.83	314.62	316.59	308.13	311.53	315.18	310.09	315.26	313.12	314.79	312.42	313.09	312.86	315.82	319.98	318.16	317.06	312.07	313.52	313.44	315.6	316.85	319.21	317.72	313.58	310.95	314.14	316.22	308.82	312.88	315.22	315.57	316.99	318.59	315.19	316.38	314.28	314.84	314.54	316.06	319.46	317.62
312.87	316.13	313.64	318.44	313.55	309.22	313.98	316.79	319.83	310.61	311.11	312.33	315.33	314.34	313.08	313.79	313.77	314.67	309.81	317.96	310.56	315.21	310.56	312.05	309.03	314.42	314.02	313.07	318.62	315.89	319.25	316.38	313.22	316.12	318.09	316.11	310.17	309.06	316.15	315.33	315.23	317.3	316.53	318.39	313.28	313.78	310.13	315.45	310.81	314.24
295.02	297.69	297.52	298.82	292.54	298.82	298.32	296.84	295.7	297.04	297.58	298.07	293.18	299.28	302.89	298.51	299.82	294.56	295.5	293.22	301.99	300.3	297.28	299.14	303.61	298.27	296.68	295.66	299.24	294.41	299.98	296.27	297.78	295.41	300.66	295.01	302.97	296	299.98	300.03	296.8	297.77	295.16	299.74	300.28	297.69	295.77	296.29	300.99	296.14
327.38	322.75	328.77	324.57	324.9	327.52	323.21	322.52	328.03	330.07	332.89	325.38	323.96	327.43	326.04	326.48	326.42	327.19	325.29	324.17	321.36	329.36	324.43	324.65	327.25	326.31	322.89	325.51	321.15	323.97	320.5	325.67	325.85	323.32	323.32	321.78	326.32	320.53	325.54	323.99	322.59	324.65	325.56	325.95	320.49	320.71	326	325.98	326.56	321.92
302.2	298.65	299.72	302.38	300.25	300.97	300.63	295.09	299.21	296.5	305.21	301.55	300.76	300.16	301.96	298.49	294.5	297.83	297.35	297.9	299.92	299.4	301.08	301.4	299.63	300.73	303.01	300.61	304.62	299.93	301.68	298.61	299.18	301.43	298.78	293.67	303.06	300.03	304.1	299.53	297.31	301.17	296.61	304.04	298.63	304.17	299.41	301	299.85	307.01
299.62	298.05	297.46	296.43	301.52	302.38	303.1	301.99	299.52	294.76	298.9	304.75	302.33	299.88	299.16	296.98	300.7	304.1	293.28	300.5	299.18	295.11	301.26	300.48	296.55	297.86	299.08	295.74	297.81	300.35	301.71	298.13	303.04	295.8	296.19	304.49	297.59	299.39	300.93	296.75	305.05	303.01	300.35	297.35	300.77	296.24	302.88	300	299.53	298.73
315.77	322.1	320.15	314.76	319.02	313.59	314.29	314.96	319.13	321.63	314.75	315.94	319.51	316.7	316.55	319.79	317.56	321.2	322.68	320.02	319.54	313.38	322.02	319.78	321.93	318.88	319.77	319.29	320.17	317.37	316.57	322.75	317.04	320.22	316.22	321.67	315.41	318.12	324.59	319.99	323.32	318.01	320.22	313.81	318.39	318.02	319.22	314.09	314.54	318.03
316.08	313.2	316.28	313.13	321.11	311.77	317.12	310.28	317.88	314.89	319.32	312.66	314.83	322.07	320.99	316.3	322.85	320.14	317.53	316.96	312.2	313.94	319.67	318.1	318.79	311.6	311.99	324.73	311.25	313.96	313.33	317.2	318.97	314.65	316.7	317.48	316.19	318.35	315.24	312.17	319.55	315.65	318.99	318.67	316.89	321.78	313.65	317.14	314.88	320.52
308.23	305.44	304.58	300.54	304.17	308.82	302.19	306.94	307.24	306.17	308.54	303.71	300.94	303.11	297.06	303.69	306.72	303.62	301.62	304.15	300.83	302.06	299.19	304.57	304.97	302.07	301.52	301.94	304.36	300.59	301.67	306.78	302.09	307.47	305.64	302.23	307.82	304.04	304.56	305.29	298.9	302.64	309.69	306.18	303.75	302.89	301.93	303.84	301.8	302.13
300.01	298.38	294.1	289.55	297.73	299.09	294.28	296.23	297.28	294.89	296.13	296.55	292.94	291.77	295.19	294.28	293	295.54	295.1	295.27	293.23	295.26	295.99	298.64	293.34	293.54	296.69	295.7	295.15	300.01	296.03	291.91	292.18	293.38	294.35	297.97	291.54	298.45	294.43	290.71	294.67	296.85	298.27	295.49	296.02	293.51	294.15	295.03	299.89	293.81
297.36	293.45	295.05	301.98	293.84	293.42	293.01	292.07	298.35	294.49	292.84	293.25	296.21	298.41	287.74	294.6	298.56	299.81	291.4	297.85	295.85	296.12	295.22	297.9	296.3	294.06	303.37	296.28	290.79	296.34	296.29	293	294.11	298.26	301.89	297.6	290.83	294.11	295.12	296.74	298.29	289.11	295.86	292.31	295.58	293.92	299.13	292.2	296.14	295.17
310.74	309.88	311.39	313.9	309.55	314.82	309.46	310.78	315.99	315.7	315.35	315.09	311.99	312.11	310.85	316.73	309.55	306.58	314.91	308.19	315.59	312.18	313.19	309.29	311.94	315	312.14	312.86	313.8	315.96	311.18	310.53	311.1	308.46	310.9	314.09	310.28	316.57	311.74	311.47	315.83	314	314.99	314.56	309.34	312.65	305.16	313.22	311.91	314.81
328.89	331.11	334.93	325.02	332.69	325.55	331.85	329	327.47	328.82	329.41	331.45	327.52	328.67	326.07	324.92	326.61	323.15	327.56	328.43	329.51	329.03	327.07	328.89	328.81	329.75	327.13	325.27	329.55	326.78	331.19	325.05	324.16	333.6	328.49	326.05	326.48	328.65	328.59	328.15	327.24	329.81	327.89	327.56	322.5	326.6	329.35	322.42	328.3	330.1
316.18	314.49	319.44	317.89	315.64	315.01	323.23	323.65	318.99	323.35	318.21	321.16	317.66	329.14	318.1	315.74	314.54	321.46	319.44	321.76	321.11	319.69	322.41	317.61	320.23	318.81	319.96	318.62	319.86	317.48	320.12	319.33	316.2	323.79	319.65	315.46	318.76	322.6	317.81	316.43	316.8	316.49	322.54	324.46	318.05	321.03	319.58	318.73	320.54	321.82
314.08	312.77	312.41	312.3	313.11	312.38	312.06	312.08	307.42	312.65	305.71	316.15	312.64	307.35	306.43	311.2	313.01	312.54	311.91	312.37	310.77	314.5	314.61	318.03	313.87	311.19	307.84	312.74	318.87	312.84	310.67	316.57	311.32	315.28	311.93	315.35	312.19	309.85	316.07	310.87	312.72	311.6	318.6	311.46	311.01	313.96	312.14	311.49	310.14	315.01
300.38	304.78	306.22	306.43	301.52	299.36	302.75	304.82	302.92	301.91	298.53	303.25	300.84	302.82	305.86	304.94	296.87	301.72	299.52	304.89	300.34	304.01	297.63	303.06	304.65	305.92	299.1	300.23	301.65	300.49	308.39	303.76	300.67	301.5	302.48	305.08	301.54	304.23	304.53	304.77	302.37	299.53	301.93	298.51	305.55	295.34	301.69	302.82	305.68	305.36
305.62	305.32	306.25	302.1	306.6	302.53	305.57	304.77	306.87	307.24	309.02	303.65	306.05	308.92	307.78	304.81	307.8	302.33	305.15	306.58	309.56	308.15	302.32	307.16	307.57	308.13	307.22	304.63	303.06	308.84	300.87	301.79	309.25	311.3	309.38	302.14	311.29	299.28	309.94	311.02	310.58	303.94	311.12	311.93	300.86	307.37	308.95	307.34	305.48	301.48
294.32	295.13	295.36	295.43	290.74	297.18	294.44	292.27	294.72	291.9	292	296.95	289.89	297.28	297.72	293.13	299.11	297.39	295.37	293.45	295.63	295.36	294.61	299.26	295.51	294.69	295.31	294.19	290.95	297.21	295.41	294.94	299.33	293.49	291.09	292.22	296.88	292.91	292.63	290.38	296.07	289.95	296.44	293.76	300.35	294.92	293.89	296.86	295.75	294.62
307.42	299.47	298.27	303.86	299.5	303.31	305.34	302.28	304.44	308.54	303.69	302.71	310.4	302.18	306.32	301.1	304.67	307.93	307.99	308.1	304.47	305.64	307.74	309.16	301.47	302.41	305.26	297.58	312.9	306.35	304.41	304.28	301.35	302.2	300.66	307.28	303.86	306.76	306.2	304.35	300.18	303.71	302.01	307.16	308.62	303.28	304.41	302.73	308.47	310.12
304.28	304.62	303.57	297.6	304.44	308.41	296.73	305.83	298.87	308.51	304.44	303.25	298.34	305.99	304.14	309.77	303.28	301.83	302.24	309.23	307.7	304.09	308.37	304.05	306.93	311.32	305.38	296.65	298.02	302.74	305.11	308.08	303.28	304.87	301.05	306.64	301.31	299.98	300.58	307.39	302.84	306.77	304.92	306.25	304.6	302.95	300.65	307.02	299.87	302.02
314.13	311.47	307.76	311.34	308.31	305.25	310.62	313.42	311.41	311.04	314.63	305.24	312.49	308.63	313.44	311.18	313.48	316.91	310.85	314.95	313.83	309.87	311.22	307.66	307.21	313.24	316.54	313.25	312.74	313.52	315.96	308.95	310.86	311.96	310.9	307.94	311.57	308.65	309.18	312.72	307.78	310.65	311.88	315.45	311.5	308.84	310.65	312.29	312.39	312.51
303.38	306.42	307.76	307.02	302.9	303.33	306.42	303.7	305.77	306.04	305.67	305.53	305.7	300.1	302.53	311.21	303.47	300.6	301.37	310.82	308.95	308.01	308.35	302.67	308.14	300.43	304.63	305.36	303.33	312.14	305.64	305.43	307.55	306.89	304.08	303.9	301.66	302.32	307.02	304.88	305.22	306.58	303.74	308.79	305.54	304.27	303.9	305.21	306.67	305.88
308.02	308.01	304.29	306.13	311.91	309.09	312.78	309.67	312.54	314.08	310.86	314.67	310.35	312.94	312.57	309.56	309.93	312.1	312.61	311.28	310.72	317.56	311.84	310.55	306.05	309.94	313	311.74	305.36	310.22	310.6	308.45	306.99	313.73	307.68	307.98	307.93	307.62	307.78	307.26	316.13	311.49	308.37	306.33	313.96	313.04	308.18	310.1	310.35	311.85
314.34	316.16	313.04	313.15	314.7	311.31	313.57	313.84	313.96	312.29	316.46	312.15	312.53	314.89	310.18	311.49	309.98	314.4	313.09	309.68	309.8	312.71	313.91	313.06	315.01	314.85	311.69	313.56	317.26	312.76	319.76	316.06	310.94	315.19	317.34	315.9	318.58	310.31	319.19	311.84	316.93	314.22	310.85	315.35	312.79	313.36	311.78	318.4	310.27	313.29
305.12	307.49	307.07	309.61	309.34	313.34	309.76	305.39	307.68	311.72	314.51	305.14	304.49	302.89	311.85	312.18	309.19	310.9	307.1	303.98	308.04	304.95	308.05	310.89	308.34	310.61	311.98	305.6	311.97	310.1	309.5	312.23	311.76	310.44	313.97	311.57	311.11	304.39	307.82	306.27	308.91	306.91	308.75	309.21	311.02	309.66	310.09	308.91	309.9	306.14
305.61	303.21	303.33	305.63	308.43	301.09	305.08	298.99	303.15	301.51	304.9	305.34	301.21	303.48	302.19	307.29	304.83	302.52	304.58	308.22	304.3	302.74	308.21	301.21	304.4	301.56	300.75	308.49	309.99	299.37	303.36	303.98	301.66	302.56	301.79	308.96	299.81	298.92	305.45	302.14	297.37	304.92	301.36	303.26	295.93	305.56	300.19	305.22	303.52	300.9
316.03	315.3	313.5	318.48	315.79	313.18	321.02	316.89	323.22	319.5	315.83	315.9	312.17	316.33	310.49	318.12	323.47	313.4	314.28	315.07	320.3	323.13	318.35	322.81	319.52	321.68	317.44	311.56	318.32	317.34	319.67	318.72	315.39	313.4	322.44	315.11	315.47	317.31	318.97	320.93	318.94	318.03	318.77	312.72	321.94	318.18	319.37	316.32	315.64	319.51
308.65	302.02	298.42	309.65	301.32	304.04	306.63	305.79	304.35	301.03	301.62	301.4	301.87	302.74	304.18	303.01	297.97	301.97	304.07	302.34	299.8	306.71	301.56	299.38	303.7	302.9	305.18	302.08	304.35	307.38	302.28	298.28	303.02	300.72	301.61	303.08	300.56	302.09	305.26	304.96	302.62	308.05	303.21	304.7	302.36	303.26	300.23	300.99	298.56	297.68
309.66	308.02	306.05	310.27	304.37	307.8	306.34	309.66	304.1	309.87	308.78	310.8	313.9	308.1	305.3	309.76	309.15	311.12	308.6	305.87	312.74	309.25	310.43	314.01	310.24	313.91	314.9	309.05	311.66	306.96	311.62	310.33	308.96	306.96	314.51	307.13	312.73	307.77	306.09	307.68	307.18	310.08	311.24	311.58	305.66	310.09	312.51	308.26	312.31	310.18
309.17	301.76	311.64	305.06	306.81	304.07	299.82	305.26	301.89	302.8	301.78	305.7	305.08	310.2	305.18	299.27	302.82	306.11	303.23	306.77	307.88	310.81	304.88	307.75	302.11	304.4	300.92	302.48	301.13	304.79	305.16	309.29	306.34	306.26	308.9	299.57	305.4	301.54	303.28	307.89	305.9	301.3	307.16	307.08	305.31	303.84	305.64	304.84	305.1	307.04
310.24	306.02	306.33	301.31	312.02	306.93	304.7	300.69	310.72	305.96	304.61	303.85	306.85	308.17	307.41	305.69	307.14	313.64	311.89	307.27	308.04	303.98	305.45	310.48	309.74	311.31	308.72	309.58	304.1	307	304.91	309.35	307.4	308.47	305.37	305.79	309.27	305.24	305.13	309.83	309.14	311.28	308.95	308.72	309.51	304.9	312.6	302.49	307.54	309.47
305.04	305.03	301.37	303.04	305.62	302.84	301.65	300.87	305.05	304.02	304.24	306.24	304.98	303.37	304.22	300.37	301	305.82	303.59	305.38	309.39	303.79	303.99	309.03	302.05	308.19	307.83	310.03	303.95	305.47	303.98	302.17	305.96	302.35	304.14	305.15	305.01	309.07	302.57	304.82	307.94	304.49	299.7	302.85	304.99	300.96	304.31	302.82	309.59	297.74
297.34	300.18	300.95	304.46	304.38	298.84	303.25	300.27	300.73	294.91	298.36	299.02	298.36	307.33	299.36	301.38	302.03	299.23	299.5	305.1	300.76	302.27	298.85	294.77	298.13	298.21	301.78	300.37	299.64	299.4	303.49	294.54	297.56	298.82	300.49	299.62	302.46	297.49	302.04	298.97	298.72	299.8	296.82	300.33	305.61	302.18	298.12	299.61	303.41	300.02
306.45	305.45	302.02	304.55	301.41	301.96	301.21	306.08	302.23	304.16	305.65	302.96	302.63	303.8	306.47	308.4	301.55	303.15	307.57	305.36	302.89	305.51	303.63	301.5	303.05	299.5	306.74	303.79	303.43	308.34	301.86	301.38	308.39	303.35	303.42	307.19	306.2	302.8	302.25	304.95	303.01	304.1	302.65	306.98	303.33	305.06	301.92	302.81	305.77	304.15
296.4	296.22	291.11	293.11	294.62	297.76	295.31	297.16	297.81	294.47	297.47	297.28	297.5	296.14	291.55	296.22	296.49	294.06	294.52	294.86	291.68	290.46	295.7	292	292.97	298.99	297.32	297.54	293.65	295.05	293.11	290.74	293.92	297.37	292.78	292.89	294.69	296.67	297.07	301.93	295.43	295.48	297.35	295.01	293.31	297.95	297.62	294.66	299.02	294.58
323.68	324.88	325.56	328.32	331.81	327.56	323.94	327.69	326.88	331.82	329.35	327.6	327.41	330.94	328.32	325.29	329.64	329.29	326.26	322.6	324.11	328.58	330.53	327.91	327.34	333.76	330.35	326.17	324.27	329.02	327.02	324.87	328.84	328.39	330.24	329.68	329.97	327.98	327.91	326.44	326.6	329.99	331.5	331.06	328.26	330.44	329.68	331.52	327.46	328.23
301.94	306.51	305.38	309.71	307.23	305.71	310.9	308.42	301.7	303.84	304.52	305.9	307.88	306.07	303.57	309.38	305.33	307.2	302.6	304.39	303.58	303.12	307.73	299.48	307.13	307.87	308.87	305.08	306.92	310.52	308.23	306.01	303.18	306.95	305.4	306.43	305.77	308.36	303.03	306.36	307.97	306.71	303.87	304.76	304.94	303.74	304.83	308.65	308.98	305.99
319.18	317.27	316.99	317.34	306.58	311.06	318.55	314.3	316.68	314.42	316.47	316.22	311.28	321.03	319.29	319.24	311.47	319.01	315.53	313.36	317.27	309.21	311.25	315.83	313.22	313.9	312.3	313.36	313.68	310.4	311.13	317.88	317.76	318.49	318.97	311.57	316.86	311.97	317.84	312.29	312.4	315.85	310.38	315.19	319.05	315.29	312.98	313.55	315.75	313.31
302.35	304.76	310.03	303.23	303.52	303.32	310.3	308.89	309.32	301.28	306.28	309.07	307.73	304.95	305.53	310.45	303.75	302.61	300.34	305.28	307.58	304.56	303.48	305.54	303.2	307.75	304.41	309.46	308.07	301.61	309.22	309.56	306.42	306.52	303.6	307.62	306.58	304.48	299.68	307	306.5	308.93	301.37	305.02	302.19	308.35	301.08	303.39	303.88	309.39
311.36	315.05	315.89	312.45	319.54	314.39	314.22	315.09	307.6	312.83	315.23	314.15	313.49	313.35	314.6	319.63	317.29	308.62	315.55	318.54	316.67	321.03	318.82	315.15	314.06	317.35	315.04	313.64	313.56	313.95	310.91	312.11	315.97	314.08	317.62	318.92	315.68	312.58	313.49	314.92	316.51	316.55	311.52	315.52	317.24	312.41	310.86	315.41	319.87	315.81
303.37	307.43	304.08	308.31	304.78	302.37	309.81	306.24	307.02	308.46	309	304.42	308.37	309.32	302.89	303.92	301.57	304.98	308.28	308.31	309.07	304.27	304.34	308.61	302.87	305.39	301.1	303.75	313.75	304.28	299.43	304.26	303.04	303.82	311.71	306.56	305.68	307.1	305.14	310.45	304.65	310	307.07	312.51	302.16	303.41	309.09	301.5	306.7	313.32
303.89	308.26	307.93	305.47	304.88	298.62	307.31	306.63	304.26	303.41	304.14	307.13	302.63	307.04	301.44	305.77	306.9	302.35	312.58	307.22	303.29	298.26	303.41	307.75	305.29	306.08	301.72	299.33	305.26	305.59	302.26	303.4	305.18	308.45	305.09	303.33	305.34	301.49	302.42	308.84	310.54	308.14	305.66	301.53	309.67	303.39	306.53	304.23	306.61	304.79
298.07	305.22	304.88	301.67	303.27	303.26	301.13	300.67	302.31	306.4	303.81	304.33	309.58	305.82	297.35	300.82	302.78	305.64	303.26	301.26	303.03	303.96	307.18	296.73	303.9	301.02	305.64	302.68	301.33	300.41	306.07	306.18	306.61	302.72	304.03	306.48	297.26	293.19	303.29	305.79	302.97	302.45	304.42	302.07	305.72	304.96	301.43	311.38	299.84	304.05
325.78	329.18	326.13	328.23	321.15	330.92	329.34	327.4	329.48	326.72	325.42	327.02	325.15	322.62	322.28	325.36	326.07	325.13	327.18	321.96	322.39	325.92	319.55	325.65	325.71	330.94	328.44	325.77	324.49	324.45	320.22	326.79	326.89	328.7	323.11	330.75	324.24	326.52	321.81	322.72	325.81	323.91	324.61	323.39	327.54	323.98	327.17	321.95	330.45	326.41
328.63	327.19	326.93	326.04	330.23	324.39	328.31	328.1	330.59	328.11	325.77	329.34	328.71	326.15	325.04	325.7	327.26	325.79	326.99	327.51	328.95	320.5	326.33	325.3	326.29	329	328.91	326.57	333.52	331.53	326.1	324.77	329.21	326.15	328.72	320.5	329.83	328.98	332.23	329.8	324.13	329.27	329.37	328.46	323.85	329.73	328.12	325.36	324.91	323.26
325.03	325.84	324.54	327.97	324.77	323.49	323.58	322.55	328.02	327.66	325.9	326.34	323.42	323.44	323.52	324.49	325.36	321.39	326.56	327.81	327.11	323.87	327.87	324.77	327.38	326.07	327.04	327.21	322.06	328.03	322.38	332.26	324.34	323.78	325.86	325.56	325.15	319.74	320.88	323.57	321.4	329.12	317.14	319.9	329.13	323.72	327.49	325.15	325.72	325.89
319.57	314.47	315.62	325.14	316.92	314.6	312.53	319.9	309.73	321.46	316.26	318.93	320.46	315.78	311.63	315.37	321.23	319.49	318.58	314.68	320.3	313.04	318.4	315.18	318.97	317.47	321.49	316.79	314.82	319.59	314.26	314.75	313.09	321.5	324.03	316.81	318.13	313.96	317.44	319.77	318.33	315.32	320.83	319.22	321.17	320.97	318.35	316.51	317.25	314.77
310.59	312.7	311.25	308.79	309.84	310.9	309.67	315.28	308.27	313.21	308.67	307.83	310.99	310	311.34	315.14	312.8	314.06	314.17	312.43	318.6	310.43	312.2	312.27	312.13	309.31	307.47	311.79	311.65	311.73	313.25	312.48	316.08	311.91	313.88	317.51	308.44	316.67	311.49	315.65	316.9	313.34	313.19	313.61	310.28	312.23	313.72	308.78	308.41	315.54
305.1	302.8	310.78	301.22	299.95	303.3	309.69	310.18	305.81	302.63	301.75	301.45	304.7	305.44	304.31	306	304.72	308.84	308.3	304.5	309.8	300.97	307.66	302.47	309.66	300.31	300.23	302.7	305.53	304.89	302.11	305.11	308.57	300.53	304.78	301.56	306.07	309.26	309.97	303.56	306.78	308.25	303	307.87	302.06	307.99	302.16	306.31	307.35	304.1
295.23	297.84	294.85	293.97	295.61	294.1	294.08	295.45	296.59	292.62	297.45	297.74	291	298.28	290.28	295.1	293.98	296.8	297.26	293.56	297.76	296.81	296.49	294.66	296.86	291.29	298.36	292	291.08	297.51	296.53	294.15	296.92	297.25	295.96	299.67	295.71	296.44	301.52	292.64	293.48	296.17	291.74	299.05	298.5	297.24	294.24	290.81	293.59	295.35
325.03	322.03	329.81	318.91	322.44	328.02	324.62	323.55	327.54	323.7	326.57	320.43	326.97	325.51	325.07	326.6	322.52	324.97	327.68	320.35	328.49	322.86	326.07	325.58	322.47	322.26	327.14	328.46	324.24	328.63	321.59	326.5	323.85	326.57	323.76	329.4	323.3	325.76	328.34	319.81	327.2	320.22	323.64	325.95	323.38	322.39	324.91	322.02	328.7	321.82
313.97	309.76	315.13	314.07	314.91	318.1	313.18	310.57	317.85	309.98	315.93	314.4	317.09	312.01	315.13	314.16	313.45	313.05	309.68	314.27	306.6	309.05	314.39	310.59	311.12	313.74	312.27	309.57	319.14	317.4	312.99	316.41	313.74	315.42	314.46	313.11	309.35	315.68	316.26	311.71	313.52	315.09	308.91	309.19	312.87	314.86	316.94	310.82	313.12	307.37
308.02	310.89	306.87	310.56	306.33	303.52	307.4	309.94	309.73	309.08	310.33	307.67	306.15	310.21	312.96	309.28	310.23	312.69	308.74	309.69	308	309.5	309.67	313.1	312.09	314.98	314.95	312.57	308.1	311.97	305.8	307.98	310.31	309.95	305.93	309.5	312.46	311.2	311.97	308.15	309.3	310.66	307.41	305.24	315.52	310.25	309.32	308.14	308.98	316.38
313.69	312.84	309.24	318.79	312.24	311.73	311.9	318.14	317.29	314.14	315.53	315.32	308.32	313.38	312.21	307.17	311.3	314.99	313.56	311.71	311.68	318.77	311	313.87	313.57	313.85	311.51	313.59	313.14	311.87	315.64	315.74	311.45	319.87	308.15	311.21	312.68	315.07	310.22	310.4	307.71	316.28	309.35	310.38	308.77	311.62	313.56	317.95	319.16	313.39
311.41	316.15	309.95	306.93	311.22	311.52	309.26	309.49	311.26	315.04	308.19	315.69	308.67	310.56	313.28	315.77	309.82	315.77	313.78	314.94	313.87	313.84	315.31	314.61	312.17	314.61	311.83	311.25	305.46	314.67	315.52	311.57	312.15	311.94	307.35	313.1	315.34	313.48	309.1	311.86	313.62	311.38	312.47	311.16	309.99	310.53	311.04	311.41	307.89	316.55
305.03	302.29	311.3	307.03	307.34	308.1	315.4	303.76	303.5	307.9	306.48	309.96	307.25	307.8	308.99	302.86	308.08	306.31	305.44	308.61	307.69	306.9	307.03	308.13	306.41	309.34	310.31	307.61	309.73	309.14	303.64	306.45	305.73	307.53	302.4	306.79	311.85	308.75	307.7	306.06	310.69	309.3	308.25	304.64	308.06	306.71	308.41	310.31	303.62	308.6
319.88	316.48	317.54	315.33	314.24	312.29	315.42	310.38	317.91	318.09	317.7	318.37	317.33	319.73	312.04	317.92	315.91	321.66	318.96	315.09	318.59	315.83	316.74	316.99	317.44	316.21	315.5	312.04	318.57	319.76	317.26	308.82	316.29	316.22	315.33	318.65	316.59	322.35	318.01	315.66	317.26	316.77	317.33	320.55	314.93	317.38	318.27	315.37	318.26	318.24
293.92	293.01	294.86	298.81	293.33	297.14	297.39	294.49	297.54	293.49	295.06	292.1	291.26	299.95	289.75	295.34	294.03	293.03	300.96	296.36	297.32	292.47	296.47	300.59	295.36	294.39	295.75	293.85	297.55	293.45	298.07	293.89	293.57	295.56	297.84	298.4	297.79	298.98	291.5	293.68	295.53	294.36	292.84	293.34	296.93	294.93	295.73	298.59	298.38	290.93
309.12	308.98	306.9	302.91	306.31	308.54	300.73	306.94	307.11	305.68	302	304.62	309.98	308.11	305.74	308.31	301.57	308.33	308.9	307.03	310.4	306.97	308.1	301.58	307.95	305.88	302.5	304.45	307.45	304.93	307.27	308.43	304.53	301.41	307.8	303.52	301.58	304.24	303.8	302.13	309.36	306.68	301.31	308.52	305.23	309.99	304.12	302.03	306.02	311.25
312.11	308.88	315.27	311.08	313.14	312.91	315.36	316.54	310.14	316.45	321.41	314.19	313.03	313.06	310.65	314.58	313.71	315.32	312.22	312.87	310.31	311.9	313.94	314.41	312	312.73	319.59	313.32	317.48	316.09	314.24	317.34	310.31	311.19	315.17	316.49	315.15	315.55	312.52	318.61	313.59	314.65	317.72	316.49	316.15	308.59	316.59	313.07	310.05	313.07
310.74	312.87	310.59	310.17	310.47	313.52	311.87	309.34	311.35	306.69	313.46	310.79	315.4	308.73	314.14	315.92	312.95	308.68	314.47	312.61	312.86	311.7	315.47	308.89	313.54	311.12	310.78	308.49	312.22	313.75	312.38	309.05	309.52	310.24	311.99	309.18	314.13	312.65	314.74	308.34	312.84	312.9	307.87	315.85	313.91	315.13	314.94	315.77	313.22	315.88
305.19	299.24	302.79	304.01	304.51	303.68	302.51	301.45	304.1	295.54	303.12	306.17	302.28	303.52	304.4	306.63	303.99	303.87	305.72	302.62	302.63	301.39	310.25	301.31	304.35	309.61	304.68	306.44	301.42	307.33	303.14	298.77	299.46	302.19	304.39	305.71	300.79	303.48	299.97	307.08	300.12	302.07	303.68	302.21	302.09	298.67	299.22	297.79	307.97	299.1
313.48	315.02	317.39	319.13	317.81	312.51	314.58	319.76	316.14	318.1	314.13	316.28	314.72	313.33	317.2	318.17	321.38	316.32	315.05	315.76	317.55	316.92	320.99	313.57	317.61	321.42	318.34	318.3	316.95	311.75	318.24	319.14	319	315.64	314.96	312.7	321.74	317.37	319.17	312.53	311.25	309.15	318.44	324.15	323.16	318.97	319.04	309.9	314.56	317.51
302.42	301.4	297.29	296.98	302.49	294.92	300.88	299.69	300.3	301.07	301.71	299.59	301.05	305.13	296.85	296.82	303.74	296.8	300.68	305.21	301.66	305.33	303.53	300.39	296.12	297.03	298.07	301.29	303.71	302.56	303.34	301.52	304.08	300.34	299	295.97	298.96	301	304.67	302.3	296.08	295.34	301.51	296.45	302.05	301.24	302.12	302.46	299.58	299.06
314.81	320.16	322.71	314.37	314.57	315.88	310.81	311.57	314.99	316.56	314.24	315.07	312.55	311.22	311.83	314.6	312.29	311.09	313.37	319.59	319.27	315.38	312.58	311.24	315.78	314.54	317.43	322.11	312.08	315.62	316.82	313.91	313.06	313.29	313.86	317.92	315.79	313.43	314.41	314.04	314.6	313.17	316.29	312.94	312.17	319.17	313.58	315.9	313.76	315.47
300.81	303.84	303.34	306.45	309.11	299.17	303.11	303.74	304.05	300.98	298.48	305.15	300.8	307.96	304.81	301.45	304.45	304.25	300.23	301.05	304.92	297.61	305.24	302.47	301.11	303.68	303.47	300.87	299.79	305.82	300.21	304.85	302.83	303.81	300.29	300.57	304.88	303.83	300.76	305.58	305.11	298.54	310.45	302.62	299.91	302.35	302.34	304.97	302.84	299.87
301.77	299.35	305.15	305.75	302.99	304.6	304.83	307.79	300.89	302.94	306.58	308.14	305.87	306.37	303.56	301.72	304.48	304.93	299.57	304.21	302.73	301.9	309.27	307.36	300.09	304.92	304.06	311.22	300.55	301.91	302.92	305.83	304.7	307.42	305.13	305.96	305.23	301.05	306.45	301.15	302.19	304.51	304.68	303.79	302.74	301.66	306.03	309.76	304.43	303.56
306.34	307.25	304.27	305.41	303.5	308.93	308.91	305.54	305.79	303.06	304.53	306.27	305.97	307.33	308.18	301.91	301.91	307.73	304.89	307.48	299.67	307.71	311.4	302.25	310.44	305.11	308.27	305.58	301.04	305.01	301.81	310.07	303.22	309.53	304.71	308.43	304.01	305.54	307.03	308.99	310.29	308.41	300.41	307.15	304.19	308.1	308.26	305.51	303.28	305.12
310.3	313.54	314.58	314.52	311.25	313.04	317.87	312.39	306.52	310.6	306.84	315.15	311.65	318.08	316.75	312.86	306.12	308.16	315.52	312.3	314.47	309.77	310.03	312.71	307.64	311.28	312.74	313.13	311.46	315.95	311.92	308.39	310.85	309.13	310.54	311.13	310.98	318.09	312.64	304.41	311.49	314.47	312.65	304.74	309.54	312.5	313.53	315.16	311.71	311.07
301.72	304.46	300.59	303.56	304.66	301.4	299.28	307.73	297.27	300.72	302.7	301.91	304.98	301.9	301.58	302.54	304.99	297.72	300.77	294.14	304.07	303.63	302.61	304.78	303.27	303.43	301.26	302.72	306.6	303.02	299.98	300.61	298.7	299.5	305.67	300.24	300.38	299.06	304.58	301.57	301.55	298.4	304.5	302.95	306.86	299.24	305.28	304.37	303.86	309.47
318.89	316.7	321.38	312.3	310.99	312.25	317.75	316.54	315.19	312.81	315.64	317.12	317.75	316.61	313.1	317.72	317.8	316.37	317.15	317.44	315.59	315.41	316.25	310.6	319.68	320.64	316.56	318.1	316.04	320.2	315.05	317.89	316.25	318.77	314.66	317.45	314.03	312.31	314.46	314.05	314.27	314.05	316.52	315.72	317.22	313.52	317.4	315.8	315.51	319.3
299.21	305.56	301.86	304.8	300.7	302.4	300.93	304.52	309.29	307.55	303.15	304.05	306.67	300.98	305.61	306.42	302.25	308.7	310	300.66	298.84	301.59	307.05	305.24	301.84	305.67	301.5	300.21	303.77	300.15	304.14	301.64	304.19	311.08	300.59	303.22	299.94	304.28	301.8	302.97	302.08	309.41	300.54	305.45	302.99	307.4	303.55	303.89	304.66	301.08
298.85	287.12	295.39	295.85	291.88	293.29	293.68	290.43	290.8	290.39	296.25	294.55	293.91	299.23	296.99	292.26	295.87	293.83	291.9	293.41	296.36	293.53	294.2	292.82	292.73	292.82	294.9	296.92	296.56	297.69	296.26	287.8	296.19	289.1	297.14	294.54	294.37	289.19	290.87	294.9	289.49	289.21	293.64	294.03	288.87	294.49	291.06	296.6	294.48	299.81
316.46	313.85	309.42	316.19	315.33	309.91	313.03	312.6	314.44	309.68	317.12	310.41	315.13	311.6	313.79	315.96	315.9	312.71	317	309.21	316.55	314.39	315.27	309.62	309.82	309.87	307.49	309.23	309.56	313.86	316.05	312.83	312.1	309.52	317.35	307.06	311.64	314.96	314.15	308.71	315.25	315.91	313.77	312.27	312.29	314.83	312.78	318.2	308.9	311.58
316.28	313.77	315.66	316.08	312.62	314.41	312.05	316.28	317.2	310.98	316.74	314.01	320.41	313.56	316.1	315.1	312.96	312.73	316.11	318.14	314.82	312.13	314.64	314.53	316.35	312.77	312.61	315.47	316.22	314.24	312.44	313.12	316.29	316.47	320.88	316.64	318.1	314.41	309.44	313.99	310.86	313.39	315.38	316.14	311.72	316.43	315.42	316.1	315.62	312.65
309.52	315.1	309.17	315.37	311.42	307.09	309.92	309.67	314.42	305.09	314.5	305.96	312.59	303.1	308.9	310.11	310.72	307.72	305.97	313.45	313.87	309.77	310.06	310.58	311.38	313.07	310.69	303.41	310.84	315.46	305.45	308.9	308.62	312.95	299.91	310.53	312.23	309.58	309.51	304.74	312.58	311.07	311.25	306.94	312.23	309.36	314.72	309.8	304.47	311.59
312.53	315.19	317.35	309.91	315.52	313.86	314.96	314.26	322.64	317.99	315.72	314.25	316.11	318.88	317.09	317.62	321.66	318.05	316.26	320.16	310.28	316.25	314.41	321.54	316.77	313.06	313.21	320.57	316.17	315.76	313.43	315.91	317.89	313.89	314.65	317.38	316.92	312.22	315.28	320.55	318.04	313.9	315.58	312.07	311.45	316.42	315.86	308.51	318.38	311.77
312.75	306.69	310.66	307.62	313.19	308.76	315.75	312.31	306.45	313.6	309.29	311.15	310.03	309.33	312.19	310.6	308.23	308.59	313.11	307.39	308.64	314.47	313.64	301.45	314.13	308.69	312.4	311.64	306.95	312.46	311.9	315.37	312.54	305.74	312.77	308.69	311.1	312.41	309.35	308.5	311.29	305.57	309.94	310.8	306.37	309.77	310.8	303.93	307.53	306.17
292.47	300.06	292.14	299.83	295	294.26	294.83	303.69	297.55	294.37	302.54	291.08	293.91	296.93	295.96	299.71	298.35	297.6	295.91	301.09	298.29	292.82	297.95	295.31	293.32	301.11	296.89	295.71	298.07	294.92	301.89	298.74	296.62	295.05	290.35	297.59	298.09	297.9	297.35	291.96	294.05	297.12	294.39	297.21	298.82	295.83	299.39	296.21	301.97	298.6
299.65	303.15	306.6	304.64	305.1	310.79	305.99	302.85	307.08	298.86	300.15	302.45	303.54	302.19	303.4	301.84	301.82	303.48	306.97	301.01	299.18	307.19	305.34	305.12	307.64	304.02	300.69	305.9	306.01	302.43	308.72	299.97	303.79	302.75	310.35	304.7	299.71	302.57	308.55	301.78	306.55	298.56	303.03	304.11	306.05	304.9	307.55	299.82	301.77	307.39
306.97	300.76	298.1	298.05	301.93	307.26	300.74	299.85	299.92	295.81	307.07	300.91	304.23	306.77	304.22	300.96	296.31	301.7	305.54	305.05	302.56	302.35	301.26	299.15	301.94	299.76	300.16	304.29	299.09	299.98	307.24	305.82	303.03	306.18	301.58	301.13	296.85	304.65	297.82	300.95	302.34	300.12	301.12	301.65	304.45	306.05	305.08	304.54	302.99	301.06
316.66	310.94	310.91	317.46	315.79	308.55	313.15	318.22	309.77	310.55	312.46	311.69	310.71	311.17	316.19	318.5	307.95	315.72	318.01	312.35	310.84	316.94	315.08	311.51	315.69	316.19	309.65	310.34	317.72	317.2	311.52	310.94	314.81	312.43	311.57	315.91	311.37	316.74	310.96	314.91	311.11	311.67	315.58	314.24	314.05	313.53	311.86	315.4	313.24	309.72
316.54	313.24	316.14	316.75	314.48	308.66	310.83	318.51	314.51	315.89	312.07	314.24	310.8	316.87	314.49	316.66	316.23	313.16	316.05	309.21	312.97	314.18	316.4	312.6	314.28	315.21	314.58	306.73	310.7	314.29	312.65	314.48	316.01	311.44	312.24	311.49	320.63	309.87	310.39	313.94	312.58	314.69	316.01	314.88	311.27	308.09	313.79	310.01	316.62	316.42
303.24	301.53	307.4	301.93	308.55	298.63	299.84	302.23	309.47	301.16	302.89	300.5	301.85	301.44	301.16	306.86	306.22	303.35	300.67	302.67	304.09	303.66	304.27	301.62	306.41	309.24	310.45	299.89	300.09	300.47	299.13	302.78	301.96	304.47	305.51	301.75	300.47	303.81	308.26	304.2	300.96	303.46	298.6	304.49	301.08	300.71	298.68	305.83	304.07	304.15
303.58	299.92	302.73	302.59	301.85	301.5	301.03	299.79	300.76	305.13	308.16	308.27	303.98	299.29	302.21	304.56	299.83	301.33	301.35	301.72	306.02	301.39	306.35	299.48	297.66	305.56	306.6	304.87	303.7	299.08	304.74	302.22	305.52	301.06	307.94	298.87	308.36	303.55	303.46	301.64	302.61	299.75	302.44	303.01	299.77	303.59	300.84	298.31	302.91	303.36
307.97	306.96	307.66	308.48	311.75	310.68	311.06	305.88	315.1	307.87	310.78	308.45	310.07	311.67	312.51	308.54	310.57	309.65	310.42	310.78	307.48	309	311.12	314.31	311.1	312.67	305.52	312.41	310.33	312.84	312.32	306.16	309.95	308.12	311.1	312.97	307.69	309.38	312.83	307.97	310.59	308.87	314.66	308.01	308.65	309.26	311.16	310.08	314.38	309.34
311.1	312.21	300.54	301.33	301.62	305.35	301.95	300.42	303.67	305.9	305.01	301.91	306.96	299.28	305.19	301.79	306.07	301.09	304.71	301.98	303.56	306.95	305.22	307.39	304.11	308.82	298.43	301.02	302.97	305.42	306	308.22	303.93	303.21	306.96	304.11	299.81	308.97	305.84	301.78	303.6	303.86	303.55	299.3	301.29	304.95	306.88	303.94	305.6	299.8
312.13	313.12	309.05	316.16	317.72	314.57	311.54	313.23	318.35	310.14	310.97	319.22	312.24	308.99	309.81	316.66	312.03	318.73	310.84	310.12	310.44	314.42	315.31	310.13	313.59	306	311.04	308.85	313.58	313.16	313.4	312.37	314.91	310.91	307.75	310.55	307.04	311.57	316.29	311.96	312.59	313.08	317.35	310.35	315.58	312.85	318.03	313.04	314.61	316.76
313.77	318.86	322.56	320.66	315.91	317.96	322.4	315.02	320.42	313.71	317.82	317.7	315.12	316.92	314.24	321.99	317.19	316.64	315.33	317.46	313.68	317.86	317.06	315.85	315.27	313.87	321.08	321.64	314.98	316.33	318.06	313.71	319.47	316.36	318.2	317.93	319.94	318.64	317.63	319.49	313.99	317.85	318.67	318.44	314.09	316.25	323.55	316.2	315.02	320.8
328.7	325.67	329.46	327.6	326.12	325.71	329.79	324.05	326.51	328.55	324.9	329.96	328.24	328.49	323.41	324.01	329.5	326.51	328.16	324.9	325.09	329.06	326.22	325.4	327.39	328.32	327.92	327.81	330.64	333.39	326.88	328.78	325.63	320.84	322.06	331.7	327.82	327.45	324.65	325.5	327.77	321.28	328.26	326.48	328.08	324.52	322.36	326.56	323.41	330.55
307.17	304.56	302.43	307.54	301.32	310.65	312.1	299.76	307.42	313.13	304.17	306.03	305.58	309.66	304.51	309.38	310.93	304.21	307.37	311.6	306.56	309.84	306.69	305.81	307.81	305.02	308.22	307.16	309.19	309.57	308.68	304.84	303.22	308.51	304.82	307.77	304.84	307.41	303.47	301.76	310.24	310.3	309.89	304.96	302.71	309.65	308.16	308.97	306.81	302.99
330.93	324.86	321.58	327.73	322.51	319.52	320.95	325.82	327.21	325.27	324.2	323.97	324.66	322.67	325.3	325.37	323.8	326.58	324.73	323.37	325.17	323.5	323.72	319.07	326.56	325.5	323.36	329.49	325.71	324.56	326.77	324.79	326.41	323	323.04	319.99	329.11	327.02	325.8	326.78	319.36	322.4	326.55	326.57	329.99	327.23	321.47	319.02	324.86	322.03
315.4	314.84	316.9	314.49	311.13	315.04	315.26	310.48	313.07	312.97	311.21	316.82	315.81	316.44	312.89	319.33	318.15	317.73	318.17	312.88	318.9	319.01	317.57	313.52	320.81	314	317.44	316.06	318.53	317.19	311.86	315.31	318.55	310.9	314.28	318.17	316.63	317.44	312.98	318.38	320.04	316.04	312.98	316.72	315.61	315.96	315.02	316.26	317.91	313.04
316.92	311.6	319.33	318.95	318.34	320.5	316.77	316.59	318.05	322.19	319.24	316.1	317.44	316.9	315.36	315.52	318.74	320.11	317.28	319.04	315.34	318.51	312.62	318.77	320.16	318.3	309.41	318.54	313.06	317.06	316.64	319.86	315.01	323.45	315.08	318.75	314.52	317.04	317.05	312.83	317.99	315.93	316.5	316.9	322.19	318.9	315.98	322.82	314.83	316.94
306.1	304.87	303.92	304.93	305.91	306.53	307.46	307.89	306.39	304.04	301.86	302.04	304.62	301.21	304.19	302.32	308.04	305.72	306.36	303.32	306.85	303.47	298.81	307.31	306.9	305.85	302.67	308.89	303.77	304.13	308.11	305.93	300.14	301.02	306.97	304.48	306.09	299.23	300.99	309.08	302.71	304.55	306.19	307.04	304.22	302.06	302.07	310.12	301.07	306.53
306.74	301.99	304.02	305.73	302.28	306.98	309.32	300.76	306.58	306.66	302.93	306.25	305.19	302.13	300.49	301.72	305.77	303.49	303.69	304.86	305.25	303.9	307.65	303.06	303.93	307.74	301.11	303.1	310.17	308.09	303.4	304.91	311.15	302.91	303.54	301.15	302.07	305.78	302.85	303.74	305.76	302.65	305.54	304.27	306.55	308.17	306.14	305.02	304.13	307.26
325.85	329.19	330.42	332.53	327.59	330.79	327.86	329.53	328.46	321.22	332.36	332.3	328.51	322.15	329.51	326.61	327.42	331.43	330.4	331.8	330.26	330.79	324.52	330.01	329.43	331.72	329.92	322.58	322.45	329.03	322.89	328.73	328.79	324.55	326	328.23	324.37	328.23	331.55	327.1	330.95	332.81	329.93	322.08	329.05	328.31	325.41	326.1	331.68	327.65
315.5	309.76	314.38	312.87	314.81	309.31	314.8	312.72	316	309.25	312.29	308.37	315.91	311.36	317.02	314.94	314.53	308.81	312.34	315.56	309.89	313.17	310.05	316.43	312.5	314.73	315.22	315.03	312.46	311.59	309.57	316.12	314.74	312.53	317.49	314.23	315.41	305.76	316.33	310.87	311.29	312.23	310.94	309.32	313.85	316.09	313.18	304.64	309.02	309.51
299.94	307.4	299.05	302.89	302.43	301.7	295.53	296.46	300.06	301.72	297.03	300.47	298.95	302.54	304.44	296.95	303.94	299.1	301.37	300.98	300.48	298.09	302.23	305.21	298.76	303.28	300.05	297.49	301.55	297.19	300.7	297.39	299.58	296.87	302.97	304.52	298.11	301.67	302.9	302.31	303.17	299.04	294.31	300.94	300.92	303.35	300.51	300.81	303.63	301.33
304.8	305.83	300.51	304.09	297.13	300.56	302.65	305.6	304.96	301.64	305.71	299.74	304.77	305.88	304.94	303.32	307.88	303.13	298.51	302.01	304.94	311.87	307.71	304.47	305.51	299.52	296.66	301.82	302.95	306.48	298.22	307.89	296.05	301.37	304.61	301.56	309.45	306.68	303.37	301.71	301.81	306.22	301.76	302.35	301.21	301.9	304.03	304.89	310.54	302.29
299.65	303.18	309.64	302.37	307.04	299.23	308.48	300.95	301.99	304.94	301.99	301.8	304.14	302.62	306.21	308.46	304.73	304.16	296.54	301.88	302.4	303.91	305.61	306.15	301.29	299.45	301.33	302.64	305.29	303.27	305.73	300.19	304.96	301.14	302.25	307.14	303.18	307.99	299.86	303.1	299.19	300.5	301.86	300.02	298.93	304.87	302.6	299.2	304.01	308.56
299.32	302.75	301.91	299.71	300.83	303.21	295.52	299.62	303.98	302.2	302.47	301.79	301.1	296.18	301.66	302.54	295.3	297.7	296.47	299.91	304.99	299.12	301.6	304.4	300.46	298.5	299.56	300.65	298.72	294.06	301.93	299.27	302.69	304.39	303.34	301.12	299.14	302.2	303.71	302.63	298.47	301.8	300.07	301.02	301.2	300.38	298.55	295.73	298.66	302.36
294.31	293.67	290.24	293.22	290.22	297.16	295.07	296.77	293.44	289.93	293.74	297.39	297.37	293.92	289.6	293.64	297.21	292.14	295.37	296.71	292.86	295.66	298.64	297.27	300.41	294.86	295.51	295	294.72	295.51	291.56	294.26	299.06	294.18	295.71	294.41	296.72	298.8	296.88	294.06	294.44	289.62	293.79	292.76	288.14	292.29	295.99	295.75	290.65	295.32
301.55	302.62	302.33	301.72	303.79	306.91	306.87	301.69	305.55	301.51	299.63	304.3	303.05	306.94	302.12	301.84	305.64	301.55	307.81	298.86	301.1	303.22	303.64	302.95	302.19	302.16	309.09	302.35	302.01	300.93	301.9	303.26	303.51	303.65	303.69	304.43	308.22	306.49	305.61	305.29	306.28	309.57	302.03	303.49	301.36	303.79	304.4	302.99	300.49	306.75
301	296.53	305.63	302.15	298.34	300.54	298.58	299.06	298.13	299.83	299.91	303.82	302.76	303.93	297.62	300.87	304.69	310.99	299.36	298.6	299.73	298.39	303.14	299.8	295.94	303.91	302.48	299.57	300.44	295.86	300.88	300.19	300.03	301.4	300.08	301.65	295.47	299.67	299.81	301.25	300.35	299	301.18	300	299.04	299.68	302.96	301.32	302.74	301.96
307.09	303.84	303.89	307.59	304.96	306.77	306.63	302.38	306.23	304.09	301.55	309.79	309.95	305.19	305.81	305.55	311.49	306.68	304	305.6	309.27	302.85	311.19	298.49	306.49	307.02	313.37	307.22	304.55	309.2	311.05	309.79	303.8	311.19	303.98	305.3	307.15	302.41	305.77	302.08	310.67	304.92	302.5	306.85	305.2	304.83	305.14	308.42	304.33	303.01
318.74	319.72	319.27	318.81	318.61	319.23	315.15	314.58	320.17	317.76	321.2	318.49	319.06	319.61	320.9	322.64	320.05	317.45	318.82	316.13	316.01	320.76	319.74	319.88	317.34	319.23	315.66	319.83	322.32	321.91	317.59	318.73	322.56	321.4	320.06	323.38	318.37	323.26	314.92	321.11	320.36	320.68	319.9	323.27	316.41	317.79	325.07	318.34	317.52	318.91
316.1	309.77	314.72	312.36	310.91	309.24	318.05	307.16	310.04	309.13	311.01	308.11	313.33	313.49	310.65	311.6	308.5	314.33	311.86	310.51	314	313.05	312.92	307.33	311.08	309.05	312.6	308.02	310.6	312.52	312.18	310.84	318.49	312.24	311.01	312.36	311.11	313.98	317.74	311.48	304.26	315.34	311.09	308.52	314.26	315.4	310.99	310.8	310.16	314.12
303.59	302.44	300.63	300.45	303.35	305.05	302.59	300.28	297.62	300.03	300.3	300.97	305.93	296.66	299.78	299.78	304.19	295.92	305.38	298.32	302.71	301.47	305.32	302.1	302.02	301.67	303.44	297.82	306.88	297.06	301.42	302.11	297.94	294.79	301.17	301.05	300.43	301.49	295.71	300.27	300.67	300.76	300.39	300.53	297.61	299.2	303.63	298.07	297.88	304.75
311.52	308.28	310.08	305.87	310.59	305.82	304.16	305.65	306.91	305.42	310.87	301.84	307.94	302.21	310.8	307.7	304.11	305.93	303.8	306.57	305.41	308.84	308.38	306.52	310.05	308.02	310.42	309.67	308.58	309.47	304.69	306.19	304.59	305.16	306.33	308.75	309.24	310.83	303.63	310.71	298.45	306.46	309.89	310.88	307.82	307.26	313.57	305.43	308.45	306.78
325.85	328.61	327.02	327.06	326.06	321.89	330.82	322.65	329.94	330.37	326.25	323.64	330.34	327.29	326.47	331.87	329.03	326.95	332.1	323.98	322.81	324.74	322.61	328.86	319.1	332.58	330.8	322.56	327.92	326	326.45	327.89	330.69	328.09	328.8	328.63	323.56	329.73	322.8	329.39	326.95	327.62	330.25	330.38	323.98	328.99	325.89	324.1	329.81	328.97
315.9	316.32	316.34	308.71	312.27	312.93	311.85	310.24	311.18	316.54	313.83	313.13	309.09	319.5	316.67	312.57	310.36	315.37	311.99	318.23	312.89	311.35	314.5	308.71	313.26	310.84	310.4	313.41	312.41	314.99	311.94	311.19	312.17	316.59	313.84	313.55	313.14	312.66	312.76	309.48	311.71	313.05	315.04	315.78	316.26	310.9	309.24	308.41	311.26	311.91
325.64	323.28	328.4	328.94	327.67	328.26	325.46	328.77	328.58	332.33	324.46	327.25	333.83	327.43	330.68	329.93	323.6	330.53	332.25	330.45	330.49	323.91	329	327.86	326.24	330.72	321.89	328.86	333.66	328.81	327.98	328.19	324.73	325.62	328.78	326.19	326.16	329.1	326.81	323.93	327.35	324.18	327.75	326.07	330.17	331.75	329.71	327.18	328.07	329.85
295.89	298.16	304.66	294.02	302.88	295.3	302.37	296.31	297.14	302.1	303.21	294.92	298.26	298.46	302.77	299.98	298.46	298.91	297.73	295.59	300.38	295.87	297.34	298.87	295.92	301.8	297.18	294.34	294.56	297.78	295.66	292.56	294.82	293.77	297.25	296.95	289.47	296.47	297.6	296.1	294.03	298.83	298.53	293.82	296.28	294.39	295.35	296.03	298.56	294.4
316.3	315.39	313.62	312.42	316.29	317.42	312.38	313.33	311.69	315.83	308.62	313.25	309.17	309.72	310.24	316.23	311.34	314.45	312.3	315	310.69	311.33	315.29	313.19	312.72	316.01	312.59	311.67	314.36	321.05	314.9	316.42	320.57	307.85	311.39	313.54	308.53	312.63	315.55	317.59	317.34	311.54	312.47	314.23	309.42	311	318.66	313.62	314.33	312.19
302.66	303.89	308.19	308.53	306.84	301.61	308.1	305.11	309.09	309.5	309.25	306.71	308.24	306.85	306.19	303.47	308.63	308.21	306.53	307.15	305.08	303.38	306.14	304.17	301.97	303.09	314.46	308.49	312.97	303.8	305.42	307.93	305.46	308.86	307.23	304.37	302.04	307.39	306.6	302.46	305.71	311.12	306.78	303.22	308.97	306.15	305.32	307.47	309.22	305.06
312.25	309.15	307.66	312.06	313.24	310.54	311.98	309.72	306.86	309.31	311.5	311.87	309.43	312.99	310.59	310.55	312.4	310.19	314.57	311.01	315.54	306.36	305.96	310.1	312.43	306.41	311.28	313.23	311.03	313.13	307.12	310.11	309.33	306.84	317.76	309.82	311.8	308.89	313.59	306.11	307.54	307.77	312.39	312.83	313.66	310.87	304.95	310.59	309.38	308.11
298.84	307.82	305.81	302.65	304.3	306.32	307.61	307.29	306.35	308.03	303.55	304.93	303.1	300.81	302.74	304.47	305.3	302.75	297.06	302.64	309.17	307.33	302.12	309.02	305.37	302.88	302.71	310.27	305.61	304.28	301.62	306.55	305.78	309.03	306.36	306.95	305.69	300.23	304.89	309.56	309.49	311.33	309.81	309.71	303.66	304.77	303.14	306.12	305.25	298.35
309.44	310.53	310.96	308.88	305.06	313.34	308.02	308.59	309.25	306.64	308.16	304.58	306.65	311.28	306.08	311.95	315.69	308.91	309.54	315.4	312.05	311.66	312.49	312.79	308.9	312.01	310.53	311.06	309.55	316.29	316.66	313.28	309.08	310.73	311.58	315.79	315.23	310.97	313.88	312.53	311.47	309.45	312.09	308.34	313.02	305.74	312.01	307.67	309.44	308.69
317.12	315.08	316.53	316.97	314.11	315.16	317.08	313.1	319.2	313.12	308.51	314.98	314.76	308.83	309.82	316.69	315.22	316.26	311.74	315.1	312.43	311.74	310.4	312.68	308.81	314.81	310.06	314.61	314.54	306.72	313.86	313.59	315.98	311.47	310.42	314.18	312.58	313.48	313.37	316.43	312.33	316.35	314.65	315.95	311.76	315.07	311.88	314.32	316.28	312.82
303.08	307.32	301.1	302.79	299.61	299.09	299.19	302.39	302.83	301.42	303.94	304.6	302.02	298.16	306.03	303.91	300.44	303.52	296.07	307.42	299.01	301.4	301.93	297.71	301.13	301.89	300.77	302.39	309.03	300.92	301.69	301.94	308.44	303.15	299.13	298.35	306.93	302	305.36	302.11	301.98	303.13	303.53	304.39	306.26	302.09	301.79	305.64	302.94	304.27
313.12	315.51	312	312.72	311.46	315.62	316.05	320.13	314.61	315.47	313.84	308.27	311.17	313.21	313.37	318.72	311.28	316.05	316.55	315.93	313.08	317.88	310.26	316.54	311.44	314.77	310.4	314.48	312.49	315.46	312.28	311.66	310.87	318.63	315.9	315.44	316.03	306.14	314.24	316.76	313.54	316.39	311.93	314.29	310.56	311.47	313.48	311.72	312.72	313.43
299.84	298.52	299.17	302.57	303.02	303.79	303.44	305.68	299.95	303.81	297.63	303.36	303.01	303.29	310.41	306	298.48	298.79	304.89	305.2	303.05	301.15	297.06	299.64	299.08	299.66	302.03	304.24	308.39	300.65	298.36	299.86	301.15	299.88	301.65	302.45	300.68	301.42	297.04	308.39	302.34	295.6	302.04	296.61	295.19	302.54	300.09	302.42	301.42	302.33
320.98	321.81	322.34	325.17	324.05	327.67	327.6	325	329.99	327.39	322.69	323.35	324.32	324.55	328.47	325.11	323.44	324.98	319.95	319.73	316.71	329.76	319.86	319.66	324.85	322.79	323.36	323.21	327.17	320.01	321.93	322.26	319.6	324.05	331.88	323.52	328.91	325.62	320.91	329.55	327.87	326.43	321.13	323.98	320.37	328.59	324.39	329.23	325.04	322.13
303.01	305.72	305.6	300.44	303.48	303.47	304.49	309.1	305.59	301.62	302.52	302.3	304.87	303.97	301.51	303.7	299.4	302.58	305.37	307.42	304.98	314.7	304.51	302.95	302.12	304.37	309.94	304.52	301.38	301.96	304.53	309.65	303.54	298.16	305.29	303.56	302.52	304	302.74	301.37	303.6	302.95	305.39	302.74	305.24	296.78	299.82	297.39	301.03	303.65
298	296.84	291.97	295.63	298.53	297.16	294.58	293.16	289.57	294.84	295.21	302.29	296.66	294.62	295.2	296.55	291.27	295.07	295.36	289.88	294.33	294.58	294.76	294.63	293.41	290.11	293.08	295.52	296.41	295.59	291.03	294.52	296.01	294.96	297.18	294.83	293.87	298.44	289.62	289.02	292.84	294.09	294.23	297.88	294.26	294.32	294.5	299.01	292	298.04
295.2	297.74	299.84	293.86	295.45	290.78	294.2	302.06	295.22	298.21	294.08	293.15	295.66	291.79	295.43	293.81	298.29	293.65	297.6	294.38	298.42	288.75	299.43	297.08	291.09	293.03	289.73	296.1	290.35	298.61	295.83	297.9	292.49	296.54	297.3	294.96	299.12	295.21	290.9	300.36	297.44	291.35	297.57	296.97	298.79	293.59	297.89	288.07	290.34	295.99
309.67	308.32	312.88	314.53	310.84	306.95	306.82	311.05	315.76	313.17	314.4	318.51	309.66	317.09	316.86	312.11	316.01	312.75	314.58	311.92	311.25	314.13	311.44	313.24	312.39	312.56	309.59	310.5	316.35	306.72	309.72	314.32	315.15	320.79	318.28	315.87	319.3	309.16	313.57	309.26	313.96	313.47	312.9	315.55	311.36	310.49	309.74	305.56	308.14	314.43
297.86	304.28	304.39	308.04	303.98	306.7	308.2	302.24	305.37	304.66	305.59	300.28	304.31	302.13	304.69	308.75	303.71	305.13	304.5	304.99	304.18	306.78	305.51	303.92	303.45	305.56	304	308.43	302.78	304.69	305.24	305.11	305.96	302.93	303.57	307.16	303.87	304.1	307.5	307.7	302.07	300.03	310.81	303.33	304.6	303.77	309.53	302.67	303.42	303.91
315.08	312.25	310.22	318.7	309.79	316.63	313.62	315.74	315.94	310.87	313.42	313.69	318.08	314.1	311.38	309.16	308.59	307.97	312.66	311.77	310.97	308.76	313.12	309.33	314.38	312.1	309.39	310.69	313.74	313.52	311.05	311.25	314.2	311.32	312.66	313.5	312.35	311.14	313.62	310.9	317.33	310.17	308.79	314.78	307.99	317.87	307.73	311	313.69	314.19
313.78	316.29	313.09	312.91	313.65	310.91	313.5	318.93	312.45	319.02	311.7	314.28	310.65	315.54	314.64	316.67	311.03	318.67	316.79	317.46	311.64	311.07	318.42	312.35	314.28	311.67	315.16	320.39	310.11	314.42	318.9	316.62	309.08	315.14	317.39	312.5	318.47	319.88	316.31	315.27	310.07	311.04	319.21	309.64	311.24	313.26	311.59	315.6	313.17	312.74
306.69	309.33	309.31	312.35	312.97	310.94	310.24	312.47	311.45	309.94	307.24	309.28	312.01	310.99	312.01	315.66	310.36	313.96	312.25	310.87	312.35	309.03	312.98	314.24	306.79	308.79	313.29	313.31	309.96	315.14	319.58	308.93	312.63	315.19	311.83	310.85	317.92	307.29	309.36	314.23	311.75	311.03	308.92	311.66	309.82	310.43	307.58	315.04	306.5	315.25
313.17	310.63	315.65	316.48	314.92	312.42	306.87	309.83	314.59	314.16	314.56	311.85	311.76	306.09	307.39	312.44	313.77	307.52	311.11	313.47	314.89	310.43	309.34	314.03	314.88	314.03	311.48	312.25	315.39	310.15	311.71	313.51	309.47	317.31	310.54	310.14	308.16	313.6	318.23	308.83	310.63	311.2	313.66	309.81	314.32	316.21	315.29	310.7	303.49	308.31
316.44	313.6	311.06	313.98	316.18	315.6	315.96	303.56	315.7	315.93	314.21	313.17	313.83	309.01	316.04	311.04	306.94	310.17	315.78	313.99	315.87	312.29	316.75	306.9	318.85	314.78	314.23	310.83	309.38	312.02	310.56	319.58	308.81	315.74	316.16	315.64	314.12	312.75	314.19	318.64	311.59	313.11	309.16	312.3	308.8	311.01	310.64	313.21	314.72	316.66
305.69	309.58	310.92	307.38	311.29	308.87	310.81	308.16	305.54	307.39	311.82	308.24	303.08	314.23	314.36	312.28	308.51	306.09	304.67	308.45	310.07	311.66	309.86	309.09	310.02	309.75	310.42	305.2	312.35	310.72	303.1	308.35	308.22	308.8	307.96	311.1	313.85	307.67	307.67	308.52	306.28	311.08	313.78	306.85	304.67	307.79	305.52	308.4	309.46	305.92
301.16	300.08	301.09	300.08	297.19	296.27	301.64	300.23	298.85	297.48	302.4	295.68	306.37	299.48	305.56	295.74	302.71	298.9	299.8	297.3	302.08	295.91	296.96	302.61	296.91	304.38	296.67	301.48	297.67	301.49	299.26	300.16	297.75	297.71	299.68	297.81	301.27	302.39	303.18	297.62	300.03	302.01	299.58	299.37	299.72	299.69	299.75	305.98	298.3	298.95
309	304.09	306.3	308.15	302.48	304.8	301.88	301.87	305.79	306.77	307.7	307.03	309.4	303.99	307.5	299.33	300.94	306.3	305.47	312	308.49	309.52	308.48	309.49	308.02	301.61	306.4	305.63	306.23	308.12	304.19	303.68	304.61	307.53	303.99	301.56	306.51	305.15	304.17	303.76	304.56	303.87	305.36	303	304.55	305.71	305.71	305.53	306.3	306.08
318.57	317.8	314.24	315.05	315.09	316.23	310.5	312.53	317.84	315.63	317.4	318.81	313.23	313.85	322.28	315.46	315.92	317.36	310.64	312.57	311.51	313.13	317.01	311.57	314.65	316.02	314.31	314.55	317.35	313.28	315.55	316.63	314.12	321.85	313.12	322.2	313.98	317.92	318.08	316.39	311.73	308.14	317.47	317.3	316.84	312.06	313.66	316.46	308.12	316.17
311.39	314.68	315.41	314.07	314.42	311.74	315.32	315.22	314.28	312.13	318.69	313.34	318.5	318.07	315.83	315.62	318.17	313.68	316.74	318.23	311.78	312.05	314	311.7	311.61	312.55	317.49	314.65	317.74	314.71	312.21	317.33	314.96	312.22	317.01	316.5	313.87	308.91	311.83	317.36	315.1	314	309.37	317.27	307.48	316.62	311.42	310.48	312.23	316.5
315.11	315.53	318.43	324.72	319.98	320.43	317.52	320.24	316.09	314.14	320.31	315.4	317.02	319.32	320.73	315.98	321.41	320.4	322.55	320.53	317.94	322.64	321.2	322.12	314.78	318.94	319.93	312.82	322.66	320.62	318.77	318.32	315.44	317.81	320.49	320.53	321.34	315.25	318.4	318.34	316.17	315.88	322.26	318.41	316.67	323.26	320.35	311.31	320.62	316.2
301.23	305.84	298.83	302.62	295.78	298.64	300.97	303.65	295.91	305.87	303.75	302.89	299.93	296.16	306	308.45	300.18	300.61	302.79	303.97	299.95	305.47	302.76	302.92	303.26	301.19	299.97	300.62	304.18	304.57	300.17	305.14	301.34	304.03	310.39	299.52	304.3	308.16	299.17	298.73	296.69	299.61	300.62	298.08	301.44	301.65	298.38	300.22	302.79	296.88
331.94	331.46	329.36	328.13	329.28	332.72	329.97	332.49	329.14	322.15	329.37	323.27	329.91	328.5	334.17	328.17	331.8	325.28	330.05	326.24	328.2	327.63	323.97	326.63	329.94	328.53	326.44	330.75	327.6	327.01	320.29	327.28	325.17	329.97	326.8	331.46	330.91	331.8	327.71	333.63	328.1	328.61	326.76	328.2	332.53	328.1	330.03	328.23	331.21	322.69
291.41	297.12	291.42	298.92	293.85	292.57	294.55	296.22	295.05	297.52	298.33	296.76	290.63	298.02	297.93	297.17	296.23	296.79	293.69	292.64	293.09	301.11	300.67	295.28	295.01	293.98	300.5	298.47	296.96	296.42	294.97	294.58	298.82	299.47	296.03	298.32	294.82	296.71	293.86	291.65	297.31	294.86	295.46	296.3	301.66	297.8	296.27	295.4	299.14	300.54
327.92	331.07	322.13	329.19	327.52	324.69	327.14	326.93	321.8	326.13	322.45	325.43	320.31	323.8	320.69	320.86	328.92	328.07	321.61	323.72	324.9	326.28	323.6	322.58	321.06	329.2	320.61	318.65	326.77	324.71	324.83	327.71	332.55	325.67	323.27	324.84	327.02	326.29	329.58	323.54	324.06	323.72	325.33	328.24	329.04	326.47	326.83	325.17	326.05	321.14
298.96	307.7	302.71	303.14	308.09	308.95	305.86	301.86	302.28	301.24	303.73	300.94	305.22	298.99	306.19	302.89	306.81	300.26	303.57	306.02	304.8	304.92	308.9	306.89	304.43	303.87	303.24	305.12	305.18	304.99	307.83	304.94	306.89	303.01	305.37	303.67	301.27	315.29	300.87	303.36	303.28	305.23	300.36	308.4	306.08	302.5	303.67	300.84	300.23	308.76
317.18	321.44	311.48	318.18	316.57	319.04	320.97	319.08	313.98	319.69	315.86	313.81	314.69	324	311.81	312.19	319.04	321.2	315.08	317.16	319.82	318.2	318.9	314.83	317.72	318.77	316.32	317.36	319.16	320.62	317.96	320.37	320.22	315.32	316.69	316.85	315.66	314.68	315.56	317.92	312.78	323.24	312.45	323.87	316.25	319.53	317.72	315.57	320.94	312.26
290.82	290.92	293.48	297.63	293.19	291.7	298.67	294.58	294.51	292.35	294.45	296.44	294.48	294.61	295.95	295.56	300.71	292.47	299.4	292.57	301.64	296.27	289.57	293.89	294.48	295.67	291.61	295.17	293.84	294.59	293.01	296.24	296.7	298.22	291.51	295.93	295.74	295.62	294.85	291.71	294.92	293.72	297.64	295.14	297.27	298.93	295.64	289.88	297.78	298.23
306.23	312.47	309.56	308.52	305.17	304.06	305.88	303.91	308.24	311.56	305.73	313.71	303.37	306.67	300.4	306.15	304.37	306.03	306.7	302.04	306.14	311.41	307.6	307.58	308.45	311.95	305.29	309.56	305.24	302.53	305.19	308.03	304.92	305.52	311.12	308.8	301.02	308.74	308.5	312.01	308.55	305.73	309.01	305.76	309.84	308.64	310.6	307.94	307.82	308.84
301.2	301.53	305.2	304.93	301.99	304.43	304.05	302.14	300.61	301.52	307.47	308.62	306.09	308.08	301.06	305.69	306.36	302.45	307.51	305.26	301.42	303.97	303.41	304.8	302.72	301.98	306.22	307.48	304.25	308.42	303.46	301.62	302.16	303.44	309.85	299.13	304.25	304.54	310.37	307.15	298.83	304.84	300.84	306.42	305.56	304.23	306.88	301.24	307.62	299.35
316.3	314.35	315.36	311.43	312.04	318.39	315.7	316.43	313.06	315.42	308.15	310.65	315.14	314.67	315.16	309.91	314.07	315.86	308.14	315.35	314.19	306.91	314.5	316.52	315.66	310.26	311.68	316.96	309.23	309.89	311.18	310.55	313.75	313.73	314.76	319.49	312.71	315.76	316.55	310.85	314.13	313.92	311.58	313.73	314.48	317.27	314.13	313.61	320.65	312.44
293.32	296.15	292.19	296.08	296.5	297.79	291.26	292.8	298.09	294.92	290.3	293.12	297.64	295.83	293.53	293.43	296.38	295.55	302.45	298.47	294.11	288.41	294.58	298.82	293.19	288.69	291.97	296.66	295.89	300.88	295.91	298.3	294.05	296.6	299.64	298.5	295.81	296.83	298.29	294.94	297.5	291.82	298.44	298.07	287.31	298.94	296.16	296.4	292.94	297.51
307.85	315.15	316.27	312.47	314.87	315.52	313.5	315.05	311.19	315.41	307.13	314.58	308.82	311.41	311.25	316.95	308.56	310.1	313.16	313.57	315.57	311.1	312.8	312.93	319.44	314.27	317.73	316.59	313.46	316.62	316.41	311.74	316.68	309.99	309.51	312.64	315.2	313.13	311.86	317.04	314.25	315.73	312.23	313.09	314.22	309.47	314.88	308.73	308.62	313.4
305.83	302.79	305.31	306.44	302.57	302.5	298.87	302.53	301.75	303.19	302.53	301.25	308.3	304.84	305.37	305.48	300.65	303.27	302.59	305.98	300.24	303.68	309.19	304.66	305.72	301.32	302.4	306.61	303.5	300.61	303.24	306.07	301.17	306.03	300.63	300.94	302.33	296.83	304.26	305.31	304.05	302.39	298.69	302.52	304.43	302	298.97	304.38	307.07	300.89
299.81	301.2	295.44	299.24	298.69	295.32	298.8	300.34	299.91	294.23	298.89	303.55	299.95	299.74	299.1	298.92	301.62	302.65	300.51	296.37	296.52	297.55	298.95	304.43	301.51	295.26	302.58	300.86	301.77	304.18	301.59	302.62	297.87	294.41	298.25	295.98	298.82	301.05	303.68	298.92	298.89	297.24	297.77	298.22	301.58	303.75	297.01	296.54	297.68	298.27
310.89	312.76	308.56	313.55	307.55	305.92	313.84	310.63	306.06	308.91	305.3	307.98	308.16	314.15	310.52	306.39	309.62	312.65	308.49	309.34	309.08	309.15	309.58	305.68	309.41	308.99	310.31	309.23	314.05	310.11	312.9	310.66	311.82	305.8	305.25	311.31	308.69	313.36	311.86	311.05	312.88	307.31	307.65	311.22	310.68	314.23	312.41	311.42	311.72	309.69
315.79	315.45	318.49	317.42	317.89	317.28	313.03	317.79	318.07	314.85	316.83	314.65	320.74	316.7	311.75	315.46	320.49	317.22	315.08	313.93	315.26	318.25	317.37	312.56	315.78	318.95	316.8	319.83	318.85	322.63	319.63	318.69	316.37	319.87	325.25	317.17	316.16	322.66	318.35	318.27	317.82	317.33	321.77	320.77	317.77	315.95	321.76	316.22	315.73	320.71
301.82	302.55	302.11	305.18	304.7	302.9	305.99	304.4	303.35	301.73	304.75	302.16	306.94	303.42	304.93	306.03	308.97	305.69	307.37	305.55	304.73	301.76	307.45	307.58	309.62	299.07	298.88	304.21	299.74	308.03	303.97	306.73	309.48	300.52	303.61	308.65	299.89	301.57	306.39	302.37	306.81	302.97	306.66	302.98	298.36	307.35	301.24	305.87	304.94	306.98
316.11	311.57	316.4	317.09	313.67	312.47	311.83	307.74	309.73	314.69	317.28	317.55	318.03	314.8	319.29	316.45	313.98	314.6	313.64	312.87	314.8	317.1	310.65	317.95	314.38	309.25	318.46	317.57	310.71	315.71	316.27	317.65	310.02	317.2	312.07	314.86	313.27	308.29	315.66	314.86	314.71	314.83	317.52	311.12	313.8	314.11	315.64	311.96	313.14	313.85
307.58	304.67	305.49	306.64	310.03	308.85	306.03	304.14	309.95	305.46	309.42	310.19	306.81	306.1	307.7	308.67	311.16	310.01	304.21	311.8	306.37	309.07	309.92	309.04	307.48	302.63	303.35	311.69	303.59	309.32	306.66	304.13	310.46	301.22	304.97	305.5	307.96	300.56	307.69	306.24	310.67	303.46	305.82	311.35	305.79	308.57	305.89	307.96	306.62	306.23
314.54	314.16	309.11	318.75	311.87	310.65	317.68	315.86	317.67	316.89	313.31	311.83	315.16	314.9	314.31	314.33	319.92	313.84	310.5	316.88	315.63	312.27	317.71	316.52	312.83	318.45	315.99	312.72	313.37	313.01	316.47	316.3	312.81	316.14	313.33	317.61	314.97	316.22	314.35	312.76	314.02	311.91	316.2	317.53	311.81	314.98	318.45	314.86	313.11	315.33
320.81	319.07	319.41	312.11	320.31	320.5	320.8	322.1	320.25	320.63	318.79	315.2	315.27	320.68	318.43	319.91	321.1	315.79	320.08	318.02	320.61	319.78	318.13	315.86	324.17	317.38	317.92	321	319.12	316.04	321.7	314.86	317.18	318.43	316	317.53	319.66	315.66	316.65	316.47	316.47	320.31	316	319.88	317.73	315.61	313.26	312	318.84	317.87
323.56	319.38	313.91	323.43	318.2	318.76	317.08	318.87	319.92	317.39	311.56	319.95	315.51	320.36	325.36	318.44	320.66	323.82	323.26	317.13	316.91	316.34	320.35	322.2	314.75	316.45	319.5	320.26	312.26	317.03	320.74	318.49	319.58	319.18	319.28	317.92	316.2	316.71	322.86	312.57	320.9	318.21	321.58	317.78	316.66	321.74	321.56	316.32	320.79	320.97
315.93	316.04	313.24	318.55	318.36	317.61	314.46	313.94	317.78	314.25	312.97	314.89	315.37	318.38	315.39	314.27	310.21	314.89	315.2	319.45	311.81	310.94	319.4	314.68	315.77	314.24	312.94	313.79	315.52	314.17	317.39	318.09	316.08	316.78	311.26	310.32	320.34	314.61	310.61	315.3	319.94	315.58	313.84	315.19	315.86	308.16	315.03	314.29	313.49	315.48
310.89	317.11	312.8	319.19	309.32	316.63	312.66	309.24	316.89	316.51	319.05	313.4	316.99	312.98	316.7	312.19	319.08	314.4	316.49	313.54	315.11	314.26	315.16	319.66	315.05	312.96	314.05	315.76	317.5	315.62	318.32	312.21	313.54	311.46	313.54	317.8	316.33	311.76	314.7	313.94	317.48	317.77	318.1	312.32	315.03	313.4	313.48	318.08	316.41	318.7
302.16	307.26	301.61	307.28	305.85	306.79	299.53	302.99	305.25	303.74	302.88	310.92	306.84	306.57	303.29	308.14	301.91	303.02	305.17	309.25	307.58	309.1	305.99	299.51	306.08	303.65	302	305.08	308.73	303.25	302.72	310.27	300.52	300.06	305.82	304.17	303.79	310.02	306.28	309.01	307.01	306.94	303.76	302.51	304.46	305.58	302.15	305.95	301.99	304.03
313.74	319.18	316.96	314.75	319.13	314.38	312.18	315.36	311.79	315.31	317.02	312.53	315.89	315.11	320.61	317.6	320.02	319.85	318.52	318.2	314.09	313.09	315.75	317.69	311.94	317.05	315.29	318.65	310.56	307.85	321.21	314.92	316.63	320.76	312.87	317.52	313.41	318.95	314.94	314.83	314.1	316	318.03	322.52	317.55	310.5	319.53	320.25	317.9	316.82
308.05	295.17	307.8	300.93	301.21	306.8	306.11	303.55	299.57	302.7	306.96	301.96	306.63	301.91	304.29	301.09	304.57	301.17	308.37	305.55	304.33	299.81	297.05	299.9	307.55	306.11	301.99	301.61	303.68	302.11	306.09	302.74	299.91	307.98	302.12	304.13	300.71	301.08	300.43	302.35	304.8	303.51	304.87	305.2	304.34	303.92	303.08	299.86	304.04	304.4
301.63	303.9	303.21	305.85	306.64	307.42	307.83	300.32	310.64	302.57	306.59	305.11	308.59	308.13	304.68	302.49	306.02	309.72	303.66	303.03	303.32	304.6	306.85	302.94	304.71	302.87	305.85	302.16	304.37	305.62	306.03	307.42	307.79	303.27	305.65	304.82	306.71	301.02	301.43	305.16	301.51	307.9	305.41	304.73	305.21	308.06	307.02	306.61	300.89	304.4
307.69	298.48	301.88	302.17	306.27	298.2	303.72	306.17	302.13	306.49	304.02	303.74	305.39	310.18	305.96	302.42	302.91	303.94	304.79	303.66	297.77	301.78	298.2	306.41	308.51	303.49	304.58	305.27	301.28	302.92	299.88	306.55	302.88	297.87	302.34	308.04	303.97	302.03	300.08	304.19	300.81	309.61	299.76	300.16	299.38	303.91	303.65	305.77	307.87	304.28
318.19	319.51	317.02	316.47	318.26	312.4	314.55	321.57	315.16	314.59	320.38	321.47	316.43	320.42	314.24	313.72	315.55	314.95	316.76	315.38	318.65	316.23	314.94	314.96	314.44	319.95	317.22	316.65	310.73	314.51	317.82	313.12	318.02	318.27	317.31	318.73	317.99	317.02	319.8	320.43	322.51	314.61	316.24	318.05	323.67	318.74	316.05	317.3	315.27	315.23
313.99	318.17	316.71	321.86	317.21	317.34	321.7	317.36	322.02	325.4	319.25	317.9	322.82	325.32	321.51	316.85	317.07	322.89	318.99	313.93	316.99	323.46	320.49	316.45	314.98	323.86	318	319.64	319.12	319.24	316.04	321.49	318.52	313.74	320.01	322.37	320.49	315.79	315.48	319.11	318.65	322.92	315.35	320.99	323.18	319.42	321.35	318.35	318.87	316.43
316.54	319.96	315.24	319.87	316.03	319.84	309.91	319.64	319.5	319.01	314.33	314.2	314.49	315.72	315.55	317.79	314.11	314.31	318.11	312.85	313.97	318.48	316.9	313.73	317.67	314.01	316.54	322.11	318.25	321.48	316.61	317.74	321.63	312.2	312.77	323.21	317.27	318.75	318.54	314.67	314.17	314.68	313.54	324.4	311.92	312.9	317.24	320.25	311.75	315.36
294.5	298.62	298.1	299.2	295.32	302.99	301.49	295.18	293.12	298.43	297.93	295.93	291.47	295.63	297.11	297.85	296.84	297.68	294.13	296.15	297.13	293.34	294.26	293.87	297.69	294.87	294.67	296.29	300.04	291.82	293.71	290.72	296.89	297.7	294.17	298.79	294.52	293.85	292.97	295.81	300.48	299.26	290.57	299.35	301.67	302.49	300.73	293.97	299	297.06
292.38	288.13	297.29	299.48	294.77	293.84	301.23	295.83	300.05	290.56	300.6	291.31	290.58	294.75	295.58	295	296.44	291.28	292.4	293.53	297.66	299.52	296.18	293.3	292.43	294.03	299.07	291.49	299.56	293.7	296.65	298.87	296.73	295.48	298.4	293.83	296.1	295.17	290.49	291.99	290.73	290.67	292.57	295.7	299.49	294.36	291.08	293.35	298.1	292.49
317.07	318.84	318.12	315.78	319.47	314.71	313.54	313.45	316.06	314.82	319.14	315.64	322.53	320.8	313.39	314.95	315.29	311.64	317.6	313.94	316.96	317.09	313.91	309.84	314.37	316.09	319.73	317.35	317.62	314.52	311.18	315.73	313.2	315.26	314.57	313.49	315.77	308.86	318.44	316.39	317.38	316.87	315.63	317.73	315.02	318.69	313.94	316.2	315.85	319.52
297	292.04	301.23	299.06	298.18	302.52	291.82	295.79	300.98	297.77	299.64	297.3	294.68	303.34	303.71	300.47	297.51	300.76	297.45	297.21	300.79	299.85	304.74	299.25	298.92	300.27	296.7	300.41	300.6	297.63	300.91	301.81	298.1	298.3	302.33	299.87	304.87	301.92	296.82	300	299.98	300.99	301.65	302.13	303.08	298.51	299.37	304.51	299.92	297.08
303.67	305.53	302.92	311.1	304.39	305.74	311.34	303.24	302.31	308.99	308.53	301.7	305.52	307.89	311.54	306.63	302.68	304.97	311.24	307.52	303.18	306.53	304.85	306.43	304.86	301.22	301.41	304.07	306.23	305.64	305.37	308.39	303.27	308.05	304.59	303.42	309.82	306.43	310.22	300.56	302.76	306.42	302.1	304.5	307.53	308.48	305.45	303.98	307.24	303.06
317.22	315.77	321.54	313.56	317.16	315.77	315.25	315.17	316.34	314.61	312.92	321.59	311.29	317.22	310.62	319.42	315.82	316.64	315.91	315.88	310.49	310.76	314.5	314.38	318.26	315.17	316.49	319.25	317.42	309.67	312.11	315.71	316.93	320.16	312.85	311.68	316.2	310.37	312.46	315.02	316.98	318.35	315.91	317.7	320.19	314.36	316.26	314.6	310.36	313.78
301.27	303.9	305.07	308.36	305.77	304.75	305.28	307.5	304	308.36	310.09	306.81	304.92	306.55	308.46	310.26	305.37	309.75	309.02	309.8	305.06	304.75	304.52	300.26	302.73	304.87	305.98	310.04	310.96	308.72	306.15	301.99	306.12	306.61	307.46	307.46	303.49	306.14	306.92	306.48	308	305.99	306.06	305.56	306.5	309.4	309.77	308.56	311.68	305.2
313.41	306.42	315.94	308.8	311.3	315.69	308.09	314.48	312.2	306.12	312.48	307.16	310.78	312.15	309.53	305.36	307.14	311.94	311.27	307.67	311.88	315.33	312.58	307.69	308.22	306.57	306.86	308.6	308.39	309	312.38	309.79	307.58	305.27	314.51	308.4	311.23	309.86	306.71	313.26	310.43	308.83	308.75	311.05	310.06	309.94	307.3	310.73	307.39	313.44
299.6	303.4	301.3	304.24	309.17	301.93	306.64	300.85	305.57	308.28	298.97	301.67	300.76	305.07	302.21	300.77	302.02	304.33	305.96	304.55	307.01	303.83	298.72	302.32	303.2	305.19	305.06	302.15	304.11	304.16	303.83	305.68	302.53	309.67	303.26	301.89	301.13	301.6	306.6	300	303.7	302.78	301.82	305.03	295.04	303.36	300.19	306.27	299.26	306.98
292.48	291.99	296.76	293.18	291.68	292.26	291.73	290.54	295.66	292.91	288.34	293.42	294.95	289.89	287.63	297.04	299.11	292.76	292.93	296.8	290.25	296.3	288.17	293.49	290.96	296.37	299.33	291.7	294.8	297.19	289.99	286.5	297.71	292.09	296.13	292.76	299.26	295.32	295.27	294.08	287.56	295.02	295.24	297.21	293.57	293.75	291.1	297.65	294.2	296.49
307.16	304.53	304.42	303.09	313.33	299.3	304.45	310.7	305.99	305.32	304.11	305.71	302.99	301.78	304.24	303.72	300.26	309.36	309.67	312.78	306.18	305.24	309.64	307.46	305.72	303.01	305.36	303.56	303.22	305.4	304.72	305.6	310.32	308.13	308.92	301.23	303.53	311.72	308.43	310.05	303.9	306.23	303.93	310.91	307.54	304.23	306.5	309	303.76	305.25
305.32	304.13	306.17	304.63	303.44	306.08	307.23	303.84	305.13	300.23	308.97	301.77	299.43	305.19	304.87	303.61	302.47	302.92	293.99	304.28	302.62	303.77	299.95	303.71	302.89	301.34	300.26	304.89	302.75	301.5	303.34	302.69	304.63	300.45	297.12	301.8	302.73	308.44	302.72	301.28	308.34	305.86	302.18	298.83	304.03	306.94	306.64	301.71	306.68	307.14
312.14	314.09	311.99	310.73	310.94	313.81	310.75	309.21	309.92	311.65	311.15	313.76	308.46	306.7	309.12	309.33	313.13	310.44	308.4	312.13	308.24	315.53	312.84	308.32	310.46	310.78	309.42	313.21	305.2	309.71	311.25	311.75	310.29	316.1	316.25	308.74	306.97	307.55	310.14	313.86	314.38	311.3	307.68	311.25	312.53	308.88	312.68	310.63	312.98	310.19
302.35	300.26	302.73	303.97	306.25	302.73	302.09	305.72	299.48	300.77	308.08	306.49	305.9	301.23	303.15	300.72	303.3	303.79	298.29	303.83	303.05	300.7	305.27	301.87	308.06	301.56	306.39	305.78	300.36	305.32	307.32	303.25	309.11	306.47	310.93	304.56	299.13	301.62	308.44	306.28	302.94	305.07	311.15	303.13	297.82	308.05	303.05	302.15	302.15	305.41
309.8	309.76	318.13	308.96	308.94	304.23	311.15	311.67	308.77	308.64	317.27	308.65	311.53	309.51	311.18	313.43	312.31	312.66	306.37	308.94	317.12	311.44	308.08	309.78	316.02	313.77	309.73	307.69	311.14	311.44	308.65	312.83	310.83	309.8	311.52	310.96	303.14	310.85	312.72	306.23	311.53	310.13	306.14	310.42	316.82	312.31	315.25	313.18	313.44	309.46
297.27	294.61	295.04	296.32	298.23	296.64	298.35	300.01	296.28	298.49	297.98	295.96	295.23	295.78	297.01	294.67	296.99	296.12	297.44	302.92	299	296.48	298.32	296.63	296.52	297.67	293.34	293.67	300.02	296.01	298.99	297.16	296.22	299.57	298.21	293.31	294.87	294.94	295.22	296.77	294.94	292.93	298.3	294.73	294.33	299.07	299.79	294.78	295.91	298.59
304.17	298.15	301.85	303.89	301.47	302.29	302.23	304.86	306.22	302.94	300	305.1	299.57	303.35	308.75	303.01	298.52	304.27	306.71	296.22	305.08	298.12	302.38	305.71	300.69	305.09	300.92	301.29	300.06	305.79	301.96	304.42	302.66	305.44	301.6	301.03	301.01	304.02	304.13	302.51	296.65	299.97	298.66	303.32	310.13	301.93	305.26	299.49	301.72	302.24
310.86	311.42	314.07	316.17	313.11	316.17	311.47	314.25	310.41	310.83	312.17	315.99	312.81	310.42	305.4	310.52	317.83	309.67	314.73	313.68	312.48	315.7	310.93	313.98	315.18	319.59	316.42	308.37	318.45	313.51	314.47	317	310.88	313.3	311.89	309.45	312.96	314.49	312.2	311.33	313.1	312.92	309.46	310.01	317.58	313.3	317.05	306.58	315.67	317.15
327.38	327.56	336.02	323.12	322.02	323.68	329.45	328.32	330.34	326.45	326.91	323.26	329.83	333.09	326.37	324.51	328.5	327.93	329.75	322.25	322.83	325.92	322.04	328.17	322.51	330.35	324.21	324.05	328.03	327.66	324.39	326.88	332.91	328.99	325.27	322.02	329.38	326.33	325.76	323.26	327.96	322.93	324.74	328.72	324.23	330.92	326.15	321.99	323.34	327.81
301.94	300.68	302.73	301.28	304.5	306.64	305.41	306.38	304.4	304.83	307.88	308.73	304.24	304.39	301.91	303.12	306.24	304.48	302.22	307.43	300.2	303.72	305.3	307.62	308.48	303.29	299.26	300.05	306.65	302.55	305.23	307.04	297.69	304.48	308.65	298.16	303.88	300.29	301.48	304.52	300.91	299.96	303.05	303.98	301.87	306.45	301.53	304.82	301.53	303.62
308.82	305.25	300.41	306.46	301.19	300.11	297.82	299.31	306.78	298.81	303.57	302.35	303.16	300.81	305.62	301.29	301.37	298.97	301.78	301.45	306.74	298.87	303.76	304.57	306.96	300.11	298.75	308.58	304.48	303.65	300.26	296.46	301.25	303.53	303.76	300.89	307.04	299.67	302.78	302.38	304.43	306.61	300.74	301.46	301.69	302.05	306.88	305.47	301.87	302.14
295	292.22	295.54	294.32	294.35	294.45	296.92	298.33	295.29	289.96	293.81	296.92	300.09	292.22	297.24	294.54	295.09	296.92	292.53	298.35	294.1	294.8	292.62	297.61	291.47	298.23	293.21	292.76	296.12	294.7	291.62	300.38	295.32	292.17	295.09	295.06	286.93	293.39	292.58	294.87	294.08	300.34	296.42	298.89	292.52	297.09	293.23	296.01	290.21	289.53
311.46	313.79	314.08	314.1	308.12	312.19	311.7	311.63	311.77	314.15	312.41	315.07	312.07	301.57	312.52	312.64	308.32	310.59	309.35	314.34	312.32	311.71	312.04	312.62	311.84	310.4	308.84	311.96	307.66	307.32	313.4	310.03	309.5	319.89	308.71	309.58	308.37	311.89	310.59	310.96	312.35	307.26	309.77	311.04	314.57	314.95	314.55	312.55	312.63	312.49
314.69	316.38	312.91	313.74	308.44	314.1	316.65	311.74	309.57	311.84	318.76	315.84	312.89	312.82	317.79	312.29	315.91	315.5	312.52	319.85	312.16	311.91	313.53	311.44	314.48	314.21	313.56	313.18	316.23	313.6	318.53	311.06	314.89	315.34	317.16	312.78	312.53	316.83	314.22	313.47	315.75	308.44	312.28	307.37	311.52	315.46	313.2	314.32	315.29	315.62
307	302.49	299.56	302.15	307.51	303.25	305.43	312.63	307.41	302.59	301.58	306.9	306.22	306.73	305.09	307.1	305.82	304	304.22	303.22	311.12	308.11	302.66	304	305.81	302.76	307.07	302.97	302.48	301.57	302.96	306.17	307.87	307.94	306.28	307.81	312.53	304.07	303.65	301.73	308.14	310.85	296.05	302.02	311.48	307.88	309.73	302.58	307.89	302.41
309.2	305.58	307.22	301.95	305.42	308.08	308.97	307.62	304.77	307.49	305.74	310.67	304.67	308.38	304.9	308.37	307.82	308.23	301.76	309.02	300.81	306.89	309.45	301.84	304.85	312.15	304.68	303.96	308.19	299.42	307.9	307.82	302.43	304.89	301.92	303.75	307.34	304.98	306.16	303.49	305.66	304.18	308.31	309.44	304.43	306.8	306.7	307.3	304.39	308.77
304.36	303.92	306.99	301.2	302.03	303.69	301.8	302.25	304.21	302.52	307.56	301.71	300.28	306.15	309.15	300.76	300.77	304.88	303.35	309.33	300.58	306.22	303.51	303.18	298.61	299.36	300.01	305.66	305.19	307.41	296.29	298.07	304.01	302.07	301.92	305.36	303.58	304.12	301.52	299.66	298.87	302.32	304.63	307.88	301.14	296.17	303.3	300.08	311.06	298.72
314.38	317.95	313.81	313.25	322.1	316.58	310.93	318.01	311.57	317.75	311.67	316.62	314.26	311.32	314.8	317.71	315.52	315.98	319.83	317.86	315.25	317.02	314.8	318.56	317.83	316.61	314.51	313.44	317.68	314.52	320.72	324.55	316.54	315.74	320.25	317.65	313.91	316.4	312.91	319.46	319.84	320.37	312.78	313.03	312.88	313.26	315.86	315.43	313.54	316.28
293.84	294.04	293.66	290.97	287.61	293.18	291.03	298.05	293.35	294.03	302.28	296.55	296.8	292.29	296.88	294.79	294.49	292.42	294.7	291.62	294.25	294.15	292.99	292.91	296.69	294.19	298.97	289.33	292.3	295.73	288.42	295.93	295.97	289.26	294	293.11	288.09	293.68	294.8	291.04	292.97	291.44	295.73	294.9	298.74	292.11	291.77	296.28	295.97	292.22
307.27	306.29	307.82	307.94	310.06	314.82	307.59	304.44	308.7	309.47	303.12	306.45	310.08	308.48	307.32	315.7	311.6	309.64	310.36	315.91	308.95	309.99	309.2	310.98	313.56	307.31	311.04	308.82	306.94	306.38	308.21	309.72	312.47	311.91	310.27	312.11	303.38	314.91	307.93	313.24	307.42	304.96	312.89	308.01	309.88	305.03	310.51	311.12	313.39	307.94
324.37	325.52	329.33	325.67	329.2	334.92	323.17	330.05	327.89	326.63	326.22	331.74	328.07	327.94	326.58	329.85	325.47	324.26	325.04	322.51	332.11	321.65	329.82	323.77	327.34	324.73	324.25	328.26	324.92	326.13	323.14	328.74	331.15	331.28	328.02	324.96	328.85	334	324.76	327.8	331.13	329.82	323.17	323.62	324.1	330.17	325.72	327.71	321.55	329.23
302.93	302.86	301.19	305.27	302.43	304.05	305.77	302.31	301.95	300.46	305.58	303.12	300.26	302.3	300.11	302.4	305.21	302.57	301.98	302.77	309.76	298.07	297.52	306.52	305.98	303.88	300.62	300.05	304.29	299.97	301.67	298.88	303.23	306.51	300.72	300.46	300.01	301.22	301.51	305.67	305.35	301.56	298.49	301.48	305.34	303.09	300.74	298.75	303.13	301.48
312.06	308.46	311.53	306.98	314.72	306.54	308.4	311.78	304.69	309.19	310.79	311.85	310.68	310.89	312.64	306.04	303.28	302.77	309.21	304.05	307.5	305.14	311.13	306.47	309.37	310.98	307.29	309.51	309.58	306.43	309.65	305.05	311.21	306.38	309.62	309.74	305.37	306.62	312.07	307.9	310.11	308.17	310.97	310.38	307.97	314.89	310.95	308.81	310.44	308.2
310.73	310.23	312.1	304.24	307.11	306.95	312.3	304.65	307.01	301.38	304.63	309.18	309.55	311.31	307.5	312.1	311.4	309.71	308.19	309.74	308.32	314.14	310.87	307.98	303.15	311.3	305.85	309.18	313.75	310.4	309.69	314.15	311.08	307.39	306.49	308.52	311.93	311.73	314.58	312.24	309.06	309.22	314.37	314.95	310.3	307.49	304.32	302.63	310.85	315.26
319.93	320.86	313.85	314.17	314.85	315.91	315.8	319.19	318.99	319.73	318.23	320.62	317.73	314.76	320.17	318.26	316.26	317.82	319.45	319.04	318.97	316.46	319.74	319.24	312.16	314.45	321.01	313.33	319.59	315.78	318.51	314.1	317.45	316.86	315.86	318.28	320.84	319.52	313.49	320.14	318.45	319.52	316.32	317.7	321.24	317.42	317.31	316.94	311.72	312.97
312.44	310.61	313.02	312.4	311.59	312.47	312.17	308.27	312.03	313.86	310.41	314.85	311.28	312.06	309.87	309.7	309.86	315.75	311.83	307.93	316.32	313.43	313.06	309.57	314.07	309.3	307.62	316.02	311.84	308.01	309.56	311.46	313.06	310.21	315.93	306.35	311.26	313.23	309.93	309.3	306.21	309.72	310.36	309.56	309.93	312.83	312.65	311.46	311.36	311.68
327.72	323.56	325.65	320.72	325.21	320.92	325.32	327.61	323.37	321.54	322.17	328.23	326.12	326.38	325.89	325.39	328.43	325.47	321.53	326.8	329.02	322.15	324.43	326.02	326.16	324.92	320.32	323.29	321.04	323.62	326.07	326.16	322.27	320.21	326.59	318.89	326.45	322.62	321.3	327.51	327.12	326.5	327.78	324.89	322	327.46	324.93	325.86	326.3	331.6
304.89	305.78	299.71	302.34	298.33	306.23	304.75	308.39	304.91	304.52	308.15	306.67	301.4	303.28	300.77	305.37	304.53	307.06	304.14	302.19	301.4	302.11	304.93	302.78	302.98	300.76	304.01	307.57	304.07	300.15	305.87	299.35	301.89	301.15	301.82	306.74	306.41	299.13	303.52	302.95	304.96	301.73	304.13	302.38	302.42	301.77	301.2	302.95	303.82	307.85
292.74	292.57	288.7	295.58	292.3	292.04	292.37	289.06	297.11	291.48	294.14	293.02	294.77	290.49	296.6	293.08	292.22	289.38	293.76	294.25	292.93	293.58	293.25	296.23	291.04	294.97	294.87	298.71	294.77	295.57	298.74	300.54	293.3	294.56	294.9	301.66	292.79	294.92	292.7	297.41	296.04	294.72	296.11	296.76	296.48	295.81	296.5	295.7	299.61	291.96
328.93	328.78	325.27	323.19	326.01	325.09	322.1	333.43	324.3	327.34	324.74	329.35	326.67	330.01	322.91	331.63	329.62	328.95	328.16	326.08	323.39	324.53	329.64	326.85	327.47	329.46	325.36	324.95	325.28	327.49	326.22	326.37	326.99	322.54	329.76	328.99	327.34	329.99	328.84	335.83	324.97	328.4	325.94	327.7	328.4	328.34	323.03	324.68	331.93	327.42
308	303.15	309.44	307.5	310.38	307.3	304.63	307.09	312.75	305.17	309.14	308.74	305.44	309.22	312.89	312.27	304.65	306.18	307.31	308.79	311.67	305.43	308.88	309.05	310.81	305.4	307.45	311.15	313.02	308.02	308.6	308.25	308.59	309.72	309.66	310.74	304.21	303.25	308.64	305.48	311.98	302.63	314.9	313.44	305.93	306.45	312.7	309.07	312.48	307.48
323.69	323.48	321.94	321.05	328.17	328.46	326.94	323.89	319.42	324.03	330.02	317.92	325.79	326.69	323.21	327.85	320.95	327.99	322.03	325.71	320.8	322.34	326.4	324.62	329.56	320.12	325.76	324.01	325.98	325.88	326.71	323.82	324.95	324.99	323.1	323.1	324.52	325.9	329.17	327.27	325.9	325.17	328.55	328.09	323.54	326.45	325.81	323.33	321.1	323.4
310.9	302.84	309.44	302.44	301.83	301.89	308.63	305.2	304.42	301.8	305.29	300.06	307.87	307.49	303.41	306.25	302.46	308.48	307.78	305.85	304.67	307.51	300.16	304.33	306.74	304.4	308.5	305.17	306.25	303.06	304.61	305.53	303.31	306.22	304.39	305.6	308.03	304.68	304.56	307.75	304.42	302.95	302.88	305.87	308.33	303.25	307.3	303.48	302.14	305.1
312.64	306.1	312.56	314.89	310.63	312.09	308.87	310.71	310.47	311.06	312.67	307.98	304.09	312.96	306.57	316.13	313.3	311.31	313	310.95	310.35	307.51	311.74	313.83	305.79	315.91	311.27	313.53	310.97	315.37	310.2	314.17	314.49	312.52	317.3	308.95	313.89	313.56	312.59	311.65	315.03	313.2	307.33	308.45	315.05	313.4	314.25	317.65	311.19	312.68
313.53	314.29	316.2	312.62	317.05	313.88	316.06	315.54	321.39	311.72	311.68	312.39	315.65	319.24	312.59	314.04	312.88	314.29	313.5	313.74	312.43	311.1	314.27	312.96	316.52	310.86	318.83	315.45	307.98	313.46	308.07	314.31	316.62	316.15	312.04	311.43	315.21	311.86	317.17	313.22	318.92	308.75	315.4	316.96	313.26	319.73	310.9	318.24	312.11	314.05
301.55	303.55	309.34	303.98	308.09	305.59	303.64	310.52	305.73	307.18	304.09	308.34	302.79	306.03	305.55	307.36	301.45	309.4	303.72	299.8	310.81	308.43	301.9	302.23	302.56	306.51	307.14	306.88	307.79	304.91	305.31	304.23	307.96	305.99	308.99	305.25	305.96	301.49	314.61	306.81	304.99	301.52	305.08	304.15	308.8	306.89	302.76	299.11	300.81	308.17
311.86	315.58	316.19	314.91	314.93	312.89	315.1	320.12	314.05	316.88	314.16	307.04	313.12	314.62	310.22	313.45	315.56	316.16	317.36	313.65	316.23	310.89	311.13	313.93	314.72	314.26	311.66	312.15	312.84	311.5	313.1	312.32	315.27	317.21	311.57	315.68	312.86	313.48	313.3	318.48	311.95	315.58	311.61	313.33	315.97	313.13	314.01	315.04	316.79	315.79
305.77	307.04	297.05	300.92	301.86	303.52	305.81	300.51	303.96	298.7	303.45	306.67	301.19	302.26	306.19	303.05	305.04	305.6	303.06	296.48	304.3	304.79	299.38	301.67	307.68	306.51	307.98	299.54	299.81	306.48	305.65	302.9	303.46	304.47	306.62	300.14	305.13	307.4	305.01	306.85	304.12	304.06	306.45	300.6	302.65	304.48	304.39	299.8	302.94	302.56
314.21	313.16	317.09	310.47	312.53	314.9	317.33	312.83	311.82	313.45	316.58	316	309.66	316.3	317.54	314.07	314.63	309.77	318.42	313.13	315.34	314.13	308.43	309.6	312.48	314.05	311.81	310.36	312.27	319.88	312.78	310.75	309.29	314.47	315.02	315.13	310.77	313.11	312.57	310.29	318.41	314.82	314.44	314.34	313.65	312.78	312	313.76	312.52	309.74
296.44	297.27	302.78	302.24	299.61	296.11	303.32	302.94	298.69	301.26	300.91	301.3	298.75	300.72	300.13	299.8	301.21	297.34	297.43	298.42	302.92	304.57	303.07	298.46	300.06	297.28	301.19	299.7	300.83	300.86	294.84	299.89	296.03	298.29	299.01	298.61	298.5	300.19	301.23	295.99	300.19	297.83	300.32	298.13	302.45	300.15	300.64	301.31	298.83	300.35
308.64	308.04	309.96	308.54	300.71	308.17	302.97	305.27	303.41	312.81	306.33	305.79	309.33	309.43	305.5	307.37	303.82	307.02	306.54	306.88	308.89	302.66	306.32	309.59	303.26	310.02	302.85	312.19	303.54	306.84	307.99	308.04	301.33	308.63	304.32	300.42	302.25	305.09	306.43	310.61	308.51	305.32	310.48	303.41	306.47	303.52	306.53	306.07	306.55	307.38
304.05	306.86	301.12	303.09	306.22	308.4	304.01	304.33	306.02	306.72	310.57	304.23	305.96	303.3	305.72	304.55	305.9	305.91	302.51	302.24	307.1	304.77	311.11	305.67	300.82	300.13	309.74	305.55	306	301.9	305.22	306.61	305.15	308.3	304.03	309.42	307.02	308.58	304.74	303.92	306.3	308.76	305.98	306.42	307.77	309.46	309.45	305.17	308.22	305.24
313.94	314.38	306.93	317.5	319.12	308.51	316.9	313.26	309.65	313.42	312.99	313.23	312.8	315.08	309.94	311.36	310.14	315.37	309.99	312	311.35	313.19	309.74	316.15	313.01	312.15	312.97	311.97	311.59	314.4	313.26	313.76	318.08	319.72	315.46	314.18	316.96	314.18	318.16	318.04	307.96	312.6	313.57	311.98	307.65	314.06	309.81	313.15	312.99	312.09
308.61	306.94	307.03	304.23	303.81	306.6	303.78	307.04	302.88	302.96	304.46	307.24	310.1	300.81	296.99	304.9	308.11	296.33	303.17	304.25	307.56	310.43	302.58	308.94	301.42	305.1	304.05	303.06	309.5	309.18	310.87	301.95	304.08	302.98	305.02	302.31	306.84	303.97	308.82	308.02	303.12	302.54	303.28	301.4	309.99	303.18	301.91	309.17	307.86	306.8
302.39	304.78	301.91	301.48	304.22	306.97	299.95	304.08	308.34	300.89	309.58	303.86	304.98	301.06	304.95	301.98	302.54	298.54	301.7	306.04	302.21	309.84	300.07	301.33	308.69	297.14	305.5	299.66	299.76	300.64	305.41	299.37	305.44	304.77	301.04	300.08	306.52	301.88	307.1	307.04	302.36	302.19	302.8	303.79	307.21	303.26	304.43	300.26	305.28	299.54
326.98	330.25	329.58	324.83	323.52	325.58	326.27	327.55	325.87	327.5	326.68	329.96	328.45	324.14	326.85	327.12	325.66	326.91	326.96	326.86	321.45	325.36	323.75	331.64	329.42	325.65	329.67	327.72	328.7	324.37	320.83	325.03	322.05	324.13	330.97	329.96	324.19	325.45	326.88	328.17	328.93	327.81	330.79	325.38	324.32	330.16	331.14	325.12	327.92	324.66
325.29	322.85	324.52	325.4	322.75	326.56	325.07	323.55	323.47	325.45	326.62	328.79	321.18	322.13	325.93	326.91	323.11	329.54	323.1	323.43	321.38	322.7	328.81	321.51	324.24	321.47	322.77	325.74	328.61	323.03	323.86	324.17	327.09	322.82	326.71	322.14	324.95	323.17	327.28	323.87	322.68	325.83	323.79	327.99	324.31	321.63	325.91	319.51	325.03	329.91
302.06	308.6	308.37	306.35	299.74	303.38	305.35	306.74	307.75	304.89	302.18	305.44	301.76	304.25	303.26	305.19	303.68	304.72	304.13	303.08	307.78	300.24	302.75	307.31	305.54	304.28	308.22	302.93	300.61	303.3	306.54	304.57	302.05	301.19	303.78	303.05	303.06	307.3	303.84	301.49	302.44	303.39	309.68	303.25	304.72	303.12	302.02	307.47	305.77	300.19
310.41	308.8	311.92	310.58	309.35	314.05	316.44	308.05	315.78	315.32	310.74	305.33	311.51	311.26	315.1	311.49	310.02	308.69	311.23	309.39	316.94	307.63	308.83	311.45	309.24	307.33	313.27	308.15	317.32	310.85	312.62	306.85	314.39	310.15	309.76	310.17	304.04	314.56	311.58	310.23	310.6	311.37	312.25	311.28	310.12	314.07	311.32	313.9	305	314.76
302.29	301.1	302.75	305.1	300.75	302.12	302.94	306.03	304.49	307.32	307.31	305.41	306.13	303.48	301.08	309.03	303.42	307.77	306.45	303.77	308.22	306.04	309.94	303.63	303.01	302.25	305.42	303.83	303.94	302.82	302.38	304.33	303.27	306.5	303.23	306.08	304.59	306.24	303.89	300.68	304.51	304.42	300.11	301.16	307.09	301.27	306.48	303.62	304.28	303.75
312.42	313.59	321.52	310.13	314.19	319.11	315.8	311.85	308.94	314.33	313.12	316.29	320.76	310.67	312.68	314.78	316.44	316.53	309.04	312.17	304.53	312.28	315.02	314.17	313.31	313.15	311.5	310.96	315.63	311.82	317.83	318.69	316.78	311.22	316.4	312.67	313.55	311.15	313.68	314.46	308.9	320.14	313	312.7	311.95	318.47	313.98	308.9	316.04	309.85
312.79	313.02	313.94	315.43	316.2	316.23	314.34	312.53	314.27	318.96	315.62	314.55	312.2	311.73	318.3	314.74	315.65	316.16	309.48	317.8	313.67	316.36	311.64	314.7	311.14	311.95	317.15	315.71	313.24	312.22	311.01	319.84	310.18	308.67	314.64	316.09	317.67	310.93	310.07	315.38	311.58	307.56	316.49	312.72	313.14	309.26	310.91	308.52	310.76	314.19
334.05	327.91	328.36	329.48	323.66	325.35	325.99	328.56	321.74	329.58	326.54	325.46	326	328.93	320.44	329.58	329.84	326.73	327.7	322.58	325.71	323.42	328.8	325.32	326.7	324.27	323.58	328.23	327.17	329.6	324.16	326.7	326.67	329.13	327.26	326.93	325.98	326.87	324.24	329	328	328.53	325.75	322.18	328.3	326.16	323.73	321.88	328.09	324.77
303.03	303.62	307.91	304.1	307.25	302.36	299.99	303.24	303.76	309.96	308.1	303.34	299.32	308.06	306.31	300.17	308.6	305.99	305.49	305.07	304.97	307.48	303.41	301.56	304.69	304.29	306.84	300.57	302.38	310.2	301.59	309.06	302.26	303.29	308.53	303.8	303.7	302.89	302.37	297.94	306.08	303.35	302.79	302.75	299.47	301.79	304.03	296.95	304.55	303.71
304.53	306.52	305.55	299.1	300.9	302.48	307.03	304.98	302.45	306.76	305.57	309.1	304.45	298.2	305.65	301.87	301.19	301.74	306.56	301.61	303.1	301.91	307.4	304.28	302.88	303.03	305.67	302.34	305.33	304.88	303.21	307.96	303.5	299.7	302.51	302.11	295.97	302.77	301.49	304.08	308.62	306.98	299.91	302.3	304.35	305.31	300.48	298.57	310.01	305.82
310.33	314.6	314.05	312.6	311.32	309.53	306.19	311.04	309.82	315.58	314.32	316.21	309.68	312.12	312.07	313.11	310.53	310.05	312.44	319.21	310.98	311.25	309.78	311.55	314.12	307.71	311.74	311.25	310.67	316.55	315.71	315.81	314.4	316.39	312.58	312.97	314.69	312.76	308.05	312.5	308.01	309.05	318.67	307.99	313.61	315.89	315.61	312.97	313.18	310.81
301.3	306.06	298.65	301.94	306.73	309.91	302.95	306.07	303.84	304.56	303.05	306.7	310.68	305.63	307.35	309.82	307.16	305.38	306.52	304.41	304.7	302.84	300.03	303.29	307.36	307.68	305.11	305.45	306.76	310.47	304.13	307.4	304.71	303.53	306.74	307.01	305.9	303.01	307.29	302.63	303.84	304.96	306.83	305.01	306.21	307.68	304.46	303.75	301.67	307.24
297.34	304.32	303.61	299.96	294.82	297.55	297.51	299.92	299.93	303.09	302.39	301.67	302.92	306.98	305.9	299.73	302.99	295.65	301.05	304.39	298.32	304.42	300.84	300.86	299.73	301.18	298.45	296.32	300.64	301.78	301.72	299.57	298.09	298.64	300.05	298.74	304.88	296.06	299.65	305.42	295.22	301.92	300.75	303.44	303.49	301.96	294.08	299.73	302.33	296.42
295.32	297.6	296.99	296.62	297.36	295.86	297.33	296.17	297.81	299.66	295.39	296.39	296.13	291.1	295.38	296.39	294.42	298.19	296.34	296.99	293.78	295.71	300.21	299.82	296.75	293.66	295.77	303.91	293.17	300.51	292.72	294.91	293.78	296.74	299.2	295.83	299.02	298.04	302.39	293.24	293.01	299.45	294.51	298.96	294.13	294.39	299.03	293.72	295.8	292.63
297.5	297.91	295.77	299.24	300.29	298.01	303.45	301.02	296.13	302.57	301.93	303.06	303.84	302.97	298.62	299.86	299.12	300.56	302.03	297.74	302.43	301.15	296.87	302.1	300.2	295.24	304.87	295.85	296.16	296.08	302.44	301.66	298.99	305.43	302.02	296.8	305.74	298.67	298.46	298.37	293.55	296.81	303.27	295.49	298.6	298.47	304.79	300.03	297.19	300.1
317.42	317.69	315.76	318.95	314.24	312.37	317.35	312.54	317.98	315.95	316	317.25	314.32	318.62	316.74	317.34	319.06	315.46	318.06	312.59	314.02	313.89	310.99	314.21	312.91	313.29	319.05	314.09	317.08	314.42	309.73	318.49	312.28	316.15	311.15	324.81	315.9	316.23	312.47	318.49	314.15	317.17	317.83	316.18	313.85	314.54	313.08	316.96	316.46	311.55
297.42	295.47	294.08	298.42	301.19	300.92	294.94	298.04	293.93	293.5	296.06	299.14	301.14	295.66	302.33	296.1	297.87	290.51	298.33	294.74	297.64	298.04	298.15	295	299.2	297.21	296.24	294.7	295.87	294.93	295.87	293.5	296.44	296.01	300.31	296.72	296.31	298.37	297.85	296.66	296.6	300.5	295.12	294.6	297.67	301.73	295.06	293.37	302.82	294.24
311.31	312.69	315.92	309.11	311.78	314.7	315.05	312.3	310.72	308.65	310.73	309.46	310.38	308.85	314.51	304.91	308.92	306.54	313.81	310.54	311.8	310.71	311.18	306.21	308.13	309.47	311.8	308.45	312.53	311.01	312.83	315.77	309.37	310.49	312.05	308.41	316.44	311.37	313.83	313.53	314.78	313.74	306.47	307.4	312.86	313.67	306.08	307.84	314.01	312.03
319.2	318.41	322.56	314.51	318.28	316.09	319.72	318.77	315.34	316.49	318.66	321.22	317.95	318.55	318.09	316.13	310.8	318.4	316.95	318.03	319.51	319.25	317.56	315.63	318.06	319.95	322.76	314.66	315.44	315.08	315.32	316.85	314.28	317.82	323.81	317.8	319.65	318.37	318.64	323.49	316.71	315.79	313.84	318.11	318.63	322.44	318.02	315.25	315.42	319.02
316.41	318.7	312.52	322.12	321.75	312.75	317	312.51	315.66	314.74	319.11	317.41	313.49	314.29	315.9	312.69	313.13	314.11	315.14	316.62	314.75	317.92	316.9	311.14	317.09	312.4	313.82	316	314.88	318.94	317.8	313.07	315.81	320.12	316.88	312.09	312.73	317.94	312.12	312.5	311.81	319.3	317	320.53	311.62	306.88	311.34	314.3	315.64	317.9
314.58	318.44	319.18	316.86	313.68	319.83	317.13	318.55	315.93	312.28	317.51	317.75	319.73	317.37	313.33	313.64	317.9	319.69	315.63	317.51	315.08	319.68	316.6	315.6	315.01	315.52	315.31	320.5	313.6	318.52	318.65	310.96	316.05	310	318.81	318.4	314.7	318.58	324.83	314.49	316.03	316.1	316.51	317.49	319.19	319.51	313.2	314.07	311.95	318.95
312.7	302.34	304.73	311.18	305.98	303.09	304.26	306.59	304.86	306.54	306.98	307.03	304.29	307.53	306.23	306.45	306.56	301.2	313.14	303.84	307.77	307.88	309.13	309.83	302.87	307.66	305.96	308.4	305.62	307.31	306.46	311.61	307.16	303.32	303.57	304.71	307.9	307.4	309.06	306.36	304.4	304.13	308.05	309.19	305.17	304.22	304.03	309.15	306.15	305.53
295.22	293.48	290.92	291.47	294.43	294.98	296.05	286.67	294.56	299.27	292.39	298.18	295.66	290.23	287.13	294.68	291.78	288.92	296.64	296.83	296.27	293.43	296.87	292.48	300.1	292.92	297.03	296	292.73	288.98	295.15	292.56	292.9	294.46	291.19	290.81	294.8	297.64	297.03	297.77	293.55	293.14	297.28	294.57	294.31	294.96	294.95	294.68	296.16	298.72
317.2	314.25	320.7	314.68	318.47	316.15	317.21	319.37	321.13	314.45	315.14	321.76	313.58	316.93	317.51	315.97	324.21	313.4	316.8	316.97	317.62	320.9	318.32	318.13	320.04	312.42	322.25	318.38	313.93	318.73	316.33	316.65	320.19	314.19	313.59	320.63	321.84	313.87	312.32	322.24	322	314.04	320.85	317.98	320.21	317.65	318.55	319.87	321.89	317.56
305.36	302.57	303.29	306.42	303.04	308.29	302.9	305.37	308.16	308.89	311.04	308.92	306.97	309.69	306.19	304.88	302.5	299.76	308.92	305.61	303.42	300.82	301.64	303.25	307.5	306.44	303.01	310.1	299.83	307.65	305.46	306.78	312.04	305.98	300.68	304.2	309.87	306.8	304.83	308.43	306.79	307.07	304.72	303.52	303.3	308.55	306.56	301.72	310.31	306.98
314.05	314.45	321.47	315.58	314.28	318.54	314.18	320.12	317.36	314.59	320.67	322.61	316	318.05	320.18	319.4	318.65	317.24	315.26	313.69	318.63	319.55	320.67	321.04	313.75	316.88	319.39	319.05	311.65	315.99	320.55	314.36	319.99	319.86	312.76	318.6	321.27	319.26	318.93	316.08	317.34	319.08	315.74	311.53	317.41	319.48	317.37	312.01	317.15	318.45
305.49	300.72	304.21	303.27	300.17	300.3	300.87	299.03	297.91	300.63	298.53	296.47	297.87	298.48	297.26	299.22	298.75	300.28	308.61	299.44	300.53	304.82	300.28	302.33	300.31	301.21	303.68	296.06	304.38	295.89	295.23	305.11	304.5	298.59	302.56	303.52	303.61	303.24	297.84	302.7	301.17	301.6	303.28	300	304.34	294.8	300.25	300.03	295.36	302.79
289.32	292.07	294.92	292.23	293.58	293.06	292.39	293.52	296.73	297.47	292.36	291.79	291.19	299.66	296.14	291.5	295.26	293.39	294.43	294.7	298.45	294.85	295	297.44	290.25	294.99	293.44	293.44	291	294.08	291.05	295.28	292.99	295.9	291.11	292.17	293.33	293.52	294.99	293.21	299.95	295.2	295.95	295.7	295.74	294.18	296.4	292.82	292.88	289.95
313.98	312.87	321.1	308.73	312.59	315.05	308.56	306.97	316.31	308.09	307.86	313.38	305.25	312.35	315.11	312.42	315.83	312.24	309.98	309.89	313.09	313.42	315.41	307.91	314.75	312.29	317.16	318.18	310.02	311.27	312.57	311.36	318.46	317.4	314.38	314.75	308.48	309.5	313.46	316.99	315.24	316.93	315.07	316.65	314.19	308.88	313.19	318.19	313.68	314.15
301.05	304.42	301.62	306.51	305.06	307.46	305.29	304.79	301.9	305.08	299.95	303.91	306.4	305.59	305.07	304.51	304.43	303.67	301.74	301	298.81	300.44	304.77	301.53	304.86	307.77	303.11	303.94	301.45	305.48	302.6	306.62	305.94	303.28	302.86	307.15	299.21	298.58	308.05	301.75	307.14	302.78	303.41	301.51	296.94	304.81	304.95	297.8	300.84	301.94
317.22	315.58	319.87	319.9	322.19	315.11	316.98	317.06	320.31	316.61	319.32	319.4	319.72	315.97	317.24	324.26	318.92	319.88	321.98	321.98	319.78	317.19	314.76	320.31	318.27	319.9	316.74	316.97	318.2	319.83	315.07	319.26	316.52	314.59	322.02	312.52	317.15	317.76	321.26	320.6	324.57	321.16	317.71	319.22	314.06	319.41	316.79	315.47	319.12	318.62
300.97	299.78	302.74	299.71	300.57	304.35	304.74	299.94	299.52	302.97	300.83	301	302.83	300.17	299.4	301.23	300.64	302.68	299.19	301.61	302.11	303.15	298.88	301.53	300.77	299.54	300.03	299.13	297.34	303.15	296.6	297.67	302.13	297.98	301.33	301.05	300.77	301.47	297.56	304.46	301.16	300.97	293.48	299.78	297.82	300.83	299.8	291.21	296.43	302.54
322.63	322.27	325.02	326.18	324.1	324.76	327.31	322.24	322.87	325.15	329.32	322.62	326.01	321.04	325.21	324.24	326.73	324.11	324.74	327.01	322.44	327.28	319.65	328.24	321.53	324.46	328.53	326.08	325.35	327.41	326.11	327.6	324.05	324.89	319.15	321.76	322.54	319.12	329.28	325.96	323.51	325.22	327.24	321.44	327.12	326.49	322.35	325.05	321.71	323.24
322.91	320.78	316.18	324.31	316.47	315.19	316.13	314.69	317.95	318.03	313.57	316.7	317.39	317.5	320.01	316.41	321.48	317.17	322.84	318.19	317.67	320.85	320.79	316.47	323.84	318.87	316.56	321.72	321.55	320.05	317.22	319.89	316.52	315.45	324.05	324.72	316.08	319.53	319.14	320.77	314.4	323.24	323.32	319.78	319.28	318.54	318.76	319.71	316.88	321.19
310.69	314.59	315.6	312.23	315.98	314.76	308.12	312.41	309.08	308.64	314.55	310.43	306.93	314.72	314.43	311.73	311.68	312.93	310.96	312.47	314.2	314.6	308.37	314.42	307.46	311.37	311.42	314.74	313.83	309.04	308.36	313.95	311.35	311.27	311.38	310.25	305.74	308.12	310.87	306.71	309.92	312.6	315.41	311.57	314.45	310.38	307.33	308.68	311.74	310.67
305.79	300.07	300.46	299.28	298.52	297.81	298.17	301.27	301.01	304.03	301.74	298.52	297.22	303.8	298.1	302.44	300.91	303.55	302.65	300.5	295.85	297.51	299.91	296.88	298.33	298.9	302.81	304.22	299.85	301.12	296.15	300.29	297.58	299.93	299.81	299.34	300.42	296.89	302.4	293.87	298.13	299.87	296.3	297.56	300.38	298.74	297.36	302	295.36	296.27
307.15	302.98	306.13	300.26	308.74	302.18	307.95	305.76	309.73	305.76	304.76	303.45	308.73	306.71	304.98	304.41	301.44	309.66	307.61	304.9	308.59	302.23	307.35	305.13	309.15	305.45	301.58	308.24	310.53	298.46	300.7	303.89	306.07	302.42	304.17	306.28	306.94	300.65	301.65	304.97	300.05	304.72	304	299.94	306.94	307.69	306.22	308.49	305.28	303.88
296.93	298.07	297.54	298.14	297	298.92	297.67	297.22	299.62	294.28	296.23	294.88	299.49	294.39	303.71	297.44	293.97	294.06	295.8	299.99	301.49	294.16	300.35	297.27	293.15	298.07	297.57	303.67	298.44	294.96	295.77	294.84	299.44	296.12	295.9	294.71	296.58	295.61	290.73	302.58	297.14	290.89	299.38	293.78	296.77	296.31	297.46	297.37	293.52	297.01
294.01	297.37	293.71	290.49	294.01	288.52	298.26	291.12	289.48	299.1	292.75	291.13	295.49	292.42	291.73	292.43	298.45	291.07	293.7	295.24	289.53	297.91	296.43	295.91	294.47	295.31	289.5	292.64	296.23	294.59	296.65	292.42	293.75	294.21	292	289.97	290.06	298.49	293.49	290.87	289.35	293.76	293.65	297.6	291.97	293.67	289.97	293.08	291.02	292.78
323.26	325.71	324.22	327.24	324.11	326.55	325.5	319.87	324.74	330.54	319.76	325.28	321.16	324.73	329.65	325.62	325.51	326.21	328.15	325.7	321.84	322.44	327.3	321.02	322.15	322.25	325.84	330.55	326.41	327.48	321.97	324.01	323.63	323.2	321.83	326.98	324.55	326.78	328.89	322.07	317.15	320.81	329.33	325.54	325.65	325.43	322.54	320.65	320.81	321.93
312.47	312.86	316.33	316.12	309.96	315.77	320.92	313.01	311.13	316.13	316.81	313.84	317.03	317	311.71	313.22	310.14	310.94	315.28	310.14	315.36	314.72	312.83	313.34	321	315.58	318.5	316.42	316.36	316.7	316.5	318.44	316.28	315.25	317.05	310.83	314.36	316.08	313.03	315.82	314.97	310.86	316.51	314.2	314.92	309.9	316.88	313.39	314.73	316.92
314.56	317.19	311.02	317.49	312.17	313.1	310.81	315.49	309.94	314.59	309.4	314.42	318.38	309.83	308.59	312.28	312.53	318.74	315.04	311.74	312.53	314.66	314.7	318.33	310.43	312.82	311	316.07	312.19	316.15	318.12	311.99	313.3	312.7	313.46	313.92	311.81	314.6	315.43	309.07	314.44	313.6	311.2	315.21	311.82	308.02	314.3	309.04	315.93	311.37
305.08	301.1	301.72	303.78	301.47	302.45	299.53	304.02	302.67	301.13	307.38	304.8	305.42	303.41	299.37	304.28	300.08	300.95	309.42	301.16	300.26	300.3	298.91	301.9	303.54	300.78	302.39	299.82	301.69	306.23	299.53	300.18	303.58	299.04	306.25	301.01	301.25	304.27	305.98	303.93	297.93	303.74	307.11	300.17	300.17	304.17	299.06	309.67	307.73	300.06
305.47	307.31	307.5	302.16	302.47	301.85	305.16	308.89	302.92	302.16	306.26	309.89	303.08	305.29	307.11	310.76	302.03	301.1	307.85	305.71	301.97	302.06	305.49	305.38	304.16	298.54	299.41	303.42	303.58	304.97	305.06	303.62	307.18	301.86	305.62	304.43	308.67	304.59	303.25	303.62	300.43	305.58	302.61	303.89	301.07	299.02	308.4	299.54	306.47	302.48
307.66	309.86	304.09	307.77	311.68	307.27	308.93	309.04	314.45	306.45	308.02	306.31	305.64	307.37	303.66	308.78	309.77	311.01	303.49	309.64	305.33	307.16	305.93	316.02	309.63	306.02	307.33	307.35	307.67	310.37	308.19	308.59	309.11	313.07	304.34	307.36	309.86	313.79	311.82	315.76	308.42	306.23	306.87	302.98	310.11	310.88	308.54	312.32	310.51	306.16
305.54	300.26	303.42	300.44	306	307.86	308.58	308.58	306.61	304.63	305.47	306.25	305.99	302.86	310.67	314.78	298.84	305.8	302.83	306.8	306.68	305.74	302.11	304	304.53	307.42	303.6	300.48	303.5	305.41	302.28	308.52	305.13	304.22	311.65	305.79	306.14	307.5	305.69	301.47	303.92	304.6	304.56	306.13	308.01	306.26	304.78	303.72	303.36	311.49
316.29	314.24	316.05	319.26	313.78	319.8	321.48	312.1	315.95	312.91	316.13	310.75	313.99	313.41	316.13	314.36	318.04	317.54	315.06	316.23	314.53	317.25	318.4	311.95	314.53	314.13	320	316.38	316.8	317.83	317.33	315.96	312.94	317.68	315.69	316.28	317.91	318.71	319.28	312.52	317.71	321.18	323.22	312.62	315.06	315.32	318.94	312.83	316.19	316.73
320.31	311.49	313.32	312.24	317.05	312.97	315.1	315.31	317.58	311.88	309.27	318.27	310.76	313.57	312.35	318.38	314.99	317.35	315.74	315.03	312.19	314.81	315.33	312.69	314.39	314.15	319.45	312.85	316.7	314.56	314.2	319.89	316.97	316.91	317.28	313.22	316.51	317.02	312.38	313.19	312.56	310.42	309.09	310.02	314.72	316.72	310.4	315.77	317.63	316.4
297.16	294.48	296.23	291.45	295.27	294.69	293.59	296.52	292.36	299.55	296.18	291.86	295.17	294.99	293.92	294.66	295.47	299.92	292.82	295.21	295.17	293.77	291.63	293.84	292.1	296.57	300.57	299.79	299.65	300.39	294.32	292.62	292.34	295.39	293.82	296.5	296.16	294.12	297.18	299.13	296.38	297.05	295.25	298.33	294.48	296.21	295.86	294.99	290.29	296.72
304.7	306.58	304.09	307.96	301.89	303.64	303.19	303.35	304.25	306.45	302.7	301.71	310.59	299.45	307.14	305.88	303.76	300.45	304.42	303.83	298.6	300.78	302.66	299.25	305.93	304.47	302.7	301.59	302.94	303.37	303.85	312.1	303.81	299.37	297.79	303.25	306.01	308.48	305.21	302.42	299.6	300.73	303.63	302.41	301.47	302.67	305.6	300.97	308.02	303.05
322.1	317.95	317.33	315.43	317.73	314.39	317.94	312.77	313.38	313.94	312.32	312.75	317.26	311.86	313.83	310.85	313.04	311.67	312.99	312.42	311.4	314.51	319.91	318.54	315.16	310.43	317.75	314.65	320.12	310.44	316.66	315.11	319.99	316.1	315.04	311.25	314.27	316.54	311.82	315.1	315.36	316.59	313.37	309.2	319.01	320.85	315.74	312.82	314.23	312.97
294.35	306.59	299.9	299.39	294.92	301.14	298.94	299.23	303.85	299.72	301.74	301.59	303.53	301.68	301.92	297.36	299.37	301.38	299.26	299.46	303.33	299.78	300.33	299.95	297.49	298.81	300.49	301.15	299.34	301.72	297.32	305.74	298.38	297.7	300.77	297.37	297.81	303.79	300.07	302.08	301.88	301.07	298.54	302.18	300.85	295.7	299.38	299.16	301.04	301.52
313.88	313.11	312.21	310.89	316.6	311.24	320.14	315.79	311.39	312.89	318.07	313.53	309.74	315.46	313.78	314.43	312.74	314.83	314.02	317.94	315.34	316.55	315.05	311.16	315.93	312.66	317.78	306.03	319.45	320.05	315.66	309.48	313.27	315.11	314.26	316.59	308.62	313.61	317.01	317.78	315.51	311.45	314.69	314.95	315.69	309.64	311.61	315.47	311.35	320.43
314.18	314.25	318.81	316.95	314.47	315.9	311.99	317.33	310.32	312.09	316.91	320.2	314.57	304.69	313.77	318.46	314.11	318.04	312.64	310.96	307.89	313.31	316.31	308.27	313.5	316.48	314.93	316.6	314.44	313.24	316.44	313.96	314.11	313.92	318.54	314.83	312.47	310.1	314.84	314.11	313.45	316.29	314.93	313.17	316.46	307.92	315.48	313.78	314	312.8
301.02	297.96	295.16	298.87	296.65	296.27	294.48	296.77	293.36	293.21	293.55	295.55	296.19	300.7	296.09	297.41	295.76	296.99	295.7	296.88	302.69	292.03	298.94	298.56	296.03	293.41	297.78	302.53	303.06	296.68	295.51	294.62	298.91	296.41	298.31	299.1	295.8	297.84	296.97	296.39	298.53	301.25	296.83	296.58	295.02	297.07	301.75	297.62	297.02	296.78
300.59	301.38	302.75	303.25	301.33	306.78	303.02	302.42	302.31	302.55	303.67	302.59	298.64	301.52	301.65	302.26	301.18	304.59	296.77	303.37	299.23	301.92	303.71	299.94	305.5	302.05	302.49	303.08	295.03	302.76	301.95	303.05	307.86	301.79	299.05	302.75	299.54	301.3	299.6	297.89	302.06	298.26	301.14	297.63	299.51	301.48	297.1	301.21	301.27	298.42
315.47	318.48	318	314.66	319.34	316.03	310.79	316.67	313.4	313.71	315.27	315.12	306.02	312.76	314.68	318.51	316.86	317.05	314.39	313.9	313.65	314.85	315.52	311.84	319.52	318.19	316.74	308.76	317.4	316.48	315.05	310.79	314.21	318.37	317.2	313.39	314.39	319.44	317.74	314.98	318.1	316.38	310.77	315.11	314.62	308.59	315.19	316.54	312.96	311.93
313.11	311.96	314.08	311.08	315.12	317.51	314.12	313.49	314.39	316.48	312.45	308.11	318.88	312.47	312.96	312.31	313.51	320.89	311.76	314.19	319.06	310.14	316.61	314.37	311.2	312.08	312.42	313.95	318.63	311.22	312.63	304.94	317.4	310	306.83	312.78	313.16	318.94	308.97	313.75	309.6	316.9	315.63	317.48	313.64	316.34	304.78	315.54	313.68	312.65
313.54	320.2	314.88	314.81	316.47	311.42	314.5	319.99	310.92	314.76	318.27	313.75	313.07	315.04	312.65	320.38	313.23	314.24	315.02	315.11	314.04	314.88	317.25	315.42	317.01	320.54	318.31	320.65	317.73	315.56	318.46	317.03	313.3	312.2	309.31	319.94	316.57	311.48	316.79	314.88	320.39	314.65	314.24	320.38	319.74	313.3	313.26	313.55	318.63	313.79
298.75	302.96	297.94	303.94	302.68	305.07	300.14	302.63	304.31	305.66	298.97	301.86	305.49	301.97	302.32	308.53	305.96	310.75	303.02	302.66	299.82	304.5	301.52	298.56	304.36	302.13	306.48	300.98	301.23	304.67	298.14	304.18	302.04	309.11	303.22	305.16	304.73	304.69	296.66	299.54	302.57	299.19	300.41	304.97	304.26	305.16	299.66	304.24	307.1	302.69
308.42	310.16	309.13	314.66	308.67	304.78	309.89	313.47	308.45	305.92	308.88	308.98	308.97	309.02	308.59	301.41	305.37	309.15	302.63	315	312.49	305.73	312.65	306.25	312.32	310.94	311.78	307	311.9	308.34	310.42	311.11	316.95	307.43	314.91	310.43	307.47	307.8	312.18	309.85	308.95	308.32	313.46	310.46	309.18	316.4	305.11	305.35	309.98	314.34
311.48	315.13	315.65	315.83	312.33	317.95	314.07	316.99	310.88	313.72	315.91	312.22	316.13	309.81	317.43	313.86	315.68	314.78	315.66	307.64	316.54	319.47	312.52	310.08	314.08	311.51	316.15	315.75	317.1	314.73	316.7	316.92	313.29	313.31	316.27	313.36	313.88	317.3	316.46	310.44	315.13	315.87	312.09	317.68	311.27	316.57	314.41	317.26	315.62	319.34
303.32	308.81	305.66	303.32	304.82	305.57	310.41	302.53	305.24	307.33	306.92	304.2	307.99	306.39	310.66	311.61	307.63	305	306.91	305.2	305.12	301.58	309.1	309.1	304.84	302.12	307.81	307.04	302.61	304.2	308.77	301.95	305.3	305.02	305.93	305.99	308.35	302.93	310.03	311.55	304.2	308.66	304.87	306.12	305.02	308.66	300.74	308.28	304	311.23
304.5	307.13	315.46	306.96	306.19	300.13	304.59	304.36	308.91	301.92	302.01	302.86	302.88	302.32	305.91	307.88	302.73	307.72	309.58	299.22	304.55	305.36	304.54	305.77	306.21	303.3	305.57	302.25	310.13	306.71	306.35	303.66	305.5	303.34	306.85	307.43	303.76	304.64	310.23	304.94	305.99	303.71	302.83	305.64	302.32	304.14	303.2	304.3	305.1	309.31
306.62	304.9	304.96	311.34	311.82	304.3	306.62	306.05	310.83	308.89	308.74	305.29	306.9	309.84	308.53	304.81	307.13	310.03	303.8	304.69	306.08	307.02	309.49	306.02	305.29	304.79	308.09	308.13	308.33	308.96	303.75	309.46	302.91	307.37	309.26	308.77	309.84	308.49	311.3	308.26	309.56	306.09	311.84	310.6	311.85	305.65	308.73	309.87	307.67	300.23
299.9	305.4	306.92	306.3	303.01	300.93	299.42	304.1	307.91	301.36	299.97	301.49	304.23	301.22	301.54	306.28	301.89	306.53	301.73	304.73	301.9	303.42	302.27	301.43	306.85	298.97	297.28	309.87	304.32	303.1	305.25	302.67	303.38	303.4	300.42	302.48	306.08	297.85	302.7	302.55	306.69	309.88	305.79	304.34	300.35	309.82	302	307.85	302.65	305.12
301.24	304.44	302.72	305.22	303.91	307.64	306.13	303.63	299.28	308.28	308.93	301.27	302.37	305.03	305.9	303.82	307.33	303.55	303.11	304.89	301.61	307.38	303.02	306.63	303.37	304.28	302.31	304.95	306.51	300.75	300.96	304.09	302.37	304.67	300.61	306.36	304.11	308.4	308.99	304.42	305.44	304.95	304.22	303.25	302.57	306.18	307.46	305.12	306.28	302.55
308.01	310.39	315.33	312.82	309.42	313.43	309.98	307.81	312.56	309.39	309	310.97	312.41	311.18	314.8	308.11	313.34	309.66	313.41	313.01	310.17	308.65	313.04	315.31	311.8	311.53	310.03	312.96	306.52	315.23	307.92	313.6	308.71	307	310.84	309.01	305.46	310.72	306.09	313.46	305.1	307.22	305.75	308.45	311.39	312.81	311.74	308.57	312.59	312.3
317.96	311.71	312.98	315.94	314.57	317.75	319.18	315.5	320.88	314.43	308.55	320.96	316.48	316.02	319.52	319.89	314.81	314.55	316.03	314.69	319.23	316.06	315.36	313.27	317.79	314.66	315.98	312.44	317.38	314.96	315.95	314.86	313.49	316.59	314.56	314.14	316.47	311.45	314.6	314.83	316.28	316.71	318.42	314.12	314.94	317.31	315.19	314.91	311.67	316.99
307.01	300.16	303.82	300.53	303.69	306.82	307.28	307.06	302.58	304.32	305.22	305.53	305.5	301.69	299.68	304.26	297.27	300.88	305.62	307.57	301.89	307.32	302.66	308.84	301.68	303.33	300.6	305.78	305.02	299.02	306.66	302.98	305.47	306.69	311.44	304.52	305.06	308.44	297.82	307.69	300.94	307.48	304.96	304.19	309.82	304.86	303.91	303	308.42	308.64
318.91	314.52	317.16	313.03	319.39	318.02	313.46	317.15	317.13	315.63	314.69	316.21	318.72	314.41	312.64	315.03	315.17	320.3	315.31	316.35	317.03	313.93	319.82	318.56	314.13	317.66	320.04	311.87	314.02	317.08	321.67	314.9	319.68	316.57	315.04	322.62	316.58	317.28	319.06	312.75	312.63	322.47	311.67	318.05	315.67	319.22	315.12	314.03	315.99	315.49
311.22	318.19	313.31	308.22	310.74	318.41	313.47	316.24	314.54	314.91	316.29	310.35	311.58	312.23	315.03	313.05	313.69	314.89	316.04	313.31	313.87	314.61	312.93	311.49	314.15	310.57	313.71	312.84	311.06	315.47	314.97	315.68	316.3	309.76	317.34	312.85	315.87	315.25	310.33	314.17	318.26	313.71	314.23	317.26	314.57	316.03	313.69	313.7	310.78	312.4
309.83	317.84	311.93	317.89	314.8	315.19	316.56	312.23	316.55	319.31	315.64	318.1	313.23	313.41	318.61	316.99	320	315.95	313.35	314.43	318.01	315.86	314.2	320.39	308.49	313.31	313.27	317.42	315.46	309.52	314.44	319.38	318.66	314.72	317.26	312.6	313.51	313.89	316.14	314.02	318.96	313.25	316.78	313.63	319.51	319.16	315.73	316.47	318.8	316.05
309.89	313.59	316.45	311.98	317.4	312.27	309.5	311.6	314.12	309.39	311.03	309.58	313.45	312.83	314.47	309.53	308.06	310.95	307.71	315.27	310.45	311.15	316.96	313.81	313.56	315.11	313.05	313.5	309.93	312.99	311.64	318.24	313.55	310.24	310.74	308.47	313.18	314.27	309.36	316.15	310.24	312.22	314.54	312.37	314.65	306.71	310.57	314.03	315.98	305.17
308.32	305.33	304.19	305.74	303.54	306.83	304.11	305.69	304.36	304.92	304.57	303.48	300.2	302.44	307.1	304.16	302.29	307.56	309.8	306.56	304.55	302.47	302.91	306.29	302.38	309.13	304.91	305.76	305	300.61	304.2	306.25	306.35	304.39	304.77	301.9	305.02	308.77	299.5	301.31	305.52	304.58	302.63	307.47	300.44	297.19	305.17	309.59	303.07	305.09
326.72	329.87	332.37	329.38	329.64	329.16	326.94	334.84	324.27	326.11	331.21	325.94	330	329.68	325.18	327.94	323.61	329.37	329.86	327.1	327.1	329	326.91	325.58	327.45	324.17	331.66	328.16	328.22	325	322.39	328.79	329.31	329.47	330.38	331.58	330.62	327.71	326.18	332.65	323.11	332.34	328.3	330.4	327.67	328.66	329.06	329.1	324.94	329.19
311.01	304.64	305.73	303.01	305.33	311.43	301.48	307.49	304.23	306.77	307.17	304.95	306.14	307.04	303.82	303.59	306.93	304.95	301.27	309.48	305.91	307.54	309.32	307.6	304.48	305.48	305.9	306.09	309.34	307.99	312.14	303.45	309.65	304.1	305.34	300.54	309.28	303.29	305.26	313.16	305.21	308.63	306.81	310.07	307.89	312.36	313.61	312.47	305.22	305.32
311.26	316.09	313.95	313.47	314.52	315.01	313.97	313.57	307.64	315.96	307.58	317.13	312.84	313.85	310.61	315.04	316.51	313.41	312.39	311.2	311.68	313.55	312.93	311.38	311.71	315.09	309.92	313.49	310.35	313.62	311.7	314.98	314.75	313.61	309.78	313.19	314.68	308.02	309.77	313.06	313.09	309.24	310.97	313.72	312.11	312.14	313.18	309.47	315.63	308.37
309.36	306.62	305.89	315.53	305.69	308.43	308.67	308.98	300.31	303.11	305.53	308.55	309.31	306.25	305.7	308.26	301.51	312.04	308.08	306.4	311.46	306.63	310.58	308.78	310.55	307.62	305.9	305.37	305.45	305.94	305.31	305.87	305.97	306.8	308.24	305.79	310.15	308.99	305.43	303.91	306.7	307.18	302.86	306.83	309.84	305.74	302.24	306.52	300.4	310.56
303.45	304.59	305.06	306.24	314.25	309.06	306.53	301.04	307.33	306.45	304.45	305.15	308.42	303.24	309.54	305.03	308.55	306.58	306.53	310.93	309.21	305.04	305.22	306.4	306.96	308.29	306.35	305.91	305.57	304.79	306.34	303.9	303.42	305.22	309.53	311.34	304.38	307.18	305.91	308.69	299.3	305.38	307.52	305.12	308.23	307.32	305.22	302.06	307.51	304.02
304.18	308.31	305.98	302.43	309.92	301.59	308.86	306.84	305.02	307.8	307.1	305.68	309.81	303.91	305.23	309	306.13	306.23	304.2	305.04	304.49	304.75	299.93	311.1	307.03	302.57	302.18	306.69	306.87	309.94	305.33	309.18	309.16	301.09	306.79	303.03	305.61	305.15	303.15	308.26	307.1	307.19	305.95	304.1	308.99	302.56	306.05	307.57	301.8	309.37
302.32	308.24	302.96	306.48	308.4	301.64	304.44	307.07	300.2	302.77	303.87	303.86	304.3	306.37	300.52	303.85	308.27	302.03	304.06	303.44	307.21	305.12	304.53	304.62	303.21	305.44	306.95	304.21	304.56	304.29	305.64	301.13	303.46	307.69	299.58	306.5	311.72	307.18	299.83	304.23	302.03	302.42	306.89	303.87	305.24	303.27	306.41	305.6	301.38	303.72
310.55	308.06	306.95	306.81	309.85	310.57	299.99	310.42	303.31	304.28	308.91	309.45	308.16	312.25	307.51	310.35	303.94	306.27	304.91	303.92	311.51	305.1	310.03	306.99	308.4	305.14	310.42	308.06	308.27	305.74	302.93	304.8	303.82	302.97	314.56	305.87	306.07	305.94	307.32	311.17	307.25	306.24	311.93	305.63	308.1	305.48	308.7	307.6	312.03	312.11
310.33	304.68	313.86	310.65	312.92	312.45	310.48	308.6	309.48	308.42	311.07	318.17	308.9	313.94	308.99	316.06	306.55	306.55	310.2	311.08	308.59	312.72	306.7	313.51	310.58	313.79	305.36	310.06	311.93	307.13	309.48	310.83	314.44	308.56	307.38	309.48	311.55	311.4	308.49	304.78	311.33	305.55	310.58	314.56	310.14	315.55	314.47	310.24	309.32	315.64
314.58	311.65	315.75	315.6	320.66	317.72	319.66	313	314.01	312.55	316.89	318.15	313.11	312.08	311.05	314.51	310.39	316.89	316.54	314.18	311.63	315.92	314.14	315.01	316.48	311.54	314.88	315.39	316.3	315.91	316.25	314.75	316.95	312.12	316.48	312.6	316.06	314.99	314.71	314.75	316.75	314.46	320.54	317.55	316.9	312.21	316.99	316.48	313.09	319.57
302.64	300.37	298.62	305.72	302.36	298.53	303.66	297.71	301.39	301.05	297.56	306.47	303.66	299.3	302.47	303.71	301.69	307.24	297.91	300.99	301.83	300.72	299.73	296.22	298.48	299.22	298.69	303.8	304.58	304.85	301.95	301.37	302.37	302.91	303.52	303.37	306.03	298.05	303.13	302.85	303.43	301.88	305.13	303.76	307.69	296.04	304.1	299.65	303.92	306.84
298.09	294.8	299.61	295.38	296.73	296.64	297.51	302.14	294.22	294.53	299.06	296.82	296.45	294.39	301.45	294.52	299.43	298.72	299.33	304.93	291.98	296.31	294.86	300.94	291.67	294.03	297.33	301.55	299.45	300.88	295.16	296.85	293.71	296.87	296.01	295.92	297.88	297.24	293.31	292.29	291.24	301.91	298.92	294.71	293.12	301.15	297.64	293.94	296.23	300.43
311.33	314.15	309.34	310.17	310.83	312.2	309.3	314.41	310.61	307.37	315.54	312.42	313.29	313.72	314.16	311.78	311.65	309.38	304.52	311.19	309.08	308.93	313.18	311	316.6	312.81	307.89	313.26	311.59	311.1	311.84	306.84	310.96	308.1	310.08	314.4	312.78	313.2	309.01	304.49	304.28	309.98	311.69	312.03	309.97	312.77	312.43	313.99	309.66	307.84
317.8	330.36	326.94	330.95	326.54	332.59	324.3	327.47	325.06	330.36	329.36	327.16	325.74	325.71	328.33	330.77	327.27	328.17	326.28	327.48	334.71	323.82	328.35	331.37	326.97	326.97	324.7	328.15	327.17	325.51	323.49	321.53	325.5	318.4	326.29	326.79	330.24	331.34	329.88	330.86	331.46	329.34	328.33	326.92	326.25	327.79	329.22	325.64	330.68	332.33
308.12	311.48	307.97	308.08	311.41	312	307.92	312.6	312.65	315.34	304.43	310.65	309.18	309.05	313.12	313.32	310.26	306.63	312.17	309.17	310.15	311.44	306.01	310.16	307.06	308.41	310.39	309.14	309.97	316.14	314.29	310.29	310.75	313.5	309.11	306.99	312.86	310.36	309.02	309.1	307.32	309.19	315.65	309.92	311.42	315.73	312.16	308.6	303.53	311.44
314.12	314.21	315.08	308.84	311.61	318.7	315.65	310.71	313.77	311.07	315.87	312.66	308.77	308.89	312.36	315.06	308.5	315.41	315.93	312.33	313.32	307.49	309.74	311.65	311.42	316.89	313.15	312.79	314.22	312.99	312.37	311.94	311.87	311.09	309.96	311.18	311.39	312.08	314.14	314.27	313.4	315.96	316.95	310.1	308.09	317.48	313.29	317.88	316.61	310.17
305.63	296.36	305.02	306.04	303.83	301.35	306.3	300.19	305.41	308.44	303.16	297.96	306.02	302.97	305.64	302.75	303.57	304.88	304.32	303.58	300.45	305.18	301.75	301.89	298.17	304.71	299.26	307.02	302.1	300.28	300.89	301.03	300.28	302.55	305.03	304.29	299.64	300.55	303.21	300.8	298.89	303.84	303.86	299.07	298.56	302.88	307.92	306.47	304.69	302.93
301.36	301.46	300.99	304.34	301.45	307.53	305.38	300.76	303.46	305.18	305.86	300.23	301.46	300.15	304.39	301.84	301.32	302.14	298.23	302.62	302.26	300.28	296.82	308.35	308.45	304.53	303	304.48	303.48	303.9	299.21	304.28	303.4	306.29	300.12	305.98	302.53	303.23	302.76	301.59	308.52	300.73	304.63	305.18	304.94	308.43	305.27	310.59	304.35	300.87
304.5	305.11	301.43	299.49	306.58	301.3	302.32	306.52	302.59	304.58	302.09	303.46	303.76	302.83	299.12	301.52	302.89	304.97	302.38	302.3	298.89	303.98	300.97	301.68	304.03	308.63	307.19	306.57	306.03	302.23	304.09	303.61	306.55	304.62	307.27	302.9	302.2	301.74	306.52	303.56	304.87	305.33	304.17	303.57	303.98	304	306.63	298.94	305.3	303.85
306.03	311.67	310.46	312.57	312.22	314.88	308.57	308.78	306.84	310.4	305.41	314.76	309.33	314.31	311.71	311.81	305.08	315.45	306.43	307.52	308.32	314.76	306.86	309.37	309.99	311.31	315.67	309.91	310.17	311.52	309.77	313.54	313.26	308.92	312.53	313.32	309.85	308.83	313.67	308.72	309.14	311.15	310.79	308.3	310.05	306.12	309.06	313.65	309.51	314.17
330.01	332.86	325.25	329.76	325.66	333.27	325.17	329.17	329.26	325.5	325.48	326.86	326	325.98	329.57	327.31	329.62	328.37	326.21	323.11	330.44	324.59	330.93	327.51	325.45	328.95	325.96	327.51	327.86	325.24	326.41	329.93	327.39	324.69	331.78	330.94	331.27	324.89	329.62	330.89	331.84	331.73	332.32	330.23	330.94	328.26	324.45	326.78	330.48	330.04
318.84	317.81	317.22	316.38	315.52	317.79	325.81	316	320.22	315.61	317.2	314.01	315.67	313.69	315.73	318.62	312.36	318.83	315.35	319.74	316.24	315.62	309.47	320.03	314.91	314.05	314.46	310.36	316.77	317.4	316.83	313.2	319.31	316.63	320.41	312.39	314.26	318.86	315.19	318.44	316.77	312.89	313.71	317.17	315.79	317.78	318.36	316.75	319.82	313.45
297.31	297.57	297.71	299.28	296.52	302.54	298.3	295.3	299.85	300.24	301.17	304.8	301.63	296.99	296.38	299.97	303.15	296.64	303.05	298.46	299.52	300.35	298.75	301.74	298.96	300.32	300.78	299.35	301.12	297.68	298.42	297.46	298.95	299.7	299.85	301.6	295.66	305.19	302.23	297.84	299.45	296.31	301.38	302.02	301.42	300.03	300.76	301.27	300.08	298.92
301.21	300.05	304.35	302.79	304.04	300.12	295.96	299.93	303.94	301.19	300.93	303.81	302.27	302.3	303.35	299.28	299.09	304.13	304.84	303.68	303.01	304.62	304.81	304.05	302.98	306.4	303.74	299.43	302.58	299.11	307.01	301.9	301.76	305.61	301.53	302.31	304.85	298.46	302.75	298.64	306.46	298.33	302.97	301.68	304.56	304.64	305.9	304.41	301.9	299.65
305.72	300.63	298.13	305.19	299.9	297.49	296	298.57	307.54	302.97	306.14	301.47	303.83	301.21	303.16	302.64	305.72	302.93	301.21	307.83	304.93	296.98	299.23	308.35	308.3	300.33	306.66	306.85	303.89	302.54	304.07	298.66	307.53	304.31	297.33	302.57	301.78	300.16	300.59	308.81	306.93	300.45	308.86	310.18	302.94	305.41	306.86	307.29	303.95	309.29
303.34	307.2	301.45	305.37	297.48	305.04	304.8	304.94	301.38	305.61	304.23	302.1	300.66	298.77	300.77	303.45	299.17	305.31	302.6	299.85	300.27	305.96	301.98	302.89	298.3	302.84	301.15	300.22	300.83	308.76	300.14	300.35	300.08	298.21	302.35	308.41	304.02	299.84	301.92	307.57	299.55	306.62	305.15	302.38	304.6	302.24	301.02	299.46	300.61	302.86
299.02	303.56	305.64	302.75	299.57	299.46	301.07	296.14	299.29	300.22	300.09	299.79	300.58	297.81	300.6	297.72	300.27	304.78	301.66	298.15	300.95	302.3	298.99	303.63	299.95	305.25	299.81	303.01	301.69	304.32	301.5	301.37	302.69	298.75	303.56	298.36	300.14	300.35	296.16	303.71	300.7	304.33	301.49	302.42	296.66	300.51	298.47	301.42	300.72	299.34
325.68	327.57	323.39	325.08	333.61	327.58	323.24	328.24	328.35	330.98	328.34	325.83	327.6	325.37	325.22	329.79	326.72	321.68	330.04	329.19	329.39	321.79	326.14	328.75	325.22	330.18	327.45	328.58	326.55	329.74	326.71	330.58	325.17	326.62	332.1	327.14	334.57	326.34	328.35	325.1	330	326.4	329.93	331.59	327.27	331.61	325.03	325.5	327.13	329.56
296.03	295.98	292.75	295.84	291.61	293.97	298.73	298.55	295.31	297.19	294.51	295.38	299.23	294.88	295.18	290.39	291.09	295.63	293.92	293.37	285.71	289.31	294.03	297.41	296.05	295.64	294.42	299.67	291.51	296.5	292.93	288.12	295.41	291.96	294.61	294.49	297.41	296.59	292.98	293.72	295.25	293.11	293.82	293.07	291.45	294.95	292.51	297.03	294.06	290.8
298.04	305.01	299.31	299.81	302.51	307.12	296.54	298.72	301.33	296.31	297.15	299.57	297.36	301.14	297.83	304.13	300.43	301.31	297.92	296.58	297.71	294.91	298.78	300.5	302.3	302.72	297.34	302.26	301.26	295.51	305.56	300.89	299.1	297.59	299.77	295.34	300.09	301.89	298.86	303.68	299.32	298.36	302.97	301.24	297.16	299.93	299.36	299.44	293.84	301.85
318.73	312.04	312.82	309.99	317.34	310.13	310.56	318.24	317.55	321.95	314.19	314.49	315.52	317.92	314.65	316.95	316.32	315.75	314.39	317.74	317.37	313.84	315.81	313.98	316.7	315.33	313.7	312.58	314.11	317.49	316.96	312.02	315.29	315.23	317.4	317.02	318.93	309.32	316.97	310.65	320	317.98	321.26	311.29	315.68	311.43	315.38	317.9	312.95	316.38
314.51	313.97	312.64	317.11	315.86	314.13	313.44	310.73	319.45	312.68	315.35	317.99	313.28	318.32	308.29	317.01	313.33	314.72	315.31	311.33	317.08	315.27	309.48	310.71	312.07	310.39	313.59	317.09	310.88	314.65	318.34	310.26	312.75	318.02	318.46	310.56	311.61	318.31	314.31	315.15	307.57	312.53	315.9	313.79	315.89	314.6	317.78	313.82	318.37	318.31
322.07	316.53	315.39	317.41	311.89	315.75	313.95	317.79	320.62	310.02	315.68	317.56	314.91	314.5	316.99	316.96	318.15	313.05	314.34	316.75	319.52	315.39	316.39	311.89	319.81	316.33	318.91	317.03	314.39	315.16	319.31	317.66	317.94	316.24	314.52	313.92	312.81	319.81	318.61	316.27	318.56	319.1	318.93	318.83	314.52	317.21	319.95	314.88	318.72	323.19
307.12	298.05	296.33	298.27	302.26	300.28	301.73	298.89	297.38	301.89	297.17	297.45	300.53	302.83	298.65	299.29	294.11	301.59	301.88	297.89	303.81	294.55	302.22	299.27	305.62	302.2	300.38	301.83	301.33	294.3	302.93	296.96	298.92	297.58	304.65	298.64	301.6	299.48	301.44	300.46	302.04	296.63	300.35	302.72	300.98	301.28	298.58	300.07	301.72	295.02
305.08	304.27	303.23	301.31	300.06	306.86	301.07	303.65	306.96	306.38	304.24	303.67	303.77	302.54	307.4	310.03	302.16	305.82	303.58	304.6	303.39	305.28	308.54	310.53	303.91	301.72	301.89	305.24	307.93	303.67	302.1	303.4	307.52	312.34	301.69	307.29	304.39	302.45	304.24	306.32	305.06	306.92	308.24	308.69	302.48	307.72	308.46	305.69	305.1	307.78
314.11	313.69	318.8	310.78	312.8	311.11	315.26	313.69	313.59	306.78	311.84	315.95	316.97	312.53	318.25	306.42	311.29	314.93	307.83	313.93	310.11	314.08	315.95	312.7	310.36	314.8	310.73	314.61	306.94	316.77	310.62	314.29	314.97	308.77	315.24	314.12	312.19	314.64	312.62	316.22	309.75	314.39	308.56	314.54	313.28	309.24	312.05	314.68	313.12	309.1
296.41	299.57	292.77	290.2	294.54	296.37	293.74	292.05	293.76	289.88	295.22	289.42	292.07	290.4	295.86	291.97	302.12	294.6	296.35	294.56	295.07	292.35	290.99	289.12	293.41	293.49	291.29	295.65	295.8	300.52	295.79	293.59	296.61	298.27	298.32	295.97	297.02	295.18	299.1	293.32	299.15	291.03	298.61	290.82	299.41	293.91	298.14	293.49	296.9	295.12
295.34	298.5	304.59	298.19	302.35	302.55	291.85	304.13	304.31	299.77	295.97	298.52	298.34	298.74	300.35	299.47	296.42	297.44	295.94	306.78	301.44	300.86	303	297.3	300.51	303.71	297.3	299.94	302.07	301.69	302.48	302.18	296.98	298.76	300.09	299.87	299.75	300.9	294.61	298.03	300.6	297.5	299.11	302.6	300.12	298.27	295.38	298.41	301.26	301.38
315.44	313.56	319.57	312.79	309.2	314.65	316.54	315.26	318.68	312.34	316.42	318.15	312.68	312.4	312.92	312.42	309.15	312.31	311.98	311.56	311.5	313.7	314.84	315.19	310.88	314.05	309.62	309.99	309.05	309.23	311.4	316.48	310.31	312.81	314.15	311.22	313.4	315.14	313.5	311.23	312.85	311.66	314.35	318.96	317.56	315.03	310.89	311.72	315.76	316.44
310.23	309.94	305.17	306.82	304.31	306.38	307.34	314.18	305.79	308.59	303.23	308.35	302.35	301.96	308.07	303.8	307.5	310.17	308.32	306.13	307.49	304.59	307.48	307.21	306.32	309.84	303.97	314.61	304.96	308.27	314.07	309.79	302.43	307.92	302.9	309.73	302.51	304.58	303.45	312.2	307.32	301.21	304.96	307.09	309.31	309.11	308.99	304.59	306.1	311.36
305.86	307.97	306.54	308.83	309.3	312.61	314.06	309.26	303.8	307.96	310.67	306.3	300.94	311.01	309.81	310.79	308.92	310.31	310.61	304.95	306.79	311.33	308.38	310.12	310.93	305.96	306.41	307.64	309.38	305.87	306.26	309.56	317.98	308.86	308.11	306.37	308.64	312.2	307.64	309.38	305.64	309.31	308.12	310.49	308.18	309.29	315.4	311.27	309.23	313.23
301.68	299.91	304.97	304.59	304.23	295.54	295.67	299.05	301.93	297.31	298.14	301.12	297.25	299.34	300.69	301.08	305.17	302.29	297.39	302.13	300.49	299.51	301.68	299.51	302.91	303.96	297.82	301.97	294.78	306.4	302.7	296.57	298.77	300.47	297.46	297.7	295.1	302.82	297.83	300.16	300.61	300.75	300.95	301.89	304.21	302.63	298	296.65	298.48	306.54
314.21	317.69	316.39	325.27	317.35	316.87	317.92	314.4	319.95	315.26	314.46	320.52	324.59	324.21	318.2	315.12	319.17	319.3	319.74	316.98	319.14	320.14	321.94	318.91	317.45	321.15	318.07	316.64	316.93	323.44	321.29	317.32	316.95	322.16	316.63	324.31	314.72	316.02	320.05	322.11	317.24	318.75	316.33	314.48	320.48	311.04	315.15	316.87	318.43	319.98
316.6	320.07	316.04	318.54	321.44	321.88	317.88	319.59	318.65	324.02	320.35	313.99	313.12	318.57	315.81	320.69	317.33	321.03	321.29	317.45	320.29	316.21	316.03	317.57	317.81	316.6	315.16	314.42	316.8	323.82	318.82	322.64	318.64	314.18	316.1	324.59	316.87	315.63	322.47	315.3	318.87	315.05	321.78	316.19	323.48	313.21	319.06	314.84	317.64	318.32
318.27	316.56	323.58	311.07	320.19	319.61	320.92	317.93	314.11	320.41	320.36	317.04	317.51	313.84	321.49	313.03	317.37	315	318.63	320.2	315.45	316.52	318.93	317.02	314.94	314.87	311.13	313.94	317.54	322.82	320.08	311.4	314.41	321.9	319.34	320.59	318.3	314.05	315.32	318.25	320.17	320	322.36	315.6	318.13	310.52	313.54	319.17	318.97	319.91
310.87	312.58	312.31	320.08	316.25	319.9	314.12	313.03	314.18	310.25	313.82	314.18	315.01	314.13	318.59	314.77	317.57	314.19	316.68	314.62	313.43	312.6	317.56	312.84	307.14	313.88	309.22	310.53	317.74	313.38	311.91	316.9	317.08	309.76	310.58	313.1	310.81	313.26	312.3	313.3	308.98	308.71	308.78	308.6	308.88	310.39	314.72	317.69	312.36	312.66
293.22	293.41	295.69	294.91	289.76	294.5	294.61	296.47	296.27	291.16	296.85	292.26	296.04	297.69	292.58	295.99	294.36	293.76	296.25	293.71	296.77	297.24	295.11	295.76	296.82	298.19	289.02	294.29	293.61	293.73	295.98	294.8	293.72	297.03	296.52	298.35	296.7	297.16	295.34	295.22	298.47	296.98	297.79	296.38	297.73	294.93	297.5	293.75	295.89	294.27
316.72	311.03	313	314.23	313.47	309.5	310.05	318.72	316.63	310.91	311.55	315.97	317.42	313.38	314.06	312.04	313.37	314.27	312.88	314.08	318.02	313.75	313.61	314.86	313.48	314.8	314.31	315.03	314.9	313.47	313.37	312.63	313.72	315.52	312.1	314.9	313.29	316.14	316.41	310.75	316.83	318.64	315.06	315.05	315.07	311.81	314.34	311.75	314.13	314.14
314.27	315.38	317.05	310.28	309.72	313.67	311.59	312.88	315.27	312.2	312.84	312.2	312.93	313.28	315.84	310.79	310.44	315.12	314.76	311.97	312.92	311.95	312.52	306.88	313.76	313.75	310.19	316.4	308.23	309.91	312.44	313.19	310.62	314.07	312.85	315.15	313.84	306.64	311.48	315.88	313.27	316.89	312.36	313.11	310.68	306.22	315.11	317.48	313.38	309.57
315.45	312.24	312.78	317.33	314.98	318.85	317.04	316.44	318.17	314.91	321.98	313.88	313.65	317.69	314.18	319.2	313.03	316.79	313.89	313.23	315.73	320.53	309.62	316.75	316.2	318.15	320.56	318.88	315.42	316.03	313.37	317.34	318.19	311.29	317.71	318.09	314.46	313.15	320.57	316.74	311.21	312.68	311.73	314.69	311.32	313.69	309.93	319.54	319.8	317.84
325.51	329.17	321.47	321.28	323.02	325.8	324.78	321.58	325.1	326.14	324.76	326.37	324.95	330.33	324.94	325.24	324.3	321.88	327.72	326.93	326.66	330.42	327.72	330.48	320.53	327.48	324.28	329.42	325.22	319.99	330.55	320.01	321.88	324.45	324	328.45	324.08	323.17	322.77	321.21	323.2	322.54	326.07	325.64	322.25	327.08	323.81	326.44	328.38	324.8
319.39	320.88	315.31	317.44	323.09	319.16	315.61	316.75	319.54	318.11	321.53	317.27	320.44	317.4	320.87	317.66	321.16	313.97	318.31	321.92	313.52	317.16	318.11	317.74	318.94	318.25	316.96	318.17	319.33	313.01	319.84	311.72	320.45	319.38	319.03	319.13	322.33	320.83	322.54	320.35	319.59	319.53	316.72	314.67	320.81	316.7	321.63	314.65	316.21	320.37
303.79	298.17	302.15	305.51	303	303.08	301.75	300.78	302.45	305.59	303.2	295.64	301.02	300.93	305.74	298.94	300.1	303.31	299.65	303.67	307.58	304.05	301.51	305.26	305.02	303.94	304.42	299.15	303.38	298.81	302.5	306.6	299.63	305.28	300.46	302.22	300.77	302.65	304.37	305.5	303.46	306.8	301.33	303.8	302.46	300.98	306.88	304.31	301.57	304.18
291.19	297.65	296.26	291.74	291.14	298.68	297	300.57	295.54	298.92	295.98	295.27	295.45	289.6	296.88	298.67	293.27	292.72	294.61	295.61	298.74	296.11	296.72	294.05	291.36	292.57	294.92	295.91	295.53	293.94	292.96	296.28	295.46	294.74	290.6	298.18	291.42	294.14	292.55	296.33	295.36	296.45	295.7	299.06	299.5	290	297.64	294.05	293.8	302.52
311.85	318.25	315.11	310.68	312.92	313.85	315.62	311.24	318.71	317.14	317.05	313.38	317.94	314.26	316.48	311.31	317.18	316	317.16	313.91	313.35	319.62	316.4	317.78	321.65	312.5	311.28	316.71	314.49	317.13	316.05	315.86	319.78	312.7	318.44	313.06	315.52	315.86	315.3	311.41	320.72	313.91	309.76	322.75	315.8	314.24	314.2	314.15	315.01	316.09
300.26	303.05	310.62	306.15	306.31	302.74	307.72	301.69	304.41	304.37	303.34	302.7	304.25	307.86	299.48	300.59	304.74	307.29	305.57	299.63	305.95	311.84	303.31	304.54	303.81	306.78	300.01	305.41	306.62	303.8	303.78	307.19	307.83	301.44	299.25	300.76	307.55	302.75	307.89	304.06	303.46	308.41	307.34	302.87	304.47	300.56	301.63	302.82	305.03	302.21
314.51	312.87	312.8	316.02	315	309.86	314.76	318.57	316.39	318.08	315.68	310.04	315.2	315.49	314.19	317.31	314.12	307.54	313.55	313.85	309.89	312.28	309.93	314.61	313.25	315.97	310.36	313.5	313.5	312.76	310.78	314.4	315.36	316.63	311.52	310.41	316.55	314.33	313.67	315.82	312.11	316.52	311.84	313.42	315	315.47	313.37	316.53	314.77	314.44
305.67	304.05	307.22	306.36	304.86	303.47	299.84	301.15	309.55	306.37	303.95	306.7	301.32	300.6	300.22	302.63	303.08	299.66	306.86	305.32	301.84	303.06	306.98	306.74	300.81	308.98	306.05	303.41	304.16	309.97	303.68	308.32	306.87	311.57	305.06	306.14	302.85	304.43	303.87	307.04	303.09	301.19	302.28	306.32	302.18	304.41	307.22	304.65	300.94	303.04
307.07	306.18	310.26	309.25	309.51	310.36	305.1	310.25	313.01	309.75	309.57	308.24	309.73	310.97	307.06	311.17	308.36	304.41	305.39	312.21	306.59	311.66	309.07	302.14	305.77	309.73	311.7	309.55	306.57	309.44	310.75	309.29	307.25	304.88	309.78	309.93	310.84	306.09	306.32	307.45	308.51	309.19	310.97	310.92	308.3	309	310.2	310.46	302.72	308.97
304.66	300.53	303.95	305.12	302.31	301.2	302.48	304.72	302.92	305.98	303.61	307.39	304.04	302.6	307.59	304.87	305.6	307	307.44	298.3	306.48	307.41	305.95	307.66	303.32	305.68	299.21	306.29	304.88	305.62	301.91	308.13	306.19	308.72	304.48	301.56	304.07	308.13	300.57	308.09	309.23	302.48	302.24	299.95	303.14	310.75	302.97	305.26	301.63	308.22
329.06	326.15	330.74	330.65	328.52	324.47	328.77	322.46	330.04	325.24	327.59	329.08	324.88	330.77	326.53	329.37	326.36	326.6	328.3	323.44	329.27	326.82	324.94	326.67	328.2	327.12	322.41	331.21	327.64	325.35	330.44	327.67	325.89	324.59	331.01	328.59	329.21	330.19	331.03	330.27	329.55	330.97	331.53	329.99	328.34	327.66	328.84	331.28	326.84	330.68
319.59	317.64	320.09	321.1	319.33	319.96	324.46	319.79	315.04	314.98	321.03	316.61	318.84	322.54	315.2	310.05	319.52	322.73	322.99	323.16	324.09	320.39	321.61	318.38	316.7	312.48	315.74	320.38	315.92	321.95	319.41	320.22	318.95	324.15	320.97	316.44	322.14	325.91	317.48	317.99	318.08	316.87	315.19	318.86	321.93	319.13	317.68	323.01	319.96	321.13
312.48	315.86	309.31	314.13	314.42	313.92	315.67	310.56	312.06	315.52	317.9	311.7	312.79	311.96	314.04	315.3	313.7	319.19	313.73	309.84	315.58	308.7	313.58	305.12	311.86	314.69	314.53	312.42	315.83	311.14	312.51	315.11	314.32	314.58	317.69	311.04	315.46	311.37	308.53	314.31	314.24	309.53	313.16	315.04	314.14	315.18	308.14	311.96	314.12	314.2
296.47	293.04	295.83	296.64	296.99	295.57	289.94	295.5	294.82	293.58	293.88	293.35	294.76	301.38	292.81	298.09	293.58	295.5	293.89	298.69	295.18	295.69	298.78	295.44	294.86	291.48	292.56	294.43	296.51	292.38	297.62	296.23	292.7	295.88	292.16	296.69	295.2	293.79	293.8	298.09	300.58	288.82	292.28	292.24	291.24	295.71	292.47	296.53	293.13	298.84
300.35	302.6	304.66	296.37	306.83	299.57	299.26	304.88	297.93	303.05	298.68	303.75	298.16	303.24	303.72	302.78	300.57	300.3	303.71	302.56	305.38	299.15	303.54	297.18	307.5	305.5	307.91	303.44	302.75	305.8	305.17	299.06	303.34	305.23	302.88	304.21	300.69	307.01	302.01	304.42	298.64	303.89	303.6	301.15	300.42	305.26	301.75	305.15	303.86	305.48
297.54	297.91	293.73	294.72	295.59	292.68	296.84	294.74	299.67	296.85	295.43	294.64	290.58	297.54	297.51	295.88	288.8	296.34	289.32	293.83	289.15	290.95	295.53	297.55	294.53	293.96	292.72	297.64	289.01	295.43	294.87	290.78	287.97	299.09	299.05	296.07	288.27	296.76	295.1	294.69	300.16	290.44	296.91	299.22	292.54	295.86	296.55	296.45	297.19	297.68
307.06	317.13	306.28	312.63	312.82	313.82	312.88	314.47	309.2	309.97	308.61	310.35	309.12	315.49	310.52	317.46	311.33	309.98	314.97	312.76	316.38	307.33	314.76	309.15	308.61	311.94	313.16	312.82	311.21	312.91	309.1	319.09	305.24	313.79	315.09	304.86	313.62	312.48	304.62	307.96	310.81	309.83	318.92	306.36	307.64	313.81	313.05	318.74	309.94	311.74
324.37	325.23	326.89	330.07	322.35	333.97	324.6	329.03	329.28	331.45	329.59	329.62	326.91	331.11	329.01	325.4	325.7	326.33	329.87	329.17	329.93	328.23	328.48	326.44	325.52	329.07	324.84	326.05	331.11	330.46	322.7	326.2	327.75	327.24	328.31	327.43	324.29	330.45	327.19	326.15	332.01	328.97	327.52	324.08	324.26	329.94	326.69	326.14	329.19	327.78
312.75	308.18	309.92	311.18	313.91	314.8	311.16	307.56	313.3	310.22	309.81	310.03	317.29	312.03	311.96	311.21	307.17	305.95	316.08	313.8	308.16	312.93	312.11	307.85	314.89	307.34	306.75	310.99	311.1	311.62	308.13	312.29	315.16	314.63	311.69	312.28	313.35	313.28	317.99	313.43	314.68	316.83	308.6	313.46	312.5	311.43	314.74	310.69	311.31	312.22
310.41	306.3	305.59	311.23	311.83	312.18	317.52	313.45	312.19	312.1	309.28	314.85	309.67	311.4	313.41	312.6	310.94	310.42	308.92	306.69	312.68	311.74	310.59	311.13	311.94	311.4	306.99	305.01	314.46	305.81	306.87	308.32	314.57	310.22	308.61	310.67	305.73	311.78	310.73	309.25	307.88	310.04	310.97	314.32	310.88	314.79	310.23	309.04	311.98	309
317.43	317.24	317.59	316.77	318.28	318.78	314.63	316.59	318.83	320.25	321.23	313.67	325.53	318.17	316.42	317.55	317.09	318.5	319.34	315.81	316.29	317.91	320.1	320.55	315.7	319.72	317.66	313.73	323.02	316.69	322.82	319.44	318.62	319.87	323.58	323.54	317.52	322.23	318.48	327.05	314.7	318.19	324.21	321.21	320.09	314.81	320.73	319.2	321	319.72
314.5	318.18	317.67	315.76	323.14	316.45	312.33	315.58	320.49	313.9	318.42	315.7	318	314.04	316.24	316.06	310.18	313.04	314.03	315.86	316.67	310.24	315.56	314.71	318.43	310.26	315.18	317.17	319.32	316.88	319.62	312.34	312.51	315.7	316.1	310.87	314.4	319.4	311.2	316.03	319.88	316.53	317.37	314.69	312.13	316.05	313.38	314.85	315.12	313.08
314.16	308.8	310.81	310.96	312.26	310.91	308.12	308.24	308.97	308.75	309.64	315.44	310.07	313.08	309.81	307.47	310.27	311.41	314.49	309.79	316.87	311.58	306.16	308.53	314.89	312.07	308.94	310.88	307.74	314.67	304.83	310.7	313.3	313.44	313.03	307.13	311.18	310.19	307.52	312.44	312.38	307.47	308.93	307.42	308.99	306.32	311.19	312.71	314.1	310.51
306.86	307.96	305.87	303.76	303.1	306.7	305.89	302.17	309.1	306.52	307.53	300.75	304.99	307.74	309.07	308.43	306.73	311.67	304.11	309.36	309.32	307.68	308.4	305.1	309.89	309.64	299.83	304.02	305.87	303.88	308.36	305.32	308.71	303.41	303.87	305.54	302.15	303.21	309.23	306.03	309.14	305.13	307.93	305.77	300.88	304.81	309.87	311.7	303.22	307.81
306.6	305.59	305.58	298.94	306.05	307.11	304.03	301.69	301.66	303.39	303.14	301.84	303.05	303.03	306.3	301.7	303.47	298.15	302.97	305.3	301.77	305.62	296.7	302.53	307.45	303.43	304.32	303.17	305.61	301.24	299.95	303.44	304.58	300.64	303.36	303.36	303	298.1	298.48	301.57	302	295.04	303.96	304.69	302.35	301.92	302.31	300.93	300.95	302.46
307.89	310.82	315.51	314.16	308.62	310.29	306.97	315.36	315.27	306.75	309.39	316.02	306.57	313.59	312.46	310.71	317.17	313.08	313.84	310.57	309.07	310.44	309.07	313.89	309.1	313.56	313.11	312.22	313.8	309.47	312.7	313.23	310.85	314.05	310.09	317.04	310.93	312.38	314.8	316.44	309.24	313.1	311.66	315.44	312.25	314.27	311.37	307.44	312.01	309.95
307.8	308.73	304.55	311.76	307.29	307.74	308.32	311.37	311.96	314.73	310.6	310.79	306.22	309.92	303.84	306.2	313.44	314.43	310.11	306.71	307.01	314.54	310.03	307	310.59	308.19	314.67	307.31	311.24	308.07	299.75	307.41	309.65	312.29	310.2	309.49	304.49	309.22	307.85	309.5	308.2	309.63	309.88	307.42	302.79	307.61	309.16	310.98	306.57	309.15
308.7	310.35	313.15	315.32	313.73	308.13	311.92	311.3	308.47	310.58	310.59	317.08	309.36	312.93	307.57	317.24	314.27	318.83	316.44	311.4	307.77	312.97	314.25	309.81	311.9	312.27	309.66	312.72	308.04	310.1	310.23	313.94	310.97	310.17	309.96	310.03	313.4	312.41	312.38	318.33	314.71	311.21	306.1	317.76	311.07	313.62	313.57	311.39	311.62	311.15
313.8	315.36	313.43	311.93	311.79	313.32	312.66	311.3	320.72	312.88	316.01	311.93	313.93	315.33	314.72	315.59	316.67	315.66	315.95	313.69	315.37	312.15	315.25	312.7	313.98	311.92	315.39	318.81	314.91	316.5	317.26	312.88	314.5	316.45	316.78	316.58	316.79	313.82	316.24	312.62	310.08	314.84	312.55	315.68	313.73	315.63	314.88	315.84	314.81	318.02
298.18	301.46	300.71	303.08	301.4	301.91	303.17	299.27	303.2	299.51	302.6	303.59	301.5	300.28	302.13	297.14	300.98	300.77	300.12	301.22	300.26	298.64	305.2	297.96	301.99	299.78	300.99	300.98	299.45	297.15	299.06	301.43	300.92	302.84	304.94	305.54	304.95	301.95	300.66	298.46	303.51	298.11	306.96	304.68	302.43	299.86	297.62	303.86	300.3	302.67
298.41	307.04	300.1	299.12	300.41	302.97	300.66	300.16	298.08	302.03	302.97	302.74	303.66	298.8	301.16	297.34	304.17	298.77	308.8	301.34	304.5	303.84	300.53	298.59	304.46	301.23	300.21	303.52	305.49	306.05	304.77	298.46	301.49	303.65	299.9	300.14	303.99	303.09	302.49	301.82	296.03	304.6	303.32	296.24	299.57	300.98	303.5	302.43	306.43	305.94
296.86	292.59	293.79	294.21	294.67	294.36	294.47	296.78	296.95	293.61	295.24	290.38	294.53	295.72	294.24	292.14	291.55	291.67	290.63	293.55	286.53	293.06	293.22	296.11	291.19	294.08	292.52	290.38	297.94	289.46	296.5	298.24	295.24	288.75	293.4	300.91	293.19	294.89	293.76	292.31	295.7	290.83	291.43	291.7	285.44	298.07	295.43	294.41	293.08	291.04
313.44	305.94	310.07	309.86	311.92	305.15	315.68	309.77	305.95	310.44	312.14	304.77	309.56	306.91	311.67	309.62	312.76	310.74	306.23	308.67	303.98	308.81	307.2	316.83	313.24	311.89	309.37	311.52	313.68	307.19	305.45	309.54	308.57	308.84	303.36	312.3	309.86	307.82	306.76	304.95	309.38	311.68	308.92	306.34	306.01	308.88	308.65	312.45	309.55	309.04
324.07	327.39	330.8	328.34	329.76	323.71	332.09	328.54	326.08	326.26	330.76	327.46	328.41	331.24	327.66	328.9	332.6	323.3	330.88	327.43	327.67	329.81	329.35	325.94	330.24	327.36	331.3	327.04	327.24	323.15	324.13	329.31	329.66	329.98	325.41	332.14	328.12	325.59	328.65	325.58	329.51	324.68	331.29	323.92	325.41	330.61	329.31	330.78	329.73	326.47
310.99	313.95	309.6	310.63	313.76	310.9	315.8	313.1	313.83	313.05	313.13	319.08	319.15	315.75	313.51	315.02	316.72	310.13	316.28	317.83	316.24	317.87	309.34	313.75	316.04	310.53	313.27	316	311.86	315.7	315.8	313.88	313.85	316.32	317.29	310.98	316.45	313.67	318.3	317.52	314.71	321.31	312.69	310.61	313.68	318.69	314.72	308.65	315.29	314.51
310.33	310.3	313.7	311.18	309.78	307.8	307.86	308.16	311.55	307.77	307.31	308.33	307.65	309.35	314.03	304.5	313.57	306.68	313.68	307.09	310.23	305.91	304.07	309.7	307.08	311.23	307.78	310.58	308.17	309.69	310.07	312.65	310.2	305.77	312.89	313.84	303.58	303.16	305.4	311.06	311.99	309.93	310.04	310.68	308.47	309.56	306.81	309.48	309.69	310.93
294.29	295.06	292.41	297.6	294.94	296.82	295.53	296.41	294.66	294.99	293.51	292.59	294.9	293.93	291.1	294.39	297.03	295.83	291.66	294.98	290.74	294.06	290.49	294.1	298.89	297.48	295.74	293.91	292.63	292.11	293.26	294.91	293.23	302.99	295.27	290.44	301.77	294.24	291.88	297.74	292.74	296.01	292.72	295.47	299.17	296.88	297.87	291.9	296.47	295.44
318.11	317.43	314.31	315.58	311.85	312.71	313.89	315.8	312.68	318.64	314.67	317.22	313.94	318.6	311.48	317.61	314.95	313.2	314.78	315.03	320.88	314.29	318.92	315.32	315.48	318.43	313.19	320.76	315.23	322.54	315.08	312.69	315.15	310.63	311.15	317.13	312.63	317.16	319.95	314.01	310.27	315.33	313.9	315.79	314.88	320.25	318	320.86	317.99	313.4
304.57	307.66	306.82	306.91	303.54	309.46	306.25	303.75	307.99	304.87	307.1	308.6	310.98	301.66	308.73	307.47	306.68	311.68	302.96	303.8	303.66	308.72	306.44	310.76	306.25	304.34	306.98	303.81	305.07	307.68	303.12	308.68	302.1	304.8	304.49	307.39	309.41	302.09	305.24	304.62	308.77	305.25	311.87	302.78	307.82	307.8	302.6	304.62	304.56	306.98
303.71	304.98	304.55	303.14	303.44	305.75	306.73	303.93	307.71	303.5	311.14	300.44	308.53	308.81	305.92	303.22	302.39	299.64	305.17	303.04	302.11	307.5	304.73	311.04	303.02	306.4	309.25	309.3	302.95	312.37	305.83	306.31	302.04	301.54	306.41	300.93	305.73	305.61	308.93	307.63	301.58	305.76	306.77	307.66	306.2	309.51	304.4	307.44	304.49	304.75
322.61	315.93	318.75	315.94	313.48	317.16	317.86	313.23	316.52	314.09	311.33	320.78	323.3	317.16	317.48	316.84	317.32	319.88	316.89	314.52	318.25	305.5	315.33	319.03	317.88	309.53	317.73	316.38	316.59	316.71	313.27	317.21	317.96	313.05	319.36	320.2	321.95	319.13	316.44	313.57	315.67	314.36	317.47	315.69	321.91	314.53	313.42	317.08	320.14	313.81
301.17	302.05	307.64	302.71	300.25	301.73	303.75	304.04	303.59	304.51	296.82	305.38	306	301.15	306.89	303.01	302.15	302.9	300.44	303.03	302.44	307.92	308.86	304.19	301.95	303.97	299.7	301.44	299.95	301.58	302.99	308.67	305.16	308.78	303.42	304.19	300.58	302.2	302.61	301.53	304.69	304.51	300.27	302.98	300.42	303.06	301.25	309.09	303.89	301.18
305.82	307.58	304.55	301.83	302.08	308.96	309.84	308.14	306.87	302.81	304.58	304.54	309.77	308.86	305.32	307.06	306.64	306.96	301.62	306.18	312.16	303.44	302.67	304.4	305.54	311.42	306.71	310.2	306.7	303.41	306.58	302.71	306.19	307.49	306.67	304.24	302.33	305.77	307.4	310.23	309.43	306.79	307.7	304.65	302.84	311.12	312.01	308.89	305.69	313.79
307.85	310.89	309.91	310.09	317.63	307.84	312.85	313.29	315.93	314.84	312.38	312.04	315.98	310.34	314.64	314.96	311.37	311.43	309.06	303.98	314.74	314.02	311.73	311.13	315.64	314.12	313.75	312.77	318.23	308.79	313.8	313.15	315.5	308.25	312.13	314.52	310.28	312.86	311.96	312.07	312.83	314.82	312.96	315.18	312.38	314.84	317.63	313.34	310.61	312.12
317.22	321.14	312.69	317.23	313.47	313.43	312.27	315.07	315.18	316.5	317.26	317.43	317.52	317.19	315.73	321.91	316.67	318.04	317.44	312.3	314.09	308.78	314.19	313.56	313.51	316.05	319.34	320.12	316.48	310.77	313.14	318.02	319.08	316.75	316.07	317.65	314.58	321.08	313.78	317.09	316.59	311.72	314.23	315.76	313.74	313.09	314.73	318.18	319.11	321.12
311.17	316.08	311.08	313.38	308.96	313.22	315.07	312.01	308.74	311.09	312.6	309.56	310.38	316.99	314.52	307.22	315.02	311.4	315.82	314.39	316.29	314.89	311.24	317.58	312.97	308.42	313.88	315.97	314.02	315.38	316.44	313.54	309.25	315.17	309.92	306.58	314.36	317.01	313.36	309.51	316.21	313.56	313.68	312.46	310.81	314.31	316.38	307.99	311.53	314.97
291.31	294.35	290.67	296.72	295.06	295.81	297.85	296.33	295.74	294.86	294.07	299.39	295.05	298.54	291.97	291.85	291.29	292.02	293.38	300.54	291.61	289.26	293.31	296.68	295.94	295.3	297.64	297.48	296.5	293.42	300.44	295.8	294.95	294.5	294.55	294.32	297.76	296.79	297.52	299.17	295.55	288.09	297.53	292.97	295.48	293.99	291.79	293.66	290.27	296.97
315.31	317.32	311.71	316.22	313.12	312.98	313.04	312.33	306.08	313.5	311.26	317.39	309.3	310.16	311.52	311.71	315.61	307.12	314.27	307.67	311.35	311.57	310.89	310.03	311.8	312.71	308.91	312.24	311.83	314.58	315.35	304.68	309.76	310.72	311.64	311.43	316.63	313.39	311.56	315.03	315.09	311.34	312.98	310.45	313.69	314.12	309.86	316.8	312.71	313.75
311.44	315.03	318.34	315.51	310.06	312.52	313.07	314.74	320.34	314.09	312.92	312.63	316.4	308.55	312.46	316.1	314.61	311.73	314.15	312.92	315.24	313.35	310.28	309.67	310.89	313.44	309.28	308.62	308.44	311.04	311.16	315.51	315.73	311.1	314.28	315.48	316.52	318.74	307.27	313.87	314.92	314.93	310.6	312.27	312.55	312.46	309.57	309.92	316.67	314.24
317.77	316.36	313.58	323.73	316.48	312.57	312.81	318.67	319.33	317.26	315.07	313.64	315.86	319.39	315.07	313.52	314.67	317.53	312.57	317.49	319.65	314.55	315.98	315.62	318.44	312.83	316.55	319.09	318.6	315.78	320.48	314.75	317.37	312.14	320.38	320.29	316.54	318.88	317.22	315.62	323.67	315.46	316.57	316.03	318.73	315.33	317.16	317.2	318.85	317.16
304.63	302.02	297.09	297.03	303.7	295.94	296.33	298.57	303.07	306.75	303.13	305	303.16	301.89	300.03	303.12	297.63	302.74	305.92	302.9	301.9	297.06	296.38	303.25	301.21	300.13	298.78	300.52	299.22	299.93	301.45	299.65	301.84	299.13	296.45	297.54	299.61	297.81	300.07	298.2	301.85	296.66	298.61	299.33	300.88	304.14	300.97	299.48	300.25	302.2
333.71	323.5	328.03	332	326.75	331.71	324.49	324.8	327.37	325.41	326.86	326.1	328.74	331.55	326.56	328.48	327.37	327.31	328.74	330.94	325.85	329.66	331.47	329.75	331.87	323.36	322.47	326.57	332.08	334.88	332.26	328.25	328.37	331.67	329.72	327.57	325.82	332.76	328.89	323.96	328.2	329.66	326.39	330	327.87	326.35	320.48	323.01	329.25	328.4
300	298.12	305.94	304.58	303.26	302.66	304.49	302.98	303.32	300.98	301.16	301.41	297.02	300.37	296.17	303.63	303.2	303.33	299.51	299.93	297.42	299.06	306.27	298.97	304.96	297.91	304.12	296.99	302.63	298.29	298.9	300.51	301.4	300.35	300.61	305.13	296.81	300.95	301.96	302.33	303.21	302.92	297.52	300.7	296.17	305.49	299.03	297.36	296.9	303.26
315.36	312.69	313.37	316.54	310.76	311.3	310.03	313.46	312.6	313.11	320.08	309.24	315.93	315.74	311.14	311.73	316.3	312.7	318.06	315.46	318.75	314.86	306.26	310.19	312.91	312.18	309.57	317.81	310.9	312.08	315.03	312.39	309.93	313.83	310.18	316.65	313.37	313.72	309.88	315.66	312.85	314.82	304.22	316.4	316.82	314.23	308.24	310.82	316.39	313.32
305.89	304.98	308.17	307.71	314.25	310.8	306.13	312.38	307.72	305.03	306.94	309.55	308.58	310.92	306.46	308.15	313.65	312.46	309.21	313.06	309.16	308.34	306.65	307.76	314.45	307.48	308.17	307.84	311.96	307.61	307.39	308.02	310.74	308.94	307.38	309.76	306.91	309.14	308.5	304.8	306.49	304.96	310.24	307.49	311.63	308.94	308.95	307.29	308.1	310.41
315.05	312.99	309.39	320.18	313.62	314.39	316.32	320.27	314.89	317.46	313.69	314.26	312.54	313.64	314.87	317.25	316.11	314.34	321.78	310.92	316.07	314.9	316.32	312.63	314.38	317.41	313.2	315.39	312.97	312.71	315.36	313.73	314.33	314.44	314.85	312.76	311.72	313.61	322.89	316.3	311.66	316.71	313.99	312.29	314.45	312.3	314.53	308.45	315.4	314.11
326.17	327.03	328.97	332.43	327.76	326.05	327.39	332.26	327.35	326.34	327.62	330.27	330.18	332.53	330.83	321.9	333.09	325.25	330.93	328.98	329.87	327	324.35	328.91	327.13	330.65	328.21	328.92	329.89	323.69	329.22	328.36	326.39	322.95	325.38	328.69	337.04	331.97	325.31	325.75	323.65	326.29	330.56	326.47	329.63	325.4	325.97	325.55	326.96	327.85
306.25	306.55	308.61	305.05	308.16	301.44	305.44	307.17	309.23	302.15	306.56	304.52	305.58	305.83	306.28	308.69	301.8	308.22	307.47	307.99	303.88	303.58	306.49	304.52	306.33	305.06	300.97	303.39	310.37	303.03	308.65	305.75	307.16	305.4	305.54	311.06	303.66	306	305.52	307.02	307.83	307.85	306.82	308.87	304.54	307.69	306.1	309.02	303.52	307.95
327.27	330.19	327.02	325.09	325.4	325.89	328.74	332.23	328.21	329.89	327.84	328.22	323.84	330.24	319.92	326.46	329.38	325.69	324.8	321.36	323.89	323.69	325.77	327.49	324.56	329.52	324.59	324.61	322.45	323.54	327.26	327.39	319.6	331.24	330.23	325.47	335.2	333.29	332	332.14	328.01	331.1	328.62	327.26	322.83	328.41	327.23	326.89	327.63	328.63
317.03	319.97	320.06	321.69	319.5	319.42	313.91	318.3	319.82	319.32	315.19	313.24	314.85	321.05	319.31	312.83	314.73	318.88	318.8	317.36	318.97	318.91	320.68	316.27	315.04	318.76	320.48	317.07	320.18	319.74	319.46	320.76	317.33	319.18	321.97	321.27	321.74	318.52	317.86	318.05	322.78	319.74	316.02	316.87	315.74	313	313.94	319.85	317.92	315.26
320.6	323.7	315.45	316.98	319.7	315.86	315.93	317.9	320.67	319.11	312.87	320.81	318.68	316.02	318.23	322.38	319.68	315.49	311.53	319.26	317.39	319.35	313.42	316.87	322.75	315.86	320.54	317.65	317.44	317.18	318.26	317.47	322.24	321.21	320.25	315.74	315.75	319.33	318.59	318.69	316.9	316.11	315.17	316.45	318.44	317.62	318.19	318.81	317.53	316.76
317.4	323.17	319.69	319.82	320.55	319.06	320.08	322.05	322.23	321.21	319.61	321.49	314.68	313.56	321.17	315.06	319.25	321.89	322.79	318.84	321.06	317.09	315.18	322.79	317.14	322.5	315.67	321.11	318.89	317.57	319.81	317.41	312.54	317.12	320.13	322.82	324.12	320.68	314.94	315.38	317.54	319.87	318.02	314.45	319.28	317.83	316.83	321.61	322.2	323.32
304.4	301.97	304.52	302.9	301.26	304.59	301.8	299.02	302.94	301.88	299.12	304.46	300.9	301.9	299.71	299.02	307.18	302.04	300.66	303.09	300.02	302.71	306.14	308.72	299.32	305.65	300.49	304.82	301.33	299.22	301.32	298.78	302.11	297.07	303.09	298.77	311.99	299.74	308.67	300.66	302.08	312.38	301.57	300.19	301.93	300.77	303.73	298.88	297.37	301.82
310.67	311.08	309.3	306.41	301.11	307.14	305.41	306.18	311.54	305.3	308.07	303.8	310.46	311.49	310.85	305.52	309.42	307.73	310.14	308.65	302.59	310.11	308.99	303.46	307.25	303.89	310.12	304.62	308.98	313.53	310.11	306.79	306.16	309.56	304.85	306.39	304.07	306.85	305.79	299.05	307.06	309.08	307.47	310.69	309.27	317.78	306.43	303.74	304.27	307.57
306.93	304.99	308.78	308.15	304.08	302.74	306.59	295.54	306.44	301.52	305.43	305.34	304.22	298.33	301.18	303.79	301.5	300.29	302.91	301.6	299.58	302.36	300.89	304.33	299.34	302.06	298.46	307.37	303.91	305.19	301.09	304.72	302.82	305.98	302.89	303.38	302.95	303.07	301.27	302.25	305.04	303.37	302.35	302.77	304.52	300.48	300.64	300.51	304.13	305.51
321.13	318.64	314.31	314.81	318.92	321.7	317.65	315.15	315.1	314.88	319.25	315.14	316.45	313.55	309.95	318.73	315.17	317.98	320.39	323.11	318.61	311.37	314.03	315.27	317.11	322.75	322.37	316.94	312.9	315.39	319.55	317.55	315.36	322.33	319.32	316.82	317.83	315.72	316.78	315.66	317.83	318.09	322.05	316	313.44	318.23	315.89	313.29	317	312.3
309.93	317.59	316.31	312.26	313.54	319.17	316.45	316.1	319.05	313.6	317.43	315.54	316.19	312.15	321	312.94	314.89	316.51	312.09	312.91	316.52	312.06	311.49	308.66	318.03	316.49	312.95	318.96	312	319.77	321.84	313.71	313.21	311.33	313.69	314.96	311.18	318.18	315.38	314.21	316.88	313.84	313.23	312.12	319	319.66	313.33	310.05	313.81	311.99
303.81	303.95	308.16	301.97	309.43	307.92	305.19	306.8	310.27	307.53	307.22	307.28	309.43	308.39	305.93	306.07	308.37	305.37	309.32	306.35	306.04	309.41	306.21	307.39	306.12	308.49	306.73	301.5	304.2	305.56	307.93	306.23	308.62	307.59	305.43	304.85	307.57	304.7	309.24	308.7	303.58	299.11	305.63	307.59	307.08	309.02	308.57	303.38	305.35	305.75
299.15	294.43	294.59	294.59	292.19	293.54	295.99	296.79	293.45	298.46	295.19	298.19	297.19	293.56	293.19	293.61	295.54	300.04	296.01	291.9	297.7	296.18	295.5	298.96	297.76	288.66	293.18	294.24	293.22	304.36	299.39	299.01	295.07	294.83	296.78	289.15	294.01	297.19	299.65	294.83	296.03	292.15	302.77	295.53	294.06	293.09	297.21	294.72	296.41	297.68
305.42	303.3	307.21	305.48	300.59	304.59	307.14	301.44	298.07	303.53	303.96	300.46	301.56	299.96	307.95	305.37	308.36	301.81	302.64	303.52	304.49	300.75	299.35	307.44	306.16	303.11	310.33	299.22	311.85	305.48	302.11	304.66	301.35	306.72	300.45	303.07	302.73	299.24	303.5	305.36	300.36	304.07	305.52	303.75	304.72	306.12	298.73	305.34	300.12	299.86
304.97	303.17	307.21	307.87	311.38	306.6	303.01	305.81	310.12	310.4	308.56	302.82	307.75	305.99	303.84	308.92	303.67	304.92	305.67	304.97	307.42	309.44	310.78	309.59	303.8	304.13	307.72	306.05	308.8	303.13	306.8	302.76	309.73	299.46	305.9	306.68	305.01	307.22	308.33	311.18	303.66	310.64	307.27	300.55	305.51	306.65	303.69	304.92	306.27	307.75
314.76	318.09	318.39	318.32	315.84	313.38	318.86	319.28	316.45	320.31	319.86	319.93	312.37	317.55	309.93	313.28	314.22	321.1	319.14	315.59	319.92	316.81	315.68	314.99	318.81	316.48	317.81	318.89	321.19	322.6	314.89	318.15	315.14	312.75	318.63	317.24	316.58	320.42	318.24	320.61	319.4	317.77	318.91	319.7	319.86	317.61	317.62	314.86	315.32	319.36
319.34	312.4	319.04	322.49	311.16	320.11	323.23	322.24	313.32	319.05	314.58	312.46	316.99	316.98	317.95	315.72	318.96	316.73	319.74	320.48	319.53	319.93	315.11	319.5	317.59	314.82	317.07	316.98	320.95	319.69	316.91	308.81	316.2	319.51	315.8	311.25	323	321.59	317.14	315.38	316.72	317.69	319.95	314.12	311.19	312.22	320.32	315.37	321.17	310.3
314.18	309.31	309.62	308.84	311.28	304.96	309.69	312.72	304.32	310.81	309.24	310.82	311.99	306.82	303.75	311.44	310.52	307.37	305.99	309.66	314	306.54	307.19	308.26	309.44	315.88	310.15	316.35	309.44	311.64	308.36	308.21	305.16	308.34	307.86	309.99	307.64	310.7	309.82	306.59	307.15	309.77	310.9	309.07	310.91	308.56	304.87	314.35	307.59	309.67
305.46	313.89	310.57	306.59	309	310.79	310.39	311.3	307.61	315.81	318.44	316.35	313.15	314.32	315.34	309.68	307.98	310.84	313.36	312.54	312.99	313.82	312.16	314.02	317.35	312.62	312.02	318.17	309.08	311.9	314.12	316.1	313.72	309.91	312.95	309.52	314.51	311.34	312.45	315.33	314.15	312.45	307.93	311.04	310.96	309.26	308.59	307.08	312.24	314.93
308.33	315.5	310.63	312.44	314.32	314.14	309.76	307.94	308.86	311.62	316.37	313.47	312.62	313.68	315.8	315.73	310.97	313.32	309.26	312.12	309.4	311.1	310.68	311.63	308.41	316.91	311.06	316.57	313.61	310.05	313.15	314.04	311.78	311.51	315.49	308.56	314.26	312.62	312.62	312.78	315.27	311.89	307.16	314.56	312.43	312.91	310.92	310.53	314.28	309.67
320.07	314.65	312.72	314.97	313.97	316.75	310.9	317.01	313.01	312.37	316.1	315.02	313.92	309.37	312.04	318.16	313.44	315.26	315.3	314.58	315.39	313.34	321.2	317.02	309.74	309.15	317.37	314.06	315.26	311.26	314.95	308.08	309.61	312.97	316.18	312.32	316.64	312.91	313.99	314.97	314.23	310.34	312.98	313.98	313.25	312.19	312.43	313.91	312.43	311.63
312.88	312.05	306.47	310.07	315.06	314.81	313.57	308.36	312.73	310.91	308.4	308.22	309.87	312.6	312.22	319.19	306.04	308.87	313.09	309.03	312.15	313.47	313.01	310.1	312.19	315.91	309.79	312.42	304.65	310.98	309.51	311.93	310.57	309.38	311.59	316.12	308.12	310.5	311.23	310.91	310.55	306.85	316.28	309.75	304.71	308.5	308.01	310.29	312.89	307.98
313.43	317.92	314.22	315.83	315.36	316.56	315.8	320.31	315.7	310.83	312.19	314.21	314.97	316.82	312.07	311.2	316.23	317.89	314.68	319.35	315.27	311.36	316.88	316.23	318.89	312.74	311.88	315.65	311.28	316.77	311.16	312.1	311.76	314.45	314.07	312.73	309.82	318.49	318.07	315.16	313.36	317.31	313.95	322.61	313.34	311.11	319.72	317.39	318.63	315.26
324.73	319.84	322.31	325.56	323.62	325.46	324.74	323.41	327.14	325.04	321.35	323.1	327.54	326.12	322.83	323.46	324.68	323.1	323.32	328.62	325.12	318.87	327.18	326.73	327.74	322.79	322.81	324.56	326	322.23	324.4	325.91	325.36	325	322.75	323.57	328.55	326.59	324.68	331.07	323.32	328.28	329.11	324.63	320.2	327.51	326.03	326.07	326.97	322.24
308.06	307.56	305.94	301.6	304.97	303.31	298.36	300.01	303.75	303.79	300.98	304.91	304.3	306.45	301.44	302.06	302	305.93	302.34	305.81	303.43	304.48	301.59	301.92	301.07	307.49	303.27	300.1	304.81	308.74	303.39	304.17	301.93	303.57	296.8	309.88	307.34	302.44	301.39	299.29	307.4	303.19	305.02	308.36	304.56	298.69	302.87	302.15	304.8	300.52
315.35	311.61	312.29	310.33	316.15	308.9	312.7	315.55	312.85	316.48	315.66	313.35	310.41	310.2	309.95	314.3	313.47	307.97	311.41	313.61	315.84	319.13	316	312.58	316.84	312.85	314.69	313.3	314.04	316.6	310.34	312.01	312.06	318.84	312.38	317.05	309.55	318.19	314.64	312.53	313.96	313.2	315.61	311.01	310.73	310.9	310.44	312.06	313.79	314.42
315.22	313.9	313.86	316.85	311.24	316.3	314.42	315.4	309.88	315.49	313.26	319.24	309.54	320.47	313.24	312.14	314.18	315.21	318.6	317.46	313.24	308.88	316.7	313.79	311.81	313.31	313.49	317.45	314.94	319.03	315.23	316.82	312.46	313.97	319.87	313.68	315.82	312.71	318.81	314.56	313.73	312.25	313.2	316.86	314.27	314.16	314.04	310.53	313.54	316.04
325.61	325.38	324.24	324.57	327.85	321.2	324.72	320.73	328.98	324.18	330.19	322.26	327.7	329.77	323.31	324.38	322.14	322.06	326.86	326.47	324.14	323.64	325.32	322.44	327.78	326.89	320.92	327.93	326.62	322.28	321.02	326.3	321.77	326.97	323.15	324.69	321.19	325.99	324.25	326.07	324.46	327.54	326.37	324.96	324.4	324.34	322	322.42	326.78	327.19
310.57	315.01	317.4	318.42	314.38	313.45	312.14	317.22	317.61	313.81	320.49	313.92	311.72	318.66	309.92	314.01	311.87	312.11	308.98	311.99	315.54	315.4	316.08	309.99	312.3	313.46	312.23	314.33	312.12	316.71	313.97	316.82	313.32	315.16	312.87	312.9	313.32	316.84	313.73	310.48	312.47	314.61	317.71	315.29	316.13	313.6	313.84	318.26	308.45	309.31
310.68	315.86	314.9	311.35	316.34	314.41	314.48	312.39	311	319.75	309.66	315.18	315.99	318.23	311.78	311.98	313.93	315.23	312.67	315.56	314.2	311.22	309.17	320.5	307.98	311.69	309.31	311.23	313.71	314.16	315.23	317.16	314.97	309.72	313.97	312.44	312.65	315.9	315.45	316.17	321.47	312.51	314.27	316.95	319.43	311.38	320.11	315.87	314.18	313.05
315.72	318.07	318.25	319.3	320.84	321.37	317.48	318.4	317.92	312.33	317.77	317.69	318.3	319.33	318.16	317.94	318.34	317.69	319	313.35	322.27	315.56	319.89	320.2	316.6	314.14	320.27	318.91	320.67	323.54	315.8	318.73	315.68	319.42	316.08	315.23	315.53	318.8	319.96	317.19	317.61	317.93	311.72	319.26	322.77	318.03	318.24	317.09	320.42	320.39
325.44	329.34	326.86	323.51	327.36	329.14	323.66	330.82	328.28	325.97	328.38	319.55	325.66	328.4	326.07	327.75	329.08	327.57	325.13	326.49	324.79	321.91	330.85	324.72	324.11	330.6	330.25	324.31	328.1	326.26	324.54	331.95	325.57	325.01	328.18	326.38	332.18	320.92	331.67	324.52	329.87	324.21	327.03	326.99	322.41	319.88	325.71	327.79	331.08	331.45
318.41	309.03	314.89	320.9	312.72	314.53	314.32	308.63	312.35	314.35	315.85	314.75	317.77	307.66	315	311.41	315.67	314.61	315.26	312.25	313.92	315.86	313.76	312.86	310.85	312.9	314	313.01	314.67	310.39	315.05	311.93	317.61	310.78	318.1	310	310.94	311.93	311.69	309.74	314.72	312.89	313.77	317.43	316.05	311.84	316.11	314.03	315.36	316.24
315.78	318.84	318.54	315.89	314.93	318.38	321.74	318.57	318.71	317.4	317.15	316.97	325.58	314.26	316.24	315.92	316.24	320.43	318.97	316.05	320.09	323.12	318.49	319.12	314.56	316.63	318.07	314.04	317.5	314.96	318.77	315.01	319	311.22	322.06	321.34	317.69	317.65	318.53	314.72	315.56	320.06	318.76	319.61	317.18	319.77	316.07	317.36	315.8	317.37
312.86	311.07	314.08	314.9	311.79	313.12	313.68	316.43	314.39	318.64	319.69	316.03	316.94	318.04	312.04	314.73	316.46	310.27	311.66	316.24	314.76	311.26	315.59	313.8	312.69	315.01	313.02	311.86	319.82	318.54	312.21	315.6	313.28	310.67	309.26	316.11	312.29	314.82	312.17	312.92	312.85	315.51	310.28	314.09	311.27	311.94	318.07	313.93	312.92	315.14
300.54	301.85	307.74	303.33	300.73	292.6	298.22	301.18	297.87	304.63	300.2	299.83	299.17	309.34	299.77	301.9	303.88	303.11	304.01	301.05	297.78	301.89	299.35	296.71	305.58	304.33	302.38	302.7	302.06	304.71	302.3	299.67	298.63	294.58	307.14	296.82	304.51	305.96	300.3	299.5	299.38	303.2	298.88	298.73	299.14	300.13	300.93	301.15	302.42	297.72
303.3	294.73	295.9	296.46	291.3	306.09	298.16	297.03	297.2	301.25	297.64	297.86	305	295.21	294.31	301.09	299.92	297.95	296.55	294.1	297.01	294.27	293.99	299.53	293.7	296.94	298.26	299.22	298.34	297.99	296.54	301.31	298.63	301.74	293.09	301.08	297.01	292.58	302.87	302.75	296.92	296.44	298.26	299.44	296.16	295.88	292.93	298.2	296.22	298.52
298.93	301.13	302.88	305.9	303.86	303.29	304.63	300.89	301.27	300.36	301.8	297.19	296.75	301.9	301.66	296.59	302.98	303.24	301.47	301.95	297.42	301.14	301.48	302.86	300.24	295.46	307.31	296.63	301.44	301.09	298.26	302.94	299.05	299.7	300.12	292.8	301.58	300.03	301.38	299.74	300.88	304.38	301.2	301.12	299.96	304.36	301.2	304.37	301.26	306.67
308.91	310.98	317.27	309.63	314	309.91	311.55	312.62	314.71	311.85	312.84	314.3	315.76	315.41	314.6	312.47	314.5	310.49	313.78	315.18	310.43	309.65	320.95	310.35	312.69	311.93	316.26	312.03	308.78	315.17	315.41	317.94	311.03	314.93	316.1	304.43	311.88	312.19	311.22	306.17	310.96	311.85	313.47	308.4	319.45	315.47	315.27	313.99	315.44	312.38
312.49	305	310.05	313.56	307.85	310.07	312.63	309.48	313.9	311.17	311.94	310.5	309.34	310.55	311.66	312.77	307.48	308.67	308.56	308.55	315.08	309.13	312.87	314.2	308.05	313.05	313.52	305.69	313.84	311.49	311.14	305.22	314.11	314.29	314.11	309.27	311.81	312.24	311.75	312.88	312.69	311.63	304.32	305.02	310.68	304.03	309.54	308.77	309.5	310.09
314.65	317.2	315.48	318.38	319.57	323.22	317.8	318.86	318.28	317.44	315.21	317.99	313.24	313.53	322.08	322.98	319.31	322.04	310.58	320.8	318.07	315.2	316.18	321.09	321.65	320.22	320.72	317.07	317.59	314.19	321.62	320.35	313.46	320.24	317	316.48	317.16	316.35	317.39	324.76	320.69	319.06	312.99	318.52	318.31	314.49	320.82	322.8	318	322.28
308.5	305.16	304.48	298.57	305.02	306.01	305.05	303.54	304.48	300.69	303.73	308.61	300.79	305.7	308.59	305.1	305.47	302.45	305.89	303.49	308.49	301.04	304.24	308.39	303.01	298.74	309.15	306.5	302.98	305.39	303.47	305.47	303.05	299.66	307.07	301.51	305.84	304.74	309.49	302.51	305.03	300.41	307.11	308.65	306.8	302.81	310.67	298.88	302.86	303.95
313.37	310.66	317.48	313.12	313.99	313.53	313.06	314.4	316.26	312.95	313.54	314.49	315.22	313.54	315.71	317.59	310.51	312.18	310.48	314.47	313.86	312.13	312.56	314.01	314.57	317.92	315.18	311.88	310.88	314.96	315.43	313.26	312.38	314.58	315.55	314.8	308.62	310.91	312.09	311.93	309.36	315.44	309.12	312.88	310.65	315.15	313.79	311.22	313.99	310.96
302.51	306.31	303.66	310.28	302.21	308.37	304.5	303.58	308.31	302.15	302.96	303.45	302.64	305.07	301.51	302.58	306.15	306.14	306.77	306.31	302.1	309.6	299.84	306.75	308.9	306.46	309.95	304.36	300.83	309.53	303.95	304.42	306.72	304.35	304.86	307.52	307.57	308.52	302.8	304.85	299.91	309.28	305.84	304.78	301.75	306.43	301.96	307.29	304.09	306.81
293.97	295.78	287.8	291.94	289.99	293.59	295.23	296.66	298.3	296.2	295.47	294.66	288.68	292.09	289.99	293.76	293.14	291.12	296.07	293.94	291.92	291.49	293.07	292.92	293.35	300.63	297.49	297.11	289.26	290.8	289.23	288.99	293.59	300.08	291.92	296.59	292.3	297.75	291.42	289.58	288.88	299.82	298.7	290.7	295.21	291.04	294.14	297.34	291.08	289.25
303.44	299.85	304.36	304.72	305.85	306.38	304.64	302.67	304.46	305.17	306.45	304.23	303.88	302.64	307.48	301.83	303.62	304.35	301.87	300.99	297.05	299.39	306.67	301.41	300.13	301.84	301.19	309.13	302.31	306.73	305.1	304.14	302.31	304.48	305.67	307.36	305.2	297.83	298.02	305.85	306.15	305.45	301.62	304.46	305.36	305.88	299.71	305.52	305	302.96
308.05	308.68	314.21	314.4	308.33	310.49	313.96	311.06	311.22	305.2	305.53	314.76	309.54	312.06	312.94	308.68	310.01	308.88	303.99	307.04	308.63	308.66	310.59	311.81	314.7	305.87	310.16	309.66	312.8	307.96	307.06	311.42	306.09	306.61	311.68	316.02	311.49	306.33	310.89	313	309.18	307.38	317.94	309.64	312.76	306.13	309.57	313.14	311.25	310.3
298.58	300.71	301.42	301.18	299.94	303.05	301.37	302.57	299.61	301.34	297.4	301.95	298.32	300.22	295.46	301.87	302.34	300.61	299.52	304.58	301.93	301.3	301.01	296.23	301.5	302.52	298.61	298.39	305.25	306.2	302.4	303.62	304.71	300.39	298.8	299.21	297.19	302.51	301.65	297.22	301.36	304.28	299.12	301.54	298.05	296.48	301.07	299.61	305.16	295.78
298.26	299.02	299.97	303.66	300.7	303.6	297.74	299.51	305.13	291.7	294.4	302.53	299.91	303.7	300.33	303.2	304.76	302.63	299.7	298.64	295.88	301.96	300.61	294.91	302.79	302.28	299.54	300.2	302.14	299.93	298.35	302.95	300.25	305.14	300.73	299.46	298.29	302.46	297.84	299.79	297.76	300.45	302.74	297.12	302.33	301.64	302.77	297.01	303.29	297.75
305.05	305.76	298.42	312.69	304.88	308.93	306.68	304.63	313.19	305.07	307.92	306.33	311.72	308.3	303.84	304.38	304.97	304.27	307.26	302.19	306.44	309.25	306.29	306.97	305.97	308.06	306.19	306.94	305.13	303.15	308.78	304.43	304.67	305.76	306.01	305.12	306.69	312.46	306.07	302.63	309.13	309.54	306.01	309.66	305.16	302.92	310.95	307.02	308.23	303.36
296.1	291.61	293.47	291.97	298.06	301.81	300.1	294.98	299.62	293.59	290.71	295.53	293.14	294.12	292.23	297.47	294.74	294.61	293.96	293.19	297.79	295.04	294.65	297.71	295.51	293.96	288.29	289.4	298.54	294.96	297.75	299.13	298.61	295.96	295.28	293.01	290.04	290.55	294.77	294.85	297.06	293.85	293.75	290.71	297.97	292.02	295.79	297.69	292.84	292.02
297.17	297.79	298.98	302.37	292.14	304.24	294.43	301.25	294.68	297.51	297.45	296.45	298.33	295.89	297.49	296.75	296.44	297.14	298.38	295.4	298.85	293.81	292.86	294.31	298.24	298.93	295.16	295.3	297.36	295.72	298.23	293.7	294.98	296.33	290.33	296.18	299.66	295.11	293.1	291.34	295.68	294.05	295.06	297.55	296.02	299.5	296.47	295.93	299.75	295.74
304.9	302.05	299.42	302.45	306.83	302.35	300.57	298.25	304.44	305.71	297.9	299.21	301.25	299.78	304.32	300.96	302.79	299.96	300.91	300.64	308.09	300.77	296.71	302.42	301.65	301.66	301.38	299.27	303.38	300.52	301.41	305.81	301.84	302.23	305.95	301.17	303.7	299.14	303.67	297.48	299.03	302.51	302.71	299.17	299.8	306.54	303.21	303	299.26	302.38
303.55	298.34	303.79	308.46	305.8	300.92	305.3	295	302.33	305.01	302.83	304.53	301.36	304.78	300.44	301.41	304.33	305.22	302.87	298.26	300.98	303.29	301.83	306.74	300.1	305.9	304.3	307.32	305.88	303.45	304.44	301.21	299.33	297.5	304.83	301.8	300.88	304.86	296.91	300.71	305.24	305.27	300.19	304.01	309.27	301.84	305.47	302.71	304.57	304.73
308.83	307.89	306.83	309.61	312.48	309.27	308.64	314.36	310.74	305.78	309.42	308.57	308.84	308.65	305.09	305.37	309.66	308.96	312.11	306.63	312.37	306.97	305.96	315.15	311	309.5	310.19	308.19	312.19	309.98	303.71	310.19	305.04	306.59	307.02	307.72	308.72	305.17	309.98	310.19	307.46	305.05	309.49	302.78	307.72	307.47	309.76	309.95	309.66	311.97
307.17	304.86	312.35	307.74	303.07	308.11	307.85	307.31	306.32	307.75	311.21	306.4	312.53	305.81	306.44	307.27	304.77	312.28	307.41	308.89	308.08	311.56	308.63	308.8	305.66	302.47	306.09	303.99	304.15	310.49	306.74	307.95	306.76	305.36	300.78	306	312.01	305.31	307.51	305.15	308.92	307.73	304.48	300.81	308.62	308.86	302.89	302.07	309.5	306.71
330.69	328.76	329.89	326.3	330.78	331.82	325.75	324.44	322.68	325.77	329.08	324.69	324.95	327.76	330.7	328.8	327.09	324.87	328.1	325.52	325.2	326.56	328.85	330.79	332.32	327.27	330.2	325.85	331.33	332.35	331.37	327.74	329.23	326.93	327.09	327.59	329.58	331.27	326.17	326.41	331.52	327.52	326.26	328.19	324.78	325.55	324.78	330.79	325.98	326.12
303.99	304.23	298.55	303.74	300.66	306.21	297.9	302	301.39	301.95	297.26	299.2	302.88	300.26	305.03	300.93	304.56	296.83	302.91	300.73	308.06	300.83	298.22	304.36	302.67	302.62	301.41	303.01	303.08	302.82	305.25	299.67	303.3	304.74	296.89	296.35	302.29	302.95	303.38	301.98	301.62	300.54	301.11	302.38	299.22	303.81	302.02	305.07	301.25	301.3
309.98	304.02	313.59	307.41	308.47	305.34	303.45	302.58	310.05	300.06	304.33	305.01	310.19	305.95	310.41	305.04	302	306.34	304.73	299.28	303.73	305.32	302.03	305.26	305.98	302.07	304.04	309.14	304.79	305.05	311.35	307.8	309.23	303.96	305.82	309.98	305.79	306.2	305.76	305.56	304.52	305.08	308.4	305.26	309.71	310.39	311.42	303.77	300.95	305.56
313.57	313.97	313.6	311.72	310.23	307.53	314.16	315.34	315.3	310.49	307.12	309.68	317.61	312.96	308.63	307.31	316.29	312.43	312.82	313.82	309.41	309.09	312.52	309.67	312.9	314.58	314.54	309.44	311.98	312.88	308.6	311.46	315.37	315.65	308.91	310.33	313.12	314.05	313.08	314.81	308.06	312.11	314.63	311.87	308.92	311.63	314.12	318.22	314.36	315.37
313.54	315.41	310.62	313.68	309.87	315.58	309.5	308.43	309.76	309.93	311.55	307.12	309.05	306.94	312.45	310.28	309.1	308.39	307.44	308.25	313.81	312.3	310.18	305.3	307.02	308.85	312.82	307.83	308.4	309.12	306.68	314.86	310.71	307.77	308.9	307.77	309.26	308.5	314.14	313.33	317.16	308.29	315.61	309.57	310.7	305.8	311.47	312.25	310.19	309.47
307.57	304.05	305.97	304.79	299.2	302.71	299.83	300.77	304.2	309.28	297.1	307.52	303.86	305.92	302.76	305.53	301.58	308.28	303.89	300.89	303.28	306.93	300.95	304.68	300.04	303.67	304.5	304.05	307.27	311.36	301.61	302.3	304.47	299.35	300.91	304.63	306.23	301.96	307.67	306.71	299.22	304.93	296.73	306.9	305.59	300.54	303.61	302.87	301.26	303.8
316.27	316.34	311.93	311.5	313.35	315.17	315.31	310.62	314.39	315.99	310.19	315.06	311.53	312.5	315	314.85	316.32	314.25	312.58	315.44	315.27	307.32	316.34	312.58	311.05	310.77	316.2	311.12	319.62	314.27	310.45	311.48	311.14	320.18	312.41	317.86	318.98	317.32	315.04	321.67	315.79	310.83	313.93	313.5	316.52	313.18	309.33	316.57	319.39	313.54
313.44	311.03	312.62	309.9	313.6	308.97	314.11	314.87	315.3	315.75	314.1	312.6	315.28	310.85	313.7	313.48	311.51	315.93	313.1	315.75	313.85	311.34	311.24	311.31	307.73	312.28	312.64	312.68	312.83	313.83	309.29	308.72	317.22	315.33	317.21	312.24	313.64	318.38	314.58	314.77	311.52	316.03	314.14	313.26	311.91	315.74	312.14	306.48	313.97	315.56
318.01	319.25	312.41	316.63	318.18	321.91	319.83	316.68	320.81	318.02	319.54	323.03	314.67	319.47	322.79	320.3	317.65	319.65	318.73	317.79	319.71	315.94	318.05	317.1	313.84	325.4	321.3	318.67	318.98	321.94	316.76	321.46	314.6	317.37	314.43	323.48	317.88	316.87	323	317.96	319.33	312.75	322.06	318.15	313.72	321.58	325.15	320.54	317.64	316.49
320.37	315.75	316.11	320.22	319.54	319.9	318.35	322.71	318.06	323.11	312.66	310.84	316.72	317.07	315.34	318.54	318.14	319.97	317.54	318.8	317.71	314.19	320.01	315.9	322.01	320.66	319.11	313.21	316.03	321.87	318.11	318.66	317.73	313.82	318.42	319.45	314.5	313.66	319.06	320.83	320.84	319.59	321.97	315.16	315.28	319.4	323.6	320.76	313.77	315.63
313.25	310.56	314.01	315.47	309.09	321.2	312.34	311.02	313.7	314.32	314.36	313.64	314.12	313.82	319.87	310.24	310.54	311.68	317.69	314.71	312.71	311.58	309.31	313.08	315.01	315.7	314.83	315.18	312.1	312.85	317.83	310.92	312.81	313.01	309.09	313.76	315.48	309.14	309.01	309.02	315.64	312.91	321.42	311.55	313.47	315.4	310.99	307.15	313.67	309.99
301.96	301.58	305.43	303.85	306.76	304.65	306.51	310.18	303.52	302	302.39	306.12	302.43	304.88	309.05	304.92	297.76	307.31	306.46	305.33	302.14	304.54	306.11	302.25	307.66	309.52	306.62	298.45	308.12	309.95	300.06	304.14	305.81	308.09	306.89	307.44	306.97	309.12	304.62	304.02	305.26	298.32	306.54	307.43	311.36	307.15	303.49	306.8	304.23	301.8
304.8	307.91	299.89	298.3	305.59	298.05	303.15	302.39	308.22	302.12	305.5	299.42	303.14	302.05	304.42	301.08	304.14	301.69	301.07	300.51	297.31	300.45	304.52	305.7	301.13	306.1	301.01	301.08	301.57	304.41	303.18	296.91	298.98	302.95	304.65	303.47	302.57	298.93	304.61	305.35	299.93	297.04	303.66	305.61	302.42	304.12	300.3	297.46	308.7	302.71
327.6	325.97	320.08	322.08	320.2	330.12	325.81	323.6	326.91	319.01	327.49	326.67	327.08	324.82	323.82	324.57	325.59	325.03	321.6	328.66	321.72	322.05	329.32	324.9	324.25	322.33	325.14	330.82	324.56	321.01	327.12	326.3	324.67	323.69	325.07	328.36	326.73	322.09	327.49	323.64	327.74	323.77	321.05	327.82	324.87	320.97	318.08	322.79	328.72	323.18
317.4	317.48	317.74	318.05	313.59	316.08	316.84	317.98	317.56	315.89	317.16	315.9	321.36	322.02	316.97	318.35	319.11	320.23	321.91	321.26	317.9	318.37	318.1	317.4	318.07	316.76	316.89	314.32	320.55	318.91	319.34	318.68	319.22	317.35	318.21	316.58	320.08	318.81	317.88	324.77	318.73	316.12	318.3	319.85	319.15	318.64	317.09	320.19	316.31	318.15
306.4	304.67	304.7	304.93	304.42	311.75	305.96	302.23	308.97	304.12	307.29	303.8	310.84	301.62	303.52	306.64	302.28	306.79	307.2	306.5	304.77	307.81	312.98	306.79	308.34	305.95	303.32	309.79	304.98	305.7	308	306.56	309.48	305.89	303.7	305.33	308.98	311.8	309.88	306.64	305.64	305.19	311.07	303.55	304.07	304.62	303.31	305.7	306.24	307.77
313.53	316.14	312.34	310.74	308.06	316.08	314.63	316.36	310.3	312.51	313.32	313.37	316.26	317.1	311.38	312.66	317.47	317.23	317.67	317.83	313.02	314.73	312.04	308.14	312.2	315.41	314.69	312.89	317.53	320.31	316.24	311.34	316.87	317.1	315.84	309.83	312.27	312.29	315.74	314.59	310.59	312.53	321.6	312.31	312	314.33	315.69	310.86	313.52	316.34
316.09	315.69	318.1	319.96	315.7	313.74	319.43	317.67	309.37	318.45	317.83	314.63	313.12	315.22	313.51	316.25	316.99	312.36	311.3	317.49	314.03	311.7	318.84	318.33	313.06	317.32	315.43	313.65	312.11	312.31	317	315.75	312	310.37	315.76	321.04	317.66	313.22	320.98	317.18	322.09	314.49	314.09	316.48	315.56	315.19	310.54	319.66	315.63	312.82
319.99	320.68	315.52	317.35	317.33	318.07	316.44	319.06	317.58	322.38	315.73	317.47	320.19	317.85	321.38	316.92	316.4	318.57	318.72	317.21	318.51	326.81	320.26	321.65	319.01	317.5	316.88	320.88	316.39	317.92	317.88	320.02	319.13	319.13	318.42	320.91	319.79	323.12	314.19	320.89	315.09	317.5	317.88	318.11	316.37	320	319.81	318.65	317.23	321.88
292.81	293.92	293.45	297.42	297.46	292.9	294.44	296.18	294.4	296.59	296.18	299	294.8	293.72	295.67	297.53	299.58	299.84	295.89	294.19	294.13	293.75	289.95	298.95	289.87	298.75	291.02	298.44	294	300.01	290.33	296.16	292.05	296.45	292.88	294.3	294.44	292.99	295.54	296.29	293.21	298.93	294.69	291.71	294.04	300.6	289.15	297.1	291.93	296.47
292.75	294.65	296.03	290.79	290.87	292.72	291.86	298.22	291.93	298.3	296.68	292.05	295.58	294.19	293.14	291.75	292.75	294.86	296.59	297.45	290.58	293.31	296.64	288.42	295.65	293.72	296.97	295.07	294.91	297.89	294.04	285.84	294.4	294.42	292.26	294.09	292.23	293.95	297.13	294.32	295.63	298.95	297.58	293.74	294.92	298.26	294.16	290.49	298.55	287.36
329.27	331.21	329.49	324.98	325.07	325.09	324.47	326.52	333.08	330.05	331.37	327.93	326.9	333.58	328.76	331.36	325.86	328.99	330.14	324.69	326.29	327.47	325.12	328.49	327.46	334.35	323.64	323.43	323.78	324.43	326.56	332.23	325.94	329.85	322.84	324.85	332.83	330.76	325.51	331.64	325.2	329	329.94	326.82	331.94	322.3	327.66	321.89	327.05	331.69
307.04	305.43	308.14	307.44	305.38	305.51	302.89	308.58	306.32	308.83	303	309.6	309.47	309.72	307.15	307.76	303.46	305.26	305.09	313.55	305.1	304.69	307.9	307.56	306.16	306.35	302.35	303.41	306.12	311.36	309.31	312.22	309.07	304.38	311.15	308.49	311.43	308.47	309	305.86	303.64	306.02	307.27	304.63	309.52	308.19	310.15	305.78	303.69	307.19
319.65	309.12	314.31	311.74	315.49	319.58	317.31	313.3	318.3	313.41	314.86	316.03	322.81	308.91	317.89	316.25	312.96	312.87	317.75	313.21	319.28	315.46	319.37	313.6	316.4	314.91	319.21	315.56	310.39	316.93	317.62	318.72	316.11	313.38	316.75	314.11	311.55	315.14	311.1	312.82	314.38	315.21	313.86	309.86	316.61	314.18	313.51	312.46	313.49	314.93
303.29	300.55	302.15	303.15	303.18	300.43	300.87	306.1	299.92	299.32	302.52	302.87	295.68	305.7	303.59	306.97	299.97	304.18	300.74	300.43	300.75	307.29	298.89	301.2	301.91	305.68	301.54	302.8	299.3	302.92	304.55	303.5	301.84	301.6	305.95	304.15	300.57	300.35	306.54	306.22	307.56	304.41	300.16	301.96	301.58	305.65	307.55	301.68	309.38	304.82
314.72	312.83	313.38	311.28	312.77	320.5	309.43	314.76	307.02	315.6	315.18	312.62	314.76	314.79	314.2	316.85	313.71	314.77	311.87	319	317.26	314.29	314.84	317.7	314.77	320.12	308.39	315.1	311.69	316.98	312.73	317.64	313.85	318.82	313.15	314.98	313.44	315.45	315.07	317.18	318.14	315.75	317.27	315.16	317.35	313.66	314.52	313.73	314.69	314.44
293.2	296.95	299.28	295.8	296.57	297.37	289.73	289.76	292.15	296.12	300.83	294.34	297.94	294.18	298.42	294.65	295.22	299.85	297.28	298	300.87	296.59	301.97	296.81	298.57	295.86	299.45	299.76	292.84	298.08	297.83	298.23	294.94	293.69	295.43	300.83	300.85	301.77	296.57	298.89	294.77	298.84	295.67	296.23	296.25	297.04	294.4	296.93	292.67	301.23
317.73	313.47	312.37	315.92	313.22	318.14	316.52	317.07	316.76	316.47	314.98	314.03	311.91	317.14	312.42	312.43	316.27	315.67	318.57	318.83	312.76	315.7	316.81	312.29	320.12	313.46	314.07	317.23	317.67	319.1	315.13	318.6	313.58	318.63	314.29	312.86	305.19	316.57	318.97	311.96	312.07	311.8	312.99	316.01	309.16	317.73	314.27	314.9	314.53	318.41
300.61	301.93	300.9	304.73	303.62	303.81	302.79	305.52	304.52	306.31	306.57	302.82	307.61	303.4	304.36	304.62	303.89	303.91	302.2	303.25	302.2	303.2	307.22	296.58	300.45	300.49	304.34	309.21	307.87	301.45	308.34	304.46	307.08	305.29	307.39	308.53	309.14	304.32	303.25	301.65	304.4	306.58	306.07	301.41	303.6	303.53	302.45	306.08	305.14	304.72
319.09	313.27	316.14	317.17	318.11	312.54	311.09	312.52	315.87	313.15	316.62	313.53	314.12	303.97	312.66	310.41	316.48	315.17	313.9	309.58	311.11	310.03	313.91	310.72	314.8	314.79	314.04	312.09	309.94	311.42	310.76	311.04	311.67	309.59	309.82	314.07	315.55	312.12	312.65	312.49	311.67	310.02	310.69	311.9	312.16	312.74	311.09	303.69	309.81	312.13
315.82	320.77	319.06	314.76	316.83	312.62	313.41	319.9	311.68	318.92	314.73	322.08	319.34	321.48	313.72	315.92	310.24	319.32	315.42	318.95	315.9	317.46	320.77	322.59	316.65	317.65	318.82	317.65	320.03	319.75	321.22	319.43	318.51	318.1	313.66	320.03	317.24	312.76	317.68	318.69	318.96	317.45	317.49	322.06	317.05	316.78	314.74	318.02	315.98	315.92
300.22	300.07	300.25	302.33	304.18	307.76	295.72	302.5	304.81	300.9	303.91	302.39	305.42	304.39	300.05	297.49	305.16	299.58	301.47	304.84	301.59	299.25	307.93	305.5	300.13	302.96	304.41	305.88	299.83	306.53	302.89	301.6	296.29	304.56	302.82	302.26	306.84	300.24	304.54	304.91	302.8	300.47	300.02	309.59	299.45	299.01	303.35	298.99	300.39	300.19
297.93	296.92	295.53	296.48	292.49	293.62	293.46	297.22	298.18	291.55	297.47	297.64	301.97	294.88	292.95	296.1	297.49	298.35	295.45	295.89	296.59	295.74	293.76	289.68	300.58	292.67	296.81	291.25	299.32	297.11	296.37	296.59	291.15	302.29	294.26	293.29	294.5	295.11	299.83	293.96	296.67	296.72	291.95	295.75	297.85	297.63	292.25	297.73	298.88	295.18
324.33	323.6	317.12	321.27	323.14	323.13	327.31	324.47	320.86	324.91	328.97	327.22	323.39	323.82	326.18	327.37	323.85	321.7	321.14	324.16	324.44	326.54	322.85	324.01	321.29	323.48	322.74	319.95	322.87	322.81	325.72	325.62	326.42	326.25	328.53	323.33	320.92	326.24	326.37	326.36	327.79	328.11	321.73	321.92	324.94	327.81	319.77	326.38	328.11	318.96
299.31	305.13	304.22	305.21	297.21	302.92	299.74	302.03	304.34	304.73	304.26	303.97	302.38	302.31	301.38	305.11	306.33	305.74	299.55	309.17	300.55	305.21	304.21	305.97	302.34	306.32	306.56	307.31	306.51	304.63	304.52	305.16	299.54	307.14	305.21	303.63	300.53	297.59	307.43	305.8	308.48	302.61	306.9	306.71	306.56	307.7	302.11	303.04	301.73	301.98
292.76	294.73	294.93	293.29	294.14	292.02	291.96	293.97	291.66	298.44	294.95	295.66	291.84	293.04	293.6	293.59	291.75	297.7	296.86	293.15	290	295.46	296.25	294.65	302.83	298.11	294.82	296.16	298.16	299.29	294.95	297.8	295.42	299.73	295.02	294.09	296.49	290.34	295.15	294.99	296.33	295.43	299.71	299.64	289.83	296.32	293.09	294.97	294.52	292.89
295.12	300.38	294.89	300.12	301.53	298.47	298.34	300.96	297.5	294.9	291	299.54	295.2	299.52	297.96	297.13	296.72	292.86	301.05	295.37	294.31	297.8	296.2	296.03	295.72	299.31	298.5	297.62	295.41	294.5	300	299.33	294	294.46	298.52	296.19	297.19	296.91	301.13	290.62	295.01	298.06	300.71	300.76	294.98	300.23	296.78	292.5	301.86	293.08
309.28	302.43	305.18	305.78	305.45	301.64	307.25	301.08	298.82	301.69	303.25	308.06	299.02	305.89	300.32	308.35	303.11	306.26	302.6	305.57	306.01	303.55	304.53	304.98	304.09	302.64	302.99	300.75	302.54	306.65	305.12	307.02	302.83	308.23	301.93	306.53	308.58	308.08	304.88	304.6	306.71	304.25	307.12	310.96	300.9	299.2	300.17	312.41	309.43	305.75
302.93	310.51	304.46	301.72	304.89	306.08	301.83	301.46	304.97	306.84	306.87	310.23	305.16	309.55	301.42	299.11	304.77	306.95	302.99	304.44	304.86	299.75	306.35	303.17	305.98	306.82	305.24	310.37	306.53	305.97	309.41	301.81	300.16	302.12	303.32	306.76	304.49	303.89	309.63	305.32	305.92	307.55	300.95	303.36	303.79	301.77	304.77	303.07	304.29	304.65
302.09	302.96	309.06	306.25	306.56	302.82	301.42	309.42	308.95	309.68	304.34	303.78	307.07	309.42	310.16	309.13	308.31	299.6	303.87	309.66	307.05	309.9	306.17	304.46	306.22	310.85	307	301.47	307.77	307.93	310.69	309.75	300.56	308.36	305.66	306.55	304.05	307.12	306.92	306.6	304.67	305.29	305.69	304.43	299.83	305.59	307.71	304.96	308.6	305.48
305.92	299.62	304	299.91	302.62	303.78	304.36	301.37	302	308.65	297.73	300.89	301.35	298.06	304.33	303.07	299.76	304.74	305.43	302.19	301.91	299.7	301.46	298.59	304.8	301.34	302.79	308.38	308.71	301.92	304.06	302.93	305.71	303.78	297.73	298.95	300.04	297.44	304.33	302.18	299.18	296.93	301.95	302.38	296.55	300.15	300.45	301.35	300.36	299.03
312	314.64	313.04	312.1	316.21	315.05	312.09	314.75	312.83	311.3	319.17	315.24	309.98	315.75	313.9	311.71	314.7	318.68	319.32	318.6	315.08	311.2	315.65	314.82	318.71	318.74	309.61	311.87	315.66	317.69	313.93	314.09	311.61	316.6	313.01	311.82	315.94	314.09	321.29	310.72	311.59	319.73	311.6	311.13	311.57	314.61	316.11	321.92	312.54	316.66
297.26	302.24	303.43	301.29	301.79	305.28	303.52	299.95	302.98	300.03	305.31	308.67	297.25	297.33	303.95	302.42	302.13	300.31	305.86	307.03	300.2	299.23	302.13	304.54	305.44	309.45	303.07	300.33	305.38	301.03	304.13	300.18	302.47	305.98	305.49	304.22	305.55	305.35	301.55	303.12	304.56	296.43	305.54	302.85	298.18	304.47	303.05	299.66	302.79	297.67
305.51	299.55	301.52	301.48	306.06	297.81	304.37	304.33	303.69	298.55	300.9	302.25	305.64	307.71	299.64	304.69	303.55	302.38	301.58	305.18	301.07	302.59	305.65	306.16	302.45	307.92	303.23	303.66	303.82	307.96	304.48	308.54	304.34	300.62	307.45	308.22	297.24	301.76	308.38	300.13	301.96	302.4	302.01	304.54	304.36	298.93	304.61	304.29	299.96	304.28
312.36	318.23	315.61	313.63	322.92	318.31	311.96	319.51	319.91	315.52	319.15	319.33	317.71	314.92	317.58	317.96	316.32	315.79	317.94	318.56	313.76	316.63	314.61	315.94	313.55	311.78	317.19	313.81	317.56	318.65	320.26	316.77	316.3	318.17	319.33	320.43	312.72	315.23	318.41	316.87	315	318.4	316.3	316.94	319.19	314.96	318.54	315.85	314.66	315.42
293.43	302.64	299.2	301.97	304.2	304.73	304.34	302.45	295.16	305.84	300.83	302.16	305.87	301.49	300.24	302.92	299.5	300.4	302.5	303.65	301.44	302.88	297.11	303.39	295.56	304.36	297.33	300.26	297.61	302.76	302.35	295.33	300.98	304.33	298.55	301.64	295.13	303.04	301.83	298.02	302.84	297.65	304.95	303.35	306.69	304.58	301.42	304.65	297.36	301.68
305.16	304.47	308.81	307.52	302.04	310.77	303.76	311.4	308.84	299.37	307.11	301.62	305.94	305.92	301.68	306.07	305.21	306.47	311.9	298.28	304.52	305.42	303.95	304.05	306.49	306.21	301.58	306.1	306.75	307.53	301.94	307.43	300.62	305.56	309.6	304.58	308.53	311.88	301.15	313.76	302.63	299.96	305.22	304.84	301.61	308.26	303.7	303.09	305.47	307.6
298.06	296.98	294.38	294.04	299.8	293.49	296.51	297.44	298.89	297.59	296.57	296.32	296.5	298.14	294.65	295.4	291.6	291.22	298.98	300.54	298.6	301.12	295.16	298.24	298.33	300.67	297.43	296.16	298.36	300.91	299.02	299.9	299.69	297.42	292.76	297.94	297.46	293.52	295.72	294.46	301.23	296.84	294.14	293.26	301.94	295.28	298.91	301.24	290.16	295.87
304.79	303.47	300.27	302.37	307.48	304.63	304.01	301.07	303.05	306.08	302.5	301.54	300.75	305.92	303.91	302.37	305.6	303.06	303.28	298.67	305.72	307.99	303.34	301.43	305.2	302.43	302.78	300.42	303.71	301.56	300.99	309.77	305.66	298.24	306.46	307.98	296.3	302.37	300.61	304.53	300.69	307.92	301.55	305.21	300.63	301.61	306.38	304	305.59	309.11
304.99	298.22	302.13	307.19	302.87	302.24	300.24	308.62	305.48	303.04	303.58	304.59	301.85	301.82	303.78	305.33	299.41	300.42	301.82	300.82	302.54	303.98	303.33	303.64	302.72	305.47	303.57	301.39	300.6	299.8	307.28	299.52	301.84	305.12	309.24	299.07	302	304.35	298.01	301.28	301	300.51	303.91	305.92	303.27	301.02	299.95	302.61	308.75	303.38
320.9	318.5	317.93	317.11	319.92	313.37	316.67	322.9	314.5	314.43	317.55	319.51	319.16	322.12	318.58	310.74	322.98	318.52	316.21	317.03	323.26	317.87	319.53	320.6	320.03	322.24	316.83	318.08	321.84	314.59	322.59	314.41	318.66	318.41	320.26	320.21	319.4	316.94	320.53	325.14	319.38	319.62	317.03	321.71	315.58	316.43	320.44	322.57	319.76	318.92
307.22	307.37	305.6	303.77	302.48	301.75	300.25	299.96	301.97	304.27	302.22	308.36	298.61	301.81	294.63	300.09	301.82	301.28	300.35	305.14	299.75	303.32	299.68	299.23	301.09	301.26	304.63	301.51	295.93	307.19	301.85	300.52	305.88	303.27	304.98	305.16	300.16	300.19	301.62	302.34	300.13	299.75	306.09	297.88	302.38	304.92	300.12	303.76	302.93	305.01
307.88	312.5	309.06	313.76	309.89	305.3	308.76	312.01	311.93	307.42	307.16	311.36	311.04	310.29	309.9	311.24	309.92	308.74	308.88	307.84	313.94	310	306.59	312.05	308.78	303.04	317.7	307.42	311.34	311.82	310.34	309.18	310.77	308.36	310.98	309.91	307.7	310.98	312.77	310.88	308.92	310.99	306.79	307.76	316.05	313.4	310.86	311.15	311.08	310.48
304.54	306.65	305.38	301.88	309.3	305.89	300.35	310.89	301.05	298.78	303.01	304.79	305.87	302.41	301.51	306.22	307.6	308.06	304.99	307.46	305.71	301.49	303.41	306.04	302.79	300.71	303.4	306.12	304.63	306.64	307.31	303.81	302.05	307.19	303.16	306.59	303.01	304.28	302.54	302.38	303.94	304.42	311.57	308.43	307.01	304.25	302.31	306.1	307.56	304.05
319.99	319.03	318.94	317.04	319.3	313.9	319.47	315.21	312.24	317.91	316.97	317.66	322.13	316.2	314.04	315.71	314.87	320.39	311.92	315.83	318.36	316.18	311.72	312.93	320.77	315.8	320.44	315.66	315	319.41	320.17	316.32	318.33	320.39	315.99	316.3	313.02	321.19	315.75	318.48	315.57	318.87	319.69	317.23	314.26	315.83	317.25	317.01	317.01	318.2
309.03	311.68	308.31	305.95	303.39	306.78	303.9	303.37	304.45	304.72	302.52	306.32	302.99	306.51	307.79	302.76	308.87	306.51	303.07	307.98	307.51	305.08	304.17	301.95	301.27	300.71	303.93	301.67	311.8	307.96	304.81	306.46	300.08	304.85	307.98	304.69	301.28	307.41	308.56	307.24	301.81	306.6	300.91	300.16	307.21	306.4	303.41	298.82	306.9	307.96
293.96	294.89	296.97	292.29	292.39	297.15	295.64	289.93	293.84	290.69	293.78	296.71	294.7	289.9	288.77	294.58	299.12	291.86	294.94	294.77	298.11	295.41	292.75	293.98	295.62	291.93	296.09	290.82	294.26	292.54	294.7	295.51	295.24	293.38	297.47	286.67	290.97	295.59	293.11	292.8	292.62	294.6	297.43	293.88	293.67	297.29	291.36	295.97	294.83	297.48
305.15	303.2	301.18	300.07	308.89	299.36	300.61	304.85	310.66	305.32	303.62	305.38	306.31	300.87	299.53	302.75	309.28	304.13	306.05	305.8	304.49	305.44	306.49	305.18	303.67	306.38	306.55	299	299.45	302.55	305.79	303.34	305.33	307.94	299.28	306.29	305.32	303.7	305.34	305.06	302.29	307.3	300.71	310.49	307.68	302.07	304.1	303.41	300.38	303.94
328.95	330.64	329.65	328.45	328.39	324.47	330.48	333.07	330.38	328.74	329.28	330.92	322.74	328.61	326.39	331.65	326.48	330.81	328.42	327.99	325.49	331.91	331.14	330.64	333.81	325.98	331.48	327.95	328.64	327.79	324.68	326.27	331.79	329.45	328.12	327.09	326.2	329.37	328.89	328.07	327.24	325.58	326.33	334.01	329.01	324.5	327.72	329.99	326.76	325.41
319.63	315.23	318.73	316.7	313.42	314.82	313.21	315.91	318.5	311.88	313.49	314.24	318.06	320.4	320.77	315.37	316.33	311.33	318.15	312.24	316.68	313.97	315.38	314.15	309.58	309.38	312.87	316.11	316.92	316.92	315.1	314.29	313.5	315.11	317.47	315.55	317.31	310.59	315.24	319.5	315.41	314.36	314.32	318.6	320.18	317.48	311.9	311.35	312.24	313.75
303.81	306.34	305.24	303.42	310.31	303.97	307.99	308.78	302.03	306.27	308.9	306.47	304.36	308.37	310.72	307.08	307.05	308.09	303.95	308.62	305.32	303.48	307.68	302.5	305.74	306.68	306.8	310.62	306.07	308.21	308.36	304.7	306.23	307.45	307.59	306.27	310.03	306.08	305.29	306.69	306.25	301.82	302.97	300.18	308.27	301.02	305.58	304	310.31	309.65
298.18	301.57	299.44	304.43	306.79	301.96	307.63	302.3	304.39	305.13	303.56	306.93	309.33	303.22	305.72	301.59	300.22	304.66	302.15	300.09	307.81	300.48	302.89	307.17	304.85	301.1	307.5	305.43	305.35	299.48	304.26	307.01	300.64	298.04	301.88	304.79	299.17	301.33	306.3	309.86	303.48	301.22	304.62	304.66	307.03	305.64	303.16	309.61	307.35	304.58
315.3	316.76	318.99	315.79	315.13	311.61	317.48	311.02	314.79	314.45	315.43	313.2	315.82	311.62	310.97	313.82	310.33	312.19	310.37	313.12	317.68	315.05	314.87	310.27	313.01	316.4	314.82	315.65	316.27	319.39	319.21	316.04	313.54	311.4	313.81	314.46	312.95	309.74	318.98	315.52	308.57	316.09	310.09	318.36	308.57	315.1	313.95	312.28	318.27	315.29
300.82	306.62	307.71	303.28	306.15	304.5	305.64	303.07	299.39	303.07	295.51	303.51	299.2	304.39	302.46	301.94	302.56	306.42	299.47	307.34	303.82	304.74	304.55	304.56	305.6	301.43	303.76	302.63	305.18	308.12	300.48	305.13	299.03	306.19	305.12	305	304.19	299.57	304.56	308.23	304.59	300.74	302.08	308.35	304.67	303.19	302.88	306.77	301.02	303.43
327.32	327.74	329.29	331.63	331.29	326.85	330.19	330.93	334.07	323.29	323.66	330.21	336.94	326.37	329.99	322.49	323.79	329.07	328.78	327.17	331.43	332.38	329.96	326.8	329.84	330.3	329.62	332.68	326.65	327.28	328.12	326.4	331.87	329.68	329.21	322.48	326.97	333.03	332.1	330.68	328.3	329.54	323.18	329.57	327.48	322.31	324.45	325.81	330.13	331.87
331.48	326.6	327.94	328.6	328.38	329.3	327.38	329.47	329.7	333.79	329.74	333.5	326.64	325.42	325.7	322.84	327.89	326.9	326.97	331.97	331.14	330.7	328.34	330.66	327.1	327.18	334.19	326.87	329.62	328.2	330.72	327.5	328.51	325.31	322.53	326.34	326.14	332.97	331.88	329.55	334.56	330.99	328.18	326.45	330.6	333.39	331.33	328.09	327.04	331.9
299	299.25	301.73	305.27	298.82	299.01	302.67	302.11	296.66	293.13	297.23	301.57	302.59	301	303.57	298.91	305.76	304.04	299.01	298.55	305.22	301.09	298.49	298.18	296.74	297.15	298.93	297.92	296.88	297.79	297.41	305.44	302.94	301.25	305.55	302.35	298.08	295.28	299.31	301.76	300.33	302.66	298.58	299.21	302.17	298.99	294.42	300.81	299.42	302.97
316.98	311.65	313.9	310.73	312	317.16	315.17	312.68	313.52	310.78	311.33	315.34	308.52	315.46	312.06	311	314.59	314.43	314	313.19	310.97	312.53	317.22	315.09	316.78	316.28	313.92	308.5	314.09	315.09	312.69	310.63	310.13	312.61	313.37	313.01	312.37	313.19	313.47	317.47	312.91	313.81	309.93	314.2	313.58	315.19	314.55	312.31	311.44	319.7
301.36	301.83	302.35	298.26	305.1	304.46	303.22	307.81	303.82	305.31	305.34	300.68	306.35	305.85	304.5	305.08	301.57	301.07	304.55	304.79	300.38	309.78	304.61	307.72	308.59	302.68	307.29	307.96	311.29	305.53	303.27	304.95	302.58	302.34	306.25	304.9	310.25	307.39	302.88	305.41	306.34	300.98	306.93	306.02	308.26	302.46	297.23	301.66	306.26	306.82
324.19	325.24	324.2	323.95	324.15	326.23	325.4	325.35	328.29	328.54	327.49	319.12	323.67	325.82	327.08	321.55	320.84	326.97	321.3	328.09	316.73	326.09	326.25	326.63	328.68	325.44	325.35	322.16	324.45	324.71	320.05	326.43	319.61	324.28	328.59	328.28	325.34	321.43	322.75	322.69	327.35	326.37	320.89	324.08	323.62	323.04	328.36	322.09	324.47	325.44
318.46	316.53	316	313.71	312.39	318.64	320.61	317.63	319.21	317.65	314.74	315.05	320.03	315.41	316.72	314.29	319.87	317.78	318.66	316.84	312.68	312.16	320.51	317.13	313.4	312.78	313.28	316.66	317.34	314.64	314.89	312.18	316.71	315.13	312.37	319.07	320.62	311.3	316.19	314.42	316.85	311.92	315.41	318.06	315.19	317.07	318.26	312.74	316.59	316.11
307.39	304.78	300.23	306.72	308.29	307.21	305.63	310.83	305.01	306.56	308.11	307.78	307.16	303.11	301.54	308.91	303.03	308.1	307.32	305.84	302.3	306.71	306.46	308.77	304.69	303.9	310.13	307.5	303.51	307.3	310.62	306.8	305.63	307.05	307.17	302.87	307.48	307.51	309.91	308.09	308.01	306.36	309.98	306.36	310.74	307.17	307.73	308.27	310.24	307.21
300.02	304.21	309.24	304.16	300.09	301	304.58	300.4	303.09	297.33	302.02	296.05	305.61	303.52	307.69	302.54	305.89	297.96	305.01	302.94	300.54	306.41	298.81	301.55	305.74	299.8	304.04	303.31	303.14	304.99	299.15	304.15	301.37	305.13	303.52	297.14	303.58	299.21	307.1	302.17	303.94	302.01	304.09	297.43	302.08	305.08	303.27	301.82	299.03	299.32
316.47	316.93	328.62	321.54	322.4	318.18	317.82	316.62	321.81	318.21	320.48	319.59	318.29	315.98	325.08	313.42	320.98	316.25	321.64	318.77	319.74	319.75	322.91	316.48	319.52	321.73	315.55	319.39	316.53	322.11	317.26	314.89	322.57	319.37	320.82	315.1	320.6	319.21	317.67	320.65	318.78	321.76	318.03	318.33	321.32	317.73	322.92	320.41	323.14	321.49
317.95	314.22	313.64	314.27	315.05	313.9	309.82	307.32	314.04	315.15	312.14	316.33	314.88	311.34	313.5	316.25	314.09	316.59	312.08	312.62	312.47	313.9	313.26	318.93	317.43	311.59	312.41	314.62	316.82	318.15	313	314.74	312.87	314.6	316.28	311.72	313.36	308.77	315.8	315.22	317.03	315.84	317.59	317.78	314.55	318.02	315.42	313.86	314	310.4
294.1	294.03	303.88	302.52	297.62	302.14	298.99	293.78	297.01	298.73	296.16	297.72	299.12	295.11	298.06	302.27	298.36	297.98	292.86	295.12	295.69	294.19	298.55	294.83	299.41	300.25	295.68	298.94	299.96	293.63	298.44	298.53	300.61	295.92	295.57	299.53	292.87	295.31	299.31	296.21	295.97	297.12	299.02	293.72	297.06	292.36	301.14	293.23	299.46	301.41
293.72	297.14	293.48	294.15	290.78	295.28	296.3	299.2	294.86	299.77	295.58	296.31	296.15	293.13	297.49	292.17	293.68	293.56	291.66	296.78	294.8	300.02	297.63	294.25	297.38	291.59	298.82	294.68	298.33	296.95	296.67	292.67	298.02	302.72	292.85	294.5	291.97	297.98	298.79	295.31	294.63	291.88	294.76	293.47	300.21	297.46	294.96	298.98	301.3	297
320.27	311.47	316.94	319.94	317.89	323.21	317.97	317.13	319.62	320.54	314.81	314.33	316.04	317.91	316.64	315.64	318.03	316.84	317.99	317.71	315.63	312.98	321.58	316.87	313.96	320	314.41	320.04	321.11	315.34	316.51	313.11	316.09	316.86	312.23	315.32	312.76	316.19	319.92	314.78	323.18	315.54	309.05	318.01	314.4	317.76	313.32	316.29	322.11	313.65
319.31	311.76	313.15	319.78	321.26	320.42	314.9	318.74	320.15	318.62	318.56	317.18	319.38	318.91	318.91	318.48	322.7	318.03	320.17	317.25	319.1	316.64	321.59	315.4	311.53	316.92	320.21	316.04	320.8	320.96	318.06	320.41	317.84	317.56	319.32	321.1	322.26	316.08	317.85	319.72	318.39	316.81	314.56	319.62	319.75	312.96	318.85	317.18	322.45	311.75
308.74	312.93	309.09	310.17	309.07	307.7	308.63	308.93	304.54	306.39	305	307.07	308.81	309.65	313.57	309.46	309.2	312.68	311.46	309.83	308.76	305.42	304.55	310.21	309.8	309.31	311.53	308.47	314.82	309.52	312.56	312.15	312.2	303.94	312.78	310.02	308.65	308.51	306.28	311.62	309.12	306.5	307.66	314.09	305.72	306.35	303.08	306.86	310.31	310.79
289.88	299.89	293.65	298.57	299.43	298.59	295.35	293.76	293.57	297.78	292.8	298.36	303.17	296.92	294.24	291.32	293.39	293.91	295.23	298.11	292.71	290.32	291.31	294.44	295.13	296.77	295.68	292.42	293.88	294.73	298.36	293.75	299	291.1	294.48	296.13	292.04	294.87	292.01	294.96	290.73	298.69	292.94	296.62	298.41	298.84	291.66	293.91	295.94	296.91
306.11	308.69	305.73	307.46	307.46	306.93	310.27	303.9	306.18	306.8	303.51	304.62	301.6	300.75	306.49	303	301.43	298.84	305.44	303.27	301.62	303.73	304.27	307.17	303.01	301.15	304.9	307.59	307.18	305.54	303.29	300.61	301.02	301.3	301.47	300.39	303.3	303.09	307.6	302.04	303.4	305.98	304.96	301.18	299.68	301.42	304.62	304.98	307.5	304.43
320.76	321	316.36	320.53	320.91	319.61	320.52	321.42	318.97	315.65	321.95	320.65	318.95	324.21	314.92	317.19	318.01	318.03	321.75	318.28	317.53	318.17	318.72	324.89	319.81	318.19	322.67	321.81	318.47	321.72	316.65	318.58	313.77	318.01	321.34	316.23	321.87	317.82	325.95	318.69	318.08	317.39	322.31	320.45	317.7	314.93	318.18	315.23	319.16	314.81
300.47	304.48	303.89	307.68	301.07	304.3	305.8	302.18	300.72	301.74	302.21	304.14	302	301.67	304.07	305.29	303.93	301.8	303.26	300.52	306.65	305.34	304.16	298.58	302.77	300.65	299.97	300.48	300.43	299.59	307.09	302.4	304.94	298.64	305.59	302.99	302.58	303.52	306.76	303.9	303.42	300.66	302.98	306.69	301.45	305.85	304.8	301.25	305.55	302.09
299.12	301.64	302.32	301.1	302.06	297.46	298.15	303.72	303.67	302.14	305.82	303.21	300.46	294.14	301.1	301.37	301.54	295.48	298.71	302.19	297.12	297.1	305.73	299.64	298.56	298.34	301.26	301.84	303.29	297.6	300.87	299.89	307.64	301.41	301.37	293.74	301.53	305.87	300.66	304.76	303.08	299.3	304.04	299.89	299.94	299.89	301.77	296.62	303.28	299.81
292.65	289.6	295.7	286.09	298.12	292.44	294.67	291.79	294.74	298.68	294.44	291.49	287.62	297.41	294.99	293.96	293.2	292.7	293.3	290.46	294.71	295.72	295.79	293.64	290.84	288.93	293.76	295.55	290.99	300.85	295.96	291.96	287.8	290.58	293.22	297.54	292.39	294.13	295.11	291.16	289.56	290.47	292.35	295.91	298.64	297.07	292.42	297.88	291.86	290.7
302.6	305.61	303.12	304.35	307.08	304.71	300.12	303.35	306.02	304.9	301.17	302.55	303.09	305.42	301.65	298.68	299.73	304.39	304.06	302.63	309.92	304.24	305.36	304.74	308.58	305.67	307.05	305.88	301.89	302.44	306.44	302.89	300.34	301.71	302.91	305.98	303.46	298.34	303.97	300.85	302.19	302.95	304.39	308	306.16	303.34	304.11	304.66	300.28	304.5
325.76	327.42	326.21	330.7	322.54	328.79	328.62	330.3	324.42	334.99	330.5	326.81	328.08	328.7	328.29	328.14	328.17	333.15	328.75	330.53	330.7	322.85	325.82	325.48	327.73	332.95	327.97	325.85	332.5	332.93	331.17	325.14	326.85	330.41	327.01	328.46	326.49	331.25	325.45	326.36	327.11	327.02	326.19	327.98	326.44	329.85	333.87	330.17	326.25	324.82
309.88	308.59	305.99	309.58	307.67	312.29	306.17	307.92	305.14	309.88	312.35	307.11	309.25	309.92	312.19	311.2	310.77	314.99	304.88	309.36	311.86	310.28	304.91	308.86	315.89	307.99	309.39	306.68	309.96	310.41	311.78	311.29	312.18	307.4	306.5	310.52	311.05	307.35	308.06	306.46	307.65	307.39	308.15	309.12	314.52	310.29	312.31	308.1	305.7	306.17
305.06	304.94	301.87	303.85	307.78	301.32	298.95	307.14	304.96	305.65	306	305.13	302.3	302.6	303.41	303.97	308.6	306.59	302.42	301.52	308.7	309.04	303.36	304.15	305.94	309.57	310.47	306.41	306.96	304.36	307.04	304.31	306.45	307.68	309.8	305.15	309.02	306.88	309.23	303.49	306.04	302.35	307.25	302.54	300.83	306.47	307.73	309.86	304.68	305.1
297.63	294.05	290.62	293.22	295.34	292.6	293.29	295.64	292.83	292.16	291.84	292.52	295.39	296.16	288.34	291.49	295.33	296.26	290.73	290.18	293.28	289.85	293.39	293.07	295.51	297.93	296.6	296.35	293.03	293.44	293.87	288.72	294.26	292.45	297.39	288.47	287.71	293.61	296.02	294.6	294.38	292.61	295.12	295.19	291.18	293.08	293.06	295.65	295.76	294.89
325.93	329.29	329.88	327.57	326.11	328.65	326.23	332.09	321.4	331.63	326.9	327.24	328.44	325.7	324.74	325.62	327.68	328.55	331.87	324.32	327.57	326.03	330.95	321.33	330.68	331.77	326.2	327.77	328.92	325.9	329.52	330.56	327.41	323.68	324.1	327.7	332.42	327.97	332.09	321.19	326.84	332.69	330.3	325.48	323.86	328.98	328.98	329	328.11	326.47
327.19	327.69	331.24	320.25	323.87	334.23	329.6	328.36	330.41	333.04	328.28	326.19	328.06	328.87	325.83	323.67	329.27	326.48	326.72	325.94	327.6	324.96	330.92	327.89	328.79	328.89	330.01	326.61	324.25	329.29	333	324.35	325.22	329.09	328.84	331.3	327.85	330.71	322.17	321.74	324.82	333.65	325.36	322.19	328.19	322.87	324.71	327.03	325.58	326.97
323.39	329.96	323.1	324.51	328.72	322.11	321.16	322.69	320.86	324.11	324.82	321.09	323.1	322.58	323.54	324.88	321.07	318.24	326	324.77	327.29	321.12	324.64	325.3	323.95	321.45	325.94	325.67	327.04	327.55	317.35	325.34	322.73	322.85	325.67	323.5	320.28	323.41	321.72	324.55	326.54	322.52	320.78	326.37	328.42	321.52	325.39	326.65	321.64	327.62
314.85	312.73	315.92	316.84	312.13	317.65	312.92	313.73	314.01	314.47	314.63	315.34	313.88	312.01	316.81	310.01	312.07	312.46	316.73	317.14	317.01	314.56	314.31	316.42	307.42	305.32	312.33	308.31	316.21	314.83	313.65	311.4	310.25	314.5	314.5	310.65	313.13	314.54	309.76	311.87	315.09	315.32	314.76	314.27	314.89	314.36	313.59	313.16	318.68	312.57
301.14	301.82	304.77	306.94	300.4	303.05	302.46	304.21	299.84	303.93	308.6	297.68	300.08	308.51	301.49	301.6	304.38	303.24	305.66	298.69	304.06	307	302.64	304.17	304.64	303.47	302.04	300.39	301.11	304.95	300.05	305.49	306.17	306.41	304.77	301.35	306.85	303.18	302.26	306.18	302.79	306.01	295.11	303.39	304.47	305.47	301.86	304.99	303.4	304
304.57	306.91	302.27	309.69	301.02	302.8	301.55	301.51	306.88	306.98	303.34	304.02	306.08	302.22	300.79	303.45	305.23	300.54	305.46	304.94	302.23	303.22	303.74	303.87	303.63	308.18	300.49	299.91	300.81	302.25	304.96	305.06	304.2	308.35	300.66	309.79	306.3	302.16	300.63	301.62	310.3	301.07	302.12	305.67	304.37	299.69	308.25	302.73	306.19	301.46
314.53	312.31	309.99	313.71	311.15	313.58	314.9	316.66	308.33	308.78	316.67	314.74	312.34	316.15	311.63	315.94	311.36	309.76	313.76	311.7	312.25	316.73	311.71	315.79	305.54	318.49	312.84	310.86	311.27	310.26	313.51	308.76	310.36	310.12	313.09	315.25	312.17	313.04	311.96	315.3	313.12	316.65	311.11	305.22	311.15	313.46	309.54	310.49	314.49	314.02
313.48	315.54	316.37	315.69	320.03	315.67	319.66	315.9	320.31	314.37	311.72	311.75	313.25	312.19	319.21	315.29	316.35	316.33	315.72	313.25	316.25	321.79	313.02	318.04	312.37	320.63	315.29	311.36	313.6	317.01	315.66	313.66	318.87	316.77	317.49	315.11	315.24	316.31	314.37	316.63	314.3	315.3	313.73	314.77	310.16	317.11	314.74	316.9	316.96	311.59
305.11	303.05	303.81	303.58	305.15	299.23	305.91	307.86	301.74	301.78	299.42	302.01	306.53	302.05	299.71	302.91	301.67	299.73	303.53	304.55	307.49	304.73	298.25	302.16	299.3	304.32	302.48	302.39	303.53	303.68	298.02	302.32	306.35	303.13	301.88	300.34	302.13	298.39	302.03	306.47	302.6	301.94	305.67	300.29	305.36	302.61	304.22	306.5	299.61	302.83
310.53	318.15	317.9	318.69	311.98	316.39	312.67	311.62	311.81	315.07	313.13	315.43	313.7	307.7	313.94	311.85	313.18	318	314.48	318.73	315.71	309.23	314.79	311.58	315.5	312.8	310.57	318.68	313.84	312.58	313.2	317.58	309.95	313.45	311.39	315.28	318.32	314.61	316.2	317.88	314.04	313.27	315.6	314.96	311.12	315.97	319.36	315.69	315.69	320.84
316.2	317.23	311.25	310.59	312.95	313.95	314.39	310.13	314.83	318.97	314.99	314.6	313.85	316.56	308.46	317.2	314.08	314.56	313.02	313.67	317.94	320.18	314.46	317.09	315.4	313.3	309.79	308.65	314.99	313.32	313.95	312.03	315.02	315.1	309.72	306.54	311	313.84	310.25	311.79	312.17	316.77	309.72	313.91	312.71	314.31	316.04	316.15	311.49	308.73
306.32	297.97	304.46	302.13	303.85	304.72	299.62	299.03	307.85	303.15	304.52	304.68	310.21	304.27	295.27	299.15	303.01	300.61	301.28	304.93	304.67	301.41	303.25	301.26	307.03	306.38	300.96	301.36	307.13	300.49	297.91	303.86	298.93	299.04	305.05	306.93	301.33	305.65	300.71	306.84	294.35	300.58	303.69	301.82	305.31	298.44	304.72	306.75	305.35	306.46
311.81	317.07	315.06	315.5	321.03	318.01	309.93	317.76	317.89	314.56	314.96	313.07	313.77	314.81	314.14	318.82	312.3	305.38	312.57	319.36	316.18	313.48	315.02	312.85	309.78	314.15	317.12	313.13	314	318.79	314.8	321.59	315.23	309.67	317.25	310.72	314.02	313.2	310.55	315.4	312.14	313.28	312.67	311.44	313.35	315.01	318.08	318.58	311.75	311.88
317.59	312.92	314.65	311.56	312.97	311.27	315.09	315.6	313.83	317.71	311.24	314.63	316.58	310.11	313.39	308.04	312.12	313.17	315.39	312.98	314.36	310.42	313.27	312.56	309.85	315.49	317.39	309.76	312.71	314.67	310.95	309.87	316.17	312.61	314.63	317.66	316.75	313.51	312.84	316.45	311.62	317.37	316.3	318.79	314.17	311.22	311.79	312.72	316.09	311.06
297.75	298.15	293.92	300.9	294.11	295.86	292.71	295.6	294.45	298.8	298.3	298.7	298.58	297.45	296.43	295.89	292.74	294.08	294.3	301.35	298.41	298.13	297.23	292.87	300.21	298.52	302.54	293.68	296.17	299.58	298.46	297.39	298.14	298.1	299.19	296.05	292.71	299.1	300	291.35	291.46	299.92	296.15	292.01	300.47	294.65	300.43	292.17	298.68	299.14
297.04	305.3	300.32	301	303.9	303.51	301.07	303.4	295.86	302.2	301.96	300.08	301.57	301.83	300.36	301.21	297.5	297.41	303.26	298.25	300.91	298.73	302.01	300.41	300.36	301.39	302.41	299.75	298.04	302.15	299.68	297.57	299.59	301.3	299.2	298.75	306.67	307.14	302.26	304.94	301.2	302.25	303.56	303.29	303	304.75	292.28	296.86	298.08	299.18
307.53	306.77	304.05	303.29	310.14	305.67	311.3	307.65	301.69	306.26	308.82	307.51	305.04	308.29	302.94	307.01	301.05	307.96	302.66	313.28	301.97	301.53	306.51	305.78	305.06	305.44	308.04	305.09	309.64	308.28	310.5	307.9	311.52	306.7	306.57	307.87	301.85	304.59	305.92	304.87	306.79	303.38	305.2	304.97	308.89	306.62	303.09	308.45	303.65	305.65
298.23	294.71	292.52	299.48	291.88	297.67	300.17	293.47	290.28	295.6	294.68	296.61	294.97	294.14	297.34	296.34	293.91	294.54	294.88	289.01	296.46	295.63	292.07	294.43	298.47	292.32	294.19	296.88	295.42	295.74	293.1	296.77	297.1	297.84	292.26	298.79	291.83	288.75	297.65	291.74	291.89	292.76	295.75	293.17	297.04	295.21	293.04	299.21	294.45	296.86
308.42	318.31	313.7	314.76	314.57	308.99	313.31	310.98	311.87	314.46	313.3	311.72	304.65	314.64	309.2	305.6	313.19	309.63	315.01	310.11	311.48	311.28	312.04	307.22	308.38	310.09	317.97	309.6	308.58	307.19	312.07	311.05	315.74	309.35	313.07	312.88	306.2	308.7	311.66	310.07	312.99	313.15	307.76	309.82	307.49	314.36	309.03	313.47	308.2	304.96
312.31	308.04	309.89	315.32	309.42	307.47	309.58	309.84	309.99	307.09	311.6	307.79	310.19	305.83	309.28	307.24	315.38	308.99	307.97	307.04	310.72	309.79	310.03	312.72	312.27	312.95	311.94	311.57	308.97	313.09	310.61	308.74	312.56	308.97	306.11	314.96	309.6	310.93	306.82	315.34	307.24	313.51	314.24	309.5	313.81	313.39	310.66	313.03	306.29	316.91
303.04	305.62	308.64	307.77	308.61	306.76	307	306.9	309.4	307.22	306.85	302.53	311.17	311.16	302.5	304.09	302.43	307.73	303.66	306.98	302.62	308	306.31	308.91	302.66	306.74	309.92	305.12	309.06	308	305.32	305.1	306.41	305.39	308.44	306.69	306.47	304.68	304.85	306.28	311.86	302.19	308.29	309.74	305.17	311.85	309.52	314.55	307.07	307.38
306.75	311.68	308.02	307.9	314.96	305.11	309.31	311.2	306.6	307.26	313.17	308.3	305.72	310.51	311.15	310.5	307.12	307.55	307.22	314.28	304.61	309.76	308.84	309.95	306.12	307.12	311.23	308.81	305.29	304.08	313.04	301.9	309.19	311.24	313.28	310.09	308.38	309	309.5	306.57	304.45	309.99	311.11	309.11	306.71	311.51	308.85	312.39	305.9	307.82
318.14	321.44	324.99	324.25	321.32	327.52	327.57	325.09	326.29	325.31	328.57	327.84	329.09	322.98	322.59	322.17	323.16	327.66	323.97	328.42	327.14	327.63	328.26	327.92	329.31	322.16	324.88	323.77	325.93	324.39	326.49	322.85	323.87	323.55	321.4	325.86	327.62	325.11	323.24	331.65	323.81	324.41	318.24	328.09	322.6	324.38	332.35	326.83	323.09	326.83
327.27	328.16	323.38	329.92	325.37	330.16	323.68	327.46	330.02	330.19	324.73	325.59	329.16	330.54	330.8	327.91	327.56	327.46	326.71	327.11	322.07	326.73	329.7	323.82	325.72	330.26	320.62	325.28	326.33	327.23	329.75	327.89	326.07	327.87	327.62	327.2	325.23	331.57	324.3	326.09	329.99	330.91	329.53	331.42	326.18	322.66	329.36	331.08	325.12	325.43
308.67	313.46	310.84	311.42	307.06	306.81	307.54	310.4	306.96	308.6	313	307.22	310.67	313.45	308.73	309.13	305.11	312.11	308.02	308.58	310.78	307.99	309.17	309.81	307.24	305.57	306.83	309.65	305.07	307.14	305.7	309.98	308.95	306.7	307.89	313.18	311.1	303.64	309	302.37	309.27	309.05	307.4	305.97	311.04	308.31	306.89	302.39	306.03	305.14
292.09	296	294.57	294.71	295.4	296.29	296.29	300.36	296.57	295.96	298.06	294.12	293.05	291.98	294.17	299.47	288.5	296.12	290.61	290	289.61	288.87	295.04	296.74	291.05	293.48	294.29	289.69	298.25	294.56	296.63	293.89	296.8	295.35	295.47	291.7	288.29	296.91	294.7	295.97	292.61	297.86	291.49	291.92	292.65	289.9	299.08	298.5	294.88	293.62
296.79	294.35	294.07	299.39	293.23	301.49	293.36	296.1	295.38	299.57	295.33	294.53	296.27	294.03	298.71	297.46	299.6	301.12	295.37	298.19	294.54	293.41	295.81	296.64	301.8	295.04	299.43	294.21	295.28	296.77	297.77	301.71	298.87	296.88	299.53	292.01	300.09	294.02	297.4	297.8	294.05	292.62	296.93	298.14	295.75	298.6	302.88	302.91	300.15	293.04
298.5	293.92	293.3	291.22	294.67	300.4	302.43	296.86	294.35	291.11	293.03	293.82	293.41	295.63	294.81	291.83	293.89	295.86	294.91	296.86	294.18	294.71	295.61	294.84	295.02	291.73	292.46	299.11	290.38	297.79	296.43	298.11	295.94	297.08	297.41	290.41	288.49	294.94	293.86	291.27	293	292.11	291.71	295.71	292.67	288.63	299.23	294.43	294.61	292.05
300.64	298.81	306.01	297.78	305.7	301.6	301.18	298.94	294.15	301.73	297.94	300.69	295.89	299.52	301.3	300.45	302.98	301.98	298.03	293.78	300.43	300.32	299.22	297.04	296.3	298.8	298.05	301.04	298.16	298.42	295.85	305.83	304.17	297.74	299.55	303.12	296.73	301.8	300.09	297.25	303.53	304.26	297.04	304.17	302.03	299.35	297.88	297.28	300.84	305.3
311.93	306.62	308.22	305.87	303.08	303.48	306.2	304.61	306.21	300.37	301.63	303.26	302.73	303.23	307.84	302.49	305.59	304.68	300.1	305.01	306.67	309.5	304.31	307.26	301.63	305.47	304.13	307.71	299.68	305.22	307.34	302.96	308.48	304.16	307.3	306.72	307.29	306.22	304.99	302.55	301.79	302.96	300.63	305.5	303.73	304.76	307.02	305	302.2	302.2
289.79	297.03	295.09	289.24	292.71	290.28	294.45	293.57	292.39	296.16	293.71	291.01	300.29	295.79	296.42	290.41	292.72	296.95	298.33	294.38	297.22	289.92	296.27	294.83	293.78	289.4	294.45	292.38	298.36	292.57	290.88	290.77	286.88	296.83	290.28	293.36	289.11	291.26	293.95	294.94	298.45	294.46	292.4	294.58	290.24	294.75	295.13	297.58	296.85	292.91
302.44	301.24	302.2	306.75	302.09	308.49	299.48	300.79	303.41	298.55	301.05	306.48	306.49	305.24	304.35	303	300.1	303.52	298.39	306.04	305.49	298.84	306.77	302.76	306.81	302.77	300.7	306.13	301.92	300.77	300.86	306.33	299.24	306.29	305.51	308.66	294.54	301.41	299.11	301.4	300.72	305.37	308.98	306.7	302.98	300.32	302.61	302.8	303.96	300.97
309.29	316.99	309.11	315.05	309.64	311.25	311.41	309.7	313.15	310.35	309.64	305.09	312.45	313.85	314.42	313.37	315.16	312.71	309.45	315.82	310.74	311.12	317.76	310.24	311.45	314.94	308.14	311.42	311.6	315.49	312.66	313.47	311.01	309.68	315.36	313.36	316.1	314.06	312.81	315.22	313.47	313.73	311.24	312.2	311.14	307.72	311.43	307.97	315.4	310.27
311.65	314	309.86	303.32	310.48	311.61	318.25	303.35	310.08	315.54	308.99	315.21	311.41	310.47	315.08	311.45	313.99	310.23	311.42	309.34	310.48	314.29	313.93	310.77	315.25	314.95	311.26	307.93	312.84	309.2	310.25	309.24	314.31	310.42	311	310.91	310.45	313.66	310.56	311.18	316.75	312.02	309.91	307.57	309.81	308.43	312.69	306.73	312.89	309.49
327.32	325.9	326.59	330.14	328.62	323.67	329.46	327.21	329.41	323.45	326.27	327.8	325.57	325.82	329.71	326.9	323.57	327.7	325.7	328.68	325.43	327.3	329.08	324.32	323.08	327.37	332.77	321.63	327.83	324.96	326.54	327.77	328.74	331.21	328	327.98	330.52	321.86	330.11	328.13	328.75	330.05	323.62	326.06	325.25	325.84	328.94	330.12	333.32	331.48
299.98	304.49	302.14	299.45	304.68	304.49	301.85	302.01	302.54	298.66	306.64	302.27	305.6	297.97	302.76	309.37	299.47	308.35	303.64	300.82	302.97	298.01	302.56	308.99	301.22	302.12	294.26	302.59	305.33	302.51	304.21	300.17	304.74	300.35	301.8	303.12	304.53	300.13	306.73	302.06	299.79	301.79	296.23	301.79	304.44	300.7	308.41	308.05	305.55	304.51
315.99	324.11	317.29	313.55	318.95	318.48	321.63	316.13	320.49	318.33	318.46	319.47	316.03	322.02	322.62	316.62	323.33	320.1	320.54	315.87	323.42	317.02	316.76	319.82	314.35	319.61	318.24	317.51	321.39	320.44	314.77	314.47	314.54	315.85	314.61	319.2	321.05	319.81	323.33	319.56	319.33	318.51	313.99	317.84	316.77	318.89	318.48	320.45	319.66	319.37
304.93	307.36	307.63	300.64	307.42	304.04	304.99	301.19	307.91	304.97	305.73	306.02	305.23	308.28	307.56	304.67	302.44	303.58	309.06	300.87	305.4	310.19	308.7	304.5	302.34	301.8	311.73	305.26	310.41	300.89	306.73	308.83	303.36	307.92	304.84	299.77	306.52	307.81	301.04	307.16	304.67	298.52	306.69	302.11	303.21	306.05	307.42	307.12	302.88	306.08
316.05	311.7	315.39	319.01	317.23	317.3	316.24	317.13	323.36	314.96	312.05	323	318.25	319.55	314.61	315.56	321.94	318.57	319.91	312.77	316.59	321.11	315.06	319.92	317.59	315.61	317.3	317.11	317.93	317.46	319.52	319.1	320.92	318.06	320.48	320.17	322.22	315.45	317.92	318.4	314.8	320.9	319.16	319.84	319.69	320.26	319.3	317.67	319.42	322.87
312.34	306.38	313.52	306.25	313.69	309.3	314.76	306.52	311.76	312.57	309.73	307.39	313.39	311.84	307.84	307.43	306.58	310.61	308.68	312.8	307.03	307.89	308.78	309.38	313.47	313.96	310.93	311.16	308.07	313.32	310.72	311.83	310.31	307.14	316.85	308.84	310.94	309.04	306.64	309.34	314.72	312.24	312.94	313.73	315.15	314.1	309.23	312.45	307.99	310.25
302.77	300.86	308.14	305.3	301.95	310.41	308.06	305.87	306.59	299.24	307	300.01	305.66	302.48	305.51	301.32	310.41	304.35	302.59	302.34	303.64	304.16	302.27	304.09	308.41	299.74	307.03	307.51	304.36	303.94	302.99	302.85	303.89	302.1	304.53	302.71	303.13	300.03	304.02	304.5	301.27	304.63	303.13	304.31	304.45	307.48	306.68	305.93	301.02	298.98
314.47	313.18	311.9	314.68	312.17	313.15	314.44	315.68	314.49	316.77	314.91	315.76	312.29	313.45	317.16	310.56	309.46	318.39	312.69	310.6	314.01	317.48	314.97	318.43	312.63	317.34	315.32	318.93	313.57	312.45	314.53	314.29	308.47	316.52	312.22	319.79	315.53	312.91	318.46	312	313.13	318.22	313.2	313.42	311.35	315.95	316.44	307.16	312.42	318.14
305.67	300.08	303.54	303.86	301.13	306.55	302.44	306.63	300.66	298.5	308.61	304.16	302.26	303.68	298.28	304.25	305.75	304.21	305.68	306.33	301.36	303.09	303.55	306.43	309.14	302.21	306.87	303.39	303.05	310.49	300.42	296.97	306.25	304.78	302.13	307.2	304.4	297.89	303.26	298.76	304.11	301.95	299.62	298.13	300.59	304.2	299.39	303.21	302.36	298.72
319.61	314.95	315.14	317.33	318.96	317.34	320.28	318.52	322.88	316.96	316.47	315.79	316.4	317.09	318.36	315.97	316.41	323.21	319.23	314.76	320.14	317.25	318.31	315.63	320.96	320.9	313.07	315.25	320.46	316.32	320.37	311.48	309.86	318.2	316.71	318.89	323	317.09	314.53	316.67	312.71	313.18	313.43	315.89	316.37	316.89	322.97	316.29	317.51	319.13
315.56	311.67	323.94	319.47	318.4	321.13	316.12	310.79	319.7	319.2	321.4	317.65	318.81	316.93	319.32	321.18	320	313.83	318.34	324.07	322.63	323.14	319.18	316.7	316.76	316.19	317.75	316.22	322.18	316.71	323.91	315.62	319	316.02	320.12	322.92	320.45	318.29	319.54	317.43	315.96	321.89	313.07	318.82	316.94	320.71	321.49	317.42	314.16	320.83
300.17	305.82	307.32	307.66	307.08	308.62	306.02	300.46	310.39	298.71	309.22	307.62	307.85	304.74	303.31	304.82	303.1	303.66	304.16	306.68	307.1	303.73	305.81	304.98	306.91	303.91	302.74	309.87	305.19	303.77	305.35	304.83	303.76	311	301.89	306.55	304.82	300.39	309.55	305.22	308.67	304.08	304.32	304.32	305.57	306.49	303.09	298.91	302.02	306.97
322.15	329.23	319.44	326.24	325.36	328.12	321.67	322.79	324.38	325.47	319.41	326.39	323.66	326.02	324.61	330.85	332.35	328.17	322.18	323.87	326.01	320.97	326.36	325.56	329.83	323.95	322.11	319.05	324.6	325.34	322.46	322.24	317.88	324.17	329.71	327.3	319.34	323.26	326.23	327.67	319.06	326.37	322.71	319.4	324.05	319.69	325.4	321.46	330.17	327.68
307.82	311.47	308.63	304.36	308.21	304.51	310.32	309.1	308.47	307.03	309.1	306.72	308.46	308.8	307.03	309.53	306.3	305.66	310.94	309.01	310.13	311.21	309.72	308.08	307.71	308.14	308.35	308.79	312.22	309.15	311.14	313.62	304.09	310.4	312.75	306.49	306.91	311.38	303.63	309.08	304.24	304.46	314.56	309.21	307.89	304.59	307.63	310.64	303.25	315.12
316.97	318.83	317.52	316.78	319.93	315.45	317.08	316.39	318.45	317.69	314.46	319.42	315.18	315.2	324	314.96	317.85	320.9	316.26	316.86	316.47	310.33	313.87	316.53	315.01	313.25	319.03	312.55	321.53	314.45	318.65	315.66	316.76	313.28	316.37	317.11	318.31	316.39	313.43	323.55	314.71	317.5	316.39	314.25	314.19	316.97	320.43	319.65	320.87	317.13
303.89	306.14	300.64	305.11	308.66	303.77	304.59	305.3	301.54	305.83	301.03	309.87	306.31	307.41	303.57	302.35	304.94	303.85	304.19	303.13	306.72	306.27	305.05	305.17	301.1	301.57	309.53	303.61	299.59	301.89	295.12	302.8	304.15	309.74	305.24	304.96	306.58	300.64	301.87	307.97	307.1	307.52	304.48	307.84	305.39	302.76	299.46	303.32	305.77	301.94
300.39	307.31	303.53	307.17	311.78	299.24	305.09	311.15	306.68	309.02	303.49	307.39	304.26	302.18	305.34	305.75	306.7	299.82	303.26	304.18	303.64	306.32	306.88	300.18	297.3	303.31	308.53	307.79	304.56	305.25	312.01	311.94	308.22	307.63	306.92	303.23	305.8	305.27	300.33	303.28	303.01	306.22	303.48	300.9	303.47	303.17	303.33	304.78	304.61	308.46
301.18	302.97	297.54	300.09	296.92	300.58	300.6	300.08	298.34	298.3	299.67	299.34	300.88	300.66	297.4	300.26	303.48	298.86	300.23	300.98	301.79	302.46	297.23	295.83	299.08	302.34	301.38	302.27	299.62	297.8	305.28	301.69	298.7	292.47	298.43	297.75	304.18	299.61	297.53	302.32	300.45	300.96	299.57	299.06	302.48	301.88	302.69	299.8	299.23	302.25
296.36	305.32	303.17	299.5	305.56	304.41	298.38	302.5	302.33	300.25	303.78	300.04	301.39	302.06	304.38	307.89	303.18	307.54	299.75	301.86	299.65	302.16	305.31	301.22	301.59	304.69	306.63	304.19	301.85	308.74	299.22	303.17	305.21	299.57	302.11	304.98	307.23	308.41	306.9	304.18	303.17	302.53	300.99	301.49	301.98	303.45	303.55	305.38	298.11	307.59
303.68	304.33	306.45	305	300.58	304.87	303.23	308.28	300.5	297.9	303.96	304.84	309.34	297.49	304.01	299.33	301.24	303.98	304.2	306.25	307.78	299.58	303.42	301.64	302.27	303.18	304.57	307.59	301.28	302.8	308.31	308.23	300.49	301.34	305.6	304.08	308.81	304	306.76	310.41	305.15	301.72	301.62	303.85	303.84	300.48	302.03	308.66	302.07	300.99
292.36	295.54	296.38	292.9	297.76	301.13	300.18	297.77	296.64	296.89	295.2	291.28	299.74	296.65	297.96	298.76	294.57	298.46	300.18	296.42	300.56	297.83	298.49	297.7	293.9	297.1	299.05	293.63	298.32	299.47	294.61	292.55	297.64	296.62	295.53	301.41	293.02	300.32	295.93	295.09	298.42	298.23	299.84	289.81	296.66	299.58	301.1	297.8	296.58	294.03
293.42	288.91	286.22	290.95	291.37	294.85	291.34	289.84	298.68	293.83	296.12	294	295.89	296.95	297.06	295.89	293.68	291.01	293.24	289.16	291.59	294.99	293.6	290.93	293.23	296.25	292.44	293.29	294.28	298.36	289.96	296.15	297.6	287.75	295.21	293.45	296.85	289.93	292.08	297.01	298.96	289.62	293.84	295.7	299.84	296.48	290.48	290.53	292.71	292.09
327.44	324.92	327	328.41	325.6	327.71	331.51	324.2	333.68	328.89	325.18	326.91	327.56	328.27	327.66	331.51	324.02	328.84	326.84	326.43	328.43	322.71	326.24	327.19	325.65	324.64	326.26	326.06	325.08	324.24	322.92	329.51	328.88	326.5	333.54	330.52	325.47	327.65	327.9	330.28	329.01	320.17	327.83	325.12	328.59	327.76	329.81	326.11	323.38	330.35
306.86	310.27	307.96	306.42	313.84	311.49	308.87	316.52	311.73	306.74	313.75	305.78	308.1	305.95	311.33	306.25	308.65	306.11	312.34	312.77	308.92	310.21	316.76	309.76	306.89	308.01	302.82	310.96	313.71	305.35	312.07	311.24	309.23	309.07	308.45	309.61	307.96	309.14	312.83	311.18	313.54	310.01	311.24	310.93	310.42	311.75	311.56	306.35	310.89	307.53
317.62	307.73	309.05	315.84	314.2	317.11	308.32	311.11	313.63	311.9	312.85	315.48	314.5	314.28	315.87	310.95	310.55	310.95	311.21	310.95	314.23	310.69	312.42	309.19	316.3	312.13	318.57	312.87	312.56	309.05	315.82	317.06	313.47	315.08	312.41	317.15	315.84	311.72	310.12	314.18	317.39	309.6	315.15	316.73	315.5	310.88	316.56	314.2	312.56	316.02
328.58	332.76	334.03	327.18	328.25	324.6	327.65	325.34	322.91	325.39	332.05	328.27	328.6	329.88	331.56	329.83	327.92	326.93	332.29	325.48	329.2	328.77	329.45	328.28	332.83	328.84	330.66	337.2	327.27	331.19	328.24	330.01	330.59	327.24	331.42	334.08	328.14	330.19	329.41	328.76	333.04	330.22	329.05	328.1	328.76	333.95	328.39	327.89	329.13	330.88
327.5	328.89	329.87	326.27	325.86	328.78	324.24	332.48	331.8	330.43	328.96	331.25	329.65	326.39	325.32	324.83	329.97	329.54	327.91	326.93	328.99	326.56	319.91	328.7	330.88	327.48	332.84	333.11	329	324.05	333.76	330.54	330.51	334.2	326.26	333.21	326.89	324.55	325.01	329.27	327.46	327.6	325.46	326.91	320.69	334	333.12	328.14	326.51	329.88
301.57	307.8	306.32	304.54	308.47	305.93	300.44	305.72	305.03	304.71	304.54	302.83	302.44	303.94	298.26	302.25	300.97	303.85	297.67	306.12	300.83	305.46	304.31	298.94	306.22	305.68	301.39	303.34	306.73	306.69	304.09	303.93	299.29	303.86	303.98	304.81	302.53	304.53	307.11	299.51	301.97	306.13	300.38	305.99	304.55	302.92	299.94	302.74	307.04	299.2
308.38	306.34	303.29	303.38	303.6	300.03	308.84	302.98	299.24	302.92	303.06	309.8	302.73	304.89	300.28	304.46	299.08	305.5	304.72	304.94	304	302.06	300.34	300.42	311.01	301.62	307.32	308.92	303.93	306.19	301.22	299.66	301.06	301.47	307.03	299.12	305.39	308.82	304.17	305.29	308.96	302.71	304.46	303.12	304.68	302.21	305.2	301.14	304.31	301.27
303.57	307.22	301.21	300.82	303.27	299.06	306.31	298.23	305.12	306.06	301.89	303.02	301.08	302.14	298.93	300.3	302.43	306.13	301.89	299.3	303.74	299.65	304.09	302.22	307.14	303.17	306.11	302.17	300.89	302.54	301.5	304.05	300.99	298.37	301.56	303.6	305.84	301.29	303.46	303.3	304.16	302.44	298.87	301.14	301.03	300.27	305.59	296.43	297.82	301.23
321.34	326.36	321.57	323.09	326.3	324.92	322.21	326.18	323.76	323.11	318.88	321.97	324.38	324.13	320.88	325.76	328.2	322.39	322.83	321.36	324.91	325.59	325.19	324.02	324.94	321.86	325.66	325.71	319.79	326.15	327.98	325.43	323.37	321.6	324.07	324.61	323.66	325.3	327.74	327.37	325.33	325.9	322.61	324.29	323.04	323.15	324.45	321.35	326.14	325.06
318.3	315.37	313.85	315.2	311.59	311.47	312.31	312.7	310.83	316.19	315.59	312.59	310.94	310.13	312.69	316.19	314.44	310.45	315.18	315.1	310	314.35	311.39	318.83	316.32	311.14	315.38	314.02	314.25	310.93	316.01	314.27	310.47	313.56	310.1	312.9	312.93	316.09	309.99	317.69	311.06	313.63	311.3	312.16	315.28	310.69	314.7	311.88	318.37	315.37
316.97	313.49	319.47	312.6	318.5	312.48	315.25	317.83	308.82	314.34	313.1	312.09	313.82	311.2	315.01	310.08	310.44	310.28	317.63	314.37	314.71	313.63	311.46	314.04	318.78	310.64	314.74	315	316.16	316.65	314.27	315.61	316.21	316	317.68	304.86	314.26	316.09	314.74	312.87	310.46	301.73	311.16	313.77	312.79	313.42	313.44	320.93	318.51	313.9
317.67	317.01	319.57	313.45	316.66	314.14	318.24	316.92	316.68	315.45	317.13	319.84	313.59	316.18	312.46	314.58	326.85	318.13	313.1	316.5	313.61	314.28	317.11	317.66	312.55	310.52	316.95	314.35	315.89	318.75	320.2	314.17	317.02	314.04	315.61	313.8	314.72	315.62	316.46	315.57	318.6	315.74	315.59	319.34	315.05	316.49	313.74	315.01	314.04	311.36
305.8	298.37	304.73	304.77	309.26	306.49	305.13	308.09	302.78	303.11	303.53	306.49	304.54	305.44	304.12	301.49	306.54	300.94	303.77	304.97	300.2	301.43	304.42	303.54	305.02	304.45	308.44	305.13	304.44	298.99	305	304.15	304.46	307.36	302.75	306.18	305.16	308.7	300.49	302.08	307.63	302.03	303.63	304.72	302.68	304.9	306.01	308.81	301.44	302.89
320.03	316.79	311.92	316.41	318.56	318.05	319.67	316.56	321.08	314.52	319.44	314.12	314.59	315.93	314.19	319.1	314.16	321.21	321.13	312.35	315.63	320.2	318.65	321.22	317.75	313.53	321.44	317.04	319.18	323.49	314.4	317.67	313.9	319.2	318.29	317.22	314.23	318.5	311.06	315.64	320.25	318.18	318.83	312.74	316.78	316.97	323.21	317.26	316.14	320.34
301.46	299.8	302.23	303.96	304.88	305.5	304.09	302.7	299.42	304.74	302.92	306.29	301.8	306.16	302.17	302.3	297.7	304.48	306.84	303.12	303.54	302.27	300.28	306.55	304.48	301.58	298.43	302	307.65	303.67	305.55	301.52	303.88	306.82	303.72	306.26	308.62	303.62	307.89	304.64	301.56	306.91	304.98	306.56	300.5	301.85	304.26	303.34	308	302.42
321.51	316.88	314.26	319.11	324.38	321.72	320.96	326.26	319.51	316.42	317.59	319.06	313.98	318.87	323.74	318.03	321.62	324.38	323.3	317.13	324.54	319.51	324.34	319.72	317.68	317.27	320.15	319.36	324.08	316.23	316.51	322.43	316.19	323.3	319.82	317.06	316.58	314.41	320.37	319.63	317.74	323.58	320.07	313.73	325.02	317.89	317.07	322.49	319.57	316.8
305.74	309.89	310.51	302.95	299.05	308.28	300.9	309.03	308.17	307.69	308.78	307.14	306.61	301.1	307.34	307.57	308.21	308.09	307.82	304.49	304.17	312.91	309.45	304.63	303.24	305.2	306.81	310.35	305.46	308.15	303.87	308.92	308.49	305.34	304.8	305.93	309.43	304.06	309.77	306.36	311.59	304.69	305.19	305.07	305.04	309.04	308.92	306.4	306.15	302.13
311.09	313.64	309.28	312.5	311.46	310.4	314.04	321.6	312.73	311.99	311.56	312.21	307.15	312.44	305.99	310.57	306.69	311.21	305.55	311.18	312.28	308.13	309.24	313.25	312.36	306.6	305.68	312.63	312.31	313.62	307.66	309.18	304.59	313.65	307.83	312.35	312.44	306.74	312.07	311.1	310.51	310.83	313.69	311.41	317.86	313.39	313.88	306.98	310.71	311.86
310.84	310.3	305.37	311.65	313.76	313.91	311.25	318.15	309.88	314.42	317.64	312.66	313.74	312.63	313.93	312.94	314.03	318.11	315.4	308.41	313.26	308.22	313.58	315.11	309.82	311.22	316.2	313.77	314.7	313.85	316.05	315.45	312.07	314.14	316.73	311.64	311.99	313.53	310.73	315.33	315.02	317.58	317.82	313.99	315.04	317.64	317.9	317.93	311.59	314.9
314.01	306.34	303.19	305.31	304.33	304.08	311.68	305.12	308.1	301.73	304.65	303.24	312.47	303.93	303.65	302.24	309.22	310.93	302.87	304.59	306.94	302.08	308.41	307.42	308.71	304.65	306.2	305.76	308.87	305.15	305.11	309.88	300.71	305.83	304.02	307.41	305.32	304.78	305.71	311.76	306.88	309.08	307.97	304.82	304.8	302.59	308.46	310.58	305.06	302.72
315.42	306.32	308.85	313.1	308.83	307.7	311.64	308.68	308.07	315.55	310.22	315.05	312.52	313.26	314.78	309.64	307.55	309.96	306.27	322.22	314.78	305.18	314.31	308.85	312.02	315.02	313.08	314.41	312.8	316.79	311.02	315.82	317.32	311.18	316.01	308.12	313.31	316.09	313.79	311.85	314.8	315.02	307.7	316.92	311.63	312.95	312.84	315.03	309.84	312.59
296.01	296.07	300.49	298.89	296.21	301.24	295.79	297.99	297.79	299.48	296.24	293.98	295.72	297.02	299.76	298.56	296.39	293.32	302.3	292.08	293.71	300.15	298.75	300.98	293.02	299.24	299.26	299.59	297.87	293.61	295.49	292.85	292.06	297.38	298.52	297.78	298.41	293.65	294.98	295.27	296.8	296.92	300.42	293.72	295.86	295.96	300.35	296.65	288.5	299.54
301.04	308.81	303.14	305.38	304.96	304.37	306.16	305.68	294.94	309.44	304.68	305.15	301.77	302.87	306.15	303.67	306.96	304.66	307.31	305.09	299.83	303.92	307.98	301.49	302.37	310.25	309.53	300.98	301.29	304.12	301.63	308.36	300.95	303	302.66	307.65	309.07	303.22	307.76	304.18	302.75	307.85	305.78	304.83	298.31	303.82	303.91	310.53	306.17	300.33
310.61	312.88	309.85	312.9	310.29	318.92	311.31	318.72	312.09	313.61	315.14	315.43	318.65	312.24	317.14	312.14	316.93	312.38	311.77	314.9	315.01	314.34	317.51	317.27	309.74	310.14	315.33	315.28	309	316.4	318.5	310.4	312.81	310.98	317.37	316.14	317.94	312.24	321.56	319.35	314.8	312.37	314.6	309.62	314.6	316.4	309.85	312.66	315.8	311.9
303.9	304.58	301.66	300.34	303.44	301.47	298.26	304.47	304.42	304.08	301.36	301.7	304.93	306.06	299.66	301.66	302.85	297.44	308.77	304.59	301.62	304.06	300.66	305.48	297.6	306.78	303.2	305.03	303.14	309.73	303.88	308.91	308.99	302.11	301.64	308.2	299.18	303.6	304.72	302.41	308.1	302.65	308.18	310.28	302.96	301.64	298.51	306.24	302.75	307.54
306.12	308.62	316.27	303.87	310.03	309.15	309.17	304.45	309.73	314.34	310.77	313.52	314.59	308.32	303.81	310.29	311.24	313.02	308.56	309.14	303.49	311.25	304.46	311.56	309.41	311.16	311.16	306.94	314.36	310.16	307.09	308.94	309.77	308.6	311.24	310.63	313.09	305.35	301.3	308.41	310.37	308.08	311.67	314.73	311.19	308.17	311.11	308.53	308.48	312.54
302.87	299.13	303.46	301.15	299.88	300.68	302.27	300.66	303.12	300.89	299.19	299.54	301.31	300.62	301.46	303.35	297.24	297.89	302.53	304.38	301.72	302.43	307.34	297.64	297.88	301.86	301.55	300.42	303.01	301.77	299.14	299.41	302.09	296.45	300.51	302.17	302.99	302.48	300.58	301.04	302.87	305.11	298.11	301.23	296.53	304.38	300.59	298.69	296.28	302.47
313.78	315.42	313.32	312.17	314.29	314.56	318.09	316.73	315.94	314.67	313.98	312.83	313.78	316	309.57	317.98	318.09	316.86	312.04	316.35	317.17	314.4	314.98	315.93	319.81	318.75	315.02	315.62	317.17	315.11	319.23	315.91	316.27	315.05	313.67	311.58	313.85	313.19	318.64	313.85	309.26	313.32	312.25	317.27	314.62	314.21	317.93	312.61	318.35	316.73
306.24	302.33	308.43	301.67	309.32	301.92	305.53	302.74	303.18	302.85	302.33	299.05	302.8	293.83	302.02	301.79	304.51	297.49	305.18	304.25	301.57	302.52	302.29	306.23	301.96	303.44	305.23	300.31	303.95	303.04	305.11	298.68	298.84	302.4	303.11	303.73	296.99	304.82	301.04	302.69	309.48	303.96	310.34	301.39	305.08	306.73	302.6	301.37	304.87	300.64
306.14	300.82	305.26	309.2	307.95	302.2	306.83	307.42	306.67	305.3	308	309.11	303.15	306.73	300.21	308.93	307.35	301.55	306.8	305.46	301.81	309.79	305.45	303.83	306.59	312.07	307.76	305.98	305.1	306.04	305.01	308.5	305.77	308.6	297.13	302.25	310.23	301.8	304.18	307.01	307.43	300.38	304.2	307.26	306.31	304.17	303.02	305.49	305.82	307.32
295.86	292.49	296.41	295.34	290.21	299.04	292.55	290.47	297.12	297.74	299.72	293.37	300.26	295.87	292.86	297.26	294.52	293.77	290.67	292.46	294.54	292.67	291.65	293.68	294.43	293.9	294.26	297.91	298.5	292.25	295	287.52	293.34	295.29	295.9	292.22	297.2	296.71	300.03	290.93	292.77	296.65	297.67	292.59	292.33	291.2	291.31	298.05	293.69	291.79
307.66	299.59	304.06	299.76	298.6	299.98	299.21	298.44	298.04	301.32	298.2	305.48	301.49	298.5	298.57	302.56	299.77	300.44	300.47	298.2	297.62	301.99	302.69	298.86	298.75	293.85	303.64	300.27	297.25	300.65	300.84	300.77	303.55	298.02	298.39	303.66	302.3	301.68	301.87	304.81	298.37	301.03	303.52	298.25	296.99	300.66	297.91	297.61	298.41	300.72
299.29	299.63	297.15	298.88	296.27	294	296.5	296.32	296.34	292.93	293.18	297.11	298.89	292.43	297.95	296.16	293.49	296.53	295.95	296.12	295.03	299.57	297.13	300.04	299.12	295.87	294.55	299.71	293.83	297.31	297.2	300.38	300.48	298.85	295.74	295.29	296.7	296.98	295.86	297.49	295.78	296.07	298.75	295.51	297.99	300.75	301.62	296.56	293.31	293.66
326.18	332.08	329.04	329.74	333.52	330.36	326.55	328.1	331.38	321.95	329.15	326.16	328.32	330.75	321.9	324.67	332.24	329.4	331.04	336.08	328.87	330.54	329.11	331.01	331.58	328.24	331.32	324.71	324.55	332.64	330.11	330.3	323.19	327.2	327.04	326.62	328.9	327.86	329.64	322.26	329.52	328.6	330.93	323.91	332.76	335.43	330.19	329.18	324.24	328.29
313.03	314.15	316.48	317.12	313.11	309.33	314.71	312.67	315.69	314.1	312.65	313.34	318.2	308.75	313.7	319.66	311.32	313.21	315.06	315.45	310.94	314.19	310.78	315.82	319.3	313.49	313.23	309.1	314.94	314.74	312.17	313.63	315.39	312.3	312.34	314	310.27	313.22	310.43	315.16	316.03	314.71	315.82	310.53	312.25	313	314.33	314.21	313.29	318.09
303.38	304.27	297.49	302.87	306.58	306.22	303.75	303.75	307.51	298.84	305.18	303.59	304.52	302.48	305.27	307.41	305.76	305.05	304.67	305.23	303.06	306.88	303.46	308.17	303.65	303.55	307.33	302.11	307.13	302.54	308.92	307.76	306.05	303.53	299.92	299.99	300.85	305.25	301.08	305.77	301.36	304.02	298.25	308.99	303.07	304.16	301.94	301.03	307.49	304.54
309.33	313.03	310.85	308.33	313.01	316.71	313.32	311	313.63	310.97	312.05	313.47	309.6	308.95	317.16	313.41	316.93	310.61	312.55	314.93	311.2	309.59	315.02	316.19	314.99	307.38	317.46	312.82	311.71	308.73	312.56	312.18	309.14	315.31	316.44	314.96	311.22	307.64	308.15	314.92	315.12	313.36	309.96	312.62	313.77	310.17	306.68	317.49	316.72	315.13
302.69	298.89	296.53	304.86	301.54	301.9	305.51	300.89	304.89	303.54	305.13	307.75	307.01	302.26	306.54	302.92	301.53	301.51	302.39	300.03	303.77	304.52	305.33	305.83	301.58	302.93	301.34	303.23	299.44	306.33	306.39	301.61	304.5	306.52	303.16	305.02	300.61	300.03	303.46	305.54	302.35	299.62	304.25	306.1	306.75	303.03	303.21	299.42	304.27	299.84
299.4	301.86	304.78	310.04	298.42	306.08	301.2	306.02	300.87	302.26	302.59	304.45	298.96	299.85	301.81	302.64	303.56	297.83	301.24	301.71	307.59	306.58	300.72	297.21	302.61	305.7	302.26	304.81	306.3	301.33	302.03	302.57	302.34	298.94	303.92	298.86	303.7	306.17	299.8	306.28	296.59	304.52	308.91	305.25	300.85	303.83	310.03	304.05	308.12	302.07
302.18	305.27	306.18	302.1	307.65	304.43	308.37	303.81	311.51	304.21	307.01	315.7	303.88	304.75	305.6	305.12	307.03	302.18	304.56	307.59	304.69	304.59	309	303.01	303.33	306.06	302.6	306.07	303.15	305.2	301.25	302.52	309.56	303.77	302.53	308.25	305.79	304.38	307.37	299.34	300.12	304.52	301.04	307.85	306.89	301.36	306.41	303.02	306.66	300.73
303.65	306.93	300	308.21	302.78	308.22	301.85	313.66	302.26	305.94	304.22	305.26	301.73	302.6	312.31	305.3	307.55	306.87	307.23	312.85	305.67	307.32	305.38	307.48	308.26	303.49	304.6	309	305.77	310.01	307.38	308.46	303.62	307.16	301.41	307.53	307.7	308.16	305.29	303.36	308.91	305.34	301.34	300.92	306.54	306.75	304.77	301.81	303.56	305.42
307.44	314.88	314.39	309.97	311.66	313.13	314.67	314.82	308.22	312.38	316.07	313.14	317.84	312	313.63	314.68	310.45	313.42	313.13	310.33	310.72	311.09	305.71	310.53	307.83	312.65	309.14	313.28	310.62	311.66	315.08	312.03	307.71	309.21	311.39	307.09	308.45	311.95	315.76	312.16	313.61	312.99	316.12	311.15	313.76	314.96	308.68	312.76	311.37	311.26
296.77	298.03	293	291.24	296.56	298.68	298.87	292.92	297.8	297.83	300.5	300.78	297.51	298.17	296.02	297.28	292.16	293.45	302.36	300.47	297.31	299.5	300.52	299.82	293.54	300.79	296.74	298.32	299.91	298.6	294.58	297.8	295	302.09	300.99	290.94	295.2	298.65	298.98	302.76	298.48	292.36	294.31	297.17	294.71	301.06	298.52	291.13	294.08	296.51
304.3	301.92	306.6	307.36	309.47	306.05	308.38	305.33	307.76	306.82	303.41	308.51	302.28	299.57	303.08	307.58	307.26	302.2	305.06	301.35	299.16	299.87	306.09	308.62	306.08	304.49	302.09	299.81	304.98	304.73	307.89	309.47	303.56	303.85	303.1	305.63	304.43	299.5	304.87	310.68	305.83	305.99	303.34	308.32	303.29	305.75	304.38	303.17	304.98	305.2
317.81	314.32	316.98	317.54	317.48	313.21	319.32	312.13	310.69	314.53	313.19	313.53	311.61	314.51	313.58	312.04	312.54	310.38	312.7	309.59	315.83	314.55	311.54	309.73	317.77	316.15	310.87	317.59	315.16	313.45	314.37	313.1	317.2	315.65	313.73	310.93	314.71	315.5	311.36	310.4	311.62	319.87	317.93	313.77	311.23	315.03	315.09	315.56	311.5	312.67
310.6	306.36	302.04	308.88	309.89	299.65	306.8	301.04	304.69	299.18	300.32	305.72	302	301.91	304.6	300.05	300.59	303.6	303.43	302.72	303.63	307.92	301.01	304.35	301.56	303.76	302.36	298.09	305.43	303.82	298.59	303.49	301.86	306.23	303.62	302.94	309.66	302.54	302.61	299.6	305.18	299.54	302.63	306.15	306.04	304.19	304.64	304.64	306.38	300.12
303.2	303.68	303.94	304.5	308.71	303.14	303.96	307.16	302.01	301.67	306.95	300.44	310.08	302.33	300.92	304.21	311.32	299.57	299.97	306.2	309.2	305.32	302.01	304.78	311.89	299.19	302.66	308.06	304.8	307.43	306.79	305.34	299.4	303.79	303.39	304.23	305.05	302.45	301.85	304.97	305.82	301.63	305.21	306.4	304.04	305.64	305.63	303.34	310.64	308.33
306.81	303.06	299.87	305.37	305.02	298.51	301.11	304.52	313.11	306.48	305.67	307.87	305.45	305.33	302.04	304.21	308.47	306.47	303.4	301.86	303.84	307.15	302.12	303.72	304.5	305.01	302.91	304.48	307.06	303.97	298.49	307.05	307.11	306.65	302.3	305.01	299.49	306.3	302.89	305.75	308.39	304.23	306.95	303.96	305.97	298.78	311.25	307.32	305.27	306.87
294.91	296.22	296.61	292.95	300.29	293.79	293.2	296.45	291.35	289.36	294.44	294.88	294.59	295.66	297.78	296.28	297.68	292.81	292.46	294.89	299.07	288.59	294.42	290.76	291.75	294.52	295.57	293.23	295.6	294.4	294.23	292.08	294.31	298.73	299.46	297.17	292.5	298.99	295.44	290.58	294.34	296.86	296.13	297.33	293.66	296.53	291.26	298.54	289.51	296.49
308.6	304.67	300.83	305.28	299.59	305.16	299.03	308.9	306.76	303.05	304.96	298.22	310.87	308.38	308.1	301.86	301.43	311.75	300.12	303.34	301.74	303.42	306.77	307.38	304.37	305.27	305.14	303.74	305.85	305.07	304.4	301.67	304.29	306.07	305.01	303.27	305.78	301.58	300.67	302.21	306.72	309.07	299.26	305.49	298.89	297.51	302.11	304.85	304.46	309.82
322.86	326.16	330.54	325.05	329.8	330.32	324.15	328.33	327.42	331.78	324.82	324.39	328.14	331.74	328.51	329.37	325.92	319.21	322.44	324.36	324.8	331.72	328.25	326.55	324.14	329.14	330.96	330.35	325.88	328.84	326.81	324.37	326.56	325.61	330.84	328.69	326.85	328.4	327.6	325.58	326.81	325.27	329.58	322.69	327.04	327.02	325.8	327	330.31	324.96
304.81	305.41	307.23	305.72	301.77	302.53	302.16	305.33	303.82	307.12	302.46	301.99	304.42	306.65	314.49	305.23	311.67	305.26	300.03	302.38	303.19	304.91	303.61	306.62	307.45	309.29	308.07	305.54	309.21	305.85	302.73	308.87	302.2	302.49	305.51	306.16	303.53	308.39	305.7	305.34	303.76	308.44	311.34	307.48	307.3	300.25	304.17	302.34	304.6	301.12
318.06	311.63	313.74	313.99	313.63	315	310.57	315.74	312.9	317.89	311.62	312.87	304.96	310.65	314.72	315.78	309.45	312.77	314.29	312.11	313.73	315.56	315.93	307.51	312.13	311.6	315.54	314.93	310.34	315.38	313.5	312.81	315.05	309.63	311.88	311.68	313.34	311.85	314.79	314.67	308.6	312.96	314.73	317.31	314.16	314.82	314.95	312.5	308.42	313.99
309.33	310.39	308.28	307.22	305.79	308.84	309.32	308.16	310.97	306.34	309.79	306.85	308.67	308.31	309.61	310.46	306.23	303.38	311.14	306.06	311.27	307.47	312.09	308.53	308.77	306.77	307.56	311.85	303.11	310.45	303.87	304.5	309.81	302.63	310.29	309.92	311.56	309.67	312.68	308.47	308.49	305.37	309.3	312.43	310.36	309.81	308.15	307.87	308.51	308.17
308.56	313.66	316.44	316.72	316.18	323.06	315.5	319.37	321.6	315.74	320.78	317.28	309.63	315.6	318.67	318.27	315.47	317.31	317.86	313.83	317.17	316.68	316.48	316.14	318.26	316.92	312.92	320.86	319.91	319.58	315.06	318.08	322.32	314.2	315.09	316.31	320.8	319.13	320.05	318.26	317.5	314.95	313.33	317.18	316.27	321.72	316.52	320.14	316.06	314.47
310.45	313.6	310.05	313.6	315.05	314.98	310.9	316.38	311.37	311.43	312.59	310.57	312.6	315.2	311.32	314.48	311.27	311.65	315.24	317.29	305.07	310.11	315.21	306.44	312.81	310.5	313.62	310.97	315.64	310.88	317.65	317.87	310.37	311.55	313.45	314.44	310.5	312.33	312.73	318.07	313.13	314.91	308.55	312.77	315.56	315.68	308.42	314.08	312.28	312.62
329.86	327.96	328.76	332.75	329.81	332.11	326.73	330.54	331.54	327.1	329.36	327.15	331.69	327.93	330.94	330.82	331.82	331.19	328.77	327.72	332.25	324.83	332.36	329.16	327.75	326.42	328.6	330.81	324.02	332.22	330.29	329.52	328.26	329.24	326.7	331.9	326.04	330.27	331.54	325.2	328.05	329.76	331.6	327.89	331.25	327.68	325.68	330.87	326.7	330.83
315.84	309.97	314.39	316.22	310.89	314.85	310.5	314.88	313.56	311.22	312.81	310.93	311.31	313.5	314.64	318.04	314.54	315.21	310.61	310.35	312.19	310.98	312.03	314.57	314.56	313.64	312.83	313.84	312.09	316.07	316.42	315.03	310.93	317.43	314.09	310.56	312.18	313.82	308.87	313.1	308.12	311.72	316.2	315.05	316.25	311.78	312	311.18	310.22	308.87
305.86	306.82	297.34	302.47	299.9	297.62	304.3	305.47	299.76	301.27	300.82	301.77	299.65	301.09	302.25	303.46	303.58	296.93	302.53	303.95	302.61	304.37	304.02	301.71	300.51	304.62	302.94	301.76	308.07	304.61	310.94	301.74	305.62	306.85	300.14	308.08	302.23	303.51	297.95	307.08	303.98	295.49	300.43	303.43	300.79	302.47	304.26	306.84	299.22	301.92
305.71	307.46	303.84	303.73	311.52	302.05	307.3	300.89	303.85	304.51	302.5	305.58	304.62	299.32	305.57	304.08	301.44	305.65	311.81	309.49	301.74	302.29	303.32	308.43	302.55	305.4	307.62	304.56	305.03	303.95	302.04	304.57	305.33	302.07	302.7	301.17	308.26	306.01	308.23	303.23	303.78	304.33	308.69	304.79	307.78	299.48	304.95	306.25	305.1	310.44
333.9	323.12	326.5	333.55	325.05	333.28	320.85	327.36	329.02	327.53	331.1	331.49	323.36	325.34	331.1	327.58	327.44	324.5	325.56	329.68	325.84	326.15	328.3	328.9	328.03	331.98	329.73	321.35	329.49	328.75	327.18	324.34	328.88	325.54	330.28	327.56	329.08	330.15	325.86	328.7	328.68	335.17	326.27	327.69	326.72	327.71	320.24	324.27	332.05	323.22
310.27	305.39	306.95	304.25	304.79	309.27	303.9	307.95	303.76	303.72	304.6	305.88	305.83	303.93	308.73	309.16	307.64	300.59	307.05	305.26	306.11	311.01	305.5	305.69	308.53	309.97	304.22	305.97	300.55	304.55	307.95	305.81	304.18	302.36	301.99	302.59	309.02	304.43	303.07	304.36	305.99	305.24	304.36	312.26	304.78	308.85	309.81	303.23	307.04	309.77
323.11	318.59	325.15	319.15	320.34	319.63	319.45	319.09	317.13	319.73	315.77	319.08	319.81	318.27	321.27	318.39	318.53	320.92	317.91	324.22	320.86	318.97	319.28	318.41	318.61	318.17	317.83	316.14	322.13	314.51	322.71	319.99	318.98	316.14	322.84	320.67	318.96	314.13	319.04	318.1	319.02	317.11	321	318.21	319.59	320.44	321.63	318.75	320.7	314.84
303.21	304.15	302.3	301.95	304.75	304.14	303.66	302.76	300.88	299.86	306.07	300.84	299.94	300.47	302.95	304.24	303.93	300.36	302.97	299.02	304.54	305.78	304.41	301.09	300.04	305.13	301.36	297.93	297.92	304.34	298.75	303.91	300.56	301.65	298.44	305.14	303.95	299.66	304.8	296.83	309.12	303.86	297.29	299.96	304.52	302.61	304.39	307.11	307.56	304.79
329	324.45	327.6	328.71	324.77	333.05	328.28	332.03	329.86	327.79	326.64	327.11	327.44	326.27	330.32	326.2	325.36	326.36	329.9	331.28	327.99	327.89	329.04	325.36	328.09	322.44	324.54	330.64	322.69	326.63	336.09	329.52	331.61	322.97	326.66	322.66	324.68	330.04	328.99	330.71	325.57	327.17	327.68	328.9	327.47	327.07	325.55	329.45	329.06	326.61
309.9	308.37	311.99	313.59	312.34	314.83	309.49	310.87	314.29	312.98	312.47	311.9	309.41	316.15	314.98	308.7	313.4	314.2	313.37	313.89	317.87	312.99	313.41	314.53	317.13	314.91	313.6	309.3	312.17	310.07	307.1	311.64	302.49	309.79	314.46	312.43	309.91	314.56	311.34	316.4	311.38	313.28	307.54	310.53	310.07	309.08	312.34	314.71	310.36	312.94
308.81	314.97	306.93	313.22	309.18	308.98	314.36	312.17	316.01	305.93	314.98	310.88	311.18	307.32	313.87	311.56	310.41	306.65	316.29	311.75	306.94	306.91	310.44	315.47	313.23	311.91	309.85	312.79	309.23	305.33	307.75	310.25	314.74	311.62	307.54	306.14	311.94	304.15	313.14	318.55	311.76	314.84	309.63	310.37	311.87	308.83	310.38	308.72	310.71	310.74
305.97	303.11	304.57	306.49	304.79	307.31	306.99	298.36	296.88	300.08	302.57	302.87	303.56	308.39	304.57	306.46	299.62	297.12	302.69	302.15	302	308.23	304.78	304.26	301.74	303.65	302.08	300.67	301.64	309.1	300.06	302.63	306.54	302.92	303.32	306.77	304.97	302.88	305.85	300.7	308.24	303.98	299.23	306.66	306.82	302.68	309.11	304.17	306.17	302.16
301.97	308.4	304.77	300.32	306.38	304.69	309.04	292.93	302.98	306.36	305.62	308.19	306.12	303.74	295.72	303.67	303.98	298.93	301.24	308.95	309.66	306.36	307.57	304.74	305.7	303.57	308.73	303.81	301.69	304.92	298.56	301.89	306.41	305.25	303.97	304.37	301.75	304.49	303.1	296.97	298.3	300.68	299.86	300.41	304.12	304.3	298.47	303.19	300.22	310.84
315.27	320.5	316.56	314.5	314.9	312.11	319	313.98	320.87	315.7	318.58	320.71	318.66	313.39	318.16	316.13	317.03	320.1	316.28	315.1	317.66	315.42	315.93	318.66	319.94	312.14	318.52	322.66	320.96	320.29	315.85	311.64	312.94	317.48	320.43	311.81	317.26	320.06	321.17	320.52	317.55	316.57	321.78	322.86	320.27	313.7	321.06	317.63	315.23	319.9
295.1	299.38	291.64	295.42	296.35	300.77	295.07	304.63	290.39	297.66	287.86	296.5	299.6	300.31	300.81	297.43	292.69	293.82	294.99	293.93	297.93	297.52	297.24	296.59	293.15	294.22	295.19	288.56	294.38	294.46	297.82	292.39	296.72	296.93	296.32	293.97	292.43	295.01	296.31	294.34	292.9	297.55	292.02	294.06	295.29	292.09	294.32	301.63	290.99	298.38
304.14	303.65	303.9	301.06	301.79	304.34	300.81	304.96	297.49	307.74	305.66	303.8	310.71	302.03	304.45	301.47	304.78	308.11	296.24	298.09	305.76	300.76	297.57	306.91	302.76	303.68	298.62	297	303.6	303.76	302.92	304.63	303.95	302.43	302.74	304.5	306.63	300.87	304	301.57	302.7	308.79	299.68	298.67	303.41	300.01	302.44	300.74	310.41	308.03
308.56	306.3	314.45	307.1	313.07	314.85	311.84	310.03	311.13	314.33	308.88	308.42	313.86	312.44	312.64	312.22	311.39	310.24	310.86	310.04	308.11	310.76	310.16	312.44	311.93	311.14	308.21	311.55	308.3	307.45	304.8	310.57	313.23	308.36	305.73	310.54	309.78	311.33	307.83	312.35	305.46	313.56	309.1	308.46	310.09	312.98	309.78	309.41	311.05	307.04
308.82	311.86	308.09	312.04	308.4	307.34	311.64	304.53	308.38	307.96	313.94	310.97	309.09	303.97	310.22	307.4	311.37	306.89	313.32	312.02	305.45	311.68	314.82	315.15	312.23	309.29	314.65	308.37	312.18	308.18	309.43	304.82	305.44	309.4	310.09	310.23	305.53	311.26	309.54	306.4	307.33	309.84	305.75	306.3	310.76	307.92	314.26	305.89	309.92	308.12
308.56	314.99	316.26	317.05	310.76	308.38	311.23	310.31	310.15	314.33	312.68	313.74	316.22	316.21	309.18	307.64	314.59	316.2	314.21	311.12	320.16	310.88	319.46	315.46	314.67	319.45	310.72	315.69	314.63	313.61	313.69	313.71	310.88	311.74	314.44	311.92	312.47	315.08	312.66	313.2	319.49	309.41	312.72	316.31	312.2	315.33	309.65	313.12	318.05	315.22
323.79	325.77	321.54	325.06	327.59	328.3	321.18	325.51	328.45	325.12	323.02	322.32	323.54	320.84	323.89	325.79	324.77	326.79	329.87	323.64	322.76	323.98	325.88	323.75	325.8	323.1	325.81	325.74	320.25	328.42	325.52	327.45	327	324.82	320.45	325.1	327.56	320.25	328.48	321.74	326.38	327.25	324.33	325.73	331.76	327.62	325.76	325.55	326.13	325.38
301.17	304.61	299.08	301.11	303.32	304.38	299.51	305.27	301.11	304.91	306.94	302.21	297.17	307.71	301.26	301.76	304.02	300.53	302.31	298.82	299.79	302.27	303.86	299.39	304.27	302.37	304.81	306.62	303	302.65	307.94	300.06	301.54	297.35	302.86	298.21	301.46	304.22	300.56	304.23	302.55	300.03	306.05	305.19	301.27	307.51	308.44	310.66	300.77	302.27
306.32	303.52	306.55	307.66	306.84	304.08	307.92	309.4	305.22	304.55	305.21	304.14	309.33	305.67	304.54	303.44	304.72	309	303.31	304.19	306.16	303.38	308.75	310.69	306.82	306.05	309.51	307.87	309.3	306.99	306.03	308.17	305.2	303.76	302.02	308.53	309.28	307.95	298.99	309.92	305.13	308.64	306.66	302.31	312.29	306.1	306.25	304.12	302.49	303.88
311.44	306.07	309.84	309.46	304.91	304.69	304.3	307.66	306.96	302.98	305.57	309.01	310.07	308.14	310.86	312.7	309.64	302.75	305.17	306.72	305.07	308.56	302.4	305.59	311.19	306.4	307.08	310.35	305.83	304.57	311.75	301.85	306.3	302.2	304.03	301.01	308.39	303.54	307.09	311.97	307.06	309.99	301.3	305.3	307.65	307.19	310.46	307.68	306.9	309.83
314.59	310.91	312.87	312.01	316.3	316.4	314.33	314.34	314.58	315.52	310.34	313.99	314.86	316.07	313.68	314.88	315.73	312.45	317.18	310.87	311.25	314.46	311.56	317.65	314.73	312.52	314.89	315.32	311.89	311.34	312.61	312.8	316.42	317.11	315.48	316.48	312.73	315.8	314.68	316.2	310.55	313.13	315.46	314.88	310.49	314.88	314.89	314.03	309.87	319.11
316.25	321.16	317.43	314.97	315.49	318.52	321.03	317.4	319.84	314.45	318.05	312.87	316.62	314.03	312.55	314.89	318.64	317.84	312.47	313.11	312.47	315.54	311.58	317.31	317.26	316.37	314.27	316.91	319.65	316.52	316.49	312.45	321.86	316.84	316.52	311.45	316.18	317.85	318.57	319.3	313.53	314.38	313.07	321.76	315.86	317.5	315.15	317.02	312.98	313.47
305.07	307.13	302.07	301.15	305.61	309.31	302.88	301.84	309.69	302.78	306.03	310.92	308.62	301.92	299.89	304.56	305.28	306.22	306.37	301.23	302.82	308.51	309.64	300.89	305.34	299.27	306.52	302.96	302.8	307.52	305.88	307.78	302.9	309.41	298.77	306.33	307.72	301.15	305.4	303	304.43	308.97	302.99	299.75	307.08	304.98	308.68	306.1	302.79	307.51
315.25	314.56	310.55	312.72	314.78	314.25	315.34	308.06	310.91	319.67	317.67	317.35	316.68	313.35	315.05	313.78	315.99	311.39	308.9	312.28	314.2	307.22	310.64	309.58	310.36	315.48	309.69	311.56	317.21	309.31	311.4	311.75	310.49	311	311.83	312.9	312.26	312.87	315.88	307.67	313.4	310.36	314.78	313.45	308.49	315.6	318.55	311.86	314.27	311.3
307.65	301.66	301.73	300.64	300.29	306.52	301.67	298.78	309.43	305.23	301.52	304.07	303.36	298.38	308.04	305.23	307.17	303.07	305.1	304.65	303.38	303.88	300.79	300.16	298.26	305.63	303.74	305.83	302.1	298.51	303.16	300.6	298.78	299.17	307.97	301.33	302.18	304.18	300.1	303.62	305.46	303.94	305.21	301.01	305.19	299.12	305.19	305.81	302.66	302.54
294.44	292.83	293.08	295.34	295.36	293.93	296.43	292.82	294.13	294.77	290.27	290.57	294.72	299.41	296.42	297.44	296.19	293.9	297.62	289.84	291.53	292.36	301.73	289.7	294.2	291.77	292.02	295.44	292.64	293.2	291.89	295.31	294.58	291.42	295.22	293.96	289.39	294.52	299.93	293.48	298.06	290.35	288.5	290.75	298.8	292.02	294.09	293.58	295.58	295.45
301.21	309.99	308.58	303	305.27	301.67	305.42	306.47	299.76	309.09	303.14	302.46	304.56	303.9	305.25	302.84	310.29	308.97	300.73	305.54	305.53	304.19	306.9	305.19	303.56	303.63	307.35	309.55	303.84	306.44	302.14	306.91	306.11	304.15	307.61	303.03	305.91	309.61	301.85	303.28	305.19	306.42	312.19	304.36	302.43	306.7	306.86	307.64	305.18	305.85
321.75	324.76	314.99	321.62	317.18	318.59	321.91	318.76	313.77	315.02	320.64	321.61	316.78	316.64	318.65	318.86	319.74	322.44	320.5	321.56	320.62	322.58	314.46	318.21	313.22	322	316.82	311.55	317.63	313.33	318.23	318.43	318.78	319.47	316.7	325.41	318.18	316.8	323.15	319.87	320.5	319.06	321.29	321.35	317.92	315.99	318.79	316.59	316.08	316.12
329.8	331.4	332.76	326.36	330.43	324.56	329.11	326.41	328.57	325.97	332.52	327.22	324.18	325.29	325.42	327.76	325.13	328.04	326.36	326.16	328.35	327.05	328.52	326.26	329.68	328.56	328.41	326.19	327.04	333.99	325.21	328.11	325.55	325.68	324.12	321.59	327.21	323.39	330.57	325.5	325.04	326.98	327.42	329.58	331.18	326.94	329.54	329.39	328.77	333.87
302.39	297.59	297.98	299.87	296.86	300.25	303.6	297.85	299.56	294.79	303.56	297.06	303.28	300.23	300.75	298.52	299.98	302.19	300.42	302.65	298.03	294.95	299.19	298.17	298.13	300.59	300.55	302.69	296.7	302.22	302.34	300.68	301.12	298.86	291.93	296.61	299.9	298.61	302.84	300.48	295.22	298.47	301.56	302.15	296.44	302.35	301.92	305.12	300.95	298.53
303.08	309.45	305.59	306.7	306.51	301.49	300.45	305.23	308	296.4	301.85	302.45	307.16	302.6	303.15	310.85	303.13	300.11	302.73	304.68	304.31	304.32	303.61	305.46	300.62	300.8	306.97	301.91	303.88	304.32	300.64	301.81	304.12	305.11	305.83	300.27	303.39	307.54	305.77	306.43	302.64	301.47	304.96	303.28	307.74	304.49	302.8	306.5	305.51	305.38
314.82	312.56	314.69	319.85	312.96	317.84	317.16	312.69	314.9	316.01	319.05	316.07	316.1	318.85	314.48	318.52	314.61	314.47	317.31	312.39	313.79	313.11	319.03	316.58	317.24	313.45	320.2	315.05	314.71	311.39	311.88	317.32	317.32	316.39	315.53	316.29	314.53	310.53	316.22	316.98	313.05	316.03	317.87	312.93	319.21	314.06	314.95	316.52	314.05	310.86
313.72	309.25	309.43	309.15	312.72	308.6	306.85	307.91	313.89	318.19	309.53	306.74	307.37	309.61	311.6	308.11	306.16	307.42	309.93	311.6	313.87	310.49	307.5	312.87	313.27	309.5	309.13	309.48	315.09	310.37	308.23	311.77	307.97	307.91	303.32	309.65	312.74	306.19	307.88	309.5	310.94	307.31	310.73	304.5	308.56	309.4	309.77	308.82	313.37	309.66
300.8	303.04	302.83	301.34	306.47	308.08	306.96	308.91	300.26	305.8	308.27	309.65	304.54	305.81	306.76	304.16	306.71	310.75	304.58	301.95	305.66	300.18	306.99	303.98	300.12	303.59	304.39	305.03	301.47	303.8	302.54	305.03	305.61	304.75	303.74	301.85	302.3	303.95	306.52	298.38	303.59	305.86	303.87	308.69	305.14	301.85	305.66	301.65	297.08	303.45
302.89	300.76	297.25	307.18	307.68	310.12	297.66	301.9	303.88	299.82	300.88	299.71	299.65	302.51	301.02	304.49	301.1	306.81	301.71	305.92	302.96	300.32	297.72	302.58	304.89	303.55	301.76	305.23	305.02	306	302.11	297.67	304.12	304.96	302.3	298.99	304.44	299.47	300.26	308.11	304.21	300.22	297.38	301.24	304.6	302.66	302.22	307.07	301.69	302.83
315.26	320.11	313.3	313.36	320.8	316.01	319.24	316.91	317.47	322.58	309.47	317.39	317.28	315.38	319.55	320.14	323.17	315.98	314.91	319.18	315.04	315.55	319.12	314.81	320.94	314.56	318.72	322.57	318.79	319.48	321.53	323.37	319.32	318.68	319.88	316.16	315.58	319.11	321.41	318.22	319.3	322.43	319.29	320.21	313.41	319.57	319.31	313.89	317.59	315.55
316.07	314.74	313.74	313.54	311.28	316.58	313.41	307.24	308.55	313.22	312.32	309.96	313.72	309.25	310.14	307.29	309.75	301.64	310.46	315.32	312.57	313.07	309.19	313.73	320.04	308.11	316.4	311.35	307.61	310.18	308.74	310.85	308.97	312.01	309.86	309.55	309.66	311.38	312.05	311.57	319.32	313.56	308.09	307.99	310.47	316.14	309.1	311.03	312.42	312.67
300.76	298.24	300.25	300.82	300.85	299.57	298.22	294.14	297.93	301.54	297.39	303.71	297.05	304.04	305.32	301.36	297.66	300.39	301.69	298.86	296.22	305.38	302.54	301.56	301.73	301.35	300.38	302.85	301.62	300.16	301.27	298.08	299.85	299.41	299.78	305.38	298.17	304.36	302.89	300.99	298.12	301.32	299.51	300.75	298.8	297.76	301.56	302.72	299.46	295.76
317.63	314.49	316.41	316.21	317.4	320.88	313.81	313.3	319.4	318.93	315.44	315.93	319.14	313.88	318.35	318.14	314.2	313.16	314.38	313.37	321.08	318.46	317.14	318.08	314.05	312.13	317.65	316.52	318.49	312.51	313.12	311.57	314.02	315.58	312.94	316.13	314.72	321.04	316.42	313.62	314.83	314.04	317.06	318.86	323.5	315.89	314.37	314.77	318.1	317.1
313.27	315.51	317.04	320.17	314.3	319.85	319.46	313.66	318.21	316.22	323.09	316.8	314.73	316.13	314.96	316.14	319.12	317.79	320.84	316.15	319.97	318.08	319.79	321.48	317.9	320.51	313.72	322.25	319.97	318.19	320.01	319.5	321.13	323.25	319.52	317.48	316.86	314.6	321.48	316.67	322.46	319.55	317.87	318.05	314.37	319.24	316.94	319.71	318.32	318.68
319.44	319.18	316.93	315.66	320.17	322.62	315.74	315.15	316.51	314.02	315.27	322.53	319.46	315.34	314.24	319.83	311.61	311.18	319.28	314.45	315.45	311.13	315.78	318.65	312.75	320.29	318.59	315.96	323.64	324.05	314.52	315.66	319.2	321.15	313.53	321.78	313.67	312.18	313.58	321.33	318.93	317.26	319.95	313.47	317.74	316.21	318.4	320.57	315.4	318.96
304.59	307.56	310.67	303.38	302.2	304.82	308.71	306.8	312.32	304.75	307.77	307.49	302.84	305.53	311.09	310.74	304.48	306.4	306.5	311.42	305.85	305.95	303.93	308.47	310.36	310.5	306.36	305.15	303.52	299.34	305.88	305.98	308.59	300.27	306.4	311.15	305.58	304.59	307.54	303.26	309	308.96	306.76	307.95	307.1	302.34	303.04	307.09	302.07	313.7
318.09	315.83	316.17	313.65	312.59	314.37	315.73	318.45	315.64	316.88	314.74	318.53	315.88	317.7	317.25	316.76	312.85	313.19	320.71	316.68	313.95	315.73	317.57	315.29	316.11	316.41	317.24	314.58	318.78	316.51	320.61	323.88	318.27	319.71	321.05	316.75	316.87	318.43	321.58	321.99	313.51	317.5	314.93	314.23	316.01	318.06	314.65	319.91	317.25	318.26
321.75	322.6	318.87	322.06	316.97	320.62	319.74	324.5	320.2	318.2	321.06	318.72	322.55	315.64	320.61	318.18	316.95	315.69	320.9	319.87	322.14	318.8	321.3	316.88	316.26	320.62	318.27	317.81	322.7	318.18	315.21	318.61	321.48	320.67	319.47	317.95	319.95	316.82	323.07	320.77	318.89	321.41	319.1	315.48	315.27	320.57	318.05	321.13	321.24	319.85
315.57	317.58	318.35	314.2	313.28	318.61	322.57	319.06	316.44	315.42	315.72	319.15	318.47	318.76	318.55	323.19	318.44	319.43	314.31	321.89	316.37	318.51	320.43	318.65	320.23	317.35	323.23	320.94	318.55	316.07	318.48	321.24	315.34	318.6	315	319.23	319.06	316.91	313.26	312.46	322.33	319.99	319.48	315.51	316.54	316.44	313.87	313.58	321.13	318.71
298.86	292.99	296.74	292.45	301.09	293.16	297.58	294.71	296.16	294.09	294.85	296.53	295.98	294.38	294.52	296.56	301.11	293.77	293.62	298.5	296.43	293.25	294.37	296.38	300.32	302.58	294.8	297.13	294.43	299.44	297.58	296.59	297.88	299.36	298.14	298.06	298.29	295.2	298.03	300.2	300.77	294.55	298.3	297.36	296.84	296.18	300.79	296.97	295.7	300.48
309.77	309.47	317.45	308.47	309.54	307.96	318.99	314.81	311.78	306.21	310.19	313.86	309.83	310.18	310.33	315.42	312.79	315.52	314.22	311.12	314.57	313.18	309.96	305.74	312.44	314.96	315.25	313.14	315.21	311.55	312.69	313.12	313.75	310.52	311.05	312.56	316.35	310.62	312.6	314.82	313.71	320.02	310.32	314.59	311.97	314.54	312.16	308.75	316.74	314.6
312.38	309.34	307.05	311.17	308.83	311.11	310.57	309.94	309.69	310.77	312.35	310.05	309.95	310.9	315.14	310.91	305.28	312.01	317.38	310.29	315.87	308.78	307.17	316.39	306.75	313.21	313.24	310.17	311.43	307.52	310.7	308.86	309.15	306.52	310.17	309.63	315.76	314.25	315.16	309.07	308.3	306.32	306.56	309.55	305.17	308.69	309.8	308.64	306.2	308.85
301.14	301.82	301.08	304.06	300.72	306.89	300.66	302.3	299.59	302.57	299.39	302.69	305.82	301.64	295.72	300.53	299.63	298.43	303.25	300.89	300.58	303.79	304.43	297.85	298.11	304.13	299.19	297.7	300.19	296.5	296.74	304.54	296.05	299.71	305.64	305.19	299.5	305	307.06	302.33	301.24	303.91	299.32	298.36	302.84	300.21	299.28	302.3	302.69	302.12
313.25	315.92	318.9	318.38	312.04	314.92	316.63	312.24	314	314.27	314.76	318.53	313.1	310.8	313.99	315.92	314.2	316.07	314.61	317	316.76	309.21	311.97	316.03	316.65	315.36	315.35	313.78	312.99	314.37	313.46	316.63	315.89	316.78	314.5	320.72	317.68	316.09	314.16	320.85	317.31	315.52	315.91	317.71	316.96	313.1	313.07	318.87	316.25	315.75
305.16	311.88	311.27	310.27	315.73	313.73	308.09	309.42	308.31	310.31	308.31	309.28	314.48	308.53	311.88	310.64	312.92	310.22	301.6	305.24	310.87	311.11	310.74	304.06	308.38	313.76	310.48	314.12	312.94	306.93	307.8	305.61	312.77	306.96	309.62	308.06	306.06	309.97	309.79	306.19	311.18	308.56	304.98	308.39	308.39	312.32	309.75	310	311.91	305.8
319.79	314.71	321.63	320.1	317.16	315.9	316.67	316.99	318.9	316.9	318.6	314.82	317.35	316.94	312.22	317.24	310.93	317.94	313.64	321.05	320.87	320.39	319.82	314.8	317.4	316.04	316.73	315.73	318.86	318.91	316.65	318.75	318.66	315.63	321.11	317.85	314.52	322.15	315.33	314.1	312.32	315.71	314.89	317.29	317.01	313.25	315.84	312.79	317.22	320.67
323.51	326.93	335.24	328.06	328.6	327.83	325.58	324.56	333.81	329.97	325.73	326.73	326.82	323.66	330.88	330.24	330.73	320.74	328.48	330.19	330.19	330.05	321.26	329.61	330.24	326.64	333.29	323.9	330.44	323.69	330.34	328.5	329.34	331.38	327.53	327.59	329.26	329.97	327.35	323.48	329.35	326.44	325.27	330.32	330.01	327.66	327.18	325.66	324.91	320.18
293.12	295.02	293.82	290.98	293.93	291.76	292.18	296.36	291.32	292.47	297.02	296.19	295.59	301.46	300.08	296.56	293.53	294.96	299.84	295.02	291.68	294.38	296.11	290.1	296.96	294.96	291.5	291.35	295.97	299.08	298.47	297.02	299.52	294.63	292.96	293.27	292.22	295.29	294.55	302.32	294.58	291.64	296.09	299.61	295.74	293.87	300.59	293.87	295.22	290.07
299.22	298.46	298.4	299.07	303.75	299.69	305.75	304.86	300.15	299.53	296.25	297.73	301.84	292.73	299.32	297.55	302.97	296.83	297.68	303.51	298.4	302.66	300.35	299.37	301.97	303.47	298.52	298.95	304.5	298.9	297.05	301.21	299.9	301.53	306.29	295.63	297.49	302.17	300.61	302.22	300.72	299.57	296.14	302.79	299.24	298.97	297.01	303.5	299.9	299.1
309.27	314.23	315.37	317.43	317.85	317.52	319.11	313.48	313.69	312.94	311.9	309.08	313.26	313.76	310.62	311.5	309.38	307.06	313.16	312.1	314.27	316.85	315.77	317.16	317.93	313.56	312.82	316.87	316.3	314.73	318.62	313.24	312.75	317.14	310.53	314.69	316.46	314.05	317.13	308.84	314.62	310.87	312.6	313.69	312.53	313.38	313.18	315.77	311.64	310.95
318.87	317.89	315.22	319.21	321.51	319.46	316.17	317.67	320.83	317.75	322.38	317.72	324.17	317.98	322.23	317.42	313.94	315.34	318.77	315.9	319.16	318.59	313.52	319.28	319.82	317.69	319.52	319.61	320.76	316.42	310.68	322.09	315.01	319.36	318.96	319.97	315.69	317.33	319.78	313.44	316.86	315.56	316.15	315.9	314.11	316.14	321.37	322.2	314.77	313.09
308.05	302.33	306.78	303.51	297.83	306.26	298.57	307.87	298.86	298.13	303.69	298.61	298.17	304.19	298.07	298.16	302.3	300.52	298.9	301.45	304.74	302.53	301.64	299.26	302.74	297.54	305.23	298.16	302.13	302.9	299.08	306.6	302.45	298.5	295.35	300.56	305.07	307.13	298.74	305.22	303.51	297.68	302.88	303.13	298.72	302.24	297.94	300.94	300.76	297.99
323.49	317.25	318.43	317.01	317.82	316.12	319.75	314.02	325.37	312.82	312.05	321.54	312.75	315.33	319.38	310.38	321.2	321.49	319.05	311.6	316.3	316.53	321.01	320.28	318.82	311.41	322.5	320.02	313.52	320.24	322.1	320.4	316.39	315.35	319.87	316.32	317.53	312.96	310.6	316.11	322.23	312.63	320.22	318.43	315.4	320.21	310.61	312.29	317.78	312.79
302.92	303.05	296.6	307.22	304.83	304.93	307.63	302.54	306.47	305.42	303.24	307.16	302.57	301.41	299.39	303.97	305.26	303.26	309.35	305.92	304.32	303.46	306.47	302.69	304.66	301.38	302.71	303.37	300.75	300.05	304.15	304.67	303.62	305.73	307.26	304.11	299.28	302.29	301.01	304.42	306.36	305.46	305.86	302.74	303.09	305.24	309	304.84	306.95	305.6
307.21	301.74	307.02	303.72	305.14	300.35	307.23	306.33	303.95	306.86	310.66	306.51	303.8	302.64	305.56	302.48	302.54	309.54	307.43	304.64	302.35	305.91	300.47	307.27	301.33	303.32	301.2	303.37	298.71	303.21	300.01	303.33	304.19	305.26	306.32	303.26	304.26	299.29	304.31	305.71	301.89	300.77	302.36	306.75	305.96	307.63	304.44	301.29	304.99	304.42
308.4	308.58	306.65	309.98	307.55	308.16	310.06	308.11	309.63	308.31	312.12	307.49	309.83	312.33	311.04	310.33	312.58	309.66	309.95	311.19	308.75	312.41	312.06	308.84	309.07	308.37	308.12	306.39	307.71	311.47	311.39	309.86	306.66	311.48	309.77	304.88	309.52	312.25	311.12	306.09	314.72	305.23	310.76	308.69	299.73	310.17	311.26	309.8	308.4	308.09
303.08	299.7	301.44	304.16	306.61	303.29	301.66	308.72	301.74	299.61	301.16	297.93	305.4	303.15	304.07	302.88	302.04	303.93	301.06	300.19	300.7	307.63	302.39	299.87	307.01	297.81	301.81	306.08	302.03	297.48	298.66	301.46	301.51	301.16	305.96	300.03	309.21	302.19	301.04	302.39	310.1	300.57	299.49	297.61	307.57	299.47	301.54	303.28	302.13	301.15
304.68	312.18	304.68	311.15	308.3	306.14	314.63	309.65	307.25	305.53	307.34	309.81	306.45	307.07	315.45	309.05	307.73	308.78	308.8	308.7	307.6	309.02	307.39	308.13	309.83	305.81	308.78	307.58	307.54	311.73	309.97	305.52	309.05	313.78	307.43	309.32	307.82	306.65	309.13	307.92	303.64	306.46	305.6	312.81	304.79	310.22	309.97	309.48	302.29	312.93
315.74	311.3	302.42	311.78	308.12	307.68	305.96	304.56	309.39	309.83	308.71	314.42	312.36	316.88	308.28	306.41	307.25	311.82	310.41	307.6	311.32	312	307.47	311.44	305.43	311.51	314.07	312.83	308.42	311.22	310.42	307.72	313.49	313.05	311.62	309.04	307.09	306.79	311.19	311.82	312.76	306.59	309.37	309.42	309.12	310.73	312.86	310.79	309.58	307.96
311.38	311.09	308.01	309.24	312.58	305.28	308.85	306.6	310.2	307.14	303.35	307.73	310.4	309.36	311.42	304.8	310.56	307.17	308.66	311.22	305.99	306.79	306.94	312.42	309.27	313.59	305.36	310.66	301.91	306.59	307.52	308.06	306.53	305.23	303.51	308.81	307.62	307.81	307.57	311.38	304.78	311.9	305.14	307.64	307.72	311.45	307.06	305.56	311.55	312.59
297.56	310.51	301.01	301.23	301.71	305.19	300.68	299.64	305.11	303.53	300.11	301.77	301.45	304.97	300.15	304.26	305.09	307.51	301.84	302.57	303.27	304.08	306.3	304.22	300.82	303.51	303.55	300.97	308.7	300.25	299.96	302.12	300.13	305.27	308.22	304.32	307.95	301.79	302.66	302.44	302.9	301.27	302.21	309.19	310.66	301.9	305.65	307.35	308.28	305.16
323.47	318.94	326.35	326.07	328.77	323.44	329.88	329.14	330.21	325.23	327.09	321.08	322.97	323.12	327.09	318.38	327.5	323.56	326.94	323.55	322.65	325.19	326.12	323.93	328.25	324.13	325.03	329.03	331.39	322.62	321.67	329.59	326.08	322.57	328.62	324.99	324.37	326.31	327.24	325.28	325.67	326.22	324.39	328.42	320.34	320.18	332.37	324.83	324.81	326.05
306.75	308.54	302.77	302.97	302.26	296.97	306.26	305.56	303.95	298.91	304.02	303.77	301.04	302.57	309.81	303.07	303.02	305.11	306.83	300.73	302.46	301.38	305.78	306.5	305.56	303.15	307.46	306.46	303.22	303.18	305.51	304.47	301.39	302.18	299.09	300.43	304.31	306.44	306.24	304.43	302.21	306.3	305.29	303.71	307.78	306.72	308.08	304.04	302.13	299.76
300.72	296.09	302.49	303.08	303.65	301.25	304.69	302.79	299.48	302.78	300.45	301.2	303.64	304.59	301.66	305.12	302.72	303.65	304.16	299.64	302.57	305.21	300.53	302.24	301.85	301.29	300.24	302.65	304.87	301.05	294.74	299.95	299.47	299.26	301.02	300.36	302.2	301.04	304.13	303.38	305.91	303.88	300.93	302.86	307.38	302.66	300.38	303.54	297.74	302.02
300.8	303.04	306.32	308.94	307.65	303.16	308.78	311.92	303.76	303.86	304.88	305.61	307.37	300.11	309.47	304.98	303.96	303.3	308.03	304.79	308.46	305.07	301.03	307.75	303.8	302.63	307.33	302.19	305.1	304.46	303.5	308.86	302.95	308.03	304.75	304.3	299.68	303.15	304.51	302.69	304.18	302.8	308.65	308.48	306.03	301.6	301.3	306.54	305.69	306.53
300.88	299.34	301.01	298.48	299.2	295.66	295.89	301.06	301.01	303.95	300.85	300.91	298.03	300.65	298.24	303.25	299.05	301.12	300.64	303.46	301.59	307.67	300.25	304.77	303.09	303.48	302.93	302.21	299.03	302.97	296.12	300.8	296.29	292.94	299.36	300.82	302.46	299.13	303.03	300.95	306.1	301.49	300.6	298.28	299.98	305.65	304.74	300.59	303.07	300.48
327.98	328.89	329.84	327.17	329.36	331.16	330.31	327.44	331.06	331.81	328.01	329.82	329.8	326.42	325.1	331.8	328.73	327.51	327.51	326.92	330.62	328.72	329.07	331.23	329.23	329.51	334.93	329.21	330.7	326.24	327.2	325.5	334.36	324.95	331.83	332.26	332.21	325.72	334.31	323.25	329.33	323.86	328.91	331.12	329.73	329.91	329.16	326.99	326.39	322.57
304.44	304.93	308.01	306.84	303.85	303.86	313.76	306.79	305.16	308.69	304.48	304.63	307.06	302.54	302.88	303.45	300.19	309.09	308.76	306.31	306.03	304.53	306.41	301.54	306.44	309.64	311.12	303.87	306.67	308.78	307.98	304.84	306.13	306.82	303.2	308.71	303.47	302.71	306.14	307.52	311.35	304.51	307.28	303.81	300.82	304.04	311.34	304.95	308.14	304.44
300.21	308.01	299.4	304.93	303.63	303.83	300.81	304.83	303.88	304.6	304.16	303.73	308.95	305.05	306.5	308.16	307.79	307.04	309.89	306.41	301.25	303.62	303.33	306.31	307.08	304.74	303.4	301.63	306.65	310.78	306.71	302.75	304.92	304.19	306.15	308.84	308.1	312.3	306.72	305.42	304.04	304.28	305.21	301.84	309.14	302.92	302.6	303.88	300.51	309.73
297.64	301.59	306.15	304.52	303.35	307.2	304.43	310.81	306.29	307.15	303.84	305.56	307.99	302.36	307.11	303.32	303.12	311.15	307.17	309.92	307.81	300.42	306.94	304.66	306.68	302.05	308.11	302.5	307.49	311.11	307.84	305.16	302.35	308.55	304.47	303.1	303.04	303.48	303.22	307.93	306.27	308.75	301.76	305.81	309.92	303.58	302.89	306.18	306.99	310.16
304.57	303.6	306.87	305.85	302.86	304.35	300.6	307.4	305.89	306.82	304.65	301.94	304.87	299.73	302.41	308.98	307.19	305.84	300.92	301.81	305.46	308.73	308.44	303.03	307.06	307.65	302.65	302.27	297.81	303.9	301.78	304.05	309.99	300.3	306.54	299.92	306.91	301.64	304.18	301.95	305.69	299.19	301.51	301.26	303.62	304.85	306.83	300.99	307.83	302.17
311.79	308.99	312.08	305.3	310.41	305.49	310.34	306.19	308.75	309.9	306.92	305.36	308.58	310.01	311.09	308.7	311.77	302.34	308.25	309.34	311.52	310.63	308.22	310.61	308.51	307.22	309.38	305.66	307.81	308.43	306.58	305.59	308.39	309.67	306.45	308.75	305.73	313.02	308.27	307.3	312.96	304.98	311.46	314.68	310.12	307.94	304.85	310.02	310.39	309.44
321.48	314.41	316.33	316.01	314.62	314.74	315.55	313.71	319.23	316.53	316.08	312.91	317.21	313.9	315.69	322.06	310.22	314.87	314.44	318.96	311.41	319.64	307.89	316.07	320.12	317.77	316.72	312.79	314.16	314.55	309.68	313.57	314.51	314.24	309.42	320.02	314.89	316.57	318.81	313.81	311.55	310.48	313.98	312.82	315.16	319.55	313.3	312.81	312.5	318.89
313.65	318.43	318.56	313.8	319.14	313.44	316.36	320.69	318.32	315.33	319.06	323.19	321.13	319.56	317.03	318.34	319.04	319.67	315.2	317.64	317.5	317.41	321.46	324.18	314.67	319.9	315.35	317.43	319.19	321.55	317.52	320.6	316.16	319.97	323.53	318.39	320.08	318.58	317.06	322.54	320.33	315.5	315.12	322.26	315.53	318.1	317.13	319.73	324.26	322
311.74	308.79	310.16	314.61	309.39	313.65	309.3	308.26	312.21	311.75	309.44	310.12	311.56	310.28	309.76	315.94	315.66	314.56	311.18	315.95	311.35	310.71	310.69	312.64	314.7	318.36	308.11	311.4	315.41	308.98	305.31	305.73	316.49	313.05	307.53	310.31	313.86	310.95	311.36	315.13	309.82	313.72	307.32	308.85	314.43	315.19	310.1	312.33	309.14	313.21
305.88	303.24	303.18	299.65	298.32	300.78	305.63	305.93	301.19	303.01	305.92	306.91	308.29	304.98	299.19	303.69	304.22	301.17	305.66	303.93	300.23	301.25	308.5	301.46	306.91	301.02	306.13	303.68	300.53	298.66	299.55	305.11	300.61	302.62	302.71	306.4	301.44	303.88	301.55	305.52	304.55	302.27	300.6	302.53	302.52	302.36	300.21	304.11	302.59	302.27
310.94	314.84	311.94	311.76	309.82	304.1	312.81	307.42	310.45	310.62	309.05	307.61	312.14	310.24	311.11	310.22	309.92	306.12	308.78	308.07	311.84	306.29	313.99	312.41	307.77	313.14	310.88	304.6	313.06	311.5	306.89	306.94	310.69	308.28	312.49	310.52	312.13	306.76	312.3	310.7	315.63	308.99	307.73	311.63	313.5	310.77	304.53	309.49	313.08	310.93
299.87	295.35	300.7	304.19	295.23	302.08	301.42	301.48	299.28	297.07	298.19	301.16	303.73	302.81	295.95	298.42	306.57	304.38	295.22	298.82	308.9	299.08	298.09	299.63	303.8	302.03	299.56	302.35	304	300.45	300.88	297.72	293	299.16	303.12	298.91	299.94	299.09	299.05	298.94	299.42	303.64	303.61	298.97	304.21	301.59	300.27	302	305.76	301.45
314.99	320.63	312.06	311.39	313.09	311.86	310.95	311.51	316.33	310.49	315.56	312.07	317.17	308.59	313.34	314.89	314.82	313.34	308.67	316.26	309.97	314.19	314.26	311.92	312.39	314.12	316.03	316.09	316.08	312.03	313.74	314.75	312.28	314.89	316.23	317.01	316.28	316.68	306.61	312.85	313.31	312.83	315.7	313.22	316.48	320.48	310.16	308.98	313.2	310.64
304.29	310.24	309.09	308.92	308.95	306.72	305.79	304.61	309.14	311.58	305.91	311.58	305.44	310.18	308.94	309.97	306.9	310.28	309.08	309.18	309.37	308.38	303.23	309.98	311.59	311.25	307.53	312.44	308.77	306.34	303.99	306.08	311.25	314.02	311.99	309.66	307.91	305.63	310.85	312.91	313.29	311.46	312.08	312.01	307.81	304.94	314.11	306.94	308.01	313.51
312.07	306.87	314.82	310.26	311.17	310.75	310.58	310.71	308.56	310.47	309.33	309.16	308.77	310.19	308.25	310.26	311.85	307.88	312.37	314.21	311.4	308.47	303.25	308.42	309.07	309.8	310.56	313.12	310.37	311.78	315.2	304.9	309.67	309.32	305.83	312.21	312.53	306.89	309.64	306.96	315.44	315.06	313.99	310.34	308.39	308.45	305.56	306.1	309.53	310.09
320.91	319.14	321.76	319.01	322.35	314.53	319.71	315.11	318.89	323.91	316.51	319.02	318.58	319.84	324.3	319.45	320.14	317.57	321.57	323.55	320.28	318.57	323.68	322.91	317.45	319.61	316.79	313.26	315.49	315.15	316.41	314.13	314.73	321.01	315.13	318	317.6	317.35	320.98	319.13	314.7	321.26	316.8	321.33	322.28	319.02	320.8	320.39	321.51	315.84
322.84	321.5	319.36	325.03	318.58	321.46	322.32	321.56	318.63	320.79	316.11	312.54	323.55	319.53	321.67	320.09	319.19	322.07	312.35	321.81	314.78	315.08	319.92	321.13	318.39	316.93	320.02	320.19	320.23	318.22	322.36	329.7	321.87	318.35	316.63	317.75	315.49	318.18	316.62	320.32	316.46	321.47	323.47	318.87	318.82	316.2	322.66	321.05	313.49	321.28
309.45	308.03	310.62	312.4	309.43	311.73	311.92	303.91	305.89	308.6	310.34	301.34	308.26	311.55	302.33	304.41	311.41	311.03	306.24	308.49	310.71	310.35	303.94	310	308.69	313.21	307.63	310.46	310.24	310.71	308.56	311.1	314.96	312.09	310.67	308.31	316.97	303.9	310.93	307.65	310.88	306.58	302.12	311.07	307.51	309.84	307.23	308.68	311.95	309.18
323.54	321.3	321.01	324.24	324.07	324.4	324.51	324.55	325.03	320.51	326.68	328.15	322.53	318.02	327.88	322.4	324.18	325.61	326.15	325.02	319.47	322.92	325.49	326.73	324.93	326.5	323.29	323.65	321.16	326.12	328.68	321.86	326.05	324.1	328.5	324.42	327.82	324.47	322.75	323.03	323.5	323.81	320.71	323.37	322.7	328.02	324.2	322.94	321.89	323.77
310.01	306.96	300.46	308.84	310.44	309.62	304.44	307.06	306.76	304.43	301.77	307.8	310.61	307.98	310.75	309.3	307.5	309.21	307.68	304.59	304.31	301.54	306.01	308.78	302.58	305.23	307.11	302.24	304.66	306.56	304.29	307.36	306.84	310.6	307.1	304.29	307.64	306.85	307.14	305.51	304.86	300.35	306.33	307.22	307.47	309.92	305.4	307.08	304.82	307.08
319.38	318.35	317.41	328.51	318.14	318.5	318.79	318.05	316.4	320.15	313.51	320.27	314.8	314.96	315.02	315.99	319.95	317.55	313.06	314.46	318.79	315.13	316.54	313.13	316.89	319.93	313.94	313.59	311.09	320.26	313.96	318.33	318.43	314.01	317.25	316.03	316.7	324.87	315.44	315.25	313.25	315.56	313.97	317.91	322.64	315.22	318.73	320.52	320.03	320.44
318.38	313.18	314.84	319.34	316.15	314.28	311.42	318.73	318.03	314.92	316.47	314.79	314.03	316.78	316.27	315.55	317.58	316.51	317.59	313.74	316.18	314.66	319.28	313.95	312.55	317.75	318.04	313.29	314.85	317.3	316.26	318.37	314.29	312.8	313.27	316.76	317.44	314.64	318.61	319.59	315.43	314.83	315.18	312.48	313.05	318	320.38	311.63	316.1	311.32
305.35	300.46	302.97	299.04	306.19	296.64	299.63	303.88	295.6	303.21	299.6	297.33	300.33	298.13	294.66	297.14	296.43	299.23	301.12	300.43	299	300.24	299.34	299.64	298.91	300.35	301.57	302.96	300.45	300.65	300.55	296.55	296.75	300.87	294.35	305.43	299.62	298.68	298.77	301.96	301.02	298.44	298.54	302.13	301.95	298.1	303.1	297.33	301.08	299.6
301.46	312.39	310.87	309.4	308.69	308.83	303.55	311.45	302.37	307.89	308.2	307.91	308.09	305.85	304.69	303.32	304.81	302.89	307.78	311.41	308.27	305.15	303.22	306.41	304.54	310.73	306.34	309.46	305.54	307.59	308.65	301.37	309.67	311.15	307.24	305.23	306.27	306.55	307.18	306.48	302.24	310.36	305.54	310.77	307.45	305.59	308.37	308.95	310.44	312.16
297.91	303.74	299.58	300.52	307.52	298.58	302.84	300.02	299.56	301.74	299.65	299.67	298.21	297.96	295.64	300.28	299.65	304.67	302.02	295.1	296.88	304.88	301.86	298.64	299.29	298.02	302.67	298.23	296.02	299.5	296.39	301.87	298.42	304.68	298.01	297.43	302.97	304.06	297.46	298.27	301.97	303.29	297.54	298.77	299.74	303.18	296.57	302.12	305.08	298.68
313.28	312.41	313.11	314.86	312.38	315.27	318.68	315.41	318.01	314.59	318.04	316.34	317.39	315.49	314.32	317.34	315.2	316.35	317.46	315.15	314.77	318.42	312.83	315.43	318.54	320.24	317	315.51	318.78	312.57	316.92	314.06	319.77	317.04	315.69	316.33	314.95	317.82	313.73	314.14	310.68	318.65	317.89	313.42	317.32	317.49	313.85	315.75	315.92	314.95
307.36	313.8	312.16	308.54	312.91	314.68	311.64	316.01	308.3	315.74	314.07	319.17	313.02	312.35	310.22	309.35	311.24	315.07	313.45	309.01	314.31	316.35	308.47	309.03	311.74	305.62	314.05	309.57	316.95	313.7	311.21	310.56	310.14	316.84	313.35	311.99	312.66	313.84	314.6	311.83	321.15	316.82	309	314.72	313.63	310.47	314.88	310.55	306.36	309.24
327.14	330.38	323.94	324.11	327.49	329.3	327.76	328.45	329	329.08	323.1	327.26	326.99	331.75	333.46	328.9	327.84	324.07	330.01	329.07	321.03	328.07	322.91	328.64	328.63	334.8	324.37	328.99	331.07	325.95	335.79	329.64	325.31	333.6	324.44	326.08	325.99	327.93	325.45	321.9	330.15	324.16	326.1	334.13	323.71	330.67	329.05	325.58	334.8	326.24
292.43	299.3	294.41	293.7	296.62	297.06	294.03	299.79	299.62	294.66	296.59	296.4	293.11	297.1	296.66	296.69	295.73	292.82	297.52	300.62	298.82	295.82	294.52	300.17	291.66	296.53	296.13	297.2	298.12	300.04	299.88	298.03	297.45	293.94	297.09	305.43	296.58	296.15	295.48	298.1	299.52	298.53	300.51	297.65	297.74	293.09	294.22	294.02	298.56	297.93
311.12	312.96	313.53	319.76	313.81	316.47	314.09	312.53	316.76	318.86	317.5	320.39	313.76	318	312.2	313.37	311.41	313.44	312.36	314.9	316.54	314.77	317.58	315.8	310.62	314.52	317.58	319.54	320.73	319.69	319.27	314.97	313.64	315.69	314.21	312.28	316.33	317.34	311.38	316	316.72	312.17	313.72	317.85	315.81	319.23	311.94	312.96	316.2	311.85
313.31	314.46	317.74	314.88	318.18	318.76	315.7	315.62	317.83	321.81	318.69	321.61	317.21	319.14	320.9	316.52	323.54	316.56	317.49	320.24	320.45	315.48	320.52	320.75	313.11	318.43	313.4	315.25	319.8	319.75	316.38	315.86	317.85	312.11	314.75	314.82	318.03	319.18	317.92	317.16	322.55	315.66	317.77	320.09	315.01	322.47	315.93	315.44	315.83	310.78
318.82	310.4	312.89	310.68	314.85	313.22	314.68	314.7	312.82	314.55	312.97	314.92	317.43	319.52	315.52	310.94	314.65	312.9	310.06	315.8	309.71	314.51	306.81	309.91	313.88	308.74	315.14	312.63	309.55	309.28	316.32	310.03	311.72	312.76	316.76	312.06	313.35	314.04	317.95	314.69	311.62	309.77	310.32	315.8	311.16	313.79	310.16	314.75	311	315.2
314.77	322.72	321.06	313.21	315.74	318.26	318.6	318.24	314.3	322.62	319.2	315.66	316.06	310.96	316.71	313.88	316.07	318.95	318.04	319.51	314.91	312.5	312.89	311.21	313.1	312.92	315.58	309.1	316.14	318.14	315.56	314.17	315.72	318.27	315.38	315.19	320.48	313.41	320.59	315.4	314.53	313.79	315.42	319.62	311.86	319.57	318.65	320.22	319.26	317.19
309.82	304.18	307.81	304.55	306.1	310.78	304.34	303.09	309.81	303.2	299.67	303.32	305.16	302.57	307.34	307.09	306.54	305.81	307.51	305.56	308.19	307.82	308.89	308.3	308.52	310.92	312.05	304.77	306.2	308.11	308.6	302.71	306.13	306.67	301.92	302.63	310.35	307.82	301.57	310.44	305.84	306.53	308.64	308.19	311.74	303.66	308.06	304.34	304.02	303.38
296.39	298.29	293.68	292.57	288.75	293.8	294.45	296.45	294.51	296.79	286.39	289.88	288.63	290.43	299.35	298.52	298.08	299.42	298.48	296.2	294.65	292.79	292.57	295.52	290.53	296.91	292.21	295.91	291.87	293.39	291.82	299.15	295.8	293.35	298.3	292.7	297.33	294.22	295.4	286.3	295.3	293.01	297.45	294.19	293.52	295.59	291.94	293.26	295.27	290.27
305.27	305.88	309.27	306.06	304.53	304.96	300.84	302.6	309.37	303.79	308.45	306.04	303.66	304.36	305.12	303.27	306.78	305.74	306.28	304.81	309.27	303.68	302	297.92	310.52	305.31	303	303.55	300.59	300.79	307.98	305.11	304.78	299.59	300.59	307.25	306.3	305.65	301.22	306.27	307.35	308.05	302.3	307.29	308.69	308.65	306.24	304.52	304.94	307.03
302.73	304.91	304.48	302.4	305.86	309.21	308.28	302.68	309.33	306.89	309.68	304.29	307.63	305.59	310.23	307.96	306.65	302.36	305.18	303.03	300.55	306.44	311.11	311.31	303.07	301.43	307.69	309.35	304.07	305.58	307.61	311.69	306.82	306	307.29	308.08	309.56	303.24	303.51	306.79	310.47	301.27	308.53	311.95	311.57	308.77	304.95	303.4	303.4	308.15
314.99	312.15	320.78	315.58	322.81	315.32	319.57	317.15	313.57	314.41	320.46	321.57	317.1	311.96	318.99	312.61	315.93	318.32	316.74	315.08	314.36	316.8	314.78	316.1	315.74	315.86	315.55	316.82	315.21	314.65	319.3	313.58	317.6	313	315.99	318.3	316.47	322.59	311.55	315.24	312.34	317.71	314.01	315.69	314.22	311.96	314.77	315.36	320.49	315.63
324.69	327.93	331.9	327.15	323.81	324.05	332.79	326.68	328.26	323.18	326.73	326.1	329.93	325.48	329.31	327.34	326.84	329.32	331.05	319.42	329.4	327.1	327.28	329.57	327.82	321.6	325.22	326.68	328.44	323.34	331.5	321.56	325.84	327.9	325.06	328.23	327.65	321.94	323.55	325.61	326.56	326.47	324.99	326.83	325.97	325.11	323.83	322.1	331.47	328.95
315.22	317.63	313.58	315.87	315.83	320.82	316.04	318.68	316.37	320.14	320.74	322.16	319.24	316.8	317.88	313.96	318.83	317.67	321.27	317.13	325.74	318.99	323.22	319.43	321.17	316.47	322.6	321.12	321.05	317.38	314.57	318.37	319.3	316.39	317.31	317.76	318.45	317.3	313.87	322.84	318.64	315.11	317.32	319.18	316.97	317.77	319.3	320.19	313.05	318.62
300.94	301.92	301.27	304.38	301.28	303.84	299.78	301.65	301.28	304.13	304.47	302.3	299.85	301.97	301.42	303.71	300.11	305.33	305.59	304.77	298.65	304.91	300.75	297.92	303.51	304.53	305.06	303.52	302.21	304.77	301.83	298.57	296.85	302.8	301.54	301.67	305.9	299.08	298.97	302.04	297.38	303.88	301.49	300.5	298.11	301.66	300.64	300.55	306.21	297.19
313.3	312.92	307.23	317.39	310.99	313.23	314.52	309.7	314.85	317.38	311.83	312.89	319.23	315.6	315.35	312.65	311.25	314.8	311.26	312.83	312.61	310.11	312.2	312.23	313.93	315.02	313.15	315.51	307.93	315.16	312.05	309.76	316.34	312.72	310.73	312.87	312.74	318.58	313.24	310.97	314.02	316.59	311.5	316.73	313.9	310.78	314.13	305.22	314.06	314.27
302.42	308.39	300.45	304.61	301.69	306.05	307.17	301.51	301.66	304.35	302.57	302.08	310.09	306.46	304.06	307.98	303.48	303.1	304.93	307.18	302.45	305.55	301.66	305.7	299.21	300.26	308.2	303.56	301.78	304.09	304.82	301.71	305.62	302.9	305	307.16	302.9	301.4	306.55	303.58	308.73	306.51	305.12	306.69	301.6	303.32	301.71	304.01	303.44	309.39
317.4	308.74	312.97	312.41	314.69	309.9	315.63	309.82	311.77	314.54	319.06	315.68	311.21	312.26	315.36	313.43	308.68	316.43	315.82	314.54	311.76	314.01	319.05	314.99	314.84	314.64	314.73	311.97	310.7	312.91	312.99	310.14	317.16	313.95	316.61	311.74	313.73	312.76	311.59	315.6	314.66	311.22	313.78	315.03	309.07	312.88	315.92	312.04	314.21	312.98
300.4	301.2	301.09	303.04	301.59	300.06	302.44	302.67	300.1	303.2	301.89	299.08	304.78	302.42	308.33	301.42	298.88	306.52	298.98	305.38	303.59	305.08	300.65	300.22	305.29	298.49	300.65	306.09	305.88	305.32	301.61	304.38	303.1	305.95	300.35	300.82	307.29	299.78	303.32	298.43	306.46	300.84	307.95	306.02	299.61	304.67	304.06	300.51	301.59	301.57
318	323.22	315.92	316.61	321.07	317.39	318.07	312.24	321.99	316.08	316.38	315.08	313.24	313.6	319.44	313.83	318.83	316.22	316.25	313.42	314.53	316.72	317.72	311.56	317.72	316.37	317.33	313.87	316.85	317.84	309.9	322.49	321	314.07	318.25	320.24	308.02	316.53	316.85	319.05	314.53	319.52	317.72	313.95	319.61	315.44	314.75	312.66	317.96	322.44
305.25	304.2	308.55	310.26	307.29	309.32	314.29	311.08	313.45	311.01	305	314.81	305.68	310.43	308.93	301.99	310.34	315.23	306.23	308.8	308.96	310.61	312	310.15	306.35	309.21	308.05	311.88	307.22	314.29	310.06	308.39	310.78	311.41	314.59	313.67	307.43	311.67	312.39	311.31	313.31	309.54	307.05	315.93	305.23	307.95	311.41	307.24	312.8	310.54
307.03	302.8	307.72	301.66	304.34	301.57	302.86	302.27	304.9	299.55	304.05	301.39	302.5	302.3	302.63	297.89	299.62	301.95	303.81	304.47	301.12	300.89	303.18	302.54	304.32	298.8	306.85	302.68	305.56	303.81	305.33	303.95	302.92	307	305.83	308.81	305.89	301.25	309.4	302.44	304.45	300.26	304.42	300.92	306.7	299.56	301.55	304.4	305.61	298.21
301.99	304.62	302.58	300.72	299.7	301.67	308.22	302.05	301.18	301.79	303.43	298.58	300.05	303.78	300.55	298.4	302.92	303.3	302.7	306.21	307.69	300.4	296.5	309.03	304.13	300.58	304.77	303.16	303.48	300.31	302.89	303.96	304.11	305.46	303.37	298.43	306.13	306.05	304.92	303.23	304.89	300.25	303.1	301.99	303.51	303.51	300.51	299.02	308.33	301.9
315.18	310.88	311.41	312.03	304.32	306.82	307.15	306.61	307.73	300.87	303.16	313.83	309.2	312.67	310.69	315.05	307.97	309.38	308.76	309.11	310.68	310.1	312.36	308.52	314.95	307.86	311.03	310.12	307.61	313.01	307.72	310.64	309.44	309.42	313.53	311.8	308.27	308.5	308.32	306.62	306.79	309.33	314.46	313.21	307.18	308.47	312.77	308.92	311.76	310.39
316.13	319.74	314.55	322.33	313.63	318.7	310.31	315.66	316.72	316	314.53	314.53	311.31	317.81	313.86	313.85	317.29	315.63	310.99	314.43	316.07	315.14	314.53	311.69	315.29	317.21	316.01	317.8	318.62	312.1	315.14	311.9	314.29	313.85	314.05	310.96	317.51	310.64	313.34	313.63	310.99	317.82	311.13	310.3	312.97	314.4	314.16	313.78	315.96	310.97
315.62	323.18	319.09	314.76	318.63	317.23	315.35	322.31	319.53	319.18	317.61	317.28	317.4	314.41	315.9	314.81	316.78	317.48	317.69	317.77	318.64	315.69	318.7	310.97	317.2	318.95	317.6	315.59	316.68	315.11	321.91	321.72	318.16	316.09	320.42	315.61	316.76	314.87	318.21	315.9	321.88	317.72	318.94	321.6	318.46	315.71	317.37	314.55	314.94	315.63
316.76	313.51	312.22	313.14	318.61	315.97	315.33	314.5	312.43	316.41	316.28	312.83	314.46	311.51	318.67	312.26	314.91	313.91	319	318.69	314.32	314.59	312.88	313.11	315.72	314.02	316.35	315.27	316.71	312.44	312.68	313.8	314.33	315.08	318.72	312.63	311.71	312.58	315.96	318.41	315.95	313.49	319.13	315.05	316.38	313.52	313.38	316.65	313.6	312.68
315.26	314.76	316.54	314.38	307.16	316.25	310.71	315.48	314.65	315.53	314.83	317.89	317.13	316.46	312.05	314.8	315.83	313.21	313.52	317.34	313.14	314.53	316.1	318.06	316.53	313.48	314.15	313.13	319.49	313.89	312.8	306.81	313.95	313.1	316.06	317.44	320.17	311.63	312.58	311.49	311.76	314.22	312.61	313.5	313.44	315.53	314.25	316.21	315.44	318.33
310.7	304.67	312.15	310.7	313.74	304.52	309.64	303.86	308.87	306.3	310.44	311.59	306.8	310.61	310.26	309.91	305.78	311.13	315.13	309.24	304	306.3	305.74	310.72	314.19	305.83	305.83	310.41	308.83	306.93	310.11	307.96	308.91	309.27	308.02	308.22	306.46	312.68	307.61	313.4	308.75	310.2	309.39	309.16	309.77	307.98	310.53	306.74	311.15	307.97
319.59	318.97	317.06	317.98	324.68	321.1	317.68	320.21	316.58	314.38	318.41	316.55	316.41	318.81	312.37	315.69	315.32	319.76	321.32	321.13	324.09	314.1	311.66	318.67	316.52	321.73	320.56	316.83	318.59	319.02	321.37	317.45	320.06	318.19	319.11	322.24	322.14	317.85	313.41	320.58	319	320.13	317.93	319.09	319.37	316.63	313.04	316.72	315.93	322.55
299.97	297.69	301.56	302.33	304.6	305.21	303.13	300.15	302.52	306.75	304.85	303.58	304.44	305.86	301.48	303.29	305.3	308.72	304.86	305.78	302.95	305	306.41	299.42	300.61	305.55	306.61	304.41	303.03	303.22	305.05	308.93	302.44	308.43	302.01	300.2	303.07	306.3	301.55	301.95	302.46	304.24	301.9	300.61	301.99	303.44	302.72	299.55	301.83	304.98
331.54	329.06	325.26	326.62	330.71	328.28	328.8	325.34	326.56	326.59	322.37	326.53	325.11	330.6	326.03	324.32	328.76	328.61	331.14	327.39	327.53	327.16	326.27	325.34	330.94	328.01	326.32	334.04	325.28	327.16	328.98	328.49	324.65	322.79	324.86	327.61	328.21	329.06	329.31	325.67	332.53	323.85	329.56	326.19	329.88	327.63	324.41	324.57	328.55	325
313.02	310.29	309.28	310.3	313.4	307.59	310.1	309.7	313.98	314.07	311.57	312.18	311.74	310.23	312.62	310.28	313.6	307.26	310.48	309.15	312.73	307.73	313.95	313.17	307.93	311.82	314.57	315.39	313.53	312.12	313.14	309.9	312.16	312.1	308.39	314.57	313.47	315.27	311.94	310.56	311.69	310.07	309.35	312.55	314.45	313.03	309.91	313.68	309.44	310.66
310.05	313.28	311.52	313.77	312.79	317.38	313.16	311.86	316.28	310.48	314.46	315.04	313.61	314.95	314.01	315.04	316.09	313.13	316.88	314.62	318.94	312.01	316.57	317.04	316.13	308.64	313.56	313.73	312.53	317.49	316.94	314.38	315.74	315.45	316.68	309.9	311.72	312.19	314.83	312.4	311.78	310.64	314.79	311.76	318.17	311.5	317.15	311.12	310.72	314.38
306.89	309.23	304.36	301.56	303.09	306.51	297.13	302.15	303.53	302.42	307.9	306.48	304.95	298.18	305.05	305.47	307.13	299.81	301.02	303.78	302.34	301.98	302.99	303.56	304.26	303.27	302.41	301.14	297.61	300.47	305.75	304.11	299.17	301.71	299.73	306.21	303.03	306.44	308.22	301.95	300	303.06	299.02	306	302.58	304.17	306.02	302.84	301.56	308.63
320.92	317.47	311.93	316.57	316.73	314.25	314.93	318.79	314.7	310.21	315.38	310.16	312.56	312.39	314.5	318.67	318.41	317.71	311.82	314.95	312.08	321.78	318.91	319.61	312.16	315.65	317.48	315.74	314.31	315.62	316.32	317.53	316.53	314.65	310.47	318.18	313.95	314.18	315.88	310.6	314.75	313.65	314.02	313.36	314.61	320.05	317.63	309.78	315.25	317.81
302.52	297.49	302.39	308.52	306.65	303.18	302.04	302.78	304.24	304.84	305.72	302.17	304.37	303.55	307.28	309.99	302.26	301.45	303.07	302.6	294.69	301.91	295.67	297.17	300.86	304.27	304.96	298.68	303.52	302.47	311.83	308.47	306.47	306.47	306.91	304.61	302.29	305.24	306.48	304.88	301.95	301.64	304.44	304.42	304.27	304.4	297.29	306.66	300.53	308
309.6	298.79	307.1	295.95	302.94	308.39	308.39	307.25	305.21	301.12	305.57	306.9	309	301.59	309.11	304.51	308.33	301.98	301.43	303.14	300.23	302.36	305.35	306.37	302.52	304.65	306.81	298.92	302.63	303.53	306.25	307.41	305.05	305.15	306.1	304.97	307.49	304.05	301.05	306.53	312.12	306.38	306.75	304.61	302.01	304.2	302.08	309.24	297.44	305.16
316.51	310.4	314.07	312.63	317.15	314.45	316.23	314.73	317.26	311.02	317.79	315.02	316.24	308.81	315.93	318.46	313.77	310.89	312.62	309.08	314.19	314.17	313.53	314.89	317.26	313.15	313.75	313.3	317.41	311.92	314.54	318.58	313.93	312.66	311.77	317.26	318.52	316.39	312.85	312.67	315.49	313.58	314.96	312.41	315.76	312.06	312.08	317.6	309.75	313.84
309.96	306.62	308.27	315.86	313.4	313.42	315.94	311.93	314.64	312.49	310.42	307.35	313.45	311.79	315.14	316.47	311.68	319.64	317.84	314.13	312.3	312.08	312.59	312.64	312.74	313.64	309.55	315.39	313.06	310.07	316.71	314.32	312.89	311.32	319.66	316.72	315.98	311.25	308.49	312.32	316.81	313.97	313.48	311.78	314.44	311.39	309.69	313.63	312.72	307.64
317.72	320.9	321.75	321.46	320.29	315.37	318.77	322.08	313.39	318.81	317.31	317.81	323.18	325.75	320.75	321.49	323.5	315.49	316.57	317.04	321.71	323.09	321.89	317.98	319.43	317.26	319.64	319.45	316.49	317.31	319.9	321.49	323.54	321.45	323.05	316.98	317.56	315.31	319.11	315.2	321.21	318.53	321.01	317.11	320.77	318.85	320.62	319.82	317.64	318.69
298.27	299.16	298.4	297.7	299.32	297.4	303.25	298.8	300.82	296.98	297.55	297.2	303.89	297.7	294.67	292.92	299.34	301.83	293.43	298.23	294.98	292.22	300.5	295.78	302.37	298.43	297.82	297.96	302.75	296.84	298.04	294.14	298.07	298.72	291.99	298.77	298.47	293.77	295.58	293.53	293.7	291.36	295.53	300	298.8	293.19	297.46	296.43	301.48	293.17
296.13	294.7	294.17	292.39	291.5	300.13	295.88	296.84	291.62	292.57	294.02	296.28	297.25	296.84	294.18	296.05	296.98	290.15	300.75	293.33	293.22	296.7	296.95	292.95	297.82	290.96	295.26	296.35	291.83	296.47	294.15	297.57	295.29	296.32	295.64	290.4	291.94	300.44	295.15	292.78	295.5	295.93	296.29	297.96	293.92	294.41	296.09	297.39	293.97	292.67
312.6	315.42	317.04	315.42	310.27	314.14	308.07	312.18	317.63	312.8	311.37	314.03	317.71	307.43	310.46	313	309.4	312.73	315.12	311.07	308.6	315.49	307.12	318.06	312.38	311.19	316.11	314.2	315.71	315.44	314.2	314.64	309.55	308.21	310.94	310.5	316.22	314.82	315.81	315.35	309.69	309.23	310.35	314.46	307.08	310.14	314.3	315.96	311.59	308.41
302.3	304.51	301.17	302.22	299.96	297.94	296.63	305.99	305.83	305.62	301.43	302.28	297.16	299.21	305.47	298.15	305.53	301.13	299.74	306.78	302.38	298.64	305.19	305.19	302.83	298.3	301.67	301.04	302.37	297.89	306.57	302.87	301.88	301.32	302.68	299.44	301.71	304.48	303.96	303.73	300.38	302.35	297.41	303.62	297.58	304.51	302.51	305.72	301.46	300.45
313.39	316.96	314.01	312.72	312.83	313.12	313.11	316.04	308.26	318.64	313.1	316.96	312.12	314.13	317	309.86	311.2	310.01	312.86	314.4	310.95	312.49	316.76	313.58	315.42	310.32	316.3	312.41	315.79	314.01	316.29	312.13	315.53	319.47	316.7	313.55	314.03	319.14	313.1	310.59	313.42	314.36	315.72	310.88	311.91	316.59	315.86	315.97	313.56	316.9
309.4	313.2	313	314.79	315.68	306.56	310.62	313.95	314.52	313.72	313.74	309.46	313.27	307.11	317.23	309.4	311.33	313.07	310.23	313.74	318.62	315.52	310.12	315.18	321.03	312.87	309.56	314.23	311.52	316.89	308.14	312.81	316.99	313.46	313.55	312.77	317.12	311.43	309.48	310.78	308.69	314.71	314.12	315.66	312.33	316.43	316.32	316.51	309.95	314.47
304.35	301.14	308.33	306.92	301.78	300.15	303.44	308.15	308.5	303.44	302.46	304.53	300.52	304.72	303.91	305.46	303.05	311.52	304.18	306.85	306.25	300.7	307.41	302.19	304.01	302.72	304.16	306.24	308.81	306.78	305.62	300.69	304.49	303.41	307.12	302.91	305.4	304.55	303.01	303.79	307.49	304.46	297.65	301.47	299.26	300.98	306.47	305.17	306.17	305.93
324.02	328.63	333.74	321.72	331.29	325.25	325.64	329.04	321.71	327.75	326.18	326.09	324.67	329.55	329.94	325.4	327.07	326.21	327.19	324.09	330.12	322.61	330.26	325.94	323.13	327.96	325.24	323.31	327.52	327.75	332.46	321.67	326.31	326.93	331.17	330.06	327.12	325.26	325.57	328.95	332.98	328	327.12	328.82	328.18	322.15	334.08	324.5	326.86	325.59
294.39	293.2	304.19	302.02	298.43	297.72	294.15	298.31	300.35	296.11	292.24	294.8	294.38	295.1	300.06	296.4	301.39	298.26	296.96	297.17	291.17	297.78	299.5	292.12	298.28	294.98	295.67	300.13	299.2	295.36	296.01	294.3	293.88	301.65	300.64	290.34	294.96	297.1	299.54	300.97	296.7	298.36	294.66	306.61	296.1	296.85	296.75	299.75	292.24	294.24
314.97	312.64	311.98	315.59	311.05	308.86	309.34	313.25	315.18	313.66	314.1	321.23	318.1	317.6	314.33	321.4	319.74	312.78	314.33	315.29	319.96	315.67	315.6	318.54	315.53	312.42	320.18	316.45	318.22	318.23	318.22	313.04	310.04	317.15	312.47	315.95	317.72	315.01	318.43	314.56	311.4	309.69	314.02	311.99	309.17	315.71	311.46	317.75	311.91	310.15
306.19	302.11	303.99	302.72	305.19	307.2	307.41	307.37	303.8	303.57	305.45	305.03	304.75	303.74	307	306.11	304.96	309.53	305.11	304.92	306.05	306.08	308.51	308.56	305.02	307.47	302.86	305.39	306.52	308.47	299.66	302.14	307.54	305.79	306.51	301.7	307.99	305.24	300.09	302.35	307.22	307.86	303.5	304.75	302.07	309.13	300.66	302.23	310.43	307.38
303.68	295.45	303.3	303.06	302.8	301.36	304.51	304.52	304.58	299.71	300.28	303.5	300.81	305.36	306.4	302.98	302.67	299.19	302.54	302.03	300.62	304.5	302.96	303.36	303.31	307.42	300.13	298.98	301.74	304.41	304.68	303.77	302.41	300.07	302.62	305.3	303.69	308.41	303.16	303.06	306.37	305.47	300.2	299.35	301.61	306.13	300.07	304	301.27	303.49
315.03	314.44	314.47	311.73	314.11	310.51	315.67	318.35	312.46	311.38	320.66	322.58	312.69	313.52	315.92	313.13	315.18	313.62	311.37	314.09	311.04	313.71	315.13	317.02	321.53	311.74	317.59	316.97	314.99	318.08	313.87	306.86	312.57	310.69	317.83	315.96	312.17	316.49	319.92	316.35	309.26	318.61	312.94	317.98	307.82	308.81	311.69	307.31	312.71	314.19
318.31	317.42	320.45	318.14	318.48	320.7	315.13	319.43	317.12	313.3	319.75	317.63	316.7	312.32	319.46	320.16	316.83	311.85	321.73	321.54	317.08	317.65	318.12	321.39	319.04	314.87	316.49	321.87	320.97	315.86	317.55	318.59	316.71	318.9	317.1	317.99	318.96	317.63	322.27	313.17	318.15	316.32	321.44	317.01	324.18	315.26	316.9	315.86	323.51	318.19
312.52	316.21	317.72	309.7	313.16	309.22	312.57	316	316.5	313.19	317.11	315.4	314.84	313.18	313.9	320.65	311.1	314.92	313.83	314.46	313.3	314.36	317.66	316.33	311.23	313.95	313.5	318.92	318.28	310.03	313.25	308.59	317.17	315.88	314.68	314.59	316.33	314.26	313.58	312.01	313.72	316.38	314.39	317.69	314.52	312.51	313.43	313.55	311.25	314.17
318.68	320.57	317.56	316.66	318.35	318.87	319.97	316.94	319.2	313.01	318.89	320.45	320.36	320.72	326.4	315.13	316.94	312.92	318.89	318.91	323.57	317.75	313.62	320.61	318.7	320.13	319.75	321.63	317.81	318.26	319.51	318.95	321.74	319.8	314.65	320.62	318.53	321.11	318.75	321.98	319.51	315.98	316.61	316.17	318.26	312.74	316.96	318.91	320.8	321.87
304.06	304.95	306.47	302.99	303.46	303.4	307.42	301.54	304.49	306.44	307.51	305.3	305.38	305.83	304.49	308.6	297.86	305.1	300.95	305.92	306.67	304.18	303.48	302.04	300.66	306.61	304.65	306.28	305.14	301.01	307.13	298.98	301.9	304.58	305.37	296.38	303.89	302.55	310.99	302.74	302.36	302.92	303.22	305.46	301.01	305.01	303.72	305.6	306.58	305.85
311.1	312.58	313.17	312.23	312.12	312.74	316.89	306.13	314.53	312.44	312.74	315.66	314	308.24	309.79	310.3	317.36	317.48	309.68	309.91	313.98	309.79	307.12	316.53	308.4	313.36	311.22	309.44	309.64	308.7	315.31	310.79	311.12	312.68	309.87	312.65	310.22	309.5	312.82	308.84	314.86	313.48	311.5	308.38	306.44	312.15	315.23	315.75	311.79	312.73
307.5	301.49	306.32	303.96	305.83	306.82	305.12	307.54	300.73	306.03	307.64	305.91	302.26	309.55	305.63	303.14	304.5	310.19	306.2	302.56	306.58	308.33	307.21	305.14	299.41	306.67	306.21	302.73	305.1	307.82	306.98	307.95	305.67	302.32	306.97	305.19	304.58	300.22	302.21	301.66	309.92	315.65	301.45	307.77	302.1	304.67	306	304.13	309.75	299.79
313.92	316.93	318.34	323.28	319.65	316.66	313.3	314.48	311.99	316.28	309.87	313.73	315.1	319.33	310.18	316.62	310.98	309.32	309.14	314.99	311.49	312.17	317.15	314.06	311.58	315.56	308.04	310.62	311.77	312.55	310.25	312.9	317.78	305.8	311.8	315.58	315.88	313.05	316.59	313.08	317.37	309.62	311.82	317.2	315.9	314.84	312.43	311.55	318.93	310.98
304.76	300.35	298.1	306.78	301.62	305.31	304.57	300.01	306.24	300.12	303.87	300.43	303.24	302.28	300.13	303.35	303.48	303.51	304.13	308.06	296.72	300.83	301.61	306.84	306.97	301.92	304.5	305.6	304.14	303.09	304.78	302.43	299.5	306.13	304.47	300.76	306.58	305.44	303.11	304.07	302.61	304.87	302.61	309.08	305.01	305.89	305.45	299.52	305.56	299.02
313.06	310.75	309.44	313.16	305.1	313.42	318.46	318.09	306.94	311.63	312.01	310.8	313.55	315.04	307.5	308.35	314.38	311.86	310.67	305.27	314.27	310.63	308.7	306.42	317.05	311.14	309.83	309.67	309.51	314.21	308.69	312.05	315.84	307.41	311	312.11	309.82	309.35	313.23	309.37	313.04	313.11	311.85	312.08	308	313.67	311.78	315.23	314.19	308.37
320.83	312.36	314.68	322.42	318.65	321.49	321.57	315.24	317.08	319.6	318.03	319.68	311.6	317.26	320.31	313.52	320.47	322.11	322.71	321.26	314.48	318.38	311.31	314.11	315.73	316.22	321.94	318.78	322.96	319.02	315.88	314.72	321.11	318.59	316.69	320.41	325.7	316.35	315.88	321.22	319.66	317.3	314.24	318.18	315.51	318.64	322.06	319.42	318.43	320.57
317.33	310.98	312.56	315.09	313.48	313.54	319.13	316.35	315.69	313.6	317.27	314.09	309.18	312.14	315.71	313.6	312.55	311.94	314.44	310.09	312.37	315.36	317.37	314.79	314.48	314.06	309.52	313.68	315.96	316.5	312.1	309.72	315	311.96	308.79	317.22	315.5	315.23	315.73	313.31	313.36	310.86	309.55	318	315.95	313.42	313.74	315.63	320.05	319.24
297.11	303.19	299.14	300.5	295.62	296.46	301.57	304.91	295.03	297.74	301.32	298.43	302.2	301.28	302.08	303.36	302.72	300.33	303.93	302.44	306.3	300.35	306.43	298.79	300.92	301.51	299.44	302.16	296.01	298.71	299.65	296.13	297.97	297.97	303.98	302.95	301.72	298.28	300.08	300.62	302.36	293.47	295.62	299.78	300.52	299.71	303.2	298.18	298.33	300.64
327.13	331.23	327.96	330.65	326.9	329.53	325.28	326.99	329.48	326.27	328.66	331.15	328.52	324.56	330.88	330.95	329.62	329.81	323.34	331.1	326.65	324.6	327.07	323.51	329.45	325.7	328.15	327.91	328.15	330.08	328.47	328.13	328.66	324.14	328.27	327.41	325.33	325.53	328.73	330.37	326.63	325.18	328.73	326.74	327.7	331	326.12	329.24	332.48	322.09
301.38	303.81	307.6	301.24	305.49	307.76	301.02	302.26	302.21	306.36	307.35	304.63	303.25	298.73	305.69	309.12	302.06	307.7	299.34	300.05	299.87	306.86	296.33	297.51	302.7	298.82	303.51	302.35	298.51	307.88	303.93	305.43	302.4	300.25	301.91	305.28	302.07	300.34	306.62	304.15	301.44	301.54	303.22	298.61	301.29	309.57	301.74	309.94	300.87	303.46
311.32	314.53	314.18	313.44	320.94	314.9	316.95	316.13	316.33	315.97	315.72	315.64	311.54	312.6	319.24	317.17	314.41	310.97	311.18	308.88	314.54	315.76	316.1	317.42	314.08	320.08	314.65	312.47	317.24	314.28	316.07	314.33	315.96	315.18	310.17	314.91	313.24	315.34	312.86	310.57	319.96	321.03	317.47	308.89	314.99	323.03	313.67	311.19	313.14	315.16
314.68	313.21	315.49	316.11	310.61	312.43	314.39	315.92	315.64	314.6	312.65	313.57	315.76	316.56	319.74	316.86	313.57	311.65	309.74	311.95	313.11	310.46	310.76	316.06	315.09	317.27	315.17	311.68	314.79	309.78	313.82	321.2	315.88	315.9	313.08	311.36	311.31	310.9	310.6	316.15	317.54	316.28	317.19	309.84	314.02	318.57	315.39	316.86	314.59	315.97
309.77	313.44	316.34	318.69	315.11	317.42	313.98	319.48	310.71	316.88	314.32	312.68	318.71	315.01	313.06	307.79	318.26	311.95	313.79	313.88	316.22	314.45	321.63	309.11	318.24	311.05	313.47	315.05	313.89	313.86	313.24	313.98	312.07	317.09	312.32	316.95	314.41	314.9	314.06	315.51	312.86	310.89	307.59	317.79	312.99	319.15	316.47	313.17	312.57	315.63
303.09	306.97	305.77	308.03	303.39	307.69	308.06	309.55	311.28	304.62	307.22	305.98	304.97	303.78	304.29	304.47	309.65	309.72	300.45	309.11	305.63	302.22	308.89	308.42	308.81	308.4	306.44	309.2	307.68	312.16	306.75	299.95	302.78	305.53	307.46	307.09	303.17	305.69	302.09	308.26	302.68	306.43	302.54	305.76	306.47	302.26	309.37	305.76	307.1	305.1
306.62	302.54	297.79	304.41	300.14	300.38	308.35	303.94	307.98	303.62	306.11	307.35	303.74	302.99	304.17	304.22	306.28	300.81	302.89	303.03	300.48	306.48	304.83	305.43	308.67	302.67	304.93	304.81	298.84	305.48	304.59	306.93	306.89	306.31	302.32	304.26	300.97	305.86	306.41	303.95	305.58	307.94	306.45	303.21	307.29	307.21	308.33	303.75	309.7	306.37
307.6	312.96	310.95	313.06	310.89	305.66	310.99	304.02	307.46	312.08	308.3	305.35	309.54	309.23	304.41	308.69	311.15	308.11	308.16	310.99	313.2	314.89	304.23	307.84	308.73	309.51	311.45	310.44	309.65	307.6	306.15	310.83	305.52	313.17	310.33	307.5	308.67	311.29	308.48	308.01	308.59	306.54	310.24	302.25	310.23	311.15	301.1	308.02	309.87	307.72
304.1	306.89	303.3	303.58	304.64	305.17	308.97	303.54	301.84	300.71	301.6	300.66	305.86	297.78	298.81	305.89	304.27	304.28	304.31	302.51	306.24	306.05	304.5	302.91	304.9	301.7	299.4	299.43	311.29	300.45	299.95	304.93	300.75	302.56	305.48	303.91	303.18	300.94	302.89	299.61	305.13	301.72	301.88	298.5	305.02	303.16	300.24	305.37	303.78	302.35
315.54	310.81	314.33	312.94	311.26	314.67	313.64	311.55	313.57	311.11	315.3	310.67	311.7	318.24	310.83	314.14	311.86	313.57	310.21	317.32	314.32	319.74	310.97	313.97	308.7	310.12	312.5	313.34	316.72	315.75	316.39	315.26	309.87	309.05	313.18	310.76	310.99	316.78	313.09	314.37	314.19	309.67	307.15	313.28	313.11	312.99	311.3	313.08	310.44	310.22
311.45	314.37	311.33	307.34	307.14	314.05	309.08	310.34	316.34	318.81	314.74	312.01	317.5	314.79	312.2	313.59	307.3	312.8	310.08	316.28	316.14	309.26	316.11	310.74	307.52	305.88	312.36	309.52	309.83	312.72	311.17	314.31	315.18	315.91	310.54	312.61	313.11	312.7	315.08	314.6	307.28	310.4	309.81	313.92	309.48	312.13	308	315.8	315.02	309.65
292.9	294.74	298.49	295.99	290.51	295.4	295.37	293.1	296.8	295.87	295.71	289.33	294.46	292.04	295.79	295.95	294.36	291.19	295.61	296.33	293.63	290.35	296.09	296.11	295.07	291.92	296.91	296.37	292.48	297.52	291.4	291.26	293.35	291.19	296.95	290.14	290.35	296.4	291.89	293.39	290.82	294.6	294	294.33	289.6	298.34	295.97	297.05	300.84	290.64
313.74	310.83	307.05	311.7	310.99	312.47	315.68	316.67	315.42	312.72	319.67	313.82	313.42	314.12	313.62	310.62	315.49	312.81	314.97	309.69	313.57	315.02	314.36	316.95	314.6	308.43	309.73	313.76	314.52	309.52	312.42	315.17	312.59	312.75	315.55	312.32	312.34	311.92	312.65	311.56	316.35	310.91	313.33	313.21	312.97	309.02	313.1	305.81	312.2	314.46
312.08	315.55	315.3	316.52	311.22	318.15	315.2	313.96	316.14	314.26	314.72	313.9	313.41	316.9	311.92	312.17	318.91	316.54	313.53	310.74	317.9	312.38	311.72	317.48	317.05	311.75	313.99	311.93	317.42	311.15	312.92	313.61	316.02	314.39	311.72	312.91	318.08	312.98	313.8	317.19	317.67	312.47	316.87	313.4	309.82	313	312.94	315.14	316.7	320.72
307.61	304.82	311.93	311.76	309.29	307.27	302.33	312.18	310	308.52	309.3	309.33	313.24	309.9	308.52	311.36	315.43	311.57	307.51	310.86	310.01	312.56	310.03	310.28	311.66	303.69	305.45	305.67	313.91	305.16	304.85	312.41	314.27	312.96	309.58	311.94	308.26	302.42	309.76	306.88	305.01	307.2	308.87	309.54	304.76	311.23	311.84	310.59	308.03	310.66
290.09	292.09	292.52	295.76	290.4	293.21	292.15	290.58	294.3	295	294.96	295.28	294.55	290.13	297.69	297.21	295.83	293.59	288.28	293.98	291.29	290.24	294.34	288.13	293.26	291.34	295.66	292.14	297.03	293.71	292.73	296.18	294.31	291.15	296	294.07	294.31	292.45	293.32	293.4	293.78	293.67	295.43	294.18	296.14	292.79	296.71	294.53	293.64	296.68
300.47	302.85	301.6	306.51	300.87	299.3	299.16	299.2	301.29	302.3	307.36	303.7	303.01	299.72	297.21	301.03	303.99	306.26	305.29	298.38	303.52	302.67	300.08	298.74	295.91	299.3	298.95	302.57	303.35	304.54	299.33	298.84	303.74	299.52	304.44	303.53	299.36	299.86	308.25	299.69	302.75	295.12	303.02	301.94	300.57	299.69	301.17	299.37	299.26	304.44
317.44	322.8	315.76	316.9	315.25	313.28	314.47	307.95	319.79	316.74	315.39	310.14	316.11	312.36	318.14	317.86	317.07	315.52	316.7	316.47	312.11	312.68	318.4	317.49	310.66	315.59	315.92	320.37	314.58	318.11	319.35	314.64	317.29	315.34	313.95	317.17	320.78	317.39	317.96	317.91	315.35	311.78	314.64	317.08	315.96	317.1	313.69	316.88	312.58	314.25
309.98	302.53	310.36	311.17	306.71	307.43	311.79	311.67	304.24	312.41	310.37	308.13	306.85	309.62	304.22	313.92	308.42	311.05	310.83	312.06	310.33	314.58	312.84	305.17	308.2	311.28	306.63	307.48	304.9	310.38	305.62	308.07	313.14	306.65	307.78	304.83	310.53	307.76	312.36	305.5	304.35	312.4	308.31	307.83	309.16	310.01	310	309.22	309.94	311.28
326.23	329.68	333.11	328.12	325.3	331.79	328.65	324.38	329.62	328.46	327.06	328.72	332.14	332.86	325.83	331.31	328.61	329.5	331.19	335.16	325.22	332.17	326.66	327.32	329.23	329.4	326.65	326.7	325.84	331.62	329.02	329.63	324.65	331.25	323.17	327.71	325.97	327.18	329.31	327.34	326.93	326.4	330.74	328.06	330.87	321.3	333.91	331.33	326.81	327.03
313.72	318.98	319.7	319.03	314.95	319.95	317.15	322.39	311.66	316.81	314.44	316.62	322.52	318.43	317.17	319.13	321.92	314.57	317.81	316.25	322.97	315.68	323.86	315.29	312.55	315.29	317.85	316.82	318	318.53	314.74	316.92	313.67	317.36	318.18	318.31	319.66	314.98	318.81	318.28	322.3	316.1	310.77	307.78	318.64	318.09	316.94	315.46	318.04	319.73
306.35	303.68	302.75	307.76	310.6	309.32	307.15	312.42	306.54	309.03	309.28	309.23	307.32	303.88	306.06	305.77	306.07	307.36	307.65	307.02	304.51	304.57	310.23	305.07	307.81	305.54	305.51	307.83	305.95	304.96	307.57	311.96	308.84	313.99	306.11	310.37	307.01	305.61	305.47	310.57	310.48	305.01	303.75	311.6	304.36	309.57	306.29	309.02	306.38	304.37
316.94	317.8	314.24	314.46	316.72	312.42	315.77	313.01	314.97	315.46	316.69	312.09	318.6	315.25	316.47	316.6	319.84	308.94	321.62	318.28	318.5	321.24	315.67	314.94	313.35	318.58	314.92	309.68	314.16	315.57	315.63	313.67	313.82	317.14	315.76	312.64	316.54	313.81	313.75	315.87	319.06	314.71	313.45	315.18	308.97	314.24	309.58	309.22	319.46	312.97
306.09	299.08	305.23	302.08	304.78	301.57	308.27	305.33	303.54	303.42	303.4	307.04	305.71	300.03	302.23	306.6	304.45	307.75	301.43	308.1	303.62	304.93	307.19	307.14	299.99	305.31	298.99	308.25	300.14	301.21	303.59	308.65	310.47	301.16	302.16	307.39	304.84	303.74	304.8	308.83	304.83	307.62	303.79	302.39	310.49	303.86	305.96	307.97	302	300.34
313.17	315.47	314.24	312.87	311.78	319.63	314.39	315.45	312.29	313.3	314.08	310	313.32	317.25	318.08	312.48	316.67	311.61	318.46	319.37	313.75	316.5	315	311.8	317.95	312.02	321.86	314.42	317.35	312.61	315.08	317.58	313.83	316.31	319.37	312.15	313.02	318.78	312.32	313.28	315.51	321.74	319.28	314	311.87	312.85	314.39	310.42	311.92	316.93
316.82	314.86	322	317.58	322.19	318.3	313.48	317.98	316.8	313.68	318.73	318.69	312.85	314.49	316.54	315.77	319.13	322.23	319.74	320.37	312.84	314.77	316.94	317.52	317.91	316.94	317.48	320.45	315.3	321.42	321.62	322.3	315.16	319.48	318.47	317.89	318.81	317.21	316.76	319.55	321.15	321.72	318.69	315.05	317.31	309.86	316.51	318.38	319.83	314.24
315.63	313.93	319.55	317.91	312.92	318.23	313.6	317.54	317.89	319.74	314.52	312.85	317.1	314.79	309.13	313.36	317.99	317.59	314.96	315.19	316.22	312.31	316.73	319.35	318.07	309.06	313.69	319.63	314.39	312.26	317.29	318.82	316.38	312.32	314.25	314.91	310.23	310.72	319.36	310.55	314.43	313.44	311.69	306.97	313.95	314.57	317.38	312.12	312.44	314.94
312.27	311.78	316.28	309.74	309.18	318.44	307.51	313.96	311.01	317	314.37	311.99	317.57	310.29	311.98	316.07	317.26	312.47	313.35	307.68	317.2	309.8	314.9	311.59	311.97	313.09	313.32	311.63	312.75	316.18	311.56	309.73	309.45	311.67	311.15	315.8	305.44	313.55	310.91	314.09	305.72	311.54	307.17	315.06	309.43	313.2	308.09	315.16	310.19	317.99
310.17	313.18	311.64	308.49	305.47	313.92	313.89	308.89	311.55	311.32	312.04	311.05	309.26	310.23	312.5	311.22	313.28	309.26	313.55	307.99	309.65	310.78	311.67	311.96	314.18	308.07	307.47	312.79	307.08	308.59	313.06	308.83	314.26	310.23	306.53	311.31	309.96	307.22	312.86	312.79	309.92	307.86	315.1	310.97	315.62	314.88	308.86	310.11	312.73	310.83
312.42	307.38	303.31	304.75	309.51	306.52	306.41	307.63	306.17	311.08	303.23	306.73	303.9	304.68	301.32	305.42	305.86	304.91	304.58	305.57	303.42	306.16	305.2	303.04	303.21	306.23	306.52	304.45	302.28	300.88	306.71	311.84	303.51	308.92	305.35	305.4	306.08	300.68	305.57	300.44	302.77	303.87	304.98	306.81	303.8	305.59	303.07	304.68	306.06	308.52
299.36	297.12	298.59	304.33	301.83	300.34	302.75	301.87	302.37	298.51	298.92	300.08	297.78	296.33	303.11	295.82	299.26	302.13	303.26	300.78	299.72	293.59	300.63	295.3	300.45	302.66	299.47	296.21	298.6	297.66	299.64	293.84	295.72	299.77	306.02	296.82	297.09	295.73	307.77	301.38	294.99	303.53	298.14	301.17	301.46	304.09	301.34	304.14	299.42	302.82
306.58	305.16	308.31	305.32	302.72	309.84	305.47	305.59	301.22	309.53	306.59	301.66	306.94	302.62	305.84	307.77	300.27	306.67	307.51	304.89	308.13	304.59	305.7	309.18	307.84	310.93	303.38	305.28	307.04	305.56	304.94	299.89	305.58	308.6	306.9	306.1	303.43	305.3	307.62	306.63	304.3	306.93	303.75	306.15	304.63	306.31	308.05	302.03	308.93	305.03
317.14	318.37	313.48	316.42	313.63	319.11	316.12	315.82	313.08	314.62	315.74	315.82	319.54	310.88	317.28	311.67	310.16	317.03	312.38	314.92	318.65	314.84	312.37	322.66	313.54	316.98	315.16	312.76	313.66	315.91	309.72	314.37	314.69	315.22	315.47	313.97	316.97	316	315.49	315.51	311.88	307.22	316.16	316.63	314.7	315.33	309.45	312.12	314.61	315.98
305.08	308.98	302.72	302.63	306.74	301.41	299.93	307.38	303.9	303.23	305.71	305.04	305.71	298	308.83	306.87	299.48	304.65	302.96	307.23	300.68	305.87	305	304.89	302.82	303.35	302.79	308.65	303.54	304.59	301.66	307.91	304.24	302.64	307.32	308.96	302.71	305.5	309.71	305.56	299.96	306.52	299.55	305.01	305.24	299.26	305.07	309.29	307.64	305.02
314.57	316.52	315.96	312.42	314.1	313.73	315.55	315.76	317.02	313.4	312.74	313.42	315.67	311.68	308.06	308.31	316.82	314.82	311.8	312.5	308.37	308.79	312.72	315.22	312.77	310.83	314.79	315.78	309.2	311.29	313.23	318.1	319.94	313.68	312.75	316.83	316.8	310.19	312.57	314.09	318.31	313.74	314.74	311.56	314.71	312.98	312.63	308.24	309.83	311.33
311.55	308.6	310.8	315.44	314.81	311.72	307.89	315.28	313.19	313.32	309.81	308.5	314.92	314.6	307.63	313.32	311.3	310.02	320.88	312.24	311	308.53	308.19	312.45	315.27	318.05	314.82	313.78	310.36	312.97	309.68	314.39	312.65	311.84	315.93	313.19	311.76	308.41	312	310.45	315.24	312.48	315.27	314.37	311.84	317.1	313.01	312.83	312.05	315.16
317.37	310.53	313.75	316.34	314.39	311.92	314.82	315.61	318.12	314.86	316.91	311.66	308.2	313.19	310.64	313.68	311.72	311.99	311.97	312.5	313.1	313.97	312.37	315.65	308.34	320.04	311.82	311.27	308.58	311.05	311.69	315.64	312.7	314.59	319.18	315.29	315.98	317.03	307.71	309.89	316.66	311.21	309.57	315.05	315.04	311.77	311.64	317.62	309.67	310.4
309.26	305.87	315.3	311.55	313.58	311.77	313.72	314.95	317.41	314.84	316.62	313.09	307.93	317.73	316.78	312.43	315.93	313.34	313.46	312.76	310.03	313.61	311.55	314.84	312.49	316.5	313.86	318.6	313.69	313.43	316.74	309.06	307.76	315.49	316.69	313.38	318.87	309.53	315.37	310.2	313.47	311.09	311.17	311.4	305.57	311.56	312.59	319.07	308.12	314.36
308.34	313.61	308.01	310.21	310.13	308.46	313.24	314.43	314.28	315.61	306.35	306.72	308.96	310.29	307.08	311.13	315.06	307.09	309.61	309.03	313.37	306.76	312.92	313.74	315.56	313.34	309.82	308.38	310.56	307.3	313.02	313.52	311.31	311.66	313.49	313.94	310.99	309.23	312.69	309.61	313.04	307.27	306.75	311.63	316.24	313.02	314.89	308.65	304.95	312.89
317.92	315.56	320.75	314.2	323.03	317.99	323.46	320.16	320.09	315.68	317.58	319.57	319.46	319.92	317.74	317.86	317.83	316.11	320.06	319.49	317.96	322.57	319.99	319.26	318.85	317.12	316.87	316.84	320.1	322.62	322.41	318.26	317.93	314.16	322.58	320.14	314.41	320.26	315.65	318.98	312.4	319.54	320.73	318.03	321.95	315.25	322.22	320.3	320.06	320.77
301.14	297.56	296.67	297.58	300.47	300.11	305.82	303.77	299.42	304.59	304.74	297.58	299.2	298.45	301.93	302.06	302.79	298.78	297.5	301.5	300	298.67	302.03	305.01	298.51	297.96	299.24	300.63	302.99	300.56	301.14	297.44	299.25	305.68	298.4	302.11	300.71	302.38	302.12	297.33	297.08	300.58	297.52	299.55	303.13	305.7	299.32	301.59	299.25	302.19
304.46	307.29	304.13	305.79	307.61	307.5	308.02	303.5	310.09	313.73	312.96	313.41	305.46	302.54	308.81	312.72	310.63	309.73	302.78	304.71	309.41	314.67	311.71	308.63	303.54	311.96	314.74	313.91	303.44	308.65	312.46	312.69	310.7	309.78	308.07	310.75	306.74	311.07	309.21	312.53	308.04	306.23	310.2	308.46	306.42	308.7	313.68	308.54	309.47	309.38
331.03	330.24	328.61	324.34	332.35	322.57	329.67	327	328.83	325.52	329.34	329.96	327.71	334.22	331.06	331.97	329.82	323.26	324.4	332.53	331.16	328.66	330.97	328.65	327.38	323.17	326.76	327.34	325.59	323.85	328.08	329.56	326.89	326.18	325.35	329.75	326.27	326.88	320.28	326.99	330.4	327.59	327.57	327.52	324.29	327.35	331.12	332.54	327.64	331.6
319.11	322.93	317.91	315.91	317.57	317.27	314.31	316.98	317.71	321.65	323.03	318.03	320.5	322.81	319.68	318.24	322.32	319.27	322.83	320.74	315.44	318.48	321.21	319.08	316.72	320.31	316.58	325.43	317.68	321.12	319.7	318.82	319.51	320.71	318.47	316.84	311.99	319.11	314.97	319.28	315.91	318.43	319.33	317.21	314.72	321.05	315.66	317.75	326.85	318.57
307.98	312.17	308.06	310.61	311.26	313.39	311.8	305.56	312.53	309.09	311.99	311.3	311.76	311.64	310.98	314.22	310.03	313.04	310.47	312.17	309.33	315.19	309.39	306.45	309.93	305.67	314.47	311.56	314.46	309.98	309.07	308.01	311.77	310.72	310.14	314.67	305.98	312.72	313.11	306.23	315.3	311.76	309.72	310.61	312.32	308.67	312.52	311.93	312.44	309.22
327.9	330.53	334.14	330.25	329.37	325.96	331.29	326.98	327.51	327.78	323.26	329.55	327.12	325.4	324.04	329.23	326.64	326.95	328.08	328.55	324.81	327.75	324.75	329.67	329.34	328.77	330.44	328	331.03	332.94	327.47	330.02	328.57	335.1	328.29	327.98	328.96	327.42	327.94	325.44	325.22	329.41	328.01	321.02	329.81	331.24	327.87	330.76	333.47	323.26
304.68	299.88	293.76	304.73	301.22	302.19	304.46	307.3	306.53	307.34	297.19	302.91	301.51	302.82	304.91	300.67	305.73	297.94	307.68	303.42	303.13	304.81	305.29	303.07	302.12	305.64	299.98	301.71	306.75	296.45	306.25	301.04	309.15	306.05	307.27	303.6	303.66	301.58	304.76	309.92	305.23	303.29	303.51	301.26	302.17	303.19	303.04	301.64	305.9	302.7
309.01	308.29	306.89	308.77	305.64	312.65	306.71	309.62	311.3	304.86	307.86	312.59	306.76	302.47	306.73	304.4	306.59	307.64	304.91	307.41	305.71	311.72	309.44	313.28	310.34	310.59	314.51	307.19	310.56	307	304.43	303.82	309.71	306.28	306.18	306.65	311.4	307.02	312.69	304.29	305.96	308.24	312.34	305.76	308.33	304.03	310.95	307.41	311.45	310.64
313.85	315.17	319.94	312.63	314.21	313.63	309.84	317.47	315.16	306.93	311.35	308.26	317.55	318.74	308.99	314.58	311.59	305.69	314.26	311.29	315.67	315.94	311.44	315.82	318.17	313.63	314.24	312.24	313.86	308.64	314.41	314.78	311.81	313.46	314.74	313.27	312.71	314.58	310.57	313.4	317.73	318.89	311.87	314.1	310.07	312.83	308.44	311.45	315.36	315.57
317.21	313.42	316.99	310.29	312.23	315.56	309.75	317.1	323.23	315.94	314.84	316.12	314.07	310.84	309.86	318.22	314.97	319.79	317.48	316.6	315.51	313.97	314.47	315.16	317.01	317.95	316.56	309.42	320.42	320.08	319.17	318.08	317.65	315.6	321.34	316.96	319.51	317.16	313.11	312.27	314.9	312.51	312.43	313.34	316.59	309.83	317.73	314.14	314.68	309.41
314.76	313.13	311.36	314.96	320.1	314.34	317.14	318.3	317.52	315.04	317.18	318.59	314.21	314.57	313.17	311.72	317.19	316.78	315.69	314.24	312.56	316.21	314.14	310.86	314.35	318.25	318.08	312.98	316.56	313.32	316.67	318.37	316.82	316.12	314.36	313.36	317.89	311.86	317.11	318.59	312.97	320.04	318	312.89	314.34	315.19	314.59	315.49	313.07	314.8
321.97	325.16	320.7	322.36	325.82	323.2	326.94	328.43	321.77	321.19	323.67	329.5	325.6	322.45	322.91	327.53	322.39	325.07	327.96	327.59	323.67	325.94	324.03	326.25	325.31	325.01	330.94	324.95	322.34	323.09	327.31	325.02	323.56	323.14	324.54	323.82	319.83	325.06	326.54	326.5	322.83	324.14	324.19	325.5	322.52	328.43	322.84	325.82	325.09	327.56
321.26	316.14	320.85	317.67	319.71	315.75	318.93	319.95	318.1	319.15	312.04	316.65	315.43	324.86	318.73	319.1	320.09	316.91	317.81	314.92	314.26	313.51	321.62	316.31	317.27	319.31	317.22	316.57	314.62	318.11	315.73	318.07	321.64	318.66	320.85	317.45	317.61	315.56	314.49	319.21	313.76	320.82	317	319.09	319.75	318.86	320.52	312.22	319.85	315.32
295.29	298.18	303.01	306.42	296.49	297.16	299.98	300.1	300.41	300.79	303.94	299.05	297.85	296.73	297.53	294.01	295.49	302.03	304.74	295.62	299.38	304.78	298.49	301.82	301.1	298.61	298.27	303.61	298.38	302.79	303.17	299.05	301.03	295.02	293.91	299.9	300.3	299.57	298.78	297.28	292.9	300.01	300.07	296.76	295.51	300.95	303.58	298.47	298.97	301.79
304.68	304.18	302.63	304.8	303.47	309.74	306.32	302.22	308.42	306.69	302.78	305.41	304.3	306.3	309.63	304.94	302.02	303.67	304.72	299.91	303.85	307.63	299.83	311.87	302.06	306.36	306.77	307.54	302.91	303.98	310.33	304.13	309.36	302.83	306.06	302.15	311.54	304.97	303.91	303.01	305.55	302.44	302.98	309.22	307.79	305.9	308.3	306.16	303.48	313.11
289.32	291.8	292.48	291.91	294.75	294.64	294.17	291.09	292.42	296.07	292.65	295.7	295.63	294.67	293.18	292.01	292.16	296.77	293.18	294.75	295.44	300.16	294.93	293.5	291.03	296.68	299.53	294.7	294.96	292.63	296.55	296.69	296.47	295.26	295.09	293.26	292.47	294.5	294.73	293.75	289.64	295.68	294.6	294.4	293.3	295.64	290.11	293.01	289.36	299.52
312.2	309.76	312.61	309.09	313.88	310.62	313.9	305.56	309.71	307.53	308.58	310.49	311.41	307.42	309.93	308.76	313.6	306.67	308.6	311.87	309.98	312.99	308.22	304.31	313.35	310.9	313.02	303.42	311.69	310.73	318.59	308.41	306.34	310.42	305.81	305.96	312.37	311.64	310.37	309.85	304.21	307.58	313.87	306.22	307.77	308.02	310.48	310.71	311.91	308.72
315.39	316.78	313.34	313.48	314.52	310.81	317.46	313.93	312.59	315.83	313.96	311.99	313.86	313.47	313.08	315.35	314.47	315.09	312.77	314.49	314.04	320.43	318.66	313.03	312.29	313.91	310.07	309.82	317.99	314.93	314.36	317.53	315.94	311.61	309.42	311.06	310.26	312.21	312.15	312.22	313.51	314.99	311.99	316.08	312.77	313.64	314.28	312.66	314.11	314.91
295.61	293.03	291.91	296.29	293	297.41	292.18	300.33	293.35	296.67	294.12	291.11	295.55	298	294.74	294.56	291.37	295.79	298.02	296.2	298.33	300.52	292.98	292.14	294.38	294.26	294.93	290.85	291.28	293.05	298.83	292.39	293.6	291.81	290.95	294.89	288.05	297.21	300.16	293.29	292.27	293.84	292.57	296.81	296.47	292.55	296.75	291.46	293.75	297.34
306.6	301.93	299.56	308.32	301.79	306.81	303.4	302.28	304.03	300.01	305.53	304	304.22	303.88	302.86	301.93	308.08	301.92	305.18	306.4	311.38	301.49	305.63	298.08	301	306.48	308.47	302.37	308.56	304.61	307.93	304.53	300.34	306.93	307.22	303.02	303.86	297.59	304.65	309.56	299.63	303.35	308.04	301.87	302.53	310.87	309.23	299.54	307.22	306.61
317.98	318.12	315.85	318.01	316.97	313.41	315.35	318.28	318.15	317.06	313.28	317.91	317.3	315.01	313.9	319.71	317.26	318.18	312.83	315.98	312.05	313.23	314.91	310.88	318.86	319.18	316.99	314.83	318.22	317	309.96	316.27	315.09	316.96	313.75	319.48	313.7	314.74	313.15	316.84	320.39	316.29	313.32	313.23	315.07	318.51	312.66	318.65	320.5	313.12
315.49	317.01	321.56	320.28	315.8	311.61	318.66	317.05	319.88	317.05	315.1	321.4	320.45	315.21	313.98	316.22	316.41	315.51	317.28	319.21	322.28	319.97	315.51	312.1	320.07	316.66	318.43	323.61	319.83	315.35	323.48	318.7	312.73	317.58	317.91	321.39	314.62	311.78	319.56	315.33	315.97	314.68	317.43	313.36	318.34	312.63	315.88	319.04	319.88	317.6
304.23	303.7	301.14	312.02	308.67	302.36	303.04	311.55	308.65	302.23	301.12	305.61	307.07	309.85	298.21	303.4	308.3	306.1	306.19	300.74	310.58	307.18	299.46	305.56	307.72	306.52	309.64	307.15	302.51	305.09	306.49	303.67	309.35	306.9	308.06	304.67	307.33	306.57	311.35	299.82	307.86	306.57	307.99	304.02	309.97	303.91	301.71	309	306.77	304.55
304.72	298.68	300.07	304.36	295.17	302.92	300.99	295.7	301.27	303.97	294.18	301.94	302.53	300.93	301.58	304.53	301.41	300.46	299.86	298.6	303.12	299.49	300.02	302.13	303.2	301.77	304.41	298.21	301.75	294.27	305.59	301.56	304.36	305.33	303.13	302.6	298.5	304.53	298.03	300.54	300.71	306.58	299.84	302.12	298.79	300.06	301.68	305.5	298.11	300.45
299.69	305.72	300.24	305.71	302.02	303.64	305.72	301.67	304.95	303.74	302.53	301.61	301.6	300.57	299.09	303.27	304.55	301.25	301.34	299.04	297.04	303.09	303.47	305.64	302.95	308.96	298.71	302.76	299.87	305.03	302.12	308.2	302.1	303.59	304.53	306.65	304.06	301.28	304.3	302.74	306.01	305.74	296.41	300.82	305.68	299.73	302.91	302.41	306.48	301.86
305.44	308.41	303.29	308.11	306.37	303.89	305.24	306.16	302.97	301.81	306.35	307.93	308.3	306.37	300.78	303.17	305.84	305.07	302.78	301.79	308.68	307.94	299.8	302.93	312.67	304.75	302	307.31	304.78	304.73	303.59	306.36	302.81	303.69	301.54	303.53	303.04	307.91	303.75	304.16	304.08	306.99	307.53	301.04	310.09	303.03	303.87	305.11	305.89	300.68
299.41	301.38	304.32	300.05	303.03	302.71	300.21	303.95	301.45	306.99	304.06	309.12	303.39	300.11	304.46	306.47	304.95	303.69	303.86	298.78	303.29	307.58	304.92	305.54	305.62	301.66	306.01	302.57	303.51	305.65	302.95	308.5	306.51	301.93	304.44	307.39	304	309.73	302.12	304.85	298.67	301.12	311.13	303.67	305.31	306.24	300.34	302.89	299.87	304.45
316.01	311.81	313.79	305.62	316.14	311.15	313.97	317.13	314.46	320.24	315.08	311.69	310.45	316.48	319.14	309.32	315.21	313.65	315.57	315.07	313.68	315.36	310.65	311.74	308.66	309.87	315.04	314.11	313.83	309.92	311.77	308.71	316.81	312.03	313.67	313.26	310.42	319.1	314.46	308.67	308.84	311.17	312.25	312.66	315.03	310.23	312.48	320.07	314.44	317.59
326.8	329.55	327.66	322.57	326.28	322.08	326.48	328.68	323.04	323.86	332.27	331.35	328.41	333.04	322.48	329.24	329.8	326.37	329.11	328	329.34	327.08	324.94	329.25	328.37	328.21	330.51	330.5	327.91	326.92	327.21	326.4	329.21	329.57	324.33	328.51	330.24	324.62	327.82	329.82	324.65	331.16	321.05	328.67	330.2	322.79	325.31	328.8	322.65	324.89
316.8	317.06	319	319.37	317.23	316.7	320.45	318.3	319.16	320.04	318.58	319.41	323.38	315.36	315.37	323.88	325.19	323.74	316.36	315.53	318.92	316.82	319.5	317.39	315.74	323.67	322.37	314.64	319.95	321.85	319.3	316.38	321.26	318.14	314.64	315.57	319	321.27	320.13	318.16	318.54	312.47	317.78	322.27	317.12	314.01	313.72	317.81	319.94	320.42
307.27	308.55	305.82	312.31	304.91	304.45	306.72	303.92	310.87	309.26	308.55	306.08	309.07	302.74	307.11	305.75	304.99	303.84	306.4	306.46	300.78	306.94	306.33	305.13	305.15	304.79	301.13	301.95	305.14	311.55	310.27	305.52	306.19	306.75	302.97	305.54	303.92	311.26	305.38	307.53	309.37	302.92	303.25	307.04	305.29	307.6	302.31	302.12	306.41	300.76
302.5	302.09	298.26	299.67	301.9	298.81	309.22	301.91	300.47	299.16	301.07	295.88	299.94	301.67	301.57	295.82	302.22	300.35	297.16	305.38	301.02	301	297.77	296.39	299.87	302.15	305.87	300.36	299.97	297.92	304.23	301.27	299.26	298.5	296.01	302.06	301.32	304.3	301.4	297.02	303.49	300.03	298.43	299.52	305.71	299.13	297.3	300.81	294.84	297.48
313.36	320.17	319.01	314.95	311.57	315.59	315.56	315.18	314.75	311.16	316.99	316	314.59	315.88	318.5	312.5	319.1	313.9	310.4	320.45	315.3	315.69	312.02	316.9	315.72	315.65	311.04	314.18	312.64	315.45	316.81	319.78	320.52	309.17	313.6	316.58	318.14	313.98	313.19	320.63	316.65	314.87	315.06	311.32	314.19	312.35	318.49	310.79	318.24	311.71
302.43	299.4	302.07	299.88	295.2	296.06	305.1	302.75	301.84	300.11	300.37	305.21	301.03	299.4	298.17	295.7	298.09	294.94	297.69	300.75	299.67	294.98	307.47	301.71	295.99	300.86	299.79	296.8	295.93	302.16	299.62	299.26	299.53	302.44	297.94	297.86	299.78	296.11	297.02	301.12	304.77	300.7	300.91	304.26	302.83	294.74	298.88	295.54	293	302.96
311.49	313.66	314.48	312.83	311.79	319.23	310.9	313.58	309.38	315.05	310.82	311.59	317.25	314.82	314	314.53	313.3	312.7	311.46	311.26	306.55	316.84	316.51	309.66	310.68	314.61	311.07	320.17	310.97	311.56	314.71	315.52	315.77	310.65	314.9	312.96	319.36	308.95	312.78	312.64	315.14	317.78	318.06	316.82	311.69	314.89	315.94	310.93	313.53	313.43
305.67	306.63	304.75	304.04	301.36	300.34	307.79	303.37	304.53	302.81	292.44	301.16	305.38	301.16	300.21	298.25	302.73	298.94	299.75	304.63	305.67	299.59	304.62	297.54	308.68	301.62	305.77	301.82	300.54	304.73	304.64	301.31	301	307.27	301.64	299.02	301.79	301.24	309.79	303.2	305.37	303.72	298.67	301.57	311.18	299.75	307.1	304.13	305.57	302.44
310	313.28	310.96	311.83	314.23	312.89	312.65	311.83	310.15	310.69	313.39	311.26	314.27	312.25	313.55	313.33	308.24	314	313.9	310.36	314.13	310.82	308.18	309.52	314.24	311.08	313	310.89	312.52	306.39	308.75	311.36	308.29	308.09	313.72	311.95	306.66	313.6	311.06	311.74	306.09	310.21	312.93	311.7	312.28	307.05	309.06	316.57	310.38	310.69
300.56	299.53	304.61	301.92	302.53	298.57	304.46	303.98	303.03	303.87	301.45	300.64	301.45	298.8	300.48	299.35	305.71	297.92	298.11	300	301.8	305.41	303.29	302.77	302.39	303.72	307.1	306.03	304.33	302.28	300.7	305.88	304.35	302.58	299.38	301.01	304.24	301.12	305.01	305.68	306.26	308.08	300.8	303.04	300.2	303.98	307.2	299.29	300.49	303.46
307.03	306.41	305.47	307.37	302.41	303.84	307.04	299.81	305.27	302.99	306.1	299.89	305.39	305.39	306.41	308.04	302.22	302.34	303.93	305.76	303.06	299.1	299.09	299.56	306.13	299.35	306	304.35	298.36	305.92	304.71	303.13	307.48	303.07	302.01	306.15	305.14	300.22	300.74	302.1	304.96	300.45	306.1	301.47	302.37	299.64	304.39	303.48	307.09	304.85
322.22	328.92	325.07	314.54	325.27	329.13	322.42	325.21	330.45	321.02	326.93	328.16	326.19	317.66	324.28	324.28	323.18	321.11	325.58	317.88	321.78	331.34	320.31	322.04	327.46	326.31	324.48	322.12	324.96	332.08	324.87	329.21	320.71	323.89	322.54	327.96	324.06	321.41	324.15	324.11	327.01	322.55	328.5	326.75	328.83	323.45	322.23	327.66	325.35	325.74
325.6	327.98	327.8	329.58	326.31	328.77	328.64	332.66	331.77	331.09	329.15	334.72	330.89	330.27	328.48	330.07	328.88	329.74	328.77	330.88	329.82	328.14	325.59	330.12	329.17	326.64	333.02	326.17	328.58	322.38	334	333.35	325.02	329.39	325.3	328.54	326.93	328.95	328.01	327	329.06	323.66	330.09	330.26	328.13	331.62	332.05	330.11	329.58	327.23
297.77	295.71	303.57	300.05	305.95	302.57	299.71	301.39	299.73	304.21	300.55	296.81	302.11	304.25	303.08	299.76	303.29	306.92	297.06	299.37	298.38	305.64	301.93	303.54	302.42	301.4	302.2	297.08	300.11	297.12	300.48	302.26	298.8	301.24	298.96	304.29	302.06	300.91	299.95	302.55	300.69	303.65	305.02	300.27	297.81	296.66	309.82	297.46	297.93	304.05
322.74	325	327.47	325.54	322.26	324.38	321.37	327.74	319.17	322.35	321.98	326.99	326.83	326.13	323.4	319.32	324.63	323.01	317.85	328.07	322.68	323.15	324.68	331.09	322.72	322.09	321.35	324.5	321.54	323.09	329.36	324.45	320.32	327.1	322.78	323.19	321.11	326.43	319.92	323.08	320.77	325.27	323.16	326.33	325.14	327.72	321.39	326.1	326.56	319.47
306.41	308.83	305.3	306.63	308.49	302.83	304.15	303.64	303.85	306.35	305.69	304.56	300.61	303.64	307.41	308.35	305.42	305.61	305.31	307.22	304.79	305.42	308.74	304.32	302.99	306.25	303.69	306.77	308.37	308.41	306.38	301.52	300.24	302.8	302.78	306.31	302.9	306.23	303.7	303.54	303.72	306.99	300.89	302.57	307.45	301.86	304.4	303.79	305.27	303.92
296.91	301.44	299.02	300.62	298.68	303.6	294.21	302.87	297.35	296.39	302.72	303	307.76	299.83	298.76	298.97	297.95	299.8	298.76	295.66	302.21	299.86	300.87	299.33	293.85	306.36	296.02	302.03	302.19	293.54	309.65	302.21	301.05	303.21	306.13	303.72	302.33	297.73	299.48	301.93	298.14	299.63	299.58	301.48	301.77	306.15	300.77	300.23	304.26	297.87
298.46	301.69	301.07	297.46	299.82	299.35	300.31	296.74	296.7	297.25	298.44	302.13	298.91	296.68	304.87	300.91	303.09	302.06	295.69	304.76	302.23	300.55	306.34	302.44	301.37	299.15	305.26	300.76	305.87	302.97	297.66	299.74	303.48	300.85	305.91	303.21	302.15	303.14	304.38	299.54	301.99	302.21	300.26	302.76	304.52	301.22	302.71	304.86	303.62	298.56
311.18	315.44	307.14	310.42	309.33	306.89	314.69	309.22	303.41	306.84	312.74	306.98	312.36	307.19	310.38	309.81	305.95	312.5	311.02	309.39	313.49	307.4	312.64	312.46	317.17	313.88	310.97	311.07	311.73	312.21	309.29	312.1	308.48	309.21	310.48	312.7	306.21	313.2	309.83	312.64	304.32	315.57	305.77	312.32	307.19	309.8	313.61	309.61	312.18	312.52
314.82	317.38	324.63	315.43	319.35	314.62	314.59	319.06	315.13	318.32	321.13	314.27	321.36	313.95	317.03	324.35	320.52	317.38	315.08	315.99	316.14	319.69	316.24	315.21	316.09	317.81	313.45	313.94	317.99	312.81	313.36	315.93	314.13	313.44	314.93	317.6	316.39	315.74	316.55	312.21	317.26	315.64	319.07	313.1	310.4	317.66	313.74	320.06	315.88	320.01
315.05	313.72	317.9	318.61	321.22	313.72	310.89	311.92	313.86	314	310.25	318.02	312.99	313.33	315.35	312.26	315.53	313.5	314.64	313.81	313.99	309.12	311.94	311.49	318.87	308.22	314.22	314.54	316.79	319.06	311.27	315.15	314.15	311.6	311	310.7	313.94	311.51	314.27	317.64	316.2	315.3	309.83	306.41	314.92	311.33	313.08	311.93	310.64	306.78
329.26	324.66	326.65	335.55	325.66	331.03	326.18	328.54	323.47	326.3	322.95	328.65	328.68	324.98	331.44	330.6	328.5	332.89	330.23	325.34	330.26	322.86	326.12	330.37	327.19	326.76	327.2	326.09	331.21	327.9	330.5	326.6	326.71	328.5	334.81	327.38	324.49	327.54	327.19	330.19	328.29	325.17	332.08	325.83	329.31	330.47	323.86	328.43	333.27	328.23
327.91	333.36	327.54	328.73	328.31	329.43	325.5	328.26	327.63	327.09	330.38	327.68	330.64	332.34	327.44	328.63	326.5	322.56	333.35	325.79	330.32	325.74	330.88	325.79	322.64	328.55	322.52	329.32	325.46	328.47	330.45	326.44	327.14	334.52	329.19	326.06	328.19	324.44	328.48	323.56	330.23	327.92	325.05	323.91	330.51	328.8	328.76	324.96	326.08	328.54
301.78	303.58	303.25	300.25	304.14	304.4	301.75	303.39	303.74	303.98	303.8	296.22	302.56	302.75	302.07	307.09	299.68	298.83	305.02	300.29	305.1	303.79	305.22	303.69	303.08	305.12	299.77	301.41	302.66	298.11	306.04	300.41	303.79	301.3	302.46	302.63	302.85	304.66	303.61	298.41	304.71	307.11	300.05	306.11	302.75	304.12	303.1	304.03	305.04	302.82
328.77	324.14	324.6	327.44	326.55	332.16	326.35	332.92	328.71	329.85	324.05	325.78	322.57	333.5	328.55	330.38	329.06	328.56	331.26	331.23	327.09	331.04	329.89	326.84	325.27	326.07	327.25	324.01	322.32	328.46	329.57	327.8	331.74	326.62	328.81	329.86	324.72	328.12	328.22	324.57	325.78	326.92	322.55	327.01	332.65	327.44	330.96	333.77	329.78	331.11
304.85	308.04	310.22	300.93	307.04	309.3	307.1	304.8	303.96	303.03	304.21	305.91	309.58	302.34	305.88	303.82	304.81	308.95	307.29	309.68	302.27	308.08	306.5	300.35	307.86	304.89	305.37	304.67	305.03	305.63	306.34	307.3	303.42	303.44	308.78	305.69	307.18	302.38	301.35	302.43	304.96	308.63	303.18	307.76	310.36	304.68	308.01	304.94	312.9	297.11
318.2	320.7	315.25	315.22	316.7	319.9	315.4	320.94	316.67	317.05	319.32	320.34	316.36	315.27	316.93	316.59	318.48	315.46	316.25	314.27	317.35	319.98	315.69	316.94	309.47	318.44	311.93	320.48	313.58	317.15	313.77	317.39	318.72	316.68	320.18	321.08	318.43	316.35	318.98	319.18	315.54	315.92	317.78	314.89	313.91	313.03	315.71	322.12	318.41	321.87
298.37	297.29	292.39	295.89	294.42	299.66	292.85	299.14	296.84	292.02	293.05	294.25	298.64	291.76	295.1	291.97	293.98	294.01	293.02	294.61	294.31	291.99	290.36	298.06	294.44	290.8	300	293.58	296.85	297.06	295.92	294.7	293.17	290.8	291.76	297.32	294.47	295.14	295.37	293.01	292.71	293.34	290.66	294.66	295.4	294.85	299.23	289.55	298.02	290.01
296.71	299.41	305.53	296.48	300.83	299.75	304.55	301.14	300.04	300.38	301.92	297.89	299.61	298.88	301.19	299.74	303.1	300.35	300.53	301.41	304.67	296.24	305.24	301.49	305.8	297.92	301.21	301.83	298.98	304.75	300.67	305.97	306.85	301.33	295.79	300.79	302.84	302.48	297.62	297.01	304.75	301.75	299.03	303.07	302.13	302.62	302.85	299.63	296.67	305.21
313.17	311.01	313.14	312.77	310.86	317.08	315.02	312.95	310.89	308.94	315.11	311.96	312.7	315.33	312.58	315.19	316.83	314.04	321.02	311.54	313.52	312.26	312.12	310.41	316.03	312.44	310.28	309.79	316.31	312.21	314.73	309.37	313.37	314.85	312.49	318.55	314.64	309.78	315.47	310.07	309.21	311.1	312.79	314.29	310.63	314.38	312.68	311.43	314.13	314.28
311.2	311.73	316.17	310.66	315.14	306.85	316.05	315.06	310.33	318.09	313.75	314.99	310.49	313.99	315.11	315.25	311.2	312.6	314.35	314.69	313.24	310.98	317.87	315.04	313.66	317.04	313.76	311.21	310.06	317.43	320.31	315.89	314.65	318.46	311.99	309.46	311.27	318.06	314.44	318.01	314.22	315.41	315.96	311.9	316.62	314.4	315.8	319.37	310.74	314.75
323.02	325.7	326.36	320.61	329.3	328.82	323.62	323.84	322.77	327.4	326.42	330.08	326.14	319.48	324.18	328.12	322.29	327.98	326.49	324.19	318.83	324.37	324.32	324.03	326.05	324.44	322.51	322.27	324.94	327	330.51	326.95	319.98	320.34	326.37	326.5	324.9	324.71	322.9	323.17	326.21	327.26	324.67	328.36	329.17	321.76	328.01	326.43	323.54	326.58
302.17	301.65	303.96	295.78	294.8	298.77	298.07	302.04	301.37	303.66	296.62	297.66	294.32	299.23	299.99	301.89	302.1	300.31	297.07	299.56	301.07	298.51	301.1	299.79	305.99	302.28	298.56	295.86	296.64	301.49	299.82	300.29	296.41	303.24	300.78	299.29	294.73	298.91	301.24	302.91	303.91	302.23	295.58	302.62	297.07	297.82	299.6	298.66	296.35	301.24
307.06	304.36	304.1	304.3	307.69	306.99	305.07	303.53	301.3	299.31	303.01	303.18	306.1	303.88	307.9	301.88	306.23	301.97	300.78	307	302.79	303.64	304.53	303.59	307.27	305.16	301.22	305.93	300.08	303.42	307.62	304.02	304.19	306.25	303.03	305.9	308.91	305.66	306.81	305.76	305.35	301.88	303.01	304.24	302.63	301.78	302.34	300.68	304.22	305.01
327.87	327.76	331.64	328.4	326.81	325.01	324.7	325.97	328.7	327.38	326.42	329.51	331.9	326.83	329.11	328.38	334.34	327.86	327.71	329.85	324.99	330.46	330.44	326.05	325.38	329.78	327.73	328.01	328.72	326.27	327.26	328.53	329.34	329.92	321.87	325.84	329.36	327	327.31	330.64	327.05	328.11	326.95	330.19	331.69	329.05	324.8	324.6	332.92	322.23
311.6	311.89	317.76	318.14	320.28	313.94	314.24	313.57	315.19	318.5	318.1	315.17	314.35	317.08	312.65	319.73	317.42	313.8	316.15	319.47	314.55	313.15	313.28	312.6	312.46	312.07	315.68	317.41	316.77	314.88	310.84	316.48	315.4	313.23	319.77	314.18	316.86	313.89	312.64	314.53	315.76	314.88	313.67	315.22	313.15	311.26	313.4	316.69	314.97	315.54
307.23	309.18	313.41	309.52	309.94	310.57	307.24	310.75	311.23	308.82	315.91	312.03	311.16	308.32	307.83	307.81	308.25	309.51	310.87	315.72	309.75	311.41	306.9	311.57	312.28	308.12	315.2	314.27	308.53	307.89	309.44	308.48	311.74	315.03	313.96	308.11	311.8	311.46	310.48	312.26	312.81	309.82	312.75	321.81	315.09	310.6	308.84	310.03	313.55	308.7
290.93	296.37	294.64	293.35	295.76	294.27	292.53	294.81	291.33	296.63	297.91	294.47	297.43	292.57	290.31	293.37	293.07	299.45	297.17	295.23	290.14	295.98	290.12	293.86	296.43	291.88	292.79	296.01	292.3	300.65	292.21	296.93	293.35	292.46	292.87	292.29	292.31	295.06	295.72	300.01	293.4	298.78	298.44	296.11	298.83	294.07	293.36	298.91	286.91	298.34
319.73	319.08	315.85	320.56	314.72	318.26	322.33	311.31	314.61	318.83	320.76	318.22	317.09	317.17	317.88	317.07	314.95	313.99	316.33	313.07	325.07	319.19	318.43	314.54	316.91	319.47	312.03	317.64	322	314.54	315.54	318.06	318.83	319.71	314.65	322.97	319.1	313.48	317.63	315.01	318.26	313.66	320.22	319.72	317.73	321.92	316.19	319.4	321.6	318.89
303.87	303.82	304.63	303.35	311.16	307.98	309.98	306.21	305.11	303.98	312.08	304.67	312.31	305.76	308.88	308.03	300.97	305.54	305.32	300.09	310.77	308.78	307.01	308.86	305.7	307.79	305.39	308.25	306.26	305.54	307.33	305.28	305.59	304.28	312.25	309.78	307.81	308.93	312.54	310.61	304.65	311.7	303.5	304.16	307.62	307.44	306.05	307.33	303.91	304.93
312.48	316.48	317.23	312.94	315.91	315.44	315.04	314.62	313.12	314.64	312.63	316.64	315.65	317.02	314.11	316.83	314.05	314.21	314.85	312.6	313.03	320.06	316.32	319.05	315.89	316.63	310.98	315.97	315.69	316.42	316.28	313.73	315.13	315.49	309.84	311.12	313.94	316.32	319.81	313.77	311.96	311.73	312.79	315.92	314.52	314.34	316.66	316.38	320.52	311.25
313.22	316.29	315.41	309.63	313.41	312.72	310.72	308.75	316.7	313.86	313.69	313.54	313.04	312.16	313.27	316.41	307.99	311.07	310.74	312.2	309.87	309.57	312.65	310.63	311.64	314.29	314.78	310.3	313.77	315.38	310.44	315.37	306.71	312.44	314.65	312.32	315.44	314.5	317.76	311.65	311.22	312.05	312.48	314.95	305.65	311.42	308.77	307.56	311.39	309.9
313.97	314.51	313.09	317.08	315.41	313.07	311.7	312.07	312.82	310.69	308.96	314.68	314.86	312.67	314.69	314.09	312.94	313.79	315.93	315.06	311.18	311.23	314.14	315.32	314.8	314.27	311.09	310.73	316.48	313.85	312.44	314.16	311.64	308.01	313.85	316.69	310.47	314.08	310.58	311.97	315.82	314.04	316.01	309.12	311.42	313.18	318.16	311.36	313.88	316.96
309.61	314.94	310.75	305.71	311.9	317.23	313.45	311.73	309.4	312.63	318.57	315.59	312.06	311.25	316.54	309.2	311.89	310.4	313.07	315.56	315.64	311.2	313.39	310.37	318.69	309.82	311.35	312.6	317.44	307.86	314.27	310.56	312.41	311.7	309.34	315.95	313.19	307.12	312.66	318.87	302.57	316.76	314.89	318.53	316.63	314.28	307.72	313.53	312.08	318.21
306.9	303.32	295.77	306.66	299.71	296.49	304.12	303.39	301.65	300.67	303.5	302.84	302.91	298.14	302.34	305.49	301.18	300.25	300.17	299.77	302.64	300.37	303.55	305.86	301.23	301.14	300.09	303.76	302.47	300.63	302.95	308.81	301.35	307.44	298.34	306.35	303.49	298.68	303.78	299.46	305.21	299.15	296.64	300.1	300.84	301.82	303.13	306.86	306.9	295.42
309.22	305.23	311	307	308.29	309.74	305.97	309.13	307.66	307.69	308.11	300.41	302.96	307.56	305.54	307.7	307.44	304.3	303.97	306.75	306.87	311.15	304.15	307.49	306.61	308.71	309.23	308.82	304.91	304.73	303.84	307.54	300.45	310.17	302.77	300.88	300.02	310.83	307.86	308.14	308.08	309.78	305.47	311.21	304.77	303.02	308.14	307.74	307.23	297.01
313.9	315.42	312.13	315.23	313.95	315.18	308.54	312.12	313.52	317.71	312.5	314.39	310.64	307.09	310.64	309.82	311.11	315.07	317.41	314.89	317.75	312.5	317.17	315.92	316.25	315.64	315.73	312.04	317.54	317.99	313.98	314.08	309.38	312.87	318.71	313.31	312.41	309.99	316.04	313.8	318.35	305.21	311.96	316.58	313.44	313.67	319.91	305.78	313.97	313.31
302.66	301.74	300.4	299.59	306.06	298.79	302.42	303.34	305.31	301.27	304.57	300.58	304.09	303.63	308.28	304.66	303.96	304.82	306.86	302.96	299.99	300.83	303.25	299.28	304.89	301.42	298.85	302.45	303.34	303.56	301.85	305.26	307.33	301.77	298.18	305.14	305.43	300.78	304.68	306.81	300.76	304.49	301.24	296.97	306.97	306.16	300.79	302.73	304.04	303.89
304.86	304.93	302.78	302.75	305.33	311.27	304.14	300.7	306.43	306.78	303.45	308.8	309.64	306.04	300.49	300.86	303.85	304.61	302.11	312.45	302.79	304.19	304.89	309.68	307.36	304.27	305.85	304.98	306.55	309.44	303.44	302.96	307.21	302.07	312.2	299.21	307.07	310.32	305.3	304.6	310.05	307.4	305.62	305.51	306.98	304.19	302.88	309.2	306.28	307.67
300.48	301.85	301.28	301.62	299.28	304.95	300.2	302.62	300.27	302.14	301.26	299.09	299.04	301.71	303.14	301.91	297.16	300.28	300.27	303.56	293.55	300.98	300.01	304.62	299.35	300.26	296.34	304.44	307.31	300.98	300.1	303.28	303.14	309.67	301.28	299.18	300.67	296.52	293.61	297.43	300.51	304.11	304.46	299.7	304.59	298.06	301.08	301.66	303.36	296.56
328.01	326.97	330.41	323.94	328.26	327.03	324.6	330.13	329.25	324.32	330.33	323.62	331.35	324.45	328.87	326.31	327.97	323.67	324.22	330.17	329.6	323.82	326.05	329.43	327.21	329.99	322.99	328.8	327.54	328.94	323.68	329.38	328.02	319.71	329.82	327.84	326.62	320.09	328.34	321.94	325.31	322.19	327.28	324.95	327.95	321.52	324.08	326.35	324.85	324.58
302.08	302.99	305.31	301.89	306.72	303.87	302.35	305.89	303.64	303.02	299.22	305.36	300.2	306.07	305.13	308.9	309.25	301.11	301.51	304.89	302.73	307.5	307.71	304.99	308.69	301.5	303.73	308.58	308.78	301.38	309.32	309.08	301.29	303.71	303.23	301.16	306.01	304.19	307.07	302.52	305.22	304.75	299.41	303.58	306.65	301.33	304.46	301.52	302.52	310
311.75	313.73	307.66	313.13	308.53	316.59	312.37	312.08	308.41	314.69	315.02	318.05	316.13	316.9	312.34	313.17	310.59	314.99	309.16	314.98	318.24	308.94	316.37	314.14	316.84	309.74	308.18	314.92	313.49	313.16	305.03	317.17	312.77	314.71	312.95	312.99	314.01	309.42	311.42	308.47	308.4	312.04	314.19	315.37	315.13	310.96	311.88	310.65	310.62	312.3
314.87	317.92	311.68	315.12	316.22	315.56	310.34	312.24	308.74	316.27	313.83	311.22	314.45	314.92	309.32	311.66	317.72	310.32	307.13	319.8	308.72	313.7	314.78	310.71	314.31	314.05	312.87	313.95	310.57	312.97	314.01	314.64	311.26	310.96	311.85	315.76	309.16	317.58	310.82	319.79	310.52	311.9	314.03	316.13	313.95	309.96	311.09	313.59	308.38	313.3
308.35	308.56	305.45	307.68	304.5	311.74	305.88	308.5	304.99	305.37	306.58	305.8	302.46	306.59	305.89	303.66	304.01	306.4	309.21	299.93	309.25	307.16	304.25	304.58	305.9	308.96	303.57	307.5	309.05	303.36	304.15	307.03	305.57	305.26	306.24	306.36	306.8	299.16	302.69	306.77	300.4	304.26	307.37	307.9	308.37	303.78	303.06	302.46	306.23	308.45
[truncated: 600 more rows]
[truncated: 150 more columns]
