# Supplementary material for: Genetic dissection of main and epistatic effects of QTL based on augmented triple test cross design
Source: PLoS One. 2017 Dec 14;12(12):e0189054. doi: 10.1371/journal.pone.0189054 (PMC5730204; doi:10.1371/journal.pone.0189054)
Supplement: S9 Supporting Information — (ZIP) [file pone.0189054.s009.zip › z5_1750_0.2_5.csv]

303.88	311.74	304.89	310.31	309.66	307.66	318.86	308.52	311.48	306.13	312.15	307.36	303.31	313.28	308.03	310.78	300.75	305.56	312.65	308.72	308.44	312.35	315.04	305.25	308.13	310.72	306.72	313.88	315.31	316.49	315.86	306.67	310.05	313.35	296.16	307.95	316.07	310.92	307.35	306.71	302.88	308.69	310.08	303.87	300.76	310.19	315.94	309.99	304.15	309.03
296.83	300.56	303.03	308.45	303.93	301.51	299.02	305.18	298	305.16	293.42	296.04	304.04	300.38	302.28	302.1	308.61	299.27	306.47	303.08	304.31	304.33	300.1	293.15	298.47	294.71	295.9	301.83	298.19	303.24	301.08	306.39	296.02	299.38	303.49	296.95	301.33	295.48	306.99	295.35	307.75	296.95	299.3	298.74	311.34	308.29	303.33	295.75	304.33	303.9
292.41	298.09	300.72	307.49	302.67	297.88	299.98	296.07	304.38	296.6	304.9	300.4	300	302.16	299.84	305.41	302.16	297.66	302.62	294.18	302.41	294.32	296.7	302.81	295.3	299.9	294.83	299.9	305.73	291.32	297.07	302.88	298.06	293.33	299.97	303.66	302.22	296.92	296.83	297	299.24	301.05	301.24	308.29	301.47	302.24	301.93	294.62	301.21	304.8
304.22	303.27	298.76	300.25	304.04	309.36	303.75	310.64	310.58	309.3	296.59	305.28	300.33	305.23	304	301.77	304.58	311.99	302.02	310.27	304.04	310.61	307.42	306.77	300.49	305.2	296.5	310.32	299.74	310.7	311.32	311.29	308.78	308.25	308.95	312.19	301.19	310.47	298.08	308.79	307.76	312.79	308.42	302.51	311.07	300.22	307.19	303.55	307.59	305.71
307.3	308.56	307.84	295.12	300.82	307.69	305.12	302.71	311.09	306.59	306.11	309.74	307.78	295.27	305.07	313.79	313.28	305.06	303.59	305.97	306.2	297.71	316.25	309.11	302.34	302.53	309.52	300.51	300.96	303.43	309.92	309.68	301.89	303.95	308.13	310.23	305.19	311.73	303.96	306.36	308.93	300.39	303.31	304.05	310.81	301.42	307.15	306.44	307.62	305.71
305.86	299.76	300.75	296.04	302.31	302.27	302.29	307.3	306.43	303.56	296.25	299.55	301.71	302.97	303.94	303.07	305.98	301.35	306.72	304.51	299.41	307.95	300.93	299.17	306.52	304.07	298.4	304.28	304.79	292.63	304.79	309.12	301.98	305.38	298.35	304.21	298.87	300.39	308.25	302.98	308.2	304.9	300.4	300.56	298.9	303.82	303.29	301.63	305.21	297.79
296.22	303.3	303.07	304.75	306.59	307.03	300.2	300.87	308.28	296.54	305.97	304.71	301.13	295.17	300.81	299.06	311.59	307.07	305.69	302.29	306.4	301.29	303.27	302.43	300.52	303.88	305.97	308.9	295.16	295.94	305.32	301	304.5	296.83	300.37	299.98	304.95	304.03	306.83	299.48	302.29	304.47	303.91	305.46	306.06	300.7	310.87	303.15	309.34	294.64
318.74	321.17	308.03	317	320.95	313.57	320.83	321.34	319.65	315.09	314.94	316.08	312.3	318.38	320.14	314.7	315.24	313.6	323.81	317.83	319.62	319.59	320.85	318.61	311.38	317.14	309.15	317.95	315.57	319.91	313.99	323.98	319.21	313.26	313.9	325.41	320.01	321.37	318.77	318.78	316.52	316.66	322.29	314.1	315.14	311.17	313.23	316.54	320.77	319.04
315.12	313.41	319.64	313.78	311.41	312.29	307.93	317.04	314.23	313.96	319.45	310.91	317.86	318.89	301.45	313.11	314.68	315.7	313.97	309.47	315.5	314.92	319.3	311.03	315.48	313.87	310.95	311.64	310.13	316.19	309.75	312.32	314.89	321.7	319.58	320.49	311.18	313.02	308.48	307.09	310.82	314.56	313.23	313.62	309.8	315.85	319.16	321.84	320.01	312.53
329.72	323.66	325.52	322.58	321.14	326.58	321.83	331.08	320.13	324.38	314.16	322.86	325.46	323.87	323.09	326.63	320.34	321.86	321.77	324.47	328.07	327.8	321.07	328.62	329.51	329.97	330.65	320.55	325.88	323.75	325.03	309.2	318.47	328.82	324.57	330.49	327.9	322.31	327.2	332.32	326.4	313.39	326.53	324.85	328.41	328.62	324.87	325.53	327.89	319.21
294.67	298.58	296.53	293.2	294.89	284.45	290.79	296.25	300.02	292.95	289.04	304.73	289.9	294.82	292.92	293.71	296.07	293.37	297.64	293.8	296	297.84	292.71	295.79	299.23	295.93	294.73	289.97	297.11	294.15	299.63	290.17	293.76	291.89	298.17	292.88	295.89	294.94	290.79	300.23	295.15	295.83	297.33	300.23	294.98	294.3	293.12	298.15	292.61	291.12
312.23	313.72	319.58	311.55	314.7	314.32	317.56	310.84	317.29	317.59	311.44	316.72	317.25	309.71	312.35	315.95	307.87	315.44	307.82	309.4	317.76	319.47	314.56	317.45	311.83	317.71	320.46	318.43	321.99	309.56	316.17	317.89	316.92	314.96	312.14	319.29	312.75	320.63	314.31	309.65	316.55	312.04	311.86	320.91	316.74	315.82	310.07	315.42	316.44	316.15
331.39	324.06	332.02	331.15	327.93	324.45	331.64	324.26	321.28	333.05	330.43	331.5	327.3	328.95	323.43	324.45	323.89	327.67	322.25	336.24	330.23	332.89	323.66	329.03	328.09	327.54	332.15	332.27	333.43	323.08	327.5	329.74	327.1	335.15	326.04	330.21	326.73	324.05	332.01	330.58	330.79	317.61	335.12	323.35	328.02	330.53	330.73	332.46	330.05	331.56
322.17	319.14	316.13	308.91	314.94	312.49	312.48	305.22	318.84	315.73	316.06	317.92	314.36	318.18	312.7	314.86	309.81	315.73	313.42	314.02	318.12	317.6	318.16	309.65	316.68	318.01	321.04	310	319.05	313.13	317.12	317.63	312.31	315.13	317.47	315.98	323.18	326.88	318.54	309.51	313.07	314.32	319	324	313.29	315.02	314.48	314.6	324.32	315.25
309.46	311.46	308.54	304.98	304.64	304.83	303.83	302.96	304.63	301.46	306.33	306.4	307.13	308.37	304.94	301.47	307.35	307.87	306.08	315.34	315.47	305.93	309.26	306.75	304.33	308.28	305.99	307.4	306.81	306.92	308.45	311.21	303.38	305.76	304.54	305.36	300.23	308.85	299.63	315.68	304.3	304.83	297.28	308.22	305.62	305.45	301.87	310.25	298.14	299.32
294.27	309.39	302.21	308.99	303.02	303.85	302.99	307.7	296.01	307.93	311.3	299.63	301.72	303.08	303.19	296.7	300.32	304.65	302.73	301.13	311	299.24	300.25	305.03	298.86	313.32	298.56	302.4	299.36	298.84	300.25	303.5	299.22	300.82	304.57	304.62	301.94	300.16	300.33	302.95	293.75	301.79	305.72	303.46	306.59	306.35	302.56	300.56	306.9	306.58
304.58	311.63	305.89	306.3	307.31	307.03	306.59	317.11	300.19	304.63	303.73	305.72	308.59	303.13	304.58	304.11	310.81	306.49	303.11	310.42	307.57	305.66	302.53	313.67	301.33	307.3	307.59	310.63	308.38	305.47	311.75	308.41	307.82	305.82	307.52	307.05	308.59	314.8	304.53	305.96	310.68	313.49	310.8	306.94	308.44	315.06	311.81	309.74	302.6	308.52
306.29	303.84	305.86	304.44	301.86	303.49	310.49	308.75	303.62	306.91	315.93	310.44	299.97	304.42	307.49	305.08	308.18	309.74	308.38	303.89	308.57	312.87	304.41	307.36	305.86	308.62	300.48	313.07	307.29	311.59	308.72	303.18	307.28	309.22	302.65	299.69	310.07	301.92	308.63	309.57	302.7	305.23	308.05	307.17	311.33	305.27	303.42	306.39	308.15	303.83
310.45	313.92	311.28	303.42	312.21	306.63	305.3	314.47	306.24	309.79	312.52	307.58	302.48	306.39	318.75	313.05	309.37	311.67	310.18	307.83	304.73	305.4	306.76	319.3	309	314.87	310.08	310.79	314.86	309.11	308.08	306.37	311.98	307.41	300.07	309.82	305.65	308.57	311.47	304.78	301.74	307.25	311.92	307.91	313.53	312.85	310.64	305.75	311.15	308.8
317.56	328.59	328.78	326.43	327.78	325.87	319.68	325.46	320.45	324.09	323.26	319.11	327.02	321.55	324.72	322.42	327.26	325.74	321.13	328.37	324.7	318.23	317.96	321.31	318.12	319.21	327.42	321.97	325.4	327.08	328.5	322.37	325.39	327.5	326.1	325.63	320.06	326.39	319.81	322.14	315.38	329.7	316.66	324.5	321.38	324.13	325.54	326.45	326.28	321.48
304.73	298.14	304.8	296.39	301.03	301.62	295.84	305.91	303.53	303.14	307.41	305.62	305.77	302.67	300.77	310.27	307.98	303.09	303.1	304.54	306.8	306.67	303.01	297.46	302.05	303.37	300.43	306.6	303.97	308.1	301.52	302.5	300.19	307.67	301.92	310.66	300.36	303.91	305.28	301.93	306.35	299.61	293.68	304.85	310.76	300.47	301.11	304.19	304.34	300.95
299.36	300.83	297.18	295.35	292.56	300.76	303.7	297.7	299.44	292.24	301.09	307.1	299.81	293.41	290.6	293.33	298.93	285.07	298.2	297.49	292.37	310.95	304.3	295.91	298.02	302.33	300.51	299.88	292.19	302.73	298.58	293.59	299.67	300.63	292.22	295.25	293.45	296.05	294.73	292.81	298.09	291.13	300.61	304.46	302.17	292.88	296.84	291.53	296.65	300.32
311.03	317.95	319.4	315.12	316.7	312.64	309.54	302.33	305.86	322.31	318.14	317.6	313.03	306.6	309.47	317.35	312.3	312.78	316.9	316.78	309.48	314.39	312.51	308.48	310.33	308.34	311.95	313.59	316.9	313.04	310.43	313.19	312.04	310.66	316.61	316.05	308.52	315.77	313.18	316.83	319.47	313.73	307.92	302.83	309.14	310.85	305.59	319.59	310.56	318.03
308.41	316.17	304.01	315.03	306.89	310.68	303.4	304.51	308.02	304.18	307.25	311.97	305.12	306.06	307.11	308.4	306.73	306.49	304.63	312.26	300.57	311.04	319.72	315.55	300.48	299.24	308.18	308.56	313.78	306.71	306.89	308.69	305.1	306.25	312.77	301.3	304.01	310.47	306.13	306.31	306.8	308.75	306.35	302.95	302.93	307.57	311.78	304.84	303.61	311.96
311.38	306.66	304.57	308.9	297.87	306.55	312.47	301.86	305.4	302.42	301.54	302.58	305.32	305.62	305.44	301.37	308.62	310.12	310.76	309.67	306.43	302.84	309.87	306.85	301.87	306.03	298.76	308.17	303.96	304.02	305.02	306.01	314.08	308.21	307.3	305.44	305.79	310.24	302.57	298.59	308.03	306.75	307.49	306.39	311.23	303.38	311.1	312.76	306.54	305.5
304.55	310.8	311.03	307.68	311.77	312.55	305.22	309.21	313.57	311.36	313.26	316.16	312.78	315.08	311.85	305.21	312.94	312.79	313.97	311.74	307.1	311.26	305.3	311.27	302.6	307.72	310.86	299.22	314.51	310.64	312.05	312.55	310.01	305.37	299.81	308.46	315.14	310.49	313.08	313.33	313.61	302.39	307.84	311.25	314.27	306.15	314.31	307.25	311.85	309.37
327.74	330.84	329.39	326.96	331.27	326.98	323.88	332.09	339.3	330.67	330.81	322.15	326.05	333.4	328	327.59	334.34	327.9	327.16	331.42	323.84	326.01	328.42	329.15	330.89	328.75	326.4	325.87	320.82	332.49	326.6	329.66	330.46	331.34	332.32	326.77	330.39	328.79	333.19	321.05	318.66	337.53	327.1	337	331.32	331.43	329.92	326.8	337.47	327.78
313.67	316.84	315.94	301.99	312.94	317.37	311.34	310.99	308.91	309.16	312.08	308.03	309.39	311.71	318.4	318.34	311.38	311.01	315.44	315.75	317.86	318.44	321.82	316.3	316.15	308.61	317.45	315.49	309.94	320.9	313.29	318.26	310.46	313.92	321.83	318.98	308.93	314.78	310.14	313.67	318.51	316.07	315.88	319.15	312.33	316.09	308.52	318.65	308.64	311.76
304.21	307.24	308.26	310.55	308.91	303.65	304.98	312.5	315.51	303.69	309.34	304.16	305.35	302.91	315.24	302.38	306.24	309.67	300.37	317.64	306.41	311.74	305.24	309.29	313.31	303.15	314.13	309.62	302.38	310.95	306.03	315.46	312.49	310.36	305.83	309.76	306.09	309.37	312.57	305.12	302.64	302.89	309.09	299.15	312.37	302.12	310.97	304.44	306.81	308.33
314.12	319.69	315.1	309.73	315.06	310.71	312.69	320.6	322.38	317.45	315.87	319.2	320.03	309.16	318.83	312.83	315.23	313.98	315.1	313.34	312.93	309.98	315.7	311.09	312.73	315.07	316.78	315.04	312.58	313.4	316.5	303.7	312.49	313.31	313.47	312.72	311.53	313.73	313.29	312.91	320.66	313.77	313.16	318.58	316.86	312.87	312.96	318.54	309.7	319.46
325.32	327.64	324.27	321.64	318.04	323.05	320.18	327.98	326.64	327.8	322.03	322.65	328.87	322.57	326.32	322.07	323.9	319.02	321.87	323.24	328.32	325.85	321.6	326.45	323.2	335.01	323.36	322.35	324.6	320.65	323.06	326.24	329.27	321.21	322.21	328.79	327.93	317.82	323.17	330.57	322.21	318.36	325.81	321.68	328.99	327.11	328.57	323.66	321.14	325.71
304.8	307.27	305.92	306.84	303.51	314.43	305.81	305.97	303.53	304.21	306.93	307.13	308.93	299.45	303.98	304.43	302.25	304.71	300.93	310.95	303.33	301.88	302.02	315.45	300.54	308.42	301.01	299.09	311.62	303	305.66	304.31	310.9	303.41	295.47	297.55	306.42	307.28	304.98	299.13	305.89	306.93	298.55	312.51	297.22	305.84	302.15	302.1	308.45	303.19
315.57	311.44	311.87	315.04	315.41	324.33	321.48	320.26	321.17	314.93	312.56	319.86	315.16	320.77	318.66	319.36	319.83	315.53	318.28	305.38	312.92	317.35	321.31	317.12	311.7	314.64	320.92	318.02	318.95	317.04	319.85	315.25	316.46	319.19	320.16	316.58	318.73	319.76	320.05	315.97	319.72	322.93	314.49	317.4	317.86	319.87	319.37	320.22	308.49	306.46
315.02	319.98	310.56	316.36	309.81	316.69	317.39	320.64	315.12	312.63	308.59	314.61	316.02	311.6	315.48	313.12	311.8	316.74	323.91	308.42	315.13	315	313.58	314.11	314.14	307.61	317.58	312.3	312.93	315.57	312.97	320.13	313.94	314.46	319.9	319.05	310.74	318.03	313.03	320.65	318.28	300.43	315.19	319.04	312.64	316.38	318.87	315.95	310.98	314.06
302.14	299.69	314.36	296.26	294.8	300.78	299.97	299.71	300.74	309.76	311.94	304.23	306.74	300.92	301.83	305.22	302.01	300.76	306.24	305.9	302.13	305.09	307.95	302.84	301.69	296.42	305.61	309.05	308.53	302.58	306.62	303.75	296.9	301.58	304.67	308.23	303.11	304.57	299.16	299.36	300.55	307.85	301.79	305.78	306.09	305.86	300.28	299.83	301.92	300.18
321.88	328.73	326.45	324.93	330.76	328.63	332.76	322.8	331.82	329.52	331.97	334.31	329.99	336.48	335.9	329.26	323.89	329.15	324.03	327.39	321.93	326.71	328.36	332.42	333.4	329.66	332.2	327.57	318.67	332.16	321.82	325.4	322.71	330.14	323.18	321.82	329.75	324.41	323.08	331.76	333.77	328.25	330.57	328.32	327.3	330.25	322.8	330.46	321.51	329.28
316.74	310.78	315.39	316.65	316.13	319.66	317.19	310.02	312.76	315.37	309.4	313.36	319.47	309.3	316.39	317.03	316.27	312.85	316.81	305.34	315.72	315.57	324.93	314.9	310.48	314	312.88	320.3	319.13	304.87	309.74	310.3	312.67	304.85	311.25	315.13	317.42	313.38	323.03	310.12	314.5	313.91	321.13	315.31	321.7	317.56	310.1	314.32	315.63	314.31
312.05	306.4	300.54	310.71	310.42	308.88	306.76	305.69	307.43	313.21	305.35	312.88	314.58	321.23	317.9	307.66	304.93	313.13	310	307.7	309.67	314.32	312.12	307.87	312.33	317.55	306.18	309.1	310.71	303.7	304.72	307.09	314.98	316.11	304.43	312.96	305.12	304.87	309.01	312.38	308.65	311.76	308.39	305.05	311.74	302.25	315.15	317.4	319.73	309.55
307.25	307.68	304.16	313.39	304.6	304.02	305.45	301.7	299.84	306.43	301.44	304.04	308.54	304.4	306.05	300.72	300.97	308.25	303.77	305.02	305.91	310.2	306.07	298.63	310.21	304.24	312.59	297.58	299.8	313.37	299.87	304.58	298.99	305.79	303.52	310.78	307.15	308.79	308.85	300.39	303.57	301.97	301.32	301.75	304.83	302.16	299.08	308.91	302.47	309
303.54	307.82	304.15	304.75	304.49	303.49	306.07	300	300.35	294.09	303.21	304.74	302.66	305.23	300.42	301.84	303.02	304.42	304.51	298.81	305.82	297.23	305.33	309.39	301.93	305.15	303.79	297.82	303.25	302.94	302.31	305.8	307.42	301.45	302.75	302.33	302.1	295.27	304.97	296.65	299.37	306.58	300.14	305.48	307.57	299.51	307.66	298.35	303.02	303
296.93	297.11	300.11	295.29	301.39	295.88	301.67	298.51	302.13	304.03	296.18	293.94	303.29	290.66	302.97	292.42	291.59	297.85	290.9	294.97	298.96	297.55	295.52	298.74	296.09	302.79	304.09	295.3	292.3	299.46	297.31	298.01	300.14	300.68	298.99	295.61	298.47	298.37	294.55	298.11	296.7	303.63	289.72	292.92	304.42	305.7	304.26	302.63	303.74	303.91
316.54	317.92	315.62	322.67	318.59	311.05	314.46	319.87	315.54	315.97	311.36	309	316.73	322.41	314.25	311.89	312.25	308.12	313.48	314.91	314.05	320.35	316.4	313.73	310.7	319.75	320.5	317.42	313.14	318.02	310.61	312.56	312.25	313.19	310.8	315.51	312.84	310.79	308.02	317.17	320.61	306.26	318.35	307.26	317.59	314.35	310.28	316.1	315.53	312.02
319.67	316.69	315.18	312.04	313.98	309.41	308.83	315.99	312.75	312.59	318.76	318.62	308.5	313.69	312.26	312.66	312.2	309.04	313.33	314.25	306.33	314.82	311.73	318.08	303.58	314.96	308.58	311.95	311.3	312.79	304.59	308.04	307.98	315.28	315.42	309.9	312.17	309.94	313.42	308.73	310.47	309.07	304.6	321.57	310.29	314.62	315.3	314.5	316.76	309.12
310.71	317.84	313.3	317.31	323.81	313.19	324.65	313.43	326.52	313.85	312.74	317.81	311.95	315.32	314.24	317.34	316.96	320.84	317.08	321.08	314.76	313.46	311.25	310.65	314.9	320.5	313.6	323.95	317.45	314.97	314.78	315.01	314.08	321.05	311.33	309.26	327.22	321.82	310.61	313.07	317.68	321.96	319.38	314.83	312.11	320.18	317.03	313.4	320.4	312.32
320.11	327.99	333.26	330.82	329.67	333.01	325.76	332.11	322.64	329.25	330.75	328.35	330	325.21	326.77	327.41	318.69	332.51	328.51	328.36	327.29	328.69	325.37	323.67	319.75	322.04	326.99	331.23	332.86	332.12	325.49	338.24	327.51	326.44	332.98	325.4	325.44	326.66	324.89	327.06	324.97	331.44	327.37	331.95	326.11	329.37	318.87	338.58	323.64	322.74
327.08	326.66	324.68	320.75	327.83	330.71	322.95	326.59	331.44	326.22	327.17	329.18	326.27	322.17	326.61	334.27	327.49	323.99	329.65	331.61	323.51	329.55	325.42	322.07	334.88	327.92	327.2	332.1	327.18	334.72	327.07	329.29	321.26	330.76	323.39	326.57	322.72	321.91	331.03	326.17	325.5	324.77	324.14	325.98	324.01	329.76	326.86	334.52	324.98	316.21
293.99	304.59	302.37	307.72	299.91	306.02	303.45	297.37	302.34	297.15	299.99	292.74	303.9	299.78	301.83	305.01	300.84	299.84	299.3	301.29	300.57	301.41	303.33	302.02	291.34	301.47	292.06	307.27	304.75	300.15	303.55	309.76	303.53	307.44	296.52	297.12	297.78	304.24	304.52	298.46	301.63	301.63	301.51	301.72	306.21	304.79	301.53	300.3	292.52	304.8
293.22	294.19	287.98	298.13	292.34	294.33	294.53	288.53	291.63	292.4	288.59	293.95	304.2	294.54	289.04	293.13	295.98	290.03	295.66	297.94	296.67	292.5	293.28	289.03	297.4	294.06	291.69	297.58	293.19	293.2	292.92	289.76	296.13	287.63	291.75	288.42	290.64	300.17	295.82	290.18	299.83	299.22	292.19	293.77	290.14	288.71	288.84	292.82	291.42	290.21
306.28	299.74	304.17	299.03	305.97	308.88	300.13	305.1	299.29	308.42	306.86	307.45	305.86	297.76	306.75	295.32	298.98	301.8	299.85	304.88	295.19	308.14	301.37	293.75	297.87	310.63	306.91	301.14	304.76	298.11	307.89	302.04	302.4	301.52	305.44	305.3	308.17	304.77	301.25	304.28	301.01	301.64	304.49	303.35	301.69	302.74	308.45	304.54	304.32	300.08
302.47	304.9	304.64	298.95	305.52	308.54	309.51	304.93	303.53	304.42	306.92	308.68	302.04	309.32	303.53	300.24	305.76	310.16	309.54	295.62	302.21	297.02	316.46	311.65	302.62	314.54	303.4	307.13	303.89	299.35	309.05	306.77	309.09	300.56	297.48	300.91	298.73	304.59	299.1	311.31	301.29	310.21	305.01	304.59	309.17	305.42	308.9	304.95	306.65	305.61
299.49	302.78	292.04	300.15	304.3	302.54	295.18	301.38	306.03	293.26	295.36	302.53	305.8	302.8	298.57	308.11	301.5	301.49	306.32	307.31	297.48	295.69	303.93	300.37	290	296.86	307.48	295.12	304.04	295.14	293.3	298.8	300.72	303.85	297.74	300.65	297.74	302.75	302.95	301.75	303.73	304.22	302.43	301.1	297.01	296.44	303.29	303.05	303.94	298.63
322.4	319.03	324.83	331.27	323.47	318.46	322.02	323.86	320.96	331.99	321.88	326.73	326.29	316.55	327.53	327.31	318.28	322.53	325.17	328.57	323.62	329.59	322.38	326.32	328.41	322.25	328.07	325.36	326.17	327.49	328.18	324.78	323.78	322.54	332.84	328.28	323.33	316.86	328.35	325.9	331.03	332	324.59	321.39	320.77	328.81	325	326.15	323.55	335.7
298.7	307.8	300.38	306.45	304.37	305.61	303.06	319.22	310.69	301.93	307.79	302.77	308.89	304.4	306.88	301.87	303.57	312	308.26	307.87	301.57	304.76	303.51	305.88	304.68	309.39	305.49	302.75	305.23	307.75	309.07	300.82	306.6	302.55	308.49	302.65	306.17	298	321.74	298.11	299.11	304.52	305.63	302.33	308.37	314.71	311.91	300.51	306.81	300.72
303.85	308.74	309.82	311.72	298.99	303.25	309.52	309.2	316.74	309.28	318.88	310.26	312.1	312.18	308.5	315.25	319.7	305.42	306.53	308.97	305.86	308.47	307.84	311.79	308.66	302.34	310.62	308.9	305.57	306.95	311.18	312.45	305.94	307.36	306.99	310.54	311.04	310.5	309.33	316.29	310.3	313.97	311.76	311.01	305.45	312.22	310.72	308.71	310.41	307.04
307.34	301.52	301.94	300.91	299.93	304.91	297.85	311.1	304.28	301.44	302.09	307.16	303.58	305.37	301.51	301.28	307.41	308.81	303.65	310.9	303.64	299.22	315.78	305.08	301.24	296.43	311.41	302.61	297.62	312.25	302.87	310.97	300.65	298.1	297.23	300.87	299.54	297.32	298.27	298.07	304.53	299.4	306.12	296.9	309.13	299.29	301.64	305.59	303.41	302.57
325.01	311.12	317.4	317.87	321.15	315.43	316.66	314.72	318.01	319.48	307.34	320.23	321.64	324.79	316.25	315.04	323.64	321.54	323.19	317.85	323.07	315.92	317.94	321.08	320.6	319.14	321.52	316.62	313.1	321.17	326.72	321.65	317.97	321.25	318.63	319.98	322.12	314.82	323.27	324.84	315.63	321.46	317.04	318.93	325.92	321.06	322.63	313.79	314.25	322.37
321.11	320.79	324.84	316.72	316.91	318.68	323.16	319.72	312.84	320.28	316.4	321.65	323.92	322.68	318.61	319.14	315.23	318.35	314.73	320.64	311.38	319.15	322.54	312.57	318.93	316.78	314.66	318.21	316.15	316	314.49	316.13	315.63	310.15	313.93	312.12	316.11	324.71	315.64	317.63	320.44	315.72	317.14	312.4	319.74	322.63	319.35	321.33	323.27	315.08
301.32	302.76	300.93	309.84	301.59	305.28	296.65	301.68	302.83	302.02	302.72	294.46	303.36	301.6	298.98	300.24	294.82	307.95	306.52	304.6	303.7	295.09	296.46	299.16	304.51	294.74	300.54	302.91	305.37	302.63	307.91	296.75	303.37	302.34	300.72	307.04	302.7	300.02	301.03	295.64	304.22	305.66	301.05	297.08	296.73	298.25	303.49	305.42	301.68	306.85
303.17	304.76	304.06	303.99	307.7	302.39	295.99	312.75	310.17	301.06	302.07	307.9	302.82	306.57	302.34	308.52	302.75	305.44	312.91	310.52	301.99	302.37	309.31	308.66	305.3	308.11	310.5	298.65	307.12	296.88	295.68	308.32	308.33	307.93	307.51	308.85	308.88	307.89	303.9	309.01	305.9	306.17	302.53	299.13	298.52	309.42	300.28	304.5	305.04	304.58
292.9	299.5	294.52	290.95	300.4	292.77	291.91	292.26	291.26	293.5	297.75	292.98	302.09	296.8	292.99	293.52	297.85	290.69	295.47	292.15	287.55	294.94	294.16	299.3	291.17	297.74	295.29	288.34	296.39	296.55	289.24	294.61	303.2	298.77	297.65	298.38	296.81	296.96	301.35	295.52	304.48	300.1	296.58	298.72	294.91	302.07	299.48	298.88	297.3	287.58
323.26	321.55	329.16	332.95	328.37	324.88	328.98	337.02	325.91	324.65	324.6	331.31	325.61	333.45	333.47	333.69	325.31	324.72	333.18	327.54	326.34	329.82	324.86	325.58	322.71	325.4	331.53	325.58	322.14	336.48	327.56	330.39	331.93	330.58	325.42	327.94	323.53	328.45	325.26	328.3	333.72	328.63	328.31	326.35	328.22	323.01	329.44	322.15	329.14	322.88
313.86	318.01	321.23	311.46	307.73	318.81	317.3	312.42	318.54	309.47	315.13	320.61	312.91	314	318.25	312.76	318.1	317.54	317.59	317.92	315.64	316.76	319.19	321.06	313.3	315.71	314.84	317.99	317.05	314.24	313.34	323.83	306.96	323.39	324.35	317.41	313.15	315.18	312.09	314.95	314.74	315.48	311.91	312.59	313.94	311.86	317.42	314.03	315.09	317.27
295.7	288.78	293.85	300.22	293.02	298.59	297.99	298.21	292.3	298.89	289.41	293.04	298.38	294.07	298.62	297.07	290.92	296.99	288.15	293.37	292.43	299.16	295.67	290.95	305.57	301	294.52	293.98	293.5	299.28	300.69	291.59	294.57	290.07	297.39	297.3	294	295.98	294.65	293.68	291.31	294.56	290.78	295.44	297.74	291.72	290.29	298.13	293.5	299.67
306.64	303.56	302.94	302.64	295.07	299.77	308.1	306.41	298.02	307.56	298.94	300.4	301.29	310.2	299.43	303.98	306.2	294.48	299.26	315.02	308.17	301.43	293.43	301.89	301.96	298.57	301.33	299.66	303.45	304.53	298.19	298.79	309.25	309.5	300.82	303.18	304.06	294.81	299.1	301.74	303.36	304.3	312.81	300.74	301.2	301.61	300.12	303.58	301.14	309.05
294.63	296.43	295.48	299.08	291.65	297.07	289.74	297.62	294.95	293.8	300.2	290.51	299.91	294.82	296.44	292.21	293.19	292.9	292.23	291.31	292.91	301.8	294.98	289.27	297.08	299.38	288.16	292.47	290.87	296.91	292.6	298.15	296.36	292.12	290.67	297	297.8	293.54	293.58	287.28	294.02	301.99	296.33	299.33	291.59	298.75	297.9	293.24	299.29	293.54
301.17	287.08	295.53	292.04	298.11	300.09	296.38	299.5	297.99	299.49	289.79	293.82	297.25	300.25	302.45	295.97	298.9	298.62	297.18	296.59	289.98	300.62	290.09	295.2	294.44	300.69	290.29	299.11	293.84	295.05	295.08	299.11	302.88	300.83	292.95	299.55	294.94	294.98	296.81	290.81	295.76	293.11	298.28	298.8	292.96	297.38	304.98	303.34	296.51	291.93
305.04	300.87	297.38	306.16	303.86	307.83	307.26	305.98	305.57	305.12	300.57	302.42	298.62	298.5	309.87	302.37	304.23	305.34	299.43	307.17	296.31	307.9	292.3	299.82	308.31	303.96	299.67	303.49	298.13	299.51	302.89	305.24	303.81	306.71	304.07	304.25	304.77	309.49	305.99	302.53	303.07	308.66	296.75	297.9	298.58	304.8	303.37	308.3	306.1	293.1
312.81	313.37	312.12	304.08	319.15	314.79	319.92	315.28	319.06	313.56	313.83	317.53	317.98	315.72	316.5	315.86	309.14	307.71	312.61	317.23	317.1	306.47	311.91	319.76	309.9	315.17	316.13	317.77	311.42	314.21	309.26	320.14	313.23	316.41	309.63	312.76	313.38	306.38	313.77	312.01	314.5	308.62	312.84	317.37	315.56	306.09	308.13	312.84	305.49	309.69
309.33	318.24	306.16	314.72	321.09	319.02	311.72	307.25	316.37	312.19	314.13	316.69	314.59	317.06	313.53	313.09	314.42	306.25	317.76	314.36	314.07	317.83	317.59	315.62	306.03	315.68	311.81	313.92	314.95	311.05	316.76	309.09	305.05	311.98	314.85	322.05	312	311.44	318.14	311.35	314.68	313.44	303.43	313.52	310.57	307.63	317	311.45	314.17	316.09
305.46	303.66	295.07	295.02	302.6	297.53	292.57	300.09	296.6	305.11	297.31	300.67	304.9	299.11	305.45	300.86	293.77	301.81	303.96	307.66	299.38	299.6	294.3	298.74	302.65	301.5	305.83	291.97	307.27	303.71	306.23	306.37	300.52	311.79	297.46	305.37	304.03	305.12	302.06	302.62	303.6	302.23	305.03	304.79	304.59	302.79	303.51	305.76	301.31	297.1
317.21	315.34	305.84	310.59	317.6	310.07	317.13	323.01	320.58	322.85	313.85	312.42	316.08	316.55	312.38	318.78	320.76	313.73	312.39	314.51	313.96	319.82	309.42	309.71	321.21	320.55	317.18	318.11	313.91	310.56	312.59	308.45	314.25	316.62	317.53	319.88	314.75	318.09	314.19	314.58	322.72	319.7	314.5	309.51	314.55	325.73	311.56	316.07	314.68	311.93
306.58	308.29	306.32	307.53	305.31	301.09	313.82	299.67	305.74	300.09	307.75	310.18	301.14	301.4	305.56	300.36	307.34	299.91	310.77	295	303.49	305.15	306.16	309.08	307.06	301.79	302.01	303.16	299.93	303.96	306.08	304.91	301.83	306.71	298.82	311.95	302.88	303.6	304.66	311.21	302.1	308.41	305.6	308.99	306.85	294.97	304.33	296.66	296.06	306.93
303.87	304.35	298.28	301.78	305.86	302.77	300.69	305.74	307.74	302.54	304.36	303.48	305.69	306.08	310.42	296.19	303.43	309.3	309.07	300.58	314.06	306.93	302.22	299.35	303.95	299.19	304.47	303.32	302.16	308.99	304.19	297.94	306.77	295.5	308.16	302.21	299.86	304.12	309.76	306.61	306.6	305.5	305.93	303.62	303.18	298.29	301.28	303.29	301.87	300.16
319.29	320.23	312.82	318.48	317.49	314.74	319.13	326.16	317.93	314.14	327.34	313.61	316.02	312.19	319.3	321.77	312.57	316.97	312.99	320.49	313.6	312.18	312.7	318.62	319.85	312.07	315.63	317.7	323.23	314.55	322.35	320.09	309.66	324.55	320.17	313.35	315.96	320.8	317.87	317.04	322.85	319.9	313.3	329.01	318.36	318.04	313.95	310.53	312.73	310.67
302.53	299.56	305.9	306.39	309.38	307.75	307.84	302.85	305.99	308.6	305.84	295.78	304.69	312.24	302.6	299.44	307.37	311.91	311.78	306.22	307.59	310.78	306.02	301.15	309.06	303.75	307.11	319.35	295.61	313.51	305.78	306.68	303.94	312.06	304.57	302.79	303.62	301.64	301.85	315.69	300.09	307.21	311.53	304.73	305.91	306.94	308.51	306.61	310.39	302.9
315.81	313.2	311.97	314.11	314.69	310.94	314.3	314.33	319.41	313.25	306.98	321.56	313.33	320.81	310.75	313.27	314.73	316.01	312.63	308.82	309.75	311.6	310.56	314.91	317.31	315.43	314.66	321.31	311.12	319.33	315.86	317.67	315.3	310.9	319.55	312.69	317.31	318.82	318.3	318.09	309.62	310.57	315.58	311.89	322.66	317.68	314.77	318.9	317.22	312.16
315.83	300.31	315.98	312.54	307.47	299.15	308.84	306.44	303.83	306.14	310.76	298.5	305.1	306.94	305.51	307.15	306.12	308.5	305.83	308.94	305.25	300.3	301.36	304.77	303.6	310.88	310.85	305.55	305.11	300.83	307.12	300.63	306.76	304.61	303.22	299.94	309.27	303.51	295.28	305.84	302.36	300.61	310	306.91	302.72	303.75	302.55	307.59	308.51	308.32
308.07	312.17	314	312.28	314.3	314.18	307.41	311.41	314.7	321.7	311	313.85	318.75	322.59	318.21	323.72	312.11	311.68	313.64	314.24	313.69	319.36	307.42	307.98	315.41	313.87	312.95	317.9	317.4	314.68	318.62	316.98	317.3	313.21	315.77	312.84	303.66	316.13	313.64	308.74	315.29	307.24	312.24	315.11	313.87	315.41	310.46	314.6	321.39	316.25
303.01	310.55	299.04	302.24	303.55	307.43	305.48	301.86	300.1	305.55	298.54	308.52	303.85	300.99	303.17	306.94	304.01	301.08	297.68	303.11	294.22	308.46	300.94	298.03	306.31	302.8	304.7	303.7	303.5	300.56	308.08	299.32	307.42	302.05	302.58	298.92	297.3	305.32	300	300.29	304.93	303.62	298.64	298.93	306.98	309.42	308.14	302.35	299.38	297.79
319.76	319.27	312.36	306.36	313.02	301.53	316.84	305.95	315.3	314.71	313.93	313.74	307.9	310.37	318.54	318.34	316.44	311.73	320.14	311.44	316.29	312.02	308.78	318.47	319.48	314.93	316.17	314.2	314.96	315.73	312.53	314.43	308.46	308.27	309.68	310.81	309.87	319.3	314.86	318.21	315.32	321.3	318.35	311.87	319.15	316.96	317.64	308.76	312.53	315.25
302.34	299.37	296.18	296.15	308.97	303.15	303.27	304.01	296.84	303.27	305.35	299.32	307.99	298.34	301.1	305.21	306.71	294.98	297.52	296.61	308.37	298.7	300.98	292.44	296.87	305.88	302.98	303.18	298.88	308.18	299.77	301.48	301.38	292.44	296.39	303.27	301.13	301.24	310.5	302.93	293.7	297.7	296.15	299.12	300.58	293.55	305.97	293.2	306.45	306.99
317.7	314.64	308.65	311.4	314.1	307.97	308.11	304.02	314.24	314.46	319.47	309.61	308.64	305.4	312.5	316.92	319.74	314.16	305.54	313.66	313.55	311.07	313.89	315.03	307.01	308.13	320.32	313.83	310.35	314.33	308.7	311.54	318.72	320.58	306.24	314.81	311.1	310.58	319.86	309.53	307.67	319.87	321.19	306.76	314.29	312.66	315.31	318.04	317.03	311.68
304.39	303.33	302.37	312.65	308.91	308.17	299.83	308.97	307.84	310.78	308.08	295.07	304.53	302.94	306.38	303.66	304.54	309.5	304.08	298.32	303.42	306.53	302.62	298.34	302.59	305.42	302.79	305.95	304.91	309.87	311.56	308.12	301.39	305.67	300.55	307.89	302.81	308.19	306.99	309.32	306.48	306.56	309.1	308.19	307.2	304.28	301.54	302.78	305.56	304.62
300.4	302.53	307.65	301.42	297.63	302.84	303.77	304.62	310.88	303.04	309.96	296.78	297.88	293.45	302.52	306.52	312.89	299.4	302.99	301.29	306.08	298.24	308.82	298.17	308.15	302.44	310.85	302.29	308.62	302.02	307.3	304.7	305.56	298.4	299.64	301.18	294.56	300.11	305.6	304.65	298.23	311.59	302.37	295.34	295.44	290.32	304.41	296.83	306.97	311.22
314.98	319.13	324.82	318.33	322.12	317.38	320.6	314.93	311.43	318.87	307.72	313.49	318.08	312.21	315.64	312.68	311.1	306.27	320.5	309.31	318.48	310.79	314.4	317.08	315.67	320.79	316.98	308.26	322.1	314.41	319.08	322.5	313.68	315.02	311.43	316.97	315.51	320	312.19	315.59	316.96	311.63	323.04	307	318.54	315.21	315.69	322.42	314.6	314.52
306.97	314.53	309.28	309.84	312.05	307.78	315.77	304.35	308.07	308.41	317.05	304.36	306.38	309.15	312.15	305.01	308.58	311.87	311.34	309.76	311.46	308.66	316.43	312.31	308	310.03	313.35	309.7	313.36	312.77	312.13	311.58	307.7	313.08	307.03	313.77	304.24	311.78	316.63	313.35	314.27	307.22	308.75	312.18	311.67	311.49	312.55	311.1	312.78	313.88
323.51	314.5	326.46	316.55	311.89	317.19	314.41	316.36	319.54	315.59	320.33	316.48	314.04	323.21	319.99	309.01	316.78	317.57	317.22	306.68	311.33	313.76	316.89	320.03	315.04	312.06	318.53	320.66	315.71	312.04	316.38	316.6	311.55	318.37	317.77	313.64	314.19	312.16	318.04	311.17	310.13	315.47	308.46	318.48	323.74	317.65	323.6	317.72	314.09	318.04
312.6	309.68	312.94	301.28	307.98	312.98	311.69	304.83	310.52	310.75	309.36	312.39	311.72	309.65	316.94	310.79	314.51	312.95	304.79	309.15	307.44	305.92	315.04	314.55	314.76	316.64	314	309.36	314.73	298.46	308.91	308.72	318.68	313.62	304.58	309.79	308.82	310.98	314.27	309.71	306.06	308.78	306.52	313.08	310.39	310.29	311.03	306.48	314.82	303.28
330.23	328.97	316.78	324.3	320.8	322.67	323.17	327.32	321.65	329.02	331.42	325.41	323.53	320.37	322.67	320.27	330.6	322.79	320.91	322.68	323.1	322.24	318.04	327.72	321.57	326.09	321.49	321.41	329.21	329.61	326.18	324	330.13	322.39	328.78	328.22	321.01	322.19	320.96	326.63	323.3	323.35	325.19	328.91	323.98	320.64	322.38	322.86	326.55	325.25
299.91	299.87	297.85	296.59	307.21	303.35	295.44	308.25	297.65	290.21	295.06	302.54	294.59	295.88	293.68	298.45	294.35	294.2	302.26	294.09	302.13	305.89	300.13	297.11	290.83	293.8	297.24	300.34	305.45	300.83	304.02	307.68	298.66	295.32	293.49	297.37	300.34	286.47	298.12	301.45	301.87	297.51	298.52	304.06	294.21	298.52	296.84	299.29	295.76	301.16
308.53	304.32	310.78	312.84	309.12	311.9	310.87	314.53	309.31	312.51	308.59	310.02	306.16	313.42	316.23	311.12	314.4	311.72	310.46	308.18	309.64	310.76	308.45	315.52	311.92	308.32	306.48	316.88	304.45	315.18	315.35	312.98	311.11	309.95	314.98	307.42	318.37	314.44	318.88	316.8	306.45	312.89	310.65	314.77	307.93	311.55	307.88	308.55	308.37	304.96
300.6	292.96	288.92	294.48	302.82	285.22	286.98	295.3	286.59	294.07	296.62	298.94	299	298.38	299.4	297.35	300.21	297.25	295.6	289.29	293.36	290.56	294.22	296.63	291.05	293.69	299.09	290.58	294.88	291.79	294.49	288.46	295.18	297.31	293.81	295.68	293.43	294.29	296.54	294.69	289.96	289.71	290.09	301.62	295.36	305.38	295.11	299.75	290.11	295.31
322.09	318.39	326.51	319.54	320.34	320.12	319.63	316.46	322.51	326.17	318.33	320.04	310.41	317.7	310.83	309.91	314.84	314.61	320.35	321.37	319.87	319.5	318.01	316.6	323.48	314.49	317.31	318.51	327.76	318.15	314.4	319.01	312.51	313.63	322.04	320.88	319.1	317.16	323.76	324.42	315.86	321.64	320.56	319.54	316.22	314.91	313.89	321.31	318.62	312.99
313.16	317.3	312.18	315.85	315.38	316.04	318.99	321.93	320.52	315.85	319.32	308.84	307.59	315.55	314.25	316.41	316.27	319.78	322.1	311.89	320.66	317.4	314.28	314.15	320.88	319.82	321.33	313.37	319.55	315.22	319.29	314.58	315.94	321.07	314.64	319.73	318.95	316.71	315.13	321.65	319.66	317.45	310.92	327.57	309.86	321.59	322.56	321.03	314.94	325.02
304.14	298.74	304.81	310.86	306.12	311.41	309.23	312.21	302.25	308.74	304.01	310.7	307.33	305.9	307.62	307.78	307.65	307.48	305.4	307.46	308.92	306.2	317.34	314.21	305.77	305.87	306.56	306.33	309.66	298.1	311.11	305.47	294.68	307.65	311.23	305.44	307.37	311.59	303.67	304.83	304.32	307.31	303.15	310.5	302.7	306.13	303.1	304.27	312.29	304.39
296.6	296.88	303.48	301.91	303.76	298.03	300.26	301.18	301.61	303.08	304.33	302.92	303.34	294.72	298.02	308.2	302.48	298.93	301	303.68	298.24	299.45	297.54	296.98	299.13	295.56	299.6	295.03	293.9	301.22	312.78	311.38	300.9	293.04	297.84	302.34	301.95	299.3	300.69	301.18	298.73	303.86	298.07	307.99	298.15	298.6	304.05	299.47	293.86	302
318.34	318.51	315.18	315.66	306.5	315.56	303.96	312.36	314.08	313.26	312.13	310.86	312.53	317.58	320.15	314.05	315.38	309.4	310.03	311.81	310.41	308.05	311.31	310.56	307.83	310.79	314.39	305	316.79	317.28	312.25	313.13	307.08	313.35	304.34	310.85	319	321.93	304.17	318.72	318.18	314.3	314.91	313.88	317.28	322.78	308.96	315.07	313.16	320.83
313.64	313.42	315.83	318.62	318.04	316.24	309.28	317.2	312.62	316.52	319.54	317.41	321.44	308.81	310.89	318.23	324.62	315.78	319.02	312.46	313.65	322.87	316.93	319.05	321.11	312.82	315.4	314.55	317.5	316.03	320.63	311.95	322.22	319.39	318.08	307.19	323.97	312.15	311.08	319.12	323.44	320.75	322.41	316.94	314.02	324.94	319.89	313.87	319.28	315.64
326.49	319.53	313.22	323.15	324.19	322.42	313.75	319.81	313.21	318.57	320.75	320.03	322.86	316.12	318.74	320.03	325.7	315.23	318.27	324.83	317.91	318.15	320.71	318.87	310.43	318.01	319.62	318.18	308.37	318.55	318.17	311.56	314.57	318.08	310.69	324.17	314.41	316.98	321.5	315.47	322.09	317.12	320.11	323.02	320.45	320.28	320.36	320.93	316.82	314.98
327.41	324.21	328.97	328.85	331.83	321.69	326.99	331.86	321.9	328.46	329.08	322.11	315.63	328.99	323.95	315.73	325.07	330.74	331.95	328.71	326.72	319.12	319.6	326.63	321.47	323.8	327.07	329.53	335.89	324.07	329.84	324.04	321.22	321.22	326.82	325.77	324.64	326.65	325.51	326.42	320.56	333.23	326.18	327.22	320.11	332.16	324.93	326.2	328.45	326.54
292.98	301.43	300.65	298.08	292.92	290.16	286.39	296.02	297.07	295.57	298.15	300.73	295.58	293.28	292.63	293.16	301.44	285.85	289.24	292.2	297.64	293.13	291.82	286.83	289.39	299.99	300.7	293.82	288.2	290.68	289.59	295.79	301.11	299.34	294.52	288.81	297.38	292.06	297.03	294.22	290.75	290.8	290.84	289.68	288.06	284.21	292.81	293.54	289.7	289.91
313.17	307.49	308.91	308.21	315.25	307.31	316.55	313.39	314.91	303.51	321.1	315.95	317.03	313.13	310	305.42	315.61	311.71	313.01	309.51	313.2	309.69	304	311.16	306.48	309.26	313.14	314.23	308.84	309.74	309.57	307.31	312.47	312.41	309.72	314.64	315.55	307.29	309.68	316.36	306.92	310.52	306.14	313.29	302.95	307.62	305.15	311.62	314.44	310.15
316.51	319.26	318.28	313.93	318.99	315.17	316.22	317.24	319.13	318.5	314.96	311.46	315.33	321.35	319.4	317.83	316.63	317.76	316.96	316.68	321.35	312.86	316.75	317.5	321.49	320.49	314.61	321.19	320.33	316.94	321.33	321.06	317.87	315.33	317.46	313.02	319.7	316.71	313.55	315.54	318.49	323.38	326.78	322.15	311.88	314.23	320.79	320.11	311.98	318.17
315.16	311.68	318.7	313.46	308.5	318.26	310.93	308.47	313.74	312.8	311.26	308.97	314.67	304.74	313.77	309.2	318.45	318.8	313.11	311.43	308.82	306.7	310.63	311.82	317.32	310.14	308.58	307.94	311.84	310.44	313.3	314.28	315.17	313.04	315.33	310.93	310.55	319	316.56	307.47	315.28	312.13	309.38	314.08	315.46	315.63	315.45	310.05	309.54	313.1
302.09	307.88	301.06	306.31	297.57	300.14	303.4	295.33	307.42	303.68	301.79	304.16	303.78	300.17	308.6	303.84	301.63	300.73	293.91	300.79	309.21	301.36	304.33	303.36	301.24	304.46	303.02	310.43	301.64	303.88	302.73	297.14	301.16	308.45	308.35	302.35	304.1	301.22	304.07	306.04	307.84	300.78	299.7	304.05	307.87	304.13	303.42	301.1	306.4	303.84
304.44	305	312.26	301.89	300.68	301.19	304.3	307.62	308.07	305.47	301.9	306.86	304.23	299.21	297.01	306.69	308.83	310.44	299.37	309.84	307.69	298.91	305.01	305.46	297.27	301.47	302.66	304.3	301.85	304.44	303.99	304.93	303.58	299.28	298.23	316.1	309.12	304.42	307.43	300.88	302.39	304.35	303.46	301.9	305.25	306.33	308.42	297.63	300.31	300.57
296.56	301.15	299.51	304.96	312.02	305.8	304.53	305.3	305.13	310.64	302.79	304.12	304.36	311.1	313.42	303.15	297.56	312.7	307.6	300.26	310.79	299.61	303.78	301.79	299.26	309.87	307.33	302.8	299.7	301.6	306.02	304.45	301.7	313.41	298.39	305.19	307.75	307.77	302.39	312.97	304.71	307.79	305.31	311.89	311.53	306.57	303.71	308.06	305.07	304.41
311.85	315.2	315.41	318.45	309.6	311.94	318.21	320.44	313.4	316.35	311.92	319.66	316.5	312.14	312.04	318.31	308.77	323.22	322.98	309.4	313.74	312.19	317.73	316.91	320.27	317.17	314.34	307.53	313.71	323.25	316.74	318.65	312.2	311.67	312.8	316.59	312.43	313.45	313.84	321.86	321.14	310.83	315.08	315.79	309.99	308.56	314.29	315.63	324.82	318.24
320.89	323.21	317.17	321.72	328.06	324.54	331.76	324.78	331.42	332.65	326.55	335.03	321.24	333.31	330.87	334.05	332.46	332.17	330.95	328.9	333	323.02	325.29	329.4	337.98	320.35	323.05	322.87	334.09	319.38	333.94	324.89	323.26	331.47	323.64	319.82	325.17	328.02	325.39	323.82	327.8	324.74	326.22	328.24	332.02	327.33	330.01	324.3	328.71	333.63
320.03	319.74	316.94	316.87	314.15	323.9	315.22	317.22	320.55	321.59	323	321.23	321.19	322.07	318.64	321.67	321.32	319	324.26	322.91	312.38	327.85	328.26	318.18	317.29	326.48	317.03	318.28	323.44	316.97	313.49	317.12	321.25	322.57	326.05	320.96	319.1	322.41	321.7	314.72	325.59	326.11	323.62	314.11	317.15	320.96	319.13	318.53	313.34	313.94
305.61	306.4	307.28	312.4	306.14	295.51	304.42	304.15	309.93	307.87	302.93	308.39	305.79	301.67	307.34	308.56	305.14	311.79	316.05	296.27	304.68	295.03	304.76	305.16	307.83	309.08	310.98	304.64	302.98	302.02	311.03	309.33	309.99	308.71	315.17	302.93	298.05	307.56	303.23	307.58	299.3	305.61	302.11	303.8	306.09	302.33	303.04	303.35	305.68	305.57
312.71	311.54	311.8	306.65	316.52	308.2	305.68	313.09	312.96	312.75	314.03	309.32	312.57	313.26	317.58	316.4	309.95	313.73	313.01	315.36	315.21	313.75	310.35	313.06	319.71	316.87	303.58	316.32	313.41	313.13	313.24	309.34	312.28	307.86	314.36	317.61	311.34	311.99	312.65	307.53	318.69	318.59	320.33	317.36	311.73	314.81	319.67	310.25	310.3	316.44
304.41	304.4	306.24	307.66	300.42	300.11	308.18	308.71	303.62	296.73	303.62	305.71	298.96	297.98	301.74	305.93	304.65	299.51	308.02	307.56	306.7	305.15	304.85	301.65	300.19	304.45	310.27	299.33	300.69	311.19	306.97	307.8	299.45	305.59	302.44	300.64	304.71	303.79	302.72	294.18	304.55	309.1	306.61	303.56	308	304.21	300.73	301.25	304.96	308
312.06	310.58	312.47	310.82	312.31	312.05	313.15	313.71	313.65	312.21	318.97	317.82	311.32	317.87	319	310.19	313.48	314.93	315.5	317.07	310.02	313.61	320.95	311.39	314.7	316.06	307.39	307.63	308.92	311.91	311.2	317.04	312.11	318.8	313.23	314.53	306.29	308.48	313.87	318.27	309.28	309.47	307.37	317.36	306.56	312.36	320.45	307.28	312.5	312
299.94	303.77	307.31	305.26	300.7	296.9	301.29	299.66	305.81	304.63	296.95	307.67	305.48	303.66	305.06	304.93	312.63	302.54	302.32	300.67	306.27	304.02	307.56	301.35	302.53	308.3	306.25	302.2	302.16	300.17	309.63	305.29	302.66	301.19	300.48	306.2	301.92	301.17	304.78	302.76	299.26	303.67	301.31	307.61	299.43	299.6	302.58	300.02	298.88	305.82
302.38	309.86	306.54	306.83	308.87	302.37	300.82	303.02	302.96	301.89	302.06	307	307.93	300.27	301.83	301.55	303.56	303.3	297.15	297.44	304.86	304.14	308.44	300.07	299.51	305.89	305.71	298.64	308.42	296.35	302.36	309.04	309.34	301.1	301.75	303.6	299.7	308.33	299.35	301.45	310.3	302.32	304.58	305.66	299.91	307.32	306.24	306.6	302.92	300.16
294.04	300.3	301.41	299.85	295.44	290.43	295.3	304.78	290.01	290.5	296.41	289.04	294.78	298.01	297.67	303.42	303.76	294.81	291.04	301.4	296.6	296.34	294.32	300.7	294.96	298.01	294.14	296.47	303.2	294.66	296.59	297.93	294.3	297.14	292.7	296.47	292.38	298.26	300.81	297.45	298.32	299.44	290.33	300.48	300.75	305.74	297.6	295.87	301.2	299.27
310.42	304.85	310.44	314.49	315.55	313.88	322.03	314.86	317.78	312.46	311.18	311.84	315.23	316.49	312.09	312.45	320.35	312.53	316.01	316.48	317.65	306.81	313.05	319.26	313.01	317.14	320.72	312.22	315.65	315.78	315.38	312.97	316.27	314.49	321.12	320.78	317.02	311.27	317.53	315.79	315.49	312.26	317.82	314.13	316.08	313.12	311.82	318.41	318.89	313.11
317.31	306.66	308.41	316.16	314.15	312.73	310.08	312.24	304.36	309.3	314.14	306.86	311.09	312.41	306.7	311.52	309.12	313.09	317.33	307.42	313.8	306.58	318.78	310.1	307.72	314.14	309.19	314.82	311.99	319.32	310.72	307.64	312.8	314.69	315.08	313.71	312.82	311.56	312.1	313.29	318.02	318.11	313.88	309.14	312.27	307.09	311.32	311.91	306.77	309.35
293.63	294.69	292.63	295.64	298.53	299.82	298.3	290.1	295.39	297.52	292.4	291.53	297.97	299.77	301.4	301.51	301.42	292.51	288.49	295.63	306.05	292.83	295.9	292.33	287.47	296.57	294.06	289.39	291.53	289.28	290.61	299.38	291.65	293.8	290.76	299.07	291.74	300.43	295.26	295.53	295.99	294.26	294.25	293.95	294.21	291.89	290.57	283.61	296.21	292.2
302.88	306.23	307.61	306.86	306.36	300.25	308.56	306.49	301.52	306.2	306.9	304.49	307.7	302.94	304.99	307.78	308.51	306.4	309.44	305.95	305.32	307.56	305.02	309.54	299.42	305.41	305.43	299.94	307.91	307.59	307.25	296.63	307.68	305.37	304.98	301.38	300.92	300.9	306.8	301.88	301.06	305.94	300.04	298.48	304	301.88	304.02	304.79	301.26	301.76
315.09	313.42	309.53	317.22	322.27	314.87	325.43	315.37	323.78	324.79	322.38	320.93	317.04	308.42	315.52	319.84	315.38	325.24	317.54	318.44	318.11	327.42	318.37	315.05	316.79	317.36	311.1	329.07	328.93	318.72	319.66	321.37	321.92	317.52	323.57	328.34	318.44	319.84	317	329.34	315.98	322.43	322.04	318.56	320.43	320.32	319.66	321.33	321.37	321.7
312.83	319.84	319.23	316.43	318.15	309.99	320.38	318.45	314.43	326.01	313.17	316.25	311.69	315.29	317.97	316.91	317.45	322.9	316.71	315.87	318.63	317.63	315.75	319.92	323.94	322.97	312.9	321.33	321.26	311.06	311.65	325.32	315.49	313.1	318.77	314.76	318.11	317.15	313.74	316.12	317.78	319.79	319.37	320.4	318.36	313.82	324.26	314.95	323.86	314.49
300.26	293.24	307.79	302.86	304.52	301.31	294.53	303.42	301.91	304.63	298.4	302	296.99	309.58	301.21	299.97	311.99	302.59	295.33	304.31	297.19	301.27	299.96	302.04	297.98	305.87	305.07	312.79	299.4	300.95	303.51	296.72	303.7	296.11	317.57	300.63	301.57	306.63	300.52	309.82	296.57	299.92	301.03	301.98	302.12	303.26	306.77	309.95	298.02	302.76
325.59	317.08	329.5	324.17	324.04	323.32	318.82	322.51	328.78	322.71	331.77	332.06	322.04	326.74	328.41	326	323.05	326.1	327.81	319.57	321.76	326.17	322.25	315.3	330.44	328.87	323.02	325.42	327.34	322.83	326.46	327.07	325.13	326.36	322.31	330.24	314.56	335.53	323.19	333.4	322.07	324.83	330.35	327.27	324.93	327.19	327.52	324.32	331.1	325.51
318.5	314.83	315.99	317.6	316.83	319.71	319.82	316.21	319.14	320.49	324.2	323.61	319.8	316.77	324.65	311.39	319.66	314.46	322.6	317.8	325.54	321.27	321.51	318.97	319.88	319.97	317.6	312.55	313.68	319.07	323.21	321.72	314.97	314.07	318.8	315.83	320.45	319.84	318.24	322.68	320.62	320.79	321.85	314.05	317.59	321.53	323.71	319.43	322.41	316.91
289.17	291.39	299.26	302.7	294.43	292.38	293.44	296.43	302.69	296.85	305.01	299.4	300.32	297.59	296.08	296.03	288.29	299.9	295.21	305.77	295.7	293.21	298.4	298.12	292.21	294.59	299.54	298.38	303.71	300.84	290.44	296.54	297.56	300.59	303.71	296.41	296.6	295.62	300.51	300.47	290.43	298.46	299.08	301.08	293.51	295.53	293.28	301.59	303.02	300.83
307.76	306.65	300.17	307.6	309.58	304.72	302.27	304.99	305.44	306.46	300.27	302.07	299.26	301.15	303.21	300.35	299.85	309.37	304.61	310.14	306.8	306.06	309.39	302.95	301.74	306.92	301.02	300.71	303.75	304.11	299.51	299.84	301.4	303.56	310.04	303.96	306.99	301.14	300.84	315.3	304.26	298.38	303.36	309.88	299.26	299.96	301.29	307.74	297.23	303.84
310.91	309.53	309.13	310.95	315.18	310.41	305.97	309.01	307.67	303.94	309.84	310.32	308.01	300.11	315.37	310.99	311.29	306.89	307.08	305.51	301.15	313.2	308.77	303.14	311	307.45	306.63	304.39	306.8	307.36	309.86	311.4	311.03	306.98	308.69	300.97	303.44	309.47	311.48	307.83	311.51	306.66	313.38	304.61	313.97	306.51	311.29	311.78	312.48	309.6
309.5	302.33	310.08	306.14	316.75	312.39	310.45	302.51	315.75	303.49	315.5	306.89	306.47	310.51	316.11	307.99	309.26	309.22	303.67	312.3	306.72	298.85	308.91	310.71	306.32	305.59	314.99	306.4	308.87	307.39	309.46	307.14	310.87	306.5	304.43	307.32	316.49	311.44	308.43	301.65	309.83	307.25	312.09	309.66	302.14	312.79	311.53	308.48	306.54	316.18
319.56	315.71	318.01	321.47	326	307.86	316.76	312.88	320.04	325.57	320.04	318.67	321.96	319.09	322.49	315.25	320.21	310.5	319.14	316.13	321.89	326.46	320.66	324.45	315.63	312.51	320.79	321.04	312.5	319.86	323.07	308.41	324.5	325.21	313.21	317.4	311.76	315.25	315.63	321.1	317.07	315.57	315.64	313.44	318.77	317.12	319.48	317.56	315.59	323.84
332.18	326.46	332.92	330.83	322.61	327.06	331.97	329.05	326.57	322.85	324.37	323.86	329.07	327.63	326.77	319.34	321.5	324.57	330.23	331.94	328.78	322.81	334.21	321.37	325.73	328.21	322.91	323.62	327.4	328.77	328.09	328.86	328.48	329.84	330.64	332.2	315.42	328.71	331.14	322.85	328.36	329.05	325.95	329.13	335.29	329.8	329.67	328.55	328.7	322.69
318.22	314.96	311.87	312.62	310.97	313.81	312.55	315.94	314.46	316.11	317.99	311.87	315.32	312.24	307.28	312.94	311.57	315.4	306.84	311.81	315.81	315.56	313.17	304.48	317.31	311.04	313.28	315.54	315.54	317.45	312.01	311.26	313.61	307.8	314.03	310.06	304.42	309.39	313.96	312.21	307.85	311.42	310.36	313.79	312.76	312.79	315.15	311.63	316.24	322.48
303.98	307.96	299.7	301.17	313.32	305.09	307.2	306.23	300.9	306.88	302.87	301.83	304.31	311.73	303.84	301.92	310.55	307.41	305.78	308.46	309.14	309.61	303.71	304.9	311.94	315.59	304.17	306.12	305.07	303.23	310.07	307.58	310.42	307.85	304.06	307.97	301.22	311.59	305.8	309.12	314.21	307.83	305.42	304.11	313.81	309.58	301.57	299	304.02	311.13
313.12	311.91	313.55	315.34	313.31	305.07	308.84	308.1	313.19	308.22	310.49	320.65	321.83	308.63	310.64	316.16	320.27	315.51	314.9	314.87	311.99	321.04	313.95	316.59	315.9	310.7	318.88	308.94	313.01	319.3	310.9	314.24	305.92	308.08	315.98	315.01	309.01	321.4	314.78	304.17	313.72	311.3	309.83	313.02	313.52	319.56	317.03	320.64	315.95	313.17
313.34	318.87	316.3	320.16	324.12	317.29	318.93	319.89	322.13	316.58	318.5	322.5	317.3	320.51	319.32	314.43	313.22	316.45	317.63	314.24	318.44	321.24	316.36	319.16	317.61	316.59	320.35	309.42	314.13	313.2	316.49	319.65	316.72	318.61	318.63	315.58	317.79	323.31	322.65	325.41	320.98	321.84	312.56	319.22	318.47	315.67	320.01	317.69	317.03	322.31
308.4	299.75	306.22	301.07	302.64	307.99	305.6	299.84	305.62	309.64	308.34	298.37	301.19	303.56	302.94	304.11	298.56	308.35	305.51	301.6	307.32	309.02	306.62	310.98	304.71	307.28	310.91	311.73	307.77	298.15	301.19	298.54	304.54	306.54	315.54	307.89	304.65	305.82	302.03	294.64	310.73	304.59	301.98	310.86	307.18	305.06	296.84	305.14	314.22	304.34
308.64	310.06	305.93	316.03	305.74	313.28	305.68	304.85	309.04	311.32	309.6	313.39	301.53	309.71	308.76	309.52	309.57	303.85	311.13	306.66	316.64	309.73	314.38	314.79	306.02	310.06	310.21	304.84	310.52	308.11	311.65	309.77	308.58	307.13	311.6	304.78	311.04	311.75	303.83	308.9	312.67	312.23	308.7	313.73	310.42	311.45	310.33	298.08	308.35	308.8
312.76	305.86	308.84	312	315.02	311.31	314.87	312.49	311.23	299.25	311.57	303.2	298.7	305.15	308.56	305.68	309.63	318.87	311.91	303.67	307.93	305.96	304.65	307.14	305.13	308.77	312.15	310.6	304.68	310.22	311.25	316.13	312.23	309.78	311.45	315.36	311.24	310.01	314.06	310.01	305.32	303.99	317.91	309.78	305.46	306.65	304.65	313.96	312.9	309.81
314.75	317.89	313.37	312.49	313.12	308.83	313.21	308.62	308.36	314.79	312.13	308.57	308.17	311.79	315.34	310.25	315.59	312.47	314.29	305.63	305.66	313.08	315.16	315.99	311.43	316.01	316.89	309.81	311.45	306.71	306	315.78	317.2	320.42	310.3	314.44	310.57	306.21	313.45	318.69	313.02	308.28	312.45	313.44	302.11	307.76	309.02	306.92	310.56	313.95
299.21	296.42	303.25	297.19	298.6	294.05	303.21	305.11	307.79	304.03	299.25	300.36	299.56	294.48	302.14	314.02	296.93	298.27	299.37	305.67	301.44	294.87	299.78	304.7	308.49	300.14	302.71	297.94	296.85	302.93	293.89	309.2	297.91	303.29	302.87	296.4	301.19	299.38	301.65	295.18	293.39	295.5	303.97	309.9	306.03	300.6	308.44	303.25	298.09	302.57
296.73	302.93	304.7	311.9	298.68	303.16	305.74	305.2	299.38	308.4	308.47	302.43	306.29	302.24	303.92	305.42	300.58	304.08	307.66	307.44	303.21	308.61	311.55	304.99	303.77	306.11	310.48	308.91	297.29	306.68	308.59	299.52	300.47	298.01	306.32	300.73	304.84	305.04	300.83	310.18	303.13	302.96	309.44	304.09	303.8	300.66	302.95	302.76	301.53	300.01
308.29	311.53	310.87	302.52	307.49	310.25	311.39	309.38	313.74	314.71	313.75	313.02	316.28	305.91	313.65	315.36	316.17	310.44	311.81	313.48	304.18	317.93	309.17	305.05	311.11	306.11	318.98	307.33	316.9	310.3	314.85	306.67	308.81	307.18	311.3	313.6	305.33	312.37	308.57	308.25	312.95	311.26	309.46	320.09	311.25	308.95	314.39	309.04	315.6	310.7
316.11	318.05	311.74	309.14	309.96	315.26	312.68	321.42	318.89	315.84	309.64	315.46	318.55	312.82	312.44	314	315.31	306.88	312.21	315.68	311.59	312.64	319.03	311.77	312.59	316.36	321.27	320.12	312.49	315.46	313.73	313.85	320.72	316.63	314.67	316.13	308.65	312.9	317.03	315.34	313.22	318.29	307.2	318.2	310.72	318.93	314.58	319.63	305.16	315.29
302.77	314.75	310.54	305.8	313.36	309.07	309.35	307.2	311.07	313.03	313.26	308.1	312.05	307.05	315.78	310.81	308.48	314.47	309.61	309.32	310.67	313.19	305.81	311.52	308.69	310.74	311.99	305.77	312.42	316.25	312.28	303.32	311.51	309.53	312.36	313.15	309.66	306.02	308.22	317.07	310.48	311.63	310.64	314.07	319.47	309.36	314.89	311.07	307.36	311.16
307.27	303.91	304.88	308.36	302.49	311.18	308	307.54	308.55	306.81	307.46	308.82	310.35	305.05	312.6	314.87	306.87	305.14	308.17	308.21	306.65	306.47	307.2	311.9	305.16	307.41	300.15	318.67	309.53	307.9	306.7	310.52	306.07	312.87	301.13	306.3	308.57	313.15	302.13	307.08	301.33	313.85	305.99	307.38	310.88	305.26	306.57	306.74	302.88	303.6
320.94	316.9	321.52	323.27	317.6	322.84	311.65	314.18	317.23	319.11	319.14	306.7	318.38	327.52	314.96	319.61	319.75	313.89	319.84	314.6	324.62	324.53	317.14	312.36	307.94	316.15	319.08	309.22	320.16	316.87	315.78	321.73	321.78	316.37	321.3	315.95	315.95	313.88	319.27	312.83	316.5	319.43	323.67	318.73	320.84	318.1	313.64	316.23	322.23	314.85
314.9	309.24	312.26	311.23	307.45	314.62	310.09	312.07	311.15	318.9	312.65	311.38	313.21	312.15	313.25	318.01	315.45	322.05	309.77	311.83	312.47	312.35	315.63	318.67	311.4	308.39	316.07	316.04	315.27	318.62	318.35	314.68	315.46	316.68	305.33	308.32	322.44	321.45	311.5	310.56	313.09	313.61	309.67	311.46	313.37	318.07	319.02	314.29	313.31	315.92
300.14	308.14	303.49	307.41	304.33	305.39	303.01	305.68	309.66	300.18	305.01	308.31	300.66	308	306.08	302.24	308.15	303.32	300.94	302.49	310.5	302.64	301.19	306.64	309.97	307.74	303.9	306	302.56	304.27	307.01	303.55	303.62	295.6	302.55	307.53	302.83	305.27	305.47	306.56	295.62	296.4	301.77	306.57	303.49	296.58	304.43	303	307.37	302.08
308.64	309.05	303.96	307.23	310.99	313.21	312.89	304.03	314.75	315.69	312.31	309.3	309	314.59	310.73	313.4	313.72	311.21	302.85	313.36	315.66	308.99	309.17	314.99	306.9	313.63	314.84	313.13	319.65	312.65	305.51	307.86	308.81	309.61	307.95	316.24	310.24	310.01	311.34	305.09	308.02	311.01	310.13	307.18	313.87	312.33	314.41	303.45	305.33	304.66
291.06	291.72	297.54	293.26	291.43	295.13	290.57	294.73	301.17	295.24	298.18	303.49	298.19	300.21	291.76	296.34	295.59	296.67	293.46	300.09	289.75	289.3	293.51	296.79	290.97	291.29	297.29	292.64	295.13	297.92	296.75	296.85	297.15	300.36	295.22	297.33	299.85	291.3	292.42	297.43	290.51	293.61	300.35	293	295.4	292.5	287.82	291.39	290.59	294.79
325.48	329.13	330.53	325.91	324.34	334.28	323.78	322.03	326.92	327.16	328.98	327.59	322.68	321.13	327.87	325.32	322.38	320.43	323.09	326.21	320.06	327.96	329.23	324.62	325.16	333.04	327.85	323.1	317.75	318.55	321.27	321.03	324.46	323.68	323.15	325.13	329.3	323.99	320	330.86	324.84	323.49	326.07	325.89	329.62	327.64	324.98	319.41	329.2	325.48
311.45	314.63	309.22	306.85	311.25	310.9	304.83	305.28	303.86	311.82	308.03	312.66	309.49	311.69	316.04	315.41	307.42	317.1	314.17	315.57	312.73	314.92	315.5	307.54	308.31	314.36	314.97	317.3	306.08	310.98	302.24	308.93	313.6	305.83	304.67	311.21	310.62	309.81	309.92	305.99	306.34	309.91	314.71	316.55	308.64	303.78	306.65	311.39	309.74	309.4
305.96	299.72	305.18	302.08	303.83	306.19	301.01	308.28	301.66	300.77	301.67	301.16	310.18	298.67	302.07	296.13	309.1	308.56	303.91	298.63	295.23	303.23	296.39	305.02	290.27	303.71	301.04	303.62	300.27	306.38	307.02	297.19	302.85	311.24	295.66	299.98	298.04	305.54	301.56	303.58	310.4	294.62	304.4	299.39	299.68	305.53	302.17	298.59	309.96	299.23
295.21	297.98	298.72	298.42	291.25	298.3	289.79	293.75	295.6	303.17	301.49	286.67	292.71	298.75	296.6	291.02	299.2	299.97	298.84	305.95	301.77	298.65	296.64	293.08	302.68	290.11	296	294.48	297.73	294.36	298.18	290.06	299.55	297.71	295.19	293.85	292.22	296.31	298.92	300.41	294.62	293.29	292.21	288.08	293.11	298.28	292.44	294.43	291.33	299.98
302.66	298.19	308.46	302.26	297.55	297.1	301.23	300.44	305.94	297.71	298.99	297.02	302.48	301.48	296.04	300.12	297.75	298.04	299.01	300.33	299.94	300.58	305.83	300.24	301.94	300.07	296.63	301.27	292.25	305.4	298.98	294.22	299.19	296.04	298.09	301.82	298.17	304.97	299.44	299.83	295.97	307.35	293.8	296.93	299.78	300.32	298.66	299.25	297.52	296.54
306.7	303.92	304	303.82	306.55	308.25	310.06	314.61	311.14	306.63	303.4	307.8	301.6	307.19	305.2	309.68	304.45	303.22	302.28	296.63	299.64	314.31	309.16	304.92	306.99	304.9	304.81	304.52	299.81	306.63	305.86	300.01	302.66	308.75	310.77	305.69	313.41	310.55	306.67	305.77	297.3	300.62	311.84	303.25	311.44	305.21	305.12	301.94	305.32	296.86
320.14	317.42	310.81	310.35	308.21	318.96	315.91	324.79	316.75	312.67	320.04	316.8	321.36	317.98	310.71	313.01	325.7	314.29	318.82	320.44	315.18	320.49	319	316.22	312.95	315.13	319.11	321.8	313.58	315.02	314.05	319.67	314.19	321.46	315.88	314.83	313.91	318.86	309.87	317.03	316.88	313.94	316.81	317.31	317.14	321.64	312.57	308.59	311.74	307.01
309.35	314.83	310.58	310.51	314.45	311.89	307.28	309.69	314.92	315.98	311.24	315.59	317.54	320.41	313.12	306.92	324.53	309.49	307.68	314.69	306.31	310.22	315.96	314.78	313.09	310.42	315.49	318.11	315.22	314.06	317.95	303.25	313.46	314.44	306.33	314.11	312.74	314.54	313	317.95	318.37	320.41	316.16	310.95	312.38	312.33	304.86	314.82	309.89	321.64
312.06	303.86	314.39	297.94	298.58	304.7	308.01	298.47	309.22	297.12	300.55	303.73	308.49	303.86	302.33	301.05	303.24	300.52	302.94	305.98	301.19	310.86	302.37	303	314.98	301.1	302.51	304.77	303.37	297.86	307	302.53	307.04	299.05	305.05	305.63	301.85	307.56	302.41	305.93	298.02	309.6	298.78	293.95	300.36	297.17	300.81	301.73	305.76	305.33
303.21	295.42	294.8	300.06	302.23	300.28	291.01	291.28	298.29	308.16	292.97	295.51	295.77	298.08	303.37	304.76	296.58	291.19	297.78	304.4	299.72	301.02	300.43	291.39	301.86	304.18	300.33	303.5	297.5	297.88	301.85	298	301.66	298.82	289.71	298.19	299.21	290.9	297.28	301.07	289.52	292.89	291.82	292.35	297.51	295.83	299.76	289.83	299.34	291.63
316.23	313.58	323	316.96	319.24	311.32	312.61	310.75	319.1	323.23	315.38	316	309.09	314.65	314.52	317.75	314.77	320.94	319.96	316.56	319.06	315.37	317.92	316.13	314.82	318.71	309.09	309.31	317.17	314.19	315.64	323.85	313.15	318.01	314.74	314.64	319.87	315.52	312.4	320.01	319	318.16	315.85	321.09	312.87	317.97	324.42	313.11	317.11	317.7
325.63	330	327.67	330.43	320.59	326	321.37	328.81	323.58	324.78	326.07	320.95	321.58	326.13	326.94	325.96	327.78	324.1	322.2	328.55	327.47	326.9	330.2	331.65	326.35	329.1	324.25	326.47	321.38	322.22	324.17	325.67	332.3	321.1	320.85	320.63	324.67	326.28	318.88	324.94	327.1	329.91	328.64	324.09	322.61	327.92	323.29	321.33	320.01	324.02
315.35	311.93	318.99	319.08	311.74	324.58	323.51	314.1	317.69	315.88	316.82	312.21	320.32	318.79	320.01	311.71	317.66	322.47	314.1	319.2	318.21	317.73	317.49	322.19	318.79	313.07	318.82	321.13	318.87	319.22	312.64	315.38	318.24	313.47	319.27	311.64	315.67	314.94	311.9	319.26	316.58	325.3	321.95	315.55	313.68	317.84	320.04	326.91	312.78	325.23
305.64	298.22	304.27	298.16	305.31	302.93	300.75	302.84	308.44	294.92	304.45	308.94	301.61	305.12	302.75	298.67	304.83	302.14	304.61	306.18	300.68	298.11	297.57	301.68	302.41	306.18	300.17	297.96	302.28	305.28	298.93	306.98	303.1	302.21	292.57	301.32	297.81	306.45	298.84	294.49	294.48	310.81	303.89	303.73	301.64	297.72	303.97	302.52	301.07	298.5
305.75	304.6	304.38	297.92	299.94	309.37	310.35	307.35	307.22	297.28	303.86	294.58	313.26	304.9	305.69	304.56	304.13	297.49	301.74	304.52	310.13	308.33	298.22	300.32	304.44	301.86	301.86	304.28	305.75	299.71	298.5	295.02	300.73	302.12	307.26	303.89	297.62	293.42	297.74	296.91	301.55	295.05	302.62	299.26	299.33	298.56	296.94	300.76	304.9	300.19
309.28	304.93	301.32	300.42	304.25	305.21	303.38	313.72	306.46	309.56	312.48	301.09	295.48	304.23	301.81	302.32	306.99	311.18	302.42	305.1	307.62	296.86	305.9	307.11	302.42	310.43	309.99	306.87	304.22	307.62	312.43	304.76	303.09	312.43	301.15	305.18	308.02	314.42	298.52	304.96	304.23	308.66	304.76	303.25	310.17	308.99	302.16	305.32	306.89	314.84
314.49	312.78	316.42	312.53	316.3	312.18	318.1	318.82	314.13	312.18	315.5	312.66	319.75	310.14	312.85	317.73	315.36	316.77	321.37	318.31	321.48	315.03	315.33	311.6	320.49	318.48	312.19	313.17	316.46	316.65	314.22	317.68	321.61	315.07	321.81	315.19	313.08	320.06	313.68	313.84	321.12	316.22	317.72	321.86	316.94	313.64	316.12	315.4	320.46	322.16
303.29	305.33	302.22	312.89	296.25	293.72	300.61	302.16	300.07	302.3	304.62	302.62	303.69	301.3	308.62	310.01	304.3	300.11	308.68	300.47	301.85	308.71	311.91	306.75	308.56	302.04	303.65	302.49	303.22	303.08	305.35	310.55	305.7	302.5	302.31	315.65	304.03	301.03	308.29	298.49	294.45	302.92	308.72	304.98	303.18	298.43	304.94	311.79	300.4	307.62
312.57	314.59	323.05	317.91	314.42	321.28	315.44	314.99	316.01	321.69	312.72	315.87	318.85	313.21	323.4	319.83	314.89	319.62	310.9	323.44	310.16	313.99	318.68	316.1	323.2	315.98	309.21	311.74	316.96	317.78	309.74	315.35	315.75	319.5	315.71	322.7	317.58	322.41	320.45	317.89	321.08	319.27	312.84	321.93	314.95	317.04	318.41	311.51	313.88	321.02
316.67	324.7	328.92	324.85	324.19	325.87	327.63	324.06	331.68	327.38	330.15	321.65	325.3	328.52	327.51	326.08	320.65	325.16	326.19	332.22	322.68	319.39	321.71	330.68	326.05	325.51	321.52	326.2	332.1	325.95	319.44	332.61	325.11	324.71	329.23	325.72	328.34	322.4	335.83	325.99	327.08	324.07	320.47	323.52	326.95	330.14	325.97	331.38	332.17	321.58
304.09	309.17	300.64	304.87	300.82	306.95	299.85	304.33	305.17	308.71	300.25	305.43	301.08	308.91	304.13	303.45	310.61	307.48	300.37	305.33	301.14	310.95	300.24	301.86	302.93	300.83	307.44	307.75	295.84	303.36	302.8	298.71	300.59	310.18	307.73	306.03	303.04	302.18	300.42	306.48	299.31	298.58	306.2	302.19	300.37	310.35	303.78	309.25	295.72	299.13
310.92	300.46	298.33	310.44	307.98	302.95	306.27	293.74	307.61	301.66	301.92	303.93	307.78	302.19	309.79	303.57	302.34	306.62	293.8	304.46	306.94	305.9	297.22	301.26	306.48	304.85	304.41	305.28	302.68	305.82	301.99	309.78	304.61	306.25	305.33	301.46	302.97	308.39	297.68	298.83	314.69	300.7	308.74	304.71	302.53	302.67	300.93	302.85	307.55	310.18
326.51	328.27	324.41	333.89	325.66	321.1	330.65	323.4	330.41	331.58	326.4	329.7	324.35	332.39	332.47	325.98	325.39	323.4	335.52	336.17	326.49	326.41	336.55	321.09	324.24	323.18	327.05	322.65	325.02	316.75	328.07	331.49	325.5	332.39	329.27	332.58	329.27	324.15	326.62	325.58	327.29	327.67	332.27	326.29	330.1	327.29	330.41	329.89	324.67	324.79
312.02	307.95	311.9	312.07	309.84	309.75	304.6	311.6	309.33	314.16	305.46	304.41	309.25	308.31	311.89	305.25	301.55	313.16	306.64	316.25	304.82	310.5	311.76	309.87	304.96	315.34	307.48	306.61	309.08	307.14	309.67	309.04	305.46	307.25	310.2	308.19	316.76	311.03	307.49	305.23	306.2	306.93	314.99	310.76	311.01	312.15	307.55	310.46	304.69	311.82
319.58	314.74	312.79	319.54	320.44	309.18	317.33	322.92	321.81	314.82	322.17	311.09	318.94	317.23	318.5	315.87	311.49	316.85	316.22	308.97	318.24	313.78	316.64	320.65	326.89	317.86	321	325.37	315.57	317.34	314.12	309.48	324.14	316.36	326.47	319.91	314.47	314.32	319.21	309.04	325.46	316.77	320.18	319.02	316.38	320.7	313.44	321.21	319.34	312.64
308.89	305.74	311.31	311.15	305.81	314.54	311.3	304.13	313.88	307.5	307.78	304.77	308.39	313.49	306.96	307.56	298.83	308.85	306.23	305.32	305.97	308.76	310.01	307.94	307.43	309.72	307.94	308.51	313.05	302.61	311.16	306.93	299.71	310.09	298.27	309.01	308.92	301.85	304.69	311.05	305.28	300.74	305.14	309.34	303.69	299.34	300.2	302.39	303.5	303.35
313.01	304.68	307.79	307.6	311.86	308.33	308.86	310.26	314.65	309.36	310.01	308.22	305.5	313.92	312.36	308.85	304.36	311.1	306.2	300.88	306.65	318.68	309.43	300.21	304.1	307.8	306.06	303.91	313.49	305.99	313.55	308	303.87	313.06	307.1	315.12	311.67	307.06	307.48	310.18	309.28	310.05	305.14	314.51	303.19	312.4	309.38	311.49	311.67	308.92
307.31	316.24	310.61	315.02	312.13	307.45	312.33	319.04	316.37	306.39	309.21	312.87	302.99	302.06	311.83	316.63	310.61	310.66	303.57	308.54	309.04	312.42	308.67	303.33	310.29	312.88	304.7	312.57	316.06	309.8	310.42	317.07	309.47	310.64	299.46	311.86	309.26	306.89	308.82	309.02	314.75	312.78	308.59	313.04	308.49	308.43	313.17	308.14	309.23	308.38
321.57	317.94	310.83	316.87	321.99	321.16	324.68	316.1	312.09	319.87	311.04	322.14	327.25	316.14	317.44	314.95	324.39	321.24	320.59	319.37	314.5	317.2	323.96	319.9	310.69	316.39	313.38	312	319.48	321.28	316.51	321.41	320.7	316.68	315.42	322.32	316.29	315.59	320.2	318.31	313.48	318.85	315.26	315.99	319.92	319.77	314.76	316.54	308.37	315.9
316.55	315.64	312.84	317.23	315.76	309.24	323.94	314.73	314.29	313.08	314.09	313.31	316.66	315.5	313.13	319.33	308.02	316.18	314.38	314.18	307.39	318.38	313.13	313.63	313.75	312.78	318.08	310.98	319.42	319.97	316.75	314.87	312.76	310.73	316.86	311.34	316.78	323.97	313.9	318.34	316.07	307.84	315.54	313.12	318.65	311.35	317.12	318.63	311.62	316.35
311.66	313.02	308.19	316.59	319.95	315.44	321.62	314.14	316.35	314.14	312.43	322.59	327.16	304.24	315.09	317.54	312.58	321.98	308.69	309.19	312.51	324.45	312.23	318.61	316.45	309.05	314.35	314.9	310.59	320.37	315.69	311.38	310.36	314.46	312.39	315.07	311.42	315.07	315.36	317.1	310.68	314.62	315.41	311.45	314.02	315.93	314.72	314.77	311.43	308.58
298.47	301.98	298	294.07	296.25	294.51	296.36	301.08	298.29	293.16	304.68	294.61	297.57	299.36	298.78	295.91	299.79	302.29	302.78	299.33	309.7	298.79	307.12	304.75	294.81	299.36	297.94	305.27	302.33	298.16	293.98	303.67	301.93	301.08	300.99	308.69	293.45	298.63	302.62	300.76	300.05	299.21	289.44	302.85	299.29	306.91	295.38	301.55	299.87	300.12
306.15	306.98	304.67	300.49	304.71	308.69	300.37	295.02	291.61	304.81	306.18	307.04	297.24	303.88	303.54	308.64	308.55	309.44	300.92	307.21	302.38	299.75	305.17	305.79	305.09	304.57	298.03	299.7	302.31	295.93	306.88	298.3	303.5	308.79	301.6	304.02	302.15	303.81	302.86	304.29	308.23	303.24	306.1	309.11	300.04	302.22	309.65	305.99	296.51	303.82
327.59	320.95	327.92	323.07	320.17	334.85	324.83	317.6	327.27	325.93	322.51	324.27	334.54	318.93	318.8	327.92	329.33	312.79	327.31	325.98	318.9	318.84	323.76	321.11	326.1	321.67	321.49	323.67	321.6	326.48	318.64	328.32	329.14	326.99	323.95	320.5	323.36	325.52	320.55	325.38	327.53	316.97	327.65	323.97	323.39	328.17	320.41	325.39	333.3	326.27
325.61	323.8	328.35	326.71	327.39	330.34	327.9	320.2	324.89	324.09	318.28	330.24	328.84	327.17	322.68	321.36	324.09	327.87	326.07	328.67	322.06	330.67	331.14	329.74	327.28	329.54	326.54	333.62	319.59	330.35	328.94	334.19	322.33	323.04	322.9	321.5	324.63	334.48	323.32	325.5	327.22	330.65	322	329.3	327.08	321.61	328.43	331.8	330.5	322.65
329.85	328.05	325.64	331.77	332.17	333.35	323.89	330.77	323.4	329.26	330.88	327.74	331.44	332.23	328.19	331.35	330.32	333.06	331.15	321.8	327.77	329.62	325	327.48	331.88	323.99	328.26	325.07	331	330.17	329.56	329.85	326.38	325.2	329.01	325.32	330.19	332.03	322.58	329.34	320.87	329	321.49	334.2	321.95	331.21	332.44	326.33	333.45	325.08
300.34	295.71	300.36	293.3	291.86	289.72	288.85	294.82	291.74	292.72	294.58	298.36	289.94	298	300.53	286.11	287.42	292	295.75	293.39	297.16	297.02	287.98	299.92	298.44	294.98	301.78	300.04	298.67	287.27	293.94	291.66	296.06	294.07	299.69	293.71	292.23	297.34	296.44	293.55	303.37	291.35	289.2	293.82	293.47	302.1	297.4	300.67	288.57	293.47
300.6	303.82	301.74	298.25	301.21	297.8	296.88	297.83	302.51	297.29	303.08	297.82	303.99	306.73	301.83	297.39	304.13	298.18	302.27	301.19	298.27	303.61	301.22	299.81	299.29	298.12	297	304.17	299.64	300.61	304.53	305.11	301.63	305.01	306.62	301.76	297.34	300.37	300.8	305.21	299.91	304.34	300.26	305.13	296.86	307.53	308.58	297.34	308.9	300.9
308.43	302.77	300.79	308.98	310.26	301.34	305.52	305.49	302.28	308.08	304.29	298.22	310.67	303.94	297.89	308.08	294.29	313.75	301.19	297.32	301.08	305.46	312.29	306.74	306.45	298.43	305.84	295.96	299.48	304.35	307.84	301.66	303.12	303.85	305.76	300.7	308.32	304.97	300.17	303.13	308.17	307.71	306.34	298.53	302.95	303.72	298.55	300.93	304.36	309.99
309.44	305.5	305.48	300.09	309.27	304.42	297.19	300.01	302.15	298.43	310.74	302.12	300.68	304.59	303.7	307.09	304.51	305.34	305.19	300.05	304.72	305.9	309.03	299.83	301.98	299.59	305.62	310.17	305.43	301.67	305.59	306.48	304.75	305.66	304.83	301.65	300.29	306.46	303.5	302.6	308.96	311.01	298.84	302.61	301.24	310.94	308.59	312.14	306.82	308.53
302.06	301.51	290.43	306.76	297.33	301.53	293.49	297.6	303.94	297.6	296.16	301.09	295.21	298.53	295.34	294.02	290.31	294.32	298.05	296.53	288.81	293.86	295.64	303.07	295.03	291.08	294.26	295.81	295.16	295.04	301.62	295.67	303.75	302.06	294.97	297.62	290.68	297.25	291.63	295.6	295.43	299.22	302.39	296.9	288.93	298.82	296.12	299.19	296.6	299.56
298.67	303.71	301.25	296.04	303.28	307.24	302.43	307.4	297.78	303.65	304.13	306.12	299.15	299.66	304.28	303.7	306.45	304.64	294.59	302.76	309.13	297.25	297.54	300.69	298.74	297.65	301.04	307.12	301.94	289.57	304.34	304.79	307.16	302.65	298.4	297.32	304.98	308.14	303.91	304.95	303.28	304.81	300.66	304.76	304.47	308.72	297.62	298.65	300.92	301.09
306.51	308.2	307.98	312.7	316.53	306.91	316.71	308.27	307.05	315.64	315.28	314.43	310.71	311.38	312.65	310.64	314.8	314.69	313.26	313.18	307.37	308.08	308.76	307.25	308.44	301.65	312.93	312.15	312.31	312.21	309.6	308.22	306.78	299.42	323.8	315.17	311.56	315.05	310.16	313.81	314.45	310.89	306.7	314.52	303.3	311.42	310.51	307.87	310.79	317.37
318.63	319.72	322.61	322.92	315.66	318	310.26	310.91	318.56	319.53	320.31	317.87	313.34	316.51	315.97	314.6	319.51	314.22	319.78	321.8	314.95	311.48	316.95	309.33	319.76	312.22	315.82	312.95	317.18	313.73	316.4	322.86	317.39	313.99	318.17	316.67	318.09	309.24	318.88	315.69	321.37	314.52	311.04	317.92	321	320.74	330.32	323.37	311.86	323.18
311.59	318.77	313.4	310.28	314.24	312.29	312.54	314.04	310.09	312.3	309.94	311.82	310.44	310.34	307.9	313.06	309.5	312.41	315.41	308.47	312.77	303.94	307.67	311.89	314.69	307.61	309.83	311.12	314.68	310.86	314.35	315.04	315.5	314.06	314.06	319.14	307.61	309.12	311.36	309.71	308.93	315.85	309.02	309.25	316.75	318.5	313.69	319.3	315.81	310.75
314.54	315.75	313.06	312.4	313.03	310.2	317.32	313.25	315.69	311.99	321.98	312.88	313.22	316.16	308.89	321.05	309.73	312.33	311.58	317.74	309.04	307.26	314.33	316.94	308.76	315.69	305.99	307.33	316.89	316.66	316.47	317.21	310.16	319.2	315.86	317.31	319.25	314.26	313.53	319.78	308.86	317.82	313.25	313.05	312.19	315.73	309.57	315.31	319.73	313.08
304.13	305.56	301.88	304.52	299.54	294.77	298.01	300.88	303.74	299.45	297.91	300.91	301.52	297.09	302.41	301.42	297.28	305.68	296.61	310	303.02	300.44	299.42	306.99	297.36	298.21	298.88	294.58	301.79	300.24	297.96	300.09	301.74	300.01	299.17	296.12	297.39	301.83	294.59	303.89	303.17	297.52	298.94	298.34	304.91	298.73	303.24	294.97	304.78	293.21
329.43	319.06	319	334.27	324.76	324.16	329.59	323.44	325.11	330.73	326.22	327.72	326.39	326.25	333.31	331.74	324.96	324.5	332.01	334.55	319.47	329.12	322.36	333.2	325.33	329.9	327.69	333.24	328.87	324.39	322.56	326.57	327.05	320.44	333.28	324.17	328.48	328.09	323.14	326.78	328.14	320.89	335.82	322.23	328.61	326.91	322.21	336.56	336.91	328.77
306.96	299.73	303.96	305.14	306.63	300.43	308.92	304.05	307.37	301.29	304.51	300.81	309.56	297.14	302.12	302	302.44	301.16	303.58	302.64	295.02	307.28	307.08	303.4	300.92	310.7	299.27	307.39	305.03	300.75	300.38	307.39	302.94	300.13	303.09	303.47	303.41	305.69	304.96	303.64	304.44	303.46	295.45	304.9	306.73	306.57	304.03	307.81	293.42	302.71
298.52	298.6	291	293.51	299.47	289.79	295.19	296.07	298.5	289.64	299.72	295.39	298.59	288.93	294.34	296.32	289.35	292.69	294.76	292.26	300.17	290.41	295.21	294.63	295.75	302.49	291.27	294.4	297.08	295.63	292.4	295.77	296.73	300.63	291.6	293.52	300.85	289.65	299.69	286.59	287.51	299.37	293.39	289.58	297.02	295.48	298.69	295.1	294.77	292.13
297.81	295.99	296.68	293.45	294.14	289.13	294.54	294	292.74	290.84	291.26	291.32	296.11	291.46	293.79	294.23	288.65	293.86	299.9	298.27	295.14	288.54	295.66	294.45	288.7	301.04	290.89	291.75	295.28	297.44	285.41	298.23	290.02	298.57	291.7	299.01	301.34	297.51	294.06	292.67	296.84	297.4	302.37	290.3	299.91	291.85	294.65	293.63	295.83	299.18
316.23	320.72	318.84	314.99	313.92	311.34	311.48	319.5	323.04	311.05	315.53	314.1	318.67	315.39	318.15	314.36	314.52	319.2	319.05	316.96	310.86	310.37	315.28	321	318.07	311.42	316.72	323.71	320.58	315.68	314.26	319.55	313.23	314.35	314.01	305.77	313.07	318.72	309	315.4	318.43	310.04	307.4	306.62	317.78	313.42	308.6	316.03	313.06	319.55
307.67	308.89	305.77	307.12	306.48	307.74	292.14	311.22	312.84	310.31	304.86	306.19	308.92	314.71	306.47	307.67	307.67	302.62	301.77	306.15	306.73	301.37	307.4	305.67	306.81	307.59	308.06	300.36	307.76	312.5	306.27	305.16	300.81	311.64	307.63	305.37	304.59	308.33	315.66	300.27	307.42	305.2	297.24	306.43	306.45	299.73	302.4	303.62	304.7	306.49
306.43	310.06	305.32	295.31	306.92	303.69	307.28	303.54	309.22	314.83	302.84	303.96	304.89	307.61	306.79	301.85	304.6	309.28	311.04	304.11	315.29	295.28	305.29	303.38	295.72	303.6	310.58	307.39	309.4	309.98	311.98	315.23	306.03	301.1	315.75	313.88	306.78	306.31	303.09	304.06	312.91	310.85	308.42	305.79	305.13	307.84	311.01	301.98	305.83	309.3
315.15	317.47	314.24	304.99	305.49	310.79	301.94	309.6	314.77	303.97	308.99	311.06	309.36	319.46	312.19	309.39	315.17	310.69	314.47	308.47	307.45	314.32	305.5	308.19	314.91	312.47	312.28	306.58	314.29	312.27	317.14	308.29	317.05	309.65	305.72	313.14	311.89	314.31	318.82	307.76	316.16	317.92	319.59	315.09	308.9	310.81	312.16	311.63	314.59	312.35
303.05	297.94	296.29	300.94	300.09	295.81	297.25	299.06	296.9	292.33	296.25	296.78	302.29	295.07	293.16	300.81	294.68	299.29	302.75	300.49	297.82	294.38	294.73	297.6	295.18	296.47	297.54	301.2	298.15	297.09	304.9	301.57	298.06	295.5	289.72	295.53	293.94	297.92	292.55	298.25	287.3	300.19	293.12	300.34	288.73	290.22	293.93	294.69	295.09	296.74
304.23	314.5	305.09	307.17	311.5	300.73	304.06	311.02	306.58	312.78	306.44	305.15	307.92	308.28	301.33	306.83	316.09	309.43	303.86	305.59	303.35	302.69	303.58	308.53	306.21	302.44	308.57	299.85	309.65	311.3	306.1	307.37	305.49	303.13	314.69	313.06	309.45	309.7	304.59	304.55	312.13	305.28	307.4	309.45	308.23	304.32	301.59	305.98	306.51	298.21
316.79	316.39	312.42	312.75	314.72	310.36	313.88	311.47	314.9	311.68	312.04	313.63	307.28	323.4	311.71	317.37	312.53	310.63	311.69	306.22	314.69	307.02	321.21	302.06	308.46	316.95	313.48	315.06	312.74	312.58	310.46	313.04	309.53	310.54	307.99	310.5	317.87	315.57	310.92	312.09	312.66	313.97	311.39	316.15	315.62	314.78	315.06	314.18	314.94	317.18
311.66	312.28	319.55	310.14	316.17	305.16	317.57	315.35	318.31	315.31	316.07	317.1	311.2	319.17	310.41	315.94	312.88	315.14	318.9	307.94	313.47	317.33	316.52	313.61	313.6	314.56	317.17	316.76	320.36	314.97	314.27	309.36	313.8	320.95	315.31	320.85	321.15	316.46	311.31	317.05	309.11	314.62	311.25	313.26	314.11	310.86	318.49	321.78	308.68	312.1
301.75	302.79	300.6	298.04	301.44	304.96	299.79	301.75	297.92	308.03	297.44	302.79	294.49	300.58	300.35	297.44	303.65	303.52	304.09	306.92	303.15	302.4	303.7	303.88	305.14	308.77	297.25	298.54	298.02	295.28	300.96	305.31	300.88	295.49	302.85	300.13	302.05	311.96	303.45	305.61	306.4	300.65	305.62	301.97	302.67	307	304.76	303.44	306.01	305.33
303.98	301.71	306.45	305.16	303.3	301.49	303.38	297.79	298.54	305.21	301.93	302.31	297.26	301.06	308.62	303.37	313.1	301.98	295.74	305.8	301.22	305.14	307.11	304.18	305.48	301.32	310.49	304.5	308.55	298.37	310.04	308.44	301.16	298.86	303.2	304.79	297.08	298.4	306.95	304.68	309.9	310.65	306.89	310.71	306.22	306.32	302.81	306.86	306.74	305.96
304.52	298.45	308.34	309.34	304.15	307.62	313.8	307.73	302.97	310.53	305.46	309.43	309.51	310.27	309.58	306.91	305.48	304.3	295.93	306.11	299.31	302.36	312.5	305.41	308.66	308.97	305.54	307.43	306.5	304.09	306.25	309.79	301.01	304.42	310.63	303.41	307.85	301.23	305.6	308.75	305.52	308.45	304.2	301.55	305.07	311.43	309.09	301.96	301.51	317.18
311.58	306.61	301.55	310.45	306.3	308.63	298.68	303.38	300.55	314.13	310.27	300.76	301.54	305.22	311.47	308.35	302.94	304.86	297.53	303.2	299.89	302.48	299.71	304.77	304.33	308.46	312.47	307.39	307.84	303.55	307.56	310.03	306.09	306.65	301.25	308.36	307.99	304.51	309.5	303.77	303	306.25	307.75	317.09	304.56	309.07	298.91	303.27	306.86	302.68
303.73	302.2	299.25	302.04	299.42	300.08	309.99	303.76	301.55	300.27	305.08	301.89	309.59	296.9	299.25	304.18	306.23	300.99	305.37	309.32	301.48	302.5	306.53	310.56	307.84	310.23	308.21	303.62	300.04	304.63	308.93	304.46	299.6	305.57	312.09	309.63	297.33	298.35	306.03	305.71	302.86	302.89	303.31	306.59	298.02	303.89	302.17	310.78	305.84	300.69
307.45	303.39	299.27	301.77	297.51	297.47	309.16	302.75	297.21	305.94	295.75	304.36	307.19	305.07	303.88	304.49	287.04	299.33	308.11	303.28	297.31	307.75	299.68	297.14	304.91	294.9	305.14	309.05	305.76	302.69	297.83	305.04	300.52	305.57	299.49	300.32	298.75	302.37	299.42	302.66	304.81	300	300.53	301.81	301.3	311.17	301.35	304.89	299.1	307.11
302.09	308.91	302.8	305.16	304.24	307.46	313.22	298.55	305.01	307.65	304.93	303.44	306.7	306.19	305.06	305.71	303.19	302.24	304.66	307.72	307.32	300.86	310.69	304.21	302.68	306.24	305.12	304.24	309.73	310.88	300.21	308.29	302.94	310.78	309.76	298.33	305.69	309.42	300.39	299.18	304.18	301.18	307.42	306.08	310.14	309.54	305.43	305.4	307.22	314.32
301.78	300.29	296.39	297.79	305.06	298.6	300.07	305.34	298.7	304.17	296.58	297.69	294.71	307.13	304.14	303.85	299.84	297.27	294.85	304.71	295.92	307.78	303.96	301.7	294.63	303.9	307	310.71	315	302.05	306.98	299.54	302.19	304.02	298.03	303.69	303.61	300.68	298.68	302.1	300.54	303.49	307.86	305.62	299.55	307.92	307.15	305.17	311.97	306.04
325.14	321.63	318.81	321.55	315.9	325.31	320.12	320.22	322.01	321.15	319.58	319.86	316.57	320.02	317.17	319.26	318.11	317.78	321.82	318.56	325.73	312.5	325.02	318.38	317.81	321.86	322	324.3	313.72	316.82	320.3	323.92	316.57	318.41	322.9	325.63	319.08	316.06	321.49	313.54	322.79	324.58	320.32	312.95	310.95	321.38	320.68	315.1	323.81	320.87
325.92	328.6	319.33	328.39	323.06	326.83	326.78	321.1	328.73	322.63	327.08	327.66	328.78	331	324.73	321.59	331.41	329.74	319.14	324.21	328.09	330.14	334.6	323.2	322.53	324.62	322.53	330.17	322.72	325.35	327.86	328.38	324.56	329.35	330.6	322.18	329.37	329.44	321	320.21	331.95	322.98	332.98	323.67	325.44	326.14	317.16	329.18	326.07	330.41
294.97	300.9	307.87	300.91	303.78	304.78	297.4	302.96	306.67	304.48	305.04	296.15	304.46	305.95	310.49	310.49	304.72	303.93	294.95	304.91	304.86	300.29	301.53	305.16	305.83	299.25	300.32	303.06	299.57	301.59	307.23	305.37	300.53	302.02	299.57	302.05	306.72	307.07	307.28	294.99	302.89	308.27	300.86	302.15	305.89	300.52	308.61	302.46	306.38	306.17
320.37	315.1	319.14	317.83	315.9	318.68	313.14	313.84	317.45	313.48	315.42	321.59	309.66	321.54	310.1	316.87	321.36	320.53	320.25	322.6	317.14	318.7	317.34	319.75	314.66	318.69	319.04	316.19	313.58	312.07	320.38	318.33	321.27	323.49	320.57	316.72	323.44	310.09	317.29	314.82	318.9	322.39	318.49	322.05	319.03	312.81	314.43	316.11	321.54	318.65
316.77	316.34	313.61	314.69	313.46	312.9	308.49	316.61	312.6	308.64	310.38	317.1	312.33	309.89	312.21	317.12	313.17	313.69	317.55	318.56	317.63	305.85	312.08	313.96	320.4	316.37	312.91	318.31	318.14	313.65	319.43	316.85	319.37	315.93	317.77	316.31	319.11	309.92	312.85	314.38	320.32	316.22	316.55	310.34	312.57	308.96	309.13	308.68	318.82	313.34
297.11	307.19	302.73	302.88	309.59	300.99	309.96	304.57	303.4	299.9	303.53	303.53	304.98	299.21	304.34	296.61	301.62	304.87	304.03	301.18	305.68	313.91	303.74	297.67	309.01	292.94	306.79	304.05	304.63	308.81	300.27	306.28	300.7	306.92	297.28	302.3	306.72	305.07	302.28	305.65	309.15	299.45	307.38	306.25	301.84	297.12	299.79	307.22	303.94	301.49
300.85	303.38	302.01	305.33	296.38	299.32	304.92	303.67	299.42	307.95	297.49	299.44	303.18	308.09	303.09	301.83	305.49	306.43	298.25	306.25	300.29	289.66	299.45	292.86	304.67	305.16	302.28	303.52	300.42	297.09	296.99	299.47	301.79	300.34	298.98	302.95	306.06	306.47	299.34	304.07	299.98	301.6	308.08	293.91	302.13	302.66	302.5	304.2	297.79	300.18
305.85	305.78	301.57	302.51	300.45	302.32	303.37	305.5	308.11	306.35	307.26	303.51	303.09	300.03	305.52	304.2	297.24	300.58	309.91	303.3	304.19	308.12	302.35	303.24	301.91	302.04	302.9	306.37	302.53	312.35	303.37	303.77	309.52	311.53	310.23	302.28	301.13	307.28	306.42	310.22	300.11	306.22	302.03	302.96	297.64	303.22	300.06	311.64	305.16	300.32
304.64	310.85	311.89	311.34	303.84	300.22	308	300.67	306.54	301.98	303.9	300.5	311.66	301.98	308.44	304.52	307.16	304.66	305.47	310.58	304.78	307.39	300.12	305.51	310.05	308.95	303.41	309.05	312.65	308.85	299.49	306.59	310.09	307.68	303.79	309.75	306.1	303.8	305.05	312.03	314.14	310.43	303.02	308.38	299.44	303.2	299.76	304.75	302.97	307.89
314.57	309.81	311.91	314.53	320.68	307.05	314.68	314.97	321.12	320.75	311.92	316.38	306.38	314.78	311.4	315.16	313.34	318.24	312.01	312.6	328.68	313.52	318.52	312.43	317.93	317.52	317.37	322.15	315.99	324.5	320.84	316.27	321.48	312.86	314.58	314.99	319.99	315.1	304.14	310.22	311.29	312.41	316.3	319.72	315.74	317.11	316.82	316.93	317.48	319.19
318.22	320.12	319.13	317.52	314.4	317.46	316.5	325.75	316.8	318.8	316.22	321.19	322.64	319.8	322.59	316.5	322.52	318.26	319.5	323.01	315.25	319.75	315.28	320.85	319.13	313.93	317.52	324.23	313.46	315.48	321.68	314.89	323.45	317.09	323.43	315.08	315.08	323.06	318.24	317.17	321.7	318.86	315.77	320.43	328.2	317.13	316.36	317.32	314.04	313.88
311.77	307.63	301.87	302.83	307.39	313.81	306.65	301.02	306.83	309.82	309.6	302.83	303.74	302.87	308.7	308.89	305.87	301.49	309.7	301.75	307.05	303.83	312.02	304.98	301.85	313.89	313.64	302.26	316.65	307.67	303.61	303.71	304.24	309.54	308.91	306.73	300.66	298.54	306.3	310.29	310.96	303.48	308.76	304.15	299.87	306.72	302.91	299.74	308.43	301.31
320.88	315.51	308.28	316.87	314.1	309.81	306.22	316.28	313.89	318.91	306.6	311.62	314.55	315.36	313.09	311.67	319.67	314.85	312.57	314.02	312.49	313.05	311.24	307	318.6	322.93	315.07	307.54	311.86	308.46	307.32	318.44	313.89	317.91	314.39	312.06	314.47	312.4	308.64	309.66	318.76	305.32	316.09	307.9	306.18	316.65	315.29	314.93	318.76	320.61
319.49	315.88	310.56	314.44	317.57	310.92	318.67	318.83	315.31	313.17	314.01	311.32	312.34	315.7	309.53	316.4	317.99	313.14	307.41	311.62	319.72	322.99	305.12	315.12	310.63	312.19	322.38	307.72	314.36	314.33	312.19	310.85	310.8	311.19	315.86	316.13	309.51	316.39	309.55	317.84	326.8	314.46	313.96	318.47	311.6	318.69	309.57	316.19	312.93	310.91
322.81	321.82	323.93	314.4	318.7	320.22	327.4	323.2	315.63	316.16	319.97	321.89	322.99	312.85	321.24	317.9	314.64	328.15	323.32	311.48	320.81	318.22	324.67	321.63	323.41	323.94	321.63	315.44	315.87	317.99	313.42	325.12	316.24	324.65	321.88	320.46	312.32	318.06	323.44	318.61	322.99	323.7	322.14	321.05	320.13	316.47	322.72	322.47	317.4	324.37
299.15	304.84	305.4	305.24	305.13	297.56	304.04	309.38	301.11	307.67	296.79	307.59	299.29	302.09	304.02	306.71	304.67	305.64	308.08	299.98	303.49	300.61	305.34	304.96	305.2	310.11	297.43	303.53	300.85	302.2	311.88	303.88	303.33	303.37	309.31	305.82	301.6	300.89	304.78	305.87	302.82	300.32	305.6	306.9	301.76	306.32	292.55	305.85	296.71	298.06
332.78	333.62	324.85	330.63	332.66	335.85	333.76	328.08	331.84	329.53	331.79	332.01	319.46	328.26	330.31	326.75	331.66	330.69	328.31	330.6	324.39	328.11	332.9	327.54	327.27	327.13	323.14	332.85	324.47	332.64	329.13	325.55	326.78	331.27	327.7	321.58	325.96	328.36	326.41	327.71	333.9	325.92	323.07	331.3	327.95	328.64	327.73	327.74	329.62	334.27
318.2	309.3	316.44	319.89	312.5	320.61	314.11	318.48	314.83	315.38	320.11	312.32	317.89	320.28	321.77	314.2	315.03	317.46	308.4	315.7	317.05	315.73	314.95	311.62	311.11	321.74	321.86	314.62	313.33	308.81	321.49	319.83	316.24	318.32	314.95	317.76	315.46	316.76	321.09	310.7	316.97	315.24	323.84	322.05	317.38	315.1	320.35	310.73	320.9	313.47
303.53	304.01	297.64	293.1	308.74	307.4	307.47	302.97	308.2	309.46	303.29	308.04	309.84	304.35	306.05	308.97	304.42	303.12	302.58	303.38	306.89	303.89	304.47	300.44	305.22	301.43	302.2	308.18	299.21	301.04	306.87	307.37	299.31	298.26	306.39	305.1	305.47	296.41	304.71	298.4	310	305.24	303.42	304.73	300.63	302.12	303.82	300.31	305.41	300.99
301.92	292.44	292.92	299.15	295.27	298.19	299.5	295.04	298.52	296.14	300.27	304.09	299.91	301.53	301.86	294.42	297.97	301.3	300.86	302.01	297.77	306.4	304.61	300.12	298.68	294.54	305.47	299.63	296.72	300.31	302.35	300.88	302.15	297.41	299.29	300.49	297.91	297.27	300.33	304.57	305.24	306.97	295.63	293.04	297.09	295.59	297.13	302.58	292.28	304.19
299.68	296.9	295.84	291.94	292.45	300.74	298.15	307.95	294.2	294.44	305.56	296.87	294.83	295.44	299.39	293.2	292.37	295.7	292.79	297.19	294.45	303.32	295.59	299.52	295.07	289.71	296.05	297.32	299.14	293.61	293.08	294.21	298.5	297.29	292.45	298.99	295.22	294.34	298.13	292.56	298.04	298.68	296.25	291.72	301.72	294.83	299.5	287.54	297.05	295.82
317.73	317.39	319.7	316.74	313.3	311.74	315.57	311.49	319.85	316.58	310.51	311.36	311.99	317.5	310.13	310.32	316.19	308.64	316.94	315.66	309.66	319.95	308.81	314.3	315.9	319.59	311.66	312.15	313.44	311.27	315.88	307.48	311.72	312.95	315.49	318.35	319.24	314.08	313.2	319.1	319.88	318.91	318.16	314.99	312.02	309.03	309.02	312.12	309.6	311.87
303.43	306.53	303.05	303.24	306.29	300.98	308.09	305.73	304.77	304.1	300.78	300.22	301.45	300.39	304.42	302.55	300.16	304.29	297.6	305.95	297.57	302.87	304.64	305.48	302.19	307.6	307.4	304.7	304.03	300.58	300.23	304.02	302.1	305.71	309.49	304.24	301.87	301.48	303.86	296.66	299.69	297.24	308.22	299.63	302.12	298.08	297.81	316.93	306.91	303.3
309.27	317.08	310.29	304.03	314.93	310.6	306.18	315.29	307.86	306.14	302.11	306.79	310.1	306.52	312.69	315.54	308.91	311.94	303.02	311.92	310.98	317.63	312.79	304.38	310.52	308.86	310.57	311.11	304	310.13	307.61	310.14	305.11	312.93	313.52	304.15	299.65	312.38	304.61	311.08	308.4	311.17	309.53	307.31	308.44	308.34	302.12	308.88	302.73	310
313.1	310.83	309.55	321.28	311.92	302.67	310.14	314.66	317.65	308.48	316.81	313.62	314.31	316.26	321.59	312.55	315.92	321.73	317.8	314.82	315.22	316.42	308.05	314.88	314.16	312.2	316.26	316.87	317.54	310.2	313.08	310.22	314.85	306.8	320.11	313.23	314.58	315.25	322.14	317.22	310.73	310.47	313.32	310.28	306.31	316.04	306.99	320.29	309.56	316.98
322.07	317.97	313.97	315.21	312.22	324.47	320.25	320.55	318.58	320.9	312.71	326.61	314.09	318.31	317.14	313.98	319.62	314.24	313.36	320.23	321.85	319.15	314.5	328.31	313.14	319.24	312.89	320.47	318.95	315.73	317.62	322.09	318.85	313.02	315.24	319.96	317.14	318.94	320.04	315.69	323.95	319.65	314.57	320.33	327.48	316.91	317.93	317.37	321.53	314.96
313.55	304.9	308.32	309.13	320.83	309.49	311.39	313.08	308.46	313.6	309.76	308.52	308.01	308.93	308.97	307.07	312.69	309.82	302.89	310.7	308.11	313.66	314.78	313.45	308.82	310.9	315.01	312.38	303.38	308.14	315.67	307.61	312.17	310.76	306.5	314.48	313.96	308.51	314.07	307.3	310.01	309.33	308.69	317.39	314.61	312.68	307.22	314.17	303.16	313.25
317.21	308.96	313.68	312.23	315.54	314.9	328.77	320.24	314.32	308.37	312.48	318.2	310.49	313.52	317.02	314.85	317.78	304.5	317.96	311.92	313.87	319.41	321.86	321.69	314.8	306.75	314.52	312.77	311.28	315.27	314.07	315.05	311.56	312.87	310.33	316.09	316.91	315.1	321.85	313.24	314.7	319.09	317.12	315.01	324.61	312.28	322.19	314.56	320.1	323.64
307.14	308.1	302.16	301.82	298.21	300.11	307.15	308.8	314.36	305.89	308.42	313.17	309.76	302.38	298.06	312.24	301.84	303.12	304.16	308.16	306.21	303.58	306.33	303.18	300.99	307.43	300.56	302.86	301.54	305.38	301	308.7	306.82	304.34	300.76	305.52	299.6	305.17	307.23	298.08	304.76	299.09	301.13	300.04	303.02	302.21	306.75	302.96	294.8	299.99
305.03	302.16	304.83	301.17	306.5	304.94	312.81	301.52	306.12	307.29	301.4	299.51	306.43	315.9	305.24	299.67	300.01	298.12	305.58	295.93	303.98	303.4	306.16	305.18	298.74	301.14	299.66	304.53	307.61	305.63	304.41	306.89	302.7	310.54	306.85	298.94	301.67	307.38	304.04	308.13	306.37	308.1	309.77	298.77	302.99	303.29	304.85	309.99	307.72	307.12
302.63	306.35	305.51	303	301.65	302.7	304.54	298.04	302.66	305.58	309.06	310.57	296.83	304.28	298.39	304.25	300.89	302.67	298.7	302.04	304.33	310.49	300.48	306.01	303.63	301.67	299.45	294.42	308.76	308	303.7	304.74	298.79	307.71	303.4	303.58	304.79	304.48	310.85	304.6	297.28	313.89	302.81	304.55	304.59	312.34	302.77	299.23	302.59	308.98
301.99	306.68	294.65	301.78	297.29	298.83	292.08	301.57	300.72	300.31	292.9	305.16	303.55	297.94	297.94	303.01	300.79	304.64	303.42	298.8	304.96	299.49	300.38	301.93	306.81	291.75	301.39	300.49	300.5	297.93	302.77	300.92	300.7	300.64	303.01	296.72	296.26	305.5	309.16	307.4	305.41	299.72	295.14	304.06	301.01	300.44	307.89	301.62	302.45	301.96
333.09	327.88	334.42	324.75	325.67	326.64	326.14	326.09	326.8	325.16	322.76	327.7	329.11	331.61	321.69	326.56	318.48	324.56	320.72	331.34	317.35	322.29	327.46	325.69	322.52	328.22	321.04	329.26	323.34	332.36	331.15	332.8	324.76	326.06	321.36	328.61	334.01	320.31	329.35	323.83	327.1	327.63	322.55	329.35	329.06	326.97	330.63	330.9	325.93	329.39
313.55	315.71	318.01	320.25	312.52	311.06	319.75	317.83	315.92	320.67	312.68	318.49	312.71	320.49	311.63	317.63	318.61	315.84	318.17	322.07	313.99	317.43	311.69	317.81	318.7	318.36	317.45	317.06	309.78	315.81	316.42	310.29	316.94	317.43	316.53	317.1	316.15	317.54	318.18	317.62	315.98	318.14	320.35	316.58	311.88	308.04	315.9	315.37	317.56	316.12
295.52	297.71	294.46	294.25	291.49	294.12	296.06	290.72	295.82	292.99	291.82	300.49	296.55	296.29	292.09	294.07	298.73	306.9	298.05	298.8	291.19	300.12	287.96	295.55	294.35	302.8	299.9	296.43	295.33	292.77	294.39	299.55	299.26	297.13	294.56	300.05	291.37	287.99	295.91	296.57	286.84	305.27	298.56	295.5	296.33	300.36	293.28	294.23	296.62	290.85
305.91	297.4	309.57	308.54	305.16	298.77	300.64	305.72	303.31	296.75	298.8	306.2	302.02	302.5	300.43	300.09	307.45	302.52	309.77	300.38	300.3	305.4	306.95	305.38	302	301.1	307.63	300.98	302.79	306.55	305.36	299.98	303.55	304.75	302.67	298.95	301.61	306.12	302.59	303.79	296.86	304.34	301.01	302.4	304.88	309.17	301.29	300.61	301.36	303.12
314.72	314.21	306.7	313.8	316.24	311.3	316.01	312.82	311.42	314.62	323	315.87	309.73	318.81	315.26	316.99	307.74	315.59	316.08	317.88	313.45	315.07	315.49	315.23	316.33	310.8	306.62	316.26	308.41	312.16	313.15	320	302.37	316	313.69	321.11	307.97	315.29	321.42	312.69	318.6	315.53	311.23	310.98	315.72	318.48	307.26	320.57	313.45	310.02
300.05	299.2	302.68	299.92	302.12	301.74	306.12	300.13	297.58	303.14	302.43	305.94	305.22	297.89	299.02	299.89	303.94	303.32	299.86	297.9	306.26	298.19	295.46	305.13	298.05	305.23	305.04	294.59	298.1	297.14	299.62	306.41	296.09	301.23	292.15	298.04	292.81	296.17	301.18	298.69	304.25	307.55	298.36	302.27	300.71	301.6	298.62	297.43	303.39	307.16
312.84	314.61	312.84	311.27	308.91	323.41	314.52	306.26	313.98	317.4	319.52	314.39	315.52	315.31	319.83	320.42	313.91	319.58	314.66	317.56	314.94	308.94	313.24	314.94	312.9	313.53	317.6	314.62	322.64	309.84	319.65	312.24	318.41	308.39	318.36	312.83	315.47	314.16	317.63	315.46	312.88	315.04	312.96	325.17	309.68	310.53	315.66	320.6	308.97	324.57
310.55	310.01	307.21	304.94	310.63	299.87	308.1	304.32	305.31	308.74	302.61	299.49	307.08	304.16	301.33	304.64	300.87	307.37	297.28	303.08	301.65	306.32	305.98	311.85	309.55	298.92	305.44	300.06	307.46	308.96	313.02	307.21	306.65	306.12	310.56	304.04	307.27	305.52	300.88	303.48	308.8	306.74	301.45	303.39	314.41	306.73	310.43	305.86	310.24	304.22
293.01	297.41	289.2	298.2	294.57	288.53	289.96	300.84	295.16	291.86	293.79	295.11	300.67	289.67	296.12	300.31	297.38	294.84	292.38	295.95	290.72	299.31	291.91	294.49	298.22	303.24	292.94	294.23	288.26	295.08	292.43	289.23	288.59	290.6	296.95	296.48	288.41	294.83	291.92	296.74	287.91	287.64	292.94	302.11	297.52	303.12	294.73	293.72	299.2	292.92
319.66	324.38	322.08	312.93	319.63	319.49	322.44	314.5	322.89	312.11	314.47	314.98	325.76	320.75	318.7	315.27	319.23	319.72	312.59	317.57	319.85	319.38	315.43	315.12	315.71	316.15	316.99	314.09	313.48	321.91	325.04	320.53	313.23	321.94	313.77	319.79	323	317.52	323.37	322.31	316.77	320.21	322.3	317.29	318.33	319.08	314.78	313.16	319.69	314.1
326.66	325.42	325.26	326.95	326.67	328.78	331.25	329.13	329.65	337.08	329.2	331.62	328.71	329.08	329.67	322.33	332.48	325.94	328.77	330.92	322.73	322.82	325.2	325.23	325.56	325.19	330.17	326.1	323.53	324.41	332.03	322.95	330.98	316.62	328.61	331.59	334.16	327.81	331.37	327.09	329.8	320.95	324.44	327.26	322.21	328.37	326.56	327.52	327.75	323.62
304.38	302.3	303.67	298.86	295.44	296.42	301.48	299.99	297.91	302.97	300.29	302.52	298	298.11	293.6	298.11	300.57	302.49	304.31	298.39	299.33	298.83	307.22	298.21	295.55	304.14	298.89	303.31	299.39	293.26	299.72	302.64	305.38	308.14	297.89	300.01	297.21	297.54	297.78	310.62	302.65	302.86	300.9	292.62	304.14	301.88	291.92	308.25	305.49	296.79
294.89	293.62	293.03	293.6	293.77	299.93	293.08	299.42	295.37	293.45	294.86	293.03	291.45	297.33	285.25	284.81	289.1	293.68	290.8	298.94	298.34	288.76	297.15	288.81	293.89	287.43	294.76	302.33	290.56	291.21	303.08	300.53	291.76	298.33	292.21	292.83	289.7	298.13	289.76	297.58	284.44	290.42	291.81	287.24	294.67	301.03	285.12	291.22	292.94	293.44
328.36	327.57	326.19	320.4	329.48	325.63	326.07	329.03	320.46	316.85	325.74	323.65	323.78	320.64	326.64	330.04	335.57	320.76	316.9	325.38	330.13	322.95	325.18	332.39	325.04	321.34	323.77	332.2	324.68	321.75	326.67	325.58	321.97	322.88	324.86	325.94	323.42	325.51	323.14	330.04	324.25	328.61	328.19	327.22	330.43	326.55	317.69	328.43	325.56	322.17
303.31	292.39	295.72	291.75	290.67	297.18	299.46	295.78	291.74	297.18	292.33	294.68	291.94	300.45	296.76	300.2	292.5	291.88	284.73	296	291.35	292.44	299.76	292.23	296.33	296.3	298.68	298.39	294.25	296.88	296.92	296.52	289.17	300.42	289.05	294.46	292.46	296.3	300.65	290.64	297.41	293.19	294.71	296.24	294.17	296.59	296.5	288.66	287.83	295.04
293.85	297.57	295.65	299.54	293.67	301.56	297.86	288.09	298.02	300.61	299.83	298.67	296.46	288.82	296.16	296.86	297.77	290.26	295.51	294.44	294.99	290.98	296.58	291.24	298.62	294.36	302.64	297.15	296.05	296.31	297.99	295.26	296.24	294.01	295.33	295.98	293.35	300.02	295.8	295.92	290.04	297.55	289.51	301.58	286.02	293.45	295.1	290.13	298.98	294.29
302.42	286.82	301.11	299	294.05	302.07	300.48	295.95	300.11	302.5	295.35	297.27	299.61	302.75	293.34	296.57	301.7	302.03	297.32	301.7	293.23	299.05	304.35	303.76	303.49	300.97	297.4	306.6	294.83	298.13	307.84	299.03	296.48	298.41	300.26	298.49	296.93	301.23	296.81	299.24	295.34	297.79	291.21	297.49	293.78	300.24	299.82	298.06	305.46	300.92
297.8	301.63	295.42	304.11	304.96	300.1	299.32	295.7	301.73	288.46	296.97	304.12	308.01	297.81	293.78	289.79	303.69	298.68	299.29	301.14	291.48	304.18	300.41	300.35	299.92	298.59	299.91	298.5	296.4	292.45	308.59	305.29	304.16	296.04	295.73	298.04	295.92	295.68	300.24	294.74	299.74	297.14	296.88	300.53	302.5	298.97	298.26	297.74	301.07	294.52
301.76	301.16	298.14	299.04	301.3	302.18	300.61	300.16	308.56	299.86	297.64	296.57	297.1	297.58	307.6	298.95	295.77	294.63	301.35	293.33	297.18	304.83	298.22	302.54	297.71	298.63	298.53	302.84	299.32	299.49	302.47	301.23	291.02	297.99	303.66	296.12	296.64	300.02	298.97	301.58	305.07	294.39	303.11	301.72	292.56	297.89	304.43	296.89	298.94	303.77
307.78	303.14	307.38	308.15	305.72	304.39	305.96	308.63	306.12	307.13	304	310.57	304.31	307.87	303.64	305.81	309.47	297.26	308.69	307.81	306.26	318.37	299.61	306.67	306.3	305.59	307.16	308.39	304.61	304.58	313.36	300.8	301.31	313.62	302.7	300.83	300.95	308.21	311.2	307.38	304.6	303.72	312.34	308.38	313.28	312.67	309.1	302.28	308.28	306.1
306.05	307.55	309.55	309.3	306.72	309.6	305.66	302.06	301.98	307.64	300.07	300.74	301.47	301.83	304.12	311.43	300.59	302	304.43	299.94	305.33	302.33	312.91	299.11	303.78	306.42	305.61	304.81	306.46	312.28	301.32	302.64	302.1	304.26	302.6	312.7	296.61	299.11	304.7	303.37	298.16	299.72	306.56	303.7	301.61	303.92	300.76	304.03	302.82	305.33
288.7	295.92	294.74	297.55	291.49	288.42	291.93	289.41	295.86	291.89	293.31	300.38	300	289.71	294.04	296.58	290.54	292.19	300.24	292.24	287.32	297.13	288.3	297.14	300.27	294.6	296.04	294.96	293.34	296.45	294.55	301.72	299.07	296.68	296.44	288.79	293.47	291.88	300.86	300.69	291.76	290.06	294.94	295.46	299.81	294.64	295.4	291.04	283.27	298.65
309.86	306.25	306.93	307.06	303.97	314.95	305.14	309.76	316.96	308.43	309.32	308.86	313.99	306.64	307.61	301.94	312.65	307.83	304.19	307.26	310.52	306.41	303.57	314.19	310.97	305.24	311.88	306.16	313.91	311.81	311.14	311.6	312.77	309.69	310.21	309.13	306.21	310.23	303.54	314.93	310.97	305.56	304.8	309.16	310.21	310.82	306.87	306.3	305.13	308.04
301.78	305.56	303.08	305.63	302.27	303.05	298.89	309.82	305.01	304.2	303.57	310	307.7	298.15	307.08	303.68	300.38	304.65	309.67	296.96	304.59	304.33	307.92	297.4	303.15	308.95	304.9	301.72	304.85	309.9	305.66	302.77	309.22	301.65	307.17	300.43	302.12	304.1	299.5	297.03	306.65	298.69	313.44	309.64	305.78	302.53	303.53	298.12	299.8	308.56
311.09	315.03	311.53	311.88	306.33	312.77	305.25	311.52	310.36	310.68	309.71	312.48	313.59	315.92	317.05	308.16	311.98	306.64	312.28	309.71	310.42	315.55	307.6	313.53	310.67	308.96	312.32	312.19	315.38	308.75	310.2	315.51	305.33	307.35	312.31	314.24	311.39	308.54	316.59	312.29	320.16	307.81	313.89	321.23	309.26	308.92	310.77	307.75	307.63	311.63
313.11	313.03	317.24	311.16	315.24	317.79	311.27	317.27	312.11	314.52	320.8	311.92	308.81	314.21	311.63	312.08	311.53	317.98	319.93	320.74	312.9	319.58	308.98	316.45	310.31	314.87	317.27	319.14	317.08	316.08	318.82	316.23	306.9	315.39	315.39	316.32	312.08	313.54	326.06	306.94	317.37	318.23	315.28	318.03	321.11	313.13	312.11	318.76	309.96	310.03
298.42	297.67	294.06	296.57	293.69	297.32	296.55	293.26	287.81	300.06	292.29	290.97	303.13	295.55	297.24	295.39	295.64	289.67	290.22	290.59	297.03	290.28	289.88	298.9	298.41	296.79	289.68	297.87	293.57	293.59	291.33	294.8	296.9	300.61	298.24	289.91	291.32	291.44	294.09	302.82	296.73	290.08	288.23	286	296.1	296.76	290.23	294.27	292.57	294.82
322.88	322.39	328.53	326.32	333.23	332.02	326.95	329.21	326.26	328.47	327.3	331.6	329.34	323.2	326.07	322.88	326.12	322.48	321.17	324.64	328.29	328.25	327.29	327.19	322.79	325.97	325.33	322.73	332.2	325.82	324.51	327.57	326.44	328.88	329.49	325.2	329.76	332.56	328.79	337.37	329.33	323.25	329.36	328.54	337.04	332.98	333.86	334.76	326.32	324.71
301.71	301.84	306.26	289.88	302.34	309.31	305.01	305.77	305.24	308.73	305.98	306.55	306.32	302.09	301.9	301.21	307.89	298.9	302.48	308.87	302.22	305.28	307.67	306.86	293.67	295.57	303.41	303.93	302.66	310.31	300.81	300.61	300.81	307.51	304.21	305.9	305.26	300.31	302.25	306.56	305.89	297.17	305.89	308.6	296.35	302.14	310.95	308.43	307.63	305.46
302.81	313.32	305.99	308.51	305.21	313.89	310.79	300.82	311.2	310.77	313.2	311.02	308.89	310.14	307.11	308.83	312.2	313.07	302.98	313.52	305.77	314.29	311.1	303.6	310.1	307.45	310.39	320.41	306.17	316.35	314.2	307.8	309.21	305.67	307.15	313.01	308.54	317.18	306.55	311.93	311.76	310.11	314.19	309.68	310.33	305.81	313.3	303.74	313.23	312.56
315.65	314.91	316.24	304.74	309.7	306.95	315.49	308.33	317.1	311.84	308.68	316.99	313.3	321.29	313.55	311.78	310.37	307.99	316.86	311.86	310.11	309.9	312.71	308.69	308.98	312.95	312.33	311.49	310.51	312.81	313.3	313.4	310.51	310.38	306.33	308.83	307.61	314.32	308.17	316.31	309.82	310.03	313.28	313.41	312.64	307.99	318.6	312.81	320.39	306.71
299.16	310.68	319.94	322.29	320.07	312.73	312.28	311.59	321.83	314.6	316.37	316.13	310.49	316.12	311.65	315.76	317.38	315.7	323.09	317.68	316.9	316.5	317.63	319.64	312.37	316.36	319.08	316.13	314.54	314.54	323.04	309.49	306.36	316.53	309.27	321.34	322.33	316.92	313.55	318.42	326.78	313.15	318.33	311.12	316.76	313.06	313.87	318.68	315.82	313.26
313.42	317.62	323.74	320.77	311.51	313.07	316.4	314.21	314.15	310.35	317.08	315.01	309.68	309.89	314.14	318.22	319.44	314.58	319.64	320.1	314.63	313.9	315.79	312.06	315.95	314.63	309.53	316.43	306.87	316.02	312.11	312.99	317.37	308.82	311.19	320.33	314.3	311.33	315.44	322.24	307.91	308.13	318.54	312.88	316.48	318.35	310.92	307.86	316.19	317.55
314.34	311.01	317.32	314.31	312.27	317.44	319.87	318.53	313.85	314.31	316.37	317.74	320.35	320.4	316.67	312.13	315.03	312.2	316.82	318.89	316.35	313.98	316.86	318.56	321.06	315.41	312.23	316.36	313.85	316.93	320.7	311.47	318.36	313.52	311.28	315.53	315.65	317.7	314.01	319.02	316.62	317.84	317.71	315.26	319.56	309.97	313.88	309.15	311.99	320.08
314.54	309.62	315.27	316.09	313.32	309.02	312.86	306.98	309.32	309.66	310.24	306.96	311.57	310.18	314.98	313.07	308.29	307.83	308.46	307.88	319.3	306.16	312.89	312.23	305.59	319.87	307.51	309.55	313.27	316.33	311.09	319.31	308.93	308.86	308.43	315.73	315.25	304.18	318.94	310.05	312.68	310.98	314.87	307.62	317.62	314.55	313.72	321.73	314.76	316.45
309.4	310.41	318.06	312.02	317.88	314.86	307.99	314.53	317.01	315.46	315.54	306.36	309.4	313.81	316.03	318.14	309.67	322.67	312.67	318.62	317.47	313.4	318.92	317.83	310.74	314.4	314.73	309.26	307.98	308.06	317.48	317.58	307.19	313.5	319.6	319.49	306.89	311.73	315.09	314.27	312.94	311.81	312.31	317.15	322.18	316.34	314.6	310.17	310.13	317.61
321.98	312.68	315.55	310.79	309.31	310.05	312.4	320.87	309.07	317.12	316.23	311.32	313.72	308.92	314.44	310.8	314.45	320.75	318.27	315.78	320.37	317.28	316.16	318.07	308.52	312.56	315.96	311.25	310.25	317.51	319.17	315.48	321.07	317.71	309.83	316.37	317.52	314.2	314.76	313.4	313.92	318.22	317.25	312.73	314.85	310.09	309.41	325.83	313.54	318.94
302.21	316.73	298.89	305.34	304.7	302.38	298.64	305.11	310.21	301.64	300.63	304.49	310.9	295.47	302.26	303.03	303	300.8	296.82	304.09	305.59	302.43	302.89	304.59	308.79	311.26	303.61	310.55	303.37	312.57	306.06	303.08	303.88	302.53	304.88	300.14	297.67	305.51	304.32	305.54	311.32	297.37	297.52	306.83	302.29	309.81	305.49	301.61	307.11	302.62
313.61	309.35	310.53	310.5	310.29	309.35	311.99	309.05	310.77	314.01	311.11	301.54	318.12	314.31	306.92	306.63	310.56	308.53	311.28	310.4	309.35	307.11	310.71	309.43	311.46	310.09	314	307.39	313.39	310.74	307.5	310.77	309.91	308.44	306.29	303.85	306.39	310.31	309.64	314.1	314.82	303.61	310.03	308.44	310.17	306.71	299.83	307.43	306.15	309.99
315.82	317.38	322.01	318.89	316.77	320.45	315.87	314.72	311.77	317.93	320.74	316.91	316.56	318.86	319.55	313.85	312.69	315.49	321.83	313.14	322.78	322.74	321.51	329.65	317.61	317.07	317.64	323.58	317.55	326.45	316.85	323.7	326.48	323.83	316.13	317.27	317.14	318.49	323.15	319.69	315.54	316.42	314.15	316.62	323.17	312.63	315.06	317.76	327.07	322.05
302.12	298.52	300.62	303.42	305.87	300.01	301.6	304.75	305.79	310.17	302.58	304.93	300.54	300.19	298.63	305.12	301.29	296.68	306.22	300.29	304.93	307.55	304.5	306.74	301.56	308.61	300.2	309.21	303.36	306.79	307.76	308.99	295.47	302.83	299.56	299.42	301.52	297.32	305.52	301.76	303.62	311.3	306.87	303.57	305.17	305.97	303.36	304.41	302.52	293.1
309.62	308.64	305.4	302.05	310.07	305.72	306.51	304.88	305.48	309.37	310.64	303.5	309.03	309.94	300.46	303.14	315.25	307.64	307.21	307.41	305.39	310.25	304.73	307.73	306.34	309.93	305.93	303.93	306.01	299.04	313.3	302.97	306.12	309.15	303.91	311.74	302.14	304.18	301.44	309.92	310.52	304.74	297.75	301.79	308.66	305.61	302.42	310.01	306.25	306.36
329.45	325.1	331.13	323.49	326.18	322.3	326.51	323.68	328.99	324.55	324.49	323.1	329.69	326.52	333.9	329.47	328.11	321.25	333.45	333.62	325.39	332.3	320.51	325.45	331.1	327.01	328.51	330.61	325.16	322	322.89	326.29	336.6	330.36	326.86	323.11	327.47	323.47	325.56	320.87	329.66	323.44	331.26	320.83	329.85	323.04	328.55	330.96	327.25	335.15
326.24	325.14	325.14	326.22	330.99	322.63	322.19	335.57	320.42	319.51	325.16	325.52	328.25	323.48	328.45	328.55	320.77	326.31	329.01	324.68	321.1	320.71	325.24	323.86	318.18	322.73	323.12	323.38	326.32	323.95	323.46	323.07	332.13	326.26	326.43	321.16	320.11	326.46	323.86	324.46	328.28	333.13	322.56	318.82	325.7	323.22	321.61	322.82	322.71	324.31
309.81	304.05	316.62	309.01	319.58	312.27	312.71	311.75	310.31	309.5	314.03	309.62	308.92	315.39	312.35	315.21	308.24	312.23	306.66	317.62	320	310.71	308.59	310.56	307.76	310.28	305.4	309.29	313.36	309.38	318.53	307.88	317.87	304.17	305.67	310.79	311.89	314.42	314	314.31	310.42	316.09	313.24	309.48	312.66	310	310.05	306.83	312.45	316.09
314.11	314.98	315.94	319.15	314.94	308.63	319.49	319.04	316.69	312.93	321.21	318.93	313.95	311.4	316.68	315.41	311.58	316.13	305.44	310.97	317.43	313.14	318.94	312.96	316.12	313.62	309.77	316.72	315.77	316.29	311.45	317.75	313.42	316.04	312.55	314.88	317.9	314.33	314.13	314.8	317.47	310.25	321.28	307.47	310.54	321.35	316.11	311.83	312.67	305.58
329.07	320.47	314.49	321.72	316.86	318.47	320.44	328.34	322.83	319.93	320.19	316.45	317.99	315.98	320.78	314.14	323.09	317.28	322.82	314.71	318.69	312.84	319.94	319.08	321.12	321.1	315.01	315.45	321.91	315.53	318.74	318.45	314.37	319.67	313.55	326.45	322.69	320.63	315.88	320.12	318.3	321.35	317.69	317.59	311.82	321.75	320.06	318.91	320.9	325.14
334.19	318.76	327.83	326.21	327.46	328.54	325.98	327.8	325.91	327.59	329.79	328.71	321.15	329.8	319.89	332.98	334.01	331.49	327.45	329.56	328.96	325.61	329.29	330.6	324.12	327.07	321.64	328.09	337.93	333.5	327.65	334.54	329.77	325.48	328.82	325.5	334.78	327.79	334.84	324.3	327.82	321.54	331.14	326.91	328.47	323.97	330.37	322.32	323.83	331.41
313.18	307.48	314.42	312.33	310.65	307.47	309.14	314.04	311.26	317.72	316.22	319.25	311.92	311.8	306.37	314.59	303.3	305.99	314.58	312.85	314.35	309.54	306.48	320.44	313.51	313.91	311.46	310.74	310.99	307.43	318.56	310.17	311.4	305.3	311.96	311.22	308.21	310.15	305.41	318.73	310.64	311.39	320.09	303.32	312.69	306.82	310.16	314.63	314.42	313.54
309.63	312.04	308.55	306.03	317.71	312.09	315.26	308.44	313.58	310.03	310.92	310.44	310.65	314.86	312.99	318.36	312.15	313.08	313.07	303.76	309.08	312.27	310.66	314.16	309.54	317.32	316.08	314.66	303.75	318.44	308.64	305.71	316.03	308.75	322.62	307.48	312.48	312.49	308.54	311.36	307.29	312.27	307.83	305.81	306.95	314.36	313.26	306.42	316.5	317.21
309.53	301.16	303.44	301.31	309.88	303.75	305.52	308.61	305	306.07	300.92	309.53	298.2	309.76	302.94	302.68	302.95	300.24	307.67	307.42	304.04	299.42	304.1	300.89	304.98	301.31	304.19	305.05	303.57	307.19	300.66	299.15	300.58	307.92	302.19	306.5	304.24	302.86	300.05	296.85	291.92	302.49	295.79	304.6	303.24	306.89	296.07	297.27	299.11	302.97
306.08	306.33	298.35	299.47	302.33	309.87	305.54	302.49	302.57	306.93	302.86	310.45	308.77	304.28	299.19	301.41	305.59	303.54	315.44	294.62	305.22	303.27	308.1	306.61	305.38	304.35	302.71	304.46	306.22	302.81	303.84	311.15	301.62	305.33	299.97	298.73	301.76	296.85	302.35	311.6	302.71	292.82	306.88	309.34	298.86	299.74	299.36	309.85	306.23	313.01
310.9	310.37	307.21	313.07	311.75	313.45	307.8	310.25	308.34	321.36	316.93	302.84	302.88	313.15	310.75	311.13	306.81	305.62	309.08	315.04	316.16	301.72	312.78	305.97	311.71	309.06	309.97	310.93	310.04	317.82	310.6	307.38	306.69	313.5	310.3	305.96	313.27	304.57	315.04	312.34	313.35	304.8	316.77	302.66	304.8	307.79	305.78	314.06	316.64	310.31
302.51	298.75	298.38	303.32	303.85	303.72	299.53	299.75	296.69	303.35	302.2	298.68	301.35	301.88	301.05	296.72	301.65	294.35	305.06	297.27	301.61	294.24	296.18	301.11	304.39	298.03	291.85	300.24	296.98	299.55	301.57	299.66	303.67	297.47	298.75	297.23	303.98	295.87	299.04	303.09	298.91	301.39	291.63	302.1	300.07	306.33	304.07	296.48	300.24	306.76
322.69	312.43	320.01	312.98	315.98	319.91	324.47	318.68	316.48	321.45	319.59	318.21	313.07	322.96	313.5	318.26	317.05	312.05	320.06	321.4	317.81	323.6	319.52	320.4	313.79	313.92	315.88	315.41	316.09	310.12	308.3	323.08	315.78	316.75	315.61	313.95	315.8	315.01	313.64	320.87	315.61	313.44	317.35	318.56	310.68	320.75	309.91	313.36	316.22	324.39
318.27	313.55	314.11	307.62	318.67	314.19	316.62	314.47	307.68	319.59	313.58	321.99	320.17	320.03	318.71	311.52	315.1	312.67	318.02	323.42	315.22	312.29	312.1	316.98	314.39	314.34	313.64	318.98	311.1	319.23	315.69	311.23	320.86	316.12	315.36	313.72	312.98	317.54	318.76	314.21	310.61	312.81	319.31	313.53	312.45	319.45	312.12	318.05	310.59	320.42
318.59	310.62	315.71	321.95	323	309.57	323.32	315.52	313.34	321.48	314.96	311.11	317.8	321.46	316.51	313.96	310.53	319.82	316.81	314.48	313.49	324.79	321.45	317.3	314.39	318.11	319.66	309.58	317.29	321.86	317.52	318.12	316.42	313.23	309.4	317.73	315.63	316.44	312.96	312.61	311.52	320.07	308.24	315.66	309.68	317.72	313.96	317.32	313.08	313.44
314.48	311.71	311.89	315.53	316.78	317.1	319.91	318.8	309.52	308.48	314.96	314.64	302.68	310.16	321.21	313.46	316.58	319.35	315.59	308.99	315.82	315.28	317.24	320.76	318.34	322.77	314.17	313.13	311.24	314.71	318.21	316.78	315.37	316.74	315.17	312.58	314.15	312.6	313.54	319.46	312.45	312.28	310.84	318.51	316.14	313.08	312.23	310.71	312.96	319.07
298.45	305.43	308.68	303.13	307.83	302.28	302.09	304.82	307.65	299.44	298.91	295.39	304.22	303.27	301.87	305.01	304.88	300.9	305.79	303.08	297.58	305.43	306.11	305.08	301.92	302.59	311.34	301.89	297.51	301.83	306.74	298.23	306.82	293.77	301.34	297.57	302.32	303.85	303.98	305.54	300.95	306.98	300.57	300.88	295.48	300.31	295.5	302.66	297.82	308.99
322.6	316.46	311.35	318.29	315.35	310.06	311.67	317.33	315.22	316.96	316.28	309.36	311.73	311.07	309.6	316.09	317.31	313.42	311.99	319.36	308.63	323.18	315.46	316.24	312.91	313.3	313.55	315.75	311.07	312.06	312.08	315.25	318.72	309.8	319.76	322.63	320.27	314.25	316.47	305.93	317.61	315.21	318.01	319.43	309.86	309.87	310.13	316.78	312.41	312.85
293.61	294.83	295.32	295.21	292.45	291.18	290.68	292.84	295.24	294.08	297.47	289.62	297.14	291.94	300.98	301.76	292.38	296.79	298.57	296.62	296.59	290.86	295.45	303.49	301.31	296.73	300.43	297.56	295.23	296.13	295.86	301.73	297.04	300.72	295.03	297.19	287.04	300.44	298.8	296.66	296.48	301.45	292.79	299.21	298.69	285.61	295.87	294.95	295.5	295.17
310.1	301.63	306.01	304.32	314.35	308.83	305.75	303.53	306.84	297.28	308.96	298.84	305.41	312.22	303.51	306.03	309.31	304.55	310.17	307.63	310.51	313.94	309.03	310.42	310.39	304.06	312.5	310.78	297.34	308.67	302.14	299.97	303.65	303.68	308.4	309.33	307.13	304.16	309.17	304.7	304.25	307.53	300.89	304.24	297.79	306.81	309.13	304.66	310.4	307.99
318.24	305.85	313.82	308.84	316.01	300.55	323.5	323.65	312.94	317.26	312.7	313.14	314.59	307.54	312.62	313.31	314.68	309.63	321.3	321.65	317.61	315.91	310.77	308.23	317.72	313.89	315.57	313.18	306.98	312.8	309.34	317.27	305.64	312.36	316.69	307.78	313.43	323.46	310.15	307.97	321.05	315.79	304.15	323.23	307.73	306.77	321.24	309.03	317.2	307.15
307.73	316.28	314.49	324.12	319.06	319.14	316.77	319.21	320.43	314.6	319.16	315.9	314.9	316.8	322.68	320.43	309.68	316.96	314.95	320.3	316.86	310.21	321.66	319.97	312.37	320.84	320.88	318.84	319.73	323.2	320.12	315.79	317.28	316.03	317.2	318.04	317.04	305.92	322.25	311.8	314.63	313	313.81	316.73	315.34	311.77	317.06	317.12	310.27	318.8
303.84	302.9	300.83	298.58	305.15	306.06	306.15	298.62	303.41	304.12	302.98	299.4	302.13	300.86	303.67	300.31	306.11	303.11	298.06	301.2	307.23	305.29	306.53	308.17	306.72	302.43	295.35	301.58	306.21	296.3	299.47	305.7	302.48	309.98	303.41	309.35	303.38	299.9	308.1	300.67	308.11	298.75	300.16	304.84	299.24	303.63	300.23	299.52	302.89	298.79
313.01	326.34	319.52	324.86	317.36	320.7	310.08	312.04	318.49	317	318.74	314.79	316.38	316.71	322.57	321.86	317.24	323.03	309.5	314.64	326.4	318.54	316.09	314.47	316.93	322.56	315.11	314.06	319.11	314.8	313.84	306.14	321.07	320.5	313.46	305.4	325.77	314.1	320.56	320.58	316.83	312.53	320.91	311.91	317.03	317.24	319.19	319.75	318.35	316.61
323.41	320.8	312.22	312.4	318.93	325.79	325.08	324.35	318.5	312.69	320.41	316.02	313.77	314.73	311.82	318.16	317.63	315.43	317.65	317.46	316.08	308.65	316.48	327.57	314.65	318.67	317.64	311.73	325.76	317.34	318.46	318.35	314.61	321.55	315.78	314.57	313.13	314.45	315.03	322.55	319.16	313.74	315.86	317.48	319.15	314.78	314.44	315.6	311.45	306.4
313.01	309.11	317.17	313.05	311.76	314.65	313.68	313.81	316.91	314.81	307.31	315.34	310	311.85	316.09	315.52	316.33	315.89	310.31	319.77	316.24	318.79	316.17	308.62	320.34	314.69	310.79	309.45	309.79	317.18	318.49	318.19	311.57	316.87	309.77	311.44	315.18	313.88	311.93	311.09	315.22	316.82	314.76	318.05	314.6	316.21	316.79	305.9	318.08	314.2
299.56	299.3	299.76	301.81	303.9	308.44	299.9	308.34	302.08	310.54	302.1	300.98	307.45	309.77	308.84	310.89	305	300.64	302.62	303.84	301.85	302.3	305.07	309.95	297.05	302	296.59	300.37	303.4	300.95	305.85	299.89	299.71	297.78	301.03	301.78	304.47	304.94	306.75	301.14	298.54	307.35	301.15	305.13	300.53	301.11	300.95	309.66	307.22	307.68
325.45	323.38	330.83	331.88	334.62	322.92	320.97	322.9	328.2	327.12	333.26	328.61	328.83	321.2	327.02	325.59	327.63	327.62	334.89	331.43	322.95	327.72	336.02	327.99	331	327.02	322.99	327.97	324.17	329.29	324.99	332.71	325.81	323.49	315.75	323.46	327.07	326.86	321.98	325.62	334.51	330.58	331.02	326.54	318.84	323.88	333.7	331.04	325.2	330.4
300.65	295.02	296.93	295.53	292.67	300.32	297.56	299.2	293.22	287.3	296.7	292.09	293.94	295.76	295.06	288.67	299.49	293.85	292.11	297.7	298.74	293.84	295.78	296.4	295.25	296.11	297.84	294.52	296.28	302.54	292.77	300.03	291.23	303.34	297.73	287.21	291.16	293.18	303.42	295.04	291.81	303.95	295.5	297.96	294.23	295.32	297.67	296.78	301.71	298.07
293.31	296.59	296.04	294.49	296.87	295.97	292.46	299.23	295.21	303.33	300.81	294.77	300.82	292.39	300.62	293.13	287.68	289.95	287.9	288.6	302.42	292.91	296.55	302.51	289.95	292.06	298.85	291.85	289.95	301.08	294.65	291.43	291.99	294.99	299.73	300.15	296.42	298.73	292.34	292.17	294.72	282.68	296.64	295.67	296.62	287.78	300.75	296.4	294.2	301.58
294.09	297.41	295.5	297.07	288.61	298.31	293.67	290.89	295.47	294.77	296.21	298.5	300.96	296.49	294.92	292.03	297.26	291.77	289.39	296.67	291.02	295.41	296.36	293.86	290.28	291.95	295.25	302.63	292.98	296.07	293.44	297.72	291.43	294.82	292.29	292.15	288.59	291.68	296.11	294.5	293.77	303.32	294.19	299.1	288.5	290.13	297.28	287.55	293.12	293.35
306.97	306.18	304.78	303.06	299.36	304.31	306.16	308.2	308.59	300.63	302.8	305.53	304.69	307.22	308.75	298.8	307.29	301.81	295.7	304.05	302.18	305.25	312.45	308.34	305.6	310.11	300.75	309.22	291.89	304.97	300.22	303.61	304.94	300.77	312.93	305.02	303.47	307.92	302.11	309.68	298.42	306.65	310.92	305.42	297.18	301.39	306.84	308.64	307.98	298.55
304.43	310.44	307.83	307.27	306.24	302.4	302.93	300.68	300.79	295.19	307.11	305.72	303.05	307.24	303.66	307.61	305.07	312.75	304.98	309.34	307.44	311.83	309.48	303.93	305.81	300.04	301.38	315.88	303.34	300.62	306.31	307.95	304.33	301.6	301.78	302.58	310.69	305.78	299.75	307.07	307.13	299.61	310.06	309.81	298.37	303.82	308.04	313.57	304.24	306.45
293.63	294.28	291.57	291.89	295.4	289.49	295.77	297.28	298.78	288.99	286.9	300.61	292.04	293.64	300.63	295.25	290.2	299.09	288.94	293.83	291.12	288.52	297.8	290.22	296.44	303.2	296.16	294.78	293.81	290.7	294.67	294.45	299.05	293.01	297.99	292.92	290.73	297.38	292.27	295.43	287.05	296.79	292.68	293.67	297.21	287.46	293.52	292.37	296.66	297.64
333.83	324.57	330.03	328.11	330.92	319.52	330.35	327.82	323.36	330.66	327.94	325.79	327.03	330.81	324.55	325.42	327.83	331.15	321.95	326.95	333.09	335.4	325.94	325.39	321.82	315.63	331.01	323.88	327.93	325.68	328.16	330	327.62	328.78	321.96	326.91	327.47	318.25	332.32	323.47	333.92	324.12	328.13	331.48	330.56	323.38	328.61	325.34	328.84	336.82
306.61	308.82	308.49	311.31	303.64	304.8	308.52	315.5	309.83	307.87	304.49	306.29	311.94	312.74	300.12	300.72	306.71	305.45	299.03	310.83	306.86	309.65	308.81	317	312.41	306.2	310.18	310.13	305.9	309.36	308.71	307.65	301.11	308.35	306.2	309.06	318.61	310.32	309.74	308.98	307.62	312.42	308.47	303.27	314.7	306.9	308.3	312.47	310.34	307.13
312.16	311.99	310.56	314.44	306.87	314.24	312.22	318.01	315.09	313.43	305.58	313.66	314.46	315.26	308.59	312.14	314.32	315.56	318.16	318.29	320.25	311.93	313.86	310.19	309.92	315.35	309.07	314.15	311.83	308.55	318.58	310.23	312.79	309.35	306.42	310.21	312.58	312.42	307.57	310.28	312.92	312.58	305.68	313.94	316.01	315.68	315	313.45	316.26	318.5
312.16	311.3	307.35	311.72	312.43	313.42	313.13	300.01	314.09	312.16	313.68	311.7	315.83	310.11	308.68	308.73	315.51	311.8	308.33	306.93	307.16	319.76	316.95	309.17	308.09	311.9	308.41	316.59	314.65	301.73	312.73	316.72	303.48	308.68	310.46	310.25	308.39	309.53	315.91	313.35	312.24	308.35	311.6	319.69	310.11	308.92	316.47	304.86	313.82	305.7
318.19	315.76	312.1	322.49	317.31	318.88	312.4	314.75	317.55	317.11	320.48	315.19	320.96	318.15	314.93	314.47	323.2	320.9	312.69	312.68	320.26	310.11	314.6	324.07	316.1	319.59	321.07	316.58	323.42	317.51	314.84	317.91	317.8	312.77	321.9	320.74	311.02	314.18	318.08	313.38	318.17	317.33	315.66	322.82	319.87	318.79	323.26	309.77	316.07	322.87
301.94	302.82	299.16	293.34	297.03	304.39	303.52	299.01	299.4	296.98	304.43	301.44	294.95	301.46	298	292.29	298.31	300.21	305.36	295.76	293.69	298.7	302.42	293.96	300.78	296.43	305.37	303.34	305.25	299.59	299.46	306.1	305.81	300.94	296.19	301.92	293.6	296.32	304.11	304.1	300.22	299.61	298.25	305.83	297.22	292.18	290.33	297.84	298.39	302.81
313.32	313.18	319.5	310.41	318.48	309.46	319.81	316.31	318.82	316.68	306.49	312.81	318.92	315.74	320.24	315.11	325.65	314.73	317.11	316.99	312.75	313.86	325.86	318.99	309.26	315.43	312.4	308.15	317.93	319.22	311.38	313.33	311.42	313.27	317.94	314.66	315.91	322.4	309.33	321.58	306.92	320.73	317.94	320.78	314.81	314.11	322.54	312.56	314.73	318.61
305.72	301.04	306.61	306.14	302.74	299.61	308.45	300.77	302.48	302.81	302.71	305.59	305.09	302.71	294.96	297.04	307.11	298.95	303.12	296.82	299.96	300.56	299.22	301.01	301.61	299.76	303.66	303.12	293.66	303.98	298.09	304.53	307.1	307.2	301.51	302.68	299.48	293.95	302.63	301.51	306.57	306.63	309.59	299.52	307.55	299.09	304.2	301.87	299.62	304.93
305.68	311.97	314.72	310.5	315.06	311.92	320.16	315.82	313.45	314.85	314.3	313.23	317.91	307.28	305.18	311.11	312.83	311.42	316.67	316.8	318.48	311.85	318.37	317.54	313.96	311.69	310.24	317.74	310.29	313.33	322.4	313.51	314.48	307.39	308.06	314.78	312.49	317.82	318.3	310.94	312.25	323.3	318.95	313.25	319.59	313.25	316.53	316.32	318.03	322.18
309.25	303.43	302.27	304.29	308.98	302.48	305.89	297.32	303.75	310.14	304.02	303.66	301.38	310.37	305.55	298.73	306.87	308.34	308.62	305.73	306.5	305.13	306.87	296.98	307.71	302.22	304.87	305.68	302.79	306.05	306.08	300.71	301.63	307.68	303.5	308.76	302.24	300.65	310.42	304.34	310.16	303.05	307.63	304.62	306.89	309.86	304.65	303.74	303.36	303.3
314.38	310.12	309.76	317.49	315.46	313.41	311.22	321.29	307.28	307.33	310.95	322.9	310.66	310.55	301.51	312.32	319.98	316.1	313.12	310.76	313.74	312.7	310.26	313.11	309	305.47	315.12	311.55	313.77	318.35	309.31	310.41	316.53	309.88	315.94	311.93	313.24	315.19	308.1	318.26	310.15	309.88	314.48	315.79	309.42	310.05	313.78	309.68	315.46	308.33
301.63	311.26	307.42	306.74	311.41	304.15	298.29	307.31	306.21	297.11	306.58	304.3	300.87	305.3	315.77	305.51	310.22	309.25	305.96	313.08	304.99	307.48	306.33	302.89	302.19	305.92	306.54	308.06	304.88	298.98	306.56	306.21	314.72	310.42	303.9	304.84	305.95	301.99	312.38	302.88	302.11	311.59	302.44	303.46	304.15	300.88	306.65	304.11	297.12	304.67
315.93	317.96	312.93	318	317.12	318.03	314.29	317.88	309.46	317.66	324.2	311.95	318.19	304.11	309.39	317.12	308.83	310.45	320.24	314.47	315.98	319.51	313.76	322.03	311.53	317.19	314.93	310.44	313.26	319.17	309.2	320.05	314.71	318.78	321.49	317.29	310.39	311.62	318.93	318.17	315.95	312.75	320.01	314.65	318.61	316.44	309.77	312.1	310.73	314.97
308.39	314.06	306.61	314.28	310.81	317.84	304.26	312.52	313.24	302.2	309.59	301.14	306.74	314.7	310.74	306.27	309.15	305.16	307.13	301.71	315.19	311.28	312.84	306.79	313.38	310.25	312.24	306.53	307.71	314.79	314.99	304.89	312.05	308.16	316.77	312.65	306.17	309.41	302.86	308.07	308.43	305.81	308.2	310.24	304.32	306.3	313.11	307.2	308.44	318.7
301.62	307.25	301.72	302.99	304.63	301.91	304.87	304.49	295.96	292.99	301.83	294.2	304.86	311.02	303.37	298.33	300.82	304.54	298.56	297.79	299.69	302.56	304.76	306.87	302.06	302.9	294.93	299.87	297.55	301.48	297.76	299.28	299.2	300.05	300.24	311.79	302.26	293.63	307.94	301.95	304.85	298.97	302.59	298.79	303.21	302.23	302.36	297.47	296.55	295.79
322.42	310.08	310.63	320.06	318.74	313.87	309.14	313.57	313.53	308.76	321.56	321.04	314.73	317.09	313.16	311.13	312.02	320.92	316.11	315.57	318.75	315.46	315.16	316.23	321.23	320.86	313.84	312.71	318.67	315.44	313.56	314.14	310.8	318.29	306.03	312.48	319.29	316.93	312.95	315.85	315.76	308.71	313.57	317	318.75	313.52	310.34	315.4	315.77	310.79
311.27	310.22	312.69	313.83	305.84	309.66	316.54	305.67	315.18	309.56	315.48	319.23	306.97	310.15	313.63	308.86	304.69	303	306.46	315.27	306.95	308.62	312.55	310.48	311.96	313.45	309.41	310.12	312.29	311.16	307.37	314.64	309.18	302.56	313.4	310.72	315.76	313.02	304.56	318.72	309.53	313.7	313.5	315.87	311.54	304.78	316.03	313.52	310.41	310.99
316.28	310.66	315.96	317.13	305.29	313.4	313.5	308.88	319.78	315.87	328.09	318.75	314.04	317.65	315.02	315.72	317.85	321.66	322.5	316.78	316.39	320.01	319.22	318.44	320.34	315.18	315.02	310.82	312.01	316.33	322.1	312.12	310.74	312.67	321	316.33	318.34	312.99	317.48	314.55	308.36	313.09	310.12	317.54	317.86	311.41	312.55	315.02	317.75	313.84
304.56	305.3	305.93	303.9	303.53	296.59	305.48	298.58	301.26	302.07	306.87	303.84	303.31	304.39	294.97	300.09	302.58	306	302.93	303.23	300.01	303.18	307.76	302.2	296.06	303.44	305.85	304.55	304.41	304.88	298.98	303.17	299.92	307.4	300.16	303.44	300.67	292.97	309.03	299.88	300.86	306.22	302.49	304.08	301.15	306.62	297.33	302.51	302.1	302.53
303	301.24	301.44	309.45	303.93	305.21	306.44	296.07	312.09	303.64	307.45	306.83	301.22	306.14	301.33	303.76	306.89	310.02	303.14	306.62	297.53	302.38	298.69	306.65	302.31	300.52	305.88	303.32	304.05	299.49	303.62	306.42	301.59	302.72	304.04	301.9	307.12	305.95	300.89	305.67	312.65	300.19	304.01	311.37	302.9	299.51	300.27	300.07	303.64	307.96
291.34	295.7	296.53	293.98	296.93	295.39	292.04	294.11	293.63	293.52	295.3	300.73	295.64	289.66	290.84	296.82	294.11	295.9	296.42	297.91	295.66	297.51	298.39	291.78	290.47	300.35	288.97	291.9	294.98	292.37	298.99	292.16	295.58	291.16	296.8	288.65	296.22	298.68	289.13	295.88	290.16	294.38	291.42	281.15	292.78	291.04	298.26	285.49	303.54	293.56
299.57	306.62	303.78	296.89	307.68	294.7	312.86	295.43	301.23	295.31	303.79	298.98	301.07	302.16	302.71	301.23	300.64	296.31	298.42	300.22	295.57	296.35	295.76	305.59	300.05	299.08	300.75	298.59	301.16	302.79	303.78	301.66	300.36	301.13	300.72	302.6	304.71	296.97	304.79	305.02	301.95	301.12	305.7	304.63	302.76	304.91	306.27	300.41	298.42	306.77
324.91	328.16	323	324.81	329.73	321.27	320.29	326.9	325.92	322.33	323.09	331.95	324.06	324.77	332.72	325.25	322.85	319.65	323.62	324.29	320.9	316.35	321.69	327.56	321.6	324.56	315.75	324.85	326.21	319.46	332.37	332.58	333.02	326.34	327.55	328.53	323.86	327.44	324.81	315.31	328.1	322.53	320.76	326.11	323.11	326.05	325.9	325.41	324.43	322.1
317.59	318.31	313.63	317.24	315.95	314.51	314.98	323.35	315.74	315.39	326.83	315.28	322.72	318.23	309.96	312.55	315.4	309.6	313.22	311.87	315.45	317.6	316.2	311.81	323.98	319.77	321	321.22	327.85	319.14	310.79	315.08	321.98	319.16	319.48	320.38	326.46	317.9	320.57	317.87	313.1	317.9	317.04	319.76	315.18	311.37	317.49	316.22	307.83	316.2
320.57	304.96	315.03	316.63	310.93	312.39	314.93	307.5	319.18	318.36	317.77	314.65	305.62	312.17	319.66	309.09	314.44	313.78	307.84	306.11	314.34	310.42	312.3	320.13	310.57	310.75	312.99	315.85	316.03	317.3	312.29	313.36	314.22	309.58	314.56	307.45	315.01	316.32	314.22	317.94	311.79	314.55	318.34	314.47	311.21	304.38	310.34	312.59	317.22	307.87
300.54	307.7	304.91	312.52	295.14	306.67	311.01	306.97	303.26	305.23	304.5	299.42	292.31	299.65	303.53	309.3	304.92	297.88	313.03	309.63	311.07	308.27	314.3	304.46	307.63	308.23	303.47	310.46	309.74	309.46	302.36	303.09	303	306.49	302.53	308.22	314.01	297.19	307.47	304.24	312.42	307.8	306.08	301.09	295.45	305.92	299.28	310.17	302.89	300.17
305.62	300.71	304.64	306.58	313.37	303.27	302.34	305.91	310.24	309.43	303.09	303.47	305.63	307.83	309.55	311.5	307.7	302.65	307.38	307.82	301.62	303.9	303.6	308.46	304.93	301.52	303.77	307.52	306.89	309.46	301.68	302.7	310.42	306.95	305.78	309.71	301.48	302.83	308.64	309.64	302.18	303.13	303.1	306.54	301.84	306.95	302.14	302.75	300.61	295.98
298.85	306	309.62	305.71	305.9	309.05	305.5	303.75	305.52	303.76	304.39	299.72	301.56	299.9	303.6	305.42	308.12	301.33	308.22	303.47	309.87	305.49	302.87	301.42	301.86	317.1	307.29	298.17	313.88	305.04	300.03	300.69	307.93	299.4	298.48	306.02	309.96	306.08	302.89	315.45	302.57	300.22	303.54	300.09	307.88	306.24	298.23	300.56	303.44	304.81
311.97	305.81	308.53	316.73	305.25	303.94	313.64	312.51	303.45	309.32	314.83	312.21	307.42	306	308.96	305.31	316.23	312.07	308.96	314.3	302.94	305.93	308.23	306.29	313.46	313.2	312	303.26	308.88	314.31	301.12	309.53	312.03	315.36	313.07	309.58	314.03	307.65	311.05	300.96	314.5	313.65	306.58	309.36	314.38	305.54	312.79	307.43	315.57	305.24
300.76	305.92	301.23	299.31	306.61	305.07	305.22	298.22	297.55	302.51	299.38	299	299.57	307.16	303.89	299.48	303.96	300.6	302.6	306.96	302.96	297	301.52	299.42	301.64	308.37	304.36	306.73	313.06	303.91	310.9	303.35	302.35	298.06	309.31	297.54	290.99	303.08	301.55	302.54	303.21	313.08	304.37	305.6	301.73	303.79	302.21	308.68	299.03	306.07
291.09	296.19	299.23	289.54	299.89	289.11	300.49	292.84	301.66	299.98	297.32	299.94	297.65	291.26	292.66	296.04	293.12	287.41	297.18	290.76	296.13	293.05	298.64	295.07	284.46	295.32	292.29	296.56	292.62	290.94	298.37	294.57	285.07	286.34	299.16	291.29	297.07	299.79	288.19	300.58	300.12	295.13	291.93	296.26	298.23	298.76	300.11	295.13	299.43	297.11
296.02	287.68	295	293.62	290.85	295.26	297.59	295.18	283.3	292.27	294.1	295.14	302.33	296.46	288.91	304.52	293.68	297.78	294.28	291.64	298.54	299.73	289.1	290.75	297.58	298.14	293.49	295.39	294.91	298.56	296.59	297.09	297.32	299.82	293.39	290.82	298.4	293.98	296.09	294.63	293.95	294.9	297.29	296.49	294.01	286.19	299.92	294.21	297.32	295.19
306.65	314.23	315.71	308.76	311.27	308.7	311.18	310.19	312	308.53	307.13	311.18	312.52	317.81	311.17	312.76	310.33	313.07	310.7	314.55	310.13	311.7	315.64	311.05	314.84	306.68	313.05	312	310.61	315.27	309.71	309.59	304.89	314.18	311.31	309.19	306.65	311.94	308.41	304.24	307.93	312.84	314.46	315.18	303.03	305.18	319.94	308.41	311.01	305.86
313.19	314.76	311.96	321.32	314.19	304.64	309.88	320.05	308.46	314.55	314.68	315.4	305.2	304.86	314.99	312.5	312.63	313.66	317.34	311.39	312.52	307.37	312.54	313.15	314.19	313.75	306.19	310.06	314.76	315.14	309.19	311.64	310.26	309.45	306.85	309.03	310.92	306.42	320.22	309.74	313.5	309.71	308.62	310.39	311.68	318.36	315.61	315.9	314.92	309.3
296.09	300.66	305.63	294.77	291.86	290.06	295.28	292.34	289.84	294.95	298.16	295.04	291.98	292.95	296.71	292.85	302.44	297.16	299.44	302.54	289.82	293.29	297.36	304.89	300.1	293.15	290.09	297.59	298.3	300.92	293.91	296.94	296.54	291.39	300.85	297.26	292.76	297.9	288.1	292.88	298.84	292.58	297.54	300.75	292.64	297.37	294.94	294.2	293.35	298.64
308.07	313.36	315.33	315.8	322.32	319.5	322.94	311.29	315.86	309.47	318.71	311.28	314.53	318.07	320.13	309.19	311.36	317.05	309.04	317.81	323.05	309.57	309.5	314.12	312.69	315.33	313.64	308.78	319.34	311.58	317.38	310.06	312.42	315.52	313.75	318.21	316.72	315.88	317.87	317.42	315.28	320.42	314.78	314.44	320.82	317.9	320.13	314.94	318.4	315.54
298.57	293.46	297.25	294.55	297.77	297.16	295.31	287.66	286.72	296.52	291.46	295.62	292.8	285.8	297.03	296.24	296.32	295.22	298.38	294.41	297.9	297.91	296.85	291.28	291.09	306.11	298.92	298.08	288.09	295.55	297.56	289.41	291.88	298.36	293.8	301.17	300.86	289.85	292.31	293.89	293.89	295.26	294.68	304.5	297.91	295.5	298.21	293.56	291.42	292.12
302.07	305.09	298.42	305.97	305.17	302.14	302.86	305.11	302.35	306.6	304.98	314.25	296.99	300.37	301.95	301.11	305.25	303.57	304.51	311.85	304.61	310.43	299.39	307.56	304.32	293.83	304.61	306.42	304.51	306.2	314.93	303.07	310.1	307.27	295.88	305.87	313.43	308.44	303.76	303.68	308.9	302.86	305.19	304.92	307.09	306.84	306.5	304.59	306.67	302.48
301.69	308.68	307.83	305.85	306.34	297.62	306.33	305.14	293.02	301.78	309.97	298.13	305.47	310.6	307.82	305	308	306.79	305.62	304.02	309.76	302.28	305.27	300.26	307.67	303.75	299.08	307.11	309.28	308.17	299.57	299.25	302.92	302.46	301.7	308.4	309.55	301.5	307.14	308.64	303.94	292.69	311.9	302.58	305.6	302.22	301.73	302.35	303.7	306.05
315	314.6	316.84	316.91	311.92	309.71	305.89	317.66	313.49	317.38	304.19	309.06	313.41	316.28	309.59	318.1	321.43	312.66	315.15	313.06	315.5	317.75	311.81	317.91	314.32	313.44	315.48	315.67	312.54	319.71	317.28	308.02	312.21	317.64	305.55	322.39	316.91	313.87	313.48	311.58	314.35	317.17	308.61	313.25	314.84	310.45	311.34	325.28	313.03	318.5
310.43	310.46	323.18	310.55	314.19	311.09	307.08	319.8	318.2	311.65	316.38	315.06	309.15	313.19	312.37	316.27	315.14	316.31	316.59	311.19	315.12	311.93	315.81	321.78	305.4	320.07	320.28	317.09	311.74	319.35	315.05	315.72	314.05	315.89	316.44	309.21	315.03	316.32	321.49	316.54	319.18	316.69	312.98	320.04	318.32	317.42	322.04	318.91	319.77	320.43
312.51	322.56	315.08	315.36	311.31	310.55	309.46	307.7	307.36	310.94	311.62	305.48	309.23	314.63	306.68	312.06	310.65	308.72	304.57	309.2	310.73	311.69	306	315.5	310	305.6	317.77	308.72	307.57	314.32	304.59	307.35	306.11	296.28	309.51	306.83	314.58	307.71	315.41	312.06	321.89	309.44	304.39	304.5	308.38	308.31	309.25	311.47	310.54	305.33
319.15	312.36	319.88	309.84	311.24	305.38	318.7	317.15	306.76	313.79	316.61	313.47	306.55	309.19	315.3	306.63	308.91	315.21	318.93	310.57	312.25	317.82	306.19	316.97	318.52	303.89	322.56	315.05	318.56	311.37	314.37	320.02	305.31	311.26	312.1	309.77	312.85	313.93	309.47	322.03	314.78	321.09	314.29	311.1	312.53	313.61	310.17	311.28	316.58	311.46
306.24	296.96	305.77	316.31	303.73	307.21	307.51	308.82	304.92	311.06	309.8	313.28	314.12	316.39	307.26	303.19	300.95	305.26	311.06	308.27	304.02	306.17	306.7	304.74	305.94	304.31	315.29	308.68	308.09	303.02	308.18	307.43	297.71	303.51	303.48	307.74	307.26	310.96	307.42	308.83	305	303.66	306.25	311.26	307.09	305.12	306.22	307.56	313.29	312.79
321.88	315.52	319.43	314.11	310.04	316.91	306.43	310.1	313.33	310.95	311.19	319.27	319.21	311.17	305.58	318.08	311.17	323.58	311.38	307.22	306.6	312.28	310.18	318.57	312.98	311.36	305.99	312.35	313.02	305.71	309.74	316.46	309.16	310.76	319.33	309.56	312.31	319.53	312.38	310.68	307.92	318.84	315.99	318.1	315.69	313.88	316.57	315.68	312	319.24
302.84	309.08	308.88	307.11	304.25	310.4	304.23	308.15	298.73	304.99	307.79	311.64	304.11	296.63	306.26	305.28	308.15	305.2	310.61	299.29	305.52	304.23	303.88	301.68	305.06	302.21	319.31	310.95	305.59	311.54	302.5	301.88	307.59	309.26	297.65	303.41	305.36	298.28	308.48	301.62	300.63	296.5	306.19	305.1	301.11	308.02	308.12	306.17	302.51	308.54
319.81	325.03	316.28	320.05	316.6	319.05	322.25	321.52	315.39	327.13	315.22	313.31	322.82	321.74	307.48	322.78	316.89	317.14	323.75	318.37	318.56	316.8	310.79	323.61	322.6	317.69	317.21	320.86	321.32	320.9	320.78	320.41	318.21	309.61	317	325.14	314.12	315.7	318.81	326.87	326.51	312.74	320.75	321.33	317.89	315.57	322.9	319.97	318.17	314.62
329.98	331.46	330.86	329.3	327.7	328.13	321.17	329.13	318.79	327.41	330.83	326.37	330.11	327.29	327.41	329.06	334.8	328.81	324.48	322.75	324.77	321.92	325.73	328.14	324.75	324.34	327.08	324.54	329.17	324.34	326.19	327.58	336.85	324.72	320.87	330.57	331.32	321.32	325.5	329.89	328.46	330.01	322.83	323.79	324	329.36	324.44	321.59	324.09	332.53
289.47	292.11	291.69	293.67	291.03	294.13	283.95	295.01	287.61	290.89	300.17	293.05	289.69	300.12	295.23	298.39	296.5	291.77	290.42	291.44	299.19	297.33	290.43	302.77	293.71	299.45	291.2	295.63	291.94	295.56	296.05	286.24	293.81	296.36	294.07	292.42	293.75	295.22	293.42	295.56	288.33	290.43	292.3	285.82	289.96	297.46	292.75	295.74	300.3	293.99
308.85	304.44	308.99	316.17	312.96	315.6	318.41	312.17	307.56	315.26	314.22	312.99	303.56	320.24	307.2	317.68	317.48	317.95	305.99	320.74	310.72	317.19	317.41	309.03	315.06	305.33	321.21	309.73	315.51	308.33	315.58	312.88	315.29	315.59	310.9	317.28	315.5	307.35	305.66	318.46	312.57	312.37	316.62	309.46	302.57	316.79	315.71	316.03	311.04	314.75
293.99	293.56	289.83	293.48	293.62	285.68	292.82	290.89	296.81	297.94	297.88	291.64	291.46	296.39	291.33	298.53	300.94	293.48	292.82	298.96	286.3	293.86	293.06	289.68	289.5	287	291.71	292.43	293.36	283.9	290.19	302.82	294.67	293.99	299.18	287.57	291.69	289.98	295.23	297.64	291.36	297.73	293.16	298.47	295.52	294.81	296.47	292.5	291.31	288.56
307.8	299.4	306.96	309.16	304.01	305.4	301.36	305.26	303.96	306.32	304.97	296.37	308.4	304.65	310.07	305.97	307.36	306.85	313.71	305.23	308.29	305.88	304.05	307.24	304.99	303.19	310.92	305.81	300	307.46	306.65	303.35	312.79	296.92	308.66	306.36	309.71	304.31	298.5	307.8	302.08	303.4	299.1	307.53	307.49	303.91	302.21	312.63	303.92	301.88
324.14	324.68	323.59	327.53	332.32	323.23	326.92	327.91	324.36	324.96	323.79	323.75	325.22	320.5	328.62	333.15	316.61	324.76	331.05	327.89	325.3	323.99	327.72	324.53	328.82	324.87	325.3	329.44	325.15	328.23	324.02	324.43	324.27	320.31	324.74	324.95	315.32	323.83	328.72	323.85	324.55	324.51	327.88	328.15	326.37	323.6	327.98	326.64	325.2	320.16
298.91	295.78	301.54	302.94	306.94	299.03	302.39	306.37	296.14	305.79	301	306.57	300.75	300.09	308.58	304.36	300.44	299.74	309.2	301.07	293.02	299.95	297.7	295.17	297.82	301.97	306.95	295.83	300.73	303	297.7	303.2	295.52	304.59	296.86	303.58	296.2	301.39	311.59	296.35	297.85	306.91	299.77	299.4	298.71	303.17	296.03	307.6	297.69	301.26
300.45	309.07	301.22	305.23	307.05	306.84	301.97	303.34	306.74	303.01	304.07	305.18	306.89	304.03	306.68	312.92	303.57	303.4	309.43	302.05	306.92	309.4	311.08	299.11	306.35	302.45	301.35	305.62	304.13	301.63	308.18	304	298.02	300.31	304.14	302.14	304.88	298.97	302.43	310.69	297.87	299.23	308.52	303.87	306	300.74	300.51	302.31	300.51	312.28
293.44	289.09	293.07	301.14	296.77	296.99	292.03	301.31	292.75	289.77	290.35	293.47	286.14	298.95	295.43	297.64	294.54	293.23	296.93	294.76	292.76	297.66	294.37	294.49	301.14	289.94	292.82	297.51	286.13	291.83	298.28	295.45	288.8	294.54	298.81	291.44	294.57	300.59	295.75	294.58	293.02	295.72	295.05	283.07	297.92	297.92	297.41	296.58	297.07	297.55
322.54	332.01	329.05	329.78	321.86	322.24	324.11	323.28	323.44	324.13	321.34	326.46	323.19	328.38	324.59	329	326.65	327.59	321.73	332.72	326.2	334.68	323.14	334.04	327.76	318.94	326.57	330.57	327.11	329.51	328.47	322.98	325.7	321.28	328.9	331.55	327.33	323.24	324.75	328.34	326.55	338.85	321.41	320.21	330.85	323.35	324.13	331.55	322.72	322.04
331.36	326.74	326.27	330.49	324.06	324.13	328.04	323.06	327.42	323.84	324.96	327.29	330.99	322.59	321.39	326.16	323.09	320.28	323.16	325.77	323.33	319.05	333.21	325.47	325.73	322.59	326.17	324.75	320.88	329.97	323.94	326.4	316.9	327.25	325.47	321.89	324.87	323.43	322.44	318.94	327.71	329.23	327.26	328.3	322.12	322.82	329.37	321.45	321.54	325.85
307.72	296.83	302.57	297.75	304.53	291.45	299.23	305.9	299.05	311.64	305.73	308.49	304.05	313.43	303.07	304.59	307.71	308.8	305.38	297.41	300.41	305.35	297.26	308.47	309.61	300.46	299.16	301.57	301.94	304.1	304.75	304.54	307.12	303.6	305.99	307.13	300.5	311.09	300.93	308.43	298.43	303.77	298.36	303.63	303.55	303.43	300.51	307.02	297.81	302.99
298.21	303.91	300.93	307.47	303.02	303.86	303.66	301.01	303.19	303.86	310.86	303.31	297.28	309.48	300.74	304.22	307.32	304.22	300.16	297.22	298.39	298.73	307.52	310.58	306.65	304.78	300.03	307.89	301.17	292.55	310.99	303.86	301.34	305.76	301.13	300.38	307.82	300.8	301.85	310.14	305.05	295.6	302.75	307.82	305.43	291.45	303.89	305.86	299.93	307.66
317.37	323.06	317.72	313.77	315.01	320.6	320.88	307.71	313.76	316.54	315.17	318.18	315.21	318.52	320.83	318.76	314.8	319.4	315.05	305.94	314.6	320.38	313.42	324	319.98	308.67	312.72	316.97	312.99	316.26	318.93	314.13	312.1	317.16	315.09	325.03	323.87	314.45	312.84	318.96	313.1	316.98	317.7	321.9	316.24	314.72	322.01	313.1	316.67	322.61
313.77	312.3	312.25	306	306.73	311.29	308.32	302.97	305.6	311.08	311.98	311.64	299.29	309.48	319.03	305.59	313.1	316.52	316.8	311.13	307.62	304.25	306.39	307.75	311.25	312.64	311.72	304.04	306.15	305.8	302.27	308.87	306.8	309.82	307.27	308.63	309.46	313.88	307.2	307.32	305.44	300.21	306.88	308.11	311.12	311.38	306.26	313.74	309.95	312.09
315.04	317.11	322.51	319.33	319.34	320.43	312.71	320.08	321.17	325.41	317.88	325.29	321.42	315.11	316.13	316.5	315.21	318.59	316.94	318.51	321.34	321.95	314.88	325.65	326.54	315.96	311.41	323.12	316.25	317.79	317.64	323.78	315.66	313.02	317.29	322.91	320.76	313.4	314.37	315.84	320.55	320.07	312.36	314.13	308.58	321.52	318.33	323.34	320.59	307.26
298.67	295.99	302.19	300.48	305.5	301.31	297.72	297.83	302.27	302.26	296.98	303.58	299.53	296.91	297.31	304.17	303.05	294.98	299.23	295.23	298.51	303.68	296.83	308.33	299.97	291.04	303.61	296.73	301.28	297.98	299.3	292.01	297.38	292.56	294.5	294.81	308.67	307.33	301.33	299.14	298.64	301.83	298.9	298.69	298.2	297.56	295.43	304.21	297.66	299.01
317.53	311	310.97	317.75	317.82	320.17	316.93	317.89	317.53	315.75	310.5	317.36	312.56	314.52	316.81	320.12	321.38	321.53	306.19	307.48	316.97	314.36	311.97	318.79	310.59	317.86	327.58	309.94	318.9	314.65	314.24	317.56	312.39	309.82	311.39	307.42	315.92	319.73	316.07	315.96	315.28	314.91	312.62	311.55	311.06	319	308.9	319.7	316.3	316.88
306.28	304.43	308.61	305.69	308.36	303.83	303.08	297.33	303.39	314.1	309.31	300.72	308.92	311.71	299.93	305.35	307.96	317.21	308.87	297.32	303.36	309.59	311.07	303.23	298.08	304.85	302.36	300.93	310.31	312.96	300.25	307.92	301.86	296	307.35	306.14	314.2	301.43	300.19	308.24	299.73	307.11	303.19	304.87	302.34	310.04	303.98	294.21	309.98	302.9
307.41	304.84	305.16	303.07	310.23	302.74	306.07	303.64	302.99	306.36	314.81	311.66	298.9	302.41	305.6	305.27	305.88	308.4	308.68	309.34	307.11	305.04	304.62	302.65	309.05	314.91	301.89	306.35	316.89	303.56	303.54	301.45	303.39	299.75	309.18	310.99	304.53	310.85	312.61	312.29	310.65	312.23	305.22	302.71	303.87	304.6	306.11	311.59	306.41	307.05
305.79	318.1	314.84	313.94	308.21	309.21	312.63	314.32	316.03	310.39	314.9	321.91	311.39	314.26	313.25	320.87	312.33	310.96	307	313.06	311.05	304.24	317.98	315.11	314.43	310.6	312.41	311.5	314.54	313.78	309.28	315.51	318.57	316.51	307.78	314.77	311.21	311.14	317.64	313.23	312.65	320.29	311.6	315.64	314.06	315.57	310.13	308.3	315.1	312.4
320.81	330.69	320.77	322.01	328.79	323.81	330.59	324.19	320.39	328.12	323.75	322.84	326.19	315.49	329.26	322.94	328.54	325.38	329.87	330.64	326.69	325.98	329.21	322.83	319.09	328.99	335.68	324.42	326.35	333.44	320.22	327.19	319.05	325.25	330.36	329.34	321.91	320.35	323.34	329.83	320.42	325.19	324.19	331.09	329.78	331.43	322.9	332.12	314.65	327.02
319.06	307.41	316.98	324.43	319.28	306.27	317.44	306.32	315.27	319.64	311.06	316.85	325.22	312.65	314.04	318.24	315.22	305.54	314.52	315.51	314.07	313.93	316.66	321.36	315.64	313.81	312.64	316.47	315.17	316.46	312.51	313.69	316.23	314.19	321.69	319.33	311.51	318.72	313	309.69	318.79	320.29	321.13	319.01	310.27	308.55	312.35	316.35	308.73	315.74
304.06	303.05	294.53	308.22	300.06	306.04	305.71	309.05	303.35	299.54	311.46	299.67	306.38	299.71	304.67	308.85	297.61	304.71	297.45	295.53	302.94	302.84	300.89	302.41	304.1	301.48	299.11	300.22	300.3	302.14	306.27	305.85	309.77	305.08	299.09	304.84	296.33	297.69	300.02	299.07	305.76	306.07	302.89	301.79	307.78	295.08	299.64	301.01	304.2	300.8
308.33	299.65	302.47	303.93	309.54	302.17	301.25	302.09	295.84	304.81	304.37	307.73	301.09	299.2	301.17	306.05	304.37	308.39	299.63	310.67	304.93	299.79	304.58	301.2	305.33	308.98	303.99	301.77	310.99	299.85	305.4	299.69	301.77	300.66	305.28	305.94	298.51	300.61	306.91	307.45	300.76	300.59	306.75	297.18	303.15	302.17	303.14	300.9	308.68	305.85
310	313.92	313.43	308.69	312.33	314.23	310.17	312.8	313.57	307.49	310.81	310.66	308.18	319.01	309.29	307.29	314.83	317.07	305	313.38	308.94	316.98	309.37	310.31	312.13	311.78	305.22	318.51	307.41	308.94	313.69	314.34	318.58	312.26	323.49	311.6	315.49	311.99	305.99	315.27	311.79	306.66	316.06	323.95	313.15	312.73	305.67	309.45	310.49	310.8
315.78	316.06	317.5	310.25	314.05	317.04	312.83	309.69	325	317.54	315.66	308.47	315.92	314.05	321.16	307.31	319.52	314.35	313.53	312.51	309.22	314.05	312.24	311.7	310.83	316.88	315.65	304.64	318.75	320.74	317.2	308.95	311.32	313.54	313.73	308.69	315.27	318.47	302.64	312.38	313.56	315.69	311.78	311.57	312.36	317.26	315.66	318.29	313.49	314.61
317.13	317.75	310.26	310.82	319.42	318.48	318.14	318.51	314.94	315.68	318.34	305.94	311.46	317.69	308.08	315.13	313.8	314.67	314.33	320.11	313.04	314.77	306.96	323.1	318.88	314.48	310.88	312.26	317.36	321.05	314.86	316.26	320.98	317.17	316.79	313.97	307.41	317.95	311.33	311.39	314.26	311.14	317.38	313.82	321.73	313.58	314.42	319.42	317.97	310.61
291.6	299.89	292.12	289.14	298.04	287.5	299.44	292.58	300.88	298.44	296.29	293.52	288.97	296.31	297.64	293.99	297.1	299.87	294.81	292.31	293.09	293.44	297.13	296.18	291.15	287.43	293.8	299.84	295.72	299.35	297.23	301.1	293.27	302.35	297.33	288.83	294.44	287.76	292.47	297.32	292.8	303.03	303.41	295.77	295.3	302.93	297.47	299.26	291.02	293.74
304.34	304.9	303.1	302.22	301.72	306.88	292.3	302.12	305.65	305.11	304.63	310.26	314.67	301.69	308.37	310.41	306.22	301.8	298.13	305.17	313.46	305.45	295.95	303.65	303.39	302.42	305.42	303.91	304.65	301.18	305.78	309.57	304.11	300.43	305.35	308.76	306.05	310.79	304.66	310.97	304.52	308.4	306.29	301.9	310.3	302.9	302.81	306.33	315.07	302.98
314.22	310.5	315.59	314.1	313.63	309.12	316.74	315.67	314.56	308.92	314.11	310.93	310.32	309.91	310.36	310.96	317.3	314.08	309.47	312.09	317.25	311.61	307.81	309.83	311.61	305.98	318.93	313.97	314.19	316.2	316.05	313.41	304.5	318.17	312.3	317.68	315.93	316.57	312.31	306.19	310.96	314.06	313.58	315.18	313.11	313.8	315.4	315.67	312.24	309.89
313.3	308.27	316.05	310.22	311.36	309.02	305.93	305.76	311.44	316.01	303.87	306.85	314.54	314.53	313.78	309.87	309.28	315.07	318.78	309.49	324.3	315.43	308.33	319.87	314.01	308.21	313.49	307.78	313.16	316.29	308.99	308.96	313.96	311.94	312.95	310.28	312.89	317.22	311.45	314.88	315.86	322.34	306.8	314.63	316.78	315.39	313.53	308.78	312.31	317.59
309.22	317.05	316.06	314.84	313.42	323.51	319.21	315.37	312.72	314.25	318.31	312.6	315.49	317.25	315.64	322.92	311.66	319.07	314.79	321.85	314.81	315	313.31	323.08	314.92	314.96	317.44	316.83	310.25	315.21	316.8	313.08	314.67	312.99	311.7	320.03	315.94	315.2	315.17	313.67	313.86	309.93	312.31	321.81	312.06	317.79	314.57	310.97	312.68	312.05
305.37	304.73	308.51	308.6	306.24	303.8	302.04	302	315.23	311.02	304.66	307.84	298.56	310.08	308.49	309.28	308.21	304.47	297.98	305.9	302.39	302.91	309.53	301.72	303.32	306.72	297.64	311.88	306.78	310.72	304.4	307.02	300.83	310.46	303.69	310.23	303.62	305.41	303.8	305.33	304.82	307.13	306.54	309.38	309.89	302.23	303.2	299.84	309.92	308.55
303.26	307.52	298.69	301.39	305.12	311.37	305.08	296.13	302.17	300.39	299.53	300.21	291.77	297.5	301.91	300.49	301.2	305.78	299.63	301.07	305.59	309.32	307.03	306.36	298.83	297.63	297.82	304.92	304.79	305.58	298.42	305.74	305.13	306.02	301.15	305.69	304.41	305.92	307.72	310.41	302.39	311.3	303.6	302.2	303.65	306.02	307.68	307.95	299.92	306.81
295.09	299.56	297.68	301	290.67	295.91	293.23	298.42	292.78	296.79	287.46	289.63	287.4	293.72	292.58	299.13	303.66	291.03	295.69	293.83	294.67	303.96	288.63	293.7	298.17	293.78	294.79	297.11	296.09	294.57	298.48	288.45	300.63	299.58	298.63	295.06	294.56	290.1	300.78	287.94	291.83	296.8	292.82	290.28	297.65	288.29	295.39	295.74	298.84	297.45
313.13	318.35	314.96	314.69	310.51	319.3	322.98	320.63	314.85	310.05	312.36	308.8	319.43	314.65	314.96	323.05	318.06	320.81	311.67	310.08	318.41	317.54	318.67	317.9	305.63	314.22	313.38	315.13	318.08	310.7	316.39	316.22	311.31	322.33	317.23	310.36	308.21	305.27	319.59	314.44	314.66	316.84	319.69	318.01	317.41	312.06	317.56	311.87	316.43	311.76
311.86	297.88	304.37	316.1	304.74	307.44	305.35	308.5	312.22	314.4	313.54	310.37	307.4	302.64	303.51	313.22	308.75	319.6	313.6	306.16	313.86	311.23	311.33	307.02	305.16	314.91	312.66	303.42	309.43	312.78	307.03	305.64	311.03	307.04	313.89	312.16	302.98	319.34	309.86	307.46	310.21	312.6	302.77	308.61	310.31	309.12	309.84	303.75	314.06	300.85
315.76	312.34	321.01	315.93	321.07	313.65	323.02	315.65	312.88	322.83	321.21	311.27	315.56	316.09	316.68	315.17	316.87	309.77	319.27	317.84	318.39	312.4	320.95	319.67	313.29	315.46	316.17	316.84	315.43	323.55	318.17	319.26	320.27	317.28	321.29	316.74	315.84	319.23	320.5	319.6	320.46	313.61	315.73	323.33	315.56	320.78	324.73	310	314.67	318.34
314.27	306.98	309.65	311.43	307.12	301.61	317.12	303.86	310.18	310.91	309.02	312.86	305.6	311.33	308.36	312.24	311.24	306.22	311.88	308.57	311.4	309.87	302.27	299.15	312.36	309.84	309.75	312.06	303.52	310.58	299.52	316.3	310.96	308.35	307.07	304.33	311.35	308.45	303.66	311.55	303.08	309.57	315.65	315.02	308.88	312.94	305.59	315.63	308.18	311.46
320.35	315.12	327.69	320.88	317.34	318.92	314.82	318.86	322.92	327.95	323.97	320.67	324.53	329.96	317.88	323.09	321.21	318.79	315.23	318.17	314.53	321.6	315.3	319.36	319.75	321.54	322.24	317.87	321.12	323.49	324.34	322.97	319.54	321.22	318.33	322.33	324.11	319.84	314.83	318.82	321.33	319.36	317.95	319.01	320.04	319.56	309.87	316.39	323.54	321.77
316.2	314.06	316.29	322.91	315.13	315.78	314.04	313.64	309.22	310.11	312.97	318.78	310.93	313.11	319.39	316.11	318.59	309.11	319.02	317.37	315.75	317.59	307.28	319.14	310.92	314.87	305.4	316.86	309.09	318.54	312.12	311.19	315.91	316.71	314.09	314.95	319.09	312.24	316.13	312.38	310.51	313.63	315.31	310.17	308.75	307.88	315.15	315.86	306.58	312.85
307.86	299.46	298.33	301.42	303.38	298.64	306.34	305	299.07	300.89	300.25	306.39	305.72	302.32	304.14	301.29	300.23	305	303.44	300.39	300.42	301.6	298.45	301.35	298.51	297.17	302.24	302.41	297.69	301.69	305.74	307.12	301.76	305.42	302.39	299.12	304.69	303.77	304.86	299.76	307.04	300.92	312.94	303.48	302.17	302.66	301.17	313.25	297.61	300.5
313.88	315.6	313.93	314.87	317.44	313.46	318.48	310.12	314.39	307.04	309.37	323.44	314.74	314.06	328	322	316.03	312.18	316.65	307.05	315.31	318.88	314.79	316.18	315.73	309.49	308.9	316.16	313.66	323.65	313.89	314.2	316.41	316.79	312.45	317.48	306.81	317.14	318.62	316.16	312.66	323.12	318.17	312.9	318.04	310.68	315.17	320.21	327.04	315.7
330.11	321.97	316.43	322.6	314.59	329.12	326.83	324.39	331.06	323.6	330.38	330.07	328.21	325.15	331.16	322.44	325.28	324.96	319.21	322.52	318.35	321.88	328.24	324.01	329.29	316.16	324.33	326.49	335.26	328.6	319.01	321.75	324.48	324.58	331.21	327.54	321.01	325.52	320.03	322.69	326.4	326.39	327.97	324.84	329.23	327.49	319.19	328.06	328.01	324.24
297.91	294.01	292.58	289.66	292.36	295.89	296.93	291.73	299.41	299	295.55	300.34	295.04	297.46	300.24	288.66	292.87	290.21	292.31	285.9	296	291.47	293.94	295.77	291.98	293.22	294.49	295.36	286.11	292.63	286.49	288.79	293.36	294.03	297.44	287.98	296.02	298.29	296.07	298.76	298.86	299.08	298.07	297.45	296.17	293.51	300.98	293.59	293.93	292.54
327.93	333.27	331.77	324.78	319.14	329.62	334.78	331.37	330.66	331.66	322.84	333.33	332.17	327.04	329.99	327.69	335.39	328.36	329.98	326.87	324.88	331.23	330.05	327.09	326.66	323.58	327.74	332.05	327.26	329.8	333.68	331.65	327.92	332.94	326.93	327.62	326.99	332.3	324.54	331.31	330.35	328.02	323.51	327.22	330.39	330.43	329.08	331.96	332.55	335.06
320.87	315.69	321.24	320.17	316.92	314.63	319.17	311.05	317.36	321.17	316.12	313.24	310.03	311.78	311.27	319.45	315.21	317.8	329.66	312.96	319.26	313.12	315.75	311.11	318.4	314.35	317.14	314.27	323.52	311.75	313.57	309.71	309.43	315.95	315.18	309.98	314.55	323.69	320.26	314.37	311.79	311.28	311.72	319.12	311.17	313.89	316.83	312.93	324.66	314.4
297.08	304.91	295.61	306.17	295.42	303.33	294.4	301.24	304.73	298.9	308.89	300.83	302.52	298.96	300.35	305.1	301.31	303.15	303.01	298.79	292.73	304.76	301.38	300.51	298.05	302.55	301.73	303.75	303.86	304.66	304.85	300.99	298.51	305.66	302.9	308.81	305.82	302.1	296.97	303.81	306.3	299.54	302.41	301.44	303.54	300.77	296.16	303.63	307.14	304.72
316.93	307.07	313.41	312.36	310.76	310.01	308.82	308.36	308.66	310.84	308.51	312.47	309.97	311.55	318.03	306.13	310.46	315.3	309.38	309.7	317.15	315.55	314.13	312.3	314.67	313.03	318.69	316.68	313.66	319.3	310.01	309.63	313.96	309.99	308.56	316.23	310.2	312.91	316	311.87	313.29	315.07	312.87	315.54	313.51	310.06	308.67	311.22	316.05	309.71
298.17	297.92	303.54	306.71	304.07	301.95	308.66	304.75	305.5	298.25	304.95	300.68	304.08	296.44	307.05	303.29	304.31	304.72	296.92	294.65	306.73	298.02	305.55	303.39	301.92	305.96	301.43	308.8	301.31	301.15	297.19	307.13	313.38	301.16	299.98	304.77	300.15	298.28	303.77	312.56	300.71	299.15	309.87	301.4	305.8	305.86	303.74	307.56	294.05	301.2
315.08	315.87	316.63	317.28	314.78	312.55	314.74	325.46	311.18	313.86	320.85	312.19	311.1	321.23	312.58	316.93	315.21	311.25	314.4	308.56	310.58	310.86	314.52	318.21	320.18	317.87	309.67	315.49	312.15	311.61	317.64	311.66	308.09	315.66	311.52	309.31	309.91	317.64	314.66	318.24	312.25	310.35	315.39	309.72	312.56	310.72	318.1	315.09	310.53	310.67
304.27	305.04	302.47	313.42	304.08	312.96	309.17	308.74	306.06	297.57	304.18	308.27	307.24	313.31	309.93	312.94	309.51	305.19	305.32	307.52	310.02	313.89	307.23	308.53	313.86	311.91	308.54	312.27	306.43	313.27	308.26	307.3	303.19	304.46	306.28	309.96	311.95	305.93	304.34	311.56	308.57	313.14	308.36	313.87	313.35	309.22	310.43	310.51	304.57	309.75
310.24	306.45	307.63	307.37	300.81	306.2	307.02	310.13	298.59	301.31	302.02	307.76	304.42	310.31	297.19	303.53	313.59	305.04	309.88	295.26	303.84	305.13	303.84	309.71	300.91	312.58	310.89	294.35	304.18	300.25	303.49	311.58	308.32	308.31	304.43	305.15	304.54	309.49	302.72	307.94	307.41	307.04	307.58	310.1	306.01	310.39	299.74	302.11	305.8	302.01
298.84	293.6	291.64	290.35	290.11	298.39	297.81	295.02	297.97	302.73	294.81	292.97	291.3	296.84	294.87	296.95	293.18	297.75	300.04	295.01	300.88	298.97	295.28	303.11	295.27	301.8	296.42	289.41	288.22	299.05	296.75	291.84	292.68	298.57	299.16	289.12	297.04	294.44	288.57	296.68	295.61	295.55	295.04	296.9	286.98	290.91	291.85	304.8	284.48	285.24
325.75	319.48	319.46	320.68	326.06	330.06	327.88	327.72	330.84	329.78	329.25	325.5	330.08	329.09	329.18	331.37	330.3	327.74	327.3	326.93	335.2	330.84	328.72	330.93	323.15	328.81	328.51	332.61	331.42	330.84	329.78	336.51	331.01	328.94	326.16	327.65	330.65	335.14	327.79	332.7	332.69	333.79	325.46	326.27	328.86	330.71	327.58	325.16	323.38	326.87
293.31	301.41	302.2	297.15	299.05	303.2	300.06	300.97	310.07	300.63	302.59	297.59	301.1	298.21	299.78	306.45	295.55	300.69	305.91	303.7	295.67	301.84	305.66	305.01	299.6	301.45	300.04	304.04	297.17	304.28	302.91	293.97	306.98	300.4	303.29	301.37	306.78	295.01	298.25	306.03	301.91	307.73	285.19	299.63	301.89	307.77	306.33	297.62	301.79	301.4
318.05	318.91	317.59	315.72	316.57	315.86	315.82	314.58	315.99	324.67	318.57	312.09	317.57	307.55	319.5	318.24	319.64	314.79	307.3	311.35	314.92	312.99	313.11	312.55	314.38	312.16	316.12	311.15	315.04	313.55	317.95	314.05	325.11	321.6	313.57	313.06	320.47	319.98	312.29	320.86	314.17	310.02	316.99	314.21	313.71	321.54	317.26	310.64	312.58	319.45
323.36	317.08	311.27	320.24	323.67	313.68	316.58	315.54	316.73	313.69	321.64	316.96	315.13	321.5	309.08	323.37	320.56	310.69	319.15	317.54	313.85	325.95	317.79	316.43	324.07	313.46	319.21	308.14	319.44	321.79	328.64	311.24	317.22	314.83	317.34	325.01	321.16	312.85	319.65	315.79	315.92	322.01	309.02	314.56	312.5	324.54	312.73	308.94	316.82	318.36
293.73	294.79	296.63	293.47	296.94	294.92	299.52	289.94	309.14	294.59	298.15	292.21	299.94	298.71	299.54	297.31	295.49	298.02	300.37	292.84	293.88	294.76	291.27	296.2	300.04	298.64	303.73	298.16	293.83	290.29	295.33	297.6	293.02	305.87	291.09	299.75	287.52	293.59	303.09	297.33	305.2	295.48	298.61	292.47	294.78	289.52	296.48	293.07	299.51	302.17
317.47	315.11	318.61	317.26	309.69	312.55	319.47	314.19	314.15	321.89	314.06	320.02	313.68	315.09	313.4	317.44	313.03	314.41	321.58	311.49	322.28	305.36	310.05	315.35	311.91	320.15	321.21	312.95	317.86	315.97	307.8	315.83	315.47	316.77	317.91	317.02	309.13	317.05	318.2	313.4	313.2	316.36	313.13	314.17	315.39	314.56	317.39	311.56	313.34	316.08
317.5	319.42	310.9	317.18	315.2	308.6	315.4	316.54	312.36	316.93	308.63	314.74	311.19	311.07	309.62	318.31	303.93	307.59	319.44	318.72	310.15	316.41	315.43	311.7	324.06	318.96	313.47	303.19	313.15	316.55	317.29	313.48	318.67	313.08	314.56	313.98	312.04	311.62	313.95	313.93	317.22	318.18	321.69	313.15	315.71	311.24	313.09	319.97	321.29	315.35
317.88	313.41	320.36	313.94	305.2	316.99	312.33	319.75	316.12	320.27	321.99	312.37	314.6	311.68	310.61	319.57	313.61	319.14	318.57	318.32	310.89	306.08	314.91	316.7	306.2	315.14	309.88	309.24	314.59	316.34	313.85	312.63	319.66	317.4	313.93	318.5	311.43	313.8	318.87	314.53	306.75	319.45	314.22	316.64	309.13	316.29	323.75	313.26	315.42	311.73
303.61	303.51	296.45	306.06	300.49	305.65	311.01	299.78	304.1	307.22	302.88	304.29	314.79	307.37	301.68	308.6	294.15	309.89	311.1	302.27	304.55	304.38	310.57	303.29	305.4	309.76	306.73	297.54	308.64	300.54	300.64	299.95	303.48	303.3	308.02	306.02	309.37	310.93	298.98	306.4	306.05	305.9	308	306.84	301.77	306.76	309.96	303.48	304.7	306.78
302.11	295.36	301.5	294.43	298.96	287.69	297.55	299.06	290.65	293.19	298.53	291.98	296.91	293.94	297.43	291.9	291.78	299.4	294.34	288.37	297.77	293.03	299.02	287.59	289.59	301.35	291.76	294.24	296.7	299.95	294.08	289.09	294.54	300.84	297.07	301.81	292.43	289.57	293.84	290.7	301.45	293.62	291.69	294.24	290.96	291.25	291.1	294.36	294.04	287.53
309.43	307.57	310.37	307.76	306.54	302.32	304.2	302.4	303.49	303.16	305.94	299.39	310.61	302.09	305.94	298.45	300.99	311.68	303.12	309.32	307.86	299.81	303.98	309.03	309.73	312.48	300.07	306.83	303.73	301.26	312.14	308.93	305.98	308.09	306.26	303.89	307.99	302.53	305.96	311.69	300.42	306.1	307.7	302.4	308.2	303.32	311.45	306.12	304.8	307.14
300.86	299.9	302.9	300.69	295.72	298.91	302.39	299.81	300.67	297.31	294.39	306.47	299.12	305.76	306.97	297.9	304.3	299.78	296	301.72	298.29	300.46	290.4	311.36	297.16	297.85	299.21	292.05	304.5	306.83	289.61	297.58	300.13	303.31	302.06	307.22	300.13	299.44	301.66	296.71	296.07	295.59	296.03	294.29	296.84	297.64	297.06	308.09	308.77	300.58
314.63	317.77	318.92	316.63	319.86	317.82	316.53	316.34	322.83	316	322.6	313.86	312.54	306.61	321.54	318.82	318.84	309.89	318.85	318.25	319.97	317.44	311.02	314.37	313.73	314.79	315.28	322.18	319.35	320.53	312.71	310.37	310.14	326.72	313	317.45	316.14	316.33	312.6	314.9	314.44	318.34	312.34	321.58	319.14	318.06	312.62	322.62	319.73	312.74
310.34	312.72	313.39	305.86	317.77	312.7	303.4	311.38	310.45	312.35	310.86	310.03	311.24	311.11	309.76	309.73	310.85	308.39	312.89	304.47	308.73	313.46	310.85	304.16	306.9	311.35	307.02	313.84	307.14	309.68	305.29	313.5	316.77	310.9	317.93	313.94	306.27	307.54	310.76	302.51	309.8	310.41	312.02	305.14	307.02	305.61	307.82	311.6	312.84	316.08
303.18	307.34	302.55	298.2	305.97	306.13	303.51	308.28	304.73	304.04	301.94	303.24	308.44	299.33	301.71	307.54	297.76	307.57	303.68	300.22	305.2	311.78	306.35	309.86	301.8	306.42	301.98	307.37	309.07	305.15	300.67	308.74	308.45	307.75	310.02	304.52	301.65	305.85	312.6	300.97	307.18	304.74	307.32	305.63	304.84	311.64	309.42	300.95	302.74	298.22
305.41	303.44	307.47	311.79	309.72	309.1	306.69	311.36	306.89	309.94	315.77	305.56	306.48	308.57	308.18	312.81	307.28	313.74	310.4	313.4	305.06	312.52	308.71	305.36	312.37	310.57	313.53	312.02	308.67	306.72	309.14	310.66	306.87	308.56	312.95	306.78	309.88	315.64	313.28	305.76	311.72	315.82	315.15	311.41	309.35	308.98	315.01	314.92	308.83	309.44
302.94	308.26	304.1	301.67	302.04	290.93	304.58	300.88	300.8	302.18	302.77	300.38	297.46	299.32	301.58	303.66	296.03	298	302.06	303.95	296.77	294.68	297.24	305.38	308.73	304.51	297.22	294.03	295.13	304.04	301.85	300.66	296.82	304.82	301.92	305.49	305.45	294.5	296.37	303.43	307.29	297.96	293.25	295.49	305.7	295.34	305.87	294.22	304.57	297.33
301.03	299.72	299.11	301.44	306.68	294.64	300.53	308.95	301.63	299.42	298.1	305.02	303.48	298.62	300.88	303.77	305.15	303.87	298.09	300.42	300.76	296.24	294.09	307.68	305.7	297.23	295.82	291.11	303.21	294.98	299.07	296.54	293.58	300.71	295.27	299.41	297.38	293.53	301.51	298.64	295.08	296.08	300.93	300.87	300.59	302.8	305.82	302.18	300.8	298.3
320.14	325.9	321.33	328.64	324.89	326.77	326.4	327.4	329.51	333.84	325.72	331.11	330.34	329.17	325.61	325.49	329.04	331.74	324.69	322.6	327	323.87	325.19	322.6	328.89	333.75	326.48	330.52	322.14	332.87	326.76	325.89	328.89	326.55	327.94	333.04	332.8	326.75	324.9	332.97	332.04	334.64	328.48	324.1	335.78	336.46	324.93	320.19	325.32	327.25
299.77	300.68	303.46	305.97	306.28	297.02	298.62	297.59	300.29	306.12	304.5	303.59	292.66	314.11	297.7	301.38	308.34	304.2	306.94	298.91	296.21	297.72	296.33	301.66	301.83	300.67	305.51	303.02	301.43	299.25	310.04	305.06	297.93	297.61	302.14	299.2	305.04	309.81	299.29	297.46	310.65	305	304.26	302.3	299.37	295.62	302.54	300.37	305.32	307.97
307.3	312.04	310.61	308.41	309.18	313.73	314.1	313.57	314.9	311.39	301.73	314.82	314.18	309.07	311.47	307.51	309.24	312.52	313.95	313.59	311.98	311.69	311.91	318.51	313.39	312.46	313.54	310.29	305.35	313.27	316.46	308.53	304.04	315.79	309.24	305.95	311.75	311.09	315.96	299.91	315.03	306.75	307.64	310.96	311.52	318.64	311.27	311.71	313.35	309.92
315.85	307.4	300.31	309.58	307.2	310.1	312.62	311.4	310.14	313.86	311.73	309.45	313.23	308.83	304.56	304.45	311.92	313.42	308.75	314.69	315.12	314.77	309.37	309.27	305.94	303.16	311.07	305.6	312.61	318.75	311.51	312.74	318.49	309.22	305.48	319.96	316.57	308.18	312.28	301.68	309.8	310.34	314.33	308.16	312.3	312.05	314.09	307.27	309.7	313.38
301.24	299.83	299.05	304.01	295.55	299.66	307.5	305.64	305.04	297.91	312.22	298.03	307.16	298.46	309.57	302.41	299.84	298.15	305.85	301.22	300.82	298.6	300.11	303.62	301.09	303.65	300.81	302.38	297.96	308.21	306.63	304	301.04	300.31	302.17	297.14	307.05	299.46	305.83	306.21	312.04	304.77	308.82	306	304.79	307.55	303.29	305.08	304.74	308.48
305.9	310.46	306.42	305.86	310.99	306.92	303.25	304.04	304.88	309.04	304.83	304	305.78	310.81	305.58	307.45	300.3	309.28	307.8	305.25	299.19	305.92	316.87	303.37	310.76	302.21	301.63	311.2	304.59	309.05	307.18	309.59	301.63	302.73	305.5	302.16	299.78	305.68	304.78	304.16	309.76	304.38	304.95	303.37	303.02	309.59	304.44	310.68	310.08	307.99
301.12	305.64	297.92	305.24	302.88	303.03	299.2	311.75	294.97	311.15	305.82	303.29	303.17	305.31	308.18	303.14	306.22	304.15	302.74	300.47	302.03	305.96	295.3	306.99	299.17	299.39	306.59	301.27	302.12	307.61	302.26	300.61	306.82	306.29	297.65	295.56	303.4	306.73	305.32	299.57	304.66	300.22	307.79	303.67	302.54	305.36	306.05	301.89	307.02	303.21
314.95	315.77	312.09	313.05	311.03	310.7	311.53	311.26	314.83	313.46	315.09	303.54	313.19	314.26	320.6	313.45	316.6	313.6	311.5	317	315.32	305.97	316.18	311.98	318.93	317.44	315.18	317.7	311.29	311.84	310.36	310.79	314.9	315.81	319.47	313.34	306.15	311.43	310.39	316.18	310.85	317.37	318.36	316.13	314.71	317.24	310.33	309.85	319.19	310.9
284.37	291.69	289.35	294.26	298.94	294.21	298.32	296.74	293.03	296.55	288.63	291.69	292.23	287.81	296.5	295.31	302.2	302.07	290.87	301.97	288.67	297.84	295.65	291.84	300.59	292.79	301.59	294.55	301.94	290.71	299.42	291.66	296.04	295.57	298.36	296.54	292.46	291.62	299.85	292.16	293.3	298.07	294.97	286.54	295.21	293.7	297.19	298.2	299.08	297.09
325.44	320.93	320.4	324.11	323.14	329.7	322.33	318.21	326.55	323.26	323.98	324.88	321.98	324.08	324.94	325.4	323.36	330.36	325.83	320.65	326.53	324.03	328.66	323.44	326.33	324.38	326.44	325.58	321.83	326.67	328.55	331.77	327.29	323.1	320.84	328.13	327.4	324.54	319.13	330.91	316.52	322.65	322.85	335.48	331.38	322.73	324.28	321.77	326.8	331.22
315.59	316.77	327.81	314.46	322.22	325.23	319.08	315.94	311.93	319.89	315.09	314.14	316.48	314.3	311.09	320.6	317.96	313.08	317.18	318.58	326.18	311.07	319.34	315.73	313.77	313.03	313.23	314	309.2	320.38	317.76	319.66	321.85	314.33	322.18	315.13	322.37	318.98	317.95	313.19	322.08	319.32	314.72	317.17	315.39	311.24	318.17	320.44	317.99	317.76
326.7	323.81	326.27	326.12	329.93	321.87	324.8	324.21	324.5	332.35	331.22	321.87	325.46	320.71	321.35	323.88	331.23	326.75	330.97	326.7	327.85	328.56	327.95	322.63	323.2	318.8	326.83	327.32	324.43	326.96	327.38	326.57	320.35	324.17	319.96	323.49	327.36	322.86	317.89	328.56	320.64	329.19	322.29	323.11	321.83	327.03	324.24	329.8	330.65	329.86
303.19	302.33	307.08	303.32	299.06	307.09	301.9	302.77	311.55	311.79	303.15	311.99	298.49	307.07	305.84	309.71	299.76	310.77	305.66	300.53	303.51	303.62	309.03	301.65	305.76	307.43	310.44	306.85	303.29	301.93	309.22	306.51	308.25	302.33	307.59	303.46	310.26	309.31	310.88	307.5	309.42	307.94	310.95	310.74	302.87	305.04	303.01	305.99	305.27	304.61
289.76	303.44	302.43	299.54	302.71	297.9	306.06	301.1	304.18	303.37	298.59	301.6	302.31	301.37	301.83	300.28	300.36	307.54	304.35	297.97	303.37	302.26	298.85	298.78	303.01	304.57	301.3	306.59	302.52	306.71	302.1	302.12	300.34	309.34	298.04	295.25	300.48	298.79	301.42	298.3	301.08	303.33	296.55	307.72	290.69	303.75	303.85	300.84	298.68	306.64
317.15	308.9	321.52	313.96	319.14	307.59	316.63	307.27	312.08	315.16	320.59	314.04	315.64	312.77	316.54	305.66	309.34	309.47	317.4	316.85	319.17	316	314.41	317.42	310.53	312.87	313.02	314.55	320.79	304.8	310.51	317.56	309.25	310.63	308.91	311.56	313.14	317.21	316.42	310.37	310.14	308.35	320.17	316.98	301.83	317.79	311.61	312.6	308.59	309.5
313.34	305.11	310.63	310.18	300.11	309.18	306.75	311.09	306.57	312.28	317.65	314.69	305.39	308.89	310.17	310.99	307.29	319.23	312.97	313.36	310.86	306.75	310.1	313.9	309.12	304.73	310.89	302.18	310.69	308.65	313.35	305.79	298.05	310.58	305.95	315.83	316.52	312.73	304.11	309.49	309.16	311.1	308.91	305.38	307.25	304.54	313.52	306.06	314.85	311.38
309.65	305.21	303.76	303.46	305.88	312.69	300.67	303.79	304.33	300.97	308.92	301.37	303.36	306.84	302.67	307.62	298.2	297.25	302.01	299.87	305.86	301.93	305.17	307.58	306.4	307.83	304.45	304.16	312.34	307.85	300.54	299.44	299.69	302.99	302.49	305.65	300.74	305.51	304.39	306.58	307.47	305.6	304.81	304.66	304.37	305.73	314.58	298.99	306.03	304.57
317.41	311.08	304.03	313.73	305.59	308.72	307.6	312.48	306.49	304.36	306.04	308.06	305.8	312.9	307.86	303.08	303.25	312.51	299.53	313.49	303.08	307.94	311.14	309.76	302.94	306.2	302.04	310.69	312.97	312.06	308.94	306.38	307.7	307.1	310.03	308.03	300.02	304.17	310.2	297.47	312.93	307.58	309.47	308.35	310.95	304.91	323.39	312.52	309.62	310.68
318.95	314.78	314.67	321.79	309.23	317.92	310.81	307.85	314.27	314.43	317.8	312.4	314.26	325.07	317.44	306.48	313.91	313.9	310.12	304.82	314.49	310.01	314.94	306.3	314.27	313.39	309.98	314.78	311.03	311.77	310.48	316.06	306.47	307.16	315.17	313.82	316.57	309.51	312.72	306.64	311.32	311.86	317.45	313.7	312.04	306.06	312.58	312.36	311.33	308.08
294.47	295.87	291.75	289.13	293.92	297.21	292.77	296.1	291.29	294.57	290.8	297.04	293.83	301.09	293.1	291.86	297.35	300.22	300.06	291.25	292.46	295.79	292.08	291.6	287.58	293.91	300.21	296.26	295.05	289.3	289.75	293.04	296.46	291.39	290.47	292.83	302.74	296.19	296.29	297.79	291.32	294.77	296.27	289.88	296.42	293.65	289.49	293.96	290.87	295.15
328.88	327.9	323.08	329.81	324.05	330.64	327	326.22	327.06	332.41	332.33	309.97	330.72	331.78	332.07	334.24	321.86	321.03	325.56	327.88	326.15	331.89	331.61	330.14	326.14	328.77	328.24	322.91	324.21	330.16	330.53	335.45	332.75	323.43	330.54	325.43	329.74	329.82	331.53	328.22	331.21	332.76	325.08	325.41	329.92	332.28	324.32	326.57	330.63	323.78
329.77	323.74	324.81	321.8	334.9	328.62	327.34	330.4	332.22	328.01	328.76	321.3	324.94	321.91	324.17	325.43	325.98	332.52	325.17	328.46	328.23	323.76	333.66	325.8	325.91	330.37	328.38	328.33	323.17	326.59	331.34	328.23	328.73	328.07	330.63	325.26	327.82	330.93	324.78	337.74	331.01	325.82	328.16	329.27	328.91	329.91	327.39	324.16	333.3	329.87
296.84	291.8	293.23	295.94	296.26	298.53	292.97	295.72	291.93	297.4	297.71	295.91	299.62	303.07	300.73	301.53	293.86	299.35	298.96	294.18	297.95	302.86	295.04	297.92	293.1	307.92	297.65	300.38	295.27	295.49	301.27	298.55	302.6	292.61	297.38	300.32	293.76	296.19	293.92	291.74	297.03	295.09	298.77	294.96	304.41	292.86	293.88	305.87	301.6	290.21
317.01	327.72	325.5	322.67	319.8	328.78	333.46	320.8	330.4	320.16	317.34	325.05	330.47	326.59	331.49	321.39	333.87	324.23	326	318.82	331.49	321.88	324.33	325.31	326.44	322.89	336.17	325.82	324.34	321.19	326.74	334.55	328.43	322.02	324.42	326.13	328.65	325.15	324.71	325.79	319.95	324.51	330.82	326.85	322.62	323.19	329.09	325.34	326.98	321.22
303.52	311.59	303.35	307.06	312.34	307.86	308.9	309.34	306.88	301.65	300.15	303.29	312.75	306.55	302.46	299.99	305.29	314.97	300.81	301.78	302.56	304.62	307.65	302.45	299.42	313.36	298.1	304.57	302.37	302.16	309.36	304.04	298.42	306.31	306.31	309.81	307.79	310.01	301.84	307.53	301.19	305.26	302.34	308.27	304.77	305.19	305.78	307.35	301.56	310
305.69	301.23	299.43	302.75	296.97	296.3	299.9	298.81	302.34	298.9	303.48	306.41	303.33	305.77	303.31	305.28	306.55	297.81	303.46	299.13	301.03	302.03	298.84	306.12	296.29	302.62	304.37	298.57	305.6	299.57	312.27	301.98	299.02	299.74	293.32	293.67	307.73	300.55	307.01	302.3	298.74	304.77	301.54	300.55	307.2	304.14	305.82	305.01	304.33	304.77
317.78	303.22	310.76	315.41	317.38	313.97	313.08	313.76	317.44	311.48	316.73	311.2	313.07	312.36	314.31	313.68	311.84	307.85	310.93	314.68	318.78	309.94	321.27	310.27	313.73	312.26	301.63	312.96	318.91	311.53	311.27	313.91	310.61	316.49	312.24	307.49	302.69	313.91	322.37	311.86	312.71	311.35	311.52	309.06	307.11	319.38	318.25	313.7	315.29	315.48
311.41	312.94	304.49	309.91	313.12	317.45	313.89	310.13	306.83	312.51	301.53	303.76	318.66	300.73	321.37	314.86	310.93	309.58	308.02	307.04	308.15	314.45	306.38	308.67	307.14	314.76	311	301.89	307.03	312.39	313.73	307.16	302.82	315.87	311.18	305.26	318.84	316.76	314.66	308.42	312.85	304.88	310.82	310.7	306.81	309.39	315.13	311.86	309.39	306.77
305.12	309.46	311.39	309.97	307.95	304.23	308.48	304.68	311.77	303.87	309.16	308.45	310.76	308.37	317.33	316.16	309.92	307.73	314.22	305.87	304.21	309.52	309.21	315.31	305.03	310.23	308.57	315.97	310.9	313.76	311.54	311.72	298.54	309.2	314.65	310.6	306.66	310.04	309.4	313.54	311.19	312.58	311.08	314.86	312.47	305.9	313.48	312.88	308.27	304.75
312.12	314.97	322.26	313.51	321.66	321.27	316.21	313.66	317.35	314.91	327.15	318.36	306.25	317.52	310	313.29	313.91	312.82	320.14	316.75	309.93	313.95	320.02	311.37	311.79	328.46	319.91	313.12	317.68	316.23	318.26	312.75	314.08	309.58	317.37	315.13	320.98	319.54	311.97	313.22	320.26	310.43	317.89	324.63	315.7	316.76	315.61	316.44	315.78	312.06
314.64	313.63	312.81	315.71	317.99	316.82	319.87	320.27	313.72	321.38	316.55	311.03	314.11	314.81	318.7	313.83	317.57	316.23	315.76	316.44	316.62	313.09	317.3	313.53	314.2	313.46	312.1	312.01	316.93	316.23	321.14	315.97	310.68	312.66	310.16	314.83	320.69	317.42	311.42	316.79	313.75	313.04	312.87	308.28	311.31	316.22	312.15	315	315.25	315.71
315.62	313.33	311.94	316.66	307.53	317.48	309.26	310.04	314.34	311.52	302.64	310.1	315.4	312.4	313.9	314.45	317.71	312.75	308.61	310.98	309.59	301.97	322.94	305.57	306.62	319.3	315.11	314.83	309.75	314.54	317.33	310.78	314.74	314.59	311.16	315.41	311.35	307.83	310.41	306.57	312.93	307.43	305.84	306.72	308.7	314.68	318.22	311.14	312.74	318.5
304.55	303.34	312.78	306.47	313.53	312.57	308.62	313.05	311.42	310.13	308.51	310.02	312.05	311.69	306.41	314.21	305.9	307.26	318.34	310.87	315.63	308.69	312.93	316.63	307.79	308.52	307.09	313.08	312.79	310.77	309.01	305.06	309.05	314.03	301.27	311.61	308.92	311.25	313.62	309.77	310.05	310.29	309.15	306.74	301.06	303.2	313.01	312.34	310.98	312.73
305.45	294.46	314.39	313.83	303.8	303.09	306.08	300.2	302.25	309.76	304.08	296.43	307.68	301.83	296.73	304.47	303.56	308.53	307.82	303.26	309.22	309.73	301.5	298.14	298.58	291.12	302.69	299.96	302.56	307.65	308.91	307.44	308.89	305.35	298.23	308.18	302.01	306.21	306.9	306.19	297.92	308.46	304.08	303.76	298.15	301.92	304.38	297.91	299.31	301.98
315.34	308.49	309.44	311.15	306.72	307.66	307.47	313.9	313.68	311.42	305.55	311.4	303.97	306.95	314.06	308.05	309.58	306.31	309.47	305.87	304.68	310.37	318.52	309.76	309.5	305.26	312.45	313.47	309.91	311.51	308.19	312.34	307.8	302.93	303.65	305.38	309.07	314.27	311.47	321.22	312.79	310.29	307.71	308.45	308.88	301.28	310.17	313.4	310.89	311.92
309.45	319.68	304.28	318.25	308.98	309.05	314.95	313.84	317.25	315.9	307.96	307.96	312.26	312.79	308.06	316.14	315.9	313.09	317.14	316.65	308.56	319.12	307.3	314.82	314.58	307.39	314.67	311.68	315.46	311.99	315.28	308.04	310.48	314.01	312.81	313.88	313.46	312.38	313.46	314.26	314.9	321.39	306.92	315.74	310.54	311.76	319.24	309.75	306.06	313.97
311.81	312.68	317.93	313.44	307.22	308.06	318.25	311.22	315.04	305.45	311.6	312.43	312.09	315.58	318.72	309.95	310.25	316.61	311.33	315.39	309.83	313.35	311.57	315.45	310.87	308.57	310.23	322.73	314.63	309.24	317.06	308.79	305.75	298.75	311.73	312.77	305.17	316.88	308.44	314.71	307.94	312.68	317.13	312.44	314.55	317.25	307.33	312.26	310.27	316.71
304.09	301.32	309.28	308.64	307.49	303.89	305.59	299.29	307.26	311.53	306.25	300.07	310.06	299.61	302.75	305.89	304.15	296.82	305.91	304.37	307.4	301.11	310.07	310.12	299.09	299.31	312.05	302.84	309.44	304.52	299.52	305.51	312.32	295.63	307.69	298.32	299.1	315.98	301.16	309.62	308.99	309.15	302.61	314.29	304.8	311.07	302.18	310.47	306.55	303.17
305.73	300.65	305.64	296.31	304.47	304.88	310.01	304.91	304.24	299.31	304.57	308.3	307.93	310.47	308.66	302.48	305.12	308.11	300.16	304.16	305.25	307.68	306.87	304.96	302.67	300.69	307.42	303.34	307.46	301.51	295.65	305.01	301.43	305.59	305.9	301.87	305.17	307.71	299.56	309.55	306.45	312.12	305.33	307.03	304.03	305.55	302.95	306.28	305.42	304.84
311.47	311.2	312.95	319.26	320.33	313.12	308.21	312.77	314.44	321.9	309.22	309.12	309.72	314.28	311.66	310.98	309.3	309.5	310.31	310.06	309.32	306.97	317.52	314.29	310.87	307.41	311.6	320.77	306.15	322.42	315.06	308.39	306.83	309.22	314.13	311.89	312.86	304.23	314	313.26	319.22	308.68	318.43	316.35	307.4	314.8	320.16	309.26	312.64	309.78
312.64	309.94	308.37	305.99	312.71	314.38	313.82	311.47	302.58	307.95	304.71	310.99	313.81	306.02	311.5	308.33	307.87	306.87	304.88	303.44	305.35	310.42	306.03	308.96	304.32	307.3	309.14	307.66	309.76	302.09	307.3	306.39	312.91	314.33	307.2	308.96	308.06	310.05	313.92	302.97	312	296.41	299.93	311.99	300.98	305.18	304.15	305.68	311.71	305.36
298.21	298.29	296.72	294.62	303.74	295.76	300.32	297.48	295.73	297.69	293.37	298.27	297.09	303.86	301.99	297.65	311.44	296.53	298.89	300.2	304.02	302.19	295.83	298.43	298.15	304.07	301.83	304.73	305.03	302.35	300.4	295.74	303.59	295.68	306.88	299.84	301.73	301.94	296.5	295.32	290.89	297.22	297.5	301.77	304.56	299.25	293.19	297	293.94	303.47
303.67	298.31	299.7	307.14	302.61	303.53	301.56	306.44	300.73	308.78	302.98	297.38	299.65	304.39	299.23	303.38	305.42	307.68	304.26	302.84	300.28	301.11	312.54	305.39	302.63	302.42	302.4	303.77	307.69	313.27	304.26	300.22	303.37	302.82	295.56	306.02	307.44	297.92	305.49	302.68	299.75	300.28	304.59	313.81	310.56	308.85	301.39	299.79	303.74	301.2
307.9	301.37	306.62	304.85	308.47	305.62	312.54	306.08	309.3	300.7	298.35	307.65	304.87	310.19	304.66	309.23	306.18	299.02	312.43	306.48	309.05	317.21	304.63	301.44	311.18	309.38	303.59	306.69	302.35	307.58	309.08	306.76	306.02	297	311.02	304.83	299.28	308.56	306.23	307.03	304.61	302.57	302.03	302.26	305.84	310.44	309.85	309.67	304.4	308.68
299.49	299.19	303.11	300.19	306.54	301.69	300.24	304.94	300.44	304.09	300.24	304.16	308	306.03	302.63	311.14	305.79	312.2	301.36	311.43	313.13	300.54	302.37	306.61	304.03	304.03	303.61	302.02	305.26	300.41	309.3	300.21	310.17	308.7	313.39	302.96	300.34	301.82	309.82	303.99	302.85	306.18	301.76	299.3	300.12	301.7	304.62	310.15	301.61	296.44
334.56	324.11	331.63	329.96	331.6	325.86	332.66	330.61	329.09	322.36	335.81	321.33	330.31	334.02	329.11	324.6	326.02	337.03	325.02	320.84	321.64	327.85	323.58	329.5	327.61	330.03	326.21	327.52	331.83	326.26	331.54	325.73	328.23	321.57	323.87	322.84	329.55	326.15	324.9	327.64	328.85	330.03	327.55	331.35	325.5	320.93	330.31	333.2	326.22	328.1
321.3	316.97	320.05	314.74	315.59	321.95	319.09	317.98	316.51	317.01	318.44	317.66	309.69	319.87	312.56	319.14	317.34	326.75	315.03	321.13	316.62	317.34	324.38	315.17	316.25	316.66	309.86	312.18	313.49	319.02	322.01	316.67	318.07	314.5	314.51	315.08	319.45	319.57	316.08	317.85	317.73	315.61	319.76	319.34	320.99	315.5	316.22	314.55	313.47	318.58
307.24	312.64	307.04	302.88	304.82	308.96	316	311.08	315.24	302.89	305.73	305.05	309.87	315.23	312.92	311.85	312.51	312.84	316.09	306.87	302.83	308.36	312.84	309.95	317.47	310.67	307.4	300.13	305.03	314.05	302.31	305.23	310.25	308.3	318.44	310.38	306.48	315.27	309.24	309.7	309.4	310.33	312.1	305.77	302.51	315.64	302.82	313.24	314.24	311.03
320.43	316.8	312.39	321.58	321.3	323.04	317.2	316.43	308.92	318.21	316.8	313.16	315.73	318.43	312.25	313.29	320.12	316.21	314.91	311.9	313.03	311.45	315.56	312.39	320.21	314.98	320.77	320.04	321.11	309.06	322.73	312.03	314.29	311.95	313.63	317.09	314.17	322.9	311.95	310.49	319.24	320.42	316.63	321.86	312.69	321.23	318.94	317.21	302.99	316.68
291.38	294.32	292.93	294.67	295.43	287.7	291.01	290.08	299.6	299.08	290.8	296.86	298.16	295.8	294.08	293.97	292.87	292.99	296.73	293.38	297.84	294.61	298.19	298.16	295.54	294.96	289.09	288.4	301.54	294.83	292.54	294.98	299.63	299.56	291.47	290.7	300.28	289.7	297.76	298.72	296.1	299.51	289.12	296.94	296.46	296.56	288.31	292.31	292.79	290.38
312.3	309.15	310.04	310.8	302.01	308.98	306.14	315.47	303.09	311.65	308.38	307.52	305.99	311.64	308.39	300.04	310.1	308.48	307.48	311.2	307.58	315.45	301.38	310.19	308.66	305.2	306.44	305.76	307.27	295.32	311.98	309.53	310.85	314.12	301.39	312.34	309.79	311.01	306.33	311.09	308.71	309.72	310.31	307.68	315.99	309.26	311.45	305.7	314.22	310.37
318.87	311.27	316.74	318.54	321.06	313.95	313.97	315.35	307.07	311.26	324.12	311.49	314.07	314.66	312.49	313.01	316.04	313.85	319.49	317.86	316.43	317.96	317.04	311.07	316.91	312.34	314.86	315.56	309.74	310.84	314.57	317.49	320.37	315.74	320.95	312.92	317.52	310.31	312.6	318.5	309.92	322.24	313.84	315.6	317.42	313.87	314.12	316.82	318.7	316
325.99	328.21	322.15	331.6	324.95	328.95	330.53	325.27	331.74	324.45	319.93	320.55	328.54	329.4	333.42	324.48	321.02	317.43	326.91	331.06	323.49	327.21	332.87	320.09	330.12	328.73	332.3	331.73	321.41	323.05	322.62	331.26	331.38	334.27	333.28	332.57	324.56	327.65	326.92	321.36	327.69	331.99	330.18	328.85	321.15	337.19	324.1	335.71	321.92	337.62
301.4	306.54	303.52	301.69	293.15	303.48	301.93	304.37	297.11	304.06	300.65	297.45	303.29	302.21	302.59	301.41	310.47	303.02	302.78	305.24	304.66	298.21	300.6	304.77	298.73	302.37	303.88	308.72	295.78	295.56	304.22	298.77	305.35	303.73	302.89	302.42	293.35	305.51	295.93	301.96	300.41	299.84	297.93	308.86	307.22	308.69	302.94	304.54	300.41	299.17
306.65	302.01	307.23	302.15	305.25	306.15	299.79	301.43	310.49	311.55	311.82	299.89	300.52	306.33	307.8	310.16	304.54	306.62	303.12	305.86	298.4	297.97	305.31	306.34	307.17	308.93	306.74	305.62	308.09	303.88	301.77	301.07	308.73	299.46	300.02	300.02	300.74	311.02	303.26	306.91	303.46	300.16	302.96	299.42	307.69	297.92	302.87	302.25	303.98	298.37
329.04	327.44	325.63	324.61	329.65	330.94	328.69	327.19	328.58	328.9	327.08	332.02	330.22	331.45	319.12	328.96	323.45	318.52	322.61	322.55	327.52	328.4	326.27	322.9	331.51	320.97	331.33	323.67	331.55	325.31	323.07	325.31	322.73	318.32	320.02	331.77	330.2	329.61	330.67	326.99	332.33	321.17	324.52	340.35	324.44	332.66	329.22	330.99	326.07	327.33
319.25	315.91	321.88	309.07	314.81	320.75	316.67	310.42	318.47	318.65	309.45	313.88	318.66	309.44	313.33	313.05	324.81	315.57	320.41	321.85	316.14	314.3	309.1	315.42	311.35	309.75	320.55	321.22	318.25	316.63	319.83	314.48	316.29	312.72	319.2	318.75	315.87	319.45	310	319.66	317.49	320.96	318.83	316.77	315.63	314.68	316.24	315.97	324.81	323.83
315.29	314.61	315.41	325.72	314.84	313.8	317.75	309.39	319.84	320.47	319.64	317.74	316.14	312.4	307.87	320.32	312.53	319.47	318.69	318.93	310.16	311.94	320.73	321.08	309.21	313.85	319.63	316.11	312.02	317.09	317.8	321.3	319.45	320.74	309.41	308.92	316.67	322.33	317.66	308.76	322.62	318.12	316.38	322.61	323.34	319.52	324.4	313.21	318.83	306.02
300.78	296.44	302.86	302.61	300.16	303.36	307.41	300.69	303.85	298.33	306.11	303.51	306.79	294.9	295.78	297.71	294.11	300.01	296.39	298.38	294.85	303.38	297.91	308.6	297.54	298.41	299.9	302.72	297.36	296.66	297.62	301.78	300.08	296.73	308.92	303.78	301.18	301.84	303.81	298.59	298.03	295.89	294.39	297.39	300.79	298.33	304.46	295.98	299.22	304.88
321.69	315.19	309.43	314.44	313.88	306.55	314.15	310.87	314.85	313.81	314.43	310.32	309.63	314.67	313.17	320.2	315.69	308.06	312.94	312.38	317.86	317.17	313.94	317.47	321.12	311.25	316.59	323.39	320.54	313.46	313.67	317.33	319.09	314.5	310.47	318.34	311.84	308.23	320.32	315.91	319.32	318.44	312.27	322.29	312.37	308.89	315.35	309.62	315.58	313.73
294.7	300.23	295.24	299.51	299.85	291.49	294.18	292.3	299.06	294.46	290.8	304.9	294.72	291.14	295.5	292.24	296.18	289.89	298.25	293.18	299.43	295.61	300.11	297.12	291.52	290.9	298.66	293.96	296.17	298.37	295.2	301.22	294.49	288.76	302.59	294.99	302.55	294.84	299.62	292.87	301.63	297.69	304.3	297.37	301.68	287.86	293.78	302.7	298.52	288.88
306.8	299.95	310.96	299.39	311.84	305.78	304.55	303.96	308.58	309.96	303.93	304.76	298.27	308.92	312.61	304.15	305.23	304.36	305.06	304.92	304.67	304.18	308.88	299.21	306.15	309.88	302.96	302.08	303.04	301.36	299.35	307.25	303.28	308.06	302.78	303.73	300.13	313.92	307.59	309.92	305.96	300.55	310.81	299.94	302.58	307.68	297.14	315.31	304.44	293.08
317.14	314.17	316.64	312.58	310.41	311.78	310.36	318.59	316.4	310.56	311.91	313.06	307.98	310.12	314.47	309.58	318.27	309.38	317.83	315.1	312.85	312.62	313.14	312.96	315.07	314.95	313.95	314.23	302.03	315.09	307.41	313.42	317.62	314.61	310.46	316.57	312.16	310.17	307.84	312.95	315.07	312.64	315.68	314.25	316.83	306.34	305.96	313.12	311.96	315.32
315.55	321.9	322.91	320.69	316.64	319.14	325.72	310.49	322.47	318.07	320.23	313.61	313.77	321.43	326.86	316.69	318.99	322.96	311.34	329.02	315.97	313.68	324.62	317.56	321.11	307.68	323.51	319.76	326	313.2	321.61	323.88	320.89	312.98	320.93	310.15	314.29	315.89	318.37	321.17	318.03	319.41	315.43	322.27	324.98	316.49	322.9	319.31	320.96	313.08
301.7	306.3	300.37	300.63	314.19	306.45	301.26	302.1	306.72	308.14	308.81	303.84	301.01	304.93	308.88	303.82	300.15	307.71	309.6	302.51	312.06	304.14	302.1	302.02	304.53	309.38	302.88	306.91	310.79	309.8	303.11	309.44	313.21	304.34	304.68	302.12	306.83	304.51	304.21	304.31	306.12	307.04	306.21	308.19	315.12	304.82	306.03	308.04	309.61	306.22
324.25	328.62	325.7	321.49	327.23	331.09	329.03	340.27	328.75	330.9	329.51	320.47	330.84	326.11	323.46	328.89	323.48	329.13	322.11	325.55	327.17	327.74	332.65	324.25	327.54	325.85	326.9	328.57	322.79	326.14	326.21	325.17	320.58	328.52	330.05	330.19	329.86	326.56	331.76	324.66	326.66	329.53	328.93	341.4	324.95	327.94	328.85	332.78	328.94	324.83
304.27	301.58	312.81	301.42	292.84	303.75	303.91	304.89	299.47	298.3	309.71	303.51	302.09	311.42	306.48	301.93	299.1	305.65	308.28	304.07	306.89	299.4	308.38	301.61	306.33	298.54	305.4	304.64	302.45	302.73	303.76	309.54	301.16	304.83	299.33	307.28	297.17	305.45	300.5	306.02	306.18	300.27	301.36	296.44	302.76	304.05	300.2	297.81	300.18	302.27
298.22	300.29	301.78	301.74	300.75	299.95	294.7	295.04	295.45	296.57	302.24	299.17	300.23	297.82	303.28	298.77	297.59	298.68	303.54	303.4	297.32	300.52	306.86	303.23	297.56	307.27	297.32	299.65	303.86	297.33	302.35	299.46	303.48	300.91	303.21	303	297.45	301.76	305.81	295.8	300.25	298.77	302.47	301.47	295.91	299.09	296.29	299.15	306.6	305.48
298.25	305.85	303.62	299.53	307.08	295.87	301.54	293.59	297.28	298.65	290.74	295.05	300.57	297.42	300.01	296.88	301.13	301.23	296.65	296.33	297.53	302.55	297.52	296.6	304.43	302.37	300.14	304.33	294.37	300.53	296.8	299.28	297.25	295.17	308.07	300.28	305.99	294.41	301.06	297.65	305.37	301.79	303.29	293.81	299.63	301.53	301.35	304.74	294.26	303.88
311.69	309.64	310.81	310.59	309.65	319.51	309.49	315.67	313.95	312.16	310.1	304.46	309.99	309.92	308.5	306.23	306.07	310.8	317.33	308.09	311.69	308	309.84	308.5	314.33	314.64	307.49	317.77	313.66	315.34	307.1	311.83	309.43	311.45	318.22	315.43	310.26	312.88	313	307.24	309.61	302.15	319.45	306.17	319.82	315.05	316.72	311.13	314.33	309.54
306.91	302.95	298.91	300.05	298.52	306	300.17	304.11	309.57	303.33	307.03	312.43	305.11	304.86	305.05	304.38	298.79	305.51	307.34	301.58	304.22	310.05	301.58	306.7	300.45	302.23	308.26	306.34	306.76	313.17	307.27	305.09	302.51	307.06	302.45	304.75	309.31	302.47	303.17	306.47	309.7	308	304.1	302.13	306.26	302.93	306.16	310.85	312.6	302.14
312.24	314.78	312.97	318.23	320.22	320.23	313.14	307.69	314.77	319.76	304.27	316.35	314.26	312.53	314.54	307.6	315.3	315.56	318.33	316.31	323.06	311.17	312.44	309.19	318.42	314.6	309.94	313.51	321.61	308.85	315.66	319.43	310.18	312.53	312.87	310.28	306.8	309.92	312.97	314.94	312.97	309.93	312.56	315.13	323.52	314.09	310.79	313.64	320.38	314.37
312.84	317.38	316.29	312.75	314.48	313.05	315.17	311.56	320.59	319.4	315.36	319.31	310.25	318.11	310.81	321.14	315.81	319.83	312.49	313.68	314.67	310.85	312.85	308.33	314.87	311.27	318.24	310.78	312.18	315.41	313.41	314.53	319.89	315.14	310.37	309.15	310.55	318.24	313.32	313.07	315.09	310.79	317.04	314.43	309.94	310.5	313.95	318.03	314.03	316.26
298.06	299.52	305.86	304.39	302.1	306.34	302.29	298.53	302.7	298.71	302.47	292.62	305.98	306.4	303.46	298.69	295.94	297.26	303.7	302.5	304.78	295.87	299.88	299.6	298.39	298.64	298.25	300.01	299.98	301.27	303.02	299.08	304.16	301.6	292.03	297.12	301.17	300.32	299.36	308.6	297.71	304.29	304.21	305.28	290.76	298.51	304.69	308.33	294.61	302.95
301.46	301.78	305.66	306.21	300.07	300.73	296	301.76	299.23	293.95	301.38	296.28	293.74	295.04	300.91	306.71	300.51	296.15	297.01	296.46	299.89	302.05	300.64	300.82	293.34	301.69	304.08	300.69	306.83	301.89	302.68	298.7	301.31	301.99	301.05	299.41	304.54	291.75	304.07	302.12	298.2	300.12	297.45	308.62	305.31	301.51	295.21	304.45	302	304.07
295.41	287.82	300.3	290.75	288.21	296.27	292.58	292.39	286.25	296.23	287.99	290.1	290.01	298.23	297.33	293.94	290.91	291.12	292.32	293.9	294.18	294.99	299.04	289.98	295.13	292.37	295.41	293.46	292.12	289.19	293.56	285.97	298	288.7	297.95	295.75	299.07	289.72	298.29	294.63	293.23	293.66	291.97	297.96	291.6	293	296.03	295.14	294.29	295.14
324.98	318.74	320.04	319.62	316.14	316.9	316.49	319.73	314.69	314.48	318.4	312.64	317.4	321.87	315.66	317.85	314.69	319.44	316.71	318.69	316.08	320.94	314.34	315.99	316.17	315.88	313.82	321.13	320.34	314.11	322.42	315.51	320.7	321.59	314.58	317.94	319.05	318.99	323.29	317.26	315.31	319.25	326.97	319.14	312.28	318.59	322.66	318.17	317.44	318.92
311.22	305.96	302.26	302.53	307.48	304.53	303.4	303.93	304.17	298.47	296.12	304.22	310.41	304.14	303.71	310.91	301.89	305.02	308.77	304.28	305.21	305.75	304.6	305.63	311.61	306.08	302.87	304.84	300.35	304.88	307.9	302.53	301.3	306.09	311.71	302.06	302.9	304.42	309.57	303.7	295.91	301.64	304.6	300.91	303.94	300.06	311.35	294.35	304.15	311.58
302.29	299.42	309.6	301.76	295.26	306.39	298.74	305.91	308.76	303.69	302.97	303.16	297.66	304.74	305.77	301.92	305.1	302.5	298.42	312.31	306.43	300.42	307.84	307.77	306.27	309.77	295.63	307.16	303.01	302.86	302.65	297.07	306.59	310.01	307.59	304.04	305.91	309.74	305.24	297.52	304.85	306.06	309.75	309.76	301.09	309.66	305.15	304.54	305.06	301.2
302.24	298.57	301.5	304.26	305.25	306.09	300.85	303.56	300.6	300.36	310.59	306.3	308.29	310.41	307.04	308.8	302.47	304.88	305.59	308.66	312.02	300.33	301.41	304.75	305.08	297.56	308.02	300.81	308.8	302.03	312.55	302.4	304.88	299.93	309.38	300.5	306.19	314.7	298.38	312.11	302.17	307.31	304.79	308.45	299.09	306.63	308.54	308.3	302.85	303.89
295.35	297.13	301.29	292.95	293.66	293.53	298.53	294.25	295.72	295.75	294.41	293.68	295.11	296.96	292.47	289.52	295.1	291.17	291.51	292.39	285.43	290.63	290.83	296.56	288.76	298.97	298.9	299.1	297.71	296.39	287.18	300.69	289.72	291.99	295.98	300.86	294.9	300.96	292.53	297.56	296.21	294.65	292.13	293.56	292.59	293.25	298.78	288.69	296.95	293.64
334.67	322.26	325.12	321.5	326.39	321.13	321.48	334.88	325.57	327.96	327.42	324.92	328.87	324.98	320.8	317.83	328.62	334.81	326.4	328.71	328.86	320.74	325.28	330.21	326.74	328.67	320.22	325.55	333.86	327.46	326.99	323.36	330.82	332.38	321.53	328.95	327.46	327.94	332.5	324.19	325.33	335.4	328.98	326.75	327.63	332.73	321.05	324.96	334.81	328.54
311.54	312.85	310.63	316.6	316.95	312.99	321.31	312.89	314.07	317.02	313.19	317.8	312.23	315.46	319.45	317.92	314.39	313.83	313.08	315.56	311.34	313.53	316.48	320.18	317.57	312.95	318.72	317.7	313.92	312.56	320.5	323.49	313.16	318.02	308.24	316.35	318.93	313.92	318.11	311.24	315.77	310.77	313.96	319.15	317.08	312.82	319.09	304.42	313.42	318.83
304.67	307.36	301.86	308.31	305.42	304.57	306.21	302.45	301.69	304.89	300.86	305.8	313.6	301.64	298.83	311.52	306.09	305.75	304.51	305.34	306.75	305.7	302.06	303.12	310.19	307	314.95	300.35	308.65	304.46	313.82	306.24	303.73	303.65	298.92	307.81	306.64	302.09	305.46	310.31	304.97	309.32	305.49	315.1	302.97	308.24	306.74	303.19	304.75	307.27
313.16	320.22	317.84	320.88	319.21	323.44	318.55	318.09	318.77	311.28	312.59	317.28	315.53	317.75	317.46	317.86	317.73	317	317.22	319.1	318.05	318.01	320.55	318.71	314.94	318.87	324.99	314.17	312.92	318.67	319.36	312.12	312.81	321.07	315.37	313.99	314.21	307.66	315.52	322.77	321.72	309.71	314.14	316.86	322.46	320.13	319.38	323.49	322.78	312.03
306.99	304.53	304.15	297.12	304.05	304.65	301.44	304.42	305.41	309.97	300.67	302.62	298.75	300.8	308.5	300.6	305.3	300.95	302.12	301.23	308.29	302.41	305.85	303.77	302.61	302.84	297.97	299.69	307.6	303.77	308.81	303.05	304.21	295.1	309.59	304.09	305.42	303.1	309.71	306.78	301.66	303.17	307.7	305.74	306.76	295.65	305.45	309.61	301.45	300.03
308.76	303.87	299.55	296.63	309.25	304.79	309.52	307.63	299.12	302.5	313.75	305.58	305.53	309.02	303.93	309.7	310.3	300.92	309.32	306.5	303.61	304.72	305.72	307.02	301.09	307.16	309.23	306.47	304.09	300.77	303.27	305.59	304.34	306.44	300.07	304.12	302.19	307.56	303.52	303.11	310.97	304.95	307.42	299.64	308.58	307.28	304.9	310.43	309.21	308.36
296.35	293.8	290.28	296.03	306.36	296.78	292.38	294.48	295.81	294.63	301.58	299.45	297.03	301.63	295.93	294.59	301.65	291.71	286.95	291.79	288.15	300.87	289.18	296.16	290.47	290.34	295.21	290.54	298.97	296.18	296.31	297.55	289.66	292.02	290.19	294.19	302.81	294.66	297.76	293.45	298.02	300.81	292.28	294.84	297.14	292.21	291.89	293.6	298.34	293.09
303.69	312.81	317.15	312.02	307.4	315.19	317.41	308.23	312.74	313.83	306.11	311.38	309.32	310.51	315.05	310.44	314.97	312.2	314.78	311.47	307.12	307.75	314.47	321.49	310.45	317	314.87	309.66	313.52	311.86	308.65	318.11	315.67	309.81	307.42	308.88	316.33	311.54	306.34	308.63	312.94	303.7	313.67	303.96	312.24	309.61	316.08	313.66	311.76	315.96
316.94	318.06	320.5	309.66	316.27	314.69	319.2	312.74	316.4	311.95	311.56	321.28	315.21	306.8	313.66	311.12	309.86	308.53	315.2	313.58	315.55	316.09	312.29	312.55	309.89	308.54	316.5	323.66	313.77	312.26	319.14	314.42	307.47	313.33	316.02	316.96	315.32	319.18	316.87	312.77	313.63	316.13	308.21	309.99	309.37	317.12	321.36	315.91	318.68	310.27
317.8	312.67	318	318.35	320.56	320.07	313.98	314.46	309.07	316.87	310.1	311.15	309.96	311.21	314.97	315.14	317.09	306.83	313.64	321.15	312.43	310.48	314.25	312.34	317.78	317.76	311.1	320.56	316.63	318.98	316	312.53	314.68	314.66	313.54	319.54	317.04	317.06	319.92	318.22	315.42	314.83	319.57	314.87	320.81	318.3	320.04	314.98	315.74	310.32
332.16	322.64	328.32	324.4	327.15	320.4	322.05	329.83	326.84	332.65	323.19	326.86	326.93	327.3	334.16	335.71	324.07	325.71	331.77	334.02	326.21	331.36	331.81	329.9	328.91	329.9	324.01	329.95	329.11	326.18	329.78	320.92	329.97	331.5	326.98	322.47	330.39	326.09	328.41	326.25	328.07	330.33	325	326.68	321.69	326.36	327.41	331.25	322.8	324.64
310.32	303.47	308.65	310.2	309.28	304.81	309.42	308.76	309.39	315.5	304.58	302.44	306.05	306.45	302.55	308.77	313.12	305.35	307.5	306.74	303.78	310.63	307.21	307.5	316.61	312.73	311.74	306.83	305.41	313.54	307.9	305.2	306.82	303.34	309.61	307.11	311.74	312.51	313.76	311.46	307.34	299.42	302.25	309.38	303.05	303.86	308.8	309.23	309.13	310.64
320.75	316.17	317.47	317.48	314.4	318.47	324.53	322.61	320.42	320.98	319.98	318.35	320.75	319.84	320.24	322.53	323.9	316.06	320.16	318.26	315.75	310.35	316.66	311.36	319.14	319.8	316.87	312.67	315.25	322.37	312.82	319.54	317.07	320.48	312.99	315.95	311.68	317.5	317.73	316.82	320.65	318.87	313.12	322.18	317.88	315.58	320.95	321.65	322.9	311.73
328.32	338.01	326.41	321.37	328.44	325.34	332.84	327.6	323.99	324.58	325.56	328.03	324.6	323.81	322.8	321.14	333.74	322.95	322.35	328.08	329.04	325.25	326.88	329.59	331.19	324.98	327.74	326.05	324.17	321.44	320.64	327.3	325.59	323.69	327.71	323.48	329.33	331.13	324.6	328.28	326.47	321.2	329.59	325.3	323.38	325.28	323.12	328.04	319.83	312.82
315.41	309.31	317.29	309.8	312.1	316.87	307.17	313.83	313.74	315.18	310.27	310.73	311.18	308.89	316.39	322	315.16	310.52	310.65	314.07	308.15	313.87	313.11	319.14	313.9	315.71	316.95	317.7	309.66	316.13	317.02	315.29	307.59	318.81	316.31	314.41	311.04	307.93	314.51	317.34	313.95	310.4	312.53	318.3	310.69	313.83	315.64	311.42	318.57	308.66
291.95	298.93	289.75	294.48	299.56	296.78	291.46	301.89	299.21	288.07	288.34	297.3	298.63	294.68	297.59	290.88	290.63	293.67	294.59	298.24	295.03	291.17	294.71	292.86	290.55	299.25	297.64	296.77	298.56	295.52	288.98	297.04	295.12	295.3	290.16	298.47	288.5	296.43	294.32	296.45	289.97	293.82	296.31	285.88	292.16	286.56	296.25	294.46	295.76	298.42
333.28	327.53	320.26	322.36	326.32	330.72	323.68	318.35	332.44	326.51	325.54	336.82	332.21	328.59	332.34	327.09	326.37	324.66	327.18	320.49	322.96	327.7	330.78	319.7	323.87	321.15	316.24	323.41	330.78	324.77	334.78	331.71	320.02	328.69	321.04	325.63	322.28	331.89	328.2	323.81	324.78	323.39	321.23	327.22	327.85	323.43	320.09	325	321.86	323.93
312.56	309.22	308.55	307.39	307.18	310.04	310.82	307.33	308.16	313.82	306.95	308.19	305.01	305.62	313.71	309.07	310.28	305.99	305.36	306.75	303.26	308.14	308.08	307.52	305.38	301.53	314.36	312.65	311.82	303.94	308.33	311.86	303.63	308.72	312.57	309.97	308.48	314.67	309.31	304.83	311.74	308.9	304.6	315.88	309.17	301.83	312.13	308.56	307.65	313.96
310.99	311.6	315.21	318.69	316.74	319	313.86	319.14	316.96	316.89	311.87	306.11	309.83	315.96	312.65	318.02	313.77	308.81	314	313.35	315.94	308.46	311	314.23	311.43	318.53	317.37	315.77	310.21	315.59	313.54	315.24	311.45	316.08	315.07	316.42	307.14	315.43	316.34	312.5	319.15	316.5	311.59	314.21	314.27	317.39	314.48	318.64	311.74	310.02
322.47	320.93	315.73	319.23	327.21	326.26	313.63	318.86	316.57	316.9	322.74	315.29	319.01	323.86	317.98	318.18	319.24	321.03	315.59	312.95	314.06	324.7	320.8	323.68	320.84	316.57	316.17	308.39	318.3	316.91	322.52	323.38	323.73	310.87	322.47	316.6	318.91	321.16	315	314.9	328.38	315.72	319.12	313.79	312.72	324.47	317.33	317.96	314.6	313.2
315.89	316.29	311.06	306.56	313.81	321.99	312.14	312.05	312.12	313.77	312.42	318.34	312.74	322.75	319.21	317.95	318.37	304.96	309.12	311.92	312.59	315.91	310.22	310.14	312.12	308.54	317.89	316.19	321.59	315.7	312.9	313.9	313.86	315.69	315.32	308.37	313.44	313.65	312.01	312.54	311.38	323.77	314.89	310.89	310.99	319.87	313.69	314.7	315.14	314.71
313.82	310.38	310.3	311.06	308.44	310.93	309.64	315.66	309.89	311.34	313.88	310.28	313.06	311.68	309.94	310.95	320.29	309.22	305.05	311.42	302.09	304.66	319.11	307.7	310.94	305.73	313.14	303.08	310.98	305.36	313.98	310.42	304.99	302.14	312.82	309.4	320.1	309.14	307.26	309.37	308.64	315.17	310.92	310.56	309.42	310.47	307.44	309.11	309.46	321.41
311.9	317.05	314.22	319.57	310.04	318.26	316.42	321.07	312.92	320.14	319.25	318.84	318.82	319.53	312.29	319.21	319.24	312.78	315.37	312.48	316.91	317.64	320.85	315.81	311.6	317.15	312.52	320.01	314.94	315.92	313.31	315.47	318.28	321.02	309.83	311.27	317.53	312.6	312.72	322.34	311.83	319.46	314.31	315.84	315.66	317.72	311.39	320.85	313.5	317.14
325.13	322.21	326.99	324.42	330.44	321.07	320.86	313.36	323.01	327.19	328.77	322.9	316.96	325.07	328.8	329.1	328.11	328.95	326.33	325.6	310.51	332.2	324.42	324.52	336.49	321.43	322.68	324.03	320.71	321.63	323.57	328.59	328.98	315.91	326.49	326.07	328.97	321.24	328.88	326.95	326.07	323.5	326.72	329.96	321.04	322.76	330.91	325.94	322.81	329.79
304.3	311.09	311.2	314.29	309.44	300.5	307.68	305.93	307.12	305.38	306.76	312.71	312.66	311.76	306.19	311.66	310.35	313.32	305.89	311.89	312.84	302.98	306.08	301.85	309.5	308.62	302.26	308.21	313.11	309.9	309.48	308.45	307.54	309.86	308.7	306.98	312.75	320.82	300.52	305.83	304.51	310.93	315.16	309.09	301.06	311.16	307.04	299	312.84	305.72
312.38	312.67	306.03	311.84	312.96	317.87	310.49	313	304.4	312.99	310.5	314.22	322.25	310.12	315.07	323.07	320.04	310.58	314.4	313.26	307.93	319.41	309.39	314.59	312.06	309.98	316.48	310.91	313	310.47	308.15	321.86	318.23	311.62	310.71	313.85	314.22	312.99	314.5	310.9	309.88	314.76	311.6	319.15	310.71	314.4	311.46	313.72	309.98	314.21
315.84	311.73	301.57	317.73	308.39	310.08	316.68	311.25	317.32	319.63	322.32	320.3	308.95	307.4	315.25	309.26	313.36	315.86	314.63	314.8	315.81	312.47	319.66	312.1	315.42	309.39	317.61	318.15	310.74	313.99	308.83	311.19	314.36	310.85	314.56	312.78	310.89	315.47	319.16	321.34	320.7	324.75	314.94	313.62	312.04	311.54	313.35	313.67	316.24	309.67
301.25	293.35	298.22	291.54	294.94	293.24	303.38	301.4	293.68	299.24	286.08	297.99	299.29	295.06	294.57	302.95	300.76	300.71	299.07	292.51	297.56	293.42	293.76	294.97	297.61	298.6	293.68	295.79	302.41	296.79	289.93	297.86	302.19	298.78	296.18	291.68	298.2	293.01	293.36	299.63	302.09	292.7	291.99	292.37	294.11	297.8	295	300.22	297.84	302.51
317.64	316.94	310.85	312.5	317.06	314.13	309.73	312.01	319.19	318.72	314.81	314.75	313.21	314.99	313	316.66	317.25	316.67	322.29	320.88	311.93	316.8	318.9	315.38	318.31	315.2	322.61	313.8	324.61	317.59	310.73	316.46	319.7	314.75	316.15	313.97	313.43	314.28	309.64	309.15	316.3	310.61	316.64	322.06	319.92	319.69	319.5	316.72	317.71	309.55
305.38	304.84	315.72	310.47	316.49	309.07	306.01	312.17	310.12	310.67	315.86	308.33	318.8	311.63	302.15	305.59	311.92	309.03	306.19	309.58	311.49	305.77	314.13	314.13	311.43	308.56	311.03	311.89	310.3	310.39	317.19	314.89	316.38	319.46	308.81	305.26	306.6	312.48	313.8	311.54	307.83	314.46	311.65	315.83	304.42	310.88	309.45	311.08	310.91	307.77
330.57	326.71	319.52	325.53	328.76	323.73	332.13	325.79	328.64	325.3	326.01	323.34	327.04	330.75	320	329.83	324.98	323.1	327.21	323.58	327.4	321.25	334.46	327	322.58	331.5	322.63	320.86	329.11	325.49	327.52	325.55	327.79	326.61	324.31	321.6	324.26	323.83	325.96	321.26	331.04	327.05	316.88	340.31	321.81	324.66	323.01	327.58	320.41	330.38
303.22	306.79	305.17	295.75	298.78	302.17	309.37	307.01	309.07	304.28	301.68	304.46	308.28	311.3	310.65	309.85	315.82	299.23	298.38	302.77	307.63	296.15	309.69	306.07	304.49	303.27	305.82	311.71	302.7	304.53	299.66	304.45	306.32	302.37	308.82	305.51	299.84	311.77	299.05	311.73	304.55	302.33	303.27	305.33	302.63	307.62	306.15	309.81	306.29	303.63
326.84	330.99	330.95	321.94	327.57	324.9	328.79	328.86	336.42	327.35	325.64	329.16	323.95	329.55	324.29	336.38	321.86	329.16	329.16	333.09	329.2	328.11	332.06	329.06	327.02	322.71	330.59	328.98	324.16	325.23	330.5	328.41	334.86	326.34	327.97	332.58	331.43	330.98	321.48	333.78	325.07	330.66	325.21	330.78	330.54	328.08	321.43	323.76	335.36	329.8
315.75	311.94	320.59	318.42	311.85	313.19	310.85	317.79	320.91	314.57	312.83	314.51	317.65	319.95	318.93	314.18	316.59	314.94	308.08	318.82	316.29	309.34	314.46	310.01	319.5	306.33	313.26	312.26	309.75	312.83	308.7	318.26	309.28	311.8	320.81	312.72	303.91	317.28	313	319.2	314.48	318.03	314.15	309.94	316.78	314.56	317.83	317.58	320.77	306.54
296.57	293.85	298.87	291.17	286.72	297.66	297.15	293.96	293.79	297.15	288.38	297.06	291.69	286.58	292.32	298.36	294.27	299.85	295.18	291.33	295.58	298.53	301.14	299.75	292.59	295.53	298.27	295.85	299.14	295.35	287.49	292.3	283.52	285.57	298.65	291.33	296.41	291.66	293.3	291.13	296.23	297.09	293.66	296.46	296.91	294.61	299.07	294.1	294.5	296.82
313.69	318.43	321.52	313.64	320.16	325.31	315.18	319.52	318.86	316.28	316.02	324.25	319.68	316.12	322.69	311.99	322	312.71	322.57	323.42	325.19	322.45	316.49	320.28	325.69	319.3	319.19	318.4	313.67	326.78	319.95	318.84	323.48	313.08	320.91	317	317.85	316.88	311.63	318.41	319.39	311.89	317.58	319.27	311.19	321.29	313.91	321.48	318.48	319.63
308.78	314.55	306.99	299.87	310.1	304.38	300.23	306.99	313.39	301.11	303.43	303.12	301.99	306.92	303.88	309.15	303.75	315.01	307.73	302.29	298.55	305.64	306.8	299.22	300.77	306.55	304.33	313.22	307.57	306.96	302.67	299.63	304.66	304.91	294.64	301.7	304.34	303.21	304.68	307.1	306.88	301.36	306.11	306.42	306.8	314.07	306.13	300.34	301.01	296.7
305.38	309.53	300.54	303.64	305.64	304.79	307.05	303.76	303.94	301.08	300.09	304.82	303.62	307.15	305.89	304.08	305.62	299.41	299.83	307.65	308.91	301.74	296.89	300.29	304.1	300.52	300.53	312.13	303.53	297.3	299.42	306.7	302.66	308.34	298.94	300.34	298.9	304.79	303.92	302.73	299.12	303.53	307.97	313.25	307.02	308.29	303.06	298.85	303.27	307.19
305.93	313.44	311.41	311.06	316.83	309.03	318.24	309.16	308.61	317.11	309.67	316.43	301.95	311.19	312.98	319.72	312.45	304.92	316.71	311.29	312.06	313.32	314.32	316.45	311.48	314.25	308.17	312.15	313.82	318.73	310.21	307.97	317.78	310.18	323.24	311.96	310.86	314.99	313.96	310.83	305.31	313.24	312.69	309.53	316.74	320.54	319.81	308.68	308.98	314.34
298.79	294.71	295.96	298.2	297.42	295.06	302.52	297.95	294.16	298.01	293.93	296.04	301.06	297.08	298.68	297.09	302.69	294.16	293.25	296.04	305.45	303.77	293.57	295.54	297.94	298.51	293.7	289.44	293.47	297.17	302.62	290.72	300.85	290.89	301.86	297.8	294.46	299.48	295.27	305.36	296.33	299.95	307.17	288.45	301.64	286.34	295.83	301.42	300.09	299.04
302.27	293.81	300.72	299.55	297.27	299.89	304.73	305.2	302.87	301.27	304.13	303.6	297.76	303.05	289.58	302.04	304.12	295.28	302.6	301.82	298.15	300.71	303.53	300.71	302.91	301.14	297.99	299.14	302.37	300.59	299.21	303.43	297.92	288.12	302.09	300.51	298.05	297.46	298.03	302.44	294.63	296.94	307.32	306.04	307.52	299.11	293.73	303.69	295.02	304.33
312.4	309.04	310.98	306.94	308.46	316.27	312.86	315.37	305.07	318.41	321.24	313.02	315.74	314.67	315.8	315.93	309.57	311.16	306.13	315.25	316.23	315.88	309.32	310.68	311.5	310.78	315.35	326.07	304.29	313.79	308.73	315.63	317.17	315.3	307.19	309.99	313.37	311.71	319.57	313.41	305.32	316.82	312.58	311.65	314.58	312.12	311.3	316.85	314.69	320.95
303.19	309.08	307.81	303.63	301.32	306.56	312.2	302.99	306.81	294.06	306.23	299.71	303.9	305.08	310.75	313.91	305.77	309.46	309.41	306.26	304.65	301.58	309.78	312.57	304.86	307.3	305.21	302.26	305.85	303.03	312.18	308.67	305.3	309.03	301.78	303.23	300.73	303.97	303.85	306.2	303.78	302.42	303.12	302.41	303.16	305.93	305.61	311.53	310.23	308.36
303.79	301.15	306.53	301.17	305.59	303.17	315.43	304.02	301.8	306.27	299.73	306.38	307.33	303.74	310.78	300.35	300.51	302.37	305.21	296.96	310.07	304.27	308.36	301.12	307.18	303.86	300.99	303.88	300.95	305.32	311.57	306.85	305.19	302.51	306.93	299.77	310.8	306.68	300.15	301.95	299.61	296.55	305.53	302.65	302.19	307.48	312.77	304.34	303.13	308.74
319.75	318.49	313.77	314.99	312.77	320.91	315.29	311.71	312.25	317.58	315.24	312.24	314.72	310.91	314.47	324.15	316.17	314.42	327.08	317.64	323.44	319.59	319.64	315.59	319.29	323.3	315.35	315.07	322.89	323.02	319.7	314.69	314.83	317.8	316.96	321.45	312.45	314.1	316.94	318.94	313.16	320.25	308.16	310.94	317.97	316.08	318.39	320.3	317.31	317.41
307.65	299.42	308.16	309.62	309.22	307.35	305.52	305.76	307.02	301.99	301.72	294.86	307.02	299.99	305.69	307.95	301.58	306.14	305.84	311.58	307.74	303.55	301.89	304.49	304.32	300.28	310.37	312.39	309.34	305.36	312.2	304.06	297.5	305.52	302.98	306.9	301.48	306.83	304.85	308.63	306.13	300.58	296.61	311.45	304.61	305	303.41	299.47	305.89	303.4
314.13	308.28	306.35	310.32	313.01	308.93	307.16	316.09	307.37	310.25	311.87	309.14	316.22	314.4	313.55	308.25	310.93	305.31	309.32	310.06	317.43	309.02	311.58	307.4	309.72	303.56	313.78	309.05	312.74	316.2	310.02	309.09	310.24	308.75	310.15	305.07	299.3	308.4	307.48	315.06	310.56	309.33	313.09	307.74	306.48	315.4	312.15	312.84	316.42	307.97
320.66	329.32	325.94	324.5	324.25	327.84	320.75	325.97	328.95	328.1	331.37	320.3	323.43	328.12	327.37	330.84	320.1	323.41	325.28	318.18	331.17	325.04	325.36	333.29	320.68	327.19	325.96	321.8	322.24	325.6	328.49	324.79	327.51	329.31	324.45	326.46	326.96	319.89	335.38	329.07	325.69	323.86	323.4	324.59	326.47	329.77	325.72	326.37	327.62	327.87
305.2	302.79	303.05	304.78	304.14	310.15	302.6	299.28	303.98	302.43	302.11	305.98	301.68	300.5	296.49	299.4	297.66	307.89	307.07	301.8	305.63	299.6	300.03	305.42	296.91	302.82	299.01	309.57	299.28	300.54	302.19	311.36	306.24	294.83	304.67	300.56	300.49	304.41	306.16	302.27	304.15	304.33	305.36	305.51	304.57	304.8	299.55	311.38	309.27	306.28
308.68	305.5	302.61	309.46	303.69	318.6	306.75	312.04	302.61	315.75	301.89	307.93	307.3	305.19	301.61	304.37	308.39	302.88	306.09	305.41	304.71	307.01	299.95	307.45	302.63	302.15	299.82	309.03	310.68	303.71	308.97	309.44	304.5	299.77	305.18	309.79	303.79	311.67	303.7	308.66	306.56	300.88	306.58	297.85	305.48	306.66	307.47	307.47	305.9	301.57
304.66	297.22	303.64	301.54	297.76	295.08	285.4	305.54	306.92	298.97	300.05	304.38	302.67	291.92	304.23	297.58	298.94	299.02	296.47	293.84	302.55	310.04	300.52	307.66	303.65	299.72	296.82	299.88	297.87	306.37	297.02	295.42	299.45	293.96	299.01	302.37	295.85	297.88	295.23	302.17	293	305.18	292.28	302.12	305.27	294.06	301.44	289.86	301.09	300.63
312.57	312.77	318.22	313.22	314.83	319.51	317.85	311.54	314.59	314.67	314.04	312.27	312.73	309.82	319.24	315.42	307.42	315.3	306.42	320.58	309.46	316.43	310.74	312.78	305.92	317.92	309.61	311.47	311.19	311.55	314.73	312.3	309.04	318.11	311.59	315.02	316.58	314.53	304.12	310.72	313.79	310.73	305.64	308.86	308.02	308.87	308.26	311.61	308.56	319.63
309.29	298.11	306.22	301.59	303.82	299.18	304.88	295.89	300.47	307.25	305.49	305.29	307.09	308.92	301.14	306.59	300.66	305.8	300.86	301.7	300.02	300.79	309.4	300.05	294.66	296.18	305.14	303.64	299.39	304.28	300.7	307.35	302.83	302.21	303.73	298.66	300.38	304.87	299.61	306.36	307.01	300.81	298.16	310.83	308.07	292.96	308.85	301.55	298.24	307.1
321.71	314.56	315.01	319.58	311.63	312.66	319.68	317.65	330.57	313.81	317.98	321.29	314.76	317.84	321.64	319.65	321.81	313.55	309.65	313.84	322.44	318.8	314.08	318.85	318.13	314.98	310.63	320.78	316.19	321	313.53	309.77	310.78	320.26	314.71	310.54	318.04	318.82	314.57	313.69	324.31	315.48	310.77	319.65	318.59	321.79	323.13	319.39	316	318.69
326.91	324.76	320.08	318.24	323.62	318.93	318.84	325.19	315.15	314.74	321.35	317.49	325.32	316.84	317.61	318.4	327.94	318.52	319.12	318.79	319.94	310.03	324.59	322.72	318.54	317.87	326.74	309.44	311.23	318.59	319.12	316.95	323.53	318.31	324.67	326.23	321.45	323.38	321.51	323.35	317.82	309.21	316.63	322.68	318.2	314.92	321.25	316.07	320.27	319.98
321.61	314.13	324.54	320.69	315.43	320.36	317.66	315.66	321.92	308.97	318.4	315.73	312.89	313.26	319.21	313.67	308.51	317.97	319.19	316.14	314.67	311.56	309.74	321.27	318.45	317.24	308.58	308.21	309.75	303	307.13	311.07	319.22	316.47	321.35	317.76	316.37	319.64	318.13	314.54	306.92	315.67	313.8	313.2	313.58	315.48	316.15	313.72	318.88	306.44
298.38	296.34	292.81	303.13	302.74	301.75	293.38	296.37	304.29	292.04	293.91	302.3	299.88	300.04	291.95	295.71	302.31	294.29	296.52	294.47	300.75	299.62	295.3	296.43	294.82	301.09	295.96	295.48	295.16	304.33	293.3	301.78	295.07	298.79	295.17	298.41	299.85	306.15	295.87	295.29	294.86	297.22	296.07	300.12	298.49	297.12	298.64	298.24	298.53	302.47
316.48	319.13	316.02	314.79	315.83	322.42	321.62	315.23	317.73	318.15	314.29	315.55	313.71	316.25	314.91	315.71	323.08	320.12	313.61	315.07	312.91	317.83	321.51	311.02	320.44	315.57	316.35	320.33	317.31	323.3	318.36	320.01	313.9	323.83	315.85	314.34	319.48	316.46	314.08	316.34	312.32	318.61	321.9	317.52	319.94	318.81	309.69	311.65	312.97	312.68
304.73	309.24	311.65	312.36	312.87	309.4	306.83	310.49	316.49	314.43	305.68	307.93	316.52	307.29	305.95	314.01	316.09	312.74	308.2	318.69	315.68	311.56	313.36	302.81	309.5	306.44	309.82	317.69	321.4	316.43	305.35	313.54	312.29	317.88	313.76	315.26	308.04	309.63	303.48	305.95	315.66	308.03	306.72	308.84	315.72	313.55	312.89	310.26	307.87	316.02
324.76	332.41	319.38	329.03	329	332.66	330.35	318.64	326.49	331.21	326.29	322.69	323.42	331.17	336.07	323.72	332.99	326.79	328.97	330.4	324.41	322.9	325.16	331.48	323.1	327.32	336.96	323.95	336.09	331.33	330.86	327.27	320.04	326.84	328.98	327.38	328.47	327.23	330.68	335.5	326.57	323.62	323.91	331.92	323.55	328.54	326.86	331.93	325.6	323.91
330.02	323.09	325.97	329.34	328.65	330.73	328.2	335.02	325.15	327.18	323.91	331.78	322.05	329.48	326.52	320.51	329.3	325.3	324.48	335.37	326.43	324.17	323.95	326.91	336.39	321.09	322.85	334.01	322.84	325.23	325.17	324.05	324.72	330.11	332.1	318.15	328.15	328.11	329.39	329.43	329.01	333.05	329.5	328.52	326.95	326.42	324.43	334.93	324.29	333.68
306.29	303.37	301.33	306.75	299.16	307.45	301.89	305.79	309.56	309.74	310.68	314.54	311.56	309.26	303.27	308.48	312.16	299.65	302.06	301.95	300.88	302.41	312.59	303.03	303.75	307.22	302.18	298.58	300.6	300.44	303.56	311.43	301.88	301.08	312.32	304.68	304.4	300.4	309.6	310.43	307.07	308.17	307.24	302.9	305.27	307.92	305.27	296.97	297.1	304.59
312.05	319.7	322.02	316.01	310.97	315.72	320.35	323.33	317.17	318.47	319.18	310.91	320.62	321.92	313.48	309.96	318.48	316.23	314.07	320.03	320.49	322.92	328.25	323.83	317.94	317.7	319.02	320.23	311.66	324.09	323.13	313.18	314.13	318.89	320.85	318.24	321.03	316.8	319.76	317.75	319.17	315.17	319.65	320	320.08	317.7	327.24	320.15	312.68	316.32
319.26	326.33	322.86	336.77	327.59	325.99	334.26	324.75	330.73	329.41	327.91	324.28	323.19	330.56	319.72	332.94	322.53	323.71	328.52	327.9	330.35	325.19	325.69	331.1	329.09	317.12	329.21	319.92	331.52	325.53	327.72	329.51	330.87	320.1	327.49	322.21	331.62	331.92	327	321.61	325.9	325.13	321.83	333.67	329.48	326.01	331.93	338.11	330.71	324.42
312.28	315.84	308.35	305.41	306.63	307.11	313.34	311.64	309.8	306.46	307.93	316.99	311.61	317.7	309	314.32	315.41	309.52	313.36	315.48	313.62	302.68	311.79	315.32	313.91	305.73	310.51	309.77	307.45	304.93	313.61	303.21	311.49	305.86	311.29	306.12	313.97	306.99	302.07	304.17	306.36	310.78	316.01	317.89	309.27	313.83	307.9	315.04	305.23	314.35
290.11	302.06	293.8	296.21	298.19	300.05	300.5	293.92	299.1	290.25	288.3	296.95	297.3	295.32	291.18	290.45	295.76	291.09	296.75	294.32	294.12	296.21	292.92	295.41	292.99	295.97	295.32	301.19	292.72	295.34	290.26	299.94	293.07	293.41	295.08	294.77	300.25	289.32	292.61	290.97	291.31	291.14	289.82	297.04	291.7	297.57	296.62	299.37	295.33	291.93
331.43	325.7	324.96	323.71	323.76	322.11	322.65	321.72	325.23	331.23	317.78	323.23	319.67	325.81	328.01	326.06	331.93	320.45	328.81	321.39	319.89	313.69	324.03	317.76	318.23	325.15	325.5	326.39	323.76	323.28	322.24	323.09	330.58	329.79	328.03	329.01	322.94	325.24	323	323.2	322.35	333.86	324.18	316.55	326.61	326.32	327.94	321.06	328.77	320.63
302.9	307.05	301.85	303.24	301.3	303.59	301.46	303.56	308.9	307.06	304.9	300.83	306.36	302.26	304.07	304.48	307.37	298.05	307.82	308.15	304.27	309.56	300.93	296.9	298.31	297.81	309.3	302.27	308.28	301.76	297.9	300.57	301.05	298.1	306.5	301.95	304.43	304.06	295.31	306.39	303.56	301.82	300.07	301.85	304.63	302.2	299.6	301.99	305.47	306.13
309.41	320.48	317.32	317.69	310.44	312.49	316.57	315.41	327.1	314.45	323.46	320.14	314.74	310.57	319.69	319.66	319.5	322.01	318.84	316.75	313.74	316.4	318.39	320.3	321.87	319.35	314.44	325.24	321.66	315.95	321.44	315.37	316.08	319.84	317.25	317.99	312.8	316.84	321.5	321.61	313.77	317.6	313.24	319.01	321.16	320.6	317.65	320.24	322.67	323.45
311.87	300.21	313.15	317.69	314.82	313.43	313.69	321.13	307.69	312.56	306.25	309.21	314.42	312.87	307.95	313.23	311.09	313.39	303.76	309.62	309.87	311.12	310.89	300.2	313.08	305.52	305.09	309.86	312.63	310.63	303.96	309.31	309.94	317.17	311.1	316.84	309.62	304.8	316.87	306.49	310.8	315.49	311.69	313.7	308.65	310.27	312.55	314.1	305.02	317.47
309.54	309.06	314.77	304.65	317.47	305.71	311.67	317.42	308.2	306.03	306.71	312.03	310.66	312.21	309.88	309.61	306.9	309.32	312.63	305.14	317.4	309.58	316.04	300.31	305.67	309.9	302.16	309.53	308.92	317.67	307.08	308.05	306.74	309.39	309.32	310.13	304.54	307.84	316.99	313.97	316.76	306.3	302.01	310.49	309.76	310.73	312.98	312.58	309.66	311.36
304.4	304.55	310.52	308.27	311.11	309.24	308.3	305.34	307.41	315	311.65	315.42	314.25	303.35	309.44	309.14	307.58	311.18	311.78	307.35	309.1	313.51	308.88	307.74	312.89	306.44	310.46	314.89	307.61	302.36	309.7	302.53	306.87	312.4	307.55	302.46	316.31	301.84	310.96	303.25	302.54	300.13	308.19	302.06	306.35	312.95	310.6	307.16	305.19	313.04
301.41	303.79	309.63	303.99	308.61	307.64	307.29	305.42	302.33	308.15	302.42	304.1	301.6	295.12	291.58	301.18	305.22	302.73	298.35	303.94	304.68	300.77	298.57	304.33	307.24	307.03	300.24	307.97	295.63	308.36	306.19	302.44	303	305.59	303.57	302.98	298.13	302.74	298.82	311.13	300.77	298.94	297.22	297.37	307.42	301.29	299.22	308.78	298.46	308.47
320.98	314.73	320.49	317.17	320.05	318.17	317.94	321.45	323.61	326.52	318.06	318.05	315.42	322.95	316.66	319.11	317.13	313.72	314.56	320.92	322.04	325.94	317.04	321.99	319.99	323.75	316.76	315.75	318.06	321.9	321.48	316.03	320.42	318.29	324.48	313.74	313.11	310.36	321.53	312.06	315.52	318.64	320.71	314.13	310.93	314.76	319.3	313.3	317.54	317.72
312.92	310.76	303.54	303.57	300.63	305.2	310.12	307.71	304.73	304.78	309.93	301.77	305.66	310.02	299.83	307.69	303.83	302.96	310.06	311.71	306.23	301.93	306.99	312.78	309.17	305.63	314.45	304.22	303.57	305.45	305.54	308.31	310.79	308.53	317.7	308.92	309	299.29	301.6	310.27	305.45	310.25	302	310.13	302.93	306.01	304.46	302.31	307.61	309.5
310.33	313.89	321.57	313.75	315.86	309.93	307.77	311.69	312.93	310.35	306.52	322.02	313.59	309.27	313.68	318.88	305.22	314.34	302.01	313.72	309.25	310.27	319.59	318.06	312.86	310.75	311.69	319.08	316.99	315.76	310.81	311.23	312.64	314.85	310.65	307.81	307.81	312.65	312.16	308.64	313.06	311.59	314.82	311.79	308.22	307.33	310.26	307.4	307.92	314.31
311.87	313.37	312.95	306.64	317.08	312.99	314.77	316.01	313.18	300.35	316.21	310.15	313.57	316.62	310.21	312.78	317.58	309.29	318.72	304.52	312.42	304.94	315.52	314.26	311.78	311.08	312.65	304.73	306.21	311.29	314.54	305.13	307.47	309.83	305.64	308.45	309.47	312.16	316.31	305.86	310.51	314.24	306.78	314.94	307.08	307.17	312.02	311.91	312.03	307.26
308.7	322.26	312.51	323.68	308.32	314.69	315.02	310.16	319.8	315.61	312.76	313.75	310.08	316.98	313.5	320.36	320.8	308.6	316.96	310.8	319.48	315.96	319.69	318.7	316.32	315.41	314.23	320.67	320.25	319.74	312.14	316.41	323.32	316.42	318.67	324.86	317.54	309.76	314.69	315.79	318.72	312.89	311.58	314.25	320.52	316.52	308.84	316.17	309.74	314.31
325.86	325.27	334.76	336.82	332.47	337.87	325.66	324.68	330.62	323.96	322.61	329.38	331.36	328.57	331.98	332.73	327.97	322.02	328.65	329.89	325.47	331.48	324.69	324.07	334.22	326.81	323.14	321.84	332.3	336.21	325.29	330.36	326.75	331	322.32	336.01	327.8	329.08	329.27	327.63	330.16	327.32	329.23	325.35	337.07	333.53	331.18	329.97	323.28	329.64
333.92	328.31	321.81	323.22	327.58	327.64	326.01	321.45	326.43	323.94	334.81	328.3	326.99	319.63	323.86	324.23	324.48	327.28	313.65	328.37	333.7	326.7	322.77	331.19	331.72	323.87	327.07	326.03	325.75	332.5	323.86	330.28	331.98	329.56	326.88	333.36	325.08	324.59	322.08	322.1	327.65	320.38	332.66	329.8	324.2	326.98	325.54	333.8	330.33	325.55
299.08	293.95	293.7	297.57	291.1	300.12	293.53	298.01	294.7	297.02	296.44	299.97	300.27	290.47	293.81	293.55	295.26	296.49	298.07	306.39	292.52	290.03	290.14	296.99	292.57	299.6	284.92	296.73	292.82	299.68	298.07	298.02	294.17	299.42	297.89	296	291.92	288.95	295.02	291.28	289.42	298.75	290.83	294.28	300.21	286.53	294.89	294.45	295.78	295.31
307.07	309	311.49	312.34	318.89	319.3	310.66	308.81	307.8	309.52	314.17	316.27	308.82	317.32	312.94	309.26	313.12	318.17	308.85	309.14	308.26	319.58	303.52	315.01	313.29	306.47	308.37	305.88	304.5	313.09	309.05	313.17	315.25	306.24	310.01	307.41	309.14	306.02	307.99	311.73	304.83	315.54	310.62	314.93	312.89	311.89	314.71	307.29	309.92	305.3
317.06	314.47	312.83	312.96	306.88	312.39	315.37	311.38	313.12	312.72	315.24	318.74	315.08	315.35	313.55	312.4	315.41	309.84	308.56	320.62	316.67	313.51	306.9	317.72	311.18	311.55	314.06	319.65	308.01	311.65	311.92	311.27	301.04	311.99	310.67	317.29	318.98	315.42	315.94	315.43	318.89	312.58	313.56	315.26	309.58	319.7	315.25	316.04	315.55	315.74
299.16	287.55	292.37	301.15	297.24	297.17	300.93	295.01	292.15	294.12	293.03	294.77	296.73	299.44	295.47	299.81	302.72	292.95	288.34	287.73	299.59	296.31	297.42	299.39	292.49	292.36	296.3	293.48	299.81	297.73	293.16	287.78	295.18	292.62	295.94	294.83	287.43	292.44	300.81	290.62	290.76	297.28	287.25	302.11	294.66	293.51	289.85	291.42	295.92	294.41
315.05	310.92	312.44	310.94	310.62	311.71	305.28	312.51	310.02	324.06	309.69	309.58	314.79	307.75	314.84	311.41	308.4	313.59	305.01	302.36	303.39	307.57	308.88	310.08	313.77	304.61	306.45	316.81	313.19	302.92	310.7	313.7	305.58	316.36	308.57	308.19	310.76	306.76	310.21	308.86	311.52	310.85	314.33	316.77	308.07	307.16	309.77	309.7	312.54	315.58
302.52	310.24	311.49	307.35	307.25	303.63	314.09	312.15	307.61	317.62	308.25	302.21	303.04	310.54	308.76	310.33	314.23	310.29	307.18	307.98	312.07	304.65	312.1	310.42	307.28	310.95	311.27	309.52	312.18	311.74	305.61	310.81	303.56	308.21	303.43	313.11	310.89	303.75	311.01	308.55	309.73	305.12	311.88	314.87	315.39	310.32	307.93	307.43	308.41	308.33
296.23	302.22	307.2	308.33	307.4	305.14	309.37	305.38	303.55	310.26	309.49	310.34	309.82	312.44	306.58	311.5	305.13	307.01	310.47	308.75	304.36	307.27	304.54	307.3	307.23	305.89	312.47	304.61	306.06	312.64	305.93	307.7	304.56	307.08	311.19	304.48	303.55	307.32	310.9	306.66	294.02	308.5	299.74	310.01	306.03	309.81	295.7	306.3	301.54	309.7
318.98	322.6	310.35	319.5	323.11	320.66	317.51	317	317.8	317.99	311.87	318.43	316.86	321.72	310.29	320.81	315.16	319.87	318.3	316.42	321.5	314.31	308.15	313.91	319.84	317	320.65	319.27	308.59	318.54	307.82	312.96	315.07	319.71	312.45	315.56	320.55	318.26	315.93	313.14	311.19	307.64	320.11	315.48	317.95	322.54	318.56	318.66	312.07	321.31
311.18	316.44	312.82	314.1	318.04	310.91	313.67	303.58	313.36	313.5	307.62	312.52	312.38	319.59	310.06	312.48	314.67	313.42	307.23	310.44	316.43	315.34	319.01	319.42	314.75	318.02	314.25	306.99	318.44	319.44	309.93	312.31	307.78	310.4	320.78	309.01	315.69	316.47	313.63	311.42	314.42	315.65	328.34	319.28	318.98	311.2	313.66	312.81	313.07	315.16
285.25	300.05	297.49	298.86	294.04	296.47	300.69	287.63	299.12	296.57	292.89	296.25	287.34	293.76	297.99	289.55	296.76	287.57	293.63	299.33	298.29	298.32	291.03	295.65	293.72	291.41	301.35	295.46	295.94	297.81	297.81	289.8	289.5	293.58	290.14	294.4	297.85	291.41	294.48	292.96	294.27	296.81	292.71	298.24	300.3	297.52	297.84	288.35	293.35	295.55
323.08	331.28	324.84	324.88	318.97	334.17	326.59	324.63	319.35	327.28	327.26	326.42	325.45	332.7	336.53	329.84	325.93	326.24	331.19	326.72	331.77	326.47	330.58	324.17	327.2	326.51	325.48	325.54	328.51	322.24	324.01	325.19	322.26	320.78	329.26	324.55	320.15	321.81	323.99	324.12	326.99	320.7	324.87	332.55	324.88	323.21	326.56	325.21	329.65	321.81
317.48	311.13	320.84	318.54	312.4	314.87	315.45	322.42	317.31	322.69	328.24	317.12	318.11	315.12	315.31	318.48	317.55	311.42	315.69	315.09	312.29	322.87	312.95	312.05	315.16	325.96	320.11	319.5	318.53	316.93	318.52	314.14	318.76	316.35	313.6	318.09	310.63	322.7	319.68	313.21	315.5	318.84	317.99	322.24	318.95	323.12	320.75	321.03	314.26	320.37
297.71	299.1	300.24	296.59	299.86	297.98	302.13	304.75	289.43	308.98	296.47	302.36	304.73	306.18	297.11	303.02	303.36	304.32	305.57	298.72	307.5	304.67	305.24	295.41	298.75	304.48	303.81	296.81	296.2	301.7	299.72	298.03	298.7	300.55	296.34	303.44	296.46	298.49	299.79	297.09	304.8	293.74	301.79	304.53	301.83	307.77	298.17	292.78	298.39	305.2
319.41	314.35	317.97	321.61	321.37	309.81	316.74	316.26	313.28	313	322.36	315.48	309.08	315.39	317.58	308.23	315.52	315.15	313.3	323.24	316.69	313.34	314.63	313.01	311.19	316.09	317.61	313.94	314.54	306.48	305.12	318.24	313.77	320.08	319.52	307.55	315.62	312.86	319.67	312.89	316.57	320.63	321.82	312.69	316.71	311.79	316.9	313.99	317.52	314.72
314.21	308.64	311.61	316.87	303.36	308.89	312.51	316.34	313.18	308.37	313.86	318.63	314.23	310.15	319.53	312.54	317.7	314.82	309.25	311.11	312.7	309.36	313.53	306.98	318.03	315.05	316.4	314.25	308.66	310.55	304.85	307.46	316	321.07	311.35	316.28	311.35	305.77	316.26	306.8	306.26	316.4	308	311.18	312.83	308.63	301.67	317.39	314.18	307.61
298.77	299.68	304.9	296.75	303.35	306.32	304.07	303.27	300	301.36	301.3	307.31	301.42	302.35	304.28	295.42	303.98	297	291.91	307	300.31	306.46	307.16	306.26	307.35	313.91	304.36	304.18	300.04	303.15	304.34	300.17	297.95	305.11	303.94	306.99	299.64	309.55	308.74	303.61	304.8	299.02	299.28	302.86	302.66	299.65	306.7	305.9	299.89	305.87
309.19	310.72	296.55	289.81	298.23	299.02	306.44	298.88	303.92	296.86	309.4	304.93	301	302.66	303.66	307.35	300.35	302.28	307.23	305.49	299.57	300.46	302.95	304	311.09	307.92	308.43	302.36	307.78	299.3	302.04	305.29	301.55	301.08	308.64	307.83	303.75	305.77	305.92	303.28	292.6	307.38	303.78	305.05	304.09	298.76	307.23	297.29	305.95	302.9
313.38	323.88	321.47	325.2	323.01	323.78	320.38	318.28	321.35	313.27	321	323.85	320.14	310.87	315.08	320.17	321.39	321.72	312.81	322.54	319.09	315	315.91	307.34	314.26	322.81	319.97	317.11	319.53	319.94	324.14	311.72	321.46	319.25	320.95	316.79	315.19	319.58	319.73	318.03	318.33	320.05	310.67	320.37	313.74	320.18	315.92	311.7	319.45	326.44
313.76	317.5	307.85	309.51	318.83	318.08	309.42	306.98	312.77	316.86	319.29	308.49	314.28	314.59	312.51	312.86	314.81	312.98	310.57	315.39	317.72	318.88	320.25	304.36	314.14	312.89	307.85	311.41	311.09	311.02	315.09	316.23	315.77	308.75	314.76	319.03	313.28	315.12	312.5	309.36	313.26	314.08	315.31	314.54	311.54	311.72	315.56	316.27	313.18	308.79
293.31	294.49	295.52	294.09	296.78	294.85	293.47	296.9	299.19	292.22	295.27	291.96	289.23	291.42	287.8	292.33	289.69	294.3	302.86	294.55	299.66	291.17	297	298.64	297.93	292.78	291.73	288.76	292.04	294.78	285.96	297.31	296.93	297.51	293.98	288.56	296.4	294.18	298.85	291.07	294.7	299.37	293.85	298.23	288.9	288.26	300.14	297.07	285.08	293.87
304.55	309.28	302.55	304.74	301.59	306.34	300.42	304.95	307.59	305.14	305.57	307.61	311.06	305.12	300.82	308.96	312.19	315.58	305.86	305.71	310.61	310.25	301.58	308.54	307.3	301.56	314.26	306.04	305.26	303.56	304.84	307.04	303.01	307.54	312.7	301.84	308.08	305.47	301.26	310.6	311.51	303.85	308.8	306.85	306.44	304.44	311.8	309.68	303.97	300.69
298.67	309.94	306.05	305.48	301.26	304.18	295.56	294.51	300.44	301.28	306.77	295.99	302.05	300.49	302.94	308.26	302.05	303.14	302.12	308.94	302.16	312.69	302.52	302.48	301.65	302.27	306.3	301.5	309.61	304.56	307.42	308.3	308.88	303.63	299.33	299.12	303.58	305.61	306.35	301.96	307.68	305.36	303.21	304.35	303.8	301.62	307.79	302.91	301.47	298.53
312.8	318.97	309.72	321.55	315.25	320.14	318.83	319.41	322.64	320.7	314.67	314.25	317.79	310.71	320.29	311.83	313.73	319.89	315.98	315.23	320.03	310.96	315.22	313.5	318.49	312.84	314.7	320.07	319.75	312.75	312.16	311	315.83	318.82	313.17	313.1	313.17	313	312.51	315.45	315.7	317.4	314.06	314.08	307.03	310.47	306.24	316.63	315.93	316.8
302.87	297.41	296.74	294.63	302.72	305.07	302.04	307.35	305.43	303.75	306.12	298.85	305.16	296.97	303.91	302.51	302.24	302.09	305.83	302.16	302.98	307.63	302.87	304.69	306.93	298.32	303.52	301.03	304.05	303.77	303.51	307.66	308.23	301.62	306.65	293.31	305.91	305.58	297.33	305.51	303.02	305.75	298.82	307.06	300.82	303.66	303.67	297.76	302.52	305.47
296.68	310.38	304.74	311.2	307.35	303.25	303.84	306.78	310.13	306.73	310.4	306.6	305.79	306.41	306.64	310.73	310.27	301.28	310.39	306.55	299.33	308.23	300.78	305.39	304.97	302.77	308.42	304.45	308.12	305.88	303.93	305.18	303.89	311.43	303.59	311.1	306.9	306.74	302.26	301.65	305.15	308.54	299.55	305.04	308.5	313.62	304.89	299.26	292.09	303.75
305.3	310.36	300.79	303.89	304.07	308.48	297.47	312.28	306.26	306.31	299.52	304.55	303.05	304.5	300.78	300.34	307.48	304.61	308.57	306.52	303.26	307.75	300.39	300.13	304.85	304.19	300.28	312.23	303.54	296.53	303.67	306.77	303.76	306.86	304.36	304.38	297.35	306.19	305.5	308.51	312.91	306.25	301.19	301.28	298.81	305.34	306	302.47	294.56	305.25
327.54	327.69	330.52	330.23	327.62	330.41	319.84	328.49	320.24	333.94	332.08	326.18	331.1	328.56	321.97	336.31	332.3	321.93	322.62	335.96	332.51	324.98	329.04	335.14	329.5	323.96	329.17	322.64	324.12	327.76	331.76	324.24	330.52	333.45	327.51	329.6	331.73	331.99	325.91	324.14	333.58	328.03	323.21	325.58	334.42	328.55	330.4	333.81	330.41	328.4
312.91	311.33	301.46	304.78	306.63	298.9	309.57	305.89	305.5	305.45	303.75	300.16	302.17	304.45	305.93	305.07	301.97	311.1	299.13	304.17	314.71	308.41	301.03	302.52	304.33	302.95	303.12	310.75	295.69	301.18	307.95	304.75	303.02	305.44	305.32	299.61	307.77	315.47	302.77	305.6	308	299.02	304.71	306.77	305.46	298.45	304.77	309.85	299.37	305.01
302.12	303.52	298.93	304.79	298.31	302.75	307.44	311.4	300.97	303.14	302.26	305.24	311.64	300.67	304.37	309.65	303.39	306.66	301.74	299.08	307.46	311.65	308.68	297.88	304.42	306.17	303.65	301.9	306	304.29	310.04	301.73	306.49	302.29	301.47	298.32	295.9	308.52	304.4	305.21	299.44	308.28	313.8	302.36	298.52	301.82	301.64	311.78	303.04	301.47
303.72	306.71	311.54	303.94	304.17	306.34	308.08	296.61	301.97	304.36	301.27	308.67	302.47	310.13	311.19	308.29	306.42	306.78	302.82	303.18	303.29	309.18	310.2	305.77	304.12	297.62	307.19	308.81	307.7	304.89	305.66	304.9	309.48	296.24	302.8	306.68	308.89	307.83	308.63	315.52	305.8	305.25	304.77	309.61	302.2	302.17	302.64	311.91	309.9	306.4
302.91	303.57	294.46	297.09	302.48	302.7	304.85	306.42	300.69	312.3	302.61	297.15	301.61	299.73	303.32	304.36	302.08	305.12	297.24	296.31	307.97	298.22	293.88	297.58	299.79	305.82	300.45	297.61	306.05	300.16	304	297.11	302.6	304.1	297.92	306.27	305.54	300.86	304.17	295.68	294.35	307.37	301.45	300.66	295.08	306.36	306.31	294.4	305.54	300.77
300.18	307.31	305.23	303.48	297.36	301.32	306.23	303.19	303.56	305.18	304.92	304.18	300.09	300.11	302.1	299.16	307.31	305.14	302.92	306.17	304.61	302.83	298.13	307.99	302.33	298.32	303.18	308.43	305.44	307.84	304.92	303.21	298.17	308.16	304.95	297.94	308.42	304.42	302.14	301.39	302.94	305.64	306.75	300.53	299.23	303.07	307.25	300.83	305.75	301.57
319.65	312.35	317.2	314.38	315.4	307.66	314.42	313.34	310.53	324.6	313.21	313.12	305.48	313.9	318.26	314.96	315.73	307.58	311.63	307.99	313.3	308.94	319.82	315.05	307.48	311.18	315.95	316.3	313.85	315.14	314.72	304.53	318.12	313.59	316.27	320.96	315.05	313.03	312.5	310.58	315.76	319.65	315.14	311.09	310.94	312.61	318.34	320.44	308.65	314.58
312.54	314.39	317.46	315.7	305.87	312.22	315.26	311.56	306.96	311.22	314.35	311.73	314.45	314.32	319.58	318.33	315.04	311.22	318.85	306.15	306.93	309.46	317.63	309.64	315.18	316.24	311.16	312.09	307.92	314.31	312.28	311.57	306.4	312.32	316.08	312.16	318.88	314.34	319.8	312.88	312.57	314.71	312.97	321.43	311.41	308.11	317.38	307.99	309.62	319.06
303.31	308.29	310.48	308.53	309.24	304.05	308.59	311.44	309.83	308.89	300.89	309.66	306.34	313.02	309.26	308.65	305.79	312.55	313.34	315.64	307.59	306.96	307.57	307.87	310.33	313.58	306.26	311.27	310.48	304.21	310.59	312.25	310.32	311.36	309.18	312.59	310.05	302.24	310.85	313.47	311.98	307.82	308.83	304.17	308.38	306.03	306.3	313.4	306.47	307.72
310.5	312.49	313.31	309.06	312.27	312.59	317.84	307.44	310.13	319.84	311.1	312.74	310.91	312.72	305.1	316.77	313.78	307.92	315.7	307.26	310.42	311.63	315.97	312.83	310.82	309.75	311.77	316.69	304.29	305.39	311.94	315.97	315.48	316.66	305.57	314	307.93	306.99	308.62	311.94	310.77	310.43	306.02	313.03	306.13	311.39	317.14	315.1	314.04	312.41
320.29	336.35	332.43	325.19	323.55	326.46	325.19	325.63	323.02	336.2	323.5	327.84	324.68	322.69	333.55	331	319.27	330.85	328.16	324.66	321.32	332.65	324.37	329.57	330.86	335.38	328.18	326.49	330.38	329.31	331.02	326.6	338.55	325.08	329.67	323.85	333.13	321.2	329.92	326.47	326.7	322.99	333.71	329.04	325.16	325.32	327.19	324.02	331.7	322.74
306.36	306.96	303.17	303.42	300.5	299.52	295	306.76	306.63	306.1	308.03	307.65	305.37	298.18	299.24	305.83	298.81	314.47	312.99	299.9	304.19	304.79	304.03	303.1	310.28	308.62	301.68	310.66	312.63	307.9	298.56	306.12	299.46	300.5	304.89	308.92	291.55	306.61	307.83	301.8	303.77	311.53	305.99	305.68	305.23	301.34	303.55	308.19	316.32	303.85
323.99	313.31	327.61	325.18	313.4	311.55	313.9	326.53	326.08	317.92	321.33	321.38	312.57	320.16	315.68	312.11	321.46	321.95	313.05	311.04	317.64	326.31	323.22	325.17	316.7	319.09	319.49	315.58	315.35	318	318.36	324.51	320.36	317.05	318.63	319.36	318.69	318.35	319.19	321.74	318.18	315.02	323.44	326.84	324.45	318.01	319.37	317.86	323.2	325.49
300.53	309.19	299.17	297.42	306.55	305.24	304.14	300.54	303.56	303.54	301.49	304.55	297.94	303.59	299.93	299.87	305.78	303.78	299.57	313.3	294.54	305.21	302.16	296.25	302.63	298.65	306.02	303.19	303.77	305.93	301.1	296.13	310.64	299.95	302.73	302.29	296.87	298.46	299	306.82	301.99	300.56	299.52	311.25	305	301.58	303.82	301.35	297.4	299.9
299.3	304.96	303.19	302.16	305.38	306.79	304.33	302.24	314.8	305.85	302.51	305	306.87	305.92	305.64	300.37	299.32	302.83	307.39	308.85	306.83	304.17	307.78	314.34	305.91	309.83	307.69	310.48	308.34	304.75	315.03	302.67	305.51	302.86	304.14	311.09	309.61	305.35	300.34	301.25	303.72	313.73	309.13	304.57	302.05	309.36	303.42	307.02	295.93	307.53
304.96	304.44	306.3	305.76	310.09	302.84	302.46	305.68	311.41	309.08	305.14	304.01	300.17	309.95	308.5	307.89	301.75	306.52	304.49	305.72	310.54	304.03	309.67	307.68	302.32	309.46	308.02	314.28	308.17	314.99	310.81	296.94	307.38	306.6	306.36	309.69	315.02	310.11	303.67	308.4	307.95	304.73	305.29	300.02	306.22	309.53	309.02	305.9	296.6	309.72
300.2	310.07	306.87	318	301.37	308.76	309.47	307.19	306.27	314.34	310.44	300.77	306.02	302.58	300.48	302.07	312.18	308.61	306.41	307.01	307.66	307.6	297.95	306.19	302.56	307.76	309.58	304.9	301.61	302.67	306.19	313.99	305.08	306.6	301.96	299.76	309.72	302.41	310.68	311.22	307.82	305.1	303.54	302.33	306.44	302.91	305.94	304.76	295.42	303.02
307.97	310.85	308.45	312.28	306.11	306.49	303.42	306.92	307.32	306.12	301.99	313.16	311.99	305.54	307.73	305.89	308.53	312.28	310.86	310.31	314.88	310.86	310.64	307.71	311.47	308.06	316.27	306.09	303.87	310.56	308.45	310.02	308.15	314.53	312.74	303.48	311.21	304.14	307.09	308.6	311.8	307.65	320.28	306.77	309.41	312.28	310.77	315.9	315.46	310.02
302.4	297.68	297.14	299.77	295.15	299.84	298.76	299.44	297.16	302.89	298.94	300.71	303.65	297.14	304.41	292.8	292.43	298.4	304.63	290.98	300.6	291.03	296.21	297.66	305.41	301	294.83	305.14	303.03	297.41	306.15	293.02	302.65	298.36	305.31	304.7	304.67	305.73	303.94	305.71	296.52	301.03	295.6	301.38	305.3	300.23	307.75	296.14	301.16	307.36
308.34	306.14	313.92	307.57	313.77	313.93	311.97	306.92	316.52	308.81	315.54	306.55	310.49	313.99	311.42	308.74	308.85	308.16	311.5	309.4	316.22	312.48	307.29	301.52	312.3	302.22	317.6	312.29	309.27	311.48	309.62	305.85	309.94	306.97	308.13	311.47	311.76	316.85	310.99	308.85	310.79	308.95	311.97	305.91	312.73	310.65	309.16	316.32	307	308.23
325.09	320.61	328.52	330.39	316.76	321.32	326.45	323.13	321.07	318.71	322.92	320.53	326.5	325.17	323.67	333.04	320.05	322.62	323	320.58	323.71	324.88	328.86	321.17	324.3	327.99	309.75	326.7	324.15	319.1	329.94	324.22	324.21	333.01	320.76	325.07	328.99	326.08	326.08	324.11	323.79	327.77	323.2	328.33	324.78	321.15	325.18	322.38	326.88	328.73
314.58	325.92	317.31	322.05	315.1	324.24	315.58	314.52	316.47	319.09	310.05	318.64	316.73	315.62	312.88	314.57	311.43	321.01	316.89	316.04	311.5	308.87	322.59	316.87	315.52	314.47	317.68	313.67	323.1	312.53	311.83	311.28	315.81	311.14	320.89	316.82	311.55	321.56	314.32	314.3	313.28	316.09	315.68	317.08	320.32	310.92	312.37	322.29	316.47	322.04
310.32	316.45	315.18	316.59	311.78	312.76	309.06	309.68	317.24	312.01	318.45	313.89	314.92	316.75	306.3	321.27	321.13	319.21	316.92	314.99	320.16	317.95	320.32	316.93	317.92	315.07	308.74	319.54	313.74	321.15	319.59	317.02	321.45	316.45	317.99	311.27	310.07	316.68	311.17	316	317.13	315.56	318.11	309.92	315.79	321.68	315.45	319.7	319.56	316.51
303.75	307.63	304.01	311.81	309.43	299.21	300.99	309.4	307.12	298.73	309.8	299.77	307.83	294.24	301.95	304.8	307.18	307.95	303	304.63	303.92	303.88	300.48	302.31	300.77	306.78	307.28	305.75	297.85	305.43	304.73	305.71	307.44	305.66	303.12	307.64	301.09	309.04	305.02	299.64	296.34	305.18	309.14	304.69	307.54	300.68	306.78	310.24	302.12	305.81
327.87	327.84	331.88	322.2	324.04	331.98	325.23	324.75	335.94	328.87	324.09	324.53	326.73	322.31	329.03	321.51	328.33	325.52	327.88	326.39	331.15	321.25	321.73	318.32	335.17	319.96	329.66	326.07	331.76	324.71	322.91	326.28	325.54	328.81	330.3	327.24	329.23	326.97	331.58	324.22	323.42	323.84	326.14	324.52	324.24	327.4	327.29	324.61	326.79	333.77
313.2	314.44	308.32	304.76	303.82	306.25	309.12	310.97	310.88	308.84	306.82	316.27	312.76	310.2	315.79	311.33	306.82	309.03	314.06	306.2	310.16	311.4	308.77	307.77	310.26	318.08	314.27	311.52	312	308.98	315.89	307.52	305.96	306.24	313.01	309.21	318.57	305.03	315.34	309.9	311.46	315.15	311.03	315.6	315.45	309.44	306.88	309.79	303.18	312.88
315.03	304.72	312.92	308	311.66	315.12	309.56	307.12	303.52	302.8	301.65	310.61	307.38	307.58	309.61	307.4	307.76	308.09	300.44	312.33	311.17	311.29	314.33	306.47	313.57	308.68	303.75	311.83	318.59	307.36	302.97	310.69	309.84	310.15	308.84	312.48	306.59	306.59	308.61	312.95	314.4	312.33	310.71	308.67	308.99	311.61	310.09	314.67	315.11	307.84
322.66	320.27	314.15	319.77	310.72	313.47	327.03	313.79	326.95	322.22	320.38	324.59	313	313.46	317.43	318.01	321.99	316.54	317.84	315.94	317.08	316.27	317.54	317.55	321.43	322.58	320.17	322.32	318.83	317.7	312.29	317.7	314.6	315.8	321.8	322.62	315.89	318.94	319.59	312.78	312.08	322.67	323.57	319.89	314.11	319.25	316.42	322.55	313.5	320.16
310.08	316.88	317.68	315.54	312.7	319.32	323.4	324.96	316.98	318.11	320.8	318.31	314.43	319.95	319.89	325	321.26	317.02	320.07	316.39	313.78	319.39	312.54	316.23	324.64	314.58	315.73	311.96	318.55	325.46	312.84	320.67	321.74	320.47	318.38	321.88	317.4	316.5	312.23	316.28	312	318.09	320.98	321.79	316.35	320.21	316.94	317.77	319.94	316.12
307.14	310.04	311.43	307.07	309.5	310.01	308.26	312.03	307.13	307.54	311.23	318.92	318.37	308.51	306.72	311.97	308.14	309.72	311.19	311.79	312.37	319.31	317.82	299.05	309.31	315.3	309.34	313.3	316.63	314.01	314.18	306.37	314.79	314.08	311.06	316.1	311.89	311.52	316.22	315.51	302.8	310.37	312.77	306.66	309.92	307.18	310.8	308.4	314.82	316.41
304.41	292.36	299.93	302.07	301.18	305.64	300.2	306.37	304.01	302.66	304.68	303.37	307.57	303.29	305.85	305.57	302.28	309.71	301.71	305.02	301.25	303.63	312.27	306.84	304.96	300.52	301.11	310.66	304.02	305.13	309.61	306.81	303.84	306.43	295.53	299.98	306.89	303.63	304.11	302.32	298.14	304.01	302.11	299.89	308.58	304.77	304.37	305.88	301.56	307.93
303.92	307.65	309.42	312.84	313.45	305.81	315.7	315.84	308.09	307.19	312.64	311.9	316.26	312.93	314.98	306.72	309.09	311.41	306.97	312.18	304.72	307.72	307.77	308.62	311	312.87	302.51	311.21	305.49	306.88	306.72	305.89	314.45	312.82	312.38	303.39	306.68	313.23	312.03	308.02	314.52	305.68	308.24	306.14	306.87	314.28	307.03	309.66	311.47	302.28
329.49	316.82	314.62	319.51	310.85	321.17	316.55	312.3	310.78	312.79	316.83	321.12	318.72	311.16	315.73	318.39	317.31	317.28	316.79	312.23	316.96	324.03	315.75	325.07	308.94	320.04	315.74	311	311.83	306.89	319.39	314.94	312.81	318.06	320.45	318.62	319.08	303.59	322.53	312.22	315.3	316.9	319.37	319.18	309.94	317.15	324.49	316.31	319.12	308.61
312.27	311.23	315.51	317.06	314.17	312.78	320.28	316.37	313.95	316.43	317.76	310.4	315.3	304.19	312.75	311.04	314.88	314.2	316.78	318.22	315.28	316.32	322.76	311.74	308.37	306.38	325.64	315.11	305.39	321.92	313.41	310.73	312.81	312.28	312.7	316.56	319.31	318.51	315.05	317.1	316.83	316.59	317.4	316.58	317.83	308.74	317.75	322.89	313.28	315.7
312.4	318.11	313.55	318.54	314.84	313.9	312.86	323.29	312.72	322.15	321.7	322.82	315.14	308.52	321.77	318.37	320.1	323.32	318.86	318.4	318	317	316.12	319.24	314	323.5	320.55	318.38	316.4	318.62	315.49	313	322.08	321.27	319.51	319.92	322.88	317.52	319.48	314.71	319.43	311.32	320.25	317.94	319.5	318.43	324.9	317.46	316.1	319.22
325.68	321.87	323.51	325.92	323.3	326.63	320.22	321.99	319.91	324.84	326.66	322.23	322.87	323.77	324.78	326.64	325.56	326.72	330.19	325.84	326.33	322.54	332.17	324.7	327.53	320.07	327.14	323.92	318.91	324.45	328.97	320.05	327.71	330.64	331.93	325.22	321.92	330.68	324.8	321.4	322.82	324.75	321.69	325.07	325.6	324.97	329.37	330.12	322.76	325.68
300.64	296.16	297.88	308.88	301.31	296.92	306.95	303.87	295.62	300.92	300.83	298.31	304.7	305.9	299.49	302.66	303.52	301.52	304.81	294.64	303.92	298.73	305.79	294.21	307.5	303.62	302.93	301.93	300.74	296.18	306.1	305.08	299.03	309.07	297.56	297.68	302.22	300.47	311.24	304.59	300.62	299.13	306.25	294.62	300.79	297.38	295.88	302.19	303.86	294.41
308.19	306.48	305.46	303.57	308.86	305.68	308.65	300.15	300.3	310.78	294.78	313.42	310.81	314.12	303.04	301.01	299.39	298.46	308.78	303.87	303.61	310.02	306.24	309.88	300.83	310.56	307.66	300.39	308.68	305.15	300.4	306.09	306.63	306.3	314.91	306.02	300.18	312.62	310.45	304.62	300.62	294.36	301.16	309.41	308.42	305.85	309.43	304.04	298.55	300.12
332.65	327.13	329.94	332.71	331.34	329.53	334.55	329.57	333.56	322.52	323.69	327.85	324.7	326.83	323.56	324.64	333.44	320.64	331.33	325.57	322.08	328.4	326.93	318.67	327.68	323.35	329.39	329.37	323.52	333.71	323.79	325.42	326.27	334.1	329.71	325.58	323.68	330.45	326.99	323.58	327.31	321.58	329.69	319.66	325.57	324.72	327.44	323.16	331.51	322.92
304.87	321.64	313.04	316.3	314.03	312.84	308.48	308.89	309.29	306.65	312.08	310.22	310.83	313.07	317.88	314.91	314.63	317.55	318.65	316.36	316.72	314.71	307.02	312.64	313.5	315.87	316.19	311.76	310.61	320.36	312.97	310.59	310.75	315.69	313.5	313.57	313.55	313.53	305.69	309.68	316.96	312.91	310.08	315.67	304.97	312.91	307.69	315.59	317.19	313.91
307.48	312.8	313.13	309.85	304.81	312.19	310.91	316.35	308.92	309.59	315.9	315.47	316.04	312.32	314.89	309.87	317.01	311.34	309.58	305.95	300.06	314.98	312.45	311.01	311.01	305.43	309.91	307.45	318.52	310.83	316.18	318.49	305.97	307.63	303.13	306.17	314.84	305.18	308.66	309.77	316.14	301.45	311.44	312.37	313.17	309.24	310.46	312.03	309.36	318.06
306.11	305.67	301.19	296.71	298.73	299.92	304.13	301.85	307.92	303.3	304.29	293.76	303.83	292.14	302.45	300.26	305.87	304.07	303.61	308.74	303.38	300.48	301.21	303.06	301.05	299.04	300.61	302.34	295.9	305.41	314.45	302.17	296.92	301.15	309.07	301.44	299.59	296.66	300.72	299.36	299.91	303.53	307.02	301.04	304.17	297.1	302.81	300.76	306.98	300.85
313.77	320.1	316.41	324.92	319.45	314.01	319.96	317.17	313.65	322.22	325.02	316.68	319.65	316.8	316.39	319.61	317.28	318.7	320.63	315.79	320.15	317.61	315.28	320.97	310.73	316.98	318.35	322.02	313.61	321.66	324.13	319.51	317.96	316.74	319.23	314.82	316	323.97	325.22	317.27	325.59	317.75	326.2	312.77	317.21	319.17	316.62	317.66	318.76	323.21
311.21	310.7	303.25	301.32	304.52	305.95	303.35	308.62	307.38	303.62	308.32	308.27	306.54	301.54	304.24	310.96	302.83	301.66	301.96	307.46	310.24	307.83	309.75	308.01	308.25	307.11	308.8	304.89	312.03	310.27	310	310.18	299.85	299.55	297.53	301.86	306.13	308.22	305.69	302.74	306.12	302.49	307.86	306.27	305.69	300.05	298.21	303.97	301.96	301.3
316.95	321.58	320.73	315	310.25	323.92	313.65	310.57	313.48	308.98	319.9	309.35	311.73	308.45	319.07	309.33	318.38	301.65	312.78	312.62	312.34	313.57	313.96	309.78	311.06	312.58	308.67	308.94	308.07	317.21	318.15	318.44	315.64	312.73	315.49	315.4	319.3	313.69	313.25	316.13	312.15	317.62	310.55	310.33	314.16	312.27	316.03	316.35	317.18	308.18
304.36	299.23	304.08	312.64	312.37	308.56	307.08	311.21	317.31	304.69	312.78	311.82	311.6	305.53	307.49	304.19	309.61	305.89	308.84	306.49	306.76	308.68	306.62	301.54	314.14	308.07	304.36	308.06	313.73	311.34	310.99	310.61	305.46	315.95	308.93	314.69	306.04	307.83	307.15	305.39	315.03	314.96	305.8	302.52	307.59	314.34	310.3	314.71	311.86	317.21
310.89	309.91	310.25	311.86	310.07	320.53	310.63	304.86	310.2	321.58	316.32	317.33	311.82	317.58	314.1	315.92	311.93	315.33	311.14	319.55	320.54	311.63	316.16	316.81	319.26	311.26	312.95	311.67	322.35	317.79	320.16	318.13	310.06	321.33	310.19	320.67	312.68	316.3	317.71	319.03	320.73	307.28	316.73	317.88	318.41	316.03	315.87	310.98	319.59	307.58
315.37	315.68	318.17	317.06	323.2	311.34	320.82	314.79	311.17	308.47	317.1	314.43	305.42	318.29	321.35	310.98	312.05	322.42	315.96	313.85	320.81	317.47	319.66	320.68	307.48	310.27	318.04	311.91	308.81	314.79	316.06	316.48	316.35	315.79	317.54	317.86	318.28	315.6	307.68	319.35	310.57	317.49	313.88	318.96	316.25	315.86	318.48	320.15	324.84	316.23
299.77	298.35	294.05	303.89	295.9	300.76	304.01	301.98	307.59	305.24	297.9	295.54	302.74	300.12	306.16	297.39	298.47	293.93	301.15	301.69	303.15	301.64	299.13	302.66	300.66	297.19	300.71	298.38	301.78	303.58	300.28	298.79	302.87	301.3	293.62	307.06	299.48	296.46	303.25	297.75	298.9	298.48	296.63	302.96	305.87	295.79	290.7	305.8	290.44	300.65
318.64	322.98	316.03	318.01	310.14	316.64	311.32	315.72	315.62	313.49	311.5	317.86	311.16	315.32	314.61	314.08	314.95	306.45	313.09	310.27	310.29	313.87	312.71	309.38	319.58	319.54	313.93	315.93	307.84	323.23	316.81	326.87	312.41	314.19	310.79	322.45	320.61	314.72	314.27	313.4	306.52	316.71	311.91	309.24	312.76	311.85	312.61	312.84	314.74	313.24
302.01	300.31	307.23	303.38	304.39	301.73	299.09	313.73	300.03	304.33	303.1	303.52	294.99	304.11	291.63	298.37	307.24	311.85	306.35	301.4	306.29	301.23	299.23	305.43	301.34	293.19	304.89	299.08	307.69	310.26	312.64	303.26	308.92	301.13	301.62	301.24	300.56	306.74	304.19	302.98	303.96	297.3	301.9	307.34	300.09	302.96	304.27	294.07	311.01	300
303.2	304.92	301.56	302.88	298.74	296.95	303.7	314.93	305.12	304.74	297.99	310.09	303.4	305.96	305.54	303.68	301.37	304.12	299.15	298.78	299.15	304.49	309.39	297.85	303.33	301.14	303.92	306.09	307.24	305.75	308.11	304.76	299.39	297.63	308.51	305.05	307.13	306.88	299.74	300.58	301.44	304.62	301.47	305.4	302.95	300.62	306.56	301.85	300.81	304.6
307.04	305.63	300.77	305.94	300.58	301.04	302.9	305.18	301.44	296.34	302.82	302.5	302.64	290.75	297.58	304.51	297.15	298.4	307.3	304.21	305.59	302.76	297.01	299.03	297.69	300.18	307.37	303.65	300.27	304.74	299.87	293.8	300.35	300.31	298.41	295.29	301.57	299.15	296.54	305.57	297.46	300.41	298.07	305.55	294.91	304.53	302.98	296.01	302.63	305.25
307.5	315.52	306.34	315.53	308.58	304.32	313.21	312.31	314.62	309.56	308.45	309.75	311.99	307.37	310.04	317.26	308.78	314.26	314.25	312.25	315.05	316.77	310.9	304.04	308.82	311.5	311.36	310.15	310.51	310.71	310.97	303.91	304.61	311.04	312.54	306.59	313.4	311.97	313.92	309.09	309.19	306.2	315.49	314.18	305.3	306.62	305.24	310.11	308.04	306.74
319.34	320.7	324.65	314.23	311.55	314	314.1	317.02	309.82	321.9	315.77	319.72	320.2	318.69	318.14	313.5	309.24	320.38	316.2	309.07	326.1	321.72	316.73	316.03	314.74	318.64	311.99	319.12	316.62	315	314.11	317.2	321.68	319.41	316.48	316.33	316.85	324.09	316.22	317.24	312.8	317.23	319.49	315.49	314.11	320.33	317.14	316.09	318.15	315.62
312.15	305.65	311.19	303.62	315.71	304.9	311.83	305.3	309.08	297.61	310.86	308.54	305.29	312.43	314.91	309.85	304.36	309.74	315.2	309.24	309.54	311.74	308.49	312.57	299.27	312.27	312.06	310.4	311.22	307.69	309.12	303.47	305.7	306.94	302.85	301.66	314.01	310.42	308.28	307.85	305.33	307.79	305.28	310.88	303.36	315.13	310.57	309.61	310.39	306.24
306.37	311.25	309.04	309.3	309.44	308.62	301.36	304.52	309.7	311.4	309.77	308.58	308.81	307.43	304.34	312.15	315.16	314.9	307.45	314.78	315.84	314.61	310.85	312.23	313.22	314.74	313.25	311.19	317.33	310.48	309.44	314.2	305.95	305.95	312.08	309.68	313.62	314.59	317.22	308.52	313.86	309.9	311.53	317.86	304.69	314.41	302.13	313.4	307.49	313.07
313.32	316.1	318.6	310.8	313.81	315.89	312.13	313.3	311.25	316.91	312.12	310.36	309.67	309.52	313.35	312.34	311.54	314.11	319.58	311.45	310.85	317.48	313.83	309.93	314.07	305.35	309.91	311.66	312.04	312.33	316.02	314.06	310.03	318.87	317.77	310.9	316.64	309.38	315.53	317.6	310.97	316.91	310.42	310.2	309.34	320.19	308.24	315.86	311.25	310.31
302.75	301.03	301.57	304.52	303.12	306.6	306.05	310.14	301.14	306.42	302.21	309.2	300.26	300.77	300.76	304.96	306.08	299.07	310.52	304.07	296.06	303.93	305.48	303.01	297.48	309.98	301.72	308.12	301.24	302.78	305.06	297.85	306.68	308.15	305.68	296.71	298.88	300.67	303.56	302.29	296.32	295.91	301.78	301.63	311.55	306.01	306.74	304.28	299.02	295.89
321.17	311.56	323.35	313.64	319.18	310.68	311.15	313.86	318.18	308.6	322.3	312.07	317.25	312.8	309.97	314.61	311.53	312.97	314.38	315.71	313.55	318.6	318.25	318.73	324.05	315.49	317.6	309.05	315.54	316.05	323.77	318.68	316.59	317.81	321.8	320.97	316.54	321.73	318.4	318.72	312.45	314.99	315.33	311.25	318.19	313.21	315.6	316.27	314.81	318.94
303.82	306.62	309.67	304.91	308.41	310.86	312.18	305.5	306.49	309.54	304.58	308.18	306.57	308.13	308.76	301.53	311.51	309.51	302.38	314.65	299.32	306.73	304.91	308.9	302	310.64	308.46	300.92	311.73	308.34	308.46	309.44	306.01	313.73	307.97	303.24	306.07	305.36	304.91	319.43	302.77	306.77	299.29	312.28	303.71	309.99	306.62	307.33	319.13	312.41
291.18	300.35	298.08	294.72	298.97	292.29	294.07	292.4	293.91	295.9	301.89	299.22	295.67	298.87	297.48	295.12	295.26	298.64	300.03	293.77	295.52	293.66	292.37	295.59	296.37	287.93	289.96	290.27	292.69	298.71	295.88	293.95	296.03	293.92	303.36	304.3	294.71	294.56	291.04	293.35	299.13	297.12	289.34	297.96	299.23	291.04	291.59	292.62	293.64	296.83
303.21	303.61	303.54	302.26	297.95	306.84	309.77	303.95	308.09	302.49	305	303.7	307.34	309.07	309.59	305.11	307.17	308.4	308.96	302.24	303.73	306.8	307.63	309.37	307.36	300.58	305.3	303.68	300.57	304.17	304.67	302.54	312.27	305.18	311.66	308.41	307.21	298.16	306.69	311.29	304.54	304.59	307.52	312.46	302.45	307.76	306.62	301.92	309.12	299.46
304.63	301.38	301.76	298.52	300.86	310.86	302.39	298.51	305.87	296.52	298.29	291.64	304.33	302.01	302.39	304.94	301.38	299.69	298.87	302.03	301.01	303.45	301.84	300.55	309.15	306.6	306.55	308.32	300.59	305.92	301.86	307.2	306.67	303.27	308.14	303.76	304.63	296.7	311.85	305.61	309.78	306.16	299.43	304.18	308.87	306.15	301.94	301.86	308.49	297.03
298.8	298.89	296.93	303.63	303.4	303.29	304.44	304.62	299.63	305.25	301.18	306.23	299.11	294.63	301.45	308.24	310.02	300.76	302.94	299.51	302.39	301.04	306.86	307.83	304.4	305.71	300.74	307.75	291.57	301.35	303.55	308.63	305.72	302.75	311.58	299.74	300.87	309.3	308.73	303.83	305.73	302.03	301.4	298.39	298.95	297.78	306.32	304.52	312.9	308.22
293.85	295.18	304.18	302.71	290.13	297.41	300.49	292.01	298.85	295.65	299.2	288.96	297.02	301.72	288.79	297.09	296.79	301.74	293.77	294.65	295.6	295.02	295.84	291.71	298.29	302.01	295.73	298.77	292.79	302.12	296.15	294.04	300.28	294.93	298.31	295.32	292.88	293.28	295.39	290.77	298.59	292.61	302.55	298.2	299.58	302.59	292.16	293.75	298.57	297.05
312.82	318.86	316.03	311.45	300.81	318.52	312.83	316.03	310	317.48	309.24	307.8	306.95	315.26	316.13	311.22	314.49	315.4	308.91	305.93	317.53	306.88	323.09	314.13	310.5	315.38	312.98	307.06	312.94	313.08	318.33	311.11	318.95	316.13	318.2	314.3	310.31	315.77	308.67	309.12	310.51	313.66	314.01	312.57	305.73	313.9	315.78	309.12	307.23	308.03
296.52	295.03	294.27	297.09	291.92	297.45	289.72	292.67	296.36	298.28	292.05	302.16	293.46	290.01	299.63	290.67	291.8	290.86	292.88	295.28	294.29	296.47	296.13	293.41	288.63	292.15	289.01	291.91	294.59	300.98	287.77	288.37	301.1	289.24	298.43	293.54	295.48	292.96	295.6	299.21	292.92	296.03	302.27	292.55	297.76	294	290.5	298.19	292.5	296.88
305.83	311.98	306.83	308.07	301.3	309.9	306.14	299.83	299.87	308.22	305.07	304.15	301.52	308.91	304.59	309.43	314.74	307.39	311.14	303.41	302.48	309.42	305.54	306.88	306.41	300.89	305.78	297.37	303.57	310.47	306.87	300.04	302.46	308.11	307.09	315.69	302.08	302.6	305.41	308.97	304.23	306.28	310.32	302.43	310.25	307.37	303.7	307.63	306.78	307.75
303.94	309.55	310.29	306.82	308.87	305.43	301.47	309.48	309.15	316.16	306.61	306.18	310.43	306.95	304.8	306.37	310.49	306.55	301.79	311.35	303.55	314.34	306.72	315.51	305.52	309.06	303.28	303.73	305.16	308.67	307.03	300.38	300.85	305.74	303.36	300.8	311.86	299.5	303.71	303.63	307.51	308.96	299.5	310.06	296.48	315.54	308.36	302.95	313.62	310.08
303.33	303.69	297.47	300.01	304.22	300.36	308.92	304.04	307.3	306.29	304.13	304.14	306.48	307.75	295.75	294.86	303.19	302.49	299.64	304.92	305.67	307.15	307.28	295.74	306.09	302.52	302.3	298.24	314	300.89	305.53	304.7	300.46	298.08	296.89	306.23	306.45	295.83	300.17	297.69	306.69	305.44	301.01	302.87	296.96	303.77	306.43	303.58	308.5	306.89
310.64	318.18	309.81	318.26	314.18	320.19	316.08	317.82	313.52	313.47	315.04	310.94	319.92	313.24	319.9	323.44	313.24	314.46	314.06	318.85	310.33	306.26	309.12	313.85	311.73	312.68	311.37	316.29	314.27	310.51	313.74	313.41	313.45	317.97	314.33	317.29	311.14	315.96	321.52	311.54	319.05	308.08	306.67	315.89	316.35	316.53	311.77	308.55	315.04	311.26
293.29	289.69	293.72	294.34	290.69	291.76	295.49	292.32	293.74	284.75	288.2	302.54	298.38	287.95	291.07	292.26	288.34	290.31	295.19	291.78	294.9	299	296.38	288.15	300.87	292.9	296.39	295.1	295.44	296.72	293.77	295.92	287.35	293.89	292.72	298.52	292.93	292.22	294.63	300.7	292.21	293.36	284.96	293.49	297.85	299.52	290.24	297.15	301.13	291.25
312.1	304.27	309.43	307.55	311.21	313.74	308.17	308.3	307.95	312.69	303.45	307.7	303.26	308.69	312.05	307.56	313.06	311.17	308.26	317.11	303.07	309.46	309.03	318.53	306.5	312.43	308.04	310.03	302.45	309.36	308.53	308.57	314.94	307.51	310.31	308.82	304.77	303.36	307.38	301	306.92	305.36	312.07	303.12	307.79	309.59	303.2	310.88	307.09	298.34
306.54	299.44	304.35	310.82	304.77	314.12	307.02	304.77	301.89	313.27	307.51	305.28	306.87	313.97	307.47	306.45	304.29	297.15	306.97	301.58	310.53	308.96	301.99	304.93	294.81	303.64	298.55	306.71	298.75	308.05	305.27	302.99	306.45	299.86	306.71	300.41	306.31	314.21	298.95	310.64	307.96	309.9	305.89	305.36	306.33	310.4	307.84	303.55	309.49	298.77
311.09	319.62	321.74	325.93	319.29	322.89	318.93	313.1	319.28	320.78	315.66	323.62	318.61	314.55	314.21	321.43	318.04	319.91	326.5	318.91	311.83	320.38	315.68	319.97	317.18	325.85	315.15	317.58	319.78	311.17	313.92	321.73	315.63	324.47	311.66	317.21	315.67	317.32	322.6	319.04	317.77	315.36	312.53	313.86	314.94	315.02	318.98	315.5	319.8	311.91
312.28	316.25	309.27	315.93	308.08	316.21	305.62	310.46	311.84	313.61	308.54	309.73	311.27	317.84	311.63	315.39	315.38	311.37	315.6	317.92	307.8	308.4	321.14	310.33	322.27	319.08	322.23	314.89	316.32	314.32	313.14	317.86	316.47	314.53	317.76	315.27	309.64	320.72	321.82	313.92	314.1	320.78	314.56	313.84	313.91	319.02	320.45	315.04	315.49	312.14
300.18	293.83	300.64	310.34	299.6	299.41	306.57	303.3	297.1	306.67	297.94	300.42	302.37	308.68	302.42	305.41	307.57	295.6	301.87	301.65	305.21	306.12	311.62	303.25	303.56	306.03	300.57	303.17	301.78	302.15	300.79	299.45	301.38	302.33	297.48	308.83	301.6	300.3	302.64	299.82	302.25	304.18	306.55	302.39	306.66	306.71	298.75	304.24	299.12	306.42
301.98	301.67	301.39	316.02	301.36	296.31	296.49	311.01	303.11	306.72	300.29	294.99	301.38	304.97	302.27	309.32	308.35	301.26	305.94	304.96	307.49	307.39	307.52	305.29	300.26	309.04	310.16	309	309.33	306.17	307.8	308.54	312.04	307.64	307.1	299.46	313.35	298.16	298.62	300.41	307.77	301.61	296.89	306.46	308.83	304.85	304.19	305.02	308.33	298.96
320.29	321.17	310.93	323.77	318.06	314.52	321.8	320.58	311.44	318.3	317.7	323.96	313.97	314.84	311.8	315.88	312.95	315.52	322.05	316.9	316.93	320.77	316.15	323.08	314.38	315.47	310.52	323.83	317.6	313.52	326.39	315.8	323.75	313.22	307.11	315.05	313.41	325.69	309.01	311.78	315.02	316.18	319.82	317.17	317.71	328.7	319.18	312.81	315.99	315.57
321.33	311.92	312.59	309.54	317.6	317.27	319.27	326.7	321.52	317.55	316.94	316.87	311.05	318.36	318.22	317.21	319.71	322.79	319.96	315.88	319.73	314.71	320.2	322.68	326.06	312.02	312.3	313.71	307.51	316.43	318.88	321.64	317.24	308.72	310.68	318.88	320.15	314.36	308.69	320.36	320.2	311.35	315.32	312.62	313.94	321.32	319.68	319.85	313.61	321.14
293.77	299.28	291.46	290.13	294.29	295.05	290.21	291.62	289.34	288.8	296.82	297.85	293.54	295.28	299.33	297.43	297.75	296.7	290.57	290.54	298.46	296.71	297.32	294.88	289.73	292.37	290.95	297.1	293.25	294.69	292.36	300.85	290.92	295.25	296.37	297.43	298.51	290.29	298.32	298.92	299.01	290.5	297.21	286.11	294.39	293.15	290.49	292.71	297.37	293.75
309.25	304	300.61	305.57	296.54	300.38	304.16	303.47	308.77	300.59	299.2	302.42	305.44	301.14	302.16	298.21	303.43	296.46	308.03	307.06	296.48	298.45	302.12	305.23	301.81	299.52	296.72	297.54	304.27	298.52	304.84	305.79	307.31	302.67	306.36	301.59	298.94	303.03	310.43	306.87	302.98	293.29	302.09	299.36	307.34	301.43	301.22	313.25	302.16	307.53
312.08	320.37	316.41	314.19	315.02	312.81	314.64	316.27	319.91	315.8	319.52	313.28	313.19	318.14	315.64	314.16	315.39	320.29	323.08	316.49	314.81	309.95	318.9	313.95	310.16	309.22	316.25	301.48	316.38	312.95	311.51	319.33	316.41	322.22	314.7	313.56	311.24	309.62	313.82	319.09	310.69	319.02	311.94	310.44	311.28	312.99	315.64	319.27	307.64	309.73
307.32	311.61	307.58	315.35	303.35	299.28	308.38	308.47	305.5	306.33	313.23	314.73	304.35	312.86	318.18	303.52	303.42	314.54	306.08	306.62	311.07	307.68	303.81	303.86	305.47	312.8	305.65	304.1	299.08	309.57	307.84	297.56	300.95	303.08	301.13	308.99	307.85	307.71	306.04	313.62	301.16	308.12	311.46	304.3	308.24	303.45	312.07	303.72	303.55	304.04
331.17	329.82	321.69	330.85	320.38	333.78	330.91	332.24	323.33	322.61	323.56	323.78	323.14	324.26	331.86	326.51	328.82	334.18	330.75	325.54	323.94	329.45	325.89	323.86	325.75	329.22	334.62	334.43	329.18	331	326.31	326.43	325.27	324.57	322.97	334.23	323.97	332.33	330.57	330.66	325.21	333.25	326.86	329.92	325.29	328.84	319.47	321.2	332.09	331.49
316.19	322.57	320.03	319.08	317.66	326.01	317.12	320.7	321.72	319.59	311.97	318.63	321.46	316	319.32	321.41	315.17	307.62	315.14	321.88	320.3	314.72	318.83	316.97	312.45	314.09	316.31	317.72	323.68	312.83	312.38	314.93	315.19	318.37	317.7	320.16	314.21	323.3	321.25	312.91	321.62	319.85	324.14	315.54	316.89	318.23	316.32	317.68	316.48	321.8
316.49	303.16	313.92	306.77	312.87	314.27	317.04	310.29	314.12	310.01	312.41	314.03	307.14	311.96	308.01	305.37	310.97	307.31	313.85	302.67	311.34	307.63	313.93	315.76	311.9	310.67	312.83	309.77	318.86	315.19	315.61	314.96	308.85	312.85	310.12	310.93	303.6	319.58	311.93	302.31	309.73	317.13	321.18	312.96	312.11	309.91	305.33	312.15	305.48	313.34
305.64	309.94	304.94	303.79	303.7	314.5	304.29	313.91	302.78	315.79	303.93	306.92	306.65	309.56	304.81	301.44	313.93	304.46	299.29	306.87	308.43	301.28	309.46	302.94	305.38	309.78	306.29	304.35	314.86	300.57	305.22	299.47	303.71	305.73	307.18	310.37	310.54	308.54	304.35	302.63	302.98	304.78	302.81	301.35	314.72	303.62	300.06	300.51	309.84	304.39
310.51	311.23	312.39	319.59	319.35	312.71	317.89	311.1	322.54	319.68	318.14	315.03	314.72	318.57	312.32	318.6	311.27	307.87	312.96	313.07	313.76	321.7	317.87	314.9	317.89	314.66	318.74	315.68	318.12	314.32	316.84	315.17	308.6	315.97	309.87	315.36	315.28	315.21	315.26	308.38	318.15	314.58	307.29	314.99	310.12	318.65	307.76	313.1	318.48	317.31
309.04	303.9	301.17	301.37	306.31	303.97	301.36	292.32	301.27	301.26	305.15	302.98	298.67	298.08	298	299.6	298.11	298.31	306.83	298.29	299.46	303.5	307.58	297.05	295.4	301.12	294.58	300.04	297.76	298.22	301.91	292.61	301.02	301.5	297.69	304	294.35	300.33	296.06	297.47	300.03	300.99	300.87	305.01	304.34	302.71	299.89	298.24	299.01	302.75
298.76	302.21	303.13	298.69	309.46	308.87	315.77	302.45	304.3	310.25	309.06	312.14	311.86	307.65	307.99	307.66	312.28	310.99	307.83	310.13	303.61	311.65	303.97	303.05	299.38	307.33	316.23	310.29	302.68	310.72	304.46	314.44	307.79	307.25	310.24	295.28	306.17	294.73	313.19	305.51	304.34	312.9	303.57	305.01	307.81	311.44	305.94	309.8	304.8	311.94
302.45	295.05	290.34	290.84	296.03	291.48	293.3	286.68	291.32	300.17	293.17	295.05	294.88	292.83	295.58	294.24	293.64	291.75	286.38	295.23	295.7	298.99	292.88	291.94	296.35	294.48	300.17	295.64	294.94	297.66	287.31	291.14	301.16	296.16	292.64	294.25	302.57	296.17	295.56	291.06	291.93	294.03	299.15	303.12	300.43	294.49	291.61	293.99	292.42	291.58
330.51	333.8	325.01	330.78	327.41	329.19	329.06	325.07	330.74	327.87	328.85	324.26	331.96	329.13	329.6	339.01	326.49	321.29	328.4	326.07	326.34	323.06	331.59	330.01	330.4	333.65	331.04	327.79	325.61	331.59	330.18	333.32	328.26	326.78	326.52	327.43	328.25	326.36	334.02	324.84	332.56	330.76	328.65	334.32	332.7	331.28	332.26	324.96	334.9	324
299.42	306.81	305.85	300.87	297.23	304.61	303.87	301.78	304.07	300.52	295.77	302.64	308.77	303.27	295.99	296.09	304.99	312.94	309.17	306.25	298.63	308.39	307.29	308.89	303.18	302.46	308.91	303.17	309.97	300.13	304.72	303.63	303.47	307.1	297.7	300.5	296.17	294.57	306.9	297.46	306.38	300.56	308.2	306.58	304.85	307.86	306.1	300.67	301.54	304.77
309.29	309.84	313.63	313.13	309.06	308.9	316.83	309.05	318.93	313.32	313.58	315.72	311.99	312.61	316.68	312.47	313.1	322.53	313.23	316.47	316.21	313.55	314.2	316.57	308.53	308.47	317.59	310.33	302.09	309.6	311.21	316.82	309.31	314.62	316.07	309.46	301.01	314.8	317.02	310.39	305.87	310.4	308.5	308.5	319.2	312.14	316.27	317.94	313.21	308.53
307.69	305.52	305.69	312.81	308	303.83	306.47	301.15	301.25	307.19	305.91	313.99	307.24	306.05	313.35	317.28	305.84	310.91	306.63	305.5	300.11	309.77	299.07	308.2	302.85	312.49	305.66	300.18	311.17	313.51	310.97	307.93	305.47	314.04	312.51	307.44	300.6	310.57	310.74	314.69	310.43	304.81	310.42	306.54	303.17	299.07	307.53	311.21	301.93	312.67
307.92	301	299.28	304.62	292.07	305.8	302.41	308.7	302.7	295.01	299.98	298.66	297.27	301.16	294.04	300.03	300.38	296.32	302.35	295.81	297.79	303.83	301.83	293.29	300.52	301.57	294.14	294.96	294.4	306.05	304.26	297.66	298.03	297.22	302.47	298.72	306.08	299.72	297.1	298.34	304.36	297.77	297.21	297.05	296.95	305.06	304.44	297.29	300.89	295.9
309.87	308.09	306.29	306.72	296.48	302.42	306.25	297.56	311.19	301.17	311.94	295.7	304.49	301.29	299.44	308.48	312.37	302.91	295.57	303.85	305.16	301.84	306.51	311.03	308.07	306.39	296.7	305.13	307.59	305.06	300.22	301.45	305.76	305.99	298.46	305.19	297.23	309.9	307.78	304.1	303.47	310.3	304.54	302.06	308.41	308.77	306.71	302.71	307.41	307.6
304.68	296.97	303.43	304.33	303.44	303.39	309.47	304.13	303.4	302.01	297.88	299.78	301.92	300.51	296.44	305.22	303.2	302.85	300.69	302.96	300.44	306.29	304.25	300.83	305.84	300.84	297.28	305.95	300.16	305.57	304.97	308.3	309.21	304.4	301.94	307.61	300.06	305	308.86	301.75	307.64	300.98	303.81	306.16	294.3	304.33	302.06	307.6	299.77	301.28
313.81	317.12	316.14	307.32	313.52	318.38	317.08	313.23	311.46	309.77	311.59	313.55	315.85	326.8	320.27	313.6	319.43	320.92	315.77	311.56	317.69	313.63	309.22	308.2	314.32	313.52	307.33	312.88	314.67	304.64	317.2	318.89	314.86	314.59	320.85	318.54	315.43	314.58	323.64	315.19	314.96	309.82	309.49	318.25	315.73	303.07	315.48	314.59	318.65	316.5
310.97	310.76	311.87	324.79	316.43	313.09	311.3	313.36	310.79	313.56	307.15	320.16	312.48	309.72	318.9	313.42	319.04	310.9	311.28	308.52	304.7	307.23	314.55	313.17	315.04	312.97	321.66	312.62	308.71	316.72	313.55	315.4	316.11	311.9	315.2	314.38	321.78	307.7	315.29	316.44	312.38	316.08	310.9	314.9	311.31	312.97	323.66	313.87	310.23	311.16
312.39	311.65	319.8	316.46	315.83	313.69	316.91	306.5	313.83	309.56	310.08	313.17	311.77	312.54	315.63	306.4	319.42	314.98	317.27	310.62	313.4	310.03	311.08	316.18	308.97	318.03	315.28	309.44	317.13	319.14	319.59	312.77	310.54	315.68	306.72	313.03	313.01	311.52	313.74	323.53	309.83	313.49	314.66	312.46	316.07	315.46	312.86	312.08	312.84	315.92
306.26	302.75	303.36	304.39	309.44	300.07	302.46	306.37	305.72	315.29	303.93	305.14	296.63	303.63	301.96	305.25	302.06	300.83	302.94	305.16	304.24	307.5	305.8	302.34	295.99	309.87	304.22	306.39	297.91	301.79	304.76	304.84	302.91	303.77	302.67	302.38	305.15	302.95	301.18	308.64	298.39	299.68	306.15	316.27	298.95	309.12	300.91	309.75	307.97	301.64
306.23	320.66	310.03	315.83	315.21	317.56	304.92	314.42	304.81	314.46	312.26	312.42	315.04	310.19	311.66	310.22	313.5	312.6	314.2	312.43	320.85	317.46	310.48	311.68	308.64	312.74	314.32	312.88	308.45	312.16	309.25	313.73	310.73	306.1	311.87	312.1	309.85	312.62	309.27	312.31	315.5	314.28	314.1	307.56	311.34	314.87	311.84	314.48	312.76	312.82
313.28	308.75	312.15	320.39	315.24	316.28	307.13	320.75	312.94	318.9	308.79	316.06	320.53	315.8	317.7	309.92	314.73	316.63	313.75	313.04	323.02	322.99	316.55	320.67	315.38	318.33	315.98	316.91	313.54	317.02	310.19	312.38	317.02	309.53	314.78	312.75	315.78	309.39	309.41	315.11	312.74	307.47	309.38	317.33	316.79	316.36	317.42	322.01	311.84	311.91
298.05	296.04	298.42	300.67	293.91	290.85	296.96	292.86	289.23	301.2	290.24	297.58	297.58	300.59	298.48	297.32	296.25	299.75	294.51	299.79	299.3	297.55	297.03	296.23	298.5	297.27	295.9	291.55	295.5	295.83	293.03	289.89	293.97	293.63	293.68	294.56	297.07	298.01	298.64	296.61	294.18	294.84	296.26	288.41	299.23	290.19	293.65	291.65	296.54	301.69
317.57	313.09	310.8	318.47	314.06	319.9	312.98	319.91	311.42	319.96	316.75	306.86	313.35	320.24	314.1	311.22	316.8	311.73	322.62	311.28	314.61	314.01	313.85	320.12	320.7	316.82	310.18	319.18	311.36	308.86	320.14	309.48	310.74	316.86	304.24	314.07	318.86	317.79	320.92	307.66	311.29	316.43	309.43	316.03	320.28	317.7	314.43	313.31	320.76	316.47
298.49	311.5	311.07	304.07	311.99	310.53	310.22	303.18	313.63	299.25	317.86	305.1	302.46	309.95	309.56	303.16	310.8	307.22	315.05	304.07	305.37	309.73	305.04	307	309.27	312.63	305.36	305.62	308.43	304.86	303.21	305.9	306.22	308.33	309.79	303.62	313.93	308.32	309.93	301.97	315.61	302.48	307.51	303.95	308.98	307.47	310.08	305.38	315.12	303.79
309.62	302.52	303.92	298.09	299.75	304.4	303.83	305.8	305.35	304.01	310.82	303.96	304.45	305.75	305.21	307.78	306.65	298.42	299.98	313.45	305.42	308.39	303.49	307.55	302.82	300.64	308.95	305.71	307.37	301.94	306.7	308.86	305.89	307.07	296.34	306.32	306.64	308.71	306.06	306.23	297.6	306.89	300.42	305.11	312.29	313.08	300.77	300.93	299.02	302.27
316.71	307.04	315.58	315.67	319.51	320.1	316.22	315.25	318.94	314.87	323.99	321.78	316.97	312.28	317.96	308.31	321.02	316.78	315.13	313.08	319.22	317.24	316.37	315.56	317.49	313.43	316.71	309.14	322.31	313.86	319.98	317.47	310.93	317.81	323.12	320.34	324.21	318.04	311.78	319.15	315.48	319.14	318.36	317.16	313.67	316.65	319.33	315.79	315.64	314.35
306.48	310.39	305.04	312.99	305.32	304.93	306.25	304.09	312.25	300.85	311	308.94	312.88	316.77	315.76	315.12	306.02	307.72	309.15	303.62	307.15	307.53	305.22	305.33	309.95	301.91	309.4	307.5	312.19	302.96	307.68	311	314.35	299.76	311.9	311.34	301.3	303.39	304.77	307.07	308.9	314.64	311.86	307.08	315.48	305.24	306.47	306.22	310.68	312.77
307.75	310.94	317.28	310.83	312.02	304.27	309.11	313.03	312.26	312	312.46	304.98	320.23	310.36	302.64	304.15	315.06	311.49	307.37	305.68	311.2	313.81	309.56	315.87	306.87	310.41	306.36	316.71	307.7	306.73	316.57	312.22	313.97	309.66	305.35	313.43	310.46	307.26	300.5	309.17	316.34	313.01	311.33	312.7	311.72	308.83	313.17	305.22	317.63	312.16
319.96	317.35	316.03	314.15	315.89	314.81	307.55	326.41	316.97	313.31	308.14	309.62	318.4	313.02	317.67	315.22	314.21	320.5	315.87	316.08	317.68	312.13	313.2	310.67	315.92	307.03	317.47	313.84	318.39	319.92	315.54	312.78	324.21	316.77	299.9	321.31	309.19	311.19	311.54	311.99	317.15	314.96	316.99	318.66	312.75	312	320.66	314.89	314.65	309.39
323.41	327.53	322.65	323.65	323.51	328.37	328.22	324.11	321.57	321.5	328.31	324.94	322.29	327.19	326.98	319.27	329.5	322.8	331.46	320.23	323.15	323.79	320.62	324.34	317.8	318.27	322.01	326.65	323.8	322.24	325.98	328.77	324.94	322.01	327.11	326.4	319.92	323.21	323.74	320.91	324.79	331.71	319.12	326.68	328.69	327.8	318.73	326.38	323.04	322.21
316.48	315.81	316.43	321	311.12	322.1	321.24	318.45	317.25	311.58	318.95	319.19	315.63	323.54	308.94	312.98	326.36	311.03	326.56	314.08	315.86	326.54	316.54	317.95	311.48	315.14	322.38	317.47	318.22	313.92	314.47	320.6	326.05	316.02	322.99	323.27	323.51	319.2	317.71	318.22	312.84	320.27	321.34	318.26	319.63	309.12	319.19	316.86	325.59	323.82
329.29	328.93	331.58	328.48	330.42	330.3	326.57	332.97	322.92	326.44	333.65	328.58	336.54	325.23	333.81	323.47	325.37	332.38	329.09	323.36	328.54	332.57	330.4	326.35	328.99	331.94	333.55	328.19	327.25	324.55	323.84	333.84	328.84	323.6	320.44	334.59	322.47	330.31	331.13	333.84	330.14	328.92	324.32	326.21	324.76	326.59	333.26	325.9	328.08	336.11
318.74	323.41	312.9	321.36	313.81	319.84	312.69	323.16	315.72	315.2	321.27	311.06	314.33	308.38	308.98	311.24	313.39	317.54	320.45	308.72	312	314.88	324.14	318.24	319.91	324.9	311.89	320.81	322.71	318.36	312.31	310.38	308.47	310.23	310.44	319.38	312.37	319.03	312.21	321.44	312.22	311.59	315.49	312.96	315.32	321.85	303.44	310.99	318.08	320.95
294.24	303.51	294.99	298.58	301.29	297.23	297.76	301.95	295.85	304.81	301.26	292.31	301.91	295.86	297.89	301.11	302.42	300.35	297.62	285.74	295.14	295.23	293.55	291.86	303.07	295.22	292.32	287.67	300.23	286.39	295.73	303.6	296.22	299.57	291.09	295.57	293.68	293.45	291.34	296.05	292.28	290	293.81	295.54	297.75	294.46	298.51	294.69	295.31	300.53
298.53	299.66	301.74	299.48	293.37	305.74	296.8	301.63	299.37	299.12	298.54	295.9	288.39	298.52	297.65	295.7	292.05	293.33	304.77	294.76	296.85	293.73	289.1	298.44	297.19	300.92	293.39	287.3	292.78	301.15	298.08	298.73	299.72	295.61	296.16	294.83	301.49	299.41	304.58	298.48	302.06	303.87	289.47	298.9	293.57	300.35	300.38	298.45	297.89	300.95
312.25	313.95	317.41	310.55	314.94	310.27	315.24	313.18	319.87	317.74	318.5	313.94	318.74	310.53	313.55	317.54	315.92	317.49	312.87	319.93	321.37	303.45	314.67	313.12	313.74	318.49	316.01	313.32	315.21	317.02	306.91	310.23	314.06	313.01	314.84	309.5	314.24	309.76	311.62	314.51	322.96	313.84	315.04	307.63	316.16	312.64	321.13	308.96	309.93	308.28
308.64	309.75	305.15	305.23	302.54	305.57	305.93	305.66	304.31	301.86	305.68	309.14	308.85	302.64	305.83	306.71	300.56	304.85	302.34	305.32	295.73	306.67	303.31	308.16	306.15	299.65	300.25	298.05	301.57	303.34	296.26	303.45	299.53	307.42	301.49	300.37	310.05	297.42	300.34	309.25	298.58	306.08	302.46	303.83	299.36	303.75	304.08	298.7	302.05	304.4
297.07	310.27	309.72	297.77	312.69	307.83	301.69	302.32	301.6	303.92	308.18	298.65	306.84	306.44	305.31	308.21	309.15	304.73	303.19	307.39	306.29	306.49	305.89	298.39	304.1	299.96	307.85	308.61	307.28	309.89	309.68	304.4	304.26	308.89	304.37	308.62	309.42	305.32	307.43	300.01	302.72	304.67	304.89	307.78	301.94	312.07	307.21	306.69	303.78	303.14
301.57	301.91	305.35	307.63	303.08	304.66	301.75	305.71	302.97	303.69	311.34	310.77	305.63	300.29	298.38	300.94	300.26	302.71	298.15	304.7	302.26	301.13	304.33	304.74	298.57	308.15	302.14	317.38	304.54	304.53	297.61	305.95	306.78	301.95	307.07	299.38	303.89	302.52	301.39	303.91	304.27	298.39	307.96	307.09	300.85	303.8	298.41	306.33	299.53	303.87
306.33	309.69	314	303.37	307.43	305.01	307.93	310.53	305.61	309.66	310.6	300.12	300.49	302.6	305.11	308.65	308.43	305.98	302.84	303.06	310.61	319.14	308.91	311.17	299.45	303.69	307.11	301.62	305.32	308.05	299.64	312.31	302.47	311.75	301.63	302.45	301.15	305.45	304.64	305.34	298.6	309.54	307.5	311.28	309.23	311.59	310.51	307.29	306.18	306.78
300.06	300.97	303.48	305.77	295.52	300.63	300.45	299.57	300.86	309.86	296.02	303.2	306.27	300.79	307.45	302.69	300.47	303.1	296.29	300.21	301.25	298.42	305.39	307.82	301.04	306.83	304.02	302.59	301.45	303.95	299.8	298.82	303.06	303.57	307.73	303.88	303.25	297.06	301.06	299.11	303.47	304.39	299.15	302.09	294.09	305.23	301.48	303.95	298.07	299.37
326	318.87	324.59	318.72	325.69	319.5	332.36	326.3	333.25	328.33	331.56	317.29	321.69	327.75	319.88	330.11	323.74	333.44	332.27	333.36	325.19	320.56	331.92	334.17	322.1	326.57	322.33	325.02	326.44	319.45	318.75	330.31	328.39	327.11	334.86	322.4	331.33	324.84	325.32	329.32	319.22	330.27	324.36	332.94	318.85	322.9	325.52	329.3	324.11	329.62
313.37	310.44	314.11	313.33	312.76	311.8	304.74	307.99	312.51	320.17	307.33	320.29	310.88	311.53	314.76	311.81	316.8	319.08	310.29	315.82	308.2	314.55	313.39	317.9	311.64	311.21	316.31	314.88	309.63	312.09	310.71	311.01	313.35	309.36	308.01	307.23	310.56	310.31	314.87	311.24	312.84	318.99	310.22	312.12	314.66	311.59	309.8	311.56	315.71	313.86
310.52	312.14	308.72	307.65	316.67	303.56	313.91	302.12	309	312.26	306.83	307.18	311.57	305.11	307.18	310.05	307.04	303.41	303.58	306.18	311.71	308.73	306.02	305.76	308.95	309.77	310.06	309.31	306.43	309.53	307.69	301.88	307.92	307.6	310.9	303.71	310.16	308.89	311.77	309.49	307.21	306.9	306.25	309.44	303.69	306.46	302.55	305.38	303.9	303.14
296.95	300.84	285.45	304.65	299.03	294.57	292.38	297.4	300.75	289.42	295.16	297.65	296.65	297.86	291.54	296.17	294.89	295.63	294.62	293.87	296.57	295.75	292.06	293.63	302.98	297.18	293.71	293	285.63	285.65	299.3	297.84	292.16	291.91	293.55	299.48	297.19	292.35	297.23	289.77	292.62	292.57	286.94	287.26	298.69	294.03	296.79	297.1	291.83	302.77
307.75	311.23	308.24	301.2	310.4	305.57	308.62	314.66	306.01	315.69	305.34	303.2	309.02	307.31	308.97	301.29	304.57	301.74	297.99	301.7	311.14	309.18	311.52	306.01	303	310.42	300.29	317.94	306.47	302.58	306.75	299.2	306.2	303.43	306.55	309.24	304.22	311.85	305.34	296.54	315.06	307.63	308.57	307.39	307.95	307.59	304.46	305.13	301.97	310.29
303.46	299.46	312.65	300.44	301.13	302.75	302.59	311.82	310.2	307.35	303.99	305.43	305.95	305.88	301.71	297.59	310.55	300.49	299.96	298.16	304.51	296.25	302.28	309.72	297.79	304	309.88	306.99	302.69	300.68	308.9	301.93	307.1	307.16	306.77	304.88	306.33	309.73	308.2	306.43	307.46	301.75	300.42	303.43	302.61	305.32	310.35	300.83	305.77	310.82
315.61	322.18	318.9	321.58	331.15	316.54	312.76	320.31	318.46	309.87	319.37	318.07	320.52	321.98	317.08	318.73	314.97	316.99	311.59	319.48	315.74	315.03	316.64	316.15	315.03	319.23	320.65	310.99	315.64	314.15	319.06	312.58	319.28	313.73	316.03	316.04	307.63	313.7	315.19	315.03	316.24	318.63	314.06	317.17	318.13	314.57	314.8	316.54	313.78	321
301.06	309.75	303.79	302.22	313.06	308.95	302.69	303.55	305.79	304.99	303.88	304.23	313.35	311.19	307.03	306.6	304.94	305.91	300.66	303.19	303.52	303.13	312.28	306.89	314.41	304.29	298.92	301.06	307.34	305.04	310.14	301.72	300.72	301.23	301.89	306.19	303.4	313.04	304.96	303.29	309.46	306.81	305.8	304.43	305.23	306.25	307.33	301.13	296.68	306.67
299.54	292.22	295.87	302.89	298.08	299.12	294.97	301.1	297.38	299.65	301.96	307.25	309.12	301.37	300	297.4	301.23	313.46	304.2	301.44	297.36	301.16	303.23	302.11	298.3	302.61	308.61	302.19	301.64	303.53	300.13	295.34	304.41	300.87	302.34	297.46	299.19	300.34	294.29	300.02	304.26	294.37	296.92	303.22	300.3	302.64	304.03	301.13	303.83	306.06
312.51	315.98	314.06	315.29	312.96	321.17	313.58	315.85	316.02	307.93	318.56	313.47	314.87	319.32	311.26	315.47	320.16	314.51	321.45	311.58	312.87	317.58	316.66	322.1	322.08	314.16	311.53	311.41	311.71	318.18	307.73	316.78	313.59	316.18	315.05	313.63	317.21	322.19	307.89	317.46	327.68	314.23	318.22	317.14	312.86	316.44	313.39	314.24	316.89	313.97
320.51	312.31	322.49	319.67	325.15	312.59	317.36	317.3	320.79	319.29	317.32	320.64	315.92	317.09	323.5	316.7	324.11	311.18	319.82	323.31	316.96	322.4	311.19	310.82	317.86	320.23	317.99	319.54	317.55	317.47	323.16	320.2	314.87	319.66	316.36	322.17	320.76	314.73	324.39	316.23	312	311.87	320.2	318.05	310.74	316.16	317.93	316.31	317.69	329.17
316.64	309.07	317.09	318.67	321.24	321.11	314.12	309.29	311.99	317.12	312.14	306.75	314.48	314.18	324	307.59	315.25	311.26	312.16	314.54	316.09	311.44	319.49	316.79	315.72	308.22	312.06	315.54	318.28	311.56	312.87	308.75	309.11	314.25	310.7	316.27	313.23	319.48	310.83	311.75	314.02	317.29	318.39	312.69	312.78	316.62	312.79	314	319.4	319.29
309.29	319.3	313	321.96	314.81	321.84	309.17	316.05	315.88	313.55	313.06	309.39	311.01	317.13	311.72	314.44	299.28	315.64	317.87	308.61	313.47	313.76	319.08	305.6	321.29	318.56	314.75	315.01	318.66	311.39	310.07	317.61	310.59	314.04	321.11	317.72	316.85	312.79	310.81	315.77	310.41	311.92	314.12	308.94	308.34	315.39	313.62	316.38	311.06	316.4
297.44	303.89	304.69	298.21	306.24	299.9	306.9	300.59	310.92	306.32	306.99	301.39	304.21	302.43	301.36	301.75	302.79	303.27	308.49	303.17	306.83	302.85	304.9	302.63	302.92	299.2	303.09	302.81	297.56	300.52	302.16	307.34	307.42	304.15	308.15	309.55	297.36	307.86	300.49	304.72	302.39	305.44	298.99	310.53	303.34	306.86	306.57	307.88	307.98	307.3
322.89	321.53	326.46	329.42	327.95	322.57	324.82	322.82	327.89	314.27	325.71	325.3	326.02	323.74	327.13	326.67	328.14	319.65	331.53	323.8	322.94	327.23	331.82	325.47	323.92	322.73	322.9	321.8	330.18	328.99	332.01	317.86	323.39	321.43	325.06	329.44	321.53	325.74	325.18	326.6	322.27	326.39	319.74	329.8	324.57	324.05	326.94	325.29	324.5	326.6
327.62	321.18	327.74	323.29	325.9	326.28	319.87	323.66	318.09	331.01	326.74	325.83	323.3	324.03	328.11	327.75	323.69	321.37	332.98	326.92	328.71	327.63	328.76	327.98	326.21	324.15	326.08	323.23	329.67	327.1	327.41	320.94	322.51	320.93	322.71	327.28	327.7	318.53	322.34	322.29	326.79	322.96	328.32	323.29	321.46	326.92	318.66	316.56	322.53	324.12
310.07	318.14	309.05	310.1	307.95	299.98	307.36	311.17	309.23	311.56	310.4	311.38	306.52	309.5	312.94	315.16	313.84	312.74	309.95	308.67	307.08	317.99	306.1	315.26	313.37	314.56	307.57	310.94	307.44	306.88	309.66	308.32	301.79	311.5	306.59	310.76	307.76	310.88	311.53	310.04	302.21	308.63	311.88	307.42	310.36	302.87	307.6	305.74	314.29	315.54
332.27	321.91	325.56	331.96	326.81	326.96	327.92	327.84	325.36	325.95	332.31	335.63	326.54	323	322.78	331.21	323.2	333.46	322.96	328.29	326.32	326.49	325.54	321.32	323.66	327.83	324.89	327.39	329.18	324.31	327.76	328.75	330.24	335.94	323.81	333.11	330.36	321.96	323.97	326.06	326.2	327.88	325.92	320.12	325.46	330.57	328.22	337.95	325.34	324.53
295.59	290.12	289.38	284.54	293.12	290.89	296.54	292.62	293.56	298.09	291.93	286.64	294.29	302.93	297.81	305.16	290.29	290.46	281.33	297.82	294.12	293.17	299.09	289.66	296.66	297.6	298.72	290.17	293.56	292.23	288.5	289.45	297.28	289.88	295.97	296.74	290.67	293.76	298.46	292.58	291.94	296.38	289.64	294.89	305.49	285.71	290.9	295.74	292.24	295.78
304.34	298.54	301.64	302.59	305.26	304.47	305.14	302.62	309.82	309.12	306.76	301.11	300.67	302.19	304.45	305.23	303.03	308.7	298.37	303.15	305.45	298.96	294.92	300.11	305.69	304.94	307.97	298.16	309.1	299.73	304.15	296.72	303.17	303.7	308.92	307.63	305.27	305.32	295.32	305.98	302.03	301.34	303.21	305.13	306.05	303.88	307.54	304.12	304.16	303.29
314.19	309.35	317.78	315.71	312.61	309.74	312.92	312.55	311.98	309.81	315.44	318.76	310.81	309.66	314.14	311.7	308.73	315.39	307.8	307.44	316.29	312.31	316.44	311.15	320.59	308.49	302.32	316.55	305.09	308.06	310.37	313.97	313.02	313.13	316.48	308.65	308.9	304.44	307.41	315.09	318.3	315.39	308.35	316.16	316.04	310.25	312.19	322.38	315.31	312.62
304.25	301.24	297.39	298.41	292.49	299.92	299.45	303.75	304.5	304.47	298.05	299.79	303.18	304.98	307.64	298.67	304.69	300.27	305.13	303.06	299.65	300.64	299.15	301.52	302.28	302.98	305.49	300.15	302.62	301.92	300.21	299.53	299.02	304.42	302.31	298.37	302.97	296.18	303.75	300.14	302.16	307.59	295.97	304.06	306.93	298.82	299.16	300.84	293.33	300.19
315.33	315.78	311.24	309.34	306.84	309.88	315.29	314.73	318.08	315.99	320.12	312.9	314.63	314.06	307.07	314.27	317.64	312.27	304.12	309.64	307.41	314.65	308.11	314.22	309.85	318.49	313.72	311.48	308.89	307.25	313.85	309.17	304.8	310.56	316.35	310.31	306.84	316.34	310.55	316.88	319.74	307.21	311.51	309.58	314.65	315.05	304.79	317.16	311.05	309.13
317.36	325.29	306.73	316.77	312.22	312.36	305.48	312.34	312.58	314.74	316.43	311.64	304.4	314.62	310.29	310.42	304.57	309.14	317.67	306.94	306.6	311.04	309.99	305.48	318.61	313.92	317.57	309.99	312.01	312.58	310.67	314.92	317.1	317.33	315.81	312.09	309.61	308	306.28	311.48	315.3	306.82	309.02	314.48	312.6	321.89	313.75	311.15	308.65	302.93
332.32	327.91	327.52	329.34	324.95	328.7	331.47	328.06	330.51	322.9	335.3	331.76	337.2	330.64	330.76	330.64	329.36	320.88	328.92	331.02	332.57	322.54	322.41	329.81	329.65	330.22	322.57	334.11	330.79	328.82	324.29	326.6	329.02	329.35	323.83	324.34	324.73	332.55	324.76	335.17	330.24	334.63	326.13	334.49	323.27	328.33	328.8	329.26	324.24	320.91
303.6	305.79	313.78	308.77	305.81	309.2	303.19	301.28	308.38	302.05	309.2	307.51	306.92	305.7	311.01	309.09	306.16	311.71	302.32	299.79	300.82	299.01	303.54	308.66	304.59	306.88	301.12	315.95	310.44	308.6	310.39	301.16	306.04	302.3	311.39	302.23	307.92	297.88	304.71	306.15	308.23	306.71	313.5	304	309.04	308.5	310.55	303.4	309.58	304.77
301.1	302.39	301.71	301.69	299.41	302.29	314.16	299.13	299.11	298.17	306.95	303.77	309.12	302.62	299.17	305.43	297.98	308.2	295.32	298.48	299.94	295.87	304.67	299.9	298.13	306.96	295.51	298.65	305.83	309.2	301.3	301.8	303.26	303.37	307.1	296.84	298.94	305.26	301.51	308.41	295.82	303.3	305.15	298.29	300.53	298.29	296.28	312.72	307.56	297.36
296.51	295.38	296.45	292.63	287.84	294.13	294.11	297.08	291.59	291.88	290.5	292.84	300.64	281.73	301.58	299.31	294.19	292.64	296.57	292.8	294.8	296.82	290.45	294.28	295.74	290.94	289.54	299.92	292.88	290.95	306.3	295.08	291.49	294.1	293	294.26	291.16	292.85	292.07	291.56	287.9	297.78	287.4	292.65	294.88	286.83	289.72	285.61	297.6	300.31
299.39	293.27	293.39	297.11	294.44	295.69	295.51	291.42	295.63	280.78	289.87	292.48	299.74	298.76	290.73	295.51	289.73	295.74	290.65	289.83	290.27	293.77	295.8	298.53	289.43	295.4	298.88	293.48	290.59	283.01	296.07	300.67	292.11	296.23	294.01	291.57	287.65	285.1	295.04	299.61	295.14	301.94	298.3	300.64	299.27	291.36	301.81	293.82	295.07	290.77
308.98	306.42	299.56	301.87	301.72	310.12	306.6	306.19	305.15	297.36	303.29	305.34	302.81	301.57	300.8	300.89	311.46	310.9	304.38	305.33	295.77	299.26	307.6	303.7	301.5	312.51	310.98	297.03	306.9	299.08	304.78	306.31	305.81	304.22	305.89	309.98	305	311	300.76	312.06	307.4	305.68	296.97	298.6	304.4	300.39	304.92	298.72	301.93	306.01
312.41	312.49	315.63	312.53	313.97	317.97	316.93	313.02	310.78	313.22	315.38	319.5	315.32	320.54	311.06	311.67	311.78	319.93	318.12	308.83	317.42	318.83	312.01	309.91	309.17	308.55	311.35	304.69	309.36	317.17	312.97	322.8	312.6	312.37	315.95	313.97	318.17	314.52	307.84	304.18	308.12	319.05	316.98	322.18	312.28	308.84	317.27	321.35	315.37	314.28
331.08	325	323.65	323.81	322.89	328.98	324.34	330.82	328.76	325.5	328.19	324.49	330.26	325.12	328.38	334.4	330.21	328.17	329.3	329.65	328.79	322.16	322.36	326.72	333.69	328.96	319.49	325.94	326.8	334.36	327.88	325.52	330.95	326.96	326.13	330.17	326.28	324.56	320.34	327.41	331.27	334.54	328.97	316	339.72	336.19	323.1	321.25	326.7	327.45
303.55	298.59	295.38	300.03	307.83	303.16	303	301.37	304.92	308.58	300.99	308.48	298.98	300.96	306.56	304.52	296.07	300.83	301.31	304.34	302.13	300.97	299.54	301.85	304.17	301.36	297.62	301.77	302.5	299.22	301.44	296.69	303.1	300.45	299.68	307.65	309.17	299.31	302.03	300.48	304.05	294.99	300.21	302.69	299.47	304.88	299	298.66	295.85	304.2
313.23	303.67	306.82	305.37	298.2	304.87	306.84	309.75	310.65	302.56	306.75	304.88	303.15	297.18	305.97	305.85	304.12	299.35	299.48	306.05	306.21	305.05	312.06	303.23	306.74	310.47	304.26	298.59	307.79	298.79	301.01	299.55	300.35	309.13	304.62	311.44	306.87	308.97	303.77	309.17	301.59	307.82	304.62	304.53	300.93	305.11	300.79	300.2	302.83	308.26
324.68	325.69	329.18	337.79	326.51	323.04	326.44	332.28	329.3	322.19	327.46	324.11	332.94	329.66	323.04	333.31	325.69	327.79	326.21	327.68	327.38	326.75	326.52	316.84	329.85	326.1	326.68	325.75	338	330.42	334.9	333.55	326.98	334.4	321.06	335.87	333.52	326.32	327.02	325.32	322.26	330.68	335.14	330.42	328.63	327.15	327.82	324.62	328.9	331.48
312.63	306.69	307.55	318.78	309.31	312.23	304.77	308.15	310.01	309.1	311.45	313.56	305.47	315.62	311.89	311.24	309.84	312.49	313.81	312.25	315.93	310.9	306.36	318	309.05	308.6	308.92	310.74	314.83	312.64	309.06	311.59	307.38	309.46	304.48	312.22	299.02	307.55	310.19	308.13	312.42	306.39	306.31	309.95	311.99	314.58	307.74	308.38	309.38	308.78
307.77	318.62	313.46	312.06	318.1	320.13	316.24	313.61	313.72	320.65	314.65	315.64	319.65	316.95	310.11	320.69	318.05	312.65	315.46	326.99	316.18	314.47	318.7	319.99	313	316.28	309.55	325.48	314.28	316.38	314.56	315.33	322.46	318.48	324.24	322.18	314.93	318.86	319.03	325.08	316.07	317.67	316.77	321.76	323.76	315.96	316.67	314.05	314.61	313.25
305.04	307.27	309.55	300.59	309.49	300.53	304	301.13	306.5	309.43	316.08	305.6	306.4	304.35	303.05	299.49	306.44	308.08	305.4	298.61	302.26	300.34	305.43	309.68	300.61	312.38	309.33	307.47	304.91	299.89	304.67	308.4	309.81	306.03	306.81	307.39	304.22	307.52	305.24	306.85	310.09	298.31	310.62	305.67	305.11	305.77	298.94	305.77	308.06	303.27
314.5	316.48	317.64	315.29	310.66	314.71	323.38	318.43	318.2	319.97	317.8	313.33	318.56	320.35	322.19	315.8	324.9	316.66	315.15	313.49	311.38	316.71	313.98	318.26	309.48	315.26	317.34	313.62	309.69	313.62	321.65	317.61	315.09	312.46	320.63	309.27	316.78	316.43	317.6	318.81	318.12	319.53	312.9	316.07	315.93	306.56	312.62	317.4	318.41	314.27
294.77	287.63	290.43	288.4	292.3	288.58	292.22	292.95	296.18	292.75	292.72	296.05	295.17	295.57	296.08	296.77	293.46	298.19	297.19	300.85	299.06	293.09	293.84	292.41	291.74	295.49	294.63	298.93	297.61	291.63	298.93	300.42	298.76	295.48	297.95	301.94	291.15	295.54	287.21	295.03	290.28	294.62	293.33	299.91	296.51	292.76	294.45	296.19	292.53	293.78
325.69	322.68	325.43	328.63	322.7	329.05	319.28	331.49	323.22	314.12	322.47	316.42	329.8	334.36	324.83	323.52	324.94	322.84	321.41	335.52	318.85	328.07	324.39	329.09	335.81	322.16	333.97	323.79	321.17	326.72	325.73	324.47	332.79	325.25	322.19	326.37	323.65	319.61	326.05	326.3	318.81	329.6	313.25	328.73	325.1	324.24	325.16	334.36	326.74	325.42
325.72	323.96	323.43	327.93	325.36	319.22	326.62	323.7	327.62	322.58	330.42	323.9	328.04	327.07	335.01	324.54	326.13	319.8	324.76	318.63	325.07	320.81	330.24	323.12	327.25	319.27	319.27	327.26	324.3	324.28	322.08	323.83	323.53	322.8	326.35	331.77	319.25	325.48	322.1	324.78	326.15	323.89	324.06	327.4	324.6	326.71	327.02	321.36	320.28	328.26
313.44	310.63	327.86	312.15	312.72	308.72	309.51	310.68	318.79	307.11	314.22	315.05	307.97	313.52	314.24	307.19	318.04	305.04	318.3	314.89	313.9	319.43	313.07	308.15	314.53	305.89	314.02	313.9	313.13	312.99	312.3	311.31	304.69	307.61	306.53	310.39	310.8	304.96	319.34	317.65	310.37	309.82	310.62	311.08	309.74	306.54	305.75	315.78	306.04	311.99
306.07	306.89	308.05	307.42	312.65	309.91	305.69	312.56	311.11	313.27	308.12	308.77	303.55	305.89	310.12	313.4	306.43	307.99	308.93	310.7	313.38	306.59	299.85	303.69	310.51	313.66	308.62	305.42	307.87	309.59	308.83	308.89	310.4	306.77	306.95	306.98	315.3	305.18	308.38	310.43	312.88	313.11	307.19	304.51	302.41	313.66	307.05	310	315	301.51
325.23	317.51	320.38	318.61	322.52	310.42	315.15	324.43	315.89	310.15	315.94	312.63	310.2	310.3	313.9	311.59	316.69	320.16	320.93	319.24	314.65	314.21	322.65	318.04	318.67	311.91	313.53	315.87	307.74	315.5	315.47	312.48	314.69	328.02	316.88	315.7	318.07	311.06	314.43	315.2	312.72	311.03	313.82	310.24	322.47	321.33	312.09	315.73	318.77	316.25
302.95	288.27	290.84	294.56	295.05	291.46	290.37	286.59	296.85	280.58	296.86	288.32	294.67	292.87	294.86	297.43	295.94	301.82	296.65	287.11	288.72	292.48	296.07	298.37	290.07	294.18	294.08	292.22	290.05	289.89	290.61	292.13	290.42	289.07	295	289.85	292.42	291.63	294.64	290.63	296.62	293.66	292.71	291.44	297.98	293.56	297.71	292.3	300.95	287.59
312.29	299.87	304.54	311.42	300.55	304.39	305.4	302.05	299.8	305.88	303.94	305.49	305.61	303.47	299.49	304.38	305.7	311.29	304.2	305.66	305.95	309.7	309.7	305.94	306.45	305.56	303.62	301.12	298.76	310.27	311.47	308.73	307.28	306.41	305.5	309.64	306.43	299.46	311.93	301.63	312.08	308.07	300.37	308.76	307.49	311.89	308.17	308.46	309.02	302.42
306.09	307.81	306.85	301.02	298.42	303.87	302.24	302.4	306.97	308.76	303.07	306.12	305.83	302.99	298.53	307.07	307.4	304.63	303.05	299.45	307.24	305.2	303.44	305.01	301.95	307.25	303.95	300.5	300.41	300.31	302.15	304.89	306.37	301.1	304.28	300.54	303.44	302.7	303.63	308.51	301.53	306.96	300.54	313.19	302.98	306.73	312.28	302.85	308.84	301.22
306.87	298.09	306.45	298.63	301.57	304.61	302.19	310.22	295.92	298.4	298.61	307.23	306.14	303.63	297.74	309	295.23	303.91	303.88	296.88	306.3	302.61	300.12	308.07	300.63	296.18	302.05	307.47	305.67	301.67	302.72	307.5	296.67	305.53	298.31	305	305.41	302.49	301.84	304.4	307	304.16	297.02	302.25	300.76	297.87	305.4	305.68	303.11	304.79
303.6	301.92	305.65	307.1	307.53	300.24	304.05	303.54	303.79	303.69	303.59	303.14	301.18	309.18	306.22	303.66	301.33	301.83	303.9	301.3	303.89	305.59	307.5	299.91	304.58	303.75	303.28	302.25	306.6	310.08	299.74	303.85	304.53	306.52	304.28	308.01	305.93	305.67	295.46	309.06	300.64	302.41	300.52	306.02	297.39	300.32	305.94	308.01	297.64	311.08
315.85	303.93	314.56	311.78	321.41	317.2	304.36	308.6	309.91	312.21	303.59	318.02	314.15	314.3	311.44	307.1	314.63	310.5	311.15	318.14	321.22	315.46	310.87	312.2	310.52	310.39	317.78	313.89	312.95	314.84	305.89	300.96	312.05	316.66	308.9	317.74	315.38	308.18	308.92	309.67	311.66	314.68	305.17	308.03	314.74	311.66	311.95	313.23	309.29	320.81
318.32	319.87	325.35	316.71	325.76	319.78	317.23	321.51	328.33	322.37	324.83	327.47	325.33	320.96	316.63	325.08	320.36	325.82	331.47	326.64	317.47	321.91	323.21	320.54	330.08	326.96	322.2	322.82	322.12	325.21	323.88	316.04	322.8	324.05	315.34	323.09	321.38	329.32	324.25	326.1	331.01	323.55	325.61	324.11	326.12	331.75	323.76	315.32	327.18	320.61
307.08	310.33	313.71	306.4	319.27	315.17	311.95	314.12	314.18	320.11	313.44	313.29	307.62	311.88	315.7	316.89	315.53	311.99	317.11	314.19	318.4	311.89	312.28	307.75	312.96	316.68	321.39	310.64	317.7	317.45	312.05	310.24	311.99	314.74	315.68	312.99	310.79	317.11	318.69	316.54	323.63	314.34	316.12	321.91	316.32	310.2	312.6	308.72	322.17	312.02
300.89	297.29	304.62	307.93	304.97	302.64	306.16	302.75	304.65	299.23	293.58	299.55	300.08	305.93	299.58	309.01	300.63	298.97	309.17	298.11	301.67	302.08	306.41	300.59	310.1	304.76	299.9	307.04	301.45	303.61	304.45	297.88	303.06	297.49	301.66	306.14	302.41	305.84	306.57	299.52	305.94	298.53	312.5	302.13	301.69	295.32	299.45	307.46	308.88	304.15
330.29	328.45	332.28	323.69	335.97	325.79	328.25	335.85	331.8	322.57	322.83	326.33	321.43	326.34	320.76	328.16	320.55	329.52	329.66	323.61	333.28	327.29	330.08	325.98	326.72	318.93	329.44	327.7	327.15	327.34	324.42	322.44	335.16	324.21	325.78	324.69	326.03	326.04	329.2	329.39	327.37	332.21	324.03	325.81	329.14	324.21	320.35	318.46	329.84	332.17
297.89	294.26	290.85	304	294.7	294.4	296.79	298.47	296.41	300.21	293.39	298.41	298.44	299.9	287.87	300.66	301.6	298.4	293.31	301.1	292.94	297.41	296.06	302.18	297.33	301.12	300.86	297.85	298.93	296.41	298.84	300.41	297.48	298.22	296.13	303.39	296.9	302.02	295.29	292.75	294.47	292.79	298.1	304.83	298.83	294.7	295.49	298.73	294.12	300.26
309.21	303.45	303.75	306.81	300.55	308.79	300.03	310.69	309.05	311.43	309.68	296.34	307.83	307.91	303.46	308.01	307.29	298.23	309.24	307.95	307.69	305.64	302.76	310.62	305.9	302.73	308.82	304.65	307.86	307.03	306.81	302.1	311.7	301.14	302.9	309.16	296.8	303.56	305.54	307.27	302.98	305.17	310.66	300.46	305.84	300.77	302.34	301.77	308.97	305.66
299.68	298.01	303.06	300.72	292.54	296.86	299.47	297.33	302.27	296.59	301.23	302.33	303.59	300.88	303.12	297.35	299.23	296.9	305.08	303.3	297.12	305.24	298.09	302.95	299.89	295.54	304.12	304.66	301.69	307.52	299.46	306.91	300.71	301.76	300.89	304.81	298.62	300.95	299.76	298.21	307.49	294.78	294.98	297.6	305.24	308.92	303.21	295.36	305.71	299.93
306.71	313.44	320.3	310.91	316.97	316.47	307.83	315.35	319.52	310.14	306.65	315.24	310.53	313.18	310.09	310.38	318.66	305.29	313.9	316.4	306.71	318.92	310.16	312.14	309.12	309.3	309.08	317.99	314.45	312.8	311.76	316.56	314.66	310.81	315.65	325.1	309.59	311.84	311.29	309.08	309.38	317.67	315.15	318.72	320.51	309.84	309.07	315.42	312.41	307.61
295.58	304.15	301.31	305.66	302.87	298.53	303.87	300.45	310.38	306.42	306.06	306.05	302.43	298.98	309.89	304.53	303.5	303.09	303.52	299.44	307.1	306.46	307.59	302.47	302.2	303.57	306.55	305.82	299.24	308.43	305.24	302.26	307.51	300.52	306.11	304.99	301.91	296.94	302.52	309.3	310.36	308.13	296.5	315.45	304.75	304.11	303.11	298.57	306.96	305.31
295.9	310.24	304.9	300.35	306.94	311.93	304.1	304.94	303.75	307.15	308.98	305.56	301.8	299.51	297.41	308.99	317.5	301.05	303.16	298.95	300.57	304.79	303.22	302.01	311.01	303.18	309.06	310.79	308.64	301.39	311.65	302.47	304.85	305.53	301.55	304.36	306.14	297.96	299.44	304.21	307.65	309.99	307.16	306.44	310.29	309.98	305.17	307.21	309.66	303.55
316.69	314.61	308.61	314.26	319.17	313.1	315.11	315.1	313.09	320.86	313.47	312.04	311.02	311.15	308.61	311.97	309.28	318.12	310.44	324.88	316.99	316.22	318.66	314.75	315.33	307.77	312.29	315.6	311.2	307.41	312.31	317.07	309.89	313.08	315.97	317.1	316.3	318.02	313.57	315.63	311.63	307.94	309.56	309.19	309.84	317.89	315.49	312.8	302.4	316.38
303.89	302.64	304.53	305.44	303.92	316.65	305.77	305.75	309.74	304.5	307.09	301.6	307.17	301.76	313.99	297.71	304.68	307.38	304.6	311.86	316.16	312.46	305.11	306.15	301.91	310.51	303.05	311.32	308.61	303.99	308.45	305.38	309.53	307.29	307.49	307.91	301.83	307.94	308.35	306.2	302.35	313.66	305.88	304.24	313.49	298.89	304.8	307.9	301.34	304.41
309.87	307.95	317.58	309.77	312.23	309.56	315.87	325.6	315.42	313.46	317.98	309.66	316	312.08	316.28	314.76	320.54	312.87	310.44	315.1	316.52	317.72	307.33	311.93	319.41	310.05	312.71	310.44	307.25	315.55	325.08	309.24	308.94	314.4	312.85	305.72	311.64	312.28	314.29	318.2	316.74	309.6	325.92	310.82	315	309.74	309.73	309.15	312.13	311.27
306.79	309.07	308.94	305.1	297.21	301.58	312.77	303.45	296.89	304.16	301	298.85	303.49	302.71	301.04	305.09	305.46	294.54	306.2	295.07	315.29	295.34	304.05	304.18	303.22	309.91	306.78	307.37	305.21	304.35	305.51	304.89	298.87	298.71	301.5	300.26	303.3	310.89	308.18	304.12	302.94	300.45	302.7	300.98	302.5	303.27	296	314.31	308.52	307.71
306.65	305.49	299.03	308.2	308.96	306.02	309.7	309.54	302.29	311.4	307.37	311.86	311.72	312.45	307.88	303.16	306.76	302.59	311.75	314.12	311.81	303	308.54	309.19	305.8	313.5	306.42	307.74	308.8	308.61	312.37	305.18	300.79	308.09	308.92	303.55	305.36	306.57	309.74	307.99	308.17	309.47	307.35	315.74	304.59	309.45	311.32	305.29	306.71	316.1
317.46	317.06	317.62	317.18	315.45	320.77	318.85	321.15	312.14	319.05	319.34	315.5	318.27	314.62	318.93	318.23	312.77	318.17	318.31	319.69	313.99	313.14	313.59	313.8	318.53	315.32	316.47	318.51	320.13	325.11	324.53	310.85	314.5	318.78	314.39	323.59	310.05	320.62	315.68	310.28	323.01	320.03	317.98	314.68	319.3	312.48	315.64	318.76	322.93	316.22
306.81	316.91	313.27	318.65	320.75	317.6	321.13	318.04	316.65	314.85	306.7	320.96	312.97	314.49	317.53	312.74	314.41	309.26	317.31	320.42	321.24	317.32	316.06	313.26	316.6	320.96	322.66	315.09	312.43	316.3	311.85	315.13	310.21	313.09	323.91	314.93	309.66	313.14	316.85	315.37	310.52	316.74	315.25	319	317.01	320.33	311.53	320.76	313.53	322.61
313.38	314.64	318.23	303	312.49	317.4	312.86	312.05	312.44	313.33	309.82	305.21	315.91	309.16	316.03	311.61	319.34	317.87	308.65	318.58	313.35	306.59	314.69	315.27	313.25	307.63	315.65	313	312.46	316.16	309.42	314.71	310.37	313.17	311.36	316.64	316.5	307.59	321.36	312.36	314.71	311.31	321.29	323.49	317.28	307.68	314.34	310.19	308.48	308.72
305.3	305.53	301.23	302.91	306.05	307.29	302.43	310.09	298.54	311.48	300.78	298.84	298.33	300.46	307.98	308.94	306.13	302.27	308.08	303.81	300.41	292.4	298.46	302.68	306.75	302.11	306.74	309.03	305.52	306.45	302.54	300.81	289.53	302.09	309.94	305.47	304.53	304.73	300.23	300.21	295.71	303.17	301.78	301.94	298.81	303.05	301.03	297.57	306.89	299.94
314.85	323.12	321.52	314.22	318.57	314.56	317.37	320.75	326.77	307.82	312.11	319.02	311.65	313.74	315.64	317.89	319.04	317.04	315.63	317.31	318.79	320.78	314.56	321.56	316.41	322.48	319.32	315.26	316.21	317.8	325.82	318.69	315.04	312.57	310.91	322.92	321.59	318.29	319.84	318.04	311.54	312.02	306.27	319.99	319.49	314.87	326.16	313.27	325.53	320.78
296	303.69	291.44	290.33	296.01	288.73	295.68	294.79	301.32	294.36	294.19	301.47	297.9	297.62	293.63	291.98	295.61	299.81	290.98	301.31	294.36	287.85	291.43	291.41	292.29	296.35	293.38	298.18	294.08	296.72	295.2	290.28	295.73	299.44	293.24	298.8	287.63	285.28	292.22	297.88	297.98	291.66	295.71	297.63	295.66	289.58	299.52	303.53	292.27	299.16
318.39	318.7	318.36	319.52	320.89	323.37	308.22	321.11	320.43	318.15	320.44	316.88	319.21	316.39	319.64	320.94	307.72	316.66	325.5	322.89	311.05	320.23	313.74	318.14	317.37	318.88	314.17	315.44	308.72	313.59	317.32	318.31	319.27	319.64	315.98	319.83	319.29	318.2	313.79	320.08	320.06	321.2	312.5	312.3	317.58	311.65	316.55	322.1	313.76	316.34
301.93	300.53	301.35	306.07	291.76	304.1	301.93	304.91	305.23	305.2	298.82	307.69	300.7	310.02	304.11	304.74	304.43	304.2	301.69	300.65	299.64	303.18	301.25	307.77	307.1	303.77	302.09	308.39	303.02	298.3	297.61	304.52	301.84	309.55	304.75	308.77	299.5	304.05	305.44	301.48	299.11	303.83	309.28	313.14	299.95	300.37	302.47	307.99	307.31	293.45
316.93	320.91	319.48	312.71	316.3	310.83	313.1	311.97	318.98	316.64	317.36	324.07	313.5	317.95	312.84	315.22	322.23	312.76	319.25	314.84	322.67	316.61	322.13	314.84	316.41	319.59	311.08	324.12	313.09	320.04	314.57	321.11	315.51	316.56	317.35	315.55	321.17	322.82	320.41	318.48	314.26	322.88	318.39	316.73	315.24	312.09	321.25	318.72	317.47	312.67
308.05	304.08	308.32	305.32	305.63	299.58	303.31	302.89	307.3	307.85	297.64	305.69	307.72	303.69	298.48	299.49	309.69	305.52	299.64	307.3	306.01	307.64	309.43	308.26	307.43	301.02	307.3	305.55	309.59	305.44	309.53	305.76	311.05	305.2	304.53	304.42	303.99	306.53	294.53	309.96	292.82	305.3	308.8	310.26	307.27	306.3	301.62	303.31	303.2	307.91
332.14	325.57	331.74	331.44	326.39	321.6	331.86	324.58	329.38	321.53	330.5	327.61	328.78	336.2	332.94	324.99	330.82	326.59	326.38	323.66	332.54	329.2	326.24	329.99	323.84	329.59	329.79	326.97	330.88	327.96	326.42	331.05	325.27	330	329	323.24	335.79	331.11	325.59	329.3	333.17	325.41	322.13	327.81	332.03	329.52	329.93	325.25	330.32	335.92
302.14	304.87	310.2	300.79	305.02	307.46	304.63	306.84	299.65	302.18	307.14	306.57	302.56	304.02	302.32	304.55	303.52	304.62	306.43	302.6	298.47	308.48	314.81	309.91	305.56	306.56	316.11	306.43	303.93	304.68	307.99	302.63	307.23	302.63	302.75	301.18	302.9	300.02	302.54	305.89	297.88	296.58	298.31	302.64	303.85	302.48	308.74	304.37	308.3	300.07
306.11	311.1	306.34	311.48	313.01	317.36	302.37	302.62	304.42	305.19	311.55	307.96	304.19	312.22	303.17	306.79	309.76	309.47	312.9	300.02	306.64	302.28	311.05	306.72	310.11	311.72	302.97	308.98	304.95	309.01	304.91	310.64	308.08	302.69	307.09	303.69	305.66	312.39	303.28	303.79	307.38	305.43	308.64	306.07	304.88	311.36	305.33	311.26	312.99	302.42
308.53	301.92	308.57	305.53	306.92	305.04	307.54	300.27	305.17	307.99	304.25	306.54	304.75	309.27	300.36	310.06	305.77	308.31	297.97	298.85	308.19	306.73	303.75	301.13	311.84	305.42	304.81	301.86	305.73	305.81	302.75	304.29	308.55	304.17	306.03	303.5	303.15	307.71	303.82	300.64	302.83	303.19	301.32	300.53	305.2	302.96	303.93	310.18	302.52	307.18
310.79	296.38	305.66	317.24	310.12	306.28	308.91	313.12	312.47	305.25	309.38	313.6	310.52	309.59	312.57	311.79	315.87	308.09	307.89	307.1	317.56	313.82	306.73	320.84	308.32	311.26	303.58	313.17	310.51	313.96	301.42	315.04	307.51	311.03	311.41	307.17	313.2	310.69	310.43	315.43	309.93	313.36	309.19	320.84	306.38	309.98	304.38	311.31	311.5	311.8
299.88	293.7	296.14	305.26	292.05	294.09	289.21	298.6	300.57	299.39	293.17	296.44	291.69	292.15	298.81	297.64	291.76	298.63	294.63	302.8	299.1	290.83	297.59	291.24	291.41	299.55	292.62	294.96	297	300.48	305.42	295.47	299.4	297.85	297.17	301.86	306.02	302.59	297.87	297.89	300.56	294.52	298.93	297.87	294.65	297.59	295.76	287.51	294.93	292.69
328.74	323.07	326.51	326.76	335.87	323.06	326.19	338.43	333.38	333.94	336.8	324.12	328.93	329.95	329.95	326.8	327.43	327.76	328.92	327.82	328.74	330.19	332.43	329.41	326.98	332.36	322.06	326.73	330.72	329.92	333.31	330.05	326.81	332.14	330.76	329.53	332.19	332.68	337.08	322.18	332.66	325.74	333.48	326.98	332.97	331.94	329.17	329.28	333.93	323.92
328.51	315.5	322.22	322.31	315.61	315.38	320.49	324.89	315.18	313.63	322.5	311.52	309.85	318.59	316.99	315.01	311	318.3	314.93	320.9	320.14	322.61	311.26	318.78	319.47	318.88	315.8	321.09	314.63	312.93	318.96	323.5	315.62	315.52	316.49	313.87	313.29	315.72	313.94	316.34	320.31	323.13	316.27	320.98	307.53	318.66	310.11	317.1	314.43	322.04
309.06	315.86	305.91	308.59	309.41	315.39	307.06	319.61	306.01	305.07	307.9	318.86	304.73	311.09	315.26	317.42	311.28	307.99	316.57	317.71	313.81	306.12	315.75	316.25	317.02	315.77	314.41	319.82	310.59	312.92	319.3	314.39	315.95	310.66	309.89	309.6	315.06	311.18	309.56	313.16	308.34	313.36	311.78	316.05	309.91	316.67	318.17	312.77	318.48	321.05
328.42	329.02	332.96	333.65	323.79	324.09	322.84	327.47	326.16	326.53	321.96	321.32	324.96	323.08	319.52	325.63	329.44	327.57	325.91	325.4	327.83	329	330.1	333.63	328.37	341.02	329.22	322.69	322.85	327.6	330.17	321.09	334.94	327.29	330.42	326.8	323.21	330.15	320.79	316.95	327.29	326.5	325.53	321	322.31	327.47	326.84	320.8	329.51	330.95
307.32	306.03	305.7	303.46	300.22	300.56	302.49	300.09	299.5	301.64	304.51	297.96	303.34	312.39	301.65	304.6	308.66	292.89	307.02	306.73	302.72	301.13	292.59	305.82	308.79	299.91	302.82	310.51	304.3	299.56	307.87	303.97	302.56	293.35	308.31	304.51	303.73	298.56	306.74	306.34	299.12	296.36	300.5	303.18	301.79	301.7	303.87	307.83	304.89	300.7
296.42	304.33	308.31	307.04	306.41	313.99	307.77	301.87	306.15	307.26	299.36	311.31	304.93	303.57	301.46	303.35	304.18	304.22	304.49	307.03	301.54	305.99	306.79	295.28	305.86	298.04	310.96	302.84	312.05	312.83	296.11	302.34	303.14	304.19	304.04	307.43	307.08	305.67	306.57	306.17	302.59	303.28	300.96	304.62	303.75	304.67	303.45	305.5	296.43	302.04
306.64	317.93	316.5	311.1	315.55	309.1	305.3	311.12	311.73	317.43	313.52	313.61	312.64	313.57	306.43	318.16	310.49	303.85	308.47	313.27	309.28	313.89	306.83	316.07	311.5	308.61	314.21	314.31	308.61	311.3	313.07	315.47	309.82	313.39	312.66	308.89	311.73	309.52	316.25	311.58	306.97	308.61	313.34	309.88	311.58	311.18	311.79	315.96	309.64	313.64
296.25	293.45	298.24	295.12	300.97	298.1	300.11	296.82	296.97	300.27	302.23	297.62	303.68	297.21	296.59	298.17	295.77	288.97	289.56	301.24	299.91	300.96	299.88	299.6	302.11	292.88	296.62	293.83	299.21	292.26	308.21	297.26	286.3	297.43	290.55	299.06	296.99	299.76	296.3	299.82	302.96	297.41	298.16	296.43	294.7	297.35	298.83	298.52	290.92	296.95
295.89	301.03	302.39	295.32	297.76	300.92	299.74	305.07	306.03	300.17	299.48	311.8	302.37	304.16	314.42	301.11	309.65	303.21	295.31	305.97	305.36	307.8	307.31	301.06	303.52	300.2	305.38	296.96	304.53	302.41	305.6	306.71	307.51	307.41	301.1	298.66	305.41	301.01	308.97	299.04	315.44	309.66	301.22	301.67	308.22	301.73	306.02	305.95	308.67	304.91
320.86	316.36	319.26	318.13	315.77	314.81	318.15	319.71	312.48	320.45	322.58	320.14	312.41	315.01	318.04	315.07	320.69	318.91	315.7	314.27	317.14	316.16	316.32	323.56	302.43	314.78	310.24	313.48	315.17	317.88	317.59	316.68	311.17	323.65	319.6	308.52	318.57	319.79	310.65	303.98	315.67	313.59	321.95	318.05	317.82	318.38	320.35	310.16	313.44	314.1
310.19	315.4	320.48	316.66	312.56	306.91	315.44	314.98	306.94	311.3	318.12	313.35	317.08	314.72	310.69	307.67	322.57	316.17	312.89	317.29	307.78	316.3	311.42	310.89	314.05	314	311.69	315.89	311.73	312.75	314.72	314.31	313.04	322.94	312.97	312.77	311.29	317.92	315.59	313.13	311.77	318.33	314.16	316.54	311.72	317.76	316.06	310.67	315.63	320.77
310.56	309.8	313.98	312.6	324.57	303.67	308.67	310.35	309.57	312.67	307.94	315.97	312.83	318.27	316.43	312.6	315.99	311.87	316.35	320.46	317.67	305.9	305.08	316.85	314.67	309.09	317.77	314.17	307.63	312.85	312.86	319.24	315.62	316.36	313.91	311.04	319.05	304.87	316.07	302.7	306.15	306.55	305.72	311.52	315.58	312.54	313.01	311.47	314.43	313.91
331.4	329.7	329.51	327.54	329.21	328.08	329.87	334.79	327.53	329.7	332.01	324.72	323.64	323.84	320.9	329	333.74	333.75	329.94	315.25	331.91	321.88	325.67	330.08	329.15	326.83	326.91	322.58	332.73	329.4	340.29	321.24	325.28	323.55	323.24	322.96	324.95	322.95	332.71	322.53	332.83	326.44	324.67	327.89	325.77	327.75	325.4	325.17	331.75	326.37
307.83	317.52	314.7	315.71	310.9	312.86	313.98	303.78	314.38	308.89	314.56	313.45	316.59	314.83	312.06	306.88	310.62	318.09	316.86	314.82	308.8	313.55	316.57	309.3	316.75	313.61	306.86	312.03	310.79	314.97	312.91	318.15	312.41	318.92	308.74	313.73	309.28	314.24	309.14	310.49	312.89	315.08	314.12	310.84	313.92	307.5	318.39	316.4	310.26	309.26
313.44	311.12	312.31	305	321.11	310.25	317.52	312.44	320.02	312.17	315.9	308.83	308	312.07	315.56	306.49	311.45	309.92	312.31	311.06	313.24	306.72	310.38	307.19	306.39	311.19	308.54	310.23	311.29	310.56	313.94	316.56	302.75	312.28	311.9	310.08	313.43	311.56	312.56	315.69	313.84	306.18	306.94	311.18	309.08	306.01	312.03	309.25	313.04	309.8
313.69	314.58	311.73	306.28	314.72	304.47	314.11	314.75	308.6	305.44	309.08	312.91	313.96	316.32	317.54	315.31	310.92	317.47	311.51	313.91	312.98	309.43	309.04	305.01	314.32	317.34	314.99	306.61	314.43	307.42	309.47	317.27	315.64	315.9	318.94	315.32	310.19	314.76	309.93	316.68	309.19	312.52	314.11	319.82	312.96	313.21	315.86	324.57	309.21	314.27
300.27	311.88	309.08	303.04	299.32	294.49	296.28	295.7	305.45	305.21	306.02	304.12	296.69	310.55	305.85	304.35	307	301.87	290.62	304.19	303.38	303.97	304.43	303.66	301.93	302.02	300.21	303.1	300.43	309.45	307.13	306.64	297.43	297.69	301.85	299.7	296.92	302.13	298.95	301.7	299.41	296.7	305.98	305.27	297.53	304.54	311.24	298.68	305.13	304.31
325.08	323.03	332.27	329.69	323.11	322.84	327.01	326.11	323.94	315.47	330.93	323.05	328.89	324.52	324.26	323.33	321.19	330.06	330.38	332.58	322.76	326.6	327.1	324.8	320.41	326.71	328.27	321.24	328.11	327.06	324.4	328.89	329.19	331.8	323.18	331.32	336.02	329.13	328.4	329.78	328.51	331.56	321.99	323.04	327.26	318.36	326.29	321.9	326.1	325.42
319.4	313.98	314.55	313.44	313.31	314.37	309.11	311.7	313.57	311.79	311.27	313.96	313.79	313.35	313.66	319.03	311.57	309.44	312.97	319.22	315.37	311.74	307.94	312.63	310.02	314.68	314.99	314.36	318.94	307.98	319.67	308.05	317.94	317.69	310.03	313.59	313.74	312.72	316.55	314.27	315.9	313.55	318.32	311.36	313.79	311.22	305.74	313.15	310.03	316.81
301.85	293.87	290.16	305.11	294.39	290.7	293.66	296.75	287.11	294.08	290.95	292.48	294.22	294.44	290.3	294.65	291.56	293.52	295.85	291.04	291.73	292.4	292.45	298.5	300.17	294.96	292.42	294.47	291.51	300.51	290.87	299.69	293.8	293.37	290.74	303	299.25	299.94	292.7	290.64	291.92	295.7	292.62	292.38	295.73	288.69	291.38	294.46	295.85	296.54
307.31	320.28	316.03	318.01	313.79	320.77	316.77	316.66	315.5	315.29	317.6	319.49	314.76	331.99	313.6	314.14	319.89	319.01	315.5	311.88	319.87	312.86	314.69	314.44	316.46	314.5	318.38	321.03	311.95	317.19	314.87	319.6	312.67	319	320.52	309.88	315.9	323.75	314.46	315.43	310.21	311.29	316.07	310.23	309.09	318.39	313.19	315.71	320.71	309.59
310.73	311.41	311.28	315.51	314.07	307.36	317.24	317.76	308.89	316.57	315.25	312.84	320.81	313.12	307.25	311.56	319.1	315.18	319.15	325.32	322.01	311.08	317.87	314.29	313.52	318.1	321.37	320.88	321.15	314.63	317.4	320.61	313.64	311.29	319.73	312.62	320.78	314.41	314.27	311.84	317.83	316.95	320.8	317.99	314.18	313.14	320.29	317.87	309.78	317.51
312.69	314.74	314.12	317.8	312	309.12	313.08	324.07	318.83	311.5	315.24	320.55	315.2	313.78	312.71	308.45	310.52	323.31	315.48	312.74	313.52	313.93	315.65	321.9	324.29	315.93	309.82	311.54	316.15	320.33	313.22	305.97	312.49	316.48	316.74	309.14	303.39	319.17	319.07	314.77	315.71	320	313.89	321.59	310.97	311.57	312.84	320.47	314.9	320.49
302.99	301.2	303.91	301.39	295.66	304.19	306.15	298.34	295.03	302.15	308.86	308.96	310.92	306.34	302.42	302.99	309.59	303.36	300.91	311.28	302.09	298.35	303.27	297.46	299.32	297.8	309.11	302.28	294.9	298.87	300.9	300.86	302.66	305.39	298.45	303.88	301.99	302.72	303.6	297.1	304.77	306.3	303.32	305.22	313.41	309.31	307.98	304.78	300.68	306.56
304.59	310.64	303.05	304.31	304.02	310.27	300.07	301.24	304.5	303.99	303.22	300.42	305.31	304.16	302.19	302.17	308.85	301.9	297.4	301.22	304.44	300.62	309.22	310.74	310.52	296.71	302.25	306.73	308.16	304.91	299.43	305.42	302.5	302.17	300.44	297.8	294.33	297.3	302.04	307.4	308.86	304.59	300.03	299.77	306.64	308.73	299.4	304.67	304.66	312.63
306.17	310.58	308.02	299.64	305.27	313.86	309.12	306.61	302.78	298.56	309.48	300.32	302.83	301.76	302.73	302.95	303.29	306.46	298.34	307.96	302.93	303.9	305.81	310.21	306.81	307.17	306.85	310.74	306.9	308.52	307.88	312.97	303.03	307.8	300.82	310.8	307.3	300.93	309.07	303.87	301.04	307.28	305.88	304.7	303.58	299.36	307.76	304.46	307.77	300.19
331	330.67	328.65	325.08	319.58	324.86	327.42	325.44	326.92	327.64	335.26	328.24	323.26	321.57	327.22	324.43	328.66	326.77	320.98	326.86	327.27	320.83	333.61	326.38	329.43	332.26	328.46	325.62	327.61	329.86	326.95	323.19	323.66	329.64	328.63	326.23	333.62	329.78	320.37	331.1	325.61	329.85	327.92	323.71	327.6	319.2	326.51	325.08	325.06	323.91
306.38	301.98	303.07	314.12	305.55	306.77	306.08	306.23	308.36	303.87	302.86	302.51	300.08	304.55	306.52	307.15	303.63	307.32	303.8	310.56	303.3	304.25	303.11	302.82	314.29	310.84	308.86	304.86	302	304.69	305.72	304.29	299.87	305.83	307.88	306.69	307.29	304.73	314.14	300.04	305.69	303.54	309.51	300.71	305.94	295.91	304.67	301.91	306.4	306.02
305.97	305.07	310.17	303.85	305.07	311.29	309.65	315.21	306.94	308.14	305.72	308.8	305.82	309.3	299.3	312.33	305.81	308.16	299.15	305.21	302.42	310.39	308.95	303.69	308.66	316.71	304.85	311.04	308.94	305.51	305.7	309.51	316.79	308.36	305.35	313.31	308.13	310.47	311.6	304.92	306.07	303.19	308.18	311.44	301.95	312.84	302.8	305.92	306.76	309.82
304.11	305.31	309.8	309.49	302.25	310.7	312.55	307.45	312.39	303.43	311.9	307.46	311.42	311.95	310	305.43	305.37	306.6	310.84	310.79	307.49	305.96	311.08	311.75	300.69	315.11	307.73	309.99	310.84	310.17	308.21	306.32	307.89	310.74	305.4	306.31	304.61	305.31	308.45	306.77	305.2	315.9	308.58	310.44	311.69	302.8	314.35	312.85	309.08	307.31
320.54	315.56	322.92	311.44	314.99	313.59	319.4	321.84	317.64	322.13	320.97	319.81	321.57	319.8	319.09	319.63	314.36	317.68	322.72	320.55	316.99	317.87	322.04	319.85	325.61	319.75	315.65	318.33	314.11	311.38	316.15	319.25	317.91	311.33	314.31	321.14	322.05	313.24	316.97	314.29	315.48	317.28	319.14	324.4	324.12	320.89	329.82	316.15	314.34	315.41
309.43	308.03	310.44	312.36	305.86	316.28	310.45	304.49	306.05	309.66	312.84	305.24	308.08	313.79	302.33	303.15	313.12	310.19	309.64	312.34	307.44	301.65	313.92	309.27	308.28	305.02	311.04	308.19	309.96	300.42	304.92	312.57	305.76	308.01	307.64	309.01	307.53	303.41	312.64	310.34	303.76	303.87	314.91	307.56	309.32	312.22	305.46	300.33	305.33	315.54
300.49	298.15	302.26	298.56	301.58	295.76	307.98	300.82	297.48	303.17	305.41	300.28	299.91	303.38	298.52	299.21	307.97	305.37	299.54	296.14	296.74	298.81	293.83	302.78	301.05	303.08	300.11	306.59	299.65	306.67	302.61	307.97	296.69	297.89	303.63	309.74	302.37	297.32	294.08	300.69	301.21	300.81	296.33	306.69	301.91	298.48	303.28	310.1	294.77	304.25
321.44	317.37	321	314.35	319.76	318.36	311.17	313.44	319.31	314.57	313.6	316.8	311.3	319.27	319.58	314.45	318.19	316.6	314.1	314.63	324.21	319.38	320.57	318.89	314.22	315.82	320.55	318.19	312.88	317.71	320.35	316.98	318.02	320.16	314.91	316.67	322.12	318.23	315.71	316.03	322.08	314.81	314.13	318.26	319.05	322.91	317.32	319.24	315.74	316.57
324.16	321.86	317.64	315	318.18	320.94	321.31	322.32	316.82	323.08	317.12	315.54	308.58	320.63	315.93	319.77	318.92	322.22	320.12	318.39	318.4	313.47	316.15	316.16	315.27	313.45	318.96	316.69	319.67	318.45	313.24	312.1	316.6	320.77	325.12	320.11	318.66	317.74	318.85	314.87	319.38	313.84	315.63	316.61	319.71	317.29	318.61	317.74	319.66	319.04
318.77	312.75	308.21	311.35	313.42	318.71	311.71	317.65	313.38	313.68	312.01	319.67	312.18	313.27	312.72	313.97	313.76	313.11	310.43	314.74	316.43	310.13	309.19	313.45	310.4	308.84	313.1	307.29	312.33	318.95	317.26	316.13	308.72	311.15	315.79	311.47	313.7	309.72	317.75	307.12	310.32	307.31	313.25	320.39	308.56	318.1	314.3	310.21	312.78	310.5
313.14	311.66	317.89	315.56	317.98	318.5	326.62	310.93	316.95	309.71	310.55	314.17	319.42	309.74	314.7	312.44	316.87	313.34	316.4	312.35	318.23	314.14	317.6	314.69	317.52	308.56	315.1	314.42	311.21	320.55	309.88	315.53	315.39	315.58	312.5	317.46	321.41	316.19	319.99	310.52	309.14	325.24	316.39	311.97	320.52	311.12	323.48	312.87	319.1	313.17
306.59	306.74	314.48	312.18	316.95	319.11	311.35	316.82	308.63	312.66	322.32	310.03	308.65	314.27	308.79	305.87	308.85	313.65	317.38	313.87	313.38	313.34	313.15	304.35	313.42	313.84	314.41	310.49	313.26	312.48	318.58	311.77	308.61	310.53	312.18	307.61	313.01	317.28	312.19	314.73	309.87	312.56	324.2	316.39	314.6	313.61	319.13	309.3	314.95	316.5
302.02	301.56	297.94	299.41	298.41	302.21	298.17	309.06	309.08	300.58	294.5	300.97	300.95	302.46	296.56	300.89	307.35	301.46	305.2	307.29	295.56	301.6	299.55	303.01	307.63	301.31	296.6	306.16	308.17	299.13	306.47	313.5	302.68	305.36	302.86	301.73	303.15	309.83	299.92	295.94	300.1	302.63	302.25	295.12	299.27	304.53	299.28	297.18	305.63	303.8
308.15	305.68	305.19	306.77	301.74	309.38	310.38	306.47	306.54	305.91	307.64	305.81	306.62	307.31	305.71	309.95	308.27	305.01	304.47	305.26	302.52	307.11	300.8	307.06	317.24	313.16	308.18	307.46	310.4	311.11	306.16	310.58	309.76	306.91	305.51	301.92	301.2	304.02	307.3	305.92	303.57	304	308.29	306.4	305.44	310.89	306.97	305.05	304.61	307.66
306.17	310.07	306.61	305.34	305.09	298.58	298.66	298.54	301.29	303.77	307.65	300.28	306.81	295.14	298.42	301.61	298.14	301.14	305.06	304.71	297.08	304.94	300.08	307.48	301.11	304.47	293.76	302.81	298.89	306.39	302.12	306.37	301.63	311.55	309.67	306.73	299.45	306.2	302.29	297.12	301.49	302.37	301.52	298.53	295.47	301.95	300.25	302.11	304.98	298.33
299.78	299.35	303.55	305.03	302.78	310.53	300.7	296.03	300.52	303.28	302.75	303.94	302.56	306.38	298.71	307.2	302.72	309.99	294.99	302.45	303.26	298.42	301.11	305.04	302.63	312.41	302.97	299.35	296.19	305.73	298.1	304.22	302.1	304.4	300.9	312.81	311.18	299.36	296.89	309.66	304.97	309.36	302.87	303.98	308.16	299.66	305.78	312.81	303	305.7
310.79	306.26	305.96	296.56	313.15	310.6	310.6	308.3	303.36	298.92	310.45	310.2	304.9	302.11	302.08	308.84	305.74	304.51	314.38	312	307.05	306.07	308.21	308.09	302.98	308.41	303.84	297.94	300.07	306.01	304.34	313.06	310.42	302.42	305.24	301.12	312.86	305.62	309.87	302.78	305.97	311.03	307.45	308.16	305.4	306.24	308.68	305.37	313.14	304.24
308.6	302.76	303.15	302.26	309.46	306.55	308.76	301.78	307.45	301.24	306.99	302.05	313.42	305.53	300.78	312.6	301.28	305.15	305.71	309.62	304.14	304.1	309.21	299.23	300.65	302.53	302.41	306.03	302.34	309.21	309.48	303.23	302.37	313.44	311.89	308.16	303.89	303.88	301.68	301.79	303.07	307.63	315.85	300.21	305.06	302.85	301.72	306.07	300.88	306.72
304.86	310.72	308.86	311.12	306.1	309.12	313.37	306.1	309.42	307.14	304.94	314.27	308.88	304.63	308.29	303.88	300.44	308.8	312.06	312.65	308.23	313.61	304.93	306.79	303.74	312.55	302.36	312.88	310.34	312.41	304.18	313.33	304.34	303.74	313.75	315.53	302.97	310.67	306.71	312.25	310.62	311.31	312.77	302.85	312.71	313.33	309.87	306.39	310.52	311.76
297.69	297.85	300.66	303.14	301.6	302.44	304.53	298.45	306.06	302.13	307.96	303.43	309.7	301.97	308.23	299.72	305.68	308.62	298.85	304.89	300.37	301.92	300.34	304.44	304.76	309.23	302.14	301.55	302.58	304.85	304.98	306.75	306.43	300.33	300.98	303.59	305.93	294.55	299	304.96	307.9	302.1	300.82	304.97	302.72	306.77	313.2	302.72	300.24	299.63
294.77	293.2	300.17	297.09	295.17	294.05	298.57	292.04	295.18	302.35	294.67	293.98	299.05	291.56	293.84	297.53	300.44	294.27	297.13	289.98	296.28	308.41	296.34	308.23	299.91	288.38	303.5	299.15	303.27	290.6	293.64	298.31	291.92	292.69	299.22	299.11	294.44	294.82	301.54	298.6	295.73	300.26	293.63	290.26	294.31	298.63	297.6	295.46	293.86	299.83
321.16	336.57	329.2	325.11	327.53	329.94	335.76	328.65	323.5	325.87	326.61	327.31	325.32	329.14	331.95	326.12	328.69	332.33	325.85	330.62	319.61	331.81	326.32	330.79	326.66	320.21	334.68	331.26	329.48	329.04	322.23	327.83	328.17	320.14	327.07	327.18	338.15	330.64	323.93	335.59	332.08	324.49	328.53	322.19	326.82	323.33	321.78	328.02	327.83	323.37
308.95	319.77	320.25	314.5	315.01	317.99	315.16	315.83	312.65	313.3	318.89	312.68	317.44	313.34	315.1	322.52	312.65	309.2	311.12	313.34	310.75	314.74	313.88	318.31	317.71	313.89	314.81	316.91	309.58	313.13	314.99	314.33	311.62	312.54	318.31	311.58	315.87	310.28	314.59	314.91	311.72	315.14	319.26	315.68	315.99	313.72	304.62	308.76	318.24	317.76
325.53	326.03	331.08	326.48	328.42	328.22	324.5	328.42	332.5	319.2	328.3	323.71	323.74	330.01	323.9	329.02	326.44	322.19	328.88	329.63	325.33	328.28	319.5	330.83	324.39	320.64	328.57	322.97	321.83	330.67	326.87	330.85	327.74	324.08	331.21	325.86	322.17	326.1	333.83	325.83	323.44	327.59	322.69	329.79	333.72	325.14	319.67	324.12	325.43	328.68
314.75	317.23	324.46	324.91	316.39	310.33	314.51	325.26	319.94	318.45	321.58	313.49	312.07	318.53	320.56	316.21	324.48	319	319.45	315.69	309.52	320.92	324.85	321.72	308.78	316.5	316.71	314.42	313.48	316.64	318.1	314.9	314.62	314.47	325.56	313.42	315.08	317.41	317.1	312.81	318.28	321.71	311.4	316.62	316.1	315.1	312.41	309.77	310.56	322.9
300.56	307.22	302.49	307.58	300.04	298.94	303.06	308.05	304.5	311.05	302.59	302.74	304.06	296.81	299.53	302.97	304.29	306.98	302.46	301.56	305.33	303.51	303.58	304.27	305.63	300.63	298.59	308.59	307.23	299.2	305.43	306.47	305.36	315.71	301.18	303.86	306.04	299.33	295.58	312.22	298.98	309.64	303.13	310.73	299.73	296.36	301.18	298.39	308.81	302.73
318.95	313.98	315.15	316.73	320.82	316.2	318.97	323.67	316.97	320.29	321.41	309.92	318.76	313.35	317.65	322.41	315.37	325.26	311.12	320.3	317.43	327.72	314.21	321.92	314.79	328.48	317.27	324.55	314.71	324.74	319.11	321.59	322.75	324.83	320.37	324.28	312.9	325.56	321.39	319.52	321.92	315.5	315.46	324.13	318.96	324.31	316.88	311.07	318.12	320.04
292.94	300.21	310.27	306.97	304.82	303.72	303.07	303.54	305.5	302.35	307.18	307.13	296.36	297.48	297.32	304.63	303	299.92	310.33	301.95	295.28	305.36	304.79	301.99	299.2	297.74	298.19	302.93	295	306.64	302.25	305.33	302.33	301.52	303.69	306.54	297.57	301.58	308.75	306.67	301.42	307.45	301.08	307.58	299.9	304.92	305.88	298.06	303.2	306.07
304.21	304.93	305.44	308.65	310.51	308.28	303.74	305.53	305.17	303.8	303.93	305.41	304.51	305.9	310.85	306.4	302.77	297.79	309.66	299.18	304.07	308.99	307.21	302.71	313.06	313.91	305.67	307.32	304.32	304.09	302.52	308.95	306.16	303.68	306.51	306.01	301.16	307.73	305.16	304.25	309.32	302.87	301.37	307.14	297.83	301.99	302.15	312.61	304.3	312.61
302.01	301.02	299.12	305.93	314.82	309.37	308.45	306.54	303.56	301.04	303.19	299.59	298.77	303.58	306.72	299.65	300.74	301.23	299.5	302.46	302.28	312.83	296.6	310.07	307.9	298.88	301.16	303.59	307.39	307.73	301.78	303.58	308.3	303.2	297.45	308.43	302.98	308.63	301.68	304.14	305.87	304.76	307.2	307.98	300.36	305.99	304.73	308.13	295.4	299.86
306.44	312.34	315.83	314.81	310	318.17	313.67	306.67	316.53	304.77	314.28	312.13	310.58	311.23	312.54	317.48	311.93	312.88	305.16	316.4	312.54	304.7	319.95	318.09	310.92	310.04	312.79	319.19	312.37	302.86	309.27	311.76	314.62	313.55	313.11	313.81	316.92	314.37	314.6	308.03	306.98	314.26	310.18	311.04	303.71	308.17	309.91	309.86	316.55	312.63
294.83	297.1	294.51	297.62	290.94	286.6	292.95	297.33	303.13	298.55	289.33	293.39	288.04	293.8	290.23	291.97	295.24	292.27	298.26	293.03	290.34	294.91	302.64	294.57	291.49	303.42	300.95	296.53	288.02	292.99	296.17	300.14	296.22	297.25	293.09	302.17	297.53	297.36	286.77	292.93	299.04	291.74	296.78	295.72	294.25	293.59	282.74	296.21	295.19	297.47
310.25	299.45	301.96	305.42	302.26	308.47	303.17	303.66	300.97	310.13	306.8	301.27	295.91	303.94	302.56	306.33	306.29	310.88	303.89	300	304.8	302.84	301.42	302.03	308.92	300.56	306.74	312.31	296.28	304.51	297.97	300.57	300.41	303.97	302.58	296.83	305.17	302.92	303.31	304.25	298.46	296.42	305.43	302.12	302.14	305.87	307.38	300.36	303.1	305.33
321.74	315.93	311.5	313.18	309.97	310.56	309.18	317.39	306.4	310.69	314.71	312.92	314.02	315.09	314.82	315.47	307.85	317.5	308.81	304.3	316.33	316.93	313.47	308.09	313.76	311.81	313.36	312.49	314.2	317.86	308.39	313.95	316.45	318.45	308.7	304.77	314.54	310.54	323.65	316.93	310.05	312.05	312.16	317.95	320.29	310.07	317.76	322.19	318.01	315.29
308.85	310.98	320.44	319.67	311.24	311.92	314.7	315.6	313.98	311.68	315.34	312.09	318.73	316.58	314.86	315.06	315.01	313.81	313.39	309.76	314.27	309.08	310.65	312.05	318.23	317.42	319.17	315.51	309.97	320.15	313.91	314.83	316.18	310.11	304.6	317.92	313.3	308.97	310.48	319.96	310.6	315	318	309.22	314.59	314.42	322.41	317.67	320.17	310.91
299.34	302.15	304.53	302.18	312.34	306.08	319.96	303.05	311.07	309.25	311.79	302.15	306.84	305.92	307.72	304.24	306.28	302.3	312.27	314.43	311.09	311.83	301.41	299.87	308.91	307.09	305.5	304.05	299.65	311.07	306.61	303.09	301.32	304.76	311.88	307.2	306.94	305.05	305.31	298.19	305.32	305.52	309.03	308.33	315.57	302.65	306.69	300.83	308.51	310.9
319.35	319.18	317.09	321.22	310.56	312.65	307.4	316.28	319.39	317.81	317.27	309.44	317.84	321.78	323.16	321.73	317.8	317.44	309.17	321.16	317.23	317.35	314.95	314.01	318.4	310.3	311.08	312.98	308.29	313.82	313.95	317.45	320.69	311.53	323.35	315.9	314.08	313.7	315	314.95	317.16	316.78	316.89	310.14	317.95	309.28	319.78	318.78	318.53	306.15
308.3	301.7	304.11	299.07	308.4	304.47	292.84	299.5	310.07	309.3	303	304.05	303.7	313.02	298.71	308.57	299.98	308.36	303.55	303.09	303.69	309.76	304.5	306.33	297.89	305.02	309.81	300.42	301.64	305.47	303.83	304.07	308.21	298.97	295.06	303.88	306.17	302.82	304.89	300.76	308.96	301.45	300.15	301.65	302.36	300.23	304.52	311.52	302.94	300.69
292.56	294.17	288.53	291.2	298.24	303.18	297.82	290.04	298.88	291.86	291.94	293.44	295.83	295.15	297.82	289.57	300.06	291.78	297.79	297.73	298.16	291.32	294.22	296.02	292.59	294.64	292.9	294.12	296.2	291.44	294.85	289.29	294.79	297.53	293.61	292.77	291.25	301.64	294.2	302.51	288.36	297.02	290.53	292.52	296.04	287.91	296.33	293.05	293.99	294.88
317.83	317.81	315.62	314.11	313.99	307.9	321.35	313.22	310.3	318.82	315.52	318.17	308.37	312.79	312.63	313.62	317.49	320.68	318.93	306.2	309.83	308.68	310.74	309.75	316.4	315.74	309.58	312.22	303.46	313.8	313.69	313.12	309.08	306.18	310.83	312.41	298.03	307.89	314.46	313.67	311.94	306.76	313.43	316.46	315.45	315.32	313.38	317.51	318.75	309.48
300.3	302.63	300.26	297.41	302.88	301.4	299.41	307.88	306.05	302.33	302.69	306.93	302.9	309.68	302.08	304.65	307.37	311.49	302.74	313.15	297.65	303.49	306.48	304.39	301.68	301.06	296.39	310.42	303.41	304.59	316.47	302.06	308.09	308.67	301.38	306.18	305.38	302.28	301.27	303.85	309.01	303.31	309.67	308.84	297.81	306.47	301.72	304.58	300.05	306.81
311.02	306.34	308.36	306.25	312.04	313.55	313.21	310.38	311.31	314.13	310.4	305.5	310.88	304.17	308.38	312.07	312.53	306.83	307	312.76	314.12	315.56	303.95	307.52	311.7	314.57	316.09	312.54	311.19	312.67	306.17	311.67	314.17	317.43	308.17	314.87	309.08	311.12	306.98	311.82	311.23	317.71	315.67	306.7	317.73	314.69	310.55	307.98	308.35	311.6
300.24	301.78	300.79	299.97	297.26	300.5	305.82	303.24	301.35	301.13	303.9	310.27	306.5	302.48	298.46	299.02	302.96	313.54	309.24	297.35	295.01	300.47	300.18	306.27	310.67	305.06	303.68	308.13	304.36	304.59	301.65	304.15	301.13	304.89	298.84	303.57	301.59	300.37	296.01	301.39	297.82	300.12	298.87	299.62	304.86	301.03	296.87	302.31	300.8	300.46
312.25	310.49	311.17	309.99	314.44	317.85	309.24	314.88	321.1	307.29	305.03	314.95	309.02	319.13	303.53	317.76	313.25	314.65	316.9	317.98	314.69	314.7	310.81	307.76	319.3	316.12	311.52	316.96	309.52	310.41	312.95	315.46	315.37	308.56	312.83	309.45	311.41	316.05	319.34	311.49	312.91	306.93	312.79	318.41	319.81	315.69	308.32	316.07	310.92	309.89
309.27	303.05	298.93	300.49	308.91	303.28	298.05	303.24	303.39	306.45	301.07	302.46	306.12	299.67	306.41	297.42	308.39	305.47	302.13	298.91	303.86	314.79	299.51	298.18	307.78	307.03	309.31	305.97	301.19	293.14	301.09	300.98	304.52	301.29	302.77	304.88	299.06	306.26	298.88	296.51	302.38	306.14	303.02	306.47	306.15	297.86	296.29	301.02	292.84	306.82
309.1	298.11	306.4	302.64	298.48	317.02	304.79	302.32	311.49	308.63	305.64	297.56	303.26	306.3	311.88	307.69	311.49	304.07	301.66	305.79	306.81	307.07	307.08	300.19	307.35	304.47	306.51	304.9	306.77	301.28	306.65	302.68	309.15	305.02	299.8	305.8	306.42	302.13	301.24	304.91	301.11	313.62	303.12	308.27	298.27	309.68	310.87	302.26	310.53	306.06
319.66	313.64	317.21	309.32	318.29	309.52	315.85	319.44	309.39	316.46	315.81	312.21	312.89	315.17	308.2	313.69	309.67	317.01	318.83	308.35	314.15	319.03	316.99	314.14	318.64	314.57	313.47	313.61	316.84	308.83	314.15	312.63	316.01	312.67	313.32	313.25	311.36	312	317.29	313.58	313.28	316.77	311.79	308.97	314.99	316.98	312.24	309.97	307.7	314.47
298.3	304.49	303.1	297.42	304.24	297.71	300.24	307.88	300.06	299.72	296.81	300.11	290.63	296.23	299.29	300.33	297.45	306.47	304.23	303.19	299.52	295.89	302.65	301	299.37	306.24	298.29	302.2	300.05	294.28	295.86	297.38	297.37	300.59	294.48	300.53	294.22	295.56	299.18	299.69	298.9	303.22	287.09	298.41	304.58	305.71	298.78	293.9	292.76	294.47
307.09	303.48	302.44	304.96	306.79	293.37	297.56	310.96	301.64	302.46	301.99	306.25	296.18	302.74	307.22	304.62	303.53	296.44	304.08	308.88	299.08	311.09	298.98	305.55	306.96	295.37	293.32	306.16	310.98	297.18	293.98	300.91	298.62	305.2	303.65	305.17	306.34	304.27	304.55	312.8	311.64	300.45	302.53	309.95	305.71	299.91	306.06	299.8	301.02	302.13
308.42	304.82	303.67	307.32	307.93	309.57	307.85	305.78	302.38	295.9	309.48	308.25	304.5	299.19	306.52	313.66	302.21	308.11	302.84	297.56	304.45	310.58	300.69	307.89	315.35	304.05	306.5	299.24	304.97	303.25	308.07	299.87	303.25	304.4	306.36	312.1	304.92	307.12	306.31	306.55	300.21	306.81	303.1	305.45	296.47	306	301	306.73	307.33	303.1
306.99	300.83	307.98	312.87	307.15	311.83	311.82	317.93	316.17	317.64	309.34	302.09	310.65	311	319.62	314.31	312.49	310.33	311.98	303.5	307.33	308.06	313.46	312.15	308.59	314.02	311.42	303.84	316.59	315.74	315.88	314.46	307.58	311.45	315.4	311.49	307.49	319.6	307.85	308.58	304.33	312.15	312.54	313.33	310.12	307.71	311.55	310	305.69	304.82
306.92	294.58	299.29	305.68	301.35	305.88	308.44	297.93	305.33	300.04	306.72	304.42	307.78	302.05	298.89	304.6	302.46	301.15	303.6	304.18	300.15	308.22	306.08	304.3	306.32	315.98	299.84	298.95	307.72	295.99	306.16	300.86	304.01	301.43	295.29	303.24	302.95	304.69	307.08	304.56	305.68	300.34	298.79	303.37	310.65	298.75	299.81	299.71	304.02	295.91
311.31	308.18	309.5	314.5	322.31	308.89	308.17	326.72	311.29	315.15	308.01	319.41	316.23	316.51	320.53	316.33	316.56	315.22	312.99	314.37	313.16	309.27	313.02	307.74	315.53	311.7	315.86	314.34	305.67	304.36	308.41	315.11	311.28	314.47	311.87	311.89	312.88	316.06	315.34	315.48	309.12	314.54	315.44	315.19	315.24	314.03	307.53	307.57	309.66	318.25
300.51	302.11	300.25	312	310.05	305.49	308.36	312.93	306.54	303.21	305.96	301.27	304.81	302.77	304.34	305.48	306.61	301.58	303.61	305.94	303.59	296.11	304.17	309.19	297.41	307.84	310.74	304.8	307.1	309.61	303.49	308.02	306.25	312.93	305.2	309.3	303.93	308.32	316.43	309.06	306.93	313.07	306.27	304.93	301.18	301.79	304.76	311.81	310.63	311.51
307.67	310.84	300.58	311.06	311.92	314.59	314.06	303.43	311.2	308.17	315.65	315.15	311.1	308.99	313.06	313.46	310.55	306.01	305.53	308.58	302.81	316.05	303.25	303.62	313.36	310.56	310.92	304.04	305.14	309.73	304.98	306.44	310.23	310.82	307.14	307.11	304.86	308.36	316.25	311.64	316.37	310.92	305.14	311.41	307.33	317.8	310.92	303.87	315.06	304.8
314.83	310.82	309.9	304.94	309.47	302.34	303.17	309.42	309.54	310.3	309.93	311.57	308.01	306.29	303.49	303.58	304.92	310.32	309.18	305.73	305.34	303.54	308.21	307.29	303.06	312.19	301.43	304.91	305.76	306.08	306.74	302.62	304.45	305.63	303.51	303.57	302.36	309.15	303.32	307.72	308.35	302.64	305.97	300.11	310.42	304.56	302.89	303.43	308.24	309.03
308.27	317.38	314.44	322.85	313.75	321.11	315.57	314.19	309.91	317.84	314.63	313.45	314.63	308.64	315.77	309.57	313.08	319.15	315.7	310.58	314.85	311.58	321.25	319.32	312.96	317.94	315.69	316.81	309.7	312.48	315.55	321.47	312.18	311.75	311.2	314.69	312.75	316.23	312.69	318.47	312.6	319.2	311.56	310.58	317.98	308.33	313.21	312.11	308.42	305.03
309.07	306.92	316.09	312.41	311.77	311.18	302.83	304.99	314.05	311.27	309.27	307.05	306.85	304.66	311.96	310.48	309.45	307.35	309.05	310.6	305.89	305.75	306.97	317.12	306.48	306.31	303.49	308.21	309.18	309.23	311.47	316.14	310.32	310.91	312.47	307.36	311.18	308.36	310.09	308.83	309.4	314.26	314.88	313.76	310.4	310.14	305.07	311.94	302.63	305.17
307	313.34	315.89	314.65	314.89	314.89	316.51	318.43	316.56	311.7	320.01	320.91	316.04	327.89	316.41	318.07	314.23	318.12	322.61	314.42	324.22	316.7	322.51	317.63	313.51	312.52	322.66	311.78	323.15	326.21	314.61	322.48	316.8	311.06	317.94	310.8	318.47	316.3	325.04	313.8	318.69	320.64	315.74	316.03	307.28	317.67	321.02	317.83	318.38	310.83
317.18	323.66	320.19	318.98	320.19	322.97	316.46	316.92	313.98	320.98	314.79	317.19	307.6	315.81	316.95	318.15	315.92	319.06	312.46	318.19	320.15	319.07	318.14	316.25	306.45	324.04	318.65	320.09	313.67	314.23	314.74	317.55	313.74	318.87	317.19	323.66	316.34	312.85	316.36	318.96	316.53	315.97	316.77	317.33	317.69	320.71	322.9	319.34	321.49	309.36
320.64	314.09	323.62	325.73	319.89	324.23	316.98	324.13	322.78	317.37	324.57	319.6	323.42	313.91	321.9	320.12	320.36	318.1	321.94	315.11	320.74	317.1	317.9	316.54	321.64	319.39	318.35	322.37	313.22	318.95	317.6	315.72	315.14	321.59	320.27	317.28	318.92	322.87	318.19	318.06	312.45	319.62	318.31	314.09	316.81	315.77	322.95	321.11	321.44	317.71
311.76	311.47	309.7	318.03	312.83	316.57	319.12	317.96	313.48	317.87	307.5	310.36	318.88	308.65	319.16	310.32	319.25	318.62	319.78	311.76	315.5	309.62	313.73	309.86	306.42	314.43	316.14	321.06	318.46	316.29	321.18	317.64	319.08	312	316.34	316.04	313.72	314.93	316.32	315.77	316.62	318.23	316.03	318.85	314.16	312.58	315.32	318.13	314.84	310.51
295.25	303.37	301.64	290.65	292.22	295.26	297.89	299.22	296	298.17	294.68	298.32	292.84	306.61	296.2	296.72	296.46	291.21	293.06	295.11	301.82	302.55	298.92	297.53	297.22	296.9	298.54	296.97	298.86	298.21	295.4	302.5	295.55	302.07	296.27	297.09	289.53	302.68	294.61	295.76	297.51	296	298.93	298.05	297.06	296.49	297.25	298.4	293.78	298.62
317.56	318.63	314.46	318.26	319.78	310.83	320.1	322.04	321.76	321.15	312.37	315.09	312.35	315.34	317.2	319.8	314.62	312.96	315.49	310.05	314.35	319.83	320.27	316.85	315.3	314.81	317.03	317.87	310.87	311.64	313.22	316.84	314.21	321.3	322.51	315.05	313.78	313.02	314.89	318.49	325.95	314.35	314.92	317.07	315.4	319.66	314.95	312.03	320.15	315.2
301.27	303.29	302.82	294.02	305.5	299.37	298.71	303.14	297.52	299.93	304.12	299.6	295.96	296.2	299.57	299.86	296.31	305.61	303.05	302.6	302.35	300.32	299.02	296.8	297.78	297.96	299.75	298.02	296.9	301.75	296.54	302.47	303.85	300.81	299.54	296.12	303.21	305.64	306.83	301.82	294.39	306.64	296.03	301.72	303.02	296.98	297.41	297.32	297.94	303.61
304.32	299.45	302.11	299.37	302.58	311.08	302.48	300.63	298.32	303.48	296.75	302.91	308.15	300.75	293.14	307.67	300.73	299.7	302.92	303.4	304.17	296.93	308.15	303.98	303.06	300.08	309.22	308.66	295.12	298.48	303.5	293.8	303.78	299.83	304.05	307.02	307.1	304.06	305.5	299.57	305.36	311.56	305.9	302.3	303.81	302.9	306.44	302.56	307.46	300.57
308.29	303.39	307.59	308.09	300.27	302.95	298.16	304.48	306.3	308.83	306.96	304.96	311.35	298.6	304.76	303.28	299.46	305.54	302.85	305.61	304.94	305.96	306.03	305.19	303.83	304.56	306.28	299.01	309.48	302.07	305.55	301.44	305.13	305.41	305.36	306.99	304.05	315.76	308.95	309.65	307.94	306.94	301.08	302.32	305.36	306.82	301.66	306.22	307.94	305.92
301.16	298.31	298.66	302.36	299.49	298.82	305.76	294.11	306.68	298.96	302.47	301.92	299.38	305.86	303.8	312.3	302.6	303.44	300.6	302.45	310.47	307.11	311.89	301.53	311.69	307.65	302.7	306.84	299.36	296.94	300.73	309.8	302.48	310.89	307.22	306.3	304.35	304.4	308.36	308.82	302.14	309.42	298.79	297.03	302.08	307.08	308.35	294.76	306.58	300.63
308.04	316.19	316.21	312.4	309.99	315.39	318.14	318.19	312.83	306.68	308.34	318.01	317.46	313.59	317.38	315.72	318.41	311.05	307.57	313.42	321.02	318.21	320.79	315.93	309	313.95	312.47	313.7	314.62	315.77	314.29	319.78	310.12	316.18	321.82	316.27	316.01	314.81	316.38	319.85	320.06	316.98	315.74	314.01	320.87	316.8	317.28	316.18	314.74	315.69
311.93	310.85	315.49	309.58	312.22	306.58	319.27	316.29	316.18	318.35	319.2	309.03	313.23	314.28	316.59	313.29	307.02	313.63	316.34	311.79	318.21	311.81	313.36	319.98	316.72	315.99	312.94	320.57	311.51	316.34	311.51	318.16	314.67	313.64	323.72	320.31	311.89	316.48	304.52	313.61	314.4	316.73	311	306.77	313.83	313.12	313.76	317.75	312.17	319.42
290.29	289.16	293.84	294.94	299.29	302	295.95	297.06	282.18	292.97	293.49	297.07	295.82	302.75	292.95	294.97	299.09	288.11	292.11	294.91	291.82	294.24	295.65	292.53	286.26	295.62	291.69	296.11	296.75	295.6	301.74	297.96	299.39	289.51	295.05	291.05	297.68	293.39	290.77	294.96	295.83	296.9	300.76	294.31	286.6	300.71	286.85	299.62	295.57	292.63
293.69	304.31	295.97	291.45	296.69	299.81	300.12	297.02	299.19	301.83	291.98	298.83	298.09	294.22	298.28	299.67	291.52	294.02	291.58	296.05	302.86	299.08	295.11	304.92	293.94	293.48	296.16	290.93	295.9	301.08	292.03	295.64	296.17	294.89	290.17	297.69	304.69	298.69	289.61	296.48	298.22	291.88	301.21	302.29	306.64	298.61	298.22	294.41	303.02	294.86
303.94	308.48	302.07	303.05	302.17	304.5	299.72	303.22	301.09	305.39	301.2	298.98	298.49	308.61	304.22	300.06	301.09	296.52	302.87	302.49	299.37	297.31	304.88	307.74	305.71	297.38	306.8	303.78	304.34	299.7	298.94	306.11	302.93	303.98	302.63	297.72	302.5	307.1	308.73	298.45	304.4	300.54	307.01	299	292.93	299.71	305.46	304.97	302.06	304.7
294.85	293.69	298.03	295.75	299.97	285.82	293.87	294.12	300.38	289.12	288.03	304.4	293.66	301.56	295.61	301.09	288.8	291.27	293.42	294.9	296.07	295.67	293.14	289.01	294.23	293.91	295.17	289.53	294.37	299.51	296.05	294.76	297.36	299.21	294.6	296.79	292.7	281.89	292.56	294.3	294.28	302.53	291.4	294.61	297.5	284.63	298.77	297.07	300.45	294.69
315.98	312.86	319.17	309.32	315.42	309.95	312.57	314.91	307.64	306.85	311.2	311.42	311.17	311.36	311.3	315.54	314.49	305.8	309.79	309.71	316.93	311.4	316.84	313.21	315.81	307.68	312.81	317.86	306.84	313.22	324.71	317.51	315.72	308.32	306.22	315.02	309.27	314.96	308.5	324.75	312.04	318.19	313.64	313.75	316.01	315.5	310.5	316.54	316.34	307.08
316.99	318.59	316.62	314.06	312.55	317.98	315.87	310.02	316.14	313.61	316.32	322.02	320.84	310.76	316.73	307.45	312.9	307.69	314.07	316.86	315.32	311.08	318.78	311.59	316.52	313.55	308.02	317.04	312.83	314.97	315.75	317.3	312.61	319.85	307.75	316.52	317.07	309.32	321.8	312.59	318.41	321.2	322.2	312.15	316.1	315.02	315.77	307.6	311.34	313.8
309.21	306.68	306.47	296.22	296.24	303.72	298.92	306.78	297.45	302.57	300.7	297	301.13	303.81	300.94	298.71	301.21	297.36	303.21	301.04	308.8	296.95	304.58	307.39	298.08	303.3	305.44	301.37	299.16	308.72	305.37	311.4	296.57	302.04	307.32	298.82	311.76	302.04	313.6	306.1	302.17	304.32	298.25	310.31	297.42	304.19	302.48	304.01	301.88	296.33
310.87	314.81	314.54	320.61	309.54	316.67	317.06	311.66	309.66	311.84	313.79	316.74	316.64	317.43	318.69	317.67	318.47	306.05	324.55	313.86	317.5	316.4	312.77	320.42	315.81	316.81	313.4	320.93	314.94	312.83	314.55	317.39	305.14	314.19	312.01	310.37	317.89	315.64	320.22	307.43	315.24	314.4	316.18	310.93	325.71	313.01	312.45	318.87	318.04	313.19
314.26	321.12	315.39	316.02	319.78	319.43	321.44	315.24	319.19	319.05	321.04	315.2	317.62	326.3	318.88	315.79	308.1	319.47	314.78	319.07	314.98	310.76	318.78	319.23	320.73	320.06	317.07	312.97	317.36	315.92	320.31	313.03	316.42	322.02	321.3	316.37	317.41	316.68	317.64	317.21	312.13	320.87	316.73	323.52	321.14	318.28	322.38	313.43	321.18	326.44
309.52	314.85	314.84	317.11	319.66	322.28	318.17	304.37	311.16	322.19	319.05	316.99	321.56	313.91	323.08	317.2	317.28	314.28	316.91	316.05	314.38	312.39	315.61	313.03	321.33	313.54	323.26	321.61	317.04	310.98	308.61	321.04	314.28	316.75	314.51	318.44	314.42	327.45	321.69	309.74	313.77	320.92	312.36	317.57	312.99	320.85	314.84	316.15	321.2	322.3
300.65	302.15	291.84	300.33	301.09	302.27	304.76	301.83	299.54	305.27	300.36	301.95	302.58	296.8	297.58	306.17	302.57	298.83	301.3	301.96	298.84	298.21	296.23	298.04	302.2	298.46	298.48	305.24	293.23	298.19	298.96	310.04	304.07	305.66	307.44	299.61	305.24	307.36	297.84	302.86	299.52	299.13	307.05	303.66	302.67	298.35	303.65	305.25	300.07	301.83
309.53	310.89	313.53	318.22	319.97	316.39	309.51	315.29	313.5	319.98	314.03	310.46	309.13	311.58	318.66	310.67	312.08	316.37	318.57	306.05	317.73	317.53	319.5	309.99	318.44	311.29	314.4	315.58	314.27	311.33	316.65	310.66	318.66	311.36	309.59	310.07	319.62	309.66	313.9	319.76	313.65	309.86	313.59	318.24	314.42	315.87	310.75	317.26	316.4	305.6
318.18	311.88	314.7	318.55	315.04	322.15	319.43	313.11	320.61	316.19	314.41	312.93	319.33	315.84	316.7	320.19	316.02	310.78	320.55	314.3	313.22	317.41	315.33	311.5	309.39	309.31	312.92	316.35	319.41	309.58	315.83	313.68	317.55	318.15	309.74	311.3	316.04	311.7	310.18	312.1	317.53	316.45	316.06	316.38	319.22	320.52	319.14	311.83	318.72	315.39
294.84	298.42	295.23	291.15	301.25	291.8	293.32	298.84	299.58	291.08	291.91	293.76	290.62	299	291.14	295.55	296.51	299.98	300.01	296.56	298.4	291.47	291.33	307.22	294.2	293.55	295.13	296.83	298.29	294.17	294.52	289.98	304.39	293.56	296.84	300.36	300.04	295.26	294.15	293.48	291.57	297.83	295.96	299.24	299.58	293.93	293.44	302.18	300.24	299.85
324.76	322.29	316.64	316.35	318.89	327.24	312.01	314.09	319.39	309.23	318.07	319.89	322.45	317.4	319.22	323.88	312.87	312.26	316.35	316.88	318.67	313.42	313.38	317.1	312.01	321.13	315.17	315.98	321.29	318.86	321.88	319.58	316.06	322.09	313.09	318.54	320.38	321.94	319.66	311.97	318.86	324.5	315.63	310.65	314.8	314.61	318.25	318.42	319.19	319.28
317.67	317.31	314.65	316.13	311.82	310.29	314.08	312.57	319.38	309.48	310.52	311.25	322.28	306.71	313.91	317.02	314.96	310.31	314.2	314.93	313.07	309.26	315.19	316.37	314.41	316.16	312.33	319.34	321.25	320.63	309.44	312.4	317.9	311.46	316.18	302.8	308.58	316.01	314.7	315.86	315.16	313.16	309.35	318.93	321.48	316.3	311.92	311.78	318.62	306.59
296.85	300.56	300.66	301.43	306.81	296.59	303.64	300.45	301.3	299.25	300.95	299.57	298.23	298.54	299.46	301.25	301.12	306.24	290.54	297.88	304.42	292.55	307.02	294.28	300.64	299.11	303.94	303.91	296.96	301.15	297.56	290.05	299.16	303.23	295.1	301.5	294.23	294.39	300.67	307.23	312.12	304.45	302.39	305.52	300.62	299.47	303.54	304.58	303.33	297.05
310.83	306.85	298.69	301.3	310.69	302.83	306.54	303.31	296.5	303.41	305.4	304.74	303.92	308.12	303.59	296.06	303.7	304.93	306.01	305.48	306.31	309.03	304.36	303.74	308.71	304.01	304.53	295.5	310.05	305.01	300.83	300.94	306.23	307.01	308.86	296.99	305.5	300.02	304.88	307.4	299.97	297.32	302.27	300.15	299.36	295.84	305.66	306.22	303.63	297.01
302.26	296.75	303.79	300.45	298.87	302.06	304.08	305.46	297.33	300.3	305.6	309.47	299.28	307.95	301.33	305.42	302.64	310.25	308.07	305.74	299.84	305.09	300.15	299.19	309.17	304.56	303.91	305.74	303.84	312.47	308.26	301.17	301.99	310.73	306.5	310.29	301.26	306.83	305.87	303.8	308.47	304.12	303.78	305.55	298.03	308.98	306.3	308.1	310.29	300.95
307.46	301.32	306.6	309.14	299.9	311.53	306.4	304.02	311.99	301.37	306.09	311.11	304.27	305.25	303.12	305.68	304.81	312.82	304.95	304.85	306.64	302.17	302.76	299.08	311.64	313.9	308.91	301.33	305.77	305.52	313.67	303.26	310.61	303.93	301.26	299.05	305.3	296.75	309.43	307.85	311.03	309.49	309.07	314.3	307.64	304.84	298.66	307.73	304.73	308.81
332.06	328.14	329.66	327.48	328.23	329.47	320.76	328.35	322.14	328.4	333.74	330.07	329.37	331.5	330.15	330.57	330.86	325.48	326.37	327.62	326.71	334.15	317.99	325.36	329.35	329.43	327.08	319.89	335.19	321.18	327.21	332.51	330.07	322.84	328.57	335.53	328.85	326.59	325.89	331.33	323.88	334.56	329.1	329.09	327.18	329.09	328.56	332.66	328.56	334.74
324.24	335.03	323.41	329.18	326.49	323.64	333.22	335.13	322.23	338.39	330.95	329.58	326.83	331.07	332.47	330.56	321.8	325.39	336.39	320.58	321.85	327.4	330.54	330.68	332.21	329.37	328.92	326.75	325.2	325.06	323.66	330.24	325.14	319.82	330.13	327.04	333.03	329.9	319.09	326.55	328.75	324.39	329.25	330.47	326.12	328.9	332.29	322.17	326.55	330.61
299.59	292.07	297.65	299.6	293.91	295.34	288.59	304.25	301.12	294.36	286.67	294.15	304.05	301.96	294.63	294.44	297.98	295.86	296.78	291.78	304.87	291.03	299.34	292.24	305.32	294.78	293.25	299.15	301.4	298.95	289.43	294.2	296.03	291.87	293.27	290.08	295.34	293.76	305.53	292.69	298.12	293.7	297.45	293.11	286.26	292.32	291.03	301.27	294.28	295.21
299.6	304.05	299.7	306.63	304.27	303.53	309.14	307.26	306.95	301.66	301.62	300.77	306.75	307.24	298.26	295.71	310.81	303.15	308.94	305.45	303.34	306.03	297.63	305.58	304.74	302.73	304.7	309.72	301.18	308.7	307.35	303.04	310.89	310.46	301.65	306.97	300.83	298.92	304.99	306.17	302.28	301.02	306.48	307.08	307.93	309.15	304.29	305.74	307.99	304.03
303.09	295.38	297.88	305.58	300.84	302.61	306.19	297.25	302.61	291.33	303.21	302.25	292.11	307.19	296.73	305.22	303.24	301.48	295.84	301.23	302.75	303.68	304.45	305.11	298.71	304.94	301.47	301.35	301.56	298.15	299.09	302.97	293.38	301.64	295.26	297.09	301.75	300.49	303.24	305.14	299.97	304.72	305.54	293.73	301.52	299.27	297.01	296.3	295.96	295.18
286.9	292.52	292.41	289.14	296.09	294.6	296.07	300.58	295.98	292.58	296.78	296.66	294.32	296.14	284.14	294.55	292.17	290.82	292	296.09	295.47	289.9	293.25	290.54	293.16	300.86	283.96	293.7	293.54	287.76	293.87	290.97	295.73	300.35	290.89	293.66	296.51	286.66	289.93	291.67	287.28	291.28	287.62	286.31	291.69	292.08	282.69	292.97	300.24	291.79
302.64	300.24	297.26	298.41	293.2	298.08	291.6	296.56	303.88	297.96	294.64	299.39	301.67	297.12	298.09	303.15	297.48	295.54	302.63	298.61	297.14	297.01	300.2	301.36	295.25	288.23	295.54	299.06	297.82	295.8	297.02	298.41	300.4	300.05	293.12	290.18	296.99	290.18	296.91	303.88	299.32	297.3	302.76	294.27	291.62	289.39	303.2	298.87	300.71	303.18
304.87	309.47	301.38	300.99	295.1	303.41	313.86	300.32	300.19	299.72	295.79	303.85	305.84	305.34	302.42	308.51	302.8	306.09	303.88	299.76	302.65	304.55	303.06	311.17	298.25	303	300.97	303.9	302.28	305.38	303.7	302.33	305.82	306.88	307.8	306.94	297.71	301.71	299.88	299	308.59	292.39	309.89	300.52	304.59	303.14	307.43	305.12	303.05	301.87
321.89	317.22	314.18	318.52	322.43	321.28	319.47	317.08	323.47	317.46	318.05	318.39	316.73	317.74	317.45	322.67	311.07	319.15	319.38	318.46	317.34	327.74	318.99	312.72	313.06	319	313.7	315.14	321.19	315.21	315.43	323.92	322.83	311.32	321.55	317.19	319.42	315.19	324.37	321.52	318.25	316.96	327.67	315.78	319.82	318.91	322.86	319.85	316.08	317.01
304.41	299.09	301.02	299.89	302.77	304.33	300.07	304.39	307.43	300.97	296.78	296.06	303.44	296.94	300.75	302.8	303.49	297.31	298.12	298.42	285.36	295.82	297.26	302.65	302.68	295.17	306.19	300.79	299.1	303.38	299.64	298.13	301.13	299.23	302.49	302.1	300.57	301.12	301.64	301.32	294.64	306.68	299.14	298.16	305.81	300.15	301.17	302.59	304.16	303.99
315.9	319.01	321.82	314.13	319.72	315.74	324.78	319.24	305.58	309.96	317.76	312.77	318.3	318.6	322.9	323.31	314.19	326.05	318.78	314	317.12	324.46	317.2	316.84	313.28	315.92	321.3	318.92	314.01	323.11	319.45	317.05	316.93	315.48	311.24	320.07	321.12	322.68	318.88	312.45	318.96	317.79	320.9	318.25	311.34	325.46	319.31	321.4	322.03	320.65
320.32	311.42	312.93	313.56	312.19	316.4	312.72	317.25	312.37	319.02	318.33	312.7	310.82	315.66	309.82	312.03	307.74	308.87	318	310.89	311.44	313.91	310.83	323.47	318.29	310.25	317.17	314.12	310.05	314.91	323.06	307.67	316.77	309.98	314.16	312.36	309.79	312.9	306.81	311.29	321.57	312.16	309.84	317.05	314.56	314.45	304.6	312.58	308.96	305.62
318.64	314.02	318.08	316.33	309.96	315.65	316.52	307.26	319.4	321.45	314.27	313.05	311.88	320.33	309.7	313.91	313.37	310.8	309.84	314.44	317.1	312.41	313.12	309.55	322.96	313.67	321.52	321.79	313.11	315.19	313.66	307.2	315.38	314.25	315.4	313.12	315.21	321.68	307.01	310.18	318.21	320.27	311.26	316.2	312.53	312.19	319.54	306.61	316.18	318.72
320.39	313.85	318.72	318.73	319.74	321.75	320.35	309.6	321.92	318.32	318.98	318.1	328.96	311.84	330.14	320.27	314.58	319.19	316.75	323.12	321.76	318.8	316.77	329.25	315.17	321.82	314.53	320.74	317.62	321.16	318.47	315.79	316.6	314.07	320.16	319.66	317.35	320.74	324.82	322.26	321.92	316.77	320.87	322.26	318.91	331.29	324.28	320.14	313.19	327.85
310.54	310	314.59	313.28	311.06	317.89	316.08	313.71	311.51	313.76	309.23	313.76	312.24	313.96	319.22	308.02	317.37	315.01	315.16	307.43	318.56	309.37	314.06	313.16	317.81	317.49	306.61	317.65	307.65	316.89	307.05	316.53	308.12	309.86	308.52	308.02	310.23	317.71	313.4	314.92	315.28	321.16	313.12	318.97	313.01	311.05	313.71	311.5	314.24	311.56
306.34	312.68	313.11	313.88	316.19	307.61	309.85	315.34	316.14	317.18	313.21	318.88	318.85	312.93	316.22	311.68	318.56	314	314.82	312.86	311.26	318.8	317.68	318.84	320.71	318.58	315.23	319.01	309.92	314.78	317.49	316	314.11	318.43	319.87	313.52	314.68	316.41	315.98	320.75	314.01	313.07	319.65	308.92	315.96	313.22	318.02	317.17	319.23	318.92
307.64	306.45	310.59	299.46	305.28	304.72	303.52	302.15	311.87	301.63	304.6	304.94	303.67	310.07	306.14	304.31	304.66	304.11	309	307.36	306.61	308.4	307.62	307.98	308.93	306.64	309.57	300.68	304.38	305.63	304.93	309.63	306.32	302.25	306.32	310.3	301.63	299.41	307.43	312.16	304.48	299.93	299.98	302	311.53	300.68	307.48	310.25	305.22	307.72
295.13	298.54	293.08	299.92	294.12	302.89	307.44	300.53	292.94	296.02	298.67	295.79	295.39	294.96	296.77	295.92	298.96	296.78	298.6	297.77	299.5	297.17	289.52	295.17	295.47	296.22	297.17	296.94	291.59	291.82	295.75	304.26	287.6	298.06	296.11	296.36	298.04	294.7	297.39	297.95	303.46	301.36	294.36	303.57	299.66	302.4	297.95	294.97	300.87	295.52
309.47	300.84	300.06	304.73	308.5	292.87	303.41	303.44	306.82	302.65	302.46	302.08	302.83	301.04	299.76	299.08	300.93	306.22	298.55	310.28	305.3	297.84	308.42	302.94	301.27	299.21	300.75	302.26	311.02	300.43	304.43	311.42	302.36	298.81	305.81	307.03	299.76	296.19	308.48	304.68	306.03	303.04	297.45	303.45	298.51	293.39	303.78	305	298.83	297.79
306.47	303.15	304.65	301.84	309.07	302.12	303.09	304.85	305.36	300.41	297.14	310.49	308.15	300.79	300.8	307.64	301.65	305.1	299.05	303.4	301.99	300.25	295.17	310.16	302.04	293.71	301.5	307.55	300.88	303.97	304.42	302.02	302.94	298.68	305.72	301.44	297.84	304.03	299.33	298.89	311.92	305.12	300.28	305.51	309.33	302.5	308.79	305.49	301.72	305.49
311.37	319.64	315.45	319.8	317.38	313.53	317.65	316.36	326.01	308.52	318.65	317.55	316.04	315.62	317.33	314.43	312.98	311.43	324.49	318.4	322.24	322.65	323.28	311.23	324.59	311.47	311.55	317.77	314.62	314.01	312.19	314.83	308.82	318.15	320.32	310.79	308.11	313.13	316.82	314.62	319.36	316.75	321.7	315.03	312.87	319.64	319.32	307.91	314.03	315.32
318.29	319.35	321.22	319.95	317.94	309.55	317.33	318.24	320.88	316.83	320.59	309.02	321.38	321.59	318.79	318.1	315.62	310.64	318.49	319.78	319.97	314.31	319.87	314.43	318.97	320.32	316.38	320.02	320.61	311.02	316.69	319.52	314.6	321.91	315.17	318.36	319.41	320.22	312.08	319.62	316.48	319.2	315.31	318.03	325.64	324.16	322.02	319.25	319.48	319.93
316.46	319.36	318.76	315.25	311.73	317.71	322.83	318.21	316.1	322.37	318.88	319.28	310.86	311.94	313.26	326.69	317.96	322.53	315.1	319.4	317.91	315.37	318.89	316.23	311.36	327.35	324.64	323.85	319.27	319.83	316.67	323.37	319	318.79	314.86	309.07	320.14	314.36	317.09	316.83	315.31	319.37	319.23	320.98	315.58	320.78	320.79	316.67	318.23	318.21
305.59	314.06	305.76	299.89	308.74	323.11	304.55	307.24	316.7	308.51	317.05	308.78	310.46	307.79	313	307.53	315.67	311.44	311.54	317.47	307.78	312.99	314.92	304.9	310.39	308.37	309.16	310.09	314.9	312.37	316.07	305.86	308.08	307.43	307	307.73	300.8	309.18	305.06	312.7	308.05	311.46	308.22	306.89	309.68	309.19	305.48	312.29	306.43	310.97
303.98	307.78	301.76	314.87	307.3	302.43	307.87	304.88	302.21	303.97	307.88	305.1	309.4	302.08	301.77	303.85	307.07	309.4	307.94	302.97	295.56	301.57	303.34	301.72	295.52	304.63	304.51	305.46	305.53	301.93	306.64	303.38	307.59	309.45	306.98	307.17	300.88	299.94	300.72	304.46	297.75	310.95	306.6	307.12	305.33	301.99	306.61	310.92	308.36	300.12
309.41	310.09	311.73	310.5	301.37	318.81	304.74	310.45	309.86	301.5	310.28	305.56	302.22	309.66	317.79	308.68	303.71	314.31	315.23	299.2	307.39	310.12	312.99	310.77	312.81	320.12	312.19	318.21	314.13	308.84	313.16	312.92	310.78	307.67	311.48	306.4	306.77	312.87	314.35	312.01	309.75	317.71	311.45	302.95	309.39	310.63	303.65	314.35	307.96	313.31
307.83	316	316.99	318.23	313.27	311.94	307.22	321.76	316.59	313.04	318.07	309.65	312.26	313.15	310.11	314.62	309.95	314.34	316.43	311.31	318.32	313.5	312.34	312.15	321.45	317.19	317.12	315.06	311.48	312.8	308.97	317.3	313.19	317.39	304.7	317.53	315.3	314.38	313.34	313.27	314.8	319.36	313.12	312.82	316.2	306.51	315.18	312.19	310.98	318.25
324.74	330.06	332.19	324.46	329.02	322.28	323.88	323.82	331.33	328.81	329.38	329.32	324.89	329.43	327.48	323.01	324.58	323.8	322.42	322.74	325.37	318.85	323.03	323.29	333.93	330.23	327.5	327.54	317.93	318.89	331	329.55	327.92	326.04	318.58	320.84	320.19	320.77	325.26	328.23	325.66	331.77	320.91	323.28	322.65	325.54	330.77	328.1	326.1	316.5
309.61	313.5	311.34	315.72	308.28	309.98	319.16	314.51	309.92	312.11	313	316.72	315.8	310.32	312.26	311.42	313.65	311.94	307.83	312.63	304.44	306.14	303.62	318.74	312.47	316.05	313.41	309.97	309.5	310.63	307.86	312.25	309.82	307.06	315.12	315.41	312.24	303.35	316.51	310.48	305.53	314.37	307.57	313.09	312.98	314.07	311.32	307.01	321.42	312.95
303.55	299.34	305.59	300.1	305.75	308.24	298.59	299.15	304.22	303.48	305.97	303.83	305.73	305.16	299.76	301.32	305.47	301.3	308.31	304.1	306.33	300.26	306.1	306.32	298.81	309.86	296.49	298.48	302.84	305.09	302.03	305.54	305.79	299.51	305.93	300.74	295.45	301.05	308.36	301.91	309.09	309.21	304.17	303.72	306.62	311.15	309.69	303.06	308.24	303.54
322.06	326.22	331.17	326.8	318.56	334.16	322.53	332.57	328.3	331.14	323.05	329.4	325.21	326.51	324.36	330.01	318.47	322.22	323.34	327.4	320.92	330.12	326.16	323.67	324.3	326.19	328.41	320.34	331.66	320.65	327.66	324.41	318.23	319.01	329.91	322.74	325.34	322.53	326.45	324.58	328	323.21	323.53	322.2	321.46	323.89	329.15	327	319.84	328.02
324.71	314.3	311.95	322.23	327.74	322.25	324.93	319.25	316.63	312.6	315.82	318.45	325.75	321.2	319.98	317.09	308.22	313.45	320.69	320.27	315.89	310.13	320.3	318.27	317.27	322.44	316.72	326.74	319.92	318.95	319.29	321.85	312.43	327	324.03	322.6	321.07	320.41	307.54	324.72	320.77	311.91	319.75	319.59	326.15	317.39	317.45	325.86	312.6	322.73
294.73	296.86	299.48	310.06	296.64	295.73	299.24	305.32	303.06	304.55	300.89	297.46	291.86	301.3	294.96	295.36	297.85	302.3	298.5	301.67	295.79	299.71	297.43	300.26	305.91	303.45	303.93	294.94	298.51	297.76	297.02	298.92	296.5	304.57	301.32	297.25	296.96	299.39	291.18	305.98	300.8	298.94	297.15	298.42	305.61	299	306.25	301.27	303.94	300.58
313.04	300.81	309.06	302.63	302.74	300.21	304.18	303.74	305.3	309.66	299.2	310.18	303.97	302.64	310.08	307.94	307.78	306.84	305.97	303.24	300.42	305.32	306.09	304.35	306.67	301.2	306.53	307.82	298.29	307.9	302.67	303.26	305.68	308.37	306.76	311	308.04	298.33	309.11	304.51	299.32	303.97	310.74	302.29	299.16	305.62	301.8	300.27	309.38	302.43
299.67	310.23	303.81	311.09	309.4	309.9	309.4	307.3	308.97	308.44	309.47	301.53	315.03	311.56	304.5	300.44	311.66	307.64	304.94	305.57	305.54	298.66	305.92	299.79	305.93	306.93	304.11	302.41	308.82	306.61	304.54	303.68	308.1	313.75	308.09	303.54	308.38	313.36	303.96	302.39	307.5	309.6	301.58	307.57	308.89	313.23	300.37	314.44	306.77	306.4
312.31	309.59	307.27	314.47	312.38	311.53	309.93	309.33	312.86	308.41	310.98	312.34	311.5	314.48	312.75	313.87	312.42	306.21	311.75	308.4	307.04	307.9	316.24	313.43	317.1	314.56	315.21	324.47	318.76	314.27	318.12	307.92	316.74	303.59	316.15	309.64	316.83	317.21	309.39	312.58	310.25	310.77	309.24	307.26	314.65	313.48	311.55	318.73	303.46	309.2
290.16	298.24	302.1	299.2	290.57	294.93	290.76	298.76	288.83	297.53	296.8	297.55	292.64	293.07	296.64	293.33	299.46	298.33	305.04	300.89	297.67	298.14	298.35	302.74	300.14	298.26	294.62	299.09	302.48	298.6	296.48	295.46	291.47	300.96	292.45	293.82	294.21	295.5	297.41	294.56	295.69	289.46	294.47	295.72	289.45	293.73	306.86	292.93	302.28	296.78
310.5	308.28	309.87	302.54	301.1	303.37	307.93	297.38	314.69	308.37	299.85	305.18	306.49	308.7	303.46	304.71	303.71	293.95	304.91	300.91	303.71	303.6	306.69	301.11	307.35	305.16	307.48	308.45	301.45	302.13	309.44	300.15	301.33	300.96	307.28	299.82	302.8	303.45	300.39	302.36	304.5	301.88	303.39	299.2	306.38	311.86	298	301.46	300.73	298.33
297.15	303.7	295.94	300.64	303.44	302.29	302.43	308.43	309.3	302.5	296.21	295.91	306.05	306.44	303.58	296.82	304.4	300.97	308.63	302.34	306.87	302.21	302.94	304.07	299.15	299.21	302.73	302.56	307.36	301.32	305.66	305.39	301.93	297.98	300.81	307.2	298.44	312.37	304.54	307.11	303.33	300.58	303.47	299.1	304.94	296.72	300.82	308.25	305.9	302.46
312.56	315.7	318.09	306.18	321.21	318.29	317.9	313.05	320.17	320.53	317.41	317.78	309.86	315.84	315.27	317.41	318	313.16	317.3	315.97	323.2	315.07	316.51	319.08	317.68	311.99	315.41	322.78	319.63	314.07	320.31	313.37	315.62	318.01	314.9	313.91	311.79	321.53	316.77	316.8	318.06	319.47	321.25	323.16	324.55	316.13	319.78	310.13	318.37	319.23
321.18	321.02	324.17	321.81	324.04	318.65	318.23	316.8	322.38	321.74	314.42	313.28	318.77	320	324.23	322.4	313.65	317.2	313.64	317.03	314.72	320.23	319.95	320.53	322.4	319.82	315.86	321.66	316.53	318.74	316.47	312.98	319.92	324	320.2	320.29	309.25	318.01	312.67	310.49	321.58	317.17	317.49	315.48	318.36	321.25	316.83	310.12	317.46	323.61
326.36	316.82	320.23	313.03	314.77	326.15	314.48	308.32	319.6	307.37	314.99	315.27	318.14	324.7	324.04	318.57	318.42	312.46	320.83	316.51	323.06	313.89	314.73	318.41	315.47	327.37	312.82	322.13	324.44	315.51	320.03	314.94	323.23	318.41	322.89	319.97	321.94	317.31	317.49	321.83	319.21	316.24	316.31	320.21	320.21	315.85	322.07	316.58	317.5	316.95
328.68	332.18	330.36	333.51	331.78	333.32	330.59	326.78	332.71	317.67	330.86	338.02	322.09	327.46	327.33	335.24	327.65	328.21	326.34	330.52	323.74	325.24	328.29	327.23	323.15	335.89	331.68	331.96	324.23	324.82	322.48	319.15	334.21	333.8	328.72	329.35	330.55	328.11	330.39	329.76	329.24	323.79	337.3	325.11	332.43	326.13	332.78	323.9	324.91	325.74
302.26	302.7	304.83	302.34	306.05	298.34	304.65	295.83	310.36	310.24	313.78	303.37	313.14	298.94	305.92	302.9	301.21	303.63	308.16	296.63	304.65	302.3	301.2	310.17	306.42	302.92	300.18	302.59	309.45	308.38	309.71	305	304.61	299.09	305.58	316.17	299.2	300.56	300.44	299.29	307.17	297.37	305.58	304.79	305.17	298.35	295.5	300.39	302.57	302.27
295.6	295.69	299.81	292.27	295.58	292.1	294.8	302.59	301	297.38	293.36	292.51	296.45	294.5	288	293.52	302.48	289.49	293.45	292.18	298.04	296.27	293.09	289.51	294.46	292.1	295.47	291.08	292.14	300.2	293.03	299.07	293.3	292.17	294.9	290.51	288.56	288.45	294	292.69	297.25	286.73	295.53	300.09	296.87	293.06	292.72	293.3	289.34	307.03
306.66	300.86	308.5	314.69	302.76	299.72	305.27	295.88	309.31	308.18	306.43	313.02	310.44	305.2	307.65	306.41	305.29	305.66	306.78	305.49	310.7	308.52	300.4	309.77	299.88	301.55	306.81	303.62	302.73	305.25	309.9	305.08	305.08	305.32	315.67	300.39	301.53	310.86	303.95	303.08	311.04	307.13	310.21	309.04	300.49	301.92	300.2	306.52	306.01	306.71
305.7	312.45	304.55	305.66	305.42	304.69	301.53	311.87	313.94	299.07	303.09	300.12	303.39	303.27	308.5	309.94	308.49	307.79	300.03	303.33	298.57	298.99	303.44	301.03	302.71	306.65	313.09	306.02	309.31	305.45	298.92	301.22	297.55	298.27	300.75	302.25	303.76	300.9	304.28	309.46	310.52	303.23	300.97	310.61	305.67	309.51	306.02	309.32	306.83	300.1
292.19	300.23	299.14	301.64	301.66	300.05	303.18	303.36	290.98	296.51	302.04	298.86	289.04	289.4	298.34	295.11	300.75	295.47	294.59	295.64	298.94	300.72	298.77	292.78	296.18	298.36	297.72	302.65	300.94	290.87	295.88	305.31	294.12	302.38	299.21	298.35	292.73	298.91	289.16	298.69	293.58	300.26	297.55	297.54	297.78	292.38	301.22	294.58	299.58	293.46
305.8	304.63	297.36	305.6	302.81	303.75	306.67	310.29	309.41	296.38	306.55	303.38	304.7	310.96	298.5	309.16	304.19	303.52	307.87	298.8	301.61	304.49	300.58	310.86	308.45	301.59	306.47	305.3	303.21	301.22	302.36	300.95	304.3	302.98	313.24	297.24	309.3	299.52	305.48	302.74	303.32	311.55	300.75	307.45	298.1	304.12	303.8	298.67	302.7	297.69
305.49	313.69	308.6	302.4	308.84	298.39	314.55	307.07	308.76	307.83	316.74	306.78	306.27	296.94	300.37	311.56	300.8	306.51	305.97	308.99	305.44	312.25	306.59	302.51	311.48	305.77	309.64	303.23	303.87	307.96	305.18	303.5	308.43	310.28	307.57	304.71	317.48	307.84	308.24	299.23	311.46	305.26	300.05	307.74	303.42	307.77	307.83	305.11	307.91	306.3
324.62	327.92	332.03	328.78	326.1	325.08	330.01	323.04	327.5	324.94	330	327.57	328.28	327.77	322.73	327.61	321.8	321.97	323.11	323.38	329.61	322.97	322.66	332.36	329.39	330.24	330.23	332.28	331.54	323.6	328.92	333.18	328.62	326.58	323.75	326.79	334.36	325.97	328.59	328.58	328.07	323.62	326.53	331.16	327.94	329.69	330.81	323.92	325.41	332.99
307.78	298.41	299.84	303.48	298.8	305.17	299.41	304.09	309.06	300.79	296.04	306.47	305.35	305.62	307.36	297.94	299.85	300.97	303.08	306.74	301.8	298.79	316.17	300.19	303.57	303.8	308.37	304.65	306.15	303.15	310.87	312.47	303.56	309.57	305.36	303.13	305.88	299.48	306.08	304.1	305.86	296.69	304.82	305	309.88	305.22	310.53	305.22	303.07	297.22
297.7	307.62	310.12	303.14	308.36	300.81	304.62	305.78	311.51	296.35	313.37	297.3	304.29	303.48	303.91	304.39	304.15	309.75	303.17	305.48	304.95	299.92	305.64	304.82	307.44	310.74	310.75	302.1	301.06	300.14	304.26	310.01	302.33	303.32	309.85	307.52	303.09	304.32	308.81	307.8	298.13	307.27	303.31	311.12	299.53	303.67	307.96	306.05	306.22	303.63
311.84	308.83	308.66	309.09	313.32	313.58	309.26	304.12	317.23	310.6	316.32	316.91	309.32	312.41	312.68	305.82	316.32	314.14	311.3	316.59	306.5	308.54	315.71	315.1	321.29	312.53	312.77	307.85	312.79	311.63	318.59	326.28	315.06	309.78	314.2	310.35	311.62	309.3	316.5	315.13	304.59	315.98	311.02	312.72	319.56	313.07	312.53	307.56	315.03	309.79
316.88	320.43	317.34	303.52	315.37	315.75	310.09	313.63	305.44	321.89	313.73	307.01	306.31	308.89	309.47	312.38	314.47	311.55	309.55	313.12	310.67	315.92	306.24	318.49	314.77	309.16	319.49	313.86	315.36	321.22	309.88	316.87	317.91	313.9	313.76	309.78	313.27	314.47	312	317.35	317.96	310.21	310.31	309.18	318.38	311.27	319.45	307.19	310.71	316.13
320.02	320.3	323.23	315.04	317.94	315.88	318.82	315.19	316.87	316.87	310.9	319.5	318.2	320.5	316.11	317.1	317.52	317.11	315.01	324.86	318.5	317.26	316.24	314.68	323.2	321.7	323.38	318.47	320.96	318.88	321.94	327.06	316.04	318.86	315.8	318.35	324.41	322.93	310.88	324.4	311.68	317.88	313.98	313.98	314.96	314.59	318.84	313.39	322.87	320.64
314.27	310.56	308.67	310.23	313.08	317.07	318.8	316.8	314	309.42	318.65	309.23	319.41	316.43	312.73	305.19	307.46	312.18	306.45	309.64	311.85	315.22	315.85	309.86	305.84	315.15	311.82	312.38	312.77	314.99	318.54	311.32	307.42	320.91	326.09	312.93	305.76	310.42	314.63	315.94	324.93	304.1	315.26	310.24	313.07	313.25	318.32	312.03	320.4	314.6
295.4	305.78	297.58	292.43	301.39	291.5	294.46	293.66	289.92	289.57	296.05	295.81	288.25	294.95	293.07	301.67	295.53	303.72	290.97	289.42	299.82	302.95	296.19	300.24	296.84	295.67	300.54	296.88	294.47	299.36	296.07	307.09	291.94	300.73	305.9	293.08	297.59	298.83	295.54	301.46	299.86	294.6	293.42	297.29	301.27	295.39	291.33	297.65	294.05	296.72
300.02	306.35	295.4	311.75	303.59	313.92	300.32	306.87	311.39	302.62	309.82	306.65	309.17	301.05	301.48	310.16	300.49	300.6	300.55	305.41	310.64	307.52	303.37	300.61	304.59	307.55	314.53	303.56	300.43	301.44	301.2	309.13	297.68	300.45	302.24	301.94	306.42	306.73	306.04	312.39	302.18	297.21	303.19	299.83	299.32	309.07	306.8	301.95	306.04	303.74
311.66	305.93	314.05	311.93	321.22	315.77	312.34	315.93	312.07	308.81	319.33	311.51	305.03	319.99	316.47	318.09	316.25	313.77	310.85	309.98	312.25	317.61	316.1	313.98	312.17	318.34	317.71	312.05	317.12	318.22	306.96	311.32	308.6	311.41	319.57	312.96	309	313.69	311.48	312.74	316.49	317.31	316.93	310.44	309.47	318.58	306.14	317.59	313.31	317.73
319.61	317.89	311.53	315.41	315.55	311.34	317.92	311.07	311.89	315.33	312.07	311.75	317.2	317.8	317.02	314.12	314.43	314.04	309.82	315.37	315.98	312.21	314.96	316.98	308.15	319.87	315.35	322.33	314.8	313.73	311.25	312.09	312.5	313.29	313.1	316.65	317.18	311.25	316.97	308.55	319.61	307.16	313.62	312	321.9	312.03	321.02	309.6	314.91	316.15
321.27	314.29	317.31	311.83	316.94	311.07	314.38	317.37	324.15	320.04	310.71	320.87	322.08	310.48	316.29	317.59	312.25	309.3	314.62	311.08	316.58	314.86	314.08	307.28	305.61	310.35	319.54	314.37	314.27	310.17	307.61	317.08	310.54	307.2	310.06	314.03	321.39	313.73	319.08	317.57	314.05	306.02	314.09	314.5	316.91	316.35	318.76	315.02	309.43	315.63
313.57	301.42	310.53	308.85	308.34	305.45	314.9	308.17	310.7	304.06	310.9	313.75	303.54	306.17	302.5	311.88	308.02	304.01	303.16	306.5	310.17	308.41	308.73	310.2	301.79	300.15	313.95	306.75	310.59	313.53	314.43	310.09	309.21	306.85	306.41	306.75	309.9	302.75	307.38	305.92	302.46	302.93	310.03	317.24	307.19	306.52	300.59	315.25	306.15	311.38
327.28	323.68	326.11	325.54	326.41	330.22	317.31	324.69	331.75	327.99	332.67	325.41	320.41	326.16	329	320.19	323.9	322.75	314.69	328.83	327.42	324.96	323.9	327.25	324.68	326.98	325.61	321.85	323.76	331.23	313.6	325.99	326.73	326.07	325.92	319.94	325.88	320.02	329.85	322.6	320.88	324.07	322.4	320.87	333.69	323.53	325.93	320.94	327.26	322.06
305.81	308.75	310.2	308.95	313.24	312.04	313.19	315.96	318.68	316.81	303.35	315.31	313.72	315.74	310.83	314.79	312.08	306.96	308.18	310.06	304.45	309.22	312.84	315	313.94	311.4	308.8	308.27	309.05	325.7	311.8	314.15	315	311.52	312.11	314.96	309.07	311.84	309.05	310.8	309.36	307.57	312.54	308.32	313.86	313.77	311.85	314.61	316.26	308.52
299.35	301.47	294.57	308.3	309.38	304.01	299.3	310.06	302.47	299.96	298.6	296.75	298.92	305.05	300.1	295.14	302.57	299.09	309.24	306.67	295.81	303.67	308.74	298.21	300.38	301.82	302.97	299.59	313.29	298.79	296.37	307.78	296.98	301.43	302.6	302.13	300.23	308.49	304.57	301.31	294.6	304.84	304.42	299.15	306.68	312.34	312.05	302.45	304.64	311.66
304.73	310.51	308.99	310.61	312.97	308.99	314.32	312.56	313.46	319.7	310.08	307.39	315.54	308.72	311.87	310.64	311	313.65	308.58	316.96	315.64	309.56	311.93	313.03	318.27	315.21	315.31	316.12	307.31	314.6	313.1	316.42	312.58	304.35	314.23	312.03	310.24	318.05	311.78	309.88	309.2	308.46	305.26	315.75	315.66	314.12	317.32	313.36	317.94	312.25
314.38	312.7	318.92	311.92	324.28	310.36	318.56	312.09	314.45	313.16	311.86	306.27	311.45	316.23	308.38	311.23	315.51	310.12	315.08	308.38	311.86	317.32	309.93	307.27	301.77	309.66	310.27	314.19	308.46	315.77	316.3	314.5	314.09	311.07	309.39	310.58	309.39	320.74	310.15	314.62	313.07	310.5	314.94	313.56	311.15	311.59	317.41	312.67	311.03	313.71
291.58	295.7	298.28	294.93	297.23	293.84	292.69	293.35	297.54	301.26	298.09	303.09	294.79	299.56	301.23	288.5	293.56	299.82	299.16	302.46	287.95	300.11	288.31	297.66	297.47	290.66	293.68	290.98	292.58	291.86	296.51	295.34	298.4	293.69	288.26	296.44	295.24	302.72	297.05	297.63	299.04	299.97	291.34	293.82	302.5	292.6	296.16	302.43	298.68	299.12
315.55	314.66	315.55	316.39	310.1	317.7	306.67	320.86	315.03	318.21	316.61	315.76	327.5	320.38	314.91	320.25	312.26	309.37	318.68	317.3	314.43	320.72	315.87	316.7	313.79	311.89	311.56	314.41	313.07	319.48	320.14	317.46	308.15	321.83	317.57	322.37	317.12	308.31	315.33	315.45	310.2	318.98	313.37	318.32	311.58	318.36	318.16	314.25	325.65	318.77
309.98	295.52	304.08	303.89	302.78	309.66	303.22	307.97	309.89	301.79	310.85	304.01	312.52	310.66	307.53	303.63	309.09	303.89	309.61	308.14	306.41	306.07	303.38	303.82	308.63	309.01	308.81	307.25	308.73	302.65	306.44	304.13	298.29	301.69	308.04	301.65	308.33	308.05	301.04	306.13	307.63	302.84	304.94	306.17	305.63	303.78	300.93	305.42	298.93	305.47
307.53	312.7	309.79	305.41	311.6	312.21	309.36	310.68	308.65	307.81	316.36	309.15	304.34	306.82	311.99	304.61	309.1	303.9	313.95	307.7	314.24	307.62	316.97	315.7	304.51	313.2	309.59	313.03	319.38	304.51	311.11	311.77	309.55	307.22	313.93	315.06	310.61	306.39	305.53	315.38	310.21	306.14	302.24	307.41	312.84	307.67	315.94	308.98	310.01	312.45
325.59	323.73	318.11	323.31	318.76	317.75	317.83	317.6	320.05	320.04	324.6	321.71	316.95	318.7	313.92	310.96	315.79	313.75	320.31	324.24	319.42	321.2	315.61	321.76	317.15	315.88	323.38	316.23	325.45	315.21	316.62	317.28	319.8	317.77	321.98	316.73	316.45	322.74	319.39	318.04	309.23	313.63	325.17	322.39	315.17	330.38	320.05	320.36	320.55	314.69
312.86	317.51	312.23	310.01	309.21	312.15	313.69	314.53	306.96	309.52	308.04	311.14	312.3	313.61	316.76	315.87	314.83	314.08	304.38	314.84	307.89	303.89	307.39	311.28	304.62	311.97	317.1	314.11	310.13	313.06	315.89	312.16	315.22	314.41	310.14	315.31	311.66	316.29	306.43	309.26	312.57	313.66	315.81	304.19	312.75	307.77	306.17	310.61	315.69	310.82
314.32	315.39	316.18	314.1	316.99	311.54	309.48	312.84	311.68	316.71	314.65	315.21	314.16	322.9	317.72	318.21	312.05	315.75	309.81	315.58	308.29	315.49	311.86	305.76	311.52	313.65	310.84	313.83	310.37	318.65	315.52	313.8	311.29	309.97	310.94	308.02	319.52	304.66	313.01	313.1	316.27	309.24	316.35	318.69	318.78	318.57	317.01	312.66	309.31	312.78
306.11	305.63	307.15	310.97	302.78	306.79	308.42	305.33	308.86	304.29	309.25	303.51	308.9	311.24	308.54	307	310.53	305.2	305.79	305.69	304.41	303.83	304.63	305.59	310.37	304.83	305.05	306.78	304.86	307.03	307.73	314	301.71	308.81	305.56	306.77	302.99	299.1	304.39	308.75	300.25	310.47	306.51	310.25	304.81	309.02	305.02	306.82	300.61	301.94
302.11	296.66	290.41	292.67	295.79	294.09	294.73	298.46	295.62	295.44	293	290.66	299.6	297.9	299.15	299.2	292.35	287.57	287.3	306.87	302.35	285.59	292.63	292.29	289.38	296.79	290.83	299.18	287.34	293.87	297.87	293.99	295.92	295.29	300.38	297.26	292.05	293.5	294.6	296	298.13	294.86	292.65	293.51	297.44	293.3	290.68	289	290.93	298.79
312.79	309.72	307.79	303.12	309.42	310.23	306.61	314.29	303.09	316.22	313.25	301.13	304.57	309.31	313.05	309.24	307.12	305.65	307.68	307.56	310.54	314.51	306.12	313.47	314.71	309.7	310.07	314.7	310.92	319.48	308.62	301.65	309.9	305.56	309.46	304.58	310.75	307.15	307.47	307.22	313.31	310.05	309.64	303.15	316.44	311.71	308.96	312.1	308.04	317.49
327.9	330.13	328.16	327.78	326.35	329.72	327.43	329.32	323.41	329.09	322.43	328.54	329.2	327.96	332.12	331.81	323.98	331.03	324.71	333.37	330.65	322.3	321.95	329.05	327.67	322.93	327.74	324.4	330.12	326.46	323.3	333.47	319.88	327.33	327.42	334.84	319.34	329.23	331.5	323.34	328.41	326.22	328.74	323.34	329.33	325.28	315.34	330.95	333.5	327.62
306.16	304.57	317.1	307.41	300.44	304.12	301.19	307.23	304	309.19	300.6	313.44	307.7	309.78	308.72	304.95	306.47	301.4	306.68	306.73	301.85	307.92	310.32	303.95	302.36	302.84	300.78	300.38	304.45	308.41	307.48	312.72	307.26	312.47	302.3	307.71	306.54	306.46	307.82	308.03	308.45	298.47	306.29	300.71	300.44	306.49	303.96	310.97	306.03	308.1
298.81	300.9	298.6	295.03	296.11	299.6	292.24	302.62	295.33	300.02	306.15	308.12	294.45	297.26	298.47	299.09	297.49	298.1	298.08	301.8	290.96	301.68	299.52	299.44	299.41	295.69	295.5	299.08	293.33	292.12	297.56	296.85	298.98	292.97	298.68	301.25	302.24	298.33	297.39	299.67	292.09	306.01	301.41	305.96	296.19	299.41	299.35	296.82	309.67	302.09
307.14	307.34	303.04	302.36	305.85	304.88	304.87	301.52	305.58	299.89	304.16	299.46	300.87	302.18	310.88	298.72	303.03	305.36	293.9	299.13	305.35	309.09	301.72	305.21	300.01	306.42	301.26	302.13	296.45	305.76	302.44	299.68	302.28	297.2	301.01	309.41	306.52	307.38	300.74	297.37	299.4	309.06	304.1	304.71	308.47	298.05	302.96	305.38	303.61	298.14
313.62	311.81	318.83	313.49	313.54	313.03	316.29	313.48	319.16	311.97	318.94	310.58	322.07	315.29	318.02	311.03	312.9	317.48	321.94	318.4	314.8	318.91	310.37	323.26	314	315.4	313.93	316.33	317.09	317.19	319.58	314.38	319.43	318.01	314.88	314.54	320.12	316.86	313.43	316.19	308.85	317.35	316.8	312.97	315.52	319.29	319.07	314.88	321.32	316.24
321.55	322.52	318.42	321.42	329.6	330.94	325.59	322.53	325.1	320.92	323.48	322.44	326.22	319.87	328.18	317.45	322.82	330.16	328.2	328.79	330.42	322.74	327.11	328.6	326.46	324.82	321.05	331.95	318.59	326.96	325.77	326.13	329.44	333.28	317.89	322.1	332.47	320.98	322.34	332	327.27	321.43	320.55	326.49	327.88	323.46	318.2	331.78	331.07	321.86
309.6	309.45	302.06	308.78	303.25	300.19	307.74	312.19	305.59	303.06	309.02	302.69	302.88	307	315.53	300.95	305.74	307.02	304.83	308.72	304.63	304.34	306.64	300.78	300.49	304.57	305.54	305.22	303.46	309.28	309.39	309.73	301.66	306.31	305.62	309.75	309.12	306.92	307.91	297.83	299.49	312.1	316.12	304.5	305.73	310.49	312.64	307.9	308.34	301.48
317.9	309	314.63	318.72	314.78	308.37	307.65	311.48	319.59	316.02	313.11	310.95	315.33	318.49	308.99	311.27	315.08	316.73	307.69	309.64	320.6	309.3	307.42	311.17	317.69	312.2	313.97	313.35	318.29	305.69	317.6	309.27	314.83	305.49	310.34	307.55	312.1	312.57	308.82	317.39	308.92	312.99	313.3	310.75	307.95	316.93	308.55	316.77	318.22	312.52
314.15	314.01	315.21	312.32	306.11	313.62	312.73	310.51	307.19	306.23	319.86	311.69	311.87	307.56	309.64	308.68	308.6	312.23	311.94	309.53	312.76	315.06	306.71	311.59	313.66	309.73	310.44	310.88	308.46	320.2	313.24	310.92	316.42	316.41	315.52	307.27	307.47	309.54	308.79	306.19	315.95	310.66	314.48	311.27	307.91	317.18	315.95	308.47	313.65	312.95
316.54	318.52	311.28	324.84	312.09	314.53	315.97	316.86	320.75	315.55	313.49	319.65	319.78	312.17	317.93	315.38	311.59	318.11	313.54	316.12	316.33	313.26	323.06	325.17	312.9	318.97	323.53	317.77	310.59	323.95	317.19	315.61	308.98	315.09	316.33	313.69	320.84	317.62	317.44	317.04	313.75	315.74	314.8	322.14	315.72	315.33	316.35	326.31	313.27	317.74
308.66	308.3	302.8	310.61	308.51	305.53	309.52	310.88	308.72	307.47	311.35	315.75	317.37	313.34	309.2	313.53	310.2	310.07	306	306.8	305.21	307.61	309.57	311.93	306.61	309.71	298.61	315.83	308.52	314.84	311.37	304.3	317.01	306.3	309.8	307.93	309.82	311.49	318.75	308.4	309.12	299.16	308.96	313.26	313.98	314.29	312.08	311.48	311.23	313.24
304.01	308.63	303.13	300.68	306.06	303.53	303.6	307.7	302.4	309.01	307.07	301.5	310.48	298.91	308.62	311.83	299.44	300.77	310.05	305.76	302.57	303.65	305.55	307.68	304.54	306.69	301.69	306.38	300.58	302.85	299.65	308.16	309.88	306.33	308.3	300.95	305.75	309.36	306.7	311.51	308.42	310.51	307.76	305.04	304.53	307.96	307.23	300.73	303.48	309.52
304	309.67	309.97	309.44	313.97	314.99	314.77	305.29	313.34	308.71	306.14	308.85	314.69	304.42	312.1	312.21	311.27	311.06	312.12	311.68	318.58	305.39	305.73	316	312.02	305.9	310.4	308.86	308.29	312.42	308.55	314.09	306.72	307.64	310.11	299.09	310.2	317.69	313.21	307.54	303.65	313.36	311.33	307.6	309.55	306.49	308.42	311.37	312.53	304.52
300.64	300.78	304.3	306.48	309.64	305.92	303.71	303.32	300.31	305.88	307.89	312.25	309.04	303.41	301.38	306.12	298.81	298.96	307.22	303.51	304.14	300.81	305.19	308.67	302.13	302.88	306.49	307.75	299.82	300.43	298.93	305.7	296.59	303.46	301.44	302.78	310.63	307.64	295.62	299.83	307.49	299.47	309.67	305.81	305.68	302.13	295.52	305.98	299.63	302.76
306.25	306.97	306.12	304.63	310.94	301.53	299.66	301.53	302.71	303.87	306.83	302.61	302.91	308.34	306.58	309.26	299.91	303.07	301.97	301.45	301.86	297.25	298.28	302.15	305.55	308.49	306.82	309.57	299.21	311.9	300.38	300.35	310.23	306.94	309.75	305.23	307.7	307.35	303.75	302.14	296.33	300.47	307.63	307.92	306.12	300.05	308.1	303.58	300.94	307
319.41	318.25	317.43	316.27	319.57	318.85	323.81	321.77	318.8	320.05	317.14	321.61	318.19	314.08	321.13	313.22	316.62	319.82	313.95	317.81	311.52	309.85	319.1	316.76	315.33	310.5	323.71	307.07	316.49	316.91	314.03	322.54	321.82	311.5	315.8	313.96	315.25	323.5	313.49	323.3	309.76	313.04	320.76	312.7	320.61	319.68	321.08	316.02	308.11	318.68
300.72	301.94	303.09	302.3	301.88	309.01	306.46	306.95	304.27	302.82	303.69	304.33	299.6	306.85	304.97	303.44	304.66	303.48	306.58	306.26	305.08	298.31	305.15	299.55	302.66	300.76	308.43	302.86	309.73	302.49	299.63	304.92	302.7	305.86	302.61	296.18	302.34	297.3	305.21	307.22	307.8	305.27	300.62	305.18	304.04	301.38	309.23	299.43	307.72	309.42
310.31	312.56	312.51	316.24	314.34	326.51	315.73	318.42	319.89	315.75	314.11	313.25	314.67	313.57	310.53	315.24	310.7	314.13	311.63	313.55	319	315.17	311.84	313.81	312.81	319.74	317.54	317.29	327.77	308.82	315.95	318.52	318.58	318.39	311.86	318.8	314.76	312.52	311.33	314.27	312.32	307.11	305.35	312.8	314.17	311.95	309.91	313.26	320.63	314.73
306.27	318.72	312.88	315.1	311.64	314.6	316.4	317.45	319.01	315.22	312.11	309.43	314.82	313.67	312.01	318.83	309.79	319.25	320.9	317.19	312.78	315.03	315.02	320.51	315.6	313.1	318.55	315.63	315.25	317.07	322.15	307.01	310.4	318.47	311.3	310.19	309.37	318.84	314.15	320.17	310.27	316	318.65	315.78	315.73	322.7	322.9	318.63	318.86	315.85
304.19	302.14	298.43	303.13	304.92	303.44	299.59	304.85	306.41	306.2	303.97	307.75	306.77	308.18	301.79	301.27	304.22	306.87	302.46	306.77	304.09	304.81	304.74	305.2	310.97	301.38	307.99	305.78	295.85	300.63	300.6	302.42	304.54	303.97	309.51	298.33	302.11	300.09	305.79	303.79	305.05	302.94	308.49	304	300.44	306.44	304.78	301.3	305.23	305.67
305.42	309.42	301.38	304.34	313.89	310.78	303.33	307.5	308.08	309.38	307.81	305.52	301.15	308.83	304.88	305.91	306.74	312.55	301.85	304.32	307.03	303.7	305.23	303.2	301.22	300.48	302.09	293.81	305.33	312.6	304.87	308.76	307.77	300.17	305.95	302.67	300.73	305.75	308.99	304.75	304.88	301.77	311.15	317.08	309.62	305.16	309.74	306.45	300.6	301.86
307.4	306.52	305.14	305.89	300.11	307.46	309.11	315.67	304.43	309.7	310.62	305.21	298.22	310.81	306.73	305.86	305.39	299.81	306.74	315.64	306.11	302.31	301.91	307.88	315.17	305.36	314.64	299.42	321.41	300.75	312.6	304.84	308.9	303.46	301.49	304.07	306.55	308.32	307.54	305.49	309.06	301.31	310.2	295.55	302.84	304.87	303.41	307.23	303.07	303.41
304.83	300.81	303.9	296.89	308.18	300.95	299.82	306.13	309.98	300.83	296.5	304.34	300.55	305.69	302.83	309.39	304.54	299.65	303.63	310.45	307.42	306.04	300.63	305.46	315.58	298.81	302.99	303.78	303.87	300.66	305.46	298.14	299.76	307.61	300.11	298.77	302.66	305.62	304.51	290.69	297.03	304.97	302.43	306.05	302.87	303.76	301.6	302.01	308.05	302.41
320.4	322.84	319.66	322.42	317.99	324.98	332.97	318.47	329.22	329.38	327.07	327.62	322.56	329.05	321.46	320.45	322.57	324.24	324.55	324.32	327.42	324.11	325.83	326.58	327.59	334.26	324.14	325.81	322.56	324.27	321.03	327.12	325.13	327.68	320.85	323.22	326.56	323.95	322.81	320.5	330.43	329.5	331.2	323.35	320.98	318.45	325.35	326.62	319.03	321.19
324.74	324.26	316.01	317.65	319.19	316.34	313.94	315.25	318.56	310.96	319.22	325.57	316.1	315.87	319.39	321.09	316.58	319.15	312.04	313.42	315.32	325.4	316.15	320.47	315.25	319.13	320.73	315	319.14	322.69	320.97	319.48	320.97	318.72	312.76	322.94	322.67	316.93	325.06	317.59	307.03	319.43	310.17	315.31	316.1	325.27	313.81	318.84	313.01	316.34
308.02	317.34	307.98	317.87	311.41	317.56	321.46	322.09	313.78	310.3	312.09	313.5	317.16	312.85	315.45	312.84	317.92	318.33	309.36	314.99	312.28	312.45	312.46	313.35	313.26	310.42	315.75	315.33	310.82	316.38	315.52	315.5	314.98	316.46	314.55	319	314.29	312.83	315.59	309.33	308.32	323.46	319.22	316.66	308.96	307.82	308.31	311.17	308.76	320.68
304.92	318.89	312.57	309.73	312.98	310.58	307.4	307.18	308.62	314.89	308.6	306.83	313.14	315.96	312.37	317.38	307.58	321.52	313.71	310.97	311.68	312.51	310.36	314.63	311.88	316.95	309.98	309.47	313.04	310.96	316.77	305.16	312.91	310.57	308.74	309.72	311.92	320.19	312.44	306.7	311.16	312.79	310.96	306.96	314.64	315.97	314.4	308.59	319.12	313.49
294.45	299.81	303.3	301.88	296.28	294.67	289.68	300.81	297.9	297.14	300.44	306.27	305.9	303.84	296.71	300.77	299.72	301.25	302.75	301.63	306.75	297.1	299.12	297.3	295.6	298.31	295.45	303.21	307.98	303.69	293.11	306.46	301.3	301.68	304.98	296.88	301.12	307.22	300.4	295.93	296.27	299.68	301.19	294.49	295.74	301.8	296.17	296.39	297.03	297.97
310.02	316.96	315.84	309.96	317.05	319.1	315.59	319.76	314.89	319.88	314.09	319.67	312.92	312.76	311.17	308.56	317.97	307.78	318.53	322.66	324.34	315.78	324.57	318.69	313.05	310.75	315.27	314.64	308.36	317.39	321.75	316.91	306.55	312.67	317.23	315.45	313.43	317.49	314.36	311.03	314.77	317.87	326.4	322.19	312.46	310.65	309.68	309.14	310.01	313.88
314.92	314.71	314.82	323.68	311.8	313.69	310.82	322.12	311.55	315	317.29	309.77	317.53	316.79	312.38	312.93	307.18	309.13	320.5	317.71	315.78	315.97	315.39	310.42	312.48	318.61	315.66	313.04	317.04	313.74	313.99	314.73	311.43	312.49	318.73	311.53	315.67	323.86	313.88	321.76	316.46	310.12	313.41	316.2	310.37	312.08	317.19	316.31	308.42	305.29
317.65	322.64	327.22	324.32	319.28	326.3	327.05	324.45	325.83	325.71	327.5	328.66	323.77	325.92	316.49	322.26	328.85	328.8	319.85	318.56	329.98	326.08	320.98	329.32	323.56	321.43	322.95	318.9	323.18	326.57	324.47	329.18	324.19	322.73	321.03	321.78	326.09	326.72	324	327.6	322.81	324.09	323.04	318.03	322.78	331.67	330.62	327.66	322.54	320.61
315.52	313.78	310.24	309.9	318.53	303.87	310.18	311.92	316.29	319.12	312.08	306.53	315.64	311.46	312.42	315.58	317.72	319.96	315.56	316.47	313.75	311.81	306.38	313.52	313.07	311.93	310.99	318.43	308.4	320.2	313.06	307.37	308.92	313.64	315.35	317.67	305.88	304.18	305.65	311.58	320.87	316.08	309.42	308.56	314.52	318.59	316.08	314.88	306.64	318.28
329.69	332.27	328.18	328.19	316.69	328.66	320.24	326.63	329.12	318.18	327.13	324.39	324.77	327.05	321.96	327.1	328.87	326.15	324.55	325.19	327.92	321.77	330.44	332.19	324.7	323.88	324.32	318.79	327.15	322.82	322.03	321.34	320.53	315.62	322.77	321.23	330.93	314.71	331.29	328.96	317.83	321.79	332	323.26	333.95	326.87	325.1	330.56	321.37	322.1
309.97	309.28	313.2	306.61	305.29	301.48	305.47	310.97	304.35	310.67	306.2	305.41	303.18	299.92	304.19	301.6	300.53	304.3	306.62	305.4	309.62	312.59	306.6	300.64	306.35	299.05	303.42	303.08	306.85	302.62	310.2	313.54	301.01	297.08	307.27	308.8	305.51	308.96	315.19	302.85	305.71	311.41	299.89	299.44	308.71	305.38	311.46	304.91	309.97	301.37
326.4	331.98	329.77	328.03	326.36	323.58	320.97	328.96	329.33	321.52	319.53	326.92	325.04	323.64	325.06	324.83	321.93	319.68	325.97	323.72	323.82	326.39	313.31	330.6	327.39	320.68	318.25	322.05	335.9	323.02	323.31	324.39	325.49	323.37	319.95	325.4	321.49	326.08	328.34	321.86	332.72	331.09	326.38	325.15	332.79	331.73	322.97	330.87	319.9	323.78
304.45	288.7	304.4	300.44	297.26	297.69	297.06	303.83	299.54	304.58	299.66	305.15	295.42	303.8	303.44	303.79	295.94	304.15	306.53	305.15	303.68	288.81	301.58	300.82	299.98	305.04	304.36	296.06	300.77	297.83	297.61	301.39	306.49	306.02	302.73	296.36	303.07	308.34	307.19	307.96	301.54	299.76	306.05	300.83	306.94	298.4	302.98	302.21	298.9	304.8
312.94	311.97	312.04	308.52	315.12	314.28	319.83	313.27	307.71	311.67	319.43	313.68	312.11	315.71	311.66	317.89	318.89	310.83	307.99	315.44	314.9	309.11	310.2	311.69	315.62	320.81	319.42	309.67	321.09	312.7	314.47	319.58	314	311.75	313.51	319.28	319.83	315.03	307.24	316.23	315.76	323.28	313.81	314.97	317.58	319.46	316.55	312.46	317.05	313.18
312.68	320.98	314.89	313.4	319.37	307.4	316.8	312.89	312.1	315.91	318.48	316.18	309.9	317.52	316.27	318.42	310.43	316.9	317	312.66	311.65	306.72	311.34	307.89	309.05	314.77	317.84	311.23	323.25	313.62	318.43	313.49	313.77	325.94	312.65	311.43	318.79	311.79	316.84	312.63	310.99	314.62	314.51	315.04	311.04	322.64	315.64	306.37	309.85	315.5
311.74	297.52	306.78	304.61	306.94	299.43	314.47	304.29	304.77	309.72	312.07	304.94	303.88	308.64	304.18	316.27	306.49	305.35	300.71	304.79	310.11	303.48	306.64	305.49	298.3	302.75	310.72	302.28	312.62	307.95	304.75	307.95	312.74	307.35	315.81	310.04	302.44	316.37	300.83	310.35	305.71	304.4	303.41	297.34	306.53	307.7	304.28	308.54	309.28	310.76
299.77	313.62	315.78	308.29	305.81	312.23	307.55	307.35	306.55	304.62	304.61	302.98	313.46	304.35	301.84	305.39	307.18	301.98	301.14	302.6	308.35	309.32	307.75	303.81	301.62	301.04	298.64	301.19	303.05	298.31	303.71	300.45	307.91	305.46	304.83	304.14	303.17	295.54	308.15	306.39	308.67	306.01	303.72	312.04	298.3	312.1	309.45	307.78	310.2	315.66
330.69	324.27	328.15	332.98	329.69	327.19	327.14	327.62	327.61	331.12	330.19	320.32	330.39	328.74	333.22	328.76	329.16	329.95	328.48	328.82	332.54	327.79	323.35	332.04	322.75	321.41	331.93	324.54	326.47	324.78	327.81	334.09	328.02	329.08	327.67	324.55	326.58	326.94	324.71	326.05	331.28	325.81	336.32	329.82	329.13	320.23	327.74	326.11	328.56	324.77
308.39	313.03	304.6	310.26	301.71	308.54	298.76	306.24	308.65	308.3	304.88	302.62	308.21	306.48	302.67	301.7	306.65	304.61	305.34	305.48	302.43	302.86	306.11	308.74	305.56	303.19	308.02	310.22	312.71	310.35	298.25	298.44	303.79	308.81	301.54	303.33	312.2	306.93	304.33	306.76	304.44	306.12	302.26	308.45	311.06	307.29	310.45	304.17	309.5	299.12
319.99	316.82	312.76	319.31	315.1	309.15	311.1	323.5	313.72	312.15	315.26	318.75	316.59	316.78	320.33	311.15	309.02	315.57	311.68	318.97	317.22	312.17	317.95	318.15	317.38	319.55	310.62	312.21	311.03	314.47	314.41	312.38	325.45	313.56	313.11	322.5	318.17	316.52	314.77	309.78	314.23	316.19	312.02	310.26	313.25	311.63	316.06	312.39	313.91	314.9
321.12	320.31	322.31	321.89	319.12	320.67	315.69	320.87	325.51	322.89	322.88	321.1	319.55	318.75	317.91	327.5	317.49	319.38	318.54	320.69	317.23	315.25	318.71	317.3	325.42	324.32	315.66	319.63	321.5	322.91	313.66	318.75	317.43	316.29	320.22	324.1	310.98	312.98	317.7	313.82	319.29	320.8	317.42	321.49	321.82	316.29	323.64	314.3	315.56	322.84
308.62	306.54	301.15	298.03	302.49	302.54	290.76	303.71	301.77	302.31	300.36	310.84	306.78	299.36	300.39	302.29	302.76	296.88	306.64	307.24	302.6	304.75	305.95	304.72	310.12	303.1	299.79	295.23	308.98	301.33	314.04	295.23	301.85	305.31	308.33	300.34	294.88	305.06	306.96	296.75	310.81	301.31	306.25	304.26	306.05	303.71	305.18	302.24	304.64	304.01
298.68	305.89	310.09	301.7	306.25	302.23	302	310.24	297.84	298.91	303.91	299.26	307.03	302.29	310.85	305.14	298.4	304.68	304.86	305.43	300.87	298.57	305.18	301.86	304.32	302.15	299.45	308.92	303.82	307.66	299.61	301.45	303.5	302.45	310.32	299.22	304.97	307.12	302.27	301.35	304.83	307.48	307.03	302.66	303.92	310.13	303.11	301.75	304.14	299.5
300.05	302.84	299.02	299.04	298.34	305.32	298.58	305.05	305.31	307.69	306.72	302.73	298.99	307.58	293.01	299.17	302.53	303.54	303.01	305.85	295.64	302.87	305.68	305.56	295.7	305.51	300.65	305.41	307.97	304.02	303.14	302.44	311.9	304.05	302.19	302.9	299.35	295.01	304.93	297.54	308.15	309.9	309.24	301.68	295.41	293.73	302.36	304.6	303.5	304.35
304.87	300.36	303.07	300.69	309.55	309.66	310.01	301.28	303.25	304.53	301.31	303.33	294.78	300.95	304.2	309.24	311.13	304.45	301.15	302.34	298.92	308.84	302.44	305.28	301.63	306.2	305.61	301.73	300.37	297.21	309.4	303.83	293.9	302.44	306.76	296.34	308.54	301.04	305.99	310.67	296.53	304.97	301.38	302.6	298.65	309.64	307.61	299.03	300.66	306.02
320.87	316.63	312.2	312.88	316.84	316.78	310.04	316.09	315.41	316.68	315.65	307.96	309.83	305.9	310.61	312.02	312.07	308.75	317.6	315.86	318.59	313.33	312.19	310.59	313.4	312.11	313.51	316.86	312.58	317.93	312.37	315.35	314.84	312.2	312.63	317.21	314.83	314.64	315.03	314.18	308.07	310.04	302.61	312.97	312.91	315.67	313.27	322.99	317.67	314.96
316.78	315.43	317.27	316.21	312.5	322.58	314.44	304.31	316.72	316.04	313.9	315.65	311.16	314.55	313.46	321.2	316.49	312.96	315.46	320.17	315.95	313.34	314.82	311.66	315.37	315.32	316.58	314.46	319.82	318.65	316.72	314.34	314.99	309.26	318.97	311.66	314.61	311.79	314.47	312.17	306.77	316.28	310.91	318.58	319.31	314.41	313.2	315.8	317.66	316.22
313.7	318.09	316.93	308.57	311.52	314.44	303.74	309.97	318.37	313.22	316.36	309.17	317.79	321.76	315.69	325.36	310.22	310.38	316.7	314.61	316.18	312.91	316.41	318.7	312.63	308.57	316.07	320.18	321.47	309.25	307.36	315.77	315.4	315.49	310.59	316.46	315.54	310.71	319.17	311.48	308.73	316.4	312.67	316.04	309.95	316.62	301.99	319.74	313.74	315.27
299.02	305.15	299.02	302.81	309.22	297.77	297.1	293.72	304.74	307.18	297.91	297.98	309.8	300.25	305.67	299.96	298.28	295.71	302.21	299.92	301.82	300.51	302.74	297.96	306.89	302.89	302.7	301.59	294.8	299	305.2	308.17	298.75	293.26	302.12	303.23	303.85	302.8	295.79	301.29	300.97	295.41	297.82	299.33	306.97	303.94	308.33	305.49	296.4	300.02
305.67	311.83	298.21	299.3	300.56	298.82	305.31	301.95	299.65	297.39	305.55	304.79	298.1	304.29	303.1	297.79	299.72	300.43	303.58	297.87	301.55	303.93	303.85	303.56	299.73	304.66	301.4	308.47	309.78	307.27	299.89	306.69	302.64	298	302.99	304.61	299.08	303.56	299.1	308.18	301.47	299.63	309.96	303.78	306.46	307.26	304.77	306.11	297.95	297.8
307.47	304.74	307.74	306.93	307.78	310.33	298.12	302.21	303.83	309.4	305.16	302.22	306.5	305.07	297.55	304.6	301.76	297.44	301.79	301.46	303.42	302.08	297.15	300.59	297.9	303.04	302.9	303.54	303.17	296.7	292.54	304.34	298.95	308.82	308.99	303.19	303.62	295.52	304.74	298.26	310.42	297.89	303.14	307.75	301.5	301.88	305.64	296.71	306.96	307.64
312.58	306.56	307.25	310.34	308.18	312.08	308.61	306.94	306.64	308.1	313.41	305.77	313.9	300.45	309.07	311.96	314	310.23	308.74	306.17	313.23	314.09	309.88	305.77	313.81	301.89	306.19	305.55	316.39	309.97	308.15	306.18	308.67	311.77	309.14	310.15	309.76	307.21	304.42	309.45	308.21	314.77	313.25	308.48	312.38	307.15	307.63	312.93	309.71	307.53
333.65	326.56	330.22	327.45	328.01	328.55	331.6	326.46	328.99	335.04	330.65	330.58	325.33	329.14	326.72	323.21	319.78	334.46	329.83	334.33	329.24	325.48	324.36	327.63	328.47	326.64	332.18	328.72	335.75	340.79	332.29	329.02	331.66	327.74	337.19	330.61	328.1	332.25	329.58	329.76	326.74	326.31	325.2	331.06	328.72	322.54	332.1	331.63	330.46	333.54
316.52	315.94	318.28	316.44	317.82	317.54	311.52	315.77	306.94	315.26	311.89	318.08	311.31	319.08	310.22	316.59	315.85	314.18	307.42	315.46	315.83	317.76	310.64	316.95	315.46	319.74	313.03	312.41	315.14	315.35	313.28	315.26	312.78	310.88	316.96	306.63	316.03	317.69	322.03	314.16	309.17	317.47	316.91	308.9	310.84	312.69	315.53	312.93	319	312.75
313.66	317.21	316.7	320.92	320.68	314.23	316.88	318.84	323.05	315.39	315.09	313.13	316.07	318.66	311.49	316.66	321.85	324.71	316.79	312.3	319.48	321.73	316.53	315.1	318.43	309.59	320.84	313.18	316.68	312.73	317.3	321.21	319.08	315.9	320.88	320.94	315.73	316	315.19	321.08	317.21	318.84	318.71	318.31	318.27	328.23	314.89	315.18	318.5	312.27
302.85	305.67	294.21	303.1	301.14	303.73	296.76	302.63	299.01	300.81	306.9	305.28	293.49	303.2	298.12	294.87	302.9	302.54	301.82	298.94	296.49	296.04	302.88	308.87	299.59	296.02	301.56	301.04	305.65	298.08	300.78	298.75	301.15	304.84	305.44	306.42	305.64	304.9	307.49	297.98	307.09	310.76	297.51	297.12	302.53	309.37	303.55	310.27	304.61	294.47
319.5	329.67	323.8	326.12	329.16	329.66	326.37	332.35	333.18	327.97	330.14	322.95	327.32	325	334.81	330.66	326.72	326.87	326.65	327.21	324.92	332.46	330.96	323.96	327.08	336.89	328.44	326.61	325.26	326.19	327.55	334.2	326.83	326.1	322.03	337.54	327.11	331.83	321.62	326.79	326.09	332.82	327.63	327.81	330.51	332.49	328.95	336.96	328.35	330.08
308.35	307.71	308.23	301.23	300.28	316.23	303.19	302.1	309.53	310.87	306.03	306.13	305.85	308.56	304.52	314.13	306.39	304.45	306.35	309.12	305.34	302.66	306.9	306.73	311.93	314.94	310.2	312.01	310.51	303.38	304.62	295.98	306.96	302.22	301.76	302.24	303.07	301.73	310.27	313.27	302.97	306.94	307.76	300.7	306.69	304.8	309.52	306.85	308.46	304.58
306.04	311.42	313.82	314.83	309.08	305.84	309.35	308.33	306.51	315.23	313.11	318	308.5	307.18	312.65	315.65	314.64	313.62	309.27	315.85	315.41	308.69	310.78	306.45	320.31	310.23	314.9	311.61	310.05	302.64	306.68	315.55	310.53	309.67	310.21	307.36	304.32	303.62	312.28	303.63	311.32	311.2	306.45	309.46	307.59	315.59	305.88	313.9	309.69	309.44
301.24	299.91	297.29	301.42	302.95	298.93	297.63	307.07	304.99	298.02	298.97	294.6	299.53	301.67	297.18	305.52	296.76	302.94	299.68	297.43	299.62	302.69	295.5	300.11	303.42	296.64	304.14	300.58	298.84	301.19	306.71	300.49	296.42	298.94	314.97	303.98	303.02	302.27	300.67	299.62	299.51	302.24	302.35	299.71	301.64	301.58	302.1	294.27	303.46	301.72
307.89	297.9	303.96	300.79	298.48	309.62	297.7	301.5	307.68	312.64	307.49	310.78	305.35	305.5	309.06	305.87	310.66	303.07	303.45	303.64	303.85	305.38	304.03	300.75	306.57	304.24	306.59	299.41	305.5	312.66	302.68	306.85	297.75	311.57	306.55	307.31	303.65	306.12	306.29	307.91	302.96	303.28	313.66	306.65	306.19	297.78	310.88	299.9	313.61	302.47
299.14	293.08	305.41	308.61	298.77	292.76	303.56	299.06	297.57	303.59	293.97	302.38	298.86	300	295.38	302.58	300.88	301.98	303.87	300.1	301.65	296.54	299.59	307.94	296.48	299.39	300.46	306.21	302.02	296.88	295.68	304.48	306.38	302.08	300.52	303.61	305.66	298.99	300.31	303.83	304.86	298.18	301.04	304.63	300.24	291.84	302.73	300.94	295.3	299.76
308.07	306.13	301.14	305.75	298.69	305.72	297.08	299.36	298.48	299.39	299.16	298.5	308.22	307.26	303.27	307.4	301.11	298.48	302.25	306.31	303.89	297.93	302.71	301.16	298.05	295.55	299.08	308	306.07	298.47	300.58	305.83	302.31	301.67	294.65	302.23	301.41	293.49	304.02	298.87	299.87	300.85	296.71	304.88	294.28	304.38	301.25	299.33	295.17	297.88
295.83	303.87	299.64	303.33	303.04	300.13	288.76	299.9	298.41	299.29	302.28	299.14	305.34	297.53	300.58	299.29	299.83	304.71	305.89	308.01	301.23	294.33	304.57	287.91	300.21	299.55	297.26	298.02	304.52	298.06	303.53	300.38	301.85	301.52	301.16	306.99	294.98	291.28	307.99	300.5	305.02	295.26	302.22	304.13	295.53	300.6	295.61	308.87	307.9	300.38
308.99	314.84	307.08	307.38	295.18	303.22	305.22	308.89	295.37	306.87	310.41	306.5	305.03	302.13	302.13	301.72	304.87	306.62	301.4	317.17	305.13	309.22	302.03	311.57	304.09	300.05	301.93	310.76	302.08	304.29	304.64	303.34	301.5	305.36	297.13	301.85	309.47	301.54	304.28	303.65	307.59	308.89	305.87	300.89	309.55	303.57	299.39	299.27	305.52	304.34
306.86	298.97	303.17	304.9	294.34	300.91	309.09	301.71	309.7	300.21	304.12	296.16	305.69	307.13	305.7	304.29	306.04	311.49	300.27	301.65	308.86	303.45	302.29	301.82	301.71	307.72	301.37	310.75	302.75	306.7	304.31	306.31	304.47	302.13	303.26	309.21	309.76	308.09	303.64	297.18	302.06	305.68	306.57	305.66	301.55	311.53	304.23	303.4	304.68	307.48
317.91	325.88	315.7	319.5	316.67	314.96	318.96	320.81	309.21	316.38	316.27	309.82	320.96	320.12	318.96	319.84	323.25	319.1	318.57	315.86	322.95	314.88	318.62	318.55	321.34	315.37	317.2	317.75	316.23	322.89	315.7	317.74	321.9	321.53	321.79	320.95	317.99	319.27	319.02	319.08	318.19	319.86	316.34	316.69	321.06	317.55	317.35	318.07	318.85	324.87
299.96	294.31	288.14	291.53	295.31	292.48	295.45	293.35	300.07	295.61	299.32	289.11	293.65	296.85	289.97	290.34	294.41	290.21	292.44	288.23	293.29	295.47	297.39	293.47	293.64	285.96	298.03	293.78	305.74	295.58	298.53	291.58	293.51	297.51	295.63	293.12	292.24	289.99	293.39	295.35	294.31	295.35	298.46	288.81	288.3	288.01	303.8	288.77	291.6	291.26
309.63	320.6	320.38	309.28	314.68	311.21	326.2	315.89	322.39	314.46	316.1	309.28	324.32	321.52	322.58	314.68	320.03	321.02	316.19	316.94	316.38	320.95	314.95	315.38	316.47	317.06	321.76	318.41	315.1	316.94	319.78	317	319.59	319.9	319.94	313.62	314.86	317.75	321.04	321.38	311.81	320.02	321.71	316.74	321.5	318.11	334.55	317.45	320.61	314.29
322.31	326.22	320.44	333.43	332.41	326.77	329.24	331.13	330.65	322.59	335.33	332.45	331.39	325.71	330.96	337.28	332.97	326.97	328.16	325.34	329.64	322.31	322.89	330.83	331.62	332.91	328.85	325.02	332.54	329.04	327.04	332.58	326.26	326.24	328.52	330.55	332.03	326.11	324.61	325.81	326.5	323.36	329.18	327.9	327.71	331.18	328.56	321.77	326.68	330.55
299.06	302.08	310.85	307.2	308.56	315.43	307.03	310.6	305.17	310.78	311.79	308.43	310.3	315.8	310.98	315.05	315.78	309.25	304.99	310.56	311.25	311.77	305.51	309.9	307.88	309.18	309.6	307.64	307.42	305.01	311.44	308.98	305.35	307.41	304.76	304.68	318.57	309.98	311.67	305.79	309.95	309.31	306.04	304.72	310.14	309.98	306.11	311.55	310.69	309.67
307.22	305.3	304.08	309.1	310.42	304.36	314.84	299.48	304.53	299.45	304.09	312	297.54	301.04	290.38	296.87	308.18	299.64	305.18	306.51	305.64	303.92	304.74	305.09	299.81	306.16	304.26	303.91	303.8	300.36	305.94	302.76	303.95	306.22	306.15	302.48	304.16	305.82	307.32	304.64	299.89	302.13	301.94	299.12	299.25	306.31	296.25	304.19	304.72	302.68
314.84	309.74	313.62	314.26	308.45	315.5	310.29	317.81	309.77	318.49	302.46	315.89	310.62	304.31	301.78	305.82	307.44	311.15	311.37	315.1	308.3	308.77	310.83	306.24	314.82	303.64	312.13	306.06	315.26	309.48	317.06	313.9	308.63	309.01	312.03	305.62	305.2	313.52	310.92	307.46	310.34	301.9	314.15	316.81	313.55	308.55	311.35	314.4	310.99	302.48
301.94	300.65	306.31	300.12	306.02	295.21	298.32	303.96	304.7	299.25	300.77	299.26	298.94	296.41	298.85	300.87	294.78	297.85	296.1	301.04	295.36	294.34	301.92	305.52	296.31	300.83	302.08	303.87	298.82	298.44	297	297.73	302	303.17	291.53	303.94	298.32	297.25	298.07	296.04	299.55	294.07	295.46	296.16	297.93	292.86	295.23	300.15	299.01	293.65
305.62	304.82	295.38	308.1	307.82	304.38	303.42	303.2	302.69	301.36	298.32	309.48	304.81	304.92	304.47	302.29	299.98	303.44	307.83	308.4	304.81	303.64	307.1	300.65	306.43	301.2	294.68	300.88	296	308.2	304.61	307.16	300.21	307.66	304.3	298.21	298.03	307.38	308.65	301.59	299.36	294.5	303.45	301.35	297.11	303.87	304.86	302.21	300.1	301.74
301.08	306.13	306.11	297.64	296.46	303.05	298.24	294.9	302.33	298.25	300.39	294.71	303.15	307.09	300.99	302.5	297.61	296.18	296.88	295.99	298.17	299.76	306.46	301.15	299.42	296.66	302.61	298.06	299.18	300.61	291.32	304.89	302.72	304.9	304.41	297.79	306.56	299.47	300.55	304.59	295.04	308.79	289.01	297.36	301.7	305.95	306.54	307.92	298.1	305.35
301.23	300.93	303.87	309.57	303.76	302.22	304.06	302.99	309.38	304.33	303.78	305.85	304.56	303.37	308.52	303.14	303.06	302.34	305.91	303.95	300.2	304.54	300.55	307.24	305.42	299.01	307.91	309.05	304.76	304.76	295.61	306.61	305.55	299.97	312.8	302.57	301.69	307.74	304.07	305.34	295.6	308.56	306.48	303.48	302.43	302.04	302.69	304.91	305.67	304.29
299.19	300.57	298.08	297.11	302.18	303.5	300.44	297.19	303.98	310.02	298.07	302.3	306.35	304.61	300.99	298.39	312.84	305.04	301.78	303.51	298.22	298.01	303.02	301.53	307.7	306.34	300.24	300.15	304.49	312.29	306.6	302.05	301.58	308.32	305.42	296.04	305.69	310.18	310.16	304.78	303.38	310.44	300.15	302.74	300.17	304.14	310.51	299.93	295.84	298.74
305.67	315.52	311.54	307.46	308.43	311.11	299.72	302.24	315.04	312.83	312.13	304.77	307.25	306.46	310.89	310.51	307.35	305.49	304.7	307.49	304.66	311.09	304.56	304.18	306.96	304.65	308.25	306.86	311.57	308.55	305.48	311.4	308.31	310.69	306.15	303.52	310.88	304.82	311.45	311.24	305.59	304.33	307.71	305.45	307.86	302.16	301.01	310.02	311.28	314.08
302.03	314.6	303.5	316.31	313.56	310.82	309.63	305.98	310.03	307.12	306.89	306.66	310.93	318.28	309.2	307.45	316.07	307.81	311.28	307.14	303.64	315.61	301.64	308.55	308.47	313.32	306.13	310.75	309.07	309.03	313.56	309.72	311.92	315.19	310.33	306.72	315.51	306.27	311.01	315.67	313.82	309.43	313.96	305.69	310.2	310.83	309.49	309.36	312.91	314.32
304.16	307.84	301.44	305.78	296.8	302.88	308.48	306.52	303.72	315.07	298.63	304.84	306.7	301.41	301.94	300.97	310.54	298.64	306.77	302.1	304.62	305.68	300.33	302.76	297.94	304.04	302.77	315.67	302.87	310.66	307.16	302	303.1	307.28	294.83	302.97	306.36	305.68	300.19	301.54	308.72	294.75	309.86	306.38	311.74	299.09	303.6	311.19	307.83	300.12
311.85	308.28	309.95	300.33	298.84	302.36	306.24	302.96	300.69	301.24	305.04	296.58	300.39	304.3	303.42	302.79	307.13	301.23	305.49	302.3	301.02	301.41	304.01	301.18	302.8	300.45	307.73	300.05	306.17	314.71	294.86	298.66	305.1	306.84	308.41	306.62	301.55	306.24	305.91	301.99	302.68	308.11	302.49	301.1	299.83	299.02	301.01	313	307.57	302.64
296.28	298.98	303.17	304.81	292.27	302.06	289.56	298.6	293.95	298.91	303.29	299.66	304.56	304.68	302.97	303.6	297.43	302.54	303.92	304.34	304.43	305.31	304.74	297.18	308.27	301.31	300.6	296.07	304.11	301.72	299.5	308.48	299.83	300.32	298.49	297.6	303.11	303.98	288	301.52	302.37	302.34	289.57	300.38	296.22	293.87	305.66	296.3	303.83	300.38
308.22	295.45	300.46	305.18	305.87	303.34	304.94	297.46	303.51	309.64	301.4	305.97	315.25	305.91	301.92	308.62	308.11	307.43	304.89	307.35	304.69	305.69	307.36	300.1	303.19	301.87	309.78	308.52	308.54	298.24	301.04	302.43	304.79	301.49	303.55	304.77	300.96	304.53	303.63	309.06	308.63	306.49	305.08	307.99	309.32	308.72	302.2	300.78	309.7	307.73
297.31	292.12	301	307.98	297.49	295.89	297.09	301.93	295.61	301.47	299.24	293.68	303.72	305.99	296.93	300.98	297.43	302.25	300.03	299.56	298.97	296.6	300.53	303.18	296.22	295.97	309.03	298.02	297.79	300.78	299.11	293.25	300.71	293.44	300.11	301.01	299.56	299.11	300.85	302.42	305.73	307.5	295.55	302.47	305.52	296.27	298.05	297.02	297.4	303.57
315.49	308.83	319.1	318.75	321.44	314.52	318.31	316.27	317.85	323.21	323.84	322.56	323.79	321.77	323.16	326.81	317.42	315.64	321.69	320.7	319.2	316.02	320.48	318.62	313.58	318.7	328.29	316.88	317.41	314.83	318.54	311.75	323.61	315.91	312.55	321.64	323.61	320.97	317.36	315.9	319.13	317.41	309.05	322.23	319.03	318.98	315.26	321.43	322.33	320.28
314.27	314.12	310.37	317.86	318.86	319.88	320.24	315.2	321.02	314.27	323.9	317.63	314.7	305.38	317.89	319.07	316	311.05	319.39	313.03	320.7	316.54	324.8	314.17	313.83	310.88	315.86	308.62	318.79	316.73	314.53	318.22	307.62	320.65	319.99	318.35	319.84	319.25	310.01	315.94	319.11	305.53	308.6	320.44	322.3	320.49	316.81	323.93	317.22	325.35
327.61	332.69	328.78	330.3	323.86	323.54	326.17	325.09	320.77	323.25	328.03	327.57	328.53	319.47	325.45	329.78	326.35	329.04	325.93	323.71	328.58	329.38	328.79	330.96	328.67	322.38	330.39	329.76	333.87	330.42	330.41	328.13	322.31	324.89	327.3	324.07	328.46	333.77	331.69	325.02	325.86	324.59	332.84	327.47	325.09	335.33	325.45	318.44	323.42	326.9
307.31	324.15	318.07	312.9	308.19	312.72	315.86	318.88	311.69	313.53	309.03	313.51	314.87	315.77	326.48	322.4	315.35	311.22	310.89	316.31	317.37	318.12	317.78	317.73	322.19	312.42	321.41	311.61	315.98	307.42	315.71	317.21	312.86	308.91	310.95	313.58	316.93	314.55	319.37	315.03	321.41	312.39	315.83	315.97	316.48	316.82	316.05	312.45	315.35	315.48
322.49	328.08	334.15	328.11	332.57	327.73	333.07	333.42	332.13	327.53	332.38	326.45	325.65	326.08	320.84	319.38	320.9	324.72	324.47	327.48	327.53	326.8	323.77	321.22	325.59	329.37	330.5	332.55	329.8	317.58	328.06	328.13	331.75	324.44	325.84	326.22	327.34	323.47	330.41	323.73	325.55	326.55	326.22	326.01	333.63	321.29	319.71	326.65	323.9	332.48
305.38	295.4	302.87	294.51	303.13	306.77	302.29	305.79	298.95	299.58	301.11	302.25	294.71	299.5	300.34	305.21	294.98	294.27	294.93	297.54	299.56	302.87	299.34	307.85	303.43	301.58	297.99	307.32	292.27	302.65	299.58	297.97	300.19	305.15	296.29	305.87	295.57	300.09	305.2	302.81	301.26	303.1	303.61	298.27	300.07	299.87	299.7	306.62	301.62	305.17
316.35	313.37	320.92	320.03	315.22	314.21	312.95	309.07	317.8	309.14	321.16	315.51	315.07	324.07	315.13	314.33	313.81	313.7	313.57	314.42	313.42	313.62	313.44	312.07	317.89	318.49	313.49	316.71	314.14	323.37	317.24	314.55	317.89	319.31	310.75	316.71	313.98	314.85	313.5	316.28	320.77	316.39	308.9	315.88	308.56	319.48	308.08	324.71	314.83	310.41
317.82	321.13	313	323.85	309.84	314.96	321.05	316.75	311.86	308.27	314.99	318.3	309.25	313.55	315.57	309.4	314.23	313.61	313.92	313.62	309.38	313.27	316.43	314.87	315.43	306.84	315.2	308.18	313.32	313.89	311.58	316.73	312.33	317.65	310.46	317.27	315.34	311.58	316.66	308.7	309.44	308.41	310.93	314.05	315.34	318.1	313.22	308.34	314.99	311.46
316.27	312.15	314.06	320.49	312.69	316.29	322.19	312.44	320.13	314.85	314.09	314.11	323.33	317.15	317.64	317.33	319.29	320.35	312.3	313.26	315.33	317.92	318.09	316.57	315.47	315.81	316.02	322.27	318.42	319.14	318.82	312.76	316.25	318.33	316.74	317.93	322.92	319.28	316.92	312.82	308.7	313.78	322.95	319.78	315.08	310.12	312.91	313.89	312.69	316.41
297.48	300.89	303.12	297.04	303.09	306.42	295.27	305.32	301.97	300.68	299.39	304.53	304.51	304.37	294.47	301.66	296.25	307.31	294.16	301.54	299.9	298.5	304.47	304.84	304.22	308.92	298.79	303.29	300.16	299.54	300.58	297.94	299.22	301.48	304.08	302.75	302.67	296.89	298.78	300.82	302.57	299.12	299	302.56	297.69	301.79	298.09	296.59	300.05	301.87
294.74	293.85	297.48	297.49	294.53	292.51	298.67	289.94	300.1	290.22	294.06	295.22	295.44	292.21	294.52	294.54	292.97	298.05	289.65	302.86	295.41	285.5	294.61	299.78	297.06	292.95	292.42	291.94	294.27	291.08	293	287.14	292.92	291.22	298.34	298.86	289.43	292.17	293.33	288.03	300.93	304.15	290.77	292.6	298.92	292.77	291.71	296.49	292.25	290.35
310.15	310.44	310.14	310.22	308.45	301.66	313.36	306.53	303.56	308.27	311.41	311.2	311.98	310.07	310.31	310.94	311.67	309.61	306.94	315.34	307.4	305.01	308.71	312.28	309.15	317.37	308.1	309.89	309.59	306.37	307.34	313.25	307.75	308.89	303.63	313.79	307.62	316.8	313.66	307.97	304.5	319.07	311.61	312.64	311.72	310.81	312.14	311.68	312.97	311.22
305.66	298.45	296.77	299.32	302.37	289.52	299.99	300.17	303.48	295.35	300.64	300.16	300.06	302.36	299.76	301.03	302.54	294.21	297.86	300.38	296.65	296.09	304.64	297.27	302.63	305.8	296.03	308.04	301.05	304.02	306.16	303.07	305.08	300.88	299.87	300.73	296	303.13	307.44	304.05	305.48	305.31	297.2	300.14	311.29	301.21	299.69	291.93	292.56	302
316.43	316.99	318.17	313.68	316.95	317.2	310.66	313.19	318.92	308.34	315.72	318.14	315.75	303.83	318.58	313.08	315.26	316.65	314.36	315.89	312.47	313.87	312.3	311.87	313.72	318.1	317.72	314.72	320.43	313.41	314.43	320.01	313.07	318.39	310.44	315.78	317.44	307.56	313.72	312.11	313.23	320.53	305.51	317.32	311.52	318.79	317.54	317.56	321.16	314.08
322.39	319.6	313.57	319.42	318.28	315.32	316.58	313.31	318.94	320.76	310.58	318.66	316.62	312.96	318.24	315.1	318.07	315.59	321.32	317.49	321.56	318.26	320.36	320.8	314.99	322.83	317.95	316.17	325.67	321.88	318.15	325	320.49	320.21	323.79	316.33	318.47	319.08	323.39	322.27	317.06	315.71	315.56	323.6	315.71	313.46	316.73	316.9	322.68	320.86
310.28	316.7	317.46	307.58	316.52	312.88	310.12	306.86	317.03	311.2	308.45	315.54	304.92	310.9	310.83	307.52	310.16	308.41	310.03	321.02	304.64	307.92	308.62	311.16	314.35	314.24	311.97	312.97	308.21	313.47	304.74	316.03	312.79	304.25	309.62	310.08	307.86	310.97	308.06	317.91	307.99	313.02	309.72	311.01	310.08	307.36	305.63	314.43	316.12	315.83
310.79	321.61	319.4	310.78	318.2	313.3	319.68	318.8	319.18	325.99	317.47	322.78	313.27	319.16	317.28	312.46	321.39	312.2	322.26	319.52	324.66	318.19	315.46	318.96	312.87	319.24	316.85	319.11	319.17	316.9	313.04	317.47	319.8	312.9	317.37	318.86	320.5	320.02	320.31	320.55	308.72	310.04	313.84	313.3	314.03	310.76	313.83	315.77	319.53	312.55
302.11	299.27	300.62	304.17	306.29	303.95	307.51	312.92	299.33	296.31	300.62	289.83	304.04	305.97	298.66	300.66	303.51	301.02	299.97	308.11	304.02	302.63	301.17	305.35	304.31	305	301.07	301.82	302.77	298.26	299.24	303.32	300.32	303.16	301.66	305.31	307.21	303.19	307.2	295.77	296.71	299.3	296.79	301.87	295.36	299.19	307.24	296.06	308.01	299.12
307.82	318.97	310.45	321.77	318.28	315.64	314.86	318.91	323.37	318.11	309.72	315.65	317.83	314.25	313.4	309.77	318.55	317.31	315.94	319.89	312.36	319.47	317.64	308.61	313.8	320.85	304.68	314.41	317.34	326.45	319.4	322.26	323.36	321.8	321.03	321.14	304.95	313.71	317.82	315.74	314.5	320.92	313.74	315.14	310.05	309.59	307.18	319.16	317.48	323.39
306.02	302.68	310.4	303.98	307.82	302.19	303.38	301.47	300.49	311.19	305.09	304.14	300.92	308.17	308.37	299.08	305.96	295.92	304.67	302.31	301.99	305.55	298.46	307.11	303.82	302.02	303.17	305.8	303.85	304.54	306.13	310.04	304.5	312.54	308.57	306.98	305.01	307.11	314.95	306.42	302.79	306.7	306.08	304.95	312.54	309.55	311.84	310.05	301.84	307.25
301.64	304.32	310.71	304.29	304.39	305.92	299.63	304.01	307.32	303.16	304.86	311.66	308.69	312.79	302.9	309.76	302.94	306.16	299.33	306.8	309.22	295.74	311.18	297.25	306.08	305.34	299.88	310.59	304.44	300.26	305.29	302.08	305.4	305.93	307.62	298.92	304.34	306.45	307.48	311.87	309.06	303.14	302.92	304.89	297.4	303.63	301.67	305.19	302.32	305.11
316.74	312.2	314.32	309.27	308.16	309.71	317.79	315.61	319.92	318.12	315.3	307	311.59	309.49	308.84	313.07	307.11	314.57	320.26	312.46	308.2	315.6	313.89	308.38	312.39	311.05	314.59	309.52	310.61	302.56	315.4	318.38	310.68	312.23	314.45	315.1	306.84	317.13	319.01	322.03	305.19	312.63	320.46	313.13	316.54	300.89	317.88	308.1	312.25	309.83
321.18	316.13	307.13	313.5	310.26	312.82	313.9	312.05	314.62	315.96	317.1	313.51	320.07	311.88	312.04	314.43	312.51	311.46	318.56	314.45	317.05	306.98	313.66	317.57	309.36	310.46	315.54	308.02	311.32	312.49	311.35	319.06	313.75	307.24	301.58	312.45	305.64	317.89	307.89	304.24	314.65	314.35	311.68	310.96	320.32	318.79	306.51	313.07	309.64	315.08
309.54	313.9	316.74	319.15	314.83	314.5	318.87	318.03	308.65	307.61	307.76	314.19	308.55	315.77	319.82	314.2	316	318.81	309.74	311.09	310.72	313.81	311.87	318.85	307.24	308.1	308.03	312.24	318.95	313.24	318.07	310.01	308.29	312.81	312.14	314.77	310.17	311	318.78	312.42	313.29	308.71	310.95	309.63	311.44	309.83	311	309	318.58	313.01
293.11	299.59	295.14	296.66	291.65	298.02	296.14	294.08	295.82	299.51	301.81	296.94	297.37	302.02	302.38	297.94	292.16	293.42	291.71	300.1	301.48	294.09	295.5	300.29	296.03	295.69	297.22	296.49	299.65	295.96	294.26	288.15	302.92	292.32	297.08	299.6	294.83	292.01	292.59	300.43	295.34	290.17	299.53	298.82	301.99	303.38	299.25	289.65	297.42	298.1
303.55	306.27	306.04	299.55	312.24	301.32	303.37	306.58	301.39	300.32	300.07	304.15	299.83	309.83	302.89	298.51	310.08	303.21	306.24	305.07	302.65	310.08	299.6	306.65	302.23	308.39	305.72	305.96	311.24	303.96	306.75	301.4	310.46	305.48	310	307.93	303.76	302.44	312.57	306.92	310.4	307.08	302.01	302.02	303.89	303.22	304.83	308.44	305.02	307.87
329.27	322.8	333.45	333.05	324.76	330.27	326.78	336.56	320.37	328.61	331.6	330.56	327.19	331.55	327.45	331.28	334.09	324.25	329.44	330.39	326.47	326.12	330.92	323.73	339.66	321.25	328.21	329.49	322.18	325.78	326.15	328.65	335.1	331.85	318.79	334.05	332.1	329.44	323.77	335.8	330.73	330.83	321.65	328.43	328.92	326.69	325.6	331.47	333.42	325.97
[truncated: 600 more rows]
[truncated: 150 more columns]
