# Supplementary material for: Genetic dissection of main and epistatic effects of QTL based on augmented triple test cross design
Source: PLoS One. 2017 Dec 14;12(12):e0189054. doi: 10.1371/journal.pone.0189054 (PMC5730204; doi:10.1371/journal.pone.0189054)
Supplement: S9 Supporting Information — (ZIP) [file pone.0189054.s009.zip › z5_1750_0.5_10.csv]

314.55	313.54	315.69	314.73	314.7	313.64	314.09	317.69	314.48	313.74	315.22	315.04	316.23	315.43	317.24	314.84	314.42	312.48	314.84	314.65	312.42	316.11	313.73	313.51	314.47	316.79	313.95	316.07	313.4	311.91	315.38	314.41	314.42	316.07	313.73	315.06	314.44	315.92	315.33	315.34	316.18	315.92	315.86	310.53	312.66	317.35	317.23	312.11	314.98	315.92
312.58	311.15	313.17	311.43	314.3	312.94	313.63	311.83	310.63	312.27	313.02	311.1	312.44	311.56	313.69	314.67	315.31	311.57	311.91	313.31	315.29	312.85	312.77	312.11	312.17	312.06	313.1	314.26	312.21	312.69	312.49	313.05	308.99	313.6	314.92	313.7	314.32	314.64	312.82	312.8	312.46	309.68	312.32	314.22	312.49	311.78	309.11	311.91	312.78	310.81
302.01	303.76	305.07	303.25	305.87	308.35	301.75	306.97	307.44	305.61	304.9	303.28	304.34	307.02	305.69	304.91	306.55	305.22	304.93	304.93	304.4	304.14	303.81	306.73	309.41	306.88	305.57	305.54	305.59	305.63	305.88	302.95	308.21	303.7	306.13	305.47	304.78	306.18	305.38	302.72	305.7	303.11	304.87	303.65	305.63	305.44	303.8	307.34	305.63	304.9
305.86	306.66	303.77	305.62	304.54	303.55	305.48	304.96	303.42	305.25	303.39	305.1	305.75	308.73	304.14	303.25	306.58	305.41	308.93	305.3	304.37	308.15	304.45	305.39	305.65	302.66	305.82	304.56	306.01	304	304.88	304.64	306.33	304.38	303.65	303.06	303.61	304.28	307.75	304.5	306.2	304.1	305.67	306.73	306.69	306.38	303.93	305.11	305.03	306.32
303.65	302.86	303.46	303.08	301.84	304.11	303.82	302.69	301.13	302.59	302.38	302.43	303.09	303.56	301.65	303.88	302.78	303.99	302.63	300.31	303.73	299.97	302.08	303.21	302.55	300.2	300.78	303.72	303.44	302.15	304.76	301.8	301.75	302.4	302.08	303.56	302.01	301.36	303.15	304.07	303.02	301.73	301.48	303.05	302.62	303.46	302.16	301.54	300.25	301.87
328.24	326.03	328.87	328.23	327.91	328.61	327.96	326.68	328.2	329.65	327.93	326.89	324.55	328.71	328	327.13	327.13	326.97	328.46	328.68	330.2	328.32	327.75	327.79	329.89	325.22	328.32	330.32	327.56	326.85	327.25	326.3	326.38	327.69	328.52	327.67	328.71	326.38	327.46	331.53	326.88	326.46	327.93	325.47	329.7	328.62	331.46	327.35	328.46	328.4
294.19	293.93	293.93	293.74	295.61	292.91	293.56	292.88	294.07	291.4	296.22	293.95	295.44	293.13	295.56	294.9	294.56	294.83	295.41	295.86	295.03	295.93	296.25	294.4	292.48	294.41	292.5	292.33	292.14	294.45	291.86	291.69	295.46	293.28	295.09	293.81	292.54	294.73	293.64	293.54	295.87	293.89	292.14	293.84	294.15	294.36	295.8	295.21	291.11	292.2
302.43	302.47	304.28	303.18	303.41	303.64	305.51	304.01	305.3	304.15	301.39	303.46	300.03	302.48	302.62	302.65	303.8	301.91	304.43	303.73	302.17	303.86	304.33	306.06	305.17	301.04	303.26	299.98	305.66	301.72	302.73	301.83	303.08	303.27	304.33	304.31	302.94	302.44	303.4	303.28	303.88	300.63	302.22	301.06	303	301.55	302.49	302.18	301.75	302.44
313.29	316.24	314.56	314.24	317.95	314.23	313.86	315.22	314.09	318.13	314.71	315.68	315.75	314.5	317.35	313.9	314.23	314.82	315.95	316.82	315.18	315.47	315.14	315.52	313.05	314.57	314.43	315.68	315.45	315.15	313.95	314.62	312.44	314.96	315.69	315.55	314.24	314.64	314.4	314.42	312.46	313.15	312.42	313.07	313.97	314.57	316.32	317.86	313.13	315.46
324.86	325.92	326.68	324.01	323.5	322.94	324.62	324.59	324.06	324.39	324.27	322.86	323.24	325.38	322.49	326.09	323.73	325.05	324.48	323.88	324.52	323.15	322.91	324.43	323.64	322.67	325.59	325.46	324.51	324.43	324.67	326.94	322.27	325.9	325.01	323.47	324.97	324.23	322.45	321.86	324.48	324.31	323.43	324.36	324.36	324.06	322.84	321.51	326.23	321.92
311.2	312.03	311.92	312.45	311.76	312.69	312.48	314.42	313.58	312.23	311.72	310.89	313.74	312.77	312.64	311.71	312.46	313.22	312.57	316.72	309.76	309.95	313.57	310.28	312.02	312.33	312.94	309.3	311.04	312.49	312.7	312.57	314.11	311.71	309.98	312.47	310.94	311.02	310.92	312.31	312.96	310.38	313.31	315.1	313.79	312.42	312.8	313.93	310.63	313.02
323.97	324.37	328.27	327.92	325.86	324.47	328.27	327.23	329.16	327.94	327.15	326.15	328.68	326.15	328.51	327.87	326.8	328.2	326.91	328.87	324.2	327.34	325.38	326.4	326.33	326.99	327.27	326.28	325.31	328.37	327.17	325.67	329.13	327.16	327.47	325.41	325.73	325.89	327.73	327.75	326.96	325.48	328.54	327.93	327.22	325.82	328.83	325.67	326.65	326.02
298.59	300.27	299.81	300.48	300.09	298.37	300.5	301.16	298.02	300.02	299.43	300.16	299.22	300.64	300.69	299.72	300.4	300.37	298.63	298.8	299.22	298.97	298.73	300.49	299.97	299.14	299.86	299.16	298.97	301.2	301.04	302.25	298.74	301.22	300.01	296.8	300.34	300.53	299.09	299.53	300.69	298.83	299.29	299.18	301.2	302.83	302.13	299.94	299.63	301.54
295.35	298.92	294.91	297.96	297.84	296.19	295.91	296.02	296.06	299.26	299.62	299.25	296.08	295.12	297.53	297.46	295.36	297.16	297.74	295.69	298.5	297.59	296.84	297.91	295.43	296.67	296.81	297.98	297.19	296.95	297.78	297.28	297.9	294.13	299.23	295.4	295.43	297.84	297.31	296.59	297.05	297.74	296.64	297.32	297.55	297.28	296.39	296.35	298.38	296.98
296.91	297.11	296.22	295.85	296.2	296.51	298.54	299.52	294.69	295.57	295.61	296.57	294.06	295.59	297.68	296.72	296.57	298.37	297.49	296.74	297.98	296.03	296.71	295.24	298.76	296.15	297.36	298.26	298.66	294.22	298.47	297.12	296.51	299.67	297.18	299.6	298.83	297.46	296.4	294.9	295.89	299.96	297.15	295.13	297.99	295.63	297	295.1	298.54	296.72
314.39	315.08	315.95	313.6	313.46	313.15	313.11	314.7	315.88	315.36	312.35	315.83	312.94	314.89	313.39	316.11	316.8	315.26	313.82	315.42	313.18	314.26	314.6	314.23	315.81	316.04	316.21	313.57	314.04	314.1	314.68	313.97	312.53	315.03	315.75	315.55	314.04	314.01	315.91	314.58	314.43	315.04	315.45	315.17	314.43	315.68	316.09	315.31	313.72	312.26
317.23	318.67	318.44	318.21	318.31	319.02	317.82	318.53	317.23	316.29	317.98	318.2	318.28	316.98	316.6	318.94	316.92	316.53	317.44	317.11	319.03	317.08	316.6	314.59	319.1	316.44	317.68	317.72	317.21	319.69	317.64	319.27	317.71	317.66	317.97	316.83	318.01	314.69	313.1	315.94	316.48	316.9	316.84	316.95	314.75	318.31	318.87	317.56	316.88	316.8
295.21	297.73	296.41	294.3	296.02	295.53	296.58	295.64	296.05	295.51	295.36	293.81	293.94	296.05	294.98	293.77	293.75	294.03	293.84	299	297.15	293.51	293.49	297.01	291.55	297.94	293.92	294.54	296.87	295.04	295.23	293.39	296.85	296.02	292.29	293.55	295.3	292.8	294.09	296.25	296.37	293.66	296.21	294.41	293.56	294.74	295.98	295.22	296.16	292.53
304.97	304.85	305.69	307.33	305.27	304.36	307.16	304.68	301.45	304.25	306.47	308.66	307.41	304.63	305.33	306.01	305.94	308.02	307.87	303.93	307.53	304.86	304.03	305.81	306.62	305.11	303.49	306.07	303.57	305.94	304.63	305.65	304.08	303.13	304.47	305.29	307.36	306.22	307.46	304.45	305.44	305.13	307.96	307.16	303.61	305.74	304.72	306.91	303.95	305.45
310.99	313.82	314.72	313.33	313.67	315.06	313.62	313.76	312.76	313.34	315.61	315.22	315.26	312.02	316.14	312.81	315.4	314.1	314.66	313.47	313.97	314.64	313.6	312.48	310.77	315.5	313.52	311.98	314.11	314.51	314.54	312.01	314.21	314.68	312.41	313.94	311.27	313.46	312.86	313.96	315.17	313.2	314.75	312.82	315.61	311.62	315.4	315.38	315.54	315.19
308.44	310.01	310.19	311.76	310.55	307.35	309.3	308.76	308.27	308.65	308.09	309.72	312.15	306.99	309.17	309.24	309.69	312.09	310.26	305.65	308.77	311.18	309.63	310.37	308.95	309.68	310.31	311.63	309.49	310.35	310.95	309.2	309.29	308.24	309.31	309.39	308.16	309.97	312.22	309.44	312.04	311.32	310.62	307.56	308.84	307.56	308.37	311.3	308.18	310.08
303.76	304.53	299.86	302.91	301.06	301.86	303.77	303.31	299.74	305.14	302.82	303.95	305.18	302.3	304.9	302.76	304.02	302.79	304.8	303.16	300.41	304.57	303.92	303.74	303.87	305.17	303.45	302.24	304.76	303.98	302.45	303.38	303.5	302.63	302.37	302	302.94	304.24	303.15	301.09	304.36	303.83	303.5	301.31	305.06	303.15	301.54	302.8	300.57	301.99
296.59	295.86	290.59	297.25	297.01	296.43	293.9	294.2	294.5	296.04	294.97	295.8	295.92	294.26	295.53	294.78	292.49	295.8	294.41	295.38	295.9	296.4	294.74	296.41	296.96	297.93	295.2	295.16	296.98	294.99	294.48	294.54	295.08	294.44	293.72	293.17	296.43	296.03	296.1	292.16	295.53	296.43	295.18	297.36	293.79	294.03	296.74	292.2	294.28	295.24
300.21	301.02	302.98	299.39	302.88	301.03	298.87	301.12	301.64	300.51	299.4	301.44	301	301.98	301.09	301.27	301.96	300.99	300.79	300.91	298.76	299.97	300.51	299.9	301.59	300.94	299.2	302.13	300.12	301.46	302.21	299.01	301.82	300.44	301.36	301.06	299.18	301.55	300.55	302.1	304.66	303.62	301.14	301.55	301.02	301.14	300.79	301.92	303.18	301.6
314.93	314.03	311.78	312.87	314.08	315.44	313.88	313.65	313.88	313.93	314.45	313.69	315.15	312.55	314.31	314.88	312.52	312.55	312.99	312.36	314.61	313.14	315.72	313.88	314.15	313.92	315.56	313.54	310.35	314.88	311.77	313.46	313.39	314.37	313.15	311.86	313.52	315.34	314.42	310.39	311.21	313.93	313.78	312.02	313.93	311.46	309.78	312.8	312.38	313.62
327.96	326.4	326.22	328.34	330.42	326	325.02	326.64	326.96	329.89	326.71	328.51	326.5	327.02	326.63	327.51	326.77	328.03	328.64	327.11	327.48	330.79	325.71	329.19	327.9	326.97	325.3	325.24	328.13	326.69	326.31	325.12	327.87	329.89	328.45	325.86	324.98	328.24	327.81	324.81	330.63	326.8	327.04	328.62	327.6	327.94	326.58	325.68	329.24	329.03
299.1	302.38	302.53	299.6	301.32	299.6	304.49	300.28	305.89	302.53	298.87	300.84	301.9	300.85	298.83	302.49	299.97	300.46	301.95	301.81	299.59	302.01	301.91	301.01	302.69	299.37	301.01	299.94	302.35	300.5	302.26	299.08	300.33	301.81	299.01	298.23	300.52	299.71	299.66	301.99	301.17	300.37	302.17	301.56	302.69	301.92	299.15	299.71	302.98	302.71
300.9	300.04	300.45	303.25	298.49	301.33	300.96	302.07	300.24	301.62	300.95	298.16	303.44	302.58	301.35	300.56	300.5	303.42	302.26	302.36	299.31	299.44	299.93	300.83	301.37	300.14	303.48	301.47	303.9	301.66	302.71	301.38	303.36	301.67	300.63	301.74	301.39	300.77	300.88	301.41	301.1	299.96	300.89	302.47	303.11	299.61	301.06	301.27	301.75	303.83
297.98	297.79	297.01	297.49	297.08	296.41	296.98	295.16	297.3	298.37	297.42	296.46	296.36	296.81	297.78	300	295	292.9	296.63	294.98	296.37	297.57	297.51	296.96	295.25	295.82	294.81	299.22	298.39	297.84	296.55	299.35	297.54	295.7	297.81	298.96	297.47	297.26	295.23	297.76	296.13	297.3	297.58	298.24	296.2	295.13	295.61	296.59	298.62	296.83
302.43	303.86	303.54	304.79	305.03	303.52	304	300.6	303.78	303.83	306.09	304.04	305.95	303.58	303.21	303.48	304.7	306.09	303.54	303.58	304.65	301.98	304.18	305.92	303.27	304.48	304.18	306.95	301.37	303.2	304.23	304.01	303.66	305.09	304.66	303.79	305.77	302.85	303.1	303.8	303.71	304.47	307.95	302.85	304.05	304.33	304.82	306.54	303.96	303.98
293.25	292.17	293.86	296.51	297.19	294.55	293.37	294.46	296.33	293.35	295.68	296.48	298.97	294.58	295.95	295.72	295.55	294.27	295.52	294.1	295.1	295.76	294.83	293.07	294.8	295.89	296.85	291.28	295.22	295.02	295.59	297.21	295.41	292.77	296.4	292.85	295.43	295.84	294.85	297.31	293.78	293.07	296.39	295.59	295.67	294.68	296.32	294.93	295.29	295.3
313.58	316.84	312.34	314.94	316.04	314.99	313.69	315.26	316.22	315.7	316.6	316.24	314.65	313.82	315.03	316.63	313.03	314.59	317.09	312.56	316.83	317.86	316.1	312.8	314.22	314.81	315.42	314.85	312.22	315.06	313.89	315.66	315.85	314	314.4	313.71	313.65	314.46	313.5	315.88	315.04	314.62	315.16	317.38	315.68	312.83	314.83	315.65	317.2	313.75
297.91	299	295.89	300.11	296.4	296.32	294.56	296.62	297.48	294.07	300.08	294.63	297.82	295.07	296.22	298.44	298.4	295.6	294.98	295.89	297.27	296.85	295.82	297.8	298.52	296.76	296.46	296.02	298.41	296.18	297.88	297.35	297.53	297.25	299.82	295.81	296.08	298.02	297.34	296.53	297.87	296.49	295.45	298.02	296.57	295.56	296.95	296.84	294.84	295.99
326	324.92	322.7	324.78	326.44	322.42	328.33	326.75	324.86	326.1	322.61	325.35	325.64	325.09	324.56	326.84	324.73	320.45	321.94	323.33	325.08	323.94	326.95	323.19	323.13	323.86	326.63	326.45	325.06	322.54	322.16	324.59	324.82	324.38	324.84	325.22	323.87	325.87	324.22	323.53	325.8	325.92	326.03	326.61	328.08	324.47	325.2	327.57	323.85	325.91
303.35	303.06	302.72	305.36	302.36	304.52	301.82	303.42	302.37	303.06	303.4	302.71	302.21	303	306.21	302.7	304.44	303.11	301.4	301.15	302.5	299.62	304.31	302.99	300.72	304.8	303.59	304.2	302.45	302.25	300.69	300.3	302.27	303.04	301.63	304.24	303.36	304.17	303.37	301.92	300.53	302.52	306.32	303.58	302.32	302.73	304.35	302.69	302.23	303.11
308.53	309.09	307.67	311.01	309.49	309.81	309.64	311.3	309.92	310.26	309.43	311.17	309.05	310.59	309.6	310.87	309.77	310.46	311.53	309.33	309.59	308.64	307.89	310.65	308.94	307.07	309.09	312.83	308.01	309.35	309.09	308.39	307.4	308.57	309.25	309.13	310.55	308.9	310.7	310	309.55	311.14	309.2	307.98	310.22	311.41	309.93	308.62	310.36	309.53
307.96	308.01	305.21	306.14	305.29	306.66	307.71	307.12	306.15	308.47	306.19	308.91	306.06	307.07	305.01	307.62	304.78	306.93	309.8	306.7	306.61	308.25	308.1	308.29	305.88	306.84	307.31	308.09	304.93	305.35	306.33	307.25	305.01	304.65	306.94	304.06	306.38	305.96	304.83	306.43	304.49	307.12	306.92	305.92	308.4	304.71	306.94	307.2	308.19	308.14
313.26	311.93	314.27	315.82	313.68	312.31	312.06	316.43	313.68	311.87	315.37	312.08	316.86	313.59	311.76	313.78	311.18	310.43	312.48	313.01	314.73	314.24	312.7	312.23	312.08	315.15	313.62	315.92	314.12	313.86	315.05	315.26	312.74	314.17	312.93	312.41	311.5	315.13	314.86	314.55	312.87	312.88	311.81	313.29	314.16	312.98	313.32	314.01	312.92	312.47
313.7	319.13	315.51	311.42	318.46	314.13	316.5	315.72	316.29	316.57	316.71	318.27	317.77	314.83	318.24	314.69	318.37	315.05	314.1	316.61	317.28	313.18	315.37	315.27	313.68	314.98	316.15	316.44	317.74	317.91	316.78	318.32	317.73	314.57	318.08	314.23	313.07	315.58	316.86	317.61	316.94	313.88	317.31	313.96	316.39	317.12	312.98	316.69	314.51	316.22
317.08	316.81	316.42	317.99	315.39	315.01	313.16	315.65	316.6	315.86	316.28	314.88	316.58	316.39	315.21	315.64	317.77	314.89	315.56	315.35	314.55	316.98	316.54	315.94	315.19	315.99	318.71	317.67	314.5	317	315.15	315.26	317.65	314.82	315.44	318.49	316.23	313.62	316.16	315.99	316.92	314.73	314.22	315.62	313.86	315.45	314.19	314.4	315.12	314.81
329.55	329.26	325.88	327.05	330.17	329.5	328.23	328.58	326.45	329.09	330.26	329.85	328.85	327.98	327.25	326.53	325.48	329	328.22	326.72	327.61	328.82	328.5	327.69	331.02	328.68	329.1	329.63	330.13	330.54	330.93	327.65	328.11	330.33	327.39	327.29	329.67	328.88	329.47	328.22	328.39	329.14	331.89	327.73	331.25	327.37	329.01	330.22	327.38	328.57
304.56	304.66	302.9	303.5	303.02	304.44	306.04	305.33	306.13	305.73	305.03	301.69	304.94	301.34	304.59	303.85	304.22	301.04	304.12	304.28	304.85	302.44	302.58	303.54	304.53	302.35	303.69	304.55	304.33	302.01	306.53	305.79	303.27	304.62	305.38	304.59	305.87	304.07	300.88	305.4	302.99	303.88	305	304.92	306.1	304.12	307.05	305.84	306.65	304.12
302.76	304.61	304.52	304.54	305.5	303.42	302.68	308.23	305.95	303.64	306.41	303.78	304.33	304.25	303.87	306.75	308.09	305.24	306.42	305.71	303.34	303.63	307.11	304.91	304.88	303.7	304.18	304.53	305.48	304.91	305.51	304.93	306.67	305.89	304.57	304.94	304.84	304.82	305.85	302.83	304.97	307.27	304	305.09	304.89	305.78	301.74	304.81	301.27	303.91
302.32	298.41	298.93	301.75	301.46	300.85	299.59	300.73	301.51	302.56	302.3	300.46	301.54	299.97	300.49	300.52	302.88	300.64	302.31	300.23	300.99	300.69	301.55	301.65	299.07	300.39	301.41	303.36	301.96	297.86	299.56	300.09	302.25	301.75	301.55	302.58	300.18	303.82	299.59	302.02	299.2	300.27	301.12	299.54	302.95	299.96	300.54	301.11	302.22	299.52
317.58	318.31	316.67	315.21	315.5	318.2	317.22	314.9	316.53	317.85	315.1	316.3	317.39	315.39	317.36	317.88	318.36	318.8	316.78	316.95	316.99	317.67	317.55	317.72	317	315.62	316.29	315.89	318.51	317.5	318.86	314.31	315.86	319.62	318.18	319.39	316.61	317.98	314.14	315.76	316.73	317.24	318.39	318.1	315.76	314.61	317.48	316.21	316.87	318.91
304.46	304.65	305.15	305.14	304.45	304.38	301.03	304.94	307.86	305.69	306.54	304.43	304.19	304.35	304.38	305.46	305.01	302.99	304.59	303.84	305.82	302.96	306.95	305.4	302.05	303.38	303.41	304.86	304.1	305.39	304.28	303.69	305.48	304.36	307	306.19	303.86	302.58	300.83	303.66	304.49	305.11	303.34	306.18	305.03	303.12	305.07	303.76	305.85	306.62
325.86	324.72	327.88	327.4	328.3	327.59	325.46	327.47	327.11	326.91	327.49	326.76	325.92	327.57	324.55	328.37	326.35	327.98	325.69	327.24	324.8	328.24	329.02	327.71	329.55	328.64	325.48	326.86	325.71	327.61	325.97	325.4	328.83	326.46	330.28	327.03	324.74	327.38	327.55	329.39	328.32	325.83	326.87	325.75	327.96	326.7	327.34	327.56	326.08	328.6
301.83	305.97	304.02	303.89	304.76	304.08	303.54	308	304.16	304.05	307.91	303.72	304	305.31	304.94	304.61	305.72	303.93	307.2	307.18	305.42	306.86	306.04	305.69	305.43	307.52	303.58	305.35	302.77	305.76	307.03	308.48	303.22	306.38	304.5	305.03	305.28	305.36	305.86	306.74	303.18	303.88	303.97	303.53	306.12	303.07	304.25	304.49	304.45	306.77
314.02	314.76	314.56	314.3	312.41	311.12	313.44	311.14	314.58	311.33	313.44	316.59	312.95	312.57	314.32	316.32	314.83	315.36	313.57	314.22	312.72	314.29	310.25	313.28	314.47	311.11	313.18	310.57	312.28	312.61	312.04	314.97	314.96	313.28	312.77	312.17	313.58	313.12	314.21	314.86	312.59	317.07	313.83	312.78	313.49	312.17	313.09	312.53	309.48	310.89
293.09	297.83	296.51	294.68	294.64	295.88	293.88	293.31	294.43	295.89	292.02	294.26	294.35	295.17	295.88	296.6	293.65	295.82	296.7	295.39	296.68	294.48	293.59	295.43	297.05	294.21	291.31	295.13	295.9	295.9	295.35	298.02	295.74	295.66	296.72	297.04	296.34	290.71	295.66	296.43	294.54	294.39	296.07	294.71	297.34	296	297.42	294.89	294.13	294.32
304.78	306.7	308.51	306.43	307.06	307.46	307.97	305.82	305.13	306.99	307.33	307.61	306.18	306.75	304.52	305.63	307.36	304.96	306.25	308.03	307.48	305.84	307.61	307.05	307.6	307.7	306.95	307.35	307.02	309.42	305.97	305.02	306.04	304.61	304	306.88	306.26	305.78	306.58	305.8	307.74	307.71	307.03	306.54	305.65	305.98	306.39	302.76	307.22	305.69
303.11	300.64	301	302.26	299.53	301.34	303.89	303.11	302.04	302.57	301.19	301.23	299.85	302.23	302.44	303.55	300.76	301.8	300.54	301.02	301.8	301.95	303.29	301.14	303.14	301.19	304.06	302.93	304.02	302.33	303.42	301.61	299.82	302.4	303.5	305.11	302.03	301.43	304.29	303.36	302.73	298.71	301.11	302.87	299.12	302.79	303.41	304.78	302.07	300.76
329.4	328.25	328.79	330.04	328.77	328.8	331.11	329.49	328.38	329.45	328.96	328.65	329.89	327.51	327.52	328.09	327.65	329.39	330.02	329.28	326.85	328.61	326.72	330.04	327.04	332.94	327.95	330.1	327.58	330.74	328.71	327.15	327.82	327.03	330.27	329.94	327.05	328.92	330.13	328.3	330.04	327.2	327.32	331.1	328.71	327.16	328.27	329.16	330.22	329.09
302.06	301.12	303.05	304.61	301.11	301.99	302.99	304.02	304.51	301.37	301.68	300.74	303.13	301.43	300.87	303.19	302.2	303.66	305.19	303.74	303.95	303.47	303.32	302.87	302.41	302.81	301.92	304.67	303.37	301.54	299.39	301.02	304.13	306.19	305.11	304.81	301.34	305.34	303.35	301.97	302.63	303.03	303.14	301.95	301.55	301.89	299.45	302.08	303.1	300.55
303.53	303.24	303.65	303.94	305.76	299.63	303.36	305.66	305.56	305.43	306.48	305.18	303.02	305.59	303.07	303.39	302.26	302.24	302.38	302.4	306.11	302.23	304.02	303.41	305.84	305.69	304.16	304.38	304.08	302.64	302.78	304.43	301.98	304.6	303.41	300.25	303.96	304.7	305.73	304.76	299.75	303.67	301	303.52	304.17	304.71	303.18	305.15	303.58	305.53
293.69	294.37	297.25	295.77	296	295.7	298.97	295.8	296.7	298.77	296.57	295.75	296.24	297.79	296.15	297.5	298.13	297.5	296.1	295.01	298.32	296.27	298.71	296.8	296.85	296.85	296.8	297.4	299.09	295.98	299.52	301.27	296.1	297.53	297.72	296.96	295.19	298.88	298.3	296.76	299.02	297.94	296.54	295	298.16	296.93	298.18	296.33	296.61	299.75
304.41	306.59	303.78	301.96	304.8	307.87	304.73	303.76	305.61	303.49	301.07	304.85	304.37	302.87	305.54	301.25	306.29	307.65	305	306.93	308.28	303.51	304.84	307.1	304.61	306.09	304.63	304.29	306.24	303.55	304.91	308.08	305.07	304.24	304.22	305.03	308.86	305.79	307.61	305.87	306.04	303.4	303.24	303.73	308.48	306.87	305.64	305.56	305.85	304.32
319.44	315.16	319.63	317.77	317.95	317.38	317.63	316.21	320.34	315.18	318.55	316.42	317.75	317.02	318.53	317.34	315.75	318.04	316.8	315.52	315.04	315.62	315.52	315.3	317.76	317.94	317.58	317.95	318.58	315.51	316.96	319.35	316.08	316.59	317.93	319.31	316.38	316.75	314.98	314.5	317.17	315.21	317.44	315.9	315.2	315.87	317.3	317.02	316.78	317.1
318.02	320.43	318.89	320.06	317.63	316.68	319	318.93	319.93	317.63	319.93	318.83	317.87	318.96	318.25	318.11	318.19	318.33	318.63	317.44	320.25	318.84	318.04	318.45	320.28	316.01	318.43	318.67	317.89	318.1	318.75	318.51	318.28	317.04	318.43	316.92	318.65	318.78	318.82	317.52	315.67	316.12	318.8	315.2	318.63	318.71	317.76	317.56	318.95	320.09
314.93	313.46	313.54	311.71	314.28	314.48	313.14	310.68	314.93	311.99	315.31	315.1	315.55	316.14	315.49	313.2	314.52	312.78	314.37	315.72	312.1	313.54	313.52	310.17	312.58	315.76	316.37	313.05	314.85	312.13	313.26	314.41	315.34	312.64	316.88	314.54	314.57	314.62	314.17	312.49	316.45	313.66	314.68	312.44	315.69	314.37	312.83	315.31	316.1	311
310.3	313.03	312.73	313.36	311.53	313.12	314.31	312.97	314.48	314.83	313.26	313.39	311.73	311.96	312.42	315.26	313.84	312.28	312.48	314.08	310.26	316.47	312.53	312.35	314.95	312.49	309.62	312.03	310.4	311.58	312.13	316.82	312.05	312.1	314.29	313.98	312.29	312.5	314.4	311.52	311.33	315.54	312.7	312.19	314.87	313.93	312.95	313.5	314.18	314.13
314	316.41	318.11	316.99	317.16	317.8	315.36	316.13	318.68	318.02	317.99	316.7	319.18	316.72	317.29	317.42	315.91	314.98	315.19	317.42	314.62	317.62	316.95	317.68	314.78	316.6	315.84	318.77	314.09	315.91	316.62	316.48	320.04	314.91	317.05	316.63	315.89	319.24	316.89	316.74	316.33	317.35	317.93	316.05	316.56	315.12	315.71	314.78	317.64	315.57
306.05	310.31	308.95	308.44	311.09	307.06	309.27	309.61	306.03	311.26	308.27	310.32	307.57	307.89	308.24	310.12	309.05	309.05	310.84	308.34	308.83	309.22	310.4	308.2	311.36	309.45	309.88	308.05	308.1	307.09	307.5	308.91	308.71	311.99	310.21	310.27	310.34	308.65	309.29	304.61	308.35	308.13	304.94	310.23	308.58	307.27	308.96	307.62	307.39	306.72
316.51	317.68	319.52	317.85	318.9	317.77	317.79	317.75	320.62	319.51	318.1	317.87	315.46	317.24	316.13	316.74	319.17	317.11	316.34	315.49	316.6	318.76	316.91	314.13	315.27	316.79	318.03	317.09	315.26	317.9	314.96	315.65	314.93	315.84	316.68	318.11	313.89	318.14	319.35	317.68	316.84	318.51	314.96	317.06	318.05	318.99	317.33	316.59	318.04	316.73
295.82	296.13	297.2	296.69	292.24	293.85	295.43	295.23	294.1	295.72	295.26	295.17	295.67	293.54	297.47	294.55	298.04	295.99	297	295.52	296.84	295.67	295.8	294.91	294.41	297.98	294.43	294.72	297.17	293.72	293.89	294.99	295.16	294.06	293.85	296.28	296.88	295.06	294.83	296.08	294.17	297.09	293.6	296.12	298.08	295.92	293.55	296.5	294.14	295.16
316.54	313.73	316.99	315.46	316.28	316.19	316.62	318.46	314.49	313.71	315.32	316.57	313.82	314.08	317.18	314.52	316.97	317.69	316.4	315.36	316.33	316.17	318.97	315.01	315.71	315.9	316.36	318.67	317.19	314.94	314.86	315.53	315.12	316.59	317.63	314.36	315.42	313.28	315.81	314.51	315.85	316.52	318.06	315.17	316.2	314.89	317.57	316.34	316.57	316.61
310.58	309.79	310.14	308.58	311.24	311.53	310.27	307.5	309.18	308.26	308.91	309.02	310.77	309.41	310.7	307.86	309.72	309.32	310.74	309.71	308.16	312.62	308.57	309.97	307.26	310.49	307.92	311.09	310.16	309.96	306.99	310.11	309.15	309	310.15	311.42	310.52	308.48	309.2	308.72	309.54	308.66	307.8	310.88	307.61	309.85	310.25	308.11	309.22	310.19
301.1	303.72	304.18	303.02	303.9	302	303.89	301.5	304.07	301.62	301.09	303.71	303.33	303.64	301.18	300.78	301.17	303.97	302.81	303.51	306.13	301.86	301.79	303.65	302.21	303.54	301.7	305.03	302.99	301.95	303.95	305.64	304.96	303.76	302.49	301.04	302.37	304.99	303.59	301.57	302.19	304.51	303.22	302.33	302.2	304.56	301.53	301.68	304.54	302.46
303.37	301.52	302.65	303.68	304.07	303.83	302.71	304.4	303.05	302.81	305.68	302.82	303.87	303.71	302.65	302.53	303.35	305.49	304.96	300.89	302.93	304.29	301.95	305.31	303.88	302.21	303.67	302.48	302.35	304.27	303.99	302.13	301.88	303.04	302.88	304.13	302.53	302.64	303.88	302.28	303.9	303.21	301.9	303.66	305.2	302.39	305.3	301.86	304.35	301.61
324.65	325.66	325.58	326.14	324.25	327.21	326.91	324.62	328.49	326.89	326.67	328.79	328.13	328.04	325.69	326.05	327.59	328.78	327.36	327.24	326.15	325.25	325.8	326.11	325.6	328.54	328.23	325.72	326.36	327.57	328.14	328.97	327.59	325.07	328	327.15	324.38	326.77	324.11	326.95	325.29	329.16	326.67	327.64	326.39	325.64	326.58	328.26	325.38	325.74
304.61	305.64	304.67	305.06	306.82	305.58	307.06	307.42	307.34	306.03	307.37	306.37	308.94	307.65	306.66	307.13	303.89	306.7	305.39	307.23	305.77	305.98	305.94	304.92	307.8	305.57	307.54	306.38	310.15	306.35	307.21	307.94	306.83	306.44	306.61	304.91	305.92	306.67	305.96	306.34	304.89	304.2	305.67	308.92	303.59	306.23	305.45	307.99	306.67	306.75
308.45	308.42	305.17	307.1	308.24	305.24	307.24	307.23	307.97	307.48	305.58	307.06	307.06	310.35	306.08	308.28	306.38	306.81	309.39	308.72	306.03	307.12	305.37	307.96	308.6	309.03	310.39	307.85	306.42	307.22	305.59	308.7	305.19	307.54	307.62	304.97	307.66	308.37	309.32	310.84	306.68	307.64	307.44	308.91	306.62	306.79	305.82	306.9	308.15	307.56
316.15	316.06	316.12	315.92	317.2	317.16	317.1	315.91	317.93	317.6	317.99	317.73	315.03	317.02	315.33	318.24	318.7	318.5	313.74	315.46	317.08	319.77	314.14	317.45	318.29	317.35	316.64	316.28	316.52	319.36	317.76	317.28	317.53	317.11	317.15	319.3	314.58	318.22	317.82	314.81	317.57	316.1	317.79	314.7	318.2	317.72	315.16	316.28	317.29	316.09
309.7	310.77	311.74	310.86	310.6	310.4	310.34	311.52	311.02	310.12	310.64	310.91	309.47	309.87	307.04	311.1	313.12	311.54	312.4	309.98	309.55	308.36	311.41	310.25	312.66	309.04	309.85	309.06	308.34	310.87	311.31	310	309.36	310.43	312.87	310.69	312.37	310.49	309.35	311.14	310.64	310.67	308.84	309.79	310.82	312.21	310.19	309.79	311.69	309.44
301.93	304.16	303.82	303.13	303.25	303.39	302.72	301.19	301.4	304.54	302.62	303.64	303.63	303.92	304.41	302.65	303.58	304.39	303.43	303.06	302.77	302.88	302.78	303.45	303.75	303.96	301.94	303.18	302.35	305.58	304.77	302.76	303.17	302.67	303.25	304.56	302.83	303.56	302.75	302.37	302.7	304.48	304.07	305.01	303.18	305.56	302.53	303.88	301.41	302.21
305.58	304.34	305.86	305.43	307.58	304.92	304.75	303.54	303.63	306.82	307.29	305.27	307.75	306.22	305.65	302.32	306.57	308.09	303.39	308.01	307.73	306.15	303.58	304.57	304.87	305.5	304.5	306.46	305.89	303.6	306.36	308.64	305.24	307.18	307.22	303.23	308.05	305.08	305.89	303.56	305.42	303.56	306.91	306.34	305.08	303.37	306.89	305.03	305.15	307.89
301.55	298.45	302.44	303.55	302.17	304.14	302.81	303.49	304.32	302.51	303.79	304.18	301.44	303.16	303.63	300.6	306.4	302.81	302.88	300.36	303	303.66	303.66	303.86	303.07	302.79	303.85	301.64	302.07	301.47	304.4	300.77	301.23	304.26	303.97	304.59	302.34	302.1	304.05	305.16	302.32	303.31	302.93	302.06	303.25	303.23	302.62	299.77	300.94	302.67
305.41	305.63	304.9	303.73	304.96	304.89	305.24	303.79	306.96	304.09	308.15	303.93	307.33	306.57	302.26	305.76	307.27	304.98	306	303.93	306.19	304.87	305.63	302.47	305.35	306.42	306.16	304.33	303.24	306.73	305.69	305.21	305.02	307.41	305.88	305.51	306.44	304.71	304.18	302.88	306.2	305.71	305.7	304.44	304.97	306.15	307.05	304.75	304.99	305.89
302.67	304.52	303.04	303.43	302.44	302.07	303.02	301.86	301.72	302.11	303.6	302.26	304.31	303.1	302.99	303.26	302.4	305.05	303.98	302.5	302.09	304.03	305.42	301.07	303.61	302.87	300.88	299.24	303.07	303.61	304.42	301.33	304.29	300.58	305.58	305.54	302.54	303.66	303.71	304.52	304.67	302.13	302.89	300.46	303.35	302.17	300.23	304.28	300.95	302.47
313.61	315.19	315.24	315.4	312.87	313.62	313.51	313.24	315	313.54	314.08	314.07	315.81	315.17	315.01	314.79	316.22	315.05	316.57	316.61	315	315.57	315.56	316.73	316.12	315.33	315.77	313.81	314.4	314.27	315.25	313.19	313.53	316.44	314.29	316.12	314.07	313.86	315.37	316.68	315.86	318.49	317.9	316.08	314.71	318.79	315.1	313.07	312.81	314.46
312.13	313.17	316.24	316.82	312.5	312.84	311.35	313.41	312.71	310.69	314.05	312.9	314.18	311.89	314.35	311.93	312.16	312.02	312.64	312.15	312.45	314.13	310.31	312.46	312.53	314.22	313.9	311.88	311.9	312.31	312.5	310.56	313.02	314.2	310.32	315.92	312.52	313.66	311.57	313.44	314.78	311.43	311.18	311.4	314.3	313.59	311.67	313.15	313.59	314.28
295.42	295.67	295.56	294.92	295.77	293.84	293.95	293.46	292.74	294.73	295.51	294.19	294.46	294.13	293.65	291.93	294.95	296.14	295.8	294.7	293.4	293.11	296.6	296.05	295.36	294.38	295.43	294.29	295.63	295.11	293.62	293.48	295.81	292.2	294.33	293.65	295.69	295.22	294.17	295.6	294.06	294.2	294.35	292.89	294.54	295.15	291.95	295.63	297	294.66
329.95	330.45	329.1	327.97	329.87	327.96	328.65	327.84	330.05	328.81	330.3	328.89	328.37	328.92	330.52	328.19	330.28	329.94	328.83	329.64	328.89	325.96	325.14	328.47	328.62	330.35	324.5	328.13	327.58	325.81	327	331.3	330.6	328.93	331.01	329.72	327.44	329.27	328.06	328.4	329.14	329.58	331.51	329.24	327.32	327.52	328.44	329.71	328.76	330.45
303.54	307.16	304.46	306.06	305.42	304.97	302.1	305.04	303.94	305.67	303.81	303.95	300.95	305.66	304.83	304.76	305.37	304.82	304.31	303.98	305.12	304.37	303.75	305.01	305.94	302.26	302.7	302.62	305.87	305.24	303.85	307.68	304.59	303.38	304.7	303.02	306.53	301.18	305.44	305.01	303.38	304.49	304.02	301.89	303.89	303.12	308.1	303.75	304.4	304.58
305.74	302.16	306.56	305.25	306.43	303.31	306.77	304.14	304.92	307.42	304.06	304.63	304.82	304.86	307.56	304.39	304.82	306.32	306.51	303.99	305.66	306.01	303.22	304.44	306.35	306.93	304.24	305.97	304.3	304.52	306.69	302.11	303.78	308.09	306.47	306.49	305.13	307.15	307.13	306.45	302.88	304.47	305.16	305.32	305.54	306.11	305.73	304.46	304.38	304.64
323.84	323.62	323.04	326.11	324.02	323.4	323.1	323.95	325.31	324.61	325.14	326.04	324.37	322.7	324.92	322.8	321.67	323.94	325	323	324.05	324.87	325.19	323.29	323.19	323.5	326.79	324.73	322.81	321.67	325.23	323.18	326.69	322.23	325.24	326.83	324.82	325.05	326.12	326.28	323.01	327.23	325.24	324.06	324.71	325.33	324.03	325.1	326.34	322.11
306.06	305.33	303.66	305.59	306.26	302.66	303.35	305.78	302.2	304.45	306.07	304.94	306.94	303.04	304.11	305.19	305.79	307.38	305.03	305.6	305.38	305.04	304.72	306.56	304.25	306.81	303.89	305.76	307.84	307.07	305.3	305.08	303.86	306.49	304.14	304.29	303.66	303.32	306.38	304.37	303.1	305.88	305.33	303.09	305.93	306.07	303.89	307.18	304.43	303.31
310.76	310	305.62	309.19	309.82	308.85	306.81	311.34	309.48	307.52	306.75	309.17	311.42	306.27	308.62	307.66	308.11	311.2	309.43	309.34	307.73	308.32	308.45	308.48	310.35	309.59	306.98	309.94	308.46	308.82	309.02	311.24	308.33	307.85	307.87	308.5	311.13	306.12	308.93	308.46	306.65	307.8	307.51	311.78	312.64	308.71	309.64	308.89	307.73	308.78
315.64	315.82	315.17	314.41	314.02	315.74	315.58	315.65	315.34	317.11	314.23	316.18	312.8	314.26	318.15	313.95	314.8	317.22	315.23	315.3	316.6	314.9	316.17	313.66	316.77	317.53	316.51	314.1	316.21	314.97	316.2	314.94	317.37	315.85	313.15	316	317.42	316.1	313.65	317.05	315.69	315.16	315.18	315.92	317.25	318.86	313.92	317.25	314.77	314.24
299.25	303.22	300.06	302.68	297.7	301.65	302.75	302.64	299.78	299.14	303.63	302.45	300.56	302.94	302.09	301.26	301.01	301.8	300.94	301.49	302.75	299.45	301.18	301.55	300.09	299.21	303.51	301.88	302.48	301.34	299.66	300.78	298.88	300.66	302.84	302.46	302.53	301.83	298.83	302.09	300.4	300.81	298.66	302.12	301.08	299.79	300.8	301.75	302.5	301.45
305.96	304.68	305.95	302.89	304.5	304.77	306.46	304.68	307.64	306.26	305.91	305.92	305.93	305.82	304.26	305.13	306.62	305.37	306.75	305.78	305.65	303.75	304.77	305.57	306.92	304	305.65	307.37	302.51	305.18	302.75	304.16	306.98	305.34	308.04	304.32	304.93	304.43	306.16	305.83	305.12	304.18	305.89	303.52	304.84	306.59	304.73	303.78	306.42	306.73
318.38	317.78	317.83	319.39	319.3	319.02	319.96	322.88	318.8	320.39	320.16	318.93	321.47	320.53	318.94	321.5	319.46	317.58	318.69	319.74	317.89	322.92	319.45	319.17	320.84	318.68	318.62	320.48	319.65	321.73	320.01	318.71	319.37	319.23	318.88	318.73	318.21	320.77	320.75	317.04	316.86	321.34	319.31	319.86	320.7	320.58	317.33	318.69	320.11	319.88
301.84	303.9	303.93	303.13	303.7	304.7	303.28	305.89	303.16	303.84	303.77	305.34	302.83	305.65	300.78	303.94	303.07	300.51	303.98	301.08	304.72	302	306.03	302.53	302.71	305.9	303.38	302.93	301.78	303.25	302.75	302.61	304.89	303.08	303.54	302.17	303.52	303.26	303.69	303.88	303.22	305.65	303.53	304.76	305.12	302.73	305.26	303.81	299.39	302.18
298.11	296.01	298.96	297.05	296.01	294.33	295.68	295.85	298.67	298.44	295.9	295.21	295.4	296.52	298.23	297.93	296.39	298.12	296.12	297	296.09	297.31	296.71	297.57	297.89	296.73	296.69	298.3	295.67	297.32	296.94	297.67	298.12	297.4	296.03	297.4	299.06	297.09	297.27	295.59	297.45	296.46	299.77	296.99	296.71	296.71	297.03	297.13	296.74	295.37
312.64	313.8	312.33	313.68	312.55	316.62	312.75	314.71	314.47	312.78	314	312.21	312.04	313.76	313.88	313.99	313.54	311.67	313.11	314.93	312.94	311.31	313.82	311.02	313.33	314.54	314.15	311.93	312.85	313.25	315.24	313.35	313.27	312.01	314.79	313.2	315.18	313.29	311.63	315.16	313.38	312.81	311.25	314.9	314.25	311.91	312.36	312.55	313.21	315.13
317.47	315.17	318.37	318.75	318.95	316.16	317.9	317.71	316.79	316.34	318.99	318.09	319.62	315.03	319.44	317.21	316.23	315.35	319.37	315.59	317.33	316.57	319.09	318.99	318.94	314.76	317.57	316.22	318.68	316.94	318.33	319.99	319.61	315.9	314.88	317.83	317.36	317.17	317.03	315.22	317.14	316.1	318.28	317.08	317.17	316.34	316.24	319.13	314.28	318.02
296.02	296.19	296.59	297.46	294.57	296.52	296.03	298.12	296.9	297.18	295.75	297.52	297.61	295.19	295.43	297.65	296.63	296.67	294.29	296.1	296.93	296.57	294.99	295.72	297.77	296.02	298.18	297.83	298.7	297.24	296.53	299.81	297.44	298.35	296.44	298.11	297.78	298.01	297.4	295.52	297.62	295.23	298.69	297.49	296.78	297.11	299.06	298.4	298.05	295.28
306.07	304.48	307.77	305.87	304.52	305.59	304.35	304.93	303.75	304.96	305.48	306.85	307.48	304.66	304.09	302.82	304.29	307.46	304.41	306.97	304.93	304.68	309.11	303.92	304.79	304.22	305.5	306.15	306.57	304.31	303.43	305.08	305.59	306.33	306.93	304.53	306.61	305.92	304.01	306.44	307.68	305.8	306.16	305.09	306.03	304.9	304.57	306.3	304.45	304.94
323.99	327.26	322.23	327.39	324.22	322.64	324.84	321.8	323.44	325.32	325.95	326.04	324.01	325.94	326.57	324.32	325.56	322.19	325.26	327.18	324.01	325.75	326.21	324.67	327.62	326.25	324.18	324.36	325.67	326.23	325.31	324.75	324.75	322.26	325.74	325.35	324.38	328.01	325.63	327.37	325.79	325.8	327.5	324.26	326.11	326.83	327.06	327.76	325.04	324.34
325.95	322.15	321.9	326.74	325.22	322.94	325.62	328.24	324.61	323.92	322.85	321.02	324.61	325.87	323.54	325.08	325.07	322.28	324.27	325.58	322.59	325.71	324.24	324.55	323.16	325.58	325.34	324.41	321.48	326.54	324.01	321.54	322.21	324.6	325.45	327.68	325.12	321.62	326.6	323.7	326.28	323.96	324.3	323.79	325.55	326.4	324.58	324.21	323.31	322.21
314.72	313.12	313.17	314.6	312.89	315.12	315.93	314.78	312.6	313.26	314.51	314.69	314.33	310.86	313.62	314.87	314.24	315.01	313.77	313.13	314.01	314.14	314.23	314.91	311.59	312.38	314.86	313.86	313.23	311.82	314.93	314.64	314.24	313.7	316.15	314.14	314.37	315.36	313.47	314.61	314.6	313.44	312.53	312.83	315.12	312.87	312.53	313.57	312.75	313.56
308.74	306.93	306.55	304.95	306.19	308.04	306.2	305.74	307.14	306.68	305.08	306.49	306.59	308.75	307.2	305.36	305.39	303.91	305.45	306.08	305.62	308.01	305.65	306.05	306.31	304.55	307.89	306.47	306.32	307.97	305.97	306.11	307.04	304.78	305.8	304.24	304.89	306.3	303.03	306.59	305.85	304.41	305.58	307.83	307.4	304.9	305.27	305.93	305.66	304.93
326.62	331.68	326.61	329.98	328.62	328.14	327	330.39	327.75	329.82	326.5	325.99	327.75	324.4	327.78	325.91	326.11	328.33	329.37	329.59	330.97	327.61	324.7	328.02	327.59	327.96	327.1	325.67	331.78	328.07	327.5	327.05	326.9	324.96	326.53	326.5	327.62	327	327.99	324.75	326.59	328.14	326.84	327.29	328.18	326.46	327.49	328.66	325.63	326.56
297.27	301.15	299.22	300.55	300.15	299.73	300.5	302.92	302.13	299.08	299.17	299.13	297.32	299.31	297.45	298.61	301	298.99	300.5	300	302.69	300.57	295.69	299.67	298.54	299.33	299.5	299	299.33	300.21	301.18	297.36	300.16	300.89	299.4	297.11	297.82	302.21	299.77	300.73	299.23	300.1	299.76	298.82	300.27	301.75	299.23	301.45	301.64	301.71
303.97	304.56	301.27	303.38	304.49	305.32	300.51	304.72	303.1	306	304.28	303.68	304.21	304.15	303.54	301.2	302.65	302.17	303.19	300.06	301.65	303.93	301.04	302.62	303	304.36	301.73	303.38	302.97	305.62	301.9	304	304.36	303.89	301.75	304.43	301.76	303.68	302.85	301.42	302.36	305.81	300.08	302.04	304.31	302.55	304.94	302.76	303.97	304.65
299.81	299.36	298.58	299.58	300.84	300.86	299.76	301.27	299.9	298.89	299.53	301.21	299.32	301.77	299.57	297.8	300.43	298.56	299.71	299.89	303.5	300.54	299.43	300.58	299.69	297.76	299.32	299.83	299.73	300.92	301.1	298.38	300.26	300.28	299.49	299.15	301.43	300.38	300.36	297.94	300.26	299.66	300.14	299.08	301.03	297.76	302.14	301.63	300.47	299.08
307.26	305.71	307.18	308.41	306.12	308.11	306.82	305.07	308.3	304.23	307.5	307.24	306.76	306.7	306.7	307.93	306.95	305.1	306.05	306.62	305.98	306.53	305.64	304.7	305.22	306.99	309.75	307.49	308.31	305.71	306.03	307.85	304.03	305.87	306.96	305.96	306.66	306.25	305.09	306.25	307.8	307.41	306.49	305.71	308.25	308.95	307.86	307.23	307.2	306.4
312.82	313.57	314.44	311.3	313.85	312.58	314.67	315.26	314.56	314.53	314.85	316.1	312.71	311.32	311.93	310.98	313.24	314.16	312.06	311.39	316.49	313.42	315.27	313.88	312.39	313.19	313.97	312.03	313.78	313.84	313.9	313.72	311.12	313.72	313.82	311.68	316.09	314	316.02	315.47	312.4	314.38	311.55	313.35	313.19	313.57	313.56	312.9	312.64	312.53
305.05	304.64	302.73	303.12	301.76	304.06	305.2	303.56	302.44	302.65	303.32	300.76	303.43	300.6	302.06	303.29	302.93	302.47	305.31	302.68	301.89	307.07	304.2	303.81	302.98	301.42	302.1	305.34	304.02	303.17	300.88	304.28	302.39	303.94	305.44	305.14	303.05	302.31	305.38	302.64	304.28	304.38	304.79	305.92	305.83	302.97	302.64	301.6	304.43	301.48
302.61	300.44	302.98	297.75	299.13	302.13	299.77	300.03	299.27	300.99	301.79	300.75	301.68	297.22	298.85	299.43	300.09	299.27	300.69	300.52	298.84	302.5	299.23	302.61	301.11	301.23	299.08	299.33	302.49	299.46	300.78	300.91	298.92	300.43	298.55	299.93	300.91	298.82	299.65	302.44	298.22	300.75	298.38	296.89	301.32	302.63	300.4	301.38	300.1	302.46
324.16	326.95	328.39	328.92	327.06	327.95	325.65	324.81	325.34	326.6	326.3	326.62	328.6	329.25	327.34	328.02	325.87	328.89	328.35	327.01	325.56	326.39	327.07	327.14	326.33	325.81	329.09	327.37	327.52	326.86	324.32	324.75	327.71	327.7	326.65	327.45	326.35	327.2	326.78	326.53	325.83	328.79	326.32	325.65	328.12	328.67	328.64	325.99	326.01	327.84
298.55	299.42	300.36	300.27	299.87	299.27	301.33	300.34	298.74	297.62	299.19	297.17	300.24	298.95	299.82	303.52	303.1	301.56	300.34	301.11	298.35	298.63	298.39	301.63	298.17	303.49	298.52	298.33	299.6	300.97	299.67	300.69	300.28	297.15	298.18	300.14	301.36	301.03	299.27	299.5	299.97	297.2	299.88	299.35	300.73	299.63	298.08	301.98	300.68	302.92
330.69	331.42	327.59	327.06	330.28	327.49	330.39	328.17	325.13	327.8	327.38	327.41	328.31	328.6	328.69	328.09	329.55	330.22	326.38	327.15	331.25	328.35	330.51	326.63	328.77	328.71	328.36	327.48	328.82	327.27	326.24	328.14	328.3	331.31	330.06	329.67	327.69	328.36	327.15	327.2	327.57	327.85	328.89	329.5	327.97	329.68	328.08	329.08	328.2	327.86
305.03	303.2	304.17	302.15	305.2	303.18	303.98	306.19	304.9	306.13	306.08	305.55	302.23	304.05	304.2	303.3	305.07	304.42	305.08	305.09	303.56	304.75	304.24	302.64	306.15	303.65	305.48	305.12	303.5	304.61	305.48	303.56	306.29	303.26	305.54	304.84	306.72	304.65	305.13	307.26	303.55	305.22	304.96	303.48	302.34	304.94	304.97	305.43	304.04	304.89
302.01	304.49	304.14	307.76	305.65	307.08	305.09	304.8	303.4	305.17	305.41	305.91	303.36	304.59	309.25	304.08	305.82	306.4	305.82	306.64	308.62	306.27	307.1	304.71	305.08	306.34	305.94	306.85	305.15	304.56	305.07	306.45	305.96	303.79	302.85	303.35	305.94	306.48	305.98	310.29	302.41	304.38	305.27	303.59	306.03	305.15	305.55	305.41	303.31	305.79
311.74	312.5	310.92	310.27	309.39	309.71	311.64	309.26	309.84	310.45	309.77	310.86	309.95	309.58	309.42	312.84	313.36	312.77	311.26	311.77	309.41	309.71	311.86	310	310.9	310.68	308.59	309.93	313.55	312.59	309.53	311.08	311.04	311.68	310.69	313.06	307.65	309.24	309.53	310.68	310.44	312.29	310.42	310.89	312.34	311.28	312	312.86	310.63	310.33
310.96	310.07	312.37	309.67	312.23	307.35	310.81	311.09	310.11	311.39	312.34	312.61	312.69	310.08	311.39	309.05	312.29	311.06	311.35	311.19	313.81	310.03	310.2	310.8	311.27	312.58	309.24	310.64	309.03	312.11	310.51	311.37	310.04	310.31	311.14	311.39	311.51	311.09	313.17	310.57	311.63	310.26	310.64	309.23	313.29	310.13	310.94	308.93	309.47	312.2
325.49	323.9	322.55	324.61	322.9	327.74	323.45	326.63	325.38	327.27	322.13	323.11	325.49	325.58	326.18	323.68	324.85	323.35	326.96	323.03	321.55	323.93	323.13	325.11	325.13	324.76	322.21	322.21	322.04	325.03	324.32	322.96	323.14	325.4	326.11	323.42	323.2	325.77	324.54	324.8	324.53	325.89	324.29	320.97	325.25	325.75	325.72	323.99	324.88	325.46
307.11	303.45	307.18	306.17	308.14	304.13	307.58	304.11	306.19	305.53	308.19	305.14	306.26	305.29	304.08	304.72	304.93	306.83	306.69	306	304.98	304.88	304.77	304.97	305.15	307.37	306.58	304.76	304.85	303.79	303.19	307.03	305.72	304.38	305.35	304.9	305.44	304.57	304.93	305.53	305.97	304.72	304.39	308.19	307.34	306.47	304.99	305.95	303.79	304.22
306.55	306.25	309.27	306.36	306.38	307.73	306.76	307.19	307.44	307.87	306.84	306.72	304.68	308.51	305.96	308.68	308.65	307.09	308.49	309.42	307.93	308.06	309.33	306.88	307.62	306.16	308.66	308.46	306.78	309.32	307.27	306.38	305.43	307.59	305.57	307.64	306.95	307.09	308.82	303.35	309.06	308.02	307.42	305.9	308.68	308.74	308.15	306.54	305.01	309.46
307.6	307.43	307.9	308.82	305.93	307.35	309.83	308.42	311	309.68	311.99	308.81	309.29	308	307.3	310.28	306.84	312.53	309.79	306.84	308.17	305.82	311.2	309.25	308.53	310.03	307.92	311.54	308.44	304.89	309.96	306.57	307.43	308.95	309.32	309.77	312.15	309.42	307.97	308.19	309.42	308.32	308.62	309.87	310.79	308.09	309.84	308.95	308.74	308.63
312.44	313.02	315.95	315.01	315.43	313.84	313.06	312.75	312.96	313.26	311.83	311.35	311.98	314.22	313.22	312.63	312.75	311.83	313.71	314.63	312.38	314.64	311.48	312.3	313.97	314.87	311.52	310.48	314.23	313.68	314.94	314.58	314.12	313.7	314.47	314.78	313.46	314.47	311.49	311.6	312.47	312.18	313.24	311.38	311.95	311.07	315.1	315.25	312.12	311.61
317.46	319.31	314.8	317.04	315.03	317.15	316.44	316.92	314.44	317.56	317.11	319.04	316.5	315.3	318.35	315.9	317.17	315.95	318.9	317.04	317.72	316.01	313.99	321.56	314.89	316.56	316.66	317.57	314.34	316.72	315.9	315.44	317.13	318.42	317.19	318.71	317.98	319.39	318.06	318.25	317.95	317.79	319.53	315.36	316.82	319.42	315.49	319.82	318.99	317.08
304.99	304.46	302.85	303.61	302.25	303.31	302.12	305.39	302.25	304.76	305.45	303.22	301.29	301.92	306.02	303.92	301.63	303.84	301.55	304.98	303.24	303.74	303.67	300.97	301.21	305.45	301.58	302.74	304.12	302.39	304.21	302.48	302.83	303.56	302.91	303.33	304.9	303.69	305.16	303.61	303.56	302.65	301.75	300.12	304.06	304.67	303.4	303.28	303.71	302.58
303.44	302.75	303.15	304.48	304.54	306.54	304.09	305.93	308.45	304.15	304.17	305.01	305.73	303.49	302.99	304.64	305.62	301.28	304.26	303.8	305.48	306.05	304.88	306.11	305.46	304.1	303.7	305.01	302.7	301.9	304.73	303.85	302.34	303.29	304.04	304.69	303.34	305.33	303.35	305.1	303.7	303.65	304.09	304.35	304.79	306.64	304.27	304.13	303.65	303.57
314.5	314.2	316.7	313.4	316.27	311.8	314.53	313.63	315.7	314.53	312.53	313.59	315.58	315.52	314.69	312.98	314.31	317.03	315.47	314.25	317	315.34	314.66	316.47	316.07	314.15	316.14	316.64	315.42	313.62	315.34	314.11	314.08	313.19	314.91	316.71	313.78	312.33	314.89	314.05	316.15	313.22	313.56	315.37	316.51	315.22	312.87	311.74	319	317.1
316.67	313.94	314.8	313	315.38	314.42	314.13	315.51	313.75	315.13	312.21	314.68	314.69	312.05	314.92	312.6	313.22	311.44	314.04	313.89	313.49	315.47	315.4	314.53	312.96	311.79	315.39	314.87	313.99	314.71	313.63	313.79	313.94	316.85	312.41	313.09	316.58	315.06	313.74	313.58	315.98	315.84	314.37	313.31	312.44	315.52	316.39	315.7	313.73	313.5
314.45	315.93	312.19	314.14	315.18	314.16	312.57	314.57	314.31	314.54	315	314.94	316.24	316.96	313.71	315.63	314.6	316.47	314.94	314	312.02	312.89	314.42	315.74	314.98	313.46	313.54	313.48	317.77	318.81	315.23	316.13	314.6	313.26	316.71	315.02	313.36	314.84	313.39	314.21	313.43	315.83	313.38	316.48	316.4	315.35	315.52	312.97	315	316.59
304.98	300.64	300.53	301.87	302.95	302.4	303.93	302.1	304.45	301.65	301.89	302.69	302.56	302.23	301.74	302.35	304.5	305.99	300.91	302.3	301.92	304.79	305.57	302.43	302.14	301.83	302.65	306.2	304.37	302.17	300.14	303.89	301.92	303.67	301.07	303.8	303.49	303.45	304.18	302.08	301.52	302.86	301.03	303.74	303.14	303.26	303.39	304.34	302.62	300.69
295.63	297.7	293.29	295.65	296.8	294.68	291.63	294.61	297.08	293.08	294.22	294.58	296.48	294.33	294.58	294.73	295.69	292.91	296.67	293.34	298.1	292.17	294.81	294.23	294.16	298.55	296.53	295.51	295.68	296.57	295.01	293.23	294.62	296.33	292.52	295.85	296.05	295.13	294.33	296.64	297.09	295.23	294.56	292.87	297.23	294.51	294.88	295.18	294.09	295.86
319.08	317.13	319.93	317.21	315.93	318.45	318.25	316.16	317.42	320.06	317.59	318.43	318.89	316.05	316.21	317.46	316.9	317.53	316.09	316.51	317.67	318.7	317.21	317.78	315.8	317.9	319.56	316.6	316.46	319.41	319.6	319.96	317.16	319.11	315.99	316.44	317.71	314.87	316.95	318.33	317.08	316.4	316.36	319.96	315.81	318.52	316.65	315.51	316.64	319.13
305.95	307.9	308.15	305.38	305.1	303.53	306.78	301.55	303.94	302.24	304.82	305.37	307.26	305.89	303.95	303.82	306.63	305.37	307.28	304.94	304.41	304.8	304.33	305.22	304.11	301.53	305.69	304.78	305.97	305.08	305.29	307.49	304.77	305.43	306.1	305.95	305.1	305.05	306.04	303.99	305.32	308.01	305.83	304.05	306.58	303.64	303.5	304.31	307.54	307.84
313.33	311.43	310.65	308.68	313.67	312.04	310.63	312.87	311.78	311.91	309.69	314.87	312.61	312.03	310.64	311.72	313.49	312.6	312.77	311.25	313.8	311.29	315.52	314.16	312.6	312.32	312.95	311.24	311.88	309.93	315.5	311.3	315.36	311.19	311.45	313.06	313.46	310.63	312.55	315.02	311.48	312.58	313.18	312.33	310.81	311.31	313.01	312.13	312.19	311.75
301.75	305.3	305.51	302.66	301.9	302.95	305.23	302.73	304.24	305.3	303.51	303.29	301.24	305.11	303.98	301.78	302.58	305.56	303.87	302.12	303.66	302.4	302.24	301.55	303.72	303.91	304.24	303.52	301.04	300.52	304.58	306.98	301.42	302.6	304.5	302.89	302.74	304.9	303.27	302.03	299.93	303.21	301.97	301.21	303.96	299.28	301.78	304.31	301.74	304.78
310.2	308.3	308.64	307.51	308.08	309.38	310.54	308.04	309.46	307.23	310.94	310.07	309.55	309.22	306.17	307.55	309.88	309.67	307.62	309.29	308.18	308.58	310.2	310.91	306.89	307.94	307.03	307.86	309.61	306.03	309.91	306.34	309.12	311.63	308.82	310.32	311.2	307.13	308.02	307.41	310.26	308.58	310.73	308.75	308.25	306.51	309.11	307.94	308.51	308.19
301.85	303.37	301.49	300.84	302.23	298.41	300.17	299.26	300.64	298.25	300.26	302.52	300.89	302.17	304.19	298.72	299.8	299.04	300.35	302.65	300.19	297.97	300.45	299.22	300.3	302.16	301.22	302.08	301.25	302.56	301.3	303.03	302.6	302.99	303.85	300.08	303.38	300.89	302.02	301.81	301.33	301.11	301.42	299.89	298.91	302.12	298.75	302.33	301.3	301.25
313.01	312.37	312.66	312.2	313.56	309.22	311.43	312.1	311.05	310.5	312.05	307.82	309.02	311.58	313.22	310.3	309.22	310.69	311.73	311.59	312.65	312.67	312.36	309.13	310.07	310.97	311.73	310.06	309.26	308.23	310.3	311.57	309.89	309.1	310.1	312.51	308.68	313	308.39	311.94	312.57	313.76	310.76	310.87	310.5	311.87	308.45	311.94	312.03	311.45
318.3	319.56	319.76	317.63	320.58	316.44	317.79	318.92	318.78	316.94	317.8	319.45	317.94	317.22	316.62	317.83	320.88	317.28	319.21	317.96	318.92	319.85	316.16	318.11	317.33	315.56	318.32	316.74	318.48	317.2	319.19	317.79	315	319.18	318.43	315.99	318.73	316.11	316.83	317.32	317.39	317.89	319.45	317.79	317.64	315.98	316.75	316.47	316.18	316.14
329.61	327.38	327.82	329.22	329.1	330.36	329.86	330.49	326.81	328.58	327.43	327.17	328.78	327.15	325.48	332.54	329.86	328.64	327.68	330.15	332.66	324.58	329.86	329.45	328.71	328.07	328.66	327.5	330.15	325.54	329.76	328.62	325.8	328.79	327.15	329.37	329.14	329.22	329.23	327.23	327.97	327.92	329.42	326.02	328.22	328.64	329.58	330.27	328.92	328.33
314.73	318.5	316.72	319.43	317.85	316.65	320.43	316.41	320.29	319.85	316.46	317.32	315.25	317.35	318.87	317.89	318.03	317.53	318.28	317.98	319.8	319.16	317.19	318.64	316.21	317.35	317.94	316.55	317.42	317.26	318.6	318.03	318.2	316.61	316.92	321.24	317.71	313.89	317.83	318.03	318.48	315.78	319.29	319.78	316.74	317.23	316.12	317.05	317.23	318.27
316.82	313.05	315.66	317.28	312.69	311.95	316.03	314.69	315.79	315.06	313.83	313.88	312.58	315.88	313.8	315.45	316.12	313.77	313.18	313.35	314.76	316.99	313.93	314.61	316.63	315.1	314.62	317.33	314.73	317.89	317.42	311.7	313.97	314.57	315.46	313.8	314.77	316.21	316.5	315.92	312.87	316.58	314.19	314.83	314.93	314.62	317.56	313.82	315.91	313.24
307.24	306.62	304.43	305.87	305.44	305.88	307.12	306.95	307.21	306.35	304.5	305.92	305.79	304.5	304.75	301.94	304.67	306.1	302.99	306.87	305.37	306.4	304.4	304.98	304.36	306.38	308.02	306.04	306.35	304.55	306.84	307.19	308.24	304.83	307.72	306.28	306.52	305.83	308.25	307.85	306.24	304.88	305.91	305.59	304.56	306.71	305.54	305.66	305.3	303.25
302.75	303.12	303.35	305.01	303.37	303.79	302.53	303.48	302.47	302.73	304.39	302.24	304.15	304.29	301.88	303.31	304.17	305.75	303.48	303.17	301.68	304.54	303.78	303.7	302.8	303.23	302.65	303.18	304	302.75	302.14	302.49	304.76	303.71	301.77	302.52	303.5	303.55	306	301.62	307.41	306.27	304.01	300.55	302.89	303.49	304.98	301.19	302.94	306.43
301.31	302.09	303.65	302.88	303.88	303.73	303.01	305.78	303.64	300.88	305.12	301.94	303.06	304.24	303.23	302.95	302.09	301.17	300.49	302.03	302.97	304.77	304.26	303.63	303.96	303.56	301.55	302.95	303.59	305.28	302.24	304.16	305.12	303.2	304.35	300.04	305.84	302.13	305.01	303.22	302.25	304.4	303.88	302.69	301.75	304.81	302.38	303.76	301.75	304.2
318.27	320.17	320.65	318.01	317.64	322	319.93	319.35	320.36	320.89	322.11	318.69	320.93	317.09	320.32	317.7	319.72	318.98	319.16	317.59	320.21	318.3	317.93	318.12	320.04	318.54	318.14	319.07	320.44	319.02	321.15	318.62	320.9	317.43	320.71	319.63	321.48	319.17	320.55	319.26	319.7	320.22	322.08	318.7	318.22	318.53	318.84	319.17	318.34	320.08
297.54	299.44	297.24	294.95	292.09	298.75	298.08	297.9	298.17	298.31	296.32	296.11	294.54	295.71	298.54	298.95	295.59	294.57	298.51	296.07	297.14	296.37	298.32	298	296.16	298.04	298.22	296.69	297.23	297.77	298.17	296.04	297.55	298.71	296.44	296.31	296.61	298.46	293.86	297.56	299.09	296.53	294.24	295.76	294.88	295.99	295.29	296.86	294.32	296.55
309.23	309.42	309.76	310.51	308.77	311.06	310.93	313.13	310.9	309.98	307.61	310.88	308.59	311.65	308.34	309.8	313.18	308.08	308.41	309.38	309.16	311.79	312.37	309.48	313.14	311.41	308.98	312.02	311.9	310.14	309.55	312.77	312.29	311.77	311.11	309.96	309.84	310.16	309.95	310.8	311.45	311.37	308.92	309.52	309.26	308.78	311.2	310.87	311.13	310.09
320.18	320.63	320.08	318.46	320.38	320.25	318.97	319.68	320.48	319.62	319.69	319.99	320.49	319.25	318.99	319.54	320.68	319.35	318.59	318.3	321.82	321.42	322.37	317.36	319.7	318.66	317.68	321.81	319.99	317.75	319.09	318.57	320.84	319.71	320.71	318.83	319.83	319.03	320.01	320.1	317.03	319.09	317.41	317.43	318.49	319.27	319.14	317.95	320.56	319.89
302.45	302.27	302.78	300.61	299.89	301.46	301.97	301.86	300.47	299.55	299.47	302.4	302.41	300.31	298.53	298.88	299.47	303.48	302.46	301.82	302.62	301.5	302.73	302.41	301.73	302.11	304.01	302.2	301.51	298.25	299.56	299.55	300.18	301.48	301.06	303.73	301.71	299.2	302.37	300.26	300.27	300.6	298.97	303.07	300.35	299.19	302.39	300.86	302.35	299.69
315.16	314.39	316.34	314.14	314.88	317.5	316.29	314.77	314.26	315.04	314.9	312.93	315.35	317.81	315.24	317.17	313.79	313.42	315.91	314.08	315.24	311.97	313.31	316.79	312.27	316.07	314.26	314.91	315.22	314.93	315.22	312.62	313.89	313.9	313.17	315.86	313.26	315.42	314.22	316.97	317.8	318.85	316.31	316.02	315.78	316.82	314.47	315.73	314.71	316.02
315.89	316.26	314.93	316.49	315.55	316.6	315.66	313.96	313.68	317.52	314.62	314.27	315.14	315.14	314.57	316.67	314.57	317.28	314.55	314.92	314.42	315.35	316.95	316.79	316.03	313.18	313.17	313.66	316.06	313.38	317.11	317.05	314.34	316.43	312.98	315.14	314.8	313.93	311.18	315.14	314.25	313.41	314.8	317.39	315.66	315.73	314.62	314.89	315.13	317.62
302.1	303.45	302.3	302.85	304.55	301.08	302.35	302.65	302.35	304.2	302.9	301.16	302.62	304.07	304.36	302.48	300.51	301.83	305.52	303.01	304.2	302.38	303.24	301.11	300.09	304.94	302.59	303.63	301.93	301.88	302.97	302.61	301.4	302.44	302.97	301.99	303.55	302.97	303.66	300.52	301.14	301.58	303.54	303.43	300.87	304.74	303.5	305.17	303.05	303.36
315.32	314.07	316.06	315.28	316.87	314.34	316.99	315.48	314.07	311.45	314.26	312.9	315.61	314.44	313.05	314.43	315.13	313.69	312.35	316.51	311.21	314.33	316.96	314.35	312.76	313.53	312.72	313.29	314.21	313.49	316.57	315.86	313.71	313.63	314.46	314.7	314.09	312.7	314.25	314.64	313.93	315.37	313.92	312.7	317.27	312.66	312.03	313.5	315.27	316.18
302.5	304.03	303.8	302.81	304.21	303.19	301.1	304.97	302.79	305.25	306	303.32	305.16	303.9	303.06	302.23	304.48	304.69	303.43	302.11	301.6	301.71	304.33	302.59	303.31	303.35	304.01	303.2	304.69	302.77	305.23	300.59	303.59	303.53	303.59	301.67	302.43	304.72	305.52	302.24	303.92	304.01	303.89	306.17	303.38	299.74	305	303.06	301.87	302.29
300.76	304.46	305.37	302.36	302.95	304.1	302.08	304.9	305.6	304.76	303.04	304.41	300.64	301.83	303.41	303.59	305.46	304.13	303.5	301.24	303.76	305.33	304.03	302.97	303.29	304.17	304.93	302.94	305.17	302.59	303.15	303.35	304.17	304.54	301.02	304.47	301.98	303.06	304.94	304.56	302	302.44	303.57	301.92	305.67	302.79	307.07	303.58	304.24	305.42
307.81	309.03	305.06	307.15	308.3	304.69	308.88	308.4	307.25	306.77	308.56	308.41	308.39	304.5	307.8	309.72	310.31	308.12	307.09	307.46	307.52	307.92	306.92	307.77	306.38	307.72	306.48	305.7	309.5	307.68	310.07	306.67	307.92	306.18	307.15	306.94	306.35	305.62	305.44	309.06	306.47	305.58	309.78	307.24	307.22	308.82	305.59	308.13	307.73	306.12
323.96	323.91	325.49	323.91	324.34	327.68	325.26	327.38	324.97	324.8	327.85	325.09	328.12	323.98	324.36	324.38	322.46	328.09	324.68	323.5	323.36	325.17	326.75	326.36	325.01	326.05	325.42	326.85	325.4	325.06	322.05	327.87	325.53	322.92	325.1	323.08	326.89	326.06	324.15	324.27	325.56	323.33	325.15	326.03	324.35	324.81	324.97	326.62	324.93	324.68
300.65	300.98	301.32	298.86	300.46	296.51	301.17	299.99	300.66	300.06	299.6	301	299.85	299.26	299.25	300.17	297.43	299.94	299.94	301.52	302.16	300.92	300.36	299.56	299.35	300.48	303.15	301.15	299.73	300.55	298.9	299.78	300.95	300.89	301.77	299.67	301.59	301.53	298.94	301.14	301.17	299.37	298.4	298.3	300.13	301	298.95	300	301.63	302.12
308.63	308.05	309.29	308.16	307.06	308.8	307.67	306.23	307.19	305.04	306.86	305.65	308.72	307.15	306	305.78	305.97	304.94	307	304.78	305.88	305.91	307.61	305.27	305.92	307.87	307.7	306.87	306.75	305.4	307.08	308.47	306.07	305.78	304.22	308.75	307.41	303.72	304.65	306.5	306.28	306.68	307.92	305.46	308.78	306.35	308.1	309.05	307.62	307.83
308.46	306.66	306.58	306.41	305.32	305.92	306.49	303.2	307.63	306.33	307.98	306.1	306.4	309.59	306.9	307.47	309.42	308.97	305.27	305.78	304.16	306	305.94	309.18	309.32	307.99	306.28	308.96	306.57	306.27	304.81	303.97	308.2	306.51	305.32	306.38	306.23	308.23	307.22	305.69	307.32	306.17	307.95	307.12	306.49	306.89	306.31	304.63	307.51	307.73
312.96	313.05	313.79	311.81	312.68	313.53	314.21	312.43	312.27	311.91	312.66	314.02	312.41	312.01	313.77	311.78	310.65	313.8	312.74	312.62	312.12	312.24	314.24	312.24	311.46	311.52	313.68	313.51	310.97	311.31	311.88	313.62	312.43	311.42	311.32	310.99	311.19	311.92	311.49	311.08	310.64	312.51	312.11	313.55	312.59	311.2	311.28	312.94	311.41	311.62
314.95	314.45	314.44	317.44	314.08	315.44	316.28	316.76	315.61	315.27	314.13	315.17	311.88	316.58	316.36	315.6	312.86	314.97	317.03	314.15	314.68	314.4	313.36	313.48	315.38	313.81	314.87	314.43	313.99	313.15	315.5	314.02	316.42	313.22	315.26	314.82	315.98	314.37	313.96	318.31	313.36	316.83	314.93	313.5	314.82	313.11	316.13	316.23	313.33	315.67
300.96	302.51	301.84	303.51	304.59	303.47	303.32	305.79	301.13	304.42	303.45	301.82	304.02	302.92	301.89	304.75	305.11	303.83	303.49	302.94	302.55	302.55	302.19	301.52	305.59	304.41	301.88	301.08	303.45	302.36	302.57	304.9	302.74	302.47	303.41	302.32	301.45	303.05	302.64	300.62	303.78	300.9	301.19	302.02	304.01	302.14	303.16	302.86	303.13	303.21
304.43	302.39	302.43	302.85	299.94	303.77	301.99	303.69	307.12	302.99	301.41	302.04	301.52	301.64	301.88	303.9	301.5	304.05	302.09	301.43	304.09	301.89	302.14	302.98	301.99	302.56	302.47	304.56	304.94	300.41	303.5	299.41	301.02	303.35	303.62	301.74	304.3	302.63	302.84	303.86	304.4	301.61	302.69	302.01	304.1	301.85	300.77	304.49	302.69	303.94
312.94	316.65	314.29	315.41	314.8	315.57	317.69	316.36	312.58	315.66	315.13	313.23	314.53	315.15	314.97	316.18	316.13	314.6	314.84	314.54	315.71	315.8	315.32	315.48	315.95	315.36	315.02	315.28	315.47	316.14	315.77	314.39	312.24	316.01	314.31	314.2	313.18	316.67	313.39	317.08	313.45	315.17	316.69	316.59	315.23	317.42	313.68	316.92	312.4	312.8
303.59	304.61	303.71	302.16	301.77	304.52	303.63	304.72	303.48	302.99	302.53	302.91	301.85	303.57	304.95	301.89	304.58	304.48	304.97	303.24	302.92	305.38	301.91	305.49	304.33	303.74	303.78	302.66	303.37	303.95	303.03	302.38	302.3	304.8	303.05	303.2	304.39	302.78	304.82	302.35	304.63	302.44	301.69	303.61	301.6	301.01	304.81	303.99	303.01	301.72
304.71	303.38	304.6	305.07	305.94	302.99	305.47	304.19	302.96	304.31	306.47	306.86	305.18	303.2	302.84	306.94	306.61	306.51	306.28	307.25	304.94	305.28	305.92	306.07	305.03	306.98	305.99	306.02	306.85	307.02	306.92	308.07	305.05	306.92	303.75	303.71	302.4	305.24	307.53	303.58	304.36	305.5	307.41	305.54	305.34	305.89	302.91	302.4	303.97	305.24
305.48	303.85	306.53	303.3	304.92	305.17	302.6	303.93	305.36	306.38	302.2	306.22	303.59	301.23	303.87	305.92	304.6	303.95	304.46	304.48	303.86	306.99	304.66	303.79	303.41	304.18	304.33	306.44	304.45	305.92	303.02	302.99	303.92	302.15	303.45	305.13	304.19	304.29	304.06	305.25	306.11	303.52	305.72	304.31	304.66	303.16	306.15	305.67	302.76	304.52
327.54	321.6	326.21	324.63	326.14	324.86	324.63	326.15	325.46	324.24	324.92	325.12	323.62	324.03	324	324.81	325.97	326.78	325.32	323.12	325.28	324.57	322.8	325.95	323.81	325.31	325	325.73	326.95	326.15	322.65	325.19	325.92	324.85	324.94	324.66	326.08	324.45	326.18	327.02	322.53	325.45	324.13	325.34	323.73	325.83	325.18	326.8	327.63	326.88
316.86	321.01	316.94	317.53	320.39	317.96	317.2	320.99	319.6	319.43	319.98	316.55	317.77	317.21	317.49	318.65	317.73	315.56	320.2	315.28	317.89	317.27	316.01	318.9	316.45	319.19	319.94	317.37	317.44	318.56	317.35	320.44	318.11	320.7	318.01	318.71	317.23	321.23	317.65	317.5	320.77	317.33	317.57	317.61	320.11	315.59	316.86	319.67	318.85	321.24
318.1	319.12	316.89	318.41	317.03	318.36	320.6	317.74	318.43	319.31	319.16	320.03	317.59	318.63	318.6	319.16	319.94	316.27	317.38	321.19	317.57	320.67	319.22	318.22	317.64	320.06	317.82	318.88	316.74	318.44	317.23	317.91	319.26	317.13	321.19	320.2	317.83	317.94	318.76	317.69	317.47	317.28	316.85	315.62	317.46	318.15	318.36	316.44	317.72	316.58
310.05	314.53	312.58	313.86	315.32	315.61	313.1	313.18	314.53	312.31	315.07	312.87	313.84	314.13	312.89	313.46	313.27	315.56	314.27	315.59	316.09	314.1	314.47	315.57	315.03	316.08	315.83	313.02	312.22	314.33	313.74	312.11	312.26	314.17	313.63	314.3	316.04	315.74	311.95	312.83	315.14	314.98	313.69	315.88	313.11	311.03	315.18	313.38	312.27	314.22
313.66	311.76	314.28	316.1	314.42	317.08	314.39	313.58	313.75	315.78	313.76	313.36	315.2	315.2	313.81	317.43	313.85	313.69	315.12	315.26	314.42	317.85	316.04	314.93	313.85	315.86	313.64	316.94	313.37	311.62	314.54	313.57	317	313.13	313.67	316.29	316.47	314.83	315.11	315.32	316.85	316.85	315.66	314.83	314.54	316.2	315.63	314.4	316.87	313.65
313.92	313.67	313.99	315.34	314.06	315.21	315.01	313.15	314.56	311.98	314.76	314.15	313.99	312.99	312.64	313.53	315.58	313.71	314.72	314.48	315.81	314	316.13	315.89	316.9	314.94	314.18	315.56	315.71	315.28	314.6	315.99	316.8	313.04	315.48	314.61	314.16	313.15	314.68	317.28	315.09	315.28	313.36	312.95	313.08	312.51	314.69	316.97	312.48	313.8
302.39	301.2	301.42	306.13	303.82	304.42	302.24	303.49	303.3	300.82	302.75	300.22	304.22	301.8	302.75	301.69	300.52	303.33	302.21	302.95	304.59	300.48	302.26	299.5	303.51	300.55	301.9	300.16	302.85	305.05	302.9	302.28	303.34	302.85	304.02	301.28	300.97	302.95	300.84	302.61	301.56	302.11	301.65	302.57	301.67	304.25	302	304.32	303.02	301.75
301.23	299.6	300.28	300.92	302.37	302.2	300.67	303.2	302.77	301.13	301.22	301.25	301.8	299.02	299.12	298.6	301.11	302.5	298.65	301.81	299.65	302.44	302.33	302.2	300.15	301.35	302.63	301.65	299.81	300.41	300.56	300	300.67	299.7	301.43	300.87	300.91	302.16	300.98	298.67	300.56	300.66	301.29	303.55	303.18	299.05	299.3	300.09	302.28	302.86
302.13	304.72	301.55	305.56	305.3	303.73	302.42	305.34	301.77	304.36	303.4	303.76	303.58	302.12	303.5	304.59	305.95	303.81	301	300.77	303.47	304.42	301.88	302.36	302.86	304.79	306.52	304.78	304.14	302.26	302.16	305.2	304.82	303.26	303.59	303.38	304.44	306.11	305.29	302.36	303.23	301.78	302.89	303.44	307.04	301.19	300.66	303.25	302.11	303.39
314.79	316.08	315.41	315.4	315.65	313.89	314.98	316.98	312.86	316.8	314.26	316.26	314.15	315.2	313.76	314.86	314.78	316.04	315.46	316.01	315.01	315.43	314.39	315.63	317.87	314.52	315.69	315.79	314.68	315.14	316.21	315.34	312.55	313.42	315.69	313.2	316.88	313.78	315.64	314.21	315.27	315.37	317.11	316.41	315.66	314.53	315.09	314.55	316.12	313.36
303.74	302.14	304.95	303.53	302.23	303.09	303.19	300.96	301.35	303.48	301.15	302.75	302.19	300.6	300.52	304.26	303.44	302.59	303.77	303.39	300.67	300.37	301.62	303.45	301.96	303.82	302.15	302.71	301.18	301.93	301.89	300.82	302.9	302.45	303.08	303.83	301.63	304.78	304.3	302.29	301.75	304.08	301.05	301.52	301.93	303.69	303.17	302.42	300.45	301.93
315.75	317.94	317.44	315.57	314.49	316.52	315.47	314.06	317.03	316.66	313.79	314.94	317.03	317.89	316.9	313.31	315.4	316.05	314.51	315.42	315.6	315.29	313.54	317.98	315.19	313.85	316.16	312.81	316.07	313.45	316.74	313.95	316.26	315.22	314.16	316.39	315.3	315.36	316.62	313.73	316.87	312.97	315.32	316.79	317.91	317.13	316.36	314.54	314.92	314.95
296.31	297.05	295.69	296.45	296.29	296.41	295.65	295.44	296.93	296.39	296.17	296.42	296.12	296.18	297.27	295.34	296.06	297.28	296.73	296.85	296.22	295.71	297.83	296.23	297.27	295.16	297.23	296.52	297.37	295.89	295.34	295.73	298.12	296.15	295.7	298.99	297.91	298.05	298.21	296.28	297.64	297.4	297.76	298.25	296.05	297.25	296.22	295.1	296.07	295.94
294.65	293.44	294.83	297.5	295.91	296.62	298.49	296.71	296.36	297.85	297.24	298.77	297.27	298.22	295.54	298.24	295.39	298.27	297.31	297.86	298.39	297.27	295.37	296.97	295.11	297.88	296.89	295.21	296.6	294.25	298.38	296.55	297.15	294.15	295.44	295.9	296.29	297.21	297.25	296.04	298.09	296.83	297.11	296.01	296.02	296.17	298.94	296.76	297.69	297.83
304.06	304.5	304.07	305.15	301.99	306.04	301.74	304.75	304.1	305.95	304.26	304.47	300.18	305.58	304.6	306.86	304.45	304.54	304.71	304.86	305.63	305.21	303.82	302.99	302.52	300.64	304.7	302.23	305.13	303.6	305.29	304.81	303.28	300.72	301.85	303.46	301.17	303.51	301.42	304.32	300.92	305.39	305.26	305.68	303.5	304.84	302.51	304.83	302.97	303.36
305.58	301.57	304.03	303.73	302.97	302.62	306	305.57	304.21	304.53	303.11	302.12	301.53	304.74	303.82	304.11	304.72	305.2	301.13	306.13	305.77	304.03	303.31	304.36	302.97	305.27	305.3	303.53	304.02	303.83	302.04	302.9	304.18	305.84	304.57	300.93	304.77	303.96	304.3	306.46	302.29	305.69	300.91	302.96	303.02	305.14	304.38	303.18	304.08	304.7
316.47	315.68	314.25	317.92	318.72	319.06	313.6	317.13	318.45	315.46	316.62	316.46	316.23	317.3	315.29	317.78	318.61	316.59	318.46	319.42	318.72	315.16	316.64	319.49	316.32	316.89	318.34	317.4	316.69	315.98	318.85	317.01	313.59	317.53	317.14	319.68	317.35	316.75	317.32	317.61	319.38	317.11	320.09	317.89	315.57	316.01	316.46	319.17	316.76	317.12
304.85	305.92	302.83	305.31	305	306.28	304.51	302.53	304.25	306.41	303.53	308	304.3	303.14	302.63	303.56	307.76	305.01	303.64	303.76	303.49	304.95	303.88	302.41	302.93	303.44	304.62	302.12	305.85	304.05	305.41	300.77	304.7	303.3	303.39	304.27	304.14	305.13	304.67	305.15	303.14	304.53	305.98	301.98	307.06	305.24	302.47	303.08	302.82	306.86
306.24	306.32	303.31	302.66	303.77	303.74	304.77	305.03	303.3	305.47	304.88	303.77	303.38	304.42	303.59	303.14	304.33	305.41	304.79	304.42	302.75	301.13	304.45	302.49	304.68	305.11	305.6	303.3	306.71	303.25	303.81	302.9	305.88	304.15	304.46	305.11	303.75	305.07	304.38	307.03	305.28	303.15	304.72	302.65	306.99	305.99	306.28	305.05	304.82	303.59
294.12	292.9	292.5	296.73	292.89	295.66	293.93	293.78	295.34	296.28	293.54	294.2	294.99	293.16	295.19	293.4	295.15	292.15	293.14	295.11	294.71	291.94	294.28	292.05	296.69	295.05	295.33	294.53	293.18	295.25	294.59	293.92	294	294.51	295.76	292.09	295.08	294.48	293.89	295.8	292.21	295.15	292.4	292.58	295.58	294.04	295.92	293.53	291.55	294.74
307.68	304.55	305.8	306.06	303.46	306.54	306.81	303.86	303.66	302.71	307.75	307.79	309.29	305.07	304.11	306.45	301.73	305.61	304.47	304.47	304.67	307	306.98	304.28	305.97	306.46	305.64	304.25	306.89	308.66	304.96	306.16	307.3	307.22	303.81	305.77	304.33	307.54	302.4	305.15	305.5	307.36	303.75	306.83	307.38	307.07	304.54	305.9	308.45	303.47
298.7	296.2	298.49	296.62	297.08	299.18	296.76	297.53	295.45	295.8	297.77	297.75	297.98	296.88	300.6	296.2	297.68	294.28	299.26	297.13	297	297.45	297.94	296.43	298.39	296.79	296.46	297.55	297.13	296.03	296.23	296.72	296.72	298.43	298.34	295.52	297.34	295.22	294.69	296	296.79	296.38	296.88	296.8	297.99	296.77	295.59	297.54	297.86	297.39
303.45	305.72	300.19	300.5	303.16	301.65	302.98	302.78	302.08	301.62	299.98	301.02	304.3	305.05	303.95	303.39	300.69	304.11	300.67	303.18	303.68	302.15	300.96	304.42	303.38	303.36	302.42	304.61	301.05	301.37	304.98	302.38	306.36	303.72	304.76	302.69	302.47	302.79	301.85	301.65	303.62	301.83	304.77	301.27	303.21	303.73	303.14	301.33	302.44	302.45
304.22	307.03	302.84	305.84	305.6	303.42	306.18	303.92	304.27	305.99	306.12	305.07	303.88	304.93	301.63	305.16	304.67	306.07	305.77	304.68	303.58	301.09	304.29	306.2	304.59	303.74	307.49	304.56	305.4	304.68	305.92	305.76	304.38	307.74	305.5	305.4	303.45	305.69	305.29	303.93	303.6	306.67	304.44	302.44	305.47	303.39	305.26	306.76	305.75	305.1
301.08	302.17	299.03	301.97	302.18	304.6	301.77	304.23	303.43	302.72	303.38	304.18	302.87	303.71	302.44	304.23	304.01	302.3	301.92	301.99	301.23	303.07	300.83	301.83	303.48	303.62	301.69	304.78	302.14	301.97	303.29	302.51	303.72	303.11	300.22	303.25	301.02	303.52	300.35	302.32	301.79	302.7	301.78	302.23	301.98	303.2	302.32	301.64	302.76	303.95
317.22	319.91	317.65	316.67	319.5	316.7	314.85	316.35	317.37	318.6	318.54	317.06	317	318.03	316.82	316.16	318.29	316.45	318.9	320.12	316.84	316.47	317.97	320.17	315.72	316.23	318.88	316.39	317.67	316.46	317.98	319.54	317.55	315.12	315.67	318.99	316.29	315.05	317.1	317.72	318.26	317.91	316.51	317.26	319.43	316.95	315.81	316.27	314.38	314.68
296.11	295.55	297.05	294.9	295.58	295.78	292.93	292.5	292.76	296.4	297.76	296.43	296.14	294.33	295.62	294.07	293.56	295.2	295.61	294.66	296.16	292.77	295.68	296.31	295.56	293.08	296.82	293.3	293.24	295.98	295.39	293.87	293.72	294.56	291.85	295.56	294.69	297.37	295.81	293.69	295.59	295.93	293.9	295.97	294.06	293.73	295.37	293.97	295.65	292.51
304.1	301.25	303.66	306.08	303.77	302.93	302.62	301.6	302.48	306.26	304.58	304.14	304.16	306.17	303.95	304.71	303.35	303.99	306.71	300.77	307.03	307.49	305.96	304.49	306.06	305.02	302.89	300.36	305.98	305.84	303.02	304.51	303.39	305.92	304.25	303.48	304.71	303.88	303.63	302.76	302.58	303.62	305.38	304.3	305.08	303.41	304.14	301.9	304.76	305.28
327.56	325.53	328.45	328.51	328.01	326.63	331.27	327.03	327.99	325.75	325.84	326.08	330.2	327.78	329.12	328.38	328.61	326.13	329.97	328.08	328.43	328.85	332.67	328.53	326.8	328.63	329.52	325.41	328.61	328.48	328.02	328.91	328.8	326.93	328.79	329.21	327.01	327.7	328.76	327.23	325.88	328.02	327.8	329.8	326.86	329.27	327.8	326.2	327	329.71
314.11	313.04	314.56	314.13	315.57	315.24	317.43	314.07	315.97	313.85	316.37	314.22	314.6	315.38	314.23	312.64	314.59	314.15	315.86	315.22	316.35	312.85	314.17	314.14	315.96	313.42	316.52	316.23	317.07	315.3	314.89	316.31	313.53	317.02	313.8	313.25	315.05	314.01	314.07	314.22	313.05	315.39	316.54	314.71	314.95	315.54	316.04	315.6	316.98	314.7
313.53	314.14	314.38	315.98	317.29	316.63	316.43	317.85	314.8	316.16	316.91	313.89	316.48	314.35	316.72	315.22	317.45	315.26	313.99	316.26	313.31	313.46	313.64	313.92	315.84	315.93	313.43	311.59	319.28	315.52	314.69	316.39	317.3	313.06	314.29	312.93	313.89	318.53	314.63	313.83	313.38	316.08	314.26	315.79	315.58	313.79	316.53	313.62	314.36	314.8
298.78	296.15	297.9	299.04	296.61	294.49	298.47	295.77	298.9	295.06	298.21	297.98	299.05	297.2	296.1	296.99	295.54	295.86	299.27	296.31	297.21	296.71	296.4	294.75	295.85	296.49	298.31	296.63	295.59	296.94	296.39	298.78	294.18	295.94	295.55	295.67	297.29	296.72	296.4	296.04	298.77	299.18	296.45	295.75	298.04	294.47	294.8	297.41	294.7	298.14
305.13	304.28	302.68	303.72	303.47	306.04	303.54	307.23	304.79	304.55	304.08	307.3	301.58	305.12	304.42	305.55	305.1	304.18	303.88	305.52	304.8	304.3	303.84	304.02	303.35	305.24	304.48	305.18	303.12	305.6	304.05	305.13	303.42	304.54	303.75	305.9	303.3	303.75	306.11	305.2	305.03	306.22	307.25	308.73	306.15	304.24	302.53	302.82	306.42	304.68
315.18	312.24	312.51	310.68	313.21	312.67	312.05	313.41	314.55	314.93	314.07	313.75	314.01	311.49	314.37	310.9	312.62	312.14	314.35	313.84	314.94	314.12	315.61	315.67	315.62	312.24	312.8	312.51	313.01	313.22	314.48	311.56	314.74	313.03	311.96	313.64	313.56	313.66	312.99	315.34	314.13	311.7	310.97	312.52	313.14	314.1	314.66	315.34	313.94	312.75
327.2	329.07	326.42	325.89	328.58	328.68	326.44	326.68	324.12	326.21	326.52	324.59	328.85	327.35	327.41	328.17	327.06	328.81	327.4	326.19	325.34	325.78	324.37	326.74	325.8	324.66	328.42	326.88	326.2	327.21	326.72	327.52	326.73	325.55	326.55	327.2	328.55	327.15	327.46	326.75	325.15	325.39	325.64	326.06	326.87	327.69	329.64	326.4	325.38	326.94
303.02	304.03	306.92	303.88	303.23	303.37	303.46	303.07	302.47	302.68	304.78	302.4	303.8	302.24	303.45	299.41	301.26	303.42	302.37	303.29	303.54	301.73	300.94	302.88	304.75	306.27	302.54	304.24	303.17	303.16	299.93	301.52	303.9	303.96	303.82	307.61	303.96	301.34	303.82	301.6	304.75	302.68	303.1	304.83	304.54	303.59	303.93	302.31	302.78	302.05
311.33	314.58	309.92	312.49	312.31	309.55	312.03	311.9	309.7	311.01	310.84	311.27	311.02	313.85	311.87	310.65	310.42	311.55	310.98	312.04	311.9	313.19	314.58	313.93	312.31	310.76	311.91	312.94	312.97	311.94	310.02	312.72	316.33	312.15	310.77	313.02	313.44	314.48	314.22	309.92	311.13	311.62	309.96	312.28	310.47	314.4	310.57	311.58	311.73	312.76
301.9	301.18	303.2	301.62	302.88	302.68	301.44	302.04	301.55	301.33	301.81	302.69	300.37	303.49	301.68	302.64	301.47	302.95	302.51	303.54	301.52	303.32	300.51	301.5	302.69	302.8	300.06	301.11	304.11	298.27	300.37	301.55	302.39	301.96	302.87	302.19	301.54	302.33	301.42	302.06	301.57	298.4	300.53	303.98	303.8	303.36	304.05	303.92	299.16	301.31
304.76	307.62	305.72	305.15	306.37	308.97	304.97	305.05	303.84	305.2	303.99	305.71	306.67	306.22	307.63	304.9	304.65	305.39	302.95	303.47	303.85	305.26	305.15	304.77	305.09	304.56	305.03	304.43	305.69	304.14	304.37	304.51	304.74	303.74	305.8	307.76	306.8	307.05	305.91	306.72	305.92	304.91	305.04	304.5	303.64	306.52	304.99	305.76	305.66	304.16
294.19	297.11	297.64	298.23	296.46	297.86	296.5	295.61	295.79	297.1	297.93	298.39	294.97	295.73	298.2	298.49	298.67	298.35	297.47	297.03	298.35	297.39	296.71	298.01	297.52	296.13	298.48	294.83	295.46	298.7	297.14	295.46	297.32	295.12	295.71	298.6	295.52	297.49	297.75	295.58	296.05	296.4	295.13	297.62	296.18	297.1	295.12	299.42	297.63	297.15
301.68	301.6	302.72	300.9	303.5	301.09	305.87	301.5	303.53	301.99	302.19	303.16	304.94	303.85	303.31	302.65	300.35	299.55	304.55	304.18	302.05	303.52	300.92	301.1	302.35	300.01	302.73	300.99	301.17	305.03	300.87	301.72	300.57	302.69	301.04	304.23	303.09	301.85	301.76	303.61	303.42	301.55	303.65	303.13	301.29	300.76	301.97	302.02	303.36	303.31
305.07	303.8	305.58	306.67	304.46	302.39	306.1	303.08	306.36	306.4	305.38	306.91	305.67	303.64	305.36	306.17	304.41	307.01	306.68	305.64	304.7	307.45	305.81	305.56	306.95	306.34	306.94	307.32	305.67	306.73	309.82	305.49	303.97	304.46	305.12	307.57	306.65	306.74	304.13	307.75	304.83	303.81	304.88	303.44	306.53	305.17	305.92	304.31	306.57	305.32
304.25	304.39	306.71	305.64	301.96	304.33	305.84	306.29	306.08	304.98	302.58	304.8	304.12	304.39	303.18	303.94	301.58	303.32	305.07	303.2	303.49	305.72	305.38	307.18	304.06	304.03	304.58	305.56	307.47	306.92	304.76	305.69	307.03	306.92	306.59	304.07	306.22	302.07	304.24	304.71	305.64	303.26	304.4	307.55	307.63	304.91	305.36	304.33	303.24	305.09
298.79	293.31	294.32	296.46	296.7	294.42	298.67	297.93	300.39	295.43	299.54	294.91	297.32	298.03	297.5	295.26	296.57	297.85	297.33	296.3	297.63	294.51	296.87	298.1	295.55	299.4	297.21	296.59	297.21	298.55	296.93	298.41	298.61	295.38	299.5	297.34	296.95	295.76	298.22	295.93	297.12	297.03	299.12	297.5	298.49	293.66	295.38	296.22	298.6	299.42
316.47	316.48	317.68	319.34	315.6	318.35	317.61	316.65	318.3	321.14	319.52	317.9	318.13	317.79	320.36	316.92	320.64	319.18	318.23	319.12	317.96	320.57	318.38	318.11	316.19	318.11	316.89	319.3	317.55	315.59	318.03	319.32	317.94	318.6	320.44	316.83	318.96	319.6	319.14	318.75	318.6	315.18	318.27	316.41	319.38	318.21	318.96	314.86	317.98	319.13
313.41	318.28	317.56	316.97	319.21	318.43	319.25	316.47	318.28	317.79	320.46	319.08	315.31	315.8	317.24	316.54	315.62	314.33	317.22	315.36	316.67	318.08	318.39	315.38	318.7	318.53	314.96	318.77	317.67	315.91	316.36	318.79	317.32	318.08	316.29	316.03	317.93	314.9	315.23	317.18	317.55	317.85	318.67	317.36	317.41	317.06	316.19	316.07	315.73	317.63
301.23	300.29	301.42	300.62	299.06	301.47	301.16	300.26	302.47	302.69	298.22	301.12	299.72	299.66	300.45	302.34	299.61	301.94	301	301.56	300.56	300.41	299.61	301.92	301.44	304.34	301.3	300.56	300.04	301.26	300.89	300.68	302.32	301.77	301.58	301.6	299.76	300.77	300.92	299.92	300.56	301.56	302.34	302.86	302.32	301.03	299.79	301.55	299.27	300.78
313.66	312.39	313.77	313.17	314.35	314.16	311.84	314.14	311.77	314.33	314.82	311.72	313.67	313.31	314.29	313.99	311.88	316.5	313.42	314.25	314.05	311.78	313.55	314.23	314.4	314.73	313.56	311.49	311.37	312.59	311.62	312.68	313.44	311.48	314.58	313.7	313.15	312.94	314.59	315.08	315.33	314.24	312.81	311.81	312.31	314.66	313.24	313.11	315.13	316.09
300.05	297.94	299.33	297.87	299.41	299.29	300.09	301.18	299.98	301.93	300.54	300.8	301.18	300.38	298.3	299.31	300.13	302.06	299.74	298.61	301.69	298.11	298.47	299.93	299.23	300.89	298.71	302.22	299.37	301.11	299.71	299.07	300.68	299.64	297.93	300.09	299.37	298.28	299.58	298.42	301.2	301.17	299.08	300.85	302.3	298.77	301.67	300.94	300.82	301.88
302.92	304.53	305.91	305.09	303.67	303.84	302.68	302.71	302.76	302.53	302.37	303.6	303.4	303.06	304.57	303.38	303.74	300.47	305.66	300.28	304.2	303.89	302.58	301.77	303.08	303.3	301.39	305.03	302.5	301.98	302.36	302.06	301.02	303.26	303.71	302.85	301.57	302.32	305.64	304	302.97	301.2	301.07	304.24	304.09	303.96	302.51	305.25	302.11	305.29
317.71	316.18	316.24	318.09	320.12	319.71	319.12	315.91	321.29	319.75	318.51	319.19	320.78	317.64	320.19	318.49	317.45	318.35	319.28	315.53	317.63	319.94	318.64	319	317.36	318.49	317.98	318.68	320.12	319.4	318.99	318.54	319.28	317.71	317.19	319.44	317.96	317.69	316.23	319.4	317.01	318.9	316.76	317.46	318.29	317.74	320.73	320.82	316.19	319.03
328.71	326.49	330.41	327.58	326.71	327.97	328.38	328.57	327.61	327.23	328.87	327.61	328.16	328.2	324.3	330.3	328.28	325.65	328.26	326.46	327.31	327.41	329.24	327.11	327.11	329.49	327.58	328.84	328.64	325.06	329.79	325.69	328	326.68	327.57	327.98	327.4	329.98	328.09	325.22	329.27	328.74	329.52	329.05	326.01	327.63	326.01	329.02	328.2	327.04
301.72	302.02	302.96	301.1	302.57	300.76	304.7	300.66	301.7	302.41	304.13	304.29	303.48	304.9	303.72	304.56	299.94	301.54	303.66	301.61	302.85	302.28	303.54	302.34	301.28	304.24	302.02	302.63	302.94	303.98	302.87	303.03	302.44	303.92	300.82	302.2	299.55	303.68	303.49	304.35	302.6	305.83	304.75	301.47	306.55	303.4	302.75	303.38	305.85	302.62
309.75	306.16	305.68	305.18	306.71	306.32	303.41	304.26	305.2	305.81	304.1	305.26	305	304.99	306.17	306.65	305.15	303.28	303.84	306.28	304.57	306.52	305.18	306.43	304.36	306.87	306.66	305.25	304.54	304.17	306.19	302.69	305.12	304.87	306.96	305.23	303.7	303.9	306.14	305.16	305.84	303.6	305.32	304.42	305.73	307.83	305.15	305.07	305.63	304.82
314.89	313.57	314.32	314.9	316.22	313.72	311.65	313.77	313.18	314.06	312.41	316.82	312.55	311.64	313.62	310.53	316.93	311.81	314.42	313.63	314.9	314.34	313.99	313.05	314.72	313.68	312.59	314.36	311.11	310.38	313.48	310.73	313.8	313.94	314.51	313.18	312.74	314.37	314.25	313.14	315.75	312.84	311.83	315.31	315.42	314.05	312.7	313.07	315.89	312.58
303.51	307.7	304.67	304.95	302.55	304.66	303.13	302.51	303.92	304.2	305.47	302.66	303.7	303.15	304.31	305.14	303.15	304.98	303.98	301.9	302.48	304.45	303.55	306.58	304.65	304.38	305.16	304.73	304.22	305.66	301.08	304.38	303.81	305.09	305.73	305.48	305.63	303.74	305.13	305.21	303.81	301.92	304.93	301.38	304.18	305.49	302.24	302.48	304.3	304.23
311.48	309.55	311.98	309.35	311.06	311.61	312.44	312.06	308.55	312.63	312.98	309.45	312.31	311.58	311.54	314.1	311.43	308.65	310.63	311.91	306.88	310.32	312.9	312.51	311.48	310.65	311.07	312.1	311.99	312.67	310.93	311.59	309.7	313.56	312.9	310.77	310.63	309.71	311.12	310.16	309.79	312.84	310.24	311.43	310.34	312.64	312.88	312.12	311.57	314.71
315.65	315.25	317.73	316.94	317.86	315.08	318.48	317.01	318.43	316.49	318.69	315.72	316.9	316.47	316.42	316.16	315.15	317.73	315.65	317	315.22	315.47	317.2	317.07	317.27	314.17	315.85	315.84	316.35	318.02	318.84	317.14	316.84	318.23	317.02	318	316.81	317.21	317.02	314.76	314.69	316.69	316.24	317.29	316.74	315.77	316.66	315.17	316.18	318.55
312.27	310.42	315.72	312.09	310.89	310.67	313.38	311.75	312.3	310.81	314.06	313.59	312	314.58	311.64	312.32	312.15	313.22	312.22	314.65	314.08	312.67	310.52	311.88	313.62	314.93	313.9	311.96	312.37	311.49	313.55	312.99	312.57	314.59	312.35	313.56	312.74	311.97	314.59	314.08	315.42	312.98	311.62	313.59	313.07	313.87	314.47	312.8	313.64	312.96
293.67	295.2	296.34	294.78	293.66	296.79	295.78	294.68	295.92	293.15	293.98	297.72	296.08	297.42	295.89	296.1	293.19	294.21	296.26	296.8	294.61	294.51	293.28	295.06	295.82	295.8	295.46	294.42	294.96	295.7	294.86	296.02	295.51	293.63	293.25	295.77	298.67	295.6	294.37	296.38	294.43	294.15	292.86	294.55	296.22	294.77	298.54	295.11	293.85	293.85
309.26	306.31	309.97	309.25	309.84	310.18	307.34	310.39	308.4	310.82	311.59	307.86	309.06	309.99	308.73	307.15	311.33	306.12	310.19	308.81	307.73	308.71	310.52	309.13	312.54	310.57	307.75	307.02	311.36	309.37	308.75	308.34	307.13	307.86	308.72	309.33	308.77	310.05	310.27	306.63	309.48	309.83	309.4	307.03	309.63	305.95	309	309.07	307.69	309.11
308.99	308.88	309.4	309.95	309.37	310.39	311.66	310.37	309.66	310.73	310.39	310.18	312.13	309.91	311.56	308.03	309.36	311.13	310.63	310.12	310.05	310.24	312.87	311.9	311.19	309.96	311.02	310.14	310.82	311.17	311.42	311.3	310.16	309.91	309.77	309.76	308.6	310.18	308.88	311.46	311.66	311.07	310.88	311.13	307.18	309.68	310.9	310.86	312.28	310.03
315.98	314.01	315.15	316.76	316.59	313.97	317.65	318.47	315.46	314.25	316.54	314.3	313.79	316.99	317.94	317.77	315.58	314.22	316.75	316.03	317.58	316.28	314.63	314.52	317.56	314.17	314.99	316.1	316.24	315.92	315.37	314.78	317.66	316.97	314.84	315.53	315.1	315.09	314.91	316.82	318.17	315.48	316.07	318.42	315.15	315.48	316.29	315.12	316.48	315.76
312.15	312.94	310.35	313.52	313.73	311.93	313.1	312.38	314.71	309.92	314.41	311.88	312.04	312.01	315.17	316.91	316.09	312.03	312.16	315.16	315.68	312.37	313.61	313.55	312.26	315.46	310.33	315.29	311.3	312.08	314.87	313.06	311.03	314.43	310.92	312.38	311.89	312.12	313.74	314.83	312.67	311.66	311.68	313.98	314.71	312.9	314.49	314.78	315.95	311.3
296.62	294.95	293.76	296.1	296.98	295.08	295.17	294.8	296.51	298.6	296.4	297.56	295.37	298.56	299.15	296.08	297.41	296.04	295.5	297.49	295.58	297.5	295.74	297.73	297.38	297.49	296.18	295.69	299.57	297.5	295.75	296.44	298.38	296.79	295.08	294.59	296.4	294.4	295.26	295.41	295.71	297.5	297.21	297.61	298.42	297.19	302.76	295.79	295.63	295.29
308.22	310.89	309.5	309.64	308.85	312.43	309.43	310.3	312.85	309.36	310.16	308.98	312.09	311.79	310.77	311.62	308.51	312.39	312.41	309.23	311.2	312.7	308.34	309.57	310.43	309.53	308.12	311.2	310.93	313.75	310.95	310.56	311.95	309.86	309.32	311.08	311.32	311.17	312.81	309.11	309.87	311.76	311.42	311.63	312.97	312.32	309.75	312.42	311.61	311.34
315.58	313.75	312.99	314.64	315.22	313.67	314.18	316.39	314.03	313.11	313.55	316.2	316.39	313.89	314.75	314.88	318.91	315.17	314.82	313.84	316.68	313.47	314.56	313.17	311.36	316.1	313.39	316.7	312.14	317.05	314.69	310.81	315.14	314.44	314.34	313.01	314.3	317.35	313.91	314.19	311.57	317.23	313.66	316.24	317.11	315.44	313.76	314.02	314.71	315.22
293.99	297.27	292.68	294.17	294.29	291.67	295.36	292.93	293.61	293.11	293.5	293.76	295.01	293.52	292.92	295.23	292.38	294.65	294.71	291.52	294.37	292.48	294.93	292.9	293.75	293.46	295.52	295.35	293.31	295.58	292.05	292.18	293.53	293.6	293.2	293.74	293.05	294.18	295.93	294.31	295.75	293.91	294.06	294.68	292.82	293.91	292.38	293.96	294.31	294.57
302.56	302.26	302.11	303.35	302.89	302.87	304.87	303.11	303.28	301.4	302.26	300.76	303.66	304.28	305.53	302.28	303.67	305.23	301.38	303.55	303.8	303.7	305.31	300.8	304.12	301.2	301.39	304.23	305.51	304.3	303.14	304.21	302.38	301.89	306.54	301.13	303.83	303.82	302.62	303.58	302.21	300.24	302.34	303.29	302.49	303.26	302.84	303.22	303.59	307.25
296.24	296.92	297.03	298.93	296.04	296.94	295.78	297	296.92	297.98	297.55	295.63	293.49	295.77	297.62	297.49	295.99	298.22	295.16	295.98	298.28	296.78	297.56	298.13	295.33	296.84	298.29	298.52	295.57	295.97	295.23	297.18	294.43	295.46	296.86	301.07	296.91	298.37	296.32	295.69	296.04	295.03	297.1	297.51	295.68	294.74	297.32	295.5	295.91	297.41
305.16	305.05	301.09	302.16	303	306.06	302.35	304.12	305.54	302.49	305.75	305.2	303.99	305.7	302.42	304.24	305.72	303.42	303.19	305.83	300.88	304.3	301.85	302.61	304.24	302.27	302.57	304.63	304.01	302.55	301.24	302.57	303.23	300.63	301.48	305.63	304.21	300.81	302.48	301.53	302.99	305.56	306.14	304.81	304.7	303.03	304.12	302.23	303.24	306.31
311.38	312.39	310.91	312.96	312.94	312.44	311.28	315.34	311.1	311.46	312.62	312.68	313.15	312.76	314.73	312	315.56	313.4	311.67	310.5	310.12	310.36	314.56	312.87	311.37	311.19	313.57	310.99	312.14	312.3	311.84	311.08	313.01	311.67	316.02	309.8	312.2	311.55	312.96	311.96	311.01	309.71	312.72	309.99	315.78	313.27	311.24	309.82	311.49	313.29
313.9	313.43	317.08	315.98	315.36	315.41	315.98	317.07	313.84	318.09	314.02	315.05	316.53	314.21	315.46	313.12	315.65	315.7	313.88	314.35	317.09	315.95	314.67	312.98	317.17	315.12	313.06	315.42	315.05	315.22	313.75	317.2	315.11	318.01	314.96	313.55	314.84	316.07	314.24	316.35	314.24	313.21	313.67	313.83	314.42	314.3	314.17	315.31	316.41	314.7
317.25	318.98	316.88	316.52	317.05	316.92	315.81	314.8	317.89	315.54	317.27	314.98	313.22	317.79	318.05	320.43	316.6	316.87	317.62	316.88	314.85	314.63	318.51	317.14	316.75	316.85	317.59	319.51	317.06	317.83	316.13	315.09	317.34	317.51	318.51	318.63	315.7	316.32	317.02	317.57	317.91	319.53	315.98	318.68	316.01	316.21	316.44	316.57	318.71	318.08
328.42	327.17	324.43	325.66	329.5	326.06	327.45	327.28	323.5	327.17	326.61	326.76	327.38	328.87	327.1	329.65	329.66	322.71	324.62	325.14	328.59	328.92	328.14	326.94	325.92	328.03	327.62	325.82	328.25	326.14	325.61	327.54	325.35	324.83	327.37	326.8	327.49	326.02	326.47	326.28	326.4	325.77	326.5	326.27	326.88	326.21	325.18	326.5	327.77	326.68
307.54	307.03	305.04	305.62	308.47	305.29	306.64	307.27	305	304.84	305.76	305.68	305.54	304.32	305.51	305.78	306.5	306.28	305.93	308.11	306.79	304.19	305.5	307.3	303.43	303.46	305.58	302.86	305.01	306.85	305.69	304.76	307.29	305.21	305.19	304.86	305.61	306.67	305.46	308.17	305.39	305.77	305.11	302.4	305.64	306.65	305.1	304.65	307.26	304.35
314.52	313.32	312.95	313.35	315.62	312.6	314.56	312.46	316.29	315.57	315.12	315.46	315.06	315.51	316.35	313.71	314.73	314.22	313.31	316.38	313.59	313.09	311.97	315.02	315	315.61	312.64	315.29	313.47	313.73	315.96	314.96	313.67	316.54	314.49	315.26	315.53	316.26	313.33	313.75	313.39	315.56	311.09	317.72	317.2	313.29	316.8	314.15	315.37	314.36
305.83	306.62	307.13	304.24	307.98	305.3	307.57	305.42	305.28	307.07	305.04	304.84	308.41	306.27	305.37	308.42	308.77	305.49	307.76	308.88	305.74	307.81	305.99	306.52	308.57	306.44	305.56	303.51	306.69	305.28	306.13	304.92	308.77	308.1	306.99	309.57	305.78	307.04	304.89	304.65	307.07	309.86	307.7	305.65	305.89	306.03	305.33	306.52	306.54	309.67
297.72	292.86	293.91	293.59	294.21	292.61	291.8	294.13	294.41	296.14	291.38	294.26	292.83	294.13	294.87	295.12	291.21	291.45	294.96	292.12	290.76	294.84	294.22	291.19	292.92	294.64	294.64	292.04	293.49	293.96	294.66	296.04	293.07	295.13	295.45	294.09	291.99	293.75	295.12	294.2	291.95	292.73	293.47	293.87	292.93	293.76	293.45	292.61	293.02	292.58
317.49	316.48	318.03	319.31	320.47	317.26	318.52	320.88	320.58	317.83	315.39	318.47	320.24	317.55	318.55	318.66	319.66	318.69	317.23	320.2	319.67	316.54	318.55	318.68	320.12	319.66	316.4	314.63	320.25	317.96	316.85	317.21	316.62	317.84	319.69	320.11	318.05	317.53	318.5	317.1	318.86	317.64	319.45	317.24	320.11	318.84	318.31	315.61	317.32	318.88
314.63	311.77	317.94	312.25	310.62	314.46	312.15	316.05	312.69	314.45	314.07	313.05	313.68	313.86	313.66	313.4	314.59	313.75	316.08	314.43	314	315.79	315.2	312.24	312.52	314.15	313.2	313.44	314.97	312.06	312.91	315.07	315.98	316.45	316.11	312.97	314.27	313.73	314.85	314.72	314.58	314.38	313.13	314.42	314.22	313.7	314.48	312.23	314.3	316.86
325.45	324.6	329.38	327.25	325.31	326.78	326.91	325.43	328.08	324.72	326.98	327.46	326.68	326.45	325.55	327.78	326.05	327.1	326.86	327.93	327.84	330.59	328.53	325	324.18	325.92	327.31	328.63	329.74	325.11	328.08	326.12	328.38	328.11	327.12	326.64	330.35	327.84	324.95	328.09	328.51	326.93	329.65	324.21	329.56	327	328.39	327.26	327.11	325.86
320.14	320.42	317.95	317.13	318.75	319.02	317.15	317.1	319.59	316.57	316.73	318.21	318.71	317.34	317.38	317.67	321.06	319.78	317.01	317.01	316.89	317.85	318.14	321.54	317.79	316.75	318.97	317.4	317.65	317.25	317.76	316.96	317.59	318.8	316.58	319.36	317.73	319.34	317.47	315.3	318.34	318.72	317.71	316.49	315.8	317.2	316.52	315.59	318.32	317.6
326.32	324.42	324.86	324.51	326.15	324.85	325.34	324.25	326.65	325.03	325.81	326.49	328.09	325.73	324.74	327.54	323.63	327.74	324.74	324.38	325.43	324.36	326.7	330.08	325	323.03	324.01	327.29	327.59	325.72	325.92	325.49	326.06	323.05	326.57	319.69	325.28	325.38	325.24	323.45	324.2	322.48	326.25	324.81	324.55	326.42	325.26	326.12	326.58	326.27
310.46	309.55	312.07	311.52	307.64	311.39	310.89	310.84	312.14	313.08	312.67	312.29	312.49	312.03	308.87	314.23	312.93	310.61	308.05	309.04	311.06	311.8	310.66	312.37	309.86	315.96	310.73	312.66	311.12	312.82	308.81	312.37	311.1	310.13	313.74	311.4	313.76	311.11	310.9	312.77	311.68	309.94	310.16	310.81	311.32	311.93	311.23	312.72	311.1	311.32
306.01	307.86	303.37	303.98	304.11	306.95	307.39	306.4	306.8	304.92	306.96	305.66	309.46	303.93	306.7	306.33	307.24	304.94	305.83	306.6	307.25	306.12	307.46	306.03	306.21	305.02	307.08	306.56	307.19	306.9	305.39	307	303.98	305.98	307.21	303.38	306.27	305.78	306.84	306.92	303.85	306.43	305.84	306.37	306.95	308.13	305.59	305.23	305.41	305.92
305.54	304.7	302.96	302.3	302.92	304.75	305.55	301.81	302.25	305.45	305.35	304.68	303.03	304.12	306.7	304.1	304.94	306.42	303.57	303.62	302.54	302.65	303.64	303.23	305.59	303.51	303.93	303.34	306.39	302.52	301.98	303.51	304.86	306.75	302.71	303.03	304.63	302.66	303.57	305.23	305.26	306.98	303.91	305.41	304.56	305.26	306.95	304.71	304.51	305.23
309.97	307.63	310.31	311.52	313.31	308.16	308.73	310.23	312.47	309.05	310.31	307.64	308.28	311.07	310.23	309.66	310.23	309.8	309.59	310.62	310.26	310.06	311.63	309.34	310.5	310.56	309.15	308.37	311.18	310.5	311.85	309.72	309.71	309.05	312.03	310.69	309.61	308.12	306.85	309.76	306.78	312	313.59	310.62	308.55	310.48	310.31	309.85	309.76	311.76
294.06	294.17	296.11	293.62	298.05	298.41	295.09	291.88	296.08	296.07	294.53	294.18	296.07	296.85	292.78	295.04	294.97	298.75	295.92	296.82	294.63	294.38	293.89	295.44	295.49	294.2	293.71	293.78	293.57	294.05	296.42	296.11	296.64	295.47	295.42	296.07	297.31	296.18	293.51	293.37	297.31	293.96	294.38	297.06	297.1	292.79	296.55	294.38	291.91	296.45
307.82	306.18	305.02	303.96	303.84	303.6	306.08	306.87	307.61	304.66	306.23	307.41	306.58	302.89	304.76	304.61	308.36	304.82	306.09	304.04	306.12	304.92	302.69	303.97	303.76	305.63	303.94	305.49	304.77	307.17	303.47	304.88	306.75	305	303.77	305.92	307.7	307.73	304.19	306.94	304.86	302.85	306.47	307.55	306.03	305.11	306.4	305.14	304.54	306.54
296.47	297.83	298.58	299.56	295.82	296.79	297.45	295.74	296.88	295.91	298.31	300.15	298.08	296.66	296.48	296.28	299.74	296.65	298.51	297.17	297.13	296.06	295.84	295.84	296.1	297.46	294.85	299.16	296.64	299.62	297.26	297.31	296.93	296.79	296.8	298.58	297.01	293.75	298.6	298.94	295.23	295.93	295.9	296.33	299.11	298.7	297.08	298.41	299.34	298.38
310.57	315.21	310.04	312.46	314.24	311.41	312.97	312.84	313.79	313.17	313.14	313.99	315.36	314.03	314.88	315.22	313.64	314.79	313.29	315.59	316.58	313.83	314.27	312.71	314.78	313.51	314.84	315.47	313.49	313.64	313.96	312.54	314.48	314.27	314.51	314.23	313.36	314.17	310.63	315.38	314	312.72	317.91	315.08	315.58	311.56	313.52	315.06	313.7	311
314.7	316.24	312.96	314.18	313.74	311.92	313.73	316.14	315.45	313.35	315.21	315.66	314.28	312.69	315.67	316.62	315.02	312.63	313.1	314.46	315.09	313.68	313.88	314.32	311.82	314.64	314.43	315.68	315.32	314.52	315.47	313.36	314.25	316.08	313.37	315.11	313.51	315.35	315.18	314.32	313.33	313.85	314.47	315.8	313.67	314.15	314.75	313.57	314.28	312.09
318.94	317.23	319.75	316.07	319.2	319.15	319.37	316.64	318.91	318.88	315.6	320.36	316.24	321.34	317.11	317.65	318.8	317.77	321.74	319.63	319.97	315.75	318.8	320.61	319.91	318.73	315.4	317.97	317.1	318.85	314.06	318.36	320.47	316.27	319.54	314.92	316.56	319.57	317.65	317.47	319.2	318.63	316.45	320.01	320.23	319.29	318.82	318.98	317.64	317.65
305.04	304.69	305.88	304.48	305.72	303.16	304.3	306.98	306.08	303.38	306.04	304.2	304.34	306.74	304.29	303.83	304.79	303.06	303.68	302.4	304.52	306.28	303.56	306.33	302.2	305.27	305.65	307.04	303.06	304.38	305.5	303.49	304.89	303.11	302.78	302.16	304.17	304.8	304.23	306.72	304.2	304.39	306.24	305.77	302.78	304.51	307.1	304.73	305.05	304.85
305.56	303.88	305.32	306.86	309.42	306.94	304.51	305.68	307.43	303.79	304.05	307.13	306.75	306.08	305.47	306.63	305.46	307.19	306	306.58	307.56	307.28	306.82	307.79	304.46	304.64	308.03	304.08	307.13	306.5	305.94	307.88	305.78	306.3	306.69	305.17	307.76	304.31	305.44	306.64	306.53	305.92	305.96	307.5	303.85	306.05	307.17	306.89	310.47	306.1
311.45	312.84	312.33	312.52	314.31	311.39	314.4	313.21	313.23	314.33	312.57	313.91	311.52	313.64	313.05	314.97	314.68	313.93	313.93	316.12	315.04	315.16	311.86	312.5	313.19	313.81	311.56	311.58	314.23	311.08	314.23	312.63	313.58	315.15	313.36	315.47	315.17	315.26	311.57	315.8	310.5	312.79	312.76	312.47	314.71	314.27	311.39	311.02	314.99	313.65
301.2	303.05	300.71	300.46	302.16	301.36	301.4	301.21	300.96	301.5	300.21	299.93	302.09	300.16	300.03	304	301.17	300.14	298.43	302.41	299.2	301.99	301.31	301.23	299.55	301.04	303.77	300.5	301.99	302.75	300.45	301.79	299.47	300.86	301.61	301.98	301.37	301	301.39	300.92	303.4	299.03	300.6	303.45	301.38	301.95	300.5	301.43	301.44	301.2
311.48	310.23	310.2	311.07	311.14	311.52	309.18	310.27	309.23	311.97	310.95	311.23	308.77	308.6	311.34	312.2	313.1	310.32	311.03	312.29	311.2	311.08	310.43	312.54	308.96	311.83	311.87	309.98	311.11	312.48	313.29	311.24	312.12	311.94	311.81	312.27	313.19	312.17	309.24	312.16	310.52	310.59	309.44	312.15	309.62	309.28	309.96	310.56	310.23	313.85
315.5	316.13	316.36	314.38	316.02	313.35	315.94	315.96	315.87	313.4	316.56	315.5	315.41	315.08	313.09	313.38	316.93	312.3	316.5	317.46	315.87	315.97	316.57	314.44	316.85	312.62	314.94	316.33	316.46	317.67	316.46	315.43	314.64	314.2	317.18	314.89	315.61	314.96	314.58	313.98	313.36	312.98	316.78	316.23	314.63	315.34	313.07	312.87	315.71	316.64
302.48	302.32	303.64	303.1	302.16	304.77	302.53	302.65	302.81	304.63	300.96	304.28	301.46	302.12	303.22	302.36	298.18	303.73	305.45	302.89	302.12	301.09	304.08	304.19	304.69	304.01	303.95	299.92	302.64	305.96	302.14	299.91	303.62	304.31	302.26	302.56	300.58	302.76	302.33	303.51	300.47	303.5	302.3	303.76	304.92	302.52	301.83	304.47	303.61	305.33
303.79	303.93	305	300.45	304.22	301.41	302.34	302.79	301.91	302	302.87	301	304.37	303.03	301.58	302.42	300.71	301.46	301.61	301.36	302.99	303.34	302.04	300.45	303.76	302.8	303.6	303.52	303.1	300.6	301.43	304.09	299.21	302.14	299.97	301.96	301.59	301.49	302	302.37	301.38	302.01	301.44	303.17	298.8	303.5	300.73	302.36	304.58	303.32
305.85	306.47	306.45	304.61	304.65	302.71	302.08	305.49	304.26	305.08	303.8	304.85	303	302.16	305.43	305.58	301.17	305.24	304.89	304.9	304.3	305.65	305.69	304.07	301.86	304.21	303.69	305.07	306.4	303.7	305.71	303.68	303.22	303.35	301.72	304.5	302.05	303.75	303.33	306.64	304.38	302.34	303.92	301.99	304.36	304.86	302.84	302.76	304.13	303.79
301.48	303.84	302.27	305.3	303.75	304.4	304.36	303.43	302.57	303.26	303.45	302.67	302.17	302.54	304.28	304.22	301.16	304.35	307.19	304.22	306.23	307.24	305.31	303.2	305.19	306.16	304.72	301.19	303.39	302.69	304.18	305.48	303.32	302.6	303.5	304.1	301.75	305.47	303.48	304.53	302.62	305.43	302.51	303	301.76	305.21	302.96	303.04	302.9	304.41
305.56	304.86	306.15	303.84	304.53	305.05	304.62	306.56	302.77	303.98	306.73	306.63	305.77	304.58	303.91	304.24	302.18	303.49	304.49	306.12	303.74	303.06	304.72	304.93	305.79	302.79	304.73	303.31	305	305.15	305.66	305.34	303.74	303.39	304.3	304.87	304.93	303.49	304.06	303.41	304.76	304.31	304.27	304.38	305.33	305.63	301.87	302.93	304.57	305.47
305.62	304.83	306.74	306.31	306.54	307.86	306.13	305.65	305.32	306.71	307.3	306.97	306.53	304.48	305.95	307.01	305.08	303.41	304.35	307.85	303.49	306.89	307.28	306.34	304.63	306.43	305.53	305.66	305.49	309.37	304.93	308.13	306.05	305.88	306.72	304.41	308.46	305.98	308.75	305.91	306.32	304.29	305.93	305.43	306.49	304.17	305.95	305.84	303.95	305.35
304.94	302.91	302.99	301.56	301.24	300.91	302.49	301.04	303.48	301.51	301.27	304.01	299.31	301.8	301.21	301.26	303.52	301.95	299.91	300.55	302.26	302.12	301.91	305.25	302.08	302.32	304.31	305.49	301.49	304.23	300.6	301.76	301.56	302.39	301.95	302.78	302.78	301.34	299.15	303.91	302.12	302.38	300.61	306.3	302.35	302.64	303.05	302.41	301.73	302.7
293.56	294.47	294.74	292.57	294.01	292.85	291.99	295.19	295.29	294.33	292.33	294.74	292.55	295.93	293.01	292.31	294.14	296.15	296.17	294.3	293.86	295.65	298.21	293.48	294.22	293.84	293.37	295.84	293.16	292.59	292.05	294.04	292.55	293.74	295	293.35	294.69	293.75	293.03	296.14	292.56	295.41	293.57	292.47	296.94	296.27	296.69	293.14	293.32	294.91
317.07	315.79	317.27	315.09	319.65	318.48	317.08	316.46	316.9	317.13	319.3	318.5	316.73	315.86	317.17	317.82	314.43	317.42	316.66	317.18	315.25	318.03	314.93	317.64	314.9	317.55	317.31	315.7	319.29	316.17	318.37	317.24	315.78	316.75	319.13	317.99	318.74	315.01	316.72	317.93	315.27	315.96	320.56	318.8	315.72	316.7	317.57	318.6	316.01	315.19
316.05	316.99	318.26	315.31	316.2	318.42	319.68	318.33	315.8	317.15	319.84	315.59	316.24	317.96	317.03	317.51	316.85	321.17	314.67	318.72	316.86	317.57	319.09	318.93	315.69	317.45	317.38	318.73	317.14	317.07	316.92	317.04	317.69	317.91	317.43	318.18	317.25	317.51	316.24	318.25	316.09	316.01	314.16	317.15	318.53	316.04	314.26	320.15	316.3	316.63
306.98	308.81	306.91	306.37	306.66	306.1	305.51	305.39	307.81	306.09	305.6	305.22	306.21	305.72	303.29	307.73	306.27	304.85	306.9	305.13	304.67	305.65	307.07	306.29	305.29	306.92	304.85	306.12	307.67	304.62	304.67	305.03	306.83	304.04	306.56	306.01	305.04	307.09	302.87	304.86	307.56	304.47	305.62	306.65	305.06	306.37	308.67	308.55	306.2	305.44
305.18	303.66	301.98	304.27	304.5	301.79	303.03	305.13	303.25	302.78	301.32	303.42	304.62	303.2	306.11	302.15	302.05	304.09	304.87	301.69	303.03	303.68	304.44	303.43	301.43	304.39	304.49	302.77	303.22	302.96	302.44	302.7	302.29	301.71	300.03	301.77	303.35	303.41	303.25	302.73	303.36	304.49	303.36	304.94	301.12	303.76	304.31	305.01	303.84	304.54
315.32	315.07	315.66	315.06	315.29	315.05	313.17	318.39	315.97	310.89	314.21	313.48	314.46	315.9	314.49	317.72	316.24	317.33	312.91	314.02	315.28	314.41	315.42	314.32	315.98	313.52	315.78	314.62	317.31	316.19	314.93	317.02	313.73	313.2	316.39	312.92	315.27	310.92	313.54	315.06	316.24	316.31	315.73	313.8	315.82	314.72	314.58	315.56	315.1	316.02
305.34	302.84	302.95	302.3	303.55	305.58	305.29	306.49	302.87	305.36	302.75	303.93	301.78	304.58	302.77	303.08	305.94	302.28	304.4	306.67	305.94	307.38	303.5	304.3	302.45	303.79	302.1	304.16	304.6	305.62	305.38	305.39	307.78	306.15	303.11	305.28	306.24	308.33	305.4	305.42	303.43	304.89	304.32	305.89	306.57	304.51	306.99	303.77	306.28	302.09
306.39	305.18	304.28	305.7	304.73	305.46	308.78	304.38	307.69	302.39	307.05	305.2	305.13	305.99	306.66	305.69	306.35	305.75	305.53	305.98	306.85	306.98	304.24	307.85	305.87	307.21	306.15	304.04	305.42	307.48	306.82	303.72	308.05	308.01	306.77	306.22	307.41	303.29	305.94	306.38	308.48	305.62	307.32	306.34	308.88	305.65	307.71	307.49	308.21	305.26
295.8	296.85	298.73	296.73	296.6	297.44	298.9	297.38	298.71	293.71	294.54	296.04	294.35	296.3	297.18	298.69	297.65	294.99	296.8	293.74	296.96	294.06	299.24	299.89	298.82	294.34	296.98	297.46	297.74	299.45	298.84	297.76	295.03	295.09	297.2	298.77	297.13	298.66	298.36	297.4	296.5	298.53	293.33	293.81	296.6	296.13	292.8	296.45	297.17	295.01
301.06	303.32	302.48	305.24	302.71	301.84	303.93	302.88	300.41	304.25	302	301.05	300.44	303.6	303.17	302.5	300.57	302.8	301.13	303.13	303.43	302.06	303.65	303.84	299.69	300.96	299.88	302.66	298.03	300.91	301.7	301.57	301.33	301.78	299.46	303.17	303.54	304.79	304.96	300.28	304.4	300.54	302.51	303.99	303.76	302.82	305.46	303.87	301.57	304.44
319.65	318.54	317.11	318.18	319.57	318.34	320.75	316.22	318.47	320.1	316.77	317.6	317.62	318.7	319.54	314.04	318.74	319.06	319.05	320.53	315.64	317.85	318.08	318.52	318.95	320.47	316.85	318.97	317.03	316.37	317.66	318.6	318.58	319.29	314.14	317.35	318.29	316.67	317.56	317.89	321.28	317.46	315.51	316.52	319.55	317.64	318.71	320.77	317	318.41
328.43	327.68	326.9	327.76	328.19	327.87	329.74	327.21	326.86	328.71	328.65	328.3	328.49	328.4	327.8	330.78	330.14	328.06	328.9	328.47	327.08	326.75	328.25	328.37	326.24	331.04	328.95	328.89	329.86	328.48	329.09	329.31	328.5	326.98	327.26	327.86	326.64	328.18	329.32	326.41	328.57	326.46	326.32	326.3	327.25	327.74	328.02	323.6	327.05	328.39
293.38	295.04	292.63	294.73	294.42	295.75	294.65	293.34	296.95	295.16	294.29	295.61	293	296.1	295.19	293.01	292.69	294.84	293.98	293.29	292.11	295.51	294.16	295.88	293.64	292.9	293.56	290.16	294.39	294.14	291.37	295.52	293.78	294.8	293.51	293.56	293.33	296.91	295.53	293.47	296.39	291.07	295.76	292.4	292.25	294.1	293.32	295.62	293.02	295.87
300.52	300.72	302.07	299.43	304.13	301.05	301.08	299.27	301.79	303.24	299.44	299.61	301.72	301.33	300.01	296.92	299.64	301.94	301.02	300.16	299.99	302.63	301.36	301.13	299.15	302.1	301.13	299.03	301.63	298.99	300.16	301.65	302.56	300.05	300.52	302.81	301.12	297.91	301.85	302.96	297.03	300.9	301.64	302.9	300.73	302.21	302.38	302.34	300.46	301.41
303.02	305.23	304.26	303.45	303.6	301.45	304.28	301.03	301.53	302.31	303.19	301.62	300.51	304.36	300.53	303.06	302.89	302.52	302.33	302.52	301.5	303.14	301.01	302.2	302.88	305.2	301.91	302.62	304.35	302.57	303.91	303.32	300.09	301.78	302.02	304.08	301.67	304.74	301.19	302.31	301.78	301.12	301.8	304.38	302.75	303.3	305.11	302.22	302.26	305.58
308.39	310.22	310.43	310.67	312.03	309.37	310.62	307.98	308.4	309.58	309.87	308.38	310.41	311.42	310.38	311.66	309.18	309.44	309.95	312.21	311.47	309.62	308.91	312.26	313.5	311.14	307.68	305.92	310.71	308.64	309.78	310.8	310.54	312.06	309.22	310.33	312.25	309.36	310.24	308.83	309.04	309.34	311.52	309.81	309.34	310.47	309.72	309.24	310.55	310.98
312.7	311.98	312.88	313.56	310.51	310.5	313.85	314.43	312.31	312.48	311.16	310.85	312.13	312.49	313.9	313.27	313.01	309.89	311.5	314.51	313.79	311.65	312.52	311.36	311.78	315.99	313.94	313.17	310.25	312.54	315.42	311.58	311.9	309.56	312.88	313.35	308.41	310.36	311.34	308.81	313.6	311.67	307.25	310.84	313.84	312.94	314.28	311.38	310.91	314.17
306.53	306.82	303.67	304.6	307.29	305.88	306	306.04	305.16	303.72	305.4	306.26	307.5	303.31	305.12	305.16	305.22	306.33	302.83	305.04	304.14	304.03	302.69	306.77	305.01	303.43	301.61	301.07	305.44	303.03	304.43	303.04	305.39	304.14	306.26	303.69	302.88	305.89	306.02	306.06	306.04	304.83	306.54	303.52	304.81	304.44	306.01	305.18	304.17	304.06
305.87	306.84	306.62	304.82	305.7	305.4	302.55	304.99	304.99	305.4	302.32	308.32	304.84	305.61	307.07	305.92	307	308.03	304.3	309.28	309.85	303.96	306.05	307.37	305.67	306.49	304.45	307.85	307.36	306.68	306.4	304.69	304.59	305.14	304.43	306.87	308.22	307.3	305.73	307.18	305.56	307.35	304.39	306.77	305.69	307.14	306.48	307.5	304.34	307.14
315.37	313.19	313.84	313.17	311.81	315.18	314.95	312.44	314.51	311.67	315.26	312.54	315.08	313.5	315.99	314.53	315.3	314.02	314.68	313.66	314.26	311.04	314.58	313.92	311.53	313.84	311.15	314.36	315.81	313.37	315.33	313.35	312.01	314.83	313.72	312.21	313.61	313.85	313.18	314.52	313.29	313.18	313.62	314.08	316.22	314.77	311.64	312.17	314.65	312.32
312.71	310.59	312.77	312.84	312.7	315.01	314.59	316.01	311.92	312.6	312.87	311.98	313.19	316.15	312.35	314.85	312.91	315.38	313.54	312.87	315.04	313.45	315.36	313.4	314.76	316.83	312.34	314.19	313.4	313.72	314.99	313.07	314.81	312.7	311.94	314.81	313.06	312.74	315.17	314.05	313.27	311.55	313.97	313.18	314.93	313.7	310.66	314.6	313.63	314.01
325.88	323.4	324.47	323.42	325.74	323.16	327.4	322.8	325.29	325.6	325.78	321.7	323.76	324.63	326.27	326.3	323.06	322.42	325.53	323.35	325.99	324.61	324.92	325.47	322.73	323.21	325.81	327.76	325.04	322.28	324.78	323.32	320.94	325.52	326.37	326.01	322.87	324.32	324.43	321.01	324.65	324.87	326.63	327.41	322.3	324.06	326.58	325.01	325.28	321.68
293.89	293.77	295.84	298.14	296.33	296.16	296.5	296.37	296.35	292.98	292.48	296.3	295.96	296.41	292.38	295.86	295.57	293.45	294.04	296	295.26	292.51	294.35	294.83	294.04	295.43	296.01	295.82	293.94	295.23	296.18	296.72	294.89	295.28	293	294.5	294.71	295.6	298.64	296.01	294.85	295.94	295.95	297.66	295.55	293.47	296.82	294.97	294	296.22
300.62	298.53	303.77	299.5	299.41	301.57	299.82	300.33	301.21	300.49	299.74	300.3	300.92	300.5	297.97	301.99	298.8	300.69	299.17	301.42	299.61	300.22	298.81	300.26	301.11	300.54	301.25	299.7	300.35	296.62	298.19	299.56	301.85	300.96	300.41	301.44	300	299.82	299.46	302.73	301.34	298.03	299.44	299.81	298.61	298.82	299.53	300.73	298.82	300.58
326.35	326.93	327.86	327.11	328.15	325.69	329.03	323.78	325.51	325.33	325.41	325.25	327.57	328	327.99	326.23	325.86	326.98	327.39	326.78	328.07	326.1	327.09	324.88	326.44	327.04	327.6	330.46	326.56	325.91	323.54	328.5	323.08	326.37	328.55	328.67	327.45	327.4	328.78	327.46	324.64	325.88	326.29	325.84	327.11	326.03	328.08	325.91	327.67	324.59
308.52	309.26	310.92	310.62	310.42	312.13	308.86	312.79	309.53	309.39	309.44	310.6	307.58	309.76	310.73	309.64	308.92	310.17	309.97	309.46	307.8	310	308.07	311.92	312.68	310.51	309.42	309.3	311.1	309.35	310.81	309.14	309.92	309.46	308.88	306.66	310.66	310.72	312.89	310.29	309.82	308.74	307.82	312.72	311.32	309.92	311.63	310.34	312.55	311.35
302.8	304.19	303.26	303.1	303.4	305.22	302.52	304.81	305.28	309.75	304.48	304.7	303.37	303.28	306.95	302.27	303.03	302.74	304.45	305.43	305.36	306.03	302.23	305.25	302.82	303.75	305.05	304.14	304.4	305.53	305.01	305.13	304.2	304.85	302.09	303.32	302.01	302.18	304.47	303.22	304.84	305.25	305.68	303.98	302	302.14	305.39	302.95	306.28	302.7
327.22	325.23	327.45	327.13	327.62	331.75	327.15	326.49	328.57	325.06	326.54	325.58	325.75	329.06	328.46	325.47	326.61	329.15	328.72	327.97	324.94	328.08	329.25	326.51	325.4	327.74	326.94	326.85	326.99	327.63	324.36	327.42	327.99	326.43	328.9	326.48	325.84	329.14	327.29	327.56	327.31	327.85	325.87	324.63	329.26	327.07	325.99	328.31	325.76	328.17
310.33	311.16	312.92	311.52	313.71	313.78	312.32	310.28	311.89	310.56	313.92	312.35	308.73	311.51	312.18	311.05	311.59	311.22	311.5	310.67	310.24	311.59	311.97	309.37	313.98	312.12	310.93	310.94	314.27	310.23	312.72	309.34	311.64	311.83	312.48	311.43	310.1	310.7	309.5	310.9	309.21	312.39	311.77	311.19	312.34	311.88	310.55	309.92	310.66	311.34
303.89	304.17	304.92	304.11	304.27	305.08	304.37	302.91	304.62	302.2	305.48	304.04	303.58	303.56	305.82	304.75	303.22	304.47	304.75	305.18	303.57	304.74	303.62	305.32	305.44	304.25	304.15	304.63	305.48	301.09	303.44	307.15	305.52	302.28	306.05	304.41	306.68	305.53	305.48	304.5	305.67	304.82	302.2	307.13	303.35	306.23	306.37	304.23	302.03	305.01
305.43	308.46	306.64	306.16	308.36	305.57	307.47	304.52	306.61	305.45	306.99	307.93	307.57	308.02	305.76	305.15	303.14	306.87	308.87	307.81	306.4	307.38	305.19	305.89	305.76	306.26	306.08	309.52	308.04	305.28	307.77	307.16	305.63	307.54	304.59	305.71	304.27	305.24	305.41	305.49	307.58	308.8	306.54	305.57	306.59	302.54	304.41	305.04	304.18	306.02
303.66	306.57	304.86	304.71	304.46	304	303.63	305.83	303.69	303.55	303.31	306.27	304.78	308.37	305.95	303.4	305.77	305.36	305.19	305.95	305.02	303.18	307.16	306.56	305.12	303	305.4	306.24	300.96	304.59	305.6	304.71	305.67	304.51	305.71	303.43	304.76	303.71	305.38	305.14	302.83	305.23	304.6	304.27	304.01	304.62	303.97	303.93	302.55	302.77
316.84	315.26	318.27	319.7	321.09	317.71	318.83	320.23	318.17	319.11	319.54	318.38	317.85	319.06	318.52	316.9	318.51	318.6	316.19	315.6	318.35	315.69	319.17	319.85	318.31	317.87	320.57	318.42	316.57	319.25	318	320.67	315.89	317.68	319.04	318.78	319.68	318.73	319.36	320.69	318.02	319.8	318.35	318.42	316.43	317.68	316.65	317.1	319.17	319.18
309.62	308.13	311.51	310.48	308.47	310.73	307.16	310.45	308.95	311.59	309.81	310.51	307.63	310.01	307.41	309.43	308.54	309.21	306.59	308.76	308.14	309.11	307.75	308.28	308.7	308.75	308.96	309.76	307.97	308.37	309.21	306.74	308.25	307.81	307.38	309.5	308.59	308.44	309.9	308.57	308.88	306.82	307.72	311.47	308.8	307.57	310.51	306.93	310.21	307.06
312.08	313.8	311.22	313.14	312.75	312.15	311.36	315.8	313.09	316.2	313.64	313.34	311.82	313.2	314.52	310.22	314.6	313.01	313.36	312.82	313.46	314.61	315.13	314.9	312.73	310.51	312.63	312.11	313.68	312.09	312.27	315.06	312.31	310.45	313.03	312.89	309.11	311.13	314.93	311.19	313.63	316.02	312.59	311.84	312.91	312.61	311.76	312.1	311.13	313.08
314.54	317.65	318.83	318.4	316.82	316.28	315.3	318.04	320.39	319.6	320.03	319.46	319.52	316.88	317.25	316.6	317.33	319.58	318.01	316.94	317.65	319.39	317.98	318.79	321.3	316.53	316.78	317.92	317.67	317.37	316.61	317.55	319.13	318.81	318.96	318.46	320.31	316.76	317.94	318.38	318.8	319.18	319.18	318.32	319.82	318.09	319.15	318.82	316.09	317.01
304.23	306.41	305.14	307.3	304.84	307.29	306.95	305.24	305.29	308.59	303.27	306.25	306.69	307.38	305.3	304.78	306.31	304.7	306.12	305.63	305.28	303.72	305.42	305.45	305.97	306	304.2	304.53	305.3	305.5	305.97	304.91	303.06	303.15	304.05	302.82	307.67	306.53	306.57	302.9	304.23	305.9	306.65	306.58	306.53	305.72	302.87	306	305.05	303.82
305.32	304.76	304.67	306.06	303.47	308.53	304.98	302.11	305.08	303.91	306.19	304.14	304.69	303.31	306.17	305.64	303.64	304.96	303.81	301.93	304.57	304.74	306.26	302.1	302.63	304	305	304.96	305.46	302.01	304.75	303.98	303.45	306.23	304.65	304.85	306.53	303.71	303.18	303.58	305.7	300.98	306.13	303.32	307.48	304.63	303.11	303.99	302.91	302.59
311.79	311.88	312.88	310.98	311.68	310.91	308.45	311.45	310.06	310.71	310.4	309.77	310.75	309.73	310.47	313.61	309.54	311.36	310.85	309.54	310.05	310.69	311.77	312.15	313.75	309.92	308.22	311.92	310.41	310.62	309.16	310.59	309.12	312.13	307.78	311.87	311.92	308.84	311.96	311.96	314.46	309.95	311.5	309.21	310.48	308.58	307.97	311.25	308.43	310.42
325.64	328.46	328.44	330.66	330.15	325.03	325.34	327.12	329.32	328.88	326.06	327.03	328.78	327.89	329.05	325.74	327.87	329.48	326.45	330.48	330.35	330.73	326.59	328.92	329.92	327.32	326.84	329.51	328.31	328.53	327.04	328.36	329	328.11	330.13	330.12	327.89	327.46	327.91	327.48	327.29	327.2	328.86	330.39	329.03	329.67	330.29	330.15	326.83	327.13
301.29	302.83	302.92	304.06	304.16	305.21	304.61	304.03	303.73	302.32	304.27	304.09	306.37	304.38	303.79	302.79	303.26	303.73	299.25	305.22	304.29	305.3	305.36	306.82	303.19	304.9	303.24	303.24	304.32	304.63	301.77	306.05	303.84	304.93	302.88	303.43	303.11	302.9	304.01	301.67	303.87	303.46	303.69	306.73	301.27	305.13	304.58	304.97	303.31	303.2
298.04	298.57	297.53	295.66	295.12	296.39	297.42	298.56	295.97	298.01	296.68	293.95	297.44	296.71	297.77	296.12	295.81	294.57	291.96	296.44	297	298.45	293.81	295.91	298.15	295.96	297.22	299.24	299.25	296.85	296.93	296.73	296.75	297.29	296.73	297.06	298.32	297.28	296.38	299.49	298.66	295.52	300.92	297.59	297.12	294.22	297.52	295.89	295.45	297.3
312.36	315.07	313.01	313.02	313.87	311.53	309.66	314.2	314.3	313.22	311.89	313.5	312.81	311.86	313.5	312.96	312.66	315.22	315.88	311.59	312.77	314.91	311.42	313.79	313.69	313.13	312.03	315.88	315.2	312.08	313.83	312.11	312.59	314.8	314.35	311.11	313.96	313.37	314.55	314.24	313.9	314.38	312	312.78	309.63	312.13	312.7	312.12	314.38	311.53
315.23	313.54	313.19	311.96	315.21	312.71	314.83	316.83	314.81	314.47	314.33	312.8	313.55	315.46	317.46	313.68	313.46	315.27	311.66	316.54	312.96	314.91	313.25	313.32	313.02	312.78	314.35	312.81	313.08	313.99	312.81	313.72	313.32	313.75	311.54	313.98	312.35	312.46	312.96	313.82	314.57	314.07	313.92	314.34	316.89	314.51	312.69	313.51	315.93	315.6
303.25	301.19	301.78	304.86	301.38	301.85	305.18	305.33	303.75	305.27	303.73	304.56	304.73	304.21	304	304.65	304.86	304.12	302.19	301.59	302.68	305.22	303.44	304.95	302.23	304.15	304.34	304.17	300.37	304.95	303.69	303.52	302.97	303.22	304.85	303.94	303.26	304.98	304.11	301.74	302.5	304.49	303.03	302.27	305.08	302.68	302.15	302.35	305.23	303.94
300.44	300.14	299.29	303.18	303.66	300.24	299.2	301.74	300.93	302.3	301.14	300.87	301.4	301.78	300.59	298.46	301.05	299.39	303.07	299.54	297.36	298.4	299.6	300.71	301.99	299.45	299.27	302.67	302.18	300.41	303.53	301.01	298.53	301.47	301.69	299.29	298.96	298.36	298.71	303.36	301.42	300.35	299.49	298.66	301.97	301.46	302.83	299.42	303.76	303.99
299.08	301	300.22	299.87	301.49	302.37	300.62	301.27	297.48	301.46	297.72	298.47	301.11	299.12	299.5	299.83	297.3	299.62	298.77	300.2	300.8	300.37	299.27	299.76	302.09	302.22	302.32	300.85	302.37	298.08	298.99	299.25	299.28	302.23	297.85	299.88	296.64	298.46	297.55	298.52	301.88	297.72	299.42	297	299.72	299.88	299.04	300.82	299.48	298.4
304.13	300.6	303.32	301.41	303.72	303.98	302.71	302.08	302.85	302.01	304.16	302.32	304.84	304.27	303.04	302.18	304.78	306.18	301.7	304.56	303.32	304.44	303.77	304.96	303.68	303.79	304.13	304.96	304.95	303.11	300.08	305.06	304.7	304.32	303.54	305.29	303	301.94	304.97	300.51	304.32	304.7	302.7	303.51	303.89	303.58	304.64	306.11	300.17	304.25
296.1	295.61	293.67	296.51	295.52	297.45	294.19	294	296.26	293.29	294.82	296.19	294.99	294.78	295.98	296.44	292.3	295.36	295.35	294.87	292.02	294.93	293.29	294.81	293.07	293.78	295.97	292.14	294.34	294.71	295.38	293.1	293.76	292.75	295.02	294.67	295.61	294.28	294.43	295.6	297.01	295.06	295.05	297.33	293.87	295.96	296.44	295.91	294.54	293.09
312.51	312.63	314.49	313.79	314	313.17	317.58	312.36	316.5	313.3	313.36	313.11	312.61	315.8	316.24	314.18	316.52	315.52	315.72	312.39	314.96	312.38	315.02	313.56	312.73	313.97	314.18	315.63	313.72	315.03	312.11	314.1	313.11	315.22	314.52	313.3	311.75	315.94	315.76	313.95	312.76	313.26	315.32	313.64	313.75	313.6	312.78	313.52	312.91	313.17
301.12	301.8	301.66	302.32	302.36	301.9	302.52	302.29	302.02	302.03	301.96	303.76	300.32	302.8	301.98	301.97	300.54	301.82	304.73	303.84	301.02	300.41	302.03	301.56	302.24	302.16	298.94	301.41	302.2	300.43	302.94	303.79	303.25	303.51	302.79	302.71	302.1	300.16	302.15	301.15	300.15	303.05	303.22	302.46	300.01	302.39	303.02	302.52	302.44	305.58
302.4	301.97	302.32	302.96	302.87	303.89	304.59	300.57	303.29	305.33	302.59	303.38	304.87	303.2	301.31	301.48	302.47	301.24	306.26	302.12	305.71	309.04	302.62	303.71	302.31	301.11	302.01	304.05	302.92	304.5	301.74	303.44	302.65	302.42	302.79	304.13	303.47	300.93	302.48	305.07	305.67	304.74	305.07	303.76	304.23	303.31	301.95	303.78	302.28	305.08
312.14	308.84	307.87	310.62	310.71	309.49	308.65	309.92	309.7	308.06	307.76	310.39	308.09	307.63	308.29	307.81	309.09	308.96	309.85	309.45	307.75	309.54	313.74	306.74	308.58	307.43	309.62	307.58	309.14	309.84	307.39	310.79	308.29	310.28	308.59	309.33	306.88	308.66	306.72	308.86	305.35	308.24	309.17	309.07	307.46	309.49	309.79	308.38	305.23	307.93
293	292.24	293.2	295.37	291.95	296.82	292.76	294.97	293.8	292.74	295.32	292.92	293.22	296.74	294.7	294.73	297.35	296.94	296.01	295.99	295.35	295.64	295.28	296.3	292.01	293.7	294.41	295.37	294.51	294.34	295.63	295.81	296.64	294.62	293.69	293.28	297.94	293.62	292.45	293.79	297.95	295.29	292.16	292.25	294.67	293.09	295.18	295.76	296.91	297.09
310.89	312.32	312.31	310.21	309.11	313.57	311.59	311.88	310.27	312.55	310.8	307	313.3	309.16	311.56	311.68	310.96	311.42	309.44	312.85	311.62	310.6	311.02	310.08	310.03	311.02	312.27	311.66	309.3	311.05	310.61	310.53	311.92	310.88	309.26	310.56	310.44	309.92	310.42	314.69	311.66	310.44	308.91	310.74	309.68	310.27	308.77	311.35	310.25	310.56
298.48	298.78	297.85	299.28	298.29	296.32	298.3	297.99	298.62	298.8	296.92	295.47	296.62	297.34	299.98	295.34	299.85	296.37	299.66	298.19	294.7	299.35	295.19	297.81	298.66	296.96	295.37	297.06	293.52	296.53	297.62	297.58	295.45	296.51	297.1	296.7	294.94	297.4	296.18	296.05	297.12	298.13	296.47	295.38	294.62	294.57	297	297.94	297.61	296.31
325.94	328.37	323.25	324.87	325.69	323.84	326.03	323	325.62	325.77	325.12	327.17	324.19	327.18	326.07	325.09	324.23	326.16	324.23	324.04	325.14	324.86	326.7	326.62	322.87	326.9	324.12	325.12	323.86	325.3	325.18	327.73	324.43	323.43	326.83	321.62	325.25	322.82	325.99	326.82	326.64	324.44	324.17	326.1	324.97	327.56	325.89	326.17	325.48	328.06
302.58	303.67	302.42	304.99	301.46	302.46	303.09	304.81	304.95	300.56	302.44	303.62	303.16	303.12	303.2	305.85	302.92	301.25	303.19	304.91	303.25	302.61	301.48	302.39	303.02	302.81	305.68	302.88	304.8	302.38	302.56	303.04	300.39	302.47	305.08	304.08	304.44	301.59	303.64	300.82	304.27	303.23	305.66	302.97	303.45	301.57	304.31	303.37	303.88	303.29
295.43	294.73	295.24	295.93	294.79	295.1	295.42	294.25	296.51	293.49	293.5	295.9	293.8	294.11	295.52	293.87	293.95	295.85	295.13	295.73	298.08	294.47	294.17	292.74	295.77	296.87	293.9	291.93	292.57	293.47	294.65	296.38	296.67	296.61	293.17	293.01	292.09	295.63	295.58	295.52	294.71	297.81	294.57	296.3	295.39	294.11	298.4	295.1	295.02	296
310.81	311.13	310.72	309.57	311.05	310.43	309.91	308.92	310.82	311.54	308.21	309.32	310.82	309.49	311.97	310.65	310.66	308.9	312.27	310.66	311.52	311.53	310.63	310.23	309.63	309.94	311.94	309.77	309.06	309.91	308.91	309.46	311.65	310.23	311.81	311.07	310.03	309.01	312.32	311.57	311.32	312.1	310.19	309.07	312.52	311.64	309.1	309.78	313.14	311.33
303.32	308.18	304.61	306.4	305.47	306.36	302.4	304.59	303.78	304.87	306.09	305.51	302.82	305.43	303.64	306.39	304.86	308.06	305.83	305.3	304.18	306.25	306.02	305.71	307.24	304.18	305.66	305.31	306.11	305.84	306.49	306.33	305.21	304.67	302.18	305.65	303.21	304.78	303.67	306.01	303.27	302.24	302.96	305.63	303.52	303.59	304.58	307.5	307.51	305.96
312.02	311.55	313.69	314.39	313.63	311.34	310.66	313.59	312.73	315.42	313.93	311.16	311.74	312.87	312.72	313.37	312.6	312.76	314.04	312.95	314.35	314.4	314.79	313.99	313.34	313.35	312.54	316.56	312.41	312.19	314.67	313.81	315.4	311	313.09	314.98	313.59	312.58	314.07	313.7	314.53	313.98	312.39	313.43	313.43	310.64	313.11	316.96	312.96	313.96
311.65	314.1	315.42	313.54	312.72	314.73	312.04	314.57	315.02	312.54	315.35	312.25	312.83	313.45	314.17	316.75	312.57	316.36	312.41	312.21	310.88	308.83	314.14	312.63	312.33	317.33	314.97	314.39	311.57	313.24	314.97	312.62	313.81	312.62	315.7	313.69	313.96	313.63	314.48	312.1	315.27	312.8	313.83	312.56	312.43	316.59	314.75	316.22	315.34	314.59
310.85	311.48	309.72	310.04	312.54	311.47	310.7	310.27	309.88	309.8	311.64	309.06	308.3	311.4	310.3	311.08	311.63	309.38	310.62	312.19	309.62	312.03	308.87	309.13	310.17	311.16	312.6	309.54	311.07	308.64	308.9	310.67	311.21	309.58	312.67	312.37	309.59	311.29	309.61	311.79	308.96	311.09	311.12	309.39	310.27	310.28	312.34	310.42	312.69	313.72
315.9	316.85	316.05	313.85	316.61	316.13	315.85	313.5	315.03	314.06	314.96	314.9	312.67	313.09	314.52	313.24	314.53	315.22	317.95	314.5	316.5	315.19	316.79	314.43	310.11	314.63	315.7	316.08	314.66	315.63	312.1	314.22	316.24	315.25	316.91	313.81	315.17	315.13	314.03	315.54	317.28	313.49	315.42	316.9	312.66	315.88	316.16	315.76	312.46	315.7
315.87	312.95	313.89	315.98	318.72	311.61	314.17	317.17	314.9	312.83	316.01	315.18	315.25	316.25	315.55	314.77	316.86	314.12	313.75	313.95	314.13	314.58	314.47	315.35	313.33	313.67	312.72	314.72	313.99	315.02	313.35	315.81	313.34	315.44	315.03	312.79	316.42	313.72	317.5	313.37	315.39	314.45	313.75	315.52	314.67	314.43	314.75	316.97	316.52	314.97
314.62	315.41	314.82	313.61	315.36	314.4	314.78	313.71	314.38	314.55	315.74	315.03	312.63	312.02	311.63	313.69	315.78	312.53	313.43	315.84	315.32	315.78	313.99	316.71	313.13	314.63	315.83	314.25	312.96	314.44	316.73	313.83	312.9	316.45	315.55	312.43	312.85	313.68	313.38	313.42	316.93	313.76	313.8	313.56	312.68	314.89	314.78	314.59	313.04	312.85
315.78	316.64	320.45	318.98	317.89	319.1	319.26	316.75	318.11	318.39	318.41	318.32	318.72	316.96	318.14	317.5	318.69	316.78	317.06	318.42	316.23	320.65	318.89	319.38	318.95	317.52	317.77	317.78	317.2	319.78	318.64	319.8	318.51	319.01	319.66	318.52	320.37	316.8	317.04	319.69	317.51	318.22	319.98	318.78	317.3	315.21	317.98	318.06	320.65	317.18
305.36	306.17	306.34	305.42	303.3	304.61	304.66	305.83	307.07	305.63	305.75	306.51	306.5	304.51	304.11	304.71	304.33	305.08	305.8	306.23	308.13	305.48	306.61	302.75	304.64	304.63	305.68	306.66	303.45	308.49	305.86	307.06	306.76	303.29	303.86	306.02	304.45	305.72	305.07	305.2	305.72	305.79	304.28	305.32	307.62	303.57	307.18	303.25	304.96	306.01
326.02	326.72	328.37	329.7	327.46	326.43	326.42	325.65	328.91	325.65	325.6	327.8	326.76	328.02	326.92	328.53	326.35	327.86	326.46	324.36	327.2	326.89	325.29	326.13	328.04	328.23	326.95	329.82	328	327.45	328.03	326.98	324.85	328.14	326.85	325.23	327.34	324.9	327.43	324.58	327.62	326.86	324.3	327.26	328	325.43	328.43	326.32	327.96	328.4
306.48	306.78	308.43	305.5	305.25	305.97	307.47	302.39	305.88	308.49	306.26	305.14	307.31	306.8	305.47	304.9	304.72	309.4	308.67	305.41	307.26	307.75	306.01	304.66	304.04	305.15	303.82	304.51	306.27	305.52	304.86	306.21	304.2	307.24	306.09	307.31	306.77	306.8	306.85	306.57	307	309.91	305.6	305.45	306.08	306.13	307.12	306.58	304.96	304.88
316.32	313.53	313.78	313.97	315.32	316.2	313.06	316.63	316.2	315.98	312.03	314.68	314.3	314.78	314.84	315.67	314.6	311.32	316.2	314.37	314.91	312.23	315.43	315.45	315.55	315.29	314.14	314.03	317.58	314.52	313.22	314.43	313.79	315.4	315.03	313.71	316.27	313.17	315.94	315.74	316.4	313.51	316.14	315.37	314.64	313.49	315.01	314.01	315.13	316.98
315.93	316.87	318.51	319.11	317.63	314.59	316.62	317.74	315.43	316.7	317.3	319.13	314.1	316.11	318.1	317.67	318.76	317.66	317.55	315.93	315.17	318.54	317.72	317.37	317.23	318.74	317.7	319.14	317.52	320.56	318.5	316.73	315.83	317.84	317.65	316.47	316.98	314.24	320.23	318.37	316.95	316.72	317.4	317	317.52	315.64	317.85	315.86	315.39	317.03
315.3	314.93	311.83	314.34	312.68	313.05	316.51	314.14	313.79	314.93	311.15	315.17	313.56	314.27	316.81	312	312.1	311.32	312.94	312.61	313.69	313.57	311.25	314.01	316.67	312.72	317.67	315.33	312.75	314.07	314.24	313.27	314.25	314.44	313.31	312.48	310.84	315.7	312.48	312.3	311.37	314.42	313.22	316	315.51	315.07	314.56	310.28	314.83	312.14
312.71	315.72	314.99	312.88	312.95	312.64	312.37	312.48	313.34	313.59	312.18	312.85	313.15	310.23	313.66	315.66	310.83	311.47	311.4	315.03	315.71	311.25	312.84	311.91	312.49	313.68	314.83	312.83	313.3	308.7	313.58	313.22	313.29	311.25	314.25	315.42	313.05	312.91	316.36	314.93	312.54	315.18	313.93	311.22	311.78	311.02	312.57	312.33	314.84	312.03
317.73	316.14	317.56	317.09	317.29	316.29	319.56	319.43	319.19	320.05	319.33	316.88	320.74	318.41	317.78	316.87	320.99	316.56	319.03	318.06	317.27	319.43	319.65	319.49	319.51	316.92	318.26	318.32	318.44	320.25	318.25	318.71	318.11	319.84	317.21	319.91	316.7	317.46	320.01	318.83	317.49	316.57	316.06	318.02	317.68	318.21	319.03	318.98	317.69	317.42
302.34	302.99	306.22	303.31	304.6	302.01	302.9	305.94	302.71	303.78	304.2	302.57	303.64	303.41	302.58	302.64	302.56	305.27	304.77	305.36	304.5	302.98	303.18	305.74	304.54	305.79	306.57	303.44	303.99	303.17	303.72	302.54	304.31	304.39	303.68	305.15	303.29	306.05	305.4	304.89	303.72	303.52	302.3	302.88	304.03	302.69	306.3	303.02	304.1	306.92
325.21	326.94	324.38	325.51	326.1	325.14	325.36	324.55	323.36	323.59	323.9	322.16	328.08	326.93	325.15	325.55	325.28	323.25	324.79	325.8	325.96	325.52	325.66	326.01	324.34	327.85	325.72	322.8	325.24	323.89	324.42	324.68	326.03	322.63	325.4	324.45	324.66	322.27	323.48	323.49	328.27	325.49	325.16	327.38	324.18	324.42	325.07	324.1	326.78	324.97
302.79	303.38	303.01	302.16	300.53	302.53	300.64	302.49	300.51	303.81	300.54	299.55	301.83	301.97	302.71	302.81	304.89	302.93	300.77	303.38	302.54	304.87	301.33	303.95	302.53	304.47	301.98	303.8	302.26	303.87	302.38	304.64	304.77	302.96	302.57	303.3	302.36	302.67	301.62	300.36	303.6	302.98	302.5	300.82	303.51	302.87	303.34	301.93	302.31	302.59
326.98	326	324.72	325.84	323.47	326.61	325.84	323.59	324.66	324.89	324.96	328.23	323.06	325.58	324.61	325.89	324.63	327.05	325.38	325.41	324.86	324.26	324.58	325.58	324.14	326.65	325.69	327.12	327.53	325.23	323.57	325.02	327.29	326.41	324.73	324.5	327.43	325.86	326.7	325.09	325.38	322.74	326.42	325.81	326.62	325.32	324.96	328.27	325.08	326.2
313.63	313.31	310.73	313.19	312.93	310.67	312.23	311.89	313.86	312.59	310.18	313.62	312.71	313.24	313.44	313.59	315.82	311.95	311.09	312.71	314.26	311.46	315.58	314.41	311.92	313.85	309.77	313.1	311.87	312.82	314.4	314.74	312.32	313.39	312.78	315.15	312.72	313.08	311.99	312.61	315.76	313.31	314.22	312.55	313.07	310.33	313.36	311.16	313.43	313.02
316.66	318.51	314.41	317.25	312.94	315.58	316.21	314.07	317.91	317.15	317.13	316.72	314.4	316.86	317.8	314.19	315.19	315	318.96	317.17	319.73	317.44	318.23	317.32	316.77	314.38	317.98	320.03	316.25	314.41	316.82	317.17	316.99	316.84	315.66	316.51	317.95	319.55	318.05	317.02	316.44	316.43	316.67	316.99	318.17	316.56	316.18	316.51	315.25	316.26
313.25	315.03	313.63	314.29	313	313.32	312.14	313.6	314.73	311.27	315.82	311.09	313.02	315.16	314.36	314.96	312.58	313.79	312.82	313.47	314.29	313.05	313.17	317.83	314.15	313.02	315.31	314.65	313.59	317.22	313.14	313.11	315.03	312.87	312.92	315.94	313.03	316.86	314.9	312.93	315.92	314.35	313.98	313.46	315.23	313.34	313.59	314.71	312.42	312.44
327.89	327.17	327.95	327.47	327.12	327.87	326.4	328.14	326.8	328.35	328.08	328.65	326.48	328.47	326.79	326.78	326.11	326.76	326.26	327.51	327.54	328.42	326.94	327.17	327.02	328.27	326.13	328.16	327.76	327.88	327.5	327.91	327.4	327.92	328.23	328.16	328.71	327.29	326.68	326.34	327.37	327.68	326.11	327.95	327.87	325.96	326.55	327.72	329.47	325.59
305.54	305.92	303.87	303.4	304.2	304.26	305.31	305.59	302.85	303.02	304.81	307.15	305.03	305.14	305.99	304.67	305.56	302.51	305.98	304.23	305.46	303.27	303.98	304.44	309.09	304.89	304.26	302.83	305.7	303.94	305.66	302.35	303.41	305.54	304.09	301.86	303.08	304.5	308.22	307.12	305.59	304.71	303.55	303.8	307.34	305.22	304.58	305.53	304.18	304.66
327.44	326.63	327.06	326.06	326.58	331.55	328.1	329.04	327.19	329.29	324.47	327.7	325.42	327	327.52	328.37	324.82	329.39	328.29	330.72	329.59	328.07	328.68	325.34	325.26	327.84	326.43	328.5	325.19	326.5	328.12	325.65	327.3	327.29	327.47	326.54	326.1	326.02	327.68	326.83	330.29	328.21	329.63	329.58	325.62	326.45	328.88	327.62	327.16	325.74
310.19	312.14	308.85	311.04	311.21	309.98	312.82	309.08	310.05	309.82	309.34	311.01	309.07	308.58	310.36	310.26	310.39	311.42	311.22	310.68	312.04	310.64	311.39	310.11	309.3	311.07	312.6	310.98	308.47	309.31	309.56	311.28	310.11	311.22	310.12	312.61	309.32	312.62	311.16	310.55	310.89	311	310.7	309.96	307.67	310.14	308.75	309.22	309.76	311.67
329.37	324.94	328.38	326.12	327.64	330.02	327.49	326.94	328.23	327.59	327.69	328.26	327.24	327.86	325.64	327.58	328.25	327.66	326.36	325.1	327.35	329.24	326.75	328.84	328.59	328.64	328.13	325.52	327.73	327.09	327.55	326.14	326.12	326.75	329.36	329.23	327.88	328.75	323.88	327.55	328.39	325.91	326.18	328.42	327.04	327.26	330.51	327.92	326.08	329.71
327.91	324.29	327.4	326.85	328.07	329.86	325.48	325.2	325.5	327.69	327.31	326.48	327.76	324.88	329.9	330.28	325.5	324.16	325.99	328.38	328.87	328	326.22	327.28	326.79	329.08	326.18	329.61	328.28	327.31	328.28	325.33	325.17	326.43	325	324.97	328.28	326.66	328.91	326.38	330.47	325.97	326.21	327.86	326.06	326.33	328.21	326.26	328	326.66
304.04	305.11	307.38	305.1	306.03	305.69	304.71	304.63	308.61	305.74	305.94	307.57	307.48	306.87	307.61	307.77	304.62	306.98	306.11	305.72	304.24	306.26	305.76	307.39	303.66	306.94	307.72	305.66	304.47	306.77	305.38	305.3	306.43	305.4	304.35	305.84	306.01	305.8	306.63	305.21	303.8	305.89	308.23	307.02	306.29	304.54	308.15	304.33	304.98	308.85
312.06	314.85	311.77	314.12	311.22	314.4	314.58	312.64	312.71	312.82	313.41	313.03	313.6	313.33	311.17	315.22	315.41	315.27	315.18	314.62	312.2	311.09	311.71	312.84	316.29	314.15	312.82	312.54	313.38	313.71	314.71	315.95	311.45	316.11	312.76	312.38	314.06	316.07	314.97	313.63	314.7	314.75	314.8	313.04	314.97	314.29	311.76	311.22	312.86	312.99
314.67	314.94	312.87	312.96	314.91	313.63	313.77	314.65	311.58	310.45	314.58	312.07	312.33	311.73	312.36	317.08	313.82	312.68	314.05	314.96	311.27	314.26	314.02	316.69	314.26	312.73	314.83	315.8	314.11	314.45	313.42	316.95	314.56	314.53	315	314.56	315.98	313.65	312.03	311.88	312.48	312.85	311.71	314.12	311.51	312.19	312.77	313.85	314.34	312.66
308.69	311.69	310.4	313.28	309.35	310.85	309.56	311.07	311.6	310.5	308.03	309.34	310.19	309.42	310.68	309.59	311.26	311.47	312.3	312.94	309.42	309.14	309.45	310.12	313.4	310.28	310.86	310.23	310.85	309.17	310.57	311.32	309.91	311.58	312.66	311.07	312.22	308.92	312.22	308.8	311.19	312.02	311.47	309.81	310.43	313.7	310.2	310.6	313.7	310.5
308.45	306.14	305.21	310.09	306.62	308.11	306.18	306.27	306.99	308.24	306.79	308.26	307.44	308.05	307.3	304.94	308.61	308.23	307.92	307.62	311.33	305	305.51	307.61	305.52	307.91	308.01	307.49	307.98	306.17	307.44	309.08	307.23	307.69	305.57	306.43	305.95	308.18	307.29	307.69	308.73	305.12	308.37	305.7	307.06	307.5	308.18	306.55	303.48	305.98
303.98	302.89	304.29	304.93	304.42	302.53	305.61	301.35	303.09	302.18	304.5	303.78	304.1	307.54	305.56	303.56	303.69	303.3	304.85	304.57	302.71	302.14	303.35	304.29	303.24	304.72	306.08	304	303.8	303.19	303.83	303.28	303.17	305.32	305.18	304.52	306.25	306.43	302.56	306.64	304.54	306.18	302.9	305.86	305.31	302.97	305.7	302.43	305.23	306.92
311.95	313.34	313.45	312.97	314.43	313.27	315.21	313.43	311.83	314.08	314.91	314.03	314.18	314.6	314.28	315.58	313	312.33	314.4	315.23	314.52	314.93	313.83	313.99	312.68	314.94	312.47	312.4	312.98	314.65	311.44	315.52	313.14	312.32	315.61	313.1	314.79	313.5	314.3	313.07	314.06	313.92	314.32	314.93	314.09	312.53	312.59	314.45	314.86	314.84
314.96	316.03	315.63	316.88	312.67	313.07	315.81	315.02	313.21	316.36	312.7	315.23	314.82	315.44	313.93	312.22	315.79	315.16	312.68	313.78	312.97	316.66	317.93	311.9	316.3	314.95	315.82	315.09	313.27	314.56	317.36	313	312.53	315.58	314.37	312.61	314.7	313.84	314.49	313.51	315.32	313.59	314.05	316.37	315.11	315.38	314.04	312.52	315.5	316.57
296.01	296.55	297.82	295.5	296.33	297.77	294.84	298.4	299.33	298.25	297.69	297.54	295.13	297.41	301.31	296.45	297.86	294.08	296.07	294.31	296.38	295.89	295.39	297.37	297.58	296.53	296.89	296.82	295.67	296	297.61	297.8	295.44	295.45	297.81	297.99	299.13	297.23	296.6	296.97	297.82	297.14	295.71	296.89	295.3	294.03	298.16	298.74	296.04	298.83
291.89	291.18	294.01	293.61	292.56	297.12	292.06	297.63	295.2	292.52	295.29	294.37	295.48	296.82	294.14	292.36	292.95	293.23	293.45	291.35	292.07	295.11	294.82	293.2	293.72	293.26	295.59	295.13	297.35	295.7	295.38	296.85	293.99	293.32	293.33	292.49	295.13	294.98	293.58	294.31	293.22	294.22	293.6	297.9	295.4	292.96	292.88	296.17	291.15	294.42
306.26	302.46	305.05	303.06	304.18	306.93	303.37	306.07	303.85	304.28	304.49	302.79	303.33	303.17	305.31	306.67	306.18	307.46	304.89	304.95	304.75	304.48	306.1	303.71	303.96	307.24	305.45	301.21	306.84	304.5	304.8	305.36	304.81	305.48	306.92	303.64	305.32	307.7	305.03	303.85	304.71	304.76	305.41	305.94	302.18	304.2	306.31	302.5	303.75	304.92
312.79	311.15	313.83	312.7	313.61	313.11	312.7	313.76	312.82	314.44	311.91	314.78	312.4	311.71	312.87	312.21	313.74	314.72	314.26	315.3	314.02	313.47	314.62	314.08	312.76	312.96	314.34	313.32	311.51	312.08	314.52	312.24	313.26	311.76	312.99	312.51	314.33	314.4	313.82	313.3	309.5	311.82	312.39	312.99	317.01	311.74	313.33	315.09	312	313.12
295.93	295.35	293.66	292.31	295.78	294.44	293.69	293.83	295.09	292.65	294.05	297.29	294.8	295.21	292.56	292.7	292.66	292.8	294.69	296.38	295.89	294.17	293.86	294.32	293.54	293.42	296.9	295.42	293.47	293.04	294.06	296.21	295.86	294.25	296.47	294.26	294.83	294.27	294.93	291.41	293.18	294.86	290.04	293.07	292.92	293.49	291.71	294.66	295.75	294.7
305.54	305.72	303.06	306.56	305.75	304.85	303.84	307.13	301.56	305.63	303.54	305.7	303.74	306.32	305.44	306.02	305.92	307.31	304.58	304.18	304.36	303.96	304.32	306.4	305.5	306.16	306.1	305.06	306.31	306.45	306.25	303.81	305.57	303.6	304.36	306.36	303.57	307.07	304.52	304.99	304.52	305.69	305.92	303.71	304.8	304.28	304.4	305.22	304.69	304.01
320.01	318.98	317.84	317.92	318.28	317.44	318.08	319.21	317.68	317.02	315.03	317.92	320.4	318.05	316.44	318.13	317.4	315.99	316.43	318.52	316.1	317.4	316.9	316.78	317.54	317.26	316.77	316.86	319.94	316.14	317.02	316.5	318.61	319.14	317.53	316.23	319.26	316.33	317.21	316.72	316.02	316.45	315.92	317.29	318.65	315.71	318.48	318.54	317.56	318.63
315.34	316.18	314.15	313.89	313.36	315.27	311.84	313.64	313.55	313.2	313.07	313.7	312.36	312.93	313.41	314.18	312.67	313.59	314.42	315.81	312.56	314.63	314.23	314.42	313.53	313.44	312.05	314.67	312.02	312.71	315.81	312.14	311.03	313.17	315.28	311.93	314.43	313.26	312.36	315.84	313.03	314.98	312.27	313.94	315.96	316.16	315.02	313.8	313.39	312.57
317.97	320.1	317.24	320.11	318.59	317.68	321.32	317.56	318.9	320.4	319.11	319.26	320.72	318.68	318.76	315.77	318.73	319.6	318.84	315.13	319.17	318.7	318.29	316.99	318.02	320.2	318.55	320.46	313.8	317.3	319.19	316.76	319	320.38	320.97	317.83	316.11	317.78	320.33	317.31	320.97	317.51	318.94	318.54	318.57	319.64	322.5	316.74	317.97	318.41
309.19	307.72	309.72	310.51	311.03	309.64	308.05	308.62	307.49	305.48	308.55	309.07	308.87	309.45	307	307.55	311.72	308.12	308.54	307.87	308.01	307.05	308.32	309.09	308.56	307.92	309.12	309.3	307.1	309.78	309.59	307.94	308.53	308.2	309.09	308.48	308.61	310.24	311.35	309.33	309.07	308.16	312.87	307.9	310.37	309.42	306.91	309.29	308.71	309.42
306.46	305.9	304.78	304.74	307.18	304.9	306.94	306.67	304.47	305.77	306.33	308.02	306.18	306.07	307	304.21	304.79	307.09	306.11	307.78	305.2	306.6	306.22	303.98	306.01	304.63	305.39	305.59	305.85	306.79	303.7	305.43	304.31	308.34	307.91	306.72	303.94	305.18	303.47	306.84	306.87	307.95	305.52	307.57	305.16	305.62	307.92	306.24	306.08	303.8
292.41	294.11	293.34	294.7	292.87	293.87	292.55	294.8	294.35	291.8	293.29	294.33	291.98	295.26	295.78	293.38	296.79	293.74	294.91	294.01	293.55	294.37	291.27	293.81	293.1	292.38	292.58	293.25	295.61	293.22	294.73	294.01	292.85	292.32	292.84	292.57	293.73	293.37	293.73	292.44	293.63	293.93	295.49	293.66	294.06	295.16	294.26	296.21	294.77	293.07
314.44	313.25	312.58	313.49	316.61	313.15	311.53	313.15	315.6	312.86	315.13	313.04	312.39	315.56	314.27	314.27	315.47	314.31	315.17	312.97	311.57	313.15	314.01	313.77	313.32	313.32	312.4	314.14	316.54	311.72	313.84	314.22	312.92	315.07	314.41	312.98	313.16	312.44	313.03	312.61	315.3	313.05	311.71	314.6	313.33	314.13	312.36	311.31	311.84	315.26
317.72	321.44	322.44	316.75	318.72	318.63	319.74	320.78	318.94	319.07	316.36	318.15	318.99	316.65	318.67	319.4	319.49	316.9	317.6	318.08	320.7	317.79	319.24	318.9	318.65	318.33	316.94	316.82	319.1	317.54	317.49	319.9	317.01	315.33	320.49	317.04	316.42	316.45	319	320.06	316.77	317.34	318.7	316.5	319.05	318.21	320.68	318.49	318.09	320.49
303.92	307.81	304.85	305.21	304.92	302.29	306.48	305.41	304.95	305.42	304.16	302.91	304.83	306.96	306	306	303.46	304.63	304.3	305.68	306.52	305.04	305.27	304.31	306.41	303.65	305.28	304.91	306.69	303.11	304.47	305.19	307.25	302.26	305.2	303.13	302.61	303.6	306.47	305.96	307.64	306.07	304.71	305.26	305.09	305.09	306.35	309.6	306.93	305.33
315.62	313.74	312.99	312.86	314.56	313.36	314.74	311.82	313.44	312.46	312.58	312.34	315.57	312.46	310.96	313.95	311.96	312.14	315.96	310.29	314.13	315.13	314.57	314.3	311.11	312.34	316	314.73	312.39	311.99	314.57	312.92	311.85	313.61	312.03	315.42	315.01	310.72	312.78	313.52	312.88	312.73	313.38	313.93	312.17	313.46	311.72	313.24	313.3	310.97
316.44	316.19	314.53	317.42	314.71	316.9	315.83	316.71	314.64	313.61	313.93	313.75	315.27	314.43	315.19	314.28	314.1	315.9	313.36	313.16	314.81	315.36	316.96	315.4	315.37	315.52	313.04	315.38	315.98	311.89	312.41	315.1	314.09	315.03	315.3	312.86	312.99	313.01	316.12	314.76	313.67	314.62	315.95	314.8	318.12	315.14	315.2	313.24	317.47	316.36
304.97	303.53	303.48	303.31	304.13	302.19	302.39	303.83	304.21	304.32	301.78	305.02	303.79	301.96	304.52	303.26	305.31	303.28	301.31	303.51	304.37	303.94	303.3	304.48	305.12	303.18	304.12	303.53	303.95	302.62	304.9	302.79	302.49	305.12	302.47	303.61	302.7	304.28	302.74	303.36	305.69	302.46	303.78	302.73	304.07	303.64	304.05	303.7	303.27	302.76
302.25	300.05	303.15	301.49	302.49	301.28	299.05	302.23	300.49	302.69	300.37	299.93	299.19	299.96	300.15	301.79	303.43	301.29	299.98	303.4	301.91	302.84	302.12	299.83	301.66	300.78	299.35	301.6	301.15	302.23	300.39	299.74	300.29	302.27	299.42	301.87	299.78	302.58	300.97	301.17	299.91	301.26	300.98	301.6	299.9	300.03	302.06	298.97	298.42	303.1
312.86	313.7	314.46	316.05	314.04	313.87	315.26	314.21	312.72	314.54	314.79	314.1	315.56	314.38	316.86	313.43	312.83	317.58	314.37	315.66	316.71	317.02	315.83	313.6	316.34	313.7	315.58	315	318.09	314.95	315.14	314.46	314.96	313.64	313.33	314.02	315.78	313.16	316.44	314.82	315.54	315.43	317.53	315.17	316.5	316.01	315.33	315.02	316.39	313.05
300.4	300.95	300.39	299.79	300.7	303.07	300.26	299.71	299.96	304.71	300.3	302.25	300.78	301.8	299.98	299.79	300.53	299.8	302.02	298.88	300.67	300.55	299.92	304.06	302.12	301.54	299.06	302.8	302.77	302.28	300.67	297.12	300.23	300.16	300.62	300.88	299.51	301.52	302.86	302.14	302.31	300.85	300.84	302.5	302.03	300.21	300.41	302.95	300.27	299.08
319.24	317	318.06	319.29	318.79	318.01	316.71	317.86	319.7	319.51	317.13	318.41	317.32	317.84	319.64	317.27	317.56	318.26	315.86	316.68	318.8	318.92	317.84	315.53	317.05	318.02	319.21	316.77	317.42	318.79	318.14	320.9	316	316.57	319.98	318.21	316.42	319.68	319.74	318.04	317.95	319.11	316.86	320.49	315.89	316.38	317	318.84	318.59	320.02
312.69	311.68	313.17	314.64	312.25	314.02	313.73	315.78	316.23	311.49	312.46	312.64	311.97	311.98	315.44	312.63	310.87	311.54	310.82	312.32	311.66	312.09	315.16	312.72	312.47	311.2	313.49	313.01	312.76	313.44	313.35	314.19	312.96	313.58	312.54	312.88	314.51	311.74	313.49	311.08	312.75	311.68	310.6	315.15	313.79	313.65	310.12	313.89	314.27	313.21
305.54	305.78	309.65	306.56	308	305.54	306.92	306.36	306.53	307.68	309.49	307.77	306.59	308.27	307.27	304.49	303.62	307.41	304.93	304.41	308.55	308.73	310.04	306.6	304.84	306.35	306.93	306.2	306.29	305.87	305.59	306.28	308.01	307.37	305.46	306.7	307.04	307.29	304.27	307.05	305.16	304.25	306.57	307.45	302.84	308.91	305.97	306.49	306.38	309.54
293.51	296	292.27	293.16	293.6	296.14	297.08	295.58	292.94	293.69	293.19	296.63	294.42	296.04	295.17	295.13	293.47	294.88	295.23	292.4	293.5	296.62	295.07	294.56	296.53	295.38	294.03	294.85	296.01	296.31	295.1	295.08	297.45	296.59	295.14	294.4	296.8	296.57	293.53	294.21	297.33	297.14	294.03	292.12	297.91	294.95	294.58	296.04	294.24	296.53
307.25	310.53	308.29	309.68	307.29	308.82	307.91	309.89	309.57	308.65	309.18	309.35	308.62	308.33	307.03	307.85	307.4	309.53	311.43	308.34	309.26	307.57	309.43	307.8	309.42	307.05	310.27	307.77	306.26	307.77	310.98	309.09	308.47	307.77	309.04	306.68	310.13	307.9	310.53	307.6	308.3	309.93	308.3	309.58	308.62	308.16	308.4	310.04	312.17	308.26
305.29	304.4	305.22	306.17	304.88	304.17	300.44	305.99	305.67	302.88	304.25	305.36	303.33	306.05	302.55	303.17	303.57	303.31	304.45	304.6	304.05	303.31	304.58	304.8	302.99	303.9	302	303.17	302.84	304.3	302.84	303.04	304.36	300.96	303.81	304.65	304.48	305.87	304.3	303.15	304.56	304.65	305.1	301.69	301.72	304.61	304.12	304.71	306.09	303.84
296.58	293.91	294.69	295.66	294.17	293.33	296.26	294.76	297.51	294.98	296.73	296	295.21	292.82	295.12	296.97	294.34	296.69	294.44	295.78	294.09	297.21	295.21	295.31	293.33	297.4	294.76	294.54	294.19	297.7	294.04	296.86	293.89	296.55	292.32	295.49	296.9	294.99	295.15	295.19	295.12	295.57	295.69	297.43	295.33	292.67	295.64	297.13	297.2	295.25
310.59	310.12	312.69	309.97	309.68	307.62	311.66	309.76	312.76	311.32	310.87	310.7	311.31	311.49	311.24	309.19	311.04	310.02	309.59	312.71	308.48	309.57	309.85	310.78	308.73	306.4	312.04	310.88	310.65	310.42	310.02	310.66	311.51	310.88	308.52	308.89	310.44	311.45	309.99	309.9	309.95	312.99	314.34	310.58	311.87	311.62	310.85	310.78	311.04	308.47
306.22	304.6	304.81	306.58	305.99	303.66	304.21	306.74	306.3	306.01	303.63	303.11	304.2	305.58	304.82	304.94	306.92	307.24	304.56	304.56	302.89	304.11	304.91	303.09	305.61	305.69	304.24	305.13	305	306.5	304.92	303.2	305.08	305.79	304.55	306.87	305.54	304.87	306.96	307.22	302.8	302.86	304.44	305.23	305.93	305.57	303.38	306.14	305.82	305.89
292.41	296.64	294.64	294.74	297.15	292.96	292.08	293.47	294.4	296.43	295.52	291.51	296.75	294.13	295.49	297.55	295.12	296.31	294.42	295.08	293.7	292.6	294.94	294.17	295.2	296.23	297.09	294.99	295.34	296.43	293.72	297.01	294.24	296.7	294.39	294.97	295.98	297.02	294.55	296.66	294.79	295.52	295.61	294.5	292.01	294.41	296.24	296.03	292.51	296.09
295.54	293.8	293.15	293.66	292.5	293.26	294.19	295.55	296.61	295.59	292.61	293.11	295.1	295.2	293.38	294.29	292.39	296.39	294.5	294.68	293.99	293.58	295.24	292.76	296.11	294.46	294.59	294.57	294.41	292.76	293.26	295.76	292.67	292.81	294.84	294.8	292.68	293.79	293.82	294.42	292.6	297.14	295.86	293.44	293.81	294.79	291.7	296.08	296.67	295.3
306.06	310.38	308.31	307.47	308.2	308.01	307.84	306.54	305.48	307.92	308.93	307.86	305.84	307.24	307.79	307.47	306.86	307.92	307.84	307.45	309.54	305.18	307.07	308.55	307.99	308.85	309.68	309.08	304.88	305.06	304.48	305.81	307.14	306.4	308.36	306.42	308.45	306.93	303.99	309.34	307.52	306.27	307.31	307.76	309.11	306.21	306.29	306.55	306.93	306.28
316.42	317.1	317.5	314.25	318.44	315.38	318.1	317.23	318.61	316.74	315.86	317.63	316.59	317.57	316.49	316.31	316.61	318.28	318.29	317.82	315.3	317.33	317.75	320.48	317.39	316.77	317.25	314.03	316.8	321.22	314.45	320.29	317.04	316.85	314.82	316.31	316.45	316.87	313.94	319.52	317.62	318.58	319.09	316.21	318.61	315.47	317.92	319.61	318.18	318.22
303.61	300.24	300.67	300.41	300.61	300.25	300.74	299.22	299.38	302.09	301.73	301.35	300.66	301.64	299.06	298.95	302.7	299.96	299.9	300.09	299.25	299.62	300.6	299.62	302.52	302.41	302.83	299.97	302.07	299.61	300.83	302.08	299.49	300.64	300.17	304.65	299.91	301.09	297.68	300.58	300.81	303.1	304.4	299.06	301.88	300.59	301.71	303.31	299.82	301.36
313.48	314.16	314.89	314.06	312.88	316.73	313.57	310.84	313.84	313.19	313.19	313.4	312.39	314.32	313.65	312.44	311.33	314.25	314.93	313.47	315.81	311.57	312.1	311.63	314.63	314.11	312.3	316.38	315.19	312.95	313.89	314.36	312.13	312.38	315.79	312.74	316.18	315.17	311.54	314.55	315.92	313.31	315.6	313.04	313.36	313.99	312.5	313.87	314.53	313.44
306.13	304.78	302.67	301.56	303.64	302.28	303.18	304.71	303.9	303.71	303.29	302.36	302.75	299.46	303.68	301.92	302.47	301.67	301.45	302.77	303.07	303.65	304.18	304.4	300.6	303.57	303.31	300.08	303.83	302.36	301.4	305.24	301.42	303.4	298.92	301.42	302.49	303.59	301.28	303.45	303.71	303.66	303.82	303.15	302.78	303.65	301.15	302.6	303.82	302.37
308.2	311.21	309.46	309.61	307.92	310.29	310.82	311.47	310.52	308.93	311.26	310.7	309.09	310.66	311.42	313.15	308.88	308.58	309.96	310.13	309.67	308.38	311.74	309.66	311.85	310.56	311.88	310.29	310.42	310.36	310.84	311.5	312.15	313.63	313.59	311.75	311.57	309.77	311.03	310.69	310.74	308.62	310.2	311.82	311.13	311.45	312.76	308.77	308.61	310.44
313.94	314.36	314.03	313.66	315.17	313.92	311.8	312.74	312.26	314.44	313.98	316.34	314.23	313.55	316.11	312.89	313.65	313.61	313.61	312.44	311.49	312.02	312.12	314.12	314.31	313.16	313.53	311.32	314.93	314.17	314.46	313.06	313.05	312.2	314.36	314.93	313.04	312.97	313.22	314.01	313.91	312.09	312.62	314.45	311.19	311.71	314.77	313.51	310.53	313.89
316.22	319.69	317.34	320.89	317.49	317.82	316.3	317.33	316.2	317.84	317.45	316.84	320.15	316.08	317.45	314.35	316.7	320.35	317.04	319.28	315.49	318.61	317.74	314.97	317.97	315.89	313.76	315.56	316.16	317.98	315.3	313.4	316.46	314.03	319.92	320.41	317.17	318.78	315.43	320.54	318.73	317.4	317.54	318.24	316.24	318.92	317.64	318.94	316.89	315.87
328.91	326.23	326.58	327.46	327.02	325.4	325.56	327.67	327.21	328.68	327.79	325.8	327.32	329.43	327.9	328.5	327.96	330.8	327.38	329.44	326.88	328.48	325.82	325.06	326.88	327.09	327.95	328.27	328.32	324.24	327.59	327.97	327.21	329.62	327.6	326.81	329.32	329.25	327.74	326.54	325.07	324.68	329	325.16	328.27	326.99	327	327.37	326.96	326.92
325.64	326.72	323.84	327.58	326.18	325.7	325.97	327.13	326.95	326.17	328.01	328.17	323.62	324.44	328.2	326.31	325.68	327.09	329.45	325.97	327.75	325.95	327.8	330.03	327.56	327.11	329.01	325.75	325.99	326.22	328.93	326.12	326.37	326.73	327.61	327.71	323.91	326.69	326.89	328.19	325.86	325.41	325.99	327.65	328.91	326.59	328.09	327.87	328.39	327.51
310.73	309.07	309.12	306.91	310.92	311.78	310.4	311.87	311.65	311.48	311.34	308.62	312.87	311.58	310.86	309.47	311.96	310.78	312.89	308.23	312.03	309.67	314.46	309.95	310.48	310.75	310.03	311.27	311.49	307.31	312.29	312.34	310.06	308.13	308.4	310.34	312.44	309.66	310.44	307.14	311.68	311.21	310.32	310.32	309.52	309.16	310.94	311.45	312.28	311.35
302.89	299.63	298.39	297.94	301.01	300.42	298.38	301.46	298.54	302.28	299.66	300.74	300.01	303.5	299.51	301.32	300.22	301.02	299.79	302.37	299.22	300.45	299.25	298.74	302.52	300.89	300.08	299.81	299.05	298.95	298.03	296.71	297.65	299.72	297.52	301.01	299.84	300.35	298.69	298.75	299.91	301.11	298.08	299.92	302.81	302.87	300.11	300.5	299.25	300.95
304.96	304.87	305.25	307.19	306.98	303.6	304.16	304.41	305.45	308.09	305.97	305.62	306.19	304.99	305.6	305.62	302.64	306.51	304.18	308.42	303.76	304.57	304.9	303.43	304.28	303.41	305.28	300.82	306.31	305.24	304.7	305.39	307.15	305.38	302.8	303.04	306.91	305.64	304.76	303.15	306.5	306.71	305.21	304.97	305.9	305.78	304.33	304.09	305.1	302.5
313.25	311.75	309.99	312.14	310.11	311.36	311.37	313.04	313.66	311.02	311.59	313.27	311.75	312.38	313.26	312.25	311.78	311.54	312.43	310.19	313.87	312.22	311.2	310.77	311.34	311.79	315.18	314.5	312.38	311.13	312.79	310.71	313.69	311.89	313.07	312.02	311.27	311.9	315.51	312.15	312.76	313.58	311.71	312.23	313.23	310.3	311.47	314.6	312.94	311.51
330.44	327.91	328.29	328.58	329.3	327.05	330.44	327.61	326.42	327.29	326.27	326.78	325.63	326.73	329.66	326.03	326.85	327.14	327.75	327.74	326.98	327.24	325.4	327.25	325.84	331.42	327.94	324.83	327.66	323.94	329.13	328.96	327.14	328.05	329.89	326.61	327.31	327.67	328	328.08	330.26	324.29	328.47	328.48	326.92	329.41	323.65	327.8	328.75	328.46
311.78	310.24	311.1	312.05	308.6	310.11	311.02	309.77	309.17	311.05	310.61	312.15	313.38	314.1	312.34	309.61	312.86	310.82	309.63	309.9	308.27	309.45	312.45	311.78	312.9	311.35	308.02	311.61	313.07	312.24	312.96	311.41	311.39	312.72	309.81	310.37	312.1	311.57	310.59	308.97	312.46	309.26	312.37	312.75	312.23	311.86	309.85	309.74	312.06	311.26
328.37	325.93	326.53	327.52	325.95	326.68	328.16	328.75	327.85	327.6	324.27	326.25	329.47	324.87	327.88	325.17	329.83	327.55	326.2	325.75	324.7	328.66	327.61	326.45	328.16	327.54	327.14	327.11	327.26	328.07	327.09	324.34	328.13	327.69	326.01	326.71	327.34	327.04	328.57	326.63	325.65	326.7	324.03	327.38	327	326.03	326.88	327.05	327.82	325.15
315.02	315.09	316.84	315.33	315.14	315.07	315.65	316.37	314.9	315.41	315.85	315.31	313.82	314.25	314.64	309.95	313.71	316.29	317.53	316.36	314.79	314.84	316.6	314.13	313.71	312.98	316.59	314.68	314.82	313.83	316.35	316.54	313.86	314.89	316.58	314.76	312.04	314.26	312.3	313.99	315.56	313.53	315.34	315.55	316.1	315.16	314.83	316.66	315.47	315.86
303.63	301.56	302.35	303.23	302.63	302.57	302	300.74	303.18	301.7	304.16	300.82	302.36	301.06	300.69	303.51	304.2	302.5	303.77	300.61	301.59	301.33	299.56	303.59	301.26	301.83	303.05	304.65	301.95	301.56	301.35	304.03	301.24	301.74	302.38	302.6	302.38	302.57	303.36	301.24	302.05	302.17	301.45	301.94	301.75	303.52	301.78	305.77	302.66	302.77
329.81	326.96	327.34	327.99	327.29	327.19	327.97	328.34	329.52	330.62	327.92	328.4	329.17	327.88	329.03	327.25	328.28	327.67	327.51	328.66	329.39	329.6	328.39	326.76	329.58	328.03	329.2	325.66	328.45	329.27	328.09	328.58	330.22	330.31	330.9	329.58	327.02	328.34	329.06	330.38	327.79	330.52	327.53	326.73	327.53	327.97	328.69	326.96	327.48	327.8
328.02	330.53	328.98	328.37	325.92	327.48	331.46	328.37	328.35	328.37	329.56	329.91	327.78	326.33	329.19	328.58	327.93	328.07	329.65	328.67	327.14	329.65	328.03	328.82	329.63	328.29	327.81	329.01	329.59	326.9	327.8	327.88	329.18	327.61	327.43	329.28	327.57	328.47	326.89	327.89	327.3	330.68	326.97	326.02	328.92	328.35	328.16	329.06	328.31	330.15
317.6	318.75	319.32	318.07	319.09	319.12	316.91	319.61	318.15	317.6	316.91	316.08	320.39	318.24	316.21	317.64	317.14	319.95	318.1	317.22	320.63	319.59	318.5	317.79	319.81	318.32	318.6	319.71	318.98	320.58	316.72	317.72	318.85	319.05	317.85	316.9	317.23	318.77	317.12	318.03	317.64	317.73	317.17	319.53	317.39	317.78	318.73	314.67	316.21	318.68
292.61	296.29	293.98	295.02	292.96	295.23	293.84	293.67	293.76	293.84	295.46	294.05	295.04	293.46	294.65	293.32	296.67	294.12	292.33	292.57	292.94	293.29	293.71	295.31	295.36	291.91	293.32	294.58	295.58	292.13	292.17	293.55	294.32	294.22	292.16	289.54	291.25	295.41	295.09	294.45	293.73	294.72	294.54	296.06	295.98	296.64	293.38	293.82	293.3	294.48
293.5	292.74	296.19	297.44	293.76	293.98	295.97	295.03	294.98	293.87	293.37	293.41	293.18	294.91	294.89	292.59	294.75	292.64	294.45	294.92	292.06	294.39	293.64	296.38	294.88	295.17	289.97	293.61	293.04	292.47	295.58	294.8	296.63	293.27	294.55	294.52	294.32	294.02	292.52	294.78	294.53	294.64	294.44	292.14	294.16	294.25	293.5	291.34	293.54	296.04
315.9	315	314.74	315.58	314.45	315.24	313.21	317.04	315.24	316.89	315.39	315.33	314	317.69	315.91	315.46	316.16	317.44	316.14	317.29	314.67	318.45	314.5	316.15	315.32	315.98	315.52	315.56	317.67	315.58	314.97	316.28	315.92	314.75	314.82	315.72	318.87	317.36	318.82	315.54	312.4	316.27	316.62	316.69	314.68	317.27	314.33	316.35	314.81	314.88
299.06	298.17	300.52	297.95	298.49	300.59	302.4	298.73	299.17	299.1	299.32	298.56	300.94	299.8	300.93	300.64	299.79	301.58	300.6	298.31	299.33	297.86	300.53	300.31	301.19	300.85	301.33	302.42	300.66	299.2	300.2	301.45	299.72	299.55	301.99	299.23	302.09	298.73	300.54	301.03	300.87	300	301.69	303.99	297.18	297.65	299.97	304	301.91	299.43
317.78	317.8	316.98	318.15	317.78	317.79	317.39	316.94	318.39	318.8	315.9	317.74	317.6	318.07	317.49	320.38	319.58	315.82	320.03	313.79	319.49	314.97	315.94	318.54	315.12	316.3	316.71	317.52	317.06	315.48	318.25	318.9	314.11	316.57	316.66	315.99	318.12	317.44	319.33	319.47	320.21	316.18	313.73	319.25	317.73	319.23	316.24	316.54	317.8	315.31
318	316.03	315.62	317.14	313.88	319.29	318.09	317.61	320.74	317.14	314.95	316.92	316.46	319.98	315.51	316.47	316.24	316.03	318.16	320.3	318.8	315.4	317.5	317.98	318.33	317.53	321.17	317.91	317.47	317.87	314.61	316.95	317.81	317.15	320.35	316.54	316.43	316.87	317.23	317.97	317	318.2	318.54	318.9	318.1	316.17	317.76	314.35	316.57	316.55
320.38	315.68	318.08	320.48	317.16	317.1	318.73	316.98	317.35	318.71	317.74	319.89	317.12	318.06	318.49	319.7	318.21	318.35	319.96	316.53	318.65	320.72	317.13	318.38	315.06	318.12	316.35	317.1	317.53	318.51	319.99	316.68	320.31	321.13	320.01	316.75	318.49	316.38	314.91	317.39	317.7	316.78	317.65	318.95	315.74	317.46	317.6	319.53	317.01	319.48
305.46	307.53	306.21	307.99	307.63	304.92	306.85	308.7	306.86	305.98	305.43	306.04	306.65	307.62	303.99	304.54	306.53	306.15	306.09	306.42	305.35	308.05	306.29	305.06	306.26	309.98	305.48	306.92	304.86	305.96	307.16	306.99	304.79	307.32	306.84	306.38	308.05	307.36	308.5	307.31	305.59	306.38	306.67	306.17	306.94	305.97	307.08	307	305.19	305.03
316.2	314.9	314.14	314.23	315.38	314.69	315.5	313.97	316.05	316.92	315.83	313.67	316.45	316.72	315.3	314.6	315.05	313.4	316.39	315.53	315.67	312.43	314.31	316.18	315.98	314.91	315.72	313.7	315.36	314.19	314.51	313.07	317.53	313.87	311.77	315.64	316.97	315.07	315.89	315.77	315.52	315.5	315.63	315	313.51	314.29	313.69	315.83	313.2	315.55
318.46	315.37	316.91	316.2	317.57	314.98	315.4	315.5	315.54	317.71	317.9	314.35	318.62	315.39	315.1	317.18	315.22	316.31	316.66	315.54	315.26	316.23	313.02	313.42	317.48	317.52	316.13	313.12	314.14	313.81	316.09	316.27	318.73	313.19	316.25	317.54	314.43	316.54	315.97	316.15	316.15	316.02	315.23	317.12	314.21	314.23	314.41	314.61	317.47	316.93
325.37	327.99	328.87	326.06	327.68	327.33	327.44	326.81	328.73	326.83	326.3	328.25	328.08	327.25	328.27	327.4	324.86	326.59	326.68	325.73	328.23	327.93	326.43	329.29	326.65	326.27	327.8	325.19	326.45	328.55	325.32	324.62	326.9	326.81	328.59	327.78	328.01	326.91	327.18	325.18	328.63	329.21	327.66	326.33	327.05	325.09	326.04	328.38	327.26	327.45
307.47	308.65	308.93	305.78	306.12	307.08	308.38	308.28	304.68	306.22	305.7	306.8	305.89	309.5	307.69	306.23	308.21	310.74	303.33	308.99	307.09	307.85	308.26	308.11	307.77	307.28	309.64	304.76	307.47	307.66	308.58	307.01	306.33	308.51	307.3	308.21	308.39	308.2	306.15	306.03	307.09	308.06	312.5	308.29	304.89	305.96	306.48	307.96	307	306.58
316.05	313.84	314.38	314.3	314.97	316.86	313.74	315.76	314.89	315.11	316.39	312.25	315.38	316.13	314.67	316.48	313.69	315.47	314.45	314.52	315.46	313.36	313.45	312.89	311.82	315.81	312.36	312.42	316.34	313.56	312.27	315.16	317.33	315.42	315.46	315.13	311.95	316.24	313.95	316.95	314.18	316.18	315.97	312.88	318.08	315.63	315.05	315.42	313.67	313.18
327.72	328.82	325.74	325.09	324.4	330.04	328.06	328.98	324.74	326.5	328.71	328.58	327.16	324.97	326.48	329.04	326.41	329.47	328.18	328.85	330.4	329.04	327.65	327.66	330.11	328.44	324.77	327.73	328.28	329.93	327.45	326.55	328.47	329.29	329.4	327.11	332.35	326.96	327.22	327.71	325.66	329.08	331.06	325.78	326.65	325.98	329.21	328.02	326.84	327.73
302.52	303.11	303.05	300.53	302.79	302.55	301.5	301.54	302.68	303.25	304.02	302.74	301.85	302.78	301.67	304.9	302.74	301.93	301.65	300.81	299.67	302.69	303.4	300.18	301.47	302.17	301.84	303.45	300.94	301.57	301.85	304.2	301.56	301.82	300.73	300.88	302.33	304.13	300.61	302.53	303.19	300.59	301.92	301.3	302.67	301.55	301.42	302.92	302.14	299.48
313.73	312.35	311.44	313.32	312.86	314.07	313.9	312.19	315.85	314.78	315.2	313.4	314.56	314.09	315.76	313.52	309.93	314.59	313.77	314.16	313.18	315.86	312.64	312.84	314.75	314.03	309.43	312.19	313.79	313.17	314.47	313.1	314.05	311.87	316.19	316.21	313.75	312.94	313.93	313.68	314.78	312.86	313.95	310.61	312.16	315.8	314.74	313.43	311.75	312.58
316.02	317.48	320.94	321.05	321.04	319.18	318.45	319.43	319.93	317.87	318.12	318.91	317.84	316.24	316.79	319.34	320.46	318.71	318.99	321.16	320.63	318.84	316.78	319.65	321.25	319.47	319.69	319.66	319.92	316.41	318.23	317.77	316.97	318.82	320.08	319.97	317.34	316.6	319.97	317.31	318.61	317.61	319.64	317.51	318.16	318.15	319.1	316.68	319.08	317.37
320.25	320.03	318.86	320.87	320.35	318.97	319.77	320.14	317.11	321.68	318.15	318.79	318.29	319.63	317.39	318.09	319.98	318.41	316.33	314.37	321.87	317.54	317.53	321.82	318.32	319.42	318.9	320.26	319.84	318.46	319.41	317.96	321.06	318.02	320.89	316.82	318.81	314.94	317.55	317.6	321.65	316.87	320.62	319.02	319.08	317.64	319.57	317.53	317.75	318.69
305.31	305.87	306.07	305.86	305.96	304.81	304.82	305.76	308.54	303.32	303.66	306.91	303.65	308.1	305.52	305.93	306.14	300.85	303.72	304.09	304.45	304.82	304.51	305.75	307.34	303.4	305.8	305.37	305.81	304.83	302.87	305.44	305.09	306.34	308.53	304.61	303.67	304.46	306.7	305.5	305.33	305.55	304.08	305.32	306.62	306.45	304.1	305.73	304	306.13
300.56	298.77	300.94	301.06	301.66	300.1	302.51	301.15	300.69	299.71	299.82	300.88	302.69	301.98	305.01	300.74	302.39	301.14	301.69	300.61	302.14	301.48	302.1	301.99	300.6	301.58	303.41	304.06	300.32	301.77	299.86	302.4	302.01	301.81	301.58	301.22	300.39	302.39	302.63	300.33	300.29	300.55	300.63	302.09	301.5	301.82	300.05	299.57	298.47	300.19
304.63	302.84	304.69	304.05	302.52	304.72	304.71	304.79	303.78	302.19	303.31	300.66	306.49	303.87	300.97	303.26	302.29	302.31	303.01	304.39	303.52	302.11	302.96	302.06	303.71	302.48	306	301.04	303.68	303.42	304.64	303.12	303.11	303.28	302.35	303.7	299.96	306.22	303.16	304.16	305.12	302.43	304.79	301.49	304.89	301.4	300.88	301.04	303.96	305.58
305.57	304.27	306.22	305.55	305.59	306.37	305.71	304.57	306.37	304.46	305.74	304.28	305.58	306.06	305.17	304.92	305.39	305.84	303.99	306.86	305.43	303.95	306.59	306.08	305.02	306.91	303.82	306.47	304.48	304.82	305.18	307.23	306.3	307.33	301.32	302.82	304.81	305.48	305	304.23	304.95	307.09	302.62	305.05	305.77	305.74	305.83	305.16	306.51	305.86
303.6	301.24	304.29	306.56	306.9	304.05	302.92	302.66	305.33	306.31	306.73	305.72	305.25	304.05	304.28	305.23	303.7	306.07	306.7	302.99	304.97	308.36	308.21	305.43	304.82	305.23	306.53	307.94	307.39	305.64	305.74	304.81	305.39	304.65	303.6	305.93	305.57	304.74	305.6	303.69	306.14	305.55	307.22	305.52	304.44	305.9	307.74	306.49	305.66	302.49
312.45	309.92	312.61	314.04	311.74	314.54	312.96	312.93	312.49	312.34	314.42	313.05	313.78	313.06	312.13	313.37	313.74	315.79	315.51	313.33	311.47	311.04	314.72	312.49	314.92	312.5	311.88	311.35	314.25	311.67	311.88	312.46	313.73	309.97	311.48	313.17	313.1	313.16	313.26	311.62	312.45	311.44	312.96	313.54	312.49	313.73	312.72	312.4	311.74	311.15
309.29	310.57	311.66	310.67	308.35	311.12	310.43	308.88	310.73	310.59	308.8	309.05	311.91	312.94	309.67	310.94	313.59	311.1	311.02	309.46	308.77	310.04	310.7	308.36	310.63	311.82	311.68	308.66	311.19	313.52	309.82	309.77	310.35	309.2	308.43	309.81	309.79	309.12	309.62	310.47	309.77	310.01	309.8	311.44	310.93	310.31	310.77	309.7	310.88	309.91
305.32	305.51	303.72	304.55	305.64	305.61	307.76	304.14	304.96	306.03	305.78	302.52	305.68	304.45	304.16	305.61	305.02	306.29	305.34	302.78	303.54	304.16	303.18	306.23	305.38	306.21	303.96	304.59	306.64	304.54	306	304.75	307.54	305.64	305.44	305.19	305.97	305.34	305.44	303.52	305.78	303.72	305.58	305.92	304.81	302.86	305.07	305.05	305.84	304.25
323.42	327.76	326.77	327.49	325.76	327.1	326.35	326.98	326.65	325.26	325.29	324.15	327.94	324.79	327.21	326.43	328.87	328.61	329.15	328.9	326.8	327.24	326.69	325.15	327.24	326.84	324.22	328.15	328.41	329.26	325.53	327.23	327.53	326.84	328.12	326.67	327.16	328.1	326.11	326.45	326.83	327.58	326.01	324.66	325.86	326.8	326.88	325.54	325.23	328.67
305.61	304.78	303.54	303.26	305.15	301.96	305.44	305.66	305.46	304.6	302.79	303.66	304.09	303.53	303.78	303.54	304.05	303.67	302.51	304.5	302.31	305.03	303.08	303.51	305.53	305.18	302.97	301.81	305.13	304.17	302.99	301.14	300.49	303.77	304.6	303.85	303.66	302.31	304.05	304.76	304.37	304.52	301.13	303.77	305.02	305.19	303.3	305.01	303.08	304.1
298.89	303.05	300.72	301.25	302.39	301.31	301.05	299.63	301.29	302.15	301.24	301.55	300.92	300.22	300.51	304.61	301.49	302.73	297.54	303.06	302.03	303.4	300.44	301.58	299.72	299.8	299.93	298.5	298.64	301.71	300.33	300.45	299.69	298.03	303.75	300.89	299.46	299.78	299.84	300.56	301.58	300.48	300.8	299.12	302.23	302.06	301.87	302.43	299.82	300.76
301.39	303.98	306.03	304.61	305.54	304.51	306.74	305.18	301.74	304.99	303.69	304.34	304.65	304.82	303.38	304.61	303.83	303.4	305.36	303.85	304.51	302.62	303.77	304.22	304.78	304.98	304.9	304.11	304.97	305.28	305.89	305.04	304.31	305.73	304.08	302.3	304.66	304.46	303.35	304.5	301.96	306.02	305.16	306.04	304.61	307.68	306.27	303.31	304.97	303.81
326.57	327.24	326.7	325.23	328.63	326.91	329.88	327.79	328.38	326.76	326.49	326.12	327.53	326.04	327.36	327.76	327.07	329.5	326.07	327.77	325.62	326.09	326.14	329.23	328.21	328.86	328.4	325.95	327.68	327.86	325.64	324.52	328.72	323.3	327.08	327.9	325.21	325.05	326.8	325.91	325.02	324.29	326.07	327.78	327.05	325.21	327.32	323.9	327.86	324.57
310.92	315.19	314.3	312.67	313.51	314.17	311.64	313.06	310.5	313.03	313.35	314.32	314.83	310.91	312.37	315	312.26	313.29	310.06	313.88	311.37	311.04	313.6	311.91	311.73	313.71	312.51	314.2	310.62	310.29	313.09	312.46	312.45	310.85	309.95	312.99	313.06	314.25	313.56	310.7	312.77	313.83	312.41	311.42	312.74	311.78	312.68	311.94	314.29	315.43
312.69	310.52	311.83	310.13	309.15	311.85	312.52	310.4	311.39	310.81	311.44	311.66	312.47	309.54	313.78	311.39	311.59	309.7	309.38	310.46	312.3	311.49	309.91	310.14	312.82	312.76	311.43	313.44	311.31	311.81	313.34	309.94	312.74	311.26	310.37	311.14	313.37	312.01	313.33	312.06	313.85	312.51	313.09	311.22	310.05	312.64	311.68	308.66	308.64	312.91
306.07	304.13	303.04	306.65	305.41	305.11	303.61	304.48	305.33	306.1	302.74	305.82	306.58	304.83	304.66	305.33	305.72	305.36	304.66	305.88	304.02	305.56	305.34	306.94	305.11	305.16	305.11	302.68	307.81	304.07	308.4	307.7	304.73	305.26	303.9	303.66	305.87	304.38	306.36	305.63	305.46	303.94	304.58	307.68	305.4	303.68	306.36	306.07	306.12	303.23
302.07	302.23	302.96	305.19	301.96	304.71	305.1	302.3	302.88	300.33	302.79	302.73	302.11	301.89	304.83	301	301.89	304.9	303.6	301.92	301.7	303.31	302.06	300.3	301.76	298.56	305.8	303.39	301.04	303.8	304.15	300.28	305.77	302.07	306.33	302.06	301.79	301.49	302.13	303.65	302.39	304.21	301.31	303.86	300.92	303.47	300.93	304.29	303	303.6
314.94	313.1	316.43	313.38	314.83	313.83	313.25	313.26	312.32	312.65	314.99	311.67	313.49	313.63	315.17	312.12	314.96	312.92	315.37	314.14	314.52	314	315.5	315.39	313.72	315.01	313.39	314.97	314.05	315.13	311.27	314.77	315.43	311.3	314.87	312.31	310.9	312.49	314.36	312.54	313.39	314.81	315.64	313.06	314.61	314.7	312.36	313.65	313.79	313.2
314.54	315.44	313.7	317.46	315.73	314.4	317.55	314.11	315.95	314.2	312.21	316.51	318.84	314.02	313.85	315.74	312.69	314.86	315.86	316.09	312.54	312.7	316.16	314.55	315.24	312.61	316.83	317.37	314.06	314.97	313.75	315.65	314.2	317.91	314.47	315.89	313.67	313.82	316.55	314.53	314.65	316.24	315.86	314.2	315.15	317.02	315.48	314.77	313.76	313.57
318.35	319.08	320.81	320.03	316.59	316.62	318.92	318.24	319.31	319.18	317.04	317.8	318.3	319.01	317.2	317.65	318.7	317.37	317.39	317.7	318.6	317.95	321.86	320.97	319.25	319.85	319.32	316.71	318.97	318.67	317.35	319.06	321.46	320.62	319.78	320.21	318.89	320.96	316.53	318	318.74	318.61	317.9	319.13	320.28	318.3	318.07	317.2	320.21	317.96
312.13	312.7	310.27	311.16	312.9	315.77	311.56	313.43	310.81	312.55	314.22	313.08	315.74	313.49	314.17	312.8	311.26	314.76	311.45	311.73	312.92	313.62	310.97	312.73	312.83	312.85	313.19	312.84	314.98	310.85	313.57	312.88	312.29	313.23	312.59	312.88	314.96	312.9	314.01	312.98	314.09	311.41	312.79	312.61	315.37	314.87	313.01	312.02	313.38	312.32
324.27	325.18	326.54	322.5	324.01	324.98	324	324.71	325.05	323.19	324.69	325.77	326.5	325.75	324.28	326.61	325.53	323.39	324.27	324.53	327.44	323.95	321.53	323.61	327.85	325.51	323.77	326.24	324.19	322.46	325.91	325.08	324.8	323.68	323.77	322.91	321.87	326.45	321.77	325.66	325.99	324.23	325.14	322.78	324.99	324.99	324.83	325.22	324.77	323.68
304.5	301.35	305.42	304.82	303.52	303.59	306.4	303.71	304.62	302.4	306.83	303.55	303.5	303.28	303.75	303.18	302.83	303.33	303.15	302.67	302.58	302.39	301.83	303.99	303.73	305.61	303.59	304.77	299.65	306.37	300.92	300.49	303.51	302.26	302.51	305.08	301.63	302.38	303.34	303.56	300.58	302.17	303.28	302.82	303.82	303.13	304.11	304.36	303.68	302.24
314.21	312.89	313.76	313.8	313.75	313.27	312.61	312.93	312.52	312.44	312.78	312.43	310.42	316.58	312.64	314.41	314.15	311.81	312.67	314.96	313.29	315.15	314.72	312.34	312.07	312.4	313.66	314.1	314.07	312.75	313.74	314.47	311.46	314.48	313.39	314.73	311.51	311.82	312.8	312.54	312.44	312.65	313.95	312.15	315.4	310.71	313.15	311.13	316.07	312.79
308.69	308.85	310.33	310.91	307.71	309.27	307.96	310.06	311.06	308.11	306.99	309.29	309.98	308.83	309.29	306.02	309.39	312.98	312.14	308.43	310.53	310.92	309.51	308.92	308.48	307.75	307.51	307.92	309.3	311.39	308.87	307.3	310	310.04	308.8	309.79	308.6	310.13	308.21	308.7	307.54	307.63	306.7	307.47	308.31	307.24	307.61	310.09	308.29	309.01
329.88	329.06	327.28	328.31	326.75	327.96	329.55	329.5	329.56	328.17	327.6	330.63	326	328.2	328.25	327.54	330.04	330.94	325.82	326.39	326.82	328.24	329.78	329.28	328.08	328.52	330.74	325.92	329	327.37	330.79	328.49	330.23	329.9	328.2	328.32	329.86	328.92	328.16	326.79	327.61	326.16	330.16	326.36	327.12	329.71	329.47	328.38	329.14	328.47
319.13	318.25	316.57	315.75	318.62	319.69	317.37	318.88	320.25	316.71	317.68	318.35	318.52	317.57	320.99	318.89	317.05	317.08	317.36	321.48	319.05	318.5	317.05	319.32	316.73	318.87	320.5	318.44	319.28	319.77	321.29	320.36	317.75	321.15	321.81	319.31	320.85	315.34	318.4	316.94	318.22	315.93	317.24	316.59	318.93	319.59	317.38	319.46	318.13	317.46
304.91	300.32	303.29	303.51	300.28	303.79	302.18	301.02	304.92	301.31	301.77	302.66	303.27	303.67	305.45	301.4	301.91	301.83	302.12	301.42	303.63	304.02	301.52	303.08	303.45	304.42	305.14	301.05	302.99	305.06	303.48	303.32	302.15	302.76	298.48	301.72	302.58	303.74	300.02	303.54	303.41	303.55	303.19	304.22	304.58	302.8	302.91	301.77	301.08	302.64
300.28	299.7	300.27	302.97	299.87	300.26	298.35	299.81	299.58	300.27	297.71	298.04	298.97	303.36	298.39	299.92	299.35	299.89	300.25	300.75	298.27	301.93	300.73	298.12	297.29	298.42	301.21	301.82	300.32	301.37	301.35	299.52	300.77	299.87	299.02	297.64	300.51	299.99	298.6	303.27	298.2	298.41	301.53	300.49	299.28	301.63	298.57	301.03	298.68	300.35
310.84	309.35	311.64	308.3	309.59	311.07	312.23	310.87	311.02	312.57	311.11	312	310.59	311.9	311.63	311.63	312.9	309.68	311.49	310.2	310.23	312.39	310.76	308.65	312.13	310.59	308.99	311.43	310.82	314.16	309.28	311.18	310.13	309.95	309.95	307.35	309.31	310.21	310.16	311.9	312.12	307.65	309.37	308.32	310.88	310.27	309.28	309.01	309.99	308.75
325.59	329.09	327.74	328.85	327.34	328.05	327.73	327.74	326.84	329.55	328.16	328.21	325.03	328.26	328.27	328.18	327.35	325.61	327.18	327.57	326.27	326.47	325.59	325.1	326.8	325.44	328.7	327.68	325.66	326.73	327.37	326.17	326.92	327.34	326.13	325.76	328.19	325.66	327.17	327.11	326.92	324.61	324.71	327.7	325.26	325.23	325.85	326.49	324.07	329.07
311.97	312.23	313.22	311.47	312.77	312.93	310.71	310.29	311.33	308.1	312.87	310.66	313.27	311.26	310.09	310.69	313.4	311.23	312.37	312.75	315.29	309.91	311.7	311.99	314.09	313.1	311.81	311.37	311.81	313.27	312.41	310.64	309.99	311.15	314.37	311.83	310.41	310.46	310.99	311.63	311.97	313.11	310.22	310.15	311.81	312.87	314.4	312.95	314.14	309.79
301.56	302.84	303.12	301.36	302.69	302.82	304.22	302.28	303.33	303.21	303.28	302.64	304.33	301.25	301.44	302.75	299.66	301.47	303.67	303.36	301.94	302.73	302.2	304.73	303.3	304.1	303.22	302.85	301.04	304.32	302.72	305.6	301.11	300.12	303.16	301.87	304.02	301.6	299.84	303.22	301.95	303.52	304.15	304.88	303.64	301.87	302.2	303.99	303.45	302.33
314.05	314.43	315.5	313.43	314.67	315.48	315.25	314.47	314.76	315.55	313.95	316.62	313.75	314.85	313.29	314.84	314.91	317.43	317.74	313.35	316.65	314.7	315.43	312.66	313.05	316.04	315.26	316.17	313.18	312.67	313.96	316.11	311.37	312.69	313.57	315.15	315.35	316.24	313.13	314.06	311.4	315.25	312.83	314.04	314.89	316.12	313.19	316.85	315.1	313.91
314.59	316.43	315.2	313.24	313.09	313.26	315.29	311.22	311.78	313.31	312.27	312.4	313.06	312.9	313.18	314.06	314.69	314.29	313.62	314.25	312.29	310.51	312.72	312.72	314.47	314.9	314.91	311.03	311.41	315.69	312.71	313.55	313.87	313.21	315.02	311.86	315.6	311.1	314.12	314.07	316.03	312.47	312.9	315.04	313.97	313.91	311.71	314.02	311.77	311.74
313.11	309.55	312.86	311.24	311.15	312.49	311.71	310.29	309.84	312.33	311.53	311.81	310.49	311.89	309.12	310.51	311.34	313.56	310.59	315.79	309.36	311.56	310.27	313.34	309.87	311.32	308.49	309.89	309.07	308.33	309.79	310.64	311.12	311.62	309.68	307.85	310.96	311.66	309.45	312.04	310.99	310.49	310.18	309.45	311.36	313.54	307.82	311.16	308.9	307.43
303.94	306.16	302.73	303.74	302.99	304.32	302.38	300.84	303.65	301.33	303.21	298.89	299.58	305.15	301.75	302.15	304	302.99	303.9	301.28	303.03	302.36	302.91	304	302.83	302.7	304.46	301.72	304.17	302.36	301.2	302.54	302.99	300.84	302.08	301.05	301.66	302.09	300.08	301.29	304.13	303.42	300.69	304.16	302.78	300.45	302.59	303.21	301.75	302.25
313.64	313.19	312.04	311.76	311.99	315.56	312.71	313.83	313.17	312.48	311.97	314.39	310.61	312.41	312.63	312.74	314.23	311.57	309.69	314.61	313.13	313.77	311.83	311.3	311.99	311.31	313.41	310.71	313.09	314.55	311.95	312.62	313.89	311.36	313.46	314.43	311.84	311.18	311.28	312.14	310.29	311.83	313.58	311.18	313.61	309.31	312.87	309.98	311.55	311.36
311.13	310.86	311.66	311.73	312.98	315.03	313.98	312.05	311.18	309.82	312.48	312.07	311.25	310.48	311.41	313.69	311.8	312.02	312.84	312	310.63	311.73	311.6	311.34	310.21	313.82	309.26	311.04	311.3	309.65	311.04	308.97	311.68	309.89	310.71	312.6	310.86	313.87	311.34	310.4	310.5	311.41	311.01	310.14	312.41	311.35	311.92	312.02	313.47	312.4
310	311.29	310.49	311.83	312.32	311.15	311.84	309.59	308.88	309.53	310.81	311.38	311.82	311.24	311.63	311.7	310.34	310.27	308.91	310.86	308.57	311.63	311.54	310.1	311.39	309.19	311.72	308.72	312.48	310.62	312.12	307.33	309.77	309.82	308.4	310.54	311	313.23	310.38	311.22	309.82	309.62	312.8	312.04	308.83	310.78	313.15	310.95	312.98	311.28
304.09	299.67	300.96	300.45	302.21	300.92	301.59	300.57	299.6	301.99	299.17	302.64	298.97	300.09	301.42	302.19	301.97	298.91	301.97	301.03	297.66	300.45	300.07	299.39	299.14	304.46	300.59	302.39	300.31	301.05	302.37	299.92	301.44	300.9	299.12	301.24	301.64	298.85	300.67	300.94	299.14	302.62	302.17	301.09	301.15	298.35	299.99	302.33	302.2	299.92
301.27	301.82	303.06	301.53	305.87	303.3	302.9	300.72	305.23	303.76	301.24	301.16	302.4	305.03	304.71	301.79	303.37	303.22	305.6	302.25	302.05	300.55	302.87	303.52	303.84	303.33	300.8	304.21	301.7	302.13	306.18	302.33	303.21	302.56	304.03	304.02	304.07	302.3	303.82	304.08	302.63	303.37	302.89	301.17	301.71	302.09	305.7	303.26	302.2	302.95
303.74	306.63	304.14	306.37	304.46	306.1	306.21	307.75	307.44	305.65	304.91	305.81	306.31	308.31	307.4	303.92	304.95	305.07	304.21	304.93	306.85	307.04	307.26	305.8	304.22	306.61	309.46	309.91	307.03	307.19	304.93	304.83	306.16	306.09	305.14	305.64	306.61	309.17	308.23	307.83	305.45	306.32	306.37	307.27	303.77	305.49	306.91	306.45	305.19	305.61
312.59	310.44	314.86	315.97	313.8	312.97	313.09	312.89	313.38	313.28	312.47	313.87	312.35	314.81	314.05	310.56	313.07	313.94	310.5	313.27	312.18	310.68	314.02	310.59	313.32	310.79	310.88	317.47	314.52	312.23	312.68	314.33	315.53	313.23	311.85	309.7	312.62	312.18	313.98	313.41	312.7	314.17	312.66	313.19	311.83	313.7	312.84	313.87	312.5	315.35
311.44	311.22	308.77	311.16	309.88	309.81	312.92	310.03	312.71	309.06	311.46	311.28	310.14	311.27	312.33	309.62	313.38	311.03	308.53	311.26	310.64	312.97	312.24	308.69	309.19	310.35	311.12	308.06	310.42	309.41	312.45	310.35	310.52	310.99	309.64	310.41	310.68	310.73	310.43	311.54	311	311.65	310.56	311.64	312.28	310.32	311.28	311.17	310.26	310.45
304.57	303.67	304.23	304.98	304.19	302.49	304.15	302.77	304.69	302.17	307.14	305.07	304.03	303.28	305.85	303.87	302.5	302.6	304.24	303.27	302.89	305.38	302.23	302.81	306.54	303.66	302.7	307.1	306.22	304.88	306.42	301.84	304.32	306.28	305.93	302.48	307.56	305.48	305.59	305.13	303.41	305.38	306.27	302.29	302.5	303.69	305.51	302.97	305.09	305.33
315.93	316.79	315.11	315.9	317.46	316.03	315.48	316.6	315.33	319.37	319.58	316.2	314.63	316.31	318.65	317.32	314.98	316.52	317.05	317.42	316.48	317.16	319.41	316.71	317.45	316.38	318.78	319.17	318.53	319.16	317.54	318.37	316.9	315.96	316.75	316.68	315.91	316.11	316.08	317.85	317.17	317.35	316.28	317.35	317.84	317.63	317.84	319.27	315.51	317.48
320.53	316.99	319.84	317.38	318.27	318.06	318.5	317.31	320.56	317.58	320.62	320.57	316.51	319.1	319.77	316.64	319.93	319.99	317.31	318.51	318.45	317.93	315.84	318.04	318.38	318.02	319.65	319	316.62	318.86	320.22	319.3	319.8	315.83	317.93	316.79	316.74	317.59	318.28	321.04	319.41	319	315.87	317.57	319.37	318.01	318.11	319.42	319.29	319.32
303.44	302.12	301.6	300.43	303.23	300.37	300.21	299.94	302.26	300.37	299.81	300.75	298.19	301.53	299.49	299.54	299.88	299.28	301.52	301.21	300.09	300.55	298.55	301.66	298.69	298.34	296.8	300.56	297.65	300.15	298.81	301.43	299.46	299.85	299.61	298.26	301.14	298.57	301.59	300.02	296.13	300.44	300.65	302.12	301.26	301.55	304.01	299.72	302.13	299.1
303.28	307.86	306.93	307.05	309	307.1	305.41	302.49	304.67	304.36	306.65	307.52	305.5	306.1	306.49	307.65	308.09	308.74	305.34	303.6	306.09	305.06	307.06	309.39	308.56	306.45	305.23	304.9	305.63	308.01	307.23	306.75	303.32	305.9	307.77	305.58	306.18	308.14	308.16	306.58	306.55	306.24	306.54	307.96	308.85	307.96	306.39	307.38	307.16	307.08
327.51	328.77	327.64	328.24	329.69	329.96	329.03	329.71	330.16	327.01	329.86	327.29	331.05	328.18	329.31	330.39	329.03	327.14	328.92	329.38	328.31	329.63	329.95	327.67	327.93	328.82	329.07	328.68	330.2	326.78	329.12	327.5	328.12	328.29	327.33	327.96	328.98	327.72	329.37	328.54	327.45	328.72	328.99	328.23	329.79	329.99	329.38	329.71	328.13	328.01
312.19	311.3	312.05	311.96	314.43	312.9	311.57	310.34	310.99	309.55	312.32	311.84	311.83	311.37	312.34	312.46	310.53	311.81	314.47	312.83	312.59	314.53	313.09	311.65	313.59	311.36	312.35	313.03	312.77	313.49	315.77	308.64	311.03	312.97	312.57	310.64	310.98	313.81	308.86	314.03	311.85	309.33	310.46	314.32	313.6	311.95	311.6	311.82	312.38	310.19
327.3	328.92	327.97	329.61	330.04	326.32	328.2	328.82	328.12	327.28	328.73	328.76	328.05	328.46	327.89	328.05	327.35	326.73	328.46	328.77	329.54	329.01	327.48	327.48	329.74	329.39	326.99	326.53	327.83	329.01	325.38	326.98	331.53	328.29	327.18	330.38	327.28	328.97	329.05	326.47	328.33	327.74	323.44	327.08	328.01	329.29	329.59	329.04	325.85	327.43
297.28	293.92	295.02	297.2	295.18	296.09	295.9	296.72	295.02	296.28	297.77	296.14	298.55	298.21	297.59	297.48	297.49	295.45	297.32	294.62	296.64	297.5	296.15	294.93	294.78	296.38	296.12	298.37	297.24	295.91	294.47	297.61	297.32	297.19	297.82	299.56	296.97	298.64	297.1	295.62	295.31	297.85	296.92	296.31	295.7	295.81	297.43	298.35	296.57	298.2
308.27	306.64	308.67	311.45	309.93	307.03	309.2	309.39	307.31	309.49	311.69	309.1	309.76	308.41	309.28	309.51	310.2	311	309.66	311.95	310.77	312.19	308.49	311.01	309.03	310.1	308.83	311.98	312.45	309.24	311.22	311.02	308.89	309.72	311.81	308.23	309.49	306.52	307.56	308.93	309.34	308.07	307.98	308.92	308.68	309.09	308.36	308.99	310.97	311.28
305.69	306.87	304.06	305.11	305.2	303.57	307.1	304.37	307.75	304.43	307.06	305.96	305.77	306.84	308	303.84	307.7	307.37	306.92	305.79	306.3	306.37	306.2	308.5	307.78	305.8	306.99	307.55	306.39	305.55	306.96	307.86	306.67	306.2	306.63	307.55	306.81	307.01	307.74	304.5	307.31	307.89	307.8	306.69	307.13	307.3	304.38	306.84	304.38	306.37
299.41	300.11	301.3	301.46	301.31	298.75	302.01	302.31	300.84	300.14	300.93	299.68	301.57	301.78	303.49	302.39	300.87	298.67	300.03	299.31	301.78	301.24	303.97	301.53	300.8	301.14	300.81	302.04	300.21	300.93	300.93	298.32	300.97	301.55	299.04	301.27	301.38	301.67	300.53	297.61	300.31	297.77	305.6	301.15	299.73	298.58	299.15	299.38	299.5	302.82
312.22	310.98	309	310.64	310.91	311.61	310.59	313.44	311.22	315.44	311.84	312.25	310.1	310.19	312.39	310.24	312.82	309.68	309.07	311.77	310.7	311	308.72	310.32	310.22	307.51	310.08	310.64	313.55	310.97	311.11	311.38	312.8	310.62	310.55	311.08	310.97	312.68	311.67	311.42	310.3	312.85	310.82	309.28	311.55	311.6	309.84	311.16	310.98	310.33
312.61	312.88	312.18	312.14	311.3	312.45	315.53	312.2	313.63	313.73	312.67	311.66	312.83	311.44	313.23	315.58	311.14	313.38	312.44	310.22	311.48	312.42	314.42	313.75	312.5	311.95	314.93	311.77	312.25	312.05	313	313.53	311.88	315.29	313.09	315.43	313.04	314.8	315.42	316.22	313.23	313.99	312.73	315.66	314.2	314.19	315.54	315.73	313.82	312.47
324.52	325.27	323.66	327.98	327.48	323.91	324.06	325.89	324.82	325.1	326.56	322.1	326.33	324.89	325.25	325.31	325.23	323.23	325.01	323.82	323.89	324.92	324.66	325.62	326.27	325.58	326.23	326.39	325.46	325.97	324.5	325.49	323.53	323.1	326.75	324.73	324.07	324.32	326.34	323.9	325.35	324.6	326.69	323.21	324.52	324.1	324.58	324.05	323.88	324.36
318.47	317.6	317.91	316	316.9	319.81	316.08	319.17	313.57	316.92	318.92	318.52	317.31	316.65	316.77	317.63	316.47	317.59	318.1	317.2	318.97	317.92	316.34	315.9	318.77	317.44	316.77	316.96	314.74	316	316.63	317.23	318.27	318.34	314.04	318.93	317.78	316.79	316.13	317.84	317.86	317.09	317.38	317.99	316.45	315.79	317.57	316.24	318.68	317.48
294.62	292.81	295.1	295.86	293.21	297.81	295.88	294.58	293.39	294.04	296.53	293.77	295.34	294.13	295.66	292.67	295.11	295.49	293.63	293.05	292.72	295.48	295.29	296.54	292.64	294.38	295.21	296.66	295.8	296.73	295.99	295.73	295.99	293.66	294.55	293.86	293.02	292.4	293.27	293.58	294.49	295.81	295.59	295.04	295.99	295.42	295.9	292.1	294.85	295.31
295.26	296.57	293.61	296.74	291.73	294.33	293.45	295.3	293.83	292.77	290.73	293.88	292.81	294.16	293.73	292.45	292.66	294.75	296.75	294.12	290.43	296.21	293.94	295.57	295.86	295.16	293.35	296.62	296.9	292.66	291.65	294.81	292.73	296.11	296.58	293.66	295.44	292.23	294.67	294.27	293.37	291.89	296.1	293.45	294.87	294.66	294.8	295.63	293.38	294.62
305.69	306.54	305.02	303.47	304.59	304.74	305.89	304.28	306.67	308.27	307.03	305.08	305.94	308.71	305.52	308.11	305.68	306.36	304.46	302.84	304.82	305.53	308.01	304.04	309.33	307.58	305.61	305.15	304.52	306.77	307.11	305.62	305.52	305.48	306.57	305.36	304.29	303.59	306.24	304	304.63	304.78	305.55	306.12	305.78	304.54	307.81	303.4	304.07	305.03
312.09	312.19	313.93	312.7	311.55	310.56	314.48	312.73	313.16	313.76	311.69	313.43	312.07	312.27	311.9	311.7	312.57	314.03	313.18	309.92	312.84	312.98	313.85	311.07	313.58	313.24	313.13	312.24	312.06	313.39	310.33	312.47	313.15	312.77	312.32	311.7	312.26	310.88	312.05	311.6	310.01	313.95	312.39	311.94	313.61	311.73	311.96	313.33	314.43	312.51
312.35	314.79	314.02	311.08	314.42	309.23	312.17	312.29	315.34	312.38	313.06	311.7	312.08	314.93	313.12	311.11	314.61	314.63	314.69	313.71	312.11	315.49	315.72	311.56	310.29	313.03	313.02	311.91	314.04	313.43	312.18	311.57	314.63	314.3	313.83	313.6	314.98	312.76	315.42	312.58	313.12	311.57	313.58	312.39	311.55	311.07	312.84	312.33	313.66	312.21
302.83	303.97	301.43	301.79	303.14	301.87	301.56	303.64	302.7	305.1	306.58	305.25	302.57	303.23	301.66	303.95	301.59	302.02	301.51	302.4	302.87	301.8	302.89	301.94	300.51	302.57	302.14	302.61	302.5	302.7	300.83	302.68	301.94	300.78	301.47	301.67	300.76	299.29	301.81	302.9	301.09	301.1	304.05	301.4	302.42	301.2	302.39	301.97	303.98	303.43
304.81	304.07	302.22	301.25	304.23	301.57	306.43	303.59	302.98	301.34	306.25	304.88	305.14	299.46	303.5	301.93	304.66	302.5	304.28	302.23	304.41	302.91	304.22	303.81	303.24	299.77	303.47	304.12	302.09	306.5	302.6	306.06	304.12	304.69	302.58	301.09	303.51	303.59	304.9	304.07	303.76	299.89	301.52	302.83	304.07	301.89	303.86	304.66	300.47	303.27
294.71	296.9	293.1	295.18	291.73	294.66	294.59	295.04	293.87	292.6	291.64	294.98	293.46	293.57	293.91	292.06	296.57	296.18	292.06	296.08	294.04	292.58	296.26	295.08	293.75	293.86	292.8	293.75	294.41	296.19	293.13	293.85	296.29	294.55	292.54	293.82	292.09	296.58	292.69	294.61	292.64	293.84	292.7	293.84	293.59	293.79	293.53	294.27	295.64	294.89
310.38	310.14	311.55	310.24	311.45	310.91	311.85	311.16	311.57	312.88	311.91	312.1	310.67	309.4	310.33	311.69	313.17	309.58	313.47	311.79	310.11	311.6	309.19	311.55	313.02	313.18	310.85	312.68	309.91	310.12	310.88	311.07	313.67	310.04	311.12	311.92	310.77	312.09	309.63	310.72	310.48	310.83	311.82	308.92	308.85	311.18	309.28	310.42	311.79	311.71
319.89	317.49	317.59	320.4	318.51	316.96	319.4	319.11	316.78	317.6	319	318.37	317.96	317.91	317.38	319.79	317.2	318.19	315.99	317.78	318.62	319.41	318.66	320.29	319.11	316.59	319.75	318.02	317.92	321.28	320.08	317.99	318.82	317.44	320.06	317.96	317.06	318.55	319.59	318.87	319.13	319.7	319.77	321.33	317.09	318.43	317.96	316.63	316.79	320.61
305.76	307.53	307.06	306.87	307.23	305.12	302.03	305.33	308.25	306.43	305.12	305.97	305.66	305.48	304.89	307.63	306.78	307.65	307.59	307.15	305.2	304.71	307.77	304.89	308.44	306.13	303.75	307.89	306.35	307.05	309.09	306.15	307.12	306.06	306.22	307.23	307.58	310.34	306.84	304.9	306.75	304.63	305.77	304.29	304.67	305.62	306.9	306.67	306.26	307.23
317.15	319.7	320.32	317.02	318.94	320.18	316.2	322.43	317.02	317.32	318.72	321.52	319.15	319.22	317.34	319.14	317.47	318.98	318.53	318.27	322.41	317.5	319.29	318.37	319.58	319.47	319.04	317.35	320.46	320.75	319.97	317.29	320.28	317.58	319.63	316.79	322.08	318.32	318.89	320.62	322	318.34	320.8	319.41	319.18	319.68	316.44	320.11	317.94	319.7
300.69	300.69	306.21	303.46	301.62	301.81	302.43	306.13	301.49	302.1	303.78	302.61	304.04	305.68	304.35	304.16	305.33	304.33	301.51	301.11	301.97	301.97	302.81	303.37	303.68	303.14	303.42	300.92	303.72	301.1	303	301.64	303.63	299.86	303.15	301.73	303.55	303.08	301.03	301.95	302.66	299.43	304.15	303.85	302.3	303.02	303.69	302.74	302.81	303.11
314.25	314.01	315.48	310.91	314.35	315.39	311.83	314.84	314.32	313.44	312.11	315.01	312.82	316.67	316.47	312.9	313.49	314.94	312.93	316.18	312.64	314.67	313.05	315.13	314.68	314.08	318.07	314.84	314.16	314.03	313.8	313.6	312.95	313.45	315.15	311.77	314.81	313.35	313.53	316.61	313.82	315.94	312.86	312.88	315.51	312.71	314.29	313.3	314.31	315.08
324.62	323.93	324.08	327.48	322.85	326.8	324.7	326	325.02	328.26	324.13	324.3	323.19	324.29	323.82	323.42	327.16	324.36	323.19	324.85	325.79	326.85	326.23	325.43	322.73	326.7	326.06	323.48	328.41	324.14	324.13	322.48	324.04	325.64	324.48	324.64	324.1	326.02	328.48	326.02	325.11	325.49	326.79	325.85	324.59	324.46	327.88	324.17	324.24	323.57
327.64	326.25	327.43	325.62	326.58	327.65	329.93	329.74	329.23	328.93	328.03	326.28	329.39	327.08	326.99	324.89	328.23	329.09	325.81	327.03	328.01	331.1	327.96	329.76	328.75	330	327.08	325.9	327.78	326.36	327.86	326.65	327.84	326.76	328.55	325.62	326.84	326.61	328.17	324.92	329.31	325.85	325.86	326.9	327.28	329.26	326.54	329.2	327.86	325.5
306.09	306.99	303.56	303.98	303.51	305.44	304.06	305.51	305.97	306.27	304.1	303.9	305.52	308.7	302.83	307.4	306.71	306.07	304.81	304.9	306.28	305.24	306.42	305.35	303.76	304.62	305.55	302.4	306.5	304.16	304.95	306.86	306.63	303.76	307.02	306.93	304.08	303.53	306.4	306.18	305.17	305.35	302.79	305.19	304.63	304.6	304.54	304.46	303.88	305.33
310.35	311.21	310.21	311.97	313.67	314.48	308.76	311.05	308.31	309.89	309.71	313.93	310.29	312.38	310.32	309.72	311.83	311.52	309.45	311.69	312.23	311.05	309.58	312.97	311.3	312.82	310.68	312.06	311.37	310.73	310.35	311.13	311.96	312.04	310.47	310.16	312.11	310.92	312.6	313.63	312.61	311.39	310.72	311.82	312.73	308.37	310.66	311.8	310.98	312.09
307.42	304.59	305.28	306.71	307.11	304.73	305.42	304.83	304.11	302.05	306.53	306.6	305	305.85	305.68	304.13	304.22	304.61	308.18	303.05	303.7	305.7	305.76	306.16	307.77	306.04	304.86	305.54	307.19	306.36	304.42	304.86	303.73	306.14	305.71	306.69	304.55	304.86	306.22	306.18	302.38	306.74	305.6	305.41	307.77	305.46	305.64	304.78	306.46	308.87
303.62	305.46	304.87	304.09	302.92	304.18	304.53	304.82	304.77	306.1	306.3	305.32	304.84	305.63	303.5	305.27	303.66	304.85	303.32	302.5	305.51	304.06	302.9	305.25	303.11	305.97	305.57	307.57	305.5	302.58	305.74	305.76	302.42	302.07	304.08	304.28	305.9	303.38	299.56	304.48	304.38	303.58	303.74	306.18	302.61	303.73	306.31	305.11	304.75	305.52
325.98	323.37	321.4	324.64	325.01	326.69	327.22	325.42	325.34	325.37	325.52	325.82	323.52	325.64	326	324.14	324.55	322.37	324.76	325.36	324.97	325.94	323.6	324.61	325.03	325.69	326.18	324.32	325.46	324.41	326.08	323.43	326.7	324.89	325.91	323.03	323.44	323.8	324.38	323.06	322.53	324.6	322.07	325.1	326.05	326.51	326.32	325.73	326.55	324.18
297.11	299.28	295.04	296.04	298.36	294.73	296.97	294.97	296.99	299.5	300.04	296.73	296.89	298.97	295.22	298.22	294.35	297.89	297.52	296.92	297.42	296.09	299.16	297.33	296.58	297.76	297.22	296.27	297.99	298.06	297.27	298.07	296.83	295.76	296.52	298.57	297.49	299.27	295.73	296.29	294.32	295.72	295.18	298.29	294.63	296.67	296.73	299.9	298.97	296.13
312.66	313.37	312.93	312.31	314.35	312.12	312.62	313.81	315.78	313.63	314.22	311.43	310.68	313.16	315.08	312.14	314.03	315.14	314.24	311.98	313.6	312.67	314.11	312.94	314.02	311.94	312.41	315.18	314.38	314.75	312.3	312.05	313.71	314.65	313.25	314.64	313.22	312.35	313.47	313.49	312.79	312.78	315.05	313.51	312.88	312.94	313.64	314.54	312.73	313.77
304.78	307.56	305.9	303.03	306.31	305.11	304.54	305.28	303.95	304.88	305.76	306.62	306.57	304.46	305.52	306.13	304.57	304.68	306.7	304.43	306.77	305.48	305.91	306.73	304.46	304.93	305.49	305.78	307.33	306.37	305.7	307.39	305.98	305.84	305.6	303.73	305.72	307.81	306.56	305.11	307.27	308.2	305.91	306.48	307.93	304.28	305.54	304.75	307.35	305.89
303.59	300.17	301.74	305.19	300.58	305.55	302.22	300.55	303.92	303.2	304.37	306.13	304.53	303.32	304.63	304.3	304.21	302.09	301.21	303.87	302.91	304.61	300.85	303.64	304.62	305.23	302.63	305.28	302.7	302.22	302.05	302.58	304.13	303.79	304.72	304.32	302.4	303.64	300.73	301.65	300.27	305.76	304.65	300.96	303.62	304.13	303.87	305.48	304.06	300.85
311.21	308.12	312.16	311.7	311.86	310.95	312.05	311.19	310.98	310.82	311.79	310.09	308.97	310.15	310.88	308.24	311.42	311.71	311.11	311.56	311.09	310.85	310.66	310.29	310.63	309.83	312.16	309.15	309.24	312.48	311	309.3	309.72	308.03	310.38	313.15	312.84	311.54	312.84	309.31	311.04	309.16	310.99	311.14	312.23	306.74	311.74	312.19	310.37	308.43
309.75	310.59	311.62	311.96	312.77	313.66	309.8	310.95	312.11	310.81	311.26	312.49	308.93	313.96	311.75	309.42	311.5	311.31	310.05	311.85	314.26	312.5	310.13	311.81	310.1	311.82	311.55	310.82	311.07	313.08	313.13	312.19	312.16	312.3	311.55	309.68	312.02	312.75	311.36	309.02	310.74	309.22	312.65	311.95	313.1	312.02	309.5	311.79	309.84	308.73
316.9	317.23	318.02	316.84	323.46	318.28	318.91	319.31	317.51	318.97	319.33	321.35	317.85	319.5	317.18	318.6	318.97	320	318.97	319.6	315.09	316.59	319.15	318.9	317.16	319.85	318.84	313.68	319.11	318.24	316.32	316.66	319.39	317.65	316.43	317.72	318.63	318.74	317.8	319.11	318.2	319.96	317.75	318.8	318.85	317.85	316.6	317.79	318.91	316.67
320.12	318.26	318.66	317.96	319.67	317.84	316.1	319.34	320.9	317.79	318.77	319.75	315.86	317.34	319.06	318.73	318.85	318.82	318.08	319.67	317.13	320.16	319.16	317.89	314.43	317.07	318.57	318.26	319.05	318.45	320.23	319.27	317.74	316.4	319.44	320.27	318.54	318.86	317.61	318.18	319.83	316.99	319.76	316.56	318.91	317.99	319.06	317.75	321.13	317.61
295.8	295.13	294.65	295.02	296.72	296.7	295.9	295.18	294.96	296.74	297.9	295.57	292.21	294.97	295.5	296.31	296.69	296.79	294.98	298.04	297.09	295.62	293.46	294.46	294.98	294.97	295.33	294.14	296.92	295.27	295.88	293.29	295.35	295.83	296.33	296.91	295.81	295.78	296.2	293.34	293.82	293.4	296.15	294.99	296.76	294.97	296.58	297.38	295.78	294.63
301.68	304.22	303.17	303.98	304.4	303.88	302.52	304.79	304.2	302.93	304.63	303.15	305.76	304.38	303.3	304.27	304.3	304.7	304.02	304.77	305.04	305.65	305.03	306.66	307.5	303.72	306.31	300.82	303.79	302.64	303.69	303.25	302.04	304.26	304.67	303.18	303.9	303.22	305.56	305.05	305.23	306.54	303.62	304.04	303.74	306.82	303.98	302.52	305.98	305.61
301.39	301.02	300.76	302.54	298.5	299.99	300.44	301.36	300.82	297.62	297.71	300.81	298.97	297.66	304.74	301.87	297.93	301.58	299.38	299.91	300.71	300.25	298.58	302.59	299.34	301.78	303.45	299.57	299.69	299.55	300.53	298.55	300.99	298.88	302.59	301.72	297.85	299.08	298.54	298.14	299.57	296.63	299.9	303.54	297.05	298.79	302.27	300.88	301.08	299.43
327.51	329.17	330.49	328.92	325.01	329.15	326.98	327.9	325.67	327.77	325.48	329.56	327.86	327.64	328.82	329.23	327.96	328.73	329.47	328.98	326.36	326.05	329.06	327.15	326.93	331.23	326.14	327.57	325.22	328.48	329.42	328.77	329.32	326.74	327.04	329.35	325.28	327.28	329.09	329.07	329.62	328.45	327.08	328.58	327.9	328.37	327.23	327.7	327.01	329.08
307.27	302.01	304.72	302.2	304.04	305.77	304.76	305.26	307.8	303.39	303.49	303.92	306.28	304.27	305.49	304.25	304.36	303.12	306.82	307.2	304.46	305.25	304.47	302.16	306.21	304.3	305.01	305.85	305.33	306.2	305.34	304.36	306.03	303.22	306.14	306.59	304.73	302.37	303.33	305.6	304.82	302.84	305.37	302.82	307.88	304.41	302.48	305.55	305.16	306.99
316.65	315.43	315.25	315.77	314.82	314.94	313.71	314.82	314.92	316.04	315.35	315.59	312.93	314.32	316.41	315.89	313.56	318.27	316.33	315.04	315.61	310.45	314.88	314.95	313.93	314.46	315.25	313.32	312.65	315.26	313.67	312.51	315.02	316.34	315.16	314.72	315.82	315.69	314.22	316.97	316.69	314.87	312.12	314.42	312.74	314.82	317.12	311.91	313.31	312.94
305.18	304.09	307.77	304.74	307.75	304.07	305.49	302.09	307.05	303.51	305.37	305.99	306.84	306.13	306.48	304.05	306.45	306	305.17	304.36	305.39	305.11	305.55	306.05	304.93	305.04	302.84	308.27	305.67	305.59	304.58	306.06	305.02	306.2	304.96	304.48	305.25	305.11	306.65	305.46	305.41	306.57	308.59	304.9	304.93	306.25	305.71	304.02	304.96	308.05
313.48	313.61	313.83	312.68	315.42	313.15	313.3	312.43	316.13	314.5	315.28	316.36	314.58	313.86	315.2	312.29	313.11	313.51	313.3	314.21	313.11	315.01	313.04	314.85	314.51	314.18	312.56	313.26	311.62	312.96	316.31	312.62	313.87	313.84	311.25	315	314.17	314.1	314.67	311.55	313.13	313.9	314.44	315.64	311.57	314	313	314.18	316.05	315.21
318.91	319.26	316.55	317.7	317.32	317.63	319.06	320.56	320.34	318.65	315.98	318.89	318.45	319.02	317.72	318.35	317.84	318.75	317.16	319.72	318.8	318.12	318.02	318.47	317.78	321.87	318.17	317.35	318.27	316.49	317.87	316.59	317.14	317.94	317.56	320.02	318.9	318.13	315.14	317.87	318.98	319.31	315.65	317.74	316.74	318.57	319.24	316.95	318.3	316.44
302.62	304.17	302.79	302.27	303.09	303.13	303	301.5	303.45	305.53	301.65	303.44	301.16	302.25	301.31	303.95	302.73	303.46	303.83	304.96	300.02	303.45	302.72	298.04	302.74	302.85	303.06	301.26	304.03	305.41	302.6	303.88	302.75	302.05	301.81	304.96	300.63	303.79	304.23	303.4	302.77	304.8	304.23	303.05	303.28	301.67	301.34	303.92	304.45	305.19
306.77	307.37	308.68	307.7	307.65	303.77	308.53	304.71	307.87	306.79	308.93	309.37	308.5	306.67	309.03	307.54	305.37	306.89	306.14	305.39	307.38	308.54	308.58	306.64	305.87	306.59	307.31	308.11	306.81	306.09	306.64	306.38	306.06	308.02	306.5	308.02	305.38	308.56	309.78	307.55	305.39	305.01	306.15	308.98	307.24	307.16	307.03	310.11	307.21	308.79
308.4	312.63	313.51	311.17	312.5	312.3	311.67	309.85	310.27	314.34	309.76	310.92	310.89	312.58	314.05	311.25	311.15	311.4	311.96	312.72	312.34	311.49	310.25	310.55	310.87	314.21	313.96	312.1	312.48	308.48	311.1	309.98	310.07	310.25	310.1	312.06	311.26	310.97	310.71	308.66	311.36	312.21	312.2	309.63	312.86	310.12	311.38	309.19	309.37	312.83
313.24	310.98	317.09	313.93	312.9	310.53	315.11	313.19	313.14	313.7	309.48	313.69	313.08	313.04	313.3	312.97	309.6	309.34	314.2	313.31	313.24	314.69	312.76	312.35	311.66	313.22	313	312.41	313.95	308.29	314.94	314.45	313.14	316.32	312.73	313.87	310.17	311.22	313.14	314.52	313.85	311.49	313.2	312.19	313.76	313.2	313.89	312.73	311.22	314.64
304.05	301.43	299.22	299.32	299.85	299.84	301.53	301.5	301.23	299.74	302.48	299.87	299.05	300.29	300.06	302.79	302.67	301.75	300.8	299.04	300.61	302.43	302.05	300.99	299	297.04	302.05	300.4	300.57	301.26	301.45	300.93	299.46	300.19	302.39	302.05	299.19	299.24	300.14	300.41	302.34	302.47	297.47	297.5	302.4	299.74	300.54	301.96	299.7	300.89
304.44	306	301.9	305.72	304.09	302.65	305.4	305.07	305.39	304.37	305.06	304.3	303.36	304.44	303.22	303.85	304.06	304.81	304.87	304.28	303.26	301.67	304.37	303.86	305.73	304.91	302.32	303.76	303.87	306.62	303.36	301.98	305.37	303.23	303.33	304.47	303.15	301.16	304.82	304.12	304.9	303.55	306.17	303.6	300.89	304.5	304.76	304.04	304.18	301.74
296.12	294.64	292.29	296.49	296.02	295.35	293.84	294.72	298.02	293.49	297.02	296.66	294.88	295.35	294.34	294.81	295.01	291.92	295.82	295.14	294.28	296.15	299.72	295.66	293.26	293.43	294.94	295.35	296.4	296.15	294.95	296.04	296.94	291.94	295.67	293.65	294.87	292.97	295.26	296.4	297.7	293.77	296.39	292.24	296.25	294.39	295.89	295.14	296.64	296.88
309.3	309.76	311.32	311.53	309.63	307.18	313.58	311.74	310.88	310.25	310.32	310.85	309.97	308.83	307.85	309.14	308.46	308.09	309.55	309.99	310.1	311.26	310.12	307.54	309.9	308.9	310.06	309.94	310.17	308.31	310.12	311.12	307.8	311.13	310.73	308.68	312.02	309.91	311.05	312.28	310.1	308.15	309.74	310.89	309.95	308.93	309.21	308.26	308.93	308.84
312.53	310.71	313.45	310.02	309.42	311.59	311.53	312.97	311.52	311.43	308.47	311.03	311.08	311.98	308.86	309.83	311.22	311.68	310.51	309.52	310.58	308.88	308.5	309.66	312.02	309.32	309.53	311.63	312.32	310.1	311.16	310.74	311.09	309.17	311.28	310.88	311.48	310.41	309.91	312.9	311.31	310.46	310.93	310.97	312.5	309.39	307.94	310.44	308.28	311
317.83	314.64	312.9	315.01	316.3	315.02	315.42	316.07	314.48	315.68	314.68	312.65	314.53	315.2	314.54	314.46	314.76	316.34	315.86	316.99	315.89	316.08	315.55	314.93	313.53	314.2	316.3	313.09	315.75	314.31	314.94	316.29	315.45	316.25	315.21	317.04	315.04	314.79	315.27	312.77	315.88	315.88	315.78	312.57	315.12	314.32	313.22	316.71	317.12	317.16
301.99	299.68	302.26	303.67	300.84	300.86	298.55	303.53	301.39	302.68	300.36	299.92	300.92	302.16	300.26	300.1	300.19	299.92	300.07	300.49	301.9	300.7	300.6	299.85	299.3	300.75	301.23	302.6	301.24	300.92	302.07	301.87	301.4	301.15	301.54	301.99	304.02	301.72	300.18	298.43	298.41	300.68	300.66	299.84	301.54	300.94	299.88	300.49	299.45	300.84
304.02	303.68	303.72	302.95	304.57	303.29	302.64	300.77	302.11	303.07	302.17	302.17	303.75	303.51	302.66	303.79	303.12	304.62	304.26	302.46	302.25	301.94	301.63	302.97	302.92	300.69	303.32	303.45	303.32	305.7	302.38	302.91	303.07	305.24	303.86	303.3	303.17	304.66	303.03	301.48	300.46	304.83	302.22	302.18	301.17	303.14	303.34	304.05	303.28	304.72
315.78	315.7	313.19	314.75	314.01	312.39	315.32	313.99	313.47	310.96	315.78	315.04	312.74	313.58	312.02	312.37	313.58	315.73	314.6	313.89	312.89	315.14	312.39	315.84	313.21	314.2	313.44	313.84	312.76	314.6	313.65	312.5	312.07	313.53	314.35	313.73	313.24	315.14	310.94	313.46	314.34	314.75	315.19	315.27	315.2	314.33	313.28	312.71	315.13	316.97
317.2	316.84	317.53	317.13	317.38	318.25	315.84	316.12	315.57	318.53	317.78	318.3	317.59	319.64	318.3	319.37	319.82	316.1	315.65	315.34	318.49	317.7	318.16	316.42	315.4	317.42	315.33	317.14	317.26	315.18	317.23	316.12	316.98	315.48	318.12	318.22	317.29	318.73	316.89	319.38	317.44	316.41	318.82	319.13	317.82	317.94	318.65	314.51	317.25	318.75
309.14	308.18	310.24	308.5	309.06	308.35	310.55	311.34	310.63	309.25	311.62	311.37	309.31	311.31	310.79	309.93	311.72	311.09	310.92	309.58	311.24	308.33	311.74	308.48	310.26	309.59	310.07	309.08	307.16	307.79	309.37	310.54	308.46	308.58	309.24	311.77	312.71	310.04	311.26	309.41	310.96	309.79	311.1	310.81	307.92	306.43	310.03	312.04	310.96	310.95
317.5	315.99	318.09	316.43	314.29	317.98	317.12	318.87	317.03	315.41	316.66	317.21	318.25	318.65	317.87	315.97	315.41	316.36	316.06	315.73	318.72	314.93	316.94	314.74	315.4	315.15	316.67	316.33	314.7	318.53	318.49	317.92	316.2	314.97	318.31	317.72	316.92	318.99	313.21	315.75	317.56	318.69	319.08	319.58	318.12	317.41	318.78	315.86	314.85	317.87
320.46	320.15	319.87	321.42	319.77	319.07	320.66	319.98	318.88	317.96	316.97	319.06	317.3	318.09	320.03	320.21	316.81	319.21	320.35	315.75	318.27	317.28	317.35	318.7	315.59	319.31	321.11	317.5	318.68	317.78	318.95	321.44	323.88	318.06	318.96	319.11	318.37	318.66	317.84	318.62	317.44	321.27	318.41	320.1	320.96	318.08	318	319.64	318.44	320.87
306.13	306.03	305.42	304.59	298.93	305.56	301.18	302.57	302.8	302.25	303.09	302.98	304	301.52	302.66	303.02	302.37	304.35	305.33	300.96	303.54	304.84	304.24	303.82	302.8	303.57	302.16	301.21	302.3	303.33	305.29	302.29	302.97	303.4	302.74	302.19	304.13	301.68	302.68	304.17	300.76	303.55	303.74	304.29	302.4	304.16	303.45	302.2	303.78	303.92
317.5	316.35	319.54	316.33	319.01	316.77	316.64	313.45	317.32	316.63	314.93	317.93	315.35	317.08	316.86	318.46	315.07	317.03	314.39	316.71	316.41	316.68	316.97	317.99	314.85	317.61	315.39	315.1	316.76	315.57	313.13	314.42	317.63	313.54	317.49	318.43	318.48	317.77	316.85	317.88	312.74	315.82	317.47	314.49	315.31	319.27	318.11	317.61	316.46	317.21
313.71	313.27	313.47	313.61	311.09	314.71	311.67	311.8	313.62	312.08	313.01	312.79	311.11	315.81	314.01	314.62	313.46	310.85	315.02	310.47	312.2	312.89	313.11	313.32	310.33	314.35	314.54	311.86	311.05	312.71	311.67	314.52	314.54	312.56	312.3	313.26	315.59	312.42	313.46	314.72	313.04	313.24	315.17	312.08	313.28	312.03	313.19	312.73	313.56	310.56
319.8	317.88	318.35	317.13	321.55	317.1	319.35	316.57	316.41	319.08	318.65	318.29	316.71	319.34	318.98	317.5	316.11	320.82	320.07	319.11	316.77	317.83	318.41	320.65	321.67	320.57	318.06	321.01	319.99	318.61	318.48	318.89	320.08	317.53	320.54	316.8	320.75	317.66	320.92	316.31	317.03	316.82	316.55	318.76	319	317.76	318.44	320.55	320.21	318.82
329.92	325.77	328.74	327.74	328.95	325.85	328.61	328.59	328.67	329.28	328.64	327.65	329.28	328.84	328.61	327.73	328.6	326.78	327.61	329.17	329.41	329.1	326.87	328.98	327.53	327.87	328.02	328.67	330.91	326.79	326.26	327.44	328.08	328.36	324.87	329.07	328.01	328.9	327.94	326.53	328.06	327.57	326.79	327.85	327.45	327.59	329.6	329.5	328	330.45
331.42	329.64	328.52	328.79	327.81	328.57	328.58	327.7	328	327.56	330.06	327.32	328.37	330.26	326.89	328.5	326.84	327.15	330.23	327.61	327.11	328.89	330.65	327.12	328.86	327.93	328.14	331.18	329.36	327.26	327.33	329.06	328.26	327.09	330.14	327.66	326.51	329.09	328.6	329.25	332.65	328.32	328.42	331.01	328.05	328.53	326.16	330.54	327.08	329.06
310.91	311.05	311.19	310.88	310.26	311.92	308.68	312.73	309.41	311.71	310.09	311.62	312.13	307.87	312.52	311.47	311.44	309.71	309.44	312.33	311.49	310.48	311.1	310.7	311.99	309.43	310.5	311.77	308.72	310.44	311.23	309.27	312.59	311.33	311.93	308.98	310.3	310.68	311.51	313.02	310.13	311.7	308.71	310.15	309.28	308.51	311.1	312.44	311	310.69
298.39	296.89	297.93	296.75	296.18	298.43	295.79	294.8	298.09	295.23	299.36	297.15	295.07	296.98	297.28	295.89	295.75	295.85	295.16	297.2	294.31	298.13	298.2	298.02	294.29	297.43	296.3	297.94	299.48	296.74	295.88	298.69	295.4	296.71	295.32	295.59	297.49	297.37	295.88	297.39	295.77	296.13	299.09	298.53	297.68	297.96	294.64	298.56	298.13	296.85
326.81	324.62	323.12	321.66	323.5	324.96	323.19	323.34	325.47	322.09	325.29	327.77	324.09	325.58	322.63	324.62	323.21	325.07	326.15	327.3	327.4	324.96	326.92	323.51	320.17	323.4	320.67	325.68	323.55	324.05	323.51	324.48	326.18	325.2	325.3	326.48	324.13	324.96	326.6	323.63	324.6	321.67	325.75	326.04	322.87	322.72	325.97	325.96	325.57	323.12
301.7	299.58	300.13	302.96	299.35	300.47	300.57	300.34	301.04	300.91	297.88	301.6	301.6	299.87	298.97	299.56	303.11	302.29	298.34	300.67	301.91	299.44	302.04	302.53	301.45	297.26	301.37	299.94	299.12	299.75	301.54	301.78	301.35	303.21	299.95	299.7	300.44	298.69	301.48	300.9	299.51	301.39	303.02	299.92	302.25	299.56	301.31	298.14	300.1	303.06
306.7	301.94	303.62	302.85	303.84	305.01	303.27	305.12	301.98	304.84	302.4	303.69	304.31	304.82	303.88	301.7	304.42	301.7	305.36	304.5	304.94	303.86	304.18	302.43	303.6	302.59	304.45	303.34	301.12	304.19	302.24	306.25	302.22	305.56	300.38	302.91	303.62	303.35	302.76	301.43	304.94	303.27	301.65	305.63	303.59	302	303.99	303.02	303.87	304.23
314.3	315.89	312.84	313.35	314.87	313.05	314.91	317.45	314.14	315.62	318.72	316.47	313.71	318.2	314.83	315.22	315.43	315.89	311.72	316.03	315.44	314.63	316.84	313.1	313.21	315.11	314.86	313.69	316.88	316.85	315.81	313.43	315.27	312.48	316.96	312.74	315.38	316.63	317.14	315.29	314.5	312.83	313.43	315.42	315.87	315.39	313.55	316.09	316.5	314.93
300.81	300.78	298.33	299.8	301.41	302.57	299.88	299.19	299.37	301.38	299.34	301.44	300.08	299.69	298.92	300.18	297.71	297.31	298.9	300.1	298.81	302.5	300.51	300.87	300.14	299.37	300.92	302.25	301.65	299.49	298.99	297.62	300.52	299.16	299.02	299.73	298.46	301.28	302.35	298.29	300.18	299.29	301.13	300.96	301.87	300.19	298.48	298.19	297.1	297.24
317.08	317.69	317.56	316.38	317.9	317.8	316.21	318.17	314.81	319.49	319.97	316.91	316.74	317.54	314.77	319.01	317.51	314.51	315.53	316.9	317.09	316.31	316.91	317.82	314.74	318.01	318.53	321	316.19	318.8	317.98	318.82	313.4	316.59	318.45	319.4	316.28	320.14	317.25	317.79	316.61	319.27	316.28	319.68	316.62	320.3	317.65	317.09	316.89	315.01
298.59	297.91	298.58	301.05	303.99	298.88	300.12	300.89	299.44	304.26	301.21	301.6	299.08	301.61	298.39	300.28	300.5	301.34	300.14	301.28	299.83	296.74	301.25	299.55	299.65	299.63	300.44	300.23	299.53	303.32	298.51	299.29	299.15	298.54	301.97	302.74	302.07	299.43	300.62	298.72	301.97	299.34	300.69	297.91	299.71	299.37	301.52	299.88	300.91	300.58
302.77	301.85	306.13	304.63	304.04	303.31	302.88	305.1	303.94	302.41	305.25	303.88	303.45	303.84	305.38	304.73	306.27	301.96	301.84	305.83	303.21	303.52	303.9	305.2	303.87	302.39	303.82	304.59	304.58	302.62	303.14	303.04	303.49	301.4	301.94	302.44	301.43	302.64	305.04	302.25	306.53	304.53	305.1	303.42	303.35	303.54	301.92	302.31	301.37	305.29
303.37	301.8	303.43	303.02	303.21	301.67	303.08	302.9	301.41	302.84	301.56	302.43	304.06	305.14	301.25	299.39	301.96	302.61	301.19	301.89	302.71	301.33	301.74	302.42	302.36	302.79	303.22	303.65	300.72	303.95	304.39	303.47	301.72	303.61	303.1	302.97	302.09	302.25	303.12	300.94	304.32	301.77	301.68	301.96	304.71	299.91	303.16	302.47	301.46	300.38
295.17	291.46	295.17	296	293.55	293.27	292.4	294.18	295.54	293.51	293.27	294.42	295.46	294.74	294.22	293.32	293.39	290.61	292.89	292.32	292.42	293.37	293.18	293.95	292.16	292.28	293.8	294.65	292.14	292.96	293.42	293.17	293.62	292.34	294.13	294.5	294.03	293.47	296.4	293.66	295.45	295.04	294.8	291.88	295.71	294.24	289.88	294.58	291.52	294.5
317.16	314.56	314.83	314.11	316.71	314.76	314.46	313.79	314.07	316.57	314.09	315.56	317.78	315.29	312	316.22	312.47	313.15	313.03	314.81	314.04	311.91	313.2	314.86	313.37	315.43	316.97	318.82	313.12	314.85	316.28	313.87	315.14	314.1	314.7	313.99	317.26	316.22	315.15	314.71	314.84	315.41	315.77	314.8	312.32	313.8	317.39	313.88	316.03	311.41
295.44	294.55	292.09	292.39	292.21	293.63	292.95	293.09	293.57	295.01	294.88	291.49	295.02	292.06	293.46	295.96	295.87	292.91	293.2	291.37	294.12	293.75	293.89	291.83	293.41	294.81	294.75	295.86	296.01	294.07	292.29	293.9	293.72	293.09	295.14	294.94	295.14	294.57	294.5	294.35	292.98	296.57	294.75	293.61	294.28	294.27	291.94	295.07	291.9	293.42
313.03	314.8	313.14	312.79	311.72	316.97	313.98	312.96	313.47	314.55	315.53	312.05	314.67	313.41	314.15	312.4	315.41	312.22	313.04	314.32	313.65	314.87	315.99	312.49	313.05	314.24	310.69	314.5	315.6	314.44	314.37	313.95	313.52	315.24	316.08	313.24	316.67	312.62	313.09	311.59	310.68	317.27	315.18	315.84	313.9	314.38	313.56	314.09	316.55	316.65
313.65	311.73	312.06	310.78	312.64	308.89	309.34	307.97	309.52	309.77	311.04	309.73	313.04	310.87	310.25	311	310.07	311.41	309.89	309.94	310.55	310.95	311.03	308.35	313.48	312.36	310.34	311.6	312.07	310.45	309.55	309.27	309.44	309.64	311.52	308.77	307.94	310.94	312.12	310.77	311.11	308.86	309.29	309.01	310.47	310.01	310.21	309.93	309.92	309.29
315.06	316.89	315.17	316.3	314.89	314.81	315.97	314.65	313.7	318.2	315.54	311.52	315.77	316.8	315.22	317.1	313.73	314.63	315.32	312.9	317.23	313.33	316.21	316.4	315.25	316.4	312.81	315.38	313.62	314.45	316.84	316.39	314.44	315.56	313.43	314.32	317.09	314.26	314.24	317.44	316.29	312.81	312.76	317.59	314.11	312.85	316.97	312.26	312.72	315.44
318.49	316.33	316.83	315.39	318.02	317.12	319.56	318.58	316.56	318.18	316.19	319.34	320.97	315.24	317.24	315.62	318.36	319.58	318.48	314	315.37	318.92	316.83	318.22	318.35	318.28	319.24	316.21	317.57	316.5	317.97	317.86	316.55	313.71	317.19	317.61	317.45	316.48	316.65	317.44	314.41	317.58	318.24	318.55	318.64	317.79	317.98	318.05	316.83	316.27
327.05	328.86	325.24	329.11	329.09	326.42	326.57	328.29	325.44	329.5	328.72	328.39	327.51	327.09	330.11	325.94	328.13	330.16	327.08	328.71	326.69	327.94	326.41	326.69	329.08	330.03	328.17	330.71	328.97	328.94	326.27	326.87	327.15	325.52	329.11	326.37	329.09	329.05	329.46	326.51	328.16	326.98	329.42	326.66	328.59	328.92	326.62	327.82	324.44	329.67
314.99	314.58	313.57	314.73	313.32	312.6	313.55	315.62	314.31	312.69	313.33	314.86	314.7	309.74	312.68	314.95	312.39	313.66	316.05	314.32	311.74	312.39	309.34	314.23	313.39	313.34	312.29	312.96	313.78	314.81	314.93	313.08	314.89	313.62	312.97	313.55	315.79	313.65	312.82	314.6	313.01	312.98	311.17	313.69	313.97	312.89	314.62	313.54	312.84	313.3
327.77	327.13	328.48	325.07	327.58	328.44	327.31	326.93	327.7	324.73	327.2	327.35	327.43	324.24	330.12	328.99	327.08	329.81	327.55	326.73	328.27	328.84	325.03	328.48	328.32	329.73	325.53	324.66	328.44	327.66	325.61	327.8	327.43	327.03	328.8	326.9	327.54	327.25	328.99	327.96	328.53	328.79	329.11	327.07	328.82	327.52	326.56	327.6	329.15	328.4
317.11	315.62	312.65	315.81	312.99	313.97	315.76	315.2	314.96	314.59	313.54	316.31	314.69	315.39	316.29	315.95	315.08	315.4	314.74	314.85	317.8	316.06	315.87	318.2	315.2	316.25	313.12	315.22	316.75	317.59	316.47	311.51	313.47	316.91	315.81	316.95	312.29	314.58	313.78	314.63	315.26	316.3	313.72	315.42	315	317.12	315.22	315.34	315.43	314
305.5	302.6	303.4	304.47	305.41	303.2	304.39	303.59	302.45	303.06	301.54	301.53	304.56	303.47	303.26	303.03	305.45	304.04	305.45	302.71	302.3	303.53	303.39	303.23	304.96	305.44	305	306.07	305.24	304.74	303.98	303.91	305.02	304.97	303.93	303.24	304.81	303.76	305.56	304.07	306.79	304.2	306.42	304.17	305.26	304.44	306.1	305.41	301.28	304.86
314.83	317.63	313.01	316.7	316.75	318.46	317.37	317.09	313.55	315.54	316.88	315.84	316.34	316.37	316.15	317.12	314.62	317.13	316.36	316.58	316.51	316.4	315.71	316.99	316.7	317.6	314.44	314.62	316.26	316.18	315.28	315.41	313.19	314.76	316.79	315.28	314.8	317.21	316.89	314.62	317.63	315.54	318.45	316.71	317.51	315.99	317.01	316.94	317.64	315.83
306.75	305.6	305.4	305.64	306.2	305.84	307.78	305.57	305.68	304.07	305.55	306.17	304.89	305.4	304.87	304.35	303.43	305.9	306.2	304.71	304.26	307.87	306.15	305.18	302.91	303.15	305.56	306.62	305.81	304.98	303.83	305.1	305.15	303.77	304.2	305.46	304.35	304.14	303.3	306.23	304.76	305.9	307.42	305.68	303.97	302.67	305.78	305.24	305.02	303.9
315.08	313.16	311.39	311.21	310.25	312.16	312.85	315.89	311.49	311.78	315.29	315.46	313.76	313	313.63	315.52	314.05	314.29	312.96	312.13	311.85	314.47	311.75	313.47	312.79	313.29	312.57	314.96	314.64	313.05	308.85	314.36	313.84	315.16	312.51	310.13	310.06	315.44	314	314.8	310.93	314.98	314.3	310.9	313.63	311.27	313.9	313.11	313.94	311.96
317.22	317.21	316.16	313.84	319.65	318.25	316.14	317.41	317.23	315.34	316.94	316.5	317.26	317.33	315.58	317.13	320.64	316.86	316.37	314.88	315.09	315.87	315.2	317.58	316.12	318.18	318.41	315.54	317.11	316.2	315.7	316.73	316.19	316.98	316.08	317.53	317.38	316.98	317.19	316.03	317.02	315.71	316.4	318.68	316.44	318.66	316.61	315.24	317.68	317.6
314.15	314.21	316.72	314.41	315.4	314.36	316.46	316.76	317.56	315.77	314.61	314.61	314.76	314.52	316.46	313.81	313.97	315.99	313.15	312.82	312.17	316.84	314.66	315.64	313.47	315.56	312.74	314.28	314.56	317.56	314.48	318.05	316.76	314.68	314.43	312.05	315	313.32	317.98	316.94	313.4	314.33	314.35	313.11	315.96	316.02	314.98	313.25	314.58	315.28
311.04	309.75	311.04	311.77	313.05	309.39	307.35	309.05	311.61	308.34	310.36	310.76	310.35	310.01	308.05	307.95	312.43	311.53	311.57	311.85	310.55	312.78	313.47	309.05	308.61	309.01	308.44	311.58	310.06	310.67	311.92	311.1	307.68	308.54	305.94	309.92	311.6	309.4	310.23	309.66	309.23	309.93	309.51	308.69	309.15	311.52	309.91	309.51	308.67	310.49
301.7	301.9	300.76	302.53	301.76	301.83	300.82	301.1	301.51	302.41	301.54	303.63	302.33	303	302.58	304.93	302.91	299.82	300.55	301.55	303.51	302.29	302.54	300.84	304.27	302.81	304.14	301.05	303.53	299.45	303.95	302.31	300.24	304.67	302.45	302.99	302.42	304.18	305.82	304.69	301.99	305.81	303.55	301.74	304.84	302.84	305.15	301.2	303.67	304.18
316.39	318.09	316.09	314.91	316.03	319.09	317.26	317.31	318.87	318.45	319.79	315.86	318.14	316.01	317.51	315.01	319.15	315.47	315.7	316.86	317.3	318.96	316.21	316.92	317.05	314.08	316.77	317.56	314.96	317.1	318.67	316.54	318.94	316.49	317.53	317.43	316.17	316.58	316.33	318.13	318.14	315.68	316.37	317.97	318.04	317.15	316.23	317.57	315.3	319.58
328.86	328.04	326.81	327.17	324.98	326.73	326.85	327.07	327.7	326.44	327.8	329.55	327.6	325.91	326.06	329.28	329.7	328.13	327.28	327.73	328.49	326.7	330.13	325.71	326.72	326.26	327.49	328.82	330.77	328.64	328.95	326.1	326.63	328.21	328.3	328.01	327.61	326.53	326.36	328.33	327.17	329.15	328.54	328.45	328.79	327.57	326.21	329.02	327.16	326.55
302.89	302.17	300.35	301.59	305.07	303.53	301.72	303.24	304.6	302.34	302.62	304.64	303.11	303.96	302.91	306.91	300.88	304.34	300.56	303.7	302.91	302.56	304.08	303.67	304.57	303.38	303.57	305.36	300.61	301.32	303.51	303.09	304.43	302.76	304.2	305.6	302.93	302.82	304.26	304.28	303.71	303.03	303.75	305.96	302.74	303.17	300.82	300.13	304.26	302.6
304.1	303.08	306.78	306.05	306.78	304.48	306.98	305.54	307.79	305.33	306.43	305.6	304.46	306.64	304.27	305.97	304.36	305.81	307.92	305.17	305.74	303.66	305.91	303	304.5	304.74	303.42	305.61	304.3	305.87	304.47	304.55	302.6	306.2	303.46	303.8	302.44	305	304.79	306.5	304.97	304.61	305.61	304.68	306.5	305.78	304.19	304.85	304.94	303.92
317.08	313	312.68	314.9	314.38	314.13	314.33	313.8	313.44	312.72	314.43	313.9	316.3	315.14	314.52	311.89	313.07	312.95	314.66	316.75	315.5	312.78	315.65	312.43	313.08	310.86	314.47	313.73	312.8	312.64	313.55	314.03	313.55	314.81	313.92	312.47	313.75	312.99	312.17	313.66	310.78	315.16	315.16	316.46	317.44	315.69	314.52	314.87	314.78	314.87
308.59	304.58	304.57	308.88	307.04	306.26	306.07	305.1	308.96	307.22	306.82	307.53	305.91	307.85	305.52	305.12	304.79	304.98	305.37	308.89	305.79	306.33	307.43	307.97	307.21	305.37	307.03	305.41	309.93	304.43	306.92	303.61	303.88	307.05	306.45	307.29	305.75	307.13	305.02	307.6	304.71	309.21	305.64	308.59	307.59	306.69	305.19	305.74	304.22	307.88
324.34	325.75	323.42	325.97	324.23	327.61	324.26	324.99	326.84	325.02	325.23	325.75	324.14	326.21	327.42	326.44	327.25	327.16	325.38	327.39	321.66	323.44	326.18	326.87	323.07	324.09	327.18	325.18	325	324.54	324.81	327.42	326.77	326.92	324.95	324.95	324.38	325.77	327.1	323.86	323.26	324.83	325.4	323.97	324.8	322.43	323.69	324.54	322.64	326.13
307.91	304.34	307.25	307.03	303.33	305.1	303.7	305.38	306.09	305.34	307.88	304.64	305.35	307.78	307.87	306.32	306.74	304.98	306.05	302.79	305.73	303.37	306.03	303.3	307.41	305.71	303.94	303.76	307.63	307.45	304.64	305.1	306.74	304.82	302.11	307.06	303.85	305.1	305.25	305.78	305.8	305.13	302.99	306.15	305.5	305.33	305.92	307.35	306.67	304.07
309.76	310.8	308.79	310.18	311.44	310.61	308.32	312.3	310.59	309.95	310.34	307.88	309.25	311.17	310.36	309.42	308.02	308.93	307.02	310.11	311.86	311.58	311.4	310.5	309.93	309.16	310.74	312.85	310.91	309.26	309.09	311.54	308.76	306.59	310.65	309.45	310.26	307.87	309.22	310.99	311.21	309.68	307.34	308.1	308.78	306.05	309.93	308.1	311.95	308.01
296.34	295.19	297.02	298.47	298.33	296.1	297.52	297.12	299.31	296.14	295.93	296.33	295.61	296.55	295.74	298.6	294.62	298.86	294.12	295.91	295.22	298.36	298.1	298.74	297.27	298.13	296.86	296.28	297.96	295.68	296.57	295.94	296.97	297.49	298.32	296.51	295.4	296.87	297.04	298.6	297	295.04	296.82	298.23	295.46	298.06	297.24	296.55	294.8	297.38
315.86	315.18	317.4	314.9	313.98	314.18	314.84	313.12	318.17	316.64	313.03	318.36	313.96	315.29	314.29	314.63	315.26	314.2	314.42	316.52	315.4	315.64	314.33	315.19	314.51	314.93	315.9	313.62	317.07	312.63	315.92	313.93	316.41	313.9	313.3	315.44	316.07	315.79	315.24	315.51	311.25	315.79	314.25	314.46	313.38	312.34	315.89	315.29	314.84	316.35
294.95	295.17	295.84	296.97	295.19	295.47	294.64	296.15	295.9	298.14	295.07	296.73	295.34	295.64	295.86	296.71	294.49	293.53	294.35	291.45	297.14	296.06	295.89	293.48	296.32	296.23	296.68	296.46	292.61	295.14	294.78	297.44	294.24	297.1	293.7	294.28	295.73	294.38	292.32	294.72	295.66	293.5	297.97	295.38	295.07	294.56	295.72	295.2	296.33	296.33
301.8	303.47	302.32	300.52	302.36	303.47	303.76	302.97	301.65	301.86	302.57	302.83	300.4	301.59	302.11	303.52	303.6	303.8	302.03	300.24	303.5	300.37	303.16	302.31	304.96	300.64	303.46	300.96	304.08	301.11	302.88	302.71	301.86	304.42	300.75	301.62	302.67	302.57	301.82	300.56	303.22	301.25	302.69	301.82	303.25	303.14	303.43	303.8	303.7	301.22
318.23	320	317.05	319.88	318.02	316.5	318.23	319.71	317.75	320.59	316.91	317.7	320.79	319.97	319.38	319.79	319.16	319.29	321.14	318.8	319.28	318.02	318.02	320.53	320.6	318.23	318.82	319.58	315.04	320.48	319.14	318.92	322.95	318.14	318.07	319	318.62	321.9	319.14	317.74	320.83	318.96	318	321	319.45	314.3	318.16	317.04	318.49	320.46
329.59	325.88	327.03	327.37	326.93	328.56	325.79	329.18	328.16	327.75	330.38	327.52	328.14	327.32	327.97	328.26	328.03	327.31	328.31	324.38	327.88	327.22	327.4	326.73	328.21	328.89	327.86	324.84	327.61	329.24	326.5	330.02	325.36	326.65	327.04	328.86	328.68	328.59	323.38	326.3	328.07	329.62	330.12	328.13	327.86	327.42	326.69	328.66	328.56	328.75
302.12	302.51	302.65	303.99	304.7	301.2	303.94	303.93	300.62	303.91	301.53	302.46	302.78	304.57	305.31	302.74	304.93	303.57	302.04	303.56	304.46	302.93	305.74	302.58	302.11	302.24	301.17	302.38	302.22	305.42	303.82	302.22	303.4	303.71	302.21	304.6	304.69	303.85	303.46	303.11	304.41	302.78	302.38	304.16	304.97	301.75	303.72	305.47	302.62	304.29
314.43	312.52	313.58	313.73	313.52	313.52	314.16	313.33	313.2	311.09	313.75	312.32	312.96	311.4	312.27	312.58	314.46	312.59	313.85	315.8	313.54	312.5	315.76	317.77	316.01	316.63	314.7	315.95	313.03	316.71	315.15	312.88	313.39	313.17	317.19	317.69	313.81	313.02	315.31	313.77	316.73	315.97	315.39	314.49	314.64	313.86	312.91	314.53	312.39	313.35
323.6	325.23	327.48	326.45	324.16	326.75	326.53	322.98	325.16	326.61	321.61	324.14	322.41	323.25	322.71	323.95	324.17	326.06	324.92	326.45	325.82	326.66	325.61	324.94	323.29	326.21	324.81	326.61	325.27	324.81	322.25	324.37	326	324.93	325.57	323.29	324.29	323.06	324.19	325.57	325.21	322.13	323.7	323.99	323.87	326.27	325.2	324.75	325.46	325.55
301.12	304.49	304.06	304.31	303.34	305.37	304.28	304.49	305.75	304.01	305.63	304.46	303.97	305.02	303.78	304.45	303.46	307.8	303.21	305.56	304.02	305.22	305.68	306.1	304.35	306.17	302.9	306.11	303.91	304.07	303.96	303.01	304.82	302.68	305.47	304.05	306.28	302.34	302.17	304.65	302.48	301.94	302.07	304.47	305.15	307.95	306.21	305.23	303.71	306.39
318.1	316.72	319.73	316.02	316.98	317.8	316.75	316.07	317.71	315.22	318.84	318.43	316.08	318.34	317.68	317.47	319.64	321.13	318.18	318.5	317.74	318.04	317.1	316.67	316.17	318.45	316.12	317.35	315.12	320.03	318.07	315.35	316.45	319.4	316.68	317.81	317.84	315.34	319.32	316.58	317.79	317.38	317.26	317.64	317.06	316.57	318.12	317.13	317.52	316.39
314.51	313.45	312.64	309.83	311.19	314.61	314.89	314.62	311.93	312.71	312.19	314.67	313.49	312.88	314.73	312.16	314.56	313.73	313.69	313.38	311.18	310.64	313.56	313.13	313.47	312.8	313.24	314	310.8	313.04	314	313.31	314.05	310.89	309.5	313.64	311.65	313.65	314.64	313.34	310.26	314.15	315.46	312.19	313.29	314.86	312.26	313.25	311.9	314.7
316.07	315.33	315.57	313.24	316.75	315.47	315.61	315.82	313.18	315.61	316.09	316.62	313.8	315.93	315.66	313.15	314.19	314.08	316.36	314.63	315.35	318.03	315.17	315.82	312.6	315.34	315.97	315.55	316.91	316.16	314.79	317.27	315.67	315.99	315.73	316.51	315.45	313.24	313.82	316.11	315.64	315.53	312.18	316.66	315.36	315.85	313.54	315.37	314.18	314.99
303.31	304.32	303.06	303.32	300.93	302.02	303.08	303.78	301.41	302.22	303.22	301.55	300.91	304.33	302.87	304.79	302.42	303.9	303.14	303.78	304.32	303.17	303.19	303.93	303.82	303.13	304.04	303.91	302.47	303.26	302.83	301.71	302.83	302.15	303.58	301.07	301.98	301.71	301.37	301.73	304.31	301.87	303.38	302.66	301.82	304.86	305.61	300.62	304.09	303.39
314.35	315.35	312.92	313.5	315.97	314.37	315.88	315.02	313.16	315.07	314.72	314.6	313.03	315.04	314.68	312.84	313.45	313.2	315.07	315.88	313.06	311.94	314.25	314.64	312.62	309.88	312.77	314.57	316.14	314.69	315.71	315.01	314.67	315.3	316.25	317	315.47	313.88	316.95	315.23	313.76	313.92	313.6	314.78	316.21	315.67	316.35	313.78	311.87	316.36
300.09	299.6	300.3	299.87	300.46	303.21	300.1	301.38	303.74	300.37	300.92	302.53	302.24	300.62	302.1	302.56	300.87	300.33	299.5	300.05	300.04	301.52	301.73	302.34	300.09	300.45	300.17	299.45	300.51	300.16	300.18	297.07	297.65	300.38	299.77	302.21	301.49	304.52	299.5	302.34	300.06	301.48	300.49	301.4	302.03	302.68	305.56	302.08	302.2	299.51
309.39	308.67	309.09	310.3	308.43	306.31	308.8	309.57	309.28	307.21	309.8	309.96	305.7	308.21	307.29	307.39	311.3	308.01	309.42	310.16	308.14	308.26	308.22	309.36	307.01	308.63	307.67	309.52	310.8	306.42	309.68	307.51	307.32	309.3	308.18	307.61	309.6	308.03	309.42	307.61	309.58	308.67	308.23	308.72	308.79	310.31	309.14	308.36	310.77	308.41
303.87	304.4	301.27	304.63	304.87	303.13	305.99	303.3	305.1	302.17	304.05	303.21	301.93	304.8	303.53	305.28	304.66	304.8	304.2	304.54	301.97	303.41	303.43	303.48	301.67	302.31	303.56	304.87	304.75	303.03	302.96	302.08	305.86	302.59	301.59	301.95	300.38	304.31	302.85	303.95	302.28	305.19	303.79	305.29	301.19	303	302.72	303.75	303.28	302.46
313.42	312.43	312.52	314.17	316.27	312.55	311.33	311.24	313.02	314.04	312.65	311.28	312.73	313.92	313.17	314.63	313.18	314.04	313.73	312.66	313.77	313.93	314.74	314.32	313.85	313.11	312.37	314.17	311.58	311.03	309.98	313.82	310.71	311.73	315.17	312.15	311.64	313.87	313.83	311.58	312.74	313.3	312.81	312.32	314.44	311.65	312.56	313.5	312.68	313.98
306.87	304.02	303.12	304.7	304.12	302.84	305.46	305.7	306.71	305.08	305.06	306.12	305.6	307.28	304.46	303.26	304.62	305.01	307.11	304.7	304.39	303.64	303.23	305.23	304.36	308.41	305.32	306.41	304.4	304.87	306.47	304.06	307.81	303.2	304.09	305.51	305.08	305.02	302.85	305.67	304.94	306.31	303.09	305.91	306.73	304.61	307.36	304.05	305.16	303.13
303.73	306.9	303.15	303.5	305.11	302.12	304.99	305.05	303.68	303.63	302.65	303.34	304.91	305.76	304.23	306.72	304.03	307.16	303.54	303.55	306.95	305.07	302.46	304.64	304.17	305.33	305.47	304.97	306.43	306.8	304.69	303.9	305.1	302.15	304.4	303.29	305.19	308.49	305.37	307.16	304	307.48	307.38	303.08	302.48	305.19	304.68	303.04	304.47	302.67
304.37	301.61	306.98	306.04	303.44	302.06	303.69	300.82	305.48	304.17	302.22	307.82	304.33	305.38	303.41	303.96	304.77	305.13	304.84	303.39	302.06	302.6	304.79	303.09	304.8	301.23	302.85	305.12	305.35	302.26	301.81	303.94	305.11	304.42	303.14	304.33	303.08	303.32	304.4	301.12	302.32	303.05	303.12	304.39	304.58	300.78	302.81	303.89	301.73	303.04
306.55	304.92	304.42	306.94	304.01	306.64	305.11	304.7	306.77	306.47	307.19	305.54	307.15	305.3	304.22	304.93	306.8	305.46	303.74	303.83	306.18	303.7	306.91	306.05	305.5	306.13	305.11	305.38	304.79	306.49	304.42	307.89	305.97	306.88	304.99	306.61	303.86	306.25	304.67	305.56	305.36	307.28	306.84	306.06	305.15	304.99	305.61	306.56	308.34	305.4
315.85	315.18	317.18	316.19	316.17	318.98	312.95	317.12	318.26	318.63	315.02	314.55	316.93	315.34	315.81	314.66	313.48	314.57	316.34	317.92	315.23	315.49	315.33	317.25	316.6	314.57	315.03	313.27	313.49	315.81	312.91	313.29	318.65	316.99	314.04	313.35	313.79	316.43	313.41	314.48	316.83	313.93	314.06	315.93	315.46	315.22	315.37	314.97	314.73	316.22
302.84	303.01	303.91	301.02	301.92	303.17	303.08	304.38	303.38	303.84	304.78	303.85	304.88	304.18	302.51	303.49	304.29	302.59	301.93	305.57	304.8	304.81	302.02	304.11	303.31	303.68	302.18	304.58	302.56	305.83	304.72	306.27	303.89	302.8	302.93	303.8	303.49	301.47	301.81	302.55	307.11	303.08	303.79	301.74	303.49	301.66	303.6	303.61	300.98	303.8
313.78	315.55	314.86	314.35	312.28	312.97	313.16	312.8	315.21	318.39	315.45	313.57	318.14	315.06	313.94	314.02	313.95	315.84	314.81	313.9	316.53	315.88	314.48	313.74	314.68	314.31	315.95	313.83	316.24	313.34	314.74	315.46	316.36	315.95	313.62	316.58	315.94	316.01	315.5	315.31	314.05	313.78	315.37	316.75	314.26	316.3	314.71	315.37	316.55	315.73
297.34	297.64	297.57	297.85	297.94	296.96	297.71	297.3	296.62	298.45	297.21	295.04	297.2	297.96	295.14	297.38	300.33	297.24	295.08	295.78	298.12	298.61	297.41	296.51	294.68	296.55	295.99	298.3	298.19	297.98	297.94	298.72	295.88	297.59	297.02	295.84	294.32	296.77	298.3	298.25	296.4	295.66	295.92	296.17	296.51	297.35	296.14	295.91	295.14	295.82
317.1	312.26	313.7	314.17	313.89	313.73	313.28	313	312.65	312.95	311.73	314.2	314.1	310.88	314.21	313.89	314.94	313.5	314.9	316.33	313.21	310.24	310.34	313.31	316.99	313.01	315.69	313.21	313.98	314.99	314.68	314.7	314.24	312.35	311.93	313.86	312.72	312.87	314.32	312.65	313.45	315.18	311.99	313.44	313.27	314.03	312.86	313.84	314.3	313.47
309.64	307.26	308.97	311.09	308.96	307.99	307.55	309.95	310.03	309.22	306.79	308.19	308.67	308.85	308.7	307.06	309.99	308.27	309.54	310.31	307.48	311.14	307.82	308.23	308.92	307.76	309.6	309.13	308.53	305.95	308.67	309.03	308.58	311.42	307.41	309.15	306.34	305.68	311.28	311.3	309.12	308.53	307.26	309.09	309.65	310.25	307.44	308.54	309.21	307.96
301.21	303.57	302.95	303.32	301.97	301.83	302.07	302.25	302.12	302.89	301.5	300.51	302.73	303.95	301.9	302.92	303.63	301.01	303.34	301.48	304.02	301.84	303.21	305.21	302.52	300.68	304.71	302.86	300.34	300.85	301.17	302.99	303.2	305.26	303.31	301.4	303.34	303.62	305.15	304.72	302.04	303.47	301.45	302.79	302.63	303.62	304.99	301.51	301.83	301.35
317.01	318.36	318.37	317.56	319.7	320.61	317.82	319.12	320.97	318.97	317.45	319.1	317.52	315.34	317.38	318.04	318.74	319.87	318.56	317.09	317.44	316.5	316.26	319.13	320.73	317.51	319.05	319.49	316.36	318.06	319.36	317.05	321.14	319.41	318.11	318.92	318.45	317.35	318.7	318.7	319.24	316.89	321.04	320.52	319.98	318.99	319.68	319.62	318.41	319.98
311.74	311.17	310.24	308.06	309.11	309.23	309.45	310.32	306.54	309.3	311.66	310.07	310.42	311.26	311.28	308.7	308.74	310.81	310	307.95	314.51	309.45	312.08	309.63	315.14	308.55	310.59	310.87	309.87	311.67	309.26	308.86	311.33	310.21	310.77	310.58	308.81	309.33	310.18	308.62	310.89	309.45	309.85	309.87	311.13	309.12	310.79	310.49	312.4	309.97
309.82	312.98	312.04	311.77	312.74	312.91	312.9	311.94	311.65	311.43	313.67	312.39	309.97	313.23	308.87	311.01	312.98	311.29	313.4	310.16	312.59	310.26	311.53	314.04	312.42	312.74	312.42	311.43	312.2	312.66	311.82	310.56	311.9	311.91	311.15	313.2	312.41	311.98	310.62	311.82	313.89	311.83	313.5	313.08	311.56	312.44	313.24	312.09	313.16	310.43
318.46	320.81	319.14	319.42	315.61	319.37	320.63	315.21	320.42	317.58	318.17	318.5	319.48	317.97	318.92	319.67	317.43	317.36	319.42	320.53	315.54	319.45	318.37	319.31	319.43	315.42	317.94	317.52	318.39	320.27	320.01	316.98	316.95	319.05	316.3	317.83	318.42	320.89	317.9	318.74	320.9	320.55	319.87	317.29	320.45	320.38	316.22	316.19	318.89	316.22
313.74	315.2	316.4	313.93	316.08	313.69	313.5	314.27	315.02	315.08	314.07	312.88	315.95	313.91	313.23	314.43	317.14	316.45	314.45	314.64	313.99	316.32	312.68	315.24	315.09	313.52	316.08	315.06	314.84	311.25	313.64	315.58	315.89	314.52	314.81	316.66	313.48	316.85	313.41	318.06	315.98	312.69	313.9	315.14	314.86	314.64	314.87	313.08	312.92	316.39
314.15	313.27	314.31	312.87	315.8	313.99	314.49	311.68	312.77	314.39	313.84	313.8	313	314.83	312.64	313.15	313.55	311.39	313.44	312.13	313.57	312.82	314.27	315.75	313.82	313.67	313.2	312.77	312.23	311.21	315.28	314.5	315.25	314.51	313.38	314.36	314.46	313.75	313.62	314.2	311.67	314.29	313.84	314.13	312.22	313.58	314.1	313.04	312.13	313.37
315.53	315.2	315.55	314.02	314.46	313.78	315.61	314.34	314.33	315.61	317.15	314.19	315.52	314.17	315.55	316.66	315.75	314.37	316.32	314.73	315.9	315.03	315.25	315.42	313.16	312.97	314.17	313	313.47	314.51	315.2	315.75	314.58	315.88	316.78	315.63	315.12	316.33	316.19	314.47	316.28	311.8	315.82	316.53	314.84	313.57	313.97	316.33	316.17	314.78
328.32	329.41	327.12	330.18	326.19	327.62	327.66	328.9	328.05	326.94	326.29	325.93	328.55	328.08	330.6	331.23	328.1	327.58	328.78	327.13	327.83	324.12	327.02	328.3	328.48	326.31	326.53	327.77	329.32	327.58	327.01	329.93	329.57	328.66	329.56	327.26	328.86	327.82	326.26	329.15	326.94	327.39	329.62	327.24	326.1	326.85	326.24	328.23	328.66	327.07
300.15	302.56	301.86	301.18	303.06	301.12	301.14	297.42	303.3	302.22	300.5	302.15	299.67	299.3	299.86	300.06	301.1	300.88	299.36	300.59	300.55	300.35	301.79	302.49	302.44	298.29	299.64	301.7	300.19	299.5	300.31	302.87	299.39	300.19	300.78	299.01	296.96	302.25	302.85	300.95	302.6	299.85	300.14	301.51	302.61	300.01	298.1	301.44	301	301.66
326.11	323.12	327.01	324.09	324.38	325.47	326.4	326.56	325.81	325.97	324.12	326.31	324.89	324.03	324.29	322.28	325.12	324.67	327.03	326.15	327.83	324.82	326.68	328.73	329.28	324.32	327.96	324.83	326.38	324.46	325.61	323.66	325.11	327.18	325.27	323.79	325.29	323.7	326.2	329.21	325.25	325.08	323.56	324.67	325.17	327.33	325.7	327.65	325.57	323.94
317.14	319.77	318.55	315.89	315.47	317.1	317.87	318.17	318.26	319.52	317.23	319.71	318.3	314.69	319.36	319.62	317.64	319.63	317.89	316.04	317.08	315.07	315.56	316.87	318.27	319.19	316.03	317.38	316.73	318.46	318.88	318	316.01	314.65	318.9	319.3	314.73	316.82	315.26	315.27	320.17	317.83	315.83	317.89	317.43	317.16	314.87	317.22	315.95	317.28
314.99	314.16	313.36	314.99	315.25	314.32	311.69	313.46	314.4	311.82	312.2	313.48	313.22	310.01	312.44	311.21	314.6	310.58	315.68	313.95	313.27	311.29	311.94	310.48	312.97	311.76	315.02	311.82	311.86	312.79	313.92	311.56	312.87	313.43	311.85	312.28	314.56	313.15	310.76	312.5	313.75	313.2	311.63	313.95	315.41	313.35	312.28	313.05	313.86	312.13
297.18	297.71	298.99	296.6	300.61	298.21	299.35	294.29	296.27	296.91	295.23	293.63	297.72	297.91	295.19	296.3	295.37	295.16	296.21	297.02	298.19	297.33	297.67	296.1	296.96	298.2	297.62	298.6	297.6	297.42	296.29	297.3	296.33	294.78	297.16	295.16	297.38	295.79	297.51	298.03	296.17	297.26	297.66	296.72	298.05	296.44	299.3	296.1	295.38	297.59
313.19	313.33	314.06	317.29	314.73	315.64	318.51	316.78	311.65	314.38	316.08	314.56	316.62	312.7	313.84	317.06	316.24	313.59	316.84	315.51	315.1	316.84	316.27	316.23	316.25	314.87	315	318.73	314.35	318.12	314.47	313.01	316.46	316.76	314.95	317.39	317.55	314.22	314.92	317.24	315.03	318.53	315.28	315.42	317.4	313.56	316.3	314.05	314.5	317.77
319.32	316.82	317.2	318.48	316.35	317.4	317.12	317.99	318.66	317.36	316.96	318.38	317.74	319.4	318.1	315.16	316.74	317.36	316.55	315.89	315.76	316.7	318.31	316.87	318.27	316.32	319.2	318.98	314.64	318.54	317.36	317.78	318.74	317.79	317.53	316.39	315.73	314.59	317.23	318.65	316.21	319.44	317.69	314.28	315.59	319.43	316.52	317.07	315.18	315.98
302.55	301.11	304.17	301.92	302.26	301.43	301.23	304.88	302.02	304.08	301.55	301.83	302.4	301.4	304.15	302.67	304.59	302.16	301.86	303.94	303.02	300.44	300.72	302.37	301.65	300.66	302.44	303.66	303.97	301.27	300.63	300.34	302.3	305.07	302.36	302.13	303.5	303.07	300.67	301.14	301.5	301.76	304.1	301.44	302.07	305.23	302.64	304.15	303.56	301.59
315.15	314.28	311.41	315.62	314.35	318.67	316.25	314.71	313.5	316.22	312.99	316.82	317.68	315.79	313.79	318.41	314.63	314.54	314.77	316.06	312.99	316.79	314.58	312.72	310.07	315.53	312.32	316.32	314.64	314.98	314.44	318.84	314.78	315.65	315.4	315.24	314.48	316.56	312.71	313.82	314.54	313.96	312.43	316.15	316.8	314.95	317	313.71	315.28	313.37
304.23	307.15	303.34	307.03	304.9	303.52	305.67	303.36	303.69	305.82	305.83	304.88	304.64	304.79	304.53	305.28	302.87	302.73	303.36	303.47	305.02	303.56	304.44	302.64	305.5	305.11	304.89	303.82	302.46	301.31	302.22	304.25	303.8	305.68	304.84	303.73	304.45	303.3	306.88	304.21	301.02	301.82	303.99	306.8	300.64	303.82	302.81	304.55	305.24	305.45
309.77	312.55	308.68	311.94	311.01	311.25	310.17	311.07	310.05	310.64	311.1	312.76	311.58	311.18	312.15	310.44	311.49	314.2	311.23	313.26	309.97	311.53	310.39	309.49	311.22	312.21	311.18	311.14	307.05	309.82	312.23	309.65	310.73	310.7	309.39	314.03	311.37	309.33	311.67	310.64	309.93	311.32	310.29	313.05	309.68	311.87	309.93	310.12	311.82	311.84
305.17	304.22	305.16	305.6	303.78	305.31	304.42	303.86	303.42	303.8	304.63	304.99	301.53	301.88	303.59	302.44	303.02	305.02	305.02	303.76	303.53	302.28	303.13	305.26	303.27	302.42	305.98	305.39	304.43	305.62	305.43	302.36	304.19	302.86	305.47	303.99	305.18	305	305.62	306.97	306.34	304.3	302.75	303.4	304.82	304.25	305.46	302.7	302.98	306.43
300.59	301.5	299.81	300.76	299.82	300.96	303.53	301.02	298.78	302.87	300.75	298.49	301.13	299.5	298.35	302.29	302.21	298.54	298.19	301.88	301.04	302.11	300.16	300.45	301.05	299.87	301.57	298.52	300.85	300.4	300.01	298.94	301.86	301.05	300.84	301.1	301.74	300.88	303.04	301.63	301.23	301.95	302.13	296.63	298.11	301.45	299.13	301.62	299.5	300.01
298.08	299.67	301.31	297.39	301.12	299.79	297.24	299.79	300.37	299.37	299.54	302.17	299.19	297.84	301.27	297.56	302.12	302.11	297.29	299.24	300.87	300.8	300.83	299.86	299.7	301.95	299.2	303.75	299.5	300.57	299.72	301.24	299.86	300.91	300.15	300.01	300.05	301.52	298.03	301.51	299.83	301.15	298.85	298.91	299.87	298.06	298.52	300.33	297.03	301.25
299.31	300.63	300.64	299.6	300.35	302.16	302.95	296.71	302.99	299.26	301.06	301.75	300.45	299.78	300.63	299.23	301.68	302.2	299.85	299.65	301.91	301.02	299.9	300.73	301.7	300.08	301.37	297.95	299.94	300.29	300.27	297.48	298.71	297.72	300.13	300.46	301.3	298.38	302	300.11	300.15	299.46	300.2	300.45	300.21	303.61	299.27	300.13	299.76	301.85
331.07	328.31	324.91	327.22	328.03	327.03	327.18	327.22	324.44	329.81	325.2	324.82	325.38	328.01	328.53	327.88	327.08	328.3	329.94	326.01	327.13	326.07	325.73	326.42	330.53	328.79	327.01	327.8	327.31	327.79	324.59	326.35	325.1	327.25	326.85	329.13	326.9	329.48	325.82	326.07	325.4	328.61	326.68	326.43	326.24	326.87	326.02	326.04	327.54	327.91
314.82	311.67	314.34	312.74	313.05	313.42	313.81	313.88	313.37	312.39	312.9	313.55	316.67	312.29	310.25	309.6	313.13	313.77	311.86	309.52	312.39	312.51	313.33	313.59	311.09	312.75	313	313.93	310.86	313.94	310.73	313.26	311.63	312.13	314.18	313.33	310.77	311.25	311.96	313.39	311.47	315.82	314.73	311.19	313.27	315.15	311.36	312.49	313.97	311.71
327.93	329.26	325.67	324.21	327.04	328.51	326.51	330.26	328.34	329.35	329.53	327.53	327.48	328.34	327.82	328.25	328.76	328.75	328.04	327.28	328.3	330.93	326.89	328.36	327.36	328.76	326.8	328.96	328.26	327.69	327.95	327.25	328.12	325.42	325.53	327.19	328.48	328.86	326.33	324.38	328.67	329.73	328.24	325.48	324.99	328.17	332.05	327.35	327.83	325.48
304.01	302.43	307.28	305.13	305.84	305.36	305.98	306.62	304.68	304.43	306.5	304.35	305.43	304.08	304.69	303.51	305.11	305.25	305.46	305.62	307.55	306.1	304.92	306.65	305.42	305.84	305.6	307.36	305.54	303.67	306.13	304.94	307.33	305.1	304.53	306.19	304.93	305.43	304.12	303.34	306.01	307.17	304.81	306.53	305.66	305.28	306.09	305.6	304.79	305.18
313.4	313.99	312.16	313.42	312.87	313.27	309.88	314.95	313.11	312.91	310.89	314.05	312.79	311.5	311.6	310.75	314.02	316.21	314.49	312.37	312.71	311.17	313.84	315.31	315.74	314.43	311.81	314.57	312.52	313.45	310.82	313.53	312.9	311.91	313.68	313.33	311.47	315.59	314.4	311.77	313.35	312.49	312.17	313.45	312.92	312.95	313.31	313.03	311.7	313.11
314.19	310.09	314.3	311.85	313.66	314.57	314	311.97	312.16	314.39	313.59	315.16	311.73	313.38	312.98	313.62	312.94	310.42	312.21	310.97	315.37	315.01	314.68	315.12	312.25	311.29	315.7	311.99	311.91	312.12	315.84	313.16	313.85	312.3	312.23	312.43	310.96	315.02	312.26	311.99	312.18	311.57	311.36	311.47	312.82	313.66	313.13	310.48	314.49	312.91
305.95	305.06	302.89	307.14	305.45	307.35	303.95	303.02	304.97	304.87	304.7	304.51	304.78	305.49	303.32	306.53	303.42	303.03	304.01	304.11	305.83	303.92	303.66	305.23	307.55	304.99	305.93	305.04	304.15	305.6	304.6	303.44	304.64	303.78	304.35	303.88	301.5	304.53	305.19	304.98	304.58	304.75	303.32	305.17	304.92	304.63	303.27	306.6	303.37	303.98
317.37	317.57	316.28	318.11	316.1	317.17	316.67	316.36	315.5	316.78	316.8	317.25	315.27	318.39	314.56	317.22	316.91	315.89	317.55	317.26	313.85	317.18	316.16	315.13	316.72	316.1	319.68	316.86	316.94	315.69	316.65	316.73	317.53	315.99	316.92	316.92	314.88	317.95	318.93	312.99	316.59	314.64	316.86	315.93	316.68	315.48	315.54	318.29	316.61	318.2
327.07	329.52	327.4	326.42	324.4	327.52	326.85	328	327.47	325.2	327.28	327.78	325.43	325.08	328.96	326.67	328	326.55	325.04	327.28	326.26	328.25	328.1	325.89	326.04	325.94	327.01	326.85	327.17	328.12	325.56	327.68	325.96	328.42	325.3	328.2	326.26	327.68	327.19	326.12	326.8	326.43	327.58	326.21	326.69	328.85	327.02	326.45	326.66	326.27
317.7	316.38	317.91	314.66	317	319.01	318.79	318.13	317.82	316.88	317.22	317.79	317.2	316.58	317.65	318.27	315.39	318.37	315.9	319.67	318.01	316.33	318.5	315.79	317.34	316.54	316.5	317.99	316.88	317.68	319.2	320.74	316.05	318.47	317.36	317.91	317.9	318.15	319.31	315.26	318.15	317.59	316.16	316.28	317.28	318.47	318.86	316.76	317.11	315.15
296.76	299.44	298.59	292.89	298.4	298.37	295.38	296.05	297.54	296.96	295.13	297.68	297.74	297.59	297.26	296.06	295.42	296.45	297.47	297.87	296.4	298.41	296.9	296.65	298.74	299.01	295.25	297.43	296.96	296.91	295.68	298.64	297.84	297.21	297.4	295.61	300.61	297.89	297.17	297.32	298.1	297.27	294.62	300.03	298.25	294.74	298.93	296.19	298.5	297.06
304.55	304.21	304.06	304.91	305.17	304	307.19	305.58	304.68	306.11	303.7	305.96	304.4	304.18	305.33	303.6	304.25	304.21	305.49	304.13	304.14	305.18	303.47	306.16	303.17	305.48	305.55	305.92	304.31	304.46	306.26	305.63	304.99	304.56	305.18	305.86	305.16	305.86	306.44	305.06	305.32	303.65	304.2	303.22	303.42	304.6	306.89	303.01	303.82	305.87
315.83	313.57	315.59	311.67	317.44	315.71	316.83	314.06	315.56	312.78	312.37	314.59	313.99	314.61	311.31	313.08	317.23	315.21	317.5	316.4	313.27	314.2	317.97	317.38	312.35	313.12	316.45	315.06	314.53	315.21	315.17	314.63	314.03	312.28	313.24	315.64	317.35	317.73	312.33	315.7	314.66	313.13	314.69	314.06	314.77	316.18	315.67	315.21	314.1	314.43
302.79	300.98	303.81	302.21	302.47	302.22	302.27	304.35	302.06	303.03	302.42	304.19	301.79	303.36	303.98	303.9	304.6	304.17	302.4	301.66	301.58	302.42	300.97	301.5	299.62	301.81	302.27	301.38	301.17	303.75	302.41	304.95	303.37	300.95	302.99	302.08	303.9	300.83	302.02	300.49	300.55	303.82	303	301.97	299.21	302	303.16	303.99	303	302.41
315.75	316.51	319.12	318.82	317.83	318.92	319.17	316.92	319.71	318.7	319.32	318.12	319.05	318.55	318.83	316.1	318.49	319.66	319.08	317.72	315.53	318.48	319.42	319.64	318.39	320.1	317.13	318.11	315.82	317.23	318.44	318.37	317.6	318.53	317.18	321.3	317.06	318.33	315.06	317.62	319.6	316.71	318.53	321	318.49	317.54	319.84	317.83	319.97	318.93
302.51	303.81	303.66	305.7	305.89	302.82	303.35	305.47	307.06	306.12	304.67	303.21	303.76	303.25	304.73	304.18	306.3	306.41	303.67	304.15	304.73	304.57	306.38	302.64	304.28	302.49	302.96	303.97	306.35	303.5	304.24	304.8	302.6	305.11	306.11	303.47	303.87	305.1	306.6	304.86	305.22	306.54	304.94	305.06	305.83	306.08	304.15	301.91	304.4	305.43
318.12	319.29	314.11	317.2	317.23	317.66	317.62	318.63	317.83	318.09	321.73	317.88	317.18	320.86	315.45	312.59	317.59	319.13	320.44	317.96	315.7	317.65	319.87	320.34	318.06	316.62	319.38	316.61	316.58	319.63	316.81	318.68	319.46	319.69	315.76	319.15	319.22	317.61	319.86	315.94	317.69	318.83	321.47	319.86	319.68	317.07	318.28	318.15	315.62	321.79
311.34	312.72	316.14	312.53	313.32	312.6	313.96	313.25	310.91	313.96	312.13	311.02	313.81	316.49	315.59	313.36	316.92	312.71	313.16	311.18	312.75	315.15	310.82	312.77	312.49	312.52	311.36	312.05	311.9	313.95	315.55	314.43	313.08	314.9	313.84	313.86	309.89	315.66	314.55	314.15	313.63	313.89	312.57	312.58	313.81	314.07	312.38	313.34	312.31	313.85
303.06	301.47	304.4	304.82	303.3	304.38	302.03	301.09	305.28	303.84	303.78	302.14	300.19	302.08	303.4	300.84	304.34	302.63	304.44	301.86	302.43	302.55	304.82	301.68	300.73	301.59	304.43	303.2	301.84	302.36	300.5	300.67	301.47	301.15	301.1	303.68	303.97	302.8	302.07	304.28	304.35	303.06	301.71	302.33	302.63	302.16	301.86	302.78	302.35	303.24
311.65	311.64	312.28	312.48	312.93	313.64	311.66	310.99	314.21	314.24	310.9	313.79	311.34	316.51	312.69	313.37	313.09	312.74	313.01	312.64	312.08	312.74	313.61	311.6	314.41	313.32	311.16	315.08	314.28	313.81	314.39	313.46	312.62	309.75	314.78	314.93	314.02	312.41	311.79	315.66	315.47	314.23	313.19	311.31	310.99	312.39	311.48	312.64	313.87	311.58
308.83	304.49	306.14	305.66	308.35	306.96	304.81	305.82	305.55	307.75	305.06	303.85	305.38	303.8	304.71	307.51	309.18	305.05	305.47	307.39	306.03	304.61	306.71	304.77	307.37	307.79	306.68	308.09	307.57	304.97	304.6	304.71	308.24	305.83	304.7	304.18	308.52	304.97	304.41	306.02	304.53	307.92	305.01	305.46	307.14	307.63	303.72	302.56	306.48	307.27
303.36	304.93	303.98	302.77	302.75	303.35	302.99	301.52	300.39	303.11	304.4	302.92	305.67	304.21	302.77	302.71	303.91	302.23	305.12	300.58	302.2	302.21	304.85	304.07	304.97	304.13	302.21	302.95	303.44	302.57	303.53	303.99	304.86	303.49	302.45	303.02	303.86	303.49	305.33	303.63	304.86	303.89	300.87	305.01	301.56	303.51	304.19	303.65	304.72	302.45
311.85	314.43	315.31	314.38	313.32	312.81	314	313.86	313.87	316.37	314.92	316.63	315.09	314.62	315.18	317.01	315.34	315.09	311.8	317.25	313.53	312.54	312.38	314.56	313.39	314.97	314.31	314.07	312.71	312.53	312.25	311.91	311.32	312.79	312.19	315.04	312.74	313.24	313.34	314.63	313.8	313.6	312.94	313.44	316.53	311.37	315.42	312.76	313.06	314.29
300.47	300.37	299.69	300.9	299.88	303.53	298.56	302.68	300.23	302.67	302.97	301.02	302.4	301.45	300.76	304.35	300.87	303.24	301.35	300.2	301.99	300.72	300.49	303.34	301.86	302.26	301	300.94	300.3	303.97	302.91	301.76	299.66	300.56	301.93	302.34	300.45	302.14	299.31	299.91	300.26	302.98	302.97	298.2	300.21	301.11	304.97	301.08	298.91	301.72
318.32	313.37	313.26	314.75	315.45	314.88	313.44	313.62	317.54	315.84	315.89	314.39	313.82	316.63	314.06	313.04	311.27	313.82	314.84	316.37	316.18	314.75	314.08	317.71	315.92	313.82	313.17	317.36	315.71	313.44	312.52	312.82	314.35	314.45	312.98	315.38	315.83	315.6	315.54	313.53	319.81	316.48	315.87	315.13	316.58	316.12	315.79	315.49	313.86	316.62
312.4	316.35	313.79	312.48	313.13	312.67	313.97	314.21	314.6	311.19	314.2	311.77	312.59	312.25	313.83	315.74	311.33	313.19	313.84	312.78	314.04	315.58	313.55	315.01	313.44	314.87	311.15	313.01	314.39	315.15	312.05	313.22	313.45	312.81	313.34	314.53	312.37	315.25	313.93	310.54	313.54	311.63	313.72	312.36	312.52	311.91	313.71	313.56	311.86	312.71
313.1	313.42	313.97	314.18	313.27	311.77	312.15	313.49	314.17	311.14	314.18	312.54	313.53	313.37	314.39	314.91	313.99	313.18	314.43	311.48	313.92	313.91	312.13	312.94	313.11	311.87	314.91	311.89	312.9	314.82	312.82	313.79	314.6	315.02	312.07	312.16	310.69	312.82	312.24	313.17	312.66	312.58	312.03	312.06	313.17	311.43	313.98	311.64	312.11	315.41
305.57	304.03	306.37	305.97	304.31	305.64	306.36	304.39	306.45	303.28	304.96	304.6	304.26	301.52	302.66	300.11	303.87	305.17	305.25	304.21	304.33	304.14	306.42	305.09	306.52	306.14	304.51	307.66	304.3	305.37	304.03	302.53	306.7	305.38	307.56	308.97	303.59	306.49	306.81	303.92	302.73	305.36	304.55	304.43	304.55	304.96	306.6	306.98	303.57	304.47
325.53	328.12	327.46	327.66	326.57	328.66	325.9	329.47	327.96	328.7	326.73	328.44	327.64	327.55	326.63	326.93	327.54	324.94	327.41	331.89	328	325.31	327.81	327.61	328.76	326.34	330.99	328.45	328.26	327	325.61	327.65	329.92	328.05	329.08	325.54	330.38	329.85	328.87	327.13	328.5	327.42	327.77	324.19	327.82	327.09	324.49	328.54	327.08	328.46
311.74	310.6	312.19	312.95	314.28	314.57	309.81	313.06	309.79	309.82	312.19	310.9	312.69	311.64	313.86	312.36	311.88	312.4	311.46	312.22	314.25	311.23	310.44	316.02	310.01	311.42	311.41	311.02	310	313.42	312.5	310.27	311.98	312.42	311.38	309	310.19	311.48	312.95	309.01	309.57	310.98	311.78	312.17	309.81	310.71	310.61	313.6	310.13	311.79
328.31	328.31	327.34	329.48	329.06	326.57	328.46	328	328.59	327.33	330.24	326.89	327.9	330.08	328.69	330.24	328.34	326.23	328.36	325.81	327.3	327.54	327.81	329.16	329.24	329.29	328.88	328.37	329.85	330.27	327.06	327.89	331.45	327.93	330.88	327.16	326.17	326.76	329.77	326.51	327.89	328.56	327.27	330.19	329.61	328.43	329.18	326.05	329.64	328.84
318.1	318.83	316.99	317.36	318.92	318.21	319.97	318.28	321.03	318.36	316.84	318.61	317.43	317.63	316.5	317.91	318.7	318.6	317.48	317.84	318.4	314.98	318.71	316.95	317.44	315.89	313.06	315.64	317.83	317.46	317.01	317.88	317.37	320.28	318.57	315.55	318.75	315.66	318.11	317.38	317.71	316.15	318.66	315.9	316.67	317	315.33	319.39	315.65	317.87
315.05	317.04	315.91	314.29	314.76	319.45	317.01	317.03	317.56	313.48	315.92	315.89	316.8	314.92	316.61	316.52	316.98	317	317.18	316.49	316.69	314.67	316.6	318	316.05	317	317.18	315.09	317.05	315.6	314.7	315.18	314.98	315.11	313.5	315.24	312.64	316.69	316.4	318.21	316.55	317.67	316.25	314.49	315.55	313.61	313.91	317.41	317.54	318.26
328.52	326.96	329.27	327.28	327.27	325.99	329.04	326.93	330.22	323.4	328.19	327.44	325.61	326.84	327.46	326.93	326.88	328.07	329.48	329.45	328.27	326.1	326.23	326.56	327.57	327.84	328.61	328.06	328.68	327.75	328.67	327.08	326.47	328.41	328.72	328.62	327.23	326.68	327.53	327.35	326.13	329.75	328.09	327.03	327.55	325.87	329.67	325.8	326.78	326.19
314.12	315.28	311.85	312.32	311.54	312.58	313.59	314.49	314.29	311.12	312.22	314.85	314.42	310.87	313.78	312.36	313.61	310.84	315.3	313.29	312.85	313.27	314.9	313.15	311.11	311.33	314	314.14	315.1	309.67	313.02	310.67	311.66	311.87	310.73	312.92	311.99	312.75	311.72	315.95	313.94	314.48	313.34	313.18	312.06	312.75	312.48	313.17	313.1	311.8
327.59	328.47	329.02	327.85	327.33	330.19	328.85	325.44	329.34	326.22	328.9	328.23	331.1	328.25	326.86	329.37	327.86	329.76	327.89	329.58	326.19	327.06	329.65	329.27	328.06	330.7	327.33	326.91	326.7	327.08	328.12	328.18	328.8	330.11	327.96	327.71	328.09	326.13	329.34	328.13	329.37	329.18	329.13	328.13	330.33	326.01	328.44	329.07	327.83	327.86
318.57	319.42	316.88	317.28	318.67	317.33	317.59	317.89	318.29	317.44	320.82	317.87	317.7	317.97	317.65	318.09	319.23	319.62	316.65	320.27	317.22	317.34	319.55	317.64	317.26	318.71	318.31	317.69	318.71	320.04	318.69	315.6	315.68	317.29	315.57	316.71	319.74	316.16	316.99	317.35	318.35	318.74	315.96	316.82	318.25	319.81	318.26	318.92	319.17	317.12
304.4	304.3	305.09	304.89	305.36	304.67	304.51	305.72	305.42	304.09	302.33	304.88	303.83	302.2	304.57	304.26	303.1	303.74	304.44	306.84	304.7	305.86	305.26	302.58	304.59	306.34	304.37	303.3	304.59	304.88	305.1	304.87	305.75	305.34	303.65	303.79	305.27	302.98	300.47	304.89	303.76	302.35	305.11	303.52	304.42	304.5	303.05	302.6	304.46	306.5
315.87	316.92	316.97	316.02	316.29	316.33	315.3	313.86	313.78	315.22	316.05	315.7	316.41	317.58	314.42	311.36	314.37	315.47	315.23	314.33	311.69	314.43	316.67	314.11	314.59	314.91	314.7	312.52	314.5	315.62	316.29	314.1	313.13	312.98	316.4	311.8	314.09	313.47	316.1	315.89	312.73	314.53	315.48	315.54	315.57	314.39	314.61	315.94	313.27	315.72
329.76	329.89	329.04	329.73	329.92	330.88	328.7	327.42	329.35	330.07	328.94	328.2	326.53	330.07	330.84	327.08	328.96	329.15	327.51	326.14	327.38	328.59	325.77	329.88	329.86	328.38	329.3	326.63	331.18	330.02	325.38	330.87	330	329.09	327.89	328.57	327.61	326.93	327.16	328.42	327.44	328.7	330.78	328.29	326.75	328.63	329.71	330.23	329.4	330.49
312.97	316.4	315.52	313.92	315.24	313.14	313.96	313.62	314.22	315.54	313.91	314.35	312.76	316.15	315.62	314.17	312.75	313.64	314.29	316.21	315.8	313.52	314.12	315.92	312.22	314.29	310.42	315.1	313.29	314.1	312.95	314.9	313.74	315.15	313.06	312.01	316.55	312.42	312.27	312.65	314.03	314.08	314.4	314.25	312.13	315.45	313.89	315	316.11	314.67
305.76	303.85	306.89	305.9	307.87	307.26	306.98	307.22	305.38	305.08	304.84	308.1	305.92	305.66	306.94	307.22	304.82	306.42	306.84	308.04	307.95	307.07	304.37	304.81	307.54	309.37	304.18	305.2	304.67	304.85	306.43	306.18	307.95	303.78	306.47	305.22	306.39	306.14	308.68	306.07	305.06	305.75	303.47	306.54	306.92	306.56	303.22	307.04	306.92	304.86
315.59	316.16	316.36	316.43	316.86	318.53	315.54	316.16	315.24	315.41	315.37	316.18	313.94	315.46	317.13	314.83	315.64	315.31	318.4	314.64	316.03	317.25	316.69	315.39	317.04	318.95	317.88	317.84	314.44	317.31	317.94	317.02	315.39	313.62	315.5	317.53	318.47	317.78	317.14	317.38	315.7	316.25	317.03	314.94	318.23	315.9	315.66	317.19	318.25	315.49
303.24	303.65	303.47	305.34	303.32	305.12	303.66	304.11	303.98	303.58	303.75	305.91	305.96	301.62	304.47	303.75	306.69	303.93	306.4	303.66	302.7	301.84	304.67	303.41	306.94	300.85	305.32	301.27	302.65	305.7	302.78	304.21	303.4	304.77	301.95	303.79	303.95	304.98	302.36	308.01	304.65	304.18	304.22	304.55	304.05	304.18	304.69	306.36	305.8	303.76
303.99	305.79	304.82	305.12	302.52	303.96	305.31	305	303.24	301.94	304.11	306.87	304.04	305.77	305.94	303.81	303.74	303.64	302.47	306.79	303.15	305.15	302.78	304.27	305.18	303.23	307.28	303.9	302.67	305.45	302.75	302.61	304.95	304.67	305.46	306.34	303.62	303.09	303.58	303.61	304.71	302.37	303.74	305.86	305.98	303.29	304.75	303.79	304.65	304.92
304.74	300.05	304.61	302.55	306.66	303.98	304.31	302.1	302.38	302.76	302.63	306.08	302.69	303.3	303.87	302.43	305.12	300.53	304.03	303.1	303.33	302.75	302.86	303.99	302.87	302.5	302.35	305.18	303.28	305.02	301.77	305.23	301.97	305.85	303.99	303.49	302.89	303.61	304.05	302.87	304.3	303.87	305.28	304.53	305.04	302.48	305.36	304.47	303.96	303.66
312.39	309.58	312.26	310.91	312.08	312.57	311.82	311.86	308.25	307.21	310.92	311.13	310.74	310.56	312.56	312.1	310.48	311.74	312.49	313.87	312.05	312.06	310.75	311.49	312.09	312.67	309.83	311.74	311.53	309.49	313.03	312.37	313.31	309.81	309.9	309.15	309.73	312.79	312.19	310.63	311.47	310.6	309	307.69	312.09	310.08	311.23	311.37	313.21	309.46
311.82	308.62	311.35	311.46	312.09	310.42	309.4	310.71	312.14	312.73	308.41	312.28	310.27	312.75	311.03	310.88	312.24	310.69	312	311.01	309.09	310	310.56	309.91	309.49	310.63	312.35	311.24	312.57	310.57	309.18	311.09	310.18	312.89	310.74	312.72	309.92	310.59	310.64	307.6	309.48	312.14	309.79	308.17	311.08	312.65	311.73	311.11	306.7	311.17
326.51	326.01	328.42	328.65	332.51	324.34	329.06	326.91	327.08	328.09	329.21	327.17	324.96	328.24	325.57	330.03	327.69	331.04	326.11	329.03	329.29	327.11	327.95	327.18	329.37	326.82	327.91	325.62	327.94	330	329.39	326.95	327.96	329.96	329.66	331.05	328.74	327.57	326.27	327.76	327.78	327.19	330.05	329.14	329.41	329.24	326.69	329.2	329.53	324.93
315.7	315.33	320.83	319.03	317.9	318.18	317.31	316.05	316.06	319.62	316.76	318.2	317.3	319.04	315.18	318.8	317.89	317.95	316.61	317.97	315.56	319.89	316.03	319.55	316.74	315.81	317.92	317.83	313.33	315.6	320.51	315.06	316.39	320.5	317.83	316.41	315.71	318.31	320.4	317.38	316.03	316.7	316.56	315.49	316.74	315.94	318.2	320.39	316.61	317.59
308.84	309.52	307.99	306.83	309.5	308.36	310.93	307.87	308.09	312.24	308.85	310.02	311.47	308.35	309.78	309.55	310.15	309.15	309.76	310.66	307.53	310.36	308.54	310.71	308.13	308.77	307.85	307.05	309.59	309.79	309.5	307.51	309.8	310	308.29	311.84	306.1	307.61	309.22	308.65	312.24	307.22	309.63	308.37	308.5	310.66	309.61	309.39	310.28	307.74
304.09	305.93	300.45	305.16	309.02	303.92	304.22	303.57	303.25	306.12	304.38	304.29	306.11	305.04	306.33	303.5	304.18	301.95	304.76	305.79	304.92	304.45	304.75	305.53	301.97	303.99	305.67	303.88	305.34	304.42	304.39	304.6	305.39	307.19	303.2	305.42	305.02	303.78	304.78	308.03	303.52	304.54	303.1	306.14	307.14	304.38	302.04	304.51	304.98	306.97
328.42	329.27	324.85	326.33	328.04	328.1	328	326.59	327.86	325.95	328.35	326.95	324.8	327.14	325.09	327.75	327.62	327.55	329.18	325.42	326.36	326.99	327.93	327.5	326.59	329.02	326.1	325.24	327.81	326.97	326.2	326.43	324.26	325.35	326.98	324.93	328.58	329.12	325.89	328.47	325.44	329.05	328.44	327.17	328.79	326.84	328.95	326.26	324.66	326.96
315.7	311.18	314.07	313.35	310.67	313.18	314.83	312.1	316.1	313.69	314.27	312.5	314.34	314.81	316.1	314.89	313.23	313.83	312.39	313.2	315.7	312.91	313.87	312.95	315.21	310.93	312.44	314.66	315.98	314.32	313.65	314.36	316.19	312.6	313.88	314.28	316.36	312.43	313.08	315.41	313.93	313.82	313.1	314.95	315.89	311.36	313.44	313.25	315.23	312.78
312.16	314.49	313.48	312.5	316.83	314.55	313.86	312.55	315.01	314.47	314.03	313.91	313.65	315.3	315.21	313.9	314.12	314.08	315.02	314.53	314.43	313	312.68	312.66	311.81	311.09	315.38	312.4	314.35	313.17	314.3	312.66	312.98	312.4	315.76	314.91	313.23	315.45	314.02	315.82	312.17	314.48	314.77	318.79	312.54	313.15	314.04	313.72	312.91	314.5
304.23	301.48	302.2	302.01	304.21	303.79	301.94	301.14	304.95	301.61	304.92	305.47	303.13	303.22	302.69	301.24	302.8	303.67	304.45	303.3	301.53	301.26	303.44	302.64	303.4	302.02	302.5	303.8	301.98	301.57	301.07	302.11	301.01	301.45	303.62	303	303.05	303.46	302.97	302.07	303.33	303.5	302.32	300.81	301.58	302.14	302.86	302.7	301.92	302.94
301.68	302.36	303.36	300.86	302.81	301	300.76	302.63	303.66	302.37	302.89	303.58	304.44	302.83	303.65	303.57	300.43	302.68	303.78	303.71	305	302.84	300.86	304.78	303.52	302.44	303.01	301.21	300.52	302.04	302.56	304.06	302.41	302.38	303.25	301.18	303	301.34	303.43	301.31	303.62	302.1	301.67	302.81	303.63	302.96	302.46	304.29	302.95	303.26
309.94	308.27	308.98	308.4	310.63	308.05	308.51	307.73	307.87	308.44	308.87	310.84	310.79	309.48	306.53	306.76	309.04	309.34	308.37	310.84	305.3	307.36	309.07	310.75	310.55	310.48	305.77	309.06	306.85	309.59	306.69	307.46	308.44	311.61	307.49	308.76	308.53	311.48	311.79	305.92	307.11	310.94	306.27	307.68	308.76	307.91	309.48	306.71	309.48	308.26
305.06	303.77	304.39	306.39	303.13	306.77	304.77	304.4	304.35	304.84	304.41	305.15	307.57	305.96	304.49	304.93	304.81	305.36	304.62	304.26	304.81	306.26	304.7	305.1	305.21	304.54	304.07	302.43	306.01	306.09	304.32	305.18	302.19	303.59	305.37	306.47	303.93	305.52	305.72	304.53	305.32	303.36	307.37	306.54	304.32	304.42	303.16	304.27	302.69	303.11
301.75	303.47	302.36	303.55	302.6	301.82	303.1	303.81	302.94	303.44	302.61	302.22	303.46	304.25	301.35	304.98	303.38	301.69	302.25	303.64	303.55	300.42	301.55	303.9	302.29	302.92	303.34	303.25	303.44	304.21	301.12	301.96	300.74	300.6	302.65	302.36	305.56	300.32	302.47	302.16	301.99	301.78	301.78	303.19	299.72	301.9	300.31	302.95	299.96	302.33
295.59	295.57	292.92	293.61	296.37	293.62	296.03	292.41	293.12	292.85	293.25	291.56	293.17	294.66	292.09	294.91	294.44	294.9	296.59	292.19	294.5	294.81	295.07	294.56	292.82	293.93	295.75	294.56	293.4	294.87	296.24	296.44	295.52	292.18	294.89	293.22	293.99	294.94	294.14	297.26	292.65	293.76	293.75	292.9	292.35	295.49	292.15	293.76	291.47	293.26
312.35	313.9	313.49	314.34	313.27	314.93	314.93	312.33	313.43	312.95	314.33	312.89	315.59	312.8	312.35	313.54	311.17	313.67	311.73	313.59	311.04	313.69	312.57	316.14	310.95	314.84	314.25	312.7	311.46	313.3	312.84	312.51	313.07	312.41	311.48	314.39	314.7	314.65	313.69	312.23	313.51	311.17	312.61	313.22	314.07	313.75	313.68	313.71	313.59	314.69
308.8	310.28	310.45	310.63	308.61	311.46	311.02	308.38	308.45	308.64	307.8	308.02	311.26	309.45	311.3	310.44	308.42	309.49	308.35	308.58	310.14	310.43	308.96	310.79	310.02	308.9	311.07	312.33	310.69	311.37	310.59	310.64	308.63	308.14	307.33	308.44	310.77	310.45	311.08	309.57	310.59	308.32	309.11	309.79	311.33	311.03	308.09	308.81	308.26	309.52
321.24	318.57	316.58	317.14	317.83	315.92	319.58	316.57	316.49	316.48	321.89	317.69	318.45	316.49	316.08	317.38	316.65	318.31	315.63	317.92	315.48	316.58	314.8	318.51	317.96	316.54	317.34	316.52	317.51	316.24	317.06	314.64	315.33	318.91	315.32	316.47	317.99	316.84	319.47	318.65	317.18	317.15	314.85	314.64	316.79	316.96	317.54	315.54	316.91	316.15
303.3	304.19	303.02	305.22	303.61	304.15	303.93	305.12	302.11	302.78	303.53	304.61	301.72	300.16	303.83	303.24	301.06	303.27	304.64	304.14	306.12	303.58	303.06	301.85	301.88	304.02	302.05	303.62	305.54	303.14	301.22	304.2	302.75	305.43	303.07	304.28	303.32	303.99	303.51	303.06	303.51	302.65	303.26	305.16	302.87	302.67	300.94	304.68	302.14	301.46
308.8	304.88	308.15	308.41	307.91	308.23	311	308.21	307.18	308.76	307.05	310.25	307.59	309.29	306.34	309.9	308.5	307.78	308.52	310.72	308.72	310.8	308.66	309.23	308.28	308.21	307.56	310.85	308.02	309.71	307.11	308.86	307.59	311.75	310.28	307.31	311.06	307.58	310.34	310.74	308.39	308.54	311.65	308.67	307.83	309.59	309.9	308.85	308.19	309.13
302.9	303.05	301.42	301.87	304.37	301.16	301.59	301.4	302.38	302.36	304.34	300.45	305.43	302.26	302.59	304.84	302.25	303.61	302.32	303.53	302.89	303.55	301.6	300.78	302.23	301.55	302.11	304.8	302.99	303.87	302.78	306.28	301.11	303.26	304.78	299.65	303.15	306.37	304.2	300.79	300.82	301.25	301.16	304.08	300.74	299.46	302.64	302.13	304.19	303.81
325.63	328.52	327.4	325.9	328.19	326.93	327.28	326.53	329.36	326.67	325.77	329.25	327.89	328.94	327.9	328.26	329	325.88	325.96	327.52	330.54	328.17	327.2	323.9	327.65	327.75	328.21	328.96	326.58	327.41	330.19	324.89	326.36	326.71	327.37	328.28	325.22	327.76	326.77	325.56	326.14	324.27	329.17	326.17	328.79	325.82	327.77	329.53	328.96	328.11
321.86	318.37	317.02	319.95	318.64	318.41	318.6	318.43	316.34	319.02	316.14	318.33	318.29	319.97	319.45	314.75	315.92	317.4	320.73	318.13	321.37	319.85	318.74	319.08	320.09	319.74	317.17	316.34	319.46	316.87	319.93	319.87	316.02	316.79	316.28	319.71	318.52	318.04	316.34	319.63	317.26	317.37	316.82	319.69	316.89	315.67	313.73	319.25	317.34	318.08
304.49	302.89	306.08	303.89	304	304.69	304.33	305.6	305.47	302.85	306.79	305.17	304.78	303.46	303.28	301.09	306.08	302.87	303.02	305.86	304.15	303.71	303.71	303.3	304.96	304.29	305.89	301.76	304.35	303.87	305.84	301.57	301.95	302.83	305.05	302.81	301.84	306.36	306.21	304.75	302.33	304.61	306.05	307.61	303.31	302.74	303.61	303.74	304.81	306.72
325.27	324.88	328.23	325.53	326.19	327.42	327.64	327.25	326.03	327.97	326.4	327.82	325.5	326.56	325.51	324.7	328.15	326.85	327.93	324.98	329.08	327.82	325.4	325.99	327.54	328.85	325.89	326.31	328.07	326.88	326.11	327.58	326.3	327.33	326.54	327.99	326.7	328.84	326.62	326.86	328.61	329.8	327.09	327.5	327.52	328.8	328.56	326.29	328.63	326.6
309.55	309.07	306.79	307.83	306.77	308.78	307.96	309.94	309.08	306.95	309.43	308.48	309.6	306.52	309.47	308.56	307.74	306.49	308.5	307.78	307.78	308.81	309.49	308.86	309.25	310.37	307.06	309.87	310.13	308.46	308.85	310.18	309.03	307.81	307.63	309.45	308.42	309.77	308.81	309.68	308.71	307.69	310.65	308.99	308.14	307.42	307.27	307.33	310.68	307.24
305.8	308.59	306.77	305.96	307.91	307.06	304.95	308.07	306.74	307.61	306.14	309.66	308.41	305.38	305.56	305.95	306.21	305.8	309.12	304.68	304.56	305.53	308.69	305.99	308.88	306.67	303.73	306.61	305.08	305.13	305.92	309.19	303.84	307.41	306.43	306.52	304.54	309.05	304.55	305.76	307.75	305.18	306.02	306.76	306.8	309.54	307.86	306.39	303.87	304.23
302.33	304.27	302.24	301.44	304.14	301.46	304.35	306.05	303.69	302.86	303.1	301.87	303.56	300.61	302.98	306.06	303.61	302.15	304.45	302.69	302.33	304.07	304.14	301.68	302.61	306.62	304.22	301.61	302.16	301.6	303.25	301.69	301.4	304.83	301.66	300.83	303.04	303.25	303.74	302.97	303.97	304.23	302.87	304.36	305.11	303	301.99	301.87	302.58	303.32
307.79	305.93	305.71	306.57	306.13	307.32	306.54	308.57	309.02	305.16	305.42	305.82	306.67	306.01	306.83	308.76	307.91	307.97	309.58	306.81	303.79	305.52	306.44	308.26	309.16	305.29	306.57	307.78	305.46	307.52	305.09	306.84	305.94	308.31	302.58	303.84	308.7	307.98	306.97	308.57	304.35	309.01	307.2	306.15	307.26	303.01	306.21	305.25	306.06	307.73
315.09	315.52	315.27	314.23	316.25	314.52	313.82	314.8	314.68	316.23	313	317.48	315.12	315.96	312.35	313.8	312.06	312.73	316.11	316.54	314.43	316.4	314.6	313.99	318.84	312.61	314.99	316.3	318.61	315.28	314.29	315.86	316.02	315.11	315.44	312.83	318.52	314.69	315.61	314.07	315.64	316.19	315.79	315.07	312.89	316.89	314.6	313.47	315.48	312.23
296.71	296.25	296.94	296.73	295.77	297.51	297.22	296.31	298.2	294.44	297.56	297.01	298.78	297	297.6	298.79	298.84	297.51	293.79	296.18	294.73	296.02	297.29	295.64	294.09	296.92	296.59	299.45	297.23	297.69	299.23	295.75	298.49	297.58	295.6	298.56	296.01	296.6	295.35	296.09	298.95	298.29	299.58	298.12	296.73	297.02	296.83	296.38	294.38	297.53
305.29	305.46	303.02	306.2	302.66	305.81	302.67	303.46	304.53	304.36	304.71	303.39	305.25	305.75	304.66	306.87	303.06	306.51	304.31	303.5	307.56	304.88	303.62	305.45	302.97	306.65	306.69	305.54	304.16	304.5	303.52	306.97	303.55	304.01	306.57	306.26	303.29	305.3	304.92	306.92	305.3	306	305.27	306.56	306.11	304.83	304.75	306.24	308.54	306.49
324.68	326.07	324.28	324.54	324.01	323.88	326.75	322.14	324.12	324.64	325.33	327.38	325.74	324.76	326.53	326.7	324.94	324.95	325.79	322.65	323.14	325.09	325.68	326.34	327.21	325.07	325.95	324.83	322.21	327.54	327.11	324.45	325.31	326.05	323.2	326.71	323.75	324.8	325.43	325.65	323.97	326.78	324.42	326.81	324.43	325.56	328.3	324.4	324.55	327.84
325.14	321.24	327.46	324.44	325.47	326.36	329.37	325.74	325.24	326.28	325.77	321.96	324.91	323.78	324.3	323.46	323.24	327.02	325	328.05	326.92	326.96	325.91	323.65	325.57	325.59	328.74	324.45	325.14	325.47	325.44	322.37	324.74	328.03	324.96	327.2	324.97	324.03	324.26	323.97	325.74	323.83	325.02	326.97	327.09	323.77	325.24	325.63	326.83	326.85
304.38	304.29	304.73	306.15	300.68	303.97	303.61	306.17	305.24	304.41	302.8	303.09	306.5	304.24	304.4	305.65	304.59	305.09	303.83	303.38	306.88	304.39	305.79	305.81	306.39	304.77	305.43	304.6	304.95	302.56	304.75	301.69	306.73	304.42	302.25	304.33	305.69	301.74	303.43	304.32	302.98	304.02	302.14	301.6	304.08	304.64	303.75	304.79	304.51	306.56
306.88	309.09	307.39	310	309.8	309.67	306.25	307.92	309.09	308.09	310.01	309.97	308.58	308.87	307.24	309.73	309.26	307.79	309.95	309.14	307.95	308.51	308.18	308.19	309.66	306.11	308.16	311.81	308.07	310.33	309.8	305.52	306.49	309.84	308.63	307.32	308.09	307.64	310.08	312.98	309.64	308.2	307.69	308.67	308.99	311.73	310.74	309.7	308.92	308.96
316.03	316.39	316.92	314.95	317.49	314.79	315.83	313.73	316.71	317.02	313.95	316.2	317.18	312.59	313.96	318.51	313.14	313.36	312.49	314.9	314.36	316.76	315.37	316.9	313.3	316.16	312.6	316.78	314.3	314.51	313.19	317.16	317.19	314.13	317.53	313.06	314.25	313.75	314.92	315.1	314.46	315.24	315.29	313.98	314.35	312.85	315.37	315.82	315.11	314.45
326.88	326.93	328.26	329.12	326.88	327.61	327.78	326.99	330.62	328.42	327.6	326.19	327.09	327.49	329.38	326.4	327.23	329.65	327.61	329.25	327	326.27	327.8	329.25	327.66	329.1	330.42	326.33	328.64	330.48	329.47	326.98	328.39	329.04	328.74	326.19	326.86	327.46	329.72	327.42	328.59	328.22	328.09	327.96	328.03	326.47	328.04	327.41	327.68	327.19
313.45	314.07	314.8	317.04	310.86	312.36	313.63	312.16	312.81	315.27	312.22	314.79	315.74	313.29	314.35	312	313.9	310.7	313.88	312.19	313.19	315.01	316.82	316.17	311.58	312.73	312.56	312.57	313.28	312.05	315.01	310.64	312.75	314.48	313.06	314.32	316.41	315.47	311.64	312.25	313.6	313.39	313.58	314.42	314.34	314.97	313.58	314.81	311.44	313.87
307.06	306.68	306.3	304.77	308.05	308.39	307.95	306.6	308.74	307.82	309.36	307.6	307.75	307.91	307.68	306	304.71	305.53	306.77	308.08	307.43	304.64	305.21	306.51	308.5	308.6	308.11	307.09	308.55	309.11	309.42	306.84	309.46	306.36	308.05	307.21	306.25	307.68	306.1	307.18	306.58	309.07	306.61	305.49	307.26	307.58	304.29	306.92	308.45	306.38
299.38	300.36	301.26	303.78	299.46	301.38	300.7	301.95	303.82	300.82	299.68	300.89	301.21	300.12	301.72	300.7	303.13	301.95	300.84	301.19	302.57	301.73	300.09	295.92	300.9	301.01	300.34	299.42	301.98	300.3	302.48	300.03	302.47	301.75	299.58	302.41	301.05	301.76	298.28	301.93	300.87	302.81	298.63	300.39	301.45	301.42	302.18	300.93	302.1	300.2
298.32	302.05	300.29	299.44	299.32	299.77	300.25	302.86	297.75	298.53	299.62	298.84	300.88	299.91	299.47	300.02	300.16	303.22	301.96	300.24	301.09	299.77	299.06	298.74	299.6	302.25	300.27	298.62	298.57	298.75	300.28	299.62	301.51	301.25	297.48	299.81	300.69	297.72	301.11	299.38	300.4	299.4	300.86	300.85	300.7	297.97	302.11	297.64	299.49	300.56
305.89	309.37	308.09	306.77	305.81	306.21	306.87	307.42	307.77	309.36	308.21	305.6	308.09	308.48	305.87	308.42	308.85	307.91	305.85	308.61	307.39	306.04	307.08	305.08	308.67	305.87	308.79	307.54	306.08	307.07	307.23	307.31	305.81	310.04	307.73	305.96	304.81	305.65	307.95	306.66	308.9	306.85	304.72	307.07	306.89	307.88	307.05	308.42	309.21	306.64
300.82	303.24	302.14	302.23	304.51	305.01	302.77	304.55	303.08	304.52	302.77	302.33	303.26	302.22	307.95	303.04	301.78	304.13	302.78	303.27	302.55	301.7	304.1	302.93	304.39	303.89	308.16	304.12	304.98	302.49	303.28	303.51	301.92	304.72	302.39	303.47	303.07	305.34	304.02	304.66	303.17	305.35	305.72	302.89	304.61	302.5	304.8	301.07	300.61	303.14
303.7	304.51	303.84	303.04	302.74	304.25	303.35	300.93	305.73	304.82	304.64	304.93	303.33	303.31	301.34	305.49	302.46	303.34	302.09	304.02	301.98	302.8	303.37	303.52	306.53	303.88	302.64	303.76	302.12	305.79	304.47	302	304.91	305.74	304.58	305.59	303.69	302.31	302.6	303.24	302.61	304.6	304.03	301.42	303.71	302.95	305.58	303.31	305.89	303.26
315.11	312.55	312.24	313.33	312.24	314.66	313.29	314.23	313.03	314.32	314.26	312.66	313.43	314.63	312.46	315.16	314.11	312.53	314.35	314.79	313.8	314.84	312.36	314.99	313.37	312.39	314.93	313.39	312.48	314.32	313.95	315.07	312.42	313.32	312.64	313.43	314.68	314.53	312.42	314.31	315.31	313.9	312.03	313.26	314.82	315.3	313.55	317.84	317.01	314.09
315.92	318.18	314.86	315.61	316.7	315.79	316.28	317.57	316.08	315.17	317.86	315.52	314.67	317.77	314.12	317.06	316.89	314.29	317.87	313.19	315.81	315.51	317.16	316.67	316.05	315.81	314.72	318.21	316.48	314.44	318.27	318.88	318.06	314.84	314.91	315.86	315.97	316.23	317.3	314.82	315.85	316.27	315.79	317.5	314.92	317.71	317.33	314.26	313.53	316.79
327.17	324.43	324.17	325.1	323.77	325.81	325.81	324.83	322.84	323.57	328.62	325.61	325.77	325.44	324.99	327.58	322.89	325.87	323.75	325.14	326.79	329.67	324.71	326.18	323.07	323.78	325.72	323.55	324.31	326.36	325.87	324.08	325.39	326	323.75	325.74	326.45	325.76	324.7	325.75	325.61	324.67	326.55	326.81	327.23	326.75	324.5	321.7	324.62	326.53
308.53	310.43	310.54	308.9	310.33	307.67	309.75	308.74	309.82	310.53	307.48	307.79	309.55	306.72	309.34	307.48	308.78	309.41	308.19	308.72	310.4	308.83	308.36	309.03	309.52	309.35	306.82	310.5	308.48	311.17	309.95	306.51	309.13	309.49	310.49	309.68	306.72	308.79	309.92	310.4	306.78	309.32	310.99	311.53	309.48	307.79	308.43	307.91	307.56	308.48
313.39	313.03	312.28	310.68	313.89	312.51	311.06	313.19	313.41	312.28	312.36	311.77	313.44	311.75	312.26	310.47	310.01	314.49	312.71	310.41	312.66	312.13	313.94	312.49	315.61	313.62	310.57	310.05	312.2	311.2	314.27	312.45	310.21	314.35	313.22	311.14	314.21	313.01	312.26	314.56	311.09	308.82	311.47	312.18	311.89	312.06	312.66	313.89	311.91	309.47
304.56	306.86	305.98	304.61	304.97	306.18	305.18	307.8	303.84	304.3	304.57	307.03	305.87	305.96	307.85	307.4	306.38	305.78	304.17	304.73	304.78	306.91	304.89	305.35	305.52	304.01	305.75	306.99	304.38	306.3	303.89	304.31	304.65	305.34	302.3	306.65	306.56	306.33	306.49	307.43	306.91	306.96	305.99	305.09	305.27	307.71	309.07	306.62	307.55	303.49
324.23	327.44	324.89	322.04	323.31	324.28	325.83	325.37	326.8	321.94	326.33	326.4	325.41	324.87	323.98	325.18	327.47	325.21	326.98	325.31	328.29	325.69	322.4	324.32	324.14	325.88	326.02	325.73	328.3	324.86	327.25	325.1	324.62	320.68	323.42	327.46	325.69	327.3	323.03	325.76	326.81	326.5	326.61	324.41	327.88	327.18	322.9	326.39	324.16	324.73
295.27	292.28	293.25	295.71	293.25	292.86	291.87	292.31	293.46	292.51	294.55	295.46	294.21	295	296.07	295.22	295.56	293.02	294.52	293.9	294.06	292.75	292.71	292.85	294.02	293.58	294.67	297.32	291.36	293.7	294.64	292.86	295.27	295.03	293.78	293.27	294.94	295.18	294.56	290.64	291.25	294.8	294.87	294.16	295.34	294.19	294.92	291.79	292.49	296.96
311.42	310.38	309.83	310.14	312.11	309.5	310.19	308.9	310.45	309.89	311.3	308.22	313.17	310.31	308.77	309.8	311.78	308.6	311.37	311.42	311.32	308.86	310.65	309.9	311.82	311.6	308.69	310.67	312.33	310.6	311.21	309.01	310.46	312.19	309.3	312.04	310.17	309.63	311.53	309.05	308.23	311.53	312.85	312.62	309.13	307.77	313.24	309.7	311.04	310.06
327.37	328.06	327.38	325.53	325.75	329.37	324.46	324.69	327	326.79	326.64	327.27	327.18	328.75	323.79	326.33	322.78	330.06	327.23	328.77	330.62	326.43	327.82	328.07	326.97	326.93	326.52	325.35	328.52	326.33	326.02	328.57	324.78	328.44	326.4	327.88	326.33	328	325.76	325.54	326.78	327.65	328.26	326.94	324.32	327.14	326.61	325.09	326.65	327.85
313.98	312.23	313.83	311.19	312.87	312.87	312.63	313.92	315.72	315.2	312.83	314.51	314.12	315.26	313.2	312.92	315.08	314.51	314.26	314.96	313.19	313.94	314.22	314.38	314.29	312.67	316.1	314.37	314.85	312.26	313.4	314.88	313.9	311.94	314.4	316.19	312.97	314.86	315.91	315.49	314.64	315.44	316.21	314.36	313.51	315.11	311.85	315.67	314	314.95
303.16	306.78	305.32	307.22	304.12	303.13	306.31	306.89	305.14	307.7	305.63	306.15	305.64	308.27	306.61	303.18	303.46	308.35	305.71	304.81	304.67	304.36	306.09	304.79	305.53	304.89	307.87	306.33	305.35	304.49	305.45	304.17	302.06	306.3	305.48	305.59	303.71	304.82	304.94	304.54	304.38	307.11	306.14	306.75	302.73	306.62	304.14	305.59	304.23	303.38
321.71	322.43	318.09	317.67	316.13	319.57	320.42	318.96	317.63	320.19	320.29	316.94	319.2	320.87	317.77	315.24	319.62	318.53	319.43	317.66	320.91	317.17	321	315.88	317.54	317.24	318.08	320.18	318.65	316.08	317.49	321.14	319.25	319.66	316.72	318.93	316.13	319.63	316.96	318.07	319.49	319.3	316.39	316.65	320.1	320.26	320.93	318.3	319.1	318.24
316.03	314.94	313.34	314.3	314.18	313.69	314.72	313.85	315.35	315.32	313.47	312.32	313.69	311.54	314.22	315.03	315.1	313.39	313.63	314.18	312.14	315.57	313.88	313.4	316.08	314.79	312.95	314.67	312.25	315.65	313.35	312.71	311.03	314.03	311.11	313.01	312.67	311.24	312.92	318.41	312.89	315.96	312.18	311.76	313.66	312.43	314.25	314.44	314.92	312.8
311.82	313.41	314.28	312.29	313.49	312.35	310.94	311.05	311.17	311.26	310.58	313.16	310.42	312.71	310.63	311.64	313.25	311.03	311.65	311.47	315.69	311.72	311.96	310.67	312	313.3	312.62	314.21	310.03	309.41	311.8	314.49	310.83	312.72	313.62	311.89	314.01	312.43	309.49	310.44	312.66	312.21	311.23	313.53	312.27	311.11	309.95	309.55	313.38	310.97
303.87	304.32	303.41	303.45	306.49	303.44	306.1	304.46	306.36	304.45	303.43	302.36	307.41	305.09	302.37	304.12	304.37	304.59	306.35	305.96	304.11	305.56	304.88	305.86	305.18	304.37	304.73	304.19	304.76	305.56	303.49	304.86	304.3	302.47	303.76	306.91	303.52	305.13	304.18	305	304.77	306.72	306.57	305.17	303.88	304.68	308.34	304.9	304.05	307.55
312.74	314.82	314.04	313.32	314.02	312.79	312.25	312.04	313.03	313.86	313.78	312.51	315.1	312.52	313.5	311.88	313.96	313.62	310.47	312.7	313.56	315.57	313.38	312.29	313.9	311.46	315.2	314.09	314.55	311.26	311.78	312.11	312.62	314.96	312.78	314.85	311.71	313.09	313.97	312.72	313.51	311.51	312.8	313.54	311.1	311.99	316.74	314.47	312.38	311.8
305.16	306.54	307.5	303.38	306.24	303.8	305.03	304.63	307.14	306.96	306.82	306.74	305.44	305.05	305.79	307.48	305.54	306.51	307.49	306.26	303.04	307.88	305.45	306.09	305.45	305.82	307.24	307.42	307.9	305.66	307.17	306.89	305.52	304.86	305.12	306.31	305.94	308.17	308.67	306.02	306.87	306.76	307.08	303.87	307.29	307.09	307.48	304.88	302.19	306.28
315.66	314.09	317.95	315.85	317.64	315.69	313.87	315.87	314.37	313.43	315.46	318.11	318.7	318.76	316.57	314.09	317.34	316.19	314.33	314.74	315.99	316.76	315.87	317.07	316.24	314.78	315.67	314.33	318.29	317.51	314.23	315.67	315.18	317.96	315.7	318.07	318.39	315.93	314.55	315.93	315.52	314.55	317.24	314.46	314.04	315.37	317.19	316.74	317	316.96
311.99	312.89	314.36	312.03	313.05	313.6	313.62	310.59	310.88	313.03	314.89	313.33	312.07	313.55	313.18	311.22	310.68	312.81	312.43	313.32	313.58	314.48	312.7	311.08	314.84	314.31	312.07	313.18	312.35	313.46	313.25	314.59	311.82	312.69	311.89	313.85	313.53	313.99	314.27	315.04	316.95	312.12	315.22	312.79	312.89	313.82	313.07	317.11	315.87	312.68
319.61	319.36	315.96	315.82	316.84	318.13	320.44	319.88	319.16	316.87	316.74	318.78	321.24	316.72	317.22	320.15	316.93	317.61	317.84	317.86	317.66	319.59	319.41	316.96	318.52	319.87	316.66	318.64	319.56	318.18	320.9	319.86	316.39	316.35	316.4	316.24	316.9	317.32	317.08	318.01	320.41	320.13	318.72	318.31	320.2	317.54	317.47	319.12	317.21	318.57
310.86	312.62	312.63	313.74	310.97	312.74	311.72	310.87	310.6	310.57	314.54	312.25	312.59	311.89	312.65	313.01	313.87	314.69	312.99	313.76	311.28	309.99	313.5	314.07	312.63	311.86	314.74	314.05	312.03	309.83	313.54	311.6	312.32	311.93	316.08	313.12	313.57	313.5	311.89	312.7	312.17	311.18	312.01	310.1	313.22	312.47	312.64	311.88	313.98	312.98
302.84	306.17	302.57	307.54	306.3	303.28	303.56	304.49	304.31	305.78	305.3	301.22	304.54	302.12	303.14	302.06	304.9	305.44	304.86	301.73	304.55	301.84	303.02	304.57	305.23	304.2	304.36	304.07	303.3	304.21	304.58	303.84	302.92	305.3	301.95	304.87	303.84	303.63	303.79	303.93	303.55	303.02	305.44	302.83	303.75	302.98	306.15	303.89	304.16	306.98
310.84	309.86	312.38	312.95	312.91	312.17	311.18	310.85	310.92	311.88	313.89	309.68	311.81	313.28	312.64	309.5	311.58	311.98	310.29	311.83	310.01	310.66	310.63	314.71	312.28	310.4	312.11	311.38	310.78	310.12	308.66	312.37	310.28	311.02	313.38	312.47	312.81	311.62	312.91	312	313.66	310.22	310.18	312.65	312.09	308.35	314.06	310.92	312.93	310.5
314.44	314.89	314.39	313.61	314.7	315.21	316.97	314.55	315.22	315.47	316.66	314.46	317.36	316.38	313.76	314.25	312.71	316.9	315.2	313.64	314.11	314.9	314.39	312.98	313.47	314.43	313.87	316.36	314.56	313.87	314.33	314.51	314.51	316.34	314.09	315.57	313.46	315.12	314.34	316.43	313.58	313.92	313.3	313.58	312.99	313.45	314.17	314.93	315.68	315.72
326.42	327.26	330.05	329.66	328.97	329.2	329.82	328.85	325.51	327.68	329.51	329.03	328.57	329.5	328.83	328.88	329.74	329.18	326.81	327.89	329.02	328.05	330.58	329.32	329.26	328.41	329.48	327.95	329.21	327.89	329.48	327.46	325.96	330.41	327.58	330.96	326.81	327.52	329.6	330.29	327.7	326.62	330.01	327.06	328.26	329.24	327.04	329.57	331.88	325.63
312.29	311.4	314.1	313.03	313.74	312.28	312.7	313.69	311.19	314.22	313.16	314.51	312.32	312.29	316.28	313.42	314.76	313.64	311.01	312.31	314.75	313.7	314.01	313.98	311.17	312.77	313.82	312.17	311.56	313.44	312.2	313.85	313.15	310.7	312.34	313.58	312.98	312.2	311.18	314.9	313.78	313.62	314.01	312.74	311.74	313.33	312.5	314.21	313.45	310.94
307.74	308.08	308.31	307.21	306.4	308.01	305.76	307.82	305.74	308.14	307.61	310.4	306.73	306.92	303.37	305.42	307.35	307.56	305.78	302.98	307.14	306.55	305.42	306.7	305.6	306.28	306.87	306.22	304.97	307.04	306.7	304.67	307.59	307.82	306.9	307.13	307.01	309.87	305.95	308.65	305.19	306.04	307.59	306.09	306.76	304.84	307.56	306.23	305.83	304.2
326.28	326.65	330.19	326.13	329.15	325.25	326.2	326.65	328.9	326.38	330.37	326.6	326.76	327.75	329.4	328.4	327.43	328.65	328.48	325.57	326.85	328.82	327.61	328.31	324.99	328.15	330.84	330.83	327.19	328.34	328.52	326.89	327.91	329.66	329.53	327.67	330.46	329.22	328.26	330.29	328.83	330.15	329.02	330.19	328.45	330.73	326.84	326.32	328.5	330.41
304.37	301.13	301.19	301.7	304.36	304.72	303.93	304.88	304.7	305.01	304.73	300.84	302.96	302.84	303.13	302.88	301.98	304.28	300.41	302.61	303.08	301.06	303.68	304.25	301.18	301.93	301.48	302.8	300.82	304.58	303.04	300.72	300.73	303.41	301.02	303.35	301.02	300.47	302.38	299.78	299.63	303.35	302.95	301.9	301.18	302.93	302.98	301.51	299.82	302.82
302.58	305.57	303.99	303.89	302.31	301.4	302.79	300.22	304.94	302.6	302.18	301.73	299.32	301.33	300.55	300.67	304.32	304.76	305.4	301.99	300.52	304.39	302.03	302.23	302.25	304.34	304.24	304.75	302.01	303.32	302.78	303.1	303.64	303.43	303.73	305.86	301.56	303.11	302.44	302.12	300.13	301.19	304.3	304.21	304.08	304.06	300.35	300.46	300.8	304.41
313.16	314.47	313.4	314.82	314.88	313.81	313.41	313.4	311.39	314.75	311.02	313.06	314.62	315.23	313.1	314.22	312.51	311.88	315.33	313.02	312.98	314.8	313.67	313.45	314.1	312.19	315.43	312.07	315.76	314.64	313.74	312.08	315.97	315.61	313.66	313.92	316.3	311.99	314.46	312.51	313.92	312.79	312.59	311.2	315.25	315.18	315.05	315.79	314.53	313.87
322.51	326.34	323.06	325.83	324.82	326.38	323.61	324.12	323.66	324.81	323.34	325.71	324.56	322.58	324.69	325.6	325.34	323.93	322.89	323.94	325.29	322.17	324.17	322.35	323.07	320.71	325.74	326.57	323.81	326.74	322.82	324.69	324.14	325.4	325.84	326.88	326.09	324.74	323.4	323.51	327.27	325.19	323.46	326.79	323.88	323.36	324.89	325.02	327.81	324.54
303.14	300.25	299.8	301.9	299.16	299.77	302.59	301.45	301.73	299.61	301.58	303.04	298.55	299.8	299.97	303.97	300.83	302.19	300.61	302.67	301.72	304.26	303.47	302.03	304.51	303.12	301.42	299.14	298.66	300.5	301.55	299.25	301.89	301.1	301.4	299.9	301.66	301.49	301.36	298.67	301.7	300.52	301.17	303.09	301.93	300.98	300.59	303.26	301.14	301.25
295.35	296.65	298.37	295.86	297.3	297.41	297.81	296.42	297.32	296.15	296.34	298.68	296.59	297.32	296.29	298.74	296.94	295.2	296.96	298.19	294.81	295.83	295.76	298.37	296.03	297.72	296.38	297.37	296.39	296.12	298.12	299	299.46	296.49	298.54	298.14	296.26	296.59	297.25	294.51	297.15	296.66	297.08	295.93	298.4	296.81	296.71	295.27	297.97	296.73
319.07	318.93	319.71	321.45	320.31	318.06	320.44	321.94	318.6	319.45	317.9	317.83	317.85	318.17	320.35	320.23	319.88	320.27	319.56	318	319.9	321.18	319.99	318.27	319.7	319.82	316.86	321.69	319.35	316.07	320.13	318.06	321.33	320.38	321.33	318.98	319.52	320.02	319.33	320.64	318.23	317.54	316.68	322.83	320.53	318.64	317.65	315.26	320.71	320.25
317.31	315.6	318.46	316.5	317.71	318.51	317.03	316.29	317.73	316.19	317.4	315.5	317.45	316.85	316.34	320.72	317.83	317.9	314.77	316.66	322.57	316.19	317.82	318.3	316.23	314.9	316.89	316.58	315.72	319.43	316.68	319.39	314.98	318.58	316.71	314.45	318.99	316	318.04	315.35	318.52	317.4	316.63	316.31	315.57	318.04	316.11	315.98	318.9	315.88
316.89	320.21	318.72	323.36	320.69	317.52	316.99	319.1	316.01	315.41	317.77	320.8	318.83	319	320.03	321.06	318.12	317.7	320	316.82	316.86	317.58	317.09	320.89	318.18	317.6	317.61	319.12	318.91	318.09	318.63	317.88	320.76	318.76	321.93	317.62	318.14	318.24	318.88	318.29	316.73	319.22	317.8	319.18	317.06	317.22	318.6	319.3	318.85	316.58
313.58	313.84	313.62	314.99	319.54	318.37	315.57	315.05	316.67	316.76	313.73	314.84	316.13	317.36	316.66	317.5	317.31	313.18	317.03	316.56	316	316.6	316.63	320.18	317.87	316.55	316.05	317.66	314.66	317.67	314.48	316.34	315.93	315.45	315.94	316.88	316.53	313.98	316.56	313.57	318.37	316.07	316.62	314.79	316.49	314.51	316.48	317.77	316.09	312.73
295.92	297.51	299.19	297.3	296.55	298.55	295.89	295.55	295.41	298.24	296.82	295.05	296.9	296.65	295.61	295.16	295.64	296.63	298.96	296.76	296.4	295.72	296.34	294.52	293.69	296.19	295.6	298.04	293.74	295.07	296.92	295.15	297.19	298.85	296.78	296.77	294.86	297.1	296.47	296.95	295.5	297.56	295.56	297.5	297.56	293.04	296.92	296.62	297.77	298.16
314.18	313.71	310.87	315.16	314.57	314.3	313.02	315	312.56	313.98	313.01	314.13	311.68	311.56	312.51	311.88	314.72	311.61	315.17	314.33	313.73	314.65	310.31	314.16	311.4	311.54	311.15	313.72	312.07	312.94	312.54	312.21	312.41	312.22	313.02	314.72	313.49	313.06	313.21	312.48	311.84	314.48	315.29	313.03	314.01	311	311.43	313.12	312.48	312.78
316.29	313.56	316.6	315.07	314.24	312.63	313.01	314.44	314.6	313.8	314.4	312.59	314.47	316.12	315.59	314.2	314.22	315.68	310.77	312.27	314.98	314.97	314.79	314.78	316.11	314.1	313.49	313.84	315.44	313.71	314.74	314.36	316.14	314.94	312.73	313.74	317.09	313.82	316.09	315.21	315.3	317.57	314.14	314.93	316.45	313.93	314.69	316.33	315.14	314.47
315.7	321.72	317.78	317.82	319.16	318.13	317.76	318.32	317.99	317.55	318.79	319.25	318.56	318.02	316.21	318.02	317.28	319.61	318.88	317.17	319.87	316.61	318.16	316.28	317.45	318.09	319.23	318.02	314.57	320.06	317.92	318.24	316.73	319.68	316.76	317.3	320.43	317.83	316.78	318.78	318.2	318.08	316.67	317.58	320.7	317.37	317.59	318.84	319.52	317.81
310.28	307.88	309.5	307.55	308.45	307.89	308.78	310.69	306.93	308.6	309.05	307.37	309.67	309.34	310.28	307.26	308.39	306.77	306.22	309.06	310.32	308.08	309.04	307.64	309.99	308.58	310.37	305.55	309.66	307.07	309.39	309.41	307.76	306.55	306.97	308.71	307.15	306.26	310.24	310.74	307.57	309.33	308.71	310.18	309.64	307.28	309.18	308.01	308.83	310.99
325.94	326.66	326.15	326.1	327.19	326.06	324.05	326.04	325.64	323.37	325.15	327.43	324.3	325.61	326.4	324.53	327.31	326.21	323.96	323.67	326.02	324.99	322.57	325.73	325.02	327.54	324.85	324.02	324.91	325.09	322.94	326.24	326.45	326.44	327.66	325.38	326.03	325.65	325.85	323.04	324.71	322.94	323.6	326.83	325.4	325.04	323.56	324.89	323.78	324.92
303.77	302.73	302.89	303.06	304.9	302.87	301.86	305.37	304.27	305.03	304.54	304.47	305.27	306.5	305.28	306.4	302.48	305.9	304.87	302.67	305.35	303.4	303.54	302.45	304.4	303.82	305.49	305.94	306.72	306.26	304.39	303.75	305.05	304.58	304.29	303.34	305.69	308.29	303.26	305.24	307.11	304.67	304.66	305.93	303.29	304.52	302.5	305.84	304.09	302.63
328.08	330.77	326.89	330.55	327.37	325.17	328.69	325.54	327.85	328.19	326.51	329.89	329.75	327.92	327.88	326.39	327.78	328.04	327.72	327.31	329.71	326.95	325.5	327.9	326.58	325.97	325.92	328.38	328.21	327.55	328.22	328.12	328.76	328.13	328.7	326.19	328.02	324.2	330.93	326.64	328.36	327.48	327.84	324.87	327.35	328.72	328.25	329.8	327.94	326
316.64	318.42	318.11	315.65	315.63	317.87	316.12	316.09	320.01	316.81	316.98	316.77	315.03	319.43	316.21	318.82	314.57	318.15	316.8	318.4	318.75	319.59	315.53	316.44	316.32	314.52	317.07	316.66	316.94	315.16	318.88	316.36	316.18	316.78	317.04	317.04	315.47	318.24	316.67	315.64	315.18	316.48	314.49	315.62	317.97	315.28	317.32	315.25	316.41	317.41
296.47	299.43	300.57	298.69	302.23	299.16	299.9	299.81	301.57	299.59	302.39	298.6	296.33	298.53	300.89	301.18	301.55	299.18	298.37	299.73	298.85	302.11	299.46	299.14	299.38	300.06	301.31	301.94	300.09	301.42	300.45	300.38	299.97	299.9	298.72	302.26	302.04	299.35	298.31	301.05	297.59	301.36	299.69	296.42	300.96	299.51	298.15	300.87	297.98	298.72
306.88	306.59	306.7	304.85	306.47	306.8	306.85	307.74	305.83	309.64	304.05	305.13	305.86	306.02	305.01	304.45	304.86	307.97	304.53	305.98	304.55	303.63	307.83	303.9	305.87	305.91	304.97	306.36	304.52	303.95	306.57	307.55	306.26	307	306.01	307.65	306.48	304.48	310.28	306.12	307.02	305.23	304.54	307.7	306.06	305.08	305.84	306.92	306	305.26
312.51	313.1	311.81	312.44	314.56	314.65	315.46	310.65	315.82	312.66	312.16	312.65	315.14	316.43	313.56	313.93	313.83	315.72	314.03	317.17	312.82	312.69	312.47	311.03	311.32	311.51	313.44	311.81	312.99	310.5	312.54	314.62	314.71	315.85	314.25	315.57	312.31	313.74	314.47	312.3	310.32	311.37	313.56	314.26	313.84	312.31	312.89	313.77	315.02	314.26
302.15	302.64	304.1	303.02	299.64	302.59	302.94	302.32	302.36	301.74	301.33	301.03	302.36	301.86	303.51	303.79	302.9	304.69	303.08	302.23	300.95	303.49	302.89	304.15	301.71	302.34	304.55	301.17	302.69	305.68	302.57	301.67	302.86	302.24	302.92	301.35	303.51	305.01	301.27	299.74	300.87	301.44	300.3	300.26	302.57	303.36	300.23	303.67	301.93	304.17
319.79	318.75	318.31	318.96	321.43	318.11	318.68	320.55	318.33	319.7	317.54	319	320.91	320.74	317.72	318.57	318.96	318.57	318.49	317.91	319.85	320.16	319.03	316.47	316.2	318.76	320.7	320.53	316.51	321.06	319.67	319.06	318.81	319.48	318.16	317.49	316.83	320.99	317.83	314.83	319.05	320.62	319.14	318.54	319.67	319.52	317.07	317.02	317.31	319.79
312.06	311.4	311.7	310.6	310.35	309.42	313.41	308.93	310.66	309.98	312.09	310.72	309.8	309.43	312.82	311.24	312.03	312.42	312.29	310.28	311.9	312.79	312.9	311.36	313.67	311.57	309.33	312.95	313.85	314.09	315.78	310.22	309.72	312.33	310.87	312.29	312.52	312.24	311.19	311.27	311.41	311.61	311.05	312.14	312.02	310.62	309.38	312.59	310.95	313.92
301.42	302.17	302.07	302.09	301.58	300.87	300.58	299.14	299.53	302.83	301.8	302	299.93	300.63	300.73	298.36	299.68	302.82	301.47	299.96	301.41	301.91	301.06	302.2	304.54	300.21	302	300.96	298.12	300.27	298.64	302.78	300.27	298.7	301.64	299.14	299.5	298.34	302.91	300.96	300.17	298.54	304.04	303.48	302.31	296.61	304.02	301.92	299.19	300.45
316.36	316.96	316.23	316.98	316.49	317.12	315.85	314.78	317.32	317.02	318.4	320	314.4	318.68	316.68	315.5	317.93	317.44	314.71	315.27	314.45	315.72	317.12	314.88	314.03	317.29	315.45	316.82	314.98	315.68	317.12	316.31	315.15	316.52	318.54	314.03	316.07	313.77	316.07	314.88	315.04	314.98	314.93	314.97	316.85	314.05	316.78	316.79	311.95	316.3
306.41	302.45	301.7	303.49	303.19	302.16	304.08	303.3	303.09	302.59	301.97	304.7	303.54	303.87	303.51	303.11	303.25	304.14	299.7	303.94	302.15	302.79	301.62	302.91	301.38	303.25	303.14	300.42	301.83	301.25	302.33	303.49	302.31	302.73	304.69	303.46	301.16	302.76	303.32	301.58	304.37	303.91	303.66	299.71	302.55	302.39	302.87	300.73	305.01	303.34
303.46	304.71	302.49	303.45	302.97	305.49	306.66	306.4	304.38	301.89	303.74	304.31	304.31	303.03	303.85	302.99	305.75	305.51	302.95	304.3	303.61	306.61	305.94	305.29	302.63	304.78	306.11	306.36	303.15	301.8	305.16	304.73	303.54	305.58	304.72	304.98	305.75	306.29	305.52	302.84	303.1	305.67	305.7	302.4	303.12	304.55	305.22	303.47	303.16	301.16
293.38	294.7	294.24	295.47	295.89	295.19	295.72	297.79	294.35	295.66	296.73	295.38	296.22	297.26	296.68	295.12	294.47	293.09	295.19	295.99	293.07	296.49	294.59	295.2	296.76	296.04	294.95	295.15	295.34	297.35	295.51	293.04	294.9	293.22	296.83	294.47	295.56	293.81	295.42	294.93	293.5	294.93	297.96	296.03	295.26	295.4	292.6	294.05	294	293.61
304.47	302.54	301.29	305.43	301.78	301.14	302.3	302.98	302.75	305.94	302.99	306.25	299.54	303.12	302.93	302.68	302.93	304.06	301.43	304.26	303.04	302.3	303.41	301.99	302.51	301.93	300.59	306.58	303.53	303.57	303.89	303.42	301.52	301.92	304.44	301.37	302.23	302.73	302.4	302.64	302.84	301.11	302.33	301.97	300.02	302.6	303.87	303.59	303.56	305.17
314.46	315.48	314.6	315.52	312.56	313.17	314.05	314	312.42	312.66	314.57	312.66	311.66	310.92	315.23	314.61	313.66	312.21	313.93	313.16	314.05	311.84	312.39	311.05	313.5	314.2	311.9	312.08	312.88	315.92	314.27	315.11	311.97	313.35	312.98	314.64	313.69	312.46	311.94	313.71	313.99	312.63	312.12	314.36	310.82	311.05	312.43	312.52	313.58	311.33
315.11	315.06	312.71	313.23	313.59	313.7	312.95	314.23	313.73	314.62	313.34	313.2	313.88	314.82	311.56	311.89	312.12	311.6	314.13	312.04	314.88	314.28	312.69	312.09	312.86	312.99	313.77	314.63	314.04	313.24	313.31	312.05	315.88	315.32	311.35	313.31	315.26	312.06	312.62	316.79	313.83	313.1	313.44	314.37	313.97	314.22	311.78	314.84	314.88	316.04
311.14	308.48	306.87	309.03	307.01	309.5	310.32	307.45	308	306.99	309.23	308.43	308.99	306.62	307.33	306.98	309.46	308.15	308.71	305.19	308.46	308.31	308.62	310.33	309.72	309.92	308.75	308.87	307.91	310.3	308.55	310.17	307.42	306.39	311.27	306.48	308.71	309.12	311.33	312.05	309.24	308.77	310.75	308.14	308.96	307.52	309.67	308.52	309.8	308.9
301.03	298.52	301.8	302.23	303.79	304.86	301.06	301.03	304.73	303.47	303.87	300.13	302.38	303.64	304.18	300.63	303.77	302.84	300.63	303.32	299.45	304.01	303.36	301.31	302.07	304.98	303.09	300.89	298.99	301.9	302.37	307.04	302.68	301.93	306.63	306.12	301.65	303.86	305	303.77	302.15	302.54	300.74	304.03	303.5	302.58	302.68	303.51	305.38	302.32
294.05	291.21	293.4	294.1	293.07	296.28	293.69	293.03	295.02	294.31	292.84	292.86	293.18	294.02	293.73	295.09	294.96	292.77	291.86	291.55	293.66	294.4	294.4	295.13	295.54	294.13	292.04	296.46	293.21	294.81	293.51	293.33	294.92	293.75	295.94	293.45	293.8	295.36	291.08	297.5	294.67	293.69	294.12	293.22	295.33	298.04	290.89	292.62	294.83	294.33
327.68	326.05	329.33	329.06	326.37	328.14	329.06	328.92	328.23	326.7	327.99	326.18	328.29	330.09	327.82	330.35	329.37	328.42	328.16	325.49	326.39	326.97	325.89	328.27	328.78	324.85	327.32	327.9	326.93	326.86	328.39	327.75	327.05	328.48	328.26	326.59	326.18	326.55	326.9	327.63	328.59	327.19	329.34	328.36	328.14	327.01	328.14	327.23	327.99	327.35
305.17	306.08	305.55	303.11	304.73	304.72	306.37	305.12	304.33	304.77	303.43	303.44	306.23	305.3	305.99	304.85	305.6	305.06	304.81	306.26	305.61	305.28	304.08	301.87	305.93	306.26	304.56	304.82	302.82	305.74	305.38	304.85	303.8	304.28	304.72	304.71	301.65	304.45	303.18	305.75	301.78	304.09	305.61	303.12	306.04	304.61	304.27	304.52	303.56	302.81
307.18	305.14	307.33	306.29	306.61	307.2	309.13	307.91	305.68	305.84	306.99	305.76	302.56	308.46	306.13	306.88	308.22	306.67	306.16	307.02	305.42	307.76	307.77	303.85	307.83	306.07	307.76	307.89	305.27	306.75	306.13	308.97	306.76	308.96	306.75	309.33	306.16	306.87	305.49	305.37	306.71	306.17	307.64	307.7	308.14	307.96	303.71	305.16	306.78	306.95
315.02	311.93	312.49	313.51	315.37	312.82	309.52	311.67	314.37	312.38	313.8	315.17	310.03	311.45	310.95	313.22	311.64	314.05	311.71	312.56	311.07	312.64	312.37	310.84	314.12	314.77	315.46	312.24	312.65	314.09	312.79	312.22	312.4	313.81	314.04	312.73	313.12	313.26	312.11	310.31	313.32	311.82	313.29	310.07	311.8	312.55	312.89	311.45	313.45	314.13
317.15	313.62	319.48	317.1	316.73	314.07	318.13	315.2	317.14	317.67	317.95	317.16	318.55	317.88	316.57	315.97	316.72	320	317	315.31	316.43	318.79	316.39	316.45	318.41	314.32	317.72	318.58	317.89	317.29	317.57	319.47	318.94	317.36	315.02	316.43	316.07	316.51	313.79	317.33	318.68	315.29	316.07	318.94	317.6	317.04	319.98	318.02	317.09	319.51
305.41	306.36	303.84	305.03	304.95	305.59	306.43	304.66	304.6	305.78	304.23	303.6	305.15	305.23	304.91	305.82	307.58	304.83	305.94	304.58	301.73	305.68	307.7	305.48	304.21	304.03	305.43	304.15	308.62	307.89	304	305.04	306.22	304.43	306.09	303.65	302.64	306.89	304.2	308.34	308.05	304.57	304.28	303.9	303.55	307.77	307.48	305.01	305.25	303.32
305.27	303.29	302.46	303.41	306.8	304.66	308.08	304.96	302.08	303.71	304.53	306.51	305.47	306.13	306.68	307.41	305.61	306.08	305.72	304.34	303.84	305.91	306.66	303.47	304.02	304.79	304.56	305.24	304.95	306.22	304.36	302.18	305.61	303.48	304.39	305.67	305.6	307.41	301.64	305.86	305.94	306.3	306.93	304.31	304.42	304.92	307.61	304.31	306.22	305.82
309.45	305.92	307.33	305.79	308.58	305.85	306.45	309.12	302.94	305.51	306	306.27	305.4	308.37	307.18	306.97	306.33	307.33	307.4	304.58	306.62	307.21	306.85	305.28	307.12	306.41	305.25	305.84	306.46	306.64	306.49	303.84	306.49	304.31	306.21	306.98	304.03	308.11	305.61	306.73	304.81	305.1	304.09	306.35	304.49	306.93	307.04	304.55	304.3	305.74
315.27	315.91	316.34	317	316.97	316.06	314.26	318.88	316.63	316.63	315.3	318.72	316.52	320.49	318.43	319.48	315.81	314.22	314.56	317.04	316.98	316.41	314.93	317.08	316.1	316.8	318.99	318.85	319.31	314.36	317.71	318.14	319.6	316.04	316.29	317.78	315.59	317.83	314.19	315.96	316.17	318.64	318.09	316.23	317.2	318.3	317.52	317.41	317.38	317.48
312.12	311.15	312.47	310.83	311.38	311.04	310.08	314.01	312.17	312.33	314.92	311.72	312.01	312.04	314.51	313.24	310.16	312.83	307.08	311.2	313.06	309.78	313.55	312.54	311.47	314.42	313	312.42	311	311.82	313.11	313.41	312.39	313.84	310.97	314.71	311.34	313.8	313.91	309.81	311.55	310.72	312.66	314.72	312.41	311.15	309.81	314.44	311.56	311.22
300.77	300.05	302.29	303.14	302.1	302.69	302.86	302.2	304.3	302.67	303.37	303.27	303.43	306.02	302.1	304	300.18	301.06	300.8	299.88	301.95	302.37	300.67	302.91	303.76	303.32	301.02	303.49	303.07	302.21	302.49	302.29	304.29	303.48	301.85	301.21	304.52	303.31	303.38	301.63	302.1	301.89	301.32	302.34	304.01	301.1	303.39	301.55	303.77	300.03
328.64	324.86	328.6	325.16	326.05	327.61	327.4	327.93	329.74	328	329.35	328.36	326.57	328.45	328.75	328.39	327.53	325.63	328.41	328.62	326.42	327.22	327.79	324.89	326.42	327.16	327.29	328.75	329.71	328	329.34	329.65	328.4	325.83	329.16	327.91	327.22	324.22	326.59	328.57	327.59	327.66	328.75	328.11	329.13	326.77	328.12	326.48	328.14	326.15
306.85	306	305.55	303.4	304.89	302.71	302.34	305.12	306.09	304.15	306.33	302.62	300.93	302.95	303.01	303.96	305.21	303.95	303.23	301.96	303.84	303.74	303.89	302.44	301.36	303.25	304.59	300.8	301.64	302	304.88	303.67	304.19	303.42	303.15	303.77	303.78	305.23	306.29	304.29	302.11	302.95	300.59	304.73	301.29	300.25	305.18	303.56	305.17	301.9
302.63	306.52	303.28	304.03	307.2	306.89	303.14	301.84	304.14	304.06	303.64	304.73	305.62	303.63	303.67	306.7	304.05	303.42	304.97	304.47	308.44	303.82	304.9	304.75	304.6	303.79	302.92	303.51	303.93	306.14	303.06	305.11	305.67	302.67	304.93	304.16	304.38	305.64	307	302.77	303.32	304.51	304.63	304.06	304.03	302.97	305.56	303.94	305.58	305.45
303.89	303.45	302.58	305.89	303.11	303.22	303.58	302.41	305.04	303.21	301.32	303.29	302.58	303.31	305.96	303.15	304.95	304.16	303.27	299.99	302.59	303.61	304.46	303.38	304.66	303.44	302.29	303.19	300.59	301.72	306.62	302.86	305.63	306.23	300.68	303.51	303.65	307.1	301.94	302	303.26	302.05	305.38	305.21	304.32	304.83	303.97	304.18	306.53	302.76
318	319.66	317.78	318.1	316.2	316.2	318.12	319.2	315.37	317.55	314.87	318.7	316.95	320.81	316.67	318.75	318.58	316.77	316.69	319.12	317.51	317.98	316.03	316.08	316.22	318.19	318.36	315.9	314.98	317.42	317.11	316.42	319.92	318.4	316.13	315.22	317.03	316.42	317.91	318.26	316	318.45	319.22	314.74	318.19	319.88	318.06	317.58	316.74	317.3
327.66	326.61	329.98	325.96	326.38	328.47	328.73	327.42	326.75	326.54	328.35	329.49	326.73	326.95	327.47	328.34	329.55	328.36	330.85	328.84	329.33	327.08	326.19	330.64	326.66	331.2	328.97	326.49	328.87	326.61	326.88	328.46	330.52	324.46	326.51	325.88	328.04	329.64	325.79	328.03	326.29	327.36	327.69	327.55	326.98	326.94	327.56	324.85	329.47	324.78
329.27	329.87	329.29	328.22	327.7	326.96	328.36	328.86	324.1	328.55	329.88	330.55	327.13	330.39	328.46	330.12	330.2	329.6	330.29	328.3	329.03	328.46	328.18	327.19	331.45	329.22	330.63	329.9	332.19	329.01	329.73	327.44	328.62	327.96	329.8	328.06	328.67	328.18	326.18	328.79	327.51	329.42	330.07	328.56	329.55	328.72	328.84	330.2	328.72	328.72
316.28	313.6	316.04	315.57	316.2	316.17	316.89	314.44	316.38	315.19	313.88	316.87	319.99	317.69	316.5	315.19	317.2	316.99	316.04	317.53	316.21	315.05	313.74	315.57	317.57	314.51	315.54	317.19	315.41	318.01	315.24	315.09	315.84	315.52	314.77	314.43	315.01	317	316.16	313.32	311.78	314.29	315.18	315.81	315.54	314.49	316.03	316.77	317.66	316.44
303.26	304.36	302.06	302.04	304.66	302.82	305.36	303.09	303.96	304.52	303.77	302.38	303.1	301.8	303	304.89	302.08	301.99	305.56	303.26	305.46	305.22	300.9	304.19	305.34	302.84	302.39	302.15	302.39	302.98	302.97	301.47	304.61	305.32	302.05	302.34	304.51	302.24	304.59	304.26	302.62	304.17	302.71	304.32	302.78	304.48	303.13	303.55	306.23	302.43
329.48	327.94	329.09	326.15	329.24	325.85	327.9	326.16	327.59	326.31	327.27	325.74	326.88	327.33	327.96	327.41	328.96	327.45	328.44	327.22	326.71	327.79	327.15	327.33	327.02	327.68	329.16	326.88	325.58	329.08	329.93	329.48	325.81	327.15	327.3	327.84	329.62	327.77	326.73	328.22	325.77	328.51	326.56	327.82	330.87	328.64	327.88	328.2	328.79	328.04
329.23	329.65	326.76	327.77	328.47	326.93	326.74	325.84	328.38	329.24	328.35	326.65	326.76	327.19	326.55	328.75	326.93	327.78	328.85	328.09	329.11	329.37	326.08	327.4	330.05	324.96	329.66	329.48	328.46	327.87	328.32	327.79	328.79	328.32	327.46	328.25	329.17	326.31	328.18	329.99	328.49	328.67	325.83	330.2	325.87	327.15	328.41	327.85	328.08	327.21
318.55	319.67	318.85	317.47	318.96	320.36	316.42	320.43	317.67	316.21	317.05	318.69	316.16	317.06	317.26	319.97	319.73	318.75	317.37	318.09	317.21	316.19	317.58	317.27	318.86	317.83	317.93	317.24	317.11	318.18	318.46	315.56	319.52	318.91	318.36	315.52	316.95	318.28	317.79	320.92	318.97	317.42	319.33	314.42	318.4	317.26	316.26	318.13	318.89	319.48
313.59	317.01	315.6	312.98	316.3	317.03	315.57	312.73	314.91	316.51	314.08	313.4	315.77	313.65	315.18	314.31	315.56	315.59	314.57	315.02	315.39	316.78	316.89	315.08	316.33	317.66	313.83	314	315.76	316.47	314.26	315.23	315.71	314.31	315.08	315.69	314.24	314.82	313.47	312.79	315.8	316.31	316.88	314.89	317.84	312.46	316.35	314.58	313.61	316.06
294.36	294.31	292.17	295	293.11	293.42	293.47	293.06	291.01	295.71	292.47	293.35	293.14	293.74	296.77	292.28	292.95	294.8	291.48	296.65	292.21	296.39	295.77	295.01	294.6	293.84	294.96	293.04	296.06	296.22	296.35	294.34	293.67	293.93	294.58	293.62	292.81	293.46	297.03	293.09	293.69	294.93	297.08	293.35	295.25	294.47	294.09	295.05	294.98	293.97
320.32	318.94	319.49	316.77	314.8	320.92	316.75	317.66	320.58	321	319.56	319.55	320.1	319.27	316.62	320.44	319.47	317.3	319.45	321.58	318.29	318.94	315.62	316	319.33	319.19	319.1	319.18	320.15	319.52	317.21	317.4	318.7	319.41	318.73	320.93	319.31	322.93	317.95	323.88	319.15	320.15	320.9	316.58	320.77	322.85	318.1	321.69	319.77	319.14
294	294.39	293.28	294.99	294.86	296.65	294.04	296.08	296.08	295.27	295.06	293.71	295.42	293.56	299.14	295.51	294.02	294.53	295.53	294.85	298.03	294.89	297.34	295.76	293.66	295.02	296.49	293.5	294.68	294.8	293.92	294.35	294.07	296.1	295.64	292.67	295.21	295.79	295.36	293.26	292.84	293.57	293.84	293.37	296	297.64	295.89	295.58	294.79	295.13
308.54	309.64	308	309.05	308.69	310.31	308.08	309.22	309	309.7	308.32	308.47	309.36	310.16	310.46	308.54	309.16	309.47	308.64	309.73	309.46	306.87	307.75	307.25	308.56	310.87	307.69	310.2	308.8	306.71	308.75	308.94	308.87	310.47	309.36	310.34	307.22	309.42	309.61	308.71	311.58	308.57	308.63	307.56	309.91	308.89	309.21	310.42	310.51	308.92
315.45	313.4	318.19	315.05	313.09	315.94	317.54	313.5	316.67	318.17	313.08	316.2	315.37	316.78	316.68	316.54	315.63	315.14	314.17	317.72	314.61	317.09	314.85	314.21	315.54	316.89	313.82	317.93	316.6	314.08	317.15	313.51	315.79	316.75	316.16	318.93	314.63	318.63	314.83	314.56	315.05	315.29	316.1	317	316.91	314.53	315.88	314.7	316.3	313.2
313.14	312.2	311.52	309.44	313.75	310.17	311.58	310.29	311.05	310.61	309.94	309.59	310.85	310.42	310.76	311.89	308.15	310.37	310.36	310.78	312.12	313.49	312.77	311.51	310.01	313.46	313.78	309.73	310.15	312.39	312.46	311.73	310.14	311.3	308.88	311.82	313.74	310.94	311.57	311.31	310.83	311.72	309.8	312	308.74	311.31	310.6	311.81	311.47	312.14
300.23	298.69	299.44	298.93	301.34	298.74	301.32	299.37	300.46	300.94	300.99	297.75	298.92	299.09	299.64	299.85	300.38	298.74	298.48	300.26	301.38	300.76	300.52	299.96	298.69	301.64	299.83	300.93	299.23	297.84	299.09	301.14	301.17	298.05	297.78	301.42	298.95	299.15	298.78	301.85	299.48	299.77	299.29	298.67	300.32	300.09	298.82	300.73	298.6	300.24
303.84	302.34	303.4	302.43	300.25	302	303.36	303.81	304.38	301.82	300.15	301.1	303.56	302.38	302.16	302.91	302.12	300.31	304.79	301.63	302.84	302.49	302.55	301.75	301.13	301.41	302.35	300.83	301.24	301.99	304.1	302.93	302.71	302.72	303.37	304.24	304.26	302.09	300.95	301.46	304.56	303.19	302.17	302.56	303.43	303.76	302.16	305.92	299.91	302.89
310.08	309.74	311.85	307.21	309.62	307.29	313.66	308.07	306.54	307.31	309.15	311.16	309.91	308.96	309.9	308.37	309.87	307.43	307.09	309.91	306.23	310.98	311.05	308.33	308.73	307.85	309.33	307.35	308.62	308.08	306.9	308.94	309.86	307.64	309.11	309.83	309.21	307.77	306.95	308.86	307.5	308.79	307.04	308.93	309.75	308.94	306.08	310.69	310.94	306.88
317.53	318.86	317.58	318.78	318.72	316.85	316.85	317.08	316.82	317.01	319.34	317.73	316.63	321.83	318.86	318.93	317.68	319.53	316.55	318.19	318.7	319.63	317.5	317.84	317.11	319.13	319.53	318.88	318.09	319.88	316.17	318.92	319.2	319.02	321.06	316.82	317.92	319.47	318.47	315	319.92	317.81	315.72	319.78	317.82	314.73	315.72	318.64	318.12	315.87
303.64	301.54	302.86	304.25	301.98	304.33	302.88	303.57	302.14	304.96	301.8	302.18	303.03	302.5	302.95	302.35	304.41	302.78	302.77	301.84	300.72	302.83	305.76	300.9	301.58	301.82	301.36	302.33	302.95	306.35	301.01	300.85	300.75	302.12	301.48	303.16	298.55	306.01	303.63	302.32	302.46	303.12	302.05	302.21	301.85	302.47	303.66	299.76	304.17	302.03
330.94	327.49	327.32	329.55	329.27	327.07	327.02	326.32	327.36	327.96	328.01	327.85	327.91	328.88	326.55	329.22	327.69	326.35	329.94	326.72	330.2	329.83	326.61	329	328.85	329.36	327.21	329.51	329.71	328.15	327.15	325.65	327.35	329.47	328.46	327.53	326.42	328.25	327.21	329.06	324.63	328.73	330.88	325.34	326.69	327	326.13	328.33	327.39	330.53
311.79	313.95	314.4	310.42	310.88	316.51	314.43	315.04	315.37	312.87	312.76	310.77	314.2	313.31	311.35	311.32	310.83	313.8	313.59	312.67	311.3	312.14	314.44	313.1	311.77	312.3	312.91	314.59	311.2	313.11	314.28	313.16	310.37	313.77	313.5	312.26	312.07	313.59	313.31	312.54	312.82	312.4	311.02	311.83	312.98	314.89	312.52	312.53	313.44	313.5
306.8	304.73	305.89	300.99	303.39	305.22	305.95	306.21	305.86	305.71	305.7	302.4	306.07	302	304.93	303.45	304.49	303.16	304.27	304.2	304.77	305.29	307.05	306.5	303.45	305.15	305.29	304.27	303.18	304.04	308.21	301.72	307.06	305.5	305.85	303.04	305.31	306.77	304.35	304.62	301.98	306.41	305.82	307.67	304.11	305.28	305.12	302.38	305.57	307.06
314.6	314.42	313.62	316.19	312.18	315.81	315.68	317.26	315.57	315.81	314.64	313.71	315.62	313.56	313.75	313.57	314.98	316.32	315.62	316.45	315.32	312.55	318.51	316.96	315.43	316.9	316.5	313.97	312.81	313.86	313.93	315.01	314.95	315.38	315.55	312.85	317.03	316.94	314.69	314.29	316.08	314.64	316.65	312.75	316.66	313.03	313.81	315.52	316.11	316.23
310.43	310.95	310.3	310.48	310.75	309.34	309.95	309.84	309.15	311.31	308.97	311.73	310.68	308.9	308.8	311.12	311.47	310.79	311.06	311.65	309.08	310.55	310.08	310.3	311.66	312.58	310.28	308.87	308.96	309.66	309.08	308.15	310.01	311.39	311.91	310.25	308.16	311.64	310.42	310.71	309.35	309.05	309.03	308.78	309.41	311.58	309.39	310.64	312.32	310.25
315.53	314.21	313.74	315.88	317.81	318.47	313.16	312.9	318.14	311.6	314.68	315.71	315.8	313.2	313.07	315.63	315.83	315.21	315.74	315.77	314.58	316.56	313.22	315.18	314.76	316.33	313.68	315.13	315.71	317.78	313.89	314.56	316.12	314.59	314.05	315.45	316.37	315.19	314.1	313.51	315.16	314.78	314.21	314.11	316.26	315.08	314.19	315.06	312.94	315.66
300.7	301.28	298.5	297.82	301.3	300.2	299.66	299.09	296.76	297.91	299.82	299	300.43	302.46	299.63	302.1	299.33	302.17	300.02	299.65	303.27	300.47	300.35	300.62	298.15	299.3	298.6	301.5	301.48	297.11	300.24	300.73	301.08	301.56	299.93	298.99	299.88	299.58	299.18	300.2	299.81	299.47	300.74	298	298.92	300.24	298.59	300.18	301.21	301.68
304.75	303.56	302.98	305.69	304.38	304.67	305.22	304.19	304.28	303.95	303.53	302.84	303.55	304.35	303.42	303.63	302.86	305.89	302.96	305.09	300.49	302.99	306.07	305.31	303.44	302.22	302.78	303.96	304.55	305.36	303.26	304.47	304.5	306.13	304.94	304.71	302.08	304.7	304.38	304.19	303.2	304.42	304.46	306.49	306.42	305.06	304.74	305.72	304.23	303.33
302.97	305.57	305.59	304.28	304.8	305.51	302.61	303.63	303.68	306.36	300.71	304.52	306.78	305.66	305.24	304.88	302.76	303.24	306.51	302.92	306.87	306.53	304.99	304.22	305.34	306.82	304.93	303.97	305.21	304.13	305.81	304.11	303.28	306.64	307.36	306.71	303.4	304.45	303.7	304.1	304.45	305.88	304.67	305.34	304.65	304.25	303.49	302.83	305.63	303.76
303.28	304.9	304.47	307.23	305.73	306.23	305.36	306.26	306.98	308.62	308.07	303.82	306.38	304.99	304.79	307.38	304.3	306.11	305.88	305.27	306.21	305.6	303.31	304.42	307.13	305.7	304.86	305.17	305.48	305.36	304.6	304.23	304.89	304.47	305.36	306.23	306.28	304.9	304.86	304.68	305.4	307.81	304.57	306.61	303.74	303.82	304.91	307.92	305.25	306.23
301.87	300.64	300.15	301.51	301.93	301.11	303.21	303.95	304.17	300.38	303.02	301.97	302.27	302.34	300.37	302.79	301.62	304.19	301.71	302.75	304.95	301.89	300.03	303.48	302.14	301.72	301.55	303.77	302.75	299.91	300.79	303.52	302.89	302.93	302.94	302.18	300.65	300.54	304.77	302.72	302.73	303.61	305.28	302.55	303.8	304.18	305.51	303.68	303.17	301.26
313.77	314.37	311.22	312.23	310.88	312.3	313.69	314.62	311.7	310.19	313.76	316.78	314.93	311.81	315.97	313.93	311.89	312.36	312.35	313.79	312.46	313.64	314.08	311.96	312.32	315.99	315.09	310.97	309.23	312.05	311.46	310.64	312.83	313.53	311.69	311.75	313.24	310.71	313.87	314.93	313.58	314.92	313.03	315.1	312.62	315.8	311.35	314.85	311.53	314.16
313.68	315.09	314.45	314.32	315.22	314.67	314.25	313.45	315.27	314.22	314.04	313.66	318.24	314.69	312.37	316.43	312.77	315.45	314.04	315.12	315.84	314.44	314.45	312.78	313.74	313.43	314.43	314.05	313.42	317.16	316.13	314.67	316.01	314.86	316.58	312.86	312.75	313.48	314.87	315.01	312.75	313.47	315.07	312.9	317.25	314.49	314.32	314.98	312.5	315.45
301.93	301.58	299.35	301.13	303	299.42	302.93	301.73	301.52	299.59	302.13	302.12	302.42	300.24	303.86	301.41	301.39	300.76	298.69	299.44	302.55	300.5	300.22	302.22	301.86	298.53	302.59	299.15	300.92	302.14	300.11	303.15	301.57	302.15	301.9	300.47	299.19	302.28	302	302.82	302.42	302.85	300.39	300.6	301.17	301.08	300.55	300.72	300.1	297.31
315.51	315.61	315.04	316.24	314.24	315.13	315.31	316.11	312.3	315.17	317.1	317.16	316.1	316.85	314.65	315.79	314.07	315.56	316.05	315.7	318.8	318.28	317.52	314.38	313.4	315.55	316.09	316.65	314.36	315.85	315.71	315.31	315.89	315.31	315.05	315.88	315.3	317.96	319.87	315.82	315.2	316.54	316.23	317.17	316.91	315.22	315.59	317.24	316.59	314.9
302.01	303.4	303.48	304.5	303.08	302.01	302.63	304.35	305.01	301.2	305.68	300.39	305.38	305.46	303.39	303.2	301.56	301.9	305.15	301.63	303.4	302.47	301.67	304.99	303.39	307.08	302.99	303.72	301.6	304.92	299.2	302.82	302.42	301.89	305.21	305.71	303.95	302.25	302.1	304.68	300.62	302.71	305.32	301.54	302.57	303.61	305.19	303.65	304.25	305.02
319	320.57	321.14	320.3	319.47	318.19	322.3	318.15	321.19	319.35	317.83	319.17	320.87	318.96	319.2	320.18	320.27	319.83	319.47	318.24	318.71	318.25	319.96	320.24	318.47	318.65	317.02	320.46	320.57	320.21	318.12	319.89	320.21	318.34	321.98	318.43	319.5	320.89	318.92	320.89	318.99	319.38	319.87	318.54	320.88	318.01	320.39	320.74	318.31	319.9
311.12	310.93	307.44	309.79	309.44	308.8	311.57	309.28	310.64	311.32	310.36	307.11	314.44	310.39	310.35	312.64	311.68	308.47	306.31	310.09	310.53	309.51	315.4	309.51	311.1	313.02	308.23	310.59	313.03	309.98	309.19	311.77	307.59	309.07	310.87	310.52	314.25	308.68	309.31	312.72	310.3	309.9	309.14	315.22	312.09	310.78	309.92	312	309.84	309.73
302.45	300.18	300.09	299.01	298.57	299.58	298.73	300.63	299.13	302.1	299.7	298.61	299.43	298.57	299.58	298.66	301.22	301.82	299.92	299.63	302.5	300.43	300.85	302.04	300.13	302.2	299.15	299.75	300.52	300.93	298.17	298.7	297.86	301.51	300.34	299.65	299.52	299.83	299.23	301.49	299.34	300.17	301.01	301.98	300.44	300.6	303.07	301.64	301.16	299.37
314.53	312.31	313.44	315.46	313.12	311.96	313.09	313.65	311.28	310.24	312.18	310.58	314.11	314.5	314.54	311.94	312.18	312.05	311.39	312.7	312.05	315.15	313.93	315.42	311.95	310.61	311.99	313.6	314.35	311.58	310.89	313.52	311.42	314.48	314.69	315.03	314.67	314.66	313.42	312.74	312.41	314.99	311.8	315.39	314.84	313.57	309.99	314.4	313.49	316.29
314.93	314.34	315.05	315.23	317	313.87	314.5	317.09	316.11	314.67	315.32	313.93	314.58	316.4	316.6	315.21	316.8	318.84	318.39	314.01	316.06	314.98	316.4	313.86	313.42	316.73	313.92	316.05	316.51	316.49	315.91	312.74	316.93	317.15	316.64	312.79	315.99	315.16	319.22	316.48	315.78	316.35	315.3	315.72	313.73	315.08	315.54	314.17	317.74	315.89
304.16	306.28	306.49	304.43	303.66	306.28	304.32	303.71	304.57	306.5	306.54	305.82	305.63	304.89	303.51	307.83	307.37	305.59	307.95	307.98	303.89	304.73	304.64	304.46	304.89	306.94	303.23	302.23	304.67	306.53	304.28	306.99	306.44	308.02	305.91	303.45	304.23	305.92	304.19	307.6	304.41	304.26	305.98	305.4	305.34	304.25	303.23	304.16	302.86	305.98
299.55	296.79	295.98	296.25	294.07	297.01	297.2	298.78	297.71	298.01	298.88	298.95	297.55	296.95	299.07	298.24	298.09	297.1	295.71	295.94	294.89	296.9	294.77	296.43	295.41	296.8	296.77	298.04	299.46	298.69	294.45	298.13	297.5	294.91	297.41	294.82	295.08	298.22	298.76	296.62	295.38	298.43	295.74	297.02	297.51	297.25	296.49	296.07	297.14	296.95
301.66	304.08	303.13	303.22	301.81	299.08	299.19	302.97	304.89	303.14	304.67	301.67	302.97	303.27	303.59	302.29	301.4	304.62	301.71	301.46	303.24	300.39	302.19	302.55	303.31	303.15	301.24	303.38	301.21	305.9	305.57	303.27	303.96	303.73	303.85	304.59	301.57	300.96	302.16	304.51	303.27	302.93	302.21	302.12	305.7	302.8	303.42	302.09	301.15	301.16
304.97	303.46	304.51	304.21	306.72	305.42	306.33	307	304.75	302.56	305.32	304.86	306.77	306.42	305.82	305.78	306.56	305.29	307.27	304.27	306.37	305.27	305.68	306.69	306.95	306.59	303.7	305.68	304.07	306.9	305.84	305.03	306.06	304.86	306.61	303.28	303.75	305.98	303.45	304.62	304.85	304.76	303.96	304.67	307.44	306.96	302.51	304.25	306.18	306.12
304.51	305.24	300.56	303.06	304.87	303.61	299.41	302.16	305.53	304.36	303.63	304.4	302.38	300.37	303.99	302.44	303.2	303.64	301.97	303.7	301.89	301.43	303.62	303.31	305.84	301.05	302.01	302.14	300.88	303.03	304.24	306.34	302.47	303.1	302.65	303.85	303.02	303.55	304.61	301.82	305.03	305.36	304.68	302.8	302.63	304.37	302.54	303.23	303.83	302.81
324.86	325.86	323.66	323.52	323.25	324.5	322.49	322.35	326.2	326.13	323.94	324.28	323.98	326.5	322.36	323.84	324.01	323.31	324.01	324.53	325.62	325.5	325.35	326.9	325.39	324.59	323.92	324.6	325.54	322.11	324.74	324.5	321.64	325.37	325.1	324.83	324.78	325.26	324.71	323.57	325.22	327.52	323.37	324.29	325.63	325.13	328.67	323.56	325.51	324.6
306.33	305.39	306.92	305.53	306.41	305.07	303.7	305.65	306.63	308.61	307.67	307.47	307.07	305.17	307.39	302.67	303.96	303.2	307.63	305.48	305.52	303.07	305.88	306.39	305.06	305.97	305.8	304.96	306.22	304.09	303.23	305.11	306.44	306	305.32	304.41	307.89	307.49	306.82	305.76	306.18	306.17	306.91	306.3	306.01	307	303.33	306.18	304.46	306.75
294.96	293.21	294.22	292.19	294.84	291.99	294.1	294.01	293.92	293.97	292.56	291.69	293.87	296.17	292.65	292.92	293.05	292.59	295.54	297.27	293.76	293.46	292.88	292.33	293.29	296.91	294.44	295.4	294.47	291.88	292.4	293.1	293.2	291.95	293.53	295.33	296.55	294.77	295.69	294.55	295.59	293.11	294.41	295.17	293.36	293.31	291.91	295.8	293.11	294.48
306.56	306.44	303.52	304.68	307.99	304.17	306.52	305.51	306.55	306.06	305.41	303.88	305.96	305.79	307.24	305.84	310.73	306.54	306.9	306.87	306.85	306.81	305.31	305.87	307.12	304.07	304.91	303.28	309.71	307.06	305	305.09	309.25	304.5	305.68	305.32	309.39	306.53	306.19	308.44	304.08	307.6	304.04	308.58	308.01	307.74	304.27	305.37	307.4	305.52
309.2	306.48	307.04	305.57	306.75	305.78	306.62	307.09	306.76	304.51	305.2	307.28	307.6	307.7	308.22	306.2	308.05	306.84	307.98	307.34	305.2	306.08	307.53	306.94	305.21	305.34	306.57	308.81	307.4	309.5	307.81	304	308.98	308.05	307.07	306.73	306.68	308.07	306.07	306.6	305.95	305.13	309.22	308.52	307.74	305.94	309.75	306	306.94	307.11
302.58	304.5	302.05	301.28	301.89	300.28	301.23	301.69	305.34	305.99	302.17	301.3	305.06	303.85	308.07	302.08	302.12	304.14	304.26	300.87	302.89	301.41	304.78	302.88	304.6	303.03	303.1	303.31	303.56	305.3	305.01	301.73	304.81	302.51	302.74	302.93	302.66	303.3	303.49	304.3	300.4	304.08	307.33	304.36	301.62	303.97	303.52	302.71	302.25	303.53
305.86	303.85	305.83	303.63	303.81	307.7	306.55	305.62	303.43	305.43	302.88	305.3	303.34	305.76	304.11	306.09	305.29	303.73	305.59	304.74	305.8	304.8	304.75	305.36	305.3	308.41	304.36	306.32	303.36	303.24	304.16	303.74	304.66	304.97	303.75	304.43	304.74	304.63	305.43	306.9	306.17	304.08	305.12	307.22	303.08	306.23	306.91	307.27	305.85	305.57
310.18	310.02	309.06	311.49	306.75	307.48	308.49	310.65	310.69	310.41	307.55	307.51	311.41	307.53	309.7	310.55	307.65	309.08	308.62	307.54	307.99	309.66	308.74	310.48	307.89	307.95	310.33	310.38	308.37	308.6	309.23	307.68	308.8	307.53	310.64	308.32	307.81	311.2	307.82	311.95	311	310.64	308.01	311.15	308.41	309.29	312.87	308.11	306.74	307.58
317.03	317.37	314.65	317.71	318.97	316.83	319.21	317.22	317.4	315.84	317.61	316.37	315.11	318.47	317.94	316.01	315.76	317.63	315.76	318.02	314.24	316.5	318.2	314.76	316.09	316.54	318.13	315.96	315.53	317.74	318.03	317.39	318.14	317.93	317.83	315.12	318.03	317.33	316.46	316.88	318.65	316.35	316.49	317.57	320.01	317.53	318.12	319.98	316.31	316.74
303.99	304.47	300.56	303.78	303.81	302.74	302.62	304.01	303.77	302.96	303.72	305.41	304.28	304.49	303.39	300.67	305.14	302.39	302.74	303.67	302.62	301.76	304.76	301.85	305.48	304.57	302.43	303.5	303.23	304.87	304.08	304.56	303.61	305.09	305.68	303.95	305.91	305.51	301.26	303.22	304.52	303.12	300.67	302.15	302.76	303	306.63	300.44	300.3	303.13
301.96	301.86	305.57	301.6	304.03	303.31	301.38	299.59	300.4	304.15	302.9	305.22	306.5	303.83	303.47	303.81	302.91	302.76	304.26	302.63	304.64	300.21	304.12	304.85	304.47	301.7	303	305.75	304.02	303.29	305.07	302.63	303.12	305.38	301.61	306.43	304.52	303.43	304.04	302.44	303.79	304.36	301.75	304.99	302.48	304.62	304.92	304.55	303.9	305.42
323.9	324.46	324.19	326.23	322.34	324.27	325.07	324.19	323.53	321.04	324.13	323.74	325.52	324.17	326.19	322.16	325.37	323.51	325.56	324.19	322.57	324.22	325.2	326.15	325.14	323.94	326.67	325.8	322.92	325.66	325.45	324.42	325.93	325.4	326.77	324.65	327.06	323.06	325.54	322.9	323.92	325.03	324.19	324.9	324.01	325.86	325.04	323.95	323.92	323.57
310.79	312.34	312.04	311.58	311.61	312.72	316.09	313.39	314.66	311.71	311.52	312.78	314.46	311.49	312.98	312.11	312.94	313.64	313.75	310.59	313.26	310.54	312.51	312.34	311.69	313.92	312.36	313.31	312	313.52	312.21	310.38	315.7	312.2	313.78	312.48	311.79	311.89	311.44	313.87	312.87	310.01	311.76	313.78	313.7	312.97	312.74	314.34	311.37	315.11
305.42	303.28	304.45	303.63	305.89	305.46	302.65	304.62	302.55	303.62	302.83	300.52	300.7	303.02	302.24	305.88	302.94	302.52	303.68	301.84	301.93	302.69	303.03	302.9	304.69	303.65	305.34	302.77	306.22	302.52	303.5	303.12	304.53	302.67	305.48	303.38	303.03	304.79	306.64	302.45	303.36	304.69	304.04	303.94	303.12	304.1	303.32	303.2	304.84	306.91
307.45	306.38	304.07	303.28	303.91	304.22	301.53	304.78	307.67	305.9	304.51	304.66	303.21	306.08	305.65	306.55	308.42	306.08	302.82	302.47	305.58	306.17	305.12	303.05	305.86	304.66	305.44	306.29	307.16	304.33	304.25	306.64	303.11	305.25	304.06	305.99	307.41	307.05	303.71	303.67	304.35	304.33	304.89	305.33	304.7	306.47	306.39	304.42	304.17	305.9
303.85	302.21	302.43	304.76	302.23	302.52	300.27	302.72	302.82	304.18	299.64	300.42	301.44	299.54	303.82	302.44	303.19	303.04	302.26	300.26	304.21	302.97	301.23	302.95	301.21	302.22	301.95	302.68	305.87	304.51	301.34	302.24	301.48	304.24	304.81	300.64	301.54	303.92	303.47	300.84	301.39	303.28	299.27	302.2	301.84	304.08	306.27	303.03	302.21	304.52
314.48	313.42	313.49	313.09	313.03	312.92	312.33	313.45	314.3	315.94	312.73	312.35	312.58	315.02	310.88	312.3	310.8	312.79	313.1	314.41	313.59	313.67	314.35	314.89	315.28	313.18	312.95	314.39	315.16	315.91	311.69	312.38	313.84	315.39	313.69	312.07	314.83	315.58	314.2	313.33	314.6	314.97	313.49	312.64	313.17	313.68	312.5	314.92	315.02	313.87
314.51	316.96	317.85	319.16	316.87	314.91	316.04	317.56	316.94	316.13	317.41	316.25	318.37	316.23	317.59	316.22	319.93	318.89	317.98	319.01	317.95	317.78	320.51	318.43	315.38	319.35	318.17	318.62	316.63	316.22	317.57	317.4	317.14	314.88	318.42	317.19	317.14	319.15	315.35	318.17	316.66	318.98	318.11	318.05	316.67	317.68	317.68	315.92	317.36	317.48
295.89	293.84	295.94	293.28	294.72	295.24	296.15	292.39	294.18	294.52	294.01	295.83	297.44	295.32	294.45	293.1	295.44	294.94	294.22	294.82	294.89	295.07	295.13	296.35	295.98	293.32	296.39	296.82	295.15	293.57	294.18	295.72	293.5	298.1	292.73	293.77	295.15	296.23	294.38	293.2	293.68	295.82	293.17	293.6	296.47	296.66	296.9	293.29	296.54	294.24
307.26	305.84	305.67	306.12	307.45	306.94	304.27	306.05	305.2	306.38	305.67	305.36	305.6	303.86	303.26	304.59	307.28	305.49	305.01	303.64	303.75	306.04	304.34	305.67	307.44	305	307.28	304.78	305.5	303.59	303.87	302.34	307.65	305.68	306.04	306.24	305.54	307.4	303.72	305.7	305.97	305.64	306.48	304.07	305.38	306.04	304.62	303.54	305.83	305.35
295.44	293.72	294.68	293.65	294.12	294.02	293.52	294.03	295.76	293.53	293.01	294.63	293.47	294.7	291.91	294.83	292.55	296.72	297.33	293.59	294.46	291.64	296.12	291.81	295.71	294.15	293.53	295.21	291.51	294.79	294.39	293.44	295.01	293.29	292.55	295.53	296.05	294.99	293.1	296.14	293.21	295.41	296.84	292.58	294.98	294.1	291.83	296.24	293.54	295.23
305.1	305.68	304.63	307.62	305.89	305.31	304.51	304.65	305.71	304.87	305.04	305.5	304.4	303.21	303.63	305.66	304.82	305.45	302.8	302.53	305.04	304.78	305.12	306.29	303.73	305.46	306.36	304.35	306.34	307.05	304.69	303.42	305.08	304.07	305.84	307.88	303.76	304.21	302.76	305.29	304.42	307.5	304.94	304.91	306.27	304.54	304.69	304.45	303.35	304.41
319.83	316.15	315.47	317.09	314.9	316.75	318.94	320.88	316.85	315.56	315.8	317.99	318.3	318.1	316.67	317.11	318.31	317.78	317.93	318.98	316.27	317.29	317.06	318.35	315.47	317.43	318.46	316.8	315.49	317.5	315.8	318.73	314.32	316.81	317.06	318.35	319.33	319.72	319.8	316.78	314.43	317.82	316.15	317.07	318.42	316.15	317.17	319.33	315.78	317.74
315.42	314.96	315.4	314.3	311.03	314.38	314.44	316.06	315.14	313.7	314.33	315.09	313.68	314.91	312.06	313.35	314.44	311.66	312.67	314.67	312.92	313.87	311.93	313.06	314.47	314.42	312.71	315.44	315.78	313.46	315.32	313.43	313.03	313.45	315.41	316.46	312.33	314.01	315.6	314.09	315.3	314.29	316.46	313.91	313.51	315.6	314.2	315.56	314.42	312.09
304.36	304.06	303.85	304.05	303.54	304.57	304.54	303.68	300.73	303.78	304.08	304.23	303.97	301.98	304.29	303.01	305.54	302.48	302.97	304.94	302.23	300.79	304.05	302.4	306.19	304.24	303.67	301.08	304.45	303.2	303.51	301.1	303.81	302.69	302.65	300.92	303.01	303.58	300.9	303.67	303.45	303.3	303.94	304.32	301.56	300.8	302.9	303.23	303.38	302.85
316.14	315.62	318.15	319.56	315.74	316.07	317.35	318.15	319.24	316.56	317.96	318.66	316.72	318.89	316.2	316.55	318.06	317.44	318.49	316.7	316.31	318.15	315.27	315.31	317.66	318.08	315.62	315.63	319.12	313.98	316.83	320.61	316.12	320.83	315.95	315.61	318.93	317.92	318.39	318.39	319.04	317.1	318.92	317.4	318.34	315.75	316.62	317.69	315.66	316.56
304.3	301.98	302.78	303.4	302.48	304.97	302.13	301.28	302.67	304.69	306.07	302.43	304.56	304.22	302.95	304.21	302.2	304.27	302.71	304.57	302.75	303.95	301.74	304.34	304.25	304.17	302.8	301.94	302.47	301.91	303.54	304.08	301.57	305.81	304.15	304.89	305.02	301.87	304.81	305.03	302.77	305	304.49	302.18	300.95	304.72	303.71	304.19	305.11	302.05
314.91	312.99	313.69	315.07	311.75	314.29	312.68	316.23	314.06	314.05	313.61	313.01	314.74	313.22	313.52	313.56	311.8	315.73	312.09	313.09	311.93	312.15	312.08	312.32	312.68	311.16	311.95	313.93	312.59	314.57	312.67	314.01	313.62	312.12	310.17	311.18	311.12	314.77	312.93	309.78	313.35	311.6	314.41	313.27	312.78	313.51	313.08	311.28	312.89	315.57
313.57	313.95	315.7	312.22	311.72	314.45	312.61	313.29	313.4	315.42	313.64	314.88	311.14	315.28	312.69	312.57	312.24	313.55	310.3	314.03	312.79	313.75	317.25	312.29	310.67	315.18	313.47	314.56	312.75	313.26	312.52	314.43	312.13	311.4	311.2	314.27	314.05	313.33	312.83	314.59	314.23	313.96	311.93	316.58	311.82	314.15	311.02	312.8	311.62	311.82
313.75	313.36	313.07	315.55	312.43	314.34	313.5	314.31	312.07	315.43	312.57	312.17	313.65	313.14	310.93	310.75	314.81	313.41	313.36	314.6	312.25	314.67	310.52	314.2	311.92	311.65	315	311.65	313.33	312.72	315.35	312.11	311.15	313.07	312.31	313.69	313.2	312.62	308.82	314.75	314.9	312.5	313.14	311	312.98	312.76	315.26	310.64	310.53	313.14
293.1	294.91	291.74	294.56	295.38	294.39	293.77	293.93	292.03	295.04	293.63	291.68	294.18	297.34	294.79	293.23	295.46	296.89	293.8	292.77	293.54	294.75	293.36	297.01	294.73	295.99	295.6	291.95	293.83	294.19	292.37	295.02	292.53	292.3	293.85	294.85	294.93	292.86	294.39	295.17	294.76	296.4	294.78	293.81	294.76	295.26	296.12	292.67	296.06	292.31
302.78	304.5	304.86	302.82	304.16	302.26	306.81	304.05	304.47	301.19	302.55	302.64	300.54	303.64	304.82	305.8	301.45	302.33	304.1	301.94	305.19	304.37	305.85	304.95	301.14	305.2	305.06	302.86	303.07	302.79	302.77	302.23	304.91	301.41	300.58	302.92	303.12	303.87	300.66	304.11	303.58	301.57	304.39	304.91	304.21	304.48	303.56	302.74	301.12	305.1
303.89	302.79	302.19	302.6	304.31	305.18	303.52	303.96	303.15	303.76	300.42	302.15	301.58	301.8	302.93	305.03	305.84	305.32	303.19	304.34	303.35	302.14	302.75	301.97	305.89	302.48	304.41	303.78	304.85	301.67	303.23	306	302.49	303.59	302.65	304.69	303.91	301.38	303.65	300.96	301.88	302.59	300.2	305.24	304.57	304.22	302.75	302.34	302.2	303.05
314.69	311.9	314.69	312.71	315.11	314.04	313.92	314.88	313.38	311.81	316.76	311.99	314.72	313.79	313.29	316.01	314.17	311.67	314.43	315.41	313.32	312.51	313.36	314.31	317.01	314.83	314.28	313.23	314.01	314.13	314.49	313.6	312.7	314.83	312.73	314.12	315.47	312.88	314.94	316.93	311.69	317.21	310.09	313.69	316.84	314.11	315.37	314.84	313.7	313.33
297.06	297.1	299.92	294.86	293.66	295.32	296.79	297.4	295.48	296.54	296.5	296.5	298.19	298.96	296.97	294.86	296.49	296.11	298.35	296.55	294.53	298.32	297.38	296.37	294.97	299.79	295.48	295.85	297.94	295.21	296.91	298.75	295.75	296.58	296.21	296.17	295.61	298.04	297.03	296.67	296.91	300.12	297.62	297.1	298.17	297.34	297.58	295.56	295.52	298.08
296.18	297.08	295.96	297.28	297.23	298.07	297.95	300.03	296.17	297.43	297.25	299.53	296.28	297.67	294.6	295.81	295.61	295.24	299.9	297.92	296.15	294.9	296.75	297.1	296.43	295.44	296.99	297.34	297.38	298.64	298.63	295.14	297.08	297.23	297.55	293.83	295.78	299.45	296.54	298.17	296.6	297.03	298.92	298.81	297.52	295.36	294.82	296.81	298.27	295.93
299.38	302.52	302.26	303.88	301.9	302.16	303.55	302.82	301.86	302.12	303.67	301.93	303.38	300.62	300.91	302.79	301.19	302.09	302.03	303.98	302.37	302.69	301.26	303.32	300.85	300.93	303.64	300.31	300.8	302.61	302.27	301.1	304.57	300.78	302.7	303.25	301.8	301.65	304.91	303.58	301.44	304.94	301.3	303.26	299.54	302.59	302.82	302.5	301.27	301.44
312.61	312.41	311.63	314.99	310.45	314.75	311.38	314.31	311.73	311.9	313.4	313.99	314.72	313.08	315.06	312.48	312.39	312.36	313.13	310.26	313.84	313.4	314.15	313.43	315.26	312.32	311.48	313.89	314.09	313.36	314.82	315.18	311.46	311.88	311.57	312.95	312.15	311.82	312.75	311.84	312.7	311.28	312.39	312.46	314.46	312.55	312.77	311.62	309.95	314.08
302.03	305.37	303.94	302.51	303.35	302.01	303.36	300.64	302.99	304.48	303.16	303.81	304.54	303.84	303.27	302.22	301.42	302.83	303.9	304.19	306.44	303.04	304.75	305.2	301.23	303.39	303.19	302.49	303.92	303.34	302.98	303.46	304.34	306.66	301.68	303.69	304.24	302.23	304.36	302	303.94	303.77	303.16	302.03	302.61	305.51	305.21	303.22	303.56	303.7
316.01	316.34	313.42	315.83	316.48	318.05	314.25	315.83	315.01	314.91	315.45	315.5	318.39	318.2	315.5	315.24	315.37	315.08	313.28	314.55	315.95	314.53	316.51	316.36	316.12	317.45	315.45	313.37	317.4	318.27	316.71	318.06	314.68	315.99	315.55	313.76	314.87	316.7	316.14	314.03	314.56	315.28	316.48	315.85	316.18	315.27	315.73	314.46	315.61	314.93
318.28	317.39	316.13	318.67	317.36	317.57	314.14	314.39	316.04	316.64	316.37	316.06	315.38	314.71	315.28	315.26	312.9	315.98	313.68	314.98	311.17	317.4	314.78	316.78	314.5	315.51	316.45	317.95	315.7	317.23	315.39	315.16	313.74	316.66	315.03	312.36	313.76	313.92	315.4	313.78	317.25	317.3	316.13	316.23	315.87	316.54	316.14	316.46	317.64	316
304.3	302.16	304.71	304.68	304.65	303.59	303.76	302.66	300.69	303.89	302.55	303.91	300.66	302.47	301.19	303.54	305.03	303.04	302.37	302.49	303.22	301.38	302.18	304.41	303.82	305.11	302.06	304.89	303.53	304.62	304.3	300.92	302.37	306	303.26	304.76	302.17	304.84	303.67	305.26	304.03	303.32	302.68	302.08	304.11	307.44	303.43	305.32	303.87	302.21
316.82	316.22	317.04	316.64	314.1	318.36	317.93	316.17	316.7	316.65	316.57	315.37	317.04	314.51	315.91	315.98	317.75	315.78	315.96	316.82	318.77	317.02	316.74	316.68	314.91	316.12	314.78	317.68	316.53	317.12	316.71	315.02	318.64	316	316.74	315.59	316.02	315.18	316.94	318.28	316.36	318.19	318.15	316.58	317.19	317.61	315.1	314.16	317.52	315.37
296.51	292.92	293.5	295.29	293.47	294.34	291.8	292.8	295.12	290.31	294.75	294.27	294.53	294.58	295.87	294.06	294.36	292.76	295.06	294.46	294.6	293.98	293.11	294.35	294.21	295.87	295.01	294.53	295.01	293.44	295.68	294.58	294.95	293.39	292.81	292.78	294.06	294.59	293.35	293.17	293.31	294.56	291.6	292.33	294.55	294.02	292.82	294.55	294.51	291.03
311.7	312.62	309.69	313.01	309.32	310.97	308.61	310.3	310.77	309.32	310.9	310.55	311.32	311.56	311.36	311.3	311.06	308.88	309.16	309.55	310.99	310.61	308.26	309.35	310.24	310.13	310.81	308.99	314.18	312	310.52	308.86	309.87	311.29	310.04	309.77	310.52	310.94	313.07	309.28	309.55	308.4	310.62	311.37	311.53	307.95	310.41	309.85	312.68	311.19
300.58	304.22	302.47	302.34	303.07	305.67	303.5	301.72	304.36	302.22	303.58	301.37	301.63	306.3	304.51	304.29	301.32	303.51	303.23	302.69	302.6	301.42	304.03	303.38	305.1	302.97	301.78	303.22	301.97	302.73	304.27	304.19	303.94	304.02	302.83	302.63	302.75	304.47	302.75	304.3	301.19	301.18	304.96	305.48	303.4	303.51	303.33	302.22	302.97	304.86
303.18	302.82	303.72	301.26	299.73	303.06	300.64	301.65	305.37	302.72	301.83	303.56	301.78	303.75	303.7	303.09	304.18	302.26	303.43	303.31	300.39	298.87	302.59	300.39	301.83	302.07	301.86	302	303.98	303.62	301.85	300.23	301.05	301.11	299.27	303.63	301.44	302.38	301.84	303.43	302.58	304.14	303.82	303.68	304.27	300.21	300.04	302.07	302.94	303.2
326.6	328.32	326.91	328.2	329.02	326.49	328.35	325.23	328.44	328.62	328.77	328.19	328.32	326.67	328.05	327.56	327.92	328.42	328.01	328.8	326.38	327.88	327.41	329.11	328.92	327.08	325.8	327.82	326.91	326.11	328.56	328.73	329.73	326.21	326.86	327.87	329.64	330.34	326.28	330.47	327.9	327.27	326.89	326.6	328.27	327.58	328.38	327.95	327.04	327.28
315.16	312.91	312.17	314.01	313.63	310.04	311.86	315.51	317.09	314.8	314.5	312.01	313.85	313.66	313.58	312.71	312.28	312.63	315.67	312.52	316.2	314.91	312.49	312.29	315.24	313.4	311.95	314.39	312.35	311.41	314.24	310.96	315.03	316.87	313.03	314.97	316.44	315.63	311.78	313.64	314.81	312.84	313.99	314.69	312.2	311.8	314.3	316.11	312.91	313.38
299.91	299.6	301.63	300.45	299.88	298.75	301.14	302.4	299.12	303.74	298.94	300.41	302.44	303.38	300.06	300.82	301.32	300.2	300.43	300.54	300.77	302.51	300.66	301.57	299.72	299.55	302.12	301.3	300.88	303.12	299.56	299.31	299.83	301.18	301.77	302.47	299.61	300.94	301.95	299.37	299.15	302.26	300.49	300.51	300.15	299.58	300.38	304.99	300.77	300.12
325.94	322.4	327.14	323.24	326.31	324.93	326.48	323.97	324.01	325.37	326.16	326.24	323.89	324.24	324.09	325.17	324.08	325.14	326.71	324.13	323.94	324.37	326.75	323.2	325.99	322.67	326.29	325.17	323.56	324.62	322.36	324.44	326.07	326.54	328.16	325.75	323.81	326.97	326.94	324.33	326.76	325.87	324.55	323.62	327.95	325.28	325.64	324.77	325.44	323.47
312.49	310.03	312.43	313.23	312.78	314.32	311.38	311.79	312.4	313.83	311.22	310.94	310.61	312.49	314.55	311.56	313.61	311.87	309.89	313.04	312.92	312.51	309.84	313.02	313.15	313.47	309.58	312.55	313.85	309.78	313.4	311.58	313.75	314.49	313.75	311.01	312.88	313.92	313.52	314.61	314.61	313.23	312.59	312.56	311.93	312.65	312.64	313.44	314.69	311.42
312.87	309.96	312.21	312.63	313.35	312.52	312.35	312.78	312.97	312.71	312.82	313.15	316.12	311.05	309.73	312.48	312.14	312.15	313.19	311.78	312.37	311.88	312.87	310.03	312.24	309.25	313.47	310.66	311.78	311.85	313.71	313.88	312.27	312.25	312.16	310.82	315.62	311.75	311.39	312.05	312.89	313.83	312.16	311.36	314.28	313.43	309.91	311.91	311.39	311.91
301.82	303.29	302.33	303.57	303.35	301.97	303.73	303.85	303.41	303.6	303.01	303.79	303.36	301.13	302.65	300.85	301.52	303.92	300.14	300.8	302.38	305.42	302.61	304.31	301.13	303.03	303.15	303.21	302.44	304.52	303.69	303.25	301.01	303.37	303.77	302.38	303.73	305.67	302.12	301.93	304.67	304.53	301.94	303.85	302.18	303.5	304.58	302.01	302.03	301.9
300.72	300.58	302.03	301.62	303.57	301.83	300.87	300.32	303.06	302.18	303.97	299.08	302.65	301.9	298.9	300.23	302.91	301.85	302.23	302.62	300.92	301.78	299.9	300.22	301.23	301.5	302.81	300.1	301.12	300.96	301.12	300.64	301.18	301.9	301.57	301.08	300	302.45	301.01	301.3	301.78	303.16	300.39	302.02	300.53	300.06	300.93	300.31	301.8	300.14
313.2	310.31	312.72	312.42	308.8	312.46	309.67	311.22	311.91	312.17	310.19	312.97	313.51	311.2	311.85	312.64	311.55	309.53	309.61	312.76	307.37	309.86	311.65	309.55	311.26	310.42	310.95	312.09	308.53	311.4	310.03	311.78	311.23	312.91	310.61	310.69	310.02	308.64	311.22	313.2	311.52	311.4	310.93	311.03	311.94	312.68	311.52	313.45	310.01	311.88
313.68	312.88	311.28	314.96	313.11	312.21	312.01	311	312.26	313.29	311.79	310.48	311.57	312.12	311.91	312.9	309.92	313.58	312.61	311	313.1	312.97	313.06	311.05	313.47	310.73	316.02	311.49	310.29	313.6	311.7	313.56	311.39	314.34	310.72	314.88	313.49	311.65	314.67	314.2	311.08	312.93	311.62	312.01	312.07	310.74	310.77	312.43	312.03	313.81
315.87	316.87	316.75	314.35	314.03	316.44	316.26	316.42	317.79	317.84	315.64	316.49	316.14	316.08	314.36	314.27	309.5	315.39	313.36	314.43	316.94	315.08	315.96	315.77	314.27	314.15	313.95	315.91	314.79	316.89	316.14	313.93	315.89	317.23	318.48	313.82	314.18	314.48	315.71	312.24	317.44	320.19	313.6	315.68	316.5	314.56	315.08	316.32	314.7	316.29
313.42	313.32	315.62	311.46	313.03	315.29	314	313.66	314.49	310.62	315.99	312.46	314.52	313.25	312.55	313.32	310.79	313.24	313.26	311.84	315.39	311.9	313.68	314.69	316.4	314.09	315.08	314.39	312.96	313.98	315.57	313.21	314.11	315.59	313.22	315.39	314.78	315.88	314.59	315.6	314.83	313.96	314.09	313.01	313.18	316.48	313.56	311.48	315.07	311.05
324.79	322.9	325.64	322.39	323.23	325.33	326.15	326.41	323.94	324.66	325.84	326.46	323.83	324.9	326.55	322.03	324.8	325.29	325.54	323.38	324.86	324.58	324.85	328.32	323.27	322.52	323.95	327.75	322.81	326.21	323.05	324.65	323.8	322.62	325.08	323.53	326.74	324.47	321.75	327.98	324.99	323.66	323.39	324.1	324.01	326.05	325.92	326.73	324.03	326.64
301.98	302.17	302.51	302.06	301.32	300.76	304.73	302.14	300.57	300.75	302.13	301.25	299.18	301.99	300.88	300.03	300.75	302.21	302.74	301.7	302.06	300.45	296.72	301.61	299.77	301.88	303.14	301.45	301.91	300.85	301.1	301.64	299.67	302.73	302.48	302.34	298.44	303.17	301.47	300.64	301.55	302.41	300.2	303.48	300.28	301.21	300.96	301.12	300.78	300.83
302.56	302.87	302.76	302.38	304.88	299.27	302.52	300.25	300.88	301.71	300.45	301.76	304.11	303.06	303.56	302.73	301.94	302.83	303.95	301.13	304.15	302.01	303.64	304.27	302.42	305.13	304.96	303.78	302.35	303.58	304.86	300.77	299.96	304.06	304.4	300.99	300.83	302.73	303.1	300.63	301.84	301.58	304.86	302.83	302.97	304.56	303.76	302.23	301.36	301.71
304.24	302.48	303.22	304.26	306.15	304.96	306.99	306.23	304.7	303.33	303.23	304.82	304.34	303.92	303.19	303.41	303.38	303.75	303.09	304.92	303.03	305.61	307.22	304.06	304.27	306.13	304.61	305.25	302.63	306.09	304	302.35	306.01	304.93	301.61	303.93	305.33	304.24	303.9	302.47	306.58	308	304.16	304.34	306.38	306.95	304.32	304.14	304.18	307.12
307.63	304.18	306.53	303.63	305.35	301.94	302.98	305.97	303.59	303.88	306.56	305.37	305.96	302.07	302.59	306.26	302.97	303.45	303.02	305.88	307.27	305.72	302.42	304.61	305.62	303.67	308.16	305.35	305.48	303.48	306.07	304.83	305.69	304.14	305.94	302.84	304.09	305.37	305.25	304.28	304.4	302.31	303.51	303.76	306.02	303.27	305.17	305.27	306.48	303.22
316.8	317.76	319.08	318.1	317.18	317.15	316.33	319.19	318.83	320	318.61	319.73	316.23	317.99	320.54	319.04	317.29	318.39	316.58	317.06	318.36	317.36	317.76	320.47	316.05	317.96	320.07	319.39	315.47	319.36	317.57	317.97	318.26	316.94	319.55	318.03	316.83	318.43	318.59	318.49	316.9	318.96	315.84	320.8	315.84	314.25	318.56	319.44	319.36	317.6
315.91	316.03	314.91	317.33	316.37	313.76	316.91	318.27	316.87	316.78	317.59	316.9	317.23	314.54	313.96	315.55	316.52	317.5	315.44	314.2	316.38	316.04	314.12	313.91	316.56	317.27	316.66	316.25	313.33	317.16	317.57	314.75	314.51	314.88	318.67	315.39	317.17	313.75	314.93	317.16	316.1	315.85	314.71	317.49	315.31	316.52	315.89	315.52	314.95	318.64
314.92	315.28	313.91	313.92	314.7	313.22	315.43	315.05	313.83	315.25	314.73	314.46	311.66	312.66	310.41	313.34	312.79	314.02	313.2	314.6	316.05	314.83	314	312.28	315.75	314.73	313.04	314.71	313.29	316.16	313.14	314.57	312.53	315.12	312.16	315.48	314.57	313.54	312.8	315.7	312.77	314.1	314.03	312.06	312.6	310.13	312.12	314.42	313.74	314.76
300.79	302.76	301.94	301	302.27	298.82	298.1	301.77	302.21	300.93	300.44	300.98	302.2	301.03	302.66	299.13	301.65	299.87	299.11	301.22	302.5	301.47	302.09	299.39	302.45	302.41	301.09	300.56	299.51	302.73	299.86	300.14	302.61	302.39	301.89	301.87	302.83	300.53	300.05	299.3	300.51	301.78	302	302.17	299.27	300.25	302.66	302.2	301.95	301.51
314.85	314.96	314.59	317.2	318.62	312.26	316.46	315.21	316.26	316.47	317.32	316.88	313.18	315.59	314.46	316.5	315.69	315.53	315.57	317.27	313.74	313.51	314.49	318.24	316.05	317.35	317.22	315.86	317.36	316.18	312.91	314.84	317.42	316.54	316.31	315.01	316.77	315.17	313.9	316.2	316.2	315.24	316.59	315.17	314.4	315	314.84	313.77	317.24	316.83
305.67	306.5	303.63	305.75	307	304.1	306.99	305.76	305.24	302.53	306.02	305.7	305.19	306.24	302.89	305.37	304.24	305.49	306	301.88	303.99	308.26	304.69	305.25	306.22	303.3	303.26	303.4	305.22	304.65	305.66	308.57	304.8	304.6	304.75	305.27	307.85	306.04	305.33	305.9	306.19	306.93	303.51	305.31	306.65	307.11	304.45	303.75	306.04	303.89
304.7	302.32	299.69	303.53	303.72	306.02	302.9	305.07	304.37	304.05	301.4	302.65	304.47	305.21	304.12	303.84	303.33	304.5	306.28	301.94	301.72	303.28	301.52	302.92	304.62	303.22	306.1	302.26	305.79	305.5	302.83	302.24	304.64	305.67	307.23	305.3	304.04	306	302.06	303.55	303.4	302.9	302.93	302.01	303.09	302.09	301.89	303.06	303.34	302.47
299.59	297.44	299.04	294.91	296.46	298.7	299.3	295.87	296.64	296.54	296.96	298.17	297.92	299.36	297.55	297.52	296.15	294.24	296.19	296.58	295.22	296.52	295.14	296.72	297.92	296.68	296.3	297.7	298.21	297.11	295.47	296.32	295.95	296.75	296.9	297.22	296.11	297.29	297.3	297.58	298.61	298.57	296.21	296.11	298.01	294.09	296.31	298.82	297.2	295.84
311.7	311.68	312.67	311.02	312.24	314.72	308.88	311.37	312.25	313.13	311.99	313.28	312.87	313.67	312.43	310.37	313.24	311.99	311.26	310.08	310.96	311.88	310.36	312.92	312.45	312.69	313.75	311.48	310.91	313.39	315.19	313.93	313.26	312.74	310.6	312.69	310.68	312.26	315.39	311.95	311.96	311	311.76	313.68	309.19	311.87	310.89	310.81	314.61	312.74
312.89	314.21	312.62	314.29	313.81	314.03	311.23	312.27	313.88	314.53	316.4	314.69	313.37	314.2	315.59	313.29	314.9	316.68	314.16	311.97	311.79	314.33	313.97	313.38	316.18	313.14	313.46	312.37	314.14	316.2	313.11	310.34	313.18	311.58	314.39	313.19	315.61	313.13	312.89	312.92	313.41	314.57	313.41	313.56	311.72	313.71	314.12	312.08	314.61	314.56
301.84	302.76	299.66	299.26	303.09	300.9	300.24	300.78	300.4	304.25	300.92	298.94	301.74	298.54	302.27	301.89	300.7	302.19	301.37	297.12	300.57	301.03	302.17	300.08	299.49	302.41	299.82	302.71	301.44	300.52	302.32	302.64	302.27	300.01	302.13	301.4	300.14	301.26	299.8	302.22	299.17	301.03	297.15	299.43	300.78	299.71	298.99	298.42	301.77	300.26
310.83	312.32	315.11	313.8	313.67	311.03	312.32	314.74	310.08	313.36	313.05	311.62	312.58	313.48	312.41	313.23	312.04	313.05	312.22	314.23	312.76	313.42	313.07	313.68	312.4	312.03	311.2	314.31	311.74	313.97	313.28	310.16	310.9	311.78	313.98	312.32	315.05	309.72	312.17	311.73	315.19	313.83	311.95	312.02	312.47	312.64	313.3	312.44	313.48	313.74
308.54	305.93	307.55	307.19	306.35	308.08	307.47	307.78	307.56	307.73	308.64	307.48	305.76	304.82	307.37	305.22	305.93	304.29	305.62	307.29	306.11	307.13	306.48	306.44	306.48	306.12	307.15	304.43	305.16	308.87	310.43	307.13	307.16	304.53	307.02	305.89	305.56	307.55	309.12	303.14	305.29	307.08	307.25	307.56	306.41	306.21	307.14	305.4	307.05	307.81
307.95	306.31	304.95	303.6	306.65	303.94	306.75	307.55	307.16	302.49	306.21	304.31	304.28	303.41	304.76	304.75	305.61	302.26	303.95	303.91	305.19	305.29	306.09	303.17	304.85	303.85	306.31	305.31	303.21	305.51	307.39	304.5	305.14	304.29	304.52	304.61	307.13	306.99	303.62	303.99	305.58	306.74	305.07	306.81	302.01	302.92	302.85	303.2	305.88	305.89
315.9	316.34	317.58	319.67	319.44	317.65	318.45	316.42	317.76	317.71	316.9	318.77	317.28	319.75	317.59	318.25	318.91	319.4	317.8	318.08	316.27	317.12	317.2	318.33	319.42	318.49	319.42	317.74	316.98	318.86	319.84	317.2	317.98	319.36	319.64	318.42	317.84	315.63	316.48	318.82	314.92	318.22	316.6	320.17	316.67	316.79	319.07	316.7	318.96	319.22
310.85	308.81	312.67	313.42	311.44	311.89	310.52	311.03	309.92	310.62	311.97	309.85	311.98	312.67	313.48	310.26	307.13	312.87	314.05	313.4	309.94	310.25	311.84	312.77	310.63	309.84	310.11	312.75	313.1	312.89	310.41	308.99	309.69	311.13	313.87	311.64	310.76	310.76	311.3	311.48	311.17	311.01	311.58	313.09	310.95	314.7	311.68	312.67	310.94	312.46
302.6	304.04	299.91	301.33	299.91	301.3	301.07	301.46	303.49	303.56	302.37	303.01	304.96	304.77	304.55	302.21	302.66	301.77	303.8	301.67	303.59	303.26	304.82	302.33	301.82	300.97	300.32	301.31	302.85	301.35	302.39	301.08	300.57	302.8	303.24	303.88	301.95	302	302.03	304.56	304	302.08	302.66	303.97	304.8	301.28	303.98	302.12	302.95	301.94
315.83	320.71	315.7	317.68	318.56	315.4	317.19	318.15	317.61	314.98	316.88	316.22	315.91	317.21	317.51	318.22	319.18	318.17	316.45	317.37	316.11	316.58	319.14	316.89	317.44	317.31	317.69	316.02	314.81	316.39	318.97	316.31	315.84	316.33	316.26	316.38	315.8	315.87	315.11	317.46	314.8	315.17	314.9	316.17	315.86	316.78	316.84	314.81	318.89	316.28
317.3	313.85	318.18	318.01	317.94	317.68	316.18	318.99	315.51	317.94	317.5	317.14	316.71	317.28	316.03	318.55	315.62	315.97	317.31	318.29	316.72	316.23	316.3	314.05	318.72	318.39	316.56	318.27	319.79	316.12	317.06	318.15	317.79	316.77	317.74	316.91	320.01	317.33	317.27	317.5	318.37	317.26	318.18	318.44	317.78	318.25	316.41	318.09	316.73	318.47
308.58	308.83	310.72	308.93	309.64	310.34	308.72	309.85	310.74	311.01	311.09	309.89	312.49	311.41	309.3	311.27	310.23	312	310.83	311.05	309.81	310.01	310.22	309.14	310.56	310.49	311.3	310.11	312.97	311.9	310.67	309.76	311.37	310.34	310.96	311.09	312.23	310.16	309.4	309.33	308.01	312.33	308.7	311.87	311.46	310.41	312.14	307.91	311.01	312.81
305.98	304.24	303.71	305.32	304.37	304.59	305.29	304.18	303.54	305.84	304.25	305.67	305.24	304.59	303.19	303.42	304.28	305.35	305.23	303.86	303.68	303.39	303.92	304.15	304.79	302.46	303.89	305.09	306.04	302.53	304.14	303.33	302.58	306.39	304.55	304.56	303.17	305.3	305.52	301.19	302.59	303.31	304.67	305.24	304.8	305.72	302.51	303.44	303.67	303.51
313.58	314.27	315.02	314.32	312.28	313.73	311.54	313.5	313.46	314.41	314.84	313.54	313.36	313.77	313.93	313.86	314.63	314.16	312.81	314.56	314.03	314.45	313.86	314.26	314.26	315.1	313.18	312.77	315.17	313.01	313.87	317.26	313.03	315.83	313.49	312.45	312.91	316.71	314.38	316	316.53	313.69	313.29	314.7	314.74	314.17	315.21	313.28	311.63	313.54
312.83	311.76	309.35	312.37	313.58	310.04	311.39	312.37	312.58	311.36	309.61	312.18	312.58	313.26	312.83	311.9	313.99	311.19	308.7	312.4	313.71	312.36	311.8	312.92	313.37	311.71	310.05	310.69	310.53	311.21	313.38	312.18	313.3	310.57	311.45	312.56	312.2	312.9	312.02	316.13	312.34	312.37	311.89	310.56	313.99	311.3	311.34	312.92	314.38	312.85
328.91	325.94	327.47	325.06	325.43	327.58	328.58	328.58	330.12	326.87	325.58	324.7	327.63	328.55	327.41	328.41	324.46	326.33	327.35	325.98	326.2	326.48	326.5	325.84	326.9	326.21	327.24	327.01	326.13	325.52	327.64	326.31	327.41	326.14	329.19	328.17	324.84	326.17	324.33	329.04	326.55	327.64	325.52	326.7	327.29	326.74	326.92	324.89	328.6	326.38
312.75	313.52	314	315.52	313.88	313.7	313.64	314.04	314.93	314.79	314.21	315.57	313.45	312.73	314.92	314.11	312.18	314.23	311.61	311.87	312.79	310.44	311.76	316.31	312.32	312.86	314.07	315.7	314.18	313.08	316.42	315.16	313.36	312.16	314.53	313.06	315.08	314.39	312.47	312.25	312.7	314.01	315.63	315.3	312.17	312.85	314.26	314.9	313.03	313.56
301.22	301.48	299.52	299.97	301	302.49	300.8	302.89	299.76	298.46	300.42	302	301.78	298.22	301.57	298.46	302.39	298.29	300.54	300.03	302.63	301.32	299.01	300.31	302.62	302.72	301.29	303.54	302.05	301.36	299.39	301.25	303.29	301.45	302.45	298.15	302.06	299.7	300.6	301.64	301.2	301.01	301.2	300.69	301.67	299.74	300.7	300.33	300.59	298.8
307.35	305.45	305.1	305.04	306.62	304.86	304.65	308.09	302.74	307.08	304.81	304.27	304.85	305.7	307.01	304	303.79	304.94	304.38	306.39	306.18	305.51	304.51	304.18	305.06	303.62	301.66	305.62	305.73	301.4	307.44	302.93	305.19	306.84	305.12	304.81	305.94	307.38	307.81	301.28	305.37	304.65	302.83	303.67	305.25	304.31	305.94	307.45	305.42	305.24
294.14	295.61	297.24	293.84	294.78	295.09	294.36	293.9	295.65	295.23	291.6	292.78	294.94	294.53	294.8	295.26	295.22	294.04	293.93	298.59	295.07	296.48	293.82	292.78	294.28	294.28	294.6	293.27	293.22	293.48	293.77	293.27	293.62	295.18	292.62	293.41	292.75	293.41	294.53	292.7	292.4	294.96	293.62	294.44	292.86	294.96	293.69	293.67	293.95	294.96
298.33	295.45	296.07	295.17	296.39	297.63	298.43	295.84	297.5	296.14	292.83	298.01	297.32	294.92	298.38	298.1	298.68	295.57	297.17	296	297.58	295.57	296.14	296.71	295.84	295.84	297.21	296.35	296.82	296.1	296.67	295.44	296.55	294.78	295.71	296.33	296.75	298.03	296.28	297.76	295.94	297.89	296.93	295.42	297.87	295.75	297.35	299.7	296.64	296.06
329.03	326.04	329.69	330.79	328.09	331.68	328.76	331.3	328.15	329.82	325.28	328.68	328.71	330.38	325.33	327.93	327.78	328.3	328.54	330.84	330.3	329.35	328.2	328.94	326.22	329.82	328.07	329.95	327.29	329.3	328.72	329.03	328.84	331.82	328.66	328.4	329.83	329.65	328.41	325.84	331.09	330.02	331.06	328.28	326.82	330.71	329.23	328.35	331.07	328.28
321.53	317.84	319.73	317.87	319.82	321.16	318.74	316.86	323.74	318.14	318.1	321.03	316.81	319.94	318.37	317.34	315.84	317.74	316.53	318.88	318.72	320.98	318.87	316.5	320.39	315.85	318.68	319.01	318.17	318.04	316.76	317.09	317.86	318.41	315.1	318.09	318.87	319.2	316.61	318.9	321.71	319.07	319.08	319.32	318.15	319.75	320.16	318.02	318.4	321.77
293.55	295.11	294.1	295.39	293.63	294.16	297.93	293.68	294	296.4	293.3	294.87	295.19	296.92	293.58	297.96	294.65	296.58	293.5	298.85	294.51	295.87	295.06	294.74	293.51	296.79	295.21	293.34	293.96	295.43	294.56	293.89	293.92	295.54	295.09	294.99	294.83	295.36	295.34	296.47	296.18	294.06	293.32	294.78	296.69	296.28	294.24	296.04	296.51	297.63
309.14	306.61	307.17	307.24	306.78	310.06	306.83	308.1	309.11	307.44	308.46	309.2	308.35	308.22	307.43	308.52	308.15	308.72	308.72	307.09	308.35	309.57	307.12	309.9	309.39	309.58	308.27	308.47	309.77	307.54	310.54	309.36	305.1	310.27	309.33	310.63	307.78	310.01	308.22	308.41	308.01	308.87	309.82	308.3	310.75	308.55	308.67	308.4	308.98	308.86
316.43	318.42	319.36	319.04	318.87	319.58	318.26	318.47	317.85	321.5	320.19	317.35	319.16	317.69	319.25	319.95	319.06	317.41	317.91	318.5	317.78	320.15	319.76	318.25	319.61	319.14	318.68	316.9	318.17	319.43	319.5	317.73	321.01	319.78	317.61	318.54	317.98	318.13	318.05	318.92	317.17	315.05	318.95	320.75	318.62	319.18	316.7	318.41	317.11	317.02
292.32	293.08	293.13	294.83	297.27	294.37	294.17	293.57	291.34	296.32	294.32	293.62	294.44	295.52	294.71	295.02	291.36	294.38	295.68	292.14	294.97	294.52	291.64	291.83	294.95	293.54	293.43	293.92	295.25	292.84	292.54	292.68	295.04	294.02	291.14	294.06	294.38	292.1	293.12	294.7	293.3	293.29	293.56	293.22	293.16	294.09	294.75	294.01	292.61	294.07
295.68	296.58	298.5	298.86	296.94	294.41	298.29	298.8	298.75	296.54	299.7	296.64	298.27	296.59	297.21	295.56	298.35	297.92	297.28	294.98	297.21	298.16	295.76	295.57	295.83	297	296.19	295.45	297.02	296.7	296.55	294.22	295.63	296.54	298.07	296.49	297.16	294.71	300.19	296.52	299.38	296.55	296.01	297.73	297.25	295.27	299.45	293.89	298.65	295.83
300.04	299.62	301.39	299.92	301.03	301.79	301.12	302.04	301.25	301.72	304.51	301.27	298.19	296.23	300.44	301.12	300.73	298.7	303.6	304.23	299.53	300.56	303.1	302.03	300.32	299.24	301.24	300.96	299.11	302.06	303.06	299.79	299.84	300.07	303.76	296.71	300.55	301.34	298.52	299.82	300.62	301.71	301.87	302	303.04	302.17	301.17	301.92	301.07	301.99
314.59	311.86	312.93	314.23	313.6	314.86	312.9	317.53	314.77	314.52	315.6	316.17	317.86	315.69	313.86	314.92	313.84	314.88	313.8	316.94	314.08	312.82	314.9	315.21	315.34	314.17	314.23	316.51	315.96	312.8	316.19	315.62	314.12	315.91	316.71	317.96	314.71	315.6	313.79	315.11	315.81	314.5	316.29	315.22	316.2	313.22	313.89	314.55	318.21	314.99
303.94	304.37	301.96	303.59	301.93	302.81	305.76	300.09	301.68	300.53	302.42	304.17	304.7	301.75	301.86	302.15	302.64	301.26	303.43	302.68	303.02	305.15	302.44	302.82	302.49	304.51	302.96	303.02	301.47	301.73	304.91	302.57	303.18	302.83	300.37	302.34	302.17	303.11	304.88	304.2	303.53	303.87	303.63	303.22	299.53	300.88	301.64	303.12	303.27	302.15
312.66	313.83	310.88	311.83	313.41	311.35	315.54	312.84	312.07	310.52	310.88	312.4	312.83	311.57	312.65	312.27	310.79	312.93	311.83	312.86	311.98	310.72	311.48	310.82	311.77	313.05	313.84	312.78	312.98	312.6	316.64	316.23	311.64	313.51	313.31	309.96	314.13	312.53	312.82	311.68	311.81	312.2	313.47	315.42	312.37	314.09	312.56	311.94	312.14	314.85
318.32	317.33	319.11	320.86	322.62	320.61	318.7	320.39	317.05	319.68	319.29	320.05	319.19	318.86	321.42	318.55	318.32	315.88	318.2	321.46	319.76	318.5	317.56	319.65	319.04	320.55	319.14	318.11	320.05	318.17	321.53	318.74	318.76	318.45	320.28	318.97	318.95	319.43	316.78	317.79	316.68	319.2	319.78	319.52	320.73	320.8	317.1	319.44	317.87	321.45
305.94	306.35	310.13	307.76	306.18	306.68	306.01	306.26	306.64	307.86	305.99	307.68	307.74	307.84	308.13	306.3	307.34	306.24	307.88	305.23	309.34	306.39	305.54	309.55	306.68	307.75	307.42	307.74	308.2	307.46	309.51	308.68	306.94	309.46	304.73	305.95	306.79	309.54	306.93	306.18	306.93	309.7	307.84	307.04	308.59	309.5	305.8	308.16	308.73	306.08
306.21	305.85	306.02	305.42	308.35	307.77	307.73	307.27	305.13	305.8	304.59	306.91	304.79	306.28	305.39	305.82	304.28	308.43	305.33	303.39	306.63	306.64	306.69	306.45	306.97	306.6	307.22	307.15	304.38	306.36	306.03	308.39	306.76	305.15	304.53	305.51	308.28	308.81	308.66	308.65	306.68	307	306.34	306.21	305.51	306.33	304.58	306.6	304.75	307.26
318.6	318.46	317.42	316.36	317.13	318.21	317.14	318.1	316.99	316.68	318.43	318.9	315.05	317.4	319.41	320.97	316.94	317.73	318.48	316.95	316.9	318.5	318.79	317.32	321.39	317.22	318.8	319.4	317.73	316.6	318.75	319.95	317.57	315.7	318.96	318.13	316.81	317.32	318.09	317.51	318.73	320.09	319.44	318.6	317.28	317.75	318.84	319.73	319.73	316.41
304.16	306.09	301.37	302.26	302.3	301.03	303.28	303.32	302.47	303.46	303.21	304.21	300.4	301.1	301.38	304.06	300.21	302.26	302.28	304.71	300.08	300.46	303.48	301.82	302.31	303.76	303.87	302.04	301.96	302.06	301.06	301.44	304.42	303.88	303.29	302.66	302.95	305.59	303.83	302.06	302.77	302.48	301.52	304.97	302.17	301.17	305.12	301.63	305.25	304.27
314.54	317.46	315.68	314.52	315.02	316.64	316.39	313.36	316.7	315.89	316.34	314.06	312.11	313.84	314.26	314.5	314.87	314.71	314.85	312.77	313.44	314.01	315.03	313.45	315.68	315.82	314.59	314.45	315.43	312.85	315.17	316.61	312.67	315.24	314.53	314.91	314.76	314.01	316.7	314.62	316.09	311.61	314.94	314.11	315.36	314.06	313.81	312.64	311.02	314.1
305.14	304.01	308.05	303.48	301.78	305.98	306.39	304.46	304.36	305.88	304.52	301.65	304.46	303.95	305.14	304.31	302.65	303.25	304.64	307	304.75	303.61	303.88	304.05	305.25	306.98	306.17	304.26	305.82	304.75	303.95	305.82	306.93	304.17	305.32	306.41	304.91	303.85	304.49	306.83	303.27	307.02	307.57	305.63	304.04	304.54	303.59	300.79	304.68	303.88
309.12	307.11	306.33	306.72	304.52	308.48	308.97	305.39	306.93	306.2	306.06	308.64	307.63	307.59	307.68	309.08	307.55	307.4	304.92	304.98	305.3	305.92	307.46	308.13	309.16	308.24	306.12	305.9	304.96	306.14	306.17	306.88	304.46	306.02	306	306.06	307.98	306.84	307.35	304.11	306.11	307.17	309.74	307.73	307.39	309.42	308.46	306.99	309.16	307.58
305.33	302.61	302.14	303.29	303.02	302.37	303.07	306.85	303.79	305.54	307.18	303.38	304.13	301.92	303.22	302.59	304.05	302.67	300.69	305.89	305.06	303.11	302.58	301.85	302.37	304.72	303.12	304.87	303.12	305.07	304.45	300.44	303.88	303.5	302.58	301.85	300.84	301.82	300.46	304.84	301.03	303.72	303.3	303.85	301.73	303.47	303.79	303.58	304.33	302.73
308.18	310.71	308.95	307.58	307.85	309.43	307.46	308.49	309.62	309.85	308.44	307.81	309.15	307.71	309.59	308.26	308.95	307.06	307.78	311	308.98	308.45	309.09	308.79	310.66	307.15	307.71	308.51	308.47	311.52	307.63	309.64	310.82	310.33	310.03	309.77	307.65	309.85	308.25	306.11	310.78	310.02	308.44	312.39	310	309.37	309.22	306.56	311.38	306.36
312.67	315.39	312.33	311.95	313.15	313.76	311.83	312.51	308.52	314.15	312.88	313.34	310.39	312.64	312.09	310.82	310.96	311.25	313.05	310.78	311.24	310.69	311.97	310.66	310.45	311.16	312.92	309.89	315.26	314.45	313.39	310.9	314.29	313.71	313.38	310.48	311.97	311.98	313.6	314.59	311.09	312.37	311.84	313.03	313.47	312.92	312.35	312.71	312.82	313.14
304.03	306.23	306.51	303.83	303.15	303.2	302.63	306.29	301.41	305.55	302.81	304.93	304.79	304.92	302.6	301.03	304.66	303.62	306.2	302.58	305.02	305.44	306.06	306.59	302.62	302.15	303.47	303.98	304.21	303.62	303.87	307.73	302.78	306.45	308.51	303.99	301.5	305.56	302.89	304.81	304.72	304.9	304.91	303.28	304.54	304.47	302.43	306.06	304.26	305.47
303.2	303.15	303.66	301.31	303.84	302.6	303.67	303.09	302.05	303.23	303.29	301.54	301.92	303.82	305.62	304.27	304.47	301.96	302.87	300.82	303.21	303.39	300.67	304.52	303.62	303.37	305.92	302.74	302.98	303.1	302.14	303.94	302.75	301.11	303.08	302.82	302.01	302.86	304.36	304.35	302.19	304.37	305.13	304.21	303.67	303.09	302.16	301.64	304.2	304.77
315.72	315.58	318.49	317.78	314.93	315.52	316.85	314.43	314.48	315.71	317.02	314.5	317.83	314.7	314.42	318.76	314.74	313.98	315.71	313.95	316.23	316.44	315.39	316.25	314.27	317.74	315.07	315.62	316.77	317.55	317.21	316.38	318.74	317.11	317.6	315.92	315.73	314.13	315.56	313.77	315.27	314.85	316.93	318.07	315.09	315.67	315.6	313.21	313.99	315.81
305.77	304.94	302.16	306.09	304.86	304.3	306.49	305.62	305.74	305.18	303.64	305.46	306.01	304.33	306.09	303.04	305.65	303.41	305.63	303.31	304.32	302.82	304.6	305.84	304.24	304.79	307.22	304.74	303.76	305.49	304.84	303.58	304.5	303.82	305.11	304.92	305.64	307.07	304.38	303.41	304.85	303.8	304.35	304.25	302.99	304.69	304.37	303.56	305.08	305.44
313.56	312.15	316.33	312.19	312.98	315.87	312.21	315.04	311.05	315.05	313.95	313.54	314.69	313.47	313.76	313.81	314.29	314.36	310.93	312.08	312.34	313.73	312.91	314.01	315.61	312.81	315.09	312.55	314.84	312.95	315.86	312.31	313.76	314.87	311.76	311.74	313.54	312.57	314.27	312.24	312.11	316	314.75	313.12	317.7	313.01	313.28	313.01	315.06	316.55
299.81	302	302.91	305.43	302.72	300.04	299.76	305.28	302.62	303.91	302.5	303.97	304.19	304.2	299.34	304.39	303.58	302.43	301.41	301.39	300.43	301.28	302.59	302.3	304.99	301.82	302.66	302.97	303.03	302.86	302.86	302.37	302.65	303.67	302.07	304.73	302.69	300.61	301.75	300.01	300.36	300.53	302.28	302.46	300.79	301.09	301.08	304.47	303.42	300.65
303.77	305.14	306.71	306.08	304.07	303.68	304.78	304.95	305.66	303.5	303.57	307.03	303.95	306.97	306.68	305.11	303.25	303.35	305.51	304.66	305.51	304.17	304.38	306.62	305.5	303.35	304.46	304.34	304.65	303.56	305.39	303.86	305.34	305.6	303.13	304.92	305.58	302.28	304.89	304.9	305.1	301.83	305.48	304.59	306.77	302.4	304.53	306.43	303.46	304.23
315.86	318.98	317.75	320.84	320.1	316.38	316.09	318.49	318.2	319.73	319.8	318.75	314.97	317.9	319.3	318.73	319.26	317.51	318.61	316.09	319.48	318.87	316.91	317.13	319.4	318.42	318.57	316.83	317.39	314.51	318.1	317.39	318.24	317.31	316.82	318.1	316.6	318.33	317.53	316.66	316.25	318.88	318.81	319.39	319.61	317.91	318.8	318.32	317.42	318.13
313.58	315.04	314.62	315.9	312.86	311.95	312.28	313.67	313.58	313.35	313.69	312.41	314.21	315.41	312.77	313.5	314.68	314.75	315.83	313.92	313.64	312.71	313.12	316.53	313.33	314.3	313.78	312.75	313.98	317	314.08	311.31	314.08	314.99	313.77	312.71	313.81	313.17	313.44	314.17	315.69	314.89	312.95	313.71	313.55	312.8	314.74	311.97	312.98	312.45
316.31	313.11	316.74	315.45	313.25	317.24	318.78	313.33	316.14	316.1	313.58	319.94	315.39	314.27	315.2	312.65	314.06	316.52	316.65	316.29	315.2	314.4	314.8	313.17	315.55	315.55	315.39	313.39	316.02	316.43	314.37	315.76	314.08	316.62	314.64	314.71	315.94	313	314.35	315.21	314.95	315.78	313.97	315.3	314.2	314.28	314.24	313.6	315.93	313.49
312.35	313.71	310.93	312.24	315.48	314.61	311.66	314.29	312.4	315.33	315.33	313.96	311.51	312.12	310.61	314.99	313.4	313.89	314.8	311.93	313.25	312.15	311.48	312.85	315.5	312.19	311.73	315.29	312.91	313.84	312.81	312.44	315.5	313.1	310.91	315.87	311.59	313.5	313.12	313.84	311.68	312.05	313.55	313.27	312.63	313.18	312.69	313.97	313.5	315.11
312.67	312.03	312.95	311.59	313.15	311.82	309.8	314.11	314.68	313.29	314.37	312.16	311.78	311.97	312.56	311.47	310.28	312.16	312.99	313.38	311.4	314.44	311.27	314.36	312.4	312.97	310.47	311.88	310.62	312.18	312.02	312	311.33	313.09	312.34	312.78	310.82	312.17	312.8	313.34	308.49	311.86	313.22	315.33	313.31	313.52	312.01	311.99	313.94	314.49
301.88	302.46	303.16	301.41	304.66	302.73	304.41	303.98	302	301.96	304.87	302.34	303.25	300.22	303.02	301.85	304.33	303.21	305.24	301.68	300.83	303.24	302.08	301.67	301.83	303.35	302.25	301.66	303.53	300.54	304.56	303.71	303.16	302.53	303.01	302.24	304.4	301.36	303.12	302.21	301.94	301.95	303.16	302.1	303.99	302.25	302.09	302.9	302.57	302.61
305.1	300.89	302.97	304.09	303.18	301.36	304.38	302.27	302.3	302.06	304.57	302.35	305.55	304.6	303.71	301.57	304	304.33	302.9	302.6	303.66	301.91	305.32	303.47	305.4	303.29	301.3	304.25	303.96	304.91	302.54	304.91	302.56	302.34	303.1	305.65	304.47	303.79	301.55	304.95	303.45	302.48	304.92	302.34	302.62	303.13	302.03	303.53	305.46	303.77
306.24	307.45	307.94	307.27	309.14	304.71	308.07	306.01	308.38	306.8	307.58	308.03	307.77	305.33	307.87	308.18	305.27	308.67	303.41	309.51	306.1	309.85	309.05	308.24	307.26	307.19	307.58	307.21	306.22	310.68	306.31	305.22	306.18	307.38	307.48	306.82	304.73	307.08	307.51	304.89	307.27	306.31	309.97	306.9	307.25	306.78	305.79	307.5	308.84	306.98
318.65	315.77	316.54	317.12	315.36	319.52	317.26	320.7	320.48	316.65	317.46	317.65	317.44	315.62	319.52	317.98	317.2	315.97	318.88	318.49	314.97	318.29	319.77	316.52	316.51	316.97	317.02	315.16	318.15	318.06	316.95	316.92	317.83	318.28	317.48	319.03	315.53	315.45	317.99	314.92	316.88	317.18	317.04	317.89	315.45	317.49	317.37	315.37	318.36	313.93
324.82	324.39	325.26	325.54	325.34	325.27	328.19	328.24	328.06	328.59	328.73	326.57	327.73	328.78	328.62	326.86	327.11	326.63	329.97	325.9	326.29	326.96	327.35	325.73	325.78	325.69	326.79	326.13	325.63	326.7	326.54	327.75	324.84	325.98	326.94	328.32	327.44	326.11	328.44	324.38	326.01	326.91	326.67	327.09	327.39	327.9	329.42	326.18	328.15	328.37
327.98	329.2	329.47	325.43	331.29	329.75	329.28	328.14	326.54	326.35	327.34	329.37	329.24	328.24	330.82	327.36	328.43	327.97	326.47	328.3	328.36	328.51	328.78	327.18	326.55	327.76	327.64	327.67	329.53	329.96	326.27	326.97	326.15	327.97	326.02	329.07	328.62	329.16	328.36	328.89	327.51	328.5	328.81	328.99	325.09	327.39	328.71	328.75	328.26	327.25
302.12	305.06	304.33	302.66	304.45	303.02	301.82	303.22	303.86	300.4	301.24	301.11	305.32	303.97	301.8	301.34	303.61	302.06	304.32	306.44	302.51	306.6	304.45	303.25	302.59	303.65	302	302.68	301.44	302.74	303.11	302.3	304.79	302.81	302.79	303.72	305.14	304.05	303.92	302.91	303.57	304.5	302.99	304.51	301.55	302.82	305.31	302.6	301.33	303.12
312.69	313.03	315.18	316.41	313.19	315.23	316.28	312.44	316.09	313.6	316.37	315.21	316.48	316.2	314.89	315.28	313.8	316.4	315.26	315.87	315.76	313.98	314.14	314.12	314.02	314.15	316.18	312.54	317.7	313.36	316.46	314.92	315.03	316.44	315.74	315.59	314.48	317.48	316.93	314.77	312.78	314.66	312.7	316.59	313.21	311	315.44	313.01	314.95	314.92
315.68	318.35	318.9	317.4	318.18	319.02	318.2	319.8	317.33	321.01	317.89	319.1	318.96	318.68	318.46	317.27	317.33	319.1	318.28	316.8	319.47	318.33	317.42	318.77	318.78	316.94	317.14	317.88	318.22	318.06	318.61	318.97	320.92	320.46	318.29	319.96	319.11	318.07	320.47	316.33	320.53	321.11	317.48	316.57	318.52	317.25	319.1	317.76	319.63	319.44
315.56	316.83	316.42	316.41	313.86	313.32	317.72	315.49	314.58	315.56	317.9	317.45	315.17	315.54	316.29	315.85	316.91	317.63	316.27	318.61	316.04	314.27	314.49	315.97	315.42	318.67	316.37	316.4	317.28	316.52	318.74	315.2	316.09	313.46	314.12	317.6	314.91	317.76	314.9	316.26	313.92	313.19	317.25	314.54	315.08	317.77	315.72	314.94	317.48	315.5
307.56	306.22	308.62	310.33	309.02	309.7	311.48	308.34	309.48	309.51	308.4	309.27	310.18	308.85	307.09	312.04	310.59	308.03	310.4	309.56	310.26	305.65	308.91	307.79	311.05	310.65	309.25	311.13	308.11	309.26	308.33	310.26	311.08	311.03	308.81	310.26	307.26	309.95	308.44	305.92	307.21	309.51	306.18	305.88	308.76	310.02	308.13	310.01	310.43	307.81
312.07	314.34	314.95	315.79	315.75	313.49	315.32	312.28	312.54	312.81	313.21	313.77	311.93	312.35	313.52	314.85	315.63	311.12	313.47	313.67	312.66	312.12	315.63	314.49	312.11	315.05	310.2	315.12	312.18	310.3	313.49	311.81	311.09	313.81	312.25	314.47	314.52	312.17	312.35	313.13	311.98	313.97	312.77	310.02	311.52	310.69	316.14	316.13	313.41	314.98
316.6	313.38	315.76	313.98	314.84	313.05	315.02	315.79	315.84	313.24	316.81	315.86	315.51	316.11	315.79	315.58	315.94	317.22	315.31	315.16	315.32	316.44	316.26	316.9	313.76	311.91	317.34	315.81	314.09	316.95	313.47	315.56	315.14	313.98	315.06	317.57	315.37	315.4	314.15	314.57	316.08	314.41	315.32	313.04	315.94	315.34	319.3	314.82	313.05	316.18
294.42	297.2	295.1	294.2	292.25	294.77	293.64	292.76	293.8	292.7	294.33	293.83	293.36	292.54	295.27	293.32	294.1	293.84	292.7	294.71	292.31	292.43	294.82	293.02	293.99	293.44	293.44	296.09	294.11	292.17	292.38	294.23	294.73	295.4	292.17	296.85	293.27	296.26	295.44	295.97	294.18	294.2	294.84	295.28	295.14	294.28	292.97	292.75	294.6	295.15
326.95	324.34	325.72	323.37	325.25	326.3	324.58	325.04	324.63	323.69	325.99	325.83	325.76	325.21	324.85	323.65	326.88	322.33	323.4	326.24	326.62	325.92	327.7	326.87	327.73	325.43	322.55	325.04	324.04	326.11	324.23	325.47	326.78	323.71	324.74	325.45	324.7	327.58	326.03	326.04	326.57	322.8	326.17	325.63	323.82	325.07	326.28	327.7	326.87	322.55
321.8	319.53	319.11	315.33	318.99	319.64	319.97	320.49	319.07	314.8	318.25	319.42	319.59	319.57	319.02	318.79	319.7	316.38	316.67	320.29	315.62	319	319.15	316.71	317.03	316.66	318.4	316.96	318.09	319.2	317.32	316.42	319.08	315.93	318.1	319.81	319.68	317.92	319.85	318.55	318.32	316.85	315.89	317.58	316.39	318.55	318.05	316.22	317.7	319.29
314.46	312.05	315.75	315.14	314.85	317.07	315.09	314.57	315.07	315.23	317.02	314.47	314.25	317.73	313.78	315.43	314.96	317.37	315.16	315.85	313.53	315.08	314.81	319.6	315.29	317.37	314.92	313.1	315.3	314.11	314.04	314.25	315.14	313.35	316.51	314.15	315.93	313.56	315.3	314.74	315.45	316.02	315.97	313.71	314.85	314.12	314.88	315.62	311.79	315.85
300.95	302.85	302.79	299.22	299.91	304.47	301.25	298.33	301.85	301.42	301.53	302.06	301.67	301.84	300.91	301.21	300.09	300.3	300.75	298.17	301.96	302.8	299.99	300.13	300.03	303	299.86	301.97	302.34	299.92	303.73	299.82	300.44	300.6	302.29	299.82	301.21	298.26	300	300.69	298.26	301.02	299.63	301.62	301.59	301.56	303.29	301.39	302.01	301.02
305.11	306.07	304.65	304.34	308.22	306.02	306.25	305.16	306.92	305.78	307.16	305.12	307.59	306.64	306.55	308.77	305.15	305.76	303.91	306.6	303.8	307.56	306.72	304.73	307.33	306.43	306.78	307.8	307.84	306.76	305.36	303.23	306.36	307.6	306.62	304.79	306.55	307.91	303.43	307.15	305.18	305.93	304.69	304.76	307.84	307.86	304.63	305.63	305.81	306.42
324.4	325.47	324.32	325.01	324.26	323.54	322.73	324.95	323.3	324.06	326.21	323.13	326.1	323.6	327.03	323.64	327.59	323.5	323.08	324.96	326.62	323.8	326.74	324.08	324.87	324.46	323.41	324.66	326.9	326.73	324.18	326.69	325.8	323.73	322.18	325.2	321.96	321.96	327.16	324.46	323.9	323.71	325.52	324.88	324.82	326.9	324.42	323.7	324.61	325.27
313.13	313.59	313.06	314.35	314.65	314.28	315.65	312.93	314.29	311.75	312.41	314.22	313.68	315.05	315.97	313.57	313.23	313.14	313.56	313.46	315.94	312.45	314.16	314.74	312.55	313.28	312.43	314.14	314.44	314.97	313.88	313.46	314.07	315.96	316.48	314.51	311.28	314.98	310.81	314.83	312.15	311.79	311.67	313.44	312.31	318	314.86	313.44	314.67	314.21
303.28	300.83	301.95	302.19	302.87	303.26	302.33	300.47	304.17	304.8	304.04	305.27	304.17	303.12	302.7	299.73	301.81	303.25	301.81	304.6	304.43	304.47	300.96	301.48	301.38	303.69	302.92	301.97	303.77	303.9	298.47	301.52	302.57	302.68	303.18	300.29	303.62	304.14	301.24	303.91	301.93	302.63	301.53	303.27	302.45	300.64	304.37	303.17	302.11	303.12
309.56	307.29	307.94	310.31	307.12	307.26	308.37	309.46	308.1	310.45	308.11	306.72	307.35	308.17	311.33	307.68	308.01	309.56	308.86	308.78	309.85	310.95	308.66	308	309.21	310.56	308.27	307.06	309.51	309.83	307.86	308.36	307.55	307.41	309.66	308.78	308.17	308.35	310.35	309.51	308.88	308.85	306.78	310.33	306.67	307.45	307.63	307.56	308.16	309.51
318.68	318.98	320.95	317.43	318	319.1	316.54	320.05	318.44	318.88	316.49	317.74	317.33	317.61	320.23	317.06	319.53	318.56	317.42	319.61	319.49	316.66	315.77	318.13	316.74	318.27	318.78	317.97	317.81	317.23	318.8	320.95	316.04	317.66	316.98	318.3	316.13	317.34	319.31	317.83	320.43	318.71	317.13	318.41	318.89	319.38	319.93	317.97	315.76	320.79
316.75	318.38	319.48	318.09	319.13	318.74	320.15	318.54	319.34	319.55	319.83	318.04	318.65	320.18	319.14	320.74	320.69	320.3	321.83	320.88	320.98	319.25	322.21	320.27	320.26	321.01	317.57	319.05	320.25	319.58	318.86	319.85	318.31	319.11	320.17	320.19	319.32	319.49	317.86	320.2	317.78	321.41	319.38	316.39	318.94	319.19	321.16	320.58	317.95	319.49
303.7	303.02	301.74	302.67	304.56	303.04	305.62	302.61	304.45	303.73	302.89	303.47	302.49	301.73	300.73	301.66	304.29	303.45	301.68	304.85	303.95	303.14	303.88	301.99	302.6	303.01	305.43	302.99	303.62	304.82	303.14	303.56	302.3	304.86	304.18	301.6	302	305.27	303.53	305.07	302.36	304.56	303.18	302.08	302.83	302.72	303.94	303.61	302.77	303.35
304.68	301.75	302.28	301.88	302.8	302.81	304.61	303.93	303.14	304.09	304.08	302.87	302.49	303.17	300.57	299.86	301.26	304.31	305.23	300.73	305.25	303.69	302.46	300.7	301.15	302.07	300.43	300.74	301.74	301.22	300.12	303.63	300.93	302.82	301.44	304.37	302.28	303.55	299.96	302.96	301.82	300.71	304.37	302.97	300.05	302.58	303.21	301.41	302.97	302.51
325.62	326.36	324.83	325.52	327.35	323.81	326.32	325.2	325.77	324.72	326.94	324.53	327.06	324.16	327.32	323.94	326.52	327.36	325.99	324.54	325.11	326.35	326.73	325.58	325.05	325.84	326.97	329.46	324.79	324.81	323.86	325.45	325.85	327.47	325.99	323.55	326.25	324.3	325.61	322.73	325.87	324.2	325.09	328.17	325.67	326.25	324.86	323.41	324.57	325.69
301.71	302.87	300.94	303.19	302.98	301.97	302.94	302.66	302.17	302.22	301.55	306.06	302.47	301.14	306	300.79	302.87	301.4	303.77	301.4	302.67	304.65	304.34	304.14	302.24	300.68	301.44	302.51	303.74	302.43	302.06	302.09	301.96	301.07	302.34	304.22	304.02	304.34	303.02	300.03	301.2	304.81	302.59	301.91	300.57	302.05	303.53	303.14	301.65	301.5
303.93	302.04	298.85	301.28	299.49	300.7	302.85	301.89	301.21	301.28	302.24	303.17	298.32	302.69	299.06	300.53	301.57	298.83	299.04	299.89	302.22	300.39	301.94	300.11	299.44	301.82	302.41	299.71	302.15	301.7	301.49	303.08	303.1	300.09	301.1	302.39	300.87	302.23	301.45	303.16	301.35	299.37	300.19	302.21	304.25	299.79	301.55	300.48	299.68	300.39
293.84	293.05	294.94	297.79	296.52	295.53	296.47	295.75	297.14	295.63	295.09	294.08	293.85	293.15	295.19	295.18	295.88	295.66	294.35	296.91	296.04	295.12	295.33	295.23	292.52	294	295.21	294.61	294.35	293.25	294.76	298.5	295.57	295.55	294.25	295.42	294.33	295.62	296.37	295.19	295.35	293.65	295.82	294.29	294.73	295.28	296.28	293.36	295.13	293.95
325.98	327.1	328.94	329.29	328.95	324.76	326.12	325.15	326.79	324.24	327.96	329.19	326.17	324.36	326.95	326.18	326.25	325.27	328.03	326.88	327.33	330.79	325.49	325.72	327.86	329.35	325.34	324.52	325.57	325.6	326.42	327.15	327.24	325.07	326.9	330.11	326.64	328.81	328.1	324.28	327.59	327.05	327.22	328.15	328.22	329.32	328.15	326.42	326.45	327.15
312.39	312.41	309.88	312.62	311.62	309.32	313.37	310.86	314.63	311.19	313.62	313.96	311.96	312.87	311.02	313.49	310.23	313.62	311.19	312.49	310.11	312.65	311.65	313.91	311.02	312.89	316.04	312.38	312.77	311.4	312.22	312.73	310.16	313.85	314.16	312.81	312.88	312.64	312.33	311.4	313.44	310.92	311.53	310.76	313.11	313.57	311.99	314.24	311.48	312.18
307.23	307.68	307.51	307.11	307.25	305.97	305.68	306.84	308.03	307.38	303.93	306.72	306.6	307.84	305.51	304.7	306.92	306.63	306.45	305.36	305.84	306.77	305.61	304.22	304.86	306.73	304.98	306.18	305.26	306.02	307.57	305.83	304.68	307.12	305.76	304.27	307.44	306.42	304.83	304.61	305.91	306.92	306.1	304.06	309	306.31	304.37	304.48	306.11	305.92
314.47	315.28	312.5	312.72	313.59	311.73	315.42	313.42	311.88	312.5	313.58	312.95	315.96	312.5	312.65	312.34	312.65	313.93	313.31	312.39	314.06	314.53	314.74	311.89	316.22	312.49	311.2	312.64	314.25	313.25	314.2	314.69	312.96	312.65	316	312.76	312.91	315.48	313.07	312.46	313.77	311.35	312.39	311.61	312.49	311.45	310.18	312.82	311.53	312.87
307.24	306.58	309.41	308.94	305.69	306.11	305.98	307.49	306.98	305.56	305.33	307.93	308.21	307.03	306.44	308.36	302.94	308.69	308.3	308.83	306.9	305.12	306.85	309.09	307.06	308.58	308.74	307.89	306.36	305.15	309.74	309.06	307.84	307.79	308.76	305.42	308.26	307.04	305.85	306.62	308.34	306.43	309.8	307.59	305.8	307.55	309.57	309.08	305.66	305.85
304.78	301.68	303.73	303.77	305.39	303.76	304.92	300.25	306.55	302.3	302.19	302.4	306.73	302.74	306.28	302.39	302.62	304.05	302.92	304.41	303.36	302.85	305.52	303.64	304.23	303.37	301.89	303.82	301.77	305.02	302.75	304.83	304.15	301.75	302.47	305.51	303.98	303.52	303.5	303.25	303.18	303.84	303.1	304.8	304.98	301.54	303.31	301.21	304.6	303.38
305.67	304.78	302.35	307.7	307.31	307.83	303.02	305.29	307.83	305.47	307.44	307.34	304.46	307.38	306.42	306.08	303.76	306.92	304.52	305.38	304.34	308.91	305.65	310.7	306.1	307.26	306.02	307.64	306.12	306.15	306.05	306.47	304.79	307.41	305.18	305.64	307.98	304.81	306.68	305.08	304.86	306.45	306.86	303.18	307.47	305.29	306.74	307.19	305.93	303.64
318.29	318.76	318.05	320.17	318.74	319.47	320.5	320.67	322.24	319.4	319.53	320.43	319.2	320.12	318.09	320.5	319.56	317.15	321.49	318.81	321.23	317.4	318.45	320.52	319.83	319.19	321.32	319.52	318.16	321.51	319.57	320.9	319.22	319.86	319.15	319.47	321.39	318.64	319.47	319.75	320.7	319.29	321.94	320.49	319.93	318.97	316.72	319.62	322.68	318.62
313.27	313.1	313.02	313.82	313.36	313.99	310.42	312.37	313.85	311.85	312.88	314.94	312.21	310.52	314.42	313.16	313.78	314.22	314.79	312.35	313.48	313.19	310.71	314.65	313.01	314.96	313.31	313.17	312.78	310.68	311.24	313.22	311.58	312.27	312.33	313.51	312.52	312.96	312.33	313.55	312.56	313.77	313.67	314.01	311.38	309.6	311.7	313.44	314.83	313.68
318.36	319.97	314.93	318.07	317.65	320.03	318.28	319.18	318.1	316.09	317.82	318.9	320.29	317.8	317.51	313.46	316.51	317.19	317.8	316.26	317.53	317.81	317.78	317.6	319.86	318.36	319.11	313.34	314.38	319.56	318.4	318.03	317.88	316.6	318.85	317.52	317.95	316.12	316.82	316.75	316.51	316.32	317.21	313.99	313.59	317.01	319.1	317.06	319.45	318.28
326.02	326.14	323.12	327.1	326.74	325.17	323.69	325.57	325.85	325.71	325.86	327.1	325.5	326.35	325.42	324.78	325.99	324.69	324.19	324.69	325.81	323.09	323.57	325.41	326.05	326.31	326.26	325.01	321.61	325.06	326.21	325.74	327.2	326.53	327.37	326.93	324.06	325.7	325.06	325.22	326.42	325.5	325.73	325.38	325.42	325.97	327.16	324.5	326.36	324.59
312.45	313.96	317.44	317.19	313.7	313.84	314.86	314.84	313.5	318.48	314.13	312.67	312.88	314.36	314.18	315.72	315.31	313.59	315.66	315.19	318.24	312.85	314.45	315.81	315.51	312.94	313.23	314.55	317.03	313.63	317.89	316.09	316.96	316.39	313.14	313.62	312.36	315.67	315.17	313.01	313.52	315.36	317.15	314.48	311.09	312.86	315.52	316.66	313.27	315.92
303.69	302.27	301.33	305.56	301.74	301.9	304.86	303.3	303.29	301.82	304.82	304.77	301.36	304.32	300.36	304.34	303.8	304.69	303.62	305.72	303.52	302.02	301.58	302.55	303.26	302.41	302.32	304.01	304.47	303.81	304.49	301.96	303.46	305.67	301.24	303.04	304.04	302.6	302.71	303.01	305.15	301.62	301.51	303.63	302.16	304.09	305.08	302.52	304.63	305.04
294.04	292.92	296.14	295.08	294.17	297.22	292.64	293.38	292.96	293.29	297.83	295.12	294.47	293.92	295.47	295.31	298.06	292.45	295.13	294.73	295.02	293.07	291.32	294.84	296.65	293.42	294.47	295.52	294.91	295.61	294.76	296.24	294.16	292.79	293.52	294.36	293.64	294.26	292.9	295.75	295.84	294.22	293.94	293.78	297	295.43	294.04	293.6	292.33	294.89
316.75	319.56	317.81	317.75	317.09	318.94	312.96	318.45	321.52	317.3	318.82	317.24	317.77	315.49	318.37	321	317.42	318.92	319.01	320.13	316.89	317.46	316.36	318.48	319.72	318.86	318.29	316.06	317.77	316.93	318.09	317.79	318.37	319.34	316.12	317.88	317.51	319.25	318.68	318.96	319.15	318.31	319.49	317.55	316.57	317.73	318.77	318.95	320.9	317.36
313.82	313.52	313.79	313.52	315.42	312.82	316.22	315.39	313.45	311.51	313.1	315.62	314.46	314.59	315.63	312.67	314.88	312.89	312.39	312.02	316.6	314.29	313.92	312.02	311.59	314.72	316.75	315.4	313.94	313.55	314.5	313.43	312.93	313.36	314.49	313.29	315.86	314.54	315.48	313.72	313.78	314.73	314.41	311.64	313.75	310.54	313.16	316.43	311.25	314
304.12	306.32	304.66	302	303.7	305.84	307.65	303.64	305.58	303.92	306.22	303.82	304.58	307.93	305.35	305.79	305.55	306.81	302.51	306.23	305.35	305.94	304.44	302.46	305.17	304.6	303.77	304.09	307.24	305.1	305.47	305.79	305.1	303.08	305.87	305.18	305.07	305.16	305.33	308.04	304.92	306.16	307.08	303.79	304.41	306.14	304.61	303.71	306.52	304.45
295.96	294.94	295.99	295.13	293.28	295.41	291.77	296.69	294.7	294.04	295.12	295.06	293.97	292.44	293.83	293.31	297.23	293.85	291.89	290.11	294.17	292.24	294.09	295.04	294.83	292.79	292.84	293.65	293.43	294.38	293.61	294.47	294.37	291.89	293.41	294.06	294.72	293.56	295.2	294.99	296.91	295.75	294.55	294.04	294.4	293.56	294.06	294.59	290.8	292.8
310.47	311.26	314.99	311.14	314.09	314.02	315	311.18	312.34	312.14	310.87	314.35	313.33	314.69	313.91	312.24	311.07	311.88	315.4	312.34	312.41	313.15	314.56	312.78	313.17	314.46	312.3	315	314.17	313.48	311.39	314.21	313.24	315.29	313.54	313.48	311.6	312.5	311.56	313.66	312.08	312.89	312.69	313.38	314.54	312.83	313.62	313.6	312.18	313.73
314.25	315.11	313.72	313.45	313.52	315.2	316.44	313.29	312.5	315.08	315.05	316.32	315.81	315.71	313.46	315.92	316.45	315.74	315.09	314.89	314.86	313.99	314.82	316.88	314.63	312.34	316.47	314.39	316.22	313.13	316.08	315.21	312.35	313.64	314.41	313.52	315.39	313.76	315.19	315.36	313.86	314.31	315.4	313.58	315.68	315.32	316.32	314.4	316.56	312.62
307.18	307.38	306.67	305.38	306.8	306.08	304.89	307.77	307.31	307.01	305.91	304.03	307.95	305.91	306.82	304.83	307.27	306.15	306.85	306.4	304.73	309.51	305.6	306.06	306.71	305.45	305.2	309.86	306.59	305.07	307.07	306.93	306.1	308.96	307.18	307.93	305.75	306.51	307.32	309.07	307.25	304.56	305.19	308.11	304.82	306.09	305.31	306.16	307.65	306.89
316.53	317.51	317.88	318.95	317.2	318.18	315.7	317.11	319.44	315.59	319.45	317.67	316.16	316.58	315.33	319.59	318.85	316.87	314.81	317.38	319.91	316.83	318.24	316.88	318.27	316.43	316.93	318.12	317.22	315.13	316.7	315.45	318.36	316.03	316.51	317.21	316.23	316.66	316.47	316.58	318.03	318.16	319.37	317.54	314.95	318	318.57	316.53	318.52	317.17
296.29	293.86	294.75	292.93	294.29	295.63	293.81	295.68	292.78	290.07	291.79	293.52	295.96	295.62	297.48	295.82	296.91	293.07	293.19	295.69	295.54	295.26	293.01	294.12	293.36	293.26	292.29	291.27	295.19	295	294.04	295	297.14	292.77	292.82	291.35	295.41	297.24	294.05	294.58	295.74	292.98	294.74	291.18	294.01	292.95	295.31	293.37	295.27	295.52
316.15	315.89	313.92	312.15	313.84	319.26	318.29	316.5	314.38	318.43	317.62	315.55	315.86	314.05	315.08	315.8	315.33	317.4	316.91	316.03	316.53	315.79	312.6	315.41	314.7	316.37	313.77	313.25	314	315.84	317.43	316.4	315.65	317.4	314.01	314.34	312.83	317.4	313.05	316.09	316.36	316.47	316.74	316.23	316.63	315.82	316.58	316.66	314.3	316.97
306.68	305.36	306.65	306.19	307.59	305.04	304.58	306.99	305.03	305.14	307.11	305.31	304.5	304.93	306.32	306.08	306.83	305.21	306.7	308.49	306.55	304.83	307.13	307.71	305.46	307.08	306.17	304.73	304.9	305.61	305.04	304.25	306.27	302.3	305.52	305.09	303.7	302.87	305.45	303.95	300.89	303.69	304.39	305.18	305.78	306.66	306.02	304.11	303.92	305.82
311.61	316.84	312.1	316.48	313.66	311.1	313.55	315.53	310.6	313.23	310.77	314.69	312.36	310.8	311.84	311.53	313.92	309.84	312.91	313.26	314.73	313.38	311.45	312.94	311.92	311.87	314.16	313.26	310.89	312.63	314.6	314.63	312.2	312.55	313.03	311.1	310.73	312.94	312.5	310.81	312.7	315.23	311.95	312.66	313.24	313.62	311.6	314.99	313.74	311.73
326.37	325.39	327.03	327.97	330.35	330.81	328.74	327.57	327.78	326.01	328.98	326.84	328.56	327.22	327.91	327.61	328.22	329.5	326.69	326.89	328.26	328.65	327.5	327.77	327.14	329.17	326.74	326.03	327.05	329.51	326.51	329.46	326.16	329.12	325.64	329.19	329.09	327.74	328.12	327.77	325.29	326.72	327.13	328.5	326.88	329.18	328.23	327.07	326.47	327.18
304.73	306.14	303.23	304.58	301.52	304.95	303.52	304.34	303.19	301.2	305.11	301.38	304.2	305.22	303.39	301.7	302.05	300.05	302.72	306.38	302.81	302.19	301.91	302.51	300.1	302.45	304.75	301.87	299.31	303.4	301.54	303.23	300.99	301.17	300.92	302.78	301.46	302.38	303.21	302.88	302.36	302.98	303.24	302.17	303.22	302.66	299.94	302.45	303.89	302.58
311.02	311.46	308.72	309.66	309.57	311.76	308.32	307.96	306.4	306.87	305.59	311.45	307.33	308.11	308.01	308.71	309.14	307.9	309.84	310.51	308.25	311.1	308.9	308.73	307.95	308.12	309.4	308.89	311.34	310.8	309.7	311.73	307.19	310.57	306.77	311.47	309.06	310.25	306.9	306.91	310.37	307.93	310.14	308.66	311.25	309.74	308	308.33	307.78	306.53
305.8	302.26	303.45	303.78	303.21	303.86	304.92	305.62	301.65	303.52	303.31	302.93	306.03	305.76	303.49	304.59	303	306.02	303.73	304.13	304.24	302.43	300.74	301.5	305.14	302.55	306.48	302.7	301.94	303.73	302.71	301.71	304.36	305.31	304.71	305.03	304.76	305.7	307.15	303.05	304.27	302.34	302.26	305.36	303.23	305.64	304.01	303.7	304.06	301.34
295.03	296.82	293.99	291.12	293.66	293.19	292.2	293.96	293.97	294.33	292.47	293.83	296.12	295.85	293.71	292.26	293.49	296.67	292.93	295.48	293.94	293.7	293.06	296.09	295.06	294.78	295.32	294.35	294.58	291.18	297.7	293.55	294.93	293.71	294.84	294.34	292.36	293.19	292.91	293.44	293.19	296.03	294.31	294.72	295.84	294.47	293.21	293.16	294.16	293.27
302.27	301.26	300.75	304.32	301.3	301.25	304.61	302.38	301.86	304.58	302.21	302.28	303.59	306.68	302.79	302.84	303.28	302.53	304.22	303.34	304.03	301.75	303.68	304.06	303.08	300.41	303.69	305.07	304.2	302.19	300.76	304.34	301.95	303.68	301.86	302.53	303.14	301.68	302.1	301.02	302.68	304.1	302.2	302.43	302.77	301.93	301.27	303.87	303.92	302.83
304.39	306.43	303.32	302.39	301.97	301.44	304.68	302.97	305.48	303.48	301.99	303.67	305.16	303.76	302.36	305.25	301.32	302.7	303.56	302.35	305.55	302.99	301.29	304.07	302.72	301.48	299.56	300.71	303.71	299.65	300.1	303.51	304.23	306.16	299.81	301.29	302.02	303.19	302.08	305.14	302.32	303.84	305.11	304.82	302.8	300.99	303	300.85	301.97	304.25
298.53	299	296.74	298.85	295.79	297.31	298.62	293.49	298.94	297.87	295.32	297.46	298.69	297.19	296.3	294.95	298.3	295.12	295.96	296.18	297.21	299.01	296.77	297.05	297.86	296.92	297.75	295.62	295.2	296.58	297.24	294.29	298.25	294.32	300.51	296.05	297.94	295.23	299.03	298.14	295.92	297.53	296.41	295.71	294.64	297.25	292.59	300.77	298.85	296.5
310.16	309.39	307.71	308.95	311.26	309.01	308.2	308.23	309.71	310	309.83	310.21	309.22	307.94	309.32	312.78	308.59	314.89	309.81	309.16	307.54	311.22	312.05	312.78	309.32	311.37	308.26	308.53	309.02	309.64	307.05	308.27	309.92	308.76	310.28	309.68	309.04	309.5	308.13	310.97	308.23	309.07	309.37	310.56	310.66	307.31	310.45	309.07	309.07	308.66
327.43	327.36	328.01	327.87	329.32	326.05	329.12	323.97	326.59	327.5	328.97	327.61	329.79	326.29	328.72	329.6	327.08	329.94	327.09	329.85	328.31	327.49	328.82	326.7	324.47	326.85	326.44	328.51	326.68	327.35	327.47	325.67	328.26	325.59	325.28	326.15	328.52	328.74	327.49	327.63	327.03	328.07	327.32	328.98	326.86	329.66	330.69	328.16	326.04	329.08
304.45	304.83	304.7	304.34	303.38	301.31	305.07	301.49	306.15	304.54	302.43	300.15	304.83	305.32	302.62	306.39	304.86	303.92	305.45	304.64	306.73	307.57	303.5	302.74	304.31	304.35	304.87	306.15	302.98	303.57	306.09	303.98	306.89	303.48	304.42	303.17	304.27	304.58	305.74	304.22	305.29	303.81	306.14	304.85	304.54	305.48	304.75	304.46	303.67	305.34
299.49	298.67	294.93	295.9	296.95	297.39	299.39	296.54	296.96	297.42	296.08	296.2	297.07	299.05	298.82	298.33	297.15	297.65	296.54	296.53	297.83	297.51	297.35	297.85	299.31	298.83	297.27	297.37	295.77	295.16	297.71	294.75	297.26	298.5	297.38	296.04	294.85	295.25	295.98	297.15	296.25	295.06	297.44	297.69	293.06	298.08	293.58	297.67	298.36	297.46
304.45	300.75	301.85	302.57	303.95	302.68	303.19	301.87	303.31	304.27	300.55	304.61	304.26	302.07	302.42	303.26	302.37	301.22	303.47	301.81	302.78	303.54	302.97	302.6	303.73	302.37	303.68	303.99	301.69	302.46	301.13	303.95	302.79	303.91	302.63	301.79	303.66	304.3	302.67	301.95	303.29	301.27	303.21	303.2	302.27	300.75	301.36	302.15	304.05	301.25
296.94	298.05	300.05	294.7	298.25	295.73	296.85	296.36	296.32	295.67	294.5	297.04	297.04	297.4	297.51	299.42	297.43	295.36	295.26	298.2	296.31	295.21	297.35	297.26	295.53	297.26	297.29	295.87	297.3	297.14	298.29	297.59	297.6	295.17	296.19	297.57	296.58	298.5	298.03	296.81	294.83	295.75	294.8	298.4	296.4	298.51	296.77	296.81	298.34	298.29
326.31	326.13	329.17	327.63	328.45	327.62	327.48	326.91	328.19	328.44	325.78	328.16	326.86	329.31	327.13	326.66	328.24	327.53	327.14	327.39	328.88	327.84	328.03	327.15	327.69	328.36	327.8	329.45	325.9	325	324.99	327.53	330.07	328.99	325.93	327.55	326.72	329.44	327.48	328.36	330.12	326.07	327.57	327.54	327.89	329.33	328.45	327.71	328.47	326.16
316.91	318.58	316	317.04	318.35	316.19	319.56	316.35	319.84	319.75	317.62	318.93	318.47	318.39	318.22	316.93	315.04	317.81	318.99	316.17	320.41	320.78	316.86	314.78	317.85	317.97	317.59	317.51	317.22	315.32	317.78	317.88	317.01	317.01	319.15	318.91	318.04	316.45	318.09	318.18	317.39	314.9	316.49	318.48	317.21	319.97	316.43	318.6	317.91	317.91
325.51	328.46	326.47	328.7	329.06	328.93	329.2	328.5	329.78	328.13	326.79	328.56	328.06	330.97	326.44	329.01	328.97	327.27	330.56	329.63	330.33	330.2	330.24	328.85	325.37	331.56	327.66	330.2	329.04	328.58	328.57	328.58	326.5	327.64	328.75	329.25	330.53	327.32	328.92	327.71	327.52	325.88	329.36	329.7	328.73	327.02	324.94	329.96	329.17	328.06
329.23	327.59	328.11	330.13	326.9	328.37	325.6	327.99	326.92	329.79	326.51	327.83	328.71	329.6	326.81	329.65	326.79	326.27	326.57	327.99	326.5	326.47	327.84	328.77	331.03	326.82	327.33	327.83	326.68	329.33	330.54	330.02	326.01	330.94	326.57	329.41	329.18	326.5	328.93	327.55	329.25	327.89	328.49	326.64	327.12	330.83	327.74	329.27	327.93	327.53
294.91	294.33	292.54	293.09	291.82	294.73	294.04	293.67	293.93	290.45	291.74	295.17	295.08	292.61	293.31	293.67	293.4	292.11	293.3	291.94	295.35	296.05	295.52	292.36	296.07	292.95	292.96	291.79	297.83	294.43	293.28	294.32	294.89	294.58	292.29	294.21	295.09	294.39	293.41	296.51	295.64	295.76	295.24	293.85	294.28	293.73	295.35	294.04	295.08	294.8
312.95	310.2	312.68	315.43	311.97	313	312.79	313.34	312.12	312.74	315.23	313.89	315.41	313.59	311.92	315.75	315.11	312.04	314.43	311.28	310.82	310.82	314.44	312.47	309.26	314.24	314.08	313.18	312.08	312.2	314.63	312.98	311.89	310.45	312.31	309.81	312.06	310.75	310.43	312.68	313.9	314.03	310.77	312.52	313.69	311.9	312.58	311.46	313.15	312.73
301.38	300	303.66	299.81	300.31	299.3	299.19	299.48	299.99	299.93	300.57	298.07	298.53	300.78	300.39	298.83	300.21	302.92	302.55	302.79	300.37	298.7	297.24	299.75	299.99	298.16	302.06	300.36	296.83	298.47	300.96	300.67	299.5	299.61	299.44	299.14	299.6	301.35	299.43	297.2	299.08	299.18	300.5	298.88	302.48	299.27	299.37	299.37	303.25	301.54
293.09	294.23	293.76	296.93	293.74	296.09	295.26	294.72	293.81	295.74	296.02	295	296.39	294.93	295.93	296.88	293.22	295.75	294.61	295.01	294.04	297.47	294.29	294.52	294.81	297.26	294.61	294.59	293.09	295.88	295.71	293.6	294.76	294.93	295.67	292.76	295.4	292.54	294.53	295.02	295.54	293.97	294.53	294.56	293.07	291.91	293.87	294.8	297.41	295.61
306	302.62	301.77	300.97	304.47	302.87	301.61	301.51	301.76	304.23	302.61	303.43	302.62	301.26	300.12	301.37	301.74	301.96	303	303.08	302.91	301.75	306.44	300.72	302.31	303.03	301.5	300.64	304.02	304	303.54	302.62	302.22	301.46	301.45	302.52	302.08	300.94	300.92	301.82	302.38	303.73	300.32	301.84	302.46	300.9	302.08	301.93	302.56	300.46
314.2	317.28	314.55	316.33	317.3	316.8	315.81	317.03	317.3	318.23	318.57	318.81	314.98	314.62	318.16	316.68	319.5	316.11	317.65	318.93	315.39	316.99	317.31	315.22	317.28	320.6	316.92	316.52	318.63	317.85	317.85	318.4	318.24	316.35	318.09	318.32	318.22	314.73	318.31	318.45	319.81	317.98	317.51	317.79	317.7	320.13	316.89	315.25	315.47	314.95
318.67	319.71	317.89	321.27	318.71	319.23	319.46	321.07	317.73	320.51	319.53	317.99	319.53	317.74	319.79	318.5	318.94	317.39	319.96	317.74	319.5	319.34	319.89	318.86	317.86	318.7	319.45	319.6	320.56	319.75	318.34	323.64	319.81	315.13	318.61	316.02	318.3	319.98	319.14	319.28	319	319.02	319.88	318.62	318.73	318.6	320.83	318.72	318.36	319.57
316.06	319.87	317.98	316.84	317.18	320.43	315.76	319.46	315.41	317.46	318.76	316.49	320.8	317.87	319.36	319.65	321.1	317.8	317.52	315.74	320.57	319.05	316.62	315.52	316.62	318.57	320.45	319.46	316.35	316.34	317.65	317.47	321.52	314.52	317.81	321.63	319.73	316.79	318.33	315.23	318.44	319.7	319.78	317.59	318.42	318.58	318.97	317.52	319.18	318.88
318.53	317.99	317.15	321.17	318.81	316.25	321.51	318.91	318.89	315.78	320.86	317.05	316.96	318.89	317.22	318.76	318.14	315.96	318.45	317.36	320.34	319.16	319.37	316.85	319.6	314.96	317.41	318.72	322.03	319.89	321.1	316.13	320.41	316.92	318.98	317.43	317.11	314.47	317.99	318.51	316.29	319.39	317.6	316.81	318.38	318.61	315.3	315.05	317.2	319.61
315.74	316.71	317.05	316.7	317.52	318.62	316.33	319.75	318.76	315.46	317.74	318.25	318.98	318.03	316.13	317.71	319.58	317.33	316.31	317.32	320.95	316.34	317.16	317.97	315.24	316.88	316.72	318.24	318.35	317.59	314.8	315.07	316.02	320.62	318.29	318.16	315.6	315.05	316.49	317.72	316.58	317.12	318.74	318.59	316.96	316.05	316.64	316.57	314.68	317.13
311.71	310.91	311.97	314.37	310.37	313.08	313.99	312.93	315.32	311.3	312.54	312.72	313.36	313.5	312.36	313.72	312.26	309.99	308.51	312.08	312.87	313.27	313.22	311.62	311.35	313.22	312.96	310.26	310.86	313.27	314.39	312.42	311.42	311.27	309.8	311.24	311.64	311.85	312.45	313.12	312.74	313.5	312.65	311.73	312.57	312.55	313.85	310.61	311.06	309.86
313.23	314.4	315.36	315.93	316.49	315.07	313.72	313.65	317.83	313.04	316.72	313.61	315.08	315.35	314.3	316.37	312.89	311.76	315.79	313.76	315.5	314.34	312.97	315.77	312.9	313.58	317.43	313.86	314.9	316.62	314.91	316.53	311.13	314.23	315.01	312.71	312.23	314.48	315.3	312.8	317.57	312.04	316.66	314.25	313.37	318.49	316.06	314.71	313.76	313.01
305.58	303.57	303.24	307.25	306.5	306.39	303.99	305.99	307.03	304.7	305.75	305.2	303.46	306.77	302.6	306.81	304.55	306.31	307.07	304.69	304.33	306.64	305.27	305.83	304.65	306.75	308.44	305.31	305.79	304.87	307.09	306.83	306.47	303.97	306.77	306.13	304.8	303.02	305.34	307.15	304.16	305.29	305.56	303.33	304.62	307.24	304.3	305.77	304.86	304.19
322.83	323.93	324.96	324.87	322.63	327.14	324.26	324.55	324.15	324.98	323.84	322.32	324.21	324.64	325.5	323.94	326.24	322.38	322.04	325.2	324.55	325.07	326.25	324.32	326.8	325.03	324.12	325.31	327.12	322.64	325.68	324.29	324.89	325.36	323.73	324.17	322.44	325.82	325	325.81	323.67	325.82	325.27	324.08	324.25	325.87	325.05	323.84	324.19	324.15
317.59	316.76	315.85	315.98	317.15	317.15	318.74	318.93	317.1	318.79	316.61	314.06	315.33	316.29	316.4	318	316.97	316.54	318.48	317.89	318.99	318.21	318.83	315.88	317.03	317.11	318.87	316.89	315.52	315.44	319.97	316.81	318.23	314.42	317.53	317.13	316.91	317.57	316.32	317.27	317.18	318.28	316.04	316.35	317.13	317.25	316.36	316.53	317.76	317.63
296.6	294.72	295.49	294.69	294.44	293.73	297.2	296.96	295.94	294.49	295.91	292.32	293.49	295.08	293	295.87	293.89	294.17	294.88	294.08	294.67	293.01	294.22	295.57	296.21	295.09	295.63	297.72	294.34	294.36	294.04	295.98	293.48	294.5	295.5	296.79	294.45	295.07	295.77	295.98	294.44	296.33	294.67	295.58	292.96	295.55	294.19	293.93	296.15	295.34
304.62	304.14	302.57	306.34	305.96	306.26	305.06	301.12	303.17	307.65	304.12	305.42	304.69	304.11	304.01	302.3	302.92	305.71	304.15	304.72	304.07	302.06	302.35	305.08	306.42	301.96	303.11	305.55	305.57	302.31	303.85	304.29	300.61	300.6	303	302.99	303.16	301.26	305.51	303.53	305.26	303.43	305.83	303.39	302.23	304.29	304.94	305.12	302.75	304.33
314.14	314.92	316.32	313.9	315.37	314.27	318.03	314.91	314.09	315.51	312.84	313.35	314.65	314.15	316.7	316.51	312.62	316.44	316.89	318.53	311.98	315.37	313.76	313.98	313.3	316.09	315.15	314.26	314.71	315.35	312.96	317.61	314.7	316.66	316.04	316.7	314.85	315.38	314.95	316.38	314.6	316.62	314.59	316.7	313.48	316.92	316.88	315.67	314.16	315.29
302.6	303.48	301.49	305.31	303.01	305.07	300.93	302.7	301.1	304.2	302.7	302.78	305.66	300.97	303.36	302.38	304.19	300.93	303.88	303.47	300.77	300.82	302.02	304.29	302.15	301.82	302.32	303.15	302.1	301.87	300.69	302.39	302.64	303.14	305.62	305.84	303.67	299.49	303.09	301.37	302.65	302.82	302.49	303.7	301.94	303.71	301.51	303.14	302.52	301.52
307.28	305.63	305.31	305.89	301.76	303.3	304.52	306.29	306.56	304.79	303.73	305.01	301.74	305.99	302.56	303.5	303.65	303.6	304.19	305.47	308.69	303.94	304.36	304.01	305.65	305.5	304.08	305.87	303.86	307.71	304.47	304.48	303.9	303.89	304.22	307.4	303.76	304.53	304.22	308.53	305.89	301.87	307	303.83	304.51	305.55	305.75	305.87	305.49	305.66
303.19	299.99	303.26	304.28	305.71	304.33	307.39	302.84	304.41	306.67	304.23	305.85	304.24	304.49	303.6	304.62	302.41	304.13	302.68	303.9	303.83	306.09	305.5	301.69	304.2	306.07	305.1	306.04	305.67	305.02	304.5	304.2	306.31	305.49	303.4	304.31	306.87	303.89	305.34	304.79	304.61	303.86	302.74	303.13	304.3	304.83	305.24	305.46	305.41	303.31
303.69	305.05	308.54	303.89	305.23	303.44	304.43	304.03	305.99	307.04	305.74	304.42	302.78	305.59	304.04	304.18	305.51	305.13	304.27	306.75	304.48	303.55	307.44	304.89	304.03	305.29	304.75	304.25	303.72	305.67	303.99	302.24	305.31	306.05	303.28	306.94	304.42	304.49	306.47	306.59	306.52	304.58	305.65	305.11	305.03	302.32	305.73	302.87	303.36	305.34
303.35	302.54	301.46	304.41	301.53	299.65	302.89	302.3	303.21	299.24	305.03	303.84	304.18	302.7	300.85	301.15	298.43	302.24	300.94	301.36	300.57	304.34	300.23	303.07	303.05	302.62	302.48	300.56	301.83	300.93	302.98	302.05	301.91	303.21	301.04	304.64	302.82	302.25	301.75	300.52	301.25	303.05	303.38	303.8	301.96	301.63	302.73	305.05	300.99	301.38
302.3	296.62	298.07	301.73	300.74	298.19	302.33	299.35	301.32	298.56	300.43	300.36	299.63	300.82	299.15	303.01	299.45	300.45	299.15	300.41	300.02	303.48	300.44	303.61	301.68	299.84	299.77	299.39	300.31	299.15	302.28	300.59	297.69	302.81	300.73	298.05	301.03	300.93	299.52	300.51	300.12	299.7	301.02	298.28	302.47	302.05	296.7	301.77	301.18	301.09
317.43	315.85	315.26	316.26	315.83	316.47	314.73	315.5	317.17	316.37	317.55	316.41	316.82	315.65	317.59	316.96	313.13	319.46	317.49	314.98	314.71	315.91	315.99	315.03	314.31	315.53	318.88	316.28	316.15	316.78	318.02	316.45	318.01	315.84	315.13	316.9	314.08	317.59	314.89	315.7	314.98	317.65	316.04	316.58	314.96	313.11	315.36	314.81	313.83	317.86
313.25	315.24	315.21	313.78	313.67	314.98	313.31	314.65	311.86	313.88	312.4	314.56	312.39	313.71	312.88	314.09	314.9	310.17	314.08	314.76	314.36	313.76	312.67	313.2	313.31	315.8	315.83	313.27	313.77	315.35	314.61	313.62	313.12	313.79	314.27	314.33	313.23	315.94	313.93	316.33	314.64	313.6	315.87	316.23	314.6	312.11	317.12	311.96	312.77	315.78
302.21	300.97	299.94	300.27	299.66	301.87	303.54	302.75	301	302.22	301.29	297.98	302.41	299.93	301.25	298.91	302.53	301.51	302.71	299.72	300.83	297.63	301.73	302.31	299.39	301.6	302.09	301.41	302.22	302.14	298.57	299.86	300.72	299.21	301.81	301.88	299.67	301.84	300.35	304.01	301.01	298.47	301.85	301.04	298.99	299.72	302.98	299.25	300.04	300.67
311.18	314.65	314.93	312	313.22	313.96	315.58	313.65	313	316.03	314.52	315.17	314.9	313.32	314.5	314.4	311.99	312.52	314.95	313.48	313.56	314.11	315.86	312.88	314.77	314.89	313.19	314.66	313.21	315.5	310.96	312.44	313.41	312.73	315.18	314.33	316.58	313.3	315.38	315.23	314.65	315.46	311.34	313.48	311.27	316.07	313.22	312.99	312.92	312.57
317.23	318.11	315.32	318.22	318.12	317.67	317	316.38	320.07	319.58	318.86	319.27	319.08	316.55	320.9	314.83	319.03	318.53	319.91	317.51	317.1	315.45	319.24	318.94	318.32	316.08	317.94	319.95	315.8	319.26	317.33	319.07	316.18	317.45	320.64	319.37	317.43	320.51	316.88	317.8	317.9	320.17	317.3	317.59	318.5	318.5	316.46	317.13	317.01	316.45
317.13	318.93	319.08	315.25	318.29	319.36	318.08	320.45	318.72	317.38	319.42	320.37	318.3	318.3	318.82	318.2	317.12	318.44	320.48	316.33	319.1	316.91	319.21	315.33	319.95	318.49	319.85	315.25	318.66	320.07	317.04	316.82	320.55	317.87	320.27	320.12	318.89	316.75	318.35	318.04	317.72	317.17	319.84	320.29	320.34	319.16	320.16	317.51	313.83	315.57
302.6	303.03	303.43	302.97	303.1	300.89	299.9	302.41	300.08	302.69	302.86	304.96	304.48	303.2	301.95	302.27	303.97	303.1	301.19	302.08	302.52	302.85	301.03	300.41	303.51	301.29	302.05	302.11	303.51	303.67	300.87	302.55	301.36	303.07	301.78	304.71	302.94	301.66	304.02	302.93	304	300.78	301.56	302.47	301.71	303.01	300.14	301.59	303.5	300.71
318.15	319.77	318.05	318.85	322	320.99	318.25	318.47	317.9	317.96	316.38	320.2	315.9	317.87	317.76	320.17	318.99	319.25	316.34	315.08	320.41	316.99	321.49	319.33	317.3	317.38	320.06	317.07	316.43	318.19	318.53	320.25	318.22	320.77	315.24	318.57	318.33	314.24	317.91	318.97	319.32	319.68	319.78	320.29	318.31	317.33	316.12	317.14	317.91	318.87
307.64	308.17	308.32	308.94	305.81	306.75	309.04	309.74	308.81	308.67	309.31	310.34	309.53	308.6	308.82	308.18	308.81	309.59	309.44	310.45	309.91	308.07	307.26	308.74	310.3	310.06	310.82	307.69	309.29	309.38	308.17	310.37	309.67	309.65	307.97	310.16	306.54	308.24	310.69	307.68	310.35	306.17	308.92	309.92	308.23	309.47	308.57	309.17	309.9	308.96
305	304.52	305.52	304.99	304.66	305.77	307.27	306	304.61	307.39	305.46	307.36	306.74	305.47	306.72	305.26	306.08	307.01	303.05	305.96	304.66	306.49	306.87	305.01	308.73	304.22	305.27	304.19	306	303.92	304.16	305.13	306.96	307.34	302.68	307.43	305.64	305.05	306.77	306.96	305.31	304.3	305.14	306.17	306.33	306.27	304.69	304.83	306.74	305.26
317.29	316.57	315.65	319.25	316.75	319.18	317.79	318.33	317.99	316.76	320.06	320.56	316.33	317.73	316.89	317.43	317.41	317.59	321	319.59	317.93	318.69	319.47	319.66	317.94	318.43	320.92	316.84	316.96	316.4	317.87	317.2	317.06	317.92	319.89	318.12	317.26	316.88	318.07	319.02	316.72	317.96	317.4	317.57	317.94	318.73	320.65	319.16	319.51	320.96
325.84	326.64	324.97	323.76	326.36	326.36	323.29	325.81	327.31	325.33	326.56	323.87	325.31	323.12	324.63	324.76	323.82	324.6	324.39	327.85	323.53	325.29	323.34	322.73	327.05	322.87	324.39	327.21	324.29	324.6	328.64	324.97	325.9	323.9	325.52	323.78	325.17	323.8	325.52	323.64	324.31	327.5	322.24	324.21	323.09	323.25	324.47	325.12	323.38	325.38
293.58	294.59	298.12	295.45	292.91	294.08	295.18	294.47	295.6	293.45	294.51	292.54	292.45	294.67	296.11	293.1	294.89	295.76	293.57	293.88	291.91	294.22	293.7	294.8	294.16	294.43	292.11	294.31	293.96	291.81	295.01	295.12	295.84	294.24	294.7	294.37	293.69	294.65	294.2	297.96	293.27	293.64	294.18	293.57	292.82	292.72	293.84	293.32	294.28	294.75
318.15	319.61	319.93	317.42	320.57	314.6	318.26	318.33	320.67	318.4	317.36	319.14	319.6	320.46	318.9	319.09	317.12	319.96	315.83	320.63	318.77	318.56	318.12	318.7	318.75	318.62	319.68	318.76	319.41	317.48	318.33	317.11	317.69	317.25	316.96	318.53	321.02	320.83	319.54	317.65	316.7	319.54	316.97	320.13	319.55	315.98	318.9	318.43	319.67	318.52
313.42	313.16	312.8	315.49	313.54	313.04	312.81	313.47	313.06	315.12	316.48	312.35	312.19	313.06	315.26	312.72	313.45	314.19	315.04	313.41	313.41	313.95	311	313.52	313.93	314.2	313.58	312.66	313.69	313.1	314.15	314.84	313.78	313.69	312.98	314.63	314.89	313.94	313.33	312.89	313.96	313.92	314.01	311.26	315.2	313.97	313.51	316.84	313.81	314.7
304.33	301.07	304.3	303.98	302.86	307.55	304.76	304.42	305.19	304.9	303.56	305.79	306.04	304.02	306.63	305.73	303.89	304.79	305.54	302.86	307.76	305.08	302.99	302	304.87	303.87	305.22	305.41	305.39	306.39	303.74	306.33	304.85	304.59	308.37	306.56	306.71	303.34	305.76	303.66	303.51	305.93	303.43	304.06	306.16	304.66	303.94	304.59	304.35	305.55
326.41	325.99	323.04	325.4	322.24	323.79	324.93	326.15	324.56	324.49	323.85	325.15	326.43	324.51	325.72	324.41	324.89	325.37	323.33	324.74	324.06	324.3	325.15	325.56	325.68	323.41	325.96	324.42	325.38	323.14	327.04	324.22	324.59	323.7	323.53	326.8	325.94	322.73	323.57	327.84	326.99	323.82	325.52	327.66	324.31	325.99	326.07	327.46	321.33	323.69
325.59	324.34	328.55	324.43	324.23	325.08	324.96	326.15	323.93	324.95	326.79	323.02	323.85	324.69	326.61	324	326.84	325.19	324.33	325.3	327.44	325.47	326.2	323.08	324.95	326.17	321.98	327.78	324.13	325.04	323.62	326.45	326.05	328.23	325.87	324.78	325.61	324.59	326.25	326.74	325.01	324.68	326.55	326.57	325.51	326.49	324.9	325.61	325.27	327.15
302.19	302.79	302.67	304.27	299.33	302.74	301.68	302.95	302.83	302.1	302.01	303.78	305.52	302.95	301.97	300.3	305.22	301.25	302.65	303.71	304	304.12	302.46	302.77	305.27	305.47	302.6	302.25	303.93	304.51	305.11	302.24	301.27	302.96	306.11	303.53	300.67	303.14	301.75	302.52	301.55	304.24	303.98	302.65	303.9	303.98	304.35	301.19	306.59	302.62
294.77	293.03	294.63	295.98	293.75	293.21	294.77	295.73	293.95	296.61	294.24	296.12	293.9	294.55	294.44	293.56	296.6	293.33	294.64	296.09	293.98	295.34	297.54	293.91	294.06	295.02	294.82	296.69	295.8	293	293.12	295.86	296.78	297.11	296.1	294.52	295.89	294.22	293.43	296.23	292.38	294.19	293.72	295.09	296.11	295.05	293.64	298.17	295.22	292.61
316.1	315.07	314.09	312.99	314.55	313.62	312.36	314.64	313.42	311.58	312.6	313.35	313.97	315.85	313.98	312.22	312.31	315.54	314.34	315.25	315.42	314.19	312.14	313.85	314.86	314.31	313.46	312.89	314.25	315.48	316.02	316.23	314.38	313.16	312.78	316.95	311.47	312.08	314.7	314.23	311.72	315.11	315.34	315.36	314.12	313.38	313.93	314.7	313.37	312.89
296.32	296.43	298.64	295.16	298.32	294.84	296.8	297.55	296.19	295.7	293.46	294.78	294.16	296.92	293.61	295.65	291.71	294.2	294.51	294.44	293.87	295.81	297.25	297.24	296.49	295.65	295.17	294.62	297.25	294.93	294.33	294.51	295.64	295.52	293.89	297.04	295.18	294.69	296.42	295.42	293.83	295.44	296.15	295.12	295.99	296.5	296.37	296.17	294.42	292.39
314.61	312.33	315.06	315.91	312.58	315.81	315.14	314.34	315.59	314.29	314.85	316.69	312.48	316.06	314.7	315.33	316.74	315.83	317.45	316.1	314.67	315.29	314.48	315.13	315.43	311.24	314.66	315.65	312.63	317.26	314.62	315.99	317.61	316.25	313.49	315.18	315.99	313.17	312.94	314.36	313.99	314.89	313.29	315.36	317.07	315.8	315.08	316.85	315.16	316.99
313.84	315.05	315.01	312.31	313.31	313.26	311.6	312.66	311.27	312.36	310.28	314.4	315.27	311.12	313.6	312.85	313.61	313	313.29	313.88	314.69	312.73	314.61	315.05	312.27	312.96	314.6	310.3	313.1	312.83	312.92	312.34	310.92	312.69	312.79	313.69	312.74	313.85	312.38	315.23	314.89	311.81	313.99	313.97	313.41	311.29	313.11	312.03	313.07	313.08
317.01	318.4	317.72	315.59	317.99	317.39	319.11	318.94	318.52	314.44	316.71	317.84	319.59	320.11	319.1	317.72	317.23	317.79	317.73	318.47	319	315.54	321.13	317.05	319.96	319.14	320.71	316.88	316.98	321.26	319.14	317.35	318.35	320.08	318.21	317.98	316.8	316.63	317.92	319.72	317.87	317.3	318.61	317.5	318.89	320.32	318.7	317.84	316.66	316.96
299.07	295.9	295.13	296.5	296.16	295.94	295.4	295.84	298.53	297.2	298.34	297.51	297.3	297.52	295.77	293.52	294.06	296.26	297.56	298.29	295.64	296.72	298.14	299.48	296.47	296.31	296.4	297.16	298.7	295.97	296.2	296.67	297.28	296.98	297.73	294.6	298.34	297.39	294.16	294.97	298.05	299.71	296.94	296.82	296.24	296.45	294.24	297.78	296.57	294.46
320.01	320.59	322	320.8	318.19	320.8	322.93	322.76	317.77	320.13	318.95	317.61	319.11	318.15	317.35	318.34	318.5	318.88	315.81	319.67	318.94	318.87	319.58	317.99	319.52	318.74	317.6	320.82	319.04	319.94	320.06	318.3	316.95	320.95	321.25	319.95	319.93	319.36	318.83	318.31	317.79	318.37	317.63	318.21	321.56	317.6	320.13	319.16	319.48	317.9
310.48	307.39	310.08	312.54	309.11	312.68	310.32	311.91	307.89	310.91	311.05	310.19	309.7	308.23	308.45	311.08	313.52	309.67	306.61	311.35	310.97	309.94	309.79	310.46	312.87	312.08	309.56	311.54	311.91	310.11	307.91	310.8	309.54	310.33	312.55	310.07	311.72	310.05	311.49	312.44	311.56	312.26	309.29	308.87	310.37	309.54	309.6	311.02	310.46	310.63
312.57	314.95	311.36	313.51	312.16	311.22	315.54	313.29	313.22	312.34	313.1	314.52	313.54	315.36	314.94	315.11	312.78	312.25	315.08	313.9	313.85	312.59	315.32	312.93	316.26	314.87	314.48	315.71	315.51	315.86	315.33	314.69	313.18	315.46	313.89	315.2	312.27	313.97	313.73	312.33	312.57	313.13	314.54	314.95	315.24	318.25	314.14	315.34	314.25	314.5
302.34	302.87	303.36	303.6	301.52	300.62	300.52	303.16	302.5	302.06	302.78	302.56	302.51	302.83	304.01	303.75	301.68	302.2	302.53	302.56	302.58	305.57	301.72	303.13	302.24	303.32	301.52	303.42	304.35	301.66	300.48	303.84	305.01	300.88	301.56	302.99	301.31	302.9	302.29	302.2	300.31	300.51	301.78	303.51	303.63	300.48	301.64	303.02	303.13	302.92
301.17	303.2	298.62	301.47	299.75	300.65	301.91	300.89	300.8	298.91	300.33	303.27	299.01	299.89	300.72	302.77	301.01	301.47	300.78	300.33	300.75	302.43	301.22	300.89	299.96	302.99	303.28	299.22	304.27	302.43	299.24	300.64	301.65	300.62	300.77	300.09	302.2	299.71	304.97	301.99	302.41	300.11	301.21	303.65	301.36	301.83	302.44	302.05	300.31	302.52
312.64	312.12	315.89	315.13	314.82	313.57	313.07	314.06	312.86	312.49	313.69	313.25	315.67	314.49	311.88	310.74	314.32	310.57	313.26	312.18	311.78	313.75	312.76	310.84	313.03	314.74	311.68	312.94	313.93	313.35	311.55	314.54	312.76	311.2	312.56	314.02	314.23	312.38	313.98	311.46	311.36	311.82	314.02	314.79	312.13	311.31	314.48	312.5	313.05	311.66
303.72	302.23	303.54	303.52	304.32	302.83	302.74	303.59	304.52	304.34	302.62	306.14	307.22	304.03	303.3	304.04	304.39	305.22	305.12	301.35	303.12	305.2	302.01	303.34	304.07	302.84	306.55	305.24	305.4	303.22	305.08	305.8	305.24	302.96	305.4	305.18	306.46	305.85	307.83	306.13	304.85	303.33	305.16	305.38	303.51	305.05	307.13	304.91	303.22	304.38
307.84	307.63	306.92	307.42	307.06	308.81	307.59	308.23	305.37	307.05	305.74	305.09	308.84	309.29	306.23	307.9	307.41	305.13	308.05	306.3	309.85	307.98	306.48	306.6	308.52	304.43	309.45	308.84	307.76	310.12	310.07	306.68	305.98	308.79	308.3	306.81	308.31	305.84	308.82	307.67	306.52	308.09	305.94	306.7	306.53	307.69	307.77	307.65	304.7	306.2
302.8	305.73	307.15	304.24	302.85	304.44	306.56	304.74	303.87	306.37	305.75	305.47	302.95	303.85	304.88	306.53	303.18	303.75	305.61	303.72	303.5	304.92	303.04	305.51	300.62	304.97	303.99	305.62	304.7	303.25	302.56	304.16	305.35	302.53	304.63	302.7	304.54	303.51	304.92	305.06	304.05	303	303.61	302.79	304.88	305.95	304.96	305.29	305.58	304.08
293.77	295.06	293.47	295.58	293.4	293.25	292.03	292.83	293.76	296.04	294.06	293.9	293.64	292.79	294.71	292.47	294.55	292.81	292.41	295.98	293.41	294.58	294.81	295.29	295.54	293.64	293.2	294.92	293.77	293.55	292.96	295.07	295.28	296.42	295.22	294.94	296.7	295.1	297.11	294.26	295.27	293.84	291.8	293.12	294.98	294.58	294.85	294.29	293.69	294.11
303.67	305.54	303.97	302.89	302.81	302.3	304.68	302.98	303.14	306.35	303.19	304.14	302.91	304.95	302.49	304.36	301.72	304.48	305.97	303.18	305.61	304.9	301.04	302.63	302.26	304.14	305.38	300.67	303.35	304.98	303.8	304.35	302.52	302.82	301.02	303.18	302.82	301.21	302.24	303.4	304	302.83	301.55	303.54	303.4	301.55	301.94	304.45	304.84	301.77
306.29	305.67	304.16	306.03	307.93	306.63	306.62	306.04	305.85	305.16	306.33	306.39	303.96	308.18	306.05	305.15	306.74	307.14	308.12	306.19	308.22	307.46	302.99	306.03	307.09	307.73	305.89	307.59	308.38	308.37	307.15	308.06	306.29	306.78	306.37	305.21	304.97	307.21	306.78	303.3	304.66	306.07	305.66	309.05	309.01	307.81	302.76	305.66	304.15	308.83
305.18	307.22	306.71	305.47	304.04	308.93	306.2	306.15	307.84	305.73	307.12	305.46	309.48	307.72	304.52	305.83	305.32	305.32	307.75	306.18	305.72	305.93	306.67	306.23	306.83	306.63	305.71	304.78	308	306.49	304	306.99	305.45	306.93	306.22	305.51	309.57	305.68	305.84	305.09	305.84	306.23	304.68	307.56	306.7	304.7	306.89	306.63	306.06	308.24
299.41	299.24	299.78	301.5	298.73	301.21	299.04	299.44	302.18	299.84	302.39	301.33	302.05	298.34	301.84	297.74	299.09	299.32	299.12	300.48	297.06	297.47	299.07	300.78	298.61	298.62	301.54	301.66	301.37	300.77	299.41	298.96	302.07	302.45	299.1	302.68	298.48	302.42	299.44	300.21	300.66	300.08	298.21	296.86	300.8	301.62	298.85	300.22	299.45	300.57
295.35	294.47	294.62	296.45	295.44	294.59	296.15	293.46	296.49	294.21	295.9	294.85	295.15	293.98	296.83	296.39	294.38	295.09	293.2	295.75	294.73	294.4	294.5	295	294.83	295.59	296.36	296.7	291.15	297.11	293.58	297.76	294.15	294.14	295.92	293	294.51	295.07	293.38	296.94	293.64	297.19	294.13	295.24	295.56	294.39	293.76	293.16	294.41	297.81
311.16	312.17	309.82	312.43	312.78	310.95	314.03	313.15	312.63	313.08	309.36	311.07	314.37	311.42	313.71	314.82	311.74	311.26	311.49	311.76	311.94	312.46	311.17	311.63	313.76	313.51	314.67	310.97	311.34	312.2	310.72	314.29	313.14	310.83	311.72	312.91	313.44	313.15	310.28	311.54	311.41	312.54	307.5	311.43	313.64	312	312.94	315.2	313.14	311.02
304.17	303	302.37	305.24	305.96	304.04	305.66	301.23	305.09	304.6	303.66	305.12	306.83	302.9	304.3	305.28	306.01	301.9	305.86	302.85	303.66	304.71	303.3	301.72	303.16	302.01	304.49	305.07	301.21	304.12	302.9	304.06	304.29	303.94	304.35	302.66	302.23	303.3	302.83	303.54	301.73	305.17	303.72	303.14	304.81	306.44	305.46	303.44	301.48	300.91
302.4	300.68	302.12	303.92	301.54	302.39	301.19	299.68	301.1	302.29	302.1	302.69	305.66	303.2	300.66	303.4	300.9	302.79	302.27	301.27	301.35	301.74	305.02	300.69	303.38	305.3	303.08	300.29	305.08	301.69	303.95	302.59	300.92	301.72	302.9	304.18	304.98	304.94	301.54	300.97	303.2	301.59	304.94	301.98	302.35	302.54	305.75	302.96	303.43	305.2
314.1	313.22	313.75	313.84	313.14	313.02	315.35	312.18	313.53	312.6	314.38	315.85	314.96	313.67	313.79	313.2	314.91	314.67	314.72	313.29	314.16	313.7	314.53	315.25	313.27	313.23	316.52	314.22	316.04	310.91	315.47	314.52	314.17	313.91	314.75	313.5	314.62	313.24	313.49	314.23	316.09	312.63	315.58	315.9	316.82	316.34	312.5	315.49	317.75	313.03
304.81	305.21	304.05	303.29	305.55	302.28	304.76	304.12	303.41	302.49	304.36	304.44	304.37	305.16	304.32	301.73	303.38	302.8	303.62	303.54	302.86	304.37	302.88	303.23	302.71	302.93	301.48	303.31	301.85	303.17	305.74	303.74	306.48	302.8	302.6	302.9	304.29	301.76	302.94	301.87	302.52	303.23	304.61	305.17	304.62	301.45	302.85	305.29	303.58	306.53
306.05	309	306.19	307.3	307.82	305.11	306.35	307.77	307.79	304.86	306.94	306.51	305.17	306.39	307.32	307.55	307.97	306.96	307.62	308.33	306.51	309.22	302.53	306.53	308.28	306.02	307.16	308.09	308.93	305.83	306.69	307.67	306.49	307.82	305.94	304.86	307.53	306.8	306.86	306.99	307.68	306.12	309.93	307.26	307.8	306.4	308.21	308.15	306.4	307.89
301.33	303.86	303.58	303.14	304.52	303.29	302.04	305.75	304.19	305.32	303.22	302.76	304.23	306.01	303.29	304.23	303.36	302.5	303.7	304.39	306.29	301.59	304.49	303.9	306.63	303.12	306.03	303.17	307.06	302.74	302.67	303	304.4	304.49	303.15	302.39	304.53	304.15	303.84	303.4	306.18	304.69	302.88	304.22	302.01	304.26	305.4	304.15	303.26	304
312.68	312.3	313.01	312.78	313.91	315.85	310.9	313.24	315.17	312.03	312.87	315.49	313.42	312.4	312.65	309.97	314.7	313.44	315.88	311.94	312.41	312.18	312.85	314.79	314.13	311.46	315.68	311.37	313.51	313.76	313.9	312.12	315.49	312.91	312.72	313.53	312.58	312.96	314.34	312.37	312.68	311.84	312.81	312.81	311.76	313.4	315.1	315.17	311.95	312.88
[truncated: 600 more rows]
[truncated: 150 more columns]
