# Supplementary material for: Genetic dissection of main and epistatic effects of QTL based on augmented triple test cross design
Source: PLoS One. 2017 Dec 14;12(12):e0189054. doi: 10.1371/journal.pone.0189054 (PMC5730204; doi:10.1371/journal.pone.0189054)
Supplement: S9 Supporting Information — (ZIP) [file pone.0189054.s009.zip › z5_1750_0.5_5.csv]

296.85	297.69	296.24	292.16	296.04	293.52	296.15	295.12	299.49	293.7	294.37	294.5	293.69	295.14	298.72	292.97	297.31	297.73	295.1	294.58	295.61	293.79	293.02	294.01	294.22	293.14	296.97	292.9	296.53	294.62	293.26	294.55	294.18	294.82	296.57	290.77	295.88	295.21	294.64	294.7	294.09	292.73	298.43	294.93	296.28	294.47	295.17	294.97	292.7	293.4
317.54	316.25	321.09	317.34	322.3	320.01	321.72	315.78	317.04	316.99	321.74	315.76	318.91	321.84	317.47	319.13	321.38	319.69	315.76	318.13	317.82	320.44	317.07	318.21	323.15	315.83	313.92	316.7	322.26	315.12	318.34	316.22	320.98	319.39	317.48	319.16	317.14	320.87	319.2	319.76	320.77	318.79	318.53	317.7	317.8	318.45	317.05	319.98	320.18	316.06
315.56	318.39	316.67	318.64	319.63	319.63	317.81	315.69	317.27	315.8	316.86	317.17	316.83	314.94	316.23	317.91	316.83	318.8	316.47	317.72	314.7	315.59	315.86	315.17	320.3	313.34	315.68	318.18	314.14	316.01	316.43	320.2	314.88	316.48	316.53	315.81	316.75	315.82	317.04	318.66	316.82	317.55	319.74	316.01	316.23	319.42	317.93	318.89	318.91	315.49
313.55	314.62	314.74	314.2	311.6	314.9	312.42	317.61	313.91	315.97	312.63	313.36	314.79	312.31	314.03	313.26	316.74	312.92	314.61	315.36	313.08	313.07	312.03	315.07	312.53	312.22	314.16	316.55	316.5	315.22	317.34	315.26	311.44	314.32	316.35	316.17	312.08	317.62	313.71	316.08	316.26	316.59	310.62	318.16	317.16	319.05	316.46	313.53	314.83	311.77
309.57	312.4	310.44	314.2	312.31	310.14	310.57	313.19	307.93	305.64	308.61	313.23	310.75	313.1	311.87	310.23	310.11	312.45	310.69	308.66	310.28	311.73	312.25	312.81	311.46	312.99	308.78	309.89	311.75	310.4	308.27	309.79	309.22	311.48	310.26	306.57	310.23	309.42	310.93	311.15	313.63	312.72	309.62	308.31	315.9	309.09	310.61	313.36	310.1	306.62
294.08	294.4	295.47	295.71	295.55	294.91	291	292.66	293.33	294.46	295.28	296.96	292.37	294.96	295.88	292.74	296.76	292.69	297.04	292.54	291.02	295.26	296.17	295.32	292.33	295.09	292.83	295.48	293.46	293.57	292.18	294.58	294.48	293.35	292.4	298.11	290.18	294.42	292.38	299.35	294.33	292.62	294.86	291.69	296.78	295.53	292.59	297.62	296.27	292.91
317.3	319.04	318.25	318.28	320.7	321.33	321.13	319.56	318.81	317.99	319.62	318.68	317.32	318.69	318.88	320.18	321.08	319.88	319.6	316.59	321.15	319.73	316.95	318.83	322.02	318.86	319.4	316.77	320.63	317.15	317.06	323.04	321.11	316.82	319.72	315.95	321.19	319.75	319.85	320.27	317.19	319.58	318.77	319.45	317.93	317.07	319.09	318.44	321.5	318.21
309.94	306.42	308.33	307.78	307.42	312.04	304.76	304	304.04	305.96	306.11	302.77	305.41	306.19	306.35	304.53	307.19	305.48	305.66	302.35	308.81	306.11	307.56	307.49	305.6	305.92	305.35	311.01	305.8	303.71	305.24	306.85	305.49	309.66	307.96	307.97	305.8	306.19	308.49	306.93	304.47	304.32	303.29	301.65	307.84	305.86	302.69	305	305.13	305.76
306.26	302.95	306.76	303.28	303.8	306.81	305.01	304.54	307.21	305.28	309.45	305	303.35	305.58	305.03	302.42	304.83	306.67	306.55	307.1	304.92	305.67	309.21	300.61	308.92	308.91	305.61	308.35	304.45	302.52	304.12	306.15	307.15	304.4	303.42	307.45	307.42	303.08	308.77	304.37	305.45	306.8	303.38	306.77	303.1	309.64	306.52	304.79	304.41	307.64
303.3	305.5	304.95	306.74	305.75	304.95	302.45	306.04	308.55	304.8	305.3	307.39	306.16	305.61	306.96	302.98	308.44	306.44	307.6	304.33	305.35	307.49	308.38	306.6	305.68	309.46	306.2	306.6	302.81	306.11	303.34	309.53	305.21	303.8	305.31	308.5	308.04	309.76	302.59	302.94	306.54	304.35	306.88	304.32	308.76	306.83	304.91	304.45	306.65	306.87
309.56	309.67	311.79	308.51	309.82	311.62	313.15	310.59	310.64	309.07	310.64	312.7	310.59	308.17	309.19	308.67	308.97	307.4	308.56	312.6	311.05	308.04	309.27	309.5	312.62	310.23	310.57	311.3	310.74	310.78	309.47	311.72	310.02	312.86	314.93	312.2	310.78	308.93	308.28	310.56	309.91	308.64	306.43	308.48	310.87	309.14	309.17	307.88	308.49	305.67
310.83	312.42	312.11	319	313.34	311.66	312.95	313.95	315.81	314.38	309.92	313.33	315.09	313.92	310.36	314.61	313.43	312.75	310.42	316.92	314.59	315.94	310.64	308.8	312.34	314.74	313.74	311.76	310.36	311.83	314.72	313.37	311.35	316.89	315.83	313.44	314.27	312.87	314.18	311.65	314.03	315.39	313.72	312.02	316.78	313.89	316.29	316.19	313.86	313.93
317.57	317.18	314.37	319.26	318.51	321.51	315.83	320.96	317.34	318.21	315.29	321.06	320.94	319	319.11	318.76	319.95	319.31	321.28	314.55	317.39	320.73	316.1	316.93	315.85	319	315.49	317.34	314.45	315.05	318.49	316.99	316.59	317.4	319.9	317.54	318.93	314.72	317.37	318.37	318.83	316.51	318.17	319.17	319.54	322.5	317.23	318.62	320.94	318.99
325.36	324.71	323.33	328.36	320.96	325.9	322.58	325.97	326.57	326.46	327.51	326.56	328.97	324.09	325	323.5	326.4	325.5	328.25	325.66	327.85	326.53	325.7	325.13	325.76	326.36	324.85	324.36	323.27	323.92	325.03	324.7	326.1	324.3	326.3	326.64	326.2	326.49	326.7	326.26	328.1	322.66	318.86	326.22	326.58	322.38	323.76	323.32	320.92	326.94
305.27	305.99	306.98	305.53	301.8	304.63	302.32	304	302.93	302.34	301.1	301.95	305.29	302.09	303.73	302.81	301.88	302.63	301.84	303.49	303.25	303.79	299.77	304.63	305.69	305.03	303.28	300.98	304.01	301.66	302.83	303.57	302.62	303.89	303.61	306.92	300.41	304.07	303.82	305.15	304.27	304.35	303.46	306.24	305.58	303.07	300.63	305.75	307.03	302.65
315.29	314.27	312.17	319.65	319.52	320.18	320.37	314.86	317.89	312.89	320.04	316.47	318.27	315.63	321.3	316.56	317.67	317.48	314.84	318	321.06	320.26	319.06	319.9	315.15	320.49	316.5	317.4	319.55	319.75	313.62	318.1	317.24	320.19	319.93	319.2	317.16	317.44	320.04	317.33	315.68	319.22	318.96	312.8	320.35	316.1	316.33	314.24	318.84	316.35
299.94	301.47	298.66	303.06	299.19	299.76	300.05	301.18	299.06	300.03	299.87	299.64	299	299.93	299.27	301.68	298.47	301.97	300.25	298.6	300.17	299.87	302.1	297.6	299.44	299.3	301.41	298.64	300.04	299.33	301.44	299.56	298.56	300.67	300.57	299.6	300.89	298.12	298.11	298.45	300.04	298.24	300.53	298.98	301.9	299.14	302.34	301.4	299.34	298.75
306.97	305.37	302.49	306.02	308.1	307.11	305.38	306.06	305.59	307.14	301.88	307.47	306.2	306.53	306.86	305.57	302.3	306.09	307.68	305.9	303.49	308.34	305.99	305.12	304.08	303.82	304.5	304.71	307.49	307.98	307.78	305.32	304.25	305.16	299.07	307.3	304.68	305.81	307	305.94	308.59	305.42	304.35	305.15	307.11	305.96	307.49	305.46	304.94	306.34
307.01	309.24	311.54	310.89	309.53	311.15	307.62	307.47	309.71	310.4	305.93	309.46	308.63	307.23	307.85	310.13	308.7	307.51	308.57	307.9	309.07	309.79	310.2	304.55	307.45	311.12	305.41	309.74	310.16	307.76	308.68	309.63	305.29	311.5	308.17	305.36	309.75	312.15	309.37	310.82	308.69	306.7	310.23	310.61	310.61	309.57	308.09	307.96	305.26	305.6
295.63	299.5	298.51	301.88	303.49	302.21	302.73	297.69	297.92	299.65	299.7	299.08	304.67	304.33	297.35	301.08	294.8	301.05	302.07	296.36	300.97	299.16	300.12	294.73	302.61	296.75	296.05	300.35	301.39	297.89	296.38	296.26	303.56	297.28	300.16	300.77	299.59	300.31	297.86	300.31	297.86	300.24	301.44	301.64	297.57	296.55	301.67	301.63	299.43	297.91
293.97	292.28	296.05	293.29	296.34	292.54	298.38	295.76	297.83	295.91	295.5	291.11	294.22	291.62	293.64	290.78	296.55	293.73	293.7	296.62	294.98	296.3	293.66	291.66	296.86	295.09	297.06	296.31	292.33	295.45	294.28	293.61	293.07	294.38	294.78	289.93	297.59	295.22	295.15	293.94	294.43	295.89	299.35	290.98	295.39	292.02	293.28	296.42	294.37	290.01
305.94	307.19	306.87	305.85	307.06	304.9	305.74	307.83	301.21	304.01	305.44	301.53	302.44	305.04	303.3	301.17	303.5	309.35	307.65	307.11	303.64	308.22	304.44	307.27	306.87	307.61	305.09	305.14	305.29	304.6	301.71	303.86	303.11	308.4	306.91	304.92	298.98	308.59	307.99	305.59	304.57	304.16	306.07	303.73	304.45	304.36	306.84	304.81	304.4	308.42
310.67	309.89	311.76	308.45	305.55	311.29	310.18	308.4	308.08	311.71	308.87	311.35	308.25	310.52	311.54	307.84	312.87	314.07	307.26	308.6	308.42	309.06	311.82	307.29	306.8	311.93	313.17	311.75	311.09	309.67	311.59	307.23	309.26	308.3	311.59	309.82	310.76	306.92	309.64	308.83	311.35	306.32	310.14	310.87	313.05	314.13	312.23	313.01	310.82	310.3
307.39	307.21	305.32	308.88	304.35	307.94	307.57	311.07	303.82	308.08	306.32	308.48	305.01	306.87	307.04	306.46	304.62	306.58	308.62	304.26	305.25	303.45	304.97	305.79	305.12	304.06	309.15	308.33	307.03	304.77	306.09	305.71	308.67	306.92	306.59	307.23	305.59	300.56	303.54	308.48	307.31	307.06	306.16	308.92	306.38	306.78	308.57	308.14	306.1	302.28
314.41	315.85	314.74	310.94	317.17	312.98	312.76	315.45	312.9	311.61	315.82	313.09	315.15	317.87	314.84	313.1	313.66	315.51	315.21	313.27	310.05	317.62	312.59	313	314.84	315.47	310.4	314.13	314.44	312.34	314.83	313.14	313.34	314.84	312.99	318.73	315.43	310.02	314.46	312.75	318.63	312.99	314.44	317.93	315.22	312.79	316.66	311.05	314.64	315.51
319.85	316.88	316.77	316.67	316.78	316.24	314.98	318.58	318.34	317.46	320.13	317.06	315.6	320.41	316.64	317.37	315.01	319.11	318.45	320.11	317.79	319.68	317.06	318.8	316.12	319.23	319.78	315.81	319.13	315.25	320.27	319.34	323.13	320.67	317.06	316.06	318.56	320.36	317.47	317.82	315.91	319.62	316.67	315.6	319	319.61	317.31	319.22	317.75	319.47
304.85	300.67	299.83	303.24	305.67	305.46	304.78	305.06	301.04	304.31	303.94	304.59	299.61	303.41	303.86	304.29	300.28	302.54	303.43	302.8	302.96	303.3	301.9	304.6	302.79	302.02	301.58	303.04	304.12	300.32	303.46	301.94	303.81	306.27	305.07	304.04	302.84	302.94	301.94	303.2	302.06	303.79	302.59	301.86	302.52	302.77	305.36	300.57	304.36	303.15
310.99	313.34	314.12	311.39	316.25	313.09	312.49	314.03	315.67	311.53	316.32	312.76	313.05	312.44	313.3	310.8	311.59	315.51	319.2	313.7	315.33	315.35	312.25	308.86	311.53	309.49	312.62	313.94	313.56	311.52	314.59	313.89	314.49	312.52	315.16	310.76	314.85	314.19	315.31	312.67	314.93	316.98	314.72	313.39	311	312.19	314.59	313.67	311.75	314.36
292.68	293.7	295.35	296.78	294.82	293.84	293.33	295.75	294.11	289.3	294.68	293.98	292.45	292.91	295.52	290.25	293.25	293.4	296.05	295.98	294.02	297.6	291.92	293.72	294.53	293.89	294.93	297.97	296.53	293.49	295.17	295.6	298.32	293.65	296.2	293.5	295.01	293.73	295.34	294.37	293.67	291.61	295.86	291.85	294.85	295.63	291.64	297.41	293.65	293.14
304.63	304.15	305.53	300.66	305.47	303.4	304.69	304.4	301.52	303.97	303.5	304.73	302.98	301.43	304.23	306.89	305.75	300.12	302.42	305.23	306.78	303.58	302.26	307.75	302.47	305.18	305.49	305.77	305.61	305.8	305.89	306.26	302.92	306.27	304.64	305.74	305.56	306.18	307.56	303.71	305.95	303.31	302.29	303.63	304.96	303.46	300.54	306.43	303.76	304.02
312.01	316.26	315.3	316.26	314.09	312.37	311.36	314.68	311.13	311.9	313.7	312.42	315.42	313.21	317.52	313.08	312.48	317.82	310.62	312.34	314.75	313.73	311.64	313.63	312.31	314.37	313.18	314.21	314.47	312.85	312.03	313.34	314.75	311.38	314.45	313.49	315.18	310.9	314.26	315.13	315.19	315.45	316.96	313.22	313.5	315.32	314.68	313.55	313.86	310.32
314.73	311.92	313.67	313.16	312.28	312.16	314.73	314.15	312.13	312.18	311.82	315.65	313.16	317.54	312.51	315.73	312.98	314.31	314.18	314.39	312.77	313.29	315.39	312.31	312.56	313.43	309.8	315.95	312.04	312.99	314.06	315.39	312.89	314.23	314.11	314.86	313.02	314.81	312.51	316.3	313.29	313.27	312	314.42	314.85	316.39	313.04	314.39	312.79	312.05
308.4	305.59	307.01	304.56	304.66	307.39	304.01	305.91	302.44	307.17	306.46	307.74	306	306.5	307.94	306.93	306.91	307.15	306.55	306.04	304.74	305.25	302.63	307.97	304.76	304.14	309.25	306.84	308.88	303.73	302.63	306.15	310.46	307.98	305.72	309.66	300.13	304.82	307.04	304.11	306.55	306.52	307.22	305.29	306.53	304.27	305.29	308.12	308.5	307.2
317.6	315.31	314.44	315.73	314.18	315.75	315.21	316.97	318.02	313.11	317.25	314.41	316.59	316.94	314.8	314.07	316.88	313.98	319.12	317.55	314.83	314.29	315.91	313.88	312.31	313.58	318.41	316.37	318.69	318.35	315.63	315.9	317.36	313.83	314.55	315.99	312.97	316.57	315.57	314.04	315.37	317.22	313.95	317.84	317.06	312.15	317.12	318.03	319.35	314.49
317.56	313.44	318.46	319.27	319.22	321.63	318.7	319.43	318.68	316.54	320.73	319.63	320.58	317.19	318.55	318.27	319.12	315.72	320.38	317.58	320.61	319.62	318.56	318.82	320.6	321.42	321.92	320.5	319.28	322.2	320.53	320.64	317.74	319.55	322.87	318.5	315.97	320.4	317.58	317.7	318.22	318.11	321.3	322.17	322.66	321.12	317.14	317.55	319.55	319.76
311.26	313.85	312.31	314.55	309.92	311.88	311.48	314.98	309.88	312.81	312.91	310.69	311.17	315.58	312.04	312.17	314.03	311.85	312.86	315.71	307.3	311.16	312.6	314.83	313.61	312.67	312.16	314.97	314.8	310.78	313.94	313.5	313.54	315.13	317.41	313.18	313.23	312.21	313.62	311.61	313.05	314.88	312.99	315.96	315.39	310.07	315.37	314.79	313.74	313.76
327.99	326.6	324.06	331.04	327.72	327.34	325.34	332.08	329.35	326.59	326.31	328.89	327.95	327.97	331.4	328.31	329.49	325.76	326.86	330.38	330.34	329.12	328.77	329.38	325.84	328.73	327.36	328.98	329.04	330.32	325.26	328.89	326.72	329.05	327.15	327.86	327.17	327.96	328.39	326.04	331.8	326.78	324.76	328.68	324.97	330.09	328.5	328.02	324.84	329.05
309.78	312.08	313.3	308.24	311.51	309.86	312.8	309.34	307.85	309.68	310.47	308.32	308.48	309.25	309.92	310.57	312.54	312.08	312.52	311.56	309.32	309.86	314.7	308.6	310.42	311.38	311.77	312.31	310.84	310.32	308.59	310.85	311.02	307.77	312.49	310.99	312.58	312.97	313.94	309.81	309.07	309.54	310.06	311.48	308.49	310.6	307.81	310.96	312.39	310.14
307.02	305.56	305.42	307.33	304.16	303.7	307.83	304.74	307.32	303.06	306.94	308.08	303.63	303.75	309.01	306.39	305.64	305.9	309.18	305.55	306.16	303.67	303.98	302.24	305.46	307.96	314.03	303.68	306.44	306.58	307.96	306.99	307.16	306.46	303.29	305.82	306.19	307.86	305.5	306.04	306.16	304.36	302.39	307.15	306.54	303.61	304.22	303.23	306.61	303.64
319.19	316.07	317.37	320.63	320.41	319.68	319.41	319.23	321.32	316.81	322.22	318.04	321.46	315.97	315.27	316.28	316.09	315.77	319.18	319.25	315.96	321.12	316.54	317.82	317.34	318.79	320.24	317.28	317.12	317.49	319.23	316.06	316.53	318.65	321.98	315.02	321.69	315.82	317.38	318.93	319.65	318.15	315.79	318.39	316.1	318.31	321.24	318.77	317.31	319.51
325.02	324.24	326.5	328.46	325.04	322.54	326.43	325.25	325.33	326.36	322.49	327.8	326.49	325.1	326.81	324.83	326.98	326.54	325.69	325.44	325.63	324.76	322.84	327.3	321.51	322.7	328.61	324.49	324.39	325.13	324.57	327.34	321.94	325.36	325.67	326.3	322.07	324.72	325.32	321.94	325.64	323.18	325.08	322.79	326.95	326.76	323.96	323.24	327.46	320.05
314.72	314.22	315.14	316.11	315.37	317.34	313.68	312.75	318.82	318.47	314.99	315.55	312.03	316.64	313.28	315.37	316.03	315.38	315.89	314.72	311.49	317.75	313.36	315.15	314.79	313.54	314.26	316.6	315.97	316.02	316.52	318.19	313.61	316.54	315.05	314.97	313.89	316.8	313.86	315.4	314.84	315.5	316.14	314.61	315.42	312.82	310.96	315.51	315.56	316.8
300.16	301.85	301.55	299.97	299.29	299.88	301.49	301.78	300.83	301	300.41	300.97	300.74	299.35	299.7	299.26	302.71	300.83	299.88	303.85	303.53	300.39	300.01	302.07	302.53	300.66	299.46	301.49	302.7	301.63	302.34	302.08	301.37	302.32	304.75	299.7	301.14	300.1	301.75	302.39	300.92	300.41	300.83	298.94	301.47	300.09	299.64	296.55	297.47	299.77
311.56	311.03	308.63	310.38	309.76	309.65	310.01	310.49	310.81	311.05	309.59	314.03	310.34	309.83	308.1	311.52	309.09	312.08	311.69	310.23	310.16	312.4	311.06	309.5	310.18	311.19	312.11	308.96	309.13	308.6	310.71	313.19	308.61	309.1	309.91	310.26	308.29	310.24	309.92	310.01	310.36	311.05	308.85	313.8	310.92	313.59	311.35	314.19	309.16	311.32
319.56	317.15	319.28	320.27	318.8	319.31	318.57	320.88	319.29	318.86	316.58	315.7	318.87	321.27	319.42	314.37	320.21	319.46	321.42	319.86	319.17	311.91	314.52	320.18	317.11	315.76	318.13	317.73	315.9	316.1	320.43	320.43	317.86	317.05	315.37	315.34	319.43	318.46	322.8	317.42	317.23	318.99	317.38	320.09	314.97	316.81	320.59	320.74	316.89	320.06
295.45	294.71	289.77	293.81	294.32	295.19	295.53	294.93	293.28	292.19	296.05	300.28	296.35	292.96	296.22	295.94	297.9	292.52	297.57	294.26	291.86	291.31	298.01	293.27	293.53	295.5	292.98	297.91	295.39	292.89	295.53	294.92	295.54	293.53	295.66	298.22	296.03	297.8	296.09	297.92	293.92	298.02	292.32	294.14	292.74	294.97	297.57	296.83	292.29	296.58
311.33	310.89	311.95	307.47	309.93	315.46	309.78	308.9	312.19	307.99	308.79	310.5	311.78	310.8	313.17	311.4	310.75	315.87	310.28	310.81	309.7	310.78	311.82	313.67	306.5	313.9	309.48	312.52	311.41	307.2	311.34	308.67	310.61	308.76	307.33	311.48	311.69	314.15	313.02	314.29	312.05	312.19	314.2	310.71	313.93	310.79	311.9	311.05	313.16	313.39
293.3	295.69	294.63	294.71	293.55	298.55	293.43	296.34	296.1	295.82	296.04	294.77	293.28	296.11	293.63	294.95	296.03	292.54	294.76	292.17	292.39	299.37	296.49	295.38	293.89	300.38	294.81	291.8	293.5	294.3	296.16	295.51	294.6	296.03	296.74	294.18	292.35	294.11	296.61	291.68	294.07	297.26	294.77	295.59	294.76	292.03	295.25	294.31	292.74	293.53
316.89	316.06	316.29	312.56	313.24	313.95	310.17	313.54	312.68	312.08	315.66	315.71	316.34	316.66	314.44	315.58	311.83	312.63	316.19	313.17	312.69	312	313.79	314.48	314.6	315.56	311.64	314.44	315.7	314.71	313.08	313.06	313.59	315.39	316.39	314.89	311	313.94	314.05	315.31	312.77	313.53	315.1	316.18	316.5	314.44	316.05	316.15	313.16	313.89
322.76	326.21	325.74	326.38	322.44	324.2	323.18	321.95	322.61	325.03	324.26	325.34	322.82	325.71	325.38	324.77	327.4	326.61	328.19	325.2	322.99	325.29	324.31	328.3	324.4	326.02	326.18	326.04	326.29	328.84	324.3	325.39	326.27	326.57	323.61	326.98	328.33	329.12	326.31	326.49	323.2	329.54	325.9	325.41	327.74	326.43	323.62	327.15	328.44	326.96
313.12	311.18	316.22	313.75	312.98	315.64	311.54	314.02	316.86	317	309.5	315.09	316.96	315.41	315.31	315.86	314.43	314.69	314.49	319.88	317.89	314.88	315.43	314.21	314.02	312.34	316.66	312.71	312.58	315.77	312.91	311.95	316.94	311.55	314.24	315.93	315.8	314.38	317.31	314.42	318.22	315.24	317.08	317.6	311.86	316.99	315.03	313.67	316.46	312.59
326.94	326.49	330.66	327.68	325.13	329.63	330.98	331	326.18	332.19	326.57	329.97	331.86	330.93	330.96	329.1	328.76	327.44	327.96	330.75	327.83	329.97	326.96	328.78	327.9	329.8	330.63	326.9	328.14	330.63	327.86	329.13	326.14	328.28	328.46	326.09	327.89	328.4	329.03	327.19	327.66	328.95	323.75	328.16	328.29	331.14	330.37	326.72	327.57	328.41
310.3	311.69	310.8	311.59	310.42	309.49	312.59	308.99	309.63	312.54	313.25	312.33	307.17	311.3	310.72	310.02	309.31	313.78	307.17	308.91	308.96	309.5	307.81	309.38	310.33	311.34	310.27	310.42	311.95	310.96	313.48	307.86	311.82	310.05	308.01	311.11	309.72	310.19	314.17	309.82	310.82	311.25	309.87	311.96	307.82	309.94	309.03	307.06	308.28	310.2
316.37	313.56	316.5	316.3	313.1	318.13	314.42	315.65	315.49	316.81	316.16	318.22	315.14	313.22	315.1	314.67	314.04	319.8	315.61	314.7	314.46	315.01	316.29	315.33	317.64	316.58	314.94	318.78	315.54	318.67	315.37	316.89	311.95	314.95	315.27	319.51	314.66	314.18	314.08	313.67	317.01	312.18	319.8	316.63	313.26	312.43	314.29	317.83	317.75	316.76
308.1	302.84	303.3	304.88	306.15	305.31	306.83	303.66	304.18	304.14	303.46	307.86	303.07	307.24	305	306.39	303.93	309.3	303.25	303.65	308.01	306.97	305.53	303.07	304.29	308.84	305.63	304.4	303.55	301.5	302.04	305.4	305.73	307.48	308.8	306.27	306.82	306.98	308.74	304.36	304.75	304.46	302.52	308.32	305.41	305.91	304.33	301.67	308.48	305.24
317.33	316.05	317.11	318.14	317.53	320.04	318.56	320.44	316.91	320.23	318.63	315.29	318.32	316.29	323.09	318.34	316.87	318.2	318.29	313.77	320.81	319.92	322.39	318.41	320.5	320.66	318.02	318.86	319.58	319.71	318.54	320.41	317.67	319.94	319.72	320.05	316.06	317.49	316.44	314.27	316.67	318.52	322.84	316.86	315.73	317.47	318.52	317.68	319.61	317.83
302.69	300.84	304.41	302.53	304.31	303.16	305.87	304.43	302.84	301.68	303.39	303.23	303.74	303.08	308.36	305.25	305.42	305.46	303.29	304.32	300.21	304.06	307.41	306.9	300.83	304.31	303.45	302.12	303.87	304.56	303.87	308.23	302.53	301.52	306.05	309.97	302.82	306.09	303.49	302.52	305.23	305.16	304.89	302.96	302.91	306.13	302.62	301.84	303.16	304.7
318.37	317.14	315.07	316.2	320.83	318.52	316.53	316.81	322.75	318.96	312.88	319.18	322.08	320.81	318.98	318.54	318.15	319.67	320.43	319.72	318.42	316.43	318.82	313.89	317.46	322.03	314.64	317.06	317.8	316.49	318.62	317.05	318.96	318.61	314.76	316.17	315.49	320.47	316.46	318.65	318.48	314.73	319.53	320.84	315.39	318.93	318.29	321.47	320.25	319.52
314.23	312.81	318.91	318.82	313.79	313.81	315.75	315.02	314.93	315.86	317.08	314.55	315.57	316.79	316.26	316.85	311.52	317.52	313.26	313.71	316.29	315.22	313.53	315.1	314.54	314.6	317.23	312.59	313.79	316.66	315.36	315.47	315.98	312.82	318.19	312.89	315.47	312.94	316.61	312.29	315.32	317.17	316.04	316.42	312.94	313.05	312.18	314.65	315.16	319.4
324.74	326.41	329.2	324.96	326.65	324.59	323.03	322.77	326.97	325.95	324.35	324.69	326.06	325.18	323.54	322.23	323.98	324.39	323.27	326.2	324.04	323.68	327.1	325.06	324.69	325.99	322.48	323.62	324.3	324.79	329.55	326.54	325.21	323.24	326.3	326.2	324.72	324.83	327.25	323.91	324.24	324.05	327.5	328.99	320.93	321.14	323.95	325.72	322.65	326.31
302.56	301.01	302.75	305.65	302.65	304.98	303.54	305.31	301.67	300.17	304.6	301.4	305.61	306.31	303.57	302.32	304.15	303.71	302.71	303.31	298.03	305.02	304.27	300.33	303.53	303.6	303.87	303.94	301.8	303.48	304.12	301.62	300.45	302.24	305.92	302.49	305.78	304.87	303.92	305.5	300.83	306.59	304.56	305.24	303.1	303.54	304.75	301.27	304.95	305.26
311.91	310.41	310.52	308.2	312.31	309.59	313.95	307.38	312.89	309.56	307.33	313.28	309.66	311.65	309.64	309.44	313.7	314.04	312.1	311.9	313.02	313.81	312.28	311.39	312.28	313.84	308.1	310.92	310.68	308.6	309.53	307.55	310.85	310.9	306.18	311.53	310.41	312.23	307.81	312.69	310.49	305.92	311.97	310.45	309.23	309.27	309.82	311.26	310.95	310.34
304.59	303	306.96	306.39	309.35	305.85	306.03	304.44	302.03	302.87	302.51	304.74	307.42	305.03	303.23	305.9	305.54	305.3	304.75	306.46	302.17	304.27	302.42	303.54	303.48	300.11	305.3	305.29	303.61	304.24	302.91	306.75	307	303.06	305.98	303.8	302.97	303.5	298.59	305.15	304.01	307.04	304.04	304.26	305.95	304.39	302.89	302.94	305.59	303.77
304.18	308.02	305.96	306.11	309.35	305.85	307.26	303.61	304.62	309.82	305.09	307.12	305.78	305.1	303.17	304.08	303.51	304.49	307.8	302.74	305.78	306.61	309.04	301.56	304.76	303.92	304.12	308.91	303.57	306.11	307.29	309.03	306.7	306.47	308.65	307	310.69	308.2	309.14	306.4	305.2	308.32	307.23	305.77	307.96	302.61	307.42	307.13	306.97	308.29
319.29	318.72	316.42	319.48	317.85	316.85	314.65	319.04	320.17	319.87	315.62	316.92	317.66	315.75	318.7	316.44	314.78	318.4	318.88	315.86	320.7	316.79	316.5	319.54	320.38	317.03	319.12	315.92	315.33	314.73	314.45	318.62	315.79	318.12	319.11	320.08	316.96	319.76	317.33	317.13	315.68	315.34	317.41	317.14	317.29	316.88	317.54	315.46	315.7	319.64
303.55	303.01	306.31	305.45	306.56	306.88	304.34	309.09	308.18	308.45	305.37	307.59	304.43	307.52	304.06	307.75	301.94	307.17	308.35	302.51	306.77	306.72	303.63	307.51	305.08	303.4	308.98	309	306.12	307.61	308.51	306.89	304.63	309.66	306.95	306.84	305.91	304.9	308.68	306.58	305.49	307.57	306.9	306.27	304.62	305.33	307.16	306.72	307.79	309.19
308.02	308.76	308.4	308.2	309.6	305.64	307.62	307.28	310.58	309.61	310.86	310.91	304.11	306.09	309.74	308.24	308.1	305.87	308.95	308.6	305.19	307.16	306.62	309.07	306.66	310.7	309.67	308.46	307.89	309.04	307.3	306.79	309.52	310.3	310.13	305.32	307.71	306.22	310.95	310.25	307.88	309.88	307.79	306.41	306.5	307.91	311.09	307.06	308.8	305.06
307.14	310.22	308.58	304.69	309.52	310.1	305.62	302.05	308.1	309.77	310.67	304.98	312.55	310.01	307	307.07	305.65	304.44	307.42	305.68	308.04	311.11	307.2	310.21	308.14	306.26	309.49	306.62	305.81	304.83	308.66	309.77	309.89	306	308.75	309.36	306.2	309.28	308.82	308.89	307.6	313.31	307.97	308.7	306.95	312.46	307.26	308.38	310.26	307.3
312.9	312.15	315.65	309.48	314.68	312.14	312.59	310.43	314.95	318.02	312.46	311.1	314.88	312.69	315.33	317.29	316.07	313.94	314.42	311.79	313.15	314.81	312.65	312.49	311.79	314.83	314.25	312.29	319.88	318.16	310.63	313.66	315.61	314.58	314.87	312.71	311.64	312.98	314.89	312.11	312.45	310.51	313.56	312.52	314.31	312.54	314.49	312.12	309.94	311.44
325.02	322.25	323.73	323.69	320.09	324.79	325.58	327.38	319.54	322.73	324.92	325.41	322.27	325.89	323.4	327.46	325.61	322.65	323.41	323.36	325.69	322.68	323.98	325.93	324.53	323.39	323.08	327.25	325.35	321.21	322.7	323.18	324.56	326.74	325.38	322.48	323.62	326.55	324.88	324.63	320.76	327.58	322.82	324.93	326.24	322.69	325.7	325.16	324.09	324.44
297.02	295.47	294.47	296.92	292.25	293.4	293.8	298.1	295.32	294.12	294.15	299.1	292.83	296.6	292.8	296.99	292.78	295.63	294.22	296.79	292.36	294.43	295.85	294.64	294.85	294.13	290.75	295.52	294.75	293.52	293.17	298.19	293.94	296.26	296.56	295.41	294.72	294.4	294.05	293.73	295.97	295.28	297.22	293.96	300.88	296.47	295.63	292.47	294.78	295.2
310.71	310.02	307.87	305.65	313.26	308.95	311.26	308.79	312.95	309.51	311.11	308.47	311.47	310.86	311.1	310.34	309.53	309.92	310.08	306.05	308.25	311.08	310.81	310.58	308.22	309.76	309.96	307.82	310.53	308.81	310.23	309.18	311.33	309.89	310.28	309.91	306.12	310.51	313.23	306.9	312.28	312.51	309.67	308.84	313.07	304.93	310.3	311.89	309.07	311.85
306.28	301.59	303.87	305.46	302.18	304.62	306.55	303.72	304.55	303.36	304.11	303.49	305.21	303.09	304.02	302.12	305.51	302.37	301.97	305.07	300.14	301.34	303.19	300.83	306.43	302.11	304.42	305.44	305.24	304.15	303	300.03	303.54	307.17	303.8	303.76	307.61	308.77	304.82	305.47	302.07	303.47	303.5	304.95	304.87	305.26	306.08	300.06	301.26	305.46
313.8	315.12	315.76	316.21	320.52	316.77	316.48	317.13	318.23	314.04	320.55	314.25	314.56	317.04	316.63	314.82	315.4	318.4	319.76	318.8	315.59	319.43	313.43	318.69	311.87	315.84	314.65	314.33	312.84	320.94	315.54	314.3	315.61	315.41	318.92	318.4	316.55	318.55	314.44	315.46	313.14	315.96	315.99	315.59	315.26	319.67	317.07	317.03	314.74	318.74
304.37	298.73	303.54	300.58	306.99	302.88	305.58	303.11	300.32	301.91	303.46	303.02	299.77	302.46	301.67	300.84	304.66	302.82	302.47	304.54	301.27	301.65	301.09	304.68	305.24	302.79	305.01	301.13	304.41	303.97	304.24	303.44	301.01	307.03	303.57	305.12	302.51	301.13	304.78	302.48	298.98	303.95	302.61	302.51	305.52	302.02	302.65	303.85	302.38	303.39
308.81	308.18	311.66	307.26	310.98	307.93	307.56	307.75	309.72	307.71	308.75	307.55	309.8	309.4	310.05	307.83	310	310.51	307.81	311.37	309.9	305.49	309.71	307.28	309.42	307.57	307.67	308.35	307.02	308.67	310.83	307.29	308.73	311.49	304.61	305.76	309.29	308.91	309.16	311.2	305.61	310.27	303.04	309.82	311.45	308.98	311.56	308.88	306.73	305.22
310.33	312.05	314.27	316.62	317.88	314.34	316.35	314.45	312.56	315.01	316.84	313.64	314.99	313.69	316.11	314.88	313.89	316.5	314.77	309.9	316.22	317.07	313.86	316.32	318.36	318.01	315.15	312.96	316.18	314.97	314.81	315.09	315.95	318.33	314.14	314.06	318.46	314.92	314.69	318.11	315.71	314.82	316.15	316.94	317.42	314.36	316.34	313.29	317.03	314.77
302.89	297.65	299.39	301.83	302.37	302.65	300.68	298.95	303.08	301.7	297.92	300.62	298.71	298.93	299.73	296.52	296.98	297.85	299.1	296.23	296.54	301.39	301.4	298.73	303.76	301.21	301.21	301.56	299.73	303.19	299.58	299.66	299.69	301.87	299.42	295.17	296.66	301.08	297.63	300.78	303.2	297.83	302.61	300.73	298.37	303.04	302.21	302.09	296.33	296.25
311.69	314.44	318.07	315.14	318.02	310.97	313.73	316.21	315.63	313.58	312.59	312.1	313.33	314.37	315.07	317.08	310.32	312.29	314.43	316.82	312.77	312.36	314.19	314.35	313.34	315.02	312.1	313.29	314.52	315.54	311.43	316.24	313.24	315.5	314.06	314.78	315.89	318.4	312.82	314.67	313.45	313.45	309.56	311.31	314.65	313.91	313.45	314.12	313.31	311.83
308.74	307.59	308.2	308.06	308.37	307.17	308.53	307.22	308.76	312.24	309.38	309.08	306.13	306.79	306.58	311.99	310.23	309.26	306.6	312.35	308.62	310.21	310.11	307.32	309.32	308.41	308.24	309.6	308.26	310.33	306.43	307.57	309.64	306.77	306.83	307.22	308.55	303.47	310.73	308.85	306.24	306.94	310.01	310.43	305.58	310.23	311.83	309.44	305.66	312.01
325.35	327.88	328.4	331.19	326.37	326.68	331.04	328.96	330	327.84	326.59	326.28	328.7	327.07	329.05	327.6	324.95	329.01	329.68	325.62	323.83	328.7	328.2	327	328.13	327.61	325.87	327.5	330.44	325.45	325.01	326.43	326.16	327.19	327.31	327.29	327.39	327.01	328.64	328.08	328.65	327.91	324.53	330.1	326.41	326.59	328.55	325.51	328.11	322.91
313.9	320.03	310.7	317.36	313.14	314.68	318.64	312.82	314.26	312.51	312.61	315.08	317.42	315.66	313.93	312.8	313.94	313.81	314.32	319.08	311.92	318.67	315.7	314.07	314.45	316.1	311.45	315.09	318.71	316.24	314.81	313.95	313.82	313.31	314.11	315.36	313.41	316.11	316.1	317.51	312.23	316.33	315.06	314.53	316.78	314.5	316.29	316.15	312.58	314.06
322.3	319.94	321.29	317.79	316.41	319.36	317.51	312.59	316.37	317.64	316.73	318.75	319.79	316.88	316.9	318.39	317.54	319.29	319.33	317.52	318.75	316.72	318.26	318.87	317.52	317.23	315.95	320.34	318.99	315.53	318.94	319.15	315.75	317.61	319.01	318.63	314.74	318.72	318.09	320.28	317.43	315.53	318.05	317.48	320.38	316.96	317.66	318.82	320.33	323.4
294.16	291.13	297.7	294.68	294.06	297.9	292.71	299.86	296.14	293.87	292.45	295.23	297.06	291.93	298.5	295.12	295.87	291.85	297.98	298.35	292.41	295.24	298.13	295.45	299.71	294.74	296.61	294.28	294.98	295.21	294.25	295.21	292.01	294.98	296.2	292.96	295.02	296.21	294.81	293.11	294.88	293.69	291.83	296.79	292.51	297.07	297.91	297.8	293.6	293.61
305.83	300.4	300.15	297.33	302.59	303.89	300.19	302.2	303.05	302.99	298.91	297.81	299.64	299.92	303.25	302.52	304.68	299.42	300.19	299.09	299	299.73	296.31	301.71	298.06	300.52	298.74	301.56	301.53	298.68	300.03	298.98	304.66	302.55	301.87	301.22	302.05	300.32	305.18	300.97	302.5	301.9	298	300.48	297.09	298.09	297.32	302.61	300.98	300.17
307.64	306.38	304.52	303.29	305.16	304.8	306.88	308.97	304.74	304.4	303.88	307.44	306.95	307.72	303.82	302.47	304.57	303.34	307	303.04	306.94	308.3	305.39	303.74	307.38	304.01	305.11	305.39	304.96	307.58	305.6	304.51	302.69	306.05	307.68	304.66	308.05	307.97	304.16	306.14	304.43	306.32	306.81	303.6	303.79	303.33	308.39	310.25	303.73	301.86
314.67	309.18	311.76	311.48	309.69	312.17	309.54	307.76	310.58	311.7	312.42	307.32	309.4	309.38	310.88	309.12	308.89	308.51	309.33	309.23	304.63	310.63	312.75	310.05	309.75	311.04	311.66	306.5	309.28	310.34	307.63	307.26	311.19	309.13	307.64	309.89	309.5	310.22	312.17	311.53	312.19	306.72	311.49	308.09	307.93	307.35	312.03	311.27	307.95	310.88
301.81	302.26	303.3	298.58	303.54	305.28	302.07	303	305.21	306.97	305.74	304.36	303.96	304.9	305.01	300.42	302.21	301.44	300.14	302.2	300.67	302.41	302.94	302.93	302.85	302.74	305.05	303.7	304.18	302.94	303.57	300.94	302.4	302.67	305.23	304.8	306.85	304.75	303.13	303.64	305.47	306.39	306.69	302.21	300.73	305.92	306.33	302.12	301.92	302.97
315.77	312.67	317.97	310.84	312.95	314.55	313.05	311.62	314.75	314.27	312.3	312.88	315.33	317.74	313	314.1	314.05	312.46	314.48	312.91	314.73	316.32	312.9	316.09	312.57	315.11	313.76	314.99	315.88	310.64	314.96	311.14	311.52	313.77	314.05	311.3	312.25	314.8	312.98	312.8	314.73	316.33	312.66	313.99	314.22	314.5	313.04	315.44	313.48	316.02
316.29	311.54	313.94	318.5	311.16	312.96	317.76	311.62	313.43	318.2	312.88	313.54	315.06	315.35	312.65	312.62	315.43	316.85	316.46	316.09	312.96	314.63	313.21	315.55	315.75	317.84	311.78	310.58	311.63	315.39	316.23	314.32	314.46	312.7	315.38	314.37	315.86	316.55	314.93	311.54	314.56	313.54	318.03	315.35	313.25	313.24	313.99	315.06	313.03	313.63
318.36	320.24	315.11	317.57	318.45	319.46	315.94	320.23	317.26	320.61	317.62	315.59	316.36	317.34	316.2	317.18	322.03	319.59	317.89	316.49	320.73	314.25	316.18	317.97	318.65	320.18	320.16	317.76	317.97	316.41	318.78	317.83	315.91	320.74	315.9	320.24	320.92	317.04	319.61	316.35	321.07	323.82	314.47	317.56	317.11	319.83	321.46	318.78	319.2	318.74
303.69	303.35	300.35	302.72	306.61	301.68	304.47	300.42	301.93	302.52	301.97	304.16	302.24	305.11	303.65	302.21	301.12	303.74	301.05	302.47	306.04	303.8	304.47	304.36	305.39	300.97	301.52	303.86	304.6	304.65	302.3	301.51	301.83	302.31	304.05	300.66	304.58	303.01	303.5	305.83	300.76	307.43	305.66	301.13	303.75	303.13	303.55	300.27	305.2	304.08
314.33	317.57	317.39	315.51	313.76	316.67	314.19	313.36	317.77	317.11	316.58	316.88	315.48	316.78	312.69	315.09	315.2	315.03	313.26	316.09	311.51	315.6	313.05	312.89	314.41	311.77	313.44	311.31	315.29	316.58	315.28	311.29	312.6	313.95	313.08	315.06	314.32	316.07	315.24	315.63	312.92	315.02	316.26	314.2	316.2	312.92	317.46	315.64	316.58	318.72
314.9	318.27	317.05	317.76	317.58	318.78	314.65	314.13	319.14	312.74	319.11	318.93	319.01	316.47	318.33	323.92	315.55	316.99	320.9	320.53	317.73	316.67	319.43	319.31	319.72	319.28	318.74	322.34	320.41	319.29	320.25	316.46	316.59	320.2	317.38	320.15	320.93	318.44	317.18	315.64	316.99	315.51	317.37	317.15	314.32	319.01	315.18	317.82	315.85	314.94
301.27	303.65	303.57	305.52	302.87	300.59	302.12	305.66	304.54	306.29	301.96	306.98	307.22	304.78	303.93	305.86	303.87	306.59	304.34	305.99	302.72	305.82	301.8	301.48	303.67	303.2	301.84	307.14	305.93	302.3	309.42	300.05	304.58	305.03	304.97	304.56	303.79	303.34	308.8	305.54	302.71	306.28	305.83	302.7	301.95	304.54	302.98	304.65	301.12	307.42
316.88	313.25	314.55	314.39	314.22	314.02	315.64	311.37	311.24	311.67	314.82	311.74	315.66	313.16	313.19	310.71	313.52	314.96	312.75	314.29	315.79	311.43	311.27	314.9	311.6	311.28	309.62	315.82	315.87	310.96	315.65	312.95	311.61	316.6	314.14	313.05	317.62	313.8	310.85	316.52	314.13	312.25	311.81	314.32	310.44	313.72	314.07	310.35	315.5	311.25
309.46	311.99	312.03	308.7	311.09	307.29	312.55	314.3	310.97	308.56	310.82	312.29	309.46	308.65	311.52	311.99	311.61	314.1	313.65	311.56	311.25	312.74	310	310.76	311.31	309.53	311.84	313.85	309.47	311.69	310.1	307.62	310.9	310.94	311.96	310.21	311.88	313.88	309.93	310.17	316.4	310.36	311.01	311.02	309	311.41	307.77	311.18	312.29	311.69
312.62	309.07	309.27	310.11	310.43	310.09	310.66	313.27	307.52	309.32	309.39	308.89	309.04	308.07	308.23	308.22	310.7	311.07	308.44	308.56	306.3	308.57	307.99	306.86	308.27	313.58	307.86	307.59	309.14	310.2	310.57	308.94	309.15	306.94	304.72	306.56	309.58	309.69	310.48	305.71	310.89	308.7	306.6	308.01	308.49	312.53	309.93	305.71	306.7	309.97
315.15	315.36	316.69	316.78	314.21	314.47	318.54	314.5	314.01	317.22	312.67	317.01	317.09	316.4	315.89	316.03	318.04	313.74	315.06	318.87	314.58	314.36	316.29	316.21	312.95	318.18	315.55	313.95	314.61	315.61	318.34	318.33	315.24	315.36	314.58	314.99	318.11	312.69	316.42	314.42	316.43	318.09	315.78	314.63	317.39	315.73	318.66	317.3	312.37	315.61
311.68	311.12	309.58	309.8	314.56	311.18	310.11	310.66	310.74	309.18	310.25	312.68	309.4	308.62	313.31	309.68	313.56	309.02	312.62	311.8	308.39	311.88	311.01	312.44	310	312.13	309.61	309.19	309.91	309.8	307.72	314.63	312.14	309.71	309.31	310.83	309.92	311.57	311.61	313.12	311.97	312.13	308.19	312.4	312.71	311.43	309.88	310.02	309.43	313.05
294.37	292.23	293.03	294.83	298.54	296.44	295.67	294.59	292.32	294.04	295.02	297.87	297.05	297.13	295.35	298.8	293.42	297.57	295.64	297.43	299.19	296.89	293.15	295.24	296.85	297.7	294.72	294.14	292.55	295.18	294.32	294.88	295.96	297.74	296.45	297.73	290.19	293.25	295.73	300.75	297.31	296.98	294.95	295.59	295.59	296.17	293.22	294.39	295.49	296.3
312.24	312.8	309.47	308.76	308.6	314.82	307.05	312.53	311.83	311.05	308.43	312.38	311.6	313.29	312.99	311.57	311.91	314.85	310.44	309.57	310.49	311.56	312.74	312.59	313.66	312.05	314.38	311.16	315.36	313.16	313.87	309.35	309.25	311.63	315.19	309.08	311.39	309.28	310.44	311.18	310.39	312.57	306.65	310.63	312.34	315.18	311.47	312.26	311.77	311.58
312.1	313.24	313.7	312.15	315.13	315.69	310.06	311.44	311.65	314.11	310.02	314.19	313.68	312.04	311.51	315.04	310.39	317.37	313.71	312.68	316.77	313.05	312.26	314.24	312.95	315.85	314.11	313.11	313.08	314.89	314.91	313.65	312.17	316.43	310.88	316.16	313.85	308.23	312.73	311.82	316.8	313.57	314.36	313.21	311.15	309.51	314.68	315.65	315.68	314.07
310.41	314.59	313.26	311.02	315.31	310.92	314.74	312.98	311.55	312.34	312.37	314.86	315.08	315.28	310.28	313.76	311.92	313.15	312.42	313.91	311.4	311.6	310.65	312.76	312.06	315.34	315.49	312.3	313.31	310.28	314.75	313.51	313.12	313.53	310.68	312.55	309.67	312.21	311.97	312.18	311.79	312.03	312.74	314.54	311.83	312.58	313.94	311.38	309.52	311.7
313.69	314.23	313.81	315.77	310.5	314.14	316.28	312.98	314.56	311.67	314.41	315.99	316.21	313.35	314.16	313.5	314.03	313.27	313.48	312.92	313.94	313.48	312.93	314.06	312.63	312.98	310.02	314.11	314.11	312.47	309.99	311.85	316.86	316.3	313.53	313.92	315.09	313.3	313.04	315.22	314.52	314.55	312.64	311.96	312.39	314.38	309.92	316.69	313.04	314.06
331.18	328.52	323.79	329.1	329.56	327.38	329.73	330.48	323.23	327.15	326.83	328.33	328.84	322.9	333.86	327.69	324.19	327.22	328.58	329.32	325.43	324.48	329.59	328.21	324.34	329.3	327.65	327.11	327.78	325.99	328.12	328.94	330.31	330.92	327.89	324.61	330.88	326.09	326.45	325.48	327.38	327.23	328.36	325.72	327.41	325.45	327.59	329.5	328.71	327.18
294.01	301.09	295.77	299.33	298.88	300.88	301.09	297.81	301.69	304.87	297.76	301.41	301.61	297.84	297.62	297.91	300.66	298.61	301.02	302.06	296.18	301.69	300.24	301.74	300.2	302.22	298.12	297.62	300.69	297.51	296.82	301.68	302.09	299.89	296.93	299.93	300.57	301.64	296.42	300.82	297.55	303.11	298.54	301.83	302.7	299.7	299.36	300.5	302.55	302.14
291.39	296.79	297.4	291.15	296.66	293.24	295.66	292.9	292.78	292.22	295.4	293.33	294.3	295.49	298.88	293.66	293.56	296.33	292.24	292.1	293.76	295.74	293.82	292.39	291.44	295.49	293.44	291.88	294.67	293.65	294.16	293.7	290.94	298.68	293.1	294	296.09	293.17	295.75	293.57	295.44	295.01	295.88	294.01	294.56	295.61	294.71	296.02	295.58	293.96
310.2	306.03	309.6	313.19	314.01	308.71	312.82	315.62	310.07	312.8	313.11	311.32	313.12	311.58	309.84	312.51	309.95	309.51	312.51	310.68	314.94	312.21	309.31	310.52	309.25	311.2	310.57	310.66	310.82	307.72	310.25	311.46	311.85	308.78	312.39	311.13	310.48	311.4	311.87	310.91	313.88	307.71	311.29	311.13	310.64	314.14	313.58	307.51	312.39	309.99
301.82	305.08	305.61	303.95	304.89	304.71	298.22	308.56	305.14	305.09	302.74	304.04	303.73	307.34	302.27	298.59	304.09	303.74	306.1	302.61	300.98	302.88	300.13	304.89	304	302.99	306.63	304.32	306.11	304.3	302.65	308.08	301.84	300.71	301.13	304.55	298.77	305.07	304.78	306.29	307.91	301.8	302.71	302.11	303.06	303.46	305.87	308.1	300.34	299.85
307.59	302.96	303.37	301.73	303.1	301.02	303.15	303.83	303.35	305.28	305.55	302.06	302.67	300.45	302.58	301.4	303.9	300.08	303.77	302.31	301.82	302.66	305.1	304.64	302.41	303.68	304.91	303.11	303.99	309.69	304.12	303.31	303.54	304.7	304.89	306.39	305.04	305.96	302.77	302.98	302.7	306.08	303.16	302.89	303.9	302.25	303.02	301.74	302.82	305.45
315	320.53	315.9	315.61	318.46	316.1	312.41	313.71	318.54	320.05	313.22	316.04	315.97	317.07	315.11	317.18	316.28	314.95	319.5	314.41	318.07	315.85	316.86	313.74	314.93	317.01	316.13	315.76	313.73	319.24	316.73	314.56	314.4	317.9	315.06	315.98	313.68	314.07	315.71	316.81	316.3	315.96	316.85	314.01	319.56	313.58	316.64	313.41	314.52	313.59
317.31	320.29	321.18	316.7	319.47	317.26	318.77	318.95	320.97	316.79	318.66	318.11	319.06	317.62	318.4	319.91	317.29	317.83	318.56	321.26	321.12	318.51	319.86	321.64	318.31	313.72	317.56	318.28	318.67	316.8	318.45	321.08	316.87	316.69	317.76	318.38	320.15	320.34	317.33	322.02	317.68	321.02	319.1	318.07	321.52	316.73	320.1	318.64	316.17	317.24
312.02	312.57	312.59	312.66	314.19	311.37	314.72	311.78	310.21	314.37	315.82	316.18	312.24	313.9	314.69	313.5	314.47	313.53	313.81	311.33	315.46	313.48	317.07	313.21	317.48	314.41	313.83	313.9	312.47	312.52	315.91	317	311.99	315.29	311.8	312.21	314.59	313.83	312.25	314.65	314.69	312.02	313.71	312.36	312.63	316.7	314.9	315.41	311.56	313.19
300.64	298.09	299.36	299.58	299.8	298.89	298.06	298.56	301.68	304.25	299.61	296.35	297.66	298.07	301.25	300.7	300.85	303.43	296.92	296.17	301.55	301.06	299.29	299.25	299.47	300.73	299.78	302.52	300.58	300.61	306.48	297.48	296.93	299.44	300.96	301.2	303.13	298.52	298.46	300.3	299.83	299.44	297.42	297.72	299.13	299.59	301.71	296.67	301.33	300.12
311.79	312.82	314.34	311.7	311.77	314.84	313.81	310.39	316.88	315.89	316.49	315.12	312.68	312.09	314.13	314.8	315.1	315.79	313.82	315.64	319.05	316.42	316.48	312.58	315.97	315.2	315.26	315.72	312.58	315.64	316.46	315.78	316.78	311.64	312.99	313.29	314.79	314.59	314.89	314.73	312.97	316.19	316.64	313.07	315.65	316.82	314.17	314.79	315.91	314.96
306.57	308.28	311.16	312.37	311.47	309.23	311.12	311.47	310.24	311.11	307.74	309.59	310.16	312.33	311.47	311.49	312.26	304.24	305.98	310.21	311.09	313.65	308.87	310.9	310.23	308.78	311.56	310.38	308.41	307.42	311.73	312.91	308.03	305.39	309.95	309.8	311.51	311.63	308.74	308.32	310.41	308.45	309.27	306.99	308.88	312.99	308.96	306.26	314.68	310.44
324.82	326.67	325.06	327.08	324.05	324.38	320.7	325.57	327.22	322.23	324.2	326.46	322.72	325.87	324.59	325.85	325.45	327.99	325.88	324.03	325.82	328.14	327.69	325.13	326.99	323.55	327.14	330.3	329.44	327.85	327.43	323.09	323.06	326.57	325.13	324.45	325.37	323.88	324.41	324.82	323.68	326.71	328.32	323.35	325.32	317.63	325.34	324.96	323.79	326.27
297.13	296.07	298.02	297	294.85	298.44	299.33	294.98	296.6	295.6	298.34	297.48	294.12	295.38	296.45	299.3	299.87	296.1	299.44	299.59	298.91	294	295.64	298	296.14	299.52	297.26	296	296.13	297.88	297.2	297.18	293.88	298.58	298.91	295.42	295.94	295.88	297.79	299.01	297.07	292.32	300.61	297.98	298.34	296.09	294.27	296.13	297.9	293.94
302.72	304.61	302.19	302.26	302.26	303.79	302.07	302.3	301.34	303.09	301.26	298.35	301.09	300.15	304.02	301.56	305.18	300.85	297.9	302.26	302.89	305.48	304.96	299.06	300.64	305.15	300.31	301.36	302.22	304.5	303.19	305.65	302.91	302.27	302.26	304.42	303.63	302.63	302.97	304.63	302.11	300.21	304.08	299.35	305.68	300.5	303.26	304.66	302.64	304.51
306.51	305.76	305.35	308.51	304.36	301.31	305.27	304.4	302.82	303.99	306.05	303.58	304.66	308.68	305.71	304.24	305.1	307.99	308.94	301.11	305.03	302.08	301.82	305.51	303.78	302.84	306.64	303.29	308.65	304.28	303.55	307.05	307.7	305.6	303.18	304.26	305.84	307.72	305.53	305.07	305.52	302.91	303.2	304.26	305.62	302.33	304.41	304.65	303.82	303.53
315.48	314.05	311.12	311.07	314.68	314.86	313.35	314.13	314.48	313.48	314.03	313.72	312.15	313.77	314.46	317.91	312.2	314.6	318.36	313.38	312.55	314.1	315.46	312.64	313.37	316.15	313.55	313.25	318.17	314.98	312.04	315.06	315.27	317.54	312.45	311.24	312.54	310.64	311.48	313.94	313.53	312.9	316.71	316.9	311.99	313.18	311.04	313.27	315.51	313.65
309.13	306.85	310.16	305.21	308.43	306.97	306.47	304.76	304.64	308.51	304.88	305.41	309.21	309.83	303.64	306.89	306.77	306.91	309.19	304.53	304.57	303.96	307.71	307.68	305.78	307.39	309.56	303.07	307.45	308.79	304.45	305	307.78	305.3	306.53	307.37	308.6	303.61	305.62	306.87	304.23	306.65	306.39	305.43	307.39	305.17	307.74	306.96	308.18	308.77
311.92	314.81	314.25	312.42	315.45	309.11	317.99	319.02	316.92	313.63	314.37	315.1	310.9	313.92	310.68	311.04	314.25	315.81	316.5	313.93	312.77	314.17	313.42	311.3	315.38	315.61	313.76	315.02	313.05	312.46	316.12	314.17	313.29	316.88	319.93	312.85	313.73	315.32	315	314.87	317.05	312.71	316.13	314.44	312.7	314.02	313.28	312.62	312.01	315.64
315.33	317.71	316.41	318.16	318.63	319.68	316.48	315.56	319.06	318.62	316.56	317.87	317.38	316.6	317.9	316.02	314.81	317.74	317.48	316.18	317.72	318.78	317.12	320.81	319.15	320.58	320.23	318.34	315.59	313.23	315.88	315.27	314.34	319.53	318.05	316.97	314.44	319.26	314.36	318.35	316.6	313.37	316.07	316.88	317.88	318.99	318.69	315.5	316.61	316.36
302.57	302.09	302.46	302.33	307.46	303.74	303.66	304.68	304.4	305.82	302.46	300.29	303.71	303.24	305.74	303.22	301	301.15	301.95	303.86	303.86	302.85	301.52	300.15	304.21	303.65	305.64	304.12	303.15	299.28	303.03	304.31	302.5	304.62	304.36	300.79	304.57	301.52	304.16	302.65	302.4	307.18	303.59	302.23	305.5	300.09	302.6	305.57	304.23	304.14
322.74	315.28	317.79	321.82	321.5	320.95	317.66	316.29	319.7	317.62	319.64	321.07	317.58	315.45	317.08	318.66	317.33	315.55	318.9	317.24	317.93	317.52	317.64	316	317.36	313.03	317.55	318.97	316.9	316.88	318.3	319.51	321.67	316.13	317.53	317.23	319.37	316.98	315.46	317.04	319.59	318.89	317.02	316.7	316.85	319.37	318.97	318.17	318.91	316.73
307.19	307.91	307.38	309.4	305.39	306.98	307.3	306.86	305.06	302.59	306.9	305.15	305.25	306.21	305.06	307.78	305.16	306.7	308.61	306.8	304.43	306.77	308.28	306.36	306.76	304.9	305.86	302.92	305.17	306.06	306.39	304.81	304.11	306.19	302.36	302.94	303.57	303.31	306.76	305.19	309.18	307.26	305.02	306.48	305.01	307.09	304.33	304.5	301.9	302.13
305.42	307.5	305.13	302.12	302.68	306.29	305.02	304.27	307.15	304.06	303.18	303.76	307.42	303.69	309.18	303.94	302.62	304.71	304.03	302.02	306.69	304.75	304.25	301.99	304.78	306.35	304.21	305	307.74	303.4	306.8	304.37	305.32	304.87	306.07	303.94	305.6	301.86	305.39	303.84	304.91	306.35	303.08	305.01	302.69	305.23	306.97	308.75	308.67	305.28
315.97	310.03	312.08	313.68	305.83	310.47	308.95	309.56	313.12	311.02	309.65	307.81	311.94	309.83	309.82	311.95	312.13	313.58	309.15	309.55	311.42	309.7	307.39	313.28	308.98	308.8	308.57	311.09	310.6	311.14	311.87	313.11	310.49	311.52	312.29	308.74	310.68	308.48	310.27	313.37	312.71	309.4	314.17	313.27	309.74	309.07	312.68	315.9	309.23	309.56
315.23	313.03	316.59	315.24	313.87	314.72	315.89	313.53	312.64	315.41	314.37	313.24	315.66	313.46	312.88	313.06	313.09	314.11	314	313.81	315.64	315.14	315.07	316.9	313.97	315.67	315.93	315.77	316.37	311.61	319.79	320.14	317.26	316.68	315.24	313.44	311.5	317.2	312.58	315.64	316.24	316.53	313.38	312.97	314.8	313.54	317.12	312.01	311.23	313.98
318.13	316.49	318.76	319.32	321.11	318.83	319.23	322.17	316.5	319.63	317.36	318.28	322.02	318.16	320.73	322.24	318.96	321.84	323.16	317.21	322.55	318.49	317.39	317.02	322.78	317.69	319.41	321.88	316.24	321.85	317.66	320.27	317.87	320.9	321.33	318.67	317.56	317.89	319.38	321.5	316	321.58	321.52	319.84	317.36	316.73	316.75	317.1	318.1	321.2
305	307.39	299.6	304.85	305.03	305.39	304.15	304.17	300.32	300.95	303.17	304.16	304.67	303.92	300.71	301.06	304.28	302.1	301.58	304.06	302.55	307.78	306.49	301.91	302.93	305.72	301.39	305.18	304.39	302.9	304.78	302.22	303.83	298.82	307.14	302.84	301.28	302.54	304.17	302.26	304.41	303.27	300.57	304.47	303.58	305.38	306.23	304.33	302.13	304.76
302.9	303.16	301.75	300.57	304.71	304.62	302.27	305.98	301.5	300.38	302.32	301.26	304.53	304.78	303.28	300.15	301.53	302.44	303.43	300.49	302.55	301.91	300.27	302.93	303.41	301.68	302.84	302.75	300.57	301.01	302.87	301.03	305.18	301.27	299.75	302.66	301.65	301.91	303.4	305.36	299.37	302.08	304.9	302.73	303.38	303.08	304.16	300.99	303.44	302.18
312.81	312.23	314.08	313.78	309.52	312.14	313.35	315.71	311.47	315.67	311.55	315.63	316.19	313.2	315.79	313.48	309.7	312.8	312.6	312.7	311.35	312.87	313.43	312.65	312.85	314.86	309.25	311.46	314.31	313.35	314.5	313.85	312.81	312.11	311.94	316.4	315.28	310.35	313.77	314.21	311.86	307.43	314.32	312.69	310.57	312.17	312	313.65	314.47	316.75
316.64	317.7	316.84	316.62	318.8	321.42	321.95	315.24	316.75	319.85	320.67	319.6	313.02	316.07	317.98	318	317.03	318.84	318.63	320.08	318.78	318.95	315.39	319.47	319.41	319.74	320.38	315.76	318.99	318.55	320.17	321.54	315.46	319.32	319.93	316.68	317.16	317.2	319.82	319.7	315.08	314.9	316.21	319.18	319.02	313.82	313.84	320.33	316.67	318.62
313.65	310.65	312.64	312.45	311.57	314.33	315.08	314.65	312.34	308.53	311.86	313.74	310.86	312.14	313.16	313.05	315.2	312.67	309.62	310.39	310.72	311.76	313.36	310.99	313.15	314.97	314.02	309.24	308.72	310.36	310.53	314.85	313.07	313.23	311.57	313.8	310.19	314.3	313.92	313.6	310.61	313.14	311.1	312.06	313.89	310.8	315.96	310.84	313.05	310.28
327.47	328.91	328.47	327.22	326.92	325.54	327.66	329.41	331.23	328.41	328.72	326.94	323.9	327.43	327.82	328.2	327.17	324.99	329.42	329.48	329.03	325.87	330.98	331.12	330.08	328.58	327.08	331.21	323.95	327.75	327.24	326.15	326.75	327.17	329.82	328.03	330.88	326.53	329.92	328	328.96	327.22	325.94	328.19	326.48	327.17	326.69	328.12	331.36	329.13
302.24	304.49	305.4	303.87	300.78	298.3	306.82	306.25	301.79	305.02	303.25	306.36	302.48	307.02	306.89	304.99	306.1	306.35	307.61	303.82	307.49	303.56	305.67	301.25	303.64	304.29	304.12	301.86	306.41	299.48	309.24	304.85	305.49	301.72	303.58	307.32	306.72	305.18	303.47	307.72	304.61	304.93	307.35	303.85	304.68	306.3	306.18	301.61	301.19	305.94
308.31	305.87	306.19	304.26	306.06	305.04	307.51	303.87	309.35	304.8	306.25	308.26	303.57	305.69	306.93	304.61	306.41	304.91	306.68	303.65	308.45	310.12	307.9	302.92	307.78	304.92	307.13	307.45	306.87	310.88	307.78	306.28	309.07	305.46	306.89	306.91	310.5	306.45	302.87	305.93	308.63	305.24	302.12	307.23	302.78	302.34	306.5	303.81	307.76	305.14
300.39	303.91	306.93	302.69	306.16	302.13	301.4	300.41	300.22	303.56	299.46	302.85	300.8	301.65	302.13	300.89	300.54	304.11	301.83	300.41	303.25	302.65	303.19	303.53	302.89	302.27	304.17	300.9	305.12	303.8	302.49	303.11	303.18	305.7	302.62	300.28	305.16	304.2	308.06	303.19	303.49	303.18	303.39	302.84	304.78	301.7	304.69	303.5	299.73	303.93
313.12	313.11	312.66	317.84	315.71	314.18	315.82	312.33	314.88	312.95	313.04	313.58	312.93	314.08	314.32	310.38	313.77	315.25	315.77	317.81	316.04	316.48	314.32	312.86	316.62	317.32	314.23	313.81	313	314.21	314.38	312.61	312.64	314.81	315.47	315.17	312.15	316.26	315.16	312.7	315.99	315.71	319.72	317.23	314.6	314.61	315.29	319.29	314.59	316.47
321.64	322.9	324.07	324.5	327.06	325.18	324.08	322.31	326.78	324.47	323.82	326.97	324.1	326.75	324.7	322.47	326.14	327.21	324.9	325.03	326.18	323.71	324.42	323	325.34	326.89	327.23	325.77	324.83	327.52	324.42	325.68	329.71	322.58	327.41	325.5	325.34	323.88	326.52	324.61	324.2	326.6	325.61	325.22	322.75	323.34	325.66	320.51	324.03	326.23
300.49	301.17	300.97	300.79	302.58	300.62	301.33	300.02	299.39	301.71	300.07	297.89	299.86	302.63	297.96	298.02	297.11	300.11	298.66	300.96	304.95	298.86	301.45	296.73	301.26	299.1	298.68	300.69	302.68	299.8	300.02	298.34	301.3	300.99	299.86	301.96	296.99	300.44	300.97	296.15	301.89	303.2	297.33	298.03	301.29	298.7	302.48	300.54	297.95	301.76
299.55	301.36	299.15	301.88	303.24	300.64	300.82	297.34	296.56	298.21	299.31	302.36	301.79	303.27	298.44	302.43	299.11	302.19	297.99	302.34	300.28	297.68	300.11	296.85	301.32	304.74	296.84	305.37	298.54	296.93	300.57	300.51	299.95	304.71	298.51	301.16	301.71	301.13	298.32	298.91	302.48	302.66	301.15	302.42	301.52	298.17	298.19	302.02	300.86	299.51
307.14	308.25	303.31	306.86	304.51	307.67	307.81	308.98	306.55	306.45	307.21	307.09	306.56	304.32	308.19	307.61	307.06	308	308.2	305.24	304	306.59	303.27	307.66	307.45	307.13	305.15	309.05	306.66	304.62	302.77	308.29	307.08	308.93	307.41	306.07	307.59	309.81	310.7	307.13	309.78	306.75	306.63	302.41	309.77	306.13	306.75	305.09	305.87	309.2
327.77	323.08	326.63	325.22	328.88	328.73	331.24	327.24	326.33	330.74	324.48	328.69	325.43	327.3	329.84	328.02	329.58	329.32	326.93	331.99	326.54	326.15	329.49	323.16	324.91	330.64	326.5	328.02	327.6	327.62	327.42	328.09	326.32	329.02	327.62	328.42	327.35	327.94	324.97	328.81	327.72	330.73	324.46	329.78	327.12	329.83	325.91	326.67	327.68	327.85
294.52	297.39	296.08	295.17	293.32	294.53	292.63	292.89	292.46	293.45	293.65	293.49	297.08	293.47	296.97	293.18	292.29	301.19	293.92	295.27	294.77	292.9	298.19	295.2	296.47	296.07	291.2	296.43	294.87	297.99	294.25	293.22	293.64	296.39	295.4	296.32	295.23	295.95	294.73	296.04	292.66	297.46	293.09	292.67	293.82	298.7	297.53	292.7	295.22	292.14
311.97	309.38	311.94	310.1	314.54	310.34	313.74	312.75	312.59	311.26	310.5	311.73	310.34	308.73	310.63	310.6	314.32	311.21	308.74	311.7	315.2	308.13	309.1	310.32	310.12	315.67	311.68	312.58	312.83	309.45	314.22	309.76	308.55	309.31	308.31	313.72	311.88	311.87	313.74	310.05	310.78	307.81	313.72	314.05	314.85	311.47	308.08	312.42	310.04	313.08
305.09	306.59	306.26	306.99	303.58	303.9	302.27	305.08	302.99	302.84	302.05	307.93	306.24	303.95	304.63	301.06	303.74	304.06	303.22	302.75	307.88	308.4	304.16	304.12	300.67	306.1	304.88	307.51	306.7	305.58	308.41	303.7	308.15	305.07	308.96	305.71	306.31	305.77	302.56	304.68	306.22	301.36	301.36	303.89	304.72	305.02	305.31	305.91	307.9	303.09
305.77	305.15	306.32	305.54	303.5	306.25	302.23	308.74	305.56	306.99	309.56	306.2	305.32	306.13	309.76	309.09	307.39	306.61	306.27	306.54	305.56	306.42	302.62	301.37	308.1	307	304.73	305.35	306.99	306.46	304.37	305.18	304.95	305.18	306.22	308.04	304.15	305.61	305.3	305.36	306.8	304.32	304.69	308.48	306.24	308.99	307.91	310.27	308.13	306.87
308.2	307.07	309.43	305.7	306.73	308.82	304.53	306.65	307.56	307.01	309.84	307.45	306.99	306.33	308.83	309.44	309.38	306.22	307.5	308.99	306.95	305.58	307.4	311.48	304.12	309.85	306.01	306.44	306.15	307.93	305.76	306.51	308.05	307.38	305.22	308.49	308.31	308.68	309.65	309.92	306.96	308.11	307.96	306.64	303.79	307.94	302.86	306.78	304.49	306.71
300.36	302.47	297.87	304.04	299.05	302.88	306.11	303.99	303.25	302.14	299.13	302.9	299.83	300.48	301.85	297.69	301.4	301.8	301.61	301.22	296.88	299.34	301.97	300.31	298.99	299.76	302.05	299.16	298.18	300.87	302.96	298.88	302.48	303.24	303.63	302.93	302.26	300.92	299.16	301.74	300.03	300.56	302.62	303.09	303.3	300.21	301.05	301.58	304.41	302.15
311.69	308.32	310.03	310.66	312.44	306.78	309.91	309.87	316.09	309.04	308.38	309.25	307.18	308.85	306.46	310.32	309.9	313.13	313.03	310.3	310.08	313.76	314.1	309.46	309.52	310.36	308.13	313.98	311.68	309.85	311.83	313.06	311.22	311.22	309.94	309.05	310.8	310.45	311.95	311.72	310.65	312.39	310.63	309.53	308.3	310.71	308.04	308.29	308.5	307.85
311.26	317.73	315.34	315.78	312.93	316.97	313.91	312.39	314.23	311.94	318.14	315.32	315.81	315.33	314.51	313.92	313.18	313.21	318.64	314.58	317.1	314.46	314.68	317.4	312.52	317.13	313.6	314.95	312.71	313.31	314.98	316.41	311.62	314.33	314.21	317.09	314.98	317.1	315.02	319.66	315.47	314.94	315.53	315.76	314.01	315.75	312.74	316.65	315.68	317.1
310.48	312.99	313.44	315.47	313.82	312.35	310.31	316.47	312.2	314.23	311.69	311.79	309.41	310.36	310.35	310.9	313.34	313.7	314.78	313.31	312.4	308.77	312.71	313.63	311.89	312.87	314.8	319.65	310.09	310.83	313.22	314.95	313.04	311.6	314.85	308.52	311.22	308.04	316.69	312.19	312.78	314.26	313.03	311.19	314.88	313.7	315.12	313.02	314.74	313.81
317.48	317.86	319.57	316.12	316.49	314.64	315.37	318.49	318.95	315.69	318.8	318.98	315.39	317.27	315.94	319.03	318.71	315.91	316.31	321.49	319.28	318.66	316.64	316.22	319.62	317.42	318.57	314.68	316.68	316.95	317.72	319.52	316.58	317.59	317.63	316.91	318.28	319.71	315.62	318.13	322.39	317.46	319.88	316.12	316.45	318.58	317.84	317.31	316.98	315.85
323.95	328.14	326.45	324.73	326.98	327.27	323.52	325.07	327.53	324.6	325.89	329.08	322.41	322.98	324.39	325.51	322.32	323.94	325.37	322.18	324.66	327.68	327.59	325.1	329.74	325.95	325.59	321.49	326.36	324.05	323.71	325.14	328.56	321.99	323.49	324.41	323.97	322.93	324.67	325.94	326.71	321.97	327.81	325.71	327.25	321.68	325.08	324.83	328.58	327
307.42	303.63	303.79	301.84	306.17	303.25	304.43	304.54	304.68	301.75	304.46	302.31	304.13	302.46	305.18	306.45	301.51	304.4	302.82	304.82	309.32	303.46	302.6	307.19	304.73	305.39	303.8	307.04	305.46	301.57	303.71	305.19	303.86	305.21	303.01	303.75	306.93	304.77	301.59	304.71	308.06	304.88	303.34	305.67	306.25	302.56	304.99	303.55	305.29	303.64
302.79	308.08	303.52	305.12	303.39	305.56	301.55	305.41	304.85	300.89	306	303.52	302.66	304.72	303.45	301.11	306.04	301.8	304.49	300.5	304.19	303.6	302.95	304.39	305.79	300.22	302.98	306.7	307.3	301.15	301.55	303.94	304.57	305.63	301.29	302.27	310.19	302.28	306.25	301.65	303.46	302.37	300.61	303.9	299.99	303.16	304.23	308.14	304.71	303.05
303.38	297.95	297.57	301.98	301.19	299.51	298.83	299.36	299.88	299.64	295.46	295.96	300.08	300.38	302.48	304.05	302.52	299.44	300.28	298.99	300.31	300.12	300.81	304.66	300.75	299.24	301.26	302.09	298.16	299.66	300.21	301.02	298.21	303.03	297.8	300.67	298.77	298.76	298.81	301.24	299.04	297.58	299.5	299.78	297.89	298.86	299.36	300.59	301.13	301.47
313.06	309.16	311.8	308.77	311.74	312.55	311.27	310.43	310.71	311.32	312.35	311.72	309.82	310.75	308.88	308.32	312.31	308.82	306.49	313.14	309.65	311.33	310.42	308.12	309.55	309.69	314.43	310.2	307.24	309.05	311.95	311.45	310.7	308.97	309.37	313.47	308.28	309.48	307.96	309.4	311.19	309.03	305.6	308.45	308.3	313.15	308.95	309.19	311.96	309.2
304.27	307.13	310.71	304.02	306.07	306.34	308.48	304.14	305.14	306.73	304.3	306.92	303.63	306.48	303.56	307.9	309.13	308.42	308.4	308.69	310.88	303.31	303.6	306.69	309.44	307.38	306.92	305.62	310.19	304.79	308.14	306.45	302.65	305.17	306.18	307.22	305.69	305.24	308.71	306.53	303.93	306.51	305.89	307.29	306.55	306.48	302.18	310.45	304.31	305.74
315.4	321.14	316.42	315.99	317.87	316.54	316.39	314.55	319.08	317.33	316.2	316.92	314.04	315.41	314.5	316.98	319.32	316.94	316.07	316.47	314.18	317.35	315.2	318.44	316.72	314.99	315.04	319.58	312.19	316.5	316.57	315.64	317.07	318.27	314.95	316.5	314.2	317.11	319.71	317.32	317.06	320.46	317.15	317.13	315.35	314.29	316.15	320.07	318.17	319.58
296.61	302.86	300.06	302.11	301.05	299.15	299.39	299.94	301.62	302.16	301.94	299.63	299.23	301.79	303.88	299.73	302.43	299.51	301.77	302.07	301.91	306.38	303.11	303.95	298.27	302.17	299.04	299.16	303.56	300.16	300.08	299.66	298.47	299.96	304.63	300.99	303.28	300.69	300.14	301.65	298.13	300.64	303.78	301.96	300.97	301.08	299.68	296.46	300.69	299.6
306.4	303.87	301.85	304.54	305.36	303.91	310.39	301.6	303.28	306.37	306.56	302.34	307.81	304.6	306.06	303.54	303.79	303.74	303.88	300.67	304.86	305.83	305.3	305.59	302.82	305.37	306.5	304.26	304.25	302.15	304.78	304.69	308.07	299.81	302.51	305.76	309.11	304.8	302.89	303.43	307.15	304.27	305.45	301.43	304.25	302.09	301.73	304.51	306.27	305.47
301.32	301.89	301.01	299.84	304.73	301.44	296.17	302.64	304.82	303.94	301.08	304.21	299.34	301.7	300.58	300.78	302.13	302.34	300.8	300.63	300.48	296.96	304.79	305.53	301.64	303.48	304.21	303.94	301.99	304.19	304.35	301.64	304.86	299.93	302.57	299.18	303.41	304.3	307.72	301.84	298.49	303.91	304.02	300.13	305.88	301.2	304.49	303.77	300.45	302.49
293.96	294.05	299.56	293.43	296.86	294.06	297.72	296.12	297.51	297.2	295.8	296.16	294.07	295.08	297.36	296.93	299.33	295.56	297.98	295.56	296.74	300.7	297.32	297.25	296.18	293.4	295.84	298.26	294.98	293.57	298.09	296.1	293.81	298.77	301.36	297.4	296.11	299.38	294.27	298.3	297.87	295.62	299.21	296.79	295.18	292.64	295.17	294.75	294.36	300.15
302.6	304.58	302.8	302.67	307.43	302.88	302.55	301.85	303.97	304.99	305.67	304.91	308.97	304.92	304.25	302.42	303.21	304.22	302.82	301.63	303.29	301.7	305.47	303.69	300.78	303.91	302.46	305.43	303.14	298.76	303.86	302.47	305.39	305.67	303.78	302.42	306.28	303.63	306.4	304	305.25	304.71	304.72	302.79	302.84	302.55	299.37	305.83	302.49	300.7
301.51	300.96	299.25	301.65	302.17	303.02	302.94	300.49	304.1	304.97	300.43	302.29	301.18	304.46	299.08	305.99	302.4	299.44	299.42	301.42	301.35	301.12	301.21	301.9	302.14	304.31	302.84	301.08	300.58	304.07	300.47	301.95	300.42	301.95	302.69	298.69	300.64	304.92	302.56	301.31	304.23	302.34	302.56	302.06	303.71	300.85	298.64	302.83	301.91	305.7
300.39	302.2	302.33	300.4	296.76	298.66	303.88	301.97	302.16	298.03	304.79	300.64	302.65	301.23	297.52	299.89	302.44	299.08	301.37	303.02	301.67	300.37	296.81	300.51	300.06	306.8	301.48	298.37	299.78	302.43	297.3	298.34	301.95	299.23	299.85	297.63	299.79	301.33	301.16	299.86	294.58	301.3	299.8	298.28	302.81	298.57	300.24	301.38	297.99	298.06
298.42	295.28	293.67	298.07	295.85	293.53	297.15	295.97	295.96	299.1	301.02	297.13	295.76	294.27	296.33	296.98	298.45	296.23	298.43	297.34	298.62	296.41	298.94	301.46	299.49	301.41	295.41	294.72	298.79	297.46	299.34	294.94	294.56	297.69	294.69	297.46	296.52	295.62	298.7	299.75	295.33	300.31	299.09	296.22	297.54	296.35	299.68	292.56	293	294.78
301.72	300.38	300.86	299.05	306.68	299.5	301.25	303.23	303.4	301.28	298.33	302.19	302.14	302.01	302.18	302.79	302.32	300.87	300.31	302.17	305.09	299.37	297.63	302.62	299.83	299.48	302.65	301.19	304.58	303.36	300.72	299.56	299.43	300.7	301.03	299.39	297.87	300.06	299.16	300.67	305.76	302.13	300.21	301.68	302.19	302.26	301.42	300.36	298.02	299.38
320.89	324.78	322.79	326.72	324.94	325.91	326.76	324.05	323.82	325.19	325.09	324.96	323.69	327.91	325.08	325.89	323.79	326.13	322.59	324.7	327.28	324.39	322.63	321.53	324.68	323.08	326	323.07	323.46	326.33	322.46	324.62	324.07	326.76	326.95	326.03	324.82	323.75	325.86	326.51	326.95	327.41	326.05	323.82	324.59	324.97	322.82	320.79	323.49	325.29
305.81	305.76	305.65	305.97	305.48	304.86	307.65	303.03	306.2	303.04	305.35	306.85	307.71	307.34	305.31	307.34	305.12	306.06	309.27	304.35	303.49	304.3	307.85	304.73	306.25	305.43	304.67	311.39	305.41	306.24	305.53	307.12	305.05	304.17	303.73	303.3	304.37	306.29	306.03	305.5	310.03	305.06	305.82	306.25	305.85	307.99	305.02	304.91	305.61	306.56
304.91	301.27	306.02	305.39	304.33	304.64	304.92	303.83	303.14	303.22	304.84	302.59	302.97	308.68	304.11	304.29	303.51	300.03	302.03	303.63	300.58	305.27	301.12	304.34	303.84	306.12	297.57	302.3	304.78	304.25	302.71	303.3	300.36	303.93	302.46	305.24	302.69	300.89	302.99	300.71	302.06	304.51	306.15	303.39	304.27	302.3	305.25	304.24	301.93	303.07
315.02	313.19	313.09	308.12	311.22	312.39	309.15	315.74	309.66	313.21	309.79	310.5	310.79	311.47	312.37	313.12	311.25	311.21	313.12	310.01	311.45	316.6	312.11	312.64	310.13	313.76	308.6	315.73	307.58	309.21	312.32	309.9	311.81	308.51	312.61	312.13	309.75	313.95	313.6	311.65	317.2	311.7	315.14	309.89	312.14	314.29	308.39	312.56	311.73	310.06
315.41	313.93	312.63	311.33	311.09	312.45	314.15	311.07	312.92	314.59	312.71	314.52	314.79	312.34	317.14	315.87	313.22	316.93	315.47	312.67	313.32	310.97	314.06	311.16	311.24	311.01	313.72	314.86	314.47	313.39	311.76	314.29	313.24	315.63	313.99	315.52	316	315.47	313.5	315.86	312.33	313.99	313.99	315.5	311.25	316.52	312.16	310.07	309.55	314.22
320.86	322.89	320.91	319.68	321.47	321.74	321.21	322.22	317.59	319.93	318.24	319.06	319.42	316.83	317.42	318.2	316.94	317.01	322.27	319.41	317.45	317.46	321.72	317.74	320.37	322.66	319.93	322.6	320.06	319.12	316.14	320.92	321.78	319.74	322.21	318.63	322.91	320.18	317.3	319.57	316.27	318.94	319.54	319.29	324.57	318.69	323.1	317.72	320.03	319.63
306.55	300.17	306.07	306.06	301.41	304.38	302.96	305.08	301.82	304.47	304.47	305.79	304.6	303.83	301.65	300.23	306.04	304.01	303.49	303.59	303.51	303.92	302.37	302.17	299.84	304.97	307.83	306.55	303.37	303.61	302.75	301.41	303.85	306.25	301.81	302.62	302.56	305.02	300.86	304.98	300.57	304.36	309.24	300.2	301.26	305.45	307.59	306	305.66	303.17
303.86	307.14	302.4	301.92	303.3	305.52	305.86	303.78	300.6	305.34	303.78	302.58	301.65	305.38	301.85	305.04	301.52	301.85	304.73	305.69	303.97	303.15	300.81	305.94	300.68	304.87	302.69	303.43	303.19	303.62	299.57	304.11	304.47	301.5	302.87	299.59	305.17	302.97	305.77	303.29	306.51	302	302.84	304.3	302.44	305.68	301.01	302.65	305.12	302.2
295.12	292.64	295.55	295.13	291.47	295.16	296.46	292.83	291.99	296.42	297.29	292.61	295.59	297.87	294.32	295.92	291.58	297.03	294.32	293.25	294.05	296.18	293.34	297.02	295.03	293.22	292.52	291.13	293.44	292.19	292.69	288.57	292.92	297.06	294.84	293.23	296.86	295.3	293.39	290.61	293.35	293.72	290.18	293.57	294.36	293.05	295.95	296.42	292.77	296.19
292.32	289.68	294.99	293.92	291.99	293.65	291.57	293.87	293.74	291.57	293.71	294.1	293.33	293.89	297.11	296.88	296.52	293.7	292.22	292.84	291.71	294.13	293.32	295.14	294.5	296.55	293.1	292.54	297.52	295.21	293.16	294.94	293.72	297.45	298.25	291.74	295.38	291.5	294.01	294.31	292.12	293.97	293.49	297.04	294.6	293.73	292.86	292.52	293.41	294.96
299.47	302.43	298.95	297.82	305.62	301.84	297.54	302.26	301.97	300.05	305.5	298.08	303.26	301.05	299.97	298.26	298.7	299.49	300.67	300.59	296.86	300.21	299.35	301.05	302.55	296.64	302.5	300.23	300.3	303.28	302.25	298.34	301.97	298.87	300.76	297.73	299.59	295.88	299.4	300.08	295.96	298.39	305.21	301.38	298.99	299.72	303.13	298.37	301.75	303.3
307.53	306.24	304.01	305.82	307.55	307.27	307.58	301.16	303.66	303.67	305.45	304.35	307.42	310.25	307.32	304.41	307.42	307.83	305.63	306.21	303.38	303.65	306.37	308.98	306.21	303.08	303.74	307	307.19	305.69	306.82	306.41	304.28	305.62	302.61	307.19	307.35	307.17	306.93	302.97	305.08	307.23	306.77	309.89	306.79	306.62	309.34	305.72	308.29	305.85
316.7	316.59	315.9	315.62	314.81	317.32	315.17	314.49	315.86	316.96	313.33	315.79	318.49	313.85	314.77	315.1	314.85	311.3	314.5	315.72	314.49	316.36	317.54	317.64	315.11	311.76	312.11	311.71	316.66	316.18	314.61	313.34	317.08	317.93	318	312.25	313.9	316.81	315.91	311.87	316.05	319.11	312.86	317.01	317.69	315.79	313.07	316.47	312.42	318.23
301.6	306.73	306.01	302.52	302.87	306.04	303.44	300.57	301.19	303.65	305.49	304.09	304.63	303.84	303.26	304.58	303	303.16	305.11	304.33	304.26	302.93	305.72	304.21	307.52	303.17	302.88	303.61	305.01	306.72	299.68	303.01	305.28	306.09	303.01	307.02	305.93	305.51	306.41	306.54	302.76	301.87	302.34	302.66	304.95	301.72	305.21	304.16	307.01	300.56
308.62	303.4	309.73	306.74	306.61	306.1	306.22	306.57	311.46	305.44	308.43	308.06	309.81	303.74	307.04	306.24	307.84	309.41	309.32	306.97	305.86	306.1	306.99	309.04	306.09	309.61	307.85	306.73	307.59	306.67	305.97	309.6	307.3	307.39	307.19	307.47	309.13	309.62	307.62	307.46	308.22	308.16	306.17	303.92	305.03	308.56	305.9	308.68	305.27	308.23
296.67	297	297.34	297.91	294.7	297.18	295	299.1	295.07	296.53	297.15	297.04	300.08	296.75	297.59	292.92	299.91	298.35	299.2	296.35	292.02	294.26	297.85	295.38	291.84	298.56	298.74	294.86	292.81	292.56	295.88	296.27	298.92	292.91	293.78	293.91	296.87	295.29	295.01	299	294.85	295.05	298.35	294.12	295.06	299.68	298.23	296.43	298.29	297.88
304.05	304.63	305.63	308.36	304.32	306.09	307.65	303.28	305.56	307.48	307.05	306.88	301.82	303.15	306.63	305.55	304.08	304.23	304.11	303.16	306.49	301.72	304.88	302.7	306.01	302.95	307.39	307.95	309.19	304.79	303.38	306.48	303.85	307.07	305.7	306.43	304.82	303.9	306.31	305.48	304.53	306.83	301.69	303.99	302.02	302.6	306.85	302.95	306.67	301.36
294.36	294.6	293.21	296.79	293.36	293.85	293.34	292.42	293.7	295.87	296.82	296.7	294.43	293.55	291.48	292.24	292.29	293.61	294.69	292.82	296.24	292.68	293.98	294.65	293.85	295.19	293.61	294.86	292.34	295.23	296.74	293.89	293.94	289.32	292.47	289.47	293.16	298.99	294.45	296.27	293.08	292.32	293.72	293.28	296.38	292.14	293.91	294	295.36	292.44
307.59	308.36	311.72	311	306.37	312.39	312.46	305.06	312.48	305.81	307.76	309.19	308.82	308.5	306.54	310.33	309.21	307.2	310.97	309.24	306.48	310.07	309.04	307.14	307.76	308.44	306.28	307.65	312.27	309.42	307.6	307.74	311.1	307.43	309.31	310.18	305.74	307.46	308.34	307.15	309.77	313.88	307.71	306.68	312.05	310.22	310.84	311.71	307.84	311.58
306.57	304.93	305.7	303.85	303.87	308.13	302.61	305.89	305.52	306.15	303.08	306.4	304.19	306.58	310.53	307.82	305.78	304.84	300.37	305.38	303.56	307.24	306.75	306.09	305.02	304.72	308.64	304.17	304.8	304.6	306.36	305.98	306.23	303.81	302.74	302.51	303.95	304.96	305.52	305.31	305.86	303.75	304.87	302.93	304.72	306.67	308.33	303.1	306.45	302.75
312.93	305.56	313.93	309.65	312.21	307.73	307.23	310.97	315.31	313.89	311.84	311.65	310.01	306.65	311.82	311.83	308.27	307.58	311.3	312.86	311.82	311.22	310.75	307.51	312.23	307.44	309.98	310.38	308.82	308.29	307.63	315.41	307.97	310.3	306.5	308.05	311.74	307.66	311.77	309.99	310.98	308.58	309.39	310.86	307.69	307.38	310.74	309.72	307.69	308.84
307.28	312.4	311.13	310.08	309.17	311.43	314.33	310.54	313.77	309.09	309.54	314.32	310.29	305.79	316.83	313.98	315.92	312.17	309.23	310.19	314.48	313.57	314.41	312.93	310.82	312.06	311.08	313.83	312.7	310.75	312.4	310.99	310.58	314.27	314.87	310.92	315.07	311.15	312.48	313.28	310.55	310.97	312.88	314.06	311.6	312.71	313	314.06	314.88	309.47
319.05	324.22	323.6	323.97	323.81	327.86	325.25	323.57	324.02	325.07	324.32	321.51	325.75	322.78	326.15	325.47	319.04	320.27	322.86	323.88	324.49	320.58	326.5	323.42	325.08	324	320.66	324.52	327.62	325.71	321.94	322.55	324.84	324.83	326.92	325.55	322.35	326.53	320.78	322.69	326.43	326.41	322.5	324.76	325.54	325.61	325.76	326.82	326.83	323.41
296.22	301	300.79	302.34	299.44	299.28	298.67	300.99	297.5	301.87	300.71	299.11	298.98	299.31	297.62	304.76	298.72	302.31	299.38	301.45	296.97	302.13	299.76	299.23	299.89	301.27	298.68	298.56	299.79	300.79	301.99	297.92	300.38	296.76	300.55	301.21	299.4	298.53	303.82	299.27	300.82	297.76	300.93	303.87	297.23	298.81	297.2	299.28	297.44	297.34
306.62	305.86	304.75	307.02	303.13	304.85	305.88	307.01	304	307.12	305.43	308.81	304.82	307.13	306.03	305.1	306.23	302.48	305.51	310.03	306.46	309.01	306.19	303.47	306.15	308.4	304.87	304.82	304.67	310.76	307.09	306.9	304.33	303.56	303.42	305.79	307.25	310.94	306.3	309.8	307.88	307.08	305.21	304.22	305.2	306.76	305.31	307.53	308.4	305.95
296.38	302.6	298.55	300.71	300.61	303.29	300.24	299.14	302.17	299.19	295.48	300.61	297.42	298.36	299.92	299.51	298.58	298.79	299.01	301.64	299.77	299.56	301.92	299.7	298.95	296.44	297.59	300.33	299.03	299.38	299.3	303	299.59	301.77	300.09	299.01	299.26	301.74	297.21	300.54	298.11	301.35	303.11	298.11	301.5	299.04	297.29	301.51	301.4	300.19
312.52	313.32	309.27	311.9	310.34	311.33	313.33	312.76	312.04	312.11	311.05	314.47	313.15	310.13	313.04	312.81	311.08	309.04	313.26	316.14	311.6	315.64	315.49	310.6	313.5	311.56	307.82	312.12	311.64	313.35	312.67	313.95	313.59	314.63	309.17	311.67	311.33	312.29	311.1	313.62	315.66	314.1	315.94	313.07	311.08	308.74	314.15	313.72	311.79	312.21
313.87	313.53	313.72	313.99	311.25	314.43	310.59	314.63	313.41	315.44	310.98	314.59	312.52	314.18	311.79	312.88	310.18	316.59	313.43	309.64	314.64	313.91	311.77	313.63	311.72	313.52	312.47	313.4	315.57	312.03	314.86	311.46	311.3	312.36	315.85	312.62	313.68	312.98	311.43	312.51	317.09	314.54	314.09	310.81	310.41	310.05	312.58	313.85	310.53	315.14
301.4	304.48	303.44	304.38	302.14	302.7	308.06	304.16	304.52	302.27	303.28	300.93	298.32	304.93	303.2	303.53	301.61	301.29	305.27	305.93	302.12	304.53	304.47	304.51	306.4	301.6	302.46	306.19	301.17	302.12	305.72	305.36	304.04	302.21	300.06	300.28	302.86	302.19	303.33	303.31	300.69	305.54	306.28	305.58	301.97	302.7	304.56	303.59	303.13	304.26
328.21	325	325.1	327.03	323.7	324.72	324.54	326.36	325.29	326.72	326.58	323.76	325.22	324.52	323.02	322.01	324.97	322.96	324.58	323.05	327.5	322.98	321.75	321.91	321.79	322.53	325.23	323.97	321.26	323.49	324.2	320.28	326.98	322.26	324.13	329.13	323.55	322.92	324.65	324.97	324.28	323.82	324.56	323.52	325.99	322.71	324.34	324.45	323.86	323.74
330.61	327.88	326.39	326.24	330.55	330.67	328.2	328.76	326.55	327.91	325.09	328.28	331.06	325.16	326.79	330.03	325.83	327.25	330.71	328.21	327.6	330.54	327.69	325.56	328.89	323.37	329.09	326.01	328.38	329.4	327.21	327.05	328.29	330.06	330.29	326.99	326.53	330.13	328.37	330.03	332.72	326.02	331.77	323.9	327.89	324.13	329.07	329.93	327.7	326.06
300.64	301.44	296.73	295.07	293.39	301.2	294.36	297.38	295.94	296.87	298.71	297.52	294.74	294.19	296.26	296.98	295.31	297.98	298.76	299.13	296.91	302.62	298.83	298.21	301.01	297.28	293.77	297.16	294.85	296.12	298.17	301.16	296.36	298.08	297.35	295.8	296.7	295.82	296.55	297.24	297.11	297.7	295.44	295.82	296.02	296.3	297.59	292.91	300.95	298.8
304.4	307.88	307.47	304.91	304.78	303.84	305.35	301.76	305.06	300.95	302.65	307.55	301.7	302.2	302.34	307.25	304.33	303.94	305.77	303.88	303.9	302.89	304.6	303.18	305.5	304.67	305.37	305.02	304.98	305.58	304.84	307.7	306.97	301.87	305.53	305.11	306.86	305.84	303.04	305.11	306.23	304.68	303.73	304.37	304.14	305.56	303.69	303.78	304.88	303.48
316.96	317.68	313.93	315.79	313.81	315.74	317.01	314.33	315.39	314.83	317.18	316.86	315.17	314.16	319.96	318.44	317.84	314.48	318.37	317.83	317.49	313.56	319.57	315.53	314.05	314.35	313.42	318.82	317.71	315.48	318.43	316.47	314.06	315.45	317.38	317.32	318.14	315.26	314.73	316.62	314.03	317.98	313.1	317.04	316.36	314.45	317.62	315.22	313.5	316.23
313.62	314.2	314.88	316.82	312.7	316.12	320.58	313.96	314.48	314.7	314.52	314.96	318.89	314.38	316.18	315.13	314.73	314.52	312.73	312.27	314.91	316.4	319	315.65	319.1	315.61	316.03	313.14	317.43	320.32	314.03	314.6	319.79	316.22	314.38	316.71	315.47	314.54	312.93	316.01	320.01	315.05	315.44	313.53	316.59	315.67	318.92	314.34	317.99	314.6
318.39	315.74	315.88	317.7	318.19	314.78	320.26	313.91	314.95	313.72	318.99	319.47	318.28	318.64	318.96	318.05	319.48	317.33	321.26	320.02	316.57	319.03	316.28	319.03	319.87	315.51	313.16	317.19	317.94	317.57	317.45	318.61	319.08	320.69	316.33	317.92	315.87	317.6	317.71	319.25	317.19	319.03	312.29	319.7	319.49	319.26	316.76	317.35	313.71	317.41
311.31	312.33	314.29	315.24	308.19	313.54	313.79	312.84	316.33	312.41	310.66	312.88	310.3	311.41	313.07	314.15	313.67	311.95	313.6	314.45	313.55	316.39	312.99	312.11	308.33	315.54	314.24	312.16	313.15	311.24	310.94	313.3	312.34	315.09	314.05	313.24	309.87	317.84	314.28	311.2	315.53	316.66	310.46	309.29	312.8	313.16	315.32	314.33	312.85	310.85
311.39	312.06	312.7	312.16	309.53	311.82	313.48	310.19	308.99	310.67	309.67	309.44	311.41	310.58	312.17	311.87	311.97	307.09	307.87	307.08	310.69	311.33	310.18	307.91	310.98	311.45	310.39	311.38	311.04	310.83	309.41	315.19	309.5	312.56	310.26	310.59	313.57	310.67	311.12	306.75	310.41	310.28	315.16	311.54	311.19	308.85	311.93	312.48	309.44	313.21
312.51	317.29	320.96	311.01	314.13	315.05	311.71	312.79	311.95	312.45	314.27	311.64	312.88	314.43	312.86	313.74	314.8	316.44	317.05	316.16	312.86	315.34	313.04	317.28	312.04	311.46	314.29	315.38	317.69	309.6	312.83	311.56	313.65	312.84	311.84	310.49	314.8	312	312.6	312.99	312.9	310.02	311.31	315.56	311.71	314.13	314.62	311.03	310.6	317.54
317.47	317.54	316.99	318.06	321.26	318.63	319.93	316.88	317.45	319.29	319.48	318.13	319.23	316.15	318.36	314.15	319.58	316	321.48	316.78	320.23	319.95	317.87	318.64	318	318.85	318.82	314.41	321.13	319.26	318.54	318.47	317.76	318.5	317.65	315.88	318.09	320.86	313.6	319.39	316.95	318.2	320.46	319.56	319.31	321.84	315.67	318.92	317.34	317.2
318.35	319.44	321	315.18	317.47	322.47	315.47	319.2	317.35	318.2	319.99	313.96	318.51	319.07	321	318.85	316.24	319.14	317.5	319.41	315.15	320.86	315.27	316.75	322.55	316.15	315.22	314.91	318.03	319.49	316.6	321.33	318.01	315.62	318.06	317.87	315.58	314.72	315.04	317.51	317.07	317.17	318.95	317.91	315.09	321.96	322	320.66	317.57	318.97
303.98	304.64	305.6	303.77	306.9	305.36	306.79	305.75	300.8	307.58	306.47	307.82	306.72	304.03	298.62	304.78	303.09	304.32	303.23	306.31	302.9	306.06	303.06	304.24	304.64	306.25	307.71	304.36	300.78	303.92	305.75	305.72	303.52	305.79	303.01	304.29	304.67	302.51	306.04	302.3	304.87	306.21	303.55	304.25	304.94	306.16	303.4	303.46	306.39	306.38
311.33	311.69	314.2	314.89	310.16	311.87	311.54	313.81	312.62	313.73	314.96	309.58	311.43	315.08	312.04	312.89	310.57	315.32	309.09	316.56	312.67	312.77	311.39	313.46	311.08	311.53	311.76	313.54	311.2	313.96	311.02	311.34	313.76	313.82	314.51	315.14	313.1	313.8	312.23	315.7	309.65	308.06	316.78	314.66	310.05	313.01	311.02	311.71	313.57	315.28
312.5	310.07	314.4	313.11	309.38	311.25	312.98	316.59	310.37	313.2	311.73	310.94	313.18	310.96	314.53	313.79	310.6	313.25	311.99	313.93	308.09	310.06	314.7	315.75	311.98	311.49	311.3	311.42	309.96	313.94	313.08	311.39	312.62	311.41	310.29	313.69	312.29	309.49	313.87	311.69	315.21	308.58	312.06	312.05	309.66	310.36	311.43	313.69	313.5	315.81
290.7	293.17	293.62	293.34	295.99	294.86	293.19	294	296.52	293.01	292.21	293.86	295.81	292.79	295.4	292.39	294.13	296.38	292.6	293.59	296.07	291.89	292.1	295.88	294.69	295.55	291.14	293.57	291.84	295.19	292	292.22	292.97	292.66	291.98	294.42	291.89	295.96	293.26	292.63	292	292.5	295.21	298	293.88	291.33	294.52	294.16	296.23	295.16
314.95	315.75	316.18	314.25	313.6	317.95	316.23	315.58	312.83	313.97	316.08	316.93	319.06	318.1	316.94	318.15	319.89	313.28	318.1	312.99	317.49	317.32	317.91	315.08	316.29	315.96	314.53	315.11	314.42	314.12	314.72	316.51	317.78	314.51	313.93	317.58	314.8	312.46	318.29	314.05	312.79	313.19	314.43	315.3	314.32	316.08	315.76	314.98	315	318.99
303.41	302.22	304.3	308.51	305.21	305.12	303.62	302.43	303.99	303.57	304.6	307.58	306.22	306.31	301.71	306.15	303.1	304.27	302.93	304.93	304.15	301.48	303.83	304.57	306.22	300.23	308.96	306.13	304.88	303.51	304.77	303.64	307.24	303.45	304.22	303.97	302.86	306.42	303.26	303.5	303.74	303.54	302.62	304.17	303.46	307.1	305.7	306.21	305.79	303.16
321.24	318.63	319.58	321.18	321.25	321.54	317.78	323.07	321.65	319	321.06	318	318.32	319.25	316.24	320.34	323.96	317.17	319.21	321.24	320.49	319.28	317.62	320.88	320.33	318.61	319.96	316.5	318.59	319.15	318.56	317.26	319.54	320.16	319.99	319.73	320.31	319.29	317.7	317.19	315.12	318.44	320.57	317.42	318.22	317.75	319.43	322.34	317.84	314.73
311.19	313.43	311.47	315.43	309.96	310.46	313.8	313.93	311.91	312.72	313.98	313.91	309.73	313.66	311.28	309.36	313.82	316.02	312.08	310.74	316.33	313.31	314.69	311.99	311.32	313.16	309.95	313.38	311.33	314.64	312.91	312.09	310.68	312.73	312.99	311.14	311.68	310.56	312	313.82	312.96	311.78	314.93	309.87	314.23	308.15	309.65	311.54	309.66	310.44
310.68	312	310.58	310.5	310.08	312.67	309.88	310.08	312.5	311.95	311.11	311.74	311.47	309.52	311.73	311.2	312.98	308.11	312.56	315.82	313.62	310.15	313.13	313.15	313.3	310.1	310.37	308.16	311.17	310.29	312.68	310.16	308.48	309.39	313.57	310.61	312.85	311.46	313.42	310.56	308.85	315.25	310.88	311.67	312.54	311.55	313.02	311.66	309.87	309.8
324.89	326.35	328.51	326.24	329.36	326.14	324.9	328.47	327.66	330.23	328.9	326.89	328.96	328.69	329.65	327.52	323.87	328.74	327.39	328.22	327.08	325.24	329.2	326.63	325.28	326.53	327.41	329.09	326.01	326.99	321.93	325.93	325.07	324.55	326.23	329.16	327.24	324.57	326.72	324.66	327.09	324.39	324.45	324.43	324.77	328.7	328.13	324.85	326.81	328.8
305.1	303	302.82	303.04	302.51	306.04	300.45	303.1	302.1	301.21	302.82	303.69	303.31	299.08	303.31	304.88	302.38	302.82	302.96	303.1	305.29	301.26	298.83	302.26	302.56	305.95	298.78	304.51	306.13	303.59	304.96	302.57	303.39	304.63	303.2	302.24	304.5	303.97	307.88	302.52	301.16	301.34	303.63	303.56	302.49	302.66	302.54	302.53	303.41	299.87
314.19	317.77	317.44	314.5	320.02	315.73	315.48	314.25	311.62	315.64	313.68	315.52	311.38	313.92	316.37	317.9	317.79	316.82	312.76	316.29	314.41	315.42	312.11	312.89	316.57	316.77	316.6	315.75	316.89	313.45	314.21	313.33	314.6	312.43	314.16	315.84	315.21	312.55	315.32	317.73	313.92	317.16	312.16	315.01	317.26	315.66	314.75	314.31	313.79	315.76
323.23	326.61	326.57	326.35	324.64	330.58	324.81	331.46	326.98	327.66	324.26	327.65	329.61	330.28	330.6	327.39	328.15	330.51	327.55	330.02	328.18	329.33	331.53	329.64	328.44	327.42	325.97	326.25	326.55	327.54	326.01	327.91	328.19	329.48	326.59	323.87	326.96	328.83	328.61	327.84	326.82	329.35	328.09	327.4	329.32	324.66	325.02	328.85	326.91	325.4
314.18	312.43	310.92	312.99	315.95	316.74	313.96	315.93	316.16	312.61	315.75	313.76	315.68	311.97	311.82	313.56	312.12	312.42	313.75	316.47	317.25	309.88	309.04	315.49	316.46	318.2	311.96	314.37	313.6	316.1	315.42	313.19	311.71	312.25	317.47	313.2	313.26	310.56	310.14	317.55	314.52	314.49	314.17	311.53	313.82	313.44	315.41	311.27	312.43	312.25
309.07	306.05	307.55	304.69	302.72	305.54	306.86	309.4	306.13	303.58	309.85	311.42	305.12	307.89	306.18	305.44	307.51	304.84	309.42	304.19	305.28	304.46	309.39	308.29	308.52	306.67	306.49	307.36	305.7	306.92	303.35	303.38	301.97	305.97	305.33	304.5	305.43	308.38	308.68	306.46	305.38	301.78	305.5	307.58	303.42	308.08	306.65	305.48	306.52	308.13
312.97	311.21	312.77	314.21	314.92	311.9	315.21	313.28	313.72	315.52	313.83	309.63	311.83	312.91	314.87	313.3	314.45	315.47	315.06	313.67	315.79	314.59	314.15	312.13	313.09	313.63	312.58	315.76	314.71	311.97	314.87	307.16	314.5	315.36	311.85	311.33	313.02	312.69	313.21	311.46	309.52	315.92	313.63	310.47	314.58	311.79	315.94	316.77	310.61	313.21
304.76	302.97	300.26	302.01	304.71	299.83	302.11	303.36	301.31	303.12	301.73	302.68	303.13	297.89	302.96	302.54	303.83	305.92	302.78	303.88	298.72	303.5	302.25	304.93	303.6	301.52	300.6	301.98	305.26	306.75	301.03	308.51	299.58	304.53	299.82	300.95	300.34	302.04	302.01	299.5	298.86	302.61	301.64	302.86	302.47	304.46	302.62	305.61	303.36	300.96
309.54	309.01	306.47	310.09	307.92	309.57	310.3	306.51	310.47	310.09	308.21	305.95	310.49	306.7	308.86	309.74	307.22	306.34	309	309.29	310.75	310.08	306.57	309.45	307.78	309.33	309.71	309.95	308.82	307.48	307.84	304.44	306.83	311.25	307.66	309.07	310.98	310.38	305.85	309.65	309.18	305.59	306.12	311.02	308.03	313.13	307.72	311.36	307.54	308.39
332.52	331.74	331.12	327.36	330.7	328.14	330.58	329.82	329.78	330.65	328.95	328.8	329.8	328.51	330.02	330.15	331.94	327.83	329.46	326.84	330.11	324.16	327.45	326.74	328.46	329.21	327.95	327.38	329.45	328.59	327.52	327.75	330.18	329.74	327.28	329.74	329.48	326.24	328.74	331.36	329.56	328.02	330.43	328.33	330.58	325.03	331.26	325.83	327.6	326.77
312.85	310.53	309.25	309.12	309.65	311.07	309.53	308.69	311.24	309.28	310.82	311.62	312	310.45	310.87	311.11	312.57	310.68	311.35	308.44	309.55	312.82	312.26	308.51	308.86	313.31	312.73	311.73	313.52	309.91	311.1	311.44	310.34	309.83	307.87	312.96	306.99	311.42	309.99	312.15	306.66	312.9	310.56	310.05	310.9	310.17	309.15	311.44	312.99	310.62
320.9	318.89	319.53	317.19	323.6	321.95	319.12	321.71	316.47	318.42	317.76	316.16	320.44	314.64	319.44	318.73	321.16	320.16	319.46	321.26	318.42	317.55	320.11	320.47	320.6	318.52	317.85	321.05	321.32	323.26	316.51	320.42	314.67	320.81	316.84	316.68	319.95	319.6	319.99	319.64	321.41	321.93	317.94	321.1	321.21	321.55	320.86	320.91	315.13	317.41
317.37	314.85	314.35	311.27	313.31	310.83	313.62	309.24	316.18	311.47	314.41	315.73	312.93	315.77	311.99	313.71	313.06	315.42	313.91	316.8	315.44	318.54	316.46	316.8	316.6	316.87	314.94	313.88	314.69	313.59	314.44	316.18	316.02	314.37	314.75	315.39	314.03	314.1	313.63	317.92	318.38	317.7	315.08	315.65	316.2	315.67	314.27	313.74	312.81	317.19
314.22	315.12	313.87	314.42	314.71	313.85	315.67	314.17	315.77	317.49	315.17	312.25	315.29	312.7	311.12	312.92	316.96	309.11	311.47	317.57	313.94	312.22	314.66	316.67	312.99	315.77	314.03	314.22	314.55	313.59	318.18	317.66	314.58	315.04	315.73	310.65	312.22	318.29	317.53	313.39	315.97	313.24	315.18	316.04	313.45	318.07	315.18	314.62	315.54	314.84
311.68	314.97	315.84	312.27	312.56	312.23	314.29	310.01	312.95	315.24	313.81	313.7	313.84	313.34	311.92	312.65	311.01	312.26	311.42	315.59	312.74	313.01	314.29	314.26	314.34	315.52	312.47	311.98	308.5	311.98	311.99	310.21	313.72	309.23	314.64	313.25	311.68	313.35	313.4	316.1	313.99	312.59	316.93	311.43	311.38	312.35	313.17	316.92	311.51	313.72
308.7	302.26	304.91	306.02	302.4	311.93	306.62	306.43	307.47	307.11	306.62	305.34	309.97	306.14	307.06	301.94	306.32	305.32	306.01	303.25	305.42	305.04	309.45	308.57	305.13	307.53	305.39	302.05	307.36	310.45	305.88	303.35	307.41	305.5	309.59	306.45	308.61	307.06	303.88	304.16	306.08	305.84	306.44	308.88	304.17	306.15	305.69	309.03	306.91	305.92
312.65	312.3	308.8	309.14	309.05	310.31	308.26	308.62	309.49	307.36	309.09	310.38	311.06	312.31	303.07	309.48	306.56	307.51	308.52	312.44	308.71	311.38	306.12	312.88	309.07	311.29	310.82	311.8	311.26	309.58	310.29	306.47	310.81	311.14	308.83	308.21	313.26	311.4	306.95	307.26	308.28	311.56	306.97	313.3	309.62	309.68	308.91	310.99	310.24	313.29
297.22	297.4	293.54	293.47	295.33	294.48	294.64	297.04	292.63	292.8	296.92	292.12	296.85	293.03	294.1	295.1	297.14	296.55	296.91	297.63	299.02	293.28	294.74	293.7	293.64	296.73	296.93	296.79	293.88	294.11	292.63	290.99	294.61	293.95	296.86	296.29	295.58	295.41	297.03	294.66	296.26	298.27	294.62	295.18	297.17	294.28	296.64	296.34	293.38	293.62
315.67	314.9	317.96	311.4	316.9	312.55	313.81	313.67	310.55	311.84	312.13	309.48	315.48	312.75	310.4	314.04	312.83	311.79	314.28	309.73	314.71	314.87	310.24	315.28	312.95	313.21	313.63	312.23	314.77	314.41	308.91	313.4	314.6	313.08	315.42	312.87	311.6	307.59	314.14	315.92	314.05	308.6	312.13	308.64	309.16	313.62	311.04	318.28	308.73	311.47
316.95	318.68	319.77	319.97	320.62	318.09	319.77	317.51	317.44	314.91	316.51	317.07	318.35	319.45	318.04	321.38	317.01	318.18	317.13	315.71	315.9	318.37	313.99	315.49	319.88	322.34	316.51	318.24	317.94	317.12	320.09	317.46	314.5	314.8	316.85	316.93	316.92	317.38	315.45	320.15	320.41	316.57	315.75	318.62	318.48	314.77	318.19	315.97	320.78	317.85
319.92	312.9	320.52	314.65	317.23	319.58	320.68	316.65	317.36	317.51	317.88	315.71	314.93	312.8	317.05	317.73	314.39	318.1	319.11	315.53	319.01	314.48	319.4	313.92	317.83	316.25	319.08	317.24	315.11	314.96	314.75	317.61	316.14	314.48	316.53	316.1	316.38	313.02	315.11	317.91	312.98	319.8	315.41	318.4	318.66	316.07	317.02	313.82	314.5	316.98
300.22	303.3	303.95	301.54	302.68	300.49	302.89	305.77	302.94	303.64	302.63	303.7	306.97	301.91	303.37	301.96	300.41	306.95	300.99	303.32	301.77	302.03	301.29	303.94	304.92	302.2	302.38	304.23	301.15	306.29	304.16	303.16	302.81	302.93	303.03	304.77	301.16	304.15	303.26	299.07	304.44	299.53	302.6	302.9	303.32	305.57	301.77	299.05	299.76	301.91
311.55	311.9	311.56	312.16	312.68	308.59	312.86	312.23	311.17	305.84	313.88	307.97	309.35	311.91	311.22	314.41	307.49	312.39	309.5	312.69	310.49	311.45	310.72	310.25	311.21	311.96	311.55	311.91	308.7	311.28	315.11	311.37	313.77	311.04	312.26	310.75	310.66	311.75	311.05	306.62	310.03	307	311.26	310.58	308.02	313.53	312.69	310.11	311.95	314.96
308.1	302.19	303.51	302.55	302.12	302.66	303.06	306.38	303.82	304.35	308.1	302.17	303.61	305.53	304.89	305.3	306.07	304.68	307.04	310.37	305.54	302.49	306.97	303.54	307.39	305.51	304.41	302.64	306.65	301.28	307.21	304.32	304.34	299.96	304.35	306.83	307.36	308.02	307.25	306.9	300.52	300.78	306.91	308.23	306.2	303.86	306.86	306.81	305.54	300.68
318.67	317.58	319.05	320.07	319.9	311.91	319.42	318.14	317.93	322.02	316.12	322.94	316.98	319.19	317.09	321.61	319.37	319.23	321.44	314.75	320.84	319.97	320.73	318.64	318.55	321.88	318.43	318.56	321.84	319.44	319.48	318.93	315.27	318.79	317.18	318.68	320.16	316.33	317.68	318.32	318.63	318.95	316.32	320.96	319.87	317.73	319.48	317.77	318.96	319.88
319.13	321.76	316.97	319.09	322.15	321.54	320.17	314.23	320.42	319.79	322.18	315.84	319.47	320.84	316.36	318.64	319.84	316.64	322.22	318.98	319.8	317.06	316.12	317.79	318.07	320.94	317.32	319.56	320.1	322.12	320.18	315.58	319.96	318.72	317.35	322.48	317.51	317.48	319.89	320.1	314.82	319.84	318.1	318.35	317.33	320.46	319.71	318.42	321.25	317.1
327.88	329.18	328.24	328.11	325.89	323.97	328.8	327.5	328.81	330.57	329.05	326.94	325.31	329.99	327.01	323.65	326.48	328.95	332.37	326.2	328.48	328.19	329.92	328.86	330.67	325.12	330.37	328.22	329.74	328.23	330.22	325.88	330.64	326.29	328.77	327.17	329.08	324.16	328.68	326.4	331.23	326.87	330.28	328.05	328.05	326.58	327.41	329.86	327.64	325.88
302.62	302.15	304.64	304.17	303.58	303.65	301.58	303.93	302.51	299.87	305.2	301.19	303.54	299.11	301.03	305.04	303.28	303.7	303.87	304.39	304.79	303.9	308.29	303.96	303.66	303.04	304.7	302.93	300.81	302.54	303.68	306.6	303.83	301.97	300.8	300.34	299.58	304.58	304.83	301.81	305.4	300.36	301.11	301.98	302.33	304.63	305.6	302.42	304.59	301.63
304.96	305.74	308.8	311.98	310.26	311.38	306.31	311.38	307.77	309.62	310.61	306.16	310.65	309.72	308.29	311.51	312.55	310.81	309.53	309.85	311.59	312.85	311.97	312.49	310.4	307.27	310.97	309.02	310.65	310.51	311.81	309.16	310.84	307.82	309.31	311.27	308.63	309.38	310.76	306.92	310.74	311.17	309.31	309.05	307.52	312.24	312.65	308.85	311.43	310.18
329.3	326.64	328.85	328.8	333.61	327.56	325.33	326.88	326.7	326.86	330.18	323.34	327.14	326.06	328.75	326.19	327.05	328.81	329.24	325.17	329.82	326.53	326.1	325.6	329.01	329.6	323.56	325.45	327.7	326.88	330.26	332.24	330.11	325.46	329.29	329.45	328.03	324.43	328.11	329.22	326.89	328.21	326.68	327.1	329.71	327.8	329.32	327.65	329.26	324.82
293.42	296.42	298.1	291.96	291.97	292.88	292.81	292.92	294.16	298.76	296.88	297.27	295.37	289.36	298.29	295.95	292.64	294.88	297.78	297.38	291.21	292.85	299.33	292.11	293.09	292.08	295.59	293.54	293	294.02	291.17	296.91	293.71	296.25	293.6	296.05	293.71	290.71	293.88	297.07	292.93	295.28	296.33	298.7	298.85	297.01	292.68	292.46	297.77	298.88
311.39	314.18	318.26	316.95	311.95	313.76	317.36	311.23	314.97	316.3	313.83	316.72	314.94	311.2	314.98	318.54	315.19	317.55	315.72	314.92	317.93	314.84	314.93	315.94	314.25	318.66	315.81	317.44	315.07	317.97	313.21	317.95	313.3	316.74	315.88	314.08	313.36	316.22	313.44	314.74	314.6	314.37	314.97	312.45	314.61	315.47	313.44	312.05	317.58	313.41
314.59	315.32	317.51	315.05	317.53	317.24	315.92	319.03	322.4	316.47	316.65	318.57	317.1	318.64	318.41	319.03	314.74	316.24	318.89	319.12	319.09	317.66	315.86	313.5	316.48	316.11	319.39	315.63	318.57	320.13	317.75	317.28	313.59	317.14	319.29	318.33	318.35	317.42	316.74	317.38	318.84	315.71	318.42	317.58	317.31	317.77	320.87	312.99	315.55	316.34
316.47	317.44	318.12	316.1	314.5	319.43	319.39	317.9	316.75	316.93	315.21	316.4	312.66	317.28	315.95	317.79	318.74	315.95	313.98	318.56	315.03	319.94	318.31	318.04	319.57	315.55	311.81	316.38	319.04	314.31	316.47	316.43	319.1	319.16	317.14	316.47	316.26	318.18	313.84	319.14	315.25	319.12	320.35	315.92	317.58	315.33	315.9	317.9	317.44	319.86
327.74	327.18	325.42	322.88	327.08	324.59	325.81	324.55	326.54	321.77	324.87	326.5	321.08	323.28	326.2	326.56	322.99	325.57	326.68	325.76	327.25	320.19	323.56	323.59	327.19	324.56	325.8	322.45	325.21	324.09	328.31	327.44	324.31	322.84	326	326.11	322.71	324.29	325.28	326.48	323.91	327.82	323.21	325.24	327.38	323.15	324.14	326.09	323.92	324.97
301.69	301.12	301.26	302.38	297.64	302.26	299.73	298.4	303.36	300.03	296.69	298.93	298.4	297.93	301.28	302.63	301.02	299.45	296.16	299.35	298.44	298.84	300.45	300.38	301.34	301.41	297.85	299.97	300.6	301.66	301.9	298.54	303.17	300.2	301.66	298.61	299.35	298.7	301.24	301.56	299.43	299.16	301.63	298.3	298.43	296.35	297.85	302.18	302.19	301.08
293.04	292.97	296.2	295.52	293.76	293.27	290.87	293.77	294.85	293.74	289.68	290.8	292.65	294.33	290.79	293.57	295.59	293.26	293.95	294.43	293.88	293.41	292.63	292.23	295.81	293.8	295.94	296.42	293.76	296.87	297.17	291.22	291.64	296.54	295.4	292.88	292.19	292.86	293.66	298.36	294.63	296.37	293.23	291.06	293.85	297.11	293.16	295.05	297.42	296.32
323.13	318.16	319.52	318.51	321.62	316.3	318.94	318.04	317.75	318.29	317.04	316.35	318.78	318.32	319.32	321.48	317.29	320.15	319.29	316.27	318.2	317.79	320.26	319.19	319.62	322	319.04	319.56	318.02	317.56	320.63	316.61	318.28	318.52	318.3	320.53	319.3	318.48	320.55	318.6	318.91	319.17	321.82	319.84	319.19	319.73	317.37	318.58	321.26	317.64
307.83	305.19	305.6	304.01	309.38	305.62	305.79	305.75	308.26	308.47	305.32	306.82	305.75	302.96	305.08	308.09	306	306.28	308.25	306.81	302.79	306.59	306.48	306.27	306.5	305.73	304.36	304.98	306.66	308.8	307.84	308.07	302.11	304.95	303.43	307.31	304.46	303.08	303.91	307.18	308.19	307.07	309.42	305.61	307.69	301.04	309.59	306.05	307.07	303.13
305.09	306.43	305.32	303.65	300.77	304.77	305.02	306.08	301.55	301.95	300.99	305.66	303.61	300.4	304.6	303.64	302.15	302.57	306.65	306.6	300.77	301.18	306.33	301.55	305.86	306.92	302.34	303.32	308	305.92	306.8	303.64	303.56	305.55	307.26	308.66	303.5	305.32	302.59	303.84	304.08	304.32	305.53	307.76	303.41	305.56	307.55	302.57	303.28	306.41
306.16	305.75	305.34	304.94	305.5	303.38	305.42	303.49	301.74	305.51	303.46	305.61	304.41	305.66	305.27	302.34	302.81	305.18	303.66	304.8	306.4	304.6	307.09	302.57	302.97	306.63	305.26	303.88	304.16	306.48	303.71	305.66	303.92	304	304.05	303.5	301.49	306.4	307.55	302.41	304.31	301.61	307.12	303.43	304.85	303.79	306.11	306.04	304.35	306.02
307.15	306.47	304.11	304.19	304.67	304.04	307.11	305.69	305.46	305.2	308.16	302.74	303.56	303.01	304.07	307.16	306.34	304.71	307.17	303.82	309.2	303.37	307.47	307.88	302.47	307.79	307.5	305.45	301.1	301.7	306.32	307.91	302.85	305.74	304.32	309.15	306.78	303.3	304.95	304.36	306.49	310.6	309.44	308.98	303.99	310.9	305.5	301.44	304.13	307.56
302.21	304.47	303.61	306.11	309.23	305.35	303.38	303.43	307.04	308.77	303.91	306.06	305.9	306.83	312.53	307.66	303.71	305.29	308.5	308.64	304.73	308.81	307.12	306.29	306.84	308.8	304.12	305.5	302.94	307.53	306.83	301.68	307.12	303.04	307.08	305.09	301.92	302.95	303.67	306.29	307.02	302.52	306.49	307.03	301.46	307.61	309.95	302.97	310.93	302.81
308.44	309.52	302.11	305.65	305.81	304.57	305.26	305.55	302.73	307.21	308.63	308.13	307.03	307.72	303.56	306.52	306.93	305.5	306.82	308.1	307.06	303.81	309.03	303.7	306.1	307.27	308.59	306.38	307.19	307.92	307.95	307.47	303.7	309.89	306.31	305.36	304.85	303.93	308.05	307.77	306.36	306.58	305.44	303.9	305.56	307.61	309.49	303.89	304.98	304.48
326.11	329.92	328.67	329.37	330.32	327.24	326.47	325.38	330.27	327.94	326.82	327.81	327.94	333.6	330.49	328.23	326.86	330.72	324.83	329.42	330.2	328.39	330.7	330.54	326.6	329.28	326.59	328.56	330.38	331.18	326.34	327.14	328.35	331.4	328.52	329.08	332.32	326.22	329.76	329.69	328.13	330.8	325.61	330.32	330.38	329.98	330.02	332.2	327.88	325.77
293.12	298.35	293.77	299.09	294.09	296.62	288.9	291.73	293.47	296.3	294.01	293.05	296.17	295.01	295.04	296.24	295.88	296.83	294.31	299.36	296.23	296.4	293.73	293.31	293.53	295	296.17	294.41	298.67	295.66	296.26	296.61	296.15	295.31	298.18	298	295.22	292.98	293.31	293.48	293.62	292.69	294.81	292.13	295.84	295.84	295.39	294.95	298.87	292.88
325.41	330.51	327.9	329.04	330.24	326.94	327.95	331.17	328.41	327.9	330.02	328.44	330.96	325.78	326.19	321.98	322.87	329.61	327.81	329.31	323.84	324.16	324	326.96	322.74	328.13	331.22	326.83	324.07	324.79	323.85	328.02	329.91	328.51	324.36	328.41	327.07	327.34	328.71	326.06	327.67	330.89	330.4	324.4	324.33	327.36	327.23	324.78	330.02	325.75
294.85	299.87	296.6	298.16	294.37	297.34	297.4	298.78	299.79	298.04	298.56	299.77	294.82	297.86	295.76	298.62	297.18	296.09	296.63	298.11	296.11	295.78	295.31	295.13	298.7	300.95	294.64	292.18	297.81	297.64	297.53	297.55	301.52	296.66	296.19	299.42	296.36	293.2	299.95	300.76	296.06	296.18	297.29	297.29	295.19	298.21	292.51	299.99	295.69	296.84
314.11	313.88	313.7	314.25	316.9	311.46	316.02	317.52	313	317.35	314.48	313.83	315.25	315.09	312.82	313.82	315.7	313.37	313.62	312.46	312.07	315.89	313.25	311.14	315.15	309.87	316.17	314.83	311.8	313.56	315.31	311.95	316.72	313.52	316.72	311.86	312	317.78	315.25	314.73	313.04	313.3	312.57	316.49	315.34	314.67	313.75	311.87	312.68	314.37
307.57	305.26	306.14	304.87	306.7	307.58	304.29	306.28	304.48	304.42	304.69	305.22	303.21	304.98	304.17	304.56	306.62	303.7	305.65	303.56	302.67	303.4	309.18	302.57	305.82	304.79	307.78	301.94	307.96	301.77	302.2	306.25	305.07	302.5	305.43	305.48	304.07	305.6	303.07	304.76	303.97	303.89	307.17	307.11	304.93	306.18	304.93	306.72	308.23	305.27
311.74	313.71	311.62	312.47	309.35	315.68	316.05	311.47	313.72	313.74	314.3	314.28	315.36	312.31	310.56	306.7	311.27	310.51	310.28	313.08	313.14	314.15	313.73	312.84	312.57	312.76	311.6	313.17	312.35	314.31	312.91	311.98	314.05	313.61	313.21	311.43	312.25	315.04	315.65	312.03	314.07	312.5	311.02	313.89	313.37	315.5	310.97	310.02	313.05	313.98
303.54	302.76	304.73	307.83	305.04	305.08	302.35	304.8	305.02	303.21	306.18	302.77	304.01	301.94	309.76	304.45	304.86	304.9	305.24	303.34	307.69	308.35	305.88	308.57	301.57	304.13	303.72	305.21	306.14	304.02	304.99	304.31	304.66	305.78	302.92	303.2	304.65	300.26	307.02	304.54	306.18	305.9	306.37	305.69	302.17	305.63	305.54	303.59	305.39	307.27
301.91	302.98	303.42	302.4	306.19	307.35	305.87	301.45	307.8	305.98	302.51	308.57	302.01	308.73	304.66	309.04	302.96	305.43	304.94	305.05	302.5	303.82	302.4	305.32	305.15	307.95	303.78	304.58	300.47	308.06	303.92	304.23	306.13	306.84	304.78	303.47	306.5	303.11	305.2	303.19	304.21	303.39	303.61	305.6	308.33	302.96	304.16	305.89	304.26	304.55
304.63	304.38	300.56	304.64	301.33	308.28	302.77	299.99	301.4	304.49	304.63	304.93	301.23	305.95	304.05	303.91	302.94	305.68	306.52	302.65	302.75	302.6	305.54	301.24	304	299.96	303.1	302	305.33	305.4	301.74	305.05	303.08	301.46	304.96	305.02	301.34	304.55	302.02	300.57	304.97	302.51	299.57	303.76	302.58	301.65	305.61	300.93	303.43	305.29
327.03	326.1	325.65	322.74	325.46	324.91	327.26	328.23	326.86	322.38	327.91	325.26	322.39	328.51	331.1	328.89	327.32	326.67	326.09	328.84	330.42	324.3	328.39	329.06	327.25	326.36	327.18	329.68	328.41	327.58	327.9	327.81	327.79	328.07	324.18	329.8	328.34	323.68	330.04	330.87	324.81	325.49	329.96	326.45	323.41	326.27	328.39	330.64	327.04	328.18
314.89	315.57	314.21	313.54	316.39	317.12	312.85	312.48	312.03	316.36	315.07	316.54	315.09	310.1	313.5	314.74	316.79	311.12	314.42	313.8	314.84	313.18	315.29	314.53	314.73	313.67	311.96	312.36	316.48	314.74	310.36	311.17	314.65	310.74	311.92	313.63	310.85	315.58	314.74	315.55	311.75	311.25	316.24	315.27	314.18	314.52	314.83	313.05	314.75	311.2
301.65	305.39	301.11	302.73	301.1	300.09	302.31	301.52	305.08	301.44	305.62	301.28	301.06	301.85	301.68	304.66	305.2	304.14	304.81	303.86	304.16	303.87	302.65	303.63	302.83	301.5	303.84	306.06	304.56	303.42	300.65	304.97	301.28	303	304.34	302.24	301.21	304.44	301.73	302.81	303.17	300.64	302.54	304.7	301.2	303.66	304.79	300.68	302.03	301.11
312.45	310.75	312.3	313.4	310.41	313.36	311.36	309.56	310.87	310.42	311.77	312.97	312.62	312.71	314.06	311.58	315.97	314.93	310.54	310.62	309.04	311.5	309.15	310.87	313.41	306.86	314.56	311.28	314.81	309.52	312.98	310.89	312.56	310.11	311.4	313.19	312.29	311.76	310.48	312.65	314.52	309.09	312.13	311.74	309.53	310.95	310.18	315.24	310.93	311.79
315.18	315.64	315.06	316.95	316.58	316.23	318.37	313.64	315.02	317.83	313.88	314.89	316.99	314.86	319.47	317.01	314.15	315.31	315.14	311.69	313.02	315.99	317.08	315.99	316.6	317.35	315.58	314.12	314.99	312.64	315.92	317.4	314.45	319.36	315.88	318.58	316.32	312.01	315.35	315.87	312.08	313.93	314.84	315.26	317.7	316.45	315.18	315.67	312.41	316.78
307.22	310.7	311.99	311.17	310.99	311.59	310.98	309.59	313.71	309.87	312.2	313.26	311.15	308.11	309.51	311.01	311.89	306.57	308.38	308.62	307.82	309.09	307.5	304.8	307.7	309.02	309.03	310.11	309.28	315.08	311.07	308.33	309.76	310.66	311.07	309.99	309.45	309.98	308.87	308.63	309.31	312.34	309.75	309	308.83	310.05	307.59	309.81	309.6	308.13
303.26	302.22	302.33	304.49	304.98	306.02	304.29	305.67	301.71	301.35	300.19	307.1	304.22	303.39	305.45	301.19	304.86	304.77	300.86	306.63	302.19	303.62	305.32	306.25	302.79	305.71	303.53	308.59	299.35	305.99	305.36	303.43	301.94	297.16	302.96	303.38	306.44	303.25	302.54	307.2	301.84	305.56	301.39	305.32	302.97	303.24	306.01	304.5	303.75	307.06
299.93	302.18	299.49	301.93	303.11	301.8	302.95	303.33	303.1	298.73	299.55	299.07	300.5	301.1	299.73	303.58	299.73	300.76	302.87	301.15	302.1	305.09	303.39	298.86	300.07	304.33	304.26	298.79	300.01	303.91	303.04	301.73	296.23	300.17	300.63	303.92	299.75	296.53	299.39	297.21	300.01	299.64	301.11	298.71	297.74	304.04	298.02	299.41	301.92	299.61
302.49	301.13	304.66	303.79	304.46	303.71	302.57	304.2	303.18	302.16	303.4	303.42	301.07	303.06	300	306.63	303.91	301.28	301.95	303.7	298.74	302.35	306.94	302.96	306.53	305.1	304.68	305.66	302.63	303.46	303.03	304.22	301.44	305.68	306.8	304.14	305.9	303.19	303.61	303.85	303.69	301.76	305.2	301.48	302.2	302.21	304.82	305.54	304.16	303.77
299.12	301.11	300.32	302.29	299.22	303.21	301.72	302.74	303.01	302.42	305.19	302.13	304.85	298.08	299.44	297.96	302.18	301.49	302.02	305.27	301.55	300.42	303.47	304.89	302.01	296.88	302.64	299.28	298.87	305.49	302.52	300.82	303.86	299.44	300.78	298.59	302.57	297.51	305.82	301.52	303.98	304.41	301.94	301.28	305.04	302.86	299.33	298.92	303.42	302.08
315.88	314.21	311.69	315.54	314.62	314.15	316.87	314.77	313.46	314.76	312.51	312.97	313.18	310.85	311.28	313.17	313.5	311.99	314.04	315.07	311.79	313.47	316.2	311.06	309.81	313.06	313.9	314.56	313.74	309.8	312.75	314.58	316.82	316.34	313.29	314.13	309.41	314.08	314.61	314.65	312.88	313.36	308.22	310.65	314.2	312.32	312.8	311.86	315.02	310.92
303.04	304.33	302.28	303.75	298.31	302.68	301.2	303.01	303.7	304.49	299.58	300.49	304.54	304.21	302.27	303.44	302.16	302.65	302.76	303.72	306.41	301.74	303.91	303.37	308.15	300.85	305.51	304.17	305.26	303.84	302.04	303.37	302.67	301.55	300.23	303.98	300.05	300.89	302.24	306.01	300.42	303.27	300.5	301.32	305.43	304.15	302.62	305.1	305.49	300.42
313.72	310.09	306.64	309.31	308.96	313.46	312.18	310.38	309.24	311.78	312.34	309.12	310.72	311.71	306.94	309.91	312.31	311.49	308.88	309.1	309.43	311.53	310.66	310.12	310.04	310.11	309.95	309.12	309.91	309.71	314.01	310.96	308.03	310.8	312.46	311.32	309.93	312.95	310.26	311.01	311.71	310.24	305.75	313.99	309.25	305.34	308.86	311.05	310.83	307.38
311.66	312.57	315.47	314.01	314.82	318.73	313.89	312.85	313.37	310.4	313.38	315.57	315.98	314.11	315.76	313.45	313.15	310.97	313.37	313.02	309.75	313.29	316.77	313.45	314.46	313.83	309.72	310.08	316.94	315.05	310.5	313.18	314.29	310.53	312.17	311.37	313.5	314.41	313.07	313.16	313.97	313.68	313.08	314.47	316.78	311.08	314.73	310.38	309.36	315.81
321.47	322.47	318	319.29	316.74	316.33	315.69	318.84	317.45	319.08	316.19	318.25	319.3	316.63	319.8	316.72	316.27	316.37	315.75	319.31	319.43	316.99	319.21	318.75	316.13	316.57	318.21	317.55	316.75	322.45	319.87	316.57	317.78	316.54	319.57	317.77	321.26	316.03	323.01	318.63	316.68	318.21	318.88	318.64	319.57	317.65	319.26	316.86	315.05	319.64
291.88	294.56	293.03	293.04	297.04	292.39	295.69	290.96	293.83	291.89	293.39	293.8	294.78	298.1	297.03	292.34	295.89	291.43	297.6	294.58	293.71	295.25	291.51	298.46	294.06	293	292.23	297.51	291.34	293.9	293.84	291.87	293.92	299.32	295.13	288.93	293.92	295.7	296.13	294.5	295.39	296.06	294.57	293.74	296.6	292.69	292.14	290.42	293.82	291.65
328.53	332.33	330.45	326.89	329.01	326.45	330.43	328.06	329.44	328.74	328.62	328.58	328	327.4	330.04	325.14	329.82	329.68	325.97	328.66	328.07	330.22	330.44	328.15	326.23	327.92	327.85	328.43	328.28	329.37	328.68	329.88	325.33	325.46	329.96	325.67	330	326.1	327.34	328.3	326.54	326.49	329.18	329.84	325.24	329	327.32	328.18	327.14	331.59
308.95	308.3	310.19	308.55	309.71	306.56	307.37	307.89	307.12	309.19	308.71	307.6	310.1	308.89	306.68	307.2	311.68	310.82	310.72	308.6	307.2	306.75	309.66	308.15	308.23	310.4	312.34	310.54	311.6	307.31	309.54	308.92	311.76	313.42	310.41	309.17	311.69	307.83	309.03	305.66	315.02	308.19	310.47	311.91	306.18	311.3	306.46	311.82	310.45	308.4
305.67	304.29	305.07	305.8	306.48	304.64	307.24	307.41	305.43	309.6	306.04	306.9	303.55	305.58	301.59	305.29	306.36	305.39	306.64	304.62	303.3	307.99	305.16	304.09	305.64	304.27	303.46	307.02	308.05	303.48	306.1	306.87	308.02	306.95	303.43	304.31	304.49	307.77	307.71	301.82	302.44	304.77	303.9	308.95	306.45	305.04	309.18	302.43	302.88	307.32
310.63	311.45	311.85	308.12	313.72	311.92	315.82	311.68	314.09	307.72	313.29	311.34	311.26	312.37	312.04	312.56	313.43	308.65	311.95	313.25	315.94	314.9	316.81	311.74	312.35	314.19	312.93	312.99	313.38	309.8	312.51	312.29	313.39	313.96	316.27	308.6	310.84	313.22	314.5	312.33	314.4	312.4	312.68	313.32	312.18	313.95	315.79	314.04	311.89	313.71
311.89	311.87	316.48	314.57	311.08	311.54	314.73	314.68	313.14	310.82	309.49	311.38	313.2	313.77	310.79	311.55	313.36	312.91	314.63	315.54	311.46	311.31	316.9	310.21	313.42	314.63	312.89	312.76	314.04	311.02	310.58	312.38	312.61	311.27	312.68	309.51	313.68	310.46	314.26	310.27	313.4	313.89	316.67	312.59	312.7	311.39	311.87	312.25	312.79	313.59
322.99	322.99	322.68	323.19	325.08	323.08	322.94	324.36	324.54	324.96	324.08	321.73	323.28	322.77	326.54	326.21	321.84	328.54	326.09	322.18	323.31	328.33	324.23	322.9	325.91	324.72	327.87	321.12	328.62	323.31	322.28	322.79	325.65	326.52	323.33	324.53	324.2	324.38	325.91	326.27	325.96	326.85	323.02	324.73	323.2	327.61	329.49	325.24	328.59	328.04
318.46	323.13	315.55	317.53	315.31	322.51	317.9	321.25	316.59	318.09	321.41	314.05	316.07	315.33	318.19	318.58	315.16	317.6	320.22	318.2	322.81	317.66	317.79	319.6	316.94	320.38	317.44	321.77	318.6	319.97	315.83	318.39	317.2	319.37	320.46	317.46	319.24	319.74	317.64	316.36	318.17	313.36	319.23	316.3	313.52	321.11	320.34	317.95	318.73	319.26
314.64	315.47	315.75	312.73	313.42	314.92	317.58	314.78	315.85	312.88	309.11	313.68	317.99	312.16	314.48	315.79	314.68	311.84	312.34	308.89	315.15	312.19	316.02	312.28	313.03	316.16	315.88	312.58	312.33	313.07	313.38	312.29	309.93	312.42	311.53	312.22	309.71	314.22	317.32	316.28	312.97	313.19	312.49	313.28	315.84	312.77	309.58	313.34	310.43	311.06
307.91	312.04	314.17	312.3	309.7	311.38	310.97	308.63	310.19	311.85	310.62	313.58	311.02	314.21	309.67	310.38	314.53	313.3	314.75	309.31	307.38	307.45	310.67	311.49	312.46	310.4	314.32	311.69	307.89	307.62	312.04	308.54	306.28	312.08	309.56	308.84	310.54	311.13	305.62	309.48	310.45	311.13	310.77	305.59	311.32	310.86	312.12	307.91	307.56	310.85
308.24	302	304.05	301.07	302.83	299.82	305.31	304.91	302.96	300.66	302.38	301.16	302.82	302.13	302.01	304.08	303.78	301.35	302.45	302.03	303.62	302.02	305.62	303.93	304.35	299.11	302.68	303.67	302.44	305.58	303.39	303.97	305.32	303.92	305.07	306.15	301.32	301.94	298.41	301.3	305.08	303.57	301.11	304.12	304.57	303.68	303.56	301.89	304.71	300.69
315.67	320	317.44	316.4	315.78	319.62	319.21	321.32	320.69	320.35	320.02	316.76	319.09	318.35	322.18	316.98	319.35	316.16	317.78	314.12	320.43	318.72	316.91	318.94	319.9	319.74	318.73	317.68	320	318.19	319.81	320.76	319.23	318.02	318.66	318.2	319.01	316.55	318.42	317.57	315.51	316.32	315.93	319.95	316.38	316.53	320.18	318.41	322.84	315.6
297.77	298.03	298.28	299.88	297.86	299.41	299.37	301.52	302.39	305.44	300.7	299.71	300.05	300.8	299.24	300.14	303.67	301.32	300.3	302.69	298.19	296.71	297.3	300.85	296.99	298.9	302.27	300.57	297.73	302.41	298.88	299.3	301.95	303.39	302.76	303.65	299.92	301.7	300.4	298.41	298.96	300.27	298.38	300.96	298.81	301.95	302.18	301.9	303.74	304.08
298.61	300.81	301.59	300.58	299.44	301.98	301.42	302.53	300.08	298.86	298.66	300.18	301.35	303.85	303.61	299.21	301.91	303.65	301.64	300.83	299.98	298.84	301.11	298.26	303.04	302.34	299.64	299	304.47	302.88	300.63	301.25	302.19	298.17	299.67	301.6	300.88	297.5	301.19	300.1	302.91	299.8	297.07	297.91	299.44	301.31	299.79	301.36	302.31	299.71
304.92	300.87	302.38	303.15	306.79	304.87	301.84	305.18	304.07	304.83	302.5	305.29	299.23	302.57	299.96	303.91	299.71	302.78	304.34	305.18	302.85	299.8	302.43	302.6	302.06	304.89	302.91	301.3	305.98	303.28	303.78	304.22	301.31	304.36	307.99	302.66	305.29	301.84	305.85	300.24	303.97	304.23	302.92	303.07	300.87	303.86	301.55	302.55	305.04	307.49
305.97	304.76	304.25	302.83	305.12	305.03	306.73	307.63	303.55	306.06	300.84	309.74	304.07	308.19	306.03	305.92	305.53	304.69	306.56	306.13	306.71	302.28	304.25	305.38	306.74	304.21	306.11	304.73	304.87	305.21	304.48	306.34	302.84	304.16	302.43	303.51	304.18	304.79	305.14	306.34	303.57	305.47	303.09	305.09	306.07	302.41	304.27	302.97	302.03	302.48
306.87	303.2	304.87	303.02	305.42	305.74	304.06	304.89	305.18	304.82	306.33	302.78	303.18	301.07	305.45	305.75	304.13	303.8	303.85	304.93	306.38	306.39	305.41	306.01	302.19	303.01	301.4	303.74	302.22	303.37	305.38	303.32	302.8	302.56	301.97	300.39	303.05	305.95	302.82	301.1	302.53	302.43	303.68	301.75	301.4	304.03	301.32	304.2	307.08	305.93
310.87	312.23	315.54	312.39	313.76	314.52	313.02	313.9	312.98	313.9	316.08	314.12	314.79	316.05	310.7	313.05	312.68	314.62	312.86	313.69	312.29	312.38	314.5	314	316.55	314.28	311.85	312.86	313.79	312.08	313.24	315.38	312.05	314.8	310.8	314.13	314.92	313.01	312.08	312.61	312.13	310.09	317.57	314.44	311.74	313.68	312.23	313.7	313.17	311.68
329.78	327.32	327.08	327.67	324.64	331.05	328.27	330.98	328.96	327.6	330.41	327.59	328.54	330.19	326.1	330.8	328.4	330.73	328.74	325.02	326.94	326.12	326.08	326.37	326.67	326.49	329.47	327.01	327	325.2	329.44	327.79	329.8	331.03	328.18	326.31	329.9	327.89	328.18	327.77	331.13	331.15	329.29	329.42	328.91	328	326.02	328.74	327.77	331.02
304.14	304.92	305.03	305.32	304.05	305.67	304.86	302.16	305.63	306.24	299.99	300.76	305.35	304.15	302.9	303.26	306.82	301.29	305.22	304.71	303.33	302.94	303.57	301.81	306.43	305.08	306.92	304.66	301.79	304.17	303.96	302.27	306.81	303.17	305.53	303.71	303.48	304.78	304.81	302.37	302.51	303.97	304.79	305.51	304.2	306.17	304.76	305.82	304.65	304.1
327.8	326.72	327.9	328.17	327.7	328.98	325.6	330.19	326.55	326.82	326.54	326.37	325.92	325.33	329.22	330.11	325.16	325.7	327.52	331.8	325.43	332.06	327.01	330.4	327.2	330.42	327.26	328.35	325.63	326.31	325.51	328.53	327.93	327.69	327.46	330.9	325.35	327.38	328.1	326.4	327.6	328.87	331.57	326.95	327.65	329.09	327.45	326.25	328.92	328.74
293.89	293.93	295.05	299.08	292.56	294.27	297.17	293.09	294.62	297.3	293.55	294.88	297.83	291.02	295.75	291.4	293.03	296.15	293.97	296.04	293.07	293.15	294.44	295.56	294.58	293.7	297.1	291.55	296.13	295	297.2	292.59	293.58	293.62	297.16	298.01	292.75	295.49	293.64	295.8	292.58	296.84	292.51	293.68	291.53	295.59	295	295.38	296.96	297.96
315.4	313.86	314.09	312.6	315.47	313.7	313.29	315.63	314.53	315.7	313.41	318.12	318.05	313.62	312.49	313.27	312.67	311.89	314.09	314.29	314.93	311.92	310.88	313.06	313.82	316.16	314.2	314.46	313.76	314.2	311.13	311.79	313.15	314.66	312.8	314.71	315.53	315.21	311.6	312.59	309.77	311.92	313.92	313.87	313.19	312.45	313.75	311.33	315.51	317.42
306.03	303.16	304.19	303.31	302.75	303.16	304.51	301.16	302.28	305.08	303.94	302.71	302.75	302.01	305.95	301.69	302.07	307.05	303.97	301.54	304.28	303.65	304.2	300.65	303.06	301.63	303.14	302.27	302.11	302.14	302.82	304.78	305.55	303.35	302.38	303.41	302.87	302.75	302.4	301.49	305.36	301.79	305.2	303.42	301.46	305.71	302.86	303.56	301.96	304.88
300.4	301.49	301.43	300.54	300.34	299.12	296.19	297.17	302.86	299.5	299.33	301.78	299	299.47	300.18	299.14	299.33	295.61	298.28	302.87	297.28	299.86	301.97	301.68	298.39	300.61	299.23	299.6	297.82	303.23	299.36	301.57	302.58	301.26	300.51	302.19	296.69	298.37	299.72	300.93	303.46	301.4	300.3	298.35	301.15	299.13	300.67	298.59	299.11	302.38
315.21	312.96	313.06	318.03	315.08	313.91	318.32	316.87	319.34	311.7	314.47	314.64	312.12	312.54	313.42	315.14	315.93	312.67	318.11	317.2	312.77	316.06	316.24	313.51	318.2	311.05	312.9	314.4	312.94	318.99	313.19	310.4	316.27	310.32	314.65	317.21	314.66	316.23	314.65	315.3	312.82	313.46	314.16	311.73	312.89	314.1	317.9	316.26	315.61	313.15
307.02	305.91	299.71	302.77	302.45	302.18	305.67	303.84	300.99	302.51	301.27	303.97	307.26	304.75	304.38	304.58	304.75	302.41	304.91	301.27	302.58	308.97	303.62	305.61	301.48	302.39	303.09	307.52	302.8	300.91	304.78	303.57	305.76	303.87	303.34	301.99	305.88	303.94	302.35	303.51	304.21	302.11	299.94	300.29	303.29	305.04	303.1	305.44	304.6	303.51
317.71	314.78	314.13	317.09	320.09	311.19	317.79	316.6	315.87	316.48	313.09	319.13	313.51	314	318.32	314.26	316.62	315.05	315.63	316.55	317.54	314.74	316.75	318.77	315.11	314.72	318.16	314.84	314.9	316.7	317.48	320.48	318.19	318.5	316.28	311.94	315.08	315.66	318.5	318.02	315.22	314.67	318.84	314.88	316.86	317.13	315.94	318.43	316.87	318.2
294.52	292.26	295.64	291.98	295.46	292.41	296.58	295.92	295.31	297.47	293.28	295.64	295.23	293.47	293.56	291.85	294.53	291.91	294.59	293.1	295.35	291.34	291.55	289.92	294.5	290.97	292.24	294.02	294.29	292.25	292.87	292.89	292.1	295.31	292.42	290.65	296.41	298.05	290.75	295	293.55	295.52	293.45	295.25	293.91	294.68	293.07	291.33	295.18	296.84
301.03	301.66	301.51	295.93	299.07	302.26	299.97	299.33	299.01	304	301.2	303.55	302.92	299.62	299.21	304.22	299.23	300.7	299.82	298.82	303.45	300.57	299.3	300.73	299.37	300.8	301.86	303.77	300.12	300.5	300.53	302.41	301.6	300.97	303.05	305.12	302.12	301.76	301.45	301.08	302.47	301.09	302.42	298.14	302.6	302.76	304.03	299.59	302.78	299.91
327.07	326.93	329.09	326.43	327.95	329.33	321.08	329.89	326.03	327.44	324.06	326.64	328.38	328.03	326.17	325.86	329.82	327.89	330.34	324.99	327.99	327.7	327.8	328.2	331.61	327.39	325.9	324.45	329.19	327.29	327.76	328.6	329.79	329.02	327.6	324.51	324.92	327.52	326.26	328.99	328.93	329.33	324.61	325.68	329.58	325.09	324.79	325.93	323.61	326.77
302.53	304.88	303.09	304.18	306.05	300.57	305.57	303.03	305.98	305.11	302.8	304.7	304.01	301.15	303.33	303.15	303.38	303.95	302.82	307.07	304.05	303.96	304.05	302.6	305.49	303.7	301.11	303.39	303.99	304.57	304.39	304.04	302.82	300.61	302.45	305.47	305.05	301.97	303.69	305.4	303.77	301.56	306.82	306.49	303.16	304.94	301.8	303.09	306.53	303.55
310.79	314.49	317.18	316.47	312.34	314.55	313.79	314.43	313.58	311.2	310.85	314.57	312.46	313.36	311.94	315.4	316.85	312.88	315.52	311.3	313.53	316.17	312.44	316.25	311.55	313.25	316.56	310.08	310.04	313.02	313.9	314.08	310.34	314.3	314.11	309.56	312.64	314.64	313.84	315.59	311.36	313.21	313.83	310.2	315.44	311.28	312.41	311.95	312.61	315.25
311.07	317.59	311.99	311.75	316.28	313.29	310.17	311.88	310.06	312.53	311.84	311.23	312.6	313.63	312.99	310.94	312.44	311.31	310.28	315.61	315.04	315.13	314.11	317.32	316.79	308.7	310.11	312.81	312.59	314.93	314.55	311.59	315.12	314.88	309.17	315.77	316.47	309.09	315.24	312.05	312.33	312.26	315.5	310.46	315.91	312.75	314.5	314.23	312.43	315.6
314.57	314.14	315.66	315.2	314.97	312.13	315.41	317.86	315.64	315.17	310.27	313.6	313.86	316.73	318.29	315.51	317.45	317.52	313.59	316.87	315.01	312.29	315.31	310.74	312.79	313.31	314.24	310.15	315.68	313.33	313.98	313.64	315.72	316.54	316.8	312.28	313.78	316.48	318.27	314.35	314.85	311.81	312.42	315.83	314.46	316.31	312.5	315.79	315.06	318.31
314.71	311.02	310.85	314.91	314.33	314.49	311.76	311.15	317.22	314.68	314.02	312.09	315.02	313.61	316.4	315.05	311.38	315.41	310.66	314.2	315.77	312.9	316.55	314.93	315.38	314.43	314	315.98	312.53	311.24	314.37	313.1	313.93	314.7	315.45	313.6	314.05	312.37	314.65	312.46	310.18	314.3	315.2	313.13	315.84	317.83	311.17	314.01	315	311.19
300.91	303.66	303.78	301.63	301.02	303.23	303.02	305.85	301.23	301.24	303.23	299.95	301.74	305.46	301.44	304.82	305.42	298.87	303.26	299.58	302.24	301.83	301.95	303.22	303.45	301.23	305.71	303.4	302.24	301.16	304.92	300.91	303.57	305.18	297.53	300.62	301.37	304.6	299.89	301.02	304.2	302.51	303.33	303.39	303.63	299.68	302.53	303.98	304.1	303.1
310.8	312.04	309.26	310.55	306.82	310.02	309.04	312.99	306.93	309.89	311.67	305.69	311.82	307.52	307.71	309.33	308.22	311.92	308.95	308.77	308.08	309.92	311.53	311.47	314.7	308.1	312.17	310.81	310.27	309.92	311.99	309.71	312.24	311.47	307.49	310.16	309.64	310.09	314.25	307.47	308.98	308.16	311.81	311.05	308.82	311.61	307.6	312.04	309.91	310.39
320.3	315.04	315.05	320.65	319.15	319.7	318.64	316.39	313.66	317.55	316.83	320.2	316.32	319.55	317.05	317.27	317.8	319.9	312.72	319.64	319.52	315.46	318.18	319.07	318.31	319.22	316.74	317	316.18	314.96	319.77	317.27	317.84	316.77	320.61	319.91	318.27	316.76	318.62	316.25	315.38	317.45	318.77	316.57	317.02	320.57	317.84	318.81	316.65	319.27
295.41	298.57	297.87	294.32	296.89	295.34	295.15	294.13	296.69	299.54	294.47	291.93	295.6	297.28	294.87	295.97	296.1	298.59	299.66	297.29	296.4	300.1	294.09	297.51	298.54	296.14	297.5	297.9	290.63	296.28	296.73	297.43	299.31	297.16	297.3	301.22	295.84	297.13	295.77	298.48	299.9	296.89	297.47	297.63	293.68	296.87	297.6	296.28	293.88	296.8
309.63	308.53	312.03	312.81	311.54	310.15	311.22	311.63	309.9	308.98	311.83	309.14	313.36	312.23	310.44	308.81	309.65	309.5	309.05	309.7	312.05	308.49	315.88	312.49	313.5	310.5	308.64	312.87	313.75	308.54	311.02	314.94	312.46	309.29	308.77	310.39	307.54	311.13	312.89	307.48	314.43	312.14	311.61	314.61	310.71	314.15	309.74	311.85	310.87	312.4
299.2	297.26	295.83	299.54	299.67	299.26	298.19	296.92	296.82	296.69	294.52	298.34	297.39	294.53	295.96	295.83	297.55	296.58	295.81	292.96	299.06	297.4	297.63	296.03	292.88	295.47	298.17	298.37	296.19	299.56	292.84	292.75	301.19	301.85	297.33	297.96	299.19	294.03	296.81	296.01	298.23	299.45	296.1	296.08	293.85	298.85	296.8	296.29	297.54	298.05
295.85	295.66	294.55	293.95	296.18	296.33	293.88	293.54	298.85	291.9	292.33	293.06	295.18	292.04	294.77	295.65	294.1	292.9	295.31	296.42	297.9	294.64	295.04	297.44	295.4	295.37	293.11	295.03	295.16	294.33	293.54	295.69	296.32	298.27	294.87	294.44	293.56	296.01	296.64	296.61	292.24	296.91	293.34	294.03	294.43	297.15	293.63	292.61	296.95	296.07
303.39	307.64	307.02	307.08	306.7	305.53	305.71	300.89	304.91	306.15	305.6	304.73	304.88	306.18	305.75	306.39	304.41	305.41	304.77	307.28	300.68	306.25	304.2	304.32	308.48	306.23	306.33	304.28	309.02	306.48	303.48	307.89	307.06	308.69	306.15	306.92	307.54	310.68	307.69	308.99	302.7	306.6	306.18	312.03	303.76	305.2	304.63	305.44	306.44	307.96
302.33	305.76	308.6	302.79	304.87	306.7	303.91	301.22	303.08	304.87	301.22	302.76	302.91	301.19	303.7	305.55	302.77	306.07	299.76	300.83	303.58	305.27	305.1	302.29	303.85	304.64	303.66	300.34	302.92	302.9	300.87	301.58	303.95	304.75	303.53	304.57	299.8	302.97	305.9	302.16	304.65	304.89	304.37	303.27	305.18	302.61	300.54	305.31	302.9	306.44
306.32	309.21	311	308.1	307.78	309.47	309.32	307.38	308.52	309.57	309.99	307.09	310.9	304.83	308.63	310.4	308.5	308.63	308.45	306.88	311.67	308.47	307.32	308.55	307.4	307.02	310.12	310.83	308.84	308.9	312.35	309.08	307.99	308.99	307.89	310.85	310.38	310.59	309.47	309.91	311.37	309.34	310.83	307.96	309.12	311.17	306.27	309.9	308.99	308.97
304.56	302.88	300.73	304.34	307.72	304.28	302.93	303.25	302.43	304.08	302.11	306.28	303	303.16	299.32	306.25	303.77	307.54	304.43	302.64	304.9	305.32	301.87	305.46	303.47	310.28	303.81	304.34	303.35	302.6	306.6	304.77	303.47	303.66	303.52	303.62	307.4	304.05	303.41	303.89	302.67	306.39	304.41	301.5	303.61	302.89	302.16	306.05	304.41	299.92
303.57	304.43	301.59	305.77	305.04	302.9	305	305.9	303.13	304.1	302.23	303.66	301.53	299.99	302.41	300.56	302.9	304.43	301.09	301.28	303.3	301.69	301.03	305.21	305.55	302.17	304.2	304.62	302.42	304.36	299.43	307.27	302.99	300.58	303.47	303.69	300.74	301.26	301.7	301.95	301.32	303.05	300.35	302.37	302.07	301.8	302.6	304.19	301.38	306.42
313.78	314.73	314.12	308.7	311.83	310.76	314.39	314.76	313.81	314.36	310.89	312.62	312.89	316.76	313.86	313.29	316.26	310.66	310.94	310.54	313.94	312.25	311.51	312.27	316.89	312.08	313.86	308.56	311.16	313.68	313.81	315.24	311.65	312.07	315.11	312.49	315.36	312.58	313.57	313.12	312.36	313.13	311.14	313.94	312.65	309.17	308.94	312.92	311.55	312.43
314.2	315.13	314.19	314.06	314.68	315.37	310.57	312.2	314.41	312.98	315.71	316.47	311.45	314.13	313.98	314.62	315.48	316.63	313.4	313.13	314.71	315.16	313.39	313.93	314.65	311.81	312.65	312.54	314.58	311.19	308.91	312.49	312.5	314.07	313.45	311.11	314.76	312.44	317.67	313.01	309.01	316.03	313.22	315.01	314.85	312.21	313.58	318.02	314.02	309.24
314.34	313.15	313.06	311.81	313.25	314.44	313.24	311.06	311.84	310.48	315.86	311.32	312.95	312.81	315.58	315.32	311.88	309.8	313.23	316.09	314.29	312.53	313.8	316.06	314.84	313.79	316.85	311.55	313.17	315.01	313.62	315.83	315.67	311.81	312.68	313.04	310.29	310.02	315.54	314.12	313	312.66	314.31	313.57	310.87	312.74	312.17	316.57	317.72	310.92
300.74	298.82	300.71	303.25	302.23	304.1	299.27	302.27	293.97	300.11	301.15	301.37	298.62	303.45	300.46	298.41	301.58	302.22	298.99	302.43	301.13	302.85	304.01	300.62	300.7	299.9	301.37	302.67	303.19	300.65	299.85	300.24	304.17	302.51	305.58	303.4	298.64	301.68	299.06	299.94	297.38	299.1	297.72	303.49	300.93	301.99	300.25	298.8	300.17	300.04
304.75	303.47	302.83	302.98	306.34	303.53	302.44	303.12	299.05	305.08	303.81	305.62	306.53	303.8	306.65	303.83	303.49	304.9	306.54	303	307.11	303.55	302.27	308.19	302.22	305.4	305.62	301.19	302.89	308.15	301.37	301.88	307.97	307.91	306.93	301.86	302.33	305.21	306.35	305.92	306.65	303.91	304.15	304.24	305.76	307.79	303.74	305.81	304.62	304.72
322.55	326.15	326.13	322.14	327.25	321.35	328.57	325.4	324.3	325.93	323.12	326.22	321.5	328.06	325.55	323.25	326.06	324.18	326.28	326.85	326.01	322.97	323.44	325.05	326.73	325.78	322.43	322.66	327.53	326.15	328.14	327.43	324.92	328.39	327.67	326.64	325.72	322.35	321.58	328.07	327.77	325.46	325.37	328.44	323.71	326.93	322.6	328.33	329.15	327.08
320.87	316.99	317.65	317.54	318.8	317.59	319.01	318.46	322.78	322.82	315.96	319.51	318.81	319.07	319.46	319.26	322.29	319.78	319.05	318.42	317.11	321.93	319.6	318.37	318.16	318.34	319.25	321.79	321.15	317.98	318.62	317.05	317.91	320.47	325.85	318.2	321.47	319.59	318.83	320.24	317.81	317.53	318.93	319.86	319.39	318.15	322.75	318.76	319.04	317.02
327.69	328.64	327.31	325.39	324.7	331.23	328.69	326.48	327.5	326.25	328.34	327.04	326	327.87	328	327.93	328.3	328.47	326.84	326.33	323.9	328.46	327.24	328.77	327.61	327.88	329.75	328.22	328.99	327.24	328.21	325.46	327.12	325.66	327.99	324.55	328.19	320.87	325.34	329.02	330.01	329.74	329.04	324.06	330.12	324.79	328.15	329.23	328.38	326.5
302.35	302.61	302.2	302.07	303.7	301.98	304.76	302.63	304.25	298.62	301.66	304.19	302.99	303.38	297.76	301.59	300.24	303.07	302.6	303.73	297.8	303.03	303.23	305.77	306.03	304.3	302.22	301.14	299.11	304.5	301.62	299.7	301.33	301.59	304.78	304.59	303.95	301	301.34	303.05	301.21	303.18	302.32	302.98	304.73	303.56	303.98	302.24	305.44	303.37
328.3	322.54	326.31	326.39	325.29	327.58	322.75	320.96	325.34	324.39	326.23	326.31	324.44	326.42	326.89	326.49	325.05	325.35	322.39	321.03	320.03	326.79	323.22	329.28	324.04	324.6	327.05	319.98	325.74	322.81	326.01	323.12	326.08	324.7	322.79	323.24	328.26	325.29	324.18	324.36	326.49	322.32	323.22	328.69	324.88	324.81	324.8	322.46	321.28	325.73
321.76	317.12	318.32	317.46	320.55	318.16	320.06	318	318.55	321.04	318.72	319.1	319.76	317.48	320.1	318.49	321.49	319.61	320.16	320.59	317.86	317.69	315.2	320.7	320.16	317.54	320.17	317.68	318.67	319.59	319.24	319.19	317.84	317.37	319.79	319.91	324.67	318.02	320.4	317.8	321.62	319.19	318.39	320.61	319.8	318.44	318.18	318.95	319.52	321.71
312.46	313.63	312	312.75	311.34	312.43	315.2	313	313.54	313.11	315.94	313.93	313.47	311.48	310.35	312.41	308.23	315.83	314.71	312.7	310.32	312.39	314.14	312.52	311.99	313.37	311.72	312.78	312.3	312.09	312.76	311.82	311.33	311.74	312.57	311.6	312.93	310.95	310.72	314.87	312.73	308.8	312.28	317.01	311.59	312.32	312.87	315.91	310.29	315.07
317.97	318.96	320.61	320.07	321.87	321.31	319.4	318.29	321.01	320.19	316.5	318.39	319.77	320.78	322.51	319.48	316.8	324.08	317.12	321.94	321.83	321.66	320.8	320.29	318.53	318.06	320.85	317.86	320.66	320.18	319.35	316.48	318.21	320.28	320.56	323.13	317.94	318.47	317.25	317.45	316.23	321.66	314.68	317.58	321.34	317.78	321.16	321.37	322.29	320.95
317.62	315.34	312.54	317.74	315.23	313.96	316.65	313.13	313.52	315.8	318.1	316.66	315.65	316.63	316.17	317.67	315.05	315.73	314.59	315.91	316.4	313.65	321.25	314.67	315.28	311.62	317.14	314.67	317.99	312.76	312.2	315.93	316.94	314.63	316.66	317.71	315.41	316.57	315.55	313.27	316.25	316.94	311.59	315.58	318.13	319.2	315.96	314.68	318.13	316.19
324.66	324.83	327.57	325.33	323.24	324.67	325.79	327.05	326.92	322.47	326.12	325.26	325.76	325.14	321.52	325.18	320.22	329.79	328.54	323.87	324.08	324.33	324.92	322.76	326.93	322.5	323.19	323.49	325.32	326.8	323.76	328.79	326.29	326.78	324.61	324.6	328.1	322.62	325.22	322.35	322.19	324.78	323.46	325.35	328.27	324.86	326.35	325.25	321.9	323.84
296.79	297.79	299.51	298.48	297.52	298.6	297.5	299.82	297.75	296.71	296.49	296.84	294.93	296.71	300.38	295.74	298.38	297.72	296.48	297.44	296.07	298.35	296.46	299.02	295.79	299.08	301.06	294.74	299.43	298.22	296.6	297.04	298.31	294.37	295.96	298.27	300.14	299.71	291.91	294.39	298.3	297.93	297.01	296.8	297.73	293.98	294.9	295.41	295.32	300.82
322.39	326.17	327.91	325.21	322.95	324.57	323.72	328.33	323.04	323.19	327.79	320.85	322.43	324.6	322.42	324.98	322.5	327.05	325.94	323.76	323.95	324.81	324.53	324.09	321.18	326.23	327.58	326.46	327.86	324.55	324.75	324.89	327.13	326.1	323.89	325.3	324.23	324.17	326.89	325.31	319.12	324.97	322.13	327.12	319.36	326.47	325.1	325.82	322.42	323.12
311.95	313.46	312.37	314.8	315.78	312.15	310.83	316.4	312.88	316.79	317.48	316.83	312.21	314.93	318.29	311.78	315.44	315.73	315.19	315.35	312.24	312.31	312.37	314.44	314.63	309.84	313.46	314.66	310.81	312.94	315.27	313.54	310.37	315.22	311	311.82	317.36	314.12	316.42	313.66	314.04	313.72	315.07	314.84	315.63	312.48	314.33	311.73	312.06	314.26
310.53	317.33	316.77	315.31	312.81	314.97	313.55	312.36	313.98	312.63	314.55	318.12	314.2	313.66	313.28	313.23	316.19	315.78	313.43	314.06	313.03	318.76	313.1	314.91	312.97	315.86	314.02	316.23	312.88	314.3	318.06	316.62	314.53	313.17	317.33	315.35	314.73	314.91	312.8	316.95	314.14	315.43	314.91	315.82	313.78	314.71	314.94	317.82	312.68	313.22
316.99	315.75	315.47	313.44	314.25	313.71	316.13	314.53	317.03	315.75	317.46	313.2	313.2	317.1	315.77	315.69	314.8	315.25	314.31	312.89	316.78	312.51	313.84	314.51	317.31	314.48	314.07	312.51	317.33	314.04	317.19	318.25	314.18	315.37	317.32	311.31	319.27	314.35	314.72	316.89	314.95	317.35	314.96	311.17	314.32	313.44	315.95	314.55	314.95	315.39
328.18	327.31	325.72	328.44	329.44	332.71	324.49	330.05	327.7	329.25	333.03	328.31	327.26	328.89	327.42	328.31	329.05	323.73	330.58	325.94	329.71	329.33	329.02	328.02	324.48	326.64	329.48	328.75	328.41	329.25	328.64	325.83	325.67	327.9	328.71	324.96	327.06	327.4	330.64	329.74	331.16	325.15	328.4	330.2	329.84	328.32	327.46	325.51	326.31	324.13
316.93	316.99	319.23	320.41	321.03	318.31	320.24	319.93	322.45	315.98	318.87	318.93	318.21	319.73	318.49	319.58	321.92	316.83	317.31	317.58	318.52	316.28	316.36	319.86	320.13	317.23	318.68	318.73	319.31	314.12	316.98	320.89	319.11	318.04	318.67	321.57	315.99	318.45	321.41	321.64	317.42	319.8	317.98	318.45	317.06	320.04	319.66	320.59	322.13	321.06
320.04	315.68	318.88	316.18	311.23	317.11	315.32	316.1	318.51	314.51	315.21	316.89	316.65	315.51	319.15	318.88	316.77	316.45	316.24	314.97	313.23	315.58	320.11	315.3	314.26	314.34	315.51	317.18	313.65	314.34	321.67	319.48	318.04	318.68	316.32	313.92	314.2	317.36	315.6	316.79	315.19	317.11	313.48	318.63	312.63	316.46	318.77	315.91	316.99	317.49
302.13	301.59	303.28	300.62	295.13	299.58	299.95	302.49	301.64	304.75	302.08	301.11	302.51	304.27	303.02	302.49	305	302.58	300.21	300.19	299.27	301.71	303.48	304.6	304.44	304	300.89	299.35	303.43	303.16	300.23	302.4	301.75	303.02	303.88	299.56	303.17	302.53	296.54	300.36	303.16	301.84	304.82	301.7	305.14	306.55	304.31	302.37	303.98	299.52
303.82	305.05	307.26	303.38	305.09	306	305.74	306.27	305.64	304.02	302.69	304.73	304.16	305.96	304.49	305.26	307.64	304.76	306.03	306.65	301.98	307.56	304.82	307.77	307.04	305.22	303.99	306.3	308.66	305.61	305.16	303.65	302.3	305.64	308.16	303.7	306.98	304.67	306.3	305.18	304.59	305.14	306.24	306.46	305.24	303.92	305.18	307.39	303.35	307.28
296.63	293.59	294.73	292.12	298.08	294.44	296.04	296.39	294.95	296.34	291.97	293.81	294.14	297.03	296.7	293.53	297.32	298.63	292.78	298.31	296.18	292.73	293.64	293.65	296.18	296.49	293.86	292.94	296.76	293.81	296.8	295.08	295.25	296.44	295.92	296.43	291.6	296.94	296.42	292.6	295.05	295.59	297.57	294.11	295.5	289.48	289.88	296.68	296.74	295.85
322.99	320.61	320.72	318.47	323.27	314.99	318.96	316.4	318.09	318.1	318.46	321.14	322.55	320.06	320.15	319.33	321.08	320.07	316.87	318.99	318.14	322.09	317.56	319.71	319.01	313.98	322.18	319.77	317.28	319.34	319.92	319.86	317.45	319.22	318.8	320.63	317.04	318.26	316.55	319.96	319.61	315.68	322.2	323.04	316.94	317.87	320.54	317.96	322.83	319.59
303.1	304.69	297.66	303.41	303.64	300.53	303.84	303.72	301.87	302.17	302.12	302.7	304.26	304.31	305.03	303.22	303.42	304.19	305.44	302.4	303.38	299.65	302.54	302.05	304.27	304.85	304.26	305.23	306.53	303.91	301.03	305.6	308.44	305.76	304.3	301.06	300.9	301.34	304.27	304.68	298.21	303.15	302.46	302.79	301.97	305.42	305.32	304.55	302.12	302.53
310.18	306.8	306.58	309.42	307.45	309.39	307.71	310.55	307.97	306.18	308.47	305.63	303.28	306.8	305.85	307.89	307.39	305.98	308.38	306.3	305.74	307.84	309.12	308.66	308.49	306.32	306.74	304.94	305.82	306.87	307.88	306.84	309.33	307.52	304.26	305.32	306.75	307.23	305.81	308.15	306.75	308.24	304.32	307.97	305.98	307.19	305.71	306.28	305.05	303.83
311.7	315.08	312.83	313.39	311.16	313.52	313.66	312.86	313.97	312.22	312.28	313.83	312.78	310.04	311.61	313.57	310.44	314.33	309.01	312.43	311.5	313.72	312.8	312.65	312.8	311.16	313.08	310.6	310.79	312.27	314.59	308.64	311.87	314.12	313.63	312	310.35	314.45	308.71	314.01	317.14	313.56	315	312.35	314.6	312.74	313.43	311.6	310.82	314.09
310.51	309.26	312.76	313.17	308.62	309.49	307.24	308.93	310.99	308.16	313.83	315.72	308.95	311.81	307.55	311.58	313.74	308.01	311.34	309.54	312.46	314.07	310.49	308.88	307.75	307.68	309.82	308.77	314.62	308.11	311.12	310.77	309.05	310.52	310.78	310.99	309.93	312.61	312.51	312.8	308.14	313.27	309.98	309.92	312.79	311.11	309.33	313.34	310.36	310.41
318.24	319.75	321.53	322.48	320.56	319.3	319.99	315.01	321.92	318.08	317.45	317.89	322.36	316.84	321.34	323.26	318.65	320.84	322.52	316.43	321.6	320.95	318.89	321.68	318.88	316.87	320.06	318.55	319.72	324.09	318.31	318.28	318.45	320.53	318.16	319.94	318.58	322.72	317.76	318.78	318.4	317.58	319.43	317.37	318.38	317.16	315.78	317.94	318.38	316.81
300.13	302.88	303.82	298.55	301.08	297.35	297.55	300.86	297.26	302.06	296.6	301.88	300.61	298.45	299.1	296.99	300.76	303.78	299.47	303.09	301.01	297.58	299.22	300.99	301.23	295.77	300.48	299.33	300.99	299.45	295.2	299.49	300.39	294.77	297.67	302.38	299.01	299.93	299.66	300.83	302.61	307.14	301.37	298.94	296.87	296.85	298.81	301.75	303.74	301.29
302.69	302.9	304.73	300.12	302.01	304.81	302.68	305.57	299.85	302.37	302.98	302.99	304.31	304.02	303.84	304.05	300.96	304.31	302.72	301.03	304.46	305.29	305.26	304.05	302.91	303.02	300.52	306.42	300.98	303.08	302.12	306.34	305.23	303.99	305.89	305.46	306.33	300.7	301.39	301.87	300.32	302.59	305.2	304.87	302.44	302.56	301.79	302.09	302.29	307.43
292.96	296.08	294.36	294.71	292.25	291.74	294.16	298.63	292.32	293.73	295.37	291.71	297.92	298.81	294.92	291.97	291.66	293.6	293.18	293.58	297.1	293.18	291.86	296.3	293.94	295.8	295.26	294.08	292.55	295.24	292.6	297.26	293.66	292.4	292.12	295.27	294.36	289.48	292.41	295.37	298.14	292.49	290.43	290.81	294.15	294.32	293.73	294.19	292.99	294.5
299.25	300.71	300.11	304.13	304.69	302.17	304.38	300.78	301.54	303.7	304.1	303.53	307.23	304.06	300.4	303.28	302.66	302.11	303.74	302.08	299.68	305.12	302.54	301.94	303.02	302.87	302.98	299.95	301.38	305.37	301.77	302.32	302.1	306.01	303.9	299.67	303.23	302.57	300.52	304.46	302.08	303.98	302.13	304.99	299.43	301.65	303.76	299.75	302.52	303.53
302.1	304.8	302.65	304.64	304.71	309.43	304.31	301.56	305.26	304.01	304.99	303.61	306.59	304.85	306.23	305.58	305.16	300.46	303.36	302.62	303.99	303.32	305.7	304.83	301.79	306.24	305.14	305.77	306.85	301.92	305.43	302.61	303.92	305.77	305.41	303.56	306.7	302.57	304.8	306.26	300.3	303.22	305.01	304.84	301.2	305.86	303.42	303.75	302.11	301.87
299.88	292.94	298.32	294.35	294.72	292.58	297.49	293.08	295.71	295.12	293.89	296.8	295.04	293.24	295.74	294.98	292.18	294.55	293.56	293.13	289.63	292.93	295.67	295.28	291.15	293.75	293.49	290.42	292.25	295.36	293.24	296.53	294.72	296.29	295.06	294.22	292.61	295.86	293.74	292.5	293.56	296.98	292.94	296.56	295.26	295.63	293.23	293.09	292.44	293.67
314.67	312.89	317.13	313.46	314.21	316.25	314.95	317.4	310.83	313.36	310.6	310.91	317.01	317.02	311.5	312.81	313.57	314.9	318.63	312.36	312.68	318.59	312.47	314.28	313.5	311.47	315.18	312.08	314.71	316.82	316.86	313.12	312.84	315.6	316.84	315.95	315.69	315.47	316.55	314.18	315.18	313.31	312.33	314.47	312.77	316	314.52	310.81	316.13	316.24
326.36	330.13	323	332.64	328.94	330.37	326.64	325.55	328.86	328.69	325.41	325.51	329.64	326.94	328.84	326.52	328.71	328.29	328.55	328.73	326.23	328.37	325.56	326.69	327.15	325.52	327.6	328.33	327.3	326.04	324.84	324.63	326.61	326.77	328.28	327.43	323.33	325.48	327.96	326.85	329.82	324.08	324.5	330.12	330.81	331.55	328.26	328.45	328.35	331.19
310.66	309.81	312.35	310.28	312.13	308.36	311.51	310.02	309.54	309.17	308.93	309.76	311.26	312.49	311.62	312.65	313.93	310.69	309.32	308.18	309.27	310.42	312.31	310.41	307.71	309.17	310.47	314.6	312.22	309.27	311.85	308.86	310.64	307.5	308.58	312.64	308.77	311.87	311.86	309.11	307.72	309.39	310.66	309.4	311.05	310.91	307.39	312.45	311.73	311.39
325.63	319.06	326.1	325.64	323.13	323.32	323.69	322.48	322.96	326.61	323.35	321.26	325.43	324.98	327.26	325.32	320.2	321.09	326.19	326.38	324.28	322.25	328.37	322.85	323.33	323.55	323.42	329.28	325.13	323.54	325.25	328.01	325.88	324.41	325.08	323.29	325.19	323.73	324.8	328.18	325.52	324.04	322.07	325.98	324.83	325.39	324.23	322.92	325.35	321.93
310.91	312.1	313.39	310.19	314.46	309.66	310.95	314.38	313.73	315.62	310.47	314.49	314.27	311.69	311.73	313.92	312.4	312.11	309.63	312.63	311.64	311.79	310.94	315.69	311.26	313.64	316.85	310.09	310.79	314.12	316.12	312.86	312.18	314.04	312.2	312.67	313.78	309.06	315.59	312.11	314.21	310.24	310.94	311.36	313.53	312.42	315.73	312	313.07	314.4
314.55	315.05	313.72	313.97	311.54	316.47	310.19	312.19	313.31	311.26	316.76	314.87	311.57	311.18	312.35	314.67	314.5	312.57	312.52	312.11	309.72	312.09	315.12	314.1	309.97	315.72	312.14	313.67	314.63	315.58	313.34	312.9	312.36	311.89	313.95	315.29	311.51	314.72	314.08	314.87	312.55	311.5	314.01	314.42	313.87	316.57	312.04	310.12	313.46	311.74
311.46	317.42	313.4	314.28	313.38	312.42	314.78	313.45	313.28	312.92	312.27	309.48	310.45	313.79	312.82	314.33	314.65	313.39	312.25	314.97	316.03	312.09	311.5	313.12	313.65	314.26	316.3	316.6	311.76	314.57	314.44	316.33	311.19	310.9	310.43	312.56	312.25	314.04	309.57	316.14	310.7	315.27	312.27	310.79	313.91	318.81	316.08	315.11	312.34	312.26
320.1	318.76	312.14	314.14	313.23	320.89	315.03	317.39	317.53	316.4	317.97	316.28	315.41	319.49	314.5	311.58	318.41	314.53	317.53	319.77	320.34	319.19	318.86	319.05	316.3	317.7	320.06	316.74	317.19	316.28	317.46	316.22	316.26	317.31	314.89	316.16	314.56	319.16	318.98	316.78	314.22	319.86	315.99	317.45	314.04	317.02	315.48	312.95	320.58	315.93
303.46	300.06	304.13	299.99	302.36	305.01	307.5	301.75	303.2	303.41	303.26	302.25	306.5	300.24	304.47	300.54	302.82	306.07	303.51	302	300.83	302.44	306.63	300.51	301.43	302.78	304.31	302.22	301.31	301.58	302.51	302.25	303.48	303.17	300.89	304.96	302.39	303.67	305.23	299.36	303.61	302.41	301.12	302.8	300.23	305.71	304.15	303.36	302.59	301.98
310.73	307.42	308.17	308.91	308.66	307.66	306.32	309.21	308.27	310.07	310.01	308.89	313.17	311.46	309.3	306.68	310.97	307.72	309.68	307.33	308.54	307.02	307.63	306.93	307.68	308.29	310.64	308.08	309.9	310.83	308.68	307.14	309.11	312.41	306.41	311.2	309.31	310.83	308.73	310.89	308.63	306.38	304.86	307.68	302.13	308.26	306.88	309.36	306.25	311.02
298.78	300.67	301.22	296.75	301.55	302.78	299.1	297.11	299.32	299.15	300.39	300.56	299.54	300.58	300.64	300.4	301.71	299.95	300.75	297.68	299.08	301.27	301.74	300.35	303.05	301.15	300.4	301.81	298.74	303.51	298.16	299.27	299.89	299.45	301.39	297.33	299.8	299.93	298.46	298.39	298.45	298.08	301.92	303.96	300.17	299.71	297.98	300.42	299.97	298.82
303.81	303.74	302.35	305.49	304.71	307.88	307.37	304.74	304.34	305.45	303.03	301.96	305.57	303.78	303.41	304.48	302.85	304.42	305.56	304.62	304.31	305.85	306.37	304.49	303.4	306.54	305.24	303.47	305.47	303.51	305.86	307.04	305	307.25	304.44	303.56	305.13	302.52	302.41	305.82	305.57	303.79	305.62	305.02	304.2	302.37	308.25	301.65	304.73	305.71
317.67	316.6	317.6	316.64	317.81	316.83	313.18	316.54	315.21	317.25	316.45	310.37	316.05	316.14	315.09	315.62	317.46	315.34	315.5	314.98	318.36	314.19	312.22	315.07	316.67	315.34	312.53	319.06	316.3	316.65	315.14	315.39	315.75	316.5	313.22	314.27	315.89	312.14	316.97	317.64	313.47	319.23	318.01	316.73	315.81	317.89	312.07	311.97	317.4	316.63
312.54	312.96	315.79	314.54	313.75	315.78	315.05	315.53	315.12	313.62	312.97	315.87	315.58	319.33	315.06	312.7	313.85	315.39	311.69	317.12	314.26	313.96	312.6	313.96	314.58	315.68	315.79	315.7	314.39	318.25	315.73	315.63	314.36	314.44	314.79	317.83	310.82	316.45	314.68	315.59	319.42	314.94	316.42	312.1	316.15	316.39	313.48	317.62	316.16	317.31
328.42	325.87	324.97	332.33	327.96	328.6	331.33	326.53	328.99	328.91	331.07	329.59	329	328.17	331.42	331.38	326.1	331.81	328.84	327.13	331.26	329.84	330.8	327.18	325.52	329.93	325.19	329.4	324.08	327.15	325.53	328.94	331.71	329.04	323.84	330.43	329.46	329.53	324.68	326.82	328.2	324.93	327.07	324.83	329.37	325.27	330.28	325.51	329.33	327.74
306.12	305.72	303.88	304.69	304.02	305.76	302.15	307.47	302.85	300.84	303.28	302.69	305.77	305.12	304.78	306.85	306.33	304.37	303.28	303.34	304.31	305.79	303.93	307.04	301.64	306.51	304.32	303.23	302.89	304.81	308.54	299.89	301.71	306.42	303.64	304.16	309.76	304.13	305.02	304.44	304.36	304.41	304.08	304.17	307.21	306.06	306.66	304.36	301.97	306.33
304.44	302.1	305.35	308.42	304.51	304.23	306.91	301.92	304.58	305.96	307.02	305.94	305.82	306.42	303.73	305.06	302.94	305.78	304.42	302.56	308.95	306.7	304.54	303.84	308.49	301.19	302.32	305.46	306.05	303.73	305.66	302.11	306.5	303.36	303	308.85	303.28	307.56	306.49	306.7	304.59	302.7	306.07	306.1	308.33	304.06	304.19	303.06	307.93	302.84
315.55	314.26	313.89	311.28	317.42	313.52	315.04	315.21	311.16	318.42	316.7	316.26	312.54	319.59	313.72	312.58	317.81	315.91	322.23	315.85	315.72	316.22	316.37	318.37	314.33	318.82	314.48	319.25	314.9	314.7	317.63	315.66	315.54	313.26	316.86	313.67	314.55	312.03	313.21	313.26	312.43	317.87	315.17	317.6	317.57	315.63	317.83	316	316.53	313.72
320.6	323.38	319.43	319.89	317.45	317.81	317.65	319.86	317.32	319.56	319.48	320.77	317.3	319.1	316.47	319.01	318.07	317.33	317.72	320.66	320.36	320.27	319.18	318.77	317.81	314.08	319.52	317.21	320.23	314.74	321.49	317.99	315.64	317.85	320.22	318.04	318.37	318.02	314.68	315.38	315.58	319.41	316.84	320.07	319.14	318.25	317.28	319	319.21	317.53
302.97	304	303.64	302.11	304.32	302.28	304.61	301.92	304.38	302.4	303.18	303.06	303.31	303.39	302.95	307.26	304.44	303.42	305.56	301.35	301.63	301.58	302.38	306.91	301.56	300.63	301.75	307.14	304.42	303.28	303	301.74	304	306.98	302.05	303.99	305.68	303.92	305.5	304.64	302.43	302.23	303.63	301.4	303.65	304.7	305.6	304.03	306.02	299.37
302	299.26	307.35	300.87	303.43	300.54	300.88	301.47	304.25	303.32	301.05	304.2	304.81	304.29	304.09	305.4	303.89	303.57	301.51	304.93	303.06	303.76	302.89	303.82	305.66	305.26	301.25	303.05	303.01	307.03	307.36	304.31	302.67	305.81	304.54	302.86	303.72	301.96	306.17	303.91	300.7	302.36	303.1	304.42	301.31	303.85	305.61	305.87	301.21	309.53
297.07	298.89	295.59	302.3	298.99	299.81	301.68	301.27	299.92	301.36	301.69	299.56	298.65	303.89	305.34	299.55	302.71	301.29	301.61	299.05	302.71	300.4	302.54	300.35	303.79	299.71	301.83	301.31	299.7	298.9	299.11	301.13	299.02	297.28	299.44	300.69	299.18	298.58	298.42	299.58	301.64	303.66	298.39	301.14	300.58	300.5	300.31	297.64	294.96	299.03
321.1	316.54	317.27	320.44	317.49	317.92	316.12	318.18	317.39	320.17	324.3	317.47	319.96	317.78	319.63	317.3	317.62	315.25	318.27	316.46	318.68	315.89	320.25	315.26	312.99	319.5	316.14	317.93	317.43	315.16	316.83	318.64	317.49	316.71	315.33	318.18	318.21	319.42	316.56	319.19	318.31	315.3	316.91	318.66	318.09	319.17	321.19	319.92	315.32	321.44
316.96	314.97	314.1	316.22	314.23	313.15	314.31	315.19	315.04	314.63	312.92	315.48	313.79	312.32	316	317.96	314.69	313.98	318.68	313.35	315.5	317.47	317.42	313.39	315.21	315.02	315.66	316.59	314.91	316.72	316.44	315.18	316.03	316.59	314.64	311.78	316.58	313.53	314.45	312.17	317.51	316.69	313.97	311.84	313.28	310.22	312.51	315.12	310.61	310.7
297.29	295.52	297.5	294.65	299.22	293.26	296.03	296.81	296.47	294.47	298.87	295.77	295.89	295.18	295.79	294.61	297.04	300.35	293.3	294.8	294.51	298.01	296.95	296.84	299.48	297.95	300.67	296.06	297.8	296.47	295.04	297.78	295.6	295.06	291.81	293.33	294.65	296.02	295.74	292.33	295.52	294.63	297.93	297.18	297.57	297.2	296.27	301.77	297.72	298.99
300.95	308.4	302.99	303.91	303.85	306.14	298.67	305.87	298.9	307.84	300.95	302.17	303.58	304.07	303.07	304.72	303.28	302.67	299.58	303.66	299.49	299.79	302.12	306.49	304.42	301.72	302.6	302.24	303.48	299.03	303.19	305.44	303.64	302.85	303.95	302.6	305.38	300.67	303.25	301.64	302.54	301.4	304.2	302.96	301.97	305.6	300.76	302.11	305.7	301.9
312.56	316.08	312.8	313.8	314.99	310.64	312.51	312.29	314.93	312.51	316.41	313.48	313.74	315.58	311.84	312	315.21	312.14	310.18	314.89	313.36	310.89	317.45	314.98	315.53	310.77	312.17	311.34	312.56	313.29	314.04	315.58	312	312	312.93	311.53	313.3	313.08	310.62	314.25	312.81	312.46	312.12	312.57	312.8	313.87	315.51	315.01	308.78	313.71
313.27	312.29	315.2	314.01	314.36	314.06	313.28	313.31	312.08	315.52	307.82	318.37	317.24	315.8	312.7	313.63	315.81	315.87	312.15	312.3	314.92	312.02	314.31	311.8	313.47	311.45	313.18	310.52	316.78	312.63	312.04	315.08	314.48	318.46	315.02	312.7	316.82	314.03	311.08	310.27	313.33	313.14	314.57	312.33	317.37	313.9	314.73	312.14	315.65	311.13
313.33	314.8	314.21	314.97	314.67	315.82	315.81	313.77	315.36	315.18	313.17	315.48	316.44	317.55	315.41	315.79	314.02	312	313.59	315.32	313.75	313.31	316.34	315.4	312.03	311.9	316.71	316.58	312.51	311.73	315.34	313.07	314.21	312.37	314.65	312.35	316.85	316.06	314.07	315.43	313.27	314.63	314.83	312.91	318.15	314.69	314.76	313.31	314.85	313.79
331.23	330.36	325.14	326.6	329.13	327	326.98	324.72	326.43	328.55	329.72	329.44	327.6	330.79	326.93	327.72	330.02	330.37	326.07	332.02	327.98	328.06	330.35	329.25	327.62	326.29	328.2	329.01	326.9	329.89	329.14	328.79	326.25	328.9	326.36	327.01	331.03	329.63	328.35	328.9	324.8	326.49	327.67	328.93	330.29	326.05	330.14	326.28	329.79	326.14
295.47	297.08	296.66	296.49	291.84	296.39	293.81	291.57	295.1	294.06	294.32	294.65	293.16	291.87	295.25	294.23	292.39	296.56	292.9	297.53	293.34	296.06	295.84	293.37	296.97	294.49	292.32	291.62	297.66	291.37	293.08	300.97	291.63	292.95	295.2	294	291.83	297.06	295.78	290.33	290.91	294.03	293.72	294.11	295.83	293.92	293.9	294.85	296.13	293.04
301.43	304.06	300.54	305.03	301.41	303.24	302.66	302.33	301.11	301.01	301.57	305.49	299.81	301.5	303.91	304.52	301.96	303.48	301.86	303.8	304.55	302.22	304.01	300.04	297.5	302.86	299.09	302.31	304.49	300.2	303.37	303.71	303.43	304.77	302.16	306.02	303.99	303.15	301.01	304.27	304.49	303.37	303.54	304.52	302.64	302.13	304.81	304.17	301.55	302.89
312.52	314.67	315.29	316.55	312.35	314.24	311.46	312.64	312.92	312.5	311.75	312.53	309.21	311.27	311.73	311.54	312.78	311.89	315.02	314.76	309.2	312.13	312.33	313.29	312.35	313.7	316.72	311.39	309.43	310.71	315.73	309.45	309.24	309.15	313.21	308.61	311.44	311.95	313.43	313.18	313.85	313.58	312.12	312.71	314.5	313.19	315.12	314.1	312.24	312.81
297.58	297.46	291.89	293.16	295.88	299.08	292.22	294.63	297.88	291.75	293.87	294.39	296.55	291	295.89	297.77	294.95	288.9	296.45	295.38	295.7	297.66	291.3	297.04	294.69	292.46	289.77	294.92	291.08	292.94	293.06	294.53	294.24	294.53	294.53	293.42	292.74	291.34	291.01	292.11	291.78	293.41	295.78	293.96	293.8	296.22	295.94	292.83	291.71	295.68
314.71	316.8	309.29	312.4	311.97	315.15	314.34	315.74	312.41	310.76	312.03	313.95	311.04	313.14	312.17	312.05	313.59	312.48	312.87	313.3	314.59	315.06	311.69	311.86	311.45	313.15	310.8	311.89	313.16	313.5	314.5	312.54	311.92	309.46	313.54	312.4	315.23	314.44	314.01	311.22	313.61	315.68	314.82	314.61	312.61	313.9	309.08	313.57	310.41	315.77
316.89	313.76	315.23	313.96	312.67	313.86	315.48	314.55	316.57	315.85	312.9	319.68	312.87	316.39	314.66	315.18	314.01	317.63	312.42	312.15	315.27	311.96	315.54	317.97	314.68	314.85	316.68	312.66	317.55	312.25	313.81	318.59	313.49	312.35	313.9	317.65	316.85	311.65	315.1	311.66	316.47	315.73	311.79	316.82	311.52	316.53	313.18	316.06	313.48	315.4
309.59	312.09	309.62	310.46	313.9	313.4	311.06	312.09	316.81	312.22	315.88	315.72	314.89	313.43	311.81	315.64	312.9	314.47	311.9	313.85	313	315.3	314.09	313.53	312.28	313.65	316.87	311.21	312.89	316.29	314.6	317	313.88	311.34	314.96	313.63	314.54	311.47	314.26	316.08	312.62	311.37	310.92	315.08	313.56	309.81	313.27	313.22	312.81	309.14
304.86	302.7	303.87	305.25	306.62	303.4	300.37	305.4	304.85	304.17	303.98	304.45	303.44	301.94	305.89	302.35	304.45	305.14	302.34	306.13	305.18	306.96	306.33	306.52	305.49	303.9	305.14	305.11	306.38	302.41	305.17	305.16	303.69	304.65	302.08	303.96	301.63	304.08	302.97	305.68	304.91	304.6	303.49	306.32	306.34	305.54	302.93	303	302.08	303.99
318.05	319.81	322.41	318.87	316.99	316.11	318.36	319.3	317.56	316.48	319.51	316.34	318	320.09	316.22	317.56	319.71	317.01	320.79	316.73	315.48	314.11	319.48	318.63	314.21	319.53	318.26	318.55	320.75	317.4	319.33	321.77	318.36	317.27	316.75	316.72	315.09	315.16	320.04	318.5	319.47	314.49	321.27	320.42	317.75	316.52	318.74	320.21	321	313.04
305.87	297.84	305.65	305.88	301.33	301.99	303.78	302.36	304.59	306.23	307.8	304.61	304.4	304.93	303.13	306.3	301.83	306.91	301.43	303.68	303.86	305.11	303.59	302.96	303.53	305.42	301.19	307.89	307.63	303.71	303.87	302.76	300.56	304.72	302.04	306.16	305.12	306.57	304.22	304.05	303.39	303.92	304.16	304.85	307.02	305.15	304.75	307.27	304.78	301.75
313.15	312.19	313.45	311.21	317.42	317.08	313.82	315.34	316.44	313.2	315.6	311.41	316.16	316.67	313.63	310.75	314.49	315.46	311.93	314.11	314.96	315.12	313.64	314.4	311.85	315.52	316.89	312.41	312.61	315.1	312.6	313.63	314.24	314.94	316.6	313.97	313.08	309.62	315.08	314.69	314.88	312.64	313.9	314.54	313.01	315.37	313.45	312.89	314.2	315.57
314.36	312.58	317.28	314.71	315.6	316.11	315.71	315.69	314.04	317.02	314.3	315.54	314.53	314.04	312.59	316.78	317.18	314.72	312.9	315.43	314.87	315.95	312.39	316.53	319.18	314.93	317.34	314.94	316.51	313.71	315.06	317.68	312.88	312.38	316.37	312.92	312.83	315.34	314.55	316.65	314.23	312.51	314.69	314.32	315.22	314.05	312.99	316.14	316.17	317.15
305.9	303.64	303.64	301.18	303.11	303.49	303.49	301.52	303.69	303.59	305.18	304.58	306.68	303.32	304.82	307.62	306.57	305.65	304.44	301.02	303	301.59	302.38	306.65	307.68	303.21	306.02	298.99	301.93	306.49	302.95	304.56	301.89	302.75	305.46	304.26	304.58	305.47	303.71	303.26	308.22	305.72	304.53	300.34	305.97	303.69	301.6	301.3	303.44	302.33
301.31	302.64	307.71	303.78	305.26	306.98	300.89	304.76	304.7	305.72	304.16	303.18	307.33	307.51	305.03	302.27	304.29	303.09	306.23	309.86	303.35	303.53	302.13	306.31	306.02	306.94	302.26	310.56	301.7	308.53	304.76	303.91	304.87	309.17	303.49	303.26	307	306.18	307.93	306.04	308.65	305.64	305.02	305.56	305.46	305.47	303.93	307.88	306.3	308.23
299.63	299.71	300.54	301.71	297.09	304.21	305.31	299.7	300.87	300.51	303.14	303.65	300.97	303.96	300.62	300.01	300.55	302.05	301.58	298.33	300.31	301.49	299.29	300.44	301.25	300.1	300.11	296.96	298.42	300.25	298.71	301.06	302.92	299.18	302.96	301.35	298.42	300.43	297.09	301.03	302.23	302.45	302.45	298.19	301.76	299.92	300.38	302.43	302.84	302.26
294.34	296.11	291.9	294.84	291.03	293.94	295.28	296.61	297.79	294.44	291.89	299	292.33	295.26	294.92	293.56	296.11	293.73	294.79	298.05	294.34	295.51	296.85	296.81	294.27	295.88	295.52	293.45	295.27	296.7	296.67	296.44	295.23	291.74	297.12	295.22	294.22	298.94	294.38	298.88	298.35	295.36	292.9	294.42	294.34	295.82	298.1	295.97	293.31	298.58
302.26	303.2	302.52	304.49	304.54	301.2	302.54	303.33	304.78	305.06	301.39	304.89	298.27	305.17	304.19	301.37	299.95	304.42	304	306.84	304.69	305.13	302.78	297.88	304.62	305.31	302.91	299.83	303.85	304.05	304.53	301.95	301.98	303.07	302.09	303.72	304.08	303.15	307.07	305.67	304.46	303.13	305.42	302.8	304.67	303.68	300.94	302.3	304.56	304.08
315.28	311.56	312.05	313.12	315.65	311.16	315.44	313.12	313.88	309.04	316.37	309.16	310.22	314.86	314.74	315.15	311.03	309.86	314.12	318.39	316.5	311.69	312.67	316.09	317.21	309.96	314.5	313.49	311.45	309.22	313.95	312.54	315.21	313.29	311.59	314.92	315.1	317.19	314.2	315.21	311.14	314.07	313.62	311.2	313.41	312.7	314.07	312.21	315.46	318.21
307.64	311.26	308.56	310.99	313.86	311.34	306.81	310.56	308.13	309.65	308.43	307.37	311.13	309.7	307.87	307.27	313.39	304.21	310.03	308.09	307.94	309.51	309.88	307.5	306.1	307.02	307.03	306.27	307.81	310.07	310.44	305.83	308.93	309.42	308.92	309.66	311.37	310.75	310.43	312.83	306.74	305.78	308.42	309.46	311.28	309.1	307.39	307.82	310.68	307.13
326.05	323.21	326.02	322.99	323.94	323.05	325.53	322.38	323.35	321.13	325.77	323.55	325.98	324.09	326.11	324.12	326.22	325.16	324.32	323.22	324.55	323.61	321.98	326.25	325.57	323.32	321.46	322.45	324.28	328.28	325.8	321.07	325.81	325.54	326.17	327.64	324.58	326.61	324.47	326.24	322.83	323.76	324.11	322.99	320.93	325.26	323.33	324.24	322.65	322.69
303.32	302.69	303.14	304	308.59	306.54	307.56	305.55	307.61	306.47	302.94	305.31	305.23	303.77	308.4	305.15	301.89	303.3	304.21	308.23	304.23	305.19	305.9	305.3	303.17	309.27	305.73	305.65	306.73	301.59	302.87	305.39	305.25	304.49	302.27	305.13	305.57	304.14	301.13	306.79	305.12	304.18	308.32	304.87	305.89	306.57	303.56	304.7	308.32	309.78
304.54	303.16	304.89	304.85	301.6	308.94	304.58	306.26	308.12	305.38	308.9	302.25	302.34	304.12	305.59	304.71	304.79	305.9	306.9	304.44	307.34	304.09	305.74	305.05	304.65	307.31	306.55	307.82	303.11	305.23	301.41	305.56	302.81	306.21	305.5	303.74	307.01	307.32	306.26	301.8	302.97	305.46	304.2	303.75	306.31	307.8	306.35	305.56	303.49	307.3
293.9	296.73	292.84	296.18	294.91	298.39	294.79	291.43	297.15	297.2	289.66	296.09	294	293.1	297.37	296.72	297.8	292.16	291.8	293.24	295.04	295.92	293.89	295.53	295.48	297.79	295.74	296.73	294.26	296.04	293.61	295.68	297.5	292.03	295.08	293.77	296.33	297.37	295.3	292.86	297.36	293.63	293.59	295.88	294.05	297.41	295.26	294.41	294.02	295.76
297.95	300.47	300.51	300.02	298.89	298.01	298.9	299.43	301.48	298.43	304.23	302.59	302.49	302.57	296.48	298.65	297.97	300.07	301.36	299.78	297.27	299.31	300.1	296.69	299.76	300.98	305.88	301.22	297.01	304.43	301.34	299.77	301.4	299.73	301.43	299.22	301.86	301.64	298.9	300.69	301.1	297.31	303.99	299.48	298.51	303.55	302.35	301.36	299.8	300.71
302.36	308.17	301.78	304.23	302.13	306.52	303.53	304.73	302.87	303.3	307.58	304.07	303.49	306.91	302.04	304.79	301.23	301.59	302.31	300.81	306.67	303.23	303.68	302.01	304.9	307.84	306.28	303.7	303.5	307.54	305	305.85	302.48	304.85	304.06	304.03	304.25	306.76	303.96	301.05	303.82	305.02	304.79	305.02	303.24	301.96	305.27	307.21	302.96	307.19
301.13	298.64	298.68	298.85	300.07	300.01	298.33	299.49	300.51	297.1	302.6	299.2	299.9	298.3	300.95	300.48	298.76	305.95	302.16	302.05	300.8	299.24	297.5	300.12	297.7	302.26	299.44	297.82	297.34	301.47	298.03	299.9	299.55	298.74	300.76	298.56	303.39	297.52	299.34	302.25	299.21	298.91	298.5	299.82	301.22	302.81	299.26	300.5	300.94	299.32
302.22	306.57	304.8	307.09	302.49	304.22	307.47	306.67	302.24	305.64	304.7	304.29	307.5	306.54	305.11	301.35	308.99	306.03	306.66	301.94	305.88	304.91	303.91	305.7	305.24	305.9	306.11	301.24	306.44	304.21	302.81	302.58	303.45	304.53	306.19	305.63	305.45	306.24	301.5	300.36	305.43	304.52	304.44	305.13	306.63	303.26	303.28	304.81	304.83	305.11
330.82	328.64	327.51	328.52	327.79	327.93	329.21	326.77	328.72	329.69	329.91	328.81	330.42	329.13	330.29	329.92	327.88	330.41	329.33	327.75	328.2	328.71	328.42	326.3	329.99	328.55	333.98	327.21	328.02	327.18	329.8	327.22	328.86	326.28	331.17	328.07	329.73	330.5	329.71	328.38	327.53	327.34	328.24	326.28	326.55	327.95	330.54	328.11	329.76	328.94
302.8	303.64	305.73	303.4	303.89	302.63	301.24	306.38	302.36	303.97	304.8	303.15	303.29	301.24	301.56	305.18	308.93	304.95	302.52	307.58	305.31	305.85	302.84	303.73	301.65	303.84	307.57	304.43	304.92	302.4	301.12	305.43	304.86	301.14	299.38	302.94	308.32	303.99	303.83	303.96	302.26	304.8	306.81	302.58	305.8	302.42	302.29	306.11	305.89	304.28
311.14	311.19	309.62	312.84	312.72	313.15	311.25	310.71	309.94	311.57	308.7	312.42	309	311.65	310.31	309.34	314.15	311.13	309.8	309.96	310.69	309.13	309.07	307.68	309.13	310.85	309.79	309.99	313.56	313.46	311.14	308.12	306.89	306.73	308.82	312.05	312.35	308.54	312.41	311.12	311.1	311.71	311.1	311.65	309.65	309.59	310.85	308.31	310.58	310
312.38	316.85	310.72	314.18	311.3	310.35	309.01	313.56	310.43	315.67	310.64	310.01	313.56	308.71	312.53	313.96	311.67	307.89	310.89	311.32	309.43	311.8	313.49	311.62	310.79	307.76	311.88	305.58	311.93	310.9	309.17	309.08	311.63	310.27	310.63	309.15	311.64	308.81	311.51	310.52	312.46	309	309.37	310.83	309.52	313.82	313.36	312.38	311.82	312.5
305.94	304.1	302.89	302.55	306.29	303.57	303.84	301.61	302.13	303.22	299.33	300.84	305.19	305.24	304.53	304.11	301.8	305.17	301.37	302.34	304.17	302.71	302.24	305.78	302.56	303.35	296.63	300.59	305.15	304.19	304.07	300.95	301.47	297.56	304.26	303.16	303.72	301.14	300.91	306.41	299.26	301.79	304.38	303.33	302.27	298.98	304.43	300.97	305.12	304.09
302	302.88	301.27	301.27	299.4	303.3	302.2	303.66	303.95	303.01	301.34	300.21	303.02	300.97	305.72	303.32	303.8	297.39	302.02	302.35	303.17	302.17	302.28	302.43	299.14	300.99	302.86	297.97	301.66	302.09	299.21	301.89	306.84	298.81	298.73	301.99	303.78	303.87	303.58	304.06	305.27	299.61	301.44	300.64	302.42	302.22	299.25	302.62	300	302.36
296.81	295.6	298.39	299.32	291.82	292.49	296.94	293.79	298.11	298.99	295.7	298.13	296.52	296.07	296.81	300.58	298.39	296.95	295.21	296.53	295.05	298.95	295.83	295.14	294.63	294.59	297.65	298.68	294.66	297.02	296.06	294.91	294.82	299.09	299.11	297.95	300.07	296.72	295.21	297.04	292.93	299.23	296.38	298.22	298.82	296.07	298.89	294.46	296.51	296.12
321.74	321.11	319.75	319.33	319.22	315.12	318.95	319.67	320.08	320.12	315.88	320.01	319.25	318.22	321.36	317.05	317.21	315.11	320.63	320.84	316.43	321.27	318.89	318.27	320.33	315.77	320.55	317.99	318.9	317.85	318.88	319.4	314.94	316.76	321.77	318.08	317.93	316.33	320.98	317.53	318.74	317.87	321.22	320.1	318.86	315.71	314.81	321.6	321.92	317.8
303.22	301.3	302.71	301.82	301.08	301.83	301.85	301.83	299.49	300.09	303.84	301.68	302.21	303.68	302.57	302.41	305.33	304.3	300.02	301.37	301.32	299.97	303.57	301.37	303.06	303.81	302.38	303.75	299.89	301.99	304.71	299.98	301.21	301.5	301.14	302.78	304.64	301.13	299.06	302.33	301.3	301.75	304.55	300.35	298.86	303.22	304.9	303.76	302.45	301.2
308.97	301.47	307.07	306.07	305.81	306.01	303.56	303	304.82	308.95	303.83	307.43	305.1	302.35	301.98	302.92	301.88	306.97	303.06	302.46	307.33	309.95	305.8	302.8	307.59	304.45	307.13	307.37	303.09	305.56	308.05	304.21	307.22	302.16	302.87	303.92	307.11	307.56	308.7	303.21	303.28	304.45	304.87	302.13	305.55	308.18	305.6	303.95	302.98	306.29
292.32	292.26	294.53	296.05	297.54	295.56	292.16	295.96	290.57	294.93	295.23	296.62	294.52	292.32	294.91	294.55	292.15	294.82	293.95	291.05	295	291.92	297.63	296.62	294.93	290.64	295.89	293.18	295.89	292.16	295.55	294.69	290.59	296.7	294.81	294.3	292.41	291.32	291.37	295.83	293.94	296.53	294.99	290.87	292.32	295.38	295.87	296.76	294.79	291.08
312.68	316.4	315.69	312.98	311.79	311.49	315.56	313.59	313.06	314.06	313.12	313.38	313.01	313.98	312.18	314.32	311.85	313.99	317.98	312.43	311.79	311.84	311.81	312.89	314.09	311.75	312.3	316.09	316.24	313.57	312.88	312.94	316.52	317.05	312.91	314.84	312.53	317.77	315.42	315.59	314.16	312.7	313.2	316.31	312.92	312.28	317.01	312.09	310.1	312.83
312.19	310.21	308.81	312.71	309.63	310.04	309.64	310.6	311.54	312.81	306.99	312.37	310.87	308.65	307.41	309.49	311.17	310.07	310.67	310.24	309.55	309.84	309.54	314.31	313.57	309.69	311.25	309.3	309.77	312.46	307.97	311.64	311.61	314.45	312.11	311.42	313.81	307.69	310.58	315.38	308.68	309.45	313.01	314.93	311.5	308.92	312.1	309.01	307.96	310.02
310.74	308.92	309.07	315.52	313.48	312.34	312.31	315.72	307.26	310.95	313.05	313.23	310.47	313.07	313.5	312.72	312.17	311.79	314.11	311.47	309.06	312.1	311.51	311.98	309.96	311.89	315.25	312.88	310.09	313.15	311.75	315.4	312.05	310.94	313.54	314.02	314.27	311.47	311.86	313.86	309.54	313.83	312.34	309.62	314.87	310.67	308.37	311.87	311.12	311.39
320.3	320.71	313.91	315.1	315.68	318.4	315.28	314.72	319.96	314.85	314.1	317.64	319.82	319.93	315.56	315.59	317.66	320.24	322.12	314.38	314.92	315.37	316.07	319.43	315.84	316.01	318.4	314.91	315.74	319.49	319.39	319.19	320.9	317.72	319.25	318.14	315.46	318.63	320.08	316.59	320.73	316.25	318.66	317.84	315.87	315.02	316.03	313.25	316.07	317.18
329.69	329.47	329.95	325.65	324.45	326.91	327.16	325.93	323.09	327.72	331.36	327.74	329.06	329.92	326.03	325.11	326.47	326.69	328.59	327.41	325.52	326.77	324.94	326.42	327.46	328.43	326.37	328.45	326.2	328.29	327.04	328.23	327.94	326.29	326.79	329.71	330.57	329.24	327.43	325.07	331.38	330.3	329.21	328.16	326.53	326.41	331.53	327.52	328.26	324.78
301.92	298.03	300.66	299.62	302.75	303.82	304.56	305.36	302.87	303.27	303.92	305.06	306.97	301.65	304.41	306.26	304.65	303.97	306.17	301.79	302.22	303.04	297.26	304.72	303.04	300.98	302.92	306.61	303.92	305.09	300.53	304.77	306.34	299.73	303.8	303.96	301.69	302.33	302.05	304.33	304.86	305.15	308.17	304.15	302	300.79	302.68	304.02	302.41	302.11
317.41	316.79	318.9	314.84	314.97	318.5	316.86	316.58	317.91	313.42	319.41	319.21	316.87	318.65	319.18	316.43	316.08	318.6	319.28	316.16	319.52	315.5	320.31	315.72	318.76	315.19	319.64	315.17	315.52	320.16	317.1	320.6	316.86	316.19	313.84	317.37	317.53	318.22	320.4	318.25	316.48	317.26	319.25	320.64	319.4	311.45	318.97	317.46	314.25	318.09
311.37	312.58	312.81	315.89	307.14	310.73	312.32	314.27	312.04	311.15	310.83	311.38	313.44	313.43	311.06	314.76	311.1	314.73	310.9	310.78	316.77	312.35	311.97	311.67	308.93	315.76	312.83	314.6	315.69	311.49	312.21	311.3	312.4	315.49	310.91	313.54	312.22	317.61	312.19	311.39	313.12	316.2	313.78	309.66	311.38	312.27	313.61	314.85	313.12	313.96
324.06	328.77	324.97	323.17	328.59	329.02	328.02	330.6	326.3	327.6	329.42	329.07	327.67	328.05	327.25	327.84	329.15	328	330.15	327.53	327.19	326.49	328.97	327.51	323.92	327.49	327.63	327.47	324.56	327.65	327.81	324.23	328.9	327.38	323.61	325.71	327.91	325.59	325.92	327.93	329.76	327.35	327.89	322.64	327.35	329.52	325.66	326.59	327.05	325.64
305.34	304.98	302.77	303.12	304.1	306.75	300.72	304.05	303.74	306.48	304.59	302.63	305.42	303.06	302.54	303.97	300.68	302.01	306.32	305.83	303.99	299.67	302.9	300.19	304.43	300.92	304.64	303.52	302.01	305.87	305.6	306.39	305.63	304.82	302.72	304.26	302.53	300.52	303.33	302.64	307.57	304.78	305.56	301.18	302.04	302.49	303.75	301.13	303.67	306.26
296.93	291.38	291.9	293.17	295	296.66	290.76	290.78	293	292.95	293.21	293.15	293.19	290.57	293.63	295.71	293.4	293.75	293.21	296.93	295.27	291.95	292.5	295.62	291.64	293.54	296.92	292.26	292.24	295.53	293.65	292.29	296.83	294.52	293.07	292.16	291.17	292.77	294.92	293.09	296.76	298.81	294.41	296.19	299.22	295.49	291.49	295.82	295.78	294.67
293.99	297.34	292.23	296.1	293.22	293.53	294.55	292.36	293.32	296.85	295.73	292.62	290.21	293.07	293.91	291.04	292.41	291.45	291.69	293.05	291.35	294.81	294.12	294.24	291.85	291.64	293.43	295.92	292.24	294.69	292.21	297.02	295.74	296.11	292.89	293.93	290.15	293.18	290	296.92	292.37	293.75	294.29	296.47	294.9	294.19	292.64	290.66	294.83	294.49
307.15	307.95	303.68	305.13	309.16	305.99	307.01	305.62	307.1	306.06	300.61	306.32	303.6	305.08	305.39	306.78	305.06	307.96	305.57	303.86	305.52	305.05	312.38	306.76	304.35	308.15	305.12	306.83	304.9	305.38	305.46	306.07	302.27	306.24	306.58	309.91	302.4	306.98	305.03	305.24	302.95	307.2	303.96	308.53	307.67	304.52	306.37	307.4	304.66	307.33
319.6	318.32	316.31	315.87	319.22	317.37	315.63	317.42	319.15	320.37	316.28	315.85	315.87	318.79	315.4	318.03	318.67	318.37	316.23	316.08	317.33	319.88	315.9	316.83	316.47	319.49	320.91	317.29	316.58	317.81	318.91	321.61	320.88	317.4	317.87	318.66	320.78	315.69	317.74	319.2	318.06	317.54	320.39	319.87	322.41	320.7	317.85	318.81	319.14	317.61
303.85	307.07	303.37	302.6	304.22	299.25	303.23	305.1	306.4	302.93	305.25	305.17	305.61	303.32	301.44	303.46	304.04	300.21	305.8	304.65	304.51	302.72	301.44	301.54	299.73	303.05	306.87	299.74	301.1	301.17	303.87	302.23	305.52	306.47	303.94	303.88	304.78	303	307.47	299.3	303.4	303.43	302.28	302.3	301.91	302.81	303.21	303.78	300.79	303.71
300.18	307.65	304.99	304.1	303.89	307.55	305.54	302.3	305.61	303.71	305.27	307.38	301.75	300.28	301.4	305.62	303.1	304.92	303.29	305.68	304.94	304.32	306.48	307.78	307.7	304.73	305.67	304.82	303.46	307.99	301.2	305.26	305.87	309.68	302.99	306.9	306.01	300.15	306.38	301.95	307.26	304.14	302.19	305.05	302.8	308.5	306.33	303.33	301.49	304.8
304.19	305.17	305.56	304.78	304.01	300.74	303.01	302.35	305.33	302.13	300.92	304.22	303.62	305.22	302.56	302.6	302.48	300.35	305.83	307.36	304.78	301.21	301.03	300.43	305.85	305	303.63	300.6	302.94	301.14	304.07	304.02	303.73	304.6	304.99	303.05	302.74	302.53	301.63	300.72	302.34	302.79	303.26	305.03	299.19	302.62	306.1	305.79	303.52	302.7
308.08	308.62	308.52	311.21	310.67	305.64	309.39	308.91	305.26	309.01	305.95	307.23	310.54	311.43	309.67	309.63	308.43	308.06	309.99	307.28	309.87	309.73	306.22	305.69	308.07	307.67	308.68	310.7	310.37	311.42	305.07	307.55	308.57	312.78	310.87	307.6	307.92	307.57	312	310.68	310.41	308.75	308.53	310.01	312.44	310.44	306.45	308.18	310.71	309.87
305.19	309.76	306.49	306.07	303.38	305.38	304.99	305.6	305.97	306.49	307.27	304.33	309.73	303.05	304.45	304.75	303.12	306.01	304.83	305.94	308.01	304.24	307.79	305.49	305.18	302.07	308.2	305.52	302.4	308.53	302.51	308.32	305.71	306.62	307.97	306.71	307.37	305.12	304.81	304.48	306.46	305.64	309.92	307.28	309.31	305.01	305.41	306.83	306.26	307.44
301.7	299.35	302.3	301.18	302.36	299.79	299.49	303.61	300.17	301.75	298.57	302.39	303	300.07	295.75	299.62	302.85	302.97	297.55	303.71	300.89	303.1	300.39	299.86	301.07	304.11	299.3	300.2	301.91	303.6	300.99	304.77	302.78	296.74	300.08	301.24	301.17	298.83	300.99	298.95	299.01	301.23	299.08	300.42	304.12	301.33	297.69	301.33	300.96	302.68
311.51	309.37	308.38	310.02	311.32	309.62	311.44	307.66	309.39	312.73	312.79	312.88	310.74	309.13	309.01	309.36	307.43	311.53	307.9	309.41	309.3	311.74	309.74	307.75	307.74	308.46	306.19	308.18	309.18	311.24	310.04	311.37	313.32	310.97	310.04	307.14	312.35	311.89	312.06	313.31	309.79	313.21	310.46	310.95	307.44	305.78	310.58	310.9	309.89	308.14
302.77	299.4	302.22	296.84	303.1	302.38	299.2	301.19	299.5	301.37	300.72	299.99	301.65	302.34	300.8	298.39	300.84	301.82	303.12	302.02	302.15	303.03	299.64	301.02	302.63	302.39	304.37	299.78	302.12	301.24	301.14	299	300.8	301.96	298.11	300.4	300.49	299.43	302.9	303.05	298.4	301.32	302.31	303.5	302.64	298.6	302.58	303.74	300.42	298.7
312.1	308.94	310.91	307.77	307.55	312.58	310.1	308.34	308.28	310.1	311.28	307.75	309.29	309.53	313.51	310.77	310.89	309.66	310.26	310.85	313.07	309.78	310.95	311.12	310.55	309.49	313.9	310.52	314.64	311.68	313.25	309.49	308.45	311.38	312.16	310.56	311.43	310.4	314.07	312.28	311.37	309.72	312.14	312.75	308.19	310.26	310.65	311.55	310.9	310.71
307.66	305.85	310.32	313.92	308.13	311.46	312.52	311.49	309.47	311.72	306.79	309.33	312.05	309.71	309.03	311.16	308.73	311.48	314.79	308.18	308.37	311.74	307.75	307.79	312.11	307.74	308.85	311.53	310.99	310.78	309.01	312.71	309.95	312.28	311.96	307.19	311.56	311.63	309.62	311.01	310.43	309.54	307.54	310.32	308.83	312.97	310.51	310.3	311.36	309.81
303.36	308.42	305.23	305.57	303.01	304.46	306.18	306.9	305.05	305.05	305.68	304.69	308.48	307.27	304.54	307.19	306.73	305.02	307.53	307.36	304.38	306.4	304.2	305.88	307.1	307.15	304.04	304.38	305.53	304.62	306.46	307.72	304.67	305.38	302.14	304.54	304.24	305.66	305.34	306.88	305.48	306.36	307.4	307.04	309.49	305.32	306.02	306.5	307.89	304.94
310.3	312.98	309.31	312.87	314.93	313.36	314.24	312.65	311.7	315.5	315.44	317.01	311.8	313.63	315.66	310.38	312.54	312.49	317.4	316.31	312.56	312.7	307.78	313.87	311.8	314.49	312.88	313.63	311.02	314.78	309.45	312.72	316.38	310.48	313.18	312.67	312.23	311.32	315.14	312.63	316.06	312.32	313.55	312.14	312.56	311.86	310.65	315.49	314.2	315.18
314.31	317.49	312.54	312.19	312.59	310.06	311.66	309.19	313.27	315.34	308.53	312.73	310.66	307.55	311.24	313.9	316.29	312.88	309.82	311.25	315.19	313.26	312.98	310.73	314.22	312.86	312.6	310.26	311.48	307.02	312.03	312.44	312.45	312.16	309.94	314.66	314.98	312.33	309.97	310.09	309.31	308.7	314.42	310.96	315.42	314.53	311.29	308.8	310.14	311.05
302.94	305.65	303.12	301.26	302.46	300.69	299.59	302.1	301.17	304.19	301.61	305.09	298.7	303.15	305.24	302.57	301.96	304.98	303.06	306.53	299.21	307.64	299.76	300.37	305.26	303.06	302.7	301.68	304.67	300	304.7	301.43	306.01	305.77	305.18	302.59	302.37	305.05	303.2	302.48	304.05	304.02	300.84	307.25	306.84	296.83	301.59	305.94	298.52	302.04
306.02	307.45	308.99	307.39	308.88	306.17	302.96	308.36	307.43	307.91	307.13	310.69	309.16	307.84	308.11	307.35	308.27	308.21	306.42	304.83	306.13	308.13	304.34	305.93	309.23	305.6	306.11	308.8	311.98	309.18	303.26	308.37	306.39	306.63	307.09	304.55	304.37	309.41	304.61	305.39	309.33	306.72	308.65	307.98	305.48	306.54	308.64	305.34	308.54	304.55
303.57	306.35	305.73	303.66	303.87	304.78	306.4	300.7	302.87	305.87	303.86	303.85	308.34	303.03	305.55	301.74	303.16	303.02	302.45	305.08	303.62	306.91	301.43	304.59	303.76	306.89	303.62	303.25	303.92	303.6	308.09	305.91	305.13	305.18	303.88	304.45	309.53	305.56	304.22	307.02	304.76	301.89	301.28	304.8	306.4	305.77	302.55	303.56	303.29	304.22
318.62	314.98	316.46	313.84	316.78	319.03	315.41	317.5	316.76	315.41	318.21	315.58	316.01	320.3	318.14	320.6	320.44	315.98	317.28	320.9	318.05	313.54	319.69	319.74	316.97	316.58	313.84	317.04	317.47	319.29	316.62	318.5	316.97	316.16	318.28	314.37	315.47	318.39	315.13	317.92	320.02	316.97	319.49	315.64	314.73	315.43	319.52	318.06	316.05	316.38
303.19	302.21	304.01	303.99	302.37	303.46	302.58	300.94	304.2	305.19	301.3	303.26	305.46	303.35	302.99	298.58	302.04	303.13	306.32	306.69	302.23	302.27	305.26	304.69	301.18	303.39	304.32	300.95	301.86	304.12	305.51	305.26	300.16	301.53	303.28	302.64	303.71	300.47	305.51	305.99	302.15	307.25	301.88	304.42	303.39	300.32	301.16	301.28	301.71	303.92
328.4	328.58	329.74	326.36	326.77	330.21	325.34	331.47	328.83	326.98	329.31	327.95	325.64	328.73	328.46	327.71	329.19	328.04	328.59	329.5	328.38	327.84	325.56	327.32	330	326.35	329.12	330.76	327.9	325.5	325.47	324.09	325.51	329.83	330.34	328.99	328.37	325.8	332.59	331.42	328.19	327.05	329.7	329.75	328.91	327.94	330.79	328.96	323.02	329.15
295.77	296.42	296.11	293.75	293.24	298.52	295.76	295.36	289.76	293.03	298.26	298.03	293.91	291	295.33	296.3	295.33	295.32	293.52	295.86	295.57	294.48	291.77	297.15	299.33	293.65	294.99	291.64	297.31	297.21	296.58	293.25	295.4	295.59	297.02	295.94	295.11	292.53	294.95	293.97	293.12	291.92	296.38	295.86	292.5	292.96	295.28	293.43	299.33	295.12
292.69	293.05	291.71	295.97	292.01	291.48	295	295.01	290.81	294.37	293.08	295.95	299.14	296.69	296.57	296.92	296.99	290.59	293.8	294.66	296.89	297.12	296.88	296.64	292.26	295.81	295.8	298.75	294.84	293.37	294.68	293.21	297.31	296.83	296.66	296.28	294.32	295.56	294.65	298.02	295.17	294.76	293.33	293.08	297.48	296.59	290.81	294.74	294.39	295.24
301.34	300.74	303.71	302.45	308.03	305.89	305.29	306.01	301.47	301.82	303.46	304.24	303.5	306.88	302.83	301.82	302.39	305.46	303.49	304.84	304.18	305.76	303.75	303.61	305.37	304.69	301.9	303.73	302.41	303.05	304.06	303.9	302.69	306.9	309.82	299.31	297.44	301	305.91	300.88	301.9	304.44	303.27	302.96	299.73	300.72	302.64	302.04	304.79	303.13
304.65	307.68	306.54	304.02	302.37	307.53	305.46	303.79	303.66	305.93	300.06	304.25	301.72	303.94	305.25	304.05	303.71	306.53	301.79	306.09	303.22	307.7	306.66	306.2	307.42	303.99	306.82	302.76	303.05	305.78	305.47	305.68	307.13	305.74	305.52	302.07	308.52	302.84	303.4	302.38	304.35	306	305.79	302.79	307.2	305.62	304.49	304.92	302.37	306.12
304.65	303.57	300.36	302.07	303.21	299.76	304.27	301.15	306.77	305.28	305.37	301.23	301.72	302.7	302.93	303.81	305.08	305.92	297.07	307.23	304.37	304.91	306.3	304.17	306.81	301.94	302.6	302.97	304.26	305.52	303.73	302.61	304.01	302.49	304.27	303.65	301.84	299.19	305.43	304.92	303.13	301.28	301.54	303.79	303.83	304.33	304.06	301.45	301.33	300.86
304.86	301.6	299.25	299.76	303.26	299.35	300.79	301.85	300.84	299.12	302.9	298.83	299.27	301.13	299.19	302.33	303.43	304.37	300.82	301.6	300.54	297.33	301.67	299.12	296.66	297.82	302.65	300.05	298.76	300.65	301.32	295.46	299.45	298.29	296.19	301.19	302.67	299.95	297.67	304.2	299.43	299.13	298.63	299.67	301.4	300.89	297.39	300.53	299.13	299.3
311.01	311.54	309.62	311.64	310.68	310.98	307.37	308.97	310.25	310.38	310.72	311.24	310.5	306.85	311.47	305.93	309.51	311.01	305.54	307.78	307.02	310.63	307.93	308.8	306.48	308.73	308.15	308.35	310.83	306.94	308.7	309.99	310.2	311.62	310.77	307.54	308.04	310.89	308.22	310.87	310.96	308.75	310.29	310.31	309.47	306.7	309.89	311.48	310.8	306.15
310.14	311.19	307.7	309.8	307.37	309.11	309.16	307.28	312.66	311.55	308.72	312.27	308.51	312.7	314.69	311.18	310.83	310.28	309.02	311.91	312.46	307.57	308.76	309.69	311.03	309.6	310.9	311.83	309.62	309.11	307.3	312.7	310.9	311.53	310.01	314.58	309.99	308.56	313.59	313.53	309.81	311.6	311.19	310.47	306.86	310.58	314.49	307.45	310.85	312.18
306.77	309.17	308.78	307.64	310.99	310.16	310.54	310.07	307.01	309.81	309	307.18	307.9	308.67	308.6	307.71	308.2	309.92	308.81	312.08	307.29	309.29	308.01	310.89	308.06	310.33	310.3	306.69	312.71	307.17	306.75	304.08	305.88	310.02	308.48	309.87	311.3	308.03	310.52	307.91	306.55	308.36	308.28	306.8	308.69	306.99	309.75	311.31	307.22	308.41
309.88	312.31	309.31	312.46	313.52	311.21	313.02	315.36	311.94	311.96	311.38	308.93	312.89	311.81	314.8	312.61	310.06	309.22	311	311.56	308.61	312.39	312.02	311.69	311.82	310.49	314.97	308.06	312.33	313.71	309.97	310.4	312.06	312.11	312.35	307.59	313.01	309.31	309.29	313.03	312.69	311.83	312.2	312.34	312.48	312.25	311.96	312.98	311.47	311.86
302.16	307.24	305.89	301.26	306.47	302.95	302.55	306.6	303.25	302.11	303.51	306.92	302.47	302.78	302.37	307.56	303.33	300.74	305.1	302.98	305.1	299.99	303.96	301.23	301.62	305.76	305.93	302.82	303.97	302.72	305.67	301.92	303.31	303.85	304.54	301.45	302.57	303.18	304.71	302.98	303.22	300.68	304.73	302.55	303.73	299.28	304.75	305.03	304.25	305.41
305.15	301.08	304.66	299.22	302.38	306.43	300.23	300.82	304.47	302.31	303.29	301.07	305.14	303.12	304.39	301.78	307.65	304.44	303.72	303.61	302.02	300.3	299.81	301.99	304.79	299.21	301.61	304.61	302.55	305.84	303.26	302.63	301.95	302.19	302.42	304.86	308.66	301.67	302.96	299.99	304.21	304.23	301.16	303.15	308.67	304.04	300.17	305.67	303.47	305.91
319.45	316.68	320	317.31	319.21	320.4	316.24	318.05	316.68	314.72	316.5	320.27	319.83	315.81	319.49	316.66	319.84	315.82	318.08	316.51	321.65	318.62	316.18	318.84	316.42	317.9	315.75	315.12	315.31	316.49	316.89	317.77	312.98	313.42	318.03	317.88	314.94	315	316.04	314.72	318.97	316.35	318.27	318.68	317.54	318.35	319.8	313.11	315.77	321.7
311.62	309.58	313.33	312.95	310.65	309.64	312.06	310.62	308.12	308.72	307.26	312.22	312.1	311.96	313.6	310.36	309.53	308.67	315.12	311.5	313.23	313.73	312.49	313.73	313.49	312.48	309.14	310.78	310.8	305.92	311.33	311.67	313.66	311.76	309.47	310.26	310.05	310.14	309.48	312.92	310.57	309.84	314.94	312.61	308.73	312.81	311.83	313.64	311.96	311.96
327.88	329.73	327.13	326.59	326.67	327.51	327.25	327.02	328.32	325.79	331.28	324.97	330.65	327.86	327.15	328.21	325.46	329.07	323.09	326.87	324.93	329.69	328.25	329.78	329.98	325.24	326.64	328.15	327.92	329.99	328.9	323.7	326.9	328.16	325.69	322.37	326.1	324.14	331.59	326.29	326.38	327.39	328.19	328.7	324.27	328.3	327.08	327.65	323.93	328.84
307.98	302.32	300.09	304.2	304.32	302.68	305.79	301.63	306.85	302.1	306.21	303.96	301.61	302.8	303.43	303.75	304.05	303.32	306.76	305.98	300.91	305.03	303.78	304.28	300.79	299.02	305.13	303.15	304.91	304.83	305.52	304.53	305.55	306.83	300.79	306.41	308.01	306.86	307.49	302.81	304.65	306.97	305.8	307.39	303.86	303.88	301.93	305.94	303.72	304.85
314.45	314.45	316.57	315.31	313.65	312.52	313.81	313.73	316.8	315.08	314.78	313.1	315.54	314.4	316.9	314.58	318.08	314.46	317.17	318.22	317.63	319.99	313.05	311.6	315.38	316.39	318.06	313.86	315.59	313.84	315.53	315.57	315.82	316.35	315.77	314.36	315.73	315.68	313.84	313.81	316.46	314.74	313.24	311.48	314.99	312.96	315.95	314.48	318.12	314.96
315.48	313.35	315.78	313.19	314.24	318.07	317.23	316.58	319.63	320.81	317.07	316.03	316.52	316.33	316.69	321.16	316.82	317.03	313.52	322.25	315.91	320.24	316.47	318.94	318.87	317.21	317.99	317.11	314.72	318.38	317.81	316.91	316.66	314.55	316.99	318.52	317.39	315.84	320.54	314.98	315.92	318.38	320.23	320.15	314.21	315.98	319.47	314.16	315.01	316.84
305.05	303.61	305.81	305.45	304.09	297.7	301.59	304.11	303.48	302.94	305.32	305.23	301.53	299.02	305.84	306.25	303.01	302.45	299.75	303.37	306.73	306.62	301.4	301.08	307.69	305.18	300.84	300.55	302.27	301.18	303.76	303.25	302.97	306.77	303.82	303.76	303.29	307.43	302.55	301.07	302.45	301.99	300.84	301.95	302.41	302.65	303.37	301.57	304.8	303.27
302.89	305.11	301.07	305.67	304.83	304.17	302.86	300.48	305.49	305.53	302.63	304.07	304.41	306.23	301.3	298.54	301.02	304.96	306.27	300.09	301.6	304.87	301.29	300.74	303.33	302.62	304.54	302.68	305.7	303.37	302.65	307.57	305.95	307.84	304.78	304.54	305.82	304.06	304.99	301.75	305.37	301.95	304.41	298.17	305.18	301.65	303.5	305.04	308.15	305.41
308.52	305.76	305.27	306.29	303.52	304.89	310.06	305.55	305.62	311.92	303.1	308.26	308.11	307.25	308.88	307.42	303.94	307.09	303.7	304.62	308.15	310.02	305.46	306.68	306.02	308.5	310.58	307.36	308.83	307.91	307.03	305.62	304.9	308.85	308.29	312.03	308.51	308.47	310.63	310.87	307.38	307.91	306.19	304.49	307.34	307.11	307.04	306.15	308.29	304.81
312.55	313.47	309.93	313.02	313.33	315.15	316.09	315.19	317.14	313.66	311.5	311.36	314.57	315.36	313.38	316	312.78	313.05	313.99	314.45	310.97	314.12	313.68	313.5	313.3	312.66	312.23	315.44	314.97	312.47	309.7	314.46	312.15	315.91	310.15	315.15	310.32	313.85	313.37	311.87	314.29	313.02	313.93	313.15	312.05	314.53	317.02	310.65	310.3	315.68
296.16	299	298.56	298.7	298.11	298.69	300.45	294.33	294.96	296.48	294.31	297.87	294.07	296.56	297.08	300.27	298.41	301.28	294.81	297.11	292.87	293.46	301.53	296.11	295.19	298.07	295.48	295.86	293.07	294.74	296.15	297.35	297.71	296.94	294.58	295.88	299.2	299.2	296.76	293.82	297.66	299.1	301.72	296.62	296.1	299.24	296.57	295	293.08	298.29
316.63	320.38	318.54	313.56	319.98	316.86	314.04	316.78	318.16	317.57	318.07	320.01	314.93	315.43	314.73	317.52	315.61	320.38	314.14	315.42	318.93	313.45	316.84	315.71	318.24	314.99	316.51	318.6	316.23	317.71	315.31	316.46	315.87	319.21	319.72	315.2	316.25	317.97	318.07	315.58	315.51	314.54	317.76	315.58	312.49	320.94	315.9	315.01	315.81	315.27
308.92	309.67	311.87	310.04	312.13	311.74	310.88	311.77	314.68	312.81	308.7	309.36	313.65	312.15	316.44	312.62	313.31	312.14	313.4	309.07	314.62	311.43	314.9	314.67	312.55	311.17	312.94	313.93	313.63	310.53	312.09	314.05	314.25	315.94	313.93	311.35	313.24	313.76	313.87	316.84	315.82	310.77	310.1	315.69	311.85	310.29	311.68	309.49	310.81	308.83
330.51	326.73	326.14	326.21	325.52	326.39	325.49	330.34	327.41	332.52	328.96	327.02	329.35	328.67	325.27	325.97	329.99	334.75	326.38	330.81	330.67	328.65	324.41	328.76	328.43	329.44	326.39	327.03	325.12	327.68	323.88	326.87	327.7	330.96	326.35	325.16	330.43	328.96	325.6	324.68	325.58	325.62	328.51	327.52	324.39	325.17	328.72	327.8	325.64	327.86
301.32	301.48	301.3	300.54	299.47	301.44	298.67	301.19	300.64	299.67	297.14	302.21	300.8	301.94	301.93	300.26	300.43	303.76	301.64	299.36	302.6	300.58	305.05	301.32	299.76	301.44	301.79	302.6	300.22	301.4	301.57	302.33	301.53	301.33	298.71	300.57	299.92	299.57	299.36	298.87	301.5	297.59	301.72	301.66	299.17	302.76	297.39	300.29	300.16	301.63
326.26	329.36	326.48	330.36	330.46	327.34	327.72	326.25	323.64	326.54	323.56	329.61	328.71	326.58	327.84	327.53	327.84	327.24	323.88	327.65	325.51	327.97	325.82	327.01	327.29	324.53	326.93	325.99	326.94	327.38	324.81	326.8	330.41	326.74	326.05	331.4	325.55	326.31	327.62	324.21	329.78	331.87	326.26	324.44	326.64	325.07	327.44	328.58	326.61	328.01
305.58	309.34	309.11	309.17	309.84	308.59	311.13	309.86	308.89	308.79	311.26	308.47	309.32	307.87	307.06	309.27	309.51	310.13	310.47	304.79	308.98	309.59	307.78	310.66	312.62	308.47	307.59	311.4	306.91	310.63	306.95	309.1	310.39	310.44	309.95	309.83	309.16	311.89	310.63	309.15	309.41	312.89	311.06	307.35	309.83	310.89	311.59	308.61	312.78	307.77
325.74	329.06	327.1	331.66	326.59	327.92	329.17	327.69	327.54	329.5	327.53	333.34	322.87	328.9	330.45	330.6	329.52	329.78	333.71	330.33	331.1	328.87	323.79	323.63	328.19	330.07	330.14	325.69	327.57	332.74	330.64	328.88	327.25	326.95	331.01	327.37	329.8	326.47	330.84	329.71	329.04	329.72	325.32	327.1	329.55	328.02	324.85	326.29	328.38	328.4
327.96	326.38	323.5	326.71	328.71	325.04	326.59	329.53	328.65	325.45	328.43	329.79	330.03	327.3	328.65	331.35	327.78	325.42	325.52	327.19	328.79	324.6	330.74	331.1	330.09	326.66	330.24	325.79	328.73	328.04	326.15	325.89	325.68	325.49	327.09	323.03	327.06	326.26	329.83	327.68	327.68	324.91	326.18	326.77	327.4	325.95	326.38	324.05	327.68	326.84
301.14	305.77	303.8	300.71	305.1	304.01	303.29	301.81	304.52	302.73	303.34	302.9	304.52	307.39	304.65	301.76	300.16	301.42	303.4	303.82	304.3	302.18	303.76	300.59	302.42	299.96	302.99	302.24	305.29	304.96	301.08	302.85	303.35	302.89	302.8	304.81	306.22	300.99	303.5	303.97	306.82	300.9	303.67	303.62	302.35	301.28	304.14	302.04	302.83	304.01
303.97	310.21	311.71	305.73	304.88	305.89	303.07	306.96	307.35	303.78	306.78	309.53	305.71	310.95	303.6	306.99	306.46	303.95	304.72	306.03	310.01	309.52	303.31	305.34	307.99	304.23	306.47	307.08	307.71	310.43	306.33	305.22	306.22	305.81	309.4	303.25	308.72	304.51	305.43	306.82	310.86	304.43	306.82	306.94	309.77	305.26	302.41	308.18	307.71	309.7
313.55	315.52	317.82	318.01	315.3	316.28	319.03	316.85	315.43	318.66	317	321.14	318	317.83	316.77	316.33	319.44	320.17	314.3	316.03	319.3	318.3	315.42	316.99	313.79	316.6	314.5	314.57	319.66	319.06	316.92	316.37	317.12	319.23	317.47	317.46	318.14	316	319.01	318.22	316.57	320.17	313.34	316.34	322.15	318.44	314.51	313.96	316.39	318.74
313.49	311.35	314.13	311.28	310.85	311.95	313.03	313.29	315.3	310.88	312.53	314.42	311.66	316.77	316.27	310.7	313.45	315.64	310.58	308.97	314.24	310.97	316.13	313.67	312.32	314.99	312.57	314.65	310.24	310.79	312.8	316.49	310.7	311.24	310.02	313.56	313.86	312.31	314.33	312.18	316.83	311.54	313.31	311.49	315.28	316.04	312.13	315.78	315	312.88
315.87	318	315.69	314.02	315.99	314.81	316.53	317.19	314.97	315.52	313.96	316	316.19	315.85	318.33	317.07	315.62	314.57	315.27	316.68	314.53	315.82	318.3	313.29	317.38	319.49	312.8	317.21	314.83	314.25	316.64	317.68	311.42	314.87	317.16	313.64	314.63	316.77	317.14	317.28	317.76	314.31	316.56	316.76	317.06	316.65	319.07	313.29	314.84	316.6
313.61	316.17	315.78	314.26	316.49	313.63	316.64	316.51	313.52	316.43	313.56	315.16	313.09	315.27	316.18	314.8	314.92	314.52	315.25	313.44	316.24	312.33	310.83	316.65	314.46	316.48	316.2	315.55	313.15	314.66	316.82	318.6	315.48	319.53	309.97	315.19	313.95	315.57	315.22	312.78	313.26	314.48	316.93	311.37	313.01	313.26	315.8	313.53	317.74	315.7
309.76	309.43	311.49	311.87	312.5	313.59	314	314.16	309.67	315.6	314.73	316.3	310.81	308.61	314.54	312.25	308.92	309.62	313.23	314.63	314.13	313.17	313.72	311.9	312.42	315.27	312.86	314.97	309.32	312.78	313.91	313.37	312.93	311.82	310.64	313.23	311.91	310.14	309.45	312.34	310.94	312.41	313.65	310.82	310.21	314.35	311.14	314.09	312.89	313.18
311.39	310.65	309.54	310.24	311.93	306.62	306.2	308.42	310.53	312.62	311.65	307.63	307.23	313.37	307.18	307.39	309.55	311.52	310.48	309.66	308.79	309.9	308.94	308.49	312.19	312.23	310	307.23	313.28	308.14	310.87	310.66	309.61	310.64	311.65	308.31	307.75	306.35	312.97	309.39	308.56	305.32	312.4	308.75	307.89	311.51	310.64	310.37	308.92	309.68
305.94	300.73	307.77	299.81	300.83	301.08	304.12	300.44	303.54	301.23	302.09	303.19	303.48	303.05	302.11	306.64	300.75	305.33	302.59	300.87	301.29	302.38	299.82	301.9	303.5	298.92	304.98	299.74	302.07	304.22	302.8	302.9	301.23	297.93	301.05	301.12	299.04	302.2	300.09	300.85	301.32	302.56	302.91	303.48	302.11	303.83	300.57	301.56	301.21	301.25
328.45	329.48	326.24	326.5	325.92	331.67	330.46	326.73	324.89	328.16	329.33	328.78	329.39	330.7	328.27	329.23	328.95	330.51	326.15	329.87	330.8	328.45	329.45	326.76	332.15	330.8	329.47	328.01	327.4	331.13	327.13	329.81	331.45	327.92	326.12	330.05	330.75	325.71	329.77	327.64	330.84	328.39	331.54	330.58	328.83	329.22	329.25	327.3	326.33	329.36
307.95	313.06	308.72	313.44	315.1	312.4	310.88	312.22	308.62	311.6	310.79	310.9	308.2	311.37	313.83	310.67	309.01	311.52	312.45	312.86	311.11	312.83	309.56	310.94	310.51	312.69	313.7	310.8	312.67	311.8	313.13	311.96	313.05	311.72	311.81	314.48	313.08	312.25	310.19	312.76	314.74	314.27	309.09	313.14	310.34	314.36	311.68	312.16	313.16	313.4
325.82	327.79	325.6	328.08	325.15	326.32	327.67	329.79	330.35	327.96	330.71	327.36	328.04	327.42	328.28	324	325.98	326.93	327	330.36	330	325.91	326.87	328.8	326.91	329.32	330.64	328.71	326.07	327.3	326.81	327.36	328.84	328.5	328.42	331.45	328.56	325.76	325.66	327.48	326.71	329.04	328.58	328.87	326.86	332.67	330.05	327.66	329.58	327.14
316.55	315.3	316.2	316.42	318.92	316.22	314.88	316.89	313.44	317.43	313.12	312.96	314.91	314.52	315.49	313.88	316.32	315.89	316.99	313.44	314.08	322.13	314.77	315.05	317.08	316.92	314.81	315.26	315.19	316.98	315.34	316.93	316.72	315.62	315.53	314.37	315.53	314.79	316.89	315.17	316.51	311.56	313.07	315.04	318.17	316.96	315.97	318.59	317.05	317.9
306.48	304.67	305.65	305.9	303.95	301.75	306.81	307.87	304.42	301.5	304.99	305.7	306.79	305.88	304.57	305.71	303.63	308.1	305.39	304.42	304	307.16	302.82	303.05	305.79	304.34	304.08	302.28	304.93	304.89	304.1	303.62	305.2	307.54	308.4	304.77	303.16	302.77	304.5	304.74	307.56	305.78	304.72	305.33	303.44	303.73	303.1	303.42	301.26	303.24
304.45	304.93	302.31	301.35	302.8	302.8	304.6	302.44	301.27	304.05	303.4	302.74	304.52	302.89	306.1	300.09	300.59	306.26	305.74	300.5	301.75	304.79	305.31	302.29	305.99	300.72	306.41	301.68	302.43	305.54	300.44	304.21	304.36	307.71	304.62	305.5	303.78	306.17	302.81	303.53	303.94	303.89	302.31	304.36	300.84	303.32	304.67	303.14	303.75	308.78
314.19	316.16	315	315.21	314.62	317.23	315.55	316.87	314.48	315.47	315.27	315.04	315.66	314.93	315.49	311.3	315.39	316.66	315.64	315.59	313.96	314.38	311.83	313.65	314.55	316.32	315.52	313.43	313.14	316.18	313.91	312.82	313.7	313.72	319.7	314.89	316.62	315.13	316.15	316.5	319.36	313.27	311.51	312.86	315.66	315.1	315.7	311.92	317.26	316.13
317.84	316.57	320.22	316.63	320.23	312.04	316.91	316.16	321.29	315.56	318.03	317.04	321.04	316.95	315.3	318.25	317.73	316.23	317.78	315.5	320.35	320.09	319.17	311.93	317.44	316.66	320.21	317.1	317.17	314.93	316.38	315.23	318.86	314.51	318.17	319.21	315.11	318.79	316.76	320.01	316.97	315.26	318.52	318.37	318.98	315.83	317.47	321.67	314.28	316.83
329.09	331.31	329.19	329	327.85	327.37	328.66	327.51	332.55	327.83	326.11	330.74	329.99	326.51	329.41	330.63	324.74	330.03	326.76	323.58	324.96	330.19	329.04	327.57	330.27	328.74	326.67	329.07	326.79	324.7	329.01	326.29	327	328.38	328.17	327.88	327.41	327.45	330.16	330.86	330.92	328.23	329.61	327.54	327.07	328.83	328	326.05	330.08	329.62
325.8	324.62	325.52	327.01	326.12	326.17	326.69	322.8	326.81	326.74	325.21	323.82	328.86	325.98	324.67	323.66	325.54	323.83	323.34	325.46	323.96	327.01	327.03	326.66	325.96	326	326.38	325.45	323.6	326.27	325.31	325.37	327.43	330.54	327.56	331.24	327.42	323.84	321.92	325.03	324.75	325.69	324.41	325.19	329.45	327.35	326.74	324.89	324.81	327.23
306.9	306.07	306.97	310.71	311.17	312.66	310.38	309.92	310.57	308.7	305.72	308.32	308.29	307	310.92	311.95	306.65	309.97	306.55	309.14	311.53	306.64	311.68	305.85	307.2	309.63	309.99	309.08	313.26	306.8	309.49	307.39	308.79	310.63	309.27	304.56	307.27	309.99	309.21	310.22	311.21	306.35	309.83	308.79	306.64	303.59	305.17	307.92	307.84	305.61
316.13	313.93	311.81	315.06	317.62	315.39	317.75	317.57	316.68	314.06	317.5	316.44	314.6	315.28	317.18	317.59	319.03	315.28	316.24	318.61	317.18	317.9	315.35	315.74	317.72	313.65	313.17	318.14	313.32	314.52	314.83	314.01	315.35	315.52	313.27	319.92	313.97	316.07	313.6	317.66	309.67	315.03	317	315.01	315.72	317.43	315.53	316.49	317.89	314.11
312.1	314.47	312.69	314.08	310.45	311	313.17	311.09	310.65	310.13	311.96	313.41	310.35	311.89	314.32	313.79	309.91	315.83	312.84	310.29	309.04	310.68	312.33	313.57	314.52	315.16	312.06	318.36	315.97	314.48	310.14	315.33	313.6	315.03	312.7	313.07	316.42	314.01	315.64	316.98	312.2	310.97	312.18	308.87	314.67	313.78	312.28	315.54	313.33	314.83
289.8	295.17	297.37	295.52	293.91	293.33	296.09	295.92	294.7	296.55	291.31	294.09	294.73	296.57	294.29	293.3	296.4	294.65	295.42	294.48	295.08	295.99	293.41	292.54	296.76	291.42	296.64	295.37	298.86	292.86	293.63	291.97	294.88	295.83	296.04	297.42	299.03	292.96	297.6	294.62	296.65	291.54	292.17	296.32	291.96	295.43	293.37	293.18	296.18	295.99
319.75	317.67	320.37	319.14	322.14	318.86	320.21	317.37	318.98	318.06	319.55	317.66	317.54	316.14	314.77	318.27	319.11	319.5	322.07	319.88	317.3	317.45	318.5	316.36	317.42	318.97	319.11	316.82	318.37	315.68	319.05	314.62	319.52	320.38	318.26	317.45	318.55	320.09	318.25	318.05	318.16	315.88	317.91	316.17	317.86	320.11	318.87	319.28	317.66	317.56
320.54	319.01	319.47	319.73	319.11	319.17	317.28	318.75	317.25	315.77	316.81	316.34	318.4	319.5	318.86	320.8	319.24	317.11	319.46	317.8	318.54	320.45	320.29	317.8	318.52	318.96	320.9	320.56	319.7	320.93	317.88	317.57	320.37	318.46	318	320.73	314.6	318.84	316.24	320.79	318.21	319.54	317.04	318.35	319.95	319.42	316.74	317.69	317.96	314.05
300.55	302.84	300.65	299.69	299.93	298.42	298.04	299.69	304.47	298.13	298.56	301.38	301.03	303.39	299.74	299.86	299.46	299.92	300.32	299.68	299.23	300.13	296.84	301.53	300.89	296.52	299.57	301.2	304.33	299.95	298.05	298.18	300.44	302.05	298.85	300.13	299.1	300.32	303.55	300.14	302.25	298.2	296.64	298.31	297.45	299.07	300.17	299.25	302.73	299.98
317.59	318.78	318.41	320.49	318.77	317.34	314.87	316.49	313.06	316.39	316.92	318.04	320.12	318.19	313.84	316.5	314.05	319.83	312.91	315.76	320.47	316.35	315.78	315.13	316.86	317.97	314.07	317.78	313.78	315.44	316.38	319.62	316.53	313.55	311.92	314.19	321.09	317.87	319.13	317.76	313.01	317.24	319.97	315.95	315.32	313.67	317.9	314.05	316.37	315.62
315.82	312.58	314.64	313.8	313.11	314.67	311.77	314.94	313.45	315.83	318.92	315.27	316.48	316.57	315.8	313.46	317.07	316.25	314.74	316.9	315.53	313.66	314.36	309.36	317.42	312.51	312.48	316.73	313.52	316.71	313.73	316.63	317.62	313.91	315.95	317.69	315.93	316.83	315.89	314.97	313.27	315.66	314.74	316.43	315.64	314.63	319.71	316.23	317.49	312.53
306.04	302.76	307.04	303.62	304.77	307.86	302.28	304.45	304.05	303.88	302.48	304.74	306.89	310.42	306.95	307.67	304.28	305.52	301.49	305.59	302.76	305.2	305.45	303.97	305.99	304.28	306.82	306.06	305.18	306.96	306.21	306.56	303.53	303.85	311.49	305.34	306.49	305.54	307.87	304.34	308.61	303.19	306.86	306.69	305.38	301.87	304.59	306.73	303.33	306.64
308.3	306.29	304.37	306.25	304.14	300.02	308.96	308.64	304.71	308.7	304.21	307.32	306.67	305.01	306.01	307.43	306.84	305.95	302.6	304.92	306.45	307.37	299.46	306.6	305.35	305.19	304.69	306.22	304.98	305.91	310.43	307.65	306.11	305.45	305.42	307.62	307.73	301.4	307.61	304.18	302.56	306.43	305.16	303.8	308.85	304.57	306.8	309.24	304.43	307.53
300.32	303.85	302.28	301.73	300.14	304.45	305.71	303.53	304.82	304.39	306.76	301.85	303.43	301.06	303.73	304.3	300.37	303.35	304.9	305.8	303.86	304.08	303.16	301.12	305.33	305.36	306.17	300.96	303.76	299.65	305.7	306.26	299.86	301.88	302.92	302.91	305.64	306	302.49	302.15	302.43	302.35	304.3	300.97	302.85	302.45	302.97	303.2	302.67	301.9
305.53	305.49	308.01	305.67	304.54	307.53	307.78	310.2	308.05	307.48	305.66	307.18	306.31	306.42	306.41	309.99	310.72	306.32	304.41	305.64	306.34	304.36	306.38	303.47	308.08	306.33	308.39	305.83	311.1	308.09	306.68	307.67	305.32	307.11	306.08	304.67	308.66	305.39	304.74	307.44	309.81	307.35	304.73	307.43	305.98	313.41	305.67	301.11	304.91	307.83
294.99	293.9	293.26	294.61	294.43	293.9	295.63	292.5	295.6	295.16	295.24	292.74	292.47	296.43	295.42	291.86	294.25	292.71	295.56	291.84	294	294.88	294.39	292.62	296.24	290.57	292.44	295.61	292.34	293.77	292.64	291.83	292.89	292.03	294.43	296.42	291.89	295.35	291.56	295.66	292.51	295.11	292.33	294.18	293.63	298.06	297.97	293.37	291.8	293.1
314.06	317.54	319.45	317.48	316.34	316.34	314.28	317.82	314.25	314.9	317.29	316.04	315.31	314.65	315.54	315.65	315.42	315.44	313.09	313.96	308.68	314.83	316.12	318.48	315.89	315.76	316.97	317.32	315.95	318.71	317.01	317.4	314.78	316.33	314.5	318.15	314.65	314.24	316.79	317.68	317.74	315.73	315.73	314.58	316.12	317.99	314.67	316.08	316.38	314.36
319.9	316.97	317.24	317.36	321.73	315.71	318.02	318.56	320.3	314.4	316.17	319.32	316.22	316.98	319.57	320.82	319.72	316.17	317.56	317.3	316.9	316.33	313.68	321.6	319.77	315.76	314.77	320.6	318.63	317.51	314.42	318.84	317.71	317.93	316.33	312.93	315.16	316.32	316.64	316.93	317.04	318.08	317	317.33	317.39	311.71	318.34	317.38	314.6	317.71
310.26	316.13	311.94	310.91	312.52	314.31	313.17	313.5	309.08	312.52	312.31	313.51	309.57	310.24	309.4	313.18	314.44	312.89	311.99	316.94	318.7	313.02	315.94	314.69	312.1	311.31	311.84	316.02	310.41	313.37	314.28	308.35	315.29	312.63	312.07	312.08	312.51	310.97	314.96	313.82	311.61	311.43	313.88	313.85	312.92	311.68	312.4	314.88	312.57	310.79
324.02	325.14	329.61	325.67	325.09	326.43	325.32	323.94	325.58	321.28	326.85	328.26	324.27	323.08	324.66	325.45	325.61	326.43	325.25	324.4	322.99	325.43	326.11	324.42	323.46	326.44	324.17	325.43	326.85	324.34	326.73	327.77	325.37	325.23	324.53	323.44	327.68	328.39	324.1	322.77	326.41	326.94	328.12	326.93	326.12	323.15	322.05	321.12	325.22	324.22
311.59	316.22	314.74	315.89	315.01	316.07	314.33	313.59	313.3	312.57	314.71	314.5	313.35	313.93	316.8	315.74	315.98	316.06	314.49	307.88	311.31	314.64	312.98	317.95	312.75	316.01	316.1	314.17	313.07	315.33	313.82	314.94	315.2	314.21	313.9	311.92	311.1	312.48	315.15	316.97	313.88	313.42	313.8	315.04	314.01	313.38	311.97	314.05	316.59	313.63
307.29	306.16	306.3	308.23	307.84	305.02	308.01	308.3	307.56	308.28	307.81	305.67	308.62	305.08	303.22	307.29	308.6	306.94	305.44	304.21	304.04	304.67	309.45	304.74	304.3	306.84	310.77	304.36	309.01	306.22	307.45	310.08	305.36	306.12	305.97	304.79	306.91	301.77	308.16	303.26	306.38	306.05	307.61	302.81	305.33	307.67	310.87	308.03	304.33	307.6
308.72	309.01	309.51	312.14	311.09	310.28	309.66	308.69	308.35	313.6	310.48	313.02	309.03	311.34	312.52	308.79	312.48	307.16	309.82	309.3	310.01	310.88	307.45	311.35	311.2	312.98	312.74	311.04	309.75	309.73	306.98	309.87	308.09	311.31	306.02	310.71	308.33	308.15	313.54	306.34	312.39	310.51	310.62	310.87	310.42	308.59	313.19	309.36	305.95	310.61
329.41	329.67	326.47	327.27	326.05	327.19	326.24	325.31	330.25	325.12	328.16	326.75	331.42	327.67	332.84	329.46	325.87	330.08	326.65	328.83	330.52	328.69	326.32	328.71	327.7	329.94	330.91	326	325.78	329.91	327.48	328.05	323.51	329.14	326.82	327.25	329.73	328.75	329.72	328.15	326.2	332.44	330.25	329.03	327.66	330.57	329.02	327.17	327.93	326.64
305.37	304.54	306.61	302.54	304.84	306.01	302.16	303.63	301.23	306.05	306.77	300.32	306.84	306.17	304.22	303.46	302.37	304.41	303.51	301.33	304.4	305.89	305.57	305.54	307.04	307.22	304.37	308.73	304.19	306.1	302.22	304.82	304.55	307.27	301.64	305.06	303.46	302.37	303.41	304.41	306.69	302.06	304.71	307.52	305.63	304.78	307.64	304.12	304.17	302.55
309.24	312.29	309.82	310.64	306.3	310.48	311.59	310.48	307.73	309.54	306.32	306.21	308.4	309.11	308.15	311.59	306.72	312.39	310.65	310.96	308.39	311.82	310.85	309.03	312.48	308.19	309.89	307.35	311.3	306.17	308.75	310.89	306.73	305.74	307.32	310.14	305.73	311.39	311.01	307.66	308.11	310.35	311.76	302.91	305.43	307.4	306.71	309.73	307.53	305.71
313.89	315.06	316.06	315.95	316.32	318.18	314.95	315.65	313.09	313.09	312.33	315.05	313.06	312.75	313.96	314.25	313.35	314.74	314.89	312.46	311.14	316.02	317.27	314.86	314.3	312.45	315.37	312.82	316.55	315.21	312.64	313.52	316.85	313.1	317.11	314.98	312.25	317.27	315.5	314.5	313.55	315.16	316.5	316.9	314.28	311.48	310.89	313.7	314.89	314.85
314.57	312.84	310.59	311.33	313.22	308.61	313.46	311.54	312.8	311.46	307.41	312.68	313.09	308	313.62	311.8	309.31	311.74	311.37	307.39	310.84	312.66	309.85	309.98	310.73	310.31	313.11	309.36	312.78	312.13	307.63	306.08	311.22	308.14	308.69	314.3	310.2	310.73	307.58	311.54	310.12	311.04	308.35	309.56	310.3	310.61	311.14	310.3	311.91	308.48
315.11	311.61	314.27	313.47	315.13	313.15	312.41	313.06	314.24	316.13	313.91	311.98	312.06	315.8	311.03	316.73	313.3	316.32	312.77	314.56	310.76	312.71	312.67	312.61	310.14	310.27	316.06	314.46	312.93	312.67	314.82	314.5	310.58	313.08	317.02	310.44	313.33	311.85	313.66	307.81	314.05	309.58	313.08	315.04	311.88	311.41	313.88	314.06	311.45	313.54
316.02	316.02	314.86	313.77	316.28	319.4	313.85	318.1	313.46	314.87	316.83	316.73	318.75	317.34	313	316.99	319.28	317.14	313.81	315.37	317.24	318.53	315.96	315.58	317.75	315.06	314.59	316.71	312.92	315.04	315.53	315.59	315.22	319.02	315.11	318.02	314.38	321.4	319.58	316.99	313.93	316.81	315.66	316.71	317.09	317.44	318.89	318.23	316.31	315.21
312.02	310.89	312.45	311.7	314.19	313.04	315.76	313.41	313.16	315.28	313.63	315.04	315.75	311.23	314.59	314.03	315.83	311.6	312.79	313.71	317.46	307.89	314.04	317.06	309.57	314.01	312.77	314.6	314.48	312.02	314.44	313.05	314.99	312.21	314.76	316.36	315.02	315.4	315.46	314.15	313.46	314.84	313.72	311.49	313.5	313.41	313.24	311.79	312.33	313.58
312.93	312.15	312.99	312.23	312.8	312.01	310.66	312.43	312.37	315.88	312.93	312.14	314.77	310.05	311.57	314.49	314.2	312.85	312.41	314.49	309.59	313.56	315.66	311.31	314.09	311.17	312.52	316.02	311.65	313.13	309.68	310.14	313.07	315.1	309.14	312.25	313.46	309.47	307.08	310.45	312.62	309.39	311.89	312.02	314.94	313.45	313.31	309.51	312.19	312.67
320.34	318.98	319.3	318.78	316.85	319.96	318.73	314.44	319.69	319.39	318.48	319.59	318.57	322.11	318.31	316.11	319.36	319.28	321.17	318.3	320.81	319.82	317.1	313.54	317.28	318.67	318.56	317.12	317.98	318.36	320.05	317.15	318.8	316.42	316.79	319	319.61	316.01	321.72	320.46	320.12	318.75	316.77	316.15	318.81	316.63	317.21	317.03	322.37	317.13
310.93	310.61	312.22	310.98	312.47	309.93	312.58	309.62	311.01	312.76	309.56	312.09	312.6	312.64	308.96	311.25	310.36	311.95	307.21	313.04	310.45	309.75	312.78	308.42	310.75	308.13	311.74	309.16	312.73	310.7	310.64	311.55	310.21	311.64	308.19	311.53	310.35	313.27	311.56	308.15	310.69	308.24	308.83	311.42	311.61	311.28	311.15	309.08	313.27	310.24
316.16	314.23	315.63	316.57	317.19	316.32	312.75	316.23	314.58	316.37	312.56	317.86	316.44	314.45	315.45	313.87	313.35	315.77	314.39	313.05	314.78	312.15	316.03	316.28	314.23	315.74	315.47	313.32	315.51	319.18	317.4	314.54	313.56	314.91	314.99	317.44	314.08	316.08	316.17	315.74	311.76	311.4	314.61	314.23	312.7	311.04	315.88	314.55	314.57	310.49
295.73	302.82	300.89	297.42	297.8	294.92	299.24	298.37	296.09	295.83	299.32	297.75	295.23	298.98	293.06	297.22	295.42	295.39	298.35	295.62	296.11	296.95	300.07	299.27	299.73	298.51	299.07	301.02	294.82	298.03	294.89	295.74	298.08	293.72	296.63	297.07	297.92	295.06	298.2	294.56	297.42	295.34	295.06	295.92	299.65	295.97	298.9	296.97	293.85	295.77
302.61	307.58	303.77	303.66	305.3	309.75	307.81	305.64	305.61	307.54	306.82	304.78	306.02	310.19	304.71	305.13	303.85	306.31	306.33	310.43	308.62	305.85	305.06	306.12	308.61	306.6	306.69	306.39	306.25	307.35	301.34	305.39	303.78	303.32	313.68	307.31	308.54	306.99	303.09	307.98	305.55	305.47	306.36	303.13	306.65	306.41	303.92	309.42	308.63	306.69
303.78	303.53	305.43	302.15	305.6	301.49	303.28	303.52	303.81	300.28	302.04	302.53	299.97	302.66	302.51	299.18	299.07	301.15	298.86	303.59	303.38	303.07	301.52	302.06	306.12	300.97	302.36	298.99	299.85	302.76	305.33	300.81	302.75	301.24	303.46	301.73	304.99	303.13	301.42	300.93	300.9	300.92	303.76	302.25	302.54	304.7	300.68	303.9	304.59	302.85
297.39	295.97	291.66	293.09	299.21	295.27	295.5	295.39	297.33	295.05	298.21	298.11	298.38	299.74	296.86	294.94	301.57	298.37	295.5	297.06	296.64	298.33	295.47	297.63	300.16	296.22	297.88	296.69	301.11	297.59	296.12	297.14	297.04	293.61	298.85	296.94	299.05	300.18	297.27	300.12	299.38	295.22	294.85	300.04	297.13	298.16	301	295.67	298.09	299.77
303.12	303.85	306.47	306.34	300.96	306.78	301.49	301.31	304.53	304.14	304.83	302.74	304.18	302.19	304.1	303.65	300.36	299.84	301.38	300.31	300.73	304.25	304.21	301.75	305.36	299.94	301.87	299.92	301.77	303.42	303.98	302.14	302.8	302.54	303.18	298.99	308	303.17	301.53	302.91	304.96	299.26	306.51	302.99	303.72	303.48	305.24	303.39	302.26	305.36
309.13	311.75	306.47	308.95	310.62	309.28	310.27	307.31	310.69	309.92	308.64	312.41	309.8	312.15	306.05	310.25	312.72	305.27	311.01	308.48	312.01	306.69	306.69	308.02	306.94	309.77	307.1	305.98	308.25	307.26	306.69	310.79	309.81	311.71	308.96	309.87	310.91	307.5	307.88	308.8	309.24	307.58	308.94	309.2	309.71	306.4	307.59	309.02	306.59	311.95
327.62	330.17	330.86	330.78	329.58	328.72	327.11	326.25	328.78	326.94	326.42	329.53	329.26	330.69	325.68	326.96	327.4	330.99	329.23	325.43	327.63	328.23	329.52	331.94	328.61	330.86	327.86	330.63	329.81	329.65	330.81	325.83	327.85	329.34	324.83	331.61	328.21	329.51	327.21	327.07	328.58	324.73	327.53	331.12	330.62	329.68	330.29	326.99	327.13	332.54
315.88	313.07	312.86	311.45	310.49	312.38	310.75	311.31	312.26	312.81	315.26	312.87	314.97	313.44	314.44	313.25	316.19	317.87	315.94	314.75	314.3	311.24	314.22	312.71	310.22	311.67	309.99	313.27	313.09	314.54	315.64	317.14	317.3	315.76	313.02	313.93	316.3	311.75	310.93	313.77	313.93	312.75	315.14	312.6	311.35	315.03	313	313.84	314.11	311.86
293.9	294.74	296.5	296.09	294.31	296.23	296.6	295.97	295.14	292.98	295.65	294.17	295.16	293.53	293.75	294.64	293.89	295.06	294.67	296	292.76	293.12	291.74	298.29	293.17	295.2	291.99	295.01	293.78	292.63	293.87	297.81	296.62	297.79	295.21	293.53	293.37	296.13	293.12	294.24	290.6	294.44	296.73	292.13	292.16	294.39	294.12	295.39	291.89	295.92
319.11	321.48	315.5	314.92	317.39	320.82	319.88	323.9	320.78	319.81	320.04	318.81	320.06	320.93	317.84	319.32	319.8	319.75	316.32	320.2	318.84	317.62	317.02	318.7	320.85	319.56	317.98	317.95	315.77	318.79	319.1	322.06	316.71	318.49	319.9	319.47	322.63	321.17	319.35	317.94	322.75	320.56	320.5	318.82	318.93	318.12	317.82	316.86	317.75	320.38
301.25	298.19	296.8	295.25	297.34	296.82	297.52	294.61	297.53	294.96	298.32	298.67	296.47	289.89	297.65	293.13	296.91	296.7	297.99	297.08	296.56	293.9	295.97	294.37	299.88	297.46	297.17	297.28	294.92	301.61	293.36	298.72	298.24	297.63	296.53	296.54	297.69	298.19	300.93	297.33	292.33	298.23	297.9	299.25	295.04	299.11	296.28	298.52	299.63	294.92
309.19	310.8	307.54	306.43	308.21	312.24	308.3	307.6	307.98	307.37	311.96	307.34	306.92	311.09	310.27	309.01	307.23	307.3	308.48	308.3	307.29	310.87	308.05	310.61	310.05	306.77	312.21	312.57	306.38	310.22	307.61	310.22	311.87	306.31	307.6	308.45	309.67	308.65	307.77	311.19	310.43	311.53	309.18	309.84	312.18	307.15	307.89	308.84	307.69	306.75
310.93	312.08	311.7	309.92	312.98	313.6	311.42	315.59	313.52	313.17	314.51	310.39	313.19	311.54	313.33	310.13	313.74	311.47	314.24	313.86	311.99	315.94	315.67	309.34	312.82	311.55	313.96	313.27	314.56	314.56	313.76	312.63	314.32	310.94	316.05	314.4	314.42	317.7	310.4	313.68	311.26	315.27	311.2	314.02	315.65	314.06	314.21	310.75	312.49	313.97
303.41	304.79	301.37	305.79	305.53	301.7	302.99	305.55	304.37	307.55	305.77	305.34	304.33	308.95	304.16	305.9	302.73	302.9	303.02	303.92	305.5	302.62	305.31	303.59	305.15	304.22	304.6	307.96	311.06	304.31	307.96	302.68	301.33	303.71	302.81	303.5	306.42	303.54	306.82	301.77	302.76	300.68	302.75	304.98	304.51	306	304.7	306.72	306.97	304.72
302.38	302.08	304.75	301.97	304.7	304.66	302.01	303.81	301.98	304.37	301.34	306.57	301.88	303.27	300.07	299.6	304.63	302.73	305.15	305.04	301.94	303.93	304.47	301.03	302.32	304.82	305.2	303.1	301.97	303.2	301.75	304.63	301.7	301.39	301.63	301.94	303.55	302.59	299.64	302.85	303.92	301.8	304.73	301.41	300.28	299.97	302.34	302.16	301.98	304.57
318.08	320.82	319.35	321.41	317.01	322.47	319.45	319.87	318.48	316.57	321	320.89	319.26	317.36	320.51	315.74	314.24	314.45	319.64	320.27	316.19	320	321.31	319	318.28	319.41	320.63	324.38	320.67	317.05	322.83	318	322.75	322.59	322.97	319.31	321.88	316.26	319.72	319.28	323.33	316.42	319.15	320.55	318.19	321.64	317.88	317.41	316.07	320
303.27	305.47	300.25	303.67	304.4	300.54	302.85	301.3	301.63	299.82	297.18	300.3	301.84	300.33	298.9	302.17	301.24	302.78	302.66	298.3	301.76	301.29	298.7	301.38	303.97	299.06	302.54	303.22	302.38	300.3	304.54	301.11	302.29	303.04	300.26	301.28	300.16	303.19	298.84	302.53	301.02	297.78	301.48	302.98	300.34	301.27	302.25	303.97	300.23	301.98
321.26	314.51	319.89	321.72	316.32	314.62	316.35	316.26	316.62	317.49	318.54	320.38	316.79	320.05	314.08	320.23	316.5	317.55	320.84	315.76	319.91	315.53	317.53	312.9	312.53	318.22	320.49	317.42	318.63	315.69	318.62	316.34	315.28	317.03	314.63	316.48	316.37	318.51	317.43	316.4	321.54	316.74	319.07	318.62	313.62	316.15	316.41	316.66	315.81	316.68
312.65	309.9	307.82	308.93	305.62	311.72	308.41	310.4	307.92	309.32	308.13	311.16	309.96	312.85	310.9	311.43	310.27	313.98	312.34	311.38	313.16	309.76	307.08	312.11	309.84	308.71	311.15	310.16	311.77	311.14	308.75	307.89	309.36	312.03	313.62	309.13	308.49	309.56	311.26	309.94	313.65	310.79	312.76	311.44	311.4	307.03	310.62	308.2	311.95	309.75
314.44	316.78	311.7	312.32	311.08	315.6	315	311.61	314.13	314.17	314.55	312.55	311.41	317.64	314.25	310.23	309.62	313.66	315.29	312.96	315.96	313.46	310.88	311.32	315.37	313.45	312.83	313.91	315.3	311.83	311.42	312.21	313.08	316.6	313.75	310.15	317.99	311.12	313.56	311.44	316.88	313.58	309.27	315.68	315.67	312.66	314.29	316.17	309.53	311.53
308.16	312.28	309.43	306.77	310.92	313.12	311.25	306.13	311.74	307.47	307.75	311.41	307.57	310.41	311.15	310.02	310.64	310.17	308	306.18	303.51	311.54	309.03	311.93	309.66	310.95	309.91	307.26	309.16	306.74	307.94	307.3	310.94	311.15	310.06	309.1	305.24	311.31	311.28	309.88	309.12	307.14	308.3	310.13	307.94	311.96	306.25	308.96	312.08	310.49
312.85	313.38	310.48	313.04	315.02	311.73	312.08	312.78	311.99	313	314.82	309.72	310.62	314.05	310.71	310.21	313.62	315.52	310.35	309.32	312.11	311.24	313.38	313.28	314.48	312.23	312.77	310.91	313.73	308.96	312.21	310.01	314.46	312.08	309.79	310.38	313.8	313.36	312.23	312.32	312.25	313.83	310.18	312.99	312.99	314.29	313.59	312.76	310.67	312.87
306.08	306.9	304.87	305.43	308.61	304.97	311.76	306	306.04	306.63	307.61	303.86	308.86	306.09	305.7	306.31	306.84	305.54	303.59	305.41	306.79	307.46	302.44	307.34	308.63	304.77	310.13	305.35	308.81	305.99	308.63	308.62	304.22	308.2	306.01	310.67	309.09	307.76	311.76	306.97	309.37	306.23	305.11	307.31	309.07	305.89	303.66	310.11	304.92	304.15
320.66	314.92	317.13	314.78	318.55	312.94	319.46	314.32	316.82	317.15	316.6	321.05	320.6	315.98	318.24	315.66	316.44	312.66	315.02	316.5	315.33	317.05	318.22	319.34	315.9	314.72	319.23	316.02	316.65	315.77	318.13	316.26	316.39	320.51	314.85	316.78	317.75	317.79	315.29	318.04	317.56	316.67	317.11	319.21	316.61	315.89	311.68	316.96	315.86	314.84
311.5	315.23	311.41	311.45	311.55	314.29	313.5	313.21	309.37	312.44	312.67	314.4	314.67	314.29	317.07	314.3	312	311.02	316.39	311.55	315.47	313.25	314.81	312.26	312.59	311.16	314.26	315.56	313.01	311.57	314.01	313.95	313.45	313.64	309.72	313.3	314.27	317.52	313.98	316.9	311.75	313.18	314.06	311.74	315.21	314.83	314.17	315.74	314.61	315.27
311.66	316.64	310.87	316.39	314.07	312.07	315.64	313.18	309.17	315.73	312.98	311.26	313.75	314.39	315.49	310.88	317.24	312.85	311.04	314.45	313.34	315.04	314.17	314.41	317.18	311.47	314.46	313.41	311.8	311.78	313.36	312.82	316.55	316.01	310.67	314.55	311.47	312.94	314.24	311.65	318.11	313.68	315.18	315.94	315.38	311.16	311.58	316.82	314.4	313.22
315.66	315.36	314.18	317.64	313.86	316.13	316.61	318.94	316.71	315.58	317.09	318.12	315.77	318.68	317.53	317.53	319.57	317.92	315.55	316.73	315.57	318.17	315.84	314.05	317.42	317.05	316.53	316.37	318.53	315.7	316.72	315.26	312.79	315.92	318.42	318.39	318.68	316.92	315.93	317.36	315.98	316.04	315.4	315.25	316.02	319.15	317.9	313.27	313.67	316.9
312.78	317.06	317.97	315.05	315.75	317.15	314.87	317.95	315.55	317.88	317.15	314.98	315.83	316.68	318.32	318.35	316.53	311.44	312.94	317.01	317.02	316.71	318.45	314.43	313.76	320.6	318.15	314.19	317.84	315.54	317.84	314.51	319.21	320.48	314.61	316.38	314.52	318.47	313.95	315.11	323.08	315.97	316.19	314.96	317.22	318.65	317.53	316.26	317.2	318.12
330.54	325.89	328.26	327.7	332.31	327.94	328.91	328.18	328	326.96	329.42	331.65	326.52	328.47	326.31	325.95	324.31	329.13	328.72	329	331.85	326.97	326.31	329.56	328.66	325.65	325.73	330.18	328.33	323.8	324.48	328.35	325.16	328.93	327.75	326.1	328.08	328.51	328.29	328.88	326.99	326.46	329.89	328.79	325.93	326.81	326.5	327.35	327.43	325.79
318.87	314.66	318.07	317.18	315.39	313.53	317.8	313.81	320.81	319.4	312.69	316.8	321.71	316.31	318.4	315.08	317.79	315.67	316.46	319.69	320.04	316.12	318.47	317.95	315.42	319.63	318.3	320.01	314.27	320.24	317.49	310.91	320.69	315.24	318.51	316.24	312.98	320.19	317.19	315.78	320.39	314.23	318.35	318.91	319.92	318.05	316.95	316.45	315.71	319.26
316.32	315.55	317.25	316.41	314.76	316.85	318.69	313.33	316.33	315.76	314.89	314.89	315.29	313.72	312.56	315.59	315.57	314.5	315.96	311.97	314.84	314.11	314.84	314.56	314.49	312	313.5	317.02	313.99	319.05	318.15	314.27	314.55	314.31	314.54	314.79	316.28	316.55	312.61	314.78	314.09	317.37	315.37	314.61	320.81	315.41	315.19	311.67	313.44	315.68
316.44	315.61	314.36	316.02	313.34	312.7	313.51	315.05	315.14	311.07	315.71	317.24	316.64	310.79	313.1	318.79	316.49	314.68	314.1	313.6	317.62	313.51	312.74	315.57	313.4	313.76	317.18	315.11	315.31	312.85	310.91	314.2	311.67	316.89	313.93	316.28	315.02	313.75	313.68	318.51	313.82	315.4	315.17	312.7	313.21	314.28	313.41	313.47	318.62	313.82
297.07	296.91	296.01	293.22	291.76	293.42	294.83	294.99	296.45	291.33	293.6	290.18	295.1	293.75	293	293.17	291.29	294.11	297.24	292.73	297.68	293.48	294.04	293.43	295.01	295.55	293.53	297.25	293.11	298.09	293.31	294.56	292.67	292.54	293.34	295.96	295.38	294.5	295.37	294.14	295.29	294.58	290.69	296.44	294.35	294.69	296.44	293.3	292.24	291.57
320	318.91	318.75	318.56	318.16	321.3	316.31	320.52	318.63	320.67	317.04	319.12	320.05	315.48	317.67	320.41	316.01	318.66	317.45	320.8	315.58	320.34	317.76	319.54	320.58	318.94	319.64	319.18	325.03	321.5	320.24	319.47	318.97	318.85	318.35	320.2	316.07	322.66	322.83	320.56	321.72	318.45	318.49	318.06	317.55	324.66	322.65	318.42	321.85	319.13
302.43	305.46	303.62	304.3	304.17	306	305.95	305.88	303.35	305.69	304.9	305.04	299.91	305.18	304.02	304.93	305.62	304.25	303.38	305.1	304.84	307.75	303.31	304.34	306.27	307.21	299.74	303.51	303.49	305.64	305.99	302.66	304.62	304.97	303.86	305.79	303.9	308.67	306.49	305.52	303.74	304.08	302.31	305.12	310.14	308.7	303.87	308.06	307.45	306.36
317.66	321.15	313.87	319.28	323.14	316.8	320.92	313.83	319.42	317.73	317.67	315.27	316.82	317.97	317.92	315.1	321.74	315.49	322.27	315.28	316.46	320.59	318.93	316.68	320.85	322.15	316.32	319	316.87	318.36	315.99	320.49	314.73	319.04	316.52	316.3	317.26	317.94	316.51	324.02	314.99	319.51	318.55	317.55	317.15	319.44	318.2	316.47	319.65	320.81
315.45	316.54	315.9	314.25	313.69	317.07	317.88	317.54	319.36	316.86	312.15	316.1	317.79	317.41	316.77	314.84	316.01	315.12	317.49	314.41	317.22	312.49	316.54	314.89	315.85	313.37	315.55	315.08	316.54	317.99	318.38	312.91	315.73	314.6	312.9	318.14	313.98	316.85	314.22	314.87	319.66	315.77	317.6	315.84	312.34	318.21	319.97	317.1	314.03	311.94
316.42	316.28	319.8	315.89	316.09	316.44	315.42	314.66	313.76	313.16	311.48	314.84	314.64	315.49	314.94	312.83	316.26	318.42	313.96	312.89	311.92	316.38	317.92	311.59	315.52	314.38	313.72	312.16	315.07	314.51	318.25	312.57	316.21	314.83	315.87	316.1	315.68	313.68	318.54	319.29	312.84	318.61	316.34	315.71	312.45	315.03	314.69	318.97	313.64	313.51
309.92	313.01	311.46	309.74	310.29	310.52	307.61	306.36	310.98	312.22	312.18	310.35	313.38	310.37	307.84	315	311.13	303.54	309.4	308.85	313.31	309.67	308.97	307.6	312.46	310.53	311.55	311.88	313.21	310.8	309.92	310.79	310.95	312.51	311.34	308.63	312.34	309	312.07	312.83	313.84	311.55	313.45	316.98	309.35	308.62	310.23	311.71	311.72	311.73
315.32	310.47	314.84	314.09	311.42	313.27	311.92	314.51	316.47	309.32	316.29	311.46	312.52	309.48	311.46	314.21	309.51	314.25	312.09	314.16	314.76	312.05	311.75	312.61	313.98	315.23	314.64	311.78	313.89	314.8	310.18	309.96	315.25	314.28	313.97	314.88	313.2	311.96	313.29	311.26	312.02	314.29	310.98	313.78	314.7	311.53	312.44	311.12	313.11	315.42
297.4	292.92	292.79	290.93	294.59	292.56	292.44	290.62	294.61	296.39	294.95	290.38	292.26	296.06	295.81	294.92	293.56	296.16	296.54	294.81	292.76	291.22	292.82	290.59	292.49	293.71	295.15	292.82	295.65	291.61	296.8	292.45	289.95	294.85	293.87	293.71	293.08	297.24	296.26	293.2	293.83	293.72	293.04	293.1	297.66	293.56	294.9	293.26	292.69	292.87
311.37	310.31	309.6	310.63	310.25	308.6	314	309.53	310.59	313.08	307.9	313.5	312.83	310.25	312.9	311.82	307.39	308.92	308.87	308.2	309.76	305.34	312.87	312.55	308.28	312.64	309.61	307.78	310.88	308.65	309.77	313.34	308.66	309.53	309.05	309.51	311.68	310.55	306.17	309.75	314.79	311.89	310.99	311.55	311.2	311.28	309.83	311.03	309.03	307.01
310.3	314.1	312.01	315.37	311.62	311.86	310.27	311.89	313.78	311.52	312.16	310.66	308.53	310.91	311.99	313	313.49	313.17	309.74	310.3	313.15	309.43	310.73	315.84	310.91	310.62	308.82	312.68	312.55	312.73	315.38	311.56	312.51	308.06	312.21	308.85	313.54	310.07	308.93	312.04	314.47	309.49	311.03	310.37	308.92	310.69	309.33	311.31	309.03	313.06
310.7	315.43	312.16	314.47	315.01	313.56	313.84	314.64	313.45	320.6	315.05	315.11	313.33	316.45	315.01	317.5	314.35	313.91	312.58	315.32	317.64	312.77	316.14	311.83	314.56	315.11	314	316.84	313.69	313.16	319.01	317.87	313.71	315.99	315.15	315.79	317.09	314.93	310.17	317.65	313.83	313.78	313.76	315.52	313.86	317.78	315.04	317.63	318.19	312.7
313.67	314.45	311.28	311.32	313.52	315.06	313.8	316.48	314.97	314.74	312.87	312.94	316.09	313.27	313.57	313.76	316.46	312.45	312.99	314.99	311.31	311.99	313.03	314.71	311.39	314.48	312.32	315.4	311.68	311.05	311.32	311.99	312.99	317.08	316.35	315.72	314.04	314.43	312.91	313.43	308.86	312.53	315.32	312.55	314.25	312.83	315.31	311.9	310.82	313.84
304.79	306.36	304.85	301.48	302.4	304.26	302.16	302.1	303.09	301.17	302.8	301.03	305.64	302.23	306.96	301.13	301.06	305.15	301.68	299.55	300.94	303.92	300.38	302.76	302.65	308.06	299.45	305.2	300.23	305.33	302.99	302.35	304.54	301.49	299.32	301.36	303.66	298.39	300.66	306.88	305.87	301.56	300.83	303.49	301.89	296.38	303.56	301.01	305.51	305.78
308.04	304.25	300.23	301.22	305.5	301.46	305.57	305.39	303.76	301.67	303.55	303.65	301.42	304.03	302.8	306.21	305.19	305.36	304.77	300.41	304.56	304.56	303.36	305.17	304.03	304.72	306.36	305.58	305.45	299.85	305.06	303.27	304.81	302.22	300.94	306.01	306.88	303.59	305.55	305.66	301.59	304.9	305.9	305.79	300.83	298.99	304.51	308.05	305.9	306.9
318.52	317.45	321.57	318.95	317.58	317.88	315.09	319.64	318.27	319.45	318.9	319.52	319.79	317.34	314.88	319.67	322.19	316.84	319.19	318.86	319.16	317.77	316.51	316.86	318.37	320.31	318.7	318.52	319.34	319.17	320.32	321.28	315.52	319.76	319.5	318.66	319.86	321.09	318.86	319.12	318.36	320.68	318.68	317.36	316.23	319.55	314.05	320.17	318.08	321.55
297.8	296.34	298.4	295.74	293.04	296.65	297.64	298.14	295.74	297.02	295.84	299.52	296.17	297.62	296.19	296.11	294.57	297.74	294.2	295.61	296.47	294.14	305.59	296.98	297.44	295.65	295.58	297.28	297.35	299.61	296.1	297.2	297.64	297.2	294.93	299.45	299.02	294.29	298.49	297.86	295.27	296.3	296.39	297.48	298.47	300.47	296.53	299.13	296.9	295.06
302.6	301.09	300.59	303.44	301.87	304.67	303.18	303.13	300.99	303.13	303.73	300.43	304.88	300.33	301.41	301.09	301.27	302.33	302.62	302.21	304.3	306.57	302.61	300.85	305.02	303.57	300	303.36	301.37	300	304.56	304.36	303.94	303.71	306.72	303.95	304.57	303.66	301.87	303	301.79	299.92	301.93	302.36	302.92	299.81	301.21	301.41	306.49	303.51
330	325.81	326.53	326.07	324.48	327.39	329.19	324.27	327.82	330.69	326.7	327.16	324.48	325.22	325.5	328.93	326.32	326.5	327.24	326.67	328.46	330.69	325.75	327.16	327.03	328.2	324.78	326.3	325.99	326.09	325.69	327.04	329.1	325.64	323.94	327.84	330.17	327.36	328.29	323.1	327.65	325.17	325.18	327.79	327.94	328.59	324.66	326.32	323.84	328.55
304.94	303.95	305.09	301.74	302.67	303.01	301.76	302.83	308.51	307.18	299.48	303.67	300.79	303	303.63	300.14	305.25	304.19	302.19	304.72	303.61	305.44	306.63	306.42	305.45	307.33	303.62	304.26	304.05	302.99	303.49	303.62	300.13	302.72	302.99	304.74	305.21	302.49	303.93	304.06	305.16	303.3	300.89	304.28	307.06	303.92	307.24	303.35	304.37	300.16
310.2	310.03	316.79	308.96	309.65	309.57	313.53	313.47	310.41	314.96	308.6	311.58	312.75	308.78	309.02	313.49	311.78	313.68	311.12	312.78	308.45	316.19	311.88	310.28	309.68	310.46	308.15	311.45	306.09	312.58	312.13	311.54	314.22	311.96	309.31	310.93	311.86	310.31	314.06	313.41	310.55	312.65	310.9	309.43	313.29	308.6	312.45	311.91	310.35	313.48
321.25	320.83	319.76	315.8	320.1	318.57	322.19	320.88	317.18	316.66	317.34	317.85	320.15	319.14	320.08	319.03	319.12	322.29	316.91	319.44	317.53	322.73	318.98	317.65	318.85	315.59	321.18	317.35	319.23	319.57	319.89	320.28	319.03	319.35	319.81	318.19	318.63	317.23	316.12	319.19	317.72	319.25	313.65	317.67	320.95	320.58	320.28	318.56	315.22	314.98
319.31	318.69	319.93	316.9	315.67	316.37	321.44	316.15	317.06	318.69	314.78	314.65	318.14	318.04	321.56	319.39	314.22	319.14	317.59	316.48	315.64	318.1	318.74	315.22	316.16	314.03	313.29	317.72	314.17	317.3	319.33	315.89	319.56	317.31	318.53	319.58	318.06	313.91	315.96	316.52	313.8	315.71	314.42	318.59	317.8	317.26	317.08	319.05	316.78	316.7
316.23	316.43	315.47	316.48	316.15	314.79	314.6	313.09	317.4	311.9	316	313.75	316.16	318.23	316.33	315.69	317.56	316.5	311.09	311.92	313.52	313.22	317.54	314.99	317.44	317.57	314.08	316.75	318.76	317.48	316.46	314.8	315.77	316.03	315.75	313.34	313.52	313.42	315.83	313.5	317.45	316.78	311.46	314.7	313.86	314.75	314.16	316.88	314.07	315.42
295.46	296.05	294.89	296.31	299.61	293.84	296.79	295.49	297.85	293.21	295.07	297.67	294.75	294.99	295.53	298.34	294.55	298.27	293.25	291.52	297.31	294.93	295.26	296.39	298.53	294.07	298.71	299.05	297.14	295.41	294.03	299.41	295.32	296.23	299.33	296.27	296.05	300.28	296.84	297.52	301.1	299.65	296.53	297.5	299.25	300.07	293.92	298.73	292.88	297.52
312.06	313.09	312.61	313.79	310.39	311.27	316.38	314.74	310.33	316.49	314.86	314.25	314.66	311.04	314.09	313.05	314.99	310.26	312.3	313.91	312.51	311.62	314.77	314.47	316.5	318.97	311.58	313.52	310.73	315.28	313.8	314.09	314.98	315.19	313.35	314.6	312.51	313.87	315.92	315.16	309.5	311.04	310.09	310.97	311.49	316.15	312.29	316.98	316.38	312.69
313.9	314.46	313.68	315.27	315.13	316.22	314.59	315.85	316.66	312.63	313.18	314.93	316.62	313.38	311.71	311.57	316.25	311.88	315.95	312.73	313.54	316.71	315.14	314.3	312.27	312.04	310.97	313.39	314.7	311.64	316.17	316.65	315.96	312.61	316.1	312.6	309.5	313.61	316.54	314.33	315.24	313.69	316.05	315.77	311.73	315.96	313.11	316.64	315.37	310.63
319.81	317.79	319.91	314.41	315.09	322.13	318.84	318.24	319.46	319.27	316.02	318	320.04	322.6	316.84	319.79	320.14	316.73	317.67	319.54	317	316.64	319.31	317.82	314.31	320.32	318.44	314.69	317.71	317.74	318.54	318.9	318.13	317.4	319.9	318.97	319.38	315.08	320.1	317.39	320.46	317.53	316.83	315.84	316.06	321.95	320.07	313.58	316.36	317.03
309.03	310.16	311.75	310.2	312.09	309.37	309.66	308.2	309.15	308.79	309.96	309.04	311.02	310.47	305.78	308.24	311.44	306.99	313.08	310.17	307.9	309.87	310.78	311.52	307.91	310.81	307.06	309.89	311.03	309.37	308.19	306.41	309.16	312.32	312.58	308.37	307.07	307.8	311.01	311.63	307.66	313.07	314.08	307.28	309.38	311.12	307.07	308.16	307.66	309.84
310.11	313.18	313.1	314.85	312.58	311.11	311.88	314.49	311.22	313.7	311.39	312.36	314.18	314.01	313.6	312.43	311.59	308.41	312.62	316.01	313.42	310.66	309.56	314.39	311.48	313.33	312.29	315.82	312.92	310.44	311.02	311.42	310.15	314.88	312.21	313.91	310.11	311.3	311.94	314.58	313.47	311.92	312.6	315.39	311.92	314.8	310.57	312.52	314.53	310.34
314.32	316.64	315.6	313.72	311.32	312.22	315.93	312.52	316.08	313.86	309.88	315.95	315.19	311.6	312.24	314.85	313.07	313.34	316.12	312.6	314.9	315.22	314.82	314.91	313.87	311.89	318.1	314.98	312.98	310.52	316.47	314.17	310.97	312.62	314.48	311.59	313.3	315.66	314.43	313.85	313.67	313.21	310.72	310.55	314.4	314.69	309.67	311.63	311.23	315.8
302.3	305.19	301.9	303.38	305.8	303.96	301.78	304.37	304.72	304.89	304.25	300.38	303.94	303.55	303.94	299.91	300.97	300.47	302.42	303.71	302.13	306.68	301.81	300.41	306.14	303.57	302.63	303.45	303.78	304.59	301.44	301.51	306.74	306.35	305.34	300.82	299.34	303.14	302.9	300.9	303.77	305.04	299.7	302.14	302.33	305.1	301.97	302.8	304.27	301.96
313.97	312	314.03	314.95	315.13	316.37	311.31	313.39	317.6	312.54	315.71	315.42	313.97	314.9	314.69	315.41	315.89	314.04	317.28	315.78	313.94	312.99	311.2	315.23	313.15	318.34	315.43	313.27	315.64	315.32	317.74	315.58	313.53	313.01	316.47	311.42	315.61	317.8	315.23	315.26	312.34	314.46	313.77	313.32	316.75	314.4	313.39	315.63	312.22	313
293.81	298.69	298.01	294.71	293.01	292.23	295.39	295.26	291.91	293.87	295.99	290.54	295.84	293.56	294.97	295.99	296.79	295.42	294.71	292.48	295.6	295.01	296.17	292.54	295.31	290.41	296.17	296.24	291.38	297.12	295.14	295.29	292.66	294.14	295.22	296.6	296.74	294.24	296.45	298.19	294.8	293.4	291.62	293.73	293.74	296.16	297.9	292.19	293.19	297.21
316.49	317.64	318.6	318.31	319.36	321.38	315.66	318.51	316.78	315.07	316.51	316.65	318.19	319.33	318.6	316.25	315.7	319.3	315.81	321.6	315.61	319.2	321.17	319.27	317.15	319.12	314.91	312.06	314.73	317.14	317.21	322.28	315.58	318.18	322.28	316.72	317.46	321.19	320.37	322.6	319.44	317.55	315.04	321.43	320.78	318.42	319.05	318.09	317.57	316.29
306.22	304.91	303.31	302.42	301.96	302.2	303.4	301.45	302.32	304.56	303.21	303.07	301.23	307.22	301.46	305.15	303.37	303.23	306.84	302.41	304.17	306.54	300.96	302.87	303.09	303.02	306.12	300.47	304.07	301.94	302.5	301.57	305.29	305.02	303.26	304.92	304.88	305.24	307.57	307.28	303.61	303.59	302.53	302.91	305.29	304.35	303.44	303.53	306.51	303.89
303.47	301.46	301.72	304.51	303.46	301.13	304.44	302.43	302.16	300.82	300.78	302.91	301.22	303.26	302.73	300.7	303.1	303.83	305.82	301.6	303.11	302.42	302.38	300.9	300.3	302.08	302.66	301.57	303.07	303.41	304.75	301.86	304.36	301.68	301.15	302.84	301.54	303.87	300.81	305.65	304.36	301.09	300.49	300.38	303.29	300.94	298.98	302.73	302.92	298.99
304.89	304.89	310.27	306.29	306.3	307.53	308.13	305.54	306.72	307.86	304.97	305.12	303.23	306.23	306.98	307.32	306.29	304.97	308.39	304.85	306.94	306.47	306.92	307.3	306.54	308.49	309.92	308.93	303.34	306.78	308.06	307.07	303.37	306.81	308	307.45	305.27	308.67	307.48	310.29	308.23	305.84	308.87	305.97	306.96	308.42	308.6	306.55	304.44	306.67
314.09	315.22	310.43	312.96	312	311.14	311.31	311.23	317.02	308.96	315.69	314.47	311.18	310.5	315.14	315.86	312.33	313.2	311.97	312.53	310.99	316.21	312.4	311.45	313.7	310.91	312.36	313.85	312.18	311.06	315.23	314.24	312.56	316.22	311.09	313.69	312.23	309.75	311.66	312.21	316.91	315.51	317.31	311.35	313.21	312.52	314.14	312.94	314.99	316.05
304.45	305.49	308.44	302.32	302.51	308.4	303.8	307.74	304.58	307.79	302.46	308.31	306.26	307.11	305.81	305.26	304.23	305.37	306.2	305.41	304.02	302.38	307.29	305.59	304.52	306.66	304.51	304.52	309.36	304.54	305.44	303.34	304.02	305.07	303.14	303.89	303.37	302.17	309.42	307.42	305.75	304.07	301.09	306.97	303.57	306.93	306.1	306.7	305.11	303.51
314.29	317.33	310.39	316.73	313.4	315.14	316.58	312.38	312.3	310.27	312.42	310.75	310.78	314.04	311.92	311.59	312.95	312.52	311.49	309.29	315.71	314.77	311.81	311.61	313.47	312.79	314.68	310.47	313.93	310.82	315.24	314.28	312.66	310.5	312.02	315.5	315.56	312.25	313.76	310.53	314.43	310.57	313.96	319.39	313.56	315.59	312.19	313.28	314.81	310.09
302.59	303.26	299.38	299.95	305.34	301.83	302.7	304.95	303.52	301.25	302.09	305.6	302.4	307.95	303.74	301.6	302.13	304.41	301.74	303.27	306.81	302.11	306	302.9	303.95	304.07	306.63	306.78	309.07	299.02	303.54	301.17	303.91	308.17	308.92	303.56	303.31	302.42	298.91	303.26	300.51	305.44	301.57	302.2	302.01	305.11	302.91	305.99	303.13	303.68
303.02	301.77	303.29	305.12	304.07	302.91	304.96	305.89	305.71	302.08	304.92	305.68	301.46	301.47	303.7	304.78	303.18	304.61	302.81	304.62	301.74	302.66	303.94	304.36	303.36	306.22	305.08	307.69	304.5	305.29	305.98	305.07	305.65	305.58	302.95	302.94	305.15	302.65	302.68	300.9	302.65	301.13	301.42	302.59	304.59	304.56	306.67	305.54	304.07	306.76
309.38	307.49	302.6	309.16	308.25	306.47	304.73	309.67	304.91	307.32	308.87	305.54	308.69	306.04	306.36	308.71	304.78	310	309.08	308.55	305.96	305.51	304.89	308.02	304.9	306.48	307.09	306.37	308.95	306.09	310.2	308.32	307.55	304.75	309.67	306.25	308.4	308.16	308.17	310.72	305.7	305.25	308.09	305.15	305.2	307.27	308.02	307.82	306.06	309.69
326.63	325.75	330.57	324.41	325.62	324.87	327.66	328.27	328.7	327.15	324.52	323.25	326.4	324.01	326.5	327.45	325.22	327.28	325.29	328.53	328.1	328.75	327.07	328.42	325.06	326.86	326.37	328.13	328.24	332.24	326.52	328.08	327.04	327.84	329.03	328.68	325.69	324.35	325.46	325.66	326.44	332.06	326.05	329.09	322.72	328.33	325.15	328.08	329.24	325.54
314.52	311.75	311.94	313.71	315.26	313.96	311.27	308.61	312.04	313.83	310.31	308.48	312.07	308.65	312.58	312.13	309.33	310.78	314.06	312.98	312.74	312.77	314.2	311.47	317.17	315.05	312.22	312.24	314.47	312.17	314.21	315.22	311.31	312.07	314.66	312.82	312.5	310.82	312.59	315.82	310.59	310.59	312.64	313.35	312.79	312.92	313.46	308.63	315.5	312.5
290.91	298.28	298.27	293.29	294.21	293.4	291.68	292.52	295.9	293.58	292.22	298.13	296.15	295.04	293.31	291.69	291.34	295.84	295.46	294.93	294.17	295.24	294.46	295.29	294.67	293.85	296.14	296.4	293.26	294.78	294.71	295.59	294.44	290.85	293.44	297.64	293.24	292.9	292.67	291.36	293.16	296.32	294.04	293.96	295.02	293.63	295.47	295.91	290.48	293.73
300.79	303.51	302.97	300.62	300.28	301.5	302.32	298.7	303.1	304.66	299.25	301.17	303.73	299.73	302.29	301.62	302.63	301.09	297.54	306.55	300.61	301.47	301.37	300.03	300.66	297.34	299.56	300.51	300.91	301.43	299.11	300.95	306.86	301.89	299.67	301.8	301.55	298.37	297.93	302.06	301.24	301.07	299.54	298.79	298.75	298.82	299.64	303.16	302.04	300.12
302.71	305.68	304.21	310.8	301.32	305.88	304.17	305.33	302.14	304.27	304.92	304.88	302.57	304.8	303.45	305.03	301.74	306.04	303.41	306.08	303.32	307.03	306.53	303.84	304.88	309.92	303	302.85	305.7	306.35	305.6	303.9	303.67	306.64	304.91	308.74	304.69	303.23	304.8	305.82	303.02	305.45	303.05	306.97	302.46	303.04	303.79	303.6	306.78	302.92
305.22	302.79	304.47	304.1	303	302.86	300.1	303.44	305.15	302.68	304.71	301.92	302.63	298.3	304.41	299.6	304.15	303.04	303.24	300.65	301.66	304.28	305.03	300.52	304.64	298.74	299.59	304.7	305.88	299.74	301.56	298.45	304.92	301.29	304.45	303.07	301.21	302.24	302.99	298.63	304.33	302.11	300.98	302.32	304.69	301.4	301.91	301.33	301.64	303.88
290.91	294.93	296.13	295.46	293.59	293.85	296.18	291.67	298.56	294.11	292.82	292.11	299.37	294.59	294.71	294.57	295.59	299.5	293.24	291.31	296.88	297.95	298.17	293.36	296.32	299.4	294.6	295.35	293.32	297.02	295.79	297.59	295.11	289.98	294.73	296.13	293.04	296.44	292.54	295.89	294.22	293.83	293.29	298.94	293.95	294.83	293.94	293.03	292.94	295.82
314.35	310.41	309.28	311.34	307.89	305.72	306.73	311.74	308.97	311.99	309.57	308.39	305.57	307.17	308.78	306.21	309.11	309.02	308.63	309.39	309.81	308.96	310.94	307.58	308.87	305.37	303.84	310.75	309.47	307.06	305.51	307.72	306.82	307.03	309.38	305.31	313.71	309.29	310.02	305.9	309.04	306.74	307.54	311.77	308.63	309.09	308.76	310.22	309.36	307.84
315.67	317.34	312.45	317.38	314.82	316.19	315.65	312.62	316.85	313.8	316.05	314.97	313.24	314.18	313.57	313.93	319.77	311.88	311.78	316.87	314.66	315.17	315.69	314.74	313.13	313.93	318.67	314.19	314.45	314.66	311.42	314.6	314.79	313.92	314.03	319.42	318.8	313.6	314.78	312.61	314.01	314.82	314.78	316.18	314.36	317.12	312.22	318.41	315.15	316.96
302.49	303.34	304.58	302.62	298.91	306.68	306.04	301.88	305.43	305.33	306.93	304.82	301.87	306.2	301.83	306.28	304.57	304.34	305.01	304.25	305.03	303.34	302.69	303.66	299.63	302.36	305.73	305.51	304.36	303.22	301.47	308.36	308.44	302.24	302.25	305.3	306.22	304.67	303.94	299.64	301.51	303.68	304.57	301.17	304.16	308.15	305.56	304.83	304.67	302.48
293.41	290.9	291.95	290.93	296.18	293.56	293.25	289.89	295.35	294.54	295.28	291.49	291.05	291.08	295.66	292.45	292.8	295.01	294.75	293.31	291.81	297.9	295.26	291.79	295.09	295.25	293.2	291.75	295	293.52	293.65	296.46	297.66	292.9	291.38	291.71	293.93	293.88	296.76	292.83	293.81	294.24	295.04	290.33	291.56	298.63	293.27	291.28	295.42	294.88
316.88	315.63	315.41	313.97	313.3	311.32	315.51	318.46	316.82	313.48	312.37	314.71	311.5	315.46	314.77	316.16	311.73	315.24	314.42	312.87	314.86	314.41	313.72	315.32	313.46	314.22	315.73	312.78	313.67	315.04	314.49	313.14	313.65	319.27	313.58	313.2	313.1	312.1	315.36	313.71	312.78	315.8	315.8	312.82	313.47	313.79	314.99	315.33	317.58	313.9
320.52	319.86	317.2	315.08	323.37	319.46	317.94	314.65	320.8	319.62	317.15	320.12	319.66	318.89	321.54	319.19	319.61	318.56	317.87	322.29	319.02	320.33	318.61	317.8	322.72	316.69	317.98	319.42	315.62	317.66	319.09	318.71	317.16	317.75	320.15	321.05	321.35	319.9	318.21	318.38	324.53	317.22	319.74	323	319.5	318.56	319.24	320.87	321.22	318.76
298.97	299.61	298.72	296.17	297.02	296.71	302.01	297.56	299.38	302.28	303.32	302.91	296.11	299.33	298.44	299.05	300.52	303.77	299.95	300.8	298.16	298.73	301.23	304.93	298.51	297.08	297.53	301.07	300.31	300.25	300.86	302.1	296.27	299.22	300.75	299.74	297.12	301.61	299.01	300.05	299.43	300.69	301.37	300.1	302.66	298.75	300.63	297.24	298.61	297.33
322.56	324.74	322.85	323.81	321.14	326.72	326.49	326.79	325.13	324.23	325.69	322.95	320.08	324.21	325.86	323.12	323.89	325.51	325.15	325.23	325.02	329.86	327.97	324.38	322.77	325.18	322.74	327.67	329.39	326.43	328.18	325.45	324.08	323.54	323.81	324.37	324.99	324.82	321.69	323.57	326.04	324.3	322.58	326.89	324.39	321.51	328.13	325.27	324.07	326.52
323.03	324.79	324.65	324.88	323.82	324.36	329.43	325.23	322.6	323.6	324	328.78	323.64	322.77	324.67	325.43	325.65	325.96	326.2	322.92	327.25	322.7	328.62	323.24	330.13	320.28	324.61	330.03	327.47	326.74	325.36	323.39	326.52	326.62	326.9	325.16	324.05	322.2	322.51	326.32	325.76	325.2	329.64	325.48	325.73	320	326.9	327.8	320.6	328.25
308.39	306.48	303.55	304.05	304.53	306.8	303.81	306.69	305.09	304.95	306.82	305.5	310.18	307.69	303.92	306.28	302.55	310.19	306.25	306.89	306.91	305.46	307	306.76	307.75	304.3	304.6	307.47	305.3	302.31	306.9	307.82	303.47	308.16	306.86	307.39	307.96	307.51	304.38	310.12	306.83	306.48	307.54	306.86	309.24	305.97	304.79	306.73	306.22	305.27
300.13	302.2	304.68	303.16	302.9	305.36	301.3	301.5	300.93	301.58	301.82	303.08	306.12	303.56	300.73	306.73	303.75	303.99	301.86	304.92	303.59	304.02	304.72	302.51	302.63	302.22	304.24	300.94	300.46	301.96	304.95	301.54	307.26	298.23	300.42	303.7	302.41	304.49	304.6	303.96	303.37	303.91	303.13	301.9	300.66	303.11	300.21	303.96	304.69	303.74
302.89	305.75	303.82	305.36	301.88	306.46	305.63	303.04	303.24	299.53	302.42	307.49	299.61	306.36	305.02	299.02	303.21	300.11	307.74	303.09	301.39	302.33	304.08	303.79	302.32	303.98	306.63	308.79	303.43	305.15	307.37	301.51	302.5	303.49	308.03	302.37	302.37	303.5	304.8	303.45	306.06	300.5	303.39	308.34	304.11	304.02	300.94	303.48	301.17	305.24
305.15	307.49	305.56	307.83	305.38	304.43	304.19	303.74	308.12	301.59	309.67	304.84	307.86	304.5	306.29	304.19	307.37	306.99	305.92	305.19	309.5	305.81	306.97	303.09	307.9	303.21	307.05	307.4	307.45	307.98	305.66	305.25	306.19	303.09	307.61	303.88	308.36	307.3	310.12	307.37	306.26	308.86	303.82	308.75	307.24	306.65	307.87	300.9	304.38	306.45
302.72	305.17	302.38	304.8	305.37	298.92	301.72	305.83	299.41	301.49	303.99	300.57	300.08	305.75	305.26	302.23	304.04	304.72	304.89	300.27	299.77	302.64	303.35	304.55	301.95	301.86	302.29	302.65	304.42	300.69	302.11	304.74	302.65	300.37	305.97	303.43	300.78	301.05	307.55	304.88	303.1	300.34	303.23	305.35	302.51	303.09	300.23	305.75	300.91	298.57
301.55	303.39	303.51	306.53	302.27	304.33	307.41	304.51	303.6	303.55	309.03	304.27	302.49	304.91	303.63	303.75	305.13	305.18	305.69	306.59	303.62	304.43	305.56	307.2	304.4	304.9	307.78	303.84	303.61	306.29	306.94	303.57	304.32	306.46	307.53	303.47	306.28	304.2	309.05	303.37	307.51	303.06	305.23	306.27	306.99	304.08	302.57	302.5	302.61	306.78
310.86	310.26	306.11	309.46	311.49	308.27	306.78	311.61	306.53	305.5	308.48	310.72	309.95	305.71	304.93	307.08	312.3	310.91	308.65	309.87	304.84	309.39	307.74	309.68	307.46	308.97	310.65	308.23	307.16	306.86	308.91	309	308.4	312.61	309.69	308.94	309.37	310.67	311.04	307.57	309.38	306.18	308.07	307.62	309.61	307.39	311.47	310.86	307.55	311.36
305.92	302.6	302.62	305.82	303.07	304.15	306.38	302.92	303.98	306.54	305.33	305.47	304.29	305.83	303.73	302.48	307.66	299.36	301.81	306.41	306.92	302.99	306.37	306.46	309.25	306.53	305.91	304.49	305.67	303.38	303.61	304.16	307.4	306.55	305.41	303.99	301.97	307.39	305.79	304.41	305.56	307.64	305.78	300	305.6	304.79	304.54	303.09	300.26	300.77
313.61	313.5	309.25	315.86	311.93	315.57	312.2	310.35	311.88	315.35	311.2	315.81	314.28	313.43	313.58	312.36	317.92	311.29	309.83	310.86	312.44	314.14	311.78	313.48	315.95	313.53	311.11	311.78	312.82	309.29	312.64	315.06	312.33	315.03	314.39	311.07	310.75	310.41	317.78	311.33	312.96	313.69	311.77	311.44	316.34	317	314.95	308.6	313.15	312.75
304.67	305.28	309.39	305.84	310.15	301.97	304.02	306.61	302.89	306.09	304.98	304.34	306.87	304.87	307.38	306.12	306.71	304.57	307.36	305.66	302.92	308.31	307.2	304.04	306.65	304.44	306.3	308.82	305.69	305.99	303.35	302.35	309.8	306.87	303.79	305.33	305.88	305.46	308.06	308.77	306.39	306.18	306.83	304.75	304.26	307.31	302.42	305.2	308.37	310.26
295.07	296.18	291.74	298.02	295.95	296.94	294.21	292.92	294.79	297.98	293.19	298.94	294.05	292.85	294.6	295.05	298.36	294.41	295.59	298.65	295.44	296.24	292.95	294.81	295.75	295.69	293.9	297.49	295.44	295.71	294.97	294.09	294.49	297.47	295.64	292.86	295.87	295.89	296.36	294.04	297.87	293.54	293.29	293.96	298.59	295.2	295.75	295.56	296.24	294.26
290.69	294.38	294.97	293.67	292.99	295.4	294.7	292.51	291.62	298.36	292.4	294.83	293.98	294.93	294.86	294.91	294.95	293.44	294.07	292.79	299.31	292.77	290.7	293.72	294.6	294.64	294.27	294.69	293.91	296.33	294.52	290.7	293.71	293.24	293.85	294.12	295.71	297.18	293.09	295.01	292.84	293.53	294.76	296.22	290.97	295.08	295.64	295.79	293.71	296.08
312.08	313.03	314.65	312.42	312.66	312.32	311.24	311.71	312.82	313.6	311.62	313.7	311.66	314.24	312	311.26	312.37	314.13	313.53	313.77	311.7	308.67	309.96	311.91	313.55	313.16	313.03	316.77	312.26	314.45	310.28	315.73	314.73	314.14	315.51	311.99	314.56	316.91	314.59	313.92	312.37	310.55	313.3	311.74	315.97	312.48	312.49	314.67	312.45	312.73
316.43	311.63	314.63	318.03	314.97	314.54	317.88	317.15	315.42	314.83	318.48	314.55	319.41	314.26	315.19	314.81	316.31	313.48	312.45	316.79	315.67	319.68	311.49	314.23	312.1	314.92	316.37	312.09	315.69	315.48	311.6	315.97	316.48	311.79	316.5	313.85	314.54	315.85	315.46	316.24	314.97	312.95	312.71	313.48	315.53	311.72	314.65	313.79	318.21	314.7
302.02	302.93	303.51	300.65	302.82	300.08	300.78	305.39	301.5	302.11	300.5	304.84	303.67	305.04	306.7	303.75	304.68	303.95	303.73	305.05	302.36	302.64	303.96	300.33	301.85	302.7	305.14	305.05	300.9	303.78	305.07	300.93	299.77	304.54	301.61	302.61	307.17	303.58	305.19	307.2	304.12	303.32	305.48	303.76	303.86	303.43	301.75	305.3	303.16	306.29
312.71	312.24	317.42	313.48	320.05	314.58	316.47	313.98	314.77	314.68	314.53	315.11	315.24	315.58	313.51	316.22	315.9	317.74	314.22	317.83	313.83	312.27	313.95	315.63	315.46	315.25	317.1	315.54	312.18	312.61	314.57	314.91	311.5	314.35	314.01	314	312.65	315.57	316.17	314.71	315.43	315.13	314.73	316.94	313.3	315.28	312.53	318.39	313.33	315.31
307.4	305.65	304	304.69	307.41	306.16	302.52	305.87	306.04	306.26	307.01	303.17	306.7	303.3	305.29	306.3	304.06	306.64	307.13	307.67	308.54	306.72	307.22	307.08	305.01	307.91	305.84	307.59	304.15	310.91	307.49	307.98	305.27	302.95	307.14	307.68	307.17	307.35	305.13	304.57	305.09	307.38	305.82	305.59	306.3	308.74	305.71	304.09	305.2	308.02
304.84	310.57	305.11	309.88	303.71	304.35	306.39	305.16	306.03	307.59	307.46	303.3	304.04	306.45	309.45	307.82	307.17	307.01	308.94	307.73	307.15	307.58	305.72	303.86	305.82	303.64	309.09	304.76	306.13	305.33	301.75	306.83	306.34	311.89	302.06	304.33	305.98	305.33	307.19	306.63	305.83	300.31	304.75	305.11	308.75	304.45	310.69	308.45	307.27	304.94
295.15	296.68	297.15	297.71	297.58	296	298.78	296.23	295.57	295.44	298.21	295.75	295.38	294.27	298.18	293.88	298.46	296.46	295.17	295.57	296.52	300.38	295.75	296.83	295.06	296.73	296.39	295.07	292.8	297.66	295.62	297.61	294.87	298.28	296.28	295.35	296.75	297.39	298.32	298.1	299.17	297.45	298.34	297.18	296.67	295.66	299.99	295.7	297.42	295
301.99	302.71	304.35	302.86	302.04	304	299.46	308.38	302.79	304.93	302.08	303.31	306.15	303.26	303.77	304.76	305.98	306.87	304.7	302.31	299.97	304.26	305.07	302.05	302.21	305.2	303.61	307.02	301.81	301.16	301.56	300.6	300.94	300.63	302.62	299.51	302.66	303.87	303.88	301.89	303.4	304.59	303.5	303.07	303.99	302.74	300.1	305.59	307.26	303.25
315.51	319.39	315.62	317.53	316.94	318.6	319.99	318.6	317.06	317.24	319.21	317.39	318.54	315.98	321.69	317.39	317.64	319.07	318.14	319.81	319.75	318.12	318.17	314.42	318.1	313.86	318.8	318.24	316.25	319.14	322.95	316.84	322	313.94	317.44	320.02	316.31	314.42	318.01	316.96	319.93	316.9	317.35	317.47	317.39	316.45	313.66	316.93	320.07	315.22
309.85	311.82	313.37	313.4	317.46	313.72	312.26	313.11	310.78	309.06	311.35	314.6	311.07	311.56	312.26	311.43	310.54	315.02	312.6	314.32	310.8	314.62	316.98	311.25	312.47	313.31	315.94	317.32	312.01	314.66	312.4	315.4	311.95	311.75	311.77	309.26	309.79	313.77	314.12	311.73	314.12	313.46	313.35	311.81	311.98	312.75	314.39	313.32	312.98	311.56
311.11	312.35	308.98	312.46	310.63	311.03	311.84	312.99	312.68	311.38	310.71	307.99	313.35	310.48	312.05	312.96	309.24	314.03	317.55	311.6	313.76	315.64	313.78	310.72	314	312.34	312.96	310.99	312.06	311.5	312.42	311.15	309.43	315.88	314.81	313.54	315.71	312.6	315.48	310.45	310.34	312.17	315.8	311.46	308.47	313.3	311.59	311.7	312.45	314.77
315.52	316.51	316.74	311.48	316.34	313.08	315.77	314.52	317.65	316.14	315.2	317.15	316.07	315.23	313.83	316.56	314.29	315.76	311.43	317.08	316.42	317.19	316.34	315.28	318.61	319.62	318.4	317.2	313.61	316.17	315.46	321.4	316.48	318.53	314.03	312.91	315.07	312.96	313.05	317.94	318.28	315.41	315.01	316.18	318.82	314.08	310.88	314.27	316.52	316.63
309.6	308.85	310.79	314.48	311.69	308.65	312.55	310.04	310.42	309.93	310.89	310.71	314.15	313.13	314.75	312	311.94	309.62	310.66	310.11	313.02	307.46	308.45	309.98	309.69	313	309.43	314.01	309.71	312.91	311.59	311.73	309.01	308.67	315.23	308.86	311.37	312.7	309.21	310.95	310.47	312.73	309.67	314.04	311.56	310.1	310.02	312.35	310.3	310.09
294.21	293.65	295.56	292.91	294.14	296.52	294.76	294.08	294.87	293.45	294.28	297.06	296.87	296.39	291.7	293.89	294.16	295.35	293.12	293.69	294.66	296.08	297.65	295.99	293.94	293.85	293.31	295.73	292.72	298.98	293.87	295.5	294.73	291.1	293.92	294.8	296.11	297.17	296.43	293.51	295.78	296.07	294.02	292.62	294.75	296.94	295.23	295.88	296.87	296.6
311.99	312	312.73	313.62	310.34	315.76	314.13	315.35	309.49	313.9	310.35	312.55	309.8	310.05	311.96	311.76	311.91	310.06	310.61	312.38	312.71	313.16	311.98	315.16	315.93	312.48	316.74	311.76	313.1	310.85	313.36	311.12	314.49	310.56	314.12	312.05	315.47	313.9	312.34	316.44	310.81	311.8	312.06	310.02	312.34	315.63	313.07	311.83	313.09	312.5
331.32	326.54	327.84	330.68	326.06	330.02	326.63	325.61	330.48	326.73	326.7	328.46	327.32	329.22	328.68	331.48	328.91	325.72	328.06	327.07	327.73	331.25	329.85	330.6	328.76	330.94	329.95	331.17	324.4	326.99	326.63	327.53	326.69	329.61	328.43	327.87	328.14	327.67	327.76	325.11	329.53	331.94	330.09	331.91	328.28	328.58	330.05	329.2	330.43	325.65
317.98	318.08	319.27	318.24	318.86	316.74	318.63	318.46	315.32	320.86	317.39	318.59	318.32	321.03	314.25	316.77	318.16	318.23	317.4	319.19	319.87	319.3	317.01	316.94	314.39	316.75	318.63	316.37	319.43	320.63	316.22	316.08	319.11	320.43	318.82	317.43	320.6	315.17	318.86	318.3	320.39	318.14	319.03	321.49	317.21	321.51	317.32	319.43	320.34	320.01
311.55	316.83	316.93	316.91	312.94	315.26	314.52	319.7	312.88	308.46	312.49	313.84	313.26	316.28	311.78	314.66	313.27	314.37	313.13	313.28	313.75	313.53	314.18	314.09	316.44	312.58	311.2	310.66	312.79	313.19	315.26	315.6	313.91	316.65	311.1	313.52	310.68	306.38	311.8	316.63	314.83	313.13	315.22	315.09	314.66	314.2	317.59	316.13	311.67	315.25
303.61	306.34	305.47	305.2	306.28	304.92	307.04	305	306.24	304.36	303.38	307.69	307	303.55	302.25	306.04	301.95	306.16	302.71	305.01	304.6	306.46	304.65	303.83	302.98	304.86	307.39	308.35	304.71	302.17	300.55	307.38	301.69	305.51	305.65	304.93	305.26	304.77	299.9	305.61	307.28	304.64	303.16	301.6	303	302.02	302.68	304.76	309.61	305.71
309.93	312.12	309.86	309.79	308.58	308.55	311.02	312.87	310.64	307.98	309.66	313.21	311.88	309.25	309.27	315	314.66	313.32	311.89	312.21	312.09	312.13	311.63	309.05	310.88	310.2	312.51	309.92	308.94	311.18	310.17	312.77	307.73	312.11	309.19	309.63	312.93	305.28	311.2	312.72	309.66	309.75	311.24	309.48	310.2	307.76	311.26	309.2	308.1	316
325.07	326.94	325.89	325.21	326.72	323.91	327.98	324.75	323.38	322.7	326.2	324.12	323.75	329.33	321.24	325.84	324.91	328.44	326.32	319.23	325.67	323.29	327.4	326.54	326.18	325.91	325.91	323.48	323.64	324.57	327.01	322.94	327.45	326.41	324.96	322.13	325.91	325.98	325.15	325.86	321.21	323.67	325.58	325.5	328.36	323.36	326.47	325.38	326.88	324.58
314.38	317.4	314.2	315.44	315.66	316.17	316.84	312.71	314.03	316.34	314.13	314.21	316.14	315.72	312.7	317.55	314.59	313.74	314.19	315.87	311.05	313.55	315.4	316.22	314.84	313.59	315.13	315.61	314.47	314.24	315.9	316.72	314.11	319.14	317.36	314.25	317.18	315.37	314.79	316.65	312.66	312.73	315.39	316.57	313.6	310.86	314.36	312.05	311.79	315.99
328.5	327.32	327.13	329.14	329.33	324.62	325.63	328.36	330.16	327.99	327.56	328.2	328.8	329.05	328.44	329.72	323.99	330.07	327.97	330.61	331.25	327.21	328.03	331.22	326.4	330.71	324.31	328.52	329.22	325.22	328.14	325.64	328.01	327.13	329.67	326.75	329.73	324.46	325.99	326.03	326.23	327.8	326.33	327.63	329.98	325.93	327.69	323.39	326.25	325.41
294.53	293.74	292.29	294.86	297.43	292.21	291.67	291.88	293.57	297.34	290.44	295.77	297.47	293.63	294.24	294.42	293.34	295.31	293.53	292.83	293.67	288.76	294.7	294.21	294.17	293.82	293.75	294.05	295.71	292.02	293.51	295.39	293.83	293.31	295.48	290.78	296.22	292.07	293.09	293.95	294.28	293.51	294.5	296.02	296.43	293.14	295.12	293.11	293.86	296.16
301.37	303.67	303.63	303.04	304.13	304.83	304.71	301.44	306.29	307.29	306.21	304.75	301.06	302.56	302.23	306.54	303.16	302.23	303.31	307.83	306.31	306.96	307.92	300.27	299.39	306.97	306.37	303.58	306.12	304.63	304.24	305.84	306	306.64	302.14	302.69	306.21	302.24	304.49	310.01	305.93	299.92	302.42	305.35	304.96	305.18	302.14	304.82	303.92	301.53
301.01	304.25	304.14	304.34	301.19	303.21	303.63	305	303.21	306.28	306.34	303.92	304.57	302.39	301.87	302.92	300.48	302.84	303.73	304.44	303.35	305.2	300.86	304.57	300.99	302.66	300.22	305.88	301.28	302.03	305.64	300.05	299.1	300.84	302.75	298.34	301.28	305.25	300.24	300.8	302.56	299.86	304.23	304	299.41	301.74	301.96	303.5	298.84	300.45
299.41	301.03	298.17	296.35	297.31	299.28	296.71	293.15	297.02	299.5	298.34	296.3	296.84	297.79	294.73	298.26	293.08	298.38	295.25	301.37	296.32	299.27	293.47	295.73	297.98	298.42	298.63	296.52	299.24	295.27	299.8	299.92	295.62	298.31	297.8	294.61	300.85	297.41	300.6	300.11	300.54	296.77	298.83	294.69	297.91	298.61	294.01	296.88	297.3	298.94
313.72	317.68	318.79	313.96	318.44	315.07	318.66	314.13	313.09	315.42	315.58	317.78	315.73	315.23	319.87	313.89	315.95	314.97	313.97	314.91	313.02	318.64	314.31	315.19	318.4	317.17	314.14	317.06	317.68	318.69	314.5	320.69	314	318.91	314.16	315.32	316.77	314.88	315.32	316.89	317.16	317.53	318.12	313.18	315.1	317.62	316.63	314.31	317.95	316.07
324.41	328.32	325.35	327.99	325.05	325.97	326.06	326.01	327.46	323.4	323.76	325.19	323.45	322.61	326.57	324.6	321.82	323.57	326.2	330.12	328.41	325.22	326.65	322.49	324.76	325.96	327.86	324.82	326.7	325.87	326.44	323.54	326.65	329.25	326.64	324.93	323.25	319.68	328.2	327.32	325.36	324.89	323.77	323.43	323.91	327.25	325.93	324.68	325.9	326.98
301.76	303.18	303.24	304.6	304.72	306.51	306.66	304.94	303.57	304.86	303.58	301.04	304.72	302.23	301.18	305.34	304.98	303.63	302.68	301.53	303.08	304.22	304.82	302.72	301.63	302.6	302.78	306.43	302.97	305.36	305.51	305.98	299.21	304.69	302.85	305.73	306.24	304.47	303.94	300.63	303.67	303.97	305.49	305.97	301.95	304.11	305	302.67	305.74	307.67
327.58	327.07	329.03	327.1	329.91	327.55	329.09	332.49	329.52	328.28	331.34	325.27	326.43	329.61	326.89	331.34	329.79	325.78	325.92	331.05	331.34	327.55	327.13	330.47	328.21	329.25	329.47	332.33	328.88	334.8	334.07	328.44	330.08	329.15	327.09	330.03	330.79	328.89	330.43	332.61	324.07	330.04	327.1	327.63	331.04	329.88	328.99	323.74	327.77	325.88
308.22	310.24	307.13	307.46	305.39	307.27	306.02	309.9	303.82	309.95	311.27	304.57	307.55	309.13	308.15	305.22	307.02	309.42	306.49	306.25	304.74	304.44	308.42	311.59	310.07	306.95	308.88	309.7	307.76	305.4	309.59	307.7	308.96	305.13	307.9	306.98	308.25	312.46	305.46	309.09	304.88	305.31	306.54	305.88	306.43	303.09	305.9	307.28	303.88	309.36
310.02	312.14	310.86	310.62	310.25	310.16	307.54	305.38	310.59	310.5	310.42	313.51	312.52	308.67	308.09	310.62	311.36	309.37	310.66	311.71	308.15	310.45	310	312.47	311.58	310.82	309.5	308.21	307.67	312.52	311.09	306.82	309.18	309.58	310.11	310.26	308.92	308.2	308.65	310.1	307.82	313.07	312.63	309.82	309.29	309.85	310.21	311.12	312.67	310.36
299.72	297.78	300.9	299.79	299.09	296.66	299.15	296	296.79	295.13	299.58	297.5	295.95	295.93	297.7	298.06	298.69	298.72	298.98	297.64	295.38	294.47	295.07	297.49	295.71	295.28	301.18	295.51	294	296.27	295.9	299.36	294.04	300.34	296.36	297.19	301.03	294.05	294.79	296.31	296.39	295.79	301.31	294.87	295.69	297.01	298.74	297.85	298.05	298.43
305.82	306.66	304.85	302.27	306.02	299.75	302.35	302.64	305.22	304.08	302.14	304.6	300.91	305.04	303.63	302.42	305.16	303.07	302.92	299.87	303.97	303.78	302.27	304.89	305.09	306.21	301.66	301.07	303.27	304.41	302.79	302.53	301.08	305.02	302.98	305.56	305.16	303.2	305.96	303.91	303.41	305.12	301.64	302.49	307.22	304.43	304.66	302.49	300.16	304.69
298.79	304.87	302.44	302.99	303.81	303.74	302.15	304.02	306.39	301.66	302.5	302.1	303.17	304.38	302.62	305.05	300.69	304.34	307.13	303.31	307.91	300.92	303.32	302.87	302.52	304.69	302.26	306.88	304.69	303.48	301.21	305.58	304.31	302.19	303.02	306.19	307.54	302.67	306.32	301.12	297.2	302.22	305.98	304.81	305.76	305.04	304.84	307.28	304	304.49
328.25	327.06	327.18	325.38	328.8	325.77	326.14	329.12	331.19	328.6	324.24	327.79	328.18	330.17	326.91	332.41	328.5	326.29	325.94	329.71	328.49	326.09	326.33	327.8	330.77	327.79	326.63	326.05	328.95	328.24	326.35	329.55	326.66	325.56	328	329.21	329.46	323.4	324.02	327.81	333.68	326.64	325.86	324.17	325.01	326.94	326.68	325.91	326.94	326.83
311.54	315.05	315.6	316.07	317.93	313.98	315.78	313.91	316.19	317.44	313.14	313.02	314.29	315.22	310.52	314.55	317.35	314.28	314.71	311.96	317.76	317.11	318.95	315.41	315.32	312.62	313.41	314.24	314.31	312.99	311.43	317.25	311.51	312.56	317.87	314.79	316.85	317.77	314.48	314.27	318	315.14	317.96	314.77	315.83	316.85	315.03	312.51	313.82	314.2
296.32	296.74	297.88	298.01	297.58	296.59	292.85	296.07	299.13	294.63	296.72	296.59	296.8	296.49	298.12	297.47	298.97	297.89	295.98	298.46	297.06	296.43	297.5	299.11	296.78	295.02	296.05	297.34	296.79	296.87	294.04	297.67	293.69	299.34	297.33	300.97	295.73	297.56	297.61	296.23	294.95	297.81	295.96	292.43	298.65	296.74	297.7	293.74	298.16	298.01
318.02	313.98	317.95	315.32	312.62	319.58	315.64	320.37	317.4	316.78	317.02	317.08	313.59	315.74	316.77	315.65	315	317.18	319.35	315.86	315.96	317.28	317.63	319.21	316.79	316.58	316.07	315.67	312.52	314.88	312.28	315.69	317.24	317.1	316.1	317.83	313.16	316.11	313.12	316.42	315.5	321.49	315.03	318.75	320.12	316.25	316.25	319.67	315.93	315.73
300.96	301.44	298.47	300.67	299.53	298.92	303.15	300.68	302.32	302.09	300.72	299.24	303.07	302.63	300.17	300.7	299.53	296.02	298.43	300.3	300.19	299.48	299.5	299.85	302.04	302.07	302.23	302.05	298.84	300.59	302.08	302.11	299.61	296.7	301.14	299.61	298.01	297.85	298.44	300.78	297.53	301.12	301.94	300.51	304.97	299.48	302.55	300.16	300.72	298.8
314.86	315.37	317.83	317.02	310.95	315.61	311.27	312.14	312.78	315.77	315.37	313.38	315.98	314.04	313.6	313.21	314.26	317.76	314.08	316.4	314.31	314.82	312.59	315.6	316.53	315.35	312.88	315.43	315.63	317.49	315.07	312.6	313.71	314.34	312.57	316.31	312.38	312.75	316.59	316.78	314.53	315.7	314.22	316.41	315.03	314.86	312.18	315.44	315.87	310.65
304.38	310.03	309.18	306.22	310.49	308.87	305.75	310.04	311.03	309	307.72	304.89	313.07	310.43	305.69	308.37	305.84	307.38	308.39	311.42	310.28	307.49	309.63	306.71	306.64	313.46	309.15	308.02	309.48	309.27	311.27	306.44	306.23	305.97	311.14	308.97	307.49	310.25	308.3	310.44	312.37	314.16	308.16	310.98	308.75	307.15	305.21	307.48	307.61	307.03
313.01	309.36	312.45	313.67	311.2	315.14	310.72	314.97	313.77	313.84	313.96	318.37	314.96	311.36	312.43	312.51	314.21	314.65	312.24	318.31	314.16	309.87	313.46	314.99	311.62	313.77	311.66	310.45	311.83	312.85	312.84	314.2	314.07	316.42	312.03	312.62	311.05	313.15	310.52	314.34	312.32	312.72	310.46	314.2	315.03	316.56	310.08	316.29	312.59	312.83
309.04	310.67	308.54	310.4	310.94	311.4	313.38	308.62	312.97	308.9	307.12	312.45	308.09	312.18	310.83	311.51	306.12	308.71	309.79	308.84	314.23	311.82	313.98	310.32	308.89	308.14	308.92	309.08	310.26	306.26	310.06	307.22	309.69	311.93	313.94	307.94	311.22	309.68	312.14	312.89	309.2	310.17	309.34	311.16	309.84	309.45	311.58	310.2	308.73	310.45
312.28	314.82	313.01	308.7	310.94	312.5	310.65	312.22	314.65	311.19	312.06	313.2	313.65	310.15	313.67	311.51	313.64	310.98	311.85	311.29	311.42	310.55	311.75	313.1	312.65	316.34	309.99	313.84	315.02	313.18	310.74	310.74	309.42	311.13	313.68	314.32	311.66	312.5	312.82	309.32	312.42	312.84	311.47	313.08	310.87	313.59	311.35	311	311.72	313.09
316.75	317.75	314.55	317.53	318.21	317.99	319.15	319.1	321.15	315.24	319.04	320.39	316.53	317.72	319.46	314.7	317.24	315.92	319.73	321.43	320.41	316.87	318.11	317.73	315.74	318.38	319.39	320.6	318.92	319.21	321.11	314.74	316.78	321.16	316.12	320.66	317.71	318.32	318.03	320.33	314.95	317.86	319.63	318.2	320.54	317.21	319.04	320.36	317.07	319.14
303.71	302.88	303.61	305.56	305.14	303.59	305.8	304.87	301.52	305.4	304.58	303.81	307.56	303.77	301.69	303.77	306.11	303.44	305.11	302.29	302.6	303.35	305.07	303.27	306.43	307.36	304.3	301.86	305.58	304.63	305.68	302.94	302.54	305.54	307.21	308.19	305.04	306.26	307.53	306.6	306.14	301.63	304.19	307.8	304.64	302.43	303.55	302.68	301.13	304.45
297.62	297.73	302.23	300.63	299.41	299.34	299.96	299.81	300.19	301.42	301.49	298.59	302.32	299.09	299.98	300.46	301.72	300.16	303.8	303.74	300.44	304.35	299.63	302	299.3	298.67	301.27	300.96	300.85	301.05	303.66	296.66	302.68	299.04	300.58	299.34	300.03	302.94	298.61	299.71	299.7	299.48	302.41	301.36	302.81	302.3	300.91	298.56	299.7	302.93
301.11	302.29	305.5	306.04	303.06	307.58	299.84	302.92	302.52	303	305.94	306.75	308.21	302.94	302.86	305.6	305.8	298.7	302.85	307.06	300.92	302.39	308.61	303.34	303.08	303.76	303.25	306.47	304.42	303.76	303.9	306.71	304.6	304.1	308.44	305.29	309.16	303.41	306.45	309.03	303.55	302.5	306.85	305.18	303.34	307.07	303.4	303.01	302.58	304.73
305.08	304.32	305.87	305.24	308.5	303.82	306.08	307.12	307.56	302.19	305.42	304.32	305.64	305.67	307.53	309.1	303.64	305.47	305.2	309.45	307.23	308.34	305.99	301.66	306.46	305.8	305.02	304.76	308.9	310.12	303.26	301.44	306.06	304.93	306.93	308.74	305.02	303.93	306.15	308.25	307.32	302.78	305.72	301.35	303.83	308.22	301.08	303.59	305.08	302.96
315.4	312.31	309.8	316.29	312.09	313.44	314.25	311.8	317.42	313.65	310.12	315.23	314.83	312.06	314.23	312.74	312.26	311.03	309.78	311.55	315.32	312.14	312.57	315.49	316.46	312.68	313.55	311.37	311.55	310.64	315.95	315.04	313.05	315.54	313.42	313.12	310.94	311.97	314.98	312.4	315.77	317.47	312.3	311.93	313.56	311.66	310.65	312.46	313.24	314.93
315.05	312.63	314.44	314.06	310.75	314.81	313.11	311.37	314.85	313.73	316.29	315.3	309.73	314.53	314.31	311.95	313.62	312.8	313.32	312.59	315.06	317	312.61	313.32	314.87	313.8	313.35	316.63	312.65	318.21	315.44	313.2	312.9	312.12	312.79	309.94	315.2	315.47	310.52	313.37	313.14	316.52	314.66	312.13	315.61	309.43	317.52	314.58	313.06	314.45
306.13	301.16	307.1	302.11	303.18	306.05	301.56	301.81	300.52	307.12	306.44	302.5	307.68	306.06	304.89	303.72	305.89	302.05	302.39	306.18	307.45	300.63	302.2	306.76	302.44	303.43	305.82	302.63	300.95	304.19	299.58	299.45	302.12	302.59	306.07	303.7	304.83	306.77	308.44	303.12	304.74	302.26	302.21	303.26	303.95	305.88	302.12	305.82	304.23	303.63
328.13	324.46	327.47	330.5	325.15	331.37	328.11	327.29	330.45	330.5	325.88	332.39	324.59	330.03	330.9	328.07	330.36	327.73	329.18	326.93	329.14	326.01	327.93	325.69	326.14	329.28	328.2	326.16	327.3	328.77	325.96	328.21	326.72	326.86	328.22	327.01	327.21	328.3	329.99	330.02	326.73	325.16	330.02	328.43	330.03	328.42	327.54	327.93	322.68	327.56
297.99	302.42	301.58	298.53	302.91	300.11	302.89	304.11	302.74	305.3	305.29	297.42	305.26	303.68	300.03	299.94	304.28	300.33	304.57	305.2	298.93	303.27	301.54	300.87	304.2	305.74	300.85	303	299.54	303.68	306.41	300.9	304.14	302.97	300.43	302.25	302.82	301.33	306.3	299.38	299.2	303.98	302.28	300.91	299.75	301.91	303.89	298.63	304.82	304.56
302.11	301.73	304.34	299.65	303.64	302.25	300.66	300.16	306.59	299.77	301.19	301.01	298.42	302.59	305.29	299.84	301.65	299.96	301.36	300.53	303.44	301.21	298.9	302.1	307.35	300.69	302.48	301.88	303.27	305.68	300.48	299.99	303.69	301.44	299.78	302.81	300.72	299.93	301.8	302.31	302.51	298	302.99	300.25	303.2	302.03	304.57	299.63	302.99	299.02
318.44	317.65	317.79	322.62	319.53	319.41	319.34	317.23	320.36	319.85	314.73	316.48	319.14	318.1	315.44	317.73	319.55	315.94	318.41	317.41	320.53	316.81	319.07	316.56	317.09	319.36	316.31	318.16	319.3	318.77	320.05	319.52	315.99	315.54	322.1	316.6	317.19	318.65	315.53	317.72	315.84	318.99	316.05	318	315.21	319.07	318.87	317.11	314.21	319.3
311.78	309.92	314.66	310.74	313.84	313.34	312.95	313.93	314	315.07	311.38	316.16	315.25	311.2	314.06	315.73	314.45	312.19	312.37	315.83	312.87	313.45	315.41	315.64	315.09	312.33	317.84	313.09	314.26	314.51	315.18	315.71	316.1	318.1	318.98	313.4	315.98	312.34	313.56	314.7	315.44	313.45	315.24	314.08	311.72	313.53	314.1	314.45	314.04	311.42
305.24	306.53	302.68	304.86	306.08	309.61	308.21	309.11	308.5	311.84	306.25	305.78	305.37	306.05	306.52	308.28	305.49	306.86	306.18	308	307.46	304.84	307.61	304.31	305.2	305.35	301.91	306.53	308.2	308.41	305.39	312.07	305.42	308.91	304.34	310.4	305.41	307.26	309.53	307.89	306.01	305.36	304.31	309.83	307.03	309.11	308.66	304.84	307.59	308.56
310.11	306.51	310.42	309.9	306.08	309.85	307.59	306.56	311.17	307.1	309.68	308.44	307.62	311.64	306.08	308.07	309.04	305.22	310.59	307.03	309.36	308.84	306.48	309.75	313.37	309.07	310.71	310.53	304.67	306.53	308.82	305.7	310.23	309.27	305.97	312.53	305.92	311.88	309.18	306.91	310.77	309.87	308.66	313.29	310.53	311.2	311.88	309.26	307.71	305.75
319.31	316.91	319.4	320.33	317.33	318.71	319.42	319.47	319.89	320.82	318.55	318.45	325.93	317.63	323.44	320.52	314.72	316.91	319.47	321.7	319.3	314.37	321.04	321.63	320.26	321.07	322.38	321.41	320.21	318.66	317.15	323.73	319.39	314.38	318.55	320.51	317.3	317.66	316.74	316.72	321.11	319.23	318.51	318.14	315.82	319.34	321.09	317.78	314.16	318.41
304.2	305.13	307.06	305.52	303.63	302.77	302.66	304.68	306.28	304.1	304.07	303.2	299.9	303.94	302.66	300.75	304.23	304.11	304.52	302.26	301.73	303.66	303.96	303.34	306.2	306.24	303.1	301.73	302.97	304.99	306.41	303.48	306.12	302.99	299.83	304.59	304.24	301.2	303.37	303.42	302.74	302.32	304.57	302.55	303.91	303.22	302.4	305.09	306.18	304.07
304.84	306.1	304.71	303	304.66	302.48	301.5	302.46	305.31	301.66	304.91	303.45	301.77	303.08	302.17	299.39	299.36	302.12	305.57	302.85	301.57	302.5	303.53	303.65	306.58	302.21	304.95	304.84	301.47	301.17	302.85	305.49	304.09	302.37	303.07	303.4	300.75	303.68	302.75	303.65	305.57	305.29	302.41	307.62	303.63	301.35	305.67	303.14	304.98	305.98
307.23	304.96	306.16	305.88	308.77	305.48	305.73	307.57	307.45	305.22	305.89	303.79	304.99	305.64	308.09	308.42	307.47	305.21	304.64	306.05	307.79	308.28	303.19	307.66	306.99	307.44	305.48	306.94	304.36	307.8	305.12	304.78	306.82	307.86	301.6	309.8	306.84	308.94	308.61	307.7	305.14	304.21	304.21	303.89	305.59	304.98	304.76	306.12	306.41	304.76
320.42	319.6	323.22	319.62	317.92	320.7	323.15	322.34	318.73	321.85	317.33	321.07	320.79	319.19	320.54	317.62	317.49	316.49	321.35	323.38	319.77	318.63	319.2	316.48	317.67	319.62	320.64	320.26	317.64	317.88	321.07	318.64	322.54	316.97	318.91	316.38	319.52	320.27	319.42	319.26	316.91	317.14	316.98	319.34	320.27	318.32	317.48	321.37	319.37	319.51
310.86	310.69	311.62	309.32	309.32	308.72	311.22	311.47	308.93	310.27	315.41	312.52	313.83	311.38	310.99	308.24	310.58	312.22	312.79	308.48	309.72	312.15	309.97	309.88	312.44	309.34	311.95	314.01	313.87	311.83	312.02	311.19	310.39	306.32	309.84	311.82	309.94	305.74	308.42	309.06	314.18	310.57	312	312.26	311.01	312.71	310.42	308.55	311.38	311.09
313.46	313.01	313.41	313.05	314.64	313.33	311.38	315.15	313.42	310.49	310.61	309.75	312.31	311.26	313.86	308.94	316.01	313.47	311.55	315.93	313.15	306.85	314.28	313.45	315.44	314.76	313.9	314.03	312.68	313.77	310.42	313.42	315.53	313.34	310.51	312.13	312.07	313.19	313.6	313.95	315.5	311.38	312.13	313.55	311.14	310.99	313.14	311.5	313.8	317.4
312.68	312.89	311.18	313.78	313.74	311.01	311.03	310.59	311.43	311.85	309.31	309.17	308.38	312.76	310.04	311.32	312.26	310.38	311.55	311.82	309.61	309.43	312.52	313.52	312.4	310.36	310.06	305.86	310.76	308.81	312.9	312.81	310.3	306.69	311.47	308.33	309.12	311.93	311.52	308.17	309.88	310.9	310.01	311.75	307.81	309.11	309.91	312.09	311.85	310.02
318.12	319.75	316.71	314.54	315.44	318.05	313.16	315.77	316.62	314.34	314.9	315.36	319.16	316.65	315.17	310.63	318.03	318.74	316.59	315.73	315.91	313.31	313.96	315.33	316.27	313.94	314.18	318.87	316.81	316.05	314.37	319.37	311.54	317.04	314.53	314.79	315.97	320.48	317.96	315.42	316.11	318.15	318.35	314.76	315.24	314.25	317.61	315.1	317.58	320.47
313.3	316.57	318.09	315.6	315.07	315.79	310.94	314.62	319.93	312.19	313.46	314.68	314.3	315.99	316.57	315.63	313.97	311.81	314.34	315.18	311.91	317.33	316.69	317.11	316.57	311.68	312.52	314.07	315.76	316.38	316.65	316.59	315.22	315.63	315.34	311.43	314.05	315.05	320.72	320.25	315.02	315.74	314.46	315.07	316.16	316.22	314.47	316.45	318.03	312.66
303.49	301.97	300.91	302.35	301.37	300.11	301.87	302.89	300.8	299.68	300.85	303.75	301.62	298.5	303.17	298.25	300.03	304.24	301.59	300.19	297.68	304.37	298.67	300.68	299.34	300.73	301.2	296.92	301.89	299.58	300.91	300.62	300.81	300.92	302.38	300.66	302.5	303.11	300.01	300.08	299.83	301.55	302.69	302.63	299.05	300.66	301.61	299.18	298.64	301.63
316.5	317.57	309.45	315.51	311.59	315.55	314.11	314.34	316.02	314.8	314.34	314.46	315.79	316.27	313.9	314.9	317.38	318.16	311.55	313.82	313.03	312.2	314.09	317.48	314.81	313.97	312.07	315.81	315.2	313.55	311.11	313.77	313.84	314.77	314.31	315.54	314.63	314.28	312.06	313.29	314.52	315.86	316.01	315.44	313.81	318.51	316.23	313.91	315.55	311.16
312.05	313.27	309.23	313.06	314.32	310.52	315.83	313.93	312.72	315.82	312.35	314.91	314.66	311.9	313.68	314.85	312.28	316.67	312.06	313.27	314.39	316.24	319.26	312.99	314.54	313.07	314.95	311.17	315.23	314.38	310.76	314.08	312.11	312.53	311.9	313.08	313.84	313.05	313.86	311.22	315.34	314.27	312.93	312.64	314.17	310.57	312.65	311.36	313.02	312.64
315.81	314.81	315.2	316.3	310.96	314.05	311.52	311.17	314.53	314.73	312.75	315	317.45	317.75	312.38	315.51	313.87	313.02	312.8	313.03	316.61	317.79	313.8	313.37	312.26	314.79	311.01	315.23	312.14	310.06	315.4	314.12	317.34	315.15	313.03	314.78	315.18	312.4	314.15	313.75	315.38	314.53	313.36	315.47	313.59	313.84	314.72	311.04	315.15	315.11
304.75	303.49	300.09	298.84	306.61	305.05	304.85	306.56	304.72	303.66	302.04	304.35	305.22	302.14	303.28	306.67	304.72	301.55	304.73	301.63	302.25	302.7	303.25	303.18	302.65	303.04	304.88	305.7	303.07	304.2	303.32	300.78	304.67	304.67	304.76	305.01	306.76	303.57	304.09	303.76	305.27	302.57	303.03	302.36	302.34	303.63	302.95	306.53	306.72	302.18
308.89	307.58	305.43	307.3	306.41	308.32	307.39	309.95	308.66	304.85	305.08	310.07	304.99	308.32	305.16	307.3	307.26	305.28	310.72	311.99	308.29	309.37	309.69	308.64	306.95	309.05	310.88	308.64	306.79	307.96	306.87	304.11	308.08	307.77	306.36	309.71	309.49	307.33	305.19	305.87	307.22	306.25	307.22	305.8	306.88	307.46	307.41	305.84	310.12	306.86
314.74	313.8	312.85	308.99	312.12	312.08	313.04	316.27	310.71	311.43	311.54	317.46	314.91	312.93	316.69	312.91	310.97	312.78	314.24	313	312.52	314.57	315.99	313.08	311.39	312.15	311.81	312.56	315.97	314.74	310.55	311.37	316.97	312.25	314.11	315.71	312.27	312.54	313.6	313.09	309.4	312.17	311.74	316.29	317.02	314.02	315.92	313.01	310.36	310.48
304.21	301.53	304.12	303.73	303.38	301.28	305.02	305.61	306.68	306.35	303.51	303.41	305.06	303.81	300.94	305.09	302.39	302.79	304.02	303.99	304.63	302.42	304.54	302.77	304.03	304.87	304.42	302.66	303.02	303.04	303.35	301.6	302.06	300.96	301.53	306.44	302.17	303.18	304.73	305.05	303.99	303.05	304.11	304.69	301.72	303.43	303.47	303.74	307.43	301.33
298.42	300.18	298.52	300.87	302.46	298.26	300.24	301.02	295.86	299.84	299.57	296.76	299.65	296.33	303.24	299.22	299.97	297.48	298.9	300.55	302.28	296.78	298.22	298.16	299.58	299.52	300.54	299.26	299.16	298.49	300.46	296.81	299.78	298.14	297.53	298.72	300.13	298.88	300.88	298.53	299.66	302.22	301.96	301.62	299.24	303.31	299.22	301.69	301.97	298.01
317.3	316.73	316.19	318.5	317.19	313.51	318.67	315.53	315.05	316.24	315.07	320.27	316.67	314.99	317.98	318.99	320.46	317.68	314.54	320.21	316.04	316.47	316.71	312.49	315.47	315.95	317.08	318.13	317.29	313.24	312.13	317.57	313.02	317.89	316.01	317.37	315.74	318.46	315.77	318.73	317.77	316.44	317.12	318	315.83	319.8	315.95	314.77	318.61	314.95
325.03	327.08	330.21	329.75	322.93	329.15	329.55	326.68	327.08	326.4	327.64	324.3	325.24	328.83	325.19	328.1	328.01	326.46	327.18	328.37	327.23	326.21	329.67	327.46	324.72	326.73	325.01	326.19	326.14	330.07	324.97	331.4	326.24	327.05	326.93	326.28	324.74	328.04	329.68	327.69	324.67	329.6	325.5	329.61	328.19	326.87	325.37	327.89	326.93	329.21
310.96	314.67	315.92	313.06	315.47	311.25	312.58	313.83	311.03	313.27	315.24	312.21	312.96	312.2	311.36	316.21	313.88	313.13	310.78	313.26	312.29	312.35	313.9	312.57	314.23	314.27	311.6	311.9	315.09	312.76	311.13	314.53	314.57	312.15	313.31	311.22	316.85	311.54	312.82	312.01	311	313.63	311.29	314.15	311.65	309.54	314.27	314.3	313.36	311.94
305.56	306.54	307.89	303.81	303.1	306.68	303.61	305.85	302.65	303.48	306.7	304.43	304.63	301.67	307.05	303.34	305.07	305.25	301.77	303.49	300.18	304.61	300.81	307.92	302.26	303.82	306.66	305	301.56	305.38	306.29	306.18	306.36	305.77	302.74	302.63	308.05	306.67	306.41	301.76	304.07	302.5	301.01	303.7	303.1	301.37	303.46	303.79	303.93	304.43
316.28	318.74	318.67	314.29	313.65	317.52	314.18	316.18	314.91	315.62	318.79	318.04	321.33	315.29	317.94	318.38	317.66	315.02	317.51	314.57	314.41	316.19	316.65	319.19	312.04	320.77	314.96	316.73	318.4	315.59	316.3	315.17	316.54	318.73	314.68	317.77	315.02	317.15	318.12	318.76	317.21	315.39	314.16	319.16	317.03	317.58	315.92	318.92	315.95	320.54
321.89	313.05	317.24	318.04	319.58	318.03	315.52	318.29	316.21	320.56	318.02	319.03	314.5	320.22	316.15	314.92	319.82	317.18	320.5	318.71	320.96	315.64	319.93	315.63	321.22	316.84	317.74	317.23	319.28	315.04	315.78	315.1	319.24	316.26	319.3	315.71	317.38	319.13	317.91	318.96	317.76	318.5	320.16	316.28	318.36	320.66	319.17	323.78	319.1	316.12
312.44	316.35	313.42	313.67	312.43	309.92	311.82	309.84	311.53	310.56	311.22	310.43	310.89	310.31	312.57	310.8	315.25	312.67	311.52	313.56	309.06	310.1	312.02	311.12	310.09	313.52	313.23	313.7	308.68	310.96	312.98	310.32	313.38	311.86	313.06	316.36	312.63	313.15	311.47	310.57	313.43	314.15	309.24	313.94	310.08	312.32	314.14	312.01	310.27	312.53
305.23	304.71	305.13	305.66	306.67	303.97	306.77	306.21	306.45	302.66	303.64	302.69	308.19	304.92	308.26	306.28	306.27	307.58	307.7	303.42	307.08	304.51	304.12	305.3	308.92	310.01	308.34	307.9	309.67	309.52	306.26	305.58	309.39	305.99	306.43	308.4	306.03	308.35	304.44	308.7	309.09	306.5	307.36	309.36	307.66	305.38	303.43	304.33	304.36	305.19
309.77	305.32	306.93	306.82	305.4	305.57	308.36	307.26	309.11	304.79	307.3	305.94	307.48	306.24	306.59	309.75	308.2	311.51	308.24	306.43	309.91	309.85	308.82	307.91	309.69	304.16	306.86	305.1	307.83	304.15	303.72	307.32	307.89	305.74	304.31	305.87	307.28	306.04	306.2	307.7	305.77	307.58	305.65	305.42	304.53	301.31	308.77	307.5	302.84	304.09
308.15	303.97	303.6	302.36	305.33	301.39	306.05	306.14	302.59	303.55	298.59	302.67	306.64	307.85	304.65	306.45	301.62	305.45	304.72	302.59	304.89	302.01	305.98	305.72	302.05	302.94	302.81	303.44	301.52	307.23	303.57	305.08	302.7	301.89	305.63	299.71	305.84	301.5	303.81	301.1	301.1	304.7	302.53	301.37	306.01	303.61	300.84	299.64	302.14	305.42
314.91	317.53	319.57	321.1	319.66	317.3	316.23	317.62	320.27	315.33	317.68	321.97	320.98	319.49	319.34	318.86	319.48	318.04	318.99	320.2	316.17	318.23	318.5	316.3	317.16	319.23	319.31	317.8	318.9	321.29	317.07	321.22	318	317.83	319.78	319.55	320.76	318.6	318.08	318.33	319.8	317.98	317.52	317.2	322.24	320.12	317.06	318.2	317.26	319.4
297.17	292.6	295.24	292.2	295.11	294.76	293.06	296.93	291.24	293.19	293.43	300.65	297.31	294.83	295.34	292.42	293.78	291.64	296.24	297.07	295.07	296.74	293.66	298.01	296.65	294.49	298.33	293.6	296.96	298.23	294.25	295.93	295.4	293.68	295.41	295.67	294.79	293.38	294.76	294.1	300.23	293.38	295.54	289.23	295.84	296.81	297.56	295.25	297.03	293.22
306.72	303.35	303.95	306.84	302	302.8	303.81	302.71	303.73	306.05	300.89	301.92	307.15	304.16	300.89	304.1	299.86	303.94	302.6	302.92	306.7	306.99	301.26	305.42	302.27	303.24	304.41	302.27	302.59	303.46	301.5	302.26	303.66	303.37	302.7	303.15	303.89	302.6	302.6	301.32	301.51	303.8	301.84	303.07	305.21	301.89	302.33	306.86	303.85	299.52
307.25	311.46	312.09	309.37	311.52	311.5	312.91	313.25	309.51	312.53	310.84	313.06	312.73	313.6	309.73	312.93	310.55	315.13	307.63	311.72	310.05	315.87	308.72	307.77	310.48	310.13	308.52	311.62	311.1	311.99	310.37	308.45	311.93	311.35	312.64	312.81	310.9	309.13	310.59	307.1	312.12	308.99	313.64	310.13	311.1	312.18	309.35	310.59	312.56	312.55
297.37	299.96	294.56	297.37	296.09	300.39	297.44	294.75	297.87	297.65	295.76	296.88	297.2	297.14	299.15	296.24	299.69	297.91	297.51	297.72	294.23	299.23	295.2	296.09	296.56	294.37	293.27	299.33	299.95	295.06	298.6	299.24	293.97	296.28	298.98	295.81	294.64	296.94	297.11	296.57	295.58	296.13	296.47	294.81	301.03	293.82	297.14	298.97	294.58	295.17
309.29	306.9	307.73	303.35	302.34	305.7	306.66	309.17	304.94	303.42	305.94	304.22	305.65	307.98	306.83	304.53	304.02	306.41	303.42	304.03	306.88	305.42	307.36	304.77	305.6	307.68	310.01	306.8	306.01	305.59	304.54	307.57	305.4	307.11	308.12	305.36	307	306.6	305.8	304.38	309.04	309.73	307.65	306.95	310.57	304.88	305.18	303	305.48	305.63
309.98	309.83	305.62	310.36	310.18	309.83	310.48	309.44	309.87	310.92	311.78	309.83	306.63	310.89	308.97	308.36	308.67	308.62	309.05	308.07	311.01	311.01	310.83	308.58	308.27	312.33	312.23	306.41	307.02	308.15	311.14	308.88	308.57	303.89	308.79	307.51	310.07	309.81	312.9	310.35	310.79	307.29	308.82	310.96	313.52	307.55	309.19	309.62	305.96	310.28
312.67	313.06	314.58	312.39	313.4	312.85	314.12	316.59	314.36	309.86	314.97	312.25	313.72	310.62	312.02	311.88	310.95	311.3	316.37	317.09	314.89	312.63	313.98	310.14	314.94	312.11	313.56	312.7	316.4	311.35	314.36	310.99	311.92	315.95	311.42	314.81	315.78	314.47	311.7	314.84	313.13	311.6	312.69	311.02	317.48	314.49	310.99	315.01	316.53	315.33
309.07	305.97	308.11	304.54	307.19	306.14	303.91	304.25	304.78	307.44	306.99	304.68	306.3	305.57	306.78	308.66	306.58	304.57	305.11	305.77	308.03	303.08	307.1	309.67	304.36	306.73	303.66	306.19	307.37	305.21	305.82	307.48	306.23	304.95	308.42	302.27	308.11	304.33	307.23	306.68	307.77	302.98	307.57	304.63	303.25	305	305.13	305.13	302.24	305.83
308.42	308.41	306.94	306.55	310.41	308.64	305.62	308.44	308.2	309.13	305.36	306.13	307.42	309.75	304.91	309.74	308.74	305.93	306.54	306.53	307.87	304.26	308.35	305	307.96	305.3	307.95	308.8	307.97	310.1	307.82	306.08	306.98	304.55	307.26	306.63	308.47	307.36	306.11	308.6	309.54	307.51	302.66	308.02	304.88	303.75	306.73	305.99	306.65	307.09
304.14	311.43	303.55	304.9	307.52	306.36	304.59	305.95	307.68	311.94	304.11	310.07	307.68	306.58	306.98	303.29	307.39	306.81	308.12	307.3	307.76	307.49	303.93	308.2	308.46	305.75	305.69	307.21	306.82	307.68	305.23	303.47	305.31	306.53	305.22	307.62	308.32	304.76	305.56	307.29	308.6	306.71	307.65	303.27	311.2	307.99	305.04	304.52	304.7	302.63
303.51	300.97	303.34	299.03	305.04	302.99	299.13	302.47	302.1	299.25	300.85	301.25	303.17	302.5	303.18	306.95	301.53	306.1	301.34	303.21	303.42	307.66	301.79	304.42	298.71	305.01	301.45	305.33	303.13	305.15	300.38	303.12	304.02	300.63	300.98	301.84	301.04	299.4	302.48	303.29	303.79	303.4	304.35	303.81	303.82	304.98	304.04	301.79	301.95	300.13
303.67	301.52	304.97	303.35	303.56	306.41	303.59	303.67	302.52	300.12	303.84	303.27	304.97	304.68	302.54	302.95	302.46	305.31	301.73	308.53	302.41	305.93	305.47	303.45	302.95	307.3	304.23	307.23	306.67	301.57	304.89	305.74	301.72	305.74	307.4	302.14	304.62	303.63	303.37	305.2	303.46	305.11	303.84	302.89	307.58	303.39	301.48	302.01	308.57	304.15
304.32	304.83	308.94	303.67	308.61	306.95	307.78	307.3	306.26	302.87	303.91	308.31	305.9	302.66	305.11	301.78	309.09	307.17	309.89	307.24	305.87	307.61	308.92	304.24	305.11	307.32	306.56	304.46	306.46	307.7	303.41	306.04	304.39	305.5	305.61	308.34	306.7	304.4	305.76	305.18	306.5	304.36	306.52	303.5	305.49	303.72	305.09	307.35	309.45	310.24
304.54	303.75	305.31	302.76	305.11	304.33	302.65	304.19	299.3	304.48	305.91	305.82	303.64	303.36	304.24	303.53	303.31	304.14	303.18	304.59	303.26	305.55	306.23	302.81	302.48	304.29	302.9	305.85	303.63	303.28	303.81	303.79	303.01	306.26	304.78	307.06	306.14	306.09	303.73	307.47	301.89	304.25	303.8	306.53	304.16	307.17	305.35	303.75	304.61	301.89
304.88	304.08	304.89	303.05	305.44	307.27	304.95	306.05	306.43	308.25	305.29	305.15	304.32	306.49	305.34	305.76	305.16	305.79	302.45	303.29	302.48	306.17	301.55	304.45	306.05	304.55	304.61	301.48	309.58	304.43	304.91	306.77	303.19	307	308.14	306.31	306.21	305.94	300.9	300.62	303.8	303.36	303.93	302.85	301.63	306.6	307.58	300.98	302.55	303.86
328.58	331.47	326.17	326.53	330.12	327.93	325.92	325.91	329.57	327.59	329.37	323.8	328.63	327.34	325.49	325.29	329.33	327.61	326.7	326.67	324	324.99	326.25	326.79	328.75	328.27	327.74	328.72	326.99	327.86	328.49	327.38	327.61	327.53	332.32	326.02	333.01	327.07	331.15	328.09	328.47	330.12	331.19	330.28	327.28	329.73	327.55	329.35	327.55	326.61
302.16	301.96	300.7	303.57	302.47	301.7	305.37	304.42	301.67	302.92	301.19	305.35	302.79	303.6	300.7	304.18	305.79	304.11	302.74	301.2	305	301.59	304.44	302.42	300.3	298.89	304.92	301.08	302.52	304.5	302.4	299.76	303.04	301.07	299.56	303.98	304.57	306.68	302.31	301.97	304.91	303.62	301.27	303.84	303.21	301.34	306.16	303	302.35	303.13
306.91	306.38	306.07	304.8	307.28	307.22	307.37	306.59	307.08	309.66	307.79	306.21	306.69	306.6	308.74	305.65	305.17	305.55	309.31	310.36	304.77	307.36	307.45	306.53	304.48	304.93	307.08	307.51	301.4	307.54	306.03	306.52	308.92	304.96	305.49	305.43	306.47	307.11	305.52	304.84	308.19	306.83	307.26	306.19	303.86	308.62	306.4	302.88	306.28	309.42
319.6	316.35	316.49	319.54	313.69	318.03	318.71	316.31	318.8	315.82	313.1	317.69	315.93	314.39	314.69	319.15	318.33	314.46	314.4	318.07	315.63	316.82	319.74	315.26	315.45	320.93	315.99	315.92	315.38	312.6	313.35	316.15	316.09	316.79	314.24	314.17	312.92	314.12	315.62	315.35	317.69	318.05	318.63	316.57	319.73	318.22	312.99	316.53	316.46	316.69
310.84	303.5	310.13	307.38	306.11	307.67	308.22	303.73	304.74	307.82	306.53	305.71	304.01	305.05	307.22	302.14	304.5	307.81	304.27	305.66	308.59	306.81	305.54	302.44	309.9	308.49	306.02	303.15	307.78	306.91	310.4	306.71	307.44	305.14	305.43	306.19	311.97	304.93	305.31	303.83	305.4	306.18	300.97	307.37	308.03	303.16	307.24	305.81	305.52	306.3
295.98	297.17	295.76	296.84	297.19	298.69	299.18	293.67	293.64	299.06	298.73	295.13	299.12	294.42	293.94	297.5	298.6	298.66	298.42	301.06	299.2	297.35	295.89	295.72	298.5	296.66	296	296.12	296.23	296.6	292.95	301.73	299.59	291.92	296.79	296.22	296.29	298.44	296.83	294.75	292.55	295.11	298.7	297.2	295.4	295.81	293.56	292.82	296.09	295.83
303.58	303.12	303.84	302.87	304.49	300.83	298.83	300.59	301.06	301.08	301.52	303.78	304.3	302.46	301.33	306.03	302.86	304.2	303.56	307.27	301.4	303.79	304.02	303.98	304.71	302.2	303.09	303.77	303.14	304.86	303.14	302.79	304.29	304.96	302.35	303.82	302.85	304.51	303.98	303.15	304.56	303.1	305.06	301.92	306.1	302.89	302.23	305.38	306.44	300.37
301.48	302.91	304.81	303.53	301.67	303.52	304.82	301.55	305.81	305.93	302.78	307.78	303.39	307.02	305.35	303.89	305.79	303.01	300.64	305.28	301.23	300.58	303.19	301.98	307.45	297.62	302.23	306.37	303.19	303.77	306.6	301.46	304.28	306.39	302.81	301.88	305.84	304.08	304.44	302.8	303.59	301.22	303.25	301.18	305.75	302.24	304.94	302.08	306.67	304.93
302.21	301.85	299.62	305.79	304.41	299.77	304.28	304.6	306.45	300.91	302.82	307.01	303.17	302	304	303.04	302.62	304.22	307.98	304.56	305.74	305.11	304.05	303.15	304.56	303.56	302.71	304.69	303.26	305.29	300.79	304.12	303.45	304.29	301.04	303.45	304.4	303.51	308.42	302.32	301.82	303.41	303.39	301.57	301.65	304.18	302.81	304.07	305.14	301.89
311.4	311.9	314.47	311.57	314.34	313.63	314.32	313.32	312.73	314.08	316.26	313.86	315.45	311.86	312.47	311.53	310.81	313.76	314.32	312.15	314.8	312.06	313.69	315.49	311.56	313.93	311.85	313.13	315.55	316.96	310.79	314.01	311.51	315.22	313.61	313.59	311.59	311.61	315.95	315.2	315.55	314.97	314.1	312.94	313.11	309.72	313.15	309.2	313.76	311.96
308.87	306.64	308.14	306.29	306.98	307.58	307.38	308.63	307.18	309.54	307.39	306.58	307.92	306.63	309.18	307.83	309.01	307.82	305.22	307.33	308.88	307.55	308.79	309.05	308.79	309.13	306.69	309.56	306.27	307.45	305.04	310.16	306.09	308.13	308.45	308.92	307.26	307.21	306.45	310.18	305.42	308.17	305.4	306.22	307.95	307.27	304.53	309.43	306.59	306.25
312.95	304.29	311.24	307.39	310.21	310.22	309.07	309.66	307.53	308.28	309.73	306.43	309.08	310.66	311.23	309.86	306.82	305.58	310.73	306.24	308.14	307.29	310.64	305.56	312.08	308.32	308.92	308.57	308.67	310.62	310.24	306.32	307.64	309.96	307.64	306.99	305.69	309.07	306.33	305.89	309.53	308.58	311.08	306.77	309.93	307.33	310.77	309.74	310.84	310.23
325.71	326.68	327.88	329.92	324.04	327.61	328.68	330.09	330.35	329.05	327.87	324.82	327.53	328.49	326.01	327.25	328.38	327.67	330.51	328.77	326.02	327.74	327.06	328.95	325.66	329.59	326.94	323.66	328.83	327.89	327.22	330.44	325.83	326.45	329.32	328.09	324.69	330.72	327.38	324.62	326.86	329.32	327.63	331.05	327.48	327.98	327.18	331.17	329.3	328.49
301.01	302.61	306.62	297.34	303.01	302.19	305.51	299.82	303.13	305.1	303.56	301.08	304.57	301.25	305.48	305.16	304.39	303.6	302.56	299.82	305.99	306.7	307.55	304.64	304.1	303.22	307.15	303.02	304.32	305.39	305.01	306.66	308.72	301.36	305.76	305.33	303.62	306.85	306.12	305	304.72	306.73	303.47	303.41	306.02	303.19	309.14	307.54	304.06	302.64
313.26	313.73	316.11	314.67	314.77	309	312.31	313.56	313.73	315.66	310.59	314.59	311.79	314.47	310.22	310.11	309.5	315.31	313.95	313.02	313.1	309.93	316.19	316.33	314.86	312.35	313.81	311.61	314.3	313.83	311.26	314.59	309.67	311.68	312.69	313.93	311.48	314.73	312.79	313.66	315.21	315.08	314.21	311.46	314.51	312.56	312.61	311.02	312.83	317.84
305.2	306.82	303.05	308.52	303.43	302.28	305.55	305.97	306.59	304.05	301.85	306.82	306.26	305.5	306.38	305.29	301.17	305.32	306.35	304.54	309.05	308.28	304.05	304	303.9	304.76	303.5	308.12	307.48	304.36	306.24	307.23	308.96	303.24	304.79	304.66	305.66	303.9	303.07	303.8	305.92	306.28	304.04	306.51	303.69	301.78	303.21	306.78	305.11	304.53
311.09	314.15	313.5	317.45	312.41	312.57	312.33	313.09	313.38	312.29	313.75	315.27	313.26	312.38	315.61	312.68	311.08	314.86	312.76	315.2	313.39	314.71	310.72	311.68	315.78	314.18	311.7	314.28	314.36	311.34	314.83	313.72	313.95	309.97	314.12	316.16	312.54	316.47	313.86	315.04	311.46	313.09	315.03	310.87	313.12	312.97	309.83	315.5	316.67	310.45
309.3	306.38	312.86	311.57	311.77	308.3	310.2	312.54	309.17	309.58	309.71	310.92	311.58	306.27	311.58	311.68	312.44	308.74	309.75	309.79	309.12	306.88	315.01	307.53	307.44	310.48	310.32	311.08	307.84	309.49	309.01	313.54	313.12	308.88	310.98	311.02	313.13	309.17	314.04	309.4	308.38	308.67	311.17	304.72	311.01	309.98	309.25	312.57	311.78	312.85
312.23	315.06	310.36	312.55	308.56	309.05	311.41	310.76	315.31	315.85	311.94	308.43	315.3	310.7	310.69	305.89	308.87	312.88	309.75	315.77	312.29	311.65	313.93	312.79	310.61	310.53	312	316.88	309.91	313.28	309.48	310.67	311.45	314.04	311.05	313.02	310.18	308.74	311.27	311.25	312.78	311.41	313.22	315.29	309.66	312.65	310.33	311.81	314.57	309.74
316.57	316.33	316.14	315.16	313.48	314.34	319.27	311.58	314.46	317.21	313.27	316.51	314.42	317.77	316.81	314.89	315.27	315.07	315.77	312.04	314.99	315.57	313.99	315.69	314.97	314.55	313.15	316.41	317.6	314.77	314.55	314.76	314.42	315.98	311.95	316.37	314.93	315.78	314.9	317.89	316.2	315.97	314.97	312.82	318.77	315.52	315.04	311.28	316.73	314.24
313.04	311.21	310.3	318.01	312.74	316.45	316.2	311.97	313.13	315.17	312.24	313.56	309.92	313.5	315.8	317.05	312.95	315.88	315.02	311.96	313.56	316.88	315.48	313.94	312.81	313.04	311.21	312.59	314.27	313.72	314.15	308.16	312.64	312.94	313.02	312.38	316.92	314.62	316.3	317.41	313.63	311.39	311.82	309.72	312.93	314.92	310.83	313.63	310.63	315.13
299.86	302.2	302.27	299.32	305.37	299.78	299.35	299.58	303.82	302.02	304.84	303.75	304.46	302.56	302.14	302.8	303.07	305.64	301.71	304.21	303.59	304.93	304.06	305.28	300.79	299.7	305.99	304.58	300.88	303.14	304.13	303.65	301.96	304.09	301.25	302.47	302.5	303.17	304.41	303.23	302.92	302.27	302.2	304.58	303	301.53	301.99	301.93	304.01	302.34
311.94	314.56	310.95	311.89	311.76	312.01	312.14	311.52	311.56	312.28	312.62	314.24	310.76	311.28	312.35	313.38	311.93	313.48	312.91	311.61	311.19	311.43	310.41	313.89	314.08	311.78	313.92	315.76	309.64	311.15	312.55	314.47	315.86	312.95	311.51	307.36	310.32	315.2	310.89	312.96	313.78	311.27	311.99	312.74	309.37	311.11	311.28	312.09	311.23	313.95
304.91	305.32	304.18	303.46	307.39	303.71	304.4	299.42	305.96	303.65	303.18	304.72	303.52	308.9	301.18	308.99	303.38	305.99	302.51	299.93	302.44	304.93	303.39	305.07	302.53	303.47	305.02	304.64	306.48	306.3	302.25	308.48	302.79	304.94	305.84	299.73	301.86	298.82	306.06	305.6	306.56	301.59	305.04	307.41	302	304.52	306.09	303.33	304.7	301.2
297.22	295.17	298.49	298.34	293.85	297.03	294.75	299.57	300.19	302.15	297.32	297.21	297.86	299.94	297.45	295.54	298.67	297.67	298.15	299.25	297.8	298.17	296.48	295.17	300.91	302.1	295.88	294.33	296.47	295.75	298.2	295.74	297.77	295.16	300.31	294.63	297.96	294.23	299.37	298.32	294.91	301.82	297.86	295.97	298.53	297.59	298.01	295.35	297.94	298.7
316.94	322.67	319.02	316.6	316.05	316.63	318.51	319.88	318.77	314.49	312.71	316.58	319.46	317.89	318.12	315.1	314.93	319.34	318.32	315.88	316.57	319.04	319.24	318.83	314.71	321.37	317.74	319.63	317.88	316.36	321.68	318.84	316.48	315.2	318.17	318.21	316.68	320.16	318.48	319.22	316.53	317.07	316.2	317.25	317.3	315.32	315.22	318.09	318.3	317.02
301.15	303.63	300.75	303.49	305.63	305	304.16	304.31	299.63	303.77	302.77	302.56	303.78	302.11	304.94	304.38	301.78	303.47	300.64	305.51	300.71	302.6	305.17	303.95	299.94	302.08	303.46	302.96	304.95	298.69	306.44	301.29	301.65	305.88	308.86	301.69	304.96	300.96	303.4	303.62	299.29	306.54	305.17	307.03	302.1	303.44	305.18	300.34	301.86	299.17
311.96	312.52	315.2	313.59	311.75	312.83	315.1	312.24	310.81	311.73	314.91	313.72	314.53	310.68	309.44	314.06	315.25	315.07	308.65	314.38	309.65	312.62	313.17	313.7	313.41	312.14	313.95	313.34	311.2	311.71	313.97	310.5	311.36	318.98	311.8	313.73	315.81	312.57	312.62	314.3	313.34	313.18	315.06	312.87	312.78	313.73	315.06	313.79	311.94	314.57
312.78	310.99	309.4	313.3	310.03	312.69	310.02	315.82	311.79	308.22	309.59	309.67	312.7	313.5	310.47	311.96	311.19	311.32	310.61	314.45	312.29	307.53	310.17	307.95	310.39	310.69	309.81	308.47	312.92	314.52	310.54	312.46	313.75	308.69	313.5	312.77	312.08	311.19	312.14	310.7	311.06	308.99	316.77	312.48	308.83	311.45	313.52	307.87	314.43	310.9
300.79	303.35	303.28	303.37	306.27	302.55	304.16	303.91	301	301.67	308.56	303.97	304.6	302.98	300.33	302.15	305.49	304.92	305.39	303.78	305.62	303.06	303.97	302.78	303.68	301.38	305.28	304.54	305.83	302.73	300.84	303	305.04	304.68	306.77	303.8	301.54	307.84	304.12	304.41	309.5	304.91	303.72	302.17	303.43	303.73	303	299.52	300.7	299.52
300.88	302.87	303.77	306.84	301.81	302.31	303.65	304.23	304.95	304.32	304.66	305.63	303.84	301.43	302.68	306.51	304.94	300.43	304.98	301.01	302.94	302.87	307.63	304.15	304.48	305.47	303.03	303.26	306.02	308.26	303.33	306.36	306.57	307.2	307.51	307.1	304.76	303.66	303.97	304.73	304.52	307.61	306.26	304.51	306.7	302.64	300.57	304.42	305.76	301.83
302.08	300.33	298.98	301.69	300.51	305.12	302.53	300.83	298.7	301.43	302.01	302.56	302.56	296.55	300.7	302.94	296.98	301.6	300.37	300.7	301.11	297.99	303.63	301.85	302.19	301.33	302.29	300.13	302.28	303.96	305.22	297.25	298.87	299.62	303.11	301.64	299.37	297.2	301.55	302.71	302.2	301.56	299.4	299.49	301.09	298.8	302.45	299.78	301.15	299.76
325.83	326.46	330.47	330.06	328.87	328.48	330.35	329.76	331.35	328.73	326.46	327.01	324.89	327.94	327.62	325.1	325.54	327.96	328.01	325.22	326.89	329.01	325.36	328.24	328.86	329.42	328.86	329.16	326.04	326.58	329.05	327.95	328.11	330.18	326.7	326.7	325.39	329.35	328.65	326.54	326.95	331.44	325.11	327.15	330.5	327.85	326.84	325.17	330.52	328.9
299.77	296.97	294.45	299.98	296.72	296.17	296.3	296.81	296.57	297.4	300.75	297.04	299.51	299.63	294.72	295.07	295.66	295.99	296.24	298.97	298.5	297.64	301.76	295.98	297.39	295.41	294.21	300.15	295.58	297.24	296.02	298.07	295.06	292.68	293.85	296.68	297.76	297.44	297.18	300.74	298.99	295.67	293.41	300.4	298.65	298.02	297.73	297.65	298.26	298.44
309.98	310.38	309.95	313.19	309.88	309.06	312.25	310.28	309.58	309.53	307.91	310.66	309.85	309.78	308.74	310.22	313.81	307.38	311.48	309.43	308.1	309.48	308.62	310.69	310.9	312.26	310.76	312.24	310.7	310.22	311.71	308.9	309.64	311.4	311.45	305.72	309.32	307.56	308.95	307.8	309.94	311.35	312.6	311.58	313.83	313.08	309.71	311.7	314.74	311.03
303.73	301.9	302.21	307.82	304.8	303.64	305.41	307.64	305.58	305.83	303	306.56	304.97	307.77	306.7	304.35	305.93	307.09	305.7	305.92	305.25	308.48	307.59	307.38	305.56	301.91	305.33	308.07	305.08	305.31	304.96	306.62	307.36	306.1	305.77	306.92	304.8	304.46	308.13	305.4	307.71	307.77	304.38	305.77	306.76	304.39	304.99	305.01	308.63	309.92
306.68	303.62	301.89	306.05	302.3	307.13	303.08	304.19	302.61	303.22	303.4	306.79	303.08	306.71	304.44	300.64	305.02	307.29	303.36	303.75	306.03	309.11	306.5	302.74	302.94	299.97	306.48	307.4	305.95	305.2	303.6	307.02	304.96	303.74	303.64	307.73	307.25	305.66	305.35	307.04	303.47	302.6	303.77	301.33	304.92	302.97	304.18	302.13	302.94	307.41
301.46	298.65	304.34	303.64	299.78	298.23	301.5	302.19	300.6	298.86	302.72	300.47	301.46	301.2	299.92	302.55	299.97	302.94	300.62	300.9	299.53	298.85	302.22	303.82	301.96	297.67	301.15	298.63	303.19	301.21	303.27	299.81	303.8	304.57	302.7	298.39	299.62	304.45	300.12	304.35	301.3	298.34	298.53	302.15	302.56	299.78	298.19	302.59	303.29	302.67
314.27	313.7	316.73	318.64	317.3	313.01	310.28	313	315.46	316.96	312.53	318	314.03	317.61	314.61	316.07	316.32	314.25	314.56	315.12	313.74	314.86	312.24	314.5	315.09	313.24	312.98	312.71	313.8	317.58	316.69	313.8	312.74	313.21	314.54	313.61	315.19	313.68	317.8	314.97	316.91	316.33	317.51	312.4	317.64	317.1	313.05	315.31	318.55	316.9
308.15	303.02	305.22	305.81	309.07	309.97	308.02	307.07	306.76	304.22	305.67	308.27	306.74	304.84	308.45	305.59	306.37	307.63	303.71	305.82	303.37	303.87	308.07	304.26	308.09	304.09	302.92	306.56	303.85	303.31	304.46	302.39	304.03	303.37	303.68	307.08	307.33	303.25	308.58	305.15	308.15	307.53	302.8	306.67	306.32	304.62	302.41	302.25	303.5	305.33
301.71	300.43	302.41	299.74	297.89	303.88	301.2	300.57	301.7	301.27	300.07	300.63	300.49	298.91	302.68	303.45	299.75	300.38	299.48	299.38	300.12	304.03	303.23	299.38	299.26	303.52	304	303.04	299.66	302.26	299.96	301.8	301.96	300.36	302.87	300.72	300.44	299.9	297.26	299.74	302.09	304.16	299.07	304.02	302.39	301.62	300.51	303.1	301.46	301.27
297.16	291.54	291.16	295.07	291.25	296.55	295.7	296.38	293.05	294.33	294.64	295.37	296.68	289.84	293.2	291.73	295.65	294.07	297.73	292.64	292.58	290.29	295.21	292.78	293.38	299	290.74	290.39	290.97	295.82	291.85	292.89	294.82	291.19	291.29	293.45	295.27	294.57	291.58	294.61	296.04	293.73	297.85	293.14	293.75	289.76	292.65	294.26	296.27	297.2
314.07	309.47	314.45	315.28	313.69	310.5	313.18	314.04	314.07	314.56	315.66	310.18	315.87	316.28	313.06	314.41	312.94	315.65	309.99	311.53	312.6	315.58	315.9	313.23	312.75	314.78	313.73	315.27	314.6	312.46	311.98	312.3	315.02	315.92	315.64	311.98	314.57	313.28	313.54	313.6	313.89	313.46	314.56	313.71	312.47	314.75	314.34	313.3	314.9	315.4
305.01	308.24	307.5	303.36	307.13	303.69	305.38	305.5	308.01	306.65	307.1	303.01	308.63	303.77	304.7	304.41	302.9	306.56	303.4	306.37	304.11	306.69	306.81	306.09	306.01	307.72	303.55	305.15	307.34	302.41	306.47	305.98	303.23	306.05	307.61	304.56	303.7	304.74	304.57	306.96	305.46	304.56	309.18	306.6	304.57	306.06	308.18	307.54	305.64	302.12
313.5	312.25	315.23	315.2	314.85	316.33	316.09	310.52	314.84	317.97	313.71	313.66	314.48	314.23	314.51	313.88	316.06	313.87	312.15	316.39	314.16	314.07	313.51	316.69	313.22	313.52	315.98	312.14	312.65	314.43	319.6	315.25	316.01	316.06	313.6	317.05	314.91	314.76	316.92	314.1	311.08	315.56	314.99	313.7	314.03	310.94	316.89	315.2	314.47	316.17
320.26	318.97	317.84	316.99	319.19	319.1	319.21	317.89	317.45	316.52	323.13	314.73	320.07	319.17	320.18	317.26	317.45	315.59	316.53	318	318.89	315.65	319.41	316.78	318.65	318.33	317.21	319.06	319.86	317.83	319	321.04	319.91	322.45	318.69	320.2	318.7	317.78	316.92	314.3	318.57	317.16	319.45	318.26	318.33	317.8	319.92	318.62	318.74	320.24
306.3	304.16	307.3	306.04	304.72	299.19	304.22	305.49	303.7	303.55	303.97	302.79	299.77	303.3	303.73	302.91	305.62	303.8	305.04	302.8	302.76	303.12	304.4	304.17	302.15	302.72	305.62	304.37	300.9	304.53	302.84	302	307.37	303.33	300.72	306.47	300.07	302.26	302.52	305.52	301.07	303.02	302.12	305.56	301.45	303.24	298.74	305.01	298.89	304.57
298.51	301.72	300.88	301.71	300.67	299.39	301.45	299.9	302.12	301.42	301.85	301.45	298.32	300.82	299.87	300.71	303.36	298.04	300.13	301.84	303.95	304.58	303.77	300.06	298.99	300.17	298.73	302.42	302.07	300.33	300.44	301.51	295.74	299.76	302.08	299.17	300.84	303.32	299.92	298.6	302.52	303.14	303.59	297.73	301.79	297.47	301.56	302.71	297.6	302.88
315.43	314.31	316.32	317.71	321.75	318.53	322.12	318.67	319.96	322.16	317.68	317.71	316.39	320.7	318.67	315.87	320.19	319.3	319.92	317.05	318.92	317.74	318	321.87	320.19	317.4	319.04	315.57	314.84	321.18	316.36	320.23	321.22	315.89	318.13	318.12	323.99	317.04	315.91	318.58	316.46	320.39	321.27	318.84	317.19	320.14	316.18	319.59	318.16	319.88
296.46	292.51	294.41	294.87	295.49	295.48	292.77	294.2	294.99	297.21	294.69	295.12	297.62	295.86	297.01	293.93	295.08	288.41	295.87	297.87	297.36	296.93	295.6	290.05	295.41	294.04	295.62	298.28	295.89	296.11	296.64	295.4	298	292.91	294.07	291.73	298.74	295.03	292.18	292.86	297.14	292.4	296.88	294.91	292.22	294.3	293.26	294.22	295.37	293.48
325.71	329.18	330.2	331.09	329.82	328.13	324.48	328.67	327.14	327.27	328.85	330.28	329.06	325.72	328.97	327.28	328.84	328.44	330.94	326.91	328.73	327.68	327.11	327.09	326.23	326.05	325.18	330.49	324.94	329.36	324.93	324.67	328.34	325.82	325.51	328.14	329.36	327.13	325.95	325.92	329.91	324.2	324.74	329.8	327.45	324.6	326.84	329.08	327.22	328.79
303.16	302.39	300.73	303.44	299.48	300.3	302.45	301.83	304.12	301.46	303.3	299.74	301.74	304.73	305.36	302.95	299.79	305.46	301.03	308.44	303.71	302.14	304.67	299.37	303.74	304.34	303.75	301.96	299.8	305.11	302.75	304.11	302.13	304.8	301.82	299.85	304.74	303.45	300.7	300.74	304.76	302.31	302.64	303.41	304.08	303.53	303.92	302.02	300.88	302.7
296.86	292.21	297.23	294.94	294.72	292.84	291.99	290.36	294.64	295.16	296.68	291.74	296.32	294.37	294.39	294.85	293.96	293.04	293.98	295.02	293.86	290.07	295.37	294.93	293.71	292.17	296.16	297.15	293.84	292.97	295.86	291.71	296.45	293.8	293.77	295.24	293.75	293.16	295.92	292.62	293.39	295.33	296.77	291.11	291.42	290.61	291.73	294.84	295.64	295.96
303.92	307.79	306.61	308.74	305.51	307.39	303.62	306.91	306.76	307.29	308.37	304.59	306.02	307.09	306.69	307.49	305.14	305.63	308.49	305.66	304.49	305.7	307.02	311.62	307.99	305.94	308.11	309.67	309.53	306.36	306.65	305.48	308.76	309.3	309.45	306.15	306.08	309.64	306.97	307.13	304.16	309.08	307.01	304.75	307.35	308.46	309.69	307.48	311.47	307.04
330.4	329.07	327.53	325.98	326.71	327.95	327.05	329.69	324.89	328.36	330.49	327.11	326.65	328.03	326.78	330.3	329.45	328.82	330.29	328.23	327.89	328.99	328.13	328.65	330.26	328.77	330.18	329.25	329.08	326.79	326	327.99	327.31	329.17	326.07	326.81	328.09	327.9	327.52	324.9	327.97	329.28	326.32	328	330.07	324.67	329.84	328.87	324.78	325.47
314.83	312.82	309.39	308.99	311.31	315.63	316.81	311.7	314.45	315.42	314.45	313.58	311.7	311.49	311.21	310.69	310.24	312.83	315.67	316.75	311.67	312.4	314.11	312.44	311.55	309.35	313.75	313.93	309.24	312.69	315.08	314.76	313.55	311.78	313.78	313.26	311.39	313.69	311.07	313.8	311.42	309.05	310.34	313.88	312.61	312.08	312.23	311.31	313.71	314.03
317.6	321.12	318.56	317.83	319.41	320.02	316.89	317.99	319.14	316.83	315.94	319.49	320.93	318.89	317.6	321	311.57	316.96	318.01	317.32	317.19	317.3	321.03	321.24	318.64	319.7	320.63	316.97	319.2	322.91	317.12	319.64	320.02	316.52	317.65	322.2	318.63	314.93	320.92	316.21	319	315.52	316.14	318.96	318.62	318.19	318.41	317.27	318.69	318.79
331.18	329.52	324.18	329.33	328.66	326.5	329.33	327.6	328.63	329	327.32	326.56	328.14	327.05	332.16	330.93	326.98	325.33	328.84	322.91	325.97	327.79	326.73	328.5	325.17	328.13	328.43	328.62	326.88	327.67	327.25	328.04	326.57	328.65	330.44	329.79	326.81	324.87	328.08	327.33	328.05	329.43	332.87	326.63	328.3	324.78	324.36	326.25	328.08	329.18
303.89	305.53	301.94	300.81	298.28	300.38	303.84	303.41	297.54	299.34	302.12	301.59	301.02	298.5	299.56	296.3	299.05	304.73	299.55	301.33	299.83	299.84	297.33	302.06	299.09	300.66	304.23	295.99	300	300.86	300.23	298.96	298.68	300.75	296.72	300.15	301.29	298.27	303.17	301.99	299.82	300.82	296.83	297.47	302.43	296.91	302.16	305.28	299.09	300.86
301.98	305.36	307.6	303.45	303.14	303.73	304.91	310.41	305.61	305.96	305.58	307.55	304.25	305.53	306.05	305.23	304.97	303.79	304.94	305.44	304.49	305.21	306.33	303.86	303.97	309.61	303.48	303.68	304	306.39	306.13	305.77	309.52	303.26	304.85	310.54	306.24	301.05	305.33	308.35	302.52	302.72	305.75	303.09	304.61	300.55	308.46	304.7	305.39	307.11
297.56	303.27	300.42	300.44	297.98	302.54	302.25	298.93	302.47	304.56	302.65	303.58	302.23	304.08	298.79	300.55	303.03	300.29	300.06	298.77	301.67	302.04	301.43	300.75	300.93	299.15	298.64	302.72	300.65	304.53	301.85	304.8	301.42	300.18	304.45	302.39	297.7	297.78	298.86	303.23	301.58	298.29	300.98	299.6	297.02	301.26	303.7	300.19	299.1	300.74
303.19	299.9	302.47	300.93	302.58	298.95	300.41	300.59	301.75	299.84	303.2	299.48	300.39	299.09	296.86	302.57	298.59	301.03	301.14	298.96	299.96	300.66	297.67	301.23	302.42	298.69	301.36	298.37	304.15	306.06	301.37	300.39	301.06	298.51	303.33	298.79	298.82	300.62	303.01	305.81	301.63	300.75	302.14	299.69	299.24	302.58	304.83	299.8	300.15	302.14
314.57	311.18	308.83	310.98	310.89	311.7	312.38	311.48	308.62	309.19	309.34	311.78	308.95	309.03	310.85	311.41	311.28	312.67	311.71	307.8	307.88	310.36	311.68	307.8	310.56	315.01	308.83	311.65	313.19	312.29	307.73	312.69	314.22	311.02	309.83	309.71	310.09	310.53	310.9	310.39	311.13	312.87	314.15	312.52	311.36	312.54	311.83	310.66	313.32	307.07
304.82	304.89	303.07	308.16	305.18	304.81	305.03	305.18	306.44	304.82	307.67	302.21	303.77	302.49	305.7	302.02	305.39	303.42	304.46	304.97	303.93	305.39	303.6	305.66	304.35	305.11	305.6	301.29	301.54	302.97	301.12	304.02	301.22	303.37	304.42	299.49	302.14	306.15	302.95	303.42	304.93	304.86	303.1	305.41	304.39	303.97	305.01	305.55	305.21	304.57
307.23	307.74	306.35	306.66	307.2	305.59	305.24	309.3	304.63	307.64	307.5	306.28	306.96	305.21	307.11	307.72	313.34	307.57	309.4	307.16	305.74	304.9	307.45	305.28	305.97	307.34	306.4	307.18	307.36	306.78	307.03	307.44	306.9	308.62	309.79	305.98	304.69	308.28	307.64	304.63	307.96	306.41	304.38	307.5	306.61	306.74	308.73	305.48	308.62	308.66
298.24	300.11	304.11	298.82	298.88	298.54	299.64	300.52	302.31	300.92	296.4	301.05	297.46	300.49	296.83	298.01	301.29	300.76	305.09	297.58	296.96	300.18	298.28	297.54	296.25	301.44	296.76	296.88	301.14	298.98	300.94	301.08	300.58	298.98	299.14	301.37	300.04	302.11	300.18	297.24	299.19	297.89	303.09	302.56	299.83	297.5	303.65	295.76	299.86	300.66
291.2	291.85	294.22	294.51	293.64	299.47	294.89	294.2	294.79	295.9	295.86	295.46	293.77	297.22	292.59	292.26	291.32	292.51	296.77	294.26	295.9	292.83	296.56	295.65	298.25	292.44	295.3	294.67	292.86	296.88	296.5	293.92	293.85	294.6	297.11	292.22	293.46	296.44	293.37	294.3	294.43	294.91	295.52	297.03	293.9	294.39	291.83	296.51	291.46	297.77
313.76	308.79	317.7	312.83	314.47	316.28	313.32	315.22	312.99	312.43	314.28	311.62	312.46	309.07	313.2	308.67	314.21	307.89	313.71	312.99	314.55	311.14	316.08	313.45	312.17	308.49	312.87	313.66	311.16	313.28	312.99	310.19	313.71	311.04	311.37	313.3	316.31	309.57	312.77	312.08	314.2	312.77	310.69	312.77	312.94	310.62	312.16	311.3	314.35	310.67
331.86	329.27	325.59	332.13	327.09	325.82	328.71	327.66	328.84	330.73	324.83	328.78	329.35	327.65	332.36	325.5	327.16	329.06	328.16	328.14	330.23	327.23	328.75	329.36	329.18	327.2	332.54	324.4	328.19	330.52	329.44	328.17	326.85	331.5	329.58	325.31	327.74	335.2	327.26	328.56	330.73	331.19	325.52	329.23	330.22	329.4	330.14	330.35	328.84	329.95
319.94	315.87	317.37	317.62	318.2	316.23	318.59	317.88	314.24	317.19	315.12	317.67	316.29	318.54	316.57	319.79	314.18	317.69	315.96	317.23	318.55	318.89	316.86	315.33	318.77	316.47	316.4	315.36	319.55	318.81	317.52	316.48	319.17	317.36	315.26	317.43	314.87	320.63	318.98	319.4	320.15	318.17	317.22	316.61	320.52	318.7	318.57	317.18	317.58	317.94
297.8	293.53	294.9	296.82	292.96	299.05	294.9	292.35	293.54	298.37	292.81	297.46	292.28	288.81	293.69	294.98	292.35	294.08	293.03	296.13	293.67	296.71	296.69	296.21	294.02	298.54	292.79	295.8	292.77	294.98	293.12	295.33	297.34	298.92	296.85	292.76	297.11	293.72	296.53	295.99	294.69	293.91	293.17	295.01	296.91	290.57	295.01	293.69	293.76	294.27
323.31	319.36	319.85	317.81	320.81	320	319.14	319.13	318.74	315.18	322.24	318.26	321.84	318.52	323.36	320.43	322.4	317.52	318.82	317.1	318.19	320.14	317.83	320.19	320.54	319.68	317.32	320.45	318.58	316.6	318.24	318.83	319.46	319.33	317.94	316.02	315.79	319.04	321.08	320.22	321.46	319.83	319.88	318.45	320.09	320.18	320	322.22	321.21	319.53
309.39	308.47	309.9	305.42	308.61	308.72	311.37	312.47	307.42	305.09	308.77	308.36	306.17	308.78	307.76	309.23	306.52	312.64	311.06	305.06	307.45	307	305.14	311.66	307.15	308.62	309.3	308.42	309.13	306.72	303.56	306.44	312.14	305.86	310.05	308.5	308.82	308.38	313.35	308.93	308.4	307.28	313.04	307.15	308.84	311.39	310.02	312.06	310.72	305.47
306.75	303.6	308.67	304.45	304.69	304.34	304.33	305.6	308.86	303.44	305.8	309.23	307.66	303.53	307.38	305.28	306.94	304	309.01	303.66	309	309.03	304.65	307.03	307.11	305.09	306.25	305.94	309.95	305.09	310.9	306.57	303.56	306.19	309.3	302.53	305.06	308.87	310.16	308.08	306.33	304.23	307.53	305.92	308.41	304.35	304.13	304.9	308.5	303.46
313.47	316.05	315.56	313.67	311.78	315.12	312.61	314.61	314.41	313.52	314.14	313.87	313.11	320.32	312.72	312.85	311.73	310.68	312.79	314.25	312.63	313.83	312.81	316.92	312.81	312.83	313.85	309.9	313.28	314.6	313.82	314.25	316.29	315.06	314.85	312.87	311.55	310.38	313.67	312.34	312.94	317.27	310.58	310.9	311.4	311.78	314.18	310.26	312.49	318.48
304.45	304.45	301.43	307.37	303.39	307.58	302.41	306.6	303.18	304.23	304.57	304.36	307.87	304.89	301.99	302.85	303.45	302.95	298.07	305.22	308.38	306.35	302.92	306.34	303.85	301.78	303.76	304.24	303.88	301.93	306.79	305.27	306.04	304.53	302.12	304.79	304.47	306.57	304.51	303.67	305.19	303.63	305.62	302.46	305.65	306.55	308.03	305.89	302.89	305.37
303.2	303.75	302.65	304.57	304.93	303.06	302.37	303.01	303.22	304.83	305.67	308.98	307.21	305.59	303.34	306.03	305.8	308.37	302.7	307.79	302.37	305.51	304.72	304.01	306.29	306.4	306.71	306.89	306.42	304.2	302.08	304.96	307.28	306.2	305.12	305.89	305.81	306.79	302.16	303.63	305.98	303.86	303.53	305.08	300.79	303.35	307.58	307.26	306.27	307.66
321.15	319.09	320.23	320.67	317.36	316.68	316.71	318.61	319.14	315.19	319.13	316.38	316.98	316	318.32	317.24	313.96	317.91	319.47	319.35	318.01	320.45	315.72	318.02	318.28	318.35	318.47	317.91	318.23	317.49	320.01	315.82	320.33	318.82	316.89	318.76	318.43	320.15	317.17	319.27	315.51	319.56	318.26	318.34	319.8	319.46	319.8	315.8	317	319.64
301.06	296.86	300.61	302.99	302.59	298.71	299.95	303.22	301.9	296.99	297.34	300.13	300.47	298.72	301.52	301.24	300.03	302.11	303.21	299	298.35	298.66	301.6	301.68	296.24	297.67	297.26	299.38	299.48	300.54	301.83	301.61	300.59	301.26	301.82	302.27	299.28	297.07	299.72	300.12	298.3	298.73	300.65	299.65	301.02	298.83	300.17	299.38	301.14	299.43
305.78	304.32	303.53	306.57	304.51	306.83	303.23	304.05	303.88	302.82	303.05	308.49	304.26	304.63	307.92	307.55	304.68	306.96	304.85	307.81	304.92	305.92	303.17	305.05	307.15	303.53	302.3	306.75	301.79	301.98	303.46	304.96	301.32	302.26	302.37	303.68	303.91	305.47	304.01	302.83	304.47	306.74	305.36	303.14	303.69	306.38	304.9	303.35	306.07	306.05
300.04	301.98	297.58	297.72	304.21	305.65	299.82	306.65	303.87	302.06	298.53	306.96	306.73	298.37	302.96	302.22	299.44	301.53	299.98	303.5	301.04	304.38	303.85	298.48	304.81	305.88	304.99	300.3	301.51	301.01	303.75	303.32	306.08	301.12	305.19	301.54	302.18	305.07	305.08	299.62	303.05	302.96	304.09	301.35	299.91	305.38	302.77	299.7	302.16	306.42
312.95	315.53	314.62	314.55	315.26	314.16	316.38	314.94	314.5	315.41	314.01	314.28	313.17	314.17	315.85	312.95	317.56	311.21	313.63	316.05	310.13	313.04	316.33	312.85	315.32	309.54	311.69	312.86	316.63	317.12	314.75	315.42	313.89	316.22	313.24	318.31	311.7	313.24	313.61	315.94	314.03	310.67	314.83	314.4	315.65	312.84	315.58	311.06	314.14	313.59
303.05	303.95	303.9	303.79	304.62	305.61	304.64	307.59	308.95	303.58	306.15	301.14	303.05	304.67	304.21	306.36	305.53	303.41	303.66	302.7	302.25	301.27	303.48	300.31	304.94	300.71	304.8	307.64	304.62	305.2	305.4	304.56	306.15	301.3	307.04	306.12	302.93	304.47	303.04	306.55	308.53	306.29	304.6	306.59	307.3	305.14	305.88	308.77	303.57	304.48
304.99	306.34	311.2	311.42	309.2	309.82	310.75	309.15	308.33	310.85	310.81	308.45	306.78	309.56	310.6	310.26	310.46	310.04	310.55	309.84	310.86	308.37	309.2	312.16	309.98	312.07	309.25	311.37	310.89	310.43	308.36	312.35	309.13	312.34	306.84	305.12	312.06	310.5	307.24	312.23	309.66	309.39	308.19	307.21	307.18	309.25	309.56	308.14	307.49	311.7
311.69	312.74	315.19	314.12	308.64	311.42	315.33	311.59	311.68	314.88	314.64	313.47	314.65	314.44	309.51	313.5	312.18	314.14	317.53	313.29	315.84	314.57	311.66	315.25	318.94	316.59	312.43	311.67	314.79	314.62	312.73	313.15	312.45	313.85	313.3	311.28	317.42	316.94	313.35	315.81	312.44	315.96	314.91	319.29	312.15	313.19	313.78	313.54	314.46	308.72
316.17	313.97	314.09	314.45	318.4	313.86	314.66	313.85	313.23	311.1	311.35	316.03	314.13	311.73	312.78	317.44	314.97	315.64	316.32	312.81	316.12	315.82	315.35	317.11	315.83	316.1	312.62	313.04	316	314.31	317.02	314.23	315.22	313.21	314.39	315.41	313.68	316.09	315.78	318.43	316.51	317.15	314	318.52	314.16	317.72	312.77	313.45	315.28	317.28
307.69	306.51	306.46	306.62	305.61	306.81	302.14	306.51	303.91	306.61	303.51	307.01	306.64	308.19	308.68	305.05	306.09	302.89	303.82	306.56	305.94	303.52	307.44	304.71	306.34	307.3	305.14	304.05	308.23	306.69	303.69	307.64	308.71	305.63	305.76	304.83	305.05	308.5	302.93	304.24	305.52	309.08	309.63	305.63	309.77	306.95	304.02	307.93	308.39	306.8
310.26	314.81	312.34	311.38	316.47	311.36	313.61	312.68	311.93	310.78	315.14	312.36	314.71	314.19	312.48	315.99	309.74	311.19	311.85	313.92	313.33	313.66	310.87	317.25	310.66	312.98	311	312.77	308.7	313.56	313.02	311.13	313.01	311.34	312.98	312.48	311.6	309.82	317.61	312.99	310.06	312.8	319.04	310.3	308.99	313.57	314.66	312.98	313.04	312.02
294.27	290.76	296.25	297.46	293.71	291.19	292.92	295.86	293.41	299.45	291.12	294.81	295.9	296.28	297.3	295.58	298.38	296.8	295.1	290.89	293.39	289.89	293.62	293.43	296.11	298.58	298.05	296.25	296.8	295.95	294.75	297.08	292.86	294.07	292.94	294.16	295.18	295.76	298.29	295.74	295.52	295.9	295.14	292.53	296.03	294.49	294.53	297.04	294.74	296.36
316.58	313.81	311.64	314.56	314.44	314.65	313.17	314.35	312.16	310.96	315.33	314.34	317.37	311.33	317.65	310.76	314.15	315.65	313.86	316.21	314.61	308.5	314.85	312.61	313.63	315.31	315.97	313.86	312.97	315.34	312.66	312.43	311.22	313.47	312.79	310.73	311.33	312.45	312.8	315.12	315.45	314.59	313.32	316	316.23	314.14	316.63	309.81	314.36	314.39
299.96	304.08	304.5	305.89	303.88	306.98	299.96	303.71	304.52	306.26	306.44	302.83	302.21	299.8	300.81	300.23	302.7	307.26	301.47	304.72	302.45	300.95	302.42	302.93	305.83	303.8	303.01	301.98	301.84	304.85	306.88	304.84	301.21	299.37	306.64	300.5	301.83	299.56	300.51	304.95	304.02	303.42	303.37	304.38	301.84	303.47	301.14	306.18	304.7	303.62
306.73	299.22	302.11	301.16	299.97	299.29	304.19	300.08	304.95	301.32	299.79	299.21	302.94	302.78	300.75	301.58	303.06	304.27	303.69	297.86	304.77	304.76	302.42	304.78	305.14	298.51	305.68	302.27	303.93	303.21	303.92	302.48	301.39	302.71	302.2	302.28	300.87	302.05	299.85	301.67	303.76	298.52	302.71	302.35	299.48	302.04	300.3	300	302.78	305.43
316.85	321.5	322.97	317.39	321.3	319.26	319.46	316.49	319.52	318.93	319.42	322.11	320.39	318.17	322.57	318.02	317.71	319.6	319.61	317.33	316.7	318.36	317.82	320.1	323.18	319.2	317.81	319.9	318.93	317.37	319.07	318.59	315.83	318.58	317.22	317.45	323.42	319.05	321.05	320.34	319.51	320.19	319.13	319.64	319.26	319.02	317.55	319.09	322.33	316.4
313.02	311.97	310.8	313.55	311.84	313.61	310.82	309.93	314.6	313.3	312.77	311.51	313.73	315.01	309	313.84	310.22	314.03	313.31	310.28	310.02	313.59	309.57	314.4	312.59	312.53	314.82	311.59	313.02	313.77	314.97	313.4	315.09	311.68	312.14	310.12	309.94	315.27	310.97	313	309.69	309.51	315.19	314.89	312.19	309.76	312.49	311.66	309.49	313.46
312.32	314.49	313.07	314.56	313.96	314.28	315.18	313.94	316.45	314.09	313.54	317.62	316.68	318	314.24	314.64	314.23	319.34	314.31	315.27	315.31	315.02	315.65	314.46	318.19	316.77	316.18	317.75	316.96	318.5	317.05	314.33	316.99	311.76	315.84	313.66	315.44	319.48	317.23	314.22	318.01	314.22	315.05	318.13	318.05	317.71	316.39	317.8	315.08	315.05
318.43	316.96	315.58	314.65	316.82	319.78	320.3	314.1	317.13	316.45	317.99	313.17	317.01	315.71	319.43	316.58	314.78	314.17	316.27	317.27	316.92	318.55	317.71	317.04	318.57	321.42	317.6	316.26	315.4	319.83	314.16	316.99	318.68	318.51	318.29	318.98	315.1	317.85	321.91	315.47	315.87	314.49	319.77	321.68	315.39	319.68	317.84	317.81	316.97	318.16
296.1	298.98	300.06	296.91	301.07	294.59	297.81	296.18	297.09	297.78	297.32	299.63	299.48	298.15	291.9	295.94	299.92	294.26	294.12	299.02	297.23	298.63	295.67	293	300.49	295.95	294.81	298.94	297.45	301.48	296.46	297.89	298.08	298.38	295.22	296.7	297.91	293.74	297.48	296.52	297.53	295.33	297.98	296.52	294.38	294.83	295.55	298.94	297.11	295.11
299.82	300.83	305.16	302.65	303.31	300.6	299.21	301.58	303.95	301.4	304.9	299.13	301.86	301.29	301.16	302.07	303.8	301.95	301.74	302.78	301.44	302.27	301.79	302.97	302.61	302.03	300.51	303.44	304.39	302.74	305.82	303.95	302.86	300.96	303.45	305.71	298.95	302.92	301.95	301.1	305.47	299.22	300.87	303.44	303.78	302.71	303.82	300.96	300.49	304.22
312.88	313.39	313.5	311.56	314.83	312.12	311.23	311.08	313	312.39	314.49	311.03	309.56	312.05	311.34	312.78	311.73	312.09	313.6	313.38	313.97	314.5	310.81	312.41	310.72	315.35	314.71	312.73	313.61	315.1	310.54	317.24	312.8	311.87	312.9	314.06	312.03	312.26	312.13	315.4	312.6	313.57	308.89	312.77	312.76	312.06	309.71	316	314.43	312.66
303.35	307.02	303.24	307.19	301.78	311.3	305.53	304.73	303.65	308.75	301.54	305.23	304.76	302.19	305.49	309.02	304.93	305.61	306.48	304.34	304.51	306.07	304.8	304.97	306.83	307.79	305.9	305.3	305.97	304.63	302.58	304.1	305.44	305.65	305.73	302.82	306.79	304	305.99	304.4	307.24	306.87	307.42	301.59	303.57	301.28	304.75	307.14	303.68	306.83
312.04	313.15	313.67	314.17	314.43	315.29	315.28	313.09	309.56	312.45	313.09	313.32	309.25	313.36	313.19	310.84	312.63	311.83	310.54	312.15	314.06	313.72	309.98	312.07	314.15	312.56	313.04	314.35	314.75	311.98	311.01	312.41	313.36	315.92	312.77	310.53	314.37	309.41	316.18	317.06	313.53	316.02	315.44	314.86	313.19	312.12	313.58	312.4	312.98	311.59
303.1	301.44	303.3	305.99	302.41	303.35	299.77	297.86	302.23	304.01	302.85	304.06	301.39	301.55	300.72	300.58	302.49	302.17	299.03	300.2	300.26	302.58	304.94	301.74	307.27	302.56	298.96	303.55	305.03	301.24	300.36	303.99	299.84	303.14	304.86	302.62	302.96	305.95	300.59	303.55	300.27	301.88	302.57	303.6	302.67	300.69	300.54	300.26	299.24	301.5
303.24	302.23	300.95	304.67	307.24	308.14	305.39	304.65	302.35	302.01	301.92	303.72	305.81	303.63	301.01	304.85	305.18	301.28	303.5	303.73	304.35	301.07	301.21	304.13	304.61	306.47	301.98	304.08	302.72	304.1	303.02	303.49	303.62	303.6	298.22	302.64	300.73	305.23	302.33	304.33	304.63	302.45	302.7	302.32	303.82	301.49	300.85	302.75	301.73	305.36
317.14	312.74	316.28	316.38	314.82	316.99	318.53	312.41	315.36	314.95	317.86	316.92	318.26	316.52	313.59	315.36	314.94	316.89	313.22	315.27	317.31	319.14	317.72	314.25	313.1	316.41	315.26	312.6	315.02	313.76	314.2	313.38	316.11	318.06	315.85	315.5	317.47	313.63	316.88	315.76	314.95	316.83	317.25	316.24	317.27	315.2	313.24	317.59	314.59	318.6
307.21	303.15	301	302.79	304.87	300.78	300.25	305.73	303.52	299.98	304.75	306.43	304.47	300.37	303.91	303.89	304.82	302.44	305.19	303.07	303.15	302.22	298.45	303.96	305.31	304.35	306.67	304.36	304.09	302.25	300.33	303.74	306.7	301.79	302.63	300.84	301.88	310.48	301.6	302.13	305	304.42	297.55	302.95	306.88	301.66	306.01	303.07	305.57	305.64
310.66	311.62	312.21	312.26	310.24	314.14	310.01	309.34	310.74	313.01	312.99	314.06	311.7	310.13	312.7	310.55	312.96	308.7	312.67	310.55	309.71	312.02	307.38	309.07	309.64	312.91	312.63	317.49	313.08	312.59	311.25	307.89	314.3	313.33	312.79	308.99	310.42	310.38	314.4	313.14	313.61	312.28	312.88	310.26	309.35	312.92	309.62	310.63	311.53	312.76
304.13	304.42	306.22	301.36	304.98	305.48	304.77	303.43	302.77	308.67	305.8	305.43	301.51	304.11	305.95	308.12	305.47	302.54	303.08	306.41	308.33	299.67	305.11	307.14	306.55	303.16	308.39	305.45	305.32	304.29	306.1	303.51	304.17	300.92	306.71	304.45	307.04	305.53	307.68	304.57	304.71	303.24	303.41	301.14	306.9	304.94	303.4	302.04	309.21	307.17
315.69	320.61	323.74	316.29	320.29	320.07	318.17	320.39	316.22	319.21	318.27	321.73	320.45	318.47	322.97	317.14	319.89	319.49	322.07	319.24	316.55	317.17	320.61	317.21	321.5	317.3	316.46	316.25	318.97	321.34	320.92	317.76	319.89	317.61	316.77	316.98	321.88	316.59	315.64	319.54	317.58	319.65	318.84	320.82	317.73	318.79	320.81	317.09	322.48	317.33
326.19	323.8	323.87	324.86	322.12	327.06	323.62	324.15	323.95	327.44	324.98	325.36	323.3	327.64	325.05	326.37	326.57	325.97	326.72	325.78	321.94	327.03	324.15	323.67	327.25	322.01	320.9	324.53	323.42	327.53	323.6	325.12	324.51	320.8	325.36	323.62	323.92	325.73	324.55	322.16	325.52	322.13	324.75	322.75	322.69	324.33	325.53	324.47	323.7	325.29
317.59	318.05	314.52	315.06	316.86	317.6	314.21	317.94	317.17	319.36	316.66	316.76	318.21	316.59	318.59	317.39	319.17	319.67	319.6	316.56	317.99	316.36	315.37	314.37	316.14	322	319.5	316.97	314.01	320.41	314.18	315.23	313.02	318.04	315.07	319	317.08	313.9	316.1	318.73	315.35	315.1	316.09	318.01	316.93	317.77	321.19	315.93	317.44	316.35
305.19	305.73	304.2	305.99	302.18	304.53	308.8	304.87	308.05	308.85	304.54	306.15	307.91	304.29	310.16	304.67	309.8	305.25	304.73	306.62	310.11	302.95	309.02	304	307.5	308.49	305.04	307.42	307.73	305.97	306.13	306.07	309.91	307.52	306.64	303.98	302.61	305.62	305.17	307.23	302.03	303.99	303.59	307.65	305.17	301	305.96	304.91	302.15	304.32
303.58	303.87	302.23	301.11	305.19	301.74	303.45	303.27	298.86	299.68	303.84	304.15	306.28	299.17	301.01	306.27	305.64	299.08	302.81	304.39	303.15	302.29	299.05	304.28	301.38	303.44	302.15	301.71	301.6	302.56	303.38	305.27	304.98	302.54	304.87	302	304.15	299.97	299.17	298.48	304.47	300.74	300.6	303.86	305.1	303.29	302.66	299.64	302.33	301.09
309.02	306.49	306.53	305.16	305.88	305.3	304.8	309.84	307.28	306.65	303.63	306.22	305.88	304.19	303.82	306.91	305.03	306.25	304.52	305.37	306.57	305.74	308.63	307.99	302.69	304.38	308.04	307.51	307.09	306.19	309.76	308.62	307.46	308.03	308.3	306.97	310.4	304.2	307.24	307.17	306.92	305.83	306.88	307.5	306.32	302.07	306.47	307.05	311.01	307.15
305.65	310.08	305.82	304.25	307.46	305.82	307.08	307.62	310	305.62	304.81	305.38	308.04	306.12	304.66	305.78	307.62	306.88	303.92	307.84	307.81	307.64	305.73	309.66	309.73	305.99	301.1	309.18	306.12	308.93	306.12	308.26	307.69	303.08	307.69	307.86	304.48	305.19	308.11	305.59	307.59	307.4	307.21	304.59	306.9	303.69	307.78	305.47	303.97	309.51
305.25	309.43	302.75	305.92	303.83	302.56	304.38	304.32	306.8	305.61	306.33	306	300.56	306.59	304.35	302.77	305.72	305.67	305.13	304.24	307.37	302.52	305.5	305.61	302.82	307.14	306.04	304.12	308.25	303.63	305.37	308.77	304.98	304.69	303.08	304.31	305.51	304.11	306.62	306.9	303.6	306.09	307.54	302.9	309.67	305.58	305.37	308.19	307.25	306.52
306.76	304.32	302.2	305.63	302.54	303.17	304.3	303.31	306.22	303.18	306.51	303.98	302.47	307.27	304.07	302.48	307.81	305.24	303.07	306.74	308.63	308.49	303.28	307.22	304.02	306.26	305.75	302.22	301.5	304.97	305.41	302.99	302.73	304.57	304.91	303.95	303.33	302.23	305.75	304	307.52	306.58	303.69	304.86	303.11	302.77	304.32	306.36	306.29	308.26
308.48	308.34	310.63	310.73	313.13	311.76	310.01	305.96	312.31	308.95	307.77	310.69	312.76	307.47	307.37	310.83	309.22	307.88	307.82	310.7	308.35	308.89	307.91	308.05	309.57	308.51	308.15	310.79	311.94	309.84	307.78	312.37	310.99	309.88	313.2	308.85	311.18	308.26	307.41	310.83	309.23	308.26	308.87	311.01	311.25	310.66	311.08	310.21	308.43	310.93
314.02	314.12	315.7	312.71	311.62	314.06	312.45	315.59	315.28	313.43	313.87	313.46	310.49	314.83	316.18	313.22	310.55	310.29	312.21	314.2	311.86	310.88	313.99	311.42	310.39	315	316.06	314.08	312.42	309.63	312.41	311.65	311.74	314.27	313.21	313.56	314.15	312.66	313.07	313.24	315.74	312.66	312.12	311.46	312.57	314.75	315.41	309.59	313.06	317.03
313.05	313.18	311.83	319.44	316.99	318.08	317.53	313.6	316.17	315.67	315.19	316.19	319.29	317.39	317.04	317.46	312.31	314.79	314.87	318.99	315.88	315.37	316.81	316.95	318.07	315.6	317.35	315.32	319.23	315.01	314.2	316.95	315.37	315.33	314.55	317.17	316.61	317.24	316.6	315.29	316.46	319.23	317.7	316.14	315.13	315.6	317.81	316.33	315.74	315.55
295.62	295.77	295.03	294.94	294.73	292.06	294.41	290.29	290.16	293.96	291.26	295.02	295.49	293.44	293.07	294.71	293.41	295.45	295.27	292.86	293.22	294.64	296.76	296.51	292.4	290.23	295.98	294.78	293.63	294.16	290.57	293.76	292.27	296.39	290.62	296.79	295.89	287.13	294.97	290.7	297.44	289.67	294.59	294.28	296.19	295.17	299.22	297.47	297.59	291.72
324.82	325.92	325.06	322.69	327.08	323.21	326.13	324.64	322.46	322.31	323.21	325.04	325.56	325.6	325.29	320.71	326.86	327.88	326.28	321.94	323.09	324.36	330.08	326.49	324.07	323.35	323.74	324.66	324.76	324.99	325.62	324.76	323.79	326.58	325.1	324.5	326.37	323.81	324.26	327.5	325.62	325.36	324.52	322.46	323.58	324.74	326.91	323.55	325.52	326.24
303.37	302.41	302.28	302.4	300.7	303.5	302.71	305.89	302.49	301.58	304.27	303.05	303.85	304.81	303.01	305.58	301.13	301.62	306.98	304.26	302.02	304.14	301.27	302.84	299.5	306.03	301.76	301.26	303.67	300.38	305.06	301.59	303.87	300.96	301.57	300.81	303.39	305.08	303	302.9	304.38	301.6	301.67	302.3	300	304.47	304.36	302.03	300.94	302.3
315.53	310.43	316.27	315.41	317.64	317.18	315.28	310.42	316.91	315.56	314.03	319.33	314.22	316.68	314.86	314.49	315.13	312.23	313.14	313.23	312.07	312.5	316.15	315.41	315.28	316.18	315.79	312.87	315.74	314.23	315.72	315.87	315.32	313.8	314.99	316.95	316.86	316.4	313.8	314.57	314.02	314.8	316.03	313.84	314.41	315.25	315.54	317.03	314.85	316.15
312.55	313.87	313.17	308.65	308.87	309.98	307.72	310.74	311.09	311.45	307.82	312.27	312.63	310.04	313.14	310.82	307.05	311.69	310.4	312.61	313.18	310.4	312.12	309.82	309.37	312.31	307.66	312.61	312.42	310.57	313.75	313.31	308.39	313.28	310.42	308.37	309.75	310.31	307.49	308.84	307.04	309.34	315.11	309.92	311.61	310.54	312.38	310.83	310.58	308.56
298.07	298.29	295.67	298.3	295.28	298.13	295.71	296.45	293.29	297.81	295.86	299.44	296.47	298	297.55	294.43	295.81	297.4	295.21	301.16	293.26	297.64	296.47	298.75	298.59	298.39	297.36	297.42	296.81	294.58	296.61	296.39	300.87	298.47	297.26	300.22	298.05	294.44	300.48	297.42	295.99	295.48	296.89	296.61	296.56	296.37	297.48	300.77	299.2	294.88
300.73	305.96	305.92	308.08	303.38	303.9	306.32	304.77	302.65	304.88	304	305.11	303.71	307.12	306.94	303.44	305.44	305.06	303.63	305.74	301.48	308.6	303.23	306.51	305.17	306.85	303.98	300.59	306.88	305.23	308.23	309.87	305.04	305.12	305.18	308.98	306.11	309.15	302.62	304.49	311.25	306.63	305.57	303.53	305.84	306.69	304.95	304	305.35	302.81
319.91	313.87	314.86	318.57	317.5	314.89	315.33	316.43	315.36	314.54	317.33	313.51	314.91	314.57	318.01	317.17	319.52	313.44	318.51	316.43	317.97	317.44	318.22	317.19	317.5	319.02	315.24	318.51	314.13	318.52	317.49	315.67	317.34	315.47	316.2	313.91	320.27	317.11	315.24	315.99	317.06	318.09	316.98	318.63	317.21	316.9	314.73	318.37	317.83	321.12
302.77	304.85	304.55	304.57	303.74	302.06	306.26	302.18	303.01	308.1	301.89	306.28	302.18	305.66	305.04	303.8	301.15	305.42	303.32	307.11	304.88	303.61	301.72	302.28	307.38	302.58	305.1	307.19	303.69	302.22	303.66	303.85	301.18	302.48	306.17	303.74	305.11	299.3	300.65	305.48	304.31	303.25	303.78	304.83	302.6	305.1	304.96	304.11	305.73	303.97
300.03	303.58	300.96	298.47	301.47	299.63	304.17	298.95	301.96	299.83	295.5	301.43	297.52	297.31	299.74	298.97	301.48	297.89	298.41	298.15	302.15	295.94	296.42	300.23	298.63	297.88	301	299.48	302.89	299.04	300.08	298.1	304.28	300.89	300.5	301.87	299.94	300.97	299.39	295.56	301.61	302.31	301.28	300.74	304.29	299.85	297.57	298.02	299.13	296.24
308	306.86	311.65	303.24	304.89	303.51	305	303.39	304.23	307.43	302.6	305.8	306.63	305.07	304.45	302.69	304.67	305.27	304.56	304.05	309.94	302.48	302.65	308.13	304.22	303.93	306.05	304.36	307.1	301.46	304.31	306.81	305.69	304.32	302.96	303.64	302.85	303.82	307.95	306.23	306.18	303.49	306.96	308.37	305.82	309.71	304.1	304.13	304.33	302.14
317.8	318.29	318.61	320.3	315.16	318.23	318.83	317.38	319.24	319.39	319.16	316.77	320.54	318.25	321.31	322.1	314.45	319.7	319.81	317.41	315.92	319.24	317.62	318.03	320.66	318.53	321.19	316.87	319.94	321.18	318.46	322.99	319.67	320.54	316.46	321.59	317.34	317.87	319.76	320.09	318.91	318.12	319.01	317.71	315.66	320.7	318.88	317.38	318.78	318.52
300.25	300.01	300.2	300.89	300.79	301.31	299.69	301.88	301.38	300.1	300.15	303.63	300.63	302.37	300.03	296.79	299.78	297.35	302.05	299.59	301.74	302.39	301.5	300.32	301.98	302.1	299.38	297.52	300.25	300.13	298.67	300.77	300.38	303.18	303.61	300.51	301.89	302.63	298.28	300.59	299.33	297.37	302.45	304.03	297.16	300.95	301.05	297.02	302.77	303.21
304.25	305.42	301.72	300.84	300.98	301.2	302.8	302.06	304.25	300.74	301.17	302.67	304.55	304.02	301.25	305.91	302.02	300.37	300.67	302.09	300.64	300.03	304.94	302.78	299.36	306.2	301.09	300.15	304.68	298.82	302.79	302.77	304.84	302.66	306.8	302.51	303.48	304.52	302.41	302.17	299.5	300.52	304.1	301.95	305.9	300.89	303.25	303.47	302.68	301.18
308.9	312.89	312.83	312.4	310.91	310.89	311.73	312.4	310.74	311.6	311.84	312.19	311.77	311.74	312.69	309.84	308.04	311.76	311.11	311.81	310.18	308.28	310.7	309.14	307.29	311.05	309.69	311.48	309.36	312.72	312.96	313.58	307.97	311.74	311.26	309.96	311.76	308.39	311.95	312.52	310.24	311.47	310.98	311.73	311.85	311.64	312.41	309.52	311.47	309.29
316.33	318.68	317.08	317.6	314.14	314.27	314.83	315.17	313.61	313.84	311.73	313.71	317.09	317.71	319.54	313.01	313.26	315.2	316.84	314.04	313.83	314.84	314.45	315.63	312.92	316.84	315.56	313.43	318.25	316.39	316.3	316.35	313.86	313.19	314.96	315.38	314.06	314.04	314.58	312.86	314.71	314.46	314.35	316.34	313.4	314.82	317.65	316	317.49	317.31
303.2	303.01	303.6	303.27	302.63	300.51	306.11	302.57	300.16	302.5	304.16	305.96	301.91	303.77	304.79	306.66	303.52	299.61	306.27	306.71	306.54	306.52	302.91	301.68	306.29	303.44	301.82	304.08	303.35	301.99	301.46	306.78	303.45	306.53	302.81	299.8	305.95	301.61	302.86	305.49	303.04	304.75	304.28	303.2	303.27	304.14	304.86	303.26	303.62	301.83
311.33	311.86	310.42	309.18	311.81	315.12	309.98	314.79	308.9	310.66	313.53	309.45	309.71	308.75	310.17	318.52	306.35	312.77	311.44	308.6	312.81	312.46	311.63	312.02	308.98	313.48	312.69	311.31	311.26	312.59	312.22	310.89	313.89	312.58	314.77	309.74	311.4	310.83	313.91	310.82	310.94	311.82	311.98	312.61	312.8	314.13	311.57	311.37	312.14	309.68
326.24	325.59	326.17	331.59	324.86	329.95	331.22	325.53	330.35	329.5	326.65	328.14	327.1	327.43	328.53	329.93	328.63	329.19	326.9	327.86	327.43	325.48	330.14	327.56	326.93	326.77	330.76	329.31	326.54	327.37	328.94	328.24	329.42	327.16	325.81	327.93	324.93	327.83	324.64	327.29	332	328.93	329.96	324.75	324.09	328.4	327.61	329.09	330.05	330.5
297.04	297.84	298.12	298.98	293.68	298.48	298.64	299.96	297	298.04	297.81	296.13	295.86	295.45	297.27	298.73	297.91	295.56	295.35	296.62	298.51	296.15	294.68	294.88	298.62	295.61	297.19	295.93	290.9	297.92	296.85	294.95	295.8	295.72	294.51	296	295.41	300.23	298.22	300.15	297.69	296.35	298.37	296.18	296.67	295.41	294.95	296.39	295.67	294.59
314.16	311.78	314.08	314.48	311.85	313.37	308.63	310.33	313.41	313.21	310.83	316.62	312.7	315.82	311.53	314.79	315.46	315.88	313.07	315.04	312.17	312.89	310.95	313.26	314.59	310.8	313.57	313.3	310.76	315.27	312.98	313.94	313.67	310.64	312.48	311	310.71	314.45	309.5	312.52	314.88	310.42	313.53	312.66	313.44	311.25	315.12	312.24	310.67	310.86
300.14	300.92	298.12	300.81	303.86	300.74	301.28	298.32	300.72	300.87	300.24	298.77	301.01	295.42	297.74	300.41	298.46	300.48	302.12	300.84	299.69	304.04	301.7	298.54	300.84	300.87	303.03	302.07	298.01	298.15	298.81	297.59	299.08	299.9	297.05	299.75	297.42	298.51	297.77	300.91	300.06	301.98	298.38	299.68	298.59	303.78	299.09	299.88	298.56	296.88
314.42	316.2	314.32	314.19	317.38	312.68	317.12	315.71	310.84	313.41	314.79	315.91	312.66	312.25	312.59	313.03	312.74	318.34	313.56	315.72	314.4	314.19	311.91	318.07	317.46	311.21	311.69	313.24	313.92	314.55	313.5	318.24	312.3	315.57	319.12	313.58	314.52	314.5	316.2	314.44	314.87	314	313.81	314.9	313.53	314.17	319.39	315.49	313.28	314.98
312.91	313.22	317.44	314.39	313.75	313.16	313.18	312.51	314.09	316.18	315.06	311	316.58	314.49	313.43	314.91	314.14	315.67	315.06	312.15	317.43	315.8	312.56	317.37	313.42	314.09	315.31	314.03	314.29	312.61	309.87	316.55	314.14	313.11	317.11	313.08	313.21	312.76	314.07	316.69	314.99	314.54	312.17	314.39	314.91	315.52	314.24	308.38	313.88	313.91
305.33	303.17	301.46	303.06	300.51	304.27	304.62	304.64	303.58	302.48	301.57	302.31	304.8	304.16	301.14	303.7	301.23	300.12	300.72	302.61	305.49	301.9	301.22	303.94	301.4	302.45	303.58	306.6	303.82	302.52	301.77	300.91	304.63	305.42	304.45	300.92	301.87	303.38	301.11	303.87	303.71	304.75	305.06	303.24	300.55	304.01	300.41	304.95	300.27	304.42
306.65	313.24	309.58	310.56	309.22	306.98	310.1	310.97	306.7	308.77	308.58	312.67	306.75	306.16	306.94	309.99	311.24	307.69	304.49	305.79	310.26	306.64	307.9	304.01	309.32	309.08	310.46	306.15	307.92	310.43	308.55	308.58	312.95	310.24	309.07	311.47	307.87	308.69	306.45	311.24	312.66	307.5	311.22	305.81	310.95	306.88	310.06	313.12	311.93	307.39
321.77	318.74	324.48	320.37	321.02	319.82	319.22	320.92	320.8	320.22	320.77	321.55	319.64	314.91	317.88	316.3	321.26	317.97	319.19	315.94	319.71	317.46	323.83	317.64	319.17	321.81	320.2	319.56	317.8	315.02	318.35	316.23	313.58	321.43	316.89	316.31	315.74	319.67	319.81	318.87	319.12	318.17	320.57	322.95	317.98	315.96	319.66	317.68	319.84	315.65
317.98	323.04	320	322.11	316.75	319.24	319.77	318.88	319.25	319.84	314.8	317.64	317.85	315.23	320.05	317.23	316.87	319.21	317.1	319.21	319.94	320.17	320.71	318.71	316.66	318.1	320.55	320.17	316.95	316.55	320.85	321.18	320.13	318.39	319.71	317.09	320.3	318.07	319.56	319.71	317.84	315.85	314.68	318.55	318.65	314.76	315.54	320.82	318.77	318.29
300.68	301.47	299.89	299.87	300.43	298.94	299.23	298.42	302.39	300.24	297.19	299.12	297.28	300.57	303.04	298.55	298.83	304.07	298.59	299.69	300.26	296.7	301.12	300.49	302.54	300.37	299.62	300.53	300.23	298.92	299.73	304.97	300.5	302.57	300.93	299.98	300.76	302.52	303.77	301.38	296.9	297.77	297.78	302.07	295.78	299.93	298.89	302.15	299.78	298.33
316.39	315.18	319.02	316.07	316.86	315.07	313.54	315	316.94	317.68	315.32	316.28	317.81	318.97	315.18	320.16	316.89	319.37	315.74	319.55	318.69	313.17	315.52	319.66	317.93	315.97	320.4	316.74	318.41	316.08	315.62	317.46	319.96	319	315.5	322.25	319.97	317.78	318.77	317.6	314.74	318.69	316.7	315.06	317.73	315.88	317.99	317.62	313.01	315.4
315.69	316.62	318.54	315.04	314.38	317.01	316.75	314.74	315.9	315.19	315.07	316.45	314.92	316.36	315.44	320.95	317.79	315.08	317.47	316.89	316.13	314.59	317.88	316.56	314.77	315.53	315.59	318.34	317.98	315.22	319.4	314.74	316.27	315.66	316.04	316.01	315.59	317.38	317.27	315.35	312.7	315.53	320.8	319.81	320.16	317.17	314.33	317.78	315.8	315.14
304.91	305.42	304.89	306.4	306.81	308.13	303.99	307.81	302.78	305.49	303.98	302.69	304.27	308.14	305.48	306.43	304.69	303.15	306.03	301.29	304.92	301.91	305.61	303.34	305.58	302.09	302.93	303.62	300.46	304.58	303.86	303.77	308.07	305.11	305.56	303.08	302.7	305.73	306.09	302.12	303.99	305.59	303.07	307.79	306.09	303.05	301.52	304.94	303.27	305.83
330.95	327.06	327.18	326.19	327.54	328.72	325.46	325.02	327.66	329.42	323.19	326.78	328.76	325.87	327.87	329.18	329.69	326	324.31	324.79	327.42	325.48	329.63	329.19	329.63	328.15	325.19	326.1	328.66	327.79	327.55	330	327.2	323.48	324.86	328.84	327.13	328.64	325.59	327.65	328.56	327.08	328	325.94	327.97	327.35	325.62	323.8	327.48	330.27
314.66	318.22	315.44	311.74	312.98	313.27	313.38	313.97	313.53	312.61	313.21	316.66	317.81	315.7	316.73	315.97	312.44	313.24	314.01	312.01	311.04	313.32	311.84	313.69	316.24	317.52	310.75	314.17	312.36	310.09	313.52	315.71	309.04	313.5	315.51	312.59	313.77	308.54	310.03	313.41	313.52	314.08	313.83	313.65	315.78	316.28	311.38	315.72	315.77	320.58
317.45	316.52	319.76	319.38	317.25	319.6	319.59	316.49	318.15	314.26	320.97	317.34	316.25	317.17	319.44	316.31	318.53	318.49	320.82	319.67	317.31	320.5	317.76	321.68	320.18	317.41	318.95	317.54	319.2	316.5	319.71	321.23	317.05	319.06	319.4	313.83	317.1	323.27	317.48	315.67	318.46	318.31	319.95	323.87	323.13	320.04	324.36	316.22	316.59	320.11
314.78	312.44	313.58	311.55	311.14	314.58	310.16	319.32	318.11	315.67	311.9	316.51	313.79	315.31	312.33	312.51	314.13	311.04	312.5	314.21	315.79	310.49	309.23	315.77	313.27	312.42	315.64	313.43	314.62	312.01	311.99	315.18	311.71	313.02	312.8	314.86	308.59	311.59	315.15	311.43	309.27	312.85	311.13	315.95	313.53	314.23	312.61	313.73	311.08	312.5
327.7	326.63	326.39	325.88	327.26	323.68	322.81	320.96	325.45	328.68	324.67	325.96	326.55	324.64	323.86	326.7	328.95	324.91	327.5	323.15	327.44	326.77	323.27	323.88	321.13	327.88	326.31	322.65	324.58	325.46	327.8	326.31	325.87	326.21	324.86	324.17	327.04	327.39	324.47	323.76	325.14	325.61	328.09	325.79	326.66	324.63	324.94	326.49	323.38	325.53
315.29	309.8	315.11	310.96	311.16	313.01	316.14	314.47	310.38	315.61	313.12	314.74	313.27	313.11	313.65	311.97	313.21	314.84	315.8	314.38	312.7	312.99	313.39	310.78	310.55	314.1	313.22	311.42	312.16	315.35	313.24	314.95	314.14	309.54	313.96	314.5	315.35	315.25	310.57	311.37	314.78	317.38	312.7	314.38	317.09	317.39	313.19	313.36	310.95	312.9
331.45	329.42	329.67	329.68	326	329.64	328.73	326.75	330.53	328.01	326.63	332.41	330.87	327.29	329.69	328.93	328.53	333.92	326.65	326.05	327.06	330.39	331.06	328.98	327.7	330.62	327.4	324.4	327.11	326.41	326.73	328.54	333.47	327.08	329.05	330.17	327.6	330.27	329.24	329.07	328.34	329.75	330.84	330.38	328.27	328.57	330.89	325.26	326.4	331.83
312.33	314.82	312.6	313.38	316.01	311.92	313.58	316.75	318.58	312.98	309.7	309.76	310.18	312.87	311.07	313.19	312.06	310.57	313.29	313.96	311.42	311.29	312.59	314.12	313.54	315.55	315.35	313.57	311.74	313.06	308.72	311.62	316.41	316.77	313.06	313.81	314.25	315.17	311.76	313.17	316.18	310.48	312.43	310.67	316.67	312.94	313.23	312.31	313.6	312.81
317.49	317.69	315.62	321.67	319.61	321.04	317.26	316.46	318.5	319.86	320.67	316	317.99	317.63	318.5	321.01	320.68	319.39	316.96	319.34	319.56	319.35	319.83	317.53	317.25	319.29	317.56	318.13	319.63	318.08	319.86	316.75	319.26	315.04	317.37	320.46	317.92	319.11	316.13	316.79	316.65	319.39	318.79	320.68	319.2	318.43	318.12	317.49	317.9	316.02
319.66	319.46	320.9	321.92	318.22	316.95	320.45	317.81	320.66	317.24	315.02	316.93	319.8	320.88	316.68	316.77	322.28	317.67	321.2	318.57	319.59	321.67	317.29	318.11	317.05	316.21	321.22	320.97	318	318.26	315.45	316.41	317.95	317.89	319.28	316.64	317.98	318.05	318.24	319.29	320.16	317.47	319.09	316.45	322.49	318.47	316.89	319.52	314.78	318.18
300.07	301.37	307.23	304.35	304.23	301.86	300.58	304.49	301.03	302.69	301.29	304	300.3	302.22	301.27	303.73	302.94	301.85	305.43	302.36	302.09	302.2	306.75	303.7	301.65	298.85	301.27	303.09	303.39	303.82	304.4	302.54	301.85	302.81	302.84	301.28	299.86	301.33	304.16	300.57	303.71	305.26	299.01	304.96	302.83	300.33	303.18	303.64	301.43	303.81
304.18	304.08	303.42	302.48	302.04	303	304.25	304.55	302.24	303.25	305.22	303.85	306	304.66	302.58	305.53	304	303.75	301.57	304.03	303.3	300.74	302.75	302.58	302.47	301.48	304.01	305.09	305.13	302.61	302.9	304.35	306.23	307.33	306.99	305.41	304.67	301.48	303.31	302.58	304.33	302.96	306.21	304.93	305.16	304.49	303.5	299.55	306.73	305.5
305.36	300.42	297.98	301.41	304.97	303.7	303.07	298.93	303.85	304.3	303.08	301.83	302.31	303.82	302.59	304.72	301.26	303.54	300.69	300.97	298.22	305.18	300.52	303.04	301.26	301.17	297.16	299.9	303.02	298.55	299.98	301.66	300.48	300.16	302.65	297.54	301.05	297.24	298.55	301.05	303.64	302.18	300.91	301.02	301.55	299.7	302.57	299.68	300.96	299.53
313.85	309.83	313.19	313.38	315.48	317.17	312.27	312.09	311.94	312.61	313.6	316.68	309.23	312.35	313.06	311.22	314.69	312.91	311.34	313.82	313.24	313.12	312.28	313.75	312.41	312.06	312.93	314.27	311.33	314.51	311.62	314.51	313.69	311.99	314.08	314.64	314.29	316	312.58	313.77	312.37	313.97	313.79	313.32	314.06	313.92	312.65	315.27	314.77	310.33
317.03	317.7	319.73	320.7	314.68	320.2	314.6	319.82	321.45	319.74	314.21	317.01	317.66	323.56	317.68	321.57	319.25	317.82	318.67	316.36	320.02	316.53	316.6	317.35	316.57	318.24	317.72	315.92	317.78	316.95	321.29	317.86	321.88	320.61	318.28	322.52	318.73	318.94	318.21	321.27	319.4	318.77	318.99	319.7	315.62	316.88	318.78	317.33	321.2	316.16
318.41	317.04	314.43	317.61	311.2	316.16	317.94	314.24	314.21	313.94	315.74	315.06	314.68	321.95	316.24	315.66	317	316.82	316.31	319.49	317.04	315.03	318.61	317.1	317.99	317.96	320.03	316.32	317.13	319.07	317.29	321.85	317.47	314.11	316.69	316.45	316.87	315.9	317.93	317.31	318	313.28	318.52	316.65	316.05	315.58	318.65	315.06	316.28	313.97
294.67	296.62	298.18	299.37	293.63	294.38	295.42	297.1	296.76	297.09	297.05	299.37	298.96	296.39	292.84	295.21	295.57	294.77	296.98	296.24	297.57	299.13	299.33	296.81	297.13	298.12	299.65	297.3	298.97	297.82	294.49	297.41	298.16	297.29	295.89	295.24	297.01	297.45	295.3	293.94	294.57	296.88	299.93	295.92	295.19	293.38	300.01	296.32	299.91	295.67
329.62	326.22	331.14	331.39	328.49	328.21	330.64	330.08	328.14	331.98	329.47	329.07	331.31	325.92	328.87	330.71	331.09	330.55	330.86	329.15	330.02	331.78	326.35	327.18	325.5	331.57	329.18	330.28	329.8	326.63	328.86	328.86	329.02	335.51	327.73	331.76	326.78	329	328.8	326.65	332.93	326.59	326.65	327.52	326.9	327.95	329.34	330.51	330.46	329.91
299.67	301.34	305.99	304.96	301.07	302.75	301.74	303	303.71	302.29	301.18	297.71	303.57	301.74	301.66	304.28	302.13	306.5	301.12	307.52	300.97	300.95	307.58	305.1	304.18	302.64	303.6	299.45	304.01	300.74	302.89	304.48	302.48	301.82	304.79	299.97	303.71	302.8	301.93	302.06	301.09	302.55	303.99	308.27	303.08	305.41	303.3	304.09	302.75	302.14
300.36	298.09	300.9	300.25	302.37	302.68	304.07	298.34	304.38	302.51	303.57	304.54	303.24	302.72	300.14	299.94	301.35	302.59	301.51	302.3	302.2	303.24	298.69	300.59	301.15	301.5	303.83	301.06	299.35	300.31	298.54	299.95	301.71	298.55	303	303.42	299.95	302.71	299.63	299.42	301.87	304.52	299.71	300.04	297.05	302.26	302.17	299.63	298.1	302.87
316.62	321.81	316.43	318.66	315.98	317.51	317.35	315.99	318.84	317.1	316.97	317.88	320.52	320.88	317.62	316.38	315.61	316.24	313.3	317.17	318.34	316.1	317.59	317.64	316.94	318.47	317.56	317.68	314.93	317.12	318.12	316.84	318.66	315.79	316.25	317.09	318.4	316.71	317.62	316.21	320.74	318.06	315.11	317.67	319.86	318.63	316.71	319.98	318.91	319.04
294.73	299.05	293.58	294.75	296.5	297.03	295.15	300.23	293.31	295.24	300.78	294.85	294.45	295.55	298.45	297.59	299.36	297.4	297.96	298.35	299.22	296.99	296.28	298.53	299.07	295.69	296.92	296.09	294.84	297.46	294.72	296.09	298.22	294.92	296.99	294.05	296.76	299.21	296.41	296.16	295.49	299.31	295.61	298.13	297.12	296.26	293.96	294.87	297.75	295.25
311.36	311.13	312.26	310.65	313.25	308.95	310.64	309.23	312.64	311.52	311.54	313.49	311.74	306.13	312.27	313.81	311.98	317.05	309.39	309.3	310.67	315.07	312.26	312.29	316.79	313.49	311.83	311.06	312.31	315.72	309.53	309.17	307.54	309.37	312.34	313.04	307.12	308.91	312.56	312.35	310.16	312.97	313.55	311.24	307.88	309.1	311.68	309.06	314.01	312.63
318.72	318.64	319.82	320.09	316.8	318.45	319.69	316.67	316.82	321.34	318.56	321.32	320.52	318.95	317.04	321.44	319.58	317.14	316.44	319.28	320.47	319.81	322.52	320.67	319.04	319.25	314.4	318.33	315.87	321.5	324.4	320.04	317.84	314.67	319.11	318.26	321	316.86	322.73	322.5	318.55	318.85	317.73	319.62	317.08	320.83	318.7	316.32	319.81	315.65
296.32	292.71	296.19	296.72	295.85	294.62	294.72	294.08	293.5	289.5	291.65	292.47	293.33	295.79	294.22	291.58	290.72	292.61	291.95	293.16	292.79	294.03	294.74	295.1	294.59	293.39	296.23	293.58	294.05	293.49	292.19	296.25	295.81	287.68	293.13	293.48	297.48	293.14	292.19	295.97	294.12	292.84	293.15	289.23	295.02	294.89	292.97	295.85	293.11	295.53
305.86	302.29	303.62	304.71	306.2	303.41	306.16	304.45	304.19	305.46	304.58	302.92	302.58	306.06	304.47	306.04	303.6	307.9	302.07	306.69	304.31	304.02	304.54	306.42	307.99	301.91	305.62	301.41	303.46	307.03	306.83	305.34	303.69	304.92	307.92	308.07	303.91	303.44	304.03	306.56	300.85	301.94	304.39	306.47	305.04	303.97	304.13	306.17	305.28	304.92
320.58	318.37	319.51	319.18	321.89	320.85	320.26	319.96	318.06	316.68	316.71	317.51	320.36	318.02	320.57	322.43	318.79	318.11	318.51	318.59	318.52	316.3	316.54	318.48	318.29	315.67	317.09	321.24	318.55	319.75	321.09	318.89	314.84	319.57	318.87	318.46	317.69	316.6	317.63	315.85	317.65	318.43	319.18	320.78	319.95	322	317.18	319.54	316.86	316.97
294.41	296.81	295.32	295.53	294.45	293.69	299.14	292.13	293.15	295.04	293.59	293.27	296.07	293.29	294.72	296.48	293.77	296.11	292.95	295.5	293.75	296.07	298.93	295.72	291.56	294.57	298.77	295.22	292.43	294.12	295.85	294.63	296.2	296.23	295.66	292.53	293.87	298.84	297.01	294.84	294.98	293.87	295.25	295.59	296.37	293.03	295.82	293.83	295.11	294.09
311.61	314.61	309.56	308.18	313.49	310.53	311.96	313.19	315.57	314.2	308.8	313.5	312.7	316.59	311.54	313.29	312.97	313.53	314.55	311	312.57	311.48	311.83	313.04	313.47	314.28	313.43	312.51	311.47	309.2	310.18	310.81	313.7	312.73	311.71	311.62	314.39	315.28	315.71	315.77	314.96	310.18	309.8	310.89	312.95	312.92	313.86	313.94	313.31	313.09
315.81	312.35	312.25	314.02	313.11	310.81	312.56	313.99	314.86	313.13	309.9	310.98	313.7	310.4	314	311.22	313.77	312.33	314.84	313.08	308.53	314.16	314.17	309.71	313.98	311.78	314.23	311.29	312.25	313.02	316.59	313.85	311.96	313.41	314.5	312.52	312.65	314.93	313.11	314.08	311.15	312.59	312.99	311.11	318.91	309.36	309.72	313.05	312.76	311.27
306.03	306.89	303.55	301.57	304.23	301.3	308.21	302.22	303.23	304.42	303.44	302.33	304.98	302.65	302.24	304.53	302.48	304.75	302.7	303.76	302.03	303.96	305.78	303.48	303.88	306.49	301.52	303.59	305.85	303.04	299.67	302.6	303.04	302.19	302.92	300.37	301.97	310.42	304.86	303.77	301.65	306.11	300.32	302.86	308.59	304.81	297.48	304.94	303.07	303.1
302.43	303.87	298.9	306.82	304.93	303.53	304.21	302.14	303.51	303.14	302.46	299.43	303.74	297.98	299.78	300.33	299.16	305.23	301.54	301.39	305.86	301.47	302.91	299.49	302.94	300.96	303.69	304.08	302.78	304.65	302.41	303.72	302.86	304.32	299.91	301.42	303.54	303.39	300.07	307.24	301.45	304.2	302.26	305.34	301.57	300.39	303.71	301.36	304.26	302.95
301.34	304.56	305.46	303.63	298.69	302.91	304.8	301.96	301.57	300.63	300.14	305.07	307.29	297.71	300.5	304.31	298.77	303.27	303.49	300.69	303.8	301.22	302.77	302.07	301.63	305.85	304.49	302.57	301.95	305.41	302.95	299.54	299.17	301.02	301.2	302.17	302.42	302.61	300.15	303.7	303.94	302.49	302.71	302.06	302.05	302.39	302.86	304.17	302.52	301.93
302.51	303.49	304.52	301.33	303.86	304.69	303.55	306.09	305.06	305.33	305.74	301.58	305.66	303.94	305.19	302.84	304.52	302.45	302.32	302.64	307.23	300.86	303.22	304.26	304.3	302.13	303.75	300.59	302.93	302.25	302.65	302.7	303.13	301.86	303.7	303.09	302.84	305.86	302.37	305.95	302.3	303.98	302.32	304.4	307.11	301.74	302.93	303	304.65	301.66
305.3	302.91	308.08	307.76	302.89	303.53	301.64	304.68	305.23	301.17	307.1	303.69	307.2	302.71	303	304.67	305.26	305.91	306.26	303.37	306.03	304.77	304.77	307.89	303.88	308.39	306.44	305.79	305.74	304.07	307.08	305.6	306.21	302.06	303.79	307.8	303.48	301.72	305.83	305.86	304.93	303.74	303.93	307.49	307.55	307.29	306.62	304.59	305.62	304.84
300.18	305.43	299.79	304.91	299.39	301.61	302.02	299.61	303.39	305.02	301.91	308.15	302.5	303.49	303.02	301.58	303.2	303.64	303.25	304.85	303.74	301.84	305.79	305.51	302.12	303.07	305.78	301.71	305.21	302.84	302.03	302.99	304.54	302.37	303.13	302.3	300.37	302.42	303.06	303.84	299.6	302.9	301.31	305.39	301.01	299.01	303.11	304.82	300.31	303.4
303.13	302.12	305.66	300.1	300.74	301.13	302.47	301.2	302.55	303.16	302.67	306.67	302.76	305.62	303.49	299.7	305.03	302.69	301.52	302.57	303.55	303.64	304.97	301.05	302.54	304.94	304.58	303.04	305.65	303.1	305.85	301.09	303.12	303.05	301.18	302.51	303.95	305.17	301.26	303.7	302.35	304.72	303.46	302.56	303.82	306.59	304.04	300.25	307.22	302.74
310.14	315.13	313.77	310.98	311.81	312.75	311.65	313.27	313.11	315.09	313.45	310.49	309.64	316.16	311.83	314.02	310.32	312.55	310.2	309.58	313.97	311.69	314.92	312.28	313.83	312.08	312.55	312.32	312.18	309.36	312.23	311.62	309.39	313.13	309.66	313.11	314.31	309.23	311.47	310.86	310.53	314.07	311.8	312.1	310.45	317.9	313.1	311.55	311.03	314.47
312.03	312.61	313.02	313.21	313.41	316.19	313.12	315.35	311.07	313.51	311.19	315.15	311.34	311.55	311.96	311.7	314.1	308.67	311.97	310.68	311.56	312.39	315.67	312.11	310.31	316.79	310.7	312.06	312.67	318.05	312.19	315.06	311.1	310.99	314.83	317.11	313.09	313.6	311.39	310.7	314.61	313.89	310.83	312.17	312.86	312.55	312.82	313.53	311.96	315.89
315.5	316.16	312.38	310.83	313.28	312.39	313.58	314.61	313.79	319.17	314.08	316.02	313.08	316.37	314.73	311.47	313.59	316.6	317.26	311.01	310.87	317.64	311	316.03	312.39	314.41	316.53	313.67	316.26	314.54	317.04	317.4	313.6	315.34	314.63	313.96	318.67	313.06	313.66	312.57	313.41	310.93	313.94	316.37	316.55	313.39	311.54	313.95	315.49	313.36
305.75	304.04	305.67	307.41	305.63	307.41	304.48	306.46	306.57	303.58	307.82	302.88	306.64	307.55	305.67	306.87	306.52	306.87	305.3	303.52	308.65	307.28	303.71	305.7	308.7	302.59	307.15	308.15	303.81	299.64	305.19	306.45	307.7	306.85	301.98	308.12	311.6	307.69	302.8	306.62	310.62	305.68	307.07	307.95	304.79	306.37	305.67	306.01	303.86	305.19
311.38	313.15	315.17	310.98	313.1	311.63	313.97	312.97	312.71	314.85	313.03	315.06	315.39	313.25	312.07	311.96	315.62	313.95	314.67	315.24	316.43	314.84	313.77	313.88	315.33	311.45	313.56	315.9	314.72	312.34	312.77	315.09	313.8	313.06	311.9	313.24	315.97	314.7	312.22	313.26	317.11	314.48	314.02	313.81	310.52	310.68	313.92	313.08	312.44	312.51
299.09	303.59	303.42	303.9	303.99	302.3	302.39	305.67	300.33	305.1	301.83	302.27	306.09	306.95	307	301.95	302.1	305.29	302.93	301.95	297.23	304.71	300.49	302.62	299.65	305.29	302.13	300.45	305.12	302.32	303.13	303.71	302.62	299.82	300.85	304.68	301.22	304.89	300.15	304.78	303.74	303.72	303.57	299.78	302.51	301.03	303.66	303.52	299.43	304.04
310.82	311.9	310.74	311.45	315.36	314.8	311.52	310.05	312.3	312.32	313.28	312.39	311.5	312.29	314.9	316.87	311.56	310.72	314.03	310.73	315.92	314.79	313.37	310.64	312.33	313.31	309.91	312.01	315.64	311.61	312.64	311.24	313.7	315.53	309.8	313.47	313.02	312.68	308.24	311.43	312.46	311.8	311.25	310.26	313.89	309.17	312.84	310.62	310.22	309.3
309.06	309.98	313.83	310.35	308.98	310.81	311.36	313.43	310.7	309.15	311.35	314.75	309.68	308	311.94	309.07	309.23	310.18	315.5	312.2	311.44	306.8	310.84	311.98	309.87	309.18	309.07	313.84	304.54	308.38	311.49	311.57	306.29	312.52	307.41	309.75	311.67	308.35	310.64	311.9	310.42	310.76	308.77	309.36	310.11	309.58	311.75	307.35	312.69	312.37
323.54	319.84	325	321.5	322.78	324.67	324.23	323.28	323.87	322.84	323.49	323.5	325.32	327.95	326.11	325.65	322.42	322.88	327.72	322.1	324.57	324.11	325.76	326.16	326.13	328.21	322.11	325.87	326.05	324.26	327.35	325.88	318.88	324.23	321.79	325.75	321.56	322.75	326.09	325.46	323.96	325.02	324.51	324.63	322.82	325.57	325.66	323.22	329.07	327.63
295.26	293.42	293.29	291.8	298.45	295.58	292.62	294.85	292.71	293.64	297.98	296.8	297.6	292.01	294.09	294.85	297.67	294.2	294.94	293.01	294.03	297	293.98	294.76	296.07	294.8	297.56	297.2	294.58	297.39	295.46	294.87	295.83	296.96	293.87	297.64	294.04	295.56	295.15	296.39	295.57	297.26	294.74	294.62	296.41	295.9	296.77	294.6	295.53	293.28
314.29	312.22	316.05	315.5	315.73	312.57	315.8	310.54	313.48	311.32	312.68	312.15	313.84	310.89	310.99	313.42	313.02	314.64	313.45	314.46	310.8	310.14	310.59	314.4	311.7	311.59	311.45	310.99	313.34	313.21	312.38	310.64	310.39	311.19	309.53	312.12	310.9	312.53	312.73	313.7	310.69	312.35	312.34	313.91	312.49	316.17	315.92	314.77	314.31	312.27
313.23	320.23	314.1	313.44	314.24	312.93	318.18	310.32	310.86	315.78	315.43	312.72	313.81	315.45	313.8	312.01	315.02	317.85	312.38	311.55	313.94	317.13	313.72	312.47	313.77	313.46	316.87	313.83	309.76	314.21	314.32	314.27	311.98	312.48	311.63	311.05	313.9	314.79	309.96	311.36	315.1	317.16	311.79	315.73	315.28	314	310.38	313.01	316.37	314.38
314.64	314.91	313.73	314.53	316.76	313.93	314	312.94	311.65	311.27	309.41	315.53	318.33	316.81	313.89	313.9	317.64	311.6	314.32	314.39	313.84	314.58	316.33	315.07	317.18	314.34	311.67	315.86	315.12	316.17	313.96	315.05	314.54	315	314.99	311.08	316.01	314.97	316.81	314.81	312.73	315.51	313.91	314.37	311.72	313.14	314.1	317.16	310.57	314.6
307.76	307.06	305.4	305.68	305.89	303.29	309.54	304.29	308.04	303.67	308.08	307.84	307.54	305.41	304.79	304.58	307.49	303.06	304.27	306.9	307.27	304.88	303.65	307.34	308.02	306.16	306.76	306.8	308.28	303.08	306.17	308.57	307.1	310.12	303.75	303.8	306.31	305.67	305.97	305.63	305.38	305.99	306.8	308.48	305.18	304.8	307.87	304.16	301.97	302.94
309.55	302.31	307.17	308.7	304.04	307.96	305.26	305.36	305.78	304.5	300.88	306.03	302.97	304.84	303.01	305.66	303.85	305.92	306.54	307.09	303.57	303.23	307.73	306.23	304.69	300.43	303.28	304.81	305.34	302.43	302.28	302.27	305.81	305.81	304.63	303.28	304.66	304.61	302.68	305.41	304.72	301.91	306.93	302.64	302.94	305.16	305.37	308.32	302.24	305.54
304.6	304.21	300.89	300.05	302.96	306.28	305.01	305.92	302.04	300.97	302.56	300.99	306.5	302.66	303.71	299.32	300.77	299.73	303.06	304.43	302.22	303.16	304.03	301.38	302.66	300.88	304.9	301.78	303.8	299.79	303.31	305.1	302.32	300.72	303.89	302.68	299.99	300.06	302.73	303.09	299.4	306.35	300.74	301.85	304.19	301.32	305.36	300.32	302.05	303.37
317.75	312.76	315.97	313.45	315.01	312.46	317.64	314.35	318.04	316.56	318.58	316.77	316.21	315.54	314.42	315.53	313.96	316.65	316.58	315.49	314.92	313.44	314.27	312.34	315.48	316.1	315.84	316.07	315.74	315.42	315.05	312.36	317.4	315.06	315.45	317.52	313.65	312.87	313.58	315.8	313.7	317.16	314.8	316.02	314.52	313.67	317.29	318.67	314.9	315.57
316.42	312.81	312.04	315.5	313.97	315.96	310.91	311.58	313.87	314.15	316.48	313.53	312.71	312.62	313.16	313.62	314.66	315.65	313.53	312.47	313.81	316.82	313.38	309.84	314.64	315.39	313.2	316.22	308.69	315.23	313.35	313.67	310.77	314.68	314.08	314.05	318.66	313.07	311.52	315.87	309.74	314.25	315.13	315.98	314.42	313	313.39	313.97	312.82	313.42
292.38	298.25	294.06	293.92	295.99	294.77	295.66	292.74	296.17	292.26	293.88	294.66	295.67	295.96	296.36	295.93	294.57	292.96	294.14	294.69	294.92	294.76	294.77	297.48	294.96	292.42	296.14	296.27	292.66	294.12	295.81	294.04	294.12	293.94	295.11	292.9	299.35	294.93	293.17	292.57	295.95	295.3	293.87	295.43	294.56	298.43	299.87	294.7	289.86	293.59
307.56	308.99	306.4	306.22	305.3	309.2	307.42	308.73	308.98	306.16	305.94	307.94	305.89	307.51	306.54	307.62	304.48	307.59	305.9	305.74	308.68	306.18	307.01	307.65	307.56	306.96	307.19	307.07	304.94	306.69	304.86	310.04	305.37	307.23	307.94	306.05	304.49	303.96	305.89	306.35	306.96	306.71	305.97	304.15	305.59	305.51	310.63	304.37	309.4	309.27
305.77	304.09	307.23	305.4	305.66	306.86	302.5	306.8	304.65	302.82	305.23	310.3	309.25	303.73	306.48	305.85	304.15	304.6	306.69	304.84	303.26	304.23	303.68	308.5	306.49	307.83	305.41	306.09	303.84	305.8	307.1	305.91	305.03	302.61	304.79	308.13	305.43	302.27	306.27	304.64	306.85	304.79	304.64	304.81	308.36	307.33	302.87	306.71	303.95	303.55
304.46	305.71	307.84	305.99	306.3	307.08	304.17	309.17	304.07	306.4	309	306.55	304.66	308.09	305.14	308.51	304.68	304.09	307.93	306.28	308.89	308.6	301.14	307	306.21	303.01	304.16	307.48	307.78	305.06	310.19	306.21	307.63	308.24	304.75	305.74	308.34	305.11	306.18	305.48	308.38	305.18	305.35	306.2	304.3	302.94	307.55	310.27	307.09	308.32
302.36	300.96	300.32	302.02	303.48	298.56	300.02	300.11	304.81	304.57	301.28	301.02	301.53	301.55	301.33	302.73	302.68	301.15	300.86	303.97	302.98	304.63	299.28	300.87	299.35	303.72	301.37	303	304.73	302.75	307.48	298.39	303.23	304.16	300.67	306.23	303.1	301.9	302.33	302.32	301.19	303.2	303.04	302.71	301.99	303	301.41	301.22	303.3	300.98
297.15	298	296.59	296.18	297.15	298.78	301.11	298.49	296.45	295.48	297.41	297.99	298.2	295.34	297.23	296.97	296.07	297.56	299.35	296.89	298.21	296.27	297.07	297.21	297.45	293.33	294.54	299.35	297.39	293.72	294.8	295.42	298.56	293.63	295.94	297	297.48	299.77	295.66	295.15	297.72	296.19	298.92	296.95	299.17	298.41	297.81	295.48	296.61	297.82
301.93	303.25	302.8	305.04	301.7	300.54	306.05	305.34	302.31	305.93	304.42	299.63	305.52	305.04	300.6	306.09	302.4	299.96	307.55	303.72	302.7	303.53	301.26	303.01	301.88	300.94	302.28	303.47	306.05	306.98	304.89	303.16	302.75	301.03	299.49	305.19	306.45	306.34	304.51	308.58	306.17	308.89	303.02	300.71	303.86	308.79	302.01	306.03	304.93	305.35
312.46	317.83	316.58	314.39	313.59	315.39	315.21	313.29	313.39	317.65	316.02	313.59	316.56	314.34	316.07	314.76	314.73	312.2	313.85	314.99	315.5	313.06	315.9	314.72	315.46	316.53	315.47	313.91	312.6	317.96	315.31	313.12	313.69	315.57	315.52	314.08	316.53	314.87	312.97	315.01	313.07	316.74	311.36	314.16	316.41	312.38	308.05	314.08	313.68	313.43
309.72	308.06	304.09	308.43	304.72	305.88	307.44	307.12	304.66	308.11	305.7	304.73	303.21	305.21	306.82	306.6	305.91	306.66	307.17	307.7	308.14	306.12	304.94	307.64	306.65	305.78	302.55	306.14	306.19	304.38	306.5	304.65	309.51	310.33	302.72	306.23	304.87	308.01	304.9	305.06	308.51	305.47	307.21	308.72	303.88	305.76	307.14	303.83	307.2	307.28
315.85	316.29	316.25	313.42	315.18	315.71	316.23	315.94	314.17	315.88	318.42	316.56	317.04	317.81	314.96	315.56	317.02	313.88	315.92	317.16	318.53	316.9	310.56	316.03	316.57	316.1	315.15	316.6	313.75	314.58	317.25	312.88	319.33	315.39	316.26	315.89	314.42	316.45	319.06	320.17	312.81	313.97	317.09	312.11	316.14	314.83	318.49	319.11	316	315.77
310.97	313.71	311.03	310.79	312.59	308.46	308.5	310.86	310.14	314.46	310.27	312.39	312.48	307.83	309.17	309.22	310.95	314.91	311.09	311.3	312.24	310.19	312.53	308.15	310.46	311.3	307.27	314.24	309.09	311.73	309.99	308.96	310.36	311.8	307.53	309.47	312.91	312.46	308.99	307.35	311.66	308.09	311.16	308.55	309	314.27	308.97	307.65	310.17	307.97
316.68	315.78	318.81	318.61	320.52	321.83	322.03	322.08	318.09	318.53	317.15	318.62	318.63	317.52	319.16	317.38	321.72	316.71	317.03	319.32	318.76	317.03	318.99	316.56	319.8	321.92	318.25	322.39	316.54	317.47	318.53	317.39	319.35	318.2	319.39	321.17	318.8	319.95	320.21	324.33	316.46	320.17	317.32	317.64	316.92	321.66	319.26	318.21	322.9	320.52
302.8	304.02	304.03	301.84	302.22	304.3	303.19	304.51	301.74	301.28	301.36	307.92	302.82	303.98	303.58	305.97	304.18	304.05	305.64	303.11	302.62	297.72	303.74	303.81	302.84	301.53	303.36	304.06	299.08	299.71	301.78	301.44	300.52	303.03	301.53	304.29	305.73	302.91	302.08	304.1	300.89	304.16	305.35	301.01	301.73	304.15	304.86	300.95	302.8	303.33
314.3	317.01	314.24	313.47	312.38	315.21	311.75	312.5	312.55	312.07	313.43	307.73	312.37	314.64	313.82	315.7	313.42	314.46	313.38	311.43	316.07	314.11	312.85	310.28	310.72	315.31	312.71	312.21	315.07	314.1	313.27	310.84	312.43	307.29	313.54	309.06	313.36	314.05	310.33	311.46	311.96	315.3	310.12	312.22	313.99	312.4	312.67	313.61	312.02	314.87
314.15	314.49	314.47	317.51	311.46	317.15	312.93	316.07	317.64	312.11	316.01	314.23	314.9	314.67	312.27	312.03	314.63	314.69	317.19	314.46	313.94	316.17	315.03	313.34	315.5	311.76	316.17	314.51	310.77	314.83	315.17	317.02	313.71	316.88	315.04	313.33	310.37	314.26	318.64	312.68	316.87	315.82	316.47	318.46	314.15	310.78	314.44	313.59	315.21	316.68
294.35	291.95	296.16	294.51	296.18	294.59	293.63	292.8	289.76	294.54	292.25	294.27	293.58	292.86	291.66	294.79	296.74	292.67	295.23	293.22	291.29	297.48	293.32	296.25	294.01	292.68	293.66	295.11	292.7	295.23	291.47	291.78	294.84	294.69	295.3	294.24	297.17	291.34	296.93	295.08	294.37	296.79	292.91	292.81	295.95	295.19	295.07	293.93	293.41	293.77
291.23	293.15	295.51	296.03	293.32	296.57	294.6	294.54	296.07	292.2	295.51	297.7	290.65	293.35	294.12	295.79	297.62	294.09	292.32	293.26	295.15	295.05	291.14	294.54	293.51	292.1	297.25	294.09	297.2	296.84	295.82	294.08	292.66	293.15	293.62	299.18	291.14	295.03	295.15	294.8	291.42	293.24	293.26	295.71	291.8	298.55	293.51	295.75	294.16	297.88
308.01	305.48	300.76	303.33	304.29	305.66	308.26	302	305.63	303.47	307.5	305.61	307.36	304.59	305.01	302.85	303.18	308.41	304.48	304.07	304.02	302.56	305.67	307.36	303.95	300.5	309.28	305	303.08	305.85	304.32	302.69	302.61	306.17	304.8	305.78	305.27	304.41	303.85	306.21	304.88	300.13	304.07	300.54	306.46	304.19	303.71	306.26	304.58	304.41
312.37	313.13	314.73	311.58	314.46	316.04	315.2	311.27	312.5	311.53	312.76	318.31	313.35	311.72	319.09	314.12	313.31	313.31	314.64	314.96	316.05	314.44	313.62	314.69	316.07	316.62	313.16	315.53	310.93	317.49	316.04	317.25	311.11	312.53	315.48	314.62	315.99	315.51	315.33	316.8	316.41	314.32	317.27	314.75	315.69	317.3	313.94	315.12	311.84	318.6
315.83	309.98	314.75	314.12	314.04	310.68	312.35	315.12	316.84	314.45	308.81	310.54	310.96	310.92	316.07	313.97	312.27	313.81	317.03	316.5	310.14	314.01	311.24	311.54	311.89	311.84	313.78	309.4	314.31	315.13	316.08	312.89	313.73	312.58	315.89	313.99	307.03	315.82	312.35	312.48	316.49	308.96	315.09	314.23	312.53	315.47	311.53	314.88	314.53	311.94
304.19	305.57	305.88	306.27	305.17	306.27	304.43	306.08	306.27	305.29	304.6	302.39	306.19	308.42	306.43	304.6	303.72	308.63	304.42	308.82	305.2	308.88	300.53	305.72	307.78	306.92	305.73	306.53	305.29	303.17	306.75	306.58	305.33	305.61	308.16	305.52	303.46	303.92	302.48	305.96	304.82	307.81	303.91	303.98	308.09	303.88	304.58	303.66	303.17	306.85
307.53	305.94	308.42	303.54	305.92	307.37	308.35	307.21	306.66	309.48	309.18	305.47	304.35	307.32	304.07	304.1	309.31	310.42	310.82	308.04	305.1	307.38	303.78	308.1	309.55	305.93	308.03	307.15	305.54	307.04	310.25	306.33	306.42	307.51	307.55	303.76	301.83	305.47	307.33	307.97	306.7	305.01	306.44	304.92	302.97	305.64	305.07	305.59	303.06	305.26
314.88	313.3	308.35	315.52	314.22	311.84	313.17	313.21	311.27	313.33	312.01	309.83	316.53	314.48	307.22	314.63	312.75	313.18	313.18	315.97	315.54	311.08	311.37	310.97	315.55	310.42	314.28	313.04	308.82	313.46	311.83	313.11	315	315.29	313.64	313.39	310.08	313.45	312.68	312.01	314.66	312.74	313.05	315.63	316.88	309.44	310.45	310.41	312.23	311.88
308.73	307.62	307.73	310.93	309.02	307.73	309.69	310.17	310.42	310.1	312.97	313.64	312.95	309.39	310.83	311.38	310.82	310.23	311.88	306.3	307.33	309.96	311.51	309.32	310.86	308.95	306.59	308.57	308.77	311.79	308.12	308.05	310.16	309.95	308.4	309.42	310.71	310.83	308.32	309.88	310.47	309.07	310.13	311.72	309.76	307.83	311.8	309.44	310.24	311.44
307.48	306.85	306.31	303.83	306.71	306.06	305.16	306.07	309.66	305.96	301.61	307.33	305.39	302.39	303.17	302.05	307.4	306.46	303.19	301.31	304.69	303.86	306.43	303.67	305.96	303.34	308.37	303.86	305.58	305.02	306.06	306.25	300.59	308.07	303.91	305.41	305.87	306.7	304.09	305.98	308.24	304.71	305.73	304.56	303.34	304.25	302.49	301.92	304.1	304.86
311.98	309.86	312.42	307.94	308.72	312.07	308.98	314.22	308.13	309.05	310.09	307.19	306.73	308.65	308.17	308.03	308.69	311.99	308.74	311.08	304.31	309.81	309.38	308.46	312.82	308.82	309.76	305.76	310.78	308.78	306.32	310.34	309.09	306.77	308.15	307.39	311.37	312.02	309.26	308.13	306.66	304.9	307.5	308.43	306.88	306.6	309	308.9	305.9	305.75
328.78	330.38	325.67	328.39	328.89	328.81	323.45	325.84	327.24	330.37	327.29	328.75	324.92	325.73	323.07	328.17	328.16	328.43	328.15	329.91	325.49	327.42	328.91	330.14	326.38	325.25	325.57	326.39	330.16	330.03	327.42	327.87	326.73	327.59	330.07	325.46	331.42	328.57	326.57	326.94	324.33	326.97	327.12	330.38	329.44	326.75	329.79	328.27	324.74	329.76
298.6	301.47	297.9	300.22	298.81	298.12	302.07	295.69	299.03	301.35	302.95	297.26	301.88	300.96	296.84	297.37	305.58	300.39	297.12	302.23	299.1	299.36	299.13	301.42	299.44	294.69	300.38	299.94	302.26	301.51	302.9	299.35	299.2	298.04	300.06	296.55	301.91	299.93	301.3	299.47	298.78	301.41	300.8	297.14	300.52	298.85	299.76	302.4	303.44	302.14
309.6	311.78	313.29	312.12	310.17	312.34	313.8	313.66	312.52	316.9	314.96	312.58	313.21	315.19	312.44	315.4	311.51	312.37	315.45	314.05	315.95	311.73	309.52	314.98	312.76	310.62	312.57	311.32	311.25	312.52	310.69	313.95	311.79	311.39	316.55	310.88	309.95	314.14	313.67	313.02	310.25	311.02	311	314.75	314.59	314.25	312.36	311.62	312.44	312.25
309.78	311.39	310.27	312.43	310.56	310.41	312.79	310.07	308.17	311.03	309.16	309.9	314.24	308.28	310.53	314.27	310.91	311.46	311.91	313.68	310.11	314.15	310.98	311.1	309.5	306.16	309.98	313.7	311.25	308.22	304.27	311.68	308.18	308.67	316.61	313.28	308.39	310.06	312	309.99	311.67	310.25	311.45	311.13	313.02	310.29	311.23	310.49	311.2	313.66
314.5	314.83	315.27	315.63	313.28	312.18	312.19	311.97	314.35	312.76	316.18	312.07	312.76	313.96	309.34	310.01	310.84	314.36	311.05	311.05	314.03	313.69	314.75	315.23	313.19	313.98	312.38	311.13	311.47	316.18	314.48	313.39	313.54	314.43	314.35	311.25	312.97	314.62	316.27	311.83	311.88	315.81	311.33	313.32	318.85	313.68	314.56	314.34	316.9	316.51
317.81	317.21	313.57	313.72	309.89	315.1	312.46	315.23	314.71	312.17	315.24	317.65	314.02	316.69	313.9	312.73	315.5	313.97	314.93	313.72	314.51	313.53	316.11	313.85	318.82	316.85	313.13	316.32	314.83	315.75	316.17	317.21	316.81	313.33	318.41	313.51	314.97	314.24	314.37	315.22	316.39	320.82	315.2	313.8	314.53	310.2	313.88	314.59	318.18	316.57
303.45	305.62	306.3	302.97	306	302.91	304.65	302.99	305.24	305.04	307.31	303.93	304.91	306.1	306.93	302.24	304.34	302.37	306.85	305.79	303.85	304.28	304.31	305.62	308.57	308	306.41	304.89	309.2	304.93	309.24	304.28	306.9	304.64	302.9	304.54	306.82	305.2	303.73	307.64	307.74	307.06	302.41	304.48	304.78	304.07	305.89	303.67	300.74	307.81
311.79	315.55	313.87	311.98	312.73	311.99	315.39	312.01	314.32	314.59	315.54	312.94	311.9	314.02	311.51	316.07	313.59	311.79	311.25	312.28	315.25	312.53	310.83	316.97	310.76	311.95	311.15	315.01	313.87	312.69	312.2	311.76	313.33	311.55	315.06	311.23	313.15	311.07	314.28	313.97	309.9	314.71	311.97	316.6	313.03	312.33	312.57	310.92	311.74	314.3
314.43	317.63	316.02	315.58	312.22	313.77	316.26	312.12	311.56	308.4	316.2	317.62	318.77	313.88	314.79	314.83	318.62	313.97	314.01	312.29	315.23	314.31	318.27	312.77	313.15	315.82	314.85	313.54	317.61	314.09	316.14	311.32	315.29	311.63	315.31	316.43	316.47	313.63	312.86	314.61	316.99	318.04	314.41	316.4	314.93	315.68	316.41	313.93	313.47	313.22
312.37	315.09	310.69	314.9	313.32	315.85	312.64	314.46	315.26	313.81	315.91	317.86	314.45	313.18	311.45	313.83	317.3	316.05	311.8	314.13	315.49	317.2	315.14	314.46	317.76	315.26	313.93	310.32	314.15	312.74	314.47	311.14	315.18	316.74	314.06	312.69	317.03	314.06	314.53	316.43	316.38	312.67	314.78	313.87	314.82	313.13	315.12	314.4	316.42	316.56
304.21	302.35	305.28	303.6	301.12	302.79	308.18	304.91	306.27	304.34	303.55	305.33	305.81	305.73	307.83	305.59	306.52	301.85	305.86	302.59	304	303.32	303.73	307.1	305.7	303.18	307.77	303.79	299.85	303.88	301.99	303.67	304.84	304.3	304.03	301.83	304.93	301.9	305.12	305.57	309.28	307.84	302.39	305.26	304.26	303.42	300.98	307.03	303.52	306.02
312.1	311.29	308.99	314.27	314.41	314.15	305.61	311.35	309.73	310.97	315.43	309.15	314.47	312.33	311.44	312.1	312.34	310.54	311.87	310.69	314.54	312.83	309.42	314.05	312.96	312.41	314.67	313.72	310.35	316.47	316.57	312.77	311.48	311.12	310.97	310.91	308.82	313.86	313.28	312.93	314.91	313.21	314.17	316.24	308.59	310.18	311.12	313.33	312.47	314.13
306.12	303.22	300.32	304.99	303.62	306.32	301.71	305.02	305.46	305.63	307.78	304.92	304.44	303.33	304.93	306.12	303.78	304.75	303.23	302.93	301.85	305.19	302.11	307.32	308.65	305.33	303.67	305.63	302.6	305.95	304.43	304.36	301.71	301.49	307	303.58	305.73	302.54	304.15	309.28	305.48	305.08	305.16	306.54	306.57	305.66	304.35	304.57	309.01	305.26
311.93	313.02	313.21	311.03	311.91	314.85	314.47	312.49	311.1	312.77	308.67	312.74	313.75	312.33	316.24	314.56	311.88	311	314.35	311.78	314.63	315.35	317.21	312.71	314.48	313.56	313.97	310.38	314.65	311.79	312.22	309.05	314.03	312.57	314.61	310.08	312.36	313.02	312.71	316.38	314.3	313.36	311.61	311.65	317.13	309.6	311.19	310.72	314.29	316.24
308.92	307.58	306.72	312.18	304.88	305.77	306.5	303.63	304.53	305.42	307.31	309.1	307.9	306.54	301.09	308.2	306.93	304.7	304.54	303.49	305.64	307.59	301.27	302.64	309.03	307.56	304.48	307.35	308.01	305.82	306.99	305.09	309.57	306.19	303.22	305.41	306.18	309.14	307.11	304.11	305.17	306.09	309.18	304.05	307.07	307.06	305.08	305.85	307.44	306.84
314.61	312.65	314.3	315.56	314.78	314.44	315.82	319.29	312.61	315.08	314.76	309.38	312.03	315.79	314.84	311.33	315.88	315.39	313.57	315.78	311.88	312.08	312.63	313.43	313.69	314.83	315.31	314.95	313.58	313.83	313.69	308.65	318.36	314.99	315.84	315.16	313.44	316.38	314.63	312.97	316.82	313.59	311.2	315.07	314.82	317.31	315.8	317.3	311.05	317.51
296.77	296.08	298.58	298.06	292.95	296.03	297.89	297.84	298.29	297.73	300.82	294.43	298.96	294.78	297.71	297.05	294.85	298.1	293.87	298.3	292.65	295.38	296.11	299.39	297.14	301.73	294.17	295.95	292.63	297.77	294.92	295.92	298.1	297.18	295.93	297.92	298.62	295.37	297.07	297.46	296.02	298.51	299.81	297.66	296.32	299.89	295.82	293.75	295.83	299.07
299.88	297.88	297.71	301.07	302.06	299.81	299.18	301.26	299.09	300.5	301.71	303.9	298.88	297.62	301.64	301.49	297.14	297.3	298.68	298.73	302.03	301.01	301.24	300.68	300.99	295.84	297.82	298	299.16	302.25	299.67	299.94	301.67	299.94	294.93	298.87	298.1	296.8	299.14	299.2	298.53	303.64	300.32	298.81	297.45	295.09	298.86	301.15	300.39	297.29
314.26	313.22	312.83	315.58	316.29	312.87	312.55	314.63	314.97	315.23	313.39	312.65	315.07	312.51	314.19	314.33	310.93	312.35	314.18	314.88	309.77	313.89	314.67	311.76	311.9	313.3	314.09	314.22	310.41	313.65	310.22	315.22	315.13	316	311.58	311.68	313.3	312.66	316.47	315.17	309.12	313.02	312.48	311.15	314.43	314.76	310.72	315.52	312.59	316.22
312.76	312.28	311.83	314.46	312.31	311.58	314.15	314.29	312.58	313.11	314.14	313.95	313.86	312.87	312.25	313.91	311.63	312.47	313.14	314.02	313.28	315.18	311.41	310.05	311.39	312.36	311.04	314.38	311.83	316.85	311.6	313.33	314.59	310.59	313.85	315.59	312.89	311.64	314.98	313.55	315.05	311.39	315.2	314.21	312.03	316.58	314.25	315.15	312.87	314.27
306.15	310.39	304.72	310.2	306.41	308.58	308.51	311.85	309.1	307.45	310.12	312.65	311.12	306.34	306.99	308.81	310.28	306.4	308.71	307.19	310.64	310.84	307.82	310.32	310.7	308.81	310.73	307.85	309.17	312.54	310.59	310.14	309.38	306.04	312.14	309.39	309.67	308.08	311.56	309.38	312.81	309.36	305.49	310.97	308.17	307.63	310.31	305.57	310.02	308.18
320.67	316.59	320.15	321.29	315.62	321.26	321.2	319.36	316.77	317.68	319.17	314.73	318.63	320.12	317.48	318.43	321.28	317.71	323.19	316.82	318.68	320.68	312.04	318.71	317.92	320.53	316.93	317.46	319.3	319.19	319.07	318	322.73	318.54	319.03	320.06	319	320.79	316.47	319.47	315.19	317.09	319.76	317.56	317.53	318.38	319.6	317.77	320.38	320.61
302.12	304.41	302.98	304.09	304.15	305.79	306.97	303.04	301.62	304.33	303.6	304.48	301.79	302.88	306.62	302.04	301.87	302.4	301.91	303.15	303.8	304.6	307.74	301.59	302.67	307.18	305.89	300.88	304.18	304.09	304.36	303.08	300.13	302.51	302.34	308.29	303.77	301.14	304	302.24	305.49	302.27	307.66	303.87	304.83	300.49	304.74	304.45	304.05	302.94
314.45	309.62	314.22	309.68	311.09	314.7	307.89	310.41	306.91	313.7	310.8	313.49	309.18	310.36	312.98	308.99	309.81	309.52	311.52	310.89	308.08	310.91	313.55	311.79	314.59	314.62	309.09	309.96	311.64	314.39	311.38	309.77	310.97	312.61	310.76	311.29	313.49	311.82	307.48	312.64	308.32	310.04	310.86	312.12	311.11	313.44	311.8	309.88	310.41	310.83
306.64	307.24	301.78	303.29	302.47	304.63	303.52	304.37	305.92	307.4	301.21	307.68	308.66	307.02	305.77	304.03	303.42	302.34	304.28	305.42	306.57	306.82	302.46	301.48	304.02	307.42	301.2	307.05	303.5	308.07	306.57	302.04	303.46	305.82	303.85	298.75	305.65	307.28	306.07	305.02	304.42	303.57	301.9	306.56	306.6	301.53	305.4	306.71	303.08	307.67
308.3	314.62	308.2	308.95	309.13	312.63	310.08	307.99	311.2	308.68	310.36	311.7	311.41	303.38	310.46	311.57	311.35	312.54	309.29	313.06	308.85	308.31	308.37	308.15	307.76	309.38	310.95	309.09	310.86	311.77	310.51	311.92	307.37	310.14	309.79	311.93	308.94	311.77	308.9	310.96	313.18	309.66	312.83	310.71	310.82	307.42	310.68	309.79	309.59	308.1
305.57	303.25	304.7	303.46	305.36	304.49	304.63	302.65	305.3	305	305.14	300.35	304.55	305.03	305.32	301.98	302.04	305.2	304.99	305.88	304.17	309.34	302.07	307.27	305.65	305.61	307.39	306.8	304.82	305.03	306.51	307.74	303.16	303.54	308.09	304.33	303.88	305.21	303.59	303.09	303.91	305.39	306.55	306.07	304.51	300.43	303.82	303.7	306.46	307.74
316.78	317.84	319.2	318.7	319.68	322.26	321.51	315.14	317.28	313.29	317.95	316.76	318.5	317.78	317.14	318.71	316.78	317.91	321.13	317.93	321.19	319.82	320.71	318.39	317.44	320.37	319.21	318.89	317.61	318.2	318.01	316.64	318.86	316.64	321.34	312.87	318.93	316.68	318.1	320.46	314.22	316.95	317.42	322.58	315.85	317.85	318.5	316.67	317.36	316.46
293.98	296.31	295.27	295.54	296.34	295.46	298.69	295.96	295.46	292.99	292.28	292.95	293.89	292.27	295.56	296.35	295.08	296.55	295.84	291.42	294.69	293.58	296.24	291.85	293.66	298.07	296.53	296.98	295.64	298.12	296.11	293.13	297.81	295.11	290.9	294.22	292.78	291.44	290.87	296.66	292.14	293.93	295.44	293.39	291.82	295.48	297.26	294.82	294.53	297.18
306.95	303.57	302.68	300.88	304.01	301.82	303.84	303	308.15	303.67	303.89	304.35	304.85	299.74	304.82	306.1	303.37	305.6	301.62	305.27	303.06	302.97	307.02	303.42	309.08	301.25	303.53	302.77	303.46	303.03	302.97	303.8	303.07	303.78	303.28	306.92	306.63	304.21	305.08	300.37	302.22	305.39	302.9	305.87	305.54	303.14	304.54	302.88	300.36	304.18
313.42	311.33	311.91	316.27	312.04	313.68	316.14	313.69	312.47	317.12	316.96	315.31	311.97	314.52	312.19	312.72	313.13	312.83	313.65	315.21	312.85	314.58	315.03	311.69	313.16	314.23	314.92	313.63	309.67	316.11	316.36	314.97	312.51	315.98	312.76	317.35	314.44	312.11	314.3	313.7	314.15	315.34	310.37	313.55	312.83	313.94	310.37	315.07	312.06	314.84
298.26	298.82	298.76	303.14	301.56	298.71	300.05	300.83	300.5	302.64	300.2	295.87	299.45	301.77	300.16	301.45	304.69	303.05	302.13	301.66	304.24	299.56	299.48	301.4	301.94	300.15	300.88	300.79	303.61	300.3	300.4	301.43	296.69	299.82	300.49	303.1	302.56	296.71	305.34	299.66	301.8	300.31	300.9	300.53	301.1	304.02	299.43	302.36	304.95	299.56
292.77	296.88	299.22	296.55	293.56	295.56	294.47	294.42	296.66	293.76	292.81	293.36	294.84	300.58	293.94	294.04	296.39	298.92	297.5	296.83	295.04	295.4	291.93	299.16	296.49	295.56	296.5	294.7	294.89	297.27	293.94	294.99	293.82	297.06	294.27	294.4	297.75	294.29	295.44	296.26	297.26	295.58	294.04	294.72	294.49	297.96	292.57	298.61	293.91	292.64
313.89	313.16	315.78	309.03	315.89	313.38	311.79	314.89	316.06	314.4	311.33	316.04	311.37	313.17	315	316.27	315.45	314.34	313.84	311.59	313.2	312.15	314.6	315.15	315.69	313.16	312.65	314.98	314.05	313.79	310.1	314.54	314.51	312.44	314.74	316.54	311.25	314.19	314.13	312.43	314.73	313.25	313.01	314.17	310.81	314.39	312.78	310.44	314.26	312.83
315.84	315.82	317.56	310.7	316.28	315.1	312.06	318.08	312.61	315.8	316.55	316.39	313.56	314.72	309.95	314.27	318.35	314.12	313.91	317.27	312.55	313.6	314.63	313.25	315.74	314.51	311.92	312.01	313.18	315.7	314.79	313.63	316.05	314.62	315.21	313.51	311.73	316.39	315.49	312.76	313.7	316.18	316.49	311.75	315.49	313.9	313.27	313.13	311.43	313.71
306.07	307.27	306.31	301.23	303.06	304.67	302.34	301.54	306.19	302.34	302.27	305.88	302.1	303.63	304.54	302.45	302.02	309.46	304.41	306.56	302.29	304.81	306.63	304.15	305.51	304.16	304.96	303.05	303.71	303.91	305.24	305.33	305.34	304.79	304.6	301.53	300.45	308.17	302.96	303.84	304.67	303.32	302.96	305.89	305.15	301.69	306.01	302.27	305.64	303.78
306.24	311.36	309.05	306.95	313.16	311.56	309.85	308.15	307.28	312.82	311.04	308.24	312.06	311.71	313.1	314.71	309.73	309.53	310.3	310.24	310.35	312.29	307.43	309.58	310.68	314.27	309.47	308.91	307.99	310.35	310.97	312.42	312.1	309.4	311	310.42	309.3	311.17	307.61	310.63	312.9	310.61	311.82	308.65	309.2	315.38	309.58	312.24	311.42	310.89
327.72	326.25	326.43	326.93	324.78	324.76	325.03	323.89	324.7	325.96	325.77	325.12	326.15	326.39	328	324	322.46	325.12	325.27	323.88	325.38	325.93	324.73	322.28	322.66	322.58	325.69	323.24	327.81	322.48	322.56	323.77	324.71	325.35	324.48	326.05	324.61	322.85	324.68	324.97	326.02	325.01	323.63	326.23	323.68	324.15	322	322.61	325.95	322.62
308.4	311.68	308.86	309	313.15	310.67	310.9	310.3	313.05	310.32	312.86	314.6	310.73	311.13	309.85	308.67	311.88	307.88	314.54	306.67	308.74	313.52	311.96	309.57	312.09	310.69	308.93	312.29	310.35	311.42	310.29	310.42	308	310.85	310.94	312.79	310.67	307.33	309.38	309.83	311.29	311.39	308.88	312.5	312.53	310.28	310.19	311.6	313.56	310.72
305.67	304.03	307.56	303.43	305.67	307.01	303.68	305.94	304.82	305.91	304.78	304.2	306.83	305.57	306.07	301.84	303.19	304.36	305.34	304.69	303.67	302.77	306.48	305.18	307.16	310.37	302.49	305.48	304.09	306.25	299.73	303.55	305.88	302.18	300.54	303.49	304.98	305.09	304.58	303.56	307.33	306.62	307.76	305.72	307.22	307.19	306.8	304.41	308.62	305.15
305.05	305.88	301.56	306	305.81	306.28	303.17	304.92	307.3	307.46	308.38	305.99	303.18	308.76	306.63	307.16	305.4	308.29	302.14	305.11	304.08	302.45	307.15	305.39	304.6	306.82	302.33	303.67	306.79	305.47	304.34	305.17	304.57	304.91	303.45	306.73	307.6	305.37	302.67	302.41	308.42	307.52	305.06	305.08	303	306.16	305.18	302.25	307.41	307.09
300.57	298.62	300.31	303.75	300.4	299.12	299.55	298.29	300.03	300.81	300.08	300.25	302.81	301.62	303.29	296.83	304.45	297.12	300.04	301.49	301.94	300.94	301.73	304.85	298.83	298.97	298.37	302.98	302.8	299.92	300.06	299.42	303.2	302.6	300.63	301.15	300.89	302.16	297.32	297.06	303.35	299.17	302.76	301.31	304.22	297.04	300.59	297.38	301.54	301.61
317.52	319.02	315.22	321.88	321.49	318.26	322.26	318.41	318.25	317.99	317.75	319.22	320.5	320.98	320.06	319.65	317.93	318.19	318.5	321.19	316.26	315.69	314.53	320.13	316.88	321.01	316.93	315.63	319.28	320.7	317.62	318.9	317.16	316	320.14	320.95	319.79	321.24	319.4	317.25	320.38	316.32	317.06	319.7	316.59	319.31	320.17	319.67	318.56	320.96
298.55	300.5	296.97	297.98	298.66	300.49	296.33	300.33	303.03	295.74	300.3	301.62	297.84	297.14	297.59	298.55	297.22	298.04	299.92	297.67	301.56	300.61	300.86	302.3	302.31	300.8	299.06	303.44	300.84	298.31	298.98	299.58	300.68	300.95	300.69	298.58	302.61	297.65	301.31	300.65	302.96	296.4	297.66	300.31	301.76	297.5	299.59	299.23	300.94	297.56
315.73	315.74	312.45	312.46	315.71	314.8	316.13	316.23	315.51	314.5	310.82	316.13	318.62	316.13	315.71	314.74	313.76	310.16	313.43	312.5	315.09	313.31	318.29	314.54	318.41	312.5	313.95	315.4	314.33	315.89	317.88	315.91	316.2	312.33	314.68	316.72	316.53	312.8	314.24	315.04	314.22	313.63	313.82	313.77	312.18	313.52	311.92	314.87	317.94	315.62
305.57	306.26	303.5	304.99	305.27	303.14	304.43	304.89	305.74	301.43	303.66	301.52	304.15	305.96	306.01	308.04	306.01	304.82	306.07	306.12	302.68	305.8	305.18	306.35	305.41	308.45	304.91	305.52	309.26	306.2	305.36	301.9	303.89	300.6	306.65	307.58	306.02	309.14	303.77	304.4	309.73	304.69	306.39	304.46	304.11	304.76	302.84	305.37	304.12	305.01
318.6	314.16	316.86	319.65	316.99	316	322.04	312.54	320.75	321.07	315.25	317.59	319.47	320.22	317.85	317.96	316.68	319.15	313.05	316.59	318.69	314.8	317.81	315.22	317.61	316.86	316.82	318.34	316.85	318.02	316.38	315.46	317.17	316.62	320.92	316.98	315.6	316.48	318.33	316.76	317.33	315.32	319.73	317.12	318.2	313.21	316.2	316.92	316.56	313.33
310.56	313.81	314.47	314.93	312.47	311.09	313.66	315.94	318.48	312.01	314.13	315.04	313.8	315.44	313.94	315.56	311.79	314.67	314.88	314.24	316.78	311.68	317.06	316.09	313.59	313.82	317.35	312.3	314.41	314.96	314.53	309.46	314.06	311.79	310.56	314.51	315.91	313.66	309.83	317.81	317.22	314.54	313.19	311.53	313.84	312.16	316.37	315.89	315.2	315.98
307.14	303.25	305.85	302.57	305.34	307.06	307.45	303.59	306.64	304.91	306.01	301.9	305.22	300.33	305.72	303.15	305.63	304.92	300.54	303.72	305.64	301.28	306.53	308.61	303.45	304.65	305.33	304.22	306.19	303.98	303.8	302.92	303.31	302.49	305.69	304.08	305.11	306	303.89	301.85	305.84	304.91	304.03	305.58	304.87	307.77	305.59	307.14	303.99	304.18
329.86	327.96	326.37	326.75	327.05	326.43	327.7	329.8	326.03	329.2	327.16	324.58	330.29	327.91	326.96	326.11	325.32	322	327.69	323.55	328.08	326.02	325.2	328.67	323.21	331.57	329.16	328.77	326.56	327.83	324.98	327.63	329.25	322.98	326.91	328.66	323.11	321.04	326.91	327.32	330.37	331.66	326.52	324.65	326.76	331.45	327.25	329.85	326.41	326.6
301.53	306.52	303.55	301.54	301.81	301.83	302.92	303.68	305.08	306.21	302.73	303.64	307.01	302.31	299.23	303.9	304	304.79	302.52	303.88	303.72	301.51	302.86	303.09	303.52	304.39	304.71	304.22	305.03	302.82	305.06	304.21	303.52	299.49	302.59	302.17	301.77	304.32	304.31	303.17	301.87	303.9	303.82	303.05	304.13	303.61	303.42	303.51	303.15	302.64
316.73	317.61	318.76	317.57	315.87	320.15	321.01	317.09	315.84	318.1	311.86	318.37	316.98	319.4	317.7	321.66	318.86	315.38	315.88	313.64	317.4	317.02	318.66	312.15	318.05	322	318.37	318.32	315.75	317.16	315.24	317.24	318.93	313.47	318.03	317.83	313.83	315.11	316.22	316.26	317.7	313.91	316.59	313.92	319.62	317.17	316.95	316.44	317.51	318.03
304.35	304.69	304.34	304.53	305.91	306.62	304.73	306.28	305.17	302.2	308.4	304.71	304.66	304.76	307.11	306.46	302.14	305.09	305.1	305.87	309.4	309.66	306.22	302.01	304.7	306.56	304.64	303.33	306.03	303.38	301.36	305.12	305.77	299.96	300.23	306.76	305.57	304.32	303.04	306.93	311.71	306.31	306.74	307.72	306.05	309.69	304.92	306.33	304.72	304.07
318.07	312.67	313.31	313.83	315.27	309	310.96	314.01	312.85	313.06	309.28	310.01	314.97	312.43	312.71	315.78	313.28	315.8	310.8	313.82	313.96	311.43	313.54	312.74	314.24	312.67	310.42	311.95	310.31	313.13	313.19	313.34	312.83	312.39	312.62	309.31	314.3	309.8	312.95	311.76	312.37	309.42	313.64	312.72	313.34	314.91	315.86	313.78	309.99	315.99
291.86	293.72	292.5	295.99	298.03	296.68	291.31	295.54	292.97	291.92	295.29	295.49	295.27	291.9	293.22	296.47	297.93	292.79	294.75	293.66	295.89	295.04	295.08	294.4	295.49	296.94	295.72	298.64	297.56	293.88	293.75	296.76	290.64	293.25	294.24	295.38	293.33	293.87	298.56	294.24	294.41	295.77	295.07	296.17	295.13	294.12	295.05	293.99	295.3	290.52
304.52	303.09	303.3	301.36	305.63	304.69	303.26	303.48	303.46	300.07	303.98	303.7	304.52	307.13	304.73	306.48	304.83	303.01	303.85	302.61	305.52	301.92	304.25	303.5	304.75	300.95	300.65	302.24	305.81	304.72	306.28	305.61	304.65	304.04	303.64	303.82	302.5	304.31	303.5	306.36	303.59	303.23	303.44	304.76	302.54	305.14	302.34	305.33	301.89	306.74
312.45	308.7	312.18	306.68	310.31	309.8	308.31	311.31	309.8	309.23	308.27	307.3	310.49	311.84	310.41	308.34	307.55	308.75	311.54	309.25	309.77	311.43	308.25	309.46	312.06	306.54	307.43	305.59	307.95	307.54	309.75	308.39	308.57	310.23	308.01	309.89	306.36	309.21	309.43	310.72	305.9	306.63	310.05	310.45	308.73	309.14	308.59	306.87	309.36	308.06
316.72	319.41	318.13	317.6	316.75	319.01	315.58	320.34	320.94	320.69	321.72	321.09	316.34	317.05	317.91	317.81	315.5	315.27	316.32	313.2	317.44	320.88	315.63	316.93	318.01	317.7	323.28	321.1	316.85	318.24	318.85	320.77	317.51	314.42	321.13	316.57	320.88	315.31	316.38	318.04	321.06	317.63	318.26	317.27	321.56	318.55	316.99	315.86	317.69	319.98
304.91	304.02	303.57	302.57	304.31	304.39	303.37	299.24	301.14	299.03	299.41	304.72	305.94	304.75	302.93	301.57	302.82	300.92	300.99	302.6	302.61	306.42	303.19	304.32	302.42	302.48	303.17	300.89	301.46	303.74	300.32	302.51	302.23	307.08	301.22	303.23	303.16	300.82	304.03	304.36	302.7	301.56	304.55	301.99	300.34	305.09	303	299.16	304.63	302.58
302	301.43	300.74	300.43	295.19	299.57	299.6	297.51	300.73	300.48	301.31	298.51	302.02	299.63	297.75	296.84	300.35	301.41	302.7	303.11	300.15	300.47	298.43	301.46	300.67	299.56	300.89	301.21	302.97	299.17	304.74	299.5	300.65	299.02	300.83	304.99	301.81	297.27	303.88	301.06	297.72	302.35	300.99	300.16	299.77	299.64	301.49	301.14	298.77	302.51
306.05	309.06	310.24	307.45	307.02	310.28	307.29	306.14	304.89	309.36	307.5	310.62	306.5	306.95	306.04	308.28	305.82	308.42	305.93	307.04	307.97	306.94	308.59	311.41	304.36	309.46	309.85	308.21	308.23	309.35	310.44	309.93	308.8	308.17	312.23	306.13	305.57	310.42	308.53	306.55	306.83	311.66	310.36	310.18	307.65	308.24	307.78	309.17	308.43	307.7
299.69	303.61	299.88	301.51	302.67	306.09	304.11	301.82	301.74	302.36	299.94	302.57	301.03	300.91	301.27	300.29	304.46	299.48	302.44	301.91	302.3	303.82	303.53	300.87	303.66	302.73	302.45	299.01	301.36	301.32	303	299.99	300.49	304.45	302.99	299.26	301.2	305.5	301.66	303.66	302.5	300.5	298.97	302.32	297.82	299.74	301.74	301.75	303	301.85
316.52	315.96	312.95	311.69	314.8	317	315.63	316.19	315.31	319.17	317.24	316.35	316.92	312.68	313.09	317.96	315.12	313.35	314.6	316.87	313.58	317.71	319.24	317.25	320.62	312.54	314.3	313.71	311.7	311.71	312.17	315.13	315.28	317.28	317.32	316.63	316.89	313.58	316.13	313.72	310.77	316.36	315.97	316.13	315.79	311.02	315.95	316.97	316.32	317.95
310.31	312.76	310.25	313.44	308.38	310.62	313.84	310.64	316.19	312.18	311.76	313.16	314.79	314.95	310.52	316.92	310.54	308.78	315.87	313.14	313.36	311.14	310.09	310.89	313.97	313.07	313.84	312.45	308.76	313.55	312.69	313.26	311.55	314.15	314.31	311.8	308.12	312.08	311.42	315.01	311.61	311.81	313.18	314.69	313.44	313.07	312.21	313.41	313.29	311.23
322.38	317.19	318.43	316.36	323.63	318.29	316.9	320.31	317.19	319.25	316.49	321.75	315.65	321.66	318.32	319.63	316.37	318.26	317.92	316.4	317.02	321.78	316.97	318.96	319.1	315.77	317.05	316.63	320.24	321.91	318.49	319.28	317.58	318.46	317.08	320.54	317.52	317.96	317.61	318.13	316.13	318.75	318.02	318.07	318.06	317.78	319.55	319.56	320.85	318.63
319.84	315.77	316.75	317.24	318.09	320.5	318.41	313.73	323.95	320.64	319.74	313.99	315.56	312.22	319.58	320.36	315.69	318.69	317.63	316.95	320.23	318.34	318.43	319.92	315.53	319.86	322.39	318.8	318.9	319.61	317.38	318.79	317.8	320.11	311.38	319.33	313.6	322.2	318.43	317.18	318.93	317.9	319.01	316.67	317.09	314.87	319.2	319.97	318.38	319.88
292.7	294.21	295.95	292.03	293.4	296.54	291.7	293.38	296.35	293.04	295.73	295.15	296.11	291.76	290.35	293.75	295.1	295.58	293.1	294.59	291.27	295.43	292.45	291.44	293.48	292.49	296.6	292.81	295.74	296.19	296.18	297.46	295.33	291.98	293.79	298.58	294.43	297.51	296.31	295.48	293.36	292.03	294.13	295.08	294.07	295.23	294.9	293.07	293.43	295.1
315.48	317.74	319.76	316.02	313.7	316.9	319.12	313.97	313.19	318.82	316.33	315.02	315.3	313.87	311.87	316.05	314.63	319	313.06	315.4	318.26	316.04	316.06	316.11	314.72	317.42	319.54	315.75	318.64	318.53	316.56	318.56	318.36	317.47	318.46	319.97	315.66	316.08	316.6	319.58	316.2	314.9	315.49	318.46	318.16	314.86	312.36	315.24	314.26	317.14
313.31	313.58	314.17	315.43	312.72	312	308.26	312.13	315.05	311.12	313.65	312.54	313.27	312.87	317.63	315.08	308.82	315.48	313.42	314.17	309.33	313.31	315.41	314.05	310.34	310.53	314.84	313.25	313.24	314.69	313.97	311.54	311.91	313.25	311.23	317.33	318.24	308.8	314.47	316.8	311.41	316.58	313.91	314.8	314.59	314.73	313.28	312.6	312.47	315.13
316.41	314.1	316.81	316.44	310.69	318.21	314.25	314.65	316.95	316.25	314.3	315.23	314.28	312.5	318.79	318.1	313.64	316.53	316.68	312.29	315.01	314.62	315.09	319.26	318.13	316.19	320.44	315.62	316.13	314.82	317.04	315.71	314.08	311.9	315.56	315.94	314.77	316.52	313.77	317.1	311.26	316.06	316.09	315.11	314.41	315.46	316.66	315.83	315.48	314.96
294.17	294.84	291.35	298.06	296.44	300.02	297.56	294.21	293.36	297.1	289.46	295.86	293.29	295.48	298.09	296.92	298.07	296.29	294.35	295.84	294.15	293.9	297.68	293.86	291.59	296.7	299.27	296.05	296.58	294.58	298.84	295.56	297.02	291.42	295.38	292.57	292.62	295.12	292.46	294.26	293.9	297.9	293.1	299.91	296.13	291.54	292.73	294.6	293.43	292.86
313.38	309.9	314.86	314.28	315.09	311.96	312.73	314.11	313.1	314.42	318.14	309.29	314.39	314.12	312.33	311.88	312.67	313.13	313.34	313.9	311.06	315.8	314.58	313.1	312.81	313.97	315.13	312.22	314.21	314.75	314.02	314.38	313.37	315.68	312.14	310.26	314.21	314.67	311.04	316.2	316.77	315.46	313.27	312.24	312.88	307.55	316.64	311.44	313.93	313.24
313.87	313.97	312.85	316.87	311.86	311.77	316.91	309.28	312.25	314.73	314.65	315.21	311.94	313.63	313.8	316.48	314.91	318.56	310.42	312.75	315.83	317.55	315.68	313.41	313.49	313.44	314.84	311.41	318.68	312.8	312.57	318.73	310.72	312.26	314.42	311.56	313.59	315.32	314.14	312.56	315.84	316.42	313.45	315.17	311.58	312.82	311.01	311.57	314.4	316.36
328.78	326.09	325.73	327.3	326.47	330.57	329.33	330.43	326.84	330.24	326.77	330.63	332.6	328.34	331.62	328.91	329.43	329.53	323.97	327.61	328.69	330.47	326.72	327.85	328.36	325.94	327.64	327.29	325.26	325.7	326.56	327.69	327.04	328.61	334.16	322.78	329.98	328.58	327.01	327.63	327.66	327.32	327.93	332.48	324.63	326.4	329.88	328.11	329	326.62
294.65	294.47	295.29	292.68	293.54	296.42	299.97	293.99	294.31	293.02	296.27	294.05	296.57	295.8	297.9	298.24	296.72	296.03	296.89	293.7	297.16	292.53	298.77	298.94	295.22	292.65	290.68	295.97	294.93	294.23	293.67	292.87	294.29	292.5	293.15	297.59	294.18	298.57	291.87	293.26	296.14	291.88	296.71	294.38	295.31	292.04	298.05	294.34	295.11	290.99
312.53	313.18	312.99	314.23	318.03	316.07	316.66	315.11	312.9	313.42	315.32	316.92	315.81	311.58	313.65	317.86	315	310.08	315.05	311.77	314.77	310.83	316.9	311.21	315.25	313.38	316.73	312.04	315.08	311.11	313.9	312.43	314.35	314.54	318.12	312.14	313.01	311.03	315.08	317.72	316.03	317.2	312.66	316.9	315.61	315.2	312.49	317.18	317.02	314.74
311.18	312.51	311.54	308.03	312.76	313.33	311.77	312.2	311.99	313.23	309.17	312.6	311.31	311.17	313.2	310.66	309.79	308.96	312.12	311.77	310.94	313.07	309.93	314.38	313.01	310.83	311.68	312.14	310.92	309.67	312.34	312.7	309.69	313.18	314.75	309.54	306.55	311.82	313.82	312.49	314.49	313.05	311.87	309.12	308.55	311.89	308.4	311.63	311.61	310.92
312.24	312.46	308.96	312.98	313.42	311.43	312.36	313.06	314.3	310.74	311.07	315.28	305.73	313.38	311.72	310.67	311.56	313.49	311.43	310.96	312.42	315.95	312.19	313.23	310.68	310.58	311.12	311.68	313.78	308.22	311.98	314.05	314.03	312.11	311.11	309.56	310.09	313.32	314.27	313.67	312.55	312.57	313.49	311.09	315.37	313.03	309.58	313.14	311.64	312.22
301.21	304.58	305.58	303.94	303.57	299.51	304.73	300.12	302.48	301.02	303.8	301.59	307.42	303.48	301.18	303.25	302.97	305.27	303.2	303.68	300.39	301.4	303.75	305.04	302.52	305.2	302.82	299.76	303.33	302.88	306.26	300.36	303.1	303.91	303.45	302.47	302.94	300.6	305.36	306.08	307.1	301.45	302.49	303.73	302.1	299.28	303.97	302.47	299.74	301.43
306.96	305.08	308.01	309.88	304.21	305.27	308.8	307.4	306.15	307.29	306.97	307.02	308.69	305.55	303.32	306.64	304.35	305.14	308.76	305.6	305.4	309.97	306.71	305.31	306.34	307.08	307.83	307.47	307.7	307.06	305.29	305.77	301.95	304.53	307.23	304.53	310.17	305.09	306.33	307.68	304.19	308.76	306.11	308.58	308.08	304.09	310.31	307.58	307.03	309.99
302.28	301.26	298.96	302.23	304.1	300.94	306.06	302.53	304.02	302.75	302.53	301.11	301.23	305.24	304.25	305.5	304.54	299.24	302.33	306.97	298.7	303.04	305.49	303.45	300.81	307.23	297.84	302.06	302.69	303.16	306.12	304.89	303.65	302.5	304.45	304.11	302.54	302.76	300.74	299.85	304.04	305.15	304.12	301.05	304.11	304.73	303.74	302.21	306.42	303.36
312.05	311.75	310.74	311.48	312.17	312.12	316.02	311.48	311.12	313.32	311.84	313.63	310.09	315.16	313.56	314.44	313.89	312.07	314.64	311.14	311.61	316.93	310.15	311.79	309.02	312.09	312.34	315.01	310.36	310.92	314.06	311.35	314.31	313.54	314.87	316.82	312.31	312.88	311.03	310.56	313.58	310.36	315.52	314.62	312.83	313.27	311.79	314.17	313.92	314.5
313.17	311.77	310.4	310.29	313.76	313.48	311.24	315.11	310.44	314.79	313.9	313.2	313.72	310.63	313.91	315.35	310.58	309.59	308.47	310.35	312.61	311.9	309.12	315.47	311.03	310.5	311.29	313.18	313.28	310.65	310.63	314.31	311.95	313.51	310.54	312.08	311	313.73	306.69	313.18	314.53	310.5	315.09	310.04	311.92	313.89	312.75	314.5	314.53	310.33
306.6	307.85	305.33	310.82	307.82	310.61	307.81	308.4	307.41	312.26	310.18	308.43	306.04	306.21	311.04	312.09	304.1	306.02	305.75	306.32	310.5	310.32	306.67	309.13	306.9	309.62	307.34	312	308.15	309.49	310.98	312.21	310.27	307.07	309.02	308.2	309.33	308.47	310.46	310.69	309.89	306.44	306.93	309.03	307.44	308.36	307.61	308.77	308.47	312.03
303.23	307.01	304.15	309.94	308.52	307.84	306.8	307.72	306.31	303.91	308.69	306.2	304.08	307.29	304.36	306.38	307.86	306.76	305.09	306.79	306.82	306.35	304.76	306.78	305.71	302	306.52	304.28	304.76	307.32	303.46	304.59	304.11	304.73	307.48	305.27	306.23	307.64	308.55	305.15	305.99	305.56	304.66	303.87	304.57	310.85	305.85	304.78	309.68	309.38
297.07	301.3	302.02	298.83	298.89	299.6	301.06	301.34	300.67	301.28	302.05	297.99	300.8	301.92	301.42	299.37	301.94	301.73	299.91	300.43	301.12	300.85	298.33	300.11	300.65	300.44	300.26	299.03	301.55	302.74	303.28	296.04	298.1	302.14	301.44	297.5	299	298.1	304.1	299.49	301.43	297.64	297.23	299.91	300.64	300.73	300.74	302.05	301.96	300.99
306.54	313.82	312.42	306.97	313.2	309.44	310.42	312.07	312.29	310.91	311.25	311.25	311.78	310.8	311.47	313.7	311.69	310.13	312.13	315.58	310.42	312.18	310.25	313.2	312.3	311.11	309.96	313.2	312.38	309.77	310.75	312.06	308.33	310.54	309.33	310.54	310.82	311.15	307.83	310.69	312.84	310.57	308.93	311.39	308.35	313.46	313.01	311.14	310	310.86
311.57	310.63	311.23	311.12	313.5	310.03	314.71	313.4	308.86	311.91	311.93	314.83	313.21	312.75	312.51	312.8	313.06	313.7	311.28	311.78	313.57	308.91	309.88	312.01	310.68	314.39	313.36	311.17	313.62	315.89	312.63	314.87	313.4	311.87	313	312.38	310.86	314.77	310.37	312.4	313.42	312.55	310	314.12	313.2	308.72	313.24	310.35	312.72	312.77
314.76	315.36	317.19	317.03	314.45	318.28	316.8	317.08	317.11	317.13	319.11	313.91	315.67	317.39	315.48	315.31	319.05	316.38	313.55	320.04	317.46	313.38	311.88	316.65	316.33	314.47	317.12	315.91	316.99	315.82	312.92	312.86	315.14	315.49	315.49	315.17	317.37	318.68	315.84	316.08	313.41	317.86	315.6	318.23	316.33	315.95	315.72	311.07	315.71	313.61
317.98	318.51	319.88	315	320.12	320.11	320.88	317.56	318.04	318.72	316.23	318.38	318.91	315.49	314.99	317.85	313.8	320.51	316.32	322.5	314.83	317.73	321.13	315.28	319.24	322.45	317.02	318.03	319.78	316.46	319.31	319.3	317.26	320.1	317.93	318.7	316.03	316.22	319.57	314.87	318.13	315.63	315.12	316.69	319.05	318.49	315.58	316.88	317.28	315.83
310.6	307.18	307.92	309.29	306.37	307.78	312.68	307.03	306.45	305.96	308.15	307.31	306	312.96	310.4	309.8	308.92	307.83	308.05	306.45	311.45	311.37	307.03	307.37	309.84	308.65	310.15	311.36	305.54	305.47	309.42	309.98	309.19	306.99	307.47	309.45	311.25	308.77	306.16	307.53	305.73	310.44	306.3	308.12	306.5	306.6	308.81	307.08	307.99	308.87
306.91	306.95	311.08	309.96	311.73	308.22	311.3	309.99	309.98	309.85	308.12	309.86	312.18	312.16	312.66	307.24	309.46	311.12	312.83	311.66	309.19	313.11	308.29	307.44	312.88	307.37	311.3	308.83	309.56	309.18	309.06	309.16	312.27	313.13	312.8	313.93	306.95	315.33	307.97	309.29	310.29	308.55	309.79	306.64	308.02	306.97	309.17	309.96	310.33	310.06
294.12	296.95	297.45	296.7	294.46	296.66	296.82	295.08	297.69	294.56	293.71	294.43	298.65	298.43	296.97	297.17	295.72	296.99	293.63	297.83	296.43	298.65	301.77	299.53	299.9	299.64	298.87	295.64	295.74	294.96	293.9	295.55	298.28	297.92	296.38	294.85	299.05	300.17	297.47	298.25	294.3	296.06	297.38	298.86	298.44	297.71	297.8	297.42	298.23	297.33
319.16	316.3	315.69	319.16	314.02	317.63	316.78	318.43	321.58	321.24	320.26	320.17	319.37	316.2	318.46	314.43	317.79	319.48	318.89	318.78	318.49	322.81	317.05	320.14	319.4	317.41	317.57	316.39	319.07	319.43	317.31	318.38	319.24	321.17	317.24	319.03	319.85	317.33	317.06	315.89	323.95	319.78	318.02	316.06	318.13	320.34	318.36	317.05	318.64	321.5
293.67	294.59	294.73	296.93	294.12	294.32	290.54	295.68	296.86	291.94	295.09	294.83	297.62	292.09	294.21	291.27	292.43	295.12	293.46	297.12	289.65	292.58	295.29	291.43	292.02	291.92	293.28	294.2	293.93	291.7	290.82	293.25	293.72	292.74	291.98	290.21	295.14	292.96	291.1	296.35	294.07	296.07	293.58	292.09	296.36	295.1	291.43	291.33	292.84	298.03
306.68	304.77	305.37	306.19	307.12	305.51	306.01	309.07	308.11	306.3	308.35	304.07	307.64	306.65	304.9	304.82	305.46	308.17	306.07	306.77	304.7	309.54	300.86	304.31	307.14	303.81	304.6	304.88	305.85	304.19	305.53	307.27	306.21	303.52	306.13	303.36	306.97	307.84	306.13	308.11	302.93	305.02	302.36	305.23	302.77	304.9	308.26	305.36	307.38	306.6
301.83	304.73	303.63	299.15	303.04	302.63	302.19	303.57	300.38	304.2	302.44	305.36	306.32	306.8	303.19	304.56	307.57	303.93	304.7	304.86	306.43	302.94	301.31	304.43	302.6	310.03	300.11	302.69	305.23	306.6	306.56	305.11	300.65	300.37	299.88	302.48	302.83	305.08	305.8	306.99	303.56	302.76	303.51	304.44	303.14	302.83	305.14	306.94	306.22	302.02
315.8	318.14	312.95	315.94	315.94	310.8	314.63	311.54	313.03	312.93	312.04	311.02	311.51	314.04	311.33	316.17	312.49	312.96	311.74	313.34	314.52	312.02	313.26	317.57	309.74	311.56	313.19	315.67	309.84	312.21	315.29	309.9	309.17	314.19	311.43	315.35	314.04	314.51	315.68	309.34	309.21	311.3	315.7	311.4	310.81	314.3	318.15	313.09	314.01	313.55
311.47	312.39	315.03	314.19	314.05	314.52	315.91	309.25	315.43	313.68	314	312.47	314.99	312.96	312.91	309.82	314.38	310.75	312.59	314.31	308.8	309.36	314.73	313.12	312.49	311.13	311.06	313.67	311.08	312.56	313.42	311.58	313.16	317.42	315.51	315.27	318.26	310.48	315.62	314.38	313.91	314.31	315.8	315.09	311.12	314.86	314.81	314.58	312.77	311.52
312.53	313.84	309.74	312.72	311.95	308.61	314.17	310.03	309.59	314.41	315.9	309.46	312.43	316.05	316.53	314.39	313.39	314.46	311.95	319.85	315.83	315.05	317.31	313.57	313.62	314.56	310.34	312.08	311.49	311.62	314.2	313.89	316.73	312.61	313.85	310.31	313.38	313.74	312.71	315.51	314.47	314.45	317.35	311.65	312.6	311.58	313.78	315.85	315.68	313.86
315.38	314.44	318.66	317.84	318.22	322.46	315.76	316.78	321.6	321.95	317.11	316.89	319.25	320.43	318.4	319.18	317.72	318.47	319.65	320.23	317.5	320.47	317.63	320.06	314.8	318.68	314.2	314.98	320.61	321.3	318.6	318.2	318.11	317.56	320.4	319.89	317.53	317.81	317.79	315.3	317.43	316.2	316.64	319.75	316.6	320.83	318.9	317.34	318.87	317.3
311.84	314.32	310.18	311.29	311.9	312.94	313.26	316.41	309.25	310.89	316.84	317.01	312.56	311.3	314.16	313.6	316.27	313.38	314.6	314.57	314.82	318.99	312.73	313.53	313.27	315.91	314.55	316.57	310.82	309.77	316.77	313.57	315.95	312.34	310.69	311.83	309.97	317.21	315.86	315.16	313.4	314.75	315.32	313.51	313.94	311.72	315.66	311.98	312.28	311.08
298.95	297.96	303.9	300.42	301.01	301.9	299.6	301.28	300.64	296.02	300.1	302	299.03	302.84	300.47	299.3	301.52	303.35	302.21	300.01	300.24	299.29	302.3	301.67	303.76	303.95	299.11	303.45	301.91	303.43	302.48	301.62	301.77	301.41	302.76	300.2	301.61	299.65	301.98	299.38	304.17	298.69	300.09	296.76	300.29	302	303.66	304.25	301.26	302.22
303.46	301.93	306.51	302.96	309.56	306.34	307.15	308.8	305.78	306.42	305.54	311.54	306.48	303.02	304.99	309.4	305.2	306.53	305.99	306	302.35	309.9	305.48	306.25	305.32	307.99	306.75	309.6	305.26	306.22	308.39	310.36	305.85	305.1	305.74	303.5	303.82	307.09	309.09	306.23	308.93	304.16	303.68	304.62	308.37	304.93	306.74	306.9	304.36	307.74
302.47	304.31	304.47	302.44	305.7	304.12	305.53	302.28	306.72	304.39	302.77	303.53	303.61	299.62	306.5	305.43	308.64	302.88	308.28	305.43	306.56	306.91	303.31	307.99	303.67	305.49	305.45	305.74	303.72	305.04	303.37	303.39	300.4	302.88	306.38	308.56	302.8	306.68	303.48	306.11	305.22	303.1	303.59	302.94	305.74	301.88	300.36	304.06	306.09	306.62
304.78	301.82	302.63	302.62	303	302.37	307.04	303.08	298.43	300.28	304.61	302	304.36	305.03	305.94	302.67	304.04	303.05	302.73	302.62	304.15	303.8	304.72	305.35	299.69	303.01	300.3	299.78	305.76	303.46	301.53	304.58	300.52	302.84	302.64	302.69	303.71	302.94	304.48	303.48	305.87	302.09	304.48	299.18	304.35	301.22	304.72	303.45	302	301.39
305.08	304.29	306.19	303.03	305.14	304.47	307.69	305.59	304.08	305.52	305.75	308.86	307.75	305.38	304.45	305.21	305.63	308.29	305.35	304.25	300.31	303.21	307.85	311.11	305.61	305.63	306.78	301.88	304.28	306.03	304.07	304.19	303.57	303.18	300.61	304.83	303.79	306.16	305.91	305.31	307.48	304.41	305.6	303.88	302.61	306.16	306.59	304.7	302.12	307.16
316.68	314.34	315.68	307.79	313.4	311.96	312.04	312.36	309.25	309.4	315.67	314.46	310.44	311.56	312.34	311.01	312.99	314.6	312.36	313.06	314.58	311.17	313.87	316.51	313.14	313.74	311	317.73	314.62	314.14	313.47	314.08	313.95	314.08	314.12	316.61	317.48	312.91	312.53	313.77	315.96	309.69	313.92	315	315.09	312.97	313.77	311.09	313.41	312.7
315.55	311.7	312.88	313.28	316.47	315.58	311.84	315.36	319.29	316.6	315.44	313.65	312.38	315.47	311.77	315.2	314.26	312.77	314.01	316.04	315.17	314.05	314.07	311.62	313.95	314.97	313.04	317.5	317.86	313.79	314.07	315.86	316.83	314.02	312.23	314.56	317.74	315.57	314.22	316.89	312.88	313.47	315.35	314.5	315.26	317.4	315.43	316.12	313.73	316.54
306.25	305.23	305.39	304.35	303.51	302.46	308.18	304.31	301.11	307.09	303.33	303.68	306.56	303.03	307.02	302.58	305.45	308.47	301.57	302.74	306.88	306.55	303.84	302.29	303.94	304.83	304.84	300.13	307.02	304.2	305.59	306.38	304.67	303.96	303.82	302.82	304.12	306.51	305.26	305.96	302	308.49	305.85	301.19	302.1	304.22	306	303.7	305.8	306.47
305.44	301.85	301.36	300.11	302.27	302.86	302.84	306	300.99	304.2	304.61	301.42	300.51	305.38	305.95	305.69	300.69	303.43	303.22	299.3	302.29	307.14	302.88	302.69	298.56	302.86	303.59	302.96	302.98	301.07	300.84	303.81	301.64	302.79	297.64	302.69	305.28	303.46	302.72	300.53	301.7	303.61	300.88	302.92	304.67	306.92	303.91	301.71	304.11	303.43
318.68	315.15	318.89	318.04	315.83	319.54	315.94	320.38	318.97	316.06	317.96	318.51	316.92	316.86	319.22	317.66	315.93	318.72	317.26	317.22	316.4	318.58	316.87	316.27	317.38	315.56	317.37	316.12	318.28	314.82	316.17	316.37	315.03	317.95	318.73	315.33	315.72	317.24	316.05	316.01	319.32	320.74	314.22	319.77	318.68	315.76	314.94	320.28	319.45	316.99
297.63	296.43	297.79	294.6	293.8	297.6	295.57	295.4	291.89	294.14	293.56	294.25	293.14	292.36	299.47	291.43	294.32	297.45	292.4	296.47	292.71	297.85	295.91	297.11	297.46	291.64	293.31	292.5	294.16	293.97	297.73	295.68	294.94	293.92	294.65	294.39	295.1	295.04	294.35	293.58	292.69	296.54	296.04	295.28	297.53	294.42	296.35	296.74	293.11	295.15
306.02	307.86	302.87	307.76	302.52	305.02	305.16	304.89	309.12	306.08	309.18	303.65	308.9	308.81	303.69	306.68	308.99	303.25	307.8	308.01	307.72	304.65	310.03	306	307.2	307.36	307.9	307.98	306.93	305.63	305.07	306.84	304.64	305.6	301.33	303.13	305.72	305.17	308.08	307.86	301.76	303.95	304.76	305.79	310.02	310.13	302.57	307.33	304.89	306.3
305.45	303.34	305.98	304.17	305.04	300.63	304.81	304.4	301.87	303.73	301.6	303.67	303.41	305.5	303.26	301.75	303.04	305.92	304.45	303.3	303.46	304.86	301.72	299.48	304.1	301.62	303.58	299.96	305.5	302.73	300.74	305.31	304.43	305.87	304.28	302.87	304.3	304.08	305.76	303.04	302.2	305.11	305.13	304.03	305	305.3	303.73	304.69	302.2	304.49
328.32	327.66	328.27	327.39	328.94	326.33	330.16	330.67	327.38	327.71	324.88	330.68	329.83	328.35	332.53	327.38	330.37	326.85	328.18	328.78	328.57	327.28	327.55	332.05	326.95	328.3	329.49	328.77	332.15	331.71	330.44	329.75	326.36	329.69	328.03	328.42	329.85	331.72	328.88	331.66	327.62	327.96	327.29	328.86	328.8	326.68	330.9	328.04	325.25	330.62
310.88	311.32	310.99	311.32	307.84	312.51	310.47	312.03	309.63	311.41	314.25	307.47	311.85	308.07	306.49	309.83	309.35	312.34	311.53	312.28	312.91	309.97	312.91	315.11	309.63	309.49	311.79	306.36	309.53	310.28	311.18	309.91	308.83	310.53	308.2	311.57	307.51	312.68	313.07	309.44	308.87	309.31	308.68	309.91	313.02	316.42	311.39	312.51	311.32	309.38
292.38	290.7	290.62	295.81	290.15	295.82	296.27	298.14	294.14	293.47	293.94	293.55	294.04	292.35	293.15	299.06	290.88	293.61	295.57	295.37	292.65	296.44	294.99	294.23	294.78	292.7	293.48	294.78	298.66	294.13	298.6	295.51	294.53	293.93	294.5	294.16	292.99	293.62	291.9	297.28	295.44	291.71	299.95	294.46	294.15	294.32	296.22	292.57	293.89	299.36
310.65	314.93	313.27	310.57	309.68	312.81	311.46	306.98	312.46	313.92	313.18	311.99	311.07	312.22	312.1	313.08	313.18	310.53	314.83	313.89	311.35	315.86	309.08	310.28	308.55	306.86	313.52	312.11	311.15	310.26	309.79	308.81	313.98	313.14	309.53	311.34	311.42	313.68	311.67	311.39	312.78	311.25	309.9	310.28	311.84	313.89	310.48	312.82	312.28	307.96
302.06	301.95	300.5	302.95	301.81	302.13	308.73	301.44	298.83	302.37	303.17	301.61	298.59	302.28	299.66	301.82	303.2	304.29	304.02	299.11	304.61	298.59	303.87	304.01	305.09	303.2	300.84	303.6	302.3	299.79	302.89	303.45	304.57	302.96	300.91	303.89	304.57	305.48	297.83	305.5	300.01	302.52	300.88	305.32	305.27	303.2	302.56	302.5	301.82	303.26
314.59	314.7	312.19	313.66	312.59	316.36	315.66	315.54	313.91	313.38	313.02	313.59	315.92	317.21	317.87	317.89	312.45	314.99	317.5	314.57	317.56	313.84	315.02	315.12	311.68	314.09	317.01	313.43	313.75	313.12	313.29	314.54	316.14	313.43	314.77	314.6	315.5	315.76	315.17	311.87	316.49	315.16	312.92	316.29	310.48	313.45	317.25	315.74	315.83	316.94
325.84	324.21	325.85	329.27	326.06	327.72	326.48	326.95	325.61	326.69	324.34	325.26	324.58	325.71	324.57	323.27	327.28	323.62	329.38	325.73	328.32	330.54	325.97	329.34	327.57	329.31	327.13	328.47	328.75	326.11	326.2	325.86	330.16	327.5	328.05	331.17	329.36	326.24	323.25	325.24	329.52	328.32	328.75	329.58	326.59	329.59	327.18	325.7	326.14	327.12
326.17	328.17	328.25	326.83	328.03	326.3	330.88	329.69	329.67	331.22	329.84	326.37	327.97	325.28	328.49	326.26	328.89	328.35	328.56	327.04	326.75	328.08	325.94	330.02	327.06	326.92	327.27	330.07	329.09	325	329.58	326.4	328.39	328.24	325.04	323.49	330.73	326.71	332.12	326.06	331.37	327.6	330.04	326.31	327.94	332.19	324.39	328.08	325.87	326.11
316.53	314.43	312.77	314.87	312.95	312.85	315.73	312.02	319.79	312.74	314.59	312.97	314.98	309.81	314	315.82	316.17	316.84	319.96	317.1	315.11	314.15	317.02	318.05	312.23	312.83	311.72	314.41	314.85	311.6	315.98	317.99	314.39	314.69	310.5	313.64	314.97	309.66	315.59	316.11	313.17	313.86	315.63	315.86	315.23	316.9	314.75	316.14	318.36	315.44
316.68	312.41	312.03	314.12	313.22	314.28	311.52	312.38	311.8	313.31	313.46	314.31	312.4	313.57	315.12	312.6	316.43	313.5	309.74	313.1	313.84	314.21	311.87	317.12	313.64	311.2	309.99	314.34	315.15	313.43	315.25	317.42	313.95	311.43	312.26	311.34	316.33	313.13	313.92	312.18	313.93	311.25	315.78	312	309.3	311.45	313.9	312.19	312.64	315.89
316.66	308.91	312.63	315.97	317.74	313.7	316.17	313.2	312.51	315.02	314.26	316.53	318.51	317.92	311.18	314.31	319.09	312.55	314.05	316.8	316.61	315.29	317.63	312	314.84	316.92	317.53	314.87	314.62	314.29	315.75	316.32	314.38	317.39	316.22	313.26	313.46	315.46	316.15	319.11	314.55	313.13	314.99	314.48	313.22	312.95	315.72	316.65	315.11	316.11
300.17	305.5	301.91	301.49	302.09	298.43	302.32	299.19	302.08	303.43	303.66	301.01	306.08	301.51	301.32	302.17	301.71	302.29	302.33	301.66	305.24	300.76	303.54	300.93	303.36	303.11	304.46	298.91	301.26	302.52	303.57	300.21	304.53	302.17	306.2	302.6	301.89	304	305.87	301.11	300.88	305.88	304.09	303.16	303.83	301.95	298.93	304.42	299.58	298.49
327.06	325.59	325.86	327.59	326.39	326.32	328.62	327.34	323.9	327.88	324.75	328.74	330.07	330.2	327.32	325.47	331.55	325.95	328.59	327.63	325.12	327.9	325.12	329.77	327.06	325.46	331.36	330.15	327.59	329.69	327.5	330.58	328.11	328.39	330.57	327.19	331.16	326.54	330.16	330.25	328.48	326.66	326.19	326.63	325.43	325.04	328.79	327.14	327.71	327.52
307.75	308.74	308.78	307.05	305.93	308.6	303.96	306.4	309.45	306.25	305.68	306.38	307.25	310.47	307.95	304.8	307.34	309.6	307.06	304.69	304.67	307.94	301.89	309.63	307.33	307.28	305.07	305.52	303.44	305.94	306.53	310.09	306.04	306.29	304.62	306.94	305.33	307.41	305.68	307.94	306.91	310.68	305.06	309.67	307.43	304.87	309.2	305.49	307.33	303.07
313.14	312.52	311.86	314.97	312.7	313.45	312.77	314.5	314.27	313.49	315.3	309.68	315.74	311.59	309.89	313.11	313.22	314.43	313.62	311.79	313.28	315.17	312.69	313.43	315.12	315.31	310	312.77	314	312.74	314.68	314.96	316.07	313.63	316.73	312.38	316.34	313.23	313.46	311.21	311.95	312.66	311.83	312.74	307.41	311.2	314.35	313.32	313.01	308.28
300.07	303.24	301.6	305.28	305	303.76	301.96	300.99	298.47	305.43	302.81	300.56	302.75	303.84	301.75	306.45	303.67	299.37	303.9	305.04	303.84	300.05	301.62	304.43	301.23	301.89	303.49	301.79	302.79	301.89	303.37	302.54	300.43	301.94	304.49	301.11	305.56	303.98	303.74	299.42	306.01	304.15	303.1	304.9	300.96	298.79	301.49	303.44	299.11	304.77
309.26	309.23	309.25	309.79	308.19	309.17	311.29	304.24	305.83	306.64	305.42	308.08	307.41	309.15	310.86	311.42	307.62	308.79	309.58	308.43	308.43	311.58	309.32	306.54	307.16	307.5	308.57	306.89	311.41	311.82	305.66	307.72	306.93	308.97	307.58	310.98	307.68	310.13	309.23	307.62	309.83	311.52	310.82	312.91	308.82	307.71	308.27	307.52	312.35	306.22
312.94	312.04	314.46	309.35	311.21	311.56	310.85	311.78	320.53	313.26	313.09	311.46	313.9	310.92	309.62	311.58	311.91	312.27	311.84	310.59	310.63	316.13	309	314.34	311.91	313.57	310.16	309.77	310.22	310.98	314.43	314.43	312.63	310.81	316.57	308.65	311.4	313.71	316.91	312.48	317.69	310.28	313.51	314.36	313.89	313.98	309.39	313.27	316.24	313.99
314.39	314.93	315.19	315.33	317.55	315.63	316.27	313.71	316.37	316.76	317.22	318.51	315.64	315.05	314.93	313.33	312.33	314.81	316.91	318.81	314.38	315.44	315.58	318.21	317.41	314.74	315.02	316.98	318.36	313.72	315.73	313.48	316.65	314.97	316.19	318.3	314.13	316.11	316.66	315.31	318.65	317.85	317.74	315.65	316.43	319.14	316.51	318.19	312.05	315.64
318.48	319.35	316.21	316.65	318.98	317.51	316.74	315.57	317.56	319.45	320.07	318.6	317.91	320.7	319.21	320.36	316.71	319.07	318.86	318.73	317.93	315.7	315.49	316.92	317.57	321.01	316.85	317.45	320.49	317.68	319.37	322.63	315.46	315.46	316.66	320.77	319.47	321.17	320.31	318.27	316.89	320.25	313.23	314.5	318	317.96	320.92	316.85	316.32	320.47
324.61	328.23	328.93	330.19	325.34	326.4	327.05	328.14	324.03	327.55	327.89	327.16	327.14	329.3	329.77	329.49	327.98	326.43	326.23	330.35	327.52	328.72	325.25	328.72	328.59	327.92	325.17	328.41	325.74	326.5	328.82	328.38	326.94	327.38	327.84	323.61	328.85	325.69	327.11	326.2	327.9	328.23	322.32	329.26	328.69	325.67	325.37	331.7	327.29	327.04
310.16	305.43	311.41	308.64	313.77	304.67	307.7	306.76	305.73	311.15	309.25	309.82	309.66	308.35	312.11	308.92	309.99	307.17	310.3	309.63	310.15	306.15	307.9	307.6	306.9	313.54	310.04	310.69	305	310.28	307.18	307.8	308.57	308.51	308.76	310	307.3	308.52	312.01	308.7	308.36	308.17	311.49	310.25	308.23	309.06	308.25	307.39	310.12	309.13
301.69	298.56	298.3	300.08	299.33	299.77	298.94	303.25	297	299.32	302.62	299.67	297.17	299.46	301.85	296.97	300.65	297.78	300.36	297.14	302.41	301.58	298.96	298.07	300.29	302.26	297.98	296.93	301.66	299.73	299.65	298.13	300.7	300.86	303.98	301.54	302.14	299.56	297.55	297.79	300.67	300.51	295.5	301.27	299.67	300.8	301.09	301.95	299.9	299.87
323.32	327.87	326.66	325.33	327.25	320.78	325.21	324.91	329.17	325.38	328.98	324.32	325.95	326.82	326.79	322.47	322.36	326.71	325.64	323.92	325.95	325.37	323.1	322.45	325.92	325.4	326.75	323.32	327.4	324.41	322.71	322.01	324.8	322.73	323.83	325.19	324.94	320.76	331.59	330.91	329.02	328.47	324.63	324.93	324.3	322.24	326.38	326.47	326.24	327.35
297.61	292.35	295.02	297.76	294.47	296.21	295.14	292.23	291.25	292.78	292.98	293.23	295.4	293.84	295.29	295.61	294.8	297.67	295.3	297.72	296.23	299.61	297.06	293.66	297.84	295.13	290.64	292.16	295.39	300.47	295.33	295.62	298.49	296.01	294.88	294.8	296.01	297.66	299.42	291.7	297.95	298.09	295.6	294.48	295.34	294.11	295.91	296.99	293.96	296.26
314.72	313.58	310.2	310.88	312.08	315.02	313.35	305.77	314.73	311.62	316.19	316.05	314.31	312.9	314.96	313.49	311.92	313.04	314.83	315.48	312.5	310.59	310	311.54	312.77	311.98	313.85	312.03	310.66	311.06	313.73	316.53	313.18	317.17	315.22	315.47	313.27	311.71	314.19	315.14	314.6	316.63	310.34	310.92	314.42	314.94	311.78	315.04	313.87	314.5
325.64	329.54	326.71	323.76	324.02	331.42	325.86	329.32	324.44	328.1	327.42	327.73	323.9	327.47	325.65	328.73	325.83	328.4	324.8	327.35	328.46	325.78	326.45	328.64	330.38	326.21	332.32	325.36	329.74	325.58	328.02	326.92	324.11	326.13	327.29	327.66	328.99	325.95	326.83	327.36	327.39	327.59	325.6	328.06	326.56	328.27	324.85	327.12	325.92	323.81
322.06	324.88	326.77	323.89	324.64	327.68	324.8	325.41	328.15	324.11	326.32	327.45	327.82	324.29	322.3	326.45	324.35	324.54	324.93	324.92	324.04	323.63	325.47	324.17	327.25	323.99	325.83	323.1	322.19	325.49	325.94	323.68	321.33	325.45	325.88	324.57	325.44	321.9	325.36	323.99	327.37	325.95	320.71	326.94	325.03	326.84	323.7	327.4	326.8	324.45
308.55	310.31	309.62	312.5	308.36	307.88	308.63	313.78	309.07	308.18	313.27	309.17	313.52	310.49	310.67	306.86	310.82	309.05	309.75	308.54	313.25	313.49	311.46	308.59	310.21	308.09	312.97	308.4	306.39	306.94	311.55	312.54	306.84	313.6	311.87	309.42	311.17	310.94	311.38	311.34	311.91	309.53	309.71	310.04	310.94	312.2	312.3	310.37	306.68	310.33
309.52	308.44	305.79	307.21	309.89	308.93	309.58	306.73	309.57	309.52	308.82	307.37	309.09	310.41	309.07	306.5	308.37	311.13	307.58	311.44	305.89	308.75	309.22	310.64	309.3	308.65	309.44	310.42	309.99	310.22	310.48	306.56	305.92	307.56	311.02	308.09	309.71	305.17	307.04	306.05	304.55	308.2	303.18	307.82	305.55	309.72	309.69	308.05	309.99	306.21
299.73	300.06	298.06	301.39	302	298.69	300.41	298.3	299.69	301.5	300.57	302.27	301.45	300.56	297.61	301.38	298.39	304.71	300.26	298.67	299.82	301.14	301.4	296.83	303.03	297.94	303.42	299.92	296.16	296.27	298.32	300.55	301.89	302.98	299.23	300.41	303.37	301.69	301.66	300.42	298.85	295.32	301.95	300.57	299.71	299.95	300.37	299.09	299.63	301.73
[truncated: 600 more rows]
[truncated: 150 more columns]
