# Supplementary material for: Genetic dissection of main and epistatic effects of QTL based on augmented triple test cross design
Source: PLoS One. 2017 Dec 14;12(12):e0189054. doi: 10.1371/journal.pone.0189054 (PMC5730204; doi:10.1371/journal.pone.0189054)
Supplement: S9 Supporting Information — (ZIP) [file pone.0189054.s009.zip › z5_1750_0.8_10.csv]

306.29	304.63	304.24	304.44	305.17	306.14	305.07	304.19	304.83	304.29	306.21	306.43	306.35	306.65	304.23	305.7	305.04	304.77	305.26	306.16	304.37	305.25	305.17	305.11	305.69	303.56	305.04	305.47	305.02	304.82	304.66	305.86	305.29	305.22	304.37	304.34	304.76	306.65	306.38	305.02	304.97	305.29	305.87	305.03	305.67	305.53	305.67	305.59	304.6	305.06
306.39	304.93	305.54	304.95	305.24	306.18	304.73	304.94	304.46	306.01	306.26	305.04	304.94	305.29	305.36	306.29	304.82	305.16	304.83	305.49	304.85	305.53	305.08	304.89	306.38	304.99	305.47	304.95	304.28	305.59	306.11	304.74	305.11	304.65	304.93	304.88	306.6	306.06	304.87	305.7	304.59	304.7	305.85	305.09	304.85	305.16	304.69	305.29	306.07	305.67
316.08	316.08	315.28	315.94	315.15	316.01	316.09	316.26	315.24	315.53	315.39	315.13	314.89	315.25	315.05	315.76	315.6	315.54	317.12	313.47	314.25	316.13	316.06	316.6	314.61	314.49	316.12	315.09	315.58	315.54	315.66	315.63	315.19	314.94	316.15	315.45	315.59	315.95	315.78	314.44	314.63	315.86	316.26	315.85	315.99	316.73	316.21	317.44	314.36	314.97
318.47	318.8	319.21	317.36	318.06	318.41	317.24	318.25	317.53	317.75	317.86	319.61	318.42	317.79	318.49	317.62	319.76	317.97	318.57	318.51	318.01	319.06	318.92	318.23	317.94	319.3	317.73	317.78	317.05	317.8	319.18	318.83	317.38	318.61	317.85	318.23	317.82	317.33	319.18	319.2	319.55	318.83	317.26	317.65	319.98	317.76	317.12	319.02	318.49	318.05
327.71	327.89	327.34	326.88	327.24	328.57	327.99	326.73	328.08	326.72	327.59	326.77	327.45	328.37	327.61	327.25	327.38	327.1	327.4	325.94	327.61	327.93	327.28	327.59	326.06	326.83	327.14	326.8	326.29	327.17	327.68	326.34	326.76	327.78	326.91	326.74	327.28	327.03	327.43	326.98	326.38	326.82	326.85	325.62	327.57	327.75	326.53	326.63	327.64	326.33
304.94	304.55	306.41	305.46	305.85	304.82	305.38	305.84	304.54	305.63	305.2	303.78	305.68	306.91	303.97	305.97	305.02	304.22	305.86	306.13	305.63	306.07	305.46	305.05	304.53	304.98	305.21	305.26	304.42	305.32	306.11	306.14	305.05	305.02	305.91	305.8	307.31	304.42	304.39	305.13	304.2	305.29	304.68	304.36	305.63	305.77	305.55	304.9	305.19	306.63
297.14	296.87	297.63	297.13	296.52	297.01	297.9	297.22	297.22	295.95	296.85	295.96	296.42	296.78	297.52	296.38	296.19	297.38	297.4	295.42	296.87	296.88	297.9	297.84	295.85	296.97	296.94	298.03	297.38	296.9	296.37	297.14	296.7	297.75	297.07	296.99	297.05	295.18	297.1	297.39	296.62	297.81	296.65	296.5	296.03	297.46	297.3	296.37	297.17	298.25
314.74	312.89	314.98	314.1	314.81	313.56	314.88	315.12	314.16	314.02	314.25	314.44	314.85	313.35	314.25	313.43	314.47	313.24	314.28	314.22	312.99	313.48	314.35	314.06	313.78	313.9	312.49	312.52	314.16	312.46	313.92	313.84	314.88	314.09	314.61	315.12	313.42	313.74	314.95	314.41	313.35	313.61	313.27	314	312.77	313.66	313.28	314.42	314.22	314.64
302.3	302.73	303.29	302.24	302.73	302.18	301.96	302.33	302.65	302.67	303.59	302.77	302.17	302.14	303.13	303.9	302.79	302.22	304	303.21	303.35	302.88	302.55	303.83	302.85	303.38	303.34	303.29	302.68	301.61	302.84	302.43	304.21	302.31	303.34	302.63	302.88	302.78	302.65	302.51	300.8	303.26	302.59	304.48	303.7	302.58	303.18	302.4	301.91	303.06
296.29	293.66	295.13	294.31	294.86	294.32	295.3	294.56	295.41	295.95	294.17	295.24	295.33	294.76	294.17	294.56	295.73	295.98	295.13	294.86	296.34	294.76	293.59	296.04	296.08	294.71	294.93	294.33	294.74	295.05	295.01	294.72	296.02	293.95	295.34	294.63	295.99	295.71	293.99	294.14	295.74	295.51	295.44	295.57	294.58	294.43	294.88	294.93	294.46	294.72
304.75	305.59	306.29	306.09	305.67	305.75	305.64	304.46	304.73	304.91	304.37	306.03	304.91	305.88	305.01	305.29	305.55	305	304.51	303.94	305.13	304.37	305.01	306	306.18	304.05	304.04	305.4	306.01	304.95	304.36	306.36	306.16	304.52	305.45	304.93	304.7	305.39	306.51	306.67	304.33	304.59	304.7	305.21	303.56	304.85	305.27	304.34	305.43	305.8
301.28	302.13	303.09	302.39	303.17	303.1	303.01	301.36	303.36	302.97	302.64	302.98	302.25	302.1	302.63	303.03	302.62	303.42	302.74	303.41	303.45	302.52	302.63	302.49	301.71	302.49	303.1	301.82	302.74	302.72	301.9	302.05	302.74	302.3	302.56	302.23	303.59	303.23	302.62	303.24	302.87	302.36	302.79	301.92	301.63	301.67	301.86	302.84	302.08	301.59
304.37	303.9	305.73	304.14	305.19	302.67	304.27	304.62	304.81	305.19	305.02	305.34	304.77	304.01	304.99	304.62	303.85	303.84	305.62	305.84	304.8	304.68	305.27	304.22	304.87	305.61	304.58	305.09	303.6	304.16	304.6	304.95	304.01	303.84	304.05	304.04	304.22	304.76	304.45	304.07	305.86	304.4	302.84	305.06	304.91	304.07	304.17	304.79	304.02	304.86
303.78	303.14	302.89	303.25	302.51	304.06	302.76	303.57	303.44	303.08	303.82	303.93	302.67	302.11	303.27	303.69	303.35	302.6	304.16	302.82	302.31	301.61	302.65	303.67	303.31	303.71	302.97	303.5	303	303.6	302.98	302.68	304.23	304.15	303.35	304.18	304.56	302.79	303.89	304.11	303.24	303.41	304.14	303.32	302.51	303.62	304.1	304.2	304.1	303.62
303.83	303.18	304.91	302.75	303.91	303.25	303.33	302.78	302.43	302.48	301.51	303.6	304.04	303.67	303.25	303.71	302.61	304.09	303.24	302.81	303.5	303.84	303.22	303.42	303.47	304.12	304.18	303.55	304.38	302.94	304.59	301.26	304.85	304.2	302.64	303.74	303.3	303.61	303.85	303.47	303.49	303.29	303.67	303.9	303.85	301.77	303.61	303.73	304.61	304.7
319.71	319.74	319.77	319.27	318.56	319.84	319.67	319.47	320.27	318.67	319.84	319.11	319.13	319.17	319.11	318.81	319.45	318.67	319.21	319.32	318.81	320.4	319.86	318.89	318.16	319.11	318.46	318.81	319.48	320.49	319.5	318.72	319.63	320.72	320.67	318.67	320.61	317.86	318.76	319.45	318.73	320.02	318.51	319.82	319.44	317.7	320.67	320.8	319.25	318.86
302.55	301.28	301.78	303.02	303.02	301.79	302.94	302.92	302.98	301.98	301.66	304.22	302.26	301.43	302.9	302.06	302.49	303.18	302.07	303.41	302.89	303.11	303.15	302.91	302.49	300.97	301.5	303.26	302.42	302.37	302.05	301.61	301.84	301.9	301.83	303.21	301.96	302.71	301.2	301.83	303.48	301.97	302.61	301.76	301.37	302.83	302.19	302.29	302.33	303.39
317.26	315.99	315.92	316.75	317.1	315.51	316.98	316.44	316.85	315.95	314.68	316.02	316.89	316.3	316.44	316.9	315.99	316.26	315.56	318.03	317.04	316.56	316.45	315.59	316.27	317.23	317.02	315.88	316.81	316.08	316.55	316.37	315.85	316.48	316.96	315.79	315.63	316.06	315.68	317.27	316.68	316.08	317.05	317.73	316.14	317.73	317.47	315.83	317.1	316.1
315.06	315.17	313.38	315.29	315.16	313.64	313.95	314.61	315.17	315.24	313.63	313.48	314.44	314.57	315.24	315.06	315.07	314.44	314.85	313.95	315.04	315.52	314.36	313.51	314.24	315.89	314.24	313.89	315.01	315.8	314.96	314.49	314.43	316.32	315.63	315.77	314.18	315.48	313.95	314.27	314.87	314.99	314.34	315.81	315.83	314.79	314.87	315.06	312.78	315.92
299.97	300.78	301.35	301.05	301.07	301.23	301.98	300.48	302.05	301.49	300.79	300.12	301.71	301.77	301.62	301.53	301.1	300.51	300.88	301.43	300.28	300.6	300.6	301.56	300.86	300.59	301.27	300.43	301.27	301.5	302.23	300.56	300	300.86	302.68	300.61	302.33	301.64	301.38	301.49	301.05	301.29	301.07	301.21	301.41	302.2	301.34	300.28	302.45	302.08
303.73	303.2	304.13	304.18	305.68	304.53	303.42	304.53	303.86	304.75	303.43	304.13	304.12	303.03	303.89	302.65	303.81	303.91	305.5	303.81	304.25	303.8	303.32	303.44	303.11	304.76	304.46	304.11	302.78	303.1	303.94	303.44	302.67	303.96	303.15	304.57	305.87	303.55	304.76	304.05	302.52	303.26	303.81	303.61	302.65	303.75	303.19	304.3	303.24	304.17
307.28	307.49	306.86	308.13	306.83	307.92	306.62	307.44	307.43	307.78	306.56	307.95	307.24	307.01	307.59	306.65	308.18	306.64	308.96	306.94	306.66	308.03	307.61	306.31	307.88	308.66	307.22	308.33	306.05	307.41	306.94	307.46	307.6	308.2	307.24	307.69	306.6	306.85	306.77	306.24	307.06	306.9	308.62	306.51	305.45	307.69	307.42	306.98	306.76	307.93
311.05	311.14	310.73	310.33	311.25	310.36	311.87	310.4	310.67	311.48	310.61	311.37	309.99	310.05	310.84	310.14	310.33	311.35	309.53	310.27	311.17	311.7	311.61	310.17	310.49	309.91	310.22	310.48	310.96	312.04	310.29	311.83	311.87	310.98	310.67	311.27	310.11	311.49	310.54	309.42	311.66	310.8	310.88	310.34	309.66	309.97	310.54	312.24	310.61	311.17
315.89	315.77	315.23	316.55	315.26	316.57	314.76	316.5	315.84	316.08	317.07	315.36	317.23	316.39	316.61	315.63	315.14	316.79	315.67	316.48	315.73	316.05	316.61	316.16	314.96	316.41	315.8	315.74	314.46	316.18	315.61	316.42	315.07	316.17	316.49	315.68	316.35	316.83	316.52	314.89	316.93	315.32	315.59	315.89	316.48	317.41	316.63	316.09	315.98	316.08
319.32	318.44	319.07	318.77	318.27	318.56	318.05	317.29	318.51	318.59	318.55	318.34	319.08	317.7	317.92	318.81	317.65	316.84	319.03	318.05	317.12	318.21	318.35	317.71	318.71	318.41	317.31	317.34	316.27	317.95	318.11	317.58	317.91	317.31	317.93	317.9	317.82	317.05	318.51	319.03	318.28	317.62	318.43	318.05	317.34	318.72	318.66	317.06	318.22	318.03
307.11	304.95	305.61	305.81	305.54	306.17	305.68	304.82	306.16	304.96	306.3	304.24	305.06	305.27	306.07	306.79	305.36	305.4	305.48	305.66	305.03	304.91	303.83	305.15	304.95	305.89	305.79	304.92	306.17	305.07	305.92	305.21	305.36	305.8	304.92	304.66	305.36	306.6	304.74	306.82	306.2	305.33	304.74	304.92	305.76	306.23	305.97	306.63	304.98	304.85
314.35	315.12	315.67	314.63	315.09	315.54	313.91	315.8	314.77	315.35	314.53	314.3	314.38	314.35	314.72	315.06	314.33	314.45	314.11	315.56	314.21	316.05	315.63	314.31	314.92	315.38	315.32	314.51	314.91	314.13	315.36	315.74	313.81	314.56	314.58	315.94	315.63	314.16	313.86	315.47	315.35	314.27	316.03	315.14	313.98	315.58	314.2	315.54	315.31	314.68
304.89	306.15	307.24	307.54	305.99	306.77	306.02	304.24	305.79	306.2	307.48	305.98	306.82	307.57	305.7	306.86	306.73	305.74	305.9	305.59	306.82	306.57	306.43	305.44	307.86	306.44	305.97	306.15	306.95	306.95	307	306.57	305.58	307.48	306.76	306.45	305.7	306.12	304.52	305.94	306.06	306.24	306.85	306.46	304.81	306.39	305.92	305.58	306.07	305.5
318.82	318.31	317.82	318.28	317.99	319.79	317.63	317.68	318.62	319.21	317.67	319.4	319.17	318.83	317.97	317.89	317.9	318.3	318.94	318.52	316.72	317.8	316.92	317.74	317.75	319.07	317.93	317.9	319	317.34	317.84	318.46	317.68	318.87	317.77	318.37	319.16	317.44	317.26	318	317.23	318.08	318.38	318.36	319.02	317.23	317.64	318.01	317.96	317.42
295.87	297.45	296.92	296.64	296.68	296.9	297.55	296.98	296.93	297.4	297.03	295.54	295.89	295.83	296.82	297.73	297.46	296.6	297.05	298.85	296.24	298.47	297.05	297.72	297.72	297.83	297.38	297.64	297.96	296.15	297.02	296.27	297.52	297.2	297.49	296.43	296.35	295.72	296.99	297.31	296.7	296.82	296.98	297.02	296.98	297.56	296.31	296.44	296.04	296.9
316.08	315.02	313.82	315.57	314.56	314.36	316.12	314.46	315.55	315.3	314.26	313.33	314.14	316.1	315.16	313.88	316.32	313.48	314.35	315.66	313.51	316.12	314.78	314.51	316.18	313.92	315.34	316.2	314.82	315.73	315.07	313.35	314.54	313.36	316.32	313.94	315.36	315.46	315.04	315.16	313.79	314.41	314.99	314.53	313.74	315.06	313.68	315.16	313.46	315.64
295.12	293.87	294.92	293.56	293.64	293.31	294.67	293.3	293.82	293.47	294.74	292.54	294.93	294.25	293.38	292.57	292.89	293.9	293.37	294.38	293.95	295.14	294.07	293.98	294.86	293.99	293.8	292.62	294.72	293.6	293.91	293.29	295.47	294.36	294.74	294.74	293.91	294.18	294.75	294.26	293.14	295.73	293.51	293.5	293.86	292.85	294.43	294.7	293.91	294.12
300.23	298.8	300.83	299.19	299.57	300.88	300.31	299.79	300.26	299.85	300.3	299.89	299.1	301.09	300.64	299.58	299.78	299.25	300.84	301.65	300.24	298.52	299.75	300.21	300.01	299.24	300.91	298.62	300.65	299.61	300.64	299.87	300.43	300.33	298.88	300.39	298.83	300.83	300.06	300.85	301.01	300.32	300.05	300.65	299.22	299.72	300.77	299.63	301.41	300.45
318.83	318.89	319.23	319.33	320.39	319.28	320.3	319.9	319.72	319.59	319.35	319.99	318.05	318.5	318.39	318.68	318.12	318.92	319.19	319.8	319.89	320.08	319.12	318.81	319.53	319.23	320.17	319.18	317.89	319.66	318.95	318.74	319.92	319.82	318.33	319.02	319.37	319.01	319.68	319.61	319.73	317.92	319.35	319.82	319.46	319.32	320.34	318.46	317.79	319.17
301.35	300.87	301.17	300.29	301.87	300.38	300.27	300.52	300.09	299.36	300.34	301.98	300.77	299.43	299.44	299.98	298.55	300.35	298.94	300.27	299.31	298.52	300.84	299.66	301.46	300.47	299.36	299.6	300.31	299.62	300.81	299.61	300.71	300.73	301.99	300.19	301.09	300.31	300.88	298.96	298.91	299.31	299.13	301.27	299.95	300.78	300.17	300	300.8	300.3
327.28	327.16	326.86	326.4	326.8	326.99	327.13	327.63	327.15	327.04	327.35	327.03	327.23	326.53	327.17	325.72	326.92	326.02	326.99	326.53	327.6	327.39	326.97	326.39	326.65	327.8	327.47	326.38	327.54	326.6	327.2	327.37	327.21	326.85	327.66	326.24	327.85	326.93	328.12	326.82	325.86	326.59	327.08	325.81	326.25	328.26	326.63	327.34	328	327.8
313.64	313.9	313.73	313.98	313.14	312.44	312.77	313.47	311.54	313.21	313.29	313.66	314.26	312.94	312.85	315.01	313.42	313.67	312.77	311.7	312.91	313.18	311.99	313.03	313.13	313.34	313.8	312.42	311.84	311.67	314.44	312.88	313.48	313.68	312.87	313.36	312.98	313.62	314.89	312.26	314.25	313.61	313.26	313.09	313.88	313.67	313.28	314.03	312.97	312.7
302.6	302.78	302.26	305.28	302.9	302.92	302.1	302.7	302.55	303.34	304.15	303.37	303.49	303.47	302.21	302.97	301.77	303.25	302.05	302.76	303.98	302.7	303.22	302.43	303.86	301.85	302.31	302.58	302.83	303.54	303.75	304.29	302.9	303.37	302.58	302.94	303.57	301.65	302.76	303.49	302.41	302	302.81	301.67	302.47	302.21	301.82	302.69	302.56	303.23
302.65	303.82	302.09	302.76	304.01	303.24	303.32	302.91	303.84	303.99	302.84	304.23	304.85	303.57	302.78	302.48	304.15	304.03	302.84	303.24	302.22	303.83	303.7	302.74	303.71	303.99	304.2	303.73	303.03	302.84	303.07	303.32	303.71	303.33	304.2	303.82	302.92	302.85	303.71	303.31	302.18	303.2	302.61	303.07	302.98	300.62	303.31	303.26	303.84	302.73
303.79	303.96	305.66	304.73	306.67	304.65	304.08	304.7	304.47	304.65	304.67	304.73	305.34	304.75	304.14	304.68	305.45	305.53	303.75	303.12	304.61	304.99	305.49	304.27	305.4	307.25	304.18	305.23	303.7	304.94	306.11	305.25	305.33	305.05	304.92	304.95	305.16	304.14	304.41	305.49	305.78	303.89	304.91	305.16	302.61	305.51	306.04	303.53	303.99	305.43
317.21	317.48	315.84	318.14	316.68	317.47	317.33	316.1	316.18	317.04	318.38	316.89	318.06	317.29	316.15	317.46	317.03	318.42	317.41	318.09	317.78	317.32	316.79	318.46	317.93	317.4	317.87	317.15	317.35	317.37	317.79	318.22	316.57	317.81	317.61	317.85	316.56	318.07	317.34	316.57	318.33	317.86	316.73	318.34	318.03	316.88	317.48	316.5	317.88	316.73
313.22	313.34	313.37	314.23	314.66	314.65	313.81	314.4	313.77	314.36	314.3	314.9	314.53	314.13	314.98	315.35	314.87	314.51	314.61	314.69	314.59	314	315.01	314.31	313.67	313.91	315.5	314.12	313.75	314.25	313.41	313.25	314.04	313.67	314.62	314.72	313.25	314.31	313.26	313.97	313.83	313.83	314.3	314.58	315	313.25	313.81	315.16	313.91	314.59
315.19	316	316.04	317.58	317	317.13	317.93	316.88	315.35	316.11	317.07	315.69	316.51	317.42	315.63	316.45	317.05	316.97	316.2	315.49	315.47	317.89	316.92	316.5	316.77	316.41	316.28	317.6	315.71	316.69	316.9	316.21	317.02	316.37	316.09	316.46	316.9	316.02	316.85	316.84	316.95	317.07	317.65	316.83	315.82	316.06	317.9	316.39	317.19	315.88
323.35	325.25	324.57	324.55	324.79	323.52	324.85	324.53	325.37	324.74	323.79	325.41	325.41	323.33	325.65	322.77	324.81	324.69	324.59	324.35	324.83	324.4	324.44	324.21	324.47	325.24	325.15	324.68	323.93	325.15	324.22	325.39	324.2	324.6	325.3	324.1	324.28	324.94	324.17	323.88	325.26	324.1	325.06	323.97	325.3	323.33	324.25	323.97	324.39	324.54
304.06	305.43	304.34	303.43	303.18	304.35	304.11	304.91	305.71	304.38	303.77	304.83	303.94	304.92	304.57	305.46	304.04	303.88	304.34	304.68	305.08	302.46	305.03	303.59	304.18	303.76	303.44	303.66	303.59	302.72	304.81	303.3	305.69	306.02	304.04	304.57	304.3	303.64	305.24	303.77	303.69	304.02	304.82	303.69	304.87	305.1	303.61	303.34	305.01	304.44
295.07	293.62	294.13	294.63	294.31	295.06	295.03	294.84	294.14	293.97	294.37	295.18	295.14	294.27	294.98	295.46	295.87	294.77	295.04	294.84	295.36	294.75	294.26	294.38	295.63	295.57	296.53	296.25	294.92	294.12	294.9	293.92	294.38	295.63	293.74	294.98	294.75	294.06	296.11	293.61	295.47	295.23	294.89	294.31	295.07	294.98	295.15	295.13	294.13	295.45
317.83	318.31	318.38	319.45	318.56	319.86	318.55	319.41	318.36	318.8	318.25	318.15	319.02	318.31	317.48	318.5	318.14	317.55	318.27	317.54	317.47	318.42	319.55	319.81	318.42	318.13	318.05	318.71	318.9	318.05	319.14	317.36	318.73	318.03	317.81	319.62	318.52	318.14	317.56	319.24	318.72	317.7	318.49	318.91	317.69	317.47	319.6	318.21	317.52	317.95
303.36	302.75	303.85	303.2	303.29	303.57	304.35	303.31	302.83	303.48	303.41	304.58	302.94	303.72	303.68	302.96	303.51	303.2	303.38	303.78	304.11	304	303.11	303.77	303.5	302.83	303.24	302.9	303.27	303.31	303.7	304.3	302.35	301.82	303.23	303.49	301.58	303.05	303.42	303.98	304.82	303.81	302.62	303.68	302.92	302.42	302.58	303.88	302.55	302.99
316.56	317.42	317.05	317.69	316	318.35	316.97	317.5	316.45	317.62	317.74	317.33	317.27	317.69	315.53	317.27	317.68	316.08	317.01	317.58	316.83	317.15	316.18	315.86	316	318.45	317.93	316.8	317	318.43	316.93	316.08	316.83	316.55	316.14	317.61	317.39	316.41	316.95	317.8	317.9	318.42	319.01	316.5	317.63	317.36	317.6	317.39	316.49	316.1
300.59	301	300.99	302.01	300.78	302.62	300.76	300.47	300.74	299.92	301.17	300.96	300.57	299.95	301.03	300.35	300.62	301.69	300.56	301.67	301.7	301.15	301.56	301.12	300.36	300.66	300.77	301.89	300.46	301.84	300.82	301.12	300.22	299.94	301.65	301.61	303.22	300.47	300.74	301.13	300.61	302.08	300.58	302.41	301.14	299.98	300.85	301.65	300.43	299.27
311.49	311.08	312.24	312.6	311.05	311.72	313.3	310.3	310.75	310.75	311.04	311.76	312.3	311.85	311.45	310.32	311.7	312.02	311.87	312.42	313.05	312.02	310.79	312.18	311.75	311.23	312.1	311.62	312.21	312.1	311.08	311.6	311.83	312.12	311.92	311.41	310.82	313.18	311.89	311.99	311.3	310.37	311.82	311.37	312.34	310.5	310.56	312.78	311.34	312.31
300.49	300.15	299.56	299.54	299.82	300.75	300.36	299.93	299.04	300.33	300.25	299.67	299.64	300.82	300.38	298.83	299.67	300.4	300.34	300.6	300	300.16	299.43	298.35	300.94	299.61	299.64	299.54	299.85	298.98	299.54	300.69	299.75	301.2	298.4	299.89	300.63	300.17	300.02	300.16	299.76	301.25	299.64	300.3	300.75	299.74	300.26	301.18	300.12	299.32
303.49	303.79	303.7	304.01	303.31	304.89	303.23	303.83	303.76	304.16	303.49	303.55	304.6	303.05	303.93	303.57	305.58	303.97	304.09	304.11	304.36	304.09	303.33	304.27	303.57	303.49	303.41	303.4	303.93	305.52	303.72	303.47	304.33	304.12	303.63	302.9	304.81	303.87	302.86	303.15	303.24	304.11	303.56	304.32	303.39	303.21	303.17	303.24	304.4	303.99
304.5	303.16	303.98	302.75	304.09	302.48	303.03	303.82	303.72	303.31	304.64	303.7	304.02	303.42	304.11	303.24	302.96	303.38	303.21	303.44	304.38	302.94	302.57	303.4	303.61	303.11	303.3	303.43	302.82	304.52	303.37	302.73	303.47	303.89	304.28	303.95	302.46	304.53	303.64	303.43	304.07	303.27	303.27	302.1	303.43	302.78	302.25	304.09	304.78	303.93
312.89	313.5	313.8	312.03	312.25	313.49	312.56	313.91	312.2	311.71	312.85	312.69	312.85	313.31	313.12	313.26	311.65	312	313.95	313.27	313.09	313.17	313.79	311.59	313.34	312.45	312.96	311.93	311.78	312.98	313.65	314.19	313.61	312.68	311.9	313.83	313.83	313.66	312.3	311.71	312.04	313.65	312.9	313.56	312.79	312.4	312.97	313.09	312.84	313.23
305.27	304.14	306.18	305.53	304.79	304.56	306.15	305.3	305.49	305.24	307.47	305.17	305.94	306.41	306.42	305.26	305.78	305.69	306.28	305.62	305.33	305.79	304.43	306.02	305.19	305.16	304.84	304.5	304.84	305.15	305.3	305.05	304.35	305.33	304.39	305.9	305.49	304.95	305.3	305.95	304.17	304.68	305.41	305.43	304.68	304.48	305.02	302.95	305.14	305.2
317.32	318.07	316.39	316.84	316.46	316.77	317.17	316.39	315.47	317.39	317.03	316.42	316.91	316.57	317.37	316.88	316.01	316.43	317.34	317.24	316.55	316.16	316.44	316.46	316.11	317.48	316.25	317.47	316.25	315.5	317.41	317.38	317	317.15	317.5	315.19	316.44	316.96	316.62	316.93	316.49	316.39	316.05	318.14	315.8	316.34	317.34	316.08	316.74	316.84
324.98	323.29	325.31	324.81	324.71	325.07	325.23	324.51	324.54	325.47	324.63	323.24	324.17	324.75	324.8	324.59	323.93	323.72	325.41	324.51	325.19	324.93	324.4	324.19	324.34	325.4	324.24	325.89	325.73	324.1	324.39	323.91	324.81	324.1	325.56	324.08	324.1	325.39	324.04	324.94	324.96	323.49	325.32	325.19	324.64	324.65	325.27	325.16	326.13	324.29
303.37	303.89	304.04	303.45	303.95	303.81	302.79	302.99	303.53	302.98	303.88	304.16	303.05	303.87	303.52	303.3	303.88	304.08	302.02	303.73	302.81	302.27	302.37	303.11	303.44	302.72	303.65	303.99	302.33	303.84	303.93	304.07	302.68	302.48	304.26	302.41	304.02	303.97	302.2	303.33	303.7	303.46	303.52	303.12	302.95	302.71	302.17	303.06	302.48	303.98
311.62	313.91	312.57	312.99	312.6	312.9	312.05	312.82	313.45	313.18	312.3	312.95	313.65	313.91	314.06	312.63	312.75	313	312.91	311.57	313.45	312.84	312.32	312.54	313.7	312.12	314.21	312.64	311.67	312.5	313.4	311.83	312.91	312.88	313.43	314.05	314.23	313.8	312.66	312.99	312.67	312.06	313.75	312.73	313.14	313.64	313.5	312.73	313.76	312.96
303.2	303.58	303.11	303.37	302.83	302.35	302.81	302.85	302.69	303.21	303.18	301.8	302.56	302.26	302.21	302.99	303.97	302.15	303.34	303.3	302.41	302.71	303.56	302.41	301.91	303.03	303.25	301.86	302.56	302.94	302.3	302.35	302.36	302.21	302.72	302.74	302.8	302.48	302.88	302.67	302.78	303.5	302.87	302.94	302.31	303.38	302.29	303.66	303.53	302.38
316.4	316.89	316.61	317.18	318.2	316.48	316.94	318.38	316.44	317.26	318.05	317.31	316.27	315.9	316.28	317.21	316.2	318.59	317.79	318.11	316.29	316.53	317.26	317.52	316.85	318.57	316.3	317.04	317.97	315.41	317.6	316.43	318	316.87	317.3	315.88	317.33	317.82	316.28	316.37	316.95	316.85	318.75	317.34	316.16	318.12	316.26	316.52	317.59	316.93
314.81	314.79	314.19	314.99	314.11	314.28	313.94	314.82	315.74	313.7	315.33	315.01	314.42	315.51	313.4	314.98	316.17	314.46	315.76	315	314.51	314.81	313.12	314.39	313.5	314.09	315.89	314.94	315.68	314.87	314.1	315.66	314.49	315.57	313.29	313.86	314.07	313.81	315.87	314.2	314.4	315.41	315.71	314.98	314.11	315.32	316.31	314.52	314.95	315.43
309.66	310.37	310.3	308.66	310.03	309.55	309.23	309.88	310.59	310.37	309.04	310.43	310.23	310.59	309	310.32	309.78	309.91	308.66	309.03	310.27	309.25	309.9	310.09	310.01	310.25	309.16	310.55	309.8	310.47	309.1	309.55	310.87	310.55	309.87	309.56	309.96	309.7	310.71	310.12	309.95	308.79	309.45	310.09	309.93	308.91	310.31	309.98	310.56	310.24
305.94	304.19	305.23	305.01	305.45	304.73	305.75	305.35	304.78	305.66	306.01	304.06	303.81	305.22	305.49	304.18	305.62	305.64	304.88	305.89	306.09	305.72	305.56	305.29	306.48	305.16	305.81	304.72	305.3	305.29	306.42	305.7	304.82	304.82	306.23	306.51	305.16	306.21	305.92	304.44	304.97	306.15	304.03	305.01	305.13	304.73	305.31	305.67	306.32	304.83
313.15	313.57	313.79	312.04	313.56	314.13	313.81	311.81	313.68	313.34	313.32	313	313.49	312.87	314.17	313.55	313.83	313.5	312.94	312.27	312.9	313.91	313.99	313.77	315.42	312.53	313.61	312.12	312.9	313.05	312.76	313.09	313.64	313.56	314.31	312.86	312.36	314.06	314.01	313.21	314.71	313.19	312.74	313.14	312.83	313.38	313.66	312.3	312.88	313.26
311.91	311.06	311.52	310.95	311.72	311.91	311.87	311.55	311.52	312.65	311.68	311.85	311.26	312.14	312.35	310.36	312.68	311.09	310.75	312.35	310.5	311.87	311.81	313.54	311.56	310.81	311.09	311.53	312.34	311.51	312.7	312.07	312.41	310.5	312.05	312.57	310.88	311.96	310.45	311.1	310.56	309.26	312.4	312.9	311.48	312.16	311.32	311.73	311.21	311.67
314.8	315.07	315.34	314.88	315.17	315.28	314.94	315.65	314.58	314.97	315.05	315.51	315.23	315.54	315.18	314.73	314.98	314.55	313.43	314.96	314.69	314.34	315.17	315.72	314.11	314.95	314.78	316.22	315.12	314.92	314.25	314	314.96	315.48	314.9	313.95	316.4	314.35	314.29	314.24	314.59	315.51	314.95	314.39	315.46	315.6	315.56	314.29	315.33	315.91
306.18	305.65	306.61	306.71	307.17	306.19	307.19	305.53	306.55	307.76	306.9	307.23	305.77	305.88	306.46	306.28	305.75	304.33	306.27	305.33	306.84	307.62	306.41	306.48	306.37	306.43	305.21	306.44	306	306.26	305.93	305.67	305.92	305.75	305.53	306.16	304.72	305.87	305.37	305.57	306.9	304.95	306.05	305.83	306.67	305.89	305.01	306.32	306.76	306.11
294.18	295.25	294.83	294.68	294.57	294.33	295.16	294.81	295.48	295.54	295.12	295.2	294.93	293.78	295	294.89	295.32	295.52	295.52	295.57	296.91	295.13	296.73	294.51	294.13	296.46	295.47	294.01	294.17	295.77	293.6	294.47	295.94	295.01	294.31	295.29	294.49	295.46	293.79	294.79	294.69	296.07	295.34	294.29	295.92	296.39	294.06	296.22	294.79	294.51
316.28	316.54	316.95	316.42	315.98	316.73	316.92	315.62	316.2	318.36	316.49	317.31	318.81	315.5	315.86	316.44	316.97	317.51	315.34	316.04	315.81	316	315.76	316.87	316.41	316.74	316.5	314.66	317.47	316.97	316.46	315.52	315.75	317.29	316.27	316.79	316.47	316.66	316.94	316.94	316.3	317.39	316.91	317.09	316.94	317.13	316.03	316.6	316.02	316.38
303.4	302.29	302.36	302.73	303.88	302.97	302.81	303.81	303.89	302.02	304.72	303.97	303.69	302.35	302.62	303.11	303.57	302.82	302.55	304.82	303.24	302.36	302.64	303.77	303.77	302.28	303.73	303.44	302.6	303.48	304.51	303.46	303.62	302.64	303.67	302.65	303	302.94	303.97	304.02	302.21	302.21	303.96	304.01	303.11	303.17	303.16	304.61	303.92	304.01
327.52	326.56	326.23	326.91	326.94	328.7	327.07	326.71	325.1	327.56	328.47	326.76	326.54	327.58	328.11	326.39	327.41	326.61	326.75	327.33	326.66	326.24	326.77	327.01	328.4	326.68	327.14	326.7	326.66	327.02	326.56	329.05	327.14	328.06	327.8	326.68	325.99	327.26	327.74	326.13	327.18	327.17	325.73	327.64	326.61	327.62	326.84	327.42	326.03	327.06
304.28	303	304.51	303.42	303.07	304.35	302.99	303.74	303.07	302.9	304.53	304.02	303.37	302.86	303.38	304.34	303.31	302.76	304.11	303.14	302.6	303.28	303.46	303.2	303.13	302.21	303.81	303.81	304.14	303.4	303.56	303.08	304.97	303.29	303.16	302.91	303.48	302.99	303.56	302.96	304.11	303.74	302.21	301.97	304.02	303.77	302.88	304.17	303.82	304.41
295.13	294.39	294.19	294.52	295.23	295.1	294.94	295.63	295.61	295.49	294.8	295.11	295.08	295.54	294.93	294.83	294.03	295.39	295.95	294.71	295.4	294.62	295.02	295.72	295.86	295.1	295.6	294.79	294.73	295.81	296.47	295.35	295.32	295.32	295.14	296.13	295.3	296.36	294.17	294.93	295.14	295.89	294.34	295.26	294.98	295.52	294.76	294.37	294.31	294.92
315.71	316.04	315.4	316.48	316.2	315.21	315.93	316.2	316.83	314.86	315.22	316.39	316.69	315.31	315.2	315.42	314.28	315.36	315.55	315.79	317.11	316.25	314.78	316.71	316.21	315.98	315.7	316.51	315.7	315.63	316.97	315.37	315.85	316.2	316.52	315.74	315.79	315.07	316.29	316.45	315.51	316.44	314.39	317.02	315.95	315.83	316.74	315.43	315.35	314.23
318.74	318.69	319.05	318.12	319.47	318.9	319.21	319.95	320.66	319.07	319.86	319.55	318.16	320.69	319.85	318.77	318.87	319.2	318.87	318.73	319.49	318.19	317.33	320.62	319.22	319.71	318.49	318.85	319.7	318.72	318.68	319.48	319.27	317.87	319.22	320.08	319.22	319.58	319.57	319.24	319.95	319.82	319.42	320.13	319.21	318.52	319.05	318.44	319.01	319.03
303.43	303.44	301.74	302.93	303.24	303.67	303.7	303.39	303.61	304.04	302.65	304.2	302.51	304.14	303.79	304.33	303.03	303.28	303.26	303.36	303.88	303.03	304.03	303.7	303.51	303.45	304.15	303.25	304.08	303.65	303.33	303.63	302.18	301.82	303.02	305.02	303.24	304.04	303.7	304.78	304.47	303.04	303.14	303.66	302.2	302.85	303.96	302.49	303.7	303.26
312.98	312.74	312.3	312.83	313.19	313.28	313.01	314.04	313.73	312.88	312.31	313.71	314.02	312.69	313.17	312.46	312.95	312.98	313.37	312.63	311.39	313.48	313.68	313.53	312.91	313.76	313.09	313.33	313.4	312.42	313.77	314.05	312.74	312.57	312.96	312.95	312.57	313.73	312.38	313.74	313.26	314.03	313.75	313.37	313.06	313.13	312.96	312.75	312.99	313.28
300.34	300.8	299.49	300.3	300.36	301.3	300.15	299.29	300.93	300.15	300.43	300.02	299.32	299.07	299.1	300.69	299.5	299.7	297.68	299.1	300.31	299.36	300.29	300.55	299.23	300.54	300.88	299.58	300.94	300.7	300.23	300.19	300.88	299.72	300.72	299.51	299.76	300.52	299.94	298.89	299.61	300.07	300.01	299.41	299.62	299.67	300.97	301.01	300.31	300.19
309.17	309.4	309.09	308.11	308.68	309.78	308.96	308.72	308.93	308.82	308.61	309.96	309.51	309.31	309.27	309.14	310.64	309.83	308.98	309.83	308.84	309.41	307.88	309.2	309.32	309.05	309.32	308.91	308.21	308.28	309.02	309.99	308.98	309.62	309.73	309.15	309.39	309.39	309.09	309.14	309.31	309.33	307.91	308.61	309.16	308.5	307.81	309.61	309.94	308.37
317.36	317.72	317.41	317.51	317.67	316.96	316.74	317.23	318.09	316.96	317.32	317.35	317.73	317.76	316.03	317.81	318.05	316.83	317.24	316.64	316.48	317.5	316	317.42	316.8	316.52	318.24	316.63	317.26	317.3	317.34	316.94	317.16	318.29	317.41	318.48	317.26	316.11	318.99	317.65	317.67	317.14	316.95	317.81	318.48	317.8	316.21	316.65	317.74	318.56
293.1	295.48	293.51	293.49	294.87	293.46	294.7	296.21	294.11	294.33	293.68	293.72	294.58	294.17	294.07	293.65	294.12	294.46	293.6	293.62	293.89	294.39	293.92	293.01	295.23	293.86	292.56	294.11	294.24	294.96	295.57	294.59	293.9	294.06	294.51	294.25	295.2	293.99	295.2	294.65	294.3	294.86	294.76	293.18	293.83	291.66	294.15	294.24	294.63	293.92
303.04	304.86	304.2	304.14	303.62	303.79	304.59	304.71	303.42	304.4	304.24	304.11	303.6	304.34	303.31	303.64	305.12	303.74	305.06	303.61	303.88	303.9	304.37	304.31	303.72	304.43	303.8	302.97	304.77	303.88	304.11	303.69	303.75	304.54	304.52	305.12	303.66	304.5	304.59	304.07	304.41	304.56	304.96	304.37	304.21	304.09	304.53	304.56	304.41	305.36
304.22	302.85	301.29	301.76	302.82	304.16	303.13	302.21	303.29	302.28	302.23	301.54	302.39	303.22	301.47	303.2	301.76	302.39	301.04	302.92	301.58	301.68	303.74	303.16	302.39	300.97	303.47	302.62	302.75	302.55	303.7	302.63	302.69	303.73	304.19	304.46	302.72	303.52	303.25	303.15	302.7	302.49	302.33	302.77	302.68	301.84	302.68	301.98	303.39	302.8
315.6	314.48	315.27	314.94	314.62	313.7	315.23	315.28	316.01	314.23	313.84	314.13	314.42	315.57	314.64	315.26	315.68	314.7	314.28	313.93	314.91	314.96	313.73	315.52	314.72	315.62	314.2	314.35	315.4	314.32	314.59	315.48	316.7	315.01	315.15	315.59	314.87	314.22	316.4	314.94	314.75	315.14	315.37	313.68	314.81	313.89	316.19	315.67	314.04	315.19
307.24	305.48	306.02	305.81	305.75	306.53	305	305.71	305.6	305.94	305.6	306.36	306.23	306.85	305.8	304.69	306.06	306.61	305.26	304.29	304.95	306.39	305.41	306.53	305.81	306.05	305.49	307.02	307.34	306.36	306.07	305.54	306.68	306.4	304.84	305.38	306	307.1	306.55	305.76	306.93	306.26	304.88	305.73	305.66	305.86	305.89	306.25	305.83	307.79
293.93	293.97	293.39	294.51	294.13	292.99	294.46	294.56	291.66	293.21	294.13	291.76	293.98	294.08	292.91	293.28	293.91	294.85	293.53	294.52	293.98	294.91	294.67	294.26	294.82	294.25	293.57	294.17	294.06	294.41	294.48	293.96	293.16	294.64	294.22	295.39	295.31	293.81	294.14	294.03	294.48	293.8	294.29	293.11	293.08	294.14	293.93	294.59	295.03	294.46
303.97	305.01	305.92	305.85	305.41	306.26	305.77	306.19	305.42	305.33	304.86	305.33	305.69	305.48	305.16	304.35	304.17	305.46	305.13	306.19	304.06	307.12	305.74	305.29	306.06	304.75	305.64	305.49	305.91	306.16	305.27	306.74	305	305.25	304.92	305.09	304.54	306.44	304.57	305.34	304.59	305.02	306.12	304.78	305.43	306.3	304.76	305.48	305.36	305.59
314.54	314.75	315.04	314.2	313.64	314.42	313.02	314.31	314.03	313.45	314.08	313.7	313.37	312.36	311.68	314.4	313.93	313.23	314.35	313.84	314.15	313.94	313.64	312.17	314.03	312.4	313.86	314.76	314.88	314.26	313.64	313.88	313.71	314.9	312.74	312.2	314.33	314.46	314.05	313.33	312.86	314.62	314.2	314.89	314.32	314.42	314.64	313.65	313.6	313.57
296.14	294.31	294.52	295.83	294.66	295.28	295.45	294.77	294.47	295.24	295.03	294.81	294.89	294.54	294.25	295.1	294.29	293.86	295.09	295.52	295.4	294.42	294.76	294.36	296.15	295.46	294.99	295.67	296.4	295.56	294.46	294.33	295.94	293.77	296.28	296.15	295.51	294.77	294.85	294.06	295.67	295.01	294.84	295.03	295.49	294.32	293.68	295.38	295.21	296.1
316.18	317.53	318	317.28	315.97	317.18	316.39	317.65	316.2	315.82	317.5	316.84	315.4	315.23	317.19	316.75	316.96	316.97	317.25	316.67	315.21	315.89	316.53	315.66	316.23	315.52	317.82	314.89	316.62	316.65	317.54	316.31	317.23	317.16	315.32	316.37	316.04	316.84	317.06	316.45	316.56	316.99	316.63	316.31	315.88	316.4	317.29	318.47	315.6	316.54
316.3	316.11	315.66	315.77	315.47	314.57	316.5	316.11	316.58	315.66	315.67	315.35	315.15	316.58	316.01	315.13	316.43	316.3	316.12	315.68	315.13	316.19	316.31	316.51	315.3	315.85	317.26	316.11	315.65	316.88	316.14	315.86	315.96	315.66	315.16	315.21	315.71	315.68	316.66	315.73	318.09	315.78	316.95	316.91	315.36	315.68	317.18	316.21	316.28	315.77
302.28	304.2	302.73	303.84	303.59	302.91	303.49	302.69	303.77	302.82	303.46	303.54	303.4	303.27	303.81	303.4	302.63	302.32	302.97	303.15	302.44	303.12	303.27	303.95	303.31	303.21	302.89	302.61	304.05	304.3	303.23	304.44	302.85	302.95	303.61	303.36	302.64	303.62	303.89	303.58	304.8	303.38	303.77	303.1	304.77	303.92	303.87	303.12	303.3	303.79
314.3	313.43	313.85	313.85	313.03	314.02	313.13	313.77	313.1	313.12	314.39	313.54	314.22	312.97	314.82	314.58	314.14	313.36	313.57	314.81	314.88	312.85	313.62	313.5	313.73	314.57	314.88	314.31	313.78	312.99	313.67	313.51	313.75	313.35	314.12	313.18	314.72	314.57	313.81	313.75	313.98	314.23	314	314.38	313.15	314.57	313.18	312.85	314.25	313.6
301.08	299.48	299.83	299.13	298.76	300.2	300.09	300.35	299.73	299.83	300.55	299.42	300.55	300.81	300.85	301.38	300.39	300.17	300.15	301.11	300.63	300.64	299.91	300.51	300.54	300.8	299.3	300.68	299.75	299.88	299.56	300.13	300.08	300.81	299.66	299.49	298.13	299.75	298.97	300.21	300.61	300.17	299.79	300.85	300.12	300.71	301.12	298.41	301.32	299.44
317.13	315.84	316.22	317.56	316.71	317.56	316.42	316.87	316.25	315.51	316.85	317.18	317.25	317.22	315.61	315.41	317.17	315.7	316.45	316.57	316.51	316.59	316.06	317.02	316.93	315.72	316.73	317.01	315.4	316.16	317.29	316.39	317.68	316.62	317.09	317.7	316.98	316.6	316.52	315.52	316.93	317.4	316.61	316.51	316.14	315.22	316.56	316.93	317.4	316.78
305.05	303.96	305.14	303.51	304.63	304.01	305.13	304.21	304.88	304.05	305.29	305.65	304.85	304.63	303.1	305.3	304.74	305.06	305.19	303.91	305.7	306.35	304.68	304.41	303.88	305.01	303.86	303.86	305.41	305.69	304.9	304.62	304.54	305.39	305.69	305.27	304.8	304.08	305.42	304.99	304.02	304.72	305.12	304.79	306.23	305.3	304.24	304.45	303.84	304.71
323.6	323.83	324.71	324.03	324.94	324.17	323.82	325.23	323.43	324.58	325.06	324.78	324.21	323.76	324.31	323.99	325.44	324.53	325	323.2	325.55	324.87	325.67	323.81	324.73	323.99	323.08	324.01	325.21	325.6	325.45	325.12	325.38	324.12	324.5	323.84	324.47	325.1	323.7	324.95	324.17	324.74	324.14	323.88	325.39	324.6	325.51	323.95	324.03	324.73
314.47	313.62	313.54	314.42	314.7	314.26	313.31	314.73	313.07	313.99	313.98	313.8	314.33	315.27	314.28	312.82	313.83	313.31	314.44	315.44	314.52	314.39	314.18	314.12	313.77	314.36	313.93	314.15	314.97	314.45	313.76	314.02	313.22	314.17	314.57	314.37	314.29	314.62	315.13	313.84	313.21	313.56	314.9	313.88	313.39	313.78	313.85	314.25	313.87	313.39
317.32	318.91	317.87	316.26	317.68	316.75	317.47	316.53	317.6	317.1	317.55	317.77	318.25	317.15	317.51	317.18	317.96	315.45	317.61	317.14	318.3	317.23	318.08	317.12	317.43	317.15	316.09	316.56	316.84	316.67	317.77	317.86	316.64	317.27	317.48	316.24	315.92	317.57	316.94	317.09	317.52	316.84	315.31	317.99	316.55	315.85	317.25	316.61	316.38	317.68
328.4	327.55	326.54	327.08	326.13	327.96	328.07	327.85	326.27	327.31	328.03	327.51	327.69	327.97	328.29	325.76	328.17	327.34	326.38	326.5	326.26	326.36	328.05	327.47	326.08	326.97	326.56	326.93	326.13	327.06	327.55	328.75	327.49	324.99	327.5	327.34	326.84	326.54	326.62	327.96	325.75	327.26	326.95	326.75	326.95	326.03	326.74	327.61	327.22	327.7
296.78	295.74	296.42	297.76	297.29	297.21	296.3	297.42	297.48	296.02	296.65	296.37	297.33	296.47	296.31	296.07	298.2	296.05	296.32	295.63	297.19	295.85	297.59	297.03	298.07	296.42	296.53	296.57	297.52	297.18	297.32	297.9	296.93	297	296.83	295.92	297.66	295.96	297.11	298.26	297.57	296.86	297.09	296.51	297.18	297.11	296.83	295.98	297.55	295.89
307.95	309.68	308.82	310.82	309.42	308.44	307.72	309.17	309.04	308.09	307.51	307.97	308.43	308.54	309.64	309.47	309.08	309.29	308.22	309.87	307.44	309.34	308.97	308.03	309.01	309.11	309.03	308.53	308.95	308.67	308.78	308.85	308.96	309.06	308.36	308.41	309.27	308.6	308.45	308.14	309.61	308.91	308.19	309.61	308.71	308.19	308.74	308.69	308.98	307.21
316.24	317.94	316.07	317.18	316.8	315.46	316.98	315.45	315.81	315.3	316.25	317.01	316.5	316.23	315.88	316.79	315.83	315.31	316.72	317.41	317.02	316.59	316.96	316.51	316.15	315.88	317.68	316.83	316.63	316.7	317.18	315.21	317.73	317.3	317.06	316.76	315.88	316	317.17	316.67	316.42	316.8	315.97	317.08	316.34	317.21	317.28	316.81	315.9	316.54
317.07	318.74	319.23	318.91	318.22	319.93	319.4	319.66	318.87	317.52	319.11	319.21	317.54	319.51	319.31	319.85	319.19	319.02	319.25	317.87	320	319.21	318.27	319.02	317.05	318	319.36	318.62	319.08	319.82	319.57	318.3	319.12	318.92	317.66	318.68	319.07	318.25	318.6	316.62	319.37	318.38	319.02	318.04	319.22	318.29	318.4	318.09	318.85	318.32
312.98	313.7	313.27	313.21	312.72	313.47	313.32	312.87	312.29	313.3	312.96	314.05	312.71	315.01	313.28	313.84	314.09	313.59	313.61	314.83	312.66	314.12	312.14	313.67	313.6	313.23	311.69	312.83	313.01	312.31	313.96	312.51	312.95	312.78	313.02	313.94	312.88	313.09	312.44	311.43	313.14	312.16	312.42	313.55	312.71	314.07	313.98	313.95	313.7	313.06
295.99	298.45	297.26	297.86	297.14	296.13	296.64	296.24	297.77	296.9	298.39	297.48	296.75	296.21	296.89	296.72	298.05	297.51	296.86	297.44	295.81	296.03	296.3	296.2	296.98	297.41	297.27	296.21	296.51	295.9	298.18	296.59	296.95	296.56	296.52	296.93	296.27	296.4	297.56	297.86	295.34	297.18	296.99	296.22	297.99	296.61	295.81	297.32	297.16	295.95
310.15	311.71	309.81	310.99	311.11	310.73	310.07	309.66	311.66	310.01	309.5	310.9	311.62	311.38	309.8	310.79	310.76	311.35	310.58	310.79	311.44	311.47	310.94	309.46	310.07	310.28	310.79	309.5	311.31	311.17	310.84	310.11	311.64	310.18	311.61	310.93	310.2	310.33	310.28	310.18	310.61	310.76	310.8	311.79	308.95	308.64	311.03	310.76	310.67	311.61
306	306.39	305.36	306	306.27	305.79	305.48	306.34	306.13	305.75	305.84	305.06	305.69	305.02	305.71	305.38	305.6	305.02	305.02	305.06	306.07	306.15	305.6	304.68	306.24	306.27	304.96	305.96	305.8	305.43	305.8	304.88	306.27	304.93	306.9	304.65	304.06	305.33	305.1	305.72	305.26	305.2	304.71	305.46	305.75	304.52	306.2	305.41	305.82	306.05
326.75	327.86	328.03	328.15	328.52	328	327.93	328.39	328.18	327.33	327.97	327.32	327.25	327.22	327	327.35	328.52	327.67	328.41	328.47	327.02	327.46	327.7	327.92	327.98	326.95	326.54	327.12	326.43	327.58	327.16	328.74	327.65	326.98	327.94	328.2	328	328.61	327.8	327.46	327.25	327.29	328.59	327.95	327.72	327.94	326.06	330.34	326.81	328.08
309.32	310.53	311.01	309.52	310.7	310.46	309.98	308.54	309.05	308.65	310.2	310.84	309.93	310.55	309.51	309.27	310.28	310.77	311.02	308.35	310.16	310.97	309.8	310.3	310.75	308.65	309.16	309.99	309.65	309.77	309.73	310.3	309.8	309.7	310.21	309.14	308.84	310.79	310.05	309.64	309.5	308.8	309.25	308.88	309.56	310.54	310.64	308.85	309.52	309.76
307.66	307.99	307.33	306.58	307.77	307.92	306.12	306.83	307.25	307.99	306.81	307.53	308.08	307.58	308.22	307.69	307.33	307.55	308.08	308.4	308.23	306.62	307.11	307.57	307.58	308.86	307.63	305.89	307.36	307.41	307.32	308.66	307.37	307.33	307.76	306.92	306.44	307.59	307.3	306.47	306.5	307.07	306.14	306.42	307.27	307.48	306.94	306.78	307.42	307.9
314.77	315.78	314.86	315.47	316.01	315.55	314.56	316.45	315.33	315.83	314.16	315.24	314.45	315.69	314.73	315.04	314.14	314.62	314.23	315.23	315.01	313.15	315.23	314.09	314.43	315.31	314.89	315.73	314.88	314.37	314.6	316.01	315.81	315.04	314.83	315.08	315.24	314.01	316.26	315.4	314.09	315.76	315.09	315.83	315.93	314.49	314.89	314.04	315.79	314.59
309.33	309.7	308.4	306.83	309.24	307.56	308.51	308.85	308.3	308.8	308.56	308.93	310.57	308.38	307.27	309.25	308.47	308.25	308.63	308.81	307.96	309.23	310.5	308.14	307.03	309.4	308.87	308.27	308.35	309.19	308.65	308.97	309.29	307.91	309.52	310.44	309.81	309.37	309.27	309.77	309.53	308.56	309.29	309.7	308.77	310	308.14	307.81	309.72	309.11
314.2	314.72	315.39	313.07	314.72	314.58	313.13	313.07	314.29	313.29	313.65	314.87	314.16	313.82	313.55	313.21	313.79	313.95	313.36	313.24	314.11	313.41	313.89	313.72	314.64	314.25	313.79	314.63	313.5	314.21	312.97	314.02	313.8	312.96	315.01	314.3	314.23	313.82	314.28	313.51	314.74	314.32	313.2	313.48	312.94	313.48	313.98	314	314.76	313.18
308.59	309.2	308.8	308.95	308.25	310.06	308.48	308.44	309.03	309.68	308.47	307.75	308.41	308.59	308.29	309.08	309.78	308.51	309.2	309.11	309.36	308.28	309.01	307.85	308.43	309.44	308.55	308.45	307.8	307.73	308	308.1	308.75	309.13	308.89	308.9	309.35	308.54	308.85	307.93	307.6	308.24	309.07	308.05	307.74	309.49	309.05	308.32	308.84	308.93
304.9	304.4	304.19	306.13	304.92	304.02	305.17	304.53	303.65	304.75	304.48	304.94	304.36	305.13	305.91	305.23	305.02	304.38	305.11	304.62	304.79	304.55	303.97	304.35	305.66	303.65	304.19	304.96	304.3	304.14	304.51	305.06	305.17	304.58	304.89	304.69	304.02	303.38	305.62	305.09	305.4	304.96	304.96	303.8	305.37	303.61	305.21	305.72	304.1	303.54
326.69	327.77	327.05	327.44	327.94	327.54	328.04	327.06	327.54	327.56	327.61	327.82	327.91	327.52	327.55	328.49	327.93	327.74	327.74	327.55	327.24	327.56	328.2	327.69	329.94	326.76	327.07	328.45	327.67	329.57	328.15	326.9	327.08	326.83	328.34	327.45	327.38	326.93	328.78	328.07	327.51	328.14	327.29	326.92	326.57	326.74	327.47	328.42	327.52	327.56
296.79	296.65	297.02	297.21	296.8	297.88	296.28	296.06	297.78	297.02	296.59	296.75	296.85	296.43	295.76	296.19	297.18	296.02	298.27	296.33	296.54	296.42	297.43	296.85	297.74	296.44	295.4	296.92	294.9	296.87	297	297.32	297.11	296.25	297.82	295.6	295.5	297.82	297.38	296.4	296.51	297.22	297.51	295.94	298.08	297.82	296.27	297.15	296.46	296.11
316.48	316.15	316.26	317.14	316.92	316.69	317.36	315.48	317.24	316.8	316.22	316.31	317.34	317.35	317.35	316.8	316.75	316.3	315.94	317.01	316.72	314.79	316.27	316.25	316.85	315.74	316.95	316.37	316.29	316.77	316.21	316.25	317.39	318.77	314.55	316.5	317.99	315.99	317.34	315.74	316.42	316.24	317.08	316.53	316.79	317.56	316.47	315.57	315.83	316.25
327.51	328.26	326.69	327.31	327.81	328.04	327.99	326.12	328.3	328.47	326.61	327.22	327.21	327.89	328.52	328.64	328.48	328	327.75	328	327.35	327.84	328.72	326.95	328.51	327.42	328.77	326.41	327.92	327.74	328.75	326.59	327.98	326.84	326.9	327.92	328.26	328.04	326.97	328.61	328.21	326.5	328.22	327.66	328.85	328.33	327.71	327.74	327.84	327.57
315.65	315.74	315.15	314.08	314.43	315.07	314.97	314.39	314	314.56	313.54	314.54	314.21	314.69	315.77	315.3	315.67	313.99	313.79	314.6	315.35	314.51	315.05	314.75	314.21	315.22	314.26	315.56	313.94	314.19	315.4	314.37	313.88	314.49	314.57	315.68	315.72	315.1	315.21	314.08	313.41	315.62	314.83	313.99	314.96	314.73	314.38	314.54	315.03	314.13
301.67	304.18	302.46	302.67	303.56	302.26	301.81	303.87	301.55	303.19	302.56	303.55	301.8	302.14	302.08	304.09	302.54	302.4	302	303.87	302.96	302.86	301.73	302.96	301.64	302.19	302.33	302.52	302.62	302.05	303.17	301.53	302.33	303.05	301.78	301.84	303.45	301.64	302.64	302.55	302.07	301.83	301.59	301.57	301.77	303.43	303.24	302.74	303.14	302.54
311.44	311.38	309.72	308.93	310.28	311.09	311.19	311.65	311.51	310.59	310.1	310.94	310.47	311.05	310.9	310.83	311.4	309.82	310.13	310.35	310.64	311.35	310.7	310.66	310.92	310.61	310.4	310.16	310.51	311.61	309.4	310.6	310.09	309.5	310.49	310	309.81	309.32	310.37	310.27	309.78	309.85	310.16	310.25	311.04	310.37	310.5	310.72	310.98	309.48
307.75	310.57	309.27	308.47	309.89	308.69	308.92	309.98	310.08	309.19	308.44	309.46	307.94	308.68	309.54	308.84	308.2	308.67	308.45	308.06	307.43	309.77	307.76	309.28	309.08	307.88	310.63	309.51	309.32	308.97	308.06	309.1	309.68	308.22	307.79	308.54	308.71	308.23	308.78	308.79	310.28	309.17	310.27	309.22	306.96	309.67	309.75	308.83	310.66	307.1
304.72	303.96	305.32	305.37	304	303.65	302.35	303.98	305.69	304.92	304.08	303.46	303.8	304.98	303.7	304.28	303.77	304.44	304.41	304.54	304.34	303.62	305.32	304.07	303.89	303.04	304.39	304.65	303.85	303.8	304.38	304.82	304.49	304.44	303.81	305.12	305.08	303.21	305.4	305.45	303.96	304.49	304.88	303.53	304.04	304.44	304.42	303.45	304.7	304.11
299.71	301.3	299.85	301.96	299.59	300.68	299.27	301.04	300.73	299.75	300.17	300.3	300.27	300.21	300.16	301.08	299.58	300.33	299.87	300.65	299.05	300.76	300.09	300.32	299.33	300.4	301.43	300.62	301.23	300.01	300.04	301.02	299.21	298.94	300.31	300.89	300.91	299.78	299.69	300.1	300.11	300.57	300.2	301.02	298.74	300.54	301.42	300.1	299.51	300.42
304.66	304.16	304.12	303.22	304.02	303.89	303.55	303.12	304.63	302.88	304.85	304.88	303.89	305.34	304.84	304.82	304.8	303.83	303.94	304.74	305.27	304.06	304.51	303.78	304.35	304.54	304.21	304.41	306.09	304.23	302.98	304.19	303.86	303.84	304.4	303.23	304.64	305.48	304.57	304.36	304.68	304.34	304.53	303.5	304.21	304.6	304.33	304	305.62	303.75
318.59	318.3	320.54	317.71	318.15	317.76	318.37	318.14	317.86	317.81	317.81	317.93	318.45	317.84	318.34	318.32	318.32	318.04	318.58	319.05	317.12	319.27	318.6	317.23	318.53	319.74	318.36	319.04	318.95	317.92	319.76	318.82	319.04	318.11	317.61	319.13	318.51	318.94	319.2	318.48	318.65	318.31	317.91	318.93	319.07	318.74	319.95	317.79	319.3	317.92
294.14	293.9	293.86	293.54	295.48	293.35	293.57	293.64	293.56	292.85	294.35	293.34	293.93	294.55	294.1	295.34	293.48	293.23	293.67	293.94	294.2	293.8	293.84	293.39	293.71	294.65	293.81	295.07	294.4	293.92	293.05	293.13	292.9	294.55	294.52	293.58	294.84	293.57	293.67	293.62	293.53	293.64	294.43	292.82	293.9	293.79	294.97	294.07	294.71	293.18
300.37	299.44	300.09	301.64	300.19	299.98	298.72	300.78	300.39	299.87	299.67	299.68	300.35	300.23	300.62	300.54	299.56	300.05	300.48	298.22	300.34	299.21	300.5	300	298.96	299.41	299.63	300.82	298.75	300.73	299.81	299.17	300.53	300.01	299.72	299.73	299.71	299.51	299.39	299.59	300.37	300.92	299.83	299.81	299.56	299.07	300.94	300.43	300.46	299.6
318.81	317.9	319.15	318.75	317.25	319.01	318.94	317.85	318.93	319.13	317.75	318.49	319.3	319.65	319.33	317.7	319.09	317.77	317.18	317.46	318.88	318.92	319.02	318.58	318.23	317.9	319.46	318.68	319.06	318.62	318.79	317.38	318.03	318.64	318.1	319.21	318.48	317.31	317.49	319.03	319.17	319.13	318.04	318.71	316.85	318.27	319.04	319.78	318.51	318.93
313.92	313.53	313.09	312.89	312.62	314.28	312.77	313.46	314.18	313.27	313.7	313.53	312.38	313.29	313.99	312.01	313.54	313.55	314.23	313.29	312.28	313.26	312.76	312.85	313.19	313.43	314.46	312.13	313.22	313.17	312.97	314.74	313.85	312.85	313.21	313.89	313.56	312.65	313.08	312.52	312.45	312.87	313.58	313.55	313.01	313.52	312.77	312.95	313.46	313.6
312.94	313.37	311.98	311.9	312.63	313.44	314.5	312.68	312.99	311.53	312.4	313.19	313.03	313.34	311.81	313.08	312.26	313.11	312.69	311.5	312.97	312.6	312.86	311.65	312.57	312.63	311.46	312.97	310.45	313.26	313.59	312.79	311.82	312.74	312.39	312.17	312.96	311.87	312.76	312.72	312.18	311.95	311.79	312.11	311.67	312.6	313.66	313.24	312.59	312.42
300.54	302.53	301.55	299.62	300.96	301.45	300.2	300.15	300.63	300.37	301.81	301.8	300.96	301	301	299.65	300.64	301.38	301.05	300.52	300.79	299.71	300.35	301.3	301.06	301.39	300.38	301.52	300.8	301.05	301	300.37	301.34	300.94	301.16	300.36	301.08	301.06	302.34	299.81	301.05	299.88	302.42	301.74	301.25	301.32	301.08	301.55	300.68	299.87
295.9	296.22	296.77	296.55	295.96	296.82	297.49	295.41	297.24	296.31	296.93	296.23	297.63	296.46	295.54	296.82	296.08	296.57	297.13	296.77	297.31	297.39	296.92	296.89	296.69	296.79	297.28	297.01	296.93	296.42	297.88	297.09	296.08	297.34	296.43	297.1	296.82	297.6	296.25	297.04	296.21	297.38	296.87	296.61	296.66	297.05	296.87	296.82	296.15	296.09
306.1	305.64	307.06	305.41	305.82	306.96	304.77	305.94	305.71	305.82	306.7	305.07	305.09	306	306.17	305.54	306.19	307.09	305.9	304.18	305.92	304.84	306.36	305.55	305.41	306.32	305.73	305.84	304.43	306.82	305.71	306.35	306.21	305.44	306.55	306.45	304.86	305.56	306.41	306.62	305.68	305.4	306.1	305.92	304.91	305.52	304.36	305.19	305.36	304.34
303.36	303.74	303.34	303.93	304.94	304.75	303.98	303.86	304.68	305.72	305.22	303.25	305.01	304	304.14	304.99	303.04	303.64	303.54	304.52	305.37	305.06	305	303.05	304.68	303.14	303.54	305.55	304.23	304.23	305.08	303.91	304.05	305.26	304.12	304.54	304.15	304.04	303.55	304.18	303.89	304.27	305.44	303.57	303.2	304.25	304.06	306.11	302.53	304.11
325.88	326.97	326.02	328.35	325.83	325.9	327.84	326.59	326.53	326.53	327.77	326.82	328.21	326.84	326.26	327.96	326.17	326.93	327.82	327.29	326.66	326.5	327.92	326.04	326.88	327.18	325.82	327.16	327.22	326.06	327.94	327.56	326.32	327.48	326.15	327.72	326.45	326.96	326.54	327.55	327.18	326.66	326.92	326.3	326.92	326.62	327	325.99	326.98	325.62
312.1	312.15	312.59	312.02	311.75	312.18	313.3	312.31	312.11	312.4	312.47	312.93	312.79	312.37	310.81	312.83	313.53	312.91	310.88	312.08	312.51	311.72	312.16	312.09	311.92	312.55	312.32	311.58	312.31	312.38	312.3	311.27	312.27	312.54	312.56	313.16	312	312.98	312.54	312.29	312.58	312.36	313.17	313.08	312.81	311.78	314.23	311.97	313.03	311.36
302.71	302.46	303.7	303.58	302.78	303.44	302.34	303.91	303.91	304.47	302.34	303.4	302.9	302.44	303.82	303.84	303.23	303.13	303.8	303.83	303.41	302.58	303.14	303.59	303.5	303.03	303.17	302.64	303.94	302.83	303.95	303.85	303.45	303.75	303.15	303.72	303.7	304.09	303.55	304.75	303.18	304.78	302.73	304.09	303.65	302.23	302.92	303.35	303.89	303.25
310.64	310.22	309.82	309.93	311.44	312.19	310.17	309.51	309.86	312.04	310.89	309.76	310.61	310.54	310.51	310.73	309.88	309.84	310.91	312.04	310.91	310.84	310.42	312.18	310.87	312.85	310.82	311.31	310.91	310.32	310.7	310.94	309.96	311.98	310.83	311.07	309.6	312.11	310.58	310.23	310.9	309.36	309.38	310.93	309.6	312.01	311.21	310.34	310.49	311.01
294.23	294.02	293.95	294	294.08	294.7	295.59	293.59	294.96	293.33	294.19	293.78	292.49	294.38	293.6	293.07	293.89	293.96	294.95	293.5	293.35	292.3	294.66	294.51	294.93	294.17	293.11	293.46	293.24	294.38	294.57	293.77	293.03	293.02	295.11	294.3	293.61	294.31	294.02	293.33	295.18	294.52	294.49	293.16	294.39	294.22	294.32	293.54	295.41	294.4
318.71	316.49	317.54	316.98	317.61	316.54	316.7	317.02	317.54	316.93	317.21	316.91	317.96	317.67	316.23	316.56	316.92	315.98	317.76	316.19	318.44	317.2	315.97	317.91	317.46	316.84	316.66	317.3	317.42	318.24	317.31	316.08	316.72	316.89	316.77	317.16	315.97	317.52	317.27	317.71	317.89	317.07	320.02	316.81	318.11	316.99	317.95	317.42	317.52	317.09
307.61	308.43	306.64	306.76	307.11	307.67	307.65	307.69	306.57	308.02	306.79	308.42	307.02	308.58	307.82	306.97	307.52	306.84	307.07	307.09	308.64	307.58	308.02	308.92	307.21	308.26	306.59	307.2	307.16	306.52	308.92	306.89	306.76	306.47	306.8	306.37	307.01	306.01	307.31	307.88	308.24	307.77	307.17	307.25	307.9	307	306.75	307.29	306.88	308.15
307.05	307.09	307.68	307.99	306.61	308.36	307.2	306.75	307.09	307.85	308.06	307.38	305.9	307.86	308.07	306.44	307.59	306.42	307.72	307.79	306.48	307.14	306.35	308.15	306.75	308.1	306.83	306.73	307.75	305.95	306.44	307.58	307.36	307.39	308.49	308.12	306.22	306.98	307.28	306.67	308	307.96	308.29	306.18	306.08	305.78	307.33	306.14	307.8	306.81
310.95	312.4	311.05	311.89	312.23	310.29	310.84	310.97	312.14	311.53	311.53	311.37	312.29	310.55	311.61	311.74	310.78	311.34	311.43	310.25	311.22	310.37	311.57	311.95	312.65	312.15	310.76	311.09	312.71	310.67	311.82	312.04	312.39	312.09	311.07	311.56	311.49	312.55	312.19	311.48	310.97	310.84	312.23	312.46	312.21	311.26	312.15	312.07	312.26	311.04
313.21	313.32	313.2	313.84	313.72	313.02	314.9	313.57	313.04	313.09	313.56	313.82	314.77	314.3	314.09	313.75	312.79	314.22	313.94	314.62	312.62	314.78	313.17	315.05	314.54	314.27	313.73	314.22	314.64	314.56	312.99	315.04	313.89	313.35	312.41	313.88	313.34	313.49	314.76	314	313.67	314.03	313.48	312.88	313.72	312.7	312.76	313.59	313.15	314.06
315.49	315.57	315.68	314.91	315.19	315.06	315.17	314.73	315.23	315.18	315.95	314.78	314.65	313.93	314.57	315.21	315.08	314.53	314.52	315.07	314.81	315.72	314.54	314.94	314.29	314.99	315.1	315.17	314.62	314.71	316.28	315.44	313.93	314.58	316.01	315.02	314.2	314.24	315.17	314.72	314.22	314.9	314.38	313.73	314.74	314.16	314.04	314.77	314.38	314.7
314.92	315.76	315.36	313.9	314.77	316.36	313.89	316.44	315.43	315.58	315.16	314.99	316.02	314.6	314.89	314.11	315.3	315.35	314.8	315.04	314.38	315.23	315.47	313.59	314.26	314.61	313.93	314.02	314.47	313.27	314.38	314	315.05	315.56	314.34	315.05	315.25	316.07	315	315.15	314.11	315.18	315.11	314.5	314.8	314.87	314.53	315.13	315.26	315.79
295.77	297.24	297.4	296.31	296.49	296.84	296.9	296.95	296.94	296.77	295.98	295.19	296.82	296.98	297.23	295.93	296.41	297.49	297.5	296.93	296.05	295.91	297.87	296.49	295.85	297.5	296.9	297.58	296.39	297.01	296.47	296.3	296.88	298.01	296.8	297.71	297.04	296.65	298.04	298.49	297.61	297.17	296.86	296.64	296.41	297.49	297.34	296.53	296.54	296.53
303.91	304.24	303.27	303.79	302.65	303.26	304.38	303.48	304.53	304.01	302.68	302.95	302.79	303.59	302.94	303.68	304.06	304.58	303.44	304.09	302.72	303.5	303.48	302.36	302.38	304.77	302.47	304.18	304.75	302.25	303.12	302.89	304.01	303.76	303.14	302.19	303.68	302.21	302.88	304.06	303.19	303.5	304.25	304.31	302.61	301.45	302.94	304.32	304.05	303.33
309.95	310.25	310	311.22	311.31	311.67	309.29	310.14	310.11	310.63	312.39	310.14	311.61	309.56	310.51	309.75	309.77	309.77	310.18	309.53	311.07	311.25	310.25	311.14	310.5	310.14	310.21	310.64	310.21	310.21	309.65	311.32	311.02	310.72	310.33	311.01	310.19	310.74	310.2	311.54	309.41	310.73	310.25	311.22	310.39	311.05	311.43	310.56	310.02	310.06
313.29	313.09	312.5	311.66	313.95	314.2	312.08	312.95	312.99	313.14	312.34	313.01	313.97	312.99	313.4	311.86	313.91	312.89	312.09	313.16	312.91	312.31	313.6	313.9	314.41	313.49	313.09	313.12	313.36	312.54	312.88	313.08	311.95	313.12	312.63	312.57	313.03	313.52	311.71	312.62	313.12	313.26	313.05	312.97	313.49	312.79	313.93	311.68	313.83	314.17
301.46	301.72	301.44	300.12	301.49	301.26	301.31	301.15	299.98	300.84	301.28	301.05	300.76	301.02	300.44	301.38	299.96	301.31	300.83	301.74	300.97	300.31	301.44	300.99	299.43	300.57	299.92	299.89	301.17	301.87	300.47	300.61	300.7	300.42	300.37	300.82	300.93	301.68	301.01	301.12	300.19	301.5	302.47	299.37	301.08	300.2	301.36	300.35	300.82	302.6
302.24	302.81	303.62	301.34	302.59	302.67	302.38	301.56	302.21	303.5	302.74	301.6	302.19	302.09	302.85	302.34	302.4	302.33	302.18	302.91	302.93	302.23	301.5	302.94	302.12	302.63	302.68	301.89	302.93	303.01	302.41	301.8	303.42	302.45	302.64	301.54	302.79	301.74	301.76	302.35	302.22	302.6	304.16	302.62	302.83	302.62	302.12	302.41	303.23	302.06
303.21	303.95	303.96	302.45	305.11	303.97	303.03	302.77	304.82	303.23	303.7	304.59	302.86	303.37	302.96	303.84	303.62	303.15	304.57	303.46	304.45	304.36	304.55	303.48	303.92	304.47	303.86	303.73	302.79	303.96	303.48	303.13	303.7	304.3	303.41	303.99	304.86	303.32	303.67	303.09	303.58	304.78	303.53	304.49	303.84	303.97	304.51	303.27	305.64	304.65
305.08	303.88	303.76	305.57	306.69	304.9	305.34	305.21	304.99	305.67	304.96	304.27	304.51	304.69	304.07	305.04	306.11	305.57	306.91	304.44	305.16	303.88	305.61	305.49	305.88	304.78	306.07	305.86	304.54	305.23	305.79	306.03	304.83	303.97	305.35	304.29	305.17	305.18	306.44	305.08	305.31	304.78	304.74	305.67	304.73	305.6	305.52	304.6	305.23	306.44
294.56	293.52	293.09	294.03	295.09	294.49	293.99	293.94	293.47	294.23	294.36	293.07	293.93	293.46	293.3	294.2	293.73	294.01	294.66	293.09	294.36	294.1	294.66	293.34	294.89	294.17	293.23	294.34	294.16	294.49	293.73	293.58	294.76	294.38	293.1	294.54	293.13	294.49	294.43	294.18	293.49	293.3	294.25	294.86	294.33	294.54	294.99	293.64	292.51	293.1
328.08	328.18	329.08	329.01	328.19	329.26	328.71	329.01	328.9	328.46	328.01	329.28	328.98	328.29	328.29	327.75	330.05	328.05	329.73	328.54	328.09	329.67	328.41	328.71	326.95	328.67	328.78	327.84	328.49	329.49	328.48	327.93	328.37	329.65	329.08	327.45	328.33	328.74	329.53	329.18	328.63	328.19	328.62	328.2	327.21	327.85	328.79	329.5	329.6	327.97
317.38	318.21	316.97	317.31	316.4	317.3	317.67	316.91	317.46	318.75	317.18	317.34	317.89	316.06	317.88	317.68	317.44	317.43	317.29	317.66	316.63	317.4	317.65	316.85	316.71	317.15	316.54	317.18	317.08	316.75	316.87	317.79	317.74	318.17	316.85	317.79	316.71	316.15	315.44	317.54	316.44	318.13	315.46	317.23	317.21	318.6	316.42	317.6	316.5	316.74
315.73	317.15	317.32	316.72	317.59	316.95	317.31	317.42	316.86	317.34	317.55	317.49	317.43	317.1	317.62	317.77	318.42	317.16	317.52	317.2	318.15	316.5	317.48	316.76	317.51	317.16	317.28	317.02	316.52	316.73	316.25	315.92	319.64	317.5	316.49	316.89	318.38	317.22	316.72	316.89	317.28	317.51	317.46	316.84	318.16	317.99	317.32	318.31	318.25	317.16
312.32	314.02	313.61	312.97	313.8	314.92	312.93	313.18	314.09	315.69	314.6	313.58	315.14	313.87	314.43	313.76	315.25	314.81	314.77	313.49	313.37	314.86	314.3	314.88	313.86	314.07	313.41	314.72	313.78	312.66	313.03	313.86	313.64	314.8	313.6	314.08	313.13	314.39	314.06	313.55	314.35	313.02	314.27	314.01	313.15	313.57	314.1	313.81	314.05	313.98
328.42	328.58	327.25	327.13	328.27	327.16	328.06	328.34	327.86	328.58	327.15	327.41	327.76	327.6	328.13	327.69	326.52	327.71	327.19	327.77	326.46	329.18	328.44	329.16	327.2	327.31	328.46	327.86	327.16	327.63	328.26	326.67	327.4	328.1	327.86	327.55	327.5	328.11	327.45	329.08	329.31	326.22	329.12	327.46	328.31	328.74	328.69	327.36	328.17	327.35
316.76	316.15	316.35	316.3	317.01	316.21	315.33	317.22	316.83	316.66	316.28	316.04	315.95	316.61	317.82	316.75	316.02	316.76	316.87	317.03	317.64	316.74	316.25	317.62	316.95	317.08	317.83	317.14	317.1	316.15	316.39	317.02	317.18	315.87	317.02	317.1	316.47	316.53	317.53	317.91	316.75	316.3	316.22	316.42	318.3	315.62	317.17	316.1	317.66	315.58
307.17	306.7	307.49	306.86	307.49	306.74	307.4	306.94	306.72	306.9	306.9	307.4	307.06	307.86	307.03	307.4	306.08	306.97	306.92	305.87	306.81	306.38	305.74	307.87	306.63	307.06	305.95	307.62	307.33	306.93	307.93	306.47	305.81	307.89	308.28	306.25	308.27	307.97	308.22	308.2	307.95	306.43	308.09	307.16	307.8	306.44	307.31	307.07	305.79	307.16
303.07	302.76	302.87	303.55	303	302.65	304.12	304.03	303.71	302.31	303.44	303.57	302.63	304.28	303.03	303.4	303.61	304.12	303.28	302.46	303.53	303.96	304.1	303.58	303	304.16	302.67	304.71	303.9	304.24	302.88	304.11	302.64	303.73	303.43	303.27	302.91	303.05	303.34	303.92	303.06	302.19	303.82	303.06	304.42	303.62	302.89	304.02	303.05	302.98
300.41	299.51	299.12	299.92	300.99	300.14	300.1	299.83	299.98	300.29	300.07	300.99	300.66	299.66	298.98	299.17	299.62	300.09	300.93	300.71	299.79	299.42	299.53	300.64	299.77	301.36	300.56	300.46	298.66	301.11	299.48	299.16	298.82	300.49	300.79	299.98	299.88	300.5	300.55	299.93	300.37	300.23	299.72	298.89	300.1	299.68	299.74	300.28	300.37	300.09
304.51	304.91	304.64	304.03	302.64	304.21	303.56	304	303.3	304.24	304.55	304.25	303.7	303.78	305.53	304.13	303.73	304.34	304.2	304.39	303.83	304.14	306.23	305.03	304.44	304.09	303.71	305.24	304.99	304.97	304.93	305.36	304.6	305.03	304.93	303.59	304.58	305.35	304.22	303.55	305.03	303.9	305.31	305.15	303.57	304.59	305.02	304	304.36	304.76
313.04	314.38	313.7	313.37	313.97	313.2	313.48	313.3	312.66	311.78	312.86	313.3	312.72	313.27	312.02	313.07	314.05	313.15	313.19	313.01	314.7	314.24	313.33	313.44	314.37	312.1	313.47	313.99	313.18	313.08	313.81	312.02	312.05	313.82	313.84	314.07	312.96	311.86	313.12	313.14	313.2	313.28	314.27	313.41	314.4	313.23	313.81	313	314.68	313.22
312.17	311.7	312.54	312.57	312.4	312.55	310.95	313.14	312.79	312.34	312.31	311.15	312.84	311.84	312.66	311.25	312.54	312.56	312.43	312.48	311.36	311.79	312.1	312.56	312.37	311.81	312.08	312.68	311.97	310.12	313.01	312.85	312.82	312	311.28	313.02	312.18	311.65	313.2	312.65	312.71	313.23	311.32	312.78	312.32	311.89	312.04	313.45	311.39	311.79
303.61	303.49	303.86	303.97	304.86	305.07	305.19	306.61	304.2	304.71	304.6	305.29	303.82	303.6	303.82	304.73	303.66	303.6	304.03	303.97	304.01	304.39	304.18	304.41	303.98	303.85	304.12	304.32	303.67	305.53	304.36	304.62	304.45	303.92	305.43	305.04	304.78	303.32	304.53	304.47	304.3	302.73	303.33	304.15	304.24	304.1	304.8	303.57	305.13	306.45
304.29	304.52	304.25	304.09	305.38	305.38	304.73	304.75	305.26	305.17	305.39	304.39	304.65	305.07	304.02	305.26	303.68	304.52	303.83	304.88	303.54	304.25	303.83	304.24	304.48	305.41	305.73	304.66	304.63	304.53	303.67	304.19	304.48	304.12	305.02	304.85	304.51	304.52	304.27	305.36	305.07	303.94	304.71	304.76	303.72	304.89	303.72	305.13	304.42	304.65
304.44	304.83	304.74	305.85	303.67	304.56	304.97	305.98	303.49	304.94	304.06	305.19	304.65	303.26	303.36	305.01	303.65	304.55	304.14	305.21	305.79	303.97	304.15	304.25	306.38	305.73	302.57	305.52	303.85	305.19	303.82	304.41	304.32	305.99	303.78	303.44	303.98	304.41	304.11	304.72	304.62	304.26	303.86	304.79	304.72	304.54	304.52	305.45	304.53	305.15
311.28	310.88	311.03	311.28	310.7	311.41	312.38	311.22	311.06	311.68	311.22	311.13	311.49	311.67	312.16	312.24	312.09	311.04	312.09	312.47	311.5	311.7	312.63	310.56	311.64	312.53	310.67	310.59	310.94	311.82	312.18	311.77	310.62	312.41	311.52	312.15	311.16	311.14	311.49	312.15	311.68	312.03	311.16	311.8	310.62	312.28	312.09	310.65	311.46	311.02
301.02	300.3	301.3	300.39	300.61	301	300.67	301.72	301.25	301.47	301.42	300.53	301.5	301.25	302.49	303.27	301.88	300.49	301.57	302.09	300.97	300.94	301.46	300.86	301.98	301.73	301.72	300.92	300.19	301.27	301.66	300.51	301.81	300.24	301	301.38	301.82	301.67	299.55	301.12	300.71	301.27	300.41	300.52	301.15	300	301.12	301.83	301.08	301.43
301.33	302.08	301.75	300.49	302.88	301.99	302.92	301.09	301.75	299.81	300.24	302.04	301.71	300.16	299.9	301.47	300.61	301.83	301.36	301.29	300.32	302.12	300.84	300.91	301.13	300.35	299.52	300.19	301.27	300.77	299.99	301.34	301.64	300.61	302.44	301.43	300.97	300.19	300.61	299.91	300.96	301.09	301.13	300.53	300.96	301.34	301.41	300.57	300.79	301.59
301.68	303.69	303.48	303.28	303.29	302.48	303.39	302.91	303.37	303	304.65	302.3	304.14	302.53	302.17	303.74	303.22	302.36	303.35	303.42	301.59	302.91	301.91	302.89	302.78	302.37	303.76	303.54	303	302.34	303.03	302.12	302.95	301.32	302.22	301.87	303.27	304.31	303.21	302.15	302.6	302.73	302.95	303.53	303.57	302.34	302.28	303.54	302.76	303.44
314.62	314.81	314.38	314.31	315.06	314.44	315.23	315.09	313.71	315.01	314.77	314.16	314.05	314.05	315.28	315.36	313.98	315.09	313.79	314.91	315.69	315.41	315.66	314.85	314.49	314.76	313.9	313.79	315.52	314.11	315.84	314.13	314.82	314.42	315.09	315.29	315.16	314.2	314.33	315.62	313.43	314.63	314.5	313.98	314.94	315.1	316.17	312.59	314.75	314.81
314.77	315.43	314.59	314.94	315.6	314.73	315.63	314.36	315	315.12	315.76	315.28	314.09	314.79	313.94	316.07	315.35	314.04	314.36	314.1	315.98	314.21	314.82	314.51	314.93	316.26	314.94	315.22	314.27	315.41	314.66	315.71	313.87	314.05	315.35	314.76	314.99	315.31	314.93	316.63	314.64	315.07	314.38	313.83	314.03	314.48	313.21	315.2	314.71	316.17
303.35	304.56	304.18	303.02	303.38	303.54	302.66	303.17	303.76	303.28	304.97	302.84	302.85	303.41	303.93	303.98	304.11	302.99	303.55	305.34	304.9	303.56	304.54	302.91	302.62	302.98	302.62	302.86	304.07	303.42	303.16	303.97	303.3	305.38	304.21	302.02	304.21	303.6	303.31	303.13	302.12	304.09	303.87	304.1	304.45	303.78	303.96	303.8	303.25	304.45
315.46	316.33	315.82	314.36	315.21	314.68	315.47	314.21	314.77	313.91	315.32	314.87	314.29	314.36	316.18	313.51	314.24	315.02	315.46	314.19	315.78	314.07	315.95	316.01	314.01	314.48	315.41	315.12	315.21	314.91	315.38	314.62	313.95	314.25	314.76	314.8	313.84	315.29	316.24	314.17	314.41	314.06	315.05	315.1	315.56	315.25	315.06	314.74	315.64	313.44
303.49	303.68	304.77	304.68	305.14	304.62	304.96	304.59	305.38	303.86	305.08	305.22	304.37	304.97	303.98	303.87	304.62	305.15	303.63	303.08	304.9	303.85	303.34	303.55	305.15	304.86	304.91	305.11	304.62	306.17	304.33	304.7	305.58	305.82	303.13	305.43	304.67	302.87	304.87	303.37	306.11	304.28	303.47	304.88	303.78	305.48	304.52	304.08	304.73	303.12
314.29	314.2	314.16	312.65	314.44	314.65	314.47	314.12	313.39	313.15	313.84	313.38	314.58	313.53	314.22	314.07	313.89	313.66	313.48	313.92	313.8	313.15	314.19	313.44	313.57	313.83	315.72	314.26	313.64	314.31	314.14	315.34	314.48	313.71	313.67	313.08	315.04	314.83	314.03	312.64	314.17	312.44	313.89	314.23	314.43	314.6	313.19	313.62	313.07	313.79
313.55	314.34	312.97	312.73	313.27	312.6	313.49	313.8	312.85	314.05	313.23	312.82	313.59	312.33	314.7	313.06	313.23	312.85	313.52	313.18	313.2	313.7	313.19	312.91	312.62	313.84	313.75	314.15	314.16	313.02	314.69	313.47	312.99	313.02	313.23	312.37	313.2	312.52	311.9	312.79	313.05	313.18	312.71	313.52	311.91	312.33	313.33	311.98	313.46	313.99
305.07	306.14	304.49	304.27	304.5	304.17	303.83	305.31	305.29	304.79	304.4	304.28	304.67	304.35	304.22	305.18	305.17	303.88	304.01	305.3	305.76	305.16	303.18	304.61	304.41	304.48	303.6	304.26	303.94	304.21	305.62	304.45	304.13	304.33	303.68	304.78	304.29	303.56	305.35	305.73	304.12	304.12	304.08	304.75	303.87	305.29	303.56	303.78	304.79	304.78
305.18	305.32	305.6	305.07	304.16	304.82	305.09	304.54	306.37	306.76	305.24	305.12	305.1	305.31	304.17	304.23	305.41	305.53	306.36	305.7	306.05	306.18	306.01	305.71	305.28	305	306.41	304.82	304.17	304.49	305.49	305.42	305.79	305.57	305.32	305.16	305.46	305.88	303.13	305.66	305.42	306.26	304.62	304.61	306.83	304.59	305.58	305.23	304.45	305.31
311.28	310.96	311.63	310.81	309.72	311.42	310.42	310.57	311.36	310.49	310.21	309.89	311.16	309.98	310.41	311.1	310.99	309.67	312.03	310.91	311.01	309.6	310.64	310.66	310.37	311.18	309.35	310.09	311.46	309.7	311.36	311.11	310.82	311.3	309.87	310.33	310.76	311.07	311.16	311.54	311.49	310.34	310.93	310.54	310.44	310.46	310.75	310.22	311.49	311.75
304.47	304.59	304.28	303.86	304.71	303.93	302.93	304.73	305.12	304.93	304.73	303.26	304.96	303.55	304.14	304.49	305.85	304.66	305.4	303.98	305.15	304.14	304	305.48	304.52	305	304.58	303.87	304.36	304.53	305.19	303.5	304.4	304.28	303.77	304.74	304.88	305.95	304.63	304.06	304.03	305.42	305	304.98	304.74	304.31	303.83	303.5	305.25	304.51
302.79	303.53	304.02	304.24	302.7	302.95	301.54	303.92	302.14	302.83	303.01	302.42	304.07	301.9	302.58	302.08	303.3	303.27	302.58	303.26	302.78	301.33	302.85	303.15	303.21	300.91	302.23	302.14	301.83	302.4	303.73	303.03	302.94	302.45	303.09	304.44	302.17	301.72	303.76	302.62	303.76	302.3	303.07	302.5	302.1	302.76	303.13	301.89	303.35	301.83
304.34	304.28	303.69	303.13	303.33	303.36	304.06	303.93	304.32	303.5	302.44	302.51	303.49	303.36	303.87	304.34	302.73	302.27	303.15	302.88	304.11	303.72	303.12	302.74	303.73	302.95	303.4	301.8	303.62	303.56	302.66	304.48	304.05	303.68	303.32	304.38	302.91	303.32	303.46	303.7	303.19	303.78	303.23	303.39	304.21	303.27	303.5	302.79	303.06	304.17
303.6	304.02	304.69	303.34	303.01	303.52	303.74	302.88	303.75	304.04	303.1	303.8	301.75	303.79	304.11	302.35	302.86	302.65	305.07	304.06	303.01	303.74	303.32	304.11	303.79	302.5	304.09	303.47	303.64	302.33	302.68	303.12	302.48	302.95	303.84	302.79	304.86	303.3	303.54	302.86	303.92	301.63	303.91	303.35	302.98	302.65	302.96	303.78	304.26	304.21
304.77	305.89	304.94	305.22	305.75	304.92	304.68	305.02	305.94	306.05	305.6	305.39	305.21	304.89	305.05	305.88	305.36	305.35	305.24	305.55	305.15	305.37	304.87	305.15	305.17	305.27	305.09	305.22	306.1	305.7	304.37	305.1	305.25	305.42	305.22	305.52	304.68	304.51	304.97	304.97	305.38	303.85	305.88	306.33	304.55	305.23	305.61	304.18	303.97	304.65
304.09	305.6	305.01	303.64	305.8	303.46	306.06	303.27	303.53	305.37	304.4	304.15	304.27	304.28	304.5	303.75	303.73	304.45	303.8	304.96	303.86	304.38	303.86	303.9	305.19	304.02	304.02	305.04	303.76	305.64	304.7	304.06	304.13	303.82	305.19	303.44	305.07	303.15	304.47	304.33	304.31	304.13	305.14	305.31	303.93	305.47	304.1	304.93	304.76	305.32
303.67	303.34	302.44	303.19	302.82	303.08	303.58	302.57	302.83	304.87	302.95	302.93	304.27	302.54	302.41	303.62	302.57	301.99	302.13	303.36	302.58	303.27	302.75	302.96	301.22	304.18	303	302.54	302.3	302.24	302.38	302.5	301.83	302.76	303.01	302.68	303.26	302.52	303.4	302.41	301.64	303.51	303.08	303.29	302.25	302.72	302.7	302.97	301.68	302.03
327.17	327.39	326.58	328.14	326.28	327.07	327.18	326.72	327.2	327.11	327.39	327.87	326.47	328.01	327.77	326.39	327.01	327.38	325.99	327.18	326.48	326.42	325.37	328.08	326.98	327.15	326.76	326.05	326.39	327.27	326.13	326.85	326.48	327.95	327.36	327.03	325.39	327.13	327.51	328.03	326.3	326.92	327.36	326.34	327.74	326.24	328.1	327.15	326.18	327.35
315.01	314.87	314.08	314.63	315.42	313.36	315.04	314.67	314.26	314.72	313.96	315.47	314.88	314.76	315.71	315.61	314.68	315.03	314.65	314.96	315.31	315.15	315.57	314.8	314.77	314.36	314.61	315.04	315.62	315.93	315.75	313.62	314.05	313.95	315.87	313.83	313.81	314.63	314.15	313.23	314.91	314.85	314.44	314.94	313.77	313.73	314.83	314.21	314.06	315.54
305.12	305.64	305.32	306.55	306.47	306.64	306.06	306.44	305.99	306.82	306.86	305.12	306.66	305.91	305.57	305.3	305.62	306.15	304.8	306.34	306.83	306.16	305.06	304.53	304.39	305.64	305.76	304.15	305.13	306.27	305.67	305.46	305.54	304.89	305.2	304.91	306.72	305.45	306.47	303.74	305.81	306.14	305.23	306.69	304.85	306.05	303.96	305.6	305.28	304.9
310.92	309.77	311.18	309.38	310.49	309.64	309.75	309.77	310.17	310.07	308.37	308.85	309.83	310.36	308.16	310.01	308.88	309.52	309.19	309.64	309.04	309.43	312.01	309.66	310.45	309.74	309.72	311.13	310.4	309.97	308.63	309.41	309.08	310.75	309.41	310.35	310.07	309.33	308.89	310.14	309.56	310.83	310.09	309.45	309.85	308.85	309.66	309.69	309.43	309.25
294.99	295.51	294.68	294.72	295.71	295.23	295.58	294.78	295.63	295.29	294.66	294.97	294.86	295.12	294.42	295.11	295.9	294.21	296.46	295.79	295.81	295.85	294.34	295.13	295.05	294.97	297.26	294.23	295.48	294.31	296.35	294.2	295.21	293.97	294.63	295.42	295.41	293.84	295.96	294.3	294.87	295.76	295.28	294.96	294.87	294.84	295.09	295.46	294.25	294.97
313.19	314.44	315.38	314.84	314.99	314.9	316.14	314.77	315.5	313.52	313.82	315.8	313.76	314.07	315.62	315.19	316.06	314.58	316.58	315.17	316.7	315.28	315.63	314.73	316.38	314.46	316.62	315.07	313.81	316.22	315.49	315.83	314.6	315.2	315.71	314.29	314.12	315.24	315.57	314.59	314.5	315.34	314.83	315.49	314.35	314.49	316.54	314.91	315.07	314.65
303.79	303.6	303.59	303.07	303.86	302.89	303.73	304.81	303.88	303.64	303	302.86	303.64	303.71	304.03	304.07	303.45	303.79	303.23	303.11	304	304.02	303.51	304.74	304.18	304.13	303.09	302.91	302.63	303.78	303.96	303.18	304.59	303.68	305.33	303.26	304.57	303.39	303.14	303.98	302.71	303.5	302.79	302.11	303.79	304.3	304.17	302.77	303.53	303.74
311.16	309.52	310.48	309.49	309.59	310.23	310.16	308.69	310.21	310.51	310.31	310.64	310.49	311.12	310.8	312.28	309.33	310.16	310.05	309.89	310.56	311.75	310.86	309.42	310.43	310.12	310.57	310.76	310.3	311.25	311.28	310.61	310.08	310.24	310.81	309.63	311.48	310.99	311.52	311.51	310.34	310.91	311.46	309.74	311.82	310.69	310.83	312.1	311.39	309.31
302.72	302.93	302.92	303.48	302.93	303.91	304.67	303.85	303.81	303.79	303.35	303.46	303.7	304.14	303.85	302.6	304.28	303.56	303.75	303.68	302.74	304.16	303.46	302.49	303.92	305.19	304.02	303.4	303.09	304.13	303.11	304.46	303.45	303.35	303.42	303.13	303.6	303.43	304.29	303.31	302.98	302.01	304.08	301.88	303.81	302.77	304.14	302.76	304.01	303.61
314.37	314.23	314.6	313.72	313.06	313.37	314.06	312.98	313.66	313.62	313.73	312.61	314.14	314.62	313.66	314.46	313.98	314.12	313.32	313.69	313.49	313.12	314.61	314.9	313.47	314.73	315.04	314.44	313.72	313.28	313.49	312.74	314.17	314.4	314.17	314.49	313.91	315.16	312.89	314.14	315.33	314.43	313.1	315.08	314.35	312.2	313.26	313.45	313.93	314.72
316.63	314.94	314.63	315.46	315.66	314.51	315.59	315.12	315.18	315.88	315.04	316.6	314.89	315.15	315.82	315.69	314.09	315.79	315.93	316.52	315.96	315.81	315.99	315.39	316.08	316.74	315.52	315.75	315.02	315.85	316.02	316.13	315.69	315.75	314.35	315.75	314.91	314.75	315.74	316.18	316.05	314.54	315.74	315.85	315.15	316.7	315.84	316.85	315.36	315.33
304.82	305.21	306.39	306.36	305.32	305.01	304.86	305.18	305.4	305.2	304.83	305.54	305.62	305.3	305.48	305.01	306.52	305.39	306.66	305.62	305.19	305.22	305.47	305.43	304.38	305.3	304.41	303.88	305.31	305.47	305.1	305.63	304.91	306.04	305.51	305.63	304.86	305.91	306.23	305.66	306.32	304.76	304.05	304.86	306.28	306.29	306.27	304.98	305.51	306.35
302.89	302.47	302.78	303.51	302.08	301.78	301.65	301.87	301.81	302.69	301.58	301.43	301.89	302.33	303.24	303.15	302.86	302.58	302.4	302.93	303.44	301.14	303.3	302.32	302.5	301.94	302.61	302.73	301.98	302.99	303.42	302.9	303.78	301.92	301.89	302.39	301.52	301.97	302.81	302.7	301.59	302.22	301.27	302.72	301.42	302.24	302.01	302.81	301.97	301.91
315.24	315.44	314.97	315.03	314.69	315.65	314.77	315.21	314.07	314.6	315.12	314.43	314.05	314.55	313.12	314.64	313.81	314.38	314.95	316.81	314.54	315.45	314.75	314.91	315.36	314.79	314.77	315.84	313.46	314.57	314.72	314.44	314.36	316.56	315.45	315.09	316.75	315.54	313.26	314.7	314.88	314.2	315.19	315.02	314.05	315.03	313.72	314.48	315.71	313.18
301.29	300	301.21	300.72	299.78	300.33	301.04	302.39	301.79	300.46	301.51	301.17	302.28	301.77	300.86	301.27	301.62	301.15	301.25	299.78	301.6	299.57	301.37	300.78	300.92	300.78	302.43	300.96	301.95	301.14	301.42	300.13	300.2	301.14	301.05	302.48	301.49	301.4	301	300.1	301.95	301.93	300.69	300.53	300.74	301.66	302	300.57	300.81	301.47
303.02	301.74	302.07	302.75	303.63	303.27	300.92	302.56	301.14	301.81	302.06	302.79	303.47	303.73	302.64	302.23	303.49	302.21	304.1	302.82	302.6	302.74	302.08	302.68	302.85	303.62	303.26	302.87	303.22	302.79	302.43	302.16	302.86	301.28	302.15	302.44	302.38	301.86	300.76	302.98	301.42	303.77	303.65	301.33	301.78	301.82	302.38	302.2	302.8	302.57
319.75	319.43	319.96	319.76	319.21	319.46	318.28	319.5	320.16	320.73	318.32	318.86	319.17	318.77	319.84	320.02	319.46	319.23	318.95	319.01	319.78	318.92	320.59	319.42	319.56	319.37	318.66	319.5	319.52	318.75	319.31	319.7	320.42	319.37	318.6	319.71	319.17	320.18	318.1	319.45	320.49	319.73	319.64	320.14	318.62	319.51	319.5	318.61	317.92	320.51
314.04	312.92	311.77	313.58	313.21	314.35	312.67	313.93	312.6	313.5	313.03	313.39	313.15	312.95	313.36	314.03	312.23	311.76	312.67	313.21	312.29	313.04	313.75	312.9	312.2	313.85	313.33	313.12	312.54	313.15	312.48	313.29	314.16	312.92	313.6	313.54	314.52	311.87	313.39	312.77	313.38	314.45	313.62	312.92	313.81	313.75	313.82	312.75	313.75	312.63
300.7	300.65	299.94	300.45	299.62	300.31	300.64	299.83	301.21	300.09	299.83	301.07	300.1	301.49	299.53	300.24	299.34	299.97	299.07	300.45	299.06	299.89	300.34	300.3	300.5	298.99	299.75	299.99	300.12	300.23	300.09	298.94	299.18	300.62	301.15	299.97	299.5	299.54	300.71	299.97	299.6	301.51	300.69	299.47	300.7	300.21	299.2	299.9	299.05	300.35
314.03	315.33	313.57	313.89	315.24	316.22	314.89	313.67	315.18	314.37	315	313.9	315.21	314.61	314.01	315.21	316.09	315.7	315.23	314.52	314.98	315.66	314.94	315.79	314.53	314.64	314.66	314.94	314.48	314.17	315.13	314.48	314.87	314.81	314.61	314.29	314.59	313.97	315.66	313.19	314.86	315.53	315.79	314.13	313.88	315.82	315.03	315.21	316.83	313.69
311.49	312.23	313.32	312.36	312.17	312.87	312.56	313.19	311.99	312.03	311.24	312.41	312.4	313.09	311.54	312.04	311.39	312.5	312.28	311.97	313.6	312.95	310.89	311.16	311.64	312.16	311.84	313.79	311.18	313.21	311.91	311.84	313.29	312.03	312.31	312.07	312.2	310.93	313.37	312.05	312.99	312.89	312.21	312.78	312.64	311.36	311.56	312.6	311.94	312.31
307.21	306.83	306.54	306.8	306.93	305.68	305.52	306.56	306.63	305.71	306.18	305.43	306.48	306.29	306.44	306.64	304.15	306.37	306.96	305.77	305.37	305.58	307.36	306.2	307.15	305.19	306	306.41	306.59	305.53	304.93	305.5	306.43	305.93	304.63	305.47	307.17	307.13	305.34	307.19	305.82	305.42	307.02	306.39	307.26	306.21	306.08	305.58	306.24	307.45
310.25	310.23	311.47	310.67	310.28	311.08	309.94	310.57	310	310.82	310.51	311.09	309.85	310.89	311.05	311.59	310.64	310.85	310.52	310.82	310.15	311.16	310.82	310.4	310.95	309.64	310.54	310.55	310.44	310.45	310.92	310.95	309.6	310.85	309.05	310.56	311.51	309.31	310.07	309.79	310.53	310.13	311.49	310.84	311.23	309.28	310.9	310.05	310.92	311.47
311.67	311.74	312.46	312.44	311.4	312.75	313.18	311.18	314.11	312.78	313.61	312.23	312.8	312.88	312.77	312.24	313.76	312.26	311.75	312.89	312.58	311.99	313.29	312.56	311.92	313.98	313.47	312.73	311.9	313.49	311.79	312.17	312.09	312.94	312.91	311.91	311.74	312.15	312.92	312.16	313.58	312.17	312.78	313.93	312.38	312.18	312.34	312.13	312.45	312.98
328.66	328.03	327.83	328.87	328.94	328.23	328.55	329.2	327.65	328.5	327.74	327.37	328.6	327.59	328.46	328.61	329.33	328.12	328.24	329.19	328.36	328.77	328.8	328.86	328.17	329.35	328.58	328.57	328.09	329.49	328.76	329.67	329.12	329.04	329.99	327.61	327.64	329.89	327.51	328.6	327.45	328	329.23	328.77	329.58	329.26	327.72	328.61	328.09	327.91
317.94	319.41	318.13	317.73	319.35	315.93	318.46	318.23	318.23	318.54	317.55	317.42	318.86	317.11	319.09	318.27	318.67	318.8	317.88	319.24	317.61	317.5	317.5	318.11	317.46	317.83	317.64	319.06	318.62	317.05	317.84	320.01	318.87	318.95	318.52	319.06	316.93	318.97	317.65	317.4	317.22	317.9	317.7	317.58	318.23	318.03	318.16	317.93	319.27	317.84
313.89	313.78	314.9	313.81	314.52	313.37	312.64	313.5	314.07	312.72	314.01	313.68	313.07	313.59	313.12	312.19	314.09	312.76	313.4	314.01	314.47	312.37	313.23	315.1	313.8	313.8	314.6	314.84	313.32	313.92	313.63	313	313.92	313.09	315.63	313.63	313.52	313.85	313.96	313.13	314.16	314.64	313.8	313.61	313	313.86	314.03	314.06	314.53	313.11
303.93	303.75	303.42	303.21	302.61	303.92	303.15	303.05	303.67	304.04	302.72	302.43	303.69	303.29	303.34	302.8	302.18	303.14	303	302.43	303.83	302.05	304.05	301.74	302.56	302.67	302.84	302.96	302.35	303.94	302.97	303.35	304.29	304.37	303.64	302.94	303.57	304.29	303.91	304.47	303.81	302.54	304.86	303.47	305.22	303.27	303.11	302.78	303.93	303.98
312.54	313.2	313.99	312.84	313.01	311.29	313.63	313.84	311.55	313.03	313.58	313.58	313.94	312.59	311.94	312.78	312.63	313.25	313.34	313.55	312.59	312.82	314.05	313.67	312.86	313.12	313.47	313.83	312.62	312.66	314.26	313.27	313.36	312.69	313.94	312.89	312.72	312.76	313.69	312.73	311.94	313.88	314.41	313.74	312.58	312.55	313	313.12	313.4	314.49
303.5	303.49	303.28	303.23	303.33	303.98	305.14	303.12	302.63	303.08	302.65	305.11	303.43	303.05	303.34	302.54	302.93	304.04	303.94	303.48	302.76	303.14	301.57	303.55	304.56	302.88	303.4	304.28	303.88	303.05	303.5	302.91	303.61	303.18	303.97	304.72	303.26	305.73	303.07	302.92	302.83	305.39	304.08	304.07	303.89	302.96	303.79	303.84	303.08	304.04
302.84	303.38	303.39	302.61	302.88	303.71	303.09	304.07	302.78	302.65	303.81	303.16	305.04	303.85	303.87	303.76	303.23	303.57	303.94	303.77	304.57	304.99	303.85	302.74	304	304.12	303.4	303.8	302.58	303.59	303.67	304.17	303.41	303.62	303.34	303.58	303.58	302.56	305.23	303.49	302.58	303.5	302.22	305.02	302.15	303.58	302.79	304.75	303.87	304.36
326.17	323.98	326.09	325.23	326.87	325.58	325.66	325.33	325.39	325.02	324.8	324.96	326.21	324.57	327.08	324.58	326.25	325.12	326.27	324.66	325.93	325.02	325.88	325.08	326.58	325.59	326.58	325.8	323.88	324.38	326.05	324.52	325.36	325.13	325.18	324.19	326.1	326.2	324.07	325.52	324.7	326.12	325.61	325.89	325.08	324.27	325.89	325.35	324.25	324.7
299.95	300.79	301.07	299.73	300.47	299.19	300.3	299.7	299.97	300.08	300.12	299.81	299.18	299.73	299.87	300.41	300.89	300.24	299.06	300.94	299.57	300.59	299.65	300.68	299.93	298.92	301.74	299.53	298.64	300.81	299.42	299.72	301.22	299.65	300.17	300.49	300.97	299.09	298.64	298.71	299.38	298.89	299.96	300.26	299.88	300.34	300.35	300.14	300.86	300.17
295	296.53	294.71	295.35	294.84	294.22	295.2	294.62	295.03	294.29	293.75	295.38	294.82	294.91	294.68	294.82	294.88	295.31	295.54	295.44	296.38	295.62	293.71	295.44	294.84	295.42	295.03	295.51	293.74	295.38	296.01	295.15	294.72	294.85	295.07	294.32	295.05	295.12	294.36	295.57	294.12	295.57	293.29	294.29	294.97	295.97	294.06	295.36	294.89	294.48
303.79	302.49	302.78	303.55	303.87	302.03	303.05	303.01	302.9	304.98	303.89	303.74	303.98	302.54	302.93	303.65	303.61	303.89	301.75	303.27	302.63	305.01	300.96	302.76	304.53	303.52	301.86	303.26	302.07	303.28	303.11	303.07	303.69	303.94	303.49	303.05	303.03	303.99	302.92	302.72	303.03	303.34	303.21	302.94	303.31	303.91	304.02	302.77	302.64	302.74
311.47	311.05	312.38	310.47	311.78	311.85	311.58	311.75	311.71	311.46	311.81	311.99	311.87	311.4	311.75	310.61	312.15	311.18	312.5	310.89	312.5	311.44	312.66	311.07	310.98	312.76	311.29	310.96	312.52	311.95	312.15	311.67	310.63	311.16	311.75	311.39	312.09	311.02	311.18	310.6	311.73	312.23	311.68	312.45	312.67	310.57	310.64	310.9	310.86	311.8
314.36	315.19	315.01	314.29	314.29	314.26	314.89	314.7	314.99	313.17	314.99	315.99	315.2	315.83	314.78	315.09	314.81	315.36	315.25	314.66	315.82	314.23	313.67	314.16	314.64	314.89	314.62	315.17	313.81	315.84	315.85	315.74	314.97	314.58	314.48	315.92	314.46	315.29	314.37	315.38	314.25	315.31	315.07	315.43	313.98	315.6	314.5	314.63	314.97	314.07
312.42	313.08	311.68	312.45	311.81	312.02	312.41	313.07	312.45	313.52	312.51	313.79	313.59	312.63	312.29	313.16	313.16	312.72	311.39	312.65	311.63	312.32	312.3	313.3	313.46	314.64	313.05	312.26	312.34	313.22	313.17	313.68	312.79	312.12	312.1	312.73	312.14	313.03	313.29	310.94	313.38	315.3	313.16	311.61	312.73	312.63	312.72	312.74	312.77	312.96
315.06	316.34	314.79	315.3	317.51	316.29	315.35	315.84	315.94	315.05	316.97	315.74	316.01	315.16	317.85	316.46	315.99	315.52	315.2	316.27	315.89	315.33	315.6	315.7	316.64	316.73	315.87	315.82	315.79	317.6	316.47	315.95	317.68	316.76	315.21	316.38	315.88	315.27	316.98	316.39	315.07	316.07	317.06	316.04	315.5	314.99	314.87	315.99	316.16	315.96
304.87	304.66	303.29	304.28	304.29	302.85	305.56	305.08	304.03	305.2	303.82	304.4	304.85	305.36	305.13	304.24	304.31	305.98	304.78	303.44	304.84	303.93	304.78	304.44	304.59	304.53	305.2	304.1	304.29	303.39	305.25	303.94	304.3	304.14	304.81	304.2	304.47	304.21	304.93	304.32	303.81	304.69	304.04	304.12	304.47	303.45	304.34	304.72	303.54	303.68
300.12	300.8	301.63	301.26	301.3	302.06	301.48	301.15	300.47	299.51	299.99	301.71	301.4	300.78	301.25	301.65	301.31	300.65	300.9	300.63	299.89	302.52	301.19	300.73	300.99	301.35	301.26	300.5	300.29	301.01	300.97	300.33	301.16	301.14	301.68	301.48	301.24	301.43	301.92	301.08	301.9	300.83	302.26	302.35	301.4	300.71	300.92	299.64	301.51	300.55
305.11	306.33	305.54	307.91	305.62	305.91	307.39	306.79	306.62	306.17	306.23	306.34	305.9	306.93	305.11	306.37	305.71	305.36	305.7	306.21	305.63	306.85	305.96	306.19	304.51	306.24	305.66	305.95	305.29	305.91	305.31	307.31	306.24	306.28	305.62	305.43	306.41	305.91	306.37	307.5	305.79	306.34	304.96	306.38	306.15	306.93	306.82	306.03	305.84	305.81
313.02	313.45	314.78	313.98	314.52	313.79	313.4	314.02	313.59	313.6	312.85	314.02	313.8	314.43	313.85	314.24	312.98	313.6	313.82	314.75	314.35	313.6	313.97	314.04	313.93	314.09	314.14	314.95	313.35	314	314.75	312.98	313.78	313.27	313.61	313.75	314.12	314.43	314.81	314.75	312.63	314.29	313.79	313.93	313.61	312.36	314.97	314.29	313.71	313.57
315.29	315.49	315.34	315.36	315.36	315.54	314.18	315.19	314.95	315	314.36	315.03	315.8	314.23	314.98	315.27	314.21	315.45	313.24	315.86	314.93	315.96	315.04	314.53	313.65	313.22	317.7	315.45	314.45	314.97	315.43	313.77	314.52	314.01	314.19	315.3	315.75	315.16	315.53	314.65	313.96	314.92	315.52	315.55	314.55	314.25	313.76	314.67	315.68	315.05
295.09	293.56	293.72	293.91	295.08	292.83	292.79	293.65	293.87	295.09	294.55	292.54	293.49	294.15	294.07	294.29	294.06	293.72	293.87	293.65	292.86	293.72	293.61	293.59	292.75	294.36	293.91	292.89	292.78	293.02	295.47	294.06	294.76	293.97	294.26	293.71	294.39	294.37	294.16	293.02	292.65	295.96	294.16	293.96	293.66	293.75	294.53	294.29	294.31	293.45
305.73	303.37	304.14	303.78	304.03	305.48	304.89	305.81	305.26	305.05	303.37	304.72	303.98	304.94	305.07	305.03	304.58	304.6	304.69	305.6	305.81	303.3	304.39	304.42	305.26	304.91	304.62	304.64	305.31	304.88	304.16	304.54	304.32	305.34	304.62	304.27	305.33	304.67	304.97	305.08	304.57	304.98	304.56	304.41	304.7	304.03	306.05	304.65	304.37	305.39
317.94	318.33	317.65	318.56	318.14	316.66	317.61	317.53	319.51	317.88	318.47	318.41	318.39	318.39	318.79	319.56	317.59	318.51	318.48	319.25	317.86	318.78	318.68	318.63	317.58	318.93	317.6	318.79	317.71	319.2	317.06	318.37	318.19	317.33	317.42	318.56	317.49	317.42	318.03	317.45	319.28	318.11	317.53	318.01	318.32	318.14	320.24	317.95	318.62	319.44
318.39	316.21	317.15	318.02	317.28	316.64	318.04	317.61	316.88	318.06	319.06	316.74	317.94	317.06	316.48	317.03	318.39	318.08	317.19	316.89	316.61	316.56	317.04	317.11	316.33	316.82	316.73	317.77	317.26	317.66	316.1	317.12	317.56	317.05	318.96	316.77	317.28	317.6	318.01	318.32	318.27	317.52	317.62	317.06	317.86	317.65	317.54	317.51	317	315.97
327.53	326.92	327.3	328.22	328.54	327.58	328.4	326.95	328.32	328.44	328.29	327.56	327.7	328	328.79	327.08	327.75	328.1	327.53	329.3	328.01	326.35	328.74	328.3	327.81	327.21	327.68	327.65	329.28	327.86	328.07	329.58	328.2	327.78	327.92	327.87	328.53	326.97	327.21	327.06	327.97	326.49	329.4	328.32	328.34	327.21	327.86	328.06	327.17	328.73
310.07	310.33	309.6	309.83	308.98	310.45	309.56	309.27	310.13	310.06	309.93	309.31	309.77	309.85	310	309.88	310.37	308.56	309.36	311.33	309.12	309.98	309.45	310.2	309.94	309.55	310.63	309.32	309.6	309.29	308.41	309.26	310.46	310.04	310.89	311.34	311.07	309.67	309.3	309.15	310.64	310.31	309.62	310.02	309.32	308.99	308.96	310.28	310.49	310.51
304.09	305.15	304.89	306.04	305.02	304.3	304.42	305.72	304.81	304.07	303.87	304.37	303.78	304.32	305.32	304.63	303.35	305.2	306.06	305.29	304.61	304.87	304.98	304.97	304.34	305.17	304.46	304.89	303.1	302.27	303.71	303.27	305.32	304.82	304.39	304.12	304.84	304.78	305.65	304.95	304.99	304.43	304.72	304.9	305.91	304.81	304.12	304.13	303.53	305.96
327.91	327.25	328.55	328.46	328.43	327.7	329.13	327.24	327.85	328.29	329.31	330.32	328.44	329.39	328.66	329.18	327.53	328.11	329.12	328.71	328.25	329.47	330.37	327.44	329.32	328.99	328.8	327.96	328.75	327.41	327.92	327.04	327.41	328.9	329.47	327.7	329.04	330.12	328.24	328.33	328.17	327.94	328.87	329.51	328.43	328.29	328.65	327.97	328.59	327.61
313.69	312.67	314.08	313.34	313.08	313.6	313.4	314.45	313.25	313.72	313.42	312.81	313.4	312.88	313.26	313.26	313.21	313.06	312.84	313.47	313.72	312.91	313.51	313.31	312.61	312.73	312.7	312.98	312.92	312.64	313.34	313.61	312.63	311.82	311.92	312.31	314.07	313.94	312.02	312.51	313.29	312.98	313.24	312.7	312.89	313.59	313.22	314.09	312.78	313.32
297.88	296.22	296.48	297.13	296.73	297.25	296.01	297.58	296.55	296.25	296.27	297.29	296.68	296.89	297.43	295.16	297.11	297.36	296.79	297.53	297.82	296.22	296.67	296.49	296.94	295.99	296.85	297.58	296.47	296.44	295.91	298.05	296.5	296.67	296.74	297.95	297.02	297.05	296.68	296.69	297.34	297.15	296.45	298.69	297.51	297.41	296.98	296.4	296.31	295.88
315.9	316.79	316.32	316.19	315.87	315.38	316.05	315.44	315.74	314.71	315.78	315.81	315.93	318.02	315.79	314.86	315.46	316.04	316.21	316.26	316.6	315.96	316.52	314.49	316.27	315.73	314.35	316.87	316.51	316.02	315.13	315.94	315.79	315.21	315.2	316.53	317.55	314.73	315.13	316.34	316.24	314.69	316.23	314.52	315.85	316.49	314.62	315.63	316.33	315.38
294.31	294.19	293.23	295.49	293.43	293.89	293.91	293.86	293.88	294.35	293.95	294.41	294.01	294.54	294.78	294.49	293.69	293.14	294.48	292.85	294.54	293.76	294.04	292.82	292.69	293.97	293.42	294.83	295.4	293.62	294.01	293.82	292.93	293.36	293.24	294.83	293.02	295.2	293.64	294.4	294.26	294.16	293.62	293.44	293.53	293.45	294.94	293.5	293.73	292.78
295.05	296.03	295.41	295.38	294.02	295.63	293.55	294.85	295.96	296.44	295.59	295.69	295.13	294.17	295.41	295.15	295.6	295.89	295.08	294.79	293.45	295.34	294.87	296.01	294.86	294.43	295.31	293.98	294.05	294.86	295.94	295.05	293.73	296.51	296	295.09	295.17	294.87	294.81	294.12	293.67	295.91	294.04	295.67	295.14	295.34	294.55	294.32	295.36	294.43
302.13	302.14	302.25	303.37	303.23	302.45	302.22	302.81	301.41	302.89	302.24	302.33	301.52	302.74	302.08	301.95	303.09	303.12	300.97	303.06	302.67	300.76	303.59	302.06	302.95	302.25	302.3	303.53	303.21	302.97	303.63	303.56	302.82	302.83	299.86	301.93	301.88	302.47	301.76	302.27	303.18	302.97	302.63	301.2	303.65	302.99	301.75	302.08	304.01	302.33
292.99	294.03	294.84	295.01	294.06	294.04	294.33	293.49	294.87	294.12	294.33	293.11	294.89	294.46	293.05	293.56	295.06	294.09	294.57	294.59	293.59	293.16	294.44	294.57	294.5	292.3	294.16	292.77	294.03	294.09	293.75	294.82	293.93	293.43	293.66	294.34	293.88	294.63	295.25	293.59	293.73	293.98	294.32	293.99	293.86	294.46	292.87	294.26	293.94	295.38
303.56	303.77	303.7	302.65	303.72	302.6	304.48	304.12	302.8	302.82	302.83	302.82	304.8	303.58	304.08	304.35	304.18	303.78	303.94	304.07	304.94	304.15	303.24	303.27	304.14	304.63	303.9	303.85	303.42	303.25	301.61	303.24	303.38	304.13	304.02	305.33	303.56	304.53	303.67	303.61	303.69	304.3	304.04	302.76	303.88	303.12	303.75	302.92	304.05	303.65
316.09	316.83	316.07	316.59	316.28	317.34	316.39	318.81	316.24	316.31	317.77	316.88	316.72	316.35	316.59	316.59	317.09	316.81	317.47	317.08	316.22	316.49	316.69	315.35	316.83	317.52	316.99	316.32	315.89	316.15	316.5	316.85	317.1	317.74	316.59	316.69	317.73	317.88	316.41	315.63	316.67	318.08	316.42	317.22	316.61	314.84	317.18	316.57	315.95	316.46
314.26	315.79	315.08	313.81	314.52	314.68	315.24	314.56	315.11	313.97	314.51	315.13	314.61	315.8	314.93	315.03	315.57	315.34	314.81	315.43	313.92	314.22	315.07	314.85	315.91	314.92	314.86	315.37	315.22	315.16	313.6	314.87	315.63	315.13	314.99	315.51	315.37	314.18	316.11	314.96	315.45	314.76	315.31	314.46	314.02	314.27	314.38	315.15	315.4	314.72
295.48	295.18	296.19	294.99	296.3	295.06	294.61	293.68	295.66	296.16	295.13	295.08	294.63	295.53	295.86	295.84	295.3	295.22	295.73	295.36	294.33	295.69	295	296.05	295.83	295.85	295.52	293.98	295.05	295.35	295.56	294.94	295.76	295.07	295.01	294.45	295.41	294.98	295.26	295.76	295.31	294.64	295.5	295.41	294.5	296.37	295.3	296.01	295.06	295.48
302.77	302.41	301.92	302.16	302.07	302.98	302.56	302.67	302.84	302.99	302.3	304.16	303.03	302.36	303.58	301.93	302.93	303.53	304.48	302.77	303.4	302.24	305.42	301.44	302.99	303.96	304.03	303.52	301.97	301.96	303.5	302.6	302.48	301.52	300.85	303.93	302.94	304.51	303.2	303.16	302.82	302.39	302.21	302.47	303	302.96	302.66	302.95	301.75	302.53
304.2	304.72	304.27	304.83	304.66	304.35	303.79	304.41	304.93	304.51	303.47	304.33	305.46	305.51	305.42	304.76	304.81	304	304.47	306.32	305.1	304.63	303.38	305.09	305.43	305.73	304.41	305.3	304.29	303.36	305.5	304.05	303.69	304.93	304.4	303.42	304.54	304.26	304.92	306.33	306.27	304.54	304.35	304.55	305.6	305.61	304.05	304.71	304.62	304.97
313.51	311.33	312.29	312.86	313.12	312.4	312.65	312.18	313.17	312.52	312.83	311.77	312.18	311.41	312.97	312.67	312.56	312.09	311.13	311.7	312.51	313.39	312.59	311.09	312.8	312.72	312.32	311.79	311.11	312.99	312.53	312.85	312.72	312.23	313.14	312.69	313.94	313.01	313.53	312.93	312.7	313.51	313.53	313.26	312.39	312.87	312.74	313.02	312.44	311.63
319.97	318.61	320.07	318.84	319.19	319.84	320.88	320.45	317.89	318.41	319.56	318.96	318.96	320.18	318.68	319.1	318.72	318.84	318.72	319.46	319.2	318.82	318.98	320.46	318.92	319.98	317.76	318.57	318.65	319.03	319.12	319.36	319.67	320.25	319.52	318.69	319.03	319.4	319.64	318.79	319.63	319.53	319.02	319.33	318.88	320.2	319.74	318.51	320.51	318.34
305.37	304.16	304.83	304.17	306.01	305.69	304.63	305.56	304.89	304.22	304.93	304.73	305.51	305.41	305.52	304.91	306.15	303.75	304.32	305.52	304.7	304.6	304.92	304.53	304.54	305.21	304.89	304.87	304.82	305.08	305.41	304.12	304.86	305.43	303.25	306.25	305.1	304.25	304.6	304.49	304.95	304.29	304.7	304.41	304.87	304.8	303.81	304.66	306.17	305.16
319.53	318.5	318.45	318.28	319.29	318.61	317.97	319.09	319	318.5	318.5	318.97	318.92	317.54	318.69	319.32	319.01	318.19	317.5	317.89	319.39	318.63	318.7	319.05	318.44	318.98	317.13	318.79	317.7	318.67	318.48	319.48	317.82	318.51	319.03	318.36	318.48	318.95	318.91	319.47	318	318.28	317.58	317.33	319.49	318.59	318.29	319.21	318.93	319.74
306.24	305.71	306.07	305.52	305.71	305.49	304.78	306.5	307.27	305.98	305.8	306.7	306.17	307.44	306	306.66	306.27	307.18	305.63	306.45	306.43	305.55	307.87	306.63	305.56	307.05	305.91	307.02	306.03	305.9	306.95	306.15	307.67	306.74	306.35	305.41	306.47	305.82	305.46	306.51	306.21	306.41	306.14	306.61	306.43	306.59	306.89	306.95	305.61	304.62
315.48	316.92	316.04	315.13	316.78	315.5	316.47	315.81	315.28	315.34	315.64	316	313.95	315.91	314.95	316.51	314.43	316.61	315.3	314.99	315.91	315.54	315.69	316.05	315.99	314.11	314.67	314.67	314.91	315.64	315.72	317.18	315	314.61	315.16	315.28	315.88	316.11	315.99	315.78	315.81	315.43	315.48	315.44	316.35	315.45	315.84	315.94	316.44	315.34
315.22	313.51	314.29	314.84	314.1	316.12	315.76	314.97	313.64	314.12	314.9	314.5	314.81	315.38	314.64	314.66	314.7	314.68	313.84	315.22	314.64	316.39	314.74	314.2	314.89	313.69	314.22	313.99	314.95	315.27	316.48	316.34	315.31	315.37	315.72	315.41	315.3	315.63	314.42	315.95	314.84	315.32	315.26	314.37	314.28	314.57	315.82	315.4	314.83	313.87
306.73	307.88	306.99	306.38	305.8	305.85	306.4	307.64	305.36	305.27	305.67	304.9	306.48	306.16	305.84	305.46	304.93	305.13	305.72	305.22	306.2	306.32	304.9	305.85	305.72	307.34	306.09	304.63	306	306.55	306.07	305.95	307.24	306.14	305.41	306.8	306.72	306	306.14	306.12	305.3	306.19	305.01	306.17	306.76	307.07	307.51	308.02	307.1	306.77
311.7	312.03	312.13	310.59	310.73	309.9	311.77	313.37	311.69	312.39	312.41	311.08	313.01	312.03	312.87	312.06	312.23	312.47	312.88	312.21	312.88	311.73	312.33	311.41	311.66	312.34	311.49	311.86	312.58	311.33	312.41	312.38	313.19	311.85	313.34	312.28	313.35	314.21	311.43	310.69	311.51	312.18	311.39	312.38	311.89	311.43	312.74	312.75	312.53	311.92
302.87	302.35	302.14	302.55	303.89	303.31	304.69	303.22	303.63	303.24	302.78	302.17	302.64	302.6	302.33	303.48	302.43	302.92	302.94	303.79	302.06	302.34	302.26	302.48	302.66	301.66	303.03	303.35	304.37	302.7	303.39	304.43	303.46	302.73	301.65	302.38	303.11	300.94	304.23	303.79	303.67	303.09	302.6	303.44	301.63	303.3	304.74	303.64	302.74	301.98
298.97	300.87	298.79	299.36	300.65	300.8	300.4	299.2	299.9	299.77	300.68	300.07	300.59	299.32	300.79	300.5	299.86	299.71	300.72	300.6	299.98	300.9	299.85	300.18	299.92	299.44	299.91	298.78	300.12	299.81	299.81	298.95	300.7	298.82	299.73	300.38	298.97	299.46	299.04	300.24	300.57	300.08	300.78	299.15	300.59	299.99	299.72	299.84	300.09	298.96
313.99	313.79	315.64	314.02	313.78	313.91	314.55	314.86	314.46	313.99	315.94	315.02	314.48	315.19	315.16	316.38	315.85	314.95	314.85	315.57	315.14	315.27	314.72	314.22	314.39	314.74	313.57	315.67	315.47	314.91	315.75	315.1	315.43	314.74	314.22	315.03	313.24	313.77	315.42	314.96	314.79	315.89	314.77	314.72	313.87	315.39	315.17	314.75	314.89	312.73
304.31	304	302.45	302.21	304.21	303.5	303.62	302.83	304.39	303.9	303.75	304.21	303.01	302.52	303.16	303.5	303.8	304.44	302.3	303.65	302.79	302.97	302.54	303.31	303.39	302.62	303.1	303.98	303.59	302.17	303.94	303.79	302.87	301.96	303.32	304.98	303.95	303.07	303.32	303.71	302.91	303.49	304.09	303.44	302.39	304.03	304.66	304.42	302.81	302.09
312.82	313.71	312.94	313.29	313.21	314.12	312.22	313.48	312.67	313.7	313.07	314.27	313.34	313.92	312.87	313.4	313.02	312.67	313.43	312.56	313.63	312.68	313.07	312.78	313.32	313.84	313.21	314.72	314.14	313.35	314.46	313.3	313.91	313	312.88	313.43	313.83	312.02	312.89	313.47	312.78	312.95	313.73	313.68	313.38	312.57	312.12	314.22	313.19	314.8
301.42	299.87	300.23	301.67	300.92	301.48	301.2	300.22	301.52	301.84	299.79	300.79	301.01	300.65	301.54	300.58	301.54	300.95	300.43	300.13	300.84	301.6	300.72	301.33	299.69	300.98	300.82	301.03	302.22	301.92	301.18	300.63	300.37	300.9	300.29	300.48	300.56	300.51	302.23	299.45	300.68	300.1	301.43	301.12	300.71	300.4	302.15	301.72	301.39	300.76
295.03	293.55	294.82	292.85	295.16	293.64	293.07	295.41	294.13	293.87	292.15	293.65	295.34	294.29	292.86	294.89	294.66	295.26	294.32	293.92	294.33	294.07	295.54	295.9	293.44	293.75	293.39	294.06	295.05	294.54	292.66	294.09	293.58	294.27	294.9	294.21	293.72	294.12	293.93	294.65	293.39	294.84	294.37	294.36	293.54	293.06	293.65	295.07	294.19	293.82
318.64	319.41	319.04	317.65	318.82	318.3	318.34	318.94	317.68	318.55	318.03	317.58	318.22	318.72	319.31	318.02	318.39	318.21	318.22	318.21	317.87	317.96	318.54	317.92	319.45	317.71	320.1	318.29	317.62	318.7	317.7	318.63	317.47	318.31	318.39	319.24	317.97	320.08	319.1	318.83	317.44	319.15	318.36	318.62	319.09	319.22	319.5	319.11	318.7	318.04
305.81	307.12	307.06	306.2	305.39	306.57	305.98	306.65	306.92	306.12	306.3	305.66	305.92	306.36	305.99	305.93	305.63	305.37	306.3	306.4	304.83	305.69	305.42	306.46	306.92	306.25	305.22	305.9	305.94	307.69	305.24	306.41	306.45	306.65	304.74	305.55	307.87	306.52	305.75	307.05	306.21	306.87	306.63	305.23	305.67	306.34	306.7	306.39	305.3	307.14
299.82	302.07	301.72	301.89	301.8	300.38	301.63	300.26	300.76	301.64	300.33	302.06	300.06	301.74	300.81	301.01	301.06	301.15	302.26	300.79	300.92	301.63	300.79	300.93	302.24	300.35	301.2	301.14	300.26	301.4	300.31	299.75	300.95	300.93	300.35	301.13	300.68	300.02	300.75	301.11	301.02	301.32	300.73	301.2	301.05	300.37	300.71	299.08	300.87	300.4
311.96	313.11	313.13	314.9	312.47	314.42	312.69	313.59	312.15	313.1	312.85	313.35	312.44	312.39	313.13	313.61	311.45	312.4	313.88	313.57	312.29	313.07	313.5	312.98	312.53	313.74	313.36	314.35	312.06	311.58	313.86	313.57	311.81	314.4	312.97	312.9	314.7	313.24	313.4	312.89	313.16	312.85	312.37	313.31	312.1	313.28	313.21	313.06	313.06	313.26
303.76	304.05	302	303.15	304.61	300.99	303.78	302.56	303.32	302.37	302.94	303.41	302.62	303.11	303.74	304.33	303.92	303.3	302.64	303.35	303.27	302.47	302.59	302.4	302.67	302.88	302.82	303.02	303.75	303.11	304.04	302.67	304.23	303.01	302.15	302.41	304.54	303.23	303.93	302.86	303.34	302.73	304.23	303.95	303.5	303.55	303.21	303.68	303.86	303.55
305.12	303.54	303.35	304.2	303.42	303.13	304.36	303.89	304.5	302.27	303.96	302.66	304.1	302.95	301.88	302.99	302.67	304.41	302.73	303.76	303.67	302.82	303.09	304.06	303.05	303.66	305.01	302.48	302.89	303.13	303.07	303.43	303.65	303.32	303.92	304.37	302.63	304.25	302.89	303.34	303.74	303.02	303.35	302.34	304.13	303.95	304.2	302.89	303.32	303.63
313.56	313.35	313.15	311.69	312.88	312.18	312.52	312.53	313.28	312.15	311.86	312.62	312.3	312.11	312.85	312.52	312.49	313.43	312.5	312.28	312.71	312.54	312.69	311.24	312.36	312.03	312.34	312.84	311.39	313.56	313.71	312.84	313.02	312.17	313.19	312.23	312.26	312.03	314.23	312.43	312.33	312.55	311.89	312.42	312.09	313.17	310.84	312.48	311.81	313.03
307.61	305.64	307.38	306.92	306.09	308.19	306.7	306.91	306.25	306.34	306.03	306.55	307.32	306.87	306.03	305.3	306.43	306.85	306.98	306.35	307.56	306.7	307.19	305.95	307.12	306.22	306.64	306.24	306.53	307.22	305.89	306.19	306.62	306.54	307.71	306.97	305.44	307.5	306.86	306.5	305.96	306.56	306.36	306.36	305.84	306.18	307	305.88	305.76	307.59
294	294.49	294.42	293.97	293.95	293.01	295.83	295.45	294.79	294.25	294.52	294.02	295.16	294.31	295.03	293.94	295.99	294.26	295.23	295.01	295.89	294.87	295.78	295.35	294.96	295.3	295.12	295.32	293.63	294.68	293.62	293.96	294.3	293.99	294.33	294.46	294.44	296.55	294.86	294.75	294.42	294.95	294.49	294.11	294.87	295.28	294.59	295.36	294.44	296.52
313.98	314.49	312.76	314.41	315.07	313.74	313.34	314.22	316.01	314.33	314.88	314.59	313.77	314.9	314.41	314.61	313.95	314.94	313.88	313.54	313.54	314.84	314.29	313.44	313.93	313.39	314.7	314.89	313.29	313.45	314.06	313.16	314.34	313.67	314.12	313.96	313.22	314.82	313.38	313.61	313.06	314.94	314.83	313.82	312.8	313.99	314.05	314.93	314.14	313.29
312.83	312.79	312.79	311.71	313.24	312.27	312.24	311.53	312.94	311.67	312.54	312.43	312.2	312.94	312.71	312.65	313.07	312.35	313.8	313.61	313.23	312.94	313.72	312.49	313.24	312.26	312.89	313.18	312.57	313.28	312.65	311.51	312.99	314.97	313.18	312.5	314.17	312.81	312.39	312.2	313.32	311.67	312.52	313.49	311.94	311.33	312.54	314.28	312.07	312.65
299.86	300.57	300.64	300.05	299.91	299.64	299.98	300.53	300.34	299.63	299.5	299.3	300.53	299.87	300.87	299.35	300.65	300.21	301.3	300.13	299.91	300.98	298.24	299.85	300.64	300.65	299.11	299.6	300.62	301.25	300.11	300.25	299.92	298.87	299.98	298.76	299.32	298.95	300.43	299.96	299.61	300.56	299.99	299.4	299.54	301.54	300.66	299.05	300.32	299.94
305.46	307.17	305.61	305.99	305.72	305.43	306.16	306.56	305.83	306.04	306.79	305.66	306	306.69	305.92	305.63	306	306.08	306.17	306.41	306.44	305.57	305.44	305.89	304.85	306.64	306.06	306.37	306.32	306.04	306.42	307.35	306.64	305.17	305.64	305.81	306.62	307.56	306.56	306.52	307.18	306.7	305.72	306.75	306.61	304.58	305.19	306.65	305.87	305.75
315.18	315.89	316.35	316.1	316.36	316.24	315.41	316.12	315.03	315.95	315.22	316.04	314.93	317.12	315.72	315.14	315.79	315.69	317.18	315.98	315.93	316.49	315.71	315.62	314.15	315.32	314.84	315.91	316.22	316.58	314.83	315.9	315.73	316.48	314.97	317.17	316.86	315.24	316.42	315.29	316.3	316.63	315.89	314.8	315.3	315.28	316.59	315.91	316.81	316.47
320.17	320.73	319.96	319.29	317.8	320.22	318.55	319.7	320.16	318.69	319.38	319.26	320.45	318.58	319.4	318.39	319.81	320.22	319.9	317.31	319	320.51	319.16	318.85	320.11	318.97	319.11	318.77	319.64	318.37	318.85	319.37	320.75	319.74	319.34	318.77	318.65	318.18	319.4	319.19	320.41	319.01	319.5	319.16	318.62	319.44	318.11	319.41	320.45	319.33
303.4	303.77	303.59	303.12	303.17	303.33	304.98	304.07	303.38	304.17	303.3	302.41	304.69	302.7	303.99	303.14	303.76	303.3	303.08	303.96	302.3	303.68	303.64	303.91	303.65	303.41	304.05	302.33	303.86	303.14	302.79	302.53	303.94	303	301.87	304.06	303.96	303.42	303.33	303.3	304.06	303.16	303.22	303	303.26	303.04	302.85	303.3	303.68	302.87
312.77	312.88	313.83	313.3	312.08	311.46	312.05	313.43	312.55	311.56	312.95	312.09	312.83	312	312.08	310.64	313.96	312.27	311.73	311.54	312.64	312.18	312.96	313.27	313.71	312.7	312.23	311.52	312.27	313.24	311.53	311.67	313.52	312.34	313.79	312.04	313.47	313.24	313.05	311.62	313.23	312.68	311.71	312.32	312.48	312.22	312.92	313.93	313.12	313.27
327.29	327.24	327.61	327.89	327.86	326.6	328.82	327.84	325.7	327.52	327.67	328.3	328.45	327.58	327.72	328.55	326.29	328.56	326.89	327.1	327.93	326.44	327.91	328.56	327.82	328.29	328.54	328.36	327.52	327.55	327.63	326.23	327.08	327.18	327.16	328.02	328.61	328.37	328.38	328.6	326.15	327.25	327.37	328.2	327.05	327.22	328.1	327.73	326.44	328.07
300.4	301.02	299.63	300.44	299.92	299.98	300.52	299	299.23	299.41	300.65	300.27	301.59	300.43	300.59	299.28	300.1	300.54	299.44	300.38	300.2	299.5	298.65	298.95	299.74	299.53	298.27	301.09	298.51	299.9	300.2	298.23	299.81	301.04	300.49	300.12	300.07	300.03	300.23	299.12	298.32	299.65	299.77	299.8	299.89	298.57	301.51	300.55	299.87	299.89
311.55	311.6	310.33	311.41	309.82	310.03	310.35	311.04	309.91	311.03	311.47	310.32	312.05	310.06	310.18	310.55	310.15	311.78	310.5	310.23	311.19	311.32	310.22	311.62	310.31	310.5	312.25	311.59	311.11	310.8	311.26	311.29	311.41	311.14	311.31	310.32	312.18	310.69	310.86	310.6	311.48	309.9	309.42	310.32	311.7	309.97	311.71	310.74	310.34	311.17
308.06	309.88	308.73	309.39	309.25	309.44	309.28	307.96	308.82	308.75	308.5	309.45	308.84	308.83	306.99	308.06	309.04	308.78	308.27	309.31	308.04	308.89	309.22	309.5	307.44	308.66	308.93	308.35	308.39	309.28	308.93	308.37	310.2	308.66	309.39	308.08	307.96	308.71	308.3	308.29	309.37	309.07	309.29	307.57	308.03	309.53	309.19	308.66	310.3	309.02
313.13	313.41	312.86	313.04	313.76	313.05	311.56	314.31	312.62	311.6	313.4	312.59	313.98	312.56	313.13	313.33	313.59	313.65	313.46	314.25	312.97	313.5	312.55	312.63	314.73	312.81	313.33	313.14	313.64	313.32	314.4	312.18	314.39	313.19	314.05	312.6	312.03	313.61	313.74	313.02	313.1	314.91	314.55	312.95	312.78	314.16	313.64	311.66	314.05	312.34
301.54	300.14	301.87	299.7	301.59	300.74	300.78	300.66	300.57	299.36	301.93	302.26	300.68	300.72	301.07	300.07	302.11	300.36	300.77	302.24	300.74	301.01	301.21	301.61	300.87	300.71	300.28	300.73	299.83	302.83	300.92	301.13	301.14	301.16	300.67	300.47	301.72	302	300.5	302.31	301.15	301.06	299.71	301.17	300.69	301.44	301.01	301.26	300.45	301.82
308.61	308.67	308.58	309.29	308.76	309.45	310.1	309.05	309.08	309.22	309.01	308.74	308.15	309.01	308.21	308.96	308.13	308.65	307.21	308.32	309.75	308.32	307.42	308.41	308.38	308.43	308.3	309.24	309.33	309.31	308.74	308.5	308.43	308.73	308.45	308.56	308	308.79	309.44	308.9	310.04	309.33	309.82	309.08	308.46	308.91	309.3	308.85	309.46	310.14
327.22	327	328.16	327.7	327.17	328.73	327.22	328.54	327.46	327.14	327.28	328.65	327.32	327.95	328.06	327.65	328.12	325.82	328.47	327.54	328.08	326.81	327.89	327.56	328.32	327.78	327.86	329.64	327.38	328.82	327.08	326.64	326.4	327.58	327.99	328.83	326.66	328.77	327.16	327.63	327.74	328.64	327.38	328.92	328.23	327.04	327.83	328.23	327.28	327.49
305.92	304.82	304.41	305.11	305.98	305.34	304.75	304.55	305.26	305.36	306.14	305.02	305.94	304.97	305.29	305.49	305.81	304.45	304.74	305.78	305.74	304.72	305.44	305.36	305.61	305.49	304.99	303.99	304.54	305.94	305.7	304.28	304.33	305.62	304.64	306	305.11	305.28	304.37	306.1	306.19	305.37	306.27	305.12	304.21	305.46	305.65	305.67	305.72	305.09
295.33	294.25	294.58	294.04	295.51	295.32	294.84	294.75	294.38	294.54	293.6	293.57	294.82	295.73	295.06	294.61	294.13	294.63	294.41	294.88	295.31	295.32	294.73	294.57	295.64	294.33	294.94	295.49	294.66	295.29	296.04	294.22	293.91	294.43	294.5	295.05	294.68	295.86	294.82	295.33	295.95	293.98	294.93	294.88	295.31	295.12	294.84	295.18	295.15	294.21
292.94	294.95	292.86	292.5	294.12	293.33	293.73	293.92	295.61	293.51	294.17	295.32	292.59	293.64	294.17	294.93	293.3	293.63	293.35	293.31	295.7	294.18	294.18	293.31	295.43	294.15	294.25	294.08	294.08	294.16	292.62	293.87	294.7	294.3	294.31	295.24	294.38	293.76	294.13	293.55	294.18	295.06	293.65	295.58	293.09	293.93	294.7	293.4	294.81	295.79
312.67	312.87	313.41	312.98	312.88	313.29	313.37	311.51	313.06	312.63	314.36	314.02	312.1	312.9	313.35	312.75	312.18	312.54	312.29	312.02	313.53	312.91	314.16	313.23	312.81	312.73	312.69	313.2	313.55	313.12	312.57	314.5	313.54	313	313.32	313.02	313.16	314.26	312.07	312.71	312.7	313.31	312.45	313.73	313.54	312.3	312.58	313.92	312.21	313.84
306.26	304.42	305.08	305.83	304.61	305.01	304.42	305.4	305.16	304.42	305.76	305.43	304.43	304.99	304.91	305.48	306.03	304.09	304.35	305.31	305.82	304.22	304.29	305.9	304.54	305.52	304.41	305.4	304.06	305.55	304.58	305.16	305.78	305.07	305.34	304.19	305.59	304.42	305.18	304.37	305.89	305.78	303.95	305.71	306.01	304.39	305.22	305.65	303.69	304.87
304.64	306.18	305.08	305.28	305.69	305.05	305.37	305.84	306.32	305.07	305.72	306.3	305.41	305.61	304.11	305.41	305.66	306.22	304.67	305.17	305.52	305.38	306.51	303.77	306.42	305.68	306.25	305.79	305.62	305.55	304.64	305.68	305.45	304.88	304.1	306.09	305.05	304.53	305.37	305.02	306.55	304.92	304.36	305.73	304.82	304.43	306.41	304.8	305.13	305.07
317.54	317.38	318.03	317.84	317.09	317.1	317.04	317.1	316.44	316.98	317.26	317.02	316.54	317.49	317.14	316.51	316.7	316.27	318.57	316.63	317.47	315.63	317.88	316.85	316.7	317.17	317.33	318.6	317.08	317.19	316.2	317.45	317.16	316.14	318	317.74	317.5	316.95	318.05	317.1	318.37	318.45	318.33	316.71	317.44	317.57	317.48	317.78	317.55	317.34
315.25	314.99	315.94	314.74	314.14	315.73	313.93	313.94	314.67	315.34	313.68	313.93	313.97	314.23	315.9	315.47	314.18	316.38	314.99	314.16	315.22	315.2	314.47	314.77	315.47	315.6	315	314.72	315.87	313.78	315.2	313.43	314.59	315.15	315.42	315.53	313.75	316.38	314.79	316.65	314.65	313.98	314.67	315.12	314.07	315.64	314.35	315.38	315.65	314.15
297.6	296.61	295.99	296.52	296.43	296.86	296.7	296.3	296.41	296.98	297.12	296.31	296.35	297.01	297.02	297.59	298.02	297.77	296.43	296.05	296.53	295.96	297.12	295.93	297.97	297.19	297.1	296.31	295.82	296.84	297.56	297.32	297.28	297.43	298.33	296.57	296.91	297.02	296.89	296.44	296.29	296.59	296.25	298.1	297.37	296.02	296.27	295.14	297.46	296.65
328.71	328.07	328.36	325.83	327.69	326.33	327.58	326.73	328.21	327.56	327.92	327.09	327.5	328.21	327.13	328.9	328.46	327.95	326.81	328.35	327.56	327.98	327.53	328.18	328.81	326.53	326.68	326.99	327.02	328.03	328.29	328.31	327.32	327.46	327.98	326.98	327.19	326.33	327.64	328.4	326.02	328.52	329.48	328.44	328.37	327.86	327.55	326.6	328.29	326.7
314.69	315.11	313.69	314.36	314.41	314.23	313.07	313.44	314.03	314.42	313.89	314.45	314.25	313.89	314.44	313.7	313.92	314.96	314.81	314.57	313.18	313.45	314.96	315.17	314.31	314.97	314.5	313.29	314.83	312.44	313.85	315.38	314.52	314.12	314.5	313.57	314.54	313.87	312.86	313.64	313.95	313.01	313.59	313.18	315.42	315.05	314.36	314.34	313.82	313.67
308.83	308.64	308.55	308.81	309.34	308.91	309.44	309.32	308.56	308.47	309.26	309.59	307.99	308.62	308.59	308.23	308.83	308.74	309.77	308.61	309.85	309.01	309.03	308.56	309.04	308.91	309.08	308.36	309.66	308.51	309.12	308.13	307.7	309.57	308.69	308.77	309.06	309.07	308.76	309.36	307.29	307.33	309.96	308.74	308.86	308.21	308.54	309.47	311.5	308.18
318.12	317.47	318.73	318.33	317.2	317.98	316.3	317.88	318.05	317.62	317.57	317.98	316.68	317.31	317.86	317.46	317.2	317.19	317.65	318.92	316.55	315.73	316.07	318.02	317.72	317.15	317.95	317.47	316.6	317.37	316.41	317.44	316.67	317.39	318.29	317.65	316.43	316.8	317.12	318.38	317.2	316.36	316.64	316.83	316.07	317.24	317.49	317.45	317.99	316.03
303.6	302.94	304.54	304.23	304.4	303.23	303.46	303.06	302.94	304.09	303.44	303.1	303.74	303.04	302.98	303.21	303.18	303.61	303.38	302.97	304.5	303.06	302.77	304.62	304.22	302.73	304.41	303.35	302.4	302.51	304.4	302.94	303.47	303.71	302.93	303.77	303.22	302.62	302.75	302.8	303.61	305.26	303.17	302.84	305.3	302.97	303.03	303.35	304.73	304.43
304.62	304.04	304.13	304.62	304.81	304.15	304.47	304.33	304.98	304.92	304.13	305.98	304.38	305.83	304.79	304.03	305.29	305.16	304.74	304.3	305.69	305.93	304.88	304.31	305.48	304.44	305.22	303.89	305.18	304.67	304.58	306.17	304.57	305.73	304.72	305.53	303.53	304.49	305.94	304.54	303.83	304.55	304.84	303.52	303.29	304.3	305.5	304.85	305.45	305.93
317.29	317.68	319.75	319.08	318.16	317.62	318.29	319.15	318.57	317.69	318.61	318.74	317.66	317.53	318.54	317.6	318.15	317.79	318.29	317.89	318.38	319.29	319.87	318.58	318.65	318.81	319.13	317.1	318.06	318.5	318.31	318.03	318.63	318.74	320.06	317.4	318.46	319.11	318.82	318.47	319.34	318.54	317.29	319.07	320.19	318.76	318.75	318.73	319.39	317.09
303.84	304.31	303.97	302.9	303.55	304.09	304.55	303.43	303.57	303.56	303.61	304.01	303.79	302.91	304.13	303.09	305.61	304.36	303.63	303.67	303.68	304.22	303.05	303.75	304.39	302.98	302.72	302.86	305.8	302.84	302.4	303.97	302.66	303.37	303.57	304.22	302.94	303.54	304.19	304.93	303.4	304.6	305.51	303.88	303.12	302.55	302.97	303.92	303.84	304.2
315.59	315.54	315.46	314.1	314.67	314.75	313.8	315.13	315.85	315.14	315.19	315.66	314.65	315.01	314.92	315.26	315.36	315.15	313.86	313.94	315.51	315.91	315.29	313.98	314.27	316.42	313.43	314.85	313.01	314.86	314.37	314.79	315.06	315.94	315.06	314.58	314.45	314.32	316.15	314.3	314.61	314.7	314.2	314.76	315.07	316.13	316.28	314.74	314.58	315.5
308.82	308.6	309.35	307.74	309.33	308.85	309.12	308.1	309.35	309.05	309.1	308.78	309.34	309.34	308.39	308.87	308.13	309.46	309.25	309.88	309.07	309.86	308.41	309.1	309.09	308.06	307.16	309.11	307.8	308	309.24	309.11	307.76	308.55	309.74	309.4	308.99	309.02	308.32	309.34	308.64	307.99	309.65	308.5	308.56	309.38	308.02	307.66	308.81	309.12
310.89	311.03	310.74	309.78	310.59	310.87	311.07	310.72	310.29	312.61	311.26	311.15	311.02	310.46	311.79	310.68	310.94	311.25	311.28	311.19	310.62	311.18	311.27	309.16	310.6	311.4	310.69	311.32	310.58	310.89	310.82	311.67	310.77	310.8	311.21	311.49	311.18	309.77	310.23	310.84	310.15	310.31	311.36	311.22	310.58	310.83	311.17	311.72	309.26	310.69
315.65	315.16	314.65	315.37	314.35	314.67	314.81	314.55	314.91	314.46	314.28	313.92	316.13	314.75	315.16	314.89	314.99	315.48	314.87	315.37	314.13	316.39	314.06	314.55	315.32	314.17	315.4	315.74	313.41	314.97	314.14	314.21	314.79	314.36	314.28	315.81	315.28	315.04	314.77	314.79	315.23	315.6	315.97	315.21	315.37	313.61	314.67	314.2	315.05	315.42
319.07	317.85	318.75	319.03	318.49	319.42	318.67	318.3	317.42	318.53	319.47	318.95	319.11	318.87	319.55	319.07	318.82	319.3	318.32	318.06	317.89	317.67	319.57	317.13	318.27	320.05	317.33	318.99	319.29	319.01	318.15	319.01	318.95	319.09	319.24	318.17	318.83	319.85	319.8	319.57	318.08	318.19	318.48	317.35	318.68	318.04	317.94	318.31	318.87	318.33
313.44	313.08	312.39	314.22	312.46	312.44	312.53	313.57	312.17	312.72	313.62	313.08	313.02	313.87	313.41	312.4	313.44	312.56	312.56	312.79	312.78	313.36	313.1	312.19	311.67	313.29	312.76	313	313.07	312.28	312.42	312.5	314	312.84	314.93	313.21	312.12	313.19	312.39	312.01	313.83	312.9	313.38	313.97	313.56	312.11	312.94	312.93	312.42	313.32
318.72	318.29	318.99	318.99	317.67	319.57	318.48	319.78	318.17	318.41	319.2	318.6	318.62	318.59	319.46	319.15	319.39	318.28	317.72	320.09	318.62	317.24	318.11	318.97	318.26	318.12	318.75	320.61	319.14	319.42	319.06	319	318.78	319.7	319.37	318.7	318.03	318.54	318.52	319.2	319.1	318.17	318.48	318.73	318.46	318.66	319.11	319.05	318.1	318.51
312.22	310.45	310.16	310.03	309.72	309.59	310.7	310.56	310.68	310.59	309.39	310.71	310.4	310.86	311.15	308.52	309.54	310.08	310.75	311.69	310.72	309.68	310.97	310.72	310.43	309.83	309.8	310.84	310.83	308.26	309.42	310.49	310.09	309.98	310.41	310.07	309.75	310.31	310.11	309.76	311.61	309.75	311.11	309.61	310.5	309.88	311.77	310.72	309.5	309.65
299.29	299.05	299.98	299.24	299.79	300.25	300.35	299.63	300.43	300.54	300.22	299.94	299.64	301.41	300.4	300.77	300.77	300.16	301.1	299.48	299.76	299.09	300.65	300.71	300.05	299.85	300.56	300.1	299.82	299.75	300.63	299.99	300.51	300.41	300.57	300.66	299.33	301.13	300.1	300.17	300.75	300.46	300.13	300.1	300.72	301.51	300.84	301.14	300.19	300.77
303.32	302.77	302.48	303.16	302.27	300.95	302.14	302.82	300.97	303.39	303.31	302.09	302.26	303.17	303.16	302.65	303.08	302.19	302.87	301.94	303.08	303.13	303.12	303.22	303.91	302.05	301.79	303.37	303.29	301.62	303.01	302.49	303.63	302.05	303.31	302.13	303.21	303.33	303.47	302.2	302.87	304.23	301.99	303.12	302.58	302.61	301.73	302.02	303.33	302.11
304.98	304.34	305.77	304.86	305.55	304.46	304.4	304.17	304.21	305.29	304.57	304.78	304.33	305.22	304.94	303.96	306.32	305.17	304.13	305.26	305.41	305.72	305.75	303.9	306.21	305.86	306.15	305.61	305.67	304.96	305.31	302.79	304.97	304.76	304.21	304.36	306.19	305.25	305.41	304.33	305.26	305.69	302.74	304.01	304.91	304.61	305.32	304.84	304.69	304.53
294.75	295.61	295.22	294.21	294.28	295.05	295.53	295.72	294.88	295.19	295.42	295.53	295.93	293.54	295	296.3	295.04	295.83	296.76	294.66	294.24	295.1	294.98	293.9	295.27	294.96	295.19	295.38	293.95	296.08	294.3	295.7	295.74	295.51	295.24	294.39	294.45	294.73	295.53	295.81	295.77	294.67	293.96	295.31	295.94	295.05	294.7	295.72	295.27	296.01
314.81	315.13	315.27	315.97	313.96	315.32	315.33	314.3	315.04	315.19	315.43	314.68	315.25	314.78	315.31	315.19	314.79	313.01	313.6	315.71	315.52	314.41	314.99	315.84	314.99	314.25	316.05	314.44	315.73	315.25	314.69	315.39	314.37	314.36	315.01	314.35	314.3	314.96	315.13	314.3	314.66	315.01	314.54	314.82	314.84	315.24	314.46	314.83	315.02	314.63
301.45	301.89	300.58	301.78	301.71	301.89	301.02	301.53	302.03	300.03	302.14	301	301.64	301.22	301.23	301.62	300.85	301.28	300.79	301.12	300.97	301.22	300.47	300.85	300.22	300.81	301.51	301.49	301.9	300.55	300.63	302	299.96	301.5	301.32	302.22	301.43	300.04	300.98	300.8	301.94	300.41	300.99	301.44	300.95	301.28	302.37	300.81	301.24	301.22
310.15	310.22	310.83	310.29	310.56	311.01	310.62	310.99	311.03	311.6	311.52	310.78	312.05	309.71	311.45	309.97	310.59	310.97	309.56	310.45	310.15	311.14	310.54	310.85	310.61	309.93	310.23	309.95	311.7	310.41	309.93	311.12	309.94	311.48	310.72	311.07	309.66	311.33	310.72	309.14	310.21	309.7	310.77	310.84	309.95	311.02	310.27	310.58	311.6	310.9
325.48	326.69	322.94	324.56	326.34	325.84	324.91	324.36	324.26	323.78	325.85	325.33	325.26	325.77	324.83	323.83	325.6	325.21	325.12	325.57	324.33	325.82	327.1	325.84	325.33	324.9	326	326.34	324.98	325.12	325.67	326.43	325.11	324.82	325.72	325.6	325.95	324.81	325.72	325.42	325.84	324.27	326.01	324.22	325.83	325.05	325.43	325.3	326.69	325.13
310.73	310.73	311.16	310.05	311.65	311.19	310.78	311.3	311.06	309.81	310.35	310.09	311.84	311.29	310.83	310.44	311.54	311.21	311.18	309.98	311.03	311.21	312.47	310.11	308.73	310.65	309.89	311.01	310.31	310.99	310.42	309.96	312.2	309.78	311.45	310.13	311.36	311.09	310.88	311.71	311	310.66	309.79	311	309.57	310.5	309.71	312.17	311.47	311.21
295.79	294.48	294.7	295.1	293.87	294.99	294.24	294.1	293.96	296	296.26	295.26	294.7	294.59	294.16	293.69	295.66	295.08	294.46	295.46	294.68	294.21	295.22	294.66	294.34	294.39	294.66	295.28	295.21	295.56	294.72	295.03	296.17	295.37	294.71	294.1	294.26	295.21	295.1	295.84	295.99	295.29	295.78	295.22	293.99	295.11	295.91	294.72	295.46	295.33
301.71	300.48	299.49	301.11	301.8	300.2	301.75	300.26	302.21	301.14	301.6	301.54	300.87	300.96	301.58	300.7	300.41	302.13	300.24	301.34	301.61	300.92	300.71	300.95	301.68	301.28	301.23	301.33	301.3	300.81	300.46	299.85	300.52	301.02	302	301.21	301.56	299.62	300.93	301.22	302.68	301.03	301.44	300.58	301.22	300.72	301.21	301.1	301.42	301.51
318.25	318.76	318.67	318.91	320.12	318.93	318.51	318.71	318.88	318.97	317.75	319.19	320.07	319.67	319.58	317.65	319.58	318.77	319.4	318.66	318.96	318.16	319.46	320.28	319.07	319.97	319.17	318.62	319.88	318.88	319.31	320.16	318.48	319.79	318.54	318.81	318.63	319.78	320.76	318.64	319	318.71	320.07	319.97	319.16	317.71	319.99	318.22	318.59	319.82
302.84	303.45	303.99	303.55	303.47	303.56	303.09	304.16	304.22	303.18	302.68	304.04	302.57	303.24	303.87	303.17	303.52	302.17	302.56	303.09	303.93	302.91	305.1	304.1	304.57	302.62	302.59	303.11	303.04	302.35	303.44	303.75	304.73	303.07	303.44	303.28	304.1	303.7	304.42	303.02	304.01	303.08	303.88	303.06	303.28	303.74	302.88	302.88	303.44	303.46
298.93	299.36	300.53	299.39	300.18	299.64	300.22	300.6	300.82	299.92	299.95	300.51	300.29	299.47	299.67	300.14	299.44	300.47	300.63	299.99	299.57	300.64	300.53	300.32	300.07	300.94	300.97	299.61	300.48	299.68	299.91	299.49	300.76	301.81	300.45	300.61	299.67	300.73	299.34	298.55	299.39	299.71	299.47	300.26	300.49	299.38	299.12	299.59	298.56	300.24
294.87	296.53	294.95	295.15	295.77	295.1	295.77	294.53	295.93	295	293.8	295.02	295.18	293.87	295.29	295.24	295.26	295.36	295.19	294.47	295.09	296.36	295.63	294.44	295.47	294.32	296.19	296.05	294.38	295.24	295.38	295.16	295.95	295.1	294.64	294.53	296.27	294.84	295.4	295.38	294.93	295.17	295.25	295.64	295.55	295.48	295.15	294.48	295.18	294.95
313.67	313.7	313.59	313.9	314.06	313.47	313.31	312.74	313.04	313.02	313.72	312.26	313.82	312.77	313.31	314.77	313.36	314.26	313.11	313.01	312.89	313.35	312.15	313.85	314.05	312.26	313.42	312.51	313.47	312.16	312.52	313.96	312.97	313.13	312.4	313.04	312.86	314.2	313.92	314.24	313.05	312.78	314.33	312.71	313.35	313.15	313.8	312.39	313.28	313.31
298.61	299.29	300.43	299.43	300.31	300.72	300.64	299.88	300.27	299.3	301.18	299.83	301.22	301.27	299.56	298.84	299.94	300.04	300.9	300.09	300.15	300.77	298.99	299.93	300	299.86	299.86	300.77	299.29	299.85	299.47	299.2	299.43	298.97	299.8	299.7	300.01	300	299.38	299.61	300.54	299.57	299.5	300.31	298.86	299.58	298.39	299.45	301.88	300.17
304.2	303.97	303.49	305.18	304.74	305.11	303.93	304.56	303.9	304.26	304.63	305.08	303.74	305.53	305.29	303.8	303.47	304.2	305.16	303.31	305.01	305.01	304.56	304.28	303.39	304.26	304.03	303.89	303.89	306.36	303.57	304.38	304.18	304.25	304.88	303.8	303.97	304.74	304.75	304.09	303.31	304.73	304.27	304.26	304.11	302.86	303.41	305.27	305.65	304.07
315.88	315.5	315.41	315.69	315.27	316.62	315.44	314.88	314.98	316.99	315.32	315.75	316.24	315.34	316.99	315.47	315.06	314.84	315.72	316.54	316.05	314.82	314.67	316.18	316.46	314.9	315.69	315.07	315.43	315.14	314.98	315.95	316.08	315.95	316.61	315.4	316.19	316.15	315.38	315.56	315	315.92	315.94	316.88	315.09	316.06	316.74	316.33	315.76	315.82
307.01	306.54	306.32	306.39	305.95	307.21	306.26	306.79	306.16	306.12	305.53	306.27	307.23	306.11	305.91	306.07	307.61	306.09	305.64	306.49	306.45	306.01	305.53	305.68	307.78	306.58	307.07	308.11	306.46	305.12	305.26	307.04	307.22	305.88	306.19	305.93	307.91	306.83	306.35	306.7	306.23	306.84	307.5	307.1	305.32	306.18	306.34	306.31	305.95	306.38
295.3	295.55	295.71	296.44	297.57	297.71	297.44	297.43	297.68	295.89	297.02	297.05	297.25	297.39	297.85	295.87	296.63	296.9	297.52	298.3	297.12	296.89	296.72	297.65	296.42	297.23	297.19	297.44	297.66	297.09	297.91	296.51	296.13	296.56	295.98	297.66	296.37	297	296.55	296.53	296.58	296.02	297.62	296.45	296.36	296.85	297.18	296.57	296.99	297.43
325.88	325.39	325.59	323.88	326.2	325.68	326.37	327.27	325.1	325.03	325.37	325.44	325.83	325.64	324.98	326.22	324.37	323.86	324.78	324.26	326.02	325.71	325.05	324.6	325.54	324.75	326.07	325.79	325.74	325.88	324.99	323.76	325	326.15	324.89	325.62	326.88	324.39	324.57	325.12	324.94	325.38	324.92	324.96	324.41	325.59	326.21	325.68	325.4	325.7
305.35	305	305.43	304.09	304.17	304.41	305.06	304.04	305.74	305.75	303.73	304.22	305.28	306.1	305.28	304.83	305.64	304.71	304.62	306.45	304.37	303.68	305.6	305.45	305.18	303.77	303.43	304.94	305.32	303.62	305.33	305.24	305.38	304.92	305.83	304.32	305.33	304.53	305.24	305.4	304.65	303.61	305.22	305.87	304.79	305.28	304.49	304.7	304.6	304.63
314.39	313.97	313.86	314.55	313.97	312.96	315.27	313.54	312.84	314.41	314.14	314.72	313.79	314.05	314.41	313.44	315.07	313.54	314.35	315.57	314.71	313.6	314.24	313.33	314.67	312.46	314.58	314.63	315.14	313.16	312.4	313.41	313.46	314.03	313.37	314.18	312.82	313.84	313.87	313.07	314.8	314.51	313.87	313.93	313.59	314	313.42	314.44	313.62	313.36
311.29	311.06	312.04	310.67	311.69	310.98	311.01	310.19	311.15	310.72	309.24	310.66	311.12	310.27	311.09	311.58	311.12	311.63	310.44	311.06	310.9	311.28	310.61	310.12	310.59	309.75	311.74	310.15	310.95	309.63	311.23	311.32	311.27	311.04	311.83	311.35	309.66	309.87	311.71	310.96	310.45	311.55	311.16	311.07	310.12	309.61	310.52	310.97	310.41	310.24
304.66	305.34	304.78	305.93	305.79	305.3	305.57	305.12	304.61	304.44	303.48	304.32	305.69	305.22	305.69	305.24	304.82	306.69	305.97	304.11	306.47	304.62	304.79	305.57	305.45	305.12	303.8	305.33	304.18	304.87	304.58	305.1	305.9	305.12	306.02	305.63	304.45	305.31	305.59	303.81	305.35	306.1	305.22	305.37	303.89	305.06	305.49	304.17	305.66	305.83
297.12	296.7	296.94	297.14	297.6	296.31	296.43	296.54	296.73	297.43	296.75	297.35	297.29	296.07	297.96	297.67	296.21	296.31	296.79	295.83	296.46	297.06	297.57	297.14	297	296.97	296.3	297.52	296.61	297.14	296.74	296.78	297.41	296.59	297.14	296.74	297.1	297.16	298.71	296.21	297.67	297.41	297.66	295.57	297.81	296.49	297.09	296.11	296.51	295.01
304.71	303.09	303.91	303.16	305.05	304.5	304.76	304.57	303.87	304.18	304.69	305.5	304.33	305.07	304.53	304.96	304.58	304.79	303.47	304.57	305.15	304.28	303.85	303.5	302.72	304.77	304.93	304.39	304.5	304.45	303.85	304.77	304.07	304.97	305.14	304.69	304.97	303.87	304.23	303.39	304.57	303.99	303.92	304.23	305.17	305.22	304.56	304.7	303.13	304.87
305	304.42	305.85	304.23	303.25	305.53	304.64	305.04	304.26	304.75	303.83	304.18	304.81	303.62	303.63	305.19	305.3	302.83	304.96	304.23	304.83	304.24	305.28	303.73	304.86	303.92	304.1	304.16	303.75	302.93	304.45	303.07	304.43	304.61	303.7	304.04	304.85	305.24	302.94	304.16	304.85	304.86	303.68	303.84	303.15	304.08	304.76	303.16	303.71	304.31
306.53	306.43	306.13	304.98	307.07	305.61	305.78	304.78	305.48	307.09	305.7	307.49	306.74	306.11	306.87	306.4	306.37	305.27	306.01	306.64	305.9	306.53	306.37	306.5	306.58	305.41	304.88	306.25	307.53	305.93	305.87	305.88	306.77	306.64	305.73	305.64	306.55	306.15	306.96	305.99	306.43	306.83	305.49	306.42	305.95	306.16	306.98	306.72	306.49	306.36
301.68	302.54	302.41	302.33	301.9	302.84	302.83	301.46	302.89	302.24	302.33	302.87	302.55	302.61	302.21	303.15	302.64	303.35	302.32	303.32	303.21	302.98	303.15	303.16	302.78	302.53	304.74	302.77	303.09	302.73	302.61	302.19	302.6	303.24	302.33	302.04	303.32	302.57	302.52	302.28	302.55	302.26	303.97	303.21	303.06	302.9	302.85	302.15	302.5	302.8
324.43	325.38	323.85	325.64	324.58	323.8	324.89	324.92	324.43	323.33	323.87	324.76	324.44	324.56	322.72	324.53	324.84	325.06	324.03	325.08	324.84	324.81	323.8	324.91	324.44	323.97	325.26	324.9	324.17	325.33	325.08	324.49	323.73	326.25	323.57	323.76	323.91	325.25	324.79	323.94	323.73	324.82	324.75	323.12	323.91	324.58	323.97	323.83	324.14	325.16
327.01	326.89	328.46	327.18	327.51	327.7	328.09	326.59	327.09	325.86	326.61	327.07	326.79	326.79	326.06	327.47	325.98	328.23	326.41	326.96	328.84	325.98	326.69	326.81	327.32	325.87	326.12	327.71	326.92	326.72	328.66	327.2	326.84	327.42	326.12	326.83	328.96	327.01	328.97	327.22	325.83	327.22	327.49	325.83	326.12	325.83	326.46	326.14	327.14	327.05
293.77	293.34	293.51	293.75	294.9	294.25	293.38	294.45	294.62	293.55	293.7	293.88	294.91	294.08	294.16	293.51	294.76	293.46	294.26	294.4	293.52	294.17	294.43	295.03	293.78	292.6	293.99	293.65	294.2	295.11	293.82	293.79	294.95	293.29	294.05	294.63	293.17	292.77	294.28	294.04	294.07	293	294.3	293.99	294.7	292.94	294.85	293.57	294.59	293.7
294.92	296.08	295.48	295.41	295.14	293.61	295.2	297.51	294.35	294.91	295.08	294.77	294.39	295.35	295.07	294.94	296.2	295.39	295.04	295.34	296.98	295.29	294.45	293.33	295.8	294.2	295.07	294.87	292.99	294.87	295.61	294.7	294.82	294.93	294.77	295.05	294.6	294.06	295.62	294.68	293.55	295.32	294.4	295.36	295.44	295.21	294.65	295.18	294.68	294.5
313.52	313.04	312.73	312.52	314.52	312.52	313.67	312.59	312.94	313.05	312.66	312.18	312.67	312.69	313.41	313.61	313.29	312.79	313.43	313.2	312.5	313.47	312.1	313.65	312.98	313.63	313.01	313.34	313.26	312.9	313.24	313.68	312.93	312.27	313.02	313.14	313.3	313.53	312.56	313.78	313.23	312.62	314.23	312.99	313.17	312.78	312.6	313.42	312.73	313.09
300.76	299.5	300.75	300.12	300.29	298.39	300.91	299.34	299.29	300.02	300.38	299.75	299.98	301.13	300.5	300.78	299.92	300.01	300.64	299.72	299.99	300.83	300.57	300.49	299.82	300.26	301.2	299.74	300.15	300.33	299.48	299.7	299.33	299.35	299.91	300.3	300.9	300.54	299.84	300.15	300.07	300.61	298.95	299.91	300.18	300.53	301.29	299.08	300.07	300.66
305.79	303.9	304.22	303.4	303.3	303.74	303.5	302.9	304.55	303.97	303.4	306.28	303.31	304.45	304.12	302.99	303.47	303.43	304.17	304	305.2	303.13	303.69	302.75	303.19	302.84	303.73	304.17	303.39	305.51	303.92	304.46	303.24	304.27	303.71	302.51	303.48	304.56	303.09	303.95	303.1	304.57	303.44	304.46	303.96	303.41	304.88	304.02	302.07	303.31
314.73	312.72	313.92	312.94	313.12	313.78	314.5	313.31	314.83	313.37	313.27	313.89	313.35	313.31	313.91	312.71	313.14	312.47	313.54	312.37	313.22	314.57	312.49	312.62	313.12	314.02	312.73	313.76	313.21	313.26	313.07	313.13	312.87	312.87	314.18	312.74	312.18	313.11	313.55	314.26	314.26	313.75	312.39	313.28	313.17	311.74	312.4	314.83	313.74	312.72
311.66	310.85	311.1	311.09	310.62	311.92	312.6	311.39	312.53	312.28	310.58	311.85	311.02	312.44	312.27	311.69	310.94	311.55	312.14	310.91	311.68	313.34	310.8	310.34	312.57	311.42	310.56	311.45	311.01	311.56	312.59	312.2	310	312.24	312.03	312.36	311.28	311.72	312.08	311.44	311	311.01	311.07	311	311.22	311.18	312.79	311.2	311.35	311.36
327.59	328.02	325.79	327.9	327.26	327.37	328.07	326.91	326.61	326.54	327.79	327.57	328.22	328	328.11	326.37	327.68	327.42	327.27	327.11	326.69	328.13	328.63	327.55	327.63	326.95	327.65	327.88	328.65	328.59	326.58	327.49	327.84	327.46	327.02	327.72	326.85	327.21	327.42	327.14	327.85	328.49	328.48	327.57	327.96	328.23	328.41	328.65	327.19	328.37
294.83	295.84	295.07	294.64	294.3	293.85	294.96	294.69	294.54	295.32	296.02	295.54	295.32	295.3	296.58	296.62	294.77	295.67	296.49	295.72	294.86	294.98	295.92	294.5	295.46	294.32	293.42	295.59	294.23	294.98	293.73	295.82	296.17	294.85	294.85	294.69	295.52	293.94	296.15	295.11	293.77	293.22	294.72	294.82	295.08	294.45	295.53	296.78	295.58	294.85
310.55	309.07	309.17	309.74	310.15	308.66	309.77	310.44	309.72	310.21	310.11	309.79	309.89	310.32	309.97	311.14	311.6	310.61	309.57	310.13	310.4	311.88	311.13	311.15	310.3	310.16	310.03	312.21	309.7	311.01	310.38	309.19	311.85	309.71	311.02	309.4	308.76	310.33	310.21	312.17	309.92	310.05	310.26	310.13	309.95	310.87	309.65	310.09	309.99	311.32
309.47	308.99	309.35	310.43	311.04	309.65	309.31	310.26	310.09	310.2	310.1	310.52	309.07	309.73	309.46	309.9	307.85	308.94	310.35	309.64	309.87	309.65	310.45	309.32	309.8	308.78	309.25	309.88	309.13	309.67	309.23	310.59	309.24	310.24	310.25	309.55	309.72	309.82	309.54	310.25	310.22	310.42	308.42	310.02	309.5	309.6	309.66	309.52	309.67	309.96
300.74	301.49	299.34	300.12	302.16	302.33	299.88	300.57	301.28	301.58	301.43	301.85	299.99	301.68	302.48	301.17	301.16	300.42	301.16	301.06	300.43	302.76	301.2	300.65	301.73	300.6	300.32	301.89	300.74	300.67	301.19	301.6	301.81	301.19	300.64	300.39	301.12	300.82	301.16	300.24	300.35	300.11	301.24	300.43	300.91	302.03	301.66	301.09	300.77	301.14
304.33	303.71	303.04	302.36	303.83	303.27	302.53	303.8	302.8	303.1	302.93	302.89	302.68	303.35	303.26	302.14	302.33	302.22	300.93	303.5	303.43	302.31	301.52	302.32	303.12	301.58	304.02	303.37	303.55	303.26	302.53	303.06	303.58	303.82	303.13	302.24	303.63	302.24	303.04	301.55	301.49	304.26	303.17	302.24	301.94	302.36	302.6	303.86	303.82	302.93
314.17	314.34	314.05	313.25	312.96	313.64	314.06	314.1	313.74	313.13	314.57	313.71	314.28	313.53	313.75	314.59	313.88	313.2	314.23	313.96	313.95	313.87	315.07	312.58	313.46	314.39	313.84	314.34	312.89	312.63	313.03	314.24	313.34	314.64	313.86	314.6	314.03	313.68	313.95	312.35	313.39	314.66	313.95	313.96	313.77	313.43	313.29	313.38	313.49	314.61
305.55	305.13	306.67	306.09	305.03	305.25	305.25	305.89	305.02	305.94	304.28	305	304.61	304.38	306.17	305.23	306.26	304.95	304.17	304.65	304.68	306.34	304.8	305.16	304.17	304.48	304.87	304.59	305.41	306.2	305.11	305.61	304.82	305.67	305.13	304.81	305.76	305.64	303.98	305.96	305.18	304.73	305.88	305.91	305.43	305.5	306.03	305.44	305.55	305.11
299.96	300.65	299.11	299.87	299.23	300.91	299.05	299.89	300.74	299.57	300.77	300.91	299.88	300.05	299.11	299.41	300.97	299.9	299.34	301.57	300.33	298.72	300.08	300.47	299.55	298.87	300.13	300.84	299.36	300.35	299.58	300.45	300.23	300.9	299.04	300.25	300	301.08	300.48	300.14	300.29	299.58	300.35	299.14	300.71	299.79	299.73	299.32	299.75	300.63
310.02	311.24	309.92	311.29	310.45	310.29	310.77	310.53	310.33	312.19	310.22	309.82	311.45	309.59	309.83	309.2	311.15	311.23	310.91	310.44	308.91	310.24	310.72	310.65	309.56	309.76	309.85	310.75	308.76	310.49	310.57	309.35	310.61	311.96	310.27	309.96	311.97	309.94	310.6	310.27	310.65	310.68	311.55	310.02	309.88	309.47	309.76	310.69	311.39	310.92
299.91	300.26	301.62	300.37	301.16	301.12	300.81	301.91	302.2	301.15	301.56	301.39	301.44	300.46	300.69	301.45	301.04	301.43	301.06	300.77	299.95	300.44	301.11	300.89	300.56	301.4	301.29	300.91	301.13	300.52	300.25	301.27	301.21	300.39	299.33	301.34	300.89	301.5	299.94	301.38	299.69	300.89	300.98	301.3	300.97	300.98	299.37	301.8	299.69	301.24
312.83	313.11	313.68	313.67	312.96	314.31	314.64	312.8	314.04	313.7	313.75	313.05	312.69	313.38	313.57	313.89	312.93	314.13	313.64	313.67	313.91	313.06	313.79	312.82	314.07	312.02	312.95	314.03	313.14	313.44	310.87	313.42	313.4	312.52	313.84	314.29	313.8	314.43	312.88	312.69	312.84	313.98	312.47	312.9	312.45	313.1	312.74	313.81	313.96	312.75
315.24	313.79	312.77	313.3	313.93	313.18	314.21	312.88	313.39	313.89	314.03	313.74	314.8	314.11	314.86	314.17	314.45	313.53	314.93	315.14	314.62	313.85	315.38	314.32	312.75	314.35	313.26	312.89	313.35	314.22	314.49	314.13	313.4	314.07	313.45	313.67	314.03	314.62	314.88	313.67	314.38	313.62	314.76	313.85	314.53	314.33	313.23	312.93	315.4	314.51
312.79	314.26	313.68	313.84	312.94	313.1	313.21	312.62	312.24	313.27	313.21	314.09	312.44	314.07	313.09	313.89	313.56	313.94	313.57	312.76	312.76	314.17	313.64	313.39	313.51	313.61	312.81	312.42	312.02	313.43	312.96	313.5	313.43	312.78	312.41	312.92	313.69	312.94	313.09	313.09	313.05	313.57	313.09	313.09	313.46	313.53	312.77	313.46	313.47	311.49
304.03	304.58	304.47	306.01	306.14	305.28	304.52	303.95	304.72	305.52	304.36	304.99	304.75	305.05	304.08	304.43	304.02	305.36	303.79	305.58	304.51	305.06	303.72	304.95	304.23	304.79	304.79	304.66	304.32	304.52	305	304.16	305.62	306.17	305.36	304.13	304.82	306.31	304.66	306.06	305.77	305.48	304.98	303.01	304.36	304.42	306.01	304.74	305.33	304.44
314.85	315.2	313.93	315.09	315.98	315.14	315.09	314.29	314.03	315.25	314.88	314.29	313.6	314.5	314.97	313.74	314.37	314.33	314.48	314.69	314.67	313.35	314.96	313.74	314.15	315.29	314.82	315.76	314.75	316.68	314.97	313.29	315.82	313.8	314.42	314.67	315.24	315.96	315.13	314.89	314.28	313.78	314.39	314.91	315.55	314.62	314.04	314.37	314.86	315.72
312.92	314.04	313.58	313.38	312.86	314.1	311.74	312.65	313.09	313.31	312.21	312.03	312.91	312.57	312.11	313.15	313.68	314.87	314.09	312.91	313	313.54	313.1	313.63	314.94	312.08	314.07	312.91	313.25	313.93	312.81	313.65	313.52	314.27	314.17	312.88	313.17	314.02	313.71	312.29	312.96	312.56	313.41	312.32	313.2	312.91	313.94	313.29	314.71	314.17
299.86	299.85	299.78	300.54	300.45	300.7	300.94	300.59	300.54	298.24	299.61	299.88	299.85	299.46	301.04	300.42	300.95	301.02	300.06	300.09	300.33	299.26	301.27	299.6	301.26	300.17	298.81	299.69	298.94	299.86	300.72	300.15	301.1	301.34	300.01	299.89	300.28	300.22	300.38	300.49	298.92	300.12	299.14	300.99	300.22	299.38	299.26	300	300.03	300.61
316.61	316.36	317.85	317.52	316.72	317	317.01	316.9	317.1	317.47	317.78	318.03	317.11	317.89	318.58	316.94	317.39	317.35	317.07	316.91	317.51	317.3	315.72	317.06	317.72	318.31	316.83	317.89	317.53	317.97	317.55	318.12	316.06	317.93	316.56	316.48	317.39	317.14	316.47	316.17	318.18	317.89	317.01	315.59	316.06	318.49	317.44	317.77	317.07	317.86
310.99	311.55	310.69	311.27	310.15	310.1	310.48	310.47	311.76	309.43	311.03	310.09	310.83	311.2	310.6	311	311.28	310.21	309.91	310.38	310.7	310.77	310.28	311.44	311.02	311.27	309.57	310.26	310.12	310.07	311.64	310.99	312.13	310.06	311.47	310.84	312.03	311.61	311.48	311.01	310.51	309.57	310.76	310.05	311.57	311.13	311.51	311.08	311.97	310.05
313.86	313.88	313.95	312.37	314.4	314.19	313.82	314.09	314.11	313.96	314.52	313.15	314.07	314.06	313.11	313.9	314.28	313.22	313.03	313.65	313.91	314.8	313.72	313.54	314.91	313.47	313.77	313.67	314.95	313.8	312.99	313.86	314.31	312.51	313.27	313.42	313.79	314.52	314.06	314.43	314.42	314.05	314.53	314.16	312.92	314.68	313.54	314.45	314.52	314.07
302.76	302	302.29	301.87	302.14	302.67	301.4	301.74	302.16	302.54	302.63	302.5	302.92	302.73	301.34	302.22	301.88	301.77	302.48	302.32	302.54	301.61	302.52	303.22	303.43	302.44	303.03	303.48	302.97	302.74	302.33	303.21	302.42	301.66	302.83	303.35	303.02	303.16	302.13	301.84	302.2	301.89	302.2	301.07	302.6	301.87	301.65	302.16	301.98	301.28
317.25	314.98	314.97	315.15	315.54	315.16	315.57	315.83	316.4	315.87	316.04	315.82	316.02	314.86	315.73	315.86	315.55	315.92	316.93	317.27	316.46	315.43	315.5	316.13	315.41	314.71	315.5	316.78	316.02	315.5	315.11	316.42	316.79	316.72	315.13	315.46	315.39	315.74	317.19	315.23	316.04	314.4	316	316.24	315.52	316.24	316.69	316.14	315.06	317.29
313.64	314.94	314.44	315.25	316.33	315.26	315.01	315.02	314.16	313.96	315.97	315.76	314.92	313.75	314.66	313.52	315.67	315.12	315.54	315.28	314.43	315.88	314.19	315.06	315.42	314.88	314.83	315.53	313.96	315.21	313.79	315.25	314.68	313.01	314.13	314.93	314.3	314.2	314.16	314.8	315.49	315.19	314.96	314.37	314.96	313.51	316.09	315.41	314.98	314.88
304.45	304.73	303.62	305.79	304.36	304.53	305.68	305.83	303.19	305.45	305.27	304.74	305.55	305.19	305.89	305.06	306.3	304.54	306.68	306.47	304.57	305.14	305.78	304.83	306.43	304.94	306.21	305.37	305.24	305.44	304.27	305.5	305.38	305.28	305.38	304.19	305.63	305.67	304.85	305.45	305.46	305.95	305.24	304.49	305.77	306.24	304.15	304.91	304.95	304.76
328.69	328.4	327.28	329.15	328.54	329.81	328.6	328.23	328.55	328.24	328.59	328.11	328.41	328.44	329.06	330	328.57	329.45	329.09	327.97	328.6	329.35	329.5	328.05	328.85	328.28	328.6	328.57	328.19	330.17	329.08	328.8	328.23	328.78	329.46	329.17	328.58	328.81	327.86	328.91	327.72	329.5	328.27	329.1	328.03	329.46	329.88	328.1	327.64	328.17
315.25	314.38	315.41	314.79	312.83	314.72	314.44	315.28	314.44	315.03	314.11	314.55	313.87	313.82	315.21	315.42	316.03	315.58	313.71	314.68	314.26	316.12	314.76	314.7	313.49	313.86	315.22	313.65	315.59	314.49	315.54	315.94	314.98	314.93	314.4	315.58	314.42	314.9	314.1	314.21	316.32	315.35	314.13	315.35	314.4	314.91	313.88	316.14	314.49	314.8
311.41	311.78	311.87	311.59	312.08	311.57	311.91	312.63	311.57	312.39	311.7	314	312.21	311.89	311.73	312.65	312.91	312.41	311.67	312.61	310.82	312.13	311.4	313.19	312.7	311.93	311.76	312.13	312.53	311.82	312.09	311.97	312.61	311.99	312.96	312.43	312.9	312.84	313.37	312.05	312.21	313.22	311.51	311.93	312.3	313.39	312.94	313.25	312.37	312.98
313.73	313.73	311.92	312.67	312.85	312.91	312.99	314.76	312.73	313.03	312.17	312.78	311.81	312.46	313.07	312.25	311.39	312.4	312.54	312.84	313.27	313.63	312.91	313.99	314.59	313.91	314.08	313.5	314.13	311.43	313.17	312.84	313.23	313.84	312.93	312.76	313.24	312.01	313.87	314.47	311.9	313.54	312.76	313.19	312.87	313.61	312.68	312.94	312.89	313.38
304.8	304.54	305.66	303.73	304.35	304.1	303.81	305.02	304.11	304.31	305.3	303.82	305.2	305.03	305.41	304.24	302.96	302.97	303.86	303.43	304.7	306.06	303.74	303.81	304.64	305.4	304.07	305.37	304.39	304.81	304.24	304.72	303.86	303.17	304.84	303.85	304.58	303.51	303.83	304.75	304.15	303.88	305.47	304.43	305.04	305.71	305.45	305.1	303.76	305.23
294.69	294.31	294.24	294.64	294.92	293.84	293.53	293.99	294.77	295.57	294.61	294.77	294.55	293.2	293.85	294.43	295.81	294.03	295.21	294.39	295.16	294.4	295.84	294.46	295.72	295.08	293.74	296.29	295.2	295.03	295.25	296.47	295.45	295.17	295.31	295.22	295.26	295.26	293.09	294.88	294.64	294.69	295.79	295.3	295.8	294.07	293.9	295.26	294.89	295.79
296.54	296.11	295.57	296.43	298.11	296.92	296.59	296.83	296.75	297.01	296.82	296.83	296.83	296.48	296.62	296.04	295.92	296.94	296.55	295.72	297.02	297.35	296.92	297.08	295.85	296.87	297.02	296.15	298.2	295.83	295.88	297.17	296.85	297.27	296.89	297.66	297.63	298.07	297.37	296.12	296.53	296.73	296.74	295.4	297.34	297.49	297.51	295.86	297.58	297.07
313.03	313.42	314.13	313.72	314.14	313.32	312.33	313.86	313	313.04	312.69	311.55	312.91	314.19	312.52	313.2	313.71	313.11	313.22	312.63	313.49	314.52	313.17	314.06	313.43	314.82	314	313.07	312	313.63	311.88	313.62	311.79	314.53	312.44	313.39	313.13	313.32	313.02	312.34	312.97	313	311.75	312.63	311.66	312.33	314.58	313.04	312.11	313.73
304.84	304.33	304.83	303.9	304.21	304.57	305.29	304.93	304.68	304.11	303.88	305.02	303.24	304.67	304.75	304.03	304.84	304.62	304.06	304.27	304.42	304.11	303.06	305.7	304.08	305.76	304.72	303.7	304.95	304.52	303.94	303.94	304.67	305.3	304.26	303.81	304.78	305.31	304.1	304.16	303.46	305.11	304.95	304.31	305.08	304.74	304.78	304.61	303.64	304.33
313.6	312.91	313.29	312.84	313.62	313.77	313.26	312.38	312.41	312.33	312.37	313.36	313.64	313.2	312.51	313.24	312.71	312.14	312.57	313.32	312.68	312.44	313.68	312.51	312.77	312.44	313.26	312.7	314.34	313.48	312.98	313.01	313.17	313.25	312.06	313.69	312.52	313.81	313.05	312.42	313.71	314.38	312.61	313.4	312.7	311.45	314.75	312.46	311.93	312.39
317.2	316.9	317.44	317.75	316.91	317.99	318.5	317.33	316.72	317.95	317.91	317.95	317.4	317.77	317.47	318.25	317.05	316.41	317.03	317.53	316.7	316.44	316.88	317.48	317.58	316.95	317.63	316.74	318.29	316.99	316.64	317.15	317.25	317.29	316.71	316.46	316.73	315.5	316.22	317.13	317.7	317.8	317.23	317.81	316.58	316.78	316.56	316.91	318.85	317.32
313.52	312.67	313.01	313.57	312.92	311.55	313.45	314.74	313.08	312.35	312.92	312.72	311.58	311.99	313.8	312.86	313.95	314.66	312.13	312.5	312.73	312.85	312.89	314.09	313.61	313.03	315.03	312.68	313.2	313.38	313.23	313.47	312.95	313.35	312.76	312.93	312.5	312.74	313.09	313.83	313.07	313.6	313.58	312.57	312.83	313.61	313.84	313.21	313.62	313.03
312.16	311.9	312.02	312.99	310.98	313.03	312.87	313.51	311.94	311.52	311.49	311.88	311.79	311.01	313.71	311.96	311.78	312.5	312.05	311.97	311.59	312.33	312.03	312.26	313.87	312.32	312.56	311.18	311.6	312.1	311.41	312.6	312.83	311.04	312.52	311.85	312.11	310.97	313.04	311.6	311.34	310.53	312.65	312.76	313.65	311.56	312.2	313.21	311.8	311.58
304.81	305.34	305.75	304.45	306.09	304.9	304.34	306.34	304.93	305.4	305.24	305.15	305	304.62	304.7	304.87	304.82	306.14	305.07	304.42	305.09	305.89	304.74	305.32	305.35	305.37	305.74	305.94	306.02	304.27	305.08	305.11	305.15	305.54	305.63	305.48	306.01	304.42	305.71	306.1	306.13	306.56	305.26	305.51	305.45	305.15	303.83	305.98	306.66	304.8
306.52	306.52	305.62	304.67	306.1	306.63	306.02	305.32	305.65	306.07	306.67	305.88	303.72	305.53	306.22	305.26	305.05	304.76	304.53	303.92	305.53	305.11	304.51	304.38	305.39	305.47	304.9	304.69	305.49	305.02	305.33	304.54	306.05	306.61	305.34	304.81	305.48	306.28	304.61	305.26	304.29	305.35	306.9	305.86	304.92	306.25	305.03	306.95	307.04	305
304.62	304.12	304.17	304.53	305.7	304.77	304.89	305.57	304.24	305.24	304.69	305.11	304.07	305.74	304.41	306.01	304.43	304.61	303.39	304.4	303.6	304.88	304.05	305.17	304.5	305.55	305.47	304.38	305.15	304.63	305.04	304.23	303.93	304.9	304.43	304.82	305.8	304.33	305.62	304.34	305.59	303.74	304.86	303.15	304.36	305.25	305.36	304.37	304.39	304.74
318.4	317.67	316.17	316.1	317.6	316.51	318.58	315.51	317.92	317.42	317.07	317.94	316.15	317.68	316.54	317.41	316.28	316.96	316.33	317.93	318.5	317.1	317.63	316.67	317.12	316.52	318.01	317.62	317.2	317.06	315.9	318.33	318.23	317.56	316.33	317.17	316.6	317.2	317.15	317.21	317.72	318.08	316.71	317.62	316.43	317.4	317.55	317.41	318.03	318.07
303.02	303.58	304.14	303.57	304.87	304.55	302.7	303.23	302.5	303.16	303.73	304.46	303.16	304.11	303.62	304.4	303.89	303.98	303.78	302.57	302.71	303	302.58	303.35	302.99	304.04	303.09	303.86	303.81	303	303.33	303.48	302.4	302.39	303.43	304.2	303.85	302.38	303.47	303.37	304.65	302.99	303.6	302.91	303.72	303.65	303.36	304.62	304.6	303.2
303.16	304.44	302.47	302.09	302.52	303.16	302.9	302.99	303.56	304.14	303.22	303.89	303.22	302.98	303.25	302.84	302.71	303.65	302.28	303.36	302.87	302.17	303.2	304.37	304.29	302.77	304.05	302.48	303.42	303.61	303.49	303.4	301.74	303.75	303.22	302.49	303.16	303.54	302.96	303.13	303.65	303.95	304.75	303.25	304.62	303.73	303.59	303.41	304.36	302.47
303.58	303	302.68	303.65	304.02	302.66	303.85	303.53	303.73	303.49	303.11	302.66	303.31	303.23	303.22	303.18	302.2	303.98	302.98	303.9	303.54	303.92	302.77	301.95	302.66	302.73	303.64	303.48	303.47	303.14	303.92	303.65	304.5	303.37	303.56	303.77	302.17	302.26	303.67	302.8	303.18	303.19	302.73	302.64	303.5	303.08	304.76	303.17	304	303.71
304.64	304.13	304.74	304.05	305.21	305.62	304.64	304.42	305.78	304.55	305.18	304.84	305.05	305.18	304.34	304.61	304.95	304.61	305.47	305.88	305.14	304.83	304.46	305.3	305.11	304.38	304.2	304.26	305.59	304.88	305.97	305.95	304.99	305.25	304.87	306.18	304.68	304.53	304.15	304.66	304.33	304.64	304.88	305.14	304.76	303.89	304.75	304.91	303.6	304
303.4	303.98	303.71	304.28	302.49	303.33	303.19	303.79	303.17	303.5	302.77	303.35	302.81	302.34	303.84	304.24	303.11	303.18	304.21	304.34	302.87	304.03	302.36	303.09	303.18	304.7	303.57	303.67	302.69	302.2	304.92	303.5	303.01	303.75	303.26	304.07	303	301.71	303.98	303.78	305.01	302.03	303.87	302.92	303.34	304.29	304.84	303.45	302.54	303.05
309.47	309.57	310.33	311.74	311.64	310.83	310.55	311.24	310.12	310.87	310.69	310.48	310.08	311.07	310.53	311.3	309.44	310.57	310.57	310.06	309.43	311.3	311.08	309.8	310.7	310.71	310	310.57	310.16	310.46	311.48	309.85	310.48	308.91	310.83	310.39	310.99	310.7	309.15	311.21	309.72	309.42	311.6	310.9	311.77	310.84	311.15	309.83	310.27	310.91
313.47	312.72	311.79	312.55	313.49	311.6	312.42	313.46	312.22	313.51	313.33	312.93	311.71	312.71	313.35	313.41	313.59	312.73	313.01	313.16	312.16	312.6	313.23	311.73	311.98	312.03	311.97	311.88	312.28	312.85	312.5	311.85	311.92	313.14	313.02	312.09	311.94	312.8	311.05	311.64	312.79	313.27	313.81	312.26	311.63	312.01	313.16	312.91	312.5	311.9
302.79	302.41	301.26	303.25	301.92	302.45	301.84	303.25	301.26	302.97	302.14	302.71	303.7	301.3	302.8	303.01	302.36	301.99	303.51	302.57	301.6	301.75	302.47	301.16	302.07	303.04	301.14	303.37	301.81	302.54	301.98	303.89	303.38	303.44	301.88	302.6	303.25	301.6	302.12	302.26	303.09	302.89	301.18	301.79	302.49	302.52	303.22	302.82	302.39	303.62
304.41	304.72	306.92	305.78	305.39	304.49	304.36	304.5	304.49	303.75	306.51	305.83	306.31	305.52	304.85	305.57	305.41	305.07	307.9	305	305.25	305.3	306.04	304.71	305.23	305.56	304.38	305.71	304.54	305.66	304.4	305.6	303.93	304.69	304.6	304.56	305.97	306.14	305.41	304.35	305.06	305.46	305.36	304.38	305.14	303.66	305.83	305.76	305.83	305.46
314.87	314.16	314.39	315.86	315.05	314.14	315.31	315.62	314.26	313.7	315.18	315.72	315.14	315.75	315.01	315.39	314.48	314.86	314.84	316.16	316.45	314.53	315.45	316.17	314.22	314.98	314.28	314.29	314.12	315.47	315.54	314.73	315.75	314.49	314.99	316.33	315.26	314.4	314.26	314.92	314.99	313.81	315.59	315.18	315.01	314.34	313.97	314.13	315.07	314.66
304.72	304.81	304.99	304.63	304.67	305.01	303.99	303.82	306.08	303.21	304.4	303.83	304.4	305.22	304.03	303.87	304.96	303.87	304.49	304.58	305.7	305.78	304.63	304.16	304.34	304.52	305.12	304.18	304.93	304.13	303.81	305.24	305.08	304.2	303.6	303.99	305.07	304.1	304.69	303.85	305.16	303.32	305.13	304.04	305.53	304.26	304.72	304.46	304.55	304.41
313.32	313.44	313.18	313.2	314.57	312.87	312.74	313.24	312.46	312.81	313.22	312.53	313.41	312.04	312.53	312.26	312.94	313.05	313.3	312.71	313.78	312.05	312.78	312.51	312.53	311.97	311.84	313.46	312.76	313.35	314.44	311.65	312.43	311.76	312.4	311.85	313.45	311.91	312.87	313.37	313.34	313.08	312.51	312.8	312.03	313.25	312.78	312.53	312.4	312.92
305.43	305.18	305.39	304.6	304.93	304.27	304.04	304.84	305.59	304.51	305.45	304.94	305.13	305.39	304.9	304.65	304.85	305.35	305.37	304.8	305.58	305.26	304.61	304.39	305.37	305.45	305.03	304.51	304.7	304.78	304.53	305.11	305.03	304.91	305.4	304.69	303.91	304.79	304.2	305.46	304.66	305.35	305.47	305.02	305.53	305.36	304.85	306.33	303.68	305.38
307.07	303.92	305.5	305.5	305.91	305.42	306.21	304.71	305.86	304.46	304.92	305.01	305.49	305.58	307.2	304.81	305.48	305.2	305.21	303.85	305.99	305.01	305.05	305.16	305.18	305.63	306.28	305.51	304.46	305.1	305.45	305.1	305	306	305.43	305.53	304.98	304.94	305	305.73	305.21	304.84	304.28	305.73	304.37	305.39	306.28	306.89	304.73	306.39
316.34	317.28	316.89	316.69	318.16	317.11	317.87	316.51	316.21	317.33	316.5	317.15	317.11	316.61	318.12	317.34	316.59	317.91	316.84	317.09	316.56	317.13	317.04	317.31	317.06	317.03	316.11	316.9	315.68	316.87	317.16	316.82	318.6	319	316.7	317.48	317.32	316.78	316.74	316.81	316.4	317.83	318.63	317.92	317.21	317.99	317.99	317.24	318	318.91
310.87	310.26	310.88	311.26	311.58	309.88	311.6	310.99	310.8	310.71	311.09	310.01	310.96	311.31	310.95	310.73	311.53	310.35	311.43	311.07	310.95	310.05	311.53	310.7	310.53	311.01	310.23	310.28	310.02	310.41	311.48	311.09	310.44	311.13	311.14	311.43	310.34	311.23	309.79	311.22	311.25	308.78	309.62	309.8	311.09	310.72	310.8	310.76	311.05	310.56
299.43	301.44	299.4	300.61	299.98	300.89	299.53	299.83	299.77	298.32	300.04	299.96	299.89	300.32	299.85	300.19	300.12	300.87	300.33	300.39	299.52	300.07	300.63	300.02	301.78	298.95	301.19	299.72	300.22	301.14	300.94	299.63	300.27	300.11	299.78	298.7	300.07	300.3	299.52	299.43	300.45	300.75	299.82	299.3	300.16	300.28	301.05	298.45	301.06	299.49
305.79	305.6	305.69	305.74	305.18	306.33	305.31	305.67	305.83	305.25	304.93	304.5	305.16	305.39	304.4	306.65	305.22	305.94	305.1	305.2	305.67	306.88	304.84	305.28	305.34	305.22	306.17	304.88	305.63	305.66	304.68	305.13	304.8	304.93	303.85	305.63	305.2	305.42	305.31	306.66	303.99	305.84	304.6	305.16	306.9	305.97	305.49	305.15	304.54	305.65
303.45	301.57	302.88	302.88	301.57	301.55	302.64	302.54	302.52	301.96	303	302.54	303.07	300.68	301.84	301.99	302.48	302.81	302.33	301.88	304.34	302.26	302.3	302.7	302.84	302.89	302.88	303.57	301.33	302.33	303.01	302.52	302.33	302.18	301.33	303.31	302.86	302.83	302.32	301.62	303.9	301.79	301.42	301.32	301.8	302.67	302.18	302.23	301.2	303.08
312.7	313.33	313.13	313.3	313.39	313.24	312.23	314.89	312.95	312.82	311.93	313.11	313.28	312.33	312.88	312.57	313.07	312.56	313.59	313.94	313.29	311.97	312.68	313.51	312.81	312.95	312.1	314.35	312.82	313.68	312.01	312.47	312.68	314.09	312.13	313.13	314.46	312.96	312.01	313.22	313.58	313.21	312.38	313.3	313.29	313.41	312.97	312.3	312.49	312.33
306.77	305.42	305.49	305.46	305.73	305.22	304.5	306.01	305.07	305.03	305.65	304.02	305.23	305.35	305.96	305.32	306.03	305.45	305.64	305.51	305.2	305.54	304.74	305.35	305.56	305.81	305.27	306	305.09	304.9	305.09	305.5	304.37	306.03	304.98	305.3	304.45	306.29	305.58	304.08	304.75	305.93	304.39	305.21	305.5	304.94	305.04	304.91	304.85	305.83
317.69	316.91	317.68	318.08	318.28	317.62	318.22	318.31	316.47	316.92	316.42	316.8	317.12	316.76	318.41	317.25	316.86	318.32	316.59	317.82	318.16	317.56	317.77	317.19	317.21	318.35	317.78	316.91	316.91	316.52	317.24	316.99	317.01	317.02	318.21	317.44	317.26	317.86	317.07	317.84	316.42	316.84	317.26	317.17	316.6	316.09	317.13	317.06	317.47	317.56
302.49	304.81	304.44	304.23	303.55	305.06	305.68	305.06	304.16	302.81	304.46	303.85	303.48	305.34	305.39	305.06	304.65	302.78	304.91	305.38	304.65	303.39	304.26	304.1	303.87	305.71	303.85	304.18	304.12	304.48	303.33	304.34	304.2	304.99	304.99	303.73	305.29	304.29	303.88	304.21	304.5	304.63	303.64	303.53	305.29	304.42	304.07	303.83	304.46	304.25
303.55	302.83	304.72	302.62	304.24	303.19	302.8	303.26	303.36	304.68	302.63	303.33	303.72	303.23	303.7	304.58	304.78	303.18	304.16	302.94	303.22	302.6	304.19	304.6	303.93	303.31	302.08	303.48	302.94	304.15	304.39	304.08	303.74	303.82	304.2	302.21	302.92	303.96	303.62	302.41	302.58	303.22	302.9	304.86	304.25	302.42	304.47	302.39	302.86	302.74
310.37	311.25	312.22	310.9	310.27	310.8	312.31	311	310.56	311.72	310.9	310.53	310.69	309.91	311.05	311.11	311.41	309.82	310.26	311.15	310.09	312.47	310.24	311.62	309.94	311.1	311.21	311.02	311.6	311.71	310.5	309.97	311.7	310.38	311.21	310.55	310.86	311.19	309.7	310.74	311.21	311.99	309.86	310.94	310.51	311.1	310.64	310.85	310.47	311.8
318.74	317.62	317.76	317.59	317.78	317.81	318.47	318.78	319.17	318.92	318.01	318.68	317.9	318.82	317.78	318.79	318.01	317.68	315.98	317.56	319.13	319.03	318.6	318.03	318.09	319.46	317.41	316.84	318.29	318.74	318.08	318.42	316.86	318.72	318.33	319.38	317.5	317.64	318.83	319.15	318.48	318.37	318.14	317.69	318.35	317.8	318.54	318.09	319.07	318.97
312.38	310.8	312.06	312.17	311.68	311.55	312.36	312.54	312.67	311.52	311.63	311.13	312.03	312.5	311.63	311.6	311.17	312.53	313	313.04	311.74	311.52	311.46	312.12	311.83	312.62	311.68	312.3	313	311.74	311.65	311.88	311.98	312.69	311.82	312.12	311.75	312.35	312.18	310.67	311.36	311.51	311.98	311.22	311.48	313.46	313.64	312.38	313.55	313.81
325.62	324.72	325.29	325.31	326	325.14	325.84	326.37	325.89	326.06	325.47	324.96	325.57	325.71	325.26	325.59	325.18	325.38	324.88	325.65	325.11	325.96	323.72	328	325.09	325.18	324.44	325.57	325.36	324.78	326.12	326.27	324.96	325.24	325.36	325.27	325.57	324.01	326.04	326.68	325.66	325.67	324.81	325.22	324.74	326.17	325.37	325.54	325.29	324.79
304.33	303.11	303.4	303.84	303.67	302.8	303.94	304.79	301.64	302.75	303.38	304.41	303.71	304.28	303.04	303.72	302.65	302.79	302.65	302.15	304.47	303.82	303.44	302.69	303.16	303.53	303.1	303.69	303.54	302.81	303.96	302.88	302.84	303.35	302.4	302.44	302.87	303.13	303.75	302.4	303.67	303.12	302.74	302.88	303.99	302.98	302.57	303.88	303.38	303.63
315.02	314.34	314.9	315.85	316.01	314.64	315	315.07	314.48	313.91	314.17	315.37	315.59	315.79	314.48	315.34	315.51	316.33	313.52	315.11	316.6	315.44	315.29	315.3	315.03	315.85	316.12	315.3	314.98	315.14	313.72	315.19	313.94	315.27	315.86	314.03	315.02	314.12	314.31	315.4	314.32	316.38	315.61	315.12	314.12	315.07	315	315.61	314.48	315.68
306.27	307.87	308.46	306.83	307.26	307.11	307.08	306.65	308.27	308.51	306.74	307.38	306.95	307.05	307.4	306.76	306.54	307.33	306.79	308.15	307.49	307.64	307.15	306.73	306.55	306.66	306.95	307.29	306.65	308.66	308.67	307.44	306.71	307.38	305.68	306.62	308.73	306.97	308.2	307.54	307.16	308.43	307.69	308.49	305.95	306.8	307.63	306.65	306.26	306.62
304.75	303.17	303.22	303.68	304.18	304.28	302.96	302.42	304.49	302.86	302.37	303.75	302.98	303.45	303.91	304.7	303.64	304.31	302.55	303.68	304.51	302.42	304.65	304.22	302.74	302.35	304.16	303.86	302.88	303.39	303.65	302.28	304.75	303.67	304.52	303.63	303.6	304.66	304.63	303.64	304.61	302.74	302.04	303.46	304.26	302.93	303.73	304.35	303.25	304.69
293.41	295.34	293.87	293.96	293.08	294.32	293.91	294.09	294.35	293.42	294.14	295.01	294.03	295.74	294.86	294.37	295.03	294.25	293.78	294.01	293.11	294.67	294.01	293.82	294.87	294.6	293.49	294.7	294.83	293.63	293.57	293.6	293.37	294.21	293.93	293.91	293.86	294.61	293.98	293.41	294.22	294.42	295.41	293.84	292.75	293.08	292.47	293.45	293.77	294.72
315.25	315.32	316.32	314.72	317.04	314.1	315.53	313.92	314.56	315.64	314.88	315.74	314.96	314.41	314.36	314.72	314.48	314.27	315.78	313.5	314.69	314.36	315.82	315.3	316.23	314.94	315.24	314.08	315.51	315.66	314.58	315.97	313.28	315.64	315.53	314.44	315.43	314.89	314.12	316.31	314.86	314.41	315.93	314.68	313.8	314.9	314.73	314.76	313.63	315.59
319.04	318.9	318.27	317.94	318.12	318.97	319.18	317.37	318.22	318.78	320.37	319.22	318.38	318.55	318.2	317.78	318.13	317.44	318.1	317.97	318.98	318.15	318.25	318.69	318.58	318.8	318.09	319.53	317.39	318.08	319.39	319.01	318.42	319.07	319.82	319.58	317.82	319.6	317.84	317.56	317.96	319.38	317.92	318.76	318.16	318.94	318.97	318.18	318.44	318.87
313.34	314.77	312.75	313.68	312.85	313.37	313.99	313.53	313.46	312.17	314.09	313.23	313.66	312.56	313.7	313.2	312.77	312.83	313.49	313.43	313.5	313.29	313.55	313.22	312.53	312.76	312.99	312.48	313.29	311.55	312.55	313.92	311.62	312.23	314.59	313.11	314.12	312.75	314.37	313.49	313.54	313.5	312.6	312.64	312.07	313.16	313.14	312.53	311.38	312.9
305.07	306.23	306.34	305.42	306.27	304.21	304.29	305.72	306.82	306.61	304.41	305.06	305.93	304.57	306.58	305.14	305.48	305.42	306.33	306.03	303.41	304.64	305.25	305.08	306.4	305.76	306.51	305.62	304.48	305.22	304.24	306.13	305.19	305.03	307.6	304.97	305.03	306.26	306.53	305.08	305.35	304.51	304.3	305.38	306.19	305.42	305.9	305.2	304.66	304.28
313.07	313.38	313.59	313.24	312.89	312.29	312.75	312.97	313.28	313.04	312.12	312.92	312.2	314.23	312.92	313.62	313.72	312.91	313.57	312.48	314.01	312.55	313.04	313.14	311.59	312.49	313.39	312.83	313.35	313.29	311.8	312.96	313.44	314.01	313.03	312.6	312.61	314.79	313.33	312.42	312.45	313.32	313.2	313.17	313.22	313.7	313.87	313.13	312.77	313.31
306.24	305.49	305.19	305.72	305.04	305.45	305.07	304.08	305.32	304.62	305.89	306.42	306.37	306.91	305.17	306.02	305.38	305.89	305.43	305.39	306.78	305.29	306.3	304.15	305.85	307.33	305.22	304.22	305.54	304.91	306.33	304.98	303.95	305.65	306.55	305.65	305.8	305.39	305.33	305.78	305.11	304.55	305.33	305.5	305.77	306.11	304.58	305.93	304.92	305.21
303.55	303.23	301.92	300.9	302.47	303.05	301.68	302.22	302.76	305.01	302.86	303.2	302.18	300.97	303.08	302.51	301.93	301.52	302.19	302.51	301.24	301.29	301.97	301.74	301.77	301.98	302.57	301.15	302.73	303.03	303.08	302	302.19	302.48	302.73	302.41	301.79	302.81	301.71	302.21	302.15	302.97	301.76	303.66	302.21	303.04	302.04	302.27	302.13	303.33
294.64	294.56	294.25	295.76	293.65	295.12	295.73	295.51	295.83	295.26	294.88	295.18	295.33	295.1	295.13	295.63	295.47	294.89	294.44	294.43	295.33	294.64	294.52	294.78	295.08	294.31	294.12	295.83	295.35	295.94	295.32	294.5	296.32	295.8	296.37	294.54	294.34	294.84	294.57	296.97	295.82	294.31	295.52	295.47	294.97	295.63	295.22	295.7	294.84	295.1
319.14	318.49	318.49	318.52	317.91	318.67	318.67	319.27	317.44	318.1	318.13	318.92	317.8	318.85	318.25	318.52	318.62	318.32	319.53	317.05	318.56	318.67	317.91	319.08	318.12	318.63	318.26	318.15	319.09	318.01	317.87	318.97	318.19	319.23	318.82	318.13	318.89	318.15	317.88	319.13	317.61	319.03	320.03	318.8	317.82	319.27	317.47	317.58	317.02	317.47
314.2	311.97	312.47	313.37	312.45	313.49	312.44	312.77	312.99	314.38	312.25	314	312.36	312.85	312.51	313.14	312.11	313.35	312.9	311.32	313.3	314.87	313.18	311.96	313.21	312.38	313.27	313.17	313.74	312.39	313.57	313.77	313.31	312.14	313.16	313.53	312.95	311.88	312.8	312.05	313.9	313.74	312.6	312.97	313.39	312.36	313.12	312.53	313.3	312.14
315.4	314.69	314.82	314.85	314.38	314.66	314.45	314.15	315.32	314.75	315.21	314.02	314.54	315.86	314.04	315.17	314.86	315.05	314.12	314.55	314.14	315.29	314.15	314.13	314.89	316.08	314.65	314.15	314.37	315.11	316.49	314.8	315.14	314.18	314.19	315.08	313.87	315.2	314.61	315	315.36	313.79	315.39	315.52	314.41	315.7	314.05	313.63	313.48	314.03
295.75	293.4	294.21	293.67	293.29	294.1	293.22	292.41	293.68	293.63	294.34	292.94	293.09	295.28	293.87	294.21	293.85	292.99	293.96	294.46	294.55	293.76	295.24	293.95	293.64	294.52	293.62	294.44	293.23	294.03	294.79	294.46	294.08	293.8	294.12	293.99	294.07	293.9	293.73	293.49	293.62	293.07	293.92	294.23	294.27	294.92	293.58	294.27	294.25	293.93
294.82	295.02	295.07	294.33	295.36	295.09	295.26	295.28	294.3	295.65	294.93	295.13	295.29	294.32	294.66	294.97	293.71	295.23	295.67	295.01	294.03	294.02	295.37	294.33	294.26	294.15	295.97	293.96	295.21	295.09	294.75	295.11	294.75	294.8	295.78	294.03	295.2	295.16	295.52	295.24	295.06	295.73	294.38	294.62	295.05	295.75	294.7	295.29	295.65	295.58
299.72	302.24	301.35	300.02	301.55	301.16	301.5	302.13	300.61	301.22	300.19	300.78	300.64	300.31	300.94	300.64	301.83	301.21	301.44	300.96	301.35	301.05	301.4	300.64	301.93	301.75	301.14	300.98	301.81	301.88	301.11	300.59	301.1	301.98	301.93	302.51	300.99	301.28	301.67	301.14	300.57	301.02	299.56	298.92	300.76	301.51	301.01	300.41	299.9	300.16
327.45	328.56	326.86	327.63	326.95	326.39	327.96	328.66	326.54	326.52	327.35	327.85	326.56	327.41	326.38	327.95	326.69	327.22	327.75	326.68	327.37	327.67	326.88	327.54	326.68	327.32	327.62	327.84	326.66	327.2	326.3	327.42	327.67	326.96	326.75	327.53	327.43	327.97	326.31	326.53	325.99	326.98	326.87	325.89	328.28	327.41	327.24	327.96	327.6	326.37
303.78	304.47	304.72	304.22	304.42	304.41	304.73	304.6	305.17	304.98	303.79	305.43	304.68	305.27	303.58	303.87	304.21	305.21	304.41	305.17	304.26	304.54	303.07	303.97	304.86	304.33	303.68	305.42	303.2	304.42	305.22	304.8	304.82	304.74	303.7	305.05	304.57	305.35	305.62	304.29	304.45	304.91	303.83	305.5	305.36	303.81	304.84	304.32	304.17	305.47
326.67	327.51	326.18	327.44	327.05	326.7	327	325.77	327.08	326.92	326.26	326.31	326.1	327.33	325.82	328.79	326.21	326.53	327.57	326.09	326.28	326.27	326.48	326.82	327.71	327.58	326.81	328.04	327.42	326.63	326.77	327.87	327.19	326.91	326.19	327.3	328	328.03	327.21	327.14	326.29	327.7	327.3	326.41	326.81	327.33	327.53	327.44	327.26	327.48
319.79	317.5	318.24	318.81	318.81	316.58	318.12	319.16	317.99	317.69	317.47	318.35	318.46	318.31	317.62	317.97	318.46	316.98	318.58	317.96	318.32	316.81	318.69	317.68	318.48	317.7	317.66	318.33	318.12	318.57	317.02	318.75	318.01	318.23	317.7	316.94	317.59	318.6	318.83	318.13	318.21	317.89	318.31	318.08	318.68	318.1	317.73	318.4	317.73	317.43
301	300.05	301.45	301.82	301.35	300.67	300.01	301.45	300.96	300.72	301.68	300.74	299.96	301.86	300.39	300.29	300.89	300.42	300.09	300.92	301.1	301.86	300.87	301.29	300.43	302.08	300.67	300.23	301.97	301.59	301.03	300.84	301.08	301.97	301.58	301.49	301.38	300.65	301.91	301.28	301.44	300.94	301.84	301.14	301.16	300.54	299.67	300.89	301.7	301.13
308.71	310.5	309.33	308.49	308.78	309.32	309.22	309.75	311.4	310.18	309.93	309.87	309.63	309.07	310.37	310.12	310.62	308.22	310.56	310.04	310.35	309.37	310.62	309.8	309.46	309.82	310.89	309.06	309.86	310.02	309.54	310.43	310	309.15	310.34	308.63	309.21	309.49	309.04	309	310.16	309.5	308.98	309	309.39	310.31	308.5	309.98	310.28	310.68
326.58	326.95	327.84	327.5	326.46	327.4	326.67	326.81	327.88	326.23	328.37	327.78	326.07	327.18	326.87	326.04	325.83	326.75	327.24	326.37	327.43	328.24	326.48	326.55	327.32	326.44	327.3	326.93	326.8	327.87	326.19	326.43	326.54	328.26	327.68	326	326.77	328.06	326.61	326.87	326.78	327.93	326.73	326.98	326.96	328.38	327.06	327.07	326.66	327.41
317.06	318.43	318.3	318.56	317.98	317.84	318	316.21	317.49	317.33	317.94	317.36	317.61	316.93	317.51	316.34	316.86	316.55	318.15	316.76	316.9	317.66	315.92	317.54	316.14	318.22	318.56	317.12	317.04	318.38	316.55	315.89	317.6	316.32	317.51	316.72	317.8	316.73	316.46	317.35	317.39	317.46	317.67	317.18	317.15	317.75	316.79	317.12	317.73	317.94
306.37	306.99	306.37	306.66	306.08	306.15	305.71	306.59	305.97	306.2	305.96	306.56	306.85	306.89	306.97	307.33	306.54	306.68	308.08	306.13	306.52	306.36	306.71	307.32	307.21	306.66	306.76	307.24	307.63	305.9	306.35	305.47	305.42	306.32	307	306.26	306.86	307.15	307.4	306.58	306.71	306.8	306.6	306.4	306.55	307.4	306.59	306.92	307.12	308.61
304.78	306.39	305.08	304.99	305.42	305.47	304.68	303.69	305.43	304.68	306.61	306.21	305.13	304.14	305.24	305.27	305.37	305.69	304.5	304.72	306.39	306.15	306.31	304.82	304.45	304.64	303.94	306.32	304.9	304.64	305.99	305.06	305.22	305.01	305.31	304.95	305.71	304.47	305.18	305.72	305.5	305.91	305.64	305.86	306.69	304.81	305.6	304.86	304.42	304.66
303.04	303.57	303.26	302.44	304.35	300.96	302.8	302.92	303.99	302.91	303.12	303.47	303.53	303.93	302.58	302.65	302.28	303.43	302.5	302.12	303.28	302.53	304.47	303.57	303.45	302.32	302.28	301.9	302.94	303.32	302.7	301.77	303.43	302.93	303.41	302.21	303.22	302.95	301.9	303.09	302.64	302.27	301.37	302.67	303.98	302.25	301.98	303.1	303.93	303.16
306.68	306.79	306.41	306.88	309.02	307.89	307.15	308.46	307.8	307.34	306.61	308.67	306.53	307.46	307.57	307.66	306.8	307.07	306.98	307.69	307.54	307.39	307.76	306.9	307	309.22	306.55	306.67	306.55	305.94	307.63	307.06	306.93	308.05	306.77	306.78	308.31	307.42	306.24	306.69	307.97	306.96	307.39	307.37	306.57	306.62	307.26	307.35	307.45	307.37
318.47	317.98	318.34	319.06	318.47	317.67	318.62	317.49	317.84	317.75	318.65	318.06	318.03	318.62	319.46	318.52	320.11	319.76	316.07	319.14	318.65	318.93	318.43	318.24	317.59	318.2	318.77	318.83	318.8	317.47	319.15	319.21	317.09	317.94	319.81	318.36	317.44	318.76	319.41	318.49	318.24	318.67	318.83	318.67	319.58	318.26	318.35	319.26	319.95	318.36
313.32	312.67	313.02	313.05	313.65	313.06	313.66	311.85	313.76	312.9	314.36	312.68	312.83	311.77	312.95	312.18	312.87	313.94	312.7	312.53	312.53	313.51	312.91	311.23	312.91	313.09	313.36	313.29	313.1	312.39	313.32	313.23	313.39	313.59	312.88	313.04	312.86	312.56	312.28	311.68	312.39	312.32	311.97	311.97	313.09	313.1	312.95	312.99	313.71	312.27
294.84	293.09	293.97	293.78	294.09	293.01	294.87	292.23	294.39	294.55	294.61	293.89	293.82	293.71	292.86	293.7	293.48	293.49	294.02	294.82	293.18	293.17	294.24	293.94	293.75	294.37	293.23	295.07	294.05	293.93	296.43	294.25	293.42	293.18	294.28	294.87	294.11	293.66	292.71	294.97	294.06	292.94	295.19	295.26	293.84	294.26	294.65	292.99	293.1	294.01
315.72	316.27	316.01	315.38	315.77	316.71	316.42	315.93	315.64	316.56	316.1	317.99	315.94	316.99	315.74	315.5	316.05	316.27	315.36	315.46	316.6	316.11	317.19	315.62	316.57	314.54	316.84	315.63	315.27	314.55	316.19	316.7	315.98	316.32	315.12	314.97	315.79	315.22	314.41	316.75	315.41	315.47	315.69	316.53	316	316.2	315.97	316.33	316.05	316.2
316.16	316.14	315.5	315.2	315.07	316.58	316.09	314.68	316.13	316.53	315.93	316.75	315.9	315.71	316.33	315.26	315.94	316.49	316.97	316.92	315.89	314.44	316.23	316.25	314.67	316.74	316.21	316.92	316.87	316.71	314.81	315.34	315.67	315.7	316.14	316.53	317.76	316.29	316.15	316.2	315.34	315.51	315.77	315.01	315.53	315.8	316	314.96	314.32	315.34
304.18	303.86	303.13	303.66	303.64	303.47	303.83	304.44	303.82	304.05	304.16	304	304.6	304.58	302.58	303.9	303.48	303.18	303.96	304.53	304.16	303.27	303.79	302.65	304.26	303.04	304.13	303.55	303.27	302.78	303.91	303.15	303.55	303.93	303.41	303.25	303.35	303.82	304.63	303.26	304.12	304.13	303.92	303.37	304.26	303.33	304.26	303.03	303.92	303.12
295.98	295.66	294.56	294.35	295.45	294.83	295.27	296.35	295.81	294.26	294.65	294.31	295.16	295.25	294.37	295.95	295.16	295.22	294.91	294.53	294.96	295.41	295.38	294.92	296.9	295.05	296.77	295.09	295.65	294.45	295.71	296.21	295.98	295.09	295.45	295.18	295.29	294.32	294.41	295	295.18	294.04	295.26	295.04	295.37	295.45	294.03	294.39	295.54	295.79
302.9	302.3	302.85	302.19	303.05	301.92	303.3	303.85	301.41	301.97	303.02	301.65	302.16	300.51	301.51	302.26	302.86	303.82	301.52	303.24	302.03	302.85	303.93	303	302.05	302.89	302.82	302.73	302.47	302.75	303.56	303.31	302.15	302.59	302.17	303.54	303.02	302.59	302.44	303.08	303.64	303.04	303.16	302.08	301.89	302.99	303.51	302.51	301.06	302.62
301.59	300.6	301.43	301.92	301.58	300.91	301.67	300.41	301.45	300.83	301.36	300.39	301.27	301.56	301.23	300.12	301	301.29	300.9	301.76	299.93	301.75	300.58	299.58	300.83	301.19	301.32	301.36	300.78	301.47	301.24	301.27	300.43	300.28	302.52	301.45	300.31	300.4	302.34	300.73	300.43	301.08	301.43	300.81	300.89	300.6	301.99	301.15	299.59	301.26
305.04	305.17	304.81	305.62	304.48	305.57	306.19	307.15	304.98	305.43	305.04	304.64	305.06	306.01	305.56	305.1	306.09	305.62	305.64	305.97	305.67	304.78	305.39	303.89	305.15	305.73	305.2	305.95	305.61	304.82	305.53	304.97	304.72	304.91	306.3	305.66	306.04	304.95	305.78	305.52	305.12	304.1	306.78	304.42	305.75	305.65	306.19	305.47	305.54	306.55
303.86	302.79	304.9	302.09	303.96	304.2	301.86	302.77	303.36	303.31	304.93	302.89	302.32	304.32	303.37	302.85	303.74	303.8	303.08	303.92	302.72	303.69	302.57	303.75	304.2	303.01	303.81	303.29	303.02	304.16	302.79	302.94	303.63	303.76	302.17	303.08	304.28	304	303.79	302.64	303.06	302.86	303.55	304.15	302.35	301.86	303	302.73	303.96	302.79
302.67	302.66	302.52	300.49	302.23	302.87	302.82	302.21	302.26	302.85	301.53	301.44	303.39	302.83	303.16	302.5	301.95	302.25	301.34	302.5	302.01	302.07	300.93	301.39	302.28	303.71	302.34	302.95	301.55	302.11	301.69	302.1	302.02	302.6	303.93	303.36	303.26	302.98	302.23	302.75	301.82	302.01	301.67	300.69	300.77	302.79	302.63	301.96	302.28	302.23
318.8	318.86	320.21	320.09	319.52	319.13	319.93	318.91	320.65	320.09	319.46	319.13	319.23	320.02	319.66	319.31	319.78	318.67	318.73	319.73	318.93	318.19	319.04	319.09	319.01	318.61	319.32	318.5	319.74	319.47	319.35	318.58	319.6	320.23	318.61	318.86	319.81	319.31	319.16	319.45	318.98	319.08	320.5	318.53	320.15	319.01	319.53	319.01	319.18	318.15
311.76	312.48	312.89	312.82	312.92	312.9	313.96	313.17	312.75	312.71	313.52	312.65	313.47	312.34	312.06	312.61	311.85	313.2	312.53	312.16	313.6	313.41	313.32	314.44	312.98	314.13	313.26	313.18	313.16	312.68	313.11	313.64	313.67	313.13	315.12	312.28	313.46	312.08	312.79	314.95	313.2	313.66	312.79	313.71	313.97	312.47	312.2	313.76	312.92	312.04
310.71	310.31	309.91	310.87	312.77	311.83	310.58	311.11	310.26	309.84	311.13	311.3	311.09	309.69	311.71	311.84	310.49	310.88	311.84	309.71	310.82	310	310.89	311.21	311.6	310.94	310.98	311.84	311.79	311.84	310.37	311.52	310.32	311.53	311.83	311.12	310.07	310.84	310.92	311.17	310.55	311.16	310.93	310.68	310.21	311.28	311.7	312.22	310.48	309.9
304.3	304.47	303.74	304.56	305.01	303.41	303.38	304.92	304.85	305.3	305.16	304.41	303.66	305.41	305.05	305.36	304.83	304.7	304.82	304.61	304.4	305.33	306.61	303.72	305.3	304.06	304.69	304.76	305.47	304.08	305.24	304.8	303.9	305.02	305.7	305.3	305.34	303.99	304.74	304.67	304.47	304.89	303.76	304.78	304.46	303.13	305.05	303.64	304.82	304.11
306.63	305.38	306.31	306.62	305.88	305.18	305.18	304.74	304.97	304.93	306.11	305.8	304.46	305.52	305.49	305.59	305.15	304.81	305.88	305.7	305.5	305.17	304.99	306.16	304.78	304.43	305.61	305.54	305.03	306.24	306.32	305.47	306.09	305.47	305.35	305.7	306.61	303.77	305.68	305.77	305.87	304.89	305.73	306.86	305.7	306.42	305.54	305.53	305.98	305.7
303.65	303.11	303.13	302.76	304.01	302.99	303.31	303.84	303.35	303.07	303.46	302.76	303.52	303.8	304.33	302.47	302.92	304.42	302.97	304.22	303.19	301.49	304.87	303.5	305.32	303.66	303.53	303.11	304.08	303.14	303.11	303.85	303.84	302.96	302.89	302.83	302.86	302.85	303.86	303.89	302.72	302.45	303.35	304.09	302.53	302.19	303.84	304.22	305.31	303.66
328.04	327.28	326.8	327.95	327.6	327.77	328.44	327.37	328.59	326.74	329.13	327.99	328.24	327.52	328.2	327.15	326.61	327.75	327.78	327.73	328.06	327.47	327.52	328.37	328.31	327.05	327.52	328.14	327.87	327.49	327.15	327.24	326.93	327.03	329.04	328.12	328.07	328.79	328.54	327.65	328.34	327.38	328.51	326.74	327.75	327.36	327.67	327.73	328.69	327.31
313.65	314.14	313.54	313.01	314.1	313.46	313.47	313.44	313.84	313.15	312.38	312.55	313.82	313.98	313.49	313.21	312.08	312.4	312.05	313.56	313.55	313.12	313.49	313.68	313.35	314.71	313.32	313.06	313.14	313.8	313.24	312.54	314.34	312.65	313.19	313.16	313.53	313.21	313.79	313.3	313.48	313.2	313.17	313.26	312.82	313.33	312.82	312.71	313.41	313.89
302.67	304.2	303.63	302.43	303.46	303.86	303.56	302.15	304.61	302.69	303.06	303.27	303.36	304.29	303.09	303.23	304.03	304.64	303.27	303.53	303.4	301.76	303.23	303.35	301.89	303.57	303.85	303.76	303.02	303.33	303.12	304.39	304.41	304.54	302.72	303.33	303.03	303.37	303.02	303.12	304.3	303.82	302.82	303.54	301.71	303.68	303.11	303.48	304.98	304.29
310.59	310.26	309.75	311.29	308.91	309.26	311.52	310.44	310.73	311.5	312.27	311.97	308.94	309.4	312.04	310.11	310.71	311.16	310.53	310.87	311.38	310.78	310.96	311.03	310.42	311.62	311.73	309.93	311.32	312.04	310.94	310.92	310.35	311.68	311.15	310.45	311.49	311.99	309.1	309.91	310.34	311.51	310.95	310.74	310.6	310.37	310.16	311.73	311.36	310.73
327.19	326.45	326.61	326.74	326.63	326.26	328.13	325.39	327.18	326.74	326.67	327.74	326.81	326.84	326.67	328.03	326.23	326.65	327.04	326.35	326.62	327.42	327.11	327.45	326.13	326.56	326.07	327.94	328.73	326.61	325.24	327.39	328.49	326.01	327.47	326.57	327.64	327.35	326.28	326.91	326.2	325.84	327.21	326.59	326.7	327.84	326.67	326.47	327.57	325.97
318.66	318.87	317.19	317.07	318.07	317.75	317.84	318.36	318.09	318.26	318.68	317.84	317.25	318.21	319.54	317.86	318.65	318.8	318.01	318.79	318.06	319.1	317.86	317.58	317.76	317.19	319.06	319.12	317.22	317.91	317.26	320.17	317.71	318.38	316.84	317.5	316.78	319.29	318.41	317.16	318.96	318.04	317.23	319.08	317.83	318.18	318.13	317.84	318.37	317.82
302.62	303	303.62	301.85	302.97	302.24	302.64	302.24	302.87	302.23	303.67	301.64	303.05	303.15	303.53	304.23	302.43	303.92	302.44	302.24	303.14	303.88	302.68	301.34	304.01	302.38	302.2	303.23	303.58	303.09	302.55	303.04	302.73	303.21	301.97	301.88	302.97	302.98	302.22	302.1	302.68	302.92	303.32	303.4	303.37	302.71	302.92	302.64	302.35	303.23
294.39	294.47	293.03	294.24	293.26	294.85	294.86	294.9	295.31	294.33	294.99	294.69	294.64	295.39	293.57	292.81	293.1	294.92	294.21	294.68	293.96	293.7	293.23	294.49	292.83	294.96	293.67	294.7	294.29	293.87	295.96	293.1	295.09	293.37	292.62	294.4	295.06	293.99	294.64	293.56	293.58	294.5	294.57	293.56	293.36	294.44	295.41	295.22	292.14	293.15
309.72	311.52	311.03	311.72	310.45	310.42	310.47	309.97	310.13	312.06	310.59	310.89	311.01	311.5	309.71	310.86	309.73	312.51	310.61	311.18	310.56	310.98	310.64	310.48	310.47	309.6	310.84	312.1	310.32	311.25	310.74	310.79	311.59	310.36	310.45	311.55	309.46	310.38	310.52	311.4	311.27	310.97	311.94	311.3	311.81	311.73	310.46	311.28	311.2	312.05
314.63	316.48	316.61	315.79	315.29	315.4	315.3	316.83	315.87	315.44	314.98	315.86	315.07	316.12	316.21	315.54	316.32	315.5	315.86	315.27	316.38	315.19	315.45	315.57	316.08	315.88	315.91	315.73	315.9	315.11	315.39	316.12	316.06	315.39	316.22	314.55	315.21	315.8	315.54	315.96	316.82	315.8	315.65	315.1	316.22	316.3	317.07	315.43	315.55	315.71
307.17	306.86	306.18	305.54	304.51	306.06	306.4	307.11	305.89	306.31	306.08	305.88	306.55	306.5	305.88	305.37	307.63	306.01	304.94	305.49	305.48	306.2	306.31	306.64	306.22	306.31	307.14	306.67	306.97	305.15	306.76	305.97	305.33	306.73	306.08	305.38	305.25	304.52	305.4	307.06	305.66	306.98	306.76	306.63	305.57	306.69	307.57	306.19	306.14	305.16
309.19	309.2	310.06	309.38	310.08	308.64	310.23	309.4	310.33	310.15	310.12	310.09	310.74	310.27	309.82	309.46	310.5	311.7	310.75	310.06	309.31	310.62	310.08	309.58	308.66	309.68	308.78	309.25	308.49	310.39	309.8	310.19	308.51	309.25	309.52	310.12	308.24	310.35	310.44	309.09	309.67	309.83	309.64	310.03	310.31	309.73	308.57	310.38	309.91	308.96
296.09	294.19	294.17	294.52	294.64	295.05	294.7	294.98	294.17	294.54	294.47	294.27	295.34	294.78	293.6	294.82	295.08	295.26	294.99	294.79	295.21	294.85	295.78	295.39	296.16	295.92	294.62	295.64	295.52	295.06	295.67	294.26	294.88	295.09	294.52	295.22	295.69	295.24	296.04	293.57	294.15	294.88	295.75	296.03	294.91	294.14	294.8	294.11	295.33	295.35
303.84	304.09	303.16	304.97	304.18	303.56	303.84	303.88	303.28	302.26	302.62	303.43	302.32	304.13	302.21	303.02	302.6	301.61	303.69	303.54	303.54	304.34	304.39	304.96	304.01	302.07	303.18	303.18	302.86	303.48	303.46	302.97	303.19	302.43	302.39	302.73	302.8	303.44	303.39	303.21	303.77	303.65	302.9	302.39	304.34	303.39	303.9	304.55	303.46	303.33
304.55	304.74	304.37	304.86	304.03	305.06	305.02	303.78	304.81	304.52	303.6	304.14	303.97	305.52	304.18	305.3	305.14	303.78	304.81	302.66	303.8	304.39	303.36	305.51	303.99	304.66	304.83	304.55	305.14	303.76	304.49	304.09	303.76	303.99	304.62	304.12	303.59	304.52	303.36	304.51	305.11	304.2	304.03	303.19	303.99	303.36	304.88	304.32	304.83	305.24
300.23	300.35	301.03	299	299.78	300.25	300.23	300.52	299.96	300.75	299.45	301.44	299.88	299.65	300.25	300.83	300.89	301.39	299.75	301.89	300.32	299.57	300.47	300.62	298.86	300.21	300.35	298.88	301.25	299.68	300.46	300.32	300.61	300.79	300.09	300.47	300.44	299.48	299.71	300.28	299.71	300.23	300.27	300.66	299.68	300.09	300.03	301.1	299.13	299.99
318.29	318.94	318.6	317.56	318.24	318.21	318.67	318.1	317.8	317.97	318.17	318.12	317.79	318.32	318.83	318.01	316.81	318.65	318.37	316.99	318.33	317.4	319.66	318.42	317.42	317.8	317.95	318.29	317.62	317.34	317.59	317.24	317.28	317.51	317.58	316.47	318.33	318.38	316.87	318.79	319.1	317.89	318.27	318.29	318.51	318.37	317.27	318.59	317.17	319.38
316.72	315.83	318.38	317.95	317.1	317.82	316.39	318.36	319.14	317.42	316.68	317.59	318.38	317.04	318.62	317.63	317.07	316.58	317.38	317.28	317.89	316.98	318.28	316.29	315.9	317.28	317.2	317.61	316.77	316.75	317.5	316.6	315.96	317.5	317.58	317.4	317.33	316.93	317.54	318.29	316.25	317.03	316.8	317.25	316.98	316.01	316.99	316.85	318.72	315.87
305.65	305.29	304.94	306.22	305.03	304.33	305.35	305.57	305.29	305.42	306.22	305.02	304.98	305.67	304.8	306.93	304.81	304.53	305.08	306.84	304.58	305.5	305.86	304.94	306.25	305.5	304.92	306.02	304.89	305.29	305.54	304.32	305.88	304.14	305.66	306.21	306.38	305.56	306.04	306.66	304.9	305.35	306.23	305.52	303.77	306.71	305.77	304.87	305.54	306.61
302.35	302.04	303.08	301.3	302.24	303.91	302.47	300.71	301.94	302.41	303.26	303.17	301.93	301.66	302.3	302.61	302.48	301.24	302.47	303.79	302.67	302.15	302.62	301.53	302.39	301.54	302.16	301.88	302.6	303.48	303.22	302.09	303.29	301.1	302.14	301.58	302.15	302.33	302.9	301.08	302.44	302.17	303.27	302.04	300.8	302.12	301.97	303.61	302.85	302.27
314.72	314.47	313.67	315.48	313.12	313.94	313.09	313.92	314.08	314.64	314.17	314.09	314.25	314.86	313.3	312.68	314.58	314.38	313.41	313.67	314.51	313.82	314.12	314.09	313.93	313.46	312.76	314.7	313.5	313.01	314.11	313.52	315.75	314.13	313.6	313.24	312.88	314.75	311.96	314.39	314.93	314.4	314.26	312.04	313.87	313.39	315.4	314.11	312.63	314.09
313.95	314.88	314.19	314.37	316.21	314.57	314.87	316.13	315.08	314.52	315.41	314.48	314.31	316.81	315.12	315.51	315.49	314.96	314.53	315.66	313.95	315.57	313.39	315.35	314.83	315.07	315.11	314.91	315.14	314.87	314.62	312.57	314.29	315.11	314.33	315.93	314.57	315.02	314.49	315.35	314.89	315.15	314.58	314.94	316.16	314.2	315.92	315.41	314.85	314.19
305.25	305.9	303.78	305.93	304.29	305.56	304.8	305.51	304.92	305.92	304.55	306.77	304.44	306.31	305.25	306.75	305.24	304.91	306.29	305.11	304.94	305.05	303.91	306.92	305.74	304.9	304.69	304.56	306.89	306.49	305.77	306.26	304.6	304.81	304.86	304.96	305.22	305.14	305.48	304.53	306.03	305.32	305.68	306.6	306.49	304.92	305.27	304.11	306.02	305.33
313	312.39	311.94	313.38	312.96	312.66	313.78	313.34	311.93	313.08	312.73	313.64	312.64	313.25	313.17	313.56	314.15	313.05	311.99	312.11	312.61	314.28	313.97	314.56	314.41	311.75	313.29	312.28	312.59	312.39	312.39	312.28	312.54	313.57	313.2	312.84	312.37	314.44	314.16	313.5	312.5	314.09	313.7	313.32	313.29	312.78	312.65	313.63	312.86	313.95
310.79	312	311.83	311.6	311.05	311.63	311.39	311.66	311.11	310.8	312	310.97	311.11	312.11	311.62	311.6	311.25	312.01	312.56	311.51	312.53	311.78	310.66	310.94	311.56	312.51	311.6	312.07	310.71	311.94	312.03	311.99	311.57	310.76	311.6	311.59	310.15	311.22	309.66	311.93	311.55	310.96	311.92	311.32	310.53	311.8	310.66	311.67	311.67	310.83
311.83	313.05	312.28	312.11	312.72	313.02	312.75	313.05	312.55	312.72	312.2	312.46	312.5	310.42	313.96	313.46	314.46	312.79	314.35	311.77	312.8	311.79	311.93	312.41	312.65	312.41	313.32	312.34	313.31	314.15	313.18	314.13	313.63	313.51	313.06	311.92	313.66	313.41	313.39	313.1	312.34	313	312.48	313.13	313.04	312.38	313.08	313.87	312.6	313.27
314.89	315.01	315.5	315.29	315.57	314.66	316.19	314.25	315.02	315.58	314.69	314.35	316.43	314.26	315.57	313.97	313.91	314.5	314.96	315.21	314.49	314.59	314.38	315.3	314.73	315.71	315.2	313.78	314.44	313.88	314.57	315.26	314.71	315.64	315.89	315.51	315.32	314.73	314.29	315.32	315.66	315.77	314.54	314.11	315.99	314.26	315.77	313.53	315.12	314.96
302.03	302.35	302.18	302.24	302.97	301.86	301.78	302.65	302.4	303.21	302.54	303.11	301.61	303	301.96	302.86	303.19	302.49	302.97	302.33	302	301.83	302.56	302.47	301.94	302.71	301.89	302.07	303.4	302.37	302.08	301.7	301.44	303.5	302.16	301.79	302.54	300.83	303.09	302.37	302.04	304.05	302.72	303.21	301.51	302.93	302.97	302.66	302.93	302.84
304.45	305.07	304.93	306.27	305.69	304.96	305.82	306.03	305.07	304.54	305.95	304.5	305.37	304.48	305.02	306.23	304.68	303.96	304.61	305.35	306.12	305.91	305.84	305.47	304.6	305.74	306.11	305.16	305.94	305.68	304.59	304.66	305.18	305.07	304.17	305.08	304.66	305.17	304.66	304.78	304.93	304.85	304.07	305.61	305.2	305.66	304.65	304.09	305.64	306.01
315.34	315.41	316.27	316.11	315.44	313.84	315.6	316.29	315.79	316.24	316.69	316.18	315.15	315.82	315.65	315.19	313.78	314.32	315.68	314.24	316.87	316.49	315.4	315.94	316.86	315.25	315.83	316.72	316.74	315.13	316.79	316.59	314.99	315.69	316.74	315.88	315.64	315.12	314.71	316.47	315.42	315.66	314.61	315.03	315.85	316.25	316.07	315.64	314.93	314.41
293.6	292.75	294.66	293.97	293.6	293.89	293.13	293.54	293.79	294.04	294.41	293.8	293.36	294.78	293.34	292.7	293.05	294.44	293.81	294.09	293.85	293.54	293.8	293.1	294.26	293.52	293.44	293.57	294.49	294.95	293.45	295.03	293.34	294.26	294.21	293.4	294.2	293.36	293.32	294.14	293.75	292.96	295.08	295.6	292.94	293.82	294.61	294.46	293.55	294.27
300.6	299.56	301.39	299.67	299.86	300.78	299.06	299.77	299.32	299.54	299.96	300.52	300.89	298.47	300.3	300.56	300.31	301.08	300.13	299.87	301.11	300.39	299.7	300.99	298.63	299.6	300.25	299.99	301.25	299.33	299.13	300.65	300.07	299.62	300.66	299.28	298.91	301.22	299.62	300.22	300.91	299	299.72	300.51	300.34	299.92	299.5	300.17	299.86	299.82
308.32	309.27	309.87	311.14	310.33	309.79	309.15	310.97	309.14	310.38	309.8	309.11	309.82	309.32	310.89	310.24	310.91	309.69	309.59	308.92	309.96	309.43	310.79	310.14	310.17	311.1	308.78	308.5	310.88	309.66	309.51	310.38	310.46	310.15	310.31	309.67	309.53	309.95	309.31	310.58	309.34	309.77	309.54	309.84	310.06	310.4	309.69	309.92	309.93	310.03
305.06	305.73	305.23	305.61	305.35	304.8	304.98	305.42	304.92	305.51	304.8	306.05	305.99	305.13	304.13	306.18	304.72	305.42	304.49	304.38	304.58	305.95	303.46	306.05	305.49	304.24	305.38	305.05	305.72	303.99	306.15	305.45	304.96	305.63	305.38	305.43	304.68	306.74	304.57	306.11	305.46	305.64	305.72	305.16	304.91	305.97	305.62	304.31	304.91	304.44
303.36	301.55	303.41	301.71	301.72	303.38	302.38	302.69	302.82	301.83	303.39	302.85	302.35	303.63	303.14	303.39	303.67	301.8	302.94	302.9	303.36	303.56	302.09	302.69	304.15	303.16	303.16	302.3	302.9	303.22	302.76	302.17	302.99	302.9	301.88	303.28	302.32	303.54	303.63	302.43	302.56	303.8	303.35	303.79	303.53	302.93	302.49	302.75	303.06	302.98
316.4	317.84	319.44	319.91	317.52	318.42	318.96	318.57	318.87	317.59	319.36	318.37	318.71	318.86	319.44	317.89	318.97	317.63	318.14	318.6	317.64	318.65	318.72	317.32	317.75	317.39	318.18	317.52	318.69	319.17	317.78	317.92	319.01	318.88	318	316.07	318.23	318.68	318.41	319.01	318.9	318.08	320.25	317.53	318	318.09	318.75	317.31	318.86	317.85
325.27	325.15	325.43	325.71	325.96	325.99	325.31	325.31	326.15	324.79	325.24	326.23	325.59	326.02	324.51	325.96	324.16	325.65	324.65	325.97	325.32	325.27	324.18	325.33	326.05	323.49	325.31	326.26	324.48	325.9	325.84	326.11	324.96	327.14	325.37	325.89	326.31	324.42	325.44	325.87	325.69	325.3	325.08	325.69	326.05	325.63	325.64	324.27	323.83	325.8
303.36	302.97	302.82	304.17	304.13	304.56	303.56	302.77	303.05	303.07	303.55	303.39	302.53	302.87	303.11	303.2	303.05	302.93	303.25	302.11	303.78	304.38	303.63	303.13	303.05	302.77	302.99	302.5	303.03	303.61	303.88	303.98	303.63	303.18	302.54	302.64	303.27	302.68	302.62	303.35	303.56	303.86	303.02	302.75	302.25	303.72	303.69	303.93	304	303.51
296.14	297.53	296.95	297.12	297.18	296.8	297.63	297.14	296.57	298.06	296.34	296.59	296.71	295.07	297	296.96	295.81	297.06	297.08	296.32	296.5	296.47	297.13	297.13	297.28	295.96	297.16	296.1	296.72	296.24	297.8	297.64	296.23	297.06	295.78	296.5	296.19	297.5	297.46	297.19	296.38	296.47	296.68	297.25	298.07	298.26	296.27	296.6	298.62	297.21
306.14	306.69	307.36	307.61	308.04	307.56	307.88	306.74	306.65	306.41	307.14	306.52	307.57	306.29	307.37	306.94	306.47	306.97	306.58	307.52	307.44	306.98	307.36	307.86	307.83	307.54	307.97	307.71	306.58	306.78	307.34	306.52	306.63	307.44	307.14	306.65	307.3	307.17	306.68	308.38	306.98	306.95	308.44	307.36	308.48	306.76	307.59	308.01	308.22	306.48
304.17	303.55	303.48	303.56	304.44	304.22	301.79	302.86	302.96	303.43	303.97	303.81	303.07	303.1	303.32	303	303.85	302.84	304.74	303.76	302.79	303.26	303.46	303.91	303.18	303.46	302.25	303.11	302.7	303.54	303.01	302.56	303.41	303.72	302.89	303.11	302.82	302.49	303.55	304.04	303.2	303.74	302.24	304.18	304.24	302.98	304.13	302.48	304.75	301.9
327.62	326.24	327.04	327.88	327.44	327.5	326.96	326.18	326.89	327.24	327.56	327.49	327.26	325.82	328.25	326.43	326.92	326.89	327.34	326.14	327.51	327.96	327.43	327.99	326.55	325.87	327.33	327.32	327.02	327.51	326.52	327.6	328.01	326.2	326.53	326.7	326.53	325.89	326.76	327.24	326.64	327.09	326.78	326.61	327.48	326.72	326.85	327.61	326.59	327.62
313.18	313.64	313.09	312.89	313	312.02	313.37	312.35	313.4	312.72	312.11	313.53	312.35	312.63	313.05	313.27	312.66	312.73	313.69	312.2	312.22	311.43	312.58	312.18	310.9	312.5	311.83	311.74	313.55	313.25	313.17	312.65	313.64	313.46	313.13	312.73	312.69	311.93	312.61	312.83	311.36	312.37	312.94	312.75	312.35	313.09	312.72	312.78	312.81	312.95
314.94	314.31	313.78	315.04	316.31	313.84	315.37	314.78	313.07	314.97	314.9	315.22	314.53	314.27	316.13	315.63	315.44	313.83	315.26	313.69	315.51	314.39	315.72	315.2	313.93	315.12	315.11	314.34	314.13	314.59	313.77	313.35	315.12	315.76	315.44	314.24	314.87	314.42	314.86	314.69	315.81	316.17	314.56	313.81	314.87	314.41	315.51	315.07	314.36	314.07
300.55	301.06	299.89	299.63	300.65	299.99	298.27	300.32	299.63	300.96	299.84	300.12	300.23	300.52	301.39	299.76	300.32	300.22	300.7	298.77	299.21	300.17	300.1	300.63	300.19	299.42	300.78	300.57	300.17	300.5	300.19	300.06	300.1	300.88	301.05	299.61	300.11	300.09	299.05	298.66	299.24	300.4	300.08	300.92	298.98	300.48	299.99	298.64	301.16	300.42
300.07	300.44	300.17	300.03	298.82	300.11	300.71	300.81	300.54	299.9	301.42	299.68	300.83	300.26	299.64	300.84	300.38	301.17	299.83	299.15	300.21	300.68	300.03	299.73	300.57	299.67	300.25	300.31	300.69	299.6	301.04	300.6	300.38	298.6	298.76	300.86	299.41	299.55	299.48	300.04	299.92	299.96	300.46	299.98	298.81	300.29	298.53	301.58	299.76	299.64
305.93	305.36	306.2	304.93	307.01	305.52	305.17	305.91	305.78	305.71	306.15	304.62	305.81	305.14	305.73	305.04	306.44	304.85	305.17	305.63	305.81	305.4	306.9	305.05	306.25	305.78	305.62	306.67	305.92	305.25	306.42	305.31	305.5	305.86	306.44	305.46	305.13	305.28	305.81	305.35	305.66	305.75	306.35	304.76	306.01	305.61	306.5	305.24	305.4	305.92
318.76	318.87	318.9	319.71	317.21	317.86	318.04	318.96	318.66	318.98	319.76	318.97	319.41	318.36	319.12	318.08	316.79	317.45	318.39	318.02	318.37	319.08	318.34	318.22	319.75	318.23	318.77	316.87	319.2	318.33	318.04	320.62	318.21	317.99	317.51	318.84	319.06	319.27	317.24	317.91	318.64	318.98	319.95	317.85	319.43	319.62	318.94	319.09	318.21	318.23
301.81	300.66	299.96	301.92	301.46	301.13	301.85	300.58	301.52	301.19	299.01	300.56	302.22	300.41	300.67	300.81	301.27	300.61	301.65	300.81	300.91	301.4	300.66	301.71	301.45	301.19	300.61	300.63	302.04	301.26	301.75	301.75	301.66	302.2	301.32	301.61	302	299.89	301.02	299.98	300.46	300.6	300.64	301.2	301.15	299.37	301.3	301.35	301.04	301.18
302.33	303.07	302.65	303.08	304.16	304.14	303.24	302.58	304.48	302.98	301.99	304.54	302.99	303.37	303.81	304.12	302.71	304.03	303.45	302	303.7	303.37	303.13	303.48	303.39	302.4	303.96	303.9	304.24	303.96	303.22	302.68	302.64	303.19	304.3	304.07	303.21	303.88	303.46	304	303.37	303.53	303.15	303.39	301.7	303.1	303.02	302.46	302.8	303.16
305.82	304.84	305.17	304.2	303.02	304.94	303.59	304.43	305.9	304.22	303.81	304.71	303.98	304.66	305.22	302.99	304.4	304.43	303.98	304.94	304.26	305	304.75	305.77	304.23	303.92	304.82	305.22	303.23	305	304.18	304.8	305.23	305.03	304.06	302.89	303.8	303.83	304.69	304.36	304.25	305.16	304.87	304.18	304.01	306.46	305.58	304.29	304.51	303.61
328.18	328.13	328.06	328.42	327.92	327.6	328.09	327.35	328.24	327.52	328.66	327.04	328.05	328	326.8	328	326.92	328.4	327.2	327.46	327.3	328.16	327.66	327.6	327.11	327.97	329.07	329.09	328.07	327.58	327.45	327.93	327.85	328.11	328.13	327.05	327.2	327.72	327.8	329.08	326.83	326.99	327.85	328.13	327.3	327.61	327.11	327.39	327.91	327.92
310.09	310.75	311.38	308.78	309.74	310.34	309.46	309.53	309.9	309.84	310.32	310.27	309.04	310.56	309.18	310.57	309.52	308.89	309.67	309.59	310.59	309.99	309.3	310.7	309.82	310.54	308.81	309.89	309.94	309.69	308.93	310.54	309.95	310.02	310.47	308.86	311.18	309.95	309.9	309.91	311.5	309.95	310.62	310.45	309.94	309.52	310.62	308.54	309.69	310.14
312.71	313.08	312.65	312.18	313.93	312.2	312.79	313.59	313.71	313.5	312.77	312.88	312.33	312.8	312.42	313.38	312.25	313.52	312.52	311.93	314.22	313.11	313.31	313.3	314	312.87	313.19	313.94	312.41	313.75	313.26	311.86	314.21	313.37	312.09	313.35	314.15	313.83	313.74	313.18	310.98	312.72	313.83	313.6	312.98	313.35	313.32	313.14	313.32	313.3
302.18	302.89	302.04	302.2	303.95	301.82	301.95	302.37	301.49	302.79	303.41	302.43	300.26	302.77	301.99	301.34	302.72	303.04	303	302.37	301.95	301.25	302.68	301.22	302.32	301.54	302.62	301.8	302.86	302.53	302.05	302.19	302	303.22	303.03	302.97	302.01	302.03	302.67	302.5	302.12	302.33	302.97	301.23	302.91	301.31	303.2	301.88	303.93	302.19
313.14	313.65	314	314.75	314.76	313.72	314.48	313.15	313.42	314.29	313.53	314.64	313.17	314.24	313.39	313.29	313.94	313.48	314.72	314.1	314.06	313.98	312.94	314.82	315.08	313.76	313.21	314.4	314.21	314.9	312.83	313.93	314.71	315.76	313.03	313.13	314.53	314.59	315.14	313.07	314.17	314.25	314.6	313.75	314.63	314.76	313.4	314.35	315.23	315.51
303.6	302.67	301.75	304.03	304.14	304.12	303.48	305	302.31	303.57	303.12	303.95	303.52	304.05	302.45	304.22	304.29	303.75	302.87	303.79	303.13	302.55	303.6	304.2	303.08	303.9	303.22	302.37	302.12	303.32	302.57	303.93	303.3	302.95	302.96	303.18	303.83	303.01	302.58	303.4	303.07	302.9	303.5	302.55	303.6	303.65	303.89	303.3	303.91	303.14
296.1	296.43	296.94	297.21	296.66	296.25	296.93	296.63	297.14	296.62	296.82	297.21	296.08	297.62	296.44	296.54	296.42	296.97	298.04	296.17	296.7	296.48	297.42	296.39	299.47	295.75	298.26	296.45	297.26	297.13	295.9	298.56	297.09	295.85	296.97	297.8	296.65	296.17	296.82	297.26	296.14	297.14	295.68	296.65	296.56	296.8	297.6	296.22	296.68	296.19
312.4	312.84	311.37	313.63	312.68	312.92	313.56	312.71	313.72	313.17	312.86	311.97	312.84	312.28	312.35	312.15	313.54	312.93	314.17	311.85	312.47	312.95	313.36	313.82	313.61	311.6	311.93	312.54	312.91	313.14	312.9	314.19	313.45	312.67	312.39	312.43	312.02	312.14	312.6	312.66	311.39	312.13	312.92	312.2	313.51	313.39	312.54	313.31	312.84	311.93
303.41	303.99	304.24	304.19	303.06	304.09	303.44	302.5	302.47	302.99	303.17	303.68	303.21	302.76	303.25	303.54	305.14	304.7	304.07	305.6	303.54	304.64	303.86	304.18	303.52	303.61	303.34	303.52	304.17	304.32	303.52	304.06	303.71	303.83	303.36	303.46	302.84	304.66	303.43	303.53	303.37	302.94	303.22	303.69	303.75	303.2	304.13	304.07	302.67	302.56
314.38	315.62	315.69	316.13	315.29	314.59	315.39	314.71	315.38	314.84	315.85	315.43	314.61	314.59	315.63	313.5	314.33	314.88	315.06	316.59	315.86	315.22	314	315.73	315.85	314.7	314.54	314.96	313.87	313.72	314.76	315.45	315.63	315.91	315.58	315.68	315.47	315.75	315.43	315.19	314.24	315.4	315.17	315.24	313.23	315.25	316.12	314.89	314.67	315.01
310.83	309.52	311.79	309.92	310.28	310.67	310.25	311.41	310.17	311.38	309.83	310.41	310.82	311.04	312.25	310.77	312.61	311.16	311.55	310.77	310.48	310.36	311.2	310.5	310.07	310.55	310.14	311.86	310.82	311.28	311.18	310.11	310.82	311.38	310.43	311.46	310.87	311.63	311.19	312.13	311.74	311.03	309.75	311.1	310.83	309.42	311.38	310.44	311.75	311.9
316.95	317.16	317.78	317.51	317.02	316.43	317.95	317.61	316.02	318.34	318.39	317.08	316.94	317.91	316.38	316.79	316.93	316.5	316.59	316.96	316.28	317.91	317.56	317.25	319.86	317.45	317.16	317.22	317.3	316.44	317.64	317.27	316.62	316.99	317.49	318.28	317.11	317.03	316.74	315.38	317.43	317.04	318.07	315.07	317.96	316.35	316.71	316.47	317.57	317.94
296.16	297.27	296.48	297.6	297.09	296.95	295.79	297.58	296.3	298.95	296.61	297.17	296	296.49	296.53	297.25	296.14	297.68	296.33	297.8	296.33	296.03	296.98	296.25	297.52	296.79	295.67	296.13	296.04	295.88	297.46	296.12	296.69	295.41	296.67	297.8	297.02	296.06	296.65	297.59	295.83	295.93	298.34	296.05	297.05	296.36	295.99	296.87	296.4	297.38
304.44	304.29	303.07	301.85	302.98	302.5	303.81	304	303.57	302.73	302.33	303.82	303.26	303.37	303.65	303.86	303.99	304.1	302.07	303.23	302.55	303.86	304.4	303.99	304.45	302.64	303.58	304.17	304.36	303.22	303.89	303.33	303.93	303.04	304.3	304.49	303.94	302.87	302.65	302.53	303.36	303.89	302.99	302.35	303.34	303.7	303.46	303.71	304.54	303.45
309.01	309.11	309.41	308.89	308.64	309.57	308.23	308.53	308.25	308.92	309.14	309.97	309.67	308.6	308.5	308.38	310.13	307.28	308.17	309.32	309.15	307.59	309.11	308.1	309.43	308.79	308.24	308.37	308.8	307.73	308.57	310.55	307.54	308.61	308.41	308.48	309.25	307.77	308.48	309.12	307.65	307.67	309.02	308.76	307.06	309.01	308.79	307.91	308.32	309.15
293.55	294.33	293.3	293.19	293.72	294.04	293.58	294.28	293.11	292.89	293.09	293.66	293.64	294.47	294.88	293.49	294.88	294.45	293.99	293.67	295.14	292.64	294.46	293.85	294.77	294.58	294.24	293.61	294.59	293.06	293.8	294.2	293.31	294.39	293.83	293.34	295.38	294.11	293.52	294.82	293.99	293.75	294.54	293.32	294.11	293.74	295.62	294.29	292.59	294.04
304.1	302.34	303.32	303.3	304.26	302.56	304.28	303.53	302.84	304.1	303.18	302.87	304.49	303.83	302.95	303.32	304.02	303.26	302.76	302.94	302.94	304.71	303.9	304.46	303.72	302.83	304.08	304.01	303.23	302.21	303.85	304.11	302.28	303.79	302.59	302.88	303.03	303.28	303.41	303.98	303.1	303.55	304.27	302.2	304.59	303.61	304.97	303.09	302.59	303.99
327.27	327.33	328.18	327.6	326.3	328.26	328.35	327.53	327.61	326.73	327.71	327.72	327.24	328.27	328.48	327.64	328.15	327.62	327.69	326.89	327.66	328.37	328.14	327.62	326.7	328.59	327.27	327.42	327.48	326.77	326.39	328.72	327.2	327.59	326.63	327.03	326.67	328.13	326.4	327.53	327.79	327.18	327.08	327.76	328.04	327.77	326.94	327.75	328.34	327.55
296.63	296.54	295.46	296.45	296.87	296.37	295.98	297.28	296.32	296.95	296.95	297.06	298.24	297.28	297.19	296.94	296.61	296.34	296.41	297.91	297.53	295.69	296.55	297.98	296.38	296.29	295.73	297.33	297.15	296.61	297.37	295.77	295.77	296.47	296.11	297.23	297.16	297.84	295.81	297.22	296.9	296.91	297.35	297.83	297.68	295.96	295.99	297.58	297.17	297.71
313.54	313.26	313.55	314.86	313.58	313.81	313.09	313.35	313.13	314.18	314.36	313.88	313.21	314.05	313.53	313.09	313.37	312.43	312.88	313.09	313.89	313.9	313.87	314.36	313.31	314.15	313.91	314.02	314.28	314.75	313.71	313.19	314.19	313.16	313.5	312.93	313.5	313.58	314.3	312.99	314.77	314.55	313.05	313.49	313.76	315.09	314.71	315.22	314.22	312.79
305.06	305.22	303.8	303.7	303.14	304.67	304.34	304.58	304.13	304.54	304.56	304.67	305.18	304.95	305.01	303.93	304.13	304.69	304.05	304.58	303.33	304.03	304.62	305.13	304.04	304.05	304.99	304.23	304.83	305.19	305.24	304.85	304.37	304.55	302.69	305.03	304.34	303.68	304.24	305.67	304.87	303.96	303.44	304.41	303.8	304.03	304.02	305.39	306.07	304.45
312.43	312.65	312.77	313.05	313.58	312.63	311.81	313.99	313.01	312.87	313.68	313.86	312	313.99	312.89	313.74	313.74	313.2	313.05	313.02	314.14	314.07	312.48	312.87	313.58	312.43	313.11	313.22	312.75	313.03	312.2	314.47	313.14	313.51	313.9	313.56	313.84	314.32	313.28	312.86	313.13	314.13	313.79	312.94	313.21	312.13	313.85	313.79	313.17	312.09
313.71	312.05	313.21	312.33	313.12	313.29	313.11	313.15	312.91	313.29	312.87	313.36	312.15	312.7	312.65	313.43	313.3	312.26	311.69	312.41	313.66	313.39	312.74	312.96	312.28	313.45	311.95	312.52	313.07	313.13	312.75	313.64	312.55	312.14	313.25	314.06	313.03	313.59	313.03	313.52	314.14	312.92	312.8	313.7	313.75	312.76	312.26	314.38	313.39	313.76
318.38	317.99	317.42	318.43	318.27	318.7	319.13	318.07	319.49	318.11	319.15	318.15	318.43	317.98	317.08	318.5	318.02	318.66	316.45	318.36	316.81	318.6	317.94	318.09	318.28	318.68	318.61	318.33	318.17	316.65	317.31	317.03	317.51	318.94	316.98	318.26	319.28	318.97	318.45	317.96	317.91	317.83	318.11	317.89	317.88	318.03	317.37	319.37	318.71	318.44
293.71	293.93	293.5	295.41	294.08	294.55	293.16	294.33	294.53	293.17	293.35	293.84	293.26	294.02	294.87	294.48	294.62	294.22	294.49	294.05	294.23	293.42	294.87	293.55	293.56	294.9	294.39	294.39	294.85	294.65	293.72	293.71	295.08	293.23	293.51	294.59	294.93	293.02	293.98	293.3	294.42	293.91	293.79	294.14	294.15	294.47	293.71	295.53	293.3	294.29
327.22	327.61	326.41	326.95	326.8	327.24	327.35	327.65	327.17	326.92	326.55	326.61	325.7	327.48	327.19	328.47	326.98	327.54	327.07	327.41	327.31	327.09	327.37	326.46	327.81	327.11	327.35	326.92	326.78	325.69	326.76	327.19	327.32	326.05	325.58	326.47	325.86	326.59	326.75	326.82	326.88	326.95	326.05	328.13	327.64	327.76	326.06	325.8	327	327.98
325.37	324.02	324.44	325.71	326.54	325.75	325.76	326.34	324.55	325.02	325.73	324.74	325.62	324.65	325.55	325.7	325.83	324.64	325.51	324.6	324.45	325.22	324.8	326.78	324.44	325.49	326.31	324.75	325.32	324.66	325.23	324.83	325.93	326.04	325.19	325.38	325.6	325.02	326.9	324.03	325.01	325.91	326.44	325.14	325.53	324.83	325.26	325.93	326.35	324.53
313.09	313.19	312.38	313.09	312.78	313.8	311.88	313.54	313.31	312.92	312.76	313.42	312.76	312.93	313.56	311.63	313.39	313.81	312.63	312.88	313.49	312.39	312.83	314.61	312.84	311.37	313.18	312.24	312.55	314.68	313.81	313.19	313.15	312.91	313.98	313.63	312.27	312.7	312.15	312.24	312.69	312.39	312.08	312.5	312.75	311.99	313.14	312.95	313.25	313.62
313.39	313.21	314.61	313.26	311.89	313.08	313.65	313.23	313.07	314.35	312.29	312.51	313.07	312.51	312.79	313.83	312.95	312.73	314.07	312.7	312.54	312.02	313.65	312.85	313.28	313.26	312.39	313.81	312.96	313.67	312.62	312.87	312.2	313.82	311.12	313.38	313.57	312.73	313.1	313.69	312.05	312.97	313.28	312.55	312.74	313	313.46	313.1	313.16	313.35
327.79	327.33	327.34	327.92	327.18	327.87	328.08	327.69	327.75	326.95	328.67	327.87	328.14	327.99	328.5	327.32	327.59	328.05	327.99	327.73	328.58	327.02	326.7	326.81	328.65	326.94	328.09	328.06	327.85	328.82	327.36	328.19	327.46	325.88	327.56	328.67	328.94	327.22	328.25	328.13	327.37	326.44	327.71	327.25	327.72	327.52	326.33	328.53	329.01	328.2
314.86	314.98	316.37	314.75	314.82	316.97	314.46	315.09	314.33	314.93	315.11	314.78	313.86	314.77	313.64	315.51	313.55	314.33	315.11	313.65	315.8	314.27	314.86	314.44	313.89	314.84	314.31	315.09	315.48	315.55	314.39	315.32	316	314.73	314.51	314.53	314.51	315.66	314.48	314.52	314.58	316.07	315.04	314.39	315.89	314.97	315.14	314.67	313.82	314.46
307.34	306.38	306.24	306.58	306.05	307.66	306.68	306.49	307.18	305.46	308.47	307.46	307.44	307.36	307.11	307.79	307.53	308.34	306.89	307.45	306.29	307.39	307.03	307.62	307.02	306.62	308.29	307.76	307.14	307.36	306.58	305.76	307.41	307.22	306.55	308.4	307.42	308.29	307.17	307.76	307.63	307.58	307.7	307.53	307.68	307.31	306.8	306.91	307.14	307.16
295.97	295.34	295.73	296.93	296.94	296.13	297.16	296.01	297.35	297.67	296.89	297.4	296.28	296.75	296.86	297.75	297.58	296.17	297.57	296.95	296.12	296.59	297.22	295.47	296.81	297.06	297.64	296.69	296.87	296.14	297.09	296.99	296.42	298.59	296.27	295.74	296.91	297.26	296.2	296.97	297.09	295.57	296.49	296.61	296.01	296.68	297.19	296.96	296.53	296.94
313.12	312.16	312.55	312.48	312.18	311.89	311.61	313.42	311.81	312.59	313.43	311.94	312.42	313.12	312.14	312.44	313.05	311.16	312.58	311.18	312.97	312.08	311.99	311.92	311.69	313.53	310.49	311.21	312.05	312.62	311.9	312.39	312.98	312.19	311.98	311.69	312.05	312.23	313.07	313.19	310.66	311.99	311.1	312.86	311.97	312.67	312.51	311.83	312.58	311.23
314.27	314.99	315.62	314.04	314.71	315.44	315.23	313.52	314.27	315.49	314.39	314.12	315.32	315.06	315.52	315.12	313.98	316.14	312.93	316.16	315.58	315.4	313.74	314.41	316.48	314.07	314.23	314.47	314.45	314.22	314.25	314.54	314.07	315.37	314.13	315.61	316.57	313.79	315.7	314.9	314.41	316.34	315.19	314.42	315.87	314.88	315.39	315.36	315.5	314.75
312.52	311.88	312.65	312.71	312.21	313.37	312.96	312.43	313.43	311.83	312.78	313.02	311.62	312.86	313.57	312.75	312.82	313.38	314.21	313.49	314.66	311.64	312.97	311.51	311.58	312.57	312.79	313.42	312.78	313.12	312.82	311.51	313.39	312.76	312.14	312.9	313.85	313.01	311.79	312.67	313.79	312.86	312.87	311.41	312.56	313.11	312.85	311.62	313.03	312.5
303.97	301.42	302.33	302.6	303.98	302.66	303.25	302.6	302.71	302.77	303.89	302.09	302.74	303.75	302.07	303.47	302.77	303.14	301.9	302.72	302.74	303.59	302.13	302.88	303.26	302.08	303.8	302.68	302.84	302.44	302.21	303.54	302.66	303.79	302.22	301.97	303.59	302.52	302.84	303.52	303.48	302.55	301.98	302.49	302.76	301.95	302.83	301.7	302.6	302.67
312.66	313.06	312.62	312.45	313.01	312.54	313.45	313.09	313.94	314.39	312.16	313.35	313.84	312.36	314.15	313.89	312.55	313.51	313.61	312.96	313.98	314.83	313.55	311.67	313.63	313.15	312.77	312.94	313.66	311.45	313.37	313.76	313.2	313.41	313.47	313.24	313.7	314.05	313.62	313.08	313.17	312.95	313.07	311.82	314.22	312.31	312.88	313.54	313.43	314.38
305.38	303.73	303.94	305.69	306.08	305.64	304.17	304.69	304.94	303.98	304.67	304.59	304.83	304.52	305.88	303.35	304.05	304.17	303.19	305.76	304.83	303.94	305.83	304.65	303.88	304.96	304.31	305.03	304.9	304.37	305.1	304.1	305.36	305.22	303.9	304.64	303.94	305.4	304.5	306.2	305.09	305.07	304.06	305.31	304.83	305.73	303.8	304.66	304.88	305.58
324.53	324.38	324.07	324.71	324.26	325.35	324.39	325.16	324.63	324.46	325.28	325.24	325.2	325.27	324.75	323.75	323.37	324.81	325.09	323.98	323.61	324.65	324.16	324.99	323.68	324.94	325.39	324.92	324.64	324.76	324.32	326.02	324.89	324.65	324.03	324.14	323.5	324.59	324.67	323.87	324.32	323.59	323.31	323.88	325.54	323.16	324.72	325.53	324.04	324.85
293.84	294.36	293.99	293.52	294.44	293.81	293.72	294.25	295.38	293.91	293.57	293.32	294.52	293.12	294.6	293.58	294.24	294.42	292.98	295.06	293.82	293.65	293.26	294.52	294.19	294.22	295.82	293.26	295.19	294.88	293.95	294.33	294.16	293.91	294.11	294.46	294.06	294.28	293.29	293.04	294.63	293.94	294.95	293.16	294.49	292.62	294.03	294.24	293.15	294.88
315.22	316.02	315.88	316.01	315.41	315.92	315.19	314.95	315.26	315.61	316.09	316.36	315.76	316.46	315.61	315.92	314.78	314.98	315.07	314.78	315.74	315.26	316.37	315.12	316.21	317.13	315.13	315.59	314.85	315.63	317.19	314.68	315.36	316.46	315.99	316.23	315.61	316.09	315.42	315.68	314.66	315.74	316.54	315.65	315.72	316.07	316.73	315.18	317.08	316.93
303.55	304.74	304.06	304.28	304.24	303.55	304.04	304.21	305.04	304.96	304.27	304.57	304.74	303.69	304.2	303.37	305.11	302.84	303.94	303.73	304.29	303.49	304.28	304.24	304.95	303.87	304.84	302.45	304.28	304	303.66	304.41	303.59	302.92	304.04	303.96	303.72	303.75	305.62	303.83	305.1	303.17	303.45	304.11	304.3	304.39	304.79	305.85	303.47	303.83
301.14	300.25	300.71	300.18	299.38	299.18	300.28	300.24	300.23	300.55	299.41	300.13	300.08	300.14	300.09	299.99	301	298.68	299.82	300.68	299.7	299.92	299.43	301.02	300.02	300.28	298.98	300.4	299.44	299.63	299.09	299.63	299.6	299.84	299.73	299.51	300.21	301.04	300.5	299.81	301.08	300.63	299.65	299.64	300.5	300.4	299.5	299.55	301.82	300.6
304.26	303.53	303.73	303.58	301.65	303.99	302.96	303.45	303.27	303.77	304.17	303.76	303.72	304.5	304.56	302.87	304.15	303.87	303.5	303.18	302.68	304.65	304.8	303.85	302.92	305.5	303.39	302.85	303.5	303.87	303.96	304.11	303.38	303.97	303.22	303.71	304.36	304.24	303.01	302.89	301.78	304.73	303.44	303.8	303.04	303.38	303.58	303.39	303.98	305.63
313.06	312.31	313.4	313.84	313.18	312.96	312.58	312.69	312.98	313.06	312.84	313.84	313.13	314.48	313.6	312.68	312.78	312.33	312.84	313.69	313.95	312.99	314.05	313.33	312	312.5	313.62	313	313.46	312.32	313.18	313.02	313.43	313.22	314.21	313.89	313.37	314.72	313.29	313.51	314.62	313.76	312.78	312.38	314.79	313.66	312.87	314	312.74	312.57
296.44	295.28	295.77	294.25	295.42	294.76	294.16	295.43	295.06	295.53	295.53	294.66	294.17	295.49	295.5	295.4	294.36	295.66	295.25	294.47	293.91	294.35	294.82	295.06	295.19	295.59	293.76	294.59	294.24	293.85	294.49	295.22	296.11	295.34	295.97	294.92	292.85	294.99	294.56	295.09	294.71	294.84	295.67	295.14	293.8	294.05	292.98	294.8	295.43	294.76
317.39	317.99	318.51	317.78	317.45	318.12	317.82	317.54	316.83	318.17	317.19	318.55	317.48	318.61	318.47	317.69	318.27	318.42	318.96	318.63	317.72	317.73	318.86	319.16	319.25	318.23	319	316.63	317.41	317.03	317.48	318.04	318.25	317.99	320.51	318.36	317.87	318.15	318.04	317.93	318.32	318.39	319.27	317.87	317.77	318.73	317.65	316.94	318.03	317.94
316.26	315.73	317.17	315.93	315.69	316.03	315.33	314.13	315.35	316.24	316.65	316.25	316.02	315.49	316.91	316.72	315.43	315.82	315.61	316.78	316.28	316.31	315.32	316.58	313.9	316.45	315.33	316.66	316.27	316.69	315.3	315.29	315.59	316.16	316.79	315.2	315.81	316.64	314.73	315.59	317.14	315.53	315.72	315.73	315.78	315.02	315.69	315.25	315.23	315.57
303.26	302.39	303.09	302.8	303.71	303.89	302.81	302.88	303.12	302.5	302.26	302.57	302.82	304.15	302.71	302.44	303.56	301.87	302.96	304.13	303.24	303.58	302.74	302.57	303.18	303.43	302.74	301.84	302.17	302.51	302.06	302.5	303.66	302.18	303.64	302.59	302.8	302.04	301.69	302.21	303.1	303.71	303.13	303.83	302.03	303.57	302.2	302.31	303.07	303.67
319.34	318.46	318.41	319.02	319.6	318.08	319.57	318.89	317.39	319.63	318.67	318.26	318.91	317.82	319.19	317.73	318.3	319.81	318.77	319.84	318.42	317.58	319.84	318.06	318.69	318.05	318.11	317.79	318.25	317.21	318.14	319.92	319.17	318.55	319.01	318.47	319.04	318.56	319.29	318.28	319.25	318.11	318.19	318.24	320.05	318.25	317.7	317.92	318.34	317.95
303	303.42	302.76	302.49	303.41	302.89	303.82	302.61	302.57	302.34	302.94	303.88	303.74	301.95	303.29	303.07	302.3	302.81	302.99	302.49	301.65	302.39	302.79	303.13	301.76	302.6	303.79	303.34	303.06	303.49	303.24	301.83	302.75	302.72	302.72	302.12	302.51	303.1	302.37	302.62	302.46	302.6	302.2	302.86	304.35	303.28	301.37	302.6	303.3	302.98
294.24	294.47	295.35	294.89	294.16	296.24	295.17	295.51	295.63	295.89	295.98	295.28	296.22	294.71	295.5	294.96	295.67	294.03	293.8	295.48	295.55	295.71	294.99	295.26	295.96	295.1	295.17	294.83	295.83	295.67	294.53	295.3	295.37	296.73	294.04	294.99	295.54	295.42	296.18	295.53	296.31	296.33	294.79	293.97	295.13	294.09	296.59	294.17	295.56	295.49
296.67	297.39	296.71	296.52	295.2	295.41	297.17	296.94	297.38	296.31	297.27	297.08	296.36	297.06	296.6	298.46	298.06	297.42	296.64	296.59	297.07	297.91	298.26	296.67	296.22	296.87	296.57	297.52	297.58	297.29	296.04	297.15	296.83	296.26	295.84	296.38	296.04	297.05	295.91	297.48	296.64	297.03	295.82	297.27	297.17	295.88	296.76	297.12	296.05	298.02
314.35	315.03	315.89	315.62	315.5	314.9	315.3	315.39	315.53	313.69	314.77	314.43	314.45	313.82	315.79	313.79	315.52	314.9	314.37	315.27	315.63	314.66	315.23	315.75	315.15	314.98	314.95	315.1	315.51	314.77	314.75	315.84	316.5	313.28	313.87	316.38	315.89	316.11	315.94	315.05	315.04	315.49	314.8	314.59	314.99	314.66	314.32	315.48	315.05	315.19
303.38	302.32	303.36	303.14	304.12	302.32	301.95	302.97	301.9	303.19	303.5	302.93	303.83	303.27	303.63	303.83	302.81	304.12	303.96	302.31	301.76	303.13	303.81	303.97	302.39	304.73	302.55	304.2	303.13	304.07	302.73	302.93	304.2	303.54	303.47	303.4	302.36	303.41	302.88	303.26	302.8	302.68	303.08	303.97	303.53	302.89	303.96	302.21	304.07	303.89
310.53	309.47	310.66	310.76	311.04	310.25	310.3	310.02	311.45	310.64	309.54	310.98	310.03	310.85	310.7	310.35	310.66	310.04	311.77	308.83	311.26	310.69	310.84	308.92	310.7	308.62	310.33	309.84	311.53	309.99	311.45	310.7	311.07	310.55	311.14	309.94	310.66	310.27	310.69	310.2	310.81	310.5	309.35	311.08	308.91	311.68	310.31	310.49	311.87	310.89
314.82	314.66	315.8	314.49	317.29	313.94	314.55	314.76	315.56	314.59	315.13	315.28	315.74	315.31	314.88	316.03	315.61	315.34	314.77	314.84	315.23	315.23	314.86	317.2	315.25	314.92	316.52	316.12	316.06	315.79	315.98	316.46	315.81	316.55	315.42	314.93	315.54	314.86	315.77	315.98	315.84	317.63	316.85	315.04	316.41	316.25	315.39	315.09	315.26	315.06
309.25	308.19	309.06	308.4	309.11	309.46	308.67	308.33	308.6	309.82	309.08	309.34	308.01	308.94	308.44	308.83	308.01	309.7	308.99	307.89	309.48	309.33	309.96	308.74	308.34	309.84	309.36	309.22	309.58	308.56	309.52	309.32	308.95	308.1	308.94	308.76	308.58	308.72	306.82	309.34	309.31	309.29	308.78	308.33	308.36	308.29	309.21	308.31	308.96	308.98
317.32	317.33	317.33	316.82	318.21	317.16	317.45	317.93	316.96	316.5	317.7	317.12	317.15	317.08	317.14	317.34	316.43	317.26	315.93	316.65	318.1	316.95	316.76	317.73	316.49	318.02	317.07	317.62	316.81	317.27	317.93	317.2	316.79	315.77	315.95	316.8	317	316.18	317.08	317.49	315.8	317.37	317.07	317.1	316.71	316.37	318.33	317.43	317.36	317.41
318.18	318.28	317.8	318.06	317.52	318.1	319.69	319.51	317.69	317.51	317.8	317.18	318.58	318.14	318.58	318.22	318.27	318.41	317.06	318.59	317.1	318.1	318.18	317.17	317.65	317.93	318.79	317.71	318.28	319.18	319.41	318.48	316.75	319.1	317.66	317.59	318.3	317.75	318.13	316.43	317	318.67	317.23	318.58	319.07	319.4	318.83	319.44	318.72	318.09
318.9	318.91	319.37	318.64	318.61	318.56	319	318.68	319.4	318.03	317.78	318.38	318.18	318.26	318.03	317.76	318.57	319.35	319.31	318.56	317.99	317.11	319.21	319.5	319.31	319.25	319.17	319.09	318.05	318.14	318.92	318.44	318.63	318.78	318.74	320.08	318.75	320.09	318.91	318.85	317.49	318.97	318.15	318.14	318.46	319.23	319.05	319.14	320.18	317.61
301.24	301.41	300.78	300.7	301.15	302.02	303.03	301.5	301.22	301.02	302.17	299.87	301.55	300.97	301.77	300.67	301.11	299.71	300.9	302.01	301.23	300.95	302.23	301.7	301.35	301.1	301.5	301.13	300.9	300.8	301.73	301.84	302.29	303.22	300.47	300.64	302.18	300.79	301.46	301.39	302.01	300.67	301.65	300.62	301.79	302.16	301.09	301.44	299.9	300.34
301.98	303.85	302.26	302.89	302.99	303.97	301.98	302.32	301.5	302.44	301.58	303.97	301.54	303.16	301.87	302.72	303.57	302.78	303.64	303.21	302.09	302.27	302.49	302.92	301.09	302.69	302.65	301.73	302.55	304.27	302.7	302.53	304.07	302.78	302.94	303	303.68	303.5	302.96	302.38	302.95	302.83	301.83	302.2	303.48	303.14	302.6	302.22	302.14	302.43
304.45	302.63	304.09	304.15	304.73	304.21	302.77	303.95	303.56	304.45	302.57	303.26	303.69	304.75	304.98	303.85	303.91	303.89	303.85	302.41	303.89	303.42	303.83	303.59	303.55	303.43	303.74	304.3	302.65	305.22	303.71	303.59	304.22	302.83	302.47	303.83	303	303.12	302.92	302.79	305.02	304.85	304.37	305.07	304.23	303.23	304.35	304.67	303.82	303.96
295.37	295.17	294.8	295.22	295.13	295.15	295.77	295.31	295.22	294.02	295.59	294.1	295.82	295.66	294.56	295.01	295.24	295.02	295.41	294.69	295.74	294.72	294.3	295.44	294.87	295.53	293.57	295.64	294.9	294.09	295.97	294.9	295.26	294.68	294.83	295.64	295.32	294.75	294	296.35	295.99	295.09	296.65	294.01	294.56	295.01	295.94	293.74	294.71	294.88
306.84	307.06	305.49	306.2	307.28	305.98	307.47	306.96	306.08	307.1	306.81	306.04	306.64	307.55	306.77	306.12	306.62	306.45	306.34	306.27	307.69	307.58	307.4	305.61	306.04	306.75	308.02	306.57	306.8	307.28	306.75	306.69	306.79	307.32	306.67	307.06	306.94	307.16	306.52	306.74	306.09	307.23	308.47	307.16	306.2	307.53	305.47	305.71	306.5	306.49
314.56	313.88	314.05	313.39	314.44	311.59	312.48	312.12	312.37	313.13	311.92	312.42	312.65	313.26	313.2	313.74	313.72	312.3	312.68	312.97	312.55	313.65	312.61	313.05	313.43	314.72	313.35	314.27	313.5	314.3	313.24	312.55	313.2	313.32	312.64	313	313.06	313.08	312.67	312.26	313.63	313.76	314.28	312.68	313.45	312.24	312.51	313.07	313.32	312.8
313.9	312.97	312.94	314.04	313.42	313.03	313.26	312.48	313.24	312.15	314.23	314.81	313.74	313.26	313.21	313.12	313.45	313.76	312.74	313.02	312.56	313.37	313.41	313.79	313.95	312.89	313.22	312.58	312.57	313.22	312.81	312.35	312.82	314.32	313.27	314.18	313.3	311.39	313.32	313.22	314.4	313.55	312.86	314.4	314.78	314.64	312.15	312.81	313.49	312.66
324.84	325.78	325.51	325.2	325.72	324.64	325.67	326.04	324.91	324.9	325.69	325.1	324	324.79	324.19	325.85	326.15	325.34	325.67	325.98	324.97	325.69	326.19	324.53	325.58	325.88	327.04	324.97	325.75	324.93	324.94	326.25	325.96	324.15	325.79	324.28	326	324.46	325.12	324.72	324.67	324.9	326.66	325.99	324.84	325.74	326.44	325.1	324.41	325.79
302.77	302.52	301.46	301.75	302.13	302.27	302.4	302.96	301.97	302.02	303.32	301.96	301.75	302.03	302.09	302.91	302.15	300.34	302.89	301.67	302.26	302.8	303.16	303.03	303.45	303.4	302.68	302.83	302.08	302.43	302.08	302.63	303.27	303.14	304.18	301.93	302.6	302.4	302.07	302.48	302.24	301.5	302.55	302.75	301.72	301.14	301.94	302.75	301.89	301.57
312.96	312.09	312.86	312	312.92	312.89	312.54	312.08	313.04	313.5	313.27	313.13	312.63	314.02	312.84	312.9	312.7	313.66	311.86	312.64	313.21	313.99	313.5	312.47	312.39	313.15	313.09	312.93	313.06	313.07	313.46	314.24	313.93	312.18	312.88	312.9	312.68	312.24	313.38	313.9	313.24	313.13	314.46	312.24	312.75	312.78	313.16	312.01	312.01	312.82
324.81	323.6	325.62	324.47	325.75	323.93	323.85	325.18	325.16	325.41	325.48	324.08	326.47	325.3	324.16	324.14	323.84	324.38	323.06	324.37	324.29	324.67	324.51	324.38	325.41	323.56	325.25	324.03	324.96	325.95	324.2	324.93	324.48	324.61	325.75	324.32	325.61	324.61	323.26	324.85	325.59	324.11	324.77	324.03	324.14	325.54	323.83	324.04	324.51	325.3
328.19	327.1	327.01	327.48	326.32	327.17	327.25	328.67	327.29	327.65	327.37	326.72	327.93	327.86	327.19	328.08	327.95	328.03	327.17	327.93	327.27	327.52	328.1	328.41	327.42	328.34	328.3	328.62	327.44	327.51	328.02	326.71	327.92	328.33	326.9	329.04	327.69	326.59	327.1	327.85	327.39	326.93	326.49	328	328.11	327.75	329	327.1	327.98	327.67
313.54	312.03	312.11	313.06	312.78	312.66	312.67	313.16	312.2	312.18	312.34	313.38	312.65	313.27	314.12	313.92	312.5	312.95	314.08	313.12	313.3	312.49	311.8	312.74	312.75	312.94	313.96	313.03	313.33	313.03	313.08	313.71	312.21	312.41	312.9	312.92	313.75	314.06	312.8	312.69	312.13	312.93	313.3	312.47	312.57	312.75	313.31	312.53	311.97	312.23
315.87	315.68	314.51	315.31	314.02	314.97	315.04	314.61	313.74	315.71	315.06	316.04	315.92	314.99	315.07	315.02	314.72	315.37	315.82	314.88	314.48	314.69	313.97	314.47	314.55	314.48	315.09	315.35	315.13	315.9	315.4	314.87	315.26	313.21	314.74	314.77	315.99	314.99	313.64	314.34	314.59	313.76	314.14	314.76	314.87	315.21	314.23	314.85	314.78	314.17
304.84	306.5	304.7	303.96	303.84	302.72	305.63	303.67	303.79	305.48	304.62	304.08	304.29	304.57	303.51	304.61	302.69	304.03	304.02	304.74	304.43	304.03	305.02	305.58	303.35	305.83	304.67	304.13	305.18	304.88	304.07	304.78	304.46	304.98	304.6	303.76	304.41	305.58	305.05	304.18	304.91	306.1	304.32	304.69	304.32	304.81	304.97	303	303.95	304.02
303.63	303.78	303.58	304.39	304.59	304.22	303.53	304.34	304.53	304.39	304.45	304.68	304.6	305.43	303.52	304.89	305.33	304	304.34	304.27	303.7	305.08	305.59	305.84	304.64	305.53	304.12	305	304.6	304.88	303.23	302.79	303.31	305.18	304.06	305.05	303.55	304.05	303.83	305.09	303.69	304.77	303.9	304.54	305.11	305.17	303	304.65	304.59	304.13
304.96	305.08	305.72	304.66	304.57	305.05	304.45	304.68	305.68	305.54	305.46	305.05	305.06	304.64	305.01	305	305.37	304.67	305.13	305.72	305.52	305.14	304.65	305.4	305.64	305.41	304.76	304.63	305.47	305.02	305.83	305.56	305.45	306.35	304	305.69	305.44	306.18	305.88	303.84	305.99	305.26	305.89	305.25	305.55	305	305.36	305.45	304.62	304.97
301.68	301.85	300.88	301.53	301.48	300.77	301.56	300.98	301.04	301.48	299.56	299.95	302.14	300.98	300.86	301.61	301.8	301.56	301.93	301.37	302.16	300.57	302.08	300.13	301.85	300.36	301.22	303.08	301.73	300.04	300.29	300.28	300.44	300.4	300.82	299.68	301.67	301.66	301.03	301.31	301.37	300.33	301.17	301.22	301.63	301.31	300.32	302.91	301.85	300.51
305.84	306.83	305.57	306.38	306.66	306.05	305.89	306.56	306.51	306.61	307.3	306.07	305.65	305.84	306.34	306.07	305.44	305.53	306.37	306.06	305.57	304.37	306.33	306.4	306.58	306.32	305.52	304.16	305.65	305.81	306.42	305.19	306.97	306.99	307.02	305.92	306.61	305.84	306.61	306.19	305.09	306.32	306.83	306.25	305.88	305.97	306.57	306.55	305.36	306.18
305.02	304.62	305.44	304.9	303.51	305.44	303.89	304.31	305.97	305.19	304.98	303.79	305.03	305.09	305.7	304.34	304.58	304.32	305.42	305.5	303.72	304.9	305.37	304.61	305.61	304.35	306.13	305.42	304.23	304.75	304.27	304.83	304.43	304.48	305.11	304.71	304.73	303.78	303.85	303.25	306.47	304.44	303.68	303.95	305.59	304.26	304.05	304.64	302.61	304.5
327.82	327.88	328.3	326.76	328.91	327.09	327.24	326.4	327.75	326.24	327.91	327.27	327.79	328.19	327.52	327.72	327.63	328.69	326.78	327.2	326.95	325.87	326.9	327.76	328.93	328.03	329.23	328.54	328.52	328.07	329.01	327.31	328.06	327.53	328.03	326.88	328.03	327.26	328.88	326.68	328.48	328.47	327.79	329.02	327.66	327.91	327.66	327.96	328.09	327.7
296.49	296.87	298.27	298.26	296.32	298.28	297.43	296.89	296.58	297.64	296.71	296.41	296.9	297.27	296.13	296.68	297.69	297.36	296.68	297.04	297.08	297.63	296.1	296.26	296.61	297.27	297.7	297.17	295.66	295.48	295.82	295.25	297.35	295.33	297.54	296.85	296.94	296.16	296.83	297.66	297.54	296.39	296.75	296.85	296.55	297.25	296.94	295.83	296.98	296.37
303.33	302.78	303.09	302.67	302.49	304.06	303.23	303.88	302.68	302.93	304.16	303.86	303.56	303.49	303.42	303.02	303.66	302.84	303.15	302.76	302.86	303.56	304.23	302.1	302.18	303.41	302.8	303.02	302.76	303.54	302.12	303.55	302.75	302.5	303.8	302.22	303.43	303.7	303.06	303.39	302.5	303.29	303.48	303.43	303.22	304.06	302.6	302.99	303.12	304.37
327.86	327.45	327.81	329.08	329.31	328.07	327.64	328.59	328.29	328.39	328.96	328.57	327.79	328.19	329.31	327.69	328.28	327.84	330.12	327.93	327.89	329.94	327.93	328.39	328.03	329.51	329.18	329.95	328.41	328.53	328.57	328.62	328.89	329.34	328.9	326.71	329.2	328.08	328.76	328.83	329.49	328.56	329.03	328.23	329.31	328.42	327.93	328.6	328.24	329.04
324.73	325.95	324.69	326.47	324.99	326.35	324.93	325.23	326	326.02	324.5	325.28	325.77	323.75	324.95	326.21	325.64	325.24	324.6	324.56	325.9	324.6	326.37	324.73	326.09	325.61	325.17	324.01	324.99	324.93	325.25	324.93	325.28	324.71	326.17	325.38	326.25	325.59	325.52	325.49	325.89	326.27	324.7	325.23	325.35	324.98	324.5	326.41	324.62	325.91
308.26	308.47	309.51	308.97	308.01	309.38	308.02	308.99	308.88	308.96	309.33	309.12	309.06	308.66	308.75	309.58	309.17	308.43	308.24	309.36	308.09	309.85	308.22	309.48	308.68	308.63	307.46	307.68	309.18	310	308.6	308.31	308.98	309.04	309.32	308.05	310.37	309.17	308.5	309.21	309.08	308.77	308.8	306.88	306.58	308.34	309.38	309.49	307.81	308.39
302.36	302.89	302.29	300.92	302.74	302.99	301.64	302.29	301.68	303.1	302.11	301.52	303.37	303.55	301.53	302.78	302.5	300.83	301.98	302.54	301.86	301.89	301.75	302.56	303.28	302.36	302.66	302.69	302.56	302.18	302.46	303.02	302.31	302.53	301.43	302.36	302.63	302.1	304.09	302.62	302.29	303.08	302.02	302.06	302.28	302.91	301.77	302.66	302.8	302.95
303.59	304.42	303.46	303.76	301.78	303.03	304.43	303.01	302.6	303.39	303.01	302.81	303.64	303.85	303.89	304.61	303.6	303.7	303.28	303.89	302.27	302.74	303.33	302.99	303.39	302.64	303.56	303.71	303.44	304.4	301.87	304.19	303.11	302.88	303.01	302.84	303.91	303.8	302.22	303.34	304.19	303.09	303.22	304.17	302.86	302.24	303.23	303.04	303.36	303.49
309.25	308.7	309.92	308.54	309.67	309.84	309.45	309.65	309.61	308.38	308.61	309.65	309.59	308.88	308.31	309.06	307.99	308.6	308.02	309.24	310.2	309.04	309.15	309.58	309.89	308.57	310.12	308.69	308.8	309.3	310.19	308.69	308.86	308.61	309.41	309.02	309.07	308.54	308.76	309.63	309.5	309.39	309.28	307.28	309.86	308.53	308.6	308.98	309.32	309.46
314.46	317.04	316.02	315.22	314.89	314.99	316.38	315.93	316.34	315.27	315.1	315.6	315.81	315.18	314.46	315.71	316.02	315.83	315.77	315.9	315.71	315.83	316.21	315	316.89	315.76	314.52	316.02	315.17	315.95	314.99	315.86	316.15	315.46	315.73	316.25	315.67	315.99	315.81	315.19	315.94	316	316.71	316.2	316.04	316.35	316.07	316.99	315.12	315.26
306.6	306.29	307.31	305.47	305.63	306.26	306.06	305.75	305.99	306.87	305.38	305.29	306.25	305.86	307.12	306.24	304.67	306.46	304.75	307.13	305.68	307.78	305.76	305.46	307.07	305.72	305.83	304.96	306.88	306.04	305.79	305.12	305.89	306.37	306.46	306.32	306.91	305.83	304.78	305.25	305.91	305.93	306.17	306.45	305.74	305.42	307.15	305.44	305.16	306.34
311.88	310.79	312.97	313.02	310.84	310.78	311.7	312.33	312.1	311.13	311.38	311.72	310.45	310.96	312.26	310.61	312.59	312.6	311.66	312.39	311.82	311.89	310.09	310.92	311.43	311.46	312.05	310.71	312.01	310.97	312.94	313.38	311.19	312.97	311.38	310.83	311.65	311.84	311.56	312.45	311.5	313.15	312.35	310.13	311.86	311.83	310.95	311.04	310.78	311.3
313.2	313.26	314.01	312.92	313.36	312.92	315.02	313.89	314	314.02	314.7	313.39	312.93	314.1	313.42	313.46	313.49	314.89	314.01	314.69	313.59	315.65	312.73	312.39	313.36	314.54	314	314.35	315.55	314.07	313.34	313.64	312.81	314.7	314.7	314.03	313.87	313.57	313.82	312.52	311.94	313.85	314.54	314.11	314.64	313.46	314.26	314.66	314.42	313.5
311.11	312.27	311.15	311.3	310.85	311.05	310.06	311.61	311.84	310.75	310.34	311.1	311.15	312.06	310.97	311.41	311.21	311.14	311.25	311.22	311.28	310	310.38	310.12	311.54	311.29	311.67	312.18	310.25	311.12	310.38	311.61	311.96	310.54	310.87	311.05	310.82	310.34	309.97	311.05	310.11	311.03	311.62	311.15	311.07	311.13	310.4	311.19	310.21	310.74
302.77	302.25	302.26	301.93	302.94	303.23	303.36	302.86	304.05	302.8	303.85	302.44	302.78	304.01	303.21	303.15	301.21	303.12	304.26	303.13	303.05	302.8	302.23	303.14	303.31	302.26	303.05	302.63	303.11	302.76	303.32	304.25	302.59	303.51	301.97	303.73	303.76	302.73	302.12	303.09	303.56	302.78	302.91	303.27	302.29	303.49	302.64	302.54	303.27	302.15
302.71	302.93	303.61	302.91	304.53	303.98	303.01	303.59	302.68	303.29	302.58	302.58	302.73	303.53	303.23	303.49	302.96	302.7	303.18	302.09	303.88	302.5	302.84	304.46	303.57	302.99	301.31	302.31	302.77	302.45	303.21	303.58	302.6	302.01	302.32	302.25	301.91	303.57	302.18	303.17	301.32	301.94	302.43	302.43	301.82	302.36	303.51	303.01	302.34	302.14
302.3	301.76	302.73	301.74	302.31	302.68	302.46	302.91	302.64	301.89	304.12	302.26	303.23	301.93	302.31	302.08	301.17	301.75	302.95	302.15	302.16	303.21	302.96	301.67	304.02	301.94	302.71	301.86	303.68	301.71	301.83	302.69	302.15	302.14	301.9	302.98	303.69	301.89	303.7	303.02	302.52	302.04	301.66	303.81	302.1	303.16	300.99	301.98	302.23	302.76
294.08	294.18	294.03	294.63	293.69	293.56	294.3	294.34	294.54	293.87	293.16	293.47	293.97	294.05	295.13	293.36	294.53	294.74	293.39	293.14	294.89	294.23	293.07	293.77	293.04	294.72	293.95	293.85	294.25	292.95	294.83	293.62	295.31	293.6	295.84	292.49	294.43	293.49	293.81	294.76	294.84	294.69	294.59	293.98	293.7	293.57	294.89	293.87	293.8	293.71
309.16	310.96	311.14	310.14	311.03	309.72	309.7	309.7	311.11	309.83	309.88	311.14	309.31	310.25	310.06	308.97	310.57	308.44	311.1	309.74	309.92	309.04	309.28	309.91	310.25	309.61	310.07	309.92	309.66	309.45	310.09	309.97	309.29	308.42	310.4	310.33	309.24	309.2	310.14	310.21	308.73	309.78	309.07	309.77	310.71	308.88	311.74	310.25	310.04	309.61
314.18	313.35	313.73	313.18	314.25	312.67	312.68	313.05	314.35	312.94	311.17	313.84	313.77	312.81	313.16	311.62	313.53	313.36	313.64	312.7	313.99	313.37	312.66	313.04	313.52	312.19	313.66	314.04	311.31	313.4	314.14	312.64	313.82	313.17	312.88	311.97	312.95	314	313.13	313.89	314.43	312.27	313.33	311.5	313.74	312.5	313.76	312.99	313.74	312.88
300.69	299.54	300.4	300.45	301.12	300.52	299.76	299.8	299.31	300.87	301.98	299.03	300.46	300.6	300.26	300.39	300.03	300.29	299.24	299.34	299.89	299.97	299.3	300.03	299.62	299.87	300.03	301.06	299.53	299.71	299.29	300.78	299.56	300.03	299.09	298.85	300.68	300.4	301.18	300.38	300.29	299.76	299.7	299.99	300.78	300.83	300.09	300.27	299.69	299.98
310.51	311.12	310.72	310.54	311.35	310.95	311.9	310.21	312.04	310.65	311.02	311.29	310.38	311.26	309.64	310.7	311.41	310.47	312.33	311.21	311.31	311.57	309.83	312.11	310.68	309.84	311.7	311.37	310.78	311.47	309.9	311.4	312.33	312.16	310.64	310.5	311.43	309.83	311.9	309.78	311.08	310.93	310.74	310.48	311.51	311.82	311.19	310.12	310.59	309.58
314.8	316.13	314.85	314.16	314.54	314.95	314.59	314.48	314.98	313.95	314.12	316.35	315.18	313.6	314.66	315.05	314.98	316.2	314.12	315.8	315.14	314.6	314.83	316.64	315.33	314.86	315.24	315.2	314.11	314.3	314.33	314.76	314.23	314.57	314.48	314.51	314.29	315.29	314.9	314.75	313.95	314.24	315.4	316.04	314.5	314.24	315.27	313.54	314.6	315.51
326.5	324.57	324.94	325.29	326.14	324.37	326.42	326.02	325.21	325.08	325.57	326.89	327.25	325.85	324.94	325.62	325.51	326.17	324.99	324.8	325.56	325.93	325.43	326.02	326	326.3	326.02	325.64	325.61	324.95	326.36	326.39	325.08	326.07	325.3	324.51	325.68	323.92	325.34	326.14	325.58	325.65	324.51	325.02	325.87	325.42	325.88	325.92	324.78	323.85
325.61	323.92	325.05	324.72	324.47	324.09	323.83	324.78	325.1	323.94	325.07	325.22	325.35	324.78	324.28	325.18	324.05	324.27	323.57	325.32	323.94	325.67	324.88	324.36	323.55	324.12	324.18	324.74	324.03	324.15	323.61	324.07	324.94	323.08	325.66	323.76	324.99	324.35	324.26	324.53	325.64	325.42	324.78	325.1	324.87	324.27	324.69	325.51	323.73	325.69
314.48	315.48	314.38	314.33	314.25	313.95	315.04	315.64	315.14	314.27	315.01	314.77	315.18	314.96	314.06	315.14	315.09	314.37	313.85	313.79	315.74	313.34	315.57	315.41	314.57	315.26	315.11	313.64	315.22	315.94	314.91	314.09	313.32	314.36	315.36	314.98	315.14	314.08	315.11	315.74	314.78	315.06	315.74	313.42	315.35	314.34	314.97	313.99	316.01	314.4
312.69	312.59	313.12	314.26	313.74	313.49	315.37	315.42	314.36	313.2	313.81	314.42	314.01	314.49	314.39	314.44	313.28	314.38	315.2	313.22	314.36	313.33	313.76	312.97	314.47	314.29	313.66	314.48	314.56	314.61	312.46	313.96	314.71	313.74	314.87	314.02	313.36	313.97	314.04	314.45	314.4	313.54	313.68	312.65	314.57	313.26	313.78	313.5	314.75	314.92
315.77	317.21	316.49	317.77	317.37	317.5	317.69	317.72	318.96	317.08	317.42	315.8	317.47	317.63	317.73	316.01	317.44	316.44	316.93	317.42	316.49	316.55	317.55	316.96	315.77	317.93	317.28	316.07	318.03	318.31	317.68	318.31	317.48	317.98	317.37	317.04	316.6	317.85	316.53	317.36	318.58	317.5	316.93	317.7	316.5	316.3	315.64	317.95	316.58	317.56
292.49	294.31	295	294.96	295.36	293.35	293.79	294.07	291.87	294.1	294.97	293.48	292.91	293.63	294.98	295.33	293.63	294.19	293.12	294.65	294.1	293.8	293.87	294.4	294.64	294.39	293.36	293.96	294.59	294.17	292.55	294.11	294.19	294.59	294.99	293.34	295.4	293.85	293.1	295.12	293.05	294.79	293.7	294	293.8	295	294.49	294.61	294.86	294.85
312.68	311.96	312.24	313.1	312.59	313.36	313.87	313.19	313.25	313.6	312.46	312.59	313.23	312.86	312.49	312.98	312.41	313	313	313.76	312.68	313.15	313.57	312.26	313.04	313.54	312.61	314.25	314.29	312.69	313.85	313.48	312.86	314.52	311.11	313.88	313.64	312.93	312.89	314.08	312.38	313.08	313.64	312.87	312.69	312.06	312.35	312.42	313.2	312.55
311.67	310.86	312.44	311.41	311.03	311.97	311.54	312.03	311.78	312.49	310.98	312.22	310.5	310.82	311.75	310.42	311.35	311.07	313.03	311.36	311.55	311.38	313.05	311.5	311.66	310.28	311.71	311.9	311.1	310.87	312.75	312.17	310.96	311.65	311.25	311.22	310.93	311.35	310.77	311.29	312.12	311.91	311.55	310.43	311.8	310	310.99	311.97	311.67	310.64
306.22	305.19	305.32	307.09	306.27	306.33	305.67	306.12	307.14	307.16	307.18	305.99	305.19	305.21	306.08	306.36	305.87	306.18	305.86	306.76	305.55	306.39	306.68	306.47	305.48	306.61	306.05	306.79	305.75	306.55	307.13	305.91	305.12	305.66	306.98	305.84	307.26	306.55	306.15	306.58	306.41	307.77	306.01	305.51	305.19	305.81	306.56	305.21	306.93	303.72
303.46	301.84	303.46	304.13	303.8	303.94	303.88	303.7	302.43	303.57	303.53	304.53	303.49	303.53	303.99	302.42	302.21	303.51	303.53	303.99	304.15	303.81	303.06	302.43	302.21	303.41	302.35	304.11	303.8	304.37	303.42	302.9	304.89	304.07	303.95	304.2	303.69	303.7	302.94	302.43	302.74	302.75	303.65	304.06	303.06	303.62	303.39	303.8	303.26	303.52
301.09	301.34	300.22	300.28	300.47	302.42	300.57	301.05	301.4	300.09	301.31	301.5	299.94	302.15	300.73	300.92	299.87	300.96	300.09	300.86	300.54	301.53	302.05	300.06	301.72	300.49	302.4	300.39	300.16	301.11	301.31	300.93	301.69	301.96	301.01	301.65	301.1	301.19	301.19	299.25	301.87	300.98	301.11	301	300.73	300.44	300.13	300.87	300.13	300.64
304.09	304.86	305.09	304.49	304.1	303.73	303.54	305.36	304.67	304.18	304.01	304.2	304.43	304.99	304.46	303.67	305.12	306.16	305.18	305.16	305.07	304.93	304.53	304.96	304.63	305.29	305.34	303.46	304.37	305.31	305.11	304.91	304	303.86	306.65	305.34	305.5	304.73	304.86	305.64	304.8	305.42	303.57	305.05	305.39	305.46	305.04	304.24	303.77	305.85
313.52	313.04	312.46	312.31	313.01	314.24	313.53	314.07	313.45	312.02	313.05	313.48	312.76	312.98	312.8	312.81	314.34	312.73	312.79	312.23	312.78	312.53	311.97	312.55	314.02	313.05	312.49	314.24	312.72	312.94	313.55	313.11	313.79	312.61	313.45	313.19	313.62	312.08	313.22	313.06	312.19	313.94	313.65	313.96	312.4	312.23	312.31	314.31	313.57	312.97
309.62	311.62	309.78	311.98	310.1	310.68	311.53	309.88	310.92	310.19	310.17	309.85	310.8	310.74	311.07	312.41	310.48	311.13	310.14	311.65	310.67	311.47	311.23	311.28	310.67	310.01	311.03	311.2	310.1	310.42	310.63	311.74	310.65	311.01	310.59	310.75	310.93	310.1	311.44	310.49	311.87	310.16	310.89	311.3	312.29	311.45	309.55	311.74	311.75	311.05
304.88	302.76	303.5	304.51	304.18	304.76	303.38	303.76	302.74	303.23	302.82	304.51	302.27	303.28	303.98	302.91	303.93	304.41	303.49	302.58	304.12	304.01	302.47	303.96	302.17	303.76	304.56	303.47	302.23	301.4	302.25	303.08	302.5	302.31	303.73	301.58	303.69	305.73	302.98	303.79	303.4	303.74	302.19	304.01	303.61	303.95	303.15	303.38	304.06	305.02
301.27	300.04	300.14	299.14	299.97	300.08	300.49	299.72	299.59	299.87	300.16	299.66	299.94	299.77	300	299.22	298.44	300.84	300.07	299.39	300.63	300.41	299.58	298.93	300.48	299.91	299.9	300.05	300.8	299.45	300.05	300.5	300.57	300.46	300.61	300.2	299.22	299.5	299.94	299.88	300.09	300.07	300.02	300.58	299.36	300.71	299.56	300.56	299.37	300.37
311.77	312.25	312.26	310.61	312.18	311.96	310.49	310.5	311.4	311.89	311.42	311.74	311.66	311.81	311.45	310.96	312.3	312	311.42	311.97	309.35	311.12	311.5	312.07	312.13	311.4	312.58	310.32	311.49	311.65	310.48	310.95	311.14	310.53	311.82	310.73	311.68	311.87	312.06	312.21	312.29	310.7	311.85	312.89	311.19	311.23	310.89	310.37	311.19	312.68
328.23	328.44	329.36	327.92	328.2	327.92	328.93	328.58	327.33	329.38	328.26	328.54	328.81	329.04	328.7	329.05	328.78	328.85	328.5	328.65	327.86	329.16	328.59	327.83	327.29	327.98	327.84	328.29	328.61	329.52	328.32	329.26	327.93	329.1	330.06	328.32	329.3	329.07	329.35	328.25	329.33	327.67	328.88	328.37	328.66	326.83	328.28	329.12	328.25	327.8
303.29	302.99	304.48	303.85	303.27	303.31	303.86	303.84	304.35	302.48	302.72	302.35	303.66	304.15	303.02	304.72	303.18	303.5	303.94	304.33	302.96	303.1	303.76	303.35	302.43	304.03	303.35	303.59	304.07	304.13	303.89	302.31	303.14	302.8	303.45	303.25	302	302.53	302.04	303.79	302.15	304	303.94	304.61	305	302.93	303.87	304.25	303.91	304.07
305.41	303.69	303.06	304.55	302.87	303.67	303.9	303.18	304.41	303.79	302.74	303.01	302.85	303.73	303.46	303.96	302.72	304.87	304.29	303.54	304.07	304.58	303.07	304.27	303.74	303.91	302.89	303.41	302.99	304.7	304.25	305.02	304.22	305.31	305.57	304.48	304.9	304.17	303.42	302.78	304.07	302.48	303.94	303.93	304.41	304.09	303.61	302.77	303.35	305.5
311.22	312.95	312.07	311.77	312.07	311.68	310.91	311.87	311.44	312.64	312.14	314.01	313.21	312.71	311.88	311.66	312.93	312.41	312.36	312.18	312.77	312.01	310.71	312.3	311.55	312.74	311.5	311.81	312.49	311.51	313.09	311.6	312.48	311.63	312.12	312.38	313.32	312.51	311.97	313.05	311.33	312	311.45	312.55	312.42	311.73	310.58	311.84	311.55	312.61
312.87	312.22	311.32	313.48	311.21	311.34	311.51	310.82	312.26	312.32	312.74	312.85	311.85	311.91	314.21	310.51	311.6	312.88	311.07	312.38	312.41	311.74	313.04	312.35	311.72	313.18	311.77	312.61	312.16	311.79	311.62	312.27	313.13	311.85	312.21	312.71	313.06	312.76	312.42	311.18	312.94	311.64	312.58	311.9	311.8	312.47	312.45	311.27	312.93	311.57
305.15	305.56	305.8	302.85	305.45	304.62	305.07	305.02	305.2	305.89	304.76	304.24	305.25	304.88	305.32	305.4	305.35	306.14	305.67	304.51	306.43	304.3	304.74	305.37	306.1	306.03	305.68	305.34	303.76	304.88	305.45	303.97	304.75	304.69	305.09	305.59	304.05	304.69	306.22	305.19	305.23	306.14	305.41	305.04	305.06	305.38	304.77	304.93	307.41	304.52
296.77	296.28	297.38	297.34	297.83	296.27	295.85	295.94	296	297.28	297.04	297.3	296.15	297.73	297.75	296.44	296.71	296.96	297.06	296.76	295.97	297.05	297.73	296.46	296.97	297.25	295.67	297.35	296	296.94	297.53	297.35	298	296.43	296.29	296.8	296.98	296.27	297.61	296.91	296.15	296.03	295.6	296.38	297.21	298.09	297.36	296.55	298.07	297.37
316.71	316.31	316.53	317.3	316.72	316.33	316.43	316.75	316.25	317.07	316.47	316.79	317.73	316.86	316.22	316.23	316.81	317.33	316	316.34	316.01	315.61	317.05	316.37	317.29	316.17	316.08	317.31	316.29	316.3	317.4	317.14	316.39	317.61	317.73	317.21	316.66	317.92	315.96	316.47	317.13	317.45	316.94	316.58	316.32	316.89	316.29	316.71	316.76	316.83
319.64	318.61	317.69	318.58	318.15	318.44	317.06	317.64	319.26	318.05	318.86	317.49	317.91	317.58	318.28	318.61	318.62	318.36	317.65	317.71	317.52	317.3	318.46	319.54	318.64	318.46	316.94	317.84	318.7	318.81	317.46	318.97	318.32	318.82	317.25	317.21	318.85	317.84	317.3	316.65	318.33	318.98	317.43	317.39	318.4	318.96	317.87	318.21	318.48	318.38
300.26	299.53	300.26	299.64	300.36	299.67	299.71	300.68	300.21	300.44	300.09	298.91	300.45	299.74	299.38	300.44	300.78	300.75	300.78	299.86	300.81	299.88	298.91	299.03	299.95	299.28	299.96	299.81	300.11	299.61	300.82	299.05	299.61	300.1	300.21	301.65	299.44	300.71	300.46	300.84	299.94	300.7	299.93	300.3	298.81	298.4	299.62	300.81	300.31	300.91
304.05	303.33	303.5	304.18	303.07	303.71	302.69	303.81	303.52	303.15	303.69	303.03	303.77	302.84	302.48	303.16	303.75	302.88	303.67	303.67	303.41	303.38	301.81	303.71	304.38	304.38	302.65	303.53	303.09	302.65	303.86	303.78	303.24	303.55	302.87	303.14	302.7	304.04	303.21	303.05	302.82	302.56	303.91	303.99	303.3	303.65	303.28	303.53	303.72	302.26
302.5	302.85	304.23	302.67	304.27	304.12	302.54	303.41	303.51	302.49	304.33	304.76	303.2	303.84	302.84	302.55	303.05	302.58	303.23	303.91	304.76	303.51	302.74	303.4	303.1	304.22	304.11	302.87	303.82	303.84	303	304.43	303.04	303.09	302.7	303.95	302.8	304.93	302.96	303.36	304.46	302.67	302.67	302.83	303.66	304.02	303.59	303.83	304.58	303.12
307.2	306.47	306.49	306.73	307.05	307.55	305.9	307.19	305.43	308.11	305.56	306.68	307.64	306.83	307.35	306.5	305.83	307.22	306.96	307.04	306.31	307.59	307.01	306.52	306.66	305.53	306.73	307.41	306.04	306.6	307.68	306.47	307.43	304.91	306.34	305.88	307.33	306.27	307.02	306.73	306.47	306.27	306.5	306.62	306.8	307.49	306.85	307.19	306.5	307.56
309.02	308.5	307.69	308.61	307.48	308.95	309.46	308.66	308.05	307.39	308.94	308.62	309.09	308.01	310.42	309.81	308.76	308.84	310.14	309.24	309.26	309.31	307.95	308.74	308.46	310.4	309.2	309.19	308.44	309.97	308.97	308.21	310.31	308.09	308.77	308.36	308.93	309.79	309.45	308.82	308.72	308.97	308.9	308.92	308.68	307.63	308.15	309.48	308.31	308.21
313.36	311.67	312.4	311.93	311.14	312.12	312.96	311.75	312.7	312.24	310.94	312.33	312.63	312.78	314.1	311.19	311.83	312.43	311.94	311.16	311.75	312.77	311.43	311.31	312.16	313.21	312.81	313.84	311.81	312.1	313.39	313.65	313.51	312.17	312.75	312.39	311.24	311.98	312.68	311.39	312.27	312.91	313.02	312.67	312	312.34	312.59	311.85	311.7	311.48
311.27	311.03	311.08	311.16	311.16	311.8	309.46	310.68	309.73	310.11	310.76	311.32	310.66	311.41	310.77	311.93	310.45	310	311.55	311.35	310.67	310.23	309.65	310.57	310.42	309.96	310.86	310.26	310.78	310.9	312.79	311.41	310.06	310.31	308.83	309.6	310.35	311.4	309.07	309.99	310.39	311.86	310.44	309.26	309.15	311.94	310.75	309.19	310.8	310.27
300.94	300.3	301.44	299.83	300.58	301.58	299.72	301.06	301.21	301.56	300.33	300.72	300.06	300.81	300.46	300.55	301.73	302.64	300.39	301.51	301.41	300.95	301.78	300	300.92	300.98	301.57	300.1	301.26	301.23	300.74	301	300.93	300.8	300.66	299.78	300.01	300.52	300.7	300.64	301.36	301.5	301.5	301.18	300.41	301.97	300.72	300.41	300.31	300.53
302.51	303.54	304.48	303.45	304.42	304.2	302.38	302.88	304.84	304.77	303.78	304.46	303.81	302.15	304.5	304.53	303.88	303.47	303.97	303.8	303.73	304.19	303.47	304.53	303.44	303.6	303.83	303.4	303.82	304.29	304.75	303.03	303.38	304.36	304.37	303.63	302.79	303.57	303.03	303.5	304.43	304.95	303.84	303.8	304.33	302.48	304.2	302.79	303.71	303.63
320.25	319.96	318.07	318.79	319.96	320.17	318.65	319.32	319.86	318.62	319.01	320.35	319.6	319.73	318.22	318.89	320.29	318.17	319.91	319.07	318.43	319.09	318.48	319.56	318.46	319.63	320.19	319.78	318.03	317.97	319.39	319.5	319.53	319.82	319.03	318.26	319.9	318.73	318.56	319.44	318.52	319.36	319.14	320.87	319.08	319.17	319.82	321.04	318.78	320.12
317.26	317.45	317.9	317.35	316.2	316.53	317.57	316.63	317.39	317.81	317.1	317.3	317.35	316.24	316.36	316.61	317.16	317.08	316.84	316.39	317.91	317.82	317.65	317.13	316.69	317.57	316.66	317.74	318	317.7	316.36	318.8	316.1	317.81	317.83	316.29	316.75	316.25	317.66	316.99	316.83	316.57	316.28	315.86	318.12	317.31	316.25	317.77	315.83	317.74
315.62	315.68	315.63	315.12	316.26	315.4	316.8	314.75	316.08	314.97	315.56	315.22	315.7	314.42	315.18	316.16	315.29	315.81	315.76	314.53	314.83	315.99	314.79	316.09	314.68	315.73	314.38	315.99	314.64	316.13	316.03	316.24	316.05	314.62	315.55	315.84	316.11	316.25	314.26	314.85	316.15	315.97	316.2	315.09	314.38	315.68	316.86	314.72	315.96	316.5
313.61	314.88	315.56	314.41	313.83	314.11	313.02	312.94	313.52	313.51	312.79	312.8	313.07	312.96	314.42	313.04	312.9	314.15	314.51	314.24	314.8	313.4	314.36	314.08	313.04	313.15	314.59	314.06	313.43	314.22	313.22	313.48	313.19	313.46	312.73	314.2	314.3	313.98	315.08	313.38	313.76	313.42	314.27	315.02	314.23	313.93	313.98	313.69	314.37	312.57
310.9	309.06	309.64	310.86	311.73	311.15	310.52	310.1	309.75	310.82	310.53	311.06	311.31	310.95	311.94	310.24	311.58	311.56	310.97	312.2	311.91	310.6	310.86	311.68	311.18	311.37	310.38	310.09	312.04	312.05	311.34	310.18	310.39	311.98	310.77	311.57	312.12	311.18	309.99	310.49	310.77	311.55	310.08	310.94	309.04	310.3	311.04	310.12	311.96	310.42
318.35	319.87	317.29	318.25	318.7	317.52	318.44	318.84	318.48	317.95	317.09	319.56	318.29	318.24	318.16	318.96	318.74	320.09	317.86	318.85	319.24	318.16	318.28	318.64	317.56	317.23	318.83	317.29	319.21	320.39	318.75	319.12	317.9	317.76	318.93	317.48	318.65	318.13	318.54	318.89	318.93	319.63	318.31	318.6	318.02	318.63	318.68	317.91	318.82	320.11
305.41	305.25	306.26	305.6	305.49	304.47	305.53	305.43	305.2	305.77	304.49	305.7	304.65	305.94	305.33	306.3	305.15	306.73	304.78	304.92	305.15	305.22	305.84	306.61	305.53	304.85	305	305.01	306.19	305.34	306.08	306.61	303.74	305.19	305.7	305.1	307.02	305.77	305.19	305.99	304.61	305.42	306.36	305.18	306.07	306.82	306.1	304.96	305.15	304.83
309.73	310.18	310.48	309.4	309.81	310.08	310.34	309.85	310.08	310.17	310.43	309.56	309.99	310.48	309.96	309.5	308.98	309.95	308.88	308.51	308.74	310.28	309.5	309.75	309.3	309.15	309.34	310.58	311.09	309.45	310.23	309.41	309.92	310.82	309.65	309.97	309.68	309	309.98	310.32	309.33	309.38	310.77	310.33	309.29	309.85	309.35	309.29	310.33	309.5
296.61	297.18	295.71	297.73	296.57	297.38	296.91	297.53	297.11	297.03	296.72	296.27	297.02	297.57	298.56	297.57	298.68	298.15	297.22	297.1	296.61	295.25	296.48	297.54	297.22	295.77	296.45	297.32	297.65	297.66	297.85	297.57	296.45	297.49	295.64	296.24	295.95	297.94	297.47	296.64	296.21	296.44	297.89	296.54	296.95	296.48	296.37	297.89	295.99	298.18
318.93	319.97	320.12	318.93	318.68	319.37	318.27	318.33	319.97	319.24	319.18	320.01	318.8	318.67	318.71	319.43	318.7	319.14	320.62	320.09	319.76	317.93	319.07	321.25	319.29	319.91	320.26	320.46	318.46	318.11	319.44	317.67	318.82	319.36	318.24	319.86	319.38	320.46	319.8	319.58	318.05	319.65	319.44	319.34	320.31	319.22	319.73	319.02	319.6	319.21
313.89	315.51	315.13	316.67	315.33	315.67	315.83	316.17	315.31	315.29	315.95	315.32	315.66	316.04	315.19	314.68	315.09	315.68	315.31	317.1	315.61	315.2	315.57	315.65	315.45	314.07	315.83	314.67	315.34	316.8	315.6	314.54	315.17	315.78	316.02	315.08	315.62	315.56	315.57	317.19	316.17	315.61	316.21	317.31	316.62	315.24	316.83	314.98	315.28	314.65
301.34	299.98	299.43	301.34	300.52	299.68	301.17	300.25	300.34	298.88	299.55	298.14	299.8	300.58	299.4	299.84	299.63	300.41	299.48	298.84	300.11	299.82	300.07	299.99	300.02	298.71	300.49	300.35	300.49	299	298.51	299.67	300.86	299.41	300.69	300.52	300.86	300.1	300.88	299.03	298.68	299.32	300.68	298.89	300.37	299.09	301.12	300.79	298	299.71
302.73	302.59	302.66	302.86	303.01	303.2	302.8	301.6	302.23	301.64	302.4	303.16	303.73	303.41	302.88	303.94	304.17	303.15	304.02	302.2	303.75	302.79	302.24	303.65	303.47	303.44	302.53	304.01	303.04	302.78	303.03	302.35	301.2	302.79	303.37	303.51	302.26	302.03	302.17	303.37	302.29	302.13	302.29	301.21	302.73	303.48	302.78	302.61	302.27	302.84
313.79	313.51	313.48	314.03	314.3	313.89	315.01	314.09	314.08	314.6	314.42	312.78	314.18	314.09	315.28	313.14	314.39	314.26	313.15	314.32	313.99	314.13	312.71	315.01	314.1	314.17	313.76	313.98	315.56	314.47	314.94	314.72	313.8	313	313.82	313.05	314.11	315.4	313.95	313.4	312.6	313.62	314.15	313.92	313.7	314.53	314.29	313.7	314.58	314.64
316.8	315.95	316.37	317.45	318.09	317.74	317.1	318.09	316.87	317.29	316.67	318.15	316.32	315.89	317.3	317.24	317.08	318.44	316.91	318.77	316.35	318.11	317.54	318.99	318.4	317.97	317.25	316.89	318.14	317.13	318.34	316.49	318.09	316.87	317.51	317.41	316.87	317.6	316.72	317.18	317.58	316.25	317.33	316.84	316.25	316.21	317.32	317.89	316.74	316.77
305.18	302.92	305.32	303.91	304.57	305.98	304.01	304.94	304.14	304.31	304.64	303.31	303.45	303.91	304.73	304.24	303.71	305.53	303.72	303.86	304.36	305.01	304.1	304.98	305.04	304.06	304.41	304.8	303.76	303.64	304.11	303.88	303.43	304.32	303	304.24	303.39	303.66	304.8	304.6	303.94	303.95	304.06	304.08	305.28	305.22	304.85	302.89	303.95	304.71
304.97	304.88	303.41	305.51	304.15	304.8	303.96	303.61	304.86	305.21	303.55	305.22	304.81	305.38	303.47	303.53	303.11	304.19	304.71	303.87	303.71	304.43	304.68	304.57	303.33	304.49	304.35	305.38	303.76	305.03	304.17	304.19	303.59	304.54	304.37	305.49	303.72	304.89	304.75	305.27	305.39	304.7	305.29	302.94	303.13	304.64	304.84	304.95	305.12	305.19
327.5	327.55	326.78	326.93	327.33	327.11	326.46	327.75	327.08	327.05	326.97	326.95	326.68	326.78	326.64	327.33	327.46	326.65	327.08	327.47	326.88	326.77	326.79	327.29	326.2	326.9	326.37	326.63	326.87	326.52	326.6	326.97	327.5	325.95	326.63	327.15	326.59	327.3	325.99	327.81	326.24	325.5	326.77	326.4	327.46	326.71	326.58	327.13	327	326.59
304.86	303.51	304.71	304.77	305.6	304.37	304.54	304.04	304.38	304.64	304.74	305.32	302.98	303.91	304.67	304.81	303.06	305.92	303.83	304.97	304.26	304.41	303.25	303.07	306.27	303.02	305.7	304.82	305.08	304.15	305.13	304.58	304.66	304.81	304.97	305.28	305.19	304.1	304.1	304.12	303.99	305.59	304.27	304.23	304.44	305.4	304.25	304.97	304.38	304.52
314.6	313.27	314.46	314.69	313.71	313.82	313.37	314.02	313.96	312.03	314.05	314.45	313.28	314.88	312.54	314.47	313.6	314.76	313.82	312.63	314.53	314.73	313.17	314.54	313.51	314.56	314.19	313.95	314.33	313.31	314.53	313.11	313.63	313.16	314.47	313.58	312.61	312.47	314.27	313.31	313.41	314.15	313.44	313.41	314.55	313.43	314.14	314.41	313	312.32
300.66	301.53	300.5	301.55	299.99	301.88	301.34	300.57	301.49	301.89	301.3	301.4	301.34	300.26	301.03	301.52	300.91	301.73	301.53	300.07	301.34	301.47	301.02	300.87	301.77	300.01	300.67	302.56	301.75	300.31	302.59	300.08	300.55	302.27	300.72	301.68	300.64	300.71	302.4	300.35	301.21	301.06	299.78	301.99	301.81	301.55	300.58	300.92	300.55	301.19
304.16	306.67	305.18	303.85	306.1	305	305.56	304.86	305.28	305.77	304.33	305.74	304.88	305.89	305.87	305.38	305.53	305.14	305.84	304.92	304.7	305.89	305.64	305.37	303.91	303.33	305.37	304.64	305.1	304.96	305.71	305.97	305.18	304.91	305.19	305.28	304.77	304.3	305.27	304.39	305.54	304.78	304.53	304.29	305.26	305.04	303.45	304.82	305.84	303.44
308.89	308.54	308.95	309.44	308.92	309.17	309.6	310.49	309.11	309.66	310.53	309.43	309.68	310.64	309.01	310.52	310.09	309.67	308.56	309.4	310.48	309.75	309	310.86	309.25	309.49	309.83	310.25	308.81	309.49	311.46	308.27	309.93	310.17	309.57	310.18	308.87	309.26	311	309.77	308.47	309.1	309.55	309.71	309.31	309.27	308.65	309.81	308.95	310.98
313.51	312.65	312.4	311.4	313.18	313.12	314.42	313.03	312.76	312.98	313	312.81	312.74	311.85	312.21	311.93	312.23	313.34	312.32	312.5	313.31	312.81	312.09	312.34	312.89	312.72	312.59	312.48	312.57	311.81	312.44	312.23	312.07	313.16	312.38	312.45	313.34	312.15	311.89	312.51	312.16	313.09	313.24	312.82	312.55	312.09	311.23	310.95	313.27	312.02
326.47	324.64	325.86	325.29	325.96	324	324.4	325.52	324.33	325.28	325.84	326.1	324.99	325.19	326.41	325.55	324.42	325.63	326.53	325.48	325.79	324.64	324.87	327.23	325.56	326.13	325.44	324.98	323.59	324.68	324.66	325.38	325.08	324.76	325.47	325.44	325.47	325.72	325.02	326.06	325.79	324.66	325.12	325.89	325.41	326.17	325.34	324.91	325.2	325.49
313.84	313.68	313.29	312.91	313.53	314.02	313.97	313.28	312.94	313	312.74	313.69	313.21	312.31	313.51	311.72	313.24	313.04	312.72	312	313.23	313.75	312.75	311.36	312.34	312.17	314.42	313.31	312.53	312.78	313.55	312.99	313.92	313.54	312.38	312.45	312.5	313.59	313.73	312.78	314.85	313.23	313.53	311.76	311.59	312.72	314.68	312.73	313.25	312.2
304.02	304.7	305.87	304.04	304.95	304.32	303.18	304.17	304.45	304.12	304.25	305.74	305.02	303.88	304.33	305.07	303.3	304.33	305.13	304.85	305.07	305.02	303.86	305.2	305.14	305.38	305.24	304.82	303	304.34	303.96	302.63	304.48	303.62	304.34	305.39	306.53	304.4	304.35	305.28	303.88	304.07	303.8	304.39	304.39	305.46	303.96	303.52	305.24	305.6
317.35	317.66	317.39	317.14	317.32	319.02	316.29	317.01	317.53	316.91	316.93	318.09	317.56	317.28	317.6	318.11	317.27	318.44	318.29	318.49	317.68	318.46	318.67	316.6	315.85	317.06	318.1	318.56	316.31	317.11	317.09	317.24	318.36	316.88	316.38	318.42	318	317.43	316.36	318.91	317.17	317.87	317.44	317.51	316.38	317.73	316.79	316.64	316.51	317.54
314.18	315.17	314.84	314.36	314.25	314.52	314.88	314.08	315.05	315.93	314.97	314.94	314.19	314.72	314.94	315.59	314.58	314.45	314.77	313.83	314.89	315.2	314.28	315.34	314.15	314.77	314.21	314.13	314.61	315.27	315.04	313.93	315.07	313.99	315.32	314.81	315.41	314.7	315.6	314.84	312.65	315.6	314.2	314.27	316.01	314.59	314.27	315.11	315.59	315.05
301.81	301.83	300.38	299.84	300.8	301.19	301.75	299.94	300.98	299.7	301.26	300.65	301.12	300.46	300.75	301.78	301.41	300.24	300.34	300.88	302.11	300.29	300.41	301.21	300.78	301.08	301.25	301.4	299.86	301.56	301.24	301.35	299.75	301.03	301.65	301.37	301.35	301.15	301.75	300.97	300.79	301.26	300.74	301.91	301.35	300.39	300.17	301.5	299.73	301.47
328.78	328.75	328.87	329.59	329.25	327.77	329.74	328.43	327.5	329.26	326.96	327.65	328.06	328.79	328.78	329.09	329.55	328.4	328.35	328.46	328.45	329.22	327.7	328.64	328.43	327.94	328.87	328.19	329.06	328.8	329.02	329.42	328.58	329.16	329.26	329.79	327.84	328.43	328.47	329.67	328.98	328.59	328.34	329.56	328.72	328.66	328.19	327.79	329.18	327.88
296.73	296.8	296.09	296.63	296.16	296.82	296.49	297.93	297.28	296.53	297.08	296.55	296.51	296.41	296.51	296.94	296.59	297.14	295.95	296.98	298.02	296.93	297.1	295.47	296.24	296.31	295.8	296.94	295.93	298.2	297.04	295.97	296.58	295.98	297.43	297.2	296.81	296.03	296.28	296.88	297.01	296.49	297.25	297.24	296.85	297.25	296.64	296.64	295.79	297.81
324.8	323.76	325.35	323.65	323.1	324.15	324.48	324.57	323.9	324.71	324.95	324.29	324.37	325.09	323.87	324.95	324.77	324.55	323.75	324.04	324.79	324.5	324.08	324.93	324.81	324.24	324.94	324.03	324.66	325.77	325.42	324.14	324.6	325.23	324.69	323.47	325.22	325.14	325.39	325.07	324.57	324.39	322.9	324.17	324.42	325.18	325.27	324.61	323.62	324.91
304.28	306.47	304.98	303.46	304.06	303.01	303.3	303.98	303.27	303.52	304.74	303.61	303.85	303.08	303.83	303.3	304.57	303.65	302.87	304.44	303.78	303.93	304.54	302.91	304.14	303.12	303.13	304.28	304.94	303.2	304.17	304.76	302.74	303.78	303.05	303.75	303.33	304.25	304.12	304.1	305.25	304.24	304.89	303.58	304.89	302.35	303.41	302.3	302.27	302.81
301.85	302.28	301.54	302.03	302.33	302.63	301.78	302.35	301.24	301.76	301.85	302.18	303.32	301.46	302.52	302.53	301.53	302.06	302.66	302.99	302.1	303.48	303.13	302.24	301.86	302.5	303.3	302.36	302.59	302.6	302.62	302.15	303.09	301.66	301.11	303.06	302.76	303.92	303.02	303.06	303.04	302.83	303.85	303.17	302.5	301.58	302.89	302.73	300.66	301.94
318.1	317.23	318.33	318.6	318.92	319.44	318.27	318.54	318.97	318.35	318.94	318.79	317.22	318.17	319.15	319.02	319.64	318.46	317.6	318.47	319.3	319.4	319.45	318.59	319.14	319.02	317.6	319.49	319.19	318.47	319.46	318.48	319.07	319.52	318.45	317.59	319.34	318.37	319	318.35	319.11	316.9	318.87	320.26	318.25	317.13	318.34	318.65	318.73	318.76
301.29	300.23	300.92	299.7	300.88	299.88	299.97	299.61	299.98	300.2	301.47	300.39	300.73	301.23	299.52	301.37	301.39	301.21	302.07	300.89	300.45	301.07	299.89	300.28	302.75	301.37	300.46	301	300.32	301.64	300.66	299.97	302.09	301.36	299.35	301.32	300.85	301.48	302.38	301.59	301.12	301.28	301.73	302.88	299.7	300.66	300.15	301.08	303.35	301.54
305.34	304.63	305.73	305.39	305.83	305.45	305.68	304.56	305.67	304.66	305.56	305.99	304.86	306.27	306.5	304.59	304.65	306.01	305.3	305.08	304.95	304.94	305.7	304.03	304.52	305.42	304.68	304.88	304.62	306.41	305.61	304.4	305.11	304.6	305.05	305.51	305.57	304.7	304.62	305.52	304.6	304.25	305.27	306.13	305.29	305.5	305.88	304.7	304.78	306.26
326.81	326.54	327.56	327.28	327.46	327.27	327.05	326.72	325.87	326.68	326.84	327.98	327.95	328.7	326.46	327.33	327.69	327.08	327.63	326.86	326.41	326.23	326.33	327.35	325.92	327.6	326.17	326.67	326.1	327.07	326.52	326.82	326.36	326.31	327.04	327.33	327.76	328.31	328.57	326.49	327.58	327.8	325.56	325.81	327.05	325.85	326.43	327.09	327.45	327.3
325.12	325.41	324.25	324.43	325.43	325.93	325.01	325.72	325.04	325.61	324.14	325.59	324.98	324.57	325.99	326.86	325.52	325.35	325.54	325.06	325.5	324.56	325.43	324.89	325.03	326.3	325.7	325.88	325	324.25	325.88	325.9	325.11	324.47	325	326.8	325.23	325.18	325.22	323.84	325.86	325.86	325.23	324.62	324.91	325.71	324.49	325.49	324.97	323.95
294.32	295.34	295.7	294.6	294.83	293.93	294.78	295.42	295.18	294.74	295.32	296.1	294.17	294.07	294.21	295.15	294.32	295.53	296.24	295.21	295.57	294.57	294.4	295.41	294.99	295.35	293.69	295.17	295.88	293.55	294.41	295.92	294.57	294.67	294.4	294.98	296.43	295.21	295	296.47	293.31	294.59	295.65	294.7	294.52	294.83	294.75	295.15	296.24	294.63
304.36	304.14	303.36	304.4	303.14	302.86	302.05	302.55	304.12	302.96	304.56	303.77	303.87	303.74	302.97	303.77	303.52	303.42	303.39	303.38	303.78	303.35	304.32	303.49	303.17	303.26	302.98	302.58	303.06	303.32	303.83	303.62	303.09	303.63	302.62	304.66	302.59	303.69	303.28	303.28	303.16	303.61	304.15	303.46	302.4	302.72	304.61	303.76	303.33	302.58
301.92	303.12	301.46	303.08	302.73	302.67	303.54	302.6	303.25	301.81	303.1	302.32	304.22	303.22	303.21	302.68	303.94	302.19	302.91	302.75	302.69	302.17	302.4	302.08	301.66	303.52	302.79	301.68	303.34	302.19	302.36	303.36	303.66	303.05	302.71	303.7	303.37	302.82	303.48	302.27	301.99	303.09	301.72	303.46	303.41	302.64	303.49	301.89	302.42	302.32
318.16	318.91	318.95	318.92	320.3	319.78	320.07	319.2	319.44	318.87	318.43	320.33	319.42	320.13	320.42	318.84	319.47	320.5	318.67	319.38	318.87	318.22	320.1	318.82	318.82	320.57	318.72	319.12	319.59	318.81	320.12	318.86	319.82	319.25	319.01	319.75	318.57	318.13	319.55	318.15	318.5	318.91	318.49	318.16	319.2	319.42	319.47	317.53	319.67	319.18
295.11	293.18	294.41	294.3	294.3	292.76	294.86	295.19	292.81	294.03	294.25	295.25	292.98	293.72	293.68	294.29	295.36	294.58	294.56	294.16	293.49	293.56	294.67	293.83	293.1	293.97	293	293.88	294.73	294.58	294.81	294.53	294.52	295.05	294.13	294.51	294.93	292.07	293.94	293.4	294	294.19	294.18	294.65	294.67	294.84	294.34	294.88	294.92	294.15
315.48	313.86	315	314.99	313.88	315.41	314.07	314.92	315.42	314.48	316.14	314.96	313.83	315.44	313.71	315.44	315.24	313.04	315.45	314.76	313.77	314.35	315.44	314.32	314.4	314.5	314.64	314.3	313.51	315.35	315.92	315.85	315.23	315.13	314.97	313.7	314.53	315.3	313.74	313.85	314.34	314.85	315.44	314.17	314.25	314.56	315.45	314.95	315.71	315.06
316.41	317.07	317.77	317.22	317.97	316.75	317.9	317.78	317.19	317.75	316.73	316.89	316.23	317.13	316.35	318.54	317.15	317.53	316.97	316.44	316.68	318.75	316.96	316.54	317.94	316.72	317.88	317.33	317.33	317.43	318.34	317.13	318.25	317.9	316.42	317.54	319.1	316.27	317.03	316.68	316.29	317.67	316.91	315.44	318	317.95	317.69	318.8	317.07	318.18
312.04	313.03	310.91	311.78	312.39	311.96	312.31	312.25	312.44	312.58	313.75	311.5	312.68	312.38	313.34	312.44	312.38	313.6	311.9	313.43	311.79	311.54	311.86	312.5	311.87	312.47	311.71	310.81	312.11	311.34	312.38	312.77	312.01	313.32	311.71	312.42	311.23	312.87	311.7	311.57	311.62	312.09	311.44	311.92	311.55	312.71	312.83	312.14	311.22	311.55
315.88	315.59	314.18	314.57	314.4	315.45	313.93	315.32	314.91	314.99	315.32	313.97	314.15	315.81	315.27	313.52	314.39	315.69	315.29	313.63	315.71	314.4	314.53	313.87	315.94	315.92	312.92	314.8	314.86	315.23	315.54	314.16	315.33	313.59	314.61	315.37	315.6	314.76	313.87	315.26	315.75	315.01	314.19	315.48	315.14	313.54	314.15	313.93	315.04	314.36
325.98	327.6	327.73	328.02	326.75	326.98	326.81	327.84	326.86	326.33	327.25	326.53	326.69	326.8	327.2	328.09	326.42	326.75	327.34	326.67	326.21	326.82	326.95	326.52	326.24	328.18	326.69	326.26	327.34	326.58	328.39	327.7	326.1	328.51	327.7	327.52	327.76	326.6	327.31	327.12	327.41	327.56	326.89	328.26	326.5	326.83	328.53	326.47	327.23	326.5
314.49	314.84	314.95	315.29	314.42	314.64	314.55	315.3	315.13	313.83	315.57	315.27	315.38	314.41	314.46	315.26	315.09	316.24	314.34	315.26	314.53	314.17	314.94	315.07	314.98	314.89	314.51	313.94	315.41	315.79	315.18	314.74	314.76	315.47	314.65	314.24	315.76	314.55	314.81	313.84	313.84	315.18	314.88	314.36	315.58	315.63	314.76	315.43	314.74	313.35
319.37	319.33	319.22	320.45	319.2	319.32	319.63	319.24	319.84	319.25	319.79	318.64	320.07	318.1	319.29	319.76	319.79	318.75	319.21	319.77	319	319.76	319.32	319.98	319.52	318.13	319.17	320.29	319.52	319.19	318.83	319.75	320.63	318.45	318.14	318.84	318.45	319.53	319.26	320.04	320.16	319.36	319.67	319.06	318.68	319.45	319.44	318.62	319.05	319.4
315.14	315.56	314.66	315.16	313.7	314.93	314.31	315.9	314.69	315.61	314.85	315.45	315.64	315.16	314.66	315.26	316.06	315.88	315.09	314.18	315.95	314.73	314.93	315.01	314.62	314.45	315.91	315.36	314.88	314.62	314.19	314.93	316.02	315.86	313.64	316.13	314.71	314.28	315.21	315.1	316.16	315.15	315.04	313.88	314.83	316.24	314.65	313.75	314.44	316.62
303.37	303.13	303.44	303.71	303.61	303.62	303.58	302.14	303.56	303.48	303.29	304.27	303.83	303.42	303.46	304.12	302.94	303.5	303.73	304.09	303.03	303.03	303.79	303.07	303.31	301.75	301.48	303.23	303.95	303.22	303.07	302.93	303.29	303.81	303.71	304.39	303.74	301.88	303.92	303.58	303.24	304.24	303.46	302.47	302.6	302.65	304.49	303.9	302.57	304.45
311.58	311.71	312.44	312.08	312.43	311.85	311.76	312.62	312.51	313.13	313.12	313.58	310.81	311.58	312.33	312.38	312.47	312.64	313.59	312.52	312.14	312.07	311.85	312.21	312.51	311.8	312.64	311.47	312.82	312.56	311.8	311.62	312.3	313.02	312.57	313.28	311.58	312.56	313.43	312.25	312.15	311.69	312.62	311.8	312.4	313.6	312.68	312.34	312.12	313.09
306.3	306.18	307.45	307.04	307.68	307.32	306.84	307.46	306.47	306.76	306.43	306.78	307.92	307.2	307.32	306.41	306.87	306.47	306.71	306.56	306.4	305.82	305.73	307.16	306.93	308.61	306.38	307.9	307.48	305.39	306.76	306.55	306.12	306.56	305.56	307.31	306.57	306.28	307.32	305.55	306.78	305.94	307.83	306.82	306.95	306.87	306.02	305.85	307.48	306.54
310.4	310.56	309.11	310.23	310.75	311.26	311.15	310.68	310.6	311.37	311.22	308.41	311.39	312.12	311.04	310.56	310.32	308.81	310.36	310.46	311.18	309.65	310.94	310.96	311.16	310.22	310.97	311.08	310.79	309.84	310.58	310.4	311.47	311.31	311.24	312.13	311.5	311.04	311.61	311.13	311.12	311.79	311.23	310.14	311.33	311.66	311.01	310.36	311.88	311
303.27	302.94	303.48	304.89	304.68	304.28	305.44	303.79	305.65	305.23	304.18	305.1	303.93	304.63	303.7	305.08	304.26	304.71	304.47	304.51	305.59	304.56	302.81	305.12	304.06	303.27	303.96	304.47	304.91	304.56	304.19	305.08	304.47	304.71	304.77	304.27	303.9	303.1	303.52	304.06	304.71	304.99	304.44	305.24	305.25	304.47	304.63	305.23	305.44	306.61
312.73	313.18	311.89	311.57	313.13	314.04	313.09	314.02	313.6	312.18	311.63	312.43	313.34	313.83	313.18	313.19	314.05	312.75	312.72	312.26	313.7	313.5	312.68	313.68	313.63	313.68	312.68	313.38	311.95	313.37	314.06	312.72	313.84	312.56	313.47	314.32	314.28	313.74	312.32	312.95	312.65	315.16	312.73	312.15	312.91	313.74	313.66	314.05	313.75	313.02
302.41	303.48	303.52	303.69	304.04	303.27	303.18	302.8	302.97	303.29	303.28	302.94	303.2	302.96	304.99	303.94	303.81	303.06	303.53	302.87	303.8	303.22	303.25	302.31	303.67	302.72	302.52	302.83	303.82	303.86	303.46	302.85	302.33	304.59	304.12	303.49	303.99	303	304.08	303.9	302.37	303.73	302.99	302.67	304.08	302.86	302.95	302.73	303.95	303.54
315.39	314.08	315.17	313.97	313.12	315.72	314.68	316.09	315.98	315.75	315.92	314.38	315.45	314.59	315.95	317.09	313.98	316.69	314.64	314.71	315.15	315.59	315.73	313.73	314.62	314.73	315.07	315.4	315.23	315.3	315.48	314.51	314.72	314.54	314.44	315.34	314.02	314.54	314.82	314.49	315.53	315.18	314.88	314.42	313.97	314.81	314.99	313.99	313.97	315.54
292.84	294.16	294.19	293.18	294.18	293.62	294.6	294.08	292.68	293.03	294.25	293.68	294.45	293.59	294.12	294.42	292.79	293.14	293.84	294.9	294.54	292.98	294.04	294.68	293.57	294.39	293.77	294.11	293.74	293.6	294.39	292.72	294.76	294.8	294.43	293.93	294.27	293.22	294.33	293.82	292.64	294.4	294.5	292.66	295.15	293.3	293.81	293.07	292.38	293.8
327.35	326.15	326.85	327.57	326.17	325.12	326.04	327.11	327.69	327.58	326.33	327.87	327.63	326.57	326.69	326.63	326.87	327.26	328.18	325.1	327.5	326.28	327.21	326.37	325.01	326.76	327.55	326.71	326.87	326.78	326.73	327.02	327.71	325.39	326.21	327.85	327.29	329.13	327.58	327.74	326.9	326.94	326.92	327.29	326.53	326.13	325.95	325.9	326.59	326.32
319.89	319.3	318.76	318.44	320.08	319.33	318.74	319.46	319.77	318.81	320.64	320.38	320.31	319.35	318.72	319.93	318.77	318.72	318.71	319.63	318.86	319.5	318.02	319.39	319.07	320.1	319.77	318.86	319.8	319.6	319.91	320.12	319.07	319.46	318.73	319.48	318.82	319	319.91	319.63	318.9	318.75	318.95	319.4	319.1	319.92	319.03	319.32	320.17	319.22
305.92	303.71	305.68	304.57	305.26	305.76	303.69	305.56	304.93	305.5	304.65	302.51	303.52	303.47	304.77	305.23	304.26	304.47	305.27	305.26	304.29	305.41	303.51	305.64	304.47	304.22	304.61	304.15	305.09	305.04	304.07	305.23	305.09	305.3	303.72	304.57	305.7	305.62	305.69	305.13	305.14	305.12	304.49	304.63	305.29	305.19	304.8	305.28	305.22	304.71
297.26	296.97	295.56	296.77	298.5	297.71	296.21	295.77	296.33	296.54	296.62	296.83	296.76	296.66	297.22	296.76	297.41	296.33	297.68	296.44	296.97	296.83	297.08	296.99	297.75	296.85	296.41	295.58	296.69	297.22	296.64	296.99	298.36	297.21	296.07	296.19	296.87	297.21	295.98	295.9	295.83	297.28	297	296	297.03	297.89	295.88	298.34	296.02	297.63
302.72	302.23	302.43	302.3	303.02	302.15	301.52	301.56	302.75	302.74	303.12	301.98	302.56	302.32	301.58	302.71	302.4	302.89	302.24	302.82	302.94	302.56	302.98	303	301.71	302.52	302.39	302.78	302.17	303.68	303.84	301.57	301.13	301.91	301.92	302.64	302.61	302.89	302.39	302.43	301.89	302.72	302.93	301.8	301.36	300.56	301.49	301.14	301.78	302.75
307.32	307.71	306.26	305.67	307.24	307.52	308.39	307.49	307.57	307.56	307.29	307.21	307.64	307.74	307.21	307.36	305.69	306.59	306.59	306.7	307.5	307.63	308.25	307.5	306	307.51	307.98	307.7	307.27	307.02	307.04	306.66	307	306.68	307.69	307.37	306.98	307.43	306.73	307.04	307.71	306.15	308.31	306.67	306.84	306.5	307.9	307.42	307.61	308.15
326.77	327.86	327.52	327.86	327.02	326.88	327.83	328.54	327.87	328.89	328.28	328.15	328.25	326.51	327.69	325.63	327.1	329.23	327.44	327.12	328.77	326.51	327.32	327.04	329.36	327.69	327.06	327.9	328.02	327.01	326.59	328.33	326.4	327.2	328.55	328.97	327.87	328.62	327.77	326.03	327.07	327.41	326.27	328.03	328.32	327.63	327.65	329.16	329.11	328.33
306.02	306.59	306.97	305.66	305.74	306.14	306	306.18	306.42	306.81	306.79	306.81	304.91	306.82	306.77	306	306.94	307.92	307.04	306.35	306.42	307.85	304.89	306.22	306.59	307.51	306.84	305.76	305.21	306.04	306.01	306.98	307.01	307.01	306.67	307.82	306.18	305.94	306.66	306.72	305.93	307.26	307.08	305.38	306.13	305.19	306.1	305.32	305.88	307.65
295.51	294.88	294.91	295.34	295.14	294.94	294.79	294.55	295.61	295.42	295.32	293.96	294.98	295.67	296.69	295.37	296.12	295.23	294.88	295.55	295.32	295.51	296.4	294.57	295.01	295.76	295.48	294.36	295.57	296.36	294.13	295.81	295.85	295.12	294.59	295.2	295.33	294.68	295.76	295.65	295.14	295.51	295.08	294.41	295.7	294.93	295.73	294.23	295.61	295.61
313.17	312.53	313.82	313.58	312.51	312.75	313.32	313.85	312.62	314.3	313.88	312.98	312.98	313.46	313.51	312.93	313.63	313.7	313.67	312.87	313.43	314.18	313.59	314.08	312.85	313.84	312.48	313.06	312.9	313.2	312.6	314.24	312.84	314.48	313.73	313.63	312.24	313.31	312.75	312.68	314.55	314.43	313.31	312.4	313.3	313.66	312.82	314.16	313.9	313.32
326.73	327.67	325.61	326.58	328.55	325.69	327.05	327.02	326.37	325.55	328.2	327.87	327.49	327.77	325.15	327.06	326.4	328.35	326.68	326.86	326.2	326.62	328.39	327.5	325.93	327.41	328.29	326.26	326.91	325.86	327.18	326.32	326.94	326.57	327.62	328.01	327.8	327.03	327.21	326.32	328.01	326.63	326.88	327.09	326.97	326.4	327.62	327.83	328.16	327.04
309.69	310.74	309.89	310.56	310.15	311.73	310.67	311.38	309.75	310.86	311.21	311.44	310.11	310.26	310.26	311.25	310.29	310.98	310.22	311.23	311.49	310.44	311.86	310.24	309.61	309.46	309.34	310.44	310.84	309.4	310.27	309.93	311.28	309.44	310	310.23	310.16	310.4	309.45	310.12	308.26	311.4	310.12	311.96	309.34	310.93	310.5	310.21	310.66	309.21
305.28	305.56	304.04	306.11	305.21	305.45	305.84	307.15	304.65	305.74	305.5	305.91	305.29	304.38	305.62	304.56	304.75	304.69	305.04	305.17	306.03	305.44	305.42	305.18	304.56	305.41	306.05	306.02	306.46	304.4	306.76	306.19	305.67	305.31	303.49	306.51	305.58	306.45	306.07	305.53	305.04	305.52	304.44	305.14	306.1	305.9	305.1	304.25	305.37	305.63
306.28	308.06	307.13	307.02	306.86	307.54	307.35	306.6	307.26	306.02	306.59	307.3	307.11	306.72	307.47	307.04	306.66	308.5	307.83	308.03	308	307.88	308.28	308.36	306.28	307.38	308.71	306.86	308.28	307.7	307.21	307.27	307.55	308.17	308.27	305.6	307.26	306.44	307.63	307.53	307.56	308.13	306.06	306.08	307.95	306.5	307.97	306.56	307.02	307.74
313.56	315.08	313.19	313.7	314.24	313.69	313.7	313.66	313.93	314.73	313.54	314.09	314.07	313.7	315.06	313.51	313.75	313.59	311.72	314.52	313.09	314.43	313.75	313.37	313.28	313.77	312.68	313	313.69	313.56	312.71	312.82	314.65	314.37	314.58	314.03	312.99	313.97	313.58	314.56	313.7	314.54	314.61	314.26	314.51	312.43	314.17	313.77	314.61	314.32
317.39	319.4	318.11	319.04	317.2	319.33	318.75	318.19	318.57	318.42	317.72	318.33	317.89	318.56	317.42	318.43	318.5	316.99	318.67	318.75	316.77	319.06	318.74	317.81	318.22	318.13	318.81	317.43	317.11	319.14	318.72	319.58	316.89	319.53	317.53	319.08	317.32	317.36	317.43	319.1	318.48	317.38	316.75	317.71	318.78	318.47	317.93	318.32	318.61	317.85
310.63	309.16	311.63	310.7	311.09	309.61	311.44	310.63	310.5	310.47	309.88	309.19	309.73	309.65	310.57	309.69	310.69	310.52	311.28	310.72	310.72	311.21	310.3	309.97	310.92	310.56	309.85	311.55	311.22	309.86	309.64	309.48	311.92	310.18	311.11	310.02	312.02	311.06	311.08	311.07	310.34	311.09	310.84	310.74	311.04	308.59	310.58	310.08	310.5	309.43
312.86	314.56	314.2	314.16	312.55	315.72	314.58	314.24	313.69	313.18	314.24	313.51	313.86	314.27	313.63	313.96	313.81	313.63	314.54	314.1	312.7	314.25	314.23	313.76	315.47	313.34	314.49	313.53	313.99	314.71	314.2	313.78	314.1	313.04	314.45	313.06	313.88	314.74	315.15	314.36	314	313.81	314.28	312.9	313.76	314.06	314.59	314.06	315.02	313.74
314.02	312.82	313.77	313.05	312.26	313.39	313.15	312.48	312.71	314.01	313.27	312.66	312.88	312.87	311.75	314.02	312.69	313.91	314.59	311.7	313.33	314.12	313.97	313.42	312.55	312.51	312.84	313.5	312.26	313.28	312.57	312.59	313.51	312.73	314.68	313.74	313.68	313.65	312.84	312.95	312.72	314.35	312.27	313.2	313.32	312.16	313.65	312.27	313.26	312.79
303.94	303.16	303.68	303.68	304.5	303.23	305.19	303.73	303.31	303.15	304.1	304.57	305.18	303.87	304.3	303.24	304.28	304.69	303.15	303.81	301.98	304.46	303.02	304.01	303.83	303.08	303.32	303.56	303.85	303.53	303.15	302.92	303.03	303.66	304.4	303.51	304.79	302.7	303.7	303.73	302.08	304.38	304	303.27	302.9	303.22	305.14	304.29	303.32	302.95
293.72	294.73	292.66	295.37	294.65	293.79	293.8	292.89	294.91	294.58	294.13	295.24	293.45	293.47	293.52	293.9	294.75	293.43	294.05	294.25	293.9	294.86	294.07	294.22	294	293.35	294.61	293.56	294.09	293.27	292.85	294.14	293.46	295.06	294.73	294.21	292.86	294.71	293.09	294.58	293.31	294.06	295.38	294.56	293.66	294.8	294.94	293.84	293.35	294.44
301.72	301.2	300.62	300.83	301.24	301.15	301.83	301.04	299.23	300.23	300.55	300.72	301.14	301.61	301.53	301.1	299.89	299.6	301.14	300.73	300.88	301.04	300.52	300.52	301.54	301.57	301.24	301.41	300.86	301.1	300.89	300.45	301.49	301.67	300.37	301.54	302.12	300.23	300.06	301.78	300.7	300.44	301.53	300.4	302.32	301.05	301.87	301.4	299.94	301.41
317.4	318.29	318.28	318.9	317.5	317.16	318.36	316.94	318.46	318.71	317.17	319.08	317.68	318.79	318.74	319.79	317.98	318.47	318.11	317.78	318.46	318.14	317.76	317.41	317.3	318.91	317.27	317.69	318.37	318.11	318.29	316.04	318.2	318.59	319.05	317.81	318.07	316.97	317.13	319.44	318.55	319.51	317.12	317.61	318.06	318.64	318.2	318.08	318.35	318.46
296.48	294.4	295.53	295.84	296.83	295.33	294.82	295.55	294.8	295.46	295.49	294.6	294.87	295.01	294.93	294.85	293.85	295.71	295.38	296.09	295.44	295.11	294.57	294.66	295	294.33	295.55	295.89	294.57	295.48	296.18	295.85	295.38	294.9	295.28	294.95	295.87	293.82	293.96	295.79	294.83	294.73	296.53	295.66	296.32	295.26	294.97	295.21	294.89	294.77
302.72	302.06	303	303.69	302.95	303.73	302.99	302.01	303.33	302.83	302.73	303.25	303.72	302.71	303.87	302.03	301.94	301.99	302.18	302.84	302.26	302.77	303.49	302.8	302.66	304.33	302.84	301.63	304.88	303	301.89	302.98	302.91	302.96	304.02	302.7	302.88	301.61	302.04	302.45	301.89	304.36	302.59	302.91	303.82	302.34	302.22	302.49	304.07	302.41
305.73	305.99	305.08	305.45	304.93	305.51	304.06	305.49	304.61	305.41	305.58	306.52	305.53	306.29	305.46	306.3	305.66	305.08	304.79	304.35	306.11	305.88	304.75	305.31	305.22	306.06	303.97	305.93	304.97	305.55	305.96	305.19	304.62	304.62	305.8	305.61	305.03	305.6	304.61	305.28	304.88	304.91	305.26	305.34	305.58	305.62	305.55	305.41	305.74	305.78
306.5	305.9	304.72	305.68	305.74	304.65	305.14	305.01	306.71	305.91	306.21	304.98	304.89	306.07	305.58	305.19	305.85	304.46	303.82	305.93	304.72	304.09	304.55	304.86	305.37	305.51	305.25	304.59	305.83	305.66	304.72	305.21	305.99	305	306.58	305.2	304.88	304.54	304.6	306.11	305.48	306.43	305.78	306.36	304.15	305.17	304.48	306.58	305.99	305.32
303.47	303.92	303.23	302.89	304.68	303.56	303.04	302.73	303.04	302.48	303.65	301.86	304.41	303.16	302.45	303.45	302.71	303.96	303.96	303.29	303.69	303.7	304.28	304.24	303.57	302.65	303.35	303.47	303.65	302.25	302.84	303.46	302.64	302.69	303.89	303.17	303.55	302.59	304.7	302.47	303.22	303.9	303.75	302.67	303.71	304.23	302.61	303.81	302.42	302.17
313.84	312.55	313.13	313.33	313.19	313.43	313.66	313.18	312.68	312.02	313.16	312.94	313.29	314.72	313.03	312.94	313.17	312.84	313.64	311.82	313.1	312.4	313.76	311.81	313.02	313.02	314.01	314.75	313.67	312.61	313.6	312.87	314.04	313.22	313.09	313.33	313.31	311.59	313.29	313.27	312.77	312.92	313.02	313.48	314.09	313.53	313.66	314.06	313.53	313.98
313.98	313.72	313.25	312.87	312.6	313.77	312.98	313.16	313.87	313.29	314.11	314.2	313.47	313.14	313.36	313.53	313.12	312.86	314.34	313.03	313.92	312.28	312.15	314.01	313.98	313.15	313.14	313.5	312.63	312.57	313.86	314.11	313.77	315.16	313.46	312.19	313.47	313.6	313.9	312.32	314.82	313.61	313.07	313.54	313.22	314.19	312.69	312.59	314.2	313.12
293.14	294.31	293.47	294.54	293.97	294.53	294.35	294.45	294.72	294.17	293.45	295.29	294.53	293.97	293.58	293.68	294.03	294.17	293.89	294.22	294.04	294.65	293.84	294.21	295.15	293.65	293.63	293.66	294.93	293.23	294.1	295.13	294.3	293.68	292.67	293.03	294.24	295.42	293.92	294.82	294.53	293.91	293.6	293.76	294.81	294.75	294.96	293.04	294.46	294.63
304	303.65	302.75	303.88	303.8	303.93	304.16	302.53	304.44	303.82	304	303.43	304.44	304.43	303.48	303.43	303.72	303.61	304.32	304.43	303.79	304.1	304.33	303.52	303.23	304.01	304.72	303.77	304.09	303.93	304.59	303.27	303.64	302.74	302.76	304.09	302.32	302.77	304.4	303.1	303.75	304.72	304.62	303.45	303.15	304.57	302.74	305.12	304.27	303.28
302.96	303.96	300.93	303.44	303.43	303.41	303.05	303.15	304.07	302.22	302.66	303.49	303.24	301.61	301.79	302.83	303.26	302.31	302.96	303.34	302.87	302.38	301.52	302.39	302.87	302.69	302.91	303.16	302.14	302.7	301.32	302.49	303.23	301.8	303.8	303.39	302.6	303.05	304	302.17	302.3	303.22	303.79	302.71	301.26	302.16	302.56	302.24	302.85	303.38
327.75	329.51	329.11	329.13	327.89	327.93	329.08	329.36	327.7	329.09	328.05	329.18	328.36	329.55	329.01	328.14	328.08	328.71	327.54	329.07	327.99	328.21	329.37	329.04	328.93	328.78	329.15	328.56	328.87	328.95	328.62	328.26	329.23	329.12	328.88	328.2	329.16	327.86	327.8	328.33	328.21	328.54	327.8	328.99	328.78	328.86	328.31	328.79	328.03	329.38
316	315.23	315.5	314.65	316.64	315.77	315.91	316.08	315.14	316.2	316.29	316.02	315.16	316.07	316.48	316.24	315.18	315.28	314.8	316.05	314.77	316.25	316.11	315.95	315.12	316.48	316.52	315.65	316.22	314.92	315.43	315.55	315.38	315.1	315.4	316.09	316.92	316.14	317.38	316.69	316.2	316.14	315.55	316.29	316.06	315.15	314.73	316.57	314.67	316.17
304.39	303.18	304.77	304.19	304.98	305.33	304.1	304.49	304.35	304.13	303.62	304.56	305.75	304.1	305.36	304.22	304.95	304.41	304.14	303.42	304.63	304.48	303.84	303.96	304.39	304.32	304.49	304.61	304.73	304.06	304	304.54	304.24	305.1	304.84	304.39	305.33	305.02	304.6	304.51	303.35	304.86	303.61	305.81	303.55	304.62	305.58	304.39	304.05	304.38
313.85	313.36	315.03	312.72	312.44	313.15	313.09	312.9	313.37	313.19	314.26	314.44	312.92	311.55	313.65	313.82	314.2	313.25	313.34	313.72	313.05	314.11	313.45	313.08	313.7	314.36	313.3	313.49	313.02	313.1	312.88	313.96	313.18	313.47	313.43	313.87	313.62	313.75	313.76	313.45	313.08	313.63	312.52	312.95	313.13	312.76	313.69	313.32	313.58	313.29
328.17	327.02	327.66	328.12	328.47	326.67	327.81	327.31	328.15	327.51	327.84	326.42	327.65	327.9	327.48	328.31	327.6	329.38	327.24	327.69	328.15	327.3	329.51	327.82	328.36	327.36	328.98	327.22	327.41	328.23	328.39	326.35	327.73	327.72	327.89	327.32	327.71	327.33	328.04	327.81	328.03	328.45	328.76	328.4	327.91	328.3	327.94	327.59	327.92	328.66
314.85	314.18	315.01	315.21	316.42	315.42	313.79	314.66	314.42	314.13	315.55	315.6	315.91	314.11	314.43	316.61	314.89	314.28	313.77	315.38	315.09	314.04	314.8	317.23	313.75	314.35	313.72	315.7	316.13	314.77	313.83	315.24	315.02	313.63	315.02	315.05	314.64	315.01	315.49	315.68	314.91	314.27	313.53	314.37	315.34	314.6	313.44	314.48	315.24	315.28
305.11	305.12	304.01	305.08	305.23	305.04	304.92	305.24	304.63	305.22	305.42	305.88	305.75	305.25	304.84	304.35	305.69	305.94	305.15	304.87	304.25	305.29	304.13	305.48	305.71	305.61	305.72	305.08	305.78	305.32	305.59	304.93	305.57	305.04	306.48	304.56	304.18	305.88	305.5	305.04	305.16	305.48	305.27	306.05	304.46	305.89	305.2	305.07	304.35	305
328	328.4	327.84	328.26	328.15	327.85	328.94	327.39	326.83	327.37	327.41	328.16	328.19	327.03	327.19	328.24	327.51	327.85	327.62	326.91	328.74	328.75	327.66	328.08	327.56	327.81	327.25	326.63	327.37	327.45	327.28	328.16	327.39	327.56	328.15	327.92	328.63	326.98	327.34	327.99	328.34	327.81	327.94	327.15	328.63	327.15	326.98	327.2	326.83	327.82
301.09	301.02	299.92	301.09	302.04	300.88	300.52	301.97	301.74	300.61	301.21	301.02	300.39	301.79	301.62	300.83	300.54	301.01	301.31	300.58	300.77	301.4	301.54	300.55	300.34	300.5	300.46	301.45	300.83	302.11	300.72	301.21	301.02	300.49	299.8	300.26	301.53	301.79	300.97	300.84	301.05	300.81	300.61	300.3	301.3	300.94	300.55	300.37	301.25	299.32
317.31	317.49	318.76	319.52	317.14	318.71	317.91	317.97	318.63	317.75	318.1	317.66	319.24	317.43	319.01	318.48	318.18	317.65	318.91	317.88	317.91	317.1	318.75	317.43	317.84	318.26	318.93	318.41	317.46	318.95	318.98	318.49	318.21	317.94	317.59	318.07	318.37	318.75	318.44	318.39	318.83	318.07	317.82	318.65	319.69	318.33	319.03	316.87	317.92	318.09
316.05	318.31	317.09	318.06	318.51	317.21	316.55	317.58	316.92	316.24	317.41	317.31	317.51	316.39	316.74	316.07	317.51	317.13	317.23	317.48	317.19	317.57	317.01	317.48	317.21	315.57	316.24	315.9	317.12	317.45	315.9	317.21	317.49	317.59	316.28	316.3	317.24	318.47	317.28	316.45	318.01	317.81	317.44	317.53	317.52	317.61	317.19	316.58	318.66	317.27
312.91	312.5	314.53	311.76	313.09	313.43	312.83	312.96	312.7	312.23	312.77	312.56	312.28	312.32	313.81	312.12	312.74	313.47	313.43	313.26	312.58	312.68	311.58	312.44	313.03	314.24	312.66	312.25	313.68	312.34	312.6	312.32	313.49	312.32	312.79	313.06	313.51	313.49	313.32	312.12	313.5	313.08	313.17	312.74	313.2	312.98	313.42	313.42	314.4	312.17
296.05	295.04	294.49	295.63	294.36	295.32	295.23	295.03	294.74	294.53	295.2	294.53	294.69	295.42	294.7	295.11	293.29	294.26	294.96	294.81	295.29	294.78	295.36	295.29	295.17	294.76	294.29	295.09	294.83	296.09	293.73	294.68	294.5	294.6	295.24	295.87	294.33	294.95	294.37	294.63	293.17	294.99	295.88	294.23	294.35	295.19	294.69	296.39	295.29	294.08
315.09	315.27	315.57	316.01	314.14	315.65	314.66	314.1	312.95	313.81	315.78	314.35	314.96	314.79	314.85	313.88	315.51	315.26	314.6	314.67	314.27	315.27	315.13	314.85	314.77	315.7	316.08	315.46	314.56	316.25	315.28	315.6	315.84	314.57	313.8	315.04	314.98	314.89	315.93	315.22	314.6	314.69	314.18	315.03	315.28	315.04	314.79	314.29	314.62	314.85
302.39	303.16	302.14	302.42	302.09	302.05	303.11	302.99	303.43	304.3	302.54	303.61	302.26	302.48	303.35	301.62	303.02	301.89	302.67	302.96	301.63	302.44	302.6	302.49	302.99	301.57	302.28	301.84	302.61	303.66	302.93	301.85	302.12	303.04	301.81	302.19	302.88	302.76	302.66	302.04	303.07	302.3	303.59	301.96	302.48	303.03	302.42	303.67	302.62	302.13
309.29	311.44	310.31	311.02	310.59	309.12	310.52	309.67	309.76	309.92	309.74	311.97	309.86	311.01	311.37	309.82	309.98	310.68	310.71	309.89	309.89	310.64	310.48	311.1	311.29	311.31	310.38	311.47	309.81	310.53	310.45	309.34	309.17	310.7	311	310.98	310.46	311.12	311.61	310.48	310.27	309.68	310.82	310.52	310.38	309.97	309.75	309.74	309.77	311.12
304.53	305.36	306.27	304.54	305.7	305.66	305.66	305.01	304.13	305.44	304.97	304.84	305.05	305.78	305.01	305.42	304.63	304.97	304.53	304.77	305.26	304.7	306.59	304.41	305.88	305.43	304.98	305.17	304.29	304.93	305.13	306.62	306.46	306.26	305.43	304.29	305.35	304.9	305.44	305.56	305.16	305.55	305.41	304.84	306.67	303.51	305.87	305.64	304.73	304.89
311.59	313.31	312.84	311.13	312.93	312.44	311.89	311.81	312.84	312.5	311.34	313.37	310.89	311.12	311.53	311.6	312.43	311.08	310.28	312.15	311.93	312.2	311.85	311.09	312.19	311.73	312.08	310.72	312.19	311.89	312.32	312.51	312.84	311.22	312.56	312.36	312.38	312.15	313.5	310.63	311.75	312.03	311.13	312.47	312.42	311.75	312.48	313.25	311.34	312.2
295.81	294.75	295.93	293.66	294.96	295.4	295.64	296.61	296.1	296.2	294.64	295.49	294.87	295.14	296.05	294.84	294.51	295.85	296.03	294.87	296.14	294.74	295.03	295.46	293.54	296.21	296.33	296.51	295.11	293.86	294.98	295.15	295.7	295.43	295.5	294.05	295.77	294.99	295.93	294.87	295.74	294.95	294.46	296.34	294.89	295.38	296.17	294.99	296.36	294.99
328.86	327.65	326.98	327.81	327.77	326.83	328.5	327.87	327.61	327.81	327.72	327.62	328.52	327.93	327.38	328.83	327.32	326.87	326.47	327.18	328.03	327.82	327.38	329.16	328	328.66	327.92	325.75	326.99	327.89	328.11	326.29	327.41	328.07	326.52	327.47	327.43	327.81	328.51	329.01	327.12	327.44	326.83	328.29	328.97	327.46	328.12	327.46	327.76	327.18
303.88	305.36	304.07	303.9	304.74	304.85	304.27	304.62	305.26	304.52	304.72	304.22	304.44	305.55	303.63	303.11	304.41	304.91	304.56	304.07	304.43	304.93	303.94	305.18	304.09	305.82	305.4	304.55	305.05	303.58	303.31	303.01	305.43	303.89	305.19	305.29	304.89	305.82	304.85	304.79	303.96	305.54	304.74	304.15	303.98	305.74	305.45	305.66	304.44	303.27
299.62	299.89	300.45	299.72	300.76	300.6	300.36	299.09	300.02	299.04	298.73	300.75	300.48	300.18	299.66	299.7	298.51	299.53	299.33	300.73	299.01	299.05	300.14	300.46	299.71	298.5	299.88	298.95	301.57	300.25	300.37	300.86	300.24	299.61	299.7	300.57	300.99	300.34	301.21	299.65	299.88	299.62	300.11	300.41	300.79	300.55	300.54	300.24	300.91	301.56
325.46	324.52	326.56	325.02	324.59	324.43	325.82	324.68	326.82	325.42	325.35	324.92	325	323.78	324.24	325.4	325.8	325.74	325.45	325.32	325.29	325.85	324.01	325.36	325.37	326.31	325.68	324.59	325.89	324.9	324.11	326.9	326.05	325.18	324.64	325.09	325.15	325.4	324.75	325.05	326.67	325.72	324.67	324.95	326.31	325.53	324.43	324.74	325.41	325.42
294.31	295.71	293.56	293.48	294.91	293.14	294.75	294.67	293.76	295.12	294.64	293.95	293.52	293.53	293.15	292.93	294.53	295.24	292.79	294.89	294.75	295.09	294.58	295.56	293.76	294.02	294.94	293.38	293.6	294.02	294.45	294.81	294.12	294.55	293.98	294.07	294.99	293.63	294.33	291.96	294.44	293.12	294.04	294.7	294.46	293.4	295	293.78	293.64	293.85
312.98	312.49	312.97	315.03	312.11	313.28	310.98	313.15	311.81	313.03	311.56	313.24	311.45	312.99	313.42	313.3	312.28	312.29	313.01	312.94	312.16	312.25	312.28	313.1	312.88	312.63	312.01	312.39	312.55	311.81	312.08	311.6	314.07	311.95	312.6	312.76	312.48	311.3	312.36	311.77	312.14	311.37	311.76	313.1	313.26	311.73	313.11	312.29	313.47	313.46
309.94	310.05	310.72	311.41	310.55	310.61	310.29	311.35	310.3	310.18	309.69	311.53	311.01	309.76	310.89	311.25	311.24	310.35	309.49	311.25	310.85	310.11	310.86	310.32	309.87	309.51	310.8	310.65	310.91	309.19	310.41	310.47	310.36	309.95	310.66	310.76	309.89	310.02	310.71	309.32	311.42	310.67	310.48	311.28	310.36	310.3	310.47	309.61	309.29	308.92
316.98	317.21	318.22	317.71	317.06	316.38	317.29	317.57	317.92	317.28	315.15	317.22	316.31	316.78	317.12	316.13	316.42	316.58	316.85	317.46	317.17	318.11	316.33	317.86	317.17	316.44	318.36	318.26	317.56	316.09	316.77	317.23	315.89	317.1	316.55	319.2	316.32	317.37	316.73	317.65	317.91	318.21	317.12	317.15	317.6	317.47	317.26	316.25	317.66	316.74
311.81	312.84	314.06	314.25	314.42	314.36	313.4	313.64	314.89	314.02	314.56	314.42	313.92	314.02	312.47	313.89	313.91	313.85	314	312.64	313.53	312.6	313.05	313.07	314.06	314.05	312.58	312.54	313.23	313.4	314.51	313.63	314.15	314.32	313.96	314.34	313.47	312.46	313.38	312.99	314	313.61	313.39	314.01	313.51	313.41	312.33	314.78	314.91	313.6
324.76	324.38	323.19	325.73	324.53	324.87	325.02	325.07	324.02	323.85	324.47	325.51	325.31	324.07	324.37	326.19	325.11	325.13	324.33	323.64	324.36	325.45	324.46	325.56	323.96	323.52	324.43	324.49	323.86	324.88	324.78	324.24	324.78	324.67	324.7	324.37	324.56	325.21	324.22	325.68	324.48	324.73	324.32	323.74	324.03	325.38	324.08	323.33	325.44	322.92
312.96	313.09	314.13	313.54	313.28	313.66	312.41	313.96	313.21	313.09	313.52	312.73	313.58	312.59	313.58	311.57	312.54	311.23	313.19	313.02	312.75	313.55	312.6	312.37	312.63	313.94	312.74	313.34	314.52	312.74	313.41	313.51	312.26	311.46	312.51	313.82	311.76	313.97	313.28	313.1	312.53	313.85	312.56	313.69	311.96	313.15	314.56	312.32	312.96	312.36
312.59	312.93	313.14	313.69	313.41	313.16	312.77	313.44	313.84	313.36	314.28	313.22	312.86	312.37	313.59	313.82	313.39	313.08	313.14	312.74	313.24	312.85	313.29	313.7	313.63	313.63	313.37	313.61	313.42	313.44	313.69	313.57	314.65	313.5	313.8	313.01	312.04	313.24	315.63	312.83	312.87	314.89	312.39	313.62	313.57	313.87	314.03	312.28	312.66	312.97
327.94	328.07	329.44	329.23	327.87	327.27	329.7	328.43	327.64	328.57	327.47	327.74	328.18	325.96	326.76	328.38	326.75	328.55	326.84	327.93	327.52	327.58	328.17	328.24	328.09	327.78	328.65	327.38	328.51	327.91	326.12	328.6	327.47	328.17	326.84	328.31	327.53	327.6	328.67	327.31	328.41	327.35	327.78	327.95	327.46	328.29	328.83	326.96	326.96	327.52
327.33	327.89	325.09	326.89	326.32	327.22	327.83	327.64	327.08	328.26	327.17	327.07	326.09	326.97	326.39	326.96	328.16	326.9	326.06	327.81	326.31	328.08	327.83	326.09	327.45	325.78	327.83	328.38	327.47	326.13	327.31	326.73	327.14	326.71	325.54	327.5	327.5	326.98	325.76	326.38	326.05	326.48	326.08	327.12	326.29	326.99	325.96	326.54	327.25	326.34
294.2	293.4	294.22	294.98	294.99	292.8	293.82	294.5	293.76	292.24	294.63	293.44	295.24	295	294.62	294.63	294.92	293.48	293.24	294.27	294.49	295.33	295.55	294.21	293.42	293.6	294.38	293.91	294.4	294.36	293.64	295.6	294.71	294.7	293.35	293.57	293.77	294.55	294.05	293.68	294.69	294.61	293.35	293.61	294.1	293.68	294.37	293.8	294.77	294.47
316.33	313.81	314.1	314.53	315.18	314.91	315.11	315.21	315.64	314.85	316.73	313.97	315.28	314.65	314.86	314.83	315.24	315.07	313.95	315.12	313.89	313.25	314.31	315.34	314.98	315.65	314.56	315.23	314.01	314.64	315.01	314.12	314.97	315.14	315.42	313.75	313.91	313.75	315.08	315.28	313.86	314.06	313.85	315.78	314.88	314.05	314.16	313.87	314.4	315.23
327.92	328.21	327.99	327.49	327.84	329.56	329.01	329.85	327.89	327.88	328.25	327.77	328.5	329.18	329.56	327.6	328.58	328.38	328.79	327.97	329.71	328.76	327.23	328.69	328.18	328.26	329.34	328.64	329.06	328.58	328.96	328.13	328.37	328.55	328.89	328.2	329.67	328.76	329.75	327.94	327.21	329.25	327.25	327.17	328.06	329.47	328.96	328.14	326.99	328.54
299.88	300.15	299.25	299.81	300.18	301.01	300.28	300.25	300.77	299.76	299.78	298.57	299.94	300.16	299.55	299.63	299	299.87	299.26	299.41	298.93	299	300.35	299.3	300.38	300.08	299.26	299.72	299.78	300.09	299.69	299.63	300.24	299.83	299.28	300.26	299.75	300.91	300.52	299.84	300.98	300.95	300.51	299.77	299.66	299.48	298.9	299.58	300.11	299.4
300.11	298.74	300.19	301.28	301.03	299.34	300.27	300.66	300.12	299.27	300.14	299.38	298.91	299.68	298.69	300.58	300.64	300.52	300.65	299.86	300.4	299.37	300.17	300.1	299.49	301.18	300.56	301.26	299.85	299.48	299.22	300.5	301.04	299.34	300.25	300.27	300.93	300.08	300.56	300.1	299.93	301.23	299.44	299.97	300.06	299.79	299.26	299.54	299.86	299.18
313.56	315.11	315.15	315.31	315.82	314.85	314.7	314	315.41	315.56	314.49	314.99	314.3	314.88	315.18	315.11	314.26	314.76	314.06	316.11	313.65	314	315.09	313.78	315.19	314.56	315.76	314.63	314.14	313.35	315.15	314.43	314.27	315.45	315.67	315.57	314.41	314.88	314.99	313.55	314.87	314.25	314.9	313.68	314.46	314.87	315.1	312.69	313.79	316.5
301.17	301.92	301.97	301.35	300.46	301.26	301.5	301.74	301.44	302.32	300	300.72	300.49	302.28	300.72	300.75	302.19	300.35	301.84	301.54	300.99	300.69	301.56	300.96	302.31	300.53	301.09	301.61	300.51	301.53	300.72	300.78	300.42	301.97	301.22	301.58	300.21	300.87	300.42	300.67	302.07	301.04	300.89	300.96	300.97	302.94	300.91	300.56	301.24	301.57
315.17	316.7	315.26	316.32	313.94	316.25	315.91	314.97	315.51	314.92	316.24	314.84	316.35	315.01	316.45	316.25	315.89	315.77	318.21	315.6	314.93	315.61	315.23	315.36	316.09	316.06	315.91	314.87	315.72	314.96	316.26	315.93	316.07	316.31	316.03	315.99	316.65	315.03	315.62	314.38	316.82	316.61	315.4	315.14	314.61	314.49	315.94	315.89	314.8	315.68
294.5	292.31	293.41	294.56	293.58	294.8	293.67	293.69	293.61	293.92	294.15	294.14	293.09	293.74	294.15	293.94	293.9	294	293.9	294.05	294.85	293.73	293.6	293.96	293.72	294.55	293.48	294.34	294.72	293.07	293.56	294.16	293.05	292.93	294.32	294.03	294.88	293.15	293.4	295.14	294.33	294.85	293.82	294.27	293.66	294.44	293.35	292.73	293.84	294.7
305.32	304.71	304.38	304.34	304.42	303.82	304.81	303.7	303.8	305.28	305.44	305	305.29	303.85	304.26	303.4	304.58	304.67	305.38	304.69	305.09	304.77	304.55	304.86	304.96	304.09	305.83	303.55	304.88	305.05	304.53	304.76	303.63	304.9	305.51	305.79	303.77	303.28	304.86	305.78	304.9	305.16	305.16	305.22	305.74	305.08	304.27	304.85	303.82	305.03
316.21	316.17	315.7	314.78	316.64	314.89	315.94	314.99	316.63	315.61	316.4	316.89	314.93	315.26	314.67	315.88	315.22	315.72	314.97	316.07	317.7	316.3	315.87	315.93	316.39	315.57	314.18	316.18	315.2	315.75	316.1	314.57	314.54	315.96	315.69	316.12	315.66	315.43	316.66	316.4	315.85	315.82	316.02	315.48	317.25	315.04	315.53	315.59	316.34	315.81
303.82	303.73	302.88	303.36	302.07	303.86	302.26	303.19	303.69	304.17	304.33	304.34	304.04	303.96	302.87	304.36	302.64	303.46	302.45	303.48	303.37	302.35	303.8	303.21	302.39	303.75	302.69	302.91	302.87	303.8	303.76	303.7	302.68	303.24	303.81	303	303.06	303.33	304.19	302.86	302.59	303.36	302.05	301.83	302.73	304.31	302.49	303.03	302.85	302.97
306.86	305.55	305.31	306.03	305.81	306.34	305.73	305.77	305.95	305.61	305.73	305.77	305.96	306.83	306.79	306.73	306.68	305.67	306.3	304.49	305.96	305.89	306.68	307.41	305.35	305.44	306.83	304.82	305.63	307.04	305.94	306.34	305.81	306.19	306.41	304.98	306.45	306.25	306.38	306.46	306.03	305.52	305.65	305.18	307.01	305.08	304.7	305.19	305.91	306.13
306.35	306.57	306.76	308.4	305.56	306.78	306.31	307.67	307.17	305.08	306.06	306.9	306.52	306.43	306.57	305.71	307.06	307.08	305.96	306.88	305.82	306.23	307.03	307.62	306.54	305.58	306.92	307.27	306.24	307.23	307.07	305.49	308.05	305.95	307.32	306.23	306.37	306.58	306.45	306.98	307.04	305.96	305.9	306.44	306.81	307.04	306.07	306.34	306.63	306.76
314.42	314.71	315.42	316.64	314.49	314.86	315.37	313.49	314.99	314.15	314.61	315	314.16	315.95	314.03	314.42	314.02	315.88	314.4	315.81	314.18	314.45	314.8	314.39	316.18	314.16	315.07	315.14	315.3	314.26	314.21	314.64	316.03	314.65	315.35	313.92	314.62	315.02	314.7	315.09	315.05	314.61	314.32	314.9	315.36	314.57	315.47	315.61	315.09	315.02
316.26	316.41	317.53	317.42	315.92	317.15	316.36	318.43	317.22	316.79	316.04	316.33	316.59	316.98	317.09	316.04	316.75	316.74	316.07	316.12	316.87	316.75	317	315.25	315.16	317.11	315.55	317.15	316.81	315.84	315.68	317.14	316.61	316.54	316.57	317.4	316.96	317.4	315.73	317.59	316.97	317.59	316.69	315.08	315.35	316.32	317.2	315.74	317.14	316.49
303.58	302.62	303.15	303.13	302.03	302.27	302.98	303.35	303.81	301.58	302.9	303.7	301.76	303.87	303.14	303.66	302.23	303.37	302.48	303.8	303.97	304.15	302.78	302.16	303.5	303.43	302.52	304.42	303.88	302.63	303.64	302.8	303.85	303.94	303.18	301.45	302.83	303.14	302.39	302.72	303.57	304.22	303.03	304.5	302.06	302.39	303	301.72	302.73	302.1
302.75	303.05	303.52	302.93	302.91	302.93	303.02	302.74	303.9	303.2	303.16	303.8	303.19	303.8	303.35	302.76	302.31	303.15	302.27	302.36	301.72	302.34	303.58	303.72	303.11	303.78	303.57	304.68	303.65	303.31	303.79	303.05	302.08	303.83	302.93	303.79	303.19	301.67	304.38	303.43	303.38	302.95	304.53	300.88	303.03	303.18	304	303.3	303.44	303.32
328.48	326.96	328.93	326.99	328.73	327.35	327.47	328.53	328.02	327.63	328.15	327.7	327.92	326.96	326.5	327.28	326.92	328.86	328.05	326.36	327.98	326.63	328.14	328.47	328.09	327.11	328.52	328.44	327.45	327.24	326.85	327.4	328.44	328.18	327.52	328.45	327.33	326.69	327.05	327.34	326.85	329.5	328.27	327.67	327.46	328.43	327.13	327.94	327.01	328.13
311.3	309.56	310.18	310.01	310.31	309.85	310.48	310.87	310.6	311.1	310.33	310.13	309.78	310.09	310.39	309.96	311.41	310.52	311.21	310.87	310.55	310.5	309.48	310.53	310.32	309.88	310.88	309.31	311.25	310.6	310.28	311.49	311.19	311.47	310.59	311.61	309.55	310.62	308.29	310.76	309.41	310.45	310.07	310.77	310.49	310.29	310.26	311.56	310.18	310.89
312.55	314.53	314.41	314.85	313.23	314.08	315.26	314.96	314.15	313.95	313.94	312.68	315.07	313.62	313.91	313.91	314.56	313.41	314.12	315.12	314.8	313.36	313.39	314.26	313.57	314.06	313.19	314.47	315.17	313.76	314.4	313.62	314.55	314.21	315.73	314.8	313.87	315.2	314.55	314.21	313.97	312.9	313.85	314.7	314.38	314.6	314.37	313.92	314.12	313.95
318.62	317.37	317.88	317.18	317.76	318.5	318.77	318.55	319.18	318.19	317.12	319.09	317.66	318.36	319	317.97	317.7	318.49	317.89	318.44	318.92	318.84	318.3	317.73	318.45	318.01	319.52	317.85	318.07	318.43	317.63	318.66	317.92	318.06	319.56	318.13	317.36	317.29	319.18	318.38	317.07	318.34	316.94	318.39	318.72	317.81	318.73	318.07	318.66	317.86
295.11	296.41	295.8	295.41	296.06	297.26	293.36	295.41	295.84	295.08	295.76	296.13	295.42	295.8	294.86	294.32	294.72	295.74	294.78	294.09	295.21	294.96	294.77	294.86	294.65	295.18	295.88	295.9	295.39	294.02	295.03	294.32	294.56	295.21	294.01	295.25	294.44	293.93	295.03	294.92	295.75	294.8	295	295.52	295.46	294.67	294.15	295.88	295.84	295.23
323.59	324.52	325.1	324.76	324.69	325.64	325.4	325.19	325.17	324.71	325.88	325.45	324.51	324.53	325.89	324.36	324.88	324.14	324.95	324.62	324.04	324.42	324.57	325.6	325.05	324.91	324.06	325.25	325.45	323.2	325.22	322.79	325.04	325.07	325.01	324.44	324.14	324.36	325.22	325.33	324.2	325.18	324.33	325.58	325.35	324.39	325.59	325.73	324	324.8
309.29	309.1	309.02	309.89	309.32	310.57	309.54	310.77	310.49	309.48	310.59	309.43	309.06	309.06	309.66	309.38	309.15	309.06	310.27	310.48	309.28	308	310.26	309.01	309.01	309.82	311.14	310.18	310.64	309.11	309.36	310.3	309.71	309.8	309.44	310.12	309.84	309.11	309.37	309.43	310.01	309.49	310.16	311.05	310.34	309.88	311.04	310.67	310.5	309.98
301.71	300.08	302.59	299.69	302.83	300.68	301.47	300.16	301.24	300.75	301.85	302.08	301	302.33	302.34	300.14	301.58	301.03	301.15	300.44	301.85	301.47	300.58	300.96	301.54	301.15	300.44	301.18	301.31	301.93	300.55	300.17	300.22	301.83	300.44	300.16	299.94	301.51	302.58	301.95	300.71	301.31	300.2	300.59	300.88	299.79	301.47	301.72	300.91	302.28
304.15	301.95	303.46	302.51	302.96	302.01	302.35	304.17	301.83	303.72	302.64	302.14	302.28	302.36	303.83	302.27	302.07	303.06	302.93	302.45	302.75	303.19	303.63	302.86	302.86	302.38	303.73	302.76	302.85	303.13	302.95	302.77	304.05	302.12	302.36	303.69	303.59	302.88	302.24	303.29	302.63	302.77	302.84	302.86	303.51	302.79	302.54	302.6	303.47	302.57
309.25	309.5	310.2	310.22	308.92	309.47	310.44	309.72	310.14	308.58	310.28	308.54	310.78	309.9	310.46	309.86	310.63	309.52	309.88	309.41	310.56	310.22	310.13	309.29	309.16	310.42	309.98	309.22	309.49	310.74	310.7	309	309.51	309.49	311.03	309.15	310.06	309.19	310.21	309.76	310.02	309.59	311.04	310.29	309.44	309.53	309.95	310.66	310.18	310.33
318.63	319.06	317.85	318.11	318.21	317.73	319.17	318.85	318.27	318.27	318.03	317.46	318.82	318.28	319.84	318.06	317.71	318.3	317.32	318.45	318.75	317.4	318.41	317.7	318.26	318.32	317.89	317.13	319.39	319.01	319.25	317.97	318.83	318.96	318.75	319.2	319.24	318.54	318.21	318.67	319.35	317.46	317.54	316.99	318.42	317.29	317.97	317.97	318	317.72
304.67	304.64	305.09	305.42	303.17	305.74	305.1	303.38	305.42	305.51	304.93	304.56	304.17	304.84	303.69	304.81	304.24	302.61	303.57	304.94	305.07	304.59	304.71	304.56	304.43	304.42	304.82	304.14	305.3	304.37	304.91	303.52	303.89	303.79	304.29	304.28	304.45	305	305.01	304.21	303.83	304.17	303.62	304.63	304.34	304.21	303.31	305.02	304.38	304.23
303.32	304.24	303.64	303.48	303.45	304.72	303.52	304.01	303.96	304.34	304.24	305.29	302.72	303.76	305.17	303.73	304.52	304.41	303.28	304.43	303.65	303.13	304.08	304.09	305.21	303.99	303.12	303.3	304.55	303.62	303.25	303.17	303.66	303.88	304.65	303.2	302.95	304.27	304.27	302.74	303.85	302.74	303.17	303.06	303.55	304.6	302.12	302.91	303.71	303.7
305.93	304.38	305.31	305.77	304.78	303.24	305.46	304.46	304.72	305.37	305.95	305.96	304.99	304.4	304.25	306.66	304.88	304.7	305.72	306.38	303.29	303.62	305.66	305.2	304.12	305.51	305.33	304.08	305.24	305.66	306.05	306.3	305.42	305.28	305.58	305.3	304.97	305.43	306.1	305.15	305.04	306.32	304	305.46	305.2	304.72	304.09	305.48	303.68	304.96
302.31	303.16	303.17	303.39	303.09	302.79	303.68	302.37	303.03	304.29	301.59	303.46	302.75	303.42	303.07	303.49	302.16	302.25	302.7	303.2	303.7	304.08	302.11	302.98	303.01	302.88	303.12	303.13	302.79	302.48	302.35	303.1	303.09	302.99	303.67	302.96	301.92	302.45	302.46	302.9	302.17	302.97	303.52	302.04	303.16	302.33	302.94	302.76	302.62	302.19
295.62	295.44	295.64	295.42	294.69	294.33	294.98	294.69	295.16	295.69	294.67	295.65	295.56	294.95	294.9	295.13	296.05	293.78	294.48	295.75	294.4	295.83	295.39	295.24	295.22	295.79	295.42	295.94	294.53	294.73	295.51	294.8	295.22	296.11	294.98	293.82	293.47	295.59	295.2	294	295.33	295.88	294.87	294.91	295.27	295.78	294.98	295.17	295.14	293.7
305.6	304.78	303.5	303.24	303.81	304.7	304.54	306.48	304.4	305.84	304.42	304.96	304.85	303.14	304.1	304.08	304.86	304.75	303.86	304.64	302.76	304.25	303.68	304.64	304.16	304.13	303.9	305.52	303.05	305.3	304.86	304.72	304.01	303.66	304.83	305	303.78	303.14	304.28	304.92	304.75	304.81	304.52	305.27	303.71	303.1	303.16	303.9	302.97	304.25
313.78	312.95	313.63	313.98	312.17	312.44	312.69	313.59	312.96	312.58	313.89	312.78	313.82	312.77	313.27	313.71	314.11	313.41	313.5	313.1	313.75	313.31	313.46	312.78	313.01	313.04	313.36	312.77	313.4	313.38	312.54	312.19	313.44	312.87	313.02	313.21	312.57	313.06	313.57	314.49	314.02	313.07	313.97	312.31	313.59	312.55	312.42	312.51	314.21	313.59
305.26	304.09	303.78	304.11	302.88	303.1	303.41	304.39	304.03	303.1	303.23	303.71	303.96	304.09	302.97	302.89	303.33	303.73	302.75	303.84	303.27	303.67	304.28	303.94	302.7	304.6	304.92	302.75	303.57	304.63	304.61	303.66	303.67	303.5	303.65	303.35	302.85	304.65	303.12	302.36	303.76	303.37	304.41	303.42	304.55	304.38	304.61	301.31	302.82	304.02
314.41	315.16	314.12	314.32	315.41	316.31	314.71	314.04	314.64	314.99	316.32	313.53	315.21	314.47	313.94	313.69	315.7	315.7	315.72	315.02	315.09	315.01	315.53	315.95	315.66	313.79	315.16	314.76	315.18	315.27	314.5	314.42	314.29	315.14	314.95	314.35	314.98	313.98	314.7	313.88	315.88	316.01	314.65	314.29	315.79	315.54	315.71	315.84	314.8	314.96
313.98	312.58	314.19	314.63	313.68	312.6	313.88	313.58	312.94	313.06	313.02	314.52	313.76	314.41	313.39	313.76	314.15	313.86	315.51	314.01	313.02	313.36	313.1	314.41	312.71	314.49	313.61	314.36	313.21	313.89	313.77	313.6	314.29	312.82	313.5	313.97	313.97	313.9	314.55	314.19	313.55	313.03	314.6	313.3	313.4	313.77	313.94	314.13	313.92	313.47
299.87	300.12	300.13	299.38	299.36	300.03	299.58	300	299.56	299.72	299.75	300.14	300.03	300.32	301.92	300.55	298	300.96	299.25	298.55	299.71	301.12	300.7	299.63	299.25	301.3	300.1	300.15	300.75	299.35	299.61	298.37	298.53	300.18	299.39	298.32	299.83	299.86	300	299.7	301.34	299.6	301.02	299.65	299.32	299.41	299.25	299.93	300.7	299.47
294.38	294.88	293.99	295.27	295.13	294.88	293.62	293.98	295.62	293.7	293.56	294.42	294.23	292.51	294.13	294.1	294.47	292.35	293.99	294.81	294.14	294.23	294.07	294.8	293.58	294.24	294.51	295.03	293.74	293.92	293.02	294.76	294.62	295.55	294.32	293.79	293.65	293.87	293.77	294.33	294.55	292.36	294.56	295.5	294.81	293.06	293.35	294.34	293.78	293.83
326.94	327.03	326.27	326.82	327.06	327.51	328	327.49	327.09	327.6	327.41	326.81	325.77	327.86	327.7	327.29	326.98	327.92	327.46	327.62	327.66	327.07	327.12	326	327.27	326.81	325.84	325.8	328.37	326.33	327.52	327.48	326.87	327.81	326.76	327.09	327.9	326.44	326.79	328.03	327.34	327.75	327.3	327.29	327.65	327.14	327.12	326.22	326.65	326.48
307.16	306.8	306.81	307.11	307.6	307.77	307.67	308.21	306.99	307.31	305.5	307.19	307.42	307.54	308.56	305.84	306.67	307.91	307.65	307.22	307.15	307.09	306.82	307.24	307.85	307.12	307.55	307.06	306.86	306.2	307.46	308.5	307.42	308.7	307.82	307	307.55	307.25	306.65	307.05	308.06	307.05	308.27	308.35	307.17	308.11	306.64	308.06	307.28	308.2
315.65	316.39	317.37	317.1	315.36	317.8	317.09	317.17	316.53	316.42	317	318.12	316.24	316.92	316.69	316.24	317.48	315.62	316.83	315.18	317.58	316.53	317.8	317.48	315.36	317.36	317.75	317.91	316.97	316.54	317.21	315.91	317.2	317.38	316.94	316.58	316.34	315.7	316.56	316.44	317.03	317.7	317.36	317.51	316.19	314.95	316.3	315.67	316.86	317.16
313.02	313.04	314.45	314.6	313.47	313.46	314.13	313.47	313.9	315.31	313.62	313.41	312.53	314.13	313.6	314.43	314.35	314.57	312.89	314.46	313.56	312.48	313.25	312.25	313.73	313.89	314.45	313.63	313.53	313.17	313.76	313.89	313.85	314.09	313.71	313.37	313.4	314.57	313.59	313.82	314.84	314.05	314.91	314.24	313.06	314.7	312.89	315.45	314.05	312.75
324.65	325.16	323.24	324.61	323.39	326.26	324.6	323.68	323.74	325.27	324.29	325.11	323.01	325.36	325.39	324.29	324.66	324.09	325.16	324.15	324.82	323.77	324.76	324.59	323.94	324.47	323.88	325.03	324.56	324.39	325.38	326.11	323.77	323.87	324.68	323.73	324.52	325.93	325.54	325.36	324.56	323.31	323.62	324.37	324.04	324.48	324.74	323.95	325.2	324.6
305.23	305.05	304.9	304.23	305.51	306.38	304.7	304.62	305.47	305.55	304.22	304.61	304.16	305.45	305.05	305.25	305.45	302.95	303.23	305.46	304.75	303.84	304.85	305.92	304.25	304.03	304.12	305.23	305.53	305.54	304.22	304.89	304.32	304.2	304.03	304.76	305.13	305.83	304.58	304.27	303.96	304.63	304.4	305.44	305.35	304.23	303.48	304.66	305.59	304.17
325.41	324.68	326.59	325.02	324.55	325.37	325.81	325.73	325.29	325.36	325.34	323.49	325.49	325.11	324.92	325.7	325.92	326.29	323.82	326.13	325.63	325.29	325.47	324.99	325.12	325.42	325.35	326.84	324.59	325.53	324.9	324.44	325.46	324.88	325.52	324.7	326.48	326.21	324.46	325.14	324.94	325.42	325.03	327.02	326.82	325.89	324.58	325.34	324.32	326.84
293.74	295.85	294.35	295.64	294.62	293.99	294.22	294.1	294.96	292.97	293.4	293.75	293.58	294.01	294.42	294.48	293.64	292.68	294.69	294.31	293.04	292.81	293.71	294.16	293.73	294.47	295.64	293.93	294.42	293.46	293.97	293.86	295.75	293.61	293.92	293.72	293.95	294.04	295.84	294.81	294.37	293.39	293.47	294.05	295.13	293.83	293.64	293.97	294.55	293.61
302.65	302.97	301.63	301.75	302.39	301.34	301.31	302.74	301.97	302.58	301.6	304.05	302.82	301.92	300.87	302.28	301.8	302.79	303.32	302.16	302.27	302.88	302.3	301.43	303.13	303.02	303.06	301.98	302.88	302.47	302.32	302.77	301.43	303	302.4	301.64	301.56	302.19	301.89	303.47	302.4	302.07	302.81	303.9	303.35	302.39	303.05	302.81	303.3	302.45
294.12	294.48	293.92	294.69	293.86	293.18	293.92	294.69	293.7	294.42	293.93	293.36	293.83	293.14	293.57	293.45	294.86	293.72	293.69	293.57	294.59	293.69	294.74	294.45	293.98	293.57	293.68	294.5	294.29	294.44	293.61	294.35	293.84	294.61	293.29	294.6	294.29	293.34	293.38	293.41	293.83	293.65	294.05	293.55	293.7	293.47	294.23	295.09	295.64	295.26
305.12	304.05	303.27	304.95	304.78	303.37	304.73	304.72	304.96	304.18	303.9	304.77	303.46	304.64	304.07	304.64	305.41	304.91	303.51	303.89	303.23	304.3	303.59	303.98	302.79	303.91	303.64	303.89	303.93	304.36	304	304.14	303.87	303.88	304.5	303.86	304.06	304.36	304.74	304.45	303.64	304.04	304.75	303.64	304.81	305.24	303.95	304.97	303.52	305.4
324.97	324.77	325.2	324.32	326.33	326.24	325.22	324.02	325.51	325.75	325.48	325.65	324.67	325.42	324.94	325.2	324.49	324.47	324.24	326.24	325.11	325.28	325.38	324.64	325.21	324.29	325.52	324.93	325.61	326.22	324.53	327	326.23	325.64	325.59	325.19	325.58	325.05	325.08	324.86	324.44	324.47	325.39	325.82	325.95	325.03	325.39	325.32	325.16	326.04
306.36	306.03	305.84	306.35	306.26	306.05	304.98	306.64	307.25	307.64	305.85	306.57	305.42	305.14	307.3	306.67	307.21	305.98	306.38	306.47	306.61	306.6	308.24	305.8	305.19	306.29	306.48	307.42	306.92	306.1	306.03	305.27	306.72	305.65	306.45	304.9	305.94	306.67	306.03	307.15	307.26	304.99	306.03	306.05	306.19	307.26	306.57	307.47	307.06	305.92
308.56	308.72	307.72	308.47	308.84	308.9	308.87	309.45	308.91	308.47	308.27	309.31	307.51	310.04	310.07	308.61	309.69	309.16	309.14	307.78	308.08	309	309.66	309.11	307.48	308.41	308.55	309.8	309.01	308.74	309.98	308.58	308.68	308.61	310.47	308.69	309.79	308.8	308.34	309.93	308.9	309.77	308.61	307.57	308.37	308.99	308.69	307.67	307.9	308.75
313.86	312.43	312.65	313.86	312.8	312.9	312.2	313.8	313.17	313.92	314.3	314.02	312.68	311.74	312.92	312.67	312.93	313.54	313.05	313.42	313.2	313.76	312.74	314.46	311.44	313.82	314.6	313.38	314.6	314.33	314.01	312.96	312.63	312.96	314.63	312.7	311.94	313.19	312.27	313.07	312.79	313	312.89	313.58	314.34	313.44	313.11	312.58	311.4	313.45
312.46	313.73	311.83	313.39	313.26	312.85	313.75	313.01	311.96	311.58	312.56	314.31	312.11	312.77	313.46	314.8	314.14	312.97	311.07	313.96	313.69	311.87	312.61	310.64	313.1	312.54	312.49	313.42	310.91	312.35	312.81	312.94	312.72	312.18	313.44	312.14	313.38	312.06	312.54	313.13	312.29	311.35	312.48	313.02	313.17	312	312.08	311.35	312.11	313.58
311.44	309.65	309.93	310.55	310.71	311.1	311.44	310.2	310.42	311.29	310.45	311.14	310.24	310.77	310.19	310.66	310.65	311.13	310.06	310.13	310.57	310.2	310.78	309.14	311.31	310.19	312.14	310.55	310.51	310.55	310.8	310.86	309.57	311.22	311.15	311.47	311.69	312.33	311.04	311.11	310.8	310.1	312.69	311.1	310.66	311.05	311.82	310.34	310.78	310.06
314.72	314.43	314.62	314.56	316.74	316.53	315.25	316.08	315.94	315.27	314.85	315.33	314.68	312.75	314.42	315.51	314.19	313.6	314.94	314.43	316.45	314.41	314.47	313.78	314.93	316.34	314.54	314.07	315.64	313.67	315.35	315.62	315.05	314.72	314.25	314.85	315.08	314.88	313.89	315.98	314.16	315.76	313.32	315.18	315.29	315.37	314.63	314.66	314.33	314.83
304.41	304.78	305.19	305.44	304.25	305.35	304.89	306.37	305.02	305.35	305.59	305.57	304.16	305.53	304.75	305.15	305.66	304.87	306.17	306.25	305.29	305.04	306.02	305.13	305.06	304.67	306.24	306.67	305.96	305.88	305.74	304.88	305.14	305.96	304.62	305.34	305.96	304.57	304.87	304.8	305.95	305.78	304.09	305.76	305.72	305.26	304.91	305.84	305.33	305.48
315.38	313.74	314.72	315.18	314.8	314.66	314.92	315.41	314.96	314.61	313.16	315.14	314.99	314.23	315.91	313.8	314.38	314.95	314.11	314.77	315.43	315.92	313.48	315.1	313.51	316.07	315.73	314.73	315.97	315.07	315.24	314.28	314.66	314.01	314.12	315.04	314.77	315.92	316.13	313.01	314.51	314.43	316.66	314.97	317.34	314.79	315.05	315.09	315.33	314.31
301.27	300.82	300.54	301.05	300.71	302.08	301.78	301.94	300.63	301.82	300.98	299.88	301.33	300.92	300.96	301.87	300.44	301.58	300.74	300.31	301.2	302.65	301.94	301.26	301.13	301.78	301.2	301.67	300	301.15	300.28	301	299.5	302.45	301.05	300.98	300.23	300.74	300.75	302.16	301.94	301.07	301.56	301.67	301.18	301.12	301.26	300.73	301.89	301.02
311.84	311.32	311.02	310.47	310.4	311.02	312.51	311.63	311.68	311.51	312.84	312.05	311.72	311.63	311.76	311.08	311.32	312.02	311.71	311.1	312.42	311.35	312.54	312.64	312	312.06	311.42	311.06	310.56	311.64	311.01	311.35	312.35	311.59	312.05	310.89	312.21	311.77	311.28	311.57	311.96	310.37	311.9	310.23	311.54	310.08	311.98	312.49	311.65	311.1
301.6	304.65	302.8	303.39	303.05	304.34	302.44	304.53	304.1	303.92	302.2	303.39	303.29	303.99	303.87	303.59	303.49	303.1	302.15	303.99	303.19	303.64	303.86	303.29	304.72	302.39	302.8	302.81	302.99	302.41	303.84	302.79	303.69	304.68	303.04	302.06	303.01	303.7	303.2	303.17	303.5	304.5	303.86	303.71	303.89	303.91	304.27	304.52	304.18	303.34
294.77	296.24	295.03	295.45	294.92	295.41	294.2	296.32	295.58	294.9	295.93	295.45	294.46	294.4	296.16	295.48	294.16	294.66	295.38	294.74	295.14	294.73	293.39	294.8	294.76	295.24	295.36	294.77	293.51	294.95	294.82	295.01	295.97	295.26	294.68	294.8	294.79	295.05	295.26	296.07	295.14	295.26	294.88	295.94	295.12	294.86	296.39	295.2	295.1	294.98
313.15	312.38	313.53	312.5	314.07	314.62	313.22	314.96	313.46	313.66	312.85	312.74	314.75	313.57	313.75	314.76	313.94	313.73	313.66	313.98	313.75	313.18	313.16	313.9	314.09	312.27	314.62	313.79	313.71	313.06	313.73	314.4	313.22	314.49	313.78	314.3	314.44	314.74	312.57	313.04	314.32	312.68	314.15	314.08	313.48	314.44	314.55	313.7	313.78	313.26
315.08	316.64	315.83	316.95	316.16	317.21	316.05	315.77	315.05	316.66	315.09	315.68	315.78	316.46	315.71	316.24	316.69	315.97	316.86	316.03	315.14	314.48	315.74	316.72	315.75	314.92	316.38	315.16	316.35	316.71	315.81	315.17	316.67	314.99	315.96	314.98	317.27	315.67	314.3	316.14	316.42	315.57	316.8	315.06	315.72	316.08	315.85	316.5	314.84	316.1
309.01	309.39	308.46	309.45	311.15	309.02	309.16	308.4	309.43	310.61	309.06	309.65	309.97	309.25	310.49	309.83	308.15	310.4	310.31	310.12	310.14	308.99	311.06	309.46	309.79	310.46	310.28	309.03	309.27	309.08	311.03	308.76	310.31	309.83	310.28	310.29	309.79	310.27	310.25	309.19	309.94	309.72	309.64	310	310.93	309.94	310.26	309.07	309.75	308.14
295.51	294.53	295.18	295.05	296.17	295.4	296.05	296.31	294.52	294.89	295.11	295.26	294.96	294.9	294.1	294.2	294.79	296.22	294.94	295.12	294.18	295.63	294.97	295.52	295.88	294.32	294.71	296.07	296.12	296.2	294.79	294.1	295.32	294.52	293.94	295.01	296.18	294.78	296.12	295.17	296.32	294.29	295.95	296.11	295.54	295.82	296.9	295.33	295.51	295.66
307.56	306.68	307.42	307.2	306.44	306.33	307.47	306.64	307.08	306.68	306.79	307.18	306.3	307.31	308.2	307.33	307.66	307.87	307.31	306.13	306.38	307.29	307.01	306.62	307.7	305.94	306.99	307.47	307.27	307.98	308.31	307.4	306.48	307.07	306.99	306.07	308.6	306.91	306.3	307.58	305.71	308.01	307.61	307.51	308.15	307.71	307.21	307.83	306.85	307.86
314.18	314.9	315.42	315.14	314.51	314.54	315.51	314.15	315.41	313.97	314.65	314.52	313.93	315.56	315.14	314.26	314.53	315.16	316.96	314.92	314.48	314.46	313.53	315.78	314.17	314.98	314.44	315.18	315.02	315.17	314.63	315.05	315.93	315.67	315.29	314.42	314.75	315.59	315.07	315.23	312.93	313.69	314.4	315.88	314.96	315.48	314.7	314.8	314.86	315.8
313.97	314.25	313.65	313.17	313.56	312.42	313.75	314.94	312.79	313.31	312.47	314.03	314.36	313.15	314.45	311.8	313.37	313.45	313.63	313.54	312.69	313.08	312.87	313.13	312.02	313.34	313.43	313.17	314.58	312.95	313.74	313.69	312.39	313.79	313.69	312.88	313.78	313.27	312.94	314.45	312.91	313.78	313.11	314.18	313.63	314.31	313.69	313.42	314.09	312.51
317.28	317.52	317.31	318.61	317.2	318.3	317.48	316.75	318.21	319.4	318.09	319.21	319.1	318.79	318.14	318.35	318.37	318.35	318.75	317.04	318.14	317.63	317.79	318.88	318.27	318.63	319.05	317.73	317.97	317.23	318.76	318.28	318.75	317.12	317.69	318.64	318.54	318.09	318.33	317.26	317.88	318.51	318.53	317.18	317.55	317.92	317.37	317.93	318.2	318.98
297.11	297.19	296.56	296.99	297.66	297.57	297.03	297.38	296.74	297.52	297	297.96	296.62	296.6	295.46	297.09	297.75	296.38	297.81	295.8	297.24	297.25	298.29	296.48	297.6	296.91	297.17	296.68	295.58	296.88	297.72	296.69	298.03	297.32	296.77	296.01	298.11	297.12	296.78	296.35	296.76	296.43	296	297.33	297.69	296.6	297.81	298.26	297	295.75
314.15	313.45	314.1	313.79	314.61	313.66	314.05	314.79	314.08	313.69	313.86	315.48	313.13	313.72	313.82	314.09	313.77	313.6	313.03	315.32	314.81	313.94	314.41	314.58	315.07	312.99	312.85	313.36	315	314.93	312.95	315.58	314.67	314.48	314.22	312.54	314.04	313.9	315.19	314.2	315.35	314.32	315.71	314.69	313.46	313.92	314.73	313.4	313.73	313.94
303.07	304.06	302.43	302.25	302.97	302.73	303.2	303.17	303.22	303.6	302.18	303.51	302.5	303.01	302.31	303.69	302.68	303.32	301.6	302.47	302.23	302.59	302.08	302.28	301.45	301.15	302.06	302.41	302.15	301.74	304.1	303	303.19	302.54	302.03	302.74	301	303.45	301.78	301.67	302.36	302.77	302.85	303.08	302.21	302.76	302.5	302.87	302.97	301.48
300.6	299.79	299.49	300.63	299.97	299.77	298.91	300.54	300.75	300.79	299.85	300.06	299	299.98	300.43	299.14	299.69	298.96	300.51	299.3	299.62	299.19	300.17	300.21	299.72	299.99	298.94	299.44	299.74	299.89	299.97	300.49	300.7	299.31	300.73	299.46	300.7	299.26	299.43	300.24	300.27	298.92	300.44	299.97	300.16	299.78	299.07	300.19	301.01	300.14
316.35	315.16	315.4	315.21	315.39	314.85	316.51	315.24	316.14	317.54	315.93	314.44	315.84	315.2	315.96	316.8	316.22	315.11	315.35	315.1	316.94	316.08	314.73	315.71	316.44	316.15	315.44	315.45	316.24	315.75	316.63	316	316.48	315.74	316.21	316.42	314.46	317.62	316.27	315.33	315.64	315.97	315.8	315.61	315.36	316.17	314.99	315.32	314.64	316.09
308.38	310.31	309.31	310.63	309.62	310.23	309.41	310.87	311.06	309.28	309.32	309.58	309.75	309	309.17	310.32	310.03	308.61	311.31	309.67	309.3	309.83	310.95	308.8	310.3	310.14	311.23	310.95	310.3	309.4	311.01	309.65	310.76	310.11	308.33	308.51	310.31	310.14	308.77	310.03	310.37	307.9	309.22	308.99	309.46	310.08	309.01	309.2	310.38	309.56
304.56	303.41	304.36	303.14	303.51	304.59	304.47	303.64	303.92	303.02	301.87	302.23	303.44	304.17	303.57	303.81	303.62	303.5	304.41	302.51	303.66	304.21	304.47	305.08	303.97	303.51	302.96	303.84	305.47	304.12	304.15	303.2	303.84	304.11	303.01	302.74	303.85	303.74	303.94	302.97	303.6	303.88	303.58	303.21	302.94	302.89	304.41	303.28	303.57	303.77
326.27	326.05	326.69	326.77	325.93	327.9	326.82	327.34	326.54	325.83	327.35	326.54	326.38	326.43	328.22	327.5	325.34	327.09	327.79	326.77	326.68	326.91	326.56	325.66	326.11	327.44	326.91	325.38	326.92	326.89	326.71	326.52	328.27	326.67	326.25	326.17	327.29	327.42	325.95	327.16	326.24	326.78	328.03	326.36	326.86	327.88	326.88	326.28	326.5	327
318.28	319.31	318.04	318.16	318.51	318.88	318.42	318.32	317.23	318.64	318.42	318.06	319.74	317.75	319.8	318.55	318.99	318.07	318.69	319.35	317.7	318.89	317.7	318.1	317.99	318.32	318.31	318.57	318.1	317.54	318.92	320.11	317.97	319.47	318.08	318.68	318.37	319.51	318.18	317.73	317.82	318.03	317.58	317.58	318.16	319.37	318.92	318.44	318.33	317.57
302.55	300.21	303.64	302.81	302.02	302.98	302.83	303.32	303.12	302.51	303.26	303.9	303.16	302.58	303.82	302.02	303.23	302.42	301.97	302.61	302.96	304.21	302.12	302.33	303.64	303.35	302.11	302.04	304.03	302.33	302.64	302.57	302.17	302.64	302.74	303.57	302.29	302.65	301.75	303.76	302.16	302.31	303.47	302.98	303.29	301.81	302.01	302.18	302.1	303.39
316.79	316.75	316.41	317.49	316.58	317.05	316.73	316.89	318.1	317.35	317.44	317.05	317.37	317.96	317.12	318.12	317.27	317.36	317.83	316.33	317.73	317.94	316.97	317.85	318.69	317.24	317.31	319.45	318.46	317.61	317.11	316.06	317.46	317.71	317.36	317.64	316.29	316.73	316.64	317.07	316.28	316.58	317.11	316.94	317.18	317.95	316.98	317.74	318.3	317.86
313.96	314.19	313.4	313.75	314.64	315.42	313.64	313.48	314.04	314.09	314.28	315.03	312.55	313.41	314.69	315.33	315.63	313.74	313.08	315.47	314.55	313.89	316.13	313.84	314.75	314.82	314.85	313.81	311.96	314.31	313.37	313.22	312.75	315.42	314.42	313.99	313.84	312.84	314.49	312.81	314.12	312.64	314.24	315.61	313.71	313.68	313.71	314.94	314.53	314.53
304.8	307.62	306.45	304.68	305.92	304.96	303.81	305.82	306.14	305.16	306.61	305.44	304.59	304.53	305.84	304.94	304.77	305.02	307.2	305.2	306.37	304.55	305.93	305.45	307.12	306.52	304.91	305.77	305.6	306.01	304.16	305.28	303.91	305.97	305.59	306.63	305.53	305.46	305.76	305.13	305.61	305.49	304.37	304.44	306.67	305.34	305.59	306.3	304.91	304.71
306.38	306.34	308.14	307.09	306.49	305.98	307.04	306.79	306.03	305.6	307.47	306.06	305.91	306.03	306.66	306.03	305.85	306.2	306.25	306.66	306.42	305.8	306.34	305.08	306.82	305.46	307.33	306.94	306.41	306.33	306.05	305.3	307.45	305.76	306.1	305.73	306.65	305.7	307.27	306.13	307.15	306.07	306.37	305.6	306.81	306.05	306.22	306.12	306.54	306.52
309.59	309.35	310.44	309.69	309.8	310.09	308.62	309.16	308.85	310.33	309.36	309.17	309.31	310.53	310.62	311.46	310.03	310.31	310.87	309.07	309.17	310.42	309.19	309.81	310.44	309.73	311.17	310.69	309.33	310.69	310.15	310.13	310.31	309.65	309.06	310.4	309.18	309.74	310.05	310.36	309.92	309.77	309.31	310.46	308.86	309.1	310.6	310.89	309.84	309.4
315.06	315	315.13	313.8	315.31	315.16	315.22	314.88	316.31	315.43	312.93	315.66	315.27	315.04	315.38	315.63	314.66	315.42	314.87	315.68	315.93	314.64	314.92	314.42	314.98	315.18	313.77	314.92	313.67	314.29	314.55	315.81	315.58	315.01	314.03	315.26	314.29	315.06	315.55	314.36	314.78	315.16	314.7	315.32	314.66	314.52	315.27	314.38	314.42	315
295.31	294.34	295.07	294.55	294.83	294.62	294.03	293.66	293.62	294.69	293.15	294.38	293.98	294.21	293.54	293.45	293.81	293.1	293.92	293.23	294.54	294.32	294.89	292.58	294.06	293.69	293.89	295.1	294.97	294.57	294.53	294.72	294.38	293.42	294.18	295.07	294.06	293.49	293.63	293.56	293.53	293.21	293.75	294.35	294.13	294.04	293.86	294.47	293.63	293.37
313.86	312.44	313.68	313.36	313.71	312.49	313.39	313.18	313.29	313.14	313.35	312.25	314.56	313.2	312.77	313.62	312.73	313.68	314.22	313.18	313.19	313.14	312.84	312.03	313.1	311.87	313.5	313.1	311.9	314.55	313.44	312.74	313.67	312.94	312.09	312.37	312.54	313.95	312.7	313.69	314.24	314.15	314.09	313.62	312.43	313.71	313.61	312.87	312.48	312.69
323.74	324.68	324.81	324.15	324.94	324.16	324.67	323.53	324.48	325.38	325.34	324.82	323.83	324.61	324.21	324.73	324.73	323.51	324.68	324.74	323.8	324.38	324.57	324.8	324.05	323.44	323.25	324.01	325.22	324.32	323.06	324.69	324.34	325.43	324.13	324.87	324.27	325.88	325.59	325.39	325.23	325.01	324.22	323.57	324.33	324.59	325.93	324.63	324.21	324.33
296.84	297.77	297.27	296.94	295.93	296.99	296.97	296.82	296.58	297.84	296.87	296.41	297.39	295.72	296.89	296.84	297.03	295.37	296.64	296.89	296.09	296.6	297.94	296.75	297.32	296.41	296.99	296.27	296.43	296.81	296.54	296.98	298.32	296.2	297.36	297.42	295.67	296.28	297.6	297.97	296.99	296.71	296.82	297.73	296.59	296.69	295.42	297.4	296.99	296.85
313.75	314.2	314.26	313.5	314.97	312.96	314.48	315.2	312.97	313.38	312.31	314.09	314.49	314	313.99	313.4	313.59	312.63	314.31	313.99	315.07	314.65	314.15	314.36	315.07	314.48	313.32	314.02	314	312.96	313.56	314.13	313.75	312.78	314.32	313.53	313.02	314.27	314.15	314.6	313.39	314.15	314.8	313.59	312.96	313.17	314.42	313.74	313.65	313.23
297.23	297.92	296.29	296.96	296.76	297.55	297.11	297.5	297.57	296.34	297.05	298.67	296.97	297.29	296.52	296.58	296.25	297.5	296.84	297.25	295.99	296.58	297.49	296.47	295.44	297.23	296.84	296.24	297.11	296.61	297.92	297.76	297.01	297.27	297.85	297.4	297.08	296.3	296.48	296.77	296.5	297.9	296.7	295.68	297.67	295.69	296.44	297.79	296.49	296.19
303.83	303.45	303.76	303.2	302.65	304.09	304.16	302.49	305.05	304.43	302.83	302.94	303.05	303.74	303.38	302.82	302.51	303.89	304.07	302.24	303.01	304.25	302.28	303.1	303.42	303.35	303.47	304.31	303.12	303.15	304.28	302.08	303.52	304.58	302.89	303.52	302.96	304.39	303.54	302.79	303.4	304.01	302.6	303.01	303.23	303.78	303.47	303.76	303.34	303.44
310.28	309.93	310.32	311.31	312.59	310.09	309.98	310.03	309.89	310.41	310.06	309.81	310.84	309.21	312.37	310.74	310.83	309.76	309.91	309.77	309.87	311.05	310.93	311.24	309.8	310.2	310.42	310.97	310.5	310.16	310.69	311.23	310.46	310.91	310.53	310.86	310.56	311.04	310.4	310.87	311.41	310.3	311.36	311.85	311.94	309.62	311.4	310.58	309.36	311.35
328.43	328.39	326.92	327.97	328.09	327.79	328.06	328.23	328.38	327.9	327.58	328.14	326.94	327.46	326.89	328.35	327.82	327	328.05	326.67	327.33	328.37	327.81	329.91	328.04	327.53	328.25	328.34	328.06	328.63	327.34	328.13	327.4	328.68	327.27	328.16	327.63	326.56	327.86	326.96	327.64	326.8	327.29	328.59	327.48	329.28	327.41	326.7	327.59	327.51
297	298.01	296.24	296.35	296.55	297.2	296.55	298.28	297.86	296.69	297.5	297.07	296.56	296.24	296.52	297.19	297	297.75	296.9	296.72	296.11	297.08	296.96	297.93	296.57	298.05	297.78	296.86	297.45	297.72	297.58	295.98	297.1	296.06	296.69	296.64	297.05	296.99	298.03	297.24	297.43	297.51	296.69	297.77	297.04	297.12	295.41	294.81	297.53	296.29
312.95	313.12	313.63	314.33	313.25	312.32	313.63	313.95	312.59	314.38	312.83	313.94	313.81	312.62	314.5	313.63	313.09	313.07	312.98	313.81	314	312.51	312.59	313.76	314.18	312.92	313.9	313.84	313.15	313.65	313.72	313.44	313.14	313.11	313.31	314.49	312.16	313.87	313.19	313.22	314.43	312.87	314.11	313.25	313.43	313.8	311.89	312.5	313.18	314.02
302.84	302.59	302.24	302.92	301.99	301.99	302.34	301.32	302.74	303.41	301.27	302.51	301.57	301.76	301.93	301.46	304.02	302.35	302.75	302.82	303.03	302.65	303.7	302.77	301.24	301.44	302.72	302.03	302.06	302.92	301.51	302.34	301.78	302.55	300.65	302.25	301.39	301.61	301.36	301.71	302.47	302.58	302.31	302.48	302.77	302.87	301.38	302.22	302.91	302.1
315.78	315.93	316.61	316.91	317.01	316.65	317.6	315.34	316.73	316.54	316.73	316.92	316.49	317.36	315.02	315.44	315.46	316.12	317.31	315.05	316.39	317.91	316.64	316.82	316.06	316.72	317.58	316.8	316.78	316.11	317.46	317.03	317.1	317.47	315.39	316.13	316.63	315.36	316.22	317.04	316.31	318.47	315.54	316.26	317.61	317.75	315.8	316.26	316.6	316.66
315.42	315.35	316.31	316.12	315.65	316.25	314.9	314.72	315.8	315.15	315.25	316.84	315.03	314.59	316.46	316.77	315.46	316.42	314.84	316.05	314.67	316.09	316.65	316.31	317.67	315.86	315.84	315.99	315.36	317.22	314.82	315.67	316.06	316.79	316.59	315.73	316.43	317.36	315.71	316.61	315.29	315.18	315.53	316.03	316.86	316.04	316.1	315.98	316.59	316.14
312.8	311.62	312.02	313.05	312.94	312.99	313.06	314.57	313.49	312.22	312.47	313.19	313.1	312.39	313.09	313.94	313.39	311.92	314.61	313.22	313.1	314.53	314.01	312.9	312.15	312.31	312.49	312.47	313.62	313.16	314.2	312.89	313.89	313.32	313.32	311.94	312.64	313.49	313.19	312.48	313.94	312.43	312.62	313.34	313.43	313.11	314.81	312.69	312.57	312.61
302.42	303.01	302.92	302.64	303.13	303.05	302.44	303.18	303.75	303.29	302.41	302.54	302.26	301.65	302.74	303.45	302.7	303.7	302.9	302.68	303.47	302.41	302.81	302.99	302.61	303.78	303.03	303.59	303.78	301.76	304.12	302.52	303.22	303.44	302.38	303.4	303.4	302.48	303.75	303.2	302.86	304.45	302.19	301.73	301.6	302.24	302.28	302.77	303.85	302.78
303.15	302.46	303.24	304.23	303.74	303.34	304.7	302.92	302.31	303.68	304.67	304.95	303.89	303.26	303.86	303.26	303.25	303.99	302.23	302.43	303.49	304.13	304.45	303.98	303.54	303.59	302.77	303.6	303.78	303.69	303.98	303.23	303.63	303.34	303.59	303.14	305.11	302.46	303.71	303.3	303.29	302.94	304.16	303.35	302.65	303.92	304.57	302.38	303.98	303.37
309.51	308.99	308.36	307.05	309.08	309.1	309.63	308.52	309.82	308.75	309	308.48	308.41	309.27	308.43	308.08	309.57	309.14	308.94	308.74	308.72	309.55	309.12	309.38	309.46	308.71	308.85	307.88	308.45	309.9	307.51	308.97	308.54	309.47	310.12	309.18	307.99	308.15	306.67	308.75	310.16	309.52	309.89	309.68	308.96	308.09	308.12	309.21	307.92	309.79
314.55	314.01	314.19	314.28	314.09	313.76	313.24	313.71	313.77	313.48	314.13	314.01	313.57	314.69	314.44	313.18	313.55	313.53	314.27	313.71	313.12	313.86	313.49	313.71	314.09	314.61	312.59	312.34	314.8	313.87	313.52	312.97	313.43	314.91	313.92	313.05	313.98	313.92	313.9	314.11	313.48	314.52	313.67	314.33	316.22	313.68	312.75	313.26	315.31	313.85
306.74	304.72	306.49	306.66	304.82	305.19	305.02	305.63	306.72	304.76	304.79	305.2	305.38	306.42	305.3	305.73	306.14	306.47	305.34	304.66	305.42	306.82	305.35	305.03	307.18	305.76	306.52	304.77	306.14	304.44	304.64	305.57	306.43	305.86	305.42	306.53	305.46	305.03	306.42	304.96	303.7	305.64	304.91	305.29	305.4	305.63	305.57	305.85	304.06	305.7
297.29	297.46	296.04	297.23	296.94	296.79	296.79	298.74	295.09	297.26	296.96	294.99	296.73	295.59	296.88	297.64	296.6	296.56	296.72	297.69	296.76	296.79	294.43	297.16	296.09	297.25	296.66	295.01	294.33	297.58	297.28	297.67	296.87	297.63	297.21	298.23	297.13	298.9	297.63	298.28	297.47	297.17	297.54	296.6	297.41	295.86	296.52	296.36	296.19	297.09
313.38	313.3	312.95	313.76	313.54	313.4	313.27	312.32	313.56	314.21	312.87	314.1	314.32	314.14	313.1	313.8	312.56	313.33	313.98	314.7	313.48	313.9	312.57	313.02	313.37	312.8	312.41	312.18	312.5	312.89	313.5	312.08	313.26	312.4	314.51	313.61	313.5	313.41	312.7	313.65	313.11	313.43	313.14	313.62	314.98	313.17	312.68	312.95	315.31	312.19
315.42	315.68	316	314.35	316.05	314.79	315.38	315.43	316.73	317.17	314.82	313.94	315.02	315.8	316.66	316.78	314.32	316.74	316.83	315.61	314.62	315.51	316.15	316.59	316.58	315.9	315.23	315.5	315.52	316.18	316.02	315.17	316.08	316.15	315.2	314.71	316.18	315.11	316.38	314.64	314.84	316.64	315.32	314.76	313.66	316.16	315.58	314.52	315.17	316.22
317.8	317.92	316.93	317.64	317.37	316.67	317.31	318.41	316.73	317.51	317.93	317.91	317.31	315.58	317.14	316.98	317.07	318.06	318.35	318.31	317.11	317.4	316.85	317.46	317.6	318.44	317.13	318.01	318.05	317.49	317.45	317.06	317.94	318.11	318.14	317.26	318.18	316.9	316.51	316.26	317.96	317.26	317.49	317.74	316.68	316.95	317.85	318.43	316.3	316.81
312.95	314.03	315.16	314.47	314.08	314.93	314.46	313.45	314.38	314.86	314.21	313.99	313.71	313.86	313.89	313.71	313.75	313.6	314.51	312.55	314.03	315.23	314.64	314.44	313.4	314	313.73	314.45	315.19	312.97	313.67	314.12	313.46	313.85	314.17	314.43	313.53	313.83	313.89	314.21	313.31	313.76	314.23	314.36	313.12	313.52	314.34	314.78	314.1	315.05
306.13	304.1	303.64	305.27	305.14	305.04	304.62	305.95	305.1	305.01	305.48	306.78	303.9	304.92	304.76	306.03	305.59	305.85	306.84	306.12	304.81	305.02	306.11	305.35	303.98	305.56	304.14	305.42	304.31	305.03	304.57	304.83	306.11	306	304.47	305.92	304.9	303.32	305.13	304.87	305.22	305.48	305.35	303.68	304.69	305.31	304.94	304.68	304.58	305.83
327.63	327.15	328.05	326.76	325.73	327	327.21	327.16	326.87	327.83	326.95	327.61	326.27	327.07	328.03	326.53	327.54	326.73	326.34	326.81	327.27	326.54	327.18	326.22	326.12	328.05	326.95	326.81	326.14	326.89	327.03	327.58	326.41	327.4	327.3	327.83	327.61	326.78	327.55	324.63	326.64	326.81	326.08	326.51	327.75	327.84	327.36	328.81	326.95	326.7
312.98	312.27	313.44	314.09	313.31	313.63	311.81	312.63	313.48	314.19	314.01	312.95	312.8	312.92	313.26	312.35	312.23	313.92	313.2	314.01	313.61	314.2	313.4	313.56	313.98	314.35	312.89	312.96	313.14	313.97	313.6	313.09	312.33	313.6	313.33	313.25	313.58	313.17	312.47	313.47	313.94	313.13	313.45	312.74	313.72	312.98	312.93	313.13	312.54	313.39
301.31	302.74	302.04	302.69	302.3	301.61	303.02	302.71	303.45	301.68	302.1	301.26	302.4	303.6	302.32	302.64	302.51	302.51	302.35	302.55	302.19	301.54	300.88	302.5	303.04	301.81	303.09	302.46	301.73	303.37	302.71	303.04	303.03	304.74	303.52	302.84	302.71	303.57	301.98	301.95	303.01	303.5	303.86	302.58	302.37	302.71	303.26	302.41	302.14	301.98
316.17	316.67	315.73	316.02	316.09	317.34	315.98	316.12	316.75	316.72	315.87	317.09	317.06	315.97	317.39	317.24	316.13	318.55	318.55	315.59	316.61	317.29	315.85	316.08	316.02	316.21	316.54	316.54	317.52	317.24	316.3	316.99	316.16	317.01	315.91	316.93	316.71	317.54	316.55	316.42	315.43	315.89	315.86	315.85	316.05	317.44	315.39	316.2	316.23	317.16
329.18	328.67	328.64	327.6	328.26	328.03	328.24	328.42	328.97	327.22	329.24	329.09	328.33	328.78	327.21	328.54	329.49	327.34	329.27	328.21	327.78	327.72	328.77	329.3	328.37	329.26	328.39	328.31	328.6	328.5	328.65	329.01	328.57	329.04	329	328.67	328.71	327.5	327.58	328.46	328.22	328.89	326.77	327.67	329.03	329.06	329.44	327.33	328.98	329.44
297.35	296.15	297.59	297.43	297.47	298.04	297.1	297.32	295.94	297.27	297.54	298.06	296.59	295.84	296.05	296.73	296.03	295.96	297.48	297.07	297.51	296.59	297.27	297.17	296.51	297.71	297.41	297.28	297.37	296.67	296.76	296.46	297.37	296.25	297.5	296.8	295.79	296.43	296.76	297.56	295.26	296.12	296.55	296.46	296.52	298.04	296.35	297.43	297.33	297.2
304.06	304.14	305.08	305.46	305.18	304.67	305.04	305.12	303.85	305.69	304.9	305.56	304	303.71	304.83	304.18	306.46	304.96	304.32	304.8	304.74	304.75	304	304.46	304.98	305.38	304.92	305.22	303.68	305.14	305.66	303.79	304.28	303.92	304.31	304.1	304.59	304.5	305.12	304.35	304.83	305.68	303.31	306.57	305.01	303.84	304.58	303.34	304.36	303.95
316.48	316.97	315.61	314.91	314.93	316.23	315.3	316.38	315.96	315.84	315.39	316.69	315.12	315.88	316.42	316.4	316.06	316.09	315.54	316.02	316.41	315.95	314.03	316.12	315.34	316.75	315.5	317.18	316.01	314.97	315.17	315.7	315.4	315.94	315.64	314.86	316.32	315.8	315.61	313.91	316.1	317.36	315.88	315.39	316.41	314.21	315.7	315.64	315.06	316.39
294.89	294.36	295.82	294.51	294.6	297	293.98	295.68	294.99	295.21	294.57	295.57	295.62	295.6	295.41	294.6	294.55	295.06	295.22	295.81	295.35	295.65	294.8	293.82	294.4	294.02	294.16	294.48	295.31	294.6	295.25	295.75	295.24	294.61	294.92	295.45	296.48	296.86	293.97	295.35	295.53	295.14	295.33	294.62	296.1	294.86	295.69	294.95	295.12	295.71
302.87	301.98	301.61	302.77	302	302.7	302.29	302.43	303.04	302.27	301.31	301.48	301.35	301.71	301.12	302	301.69	301.96	302.22	302.52	302.04	302.13	303	302.88	301.11	302.5	302.73	302.5	302.47	302.71	301.69	304.08	302.49	301.87	302.14	301.17	301.59	301.35	303.36	302.39	302.56	302.68	303.27	300.72	302.17	301.29	302.4	301.79	303.56	302.52
307.17	307.27	306.04	306.62	306.51	305.72	306.34	306.5	306.82	305.4	306.95	306.03	306.59	305.92	306.07	306.16	306.89	305.87	307.36	306.75	308.46	306.9	306.14	306.52	306.7	305.61	306.53	305.91	305.65	306.56	307.49	306.21	305.21	306.04	306.39	306.42	307.01	305.54	305.37	306.56	307.18	306.98	306.69	304.96	307.67	305.94	306.53	305.66	307.13	306.6
314.35	315.37	314.86	315.47	314	315.17	314.35	315.5	314.46	314.91	314.96	314.71	315.52	314.43	314.97	315.25	314.69	314.67	315.34	314.69	315.5	315.54	314.98	314.78	314.9	315.68	315.85	315.35	314.05	315.12	315.25	314.31	314.19	315.27	313.95	314.21	314.81	312.78	314.49	315.56	314.81	314.33	314.8	314.83	314.49	314.2	315.19	314.96	314.39	315.74
312.06	311.33	308.86	310.04	310.43	310.61	310.36	310.79	311.11	311.28	311.01	310.52	309.97	311.18	311.59	310.22	310.84	310.61	311.5	309.62	310.57	310.91	311.36	310.32	310.46	310.28	310.28	309.85	311.88	310.97	310.02	311.16	310.05	310.24	312.16	310.84	311.23	309.8	309.95	309.37	311.4	311.84	311.1	310.54	311.09	311.52	309.84	311.79	312.98	310.16
313.25	314.4	313.4	313.02	313.97	313.64	313.16	314.52	313.05	313.15	313.32	312.95	312.6	312.49	312.75	313.32	313.64	314.43	312.92	312.58	313.46	312.31	313.73	312.46	312.68	313.69	313.62	314.54	313.53	314.83	313.16	314.37	313.58	313.06	313.15	311.77	313.8	313.5	314.46	313.61	313.14	313.63	313.27	312.74	312.58	312.74	311.72	311.77	312.18	312.9
306.19	305.2	304.47	304.32	305.17	306.16	305.44	304.87	305.28	304.61	305.05	305.5	305.18	305.26	305.47	305.41	305.54	305.03	305.61	304.61	304.57	304.38	305.22	304.91	304.41	304.31	305.75	305.61	305.17	306.04	305.27	305.19	304.7	304.59	304.23	305.33	305.46	303.8	304.77	305.45	304.24	305.25	305.82	304.92	305.61	304.88	305.55	303.86	304.46	304.3
329.01	328.96	328.85	328.5	328.4	328.64	329.14	328.41	327.97	328.23	328.95	328.62	328.19	329.68	328.96	328.02	329.6	328.77	328.61	328.05	329.27	328.59	327.64	327.87	328.72	328.69	328.52	328.8	328.45	326.52	328.41	328.99	328.69	327.95	327.65	328.57	328.71	327.92	327.89	329.93	327.82	329.41	329.23	328.21	328.94	328.43	327.77	329.05	329.21	328.45
315.77	316.71	315.76	315.2	316.8	314.67	317.35	316.03	315.83	316.45	315.2	316.53	315.35	314.66	315.83	317.03	316.14	316.17	314.67	316.78	315.77	318.17	317.41	316.68	315.48	316.15	314.51	315.49	315.31	316.74	316.32	315.65	314.46	316.29	315.65	316.83	316.52	315.33	316.55	315.13	316.04	315.93	315.11	316.28	315.46	315.29	315.26	314.72	315.93	315.32
302.17	302.68	303.41	303.31	302.97	303.4	304.53	303.15	303.18	304.1	302.33	303.39	301.86	304.18	304.44	302.66	303.16	303.01	302.57	302.38	302.39	302.09	302.68	301.71	302.5	302.51	302.83	301.51	302.49	304.25	303.04	303.44	303.06	301.68	302.74	303.6	303.49	303.78	301.91	302.63	302.14	303.16	302.37	302.5	303.04	302.08	303.95	302.51	302.86	303.33
313.64	313.53	315.6	315.61	314.44	314.64	315.38	314.49	313.86	314.71	315.42	315.31	315.51	315.13	315.61	314.37	314.19	315.05	313.53	315.87	315.58	313.64	316.33	314.84	314.11	314.8	315.86	314.69	314.56	314.71	313.98	314.43	314.61	314.97	313.99	314.89	315.07	314.8	314.01	313.92	313.63	314.62	314.54	314.79	315.38	314.46	313.8	315.26	314.72	315.13
302.01	301.56	301.23	301.58	302.19	300.73	301.03	300.87	301.33	299.49	301.8	301.64	300.82	301.2	301.1	299.86	301.28	301.39	301.7	300.94	300.26	300.36	300.29	299.37	301.43	301.23	302.07	300.81	300.8	300.48	301.87	301.16	301.74	301.73	300.89	300.8	301.52	300.98	300.6	300.96	300.59	301.96	301.02	301.64	301.59	302.33	301.25	301.43	300.37	301.8
304.24	303.69	303.92	302.99	303.53	303.94	304.5	303.47	303.09	303.31	303.64	303.62	302.79	302.7	303.62	303.01	302.35	302.1	303	303.73	302.91	303.54	303.49	303.49	304.31	301.88	303.19	303.9	305.23	303.03	303.15	302.28	304.11	303.71	303.16	303.06	303.43	304.41	303.83	304.17	303.47	303.95	304.76	302.58	304.83	303.55	301.77	303.04	303.82	303.91
311.93	310.76	310.64	310.52	309.83	311.8	310.65	311.32	310.87	309.77	311.39	310.55	310.21	310.04	310.85	310.79	312.1	309.84	311.67	310.97	310.43	310.77	309.96	309.51	310.6	310.64	311.29	310.91	311.38	310.2	311.25	311.06	311.05	309.47	310.48	310.32	310.49	310.51	310.02	310	310.04	311.26	311.33	310.93	311.08	309.61	310.92	310.11	311.26	311.11
293.5	293.89	294.58	292.78	293.72	293.48	292.56	293.44	294.42	295.23	294.08	293.96	293.78	295.21	293.33	293.77	294.21	293.54	293.29	293.54	293.04	293.73	293.44	295.26	294.68	294.06	294.49	294.54	293.36	294.25	293.46	293.78	294.55	293.73	294.02	294.24	293.84	293.31	293.73	293.7	293.61	293.67	293.32	293.8	293.81	294.29	295.91	293.42	295.2	294.17
302.39	303.57	303.13	303.15	303.61	302.88	302.77	304.71	302.55	303.15	303.6	302.22	303.43	304.54	303.67	302.48	303.4	304.28	303.66	303.81	303.42	302.72	302.66	302.84	302.3	304.37	303.22	303.97	302.72	303.87	304.06	303.07	303.08	303.49	303.52	302.75	304.44	303.18	304.55	302.94	303.14	302.87	303.09	302.58	302.87	304.53	303.51	302.84	303.24	302.36
303.81	304.42	303.96	304.99	303.08	305.48	303.81	305.18	303.4	304.09	304.44	304.13	304.75	303.96	305.1	304.46	304.13	302.33	303.97	304.81	304.77	306	304.57	303.76	304.71	305.81	304.86	304.78	305.31	304.32	303.91	304.64	304.11	303.03	304.3	302.98	304.8	304.2	303.65	304.52	303.55	303.48	304.78	305.17	303.51	304.97	303.93	303.94	304.12	303.49
301.01	299.55	299.89	299.26	299.31	299.32	298.69	300.02	299.63	298.56	300.84	299.91	300.46	299.72	299.46	299.72	299.23	299.52	299.81	300.28	299.84	299.34	300.28	298.79	299.84	300.05	300.33	298.77	299.95	299.57	299.99	299.77	299.28	300.41	300.65	300.81	300.15	299.37	300.11	299.19	299.83	301.31	299.23	300.63	299.38	299.62	299.2	300.37	299.49	299.99
310.82	312.3	311.07	310.6	311.66	311.58	313.01	310.53	311.58	312.36	311.66	311.6	311.1	311.58	311.28	312.14	311.04	311.64	310.76	311.98	311.05	311.44	311.41	311.27	310.97	310.87	310.84	313.17	310.31	312.9	311.92	311.74	311.39	310.71	311.68	311.13	310.63	312.39	311.8	311.34	312.22	311.89	312.55	311.14	311.39	311.88	310.66	311.85	310.55	312.94
294.91	294.32	295.35	295.11	294.83	294.63	294.88	294.83	296.25	295.45	295.83	295.75	294.38	295.64	295	294.42	294.98	293.8	294.97	295.51	295.66	295.09	294.75	295.82	294.51	294.95	295.12	295.39	295.96	296.36	296.24	295.25	294.15	295.24	295.68	294.02	294.99	294.92	294.37	296.32	295.74	294.99	294.23	294.87	295.75	295.25	294.55	295.47	294.9	295.82
311.15	312.77	313.1	311.69	312.58	312.47	312.51	312.87	313.86	312.45	313.47	312.98	312.78	313.61	312.81	312.44	313.56	312.87	313.03	313.7	312.79	312	313.37	313.38	313.78	312.21	311.9	312.55	312.72	312.87	314.45	312.38	312.13	313.75	313.19	313.45	311.58	312.44	312.53	313.13	312.8	311.87	312.5	313.29	313.36	312.52	313.52	311.98	313.9	312.08
293.84	292.84	293.5	293.57	294.44	292.82	294.16	294.7	294.62	293.81	294.45	295.55	294.55	293.49	295.06	294.77	293.71	294.16	294.9	294.3	294.5	293.81	294.86	293.43	293.93	293.52	293.58	295.7	294.03	294.73	294.33	295.03	294.72	295.2	293.9	294.45	293	293.79	293.26	294.04	294.06	293.68	295.07	293.59	293.99	294.06	293.93	292.37	294.51	293.53
294.98	294.95	295.11	294.83	295.27	294.1	294.86	294.77	294.74	295.86	295.22	295.59	296.24	295.29	295.91	294.39	295.2	295.24	294.07	294.25	294.53	293.88	295.35	294.31	294.78	295.42	295.48	295.35	293.67	294.93	293.81	295.42	294.57	294.45	294.69	296.56	295.22	295.77	295.66	295.53	294.25	295.52	294.2	294.56	294.89	295.15	295.39	294.97	296.1	296.43
313.33	314.37	312.97	313.65	312.07	312.88	313.04	313.88	311.79	313.35	313.02	312.27	312.32	313.07	313.51	312.94	313.42	311.82	312.75	312.11	313.41	311.85	312.31	312.99	313.42	313.41	313.48	311.82	311.83	313.74	312.85	311.97	313.27	312.46	312.15	312.75	312.28	312.59	313.11	312.76	311.83	311.87	313.22	312.86	313.37	313.45	312.16	313.39	312.63	312.76
314.22	313.19	314.53	314.45	313.27	314.77	312.24	313.69	313.09	313.79	313.37	314.67	314.14	314.25	315.14	313.9	312.87	313.63	313.7	314.25	313.78	313.66	313.81	314.9	314.11	313.93	313.68	314.2	313.23	313.28	313.58	313.19	313.72	312.99	314.18	313.7	314.11	313.13	315.01	314.37	313.58	313.88	313.82	314.47	314.57	314.92	312.86	313.49	315.06	313.24
300.17	299.45	301.68	299.52	298.6	298.56	299.77	300.01	300.29	300.08	300.67	301.01	299.76	300.36	299.97	298.84	299.82	300.35	300.27	300.27	300.1	300	300.09	299.33	300.02	298.76	300.45	299.87	299.51	299.07	300.17	299.38	300.48	299.96	299.46	300.79	301.46	299.63	300.4	300.42	299.53	298.57	301.52	300.39	299.09	300.05	299.95	299.57	299.26	300.75
304.03	303.99	303.7	303.8	303.26	305.2	304.24	303.83	302.34	302.86	306.32	303.21	305.04	305.36	304.46	304.07	304.32	303.6	304.36	303.03	304.21	303.63	303.31	303.54	304	303.7	304.55	304.26	304.18	305.21	305.58	304.83	303.44	304.56	304.28	305.34	304.09	304.15	304.06	304.3	304.09	305.23	304.96	305.21	303.92	304.46	305.17	303.77	305.49	304.48
304.98	302.83	305.04	305.86	305.92	303.18	304.3	303.59	303.99	305.43	304.8	304.14	303.37	303.88	303.66	305.6	304.67	304.47	303.29	304.52	304.84	303.07	303.51	304.76	304.47	303.99	303.59	304.34	303.99	303.56	304.32	304.46	304.32	303.71	303.99	304.34	303.71	302.96	304.13	305.16	304.32	305.27	305.23	305.29	304.25	304.15	303.04	303.89	303.46	305.36
298.23	297.34	296	297.07	296.39	297.76	297.24	296.28	296.89	296.29	296.64	296.05	296.12	295.29	297.54	296.65	297.59	297.37	297.17	297.21	296.45	297.49	297.43	296.42	297.98	296.72	296.76	296.62	297.28	297.5	297.58	297.64	297.05	296	296.79	296.19	296.57	296.18	297.44	297.79	294.76	297.27	297.01	297.48	296.88	297.37	296.94	297.77	298.7	298.4
303.45	302.7	302.66	303.66	304.07	302.61	302.4	302.12	302.51	303.34	303.21	303.73	303.77	303.22	303.91	303.47	302.41	304.49	303.58	303.95	303.07	303.37	303.12	303.53	303.79	303.42	302.94	303.63	304.42	303.67	302.31	304.05	303.54	302.96	303.07	302.03	303.97	302.45	302.74	304.84	303.42	304.63	303.27	304.19	303.12	303.3	302.97	302.28	304.65	303.84
304.17	301.91	303.12	303.53	302.63	303.51	303.34	302.17	302.64	301.68	302.4	302.82	303.43	303.05	303.03	301.85	302.23	302.43	303.38	302.62	302.14	303.37	302.74	303.44	303.11	303.33	302.85	302.37	300.46	303.4	302.11	303.15	303.04	302.12	302.37	302.65	302.47	302.99	303.68	302.45	302.52	303.66	302.76	303.51	304.16	301.37	300.77	303.25	302.13	302.42
314.5	314.41	316.64	315.29	314.76	313.94	314.71	315.15	313.57	314.57	314.55	315.2	315.08	316.3	316.13	315.73	313.96	315	314.92	312.99	315.25	315.62	314.64	315.79	314.89	315.29	315.17	314.4	314.89	315.32	315.74	314.12	314.65	315.28	315.6	315.36	314.32	315.08	316.2	314.17	315.11	315.41	314.22	314.95	315.7	313.86	315.02	313.78	314.61	315.1
304.03	301.75	302.82	303.6	302.63	303.05	303.08	302.55	303	301.94	302.9	301.92	303.11	304.16	302.5	303.32	302.11	302.86	303.76	302.74	302.8	303.64	302.91	302.28	303.08	303.66	304.36	303.81	302.34	304.27	302.67	304.69	303.22	302.81	302.95	303.07	303.11	303.26	301.63	302.75	303.04	303.83	303.82	303.22	302.57	303.17	303.4	303.7	304.56	304.03
308.54	308.62	308.61	309.01	308.08	308.51	309.13	309.62	308.86	308.82	308.69	309.23	309.53	307.73	308.78	309.47	308.79	309.08	309.64	308.19	308.19	307.65	309.61	309.47	308.6	309.15	309.12	307.88	308.85	307.99	309.29	308.58	309.53	308.13	309.84	308.71	309.43	309.97	307.71	308.12	309	309.81	309.08	307.8	309.22	308.27	309.4	308.03	307.94	308.64
307.58	306.84	307.24	305.4	306.58	306.79	305.45	307.35	305.46	306	306.73	306.51	304.71	306.31	306	305.39	306.07	306.41	306.65	305.63	305.96	305.93	306.21	305.5	305.87	307.04	306.87	305.02	306.12	306.14	306.98	305.24	304.82	306.55	304.8	306.92	307.1	305.68	306.19	307.58	305.69	304.26	304.78	306.98	306.24	305.8	306.08	305.89	305.72	306.09
300.08	301.03	299.42	299.64	300.63	299.66	301.41	300.38	300.5	298.59	299.66	300.55	300.17	300.14	299.73	299.66	300.26	299.1	300.5	300.36	299.19	299.94	300.17	299.87	298.87	300.13	300.6	299.55	300.45	300.97	299.98	298.22	300.01	299.75	300.64	300.22	300.89	299.54	300.24	300.87	300.61	300.12	299.47	300.99	300.15	299.42	300.49	299.95	299.75	301.12
297.2	296.46	297.49	296.57	296.29	296.59	296.92	297.36	297.44	297.77	297.27	298.15	297.37	298.5	297.6	297.58	296.73	297.8	297.31	296.92	297.88	296.25	295.96	297.96	297.1	297.84	296.55	296.73	296.2	297.57	297.5	296.5	297.28	297.93	296.44	295.97	296.5	296.89	297.36	295.61	296.58	297.5	297.57	297.36	296.75	297.98	297.06	296.34	297.27	295.93
303.24	303.59	302.79	305.22	303.39	305.72	304.3	304.05	303.68	303.96	304.15	304.77	302.92	303.75	304.46	304.74	304.74	303.35	303.83	305.27	304.36	304.93	305.4	303.47	302.88	304.37	303.26	304.39	304.69	303.95	303.23	304.85	304.57	304.22	304.05	303.67	303.72	304.58	303.7	304.81	304.75	304.63	304.48	304.41	304.61	305.64	303.79	304.73	306.12	303.7
327.54	328.45	327.49	328.37	329.04	328.76	328	326.55	327.94	328.97	328.77	327.74	328.01	327.67	329.17	328.02	328.17	326.96	327.66	328.08	326.93	327.06	328.98	327.54	327.25	328.59	327.67	326.99	327.63	328.09	327.99	328.5	328.12	327.65	327.79	326.95	328.15	328.75	328.24	328.54	327.7	328.55	328.57	328.46	327.49	326.52	328.28	327.14	328.26	329.04
316.31	318.26	317.77	317.57	317.89	317.78	318.45	318.88	318	318.75	318.16	318.06	317.83	318.18	317.87	318.08	318.01	317.83	317.54	317.91	317.44	317.4	318.57	317.75	319.67	317.7	318.13	317.98	318.51	319.73	318.55	318.16	319.03	318.67	318.41	318.83	317.04	318.38	319.33	319.27	317.77	317.51	318.36	316.96	317.85	317.46	317.99	318.03	318.35	318.78
302.38	302.14	303.15	302.02	302.01	303.54	301.68	301.96	302.37	303.03	302.72	301.34	301.98	302.23	302.35	302.12	302.74	301.16	302.45	302.17	300.78	302.43	302.78	302.33	303.01	303.15	303.12	302.15	303.63	302.65	300.78	302.46	302.6	302.44	302.36	302.98	302.73	302.2	303.28	302.94	302.11	302.53	302.65	302.42	302.06	302.47	302.61	301.94	302.57	303.23
311.5	310.21	311.06	309.9	310.51	311.05	309.76	310.94	311.42	309.21	311.46	311.47	311.01	309.17	311.36	311.16	310.19	310.34	309.37	309.52	309.76	310.81	310.06	310.21	311.69	311.01	311.16	310.58	310.86	310.98	310.51	310.74	310.07	310.77	309.7	311.29	310.06	310.96	309.49	311.81	311.76	310	310.78	310.87	309.55	309.54	311.89	310.05	309.48	310.34
327.96	328.04	327.62	327.93	328.94	329.24	327.07	327.04	328.23	329.04	327.8	327.86	328.55	327.18	327.57	328.04	327.45	326.38	328.74	328.15	327.41	328.38	328.1	327.67	328.02	327.5	327.75	327.77	328.34	326.81	328.45	328.11	327.47	327.26	327.17	327.6	327.01	328.35	327.23	326.62	328.53	328.53	328.06	327.65	327.81	327.81	326.3	326.6	327.51	328.1
324.55	323.42	323.89	325.56	323.98	324.34	323.98	325.76	326.02	324.1	324.12	323.97	324.38	324.74	324.63	324.36	324.29	324.75	324.8	324.19	323.76	324.11	323.42	325.07	324.58	325.44	324.12	325.69	325.24	324.67	324.79	324.77	325.53	324.76	324.92	324.22	324.36	324.23	323.32	324.31	324.7	324.28	323.71	324.77	323.76	323.89	324.68	325.02	326.19	325.2
294.57	294.14	296.46	295.71	295.4	294.32	295.55	295.44	295.02	295.06	296.33	295.75	295.24	294.27	295.28	294.86	296.05	294.27	295.5	295.71	294.89	295.62	295.32	295.49	296.07	295.3	295.68	294.46	294.19	296.75	294.9	294.67	293.44	294.64	294.92	294.38	295.35	295.91	294.89	296.02	295.32	295.75	295.96	296.53	295.65	294.34	295.6	295.36	295.17	295.41
293.71	294.56	294	293.34	293.83	294.43	292.49	292.86	294.47	295.25	294.12	294.27	293.39	293.8	293.75	294.4	294.51	292.36	294.8	293.85	293.85	294.74	295.4	293.5	294.84	293.06	293.92	293.7	294.03	293.48	293.8	293.1	293.32	292.54	295	294.37	293.64	294.76	292.35	293.54	293.73	294.51	294.52	295.18	294.8	293.67	293.65	293	295.12	294.15
296.84	297.43	296.88	296.94	296.88	296.69	296.37	295.92	298.29	296.07	297.51	297.35	297.72	296.57	295.3	296.04	297.67	297.05	297.12	296.36	298.02	297.42	296.69	297.42	296.22	296.93	297.52	297.12	297.08	297.17	297.47	296.7	296.92	297.32	297.79	296.87	298.09	295.49	297.35	296.17	295.75	296.87	296.21	296.21	297.9	296.57	296.06	298.16	296.5	298.09
294.86	295.23	294.23	295.32	295.12	294.19	294.29	294.47	293.5	293.4	294.2	293.78	294.79	293.79	293.43	295.72	292.93	294.24	293.89	293.3	293.21	293.36	293.77	292.52	293.18	295.26	294.27	294.54	294.33	294.82	293.87	293.58	293.45	295.94	294.98	293.01	294.01	294.26	294.75	293.83	293.19	293.94	295.21	292.99	294.52	294.79	294.14	293.65	295.76	294.43
309.74	308.74	308.73	308.87	307.82	308.36	308.58	307.91	308.85	310.41	309.32	309.36	308.55	307.15	309.68	309.32	308.78	309.24	307.88	309.45	308.52	310.29	309.31	309.34	309.33	308.7	308.43	307.25	308.92	307.39	308.68	308.53	309.3	308.02	308.95	308.72	308.02	309.68	308.52	308.89	308.16	310.49	309.19	310.01	309.08	309.04	308.11	309.43	308.85	309.2
301.72	302.04	301.06	301.6	300.39	300.65	301.44	300.39	300.19	301.8	300.99	301.67	300.94	301.6	299.9	301.44	301.14	300.9	302.12	301.82	301.26	300.54	299.96	301.95	302.08	300.47	301.05	301.04	300.55	301.81	301.14	299.4	300.98	300.67	300.24	301.26	299.61	302.05	301.51	301.51	301.1	300.4	301.1	300.44	301.62	302.07	300.94	301.36	301.92	301.07
314.86	313.83	313.54	313.13	313.08	313.81	312.55	314.44	313.61	314.14	313.24	314.03	313.5	313.4	314.15	313.79	313.64	314.79	313.37	315.26	313.62	314.38	313.38	313.65	313.13	314.08	314.42	314.68	313.44	314.43	314.2	313.94	313.81	314.85	313.21	314.14	313.13	313.78	313.55	313.81	314.23	313.99	313.46	313.86	313.41	314.72	314.4	313.54	312.77	315.65
300.07	299.58	301.55	299.62	298.89	300.18	300.79	299.84	299.63	300.35	298.84	299.95	299.85	299.16	300.37	299.49	300.61	298.88	298.86	300.64	300.15	300.57	299.57	300.34	300.54	299.4	300.26	299.96	300.97	299.19	300.62	299.04	301.07	300.22	299.45	299.42	300.76	300.86	301.17	299.62	299.89	300.52	300.75	300.05	299.36	299.75	299.62	299.54	298.81	299.92
311.96	313.4	313.54	313.37	312.5	314.42	313.62	312.01	313.93	312.72	312.11	313.08	313.5	314.15	312.88	312.68	313.72	313.82	312.83	314.39	312.07	313.78	312.48	313.57	311.95	313.62	313.42	313.42	313.77	313.01	311.54	312.32	312.09	312.95	312.81	313.73	313.04	312.59	312.53	313.13	312.82	315	313.08	313.43	312.46	312.94	313.87	312.65	312.18	313.33
314.81	313.9	312.82	313.08	312.81	312.24	311.7	314.19	311.98	312.46	312.57	312.51	312.86	311.84	312.69	312.66	313.53	313.3	313.61	312.83	313.27	312.51	314.24	312.03	312.79	312.8	313.15	312.1	313.45	313.13	312.38	314.36	314.7	313.46	313.16	312.21	312.85	312.94	313.02	313.91	311.89	313.64	312.55	311.84	311.78	312.69	313.13	311.03	312.58	313.72
301.4	301.75	300.77	300.2	301.72	302.1	300.2	301.21	301.37	301.87	301.51	300.12	300.92	301.32	300.18	300.71	301.9	300.99	301.18	300.29	301.26	300.45	302.11	301.18	301.52	300.86	301.15	301.92	301.83	300.78	302.14	300.77	300.83	300.49	301.22	301.59	300.75	301.3	300.73	300.95	301.03	301.65	301.76	301.85	301.25	301.3	299.25	301.57	300.7	301.41
311.1	309.63	309.94	311.4	310.33	311.51	309.27	310.67	311.05	310.26	309.64	311.05	311.46	310.97	310.48	309.61	310.01	309.78	309.88	309.64	309.7	310.14	309.05	311.34	310.52	310.99	310.78	310.79	310.49	310.83	311.6	309.56	310.63	310.86	310.17	310.91	310.66	310.48	311.22	309.65	311.99	310.72	311.23	310.6	310.41	311.28	309.32	310.13	310.88	311.19
300.5	300.03	300.42	300.74	299.4	300.12	298.53	299.67	301.59	300.35	301.12	300.2	300.87	299.93	299.85	298.93	299.65	300.01	299.66	298.86	299.95	299.71	300.38	299.54	299.73	300.58	300.46	300.56	298.64	298.58	300.37	299.11	300.23	300.47	299.38	301.2	299.65	300.01	299.97	301.06	300	299.65	299.89	299.83	299.34	300.76	299.15	300.56	298.83	300.38
319.24	319.79	320.38	319.51	319.71	319.42	319.12	320.03	318.87	319.96	319.63	320.07	319.17	320.2	319.53	318.39	318.91	320.86	319.47	319.28	319.41	319.69	319.24	318.49	319.79	318.92	320.87	317.73	319.27	319.58	319.83	319.37	318.58	319.09	319.5	318.76	319.53	320.84	319.69	319.56	320.48	317.72	318.32	320.16	320.39	319.53	319.58	319.43	318.94	318.92
299.47	300.84	302.08	300.82	300.2	300.6	300.82	301	300.34	298.98	299.51	299.97	300.13	300.85	298.94	300.29	299.34	299.78	299.34	299.75	300.97	300.35	300.18	299.82	299.9	299.57	299.77	301.63	299.96	299.08	300.47	300.02	301.59	300.66	298.49	300.19	300.23	299.55	299.81	301.26	300.5	299.5	299.29	299.95	301.67	299.46	300.46	299.81	300.68	299.71
310.46	311.05	309.84	311.03	310	308.98	309.63	309.92	311.06	310.32	310.69	310.16	309.04	310.37	310.94	313.28	310.36	310.08	310.86	311.23	310.01	311.31	310.37	310.86	309.92	310.11	311.03	310.22	309.97	309.59	309.24	309.95	311.14	310.19	310.08	310.88	310.7	309.99	310.34	308.94	310.52	309.44	310.87	309.05	309.55	310.49	310.95	311.45	311.27	309.75
316.08	317.14	316.47	316.53	316.75	315.33	315.18	316.68	317.16	317.56	316.88	316.62	318.06	317.07	316.96	317.92	316.74	316.65	317.66	315.75	316.69	317.04	315.52	317.11	317.79	315.14	315.87	315.83	315.51	316.9	316.87	316.96	315.87	315.98	316.42	316.42	316.27	316.91	315.53	316.15	316.98	317.27	317.15	316.54	316.66	317.28	317.8	315.8	317.28	316.73
318.18	316.62	315.72	317.36	316.24	317.11	316.17	315.76	317.08	316.47	315.77	316.27	317.16	316.79	317.45	317.92	315.36	316.79	315.26	316.23	317.13	315.84	317.21	316.12	315.93	316.49	316.92	315.94	316.83	318.21	316.53	316.31	316.86	316.96	315.56	318.08	316.43	315.57	316.25	316.53	317.33	316.23	316.09	316.83	315.11	316.8	317.06	316.6	316.96	316.04
328.18	326.78	327.18	326.57	327.43	325.54	326.52	328.03	326.75	325.86	326.83	327.12	327.34	326.85	326.85	326.73	327.11	325.87	327.92	328.55	326.14	327.75	326.69	327.99	328.1	326.5	326.34	327.34	328.08	327.8	327.33	326.98	327.58	326.93	326.84	326.52	325.5	328.15	327.78	327.27	326.39	326.83	326.63	327.38	328.74	327.24	327.97	328.22	327.58	327.24
312.46	311.69	313.45	312.83	312.6	312.27	312.24	313.76	312.42	312.51	313.9	313.55	313.34	312.49	311.5	312.94	312.33	312.36	311.92	312.74	313.54	311.73	312.83	312.48	311.85	313	312.28	313.48	312.13	311.39	313.09	313.4	313.43	313.32	314.09	312.55	311.48	314.02	312.81	310.82	312.26	312.62	313.11	312.83	313.04	314.58	314.22	313.47	312.44	312.64
318.47	318.58	316.52	316.59	316.28	316.82	317.17	316.96	317.43	317.7	316.68	317.72	317.5	317.58	316.98	317.86	318.02	318.14	316.19	317.6	318.03	317.02	317.93	317.64	318.18	317.57	317.21	317.22	317.58	317.49	317.66	317.61	316.85	316.7	317.32	317.98	317.18	317.19	317.96	317.69	317.62	317.25	316.7	316.28	318.07	317.93	317.01	316.49	317.24	316.57
319.72	320.55	319.9	319.34	319.19	319.61	319.29	320.24	319.02	319.43	319.56	319.71	319.2	318.68	317.89	318.62	319.46	319.64	320.84	319.3	319.16	319.75	318.94	318.2	318.71	319.05	319.37	319.72	319.24	321.13	319.72	320.27	319.68	318.54	320.4	319.26	318.16	319.59	319.07	319.29	319.85	318.9	318.71	319.87	319.4	319.39	319.55	320.04	319.35	318.6
313.41	313.7	313.98	312.86	314.41	314.83	315.2	315.46	314.38	313.82	314.31	313.41	314.02	314.28	313.09	313.27	313.64	313.25	314.99	314.61	315.43	313.13	313.03	314.21	313.69	314.29	312.63	314.23	314.12	314.4	314.21	313.85	314.54	313.46	314.23	314.96	313.66	315.1	313.94	315.65	313.64	313.57	313.27	314.29	313.92	314.41	314	312.58	315.84	313.67
303.83	302.91	303.38	303.93	303.11	303.48	304.1	303.13	303.15	302.25	303.28	303.55	303.01	302.54	302.25	304.14	303.2	303.57	302.73	303.17	303.46	304.27	303.59	302.94	303.45	303.03	304	303.3	303.94	304.29	302.85	302.96	302.46	303.05	303.27	302.75	303.65	303.5	303.78	302.62	301.99	304.77	303.93	301.51	302.91	303.52	304.3	301.81	303.21	303.48
312.81	313.2	313.35	313.23	312.89	313.24	313.61	313.95	312.79	312.47	313.82	312.76	312.01	313.29	312.97	312.89	313.67	312.42	313.43	312.74	313.79	313.39	312.84	313.07	313.81	314.16	313.19	313.64	312.33	313.48	313.95	312.69	313.74	314.35	312.02	313.44	312.67	313.35	312.82	313.72	313.01	312.66	313.04	312.94	313.16	314.81	313.45	312.31	313.74	313.15
303.96	305	304	303.94	303.9	304.4	302.52	303.86	303.39	304	302.57	304.16	303.41	301.87	303.08	304.63	304.34	302.86	301.8	304.27	302.83	303.5	302.68	303.35	303.41	302.99	302.92	302.31	303.09	302.62	303.6	303.82	302.82	303.76	302.59	303.34	304.19	303.29	303.5	303.55	304.23	304.57	303.81	302.23	303.65	303.63	304.69	304.21	303.66	305.16
323.65	324.42	325.44	324.82	324.1	323.53	324.27	324.94	324.48	324.83	324.5	325.83	324.37	325.18	323.88	324.12	325.11	324.43	324.32	325.38	323.47	325.19	325.19	324.46	324.85	324.13	324.45	323.85	324.62	323.81	324.45	324.19	324.29	324.22	325.41	323.85	323.8	324.79	324.93	323.9	325.51	324.6	324.51	323.9	324.43	325.98	325.28	324.91	322.96	323.38
306.33	306.01	305.9	307.05	306.74	306.19	305.46	306.42	305.32	304.54	307.27	305.3	306.71	306.2	304.78	307.03	306.44	307.16	306.12	306.22	306.35	306.45	305.86	304.96	307.62	306.16	306.61	306.42	305.04	305.61	307.41	305.77	305.04	305.17	305.09	306.28	306.54	307.84	306.58	306.95	306.58	305.82	305.61	306.3	305.24	306.21	306.36	306	307.29	306.1
299.95	302.64	300.65	300.29	300.67	301.25	302.08	301.39	300.14	301.34	300.27	301.37	300.72	301.36	301.03	301.42	300.88	302.32	300.3	301.69	300.93	301.11	300.84	300.75	300.19	300.15	301.4	300.09	301.75	300.72	300.64	301.6	300.27	301	301.07	301.2	300.6	301.03	299.88	301.17	301.92	301.29	301.07	300.29	299.48	300.54	301.01	300.27	302.37	301.37
306.2	304.39	304.34	305.53	305.46	304.33	304.73	304.97	304.46	303.86	304.04	305.41	305.13	305.53	305.03	306.12	304.38	305.2	305.31	305.25	304.35	304.13	305.18	304.17	303.44	304.78	305.34	305.48	305.03	304.68	303.76	304.87	305.41	305.29	303.98	304.94	305.31	304.78	304.42	305.77	304.04	305.6	304.1	303.66	305.72	305.12	304.15	304.81	304.48	304.06
310.34	310.05	311.3	310.23	309.91	309.5	310.4	310.42	309.79	309.85	310.1	310.32	310.29	309.84	311.22	310.31	310.59	310.23	310.8	310.92	310.15	309.75	309.91	310.53	309.19	310.02	310.28	309.74	309.89	309.57	310.28	310.77	310.37	310.54	311.8	310.74	310.62	311.53	311.21	310.97	311.38	310.15	310.9	310.94	311.47	310.87	309.74	311.09	309.99	311.4
304.58	305.36	304.1	303.42	306.05	304.76	305.12	304.68	305.6	304.6	304.6	303.63	304.05	305.57	304.09	304.59	304.04	303.76	304.14	304.16	304.57	304.5	305.46	304.68	306.28	305.45	304.09	304.73	304.9	304.49	304.3	305.35	304.73	304.81	303.5	305.08	305.13	304.86	304.17	304.95	304.48	305.52	305.39	303.54	304.55	304.95	305.15	304.35	304.82	306.71
312.68	311.62	311.72	312.48	313.26	312.01	313.31	312.1	312.41	311.08	312.46	311.85	313.49	311.79	312.19	311.06	312.33	311.48	312.7	312.99	311.81	312.82	312.48	312.36	311.85	312.94	312.2	312.26	311.37	312.56	312.01	313.26	312.23	311.79	311.76	313.04	310.99	311.56	313.23	313.39	312.07	314.27	312.99	312.5	312.28	312.63	313	310.57	312.14	311.5
297.67	296.51	297.52	296.55	297.53	295.72	296.83	297.95	297.73	296.98	296.66	297.44	296.31	297.89	296.46	297.92	295.68	296.64	296.9	296.47	297.55	296.59	296.87	296.47	295.67	295.45	296.82	295.87	297.35	296.35	296.19	297.12	298.24	296.81	296.92	296.31	295.66	297.61	296.83	297.03	297.68	296.3	297.45	296.73	295.8	297.08	296.47	296.32	298.36	297.81
303.13	303.98	302.11	303.23	303.32	304.39	304.01	302.2	303.33	303.01	304.08	302.56	303.81	304.91	304.05	303.7	304.2	303.97	304.34	304.63	303.77	304.48	304.9	304.4	303.82	303.96	304.83	303.34	303.59	305.07	303.74	303.43	304.18	304.19	303.35	304.45	303.96	304.16	304.04	304.09	303.3	303.8	303.96	302.54	303.42	302.94	305.52	305.08	304.45	303.24
302.32	303.19	303.41	301.53	302.89	302.62	302.83	301.8	302.74	303.73	303.66	303.36	302.94	302.24	303.13	302.63	302.74	302.87	303.35	302.76	303.2	302.63	302.68	303.25	302.37	303.42	304.67	302.59	303.21	303.43	301.64	303.61	303.11	302.11	303.81	303.14	301.98	303.84	303.77	303.3	302.99	302.51	303.18	302.88	302.41	302.11	302.82	303.93	302.05	302.68
313.07	312.28	313.17	311.82	313.02	312.27	311.94	313.09	313.75	313.64	313.05	314.99	312.45	313.7	312.62	312.23	313.37	312.63	313.65	311.48	312.35	313.37	313.44	313.57	313.98	312.6	313.11	313.4	312.48	313.57	313.31	312.31	312.87	312.73	312.39	313.52	314.63	312.77	313.03	312.36	311.82	312.71	314.44	311.45	312.55	313.14	313.82	313.06	312.66	313.31
314.43	317.84	317.57	317.17	316.97	316.94	317.63	315.95	316.52	316.94	316.29	317.21	316.96	316.34	316.78	316.06	316.77	315.84	316.49	316.98	318.04	316.53	316.34	315.54	316.6	316.79	317.02	316.25	317.36	317.14	315.68	315.46	316.4	316.75	316.03	317.29	316.14	316.93	316.97	316.41	316.14	316.27	315.86	317.64	315.77	315.9	316.78	317.29	316.54	316.71
315.18	315.28	315.28	315.19	314.89	314.44	315.52	315.19	314.53	314.32	314.87	314.41	314.17	313.65	313.6	313.79	314.95	315.97	315.64	314.77	314.42	315.68	314.33	315.53	314.64	315.83	314.52	315.81	314.37	315.03	314.74	314.12	314.84	313.83	315.08	315.09	313.34	314.64	314.68	316.06	313.99	314.97	314.96	314.63	314.03	314.06	314.74	314.49	314.83	315.72
312.73	313.19	312.66	312.84	313.85	312.87	312.86	313.52	313.87	312.47	314.21	312.37	314.44	313.28	312.8	312.57	312.9	312.98	313.12	312.69	314.5	313.49	313.38	313.41	313.12	313.06	313.77	311.11	313.8	312.29	312.11	312.6	313.74	313.16	313.55	312.62	314.81	313.28	313.2	312.8	313.17	311.92	313.4	312.51	311.99	314.22	313.43	311.74	313.08	313
300.62	301.35	300.35	301.39	301.1	300.71	300.77	300.43	300.41	301.65	300.93	300.32	301.63	302.19	300.17	300.65	300.84	301.51	300.85	301.98	301.74	301.46	301.56	301.96	301.43	301.71	300.68	300.6	301.18	301.28	300.93	302.41	301.24	299.82	300.04	300.48	301.89	300.23	301.52	300.73	302.83	301.01	301.13	300.4	303.42	301.97	301.12	300.75	301.56	301.26
304.27	302.86	303.2	302.86	303.9	303.1	303.85	302.65	303.07	302.65	305.07	305.01	302.11	303.39	303.09	303.03	303.16	304.41	303.55	302.94	303.18	303.13	302.49	303.98	304.02	302.77	304.58	304.4	303.93	304.36	303.86	303.73	303.42	303.31	302.69	303.63	304.37	304.31	303.67	302.85	303.26	302.8	304.28	303.26	304.1	303.58	303.33	302.53	304.97	303.87
317.54	317.01	318.12	318.75	318.78	317.31	318.65	318.48	317.56	318.59	318.66	318.55	318.36	317.25	317.14	317.95	318.6	318.99	318.89	318.26	318.22	318.27	317.09	320.11	319.38	317.95	320.1	318.7	318.21	318.93	318.68	319.39	317.98	318.84	318.12	318.32	318.15	318.91	318.33	319.23	318.5	317.92	318.59	318.27	318.21	317.37	318.62	316.76	318.21	317.45
312.3	313.68	313.48	312.25	313.27	312.63	313.28	312.6	312.23	313.2	312.69	312.75	311.45	313.07	310.74	311.73	312.78	313.28	313.74	311.92	312.43	312.67	312.58	312.98	313.33	311.36	311.26	310.5	313.03	311.86	312.64	312.77	312.39	313.24	310.33	313.51	312.77	311.99	311.74	312.85	312.65	312.52	312.97	312.42	312.72	313.42	312.2	312.77	312.79	313.56
317.45	317.43	318.11	317.73	317.04	318.18	317.49	317.57	317.2	317.61	317.13	317.42	318	316.41	316.85	316.97	318.01	317.25	318	317.35	318.39	317.16	316.69	317.73	317.05	318.47	318.42	318.07	317.76	317.38	316.68	316.72	318.37	317.17	317.65	316.66	316.59	318.96	316.52	317.27	316.5	317.7	316.33	317.51	317.97	317.06	317.14	316.83	317.12	317.69
305.38	303.13	305.33	304.26	303.62	304.04	304.7	304.55	304.57	305.95	304.21	305.94	305.36	304.31	305.06	304.23	304.95	305.5	304.84	303.94	304.4	305.44	304.27	304.22	304.05	304.26	304.18	304.03	305.43	304.53	304.16	304.55	304.36	304.62	305.12	304.17	304.77	305.45	304.32	305.04	304.23	303.79	303.24	303.67	304.61	304.84	304.76	302.74	303.6	303.85
304.44	305.63	304.4	303.46	304.54	303.75	303.06	305.48	304.32	304.66	304.84	303.34	303.34	304.25	304.03	303.76	304.82	304.41	304.17	304.42	304.45	304.51	304.63	304.64	304.43	304.22	304.27	304.84	304.18	304.45	304.03	305.55	304.59	303.6	304.45	303.95	303.59	304.61	305.09	304.27	303.82	303.42	304.37	304.75	304.83	304.07	304.75	305.31	305.35	303.87
318.14	317.16	319.09	317.52	317.28	318.13	318.42	317.9	315.93	317.29	317.69	316.54	317.77	317.6	317.5	316.54	317.84	316.76	317.39	317.75	317.64	316.72	316.81	318.15	318.64	317.11	317.81	317.35	316.59	317.32	317.63	317.8	319.03	317.53	317.09	317.88	317.42	317.75	316.93	317.41	317.29	317.48	316.94	317.04	317.77	318.58	318.19	315.85	316.58	317.08
309.7	311.18	310.65	310.72	310.96	310.16	310.34	310.82	309.58	310.46	309.8	310.44	310.06	309.97	309.36	310.09	310.36	310.6	310.23	310.58	310.82	310.04	309.6	311.87	310.52	309.34	310.58	311.35	310.02	310.21	309.1	311.07	310.89	311.13	311.19	311.07	310.56	309.52	310.48	309.4	311.32	309.52	310.54	310.58	309.97	310.81	311.29	310.86	310.7	309.74
307.93	306.35	307.27	307.6	306.64	306.52	307.62	307.1	307.64	307.73	307.57	307.27	306.16	307.13	307.09	307.52	306.51	308.07	306.8	307.37	307.43	308.27	308.12	306.78	307.91	307.59	306.26	307.98	308.75	306.94	307.54	307.76	307.02	306.9	306.96	307.94	307.78	307.17	306.12	307	307.66	306.43	308.65	307.82	306.86	307.5	307.7	308.39	307.67	308.29
307.4	306.43	307.2	306.66	305.91	305.89	305.06	306.69	306.31	305.69	305.85	306.45	308.07	306.27	305.66	305.51	306.6	306.45	306.49	305.53	305.44	305.94	305.94	306.54	305.85	306.33	306.35	305.52	307.26	306.07	304.94	306.19	306.35	306.49	305.04	306.15	307.48	306.61	305.33	306.31	305.25	306.75	305.84	306.38	305.8	305.96	306.48	305.22	306.15	306.26
313.98	312.47	313	313.48	313.61	313.02	312.08	312.24	312.73	313.63	314.38	312.62	312.18	312.9	313.76	313.8	313.01	312.6	315.18	314.25	314.25	313.21	313.41	313.69	313.34	312.65	313.62	314.53	313.91	312.79	313.97	312.33	312.81	312.76	312.25	313.06	312.29	314.1	313.57	313.13	312.24	312.24	314.08	313.51	313.22	312.98	314.07	314.04	314.43	313.84
306.66	307.3	306.96	307.16	307.05	308.78	307.6	306.77	308.93	307.82	307.31	307.15	307.04	307.33	308.38	307.24	307.09	308.22	306.77	306.69	307.4	308.63	307.24	306.51	307.13	307.2	306.68	306.82	307.67	307.7	306.82	306.26	307.94	306.77	308.1	307.98	307.48	307.79	308.19	307.64	306.18	307.41	306.83	306.55	307.79	307.66	308.13	307.8	307.55	307.73
292.85	293.23	294.37	294.11	294.2	294.05	294.15	293.29	293.72	294.32	294.8	293.77	294.14	293.1	294.28	292.88	293.94	294.09	293.54	294	295.76	293.65	294.45	295.5	293.88	292.85	294.28	293.51	293.56	293.58	293.53	294.31	292.84	292.9	293.3	294.11	294.06	294.08	293.02	294.6	294.32	294.32	293.33	294.14	293.96	293.47	293.47	293.82	294.62	292.95
305.15	304.77	303.59	305.48	305.53	305.04	305.56	305.95	305.8	306.16	303.97	305.58	304.03	305.51	305.15	305.48	304.7	305.47	304.37	305.71	306.53	305.27	305.54	304.89	304.27	306.08	307.18	303.41	305.45	305.1	305.22	306.19	304.65	305.52	305.68	305.49	306.31	304.79	304.54	305.28	304.59	304.9	304.37	305.9	304.26	305.01	304.1	306.02	305.55	305.14
314.24	314.22	313.55	314.6	313.5	313.32	315.38	313.64	314.99	314.47	312.84	314.15	314.3	314.44	314.17	314.03	314.43	313.51	314.49	313.67	312.6	314.68	314.09	313.42	314.66	313.8	313.65	312.78	313.38	313.95	314.53	314.27	313.11	313.19	314.11	313.56	313.56	314.2	314.95	313.57	314.49	313.35	314.34	313.6	313.28	313.49	313.51	314.09	313.96	313.79
311.39	310.93	310.44	309.71	310.89	309.6	311.35	309.9	311.34	311.13	310	311.01	311.05	311.46	311.4	309.74	311.78	311.06	312.07	310.88	310.86	311.76	310.38	311.2	310.66	309.99	311.61	310.92	311.69	312.25	311.49	310.62	311.57	309.41	311.59	310.74	311.59	310.17	312.16	311.19	309.97	311.15	310.98	310.96	311.08	312.14	310.37	309.61	311.54	311.33
309.32	311.33	309.48	310.97	309.9	310.76	309.69	310.91	309.22	310.87	311	309.45	309.67	311.49	311.39	311.14	311.74	311.63	310.15	309.78	310	310.42	310.65	310.7	310.69	310.86	309.97	311.68	309.93	310.01	310.34	310.6	309.11	311.3	309.58	309.7	311.37	310.73	309.83	309.02	311.76	311.18	309.45	310.23	309.89	310.5	310.53	311.01	311.45	311
313.87	315.1	313.82	315.02	314.95	315.21	314.25	315.07	314.81	314.94	315.36	314.85	313.31	314.72	315.76	315.35	314.94	315.35	314.63	314.14	315	314.82	315.18	314.54	315	313.56	314.65	313.73	314.05	314.75	314.11	314.38	315.49	314.75	314.7	315.61	315.34	315.26	316.5	315.48	315.02	314.16	314.83	313.91	315.53	315.2	314.95	315.49	313.95	315.66
304.74	304.14	305.29	304.42	305.76	305.07	304.15	303.34	304.08	304.24	303.94	304.66	304.43	305.03	304.15	304.82	305.14	304.72	304.05	303.93	304.19	303.96	302.17	305.04	304.28	304.32	302.91	304.77	304.84	304.29	304.99	304.7	303.68	304.02	304.07	303.49	305.04	303.79	304.39	304.53	305.08	304.85	303.97	303.43	305.12	304.43	305.41	304.34	303.47	304.85
304.48	301.86	302.02	301.95	303.12	304.35	303.65	303.65	304.77	303.54	303.83	302.76	302.55	301.37	304.37	303.36	302.21	302.29	302.27	302.15	303.12	303.96	303.24	302.25	302.71	302.64	303.89	301.73	302.97	303.13	301.75	303.92	301.31	303.08	302.73	303.44	302.87	300.85	304.11	303.66	304.57	302.74	303.45	304.58	302.86	303.37	303.68	302.72	301.67	302.21
308.97	310.25	308.68	310.56	310	310.55	310.37	309.93	309.71	309.51	310.08	310.1	309.4	309.74	310.88	309.46	309.39	309.64	309.65	309.42	310.15	310.29	310.49	309.43	310.29	310	309.23	309.91	309.84	310.73	309.6	309.63	310.55	309.18	309.87	310.52	311.01	309.93	309.74	307.95	309.45	309.72	310.16	310.93	310.49	309.29	309.52	309.29	309.34	309.71
317.11	316.52	317.67	315.99	315.65	315.69	319.04	316.31	316.43	315.71	316.61	318.25	315.09	315.65	319.12	316.81	316.81	315.88	317.74	315.93	316.46	316.42	317.71	316.74	317.1	316.43	316.45	316	315.95	315.71	316.81	316.92	316.73	315.05	315.79	315.08	316.79	315.88	315.93	317.51	318.15	316.56	315.92	316.36	316.06	316.37	315.07	317.46	316.35	315.69
313.45	314.26	314.75	314.06	313.68	313.42	313.34	314.48	314.96	314.49	313.74	314.04	313.98	315.37	314.53	314	314.15	314.56	314.88	314.28	314.64	313	313.12	312.13	312.87	314.38	313.62	314.22	313.22	314.15	314.85	314.32	314.05	313.24	312.81	313.97	314.19	314.29	313.85	314.41	312.49	312.6	313.84	313.71	313.23	313.86	313.37	314.16	312.47	314.48
326.06	327.13	325.31	325.69	327.07	327.63	326.59	327.25	327.25	326.91	327.67	327.98	326.74	326.48	327.97	326.47	327.42	326.01	326.26	326.89	327.45	327.43	326.83	327.17	325.74	327	328.08	327.22	326.96	326.98	327.04	327.11	328.51	325.41	326.44	326.81	327.5	325.77	327.7	327	325.82	327.24	327.55	326.52	326.36	328.23	326.67	324.99	325.34	326.23
292.57	294.66	294.74	294.21	295.32	295.44	293.93	294.16	294.78	293.11	294.71	294.69	293.73	294.33	294.96	295.36	294.1	295.01	293.28	294.18	293.86	293.45	294.17	293.2	293.92	293.84	294.29	293.58	292.94	293.57	295.64	293.61	294.15	294.9	294.44	294.08	294.42	294.9	294.43	293.88	294.5	293.21	294.29	293.84	294.85	294.76	294.57	293.43	294.56	293.49
316.8	315.57	317.31	316.21	317.42	315.9	316.94	317.31	315.45	316.61	314.89	317.54	316.81	316.05	315.59	316.84	314.51	314.99	316.78	315.95	317.68	317.48	316.32	317.11	316.22	317.61	316.42	317.09	315.63	315.65	316.47	316.86	315.49	317.14	318.1	316.87	317.82	315.4	317.73	316.65	316.45	316.26	316.96	315.71	317.02	316.64	316.74	316.3	317.49	315.89
304.83	304.23	304.26	303.65	304.73	304.76	303.8	304.52	304.88	304.39	305.68	304.96	304.18	306.33	304.61	305.16	305.72	304.96	305.11	305.05	304.73	304.82	304.58	305.19	305.53	305.54	304.68	304.72	305.82	304.36	304.71	305.81	305.13	304.47	303.54	304.91	304.82	304.5	305.91	304.76	304.84	305.19	304.85	304.92	303.79	304.6	306.52	303.89	304.77	305.21
317.72	316.61	317.41	316.3	317.39	318.61	318.77	317.56	316.57	317.84	318.53	317.17	316.72	316.6	318	317.34	317.33	316.84	317.81	317.02	317.59	317.44	317.51	316.6	317.41	315.91	316.57	316.85	316.43	318.52	317.6	317.74	318.24	318.14	316.63	317.97	317.89	316.55	316.49	317.21	317.06	317.29	317.49	317.49	315.7	317.23	317.17	318.03	318.71	317.7
302.9	302.72	302.86	302.65	302.94	302.58	302.77	302.32	303.7	302.68	303.14	302.58	302.3	303.02	303.49	303.22	301.8	304.31	303.69	302.87	303.35	302.8	303.55	304.07	302.46	303.94	303.32	303.23	302.19	302.19	302.96	303.04	302.54	302.78	303.02	303.36	303.27	302.45	302.01	302.96	302.52	302.83	303.33	302.73	303.52	303.43	302.74	303.89	302.47	304.79
306.93	307.84	306.42	307.7	307.47	307.82	307.94	307.95	308.19	307.07	307.84	307.43	307.77	307.89	308.39	307.01	306.8	308.05	308.45	305.89	307.62	307.66	306.96	306.67	308.45	306.43	305.85	307.9	306.46	306.95	308.15	307.45	306.81	306.26	306.97	307.02	308.89	306.47	307.22	307.42	305.97	308.16	307.45	307.72	307.11	306.6	307.71	306.59	307.81	308.05
312.74	314.17	313.44	312.61	313.38	313.3	313.66	312.27	315.12	313.24	313.98	313.07	311.88	313.34	313.61	312.78	312.2	313.61	312.44	313.42	313.38	314.04	313.32	312.63	312.28	312.69	314.13	312.65	312.37	313.29	313.34	313.13	314.02	312	312.22	313.13	313.65	312.89	313.85	314.19	313.85	311.76	313.34	313.38	315.43	314.02	313.85	313.7	312.38	313.18
303.57	303.24	303.84	304.13	304.49	304.07	303.18	304.45	302.67	303.95	303.34	303.65	303.37	303.86	303.66	304.2	304.12	303.47	303.83	302.67	302.87	302.6	303.79	303.44	303.36	302.51	302.47	303.36	304.03	303.64	303.28	303.48	303.3	303.8	303.14	303.21	302.84	303.93	305.09	302.61	303.06	304.68	303.18	301.47	303.66	302.4	303.04	302.22	303.09	303.08
310.45	310.07	308.66	309.05	310.75	310.37	310.67	310.8	311.78	310.6	310.32	310.26	310.89	310.86	310.24	310.76	311.31	309.78	311.76	310.65	311.16	310.99	309.98	310.74	310.45	309.59	309.58	309.83	310	310.43	309.78	309.2	310.75	309.37	310.86	310.32	311.29	310.16	310.38	310.4	310.23	309.3	309.54	310.16	310.51	309.79	309.98	309.66	309.99	310.54
304.06	303.92	302.57	302	302.56	304.55	303.51	302.92	304.14	303.3	303.49	305	303.57	302.77	303.77	303.18	302.79	303.05	304.33	303.31	303.43	303.55	303.07	303.08	302.32	302.95	304.03	303.03	303.31	304.11	303.9	303.08	302.74	303.83	303.2	302.01	303.74	303.19	302.33	303.06	303.02	303.88	302.98	303.77	303.76	303.41	303.75	303.51	303.8	303.6
324.8	325.97	325.04	324.83	324.81	325.03	326.52	325.26	325.7	325.04	326.07	324.62	326.07	324.33	325.34	324.61	324.63	325.14	324.68	325.73	325.08	325.07	325.72	324.6	325.6	325.78	325.85	324.85	325.29	324.66	324.93	324.42	324.71	323.87	326.45	324.3	324.32	324.08	325.87	325.33	326.28	324.63	326.03	324.75	325.98	325.88	324.51	326.21	325.02	324.52
305.05	304.59	305.8	305.41	304.33	305.1	304.53	305.61	304.74	305.31	305.9	306.21	304.96	303.85	306.28	304.89	304.66	304.76	305.43	304.83	305.37	305.46	305.78	304.66	306.56	304.33	304.45	304.38	304.74	304.53	305.48	305.98	304.83	305.54	304.59	305.39	304.53	304.86	304.44	305.41	305.62	303.89	305.26	305.29	305.27	304.82	307.05	305.45	305.22	305.12
306.68	306.91	307.98	307.5	308.22	306.92	307.04	307.5	306.43	307.24	308.67	306.53	307.97	307.23	306.07	307.62	307.77	308.36	307.14	307.55	308.47	308.08	308.48	306.49	306.99	309.74	306.68	309.18	307.62	307.67	306.52	308.2	306.35	306.46	307.14	306.19	307.25	306.76	307.52	307.74	308.03	306.93	306.53	307.73	307.68	306.74	306.81	307.46	308.11	307.55
308.17	308.51	309.7	308.48	308.68	308.37	310	307.91	307.77	309.24	309.96	309.18	307.91	308.48	308.85	309.41	308.22	309.28	309.42	309.3	309.4	308.59	308.63	309.27	308.36	308.81	308.76	308.49	308.72	309.98	309.54	308.99	309.03	307.31	309.5	308.41	308.21	309.14	307.22	308.33	308.66	308.02	309.03	307.52	309.14	307.62	308.69	310.63	308.12	308.21
303.91	305.1	303.84	303.49	303.84	303.85	304.14	304.59	304.05	304.33	304.1	303.98	304.4	303.97	304.58	303.88	303.51	304.19	304.55	303.38	303.55	303.47	303.39	303.6	306.09	303.19	304.14	304.7	303.79	304.02	304.98	303.61	303.47	303.99	303.54	302.57	304	302.79	303.6	303.05	303.51	302.97	302.45	303.39	303.09	304.32	304.53	304.14	302.91	303.21
314.57	313.19	313.35	313.4	313.47	312.46	312.43	312.54	313.07	313.24	313.02	312.62	313.12	313.07	313.64	312.77	314.28	313.77	314.13	313.06	312.49	312.23	313.89	313.06	313.11	315.14	312.42	311.67	314.13	312.05	313.09	312.54	313.83	312.44	313.1	312.69	313.12	312.97	313.26	312.8	313.43	314.03	312.58	312.79	314.04	312.23	312.78	313.31	313.17	313.1
306.59	303.95	304.15	305.57	305.18	304.04	305.05	303.9	306.15	303.24	304.76	303.49	305.46	305.6	305.04	303.98	304.48	303.75	304.36	304.31	304.07	303.8	304.7	305.1	304.35	305.04	304.77	304.45	303.71	303.77	304.51	304.66	304.34	304.88	304.13	304.87	303.75	305.03	305.18	303.4	304.16	303.23	304.54	304.78	305.28	305.5	304.43	303.84	305.11	304.13
303.99	304.18	303.21	303.67	302.22	304	303.91	303.55	305.17	301.62	303.94	302.25	304.52	304.56	304.05	305.45	303.59	303.62	302.58	303.49	303.47	304.7	303.75	303.82	302.42	303.79	303.63	302.7	303.48	302.54	304.34	303.43	303.43	303.3	302.83	303.37	302.89	303.92	303.29	302.05	303.71	304.26	304.61	302.06	302.45	303.48	303.78	302.88	303.64	303.61
314.37	314.3	313.63	315.34	314.33	313.06	314.71	315.04	314.09	315.81	315.51	314.92	315.56	315.41	315.25	315.33	314.54	315.25	314.59	315.42	314.72	315.48	315.53	314.14	315.08	315.13	314.08	314.34	315.13	315.24	315.37	315.34	314.54	315.25	315.32	314.15	314.74	315.11	314.56	315.07	313.35	314.25	314.58	314.03	316.05	314.88	315.04	314.85	314.35	314.41
313.02	315.02	314.03	314.66	313.07	313.11	312.69	314	313.21	313.81	314	314.05	313.25	314.7	313.57	313.29	312.97	314.47	314.08	313.71	314.27	314.16	314.54	312.98	314.18	313.44	314.68	314.79	313.64	314.45	314.05	314.51	313.46	312.97	312.91	312.32	313.14	312.53	314.01	314.02	313.9	313.82	314.65	313.37	313.51	314.69	313.58	314.94	314.12	314.7
303.63	305.79	303.43	305.59	303.2	304.47	305.38	304.42	304.85	304.01	304.09	304.63	304.07	304.58	303.45	305.39	303.88	305.8	303.83	304.55	305.31	305.15	303.93	304.72	303.52	302.76	303.68	304.07	304.36	304.65	303.92	304.76	304.65	304.33	303.19	303.56	305.28	304.25	304.26	303.45	304.08	305.03	304.76	305.16	304.8	303.85	304.66	304.6	304.9	304.58
303.73	302.9	303.07	302.32	302.92	302.38	304.26	303.97	303.67	302.63	303.79	303.8	304.35	303.5	303.14	303.14	303.45	303.3	303.5	302.57	302.01	302.99	303.88	303.59	301.78	303.32	302.7	303.74	302.7	304.66	302.16	303.29	302.73	302.61	303.36	303.16	303.9	304.26	303.66	303.96	302.16	303.33	303.1	302.8	303.02	302.62	302.6	303.81	301.79	303.48
312.76	313.15	312.31	312.55	312.45	312.39	313.47	312.89	312.88	312.94	312.2	312.35	311.77	313.02	312.95	313.54	313.16	312.49	312.6	311.95	311.9	312.77	313.55	314.37	312.14	311.91	313.2	311.8	311.94	312.65	312.78	311.92	311.74	311.77	311.59	314.17	312.48	311.98	313.39	312.48	313.46	312.21	311.77	313	311.58	312.36	312.78	312.92	312.69	313.97
302.47	303.05	303.56	303.87	303.72	302.76	303.25	304.58	302.74	304.36	304.31	303.68	303.7	302.58	303.23	302.28	304.44	303.88	303.32	304.32	302.31	303.98	304.94	303.63	304.03	303.75	303.66	303.23	302.47	303.37	304.45	302.63	304.04	304.13	304.24	303.77	303.34	304.3	303.36	304.19	303.8	303.16	304.03	303.36	303.92	303.18	302.72	304.15	304.87	303.71
329.22	328.84	328.18	329.58	328.37	328.88	328.9	328.77	328.81	329.23	329.58	328.97	329.56	328.75	329.07	328.95	329.21	329.07	329.77	329.57	329.13	327.35	327.48	329.21	327.41	328.88	329.51	328.52	328.48	330.58	327.67	328.74	328.46	328.78	328.91	327.95	329.12	328.55	329.66	327.87	328.9	329.18	328.01	327.8	329.28	329.09	329.03	329.25	327.99	328.57
313.34	313.46	314.45	313.13	314.31	314.03	313.77	313.02	313.69	314.12	314.03	313.59	312.71	314.13	313.5	313.96	314.14	314.12	314.25	314.29	313.53	315.89	312.78	314.22	313.27	313.25	314.45	315.26	313.3	314.01	314.27	315.11	314.1	314.05	313.41	313.26	313.46	312.81	313.7	315.19	313.71	314.05	313.61	312.86	313.88	314.66	314.18	312.73	314.23	314.04
305.24	305.21	304.26	303.85	303.33	305.11	305.21	305.56	304.01	304.2	304.71	303.18	303.55	304.02	303.35	304.05	303.16	304.87	304.43	305.41	304.23	304.97	303.74	304.12	304.28	303.46	305.55	303.98	305.15	304.2	303.15	303.46	305.28	305.08	305.11	304.09	304.46	305.17	304.69	303.91	304.67	304.66	304.25	304.98	303.84	304.28	304.61	303.3	304.32	304.57
317.66	317.45	318.08	316.66	317.27	316.18	319.13	317.32	318	317.11	317.8	317.9	318.16	318.62	318.29	318.1	317.49	317.92	318.57	319.31	318.27	318.76	318.08	317.84	317.94	318.5	318.17	317.76	318.31	318.05	318.71	317.11	317.85	317.24	317.9	319.75	318.37	318.05	318.26	319.89	317.25	317.22	318.84	317.99	317.96	318.56	318.18	318.52	317.62	317.39
310.57	311.91	311.48	311.55	310.49	312.18	311.29	310.96	312.38	311.28	311.22	312.15	312.65	311.59	311.42	311.8	310.91	311.41	312.35	311.94	310.26	311.75	310.59	311.68	312.08	312.23	311.76	310.41	312.49	310.97	311.03	311.76	310.53	311.16	311.11	311.31	310.19	312.59	311.9	312.71	311.63	312.5	311.35	312.56	310.92	311.28	310.5	312.18	311.04	311.58
300.28	300.71	300.24	300.83	300.79	302.22	300.37	300.64	301.66	301.92	300.53	300.84	302.19	300.36	301.32	301.05	300.98	300.91	300.09	302.45	300.87	302.02	300.99	301.98	301.71	300.95	301.02	301.12	301.47	300.48	301	301.54	301.68	300.39	300.52	301.77	300.66	302.11	302.05	300.69	301.29	300.49	301.7	301.3	301.34	299.7	300.05	300.55	300.99	301.59
297.42	297.21	296.77	297.25	296.99	298.07	297.06	297.62	295.98	294.61	297.79	297.05	297.14	298.03	297.77	296.17	297.03	296.53	296.18	296.05	297.44	296.63	297.01	297.55	296.89	298.02	297.25	296.04	296.43	297.3	298.32	297.48	296.95	296.75	297.4	296.19	296.51	296.19	297.09	297.47	297.85	296.68	296.04	296.42	296.83	296.61	297.37	296.85	296.35	298.17
313.44	313.95	313.99	313.91	312.69	313.65	313.11	313.8	314.18	312.62	314.13	313.38	313.8	312.49	312.5	315.25	313.39	312.77	313.77	313.51	314.05	314.01	313.14	312.45	313.33	313.08	313.05	313.71	313.32	312.37	313.58	314.01	313.19	314.39	313.13	312.79	312.53	312.18	313.98	314.19	313.43	312.76	313.14	313.55	314.46	313.57	313.21	312.99	312.5	312.29
316.43	316.14	315.96	316.58	316.26	316.97	316.55	316.02	315.53	316.78	316.75	317.14	315.98	316.67	315.69	316.52	316.78	315.9	315.1	315.97	315.36	316.36	315.93	316.33	315.99	315.21	315.71	317.11	316.01	316.56	317.73	317.05	316.11	316.13	316.44	315.03	316.54	315.73	315.56	315.53	316.4	316.3	315.96	314.57	316.5	314.93	315.6	316.02	317.01	317.69
304.18	303.15	302.69	302.61	301.96	304.04	301.61	302.51	301.83	302.64	303.83	302.56	303.53	301.66	303.38	302.47	302.59	302.8	301.69	302.23	302.63	302.71	301.47	303.77	302.9	302.76	302.4	302.48	302.53	302.65	302.59	302.5	302.55	302.43	302.41	302.69	301.13	302.48	301.89	301.55	301.88	301.91	301.16	301.03	301.89	301.78	302.39	301.84	303.96	302.52
299.48	300.57	301.23	301.45	301.24	302.34	300.64	300.66	300.7	300.17	302.13	301.38	300.99	300.23	301.65	300.69	300.42	301.17	300.58	301.61	301.1	301.98	301.56	301.25	300.81	300.52	301.17	301	299.64	300.25	300.56	301.51	301.29	299.58	301.77	300.34	301.08	300.45	302.57	301.77	301.63	300.04	300.33	300.17	300.36	300.74	301.05	299.71	301.49	301.96
311.76	310.24	310.38	312.16	310.45	310.03	309.57	310.59	311.07	310.07	311.23	311.17	309.08	310.28	310.87	309.71	309.94	310.57	311.08	310.86	311.3	312.55	309.24	310.32	311.35	309.96	310.34	310.53	309.91	310.11	311	310.9	310.46	309.13	310.86	310.66	310.29	311.3	310.06	309.96	310.71	310.49	310.45	310.08	310	310.54	312.24	311.36	310.5	311.67
317.77	317.45	316.95	317.28	317.72	317.58	317.28	317.92	317.63	316.72	317.29	317.66	316.53	317.5	317.9	317.68	317.1	315.53	317.26	316.1	316.58	318	317.38	317.47	316.36	315.73	316.79	317.46	317.03	317.08	317.1	317.04	318.52	316.1	316.91	316.79	317.09	317.9	317.26	316.41	316.87	317.66	317.15	318.68	317.99	317.76	317.63	315.85	316.36	316.87
319.07	317.27	317.6	318.58	319.64	318.55	318.75	318.5	316.82	316.83	319.63	317.85	317.05	317.91	318.37	318.02	317.8	318.42	318.75	318.4	318.19	318.17	318.02	317.22	317.57	317.75	318.72	317.31	317.76	317.44	317.52	318.87	317.81	318.67	319.33	316.77	317.44	317.96	317.74	317.2	318.37	318.33	317.96	318.1	319.23	318.54	319.34	318.24	318.83	317.83
301.09	299.12	299.82	300.06	300.77	299.87	301.08	300.27	299.07	299.87	299.89	298.94	299.49	300.16	299.55	300.09	300.24	301.23	299.58	299.79	299.42	300.22	301.21	300.62	299.54	300.02	299.28	300.62	299.98	300	301.46	300.44	300.26	300.5	299.81	300.69	300.36	300.69	299.75	299.8	299.39	298.41	300.5	299.57	301.16	300.95	300.01	299.78	300.78	300.03
296.5	298.46	296.68	297.49	297.49	297.71	297.07	297.57	297.71	296.52	295.87	296.31	297.23	296.65	296.41	297.5	297.8	296.34	296	297.59	296.69	296.55	296.96	296.82	297.21	297.27	298.13	296.81	296.07	297.59	297.6	298.43	297.16	297.14	297.06	297.33	296.65	297.21	297.01	297.59	296.77	296.73	296.76	297.93	296.33	296.3	297.89	296.99	297.95	296.98
294.87	295.19	294.54	295.73	294.59	294.14	295.87	295	294.5	295.18	295.06	294.84	294.42	294.12	295.24	295.59	294.89	295.47	295	294.3	293.66	294.81	294.67	294.92	295.26	295.26	294.27	295.97	295.36	294.46	295.22	294.61	294.85	293.68	295.59	295.4	293.8	295.05	295.55	293.38	295.16	294.13	295.52	294.69	294.86	294.67	295.11	295.9	295.08	295.43
294.55	293.43	294.2	293.32	293.82	293.67	294.11	293.69	294.99	293.79	294.22	294.83	293.74	294.98	294.86	293.08	294.69	293.51	294.27	295.02	293.91	293.49	294.2	294.49	295.1	294.49	294.13	294.56	293.68	294.21	294.73	293.38	294.96	293.76	294.15	292.99	294.04	295.1	294.86	294.19	294.21	293.8	293.88	293.97	294.51	293.49	295.1	294.3	295.19	294.93
304.21	304.26	304.11	303.48	306.1	303.61	305.49	303.98	304.7	303.2	303.79	303.77	304.87	305.49	303.81	304.03	304.95	304.42	304.76	305.8	304.17	303.16	303.23	303.54	305.02	303.26	303.62	303.46	304.09	304	301.69	304.49	303.15	303.83	304.92	305.89	304.67	304	305.07	304.12	304.99	304.54	304.66	304.91	304.18	304.33	305.21	305.66	305.97	304.48
295.27	295.66	295.72	294.78	294.24	295.5	295.59	295.86	295.55	294.62	294.9	294.89	294.76	295.03	295.31	295.92	296.19	295.06	294.72	295.45	295.14	295.73	296.12	295.91	295.25	294.52	293.92	295.87	294.36	295.18	294.15	294.22	294.84	296.44	295.49	295.61	294.49	295.21	295.3	295.13	295.32	295.15	295.67	294.8	295.34	294.79	295.83	295.07	294.66	295.56
314.01	313.04	312.51	313.74	314.34	314.81	313.87	313.5	313.45	313.65	313.94	312.68	314.11	314.63	313.46	313.44	314.95	313.72	313.54	314.52	315.14	313.75	313.57	314.33	312.66	315.8	313.73	314.57	313.23	313.5	314.23	315.56	314.26	314.43	312.27	314.04	312.21	314.37	312.45	313.27	314.84	312.98	313.73	313.43	314.81	313.47	315.14	313.01	313.59	314.53
296.59	296.42	297.55	297.13	296.89	296.86	297.18	296.44	296.98	296.77	298.02	297.07	298.12	296.55	297.04	296.2	296.25	296.65	296.84	296.54	297.33	296.69	298.01	294.52	296.12	296.5	296.51	296.25	296.05	296.52	296.42	296.45	298.38	297.62	296.85	296.74	297.73	296.89	296.76	294.99	296.18	297	296.88	297.02	296.26	295.57	296.85	295.64	297.05	296.73
304.26	305.14	302.59	302.92	304.66	303.8	304.78	305.46	305.55	304.85	303.68	303.51	304.21	304.91	304.21	305.44	304.36	303.72	304.65	304	304.55	304.14	305.03	303.25	303.53	303.55	303.64	303.61	302.94	303.36	304.04	304.73	304.59	303.89	304.36	304.52	304.84	303.77	304.65	303.48	304.1	305.12	305.71	304.71	305.38	304.51	303.95	302.58	305.76	304.35
296.4	298.06	297.79	296.39	297.12	296.81	297.55	296.98	296.28	298.13	297.37	296.15	296.69	296.39	297.3	296.78	296.95	296.48	297.09	297.2	296.85	297.13	297.11	296.01	297.5	296.7	296.99	298.35	296.86	296.66	295.7	296.67	296.63	297.74	296.65	297.34	296.97	296.48	297.66	296.8	298.06	296.75	298.2	297.25	297.14	296.66	297.01	297.21	297.48	296.35
295.08	295.75	294.41	295.48	294.64	295.45	295.34	293.59	293.62	295.64	294.84	294.72	294.79	293.52	294.33	294.69	294.99	294.26	294.27	293.95	293.56	295.06	294.82	294.59	294.96	295.17	295.15	295.06	295.05	294.21	294.71	294.81	294.84	296.4	294.83	296.06	295.66	295.92	295.34	295.28	293.84	295.51	294.64	294.75	294.48	294.63	296.15	294.89	295.39	295.27
314.71	313.98	314.07	314.17	314.13	314.77	313.64	314.51	314.81	315.28	314.41	314.39	315.22	314.08	313.93	314.96	313.4	312.53	313.35	313.1	314	315.22	314.99	315.2	314.06	315.62	313.69	313.03	315.12	314.79	314.29	313.15	313.45	313.51	313.79	315.3	313.62	314.52	315.06	314.03	313.47	313.56	313.45	313.37	314.6	313.07	313.01	313.48	314.38	314.13
316.09	317.15	316.38	316.82	316.52	317.98	315.9	316.37	315.49	316.27	316.16	317.51	317.05	317.13	317.61	315.98	315.84	315.92	316.86	316.41	315.22	316.55	315.78	316.49	316.48	317.94	316.19	316.64	316.45	316.04	315.89	316.32	316.5	315.35	317.41	317.02	316.27	316.4	317.96	317.25	316.81	315.97	316.07	317.04	316.63	316.88	315.97	316.4	315.96	315.19
295.7	293.69	293.98	294.52	293.9	292.97	292.95	294.81	294.44	294.15	293.66	291.67	294.32	293.67	293.12	294.71	294.4	294.37	293.68	293.74	293.31	295.12	294.18	293.76	293.77	294.06	292.36	294.5	293.9	293.04	295	295.07	293.48	294.21	293.62	294.1	293.38	294.4	293.17	293.59	293.42	293.41	294.97	293.44	294.37	294.23	295.47	292.98	294.89	294.09
303.7	303.45	305.46	304.43	304.18	304.08	304.03	304.86	304.52	305.51	304.4	304.15	304.75	305.04	303	304.06	303.44	305.52	305.49	305.28	305.11	304.73	304.9	303.47	304.67	306.29	304.87	302.71	304.62	304.91	304.52	304.65	302.84	304.44	305.29	304.06	304.69	305.44	304.98	304.32	304.13	304.97	304.81	304.43	304.09	306.05	305.35	304.68	303.86	304.71
301	300.44	300.77	300.36	300.01	300.14	299.75	299.29	299.78	299.75	299.88	300.21	301.45	298.98	299.5	299.93	300.22	300.71	299.92	300.85	299.27	299.49	301.04	299.07	300.04	301.8	300.78	300.99	300.54	299.71	300.21	299.94	299.77	300.35	300.05	299	299.78	299.51	300.8	299.79	301.32	301.39	299.78	300.94	300.65	300.92	300.27	299.15	301.11	299.08
311.71	311.35	312.28	312.74	312.62	312.74	313.64	313.06	311.73	313.26	311.85	313.09	313.14	312.33	312.25	312.99	313.73	312.64	315.44	314.98	313.33	313.99	313.01	313.2	313.41	311.48	312.23	312.33	312.7	313.17	312.27	312.28	314.5	312.45	313.2	310.88	311.99	312.15	312.59	312.21	312.04	311.38	312.48	311.27	313.14	312.91	313.55	312.62	313.84	312.92
304.19	305.12	303.45	304.13	303.55	306.31	303.71	304.87	304.44	304.42	305.03	304.53	304.28	304.11	303.82	304.04	306.25	305.38	305.16	304.05	304.49	303.94	303.83	303.1	303.91	304.21	303.5	303.32	303.93	304.48	304.6	305.87	305.71	304.23	303.91	305.47	304.9	303.33	305.22	303.94	304.72	304.01	304.6	304.99	303.77	303.56	304.3	305.2	304.83	304.74
328.65	329.56	329.68	329.47	328.4	327.98	329.56	328.81	327.41	329.14	328.06	327.99	327.9	329.14	328.79	329.5	329.15	329.65	328.28	327.56	328.2	327.79	329.52	328.17	328.65	328.84	329.01	328.48	328.83	328.69	328.65	329.16	328.29	328.21	329.84	328.84	329.12	328.35	329.53	327.42	327.95	329.33	328.1	328.41	328.61	327.79	326.51	328.33	328.82	328.69
315.11	315.97	315.19	316.2	314.91	316	315.63	315.31	316.36	315.06	316.08	317.08	316.16	316.13	316.29	314.42	315.57	315.2	315.94	316.28	316.21	315.57	316.96	316.19	316.21	316.01	315.57	315.42	315.19	315.34	314.98	315.32	315.75	314.38	315.62	314.97	316.15	315.44	314.89	315.63	316.95	315.19	315.22	316.46	316.09	316.03	317.01	316.47	315.58	315.83
313.69	314.77	314.36	314.51	315.07	313.75	313.77	313.83	313.73	314.06	314.53	314.63	314.18	315.99	314.27	314.23	314.09	314.89	312.75	314.56	315.21	314.02	314.35	314.57	314.74	314.81	314.63	313.75	314.34	314.61	313.8	315	312.18	314.24	313.19	314.03	313.52	314.51	313.94	314.68	314.2	313.87	315.36	313.71	315.36	316.14	314.1	315.18	313.76	312.81
304.91	306.48	306.38	305.24	305.75	305.03	304.91	305.27	305.32	304.14	306.09	305.37	305.36	305.39	305.48	306.73	304.46	305.5	305.04	306.26	304.58	306.05	304.57	305.55	304.97	305.97	305.09	304.71	306.21	305.1	304.19	305.58	304.24	304.49	304.52	306.36	306.97	306.31	305.48	305	304.65	306.11	305.93	304.96	304.88	306.52	305.69	305.6	305.54	304.83
297.14	295.13	297.41	297.21	297.58	296.76	296.43	296.59	297.33	296.69	297.35	295.94	296.81	296.71	296.83	296.77	296.64	296.54	297.41	297.54	297.34	296.35	297.4	296.58	296.56	296.53	295.81	296.15	296.86	296.84	298.05	296.41	297.24	297.31	296.6	296.34	297.12	297.97	296.58	297.35	298.44	297.5	295.61	297	294.74	296.78	297.25	297.07	295.01	297.3
314.36	315.62	315.03	314.87	315.28	314.59	315.45	315.01	314.81	315.32	315.11	314.34	314.73	314.99	313.74	314.47	313.57	314.86	314.79	314.96	314.82	313.99	313.51	315.01	316.35	314.72	315.25	314.84	314.68	316	315.1	315.15	315.1	314.23	314.12	315.09	315.05	313.99	314.59	316.31	314.65	314.55	315.04	314.99	314.31	315.17	314.42	315.54	314.1	314.31
317.73	317.88	318.4	317.75	319.26	317.54	319.8	317.61	318.05	319.77	319.28	317.14	318.05	319.45	318.51	318.8	319.01	318.74	318.46	318.66	320.51	317.56	319.09	318.34	317.68	317.79	318.32	317.39	318.71	318.48	318.99	318.91	318.13	318.21	317.46	317.65	318.72	317.94	318.06	318.98	318.73	318.36	318.67	317.56	317.24	317.21	319.45	317.61	318.3	316.95
310.21	311.17	310.66	312.7	311.75	311.95	311.34	311.1	311.69	312.26	311.48	312.36	311.77	311.15	311.43	311.9	312.66	310.78	312.55	310.8	310.66	311.76	310.75	311.28	312.46	311.4	311.74	311.74	311.81	310.94	310.35	311.46	312.24	310.75	312.13	311.54	313.02	311.12	310.22	312.29	311.56	312.04	311.39	309.8	311.95	310.3	312.48	311.93	310.84	311.39
294.91	294.75	294.69	295.07	295.77	295.65	294.22	294.67	294.41	296.31	293.48	295.08	294.93	293.88	295.69	294.07	294.48	294.63	295.17	295.27	294.81	294.48	295.03	294.59	293.51	295.79	295.06	295.04	295.97	295.56	295.08	294.41	296.66	295.32	295.32	295.58	293.63	294.81	294.78	295.24	295.54	294.35	294.97	294.97	296.1	296.01	295.35	295.14	293.9	294.57
312.67	313.31	312.94	312.44	312.72	313.07	311.52	313.51	312.5	311.6	312.61	312.79	311.69	313.59	313.52	313.28	312.89	312.09	313.48	312.06	312.53	313.04	312.57	313.34	312.45	313.51	312.51	312.72	313.78	312.47	312.42	313.02	311.39	314.02	312.45	313.43	312.78	312.35	312.84	312.93	313.71	313.27	313.68	312.87	312.16	313.6	313.31	312.9	313.19	314.39
312.43	312.76	312.98	312.9	312.88	312.67	312.18	313.19	312.36	313.5	313.87	312.61	312.63	313.29	312.73	311.91	313.19	313.64	312.18	312.99	313.48	312.14	311.82	311.6	314.05	312.86	312.99	312.88	311.6	312.48	312.64	313.28	312.48	313.45	312.26	313	312.36	313.15	312.8	312.5	312.65	313.01	312.09	312.72	313.64	311.92	312.84	312.72	312.82	313.03
304.35	303.07	303.74	303.84	304.46	304.23	305.84	305.22	305.13	304.36	305.31	304.08	303.14	304.35	304.24	304.89	305.32	304.05	305.26	304.3	303.59	303.73	304.4	304.35	303.86	304.82	304.46	303.19	305.03	304.85	304.99	305.01	304.52	303.99	305.7	304.52	303.96	303.96	305.03	304.43	304.97	304.65	303.57	303.63	305.15	304.58	304.08	303.45	302.78	304.49
319.36	318.43	316.35	319.35	319.4	318.21	318.15	318.54	319.16	318.37	318.13	319.2	318.42	318.22	318.59	318.14	318.89	318.54	319.4	317.82	318.09	319.99	319.24	317.55	318.81	318.09	318.82	319.35	318.88	319.48	318.15	317.7	318.97	318.25	317.85	319.67	319.1	318.5	319.12	319.57	319.04	319.31	319.16	317.99	317.42	318.79	318.86	317.59	318.83	317.37
294.42	294.15	295.61	294.11	296.49	295.03	294.01	294.66	295.96	295.83	295.34	294.06	295.05	295.04	293.68	295.15	296.36	295.33	295.16	294.81	295.13	296.94	294.11	295.22	295.53	295.63	296.07	295.32	294.81	294.43	295.74	294.86	296.04	295.91	295.3	294.55	294.18	295.54	294.09	295.43	295.53	296.66	294.79	295.9	295.43	295.39	295.73	295.61	294.67	296.3
313.29	312.18	312.11	313.81	312.76	312	313.4	312.75	312.22	313.21	313.2	313.58	314.7	311.83	312.33	312.4	312.61	312.94	313.55	313.15	312.92	312.43	312.59	312.1	313.97	313.67	313.63	311.94	312.02	313.65	312.92	312.67	313	313.36	313.94	311.94	311.5	312.4	312.97	312.31	312.42	312.92	314.19	313.1	313.79	313.03	313.49	312.98	313.07	313.51
312.33	312.75	312.92	312.34	312.4	312.02	312.57	313.79	311.76	312.7	311.51	311.99	312.66	313.34	312.24	312.05	312.7	312.14	313.18	311.25	312.39	313.01	312.54	312.67	312.56	311.2	312.21	312.7	312.97	311.91	312.35	311.98	311.38	312.52	312.84	313.62	310.73	312.99	312.27	312.53	312.6	311.58	311.85	311.99	312.15	312.63	312.6	312.11	313.16	312.22
299.73	299.96	298.84	300.55	299.31	299.62	300.09	300.25	300.33	299.71	299.71	299.46	300.36	299.83	300.08	300.17	299.55	299.69	299.93	299.87	300.51	300.96	300.68	299.37	300.99	300.46	300.36	300.59	300.07	300.22	299.83	300.33	299.65	300.7	300.1	299.1	299.91	299.28	299.7	300.57	299.76	300.91	300.4	299.21	299.34	299.64	300.44	300.18	300.98	300.04
313.95	314.16	314.81	313.97	314.03	313.84	314.1	313.76	313.92	314.5	312.97	314.07	314.9	314.5	315.1	314.24	313.89	315.38	315.16	314.34	314.38	315.08	314	314.05	312.99	314.39	313.7	314.1	315.29	314.41	313.7	314.05	312.68	315.03	313.6	313.62	312.43	314.64	313.88	312.95	314.56	313.41	314.8	314.26	315.22	314.04	314.9	313.54	312.93	315.28
328.04	327.45	327.55	327.72	328.27	328.24	326.88	328.55	327.34	327.41	328.89	326.67	327.97	328.96	328.14	327.29	328.27	327.36	328.26	327.21	328.06	327.27	327.28	327.16	327.09	328.17	328.18	327.18	329.38	326.77	327.05	329.01	327.71	328.33	327.36	327.15	325.72	328.4	328.25	327.54	328.17	328.08	328.06	327.61	327.56	328.7	328.24	328.73	327.51	328.57
303.18	304.33	302.48	304.21	303.87	302.89	302.54	304.7	304.09	304.19	303.77	304.42	304.2	302.72	303.4	302.96	304.58	303.87	302.56	303.52	304.07	304.61	304.42	303.36	303.33	304.31	303.61	303.99	304.67	304.13	302.83	303.21	305.11	304.64	303.23	303.51	302.58	303.57	303.85	303.6	302.98	303.66	304.55	304.01	305.09	305.03	303.65	302.82	303.83	303.04
303.62	304	303.07	302.56	303.52	302.34	302.74	302.73	303.18	302.15	302.68	301.77	301.85	303.17	302.47	303.31	302.58	303.76	302.99	302.84	304.96	303.65	302.8	303.68	302.54	301.09	302.71	302.31	302.4	302.51	303.19	304.04	303.14	303.11	303.83	304.03	301.82	303.2	302.84	303.65	302.76	302.22	302.6	303.09	304	302.47	303.05	303.02	303.08	302.76
315.94	315.51	315.13	315.83	315.38	315.2	315.43	315.47	315.62	315.82	316.3	315.63	315.41	315.78	314.55	316.45	315.85	314.05	315.74	315.51	314.74	315.24	316.3	315.99	316.62	315.33	316.59	314.59	316.98	315.29	316.24	316.33	315.34	315.62	316.22	315.62	317.12	314.33	316.18	316.75	315.06	315.29	316.14	315.21	315.94	316.19	315.81	315.68	315.24	313.89
315.51	316.12	314.88	317.2	317.06	317.24	316.04	317.5	315.5	316.66	317.39	317.6	317.36	316.46	316.83	317.44	316.36	315.59	316.31	316.89	316.33	317.71	317.79	316.4	316.39	318.34	316.37	316.2	317.14	315.43	315.96	315.65	316.98	317.21	316.84	318.06	316.73	316.77	316.04	316.62	317.21	316.6	316.43	316.93	316.44	316.59	316.28	317.04	314.57	317.49
315.87	315.98	314.64	315	314.31	314.82	315.48	315.8	314.69	316.11	315.37	315.19	314.51	314.89	315.14	315	315.57	315	314.71	314.11	314.73	314.23	314.99	314.78	315.6	314.56	314.4	313.76	314.58	314.66	315.79	315.29	315.56	314.36	314.76	314.32	314.5	315.44	314.9	314.48	314.34	313.92	316.4	314.44	315.31	314.39	313.77	316.36	315.23	315.75
317.89	316.51	317.46	316.92	317.29	315.39	317.72	318.65	317.95	315.51	318.07	317.32	316.68	317.25	316.08	317.19	317.15	317.65	316.66	317.07	316.82	317.36	316.43	316.07	317.19	317.91	317	316.84	317.61	317.08	317	316.15	317.08	317.55	317.11	317.79	317.55	317.39	318.23	318.01	316.92	318.86	317.65	317.03	316.77	318.65	317.2	317.72	316.87	316.77
302.23	302.36	302.63	303.66	303.61	303.61	302.19	302.72	302.31	301.88	301.35	303.36	303	302.77	303.92	303.31	301.91	303.4	303.4	303.7	302.37	302.84	302.49	302.73	303.43	302.68	303.69	301.84	303.26	302.66	302.19	304.36	301.43	302.05	302.63	302.19	302.79	303.99	302.54	303.62	302.65	303.35	303.23	302.74	303.18	301.66	303.19	302.65	303.76	302.85
312.49	312.96	312.83	312.2	312.73	313.03	313.22	313.11	313.88	313.37	312.89	312.04	313.35	312.71	313.1	313.22	312.85	313.85	313.04	312.79	313.42	311.91	312.47	312.12	312.85	313.53	313.21	312.57	312.53	313.17	313.19	313.79	314.3	312.04	313.05	314.14	313.83	313.07	313.22	313.2	311.65	312.85	311.52	312.02	313.7	314.11	312.92	313.84	312.22	312.5
313.49	313.55	313.75	313.34	313.18	315.79	313.51	314.22	312.53	312.12	313.34	313.73	313.97	314.18	312.59	311.7	314.03	314.17	313.93	313.21	314.4	313.61	313.19	314.54	312.25	312.58	313.42	313.08	313.29	313.83	312.71	312.99	314.18	313.35	314.06	313	313.12	314.57	313.3	312.95	313.58	313.2	313.76	313.33	313.62	313.29	313.41	313.05	314.38	314.31
319.13	319.24	318.75	319.99	319.45	317.79	318.66	320.31	318.62	319.22	319.34	318.96	319.05	318.08	319.62	320.08	319.68	318.91	319.81	320.11	319.65	319.74	320.15	319.15	319.57	319.56	319.83	318.73	318.33	318.61	319.08	319.19	318.92	319.76	319.13	319.97	319.79	319.56	319.31	320.03	318.35	318.31	319.26	319.95	318.41	319.94	319.59	319.41	319.07	318.9
309.11	308.94	309.79	308.72	308.95	309.32	308.11	308.76	308.16	308.98	309.65	309.06	309.04	308.46	309.54	309.06	309.59	308.55	308.41	308.39	308.85	309.57	308.19	309.02	308.71	308.98	308.1	309.32	309.16	308.64	309.24	308.44	309.7	307.81	308.61	309.69	308.21	309.18	308.39	309.21	308.38	308.91	309.67	310.35	308.87	308.72	310.09	308.94	308.35	309.11
296.58	295.33	294.74	294.97	296.69	295.13	293.5	295.17	294.78	295.21	294.96	295.54	294.64	295.09	295.52	295.29	296.14	295.09	294.66	294.15	294.43	295.05	295.64	294.99	295.18	294.48	294.62	295.43	294.8	295.17	295.22	294.97	294.25	296.01	294.92	295.62	295	295.68	295.87	295.52	294.92	294.97	293.47	295.2	295.23	295.87	294.74	293.72	295.51	296.1
308.74	308.71	306.81	309.7	308.28	308.16	308.15	308.29	309.94	308.12	309.43	309.78	308.11	308.78	309.01	309.22	307.77	308.76	308.82	309.27	307.95	309.32	311.38	308.6	309.72	308.38	308.63	308.83	309.43	309.11	309.07	309.23	309.4	308.73	309.89	309.02	308.53	308.9	308.22	309.08	309.04	309.38	309.36	306.81	307.69	310.14	308.88	309.2	308.22	308.56
327.34	328.74	328.01	326.75	327	327.94	327.42	328.39	328.24	327.97	327.07	328.39	327.06	328.95	328.63	328.01	327.79	328.45	327.95	328.38	327.67	326.5	328.29	327.64	328.43	328.04	327.72	327.88	329.23	328.24	327.68	327.74	327.74	327.4	327.19	328.24	327.81	326.53	327.51	327.6	328.42	328.35	328.55	328.18	327.8	327.07	328.51	328.4	326.87	327.97
327.51	327.86	329.79	328	329.12	327.89	327.08	327.06	328.23	327.95	328.68	328.09	327.62	329.2	329.47	326.73	328.72	327.92	328.14	328.57	327.56	327.31	326.93	327.8	328.89	328.12	329.37	328.12	328.38	328.27	328.09	327.09	328.7	327.67	328.81	327.23	327.76	328.19	327.92	327.98	328.1	328.35	329.32	327.17	326.97	327.82	328.31	327.25	327.56	328.74
315.38	315.2	315.47	314.13	314.68	314.6	315.81	314.67	314.97	314.37	314.94	314.47	315.44	315.18	315.52	314.51	314.51	315.6	314.15	314.44	314.01	316.26	314.07	314.41	315.61	314.59	314.83	315	315.54	314.86	315.58	315.33	314.21	314.17	315.5	314.55	315.6	314.85	314.74	315.05	313.67	315.33	315.17	314.73	316.52	314.96	314.85	316.05	315.94	315.12
312.07	313.05	311.12	311.79	312.38	313.5	312.86	313.01	312.69	312.69	312.47	312.65	312.63	312.28	312.97	312.89	313.92	313.62	313.99	313.34	313.09	313.2	312.79	313.63	312.52	314.04	312.88	313.18	312.48	313.44	313.14	313.84	312.9	312.73	314.02	313.98	312.72	312.82	312.94	312.67	313.26	314.11	314.14	312.17	313.1	312.59	314.43	312.07	312.85	312.46
303.15	304.29	303.63	302.33	303.65	303.47	302.03	304.15	303.2	301.53	303.86	304.14	302.3	304.66	303.45	303.4	303.61	303.86	302.56	304.57	302.41	302.1	303.61	303.78	303.67	303.88	302.62	303.6	303.22	303.62	303.53	304.41	302.54	302.7	303.65	302.33	302.93	303.55	303.25	304.1	304.13	303.5	303.54	302.63	302.37	302.84	303.9	303.23	304.22	304.05
302.89	301.94	303.66	303.01	303.85	304.43	304.39	304.99	303.86	303.93	302.88	302.91	302.86	304.12	303.53	303.44	304.18	302.31	303.63	304.03	303.44	302.01	303.75	304.21	302.53	303.53	303.51	303.13	303.28	303.72	303.81	304.13	304.39	304.99	302.97	304.33	301.96	303.57	303.9	303.32	303.67	303.28	302	302.55	304.93	303.87	304.06	303.86	304.63	304.01
292.92	294.49	293.98	295.41	294.86	293.91	293.84	294.32	294.55	292.15	293.62	295.09	293.95	293.86	293.35	294.38	293.69	293.71	294.07	294.05	294.62	294.98	294.73	294.28	292.62	293.71	293.83	293.09	294.25	294.26	293.84	294.67	294.22	292.53	295.2	293.81	294	294.44	294.84	294.31	295.2	294.28	293.43	294.25	293.3	294.83	293.39	294.33	294.36	293.78
314.22	310.88	312.41	312.43	313.24	311.92	312.89	312.11	312.94	312.76	313.08	312.52	311.46	312.78	312.63	313.05	312.38	311.09	312.64	312.07	312.02	311.41	312.12	312.47	313.32	312.01	312.17	310.96	313.51	312.61	311.12	311.28	311.12	311.83	312.31	312.13	312.96	311.38	312.17	311.7	312.93	313.2	312.7	311.51	310.88	312.83	310.92	311.8	312.53	311.25
314.04	315.42	314.99	312.92	314.92	314.65	315.81	314.77	314.99	314.92	314.5	314.87	314.26	314.37	313.73	314.35	314.6	316.59	315.64	315.26	314.24	315.24	314.51	315.74	315.74	313.71	315.75	315.31	313.45	316.16	315.05	315.77	313.46	314.58	314.44	314.08	315.1	314.05	314.97	314.97	314.68	314.52	315.07	315.64	315.03	313.53	314.1	314.83	315.54	314.08
299.63	300.32	300.51	299.68	298.33	300.04	299.25	299.89	299.39	298.58	300.03	298.96	300.93	299.88	299.81	299.39	301.7	300.52	300	300.23	299.93	299.86	299.55	298.98	301.29	300.02	299.9	301.37	300.1	299.47	299.79	300.47	299.62	301.02	300.82	299.39	301.12	300.26	298.9	299.76	300.59	300.2	299.93	299.72	299.18	300	299.78	298.55	298.44	300.83
305.04	305.24	304.57	305.84	305.37	304.29	304.61	305.31	304.95	304.36	305.51	303.97	303.79	304	305.02	304	305.1	304.32	305.27	305.99	306	304.37	304.25	304.83	305.23	305.58	304.68	304.31	305.88	304.37	305.05	304.92	303.96	305.51	305.39	304.91	304.6	306.38	305.49	304.81	304.75	305.34	306.21	303.65	304.74	305.37	305.6	304.14	305.35	305.31
304.65	304.3	303.91	305.5	304.47	303.91	304.59	304.52	304.59	303.85	304.37	304.95	304.65	304.72	305.32	304.53	303.77	305.97	304.51	303.67	304.11	304.03	305.8	304.22	303.91	305.42	304.41	304.97	305.14	305.73	304.45	306.23	305.07	304.13	305.29	304.44	304.4	302.71	304.41	304.69	304.06	304.22	304.41	305.24	304.12	303.7	304.75	303.55	304.74	303.99
318.04	318.3	319.31	318.17	318.06	319.54	317.8	317.36	317.91	319.33	318.59	318.12	318	318.03	318.27	317.86	319.86	319.59	318.79	318.86	318.21	319.42	316.65	319.45	318.43	317.04	317.83	319.41	318.53	318.47	318.59	317.61	318.54	317.76	317.53	318.56	318.08	317.85	317.61	318.07	318.55	316.94	318.11	317.86	317.49	318.06	318.44	316.98	317.98	317.74
302.37	302.69	303.36	303.8	302.5	303.32	303.58	303.24	301.75	304.26	302.3	303.35	305	302.91	303.59	303.17	302.9	304.17	303.32	305.28	303.09	304.06	304.22	302.39	303.22	303.4	303.82	303.7	304.46	303.45	303.55	301.66	303.09	303.34	304.03	303.47	302.42	303.34	301.58	303.66	303.38	303.14	303.05	303.51	303.69	303.08	303.25	302.89	303.1	303.02
314.69	314.94	314.87	314.72	315.45	314.6	313.63	315.41	314.49	315.27	314.02	314.05	314.48	314.4	315.44	315.93	316.37	315.65	315.56	315.04	315.66	314.36	314.85	315.49	314.5	315.91	315.44	314.99	315.2	314.36	315.31	315.21	314.77	316.4	315.95	315.15	314.41	314.82	314.73	314.88	315.41	314.72	315.24	315.14	314.25	314.18	315.33	315.01	314.92	313.46
318.55	317.28	317.36	317.32	318.09	317.21	317.25	317.16	317.68	317.08	318.35	318.6	316.36	318.4	317.87	316.41	316.6	317.65	317.23	316.89	317.23	318	317.16	316.18	317.68	317.48	315.84	317.37	316.88	317.07	317.96	318.37	317.28	316.52	317.82	317.66	316.76	317.04	318.71	316.47	318.37	317.26	316.78	317.85	316.69	317.53	316.44	316.82	317.47	315.93
312.26	311.55	311.92	312.16	312.3	311.16	310.74	311.44	311.56	310.41	311.13	310.7	310.72	312.21	311.2	311.86	313.01	311.02	311.14	311.23	312.81	313.1	310.92	312.22	311.41	313.36	311.38	311.44	310.85	310.55	312.14	311.91	310.9	311.85	311.51	311.39	310.76	311.54	311.34	311.65	310.51	311.1	310.88	312.04	312.6	312.55	312.22	310.85	311.07	312.41
304.3	303.81	304.77	302.56	304.02	304.51	303.74	304.3	304.27	304.09	304.1	303.44	304.54	303.73	303.97	304.12	303.66	302.76	304.03	304.2	304	303.95	304	303.77	304.11	303.66	303.52	304.35	303.55	304.52	304.21	303.67	303.64	303.76	302.71	304.46	303.37	303.48	304.6	304.09	302.63	303.5	303.58	302.47	303.46	303.46	305.11	303.19	305.14	304.04
303.55	303.24	302.58	302.51	302.35	302.72	303.03	302.44	302.15	302.6	302.95	302.23	302.87	302.29	303.9	302.63	303.08	304.16	302	301.47	302.67	303.07	302.8	301.74	303.53	302.66	303.09	302.04	301.58	304.49	303.21	302.74	303.59	302.61	303.46	302.9	301.85	302.3	303.35	303.76	303.27	302.42	302.11	302.12	302.22	302.49	302.87	301.82	302.35	302.71
314.6	315.55	315.67	314.91	315.39	315.41	314.26	315.36	314.86	314.85	314.55	315.59	314.47	314.9	314.97	315.33	314.99	315.84	314.6	314.79	315.16	315.16	316.41	313.13	315.53	316.13	315.14	315.5	315.4	314.38	315.41	315.03	313.63	315.09	314.54	313.45	315.57	316.27	314.41	316.05	313.93	313.85	314.96	315.48	314.36	315.51	315.08	314.87	314.81	315.75
318.39	319.76	320.21	319.35	320.5	320.13	318.39	321.26	319.6	319.05	319.64	319.55	319.74	319.04	319.66	319.67	319.56	318.77	320.89	319.83	319.74	319.66	318.92	319.72	320.05	319.22	319.07	319.07	319.91	320.35	318.44	318.31	319.53	319.55	319.36	320.6	318.4	319.32	318.71	319.24	319.26	319.79	320.31	320.65	319.54	319.48	318.99	317.69	320.22	318.38
301.68	302.95	302.51	302.64	303.27	301.91	302.79	302.26	301.93	301.32	302.65	301.04	301.37	301.85	303.51	303.38	302.37	301.86	302.19	302.83	302.88	302.81	302.71	302	302.28	301.8	303.31	301.99	302.35	303.24	301.74	302.15	302.15	302.2	301.33	302.83	303.08	300.79	301.76	302.03	302.32	303.36	302.23	302.25	302.83	303.2	301.36	303.11	302.67	300.9
315.57	315.62	313.17	315.36	314.39	315.34	315.53	315.19	314.66	314.82	315.06	314.85	315.09	315.31	316.12	316.73	315.76	313.94	316.17	312.76	314.05	314.92	314.34	315.18	315.6	315.92	315.98	314.17	315.39	316.42	313.79	313.54	314.92	314.24	314.9	315.3	314.89	314.85	314.15	313.83	314.16	315.15	313.39	314.2	314.29	314.12	314.96	314.34	316.26	314.26
328.11	328.76	327.8	328.6	327.61	328.26	328.29	327.64	328.02	328.42	326.84	328.13	328.24	328.88	326.6	328.6	327.99	327.91	326.53	327.99	328.31	328.57	326.8	328.28	327.33	327.99	328.59	326.63	328.38	327.81	327.87	327.71	328.08	328.24	327.25	327.65	327.02	327.32	326.05	328.09	328.46	328.41	328.89	327.04	328.25	327.09	327.24	327.3	327.9	327.16
317.72	318.53	318.35	316.84	317.99	318.23	318.01	317.17	318.96	319.02	316.76	318.36	317.62	319.5	317.51	318.29	319.12	317.76	317.3	316.51	317.84	317.7	318.33	317.5	319.81	319.25	317.55	317.73	318.76	317.72	318.31	318.37	317.69	318.1	319	317.47	318.22	318.52	317.39	318.54	317.33	316.56	318.66	319.32	318.52	318.82	319.11	317.9	318.21	317.04
[truncated: 600 more rows]
[truncated: 150 more columns]
